# Supplementary material for: Ferroptosis regulation by traditional chinese medicine for ischemic stroke intervention based on network pharmacology and data mining
Source: PLoS One. 2025 Apr 16;20(4):e0321751. doi: 10.1371/journal.pone.0321751 (PMC12002469; doi:10.1371/journal.pone.0321751)
Supplement: S1 File — (ZIP) [file pone.0321751.s001.zip]

Archive with 101 entries (86 files):
- 机器学习结果 27genes/
- 机器学习结果 27genes/27genes结果.xlsx
- 机器学习结果 27genes/GSE22255-27genes-表达矩阵.csv
- 机器学习结果 27genes/GSE22255-分类文件.csv
- 机器学习结果 27genes/GSE58294-1.pdf
- 机器学习结果 27genes/GSE58294-2.pdf
- 机器学习结果 27genes/GSE58294-8genes.csv
- 机器学习结果 27genes/GSE58294-8genes2.csv
- 机器学习结果 27genes/GSE58294.csv
- 机器学习结果 27genes/lasso-27genes/
- 机器学习结果 27genes/lasso-27genes/Rplot.pdf
- 机器学习结果 27genes/lasso-27genes/Rplot01.pdf
- 机器学习结果 27genes/lasso-27genes/核心基因系数.csv
- 机器学习结果 27genes/RF-27genes/
- 机器学习结果 27genes/RF-27genes/基因特征.csv
- 机器学习结果 27genes/RF-27genes/重要性基因20-1.pdf
- 机器学习结果 27genes/RF-27genes/重要性基因20-2.pdf
- 机器学习结果 27genes/RF-27genes/随机森林图.pdf
- 机器学习结果 27genes/SVM-27genes/
- 机器学习结果 27genes/SVM-27genes/Rplot.pdf
- 机器学习结果 27genes/SVM-27genes/Rplot01.pdf
- 机器学习结果 27genes/SVM-27genes/筛选的核心基因.csv
- 机器学习结果 27genes/Venny.pdf
- 机器学习结果 27genes/核心基因.xlsx
- 铁死亡基因/
- 铁死亡基因/Feerdb/
- 铁死亡基因/Feerdb/促进铁死亡基因.xlsx
- 铁死亡基因/Feerdb/抑制铁死亡基因.xlsx
- 铁死亡基因/Gen Clip3/
- 铁死亡基因/Gen Clip3/Gene.xlsx
- 铁死亡基因/Gene Card/
- 铁死亡基因/Gene Card/GeneCards-SearchResults.csv
- 铁死亡基因/汇总.xlsx
- GO_KEGG/
- GO_KEGG/GO.pdf
- GO_KEGG/GO_BP.txt
- GO_KEGG/GO_BP.xlsx
- GO_KEGG/GO_cc.txt
- GO_KEGG/GO_CC.xlsx
- GO_KEGG/GO_MF.txt
- GO_KEGG/GO_MF.xlsx
- GO_KEGG/KEGG.pdf
- GO_KEGG/KEGG.txt
- GO_KEGG/KEGG.xlsx
- GO_KEGG/KEGG可视化.xlsx
- GO_KEGG/五味.xlsx
- GO_KEGG/功效.xlsx
- GO_KEGG/功能注释.xlsx
- GO_KEGG/可视化.xlsx
- GO_KEGG/四气.xlsx
- GO_KEGG/归经.xlsx
- IS基因/
- IS基因/Disgenet.xlsx
- IS基因/GeneCards-SearchResults.csv
- IS基因/汇总.xlsx
- PPI/
- PPI/PPI_5degree.cys
- PPI/string_interactions_short.tsv
- PPI/图1-2 PPI.pdf
- 靶点_小分子_中药/
- 靶点_小分子_中药/111.cys
- 靶点_小分子_中药/Sheet1 default node.csv
- 靶点_小分子_中药/Sheet1.sif
- 靶点_小分子_中药/tape.xlsx
- 靶点_小分子_中药/中药-靶点-小分子可视化.pdf
- 靶点_小分子_中药/中药.xlsx
- 靶点_小分子_中药/前十中药.xlsx
- 靶点_小分子_中药/前十小分子.xlsx
- 靶点_小分子_中药/性味归经筛选.xlsx
- 靶点_小分子_中药/汇总.xlsx
- 靶点_小分子_中药/靶点小分子中药/
- 靶点_小分子_中药/靶点小分子中药/Akt1对应小分子.xlsx
- 靶点_小分子_中药/靶点小分子中药/EGFR对应小分子.xlsx
- 靶点_小分子_中药/靶点小分子中药/ESR1对应小分子.xlsx
- 靶点_小分子_中药/靶点小分子中药/FOXO1对应小分子.xlsx
- 靶点_小分子_中药/靶点小分子中药/HIFEA对应小分子.xlsx
- 靶点_小分子_中药/靶点小分子中药/MAPK8对应小分子xlsx.xlsx
- 靶点_小分子_中药/靶点小分子中药/PPARG对应小分子.xlsx
- 靶点_小分子_中药/靶点小分子中药/TNF对应小分子.xlsx
- 靶点_小分子_中药/靶点小分子中药/TP53对应小分子.xlsx
- 靶点_小分子_中药/靶点小分子中药/剔除CTNNB1对应分子.xlsx
- 靶点_小分子_中药/靶点小分子中药/剔除EP300对应小分子.xlsx
- 靶点对应小分子/
- 靶点对应小分子/Sheet1 default node.csv
- 靶点对应小分子/Tape5.xlsx
- 靶点对应小分子/可视化.cys
- 靶点对应小分子/汇总.xlsx
- 靶点对应小分子/筛选小分子.xlsx
- 靶点对应小分子/靶点小分子/
- 靶点对应小分子/靶点小分子/Akt1对应小分子.xlsx
- 靶点对应小分子/靶点小分子/EGFR对应小分子.xlsx
- 靶点对应小分子/靶点小分子/ESR1对应小分子.xlsx
- 靶点对应小分子/靶点小分子/FOXO1对应小分子.xlsx
- 靶点对应小分子/靶点小分子/HIFEA对应小分子.xlsx
- 靶点对应小分子/靶点小分子/MAPK8对应小分子xlsx.xlsx
- 靶点对应小分子/靶点小分子/TNF对应小分子.xlsx
- 靶点对应小分子/靶点小分子/TP53对应小分子.xlsx
- 靶点对应小分子/靶点小分子/剔除-CTNNB1对应分子.xlsx
- 靶点对应小分子/靶点小分子/剔除-EP300对应小分子.xlsx
- 靶点对应小分子/靶点小分子/剔除PPARGC1A对应小分子.xlsx
- 靶点对应小分子/靶点小分子.pdf
