# Supplementary material for: Ferroptosis regulation by traditional chinese medicine for ischemic stroke intervention based on network pharmacology and data mining
Source: PLoS One. 2025 Apr 16;20(4):e0321751. doi: 10.1371/journal.pone.0321751 (PMC12002469; doi:10.1371/journal.pone.0321751)
Supplement: S1 File — (ZIP) [file pone.0321751.s001.zip › 机器学习结果 27genes/27genes结果.xlsx]

## Sheet: Sheet1
								lasso	RF	SVM	交集靶点
								AKT1	SRC	EGFR	AKT1
								CTNNB1	EGFR	PPARGC1A	CTNNB1
								EGFR	CASP3	EP300	EGFR
								EP300	FOXO3	TP53	EP300
								ESR1	HSP90AA1	CTNNB1	ESR1
								FOXO1	EP300	SIRT1	FOXO1
								FOXO3	JUN	FOXO3	FOXO3	无
								HIF1A	AKT1	HIF1A	HIF1A
								MAPK8	FOXO1	TNF	MAPK8
								MDM2	TP53	ESR1	PPARGC1A
								PPARGC1A	MDM2	AKT1	SIRT1	无
								SIRT1	MAPK8	CASP3	SQSTM1	无
								SQSTM1	PPARGC1A	BCL2	TNF
								TNF	TNF	JUN	TP53
								TP53	BCL2	MAPK8
									STAT3	NFKB1
									MAPK3	IL6
									MAPK1	SQSTM1
									SIRT1	STAT3
									ESR1	FOXO1
									RELA	HSP90AA1
									SQSTM1	RELA
									HIF1A	MAPK3
									NFKB1
									CTNNB1
									MYC
									IL6
