# Supplementary material for: Ferroptosis regulation by traditional chinese medicine for ischemic stroke intervention based on network pharmacology and data mining
Source: PLoS One. 2025 Apr 16;20(4):e0321751. doi: 10.1371/journal.pone.0321751 (PMC12002469; doi:10.1371/journal.pone.0321751)
Supplement: S1 File — (ZIP) [file pone.0321751.s001.zip › 机器学习结果 27genes/GSE22255-27genes-表达矩阵.csv]

	AKT1	BCL2	CASP3	CTNNB1	EGFR	EP300	ESR1	FOXO1	FOXO3	HIF1A	HSP90AA1	IL6	JUN	MAPK1	MAPK3	MAPK8	MDM2	MYC	NFKB1	PPARGC1A	RELA	SIRT1	SQSTM1	SRC	STAT3	TNF	TP53
GSM554014	8.65615	6.9630525	6.79741	6.95531333333333	5.03053444444444	6.56621	4.17882888888889	6.20103	8.7513925	11.5053	11.663625	12.5228	9.1736025	7.84927142857143	8.72359	5.788248	4.532993	10.2219	10.0919	3.16099	9.10068	7.72883	7.83593	5.15867142857143	9.0244075	9.9114	7.301545
GSM554015	8.62216	7.1111825	6.97493	7.35740333333333	5.02628222222222	6.506625	4.16131333333333	5.95723	8.55148	11.4576	11.76765	12.2226	9.279295	7.78682428571429	8.96372	5.753328	4.496316	10.4314	9.85545	3.081395	8.985095	7.91316	7.4392375	5.19666142857143	8.9270325	10.632	7.374125
GSM554016	8.54576	7.2344875	7.79496	6.79817333333333	4.89573666666667	7.006185	4.19160333333333	6.36806666666667	8.4050575	11.3881	11.609225	11.98	8.885385	7.94860571428571	8.72643	5.967686	4.551801	9.57734	9.43905	3.331645	8.27633	7.97358	7.2233675	4.82124857142857	8.6724075	10.4954	6.09869
GSM554017	8.08801	7.1241025	7.48195	7.13593333333333	4.76375444444444	7.345105	4.23926666666667	6.53006	8.14275	11.4823	11.728125	8.43393	8.96152	7.80380428571429	8.63705	6.046884	4.37858	9.03761	9.08374	3.098115	8.2683	8.10171	7.27433	4.78855142857143	8.5836025	8.94293	6.55923
GSM554018	8.28441	6.8992225	7.81861	6.78132333333333	4.77764888888889	7.143995	4.18534888888889	6.38358	8.130205	10.9897	11.751525	7.24076	8.81481	8.12933857142857	8.61341	5.981572	4.612959	8.69796	8.81596	3.073375	8.269995	8.42196	7.05103	4.80177	8.5709375	9.14666	6.93848
GSM554019	8.70185	6.9956725	7.41171	7.03063666666667	4.93608555555556	6.517815	4.13293	6.34445	8.3677925	11.3922	11.986525	10.9207	9.0648625	7.65171	8.87975	5.48026	4.481794	9.4824	9.3693	2.985365	8.803245	7.76617	7.75677	4.78487	8.71886	10.6913	7.36001
GSM554020	8.7503	7.223195	6.97245	6.88411333333333	4.92883333333333	6.76042	4.23935222222222	6.28623666666667	8.3858	11.2317	11.841	9.10429	7.9407625	7.66340428571429	9.03086	5.43534	4.473448	9.30718	9.40804	3.248315	8.815705	7.69637	7.44927	4.85421571428571	8.6154375	8.51891	7.558195
GSM554021	8.65794	6.8401475	7.51578	7.02753333333333	4.94736111111111	6.79572	4.03157333333333	6.31549333333333	8.1800725	11.1644	11.9535	6.51237	7.94224	7.86496428571429	8.92363	5.695786	4.49491	8.92222	8.83798	3.00272	8.669605	8.00805	7.615895	4.79647571428571	8.70068	6.9027	7.359605
GSM554022	8.30008	7.0887125	7.53038	6.64211333333333	4.74070333333333	6.631635	4.32409111111111	6.44488666666667	8.072515	10.9984	11.692225	6.65009	8.5673625	8.08659428571429	8.7599	5.86278	4.461561	9.47798	9.02185	3.08024	8.40545	8.20811	7.2018875	4.86772142857143	8.4760625	9.30351	7.02892
GSM554023	8.53945	6.9280375	8.55976	6.21604333333333	4.68257444444444	6.9705	4.26025444444444	6.37507	8.185685	10.7646	11.77835	5.06079	5.7246	8.22796714285714	8.46667	5.8577	4.722454	9.98866	9.32576	3.029895	8.231765	8.46692	7.0134175	4.76410428571429	8.19055	5.31191	7.284815
GSM554024	8.29951	6.5280775	7.65077	6.70762333333333	4.94754111111111	6.99513	4.26020666666667	6.32924333333333	8.4229575	11.7795	11.278325	5.20705	8.7779475	8.09356	8.71678	6.031132	4.549164	8.51006	9.00613	3.14503	8.25001	8.12077	7.2437075	4.78988285714286	8.68709	6.95263	6.595915
GSM554025	7.96742	6.1461125	7.96582	6.47744666666667	5.09967888888889	6.89409	4.44871555555556	5.64094333333333	8.0993175	11.39	11.210925	5.40429	8.8331475	8.12486285714286	9.10667	5.877396	4.780916	8.10916	9.18314	3.21232	7.996015	7.55256	7.208915	4.93697142857143	8.6429525	7.00649	6.476885
GSM554026	8.5242	6.876985	7.80534	6.53430666666667	4.74532	6.140595	4.20951666666667	6.24361333333333	8.13317	10.7012	11.66395	5.04065	8.25516	8.37872285714286	8.77727	5.873978	4.55709	9.61235	9.01279	3.282755	8.23335	8.5495	7.17198	4.68640571428571	8.4275975	7.17119	7.335005
GSM554027	8.62976	7.1028525	7.85778	6.21692	4.72892444444444	6.559795	4.43122777777778	6.33841666666667	8.1946775	10.9133	11.453725	4.92778	5.1956625	8.20053	8.66375	5.845346	4.574836	9.73797	9.30128	3.21423	8.270485	8.50167	6.94805	4.80019428571429	8.39617	5.89099	7.277005
GSM554028	8.62021	6.446755	8.23056	6.42542666666667	4.70342888888889	7.16473	4.27855888888889	5.95513333333333	8.39653	10.9284	11.3897	5.04054	5.154895	8.21391857142857	8.55111	6.040688	4.550035	8.9054	9.08257	3.158225	8.059525	8.51906	6.8925775	4.73706142857143	8.2973525	5.96541	6.913
GSM554029	8.43734	6.8739025	7.66619	6.79580333333333	4.76285555555556	6.75851	4.28901333333333	6.2934	8.305705	10.8606	11.635025	5.02852	8.03339	8.29031428571429	8.73804	5.903926	4.501715	9.41828	8.76777	3.079345	8.42467	8.47056	7.4374225	4.77595571428571	8.46667	6.73713	7.287545
GSM554030	8.4795	6.0932925	8.1714	6.67988333333333	4.60197444444444	7.284855	4.12136111111111	6.09419333333333	8.2351175	10.8836	11.513825	4.88983	4.8100325	8.13491428571429	8.61785	5.924626	4.567827	9.27106	9.0299	2.88804	8.092035	8.44767	7.0871475	4.85078285714286	8.3706375	6.45994	7.17115
GSM554031	8.54301	6.632915	8.18373	6.53229666666667	4.73213888888889	7.388685	4.26725777777778	6.12332666666667	8.2643825	10.5188	11.614975	4.34974	5.895015	7.98325142857143	8.62506	5.796564	4.582573	9.51008	9.14832	3.113245	8.331315	7.99542	7.1861	4.84138857142857	8.228015	6.16602	7.304615
GSM554032	8.52966	6.6870625	8.39466	6.27183	4.67160333333333	6.81019	4.28911	6.1499	8.032685	10.7862	11.5447	5.46971	5.3722075	8.20785285714286	8.72938	5.953354	4.593538	9.99147	9.3994	3.125925	8.177935	8.53043	6.9258675	4.82799857142857	8.2162775	5.74848	7.42701
GSM554033	8.50434	6.538945	8.07778	6.50455	4.73688444444444	6.43722	4.26386	5.78137	8.27164	10.7734	11.395775	4.97358	5.1865275	8.17954	8.53148	5.86593	4.487403	8.90714	9.13816	3.252065	7.9887	8.5301	7.00973	4.82130714285714	8.2106875	5.71289	6.48681
GSM554034	8.79298	6.8149525	7.99214	6.52571333333333	4.89911444444444	6.739975	4.38078333333333	6.32855	8.096	10.7094	11.810825	5.54328	7.2963	8.08547857142857	8.88816	5.793244	4.585173	9.05836	9.20389	2.99089	8.634425	8.21544	7.311665	4.91307857142857	8.669535	8.43693	7.545905
GSM554035	8.45134	6.7320025	7.485	6.69883666666667	4.85480888888889	6.976115	4.32158111111111	6.24086666666667	8.66629	11.2777	11.49945	5.53465	9.6567175	8.09185857142857	8.73591	5.824212	4.480218	8.9437	8.9774	3.14232	8.301885	8.3306	7.46895	4.90449142857143	8.55852	10.8589	6.71045
GSM554036	7.524	6.92699	7.38308	6.55632333333333	5.07160888888889	6.79603	4.33526222222222	6.28804666666667	8.028625	11.1289	11.40145	5.65494	9.0092075	7.84391857142857	8.44413	5.773548	4.552088	8.8958	8.78971	3.11239	7.44121	8.15014	7.12135	4.87683285714286	8.1179	9.06182	6.240035
GSM554037	8.91177	6.3855375	7.59685	6.19655666666667	4.93408111111111	7.00844	4.22505777777778	5.65591	8.4550425	11.1196	11.497125	5.05254	9.612595	8.13086428571428	9.10925	5.966086	4.523373	7.92855	9.17345	3.067965	8.632445	8.05407	7.31531	4.97597571428571	8.644275	9.93793	7.25538
GSM554038	8.36918	7.0865125	7.75559	6.28895	4.81464	7.08372	4.33287444444444	6.47728	8.249635	10.8299	11.693925	5.36247	8.162145	8.13090714285714	8.80918	5.835648	4.496248	10.1549	9.13336	3.11677	8.392165	8.84889	7.1607875	4.87641285714286	8.702275	6.56246	7.203275
GSM554039	8.19607	6.988565	7.58765	6.67754333333333	4.86896666666667	6.658835	4.30738111111111	6.56078	8.1791425	10.9753	11.45515	7.28209	8.6582525	7.92902571428571	8.55809	5.89604	4.52271	9.52187	9.43132	3.01428	8.299335	8.62206	7.035515	4.81928571428571	8.34578	9.04671	6.803065
GSM554040	8.45384	6.8203775	7.41226	7.34046333333333	5.01214111111111	6.85942	4.14682777777778	6.38182333333333	8.4772	11.3731	11.54015	6.74512	9.3089675	7.89476142857143	8.72178	5.627326	4.571978	8.25726	9.04466	3.020645	8.19598	8.14315	7.270075	4.86957571428571	8.8796075	10.3865	6.458975
GSM554041	8.37097	6.9765725	7.50228	6.40398	4.82645	6.84926	4.36490555555556	6.24929666666667	8.5340125	11.1806	11.580225	5.10578	8.3202675	8.11748857142857	8.84015	5.850622	4.490594	9.07465	9.06728	3.08858	8.385985	8.34087	7.1931475	4.81354	8.647575	6.8929	6.79174
GSM554042	8.43213	6.923625	7.65588	6.88471666666667	4.93175666666667	6.844285	4.12952111111111	6.58418333333333	9.1651225	10.9149	11.640075	5.07793	7.995465	7.86240142857143	8.62392	5.573112	4.565264	9.9114	8.75647	3.17023	8.07984	8.45342	7.2741475	4.90629571428571	8.4446175	5.79112	6.970005
GSM554043	8.45193	7.0382575	6.95221	6.69487333333333	4.91747111111111	6.78814	4.34468444444444	6.05938	8.6725275	10.7515	11.5567	5.254	8.352865	8.18602857142857	8.84213	5.796188	4.445268	9.31737	8.9541	3.06254	8.33355	8.23037	7.2274525	4.89114285714286	8.51937	6.51871	7.37763
GSM554044	8.98163	6.9177575	7.42658	6.60722	4.97813555555556	7.212545	4.26073333333333	6.30453666666667	8.7555025	11.3257	11.70575	11.8867	8.867225	7.76709428571429	9.13895	5.671926	4.506537	9.63985	9.82506	3.19498	8.962735	7.69544	7.4904125	5.14245142857143	8.8976275	10.5513	6.918085
GSM554045	8.2409	7.2956775	7.29978	6.61595666666667	4.95226	7.23509	4.22798222222222	6.34513	8.637775	11.4993	11.7249	12.0459	9.8112	8.02294428571428	8.466	6.009478	4.539309	10.1396	9.65044	3.24711	8.350015	8.11734	7.2815	4.82951428571429	8.5940925	9.63891	6.17619
GSM554046	8.23604	7.3420925	7.32558	7.15874333333333	4.84776555555556	7.054815	4.21903111111111	6.64115	8.2854125	11.3542	11.72185	11.6188	9.2880125	7.84882428571429	8.56733	5.953426	4.459925	9.76001	9.56965	3.107665	8.489395	8.35948	7.29603	4.61105714285714	8.766185	9.93351	6.166615
GSM554047	8.43189	6.8640775	7.28336	6.92478	4.86929777777778	7.125685	4.27710333333333	6.37455	8.355625	11.5046	11.6647	10.3244	8.732805	7.94897142857143	8.70567	5.948164	4.47992	8.80801	9.14516	3.082415	8.267605	8.32375	7.3579025	4.76268714285714	8.4949075	10.5836	6.48279
GSM554048	8.31742	6.824785	7.86814	6.69072666666667	4.83327555555556	7.0179	4.23639666666667	6.52667666666667	8.184775	11.0226	11.668975	6.40973	8.8020725	8.07301428571429	8.57007	5.912006	4.632889	8.75107	8.96095	3.08469	8.096075	8.61933	7.102905	4.76394142857143	8.373265	10.6678	6.634495
GSM554049	8.16436	6.98192	7.39723	6.74285333333333	5.01033555555556	6.899875	4.34848333333333	6.70354333333333	8.372035	11.5809	11.73055	11.766	9.785045	7.88516285714286	8.59313	5.973002	4.456111	9.52103	9.8308	3.05365	8.42666	8.08533	7.4442225	5.03459428571429	8.501865	9.60154	6.227415
GSM554050	8.2214	7.09403	7.21177	7.31296	4.96802111111111	6.826405	4.38297111111111	6.34495333333333	8.578465	11.7242	11.541825	12.6711	9.3799575	7.75565571428571	8.79815	5.976	4.497558	9.80184	9.9646	3.093585	8.401045	8.06087	7.13605	4.91063	8.6171475	10.8822	6.35243
GSM554051	8.69145	6.8763875	7.61585	6.85199333333333	5.00257333333333	7.05888	4.18199	6.25144666666667	8.14641	11.4351	11.48035	8.38696	8.39824	8.01067	8.51332	5.874232	4.462222	8.71139	9.3288	3.08081	8.44758	7.80923	7.2609925	4.97321571428571	8.71128	8.95773	6.663795
GSM554052	8.47923	6.988225	7.15454	6.67381666666667	5.00933222222222	6.867325	4.20324444444444	6.42164	8.30617	11.1373	11.6986	8.70044	8.70764	7.95770285714286	8.84098	5.713184	4.471709	9.7051	9.38607	3.180905	8.68781	7.9241	7.2524225	4.83712857142857	8.673025	8.92062	6.85681
GSM554053	7.98103	6.451915	7.73626	6.67900666666667	5.29925333333333	6.85741	4.27579777777778	6.00156333333333	8.1532875	11.1453	11.3644	5.4337	9.5735875	7.87142	8.64769	5.834598	4.532149	9.27256	8.97585	3.063065	7.97764	8.17788	7.2645175	4.90816857142857	8.3662075	10.8247	6.704555
