# Supplementary material for: Ferroptosis regulation by traditional chinese medicine for ischemic stroke intervention based on network pharmacology and data mining
Source: PLoS One. 2025 Apr 16;20(4):e0321751. doi: 10.1371/journal.pone.0321751 (PMC12002469; doi:10.1371/journal.pone.0321751)
Supplement: S1 File — (ZIP) [file pone.0321751.s001.zip › 机器学习结果 27genes/GSE22255-分类文件.csv]

	type
GSM554014	0
GSM554015	0
GSM554016	0
GSM554017	0
GSM554018	0
GSM554019	0
GSM554020	0
GSM554021	0
GSM554022	0
GSM554023	0
GSM554024	0
GSM554025	0
GSM554026	0
GSM554027	0
GSM554028	0
GSM554029	0
GSM554030	0
GSM554031	0
GSM554032	0
GSM554033	0
GSM554034	1
GSM554035	1
GSM554036	1
GSM554037	1
GSM554038	1
GSM554039	1
GSM554040	1
GSM554041	1
GSM554042	1
GSM554043	1
GSM554044	1
GSM554045	1
GSM554046	1
GSM554047	1
GSM554048	1
GSM554049	1
GSM554050	1
GSM554051	1
GSM554052	1
GSM554053	1
