# Supplementary material for: Ferroptosis regulation by traditional chinese medicine for ischemic stroke intervention based on network pharmacology and data mining
Source: PLoS One. 2025 Apr 16;20(4):e0321751. doi: 10.1371/journal.pone.0321751 (PMC12002469; doi:10.1371/journal.pone.0321751)
Supplement: S1 File — (ZIP) [file pone.0321751.s001.zip › 机器学习结果 27genes/GSE58294-8genes.csv]

	type	AKT1	EGFR	ESR1	FOXO1
GSM1406033	Normal	2.8458	-4.734664444	-3.710494444	0.578096666666667
GSM1406034	Normal	2.4902	-5.066035556	-3.302482222	0.348933333333333
GSM1406035	Normal	2.613	-4.786561111	-3.219494444	0.13232
GSM1406036	Normal	2.9083	-5.043761111	-3.578935556	0.403513333333333
GSM1406037	Normal	2.0594	-5.225306667	-3.297856667	0.0548500000000001
GSM1406038	Normal	2.5395	-4.950317778	-3.286323333	0.16176
GSM1406039	Normal	2.1512	-4.970698889	-3.302888889	0.31473
GSM1406040	Normal	2.0588	-4.678366667	-3.174797778	0.629743333333333
GSM1406041	Normal	2.3046	-5.17754	-3.206935556	0.219923333333333
GSM1406042	Normal	2.356	-5.159671111	-3.420776667	-0.005826667
GSM1406043	Normal	2.3871	-4.934388889	-3.427225556	0.21135
GSM1406044	Normal	2.3157	-4.98705	-3.2988	0.132846666666667
GSM1406045	Normal	1.8949	-4.721662222	-3.197802222	0.180106666666667
GSM1406046	Normal	2.0204	-5.019434444	-3.290127778	0.36098
GSM1406047	Normal	2.3959	-5.067156667	-3.532161111	0.138943333333333
GSM1406048	Normal	2.4901	-5.085451111	-3.235516667	-0.26986
GSM1406049	Normal	2.8143	-5.079647778	-3.316536667	-0.70001
GSM1406050	Normal	2.5444	-5.002684444	-3.480231111	0.0773200333333334
GSM1406051	Normal	2.6713	-5.019773333	-3.329652222	-0.022846667
GSM1406052	Normal	2.3965	-5.273548889	-3.45867	-0.000863233
GSM1406053	Normal	2.3741	-5.009722222	-3.888296667	0.111626666666667
GSM1406054	Normal	2.9124	-5.111858889	-3.253784444	-0.143880033
GSM1406055	Normal	2.1734	-4.947623333	-3.277673333	-0.861196667
GSM1406056	IS	2.0952	-4.997877778	-3.492016667	0.0856173
GSM1406057	IS	1.23307	-4.882796667	-3.41502	0.0857548666666668
GSM1406058	IS	1.96519	-5.136495556	-3.814881111	0.204865666666667
GSM1406059	IS	1.88054	-5.202301111	-3.575337778	-0.433115567
GSM1406060	IS	2.6036	-4.749521111	-3.579888889	0.216460666666667
GSM1406061	IS	1.53478	-4.878494444	-3.390637778	-0.076395667
GSM1406062	IS	2.15641	-4.969897778	-3.720864444	-0.017364
GSM1406063	IS	2.42433	-4.634807778	-3.220682222	-0.009638333
GSM1406064	IS	2.23161	-4.939155556	-3.522146667	0.149566333333333
GSM1406065	IS	1.60111	-4.539592222	-3.674318889	-0.379146333
GSM1406066	IS	2.07983	-5.198141111	-3.673717778	0.120116
GSM1406067	IS	1.29547	-4.819167778	-3.522446667	-0.226228
GSM1406068	IS	1.83743	-4.62825	-3.746264444	0.0813873333333333
GSM1406069	IS	1.7496	-4.732341111	-3.274991111	0.0477762333333333
GSM1406070	IS	2.23236	-5.172483333	-3.275340444	0.270643633333333
GSM1406071	IS	1.59642	-4.937543333	-3.334752222	-0.161520667
GSM1406072	IS	2.28002	-5.285812222	-3.424541111	0.187131333333333
GSM1406073	IS	2.43148	-5.016385556	-3.239521111	0.544285
GSM1406074	IS	2.41583	-5.267175556	-3.697365556	0.0592233333333333
GSM1406075	IS	2.17081	-4.90017	-3.825087778	-0.292196
GSM1406076	IS	2.50045	-4.668057778	-3.341041111	0.0284756666666666
GSM1406077	IS	2.03214	-5.112404444	-3.501873333	-0.117903333
GSM1406078	IS	2.51331	-5.106077778	-3.770885556	0.129785333333333
GSM1406079	IS	2.1855	-4.814715556	-3.73833	0.297923333333333
GSM1406080	IS	1.8235	-4.784233333	-3.518141111	0.575913333333333
GSM1406081	IS	1.5935	-5.158531111	-3.396298889	-0.0284334
GSM1406082	IS	2.0252	-5.234057778	-3.997785556	0.17529
GSM1406083	IS	2.1625	-5.079182222	-3.619534444	-0.0291
GSM1406084	IS	2.6287	-5.046131111	-3.708487778	0.496116666666667
GSM1406085	IS	2.0484	-4.817911111	-3.438198889	0.227903286666667
GSM1406086	IS	2.0367	-4.667057778	-3.189961111	0.0760366666666667
GSM1406087	IS	1.5681	-4.920233333	-3.227103357	0.0150166666666667
GSM1406088	IS	1.6917	-5.197784444	-3.424894444	0.0650033333333333
GSM1406089	IS	2.258	-4.96438	-3.66695	0.188426666666667
GSM1406090	IS	2.254	-5.073622222	-3.13858	0.13034
GSM1406091	IS	2.099	-5.013863333	-3.547526667	0.361263333333333
GSM1406092	IS	2.2369	-4.975825556	-3.192887778	0.184656533333333
GSM1406093	IS	2.2927	-4.827293333	-3.597236667	0.259023466666667
GSM1406094	IS	2.6647	-5.114436667	-3.404745556	0.356803333333333
GSM1406095	IS	2.5468	-4.985052222	-3.409677778	0.0109066666666668
GSM1406096	IS	2.6487	-4.597986667	-3.679253333	0.0442501
GSM1406097	IS	2.3757	-5.224642222	-3.66516	0.175176666666667
GSM1406098	IS	1.8312	-4.881718889	-3.38987	0.0853233333333334
GSM1406099	IS	2.0404	-4.996355556	-3.344928889	-0.067826767
GSM1406100	IS	2.067	-4.498218889	-3.523344444	-0.076099867
GSM1406101	IS	1.2012	-4.802454444	-3.19873	-0.195833467
GSM1406102	IS	2.12914	-5.276497778	-3.486845333	0.178697933333333
GSM1406103	IS	1.95132	-4.751524444	-3.402156667	-0.491246667
GSM1406104	IS	2.28196	-5.065806667	-3.698104444	0.566338333333333
GSM1406105	IS	0.948113	-4.847977778	-3.203581778	-0.082569333
GSM1406106	IS	2.20122	-4.828101111	-3.42511	0.0891989999999999
GSM1406107	IS	2.22808	-5.123438889	-3.637135556	0.280441333333333
GSM1406108	IS	1.79461	-4.756055556	-3.332814444	-0.0582549
GSM1406109	IS	2.41721	-4.482971111	-3.529223333	0.273974333333333
GSM1406110	IS	2.06421	-4.974154444	-3.23723	0.118274666666667
GSM1406111	IS	0.923333	-5.163576667	-3.382162222	-0.185897333
GSM1406112	IS	2.02109	-5.047247778	-3.456736667	0.223847333333333
GSM1406113	IS	2.08354	-4.807156667	-3.479601111	0.158090666666667
GSM1406114	IS	2.29107	-4.378464444	-3.530785556	0.6567901
GSM1406115	IS	2.20689	-4.78221	-3.395222222	0.159551
GSM1406116	IS	1.59431	-4.93986	-3.701671111	0.265204666666667
GSM1406117	IS	2.08781	-4.948468889	-3.51256	-0.252527333
GSM1406118	IS	1.93086	-4.611247778	-3.482734444	0.213690666666667
GSM1406119	IS	2.4195	-4.60393	-3.433206667	-0.020801333
GSM1406120	IS	2.60717	-4.492021111	-3.744346667	0.816287666666667
GSM1406121	IS	2.32675	-4.777251111	-3.490465556	-0.030917667
GSM1406122	IS	2.15251	-5.039775556	-3.409671111	0.1526862
GSM1406123	IS	2.05602	-4.894008889	-3.676444444	0.1994069
GSM1406124	IS	1.5717	-4.867691111	-3.616374444	0.080661
