# Supplementary material for: Ferroptosis regulation by traditional chinese medicine for ischemic stroke intervention based on network pharmacology and data mining
Source: PLoS One. 2025 Apr 16;20(4):e0321751. doi: 10.1371/journal.pone.0321751 (PMC12002469; doi:10.1371/journal.pone.0321751)
Supplement: S1 File — (ZIP) [file pone.0321751.s001.zip › 机器学习结果 27genes/GSE58294-8genes2.csv]

	type	HIF1A	MAPK8	TNF	TP53
GSM1406033	Normal	3.8835	-0.60707	0.2719	0.874705
GSM1406034	Normal	3.7333	-0.59146	-0.17379	0.557415
GSM1406035	Normal	3.2554	-0.399054	-0.27546	0.6049
GSM1406036	Normal	3.6901	-0.451484	-0.28045	1.16303
GSM1406037	Normal	3.5195	-0.252998	0.0356998	0.302715
GSM1406038	Normal	3.5529	-0.556262	0.4291	0.816775
GSM1406039	Normal	3.7965	-0.595828	0.2166	0.52375
GSM1406040	Normal	3.3529	-0.829638	0.2327	0.537665
GSM1406041	Normal	3.3503	-0.635224	0.0925999	1.11044
GSM1406042	Normal	4.0111	-0.602472	0.0278997	0.98623
GSM1406043	Normal	3.3066	-0.44236	0.0368996	0.67444
GSM1406044	Normal	3.9923	-0.468136	-0.0736399	0.789015
GSM1406045	Normal	3.3359	-0.422966	0.1054	0.43409
GSM1406046	Normal	3.4874	-0.594328	-0.38075	1.16707
GSM1406047	Normal	3.5462	-0.508204	0.3371	0.36023
GSM1406048	Normal	3.6302	-0.421312	0.2774	0.937265
GSM1406049	Normal	3.4691	-0.482886	0.3614	0.550465
GSM1406050	Normal	3.8952	-0.540824	0.3362	0.624535
GSM1406051	Normal	2.8173	-0.577552	0.2103	0.69265
GSM1406052	Normal	3.7339	-0.564808	0.4259	0.850935
GSM1406053	Normal	3.4649	-0.548448	-0.0866299	0.84362
GSM1406054	Normal	3.6053	-0.269518	-0.0377398	0.407885
GSM1406055	Normal	3.1165	-1.02788	0.0416002	1.02331
GSM1406056	IS	3.892	-0.5522078	-0.438268	1.0346505
GSM1406057	IS	3.11885	-0.4739036	-0.569702	0.9708435
GSM1406058	IS	3.15128	-0.3320158	0.237394	1.4758317
GSM1406059	IS	4.05566	-0.27147702	0.711521	0.394685
GSM1406060	IS	4.15219	0.1912274	0.306665	0.9144505
GSM1406061	IS	3.99836	-0.1002548	0.573217	1.0842455
GSM1406062	IS	3.50424	-0.2944342	-0.138588	1.482048
GSM1406063	IS	4.2276	-0.0025566	-0.473411	0.71619
GSM1406064	IS	4.01837	-0.3136108	-0.0791302	1.0616575
GSM1406065	IS	3.78801	-0.9170208	0.417318	0.396515
GSM1406066	IS	3.70292	-0.754334	0.38559	0.945737
GSM1406067	IS	3.7202	-0.12004242	0.308369	1.041709
GSM1406068	IS	3.44725	-0.961926	0.413909	-0.11978
GSM1406069	IS	4.24433	-0.00217706	0.147704	0.981558
GSM1406070	IS	3.936	0.4379498	-0.24593	0.696005
GSM1406071	IS	3.83396	0.0991478	0.48455	1.013075
GSM1406072	IS	4.0345	0.3207668	0.893301	1.1172575
GSM1406073	IS	3.80088	0.21263972	-0.146096	1.8222105
GSM1406074	IS	3.91187	0.1514232	-0.229549	1.408716
GSM1406075	IS	3.74219	-0.602352	0.0155153	1.1041475
GSM1406076	IS	3.86741	-0.660277	-0.79123	0.266915
GSM1406077	IS	3.42999	-0.2606848	0.740269	1.2897755
GSM1406078	IS	3.42678	-0.86676	-0.472078	0.8737255
GSM1406079	IS	3.7235	-0.318216	-0.09338	0.72516
GSM1406080	IS	4.1819	-0.350472	-0.26311	0.50208
GSM1406081	IS	3.7387	-0.430208	0.4351	1.05188
GSM1406082	IS	3.7137	-0.942456	0.3292	0.825375
GSM1406083	IS	3.4157	-0.286946	0.5945	0.86232
GSM1406084	IS	4.4078	-0.058294	0.0705004	0.872245
GSM1406085	IS	4.1699	0.192307972	0.3767	0.77528
GSM1406086	IS	3.6708	-0.646632	-0.84737	-0.033355
GSM1406087	IS	4.2028	0.42785	0.52	1.00996
GSM1406088	IS	3.829	0.19444004	0.493	1.221755
GSM1406089	IS	3.9404	-0.094128	0.2157	1.003205
GSM1406090	IS	3.7474	-0.326566	0.523	1.01454
GSM1406091	IS	3.9101	-0.222052	-0.2301	0.906465
GSM1406092	IS	3.6495	0.134278	0.2525	1.49495
GSM1406093	IS	4.3653	0.536164	0.3422	1.10676
GSM1406094	IS	4.2122	-0.707902	-0.18389	0.90587
GSM1406095	IS	3.9864	-0.809824	-0.66882	0.525715
GSM1406096	IS	3.8201	-0.250412	-0.0464296	0.69263
GSM1406097	IS	3.9849	-0.180252	0.8442	0.527555
GSM1406098	IS	3.1995	-0.706718	0.0458002	0.87948
GSM1406099	IS	3.9276	-0.427744	0.3754	0.79665
GSM1406100	IS	3.0536	-0.973808	0.171	0.92354
GSM1406101	IS	3.5933	-0.426818	0.6577	0.98603
GSM1406102	IS	3.97466	0.539973	0.524441	1.274366
GSM1406103	IS	3.91337	0.2897106	0.452952	1.3328055
GSM1406104	IS	4.22347	0.5987518	0.292619	1.418674
GSM1406105	IS	3.67102	-0.1165056	-0.118889	0.54601
GSM1406106	IS	3.99619	-0.4512496	-0.280767	0.8802755
GSM1406107	IS	3.51042	-1.22077	0.188595	1.093851
GSM1406108	IS	3.31663	-0.322462	0.496333	0.979164
GSM1406109	IS	4.44087	-0.6091908	0.10518	1.0855195
GSM1406110	IS	3.78253	0.1745436	0.994287	1.2321215
GSM1406111	IS	3.31761	-1.287721	-0.327633	0.45258
GSM1406112	IS	3.71001	0.2487862	0.571679	1.3113405
GSM1406113	IS	3.66611	-0.2359898	0.0661678	1.059052
GSM1406114	IS	4.3036	0.052636	0.592066	0.58236
GSM1406115	IS	3.93358	-0.4547394	0.559959	1.0005825
GSM1406116	IS	4.15345	0.0609988	0.0610218	1.38980205
GSM1406117	IS	3.41115	-1.1192042	0.0575533	0.87377
GSM1406118	IS	4.35003	-0.3389556	-0.182873	0.7613225
GSM1406119	IS	3.96965	-0.3654156	-0.00325584	0.7975185
GSM1406120	IS	3.73014	-0.9229606	1.09808	0.58855
GSM1406121	IS	3.01487	-1.19071108	0.451807	1.1090655
GSM1406122	IS	4.00136	-0.56506706	0.945203	0.830722
GSM1406123	IS	3.62156	-0.5251296	0.59949	1.014827
GSM1406124	IS	3.85411	0.3520992	0.44435	1.367922
