# Supplementary material for: Ferroptosis regulation by traditional chinese medicine for ischemic stroke intervention based on network pharmacology and data mining
Source: PLoS One. 2025 Apr 16;20(4):e0321751. doi: 10.1371/journal.pone.0321751 (PMC12002469; doi:10.1371/journal.pone.0321751)
Supplement: S1 File — (ZIP) [file pone.0321751.s001.zip › 机器学习结果 27genes/lasso-27genes/核心基因系数.csv]

	Gene	Coef
1	(Intercept)	-79.9274568243767
2	AKT1	0.335481716775254
3	CTNNB1	-2.52527249487169
4	EGFR	21.7470831184974
5	EP300	2.71966350192359
6	ESR1	7.30307805992106
7	FOXO1	1.6893081209909
8	FOXO3	3.01005749481939
9	HIF1A	-3.14455933469541
10	MAPK8	-0.233884202655168
11	MDM2	-10.6224381422812
12	PPARGC1A	-11.3027862660169
13	SIRT1	4.14672339505938
14	SQSTM1	-0.0443310911976699
15	TNF	0.427159731701806
16	TP53	-2.20700755206548
