# Supplementary material for: Ferroptosis regulation by traditional chinese medicine for ischemic stroke intervention based on network pharmacology and data mining
Source: PLoS One. 2025 Apr 16;20(4):e0321751. doi: 10.1371/journal.pone.0321751 (PMC12002469; doi:10.1371/journal.pone.0321751)
Supplement: S1 File — (ZIP) [file pone.0321751.s001.zip › 机器学习结果 27genes/RF-27genes/基因特征.csv]

	Gene	importance
SRC	SRC	1.89849281418547
EGFR	EGFR	1.74498594763528
CASP3	CASP3	1.31200462579322
FOXO3	FOXO3	1.13946783503235
HSP90AA1	HSP90AA1	1.09721065333134
EP300	EP300	1.0667887836953
JUN	JUN	1.0241039749233
AKT1	AKT1	0.988376220053239
FOXO1	FOXO1	0.797842028660994
TP53	TP53	0.731831630440124
MDM2	MDM2	0.713390703583859
MAPK8	MAPK8	0.684113783737844
PPARGC1A	PPARGC1A	0.683725914608268
TNF	TNF	0.682366077744229
BCL2	BCL2	0.590355015355015
STAT3	STAT3	0.583843537414966
MAPK3	MAPK3	0.532246296155308
MAPK1	MAPK1	0.429710090424376
SIRT1	SIRT1	0.409792626728111
ESR1	ESR1	0.375310559006211
RELA	RELA	0.334055672797909
SQSTM1	SQSTM1	0.27984735560891
HIF1A	HIF1A	0.258949096880131
NFKB1	NFKB1	0.255481139824351
CTNNB1	CTNNB1	0.254925303454715
MYC	MYC	0.176020408163265
IL6	IL6	0.104761904761905
