# Supplementary material for: Ferroptosis regulation by traditional chinese medicine for ischemic stroke intervention based on network pharmacology and data mining
Source: PLoS One. 2025 Apr 16;20(4):e0321751. doi: 10.1371/journal.pone.0321751 (PMC12002469; doi:10.1371/journal.pone.0321751)
Supplement: S1 File — (ZIP) [file pone.0321751.s001.zip › 机器学习结果 27genes/SVM-27genes/筛选的核心基因.csv]

	x
1	EGFR
2	PPARGC1A
3	EP300
4	TP53
5	CTNNB1
6	SIRT1
7	FOXO3
8	HIF1A
9	TNF
10	ESR1
11	AKT1
12	CASP3
13	BCL2
14	JUN
15	MAPK8
16	NFKB1
17	IL6
18	SQSTM1
19	STAT3
20	FOXO1
21	HSP90AA1
22	RELA
23	MAPK3
