# Supplementary material for: Ferroptosis regulation by traditional chinese medicine for ischemic stroke intervention based on network pharmacology and data mining
Source: PLoS One. 2025 Apr 16;20(4):e0321751. doi: 10.1371/journal.pone.0321751 (PMC12002469; doi:10.1371/journal.pone.0321751)
Supplement: S1 File — (ZIP) [file pone.0321751.s001.zip › 铁死亡基因/Gen Clip3/Gene.xlsx]

## Sheet: Sheet1
GPX4
SLC7A11
NFE2L2
ACSL4
TP53
HMOX1
FTH1
PTGS2
TFRC
NCOA4
NFE2
KEAP1
AKT1
MTOR
STAT3
METTL3
S100A4
SOD1
SIRT1
SLC40A1
ATF3
MAPK1
ALOX15
TF
YAP1
SQSTM1
HMGB1
HIF1A
CD274
ATF4
TLR4
SCD
SLC3A2
BECN1
DHODH
NOX4
PRKAA1
PPFIA1
FTL
LPCAT3
NLRP3
LCN2
IL6
PIK3CA
KRAS
CASP3
MAPK8
BCL2
CHAC1
FANCD2
IREB2
EGFR
TMEM173
ACSL3
SLC1A5
HSPB1
CDKN1A
MAPK14
SIRT3
NQO1
JUN
ALOX5
ATG5
HSPA5
VEGFA
BAX
IL17A
GCLC
DDIT3
AIFM2
GCLM
PDCD1
CD44
MAPK3
PEBP1
ROS1
CAV1
ALOX12
BACH1
LPA
GCH1
MLKL
SREBF1
MYC
RIPK3
GLS2
SLC2A1
CISD1
PRKN
MB21D1
PPARA
ALB
IFNG
ATG7
STEAP3
RIPK1
CD36
NOS2
ARNTL
SOD2
ACO1
CYBB
CREB1
PINK1
CAT
DPP4
YTHDF2
MDM2
RELA
PRDX6
ELAVL1
CDKN2A
SRF
MAP1LC3B
SOCS1
NOX1
PARP1
SP1
CXCL2
PCSK1
APP
SLC39A14
TFEB
FTO
SESN2
RRM2
ACSL1
MAPT
VDAC2
PTEN
ALDH2
FOXO3
GSDMD
ATM
TXNIP
ERBB2
MT1G
BAP1
HSP90AA1
HELLS
TXNRD1
PLA2G6
STAT1
CA9
DDIT4
FXN
OTUB1
AKR1C1
FADS2
ASCL4
TXN
CISD2
FTMT
VDR
ALKBH5
NLRP1
GPX1
CXCL8
FNDC5
CTSB
MAP3K5
PPP1R11
BRD4
EIF2AK3
FDFT1
POR
MUC1
PROM2
SLC38A1
CBS
NEAT1
CDH1
SAT1
ABCB1
PIEZO1
SLC11A2
NEDD4L
IGF2BP3
USP14
AHR
AURKA
APOE
SIRT6
PIK3CG
NFS1
MAP1LC3A
PARK7
GSS
AR
SLC7A5
GABPA
GLI2
PKM
MIR7-3HG
YTHDF1
DEGS1
HMGCR
IL10
FOXO1
PRDX5
ZEB1
IRF1
CP
HSPA4
GLS
GDF15
PSEN1
AGT
ULK1
SYVN1
PIK3CB
STK11
MAP2K7
IDO1
GSR
KL
