# Supplementary material for: Ferroptosis regulation by traditional chinese medicine for ischemic stroke intervention based on network pharmacology and data mining
Source: PLoS One. 2025 Apr 16;20(4):e0321751. doi: 10.1371/journal.pone.0321751 (PMC12002469; doi:10.1371/journal.pone.0321751)
Supplement: S1 File — (ZIP) [file pone.0321751.s001.zip › 铁死亡基因/Gene Card/GeneCards-SearchResults.csv]

Gene Symbol	Description	Category	Uniprot ID	Gifts	GC Id	Relevance score	GeneCards Link
AIFM2	Apoptosis Inducing Factor Mitochondria Associated 2	Protein Coding	Q9BRQ8	44	GC10M070098	17.7511863708496	https://www.genecards.org/cgi-bin/carddisp.pl?gene=AIFM2
GPX4	Glutathione Peroxidase 4	Protein Coding	P36969	56	GC19P001103	16.496467590332	https://www.genecards.org/cgi-bin/carddisp.pl?gene=GPX4
HEPFAL	Hepatocellular Carcinoma Ferroptosis Associative LncRNA	RNA Gene		8	GC21P048226	14.2147846221924	https://www.genecards.org/cgi-bin/carddisp.pl?gene=HEPFAL
SLC7A11	Solute Carrier Family 7 Member 11	Protein Coding	Q9UPY5	53	GC04M138164	11.6797304153442	https://www.genecards.org/cgi-bin/carddisp.pl?gene=SLC7A11
LINC00336	Long Intergenic Non-Protein Coding RNA 336	RNA Gene	Q6ZUF6	31	GC06M033586	9.41603374481201	https://www.genecards.org/cgi-bin/carddisp.pl?gene=LINC00336
NFE2L2	NFE2 Like BZIP Transcription Factor 2	Protein Coding	Q16236	60	GC02M177227	8.71262073516846	https://www.genecards.org/cgi-bin/carddisp.pl?gene=NFE2L2
LINC00472	Long Intergenic Non-Protein Coding RNA 472	RNA Gene	Q9H8W2	34	GC06M095320	8.52161312103271	https://www.genecards.org/cgi-bin/carddisp.pl?gene=LINC00472
TP53	Tumor Protein P53	Protein Coding	P04637	62	GC17M007661	7.85713529586792	https://www.genecards.org/cgi-bin/carddisp.pl?gene=TP53
ACSL4	Acyl-CoA Synthetase Long Chain Family Member 4	Protein Coding	O60488	53	GC0XM109624	7.3657021522522	https://www.genecards.org/cgi-bin/carddisp.pl?gene=ACSL4
MIR7-3HG	MIR7-3 Host Gene	RNA Gene	Q8N6C7	34	GC19P112015	6.90531778335571	https://www.genecards.org/cgi-bin/carddisp.pl?gene=MIR7-3HG
PVT1	Pvt1 Oncogene	RNA Gene		32	GC08P128109	6.750901222229	https://www.genecards.org/cgi-bin/carddisp.pl?gene=PVT1
GABPB1-AS1	GABPB1 Antisense RNA 1	RNA Gene		20	GC15P157342	6.12491703033447	https://www.genecards.org/cgi-bin/carddisp.pl?gene=GABPB1-AS1
MIR522	MicroRNA 522	RNA Gene		15	GC19P053751	5.844801902771	https://www.genecards.org/cgi-bin/carddisp.pl?gene=MIR522
H19	H19 Imprinted Maternally Expressed Transcript	RNA Gene		34	GC11M001995	5.77913475036621	https://www.genecards.org/cgi-bin/carddisp.pl?gene=H19
TFRC	Transferrin Receptor	Protein Coding	P02786	59	GC03M196303	5.62046384811401	https://www.genecards.org/cgi-bin/carddisp.pl?gene=TFRC
NCOA4	Nuclear Receptor Coactivator 4	Protein Coding	Q13772	47	GC10M046005	5.59035730361938	https://www.genecards.org/cgi-bin/carddisp.pl?gene=NCOA4
SCARNA5	Small Cajal Body-Specific RNA 5	RNA Gene		23	GC02P233275	5.54532337188721	https://www.genecards.org/cgi-bin/carddisp.pl?gene=SCARNA5
SOD2-OT1	SOD2 Overlapping Transcript 1	RNA Gene		18	GC06M159772	5.38010311126709	https://www.genecards.org/cgi-bin/carddisp.pl?gene=SOD2-OT1
TMEM164	Transmembrane Protein 164	Protein Coding	Q5U3C3	36	GC0XP110002	5.35808897018433	https://www.genecards.org/cgi-bin/carddisp.pl?gene=TMEM164
HMOX1	Heme Oxygenase 1	Protein Coding	P09601	61	GC22P035380	5.23644208908081	https://www.genecards.org/cgi-bin/carddisp.pl?gene=HMOX1
ZFAS1	ZNFX1 Antisense RNA 1	RNA Gene		28	GC20P049276	5.07547807693481	https://www.genecards.org/cgi-bin/carddisp.pl?gene=ZFAS1
FTH1	Ferritin Heavy Chain 1	Protein Coding	P02794	58	GC11M061959	4.93492603302002	https://www.genecards.org/cgi-bin/carddisp.pl?gene=FTH1
SLC39A7	Solute Carrier Family 39 Member 7	Protein Coding	Q92504	50	GC06P033200	4.68330907821655	https://www.genecards.org/cgi-bin/carddisp.pl?gene=SLC39A7
LINC01672	Long Intergenic Non-Protein Coding RNA 1672	RNA Gene		19	GC01P020797	4.59596729278564	https://www.genecards.org/cgi-bin/carddisp.pl?gene=LINC01672
SLC3A2	Solute Carrier Family 3 Member 2	Protein Coding	P08195	51	GC11P062856	4.54205799102783	https://www.genecards.org/cgi-bin/carddisp.pl?gene=SLC3A2
RAB4B-EGLN2	RAB4B-EGLN2 Readthrough (NMD Candidate)	RNA Gene		18	GC19P040778	4.43475532531738	https://www.genecards.org/cgi-bin/carddisp.pl?gene=RAB4B-EGLN2
SLC40A1	Solute Carrier Family 40 Member 1	Protein Coding	Q9NP59	56	GC02M189560	4.35154867172241	https://www.genecards.org/cgi-bin/carddisp.pl?gene=SLC40A1
GCLC	Glutamate-Cysteine Ligase Catalytic Subunit	Protein Coding	P48506	53	GC06M053497	4.30108213424683	https://www.genecards.org/cgi-bin/carddisp.pl?gene=GCLC
SLC1A5	Solute Carrier Family 1 Member 5	Protein Coding	Q15758	53	GC19M092991	4.30108213424683	https://www.genecards.org/cgi-bin/carddisp.pl?gene=SLC1A5
TRIM7	Tripartite Motif Containing 7	Protein Coding	Q9C029	37	GC05M181193	4.24941062927246	https://www.genecards.org/cgi-bin/carddisp.pl?gene=TRIM7
OIP5-AS1	OIP5 Antisense RNA 1	RNA Gene		24	GC15P157107	4.11246776580811	https://www.genecards.org/cgi-bin/carddisp.pl?gene=OIP5-AS1
MIR4443	MicroRNA 4443	RNA Gene		12	GC03P057563	4.04463958740234	https://www.genecards.org/cgi-bin/carddisp.pl?gene=MIR4443
PCBP2	Poly(RC) Binding Protein 2	Protein Coding	Q15366	48	GC12P053452	4.02284908294678	https://www.genecards.org/cgi-bin/carddisp.pl?gene=PCBP2
HSPB1	Heat Shock Protein Family B (Small) Member 1	Protein Coding	P04792	60	GC07P076302	4.02068424224854	https://www.genecards.org/cgi-bin/carddisp.pl?gene=HSPB1
VDAC3	Voltage Dependent Anion Channel 3	Protein Coding	Q9Y277	50	GC08P042392	3.96536016464233	https://www.genecards.org/cgi-bin/carddisp.pl?gene=VDAC3
PCBP1	Poly(RC) Binding Protein 1	Protein Coding	Q15365	47	GC02P070087	3.92668557167053	https://www.genecards.org/cgi-bin/carddisp.pl?gene=PCBP1
BDNF-AS	BDNF Antisense RNA	RNA Gene		29	GC11P027466	3.91557955741882	https://www.genecards.org/cgi-bin/carddisp.pl?gene=BDNF-AS
TMX2-CTNND1	TMX2-CTNND1 Readthrough (NMD Candidate)	RNA Gene		23	GC11P057712	3.87153482437134	https://www.genecards.org/cgi-bin/carddisp.pl?gene=TMX2-CTNND1
ALOX15	Arachidonate 15-Lipoxygenase	Protein Coding	P16050	54	GC17M004630	3.87007427215576	https://www.genecards.org/cgi-bin/carddisp.pl?gene=ALOX15
KEAP1	Kelch Like ECH Associated Protein 1	Protein Coding	Q14145	56	GC19M010486	3.86695408821106	https://www.genecards.org/cgi-bin/carddisp.pl?gene=KEAP1
CBS	Cystathionine Beta-Synthase	Protein Coding	P35520	60	GC21M043053	3.82936596870422	https://www.genecards.org/cgi-bin/carddisp.pl?gene=CBS
MIR6852	MicroRNA 6852	RNA Gene		9	GC09M035710	3.76503825187683	https://www.genecards.org/cgi-bin/carddisp.pl?gene=MIR6852
IREB2	Iron Responsive Element Binding Protein 2	Protein Coding	P48200	54	GC15P078437	3.74892163276672	https://www.genecards.org/cgi-bin/carddisp.pl?gene=IREB2
PLXNB2	Plexin B2	Protein Coding	O15031	44	GC22M050274	3.68807101249695	https://www.genecards.org/cgi-bin/carddisp.pl?gene=PLXNB2
AKR1C3	Aldo-Keto Reductase Family 1 Member C3	Protein Coding	P42330	54	GC10P005035	3.67659139633179	https://www.genecards.org/cgi-bin/carddisp.pl?gene=AKR1C3
LPCAT3	Lysophosphatidylcholine Acyltransferase 3	Protein Coding	Q6P1A2	44	GC12M006976	3.63295030593872	https://www.genecards.org/cgi-bin/carddisp.pl?gene=LPCAT3
YAP1	Yes1 Associated Transcriptional Regulator	Protein Coding	P46937	56	GC11P102110	3.61774826049805	https://www.genecards.org/cgi-bin/carddisp.pl?gene=YAP1
AKR1C1	Aldo-Keto Reductase Family 1 Member C1	Protein Coding	Q04828	52	GC10P004963	3.60948657989502	https://www.genecards.org/cgi-bin/carddisp.pl?gene=AKR1C1
CISD1	CDGSH Iron Sulfur Domain 1	Protein Coding	Q9NZ45	45	GC10P058269	3.60948657989502	https://www.genecards.org/cgi-bin/carddisp.pl?gene=CISD1
AKR1C2	Aldo-Keto Reductase Family 1 Member C2	Protein Coding	P52895	54	GC10M004987	3.58467864990234	https://www.genecards.org/cgi-bin/carddisp.pl?gene=AKR1C2
MEG3	Maternally Expressed 3	RNA Gene		34	GC14P116735	3.56014966964722	https://www.genecards.org/cgi-bin/carddisp.pl?gene=MEG3
POR	Cytochrome P450 Oxidoreductase	Protein Coding	P16435	55	GC07P075899	3.46489548683167	https://www.genecards.org/cgi-bin/carddisp.pl?gene=POR
TRIM26	Tripartite Motif Containing 26	Protein Coding	Q12899	44	GC06M030184	3.36739659309387	https://www.genecards.org/cgi-bin/carddisp.pl?gene=TRIM26
LCN2	Lipocalin 2	Protein Coding	P80188	54	GC09P128149	3.33412003517151	https://www.genecards.org/cgi-bin/carddisp.pl?gene=LCN2
BECN1	Beclin 1	Protein Coding	Q14457	55	GC17M042810	3.30206346511841	https://www.genecards.org/cgi-bin/carddisp.pl?gene=BECN1
ACSL3	Acyl-CoA Synthetase Long Chain Family Member 3	Protein Coding	O95573	48	GC02P222860	3.25874614715576	https://www.genecards.org/cgi-bin/carddisp.pl?gene=ACSL3
CERNA3	Competing Endogenous LncRNA 3 For MiR-645	RNA Gene		19	GC08P056323	3.25457954406738	https://www.genecards.org/cgi-bin/carddisp.pl?gene=CERNA3
FTMT	Ferritin Mitochondrial	Protein Coding	Q8N4E7	46	GC05P121851	3.23528242111206	https://www.genecards.org/cgi-bin/carddisp.pl?gene=FTMT
GCH1	GTP Cyclohydrolase 1	Protein Coding	P30793	56	GC14M054842	3.21047449111938	https://www.genecards.org/cgi-bin/carddisp.pl?gene=GCH1
MAP1LC3B	Microtubule Associated Protein 1 Light Chain 3 Beta	Protein Coding	Q9GZQ8	50	GC16P095222	3.21047449111938	https://www.genecards.org/cgi-bin/carddisp.pl?gene=MAP1LC3B
ATF4	Activating Transcription Factor 4	Protein Coding	P18848	55	GC22P039519	3.19355440139771	https://www.genecards.org/cgi-bin/carddisp.pl?gene=ATF4
XIST	X Inactive Specific Transcript	RNA Gene		31	GC0XM073820	3.19327878952026	https://www.genecards.org/cgi-bin/carddisp.pl?gene=XIST
PRNP	Prion Protein (Kanno Blood Group)	Protein Coding	F7VJQ1	57	GC20P004686	3.18406105041504	https://www.genecards.org/cgi-bin/carddisp.pl?gene=PRNP
SAT1	Spermidine/Spermine N1-Acetyltransferase 1	Protein Coding	P21673	54	GC0XP023784	3.18406105041504	https://www.genecards.org/cgi-bin/carddisp.pl?gene=SAT1
PHKG2	Phosphorylase Kinase Catalytic Subunit Gamma 2	Protein Coding	P15735	53	GC16P081669	3.18406105041504	https://www.genecards.org/cgi-bin/carddisp.pl?gene=PHKG2
CP	Ceruloplasmin	Protein Coding	P00450	57	GC03M149162	3.15568351745605	https://www.genecards.org/cgi-bin/carddisp.pl?gene=CP
NOX4	NADPH Oxidase 4	Protein Coding	Q9NPH5	51	GC11M089324	3.15568351745605	https://www.genecards.org/cgi-bin/carddisp.pl?gene=NOX4
MAP1LC3C	Microtubule Associated Protein 1 Light Chain 3 Gamma	Protein Coding	Q9BXW4	39	GC01M241995	3.15568351745605	https://www.genecards.org/cgi-bin/carddisp.pl?gene=MAP1LC3C
SLC11A2	Solute Carrier Family 11 Member 2	Protein Coding	P49281	57	GC12M050952	3.12482452392578	https://www.genecards.org/cgi-bin/carddisp.pl?gene=SLC11A2
FTL	Ferritin Light Chain	Protein Coding	P02792	55	GC19P048965	3.09069132804871	https://www.genecards.org/cgi-bin/carddisp.pl?gene=FTL
STEAP3	STEAP3 Metalloreductase	Protein Coding	Q658P3	53	GC02P143746	3.09069132804871	https://www.genecards.org/cgi-bin/carddisp.pl?gene=STEAP3
OTUB1	OTU Deubiquitinase, Ubiquitin Aldehyde Binding 1	Protein Coding	Q96FW1	48	GC11P063985	3.05531930923462	https://www.genecards.org/cgi-bin/carddisp.pl?gene=OTUB1
VDAC2	Voltage Dependent Anion Channel 2	Protein Coding	P45880	53	GC10P075210	3.0519483089447	https://www.genecards.org/cgi-bin/carddisp.pl?gene=VDAC2
SLC39A8	Solute Carrier Family 39 Member 8	Protein Coding	Q9C0K1	52	GC04M102252	3.0519483089447	https://www.genecards.org/cgi-bin/carddisp.pl?gene=SLC39A8
MAP1LC3A	Microtubule Associated Protein 1 Light Chain 3 Alpha	Protein Coding	Q9H492	48	GC20P034546	3.0519483089447	https://www.genecards.org/cgi-bin/carddisp.pl?gene=MAP1LC3A
DPP4	Dipeptidyl Peptidase 4	Protein Coding	P27487	58	GC02M161992	3.00599193572998	https://www.genecards.org/cgi-bin/carddisp.pl?gene=DPP4
EMSLR	E2F1 MRNA Stabilizing LncRNA	RNA Gene		19	GC07P106459	2.92864966392517	https://www.genecards.org/cgi-bin/carddisp.pl?gene=EMSLR
CYBB	Cytochrome B-245 Beta Chain	Protein Coding	P04839	58	GC0XP037780	2.91581392288208	https://www.genecards.org/cgi-bin/carddisp.pl?gene=CYBB
PARK7	Parkinsonism Associated Deglycase	Protein Coding	Q99497	56	GC01P039429	2.90090036392212	https://www.genecards.org/cgi-bin/carddisp.pl?gene=PARK7
ATG5	Autophagy Related 5	Protein Coding	Q9H1Y0	54	GC06M106045	2.88940048217773	https://www.genecards.org/cgi-bin/carddisp.pl?gene=ATG5
ATG7	Autophagy Related 7	Protein Coding	O95352	52	GC03P021552	2.88940048217773	https://www.genecards.org/cgi-bin/carddisp.pl?gene=ATG7
HIF1A	Hypoxia Inducible Factor 1 Subunit Alpha	Protein Coding	Q16665	57	GC14P061695	2.86318635940552	https://www.genecards.org/cgi-bin/carddisp.pl?gene=HIF1A
GAS5	Growth Arrest Specific 5	RNA Gene		31	GC01M173947	2.80593538284302	https://www.genecards.org/cgi-bin/carddisp.pl?gene=GAS5
SCD	Stearoyl-CoA Desaturase	Protein Coding	O00767	59	GC10P100347	2.75390028953552	https://www.genecards.org/cgi-bin/carddisp.pl?gene=SCD
ZFPM2-AS1	ZFPM2 Antisense RNA 1	RNA Gene		21	GC08M105466	2.7391152381897	https://www.genecards.org/cgi-bin/carddisp.pl?gene=ZFPM2-AS1
HSPA5	Heat Shock Protein Family A (Hsp70) Member 5	Protein Coding	P11021	58	GC09M125234	2.71948051452637	https://www.genecards.org/cgi-bin/carddisp.pl?gene=HSPA5
MSC-AS1	MSC Antisense RNA 1	RNA Gene		19	GC08P071828	2.64546132087708	https://www.genecards.org/cgi-bin/carddisp.pl?gene=MSC-AS1
TUG1	Taurine Up-Regulated 1	Protein Coding	A0A6I8PU40	32	GC22P030969	2.63667297363281	https://www.genecards.org/cgi-bin/carddisp.pl?gene=TUG1
EP300	E1A Binding Protein P300	Protein Coding	Q09472	61	GC22P070686	2.58546376228333	https://www.genecards.org/cgi-bin/carddisp.pl?gene=EP300
FBXW7	F-Box And WD Repeat Domain Containing 7	Protein Coding	Q969H0	54	GC04M152321	2.58327531814575	https://www.genecards.org/cgi-bin/carddisp.pl?gene=FBXW7
MIR4435-2HG	MIR4435-2 Host Gene	RNA Gene		24	GC02M112967	2.57991766929626	https://www.genecards.org/cgi-bin/carddisp.pl?gene=MIR4435-2HG
ACSL1	Acyl-CoA Synthetase Long Chain Family Member 1	Protein Coding	P33121	53	GC04M184755	2.57531309127808	https://www.genecards.org/cgi-bin/carddisp.pl?gene=ACSL1
BACH1	BTB Domain And CNC Homolog 1	Protein Coding	O14867	48	GC21P029194	2.55456924438477	https://www.genecards.org/cgi-bin/carddisp.pl?gene=BACH1
NEDD4L	NEDD4 Like E3 Ubiquitin Protein Ligase	Protein Coding	Q96PU5	55	GC18P058044	2.53416848182678	https://www.genecards.org/cgi-bin/carddisp.pl?gene=NEDD4L
MIR9-3HG	MIR9-3 Host Gene	RNA Gene		22	GC15P158240	2.51518750190735	https://www.genecards.org/cgi-bin/carddisp.pl?gene=MIR9-3HG
SIRT3	Sirtuin 3	Protein Coding	Q9NTG7	56	GC11M000215	2.51516580581665	https://www.genecards.org/cgi-bin/carddisp.pl?gene=SIRT3
KRAS	KRAS Proto-Oncogene, GTPase	Protein Coding	P01116	61	GC12M029682	2.50025153160095	https://www.genecards.org/cgi-bin/carddisp.pl?gene=KRAS
LINC01833	Long Intergenic Non-Protein Coding RNA 1833	RNA Gene		13	GC02M044921	2.50025153160095	https://www.genecards.org/cgi-bin/carddisp.pl?gene=LINC01833
HULC	Hepatocellular Carcinoma Up-Regulated Long Non-Coding RNA	RNA Gene		28	GC06P008478	2.48500919342041	https://www.genecards.org/cgi-bin/carddisp.pl?gene=HULC
MIR93	MicroRNA 93	RNA Gene		28	GC07M105252	2.47134923934937	https://www.genecards.org/cgi-bin/carddisp.pl?gene=MIR93
TF	Transferrin	Protein Coding	P02787	59	GC03P139072	2.44320011138916	https://www.genecards.org/cgi-bin/carddisp.pl?gene=TF
LINC01614	Long Intergenic Non-Protein Coding RNA 1614	RNA Gene		13	GC02P215717	2.40817284584045	https://www.genecards.org/cgi-bin/carddisp.pl?gene=LINC01614
LINC01224	Long Intergenic Non-Protein Coding RNA 1224	RNA Gene		14	GC19M092521	2.39313507080078	https://www.genecards.org/cgi-bin/carddisp.pl?gene=LINC01224
SOCS1	Suppressor Of Cytokine Signaling 1	Protein Coding	O15524	54	GC16M020752	2.37449383735657	https://www.genecards.org/cgi-bin/carddisp.pl?gene=SOCS1
CHAC1	ChaC Glutathione Specific Gamma-Glutamylcyclotransferase 1	Protein Coding	Q9BUX1	41	GC15P040952	2.36681604385376	https://www.genecards.org/cgi-bin/carddisp.pl?gene=CHAC1
CYTOR	Cytoskeleton Regulator RNA	RNA Gene		29	GC02P089243	2.35716414451599	https://www.genecards.org/cgi-bin/carddisp.pl?gene=CYTOR
STAT3	Signal Transducer And Activator Of Transcription 3	Protein Coding	P40763	62	GC17M042313	2.34131097793579	https://www.genecards.org/cgi-bin/carddisp.pl?gene=STAT3
MIR494	MicroRNA 494	RNA Gene		24	GC14P116771	2.33713793754578	https://www.genecards.org/cgi-bin/carddisp.pl?gene=MIR494
SNHG7	Small Nucleolar RNA Host Gene 7	RNA Gene		29	GC09M138725	2.29924559593201	https://www.genecards.org/cgi-bin/carddisp.pl?gene=SNHG7
TIMP1	TIMP Metallopeptidase Inhibitor 1	Protein Coding	P01033	54	GC0XP057483	2.22734880447388	https://www.genecards.org/cgi-bin/carddisp.pl?gene=TIMP1
TRC-GCA24-1	TRNA-Cys (GCA) 24-1	RNA Gene		11	GC17M077502	2.21257328987122	https://www.genecards.org/cgi-bin/carddisp.pl?gene=TRC-GCA24-1
HMGB1	High Mobility Group Box 1	Protein Coding	P09429	57	GC13M030456	2.21138024330139	https://www.genecards.org/cgi-bin/carddisp.pl?gene=HMGB1
MIR375	MicroRNA 375	RNA Gene		27	GC02M219001	2.21138024330139	https://www.genecards.org/cgi-bin/carddisp.pl?gene=MIR375
ARHGEF26-AS1	ARHGEF26 Antisense RNA 1	RNA Gene		16	GC03M154024	2.20559096336365	https://www.genecards.org/cgi-bin/carddisp.pl?gene=ARHGEF26-AS1
SP1	Sp1 Transcription Factor	Protein Coding	P08047	55	GC12P053380	2.19500732421875	https://www.genecards.org/cgi-bin/carddisp.pl?gene=SP1
LINC00665	Long Intergenic Non-Protein Coding RNA 665	RNA Gene		20	GC19M094158	2.19420766830444	https://www.genecards.org/cgi-bin/carddisp.pl?gene=LINC00665
ATL1	Atlastin GTPase 1	Protein Coding	Q8WXF7	50	GC14P050532	2.17819738388062	https://www.genecards.org/cgi-bin/carddisp.pl?gene=ATL1
SNHG16	Small Nucleolar RNA Host Gene 16	RNA Gene		26	GC17P113183	2.17475605010986	https://www.genecards.org/cgi-bin/carddisp.pl?gene=SNHG16
TRA-TGC7-1	TRNA-Ala (Anticodon TGC) 7-1	RNA Gene		14	GC06M093612	2.17475605010986	https://www.genecards.org/cgi-bin/carddisp.pl?gene=TRA-TGC7-1
LINC-ROR	Long Intergenic Non-Protein Coding RNA, Regulator Of Reprogramming	RNA Gene		23	GC18M057054	2.16697359085083	https://www.genecards.org/cgi-bin/carddisp.pl?gene=LINC-ROR
WWTR1	WW Domain Containing Transcription Regulator 1	Protein Coding	Q9GZV5	46	GC03M149517	2.16091370582581	https://www.genecards.org/cgi-bin/carddisp.pl?gene=WWTR1
SNORD46	Small Nucleolar RNA, C/D Box 46	RNA Gene		18	GC01P049872	2.15878748893738	https://www.genecards.org/cgi-bin/carddisp.pl?gene=SNORD46
TMEM161B-DT	TMEM161B Divergent Transcript	RNA Gene		17	GC05P088278	2.15878748893738	https://www.genecards.org/cgi-bin/carddisp.pl?gene=TMEM161B-DT
SNHG14	Small Nucleolar RNA Host Gene 14	RNA Gene		24	GC15P156537	2.1492874622345	https://www.genecards.org/cgi-bin/carddisp.pl?gene=SNHG14
IL6	Interleukin 6	Protein Coding	P05231	60	GC07P022725	2.14311361312866	https://www.genecards.org/cgi-bin/carddisp.pl?gene=IL6
PRDX6	Peroxiredoxin 6	Protein Coding	P30041	54	GC01P173477	2.14311361312866	https://www.genecards.org/cgi-bin/carddisp.pl?gene=PRDX6
YTHDF2	YTH N6-Methyladenosine RNA Binding Protein F2	Protein Coding	Q9Y5A9	46	GC01P042191	2.12474822998047	https://www.genecards.org/cgi-bin/carddisp.pl?gene=YTHDF2
FANCD2	FA Complementation Group D2	Protein Coding	Q9BXW9	55	GC03P010026	2.11772632598877	https://www.genecards.org/cgi-bin/carddisp.pl?gene=FANCD2
FABP4	Fatty Acid Binding Protein 4	Protein Coding	P15090	51	GC08M081478	2.1057596206665	https://www.genecards.org/cgi-bin/carddisp.pl?gene=FABP4
VDAC1	Voltage Dependent Anion Channel 1	Protein Coding	P21796	54	GC05M133975	2.1009407043457	https://www.genecards.org/cgi-bin/carddisp.pl?gene=VDAC1
MIR133B	MicroRNA 133b	RNA Gene		29	GC06P052148	2.09144616127014	https://www.genecards.org/cgi-bin/carddisp.pl?gene=MIR133B
KCNQ1OT1	KCNQ1 Opposite Strand/Antisense Transcript 1	RNA Gene		34	GC11M011926	2.08631563186646	https://www.genecards.org/cgi-bin/carddisp.pl?gene=KCNQ1OT1
MDM2	MDM2 Proto-Oncogene	Protein Coding	Q00987	62	GC12P068808	2.08454322814941	https://www.genecards.org/cgi-bin/carddisp.pl?gene=MDM2
PSMA3-AS1	PSMA3 Antisense RNA 1	RNA Gene		18	GC14M058140	2.06562757492065	https://www.genecards.org/cgi-bin/carddisp.pl?gene=PSMA3-AS1
PRKAA1	Protein Kinase AMP-Activated Catalytic Subunit Alpha 1	Protein Coding	Q13131	55	GC05M040759	2.04945969581604	https://www.genecards.org/cgi-bin/carddisp.pl?gene=PRKAA1
SOCS2	Suppressor Of Cytokine Signaling 2	Protein Coding	O14508	51	GC12P093569	2.04430389404297	https://www.genecards.org/cgi-bin/carddisp.pl?gene=SOCS2
FDFT1	Farnesyl-Diphosphate Farnesyltransferase 1	Protein Coding	P37268	53	GC08P011795	2.04269170761108	https://www.genecards.org/cgi-bin/carddisp.pl?gene=FDFT1
TXNRD1	Thioredoxin Reductase 1	Protein Coding	Q16881	52	GC12P104215	2.04269170761108	https://www.genecards.org/cgi-bin/carddisp.pl?gene=TXNRD1
ACSL5	Acyl-CoA Synthetase Long Chain Family Member 5	Protein Coding	Q9ULC5	49	GC10P112374	2.04269170761108	https://www.genecards.org/cgi-bin/carddisp.pl?gene=ACSL5
TMPO-AS1	TMPO Antisense RNA 1	RNA Gene		16	GC12M098512	2.01303482055664	https://www.genecards.org/cgi-bin/carddisp.pl?gene=TMPO-AS1
MYC	MYC Proto-Oncogene, BHLH Transcription Factor	Protein Coding	P01106	61	GC08P127735	2.01210570335388	https://www.genecards.org/cgi-bin/carddisp.pl?gene=MYC
SNHG1	Small Nucleolar RNA Host Gene 1	RNA Gene		28	GC11M125254	2.01210570335388	https://www.genecards.org/cgi-bin/carddisp.pl?gene=SNHG1
SNORD118	Small Nucleolar RNA, C/D Box 118	RNA Gene		25	GC17M074901	2.01164245605469	https://www.genecards.org/cgi-bin/carddisp.pl?gene=SNORD118
LINC01503	Long Intergenic Non-Protein Coding RNA 1503	RNA Gene		18	GC09P141468	2.01164245605469	https://www.genecards.org/cgi-bin/carddisp.pl?gene=LINC01503
OTUD6B-AS1	OTUD6B Antisense RNA 1 (Head To Head)	RNA Gene		14	GC08M091059	1.9956738948822	https://www.genecards.org/cgi-bin/carddisp.pl?gene=OTUD6B-AS1
TIGAR	TP53 Induced Glycolysis Regulatory Phosphatase	Protein Coding	Q9NQ88	45	GC12P038924	1.9924259185791	https://www.genecards.org/cgi-bin/carddisp.pl?gene=TIGAR
TRU-TCA1-1	TRNA-SeC (Anticodon TCA) 1-1	RNA Gene		13	GC19M045478	1.98596119880676	https://www.genecards.org/cgi-bin/carddisp.pl?gene=TRU-TCA1-1
DHODH	Dihydroorotate Dehydrogenase (Quinone)	Protein Coding	Q02127	55	GC16P072008	1.98471450805664	https://www.genecards.org/cgi-bin/carddisp.pl?gene=DHODH
LINC01857	Long Intergenic Non-Protein Coding RNA 1857	RNA Gene		15	GC02P207663	1.97930073738098	https://www.genecards.org/cgi-bin/carddisp.pl?gene=LINC01857
SNORD15A	Small Nucleolar RNA, C/D Box 15A	RNA Gene		23	GC11P075400	1.96249091625214	https://www.genecards.org/cgi-bin/carddisp.pl?gene=SNORD15A
TNF	Tumor Necrosis Factor	Protein Coding	P01375	61	GC06P134820	1.95580470561981	https://www.genecards.org/cgi-bin/carddisp.pl?gene=TNF
MIR497	MicroRNA 497	RNA Gene		26	GC17M074819	1.95064973831177	https://www.genecards.org/cgi-bin/carddisp.pl?gene=MIR497
MIAT	Myocardial Infarction Associated Transcript	RNA Gene		32	GC22P026646	1.94520723819733	https://www.genecards.org/cgi-bin/carddisp.pl?gene=MIAT
MTOR	Mechanistic Target Of Rapamycin Kinase	Protein Coding	P42345	64	GC01M011106	1.93126535415649	https://www.genecards.org/cgi-bin/carddisp.pl?gene=MTOR
PDIA4	Protein Disulfide Isomerase Family A Member 4	Protein Coding	P13667	48	GC07M149003	1.93126535415649	https://www.genecards.org/cgi-bin/carddisp.pl?gene=PDIA4
DANCR	Differentiation Antagonizing Non-Protein Coding RNA	RNA Gene	P0C864	30	GC04P052712	1.92740726470947	https://www.genecards.org/cgi-bin/carddisp.pl?gene=DANCR
CTH	Cystathionine Gamma-Lyase	Protein Coding	P32929	56	GC01P070411	1.89810061454773	https://www.genecards.org/cgi-bin/carddisp.pl?gene=CTH
HMGCR	3-Hydroxy-3-Methylglutaryl-CoA Reductase	Protein Coding	P04035	56	GC05P075336	1.89810061454773	https://www.genecards.org/cgi-bin/carddisp.pl?gene=HMGCR
GSS	Glutathione Synthetase	Protein Coding	P48637	54	GC20M034928	1.89810061454773	https://www.genecards.org/cgi-bin/carddisp.pl?gene=GSS
NOX1	NADPH Oxidase 1	Protein Coding	Q9Y5S8	52	GC0XM100843	1.89810061454773	https://www.genecards.org/cgi-bin/carddisp.pl?gene=NOX1
SLC39A14	Solute Carrier Family 39 Member 14	Protein Coding	Q15043	52	GC08P022367	1.89810061454773	https://www.genecards.org/cgi-bin/carddisp.pl?gene=SLC39A14
COQ2	Coenzyme Q2, Polyprenyltransferase	Protein Coding	Q96H96	50	GC04M083261	1.89810061454773	https://www.genecards.org/cgi-bin/carddisp.pl?gene=COQ2
GCLM	Glutamate-Cysteine Ligase Modifier Subunit	Protein Coding	P48507	50	GC01M093885	1.89810061454773	https://www.genecards.org/cgi-bin/carddisp.pl?gene=GCLM
SLC38A1	Solute Carrier Family 38 Member 1	Protein Coding	Q9H2H9	48	GC12M046183	1.89810061454773	https://www.genecards.org/cgi-bin/carddisp.pl?gene=SLC38A1
ACSL6	Acyl-CoA Synthetase Long Chain Family Member 6	Protein Coding	Q9UKU0	46	GC05M131949	1.89810061454773	https://www.genecards.org/cgi-bin/carddisp.pl?gene=ACSL6
CHMP5	Charged Multivesicular Body Protein 5	Protein Coding	Q9NZZ3	44	GC09P033264	1.89810061454773	https://www.genecards.org/cgi-bin/carddisp.pl?gene=CHMP5
CHMP6	Charged Multivesicular Body Protein 6	Protein Coding	Q96FZ7	43	GC17P080991	1.89810061454773	https://www.genecards.org/cgi-bin/carddisp.pl?gene=CHMP6
SAT2	Spermidine/Spermine N1-Acetyltransferase Family Member 2	Protein Coding	Q96F10	41	GC17M007626	1.89810061454773	https://www.genecards.org/cgi-bin/carddisp.pl?gene=SAT2
GRIK1-AS2	GRIK1 Antisense RNA 2	RNA Gene		20	GC21P029348	1.89810061454773	https://www.genecards.org/cgi-bin/carddisp.pl?gene=GRIK1-AS2
STING1	Stimulator Of Interferon Response CGAMP Interactor 1	Protein Coding	Q86WV6	50	GC05M139492	1.89106047153473	https://www.genecards.org/cgi-bin/carddisp.pl?gene=STING1
LUCAT1	Lung Cancer Associated Transcript 1	RNA Gene		23	GC05M091054	1.89106047153473	https://www.genecards.org/cgi-bin/carddisp.pl?gene=LUCAT1
RELA	RELA Proto-Oncogene, NF-KB Subunit	Protein Coding	Q04206	60	GC11M065653	1.87377679347992	https://www.genecards.org/cgi-bin/carddisp.pl?gene=RELA
NR1H4	Nuclear Receptor Subfamily 1 Group H Member 4	Protein Coding	Q96RI1	56	GC12P100473	1.87377679347992	https://www.genecards.org/cgi-bin/carddisp.pl?gene=NR1H4
SYVN1	Synoviolin 1	Protein Coding	Q86TM6	50	GC11M125363	1.87377679347992	https://www.genecards.org/cgi-bin/carddisp.pl?gene=SYVN1
GOT1	Glutamic-Oxaloacetic Transaminase 1	Protein Coding	P17174	53	GC10M099396	1.87037348747253	https://www.genecards.org/cgi-bin/carddisp.pl?gene=GOT1
MIR27A	MicroRNA 27a	RNA Gene		30	GC19M092209	1.84992122650146	https://www.genecards.org/cgi-bin/carddisp.pl?gene=MIR27A
GSK3B	Glycogen Synthase Kinase 3 Beta	Protein Coding	P49841	59	GC03M119821	1.83761131763458	https://www.genecards.org/cgi-bin/carddisp.pl?gene=GSK3B
NEAT1	Nuclear Paraspeckle Assembly Transcript 1	RNA Gene		32	GC11P089078	1.83761131763458	https://www.genecards.org/cgi-bin/carddisp.pl?gene=NEAT1
PKM	Pyruvate Kinase M1/2	Protein Coding	P14618	58	GC15M072199	1.81862282752991	https://www.genecards.org/cgi-bin/carddisp.pl?gene=PKM
MGST1	Microsomal Glutathione S-Transferase 1	Protein Coding	P10620	50	GC12P016347	1.81862282752991	https://www.genecards.org/cgi-bin/carddisp.pl?gene=MGST1
MIR214	MicroRNA 214	RNA Gene		29	GC01M172234	1.81862282752991	https://www.genecards.org/cgi-bin/carddisp.pl?gene=MIR214
SQSTM1	Sequestosome 1	Protein Coding	Q13501	58	GC05P179806	1.80219101905823	https://www.genecards.org/cgi-bin/carddisp.pl?gene=SQSTM1
ELAVL1	ELAV Like RNA Binding Protein 1	Protein Coding	Q15717	50	GC19M007958	1.80219101905823	https://www.genecards.org/cgi-bin/carddisp.pl?gene=ELAVL1
HNF4A	Hepatocyte Nuclear Factor 4 Alpha	Protein Coding	P41235	58	GC20P044355	1.79894316196442	https://www.genecards.org/cgi-bin/carddisp.pl?gene=HNF4A
BMAL1	Basic Helix-Loop-Helix ARNT Like 1	Protein Coding	O00327	51	GC11P013277	1.79894316196442	https://www.genecards.org/cgi-bin/carddisp.pl?gene=BMAL1
TNFAIP3	TNF Alpha Induced Protein 3	Protein Coding	P21580	57	GC06P137866	1.7858179807663	https://www.genecards.org/cgi-bin/carddisp.pl?gene=TNFAIP3
JUN	Jun Proto-Oncogene, AP-1 Transcription Factor Subunit	Protein Coding	P05412	58	GC01M058780	1.77849078178406	https://www.genecards.org/cgi-bin/carddisp.pl?gene=JUN
MIRLET7C	MicroRNA Let-7c	RNA Gene		29	GC21P018103	1.77849078178406	https://www.genecards.org/cgi-bin/carddisp.pl?gene=MIRLET7C
MIR4668	MicroRNA 4668	RNA Gene		13	GC09P111932	1.77849078178406	https://www.genecards.org/cgi-bin/carddisp.pl?gene=MIR4668
MIR758	MicroRNA 758	RNA Gene		17	GC14P116782	1.76900815963745	https://www.genecards.org/cgi-bin/carddisp.pl?gene=MIR758
FZD7	Frizzled Class Receptor 7	Protein Coding	O75084	53	GC02P203700	1.75716686248779	https://www.genecards.org/cgi-bin/carddisp.pl?gene=FZD7
HNRNPC	Heterogeneous Nuclear Ribonucleoprotein C	Protein Coding	P07910	50	GC14M026962	1.75716686248779	https://www.genecards.org/cgi-bin/carddisp.pl?gene=HNRNPC
RBMX	RNA Binding Motif Protein X-Linked	Protein Coding	P38159	50	GC0XM136848	1.75716686248779	https://www.genecards.org/cgi-bin/carddisp.pl?gene=RBMX
PNO1	Partner Of NOB1 Homolog	Protein Coding	Q9NRX1	45	GC02P068157	1.75716686248779	https://www.genecards.org/cgi-bin/carddisp.pl?gene=PNO1
SESN2	Sestrin 2	Protein Coding	P58004	45	GC01P042149	1.75716686248779	https://www.genecards.org/cgi-bin/carddisp.pl?gene=SESN2
MIR100HG	Mir-100-Let-7a-2-Mir-125b-1 Cluster Host Gene	RNA Gene		25	GC11M126622	1.75716686248779	https://www.genecards.org/cgi-bin/carddisp.pl?gene=MIR100HG
CCDC144NL-AS1	CCDC144NL Antisense RNA 1	RNA Gene		20	GC17P113472	1.75716686248779	https://www.genecards.org/cgi-bin/carddisp.pl?gene=CCDC144NL-AS1
ARRDC1-AS1	ARRDC1 Antisense RNA 1	RNA Gene	Q9H2J1	28	GC09M137615	1.75172448158264	https://www.genecards.org/cgi-bin/carddisp.pl?gene=ARRDC1-AS1
SIRT1	Sirtuin 1	Protein Coding	Q96EB6	58	GC10P067884	1.73484969139099	https://www.genecards.org/cgi-bin/carddisp.pl?gene=SIRT1
ALOX5	Arachidonate 5-Lipoxygenase	Protein Coding	P09917	57	GC10P045374	1.73484969139099	https://www.genecards.org/cgi-bin/carddisp.pl?gene=ALOX5
PANX1	Pannexin 1	Protein Coding	Q96RD7	54	GC11P094128	1.73484969139099	https://www.genecards.org/cgi-bin/carddisp.pl?gene=PANX1
ATF3	Activating Transcription Factor 3	Protein Coding	P18847	53	GC01P212565	1.73484969139099	https://www.genecards.org/cgi-bin/carddisp.pl?gene=ATF3
USP14	Ubiquitin Specific Peptidase 14	Protein Coding	P54578	51	GC18P000158	1.73484969139099	https://www.genecards.org/cgi-bin/carddisp.pl?gene=USP14
HMGCS1	3-Hydroxy-3-Methylglutaryl-CoA Synthase 1	Protein Coding	Q01581	48	GC05M044833	1.73484969139099	https://www.genecards.org/cgi-bin/carddisp.pl?gene=HMGCS1
H1-3	H1.3 Linker Histone, Cluster Member	Protein Coding	P16402	45	GC06M094892	1.73484969139099	https://www.genecards.org/cgi-bin/carddisp.pl?gene=H1-3
MIR129-1	MicroRNA 129-1	RNA Gene		24	GC07P128207	1.73484969139099	https://www.genecards.org/cgi-bin/carddisp.pl?gene=MIR129-1
LDHA	Lactate Dehydrogenase A	Protein Coding	P00338	59	GC11P018394	1.7339243888855	https://www.genecards.org/cgi-bin/carddisp.pl?gene=LDHA
MIR429	MicroRNA 429	RNA Gene		27	GC01P020466	1.7155590057373	https://www.genecards.org/cgi-bin/carddisp.pl?gene=MIR429
TBK1	TANK Binding Kinase 1	Protein Coding	Q9UHD2	58	GC12P064451	1.711385846138	https://www.genecards.org/cgi-bin/carddisp.pl?gene=TBK1
FXN	Frataxin	Protein Coding	Q16595	55	GC09P069035	1.711385846138	https://www.genecards.org/cgi-bin/carddisp.pl?gene=FXN
FBLN1	Fibulin 1	Protein Coding	P23142	53	GC22P045502	1.711385846138	https://www.genecards.org/cgi-bin/carddisp.pl?gene=FBLN1
H2AX	H2A.X Variant Histone	Protein Coding	P16104	53	GC11M126556	1.711385846138	https://www.genecards.org/cgi-bin/carddisp.pl?gene=H2AX
GPX3	Glutathione Peroxidase 3	Protein Coding	P22352	50	GC05P152433	1.711385846138	https://www.genecards.org/cgi-bin/carddisp.pl?gene=GPX3
GSTZ1	Glutathione S-Transferase Zeta 1	Protein Coding	O43708	50	GC14P077320	1.711385846138	https://www.genecards.org/cgi-bin/carddisp.pl?gene=GSTZ1
SND1	Staphylococcal Nuclease And Tudor Domain Containing 1	Protein Coding	Q7KZF4	47	GC07P127652	1.711385846138	https://www.genecards.org/cgi-bin/carddisp.pl?gene=SND1
ZNF350	Zinc Finger Protein 350	Protein Coding	Q9GZX5	41	GC19M093231	1.711385846138	https://www.genecards.org/cgi-bin/carddisp.pl?gene=ZNF350
TRIM59	Tripartite Motif Containing 59	Protein Coding	Q8IWR1	38	GC03M160432	1.711385846138	https://www.genecards.org/cgi-bin/carddisp.pl?gene=TRIM59
PAX8-AS1	PAX8 Antisense RNA 1	RNA Gene		24	GC02P143689	1.711385846138	https://www.genecards.org/cgi-bin/carddisp.pl?gene=PAX8-AS1
LINC02605	Long Intergenic Non-Protein Coding RNA 2605	RNA Gene		18	GC08P078838	1.711385846138	https://www.genecards.org/cgi-bin/carddisp.pl?gene=LINC02605
ELF3-AS1	ELF3 Antisense RNA 1	RNA Gene		17	GC01M202001	1.711385846138	https://www.genecards.org/cgi-bin/carddisp.pl?gene=ELF3-AS1
HSPA8	Heat Shock Protein Family A (Hsp70) Member 8	Protein Coding	P11142	58	GC11M123057	1.69657039642334	https://www.genecards.org/cgi-bin/carddisp.pl?gene=HSPA8
CASC2	Cancer Susceptibility 2	RNA Gene	Q8IU53	32	GC10P118053	1.69657039642334	https://www.genecards.org/cgi-bin/carddisp.pl?gene=CASC2
HCG18	HLA Complex Group 18	RNA Gene		18	GC06M093690	1.69657039642334	https://www.genecards.org/cgi-bin/carddisp.pl?gene=HCG18
YY1	YY1 Transcription Factor	Protein Coding	P25490	56	GC14P100238	1.68657791614532	https://www.genecards.org/cgi-bin/carddisp.pl?gene=YY1
IRF1	Interferon Regulatory Factor 1	Protein Coding	P10914	55	GC05M132440	1.68657791614532	https://www.genecards.org/cgi-bin/carddisp.pl?gene=IRF1
TFR2	Transferrin Receptor 2	Protein Coding	Q9UP52	53	GC07M100620	1.68657791614532	https://www.genecards.org/cgi-bin/carddisp.pl?gene=TFR2
SIRT6	Sirtuin 6	Protein Coding	Q8N6T7	52	GC19M004174	1.68657791614532	https://www.genecards.org/cgi-bin/carddisp.pl?gene=SIRT6
CUL4B	Cullin 4B	Protein Coding	Q13620	51	GC0XM120524	1.68657791614532	https://www.genecards.org/cgi-bin/carddisp.pl?gene=CUL4B
NFE2L1	NFE2 Like BZIP Transcription Factor 1	Protein Coding	Q14494	48	GC17P112546	1.68657791614532	https://www.genecards.org/cgi-bin/carddisp.pl?gene=NFE2L1
PROM2	Prominin 2	Protein Coding	Q8N271	43	GC02P095274	1.68657791614532	https://www.genecards.org/cgi-bin/carddisp.pl?gene=PROM2
LASTR	LncRNA Associated With SART3 Regulation Of Splicing	RNA Gene		12	GC10M005605	1.68657791614532	https://www.genecards.org/cgi-bin/carddisp.pl?gene=LASTR
CBSLR	CBS MRNA Stabilizing LncRNA	RNA Gene		5	GC01P185319	1.68657791614532	https://www.genecards.org/cgi-bin/carddisp.pl?gene=CBSLR
HOTAIRM1	HOXA Transcript Antisense RNA, Myeloid-Specific 1	RNA Gene		27	GC07P027095	1.67689073085785	https://www.genecards.org/cgi-bin/carddisp.pl?gene=HOTAIRM1
SNAI3-AS1	SNAI3 Antisense RNA 1	RNA Gene		18	GC16P088663	1.67689073085785	https://www.genecards.org/cgi-bin/carddisp.pl?gene=SNAI3-AS1
LIPE-AS1	LIPE Antisense RNA 1	RNA Gene		18	GC19P113160	1.66783034801483	https://www.genecards.org/cgi-bin/carddisp.pl?gene=LIPE-AS1
LINC01871	Long Intergenic Non-Protein Coding RNA 1871	RNA Gene		11	GC02P007723	1.66783034801483	https://www.genecards.org/cgi-bin/carddisp.pl?gene=LINC01871
AKT1	AKT Serine/Threonine Kinase 1	Protein Coding	P31749	62	GC14M104769	1.66016459465027	https://www.genecards.org/cgi-bin/carddisp.pl?gene=AKT1
SQLE	Squalene Epoxidase	Protein Coding	Q14534	52	GC08P124998	1.66016459465027	https://www.genecards.org/cgi-bin/carddisp.pl?gene=SQLE
METTL3	Methyltransferase 3, N6-Adenosine-Methyltransferase Complex Catalytic Subunit	Protein Coding	Q86U44	50	GC14M021498	1.66016459465027	https://www.genecards.org/cgi-bin/carddisp.pl?gene=METTL3
EMP1	Epithelial Membrane Protein 1	Protein Coding	P54849	43	GC12P013196	1.66016459465027	https://www.genecards.org/cgi-bin/carddisp.pl?gene=EMP1
ACTB	Actin Beta	Protein Coding	P60709	58	GC07M005527	1.65643835067749	https://www.genecards.org/cgi-bin/carddisp.pl?gene=ACTB
ALB	Albumin	Protein Coding	P02768	58	GC04P073397	1.65643835067749	https://www.genecards.org/cgi-bin/carddisp.pl?gene=ALB
KRT18	Keratin 18	Protein Coding	P05783	58	GC12P052948	1.65643835067749	https://www.genecards.org/cgi-bin/carddisp.pl?gene=KRT18
KRT14	Keratin 14	Protein Coding	P02533	55	GC17M041582	1.65643835067749	https://www.genecards.org/cgi-bin/carddisp.pl?gene=KRT14
EEF1A1	Eukaryotic Translation Elongation Factor 1 Alpha 1	Protein Coding	P68104	52	GC06M094314	1.65643835067749	https://www.genecards.org/cgi-bin/carddisp.pl?gene=EEF1A1
KRT16	Keratin 16	Protein Coding	P08779	51	GC17M041609	1.65643835067749	https://www.genecards.org/cgi-bin/carddisp.pl?gene=KRT16
KRT6B	Keratin 6B	Protein Coding	P04259	48	GC12M052446	1.65643835067749	https://www.genecards.org/cgi-bin/carddisp.pl?gene=KRT6B
MIR23A	MicroRNA 23a	RNA Gene		28	GC19M092210	1.65643835067749	https://www.genecards.org/cgi-bin/carddisp.pl?gene=MIR23A
KTN1-AS1	KTN1 Antisense RNA 1	RNA Gene	Q86SY8	19	GC14M055708	1.65643835067749	https://www.genecards.org/cgi-bin/carddisp.pl?gene=KTN1-AS1
PGR-AS1	PGR Antisense RNA 1	RNA Gene		18	GC11P101131	1.65643835067749	https://www.genecards.org/cgi-bin/carddisp.pl?gene=PGR-AS1
LINC00462	Long Intergenic Non-Protein Coding RNA 462	RNA Gene		16	GC13M048576	1.65643835067749	https://www.genecards.org/cgi-bin/carddisp.pl?gene=LINC00462
CASC9	Cancer Susceptibility 9	RNA Gene		21	GC08M075132	1.65054666996002	https://www.genecards.org/cgi-bin/carddisp.pl?gene=CASC9
DLEU1	Deleted In Lymphocytic Leukemia 1	RNA Gene	O43261	36	GC13P050677	1.63511455059052	https://www.genecards.org/cgi-bin/carddisp.pl?gene=DLEU1
MIR193A	MicroRNA 193a	RNA Gene		27	GC17P031559	1.63511455059052	https://www.genecards.org/cgi-bin/carddisp.pl?gene=MIR193A
LINC00324	Long Intergenic Non-Protein Coding RNA 324	RNA Gene		25	GC17M074905	1.63511455059052	https://www.genecards.org/cgi-bin/carddisp.pl?gene=LINC00324
LINC00205	Long Intergenic Non-Protein Coding RNA 205	RNA Gene		19	GC21P048266	1.63511455059052	https://www.genecards.org/cgi-bin/carddisp.pl?gene=LINC00205
SNHG10	Small Nucleolar RNA Host Gene 10	RNA Gene		19	GC14M119789	1.63511455059052	https://www.genecards.org/cgi-bin/carddisp.pl?gene=SNHG10
LINC01063	Long Intergenic Non-Protein Coding RNA 1063	RNA Gene		15	GC03M196631	1.63511455059052	https://www.genecards.org/cgi-bin/carddisp.pl?gene=LINC01063
GDNF-AS1	GDNF Antisense RNA 1	RNA Gene		23	GC05P037989	1.61438119411469	https://www.genecards.org/cgi-bin/carddisp.pl?gene=GDNF-AS1
HELLS	Helicase, Lymphoid Specific	Protein Coding	Q9NRZ9	53	GC10P109481	1.61279726028442	https://www.genecards.org/cgi-bin/carddisp.pl?gene=HELLS
RMST	Rhabdomyosarcoma 2 Associated Transcript	RNA Gene		29	GC12P097431	1.61279726028442	https://www.genecards.org/cgi-bin/carddisp.pl?gene=RMST
SFTA1P	Surfactant Associated 1, LncRNA	Pseudogene		22	GC10M010784	1.61279726028442	https://www.genecards.org/cgi-bin/carddisp.pl?gene=SFTA1P
SLCO4A1-AS1	SLCO4A1 Antisense RNA 1	RNA Gene		16	GC20M062667	1.61279726028442	https://www.genecards.org/cgi-bin/carddisp.pl?gene=SLCO4A1-AS1
LINC02541	Long Intergenic Non-Protein Coding RNA 2541	RNA Gene		15	GC06M113624	1.61279726028442	https://www.genecards.org/cgi-bin/carddisp.pl?gene=LINC02541
S100A4	S100 Calcium Binding Protein A4	Protein Coding	P26447	53	GC01M153543	1.60092806816101	https://www.genecards.org/cgi-bin/carddisp.pl?gene=S100A4
APOC1	Apolipoprotein C1	Protein Coding	P02654	49	GC19P044914	1.60092806816101	https://www.genecards.org/cgi-bin/carddisp.pl?gene=APOC1
ALKBH5	AlkB Homolog 5, RNA Demethylase	Protein Coding	Q6P6C2	44	GC17P018183	1.60092806816101	https://www.genecards.org/cgi-bin/carddisp.pl?gene=ALKBH5
MIR320A	MicroRNA 320a	RNA Gene		29	GC08M022306	1.60092806816101	https://www.genecards.org/cgi-bin/carddisp.pl?gene=MIR320A
SNHG17	Small Nucleolar RNA Host Gene 17	RNA Gene		24	GC20M038883	1.59539270401001	https://www.genecards.org/cgi-bin/carddisp.pl?gene=SNHG17
ENO1	Enolase 1	Protein Coding	P06733	56	GC01M008861	1.58933341503143	https://www.genecards.org/cgi-bin/carddisp.pl?gene=ENO1
NQO1	NAD(P)H Quinone Dehydrogenase 1	Protein Coding	P15559	56	GC16M069706	1.58933341503143	https://www.genecards.org/cgi-bin/carddisp.pl?gene=NQO1
LAMP2	Lysosomal Associated Membrane Protein 2	Protein Coding	P13473	54	GC0XM120426	1.58933341503143	https://www.genecards.org/cgi-bin/carddisp.pl?gene=LAMP2
HOXB-AS3	HOXB Cluster Antisense RNA 3	RNA Gene	C0HLZ6	25	GC17P048549	1.58933341503143	https://www.genecards.org/cgi-bin/carddisp.pl?gene=HOXB-AS3
MIR338	MicroRNA 338	RNA Gene		25	GC17M083631	1.58933341503143	https://www.genecards.org/cgi-bin/carddisp.pl?gene=MIR338
LINC02446	Long Intergenic Non-Protein Coding RNA 2446	RNA Gene		19	GC12P039126	1.58933341503143	https://www.genecards.org/cgi-bin/carddisp.pl?gene=LINC02446
PELATON	Plaque Enriched LncRNA In Atherosclerotic And Inflammatory Bowel Macrophage Regulation	RNA Gene		19	GC20P050571	1.58933341503143	https://www.genecards.org/cgi-bin/carddisp.pl?gene=PELATON
C1RL-AS1	C1RL Antisense RNA 1	RNA Gene		16	GC12P039002	1.58933341503143	https://www.genecards.org/cgi-bin/carddisp.pl?gene=C1RL-AS1
LINC01655	Long Intergenic Non-Protein Coding RNA 1655	RNA Gene		14	GC01M221774	1.58933341503143	https://www.genecards.org/cgi-bin/carddisp.pl?gene=LINC01655
EGFR	Epidermal Growth Factor Receptor	Protein Coding	P00533	63	GC07P055019	1.56679487228394	https://www.genecards.org/cgi-bin/carddisp.pl?gene=EGFR
PCSK9	Proprotein Convertase Subtilisin/Kexin Type 9	Protein Coding	Q8NBP7	59	GC01P055039	1.56679487228394	https://www.genecards.org/cgi-bin/carddisp.pl?gene=PCSK9
CA9	Carbonic Anhydrase 9	Protein Coding	Q16790	55	GC09P035673	1.56679487228394	https://www.genecards.org/cgi-bin/carddisp.pl?gene=CA9
MIR545	MicroRNA 545	RNA Gene		20	GC0XM074287	1.56679487228394	https://www.genecards.org/cgi-bin/carddisp.pl?gene=MIR545
DECR1	2,4-Dienoyl-CoA Reductase 1	Protein Coding	Q16698	47	GC08P090001	1.56452560424805	https://www.genecards.org/cgi-bin/carddisp.pl?gene=DECR1
ECH1	Enoyl-CoA Hydratase 1	Protein Coding	Q13011	44	GC19M038815	1.56452560424805	https://www.genecards.org/cgi-bin/carddisp.pl?gene=ECH1
MIR424	MicroRNA 424	RNA Gene		26	GC0XM134753	1.56452560424805	https://www.genecards.org/cgi-bin/carddisp.pl?gene=MIR424
DARS1-AS1	DARS1 Antisense RNA 1	RNA Gene		18	GC02P144144	1.56452560424805	https://www.genecards.org/cgi-bin/carddisp.pl?gene=DARS1-AS1
MYCN	MYCN Proto-Oncogene, BHLH Transcription Factor	Protein Coding	P04198	55	GC02P015966	1.54679143428802	https://www.genecards.org/cgi-bin/carddisp.pl?gene=MYCN
G3BP1	G3BP Stress Granule Assembly Factor 1	Protein Coding	Q13283	49	GC05P151771	1.53811228275299	https://www.genecards.org/cgi-bin/carddisp.pl?gene=G3BP1
MIR142	MicroRNA 142	RNA Gene		29	GC17M058331	1.53811228275299	https://www.genecards.org/cgi-bin/carddisp.pl?gene=MIR142
LINC01133	Long Intergenic Non-Protein Coding RNA 1133	RNA Gene		22	GC01P164793	1.53811228275299	https://www.genecards.org/cgi-bin/carddisp.pl?gene=LINC01133
STK11	Serine/Threonine Kinase 11	Protein Coding	Q15831	59	GC19P001177	1.52805185317993	https://www.genecards.org/cgi-bin/carddisp.pl?gene=STK11
PLA2G6	Phospholipase A2 Group VI	Protein Coding	O60733	55	GC22M078732	1.52633905410767	https://www.genecards.org/cgi-bin/carddisp.pl?gene=PLA2G6
HNRNPD	Heterogeneous Nuclear Ribonucleoprotein D	Protein Coding	Q14103	50	GC04M082352	1.52633905410767	https://www.genecards.org/cgi-bin/carddisp.pl?gene=HNRNPD
RNU6-1	RNA, U6 Small Nuclear 1	RNA Gene		21	GC15M067839	1.51161956787109	https://www.genecards.org/cgi-bin/carddisp.pl?gene=RNU6-1
MILIP	MYC Inducible LncRNA Inactivating P53	RNA Gene		13	GC17P113392	1.50973463058472	https://www.genecards.org/cgi-bin/carddisp.pl?gene=MILIP
HNRNPM	Heterogeneous Nuclear Ribonucleoprotein M	Protein Coding	P52272	46	GC19P008444	1.5050151348114	https://www.genecards.org/cgi-bin/carddisp.pl?gene=HNRNPM
SREBF2-AS1	SREBF2 Antisense RNA 1	RNA Gene		14	GC22M078835	1.49115741252899	https://www.genecards.org/cgi-bin/carddisp.pl?gene=SREBF2-AS1
HSPA9	Heat Shock Protein Family A (Hsp70) Member 9	Protein Coding	P38646	56	GC05M138554	1.4826979637146	https://www.genecards.org/cgi-bin/carddisp.pl?gene=HSPA9
LINC00520	Long Intergenic Non-Protein Coding RNA 520	RNA Gene		24	GC14M055781	1.47887575626373	https://www.genecards.org/cgi-bin/carddisp.pl?gene=LINC00520
ZNF667-AS1	ZNF667 Antisense RNA 1 (Head To Head)	RNA Gene		22	GC19P056477	1.47887575626373	https://www.genecards.org/cgi-bin/carddisp.pl?gene=ZNF667-AS1
ASCL4	Achaete-Scute Family BHLH Transcription Factor 4	Protein Coding	Q6XD76	36	GC12P107774	1.47434759140015	https://www.genecards.org/cgi-bin/carddisp.pl?gene=ASCL4
SNCA	Synuclein Alpha	Protein Coding	P37840	60	GC04M089724	1.45923411846161	https://www.genecards.org/cgi-bin/carddisp.pl?gene=SNCA
VIM	Vimentin	Protein Coding	P08670	60	GC10P017227	1.45923411846161	https://www.genecards.org/cgi-bin/carddisp.pl?gene=VIM
ATP5F1A	ATP Synthase F1 Subunit Alpha	Protein Coding	P25705	54	GC18M046081	1.45923411846161	https://www.genecards.org/cgi-bin/carddisp.pl?gene=ATP5F1A
ATP5F1B	ATP Synthase F1 Subunit Beta	Protein Coding	P06576	50	GC12M059279	1.45923411846161	https://www.genecards.org/cgi-bin/carddisp.pl?gene=ATP5F1B
PCBP3	Poly(RC) Binding Protein 3	Protein Coding	P57721	43	GC21P045643	1.45923411846161	https://www.genecards.org/cgi-bin/carddisp.pl?gene=PCBP3
IGKC	Immunoglobulin Kappa Constant	Protein Coding	P01834	38	GC02M092371	1.45923411846161	https://www.genecards.org/cgi-bin/carddisp.pl?gene=IGKC
IGHG4	Immunoglobulin Heavy Constant Gamma 4 (G4m Marker)	Protein Coding	P01861	35	GC14M119998	1.45923411846161	https://www.genecards.org/cgi-bin/carddisp.pl?gene=IGHG4
MAPT-AS1	MAPT Antisense RNA 1	RNA Gene		23	GC17M045799	1.45706391334534	https://www.genecards.org/cgi-bin/carddisp.pl?gene=MAPT-AS1
NAT10	N-Acetyltransferase 10	Protein Coding	Q9H0A0	46	GC11P034105	1.44474244117737	https://www.genecards.org/cgi-bin/carddisp.pl?gene=NAT10
MIR655	MicroRNA 655	RNA Gene		19	GC14P116778	1.44441866874695	https://www.genecards.org/cgi-bin/carddisp.pl?gene=MIR655
FASN	Fatty Acid Synthase	Protein Coding	P49327	58	GC17M082078	1.43442618846893	https://www.genecards.org/cgi-bin/carddisp.pl?gene=FASN
FSCN1	Fascin Actin-Bundling Protein 1	Protein Coding	Q16658	52	GC07P005592	1.43442618846893	https://www.genecards.org/cgi-bin/carddisp.pl?gene=FSCN1
IFITM9P	Interferon Induced Transmembrane Protein 9 Pseudogene	Pseudogene		10	GC11M069303	1.42473900318146	https://www.genecards.org/cgi-bin/carddisp.pl?gene=IFITM9P
XRCC6	X-Ray Repair Cross Complementing 6	Protein Coding	P12956	54	GC22P070718	1.40801286697388	https://www.genecards.org/cgi-bin/carddisp.pl?gene=XRCC6
PTBP1	Polypyrimidine Tract Binding Protein 1	Protein Coding	P26599	50	GC19P000797	1.40801286697388	https://www.genecards.org/cgi-bin/carddisp.pl?gene=PTBP1
CCT3	Chaperonin Containing TCP1 Subunit 3	Protein Coding	P49368	45	GC01M156308	1.40801286697388	https://www.genecards.org/cgi-bin/carddisp.pl?gene=CCT3
ATM	ATM Serine/Threonine Kinase	Protein Coding	Q13315	61	GC11P108223	1.4042866230011	https://www.genecards.org/cgi-bin/carddisp.pl?gene=ATM
SKP2	S-Phase Kinase Associated Protein 2	Protein Coding	Q13309	54	GC05P036151	1.4042866230011	https://www.genecards.org/cgi-bin/carddisp.pl?gene=SKP2
ATG16L1	Autophagy Related 16 Like 1	Protein Coding	Q676U5	51	GC02P233280	1.4042866230011	https://www.genecards.org/cgi-bin/carddisp.pl?gene=ATG16L1
ZFP36	ZFP36 Ring Finger Protein	Protein Coding	P26651	46	GC19P039406	1.4042866230011	https://www.genecards.org/cgi-bin/carddisp.pl?gene=ZFP36
MIR181D	MicroRNA 181d	RNA Gene		26	GC19P013874	1.40190982818604	https://www.genecards.org/cgi-bin/carddisp.pl?gene=MIR181D
MYLK-AS1	MYLK Antisense RNA 1	RNA Gene		23	GC03P123600	1.40190982818604	https://www.genecards.org/cgi-bin/carddisp.pl?gene=MYLK-AS1
BAP1	BRCA1 Associated Protein 1	Protein Coding	Q92560	56	GC03M052401	1.38296282291412	https://www.genecards.org/cgi-bin/carddisp.pl?gene=BAP1
MEF2C	Myocyte Enhancer Factor 2C	Protein Coding	Q06413	56	GC05M088718	1.38296282291412	https://www.genecards.org/cgi-bin/carddisp.pl?gene=MEF2C
MIR373	MicroRNA 373	RNA Gene		27	GC19P113661	1.38296282291412	https://www.genecards.org/cgi-bin/carddisp.pl?gene=MIR373
SCARNA22	Small Cajal Body-Specific RNA 22	RNA Gene		17	GC04P003993	1.38296282291412	https://www.genecards.org/cgi-bin/carddisp.pl?gene=SCARNA22
NCK1-DT	NCK1 Divergent Transcript	RNA Gene		15	GC03M136836	1.38296282291412	https://www.genecards.org/cgi-bin/carddisp.pl?gene=NCK1-DT
MIR507	MicroRNA 507	RNA Gene		13	GC0XM147246	1.38296282291412	https://www.genecards.org/cgi-bin/carddisp.pl?gene=MIR507
MIR193BHG	MIR193b-365a Host Gene	RNA Gene		15	GC16P080730	1.38223016262054	https://www.genecards.org/cgi-bin/carddisp.pl?gene=MIR193BHG
CKB	Creatine Kinase B	Protein Coding	P12277	54	GC14M103519	1.37963533401489	https://www.genecards.org/cgi-bin/carddisp.pl?gene=CKB
H2AC1	H2A Clustered Histone 1	Protein Coding	Q96QV6	40	GC06M093397	1.37963533401489	https://www.genecards.org/cgi-bin/carddisp.pl?gene=H2AC1
SLC25A5-AS1	SLC25A5 Antisense RNA 1	RNA Gene		16	GC0XM119444	1.36177778244019	https://www.genecards.org/cgi-bin/carddisp.pl?gene=SLC25A5-AS1
EZH2	Enhancer Of Zeste 2 Polycomb Repressive Complex 2 Subunit	Protein Coding	Q15910	61	GC07M148807	1.36064553260803	https://www.genecards.org/cgi-bin/carddisp.pl?gene=EZH2
TGFB1	Transforming Growth Factor Beta 1	Protein Coding	P01137	61	GC19M041301	1.36064553260803	https://www.genecards.org/cgi-bin/carddisp.pl?gene=TGFB1
TLR4	Toll Like Receptor 4	Protein Coding	O00206	60	GC09P117704	1.36064553260803	https://www.genecards.org/cgi-bin/carddisp.pl?gene=TLR4
NF2	NF2, Moesin-Ezrin-Radixin Like (MERLIN) Tumor Suppressor	Protein Coding	P35240	58	GC22P029603	1.36064553260803	https://www.genecards.org/cgi-bin/carddisp.pl?gene=NF2
SUMO1	Small Ubiquitin Like Modifier 1	Protein Coding	P63165	55	GC02M202206	1.36064553260803	https://www.genecards.org/cgi-bin/carddisp.pl?gene=SUMO1
ADCY10	Adenylate Cyclase 10	Protein Coding	Q96PN6	52	GC01M167809	1.36064553260803	https://www.genecards.org/cgi-bin/carddisp.pl?gene=ADCY10
POLE2	DNA Polymerase Epsilon 2, Accessory Subunit	Protein Coding	P56282	48	GC14M049643	1.36064553260803	https://www.genecards.org/cgi-bin/carddisp.pl?gene=POLE2
SENP1	SUMO Specific Peptidase 1	Protein Coding	Q9P0U3	48	GC12M048042	1.36064553260803	https://www.genecards.org/cgi-bin/carddisp.pl?gene=SENP1
APOL3	Apolipoprotein L3	Protein Coding	O95236	42	GC22M036140	1.36064553260803	https://www.genecards.org/cgi-bin/carddisp.pl?gene=APOL3
CRMA	Cardiomyocyte Maturation Associated LncRNA	RNA Gene		21	GC20M062657	1.36064553260803	https://www.genecards.org/cgi-bin/carddisp.pl?gene=CRMA
DNMT1	DNA Methyltransferase 1	Protein Coding	P26358	61	GC19M010133	1.34877634048462	https://www.genecards.org/cgi-bin/carddisp.pl?gene=DNMT1
SSBP1	Single Stranded DNA Binding Protein 1	Protein Coding	Q04837	49	GC07P159543	1.34877634048462	https://www.genecards.org/cgi-bin/carddisp.pl?gene=SSBP1
WTAP	WT1 Associated Protein	Protein Coding	Q15007	46	GC06P159725	1.34877634048462	https://www.genecards.org/cgi-bin/carddisp.pl?gene=WTAP
LINC03122	Long Intergenic Non-Protein Coding RNA 3122	RNA Gene	Q2M2E5	29	GC05P061640	1.34045398235321	https://www.genecards.org/cgi-bin/carddisp.pl?gene=LINC03122
MIR155HG	MIR155 Host Gene	RNA Gene	C0HMA1	28	GC21P025650	1.34045398235321	https://www.genecards.org/cgi-bin/carddisp.pl?gene=MIR155HG
LINC00968	Long Intergenic Non-Protein Coding RNA 968	RNA Gene		19	GC08M056658	1.34045398235321	https://www.genecards.org/cgi-bin/carddisp.pl?gene=LINC00968
ERBB2	Erb-B2 Receptor Tyrosine Kinase 2	Protein Coding	P04626	63	GC17P039687	1.33718168735504	https://www.genecards.org/cgi-bin/carddisp.pl?gene=ERBB2
CTNNB1	Catenin Beta 1	Protein Coding	P35222	62	GC03P041194	1.33718168735504	https://www.genecards.org/cgi-bin/carddisp.pl?gene=CTNNB1
CTSB	Cathepsin B	Protein Coding	P07858	60	GC08M011842	1.33718168735504	https://www.genecards.org/cgi-bin/carddisp.pl?gene=CTSB
YWHAE	Tyrosine 3-Monooxygenase/Tryptophan 5-Monooxygenase Activation Protein Epsilon	Protein Coding	P62258	58	GC17M074382	1.33718168735504	https://www.genecards.org/cgi-bin/carddisp.pl?gene=YWHAE
CDC25A	Cell Division Cycle 25A	Protein Coding	P30304	56	GC03M048307	1.33718168735504	https://www.genecards.org/cgi-bin/carddisp.pl?gene=CDC25A
ATF2	Activating Transcription Factor 2	Protein Coding	P15336	54	GC02M175072	1.33718168735504	https://www.genecards.org/cgi-bin/carddisp.pl?gene=ATF2
BGN	Biglycan	Protein Coding	P21810	53	GC0XP153494	1.33718168735504	https://www.genecards.org/cgi-bin/carddisp.pl?gene=BGN
RACK1	Receptor For Activated C Kinase 1	Protein Coding	P63244	52	GC05M182625	1.33718168735504	https://www.genecards.org/cgi-bin/carddisp.pl?gene=RACK1
MFGE8	Milk Fat Globule EGF And Factor V/VIII Domain Containing	Protein Coding	Q08431	51	GC15M088898	1.33718168735504	https://www.genecards.org/cgi-bin/carddisp.pl?gene=MFGE8
RPL7	Ribosomal Protein L7	Protein Coding	P18124	49	GC08M073290	1.33718168735504	https://www.genecards.org/cgi-bin/carddisp.pl?gene=RPL7
RPS3A	Ribosomal Protein S3A	Protein Coding	P61247	47	GC04P151099	1.33718168735504	https://www.genecards.org/cgi-bin/carddisp.pl?gene=RPS3A
FHOD1	Formin Homology 2 Domain Containing 1	Protein Coding	Q9Y613	45	GC16M067519	1.33718168735504	https://www.genecards.org/cgi-bin/carddisp.pl?gene=FHOD1
TRIM54	Tripartite Motif Containing 54	Protein Coding	Q9BYV2	44	GC02P028517	1.33718168735504	https://www.genecards.org/cgi-bin/carddisp.pl?gene=TRIM54
SFTA3	Surfactant Associated 3	RNA Gene	P0C7M3	39	GC14M036474	1.33718168735504	https://www.genecards.org/cgi-bin/carddisp.pl?gene=SFTA3
MIR30E	MicroRNA 30e	RNA Gene		30	GC01P040754	1.33718168735504	https://www.genecards.org/cgi-bin/carddisp.pl?gene=MIR30E
MIR122	MicroRNA 122	RNA Gene		29	GC18P058451	1.33718168735504	https://www.genecards.org/cgi-bin/carddisp.pl?gene=MIR122
CD300LD-AS1	CD300LD Antisense RNA 1	RNA Gene	Q96MU5	26	GC17P113092	1.33718168735504	https://www.genecards.org/cgi-bin/carddisp.pl?gene=CD300LD-AS1
ZEB1-AS1	ZEB1 Antisense RNA 1	RNA Gene		25	GC10M031166	1.33718168735504	https://www.genecards.org/cgi-bin/carddisp.pl?gene=ZEB1-AS1
MIR372	MicroRNA 372	RNA Gene		22	GC19P113660	1.33718168735504	https://www.genecards.org/cgi-bin/carddisp.pl?gene=MIR372
SLC7A11-AS1	SLC7A11 Antisense RNA 1	RNA Gene		20	GC04P138027	1.33718168735504	https://www.genecards.org/cgi-bin/carddisp.pl?gene=SLC7A11-AS1
MIR4465	MicroRNA 4465	RNA Gene		13	GC06P140683	1.33718168735504	https://www.genecards.org/cgi-bin/carddisp.pl?gene=MIR4465
TMEM105	TMEM105 Long Non-Coding RNA	RNA Gene	Q8N8V8	30	GC17M081311	1.31813669204712	https://www.genecards.org/cgi-bin/carddisp.pl?gene=TMEM105
MIR155	MicroRNA 155	RNA Gene		29	GC21P025573	1.31813669204712	https://www.genecards.org/cgi-bin/carddisp.pl?gene=MIR155
PTGES2-AS1	PTGES2 Antisense RNA 1 (Head To Head)	RNA Gene		18	GC09P141393	1.31813669204712	https://www.genecards.org/cgi-bin/carddisp.pl?gene=PTGES2-AS1
LINC01436	Long Intergenic Non-Protein Coding RNA 1436	RNA Gene		15	GC21P036367	1.31813669204712	https://www.genecards.org/cgi-bin/carddisp.pl?gene=LINC01436
MIR1273C	MicroRNA 1273c	RNA Gene		11	GC06P154853	1.31813669204712	https://www.genecards.org/cgi-bin/carddisp.pl?gene=MIR1273C
IDH1	Isocitrate Dehydrogenase (NADP(+)) 1	Protein Coding	O75874	61	GC02M208236	1.31237387657166	https://www.genecards.org/cgi-bin/carddisp.pl?gene=IDH1
PTEN	Phosphatase And Tensin Homolog	Protein Coding	P60484	61	GC10P109367	1.31237387657166	https://www.genecards.org/cgi-bin/carddisp.pl?gene=PTEN
AURKA	Aurora Kinase A	Protein Coding	O14965	60	GC20M056370	1.31237387657166	https://www.genecards.org/cgi-bin/carddisp.pl?gene=AURKA
GJA1	Gap Junction Protein Alpha 1	Protein Coding	P17302	59	GC06P136245	1.31237387657166	https://www.genecards.org/cgi-bin/carddisp.pl?gene=GJA1
PRDX1	Peroxiredoxin 1	Protein Coding	Q06830	58	GC01M045753	1.31237387657166	https://www.genecards.org/cgi-bin/carddisp.pl?gene=PRDX1
PRKCB	Protein Kinase C Beta	Protein Coding	P05771	58	GC16P081181	1.31237387657166	https://www.genecards.org/cgi-bin/carddisp.pl?gene=PRKCB
SREBF1	Sterol Regulatory Element Binding Transcription Factor 1	Protein Coding	P36956	58	GC17M017810	1.31237387657166	https://www.genecards.org/cgi-bin/carddisp.pl?gene=SREBF1
CAV1	Caveolin 1	Protein Coding	Q03135	57	GC07P116524	1.31237387657166	https://www.genecards.org/cgi-bin/carddisp.pl?gene=CAV1
IRF8	Interferon Regulatory Factor 8	Protein Coding	Q02556	54	GC16P094239	1.31237387657166	https://www.genecards.org/cgi-bin/carddisp.pl?gene=IRF8
HAMP	Hepcidin Antimicrobial Peptide	Protein Coding	P81172	52	GC19P112928	1.31237387657166	https://www.genecards.org/cgi-bin/carddisp.pl?gene=HAMP
MBTPS1	Membrane Bound Transcription Factor Peptidase, Site 1	Protein Coding	Q14703	52	GC16M084053	1.31237387657166	https://www.genecards.org/cgi-bin/carddisp.pl?gene=MBTPS1
TRIM21	Tripartite Motif Containing 21	Protein Coding	P19474	52	GC11M004384	1.31237387657166	https://www.genecards.org/cgi-bin/carddisp.pl?gene=TRIM21
CD276	CD276 Molecule	Protein Coding	Q5ZPR3	51	GC15P073683	1.31237387657166	https://www.genecards.org/cgi-bin/carddisp.pl?gene=CD276
DUOX1	Dual Oxidase 1	Protein Coding	Q9NRD9	50	GC15P045129	1.31237387657166	https://www.genecards.org/cgi-bin/carddisp.pl?gene=DUOX1
HDLBP	High Density Lipoprotein Binding Protein	Protein Coding	Q00341	48	GC02M241227	1.31237387657166	https://www.genecards.org/cgi-bin/carddisp.pl?gene=HDLBP
OTUD5	OTU Deubiquitinase 5	Protein Coding	Q96G74	48	GC0XM048922	1.31237387657166	https://www.genecards.org/cgi-bin/carddisp.pl?gene=OTUD5
LACTB	Lactamase Beta	Protein Coding	P83111	47	GC15P159154	1.31237387657166	https://www.genecards.org/cgi-bin/carddisp.pl?gene=LACTB
LRFN5	Leucine Rich Repeat And Fibronectin Type III Domain Containing 5	Protein Coding	Q96NI6	46	GC14P046260	1.31237387657166	https://www.genecards.org/cgi-bin/carddisp.pl?gene=LRFN5
SLC47A1	Solute Carrier Family 47 Member 1	Protein Coding	Q96FL8	44	GC17P019495	1.31237387657166	https://www.genecards.org/cgi-bin/carddisp.pl?gene=SLC47A1
TRIM69	Tripartite Motif Containing 69	Protein Coding	Q86WT6	43	GC15P157216	1.31237387657166	https://www.genecards.org/cgi-bin/carddisp.pl?gene=TRIM69
PRRX2	Paired Related Homeobox 2	Protein Coding	Q99811	40	GC09P129665	1.31237387657166	https://www.genecards.org/cgi-bin/carddisp.pl?gene=PRRX2
ZC3H13	Zinc Finger CCCH-Type Containing 13	Protein Coding	Q5T200	39	GC13M045954	1.31237387657166	https://www.genecards.org/cgi-bin/carddisp.pl?gene=ZC3H13
PRMT9	Protein Arginine Methyltransferase 9	Protein Coding	Q6P2P2	38	GC04M147637	1.31237387657166	https://www.genecards.org/cgi-bin/carddisp.pl?gene=PRMT9
USP35	Ubiquitin Specific Peptidase 35	Protein Coding	Q9P2H5	38	GC11P078188	1.31237387657166	https://www.genecards.org/cgi-bin/carddisp.pl?gene=USP35
MIR181B1	MicroRNA 181b-1	RNA Gene		27	GC01M198858	1.31237387657166	https://www.genecards.org/cgi-bin/carddisp.pl?gene=MIR181B1
FOXC2-AS1	FOXC2 Antisense RNA 1	RNA Gene		23	GC16M086566	1.31237387657166	https://www.genecards.org/cgi-bin/carddisp.pl?gene=FOXC2-AS1
MIR362	MicroRNA 362	RNA Gene		22	GC0XP057620	1.31237387657166	https://www.genecards.org/cgi-bin/carddisp.pl?gene=MIR362
H3P16	H3 Histone Pseudogene 16	Pseudogene		11	GC04M139789	1.31237387657166	https://www.genecards.org/cgi-bin/carddisp.pl?gene=H3P16
MIR15B	MicroRNA 15b	RNA Gene		27	GC03P160404	1.29467284679413	https://www.genecards.org/cgi-bin/carddisp.pl?gene=MIR15B
CASC8	Cancer Susceptibility 8	RNA Gene		22	GC08M135844	1.29467284679413	https://www.genecards.org/cgi-bin/carddisp.pl?gene=CASC8
PSEN1	Presenilin 1	Protein Coding	P49768	61	GC14P073136	1.2859605550766	https://www.genecards.org/cgi-bin/carddisp.pl?gene=PSEN1
IFNG	Interferon Gamma	Protein Coding	P01579	59	GC12M068154	1.2859605550766	https://www.genecards.org/cgi-bin/carddisp.pl?gene=IFNG
EIF2AK3	Eukaryotic Translation Initiation Factor 2 Alpha Kinase 3	Protein Coding	Q9NZJ5	58	GC02M088556	1.2859605550766	https://www.genecards.org/cgi-bin/carddisp.pl?gene=EIF2AK3
GGT1	Gamma-Glutamyltransferase 1	Protein Coding	P19440	58	GC22P024583	1.2859605550766	https://www.genecards.org/cgi-bin/carddisp.pl?gene=GGT1
SPARC	Secreted Protein Acidic And Cysteine Rich	Protein Coding	P09486	58	GC05M151661	1.2859605550766	https://www.genecards.org/cgi-bin/carddisp.pl?gene=SPARC
AHCY	Adenosylhomocysteinase	Protein Coding	P23526	57	GC20M035768	1.2859605550766	https://www.genecards.org/cgi-bin/carddisp.pl?gene=AHCY
GPD2	Glycerol-3-Phosphate Dehydrogenase 2	Protein Coding	P43304	55	GC02P156408	1.2859605550766	https://www.genecards.org/cgi-bin/carddisp.pl?gene=GPD2
SOX2	SRY-Box Transcription Factor 2	Protein Coding	P48431	55	GC03P181711	1.2859605550766	https://www.genecards.org/cgi-bin/carddisp.pl?gene=SOX2
FOXC1	Forkhead Box C1	Protein Coding	Q12948	52	GC06P001635	1.2859605550766	https://www.genecards.org/cgi-bin/carddisp.pl?gene=FOXC1
MAT2A	Methionine Adenosyltransferase 2A	Protein Coding	P31153	52	GC02P086483	1.2859605550766	https://www.genecards.org/cgi-bin/carddisp.pl?gene=MAT2A
UBE2G2	Ubiquitin Conjugating Enzyme E2 G2	Protein Coding	P60604	50	GC21M044768	1.2859605550766	https://www.genecards.org/cgi-bin/carddisp.pl?gene=UBE2G2
UBE2J2	Ubiquitin Conjugating Enzyme E2 J2	Protein Coding	Q8N2K1	49	GC01M014177	1.2859605550766	https://www.genecards.org/cgi-bin/carddisp.pl?gene=UBE2J2
USP11	Ubiquitin Specific Peptidase 11	Protein Coding	P51784	48	GC0XP047232	1.2859605550766	https://www.genecards.org/cgi-bin/carddisp.pl?gene=USP11
CERS6	Ceramide Synthase 6	Protein Coding	Q6ZMG9	47	GC02P168466	1.2859605550766	https://www.genecards.org/cgi-bin/carddisp.pl?gene=CERS6
GLS2	Glutaminase 2	Protein Coding	Q9UI32	47	GC12M056470	1.2859605550766	https://www.genecards.org/cgi-bin/carddisp.pl?gene=GLS2
MCU	Mitochondrial Calcium Uniporter	Protein Coding	Q8NE86	47	GC10P072692	1.2859605550766	https://www.genecards.org/cgi-bin/carddisp.pl?gene=MCU
PIR	Pirin	Protein Coding	O00625	47	GC0XM015402	1.2859605550766	https://www.genecards.org/cgi-bin/carddisp.pl?gene=PIR
NKAP	NFKB Activating Protein	Protein Coding	Q8N5F7	46	GC0XM120377	1.2859605550766	https://www.genecards.org/cgi-bin/carddisp.pl?gene=NKAP
RBMS1	RNA Binding Motif Single Stranded Interacting Protein 1	Protein Coding	P29558	46	GC02M160272	1.2859605550766	https://www.genecards.org/cgi-bin/carddisp.pl?gene=RBMS1
YTHDC1	YTH N6-Methyladenosine RNA Binding Protein C1	Protein Coding	Q96MU7	46	GC04M068310	1.2859605550766	https://www.genecards.org/cgi-bin/carddisp.pl?gene=YTHDC1
KLF11	KLF Transcription Factor 11	Protein Coding	O14901	45	GC02P010112	1.2859605550766	https://www.genecards.org/cgi-bin/carddisp.pl?gene=KLF11
STYK1	Serine/Threonine/Tyrosine Kinase 1	Protein Coding	Q6J9G0	45	GC12M029506	1.2859605550766	https://www.genecards.org/cgi-bin/carddisp.pl?gene=STYK1
MIOX	Myo-Inositol Oxygenase	Protein Coding	Q9UGB7	44	GC22P050486	1.2859605550766	https://www.genecards.org/cgi-bin/carddisp.pl?gene=MIOX
MARCHF6	Membrane Associated Ring-CH-Type Finger 6	Protein Coding	O60337	43	GC05P010821	1.2859605550766	https://www.genecards.org/cgi-bin/carddisp.pl?gene=MARCHF6
POU6F1	POU Class 6 Homeobox 1	Protein Coding	Q14863	41	GC12M051186	1.2859605550766	https://www.genecards.org/cgi-bin/carddisp.pl?gene=POU6F1
SLC35F2	Solute Carrier Family 35 Member F2	Protein Coding	Q8IXU6	41	GC11M107790	1.2859605550766	https://www.genecards.org/cgi-bin/carddisp.pl?gene=SLC35F2
C1QL3	Complement C1q Like 3	Protein Coding	Q5VWW1	40	GC10M016513	1.2859605550766	https://www.genecards.org/cgi-bin/carddisp.pl?gene=C1QL3
MIR19A	MicroRNA 19a	RNA Gene		27	GC13P091677	1.2859605550766	https://www.genecards.org/cgi-bin/carddisp.pl?gene=MIR19A
LINC00511	Long Intergenic Non-Protein Coding RNA 511	RNA Gene		23	GC17M078930	1.2859605550766	https://www.genecards.org/cgi-bin/carddisp.pl?gene=LINC00511
LINC01139	Long Intergenic Non-Protein Coding RNA 1139	RNA Gene		22	GC01M238480	1.2859605550766	https://www.genecards.org/cgi-bin/carddisp.pl?gene=LINC01139
LOC654780	Splicing Factor Proline/Glutamine-Rich	RNA Gene		17	GC16M084193	1.2859605550766	https://www.genecards.org/cgi-bin/carddisp.pl?gene=LOC654780
MIR670	MicroRNA 670	RNA Gene		14	GC11P043985	1.2859605550766	https://www.genecards.org/cgi-bin/carddisp.pl?gene=MIR670
DUXAP8	Double Homeobox A Pseudogene 8	Pseudogene		13	GC22P015784	1.2859605550766	https://www.genecards.org/cgi-bin/carddisp.pl?gene=DUXAP8
MIR29A	MicroRNA 29a	RNA Gene		29	GC07M130876	1.27590012550354	https://www.genecards.org/cgi-bin/carddisp.pl?gene=MIR29A
NFKB1	Nuclear Factor Kappa B Subunit 1	Protein Coding	P19838	61	GC04P102501	1.25758290290833	https://www.genecards.org/cgi-bin/carddisp.pl?gene=NFKB1
AR	Androgen Receptor	Protein Coding	P10275	60	GC0XP067544	1.25758290290833	https://www.genecards.org/cgi-bin/carddisp.pl?gene=AR
IDH2	Isocitrate Dehydrogenase (NADP(+)) 2	Protein Coding	P48735	60	GC15M090083	1.25758290290833	https://www.genecards.org/cgi-bin/carddisp.pl?gene=IDH2
PHGDH	Phosphoglycerate Dehydrogenase	Protein Coding	O43175	59	GC01P119660	1.25758290290833	https://www.genecards.org/cgi-bin/carddisp.pl?gene=PHGDH
CASK	Calcium/Calmodulin Dependent Serine Protein Kinase	Protein Coding	O14936	58	GC0XM041514	1.25758290290833	https://www.genecards.org/cgi-bin/carddisp.pl?gene=CASK
KAT5	Lysine Acetyltransferase 5	Protein Coding	Q92993	58	GC11P065711	1.25758290290833	https://www.genecards.org/cgi-bin/carddisp.pl?gene=KAT5
KDM1A	Lysine Demethylase 1A	Protein Coding	O60341	58	GC01P023019	1.25758290290833	https://www.genecards.org/cgi-bin/carddisp.pl?gene=KDM1A
MAPK8	Mitogen-Activated Protein Kinase 8	Protein Coding	P45983	58	GC10P048306	1.25758290290833	https://www.genecards.org/cgi-bin/carddisp.pl?gene=MAPK8
ALDH1A1	Aldehyde Dehydrogenase 1 Family Member A1	Protein Coding	P00352	56	GC09M072900	1.25758290290833	https://www.genecards.org/cgi-bin/carddisp.pl?gene=ALDH1A1
DLD	Dihydrolipoamide Dehydrogenase	Protein Coding	P09622	56	GC07P107906	1.25758290290833	https://www.genecards.org/cgi-bin/carddisp.pl?gene=DLD
HNRNPA1	Heterogeneous Nuclear Ribonucleoprotein A1	Protein Coding	P09651	56	GC12P054280	1.25758290290833	https://www.genecards.org/cgi-bin/carddisp.pl?gene=HNRNPA1
KRT1	Keratin 1	Protein Coding	P04264	56	GC12M052674	1.25758290290833	https://www.genecards.org/cgi-bin/carddisp.pl?gene=KRT1
CYP24A1	Cytochrome P450 Family 24 Subfamily A Member 1	Protein Coding	Q07973	55	GC20M054153	1.25758290290833	https://www.genecards.org/cgi-bin/carddisp.pl?gene=CYP24A1
LIFR	LIF Receptor Subunit Alpha	Protein Coding	P42702	55	GC05M038476	1.25758290290833	https://www.genecards.org/cgi-bin/carddisp.pl?gene=LIFR
MDM4	MDM4 Regulator Of P53	Protein Coding	O15151	55	GC01P204516	1.25758290290833	https://www.genecards.org/cgi-bin/carddisp.pl?gene=MDM4
SLC11A1	Solute Carrier Family 11 Member 1	Protein Coding	P49279	55	GC02P218382	1.25758290290833	https://www.genecards.org/cgi-bin/carddisp.pl?gene=SLC11A1
ARG2	Arginase 2	Protein Coding	P78540	54	GC14P067619	1.25758290290833	https://www.genecards.org/cgi-bin/carddisp.pl?gene=ARG2
KRT5	Keratin 5	Protein Coding	P13647	54	GC12M052514	1.25758290290833	https://www.genecards.org/cgi-bin/carddisp.pl?gene=KRT5
STUB1	STIP1 Homology And U-Box Containing Protein 1	Protein Coding	Q9UNE7	54	GC16P080174	1.25758290290833	https://www.genecards.org/cgi-bin/carddisp.pl?gene=STUB1
CSTA	Cystatin A	Protein Coding	P01040	53	GC03P122325	1.25758290290833	https://www.genecards.org/cgi-bin/carddisp.pl?gene=CSTA
DKK1	Dickkopf WNT Signaling Pathway Inhibitor 1	Protein Coding	O94907	53	GC10P052314	1.25758290290833	https://www.genecards.org/cgi-bin/carddisp.pl?gene=DKK1
ETFA	Electron Transfer Flavoprotein Subunit Alpha	Protein Coding	P13804	53	GC15M148252	1.25758290290833	https://www.genecards.org/cgi-bin/carddisp.pl?gene=ETFA
KRT17	Keratin 17	Protein Coding	Q04695	53	GC17M041619	1.25758290290833	https://www.genecards.org/cgi-bin/carddisp.pl?gene=KRT17
MCM5	Minichromosome Maintenance Complex Component 5	Protein Coding	P33992	53	GC22P035400	1.25758290290833	https://www.genecards.org/cgi-bin/carddisp.pl?gene=MCM5
PPARA	Peroxisome Proliferator Activated Receptor Alpha	Protein Coding	Q07869	53	GC22P046150	1.25758290290833	https://www.genecards.org/cgi-bin/carddisp.pl?gene=PPARA
SHC1	SHC Adaptor Protein 1	Protein Coding	P29353	53	GC01M154962	1.25758290290833	https://www.genecards.org/cgi-bin/carddisp.pl?gene=SHC1
TUBA1B	Tubulin Alpha 1b	Protein Coding	P68363	53	GC12M049127	1.25758290290833	https://www.genecards.org/cgi-bin/carddisp.pl?gene=TUBA1B
KRT10	Keratin 10	Protein Coding	P13645	52	GC17M040818	1.25758290290833	https://www.genecards.org/cgi-bin/carddisp.pl?gene=KRT10
LTBP2	Latent Transforming Growth Factor Beta Binding Protein 2	Protein Coding	Q14767	52	GC14M074498	1.25758290290833	https://www.genecards.org/cgi-bin/carddisp.pl?gene=LTBP2
SNAI2	Snail Family Transcriptional Repressor 2	Protein Coding	O43623	52	GC08M048917	1.25758290290833	https://www.genecards.org/cgi-bin/carddisp.pl?gene=SNAI2
TAGLN	Transgelin	Protein Coding	Q01995	52	GC11P117199	1.25758290290833	https://www.genecards.org/cgi-bin/carddisp.pl?gene=TAGLN
KRT6A	Keratin 6A	Protein Coding	P02538	51	GC12M052488	1.25758290290833	https://www.genecards.org/cgi-bin/carddisp.pl?gene=KRT6A
P4HA1	Prolyl 4-Hydroxylase Subunit Alpha 1	Protein Coding	P13674	51	GC10M073007	1.25758290290833	https://www.genecards.org/cgi-bin/carddisp.pl?gene=P4HA1
SNRPB	Small Nuclear Ribonucleoprotein Polypeptides B And B1	Protein Coding	P14678	51	GC20M002461	1.25758290290833	https://www.genecards.org/cgi-bin/carddisp.pl?gene=SNRPB
FFAR2	Free Fatty Acid Receptor 2	Protein Coding	O15552	48	GC19P112931	1.25758290290833	https://www.genecards.org/cgi-bin/carddisp.pl?gene=FFAR2
GRK4	G Protein-Coupled Receptor Kinase 4	Protein Coding	P32298	48	GC04P002963	1.25758290290833	https://www.genecards.org/cgi-bin/carddisp.pl?gene=GRK4
KRT2	Keratin 2	Protein Coding	P35908	48	GC12M052773	1.25758290290833	https://www.genecards.org/cgi-bin/carddisp.pl?gene=KRT2
KRT9	Keratin 9	Protein Coding	P35527	48	GC17M041565	1.25758290290833	https://www.genecards.org/cgi-bin/carddisp.pl?gene=KRT9
SLC6A14	Solute Carrier Family 6 Member 14	Protein Coding	Q9UN76	48	GC0XP116436	1.25758290290833	https://www.genecards.org/cgi-bin/carddisp.pl?gene=SLC6A14
SQOR	Sulfide Quinone Oxidoreductase	Protein Coding	Q9Y6N5	48	GC15P157247	1.25758290290833	https://www.genecards.org/cgi-bin/carddisp.pl?gene=SQOR
CALCOCO2	Calcium Binding And Coiled-Coil Domain 2	Protein Coding	Q13137	47	GC17P112582	1.25758290290833	https://www.genecards.org/cgi-bin/carddisp.pl?gene=CALCOCO2
CPLX2	Complexin 2	Protein Coding	Q6PUV4	47	GC05P175797	1.25758290290833	https://www.genecards.org/cgi-bin/carddisp.pl?gene=CPLX2
RETREG1	Reticulophagy Regulator 1	Protein Coding	Q9H6L5	47	GC05M016574	1.25758290290833	https://www.genecards.org/cgi-bin/carddisp.pl?gene=RETREG1
USP10	Ubiquitin Specific Peptidase 10	Protein Coding	Q14694	47	GC16P093506	1.25758290290833	https://www.genecards.org/cgi-bin/carddisp.pl?gene=USP10
AMER1	APC Membrane Recruitment Protein 1	Protein Coding	Q5JTC6	46	GC0XM064185	1.25758290290833	https://www.genecards.org/cgi-bin/carddisp.pl?gene=AMER1
ISYNA1	Inositol-3-Phosphate Synthase 1	Protein Coding	Q9NPH2	46	GC19M018434	1.25758290290833	https://www.genecards.org/cgi-bin/carddisp.pl?gene=ISYNA1
KLF15	KLF Transcription Factor 15	Protein Coding	Q9UIH9	46	GC03M126293	1.25758290290833	https://www.genecards.org/cgi-bin/carddisp.pl?gene=KLF15
METTL14	Methyltransferase 14, N6-Adenosine-Methyltransferase Subunit	Protein Coding	Q9HCE5	46	GC04P118685	1.25758290290833	https://www.genecards.org/cgi-bin/carddisp.pl?gene=METTL14
PM20D1	Peptidase M20 Domain Containing 1	Protein Coding	Q6GTS8	45	GC01M205829	1.25758290290833	https://www.genecards.org/cgi-bin/carddisp.pl?gene=PM20D1
YTHDC2	YTH N6-Methyladenosine RNA Binding Protein C2	Protein Coding	Q9H6S0	45	GC05P113513	1.25758290290833	https://www.genecards.org/cgi-bin/carddisp.pl?gene=YTHDC2
HCAR1	Hydroxycarboxylic Acid Receptor 1	Protein Coding	Q9BXC0	44	GC12M122726	1.25758290290833	https://www.genecards.org/cgi-bin/carddisp.pl?gene=HCAR1
TAX1BP1	Tax1 Binding Protein 1	Protein Coding	Q86VP1	44	GC07P027739	1.25758290290833	https://www.genecards.org/cgi-bin/carddisp.pl?gene=TAX1BP1
CRIM1	Cysteine Rich Transmembrane BMP Regulator 1	Protein Coding	Q9NZV1	43	GC02P036355	1.25758290290833	https://www.genecards.org/cgi-bin/carddisp.pl?gene=CRIM1
DCD	Dermcidin	Protein Coding	P81605	43	GC12M054644	1.25758290290833	https://www.genecards.org/cgi-bin/carddisp.pl?gene=DCD
IGHG1	Immunoglobulin Heavy Constant Gamma 1 (G1m Marker)	Protein Coding	P01857	43	GC14M105736	1.25758290290833	https://www.genecards.org/cgi-bin/carddisp.pl?gene=IGHG1
H4C1	H4 Clustered Histone 1	Protein Coding	P62805	41	GC06P134575	1.25758290290833	https://www.genecards.org/cgi-bin/carddisp.pl?gene=H4C1
HECW1	HECT, C2 And WW Domain Containing E3 Ubiquitin Protein Ligase 1	Protein Coding	Q76N89	41	GC07P043112	1.25758290290833	https://www.genecards.org/cgi-bin/carddisp.pl?gene=HECW1
MITD1	Microtubule Interacting And Trafficking Domain Containing 1	Protein Coding	Q8WV92	41	GC02M100900	1.25758290290833	https://www.genecards.org/cgi-bin/carddisp.pl?gene=MITD1
NOL10	Nucleolar Protein 10	Protein Coding	Q9BSC4	40	GC02M010562	1.25758290290833	https://www.genecards.org/cgi-bin/carddisp.pl?gene=NOL10
SERPINB12	Serpin Family B Member 12	Protein Coding	Q96P63	39	GC18P063556	1.25758290290833	https://www.genecards.org/cgi-bin/carddisp.pl?gene=SERPINB12
H2BC12	H2B Clustered Histone 12	Protein Coding	O60814	38	GC06M093473	1.25758290290833	https://www.genecards.org/cgi-bin/carddisp.pl?gene=H2BC12
SELENOK	Selenoprotein K	Protein Coding	Q9Y6D0	37	GC03M053884	1.25758290290833	https://www.genecards.org/cgi-bin/carddisp.pl?gene=SELENOK
MIR491	MicroRNA 491	RNA Gene		27	GC09P020716	1.25758290290833	https://www.genecards.org/cgi-bin/carddisp.pl?gene=MIR491
MIR302A	MicroRNA 302a	RNA Gene		26	GC04M112922	1.25758290290833	https://www.genecards.org/cgi-bin/carddisp.pl?gene=MIR302A
LINC00092	Long Intergenic Non-Protein Coding RNA 92	RNA Gene		25	GC09M109545	1.25758290290833	https://www.genecards.org/cgi-bin/carddisp.pl?gene=LINC00092
LINC00958	Long Intergenic Non-Protein Coding RNA 958	RNA Gene		24	GC11M012877	1.25758290290833	https://www.genecards.org/cgi-bin/carddisp.pl?gene=LINC00958
MIR9-2	MicroRNA 9-2	RNA Gene		24	GC05M088666	1.25758290290833	https://www.genecards.org/cgi-bin/carddisp.pl?gene=MIR9-2
MIR147A	MicroRNA 147a	RNA Gene		23	GC09M120244	1.25758290290833	https://www.genecards.org/cgi-bin/carddisp.pl?gene=MIR147A
MIR15A	MicroRNA 15a	RNA Gene		23	GC13M050049	1.25758290290833	https://www.genecards.org/cgi-bin/carddisp.pl?gene=MIR15A
ADAMTS9-AS1	ADAMTS9 Antisense RNA 1	RNA Gene		22	GC03P064549	1.25758290290833	https://www.genecards.org/cgi-bin/carddisp.pl?gene=ADAMTS9-AS1
MYH16	Myosin Heavy Chain 16 (Pseudogene)	Pseudogene	Q9H6N6	22	GC07P099238	1.25758290290833	https://www.genecards.org/cgi-bin/carddisp.pl?gene=MYH16
MIR656	MicroRNA 656	RNA Gene		21	GC14P116779	1.25758290290833	https://www.genecards.org/cgi-bin/carddisp.pl?gene=MIR656
A2M-AS1	A2M Antisense RNA 1	RNA Gene		20	GC12P009065	1.25758290290833	https://www.genecards.org/cgi-bin/carddisp.pl?gene=A2M-AS1
DDX11-AS1	DDX11 Antisense RNA 1	RNA Gene		18	GC12M031020	1.25758290290833	https://www.genecards.org/cgi-bin/carddisp.pl?gene=DDX11-AS1
IRAG1-AS1	IRAG1 Antisense RNA 1	RNA Gene		17	GC11P010541	1.25758290290833	https://www.genecards.org/cgi-bin/carddisp.pl?gene=IRAG1-AS1
VTRNA1-1	Vault RNA 1-1	RNA Gene		17	GC05P153507	1.25758290290833	https://www.genecards.org/cgi-bin/carddisp.pl?gene=VTRNA1-1
EIF3J-DT	EIF3J Divergent Transcript	RNA Gene		16	GC15M044836	1.25758290290833	https://www.genecards.org/cgi-bin/carddisp.pl?gene=EIF3J-DT
IGKV2D-40	Immunoglobulin Kappa Variable 2D-40	Protein Coding	P01614	16	GC02P093190	1.25758290290833	https://www.genecards.org/cgi-bin/carddisp.pl?gene=IGKV2D-40
MIR587	MicroRNA 587	RNA Gene		16	GC06P106784	1.25758290290833	https://www.genecards.org/cgi-bin/carddisp.pl?gene=MIR587
SDCBP2-AS1	SDCBP2 Antisense RNA 1	RNA Gene		16	GC20P001273	1.25758290290833	https://www.genecards.org/cgi-bin/carddisp.pl?gene=SDCBP2-AS1
IGKV2-40	Immunoglobulin Kappa Variable 2-40	Protein Coding	A0A087WW87	15	GC02M092412	1.25758290290833	https://www.genecards.org/cgi-bin/carddisp.pl?gene=IGKV2-40
IGKV3D-20	Immunoglobulin Kappa Variable 3D-20	Protein Coding	A0A0C4DH25	15	GC02P093213	1.25758290290833	https://www.genecards.org/cgi-bin/carddisp.pl?gene=IGKV3D-20
LINC01508	Long Intergenic Non-Protein Coding RNA 1508	RNA Gene		15	GC09M090300	1.25758290290833	https://www.genecards.org/cgi-bin/carddisp.pl?gene=LINC01508
MIR365B	MicroRNA 365b	RNA Gene		15	GC17P111864	1.25758290290833	https://www.genecards.org/cgi-bin/carddisp.pl?gene=MIR365B
LINC01836	Long Intergenic Non-Protein Coding RNA 1836	RNA Gene		13	GC19P111807	1.25758290290833	https://www.genecards.org/cgi-bin/carddisp.pl?gene=LINC01836
PGM5P3-AS1	PGM5P3 Antisense RNA 1	RNA Gene		12	GC09P000073	1.25758290290833	https://www.genecards.org/cgi-bin/carddisp.pl?gene=PGM5P3-AS1
LINC02154	Long Intergenic Non-Protein Coding RNA 2154	RNA Gene		19	GC0XM014968	1.24345171451569	https://www.genecards.org/cgi-bin/carddisp.pl?gene=LINC02154
SOD1	Superoxide Dismutase 1	Protein Coding	P00441	61	GC21P031659	1.22672402858734	https://www.genecards.org/cgi-bin/carddisp.pl?gene=SOD1
DDR2	Discoidin Domain Receptor Tyrosine Kinase 2	Protein Coding	Q16832	59	GC01P164939	1.22672402858734	https://www.genecards.org/cgi-bin/carddisp.pl?gene=DDR2
BIRC5	Baculoviral IAP Repeat Containing 5	Protein Coding	O15392	55	GC17P078214	1.22672402858734	https://www.genecards.org/cgi-bin/carddisp.pl?gene=BIRC5
ITCH	Itchy E3 Ubiquitin Protein Ligase	Protein Coding	Q96J02	55	GC20P034363	1.22672402858734	https://www.genecards.org/cgi-bin/carddisp.pl?gene=ITCH
XBP1	X-Box Binding Protein 1	Protein Coding	P17861	55	GC22M028794	1.22672402858734	https://www.genecards.org/cgi-bin/carddisp.pl?gene=XBP1
HNRNPA2B1	Heterogeneous Nuclear Ribonucleoprotein A2/B1	Protein Coding	P22626	54	GC07M026174	1.22672402858734	https://www.genecards.org/cgi-bin/carddisp.pl?gene=HNRNPA2B1
LONP1	Lon Peptidase 1, Mitochondrial	Protein Coding	P36776	54	GC19M005691	1.22672402858734	https://www.genecards.org/cgi-bin/carddisp.pl?gene=LONP1
SPHK1	Sphingosine Kinase 1	Protein Coding	Q9NYA1	54	GC17P076376	1.22672402858734	https://www.genecards.org/cgi-bin/carddisp.pl?gene=SPHK1
CD82	CD82 Molecule	Protein Coding	P27701	53	GC11P044564	1.22672402858734	https://www.genecards.org/cgi-bin/carddisp.pl?gene=CD82
CELF2	CUGBP Elav-Like Family Member 2	Protein Coding	O95319	53	GC10P010462	1.22672402858734	https://www.genecards.org/cgi-bin/carddisp.pl?gene=CELF2
FGF4	Fibroblast Growth Factor 4	Protein Coding	P08620	53	GC11M125587	1.22672402858734	https://www.genecards.org/cgi-bin/carddisp.pl?gene=FGF4
PLTP	Phospholipid Transfer Protein	Protein Coding	P55058	53	GC20M045898	1.22672402858734	https://www.genecards.org/cgi-bin/carddisp.pl?gene=PLTP
EFEMP1	EGF Containing Fibulin Extracellular Matrix Protein 1	Protein Coding	Q12805	52	GC02M055865	1.22672402858734	https://www.genecards.org/cgi-bin/carddisp.pl?gene=EFEMP1
PDK4	Pyruvate Dehydrogenase Kinase 4	Protein Coding	Q16654	52	GC07M095583	1.22672402858734	https://www.genecards.org/cgi-bin/carddisp.pl?gene=PDK4
PGRMC1	Progesterone Receptor Membrane Component 1	Protein Coding	O00264	52	GC0XP119236	1.22672402858734	https://www.genecards.org/cgi-bin/carddisp.pl?gene=PGRMC1
ELOC	Elongin C	Protein Coding	Q15369	51	GC08M073939	1.22672402858734	https://www.genecards.org/cgi-bin/carddisp.pl?gene=ELOC
TAF15	TATA-Box Binding Protein Associated Factor 15	Protein Coding	Q92804	51	GC17P111965	1.22672402858734	https://www.genecards.org/cgi-bin/carddisp.pl?gene=TAF15
TRPM4	Transient Receptor Potential Cation Channel Subfamily M Member 4	Protein Coding	Q8TD43	51	GC19P049157	1.22672402858734	https://www.genecards.org/cgi-bin/carddisp.pl?gene=TRPM4
WDR5	WD Repeat Domain 5	Protein Coding	P61964	51	GC09P134135	1.22672402858734	https://www.genecards.org/cgi-bin/carddisp.pl?gene=WDR5
ANKRD1	Ankyrin Repeat Domain 1	Protein Coding	Q15327	50	GC10M090912	1.22672402858734	https://www.genecards.org/cgi-bin/carddisp.pl?gene=ANKRD1
ASAH2	N-Acylsphingosine Amidohydrolase 2	Protein Coding	Q9NR71	50	GC10M050182	1.22672402858734	https://www.genecards.org/cgi-bin/carddisp.pl?gene=ASAH2
SGK2	Serum/Glucocorticoid Regulated Kinase 2	Protein Coding	Q9HBY8	50	GC20P043558	1.22672402858734	https://www.genecards.org/cgi-bin/carddisp.pl?gene=SGK2
CDCA7	Cell Division Cycle Associated 7	Protein Coding	Q9BWT1	48	GC02P173354	1.22672402858734	https://www.genecards.org/cgi-bin/carddisp.pl?gene=CDCA7
ISCA2	Iron-Sulfur Cluster Assembly 2	Protein Coding	Q86U28	48	GC14P074493	1.22672402858734	https://www.genecards.org/cgi-bin/carddisp.pl?gene=ISCA2
RPL8	Ribosomal Protein L8	Protein Coding	P62917	48	GC08M146651	1.22672402858734	https://www.genecards.org/cgi-bin/carddisp.pl?gene=RPL8
UCHL5	Ubiquitin C-Terminal Hydrolase L5	Protein Coding	Q9Y5K5	48	GC01M193012	1.22672402858734	https://www.genecards.org/cgi-bin/carddisp.pl?gene=UCHL5
USF2	Upstream Transcription Factor 2, C-Fos Interacting	Protein Coding	Q15853	48	GC19P035268	1.22672402858734	https://www.genecards.org/cgi-bin/carddisp.pl?gene=USF2
MAFG	MAF BZIP Transcription Factor G	Protein Coding	O15525	46	GC17M081918	1.22672402858734	https://www.genecards.org/cgi-bin/carddisp.pl?gene=MAFG
SHARPIN	SHANK Associated RH Domain Interactor	Protein Coding	Q9H0F6	46	GC08M144098	1.22672402858734	https://www.genecards.org/cgi-bin/carddisp.pl?gene=SHARPIN
AMBRA1	Autophagy And Beclin 1 Regulator 1	Protein Coding	Q9C0C7	45	GC11M124983	1.22672402858734	https://www.genecards.org/cgi-bin/carddisp.pl?gene=AMBRA1
CUL9	Cullin 9	Protein Coding	Q8IWT3	45	GC06P043182	1.22672402858734	https://www.genecards.org/cgi-bin/carddisp.pl?gene=CUL9
MTCH1	Mitochondrial Carrier 1	Protein Coding	Q9NZJ7	44	GC06M093938	1.22672402858734	https://www.genecards.org/cgi-bin/carddisp.pl?gene=MTCH1
FUNDC1	FUN14 Domain Containing 1	Protein Coding	Q8IVP5	43	GC0XM044523	1.22672402858734	https://www.genecards.org/cgi-bin/carddisp.pl?gene=FUNDC1
HRNR	Hornerin	Protein Coding	Q86YZ3	43	GC01M152212	1.22672402858734	https://www.genecards.org/cgi-bin/carddisp.pl?gene=HRNR
SMG9	SMG9 Nonsense Mediated MRNA Decay Factor	Protein Coding	Q9H0W8	42	GC19M043727	1.22672402858734	https://www.genecards.org/cgi-bin/carddisp.pl?gene=SMG9
CISD3	CDGSH Iron Sulfur Domain 3	Protein Coding	P0C7P0	37	GC17P038730	1.22672402858734	https://www.genecards.org/cgi-bin/carddisp.pl?gene=CISD3
HDDC3	HD Domain Containing 3	Protein Coding	Q8N4P3	37	GC15M090929	1.22672402858734	https://www.genecards.org/cgi-bin/carddisp.pl?gene=HDDC3
YY2	YY2 Transcription Factor	Protein Coding	O15391	34	GC0XP021855	1.22672402858734	https://www.genecards.org/cgi-bin/carddisp.pl?gene=YY2
MIR10B	MicroRNA 10b	RNA Gene		29	GC02P176150	1.22672402858734	https://www.genecards.org/cgi-bin/carddisp.pl?gene=MIR10B
MIR30B	MicroRNA 30b	RNA Gene		29	GC08M134800	1.22672402858734	https://www.genecards.org/cgi-bin/carddisp.pl?gene=MIR30B
MIR370	MicroRNA 370	RNA Gene		27	GC14P115745	1.22672402858734	https://www.genecards.org/cgi-bin/carddisp.pl?gene=MIR370
MIRLET7B	MicroRNA Let-7b	RNA Gene		27	GC22P070828	1.22672402858734	https://www.genecards.org/cgi-bin/carddisp.pl?gene=MIRLET7B
LINC02908	Long Intergenic Non-Protein Coding RNA 2908	RNA Gene	Q6ZV77	26	GC09P141928	1.22672402858734	https://www.genecards.org/cgi-bin/carddisp.pl?gene=LINC02908
SNHG6	Small Nucleolar RNA Host Gene 6	RNA Gene		26	GC08M066921	1.22672402858734	https://www.genecards.org/cgi-bin/carddisp.pl?gene=SNHG6
LINC02913	Long Intergenic Non-Protein Coding RNA 2913	RNA Gene	Q8NAJ2	25	GC09P141467	1.22672402858734	https://www.genecards.org/cgi-bin/carddisp.pl?gene=LINC02913
MIR431	MicroRNA 431	RNA Gene		25	GC14P115743	1.22672402858734	https://www.genecards.org/cgi-bin/carddisp.pl?gene=MIR431
MIR1-1	MicroRNA 1-1	RNA Gene		24	GC20P066953	1.22672402858734	https://www.genecards.org/cgi-bin/carddisp.pl?gene=MIR1-1
MIR217	MicroRNA 217	RNA Gene		24	GC02M055982	1.22672402858734	https://www.genecards.org/cgi-bin/carddisp.pl?gene=MIR217
MIR3200	MicroRNA 3200	RNA Gene		22	GC22P030731	1.22672402858734	https://www.genecards.org/cgi-bin/carddisp.pl?gene=MIR3200
SNORD95	Small Nucleolar RNA, C/D Box 95	RNA Gene		22	GC05M181243	1.22672402858734	https://www.genecards.org/cgi-bin/carddisp.pl?gene=SNORD95
ILF3-DT	ILF3 Divergent Transcript	RNA Gene		21	GC19M092071	1.22672402858734	https://www.genecards.org/cgi-bin/carddisp.pl?gene=ILF3-DT
HAGLROS	HAGLR Opposite Strand LncRNA	RNA Gene		20	GC02P176368	1.22672402858734	https://www.genecards.org/cgi-bin/carddisp.pl?gene=HAGLROS
INKA2-AS1	INKA2 Antisense RNA 1	RNA Gene		20	GC01P111740	1.22672402858734	https://www.genecards.org/cgi-bin/carddisp.pl?gene=INKA2-AS1
BOLA3-DT	BOLA3 Divergent Transcript	RNA Gene		19	GC02P074146	1.22672402858734	https://www.genecards.org/cgi-bin/carddisp.pl?gene=BOLA3-DT
LINC02716	Long Intergenic Non-Protein Coding RNA 2716	RNA Gene		16	GC11P047708	1.22672402858734	https://www.genecards.org/cgi-bin/carddisp.pl?gene=LINC02716
LINC00616	Long Intergenic Non-Protein Coding RNA 616	RNA Gene		15	GC04M137978	1.22672402858734	https://www.genecards.org/cgi-bin/carddisp.pl?gene=LINC00616
LINC01579	Long Intergenic Non-Protein Coding RNA 1579	RNA Gene		15	GC15M148716	1.22672402858734	https://www.genecards.org/cgi-bin/carddisp.pl?gene=LINC01579
LINC02080	Long Intergenic Non-Protein Coding RNA 2080	RNA Gene		15	GC17P113203	1.22672402858734	https://www.genecards.org/cgi-bin/carddisp.pl?gene=LINC02080
MIR1287	MicroRNA 1287	RNA Gene		15	GC10M098395	1.22672402858734	https://www.genecards.org/cgi-bin/carddisp.pl?gene=MIR1287
SNHG21	Small Nucleolar RNA Host Gene 21	RNA Gene		15	GC15P158019	1.22672402858734	https://www.genecards.org/cgi-bin/carddisp.pl?gene=SNHG21
LINC01956	Long Intergenic Non-Protein Coding RNA 1956	RNA Gene		12	GC02M118758	1.22672402858734	https://www.genecards.org/cgi-bin/carddisp.pl?gene=LINC01956
FOXD1-AS1	FOXD1 Antisense RNA 1	RNA Gene		11	GC05P073446	1.22672402858734	https://www.genecards.org/cgi-bin/carddisp.pl?gene=FOXD1-AS1
PWAR1	Prader Willi/Angelman Region RNA 1	RNA Gene		22	GC15P025135	1.21507406234741	https://www.genecards.org/cgi-bin/carddisp.pl?gene=PWAR1
FGFR1	Fibroblast Growth Factor Receptor 1	Protein Coding	P11362	63	GC08M038400	1.19259071350098	https://www.genecards.org/cgi-bin/carddisp.pl?gene=FGFR1
ESR1	Estrogen Receptor 1	Protein Coding	P03372	62	GC06P151656	1.19259071350098	https://www.genecards.org/cgi-bin/carddisp.pl?gene=ESR1
INSR	Insulin Receptor	Protein Coding	P06213	62	GC19M007112	1.19259071350098	https://www.genecards.org/cgi-bin/carddisp.pl?gene=INSR
MMP2	Matrix Metallopeptidase 2	Protein Coding	P08253	61	GC16P082389	1.19259071350098	https://www.genecards.org/cgi-bin/carddisp.pl?gene=MMP2
CDKN2A	Cyclin Dependent Kinase Inhibitor 2A	Protein Coding	Q8N726	60	GC09M021967	1.19259071350098	https://www.genecards.org/cgi-bin/carddisp.pl?gene=CDKN2A
APP	Amyloid Beta Precursor Protein	Protein Coding	P05067	59	GC21M025880	1.19259071350098	https://www.genecards.org/cgi-bin/carddisp.pl?gene=APP
CD36	CD36 Molecule (CD36 Blood Group)	Protein Coding	P16671	59	GC07P080369	1.19259071350098	https://www.genecards.org/cgi-bin/carddisp.pl?gene=CD36
CREB1	CAMP Responsive Element Binding Protein 1	Protein Coding	P16220	59	GC02P207529	1.19259071350098	https://www.genecards.org/cgi-bin/carddisp.pl?gene=CREB1
G6PD	Glucose-6-Phosphate Dehydrogenase	Protein Coding	P11413	59	GC0XM154598	1.19259071350098	https://www.genecards.org/cgi-bin/carddisp.pl?gene=G6PD
NPM1	Nucleophosmin 1	Protein Coding	P06748	59	GC05P171387	1.19259071350098	https://www.genecards.org/cgi-bin/carddisp.pl?gene=NPM1
TYMS	Thymidylate Synthetase	Protein Coding	P04818	59	GC18P000657	1.19259071350098	https://www.genecards.org/cgi-bin/carddisp.pl?gene=TYMS
SLC12A5	Solute Carrier Family 12 Member 5	Protein Coding	Q9H2X9	57	GC20P046021	1.19259071350098	https://www.genecards.org/cgi-bin/carddisp.pl?gene=SLC12A5
ZEB1	Zinc Finger E-Box Binding Homeobox 1	Protein Coding	P37275	57	GC10P031318	1.19259071350098	https://www.genecards.org/cgi-bin/carddisp.pl?gene=ZEB1
ALDH7A1	Aldehyde Dehydrogenase 7 Family Member A1	Protein Coding	P49419	56	GC05M126541	1.19259071350098	https://www.genecards.org/cgi-bin/carddisp.pl?gene=ALDH7A1
HSPG2	Heparan Sulfate Proteoglycan 2	Protein Coding	P98160	56	GC01M021822	1.19259071350098	https://www.genecards.org/cgi-bin/carddisp.pl?gene=HSPG2
PSAP	Prosaposin	Protein Coding	P07602	56	GC10M071816	1.19259071350098	https://www.genecards.org/cgi-bin/carddisp.pl?gene=PSAP
CD59	CD59 Molecule (CD59 Blood Group)	Protein Coding	P13987	55	GC11M033717	1.19259071350098	https://www.genecards.org/cgi-bin/carddisp.pl?gene=CD59
KDM3B	Lysine Demethylase 3B	Protein Coding	Q7LBC6	55	GC05P138352	1.19259071350098	https://www.genecards.org/cgi-bin/carddisp.pl?gene=KDM3B
KDM5C	Lysine Demethylase 5C	Protein Coding	P41229	55	GC0XM053176	1.19259071350098	https://www.genecards.org/cgi-bin/carddisp.pl?gene=KDM5C
NAMPT	Nicotinamide Phosphoribosyltransferase	Protein Coding	P43490	55	GC07M106248	1.19259071350098	https://www.genecards.org/cgi-bin/carddisp.pl?gene=NAMPT
OGDH	Oxoglutarate Dehydrogenase	Protein Coding	Q02218	55	GC07P044606	1.19259071350098	https://www.genecards.org/cgi-bin/carddisp.pl?gene=OGDH
PEBP1	Phosphatidylethanolamine Binding Protein 1	Protein Coding	P30086	55	GC12P118152	1.19259071350098	https://www.genecards.org/cgi-bin/carddisp.pl?gene=PEBP1
TFAP2A	Transcription Factor AP-2 Alpha	Protein Coding	P05549	55	GC06M010393	1.19259071350098	https://www.genecards.org/cgi-bin/carddisp.pl?gene=TFAP2A
ALAS2	5'-Aminolevulinate Synthase 2	Protein Coding	P22557	54	GC0XM055009	1.19259071350098	https://www.genecards.org/cgi-bin/carddisp.pl?gene=ALAS2
ALDH3A2	Aldehyde Dehydrogenase 3 Family Member A2	Protein Coding	P51648	54	GC17P019648	1.19259071350098	https://www.genecards.org/cgi-bin/carddisp.pl?gene=ALDH3A2
APEX1	Apurinic/Apyrimidinic Endodeoxyribonuclease 1	Protein Coding	P27695	54	GC14P020455	1.19259071350098	https://www.genecards.org/cgi-bin/carddisp.pl?gene=APEX1
ATIC	5-Aminoimidazole-4-Carboxamide Ribonucleotide Formyltransferase/IMP Cyclohydrolase	Protein Coding	P31939	54	GC02P215311	1.19259071350098	https://www.genecards.org/cgi-bin/carddisp.pl?gene=ATIC
CD274	CD274 Molecule	Protein Coding	Q9NZQ7	54	GC09P005450	1.19259071350098	https://www.genecards.org/cgi-bin/carddisp.pl?gene=CD274
ERCC6	ERCC Excision Repair 6, Chromatin Remodeling Factor	Protein Coding	Q03468	54	GC10M049454	1.19259071350098	https://www.genecards.org/cgi-bin/carddisp.pl?gene=ERCC6
GSTM3	Glutathione S-Transferase Mu 3	Protein Coding	P21266	54	GC01M109733	1.19259071350098	https://www.genecards.org/cgi-bin/carddisp.pl?gene=GSTM3
IGFBP7	Insulin Like Growth Factor Binding Protein 7	Protein Coding	Q16270	54	GC04M057030	1.19259071350098	https://www.genecards.org/cgi-bin/carddisp.pl?gene=IGFBP7
SPTLC1	Serine Palmitoyltransferase Long Chain Base Subunit 1	Protein Coding	O15269	54	GC09M109404	1.19259071350098	https://www.genecards.org/cgi-bin/carddisp.pl?gene=SPTLC1
TALDO1	Transaldolase 1	Protein Coding	P37837	54	GC11P010619	1.19259071350098	https://www.genecards.org/cgi-bin/carddisp.pl?gene=TALDO1
ALDH1A3	Aldehyde Dehydrogenase 1 Family Member A3	Protein Coding	P47895	53	GC15P100877	1.19259071350098	https://www.genecards.org/cgi-bin/carddisp.pl?gene=ALDH1A3
COX4I1	Cytochrome C Oxidase Subunit 4I1	Protein Coding	P13073	53	GC16P085798	1.19259071350098	https://www.genecards.org/cgi-bin/carddisp.pl?gene=COX4I1
CTNND1	Catenin Delta 1	Protein Coding	O60716	53	GC11P058706	1.19259071350098	https://www.genecards.org/cgi-bin/carddisp.pl?gene=CTNND1
DDB1	Damage Specific DNA Binding Protein 1	Protein Coding	Q16531	53	GC11M125190	1.19259071350098	https://www.genecards.org/cgi-bin/carddisp.pl?gene=DDB1
ITGB5	Integrin Subunit Beta 5	Protein Coding	P18084	53	GC03M124761	1.19259071350098	https://www.genecards.org/cgi-bin/carddisp.pl?gene=ITGB5
PLAUR	Plasminogen Activator, Urokinase Receptor	Protein Coding	Q03405	53	GC19M043646	1.19259071350098	https://www.genecards.org/cgi-bin/carddisp.pl?gene=PLAUR
PPIF	Peptidylprolyl Isomerase F	Protein Coding	P30405	53	GC10P109251	1.19259071350098	https://www.genecards.org/cgi-bin/carddisp.pl?gene=PPIF
SLC25A13	Solute Carrier Family 25 Member 13	Protein Coding	Q9UJS0	53	GC07M096120	1.19259071350098	https://www.genecards.org/cgi-bin/carddisp.pl?gene=SLC25A13
ADAM15	ADAM Metallopeptidase Domain 15	Protein Coding	Q13444	52	GC01P155050	1.19259071350098	https://www.genecards.org/cgi-bin/carddisp.pl?gene=ADAM15
CCL5	C-C Motif Chemokine Ligand 5	Protein Coding	P13501	52	GC17M035871	1.19259071350098	https://www.genecards.org/cgi-bin/carddisp.pl?gene=CCL5
LGALS1	Galectin 1	Protein Coding	P09382	52	GC22P037675	1.19259071350098	https://www.genecards.org/cgi-bin/carddisp.pl?gene=LGALS1
MYOF	Myoferlin	Protein Coding	Q9NZM1	52	GC10M093306	1.19259071350098	https://www.genecards.org/cgi-bin/carddisp.pl?gene=MYOF
RBX1	Ring-Box 1	Protein Coding	P62877	52	GC22P040951	1.19259071350098	https://www.genecards.org/cgi-bin/carddisp.pl?gene=RBX1
RUNX3	RUNX Family Transcription Factor 3	Protein Coding	Q13761	52	GC01M024899	1.19259071350098	https://www.genecards.org/cgi-bin/carddisp.pl?gene=RUNX3
SETDB1	SET Domain Bifurcated Histone Lysine Methyltransferase 1	Protein Coding	Q15047	52	GC01P150926	1.19259071350098	https://www.genecards.org/cgi-bin/carddisp.pl?gene=SETDB1
UBE2D3	Ubiquitin Conjugating Enzyme E2 D3	Protein Coding	P61077	52	GC04M102794	1.19259071350098	https://www.genecards.org/cgi-bin/carddisp.pl?gene=UBE2D3
ANXA3	Annexin A3	Protein Coding	P12429	51	GC04P078551	1.19259071350098	https://www.genecards.org/cgi-bin/carddisp.pl?gene=ANXA3
CUL4A	Cullin 4A	Protein Coding	Q13619	51	GC13P113208	1.19259071350098	https://www.genecards.org/cgi-bin/carddisp.pl?gene=CUL4A
H1-4	H1.4 Linker Histone, Cluster Member	Protein Coding	P10412	51	GC06P136846	1.19259071350098	https://www.genecards.org/cgi-bin/carddisp.pl?gene=H1-4
LGMN	Legumain	Protein Coding	Q99538	51	GC14M092703	1.19259071350098	https://www.genecards.org/cgi-bin/carddisp.pl?gene=LGMN
LTBP4	Latent Transforming Growth Factor Beta Binding Protein 4	Protein Coding	Q8N2S1	51	GC19P040592	1.19259071350098	https://www.genecards.org/cgi-bin/carddisp.pl?gene=LTBP4
MDH1	Malate Dehydrogenase 1	Protein Coding	P40925	51	GC02P063557	1.19259071350098	https://www.genecards.org/cgi-bin/carddisp.pl?gene=MDH1
NGLY1	N-Glycanase 1	Protein Coding	Q96IV0	51	GC03M025718	1.19259071350098	https://www.genecards.org/cgi-bin/carddisp.pl?gene=NGLY1
TMED10	Transmembrane P24 Trafficking Protein 10	Protein Coding	P49755	51	GC14M075251	1.19259071350098	https://www.genecards.org/cgi-bin/carddisp.pl?gene=TMED10
TRPM7	Transient Receptor Potential Cation Channel Subfamily M Member 7	Protein Coding	Q96QT4	51	GC15M050552	1.19259071350098	https://www.genecards.org/cgi-bin/carddisp.pl?gene=TRPM7
ACTR2	Actin Related Protein 2	Protein Coding	P61160	50	GC02P065227	1.19259071350098	https://www.genecards.org/cgi-bin/carddisp.pl?gene=ACTR2
ADSS2	Adenylosuccinate Synthase 2	Protein Coding	P30520	50	GC01M244512	1.19259071350098	https://www.genecards.org/cgi-bin/carddisp.pl?gene=ADSS2
CTSE	Cathepsin E	Protein Coding	P14091	50	GC01M206009	1.19259071350098	https://www.genecards.org/cgi-bin/carddisp.pl?gene=CTSE
CYB5R1	Cytochrome B5 Reductase 1	Protein Coding	Q9UHQ9	50	GC01M202964	1.19259071350098	https://www.genecards.org/cgi-bin/carddisp.pl?gene=CYB5R1
PCSK6	Proprotein Convertase Subtilisin/Kexin Type 6	Protein Coding	P29122	50	GC15M148763	1.19259071350098	https://www.genecards.org/cgi-bin/carddisp.pl?gene=PCSK6
PDSS2	Decaprenyl Diphosphate Synthase Subunit 2	Protein Coding	Q86YH6	50	GC06M107152	1.19259071350098	https://www.genecards.org/cgi-bin/carddisp.pl?gene=PDSS2
SEMA5A	Semaphorin 5A	Protein Coding	Q13591	50	GC05M009036	1.19259071350098	https://www.genecards.org/cgi-bin/carddisp.pl?gene=SEMA5A
TIMP2	TIMP Metallopeptidase Inhibitor 2	Protein Coding	P16035	50	GC17M078852	1.19259071350098	https://www.genecards.org/cgi-bin/carddisp.pl?gene=TIMP2
ABCB10	ATP Binding Cassette Subfamily B Member 10	Protein Coding	Q9NRK6	49	GC01M229516	1.19259071350098	https://www.genecards.org/cgi-bin/carddisp.pl?gene=ABCB10
COX5B	Cytochrome C Oxidase Subunit 5B	Protein Coding	P10606	49	GC02P097657	1.19259071350098	https://www.genecards.org/cgi-bin/carddisp.pl?gene=COX5B
FOSL2	FOS Like 2, AP-1 Transcription Factor Subunit	Protein Coding	P15408	49	GC02P028392	1.19259071350098	https://www.genecards.org/cgi-bin/carddisp.pl?gene=FOSL2
GABARAPL1	GABA Type A Receptor Associated Protein Like 1	Protein Coding	Q9H0R8	49	GC12P010212	1.19259071350098	https://www.genecards.org/cgi-bin/carddisp.pl?gene=GABARAPL1
NPEPPS	Aminopeptidase Puromycin Sensitive	Protein Coding	P55786	49	GC17P047522	1.19259071350098	https://www.genecards.org/cgi-bin/carddisp.pl?gene=NPEPPS
PARL	Presenilin Associated Rhomboid Like	Protein Coding	Q9H300	49	GC03M183826	1.19259071350098	https://www.genecards.org/cgi-bin/carddisp.pl?gene=PARL
TECR	Trans-2,3-Enoyl-CoA Reductase	Protein Coding	Q9NZ01	49	GC19P014517	1.19259071350098	https://www.genecards.org/cgi-bin/carddisp.pl?gene=TECR
CYGB	Cytoglobin	Protein Coding	Q8WWM9	48	GC17M076527	1.19259071350098	https://www.genecards.org/cgi-bin/carddisp.pl?gene=CYGB
DNAJC7	DnaJ Heat Shock Protein Family (Hsp40) Member C7	Protein Coding	Q99615	48	GC17M077689	1.19259071350098	https://www.genecards.org/cgi-bin/carddisp.pl?gene=DNAJC7
EIF5	Eukaryotic Translation Initiation Factor 5	Protein Coding	P55010	48	GC14P103333	1.19259071350098	https://www.genecards.org/cgi-bin/carddisp.pl?gene=EIF5
ELOB	Elongin B	Protein Coding	Q15370	48	GC16M020391	1.19259071350098	https://www.genecards.org/cgi-bin/carddisp.pl?gene=ELOB
FGF21	Fibroblast Growth Factor 21	Protein Coding	Q9NSA1	48	GC19P113390	1.19259071350098	https://www.genecards.org/cgi-bin/carddisp.pl?gene=FGF21
H1-2	H1.2 Linker Histone, Cluster Member	Protein Coding	P16403	48	GC06M093421	1.19259071350098	https://www.genecards.org/cgi-bin/carddisp.pl?gene=H1-2
HMGB3	High Mobility Group Box 3	Protein Coding	O15347	48	GC0XP150980	1.19259071350098	https://www.genecards.org/cgi-bin/carddisp.pl?gene=HMGB3
IGF2BP1	Insulin Like Growth Factor 2 MRNA Binding Protein 1	Protein Coding	Q9NZI8	48	GC17P112592	1.19259071350098	https://www.genecards.org/cgi-bin/carddisp.pl?gene=IGF2BP1
KLB	Klotho Beta	Protein Coding	Q86Z14	48	GC04P039408	1.19259071350098	https://www.genecards.org/cgi-bin/carddisp.pl?gene=KLB
RPA3	Replication Protein A3	Protein Coding	P35244	48	GC07M009359	1.19259071350098	https://www.genecards.org/cgi-bin/carddisp.pl?gene=RPA3
TNFRSF19	TNF Receptor Superfamily Member 19	Protein Coding	Q9NS68	48	GC13P023570	1.19259071350098	https://www.genecards.org/cgi-bin/carddisp.pl?gene=TNFRSF19
DCAF8	DDB1 And CUL4 Associated Factor 8	Protein Coding	Q5TAQ9	46	GC01M160215	1.19259071350098	https://www.genecards.org/cgi-bin/carddisp.pl?gene=DCAF8
H1-5	H1.5 Linker Histone, Cluster Member	Protein Coding	P16401	46	GC06M094893	1.19259071350098	https://www.genecards.org/cgi-bin/carddisp.pl?gene=H1-5
HJURP	Holliday Junction Recognition Protein	Protein Coding	Q8NCD3	46	GC02M233858	1.19259071350098	https://www.genecards.org/cgi-bin/carddisp.pl?gene=HJURP
IBA57	Iron-Sulfur Cluster Assembly Factor IBA57	Protein Coding	Q5T440	46	GC01P228165	1.19259071350098	https://www.genecards.org/cgi-bin/carddisp.pl?gene=IBA57
NSUN5	NOP2/Sun RNA Methyltransferase 5	Protein Coding	Q96P11	46	GC07M073302	1.19259071350098	https://www.genecards.org/cgi-bin/carddisp.pl?gene=NSUN5
SCARA5	Scavenger Receptor Class A Member 5	Protein Coding	Q6ZMJ2	46	GC08M027869	1.19259071350098	https://www.genecards.org/cgi-bin/carddisp.pl?gene=SCARA5
SLC2A12	Solute Carrier Family 2 Member 12	Protein Coding	Q8TD20	46	GC06M133987	1.19259071350098	https://www.genecards.org/cgi-bin/carddisp.pl?gene=SLC2A12
TCEA1	Transcription Elongation Factor A1	Protein Coding	P23193	46	GC08M053966	1.19259071350098	https://www.genecards.org/cgi-bin/carddisp.pl?gene=TCEA1
TES	Testin LIM Domain Protein	Protein Coding	Q9UGI8	46	GC07P116210	1.19259071350098	https://www.genecards.org/cgi-bin/carddisp.pl?gene=TES
TBCA	Tubulin Folding Cofactor A	Protein Coding	O75347	45	GC05M077691	1.19259071350098	https://www.genecards.org/cgi-bin/carddisp.pl?gene=TBCA
TRIM36	Tripartite Motif Containing 36	Protein Coding	Q9NQ86	45	GC05M115124	1.19259071350098	https://www.genecards.org/cgi-bin/carddisp.pl?gene=TRIM36
ACTR1B	Actin Related Protein 1B	Protein Coding	P42025	44	GC02M097655	1.19259071350098	https://www.genecards.org/cgi-bin/carddisp.pl?gene=ACTR1B
FKBP2	FKBP Prolyl Isomerase 2	Protein Coding	P26885	44	GC11P088954	1.19259071350098	https://www.genecards.org/cgi-bin/carddisp.pl?gene=FKBP2
H1-1	H1.1 Linker Histone, Cluster Member	Protein Coding	Q02539	44	GC06M093415	1.19259071350098	https://www.genecards.org/cgi-bin/carddisp.pl?gene=H1-1
HIVEP3	HIVEP Zinc Finger 3	Protein Coding	Q5T1R4	44	GC01M041506	1.19259071350098	https://www.genecards.org/cgi-bin/carddisp.pl?gene=HIVEP3
MRPL19	Mitochondrial Ribosomal Protein L19	Protein Coding	P49406	44	GC02P075646	1.19259071350098	https://www.genecards.org/cgi-bin/carddisp.pl?gene=MRPL19
SH3BGRL3	SH3 Domain Binding Glutamate Rich Protein Like 3	Protein Coding	Q9H299	43	GC01P041911	1.19259071350098	https://www.genecards.org/cgi-bin/carddisp.pl?gene=SH3BGRL3
UFL1	UFM1 Specific Ligase 1	Protein Coding	O94874	43	GC06P096521	1.19259071350098	https://www.genecards.org/cgi-bin/carddisp.pl?gene=UFL1
PCDH20	Protocadherin 20	Protein Coding	Q8N6Y1	42	GC13M061409	1.19259071350098	https://www.genecards.org/cgi-bin/carddisp.pl?gene=PCDH20
PFDN6	Prefoldin Subunit 6	Protein Coding	O15212	42	GC06P033289	1.19259071350098	https://www.genecards.org/cgi-bin/carddisp.pl?gene=PFDN6
ABCF3	ATP Binding Cassette Subfamily F Member 3	Protein Coding	Q9NUQ8	41	GC03P184186	1.19259071350098	https://www.genecards.org/cgi-bin/carddisp.pl?gene=ABCF3
COX7A1	Cytochrome C Oxidase Subunit 7A1	Protein Coding	P24310	41	GC19M093647	1.19259071350098	https://www.genecards.org/cgi-bin/carddisp.pl?gene=COX7A1
CST1	Cystatin SN	Protein Coding	P01037	41	GC20M023933	1.19259071350098	https://www.genecards.org/cgi-bin/carddisp.pl?gene=CST1
CST4	Cystatin S	Protein Coding	P01036	41	GC20M023685	1.19259071350098	https://www.genecards.org/cgi-bin/carddisp.pl?gene=CST4
METTL16	Methyltransferase 16, RNA N6-Adenosine	Protein Coding	Q86W50	41	GC17M002405	1.19259071350098	https://www.genecards.org/cgi-bin/carddisp.pl?gene=METTL16
WDR76	WD Repeat Domain 76	Protein Coding	Q9H967	41	GC15P043826	1.19259071350098	https://www.genecards.org/cgi-bin/carddisp.pl?gene=WDR76
C1QTNF6	C1q And TNF Related 6	Protein Coding	Q9BXI9	40	GC22M037180	1.19259071350098	https://www.genecards.org/cgi-bin/carddisp.pl?gene=C1QTNF6
PAQR3	Progestin And AdipoQ Receptor Family Member 3	Protein Coding	Q6TCH7	40	GC04M078887	1.19259071350098	https://www.genecards.org/cgi-bin/carddisp.pl?gene=PAQR3
SPCS2	Signal Peptidase Complex Subunit 2	Protein Coding	Q15005	40	GC11P089606	1.19259071350098	https://www.genecards.org/cgi-bin/carddisp.pl?gene=SPCS2
TRIM6	Tripartite Motif Containing 6	Protein Coding	Q9C030	40	GC11P005596	1.19259071350098	https://www.genecards.org/cgi-bin/carddisp.pl?gene=TRIM6
COMMD10	COMM Domain Containing 10	Protein Coding	Q9Y6G5	39	GC05P116086	1.19259071350098	https://www.genecards.org/cgi-bin/carddisp.pl?gene=COMMD10
FOXN4	Forkhead Box N4	Protein Coding	Q96NZ1	39	GC12M109277	1.19259071350098	https://www.genecards.org/cgi-bin/carddisp.pl?gene=FOXN4
HSDL2	Hydroxysteroid Dehydrogenase Like 2	Protein Coding	Q6YN16	39	GC09P112497	1.19259071350098	https://www.genecards.org/cgi-bin/carddisp.pl?gene=HSDL2
MAL2	Mal, T Cell Differentiation Protein 2	Protein Coding	Q969L2	39	GC08P119165	1.19259071350098	https://www.genecards.org/cgi-bin/carddisp.pl?gene=MAL2
ZNF8	Zinc Finger Protein 8	Protein Coding	P17098	39	GC19P113854	1.19259071350098	https://www.genecards.org/cgi-bin/carddisp.pl?gene=ZNF8
KPRP	Keratinocyte Proline Rich Protein	Protein Coding	Q5T749	38	GC01P164412	1.19259071350098	https://www.genecards.org/cgi-bin/carddisp.pl?gene=KPRP
H1-10	H1.10 Linker Histone	Protein Coding	Q92522	36	GC03M131787	1.19259071350098	https://www.genecards.org/cgi-bin/carddisp.pl?gene=H1-10
SERF2	Small EDRK-Rich Factor 2	Protein Coding	P84101	35	GC15P043777	1.19259071350098	https://www.genecards.org/cgi-bin/carddisp.pl?gene=SERF2
MIR132	MicroRNA 132	RNA Gene		29	GC17M002049	1.19259071350098	https://www.genecards.org/cgi-bin/carddisp.pl?gene=MIR132
MIR499A	MicroRNA 499a	RNA Gene		29	GC20P034990	1.19259071350098	https://www.genecards.org/cgi-bin/carddisp.pl?gene=MIR499A
LINC00473	Long Intergenic Non-Protein Coding RNA 473	RNA Gene	A8K010	28	GC06M165328	1.19259071350098	https://www.genecards.org/cgi-bin/carddisp.pl?gene=LINC00473
MIR324	MicroRNA 324	RNA Gene		28	GC17M007223	1.19259071350098	https://www.genecards.org/cgi-bin/carddisp.pl?gene=MIR324
MIR326	MicroRNA 326	RNA Gene		28	GC11M075335	1.19259071350098	https://www.genecards.org/cgi-bin/carddisp.pl?gene=MIR326
MIR199A2	MicroRNA 199a-2	RNA Gene		26	GC01M172235	1.19259071350098	https://www.genecards.org/cgi-bin/carddisp.pl?gene=MIR199A2
MIR31HG	MIR31 Host Gene	RNA Gene		26	GC09M022143	1.19259071350098	https://www.genecards.org/cgi-bin/carddisp.pl?gene=MIR31HG
MIR486-1	MicroRNA 486-1	RNA Gene		26	GC08M041660	1.19259071350098	https://www.genecards.org/cgi-bin/carddisp.pl?gene=MIR486-1
MIR144	MicroRNA 144	RNA Gene		25	GC17M076393	1.19259071350098	https://www.genecards.org/cgi-bin/carddisp.pl?gene=MIR144
CARMN	Cardiac Mesoderm Enhancer-Associated Non-Coding RNA	RNA Gene		24	GC05P149397	1.19259071350098	https://www.genecards.org/cgi-bin/carddisp.pl?gene=CARMN
LINC-PINT	Long Intergenic Non-Protein Coding RNA, P53 Induced Transcript	RNA Gene	A0A455ZAR2	24	GC07M130795	1.19259071350098	https://www.genecards.org/cgi-bin/carddisp.pl?gene=LINC-PINT
LINC00460	Long Intergenic Non-Protein Coding RNA 460	RNA Gene		23	GC13P106376	1.19259071350098	https://www.genecards.org/cgi-bin/carddisp.pl?gene=LINC00460
LINC00673	Long Intergenic Non-Protein Coding RNA 673	RNA Gene		22	GC17M072290	1.19259071350098	https://www.genecards.org/cgi-bin/carddisp.pl?gene=LINC00673
HEIH	Hepatocellular Carcinoma Up-Regulated EZH2-Associated Long Non-Coding RNA	RNA Gene		21	GC05M182579	1.19259071350098	https://www.genecards.org/cgi-bin/carddisp.pl?gene=HEIH
LINC01094	Long Intergenic Non-Protein Coding RNA 1094	RNA Gene		20	GC04P078963	1.19259071350098	https://www.genecards.org/cgi-bin/carddisp.pl?gene=LINC01094
MIR552	MicroRNA 552	RNA Gene		20	GC01M034669	1.19259071350098	https://www.genecards.org/cgi-bin/carddisp.pl?gene=MIR552
SNORA56	Small Nucleolar RNA, H/ACA Box 56	RNA Gene		20	GC0XP154774	1.19259071350098	https://www.genecards.org/cgi-bin/carddisp.pl?gene=SNORA56
LINC00239	Long Intergenic Non-Protein Coding RNA 239	RNA Gene		18	GC14P115991	1.19259071350098	https://www.genecards.org/cgi-bin/carddisp.pl?gene=LINC00239
LINC00996	Long Intergenic Non-Protein Coding RNA 996	RNA Gene		18	GC07P150433	1.19259071350098	https://www.genecards.org/cgi-bin/carddisp.pl?gene=LINC00996
DNAJC3-DT	DNAJC3 Divergent Transcript	RNA Gene		17	GC13M095649	1.19259071350098	https://www.genecards.org/cgi-bin/carddisp.pl?gene=DNAJC3-DT
ZBTB40-IT1	ZBTB40 Intronic Transcript 1	RNA Gene		17	GC01P022517	1.19259071350098	https://www.genecards.org/cgi-bin/carddisp.pl?gene=ZBTB40-IT1
ARGLU1-DT	ARGLU1 Divergent Transcript	RNA Gene		16	GC13P106596	1.19259071350098	https://www.genecards.org/cgi-bin/carddisp.pl?gene=ARGLU1-DT
ITGB2-AS1	ITGB2 Antisense RNA 1	RNA Gene		16	GC21P044921	1.19259071350098	https://www.genecards.org/cgi-bin/carddisp.pl?gene=ITGB2-AS1
LINC00449	Long Intergenic Non-Protein Coding RNA 449	RNA Gene		15	GC13M099499	1.19259071350098	https://www.genecards.org/cgi-bin/carddisp.pl?gene=LINC00449
MIR4735	MicroRNA 4735	RNA Gene		12	GC01M196555	1.19259071350098	https://www.genecards.org/cgi-bin/carddisp.pl?gene=MIR4735
MIR6825	MicroRNA 6825	RNA Gene		8	GC03M127575	1.19259071350098	https://www.genecards.org/cgi-bin/carddisp.pl?gene=MIR6825
MIR498	MicroRNA 498	RNA Gene		23	GC19P113645	1.18421518802643	https://www.genecards.org/cgi-bin/carddisp.pl?gene=MIR498
CDH2	Cadherin 2	Protein Coding	P19022	60	GC18M034101	1.15384769439697	https://www.genecards.org/cgi-bin/carddisp.pl?gene=CDH2
PTGS2	Prostaglandin-Endoperoxide Synthase 2	Protein Coding	P35354	58	GC01M186671	1.15384769439697	https://www.genecards.org/cgi-bin/carddisp.pl?gene=PTGS2
USP7	Ubiquitin Specific Peptidase 7	Protein Coding	Q93009	57	GC16M008892	1.15384769439697	https://www.genecards.org/cgi-bin/carddisp.pl?gene=USP7
CDK1	Cyclin Dependent Kinase 1	Protein Coding	P06493	56	GC10P060772	1.15384769439697	https://www.genecards.org/cgi-bin/carddisp.pl?gene=CDK1
CYLD	CYLD Lysine 63 Deubiquitinase	Protein Coding	Q9NQC7	56	GC16P050742	1.15384769439697	https://www.genecards.org/cgi-bin/carddisp.pl?gene=CYLD
NEDD4	NEDD4 E3 Ubiquitin Protein Ligase	Protein Coding	P46934	55	GC15M055826	1.15384769439697	https://www.genecards.org/cgi-bin/carddisp.pl?gene=NEDD4
SMARCB1	SWI/SNF Related, Matrix Associated, Actin Dependent Regulator Of Chromatin, Subfamily B, Member 1	Protein Coding	Q12824	55	GC22P023786	1.15384769439697	https://www.genecards.org/cgi-bin/carddisp.pl?gene=SMARCB1
LTF	Lactotransferrin	Protein Coding	P02788	54	GC03M046435	1.15384769439697	https://www.genecards.org/cgi-bin/carddisp.pl?gene=LTF
MEN1	Menin 1	Protein Coding	O00255	54	GC11M064803	1.15384769439697	https://www.genecards.org/cgi-bin/carddisp.pl?gene=MEN1
ABCB6	ATP Binding Cassette Subfamily B Member 6 (LAN Blood Group)	Protein Coding	Q9NP58	53	GC02M219209	1.15384769439697	https://www.genecards.org/cgi-bin/carddisp.pl?gene=ABCB6
CX3CL1	C-X3-C Motif Chemokine Ligand 1	Protein Coding	P78423	53	GC16P057372	1.15384769439697	https://www.genecards.org/cgi-bin/carddisp.pl?gene=CX3CL1
FMR1	Fragile X Messenger Ribonucleoprotein 1	Protein Coding	Q06787	53	GC0XP148000	1.15384769439697	https://www.genecards.org/cgi-bin/carddisp.pl?gene=FMR1
PYCR1	Pyrroline-5-Carboxylate Reductase 1	Protein Coding	P32322	53	GC17M081932	1.15384769439697	https://www.genecards.org/cgi-bin/carddisp.pl?gene=PYCR1
ACADSB	Acyl-CoA Dehydrogenase Short/Branched Chain	Protein Coding	P45954	52	GC10P123008	1.15384769439697	https://www.genecards.org/cgi-bin/carddisp.pl?gene=ACADSB
ACO1	Aconitase 1	Protein Coding	P21399	52	GC09P032374	1.15384769439697	https://www.genecards.org/cgi-bin/carddisp.pl?gene=ACO1
ADIPOR1	Adiponectin Receptor 1	Protein Coding	Q96A54	52	GC01M202940	1.15384769439697	https://www.genecards.org/cgi-bin/carddisp.pl?gene=ADIPOR1
HTR2B	5-Hydroxytryptamine Receptor 2B	Protein Coding	P41595	52	GC02M231108	1.15384769439697	https://www.genecards.org/cgi-bin/carddisp.pl?gene=HTR2B
JAM3	Junctional Adhesion Molecule 3	Protein Coding	Q9BX67	52	GC11P134070	1.15384769439697	https://www.genecards.org/cgi-bin/carddisp.pl?gene=JAM3
KDM4A	Lysine Demethylase 4A	Protein Coding	O75164	52	GC01P043650	1.15384769439697	https://www.genecards.org/cgi-bin/carddisp.pl?gene=KDM4A
REST	RE1 Silencing Transcription Factor	Protein Coding	Q13127	52	GC04P056907	1.15384769439697	https://www.genecards.org/cgi-bin/carddisp.pl?gene=REST
RHOT1	Ras Homolog Family Member T1	Protein Coding	Q8IXI2	52	GC17P032142	1.15384769439697	https://www.genecards.org/cgi-bin/carddisp.pl?gene=RHOT1
ETV4	ETS Variant Transcription Factor 4	Protein Coding	P43268	51	GC17M043527	1.15384769439697	https://www.genecards.org/cgi-bin/carddisp.pl?gene=ETV4
YME1L1	YME1 Like 1 ATPase	Protein Coding	Q96TA2	51	GC10M027110	1.15384769439697	https://www.genecards.org/cgi-bin/carddisp.pl?gene=YME1L1
BCAP31	B Cell Receptor Associated Protein 31	Protein Coding	P51572	50	GC0XM153701	1.15384769439697	https://www.genecards.org/cgi-bin/carddisp.pl?gene=BCAP31
IGF2BP3	Insulin Like Growth Factor 2 MRNA Binding Protein 3	Protein Coding	O00425	50	GC07M023599	1.15384769439697	https://www.genecards.org/cgi-bin/carddisp.pl?gene=IGF2BP3
PLIN2	Perilipin 2	Protein Coding	Q99541	50	GC09M019270	1.15384769439697	https://www.genecards.org/cgi-bin/carddisp.pl?gene=PLIN2
CDH4	Cadherin 4	Protein Coding	P55283	49	GC20P061252	1.15384769439697	https://www.genecards.org/cgi-bin/carddisp.pl?gene=CDH4
SLC25A10	Solute Carrier Family 25 Member 10	Protein Coding	Q9UBX3	49	GC17P081712	1.15384769439697	https://www.genecards.org/cgi-bin/carddisp.pl?gene=SLC25A10
SEC24B	SEC24 Homolog B, COPII Coat Complex Component	Protein Coding	O95487	48	GC04P109433	1.15384769439697	https://www.genecards.org/cgi-bin/carddisp.pl?gene=SEC24B
STEAP1	STEAP Family Member 1	Protein Coding	Q9UHE8	48	GC07P090154	1.15384769439697	https://www.genecards.org/cgi-bin/carddisp.pl?gene=STEAP1
MBOAT7	Membrane Bound O-Acyltransferase Domain Containing 7	Protein Coding	Q96N66	47	GC19M054173	1.15384769439697	https://www.genecards.org/cgi-bin/carddisp.pl?gene=MBOAT7
SPINK2	Serine Peptidase Inhibitor Kazal Type 2	Protein Coding	P20155	47	GC04M056809	1.15384769439697	https://www.genecards.org/cgi-bin/carddisp.pl?gene=SPINK2
BCAR3	BCAR3 Adaptor Protein, NSP Family Member	Protein Coding	O75815	46	GC01M093561	1.15384769439697	https://www.genecards.org/cgi-bin/carddisp.pl?gene=BCAR3
CSRP2	Cysteine And Glycine Rich Protein 2	Protein Coding	Q16527	46	GC12M076859	1.15384769439697	https://www.genecards.org/cgi-bin/carddisp.pl?gene=CSRP2
DAZAP1	DAZ Associated Protein 1	Protein Coding	Q96EP5	46	GC19P001407	1.15384769439697	https://www.genecards.org/cgi-bin/carddisp.pl?gene=DAZAP1
FBXO31	F-Box Protein 31	Protein Coding	Q5XUX0	46	GC16M087326	1.15384769439697	https://www.genecards.org/cgi-bin/carddisp.pl?gene=FBXO31
CAPG	Capping Actin Protein, Gelsolin Like	Protein Coding	P40121	45	GC02M085391	1.15384769439697	https://www.genecards.org/cgi-bin/carddisp.pl?gene=CAPG
HIPK3	Homeodomain Interacting Protein Kinase 3	Protein Coding	Q9H422	45	GC11P033385	1.15384769439697	https://www.genecards.org/cgi-bin/carddisp.pl?gene=HIPK3
RBM15	RNA Binding Motif Protein 15	Protein Coding	Q96T37	45	GC01P110338	1.15384769439697	https://www.genecards.org/cgi-bin/carddisp.pl?gene=RBM15
SELENOP	Selenoprotein P	Protein Coding	P49908	45	GC05M042800	1.15384769439697	https://www.genecards.org/cgi-bin/carddisp.pl?gene=SELENOP
SLC27A5	Solute Carrier Family 27 Member 5	Protein Coding	Q9Y2P5	45	GC19M058479	1.15384769439697	https://www.genecards.org/cgi-bin/carddisp.pl?gene=SLC27A5
SLIRP	SRA Stem-Loop Interacting RNA Binding Protein	Protein Coding	Q9GZT3	45	GC14P077708	1.15384769439697	https://www.genecards.org/cgi-bin/carddisp.pl?gene=SLIRP
STOML2	Stomatin Like 2	Protein Coding	Q9UJZ1	45	GC09M035099	1.15384769439697	https://www.genecards.org/cgi-bin/carddisp.pl?gene=STOML2
TFCP2L1	Transcription Factor CP2 Like 1	Protein Coding	Q9NZI6	45	GC02M121216	1.15384769439697	https://www.genecards.org/cgi-bin/carddisp.pl?gene=TFCP2L1
BNC1	Basonuclin Zinc Finger Protein 1	Protein Coding	Q01954	44	GC15M083255	1.15384769439697	https://www.genecards.org/cgi-bin/carddisp.pl?gene=BNC1
GPM6A	Glycoprotein M6A	Protein Coding	P51674	44	GC04M175632	1.15384769439697	https://www.genecards.org/cgi-bin/carddisp.pl?gene=GPM6A
HPCAL1	Hippocalcin Like 1	Protein Coding	P37235	44	GC02P010302	1.15384769439697	https://www.genecards.org/cgi-bin/carddisp.pl?gene=HPCAL1
YTHDF1	YTH N6-Methyladenosine RNA Binding Protein F1	Protein Coding	Q9BYJ9	44	GC20M063195	1.15384769439697	https://www.genecards.org/cgi-bin/carddisp.pl?gene=YTHDF1
C19orf12	Chromosome 19 Open Reading Frame 12	Protein Coding	Q9NSK7	43	GC19M092604	1.15384769439697	https://www.genecards.org/cgi-bin/carddisp.pl?gene=C19orf12
CIRBP	Cold Inducible RNA Binding Protein	Protein Coding	Q14011	43	GC19P001259	1.15384769439697	https://www.genecards.org/cgi-bin/carddisp.pl?gene=CIRBP
TRIM11	Tripartite Motif Containing 11	Protein Coding	Q96F44	42	GC01M228393	1.15384769439697	https://www.genecards.org/cgi-bin/carddisp.pl?gene=TRIM11
GABPB1	GA Binding Protein Transcription Factor Subunit Beta 1	Protein Coding	Q06547	41	GC15M050275	1.15384769439697	https://www.genecards.org/cgi-bin/carddisp.pl?gene=GABPB1
MMD	Monocyte To Macrophage Differentiation Associated	Protein Coding	Q15546	40	GC17M055392	1.15384769439697	https://www.genecards.org/cgi-bin/carddisp.pl?gene=MMD
TRIM3	Tripartite Motif Containing 3	Protein Coding	O75382	40	GC11M012118	1.15384769439697	https://www.genecards.org/cgi-bin/carddisp.pl?gene=TRIM3
PEDS1	Plasmanylethanolamine Desaturase 1	Protein Coding	A5PLL7	39	GC20M050119	1.15384769439697	https://www.genecards.org/cgi-bin/carddisp.pl?gene=PEDS1
SCGB1D2	Secretoglobin Family 1D Member 2	Protein Coding	O95969	39	GC11P088816	1.15384769439697	https://www.genecards.org/cgi-bin/carddisp.pl?gene=SCGB1D2
SPC25	SPC25 Component Of NDC80 Kinetochore Complex	Protein Coding	Q9HBM1	38	GC02M168834	1.15384769439697	https://www.genecards.org/cgi-bin/carddisp.pl?gene=SPC25
ZSCAN25	Zinc Finger And SCAN Domain Containing 25	Protein Coding	Q6NSZ9	38	GC07P106355	1.15384769439697	https://www.genecards.org/cgi-bin/carddisp.pl?gene=ZSCAN25
TMED8	Transmembrane P24 Trafficking Protein Family Member 8	Protein Coding	Q6PL24	34	GC14M077335	1.15384769439697	https://www.genecards.org/cgi-bin/carddisp.pl?gene=TMED8
MIR127	MicroRNA 127	RNA Gene		28	GC14P115744	1.15384769439697	https://www.genecards.org/cgi-bin/carddisp.pl?gene=MIR127
MIR106A	MicroRNA 106a	RNA Gene		26	GC0XM134463	1.15384769439697	https://www.genecards.org/cgi-bin/carddisp.pl?gene=MIR106A
LINC01558	Long Intergenic Non-Protein Coding RNA 1558	RNA Gene	Q9Y6Z2	21	GC06M167784	1.15384769439697	https://www.genecards.org/cgi-bin/carddisp.pl?gene=LINC01558
LINC00240	Long Intergenic Non-Protein Coding RNA 240	RNA Gene		20	GC06P026956	1.15384769439697	https://www.genecards.org/cgi-bin/carddisp.pl?gene=LINC00240
LINC00342	Long Intergenic Non-Protein Coding RNA 342	RNA Gene		19	GC02M095807	1.15384769439697	https://www.genecards.org/cgi-bin/carddisp.pl?gene=LINC00342
ASMTL-AS1	ASMTL Antisense RNA 1	RNA Gene		16	GC0XP001400	1.15384769439697	https://www.genecards.org/cgi-bin/carddisp.pl?gene=ASMTL-AS1
BBOX1-AS1	BBOX1 Antisense RNA 1	RNA Gene		16	GC11M027047	1.15384769439697	https://www.genecards.org/cgi-bin/carddisp.pl?gene=BBOX1-AS1
PWAR4	Prader Willi/Angelman Region RNA 4	RNA Gene		15	GC15P025211	1.15384769439697	https://www.genecards.org/cgi-bin/carddisp.pl?gene=PWAR4
TMEM254-AS1	TMEM254 Antisense RNA 1	RNA Gene		15	GC10M080036	1.15384769439697	https://www.genecards.org/cgi-bin/carddisp.pl?gene=TMEM254-AS1
LINC02587	Long Intergenic Non-Protein Coding RNA 2587	RNA Gene		14	GC07P015569	1.15384769439697	https://www.genecards.org/cgi-bin/carddisp.pl?gene=LINC02587
OGFRP1	Opioid Growth Factor Receptor Pseudogene 1	Pseudogene		11	GC22P070742	1.15384769439697	https://www.genecards.org/cgi-bin/carddisp.pl?gene=OGFRP1
C8orf76	Chromosome 8 Open Reading Frame 76	Protein Coding	Q96K31	31	GC08M123219	1.15008187294006	https://www.genecards.org/cgi-bin/carddisp.pl?gene=C8orf76
MIR137	MicroRNA 137	RNA Gene		25	GC01M098046	1.10962605476379	https://www.genecards.org/cgi-bin/carddisp.pl?gene=MIR137
EPHA2	EPH Receptor A2	Protein Coding	P29317	61	GC01M016124	1.10789132118225	https://www.genecards.org/cgi-bin/carddisp.pl?gene=EPHA2
FLT3	Fms Related Receptor Tyrosine Kinase 3	Protein Coding	P36888	61	GC13M028003	1.10789132118225	https://www.genecards.org/cgi-bin/carddisp.pl?gene=FLT3
NOTCH2	Notch Receptor 2	Protein Coding	Q04721	59	GC01M119911	1.10789132118225	https://www.genecards.org/cgi-bin/carddisp.pl?gene=NOTCH2
CDKN1A	Cyclin Dependent Kinase Inhibitor 1A	Protein Coding	P38936	58	GC06P134985	1.10789132118225	https://www.genecards.org/cgi-bin/carddisp.pl?gene=CDKN1A
ATF6	Activating Transcription Factor 6	Protein Coding	P18850	57	GC01P161766	1.10789132118225	https://www.genecards.org/cgi-bin/carddisp.pl?gene=ATF6
TRPV4	Transient Receptor Potential Cation Channel Subfamily V Member 4	Protein Coding	Q9HBA0	57	GC12M109783	1.10789132118225	https://www.genecards.org/cgi-bin/carddisp.pl?gene=TRPV4
TYRO3	TYRO3 Protein Tyrosine Kinase	Protein Coding	Q06418	56	GC15P041557	1.10789132118225	https://www.genecards.org/cgi-bin/carddisp.pl?gene=TYRO3
FOXA2	Forkhead Box A2	Protein Coding	Q9Y261	55	GC20M022581	1.10789132118225	https://www.genecards.org/cgi-bin/carddisp.pl?gene=FOXA2
CEBPA	CCAAT Enhancer Binding Protein Alpha	Protein Coding	P49715	54	GC19M033299	1.10789132118225	https://www.genecards.org/cgi-bin/carddisp.pl?gene=CEBPA
FPR2	Formyl Peptide Receptor 2	Protein Coding	P25090	54	GC19P051752	1.10789132118225	https://www.genecards.org/cgi-bin/carddisp.pl?gene=FPR2
FUS	FUS RNA Binding Protein	Protein Coding	P35637	54	GC16P031180	1.10789132118225	https://www.genecards.org/cgi-bin/carddisp.pl?gene=FUS
BSG	Basigin (Ok Blood Group)	Protein Coding	P35613	53	GC19P000571	1.10789132118225	https://www.genecards.org/cgi-bin/carddisp.pl?gene=BSG
FXR1	FMR1 Autosomal Homolog 1	Protein Coding	P51114	53	GC03P180868	1.10789132118225	https://www.genecards.org/cgi-bin/carddisp.pl?gene=FXR1
HMGCL	3-Hydroxy-3-Methylglutaryl-CoA Lyase	Protein Coding	P35914	53	GC01M023801	1.10789132118225	https://www.genecards.org/cgi-bin/carddisp.pl?gene=HMGCL
PGAM1	Phosphoglycerate Mutase 1	Protein Coding	P18669	53	GC10P097426	1.10789132118225	https://www.genecards.org/cgi-bin/carddisp.pl?gene=PGAM1
ABCC5	ATP Binding Cassette Subfamily C Member 5	Protein Coding	O15440	52	GC03M183919	1.10789132118225	https://www.genecards.org/cgi-bin/carddisp.pl?gene=ABCC5
TTBK2	Tau Tubulin Kinase 2	Protein Coding	Q6IQ55	52	GC15M042738	1.10789132118225	https://www.genecards.org/cgi-bin/carddisp.pl?gene=TTBK2
DPP9	Dipeptidyl Peptidase 9	Protein Coding	Q86TI2	51	GC19M091833	1.10789132118225	https://www.genecards.org/cgi-bin/carddisp.pl?gene=DPP9
SLC27A4	Solute Carrier Family 27 Member 4	Protein Coding	Q6P1M0	51	GC09P128340	1.10789132118225	https://www.genecards.org/cgi-bin/carddisp.pl?gene=SLC27A4
AIM2	Absent In Melanoma 2	Protein Coding	O14862	50	GC01M161299	1.10789132118225	https://www.genecards.org/cgi-bin/carddisp.pl?gene=AIM2
CEP290	Centrosomal Protein 290	Protein Coding	O15078	50	GC12M088049	1.10789132118225	https://www.genecards.org/cgi-bin/carddisp.pl?gene=CEP290
LASP1	LIM And SH3 Protein 1	Protein Coding	Q14847	50	GC17P038869	1.10789132118225	https://www.genecards.org/cgi-bin/carddisp.pl?gene=LASP1
NDUFA4	NDUFA4 Mitochondrial Complex Associated	Protein Coding	O00483	50	GC07M010938	1.10789132118225	https://www.genecards.org/cgi-bin/carddisp.pl?gene=NDUFA4
STC1	Stanniocalcin 1	Protein Coding	P52823	50	GC08M023841	1.10789132118225	https://www.genecards.org/cgi-bin/carddisp.pl?gene=STC1
EIF3H	Eukaryotic Translation Initiation Factor 3 Subunit H	Protein Coding	O15372	49	GC08M116642	1.10789132118225	https://www.genecards.org/cgi-bin/carddisp.pl?gene=EIF3H
FDX1	Ferredoxin 1	Protein Coding	P10109	49	GC11P110429	1.10789132118225	https://www.genecards.org/cgi-bin/carddisp.pl?gene=FDX1
HACE1	HECT Domain And Ankyrin Repeat Containing E3 Ubiquitin Protein Ligase 1	Protein Coding	Q8IYU2	49	GC06M104728	1.10789132118225	https://www.genecards.org/cgi-bin/carddisp.pl?gene=HACE1
MELTF	Melanotransferrin	Protein Coding	P08582	49	GC03M196980	1.10789132118225	https://www.genecards.org/cgi-bin/carddisp.pl?gene=MELTF
COPZ1	COPI Coat Complex Subunit Zeta 1	Protein Coding	P61923	46	GC12P054301	1.10789132118225	https://www.genecards.org/cgi-bin/carddisp.pl?gene=COPZ1
PCDH7	Protocadherin 7	Protein Coding	O60245	46	GC04P030722	1.10789132118225	https://www.genecards.org/cgi-bin/carddisp.pl?gene=PCDH7
HLF	HLF Transcription Factor, PAR BZIP Family Member	Protein Coding	Q16534	45	GC17P055264	1.10789132118225	https://www.genecards.org/cgi-bin/carddisp.pl?gene=HLF
ITGB8	Integrin Subunit Beta 8	Protein Coding	P26012	45	GC07P020329	1.10789132118225	https://www.genecards.org/cgi-bin/carddisp.pl?gene=ITGB8
STC2	Stanniocalcin 2	Protein Coding	O76061	44	GC05M173314	1.10789132118225	https://www.genecards.org/cgi-bin/carddisp.pl?gene=STC2
SLC38A5	Solute Carrier Family 38 Member 5	Protein Coding	Q8WUX1	43	GC0XM048458	1.10789132118225	https://www.genecards.org/cgi-bin/carddisp.pl?gene=SLC38A5
HECTD3	HECT Domain E3 Ubiquitin Protein Ligase 3	Protein Coding	Q5T447	41	GC01M045002	1.10789132118225	https://www.genecards.org/cgi-bin/carddisp.pl?gene=HECTD3
TBRG4	Transforming Growth Factor Beta Regulator 4	Protein Coding	Q969Z0	41	GC07M045100	1.10789132118225	https://www.genecards.org/cgi-bin/carddisp.pl?gene=TBRG4
TTC7B	Tetratricopeptide Repeat Domain 7B	Protein Coding	Q86TV6	41	GC14M090524	1.10789132118225	https://www.genecards.org/cgi-bin/carddisp.pl?gene=TTC7B
PCDHB14	Protocadherin Beta 14	Protein Coding	Q9Y5E9	40	GC05P152223	1.10789132118225	https://www.genecards.org/cgi-bin/carddisp.pl?gene=PCDHB14
PGAM5	PGAM Family Member 5, Mitochondrial Serine/Threonine Protein Phosphatase	Protein Coding	Q96HS1	39	GC12P132710	1.10789132118225	https://www.genecards.org/cgi-bin/carddisp.pl?gene=PGAM5
RNF182	Ring Finger Protein 182	Protein Coding	Q8N6D2	39	GC06P013924	1.10789132118225	https://www.genecards.org/cgi-bin/carddisp.pl?gene=RNF182
UTP11	UTP11 Small Subunit Processome Component	Protein Coding	Q9Y3A2	38	GC01P043823	1.10789132118225	https://www.genecards.org/cgi-bin/carddisp.pl?gene=UTP11
ATXN8OS	ATXN8 Opposite Strand LncRNA	RNA Gene	P0DMR3	33	GC13P070107	1.10789132118225	https://www.genecards.org/cgi-bin/carddisp.pl?gene=ATXN8OS
MIR17HG	MiR-17-92a-1 Cluster Host Gene	RNA Gene	Q75NE6	33	GC13P091347	1.10789132118225	https://www.genecards.org/cgi-bin/carddisp.pl?gene=MIR17HG
TCL6	T Cell Leukemia/Lymphoma 6	RNA Gene		29	GC14P095627	1.10789132118225	https://www.genecards.org/cgi-bin/carddisp.pl?gene=TCL6
MIR26A1	MicroRNA 26a-1	RNA Gene		28	GC03P037969	1.10789132118225	https://www.genecards.org/cgi-bin/carddisp.pl?gene=MIR26A1
MEG8	Maternally Expressed 8, Small Nucleolar RNA Host Gene	RNA Gene		26	GC14P116736	1.10789132118225	https://www.genecards.org/cgi-bin/carddisp.pl?gene=MEG8
MIR29C	MicroRNA 29c	RNA Gene		25	GC01M207832	1.10789132118225	https://www.genecards.org/cgi-bin/carddisp.pl?gene=MIR29C
LINC00963	Long Intergenic Non-Protein Coding RNA 963	RNA Gene		23	GC09P141472	1.10789132118225	https://www.genecards.org/cgi-bin/carddisp.pl?gene=LINC00963
CACNA1G-AS1	CACNA1G Antisense RNA 1	RNA Gene		22	GC17M078233	1.10789132118225	https://www.genecards.org/cgi-bin/carddisp.pl?gene=CACNA1G-AS1
SNORD104	Small Nucleolar RNA, C/D Box 104	RNA Gene		18	GC17P064146	1.10789132118225	https://www.genecards.org/cgi-bin/carddisp.pl?gene=SNORD104
MIR486-2	MicroRNA 486-2	RNA Gene		15	GC08P041999	1.10789132118225	https://www.genecards.org/cgi-bin/carddisp.pl?gene=MIR486-2
CERS6-AS1	CERS6 Antisense RNA 1	RNA Gene		13	GC02M168771	1.10789132118225	https://www.genecards.org/cgi-bin/carddisp.pl?gene=CERS6-AS1
MIR761	MicroRNA 761	RNA Gene		12	GC01M051836	1.10789132118225	https://www.genecards.org/cgi-bin/carddisp.pl?gene=MIR761
MIR501	MicroRNA 501	RNA Gene		23	GC0XP057621	1.08830225467682	https://www.genecards.org/cgi-bin/carddisp.pl?gene=MIR501
TRAM2-AS1	TRAM2 Antisense RNA 1 (Head To Head)	RNA Gene		13	GC06P135153	1.08830225467682	https://www.genecards.org/cgi-bin/carddisp.pl?gene=TRAM2-AS1
MIR223HG	MIR223 Host Gene	RNA Gene		17	GC0XP065921	1.06598496437073	https://www.genecards.org/cgi-bin/carddisp.pl?gene=MIR223HG
TDRKH-AS1	TDRKH Antisense RNA 1	RNA Gene		14	GC01P164323	1.06598496437073	https://www.genecards.org/cgi-bin/carddisp.pl?gene=TDRKH-AS1
PDGFRB	Platelet Derived Growth Factor Receptor Beta	Protein Coding	P09619	62	GC05M150113	1.04799973964691	https://www.genecards.org/cgi-bin/carddisp.pl?gene=PDGFRB
PIM1	Pim-1 Proto-Oncogene, Serine/Threonine Kinase	Protein Coding	P11309	58	GC06P134993	1.04799973964691	https://www.genecards.org/cgi-bin/carddisp.pl?gene=PIM1
UBE2N	Ubiquitin Conjugating Enzyme E2 N	Protein Coding	P61088	55	GC12M093406	1.04799973964691	https://www.genecards.org/cgi-bin/carddisp.pl?gene=UBE2N
ANO1	Anoctamin 1	Protein Coding	Q5XXA6	54	GC11P089362	1.04799973964691	https://www.genecards.org/cgi-bin/carddisp.pl?gene=ANO1
DPEP1	Dipeptidase 1	Protein Coding	P16444	52	GC16P089613	1.04799973964691	https://www.genecards.org/cgi-bin/carddisp.pl?gene=DPEP1
FABP1	Fatty Acid Binding Protein 1	Protein Coding	P07148	52	GC02M088122	1.04799973964691	https://www.genecards.org/cgi-bin/carddisp.pl?gene=FABP1
FADS2	Fatty Acid Desaturase 2	Protein Coding	O95864	51	GC11P061792	1.04799973964691	https://www.genecards.org/cgi-bin/carddisp.pl?gene=FADS2
UCHL3	Ubiquitin C-Terminal Hydrolase L3	Protein Coding	P15374	51	GC13P075569	1.04799973964691	https://www.genecards.org/cgi-bin/carddisp.pl?gene=UCHL3
CHMP1A	Charged Multivesicular Body Protein 1A	Protein Coding	Q9HD42	50	GC16M089644	1.04799973964691	https://www.genecards.org/cgi-bin/carddisp.pl?gene=CHMP1A
DNAJB6	DnaJ Heat Shock Protein Family (Hsp40) Member B6	Protein Coding	O75190	50	GC07P157335	1.04799973964691	https://www.genecards.org/cgi-bin/carddisp.pl?gene=DNAJB6
UBE2D2	Ubiquitin Conjugating Enzyme E2 D2	Protein Coding	P62837	50	GC05P139526	1.04799973964691	https://www.genecards.org/cgi-bin/carddisp.pl?gene=UBE2D2
ALG3	ALG3 Alpha-1,3- Mannosyltransferase	Protein Coding	Q92685	48	GC03M184244	1.04799973964691	https://www.genecards.org/cgi-bin/carddisp.pl?gene=ALG3
GALNT14	Polypeptide N-Acetylgalactosaminyltransferase 14	Protein Coding	Q96FL9	48	GC02M030888	1.04799973964691	https://www.genecards.org/cgi-bin/carddisp.pl?gene=GALNT14
SETD7	SET Domain Containing 7, Histone Lysine Methyltransferase	Protein Coding	Q8WTS6	48	GC04M139495	1.04799973964691	https://www.genecards.org/cgi-bin/carddisp.pl?gene=SETD7
KLF2	KLF Transcription Factor 2	Protein Coding	Q9Y5W3	47	GC19P112590	1.04799973964691	https://www.genecards.org/cgi-bin/carddisp.pl?gene=KLF2
CDK14	Cyclin Dependent Kinase 14	Protein Coding	O94921	46	GC07P090471	1.04799973964691	https://www.genecards.org/cgi-bin/carddisp.pl?gene=CDK14
ME1	Malic Enzyme 1	Protein Coding	P48163	45	GC06M083210	1.04799973964691	https://www.genecards.org/cgi-bin/carddisp.pl?gene=ME1
RSL1D1	Ribosomal L1 Domain Containing 1	Protein Coding	O76021	45	GC16M011833	1.04799973964691	https://www.genecards.org/cgi-bin/carddisp.pl?gene=RSL1D1
ARPC1A	Actin Related Protein 2/3 Complex Subunit 1A	Protein Coding	Q92747	44	GC07P099325	1.04799973964691	https://www.genecards.org/cgi-bin/carddisp.pl?gene=ARPC1A
QSOX1	Quiescin Sulfhydryl Oxidase 1	Protein Coding	O00391	44	GC01P180154	1.04799973964691	https://www.genecards.org/cgi-bin/carddisp.pl?gene=QSOX1
SOX15	SRY-Box Transcription Factor 15	Protein Coding	O60248	41	GC17M074873	1.04799973964691	https://www.genecards.org/cgi-bin/carddisp.pl?gene=SOX15
MEX3A	Mex-3 RNA Binding Family Member A	Protein Coding	A1L020	40	GC01M156072	1.04799973964691	https://www.genecards.org/cgi-bin/carddisp.pl?gene=MEX3A
MIR509-1	MicroRNA 509-1	RNA Gene		22	GC0XM147260	1.04799973964691	https://www.genecards.org/cgi-bin/carddisp.pl?gene=MIR509-1
OLMALINC	Oligodendrocyte Maturation-Associated Long Intergenic Non-Coding RNA	RNA Gene		18	GC10P109650	1.04799973964691	https://www.genecards.org/cgi-bin/carddisp.pl?gene=OLMALINC
MIR1231	MicroRNA 1231	RNA Gene		16	GC01P201808	1.04799973964691	https://www.genecards.org/cgi-bin/carddisp.pl?gene=MIR1231
MIR509-3	MicroRNA 509-3	RNA Gene		15	GC0XM147259	1.04799973964691	https://www.genecards.org/cgi-bin/carddisp.pl?gene=MIR509-3
MIR509-2	MicroRNA 509-2	RNA Gene		13	GC0XM147258	1.04799973964691	https://www.genecards.org/cgi-bin/carddisp.pl?gene=MIR509-2
MIR3938	MicroRNA 3938	RNA Gene		12	GC03M055888	1.04799973964691	https://www.genecards.org/cgi-bin/carddisp.pl?gene=MIR3938
ITGA6	Integrin Subunit Alpha 6	Protein Coding	P23229	58	GC02P172427	1.04252111911774	https://www.genecards.org/cgi-bin/carddisp.pl?gene=ITGA6
ADAMTS9-AS2	ADAMTS9 Antisense RNA 2	RNA Gene		24	GC03P064671	1.04252111911774	https://www.genecards.org/cgi-bin/carddisp.pl?gene=ADAMTS9-AS2
ATP2A1-AS1	ATP2A1 Antisense RNA 1	RNA Gene		23	GC16M043924	1.04252111911774	https://www.genecards.org/cgi-bin/carddisp.pl?gene=ATP2A1-AS1
LINC00886	Long Intergenic Non-Protein Coding RNA 886	RNA Gene		16	GC03M156747	1.04252111911774	https://www.genecards.org/cgi-bin/carddisp.pl?gene=LINC00886
PRKAA2	Protein Kinase AMP-Activated Catalytic Subunit Alpha 2	Protein Coding	P54646	58	GC01P056645	1.01771330833435	https://www.genecards.org/cgi-bin/carddisp.pl?gene=PRKAA2
CD44	CD44 Molecule (IN Blood Group)	Protein Coding	P16070	57	GC11P035139	1.01771330833435	https://www.genecards.org/cgi-bin/carddisp.pl?gene=CD44
SOD2	Superoxide Dismutase 2	Protein Coding	P04179	56	GC06M159669	1.01771330833435	https://www.genecards.org/cgi-bin/carddisp.pl?gene=SOD2
ALOX12	Arachidonate 12-Lipoxygenase, 12S Type	Protein Coding	P18054	53	GC17P111131	1.01771330833435	https://www.genecards.org/cgi-bin/carddisp.pl?gene=ALOX12
MALINC1	Mitosis Associated Long Intergenic Non-Coding RNA 1	RNA Gene		22	GC05M140073	1.01771330833435	https://www.genecards.org/cgi-bin/carddisp.pl?gene=MALINC1
FGD5-AS1	FGD5 Antisense RNA 1	RNA Gene		21	GC03M026214	1.01771330833435	https://www.genecards.org/cgi-bin/carddisp.pl?gene=FGD5-AS1
GASAL1	Growth Arrest Associated LncRNA 1	RNA Gene		16	GC08P102807	1.01771330833435	https://www.genecards.org/cgi-bin/carddisp.pl?gene=GASAL1
RSF1-IT2	RSF1 Intronic Transcript 2	RNA Gene		11	GC11M077717	1.01771330833435	https://www.genecards.org/cgi-bin/carddisp.pl?gene=RSF1-IT2
MIR152	MicroRNA 152	RNA Gene		27	GC17M048037	0.991299986839294	https://www.genecards.org/cgi-bin/carddisp.pl?gene=MIR152
PCAT1	Prostate Cancer Associated Transcript 1	RNA Gene		24	GC08P126553	0.991299986839294	https://www.genecards.org/cgi-bin/carddisp.pl?gene=PCAT1
FAM106A	Family With Sequence Similarity 106 Member A	RNA Gene	Q4KMX7	23	GC17M075990	0.991299986839294	https://www.genecards.org/cgi-bin/carddisp.pl?gene=FAM106A
LINC00242	Long Intergenic Non-Protein Coding RNA 242	RNA Gene	Q5T6M2	23	GC06M169788	0.991299986839294	https://www.genecards.org/cgi-bin/carddisp.pl?gene=LINC00242
LMO7DN	LMO7 Downstream Neighbor	RNA Gene	F2Z398	22	GC13P075871	0.991299986839294	https://www.genecards.org/cgi-bin/carddisp.pl?gene=LMO7DN
PGM5-AS1	PGM5 Antisense RNA 1	RNA Gene		20	GC09M070858	0.991299986839294	https://www.genecards.org/cgi-bin/carddisp.pl?gene=PGM5-AS1
SCAT1	S-Phase Cancer Associated Transcript 1	RNA Gene		19	GC17M078605	0.991299986839294	https://www.genecards.org/cgi-bin/carddisp.pl?gene=SCAT1
LINC03007	Long Intergenic Non-Protein Coding RNA 3007	RNA Gene		16	GC07M025578	0.991299986839294	https://www.genecards.org/cgi-bin/carddisp.pl?gene=LINC03007
PXN-AS1	PXN Antisense RNA 1	RNA Gene		16	GC12P120194	0.991299986839294	https://www.genecards.org/cgi-bin/carddisp.pl?gene=PXN-AS1
LINC00680	Long Intergenic Non-Protein Coding RNA 680	RNA Gene		15	GC06M057945	0.991299986839294	https://www.genecards.org/cgi-bin/carddisp.pl?gene=LINC00680
LOC130062887	ATAC-STARR-Seq Lymphoblastoid Silent Region 9665	Functional Element		2	GC19P118190	0.991299986839294	https://www.genecards.org/cgi-bin/carddisp.pl?gene=LOC130062887
MAPK1	Mitogen-Activated Protein Kinase 1	Protein Coding	P28482	61	GC22M021759	0.962922334671021	https://www.genecards.org/cgi-bin/carddisp.pl?gene=MAPK1
PCNA	Proliferating Cell Nuclear Antigen	Protein Coding	P12004	59	GC20M005114	0.962922334671021	https://www.genecards.org/cgi-bin/carddisp.pl?gene=PCNA
EGLN1	Egl-9 Family Hypoxia Inducible Factor 1	Protein Coding	Q9GZT9	58	GC01M231363	0.962922334671021	https://www.genecards.org/cgi-bin/carddisp.pl?gene=EGLN1
TPM1	Tropomyosin 1	Protein Coding	P09493	58	GC15P165361	0.962922334671021	https://www.genecards.org/cgi-bin/carddisp.pl?gene=TPM1
MAP3K5	Mitogen-Activated Protein Kinase Kinase Kinase 5	Protein Coding	Q99683	57	GC06M136557	0.962922334671021	https://www.genecards.org/cgi-bin/carddisp.pl?gene=MAP3K5
ANXA2	Annexin A2	Protein Coding	P07355	56	GC15M060347	0.962922334671021	https://www.genecards.org/cgi-bin/carddisp.pl?gene=ANXA2
ANXA5	Annexin A5	Protein Coding	P08758	56	GC04M121667	0.962922334671021	https://www.genecards.org/cgi-bin/carddisp.pl?gene=ANXA5
FH	Fumarate Hydratase	Protein Coding	P07954	55	GC01M241499	0.962922334671021	https://www.genecards.org/cgi-bin/carddisp.pl?gene=FH
MDH2	Malate Dehydrogenase 2	Protein Coding	P40926	55	GC07P076048	0.962922334671021	https://www.genecards.org/cgi-bin/carddisp.pl?gene=MDH2
GNB1	G Protein Subunit Beta 1	Protein Coding	P62873	54	GC01M001785	0.962922334671021	https://www.genecards.org/cgi-bin/carddisp.pl?gene=GNB1
PHB1	Prohibitin 1	Protein Coding	P35232	54	GC17M078189	0.962922334671021	https://www.genecards.org/cgi-bin/carddisp.pl?gene=PHB1
TPM3	Tropomyosin 3	Protein Coding	P06753	54	GC01M154155	0.962922334671021	https://www.genecards.org/cgi-bin/carddisp.pl?gene=TPM3
ATP6V1E1	ATPase H+ Transporting V1 Subunit E1	Protein Coding	P36543	53	GC22M017592	0.962922334671021	https://www.genecards.org/cgi-bin/carddisp.pl?gene=ATP6V1E1
CTSZ	Cathepsin Z	Protein Coding	Q9UBR2	53	GC20M058995	0.962922334671021	https://www.genecards.org/cgi-bin/carddisp.pl?gene=CTSZ
KRT19	Keratin 19	Protein Coding	P08727	53	GC17M041523	0.962922334671021	https://www.genecards.org/cgi-bin/carddisp.pl?gene=KRT19
LGALS3	Galectin 3	Protein Coding	P17931	53	GC14P055124	0.962922334671021	https://www.genecards.org/cgi-bin/carddisp.pl?gene=LGALS3
RPS6	Ribosomal Protein S6	Protein Coding	P62753	53	GC09M019375	0.962922334671021	https://www.genecards.org/cgi-bin/carddisp.pl?gene=RPS6
ANP32A	Acidic Nuclear Phosphoprotein 32 Family Member A	Protein Coding	P39687	52	GC15M068778	0.962922334671021	https://www.genecards.org/cgi-bin/carddisp.pl?gene=ANP32A
PRKCSH	PRKCSH Beta Subunit Of Glucosidase II	Protein Coding	P14314	52	GC19P011435	0.962922334671021	https://www.genecards.org/cgi-bin/carddisp.pl?gene=PRKCSH
PSMA1	Proteasome 20S Subunit Alpha 1	Protein Coding	P25786	51	GC11M014506	0.962922334671021	https://www.genecards.org/cgi-bin/carddisp.pl?gene=PSMA1
RPS3	Ribosomal Protein S3	Protein Coding	P23396	51	GC11P089608	0.962922334671021	https://www.genecards.org/cgi-bin/carddisp.pl?gene=RPS3
CARS1	Cysteinyl-TRNA Synthetase 1	Protein Coding	P49589	50	GC11M003000	0.962922334671021	https://www.genecards.org/cgi-bin/carddisp.pl?gene=CARS1
PSMD8	Proteasome 26S Subunit, Non-ATPase 8	Protein Coding	P48556	50	GC19P038374	0.962922334671021	https://www.genecards.org/cgi-bin/carddisp.pl?gene=PSMD8
SNAP29	Synaptosome Associated Protein 29	Protein Coding	O95721	50	GC22P020859	0.962922334671021	https://www.genecards.org/cgi-bin/carddisp.pl?gene=SNAP29
STOM	Stomatin	Protein Coding	P27105	50	GC09M121338	0.962922334671021	https://www.genecards.org/cgi-bin/carddisp.pl?gene=STOM
EIF4H	Eukaryotic Translation Initiation Factor 4H	Protein Coding	Q15056	49	GC07P074174	0.962922334671021	https://www.genecards.org/cgi-bin/carddisp.pl?gene=EIF4H
RPL7A	Ribosomal Protein L7a	Protein Coding	P62424	49	GC09P133348	0.962922334671021	https://www.genecards.org/cgi-bin/carddisp.pl?gene=RPL7A
RPS2	Ribosomal Protein S2	Protein Coding	P15880	48	GC16M020299	0.962922334671021	https://www.genecards.org/cgi-bin/carddisp.pl?gene=RPS2
CLTB	Clathrin Light Chain B	Protein Coding	P09497	47	GC05M176392	0.962922334671021	https://www.genecards.org/cgi-bin/carddisp.pl?gene=CLTB
MYL12A	Myosin Light Chain 12A	Protein Coding	P19105	47	GC18P003238	0.962922334671021	https://www.genecards.org/cgi-bin/carddisp.pl?gene=MYL12A
TPM4	Tropomyosin 4	Protein Coding	P67936	47	GC19P112586	0.962922334671021	https://www.genecards.org/cgi-bin/carddisp.pl?gene=TPM4
ANP32B	Acidic Nuclear Phosphoprotein 32 Family Member B	Protein Coding	Q92688	46	GC09P097983	0.962922334671021	https://www.genecards.org/cgi-bin/carddisp.pl?gene=ANP32B
ANXA4	Annexin A4	Protein Coding	P09525	46	GC02P069650	0.962922334671021	https://www.genecards.org/cgi-bin/carddisp.pl?gene=ANXA4
PSME1	Proteasome Activator Subunit 1	Protein Coding	Q06323	46	GC14P024136	0.962922334671021	https://www.genecards.org/cgi-bin/carddisp.pl?gene=PSME1
TPD52L2	TPD52 Like 2	Protein Coding	O43399	45	GC20P063865	0.962922334671021	https://www.genecards.org/cgi-bin/carddisp.pl?gene=TPD52L2
TXNL1	Thioredoxin Like 1	Protein Coding	O43396	45	GC18M056597	0.962922334671021	https://www.genecards.org/cgi-bin/carddisp.pl?gene=TXNL1
DECR2	2,4-Dienoyl-CoA Reductase 2	Protein Coding	Q9NUI1	43	GC16P080160	0.962922334671021	https://www.genecards.org/cgi-bin/carddisp.pl?gene=DECR2
DNAJC9	DnaJ Heat Shock Protein Family (Hsp40) Member C9	Protein Coding	Q8WXX5	43	GC10M073183	0.962922334671021	https://www.genecards.org/cgi-bin/carddisp.pl?gene=DNAJC9
FKBP3	FKBP Prolyl Isomerase 3	Protein Coding	Q00688	43	GC14M045115	0.962922334671021	https://www.genecards.org/cgi-bin/carddisp.pl?gene=FKBP3
PYM1	PYM Homolog 1, Exon Junction Complex Associated Factor	Protein Coding	Q9BRP8	39	GC12M056034	0.962922334671021	https://www.genecards.org/cgi-bin/carddisp.pl?gene=PYM1
CCDC124	Coiled-Coil Domain Containing 124	Protein Coding	Q96CT7	36	GC19P112623	0.962922334671021	https://www.genecards.org/cgi-bin/carddisp.pl?gene=CCDC124
MIR34C	MicroRNA 34c	RNA Gene		29	GC11P112480	0.962922334671021	https://www.genecards.org/cgi-bin/carddisp.pl?gene=MIR34C
MIR9-1	MicroRNA 9-1	RNA Gene		27	GC01M156420	0.962922334671021	https://www.genecards.org/cgi-bin/carddisp.pl?gene=MIR9-1
PRECSIT	P53 Regulated Carcinoma Associated Stat3 Activating Long Intergenic Non-Protein Coding Transcript	RNA Gene		26	GC13M110866	0.962922334671021	https://www.genecards.org/cgi-bin/carddisp.pl?gene=PRECSIT
SNORA66	Small Nucleolar RNA, H/ACA Box 66	RNA Gene		23	GC01P092840	0.962922334671021	https://www.genecards.org/cgi-bin/carddisp.pl?gene=SNORA66
APCDD1L-DT	APCDD1L Divergent Transcript	RNA Gene		18	GC20P058516	0.962922334671021	https://www.genecards.org/cgi-bin/carddisp.pl?gene=APCDD1L-DT
MIR924HG	MIR924 Host Gene	RNA Gene		18	GC18M039114	0.962922334671021	https://www.genecards.org/cgi-bin/carddisp.pl?gene=MIR924HG
LINC00664	Long Intergenic Non-Protein Coding RNA 664	RNA Gene		16	GC19P112665	0.962922334671021	https://www.genecards.org/cgi-bin/carddisp.pl?gene=LINC00664
ENSG00000229694	Long Intergenic Non-Protein Coding RNA 484	Uncategorized		9	GC09P099961	0.962922334671021	https://www.genecards.org/cgi-bin/carddisp.pl?gene=ENSG00000229694
MIR22HG	MIR22 Host Gene	RNA Gene	Q0VDD5	34	GC17M074437	0.932063460350037	https://www.genecards.org/cgi-bin/carddisp.pl?gene=MIR22HG
MYCNOS	MYCN Opposite Strand	RNA Gene	P40205	32	GC02M015918	0.932063460350037	https://www.genecards.org/cgi-bin/carddisp.pl?gene=MYCNOS
SNHG8	Small Nucleolar RNA Host Gene 8	RNA Gene		27	GC04P118278	0.932063460350037	https://www.genecards.org/cgi-bin/carddisp.pl?gene=SNHG8
SBF2-AS1	SBF2 Antisense RNA 1	RNA Gene		23	GC11P009758	0.932063460350037	https://www.genecards.org/cgi-bin/carddisp.pl?gene=SBF2-AS1
LINP1	LncRNA In Non-Homologous End Joining Pathway 1	RNA Gene		20	GC10P006709	0.932063460350037	https://www.genecards.org/cgi-bin/carddisp.pl?gene=LINP1
EOLA2-DT	EOLA2 Divergent Transcript	RNA Gene		18	GC0XP149932	0.932063460350037	https://www.genecards.org/cgi-bin/carddisp.pl?gene=EOLA2-DT
WAC-AS1	WAC Antisense RNA 1 (Head To Head)	RNA Gene		18	GC10M028519	0.932063460350037	https://www.genecards.org/cgi-bin/carddisp.pl?gene=WAC-AS1
LINC00908	Long Intergenic Non-Protein Coding RNA 908	RNA Gene		16	GC18P076528	0.932063460350037	https://www.genecards.org/cgi-bin/carddisp.pl?gene=LINC00908
LINC00844	Long Intergenic Non-Protein Coding RNA 844	RNA Gene		15	GC10P058999	0.932063460350037	https://www.genecards.org/cgi-bin/carddisp.pl?gene=LINC00844
PAXIP1-AS2	PAXIP1 Antisense RNA 2	RNA Gene		15	GC07P154928	0.932063460350037	https://www.genecards.org/cgi-bin/carddisp.pl?gene=PAXIP1-AS2
YTHDF3-DT	YTHDF3 Divergent Transcript	RNA Gene		13	GC08M063165	0.932063460350037	https://www.genecards.org/cgi-bin/carddisp.pl?gene=YTHDF3-DT
ZNF236-DT	ZNF236 Divergent Transcript	RNA Gene		12	GC18M077007	0.932063460350037	https://www.genecards.org/cgi-bin/carddisp.pl?gene=ZNF236-DT
PROX1	Prospero Homeobox 1	Protein Coding	Q92786	50	GC01P213983	0.903408706188202	https://www.genecards.org/cgi-bin/carddisp.pl?gene=PROX1
BEX1	Brain Expressed X-Linked 1	Protein Coding	Q9HBH7	38	GC0XM103063	0.903408706188202	https://www.genecards.org/cgi-bin/carddisp.pl?gene=BEX1
NFS1	NFS1 Cysteine Desulfurase	Protein Coding	Q9Y697	53	GC20M035668	0.897930145263672	https://www.genecards.org/cgi-bin/carddisp.pl?gene=NFS1
DOCK8-AS1	DOCK8 Antisense RNA 1	RNA Gene	Q5T8R8	31	GC09M000522	0.897930145263672	https://www.genecards.org/cgi-bin/carddisp.pl?gene=DOCK8-AS1
MIR146B	MicroRNA 146b	RNA Gene		29	GC10P102436	0.897930145263672	https://www.genecards.org/cgi-bin/carddisp.pl?gene=MIR146B
TP53TG1	TP53 Target 1	RNA Gene		27	GC07M087325	0.897930145263672	https://www.genecards.org/cgi-bin/carddisp.pl?gene=TP53TG1
MIR17	MicroRNA 17	RNA Gene		26	GC13P091350	0.897930145263672	https://www.genecards.org/cgi-bin/carddisp.pl?gene=MIR17
DNM3OS	DNM3 Opposite Strand/Antisense RNA	RNA Gene		25	GC01M172226	0.897930145263672	https://www.genecards.org/cgi-bin/carddisp.pl?gene=DNM3OS
FALEC	Focally Amplified Long Non-Coding RNA In Epithelial Cancer	RNA Gene		23	GC01P164239	0.897930145263672	https://www.genecards.org/cgi-bin/carddisp.pl?gene=FALEC
LINC00649	Long Intergenic Non-Protein Coding RNA 649	RNA Gene		16	GC21P033915	0.897930145263672	https://www.genecards.org/cgi-bin/carddisp.pl?gene=LINC00649
MIR497HG	Mir-497-195 Cluster Host Gene	RNA Gene		16	GC17M007015	0.897930145263672	https://www.genecards.org/cgi-bin/carddisp.pl?gene=MIR497HG
TMEM72-AS1	TMEM72 Antisense RNA 1	RNA Gene		16	GC10M044811	0.897930145263672	https://www.genecards.org/cgi-bin/carddisp.pl?gene=TMEM72-AS1
EPAS1	Endothelial PAS Domain Protein 1	Protein Coding	Q99814	59	GC02P046293	0.859187126159668	https://www.genecards.org/cgi-bin/carddisp.pl?gene=EPAS1
MIR34A	MicroRNA 34a	RNA Gene		29	GC01M014460	0.859187126159668	https://www.genecards.org/cgi-bin/carddisp.pl?gene=MIR34A
DLX6-AS1	DLX6 Antisense RNA 1	RNA Gene		27	GC07M097007	0.859187126159668	https://www.genecards.org/cgi-bin/carddisp.pl?gene=DLX6-AS1
MIR20A	MicroRNA 20a	RNA Gene		27	GC13P091681	0.859187126159668	https://www.genecards.org/cgi-bin/carddisp.pl?gene=MIR20A
MIR335	MicroRNA 335	RNA Gene		27	GC07P130496	0.859187126159668	https://www.genecards.org/cgi-bin/carddisp.pl?gene=MIR335
LINC02910	Long Intergenic Non-Protein Coding RNA 2910	RNA Gene	Q8N268	26	GC20P060056	0.859187126159668	https://www.genecards.org/cgi-bin/carddisp.pl?gene=LINC02910
MIR16-1	MicroRNA 16-1	RNA Gene		26	GC13M050048	0.859187126159668	https://www.genecards.org/cgi-bin/carddisp.pl?gene=MIR16-1
MIR24-2	MicroRNA 24-2	RNA Gene		26	GC19M092208	0.859187126159668	https://www.genecards.org/cgi-bin/carddisp.pl?gene=MIR24-2
MIR98	MicroRNA 98	RNA Gene		26	GC0XM053782	0.859187126159668	https://www.genecards.org/cgi-bin/carddisp.pl?gene=MIR98
CBR3-AS1	CBR3 Antisense RNA 1	RNA Gene		25	GC21M036090	0.859187126159668	https://www.genecards.org/cgi-bin/carddisp.pl?gene=CBR3-AS1
LINC02901	Long Intergenic Non-Protein Coding RNA 2901	RNA Gene	Q4VX62	24	GC06P162638	0.859187126159668	https://www.genecards.org/cgi-bin/carddisp.pl?gene=LINC02901
MIR410	MicroRNA 410	RNA Gene		23	GC14P116763	0.859187126159668	https://www.genecards.org/cgi-bin/carddisp.pl?gene=MIR410
ITGB1-DT	ITGB1 Divergent Transcript	RNA Gene		20	GC10P032959	0.859187126159668	https://www.genecards.org/cgi-bin/carddisp.pl?gene=ITGB1-DT
LINC00941	Long Intergenic Non-Protein Coding RNA 941	RNA Gene		20	GC12P039549	0.859187126159668	https://www.genecards.org/cgi-bin/carddisp.pl?gene=LINC00941
LINC00702	Long Intergenic Non-Protein Coding RNA 702	RNA Gene		19	GC10M004201	0.859187126159668	https://www.genecards.org/cgi-bin/carddisp.pl?gene=LINC00702
LRP4-AS1	LRP4 Antisense RNA 1	RNA Gene		18	GC11P047737	0.859187126159668	https://www.genecards.org/cgi-bin/carddisp.pl?gene=LRP4-AS1
MGC32805	Uncharacterized LOC153163	RNA Gene		17	GC05M122436	0.859187126159668	https://www.genecards.org/cgi-bin/carddisp.pl?gene=MGC32805
LINC02257	Long Intergenic Non-Protein Coding RNA 2257	RNA Gene		16	GC01M221886	0.859187126159668	https://www.genecards.org/cgi-bin/carddisp.pl?gene=LINC02257
LINC01215	Long Intergenic Non-Protein Coding RNA 1215	RNA Gene		15	GC03P108109	0.859187126159668	https://www.genecards.org/cgi-bin/carddisp.pl?gene=LINC01215
PCBP2-OT1	PCBP2 Overlapping Transcript 1	RNA Gene		15	GC12P053464	0.859187126159668	https://www.genecards.org/cgi-bin/carddisp.pl?gene=PCBP2-OT1
MIR3189	MicroRNA 3189	RNA Gene		14	GC19P018386	0.859187126159668	https://www.genecards.org/cgi-bin/carddisp.pl?gene=MIR3189
NR4A1AS	NR4A1 Antisense RNA	RNA Gene		13	GC12M052059	0.859187126159668	https://www.genecards.org/cgi-bin/carddisp.pl?gene=NR4A1AS
LINC02328	Long Intergenic Non-Protein Coding RNA 2328	RNA Gene		12	GC14P085799	0.859187126159668	https://www.genecards.org/cgi-bin/carddisp.pl?gene=LINC02328
RB1	RB Transcriptional Corepressor 1	Protein Coding	P06400	57	GC13P048303	0.813230693340302	https://www.genecards.org/cgi-bin/carddisp.pl?gene=RB1
MIR140	MicroRNA 140	RNA Gene		31	GC16P083017	0.813230693340302	https://www.genecards.org/cgi-bin/carddisp.pl?gene=MIR140
MIR146A	MicroRNA 146a	RNA Gene		29	GC05P160485	0.813230693340302	https://www.genecards.org/cgi-bin/carddisp.pl?gene=MIR146A
MIR378A	MicroRNA 378a	RNA Gene		29	GC05P149732	0.813230693340302	https://www.genecards.org/cgi-bin/carddisp.pl?gene=MIR378A
MIR221	MicroRNA 221	RNA Gene		27	GC0XM045746	0.813230693340302	https://www.genecards.org/cgi-bin/carddisp.pl?gene=MIR221
MIR222	MicroRNA 222	RNA Gene		27	GC0XM045747	0.813230693340302	https://www.genecards.org/cgi-bin/carddisp.pl?gene=MIR222
MIR425	MicroRNA 425	RNA Gene		27	GC03M053709	0.813230693340302	https://www.genecards.org/cgi-bin/carddisp.pl?gene=MIR425
LINC00339	Long Intergenic Non-Protein Coding RNA 339	RNA Gene		25	GC01P041627	0.813230693340302	https://www.genecards.org/cgi-bin/carddisp.pl?gene=LINC00339
TTN-AS1	TTN Antisense RNA 1	RNA Gene		25	GC02P178521	0.813230693340302	https://www.genecards.org/cgi-bin/carddisp.pl?gene=TTN-AS1
LINC01550	Long Intergenic Non-Protein Coding RNA 1550	RNA Gene		23	GC14M119810	0.813230693340302	https://www.genecards.org/cgi-bin/carddisp.pl?gene=LINC01550
GMDS-DT	GMDS Divergent Transcript	RNA Gene		20	GC06P002268	0.813230693340302	https://www.genecards.org/cgi-bin/carddisp.pl?gene=GMDS-DT
HOXB-AS4	HOXB Cluster Antisense RNA 4	RNA Gene		16	GC17P112573	0.813230693340302	https://www.genecards.org/cgi-bin/carddisp.pl?gene=HOXB-AS4
LINC00944	Long Intergenic Non-Protein Coding RNA 944	RNA Gene		15	GC12M126729	0.813230693340302	https://www.genecards.org/cgi-bin/carddisp.pl?gene=LINC00944
MIR6073	MicroRNA 6073	RNA Gene		11	GC11M015969	0.813230693340302	https://www.genecards.org/cgi-bin/carddisp.pl?gene=MIR6073
HILPDA	Hypoxia Inducible Lipid Droplet Associated	Protein Coding	Q9Y5L2	43	GC07P136181	0.753339171409607	https://www.genecards.org/cgi-bin/carddisp.pl?gene=HILPDA
G0S2	G0/G1 Switch 2	Protein Coding	P27469	40	GC01P209675	0.753339171409607	https://www.genecards.org/cgi-bin/carddisp.pl?gene=G0S2
LINC00632	Long Intergenic Non-Protein Coding RNA 632	RNA Gene		20	GC0XP140709	0.753339171409607	https://www.genecards.org/cgi-bin/carddisp.pl?gene=LINC00632
MIR4286	MicroRNA 4286	RNA Gene		19	GC08P010666	0.753339171409607	https://www.genecards.org/cgi-bin/carddisp.pl?gene=MIR4286
MIR664A	MicroRNA 664a	RNA Gene		18	GC01M220200	0.753339171409607	https://www.genecards.org/cgi-bin/carddisp.pl?gene=MIR664A
LINC01446	Long Intergenic Non-Protein Coding RNA 1446	RNA Gene		16	GC07M053655	0.753339171409607	https://www.genecards.org/cgi-bin/carddisp.pl?gene=LINC01446
LINC02432	Long Intergenic Non-Protein Coding RNA 2432	RNA Gene		15	GC04M141295	0.753339171409607	https://www.genecards.org/cgi-bin/carddisp.pl?gene=LINC02432
LINC01767	Long Intergenic Non-Protein Coding RNA 1767	RNA Gene		13	GC01P056416	0.753339171409607	https://www.genecards.org/cgi-bin/carddisp.pl?gene=LINC01767
MIR4458	MicroRNA 4458	RNA Gene		11	GC05P008460	0.753339171409607	https://www.genecards.org/cgi-bin/carddisp.pl?gene=MIR4458
TRR-TCT2-1	TRNA-Arg (Anticodon TCT) 2-1	RNA Gene		11	GC17P111211	0.753339171409607	https://www.genecards.org/cgi-bin/carddisp.pl?gene=TRR-TCT2-1
BCAT2	Branched Chain Amino Acid Transaminase 2	Protein Coding	O15382	53	GC19M048795	0.728433609008789	https://www.genecards.org/cgi-bin/carddisp.pl?gene=BCAT2
GDPD5	Glycerophosphodiester Phosphodiesterase Domain Containing 5	Protein Coding	Q8WTR4	45	GC11M125766	0.703625679016113	https://www.genecards.org/cgi-bin/carddisp.pl?gene=GDPD5
MIR874	MicroRNA 874	RNA Gene		24	GC05M137647	0.703625679016113	https://www.genecards.org/cgi-bin/carddisp.pl?gene=MIR874
CHKB-CPT1B	CHKB-CPT1B Readthrough (NMD Candidate)	RNA Gene		23	GC22M050568	0.677212357521057	https://www.genecards.org/cgi-bin/carddisp.pl?gene=CHKB-CPT1B
SLC31A1	Solute Carrier Family 31 Member 1	Protein Coding	O15431	53	GC09P113221	0.648834705352783	https://www.genecards.org/cgi-bin/carddisp.pl?gene=SLC31A1
LRP8	LDL Receptor Related Protein 8	Protein Coding	Q14114	52	GC01M053243	0.648834705352783	https://www.genecards.org/cgi-bin/carddisp.pl?gene=LRP8
ZRANB1	Zinc Finger RANBP2-Type Containing 1	Protein Coding	Q9UGI0	41	GC10P125104	0.648834705352783	https://www.genecards.org/cgi-bin/carddisp.pl?gene=ZRANB1
MIR106B	MicroRNA 106b	RNA Gene		29	GC07M105256	0.648834705352783	https://www.genecards.org/cgi-bin/carddisp.pl?gene=MIR106B
LPIN1	Lipin 1	Protein Coding	Q14693	55	GC02P011677	0.617975831031799	https://www.genecards.org/cgi-bin/carddisp.pl?gene=LPIN1
PRC1	Protein Regulator Of Cytokinesis 1	Protein Coding	O43663	47	GC15M090966	0.617975831031799	https://www.genecards.org/cgi-bin/carddisp.pl?gene=PRC1
HADHA	Hydroxyacyl-CoA Dehydrogenase Trifunctional Multienzyme Complex Subunit Alpha	Protein Coding	P40939	55	GC02M026190	0.583842575550079	https://www.genecards.org/cgi-bin/carddisp.pl?gene=HADHA
RUVBL1	RuvB Like AAA ATPase 1	Protein Coding	Q9Y265	53	GC03M128064	0.583842575550079	https://www.genecards.org/cgi-bin/carddisp.pl?gene=RUVBL1
CBX3	Chromobox 3	Protein Coding	Q13185	50	GC07P026201	0.583842575550079	https://www.genecards.org/cgi-bin/carddisp.pl?gene=CBX3
NAP1L1	Nucleosome Assembly Protein 1 Like 1	Protein Coding	P55209	45	GC12M076036	0.583842575550079	https://www.genecards.org/cgi-bin/carddisp.pl?gene=NAP1L1
MT1G	Metallothionein 1G	Protein Coding	P13640	39	GC16M056666	0.583842575550079	https://www.genecards.org/cgi-bin/carddisp.pl?gene=MT1G
SLX1A-SULT1A3	SLX1A-SULT1A3 Readthrough (NMD Candidate)	RNA Gene		18	GC16P081596	0.583842575550079	https://www.genecards.org/cgi-bin/carddisp.pl?gene=SLX1A-SULT1A3
TGFBR1	Transforming Growth Factor Beta Receptor 1	Protein Coding	P36897	62	GC09P100712	0.545099496841431	https://www.genecards.org/cgi-bin/carddisp.pl?gene=TGFBR1
UCHL1	Ubiquitin C-Terminal Hydrolase L1	Protein Coding	P09936	61	GC04P041256	0.545099496841431	https://www.genecards.org/cgi-bin/carddisp.pl?gene=UCHL1
GSTP1	Glutathione S-Transferase Pi 1	Protein Coding	P09211	59	GC11P067583	0.545099496841431	https://www.genecards.org/cgi-bin/carddisp.pl?gene=GSTP1
ALDOA	Aldolase, Fructose-Bisphosphate A	Protein Coding	P04075	58	GC16P030064	0.545099496841431	https://www.genecards.org/cgi-bin/carddisp.pl?gene=ALDOA
PGK1	Phosphoglycerate Kinase 1	Protein Coding	P00558	57	GC0XP078166	0.545099496841431	https://www.genecards.org/cgi-bin/carddisp.pl?gene=PGK1
TUBA1A	Tubulin Alpha 1a	Protein Coding	Q71U36	57	GC12M049184	0.545099496841431	https://www.genecards.org/cgi-bin/carddisp.pl?gene=TUBA1A
UBA1	Ubiquitin Like Modifier Activating Enzyme 1	Protein Coding	P22314	57	GC0XP047190	0.545099496841431	https://www.genecards.org/cgi-bin/carddisp.pl?gene=UBA1
ENO2	Enolase 2	Protein Coding	P09104	56	GC12P006913	0.545099496841431	https://www.genecards.org/cgi-bin/carddisp.pl?gene=ENO2
GPI	Glucose-6-Phosphate Isomerase	Protein Coding	P06744	56	GC19P034359	0.545099496841431	https://www.genecards.org/cgi-bin/carddisp.pl?gene=GPI
MYH9	Myosin Heavy Chain 9	Protein Coding	P35579	56	GC22M036281	0.545099496841431	https://www.genecards.org/cgi-bin/carddisp.pl?gene=MYH9
RPL5	Ribosomal Protein L5	Protein Coding	P46777	56	GC01P092845	0.545099496841431	https://www.genecards.org/cgi-bin/carddisp.pl?gene=RPL5
TUBB4A	Tubulin Beta 4A Class IVa	Protein Coding	P04350	56	GC19M091894	0.545099496841431	https://www.genecards.org/cgi-bin/carddisp.pl?gene=TUBB4A
YWHAG	Tyrosine 3-Monooxygenase/Tryptophan 5-Monooxygenase Activation Protein Gamma	Protein Coding	P61981	56	GC07M078603	0.545099496841431	https://www.genecards.org/cgi-bin/carddisp.pl?gene=YWHAG
ANXA1	Annexin A1	Protein Coding	P04083	55	GC09P073151	0.545099496841431	https://www.genecards.org/cgi-bin/carddisp.pl?gene=ANXA1
DLST	Dihydrolipoamide S-Succinyltransferase	Protein Coding	P36957	55	GC14P074881	0.545099496841431	https://www.genecards.org/cgi-bin/carddisp.pl?gene=DLST
GNB3	G Protein Subunit Beta 3	Protein Coding	P16520	55	GC12P006839	0.545099496841431	https://www.genecards.org/cgi-bin/carddisp.pl?gene=GNB3
HSP90B1	Heat Shock Protein 90 Beta Family Member 1	Protein Coding	P14625	55	GC12P103930	0.545099496841431	https://www.genecards.org/cgi-bin/carddisp.pl?gene=HSP90B1
RPSA	Ribosomal Protein SA	Protein Coding	P08865	55	GC03P039406	0.545099496841431	https://www.genecards.org/cgi-bin/carddisp.pl?gene=RPSA
SMC3	Structural Maintenance Of Chromosomes 3	Protein Coding	Q9UQE7	55	GC10P110567	0.545099496841431	https://www.genecards.org/cgi-bin/carddisp.pl?gene=SMC3
YWHAB	Tyrosine 3-Monooxygenase/Tryptophan 5-Monooxygenase Activation Protein Beta	Protein Coding	P31946	55	GC20P044885	0.545099496841431	https://www.genecards.org/cgi-bin/carddisp.pl?gene=YWHAB
ACVR1B	Activin A Receptor Type 1B	Protein Coding	P36896	54	GC12P051951	0.545099496841431	https://www.genecards.org/cgi-bin/carddisp.pl?gene=ACVR1B
CFL1	Cofilin 1	Protein Coding	P23528	54	GC11M065823	0.545099496841431	https://www.genecards.org/cgi-bin/carddisp.pl?gene=CFL1
DPYSL2	Dihydropyrimidinase Like 2	Protein Coding	Q16555	54	GC08P026514	0.545099496841431	https://www.genecards.org/cgi-bin/carddisp.pl?gene=DPYSL2
EWSR1	EWS RNA Binding Protein 1	Protein Coding	Q01844	54	GC22P070291	0.545099496841431	https://www.genecards.org/cgi-bin/carddisp.pl?gene=EWSR1
HP	Haptoglobin	Protein Coding	P00738	54	GC16P083106	0.545099496841431	https://www.genecards.org/cgi-bin/carddisp.pl?gene=HP
MYH10	Myosin Heavy Chain 10	Protein Coding	P35580	54	GC17M008474	0.545099496841431	https://www.genecards.org/cgi-bin/carddisp.pl?gene=MYH10
PRDX2	Peroxiredoxin 2	Protein Coding	P32119	54	GC19M012796	0.545099496841431	https://www.genecards.org/cgi-bin/carddisp.pl?gene=PRDX2
YWHAZ	Tyrosine 3-Monooxygenase/Tryptophan 5-Monooxygenase Activation Protein Zeta	Protein Coding	P63104	54	GC08M100919	0.545099496841431	https://www.genecards.org/cgi-bin/carddisp.pl?gene=YWHAZ
ACTC1	Actin Alpha Cardiac Muscle 1	Protein Coding	P68032	53	GC15M034790	0.545099496841431	https://www.genecards.org/cgi-bin/carddisp.pl?gene=ACTC1
EIF4A1	Eukaryotic Translation Initiation Factor 4A1	Protein Coding	P60842	53	GC17P007572	0.545099496841431	https://www.genecards.org/cgi-bin/carddisp.pl?gene=EIF4A1
RPA2	Replication Protein A2	Protein Coding	P15927	53	GC01M031164	0.545099496841431	https://www.genecards.org/cgi-bin/carddisp.pl?gene=RPA2
VAPB	VAMP Associated Protein B And C	Protein Coding	O95292	53	GC20P058389	0.545099496841431	https://www.genecards.org/cgi-bin/carddisp.pl?gene=VAPB
XRCC5	X-Ray Repair Cross Complementing 5	Protein Coding	P13010	53	GC02P216107	0.545099496841431	https://www.genecards.org/cgi-bin/carddisp.pl?gene=XRCC5
CCT5	Chaperonin Containing TCP1 Subunit 5	Protein Coding	P48643	52	GC05P010249	0.545099496841431	https://www.genecards.org/cgi-bin/carddisp.pl?gene=CCT5
CNBP	CCHC-Type Zinc Finger Nucleic Acid Binding Protein	Protein Coding	P62633	52	GC03M129167	0.545099496841431	https://www.genecards.org/cgi-bin/carddisp.pl?gene=CNBP
DHX9	DExH-Box Helicase 9	Protein Coding	Q08211	52	GC01P182839	0.545099496841431	https://www.genecards.org/cgi-bin/carddisp.pl?gene=DHX9
PDIA3	Protein Disulfide Isomerase Family A Member 3	Protein Coding	P30101	52	GC15P043746	0.545099496841431	https://www.genecards.org/cgi-bin/carddisp.pl?gene=PDIA3
RPL10	Ribosomal Protein L10	Protein Coding	P27635	52	GC0XP154389	0.545099496841431	https://www.genecards.org/cgi-bin/carddisp.pl?gene=RPL10
TRIM28	Tripartite Motif Containing 28	Protein Coding	Q13263	52	GC19P058544	0.545099496841431	https://www.genecards.org/cgi-bin/carddisp.pl?gene=TRIM28
BANF1	BAF Nuclear Assembly Factor 1	Protein Coding	O75531	51	GC11P066002	0.545099496841431	https://www.genecards.org/cgi-bin/carddisp.pl?gene=BANF1
DUT	Deoxyuridine Triphosphatase	Protein Coding	P33316	51	GC15P048331	0.545099496841431	https://www.genecards.org/cgi-bin/carddisp.pl?gene=DUT
KHDRBS1	KH RNA Binding Domain Containing, Signal Transduction Associated 1	Protein Coding	Q07666	51	GC01P032013	0.545099496841431	https://www.genecards.org/cgi-bin/carddisp.pl?gene=KHDRBS1
LRPPRC	Leucine Rich Pentatricopeptide Repeat Containing	Protein Coding	P42704	51	GC02M043886	0.545099496841431	https://www.genecards.org/cgi-bin/carddisp.pl?gene=LRPPRC
RPL15	Ribosomal Protein L15	Protein Coding	P61313	51	GC03P023916	0.545099496841431	https://www.genecards.org/cgi-bin/carddisp.pl?gene=RPL15
RPL26	Ribosomal Protein L26	Protein Coding	P61254	51	GC17M008377	0.545099496841431	https://www.genecards.org/cgi-bin/carddisp.pl?gene=RPL26
VAPA	VAMP Associated Protein A	Protein Coding	Q9P0L0	51	GC18P009938	0.545099496841431	https://www.genecards.org/cgi-bin/carddisp.pl?gene=VAPA
HMGN1	High Mobility Group Nucleosome Binding Domain 1	Protein Coding	P05114	50	GC21M039342	0.545099496841431	https://www.genecards.org/cgi-bin/carddisp.pl?gene=HMGN1
LDHB	Lactate Dehydrogenase B	Protein Coding	P07195	50	GC12M021635	0.545099496841431	https://www.genecards.org/cgi-bin/carddisp.pl?gene=LDHB
PROK2	Prokineticin 2	Protein Coding	Q9HC23	50	GC03M071771	0.545099496841431	https://www.genecards.org/cgi-bin/carddisp.pl?gene=PROK2
RPS13	Ribosomal Protein S13	Protein Coding	P62277	50	GC11M017925	0.545099496841431	https://www.genecards.org/cgi-bin/carddisp.pl?gene=RPS13
RPS7	Ribosomal Protein S7	Protein Coding	P62081	50	GC02P003575	0.545099496841431	https://www.genecards.org/cgi-bin/carddisp.pl?gene=RPS7
ITIH3	Inter-Alpha-Trypsin Inhibitor Heavy Chain 3	Protein Coding	Q06033	49	GC03P052794	0.545099496841431	https://www.genecards.org/cgi-bin/carddisp.pl?gene=ITIH3
RPLP0	Ribosomal Protein Lateral Stalk Subunit P0	Protein Coding	P05388	49	GC12M120196	0.545099496841431	https://www.genecards.org/cgi-bin/carddisp.pl?gene=RPLP0
YBX1	Y-Box Binding Protein 1	Protein Coding	P67809	49	GC01P042682	0.545099496841431	https://www.genecards.org/cgi-bin/carddisp.pl?gene=YBX1
CCT4	Chaperonin Containing TCP1 Subunit 4	Protein Coding	P50991	48	GC02M061868	0.545099496841431	https://www.genecards.org/cgi-bin/carddisp.pl?gene=CCT4
RPL13A	Ribosomal Protein L13a	Protein Coding	P40429	48	GC19P049487	0.545099496841431	https://www.genecards.org/cgi-bin/carddisp.pl?gene=RPL13A
RPLP2	Ribosomal Protein Lateral Stalk Subunit P2	Protein Coding	P05387	48	GC11P010621	0.545099496841431	https://www.genecards.org/cgi-bin/carddisp.pl?gene=RPLP2
SNRPA	Small Nuclear Ribonucleoprotein Polypeptide A	Protein Coding	P09012	48	GC19P040750	0.545099496841431	https://www.genecards.org/cgi-bin/carddisp.pl?gene=SNRPA
ALYREF	Aly/REF Export Factor	Protein Coding	Q86V81	47	GC17M081887	0.545099496841431	https://www.genecards.org/cgi-bin/carddisp.pl?gene=ALYREF
HNRNPA3	Heterogeneous Nuclear Ribonucleoprotein A3	Protein Coding	P51991	47	GC02P177212	0.545099496841431	https://www.genecards.org/cgi-bin/carddisp.pl?gene=HNRNPA3
NOLC1	Nucleolar And Coiled-Body Phosphoprotein 1	Protein Coding	Q14978	47	GC10P102152	0.545099496841431	https://www.genecards.org/cgi-bin/carddisp.pl?gene=NOLC1
RPL30	Ribosomal Protein L30	Protein Coding	P62888	47	GC08M098024	0.545099496841431	https://www.genecards.org/cgi-bin/carddisp.pl?gene=RPL30
RPL34	Ribosomal Protein L34	Protein Coding	P49207	47	GC04P108620	0.545099496841431	https://www.genecards.org/cgi-bin/carddisp.pl?gene=RPL34
SNRPD1	Small Nuclear Ribonucleoprotein D1 Polypeptide	Protein Coding	P62314	47	GC18P021612	0.545099496841431	https://www.genecards.org/cgi-bin/carddisp.pl?gene=SNRPD1
SNRPD2	Small Nuclear Ribonucleoprotein D2 Polypeptide	Protein Coding	P62316	47	GC19M092941	0.545099496841431	https://www.genecards.org/cgi-bin/carddisp.pl?gene=SNRPD2
HNRNPL	Heterogeneous Nuclear Ribonucleoprotein L	Protein Coding	P14866	46	GC19M038836	0.545099496841431	https://www.genecards.org/cgi-bin/carddisp.pl?gene=HNRNPL
MUC16	Mucin 16, Cell Surface Associated	Protein Coding	Q8WXI7	46	GC19M008848	0.545099496841431	https://www.genecards.org/cgi-bin/carddisp.pl?gene=MUC16
PFN2	Profilin 2	Protein Coding	P35080	46	GC03M149964	0.545099496841431	https://www.genecards.org/cgi-bin/carddisp.pl?gene=PFN2
RPS4X	Ribosomal Protein S4 X-Linked	Protein Coding	P62701	46	GC0XM072255	0.545099496841431	https://www.genecards.org/cgi-bin/carddisp.pl?gene=RPS4X
SNU13	Small Nuclear Ribonucleoprotein 13	Protein Coding	P55769	46	GC22M077126	0.545099496841431	https://www.genecards.org/cgi-bin/carddisp.pl?gene=SNU13
TBC1D5	TBC1 Domain Family Member 5	Protein Coding	Q92609	46	GC03M017157	0.545099496841431	https://www.genecards.org/cgi-bin/carddisp.pl?gene=TBC1D5
NGB	Neuroglobin	Protein Coding	Q9NPG2	45	GC14M077265	0.545099496841431	https://www.genecards.org/cgi-bin/carddisp.pl?gene=NGB
RPL38	Ribosomal Protein L38	Protein Coding	P63173	45	GC17P113077	0.545099496841431	https://www.genecards.org/cgi-bin/carddisp.pl?gene=RPL38
SLC25A31	Solute Carrier Family 25 Member 31	Protein Coding	Q9H0C2	45	GC04P127730	0.545099496841431	https://www.genecards.org/cgi-bin/carddisp.pl?gene=SLC25A31
USP44	Ubiquitin Specific Peptidase 44	Protein Coding	Q9H0E7	45	GC12M095516	0.545099496841431	https://www.genecards.org/cgi-bin/carddisp.pl?gene=USP44
CCT6A	Chaperonin Containing TCP1 Subunit 6A	Protein Coding	P40227	44	GC07P056051	0.545099496841431	https://www.genecards.org/cgi-bin/carddisp.pl?gene=CCT6A
MYL6B	Myosin Light Chain 6B	Protein Coding	P14649	44	GC12P060617	0.545099496841431	https://www.genecards.org/cgi-bin/carddisp.pl?gene=MYL6B
NACA	Nascent Polypeptide Associated Complex Subunit Alpha	Protein Coding	E9PAV3	44	GC12M056712	0.545099496841431	https://www.genecards.org/cgi-bin/carddisp.pl?gene=NACA
PLXNA4	Plexin A4	Protein Coding	Q9HCM2	44	GC07M132123	0.545099496841431	https://www.genecards.org/cgi-bin/carddisp.pl?gene=PLXNA4
RUFY1	RUN And FYVE Domain Containing 1	Protein Coding	Q96T51	44	GC05P179550	0.545099496841431	https://www.genecards.org/cgi-bin/carddisp.pl?gene=RUFY1
SNRPC	Small Nuclear Ribonucleoprotein Polypeptide C	Protein Coding	P09234	44	GC06P134956	0.545099496841431	https://www.genecards.org/cgi-bin/carddisp.pl?gene=SNRPC
SNRPF	Small Nuclear Ribonucleoprotein Polypeptide F	Protein Coding	P62306	44	GC12P095858	0.545099496841431	https://www.genecards.org/cgi-bin/carddisp.pl?gene=SNRPF
WBP11	WW Domain Binding Protein 11	Protein Coding	Q9Y2W2	44	GC12M014784	0.545099496841431	https://www.genecards.org/cgi-bin/carddisp.pl?gene=WBP11
YTHDF3	YTH N6-Methyladenosine RNA Binding Protein F3	Protein Coding	Q7Z739	44	GC08P063168	0.545099496841431	https://www.genecards.org/cgi-bin/carddisp.pl?gene=YTHDF3
CCT8	Chaperonin Containing TCP1 Subunit 8	Protein Coding	P50990	43	GC21M029055	0.545099496841431	https://www.genecards.org/cgi-bin/carddisp.pl?gene=CCT8
KSR2	Kinase Suppressor Of Ras 2	Protein Coding	Q6VAB6	43	GC12M117453	0.545099496841431	https://www.genecards.org/cgi-bin/carddisp.pl?gene=KSR2
MAP4	Microtubule Associated Protein 4	Protein Coding	P27816	43	GC03M047850	0.545099496841431	https://www.genecards.org/cgi-bin/carddisp.pl?gene=MAP4
PDIA6	Protein Disulfide Isomerase Family A Member 6	Protein Coding	Q15084	43	GC02M010784	0.545099496841431	https://www.genecards.org/cgi-bin/carddisp.pl?gene=PDIA6
RPL36A	Ribosomal Protein L36a	Protein Coding	P83881	43	GC0XP101399	0.545099496841431	https://www.genecards.org/cgi-bin/carddisp.pl?gene=RPL36A
TEX264	Testis Expressed 264, ER-Phagy Receptor	Protein Coding	Q9Y6I9	43	GC03P057736	0.545099496841431	https://www.genecards.org/cgi-bin/carddisp.pl?gene=TEX264
ACTBL2	Actin Beta Like 2	Protein Coding	Q562R1	42	GC05M057480	0.545099496841431	https://www.genecards.org/cgi-bin/carddisp.pl?gene=ACTBL2
ERH	ERH MRNA Splicing And Mitosis Factor	Protein Coding	P84090	42	GC14M069380	0.545099496841431	https://www.genecards.org/cgi-bin/carddisp.pl?gene=ERH
FAM120A	Family With Sequence Similarity 120 Member A	Protein Coding	Q9NZB2	42	GC09P100392	0.545099496841431	https://www.genecards.org/cgi-bin/carddisp.pl?gene=FAM120A
ABRAXAS2	Abraxas 2, BRISC Complex Subunit	Protein Coding	Q15018	41	GC10P125094	0.545099496841431	https://www.genecards.org/cgi-bin/carddisp.pl?gene=ABRAXAS2
CNTNAP4	Contactin Associated Protein Family Member 4	Protein Coding	Q9C0A0	40	GC16P083226	0.545099496841431	https://www.genecards.org/cgi-bin/carddisp.pl?gene=CNTNAP4
RTL1	Retrotransposon Gag Like 1	Protein Coding	A6NKG5	38	GC14M119845	0.545099496841431	https://www.genecards.org/cgi-bin/carddisp.pl?gene=RTL1
H2AC21	H2A Clustered Histone 21	Protein Coding	Q8IUE6	37	GC01M160732	0.545099496841431	https://www.genecards.org/cgi-bin/carddisp.pl?gene=H2AC21
KBTBD3	Kelch Repeat And BTB Domain Containing 3	Protein Coding	Q8NAB2	37	GC11M126259	0.545099496841431	https://www.genecards.org/cgi-bin/carddisp.pl?gene=KBTBD3
KIAA1614	KIAA1614	Protein Coding	Q5VZ46	37	GC01P180913	0.545099496841431	https://www.genecards.org/cgi-bin/carddisp.pl?gene=KIAA1614
RUFY3	RUN And FYVE Domain Containing 3	Protein Coding	Q7L099	37	GC04P070747	0.545099496841431	https://www.genecards.org/cgi-bin/carddisp.pl?gene=RUFY3
SRSF8	Serine And Arginine Rich Splicing Factor 8	Protein Coding	Q9BRL6	35	GC11P095066	0.545099496841431	https://www.genecards.org/cgi-bin/carddisp.pl?gene=SRSF8
TUBA4B	Tubulin Alpha 4b	Protein Coding	Q9H853	32	GC02P219253	0.545099496841431	https://www.genecards.org/cgi-bin/carddisp.pl?gene=TUBA4B
IGKV1-5	Immunoglobulin Kappa Variable 1-5	Protein Coding	P01602	25	GC02M092379	0.545099496841431	https://www.genecards.org/cgi-bin/carddisp.pl?gene=IGKV1-5
IGLV3-19	Immunoglobulin Lambda Variable 3-19	Protein Coding	P01714	20	GC22P070085	0.545099496841431	https://www.genecards.org/cgi-bin/carddisp.pl?gene=IGLV3-19
NET1	Neuroepithelial Cell Transforming 1	Protein Coding	Q7Z628	49	GC10P005416	0.499143123626709	https://www.genecards.org/cgi-bin/carddisp.pl?gene=NET1
AIFM1	Apoptosis Inducing Factor Mitochondria Associated 1	Protein Coding	O95831	59	GC0XM130129	0.439251571893692	https://www.genecards.org/cgi-bin/carddisp.pl?gene=AIFM1
PDCD1	Programmed Cell Death 1	Protein Coding	Q15116	56	GC02M241849	0.439251571893692	https://www.genecards.org/cgi-bin/carddisp.pl?gene=PDCD1
BRD4	Bromodomain Containing 4	Protein Coding	O60885	55	GC19M092256	0.439251571893692	https://www.genecards.org/cgi-bin/carddisp.pl?gene=BRD4
NDUFS7	NADH:Ubiquinone Oxidoreductase Core Subunit S7	Protein Coding	O75251	54	GC19P111868	0.439251571893692	https://www.genecards.org/cgi-bin/carddisp.pl?gene=NDUFS7
LPIN2	Lipin 2	Protein Coding	Q92539	48	GC18M003755	0.439251571893692	https://www.genecards.org/cgi-bin/carddisp.pl?gene=LPIN2
CIAO1	Cytosolic Iron-Sulfur Assembly Component 1	Protein Coding	O76071	47	GC02P097029	0.439251571893692	https://www.genecards.org/cgi-bin/carddisp.pl?gene=CIAO1
SIAH2	Siah E3 Ubiquitin Protein Ligase 2	Protein Coding	O43255	45	GC03M150741	0.439251571893692	https://www.genecards.org/cgi-bin/carddisp.pl?gene=SIAH2
LPIN3	Lipin 3	Protein Coding	Q9BQK8	42	GC20P041340	0.439251571893692	https://www.genecards.org/cgi-bin/carddisp.pl?gene=LPIN3
CIAO2A	Cytosolic Iron-Sulfur Assembly Component 2A	Protein Coding	Q9H5X1	39	GC15M147928	0.439251571893692	https://www.genecards.org/cgi-bin/carddisp.pl?gene=CIAO2A
OTUD1	OTU Deubiquitinase 1	Protein Coding	Q5VV17	39	GC10P023439	0.439251571893692	https://www.genecards.org/cgi-bin/carddisp.pl?gene=OTUD1
RPPH1	Ribonuclease P RNA Component H1	RNA Gene		21	GC14M026892	0.439251571893692	https://www.genecards.org/cgi-bin/carddisp.pl?gene=RPPH1
RIPK1	Receptor Interacting Serine/Threonine Kinase 1	Protein Coding	Q13546	59	GC06P006449	0.382551819086075	https://www.genecards.org/cgi-bin/carddisp.pl?gene=RIPK1
NTRK1	Neurotrophic Receptor Tyrosine Kinase 1	Protein Coding	P04629	58	GC01P156815	0.382551819086075	https://www.genecards.org/cgi-bin/carddisp.pl?gene=NTRK1
AGPS	Alkylglycerone Phosphate Synthase	Protein Coding	O00116	52	GC02P177392	0.382551819086075	https://www.genecards.org/cgi-bin/carddisp.pl?gene=AGPS
SHH	Sonic Hedgehog Signaling Molecule	Protein Coding	Q15465	59	GC07M155799	0.323315292596817	https://www.genecards.org/cgi-bin/carddisp.pl?gene=SHH
GATA3	GATA Binding Protein 3	Protein Coding	P23771	58	GC10P008045	0.323315292596817	https://www.genecards.org/cgi-bin/carddisp.pl?gene=GATA3
VIRMA	Vir Like M6A Methyltransferase Associated	Protein Coding	Q69YN4	42	GC08M094496	0.323315292596817	https://www.genecards.org/cgi-bin/carddisp.pl?gene=VIRMA
TGFB2	Transforming Growth Factor Beta 2	Protein Coding	P61812	60	GC01P218345	0.294660568237305	https://www.genecards.org/cgi-bin/carddisp.pl?gene=TGFB2
GFRA1	GDNF Family Receptor Alpha 1	Protein Coding	P56159	55	GC10M116056	0.294660568237305	https://www.genecards.org/cgi-bin/carddisp.pl?gene=GFRA1
PKN2	Protein Kinase N2	Protein Coding	Q16513	52	GC01P088684	0.294660568237305	https://www.genecards.org/cgi-bin/carddisp.pl?gene=PKN2
UBR2	Ubiquitin Protein Ligase E3 Component N-Recognin 2	Protein Coding	Q8IWV8	48	GC06P135028	0.294660568237305	https://www.genecards.org/cgi-bin/carddisp.pl?gene=UBR2
MIR29B1	MicroRNA 29b-1	RNA Gene		28	GC07M130877	0.294660568237305	https://www.genecards.org/cgi-bin/carddisp.pl?gene=MIR29B1
MIR208A	MicroRNA 208a	RNA Gene		25	GC14M023388	0.294660568237305	https://www.genecards.org/cgi-bin/carddisp.pl?gene=MIR208A
MIR1228	MicroRNA 1228	RNA Gene		21	GC12P057194	0.294660568237305	https://www.genecards.org/cgi-bin/carddisp.pl?gene=MIR1228
MIR572	MicroRNA 572	RNA Gene		21	GC04P024618	0.294660568237305	https://www.genecards.org/cgi-bin/carddisp.pl?gene=MIR572
MIR153-2	MicroRNA 153-2	RNA Gene		18	GC07M157574	0.294660568237305	https://www.genecards.org/cgi-bin/carddisp.pl?gene=MIR153-2
MIR194-1	MicroRNA 194-1	RNA Gene		17	GC01M220118	0.294660568237305	https://www.genecards.org/cgi-bin/carddisp.pl?gene=MIR194-1
NFKBIA	NFKB Inhibitor Alpha	Protein Coding	P25963	59	GC14M035401	0.289182007312775	https://www.genecards.org/cgi-bin/carddisp.pl?gene=NFKBIA
MPO	Myeloperoxidase	Protein Coding	P05164	61	GC17M058269	0.250438958406448	https://www.genecards.org/cgi-bin/carddisp.pl?gene=MPO
CASP6	Caspase 6	Protein Coding	P55212	57	GC04M109688	0.250438958406448	https://www.genecards.org/cgi-bin/carddisp.pl?gene=CASP6
ABCC1	ATP Binding Cassette Subfamily C Member 1 (ABCC1 Blood Group)	Protein Coding	P33527	56	GC16P015949	0.250438958406448	https://www.genecards.org/cgi-bin/carddisp.pl?gene=ABCC1
TRPV1	Transient Receptor Potential Cation Channel Subfamily V Member 1	Protein Coding	Q8NER1	56	GC17M003565	0.250438958406448	https://www.genecards.org/cgi-bin/carddisp.pl?gene=TRPV1
SPP1	Secreted Phosphoprotein 1	Protein Coding	P10451	54	GC04P087975	0.250438958406448	https://www.genecards.org/cgi-bin/carddisp.pl?gene=SPP1
EHHADH	Enoyl-CoA Hydratase And 3-Hydroxyacyl CoA Dehydrogenase	Protein Coding	Q08426	51	GC03M185190	0.250438958406448	https://www.genecards.org/cgi-bin/carddisp.pl?gene=EHHADH
HDAC10	Histone Deacetylase 10	Protein Coding	Q969S8	51	GC22M050245	0.250438958406448	https://www.genecards.org/cgi-bin/carddisp.pl?gene=HDAC10
GPX2	Glutathione Peroxidase 2	Protein Coding	P18283	50	GC14M064939	0.250438958406448	https://www.genecards.org/cgi-bin/carddisp.pl?gene=GPX2
PRMT3	Protein Arginine Methyltransferase 3	Protein Coding	O60678	48	GC11P020409	0.250438958406448	https://www.genecards.org/cgi-bin/carddisp.pl?gene=PRMT3
MALAT1	Metastasis Associated Lung Adenocarcinoma Transcript 1	RNA Gene		32	GC11P089089	0.250438958406448	https://www.genecards.org/cgi-bin/carddisp.pl?gene=MALAT1
MIR21	MicroRNA 21	RNA Gene		31	GC17P112757	0.250438958406448	https://www.genecards.org/cgi-bin/carddisp.pl?gene=MIR21
DLEU2	Deleted In Lymphocytic Leukemia 2	RNA Gene		30	GC13M049913	0.250438958406448	https://www.genecards.org/cgi-bin/carddisp.pl?gene=DLEU2
HOXA11-AS	HOXA11 Antisense RNA	RNA Gene		28	GC07P027184	0.250438958406448	https://www.genecards.org/cgi-bin/carddisp.pl?gene=HOXA11-AS
MIR148B	MicroRNA 148b	RNA Gene		28	GC12P054337	0.250438958406448	https://www.genecards.org/cgi-bin/carddisp.pl?gene=MIR148B
MIR330	MicroRNA 330	RNA Gene		28	GC19M092938	0.250438958406448	https://www.genecards.org/cgi-bin/carddisp.pl?gene=MIR330
MIR148A	MicroRNA 148a	RNA Gene		27	GC07M025950	0.250438958406448	https://www.genecards.org/cgi-bin/carddisp.pl?gene=MIR148A
MIR328	MicroRNA 328	RNA Gene		27	GC16M067512	0.250438958406448	https://www.genecards.org/cgi-bin/carddisp.pl?gene=MIR328
MIR369	MicroRNA 369	RNA Gene		25	GC14P116751	0.250438958406448	https://www.genecards.org/cgi-bin/carddisp.pl?gene=MIR369
MIR374A	MicroRNA 374a	RNA Gene		25	GC0XM074300	0.250438958406448	https://www.genecards.org/cgi-bin/carddisp.pl?gene=MIR374A
MIR376C	MicroRNA 376c	RNA Gene		25	GC14P116755	0.250438958406448	https://www.genecards.org/cgi-bin/carddisp.pl?gene=MIR376C
MIR19B1	MicroRNA 19b-1	RNA Gene		24	GC13P091678	0.250438958406448	https://www.genecards.org/cgi-bin/carddisp.pl?gene=MIR19B1
MIR374B	MicroRNA 374b	RNA Gene		23	GC0XM074231	0.250438958406448	https://www.genecards.org/cgi-bin/carddisp.pl?gene=MIR374B
DHRS4-AS1	DHRS4 Antisense RNA 1	RNA Gene	Q9P1J3	22	GC14M023938	0.250438958406448	https://www.genecards.org/cgi-bin/carddisp.pl?gene=DHRS4-AS1
ZNF561-AS1	ZNF561 Antisense RNA 1 (Head To Head)	RNA Gene	K7EIQ3	20	GC19P112256	0.250438958406448	https://www.genecards.org/cgi-bin/carddisp.pl?gene=ZNF561-AS1
MIR660	MicroRNA 660	RNA Gene		19	GC0XP050013	0.250438958406448	https://www.genecards.org/cgi-bin/carddisp.pl?gene=MIR660
LCAL1	Lung Cancer Associated LncRNA 1	RNA Gene		17	GC06M079274	0.250438958406448	https://www.genecards.org/cgi-bin/carddisp.pl?gene=LCAL1
MIR421	MicroRNA 421	RNA Gene		16	GC0XM074218	0.250438958406448	https://www.genecards.org/cgi-bin/carddisp.pl?gene=MIR421
ACAP2-IT1	ACAP2 Intronic Transcript 1	RNA Gene		13	GC03M195280	0.250438958406448	https://www.genecards.org/cgi-bin/carddisp.pl?gene=ACAP2-IT1
PAXIP1-DT	PAXIP1 Divergent Transcript	RNA Gene		13	GC07P158209	0.250438958406448	https://www.genecards.org/cgi-bin/carddisp.pl?gene=PAXIP1-DT
LINC00648	Long Intergenic Non-Protein Coding RNA 648	RNA Gene		12	GC14M047759	0.250438958406448	https://www.genecards.org/cgi-bin/carddisp.pl?gene=LINC00648
MIR374C	MicroRNA 374c	RNA Gene		12	GC0XP074218	0.250438958406448	https://www.genecards.org/cgi-bin/carddisp.pl?gene=MIR374C
BRAF	B-Raf Proto-Oncogene, Serine/Threonine Kinase	Protein Coding	P15056	62	GC07M140773	0.204482555389404	https://www.genecards.org/cgi-bin/carddisp.pl?gene=BRAF
CASP8	Caspase 8	Protein Coding	Q14790	61	GC02P201233	0.204482555389404	https://www.genecards.org/cgi-bin/carddisp.pl?gene=CASP8
MAPT	Microtubule Associated Protein Tau	Protein Coding	P10636	59	GC17P045894	0.204482555389404	https://www.genecards.org/cgi-bin/carddisp.pl?gene=MAPT
HK2	Hexokinase 2	Protein Coding	P52789	55	GC02P074947	0.204482555389404	https://www.genecards.org/cgi-bin/carddisp.pl?gene=HK2
IDO1	Indoleamine 2,3-Dioxygenase 1	Protein Coding	P14902	55	GC08P040225	0.204482555389404	https://www.genecards.org/cgi-bin/carddisp.pl?gene=IDO1
UBE2L3	Ubiquitin Conjugating Enzyme E2 L3	Protein Coding	P68036	54	GC22P021549	0.204482555389404	https://www.genecards.org/cgi-bin/carddisp.pl?gene=UBE2L3
GPX1	Glutathione Peroxidase 1	Protein Coding	P07203	51	GC03M053731	0.204482555389404	https://www.genecards.org/cgi-bin/carddisp.pl?gene=GPX1
SPI1	Spi-1 Proto-Oncogene	Protein Coding	P17947	51	GC11M125006	0.204482555389404	https://www.genecards.org/cgi-bin/carddisp.pl?gene=SPI1
SF3B2	Splicing Factor 3b Subunit 2	Protein Coding	Q13435	50	GC11P066050	0.204482555389404	https://www.genecards.org/cgi-bin/carddisp.pl?gene=SF3B2
RNF31	Ring Finger Protein 31	Protein Coding	Q96EP0	49	GC14P024146	0.204482555389404	https://www.genecards.org/cgi-bin/carddisp.pl?gene=RNF31
DDIT4	DNA Damage Inducible Transcript 4	Protein Coding	Q9NX09	47	GC10P072273	0.204482555389404	https://www.genecards.org/cgi-bin/carddisp.pl?gene=DDIT4
IL4I1	Interleukin 4 Induced 1	Protein Coding	Q96RQ9	45	GC19M093107	0.204482555389404	https://www.genecards.org/cgi-bin/carddisp.pl?gene=IL4I1
HOTAIR	HOX Transcript Antisense RNA	RNA Gene		31	GC12M053962	0.204482555389404	https://www.genecards.org/cgi-bin/carddisp.pl?gene=HOTAIR
RMRP	RNA Component Of Mitochondrial RNA Processing Endoribonuclease	RNA Gene		31	GC09M035655	0.204482555389404	https://www.genecards.org/cgi-bin/carddisp.pl?gene=RMRP
MIR149	MicroRNA 149	RNA Gene		30	GC02P240456	0.204482555389404	https://www.genecards.org/cgi-bin/carddisp.pl?gene=MIR149
SNHG12	Small Nucleolar RNA Host Gene 12	RNA Gene	Q9BXW3	30	GC01M031297	0.204482555389404	https://www.genecards.org/cgi-bin/carddisp.pl?gene=SNHG12
MIR139	MicroRNA 139	RNA Gene		28	GC11M072615	0.204482555389404	https://www.genecards.org/cgi-bin/carddisp.pl?gene=MIR139
MIR182	MicroRNA 182	RNA Gene		28	GC07M129770	0.204482555389404	https://www.genecards.org/cgi-bin/carddisp.pl?gene=MIR182
MIR23B	MicroRNA 23b	RNA Gene		27	GC09P095085	0.204482555389404	https://www.genecards.org/cgi-bin/carddisp.pl?gene=MIR23B
MIR181A1	MicroRNA 181a-1	RNA Gene		26	GC01M198860	0.204482555389404	https://www.genecards.org/cgi-bin/carddisp.pl?gene=MIR181A1
MIR138-1	MicroRNA 138-1	RNA Gene		25	GC03P044115	0.204482555389404	https://www.genecards.org/cgi-bin/carddisp.pl?gene=MIR138-1
MIR608	MicroRNA 608	RNA Gene		25	GC10P100974	0.204482555389404	https://www.genecards.org/cgi-bin/carddisp.pl?gene=MIR608
PRDM16-DT	PRDM16 Divergent Transcript	RNA Gene		25	GC01M014262	0.204482555389404	https://www.genecards.org/cgi-bin/carddisp.pl?gene=PRDM16-DT
MIR492	MicroRNA 492	RNA Gene		23	GC12P094834	0.204482555389404	https://www.genecards.org/cgi-bin/carddisp.pl?gene=MIR492
MIR873	MicroRNA 873	RNA Gene		23	GC09M028888	0.204482555389404	https://www.genecards.org/cgi-bin/carddisp.pl?gene=MIR873
RUNX1-IT1	RUNX1 Intronic Transcript 1	RNA Gene		22	GC21M035037	0.204482555389404	https://www.genecards.org/cgi-bin/carddisp.pl?gene=RUNX1-IT1
ST3GAL6-AS1	ST3GAL6 Antisense RNA 1	RNA Gene		22	GC03M098714	0.204482555389404	https://www.genecards.org/cgi-bin/carddisp.pl?gene=ST3GAL6-AS1
LINC00926	Long Intergenic Non-Protein Coding RNA 926	RNA Gene		21	GC15P157513	0.204482555389404	https://www.genecards.org/cgi-bin/carddisp.pl?gene=LINC00926
MIR383	MicroRNA 383	RNA Gene		21	GC08M014853	0.204482555389404	https://www.genecards.org/cgi-bin/carddisp.pl?gene=MIR383
MIR576	MicroRNA 576	RNA Gene		21	GC04P109488	0.204482555389404	https://www.genecards.org/cgi-bin/carddisp.pl?gene=MIR576
MIR1276	MicroRNA 1276	RNA Gene		17	GC15M148567	0.204482555389404	https://www.genecards.org/cgi-bin/carddisp.pl?gene=MIR1276
LINC00538	Long Intergenic Non-Protein Coding RNA 538	RNA Gene		16	GC01P213924	0.204482555389404	https://www.genecards.org/cgi-bin/carddisp.pl?gene=LINC00538
MIR4423	MicroRNA 4423	RNA Gene		16	GC01P085133	0.204482555389404	https://www.genecards.org/cgi-bin/carddisp.pl?gene=MIR4423
MIR4715	MicroRNA 4715	RNA Gene		16	GC15M025848	0.204482555389404	https://www.genecards.org/cgi-bin/carddisp.pl?gene=MIR4715
MIR609	MicroRNA 609	RNA Gene		16	GC10M104218	0.204482555389404	https://www.genecards.org/cgi-bin/carddisp.pl?gene=MIR609
SPACA6-AS1	SPACA6 Antisense RNA 1	RNA Gene		16	GC19M051682	0.204482555389404	https://www.genecards.org/cgi-bin/carddisp.pl?gene=SPACA6-AS1
LNCTAM34A	Long Non Coding Transcriptional Activator Of MiR34a	RNA Gene		14	GC01P039516	0.204482555389404	https://www.genecards.org/cgi-bin/carddisp.pl?gene=LNCTAM34A
MIR1291	MicroRNA 1291	RNA Gene		12	GC12M048654	0.204482555389404	https://www.genecards.org/cgi-bin/carddisp.pl?gene=MIR1291
ENSG00000271806	Novel Transcript, Antisense PRKCZ	RNA Gene		9	GC01M014228	0.204482555389404	https://www.genecards.org/cgi-bin/carddisp.pl?gene=ENSG00000271806
CHEK2	Checkpoint Kinase 2	Protein Coding	O96017	63	GC22M028687	0.144591003656387	https://www.genecards.org/cgi-bin/carddisp.pl?gene=CHEK2
CFTR	CF Transmembrane Conductance Regulator	Protein Coding	P13569	61	GC07P117287	0.144591003656387	https://www.genecards.org/cgi-bin/carddisp.pl?gene=CFTR
FGFR4	Fibroblast Growth Factor Receptor 4	Protein Coding	P22455	60	GC05P177086	0.144591003656387	https://www.genecards.org/cgi-bin/carddisp.pl?gene=FGFR4
FOXO1	Forkhead Box O1	Protein Coding	Q12778	60	GC13M040555	0.144591003656387	https://www.genecards.org/cgi-bin/carddisp.pl?gene=FOXO1
HSP90AA1	Heat Shock Protein 90 Alpha Family Class A Member 1	Protein Coding	P07900	60	GC14M102080	0.144591003656387	https://www.genecards.org/cgi-bin/carddisp.pl?gene=HSP90AA1
SMARCA4	SWI/SNF Related, Matrix Associated, Actin Dependent Regulator Of Chromatin, Subfamily A, Member 4	Protein Coding	P51532	60	GC19P112312	0.144591003656387	https://www.genecards.org/cgi-bin/carddisp.pl?gene=SMARCA4
CDC42	Cell Division Cycle 42	Protein Coding	P60953	59	GC01P022052	0.144591003656387	https://www.genecards.org/cgi-bin/carddisp.pl?gene=CDC42
GNAS	GNAS Complex Locus	Protein Coding	P84996	59	GC20P058839	0.144591003656387	https://www.genecards.org/cgi-bin/carddisp.pl?gene=GNAS
VCP	Valosin Containing Protein	Protein Coding	P55072	58	GC09M035085	0.144591003656387	https://www.genecards.org/cgi-bin/carddisp.pl?gene=VCP
CPS1	Carbamoyl-Phosphate Synthase 1	Protein Coding	P31327	57	GC02P210477	0.144591003656387	https://www.genecards.org/cgi-bin/carddisp.pl?gene=CPS1
NLRP3	NLR Family Pyrin Domain Containing 3	Protein Coding	Q96P20	57	GC01P247416	0.144591003656387	https://www.genecards.org/cgi-bin/carddisp.pl?gene=NLRP3
CAD	Carbamoyl-Phosphate Synthetase 2, Aspartate Transcarbamylase, And Dihydroorotase	Protein Coding	P27708	56	GC02P027217	0.144591003656387	https://www.genecards.org/cgi-bin/carddisp.pl?gene=CAD
EEF2	Eukaryotic Translation Elongation Factor 2	Protein Coding	P13639	56	GC19M003976	0.144591003656387	https://www.genecards.org/cgi-bin/carddisp.pl?gene=EEF2
GRN	Granulin Precursor	Protein Coding	P28799	56	GC17P044345	0.144591003656387	https://www.genecards.org/cgi-bin/carddisp.pl?gene=GRN
IL1B	Interleukin 1 Beta	Protein Coding	P01584	56	GC02M112829	0.144591003656387	https://www.genecards.org/cgi-bin/carddisp.pl?gene=IL1B
MALT1	MALT1 Paracaspase	Protein Coding	Q9UDY8	56	GC18P058671	0.144591003656387	https://www.genecards.org/cgi-bin/carddisp.pl?gene=MALT1
MIF	Macrophage Migration Inhibitory Factor	Protein Coding	P14174	56	GC22P023894	0.144591003656387	https://www.genecards.org/cgi-bin/carddisp.pl?gene=MIF
MUC1	Mucin 1, Cell Surface Associated	Protein Coding	P15941	56	GC01M155185	0.144591003656387	https://www.genecards.org/cgi-bin/carddisp.pl?gene=MUC1
HCFC1	Host Cell Factor C1	Protein Coding	P51610	55	GC0XM153947	0.144591003656387	https://www.genecards.org/cgi-bin/carddisp.pl?gene=HCFC1
HUWE1	HECT, UBA And WWE Domain Containing E3 Ubiquitin Protein Ligase 1	Protein Coding	Q7Z6Z7	55	GC0XM053532	0.144591003656387	https://www.genecards.org/cgi-bin/carddisp.pl?gene=HUWE1
OGT	O-Linked N-Acetylglucosamine (GlcNAc) Transferase	Protein Coding	O15294	55	GC0XP071735	0.144591003656387	https://www.genecards.org/cgi-bin/carddisp.pl?gene=OGT
PPARGC1A	PPARG Coactivator 1 Alpha	Protein Coding	Q9UBK2	55	GC04M023755	0.144591003656387	https://www.genecards.org/cgi-bin/carddisp.pl?gene=PPARGC1A
TXN	Thioredoxin	Protein Coding	P10599	55	GC09M110243	0.144591003656387	https://www.genecards.org/cgi-bin/carddisp.pl?gene=TXN
FHL2	Four And A Half LIM Domains 2	Protein Coding	Q14192	54	GC02M105357	0.144591003656387	https://www.genecards.org/cgi-bin/carddisp.pl?gene=FHL2
HADHB	Hydroxyacyl-CoA Dehydrogenase Trifunctional Multienzyme Complex Subunit Beta	Protein Coding	P55084	54	GC02P026243	0.144591003656387	https://www.genecards.org/cgi-bin/carddisp.pl?gene=HADHB
HTR1D	5-Hydroxytryptamine Receptor 1D	Protein Coding	P28221	54	GC01M023191	0.144591003656387	https://www.genecards.org/cgi-bin/carddisp.pl?gene=HTR1D
RPS6KB2	Ribosomal Protein S6 Kinase B2	Protein Coding	Q9UBS0	54	GC11P067428	0.144591003656387	https://www.genecards.org/cgi-bin/carddisp.pl?gene=RPS6KB2
ABCA4	ATP Binding Cassette Subfamily A Member 4	Protein Coding	P78363	53	GC01M093992	0.144591003656387	https://www.genecards.org/cgi-bin/carddisp.pl?gene=ABCA4
ASXL1	ASXL Transcriptional Regulator 1	Protein Coding	Q8IXJ9	53	GC20P040700	0.144591003656387	https://www.genecards.org/cgi-bin/carddisp.pl?gene=ASXL1
C1QBP	Complement C1q Binding Protein	Protein Coding	Q07021	53	GC17M005432	0.144591003656387	https://www.genecards.org/cgi-bin/carddisp.pl?gene=C1QBP
KPNA2	Karyopherin Subunit Alpha 2	Protein Coding	P52292	53	GC17P068035	0.144591003656387	https://www.genecards.org/cgi-bin/carddisp.pl?gene=KPNA2
KPNB1	Karyopherin Subunit Beta 1	Protein Coding	Q14974	53	GC17P047649	0.144591003656387	https://www.genecards.org/cgi-bin/carddisp.pl?gene=KPNB1
MYO9B	Myosin IXB	Protein Coding	Q13459	53	GC19P112605	0.144591003656387	https://www.genecards.org/cgi-bin/carddisp.pl?gene=MYO9B
RB1CC1	RB1 Inducible Coiled-Coil 1	Protein Coding	Q8TDY2	53	GC08M052622	0.144591003656387	https://www.genecards.org/cgi-bin/carddisp.pl?gene=RB1CC1
RBBP4	RB Binding Protein 4, Chromatin Remodeling Factor	Protein Coding	Q09028	53	GC01P032651	0.144591003656387	https://www.genecards.org/cgi-bin/carddisp.pl?gene=RBBP4
SF3B1	Splicing Factor 3b Subunit 1	Protein Coding	O75533	53	GC02M197453	0.144591003656387	https://www.genecards.org/cgi-bin/carddisp.pl?gene=SF3B1
ULK1	Unc-51 Like Autophagy Activating Kinase 1	Protein Coding	O75385	53	GC12P131894	0.144591003656387	https://www.genecards.org/cgi-bin/carddisp.pl?gene=ULK1
BAMBI	BMP And Activin Membrane Bound Inhibitor	Protein Coding	Q13145	52	GC10P028974	0.144591003656387	https://www.genecards.org/cgi-bin/carddisp.pl?gene=BAMBI
CEACAM5	CEA Cell Adhesion Molecule 5	Protein Coding	P06731	52	GC19P113136	0.144591003656387	https://www.genecards.org/cgi-bin/carddisp.pl?gene=CEACAM5
COPB2	COPI Coat Complex Subunit Beta 2	Protein Coding	P35606	52	GC03M139355	0.144591003656387	https://www.genecards.org/cgi-bin/carddisp.pl?gene=COPB2
GUCY1A1	Guanylate Cyclase 1 Soluble Subunit Alpha 1	Protein Coding	Q02108	52	GC04P155667	0.144591003656387	https://www.genecards.org/cgi-bin/carddisp.pl?gene=GUCY1A1
PRMT7	Protein Arginine Methyltransferase 7	Protein Coding	Q9NVM4	52	GC16P082909	0.144591003656387	https://www.genecards.org/cgi-bin/carddisp.pl?gene=PRMT7
RPS10	Ribosomal Protein S10	Protein Coding	P46783	52	GC06M093918	0.144591003656387	https://www.genecards.org/cgi-bin/carddisp.pl?gene=RPS10
RPS27A	Ribosomal Protein S27a	Protein Coding	P62979	52	GC02P055231	0.144591003656387	https://www.genecards.org/cgi-bin/carddisp.pl?gene=RPS27A
AHCYL1	Adenosylhomocysteinase Like 1	Protein Coding	O43865	51	GC01P109984	0.144591003656387	https://www.genecards.org/cgi-bin/carddisp.pl?gene=AHCYL1
CENPF	Centromere Protein F	Protein Coding	P49454	51	GC01P214603	0.144591003656387	https://www.genecards.org/cgi-bin/carddisp.pl?gene=CENPF
COPA	COPI Coat Complex Subunit Alpha	Protein Coding	P53621	51	GC01M160288	0.144591003656387	https://www.genecards.org/cgi-bin/carddisp.pl?gene=COPA
FARSB	Phenylalanyl-TRNA Synthetase Subunit Beta	Protein Coding	Q9NSD9	51	GC02M222570	0.144591003656387	https://www.genecards.org/cgi-bin/carddisp.pl?gene=FARSB
MAD2L2	Mitotic Arrest Deficient 2 Like 2	Protein Coding	Q9UI95	51	GC01M011658	0.144591003656387	https://www.genecards.org/cgi-bin/carddisp.pl?gene=MAD2L2
NLRP2	NLR Family Pyrin Domain Containing 2	Protein Coding	Q9NX02	51	GC19P054953	0.144591003656387	https://www.genecards.org/cgi-bin/carddisp.pl?gene=NLRP2
NNT	Nicotinamide Nucleotide Transhydrogenase	Protein Coding	Q13423	51	GC05P043602	0.144591003656387	https://www.genecards.org/cgi-bin/carddisp.pl?gene=NNT
RUVBL2	RuvB Like AAA ATPase 2	Protein Coding	Q9Y230	51	GC19P048993	0.144591003656387	https://www.genecards.org/cgi-bin/carddisp.pl?gene=RUVBL2
SPAST	Spastin	Protein Coding	Q9UBP0	51	GC02P032063	0.144591003656387	https://www.genecards.org/cgi-bin/carddisp.pl?gene=SPAST
ALOX12B	Arachidonate 12-Lipoxygenase, 12R Type	Protein Coding	O75342	50	GC17M074894	0.144591003656387	https://www.genecards.org/cgi-bin/carddisp.pl?gene=ALOX12B
ALOX15B	Arachidonate 15-Lipoxygenase Type B	Protein Coding	O15296	50	GC17P008039	0.144591003656387	https://www.genecards.org/cgi-bin/carddisp.pl?gene=ALOX15B
CBX5	Chromobox 5	Protein Coding	P45973	50	GC12M054230	0.144591003656387	https://www.genecards.org/cgi-bin/carddisp.pl?gene=CBX5
DIAPH3	Diaphanous Related Formin 3	Protein Coding	Q9NSV4	50	GC13M059665	0.144591003656387	https://www.genecards.org/cgi-bin/carddisp.pl?gene=DIAPH3
EFTUD2	Elongation Factor Tu GTP Binding Domain Containing 2	Protein Coding	Q15029	50	GC17M077874	0.144591003656387	https://www.genecards.org/cgi-bin/carddisp.pl?gene=EFTUD2
ID1	Inhibitor Of DNA Binding 1	Protein Coding	P41134	50	GC20P031605	0.144591003656387	https://www.genecards.org/cgi-bin/carddisp.pl?gene=ID1
POLR2B	RNA Polymerase II Subunit B	Protein Coding	P30876	50	GC04P056977	0.144591003656387	https://www.genecards.org/cgi-bin/carddisp.pl?gene=POLR2B
POLR2E	RNA Polymerase II, I And III Subunit E	Protein Coding	P19388	50	GC19M001086	0.144591003656387	https://www.genecards.org/cgi-bin/carddisp.pl?gene=POLR2E
PRPF8	Pre-MRNA Processing Factor 8	Protein Coding	Q6P2Q9	50	GC17M001650	0.144591003656387	https://www.genecards.org/cgi-bin/carddisp.pl?gene=PRPF8
RPS23	Ribosomal Protein S23	Protein Coding	P62266	50	GC05M082273	0.144591003656387	https://www.genecards.org/cgi-bin/carddisp.pl?gene=RPS23
TNPO1	Transportin 1	Protein Coding	Q92973	50	GC05P072816	0.144591003656387	https://www.genecards.org/cgi-bin/carddisp.pl?gene=TNPO1
ANO6	Anoctamin 6	Protein Coding	Q4KMQ2	49	GC12P045215	0.144591003656387	https://www.genecards.org/cgi-bin/carddisp.pl?gene=ANO6
BNIP3	BCL2 Interacting Protein 3	Protein Coding	Q12983	49	GC10M131966	0.144591003656387	https://www.genecards.org/cgi-bin/carddisp.pl?gene=BNIP3
CISD2	CDGSH Iron Sulfur Domain 2	Protein Coding	Q8N5K1	49	GC04P102868	0.144591003656387	https://www.genecards.org/cgi-bin/carddisp.pl?gene=CISD2
COPB1	COPI Coat Complex Subunit Beta 1	Protein Coding	P53618	49	GC11M014436	0.144591003656387	https://www.genecards.org/cgi-bin/carddisp.pl?gene=COPB1
DNAJA1	DnaJ Heat Shock Protein Family (Hsp40) Member A1	Protein Coding	P31689	49	GC09P033025	0.144591003656387	https://www.genecards.org/cgi-bin/carddisp.pl?gene=DNAJA1
MAGED2	MAGE Family Member D2	Protein Coding	Q9UNF1	49	GC0XP054807	0.144591003656387	https://www.genecards.org/cgi-bin/carddisp.pl?gene=MAGED2
MSRB3	Methionine Sulfoxide Reductase B3	Protein Coding	Q8IXL7	49	GC12P065279	0.144591003656387	https://www.genecards.org/cgi-bin/carddisp.pl?gene=MSRB3
RBBP7	RB Binding Protein 7, Chromatin Remodeling Factor	Protein Coding	Q16576	49	GC0XM016839	0.144591003656387	https://www.genecards.org/cgi-bin/carddisp.pl?gene=RBBP7
RPS12	Ribosomal Protein S12	Protein Coding	P25398	49	GC06P132814	0.144591003656387	https://www.genecards.org/cgi-bin/carddisp.pl?gene=RPS12
ALDH1L1	Aldehyde Dehydrogenase 1 Family Member L1	Protein Coding	O75891	48	GC03M126103	0.144591003656387	https://www.genecards.org/cgi-bin/carddisp.pl?gene=ALDH1L1
CDO1	Cysteine Dioxygenase Type 1	Protein Coding	Q16878	48	GC05M115804	0.144591003656387	https://www.genecards.org/cgi-bin/carddisp.pl?gene=CDO1
HAT1	Histone Acetyltransferase 1	Protein Coding	O14929	48	GC02P171922	0.144591003656387	https://www.genecards.org/cgi-bin/carddisp.pl?gene=HAT1
NLRP7	NLR Family Pyrin Domain Containing 7	Protein Coding	Q8WX94	48	GC19M054923	0.144591003656387	https://www.genecards.org/cgi-bin/carddisp.pl?gene=NLRP7
RBM10	RNA Binding Motif Protein 10	Protein Coding	P0DW28	48	GC0XP057463	0.144591003656387	https://www.genecards.org/cgi-bin/carddisp.pl?gene=RBM10
ALDH1L2	Aldehyde Dehydrogenase 1 Family Member L2	Protein Coding	Q3SY69	47	GC12M105019	0.144591003656387	https://www.genecards.org/cgi-bin/carddisp.pl?gene=ALDH1L2
ARCN1	Archain 1	Protein Coding	P48444	47	GC11P118572	0.144591003656387	https://www.genecards.org/cgi-bin/carddisp.pl?gene=ARCN1
ASXL2	ASXL Transcriptional Regulator 2	Protein Coding	Q76L83	47	GC02M025733	0.144591003656387	https://www.genecards.org/cgi-bin/carddisp.pl?gene=ASXL2
BNIP3L	BCL2 Interacting Protein 3 Like	Protein Coding	O60238	47	GC08P026383	0.144591003656387	https://www.genecards.org/cgi-bin/carddisp.pl?gene=BNIP3L
COPG1	COPI Coat Complex Subunit Gamma 1	Protein Coding	Q9Y678	47	GC03P129249	0.144591003656387	https://www.genecards.org/cgi-bin/carddisp.pl?gene=COPG1
DNAJA2	DnaJ Heat Shock Protein Family (Hsp40) Member A2	Protein Coding	O60884	47	GC16M046955	0.144591003656387	https://www.genecards.org/cgi-bin/carddisp.pl?gene=DNAJA2
FAT1	FAT Atypical Cadherin 1	Protein Coding	Q14517	47	GC04M186587	0.144591003656387	https://www.genecards.org/cgi-bin/carddisp.pl?gene=FAT1
ID3	Inhibitor Of DNA Binding 3	Protein Coding	Q02535	47	GC01M023557	0.144591003656387	https://www.genecards.org/cgi-bin/carddisp.pl?gene=ID3
NAP1L4	Nucleosome Assembly Protein 1 Like 4	Protein Coding	Q99733	47	GC11M002944	0.144591003656387	https://www.genecards.org/cgi-bin/carddisp.pl?gene=NAP1L4
PCMT1	Protein-L-Isoaspartate (D-Aspartate) O-Methyltransferase	Protein Coding	P22061	47	GC06P149749	0.144591003656387	https://www.genecards.org/cgi-bin/carddisp.pl?gene=PCMT1
RCN2	Reticulocalbin 2	Protein Coding	Q14257	47	GC15P076931	0.144591003656387	https://www.genecards.org/cgi-bin/carddisp.pl?gene=RCN2
TXNIP	Thioredoxin Interacting Protein	Protein Coding	Q9H3M7	47	GC01M145992	0.144591003656387	https://www.genecards.org/cgi-bin/carddisp.pl?gene=TXNIP
COPE	COPI Coat Complex Subunit Epsilon	Protein Coding	O14579	46	GC19M018899	0.144591003656387	https://www.genecards.org/cgi-bin/carddisp.pl?gene=COPE
DLX2	Distal-Less Homeobox 2	Protein Coding	Q07687	46	GC02M172099	0.144591003656387	https://www.genecards.org/cgi-bin/carddisp.pl?gene=DLX2
RNF113A	Ring Finger Protein 113A	Protein Coding	O15541	46	GC0XM119870	0.144591003656387	https://www.genecards.org/cgi-bin/carddisp.pl?gene=RNF113A
RPS15	Ribosomal Protein S15	Protein Coding	P62841	46	GC19P001438	0.144591003656387	https://www.genecards.org/cgi-bin/carddisp.pl?gene=RPS15
ARMC5	Armadillo Repeat Containing 5	Protein Coding	Q96C12	45	GC16P081733	0.144591003656387	https://www.genecards.org/cgi-bin/carddisp.pl?gene=ARMC5
UBE2O	Ubiquitin Conjugating Enzyme E2 O	Protein Coding	Q9C0C9	45	GC17M076389	0.144591003656387	https://www.genecards.org/cgi-bin/carddisp.pl?gene=UBE2O
BTN3A1	Butyrophilin Subfamily 3 Member A1	Protein Coding	O00481	44	GC06P026402	0.144591003656387	https://www.genecards.org/cgi-bin/carddisp.pl?gene=BTN3A1
FOXK2	Forkhead Box K2	Protein Coding	Q01167	44	GC17P082519	0.144591003656387	https://www.genecards.org/cgi-bin/carddisp.pl?gene=FOXK2
GOLGA4	Golgin A4	Protein Coding	Q13439	44	GC03P037243	0.144591003656387	https://www.genecards.org/cgi-bin/carddisp.pl?gene=GOLGA4
HCFC2	Host Cell Factor C2	Protein Coding	Q9Y5Z7	44	GC12P104064	0.144591003656387	https://www.genecards.org/cgi-bin/carddisp.pl?gene=HCFC2
KLHDC2	Kelch Domain Containing 2	Protein Coding	Q9Y2U9	44	GC14P050643	0.144591003656387	https://www.genecards.org/cgi-bin/carddisp.pl?gene=KLHDC2
RPL24	Ribosomal Protein L24	Protein Coding	P83731	44	GC03M101681	0.144591003656387	https://www.genecards.org/cgi-bin/carddisp.pl?gene=RPL24
COPG2	COPI Coat Complex Subunit Gamma 2	Protein Coding	Q9UBF2	43	GC07M130506	0.144591003656387	https://www.genecards.org/cgi-bin/carddisp.pl?gene=COPG2
FXYD6	FXYD Domain Containing Ion Transport Regulator 6	Protein Coding	Q9H0Q3	43	GC11M117836	0.144591003656387	https://www.genecards.org/cgi-bin/carddisp.pl?gene=FXYD6
GCN1	GCN1 Activator Of EIF2AK4	Protein Coding	Q92616	43	GC12M120128	0.144591003656387	https://www.genecards.org/cgi-bin/carddisp.pl?gene=GCN1
MUC20	Mucin 20, Cell Surface Associated	Protein Coding	Q8N307	43	GC03P195720	0.144591003656387	https://www.genecards.org/cgi-bin/carddisp.pl?gene=MUC20
NAP1L5	Nucleosome Assembly Protein 1 Like 5	Protein Coding	Q96NT1	43	GC04M088695	0.144591003656387	https://www.genecards.org/cgi-bin/carddisp.pl?gene=NAP1L5
SNRPA1	Small Nuclear Ribonucleoprotein Polypeptide A'	Protein Coding	P09661	43	GC15M101281	0.144591003656387	https://www.genecards.org/cgi-bin/carddisp.pl?gene=SNRPA1
DUSP26	Dual Specificity Phosphatase 26	Protein Coding	Q9BV47	42	GC08M033591	0.144591003656387	https://www.genecards.org/cgi-bin/carddisp.pl?gene=DUSP26
RAB13	RAB13, Member RAS Oncogene Family	Protein Coding	P51153	42	GC01M153981	0.144591003656387	https://www.genecards.org/cgi-bin/carddisp.pl?gene=RAB13
SIGLEC9	Sialic Acid Binding Ig Like Lectin 9	Protein Coding	Q9Y336	41	GC19P113512	0.144591003656387	https://www.genecards.org/cgi-bin/carddisp.pl?gene=SIGLEC9
ANKHD1	Ankyrin Repeat And KH Domain Containing 1	Protein Coding	Q8IWZ3	40	GC05P152184	0.144591003656387	https://www.genecards.org/cgi-bin/carddisp.pl?gene=ANKHD1
FOXK1	Forkhead Box K1	Protein Coding	P85037	40	GC07P004682	0.144591003656387	https://www.genecards.org/cgi-bin/carddisp.pl?gene=FOXK1
SPRR1A	Small Proline Rich Protein 1A	Protein Coding	P35321	40	GC01P152984	0.144591003656387	https://www.genecards.org/cgi-bin/carddisp.pl?gene=SPRR1A
FOXI2	Forkhead Box I2	Protein Coding	Q6ZQN5	39	GC10P127737	0.144591003656387	https://www.genecards.org/cgi-bin/carddisp.pl?gene=FOXI2
LANCL2	LanC Like Glutathione S-Transferase 2	Protein Coding	Q9NS86	39	GC07P055365	0.144591003656387	https://www.genecards.org/cgi-bin/carddisp.pl?gene=LANCL2
TRIM46	Tripartite Motif Containing 46	Protein Coding	Q7Z4K8	37	GC01P155173	0.144591003656387	https://www.genecards.org/cgi-bin/carddisp.pl?gene=TRIM46
FOXI3	Forkhead Box I3	Protein Coding	A8MTJ6	36	GC02M088446	0.144591003656387	https://www.genecards.org/cgi-bin/carddisp.pl?gene=FOXI3
OTUD6A	OTU Deubiquitinase 6A	Protein Coding	Q7L8S5	34	GC0XP070062	0.144591003656387	https://www.genecards.org/cgi-bin/carddisp.pl?gene=OTUD6A
MIR125A	MicroRNA 125a	RNA Gene		29	GC19P113552	0.144591003656387	https://www.genecards.org/cgi-bin/carddisp.pl?gene=MIR125A
LINC01554	Long Intergenic Non-Protein Coding RNA 1554	RNA Gene	Q52M75	27	GC05P095838	0.144591003656387	https://www.genecards.org/cgi-bin/carddisp.pl?gene=LINC01554
MIR199B	MicroRNA 199b	RNA Gene		27	GC09M128244	0.144591003656387	https://www.genecards.org/cgi-bin/carddisp.pl?gene=MIR199B
MIR590	MicroRNA 590	RNA Gene		27	GC07P074191	0.144591003656387	https://www.genecards.org/cgi-bin/carddisp.pl?gene=MIR590
PAPPA-AS1	PAPPA Antisense RNA 1	RNA Gene	Q5QFB9	27	GC09M116398	0.144591003656387	https://www.genecards.org/cgi-bin/carddisp.pl?gene=PAPPA-AS1
MIR124-1	MicroRNA 124-1	RNA Gene		26	GC08M009903	0.144591003656387	https://www.genecards.org/cgi-bin/carddisp.pl?gene=MIR124-1
BCAR4	Breast Cancer Anti-Estrogen Resistance 4	RNA Gene		24	GC16M020793	0.144591003656387	https://www.genecards.org/cgi-bin/carddisp.pl?gene=BCAR4
MIR1306	MicroRNA 1306	RNA Gene		24	GC22P020086	0.144591003656387	https://www.genecards.org/cgi-bin/carddisp.pl?gene=MIR1306
MIR532	MicroRNA 532	RNA Gene		24	GC0XP057619	0.144591003656387	https://www.genecards.org/cgi-bin/carddisp.pl?gene=MIR532
MIR7-1	MicroRNA 7-1	RNA Gene		24	GC09M109181	0.144591003656387	https://www.genecards.org/cgi-bin/carddisp.pl?gene=MIR7-1
LOXL1-AS1	LOXL1 Antisense RNA 1	RNA Gene		23	GC15M148144	0.144591003656387	https://www.genecards.org/cgi-bin/carddisp.pl?gene=LOXL1-AS1
H1-10-AS1	H1-10 Antisense RNA 1	RNA Gene	Q4G0G2	22	GC03P139204	0.144591003656387	https://www.genecards.org/cgi-bin/carddisp.pl?gene=H1-10-AS1
MIR502	MicroRNA 502	RNA Gene		22	GC0XP050014	0.144591003656387	https://www.genecards.org/cgi-bin/carddisp.pl?gene=MIR502
LINC00426	Long Intergenic Non-Protein Coding RNA 426	RNA Gene		21	GC13M030551	0.144591003656387	https://www.genecards.org/cgi-bin/carddisp.pl?gene=LINC00426
FAM225A	Family With Sequence Similarity 225 Member A	RNA Gene		20	GC09P113112	0.144591003656387	https://www.genecards.org/cgi-bin/carddisp.pl?gene=FAM225A
LINC01191	Long Intergenic Non-Protein Coding RNA 1191	RNA Gene		20	GC02P143694	0.144591003656387	https://www.genecards.org/cgi-bin/carddisp.pl?gene=LINC01191
RNF217-AS1	RNF217 Antisense RNA 1 (Head To Head)	RNA Gene		19	GC06M124563	0.144591003656387	https://www.genecards.org/cgi-bin/carddisp.pl?gene=RNF217-AS1
SCARNA10	Small Cajal Body-Specific RNA 10	RNA Gene		18	GC12P006510	0.144591003656387	https://www.genecards.org/cgi-bin/carddisp.pl?gene=SCARNA10
LINC01004	Long Intergenic Non-Protein Coding RNA 1004	RNA Gene		16	GC07M104950	0.144591003656387	https://www.genecards.org/cgi-bin/carddisp.pl?gene=LINC01004
UNC5B-AS1	UNC5B Antisense RNA 1	RNA Gene		16	GC10M071214	0.144591003656387	https://www.genecards.org/cgi-bin/carddisp.pl?gene=UNC5B-AS1
HOXB-AS2	HOXB Cluster Antisense RNA 2	RNA Gene		15	GC17P112558	0.144591003656387	https://www.genecards.org/cgi-bin/carddisp.pl?gene=HOXB-AS2
LINC01060	Long Intergenic Non-Protein Coding RNA 1060	RNA Gene		15	GC04P188372	0.144591003656387	https://www.genecards.org/cgi-bin/carddisp.pl?gene=LINC01060
LINC01093	Long Intergenic Non-Protein Coding RNA 1093	RNA Gene		15	GC04M184893	0.144591003656387	https://www.genecards.org/cgi-bin/carddisp.pl?gene=LINC01093
MT-TP	Mitochondrially Encoded TRNA-Pro (CCN)	RNA Gene		15	GCMTM015957	0.144591003656387	https://www.genecards.org/cgi-bin/carddisp.pl?gene=MT-TP
ZNF337-AS1	ZNF337 Antisense RNA 1	RNA Gene		15	GC20P025624	0.144591003656387	https://www.genecards.org/cgi-bin/carddisp.pl?gene=ZNF337-AS1
EIF2AK3-DT	EIF2AK3 Divergent Transcript	RNA Gene		13	GC02P089299	0.144591003656387	https://www.genecards.org/cgi-bin/carddisp.pl?gene=EIF2AK3-DT
MIR329-2	MicroRNA 329-2	RNA Gene		13	GC14P116749	0.144591003656387	https://www.genecards.org/cgi-bin/carddisp.pl?gene=MIR329-2
MIR4485	MicroRNA 4485	RNA Gene		13	GC11M012257	0.144591003656387	https://www.genecards.org/cgi-bin/carddisp.pl?gene=MIR4485
TRP-AGG2-6	TRNA-Pro (Anticodon AGG) 2-6	RNA Gene		13	GC14M026911	0.144591003656387	https://www.genecards.org/cgi-bin/carddisp.pl?gene=TRP-AGG2-6
MAFG-AS1	MAFG Antisense RNA 1	RNA Gene		12	GC17P113391	0.144591003656387	https://www.genecards.org/cgi-bin/carddisp.pl?gene=MAFG-AS1
MIR1244-3	MicroRNA 1244-3	RNA Gene		12	GC12M029466	0.144591003656387	https://www.genecards.org/cgi-bin/carddisp.pl?gene=MIR1244-3
