# Supplementary material for: Ferroptosis regulation by traditional chinese medicine for ischemic stroke intervention based on network pharmacology and data mining
Source: PLoS One. 2025 Apr 16;20(4):e0321751. doi: 10.1371/journal.pone.0321751 (PMC12002469; doi:10.1371/journal.pone.0321751)
Supplement: S1 File — (ZIP) [file pone.0321751.s001.zip › 铁死亡基因/汇总.xlsx]

## Sheet: Sheet1
symbol
RPL8
IREB2
ATP5MC3
CS
EMC2
ACSF2
NOX1
CYBB
NOX3
NOX4
NOX5
DUOX1
DUOX2
G6PD
PGD
VDAC2
PIK3CA
FLT3
SCP2
TP53
ACSL4
LPCAT3
NRAS
KRAS
HRAS
TF
TFRC
TFR2
SLC38A1
SLC1A5
GLS2
GOT1
CARS1
ALOX5
KEAP1
HMOX1
ATG5
ATG7
NCOA4
ALOX12
ALOX12B
ALOX15
ALOX15B
ALOXE3
PHKG2
ACO1
G6PDX
ULK1
ATG3
ATG4D
BECN1
MAP1LC3A
GABARAPL2
GABARAPL1
ATG16L1
WIPI1
WIPI2
SNX4
ATG13
ULK2
SAT1
EGFR
MAPK3
MAPK1
BID
ZEB1
DPP4
CDKN2A
PEBP1
SOCS1
CDO1
MYB
MAPK8
MAPK9
CHAC1
MAPK14
LINC00472
PRKAA2
PRKAA1
ELAVL1
BAP1
ABCC1
MIR6852
ACVR1B
TGFBR1
EPAS1
HILPDA
HIF1A
IFNG
ANO6
LPIN1
HMGB1
TNFAIP3
TLR4
ATF3
ATM
YY1AP1
EGLN2
MIOX
TAFAZZIN
MTDH
IDH1
SIRT1
FBXW7
PANX1
DNAJB6
BACH1
LONP1
CD82
IL1B
CTSB
POR
CYB5R1
ELOVL5
FADS1
PTEN
NR1D1
NR1D2
TBK1
IL6
USP7
miR-182-5p
miR-378a-3p
ATF4
AQP3
AQP5
AQP8
LINC00618
MT1DP
PEX10
AGPAT3
PEX12
CHP1
GPAT4
BRPF1
OSBPL9
INTS2
MMD
CYP4F8
MLLT1
TTPA
GRIA3
EPT1
POM121L12
LIG3
AEBP2
AGPS
CDCA3
PEX2
PEX6
TIMM9
DCAF7
LCE2C
FAR1
PHF21A
SMAD7
LYRM1
AMN
PEX3
MTCH1
ACADSB
PVT1
hsa_circ_0008367
SLC39A14
MAP3K11
GSK3B
BRD7
SLC25A28
MFN2
SLC11A2
ZFAS1
TSC1
TGFB1
SNCA
SIRT3
CGAS
STING1
HDDC3
MIR761
MDM2
MDM4
MIR214
DLD
WWTR1
PRKCA
LGMN
SMPD1
MYCN
IFNA1
IFNA2
IFNA4
IFNA5
IFNA6
IFNA7
IFNA8
IFNA10
IFNA13
IFNA14
IFNA16
IFNA17
IFNA21
SMG9
PPARG
MIR335
SNX5
PAQR3
MICU1
TOR2A
MIR375
MAP3K14
CircKDM4C
MIR324
QSOX1
MIB2
CLTRN
KLF2
MIR5096
HOTAIR
H19
FOXO4
YTHDC2
DDR2
SLC39A7
TRIM46
ACSL1
KDM5A
TRIM21
DPEP1
CYGB
IDO1
GSTZ1
GJA1
SLC7A11
PGRMC1
CIRBP
circPSEN1
USP11
YAP1
MIR135B
TRIM26
NDRG1
MIR302A
ASMTL-AS1
FADS2
PIEZO1
LIFR
PTPN6
MIR15A
EGR1
ADAM23
ARHGEF26-AS1
CPEB1
COX4I2
lncRNA AABR07017145.1
TIMP1
KDM6B
METTL14
MIB1
KDM5C
MEG3
CCDC6
CFL1
MIR539
KMT2D
GPX4
AKR1C1
AKR1C2
AKR1C3
RB1
HSPB1
HSF1
GCLC
NFE2L2
SQSTM1
NQO1
FTH1
MUC1
SLC3A2
MT1G
SLC40A1
CISD1
FANCD2
FTMT
HSPA5
HELLS
SCD
SRC
STAT3
PML
MTOR
NFS1
TP63
CDKN1A
MIR137
ENPP2
FH
CISD2
MIR9-1
MIR9-2
MIR9-3
CBS
ISCU
ACSL3
OTUB1
CD44
LINC00336
BRD4
PRDX6
MIR17
SESN2
NF2
ARNTL
JUN
CA9
TMBIM4
PLIN2
MIR212
Fer1HCH
AIFM2
LAMP2
ZFP36
PROM2
CHMP5
CHMP6
CAV1
GCH1
DAZAP1
PIR
FTL
HCAR1
SLC16A1
RRM2
NR4A1
RPTOR
SREBF1
SREBF2
FZD7
P4HB
NT5DC2
BCAT2
PLA2G6
MIR424
PARK7
FXN
SUV39H1
ATF2
ACOT1
ALDH3A2
STK11
FNDC5
CircIL4R
CDH1
NEDD4L
BRD2
BRD3
BRDT
DECR1
GLRX5
NCOA3
NR5A2
PANX2
RHEBP1
TFAP2A
CP
ARF6
GDF15
ABHD12
PPP1R13L
TFAM
KDM3B
RNF113A
AHCY
circ-TTBK2
MIR522
IDH2
PPARA
NOS2
SIAH2
RELA
VDR
NEDD4
PRDX1
AR
MTF1
COPZ1
NUPR1
USP35
NEAT1
PARP1
PARP2
PARP3
PARP4
PARP6
PARP8
PARP9
PARP10
PARP11
PARP12
PARP14
PARP15
PARP16
PDSS2
TXN
SENP1
OIP5-AS1
MIR190A
FGF21
CREB1
CREB3
CREB5
MIR130B
BEX1
ASAH2
FABP4
AKT1S1
MLST8
TYRO3
SIRT6
TMSB4X
TMSB4Y
KIF20A
ECH1
circRHOT1
ETV4
MEG8
VCP
circ_0007142
RBMS1
KDM4A
MGST1
circKIF4A
miR-7-5p
circ_0067934
MPC1
CHMP1A
CAMKK2
SOX2
SRSF9
PROK2
MIR4443
SIRT2
circRNA1615
MIR27A
MIR670
MEF2C
EZH2
PEDS1
ADAMTS13
CDC25A
CircFNDC3B
PPARD
ENO3
LCN2
MARCHF5
TRIB2
DHODH
MIR545
PDK4
CircPVT1
MIR9-3HG
ADIPOQ
circDTL
mmu_circRNA_0000309
PTPN18
ABCC5
CISD3
MS4A15
FURIN
circRHBG
GALNT14
KLHDC3
LINC01833
circGFRA1
MAPKAP1
PRR5
RICTOR
GSTM1
TERT
circ0097009
TMEM161B-DT
circEPSTI1
MIR18A
RARRES2
PTGS2
NFE2
AKT1
METTL3
S100A4
SOD1
CD274
PPFIA1
NLRP3
CASP3
BCL2
TMEM173
VEGFA
BAX
IL17A
DDIT3
GCLM
PDCD1
ROS1
LPA
MLKL
MYC
RIPK3
SLC2A1
PRKN
MB21D1
ALB
STEAP3
RIPK1
CD36
SOD2
PINK1
CAT
YTHDF2
SRF
MAP1LC3B
SP1
CXCL2
PCSK1
APP
TFEB
FTO
MAPT
ALDH2
FOXO3
GSDMD
TXNIP
ERBB2
HSP90AA1
TXNRD1
STAT1
DDIT4
ASCL4
ALKBH5
NLRP1
GPX1
CXCL8
MAP3K5
PPP1R11
EIF2AK3
FDFT1
ABCB1
IGF2BP3
USP14
AHR
AURKA
APOE
PIK3CG
GSS
SLC7A5
GABPA
GLI2
PKM
MIR7-3HG
YTHDF1
DEGS1
HMGCR
IL10
FOXO1
PRDX5
IRF1
HSPA4
GLS
PSEN1
AGT
SYVN1
PIK3CB
MAP2K7
GSR
KL
HEPFAL
GABPB1-AS1
SCARNA5
SOD2-OT1
TMEM164
LINC01672
RAB4B-EGLN2
TRIM7
PCBP2
VDAC3
PCBP1
BDNF-AS
TMX2-CTNND1
PLXNB2
CERNA3
XIST
PRNP
MAP1LC3C
SLC39A8
EMSLR
GAS5
ZFPM2-AS1
MSC-AS1
TUG1
EP300
MIR4435-2HG
HULC
MIR93
LINC01614
LINC01224
CYTOR
MIR494
SNHG7
TRC-GCA24-1
LINC00665
ATL1
SNHG16
TRA-TGC7-1
LINC-ROR
SNORD46
SNHG14
VDAC1
MIR133B
KCNQ1OT1
PSMA3-AS1
SOCS2
ACSL5
TMPO-AS1
SNHG1
SNORD118
LINC01503
OTUD6B-AS1
TIGAR
TRU-TCA1-1
LINC01857
SNORD15A
TNF
MIR497
MIAT
PDIA4
DANCR
CTH
COQ2
ACSL6
SAT2
GRIK1-AS2
LUCAT1
NR1H4
HNF4A
BMAL1
MIRLET7C
MIR4668
MIR758
HNRNPC
RBMX
PNO1
MIR100HG
CCDC144NL-AS1
ARRDC1-AS1
HMGCS1
H1-3
MIR129-1
LDHA
MIR429
FBLN1
H2AX
GPX3
SND1
ZNF350
TRIM59
PAX8-AS1
LINC02605
ELF3-AS1
HSPA8
CASC2
HCG18
YY1
CUL4B
NFE2L1
LASTR
CBSLR
HOTAIRM1
SNAI3-AS1
LIPE-AS1
LINC01871
SQLE
EMP1
ACTB
KRT18
KRT14
EEF1A1
KRT16
KRT6B
MIR23A
KTN1-AS1
PGR-AS1
LINC00462
CASC9
DLEU1
MIR193A
LINC00324
LINC00205
SNHG10
LINC01063
GDNF-AS1
RMST
SFTA1P
SLCO4A1-AS1
LINC02541
APOC1
MIR320A
SNHG17
ENO1
HOXB-AS3
MIR338
LINC02446
PELATON
C1RL-AS1
LINC01655
PCSK9
DARS1-AS1
G3BP1
MIR142
LINC01133
HNRNPD
RNU6-1
MILIP
HNRNPM
SREBF2-AS1
HSPA9
LINC00520
ZNF667-AS1
VIM
ATP5F1A
ATP5F1B
PCBP3
IGKC
IGHG4
MAPT-AS1
NAT10
MIR655
FASN
FSCN1
IFITM9P
XRCC6
PTBP1
CCT3
SKP2
MIR181D
MYLK-AS1
MIR373
SCARNA22
NCK1-DT
MIR507
MIR193BHG
CKB
H2AC1
SLC25A5-AS1
SUMO1
ADCY10
POLE2
APOL3
CRMA
DNMT1
SSBP1
WTAP
LINC03122
MIR155HG
LINC00968
CTNNB1
YWHAE
BGN
RACK1
MFGE8
RPL7
RPS3A
FHOD1
TRIM54
SFTA3
MIR30E
MIR122
CD300LD-AS1
ZEB1-AS1
MIR372
SLC7A11-AS1
MIR4465
TMEM105
MIR155
PTGES2-AS1
LINC01436
MIR1273C
PRKCB
IRF8
HAMP
MBTPS1
CD276
HDLBP
OTUD5
LACTB
LRFN5
SLC47A1
TRIM69
PRRX2
ZC3H13
PRMT9
MIR181B1
FOXC2-AS1
MIR362
H3P16
MIR15B
CASC8
GGT1
SPARC
GPD2
FOXC1
MAT2A
UBE2G2
UBE2J2
CERS6
MCU
NKAP
YTHDC1
KLF11
STYK1
MARCHF6
POU6F1
SLC35F2
C1QL3
MIR19A
LINC00511
LINC01139
LOC654780
DUXAP8
MIR29A
NFKB1
PHGDH
CASK
KAT5
KDM1A
ALDH1A1
HNRNPA1
KRT1
CYP24A1
SLC11A1
ARG2
KRT5
STUB1
CSTA
DKK1
ETFA
KRT17
MCM5
SHC1
TUBA1B
KRT10
LTBP2
SNAI2
TAGLN
KRT6A
P4HA1
SNRPB
FFAR2
GRK4
KRT2
KRT9
SLC6A14
SQOR
CALCOCO2
CPLX2
RETREG1
USP10
AMER1
ISYNA1
KLF15
PM20D1
TAX1BP1
CRIM1
DCD
IGHG1
H4C1
HECW1
MITD1
NOL10
SERPINB12
H2BC12
SELENOK
MIR491
LINC00092
LINC00958
MIR147A
ADAMTS9-AS1
MYH16
MIR656
A2M-AS1
DDX11-AS1
IRAG1-AS1
VTRNA1-1
EIF3J-DT
IGKV2D-40
MIR587
SDCBP2-AS1
IGKV2-40
IGKV3D-20
LINC01508
MIR365B
LINC01836
PGM5P3-AS1
LINC02154
BIRC5
ITCH
XBP1
HNRNPA2B1
SPHK1
CELF2
FGF4
PLTP
EFEMP1
ELOC
TAF15
TRPM4
WDR5
ANKRD1
SGK2
CDCA7
ISCA2
UCHL5
USF2
MAFG
SHARPIN
AMBRA1
CUL9
FUNDC1
HRNR
YY2
MIR10B
MIR30B
MIR370
MIRLET7B
LINC02908
SNHG6
LINC02913
MIR431
MIR1-1
MIR217
MIR3200
SNORD95
ILF3-DT
HAGLROS
INKA2-AS1
BOLA3-DT
LINC02716
LINC00616
LINC01579
LINC02080
MIR1287
SNHG21
LINC01956
FOXD1-AS1
PWAR1
FGFR1
ESR1
INSR
MMP2
NPM1
TYMS
SLC12A5
ALDH7A1
HSPG2
PSAP
CD59
NAMPT
OGDH
ALAS2
APEX1
ATIC
ERCC6
GSTM3
IGFBP7
SPTLC1
TALDO1
ALDH1A3
COX4I1
CTNND1
DDB1
ITGB5
PLAUR
PPIF
SLC25A13
ADAM15
CCL5
LGALS1
MYOF
RBX1
RUNX3
SETDB1
UBE2D3
ANXA3
CUL4A
H1-4
LTBP4
MDH1
NGLY1
TMED10
TRPM7
ACTR2
ADSS2
CTSE
PCSK6
SEMA5A
TIMP2
ABCB10
COX5B
FOSL2
NPEPPS
PARL
TECR
DNAJC7
EIF5
ELOB
H1-2
HMGB3
IGF2BP1
KLB
RPA3
TNFRSF19
DCAF8
H1-5
HJURP
IBA57
NSUN5
SCARA5
SLC2A12
TCEA1
TES
TBCA
TRIM36
ACTR1B
FKBP2
H1-1
HIVEP3
MRPL19
SH3BGRL3
UFL1
PCDH20
PFDN6
ABCF3
COX7A1
CST1
CST4
METTL16
WDR76
C1QTNF6
SPCS2
TRIM6
COMMD10
FOXN4
HSDL2
MAL2
ZNF8
KPRP
H1-10
SERF2
MIR132
MIR499A
LINC00473
MIR326
MIR199A2
MIR31HG
MIR486-1
MIR144
CARMN
LINC-PINT
LINC00460
LINC00673
HEIH
LINC01094
MIR552
SNORA56
LINC00239
LINC00996
DNAJC3-DT
ZBTB40-IT1
ARGLU1-DT
ITGB2-AS1
LINC00449
MIR4735
MIR6825
MIR498
CDH2
CDK1
CYLD
SMARCB1
LTF
MEN1
ABCB6
CX3CL1
FMR1
PYCR1
ADIPOR1
HTR2B
JAM3
REST
RHOT1
YME1L1
BCAP31
CDH4
SLC25A10
SEC24B
STEAP1
MBOAT7
SPINK2
BCAR3
CSRP2
FBXO31
CAPG
HIPK3
RBM15
SELENOP
SLC27A5
SLIRP
STOML2
TFCP2L1
BNC1
GPM6A
HPCAL1
C19orf12
TRIM11
GABPB1
TRIM3
SCGB1D2
SPC25
ZSCAN25
TMED8
MIR127
MIR106A
LINC01558
LINC00240
LINC00342
BBOX1-AS1
PWAR4
TMEM254-AS1
LINC02587
OGFRP1
C8orf76
EPHA2
NOTCH2
ATF6
TRPV4
FOXA2
CEBPA
FPR2
FUS
BSG
FXR1
HMGCL
PGAM1
TTBK2
DPP9
SLC27A4
AIM2
CEP290
LASP1
NDUFA4
STC1
EIF3H
FDX1
HACE1
MELTF
PCDH7
HLF
ITGB8
STC2
SLC38A5
HECTD3
TBRG4
TTC7B
PCDHB14
PGAM5
RNF182
UTP11
ATXN8OS
MIR17HG
TCL6
MIR26A1
MIR29C
LINC00963
CACNA1G-AS1
SNORD104
MIR486-2
CERS6-AS1
MIR501
TRAM2-AS1
MIR223HG
TDRKH-AS1
PDGFRB
PIM1
UBE2N
ANO1
FABP1
UCHL3
UBE2D2
ALG3
SETD7
CDK14
ME1
RSL1D1
ARPC1A
SOX15
MEX3A
MIR509-1
OLMALINC
MIR1231
MIR509-3
MIR509-2
MIR3938
ITGA6
ADAMTS9-AS2
ATP2A1-AS1
LINC00886
MALINC1
FGD5-AS1
GASAL1
RSF1-IT2
MIR152
PCAT1
FAM106A
LINC00242
LMO7DN
PGM5-AS1
SCAT1
LINC03007
PXN-AS1
LINC00680
LOC130062887
PCNA
EGLN1
TPM1
ANXA2
ANXA5
MDH2
GNB1
PHB1
TPM3
ATP6V1E1
CTSZ
KRT19
LGALS3
RPS6
ANP32A
PRKCSH
PSMA1
RPS3
PSMD8
SNAP29
STOM
EIF4H
RPL7A
RPS2
CLTB
MYL12A
TPM4
ANP32B
ANXA4
PSME1
TPD52L2
TXNL1
DECR2
DNAJC9
FKBP3
PYM1
CCDC124
MIR34C
PRECSIT
SNORA66
APCDD1L-DT
MIR924HG
LINC00664
ENSG00000229694
MIR22HG
MYCNOS
SNHG8
SBF2-AS1
LINP1
EOLA2-DT
WAC-AS1
LINC00908
LINC00844
PAXIP1-AS2
YTHDF3-DT
ZNF236-DT
PROX1
DOCK8-AS1
MIR146B
TP53TG1
DNM3OS
FALEC
LINC00649
MIR497HG
TMEM72-AS1
MIR34A
DLX6-AS1
MIR20A
LINC02910
MIR16-1
MIR24-2
MIR98
CBR3-AS1
LINC02901
MIR410
ITGB1-DT
LINC00941
LINC00702
LRP4-AS1
MGC32805
LINC02257
LINC01215
PCBP2-OT1
MIR3189
NR4A1AS
LINC02328
MIR140
MIR146A
MIR378A
MIR221
MIR222
MIR425
LINC00339
TTN-AS1
LINC01550
GMDS-DT
HOXB-AS4
LINC00944
MIR6073
G0S2
LINC00632
MIR4286
MIR664A
LINC01446
LINC02432
LINC01767
MIR4458
TRR-TCT2-1
GDPD5
MIR874
CHKB-CPT1B
SLC31A1
LRP8
ZRANB1
MIR106B
PRC1
HADHA
RUVBL1
CBX3
NAP1L1
SLX1A-SULT1A3
UCHL1
GSTP1
ALDOA
PGK1
TUBA1A
UBA1
ENO2
GPI
MYH9
RPL5
TUBB4A
YWHAG
ANXA1
DLST
GNB3
HSP90B1
RPSA
SMC3
YWHAB
DPYSL2
EWSR1
HP
MYH10
PRDX2
YWHAZ
ACTC1
EIF4A1
RPA2
VAPB
XRCC5
CCT5
CNBP
DHX9
PDIA3
RPL10
TRIM28
BANF1
DUT
KHDRBS1
LRPPRC
RPL15
RPL26
VAPA
HMGN1
LDHB
RPS13
RPS7
ITIH3
RPLP0
YBX1
CCT4
RPL13A
RPLP2
SNRPA
ALYREF
HNRNPA3
NOLC1
RPL30
RPL34
SNRPD1
SNRPD2
HNRNPL
MUC16
PFN2
RPS4X
SNU13
TBC1D5
NGB
RPL38
SLC25A31
USP44
CCT6A
MYL6B
NACA
PLXNA4
RUFY1
SNRPC
SNRPF
WBP11
YTHDF3
CCT8
KSR2
MAP4
PDIA6
RPL36A
TEX264
ACTBL2
ERH
FAM120A
ABRAXAS2
CNTNAP4
RTL1
H2AC21
KBTBD3
KIAA1614
RUFY3
SRSF8
TUBA4B
IGKV1-5
IGLV3-19
NET1
AIFM1
NDUFS7
LPIN2
CIAO1
LPIN3
CIAO2A
OTUD1
RPPH1
NTRK1
SHH
GATA3
VIRMA
TGFB2
GFRA1
PKN2
UBR2
MIR29B1
MIR208A
MIR1228
MIR572
MIR153-2
MIR194-1
NFKBIA
MPO
CASP6
TRPV1
SPP1
EHHADH
HDAC10
GPX2
PRMT3
MALAT1
MIR21
DLEU2
HOXA11-AS
MIR148B
MIR330
MIR148A
MIR328
MIR369
MIR374A
MIR376C
MIR19B1
MIR374B
DHRS4-AS1
ZNF561-AS1
MIR660
LCAL1
MIR421
ACAP2-IT1
PAXIP1-DT
LINC00648
MIR374C
BRAF
CASP8
HK2
UBE2L3
SPI1
SF3B2
RNF31
IL4I1
RMRP
MIR149
SNHG12
MIR139
MIR182
MIR23B
MIR181A1
MIR138-1
MIR608
PRDM16-DT
MIR492
MIR873
RUNX1-IT1
ST3GAL6-AS1
LINC00926
MIR383
MIR576
MIR1276
LINC00538
MIR4423
MIR4715
MIR609
SPACA6-AS1
LNCTAM34A
MIR1291
ENSG00000271806
CHEK2
CFTR
FGFR4
SMARCA4
CDC42
GNAS
CPS1
CAD
EEF2
GRN
MALT1
MIF
HCFC1
HUWE1
OGT
PPARGC1A
FHL2
HADHB
HTR1D
RPS6KB2
ABCA4
ASXL1
C1QBP
KPNA2
KPNB1
MYO9B
RB1CC1
RBBP4
SF3B1
BAMBI
CEACAM5
COPB2
GUCY1A1
PRMT7
RPS10
RPS27A
AHCYL1
CENPF
COPA
FARSB
MAD2L2
NLRP2
NNT
RUVBL2
SPAST
CBX5
DIAPH3
EFTUD2
ID1
POLR2B
POLR2E
PRPF8
RPS23
TNPO1
BNIP3
COPB1
DNAJA1
MAGED2
MSRB3
RBBP7
RPS12
ALDH1L1
HAT1
NLRP7
RBM10
ALDH1L2
ARCN1
ASXL2
BNIP3L
COPG1
DNAJA2
FAT1
ID3
NAP1L4
PCMT1
RCN2
COPE
DLX2
RNF113A
RPS15
ARMC5
UBE2O
BTN3A1
FOXK2
GOLGA4
HCFC2
KLHDC2
RPL24
COPG2
FXYD6
GCN1
MUC20
NAP1L5
SNRPA1
DUSP26
RAB13
SIGLEC9
ANKHD1
FOXK1
SPRR1A
FOXI2
LANCL2
FOXI3
OTUD6A
MIR125A
LINC01554
MIR199B
MIR590
PAPPA-AS1
MIR124-1
BCAR4
MIR1306
MIR532
MIR7-1
LOXL1-AS1
H1-10-AS1
MIR502
LINC00426
FAM225A
LINC01191
RNF217-AS1
SCARNA10
LINC01004
UNC5B-AS1
HOXB-AS2
LINC01060
LINC01093
MT-TP
ZNF337-AS1
EIF2AK3-DT
MIR329-2
MIR4485
TRP-AGG2-6
MAFG-AS1
MIR1244-3
