# Supplementary material for: Ferroptosis regulation by traditional chinese medicine for ischemic stroke intervention based on network pharmacology and data mining
Source: PLoS One. 2025 Apr 16;20(4):e0321751. doi: 10.1371/journal.pone.0321751 (PMC12002469; doi:10.1371/journal.pone.0321751)
Supplement: S1 File — (ZIP) [file pone.0321751.s001.zip › GO_KEGG/GO_BP.xlsx]

## Sheet: Sheet1
Category	Term	Count	%	PValue	Genes	List Total	Pop Hits	Pop Total	Fold Enrichment	Bonferroni	Benjamini	FDR
GOTERM_BP_DIRECT	GO:0033138~positive regulation of peptidyl-serine phosphorylation	3	21.428571428571427	0.0010253765395479438	AKT1, TNF, EGFR	14	73	19734	57.92759295499021	0.596225165352319	0.024498185431361685	0.02264142250839649
GOTERM_BP_DIRECT	GO:0048511~rhythmic process	3	21.428571428571427	0.001199448857983873	MAPK8, EP300, TP53	14	79	19734	53.52802893309222	0.65387288772771	0.027902968169940628	0.02578815044665327
GOTERM_BP_DIRECT	GO:0051402~neuron apoptotic process	3	21.428571428571427	0.0012914421093532657	HIF1A, TP53, PPARGC1A	14	82	19734	51.569686411149824	0.6809388933381297	0.029272687812007356	0.027054056495938925
GOTERM_BP_DIRECT	GO:0010508~positive regulation of autophagy	3	21.428571428571427	0.0014192149485722455	FOXO3, SQSTM1, FOXO1	14	86	19734	49.17109634551495	0.7150601351106478	0.03136465036344663	0.028987465324588117
GOTERM_BP_DIRECT	GO:0070141~response to UV-A	2	14.285714285714285	0.0019750829934455714	AKT1, EGFR	14	3	19734	939.7142857142857	0.8258258922926802	0.04157079443347345	0.03842006680107219
GOTERM_BP_DIRECT	GO:0051097~negative regulation of helicase activity	2	14.285714285714285	0.0019750829934455714	SIRT1, TP53	14	3	19734	939.7142857142857	0.8258258922926802	0.04157079443347345	0.03842006680107219
GOTERM_BP_DIRECT	GO:0006606~protein import into nucleus	3	21.428571428571427	0.002184908016435529	AKT1, TP53, SQSTM1	14	107	19734	39.52069425901201	0.8553693163240258	0.04491764387276762	0.04151325231227505
GOTERM_BP_DIRECT	GO:0060070~canonical Wnt signaling pathway	3	21.428571428571427	0.0023904414913930097	CTNNB1, FOXO3, FOXO1	14	112	19734	37.75637755102041	0.8794487121952175	0.048026142690714105	0.044386152237911106
GOTERM_BP_DIRECT	GO:0001547~antral ovarian follicle growth	2	14.285714285714285	0.0032898038244756206	FOXO3, ESR1	14	5	19734	563.8285714285714	0.9456864085296757	0.0646263684630322	0.059728216102146264
GOTERM_BP_DIRECT	GO:0018394~peptidyl-lysine acetylation	2	14.285714285714285	0.00394656455988368	EP300, SIRT1	14	6	19734	469.85714285714283	0.9696714435132727	0.07422900150930155	0.06860304777499929
GOTERM_BP_DIRECT	GO:1903721~positive regulation of I-kappaB phosphorylation	2	14.285714285714285	0.00394656455988368	AKT1, TNF	14	6	19734	469.85714285714283	0.9696714435132727	0.07422900150930155	0.06860304777499929
GOTERM_BP_DIRECT	GO:0043524~negative regulation of neuron apoptotic process	3	21.428571428571427	0.00429256360752622	SIRT1, HIF1A, PPARGC1A	14	151	19734	28.004730368968776	0.977691643690261	0.07905471310527457	0.07306300973643587
GOTERM_BP_DIRECT	GO:0090090~negative regulation of canonical Wnt signaling pathway	3	21.428571428571427	0.004574027516596117	CTNNB1, FOXO3, FOXO1	14	156	19734	27.107142857142858	0.9826248807457577	0.08127535837965309	0.07511534818572012
GOTERM_BP_DIRECT	GO:0010573~vascular endothelial growth factor production	2	14.285714285714285	0.004602925805897389	HIF1A, TNF	14	7	19734	402.73469387755097	0.9830651198484034	0.08127535837965309	0.07511534818572012
GOTERM_BP_DIRECT	GO:0006914~autophagy	3	21.428571428571427	0.004688962983441525	TP53, SQSTM1, FOXO1	14	158	19734	26.76401446654611	0.9843109418073216	0.08127535837965309	0.07511534818572012
GOTERM_BP_DIRECT	GO:0001542~ovulation from ovarian follicle	2	14.285714285714285	0.00525888778519785	FOXO3, SIRT1	14	8	19734	352.3928571428571	0.9905441694289693	0.08940109234836345	0.08262521770205083
GOTERM_BP_DIRECT	GO:0001666~response to hypoxia	3	21.428571428571427	0.005847138877719919	EP300, HIF1A, TNF	14	177	19734	23.8910411622276	0.9943946931953539	0.09682174882836435	0.0894834488606037
GOTERM_BP_DIRECT	GO:0009651~response to salt stress	2	14.285714285714285	0.0059144507202847	TNF, TP53	14	9	19734	313.23809523809524	0.9947203588840319	0.09682174882836435	0.0894834488606037
GOTERM_BP_DIRECT	GO:0006915~apoptotic process	4	28.57142857142857	0.006164832979513122	EP300, TP53, SQSTM1, FOXO1	14	593	19734	9.508070344495302	0.995774340759035	0.0990856791616291	0.09157579171385856
GOTERM_BP_DIRECT	GO:2000177~regulation of neural precursor cell proliferation	2	14.285714285714285	0.006569614834049849	FOXO3, FOXO1	14	10	19734	281.9142857142857	0.997052211724197	0.10370606273750119	0.09584598784676297
GOTERM_BP_DIRECT	GO:0051897~positive regulation of phosphatidylinositol 3-kinase/protein kinase B signal transduction	3	21.428571428571427	0.006845018862167209	SIRT1, TNF, EGFR	14	192	19734	22.02455357142857	0.9976929860666607	0.10615783638869847	0.09811193702439666
GOTERM_BP_DIRECT	GO:0007165~signal transduction	5	35.714285714285715	0.007014882279299269	MAPK8, AKT1, HIF1A, ESR1, EGFR	14	1240	19734	5.683755760368664	0.9980167301939877	0.10691648163621643	0.09881308314116384
GOTERM_BP_DIRECT	GO:0006110~regulation of glycolytic process	2	14.285714285714285	0.007878747485986461	EP300, HIF1A	14	12	19734	234.92857142857142	0.9990811565037295	0.1180476741968141	0.10910062196696506
GOTERM_BP_DIRECT	GO:1903377~negative regulation of oxidative stress-induced neuron intrinsic apoptotic signaling pathway	2	14.285714285714285	0.008532716469359557	CTNNB1, HIF1A	14	13	19734	216.85714285714283	0.9994870265163429	0.12571535598189748	0.11618715592444598
GOTERM_BP_DIRECT	GO:0045737~positive regulation of cyclin-dependent protein serine/threonine kinase activity	2	14.285714285714285	0.009186287519376626	AKT1, EGFR	14	14	19734	201.36734693877548	0.9997136247727859	0.13097868011498287	0.12105156295694684
GOTERM_BP_DIRECT	GO:0006473~protein acetylation	2	14.285714285714285	0.009186287519376626	EP300, FOXO1	14	14	19734	201.36734693877548	0.9997136247727859	0.13097868011498287	0.12105156295694684
GOTERM_BP_DIRECT	GO:0042981~regulation of apoptotic process	3	21.428571428571427	0.009372444929153973	AKT1, SIRT1, TP53	14	226	19734	18.711125158027812	0.9997574522886116	0.13151176694241448	0.1215442461447428
GOTERM_BP_DIRECT	GO:0048546~digestive tract morphogenesis	2	14.285714285714285	0.009839460858995445	HIF1A, EGFR	14	15	19734	187.94285714285715	0.999840131413479	0.13381666768233805	0.12367445418152737
GOTERM_BP_DIRECT	GO:1900034~regulation of cellular response to heat	2	14.285714285714285	0.009839460858995445	EP300, SIRT1	14	15	19734	187.94285714285715	0.999840131413479	0.13381666768233805	0.12367445418152737
GOTERM_BP_DIRECT	GO:0006366~transcription by RNA polymerase II	3	21.428571428571427	0.01010173324537529	CTNNB1, ESR1, SQSTM1	14	235	19734	17.994528875379938	0.9998735093489289	0.13530200286229935	0.12504721305260016
GOTERM_BP_DIRECT	GO:0050821~protein stabilization	3	21.428571428571427	0.010433805561694258	EP300, TP53, PPARGC1A	14	239	19734	17.693365212193665	0.9999059740246545	0.13766394203787646	0.12723013647618223
GOTERM_BP_DIRECT	GO:0070542~response to fatty acid	2	14.285714285714285	0.011144615294370105	FOXO3, FOXO1	14	17	19734	165.83193277310923	0.9999501827235411	0.14458108035587436	0.133623012048359
GOTERM_BP_DIRECT	GO:0043161~proteasome-mediated ubiquitin-dependent protein catabolic process	3	21.428571428571427	0.011285174824157614	CTNNB1, AKT1, SIRT1	14	249	19734	16.982788296041306	0.9999560655869936	0.14458108035587436	0.133623012048359
GOTERM_BP_DIRECT	GO:0048143~astrocyte activation	2	14.285714285714285	0.011796596833653611	TNF, EGFR	14	18	19734	156.61904761904762	0.9999721920396715	0.14897416572785416	0.13768313732992857
GOTERM_BP_DIRECT	GO:1902176~negative regulation of oxidative stress-induced intrinsic apoptotic signaling pathway	2	14.285714285714285	0.01244818154891229	AKT1, SIRT1	14	19	19734	148.37593984962405	0.9999844780799333	0.1528360067949787	0.14125228229807416
GOTERM_BP_DIRECT	GO:0030330~DNA damage response, signal transduction by p53 class mediator	2	14.285714285714285	0.01244818154891229	FOXO3, TP53	14	19	19734	148.37593984962405	0.9999844780799333	0.1528360067949787	0.14125228229807416
GOTERM_BP_DIRECT	GO:0001892~embryonic placenta development	2	14.285714285714285	0.013099369661175671	HIF1A, EGFR	14	20	19734	140.95714285714286	0.9999913361903531	0.15785899573132187	0.14589456958426464
GOTERM_BP_DIRECT	GO:0031929~TOR signaling	2	14.285714285714285	0.013750161392886632	AKT1, HIF1A	14	21	19734	134.24489795918367	0.999995164298207	0.15785899573132187	0.14589456958426464
GOTERM_BP_DIRECT	GO:0060252~positive regulation of glial cell proliferation	2	14.285714285714285	0.013750161392886632	TNF, EGFR	14	21	19734	134.24489795918367	0.999995164298207	0.15785899573132187	0.14589456958426464
GOTERM_BP_DIRECT	GO:0031641~regulation of myelination	2	14.285714285714285	0.013750161392886632	CTNNB1, AKT1	14	21	19734	134.24489795918367	0.999995164298207	0.15785899573132187	0.14589456958426464
GOTERM_BP_DIRECT	GO:2000774~positive regulation of cellular senescence	2	14.285714285714285	0.013750161392886632	SIRT1, TP53	14	21	19734	134.24489795918367	0.999995164298207	0.15785899573132187	0.14589456958426464
GOTERM_BP_DIRECT	GO:0010821~regulation of mitochondrion organization	2	14.285714285714285	0.014400556964525303	EP300, SQSTM1	14	22	19734	128.14285714285714	0.9999973010348971	0.15912615445800463	0.14706568800021466
GOTERM_BP_DIRECT	GO:2000377~regulation of reactive oxygen species metabolic process	2	14.285714285714285	0.014400556964525303	TNF, FOXO1	14	22	19734	128.14285714285714	0.9999973010348971	0.15912615445800463	0.14706568800021466
GOTERM_BP_DIRECT	GO:2000010~positive regulation of protein localization to cell surface	2	14.285714285714285	0.014400556964525303	AKT1, TNF	14	22	19734	128.14285714285714	0.9999973010348971	0.15912615445800463	0.14706568800021466
GOTERM_BP_DIRECT	GO:0045861~negative regulation of proteolysis	2	14.285714285714285	0.01570016051186858	AKT1, TP53	14	24	19734	117.46428571428571	0.9999991593132019	0.16925538893282713	0.15642720900239793
GOTERM_BP_DIRECT	GO:2000378~negative regulation of reactive oxygen species metabolic process	2	14.285714285714285	0.01570016051186858	HIF1A, TP53	14	24	19734	117.46428571428571	0.9999991593132019	0.16925538893282713	0.15642720900239793
GOTERM_BP_DIRECT	GO:0097150~neuronal stem cell population maintenance	2	14.285714285714285	0.016349368928982394	FOXO3, FOXO1	14	25	19734	112.76571428571428	0.9999995308265532	0.17205764444310043	0.15901707636879306
GOTERM_BP_DIRECT	GO:0014850~response to muscle activity	2	14.285714285714285	0.016349368928982394	HIF1A, PPARGC1A	14	25	19734	112.76571428571428	0.9999995308265532	0.17205764444310043	0.15901707636879306
GOTERM_BP_DIRECT	GO:0006974~DNA damage response	3	21.428571428571427	0.016802694628033164	SIRT1, TP53, FOXO1	14	307	19734	13.774313634248486	0.9999996878518376	0.1727171603558674	0.1596266063469951
GOTERM_BP_DIRECT	GO:0006355~regulation of DNA-templated transcription	4	28.57142857142857	0.016893240475873823	HIF1A, ESR1, TP53, PPARGC1A	14	858	19734	6.571428571428571	0.9999997122581392	0.1727171603558674	0.1596266063469951
GOTERM_BP_DIRECT	GO:0051247~positive regulation of protein metabolic process	2	14.285714285714285	0.016998182071222244	MAPK8, AKT1	14	26	19734	108.42857142857142	0.999999738169783	0.1727171603558674	0.1596266063469951
GOTERM_BP_DIRECT	GO:0006357~regulation of transcription by RNA polymerase II	5	35.714285714285715	0.01720389023425197	FOXO3, HIF1A, ESR1, TP53, FOXO1	14	1606	19734	4.388454011741683	0.9999997823939345	0.17282089735316752	0.15972248092481658
GOTERM_BP_DIRECT	GO:0097421~liver regeneration	2	14.285714285714285	0.020236326350328206	TNF, EGFR	14	31	19734	90.94009216589862	0.99999998583363	0.19658145597461685	0.18168218272767192
GOTERM_BP_DIRECT	GO:0043122~regulation of canonical NF-kappaB signal transduction	2	14.285714285714285	0.020236326350328206	TNF, SQSTM1	14	31	19734	90.94009216589862	0.99999998583363	0.19658145597461685	0.18168218272767192
GOTERM_BP_DIRECT	GO:0045930~negative regulation of mitotic cell cycle	2	14.285714285714285	0.020236326350328206	TNF, EGFR	14	31	19734	90.94009216589862	0.99999998583363	0.19658145597461685	0.18168218272767192
GOTERM_BP_DIRECT	GO:1900017~positive regulation of cytokine production involved in inflammatory response	2	14.285714285714285	0.020882772463730867	HIF1A, TNF	14	32	19734	88.09821428571428	0.999999992095621	0.20065620497758788	0.18544809894421868
GOTERM_BP_DIRECT	GO:0000423~mitophagy	2	14.285714285714285	0.02152882484213026	TP53, SQSTM1	14	33	19734	85.42857142857143	0.9999999955897413	0.20419003745947423	0.188714095706324
GOTERM_BP_DIRECT	GO:0045648~positive regulation of erythrocyte differentiation	2	14.285714285714285	0.02217448370600625	FOXO3, HIF1A	14	34	19734	82.91596638655462	0.9999999975393632	0.20419003745947423	0.188714095706324
GOTERM_BP_DIRECT	GO:1990090~cellular response to nerve growth factor stimulus	2	14.285714285714285	0.02217448370600625	AKT1, FOXO3	14	34	19734	82.91596638655462	0.9999999975393632	0.20419003745947423	0.188714095706324
GOTERM_BP_DIRECT	GO:0032007~negative regulation of TOR signaling	2	14.285714285714285	0.02217448370600625	SIRT1, HIF1A	14	34	19734	82.91596638655462	0.9999999975393632	0.20419003745947423	0.188714095706324
GOTERM_BP_DIRECT	GO:2001240~negative regulation of extrinsic apoptotic signaling pathway in absence of ligand	2	14.285714285714285	0.024109101407938108	AKT1, TNF	14	37	19734	76.19305019305018	0.999999999572712	0.21971593448059057	0.20306325618850962
GOTERM_BP_DIRECT	GO:0002052~positive regulation of neuroblast proliferation	2	14.285714285714285	0.02475318840921834	CTNNB1, HIF1A	14	38	19734	74.18796992481202	0.9999999997616295	0.221028470239889	0.20427631242758973
GOTERM_BP_DIRECT	GO:0071392~cellular response to estradiol stimulus	2	14.285714285714285	0.02475318840921834	ESR1, EGFR	14	38	19734	74.18796992481202	0.9999999997616295	0.221028470239889	0.20427631242758973
GOTERM_BP_DIRECT	GO:0048144~fibroblast proliferation	2	14.285714285714285	0.025396882995301927	ESR1, TP53	14	39	19734	72.28571428571429	0.9999999998670245	0.22450844567846903	0.20749253407161675
GOTERM_BP_DIRECT	GO:0033077~T cell differentiation in thymus	2	14.285714285714285	0.02604018538258371	CTNNB1, TP53	14	40	19734	70.47857142857143	0.9999999999258216	0.22791607800201982	0.21064189561951377
GOTERM_BP_DIRECT	GO:0043154~negative regulation of cysteine-type endopeptidase activity involved in apoptotic process	2	14.285714285714285	0.02732561444003226	AKT1, TNF	14	42	19734	67.12244897959184	0.9999999999769191	0.2288294394988286	0.2114860317540079
GOTERM_BP_DIRECT	GO:0042594~response to starvation	2	14.285714285714285	0.02732561444003226	FOXO3, PPARGC1A	14	42	19734	67.12244897959184	0.9999999999769191	0.2288294394988286	0.2114860317540079
GOTERM_BP_DIRECT	GO:0046427~positive regulation of receptor signaling pathway via JAK-STAT	2	14.285714285714285	0.027967741548969045	EP300, TNF	14	43	19734	65.56146179401993	0.9999999999871259	0.2288294394988286	0.2114860317540079
GOTERM_BP_DIRECT	GO:0032722~positive regulation of chemokine production	2	14.285714285714285	0.027967741548969045	HIF1A, TNF	14	43	19734	65.56146179401993	0.9999999999871259	0.2288294394988286	0.2114860317540079
GOTERM_BP_DIRECT	GO:0045815~transcription initiation-coupled chromatin remodeling	2	14.285714285714285	0.027967741548969045	EP300, TP53	14	43	19734	65.56146179401993	0.9999999999871259	0.2288294394988286	0.2114860317540079
GOTERM_BP_DIRECT	GO:0001756~somitogenesis	2	14.285714285714285	0.027967741548969045	EP300, TP53	14	43	19734	65.56146179401993	0.9999999999871259	0.2288294394988286	0.2114860317540079
GOTERM_BP_DIRECT	GO:1901796~regulation of signal transduction by p53 class mediator	2	14.285714285714285	0.027967741548969045	EP300, AKT1	14	43	19734	65.56146179401993	0.9999999999871259	0.2288294394988286	0.2114860317540079
GOTERM_BP_DIRECT	GO:0043280~positive regulation of cysteine-type endopeptidase activity involved in apoptotic process	2	14.285714285714285	0.02860947733409944	SIRT1, TNF	14	44	19734	64.07142857142857	0.9999999999928192	0.2288294394988286	0.2114860317540079
GOTERM_BP_DIRECT	GO:0071364~cellular response to epidermal growth factor stimulus	2	14.285714285714285	0.0292508220173842	AKT1, EGFR	14	45	19734	62.647619047619045	0.9999999999959949	0.2288294394988286	0.2114860317540079
GOTERM_BP_DIRECT	GO:0030316~osteoclast differentiation	2	14.285714285714285	0.0292508220173842	CTNNB1, TNF	14	45	19734	62.647619047619045	0.9999999999959949	0.2288294394988286	0.2114860317540079
GOTERM_BP_DIRECT	GO:1904646~cellular response to amyloid-beta	2	14.285714285714285	0.0292508220173842	FOXO3, TNF	14	45	19734	62.647619047619045	0.9999999999959949	0.2288294394988286	0.2114860317540079
GOTERM_BP_DIRECT	GO:0042311~vasodilation	2	14.285714285714285	0.0292508220173842	TNF, EGFR	14	45	19734	62.647619047619045	0.9999999999959949	0.2288294394988286	0.2114860317540079
GOTERM_BP_DIRECT	GO:0045739~positive regulation of DNA repair	2	14.285714285714285	0.03053233894439	SIRT1, EGFR	14	47	19734	59.981762917933125	0.9999999999987542	0.23675954058632245	0.21881509576812833
GOTERM_BP_DIRECT	GO:0072089~stem cell proliferation	2	14.285714285714285	0.0318122940791783	CTNNB1, TP53	14	49	19734	57.533527696793	0.9999999999996125	0.24453972144342276	0.22600560228424932
GOTERM_BP_DIRECT	GO:0031648~protein destabilization	2	14.285714285714285	0.03372930223297891	EP300, SIRT1	14	52	19734	54.21428571428571	0.9999999999999328	0.25297840224276985	0.23380469981034274
GOTERM_BP_DIRECT	GO:0007249~canonical NF-kappaB signal transduction	2	14.285714285714285	0.03436752594436494	EP300, AKT1	14	53	19734	53.19137466307277	0.9999999999999625	0.25297840224276985	0.23380469981034274
GOTERM_BP_DIRECT	GO:0003151~outflow tract morphogenesis	2	14.285714285714285	0.03436752594436494	CTNNB1, HIF1A	14	53	19734	53.19137466307277	0.9999999999999625	0.25297840224276985	0.23380469981034274
GOTERM_BP_DIRECT	GO:1900087~positive regulation of G1/S transition of mitotic cell cycle	2	14.285714285714285	0.03436752594436494	AKT1, EGFR	14	53	19734	53.19137466307277	0.9999999999999625	0.25297840224276985	0.23380469981034274
GOTERM_BP_DIRECT	GO:0032091~negative regulation of protein binding	2	14.285714285714285	0.03500536051282334	MAPK8, AKT1	14	54	19734	52.2063492063492	0.9999999999999791	0.25297840224276985	0.23380469981034274
GOTERM_BP_DIRECT	GO:0048146~positive regulation of fibroblast proliferation	2	14.285714285714285	0.03500536051282334	ESR1, EGFR	14	54	19734	52.2063492063492	0.9999999999999791	0.25297840224276985	0.23380469981034274
GOTERM_BP_DIRECT	GO:0001837~epithelial to mesenchymal transition	2	14.285714285714285	0.03500536051282334	CTNNB1, HIF1A	14	54	19734	52.2063492063492	0.9999999999999791	0.25297840224276985	0.23380469981034274
GOTERM_BP_DIRECT	GO:0043406~positive regulation of MAP kinase activity	2	14.285714285714285	0.035642806158931645	TNF, EGFR	14	55	19734	51.25714285714285	0.9999999999999883	0.25297840224276985	0.23380469981034274
GOTERM_BP_DIRECT	GO:0018107~peptidyl-threonine phosphorylation	2	14.285714285714285	0.035642806158931645	MAPK8, AKT1	14	55	19734	51.25714285714285	0.9999999999999883	0.25297840224276985	0.23380469981034274
GOTERM_BP_DIRECT	GO:0043627~response to estrogen	2	14.285714285714285	0.0362798630992222	EP300, ESR1	14	56	19734	50.34183673469387	0.9999999999999934	0.25297840224276985	0.23380469981034274
GOTERM_BP_DIRECT	GO:1904263~positive regulation of TORC1 signaling	2	14.285714285714285	0.0362798630992222	EP300, AKT1	14	56	19734	50.34183673469387	0.9999999999999934	0.25297840224276985	0.23380469981034274
GOTERM_BP_DIRECT	GO:0007173~epidermal growth factor receptor signaling pathway	2	14.285714285714285	0.036916531549001486	AKT1, EGFR	14	57	19734	49.458646616541344	0.9999999999999963	0.25297840224276985	0.23380469981034274
GOTERM_BP_DIRECT	GO:0034644~cellular response to UV	2	14.285714285714285	0.036916531549001486	EP300, TP53	14	57	19734	49.458646616541344	0.9999999999999963	0.25297840224276985	0.23380469981034274
GOTERM_BP_DIRECT	GO:0090398~cellular senescence	2	14.285714285714285	0.036916531549001486	MAPK8, TP53	14	57	19734	49.458646616541344	0.9999999999999963	0.25297840224276985	0.23380469981034274
GOTERM_BP_DIRECT	GO:0031397~negative regulation of protein ubiquitination	2	14.285714285714285	0.037552811729773504	AKT1, SQSTM1	14	58	19734	48.60591133004926	0.999999999999998	0.25340981350473113	0.2342034136124042
GOTERM_BP_DIRECT	GO:0002062~chondrocyte differentiation	2	14.285714285714285	0.037552811729773504	CTNNB1, HIF1A	14	58	19734	48.60591133004926	0.999999999999998	0.25340981350473113	0.2342034136124042
GOTERM_BP_DIRECT	GO:0010507~negative regulation of autophagy	2	14.285714285714285	0.03945932480702184	EP300, AKT1	14	61	19734	46.21545667447307	0.9999999999999997	0.2622710009729873	0.24239299524313418
GOTERM_BP_DIRECT	GO:0007254~JNK cascade	2	14.285714285714285	0.03945932480702184	MAPK8, TNF	14	61	19734	46.21545667447307	0.9999999999999997	0.2622710009729873	0.24239299524313418
GOTERM_BP_DIRECT	GO:0071230~cellular response to amino acid stimulus	2	14.285714285714285	0.041362351249905394	TNF, EGFR	14	64	19734	44.04910714285714	0.9999999999999999	0.272868048544152	0.2521868729191993
GOTERM_BP_DIRECT	GO:0006006~glucose metabolic process	2	14.285714285714285	0.04199591959683363	AKT1, TNF	14	65	19734	43.37142857142857	1	0.27499550313778465	0.2541530837823191
GOTERM_BP_DIRECT	GO:0008284~positive regulation of cell population proliferation	3	21.428571428571427	0.042459002240751616	CTNNB1, SIRT1, EGFR	14	506	19734	8.357142857142858	1	0.27519550888923067	0.2543379307268116
GOTERM_BP_DIRECT	GO:1901224~positive regulation of non-canonical NF-kappaB signal transduction	2	14.285714285714285	0.04326189689968864	TNF, EGFR	14	67	19734	42.076759061833684	1	0.27519550888923067	0.2543379307268116
GOTERM_BP_DIRECT	GO:0042752~regulation of circadian rhythm	2	14.285714285714285	0.04326189689968864	MAPK8, PPARGC1A	14	67	19734	42.076759061833684	1	0.27519550888923067	0.2543379307268116
GOTERM_BP_DIRECT	GO:0071466~cellular response to xenobiotic stimulus	2	14.285714285714285	0.0438943062821058	TP53, EGFR	14	68	19734	41.45798319327731	1	0.27519550888923067	0.2543379307268116
GOTERM_BP_DIRECT	GO:0002931~response to ischemia	2	14.285714285714285	0.0438943062821058	TP53, SQSTM1	14	68	19734	41.45798319327731	1	0.27519550888923067	0.2543379307268116
GOTERM_BP_DIRECT	GO:0007611~learning or memory	2	14.285714285714285	0.0438943062821058	EP300, EGFR	14	68	19734	41.45798319327731	1	0.27519550888923067	0.2543379307268116
GOTERM_BP_DIRECT	GO:0032922~circadian regulation of gene expression	2	14.285714285714285	0.045789219955999244	SIRT1, PPARGC1A	14	71	19734	39.70623742454728	1	0.283060632455268	0.2616069419863733
GOTERM_BP_DIRECT	GO:0008286~insulin receptor signaling pathway	2	14.285714285714285	0.045789219955999244	AKT1, FOXO1	14	71	19734	39.70623742454728	1	0.283060632455268	0.2616069419863733
GOTERM_BP_DIRECT	GO:0043124~negative regulation of canonical NF-kappaB signal transduction	2	14.285714285714285	0.046420087073680484	SIRT1, ESR1	14	72	19734	39.154761904761905	1	0.2849677567578719	0.26336952179997886
GOTERM_BP_DIRECT	GO:0043433~negative regulation of DNA-binding transcription factor activity	2	14.285714285714285	0.047680666443428076	SIRT1, ESR1	14	74	19734	38.09652509652509	1	0.29068764921372703	0.2686558929950396
GOTERM_BP_DIRECT	GO:0009267~cellular response to starvation	2	14.285714285714285	0.049568651561834695	SIRT1, FOXO1	14	77	19734	36.61224489795918	1	0.29808631279361814	0.2754937981361833
GOTERM_BP_DIRECT	GO:0071260~cellular response to mechanical stimulus	2	14.285714285714285	0.049568651561834695	MAPK8, EGFR	14	77	19734	36.61224489795918	1	0.29808631279361814	0.2754937981361833
GOTERM_BP_DIRECT	GO:0043491~phosphatidylinositol 3-kinase/protein kinase B signal transduction	2	14.285714285714285	0.05019721174576672	AKT1, TNF	14	78	19734	36.142857142857146	1	0.2998265890760661	0.2771021756506176
GOTERM_BP_DIRECT	GO:0030324~lung development	2	14.285714285714285	0.0527076172632794	EP300, EGFR	14	82	19734	34.37979094076655	1	0.3127082796022751	0.28900753895368636
GOTERM_BP_DIRECT	GO:0045444~fat cell differentiation	2	14.285714285714285	0.053960521894245335	EP300, FOXO1	14	84	19734	33.56122448979592	1	0.3180073423634192	0.2939049759173229
GOTERM_BP_DIRECT	GO:0032355~response to estradiol	2	14.285714285714285	0.055211896729934436	CTNNB1, ESR1	14	86	19734	32.78073089700997	1	0.3232272629752453	0.2987292690619631
GOTERM_BP_DIRECT	GO:0045732~positive regulation of protein catabolic process	2	14.285714285714285	0.05583701100864937	TNF, FOXO1	14	87	19734	32.40394088669951	1	0.3247363008660924	0.30012393417149036
GOTERM_BP_DIRECT	GO:0030307~positive regulation of cell growth	2	14.285714285714285	0.056461743481117876	AKT1, EGFR	14	88	19734	32.035714285714285	1	0.32622340677979217	0.30149832956910655
GOTERM_BP_DIRECT	GO:0032869~cellular response to insulin stimulus	2	14.285714285714285	0.06020213231205653	AKT1, FOXO1	14	94	19734	29.990881458966562	1	0.34557587638868814	0.31938403960357264
GOTERM_BP_DIRECT	GO:0006417~regulation of translation	2	14.285714285714285	0.06206718962277591	AKT1, FOXO3	14	97	19734	29.063328424153163	1	0.3539831975905413	0.3271541543342446
GOTERM_BP_DIRECT	GO:0035264~multicellular organism growth	2	14.285714285714285	0.06268811575994135	EP300, TP53	14	98	19734	28.7667638483965	1	0.355232655973001	0.32830891394789796
GOTERM_BP_DIRECT	GO:0016310~phosphorylation	3	21.428571428571427	0.06342715683496335	MAPK8, AKT1, EGFR	14	633	19734	6.680433310765063	1	0.3571312524975006	0.33006361231952264
GOTERM_BP_DIRECT	GO:0007179~transforming growth factor beta receptor signaling pathway	2	14.285714285714285	0.06392882985583342	SIRT1, TP53	14	100	19734	28.19142857142857	1	0.3576777569149161	0.33056869615326523
GOTERM_BP_DIRECT	GO:0000165~MAPK cascade	2	14.285714285714285	0.0799207602552716	CTNNB1, EGFR	14	126	19734	22.374149659863946	1	0.44433932116767355	0.41066201967645855
GOTERM_BP_DIRECT	GO:0030512~negative regulation of transforming growth factor beta receptor signaling pathway	2	14.285714285714285	0.08174966341223622	SIRT1, TP53	14	129	19734	21.853820598006642	1	0.45166689035260515	0.4174342187987312
GOTERM_BP_DIRECT	GO:0001649~osteoblast differentiation	2	14.285714285714285	0.08235855167309938	CTNNB1, AKT1	14	130	19734	21.685714285714283	1	0.4522047185032289	0.41793128395603846
GOTERM_BP_DIRECT	GO:0071356~cellular response to tumor necrosis factor	2	14.285714285714285	0.08600406159653173	AKT1, SIRT1	14	136	19734	20.728991596638654	1	0.4693061138971238	0.4337365328664594
GOTERM_BP_DIRECT	GO:0065003~protein-containing complex assembly	2	14.285714285714285	0.08842696957074685	TP53, PPARGC1A	14	140	19734	20.13673469387755	1	0.4795671233161976	0.4432198413453998
GOTERM_BP_DIRECT	GO:0010467~gene expression	2	14.285714285714285	0.08903176947765427	AKT1, FOXO1	14	141	19734	19.993920972644375	1	0.4799029525502828	0.44353021745880206
GOTERM_BP_DIRECT	GO:0046777~protein autophosphorylation	2	14.285714285714285	0.09385685115354082	AKT1, EGFR	14	149	19734	18.920421860019175	1	0.5028451904226066	0.4647336205602597
GOTERM_BP_DIRECT	GO:0008104~protein localization	2	14.285714285714285	0.09626053518067076	TP53, SQSTM1	14	153	19734	18.425770308123248	1	0.5126163439741744	0.47376420025667476
GOTERM_BP_DIRECT	GO:0018105~peptidyl-serine phosphorylation	2	14.285714285714285	0.09865833233386061	MAPK8, AKT1	14	157	19734	17.956323930846224	1	0.5222393160666634	0.4826578294417013
GOTERM_BP_DIRECT	GO:0043066~negative regulation of apoptotic process	8	57.14285714285714	1.064314173255713E-8	MAPK8, CTNNB1, AKT1, SIRT1, TNF, TP53, FOXO1, EGFR	14	507	19734	22.24175824175824	9.408493053864042E-6	2.3521343228951255E-6	2.173861698874794E-6
GOTERM_BP_DIRECT	GO:0010629~negative regulation of gene expression	6	42.857142857142854	1.0751170771587912E-6	CTNNB1, AKT1, SIRT1, HIF1A, ESR1, TNF	14	310	19734	27.282027649769585	9.49952516247965E-4	7.920029135069762E-5	7.319755433656103E-5
GOTERM_BP_DIRECT	GO:1902894~negative regulation of miRNA transcription	3	21.428571428571427	1.499723923361357E-4	HIF1A, ESR1, TNF	14	28	19734	151.02551020408163	0.12417198493792969	0.006313123563102093	0.005834640216124899
GOTERM_BP_DIRECT	GO:0042771~intrinsic apoptotic signaling pathway in response to DNA damage by p53 class mediator	3	21.428571428571427	2.0909635661601155E-4	EP300, SIRT1, TP53	14	33	19734	128.14285714285714	0.16877977462504834	0.00840187178402519	0.007765078334330973
GOTERM_BP_DIRECT	GO:0071276~cellular response to cadmium ion	3	21.428571428571427	2.3545435520975694E-4	MAPK8, AKT1, EGFR	14	35	19734	120.8204081632653	0.18792790659613934	0.009049636956757614	0.008363748182885714
GOTERM_BP_DIRECT	GO:0097009~energy homeostasis	5	35.714285714285715	3.010950918881346E-8	MAPK8, SIRT1, PPARGC1A, SQSTM1, FOXO1	14	52	19734	135.53571428571428	2.6616452326488904E-5	4.761118886655456E-6	4.400264853390845E-6
GOTERM_BP_DIRECT	GO:0000122~negative regulation of transcription by RNA polymerase II	9	64.28571428571429	3.231528656100988E-8	EP300, CTNNB1, FOXO3, SIRT1, ESR1, TNF, TP53, SQSTM1, FOXO1	14	963	19734	13.173564753004007	2.8566305753985333E-5	4.761118886655456E-6	4.400264853390845E-6
GOTERM_BP_DIRECT	GO:0051091~positive regulation of DNA-binding transcription factor activity	5	35.714285714285715	3.339905448298348E-7	EP300, AKT1, ESR1, TNF, PPARGC1A	14	94	19734	74.97720364741642	2.95204109576952E-4	3.6905955203696745E-5	3.410878439074688E-5
GOTERM_BP_DIRECT	GO:0007405~neuroblast proliferation	3	21.428571428571427	3.398311817892323E-4	CTNNB1, HIF1A, TP53	14	42	19734	100.68367346938776	0.25952382555023756	0.012016430588067253	0.011105683020872111
GOTERM_BP_DIRECT	GO:0071479~cellular response to ionizing radiation	3	21.428571428571427	3.398311817892323E-4	SIRT1, TNF, TP53	14	42	19734	100.68367346938776	0.25952382555023756	0.012016430588067253	0.011105683020872111
GOTERM_BP_DIRECT	GO:0045429~positive regulation of nitric oxide biosynthetic process	3	21.428571428571427	3.7310275470701503E-4	AKT1, ESR1, TNF	14	44	19734	96.10714285714285	0.28099313935036796	0.01268549366003851	0.011724036561370435
GOTERM_BP_DIRECT	GO:0045892~negative regulation of DNA-templated transcription	5	35.714285714285715	4.0809063436001634E-4	CTNNB1, SIRT1, TNF, TP53, FOXO1	14	573	19734	12.299925205684369	0.3028995427704163	0.01336118965830572	0.012348520306375309
GOTERM_BP_DIRECT	GO:0051000~positive regulation of nitric-oxide synthase activity	3	21.428571428571427	4.186076117848793E-5	AKT1, HIF1A, ESR1	14	15	19734	281.9142857142857	0.036329345476243	0.0023128070551114584	0.00213751511767654
GOTERM_BP_DIRECT	GO:0010628~positive regulation of gene expression	7	50	4.206585859068888E-7	MAPK8, CTNNB1, AKT1, HIF1A, TNF, TP53, PPARGC1A	14	509	19734	19.385068762278976	3.7179313590429697E-4	4.1318021104632195E-5	3.8186451631769793E-5
GOTERM_BP_DIRECT	GO:0042149~cellular response to glucose starvation	3	21.428571428571427	4.4422288215830504E-4	FOXO3, SIRT1, TP53	14	48	19734	88.09821428571428	0.324822915616225	0.01402475099385506	0.01296178909726197
GOTERM_BP_DIRECT	GO:0043065~positive regulation of apoptotic process	8	57.14285714285714	4.5530344533219787E-10	MAPK8, CTNNB1, FOXO3, SIRT1, TNF, TP53, SQSTM1, FOXO1	14	322	19734	35.02040816326531	4.024881791186985E-7	1.3416274855788766E-7	1.2399430494546853E-7
GOTERM_BP_DIRECT	GO:0043536~positive regulation of blood vessel endothelial cell migration	3	21.428571428571427	4.8206452888555377E-4	AKT1, SIRT1, HIF1A	14	50	19734	84.57428571428571	0.34704547435257227	0.014694656673614812	0.013580921382741291
GOTERM_BP_DIRECT	GO:0034599~cellular response to oxidative stress	5	35.714285714285715	5.017611963112361E-7	MAPK8, FOXO3, HIF1A, PPARGC1A, FOXO1	14	104	19734	67.76785714285714	4.434586519054262E-4	4.435568975391327E-5	4.099388973862799E-5
GOTERM_BP_DIRECT	GO:0045944~positive regulation of transcription by RNA polymerase II	13	92.85714285714286	5.1449542197608765E-14	FOXO3, SIRT1, HIF1A, ESR1, TNF, FOXO1, EGFR, AKT1, EP300, CTNNB1, PPARGC1A, SQSTM1, TP53	14	1256	19734	14.589513193812559	4.544054021948796E-11	4.548139530268615E-11	4.203427597544636E-11
GOTERM_BP_DIRECT	GO:1902895~positive regulation of miRNA transcription	5	35.714285714285715	5.407547015123933E-8	FOXO3, HIF1A, TNF, TP53, EGFR	14	60	19734	117.46428571428572	4.7801574330708085E-5	6.828959373385082E-6	6.311379873366076E-6
GOTERM_BP_DIRECT	GO:0034614~cellular response to reactive oxygen species	3	21.428571428571427	5.416692839878128E-4	MAPK8, AKT1, EGFR	14	53	19734	79.78706199460916	0.3805760707117739	0.01553336507496097	0.014356062518374563
GOTERM_BP_DIRECT	GO:0009410~response to xenobiotic stimulus	4	28.57142857142857	5.477990776917649E-4	CTNNB1, FOXO3, TNF, TP53	14	254	19734	22.197975253093365	0.3839253083934231	0.01553336507496097	0.014356062518374563
GOTERM_BP_DIRECT	GO:0048661~positive regulation of smooth muscle cell proliferation	3	21.428571428571427	5.622937583696279E-4	AKT1, TNF, EGFR	14	54	19734	78.3095238095238	0.39177322650526625	0.01553336507496097	0.014356062518374563
GOTERM_BP_DIRECT	GO:1903078~positive regulation of protein localization to plasma membrane	4	28.57142857142857	6.40166035265194E-6	AKT1, TNF, SQSTM1, EGFR	14	57	19734	98.91729323308269	0.005643103402090954	4.353129039803319E-4	4.0231973139358734E-4
GOTERM_BP_DIRECT	GO:0006979~response to oxidative stress	4	28.57142857142857	6.456628649542259E-5	MAPK8, AKT1, SIRT1, TP53	14	123	19734	45.8397212543554	0.0554800216422231	0.0033574468977619746	0.0031029797686329564
GOTERM_BP_DIRECT	GO:0045599~negative regulation of fat cell differentiation	3	21.428571428571427	6.485613241801788E-4	SIRT1, TNF, FOXO1	14	58	19734	72.9088669950739	0.4364584486550547	0.01737358213864479	0.016056806116824425
GOTERM_BP_DIRECT	GO:0033209~tumor necrosis factor-mediated signaling pathway	3	21.428571428571427	7.17208158560426E-4	FOXO3, TNF, TP53	14	61	19734	69.3231850117096	0.4696613319726439	0.018647412122571073	0.01723409016305494
GOTERM_BP_DIRECT	GO:0001934~positive regulation of protein phosphorylation	5	35.714285714285715	7.659812917437413E-6	AKT1, SIRT1, TNF, SQSTM1, EGFR	14	206	19734	34.212898751733704	0.006748426953993136	4.8366247278676237E-4	4.470047966818833E-4
GOTERM_BP_DIRECT	GO:0001678~intracellular glucose homeostasis	4	28.57142857142857	8.08002585374333E-7	SIRT1, HIF1A, PPARGC1A, FOXO1	14	29	19734	194.42364532019704	7.140195406984962E-4	6.493402595190093E-5	6.0012555659166365E-5
GOTERM_BP_DIRECT	GO:0045722~positive regulation of gluconeogenesis	3	21.428571428571427	8.353503139955389E-5	SIRT1, PPARGC1A, FOXO1	14	21	19734	201.3673469387755	0.07118718586302086	0.0038865772503792442	0.003592006350180817
GOTERM_BP_DIRECT	GO:0001659~temperature homeostasis	3	21.428571428571427	8.353503139955389E-5	PPARGC1A, SQSTM1, FOXO1	14	21	19734	201.3673469387755	0.07118718586302086	0.0038865772503792442	0.003592006350180817
GOTERM_BP_DIRECT	GO:0007623~circadian rhythm	3	21.428571428571427	8.904682206676711E-4	EP300, TNF, EGFR	14	68	19734	62.186974789915965	0.5450303620064976	0.02249068305914918	0.02078607246529964
GOTERM_BP_DIRECT	GO:0045893~positive regulation of DNA-templated transcription	11	78.57142857142857	9.240302515854744E-13	EP300, CTNNB1, AKT1, FOXO3, HIF1A, ESR1, TNF, TP53, PPARGC1A, FOXO1, EGFR	14	713	19734	21.746543778801843	8.168501430816377E-10	4.084213712007797E-10	3.774663577726663E-10
GOTERM_BP_DIRECT	GO:0043525~positive regulation of neuron apoptotic process	4	28.57142857142857	9.527498595970299E-6	CTNNB1, FOXO3, TNF, TP53	14	65	19734	86.74285714285713	0.008386980265766009	5.614872505891829E-4	5.18931090193849E-4
GOTERM_BP_DIRECT	GO:0071456~cellular response to hypoxia	4	28.57142857142857	9.895729395991794E-5	FOXO3, SIRT1, HIF1A, TP53	14	142	19734	39.70623742454728	0.08376516442608539	0.0043739123930283735	0.004042405458262648
GOTERM_BP_DIRECT	GO:0001938~positive regulation of endothelial cell proliferation	3	21.428571428571427	9.97654578880876E-4	AKT1, SIRT1, HIF1A	14	72	19734	58.732142857142854	0.5861976644881999	0.02449796243696373	0.022641216415157654
