# Supplementary material for: Ferroptosis regulation by traditional chinese medicine for ischemic stroke intervention based on network pharmacology and data mining
Source: PLoS One. 2025 Apr 16;20(4):e0321751. doi: 10.1371/journal.pone.0321751 (PMC12002469; doi:10.1371/journal.pone.0321751)
Supplement: S1 File — (ZIP) [file pone.0321751.s001.zip › GO_KEGG/GO_CC.xlsx]

## Sheet: Sheet1
Category	Term	Count	%	PValue	Genes	List Total	Pop Hits	Pop Total	Fold Enrichment	Bonferroni	Benjamini	FDR
GOTERM_CC_DIRECT	GO:0032993~protein-DNA complex	2	14.285714285714285	0.02401020641259264	EP300, CTNNB1	14	39	20887	76.5091575091575	0.9417766354234367	0.25538128638848534	0.24010206412592638
GOTERM_CC_DIRECT	GO:0005938~cell cortex	2	14.285714285714285	0.09912441003552579	CTNNB1, AKT1	14	167	20887	17.867408041060735	0.9999950365473987	0.895653930160875	0.8420677975871474
GOTERM_CC_DIRECT	GO:0005739~mitochondrion	7	50	1.418789626328023E-4	MAPK8, AKT1, FOXO3, SIRT1, TP53, SQSTM1, FOXO1	14	1485	20887	7.032659932659932	0.01646397882041506	0.00184442651422643	0.0017340762099564725
GOTERM_CC_DIRECT	GO:0032991~protein-containing complex	7	50	1.7009746953801712E-6	CTNNB1, AKT1, FOXO3, HIF1A, ESR1, TP53, EGFR	14	684	20887	15.268274853801168	1.9899440661030887E-4	7.786659288680153E-5	7.320790784229203E-5
GOTERM_CC_DIRECT	GO:0000785~chromatin	8	57.14285714285714	1.996579304789783E-6	EP300, FOXO3, SIRT1, HIF1A, ESR1, TP53, PPARGC1A, FOXO1	14	1156	20887	10.324765200197726	2.3357272950086383E-4	7.786659288680153E-5	7.320790784229203E-5
GOTERM_CC_DIRECT	GO:0005829~cytosol	12	85.71428571428571	2.4849546577674524E-5	MAPK8, EP300, CTNNB1, AKT1, FOXO3, SIRT1, HIF1A, ESR1, TP53, PPARGC1A, SQSTM1, FOXO1	14	5649	20887	3.1692587815795457	0.0029032105835875566	4.845661582646532E-4	4.5557502059069956E-4
GOTERM_CC_DIRECT	GO:0005737~cytoplasm	12	85.71428571428571	3.0064541691811295E-5	MAPK8, EP300, CTNNB1, AKT1, FOXO3, SIRT1, HIF1A, ESR1, TP53, SQSTM1, FOXO1, EGFR	14	5754	20887	3.1114255921346636	0.0035114247337694193	5.025073397059888E-4	4.7244279801417747E-4
GOTERM_CC_DIRECT	GO:0016605~PML body	4	28.57142857142857	4.018667888053983E-5	SIRT1, TP53, PPARGC1A, SQSTM1	14	111	20887	53.763191763191756	0.004690899111486013	5.87730178627895E-4	5.525668346074227E-4
GOTERM_CC_DIRECT	GO:0005634~nucleus	13	92.85714285714286	4.1842828217777085E-6	FOXO3, SIRT1, HIF1A, ESR1, FOXO1, EGFR, MAPK8, AKT1, EP300, CTNNB1, PPARGC1A, SQSTM1, TP53	14	6175	20887	3.140902255639098	4.894422984039748E-4	1.22390272536998E-4	1.1506777759888699E-4
GOTERM_CC_DIRECT	GO:0005667~transcription regulator complex	4	28.57142857142857	4.22980125207876E-4	EP300, CTNNB1, ESR1, TP53	14	246	20887	24.259001161440185	0.04829402716982467	0.004948867464932149	0.004652781377286636
GOTERM_CC_DIRECT	GO:0005654~nucleoplasm	12	85.71428571428571	7.219619912934779E-7	MAPK8, EP300, CTNNB1, AKT1, FOXO3, SIRT1, HIF1A, ESR1, TP53, PPARGC1A, SQSTM1, FOXO1	14	4030	20887	4.442467210209145	8.446601601930226E-5	7.786659288680153E-5	7.320790784229203E-5
GOTERM_CC_DIRECT	GO:0000791~euchromatin	4	28.57142857142857	7.677019957110217E-6	CTNNB1, SIRT1, HIF1A, ESR1	14	64	20887	93.24553571428571	8.97811508641877E-4	1.7964226699637907E-4	1.6889443905642476E-4
