# Supplementary material for: Ferroptosis regulation by traditional chinese medicine for ischemic stroke intervention based on network pharmacology and data mining
Source: PLoS One. 2025 Apr 16;20(4):e0321751. doi: 10.1371/journal.pone.0321751 (PMC12002469; doi:10.1371/journal.pone.0321751)
Supplement: S1 File — (ZIP) [file pone.0321751.s001.zip › GO_KEGG/GO_MF.xlsx]

## Sheet: Sheet1
Category	Term	Count	%	PValue	Genes	List Total	Pop Hits	Pop Total	Fold Enrichment	Bonferroni	Benjamini	FDR
GOTERM_MF_DIRECT	GO:0000978~RNA polymerase II cis-regulatory region sequence-specific DNA binding	6	42.857142857142854	0.00104017469207149	FOXO3, SIRT1, HIF1A, ESR1, TP53, FOXO1	14	1279	19304	6.468446330838824	0.16215463851672784	0.008841484882607664	0.007489257782914728
GOTERM_MF_DIRECT	GO:0019903~protein phosphatase binding	3	21.428571428571427	0.0015861452694599957	MAPK8, CTNNB1, EGFR	14	89	19304	46.47833065810594	0.23651268599116892	0.01284022360991425	0.010876424704868541
GOTERM_MF_DIRECT	GO:0035033~histone deacetylase regulator activity	2	14.285714285714285	0.0026912312757938067	MAPK8, TP53	14	4	19304	689.4285714285714	0.3675322547599241	0.020795878040224872	0.01761533198701401
GOTERM_MF_DIRECT	GO:0030235~nitric-oxide synthase regulator activity	2	14.285714285714285	0.003362993658984347	AKT1, ESR1	14	5	19304	551.5428571428571	0.43598385923078053	0.0244041604853893	0.02067175946997682
GOTERM_MF_DIRECT	GO:0042826~histone deacetylase binding	3	21.428571428571427	0.0034452932449961365	MAPK8, HIF1A, TP53	14	132	19304	31.337662337662337	0.4438466030305237	0.0244041604853893	0.02067175946997682
GOTERM_MF_DIRECT	GO:0005515~protein binding	14	100	0.00456127911479896	FOXO3, SIRT1, HIF1A, ESR1, TNF, FOXO1, EGFR, MAPK8, AKT1, EP300, CTNNB1, PPARGC1A, SQSTM1, TP53	14	12754	19304	1.5135643719617373	0.5403046508108835	0.03101669798063293	0.026272967701242007
GOTERM_MF_DIRECT	GO:0003677~DNA binding	5	35.714285714285715	0.005931477967831538	EP300, FOXO3, ESR1, TP53, PPARGC1A	14	1157	19304	5.958760340782813	0.6362737080644534	0.03878274055889852	0.03285126259106698
GOTERM_MF_DIRECT	GO:0005516~calmodulin binding	3	21.428571428571427	0.00888296182755349	AKT1, ESR1, EGFR	14	215	19304	19.23986710963455	0.7805982143461377	0.05592975965496642	0.04737579641361861
GOTERM_MF_DIRECT	GO:0000981~DNA-binding transcription factor activity, RNA polymerase II-specific	5	35.714285714285715	0.010452188468228601	FOXO3, HIF1A, ESR1, TP53, FOXO1	14	1359	19304	5.073057920740039	0.8324080894588909	0.06345971569995937	0.05375411212231852
GOTERM_MF_DIRECT	GO:0000976~transcription cis-regulatory region binding	3	21.428571428571427	0.011322082634481395	FOXO3, TNF, TP53	14	244	19304	16.953161592505854	0.8556815711469238	0.06637082923661507	0.05621999652983865
GOTERM_MF_DIRECT	GO:0051721~protein phosphatase 2A binding	2	14.285714285714285	0.02002191866806007	TP53, FOXO1	14	30	19304	91.92380952380951	0.9678795539954248	0.11024519200595986	0.0933841626403425
GOTERM_MF_DIRECT	GO:0008270~zinc ion binding	4	28.57142857142857	0.020103535012851507	EP300, ESR1, TP53, SQSTM1	14	896	19304	6.155612244897959	0.9683311378709756	0.11024519200595986	0.0933841626403425
GOTERM_MF_DIRECT	GO:0001227~DNA-binding transcription repressor activity, RNA polymerase II-specific	3	21.428571428571427	0.023740491561699714	FOXO3, TP53, FOXO1	14	361	19304	11.458646616541351	0.9831694986150973	0.12612136142152972	0.10683221202764871
GOTERM_MF_DIRECT	GO:0097718~disordered domain specific binding	2	14.285714285714285	0.025298242900451642	CTNNB1, TP53	14	38	19304	72.57142857142857	0.9871708664855426	0.13032428160838724	0.11039233265651625
GOTERM_MF_DIRECT	GO:0030331~nuclear estrogen receptor binding	2	14.285714285714285	0.027926559779776282	CTNNB1, ESR1	14	42	19304	65.65986394557822	0.9918933184202022	0.13963279889888142	0.11827719436140544
GOTERM_MF_DIRECT	GO:0001222~transcription corepressor binding	2	14.285714285714285	0.03251037795048539	CTNNB1, ESR1	14	49	19304	56.27988338192419	0.9963702761897177	0.15790755004521476	0.13375698356771132
GOTERM_MF_DIRECT	GO:0000987~cis-regulatory region sequence-specific DNA binding	2	14.285714285714285	0.03902408563701702	HIF1A, TP53	14	59	19304	46.7409200968523	0.9988488670895762	0.18428040439702484	0.1560963425480681
GOTERM_MF_DIRECT	GO:0030971~receptor tyrosine kinase binding	2	14.285714285714285	0.04678709297102574	TP53, SQSTM1	14	71	19304	38.841046277665995	0.9997100751566262	0.21496772446146964	0.18209030777912721
GOTERM_MF_DIRECT	GO:0051117~ATPase binding	2	14.285714285714285	0.055770753733894375	ESR1, EGFR	14	85	19304	32.443697478991595	0.9999420349571532	0.24950074038847483	0.21134180362317867
GOTERM_MF_DIRECT	GO:0019900~kinase binding	2	14.285714285714285	0.0665743983236879	CTNNB1, EGFR	14	102	19304	27.036414565826327	0.9999918049722849	0.2901960952571011	0.24581316304130918
GOTERM_MF_DIRECT	GO:0002020~protease binding	2	14.285714285714285	0.07663818915586196	TNF, TP53	14	118	19304	23.37046004842615	0.9999987021500778	0.32571230391241335	0.27589748096110306
GOTERM_MF_DIRECT	GO:0002039~p53 binding	4	28.57142857142857	1.3280466556375807E-5	EP300, SIRT1, HIF1A, TP53	14	71	19304	77.68209255533199	0.0022551476313382723	3.2252561636912674E-4	2.731981691597309E-4
GOTERM_MF_DIRECT	GO:0003682~chromatin binding	6	42.857142857142854	1.539304882664831E-5	EP300, CTNNB1, ESR1, TP53, FOXO1, EGFR	14	523	19304	15.8186287899481	0.0026134175041010455	3.2710228756627663E-4	2.770748788796696E-4
GOTERM_MF_DIRECT	GO:0016922~nuclear receptor binding	5	35.714285714285715	1.6531821806722594E-8	EP300, CTNNB1, SIRT1, HIF1A, PPARGC1A	14	44	19304	156.6883116883117	2.810405780095948E-6	1.4052048535714205E-6	1.1902911700840267E-6
GOTERM_MF_DIRECT	GO:0140297~DNA-binding transcription factor binding	4	28.57142857142857	1.861669875119983E-4	EP300, CTNNB1, SIRT1, PPARGC1A	14	172	19304	32.066445182724244	0.031155673907770187	0.0026373656564199757	0.0022340038501439795
GOTERM_MF_DIRECT	GO:0001221~transcription coregulator binding	4	28.57142857142857	1.985501279982247E-6	EP300, CTNNB1, FOXO3, ESR1	14	38	19304	145.14285714285714	3.374785939632696E-4	6.75070435193964E-5	5.718243686348871E-5
GOTERM_MF_DIRECT	GO:0071889~14-3-3 protein binding	3	21.428571428571427	2.0529758872954074E-4	AKT1, ESR1, TP53	14	32	19304	129.26785714285714	0.034302048313822886	0.0026846607756939945	0.0022740655982349126
GOTERM_MF_DIRECT	GO:0019899~enzyme binding	9	64.28571428571429	2.088115251818767E-11	MAPK8, CTNNB1, AKT1, SIRT1, HIF1A, ESR1, TP53, SQSTM1, EGFR	14	372	19304	33.3594470046083	3.549801563806909E-9	3.5497959280919038E-9	3.006885962619024E-9
GOTERM_MF_DIRECT	GO:0031490~chromatin DNA binding	4	28.57142857142857	2.3641211325429848E-5	EP300, FOXO3, PPARGC1A, FOXO1	14	86	19304	64.13289036544849	0.00401098784687326	4.46556213924786E-4	3.7825938120687757E-4
GOTERM_MF_DIRECT	GO:0001228~DNA-binding transcription activator activity, RNA polymerase II-specific	5	35.714285714285715	2.50132008904351E-4	FOXO3, HIF1A, ESR1, TP53, FOXO1	14	493	19304	13.98435236163431	0.041636139520344284	0.0030373172509814052	0.0025727863773018964
GOTERM_MF_DIRECT	GO:0031625~ubiquitin protein ligase binding	7	50	2.6003233412833667E-8	CTNNB1, HIF1A, TP53, PPARGC1A, SQSTM1, FOXO1, EGFR	14	311	19304	31.035369774919612	4.420539974292481E-6	1.4735165600605744E-6	1.248155203816016E-6
GOTERM_MF_DIRECT	GO:0043565~sequence-specific DNA binding	5	35.714285714285715	2.994606642260545E-5	FOXO3, HIF1A, ESR1, PPARGC1A, FOXO1	14	285	19304	24.19047619047619	0.005077970811370958	5.090831291842926E-4	4.312233564855185E-4
GOTERM_MF_DIRECT	GO:0003700~DNA-binding transcription factor activity	5	35.714285714285715	3.441925102582004E-4	FOXO3, HIF1A, ESR1, TP53, FOXO1	14	536	19304	12.862473347547974	0.05684326275921847	0.0039008484495929377	0.0033042480984787235
GOTERM_MF_DIRECT	GO:0019901~protein kinase binding	7	50	4.4109684115290075E-7	CTNNB1, AKT1, FOXO3, HIF1A, ESR1, SQSTM1, EGFR	14	502	19304	19.227091633466134	7.498366812019874E-5	1.874661574899828E-5	1.5879486281504428E-5
GOTERM_MF_DIRECT	GO:0001223~transcription coactivator binding	3	21.428571428571427	4.6405734147291015E-4	EP300, HIF1A, ESR1	14	48	19304	86.17857142857143	0.07587511393889346	0.00493060925314967	0.004176516073256191
GOTERM_MF_DIRECT	GO:0008013~beta-catenin binding	4	28.57142857142857	4.939228699316019E-5	EP300, FOXO3, ESR1, FOXO1	14	110	19304	50.14025974025974	0.008361740696672615	7.633353444397484E-4	6.465899388195517E-4
GOTERM_MF_DIRECT	GO:0042802~identical protein binding	7	50	5.177572622459957E-4	AKT1, SIRT1, ESR1, TNF, TP53, SQSTM1, EGFR	14	1737	19304	5.556706966033391	0.0842771527720475	0.005177572622459957	0.004385708574319022
GOTERM_MF_DIRECT	GO:0061629~RNA polymerase II-specific DNA-binding transcription factor binding	5	35.714285714285715	5.3410943889965715E-6	EP300, CTNNB1, HIF1A, TP53, PPARGC1A	14	184	19304	37.46894409937889	9.075763741603904E-4	1.513310076882362E-4	1.281862653359177E-4
GOTERM_MF_DIRECT	GO:0003713~transcription coactivator activity	4	28.57142857142857	7.513955628948067E-4	EP300, CTNNB1, SIRT1, PPARGC1A	14	277	19304	19.911294481691595	0.11995766115681183	0.0070965136495620635	0.0060111645031584535
GOTERM_MF_DIRECT	GO:1990841~promoter-specific chromatin binding	3	21.428571428571427	9.300735158453092E-4	SIRT1, TP53, FOXO1	14	68	19304	60.83193277310924	0.14630908030956502	0.008321710404931714	0.007048978225353922
