# Supplementary material for: Ferroptosis regulation by traditional chinese medicine for ischemic stroke intervention based on network pharmacology and data mining
Source: PLoS One. 2025 Apr 16;20(4):e0321751. doi: 10.1371/journal.pone.0321751 (PMC12002469; doi:10.1371/journal.pone.0321751)
Supplement: S1 File — (ZIP) [file pone.0321751.s001.zip › GO_KEGG/KEGG.xlsx]

## Sheet: Sheet1
Category	Term	Count	%	PValue	Genes	List Total	Pop Hits	Pop Total	Fold Enrichment	Bonferroni	Benjamini	FDR
KEGG_PATHWAY	hsa04380:Osteoclast differentiation	4	28.57142857142857	0.0010313830923380746	MAPK8, AKT1, TNF, SQSTM1	14	142	8840	17.78672032193159	0.1677987075893581	0.004477711961857983	0.0025407242030767207
KEGG_PATHWAY	hsa05226:Gastric cancer	4	28.57142857142857	0.0012088158602085088	CTNNB1, AKT1, TP53, EGFR	14	150	8840	16.83809523809524	0.19369998444659253	0.005123076740883681	0.0029069143305014145
KEGG_PATHWAY	hsa04140:Autophagy - animal	4	28.57142857142857	0.001704872388532211	MAPK8, AKT1, HIF1A, SQSTM1	14	169	8840	14.945054945054943	0.2619371283341556	0.007014891136388761	0.003980359577389129
KEGG_PATHWAY	hsa05225:Hepatocellular carcinoma	4	28.57142857142857	0.0017340180337140755	CTNNB1, AKT1, TP53, EGFR	14	170	8840	14.857142857142856	0.26576278884034743	0.007014891136388761	0.003980359577389129
KEGG_PATHWAY	hsa05152:Tuberculosis	4	28.57142857142857	0.002042896892490924	MAPK8, EP300, AKT1, TNF	14	180	8840	14.03174603174603	0.3051140784712032	0.008080792152519655	0.004585168580924074
KEGG_PATHWAY	hsa05169:Epstein-Barr virus infection	4	28.57142857142857	0.0028788048690178594	MAPK8, AKT1, TNF, TP53	14	203	8840	12.441942294159041	0.40140274806067744	0.010902707801812319	0.006186367910017102
KEGG_PATHWAY	hsa04510:Focal adhesion	4	28.57142857142857	0.0028788048690178594	MAPK8, CTNNB1, AKT1, EGFR	14	203	8840	12.441942294159041	0.40140274806067744	0.010902707801812319	0.006186367910017102
KEGG_PATHWAY	hsa05417:Lipid and atherosclerosis	4	28.57142857142857	0.0034328091324413454	MAPK8, AKT1, TNF, TP53	14	216	8840	11.693121693121693	0.45778421196083674	0.012730000532803322	0.007223202549511999
KEGG_PATHWAY	hsa04664:Fc epsilon RI signaling pathway	3	21.428571428571427	0.004430566186421464	MAPK8, AKT1, TNF	14	69	8840	27.45341614906832	0.5463335403411058	0.016094709820061642	0.00913239152711363
KEGG_PATHWAY	hsa05211:Renal cell carcinoma	3	21.428571428571427	0.004557097750119378	EP300, AKT1, HIF1A	14	70	8840	27.06122448979592	0.5564821852155549	0.016223267990424985	0.009205337455241144
KEGG_PATHWAY	hsa05218:Melanoma	3	21.428571428571427	0.004946711504614674	AKT1, TP53, EGFR	14	73	8840	25.949119373776906	0.5863353603561205	0.01726499309453749	0.009796428666001611
KEGG_PATHWAY	hsa05132:Salmonella infection	4	28.57142857142857	0.005237898082979609	MAPK8, CTNNB1, AKT1, TNF	14	251	8840	10.06260671599317	0.6073341114971418	0.01792972805327635	0.01017360973809501
KEGG_PATHWAY	hsa05214:Glioma	3	21.428571428571427	0.0053512614028017914	AKT1, TP53, EGFR	14	76	8840	24.924812030075184	0.615219509710104	0.017972160937711677	0.01019768682420719
KEGG_PATHWAY	hsa01521:EGFR tyrosine kinase inhibitor resistance	3	21.428571428571427	0.0059136908035138085	AKT1, FOXO3, EGFR	14	80	8840	23.678571428571423	0.652072715393325	0.019493277093064035	0.011060792058423977
KEGG_PATHWAY	hsa04012:ErbB signaling pathway	3	21.428571428571427	0.00680611828757366	MAPK8, AKT1, EGFR	14	86	8840	22.0265780730897	0.7034770400087755	0.022027073730692934	0.012498508128089813
KEGG_PATHWAY	hsa05235:PD-L1 expression and PD-1 checkpoint pathway in cancer	3	21.428571428571427	0.0074331891131969915	AKT1, HIF1A, EGFR	14	90	8840	21.047619047619047	0.735006404654244	0.02362692253837615	0.01340628750773029
KEGG_PATHWAY	hsa04520:Adherens junction	3	21.428571428571427	0.007920159747443766	EP300, CTNNB1, EGFR	14	93	8840	20.368663594470043	0.7571717715117079	0.024733130439385794	0.014033967271786324
KEGG_PATHWAY	hsa05016:Huntington disease	4	28.57142857142857	0.009486574032783803	MAPK8, EP300, TP53, PPARGC1A	14	311	8840	8.121267799724391	0.8167072649769866	0.028613535337224577	0.016235770050897092
KEGG_PATHWAY	hsa05206:MicroRNAs in cancer	4	28.57142857142857	0.009570470399120802	EP300, SIRT1, TP53, EGFR	14	312	8840	8.095238095238095	0.819450080313854	0.028613535337224577	0.016235770050897092
KEGG_PATHWAY	hsa05142:Chagas disease	3	21.428571428571427	0.009645011911424015	MAPK8, AKT1, TNF	14	103	8840	18.391123439667126	0.8218527959125714	0.028613535337224577	0.016235770050897092
KEGG_PATHWAY	hsa04625:C-type lectin receptor signaling pathway	3	21.428571428571427	0.010008489838891509	MAPK8, AKT1, TNF	14	105	8840	18.040816326530614	0.8331209940378266	0.029205101497093256	0.01657143399554168
KEGG_PATHWAY	hsa04620:Toll-like receptor signaling pathway	3	21.428571428571427	0.010753686080597916	MAPK8, AKT1, TNF	14	109	8840	17.378768020969854	0.8540545890946822	0.030873485844297242	0.01751810151839338
KEGG_PATHWAY	hsa05145:Toxoplasmosis	3	21.428571428571427	0.011135338145910492	MAPK8, AKT1, TNF	14	111	8840	17.065637065637063	0.8637424489126708	0.03146174904717568	0.017851891313285077
KEGG_PATHWAY	hsa04668:TNF signaling pathway	3	21.428571428571427	0.012721538563992694	MAPK8, AKT1, TNF	14	119	8840	15.918367346938775	0.8976094381508827	0.03538177913110468	0.020076178046300974
KEGG_PATHWAY	hsa04660:T cell receptor signaling pathway	3	21.428571428571427	0.013340653715608188	MAPK8, AKT1, TNF	14	122	8840	15.526932084309133	0.9084269496325099	0.035979338808761474	0.020415242807218594
KEGG_PATHWAY	hsa04935:Growth hormone synthesis, secretion and action	3	21.428571428571427	0.013340653715608188	MAPK8, EP300, AKT1	14	122	8840	15.526932084309133	0.9084269496325099	0.035979338808761474	0.020415242807218594
KEGG_PATHWAY	hsa04151:PI3K-Akt signaling pathway	4	28.57142857142857	0.014340052599463091	AKT1, FOXO3, TP53, EGFR	14	362	8840	6.977111286503551	0.9235415584816443	0.03809745317469299	0.02161709421710108
KEGG_PATHWAY	hsa04926:Relaxin signaling pathway	3	21.428571428571427	0.01505527413421127	MAPK8, AKT1, EGFR	14	130	8840	14.571428571428571	0.932809031360331	0.039409394057200085	0.02236151011110792
KEGG_PATHWAY	hsa05135:Yersinia infection	3	21.428571428571427	0.016860852307765965	MAPK8, AKT1, TNF	14	138	8840	13.72670807453416	0.9515305426047538	0.04285248234092885	0.02431517256423491
KEGG_PATHWAY	hsa04915:Estrogen signaling pathway	3	21.428571428571427	0.017092844079808697	AKT1, ESR1, EGFR	14	139	8840	13.627954779033916	0.9535244596004827	0.04285248234092885	0.02431517256423491
KEGG_PATHWAY	hsa05162:Measles	3	21.428571428571427	0.017092844079808697	MAPK8, AKT1, TP53	14	139	8840	13.627954779033916	0.9535244596004827	0.04285248234092885	0.02431517256423491
KEGG_PATHWAY	hsa05010:Alzheimer disease	4	28.57142857142857	0.017636418144099827	MAPK8, CTNNB1, AKT1, TNF	14	391	8840	6.4596273291925455	0.9578826340124678	0.0436011448562468	0.024739975452140038
KEGG_PATHWAY	hsa04932:Non-alcoholic fatty liver disease	3	21.428571428571427	0.02150188767912497	MAPK8, AKT1, TNF	14	157	8840	12.065514103730663	0.9791224945122984	0.052429260368277324	0.029749187062898932
KEGG_PATHWAY	hsa04217:Necroptosis	3	21.428571428571427	0.022018516577547314	MAPK8, TNF, SQSTM1	14	159	8840	11.913746630727763	0.9809956716406358	0.05296345879464083	0.03005229965313891
KEGG_PATHWAY	hsa04630:JAK-STAT signaling pathway	3	21.428571428571427	0.024407699486533888	EP300, AKT1, EGFR	14	168	8840	11.275510204081632	0.9877038594331646	0.057927606781373764	0.03286903530853231
KEGG_PATHWAY	hsa05164:Influenza A	3	21.428571428571427	0.025502873788088583	EP300, AKT1, TNF	14	172	8840	11.01328903654485	0.9899320705255162	0.059730414924733785	0.03389197700785457
KEGG_PATHWAY	hsa05022:Pathways of neurodegeneration - multiple diseases	4	28.57142857142857	0.030761285819843498	MAPK8, CTNNB1, TNF, SQSTM1	14	483	8840	5.229222123632061	0.9961569680493607	0.07111050488223562	0.040349219062392125
KEGG_PATHWAY	hsa04015:Rap1 signaling pathway	3	21.428571428571427	0.03752547736147263	CTNNB1, AKT1, EGFR	14	212	8840	8.935309973045822	0.9988951962944771	0.08528203896238525	0.04839037042247703
KEGG_PATHWAY	hsa05170:Human immunodeficiency virus 1 infection	3	21.428571428571427	0.037849893696788955	MAPK8, AKT1, TNF	14	213	8840	8.893360160965793	0.9989595430213916	0.08528203896238525	0.04839037042247703
KEGG_PATHWAY	hsa05207:Chemical carcinogenesis - receptor activation	3	21.428571428571427	0.03850206693531617	AKT1, ESR1, EGFR	14	215	8840	8.810631229235879	0.9990778380789536	0.08566709893107849	0.048608859505836675
KEGG_PATHWAY	hsa04024:cAMP signaling pathway	3	21.428571428571427	0.04216750230581914	MAPK8, EP300, AKT1	14	226	8840	8.381795195954489	0.9995327567037684	0.09266438778315812	0.05257923127021894
KEGG_PATHWAY	hsa05171:Coronavirus disease - COVID-19	3	21.428571428571427	0.04631377291333828	MAPK8, TNF, EGFR	14	238	8840	7.959183673469387	0.9997841356598611	0.09932351299487005	0.05635772366562852
KEGG_PATHWAY	hsa04014:Ras signaling pathway	3	21.428571428571427	0.04631377291333828	MAPK8, AKT1, EGFR	14	238	8840	7.959183673469387	0.9997841356598611	0.09932351299487005	0.05635772366562852
KEGG_PATHWAY	hsa05216:Thyroid cancer	2	14.285714285714285	0.053101219215469266	CTNNB1, TP53	14	37	8840	34.13127413127413	0.999939461283364	0.11252401214706582	0.06384789453288567
KEGG_PATHWAY	hsa05219:Bladder cancer	2	14.285714285714285	0.05868319442541771	TP53, EGFR	14	41	8840	30.801393728222994	0.9999788663459098	0.12288951303205121	0.06972944278784929
KEGG_PATHWAY	hsa04930:Type II diabetes mellitus	2	14.285714285714285	0.06699922650777554	MAPK8, TNF	14	47	8840	26.8693009118541	0.9999956449146049	0.13867281765562844	0.07868513810796895
KEGG_PATHWAY	hsa05217:Basal cell carcinoma	2	14.285714285714285	0.08884491798081054	CTNNB1, TP53	14	63	8840	20.045351473922903	0.9999999358155649	0.18177465977683074	0.10314180133404444
KEGG_PATHWAY	hsa05120:Epithelial cell signaling in Helicobacter pylori infection	2	14.285714285714285	0.09958979240727742	MAPK8, EGFR	14	71	8840	17.78672032193159	0.9999999922305023	0.1997870601290363	0.113362320635015
KEGG_PATHWAY	hsa05418:Fluid shear stress and atherosclerosis	6	42.857142857142854	1.1167536179077053E-6	MAPK8, CTNNB1, AKT1, TNF, TP53, SQSTM1	14	141	8840	26.869300911854104	1.9876249910066868E-4	2.177967684562017E-5	1.2358131243863131E-5
KEGG_PATHWAY	hsa04211:Longevity regulating pathway	6	42.857142857142854	1.1802862296338648E-7	AKT1, FOXO3, SIRT1, TP53, PPARGC1A, FOXO1	14	90	8840	42.095238095238095	2.1008875441874686E-5	4.201818977496559E-6	2.3841781838604073E-6
KEGG_PATHWAY	hsa05213:Endometrial cancer	5	35.714285714285715	1.2235773508775376E-6	CTNNB1, AKT1, FOXO3, TP53, EGFR	14	59	8840	53.510895883777245	2.17773185679615E-4	2.177967684562017E-5	1.2358131243863131E-5
KEGG_PATHWAY	hsa04137:Mitophagy - animal	5	35.714285714285715	1.2376200064738622E-5	MAPK8, FOXO3, HIF1A, TP53, SQSTM1	14	105	8840	30.068027210884356	0.0022005524703343493	1.3768522572021717E-4	7.812476290866255E-5
KEGG_PATHWAY	hsa04920:Adipocytokine signaling pathway	4	28.57142857142857	1.2849301889859342E-4	MAPK8, AKT1, TNF, PPARGC1A	14	70	8840	36.08163265306123	0.022613617798765473	8.837219483289224E-4	5.014377347259617E-4
KEGG_PATHWAY	hsa04922:Glucagon signaling pathway	5	35.714285714285715	1.3339120316463764E-5	EP300, AKT1, SIRT1, PPARGC1A, FOXO1	14	107	8840	29.506008010680908	0.002371562643680325	1.3966843625473824E-4	7.925006776252003E-5
KEGG_PATHWAY	hsa04917:Prolactin signaling pathway	4	28.57142857142857	1.3404771126337587E-4	MAPK8, AKT1, FOXO3, ESR1	14	71	8840	35.57344064386318	0.02357964331892526	8.837219483289224E-4	5.014377347259617E-4
KEGG_PATHWAY	hsa05230:Central carbon metabolism in cancer	4	28.57142857142857	1.3404771126337587E-4	AKT1, HIF1A, TP53, EGFR	14	71	8840	35.57344064386318	0.02357964331892526	8.837219483289224E-4	5.014377347259617E-4
KEGG_PATHWAY	hsa04931:Insulin resistance	5	35.714285714285715	1.4356293953461827E-5	MAPK8, AKT1, TNF, PPARGC1A, FOXO1	14	109	8840	28.964613368283096	0.002552176313181498	1.419677957620114E-4	8.055476051664692E-5
KEGG_PATHWAY	hsa05223:Non-small cell lung cancer	4	28.57142857142857	1.45622493005926E-4	AKT1, FOXO3, TP53, EGFR	14	73	8840	34.59882583170254	0.025589582865664595	9.25742991251958E-4	5.252811354856617E-4
KEGG_PATHWAY	hsa04068:FoxO signaling pathway	7	50	1.5579572213448114E-8	MAPK8, EP300, AKT1, FOXO3, SIRT1, FOXO1, EGFR	14	132	8840	33.484848484848484	2.7731600258373845E-6	8.550813533073995E-7	4.851866105845358E-7
KEGG_PATHWAY	hsa05200:Pathways in cancer	9	64.28571428571429	1.631167469998981E-7	MAPK8, EP300, CTNNB1, AKT1, HIF1A, ESR1, TP53, FOXO1, EGFR	14	533	8840	10.662020905923345	2.903436182855046E-5	4.609530537581232E-6	2.615520136492722E-6
KEGG_PATHWAY	hsa05212:Pancreatic cancer	4	28.57142857142857	1.7068755556415923E-4	MAPK8, AKT1, TP53, EGFR	14	77	8840	32.80148423005566	0.02992799485644515	0.0010476684444972533	5.944635555855201E-4
KEGG_PATHWAY	hsa05215:Prostate cancer	6	42.857142857142854	1.8127367282622824E-7	EP300, CTNNB1, AKT1, TP53, FOXO1, EGFR	14	98	8840	38.65889212827988	3.226619612695103E-5	4.609530537581232E-6	2.615520136492722E-6
KEGG_PATHWAY	hsa04218:Cellular senescence	6	42.857142857142854	1.9022233329072779E-6	AKT1, FOXO3, SIRT1, TP53, SQSTM1, FOXO1	14	157	8840	24.131028207461327	3.3853875812805967E-4	3.078143211431777E-5	1.746586878396683E-5
KEGG_PATHWAY	hsa05131:Shigellosis	8	57.14285714285714	1.921531131027864E-8	MAPK8, AKT1, FOXO3, TNF, TP53, SQSTM1, FOXO1, EGFR	14	249	8840	20.286861732644862	3.4203196024318316E-6	8.550813533073995E-7	4.851866105845358E-7
KEGG_PATHWAY	hsa05205:Proteoglycans in cancer	7	50	2.1046545797328465E-7	CTNNB1, AKT1, HIF1A, ESR1, TNF, TP53, EGFR	14	204	8840	21.666666666666664	3.7462153733458514E-5	4.682856439905584E-6	2.6571264069127193E-6
KEGG_PATHWAY	hsa04152:AMPK signaling pathway	5	35.714285714285715	2.242553334712411E-5	AKT1, FOXO3, SIRT1, PPARGC1A, FOXO1	14	122	8840	25.878220140515225	0.003983833093017863	2.1009183872568903E-4	1.1920941410839661E-4
KEGG_PATHWAY	hsa05166:Human T-cell leukemia virus 1 infection	5	35.714285714285715	2.3562706580440733E-4	MAPK8, EP300, AKT1, TNF, TP53	14	223	8840	14.15759128763613	0.041078975845957766	0.0013797175281000623	7.828734288657658E-4
KEGG_PATHWAY	hsa05208:Chemical carcinogenesis - reactive oxygen species	5	35.714285714285715	2.480391061752921E-4	MAPK8, AKT1, FOXO3, HIF1A, EGFR	14	226	8840	13.969658659924148	0.04319573419479106	0.0013797175281000623	7.828734288657658E-4
KEGG_PATHWAY	hsa05163:Human cytomegalovirus infection	5	35.714285714285715	2.480391061752921E-4	CTNNB1, AKT1, TNF, TP53, EGFR	14	226	8840	13.969658659924148	0.04319573419479106	0.0013797175281000623	7.828734288657658E-4
KEGG_PATHWAY	hsa05231:Choline metabolism in cancer	4	28.57142857142857	3.5919827434076877E-4	MAPK8, AKT1, HIF1A, EGFR	14	99	8840	25.51226551226551	0.06194695337121703	0.0019374937222017222	0.0010993644154065954
KEGG_PATHWAY	hsa05165:Human papillomavirus infection	7	50	3.7470800782304942E-6	EP300, CTNNB1, AKT1, TNF, TP53, FOXO1, EGFR	14	333	8840	13.273273273273274	6.667591208219248E-4	5.558168782708567E-5	3.153792399177333E-5
KEGG_PATHWAY	hsa04933:AGE-RAGE signaling pathway in diabetic complications	4	28.57142857142857	3.809938556470683E-4	MAPK8, AKT1, TNF, FOXO1	14	101	8840	25.007072135785005	0.06558052838830808	0.0019946148913287695	0.0011317758653045266
KEGG_PATHWAY	hsa04936:Alcoholic liver disease	8	57.14285714285714	4.159261254376988E-10	MAPK8, CTNNB1, AKT1, FOXO3, SIRT1, TNF, PPARGC1A, FOXO1	14	144	8840	35.079365079365076	7.403483792689514E-8	7.403485032791038E-8	4.2008538669207586E-8
KEGG_PATHWAY	hsa04066:HIF-1 signaling pathway	4	28.57142857142857	4.766895477597578E-4	EP300, AKT1, HIF1A, EGFR	14	109	8840	23.171690694626474	0.08136919200054504	0.002424306842892482	0.0013755898378210155
KEGG_PATHWAY	hsa05224:Breast cancer	5	35.714285714285715	4.796146084064146E-5	CTNNB1, AKT1, ESR1, TP53, EGFR	14	148	8840	21.332046332046332	0.008501005123439542	4.26857001481709E-4	2.4220537724523942E-4
KEGG_PATHWAY	hsa05167:Kaposi sarcoma-associated herpesvirus infection	6	42.857142857142854	5.67143620112377E-6	MAPK8, EP300, CTNNB1, AKT1, HIF1A, TP53	14	196	8840	19.32944606413994	0.0010090091141318203	7.436057707783181E-5	4.219336115090457E-5
KEGG_PATHWAY	hsa05210:Colorectal cancer	5	35.714285714285715	5.8485847139867715E-6	MAPK8, CTNNB1, AKT1, TP53, EGFR	14	87	8840	36.28899835796388	0.001040509417704838	7.436057707783181E-5	4.219336115090457E-5
KEGG_PATHWAY	hsa04722:Neurotrophin signaling pathway	4	28.57142857142857	6.317436083564595E-4	MAPK8, AKT1, FOXO3, TP53	14	120	8840	21.047619047619047	0.10639005053596284	0.0031236211746513832	0.0017723917901111782
KEGG_PATHWAY	hsa05160:Hepatitis C	5	35.714285714285715	6.34953355820612E-5	CTNNB1, AKT1, TNF, TP53, EGFR	14	159	8840	19.856244384546272	0.011238894956192569	5.381985587431854E-4	3.0538232827562775E-4
KEGG_PATHWAY	hsa04071:Sphingolipid signaling pathway	4	28.57142857142857	6.630049387042556E-4	MAPK8, AKT1, TNF, TP53	14	122	8840	20.702576112412178	0.11135195221778704	0.003189591326739392	0.001809824292138644
KEGG_PATHWAY	hsa05161:Hepatitis B	5	35.714285714285715	6.996525628990485E-5	MAPK8, EP300, AKT1, TNF, TP53	14	163	8840	19.36897458369851	0.012377018079143043	5.660825281637757E-4	3.2120413114910867E-4
KEGG_PATHWAY	hsa04010:MAPK signaling pathway	5	35.714285714285715	7.291871040546923E-4	MAPK8, AKT1, TNF, TP53, EGFR	14	300	8840	10.523809523809526	0.12176638995397215	0.003415665908466717	0.0019381025660401036
KEGG_PATHWAY	hsa04213:Longevity regulating pathway - multiple species	4	28.57142857142857	8.938247085482561E-5	AKT1, FOXO3, SIRT1, FOXO1	14	62	8840	40.737327188940085	0.015784882911831666	6.693141490565891E-4	3.7977937671188484E-4
KEGG_PATHWAY	hsa04310:Wnt signaling pathway	5	35.714285714285715	9.024460436718054E-5	MAPK8, EP300, CTNNB1, SIRT1, TP53	14	174	8840	18.14449917898194	0.015935922308457084	6.693141490565891E-4	3.7977937671188484E-4
KEGG_PATHWAY	hsa04210:Apoptosis	4	28.57142857142857	9.098802013350806E-4	MAPK8, AKT1, TNF, TP53	14	136	8840	18.57142857142857	0.14958635105914941	0.0041527865599395985	0.0023563564188421324
KEGG_PATHWAY	hsa04910:Insulin signaling pathway	4	28.57142857142857	9.493024595554138E-4	MAPK8, AKT1, PPARGC1A, FOXO1	14	138	8840	18.302277432712213	0.15553846647969505	0.004224395945021591	0.00239698871037742
KEGG_PATHWAY	hsa04919:Thyroid hormone signaling pathway	7	50	9.684695077103886E-9	EP300, CTNNB1, AKT1, HIF1A, ESR1, TP53, FOXO1	14	122	8840	36.22950819672131	1.7238742406888719E-6	8.550813533073995E-7	4.851866105845358E-7
KEGG_PATHWAY	hsa01522:Endocrine resistance	5	35.714285714285715	9.794181520676045E-6	MAPK8, AKT1, ESR1, TP53, EGFR	14	99	8840	31.89033189033189	0.0017418540564437812	1.1622428737868907E-4	6.594748890588538E-5
