# Supplementary material for: Ferroptosis regulation by traditional chinese medicine for ischemic stroke intervention based on network pharmacology and data mining
Source: PLoS One. 2025 Apr 16;20(4):e0321751. doi: 10.1371/journal.pone.0321751 (PMC12002469; doi:10.1371/journal.pone.0321751)
Supplement: S1 File — (ZIP) [file pone.0321751.s001.zip › GO_KEGG/KEGG可视化.xlsx]

## Sheet: Sheet1
Term	FDR	PValue	Count
hsa04140:Autophagy - animal	0.003980359577389129	0.001704872388532211	4
hsa05417:Lipid and atherosclerosis	0.007223202549511999	0.0034328091324413454	4
hsa04012:ErbB signaling pathway	0.012498508128089813	0.00680611828757366	3
hsa04620:Toll-like receptor signaling pathway	0.01751810151839338	0.010753686080597916	3
hsa04668:TNF signaling pathway	0.020076178046300974	0.012721538563992694	3
hsa04660:T cell receptor signaling pathway	0.020415242807218594	0.013340653715608188	3
hsa04151:PI3K-Akt signaling pathway	0.02161709421710108	0.014340052599463091	4
hsa04915:Estrogen signaling pathway	0.02431517256423491	0.017092844079808697	3
hsa04217:Necroptosis	0.03005229965313891	0.022018516577547314	3
hsa04630:JAK-STAT signaling pathway	0.03286903530853231	0.024407699486533888	3
hsa04024:cAMP signaling pathway	0.05257923127021894	0.04216750230581914	3
