# Supplementary material for: Ferroptosis regulation by traditional chinese medicine for ischemic stroke intervention based on network pharmacology and data mining
Source: PLoS One. 2025 Apr 16;20(4):e0321751. doi: 10.1371/journal.pone.0321751 (PMC12002469; doi:10.1371/journal.pone.0321751)
Supplement: S1 File — (ZIP) [file pone.0321751.s001.zip › GO_KEGG/五味.xlsx]

## Sheet: Sheet1
Name	Pungent	Salty	Sour	Bitter	Sweet
Count	123	12	23	175	109
