# Supplementary material for: Ferroptosis regulation by traditional chinese medicine for ischemic stroke intervention based on network pharmacology and data mining
Source: PLoS One. 2025 Apr 16;20(4):e0321751. doi: 10.1371/journal.pone.0321751 (PMC12002469; doi:10.1371/journal.pone.0321751)
Supplement: S1 File — (ZIP) [file pone.0321751.s001.zip › GO_KEGG/功效.xlsx]

## Sheet: Sheet1
Class	Count
Tonifying and replenishing medicinal	33
Resolving dampness with aromatics medicinal	6
Resolving phlegm easing coughing and relieving asthma medicinal	25
Blood-activating and stasis-resolving medicinal	25
Exterior-releasing medicinal	26
Anti-poisoning anti-itching medicines	3
Orifice-opening medicinal	2
Qi-regulating medicinal	21
Dampness-draining diuretic medicinal	19
Liver-pacifying wind-extinguishing medicine	3
Heat-clearing toxin-removing medicines	70
Worm-expelling medicinal	3
Wind-dampnessdispelling medicinal	16
Astringent medicinal	11
Interior-warming medicinal	7
Digestant medicinal	4
Purgative medicinal	9
Hemostatic medicinal	18
