# Supplementary material for: Ferroptosis regulation by traditional chinese medicine for ischemic stroke intervention based on network pharmacology and data mining
Source: PLoS One. 2025 Apr 16;20(4):e0321751. doi: 10.1371/journal.pone.0321751 (PMC12002469; doi:10.1371/journal.pone.0321751)
Supplement: S1 File — (ZIP) [file pone.0321751.s001.zip › GO_KEGG/功能注释.xlsx]

## Sheet: Sheet1
ID	Description	Pvalue	Count	GeneID
hsa04140	Autophagy - animal	0.001704872388532211	4	MAPK8, AKT1, HIF1A, SQSTM1
hsa05417	Lipid and atherosclerosis	0.0034328091324413454	4	MAPK8, AKT1, TNF, TP53
hsa04012	ErbB signaling pathway	0.00680611828757366	3	MAPK8, AKT1, EGFR
hsa04620	Toll-like receptor signaling pathway	0.010753686080597916	3	MAPK8, AKT1, TNF
hsa04668	TNF signaling pathway	0.012721538563992694	3	MAPK8, AKT1, TNF
hsa04660	T cell receptor signaling pathway	0.013340653715608188	3	MAPK8, AKT1, TNF
hsa04151	PI3K-Akt signaling pathway	0.014340052599463091	4	AKT1, FOXO3, TP53, EGFR
hsa04915	Estrogen signaling pathway	0.017092844079808697	3	AKT1, ESR1, EGFR
hsa04217	Necroptosis	0.022018516577547314	3	MAPK8, TNF, SQSTM1
hsa04630	JAK-STAT signaling pathway	0.024407699486533888	3	EP300, AKT1, EGFR
hsa04024	cAMP signaling pathway	0.04216750230581914	3	MAPK8, EP300, AKT1
