# Supplementary material for: Ferroptosis regulation by traditional chinese medicine for ischemic stroke intervention based on network pharmacology and data mining
Source: PLoS One. 2025 Apr 16;20(4):e0321751. doi: 10.1371/journal.pone.0321751 (PMC12002469; doi:10.1371/journal.pone.0321751)
Supplement: S1 File — (ZIP) [file pone.0321751.s001.zip › GO_KEGG/可视化.xlsx]

## Sheet: Sheet1
GOterm	subgroup	pvalue	count
GO:0033138~positive regulation of peptidyl-serine phosphorylation	Biological process	0.0010253765395479438	3
GO:0048511~rhythmic process	Biological process	0.001199448857983873	3
GO:0051402~neuron apoptotic process	Biological process	0.0012914421093532657	3
GO:0010508~positive regulation of autophagy	Biological process	0.0014192149485722455	3
GO:0070141~response to UV-A	Biological process	0.0019750829934455714	2
GO:0051097~negative regulation of helicase activity	Biological process	0.0019750829934455714	2
GO:0006606~protein import into nucleus	Biological process	0.002184908016435529	3
GO:0060070~canonical Wnt signaling pathway	Biological process	0.0023904414913930097	3
GO:0001547~antral ovarian follicle growth	Biological process	0.0032898038244756206	2
GO:0018394~peptidyl-lysine acetylation	Biological process	0.00394656455988368	2
GO:0032993~protein-DNA complex	Cellular component	0.02401020641259264	2
GO:0005938~cell cortex	Cellular component	0.09912441003552579	2
GO:0005739~mitochondrion	Cellular component	1.418789626328023E-4	7
GO:0032991~protein-containing complex	Cellular component	1.7009746953801712E-6	7
GO:0000785~chromatin	Cellular component	1.996579304789783E-6	8
GO:0005829~cytosol	Cellular component	2.4849546577674524E-5	12
GO:0005737~cytoplasm	Cellular component	3.0064541691811295E-5	12
GO:0016605~PML body	Cellular component	4.018667888053983E-5	4
GO:0005634~nucleus	Cellular component	4.1842828217777085E-6	13
GO:0005667~transcription regulator complex	Cellular component	4.22980125207876E-4	4
GO:0000978~RNA polymerase II cis-regulatory region sequence-specific DNA binding	Molecular function	0.00104017469207149	6
GO:0019903~protein phosphatase binding	Molecular function	0.0015861452694599957	3
GO:0035033~histone deacetylase regulator activity	Molecular function	0.0026912312757938067	2
GO:0030235~nitric-oxide synthase regulator activity	Molecular function	0.003362993658984347	2
GO:0042826~histone deacetylase binding	Molecular function	0.0034452932449961365	3
GO:0005515~protein binding	Molecular function	0.00456127911479896	14
GO:0003677~DNA binding	Molecular function	0.005931477967831538	5
GO:0005516~calmodulin binding	Molecular function	0.00888296182755349	3
GO:0000981~DNA-binding transcription factor activity, RNA polymerase II-specific	Molecular function	0.010452188468228601	5
GO:0000976~transcription cis-regulatory region binding	Molecular function	0.011322082634481395	3
