# Supplementary material for: Ferroptosis regulation by traditional chinese medicine for ischemic stroke intervention based on network pharmacology and data mining
Source: PLoS One. 2025 Apr 16;20(4):e0321751. doi: 10.1371/journal.pone.0321751 (PMC12002469; doi:10.1371/journal.pone.0321751)
Supplement: S1 File — (ZIP) [file pone.0321751.s001.zip › IS基因/GeneCards-SearchResults.csv]

Gene Symbol	Description	Category	Uniprot ID	Gifts	GC Id	Relevance score	GeneCards Link
NOTCH3	Notch Receptor 3	Protein Coding	Q9UM47	60	GC19M015159	77.4716491699219	https://www.genecards.org/cgi-bin/carddisp.pl?gene=NOTCH3
F5	Coagulation Factor V	Protein Coding	P12259	56	GC01M169511	74.5730743408203	https://www.genecards.org/cgi-bin/carddisp.pl?gene=F5
ACE	Angiotensin I Converting Enzyme	Protein Coding	P12821	60	GC17P063477	73.5532760620117	https://www.genecards.org/cgi-bin/carddisp.pl?gene=ACE
F2	Coagulation Factor II, Thrombin	Protein Coding	P00734	59	GC11P047736	68.5740966796875	https://www.genecards.org/cgi-bin/carddisp.pl?gene=F2
NOS3	Nitric Oxide Synthase 3	Protein Coding	P29474	59	GC07P158097	62.7544746398926	https://www.genecards.org/cgi-bin/carddisp.pl?gene=NOS3
MTHFR	Methylenetetrahydrofolate Reductase	Protein Coding	P42898	56	GC01M011785	49.3032913208008	https://www.genecards.org/cgi-bin/carddisp.pl?gene=MTHFR
MT-TL1	Mitochondrially Encoded TRNA-Leu (UUA/G) 1	RNA Gene		23	GCMTP003232	47.298885345459	https://www.genecards.org/cgi-bin/carddisp.pl?gene=MT-TL1
ALOX5AP	Arachidonate 5-Lipoxygenase Activating Protein	Protein Coding	P20292	53	GC13P030713	45.8543853759766	https://www.genecards.org/cgi-bin/carddisp.pl?gene=ALOX5AP
GP1BA	Glycoprotein Ib Platelet Subunit Alpha	Protein Coding	P07359	56	GC17P004932	45.6085968017578	https://www.genecards.org/cgi-bin/carddisp.pl?gene=GP1BA
PRKCH	Protein Kinase C Eta	Protein Coding	P24723	56	GC14P061187	41.7438735961914	https://www.genecards.org/cgi-bin/carddisp.pl?gene=PRKCH
RNF213	Ring Finger Protein 213	Protein Coding	Q63HN8	48	GC17P080260	40.9336471557617	https://www.genecards.org/cgi-bin/carddisp.pl?gene=RNF213
FBN1	Fibrillin 1	Protein Coding	P35555	56	GC15M048408	40.4392623901367	https://www.genecards.org/cgi-bin/carddisp.pl?gene=FBN1
COL4A1	Collagen Type IV Alpha 1 Chain	Protein Coding	P02462	56	GC13M110148	39.2119789123535	https://www.genecards.org/cgi-bin/carddisp.pl?gene=COL4A1
BDNF-AS	BDNF Antisense RNA	RNA Gene		29	GC11P027466	37.0569458007813	https://www.genecards.org/cgi-bin/carddisp.pl?gene=BDNF-AS
CRP	C-Reactive Protein	Protein Coding	P02741	54	GC01M161311	36.2892532348633	https://www.genecards.org/cgi-bin/carddisp.pl?gene=CRP
FGB	Fibrinogen Beta Chain	Protein Coding	P02675	55	GC04P154685	35.7695198059082	https://www.genecards.org/cgi-bin/carddisp.pl?gene=FGB
APOE	Apolipoprotein E	Protein Coding	P02649	59	GC19P113251	35.7062301635742	https://www.genecards.org/cgi-bin/carddisp.pl?gene=APOE
IL6	Interleukin 6	Protein Coding	P05231	60	GC07P022725	34.7375297546387	https://www.genecards.org/cgi-bin/carddisp.pl?gene=IL6
ADA2	Adenosine Deaminase 2	Protein Coding	Q9NZK5	50	GC22M017316	34.5171928405762	https://www.genecards.org/cgi-bin/carddisp.pl?gene=ADA2
APOB	Apolipoprotein B	Protein Coding	P04114	55	GC02M020956	34.5095329284668	https://www.genecards.org/cgi-bin/carddisp.pl?gene=APOB
MALAT1	Metastasis Associated Lung Adenocarcinoma Transcript 1	RNA Gene		32	GC11P089089	34.1287231445313	https://www.genecards.org/cgi-bin/carddisp.pl?gene=MALAT1
MIAT	Myocardial Infarction Associated Transcript	RNA Gene		32	GC22P026646	33.8697471618652	https://www.genecards.org/cgi-bin/carddisp.pl?gene=MIAT
TNF	Tumor Necrosis Factor	Protein Coding	P01375	61	GC06P134820	33.7007217407227	https://www.genecards.org/cgi-bin/carddisp.pl?gene=TNF
MT-CYB	Mitochondrially Encoded Cytochrome B	Protein Coding	P00156	40	GCMTP014749	32.8260345458984	https://www.genecards.org/cgi-bin/carddisp.pl?gene=MT-CYB
MT-ND1	Mitochondrially Encoded NADH:Ubiquinone Oxidoreductase Core Subunit 1	Protein Coding	P03886	40	GCMTP003309	32.6752243041992	https://www.genecards.org/cgi-bin/carddisp.pl?gene=MT-ND1
LDLR	Low Density Lipoprotein Receptor	Protein Coding	P01130	60	GC19P112317	31.8624572753906	https://www.genecards.org/cgi-bin/carddisp.pl?gene=LDLR
LOC132090228	Neanderthal Introgressed Variant-Containing Enhancer Experimental_34691	Functional Element		5	GC14P061457	31.0308036804199	https://www.genecards.org/cgi-bin/carddisp.pl?gene=LOC132090228
MT-TK	Mitochondrially Encoded TRNA-Lys (AAA/G)	RNA Gene		19	GCMTP008297	30.871639251709	https://www.genecards.org/cgi-bin/carddisp.pl?gene=MT-TK
SERPINE1	Serpin Family E Member 1	Protein Coding	P05121	59	GC07P101127	30.4826259613037	https://www.genecards.org/cgi-bin/carddisp.pl?gene=SERPINE1
PLAT	Plasminogen Activator, Tissue Type	Protein Coding	P00750	58	GC08M042174	29.3870735168457	https://www.genecards.org/cgi-bin/carddisp.pl?gene=PLAT
MT-TS1	Mitochondrially Encoded TRNA-Ser (UCN) 1	RNA Gene		21	GCMTM007447	29.3103199005127	https://www.genecards.org/cgi-bin/carddisp.pl?gene=MT-TS1
CDKN2B-AS1	CDKN2B Antisense RNA 1	RNA Gene		31	GC09P021994	28.7654285430908	https://www.genecards.org/cgi-bin/carddisp.pl?gene=CDKN2B-AS1
MT-ND5	Mitochondrially Encoded NADH:Ubiquinone Oxidoreductase Core Subunit 5	Protein Coding	P03915	41	GCMTP012339	28.7575798034668	https://www.genecards.org/cgi-bin/carddisp.pl?gene=MT-ND5
MEG3	Maternally Expressed 3	RNA Gene		34	GC14P116735	28.4044456481934	https://www.genecards.org/cgi-bin/carddisp.pl?gene=MEG3
HTRA1	HtrA Serine Peptidase 1	Protein Coding	Q92743	54	GC10P122461	28.1733245849609	https://www.genecards.org/cgi-bin/carddisp.pl?gene=HTRA1
APP	Amyloid Beta Precursor Protein	Protein Coding	P05067	59	GC21M025880	28.0775699615479	https://www.genecards.org/cgi-bin/carddisp.pl?gene=APP
ACSL4	Acyl-CoA Synthetase Long Chain Family Member 4	Protein Coding	O60488	53	GC0XM109624	27.275951385498	https://www.genecards.org/cgi-bin/carddisp.pl?gene=ACSL4
PDE4D	Phosphodiesterase 4D	Protein Coding	Q08499	58	GC05M058969	27.2176418304443	https://www.genecards.org/cgi-bin/carddisp.pl?gene=PDE4D
MT-CO3	Mitochondrially Encoded Cytochrome C Oxidase III	Protein Coding	P00414	39	GCMTP009209	27.2067203521729	https://www.genecards.org/cgi-bin/carddisp.pl?gene=MT-CO3
PIK3CA	Phosphatidylinositol-4,5-Bisphosphate 3-Kinase Catalytic Subunit Alpha	Protein Coding	P42336	61	GC03P179148	26.9362506866455	https://www.genecards.org/cgi-bin/carddisp.pl?gene=PIK3CA
CBS	Cystathionine Beta-Synthase	Protein Coding	P35520	60	GC21M043053	26.6999435424805	https://www.genecards.org/cgi-bin/carddisp.pl?gene=CBS
COL4A2	Collagen Type IV Alpha 2 Chain	Protein Coding	P08572	55	GC13P110305	26.6697635650635	https://www.genecards.org/cgi-bin/carddisp.pl?gene=COL4A2
POLG	DNA Polymerase Gamma, Catalytic Subunit	Protein Coding	P54098	56	GC15M148631	26.6622753143311	https://www.genecards.org/cgi-bin/carddisp.pl?gene=POLG
ACTA2	Actin Alpha 2, Smooth Muscle	Protein Coding	P62736	56	GC10M088935	26.5072917938232	https://www.genecards.org/cgi-bin/carddisp.pl?gene=ACTA2
MT-TI	Mitochondrially Encoded TRNA-Ile (AUU/C)	RNA Gene		19	GCMTP004265	26.4348640441895	https://www.genecards.org/cgi-bin/carddisp.pl?gene=MT-TI
CD36	CD36 Molecule (CD36 Blood Group)	Protein Coding	P16671	59	GC07P080369	26.1470108032227	https://www.genecards.org/cgi-bin/carddisp.pl?gene=CD36
GLA	Galactosidase Alpha	Protein Coding	P06280	58	GC0XM101393	26.115306854248	https://www.genecards.org/cgi-bin/carddisp.pl?gene=GLA
BDNF	Brain Derived Neurotrophic Factor	Protein Coding	P23560	58	GC11M027654	26.0688819885254	https://www.genecards.org/cgi-bin/carddisp.pl?gene=BDNF
MT-TL2	Mitochondrially Encoded TRNA-Leu (CUN) 2	RNA Gene		19	GCMTP012268	25.6430530548096	https://www.genecards.org/cgi-bin/carddisp.pl?gene=MT-TL2
MMP9	Matrix Metallopeptidase 9	Protein Coding	P14780	62	GC20P046008	25.2338333129883	https://www.genecards.org/cgi-bin/carddisp.pl?gene=MMP9
IL1B	Interleukin 1 Beta	Protein Coding	P01584	56	GC02M112829	25.2129154205322	https://www.genecards.org/cgi-bin/carddisp.pl?gene=IL1B
MT-CO1	Mitochondrially Encoded Cytochrome C Oxidase I	Protein Coding	P00395	41	GCMTP005906	25.0974025726318	https://www.genecards.org/cgi-bin/carddisp.pl?gene=MT-CO1
POLGARF	POLG Alternative Reading Frame	Protein Coding	A0A3B3IS91	17	GC15M151439	24.9634265899658	https://www.genecards.org/cgi-bin/carddisp.pl?gene=POLGARF
VWF	Von Willebrand Factor	Protein Coding	P04275	56	GC12M029229	24.7251014709473	https://www.genecards.org/cgi-bin/carddisp.pl?gene=VWF
MT-TP	Mitochondrially Encoded TRNA-Pro (CCN)	RNA Gene		15	GCMTM015957	24.5168304443359	https://www.genecards.org/cgi-bin/carddisp.pl?gene=MT-TP
NPPA	Natriuretic Peptide A	Protein Coding	P01160	53	GC01M014524	24.4903888702393	https://www.genecards.org/cgi-bin/carddisp.pl?gene=NPPA
SERPINC1	Serpin Family C Member 1	Protein Coding	P01008	59	GC01M174949	24.2748622894287	https://www.genecards.org/cgi-bin/carddisp.pl?gene=SERPINC1
AGT	Angiotensinogen	Protein Coding	P01019	58	GC01M230690	24.1775856018066	https://www.genecards.org/cgi-bin/carddisp.pl?gene=AGT
MT-ND6	Mitochondrially Encoded NADH:Ubiquinone Oxidoreductase Core Subunit 6	Protein Coding	P03923	40	GCMTM014151	24.1423931121826	https://www.genecards.org/cgi-bin/carddisp.pl?gene=MT-ND6
SELP	Selectin P	Protein Coding	P16109	54	GC01M169558	24.1230144500732	https://www.genecards.org/cgi-bin/carddisp.pl?gene=SELP
NPPB	Natriuretic Peptide B	Protein Coding	P16860	52	GC01M014525	24.0300388336182	https://www.genecards.org/cgi-bin/carddisp.pl?gene=NPPB
H19	H19 Imprinted Maternally Expressed Transcript	RNA Gene		34	GC11M001995	23.8279190063477	https://www.genecards.org/cgi-bin/carddisp.pl?gene=H19
MT-ND4	Mitochondrially Encoded NADH:Ubiquinone Oxidoreductase Core Subunit 4	Protein Coding	P03905	40	GCMTP010762	23.6560249328613	https://www.genecards.org/cgi-bin/carddisp.pl?gene=MT-ND4
FGA	Fibrinogen Alpha Chain	Protein Coding	P02671	58	GC04M154583	22.8171005249023	https://www.genecards.org/cgi-bin/carddisp.pl?gene=FGA
IL10	Interleukin 10	Protein Coding	P22301	56	GC01M206767	22.4848098754883	https://www.genecards.org/cgi-bin/carddisp.pl?gene=IL10
TREX1	Three Prime Repair Exonuclease 1	Protein Coding	Q9NSU2	51	GC03P057594	22.2464027404785	https://www.genecards.org/cgi-bin/carddisp.pl?gene=TREX1
MT-ATP6	Mitochondrially Encoded ATP Synthase Membrane Subunit 6	Protein Coding	P00846	41	GCMTP008531	21.94091796875	https://www.genecards.org/cgi-bin/carddisp.pl?gene=MT-ATP6
PON1	Paraoxonase 1	Protein Coding	P27169	56	GC07M095297	21.8867111206055	https://www.genecards.org/cgi-bin/carddisp.pl?gene=PON1
MT-CO2	Mitochondrially Encoded Cytochrome C Oxidase II	Protein Coding	P00403	42	GCMTP007587	21.757905960083	https://www.genecards.org/cgi-bin/carddisp.pl?gene=MT-CO2
JAK2	Janus Kinase 2	Protein Coding	O60674	62	GC09P004985	21.0654678344727	https://www.genecards.org/cgi-bin/carddisp.pl?gene=JAK2
APOH	Apolipoprotein H	Protein Coding	P02749	53	GC17M066212	20.7282447814941	https://www.genecards.org/cgi-bin/carddisp.pl?gene=APOH
LPA	Lipoprotein(A)	Protein Coding	P08519	50	GC06M160531	20.7090454101563	https://www.genecards.org/cgi-bin/carddisp.pl?gene=LPA
SELE	Selectin E	Protein Coding	P16581	53	GC01M169722	20.6107025146484	https://www.genecards.org/cgi-bin/carddisp.pl?gene=SELE
INS	Insulin	Protein Coding	P01308	56	GC11M002159	20.4349784851074	https://www.genecards.org/cgi-bin/carddisp.pl?gene=INS
EDN1	Endothelin 1	Protein Coding	P05305	58	GC06P012236	20.2714061737061	https://www.genecards.org/cgi-bin/carddisp.pl?gene=EDN1
F3	Coagulation Factor III, Tissue Factor	Protein Coding	P13726	54	GC01M094873	20.2600631713867	https://www.genecards.org/cgi-bin/carddisp.pl?gene=F3
AGTR1	Angiotensin II Receptor Type 1	Protein Coding	P30556	60	GC03P148697	19.97802734375	https://www.genecards.org/cgi-bin/carddisp.pl?gene=AGTR1
TLR4	Toll Like Receptor 4	Protein Coding	O00206	60	GC09P117704	19.9137077331543	https://www.genecards.org/cgi-bin/carddisp.pl?gene=TLR4
ENG	Endoglin	Protein Coding	P17813	56	GC09M127815	19.5168781280518	https://www.genecards.org/cgi-bin/carddisp.pl?gene=ENG
ITGB3	Integrin Subunit Beta 3	Protein Coding	P05106	61	GC17P112532	19.3781127929688	https://www.genecards.org/cgi-bin/carddisp.pl?gene=ITGB3
ATRIP	ATR Interacting Protein	Protein Coding	Q8WXE1	51	GC03P057588	19.2728271484375	https://www.genecards.org/cgi-bin/carddisp.pl?gene=ATRIP
ATRIP-TREX1	ATRIP-TREX1 Readthrough	RNA Gene		13	GC03P057589	19.2728271484375	https://www.genecards.org/cgi-bin/carddisp.pl?gene=ATRIP-TREX1
ALB	Albumin	Protein Coding	P02768	58	GC04P073397	19.1176471710205	https://www.genecards.org/cgi-bin/carddisp.pl?gene=ALB
CYP2C19	Cytochrome P450 Family 2 Subfamily C Member 19	Protein Coding	P33261	53	GC10P094762	19.116813659668	https://www.genecards.org/cgi-bin/carddisp.pl?gene=CYP2C19
HIF1A	Hypoxia Inducible Factor 1 Subunit Alpha	Protein Coding	Q16665	57	GC14P061695	19.0510063171387	https://www.genecards.org/cgi-bin/carddisp.pl?gene=HIF1A
TP53	Tumor Protein P53	Protein Coding	P04637	62	GC17M007661	19.0318298339844	https://www.genecards.org/cgi-bin/carddisp.pl?gene=TP53
MTR	5-Methyltetrahydrofolate-Homocysteine Methyltransferase	Protein Coding	Q99707	56	GC01P236795	18.8803119659424	https://www.genecards.org/cgi-bin/carddisp.pl?gene=MTR
PLA2G7	Phospholipase A2 Group VII	Protein Coding	Q13093	59	GC06M046704	18.4726982116699	https://www.genecards.org/cgi-bin/carddisp.pl?gene=PLA2G7
PPARG	Peroxisome Proliferator Activated Receptor Gamma	Protein Coding	P37231	61	GC03P012287	18.1981201171875	https://www.genecards.org/cgi-bin/carddisp.pl?gene=PPARG
ICAM1	Intercellular Adhesion Molecule 1	Protein Coding	P05362	59	GC19P112296	18.1286697387695	https://www.genecards.org/cgi-bin/carddisp.pl?gene=ICAM1
HOTAIR	HOX Transcript Antisense RNA	RNA Gene		31	GC12M053962	18.0691452026367	https://www.genecards.org/cgi-bin/carddisp.pl?gene=HOTAIR
THBD	Thrombomodulin	Protein Coding	P07204	55	GC20M023026	17.9595603942871	https://www.genecards.org/cgi-bin/carddisp.pl?gene=THBD
CST3	Cystatin C	Protein Coding	P01034	53	GC20M023930	17.9485168457031	https://www.genecards.org/cgi-bin/carddisp.pl?gene=CST3
LPL	Lipoprotein Lipase	Protein Coding	P06858	59	GC08P019901	17.9232482910156	https://www.genecards.org/cgi-bin/carddisp.pl?gene=LPL
ENO2	Enolase 2	Protein Coding	P09104	56	GC12P006913	17.5373001098633	https://www.genecards.org/cgi-bin/carddisp.pl?gene=ENO2
GAS5	Growth Arrest Specific 5	RNA Gene		31	GC01M173947	17.4552154541016	https://www.genecards.org/cgi-bin/carddisp.pl?gene=GAS5
ADAMTS13	ADAM Metallopeptidase With Thrombospondin Type 1 Motif 13	Protein Coding	Q76LX8	56	GC09P133414	17.419002532959	https://www.genecards.org/cgi-bin/carddisp.pl?gene=ADAMTS13
RPL36A-HNRNPH2	RPL36A-HNRNPH2 Readthrough	Protein Coding		24	GC0XP101398	17.3432159423828	https://www.genecards.org/cgi-bin/carddisp.pl?gene=RPL36A-HNRNPH2
GUCY1A1	Guanylate Cyclase 1 Soluble Subunit Alpha 1	Protein Coding	Q02108	52	GC04P155667	17.3247547149658	https://www.genecards.org/cgi-bin/carddisp.pl?gene=GUCY1A1
SCN5A	Sodium Voltage-Gated Channel Alpha Subunit 5	Protein Coding	Q14524	59	GC03M038707	17.3095569610596	https://www.genecards.org/cgi-bin/carddisp.pl?gene=SCN5A
MAPT	Microtubule Associated Protein Tau	Protein Coding	P10636	59	GC17P045894	17.2882690429688	https://www.genecards.org/cgi-bin/carddisp.pl?gene=MAPT
PTGS2	Prostaglandin-Endoperoxide Synthase 2	Protein Coding	P35354	58	GC01M186671	17.2134189605713	https://www.genecards.org/cgi-bin/carddisp.pl?gene=PTGS2
REN	Renin	Protein Coding	P00797	58	GC01M204154	17.1757946014404	https://www.genecards.org/cgi-bin/carddisp.pl?gene=REN
EPO	Erythropoietin	Protein Coding	P01588	52	GC07P100720	17.0868034362793	https://www.genecards.org/cgi-bin/carddisp.pl?gene=EPO
TGFB1	Transforming Growth Factor Beta 1	Protein Coding	P01137	61	GC19M041301	16.9402751922607	https://www.genecards.org/cgi-bin/carddisp.pl?gene=TGFB1
MIR126	MicroRNA 126	RNA Gene		29	GC09P136670	16.937047958374	https://www.genecards.org/cgi-bin/carddisp.pl?gene=MIR126
KAT6B	Lysine Acetyltransferase 6B	Protein Coding	Q8WYB5	53	GC10P074918	16.863468170166	https://www.genecards.org/cgi-bin/carddisp.pl?gene=KAT6B
VEGFA	Vascular Endothelial Growth Factor A	Protein Coding	P15692	57	GC06P043770	16.7480506896973	https://www.genecards.org/cgi-bin/carddisp.pl?gene=VEGFA
CCL2	C-C Motif Chemokine Ligand 2	Protein Coding	P13500	58	GC17P034255	16.7449016571045	https://www.genecards.org/cgi-bin/carddisp.pl?gene=CCL2
GFAP	Glial Fibrillary Acidic Protein	Protein Coding	P14136	57	GC17M077883	16.6419429779053	https://www.genecards.org/cgi-bin/carddisp.pl?gene=GFAP
ADIPOQ	Adiponectin, C1Q And Collagen Domain Containing	Protein Coding	Q15848	55	GC03P186842	16.5955123901367	https://www.genecards.org/cgi-bin/carddisp.pl?gene=ADIPOQ
F7	Coagulation Factor VII	Protein Coding	P08709	56	GC13P113105	16.5794982910156	https://www.genecards.org/cgi-bin/carddisp.pl?gene=F7
VCAM1	Vascular Cell Adhesion Molecule 1	Protein Coding	P19320	55	GC01P100719	16.547046661377	https://www.genecards.org/cgi-bin/carddisp.pl?gene=VCAM1
LMNA	Lamin A/C	Protein Coding	P02545	58	GC01P156082	16.4465446472168	https://www.genecards.org/cgi-bin/carddisp.pl?gene=LMNA
S100B	S100 Calcium Binding Protein B	Protein Coding	P04271	53	GC21M053599	16.4169769287109	https://www.genecards.org/cgi-bin/carddisp.pl?gene=S100B
MIR21	MicroRNA 21	RNA Gene		31	GC17P112757	16.239818572998	https://www.genecards.org/cgi-bin/carddisp.pl?gene=MIR21
APOA1	Apolipoprotein A1	Protein Coding	P02647	59	GC11M116835	16.2210121154785	https://www.genecards.org/cgi-bin/carddisp.pl?gene=APOA1
ITGA2	Integrin Subunit Alpha 2	Protein Coding	P17301	55	GC05P052989	16.2183609008789	https://www.genecards.org/cgi-bin/carddisp.pl?gene=ITGA2
P2RY12	Purinergic Receptor P2Y12	Protein Coding	Q9H244	56	GC03M151336	16.134672164917	https://www.genecards.org/cgi-bin/carddisp.pl?gene=P2RY12
MIR155	MicroRNA 155	RNA Gene		29	GC21P025573	16.1084156036377	https://www.genecards.org/cgi-bin/carddisp.pl?gene=MIR155
IL1A	Interleukin 1 Alpha	Protein Coding	P01583	54	GC02M112773	16.024341583252	https://www.genecards.org/cgi-bin/carddisp.pl?gene=IL1A
DIAPH1	Diaphanous Related Formin 1	Protein Coding	O60610	55	GC05M141516	15.9224586486816	https://www.genecards.org/cgi-bin/carddisp.pl?gene=DIAPH1
F13A1	Coagulation Factor XIII A Chain	Protein Coding	P00488	56	GC06M006144	15.8605766296387	https://www.genecards.org/cgi-bin/carddisp.pl?gene=F13A1
ABCC6	ATP Binding Cassette Subfamily C Member 6	Protein Coding	O95255	56	GC16M020960	15.6727323532104	https://www.genecards.org/cgi-bin/carddisp.pl?gene=ABCC6
F12	Coagulation Factor XII	Protein Coding	P00748	56	GC05M177402	15.2454566955566	https://www.genecards.org/cgi-bin/carddisp.pl?gene=F12
GRIN2B	Glutamate Ionotropic Receptor NMDA Type Subunit 2B	Protein Coding	Q13224	61	GC12M013437	15.2442426681519	https://www.genecards.org/cgi-bin/carddisp.pl?gene=GRIN2B
HBB	Hemoglobin Subunit Beta	Protein Coding	P68871	54	GC11M012029	15.1754055023193	https://www.genecards.org/cgi-bin/carddisp.pl?gene=HBB
MYH11	Myosin Heavy Chain 11	Protein Coding	P35749	55	GC16M020946	15.0782690048218	https://www.genecards.org/cgi-bin/carddisp.pl?gene=MYH11
NLRP3	NLR Family Pyrin Domain Containing 3	Protein Coding	Q96P20	57	GC01P247416	15.0433549880981	https://www.genecards.org/cgi-bin/carddisp.pl?gene=NLRP3
IL18	Interleukin 18	Protein Coding	Q14116	53	GC11M112143	14.9901542663574	https://www.genecards.org/cgi-bin/carddisp.pl?gene=IL18
TNNI3	Troponin I3, Cardiac Type	Protein Coding	P19429	57	GC19M055151	14.9078235626221	https://www.genecards.org/cgi-bin/carddisp.pl?gene=TNNI3
LOX	Lysyl Oxidase	Protein Coding	P28300	56	GC05M122063	14.7774238586426	https://www.genecards.org/cgi-bin/carddisp.pl?gene=LOX
SLC2A1	Solute Carrier Family 2 Member 1	Protein Coding	P11166	62	GC01M042925	14.7392768859863	https://www.genecards.org/cgi-bin/carddisp.pl?gene=SLC2A1
SOD2-OT1	SOD2 Overlapping Transcript 1	RNA Gene		18	GC06M159772	14.7149429321289	https://www.genecards.org/cgi-bin/carddisp.pl?gene=SOD2-OT1
MIR125A	MicroRNA 125a	RNA Gene		29	GC19P113552	14.7109909057617	https://www.genecards.org/cgi-bin/carddisp.pl?gene=MIR125A
HMGB1	High Mobility Group Box 1	Protein Coding	P09429	57	GC13M030456	14.62317943573	https://www.genecards.org/cgi-bin/carddisp.pl?gene=HMGB1
MIR140	MicroRNA 140	RNA Gene		31	GC16P083017	14.5801019668579	https://www.genecards.org/cgi-bin/carddisp.pl?gene=MIR140
PECAM1	Platelet And Endothelial Cell Adhesion Molecule 1	Protein Coding	P16284	50	GC17M064319	14.5468883514404	https://www.genecards.org/cgi-bin/carddisp.pl?gene=PECAM1
TNNT2	Troponin T2, Cardiac Type	Protein Coding	P45379	56	GC01M201359	14.4168529510498	https://www.genecards.org/cgi-bin/carddisp.pl?gene=TNNT2
PF4	Platelet Factor 4	Protein Coding	P02776	50	GC04M073980	14.3156623840332	https://www.genecards.org/cgi-bin/carddisp.pl?gene=PF4
RNF213-AS1	RNF213 Antisense RNA 1	RNA Gene		21	GC17M080335	14.251163482666	https://www.genecards.org/cgi-bin/carddisp.pl?gene=RNF213-AS1
MIR223	MicroRNA 223	RNA Gene		29	GC0XP066018	14.2452688217163	https://www.genecards.org/cgi-bin/carddisp.pl?gene=MIR223
MPO	Myeloperoxidase	Protein Coding	P05164	61	GC17M058269	14.1954402923584	https://www.genecards.org/cgi-bin/carddisp.pl?gene=MPO
VKORC1	Vitamin K Epoxide Reductase Complex Subunit 1	Protein Coding	Q9BQB6	58	GC16M044160	14.1889610290527	https://www.genecards.org/cgi-bin/carddisp.pl?gene=VKORC1
IL1RN	Interleukin 1 Receptor Antagonist	Protein Coding	P18510	59	GC02P143688	14.1418972015381	https://www.genecards.org/cgi-bin/carddisp.pl?gene=IL1RN
CERNA3	Competing Endogenous LncRNA 3 For MiR-645	RNA Gene		19	GC08P056323	14.1287517547607	https://www.genecards.org/cgi-bin/carddisp.pl?gene=CERNA3
MIR144	MicroRNA 144	RNA Gene		25	GC17M076393	14.0894155502319	https://www.genecards.org/cgi-bin/carddisp.pl?gene=MIR144
MIR146A	MicroRNA 146a	RNA Gene		29	GC05P160485	14.0365600585938	https://www.genecards.org/cgi-bin/carddisp.pl?gene=MIR146A
ELN	Elastin	Protein Coding	P15502	52	GC07P074027	14.0199375152588	https://www.genecards.org/cgi-bin/carddisp.pl?gene=ELN
TTR	Transthyretin	Protein Coding	P02766	57	GC18P031557	13.9643135070801	https://www.genecards.org/cgi-bin/carddisp.pl?gene=TTR
PSEN1	Presenilin 1	Protein Coding	P49768	61	GC14P073136	13.9266538619995	https://www.genecards.org/cgi-bin/carddisp.pl?gene=PSEN1
CASP3	Caspase 3	Protein Coding	P42574	58	GC04M184627	13.821741104126	https://www.genecards.org/cgi-bin/carddisp.pl?gene=CASP3
SOD1	Superoxide Dismutase 1	Protein Coding	P00441	61	GC21P031659	13.7507381439209	https://www.genecards.org/cgi-bin/carddisp.pl?gene=SOD1
CXCL12	C-X-C Motif Chemokine Ligand 12	Protein Coding	P48061	54	GC10M044370	13.7230911254883	https://www.genecards.org/cgi-bin/carddisp.pl?gene=CXCL12
KCNJ5	Potassium Inwardly Rectifying Channel Subfamily J Member 5	Protein Coding	P48544	56	GC11P128891	13.7110862731934	https://www.genecards.org/cgi-bin/carddisp.pl?gene=KCNJ5
MYLK	Myosin Light Chain Kinase	Protein Coding	Q15746	60	GC03M123610	13.6697072982788	https://www.genecards.org/cgi-bin/carddisp.pl?gene=MYLK
PITX2	Paired Like Homeodomain 2	Protein Coding	Q99697	55	GC04M110617	13.6522579193115	https://www.genecards.org/cgi-bin/carddisp.pl?gene=PITX2
CXCL8	C-X-C Motif Chemokine Ligand 8	Protein Coding	P10145	53	GC04P073740	13.6375198364258	https://www.genecards.org/cgi-bin/carddisp.pl?gene=CXCL8
PLG	Plasminogen	Protein Coding	P00747	58	GC06P160702	13.6347694396973	https://www.genecards.org/cgi-bin/carddisp.pl?gene=PLG
HMOX1	Heme Oxygenase 1	Protein Coding	P09601	61	GC22P035380	13.6320991516113	https://www.genecards.org/cgi-bin/carddisp.pl?gene=HMOX1
ATP1A2	ATPase Na+/K+ Transporting Subunit Alpha 2	Protein Coding	P50993	57	GC01P160115	13.6001491546631	https://www.genecards.org/cgi-bin/carddisp.pl?gene=ATP1A2
FGF2	Fibroblast Growth Factor 2	Protein Coding	P09038	54	GC04P122826	13.5366878509521	https://www.genecards.org/cgi-bin/carddisp.pl?gene=FGF2
PRNP	Prion Protein (Kanno Blood Group)	Protein Coding	F7VJQ1	57	GC20P004686	13.489842414856	https://www.genecards.org/cgi-bin/carddisp.pl?gene=PRNP
EDNRA	Endothelin Receptor Type A	Protein Coding	P25101	58	GC04P147480	13.4374914169312	https://www.genecards.org/cgi-bin/carddisp.pl?gene=EDNRA
CREB1	CAMP Responsive Element Binding Protein 1	Protein Coding	P16220	59	GC02P207529	13.3832912445068	https://www.genecards.org/cgi-bin/carddisp.pl?gene=CREB1
IL4	Interleukin 4	Protein Coding	P05112	55	GC05P132673	13.3491477966309	https://www.genecards.org/cgi-bin/carddisp.pl?gene=IL4
MAP2	Microtubule Associated Protein 2	Protein Coding	P11137	53	GC02P209424	13.3249378204346	https://www.genecards.org/cgi-bin/carddisp.pl?gene=MAP2
KCNQ1	Potassium Voltage-Gated Channel Subfamily Q Member 1	Protein Coding	P51787	58	GC11P002444	13.2709922790527	https://www.genecards.org/cgi-bin/carddisp.pl?gene=KCNQ1
NGF	Nerve Growth Factor	Protein Coding	P01138	60	GC01M115285	13.2158622741699	https://www.genecards.org/cgi-bin/carddisp.pl?gene=NGF
IGF1	Insulin Like Growth Factor 1	Protein Coding	P05019	57	GC12M102395	13.2124614715576	https://www.genecards.org/cgi-bin/carddisp.pl?gene=IGF1
HSPA4	Heat Shock Protein Family A (Hsp70) Member 4	Protein Coding	P34932	52	GC05P133062	13.1961326599121	https://www.genecards.org/cgi-bin/carddisp.pl?gene=HSPA4
ESR1	Estrogen Receptor 1	Protein Coding	P03372	62	GC06P151656	12.993616104126	https://www.genecards.org/cgi-bin/carddisp.pl?gene=ESR1
GBA1	Glucosylceramidase Beta 1	Protein Coding	P04062	58	GC01M161111	12.891487121582	https://www.genecards.org/cgi-bin/carddisp.pl?gene=GBA1
PROZ	Protein Z, Vitamin K Dependent Plasma Glycoprotein	Protein Coding	P22891	50	GC13P113158	12.7676124572754	https://www.genecards.org/cgi-bin/carddisp.pl?gene=PROZ
CETP	Cholesteryl Ester Transfer Protein	Protein Coding	P11597	55	GC16P056961	12.7323017120361	https://www.genecards.org/cgi-bin/carddisp.pl?gene=CETP
ACE2	Angiotensin Converting Enzyme 2	Protein Coding	Q9BYF1	58	GC0XM015494	12.7310733795166	https://www.genecards.org/cgi-bin/carddisp.pl?gene=ACE2
PON2	Paraoxonase 2	Protein Coding	Q15165	52	GC07M095404	12.7255229949951	https://www.genecards.org/cgi-bin/carddisp.pl?gene=PON2
PIK3C2A	Phosphatidylinositol-4-Phosphate 3-Kinase Catalytic Subunit Type 2 Alpha	Protein Coding	O00443	55	GC11M017940	12.7153015136719	https://www.genecards.org/cgi-bin/carddisp.pl?gene=PIK3C2A
CKB	Creatine Kinase B	Protein Coding	P12277	54	GC14M103519	12.7121133804321	https://www.genecards.org/cgi-bin/carddisp.pl?gene=CKB
LTA	Lymphotoxin Alpha	Protein Coding	P01374	52	GC06P134818	12.6772727966309	https://www.genecards.org/cgi-bin/carddisp.pl?gene=LTA
BCL2	BCL2 Apoptosis Regulator	Protein Coding	P10415	59	GC18M063123	12.6636877059937	https://www.genecards.org/cgi-bin/carddisp.pl?gene=BCL2
KNG1	Kininogen 1	Protein Coding	P01042	56	GC03P186717	12.5784530639648	https://www.genecards.org/cgi-bin/carddisp.pl?gene=KNG1
SCN1A	Sodium Voltage-Gated Channel Alpha Subunit 1	Protein Coding	P35498	56	GC02M165989	12.5437679290771	https://www.genecards.org/cgi-bin/carddisp.pl?gene=SCN1A
THPO	Thrombopoietin	Protein Coding	P40225	52	GC03M184371	12.5287818908691	https://www.genecards.org/cgi-bin/carddisp.pl?gene=THPO
CYCS	Cytochrome C, Somatic	Protein Coding	P99999	57	GC07M025118	12.4705591201782	https://www.genecards.org/cgi-bin/carddisp.pl?gene=CYCS
GRIN2A	Glutamate Ionotropic Receptor NMDA Type Subunit 2A	Protein Coding	Q12879	60	GC16M009753	12.4503583908081	https://www.genecards.org/cgi-bin/carddisp.pl?gene=GRIN2A
MMP3	Matrix Metallopeptidase 3	Protein Coding	P08254	59	GC11M102835	12.4292259216309	https://www.genecards.org/cgi-bin/carddisp.pl?gene=MMP3
NR4A2	Nuclear Receptor Subfamily 4 Group A Member 2	Protein Coding	P43354	54	GC02M156324	12.3563117980957	https://www.genecards.org/cgi-bin/carddisp.pl?gene=NR4A2
GPT	Glutamic--Pyruvic Transaminase	Protein Coding	P24298	51	GC08P144502	12.337028503418	https://www.genecards.org/cgi-bin/carddisp.pl?gene=GPT
RETN	Resistin	Protein Coding	Q9HD89	51	GC19P007669	12.3092975616455	https://www.genecards.org/cgi-bin/carddisp.pl?gene=RETN
MECP2	Methyl-CpG Binding Protein 2	Protein Coding	P51608	55	GC0XM154021	12.2805261611938	https://www.genecards.org/cgi-bin/carddisp.pl?gene=MECP2
TTN	Titin	Protein Coding	Q8WZ42	56	GC02M178525	12.2174644470215	https://www.genecards.org/cgi-bin/carddisp.pl?gene=TTN
MIR17	MicroRNA 17	RNA Gene		26	GC13P091350	12.1973667144775	https://www.genecards.org/cgi-bin/carddisp.pl?gene=MIR17
TUG1	Taurine Up-Regulated 1	Protein Coding	A0A6I8PU40	32	GC22P030969	12.1501598358154	https://www.genecards.org/cgi-bin/carddisp.pl?gene=TUG1
SH2B3	SH2B Adaptor Protein 3	Protein Coding	Q9UQQ2	55	GC12P111405	12.1336631774902	https://www.genecards.org/cgi-bin/carddisp.pl?gene=SH2B3
HMGCR	3-Hydroxy-3-Methylglutaryl-CoA Reductase	Protein Coding	P04035	56	GC05P075336	12.0654811859131	https://www.genecards.org/cgi-bin/carddisp.pl?gene=HMGCR
HDAC9	Histone Deacetylase 9	Protein Coding	Q9UKV0	58	GC07P018086	12.0643281936646	https://www.genecards.org/cgi-bin/carddisp.pl?gene=HDAC9
NOS2	Nitric Oxide Synthase 2	Protein Coding	P35228	58	GC17M027756	12.0432567596436	https://www.genecards.org/cgi-bin/carddisp.pl?gene=NOS2
CYP2C9	Cytochrome P450 Family 2 Subfamily C Member 9	Protein Coding	P11712	55	GC10P094938	12.0270328521729	https://www.genecards.org/cgi-bin/carddisp.pl?gene=CYP2C9
KRIT1	KRIT1 Ankyrin Repeat Containing	Protein Coding	O00522	51	GC07M092198	12.0188140869141	https://www.genecards.org/cgi-bin/carddisp.pl?gene=KRIT1
ENPP1	Ectonucleotide Pyrophosphatase/Phosphodiesterase 1	Protein Coding	P22413	58	GC06P131808	11.9786205291748	https://www.genecards.org/cgi-bin/carddisp.pl?gene=ENPP1
AKT1	AKT Serine/Threonine Kinase 1	Protein Coding	P31749	62	GC14M104769	11.9550046920776	https://www.genecards.org/cgi-bin/carddisp.pl?gene=AKT1
F10	Coagulation Factor X	Protein Coding	P00742	59	GC13P113122	11.9182615280151	https://www.genecards.org/cgi-bin/carddisp.pl?gene=F10
MIR143	MicroRNA 143	RNA Gene		31	GC05P152355	11.8807516098022	https://www.genecards.org/cgi-bin/carddisp.pl?gene=MIR143
NES	Nestin	Protein Coding	P48681	50	GC01M156668	11.8788242340088	https://www.genecards.org/cgi-bin/carddisp.pl?gene=NES
CALR	Calreticulin	Protein Coding	P27797	60	GC19P012938	11.8597297668457	https://www.genecards.org/cgi-bin/carddisp.pl?gene=CALR
CD14	CD14 Molecule	Protein Coding	P08571	54	GC05M140631	11.8451633453369	https://www.genecards.org/cgi-bin/carddisp.pl?gene=CD14
FLNA	Filamin A	Protein Coding	P21333	57	GC0XM154348	11.8008089065552	https://www.genecards.org/cgi-bin/carddisp.pl?gene=FLNA
DARS2	Aspartyl-TRNA Synthetase 2, Mitochondrial	Protein Coding	Q6PI48	52	GC01P173824	11.778263092041	https://www.genecards.org/cgi-bin/carddisp.pl?gene=DARS2
CTSA	Cathepsin A	Protein Coding	P10619	55	GC20P045890	11.7661361694336	https://www.genecards.org/cgi-bin/carddisp.pl?gene=CTSA
SOD2	Superoxide Dismutase 2	Protein Coding	P04179	56	GC06M159669	11.7008285522461	https://www.genecards.org/cgi-bin/carddisp.pl?gene=SOD2
NOS1	Nitric Oxide Synthase 1	Protein Coding	P29475	58	GC12M117208	11.555700302124	https://www.genecards.org/cgi-bin/carddisp.pl?gene=NOS1
SULT1A3	Sulfotransferase Family 1A Member 3	Protein Coding	P0DMM9	45	GC16P030199	11.5389928817749	https://www.genecards.org/cgi-bin/carddisp.pl?gene=SULT1A3
ABCA1	ATP Binding Cassette Subfamily A Member 1	Protein Coding	O95477	58	GC09M104781	11.4577646255493	https://www.genecards.org/cgi-bin/carddisp.pl?gene=ABCA1
MIR150	MicroRNA 150	RNA Gene		29	GC19M049500	11.4424829483032	https://www.genecards.org/cgi-bin/carddisp.pl?gene=MIR150
ADRB2	Adrenoceptor Beta 2	Protein Coding	P07550	57	GC05P152320	11.4417037963867	https://www.genecards.org/cgi-bin/carddisp.pl?gene=ADRB2
MIR145	MicroRNA 145	RNA Gene		30	GC05P149430	11.4390106201172	https://www.genecards.org/cgi-bin/carddisp.pl?gene=MIR145
ANGPT1	Angiopoietin 1	Protein Coding	Q15389	54	GC08M107246	11.3995628356934	https://www.genecards.org/cgi-bin/carddisp.pl?gene=ANGPT1
MIR29A	MicroRNA 29a	RNA Gene		29	GC07M130876	11.3589057922363	https://www.genecards.org/cgi-bin/carddisp.pl?gene=MIR29A
GPX3	Glutathione Peroxidase 3	Protein Coding	P22352	50	GC05P152433	11.3536930084229	https://www.genecards.org/cgi-bin/carddisp.pl?gene=GPX3
ACVRL1	Activin A Receptor Like Type 1	Protein Coding	P37023	59	GC12P051906	11.3514633178711	https://www.genecards.org/cgi-bin/carddisp.pl?gene=ACVRL1
OLR1	Oxidized Low Density Lipoprotein Receptor 1	Protein Coding	P78380	51	GC12M029495	11.3489360809326	https://www.genecards.org/cgi-bin/carddisp.pl?gene=OLR1
APOC3	Apolipoprotein C3	Protein Coding	P02656	54	GC11P116829	11.3430233001709	https://www.genecards.org/cgi-bin/carddisp.pl?gene=APOC3
GDNF	Glial Cell Derived Neurotrophic Factor	Protein Coding	P39905	59	GC05M037812	11.3250732421875	https://www.genecards.org/cgi-bin/carddisp.pl?gene=GDNF
TNFRSF11B	TNF Receptor Superfamily Member 11b	Protein Coding	O00300	56	GC08M118923	11.3220767974854	https://www.genecards.org/cgi-bin/carddisp.pl?gene=TNFRSF11B
ALOX5	Arachidonate 5-Lipoxygenase	Protein Coding	P09917	57	GC10P045374	11.285400390625	https://www.genecards.org/cgi-bin/carddisp.pl?gene=ALOX5
MIR146B	MicroRNA 146b	RNA Gene		29	GC10P102436	11.2280082702637	https://www.genecards.org/cgi-bin/carddisp.pl?gene=MIR146B
ADD1	Adducin 1	Protein Coding	P35611	53	GC04P004070	11.2219161987305	https://www.genecards.org/cgi-bin/carddisp.pl?gene=ADD1
TMX2-CTNND1	TMX2-CTNND1 Readthrough (NMD Candidate)	RNA Gene		23	GC11P057712	11.201563835144	https://www.genecards.org/cgi-bin/carddisp.pl?gene=TMX2-CTNND1
PPBP	Pro-Platelet Basic Protein	Protein Coding	P02775	52	GC04M073986	11.1407012939453	https://www.genecards.org/cgi-bin/carddisp.pl?gene=PPBP
SLC2A10	Solute Carrier Family 2 Member 10	Protein Coding	O95528	52	GC20P046709	11.1380653381348	https://www.genecards.org/cgi-bin/carddisp.pl?gene=SLC2A10
ADM	Adrenomedullin	Protein Coding	P35318	54	GC11P011175	11.1246280670166	https://www.genecards.org/cgi-bin/carddisp.pl?gene=ADM
MIR142	MicroRNA 142	RNA Gene		29	GC17M058331	11.1049699783325	https://www.genecards.org/cgi-bin/carddisp.pl?gene=MIR142
NKX2-5	NK2 Homeobox 5	Protein Coding	P52952	54	GC05M173232	11.0922336578369	https://www.genecards.org/cgi-bin/carddisp.pl?gene=NKX2-5
NFE2L2	NFE2 Like BZIP Transcription Factor 2	Protein Coding	Q16236	60	GC02M177227	11.0706357955933	https://www.genecards.org/cgi-bin/carddisp.pl?gene=NFE2L2
SMAD3	SMAD Family Member 3	Protein Coding	P84022	61	GC15P067063	11.0689888000488	https://www.genecards.org/cgi-bin/carddisp.pl?gene=SMAD3
SPP1	Secreted Phosphoprotein 1	Protein Coding	P10451	54	GC04P087975	11.0626840591431	https://www.genecards.org/cgi-bin/carddisp.pl?gene=SPP1
STAT3	Signal Transducer And Activator Of Transcription 3	Protein Coding	P40763	62	GC17M042313	11.0547676086426	https://www.genecards.org/cgi-bin/carddisp.pl?gene=STAT3
MPL	MPL Proto-Oncogene, Thrombopoietin Receptor	Protein Coding	P40238	56	GC01P043337	11.0404586791992	https://www.genecards.org/cgi-bin/carddisp.pl?gene=MPL
ZFHX3	Zinc Finger Homeobox 3	Protein Coding	Q15911	52	GC16M072782	11.032244682312	https://www.genecards.org/cgi-bin/carddisp.pl?gene=ZFHX3
ITGA2B	Integrin Subunit Alpha 2b	Protein Coding	P08514	60	GC17M077853	11.0026512145996	https://www.genecards.org/cgi-bin/carddisp.pl?gene=ITGA2B
SIRT1	Sirtuin 1	Protein Coding	Q96EB6	58	GC10P067884	10.986234664917	https://www.genecards.org/cgi-bin/carddisp.pl?gene=SIRT1
MIR98	MicroRNA 98	RNA Gene		26	GC0XM053782	10.9675712585449	https://www.genecards.org/cgi-bin/carddisp.pl?gene=MIR98
TSPO	Translocator Protein	Protein Coding	B1AH88	53	GC22P043151	10.9289741516113	https://www.genecards.org/cgi-bin/carddisp.pl?gene=TSPO
MIR9-1	MicroRNA 9-1	RNA Gene		27	GC01M156420	10.8617105484009	https://www.genecards.org/cgi-bin/carddisp.pl?gene=MIR9-1
MIR124-1	MicroRNA 124-1	RNA Gene		26	GC08M009903	10.8478107452393	https://www.genecards.org/cgi-bin/carddisp.pl?gene=MIR124-1
MMP2	Matrix Metallopeptidase 2	Protein Coding	P08253	61	GC16P082389	10.8195018768311	https://www.genecards.org/cgi-bin/carddisp.pl?gene=MMP2
F11	Coagulation Factor XI	Protein Coding	P03951	56	GC04P186357	10.8098754882813	https://www.genecards.org/cgi-bin/carddisp.pl?gene=F11
MYBPC3	Myosin Binding Protein C3	Protein Coding	Q14896	55	GC11M125005	10.8096466064453	https://www.genecards.org/cgi-bin/carddisp.pl?gene=MYBPC3
CKM	Creatine Kinase, M-Type	Protein Coding	P06732	53	GC19M045306	10.7858695983887	https://www.genecards.org/cgi-bin/carddisp.pl?gene=CKM
ACTB	Actin Beta	Protein Coding	P60709	58	GC07M005527	10.7649383544922	https://www.genecards.org/cgi-bin/carddisp.pl?gene=ACTB
GRN	Granulin Precursor	Protein Coding	P28799	56	GC17P044345	10.7643442153931	https://www.genecards.org/cgi-bin/carddisp.pl?gene=GRN
PCSK9	Proprotein Convertase Subtilisin/Kexin Type 9	Protein Coding	Q8NBP7	59	GC01P055039	10.7613754272461	https://www.genecards.org/cgi-bin/carddisp.pl?gene=PCSK9
SERPINA3	Serpin Family A Member 3	Protein Coding	P01011	52	GC14P094612	10.7233457565308	https://www.genecards.org/cgi-bin/carddisp.pl?gene=SERPINA3
ATP1A3	ATPase Na+/K+ Transporting Subunit Alpha 3	Protein Coding	P13637	57	GC19M041966	10.6839447021484	https://www.genecards.org/cgi-bin/carddisp.pl?gene=ATP1A3
CCM2	CCM2 Scaffold Protein	Protein Coding	Q9BSQ5	51	GC07P044999	10.6642665863037	https://www.genecards.org/cgi-bin/carddisp.pl?gene=CCM2
AVP	Arginine Vasopressin	Protein Coding	P01185	54	GC20M003082	10.6503582000732	https://www.genecards.org/cgi-bin/carddisp.pl?gene=AVP
PKD1	Polycystin 1, Transient Receptor Potential Channel Interacting	Protein Coding	P98161	54	GC16M020311	10.5858669281006	https://www.genecards.org/cgi-bin/carddisp.pl?gene=PKD1
SCN8A	Sodium Voltage-Gated Channel Alpha Subunit 8	Protein Coding	Q9UQD0	58	GC12P051590	10.5707130432129	https://www.genecards.org/cgi-bin/carddisp.pl?gene=SCN8A
PRKG1	Protein Kinase CGMP-Dependent 1	Protein Coding	Q13976	59	GC10P050991	10.5537672042847	https://www.genecards.org/cgi-bin/carddisp.pl?gene=PRKG1
MIR134	MicroRNA 134	RNA Gene		26	GC14P116741	10.5126819610596	https://www.genecards.org/cgi-bin/carddisp.pl?gene=MIR134
MIR199A1	MicroRNA 199a-1	RNA Gene		26	GC19M010817	10.5103387832642	https://www.genecards.org/cgi-bin/carddisp.pl?gene=MIR199A1
PIGQ	Phosphatidylinositol Glycan Anchor Biosynthesis Class Q	Protein Coding	Q9BRB3	50	GC16P080163	10.5103321075439	https://www.genecards.org/cgi-bin/carddisp.pl?gene=PIGQ
WDR37	WD Repeat Domain 37	Protein Coding	Q9Y2I8	48	GC10P001812	10.5103321075439	https://www.genecards.org/cgi-bin/carddisp.pl?gene=WDR37
GHRL	Ghrelin And Obestatin Prepropeptide	Protein Coding	Q9UBU3	50	GC03M010285	10.5049018859863	https://www.genecards.org/cgi-bin/carddisp.pl?gene=GHRL
COL3A1	Collagen Type III Alpha 1 Chain	Protein Coding	P02461	56	GC02P188974	10.4956398010254	https://www.genecards.org/cgi-bin/carddisp.pl?gene=COL3A1
NGB	Neuroglobin	Protein Coding	Q9NPG2	45	GC14M077265	10.4756450653076	https://www.genecards.org/cgi-bin/carddisp.pl?gene=NGB
PTGIS	Prostaglandin I2 Synthase	Protein Coding	Q16647	53	GC20M049503	10.4664754867554	https://www.genecards.org/cgi-bin/carddisp.pl?gene=PTGIS
MIR130A	MicroRNA 130a	RNA Gene		29	GC11P057641	10.4217090606689	https://www.genecards.org/cgi-bin/carddisp.pl?gene=MIR130A
LIPC	Lipase C, Hepatic Type	Protein Coding	P11150	54	GC15P058410	10.4156150817871	https://www.genecards.org/cgi-bin/carddisp.pl?gene=LIPC
MIR221	MicroRNA 221	RNA Gene		27	GC0XM045746	10.4015798568726	https://www.genecards.org/cgi-bin/carddisp.pl?gene=MIR221
F2R	Coagulation Factor II Thrombin Receptor	Protein Coding	P25116	55	GC05P076716	10.3872585296631	https://www.genecards.org/cgi-bin/carddisp.pl?gene=F2R
IFNG	Interferon Gamma	Protein Coding	P01579	59	GC12M068154	10.358941078186	https://www.genecards.org/cgi-bin/carddisp.pl?gene=IFNG
MIR342	MicroRNA 342	RNA Gene		27	GC14P100109	10.3232259750366	https://www.genecards.org/cgi-bin/carddisp.pl?gene=MIR342
MMP12	Matrix Metallopeptidase 12	Protein Coding	P39900	55	GC11M102862	10.2720165252686	https://www.genecards.org/cgi-bin/carddisp.pl?gene=MMP12
TGFBR2	Transforming Growth Factor Beta Receptor 2	Protein Coding	P37173	61	GC03P030623	10.2376337051392	https://www.genecards.org/cgi-bin/carddisp.pl?gene=TGFBR2
CYP11B2	Cytochrome P450 Family 11 Subfamily B Member 2	Protein Coding	P19099	55	GC08M142910	10.2229347229004	https://www.genecards.org/cgi-bin/carddisp.pl?gene=CYP11B2
NPY	Neuropeptide Y	Protein Coding	P01303	53	GC07P024290	10.2191581726074	https://www.genecards.org/cgi-bin/carddisp.pl?gene=NPY
SLC6A4	Solute Carrier Family 6 Member 4	Protein Coding	P31645	57	GC17M030194	10.204984664917	https://www.genecards.org/cgi-bin/carddisp.pl?gene=SLC6A4
CCR5	C-C Motif Chemokine Receptor 5	Protein Coding	P51681	56	GC03P057395	10.1976118087769	https://www.genecards.org/cgi-bin/carddisp.pl?gene=CCR5
LOC106627981	GBA Recombination Region	Functional Element		10	GC01P155233	10.1851902008057	https://www.genecards.org/cgi-bin/carddisp.pl?gene=LOC106627981
GNB3	G Protein Subunit Beta 3	Protein Coding	P16520	55	GC12P006839	10.1686706542969	https://www.genecards.org/cgi-bin/carddisp.pl?gene=GNB3
LCN2	Lipocalin 2	Protein Coding	P80188	54	GC09P128149	10.1625804901123	https://www.genecards.org/cgi-bin/carddisp.pl?gene=LCN2
TET2	Tet Methylcytosine Dioxygenase 2	Protein Coding	Q6N021	54	GC04P105145	10.1595077514648	https://www.genecards.org/cgi-bin/carddisp.pl?gene=TET2
UCP2	Uncoupling Protein 2	Protein Coding	P55851	55	GC11M073974	10.1299476623535	https://www.genecards.org/cgi-bin/carddisp.pl?gene=UCP2
ALDH2	Aldehyde Dehydrogenase 2 Family Member	Protein Coding	P05091	59	GC12P111766	10.117467880249	https://www.genecards.org/cgi-bin/carddisp.pl?gene=ALDH2
CASP1	Caspase 1	Protein Coding	P29466	58	GC11M105025	10.1101484298706	https://www.genecards.org/cgi-bin/carddisp.pl?gene=CASP1
LINC01672	Long Intergenic Non-Protein Coding RNA 1672	RNA Gene		19	GC01P020797	10.0436172485352	https://www.genecards.org/cgi-bin/carddisp.pl?gene=LINC01672
DEPDC5	DEP Domain Containing 5, GATOR1 Subcomplex Subunit	Protein Coding	O75140	51	GC22P031753	9.95235729217529	https://www.genecards.org/cgi-bin/carddisp.pl?gene=DEPDC5
PVALB	Parvalbumin	Protein Coding	P20472	50	GC22M036800	9.9145336151123	https://www.genecards.org/cgi-bin/carddisp.pl?gene=PVALB
MIR133B	MicroRNA 133b	RNA Gene		29	GC06P052148	9.91036987304688	https://www.genecards.org/cgi-bin/carddisp.pl?gene=MIR133B
CD40LG	CD40 Ligand	Protein Coding	P29965	59	GC0XP136649	9.8951416015625	https://www.genecards.org/cgi-bin/carddisp.pl?gene=CD40LG
UBE4A	Ubiquitination Factor E4A	Protein Coding	Q14139	49	GC11P118359	9.88312530517578	https://www.genecards.org/cgi-bin/carddisp.pl?gene=UBE4A
TGFB2	Transforming Growth Factor Beta 2	Protein Coding	P61812	60	GC01P218345	9.85442733764648	https://www.genecards.org/cgi-bin/carddisp.pl?gene=TGFB2
NOTCH1	Notch Receptor 1	Protein Coding	P46531	61	GC09M138715	9.83938980102539	https://www.genecards.org/cgi-bin/carddisp.pl?gene=NOTCH1
ABCB1	ATP Binding Cassette Subfamily B Member 1	Protein Coding	P08183	60	GC07M087504	9.82571029663086	https://www.genecards.org/cgi-bin/carddisp.pl?gene=ABCB1
MIR34A	MicroRNA 34a	RNA Gene		29	GC01M014460	9.81877040863037	https://www.genecards.org/cgi-bin/carddisp.pl?gene=MIR34A
GJA5	Gap Junction Protein Alpha 5	Protein Coding	P36382	53	GC01M147756	9.79971122741699	https://www.genecards.org/cgi-bin/carddisp.pl?gene=GJA5
MIR210	MicroRNA 210	RNA Gene		28	GC11M011821	9.77565383911133	https://www.genecards.org/cgi-bin/carddisp.pl?gene=MIR210
SMAD5-AS1	SMAD5 Antisense RNA 1	RNA Gene	Q9Y6J3	29	GC05M136129	9.76353931427002	https://www.genecards.org/cgi-bin/carddisp.pl?gene=SMAD5-AS1
PROCR	Protein C Receptor	Protein Coding	Q9UNN8	51	GC20P035171	9.74576759338379	https://www.genecards.org/cgi-bin/carddisp.pl?gene=PROCR
GATA4	GATA Binding Protein 4	Protein Coding	P43694	58	GC08P011676	9.73257446289063	https://www.genecards.org/cgi-bin/carddisp.pl?gene=GATA4
ABCC9	ATP Binding Cassette Subfamily C Member 9	Protein Coding	O60706	54	GC12M021797	9.70430946350098	https://www.genecards.org/cgi-bin/carddisp.pl?gene=ABCC9
ANGPT2	Angiopoietin 2	Protein Coding	O15123	58	GC08M006499	9.69101524353027	https://www.genecards.org/cgi-bin/carddisp.pl?gene=ANGPT2
GSR	Glutathione-Disulfide Reductase	Protein Coding	P00390	59	GC08M030678	9.67007255554199	https://www.genecards.org/cgi-bin/carddisp.pl?gene=GSR
HSPA1A	Heat Shock Protein Family A (Hsp70) Member 1A	Protein Coding	P0DMV8	55	GC06P134838	9.66707801818848	https://www.genecards.org/cgi-bin/carddisp.pl?gene=HSPA1A
SLC1A3	Solute Carrier Family 1 Member 3	Protein Coding	P43003	57	GC05P036687	9.6366081237793	https://www.genecards.org/cgi-bin/carddisp.pl?gene=SLC1A3
CACNA1A	Calcium Voltage-Gated Channel Subunit Alpha1 A	Protein Coding	O00555	57	GC19M013206	9.61874961853027	https://www.genecards.org/cgi-bin/carddisp.pl?gene=CACNA1A
PDE5A	Phosphodiesterase 5A	Protein Coding	O76074	54	GC04M119494	9.60345649719238	https://www.genecards.org/cgi-bin/carddisp.pl?gene=PDE5A
ABCC8	ATP Binding Cassette Subfamily C Member 8	Protein Coding	Q09428	54	GC11M017392	9.56733512878418	https://www.genecards.org/cgi-bin/carddisp.pl?gene=ABCC8
HP	Haptoglobin	Protein Coding	P00738	54	GC16P083106	9.5589714050293	https://www.genecards.org/cgi-bin/carddisp.pl?gene=HP
MBP	Myelin Basic Protein	Protein Coding	P02686	53	GC18M076978	9.5412483215332	https://www.genecards.org/cgi-bin/carddisp.pl?gene=MBP
LEP	Leptin	Protein Coding	P41159	55	GC07P128241	9.4717845916748	https://www.genecards.org/cgi-bin/carddisp.pl?gene=LEP
PGR-AS1	PGR Antisense RNA 1	RNA Gene		18	GC11P101131	9.42555618286133	https://www.genecards.org/cgi-bin/carddisp.pl?gene=PGR-AS1
JAG1	Jagged Canonical Notch Ligand 1	Protein Coding	P78504	59	GC20M010637	9.36362838745117	https://www.genecards.org/cgi-bin/carddisp.pl?gene=JAG1
KDR	Kinase Insert Domain Receptor	Protein Coding	P35968	62	GC04M055078	9.33325958251953	https://www.genecards.org/cgi-bin/carddisp.pl?gene=KDR
SETD1B	SET Domain Containing 1B, Histone Lysine Methyltransferase	Protein Coding	Q9UPS6	47	GC12P133271	9.32243919372559	https://www.genecards.org/cgi-bin/carddisp.pl?gene=SETD1B
TGFB3	Transforming Growth Factor Beta 3	Protein Coding	P10600	56	GC14M075958	9.28865051269531	https://www.genecards.org/cgi-bin/carddisp.pl?gene=TGFB3
TNFRSF1A	TNF Receptor Superfamily Member 1A	Protein Coding	P19438	59	GC12M006328	9.28319549560547	https://www.genecards.org/cgi-bin/carddisp.pl?gene=TNFRSF1A
EPHX2	Epoxide Hydrolase 2	Protein Coding	P34913	55	GC08P027490	9.28183937072754	https://www.genecards.org/cgi-bin/carddisp.pl?gene=EPHX2
MYH7	Myosin Heavy Chain 7	Protein Coding	P12883	56	GC14M023412	9.27563858032227	https://www.genecards.org/cgi-bin/carddisp.pl?gene=MYH7
PWAR1	Prader Willi/Angelman Region RNA 1	RNA Gene		22	GC15P025135	9.2476806640625	https://www.genecards.org/cgi-bin/carddisp.pl?gene=PWAR1
TSHR	Thyroid Stimulating Hormone Receptor	Protein Coding	P16473	56	GC14P080954	9.24575901031494	https://www.genecards.org/cgi-bin/carddisp.pl?gene=TSHR
APTX	Aprataxin	Protein Coding	Q7Z2E3	53	GC09M032886	9.24307823181152	https://www.genecards.org/cgi-bin/carddisp.pl?gene=APTX
PDE3A	Phosphodiesterase 3A	Protein Coding	Q14432	56	GC12P039348	9.22850131988525	https://www.genecards.org/cgi-bin/carddisp.pl?gene=PDE3A
ADRB1	Adrenoceptor Beta 1	Protein Coding	P08588	57	GC10P114046	9.22773361206055	https://www.genecards.org/cgi-bin/carddisp.pl?gene=ADRB1
MTOR	Mechanistic Target Of Rapamycin Kinase	Protein Coding	P42345	64	GC01M011106	9.18528938293457	https://www.genecards.org/cgi-bin/carddisp.pl?gene=MTOR
F8	Coagulation Factor VIII	Protein Coding	P00451	56	GC0XM154835	9.17018699645996	https://www.genecards.org/cgi-bin/carddisp.pl?gene=F8
MIR499A	MicroRNA 499a	RNA Gene		29	GC20P034990	9.15029430389404	https://www.genecards.org/cgi-bin/carddisp.pl?gene=MIR499A
WWOX	WW Domain Containing Oxidoreductase	Protein Coding	Q9NZC7	54	GC16P078099	9.12535572052002	https://www.genecards.org/cgi-bin/carddisp.pl?gene=WWOX
CD40	CD40 Molecule	Protein Coding	P25942	59	GC20P046118	9.09726619720459	https://www.genecards.org/cgi-bin/carddisp.pl?gene=CD40
CORIN	Corin, Serine Peptidase	Protein Coding	Q9Y5Q5	53	GC04M047596	9.09478187561035	https://www.genecards.org/cgi-bin/carddisp.pl?gene=CORIN
HEY2	Hes Related Family BHLH Transcription Factor With YRPW Motif 2	Protein Coding	Q9UBP5	47	GC06P136340	9.08989906311035	https://www.genecards.org/cgi-bin/carddisp.pl?gene=HEY2
FGG	Fibrinogen Gamma Chain	Protein Coding	P02679	56	GC04M154604	9.08604335784912	https://www.genecards.org/cgi-bin/carddisp.pl?gene=FGG
SLC1A2	Solute Carrier Family 1 Member 2	Protein Coding	P43004	59	GC11M035267	9.079514503479	https://www.genecards.org/cgi-bin/carddisp.pl?gene=SLC1A2
MB	Myoglobin	Protein Coding	P02144	54	GC22M035606	9.07486915588379	https://www.genecards.org/cgi-bin/carddisp.pl?gene=MB
CDKN2B	Cyclin Dependent Kinase Inhibitor 2B	Protein Coding	P42772	54	GC09M022002	9.07453918457031	https://www.genecards.org/cgi-bin/carddisp.pl?gene=CDKN2B
SMAD4	SMAD Family Member 4	Protein Coding	Q13485	61	GC18P051028	9.06349849700928	https://www.genecards.org/cgi-bin/carddisp.pl?gene=SMAD4
ADORA1	Adenosine A1 Receptor	Protein Coding	P30542	56	GC01P203090	9.02199363708496	https://www.genecards.org/cgi-bin/carddisp.pl?gene=ADORA1
CDKN2A	Cyclin Dependent Kinase Inhibitor 2A	Protein Coding	Q8N726	60	GC09M021967	9.01153755187988	https://www.genecards.org/cgi-bin/carddisp.pl?gene=CDKN2A
PTGS1	Prostaglandin-Endoperoxide Synthase 1	Protein Coding	P23219	55	GC09P122370	8.98013687133789	https://www.genecards.org/cgi-bin/carddisp.pl?gene=PTGS1
ARMS2	Age-Related Maculopathy Susceptibility 2	Protein Coding	P0C7Q2	39	GC10P122454	8.91940784454346	https://www.genecards.org/cgi-bin/carddisp.pl?gene=ARMS2
MYMY1	Moyamoya Disease 1	Genetic Locus		7	GC03U900234	8.89246368408203	https://www.genecards.org/cgi-bin/carddisp.pl?gene=MYMY1
PIK3CG	Phosphatidylinositol-4,5-Bisphosphate 3-Kinase Catalytic Subunit Gamma	Protein Coding	P48736	58	GC07P106865	8.89154052734375	https://www.genecards.org/cgi-bin/carddisp.pl?gene=PIK3CG
GP6	Glycoprotein VI Platelet	Protein Coding	Q9HCN6	54	GC19M055013	8.8826904296875	https://www.genecards.org/cgi-bin/carddisp.pl?gene=GP6
TGFBR1	Transforming Growth Factor Beta Receptor 1	Protein Coding	P36897	62	GC09P100712	8.87080478668213	https://www.genecards.org/cgi-bin/carddisp.pl?gene=TGFBR1
APOA5	Apolipoprotein A5	Protein Coding	Q6Q788	52	GC11M116789	8.86958789825439	https://www.genecards.org/cgi-bin/carddisp.pl?gene=APOA5
CPA6	Carboxypeptidase A6	Protein Coding	Q8N4T0	52	GC08M067422	8.83951187133789	https://www.genecards.org/cgi-bin/carddisp.pl?gene=CPA6
KCNT1	Potassium Sodium-Activated Channel Subfamily T Member 1	Protein Coding	Q5JUK3	51	GC09P135702	8.83951187133789	https://www.genecards.org/cgi-bin/carddisp.pl?gene=KCNT1
KMT2E	Lysine Methyltransferase 2E (Inactive)	Protein Coding	Q8IZD2	50	GC07P106551	8.83951187133789	https://www.genecards.org/cgi-bin/carddisp.pl?gene=KMT2E
NBEA	Neurobeachin	Protein Coding	Q8NFP9	50	GC13P034942	8.83951187133789	https://www.genecards.org/cgi-bin/carddisp.pl?gene=NBEA
TTC21B	Tetratricopeptide Repeat Domain 21B	Protein Coding	Q7Z4L5	50	GC02M165905	8.83951187133789	https://www.genecards.org/cgi-bin/carddisp.pl?gene=TTC21B
OTUD6B	OTU Deubiquitinase 6B	Protein Coding	Q8N6M0	49	GC08P091070	8.83951187133789	https://www.genecards.org/cgi-bin/carddisp.pl?gene=OTUD6B
TANC2	Tetratricopeptide Repeat, Ankyrin Repeat And Coiled-Coil Containing 2	Protein Coding	Q9HCD6	45	GC17P112850	8.83951187133789	https://www.genecards.org/cgi-bin/carddisp.pl?gene=TANC2
CEP128	Centrosomal Protein 128	Protein Coding	Q6ZU80	43	GC14M080476	8.83951187133789	https://www.genecards.org/cgi-bin/carddisp.pl?gene=CEP128
ARFGEF1-DT	ARFGEF1 Divergent Transcript	RNA Gene		20	GC08P067943	8.83951187133789	https://www.genecards.org/cgi-bin/carddisp.pl?gene=ARFGEF1-DT
THBS1	Thrombospondin 1	Protein Coding	P07996	54	GC15P039581	8.81897354125977	https://www.genecards.org/cgi-bin/carddisp.pl?gene=THBS1
AIF1	Allograft Inflammatory Factor 1	Protein Coding	P55008	48	GC06P134819	8.76270484924316	https://www.genecards.org/cgi-bin/carddisp.pl?gene=AIF1
IL1R1	Interleukin 1 Receptor Type 1	Protein Coding	P14778	56	GC02P102136	8.76184558868408	https://www.genecards.org/cgi-bin/carddisp.pl?gene=IL1R1
MIR335	MicroRNA 335	RNA Gene		27	GC07P130496	8.75615215301514	https://www.genecards.org/cgi-bin/carddisp.pl?gene=MIR335
JUN	Jun Proto-Oncogene, AP-1 Transcription Factor Subunit	Protein Coding	P05412	58	GC01M058780	8.73321914672852	https://www.genecards.org/cgi-bin/carddisp.pl?gene=JUN
MIR132	MicroRNA 132	RNA Gene		29	GC17M002049	8.66069030761719	https://www.genecards.org/cgi-bin/carddisp.pl?gene=MIR132
ENTPD1	Ectonucleoside Triphosphate Diphosphohydrolase 1	Protein Coding	P49961	58	GC10P109494	8.64586162567139	https://www.genecards.org/cgi-bin/carddisp.pl?gene=ENTPD1
KCNE2	Potassium Voltage-Gated Channel Subfamily E Regulatory Subunit 2	Protein Coding	Q9Y6J6	51	GC21P034364	8.62795162200928	https://www.genecards.org/cgi-bin/carddisp.pl?gene=KCNE2
FOS	Fos Proto-Oncogene, AP-1 Transcription Factor Subunit	Protein Coding	P01100	59	GC14P075278	8.61920166015625	https://www.genecards.org/cgi-bin/carddisp.pl?gene=FOS
MTRR	5-Methyltetrahydrofolate-Homocysteine Methyltransferase Reductase	Protein Coding	Q9UBK8	53	GC05P007851	8.61181449890137	https://www.genecards.org/cgi-bin/carddisp.pl?gene=MTRR
F9	Coagulation Factor IX	Protein Coding	P00740	56	GC0XP139530	8.59898376464844	https://www.genecards.org/cgi-bin/carddisp.pl?gene=F9
AGER	Advanced Glycosylation End-Product Specific Receptor	Protein Coding	Q15109	55	GC06M032180	8.59495162963867	https://www.genecards.org/cgi-bin/carddisp.pl?gene=AGER
FABP2	Fatty Acid Binding Protein 2	Protein Coding	P12104	50	GC04M119317	8.57124137878418	https://www.genecards.org/cgi-bin/carddisp.pl?gene=FABP2
HFE	Homeostatic Iron Regulator	Protein Coding	Q30201	54	GC06P026087	8.552659034729	https://www.genecards.org/cgi-bin/carddisp.pl?gene=HFE
TF	Transferrin	Protein Coding	P02787	59	GC03P139072	8.49994659423828	https://www.genecards.org/cgi-bin/carddisp.pl?gene=TF
KL	Klotho	Protein Coding	Q9UEF7	56	GC13P033016	8.48816680908203	https://www.genecards.org/cgi-bin/carddisp.pl?gene=KL
COL5A1	Collagen Type V Alpha 1 Chain	Protein Coding	P20908	55	GC09P134641	8.48136138916016	https://www.genecards.org/cgi-bin/carddisp.pl?gene=COL5A1
ANXA5	Annexin A5	Protein Coding	P08758	56	GC04M121667	8.44122695922852	https://www.genecards.org/cgi-bin/carddisp.pl?gene=ANXA5
BMP7	Bone Morphogenetic Protein 7	Protein Coding	P18075	55	GC20M057168	8.43827438354492	https://www.genecards.org/cgi-bin/carddisp.pl?gene=BMP7
LINC02605	Long Intergenic Non-Protein Coding RNA 2605	RNA Gene		18	GC08P078838	8.42771148681641	https://www.genecards.org/cgi-bin/carddisp.pl?gene=LINC02605
IL17A	Interleukin 17A	Protein Coding	Q16552	52	GC06P052186	8.42684364318848	https://www.genecards.org/cgi-bin/carddisp.pl?gene=IL17A
GJA1	Gap Junction Protein Alpha 1	Protein Coding	P17302	59	GC06P136245	8.41524887084961	https://www.genecards.org/cgi-bin/carddisp.pl?gene=GJA1
MIR149	MicroRNA 149	RNA Gene		30	GC02P240456	8.40501117706299	https://www.genecards.org/cgi-bin/carddisp.pl?gene=MIR149
NR3C2	Nuclear Receptor Subfamily 3 Group C Member 2	Protein Coding	P08235	55	GC04M148078	8.40241622924805	https://www.genecards.org/cgi-bin/carddisp.pl?gene=NR3C2
SELPLG	Selectin P Ligand	Protein Coding	Q14242	53	GC12M108621	8.36234283447266	https://www.genecards.org/cgi-bin/carddisp.pl?gene=SELPLG
MYH9	Myosin Heavy Chain 9	Protein Coding	P35579	56	GC22M036281	8.35165405273438	https://www.genecards.org/cgi-bin/carddisp.pl?gene=MYH9
PLA2G2A	Phospholipase A2 Group IIA	Protein Coding	P14555	55	GC01M019975	8.35136795043945	https://www.genecards.org/cgi-bin/carddisp.pl?gene=PLA2G2A
MIRLET7B	MicroRNA Let-7b	RNA Gene		27	GC22P070828	8.34830570220947	https://www.genecards.org/cgi-bin/carddisp.pl?gene=MIRLET7B
CFH	Complement Factor H	Protein Coding	P08603	56	GC01P196621	8.32253170013428	https://www.genecards.org/cgi-bin/carddisp.pl?gene=CFH
FLT1	Fms Related Receptor Tyrosine Kinase 1	Protein Coding	P17948	59	GC13M028300	8.30893325805664	https://www.genecards.org/cgi-bin/carddisp.pl?gene=FLT1
SNHG14	Small Nucleolar RNA Host Gene 14	RNA Gene		24	GC15P156537	8.30572605133057	https://www.genecards.org/cgi-bin/carddisp.pl?gene=SNHG14
GDF15	Growth Differentiation Factor 15	Protein Coding	Q99988	52	GC19P112633	8.30146884918213	https://www.genecards.org/cgi-bin/carddisp.pl?gene=GDF15
BAX	BCL2 Associated X, Apoptosis Regulator	Protein Coding	Q07812	60	GC19P048954	8.29643440246582	https://www.genecards.org/cgi-bin/carddisp.pl?gene=BAX
INSL6	Insulin Like 6	Protein Coding	Q9Y581	42	GC09M004991	8.288330078125	https://www.genecards.org/cgi-bin/carddisp.pl?gene=INSL6
LOC106099062	HBB Recombination Region	Functional Element		10	GC11P010854	8.28137493133545	https://www.genecards.org/cgi-bin/carddisp.pl?gene=LOC106099062
LOC107133510	Origin Of Replication At HBB	Functional Element		10	GC11P005222	8.28137493133545	https://www.genecards.org/cgi-bin/carddisp.pl?gene=LOC107133510
BECN1	Beclin 1	Protein Coding	Q14457	55	GC17M042810	8.28111362457275	https://www.genecards.org/cgi-bin/carddisp.pl?gene=BECN1
GSK3B	Glycogen Synthase Kinase 3 Beta	Protein Coding	P49841	59	GC03M119821	8.27470588684082	https://www.genecards.org/cgi-bin/carddisp.pl?gene=GSK3B
MIR212	MicroRNA 212	RNA Gene		27	GC17M002050	8.26162528991699	https://www.genecards.org/cgi-bin/carddisp.pl?gene=MIR212
CSF1	Colony Stimulating Factor 1	Protein Coding	P09603	53	GC01P109911	8.23117542266846	https://www.genecards.org/cgi-bin/carddisp.pl?gene=CSF1
EDNRB	Endothelin Receptor Type B	Protein Coding	P24530	59	GC13M077895	8.21606826782227	https://www.genecards.org/cgi-bin/carddisp.pl?gene=EDNRB
CSF3	Colony Stimulating Factor 3	Protein Coding	P09919	50	GC17P040015	8.21383285522461	https://www.genecards.org/cgi-bin/carddisp.pl?gene=CSF3
CAV1	Caveolin 1	Protein Coding	Q03135	57	GC07P116524	8.18750381469727	https://www.genecards.org/cgi-bin/carddisp.pl?gene=CAV1
XDH	Xanthine Dehydrogenase	Protein Coding	P47989	56	GC02M031334	8.14522171020508	https://www.genecards.org/cgi-bin/carddisp.pl?gene=XDH
DNAH8	Dynein Axonemal Heavy Chain 8	Protein Coding	Q96JB1	47	GC06P135004	8.13626575469971	https://www.genecards.org/cgi-bin/carddisp.pl?gene=DNAH8
HLA-B	Major Histocompatibility Complex, Class I, B	Protein Coding	P01889	54	GC06M093738	8.13330841064453	https://www.genecards.org/cgi-bin/carddisp.pl?gene=HLA-B
GATA6	GATA Binding Protein 6	Protein Coding	Q92908	55	GC18P022169	8.12602996826172	https://www.genecards.org/cgi-bin/carddisp.pl?gene=GATA6
PMM2	Phosphomannomutase 2	Protein Coding	O15305	55	GC16P008788	8.10317134857178	https://www.genecards.org/cgi-bin/carddisp.pl?gene=PMM2
MYL4	Myosin Light Chain 4	Protein Coding	P12829	51	GC17P047189	8.09767532348633	https://www.genecards.org/cgi-bin/carddisp.pl?gene=MYL4
CNTF	Ciliary Neurotrophic Factor	Protein Coding	P26441	51	GC11P058622	8.09487819671631	https://www.genecards.org/cgi-bin/carddisp.pl?gene=CNTF
MIR455	MicroRNA 455	RNA Gene		27	GC09P114209	8.08538436889648	https://www.genecards.org/cgi-bin/carddisp.pl?gene=MIR455
TIMP1	TIMP Metallopeptidase Inhibitor 1	Protein Coding	P01033	54	GC0XP057483	8.08469200134277	https://www.genecards.org/cgi-bin/carddisp.pl?gene=TIMP1
CPB2	Carboxypeptidase B2	Protein Coding	Q96IY4	52	GC13M046053	8.07482814788818	https://www.genecards.org/cgi-bin/carddisp.pl?gene=CPB2
TH	Tyrosine Hydroxylase	Protein Coding	P07101	59	GC11M002163	8.07369518280029	https://www.genecards.org/cgi-bin/carddisp.pl?gene=TH
PDCD10	Programmed Cell Death 10	Protein Coding	Q9BUL8	50	GC03M167683	8.05946159362793	https://www.genecards.org/cgi-bin/carddisp.pl?gene=PDCD10
CCL3	C-C Motif Chemokine Ligand 3	Protein Coding	P10147	50	GC17M036088	8.02597713470459	https://www.genecards.org/cgi-bin/carddisp.pl?gene=CCL3
PVT1	Pvt1 Oncogene	RNA Gene		32	GC08P128109	8.01064872741699	https://www.genecards.org/cgi-bin/carddisp.pl?gene=PVT1
IL4R	Interleukin 4 Receptor	Protein Coding	P24394	55	GC16P081249	8.00617790222168	https://www.genecards.org/cgi-bin/carddisp.pl?gene=IL4R
SERPINA1	Serpin Family A Member 1	Protein Coding	P01009	58	GC14M094376	7.99243640899658	https://www.genecards.org/cgi-bin/carddisp.pl?gene=SERPINA1
ABO	ABO, Alpha 1-3-N-Acetylgalactosaminyltransferase And Alpha 1-3-Galactosyltransferase	Protein Coding	P16442	46	GC09M133250	7.97545862197876	https://www.genecards.org/cgi-bin/carddisp.pl?gene=ABO
CXCR4	C-X-C Motif Chemokine Receptor 4	Protein Coding	P61073	61	GC02M136114	7.96905326843262	https://www.genecards.org/cgi-bin/carddisp.pl?gene=CXCR4
ACTC1	Actin Alpha Cardiac Muscle 1	Protein Coding	P68032	53	GC15M034790	7.89421319961548	https://www.genecards.org/cgi-bin/carddisp.pl?gene=ACTC1
PRL	Prolactin	Protein Coding	P01236	53	GC06M022287	7.89162063598633	https://www.genecards.org/cgi-bin/carddisp.pl?gene=PRL
MIR125B1	MicroRNA 125b-1	RNA Gene		29	GC11M126625	7.8866925239563	https://www.genecards.org/cgi-bin/carddisp.pl?gene=MIR125B1
TEK	TEK Receptor Tyrosine Kinase	Protein Coding	Q02763	60	GC09P027109	7.87882804870605	https://www.genecards.org/cgi-bin/carddisp.pl?gene=TEK
CDK5	Cyclin Dependent Kinase 5	Protein Coding	Q00535	62	GC07M151053	7.87230491638184	https://www.genecards.org/cgi-bin/carddisp.pl?gene=CDK5
CP	Ceruloplasmin	Protein Coding	P00450	57	GC03M149162	7.86655712127686	https://www.genecards.org/cgi-bin/carddisp.pl?gene=CP
MIR30A	MicroRNA 30a	RNA Gene		26	GC06M071403	7.85821056365967	https://www.genecards.org/cgi-bin/carddisp.pl?gene=MIR30A
SOCS1	Suppressor Of Cytokine Signaling 1	Protein Coding	O15524	54	GC16M020752	7.85718441009521	https://www.genecards.org/cgi-bin/carddisp.pl?gene=SOCS1
CLDN5	Claudin 5	Protein Coding	O00501	48	GC22M019523	7.84510803222656	https://www.genecards.org/cgi-bin/carddisp.pl?gene=CLDN5
CTLA4	Cytotoxic T-Lymphocyte Associated Protein 4	Protein Coding	P16410	57	GC02P203866	7.84209060668945	https://www.genecards.org/cgi-bin/carddisp.pl?gene=CTLA4
GAPDH	Glyceraldehyde-3-Phosphate Dehydrogenase	Protein Coding	P04406	59	GC12P038965	7.8264365196228	https://www.genecards.org/cgi-bin/carddisp.pl?gene=GAPDH
MYH6	Myosin Heavy Chain 6	Protein Coding	P13533	55	GC14M023381	7.76966524124146	https://www.genecards.org/cgi-bin/carddisp.pl?gene=MYH6
CHI3L1	Chitinase 3 Like 1	Protein Coding	P36222	54	GC01M203148	7.75807476043701	https://www.genecards.org/cgi-bin/carddisp.pl?gene=CHI3L1
LEPR	Leptin Receptor	Protein Coding	P48357	59	GC01P065438	7.7348780632019	https://www.genecards.org/cgi-bin/carddisp.pl?gene=LEPR
CD34	CD34 Molecule	Protein Coding	P28906	54	GC01M207880	7.7189884185791	https://www.genecards.org/cgi-bin/carddisp.pl?gene=CD34
NINJ2	Ninjurin 2	Protein Coding	Q9NZG7	41	GC12M000564	7.70765972137451	https://www.genecards.org/cgi-bin/carddisp.pl?gene=NINJ2
ACHE	Acetylcholinesterase (Yt Blood Group)	Protein Coding	P22303	56	GC07M100889	7.67688703536987	https://www.genecards.org/cgi-bin/carddisp.pl?gene=ACHE
MFN2	Mitofusin 2	Protein Coding	O95140	57	GC01P011980	7.6662712097168	https://www.genecards.org/cgi-bin/carddisp.pl?gene=MFN2
CYBA	Cytochrome B-245 Alpha Chain	Protein Coding	P13498	55	GC16M088643	7.6646032333374	https://www.genecards.org/cgi-bin/carddisp.pl?gene=CYBA
CYP4F2	Cytochrome P450 Family 4 Subfamily F Member 2	Protein Coding	P78329	51	GC19M015878	7.66379070281982	https://www.genecards.org/cgi-bin/carddisp.pl?gene=CYP4F2
GAP43	Growth Associated Protein 43	Protein Coding	P17677	52	GC03P115623	7.65321922302246	https://www.genecards.org/cgi-bin/carddisp.pl?gene=GAP43
FAS	Fas Cell Surface Death Receptor	Protein Coding	P25445	59	GC10P109381	7.62323474884033	https://www.genecards.org/cgi-bin/carddisp.pl?gene=FAS
ADAM17	ADAM Metallopeptidase Domain 17	Protein Coding	P78536	59	GC02M009488	7.58796548843384	https://www.genecards.org/cgi-bin/carddisp.pl?gene=ADAM17
PXDN	Peroxidasin	Protein Coding	Q92626	53	GC02M001635	7.58083152770996	https://www.genecards.org/cgi-bin/carddisp.pl?gene=PXDN
CAMK2G	Calcium/Calmodulin Dependent Protein Kinase II Gamma	Protein Coding	Q13555	58	GC10M073812	7.56602954864502	https://www.genecards.org/cgi-bin/carddisp.pl?gene=CAMK2G
TCF7L2	Transcription Factor 7 Like 2	Protein Coding	Q9NQB0	54	GC10P112950	7.56281185150146	https://www.genecards.org/cgi-bin/carddisp.pl?gene=TCF7L2
MIR122	MicroRNA 122	RNA Gene		29	GC18P058451	7.55264854431152	https://www.genecards.org/cgi-bin/carddisp.pl?gene=MIR122
PPARA	Peroxisome Proliferator Activated Receptor Alpha	Protein Coding	Q07869	53	GC22P046150	7.54223728179932	https://www.genecards.org/cgi-bin/carddisp.pl?gene=PPARA
PTEN	Phosphatase And Tensin Homolog	Protein Coding	P60484	61	GC10P109367	7.48794460296631	https://www.genecards.org/cgi-bin/carddisp.pl?gene=PTEN
RBFOX3	RNA Binding Fox-1 Homolog 3	Protein Coding	A6NFN3	46	GC17M079089	7.45176267623901	https://www.genecards.org/cgi-bin/carddisp.pl?gene=RBFOX3
TBXAS1	Thromboxane A Synthase 1	Protein Coding	P24557	54	GC07P139777	7.44444513320923	https://www.genecards.org/cgi-bin/carddisp.pl?gene=TBXAS1
EPOR	Erythropoietin Receptor	Protein Coding	P19235	56	GC19M011377	7.4442253112793	https://www.genecards.org/cgi-bin/carddisp.pl?gene=EPOR
KCNA5	Potassium Voltage-Gated Channel Subfamily A Member 5	Protein Coding	P22460	54	GC12P005043	7.43810701370239	https://www.genecards.org/cgi-bin/carddisp.pl?gene=KCNA5
RPS27A	Ribosomal Protein S27a	Protein Coding	P62979	52	GC02P055231	7.43227529525757	https://www.genecards.org/cgi-bin/carddisp.pl?gene=RPS27A
MMP1	Matrix Metallopeptidase 1	Protein Coding	P03956	59	GC11M126178	7.41604614257813	https://www.genecards.org/cgi-bin/carddisp.pl?gene=MMP1
ADA	Adenosine Deaminase	Protein Coding	P00813	60	GC20M044620	7.40527534484863	https://www.genecards.org/cgi-bin/carddisp.pl?gene=ADA
SMAD2	SMAD Family Member 2	Protein Coding	Q15796	60	GC18M047809	7.39725923538208	https://www.genecards.org/cgi-bin/carddisp.pl?gene=SMAD2
SELL	Selectin L	Protein Coding	P14151	52	GC01M169690	7.39444446563721	https://www.genecards.org/cgi-bin/carddisp.pl?gene=SELL
IRX2-DT	IRX2 Divergent Transcript	RNA Gene	Q86SI9	34	GC05P002751	7.38602447509766	https://www.genecards.org/cgi-bin/carddisp.pl?gene=IRX2-DT
PDGFRB	Platelet Derived Growth Factor Receptor Beta	Protein Coding	P09619	62	GC05M150113	7.38393115997314	https://www.genecards.org/cgi-bin/carddisp.pl?gene=PDGFRB
SCN2B	Sodium Voltage-Gated Channel Beta Subunit 2	Protein Coding	O60939	55	GC11M126500	7.37529039382935	https://www.genecards.org/cgi-bin/carddisp.pl?gene=SCN2B
SCN1B	Sodium Voltage-Gated Channel Beta Subunit 1	Protein Coding	Q07699	54	GC19P035030	7.37529039382935	https://www.genecards.org/cgi-bin/carddisp.pl?gene=SCN1B
CHAT	Choline O-Acetyltransferase	Protein Coding	P28329	57	GC10P049609	7.32771396636963	https://www.genecards.org/cgi-bin/carddisp.pl?gene=CHAT
SNHG12	Small Nucleolar RNA Host Gene 12	RNA Gene	Q9BXW3	30	GC01M031297	7.32668590545654	https://www.genecards.org/cgi-bin/carddisp.pl?gene=SNHG12
COL4A5	Collagen Type IV Alpha 5 Chain	Protein Coding	P29400	52	GC0XP108439	7.29906225204468	https://www.genecards.org/cgi-bin/carddisp.pl?gene=COL4A5
VDR	Vitamin D Receptor	Protein Coding	P11473	57	GC12M047841	7.2968168258667	https://www.genecards.org/cgi-bin/carddisp.pl?gene=VDR
POMC	Proopiomelanocortin	Protein Coding	P01189	56	GC02M025160	7.26971864700317	https://www.genecards.org/cgi-bin/carddisp.pl?gene=POMC
C3	Complement C3	Protein Coding	P01024	58	GC19M006677	7.26699113845825	https://www.genecards.org/cgi-bin/carddisp.pl?gene=C3
MEN1	Menin 1	Protein Coding	O00255	54	GC11M064803	7.25834369659424	https://www.genecards.org/cgi-bin/carddisp.pl?gene=MEN1
IRS1	Insulin Receptor Substrate 1	Protein Coding	P35568	56	GC02M226731	7.24857187271118	https://www.genecards.org/cgi-bin/carddisp.pl?gene=IRS1
G6PD	Glucose-6-Phosphate Dehydrogenase	Protein Coding	P11413	59	GC0XM154598	7.24578046798706	https://www.genecards.org/cgi-bin/carddisp.pl?gene=G6PD
NEAT1	Nuclear Paraspeckle Assembly Transcript 1	RNA Gene		32	GC11P089078	7.23830223083496	https://www.genecards.org/cgi-bin/carddisp.pl?gene=NEAT1
COG2	Component Of Oligomeric Golgi Complex 2	Protein Coding	Q14746	48	GC01P230642	7.22961330413818	https://www.genecards.org/cgi-bin/carddisp.pl?gene=COG2
SCN3B	Sodium Voltage-Gated Channel Beta Subunit 3	Protein Coding	Q9NY72	54	GC11M123629	7.22698354721069	https://www.genecards.org/cgi-bin/carddisp.pl?gene=SCN3B
HTR2A	5-Hydroxytryptamine Receptor 2A	Protein Coding	P28223	56	GC13M046831	7.21558141708374	https://www.genecards.org/cgi-bin/carddisp.pl?gene=HTR2A
COL4A4	Collagen Type IV Alpha 4 Chain	Protein Coding	P53420	52	GC02M226973	7.20733737945557	https://www.genecards.org/cgi-bin/carddisp.pl?gene=COL4A4
CELA2A	Chymotrypsin Like Elastase 2A	Protein Coding	P08217	50	GC01P015456	7.19264698028564	https://www.genecards.org/cgi-bin/carddisp.pl?gene=CELA2A
SDHB	Succinate Dehydrogenase Complex Iron Sulfur Subunit B	Protein Coding	P21912	57	GC01M019222	7.18921804428101	https://www.genecards.org/cgi-bin/carddisp.pl?gene=SDHB
COX5A	Cytochrome C Oxidase Subunit 5A	Protein Coding	P20674	53	GC15M074919	7.15490674972534	https://www.genecards.org/cgi-bin/carddisp.pl?gene=COX5A
MIR27B	MicroRNA 27b	RNA Gene		28	GC09P100480	7.14444732666016	https://www.genecards.org/cgi-bin/carddisp.pl?gene=MIR27B
ELP1	Elongator Acetyltransferase Complex Subunit 1	Protein Coding	O95163	52	GC09M109845	7.13945960998535	https://www.genecards.org/cgi-bin/carddisp.pl?gene=ELP1
LGALS3	Galectin 3	Protein Coding	P17931	53	GC14P055124	7.13362312316895	https://www.genecards.org/cgi-bin/carddisp.pl?gene=LGALS3
SCN4B	Sodium Voltage-Gated Channel Beta Subunit 4	Protein Coding	Q8IWT1	53	GC11M126497	7.13107681274414	https://www.genecards.org/cgi-bin/carddisp.pl?gene=SCN4B
MIR338	MicroRNA 338	RNA Gene		25	GC17M083631	7.12797927856445	https://www.genecards.org/cgi-bin/carddisp.pl?gene=MIR338
MTX2	Metaxin 2	Protein Coding	O75431	49	GC02P176269	7.11585760116577	https://www.genecards.org/cgi-bin/carddisp.pl?gene=MTX2
SERPINI1	Serpin Family I Member 1	Protein Coding	Q99574	55	GC03P167735	7.10875606536865	https://www.genecards.org/cgi-bin/carddisp.pl?gene=SERPINI1
MIR27A	MicroRNA 27a	RNA Gene		30	GC19M092209	7.10854339599609	https://www.genecards.org/cgi-bin/carddisp.pl?gene=MIR27A
HTR3A	5-Hydroxytryptamine Receptor 3A	Protein Coding	P46098	54	GC11P113975	7.10384750366211	https://www.genecards.org/cgi-bin/carddisp.pl?gene=HTR3A
NPR3	Natriuretic Peptide Receptor 3	Protein Coding	P17342	53	GC05P032689	7.10242938995361	https://www.genecards.org/cgi-bin/carddisp.pl?gene=NPR3
LTC4S	Leukotriene C4 Synthase	Protein Coding	Q16873	52	GC05P179793	7.10146617889404	https://www.genecards.org/cgi-bin/carddisp.pl?gene=LTC4S
MIR103A1	MicroRNA 103a-1	RNA Gene		24	GC05M168560	7.09285259246826	https://www.genecards.org/cgi-bin/carddisp.pl?gene=MIR103A1
SERPIND1	Serpin Family D Member 1	Protein Coding	P05546	55	GC22P069984	7.09181547164917	https://www.genecards.org/cgi-bin/carddisp.pl?gene=SERPIND1
MIR494	MicroRNA 494	RNA Gene		24	GC14P116771	7.07845640182495	https://www.genecards.org/cgi-bin/carddisp.pl?gene=MIR494
IDO1	Indoleamine 2,3-Dioxygenase 1	Protein Coding	P14902	55	GC08P040225	7.06790542602539	https://www.genecards.org/cgi-bin/carddisp.pl?gene=IDO1
CCR2	C-C Motif Chemokine Receptor 2	Protein Coding	P41597	53	GC03P057394	7.05973148345947	https://www.genecards.org/cgi-bin/carddisp.pl?gene=CCR2
NR3C1	Nuclear Receptor Subfamily 3 Group C Member 1	Protein Coding	P04150	58	GC05M143277	7.03850173950195	https://www.genecards.org/cgi-bin/carddisp.pl?gene=NR3C1
SDHA	Succinate Dehydrogenase Complex Flavoprotein Subunit A	Protein Coding	P31040	57	GC05P000229	7.02430248260498	https://www.genecards.org/cgi-bin/carddisp.pl?gene=SDHA
SRC	SRC Proto-Oncogene, Non-Receptor Tyrosine Kinase	Protein Coding	P12931	60	GC20P037344	7.00820827484131	https://www.genecards.org/cgi-bin/carddisp.pl?gene=SRC
MGP	Matrix Gla Protein	Protein Coding	P08493	52	GC12M029578	6.9985499382019	https://www.genecards.org/cgi-bin/carddisp.pl?gene=MGP
PARP1	Poly(ADP-Ribose) Polymerase 1	Protein Coding	P09874	59	GC01M226360	6.99519062042236	https://www.genecards.org/cgi-bin/carddisp.pl?gene=PARP1
CD63	CD63 Molecule	Protein Coding	P08962	52	GC12M056016	6.99236392974854	https://www.genecards.org/cgi-bin/carddisp.pl?gene=CD63
IL13	Interleukin 13	Protein Coding	P35225	53	GC05P132656	6.98514270782471	https://www.genecards.org/cgi-bin/carddisp.pl?gene=IL13
MAPK14	Mitogen-Activated Protein Kinase 14	Protein Coding	Q16539	60	GC06P134977	6.98231601715088	https://www.genecards.org/cgi-bin/carddisp.pl?gene=MAPK14
HNRNPH2	Heterogeneous Nuclear Ribonucleoprotein H2	Protein Coding	P55795	48	GC0XP101408	6.96908760070801	https://www.genecards.org/cgi-bin/carddisp.pl?gene=HNRNPH2
BRCA2	BRCA2 DNA Repair Associated	Protein Coding	P51587	56	GC13P032315	6.96524620056152	https://www.genecards.org/cgi-bin/carddisp.pl?gene=BRCA2
TJP1	Tight Junction Protein 1	Protein Coding	Q07157	54	GC15M029699	6.96436738967896	https://www.genecards.org/cgi-bin/carddisp.pl?gene=TJP1
CSF2	Colony Stimulating Factor 2	Protein Coding	P04141	54	GC05P132073	6.95774793624878	https://www.genecards.org/cgi-bin/carddisp.pl?gene=CSF2
ESR2	Estrogen Receptor 2	Protein Coding	Q92731	58	GC14M064084	6.93076324462891	https://www.genecards.org/cgi-bin/carddisp.pl?gene=ESR2
CS	Citrate Synthase	Protein Coding	O75390	54	GC12M056271	6.91770505905151	https://www.genecards.org/cgi-bin/carddisp.pl?gene=CS
FOXE3	Forkhead Box E3	Protein Coding	Q13461	44	GC01P047416	6.91559314727783	https://www.genecards.org/cgi-bin/carddisp.pl?gene=FOXE3
MBL2	Mannose Binding Lectin 2	Protein Coding	P11226	55	GC10M052760	6.90079784393311	https://www.genecards.org/cgi-bin/carddisp.pl?gene=MBL2
TREM2	Triggering Receptor Expressed On Myeloid Cells 2	Protein Coding	Q9NZC2	53	GC06M093978	6.89712190628052	https://www.genecards.org/cgi-bin/carddisp.pl?gene=TREM2
TNFRSF12A	TNF Receptor Superfamily Member 12A	Protein Coding	Q9NP84	51	GC16P003018	6.88758563995361	https://www.genecards.org/cgi-bin/carddisp.pl?gene=TNFRSF12A
MIR188	MicroRNA 188	RNA Gene		24	GC0XP050003	6.88640975952148	https://www.genecards.org/cgi-bin/carddisp.pl?gene=MIR188
AGTR2	Angiotensin II Receptor Type 2	Protein Coding	P50052	52	GC0XP116170	6.8860502243042	https://www.genecards.org/cgi-bin/carddisp.pl?gene=AGTR2
PLOD1	Procollagen-Lysine,2-Oxoglutarate 5-Dioxygenase 1	Protein Coding	Q02809	53	GC01P011934	6.8789701461792	https://www.genecards.org/cgi-bin/carddisp.pl?gene=PLOD1
ITIH4	Inter-Alpha-Trypsin Inhibitor Heavy Chain 4	Protein Coding	Q14624	51	GC03M052812	6.87506008148193	https://www.genecards.org/cgi-bin/carddisp.pl?gene=ITIH4
CPS1	Carbamoyl-Phosphate Synthase 1	Protein Coding	P31327	57	GC02P210477	6.86041402816772	https://www.genecards.org/cgi-bin/carddisp.pl?gene=CPS1
KCNJ2	Potassium Inwardly Rectifying Channel Subfamily J Member 2	Protein Coding	P63252	56	GC17P070168	6.85994434356689	https://www.genecards.org/cgi-bin/carddisp.pl?gene=KCNJ2
IGFBP3	Insulin Like Growth Factor Binding Protein 3	Protein Coding	P17936	55	GC07M045912	6.85530233383179	https://www.genecards.org/cgi-bin/carddisp.pl?gene=IGFBP3
HSPA8	Heat Shock Protein Family A (Hsp70) Member 8	Protein Coding	P11142	58	GC11M123057	6.84453392028809	https://www.genecards.org/cgi-bin/carddisp.pl?gene=HSPA8
TLR2	Toll Like Receptor 2	Protein Coding	O60603	61	GC04P153684	6.82038450241089	https://www.genecards.org/cgi-bin/carddisp.pl?gene=TLR2
IL2	Interleukin 2	Protein Coding	P60568	55	GC04M122451	6.81541061401367	https://www.genecards.org/cgi-bin/carddisp.pl?gene=IL2
SCNN1A	Sodium Channel Epithelial 1 Subunit Alpha	Protein Coding	P37088	58	GC12M006346	6.80235767364502	https://www.genecards.org/cgi-bin/carddisp.pl?gene=SCNN1A
IL6R	Interleukin 6 Receptor	Protein Coding	P08887	59	GC01P154405	6.7836651802063	https://www.genecards.org/cgi-bin/carddisp.pl?gene=IL6R
NF1	Neurofibromin 1	Protein Coding	P21359	56	GC17P031094	6.77747821807861	https://www.genecards.org/cgi-bin/carddisp.pl?gene=NF1
HABP2	Hyaluronan Binding Protein 2	Protein Coding	Q14520	53	GC10P113550	6.77206993103027	https://www.genecards.org/cgi-bin/carddisp.pl?gene=HABP2
MIF	Macrophage Migration Inhibitory Factor	Protein Coding	P14174	56	GC22P023894	6.76144075393677	https://www.genecards.org/cgi-bin/carddisp.pl?gene=MIF
ATG9B	Autophagy Related 9B	Protein Coding	Q674R7	45	GC07M151012	6.75520706176758	https://www.genecards.org/cgi-bin/carddisp.pl?gene=ATG9B
MC4R	Melanocortin 4 Receptor	Protein Coding	P32245	55	GC18M060371	6.73984909057617	https://www.genecards.org/cgi-bin/carddisp.pl?gene=MC4R
TIMP3	TIMP Metallopeptidase Inhibitor 3	Protein Coding	P35625	52	GC22P070427	6.72211074829102	https://www.genecards.org/cgi-bin/carddisp.pl?gene=TIMP3
CSF1R	Colony Stimulating Factor 1 Receptor	Protein Coding	P07333	61	GC05M150053	6.69187116622925	https://www.genecards.org/cgi-bin/carddisp.pl?gene=CSF1R
PRTN3	Proteinase 3	Protein Coding	P24158	54	GC19P000840	6.68362998962402	https://www.genecards.org/cgi-bin/carddisp.pl?gene=PRTN3
CBL	Cbl Proto-Oncogene	Protein Coding	P22681	59	GC11P119206	6.67863941192627	https://www.genecards.org/cgi-bin/carddisp.pl?gene=CBL
DCX	Doublecortin	Protein Coding	O43602	55	GC0XM111293	6.67654943466187	https://www.genecards.org/cgi-bin/carddisp.pl?gene=DCX
WRN	WRN RecQ Like Helicase	Protein Coding	Q14191	56	GC08P031033	6.67635011672974	https://www.genecards.org/cgi-bin/carddisp.pl?gene=WRN
MIR574	MicroRNA 574	RNA Gene		27	GC04P039091	6.64933776855469	https://www.genecards.org/cgi-bin/carddisp.pl?gene=MIR574
FCGR2A	Fc Gamma Receptor IIa	Protein Coding	P12318	56	GC01P161505	6.63773536682129	https://www.genecards.org/cgi-bin/carddisp.pl?gene=FCGR2A
PKD2	Polycystin 2, Transient Receptor Potential Cation Channel	Protein Coding	Q13563	57	GC04P088007	6.63661336898804	https://www.genecards.org/cgi-bin/carddisp.pl?gene=PKD2
HLA-DRB1	Major Histocompatibility Complex, Class II, DR Beta 1	Protein Coding	P01911	55	GC06M093834	6.63301563262939	https://www.genecards.org/cgi-bin/carddisp.pl?gene=HLA-DRB1
KCNJ11	Potassium Inwardly Rectifying Channel Subfamily J Member 11	Protein Coding	Q14654	54	GC11M017948	6.60461521148682	https://www.genecards.org/cgi-bin/carddisp.pl?gene=KCNJ11
CLU	Clusterin	Protein Coding	P10909	56	GC08M027596	6.59947538375854	https://www.genecards.org/cgi-bin/carddisp.pl?gene=CLU
KLKB1	Kallikrein B1	Protein Coding	P03952	53	GC04P186348	6.58942270278931	https://www.genecards.org/cgi-bin/carddisp.pl?gene=KLKB1
KRAS	KRAS Proto-Oncogene, GTPase	Protein Coding	P01116	61	GC12M029682	6.58484220504761	https://www.genecards.org/cgi-bin/carddisp.pl?gene=KRAS
XBP1	X-Box Binding Protein 1	Protein Coding	P17861	55	GC22M028794	6.58140420913696	https://www.genecards.org/cgi-bin/carddisp.pl?gene=XBP1
SMARCA4	SWI/SNF Related, Matrix Associated, Actin Dependent Regulator Of Chromatin, Subfamily A, Member 4	Protein Coding	P51532	60	GC19P112312	6.57417011260986	https://www.genecards.org/cgi-bin/carddisp.pl?gene=SMARCA4
FLVCR2	FLVCR Choline And Putative Heme Transporter 2	Protein Coding	Q9UPI3	48	GC14P075578	6.55196475982666	https://www.genecards.org/cgi-bin/carddisp.pl?gene=FLVCR2
EMSLR	E2F1 MRNA Stabilizing LncRNA	RNA Gene		19	GC07P106459	6.52877330780029	https://www.genecards.org/cgi-bin/carddisp.pl?gene=EMSLR
BGLAP	Bone Gamma-Carboxyglutamate Protein	Protein Coding	P02818	49	GC01P156242	6.52771425247192	https://www.genecards.org/cgi-bin/carddisp.pl?gene=BGLAP
NEFL	Neurofilament Light Chain	Protein Coding	P07196	54	GC08M024950	6.5260763168335	https://www.genecards.org/cgi-bin/carddisp.pl?gene=NEFL
FOXP2	Forkhead Box P2	Protein Coding	O15409	53	GC07P114086	6.52395820617676	https://www.genecards.org/cgi-bin/carddisp.pl?gene=FOXP2
CALCA	Calcitonin Related Polypeptide Alpha	Protein Coding	P06881	52	GC11M014966	6.50594091415405	https://www.genecards.org/cgi-bin/carddisp.pl?gene=CALCA
COL1A2	Collagen Type I Alpha 2 Chain	Protein Coding	P08123	56	GC07P094394	6.49243688583374	https://www.genecards.org/cgi-bin/carddisp.pl?gene=COL1A2
HNF1A	HNF1 Homeobox A	Protein Coding	P20823	55	GC12P120978	6.47703218460083	https://www.genecards.org/cgi-bin/carddisp.pl?gene=HNF1A
MIR181A1	MicroRNA 181a-1	RNA Gene		26	GC01M198860	6.47496795654297	https://www.genecards.org/cgi-bin/carddisp.pl?gene=MIR181A1
MAPK3	Mitogen-Activated Protein Kinase 3	Protein Coding	P27361	58	GC16M044057	6.45869445800781	https://www.genecards.org/cgi-bin/carddisp.pl?gene=MAPK3
CAT	Catalase	Protein Coding	P04040	60	GC11P034460	6.43002986907959	https://www.genecards.org/cgi-bin/carddisp.pl?gene=CAT
SNORD15A	Small Nucleolar RNA, C/D Box 15A	RNA Gene		23	GC11P075400	6.42795896530151	https://www.genecards.org/cgi-bin/carddisp.pl?gene=SNORD15A
CASP9	Caspase 9	Protein Coding	P55211	56	GC01M015491	6.42770528793335	https://www.genecards.org/cgi-bin/carddisp.pl?gene=CASP9
CCL11	C-C Motif Chemokine Ligand 11	Protein Coding	P51671	54	GC17P034285	6.41236400604248	https://www.genecards.org/cgi-bin/carddisp.pl?gene=CCL11
HTR1A	5-Hydroxytryptamine Receptor 1A	Protein Coding	P08908	55	GC05M063960	6.39586782455444	https://www.genecards.org/cgi-bin/carddisp.pl?gene=HTR1A
MIR451A	MicroRNA 451a	RNA Gene		25	GC17M028861	6.39399242401123	https://www.genecards.org/cgi-bin/carddisp.pl?gene=MIR451A
CYP2C8	Cytochrome P450 Family 2 Subfamily C Member 8	Protein Coding	P10632	55	GC10M095038	6.39354562759399	https://www.genecards.org/cgi-bin/carddisp.pl?gene=CYP2C8
MIR181C	MicroRNA 181c	RNA Gene		27	GC19P112499	6.3811731338501	https://www.genecards.org/cgi-bin/carddisp.pl?gene=MIR181C
GGCX	Gamma-Glutamyl Carboxylase	Protein Coding	P38435	56	GC02M085544	6.3755259513855	https://www.genecards.org/cgi-bin/carddisp.pl?gene=GGCX
TAB2	TGF-Beta Activated Kinase 1 (MAP3K7) Binding Protein 2	Protein Coding	Q9NYJ8	58	GC06P149218	6.36532497406006	https://www.genecards.org/cgi-bin/carddisp.pl?gene=TAB2
LOC129992813	ATAC-STARR-Seq Lymphoblastoid Silent Region 15559	Functional Element		9	GC04P088025	6.3512487411499	https://www.genecards.org/cgi-bin/carddisp.pl?gene=LOC129992813
SHBG	Sex Hormone Binding Globulin	Protein Coding	P04278	51	GC17P007613	6.3380241394043	https://www.genecards.org/cgi-bin/carddisp.pl?gene=SHBG
DFFA	DNA Fragmentation Factor Subunit Alpha	Protein Coding	O00273	53	GC01M010456	6.33668994903564	https://www.genecards.org/cgi-bin/carddisp.pl?gene=DFFA
PGF	Placental Growth Factor	Protein Coding	P49763	53	GC14M074941	6.321533203125	https://www.genecards.org/cgi-bin/carddisp.pl?gene=PGF
F13B	Coagulation Factor XIII B Chain	Protein Coding	P05160	48	GC01M197008	6.32120847702026	https://www.genecards.org/cgi-bin/carddisp.pl?gene=F13B
SLC6A3	Solute Carrier Family 6 Member 3	Protein Coding	Q01959	59	GC05M001392	6.31112766265869	https://www.genecards.org/cgi-bin/carddisp.pl?gene=SLC6A3
CX3CR1	C-X3-C Motif Chemokine Receptor 1	Protein Coding	P49238	53	GC03M039279	6.26517581939697	https://www.genecards.org/cgi-bin/carddisp.pl?gene=CX3CR1
KCNQ1OT1	KCNQ1 Opposite Strand/Antisense Transcript 1	RNA Gene		34	GC11M011926	6.24264478683472	https://www.genecards.org/cgi-bin/carddisp.pl?gene=KCNQ1OT1
POLG2	DNA Polymerase Gamma 2, Accessory Subunit	Protein Coding	Q9UHN1	50	GC17M064477	6.22962236404419	https://www.genecards.org/cgi-bin/carddisp.pl?gene=POLG2
PPARGC1A	PPARG Coactivator 1 Alpha	Protein Coding	Q9UBK2	55	GC04M023755	6.2233362197876	https://www.genecards.org/cgi-bin/carddisp.pl?gene=PPARGC1A
RMST	Rhabdomyosarcoma 2 Associated Transcript	RNA Gene		29	GC12P097431	6.22092914581299	https://www.genecards.org/cgi-bin/carddisp.pl?gene=RMST
LINC01394	Long Intergenic Non-Protein Coding RNA 1394	RNA Gene		17	GC06M001208	6.20839500427246	https://www.genecards.org/cgi-bin/carddisp.pl?gene=LINC01394
PTX3	Pentraxin 3	Protein Coding	P26022	51	GC03P157436	6.1923623085022	https://www.genecards.org/cgi-bin/carddisp.pl?gene=PTX3
MT-ATP8	Mitochondrially Encoded ATP Synthase Membrane Subunit 8	Protein Coding	P03928	38	GCMTP008368	6.18628215789795	https://www.genecards.org/cgi-bin/carddisp.pl?gene=MT-ATP8
MIR204	MicroRNA 204	RNA Gene		30	GC09M070809	6.16627597808838	https://www.genecards.org/cgi-bin/carddisp.pl?gene=MIR204
SMARCAL1	SWI/SNF Related, Matrix Associated, Actin Dependent Regulator Of Chromatin, Subfamily A Like 1	Protein Coding	Q9NZC9	55	GC02P216412	6.16322946548462	https://www.genecards.org/cgi-bin/carddisp.pl?gene=SMARCAL1
DMD	Dystrophin	Protein Coding	P11532	54	GC0XM031097	6.16231822967529	https://www.genecards.org/cgi-bin/carddisp.pl?gene=DMD
KCNH2	Potassium Voltage-Gated Channel Subfamily H Member 2	Protein Coding	Q12809	59	GC07M150944	6.14663028717041	https://www.genecards.org/cgi-bin/carddisp.pl?gene=KCNH2
BACE1	Beta-Secretase 1	Protein Coding	P56817	56	GC11M117285	6.14582014083862	https://www.genecards.org/cgi-bin/carddisp.pl?gene=BACE1
CYP3A4	Cytochrome P450 Family 3 Subfamily A Member 4	Protein Coding	P08684	56	GC07M100029	6.14081287384033	https://www.genecards.org/cgi-bin/carddisp.pl?gene=CYP3A4
MAOB	Monoamine Oxidase B	Protein Coding	P27338	53	GC0XM043766	6.13888120651245	https://www.genecards.org/cgi-bin/carddisp.pl?gene=MAOB
PHACTR1	Phosphatase And Actin Regulator 1	Protein Coding	Q9C0D0	46	GC06P012717	6.12859392166138	https://www.genecards.org/cgi-bin/carddisp.pl?gene=PHACTR1
COL1A1	Collagen Type I Alpha 1 Chain	Protein Coding	P02452	58	GC17M078201	6.11841106414795	https://www.genecards.org/cgi-bin/carddisp.pl?gene=COL1A1
HULC	Hepatocellular Carcinoma Up-Regulated Long Non-Coding RNA	RNA Gene		28	GC06P008478	6.11742544174194	https://www.genecards.org/cgi-bin/carddisp.pl?gene=HULC
BRCC3	BRCA1/BRCA2-Containing Complex Subunit 3	Protein Coding	P46736	48	GC0XP155071	6.11444759368896	https://www.genecards.org/cgi-bin/carddisp.pl?gene=BRCC3
IL5RA	Interleukin 5 Receptor Subunit Alpha	Protein Coding	Q01344	55	GC03M003066	6.11431694030762	https://www.genecards.org/cgi-bin/carddisp.pl?gene=IL5RA
MMP8	Matrix Metallopeptidase 8	Protein Coding	P22894	56	GC11M126172	6.09810400009155	https://www.genecards.org/cgi-bin/carddisp.pl?gene=MMP8
MAPK1	Mitogen-Activated Protein Kinase 1	Protein Coding	P28482	61	GC22M021759	6.09630918502808	https://www.genecards.org/cgi-bin/carddisp.pl?gene=MAPK1
TRH	Thyrotropin Releasing Hormone	Protein Coding	P20396	50	GC03P129974	6.09391164779663	https://www.genecards.org/cgi-bin/carddisp.pl?gene=TRH
MIR106B	MicroRNA 106b	RNA Gene		29	GC07M105256	6.09018421173096	https://www.genecards.org/cgi-bin/carddisp.pl?gene=MIR106B
LIPA	Lipase A, Lysosomal Acid Type	Protein Coding	P38571	56	GC10M089213	6.08554553985596	https://www.genecards.org/cgi-bin/carddisp.pl?gene=LIPA
EPHB4	EPH Receptor B4	Protein Coding	P54760	62	GC07M105312	6.08505296707153	https://www.genecards.org/cgi-bin/carddisp.pl?gene=EPHB4
SST	Somatostatin	Protein Coding	P61278	50	GC03M187668	6.07362937927246	https://www.genecards.org/cgi-bin/carddisp.pl?gene=SST
INF2	Inverted Formin 2	Protein Coding	Q27J81	50	GC14P115824	6.07224321365356	https://www.genecards.org/cgi-bin/carddisp.pl?gene=INF2
EMX2OS	EMX2 Opposite Strand/Antisense RNA	RNA Gene		26	GC10M117473	6.07224321365356	https://www.genecards.org/cgi-bin/carddisp.pl?gene=EMX2OS
PKD1-AS1	PKD1 Antisense RNA 1	RNA Gene		20	GC16P095079	6.07224321365356	https://www.genecards.org/cgi-bin/carddisp.pl?gene=PKD1-AS1
LINC01227	Long Intergenic Non-Protein Coding RNA 1227	RNA Gene		17	GC16M080553	6.07224321365356	https://www.genecards.org/cgi-bin/carddisp.pl?gene=LINC01227
ITGB2	Integrin Subunit Beta 2	Protein Coding	P05107	59	GC21M044885	6.06842041015625	https://www.genecards.org/cgi-bin/carddisp.pl?gene=ITGB2
ADRB3	Adrenoceptor Beta 3	Protein Coding	P13945	51	GC08M037962	6.06795692443848	https://www.genecards.org/cgi-bin/carddisp.pl?gene=ADRB3
LTF	Lactotransferrin	Protein Coding	P02788	54	GC03M046435	6.06217908859253	https://www.genecards.org/cgi-bin/carddisp.pl?gene=LTF
ITGB1	Integrin Subunit Beta 1	Protein Coding	P05556	58	GC10M035774	6.06055212020874	https://www.genecards.org/cgi-bin/carddisp.pl?gene=ITGB1
MIR15A	MicroRNA 15a	RNA Gene		23	GC13M050049	6.05754852294922	https://www.genecards.org/cgi-bin/carddisp.pl?gene=MIR15A
MIR29B1	MicroRNA 29b-1	RNA Gene		28	GC07M130877	6.03512191772461	https://www.genecards.org/cgi-bin/carddisp.pl?gene=MIR29B1
TCN2	Transcobalamin 2	Protein Coding	P20062	52	GC22P070335	6.02735328674316	https://www.genecards.org/cgi-bin/carddisp.pl?gene=TCN2
PCNT	Pericentrin	Protein Coding	O95613	53	GC21P046324	6.00493812561035	https://www.genecards.org/cgi-bin/carddisp.pl?gene=PCNT
MIR93	MicroRNA 93	RNA Gene		28	GC07M105252	6.0038595199585	https://www.genecards.org/cgi-bin/carddisp.pl?gene=MIR93
CYP2J2	Cytochrome P450 Family 2 Subfamily J Member 2	Protein Coding	P51589	47	GC01M059893	5.99631309509277	https://www.genecards.org/cgi-bin/carddisp.pl?gene=CYP2J2
PIK3CB	Phosphatidylinositol-4,5-Bisphosphate 3-Kinase Catalytic Subunit Beta	Protein Coding	P42338	56	GC03M138652	5.97865962982178	https://www.genecards.org/cgi-bin/carddisp.pl?gene=PIK3CB
MAPK8	Mitogen-Activated Protein Kinase 8	Protein Coding	P45983	58	GC10P048306	5.96141290664673	https://www.genecards.org/cgi-bin/carddisp.pl?gene=MAPK8
CNR1	Cannabinoid Receptor 1	Protein Coding	P21554	55	GC06M088139	5.96014022827148	https://www.genecards.org/cgi-bin/carddisp.pl?gene=CNR1
SLC25A24	Solute Carrier Family 25 Member 24	Protein Coding	Q6NUK1	51	GC01M108134	5.94502878189087	https://www.genecards.org/cgi-bin/carddisp.pl?gene=SLC25A24
MIR224	MicroRNA 224	RNA Gene		24	GC0XM151958	5.93070268630981	https://www.genecards.org/cgi-bin/carddisp.pl?gene=MIR224
C5	Complement C5	Protein Coding	P01031	53	GC09M120933	5.92946529388428	https://www.genecards.org/cgi-bin/carddisp.pl?gene=C5
TRA-TGC7-1	TRNA-Ala (Anticodon TGC) 7-1	RNA Gene		14	GC06M093612	5.91541767120361	https://www.genecards.org/cgi-bin/carddisp.pl?gene=TRA-TGC7-1
AARS2	Alanyl-TRNA Synthetase 2, Mitochondrial	Protein Coding	Q5JTZ9	51	GC06M094052	5.90757274627686	https://www.genecards.org/cgi-bin/carddisp.pl?gene=AARS2
SAMHD1	SAM And HD Domain Containing Deoxynucleoside Triphosphate Triphosphohydrolase 1	Protein Coding	Q9Y3Z3	52	GC20M036890	5.90729188919067	https://www.genecards.org/cgi-bin/carddisp.pl?gene=SAMHD1
NDE1	NudE Neurodevelopment Protein 1	Protein Coding	Q9NXR1	51	GC16P080799	5.89827919006348	https://www.genecards.org/cgi-bin/carddisp.pl?gene=NDE1
GJA4	Gap Junction Protein Alpha 4	Protein Coding	P35212	51	GC01P034792	5.88329124450684	https://www.genecards.org/cgi-bin/carddisp.pl?gene=GJA4
MIR24-1	MicroRNA 24-1	RNA Gene		25	GC09P095086	5.87591743469238	https://www.genecards.org/cgi-bin/carddisp.pl?gene=MIR24-1
PALLD	Palladin, Cytoskeletal Associated Protein	Protein Coding	Q8WX93	50	GC04P168497	5.87567138671875	https://www.genecards.org/cgi-bin/carddisp.pl?gene=PALLD
RYR1	Ryanodine Receptor 1	Protein Coding	P21817	56	GC19P113006	5.84976863861084	https://www.genecards.org/cgi-bin/carddisp.pl?gene=RYR1
NUP155	Nucleoporin 155	Protein Coding	O75694	53	GC05M037288	5.84607028961182	https://www.genecards.org/cgi-bin/carddisp.pl?gene=NUP155
MIR195	MicroRNA 195	RNA Gene		26	GC17M074818	5.84431838989258	https://www.genecards.org/cgi-bin/carddisp.pl?gene=MIR195
MRS2	Magnesium Transporter MRS2	Protein Coding	Q9HD23	47	GC06P024402	5.84327220916748	https://www.genecards.org/cgi-bin/carddisp.pl?gene=MRS2
HOTTIP	HOXA Distal Transcript Antisense RNA	RNA Gene		29	GC07P027198	5.83555507659912	https://www.genecards.org/cgi-bin/carddisp.pl?gene=HOTTIP
VDAC1	Voltage Dependent Anion Channel 1	Protein Coding	P21796	54	GC05M133975	5.82333660125732	https://www.genecards.org/cgi-bin/carddisp.pl?gene=VDAC1
WNK3	WNK Lysine Deficient Protein Kinase 3	Protein Coding	Q9BYP7	50	GC0XM054466	5.78324270248413	https://www.genecards.org/cgi-bin/carddisp.pl?gene=WNK3
GCKR	Glucokinase Regulator	Protein Coding	Q14397	48	GC02P027496	5.77566194534302	https://www.genecards.org/cgi-bin/carddisp.pl?gene=GCKR
MIR25	MicroRNA 25	RNA Gene		27	GC07M100093	5.76604080200195	https://www.genecards.org/cgi-bin/carddisp.pl?gene=MIR25
ACTA2-AS1	ACTA2 Antisense RNA 1	RNA Gene		24	GC10P088932	5.7649564743042	https://www.genecards.org/cgi-bin/carddisp.pl?gene=ACTA2-AS1
PROC	Protein C, Inactivator Of Coagulation Factors Va And VIIIa	Protein Coding	P04070	60	GC02P127418	5.76042652130127	https://www.genecards.org/cgi-bin/carddisp.pl?gene=PROC
PARK7	Parkinsonism Associated Deglycase	Protein Coding	Q99497	56	GC01P039429	5.75778770446777	https://www.genecards.org/cgi-bin/carddisp.pl?gene=PARK7
MIR34C	MicroRNA 34c	RNA Gene		29	GC11P112480	5.75509929656982	https://www.genecards.org/cgi-bin/carddisp.pl?gene=MIR34C
MIR15B	MicroRNA 15b	RNA Gene		27	GC03P160404	5.75476264953613	https://www.genecards.org/cgi-bin/carddisp.pl?gene=MIR15B
XIST	X Inactive Specific Transcript	RNA Gene		31	GC0XM073820	5.71877956390381	https://www.genecards.org/cgi-bin/carddisp.pl?gene=XIST
OCLN	Occludin	Protein Coding	Q16625	52	GC05P069492	5.71746253967285	https://www.genecards.org/cgi-bin/carddisp.pl?gene=OCLN
NTN1	Netrin 1	Protein Coding	O95631	54	GC17P111260	5.70574712753296	https://www.genecards.org/cgi-bin/carddisp.pl?gene=NTN1
FABP4	Fatty Acid Binding Protein 4	Protein Coding	P15090	51	GC08M081478	5.69332599639893	https://www.genecards.org/cgi-bin/carddisp.pl?gene=FABP4
ACAN	Aggrecan	Protein Coding	P16112	55	GC15P158208	5.6913275718689	https://www.genecards.org/cgi-bin/carddisp.pl?gene=ACAN
LAMP2	Lysosomal Associated Membrane Protein 2	Protein Coding	P13473	54	GC0XM120426	5.68823528289795	https://www.genecards.org/cgi-bin/carddisp.pl?gene=LAMP2
RNLS	Renalase, FAD Dependent Amine Oxidase	Protein Coding	Q5VYX0	46	GC10M088439	5.68536806106567	https://www.genecards.org/cgi-bin/carddisp.pl?gene=RNLS
CACNA1C	Calcium Voltage-Gated Channel Subunit Alpha1 C	Protein Coding	Q13936	58	GC12P001970	5.6782693862915	https://www.genecards.org/cgi-bin/carddisp.pl?gene=CACNA1C
RBP4	Retinol Binding Protein 4	Protein Coding	P02753	54	GC10M093591	5.67559099197388	https://www.genecards.org/cgi-bin/carddisp.pl?gene=RBP4
ELANE	Elastase, Neutrophil Expressed	Protein Coding	P08246	60	GC19P111819	5.67409133911133	https://www.genecards.org/cgi-bin/carddisp.pl?gene=ELANE
MFAP5	Microfibril Associated Protein 5	Protein Coding	Q13361	52	GC12M008637	5.6625509262085	https://www.genecards.org/cgi-bin/carddisp.pl?gene=MFAP5
PXDNL	Peroxidasin Like	Protein Coding	A1KZ92	43	GC08M051319	5.66022109985352	https://www.genecards.org/cgi-bin/carddisp.pl?gene=PXDNL
PRKAR1A	Protein Kinase CAMP-Dependent Type I Regulatory Subunit Alpha	Protein Coding	P10644	60	GC17P112990	5.64200115203857	https://www.genecards.org/cgi-bin/carddisp.pl?gene=PRKAR1A
ZMPSTE24	Zinc Metallopeptidase STE24	Protein Coding	O75844	48	GC01P040258	5.63995885848999	https://www.genecards.org/cgi-bin/carddisp.pl?gene=ZMPSTE24
CASP2	Caspase 2	Protein Coding	P42575	55	GC07P157914	5.63208627700806	https://www.genecards.org/cgi-bin/carddisp.pl?gene=CASP2
HBA1	Hemoglobin Subunit Alpha 1	Protein Coding	P69905	51	GC16P080149	5.63031768798828	https://www.genecards.org/cgi-bin/carddisp.pl?gene=HBA1
COL2A1	Collagen Type II Alpha 1 Chain	Protein Coding	P02458	58	GC12M047972	5.61712121963501	https://www.genecards.org/cgi-bin/carddisp.pl?gene=COL2A1
KCNJ3	Potassium Inwardly Rectifying Channel Subfamily J Member 3	Protein Coding	P48549	55	GC02P154698	5.61502027511597	https://www.genecards.org/cgi-bin/carddisp.pl?gene=KCNJ3
B2M	Beta-2-Microglobulin	Protein Coding	P61769	59	GC15P044711	5.61347198486328	https://www.genecards.org/cgi-bin/carddisp.pl?gene=B2M
BCL2L1	BCL2 Like 1	Protein Coding	Q07817	57	GC20M031664	5.60340309143066	https://www.genecards.org/cgi-bin/carddisp.pl?gene=BCL2L1
FN1	Fibronectin 1	Protein Coding	P02751	59	GC02M215360	5.59660768508911	https://www.genecards.org/cgi-bin/carddisp.pl?gene=FN1
GNB2	G Protein Subunit Beta 2	Protein Coding	P62879	51	GC07P100673	5.59110736846924	https://www.genecards.org/cgi-bin/carddisp.pl?gene=GNB2
CKMT2	Creatine Kinase, Mitochondrial 2	Protein Coding	P17540	51	GC05P081233	5.58837604522705	https://www.genecards.org/cgi-bin/carddisp.pl?gene=CKMT2
NTS	Neurotensin	Protein Coding	P30990	50	GC12P085876	5.58835554122925	https://www.genecards.org/cgi-bin/carddisp.pl?gene=NTS
NCF1	Neutrophil Cytosolic Factor 1	Protein Coding	P14598	55	GC07P086277	5.58553409576416	https://www.genecards.org/cgi-bin/carddisp.pl?gene=NCF1
NAMPT	Nicotinamide Phosphoribosyltransferase	Protein Coding	P43490	55	GC07M106248	5.58331871032715	https://www.genecards.org/cgi-bin/carddisp.pl?gene=NAMPT
GRIK2	Glutamate Ionotropic Receptor Kainate Type Subunit 2	Protein Coding	Q13002	58	GC06P100962	5.5823187828064	https://www.genecards.org/cgi-bin/carddisp.pl?gene=GRIK2
MIR23A	MicroRNA 23a	RNA Gene		28	GC19M092210	5.57723617553711	https://www.genecards.org/cgi-bin/carddisp.pl?gene=MIR23A
MIR216A	MicroRNA 216a	RNA Gene		27	GC02M055988	5.56912899017334	https://www.genecards.org/cgi-bin/carddisp.pl?gene=MIR216A
GH1	Growth Hormone 1	Protein Coding	P01241	52	GC17M063917	5.56230592727661	https://www.genecards.org/cgi-bin/carddisp.pl?gene=GH1
MIR486-1	MicroRNA 486-1	RNA Gene		26	GC08M041660	5.52788829803467	https://www.genecards.org/cgi-bin/carddisp.pl?gene=MIR486-1
PDGFB	Platelet Derived Growth Factor Subunit B	Protein Coding	P01127	60	GC22M077951	5.52753734588623	https://www.genecards.org/cgi-bin/carddisp.pl?gene=PDGFB
ITGAM	Integrin Subunit Alpha M	Protein Coding	P11215	56	GC16P081706	5.52524852752686	https://www.genecards.org/cgi-bin/carddisp.pl?gene=ITGAM
GAA	Alpha Glucosidase	Protein Coding	P10253	59	GC17P080101	5.51090145111084	https://www.genecards.org/cgi-bin/carddisp.pl?gene=GAA
TFPI	Tissue Factor Pathway Inhibitor	Protein Coding	P10646	54	GC02M187464	5.50881195068359	https://www.genecards.org/cgi-bin/carddisp.pl?gene=TFPI
PSEN2	Presenilin 2	Protein Coding	P49810	58	GC01P226870	5.50419139862061	https://www.genecards.org/cgi-bin/carddisp.pl?gene=PSEN2
APOL1	Apolipoprotein L1	Protein Coding	O14791	53	GC22P036253	5.50068950653076	https://www.genecards.org/cgi-bin/carddisp.pl?gene=APOL1
CHIT1	Chitinase 1	Protein Coding	Q13231	53	GC01M203213	5.50052738189697	https://www.genecards.org/cgi-bin/carddisp.pl?gene=CHIT1
COMT	Catechol-O-Methyltransferase	Protein Coding	P21964	60	GC22P019941	5.49052286148071	https://www.genecards.org/cgi-bin/carddisp.pl?gene=COMT
LRP1	LDL Receptor Related Protein 1	Protein Coding	Q07954	56	GC12P057128	5.48435354232788	https://www.genecards.org/cgi-bin/carddisp.pl?gene=LRP1
APLNR	Apelin Receptor	Protein Coding	P35414	52	GC11M057233	5.47929954528809	https://www.genecards.org/cgi-bin/carddisp.pl?gene=APLNR
IFIH1	Interferon Induced With Helicase C Domain 1	Protein Coding	Q9BYX4	57	GC02M162267	5.47296333312988	https://www.genecards.org/cgi-bin/carddisp.pl?gene=IFIH1
SLC9A1	Solute Carrier Family 9 Member A1	Protein Coding	P19634	58	GC01M031098	5.46190404891968	https://www.genecards.org/cgi-bin/carddisp.pl?gene=SLC9A1
DLG4	Discs Large MAGUK Scaffold Protein 4	Protein Coding	P78352	57	GC17M074828	5.45245456695557	https://www.genecards.org/cgi-bin/carddisp.pl?gene=DLG4
AHSG	Alpha 2-HS Glycoprotein	Protein Coding	P02765	53	GC03P186658	5.45101261138916	https://www.genecards.org/cgi-bin/carddisp.pl?gene=AHSG
CHGA	Chromogranin A	Protein Coding	P10645	53	GC14P092990	5.44720125198364	https://www.genecards.org/cgi-bin/carddisp.pl?gene=CHGA
LOC126859827	BRD4-Independent Group 4 Enhancer GRCh37_chr6:149699707-149700906	Functional Element		9	GC06P149378	5.43943738937378	https://www.genecards.org/cgi-bin/carddisp.pl?gene=LOC126859827
PIK3CD	Phosphatidylinositol-4,5-Bisphosphate 3-Kinase Catalytic Subunit Delta	Protein Coding	O00329	61	GC01P039534	5.43917942047119	https://www.genecards.org/cgi-bin/carddisp.pl?gene=PIK3CD
FGF23	Fibroblast Growth Factor 23	Protein Coding	Q9GZV9	55	GC12M004368	5.42938137054443	https://www.genecards.org/cgi-bin/carddisp.pl?gene=FGF23
EGR1	Early Growth Response 1	Protein Coding	P18146	53	GC05P138465	5.42547464370728	https://www.genecards.org/cgi-bin/carddisp.pl?gene=EGR1
IL33	Interleukin 33	Protein Coding	O95760	48	GC09P009214	5.41934967041016	https://www.genecards.org/cgi-bin/carddisp.pl?gene=IL33
FABP3	Fatty Acid Binding Protein 3	Protein Coding	P05413	52	GC01M031376	5.40034961700439	https://www.genecards.org/cgi-bin/carddisp.pl?gene=FABP3
TRE-TTC3-1	TRNA-Glu (Anticodon TTC) 3-1	RNA Gene		17	GC01P041019	5.38314247131348	https://www.genecards.org/cgi-bin/carddisp.pl?gene=TRE-TTC3-1
IGFBP1	Insulin Like Growth Factor Binding Protein 1	Protein Coding	P08833	52	GC07P049577	5.38236474990845	https://www.genecards.org/cgi-bin/carddisp.pl?gene=IGFBP1
GSTM1	Glutathione S-Transferase Mu 1	Protein Coding	P09488	51	GC01P109687	5.3806357383728	https://www.genecards.org/cgi-bin/carddisp.pl?gene=GSTM1
KCNE1	Potassium Voltage-Gated Channel Subfamily E Regulatory Subunit 1	Protein Coding	P15382	54	GC21M034446	5.37947225570679	https://www.genecards.org/cgi-bin/carddisp.pl?gene=KCNE1
MIR22	MicroRNA 22	RNA Gene		29	GC17M001713	5.37176847457886	https://www.genecards.org/cgi-bin/carddisp.pl?gene=MIR22
MIR503	MicroRNA 503	RNA Gene		26	GC0XM134752	5.3698263168335	https://www.genecards.org/cgi-bin/carddisp.pl?gene=MIR503
NAGA	Alpha-N-Acetylgalactosaminidase	Protein Coding	P17050	53	GC22M042058	5.36539125442505	https://www.genecards.org/cgi-bin/carddisp.pl?gene=NAGA
MIR320A	MicroRNA 320a	RNA Gene		29	GC08M022306	5.35345458984375	https://www.genecards.org/cgi-bin/carddisp.pl?gene=MIR320A
CYP2D6	Cytochrome P450 Family 2 Subfamily D Member 6	Protein Coding	P10635	56	GC22M042126	5.34767007827759	https://www.genecards.org/cgi-bin/carddisp.pl?gene=CYP2D6
BRAF	B-Raf Proto-Oncogene, Serine/Threonine Kinase	Protein Coding	P15056	62	GC07M140773	5.34453105926514	https://www.genecards.org/cgi-bin/carddisp.pl?gene=BRAF
SON	SON DNA And RNA Binding Protein	Protein Coding	P18583	48	GC21P033542	5.33720684051514	https://www.genecards.org/cgi-bin/carddisp.pl?gene=SON
CTNNB1	Catenin Beta 1	Protein Coding	P35222	62	GC03P041194	5.3339262008667	https://www.genecards.org/cgi-bin/carddisp.pl?gene=CTNNB1
DNTT	DNA Nucleotidylexotransferase	Protein Coding	P04053	51	GC10P096304	5.33046340942383	https://www.genecards.org/cgi-bin/carddisp.pl?gene=DNTT
GPX7	Glutathione Peroxidase 7	Protein Coding	Q96SL4	51	GC01P052602	5.32248401641846	https://www.genecards.org/cgi-bin/carddisp.pl?gene=GPX7
GPX2	Glutathione Peroxidase 2	Protein Coding	P18283	50	GC14M064939	5.32248401641846	https://www.genecards.org/cgi-bin/carddisp.pl?gene=GPX2
GPX5	Glutathione Peroxidase 5	Protein Coding	O75715	47	GC06P028525	5.32248401641846	https://www.genecards.org/cgi-bin/carddisp.pl?gene=GPX5
GPX8	Glutathione Peroxidase 8 (Putative)	Protein Coding	Q8TED1	47	GC05P055160	5.32248401641846	https://www.genecards.org/cgi-bin/carddisp.pl?gene=GPX8
GPX6	Glutathione Peroxidase 6	Protein Coding	P59796	43	GC06M028503	5.32248401641846	https://www.genecards.org/cgi-bin/carddisp.pl?gene=GPX6
NTRK2	Neurotrophic Receptor Tyrosine Kinase 2	Protein Coding	Q16620	62	GC09P084668	5.31858444213867	https://www.genecards.org/cgi-bin/carddisp.pl?gene=NTRK2
ITLN1	Intelectin 1	Protein Coding	Q8WWA0	47	GC01M160876	5.31040287017822	https://www.genecards.org/cgi-bin/carddisp.pl?gene=ITLN1
GDF2	Growth Differentiation Factor 2	Protein Coding	Q9UK05	53	GC10P047322	5.30503368377686	https://www.genecards.org/cgi-bin/carddisp.pl?gene=GDF2
RAB4B-EGLN2	RAB4B-EGLN2 Readthrough (NMD Candidate)	RNA Gene		18	GC19P040778	5.30365943908691	https://www.genecards.org/cgi-bin/carddisp.pl?gene=RAB4B-EGLN2
ABCG2	ATP Binding Cassette Subfamily G Member 2 (JR Blood Group)	Protein Coding	Q9UNQ0	59	GC04M088090	5.30317068099976	https://www.genecards.org/cgi-bin/carddisp.pl?gene=ABCG2
MIR208A	MicroRNA 208a	RNA Gene		25	GC14M023388	5.29374361038208	https://www.genecards.org/cgi-bin/carddisp.pl?gene=MIR208A
SNHG1	Small Nucleolar RNA Host Gene 1	RNA Gene		28	GC11M125254	5.29177665710449	https://www.genecards.org/cgi-bin/carddisp.pl?gene=SNHG1
IL1F10	Interleukin 1 Family Member 10	Protein Coding	Q8WWZ1	46	GC02P113067	5.2915153503418	https://www.genecards.org/cgi-bin/carddisp.pl?gene=IL1F10
IFNA2	Interferon Alpha 2	Protein Coding	P01563	52	GC09M021384	5.28949737548828	https://www.genecards.org/cgi-bin/carddisp.pl?gene=IFNA2
MMRN1	Multimerin 1	Protein Coding	Q13201	49	GC04P089879	5.28814792633057	https://www.genecards.org/cgi-bin/carddisp.pl?gene=MMRN1
UCN	Urocortin	Protein Coding	P55089	46	GC02M027308	5.28015804290771	https://www.genecards.org/cgi-bin/carddisp.pl?gene=UCN
ABCG8	ATP Binding Cassette Subfamily G Member 8	Protein Coding	Q9H221	50	GC02P043828	5.26526212692261	https://www.genecards.org/cgi-bin/carddisp.pl?gene=ABCG8
AMPD1	Adenosine Monophosphate Deaminase 1	Protein Coding	P23109	55	GC01M114673	5.26373386383057	https://www.genecards.org/cgi-bin/carddisp.pl?gene=AMPD1
RBPJ	Recombination Signal Binding Protein For Immunoglobulin Kappa J Region	Protein Coding	Q06330	55	GC04P026105	5.26285648345947	https://www.genecards.org/cgi-bin/carddisp.pl?gene=RBPJ
PRKN	Parkin RBR E3 Ubiquitin Protein Ligase	Protein Coding	O60260	58	GC06M161348	5.25520420074463	https://www.genecards.org/cgi-bin/carddisp.pl?gene=PRKN
MIR383	MicroRNA 383	RNA Gene		21	GC08M014853	5.25324249267578	https://www.genecards.org/cgi-bin/carddisp.pl?gene=MIR383
MIR4793	MicroRNA 4793	RNA Gene		16	GC03M048644	5.25324249267578	https://www.genecards.org/cgi-bin/carddisp.pl?gene=MIR4793
ADAMTSL1	ADAMTS Like 1	Protein Coding	Q8N6G6	50	GC09P017906	5.24800968170166	https://www.genecards.org/cgi-bin/carddisp.pl?gene=ADAMTSL1
MIRLET7C	MicroRNA Let-7c	RNA Gene		29	GC21P018103	5.24320411682129	https://www.genecards.org/cgi-bin/carddisp.pl?gene=MIRLET7C
EGF	Epidermal Growth Factor	Protein Coding	P01133	60	GC04P109912	5.24144744873047	https://www.genecards.org/cgi-bin/carddisp.pl?gene=EGF
NRP1	Neuropilin 1	Protein Coding	O14786	56	GC10M033177	5.24091196060181	https://www.genecards.org/cgi-bin/carddisp.pl?gene=NRP1
SNCA	Synuclein Alpha	Protein Coding	P37840	60	GC04M089724	5.23930406570435	https://www.genecards.org/cgi-bin/carddisp.pl?gene=SNCA
CAPN3	Calpain 3	Protein Coding	P20807	56	GC15P042359	5.23489665985107	https://www.genecards.org/cgi-bin/carddisp.pl?gene=CAPN3
SCNN1B	Sodium Channel Epithelial 1 Subunit Beta	Protein Coding	P51168	57	GC16P023278	5.23405981063843	https://www.genecards.org/cgi-bin/carddisp.pl?gene=SCNN1B
SERPINF2	Serpin Family F Member 2	Protein Coding	P08697	54	GC17P001742	5.22877883911133	https://www.genecards.org/cgi-bin/carddisp.pl?gene=SERPINF2
PPOX	Protoporphyrinogen Oxidase	Protein Coding	P50336	52	GC01P164874	5.22425079345703	https://www.genecards.org/cgi-bin/carddisp.pl?gene=PPOX
RAF1	Raf-1 Proto-Oncogene, Serine/Threonine Kinase	Protein Coding	P04049	63	GC03M012583	5.22406625747681	https://www.genecards.org/cgi-bin/carddisp.pl?gene=RAF1
CKMT1B	Creatine Kinase, Mitochondrial 1B	Protein Coding	P12532	46	GC15P157191	5.21200609207153	https://www.genecards.org/cgi-bin/carddisp.pl?gene=CKMT1B
THSD4	Thrombospondin Type 1 Domain Containing 4	Protein Coding	Q6ZMP0	47	GC15P071096	5.20900344848633	https://www.genecards.org/cgi-bin/carddisp.pl?gene=THSD4
PMF1	Polyamine Modulated Factor 1	Protein Coding	Q6P1K2	47	GC01P156212	5.20889472961426	https://www.genecards.org/cgi-bin/carddisp.pl?gene=PMF1
PMF1-BGLAP	PMF1-BGLAP Readthrough	Protein Coding		28	GC01P164652	5.20889472961426	https://www.genecards.org/cgi-bin/carddisp.pl?gene=PMF1-BGLAP
MTERF1	Mitochondrial Transcription Termination Factor 1	Protein Coding	Q99551	43	GC07M091692	5.20727682113647	https://www.genecards.org/cgi-bin/carddisp.pl?gene=MTERF1
VTN	Vitronectin	Protein Coding	P04004	53	GC17M076385	5.20391082763672	https://www.genecards.org/cgi-bin/carddisp.pl?gene=VTN
ATM	ATM Serine/Threonine Kinase	Protein Coding	Q13315	61	GC11P108223	5.18294048309326	https://www.genecards.org/cgi-bin/carddisp.pl?gene=ATM
PAPPA	Pappalysin 1	Protein Coding	Q13219	51	GC09P124390	5.17864513397217	https://www.genecards.org/cgi-bin/carddisp.pl?gene=PAPPA
PTH	Parathyroid Hormone	Protein Coding	P01270	54	GC11M013492	5.17166328430176	https://www.genecards.org/cgi-bin/carddisp.pl?gene=PTH
SORT1	Sortilin 1	Protein Coding	Q99523	54	GC01M109310	5.15085983276367	https://www.genecards.org/cgi-bin/carddisp.pl?gene=SORT1
KCNMA1	Potassium Calcium-Activated Channel Subfamily M Alpha 1	Protein Coding	Q12791	57	GC10M076869	5.14915657043457	https://www.genecards.org/cgi-bin/carddisp.pl?gene=KCNMA1
CXCL1	C-X-C Motif Chemokine Ligand 1	Protein Coding	P09341	52	GC04P073869	5.14727401733398	https://www.genecards.org/cgi-bin/carddisp.pl?gene=CXCL1
CYP4A11	Cytochrome P450 Family 4 Subfamily A Member 11	Protein Coding	Q02928	49	GC01M046929	5.13625478744507	https://www.genecards.org/cgi-bin/carddisp.pl?gene=CYP4A11
GRIA1	Glutamate Ionotropic Receptor AMPA Type Subunit 1	Protein Coding	P42261	58	GC05P153489	5.13491535186768	https://www.genecards.org/cgi-bin/carddisp.pl?gene=GRIA1
NFKB1	Nuclear Factor Kappa B Subunit 1	Protein Coding	P19838	61	GC04P102501	5.12144613265991	https://www.genecards.org/cgi-bin/carddisp.pl?gene=NFKB1
TSPAN2	Tetraspanin 2	Protein Coding	O60636	46	GC01M115050	5.12054443359375	https://www.genecards.org/cgi-bin/carddisp.pl?gene=TSPAN2
MT-ND2	Mitochondrially Encoded NADH:Ubiquinone Oxidoreductase Core Subunit 2	Protein Coding	P03891	42	GCMTP004472	5.11495018005371	https://www.genecards.org/cgi-bin/carddisp.pl?gene=MT-ND2
MIR206	MicroRNA 206	RNA Gene		27	GC06P052144	5.10755920410156	https://www.genecards.org/cgi-bin/carddisp.pl?gene=MIR206
CDH5	Cadherin 5	Protein Coding	P33151	55	GC16P066366	5.10047912597656	https://www.genecards.org/cgi-bin/carddisp.pl?gene=CDH5
MANF	Mesencephalic Astrocyte Derived Neurotrophic Factor	Protein Coding	P55145	48	GC03P051385	5.10000610351563	https://www.genecards.org/cgi-bin/carddisp.pl?gene=MANF
MOG	Myelin Oligodendrocyte Glycoprotein	Protein Coding	Q16653	54	GC06P134753	5.0891170501709	https://www.genecards.org/cgi-bin/carddisp.pl?gene=MOG
ERCC4	ERCC Excision Repair 4, Endonuclease Catalytic Subunit	Protein Coding	Q92889	54	GC16P013920	5.08772754669189	https://www.genecards.org/cgi-bin/carddisp.pl?gene=ERCC4
WFDC21P	WAP Four-Disulfide Core Domain 21, Pseudogene	Pseudogene		19	GC17M078500	5.08596992492676	https://www.genecards.org/cgi-bin/carddisp.pl?gene=WFDC21P
CSRP3	Cysteine And Glycine Rich Protein 3	Protein Coding	P50461	51	GC11M019160	5.07631492614746	https://www.genecards.org/cgi-bin/carddisp.pl?gene=CSRP3
PPIG	Peptidylprolyl Isomerase G	Protein Coding	Q13427	50	GC02P169584	5.05538177490234	https://www.genecards.org/cgi-bin/carddisp.pl?gene=PPIG
ZFAS1	ZNFX1 Antisense RNA 1	RNA Gene		28	GC20P049276	5.05521583557129	https://www.genecards.org/cgi-bin/carddisp.pl?gene=ZFAS1
TPM1	Tropomyosin 1	Protein Coding	P09493	58	GC15P165361	5.0474967956543	https://www.genecards.org/cgi-bin/carddisp.pl?gene=TPM1
PRKAG2	Protein Kinase AMP-Activated Non-Catalytic Subunit Gamma 2	Protein Coding	Q9UGJ0	56	GC07M151556	5.04415893554688	https://www.genecards.org/cgi-bin/carddisp.pl?gene=PRKAG2
CYP17A1	Cytochrome P450 Family 17 Subfamily A Member 1	Protein Coding	P05093	58	GC10M102830	5.04123592376709	https://www.genecards.org/cgi-bin/carddisp.pl?gene=CYP17A1
LOC110006319	Beta-Globin Gene 3' Regulatory Region	Functional Element		10	GC11P005223	5.0404167175293	https://www.genecards.org/cgi-bin/carddisp.pl?gene=LOC110006319
NPPA-AS1	NPPA Antisense RNA 1	RNA Gene		22	GC01P039951	5.03233957290649	https://www.genecards.org/cgi-bin/carddisp.pl?gene=NPPA-AS1
EPAS1	Endothelial PAS Domain Protein 1	Protein Coding	Q99814	59	GC02P046293	5.03055191040039	https://www.genecards.org/cgi-bin/carddisp.pl?gene=EPAS1
ASIC1	Acid Sensing Ion Channel Subunit 1	Protein Coding	P78348	53	GC12P050057	5.02747678756714	https://www.genecards.org/cgi-bin/carddisp.pl?gene=ASIC1
TBX20	T-Box Transcription Factor 20	Protein Coding	Q9UMR3	51	GC07M035237	5.02280187606812	https://www.genecards.org/cgi-bin/carddisp.pl?gene=TBX20
KITLG	KIT Ligand	Protein Coding	P21583	55	GC12M088492	5.01991653442383	https://www.genecards.org/cgi-bin/carddisp.pl?gene=KITLG
KALRN	Kalirin RhoGEF Kinase	Protein Coding	O60229	49	GC03P124033	5.0173225402832	https://www.genecards.org/cgi-bin/carddisp.pl?gene=KALRN
JAK1	Janus Kinase 1	Protein Coding	P23458	62	GC01M064833	5.01574754714966	https://www.genecards.org/cgi-bin/carddisp.pl?gene=JAK1
CYBB	Cytochrome B-245 Beta Chain	Protein Coding	P04839	58	GC0XP037780	5.01490592956543	https://www.genecards.org/cgi-bin/carddisp.pl?gene=CYBB
ASTN2	Astrotactin 2	Protein Coding	O75129	47	GC09M117680	5.01290988922119	https://www.genecards.org/cgi-bin/carddisp.pl?gene=ASTN2
LOC130060044	ATAC-STARR-Seq Lymphoblastoid Active Region 11554	Functional Element		6	GC17P118571	5.00840759277344	https://www.genecards.org/cgi-bin/carddisp.pl?gene=LOC130060044
GCG	Glucagon	Protein Coding	P01275	51	GC02M162142	5.00342178344727	https://www.genecards.org/cgi-bin/carddisp.pl?gene=GCG
ODC1	Ornithine Decarboxylase 1	Protein Coding	P11926	57	GC02M010432	5.00193214416504	https://www.genecards.org/cgi-bin/carddisp.pl?gene=ODC1
SCARNA5	Small Cajal Body-Specific RNA 5	RNA Gene		23	GC02P233275	4.98172760009766	https://www.genecards.org/cgi-bin/carddisp.pl?gene=SCARNA5
SAA1	Serum Amyloid A1	Protein Coding	P0DJI8	47	GC11P019139	4.97837448120117	https://www.genecards.org/cgi-bin/carddisp.pl?gene=SAA1
ST2	Suppression Of Tumorigenicity 2	Genetic Locus		10	GC11U990127	4.97557830810547	https://www.genecards.org/cgi-bin/carddisp.pl?gene=ST2
NDUFS4	NADH:Ubiquinone Oxidoreductase Subunit S4	Protein Coding	O43181	51	GC05P053560	4.97134208679199	https://www.genecards.org/cgi-bin/carddisp.pl?gene=NDUFS4
STIM1	Stromal Interaction Molecule 1	Protein Coding	Q13586	58	GC11P010766	4.96151113510132	https://www.genecards.org/cgi-bin/carddisp.pl?gene=STIM1
ATFB5	Atrial Fibrillation, Familial, 5	Genetic Locus		8	GC04U900998	4.95428895950317	https://www.genecards.org/cgi-bin/carddisp.pl?gene=ATFB5
MAOA	Monoamine Oxidase A	Protein Coding	P21397	58	GC0XP043654	4.93911170959473	https://www.genecards.org/cgi-bin/carddisp.pl?gene=MAOA
UCHL1	Ubiquitin C-Terminal Hydrolase L1	Protein Coding	P09936	61	GC04P041256	4.93783760070801	https://www.genecards.org/cgi-bin/carddisp.pl?gene=UCHL1
CELSR1	Cadherin EGF LAG Seven-Pass G-Type Receptor 1	Protein Coding	Q9NYQ6	49	GC22M046360	4.92455625534058	https://www.genecards.org/cgi-bin/carddisp.pl?gene=CELSR1
MIRLET7I	MicroRNA Let-7i	RNA Gene		28	GC12P062690	4.92354917526245	https://www.genecards.org/cgi-bin/carddisp.pl?gene=MIRLET7I
KMO	Kynurenine 3-Monooxygenase	Protein Coding	O15229	53	GC01P241532	4.91284465789795	https://www.genecards.org/cgi-bin/carddisp.pl?gene=KMO
GATA5	GATA Binding Protein 5	Protein Coding	Q9BWX5	47	GC20M062581	4.90575838088989	https://www.genecards.org/cgi-bin/carddisp.pl?gene=GATA5
PDGFRA	Platelet Derived Growth Factor Receptor Alpha	Protein Coding	P16234	62	GC04P054229	4.90482139587402	https://www.genecards.org/cgi-bin/carddisp.pl?gene=PDGFRA
LOC110806262	Solute Carrier Family 6 Member 4 Gene Promoter	Functional Element		9	GC17P030235	4.90097761154175	https://www.genecards.org/cgi-bin/carddisp.pl?gene=LOC110806262
UCP3	Uncoupling Protein 3	Protein Coding	P55916	51	GC11M074000	4.87197732925415	https://www.genecards.org/cgi-bin/carddisp.pl?gene=UCP3
TERT	Telomerase Reverse Transcriptase	Protein Coding	O14746	60	GC05M001253	4.86767387390137	https://www.genecards.org/cgi-bin/carddisp.pl?gene=TERT
MROS	Melkersson-Rosenthal Syndrome	Genetic Locus		5	GC09U990083	4.86301469802856	https://www.genecards.org/cgi-bin/carddisp.pl?gene=MROS
FMR1	Fragile X Messenger Ribonucleoprotein 1	Protein Coding	Q06787	53	GC0XP148000	4.86256313323975	https://www.genecards.org/cgi-bin/carddisp.pl?gene=FMR1
MIR199B	MicroRNA 199b	RNA Gene		27	GC09M128244	4.86256170272827	https://www.genecards.org/cgi-bin/carddisp.pl?gene=MIR199B
VHL	Von Hippel-Lindau Tumor Suppressor	Protein Coding	P40337	56	GC03P021526	4.86255741119385	https://www.genecards.org/cgi-bin/carddisp.pl?gene=VHL
YY1AP1	YY1 Associated Protein 1	Protein Coding	Q9H869	46	GC01M155659	4.85044527053833	https://www.genecards.org/cgi-bin/carddisp.pl?gene=YY1AP1
APLN	Apelin	Protein Coding	Q9ULZ1	45	GC0XM129645	4.84830284118652	https://www.genecards.org/cgi-bin/carddisp.pl?gene=APLN
ABCC1	ATP Binding Cassette Subfamily C Member 1 (ABCC1 Blood Group)	Protein Coding	P33527	56	GC16P015949	4.84806251525879	https://www.genecards.org/cgi-bin/carddisp.pl?gene=ABCC1
ALDH7A1	Aldehyde Dehydrogenase 7 Family Member A1	Protein Coding	P49419	56	GC05M126541	4.84416103363037	https://www.genecards.org/cgi-bin/carddisp.pl?gene=ALDH7A1
MT-RNR1	Mitochondrially Encoded 12S RRNA	RNA Gene	A0A0C5B5G6	21	GCMTP000642	4.84161615371704	https://www.genecards.org/cgi-bin/carddisp.pl?gene=MT-RNR1
PTPN22	Protein Tyrosine Phosphatase Non-Receptor Type 22	Protein Coding	Q9Y2R2	55	GC01M113813	4.81849479675293	https://www.genecards.org/cgi-bin/carddisp.pl?gene=PTPN22
PLIN1	Perilipin 1	Protein Coding	O60240	55	GC15M089664	4.81343984603882	https://www.genecards.org/cgi-bin/carddisp.pl?gene=PLIN1
UGT1A1	UDP Glucuronosyltransferase Family 1 Member A1	Protein Coding	P22309	59	GC02P233760	4.806715965271	https://www.genecards.org/cgi-bin/carddisp.pl?gene=UGT1A1
C4B	Complement C4B (Chido/Rodgers Blood Group)	Protein Coding	P0C0L5	51	GC06P032014	4.78874969482422	https://www.genecards.org/cgi-bin/carddisp.pl?gene=C4B
GGT1	Gamma-Glutamyltransferase 1	Protein Coding	P19440	58	GC22P024583	4.78593826293945	https://www.genecards.org/cgi-bin/carddisp.pl?gene=GGT1
MMP13	Matrix Metallopeptidase 13	Protein Coding	P45452	59	GC11M102942	4.7859001159668	https://www.genecards.org/cgi-bin/carddisp.pl?gene=MMP13
IGF1R	Insulin Like Growth Factor 1 Receptor	Protein Coding	P08069	63	GC15P098648	4.78026247024536	https://www.genecards.org/cgi-bin/carddisp.pl?gene=IGF1R
FCGR3B	Fc Gamma Receptor IIIb	Protein Coding	O75015	52	GC01M161623	4.77742385864258	https://www.genecards.org/cgi-bin/carddisp.pl?gene=FCGR3B
PDGFA	Platelet Derived Growth Factor Subunit A	Protein Coding	P04085	53	GC07M000497	4.77712154388428	https://www.genecards.org/cgi-bin/carddisp.pl?gene=PDGFA
SLCO1B1	Solute Carrier Organic Anion Transporter Family Member 1B1	Protein Coding	Q9Y6L6	55	GC12P039359	4.77555990219116	https://www.genecards.org/cgi-bin/carddisp.pl?gene=SLCO1B1
ATXN2	Ataxin 2	Protein Coding	Q99700	53	GC12M111443	4.77052640914917	https://www.genecards.org/cgi-bin/carddisp.pl?gene=ATXN2
DNMT3A	DNA Methyltransferase 3 Alpha	Protein Coding	Q9Y6K1	60	GC02M025228	4.77043151855469	https://www.genecards.org/cgi-bin/carddisp.pl?gene=DNMT3A
THSD1	Thrombospondin Type 1 Domain Containing 1	Protein Coding	Q9NS62	47	GC13M052377	4.76084852218628	https://www.genecards.org/cgi-bin/carddisp.pl?gene=THSD1
AHDC1	AT-Hook DNA Binding Motif Containing 1	Protein Coding	Q5TGY3	44	GC01M027534	4.75528907775879	https://www.genecards.org/cgi-bin/carddisp.pl?gene=AHDC1
XRCC1	X-Ray Repair Cross Complementing 1	Protein Coding	P18887	54	GC19M043543	4.73905324935913	https://www.genecards.org/cgi-bin/carddisp.pl?gene=XRCC1
MIR128-2	MicroRNA 128-2	RNA Gene		27	GC03P035754	4.73697566986084	https://www.genecards.org/cgi-bin/carddisp.pl?gene=MIR128-2
LIF	LIF Interleukin 6 Family Cytokine	Protein Coding	P15018	53	GC22M030240	4.73326587677002	https://www.genecards.org/cgi-bin/carddisp.pl?gene=LIF
DSP	Desmoplakin	Protein Coding	P15924	59	GC06P007541	4.72883987426758	https://www.genecards.org/cgi-bin/carddisp.pl?gene=DSP
GNAS	GNAS Complex Locus	Protein Coding	P84996	59	GC20P058839	4.7265739440918	https://www.genecards.org/cgi-bin/carddisp.pl?gene=GNAS
AOC3	Amine Oxidase Copper Containing 3	Protein Coding	Q16853	54	GC17P042851	4.72177171707153	https://www.genecards.org/cgi-bin/carddisp.pl?gene=AOC3
COL5A2	Collagen Type V Alpha 2 Chain	Protein Coding	P05997	53	GC02M189031	4.71425724029541	https://www.genecards.org/cgi-bin/carddisp.pl?gene=COL5A2
TTN-AS1	TTN Antisense RNA 1	RNA Gene		25	GC02P178521	4.71345615386963	https://www.genecards.org/cgi-bin/carddisp.pl?gene=TTN-AS1
DNAH5	Dynein Axonemal Heavy Chain 5	Protein Coding	Q8TE73	48	GC05M013693	4.70664310455322	https://www.genecards.org/cgi-bin/carddisp.pl?gene=DNAH5
MIR222	MicroRNA 222	RNA Gene		27	GC0XM045747	4.69940662384033	https://www.genecards.org/cgi-bin/carddisp.pl?gene=MIR222
TMEM126B	Transmembrane Protein 126B	Protein Coding	Q8IUX1	46	GC11P085628	4.69906044006348	https://www.genecards.org/cgi-bin/carddisp.pl?gene=TMEM126B
IL9	Interleukin 9	Protein Coding	P15248	52	GC05M135891	4.69803047180176	https://www.genecards.org/cgi-bin/carddisp.pl?gene=IL9
ADAMTS2	ADAM Metallopeptidase With Thrombospondin Type 1 Motif 2	Protein Coding	O95450	50	GC05M179110	4.6978440284729	https://www.genecards.org/cgi-bin/carddisp.pl?gene=ADAMTS2
MIR30B	MicroRNA 30b	RNA Gene		29	GC08M134800	4.69287872314453	https://www.genecards.org/cgi-bin/carddisp.pl?gene=MIR30B
CYP1A1	Cytochrome P450 Family 1 Subfamily A Member 1	Protein Coding	P04798	56	GC15M074719	4.68554496765137	https://www.genecards.org/cgi-bin/carddisp.pl?gene=CYP1A1
FTO	FTO Alpha-Ketoglutarate Dependent Dioxygenase	Protein Coding	Q9C0B1	55	GC16P082352	4.67151308059692	https://www.genecards.org/cgi-bin/carddisp.pl?gene=FTO
CYP1B1	Cytochrome P450 Family 1 Subfamily B Member 1	Protein Coding	Q16678	56	GC02M038066	4.66282272338867	https://www.genecards.org/cgi-bin/carddisp.pl?gene=CYP1B1
NT5E	5'-Nucleotidase Ecto	Protein Coding	P21589	60	GC06P085449	4.66195011138916	https://www.genecards.org/cgi-bin/carddisp.pl?gene=NT5E
GATA3	GATA Binding Protein 3	Protein Coding	P23771	58	GC10P008045	4.65451335906982	https://www.genecards.org/cgi-bin/carddisp.pl?gene=GATA3
KIF6	Kinesin Family Member 6	Protein Coding	Q6ZMV9	45	GC06M093951	4.65338754653931	https://www.genecards.org/cgi-bin/carddisp.pl?gene=KIF6
SGK1	Serum/Glucocorticoid Regulated Kinase 1	Protein Coding	O00141	58	GC06M134169	4.65279865264893	https://www.genecards.org/cgi-bin/carddisp.pl?gene=SGK1
SCGB1A1	Secretoglobin Family 1A Member 1	Protein Coding	P11684	50	GC11P062405	4.64788818359375	https://www.genecards.org/cgi-bin/carddisp.pl?gene=SCGB1A1
SLC17A5	Solute Carrier Family 17 Member 5	Protein Coding	Q9NRA2	54	GC06M073593	4.64737415313721	https://www.genecards.org/cgi-bin/carddisp.pl?gene=SLC17A5
MEFV	MEFV Innate Immunity Regulator, Pyrin	Protein Coding	O15553	53	GC16M020459	4.64291954040527	https://www.genecards.org/cgi-bin/carddisp.pl?gene=MEFV
STN1	STN1 Subunit Of CST Complex	Protein Coding	Q9H668	48	GC10M104160	4.64216613769531	https://www.genecards.org/cgi-bin/carddisp.pl?gene=STN1
MIR196A2	MicroRNA 196a-2	RNA Gene		29	GC12P060518	4.63845634460449	https://www.genecards.org/cgi-bin/carddisp.pl?gene=MIR196A2
SHANK3	SH3 And Multiple Ankyrin Repeat Domains 3	Protein Coding	Q9BYB0	50	GC22P070939	4.63717365264893	https://www.genecards.org/cgi-bin/carddisp.pl?gene=SHANK3
CSF3R	Colony Stimulating Factor 3 Receptor	Protein Coding	Q99062	55	GC01M036466	4.63587856292725	https://www.genecards.org/cgi-bin/carddisp.pl?gene=CSF3R
CCR3	C-C Motif Chemokine Receptor 3	Protein Coding	P51677	54	GC03P057390	4.62342548370361	https://www.genecards.org/cgi-bin/carddisp.pl?gene=CCR3
MTAP	Methylthioadenosine Phosphorylase	Protein Coding	Q13126	58	GC09P021806	4.62014389038086	https://www.genecards.org/cgi-bin/carddisp.pl?gene=MTAP
ITM2B	Integral Membrane Protein 2B	Protein Coding	Q9Y287	53	GC13P048233	4.61602926254272	https://www.genecards.org/cgi-bin/carddisp.pl?gene=ITM2B
GRIA2	Glutamate Ionotropic Receptor AMPA Type Subunit 2	Protein Coding	P42262	60	GC04P157204	4.6143159866333	https://www.genecards.org/cgi-bin/carddisp.pl?gene=GRIA2
IRAK1	Interleukin 1 Receptor Associated Kinase 1	Protein Coding	P51617	58	GC0XM154010	4.59498405456543	https://www.genecards.org/cgi-bin/carddisp.pl?gene=IRAK1
BAD	BCL2 Associated Agonist Of Cell Death	Protein Coding	Q92934	53	GC11M125317	4.5915641784668	https://www.genecards.org/cgi-bin/carddisp.pl?gene=BAD
SRRT	Serrate, RNA Effector Molecule	Protein Coding	Q9BXP5	46	GC07P100875	4.59107208251953	https://www.genecards.org/cgi-bin/carddisp.pl?gene=SRRT
DRD1	Dopamine Receptor D1	Protein Coding	P21728	53	GC05M175440	4.58634901046753	https://www.genecards.org/cgi-bin/carddisp.pl?gene=DRD1
MMP10	Matrix Metallopeptidase 10	Protein Coding	P09238	52	GC11M102770	4.58417797088623	https://www.genecards.org/cgi-bin/carddisp.pl?gene=MMP10
GRM7	Glutamate Metabotropic Receptor 7	Protein Coding	Q14831	54	GC03P006770	4.5828161239624	https://www.genecards.org/cgi-bin/carddisp.pl?gene=GRM7
CRYAB	Crystallin Alpha B	Protein Coding	P02511	55	GC11M111908	4.57892036437988	https://www.genecards.org/cgi-bin/carddisp.pl?gene=CRYAB
KCNK17	Potassium Two Pore Domain Channel Subfamily K Member 17	Protein Coding	Q96T54	41	GC06M093953	4.57737827301025	https://www.genecards.org/cgi-bin/carddisp.pl?gene=KCNK17
MDM2	MDM2 Proto-Oncogene	Protein Coding	Q00987	62	GC12P068808	4.57228422164917	https://www.genecards.org/cgi-bin/carddisp.pl?gene=MDM2
MYL3	Myosin Light Chain 3	Protein Coding	P08590	54	GC03M046836	4.57174110412598	https://www.genecards.org/cgi-bin/carddisp.pl?gene=MYL3
IL18R1	Interleukin 18 Receptor 1	Protein Coding	Q13478	52	GC02P102311	4.56284809112549	https://www.genecards.org/cgi-bin/carddisp.pl?gene=IL18R1
TRPM7	Transient Receptor Potential Cation Channel Subfamily M Member 7	Protein Coding	Q96QT4	51	GC15M050552	4.55122184753418	https://www.genecards.org/cgi-bin/carddisp.pl?gene=TRPM7
ZCCHC14	Zinc Finger CCHC-Type Containing 14	Protein Coding	Q8WYQ9	42	GC16M087406	4.5508713722229	https://www.genecards.org/cgi-bin/carddisp.pl?gene=ZCCHC14
BMP6	Bone Morphogenetic Protein 6	Protein Coding	P22004	53	GC06P007726	4.5381908416748	https://www.genecards.org/cgi-bin/carddisp.pl?gene=BMP6
PWAR4	Prader Willi/Angelman Region RNA 4	RNA Gene		15	GC15P025211	4.53704643249512	https://www.genecards.org/cgi-bin/carddisp.pl?gene=PWAR4
ATP12A	ATPase H+/K+ Transporting Non-Gastric Alpha2 Subunit	Protein Coding	P54707	51	GC13P024680	4.5315990447998	https://www.genecards.org/cgi-bin/carddisp.pl?gene=ATP12A
ATP4A	ATPase H+/K+ Transporting Subunit Alpha	Protein Coding	P20648	49	GC19M093513	4.5315990447998	https://www.genecards.org/cgi-bin/carddisp.pl?gene=ATP4A
POU4F1	POU Class 4 Homeobox 1	Protein Coding	Q01851	48	GC13M078598	4.52951908111572	https://www.genecards.org/cgi-bin/carddisp.pl?gene=POU4F1
CYP11B1	Cytochrome P450 Family 11 Subfamily B Member 1	Protein Coding	P15538	54	GC08M142872	4.52121782302856	https://www.genecards.org/cgi-bin/carddisp.pl?gene=CYP11B1
FGF21	Fibroblast Growth Factor 21	Protein Coding	Q9NSA1	48	GC19P113390	4.51827049255371	https://www.genecards.org/cgi-bin/carddisp.pl?gene=FGF21
GCK	Glucokinase	Protein Coding	P35557	58	GC07M045340	4.51387977600098	https://www.genecards.org/cgi-bin/carddisp.pl?gene=GCK
IL2RA	Interleukin 2 Receptor Subunit Alpha	Protein Coding	P01589	59	GC10M006010	4.51122379302979	https://www.genecards.org/cgi-bin/carddisp.pl?gene=IL2RA
MIR532	MicroRNA 532	RNA Gene		24	GC0XP057619	4.50593376159668	https://www.genecards.org/cgi-bin/carddisp.pl?gene=MIR532
OPN4	Opsin 4	Protein Coding	Q9UHM6	48	GC10P086654	4.49038696289063	https://www.genecards.org/cgi-bin/carddisp.pl?gene=OPN4
LINC-ROR	Long Intergenic Non-Protein Coding RNA, Regulator Of Reprogramming	RNA Gene		23	GC18M057054	4.49000358581543	https://www.genecards.org/cgi-bin/carddisp.pl?gene=LINC-ROR
MIR423	MicroRNA 423	RNA Gene		26	GC17P030117	4.48275852203369	https://www.genecards.org/cgi-bin/carddisp.pl?gene=MIR423
NTF3	Neurotrophin 3	Protein Coding	P20783	53	GC12P038933	4.47530269622803	https://www.genecards.org/cgi-bin/carddisp.pl?gene=NTF3
GC	GC Vitamin D Binding Protein	Protein Coding	P02774	53	GC04M071741	4.47279119491577	https://www.genecards.org/cgi-bin/carddisp.pl?gene=GC
EPRS1	Glutamyl-Prolyl-TRNA Synthetase 1	Protein Coding	P07814	53	GC01M219969	4.47234916687012	https://www.genecards.org/cgi-bin/carddisp.pl?gene=EPRS1
SCN2A	Sodium Voltage-Gated Channel Alpha Subunit 2	Protein Coding	Q99250	57	GC02P165194	4.47142887115479	https://www.genecards.org/cgi-bin/carddisp.pl?gene=SCN2A
MMP7	Matrix Metallopeptidase 7	Protein Coding	P09237	56	GC11M126171	4.47052145004272	https://www.genecards.org/cgi-bin/carddisp.pl?gene=MMP7
WNK1	WNK Lysine Deficient Protein Kinase 1	Protein Coding	Q9H4A3	56	GC12P000763	4.46985292434692	https://www.genecards.org/cgi-bin/carddisp.pl?gene=WNK1
PRKCH-AS1	PRKCH Antisense RNA 1	RNA Gene		12	GC14M061295	4.46369791030884	https://www.genecards.org/cgi-bin/carddisp.pl?gene=PRKCH-AS1
TBX5	T-Box Transcription Factor 5	Protein Coding	Q99593	54	GC12M114353	4.45970726013184	https://www.genecards.org/cgi-bin/carddisp.pl?gene=TBX5
DES	Desmin	Protein Coding	P17661	56	GC02P219418	4.45574760437012	https://www.genecards.org/cgi-bin/carddisp.pl?gene=DES
ARSA	Arylsulfatase A	Protein Coding	P15289	56	GC22M050622	4.45171928405762	https://www.genecards.org/cgi-bin/carddisp.pl?gene=ARSA
TLX1NB	TLX1 Neighbor	RNA Gene	P0CAT3	31	GC10M101090	4.44115829467773	https://www.genecards.org/cgi-bin/carddisp.pl?gene=TLX1NB
ADAMTS7	ADAM Metallopeptidase With Thrombospondin Type 1 Motif 7	Protein Coding	Q9UKP4	47	GC15M078759	4.42757320404053	https://www.genecards.org/cgi-bin/carddisp.pl?gene=ADAMTS7
ABCG1	ATP Binding Cassette Subfamily G Member 1	Protein Coding	P45844	51	GC21P042199	4.4255895614624	https://www.genecards.org/cgi-bin/carddisp.pl?gene=ABCG1
IL3	Interleukin 3	Protein Coding	P08700	54	GC05P132060	4.42505836486816	https://www.genecards.org/cgi-bin/carddisp.pl?gene=IL3
TNFRSF1B	TNF Receptor Superfamily Member 1B	Protein Coding	P20333	57	GC01P040409	4.42179489135742	https://www.genecards.org/cgi-bin/carddisp.pl?gene=TNFRSF1B
CDKN3	Cyclin Dependent Kinase Inhibitor 3	Protein Coding	Q16667	51	GC14P054398	4.41968536376953	https://www.genecards.org/cgi-bin/carddisp.pl?gene=CDKN3
BRCA1	BRCA1 DNA Repair Associated	Protein Coding	P38398	59	GC17M043044	4.41471481323242	https://www.genecards.org/cgi-bin/carddisp.pl?gene=BRCA1
SNHG16	Small Nucleolar RNA Host Gene 16	RNA Gene		26	GC17P113183	4.41310787200928	https://www.genecards.org/cgi-bin/carddisp.pl?gene=SNHG16
BLVRB	Biliverdin Reductase B	Protein Coding	P30043	50	GC19M040447	4.39013242721558	https://www.genecards.org/cgi-bin/carddisp.pl?gene=BLVRB
BCHE	Butyrylcholinesterase	Protein Coding	P06276	59	GC03M165772	4.38825416564941	https://www.genecards.org/cgi-bin/carddisp.pl?gene=BCHE
MIR483	MicroRNA 483	RNA Gene		27	GC11M011909	4.37137603759766	https://www.genecards.org/cgi-bin/carddisp.pl?gene=MIR483
HGF	Hepatocyte Growth Factor	Protein Coding	P14210	60	GC07M081699	4.37017345428467	https://www.genecards.org/cgi-bin/carddisp.pl?gene=HGF
KYNU	Kynureninase	Protein Coding	Q16719	55	GC02P142877	4.36441707611084	https://www.genecards.org/cgi-bin/carddisp.pl?gene=KYNU
IMPA2	Inositol Monophosphatase 2	Protein Coding	O14732	50	GC18P011981	4.36343717575073	https://www.genecards.org/cgi-bin/carddisp.pl?gene=IMPA2
MIR30E	MicroRNA 30e	RNA Gene		30	GC01P040754	4.36082553863525	https://www.genecards.org/cgi-bin/carddisp.pl?gene=MIR30E
ITGAL	Integrin Subunit Alpha L	Protein Coding	P20701	55	GC16P030472	4.35906600952148	https://www.genecards.org/cgi-bin/carddisp.pl?gene=ITGAL
ADORA2A	Adenosine A2a Receptor	Protein Coding	P29274	55	GC22P024417	4.35643482208252	https://www.genecards.org/cgi-bin/carddisp.pl?gene=ADORA2A
NSD1	Nuclear Receptor Binding SET Domain Protein 1	Protein Coding	Q96L73	53	GC05P186642	4.34711074829102	https://www.genecards.org/cgi-bin/carddisp.pl?gene=NSD1
IRF1	Interferon Regulatory Factor 1	Protein Coding	P10914	55	GC05M132440	4.34455347061157	https://www.genecards.org/cgi-bin/carddisp.pl?gene=IRF1
MTHFD1	Methylenetetrahydrofolate Dehydrogenase, Cyclohydrolase And Formyltetrahydrofolate Synthetase 1	Protein Coding	P11586	55	GC14P064388	4.33747243881226	https://www.genecards.org/cgi-bin/carddisp.pl?gene=MTHFD1
GSTT1	Glutathione S-Transferase Theta 1	Protein Coding	P30711	41	GC22Mi00270	4.33036041259766	https://www.genecards.org/cgi-bin/carddisp.pl?gene=GSTT1
OPRM1	Opioid Receptor Mu 1	Protein Coding	P35372	57	GC06P154267	4.32214164733887	https://www.genecards.org/cgi-bin/carddisp.pl?gene=OPRM1
TARDBP	TAR DNA Binding Protein	Protein Coding	Q13148	56	GC01P039670	4.31976127624512	https://www.genecards.org/cgi-bin/carddisp.pl?gene=TARDBP
TWIST1	Twist Family BHLH Transcription Factor 1	Protein Coding	Q15672	54	GC07M019020	4.31762838363647	https://www.genecards.org/cgi-bin/carddisp.pl?gene=TWIST1
TNFSF4	TNF Superfamily Member 4	Protein Coding	P23510	51	GC01M173183	4.31658983230591	https://www.genecards.org/cgi-bin/carddisp.pl?gene=TNFSF4
SREBF1	Sterol Regulatory Element Binding Transcription Factor 1	Protein Coding	P36956	58	GC17M017810	4.31132984161377	https://www.genecards.org/cgi-bin/carddisp.pl?gene=SREBF1
CCL4	C-C Motif Chemokine Ligand 4	Protein Coding	P13236	50	GC17P036103	4.30588388442993	https://www.genecards.org/cgi-bin/carddisp.pl?gene=CCL4
NGFR	Nerve Growth Factor Receptor	Protein Coding	P08138	56	GC17P049495	4.3057165145874	https://www.genecards.org/cgi-bin/carddisp.pl?gene=NGFR
SFTA3	Surfactant Associated 3	RNA Gene	P0C7M3	39	GC14M036474	4.29787826538086	https://www.genecards.org/cgi-bin/carddisp.pl?gene=SFTA3
DGUOK	Deoxyguanosine Kinase	Protein Coding	Q16854	52	GC02P073926	4.29145526885986	https://www.genecards.org/cgi-bin/carddisp.pl?gene=DGUOK
MTTP	Microsomal Triglyceride Transfer Protein	Protein Coding	P55157	53	GC04P099563	4.29030132293701	https://www.genecards.org/cgi-bin/carddisp.pl?gene=MTTP
DKK1	Dickkopf WNT Signaling Pathway Inhibitor 1	Protein Coding	O94907	53	GC10P052314	4.28571224212646	https://www.genecards.org/cgi-bin/carddisp.pl?gene=DKK1
GRM8	Glutamate Metabotropic Receptor 8	Protein Coding	O00222	53	GC07M126438	4.27155876159668	https://www.genecards.org/cgi-bin/carddisp.pl?gene=GRM8
MYL2	Myosin Light Chain 2	Protein Coding	P10916	57	GC12M110910	4.27071762084961	https://www.genecards.org/cgi-bin/carddisp.pl?gene=MYL2
ATRX	ATRX Chromatin Remodeler	Protein Coding	P46100	55	GC0XM077504	4.26845836639404	https://www.genecards.org/cgi-bin/carddisp.pl?gene=ATRX
AR	Androgen Receptor	Protein Coding	P10275	60	GC0XP067544	4.26627445220947	https://www.genecards.org/cgi-bin/carddisp.pl?gene=AR
TBXA2R	Thromboxane A2 Receptor	Protein Coding	P21731	59	GC19M003594	4.25636100769043	https://www.genecards.org/cgi-bin/carddisp.pl?gene=TBXA2R
CYP3A5	Cytochrome P450 Family 3 Subfamily A Member 5	Protein Coding	P20815	53	GC07M099648	4.25019645690918	https://www.genecards.org/cgi-bin/carddisp.pl?gene=CYP3A5
FOXC1	Forkhead Box C1	Protein Coding	Q12948	52	GC06P001635	4.24762868881226	https://www.genecards.org/cgi-bin/carddisp.pl?gene=FOXC1
TNXB	Tenascin XB	Protein Coding	P22105	52	GC06M093808	4.23791170120239	https://www.genecards.org/cgi-bin/carddisp.pl?gene=TNXB
PRDM16	PR/SET Domain 16	Protein Coding	Q9HAZ2	53	GC01P020557	4.23413610458374	https://www.genecards.org/cgi-bin/carddisp.pl?gene=PRDM16
COX8A	Cytochrome C Oxidase Subunit 8A	Protein Coding	P10176	48	GC11P088929	4.23000288009644	https://www.genecards.org/cgi-bin/carddisp.pl?gene=COX8A
ALOX15	Arachidonate 15-Lipoxygenase	Protein Coding	P16050	54	GC17M004630	4.22741508483887	https://www.genecards.org/cgi-bin/carddisp.pl?gene=ALOX15
TUBB3	Tubulin Beta 3 Class III	Protein Coding	Q13509	59	GC16P095438	4.22471237182617	https://www.genecards.org/cgi-bin/carddisp.pl?gene=TUBB3
LIMK1	LIM Domain Kinase 1	Protein Coding	P53667	57	GC07P074082	4.2210578918457	https://www.genecards.org/cgi-bin/carddisp.pl?gene=LIMK1
GRIN1	Glutamate Ionotropic Receptor NMDA Type Subunit 1	Protein Coding	Q05586	59	GC09P137138	4.20654392242432	https://www.genecards.org/cgi-bin/carddisp.pl?gene=GRIN1
AQP4	Aquaporin 4	Protein Coding	P55087	54	GC18M026852	4.20636701583862	https://www.genecards.org/cgi-bin/carddisp.pl?gene=AQP4
LOC110121269	VISTA Enhancer Hs2177	Functional Element		10	GC03P039100	4.20241785049438	https://www.genecards.org/cgi-bin/carddisp.pl?gene=LOC110121269
ARG1	Arginase 1	Protein Coding	P05089	58	GC06P136455	4.20210886001587	https://www.genecards.org/cgi-bin/carddisp.pl?gene=ARG1
IL37	Interleukin 37	Protein Coding	Q9NZH6	48	GC02P143683	4.19815444946289	https://www.genecards.org/cgi-bin/carddisp.pl?gene=IL37
MASP2	MBL Associated Serine Protease 2	Protein Coding	O00187	54	GC01M014494	4.19812870025635	https://www.genecards.org/cgi-bin/carddisp.pl?gene=MASP2
TGFBR3	Transforming Growth Factor Beta Receptor 3	Protein Coding	Q03167	54	GC01M091680	4.19632244110107	https://www.genecards.org/cgi-bin/carddisp.pl?gene=TGFBR3
RYR2	Ryanodine Receptor 2	Protein Coding	Q92736	55	GC01P237042	4.19251155853271	https://www.genecards.org/cgi-bin/carddisp.pl?gene=RYR2
NPHS2	NPHS2 Stomatin Family Member, Podocin	Protein Coding	Q9NP85	51	GC01M179554	4.19137763977051	https://www.genecards.org/cgi-bin/carddisp.pl?gene=NPHS2
CLCN1	Chloride Voltage-Gated Channel 1	Protein Coding	P35523	53	GC07P143316	4.19128227233887	https://www.genecards.org/cgi-bin/carddisp.pl?gene=CLCN1
LOC126862864	MED14-Independent Group 3 Enhancer GRCh37_chr19:13371552-13372751	Functional Element		9	GC19P115087	4.19128227233887	https://www.genecards.org/cgi-bin/carddisp.pl?gene=LOC126862864
MGR1	Migraine With Aura, Susceptibility To	Genetic Locus		6	GC04U901855	4.19128227233887	https://www.genecards.org/cgi-bin/carddisp.pl?gene=MGR1
RBM20	RNA Binding Motif Protein 20	Protein Coding	Q5T481	44	GC10P111536	4.18959522247314	https://www.genecards.org/cgi-bin/carddisp.pl?gene=RBM20
MIR26B	MicroRNA 26b	RNA Gene		29	GC02P218402	4.18559503555298	https://www.genecards.org/cgi-bin/carddisp.pl?gene=MIR26B
SLC1A1	Solute Carrier Family 1 Member 1	Protein Coding	P43005	58	GC09P004490	4.18087530136108	https://www.genecards.org/cgi-bin/carddisp.pl?gene=SLC1A1
MIR211	MicroRNA 211	RNA Gene		29	GC15M031065	4.18025684356689	https://www.genecards.org/cgi-bin/carddisp.pl?gene=MIR211
GSTP1	Glutathione S-Transferase Pi 1	Protein Coding	P09211	59	GC11P067583	4.17997121810913	https://www.genecards.org/cgi-bin/carddisp.pl?gene=GSTP1
APOA4	Apolipoprotein A4	Protein Coding	P06727	50	GC11M116820	4.17441463470459	https://www.genecards.org/cgi-bin/carddisp.pl?gene=APOA4
HLA-DQB1	Major Histocompatibility Complex, Class II, DQ Beta 1	Protein Coding	P01920	52	GC06M093843	4.16924285888672	https://www.genecards.org/cgi-bin/carddisp.pl?gene=HLA-DQB1
NOX4	NADPH Oxidase 4	Protein Coding	Q9NPH5	51	GC11M089324	4.16608190536499	https://www.genecards.org/cgi-bin/carddisp.pl?gene=NOX4
SLC25A44	Solute Carrier Family 25 Member 44	Protein Coding	Q96H78	43	GC01P164648	4.16528081893921	https://www.genecards.org/cgi-bin/carddisp.pl?gene=SLC25A44
MYOC	Myocilin	Protein Coding	Q99972	50	GC01M171604	4.15287256240845	https://www.genecards.org/cgi-bin/carddisp.pl?gene=MYOC
INSR	Insulin Receptor	Protein Coding	P06213	62	GC19M007112	4.15070152282715	https://www.genecards.org/cgi-bin/carddisp.pl?gene=INSR
MAML3	Mastermind Like Transcriptional Coactivator 3	Protein Coding	Q96JK9	47	GC04M139716	4.14708137512207	https://www.genecards.org/cgi-bin/carddisp.pl?gene=MAML3
KCNK3	Potassium Two Pore Domain Channel Subfamily K Member 3	Protein Coding	O14649	58	GC02P026692	4.14616250991821	https://www.genecards.org/cgi-bin/carddisp.pl?gene=KCNK3
TNFSF10	TNF Superfamily Member 10	Protein Coding	P50591	53	GC03M172505	4.14214611053467	https://www.genecards.org/cgi-bin/carddisp.pl?gene=TNFSF10
ADK	Adenosine Kinase	Protein Coding	P55263	59	GC10P074706	4.13403463363647	https://www.genecards.org/cgi-bin/carddisp.pl?gene=ADK
MS4A2	Membrane Spanning 4-Domains A2	Protein Coding	Q01362	48	GC11P060088	4.13155651092529	https://www.genecards.org/cgi-bin/carddisp.pl?gene=MS4A2
CD163	CD163 Molecule	Protein Coding	Q86VB7	53	GC12M029352	4.12747859954834	https://www.genecards.org/cgi-bin/carddisp.pl?gene=CD163
TAC1	Tachykinin Precursor 1	Protein Coding	P20366	50	GC07P097734	4.12565994262695	https://www.genecards.org/cgi-bin/carddisp.pl?gene=TAC1
STX1A	Syntaxin 1A	Protein Coding	Q16623	56	GC07M074496	4.11232614517212	https://www.genecards.org/cgi-bin/carddisp.pl?gene=STX1A
LOC126862663	BRD4-Independent Group 4 Enhancer GRCh37_chr17:78345568-78346767	Functional Element		4	GC17P114666	4.10943365097046	https://www.genecards.org/cgi-bin/carddisp.pl?gene=LOC126862663
HCCAT5	Hepatocellular Carcinoma Associated Transcript 5	RNA Gene		23	GC16P073092	4.10164785385132	https://www.genecards.org/cgi-bin/carddisp.pl?gene=HCCAT5
SLC19A1	Solute Carrier Family 19 Member 1	Protein Coding	P41440	55	GC21M045493	4.09579133987427	https://www.genecards.org/cgi-bin/carddisp.pl?gene=SLC19A1
GRM5	Glutamate Metabotropic Receptor 5	Protein Coding	P41594	56	GC11M088504	4.0924072265625	https://www.genecards.org/cgi-bin/carddisp.pl?gene=GRM5
SLCO1C1	Solute Carrier Organic Anion Transporter Family Member 1C1	Protein Coding	Q9NYB5	48	GC12P020695	4.09180974960327	https://www.genecards.org/cgi-bin/carddisp.pl?gene=SLCO1C1
FBN2	Fibrillin 2	Protein Coding	P35556	51	GC05M128257	4.09032773971558	https://www.genecards.org/cgi-bin/carddisp.pl?gene=FBN2
IL11	Interleukin 11	Protein Coding	P20809	50	GC19M055364	4.08856868743896	https://www.genecards.org/cgi-bin/carddisp.pl?gene=IL11
MIR668	MicroRNA 668	RNA Gene		17	GC14P116781	4.08104038238525	https://www.genecards.org/cgi-bin/carddisp.pl?gene=MIR668
SRFBP1	Serum Response Factor Binding Protein 1	Protein Coding	Q8NEF9	43	GC05P121961	4.07966279983521	https://www.genecards.org/cgi-bin/carddisp.pl?gene=SRFBP1
GHRH	Growth Hormone Releasing Hormone	Protein Coding	P01286	47	GC20M037251	4.07629203796387	https://www.genecards.org/cgi-bin/carddisp.pl?gene=GHRH
GABRG2	Gamma-Aminobutyric Acid Type A Receptor Subunit Gamma2	Protein Coding	P18507	57	GC05P162000	4.07548141479492	https://www.genecards.org/cgi-bin/carddisp.pl?gene=GABRG2
HAMP	Hepcidin Antimicrobial Peptide	Protein Coding	P81172	52	GC19P112928	4.07244157791138	https://www.genecards.org/cgi-bin/carddisp.pl?gene=HAMP
GAL	Galanin And GMAP Prepropeptide	Protein Coding	P22466	54	GC11P089308	4.06689929962158	https://www.genecards.org/cgi-bin/carddisp.pl?gene=GAL
CTSD	Cathepsin D	Protein Coding	P07339	61	GC11M001752	4.05112886428833	https://www.genecards.org/cgi-bin/carddisp.pl?gene=CTSD
TLR7	Toll Like Receptor 7	Protein Coding	Q9NYK1	57	GC0XP012867	4.05067825317383	https://www.genecards.org/cgi-bin/carddisp.pl?gene=TLR7
MIR200B	MicroRNA 200b	RNA Gene		28	GC01P001167	4.04673194885254	https://www.genecards.org/cgi-bin/carddisp.pl?gene=MIR200B
SCN9A	Sodium Voltage-Gated Channel Alpha Subunit 9	Protein Coding	Q15858	56	GC02M166195	4.04551315307617	https://www.genecards.org/cgi-bin/carddisp.pl?gene=SCN9A
FUS	FUS RNA Binding Protein	Protein Coding	P35637	54	GC16P031180	4.04370069503784	https://www.genecards.org/cgi-bin/carddisp.pl?gene=FUS
CX3CL1	C-X3-C Motif Chemokine Ligand 1	Protein Coding	P78423	53	GC16P057372	4.02653503417969	https://www.genecards.org/cgi-bin/carddisp.pl?gene=CX3CL1
IL1RL1	Interleukin 1 Receptor Like 1	Protein Coding	Q01638	50	GC02P102294	4.02493000030518	https://www.genecards.org/cgi-bin/carddisp.pl?gene=IL1RL1
PTPN11	Protein Tyrosine Phosphatase Non-Receptor Type 11	Protein Coding	Q06124	62	GC12P112418	4.01713466644287	https://www.genecards.org/cgi-bin/carddisp.pl?gene=PTPN11
CALB1	Calbindin 1	Protein Coding	P05937	52	GC08M090058	4.01455497741699	https://www.genecards.org/cgi-bin/carddisp.pl?gene=CALB1
LOC126805877	MED14-Independent Group 3 Enhancer GRCh37_chr1:156099693-156100892	Functional Element		10	GC01P164644	4.00190258026123	https://www.genecards.org/cgi-bin/carddisp.pl?gene=LOC126805877
HSPA1B	Heat Shock Protein Family A (Hsp70) Member 1B	Protein Coding	P0DMV9	46	GC06P134837	3.99986219406128	https://www.genecards.org/cgi-bin/carddisp.pl?gene=HSPA1B
COLGALT1	Collagen Beta(1-O)Galactosyltransferase 1	Protein Coding	Q8NBJ5	48	GC19P017555	3.99862790107727	https://www.genecards.org/cgi-bin/carddisp.pl?gene=COLGALT1
SLC22A5	Solute Carrier Family 22 Member 5	Protein Coding	O76082	55	GC05P132369	3.99805474281311	https://www.genecards.org/cgi-bin/carddisp.pl?gene=SLC22A5
TCF7	Transcription Factor 7	Protein Coding	P36402	51	GC05P134192	3.98978900909424	https://www.genecards.org/cgi-bin/carddisp.pl?gene=TCF7
IFNA1	Interferon Alpha 1	Protein Coding	P01562	48	GC09P021770	3.98617172241211	https://www.genecards.org/cgi-bin/carddisp.pl?gene=IFNA1
BRAP	BRCA1 Associated Protein	Protein Coding	Q7Z569	47	GC12M111642	3.98390030860901	https://www.genecards.org/cgi-bin/carddisp.pl?gene=BRAP
CD79A	CD79a Molecule	Protein Coding	P11912	56	GC19P041877	3.98156690597534	https://www.genecards.org/cgi-bin/carddisp.pl?gene=CD79A
TFAM	Transcription Factor A, Mitochondrial	Protein Coding	Q00059	54	GC10P058385	3.9787609577179	https://www.genecards.org/cgi-bin/carddisp.pl?gene=TFAM
MIR99A	MicroRNA 99a	RNA Gene		28	GC21P016539	3.97861051559448	https://www.genecards.org/cgi-bin/carddisp.pl?gene=MIR99A
VAMP8	Vesicle Associated Membrane Protein 8	Protein Coding	Q9BV40	48	GC02P085561	3.97815918922424	https://www.genecards.org/cgi-bin/carddisp.pl?gene=VAMP8
SGCD	Sarcoglycan Delta	Protein Coding	Q92629	52	GC05P155686	3.9781322479248	https://www.genecards.org/cgi-bin/carddisp.pl?gene=SGCD
RECK	Reversion Inducing Cysteine Rich Protein With Kazal Motifs	Protein Coding	O95980	50	GC09P036036	3.97582960128784	https://www.genecards.org/cgi-bin/carddisp.pl?gene=RECK
HECTD4	HECT Domain E3 Ubiquitin Protein Ligase 4	Protein Coding	Q9Y4D8	41	GC12M112160	3.97130393981934	https://www.genecards.org/cgi-bin/carddisp.pl?gene=HECTD4
CRYBG1	Crystallin Beta-Gamma Domain Containing 1	Protein Coding	Q9Y4K1	41	GC06P135843	3.97091579437256	https://www.genecards.org/cgi-bin/carddisp.pl?gene=CRYBG1
LGALS2	Galectin 2	Protein Coding	P05162	47	GC22M037570	3.9675886631012	https://www.genecards.org/cgi-bin/carddisp.pl?gene=LGALS2
S100A9	S100 Calcium Binding Protein A9	Protein Coding	P06702	53	GC01P153357	3.96627378463745	https://www.genecards.org/cgi-bin/carddisp.pl?gene=S100A9
SYP	Synaptophysin	Protein Coding	P08247	55	GC0XM049187	3.96315908432007	https://www.genecards.org/cgi-bin/carddisp.pl?gene=SYP
PSMA6	Proteasome 20S Subunit Alpha 6	Protein Coding	P60900	54	GC14P035278	3.96055126190186	https://www.genecards.org/cgi-bin/carddisp.pl?gene=PSMA6
SNHG6	Small Nucleolar RNA Host Gene 6	RNA Gene		26	GC08M066921	3.95943737030029	https://www.genecards.org/cgi-bin/carddisp.pl?gene=SNHG6
VIM	Vimentin	Protein Coding	P08670	60	GC10P017227	3.95629262924194	https://www.genecards.org/cgi-bin/carddisp.pl?gene=VIM
FNDC5	Fibronectin Type III Domain Containing 5	Protein Coding	Q8NAU1	43	GC01M033961	3.95546889305115	https://www.genecards.org/cgi-bin/carddisp.pl?gene=FNDC5
FLNC	Filamin C	Protein Coding	Q14315	54	GC07P128830	3.94660353660583	https://www.genecards.org/cgi-bin/carddisp.pl?gene=FLNC
SLC22A4	Solute Carrier Family 22 Member 4	Protein Coding	Q9H015	53	GC05P132294	3.94243311882019	https://www.genecards.org/cgi-bin/carddisp.pl?gene=SLC22A4
STING1	Stimulator Of Interferon Response CGAMP Interactor 1	Protein Coding	Q86WV6	50	GC05M139492	3.93937754631042	https://www.genecards.org/cgi-bin/carddisp.pl?gene=STING1
HSPB1	Heat Shock Protein Family B (Small) Member 1	Protein Coding	P04792	60	GC07P076302	3.93922972679138	https://www.genecards.org/cgi-bin/carddisp.pl?gene=HSPB1
TXN	Thioredoxin	Protein Coding	P10599	55	GC09M110243	3.91458201408386	https://www.genecards.org/cgi-bin/carddisp.pl?gene=TXN
MIR208B	MicroRNA 208b	RNA Gene		27	GC14M023417	3.91428756713867	https://www.genecards.org/cgi-bin/carddisp.pl?gene=MIR208B
DAOA-AS1	DAOA Antisense RNA 1	RNA Gene		25	GC13M105459	3.90958523750305	https://www.genecards.org/cgi-bin/carddisp.pl?gene=DAOA-AS1
CCN2	Cellular Communication Network Factor 2	Protein Coding	P29279	54	GC06M131948	3.90505647659302	https://www.genecards.org/cgi-bin/carddisp.pl?gene=CCN2
JPH3	Junctophilin 3	Protein Coding	Q8WXH2	50	GC16P087601	3.89957141876221	https://www.genecards.org/cgi-bin/carddisp.pl?gene=JPH3
MAT2A	Methionine Adenosyltransferase 2A	Protein Coding	P31153	52	GC02P086483	3.89739274978638	https://www.genecards.org/cgi-bin/carddisp.pl?gene=MAT2A
MIR19B1	MicroRNA 19b-1	RNA Gene		24	GC13P091678	3.89695715904236	https://www.genecards.org/cgi-bin/carddisp.pl?gene=MIR19B1
LEPQTL1	Leptin, Serum Levels Of	Genetic Locus		10	GC02U903086	3.89260005950928	https://www.genecards.org/cgi-bin/carddisp.pl?gene=LEPQTL1
VASP	Vasodilator Stimulated Phosphoprotein	Protein Coding	P50552	51	GC19P113266	3.88050031661987	https://www.genecards.org/cgi-bin/carddisp.pl?gene=VASP
IRF5	Interferon Regulatory Factor 5	Protein Coding	Q13568	55	GC07P128937	3.87015986442566	https://www.genecards.org/cgi-bin/carddisp.pl?gene=IRF5
SPTB	Spectrin Beta, Erythrocytic	Protein Coding	P11277	51	GC14M064746	3.86299896240234	https://www.genecards.org/cgi-bin/carddisp.pl?gene=SPTB
SLC6A1	Solute Carrier Family 6 Member 1	Protein Coding	P30531	55	GC03P021541	3.85879182815552	https://www.genecards.org/cgi-bin/carddisp.pl?gene=SLC6A1
CLCN6	Chloride Voltage-Gated Channel 6	Protein Coding	P51797	51	GC01P011806	3.85465598106384	https://www.genecards.org/cgi-bin/carddisp.pl?gene=CLCN6
SOS1	SOS Ras/Rac Guanine Nucleotide Exchange Factor 1	Protein Coding	Q07889	60	GC02M039266	3.85057878494263	https://www.genecards.org/cgi-bin/carddisp.pl?gene=SOS1
SETD2	SET Domain Containing 2, Histone Lysine Methyltransferase	Protein Coding	Q9BYW2	56	GC03M047033	3.84814548492432	https://www.genecards.org/cgi-bin/carddisp.pl?gene=SETD2
CRH	Corticotropin Releasing Hormone	Protein Coding	P06850	52	GC08M066176	3.84536504745483	https://www.genecards.org/cgi-bin/carddisp.pl?gene=CRH
MIR182	MicroRNA 182	RNA Gene		28	GC07M129770	3.83016633987427	https://www.genecards.org/cgi-bin/carddisp.pl?gene=MIR182
MT-RNR2	Mitochondrially Encoded 16S RRNA	RNA Gene	Q8IVG9	25	GCMTP000953	3.82979154586792	https://www.genecards.org/cgi-bin/carddisp.pl?gene=MT-RNR2
PROS1	Protein S	Protein Coding	P07225	57	GC03M093873	3.82225179672241	https://www.genecards.org/cgi-bin/carddisp.pl?gene=PROS1
IL1RAPL2	Interleukin 1 Receptor Accessory Protein Like 2	Protein Coding	Q9NP60	48	GC0XP104566	3.81952095031738	https://www.genecards.org/cgi-bin/carddisp.pl?gene=IL1RAPL2
LTB	Lymphotoxin Beta	Protein Coding	Q06643	48	GC06M093785	3.81947064399719	https://www.genecards.org/cgi-bin/carddisp.pl?gene=LTB
TSC2	TSC Complex Subunit 2	Protein Coding	P49815	60	GC16P080239	3.81569170951843	https://www.genecards.org/cgi-bin/carddisp.pl?gene=TSC2
STIN2-VNTR	Serotonin Transporter Intronic VNTR Enhancer	Functional Element		3	GC17P030221	3.81429100036621	https://www.genecards.org/cgi-bin/carddisp.pl?gene=STIN2-VNTR
KCNMB1	Potassium Calcium-Activated Channel Subfamily M Regulatory Beta Subunit 1	Protein Coding	Q16558	50	GC05M170374	3.81322550773621	https://www.genecards.org/cgi-bin/carddisp.pl?gene=KCNMB1
CFLAR	CASP8 And FADD Like Apoptosis Regulator	Protein Coding	O15519	53	GC02P201527	3.81103372573853	https://www.genecards.org/cgi-bin/carddisp.pl?gene=CFLAR
BDKRB2	Bradykinin Receptor B2	Protein Coding	P30411	53	GC14P096205	3.81052350997925	https://www.genecards.org/cgi-bin/carddisp.pl?gene=BDKRB2
LTBP1	Latent Transforming Growth Factor Beta Binding Protein 1	Protein Coding	Q14766	53	GC02P032946	3.80460453033447	https://www.genecards.org/cgi-bin/carddisp.pl?gene=LTBP1
GSTO1	Glutathione S-Transferase Omega 1	Protein Coding	P78417	53	GC10P104235	3.8035306930542	https://www.genecards.org/cgi-bin/carddisp.pl?gene=GSTO1
TRPV1	Transient Receptor Potential Cation Channel Subfamily V Member 1	Protein Coding	Q8NER1	56	GC17M003565	3.79217624664307	https://www.genecards.org/cgi-bin/carddisp.pl?gene=TRPV1
NPC1	NPC Intracellular Cholesterol Transporter 1	Protein Coding	O15118	59	GC18M023506	3.79189109802246	https://www.genecards.org/cgi-bin/carddisp.pl?gene=NPC1
CALM1	Calmodulin 1	Protein Coding	P0DP23	54	GC14P090396	3.79084181785583	https://www.genecards.org/cgi-bin/carddisp.pl?gene=CALM1
COX4I1	Cytochrome C Oxidase Subunit 4I1	Protein Coding	P13073	53	GC16P085798	3.78979682922363	https://www.genecards.org/cgi-bin/carddisp.pl?gene=COX4I1
MIR133A1	MicroRNA 133a-1	RNA Gene		23	GC18M034039	3.78676748275757	https://www.genecards.org/cgi-bin/carddisp.pl?gene=MIR133A1
CDKAL1	CDK5 Regulatory Subunit Associated Protein 1 Like 1	Protein Coding	Q5VV42	49	GC06P020534	3.78247022628784	https://www.genecards.org/cgi-bin/carddisp.pl?gene=CDKAL1
TYMP	Thymidine Phosphorylase	Protein Coding	P19971	56	GC22M050525	3.78145456314087	https://www.genecards.org/cgi-bin/carddisp.pl?gene=TYMP
LOC110673971	CYP11B2 Promoter	Functional Element		5	GC08P142917	3.78000020980835	https://www.genecards.org/cgi-bin/carddisp.pl?gene=LOC110673971
OIP5-AS1	OIP5 Antisense RNA 1	RNA Gene		24	GC15P157107	3.77616453170776	https://www.genecards.org/cgi-bin/carddisp.pl?gene=OIP5-AS1
SUOX	Sulfite Oxidase	Protein Coding	P51687	53	GC12P055997	3.77549147605896	https://www.genecards.org/cgi-bin/carddisp.pl?gene=SUOX
WARS2	Tryptophanyl TRNA Synthetase 2, Mitochondrial	Protein Coding	Q9UGM6	52	GC01M119031	3.7754282951355	https://www.genecards.org/cgi-bin/carddisp.pl?gene=WARS2
DBH	Dopamine Beta-Hydroxylase	Protein Coding	P09172	60	GC09P133636	3.77007293701172	https://www.genecards.org/cgi-bin/carddisp.pl?gene=DBH
SHMT1	Serine Hydroxymethyltransferase 1	Protein Coding	P34896	53	GC17M075984	3.76748609542847	https://www.genecards.org/cgi-bin/carddisp.pl?gene=SHMT1
MMACHC	Metabolism Of Cobalamin Associated C	Protein Coding	Q9Y4U1	52	GC01P045500	3.76531076431274	https://www.genecards.org/cgi-bin/carddisp.pl?gene=MMACHC
HPSE	Heparanase	Protein Coding	Q9Y251	53	GC04M083292	3.76128625869751	https://www.genecards.org/cgi-bin/carddisp.pl?gene=HPSE
DLL1	Delta Like Canonical Notch Ligand 1	Protein Coding	O00548	53	GC06M170282	3.75683355331421	https://www.genecards.org/cgi-bin/carddisp.pl?gene=DLL1
DAPK1	Death Associated Protein Kinase 1	Protein Coding	P53355	57	GC09P087497	3.75187730789185	https://www.genecards.org/cgi-bin/carddisp.pl?gene=DAPK1
TPO	Thyroid Peroxidase	Protein Coding	P07202	56	GC02P001374	3.7464861869812	https://www.genecards.org/cgi-bin/carddisp.pl?gene=TPO
VCP	Valosin Containing Protein	Protein Coding	P55072	58	GC09M035085	3.74087524414063	https://www.genecards.org/cgi-bin/carddisp.pl?gene=VCP
TRIB1	Tribbles Pseudokinase 1	Protein Coding	Q96RU8	44	GC08P125430	3.73728561401367	https://www.genecards.org/cgi-bin/carddisp.pl?gene=TRIB1
ACADS	Acyl-CoA Dehydrogenase Short Chain	Protein Coding	P16219	52	GC12P133242	3.73053216934204	https://www.genecards.org/cgi-bin/carddisp.pl?gene=ACADS
CCR1	C-C Motif Chemokine Receptor 1	Protein Coding	P32246	52	GC03M046218	3.72450709342957	https://www.genecards.org/cgi-bin/carddisp.pl?gene=CCR1
TFRC	Transferrin Receptor	Protein Coding	P02786	59	GC03M196303	3.72309017181396	https://www.genecards.org/cgi-bin/carddisp.pl?gene=TFRC
SLC2A4	Solute Carrier Family 2 Member 4	Protein Coding	P14672	55	GC17P111162	3.72200226783752	https://www.genecards.org/cgi-bin/carddisp.pl?gene=SLC2A4
MYC	MYC Proto-Oncogene, BHLH Transcription Factor	Protein Coding	P01106	61	GC08P127735	3.71705484390259	https://www.genecards.org/cgi-bin/carddisp.pl?gene=MYC
NRXN1	Neurexin 1	Protein Coding	Q9ULB1	57	GC02M049918	3.71362209320068	https://www.genecards.org/cgi-bin/carddisp.pl?gene=NRXN1
PTGES	Prostaglandin E Synthase	Protein Coding	O14684	51	GC09M129738	3.70627522468567	https://www.genecards.org/cgi-bin/carddisp.pl?gene=PTGES
IKBKG	Inhibitor Of Nuclear Factor Kappa B Kinase Regulatory Subunit Gamma	Protein Coding	Q9Y6K9	56	GC0XP154541	3.70319581031799	https://www.genecards.org/cgi-bin/carddisp.pl?gene=IKBKG
AIFM1	Apoptosis Inducing Factor Mitochondria Associated 1	Protein Coding	O95831	59	GC0XM130129	3.69767427444458	https://www.genecards.org/cgi-bin/carddisp.pl?gene=AIFM1
HSPD1	Heat Shock Protein Family D (Hsp60) Member 1	Protein Coding	P10809	58	GC02M197486	3.69511222839355	https://www.genecards.org/cgi-bin/carddisp.pl?gene=HSPD1
RUNX1	RUNX Family Transcription Factor 1	Protein Coding	Q01196	59	GC21M034787	3.69369721412659	https://www.genecards.org/cgi-bin/carddisp.pl?gene=RUNX1
AKR1B1	Aldo-Keto Reductase Family 1 Member B	Protein Coding	P15121	56	GC07M134442	3.69133019447327	https://www.genecards.org/cgi-bin/carddisp.pl?gene=AKR1B1
S1PR1	Sphingosine-1-Phosphate Receptor 1	Protein Coding	P21453	53	GC01P101236	3.69023036956787	https://www.genecards.org/cgi-bin/carddisp.pl?gene=S1PR1
MIR148B	MicroRNA 148b	RNA Gene		28	GC12P054337	3.67921924591064	https://www.genecards.org/cgi-bin/carddisp.pl?gene=MIR148B
RUVBL2	RuvB Like AAA ATPase 2	Protein Coding	Q9Y230	51	GC19P048993	3.67533779144287	https://www.genecards.org/cgi-bin/carddisp.pl?gene=RUVBL2
LLGL2	LLGL Scribble Cell Polarity Complex Component 2	Protein Coding	Q6P1M3	46	GC17P075525	3.67533779144287	https://www.genecards.org/cgi-bin/carddisp.pl?gene=LLGL2
BMP2	Bone Morphogenetic Protein 2	Protein Coding	P12643	55	GC20P006767	3.66622447967529	https://www.genecards.org/cgi-bin/carddisp.pl?gene=BMP2
MIR16-1	MicroRNA 16-1	RNA Gene		26	GC13M050048	3.66157102584839	https://www.genecards.org/cgi-bin/carddisp.pl?gene=MIR16-1
DNASE1	Deoxyribonuclease 1	Protein Coding	P24855	53	GC16P003611	3.66078782081604	https://www.genecards.org/cgi-bin/carddisp.pl?gene=DNASE1
MIR214	MicroRNA 214	RNA Gene		29	GC01M172234	3.65245461463928	https://www.genecards.org/cgi-bin/carddisp.pl?gene=MIR214
GCDH	Glutaryl-CoA Dehydrogenase	Protein Coding	Q92947	54	GC19P012891	3.65078401565552	https://www.genecards.org/cgi-bin/carddisp.pl?gene=GCDH
STAT5A	Signal Transducer And Activator Of Transcription 5A	Protein Coding	P42229	56	GC17P042287	3.64531946182251	https://www.genecards.org/cgi-bin/carddisp.pl?gene=STAT5A
MIR590	MicroRNA 590	RNA Gene		27	GC07P074191	3.64147067070007	https://www.genecards.org/cgi-bin/carddisp.pl?gene=MIR590
CMA1	Chymase 1	Protein Coding	P23946	52	GC14M027103	3.64131879806519	https://www.genecards.org/cgi-bin/carddisp.pl?gene=CMA1
NPC2	NPC Intracellular Cholesterol Transporter 2	Protein Coding	P61916	52	GC14M074476	3.63997840881348	https://www.genecards.org/cgi-bin/carddisp.pl?gene=NPC2
ALPL	Alkaline Phosphatase, Biomineralization Associated	Protein Coding	P05186	59	GC01P021508	3.63800621032715	https://www.genecards.org/cgi-bin/carddisp.pl?gene=ALPL
BIRC5	Baculoviral IAP Repeat Containing 5	Protein Coding	O15392	55	GC17P078214	3.63164615631104	https://www.genecards.org/cgi-bin/carddisp.pl?gene=BIRC5
MIRLET7G	MicroRNA Let-7g	RNA Gene		26	GC03M052268	3.63027191162109	https://www.genecards.org/cgi-bin/carddisp.pl?gene=MIRLET7G
KCNN4	Potassium Calcium-Activated Channel Subfamily N Member 4	Protein Coding	O15554	56	GC19M092880	3.62971067428589	https://www.genecards.org/cgi-bin/carddisp.pl?gene=KCNN4
MIR124-3	MicroRNA 124-3	RNA Gene		23	GC20P066972	3.62233114242554	https://www.genecards.org/cgi-bin/carddisp.pl?gene=MIR124-3
CYP2B6	Cytochrome P450 Family 2 Subfamily B Member 6	Protein Coding	P20813	54	GC19P040991	3.61942100524902	https://www.genecards.org/cgi-bin/carddisp.pl?gene=CYP2B6
ADCYAP1	Adenylate Cyclase Activating Polypeptide 1	Protein Coding	P18509	51	GC18P000895	3.61852788925171	https://www.genecards.org/cgi-bin/carddisp.pl?gene=ADCYAP1
CLCN2	Chloride Voltage-Gated Channel 2	Protein Coding	P51788	54	GC03M184346	3.61663675308228	https://www.genecards.org/cgi-bin/carddisp.pl?gene=CLCN2
TFB1M	Transcription Factor B1, Mitochondrial	Protein Coding	Q8WVM0	48	GC06M155247	3.61468744277954	https://www.genecards.org/cgi-bin/carddisp.pl?gene=TFB1M
PNP	Purine Nucleoside Phosphorylase	Protein Coding	P00491	58	GC14P045700	3.61076068878174	https://www.genecards.org/cgi-bin/carddisp.pl?gene=PNP
SOST	Sclerostin	Protein Coding	Q9BQB4	52	GC17M043753	3.61030244827271	https://www.genecards.org/cgi-bin/carddisp.pl?gene=SOST
TIGAR	TP53 Induced Glycolysis Regulatory Phosphatase	Protein Coding	Q9NQ88	45	GC12P038924	3.60309791564941	https://www.genecards.org/cgi-bin/carddisp.pl?gene=TIGAR
SOCS3	Suppressor Of Cytokine Signaling 3	Protein Coding	O14543	52	GC17M078356	3.6015453338623	https://www.genecards.org/cgi-bin/carddisp.pl?gene=SOCS3
HEY1	Hes Related Family BHLH Transcription Factor With YRPW Motif 1	Protein Coding	Q9Y5J3	51	GC08M079764	3.58370351791382	https://www.genecards.org/cgi-bin/carddisp.pl?gene=HEY1
TNFRSF9	TNF Receptor Superfamily Member 9	Protein Coding	Q07011	53	GC01M007915	3.5799674987793	https://www.genecards.org/cgi-bin/carddisp.pl?gene=TNFRSF9
GATA1	GATA Binding Protein 1	Protein Coding	P15976	55	GC0XP048786	3.5781455039978	https://www.genecards.org/cgi-bin/carddisp.pl?gene=GATA1
CYP24A1	Cytochrome P450 Family 24 Subfamily A Member 1	Protein Coding	Q07973	55	GC20M054153	3.57242298126221	https://www.genecards.org/cgi-bin/carddisp.pl?gene=CYP24A1
HSD11B2	Hydroxysteroid 11-Beta Dehydrogenase 2	Protein Coding	P80365	54	GC16P082836	3.57200860977173	https://www.genecards.org/cgi-bin/carddisp.pl?gene=HSD11B2
SP1	Sp1 Transcription Factor	Protein Coding	P08047	55	GC12P053380	3.57024908065796	https://www.genecards.org/cgi-bin/carddisp.pl?gene=SP1
DPAGT1	Dolichyl-Phosphate N-Acetylglucosaminephosphotransferase 1	Protein Coding	Q9H3H5	53	GC11M126559	3.56705927848816	https://www.genecards.org/cgi-bin/carddisp.pl?gene=DPAGT1
SLC17A3	Solute Carrier Family 17 Member 3	Protein Coding	O00476	49	GC06M025833	3.5668249130249	https://www.genecards.org/cgi-bin/carddisp.pl?gene=SLC17A3
CAPN10	Calpain 10	Protein Coding	Q9HC96	49	GC02P240586	3.56267166137695	https://www.genecards.org/cgi-bin/carddisp.pl?gene=CAPN10
IGF2-AS	IGF2 Antisense RNA	RNA Gene	Q6U949	34	GC11P002140	3.55864238739014	https://www.genecards.org/cgi-bin/carddisp.pl?gene=IGF2-AS
ROS1	ROS Proto-Oncogene 1, Receptor Tyrosine Kinase	Protein Coding	P08922	54	GC06M117287	3.55651545524597	https://www.genecards.org/cgi-bin/carddisp.pl?gene=ROS1
CITED2	Cbp/P300 Interacting Transactivator With Glu/Asp Rich Carboxy-Terminal Domain 2	Protein Coding	Q99967	52	GC06M139371	3.55605673789978	https://www.genecards.org/cgi-bin/carddisp.pl?gene=CITED2
DEFA1	Defensin Alpha 1	Protein Coding	P59665	46	GC08M006977	3.55386996269226	https://www.genecards.org/cgi-bin/carddisp.pl?gene=DEFA1
ALDH1A2	Aldehyde Dehydrogenase 1 Family Member A2	Protein Coding	O94788	58	GC15M147868	3.5478241443634	https://www.genecards.org/cgi-bin/carddisp.pl?gene=ALDH1A2
MAML1	Mastermind Like Transcriptional Coactivator 1	Protein Coding	Q92585	48	GC05P179732	3.54745769500732	https://www.genecards.org/cgi-bin/carddisp.pl?gene=MAML1
MAML2	Mastermind Like Transcriptional Coactivator 2	Protein Coding	Q8IZL2	46	GC11M095976	3.54745769500732	https://www.genecards.org/cgi-bin/carddisp.pl?gene=MAML2
HPX	Hemopexin	Protein Coding	P02790	50	GC11M012117	3.54430246353149	https://www.genecards.org/cgi-bin/carddisp.pl?gene=HPX
HCRT	Hypocretin Neuropeptide Precursor	Protein Coding	O43612	48	GC17M077709	3.53494167327881	https://www.genecards.org/cgi-bin/carddisp.pl?gene=HCRT
OTC	Ornithine Transcarbamylase	Protein Coding	P00480	55	GC0XP038335	3.53444027900696	https://www.genecards.org/cgi-bin/carddisp.pl?gene=OTC
SLC6A2	Solute Carrier Family 6 Member 2	Protein Coding	P23975	55	GC16P082398	3.53364515304565	https://www.genecards.org/cgi-bin/carddisp.pl?gene=SLC6A2
APOC1	Apolipoprotein C1	Protein Coding	P02654	49	GC19P044914	3.53170585632324	https://www.genecards.org/cgi-bin/carddisp.pl?gene=APOC1
PON3	Paraoxonase 3	Protein Coding	Q15166	53	GC07M095359	3.53083944320679	https://www.genecards.org/cgi-bin/carddisp.pl?gene=PON3
IGF2BP2	Insulin Like Growth Factor 2 MRNA Binding Protein 2	Protein Coding	Q9Y6M1	53	GC03M185643	3.52857279777527	https://www.genecards.org/cgi-bin/carddisp.pl?gene=IGF2BP2
ALOX12	Arachidonate 12-Lipoxygenase, 12S Type	Protein Coding	P18054	53	GC17P111131	3.52833890914917	https://www.genecards.org/cgi-bin/carddisp.pl?gene=ALOX12
HTR2B	5-Hydroxytryptamine Receptor 2B	Protein Coding	P41595	52	GC02M231108	3.52427673339844	https://www.genecards.org/cgi-bin/carddisp.pl?gene=HTR2B
NHERF2	NHERF Family PDZ Scaffold Protein 2	Protein Coding	Q15599	45	GC16P094635	3.52073931694031	https://www.genecards.org/cgi-bin/carddisp.pl?gene=NHERF2
AMD1	Adenosylmethionine Decarboxylase 1	Protein Coding	P17707	50	GC06P110814	3.51516509056091	https://www.genecards.org/cgi-bin/carddisp.pl?gene=AMD1
MYH15	Myosin Heavy Chain 15	Protein Coding	Q9Y2K3	44	GC03M108380	3.51282334327698	https://www.genecards.org/cgi-bin/carddisp.pl?gene=MYH15
SNX19	Sorting Nexin 19	Protein Coding	Q92543	44	GC11M130868	3.51282334327698	https://www.genecards.org/cgi-bin/carddisp.pl?gene=SNX19
CD177	CD177 Molecule	Protein Coding	Q8N6Q3	47	GC19P043353	3.51091742515564	https://www.genecards.org/cgi-bin/carddisp.pl?gene=CD177
ICAM4	Intercellular Adhesion Molecule 4 (Landsteiner-Wiener Blood Group)	Protein Coding	Q14773	44	GC19P010286	3.50862598419189	https://www.genecards.org/cgi-bin/carddisp.pl?gene=ICAM4
SELENOS	Selenoprotein S	Protein Coding	Q9BQE4	42	GC15M148764	3.50415325164795	https://www.genecards.org/cgi-bin/carddisp.pl?gene=SELENOS
P2RY1	Purinergic Receptor P2Y1	Protein Coding	P47900	54	GC03P152835	3.50278997421265	https://www.genecards.org/cgi-bin/carddisp.pl?gene=P2RY1
HNF4A	Hepatocyte Nuclear Factor 4 Alpha	Protein Coding	P41235	58	GC20P044355	3.50013279914856	https://www.genecards.org/cgi-bin/carddisp.pl?gene=HNF4A
FOXF2	Forkhead Box F2	Protein Coding	Q12947	44	GC06P001389	3.49967217445374	https://www.genecards.org/cgi-bin/carddisp.pl?gene=FOXF2
UMOD	Uromodulin	Protein Coding	P07911	51	GC16M021309	3.49787044525146	https://www.genecards.org/cgi-bin/carddisp.pl?gene=UMOD
HK1	Hexokinase 1	Protein Coding	P19367	59	GC10P069269	3.49565649032593	https://www.genecards.org/cgi-bin/carddisp.pl?gene=HK1
HCG27	HLA Complex Group 27	RNA Gene		22	GC06P031197	3.492751121521	https://www.genecards.org/cgi-bin/carddisp.pl?gene=HCG27
SLC66A2	Solute Carrier Family 66 Member 2	Protein Coding	Q8N2U9	40	GC18M079903	3.48887205123901	https://www.genecards.org/cgi-bin/carddisp.pl?gene=SLC66A2
AHCY	Adenosylhomocysteinase	Protein Coding	P23526	57	GC20M035768	3.48767232894897	https://www.genecards.org/cgi-bin/carddisp.pl?gene=AHCY
DSG2	Desmoglein 2	Protein Coding	Q14126	54	GC18P031498	3.48737025260925	https://www.genecards.org/cgi-bin/carddisp.pl?gene=DSG2
ITGA4	Integrin Subunit Alpha 4	Protein Coding	P13612	57	GC02P181467	3.48202419281006	https://www.genecards.org/cgi-bin/carddisp.pl?gene=ITGA4
CLEC16A	C-Type Lectin Domain Containing 16A	Protein Coding	Q2KHT3	46	GC16P010944	3.48053169250488	https://www.genecards.org/cgi-bin/carddisp.pl?gene=CLEC16A
VIPR2	Vasoactive Intestinal Peptide Receptor 2	Protein Coding	P41587	53	GC07M159028	3.47982430458069	https://www.genecards.org/cgi-bin/carddisp.pl?gene=VIPR2
IL5	Interleukin 5	Protein Coding	P05113	54	GC05M132541	3.47831583023071	https://www.genecards.org/cgi-bin/carddisp.pl?gene=IL5
CASP8	Caspase 8	Protein Coding	Q14790	61	GC02P201233	3.47770190238953	https://www.genecards.org/cgi-bin/carddisp.pl?gene=CASP8
GAD2	Glutamate Decarboxylase 2	Protein Coding	Q05329	53	GC10P026216	3.47664070129395	https://www.genecards.org/cgi-bin/carddisp.pl?gene=GAD2
C4A	Complement C4A (Chido/Rodgers Blood Group)	Protein Coding	P0C0L4	52	GC06P134843	3.4732973575592	https://www.genecards.org/cgi-bin/carddisp.pl?gene=C4A
LOC101448202	Uncharacterized LOC101448202	RNA Gene		15	GC09M134819	3.47174739837646	https://www.genecards.org/cgi-bin/carddisp.pl?gene=LOC101448202
SNHG8	Small Nucleolar RNA Host Gene 8	RNA Gene		27	GC04P118278	3.45137357711792	https://www.genecards.org/cgi-bin/carddisp.pl?gene=SNHG8
KIT	KIT Proto-Oncogene, Receptor Tyrosine Kinase	Protein Coding	P10721	62	GC04P054657	3.45064115524292	https://www.genecards.org/cgi-bin/carddisp.pl?gene=KIT
GJB1	Gap Junction Protein Beta 1	Protein Coding	P08034	55	GC0XP071212	3.44157862663269	https://www.genecards.org/cgi-bin/carddisp.pl?gene=GJB1
MIR193A	MicroRNA 193a	RNA Gene		27	GC17P031559	3.43835115432739	https://www.genecards.org/cgi-bin/carddisp.pl?gene=MIR193A
VIP	Vasoactive Intestinal Peptide	Protein Coding	P01282	53	GC06P152750	3.4353175163269	https://www.genecards.org/cgi-bin/carddisp.pl?gene=VIP
LDB3	LIM Domain Binding 3	Protein Coding	O75112	51	GC10P086666	3.43001794815063	https://www.genecards.org/cgi-bin/carddisp.pl?gene=LDB3
IL36RN	Interleukin 36 Receptor Antagonist	Protein Coding	Q9UBH0	51	GC02P143687	3.42401313781738	https://www.genecards.org/cgi-bin/carddisp.pl?gene=IL36RN
RAC1	Rac Family Small GTPase 1	Protein Coding	P63000	58	GC07P011586	3.42014646530151	https://www.genecards.org/cgi-bin/carddisp.pl?gene=RAC1
PPARD	Peroxisome Proliferator Activated Receptor Delta	Protein Coding	Q03181	54	GC06P134964	3.41287851333618	https://www.genecards.org/cgi-bin/carddisp.pl?gene=PPARD
MIR320E	MicroRNA 320e	RNA Gene		17	GC19M092985	3.41279435157776	https://www.genecards.org/cgi-bin/carddisp.pl?gene=MIR320E
SREBF2	Sterol Regulatory Element Binding Transcription Factor 2	Protein Coding	Q12772	52	GC22P041833	3.41074514389038	https://www.genecards.org/cgi-bin/carddisp.pl?gene=SREBF2
TIMP2	TIMP Metallopeptidase Inhibitor 2	Protein Coding	P16035	50	GC17M078852	3.40540146827698	https://www.genecards.org/cgi-bin/carddisp.pl?gene=TIMP2
NTRK1	Neurotrophic Receptor Tyrosine Kinase 1	Protein Coding	P04629	58	GC01P156815	3.40465593338013	https://www.genecards.org/cgi-bin/carddisp.pl?gene=NTRK1
ATG7	Autophagy Related 7	Protein Coding	O95352	52	GC03P021552	3.40308570861816	https://www.genecards.org/cgi-bin/carddisp.pl?gene=ATG7
IGF2	Insulin Like Growth Factor 2	Protein Coding	P01344	58	GC11M011904	3.40227222442627	https://www.genecards.org/cgi-bin/carddisp.pl?gene=IGF2
PEAR1	Platelet Endothelial Aggregation Receptor 1	Protein Coding	Q5VY43	44	GC01P156893	3.40104818344116	https://www.genecards.org/cgi-bin/carddisp.pl?gene=PEAR1
MIRLET7F2	MicroRNA Let-7f-2	RNA Gene		24	GC0XM053778	3.40014362335205	https://www.genecards.org/cgi-bin/carddisp.pl?gene=MIRLET7F2
FABP12	Fatty Acid Binding Protein 12	Protein Coding	A6NFH5	41	GC08M081524	3.39966821670532	https://www.genecards.org/cgi-bin/carddisp.pl?gene=FABP12
USP8	Ubiquitin Specific Peptidase 8	Protein Coding	P40818	55	GC15P050424	3.39726448059082	https://www.genecards.org/cgi-bin/carddisp.pl?gene=USP8
FGFR1	Fibroblast Growth Factor Receptor 1	Protein Coding	P11362	63	GC08M038400	3.39334440231323	https://www.genecards.org/cgi-bin/carddisp.pl?gene=FGFR1
ZC3HC1	Zinc Finger C3HC-Type Containing 1	Protein Coding	Q86WB0	45	GC07M130026	3.39022254943848	https://www.genecards.org/cgi-bin/carddisp.pl?gene=ZC3HC1
SCNN1G	Sodium Channel Epithelial 1 Subunit Gamma	Protein Coding	P51170	56	GC16P023182	3.38665699958801	https://www.genecards.org/cgi-bin/carddisp.pl?gene=SCNN1G
SLC8A1	Solute Carrier Family 8 Member A1	Protein Coding	P32418	53	GC02M040078	3.38083076477051	https://www.genecards.org/cgi-bin/carddisp.pl?gene=SLC8A1
ROCK1	Rho Associated Coiled-Coil Containing Protein Kinase 1	Protein Coding	Q13464	58	GC18M034018	3.3787944316864	https://www.genecards.org/cgi-bin/carddisp.pl?gene=ROCK1
MIR365A	MicroRNA 365a	RNA Gene		25	GC16P014309	3.37462186813354	https://www.genecards.org/cgi-bin/carddisp.pl?gene=MIR365A
LTA4H	Leukotriene A4 Hydrolase	Protein Coding	P09960	53	GC12M096000	3.37449216842651	https://www.genecards.org/cgi-bin/carddisp.pl?gene=LTA4H
CD28	CD28 Molecule	Protein Coding	P10747	56	GC02P203706	3.37327098846436	https://www.genecards.org/cgi-bin/carddisp.pl?gene=CD28
MIR4306	MicroRNA 4306	RNA Gene		12	GC13P099643	3.37048721313477	https://www.genecards.org/cgi-bin/carddisp.pl?gene=MIR4306
CHUK	Component Of Inhibitor Of Nuclear Factor Kappa B Kinase Complex	Protein Coding	O15111	59	GC10M100415	3.36794877052307	https://www.genecards.org/cgi-bin/carddisp.pl?gene=CHUK
ARIH1	Ariadne RBR E3 Ubiquitin Protein Ligase 1	Protein Coding	Q9Y4X5	47	GC15P072474	3.36481809616089	https://www.genecards.org/cgi-bin/carddisp.pl?gene=ARIH1
LINC01438	Long Intergenic Non-Protein Coding RNA 1438	RNA Gene		10	GC04P110794	3.36455869674683	https://www.genecards.org/cgi-bin/carddisp.pl?gene=LINC01438
GPX1	Glutathione Peroxidase 1	Protein Coding	P07203	51	GC03M053731	3.36350655555725	https://www.genecards.org/cgi-bin/carddisp.pl?gene=GPX1
IL12A	Interleukin 12A	Protein Coding	P29459	52	GC03P159988	3.35592532157898	https://www.genecards.org/cgi-bin/carddisp.pl?gene=IL12A
TRPM2	Transient Receptor Potential Cation Channel Subfamily M Member 2	Protein Coding	O94759	43	GC21P044350	3.3556866645813	https://www.genecards.org/cgi-bin/carddisp.pl?gene=TRPM2
SNCB	Synuclein Beta	Protein Coding	Q16143	53	GC05M176620	3.34886121749878	https://www.genecards.org/cgi-bin/carddisp.pl?gene=SNCB
GLUL	Glutamate-Ammonia Ligase	Protein Coding	P15104	57	GC01M182378	3.34826040267944	https://www.genecards.org/cgi-bin/carddisp.pl?gene=GLUL
DRD2	Dopamine Receptor D2	Protein Coding	P14416	58	GC11M113409	3.34581661224365	https://www.genecards.org/cgi-bin/carddisp.pl?gene=DRD2
NQO1	NAD(P)H Quinone Dehydrogenase 1	Protein Coding	P15559	56	GC16M069706	3.34442090988159	https://www.genecards.org/cgi-bin/carddisp.pl?gene=NQO1
FOLH1	Folate Hydrolase 1	Protein Coding	Q04609	56	GC11M125032	3.34369826316833	https://www.genecards.org/cgi-bin/carddisp.pl?gene=FOLH1
CXCL16	C-X-C Motif Chemokine Ligand 16	Protein Coding	Q9H2A7	47	GC17M004733	3.34229326248169	https://www.genecards.org/cgi-bin/carddisp.pl?gene=CXCL16
SERPINA12	Serpin Family A Member 12	Protein Coding	Q8IW75	48	GC14M094487	3.34181594848633	https://www.genecards.org/cgi-bin/carddisp.pl?gene=SERPINA12
PTGDS	Prostaglandin D2 Synthase	Protein Coding	P41222	54	GC09P141923	3.33870458602905	https://www.genecards.org/cgi-bin/carddisp.pl?gene=PTGDS
STAT5B	Signal Transducer And Activator Of Transcription 5B	Protein Coding	P51692	58	GC17M042199	3.33722543716431	https://www.genecards.org/cgi-bin/carddisp.pl?gene=STAT5B
HRES1	HTLV-1 Related Endogenous Sequence (Pseudogene)	Pseudogene	P13985	13	GC01U990083	3.33393287658691	https://www.genecards.org/cgi-bin/carddisp.pl?gene=HRES1
MIR320D1	MicroRNA 320d-1	RNA Gene		16	GC13M040730	3.33273267745972	https://www.genecards.org/cgi-bin/carddisp.pl?gene=MIR320D1
PMM1	Phosphomannomutase 1	Protein Coding	Q92871	45	GC22M041576	3.332186460495	https://www.genecards.org/cgi-bin/carddisp.pl?gene=PMM1
NAGLU	N-Acetyl-Alpha-Glucosaminidase	Protein Coding	P54802	52	GC17P112331	3.33095622062683	https://www.genecards.org/cgi-bin/carddisp.pl?gene=NAGLU
LOC106799833	CYP11B1 Recombination Region	Functional Element		9	GC08P142874	3.32892274856567	https://www.genecards.org/cgi-bin/carddisp.pl?gene=LOC106799833
MIR495	MicroRNA 495	RNA Gene		23	GC14P116772	3.32174968719482	https://www.genecards.org/cgi-bin/carddisp.pl?gene=MIR495
CCK	Cholecystokinin	Protein Coding	P06307	51	GC03M042274	3.32050800323486	https://www.genecards.org/cgi-bin/carddisp.pl?gene=CCK
CIITA	Class II Major Histocompatibility Complex Transactivator	Protein Coding	P33076	53	GC16P080655	3.31343555450439	https://www.genecards.org/cgi-bin/carddisp.pl?gene=CIITA
GRM1	Glutamate Metabotropic Receptor 1	Protein Coding	Q13255	59	GC06P145973	3.31096267700195	https://www.genecards.org/cgi-bin/carddisp.pl?gene=GRM1
RHOA	Ras Homolog Family Member A	Protein Coding	P61586	59	GC03M049359	3.30848026275635	https://www.genecards.org/cgi-bin/carddisp.pl?gene=RHOA
SAA4	Serum Amyloid A4, Constitutive	Protein Coding	P35542	47	GC11M018234	3.30388975143433	https://www.genecards.org/cgi-bin/carddisp.pl?gene=SAA4
CHKA	Choline Kinase Alpha	Protein Coding	P35790	52	GC11M068052	3.30357503890991	https://www.genecards.org/cgi-bin/carddisp.pl?gene=CHKA
IAPP	Islet Amyloid Polypeptide	Protein Coding	P10997	49	GC12P021354	3.30330944061279	https://www.genecards.org/cgi-bin/carddisp.pl?gene=IAPP
MEF2D	Myocyte Enhancer Factor 2D	Protein Coding	Q14814	53	GC01M156463	3.29875659942627	https://www.genecards.org/cgi-bin/carddisp.pl?gene=MEF2D
CD47	CD47 Molecule	Protein Coding	Q08722	53	GC03M108043	3.29860162734985	https://www.genecards.org/cgi-bin/carddisp.pl?gene=CD47
HTR4	5-Hydroxytryptamine Receptor 4	Protein Coding	Q13639	52	GC05M148451	3.29514741897583	https://www.genecards.org/cgi-bin/carddisp.pl?gene=HTR4
LOC107988032	Xq28 Proximal FLNA-EMD Recombination Region	Functional Element		10	GC0XP154335	3.29446625709534	https://www.genecards.org/cgi-bin/carddisp.pl?gene=LOC107988032
IL16	Interleukin 16	Protein Coding	Q14005	50	GC15P081159	3.2924211025238	https://www.genecards.org/cgi-bin/carddisp.pl?gene=IL16
ADAMTS1	ADAM Metallopeptidase With Thrombospondin Type 1 Motif 1	Protein Coding	Q9UHI8	52	GC21M026835	3.28740882873535	https://www.genecards.org/cgi-bin/carddisp.pl?gene=ADAMTS1
MYD88	MYD88 Innate Immune Signal Transduction Adaptor	Protein Coding	Q99836	57	GC03P038290	3.2869815826416	https://www.genecards.org/cgi-bin/carddisp.pl?gene=MYD88
GAS6	Growth Arrest Specific 6	Protein Coding	Q14393	52	GC13M113820	3.27951145172119	https://www.genecards.org/cgi-bin/carddisp.pl?gene=GAS6
LCAT	Lecithin-Cholesterol Acyltransferase	Protein Coding	P04180	56	GC16M067939	3.27884435653687	https://www.genecards.org/cgi-bin/carddisp.pl?gene=LCAT
ITGB6	Integrin Subunit Beta 6	Protein Coding	P18564	56	GC02M160099	3.27336072921753	https://www.genecards.org/cgi-bin/carddisp.pl?gene=ITGB6
ECE1	Endothelin Converting Enzyme 1	Protein Coding	P42892	58	GC01M021217	3.26651501655579	https://www.genecards.org/cgi-bin/carddisp.pl?gene=ECE1
PDGFD	Platelet Derived Growth Factor D	Protein Coding	Q9GZP0	50	GC11M103907	3.26477098464966	https://www.genecards.org/cgi-bin/carddisp.pl?gene=PDGFD
CYBRD1	Cytochrome B Reductase 1	Protein Coding	Q53TN4	48	GC02P171522	3.26179122924805	https://www.genecards.org/cgi-bin/carddisp.pl?gene=CYBRD1
CXCL10	C-X-C Motif Chemokine Ligand 10	Protein Coding	P02778	53	GC04M076021	3.26076173782349	https://www.genecards.org/cgi-bin/carddisp.pl?gene=CXCL10
SGCE	Sarcoglycan Epsilon	Protein Coding	O43556	52	GC07M094524	3.26007461547852	https://www.genecards.org/cgi-bin/carddisp.pl?gene=SGCE
TLR8	Toll Like Receptor 8	Protein Coding	Q9NR97	58	GC0XP012924	3.25989294052124	https://www.genecards.org/cgi-bin/carddisp.pl?gene=TLR8
GRIA4	Glutamate Ionotropic Receptor AMPA Type Subunit 4	Protein Coding	P48058	58	GC11P105609	3.25986123085022	https://www.genecards.org/cgi-bin/carddisp.pl?gene=GRIA4
SERPINA9	Serpin Family A Member 9	Protein Coding	Q86WD7	42	GC14M094462	3.25930833816528	https://www.genecards.org/cgi-bin/carddisp.pl?gene=SERPINA9
EMILIN1	Elastin Microfibril Interfacer 1	Protein Coding	Q9Y6C2	45	GC02P027078	3.25841069221497	https://www.genecards.org/cgi-bin/carddisp.pl?gene=EMILIN1
ACP5	Acid Phosphatase 5, Tartrate Resistant	Protein Coding	P13686	55	GC19M011574	3.25779342651367	https://www.genecards.org/cgi-bin/carddisp.pl?gene=ACP5
MYH14	Myosin Heavy Chain 14	Protein Coding	Q7Z406	54	GC19P113478	3.25535917282104	https://www.genecards.org/cgi-bin/carddisp.pl?gene=MYH14
DCN	Decorin	Protein Coding	P07585	56	GC12M091140	3.25503444671631	https://www.genecards.org/cgi-bin/carddisp.pl?gene=DCN
UBR3	Ubiquitin Protein Ligase E3 Component N-Recognin 3	Protein Coding	Q6ZT12	41	GC02P169827	3.25446009635925	https://www.genecards.org/cgi-bin/carddisp.pl?gene=UBR3
HPS1	HPS1 Biogenesis Of Lysosomal Organelles Complex 3 Subunit 1	Protein Coding	Q92902	50	GC10M098410	3.25257968902588	https://www.genecards.org/cgi-bin/carddisp.pl?gene=HPS1
SOD3	Superoxide Dismutase 3	Protein Coding	P08294	52	GC04P025034	3.24777603149414	https://www.genecards.org/cgi-bin/carddisp.pl?gene=SOD3
PSRC1	Proline And Serine Rich Coiled-Coil 1	Protein Coding	Q6PGN9	41	GC01M109279	3.24772262573242	https://www.genecards.org/cgi-bin/carddisp.pl?gene=PSRC1
MIR200C	MicroRNA 200c	RNA Gene		29	GC12P038995	3.24450373649597	https://www.genecards.org/cgi-bin/carddisp.pl?gene=MIR200C
TIE1	Tyrosine Kinase With Immunoglobulin Like And EGF Like Domains 1	Protein Coding	P35590	54	GC01P043300	3.24436569213867	https://www.genecards.org/cgi-bin/carddisp.pl?gene=TIE1
BMP10	Bone Morphogenetic Protein 10	Protein Coding	O95393	47	GC02M068865	3.24272179603577	https://www.genecards.org/cgi-bin/carddisp.pl?gene=BMP10
UCA1	Urothelial Cancer Associated 1	RNA Gene		30	GC19P121729	3.24066495895386	https://www.genecards.org/cgi-bin/carddisp.pl?gene=UCA1
ANGPTL3	Angiopoietin Like 3	Protein Coding	Q9Y5C1	56	GC01P062597	3.23978424072266	https://www.genecards.org/cgi-bin/carddisp.pl?gene=ANGPTL3
POLR3F	RNA Polymerase III Subunit F	Protein Coding	Q9H1D9	50	GC20P019424	3.23907780647278	https://www.genecards.org/cgi-bin/carddisp.pl?gene=POLR3F
HAVCR1	Hepatitis A Virus Cellular Receptor 1	Protein Coding	Q96D42	51	GC05M157028	3.23896098136902	https://www.genecards.org/cgi-bin/carddisp.pl?gene=HAVCR1
KCNIP4	Potassium Voltage-Gated Channel Interacting Protein 4	Protein Coding	Q6PIL6	44	GC04M020728	3.23858499526978	https://www.genecards.org/cgi-bin/carddisp.pl?gene=KCNIP4
NF2	NF2, Moesin-Ezrin-Radixin Like (MERLIN) Tumor Suppressor	Protein Coding	P35240	58	GC22P029603	3.23588132858276	https://www.genecards.org/cgi-bin/carddisp.pl?gene=NF2
ADRA2A	Adrenoceptor Alpha 2A	Protein Coding	P08913	55	GC10P111077	3.23305130004883	https://www.genecards.org/cgi-bin/carddisp.pl?gene=ADRA2A
TMEM106B	Transmembrane Protein 106B	Protein Coding	Q9NUM4	48	GC07P013454	3.23151445388794	https://www.genecards.org/cgi-bin/carddisp.pl?gene=TMEM106B
C1QA	Complement C1q A Chain	Protein Coding	P02745	53	GC01P041648	3.22795248031616	https://www.genecards.org/cgi-bin/carddisp.pl?gene=C1QA
LOC654780	Splicing Factor Proline/Glutamine-Rich	RNA Gene		17	GC16M084193	3.22765731811523	https://www.genecards.org/cgi-bin/carddisp.pl?gene=LOC654780
APEX1	Apurinic/Apyrimidinic Endodeoxyribonuclease 1	Protein Coding	P27695	54	GC14P020455	3.22730684280396	https://www.genecards.org/cgi-bin/carddisp.pl?gene=APEX1
OPRK1	Opioid Receptor Kappa 1	Protein Coding	P41145	50	GC08M053227	3.22719478607178	https://www.genecards.org/cgi-bin/carddisp.pl?gene=OPRK1
NPR1	Natriuretic Peptide Receptor 1	Protein Coding	P16066	55	GC01P164450	3.22638940811157	https://www.genecards.org/cgi-bin/carddisp.pl?gene=NPR1
FASLG	Fas Ligand	Protein Coding	P48023	57	GC01P172659	3.2244086265564	https://www.genecards.org/cgi-bin/carddisp.pl?gene=FASLG
ALOX12B	Arachidonate 12-Lipoxygenase, 12R Type	Protein Coding	O75342	50	GC17M074894	3.21972703933716	https://www.genecards.org/cgi-bin/carddisp.pl?gene=ALOX12B
CPT2	Carnitine Palmitoyltransferase 2	Protein Coding	P23786	59	GC01P053196	3.21820116043091	https://www.genecards.org/cgi-bin/carddisp.pl?gene=CPT2
CYP1A2	Cytochrome P450 Family 1 Subfamily A Member 2	Protein Coding	P05177	54	GC15P074748	3.21751379966736	https://www.genecards.org/cgi-bin/carddisp.pl?gene=CYP1A2
SUN1	Sad1 And UNC84 Domain Containing 1	Protein Coding	O94901	48	GC07P000815	3.21535062789917	https://www.genecards.org/cgi-bin/carddisp.pl?gene=SUN1
SH3BP5-AS1	SH3BP5 Antisense RNA 1	RNA Gene		17	GC03P021659	3.20632362365723	https://www.genecards.org/cgi-bin/carddisp.pl?gene=SH3BP5-AS1
ENSG00000260337	Novel Transcript	RNA Gene		9	GC15M148714	3.20632362365723	https://www.genecards.org/cgi-bin/carddisp.pl?gene=ENSG00000260337
GRM2	Glutamate Metabotropic Receptor 2	Protein Coding	Q14416	54	GC03P051707	3.2058584690094	https://www.genecards.org/cgi-bin/carddisp.pl?gene=GRM2
TLL1	Tolloid Like 1	Protein Coding	O43897	52	GC04P165873	3.20574188232422	https://www.genecards.org/cgi-bin/carddisp.pl?gene=TLL1
SLC5A2	Solute Carrier Family 5 Member 2	Protein Coding	P31639	56	GC16P081737	3.20427465438843	https://www.genecards.org/cgi-bin/carddisp.pl?gene=SLC5A2
RPL3L	Ribosomal Protein L3 Like	Protein Coding	Q92901	46	GC16M001943	3.20415258407593	https://www.genecards.org/cgi-bin/carddisp.pl?gene=RPL3L
MGAT5	Alpha-1,6-Mannosylglycoprotein 6-Beta-N-Acetylglucosaminyltransferase	Protein Coding	Q09328	49	GC02P134119	3.20390629768372	https://www.genecards.org/cgi-bin/carddisp.pl?gene=MGAT5
BCAN	Brevican	Protein Coding	Q96GW7	47	GC01P156641	3.20390629768372	https://www.genecards.org/cgi-bin/carddisp.pl?gene=BCAN
SPATA13	Spermatogenesis Associated 13	Protein Coding	Q96N96	44	GC13P024094	3.20390629768372	https://www.genecards.org/cgi-bin/carddisp.pl?gene=SPATA13
DPP4	Dipeptidyl Peptidase 4	Protein Coding	P27487	58	GC02M161992	3.20250153541565	https://www.genecards.org/cgi-bin/carddisp.pl?gene=DPP4
ABCB7	ATP Binding Cassette Subfamily B Member 7	Protein Coding	O75027	53	GC0XM075053	3.20205998420715	https://www.genecards.org/cgi-bin/carddisp.pl?gene=ABCB7
PCCA	Propionyl-CoA Carboxylase Subunit Alpha	Protein Coding	P05165	55	GC13P100089	3.19863510131836	https://www.genecards.org/cgi-bin/carddisp.pl?gene=PCCA
STRN	Striatin	Protein Coding	O43815	47	GC02M036815	3.19449949264526	https://www.genecards.org/cgi-bin/carddisp.pl?gene=STRN
XK	X-Linked Kx Blood Group Antigen, Kell And VPS13A Binding Protein	Protein Coding	P51811	49	GC0XP037685	3.18963384628296	https://www.genecards.org/cgi-bin/carddisp.pl?gene=XK
DPM3	Dolichyl-Phosphate Mannosyltransferase Subunit 3, Regulatory	Protein Coding	Q9P2X0	49	GC01M155139	3.18886423110962	https://www.genecards.org/cgi-bin/carddisp.pl?gene=DPM3
DOCK8	Dedicator Of Cytokinesis 8	Protein Coding	Q8NF50	54	GC09P000267	3.18849611282349	https://www.genecards.org/cgi-bin/carddisp.pl?gene=DOCK8
WNT2B	Wnt Family Member 2B	Protein Coding	Q93097	53	GC01P112466	3.18704700469971	https://www.genecards.org/cgi-bin/carddisp.pl?gene=WNT2B
DENND11	DENN Domain Containing 11	Protein Coding	A4D1U4	38	GC07M141656	3.18506145477295	https://www.genecards.org/cgi-bin/carddisp.pl?gene=DENND11
ALDH5A1	Aldehyde Dehydrogenase 5 Family Member A1	Protein Coding	P51649	56	GC06P024494	3.18369054794312	https://www.genecards.org/cgi-bin/carddisp.pl?gene=ALDH5A1
FCGR3A	Fc Gamma Receptor IIIa	Protein Coding	P08637	55	GC01M161541	3.18235540390015	https://www.genecards.org/cgi-bin/carddisp.pl?gene=FCGR3A
GHR	Growth Hormone Receptor	Protein Coding	P10912	55	GC05P042429	3.18080377578735	https://www.genecards.org/cgi-bin/carddisp.pl?gene=GHR
KIAA0319L	KIAA0319 Like	Protein Coding	Q8IZA0	46	GC01M035393	3.17299723625183	https://www.genecards.org/cgi-bin/carddisp.pl?gene=KIAA0319L
MIR18A	MicroRNA 18a	RNA Gene		26	GC13P091683	3.16827702522278	https://www.genecards.org/cgi-bin/carddisp.pl?gene=MIR18A
EGFR	Epidermal Growth Factor Receptor	Protein Coding	P00533	63	GC07P055019	3.16686058044434	https://www.genecards.org/cgi-bin/carddisp.pl?gene=EGFR
ANK3	Ankyrin 3	Protein Coding	Q12955	51	GC10M060026	3.15904331207275	https://www.genecards.org/cgi-bin/carddisp.pl?gene=ANK3
GCLC	Glutamate-Cysteine Ligase Catalytic Subunit	Protein Coding	P48506	53	GC06M053497	3.1563663482666	https://www.genecards.org/cgi-bin/carddisp.pl?gene=GCLC
AP3B1	Adaptor Related Protein Complex 3 Subunit Beta 1	Protein Coding	O00203	53	GC05M078000	3.15397357940674	https://www.genecards.org/cgi-bin/carddisp.pl?gene=AP3B1
HBG2	Hemoglobin Subunit Gamma 2	Protein Coding	P69892	50	GC11M012035	3.15330028533936	https://www.genecards.org/cgi-bin/carddisp.pl?gene=HBG2
EGLN1	Egl-9 Family Hypoxia Inducible Factor 1	Protein Coding	Q9GZT9	58	GC01M231363	3.15101790428162	https://www.genecards.org/cgi-bin/carddisp.pl?gene=EGLN1
FABP1	Fatty Acid Binding Protein 1	Protein Coding	P07148	52	GC02M088122	3.14789462089539	https://www.genecards.org/cgi-bin/carddisp.pl?gene=FABP1
MCF2L	MCF.2 Cell Line Derived Transforming Sequence Like	Protein Coding	O15068	48	GC13P112894	3.14267182350159	https://www.genecards.org/cgi-bin/carddisp.pl?gene=MCF2L
VCL	Vinculin	Protein Coding	P18206	56	GC10P073995	3.14126300811768	https://www.genecards.org/cgi-bin/carddisp.pl?gene=VCL
THUMPD3-AS1	THUMPD3 Antisense RNA 1	RNA Gene		15	GC03M009349	3.13764905929565	https://www.genecards.org/cgi-bin/carddisp.pl?gene=THUMPD3-AS1
DDAH1	Dimethylarginine Dimethylaminohydrolase 1	Protein Coding	O94760	50	GC01M085318	3.1367449760437	https://www.genecards.org/cgi-bin/carddisp.pl?gene=DDAH1
C1QTNF3-AMACR	C1QTNF3-AMACR Readthrough (NMD Candidate)	RNA Gene		21	GC05M033989	3.13494849205017	https://www.genecards.org/cgi-bin/carddisp.pl?gene=C1QTNF3-AMACR
ACP1	Acid Phosphatase 1	Protein Coding	P24666	52	GC02P000841	3.13388538360596	https://www.genecards.org/cgi-bin/carddisp.pl?gene=ACP1
KRT18	Keratin 18	Protein Coding	P05783	58	GC12P052948	3.13381910324097	https://www.genecards.org/cgi-bin/carddisp.pl?gene=KRT18
SUPT3H	SPT3 Homolog, SAGA And STAGA Complex Component	Protein Coding	O75486	45	GC06M094055	3.13367033004761	https://www.genecards.org/cgi-bin/carddisp.pl?gene=SUPT3H
MIR382	MicroRNA 382	RNA Gene		24	GC14P116761	3.13356018066406	https://www.genecards.org/cgi-bin/carddisp.pl?gene=MIR382
USF1	Upstream Transcription Factor 1	Protein Coding	P22415	53	GC01M161039	3.13234782218933	https://www.genecards.org/cgi-bin/carddisp.pl?gene=USF1
MIR130B	MicroRNA 130b	RNA Gene		26	GC22P074773	3.13163352012634	https://www.genecards.org/cgi-bin/carddisp.pl?gene=MIR130B
HCN4	Hyperpolarization Activated Cyclic Nucleotide Gated Potassium Channel 4	Protein Coding	Q9Y3Q4	56	GC15M073319	3.13026189804077	https://www.genecards.org/cgi-bin/carddisp.pl?gene=HCN4
CLN3	CLN3 Lysosomal/Endosomal Transmembrane Protein, Battenin	Protein Coding	Q13286	53	GC16M028466	3.12839937210083	https://www.genecards.org/cgi-bin/carddisp.pl?gene=CLN3
EPHA4	EPH Receptor A4	Protein Coding	P54764	58	GC02M221418	3.12809467315674	https://www.genecards.org/cgi-bin/carddisp.pl?gene=EPHA4
CD59	CD59 Molecule (CD59 Blood Group)	Protein Coding	P13987	55	GC11M033717	3.12759923934937	https://www.genecards.org/cgi-bin/carddisp.pl?gene=CD59
GUSB	Glucuronidase Beta	Protein Coding	P08236	56	GC07M065960	3.12753415107727	https://www.genecards.org/cgi-bin/carddisp.pl?gene=GUSB
FGF5	Fibroblast Growth Factor 5	Protein Coding	P12034	53	GC04P080266	3.12415027618408	https://www.genecards.org/cgi-bin/carddisp.pl?gene=FGF5
KLC1	Kinesin Light Chain 1	Protein Coding	Q07866	51	GC14P115804	3.12400197982788	https://www.genecards.org/cgi-bin/carddisp.pl?gene=KLC1
RARRES2	Retinoic Acid Receptor Responder 2	Protein Coding	Q99969	48	GC07M150333	3.1185450553894	https://www.genecards.org/cgi-bin/carddisp.pl?gene=RARRES2
PNOC	Prepronociceptin	Protein Coding	Q13519	47	GC08P028316	3.10867547988892	https://www.genecards.org/cgi-bin/carddisp.pl?gene=PNOC
NEXN	Nexilin F-Actin Binding Protein	Protein Coding	Q0ZGT2	47	GC01P078022	3.10343265533447	https://www.genecards.org/cgi-bin/carddisp.pl?gene=NEXN
GYS1	Glycogen Synthase 1	Protein Coding	P13807	58	GC19M093064	3.10342121124268	https://www.genecards.org/cgi-bin/carddisp.pl?gene=GYS1
KCNQ1-AS1	KCNQ1 Antisense RNA 1	RNA Gene		23	GC11M011927	3.10034346580505	https://www.genecards.org/cgi-bin/carddisp.pl?gene=KCNQ1-AS1
CACNA1H	Calcium Voltage-Gated Channel Subunit Alpha1 H	Protein Coding	O95180	58	GC16P001153	3.09532260894775	https://www.genecards.org/cgi-bin/carddisp.pl?gene=CACNA1H
CHD4	Chromodomain Helicase DNA Binding Protein 4	Protein Coding	Q14839	53	GC12M006570	3.09429144859314	https://www.genecards.org/cgi-bin/carddisp.pl?gene=CHD4
MIR381	MicroRNA 381	RNA Gene		26	GC14P116759	3.09189510345459	https://www.genecards.org/cgi-bin/carddisp.pl?gene=MIR381
ADRA2C	Adrenoceptor Alpha 2C	Protein Coding	P18825	53	GC04P003766	3.09134078025818	https://www.genecards.org/cgi-bin/carddisp.pl?gene=ADRA2C
IDS	Iduronate 2-Sulfatase	Protein Coding	P22304	56	GC0XM149476	3.08966779708862	https://www.genecards.org/cgi-bin/carddisp.pl?gene=IDS
GATM	Glycine Amidinotransferase	Protein Coding	P50440	54	GC15M045361	3.08548069000244	https://www.genecards.org/cgi-bin/carddisp.pl?gene=GATM
PRRC2A	Proline Rich Coiled-Coil 2A	Protein Coding	P48634	43	GC06P134822	3.07461190223694	https://www.genecards.org/cgi-bin/carddisp.pl?gene=PRRC2A
GSTO2	Glutathione S-Transferase Omega 2	Protein Coding	Q9H4Y5	48	GC10P104268	3.07371926307678	https://www.genecards.org/cgi-bin/carddisp.pl?gene=GSTO2
HSPG2	Heparan Sulfate Proteoglycan 2	Protein Coding	P98160	56	GC01M021822	3.07314109802246	https://www.genecards.org/cgi-bin/carddisp.pl?gene=HSPG2
FURIN	Furin, Paired Basic Amino Acid Cleaving Enzyme	Protein Coding	P09958	56	GC15P090868	3.07128524780273	https://www.genecards.org/cgi-bin/carddisp.pl?gene=FURIN
ACTG1	Actin Gamma 1	Protein Coding	P63261	55	GC17M081509	3.06828498840332	https://www.genecards.org/cgi-bin/carddisp.pl?gene=ACTG1
DNMT1	DNA Methyltransferase 1	Protein Coding	P26358	61	GC19M010133	3.06817722320557	https://www.genecards.org/cgi-bin/carddisp.pl?gene=DNMT1
ITPR1	Inositol 1,4,5-Trisphosphate Receptor Type 1	Protein Coding	Q14643	58	GC03P004486	3.06392621994019	https://www.genecards.org/cgi-bin/carddisp.pl?gene=ITPR1
MMUT	Methylmalonyl-CoA Mutase	Protein Coding	P22033	54	GC06M049430	3.06383347511292	https://www.genecards.org/cgi-bin/carddisp.pl?gene=MMUT
MIR10A	MicroRNA 10a	RNA Gene		27	GC17M048579	3.06174373626709	https://www.genecards.org/cgi-bin/carddisp.pl?gene=MIR10A
SMPD1	Sphingomyelin Phosphodiesterase 1	Protein Coding	P17405	57	GC11P006390	3.06082677841187	https://www.genecards.org/cgi-bin/carddisp.pl?gene=SMPD1
CHD3	Chromodomain Helicase DNA Binding Protein 3	Protein Coding	Q12873	51	GC17P111199	3.05987453460693	https://www.genecards.org/cgi-bin/carddisp.pl?gene=CHD3
ARL6IP6	ADP Ribosylation Factor Like GTPase 6 Interacting Protein 6	Protein Coding	Q8N6S5	41	GC02P152717	3.05976009368896	https://www.genecards.org/cgi-bin/carddisp.pl?gene=ARL6IP6
CHRNB2	Cholinergic Receptor Nicotinic Beta 2 Subunit	Protein Coding	P17787	54	GC01P164503	3.05956125259399	https://www.genecards.org/cgi-bin/carddisp.pl?gene=CHRNB2
SNORD118	Small Nucleolar RNA, C/D Box 118	RNA Gene		25	GC17M074901	3.0567946434021	https://www.genecards.org/cgi-bin/carddisp.pl?gene=SNORD118
IGFBP2	Insulin Like Growth Factor Binding Protein 2	Protein Coding	P18065	53	GC02P216632	3.05375266075134	https://www.genecards.org/cgi-bin/carddisp.pl?gene=IGFBP2
GRIK1	Glutamate Ionotropic Receptor Kainate Type Subunit 1	Protein Coding	P39086	54	GC21M029536	3.05301475524902	https://www.genecards.org/cgi-bin/carddisp.pl?gene=GRIK1
ZC3H12A	Zinc Finger CCCH-Type Containing 12A	Protein Coding	Q5D1E8	47	GC01P037474	3.05280923843384	https://www.genecards.org/cgi-bin/carddisp.pl?gene=ZC3H12A
NORAD	Non-Coding RNA Activated By DNA Damage	RNA Gene		25	GC20M036462	3.05110597610474	https://www.genecards.org/cgi-bin/carddisp.pl?gene=NORAD
PKP2	Plakophilin 2	Protein Coding	Q99959	53	GC12M032790	3.0463719367981	https://www.genecards.org/cgi-bin/carddisp.pl?gene=PKP2
NR1H3	Nuclear Receptor Subfamily 1 Group H Member 3	Protein Coding	Q13133	55	GC11P047248	3.04340362548828	https://www.genecards.org/cgi-bin/carddisp.pl?gene=NR1H3
FADS1	Fatty Acid Desaturase 1	Protein Coding	O60427	51	GC11M061799	3.04314279556274	https://www.genecards.org/cgi-bin/carddisp.pl?gene=FADS1
ADAR	Adenosine Deaminase RNA Specific	Protein Coding	P55265	54	GC01M160957	3.04211592674255	https://www.genecards.org/cgi-bin/carddisp.pl?gene=ADAR
KLF4	KLF Transcription Factor 4	Protein Coding	O43474	55	GC09M107484	3.04201078414917	https://www.genecards.org/cgi-bin/carddisp.pl?gene=KLF4
NRG1	Neuregulin 1	Protein Coding	Q02297	58	GC08P031639	3.0405330657959	https://www.genecards.org/cgi-bin/carddisp.pl?gene=NRG1
LZTR1	Leucine Zipper Like Post Translational Regulator 1	Protein Coding	Q8N653	52	GC22P069991	3.03907775878906	https://www.genecards.org/cgi-bin/carddisp.pl?gene=LZTR1
GSN	Gelsolin	Protein Coding	P06396	58	GC09P121201	3.03829789161682	https://www.genecards.org/cgi-bin/carddisp.pl?gene=GSN
SETBP1	SET Binding Protein 1	Protein Coding	Q9Y6X0	51	GC18P044680	3.03826713562012	https://www.genecards.org/cgi-bin/carddisp.pl?gene=SETBP1
FIP1L1	Factor Interacting With PAPOLA And CPSF1	Protein Coding	Q6UN15	47	GC04P053491	3.03525638580322	https://www.genecards.org/cgi-bin/carddisp.pl?gene=FIP1L1
NOD2	Nucleotide Binding Oligomerization Domain Containing 2	Protein Coding	Q9HC29	56	GC16P050693	3.02692651748657	https://www.genecards.org/cgi-bin/carddisp.pl?gene=NOD2
RNF146	Ring Finger Protein 146	Protein Coding	Q9NTX7	46	GC06P127266	3.02642011642456	https://www.genecards.org/cgi-bin/carddisp.pl?gene=RNF146
AIM2	Absent In Melanoma 2	Protein Coding	O14862	50	GC01M161299	3.02300453186035	https://www.genecards.org/cgi-bin/carddisp.pl?gene=AIM2
TLR3	Toll Like Receptor 3	Protein Coding	O15455	60	GC04P186059	3.02220797538757	https://www.genecards.org/cgi-bin/carddisp.pl?gene=TLR3
CTSB	Cathepsin B	Protein Coding	P07858	60	GC08M011842	3.01922988891602	https://www.genecards.org/cgi-bin/carddisp.pl?gene=CTSB
CACNA1D	Calcium Voltage-Gated Channel Subunit Alpha1 D	Protein Coding	Q01668	56	GC03P053328	3.01893091201782	https://www.genecards.org/cgi-bin/carddisp.pl?gene=CACNA1D
PRCP	Prolylcarboxypeptidase	Protein Coding	P42785	54	GC11M125905	3.01821613311768	https://www.genecards.org/cgi-bin/carddisp.pl?gene=PRCP
TRIM9	Tripartite Motif Containing 9	Protein Coding	Q9C026	47	GC14M050975	3.01027846336365	https://www.genecards.org/cgi-bin/carddisp.pl?gene=TRIM9
MYMY4	Moyamoya Disease 4	Genetic Locus		3	GC0XU901754	3.0091016292572	https://www.genecards.org/cgi-bin/carddisp.pl?gene=MYMY4
PLA2G10	Phospholipase A2 Group X	Protein Coding	O15496	51	GC16M014672	3.00217890739441	https://www.genecards.org/cgi-bin/carddisp.pl?gene=PLA2G10
ROPN1	Rhophilin Associated Tail Protein 1	Protein Coding	Q9HAT0	39	GC03M123968	3.00135254859924	https://www.genecards.org/cgi-bin/carddisp.pl?gene=ROPN1
CXCR2	C-X-C Motif Chemokine Receptor 2	Protein Coding	P25025	59	GC02P218125	3.00125694274902	https://www.genecards.org/cgi-bin/carddisp.pl?gene=CXCR2
HLA-DRA	Major Histocompatibility Complex, Class II, DR Alpha	Protein Coding	P01903	53	GC06P032439	2.99954748153687	https://www.genecards.org/cgi-bin/carddisp.pl?gene=HLA-DRA
TNC	Tenascin C	Protein Coding	P24821	58	GC09M115019	2.9984769821167	https://www.genecards.org/cgi-bin/carddisp.pl?gene=TNC
ABCB11	ATP Binding Cassette Subfamily B Member 11	Protein Coding	O95342	55	GC02M168922	2.99591064453125	https://www.genecards.org/cgi-bin/carddisp.pl?gene=ABCB11
CD274	CD274 Molecule	Protein Coding	Q9NZQ7	54	GC09P005450	2.99488496780396	https://www.genecards.org/cgi-bin/carddisp.pl?gene=CD274
RNY3	RNA, Ro60-Associated Y3	RNA Gene		22	GC07P157981	2.99403810501099	https://www.genecards.org/cgi-bin/carddisp.pl?gene=RNY3
MAP1B	Microtubule Associated Protein 1B	Protein Coding	P46821	53	GC05P072107	2.99261736869812	https://www.genecards.org/cgi-bin/carddisp.pl?gene=MAP1B
ANK1	Ankyrin 1	Protein Coding	P16157	54	GC08M041653	2.99250936508179	https://www.genecards.org/cgi-bin/carddisp.pl?gene=ANK1
TRAF3	TNF Receptor Associated Factor 3	Protein Coding	Q13114	55	GC14P115798	2.99217486381531	https://www.genecards.org/cgi-bin/carddisp.pl?gene=TRAF3
PLAUR	Plasminogen Activator, Urokinase Receptor	Protein Coding	Q03405	53	GC19M043646	2.99038815498352	https://www.genecards.org/cgi-bin/carddisp.pl?gene=PLAUR
ANGPTL4	Angiopoietin Like 4	Protein Coding	Q9BY76	53	GC19P008363	2.98868942260742	https://www.genecards.org/cgi-bin/carddisp.pl?gene=ANGPTL4
ARHGEF10	Rho Guanine Nucleotide Exchange Factor 10	Protein Coding	O15013	51	GC08P001823	2.98610615730286	https://www.genecards.org/cgi-bin/carddisp.pl?gene=ARHGEF10
NEDD4L	NEDD4 Like E3 Ubiquitin Protein Ligase	Protein Coding	Q96PU5	55	GC18P058044	2.98254108428955	https://www.genecards.org/cgi-bin/carddisp.pl?gene=NEDD4L
ADORA3	Adenosine A3 Receptor	Protein Coding	P0DMS8	53	GC01M111499	2.98071050643921	https://www.genecards.org/cgi-bin/carddisp.pl?gene=ADORA3
EZH2	Enhancer Of Zeste 2 Polycomb Repressive Complex 2 Subunit	Protein Coding	Q15910	61	GC07M148807	2.98021483421326	https://www.genecards.org/cgi-bin/carddisp.pl?gene=EZH2
CHMP2B	Charged Multivesicular Body Protein 2B	Protein Coding	Q9UQN3	53	GC03P087227	2.97803092002869	https://www.genecards.org/cgi-bin/carddisp.pl?gene=CHMP2B
SPSB4	SplA/Ryanodine Receptor Domain And SOCS Box Containing 4	Protein Coding	Q96A44	37	GC03P141051	2.97656798362732	https://www.genecards.org/cgi-bin/carddisp.pl?gene=SPSB4
CSTB	Cystatin B	Protein Coding	P04080	55	GC21M043772	2.97410416603088	https://www.genecards.org/cgi-bin/carddisp.pl?gene=CSTB
HSPA1L	Heat Shock Protein Family A (Hsp70) Member 1 Like	Protein Coding	P34931	51	GC06M031809	2.97171592712402	https://www.genecards.org/cgi-bin/carddisp.pl?gene=HSPA1L
RNF217-AS1	RNF217 Antisense RNA 1 (Head To Head)	RNA Gene		19	GC06M124563	2.97128868103027	https://www.genecards.org/cgi-bin/carddisp.pl?gene=RNF217-AS1
CHRNA7	Cholinergic Receptor Nicotinic Alpha 7 Subunit	Protein Coding	P36544	53	GC15P031923	2.96700477600098	https://www.genecards.org/cgi-bin/carddisp.pl?gene=CHRNA7
LTB4R	Leukotriene B4 Receptor	Protein Coding	Q15722	52	GC14P024311	2.96515417098999	https://www.genecards.org/cgi-bin/carddisp.pl?gene=LTB4R
GAD1	Glutamate Decarboxylase 1	Protein Coding	Q99259	59	GC02P170813	2.96378326416016	https://www.genecards.org/cgi-bin/carddisp.pl?gene=GAD1
GRIA3	Glutamate Ionotropic Receptor AMPA Type Subunit 3	Protein Coding	P42263	59	GC0XP123184	2.96138405799866	https://www.genecards.org/cgi-bin/carddisp.pl?gene=GRIA3
H2AX	H2A.X Variant Histone	Protein Coding	P16104	53	GC11M126556	2.95916199684143	https://www.genecards.org/cgi-bin/carddisp.pl?gene=H2AX
TYK2	Tyrosine Kinase 2	Protein Coding	P29597	61	GC19M010350	2.95781970024109	https://www.genecards.org/cgi-bin/carddisp.pl?gene=TYK2
ANXA2	Annexin A2	Protein Coding	P07355	56	GC15M060347	2.95589113235474	https://www.genecards.org/cgi-bin/carddisp.pl?gene=ANXA2
MIR215	MicroRNA 215	RNA Gene		26	GC01M220117	2.95361971855164	https://www.genecards.org/cgi-bin/carddisp.pl?gene=MIR215
CCL5	C-C Motif Chemokine Ligand 5	Protein Coding	P13501	52	GC17M035871	2.95092296600342	https://www.genecards.org/cgi-bin/carddisp.pl?gene=CCL5
CRY1	Cryptochrome Circadian Regulator 1	Protein Coding	Q16526	53	GC12M106991	2.9487476348877	https://www.genecards.org/cgi-bin/carddisp.pl?gene=CRY1
RNASEH2C	Ribonuclease H2 Subunit C	Protein Coding	Q8TDP1	47	GC11M065714	2.9467830657959	https://www.genecards.org/cgi-bin/carddisp.pl?gene=RNASEH2C
HAND2	Heart And Neural Crest Derivatives Expressed 2	Protein Coding	P61296	51	GC04M173524	2.94654989242554	https://www.genecards.org/cgi-bin/carddisp.pl?gene=HAND2
BMPR2	Bone Morphogenetic Protein Receptor Type 2	Protein Coding	Q13873	59	GC02P202376	2.93951320648193	https://www.genecards.org/cgi-bin/carddisp.pl?gene=BMPR2
PRKAA2	Protein Kinase AMP-Activated Catalytic Subunit Alpha 2	Protein Coding	P54646	58	GC01P056645	2.93825674057007	https://www.genecards.org/cgi-bin/carddisp.pl?gene=PRKAA2
GABBR1	Gamma-Aminobutyric Acid Type B Receptor Subunit 1	Protein Coding	Q9UBS5	56	GC06M029555	2.93683433532715	https://www.genecards.org/cgi-bin/carddisp.pl?gene=GABBR1
GATAD1	GATA Zinc Finger Domain Containing 1	Protein Coding	Q8WUU5	45	GC07P092447	2.93676948547363	https://www.genecards.org/cgi-bin/carddisp.pl?gene=GATAD1
HBG1	Hemoglobin Subunit Gamma 1	Protein Coding	P69891	48	GC11M012034	2.9324676990509	https://www.genecards.org/cgi-bin/carddisp.pl?gene=HBG1
HDAC4	Histone Deacetylase 4	Protein Coding	P56524	61	GC02M239048	2.92990875244141	https://www.genecards.org/cgi-bin/carddisp.pl?gene=HDAC4
PCDH19	Protocadherin 19	Protein Coding	Q8TAB3	52	GC0XM100291	2.9252290725708	https://www.genecards.org/cgi-bin/carddisp.pl?gene=PCDH19
EIF2AK3	Eukaryotic Translation Initiation Factor 2 Alpha Kinase 3	Protein Coding	Q9NZJ5	58	GC02M088556	2.92343854904175	https://www.genecards.org/cgi-bin/carddisp.pl?gene=EIF2AK3
CHRNA3	Cholinergic Receptor Nicotinic Alpha 3 Subunit	Protein Coding	P32297	54	GC15M148305	2.91338109970093	https://www.genecards.org/cgi-bin/carddisp.pl?gene=CHRNA3
CCL26	C-C Motif Chemokine Ligand 26	Protein Coding	Q9Y258	47	GC07M075769	2.91273355484009	https://www.genecards.org/cgi-bin/carddisp.pl?gene=CCL26
MIR125B2	MicroRNA 125b-2	RNA Gene		26	GC21P016590	2.91265058517456	https://www.genecards.org/cgi-bin/carddisp.pl?gene=MIR125B2
CTF1	Cardiotrophin 1	Protein Coding	Q16619	47	GC16P081674	2.9095721244812	https://www.genecards.org/cgi-bin/carddisp.pl?gene=CTF1
RAI1	Retinoic Acid Induced 1	Protein Coding	Q7Z5J4	48	GC17P111520	2.90903735160828	https://www.genecards.org/cgi-bin/carddisp.pl?gene=RAI1
UGCG	UDP-Glucose Ceramide Glucosyltransferase	Protein Coding	Q16739	53	GC09P111896	2.90176439285278	https://www.genecards.org/cgi-bin/carddisp.pl?gene=UGCG
SPTBN5	Spectrin Beta, Non-Erythrocytic 5	Protein Coding	Q9NRC6	43	GC15M041848	2.90084981918335	https://www.genecards.org/cgi-bin/carddisp.pl?gene=SPTBN5
HSPA5	Heat Shock Protein Family A (Hsp70) Member 5	Protein Coding	P11021	58	GC09M125234	2.89723324775696	https://www.genecards.org/cgi-bin/carddisp.pl?gene=HSPA5
CACNA2D1	Calcium Voltage-Gated Channel Auxiliary Subunit Alpha2delta 1	Protein Coding	P54289	55	GC07M081946	2.89468336105347	https://www.genecards.org/cgi-bin/carddisp.pl?gene=CACNA2D1
DNAH11	Dynein Axonemal Heavy Chain 11	Protein Coding	Q96DT5	51	GC07P021543	2.89372444152832	https://www.genecards.org/cgi-bin/carddisp.pl?gene=DNAH11
TNFSF12	TNF Superfamily Member 12	Protein Coding	O43508	46	GC17P111184	2.8922655582428	https://www.genecards.org/cgi-bin/carddisp.pl?gene=TNFSF12
IFNB1	Interferon Beta 1	Protein Coding	P01574	52	GC09M021077	2.89121079444885	https://www.genecards.org/cgi-bin/carddisp.pl?gene=IFNB1
FHOD3	Formin Homology 2 Domain Containing 3	Protein Coding	Q2V2M9	46	GC18P036297	2.88953685760498	https://www.genecards.org/cgi-bin/carddisp.pl?gene=FHOD3
HTR2C	5-Hydroxytryptamine Receptor 2C	Protein Coding	P28335	53	GC0XP114584	2.88949418067932	https://www.genecards.org/cgi-bin/carddisp.pl?gene=HTR2C
GOSR2	Golgi SNAP Receptor Complex Member 2	Protein Coding	O14653	51	GC17P112499	2.88682150840759	https://www.genecards.org/cgi-bin/carddisp.pl?gene=GOSR2
CFI	Complement Factor I	Protein Coding	P05156	55	GC04M109732	2.88656282424927	https://www.genecards.org/cgi-bin/carddisp.pl?gene=CFI
SLC22A3	Solute Carrier Family 22 Member 3	Protein Coding	O75751	51	GC06P160348	2.88377070426941	https://www.genecards.org/cgi-bin/carddisp.pl?gene=SLC22A3
ANGPTL6	Angiopoietin Like 6	Protein Coding	Q8NI99	45	GC19M010092	2.8835015296936	https://www.genecards.org/cgi-bin/carddisp.pl?gene=ANGPTL6
ULK4	Unc-51 Like Kinase 4	Protein Coding	Q96C45	46	GC03M041247	2.88330578804016	https://www.genecards.org/cgi-bin/carddisp.pl?gene=ULK4
RMRP	RNA Component Of Mitochondrial RNA Processing Endoribonuclease	RNA Gene		31	GC09M035655	2.87702035903931	https://www.genecards.org/cgi-bin/carddisp.pl?gene=RMRP
CYP2E1	Cytochrome P450 Family 2 Subfamily E Member 1	Protein Coding	P05181	55	GC10P133520	2.87689638137817	https://www.genecards.org/cgi-bin/carddisp.pl?gene=CYP2E1
GAMT	Guanidinoacetate N-Methyltransferase	Protein Coding	Q14353	55	GC19M001397	2.87607336044312	https://www.genecards.org/cgi-bin/carddisp.pl?gene=GAMT
SCN10A	Sodium Voltage-Gated Channel Alpha Subunit 10	Protein Coding	Q9Y5Y9	56	GC03M038714	2.87493419647217	https://www.genecards.org/cgi-bin/carddisp.pl?gene=SCN10A
HSD11B1	Hydroxysteroid 11-Beta Dehydrogenase 1	Protein Coding	P28845	59	GC01P209686	2.87087202072144	https://www.genecards.org/cgi-bin/carddisp.pl?gene=HSD11B1
CARD8	Caspase Recruitment Domain Family Member 8	Protein Coding	Q9Y2G2	47	GC19M093027	2.87049722671509	https://www.genecards.org/cgi-bin/carddisp.pl?gene=CARD8
FUNDC2	FUN14 Domain Containing 2	Protein Coding	Q9BWH2	43	GC0XP155025	2.86969780921936	https://www.genecards.org/cgi-bin/carddisp.pl?gene=FUNDC2
MALT1	MALT1 Paracaspase	Protein Coding	Q9UDY8	56	GC18P058671	2.86919069290161	https://www.genecards.org/cgi-bin/carddisp.pl?gene=MALT1
SHOC2	SHOC2 Leucine Rich Repeat Scaffold Protein	Protein Coding	Q9UQ13	50	GC10P110919	2.86915254592896	https://www.genecards.org/cgi-bin/carddisp.pl?gene=SHOC2
ASIC3	Acid Sensing Ion Channel Subunit 3	Protein Coding	Q9UHC3	49	GC07P151048	2.86872267723083	https://www.genecards.org/cgi-bin/carddisp.pl?gene=ASIC3
CYGB	Cytoglobin	Protein Coding	Q8WWM9	48	GC17M076527	2.8683762550354	https://www.genecards.org/cgi-bin/carddisp.pl?gene=CYGB
ANO1	Anoctamin 1	Protein Coding	Q5XXA6	54	GC11P089362	2.86751532554626	https://www.genecards.org/cgi-bin/carddisp.pl?gene=ANO1
DUSP22	Dual Specificity Phosphatase 22	Protein Coding	Q9NRW4	44	GC06P000716	2.86431765556335	https://www.genecards.org/cgi-bin/carddisp.pl?gene=DUSP22
APOC2	Apolipoprotein C2	Protein Coding	P02655	52	GC19P113254	2.86357975006104	https://www.genecards.org/cgi-bin/carddisp.pl?gene=APOC2
MAS1	MAS1 Proto-Oncogene, G Protein-Coupled Receptor	Protein Coding	P04201	43	GC06P162570	2.86262130737305	https://www.genecards.org/cgi-bin/carddisp.pl?gene=MAS1
S100A8	S100 Calcium Binding Protein A8	Protein Coding	P05109	51	GC01M160881	2.86235761642456	https://www.genecards.org/cgi-bin/carddisp.pl?gene=S100A8
STAT4	Signal Transducer And Activator Of Transcription 4	Protein Coding	Q14765	55	GC02M191029	2.85794973373413	https://www.genecards.org/cgi-bin/carddisp.pl?gene=STAT4
MPDZ	Multiple PDZ Domain Crumbs Cell Polarity Complex Component	Protein Coding	O75970	51	GC09M013105	2.85630631446838	https://www.genecards.org/cgi-bin/carddisp.pl?gene=MPDZ
ADSL	Adenylosuccinate Lyase	Protein Coding	P30566	56	GC22P040346	2.85614204406738	https://www.genecards.org/cgi-bin/carddisp.pl?gene=ADSL
ABAT	4-Aminobutyrate Aminotransferase	Protein Coding	P80404	55	GC16P008674	2.85612154006958	https://www.genecards.org/cgi-bin/carddisp.pl?gene=ABAT
MKI67	Marker Of Proliferation Ki-67	Protein Coding	P46013	52	GC10M128096	2.85469484329224	https://www.genecards.org/cgi-bin/carddisp.pl?gene=MKI67
BGN	Biglycan	Protein Coding	P21810	53	GC0XP153494	2.85428714752197	https://www.genecards.org/cgi-bin/carddisp.pl?gene=BGN
MIR19A	MicroRNA 19a	RNA Gene		27	GC13P091677	2.85339689254761	https://www.genecards.org/cgi-bin/carddisp.pl?gene=MIR19A
CHRNB4	Cholinergic Receptor Nicotinic Beta 4 Subunit	Protein Coding	P30926	53	GC15M078624	2.85247802734375	https://www.genecards.org/cgi-bin/carddisp.pl?gene=CHRNB4
WDR12	WD Repeat Domain 12	Protein Coding	Q9GZL7	46	GC02M202874	2.85238671302795	https://www.genecards.org/cgi-bin/carddisp.pl?gene=WDR12
IL1R2	Interleukin 1 Receptor Type 2	Protein Coding	P27930	53	GC02P101991	2.85111427307129	https://www.genecards.org/cgi-bin/carddisp.pl?gene=IL1R2
CDH13	Cadherin 13	Protein Coding	P55290	53	GC16P082626	2.85025000572205	https://www.genecards.org/cgi-bin/carddisp.pl?gene=CDH13
IL20	Interleukin 20	Protein Coding	Q9NYY1	47	GC01P206866	2.84924411773682	https://www.genecards.org/cgi-bin/carddisp.pl?gene=IL20
RASA1	RAS P21 Protein Activator 1	Protein Coding	P20936	55	GC05P087267	2.8406286239624	https://www.genecards.org/cgi-bin/carddisp.pl?gene=RASA1
MIR379	MicroRNA 379	RNA Gene		23	GC14P116757	2.84006690979004	https://www.genecards.org/cgi-bin/carddisp.pl?gene=MIR379
ASPM	Assembly Factor For Spindle Microtubules	Protein Coding	Q8IZT6	46	GC01M197084	2.83796954154968	https://www.genecards.org/cgi-bin/carddisp.pl?gene=ASPM
CELSR2	Cadherin EGF LAG Seven-Pass G-Type Receptor 2	Protein Coding	Q9HCU4	50	GC01P109364	2.83735609054565	https://www.genecards.org/cgi-bin/carddisp.pl?gene=CELSR2
MIR497	MicroRNA 497	RNA Gene		26	GC17M074819	2.83467292785645	https://www.genecards.org/cgi-bin/carddisp.pl?gene=MIR497
NAA25	N-Alpha-Acetyltransferase 25, NatB Auxiliary Subunit	Protein Coding	Q14CX7	43	GC12M112026	2.83335638046265	https://www.genecards.org/cgi-bin/carddisp.pl?gene=NAA25
TBK1	TANK Binding Kinase 1	Protein Coding	Q9UHD2	58	GC12P064451	2.83116459846497	https://www.genecards.org/cgi-bin/carddisp.pl?gene=TBK1
TIMD4	T Cell Immunoglobulin And Mucin Domain Containing 4	Protein Coding	Q96H15	46	GC05M156919	2.8244743347168	https://www.genecards.org/cgi-bin/carddisp.pl?gene=TIMD4
EPHA3	EPH Receptor A3	Protein Coding	P29320	55	GC03P089077	2.82074356079102	https://www.genecards.org/cgi-bin/carddisp.pl?gene=EPHA3
TCF21	Transcription Factor 21	Protein Coding	O43680	44	GC06P133889	2.81731295585632	https://www.genecards.org/cgi-bin/carddisp.pl?gene=TCF21
NPHS1	NPHS1 Adhesion Molecule, Nephrin	Protein Coding	O60500	55	GC19M035825	2.81281089782715	https://www.genecards.org/cgi-bin/carddisp.pl?gene=NPHS1
SCN3A	Sodium Voltage-Gated Channel Alpha Subunit 3	Protein Coding	Q9NY46	56	GC02M165087	2.81126093864441	https://www.genecards.org/cgi-bin/carddisp.pl?gene=SCN3A
PRKACA	Protein Kinase CAMP-Activated Catalytic Subunit Alpha	Protein Coding	P17612	61	GC19M092217	2.81085014343262	https://www.genecards.org/cgi-bin/carddisp.pl?gene=PRKACA
SOX17	SRY-Box Transcription Factor 17	Protein Coding	Q9H6I2	51	GC08P054457	2.80714559555054	https://www.genecards.org/cgi-bin/carddisp.pl?gene=SOX17
CCNH	Cyclin H	Protein Coding	P51946	54	GC05M087311	2.80573844909668	https://www.genecards.org/cgi-bin/carddisp.pl?gene=CCNH
MLYCD	Malonyl-CoA Decarboxylase	Protein Coding	O95822	50	GC16P083899	2.80429244041443	https://www.genecards.org/cgi-bin/carddisp.pl?gene=MLYCD
IDH1	Isocitrate Dehydrogenase (NADP(+)) 1	Protein Coding	O75874	61	GC02M208236	2.8038113117218	https://www.genecards.org/cgi-bin/carddisp.pl?gene=IDH1
ABCC5	ATP Binding Cassette Subfamily C Member 5	Protein Coding	O15440	52	GC03M183919	2.79857325553894	https://www.genecards.org/cgi-bin/carddisp.pl?gene=ABCC5
SLC24A3	Solute Carrier Family 24 Member 3	Protein Coding	Q9HC58	47	GC20P019212	2.79845833778381	https://www.genecards.org/cgi-bin/carddisp.pl?gene=SLC24A3
TRPC6	Transient Receptor Potential Cation Channel Subfamily C Member 6	Protein Coding	Q9Y210	58	GC11M101451	2.79506301879883	https://www.genecards.org/cgi-bin/carddisp.pl?gene=TRPC6
AKT2	AKT Serine/Threonine Kinase 2	Protein Coding	P31751	62	GC19M040230	2.79201769828796	https://www.genecards.org/cgi-bin/carddisp.pl?gene=AKT2
FIRRE	Firre Intergenic Repeating RNA Element	RNA Gene		16	GC0XM131691	2.78905439376831	https://www.genecards.org/cgi-bin/carddisp.pl?gene=FIRRE
FOXF1	Forkhead Box F1	Protein Coding	Q12946	49	GC16P086510	2.78764700889587	https://www.genecards.org/cgi-bin/carddisp.pl?gene=FOXF1
COL6A3	Collagen Type VI Alpha 3 Chain	Protein Coding	P12111	53	GC02M237324	2.78719162940979	https://www.genecards.org/cgi-bin/carddisp.pl?gene=COL6A3
HNF1B	HNF1 Homeobox B	Protein Coding	P35680	52	GC17M037686	2.78644895553589	https://www.genecards.org/cgi-bin/carddisp.pl?gene=HNF1B
FST	Follistatin	Protein Coding	P19883	57	GC05P053480	2.7862548828125	https://www.genecards.org/cgi-bin/carddisp.pl?gene=FST
SNHG5	Small Nucleolar RNA Host Gene 5	RNA Gene		28	GC06M085650	2.78507208824158	https://www.genecards.org/cgi-bin/carddisp.pl?gene=SNHG5
MME	Membrane Metalloendopeptidase	Protein Coding	P08473	59	GC03P155024	2.78386855125427	https://www.genecards.org/cgi-bin/carddisp.pl?gene=MME
TYRO3	TYRO3 Protein Tyrosine Kinase	Protein Coding	Q06418	56	GC15P041557	2.77993392944336	https://www.genecards.org/cgi-bin/carddisp.pl?gene=TYRO3
GLDC	Glycine Decarboxylase	Protein Coding	P23378	55	GC09M006522	2.77673053741455	https://www.genecards.org/cgi-bin/carddisp.pl?gene=GLDC
SCGN	Secretagogin, EF-Hand Calcium Binding Protein	Protein Coding	O76038	47	GC06P025652	2.77564740180969	https://www.genecards.org/cgi-bin/carddisp.pl?gene=SCGN
LOC126861856	BRD4-Independent Group 4 Enhancer GRCh37_chr13:110846747-110847946	Functional Element		4	GC13P110194	2.77548241615295	https://www.genecards.org/cgi-bin/carddisp.pl?gene=LOC126861856
DINOL	Damage Induced Long Noncoding RNA	RNA Gene		11	GC06M094840	2.77435874938965	https://www.genecards.org/cgi-bin/carddisp.pl?gene=DINOL
ACYP2	Acylphosphatase 2	Protein Coding	P14621	46	GC02P053970	2.7731990814209	https://www.genecards.org/cgi-bin/carddisp.pl?gene=ACYP2
DPH1	Diphthamide Biosynthesis 1	Protein Coding	Q9BZG8	49	GC17P002030	2.77097702026367	https://www.genecards.org/cgi-bin/carddisp.pl?gene=DPH1
ARSB	Arylsulfatase B	Protein Coding	P15848	55	GC05M078777	2.76698541641235	https://www.genecards.org/cgi-bin/carddisp.pl?gene=ARSB
SIGMAR1	Sigma Non-Opioid Intracellular Receptor 1	Protein Coding	Q99720	55	GC09M034634	2.76678085327148	https://www.genecards.org/cgi-bin/carddisp.pl?gene=SIGMAR1
FCN1	Ficolin 1	Protein Coding	O00602	47	GC09M135687	2.76678085327148	https://www.genecards.org/cgi-bin/carddisp.pl?gene=FCN1
MAPK10	Mitogen-Activated Protein Kinase 10	Protein Coding	P53779	55	GC04M085990	2.76528549194336	https://www.genecards.org/cgi-bin/carddisp.pl?gene=MAPK10
PLN	Phospholamban	Protein Coding	P26678	53	GC06P118548	2.76183295249939	https://www.genecards.org/cgi-bin/carddisp.pl?gene=PLN
NRGN	Neurogranin	Protein Coding	Q92686	47	GC11P124739	2.75697803497314	https://www.genecards.org/cgi-bin/carddisp.pl?gene=NRGN
PIGA	Phosphatidylinositol Glycan Anchor Biosynthesis Class A	Protein Coding	P37287	52	GC0XM015319	2.75590324401855	https://www.genecards.org/cgi-bin/carddisp.pl?gene=PIGA
SLC12A1	Solute Carrier Family 12 Member 1	Protein Coding	Q13621	56	GC15P157296	2.75388050079346	https://www.genecards.org/cgi-bin/carddisp.pl?gene=SLC12A1
ITGAE	Integrin Subunit Alpha E	Protein Coding	P38570	49	GC17M074588	2.75241494178772	https://www.genecards.org/cgi-bin/carddisp.pl?gene=ITGAE
MIR181A2	MicroRNA 181a-2	RNA Gene		27	GC09P124692	2.75107288360596	https://www.genecards.org/cgi-bin/carddisp.pl?gene=MIR181A2
HRH3	Histamine Receptor H3	Protein Coding	Q9Y5N1	51	GC20M062214	2.74736309051514	https://www.genecards.org/cgi-bin/carddisp.pl?gene=HRH3
XKR6	XK Related 6	Protein Coding	Q5GH73	40	GC08M010896	2.74598026275635	https://www.genecards.org/cgi-bin/carddisp.pl?gene=XKR6
CALB2	Calbindin 2	Protein Coding	P22676	48	GC16P071358	2.74346923828125	https://www.genecards.org/cgi-bin/carddisp.pl?gene=CALB2
ORM1	Orosomucoid 1	Protein Coding	P02763	47	GC09P114323	2.74186372756958	https://www.genecards.org/cgi-bin/carddisp.pl?gene=ORM1
CFHR5	Complement Factor H Related 5	Protein Coding	Q9BXR6	47	GC01P196977	2.74047040939331	https://www.genecards.org/cgi-bin/carddisp.pl?gene=CFHR5
EFNA1	Ephrin A1	Protein Coding	P20827	52	GC01P155127	2.73873472213745	https://www.genecards.org/cgi-bin/carddisp.pl?gene=EFNA1
OXT	Oxytocin/Neurophysin I Prepropeptide	Protein Coding	P01178	47	GC20P008141	2.73861145973206	https://www.genecards.org/cgi-bin/carddisp.pl?gene=OXT
WNT3	Wnt Family Member 3	Protein Coding	P56703	55	GC17M046762	2.73733758926392	https://www.genecards.org/cgi-bin/carddisp.pl?gene=WNT3
MIR5100	MicroRNA 5100	RNA Gene		15	GC10P044401	2.73709893226624	https://www.genecards.org/cgi-bin/carddisp.pl?gene=MIR5100
SCARB1	Scavenger Receptor Class B Member 1	Protein Coding	Q8WTV0	56	GC12M124776	2.73274946212769	https://www.genecards.org/cgi-bin/carddisp.pl?gene=SCARB1
MIR100	MicroRNA 100	RNA Gene		28	GC11M122152	2.72917747497559	https://www.genecards.org/cgi-bin/carddisp.pl?gene=MIR100
ITGAV	Integrin Subunit Alpha V	Protein Coding	P06756	56	GC02P186589	2.72862935066223	https://www.genecards.org/cgi-bin/carddisp.pl?gene=ITGAV
FHIP1A	FHF Complex Subunit HOOK Interacting Protein 1A	Protein Coding	Q05DH4	33	GC04P151449	2.72556447982788	https://www.genecards.org/cgi-bin/carddisp.pl?gene=FHIP1A
SPATA31F1	SPATA31 Subfamily F Member 1	Protein Coding	Q6ZU69	30	GC09M034723	2.72556447982788	https://www.genecards.org/cgi-bin/carddisp.pl?gene=SPATA31F1
APCS	Amyloid P Component, Serum	Protein Coding	P02743	51	GC01P159587	2.72255873680115	https://www.genecards.org/cgi-bin/carddisp.pl?gene=APCS
IDUA	Alpha-L-Iduronidase	Protein Coding	P35475	54	GC04P000986	2.71476268768311	https://www.genecards.org/cgi-bin/carddisp.pl?gene=IDUA
CARD14	Caspase Recruitment Domain Family Member 14	Protein Coding	Q9BXL6	51	GC17P113324	2.71443462371826	https://www.genecards.org/cgi-bin/carddisp.pl?gene=CARD14
MON1B	MON1 Homolog B, Secretory Trafficking Associated	Protein Coding	Q7L1V2	40	GC16P077190	2.71443462371826	https://www.genecards.org/cgi-bin/carddisp.pl?gene=MON1B
ICAM3	Intercellular Adhesion Molecule 3	Protein Coding	P32942	50	GC19M092063	2.7134997844696	https://www.genecards.org/cgi-bin/carddisp.pl?gene=ICAM3
CYP19A1	Cytochrome P450 Family 19 Subfamily A Member 1	Protein Coding	P11511	56	GC15M051208	2.71027708053589	https://www.genecards.org/cgi-bin/carddisp.pl?gene=CYP19A1
MIR659	MicroRNA 659	RNA Gene		23	GC22M077918	2.70948648452759	https://www.genecards.org/cgi-bin/carddisp.pl?gene=MIR659
BAG3	BAG Cochaperone 3	Protein Coding	O95817	52	GC10P119651	2.70822024345398	https://www.genecards.org/cgi-bin/carddisp.pl?gene=BAG3
KCNA3	Potassium Voltage-Gated Channel Subfamily A Member 3	Protein Coding	P22001	53	GC01M110654	2.706946849823	https://www.genecards.org/cgi-bin/carddisp.pl?gene=KCNA3
HIF3A	Hypoxia Inducible Factor 3 Subunit Alpha	Protein Coding	Q9Y2N7	47	GC19P046297	2.70570707321167	https://www.genecards.org/cgi-bin/carddisp.pl?gene=HIF3A
CALCRL	Calcitonin Receptor Like Receptor	Protein Coding	Q16602	54	GC02M187341	2.70550775527954	https://www.genecards.org/cgi-bin/carddisp.pl?gene=CALCRL
CHRNA4	Cholinergic Receptor Nicotinic Alpha 4 Subunit	Protein Coding	P43681	58	GC20M063343	2.70498085021973	https://www.genecards.org/cgi-bin/carddisp.pl?gene=CHRNA4
GALNT3	Polypeptide N-Acetylgalactosaminyltransferase 3	Protein Coding	Q14435	54	GC02M165747	2.70484590530396	https://www.genecards.org/cgi-bin/carddisp.pl?gene=GALNT3
SOAT1	Sterol O-Acyltransferase 1	Protein Coding	P35610	53	GC01P179294	2.70128488540649	https://www.genecards.org/cgi-bin/carddisp.pl?gene=SOAT1
TOX	Thymocyte Selection Associated High Mobility Group Box	Protein Coding	O94900	46	GC08M058805	2.70023345947266	https://www.genecards.org/cgi-bin/carddisp.pl?gene=TOX
PSMC3	Proteasome 26S Subunit, ATPase 3	Protein Coding	P17980	53	GC11M125007	2.69934272766113	https://www.genecards.org/cgi-bin/carddisp.pl?gene=PSMC3
MIR485	MicroRNA 485	RNA Gene		25	GC14P116766	2.69759440422058	https://www.genecards.org/cgi-bin/carddisp.pl?gene=MIR485
TNFSF11	TNF Superfamily Member 11	Protein Coding	O14788	58	GC13P042562	2.69317722320557	https://www.genecards.org/cgi-bin/carddisp.pl?gene=TNFSF11
LMX1B	LIM Homeobox Transcription Factor 1 Beta	Protein Coding	O60663	53	GC09P126770	2.69113492965698	https://www.genecards.org/cgi-bin/carddisp.pl?gene=LMX1B
LTBP2	Latent Transforming Growth Factor Beta Binding Protein 2	Protein Coding	Q14767	52	GC14M074498	2.68849921226501	https://www.genecards.org/cgi-bin/carddisp.pl?gene=LTBP2
TERC	Telomerase RNA Component	RNA Gene		35	GC03M169765	2.68839502334595	https://www.genecards.org/cgi-bin/carddisp.pl?gene=TERC
ABCD2	ATP Binding Cassette Subfamily D Member 2	Protein Coding	Q9UBJ2	50	GC12M039530	2.68469738960266	https://www.genecards.org/cgi-bin/carddisp.pl?gene=ABCD2
STAT1	Signal Transducer And Activator Of Transcription 1	Protein Coding	P42224	61	GC02M190908	2.68335723876953	https://www.genecards.org/cgi-bin/carddisp.pl?gene=STAT1
TNFAIP3	TNF Alpha Induced Protein 3	Protein Coding	P21580	57	GC06P137866	2.68335103988647	https://www.genecards.org/cgi-bin/carddisp.pl?gene=TNFAIP3
SERPINA7	Serpin Family A Member 7	Protein Coding	P05543	50	GC0XM106032	2.68167209625244	https://www.genecards.org/cgi-bin/carddisp.pl?gene=SERPINA7
PRRT2	Proline Rich Transmembrane Protein 2	Protein Coding	Q7Z6L0	50	GC16P029811	2.67965126037598	https://www.genecards.org/cgi-bin/carddisp.pl?gene=PRRT2
FCAR	Fc Alpha Receptor	Protein Coding	P24071	49	GC19P113700	2.67944478988647	https://www.genecards.org/cgi-bin/carddisp.pl?gene=FCAR
NPTX1	Neuronal Pentraxin 1	Protein Coding	Q15818	49	GC17M080466	2.67746925354004	https://www.genecards.org/cgi-bin/carddisp.pl?gene=NPTX1
DAXX	Death Domain Associated Protein	Protein Coding	Q9UER7	52	GC06M033318	2.67720031738281	https://www.genecards.org/cgi-bin/carddisp.pl?gene=DAXX
SLC39A7	Solute Carrier Family 39 Member 7	Protein Coding	Q92504	50	GC06P033200	2.67104530334473	https://www.genecards.org/cgi-bin/carddisp.pl?gene=SLC39A7
AQP10	Aquaporin 10	Protein Coding	Q96PS8	43	GC01P154321	2.67104530334473	https://www.genecards.org/cgi-bin/carddisp.pl?gene=AQP10
TAS2R50	Taste 2 Receptor Member 50	Protein Coding	P59544	35	GC12M010985	2.67104530334473	https://www.genecards.org/cgi-bin/carddisp.pl?gene=TAS2R50
SLC26A11	Solute Carrier Family 26 Member 11	Protein Coding	Q86WA9	44	GC17P080219	2.66966247558594	https://www.genecards.org/cgi-bin/carddisp.pl?gene=SLC26A11
ENDOV	Endonuclease V	Protein Coding	Q8N8Q3	40	GC17P080415	2.66966247558594	https://www.genecards.org/cgi-bin/carddisp.pl?gene=ENDOV
PTPRF	Protein Tyrosine Phosphatase Receptor Type F	Protein Coding	P10586	58	GC01P049089	2.66748809814453	https://www.genecards.org/cgi-bin/carddisp.pl?gene=PTPRF
MIR665	MicroRNA 665	RNA Gene		15	GC14P116780	2.66282558441162	https://www.genecards.org/cgi-bin/carddisp.pl?gene=MIR665
NAGS	N-Acetylglutamate Synthase	Protein Coding	Q8N159	50	GC17P044004	2.66235208511353	https://www.genecards.org/cgi-bin/carddisp.pl?gene=NAGS
CACNB4	Calcium Voltage-Gated Channel Auxiliary Subunit Beta 4	Protein Coding	O00305	55	GC02M151832	2.66150903701782	https://www.genecards.org/cgi-bin/carddisp.pl?gene=CACNB4
WT1	WT1 Transcription Factor	Protein Coding	P19544	56	GC11M032365	2.6612811088562	https://www.genecards.org/cgi-bin/carddisp.pl?gene=WT1
MCCC2	Methylcrotonyl-CoA Carboxylase Subunit 2	Protein Coding	Q9HCC0	52	GC05P077745	2.66110992431641	https://www.genecards.org/cgi-bin/carddisp.pl?gene=MCCC2
METTL3	Methyltransferase 3, N6-Adenosine-Methyltransferase Complex Catalytic Subunit	Protein Coding	Q86U44	50	GC14M021498	2.65929985046387	https://www.genecards.org/cgi-bin/carddisp.pl?gene=METTL3
TPP1	Tripeptidyl Peptidase 1	Protein Coding	O14773	54	GC11M012130	2.65744543075562	https://www.genecards.org/cgi-bin/carddisp.pl?gene=TPP1
SLC12A4	Solute Carrier Family 12 Member 4	Protein Coding	Q9UP95	52	GC16M073094	2.65630722045898	https://www.genecards.org/cgi-bin/carddisp.pl?gene=SLC12A4
EIF2AK2	Eukaryotic Translation Initiation Factor 2 Alpha Kinase 2	Protein Coding	P19525	59	GC02M037099	2.65572023391724	https://www.genecards.org/cgi-bin/carddisp.pl?gene=EIF2AK2
DCC	DCC Netrin 1 Receptor	Protein Coding	P43146	56	GC18P052340	2.65572023391724	https://www.genecards.org/cgi-bin/carddisp.pl?gene=DCC
KRT5	Keratin 5	Protein Coding	P13647	54	GC12M052514	2.65572023391724	https://www.genecards.org/cgi-bin/carddisp.pl?gene=KRT5
SERPINB8	Serpin Family B Member 8	Protein Coding	P50452	50	GC18P063975	2.65572023391724	https://www.genecards.org/cgi-bin/carddisp.pl?gene=SERPINB8
SLC26A8	Solute Carrier Family 26 Member 8	Protein Coding	Q96RN1	50	GC06M093931	2.65572023391724	https://www.genecards.org/cgi-bin/carddisp.pl?gene=SLC26A8
P2RX6	Purinergic Receptor P2X 6	Protein Coding	O15547	49	GC22P069992	2.65572023391724	https://www.genecards.org/cgi-bin/carddisp.pl?gene=P2RX6
MLF1	Myeloid Leukemia Factor 1	Protein Coding	P58340	48	GC03P158571	2.65572023391724	https://www.genecards.org/cgi-bin/carddisp.pl?gene=MLF1
MCM10	Minichromosome Maintenance 10 Replication Initiation Factor	Protein Coding	Q7L590	46	GC10P013161	2.65572023391724	https://www.genecards.org/cgi-bin/carddisp.pl?gene=MCM10
KRT74	Keratin 74	Protein Coding	Q7RTS7	45	GC12M052565	2.65572023391724	https://www.genecards.org/cgi-bin/carddisp.pl?gene=KRT74
VTI1A	Vesicle Transport Through Interaction With T-SNAREs 1A	Protein Coding	Q96AJ9	45	GC10P112446	2.65572023391724	https://www.genecards.org/cgi-bin/carddisp.pl?gene=VTI1A
DMXL2	Dmx Like 2	Protein Coding	Q8TDJ6	44	GC15M051447	2.65572023391724	https://www.genecards.org/cgi-bin/carddisp.pl?gene=DMXL2
PGLYRP2	Peptidoglycan Recognition Protein 2	Protein Coding	Q96PD5	44	GC19M015468	2.65572023391724	https://www.genecards.org/cgi-bin/carddisp.pl?gene=PGLYRP2
SGIP1	SH3GL Interacting Endocytic Adaptor 1	Protein Coding	Q9BQI5	42	GC01P066533	2.65572023391724	https://www.genecards.org/cgi-bin/carddisp.pl?gene=SGIP1
HEATR5B	HEAT Repeat Containing 5B	Protein Coding	Q9P2D3	41	GC02M036949	2.65572023391724	https://www.genecards.org/cgi-bin/carddisp.pl?gene=HEATR5B
MYOM3	Myomesin 3	Protein Coding	Q5VTT5	41	GC01M024056	2.65572023391724	https://www.genecards.org/cgi-bin/carddisp.pl?gene=MYOM3
TAF3	TATA-Box Binding Protein Associated Factor 3	Protein Coding	Q5VWG9	41	GC10P007860	2.65572023391724	https://www.genecards.org/cgi-bin/carddisp.pl?gene=TAF3
FSTL4	Follistatin Like 4	Protein Coding	Q6MZW2	40	GC05M133196	2.65572023391724	https://www.genecards.org/cgi-bin/carddisp.pl?gene=FSTL4
TMPRSS11B	Transmembrane Serine Protease 11B	Protein Coding	Q86T26	40	GC04M068226	2.65572023391724	https://www.genecards.org/cgi-bin/carddisp.pl?gene=TMPRSS11B
WDR31	WD Repeat Domain 31	Protein Coding	Q8NA23	40	GC09M113313	2.65572023391724	https://www.genecards.org/cgi-bin/carddisp.pl?gene=WDR31
FCRLB	Fc Receptor Like B	Protein Coding	Q6BAA4	39	GC01P161721	2.65572023391724	https://www.genecards.org/cgi-bin/carddisp.pl?gene=FCRLB
OR2A25	Olfactory Receptor Family 2 Subfamily A Member 25	Protein Coding	A4D2G3	39	GC07P157925	2.65572023391724	https://www.genecards.org/cgi-bin/carddisp.pl?gene=OR2A25
WDR55	WD Repeat Domain 55	Protein Coding	Q9H6Y2	37	GC05P153510	2.65572023391724	https://www.genecards.org/cgi-bin/carddisp.pl?gene=WDR55
ZNF132	Zinc Finger Protein 132	Protein Coding	P52740	37	GC19M058432	2.65572023391724	https://www.genecards.org/cgi-bin/carddisp.pl?gene=ZNF132
LY6G5B	Lymphocyte Antigen 6 Family Member G5B	Protein Coding	Q8NDX9	35	GC06P134826	2.65572023391724	https://www.genecards.org/cgi-bin/carddisp.pl?gene=LY6G5B
OR13G1	Olfactory Receptor Family 13 Subfamily G Member 1	Protein Coding	Q8NGZ3	35	GC01M247672	2.65572023391724	https://www.genecards.org/cgi-bin/carddisp.pl?gene=OR13G1
LGALS14	Galectin 14	Protein Coding	Q8TCE9	34	GC19P039704	2.65572023391724	https://www.genecards.org/cgi-bin/carddisp.pl?gene=LGALS14
RPLP0P4	Ribosomal Protein Lateral Stalk Subunit P0 Pseudogene 4	Pseudogene		9	GC01P164428	2.65572023391724	https://www.genecards.org/cgi-bin/carddisp.pl?gene=RPLP0P4
MYPN	Myopalladin	Protein Coding	Q86TC9	50	GC10P068106	2.65552115440369	https://www.genecards.org/cgi-bin/carddisp.pl?gene=MYPN
ITGA3	Integrin Subunit Alpha 3	Protein Coding	P26006	56	GC17P050055	2.65465641021729	https://www.genecards.org/cgi-bin/carddisp.pl?gene=ITGA3
SLPI	Secretory Leukocyte Peptidase Inhibitor	Protein Coding	P03973	50	GC20M045252	2.65312838554382	https://www.genecards.org/cgi-bin/carddisp.pl?gene=SLPI
MIR30D	MicroRNA 30d	RNA Gene		24	GC08M134804	2.65019798278809	https://www.genecards.org/cgi-bin/carddisp.pl?gene=MIR30D
BTK	Bruton Tyrosine Kinase	Protein Coding	Q06187	62	GC0XM101349	2.64666032791138	https://www.genecards.org/cgi-bin/carddisp.pl?gene=BTK
LPXN	Leupaxin	Protein Coding	O60711	49	GC11M125088	2.64648032188416	https://www.genecards.org/cgi-bin/carddisp.pl?gene=LPXN
MIR33A	MicroRNA 33a	RNA Gene		26	GC22P041900	2.64415383338928	https://www.genecards.org/cgi-bin/carddisp.pl?gene=MIR33A
HNRNPA1	Heterogeneous Nuclear Ribonucleoprotein A1	Protein Coding	P09651	56	GC12P054280	2.64396739006042	https://www.genecards.org/cgi-bin/carddisp.pl?gene=HNRNPA1
HNRNPA2B1	Heterogeneous Nuclear Ribonucleoprotein A2/B1	Protein Coding	P22626	54	GC07M026174	2.64396739006042	https://www.genecards.org/cgi-bin/carddisp.pl?gene=HNRNPA2B1
LPAL2	Lipoprotein(A) Like 2 (Pseudogene)	Pseudogene	Q16609	31	GC06M160466	2.64251899719238	https://www.genecards.org/cgi-bin/carddisp.pl?gene=LPAL2
DEFB4A	Defensin Beta 4A	Protein Coding	O15263	44	GC08P009676	2.64129304885864	https://www.genecards.org/cgi-bin/carddisp.pl?gene=DEFB4A
CEACAM1	CEA Cell Adhesion Molecule 1	Protein Coding	P13688	53	GC19M042507	2.64076066017151	https://www.genecards.org/cgi-bin/carddisp.pl?gene=CEACAM1
CDC5L	Cell Division Cycle 5 Like	Protein Coding	Q99459	46	GC06P044387	2.64056396484375	https://www.genecards.org/cgi-bin/carddisp.pl?gene=CDC5L
ACKR3	Atypical Chemokine Receptor 3	Protein Coding	P25106	50	GC02P236537	2.63697671890259	https://www.genecards.org/cgi-bin/carddisp.pl?gene=ACKR3
POLR3B	RNA Polymerase III Subunit B	Protein Coding	Q9NW08	52	GC12P106357	2.63379335403442	https://www.genecards.org/cgi-bin/carddisp.pl?gene=POLR3B
MIR185	MicroRNA 185	RNA Gene		29	GC22P069932	2.63320446014404	https://www.genecards.org/cgi-bin/carddisp.pl?gene=MIR185
MIR181D	MicroRNA 181d	RNA Gene		26	GC19P013874	2.63176679611206	https://www.genecards.org/cgi-bin/carddisp.pl?gene=MIR181D
ASS1	Argininosuccinate Synthase 1	Protein Coding	P00966	56	GC09P130444	2.6254563331604	https://www.genecards.org/cgi-bin/carddisp.pl?gene=ASS1
CDK5R1	Cyclin Dependent Kinase 5 Regulatory Subunit 1	Protein Coding	Q15078	54	GC17P032486	2.62006783485413	https://www.genecards.org/cgi-bin/carddisp.pl?gene=CDK5R1
PLA2G6	Phospholipase A2 Group VI	Protein Coding	O60733	55	GC22M078732	2.61832761764526	https://www.genecards.org/cgi-bin/carddisp.pl?gene=PLA2G6
ANK2	Ankyrin 2	Protein Coding	Q01484	50	GC04P112735	2.61734485626221	https://www.genecards.org/cgi-bin/carddisp.pl?gene=ANK2
SIL1	SIL1 Nucleotide Exchange Factor	Protein Coding	Q9H173	50	GC05M138975	2.61618328094482	https://www.genecards.org/cgi-bin/carddisp.pl?gene=SIL1
GCLM	Glutamate-Cysteine Ligase Modifier Subunit	Protein Coding	P48507	50	GC01M093885	2.61519527435303	https://www.genecards.org/cgi-bin/carddisp.pl?gene=GCLM
SCN4A	Sodium Voltage-Gated Channel Alpha Subunit 4	Protein Coding	P35499	54	GC17M063938	2.61143779754639	https://www.genecards.org/cgi-bin/carddisp.pl?gene=SCN4A
TG	Thyroglobulin	Protein Coding	P01266	53	GC08P132866	2.61133170127869	https://www.genecards.org/cgi-bin/carddisp.pl?gene=TG
LBP	Lipopolysaccharide Binding Protein	Protein Coding	P18428	52	GC20P038346	2.61123895645142	https://www.genecards.org/cgi-bin/carddisp.pl?gene=LBP
VEGFB	Vascular Endothelial Growth Factor B	Protein Coding	P49765	52	GC11P064234	2.61100912094116	https://www.genecards.org/cgi-bin/carddisp.pl?gene=VEGFB
FALEC	Focally Amplified Long Non-Coding RNA In Epithelial Cancer	RNA Gene		23	GC01P164239	2.60988330841064	https://www.genecards.org/cgi-bin/carddisp.pl?gene=FALEC
ALDH1L1	Aldehyde Dehydrogenase 1 Family Member L1	Protein Coding	O75891	48	GC03M126103	2.60886144638062	https://www.genecards.org/cgi-bin/carddisp.pl?gene=ALDH1L1
PENK	Proenkephalin	Protein Coding	P01210	46	GC08M056436	2.6087589263916	https://www.genecards.org/cgi-bin/carddisp.pl?gene=PENK
NCAM1	Neural Cell Adhesion Molecule 1	Protein Coding	P13591	57	GC11P112961	2.60662722587585	https://www.genecards.org/cgi-bin/carddisp.pl?gene=NCAM1
ITPR3	Inositol 1,4,5-Trisphosphate Receptor Type 3	Protein Coding	Q14573	55	GC06P033620	2.60584163665771	https://www.genecards.org/cgi-bin/carddisp.pl?gene=ITPR3
MIRLET7F1	MicroRNA Let-7f-1	RNA Gene		25	GC09P100423	2.60397911071777	https://www.genecards.org/cgi-bin/carddisp.pl?gene=MIRLET7F1
PPT1	Palmitoyl-Protein Thioesterase 1	Protein Coding	P50897	56	GC01M040199	2.60375738143921	https://www.genecards.org/cgi-bin/carddisp.pl?gene=PPT1
SCIN	Scinderin	Protein Coding	Q9Y6U3	46	GC07P012570	2.60077548027039	https://www.genecards.org/cgi-bin/carddisp.pl?gene=SCIN
TRC-GCA24-1	TRNA-Cys (GCA) 24-1	RNA Gene		11	GC17M077502	2.59722566604614	https://www.genecards.org/cgi-bin/carddisp.pl?gene=TRC-GCA24-1
LAMA2	Laminin Subunit Alpha 2	Protein Coding	P24043	53	GC06P136404	2.59676456451416	https://www.genecards.org/cgi-bin/carddisp.pl?gene=LAMA2
TACR1	Tachykinin Receptor 1	Protein Coding	P25103	54	GC02M075597	2.59643936157227	https://www.genecards.org/cgi-bin/carddisp.pl?gene=TACR1
PATJ	PATJ Crumbs Cell Polarity Complex Component	Protein Coding	Q8NI35	45	GC01P061743	2.59469747543335	https://www.genecards.org/cgi-bin/carddisp.pl?gene=PATJ
GAS5-AS1	GAS5 Antisense RNA 1	RNA Gene		20	GC01P173863	2.59205293655396	https://www.genecards.org/cgi-bin/carddisp.pl?gene=GAS5-AS1
SCN11A	Sodium Voltage-Gated Channel Alpha Subunit 11	Protein Coding	Q9UI33	52	GC03M038862	2.59164452552795	https://www.genecards.org/cgi-bin/carddisp.pl?gene=SCN11A
MIR184	MicroRNA 184	RNA Gene		29	GC15P079209	2.58937978744507	https://www.genecards.org/cgi-bin/carddisp.pl?gene=MIR184
MMP14	Matrix Metallopeptidase 14	Protein Coding	P50281	59	GC14P045941	2.58791875839233	https://www.genecards.org/cgi-bin/carddisp.pl?gene=MMP14
RUNX2	RUNX Family Transcription Factor 2	Protein Coding	Q13950	55	GC06P135072	2.58683586120605	https://www.genecards.org/cgi-bin/carddisp.pl?gene=RUNX2
TRIM31	Tripartite Motif Containing 31	Protein Coding	Q9BZY9	46	GC06M093687	2.58423042297363	https://www.genecards.org/cgi-bin/carddisp.pl?gene=TRIM31
SNHG7	Small Nucleolar RNA Host Gene 7	RNA Gene		29	GC09M138725	2.58404517173767	https://www.genecards.org/cgi-bin/carddisp.pl?gene=SNHG7
RCAN1	Regulator Of Calcineurin 1	Protein Coding	P53805	52	GC21M034513	2.58288264274597	https://www.genecards.org/cgi-bin/carddisp.pl?gene=RCAN1
ENOX1	Ecto-NOX Disulfide-Thiol Exchanger 1	Protein Coding	Q8TC92	41	GC13M043213	2.58198571205139	https://www.genecards.org/cgi-bin/carddisp.pl?gene=ENOX1
P2RX7	Purinergic Receptor P2X 7	Protein Coding	Q99572	55	GC12P133258	2.58053112030029	https://www.genecards.org/cgi-bin/carddisp.pl?gene=P2RX7
CD4	CD4 Molecule	Protein Coding	P01730	59	GC12P006786	2.57804107666016	https://www.genecards.org/cgi-bin/carddisp.pl?gene=CD4
WDR45	WD Repeat Domain 45	Protein Coding	Q9Y484	49	GC0XM049074	2.57577991485596	https://www.genecards.org/cgi-bin/carddisp.pl?gene=WDR45
INTS5	Integrator Complex Subunit 5	Protein Coding	Q6P9B9	43	GC11M125244	2.57552194595337	https://www.genecards.org/cgi-bin/carddisp.pl?gene=INTS5
CACNB2	Calcium Voltage-Gated Channel Auxiliary Subunit Beta 2	Protein Coding	Q08289	55	GC10P018141	2.57432222366333	https://www.genecards.org/cgi-bin/carddisp.pl?gene=CACNB2
MAP4K4	Mitogen-Activated Protein Kinase Kinase Kinase Kinase 4	Protein Coding	O95819	55	GC02P101696	2.57094144821167	https://www.genecards.org/cgi-bin/carddisp.pl?gene=MAP4K4
WNT9B	Wnt Family Member 9B	Protein Coding	O14905	50	GC17P046833	2.57094144821167	https://www.genecards.org/cgi-bin/carddisp.pl?gene=WNT9B
LRRC37A2	Leucine Rich Repeat Containing 37 Member A2	Protein Coding	A6NM11	39	GC17P120635	2.57094144821167	https://www.genecards.org/cgi-bin/carddisp.pl?gene=LRRC37A2
BMPER	BMP Binding Endothelial Regulator	Protein Coding	Q8N8U9	48	GC07P033905	2.56714653968811	https://www.genecards.org/cgi-bin/carddisp.pl?gene=BMPER
TGFA	Transforming Growth Factor Alpha	Protein Coding	P01135	54	GC02M070447	2.56608915328979	https://www.genecards.org/cgi-bin/carddisp.pl?gene=TGFA
SQSTM1	Sequestosome 1	Protein Coding	Q13501	58	GC05P179806	2.56577134132385	https://www.genecards.org/cgi-bin/carddisp.pl?gene=SQSTM1
CTSK	Cathepsin K	Protein Coding	P43235	58	GC01M160791	2.56570482254028	https://www.genecards.org/cgi-bin/carddisp.pl?gene=CTSK
ABL1	ABL Proto-Oncogene 1, Non-Receptor Tyrosine Kinase	Protein Coding	P00519	61	GC09P130713	2.5627064704895	https://www.genecards.org/cgi-bin/carddisp.pl?gene=ABL1
SLC7A11	Solute Carrier Family 7 Member 11	Protein Coding	Q9UPY5	53	GC04M138164	2.55611181259155	https://www.genecards.org/cgi-bin/carddisp.pl?gene=SLC7A11
PDE11A	Phosphodiesterase 11A	Protein Coding	Q9HCR9	53	GC02M177624	2.55486512184143	https://www.genecards.org/cgi-bin/carddisp.pl?gene=PDE11A
SRSF3	Serine And Arginine Rich Splicing Factor 3	Protein Coding	P84103	47	GC06P134982	2.55472660064697	https://www.genecards.org/cgi-bin/carddisp.pl?gene=SRSF3
CFHR4	Complement Factor H Related 4	Protein Coding	Q92496	44	GC01P196888	2.55260491371155	https://www.genecards.org/cgi-bin/carddisp.pl?gene=CFHR4
MAPK8IP1	Mitogen-Activated Protein Kinase 8 Interacting Protein 1	Protein Coding	Q9UQF2	53	GC11P047713	2.55257344245911	https://www.genecards.org/cgi-bin/carddisp.pl?gene=MAPK8IP1
CACNA1B	Calcium Voltage-Gated Channel Subunit Alpha1 B	Protein Coding	Q00975	58	GC09P137877	2.54981207847595	https://www.genecards.org/cgi-bin/carddisp.pl?gene=CACNA1B
ADCY10	Adenylate Cyclase 10	Protein Coding	Q96PN6	52	GC01M167809	2.54637908935547	https://www.genecards.org/cgi-bin/carddisp.pl?gene=ADCY10
TNFAIP6	TNF Alpha Induced Protein 6	Protein Coding	P98066	49	GC02P151357	2.54275822639465	https://www.genecards.org/cgi-bin/carddisp.pl?gene=TNFAIP6
TNFSF9	TNF Superfamily Member 9	Protein Coding	P41273	45	GC19P006531	2.54109907150269	https://www.genecards.org/cgi-bin/carddisp.pl?gene=TNFSF9
PGK1	Phosphoglycerate Kinase 1	Protein Coding	P00558	57	GC0XP078166	2.53984522819519	https://www.genecards.org/cgi-bin/carddisp.pl?gene=PGK1
C9orf72	C9orf72-SMCR8 Complex Subunit	Protein Coding	Q96LT7	49	GC09M029601	2.5365879535675	https://www.genecards.org/cgi-bin/carddisp.pl?gene=C9orf72
ST7-OT3	ST7 Overlapping Transcript 3	RNA Gene		21	GC07P117172	2.52655172348022	https://www.genecards.org/cgi-bin/carddisp.pl?gene=ST7-OT3
CYP11A1	Cytochrome P450 Family 11 Subfamily A Member 1	Protein Coding	P05108	56	GC15M074337	2.52411079406738	https://www.genecards.org/cgi-bin/carddisp.pl?gene=CYP11A1
MAP1LC3A	Microtubule Associated Protein 1 Light Chain 3 Alpha	Protein Coding	Q9H492	48	GC20P034546	2.52006435394287	https://www.genecards.org/cgi-bin/carddisp.pl?gene=MAP1LC3A
DDC	Dopa Decarboxylase	Protein Coding	P20711	59	GC07M050458	2.5192666053772	https://www.genecards.org/cgi-bin/carddisp.pl?gene=DDC
ENPP3	Ectonucleotide Pyrophosphatase/Phosphodiesterase 3	Protein Coding	O14638	51	GC06P136466	2.51627922058105	https://www.genecards.org/cgi-bin/carddisp.pl?gene=ENPP3
TRADD	TNFRSF1A Associated Via Death Domain	Protein Coding	Q15628	51	GC16M067154	2.51345825195313	https://www.genecards.org/cgi-bin/carddisp.pl?gene=TRADD
SLC12A2	Solute Carrier Family 12 Member 2	Protein Coding	P55011	59	GC05P128083	2.51271414756775	https://www.genecards.org/cgi-bin/carddisp.pl?gene=SLC12A2
RB1	RB Transcriptional Corepressor 1	Protein Coding	P06400	57	GC13P048303	2.51210594177246	https://www.genecards.org/cgi-bin/carddisp.pl?gene=RB1
NT5C2	5'-Nucleotidase, Cytosolic II	Protein Coding	P49902	54	GC10M103088	2.51084232330322	https://www.genecards.org/cgi-bin/carddisp.pl?gene=NT5C2
IFNGR1	Interferon Gamma Receptor 1	Protein Coding	P15260	60	GC06M137197	2.51067495346069	https://www.genecards.org/cgi-bin/carddisp.pl?gene=IFNGR1
CTNNA1	Catenin Alpha 1	Protein Coding	P35221	55	GC05P138682	2.51065945625305	https://www.genecards.org/cgi-bin/carddisp.pl?gene=CTNNA1
C1QTNF9	C1q And TNF Related 9	Protein Coding	P0C862	39	GC13P024307	2.51038980484009	https://www.genecards.org/cgi-bin/carddisp.pl?gene=C1QTNF9
ADAMTS9-AS2	ADAMTS9 Antisense RNA 2	RNA Gene		24	GC03P064671	2.51034426689148	https://www.genecards.org/cgi-bin/carddisp.pl?gene=ADAMTS9-AS2
PDYN	Prodynorphin	Protein Coding	P01213	54	GC20M001978	2.50613927841187	https://www.genecards.org/cgi-bin/carddisp.pl?gene=PDYN
HRAS	HRas Proto-Oncogene, GTPase	Protein Coding	P01112	61	GC11M011817	2.50394439697266	https://www.genecards.org/cgi-bin/carddisp.pl?gene=HRAS
GCH1	GTP Cyclohydrolase 1	Protein Coding	P30793	56	GC14M054842	2.50320267677307	https://www.genecards.org/cgi-bin/carddisp.pl?gene=GCH1
E2F1	E2F Transcription Factor 1	Protein Coding	Q01094	53	GC20M033675	2.50280809402466	https://www.genecards.org/cgi-bin/carddisp.pl?gene=E2F1
SIRT2	Sirtuin 2	Protein Coding	Q8IXJ6	56	GC19M038878	2.49662256240845	https://www.genecards.org/cgi-bin/carddisp.pl?gene=SIRT2
GP9	Glycoprotein IX Platelet	Protein Coding	P14770	55	GC03P139003	2.49419212341309	https://www.genecards.org/cgi-bin/carddisp.pl?gene=GP9
KLK1	Kallikrein 1	Protein Coding	P06870	55	GC19M050819	2.49334716796875	https://www.genecards.org/cgi-bin/carddisp.pl?gene=KLK1
PAFAH1B1	Platelet Activating Factor Acetylhydrolase 1b Regulatory Subunit 1	Protein Coding	P43034	55	GC17P002593	2.49329328536987	https://www.genecards.org/cgi-bin/carddisp.pl?gene=PAFAH1B1
PEMT	Phosphatidylethanolamine N-Methyltransferase	Protein Coding	Q9UBM1	47	GC17M075711	2.49258017539978	https://www.genecards.org/cgi-bin/carddisp.pl?gene=PEMT
MIR139	MicroRNA 139	RNA Gene		28	GC11M072615	2.48673725128174	https://www.genecards.org/cgi-bin/carddisp.pl?gene=MIR139
EYA1	EYA Transcriptional Coactivator And Phosphatase 1	Protein Coding	Q99502	52	GC08M071210	2.48499393463135	https://www.genecards.org/cgi-bin/carddisp.pl?gene=EYA1
FLG	Filaggrin	Protein Coding	P20930	51	GC01M160856	2.48462271690369	https://www.genecards.org/cgi-bin/carddisp.pl?gene=FLG
TCAP	Titin-Cap	Protein Coding	O15273	50	GC17P112229	2.48454809188843	https://www.genecards.org/cgi-bin/carddisp.pl?gene=TCAP
SMAD9	SMAD Family Member 9	Protein Coding	O15198	55	GC13M036844	2.48401069641113	https://www.genecards.org/cgi-bin/carddisp.pl?gene=SMAD9
C3AR1	Complement C3a Receptor 1	Protein Coding	Q16581	52	GC12M029373	2.48273372650146	https://www.genecards.org/cgi-bin/carddisp.pl?gene=C3AR1
CAPN1	Calpain 1	Protein Coding	P07384	59	GC11P089060	2.47980213165283	https://www.genecards.org/cgi-bin/carddisp.pl?gene=CAPN1
GALNS	Galactosamine (N-Acetyl)-6-Sulfatase	Protein Coding	P34059	56	GC16M088813	2.47678637504578	https://www.genecards.org/cgi-bin/carddisp.pl?gene=GALNS
MIRLET7D	MicroRNA Let-7d	RNA Gene		29	GC09P094178	2.47458267211914	https://www.genecards.org/cgi-bin/carddisp.pl?gene=MIRLET7D
GAS6-AS1	GAS6 Antisense RNA 1	RNA Gene		20	GC13P113815	2.47028732299805	https://www.genecards.org/cgi-bin/carddisp.pl?gene=GAS6-AS1
POLR3A	RNA Polymerase III Subunit A	Protein Coding	O14802	53	GC10M079112	2.46464443206787	https://www.genecards.org/cgi-bin/carddisp.pl?gene=POLR3A
SLC12A5	Solute Carrier Family 12 Member 5	Protein Coding	Q9H2X9	57	GC20P046021	2.46332406997681	https://www.genecards.org/cgi-bin/carddisp.pl?gene=SLC12A5
DLX6-AS1	DLX6 Antisense RNA 1	RNA Gene		27	GC07M097007	2.46307229995728	https://www.genecards.org/cgi-bin/carddisp.pl?gene=DLX6-AS1
SCN7A	Sodium Voltage-Gated Channel Alpha Subunit 7	Protein Coding	Q01118	52	GC02M166403	2.46076726913452	https://www.genecards.org/cgi-bin/carddisp.pl?gene=SCN7A
ZPR1	ZPR1 Zinc Finger	Protein Coding	O75312	48	GC11M126472	2.45549011230469	https://www.genecards.org/cgi-bin/carddisp.pl?gene=ZPR1
RASD1	Ras Related Dexamethasone Induced 1	Protein Coding	Q9Y272	46	GC17M017494	2.45549011230469	https://www.genecards.org/cgi-bin/carddisp.pl?gene=RASD1
PLPP3	Phospholipid Phosphatase 3	Protein Coding	O14495	44	GC01M056495	2.45549011230469	https://www.genecards.org/cgi-bin/carddisp.pl?gene=PLPP3
ALKBH8	AlkB Homolog 8, TRNA Methyltransferase	Protein Coding	Q96BT7	43	GC11M107502	2.45549011230469	https://www.genecards.org/cgi-bin/carddisp.pl?gene=ALKBH8
ERRFI1	ERBB Receptor Feedback Inhibitor 1	Protein Coding	Q9UJM3	43	GC01M008004	2.45549011230469	https://www.genecards.org/cgi-bin/carddisp.pl?gene=ERRFI1
ORAI1	ORAI Calcium Release-Activated Calcium Modulator 1	Protein Coding	Q96D31	53	GC12P133267	2.4531569480896	https://www.genecards.org/cgi-bin/carddisp.pl?gene=ORAI1
SIRT6	Sirtuin 6	Protein Coding	Q8N6T7	52	GC19M004174	2.45128345489502	https://www.genecards.org/cgi-bin/carddisp.pl?gene=SIRT6
BCR	BCR Activator Of RhoGEF And GTPase	Protein Coding	P11274	60	GC22P023179	2.44949221611023	https://www.genecards.org/cgi-bin/carddisp.pl?gene=BCR
MCM3AP-AS1	MCM3AP Antisense RNA 1	RNA Gene		24	GC21P048309	2.44913673400879	https://www.genecards.org/cgi-bin/carddisp.pl?gene=MCM3AP-AS1
ITPK1-AS1	ITPK1 Antisense RNA 1	RNA Gene		17	GC14P093067	2.44913673400879	https://www.genecards.org/cgi-bin/carddisp.pl?gene=ITPK1-AS1
C1QTNF3	C1q And TNF Related 3	Protein Coding	Q9BXJ4	43	GC05M034017	2.44844770431519	https://www.genecards.org/cgi-bin/carddisp.pl?gene=C1QTNF3
LOC102723566	Uncharacterized LOC102723566	RNA Gene		18	GC09P127816	2.44831132888794	https://www.genecards.org/cgi-bin/carddisp.pl?gene=LOC102723566
LOC126806446	P300/CBP Strongly-Dependent Group 1 Enhancer GRCh37_chr2:189866210-189867409	Functional Element		8	GC02P189002	2.44723272323608	https://www.genecards.org/cgi-bin/carddisp.pl?gene=LOC126806446
CXCR3	C-X-C Motif Chemokine Receptor 3	Protein Coding	P49682	53	GC0XM071615	2.44415664672852	https://www.genecards.org/cgi-bin/carddisp.pl?gene=CXCR3
LAMP1	Lysosomal Associated Membrane Protein 1	Protein Coding	P11279	52	GC13P113297	2.44367504119873	https://www.genecards.org/cgi-bin/carddisp.pl?gene=LAMP1
SFTPA1	Surfactant Protein A1	Protein Coding	Q8IWL2	53	GC10P112479	2.44210362434387	https://www.genecards.org/cgi-bin/carddisp.pl?gene=SFTPA1
TFEB	Transcription Factor EB	Protein Coding	P19484	51	GC06M093992	2.44086956977844	https://www.genecards.org/cgi-bin/carddisp.pl?gene=TFEB
MIR375	MicroRNA 375	RNA Gene		27	GC02M219001	2.43726825714111	https://www.genecards.org/cgi-bin/carddisp.pl?gene=MIR375
MIR92B	MicroRNA 92b	RNA Gene		24	GC01P155195	2.43488192558289	https://www.genecards.org/cgi-bin/carddisp.pl?gene=MIR92B
HTT	Huntingtin	Protein Coding	P42858	53	GC04P003041	2.43444776535034	https://www.genecards.org/cgi-bin/carddisp.pl?gene=HTT
SPAST	Spastin	Protein Coding	Q9UBP0	51	GC02P032063	2.43401622772217	https://www.genecards.org/cgi-bin/carddisp.pl?gene=SPAST
NR4A1	Nuclear Receptor Subfamily 4 Group A Member 1	Protein Coding	P22736	55	GC12P052022	2.43385243415833	https://www.genecards.org/cgi-bin/carddisp.pl?gene=NR4A1
PAWR	Pro-Apoptotic WT1 Regulator	Protein Coding	Q96IZ0	50	GC12M079574	2.43274188041687	https://www.genecards.org/cgi-bin/carddisp.pl?gene=PAWR
PCNA	Proliferating Cell Nuclear Antigen	Protein Coding	P12004	59	GC20M005114	2.43123412132263	https://www.genecards.org/cgi-bin/carddisp.pl?gene=PCNA
NKX2-1	NK2 Homeobox 1	Protein Coding	P43699	56	GC14M036516	2.43058776855469	https://www.genecards.org/cgi-bin/carddisp.pl?gene=NKX2-1
ARNT	Aryl Hydrocarbon Receptor Nuclear Translocator	Protein Coding	P27540	54	GC01M150809	2.43018388748169	https://www.genecards.org/cgi-bin/carddisp.pl?gene=ARNT
CGAS	Cyclic GMP-AMP Synthase	Protein Coding	Q8N884	44	GC06M094311	2.42828607559204	https://www.genecards.org/cgi-bin/carddisp.pl?gene=CGAS
CDKL5	Cyclin Dependent Kinase Like 5	Protein Coding	O76039	52	GC0XP018425	2.42628979682922	https://www.genecards.org/cgi-bin/carddisp.pl?gene=CDKL5
PINK1	PTEN Induced Kinase 1	Protein Coding	Q9BXM7	55	GC01P041392	2.42446041107178	https://www.genecards.org/cgi-bin/carddisp.pl?gene=PINK1
PRKCE	Protein Kinase C Epsilon	Protein Coding	Q02156	56	GC02P045651	2.42165350914001	https://www.genecards.org/cgi-bin/carddisp.pl?gene=PRKCE
DECR1	2,4-Dienoyl-CoA Reductase 1	Protein Coding	Q16698	47	GC08P090001	2.41815161705017	https://www.genecards.org/cgi-bin/carddisp.pl?gene=DECR1
AQP9	Aquaporin 9	Protein Coding	O43315	50	GC15P058138	2.41638493537903	https://www.genecards.org/cgi-bin/carddisp.pl?gene=AQP9
ACTN2	Actinin Alpha 2	Protein Coding	P35609	55	GC01P236686	2.41377210617065	https://www.genecards.org/cgi-bin/carddisp.pl?gene=ACTN2
DHFR	Dihydrofolate Reductase	Protein Coding	P00374	58	GC05M080626	2.41208148002625	https://www.genecards.org/cgi-bin/carddisp.pl?gene=DHFR
MIR10B	MicroRNA 10b	RNA Gene		29	GC02P176150	2.41181945800781	https://www.genecards.org/cgi-bin/carddisp.pl?gene=MIR10B
MRAS	Muscle RAS Oncogene Homolog	Protein Coding	O14807	52	GC03P138347	2.4112663269043	https://www.genecards.org/cgi-bin/carddisp.pl?gene=MRAS
PTPRC	Protein Tyrosine Phosphatase Receptor Type C	Protein Coding	P08575	61	GC01P198607	2.40484571456909	https://www.genecards.org/cgi-bin/carddisp.pl?gene=PTPRC
DNAJC30	DnaJ Heat Shock Protein Family (Hsp40) Member C30	Protein Coding	Q96LL9	44	GC07M073680	2.40364241600037	https://www.genecards.org/cgi-bin/carddisp.pl?gene=DNAJC30
KCNQ2	Potassium Voltage-Gated Channel Subfamily Q Member 2	Protein Coding	O43526	56	GC20M063400	2.4023859500885	https://www.genecards.org/cgi-bin/carddisp.pl?gene=KCNQ2
BCL2L11	BCL2 Like 11	Protein Coding	O43521	53	GC02P111119	2.40108108520508	https://www.genecards.org/cgi-bin/carddisp.pl?gene=BCL2L11
MIR191	MicroRNA 191	RNA Gene		29	GC03M053710	2.40011310577393	https://www.genecards.org/cgi-bin/carddisp.pl?gene=MIR191
PSAP	Prosaposin	Protein Coding	P07602	56	GC10M071816	2.39891719818115	https://www.genecards.org/cgi-bin/carddisp.pl?gene=PSAP
IVD	Isovaleryl-CoA Dehydrogenase	Protein Coding	P26440	51	GC15P040405	2.39779996871948	https://www.genecards.org/cgi-bin/carddisp.pl?gene=IVD
MVP-DT	MVP Divergent Transcript	RNA Gene		22	GC16M044610	2.39561223983765	https://www.genecards.org/cgi-bin/carddisp.pl?gene=MVP-DT
FLT3	Fms Related Receptor Tyrosine Kinase 3	Protein Coding	P36888	61	GC13M028003	2.3934862613678	https://www.genecards.org/cgi-bin/carddisp.pl?gene=FLT3
TTF2	Transcription Termination Factor 2	Protein Coding	Q9UNY4	48	GC01P117060	2.39173769950867	https://www.genecards.org/cgi-bin/carddisp.pl?gene=TTF2
RNASE2	Ribonuclease A Family Member 2	Protein Coding	P10153	49	GC14P045746	2.39111042022705	https://www.genecards.org/cgi-bin/carddisp.pl?gene=RNASE2
GZMB	Granzyme B	Protein Coding	P10144	56	GC14M024630	2.38612246513367	https://www.genecards.org/cgi-bin/carddisp.pl?gene=GZMB
LOC100507006	Uncharacterized LOC100507006	RNA Gene		11	GC02P064143	2.38577890396118	https://www.genecards.org/cgi-bin/carddisp.pl?gene=LOC100507006
TBX4	T-Box Transcription Factor 4	Protein Coding	P57082	50	GC17P112810	2.38292050361633	https://www.genecards.org/cgi-bin/carddisp.pl?gene=TBX4
FOXP3	Forkhead Box P3	Protein Coding	Q9BZS1	56	GC0XM049250	2.38005518913269	https://www.genecards.org/cgi-bin/carddisp.pl?gene=FOXP3
ETFA	Electron Transfer Flavoprotein Subunit Alpha	Protein Coding	P13804	53	GC15M148252	2.37996649742126	https://www.genecards.org/cgi-bin/carddisp.pl?gene=ETFA
MIR374A	MicroRNA 374a	RNA Gene		25	GC0XM074300	2.37635135650635	https://www.genecards.org/cgi-bin/carddisp.pl?gene=MIR374A
FOXO1	Forkhead Box O1	Protein Coding	Q12778	60	GC13M040555	2.37553596496582	https://www.genecards.org/cgi-bin/carddisp.pl?gene=FOXO1
CFTR	CF Transmembrane Conductance Regulator	Protein Coding	P13569	61	GC07P117287	2.37299299240112	https://www.genecards.org/cgi-bin/carddisp.pl?gene=CFTR
MAPK11	Mitogen-Activated Protein Kinase 11	Protein Coding	Q15759	54	GC22M050263	2.37033557891846	https://www.genecards.org/cgi-bin/carddisp.pl?gene=MAPK11
MIR641	MicroRNA 641	RNA Gene		16	GC19M040282	2.36807823181152	https://www.genecards.org/cgi-bin/carddisp.pl?gene=MIR641
FADS2	Fatty Acid Desaturase 2	Protein Coding	O95864	51	GC11P061792	2.36562609672546	https://www.genecards.org/cgi-bin/carddisp.pl?gene=FADS2
BMP4	Bone Morphogenetic Protein 4	Protein Coding	P12644	58	GC14M053949	2.36338567733765	https://www.genecards.org/cgi-bin/carddisp.pl?gene=BMP4
PLAU	Plasminogen Activator, Urokinase	Protein Coding	P00749	60	GC10P073909	2.36214780807495	https://www.genecards.org/cgi-bin/carddisp.pl?gene=PLAU
SEMA3A	Semaphorin 3A	Protein Coding	Q14563	55	GC07M083955	2.35970592498779	https://www.genecards.org/cgi-bin/carddisp.pl?gene=SEMA3A
RAMP2	Receptor Activity Modifying Protein 2	Protein Coding	O60895	51	GC17P042758	2.35954689979553	https://www.genecards.org/cgi-bin/carddisp.pl?gene=RAMP2
FADD	Fas Associated Via Death Domain	Protein Coding	Q13158	54	GC11P070203	2.35745048522949	https://www.genecards.org/cgi-bin/carddisp.pl?gene=FADD
ABCC2	ATP Binding Cassette Subfamily C Member 2	Protein Coding	Q92887	57	GC10P099782	2.35744380950928	https://www.genecards.org/cgi-bin/carddisp.pl?gene=ABCC2
LAMA4	Laminin Subunit Alpha 4	Protein Coding	Q16363	53	GC06M112107	2.35540509223938	https://www.genecards.org/cgi-bin/carddisp.pl?gene=LAMA4
IDE	Insulin Degrading Enzyme	Protein Coding	P14735	57	GC10M092451	2.35506439208984	https://www.genecards.org/cgi-bin/carddisp.pl?gene=IDE
PRDM8	PR/SET Domain 8	Protein Coding	Q9NQV8	43	GC04P080183	2.35474395751953	https://www.genecards.org/cgi-bin/carddisp.pl?gene=PRDM8
ALAS2	5'-Aminolevulinate Synthase 2	Protein Coding	P22557	54	GC0XM055009	2.35410904884338	https://www.genecards.org/cgi-bin/carddisp.pl?gene=ALAS2
ADAMTS18	ADAM Metallopeptidase With Thrombospondin Type 1 Motif 18	Protein Coding	Q8TE60	48	GC16M077316	2.35185599327087	https://www.genecards.org/cgi-bin/carddisp.pl?gene=ADAMTS18
SNORD75	Small Nucleolar RNA, C/D Box 75	RNA Gene		12	GC01M174946	2.35142779350281	https://www.genecards.org/cgi-bin/carddisp.pl?gene=SNORD75
KANK2	KN Motif And Ankyrin Repeat Domains 2	Protein Coding	Q63ZY3	46	GC19M092091	2.3510594367981	https://www.genecards.org/cgi-bin/carddisp.pl?gene=KANK2
NRIP2	Nuclear Receptor Interacting Protein 2	Protein Coding	Q9BQI9	44	GC12M002824	2.3510594367981	https://www.genecards.org/cgi-bin/carddisp.pl?gene=NRIP2
SUSD5	Sushi Domain Containing 5	Protein Coding	O60279	43	GC03M033150	2.3510594367981	https://www.genecards.org/cgi-bin/carddisp.pl?gene=SUSD5
MIR320B2	MicroRNA 320b-2	RNA Gene		15	GC01M224257	2.35080599784851	https://www.genecards.org/cgi-bin/carddisp.pl?gene=MIR320B2
EIF2B2	Eukaryotic Translation Initiation Factor 2B Subunit Beta	Protein Coding	P49770	51	GC14P075002	2.34794878959656	https://www.genecards.org/cgi-bin/carddisp.pl?gene=EIF2B2
RNF216	Ring Finger Protein 216	Protein Coding	Q9NWF9	51	GC07M005620	2.34794878959656	https://www.genecards.org/cgi-bin/carddisp.pl?gene=RNF216
MIR501	MicroRNA 501	RNA Gene		23	GC0XP057621	2.34676074981689	https://www.genecards.org/cgi-bin/carddisp.pl?gene=MIR501
OSM	Oncostatin M	Protein Coding	P13725	52	GC22M030262	2.34546661376953	https://www.genecards.org/cgi-bin/carddisp.pl?gene=OSM
ASXL1	ASXL Transcriptional Regulator 1	Protein Coding	Q8IXJ9	53	GC20P040700	2.34441161155701	https://www.genecards.org/cgi-bin/carddisp.pl?gene=ASXL1
HNF1A-AS1	HNF1A Antisense RNA 1	RNA Gene		26	GC12M123604	2.34090757369995	https://www.genecards.org/cgi-bin/carddisp.pl?gene=HNF1A-AS1
MIR488	MicroRNA 488	RNA Gene		22	GC01M177029	2.34062337875366	https://www.genecards.org/cgi-bin/carddisp.pl?gene=MIR488
ATP13A2	ATPase Cation Transporting 13A2	Protein Coding	Q9NQ11	53	GC01M016985	2.33944296836853	https://www.genecards.org/cgi-bin/carddisp.pl?gene=ATP13A2
TRPV4	Transient Receptor Potential Cation Channel Subfamily V Member 4	Protein Coding	Q9HBA0	57	GC12M109783	2.33928513526917	https://www.genecards.org/cgi-bin/carddisp.pl?gene=TRPV4
TRAF6	TNF Receptor Associated Factor 6	Protein Coding	Q9Y4K3	55	GC11M036467	2.33872318267822	https://www.genecards.org/cgi-bin/carddisp.pl?gene=TRAF6
SH3PXD2A	SH3 And PX Domains 2A	Protein Coding	Q5TCZ1	46	GC10M103594	2.33706426620483	https://www.genecards.org/cgi-bin/carddisp.pl?gene=SH3PXD2A
LIPG	Lipase G, Endothelial Type	Protein Coding	Q9Y5X9	51	GC18P049560	2.33665633201599	https://www.genecards.org/cgi-bin/carddisp.pl?gene=LIPG
BLK	BLK Proto-Oncogene, Src Family Tyrosine Kinase	Protein Coding	P51451	58	GC08P011486	2.33512425422668	https://www.genecards.org/cgi-bin/carddisp.pl?gene=BLK
ERN1	Endoplasmic Reticulum To Nucleus Signaling 1	Protein Coding	O75460	56	GC17M064039	2.33464431762695	https://www.genecards.org/cgi-bin/carddisp.pl?gene=ERN1
MUC1	Mucin 1, Cell Surface Associated	Protein Coding	P15941	56	GC01M155185	2.33049559593201	https://www.genecards.org/cgi-bin/carddisp.pl?gene=MUC1
PARP12	Poly(ADP-Ribose) Polymerase Family Member 12	Protein Coding	Q9H0J9	46	GC07M140023	2.3273286819458	https://www.genecards.org/cgi-bin/carddisp.pl?gene=PARP12
GPATCH8	G-Patch Domain Containing 8	Protein Coding	Q9UKJ3	40	GC17M044395	2.3273286819458	https://www.genecards.org/cgi-bin/carddisp.pl?gene=GPATCH8
TMCO6	Transmembrane And Coiled-Coil Domains 6	Protein Coding	Q96DC7	38	GC05P153506	2.3273286819458	https://www.genecards.org/cgi-bin/carddisp.pl?gene=TMCO6
DNM1L	Dynamin 1 Like	Protein Coding	O00429	57	GC12P032679	2.32684588432312	https://www.genecards.org/cgi-bin/carddisp.pl?gene=DNM1L
TLR5	Toll Like Receptor 5	Protein Coding	O60602	55	GC01M223109	2.32680940628052	https://www.genecards.org/cgi-bin/carddisp.pl?gene=TLR5
NLGN1	Neuroligin 1	Protein Coding	Q8N2Q7	54	GC03P173399	2.32675361633301	https://www.genecards.org/cgi-bin/carddisp.pl?gene=NLGN1
P4HB	Prolyl 4-Hydroxylase Subunit Beta	Protein Coding	P07237	58	GC17M081843	2.32622814178467	https://www.genecards.org/cgi-bin/carddisp.pl?gene=P4HB
GPI	Glucose-6-Phosphate Isomerase	Protein Coding	P06744	56	GC19P034359	2.32418251037598	https://www.genecards.org/cgi-bin/carddisp.pl?gene=GPI
CNNM2	Cyclin And CBS Domain Divalent Metal Cation Transport Mediator 2	Protein Coding	Q9H8M5	49	GC10P102918	2.32381319999695	https://www.genecards.org/cgi-bin/carddisp.pl?gene=CNNM2
MIR4437	MicroRNA 4437	RNA Gene		13	GC02M181305	2.32049798965454	https://www.genecards.org/cgi-bin/carddisp.pl?gene=MIR4437
MIR411	MicroRNA 411	RNA Gene		19	GC14P116764	2.31861448287964	https://www.genecards.org/cgi-bin/carddisp.pl?gene=MIR411
COMP	Cartilage Oligomeric Matrix Protein	Protein Coding	P49747	55	GC19M092422	2.31821703910828	https://www.genecards.org/cgi-bin/carddisp.pl?gene=COMP
MIR505	MicroRNA 505	RNA Gene		24	GC0XM139924	2.31375598907471	https://www.genecards.org/cgi-bin/carddisp.pl?gene=MIR505
MIR20A	MicroRNA 20a	RNA Gene		27	GC13P091681	2.31179261207581	https://www.genecards.org/cgi-bin/carddisp.pl?gene=MIR20A
ENPEP	Glutamyl Aminopeptidase	Protein Coding	Q07075	55	GC04P110365	2.3078396320343	https://www.genecards.org/cgi-bin/carddisp.pl?gene=ENPEP
PDCD1	Programmed Cell Death 1	Protein Coding	Q15116	56	GC02M241849	2.30750894546509	https://www.genecards.org/cgi-bin/carddisp.pl?gene=PDCD1
RET	Ret Proto-Oncogene	Protein Coding	P07949	63	GC10P044403	2.30738735198975	https://www.genecards.org/cgi-bin/carddisp.pl?gene=RET
MIR6796	MicroRNA 6796	RNA Gene		9	GC19P040369	2.30563879013062	https://www.genecards.org/cgi-bin/carddisp.pl?gene=MIR6796
ITGA5	Integrin Subunit Alpha 5	Protein Coding	P08648	56	GC12M055919	2.30499887466431	https://www.genecards.org/cgi-bin/carddisp.pl?gene=ITGA5
DDX31	DEAD-Box Helicase 31	Protein Coding	Q9H8H2	40	GC09M132594	2.30429983139038	https://www.genecards.org/cgi-bin/carddisp.pl?gene=DDX31
SKI	SKI Proto-Oncogene	Protein Coding	P12755	54	GC01P020526	2.30238246917725	https://www.genecards.org/cgi-bin/carddisp.pl?gene=SKI
SI	Sucrase-Isomaltase	Protein Coding	P14410	54	GC03M164978	2.30220890045166	https://www.genecards.org/cgi-bin/carddisp.pl?gene=SI
MGAM	Maltase-Glucoamylase	Protein Coding	O43451	52	GC07P159421	2.30220890045166	https://www.genecards.org/cgi-bin/carddisp.pl?gene=MGAM
MIR502	MicroRNA 502	RNA Gene		22	GC0XP050014	2.30193591117859	https://www.genecards.org/cgi-bin/carddisp.pl?gene=MIR502
ADCYAP1R1	ADCYAP Receptor Type I	Protein Coding	P41586	54	GC07P031058	2.30079221725464	https://www.genecards.org/cgi-bin/carddisp.pl?gene=ADCYAP1R1
CACNA1S	Calcium Voltage-Gated Channel Subunit Alpha1 S	Protein Coding	Q13698	58	GC01M201008	2.29707860946655	https://www.genecards.org/cgi-bin/carddisp.pl?gene=CACNA1S
SNAP25	Synaptosome Associated Protein 25	Protein Coding	P60880	58	GC20P010224	2.29630327224731	https://www.genecards.org/cgi-bin/carddisp.pl?gene=SNAP25
IL21	Interleukin 21	Protein Coding	Q9HBE4	53	GC04M122612	2.28832459449768	https://www.genecards.org/cgi-bin/carddisp.pl?gene=IL21
HSPB2	Heat Shock Protein Family B (Small) Member 2	Protein Coding	Q16082	48	GC11P112498	2.28574228286743	https://www.genecards.org/cgi-bin/carddisp.pl?gene=HSPB2
MIR7-1	MicroRNA 7-1	RNA Gene		24	GC09M109181	2.28451633453369	https://www.genecards.org/cgi-bin/carddisp.pl?gene=MIR7-1
SLC44A2	Solute Carrier Family 44 Member 2 (CTL2 Blood Group)	Protein Coding	Q8IWA5	48	GC19P010602	2.28438830375671	https://www.genecards.org/cgi-bin/carddisp.pl?gene=SLC44A2
NOD1	Nucleotide Binding Oligomerization Domain Containing 1	Protein Coding	Q9Y239	51	GC07M030424	2.28399968147278	https://www.genecards.org/cgi-bin/carddisp.pl?gene=NOD1
NEFH	Neurofilament Heavy Chain	Protein Coding	P12036	54	GC22P029480	2.28225803375244	https://www.genecards.org/cgi-bin/carddisp.pl?gene=NEFH
GP5	Glycoprotein V Platelet	Protein Coding	P40197	50	GC03M194395	2.28191423416138	https://www.genecards.org/cgi-bin/carddisp.pl?gene=GP5
NLRP1	NLR Family Pyrin Domain Containing 1	Protein Coding	Q9C000	52	GC17M005499	2.28144431114197	https://www.genecards.org/cgi-bin/carddisp.pl?gene=NLRP1
USP48	Ubiquitin Specific Peptidase 48	Protein Coding	Q86UV5	48	GC01M021678	2.280437707901	https://www.genecards.org/cgi-bin/carddisp.pl?gene=USP48
ASAH1	N-Acylsphingosine Amidohydrolase 1	Protein Coding	Q13510	57	GC08M018055	2.27803421020508	https://www.genecards.org/cgi-bin/carddisp.pl?gene=ASAH1
HMBS	Hydroxymethylbilane Synthase	Protein Coding	P08397	53	GC11P119084	2.27713680267334	https://www.genecards.org/cgi-bin/carddisp.pl?gene=HMBS
lnc-NTRK3-4		RNA Gene		4	GC15M088255	2.27590227127075	https://www.genecards.org/cgi-bin/carddisp.pl?gene=lnc-NTRK3-4
VEGFC	Vascular Endothelial Growth Factor C	Protein Coding	P49767	55	GC04M176683	2.2736554145813	https://www.genecards.org/cgi-bin/carddisp.pl?gene=VEGFC
NEU1	Neuraminidase 1	Protein Coding	Q99519	55	GC06M031857	2.27334070205688	https://www.genecards.org/cgi-bin/carddisp.pl?gene=NEU1
CDH4	Cadherin 4	Protein Coding	P55283	49	GC20P061252	2.27214932441711	https://www.genecards.org/cgi-bin/carddisp.pl?gene=CDH4
CACNA1G-AS1	CACNA1G Antisense RNA 1	RNA Gene		22	GC17M078233	2.27113604545593	https://www.genecards.org/cgi-bin/carddisp.pl?gene=CACNA1G-AS1
MIRLET7A1	MicroRNA Let-7a-1	RNA Gene		29	GC09P094175	2.27094888687134	https://www.genecards.org/cgi-bin/carddisp.pl?gene=MIRLET7A1
MIR190B	MicroRNA 190b	RNA Gene		22	GC01M154193	2.26653718948364	https://www.genecards.org/cgi-bin/carddisp.pl?gene=MIR190B
GALC	Galactosylceramidase	Protein Coding	P54803	53	GC14M087837	2.26601123809814	https://www.genecards.org/cgi-bin/carddisp.pl?gene=GALC
H6PD	Hexose-6-Phosphate Dehydrogenase/Glucose 1-Dehydrogenase	Protein Coding	O95479	53	GC01P009234	2.26521778106689	https://www.genecards.org/cgi-bin/carddisp.pl?gene=H6PD
MIR885	MicroRNA 885	RNA Gene		22	GC03M010845	2.26427865028381	https://www.genecards.org/cgi-bin/carddisp.pl?gene=MIR885
PDP1	Pyruvate Dehydrogenase Phosphatase Catalytic Subunit 1	Protein Coding	Q9P0J1	56	GC08P093857	2.26202964782715	https://www.genecards.org/cgi-bin/carddisp.pl?gene=PDP1
PGAM5	PGAM Family Member 5, Mitochondrial Serine/Threonine Protein Phosphatase	Protein Coding	Q96HS1	39	GC12P132710	2.26141834259033	https://www.genecards.org/cgi-bin/carddisp.pl?gene=PGAM5
P2RX3	Purinergic Receptor P2X 3	Protein Coding	P56373	52	GC11P057335	2.26139688491821	https://www.genecards.org/cgi-bin/carddisp.pl?gene=P2RX3
REG3A	Regenerating Family Member 3 Alpha	Protein Coding	Q06141	46	GC02M079157	2.26059675216675	https://www.genecards.org/cgi-bin/carddisp.pl?gene=REG3A
UBE3A	Ubiquitin Protein Ligase E3A	Protein Coding	Q05086	57	GC15M025333	2.25725126266479	https://www.genecards.org/cgi-bin/carddisp.pl?gene=UBE3A
CCL17	C-C Motif Chemokine Ligand 17	Protein Coding	Q92583	48	GC16P082516	2.25606894493103	https://www.genecards.org/cgi-bin/carddisp.pl?gene=CCL17
TTLL5	Tubulin Tyrosine Ligase Like 5	Protein Coding	Q6EMB2	47	GC14P075633	2.25545454025269	https://www.genecards.org/cgi-bin/carddisp.pl?gene=TTLL5
TMEM163	Transmembrane Protein 163	Protein Coding	Q8TC26	44	GC02M134455	2.25545454025269	https://www.genecards.org/cgi-bin/carddisp.pl?gene=TMEM163
SHISA6	Shisa Family Member 6	Protein Coding	Q6ZSJ9	42	GC17P011241	2.25545454025269	https://www.genecards.org/cgi-bin/carddisp.pl?gene=SHISA6
OBI1	ORC Ubiquitin Ligase 1	Protein Coding	Q5W0B1	40	GC13M078615	2.25545454025269	https://www.genecards.org/cgi-bin/carddisp.pl?gene=OBI1
ZDHHC22	Zinc Finger DHHC-Type Palmitoyltransferase 22	Protein Coding	Q8N966	33	GC14M077611	2.25545454025269	https://www.genecards.org/cgi-bin/carddisp.pl?gene=ZDHHC22
LINC02113	Long Intergenic Non-Protein Coding RNA 2113	RNA Gene		11	GC05P099412	2.25545454025269	https://www.genecards.org/cgi-bin/carddisp.pl?gene=LINC02113
MIR361	MicroRNA 361	RNA Gene		25	GC0XM085903	2.25411224365234	https://www.genecards.org/cgi-bin/carddisp.pl?gene=MIR361
GLB1	Galactosidase Beta 1	Protein Coding	P16278	57	GC03M032963	2.25405359268188	https://www.genecards.org/cgi-bin/carddisp.pl?gene=GLB1
MIR3615	MicroRNA 3615	RNA Gene		20	GC17P113096	2.25258255004883	https://www.genecards.org/cgi-bin/carddisp.pl?gene=MIR3615
CDH11	Cadherin 11	Protein Coding	P55287	55	GC16M064943	2.24711966514587	https://www.genecards.org/cgi-bin/carddisp.pl?gene=CDH11
RHO	Rhodopsin	Protein Coding	P08100	56	GC03P139009	2.24643540382385	https://www.genecards.org/cgi-bin/carddisp.pl?gene=RHO
CASQ1	Calsequestrin 1	Protein Coding	P31415	52	GC01P160190	2.23940086364746	https://www.genecards.org/cgi-bin/carddisp.pl?gene=CASQ1
KCNA2	Potassium Voltage-Gated Channel Subfamily A Member 2	Protein Coding	P16389	55	GC01M110519	2.23842430114746	https://www.genecards.org/cgi-bin/carddisp.pl?gene=KCNA2
EMD	Emerin	Protein Coding	P50402	54	GC0XP154379	2.23562717437744	https://www.genecards.org/cgi-bin/carddisp.pl?gene=EMD
SNORA68	Small Nucleolar RNA, H/ACA Box 68	RNA Gene		18	GC19P112621	2.23479747772217	https://www.genecards.org/cgi-bin/carddisp.pl?gene=SNORA68
SNORD44	Small Nucleolar RNA, C/D Box 44	RNA Gene		18	GC01M174931	2.23477840423584	https://www.genecards.org/cgi-bin/carddisp.pl?gene=SNORD44
HS3ST1	Heparan Sulfate-Glucosamine 3-Sulfotransferase 1	Protein Coding	O14792	50	GC04M011394	2.23343801498413	https://www.genecards.org/cgi-bin/carddisp.pl?gene=HS3ST1
LTB4R2	Leukotriene B4 Receptor 2	Protein Coding	Q9NPC1	50	GC14P045963	2.23247528076172	https://www.genecards.org/cgi-bin/carddisp.pl?gene=LTB4R2
MIR676	MicroRNA 676	RNA Gene		20	GC0XP070022	2.23188805580139	https://www.genecards.org/cgi-bin/carddisp.pl?gene=MIR676
MIR4446	MicroRNA 4446	RNA Gene		13	GC03P113594	2.23188805580139	https://www.genecards.org/cgi-bin/carddisp.pl?gene=MIR4446
MIR345	MicroRNA 345	RNA Gene		26	GC14P100307	2.22702741622925	https://www.genecards.org/cgi-bin/carddisp.pl?gene=MIR345
PTPN1	Protein Tyrosine Phosphatase Non-Receptor Type 1	Protein Coding	P18031	58	GC20P050510	2.22699594497681	https://www.genecards.org/cgi-bin/carddisp.pl?gene=PTPN1
ADRA1A	Adrenoceptor Alpha 1A	Protein Coding	P35348	55	GC08M026747	2.21972799301147	https://www.genecards.org/cgi-bin/carddisp.pl?gene=ADRA1A
KCNJ6	Potassium Inwardly Rectifying Channel Subfamily J Member 6	Protein Coding	P48051	55	GC21M037607	2.21964979171753	https://www.genecards.org/cgi-bin/carddisp.pl?gene=KCNJ6
MIR152	MicroRNA 152	RNA Gene		27	GC17M048037	2.2183723449707	https://www.genecards.org/cgi-bin/carddisp.pl?gene=MIR152
CASP7	Caspase 7	Protein Coding	P55210	58	GC10P113679	2.21818065643311	https://www.genecards.org/cgi-bin/carddisp.pl?gene=CASP7
DIO3	Iodothyronine Deiodinase 3	Protein Coding	P55073	47	GC14P115882	2.21764755249023	https://www.genecards.org/cgi-bin/carddisp.pl?gene=DIO3
HYOU1	Hypoxia Up-Regulated 1	Protein Coding	Q9Y4L1	53	GC11M126548	2.21233367919922	https://www.genecards.org/cgi-bin/carddisp.pl?gene=HYOU1
PTGER4	Prostaglandin E Receptor 4	Protein Coding	P35408	54	GC05P040679	2.20799255371094	https://www.genecards.org/cgi-bin/carddisp.pl?gene=PTGER4
NR1I2	Nuclear Receptor Subfamily 1 Group I Member 2	Protein Coding	O75469	52	GC03P119780	2.20731210708618	https://www.genecards.org/cgi-bin/carddisp.pl?gene=NR1I2
TNFSF14	TNF Superfamily Member 14	Protein Coding	O43557	48	GC19M091907	2.20223069190979	https://www.genecards.org/cgi-bin/carddisp.pl?gene=TNFSF14
APOM	Apolipoprotein M	Protein Coding	O95445	47	GC06P134827	2.20216035842896	https://www.genecards.org/cgi-bin/carddisp.pl?gene=APOM
F2RL3	F2R Like Thrombin Or Trypsin Receptor 3	Protein Coding	Q96RI0	52	GC19P016888	2.20155572891235	https://www.genecards.org/cgi-bin/carddisp.pl?gene=F2RL3
EPM2A	EPM2A Glucan Phosphatase, Laforin	Protein Coding	B3EWF7	51	GC06M145382	2.20062494277954	https://www.genecards.org/cgi-bin/carddisp.pl?gene=EPM2A
NHLRC1	NHL Repeat Containing E3 Ubiquitin Protein Ligase 1	Protein Coding	Q6VVB1	49	GC06M018120	2.20062494277954	https://www.genecards.org/cgi-bin/carddisp.pl?gene=NHLRC1
CD86	CD86 Molecule	Protein Coding	P42081	53	GC03P122055	2.20020008087158	https://www.genecards.org/cgi-bin/carddisp.pl?gene=CD86
TNIP1	TNFAIP3 Interacting Protein 1	Protein Coding	Q15025	47	GC05M151029	2.19959354400635	https://www.genecards.org/cgi-bin/carddisp.pl?gene=TNIP1
FABP5	Fatty Acid Binding Protein 5	Protein Coding	Q01469	50	GC08P081282	2.19833707809448	https://www.genecards.org/cgi-bin/carddisp.pl?gene=FABP5
APC	APC Regulator Of WNT Signaling Pathway	Protein Coding	P25054	58	GC05P112707	2.19039535522461	https://www.genecards.org/cgi-bin/carddisp.pl?gene=APC
DUSP13B	Dual Specificity Phosphatase 13B	Protein Coding	Q9UII6	46	GC10M075094	2.19039535522461	https://www.genecards.org/cgi-bin/carddisp.pl?gene=DUSP13B
GBE1	1,4-Alpha-Glucan Branching Enzyme 1	Protein Coding	Q04446	53	GC03M081489	2.1871440410614	https://www.genecards.org/cgi-bin/carddisp.pl?gene=GBE1
RPS15	Ribosomal Protein S15	Protein Coding	P62841	46	GC19P001438	2.18698930740356	https://www.genecards.org/cgi-bin/carddisp.pl?gene=RPS15
MRPS27	Mitochondrial Ribosomal Protein S27	Protein Coding	Q92552	45	GC05M078392	2.18698930740356	https://www.genecards.org/cgi-bin/carddisp.pl?gene=MRPS27
THY1	Thy-1 Cell Surface Antigen	Protein Coding	P04216	52	GC11M126578	2.18688488006592	https://www.genecards.org/cgi-bin/carddisp.pl?gene=THY1
KCNQ4	Potassium Voltage-Gated Channel Subfamily Q Member 4	Protein Coding	P56696	51	GC01P046206	2.18629503250122	https://www.genecards.org/cgi-bin/carddisp.pl?gene=KCNQ4
GABRA1	Gamma-Aminobutyric Acid Type A Receptor Subunit Alpha1	Protein Coding	P14867	56	GC05P161847	2.18608140945435	https://www.genecards.org/cgi-bin/carddisp.pl?gene=GABRA1
LCMT1-AS2	LCMT1 Antisense RNA 2	RNA Gene		15	GC16M025140	2.18335795402527	https://www.genecards.org/cgi-bin/carddisp.pl?gene=LCMT1-AS2
LINC01002	Long Intergenic Non-Protein Coding RNA 1002	RNA Gene		11	GC19M091570	2.18335795402527	https://www.genecards.org/cgi-bin/carddisp.pl?gene=LINC01002
CCND1	Cyclin D1	Protein Coding	P24385	62	GC11P069641	2.18268322944641	https://www.genecards.org/cgi-bin/carddisp.pl?gene=CCND1
DOCK8-AS1	DOCK8 Antisense RNA 1	RNA Gene	Q5T8R8	31	GC09M000522	2.18204784393311	https://www.genecards.org/cgi-bin/carddisp.pl?gene=DOCK8-AS1
LOC126860552	BRD4-Independent Group 4 Enhancer GRCh37_chr9:285795-286994	Functional Element		6	GC09P000285	2.18204784393311	https://www.genecards.org/cgi-bin/carddisp.pl?gene=LOC126860552
LOC130001437	ATAC-STARR-Seq Lymphoblastoid Silent Region 19722	Functional Element		6	GC09P000270	2.18204784393311	https://www.genecards.org/cgi-bin/carddisp.pl?gene=LOC130001437
MIR99B	MicroRNA 99b	RNA Gene		27	GC19P051692	2.1786904335022	https://www.genecards.org/cgi-bin/carddisp.pl?gene=MIR99B
P2RX4	Purinergic Receptor P2X 4	Protein Coding	Q99571	53	GC12P133261	2.17805099487305	https://www.genecards.org/cgi-bin/carddisp.pl?gene=P2RX4
ATL1	Atlastin GTPase 1	Protein Coding	Q8WXF7	50	GC14P050532	2.17665147781372	https://www.genecards.org/cgi-bin/carddisp.pl?gene=ATL1
MIR127	MicroRNA 127	RNA Gene		28	GC14P115744	2.17613315582275	https://www.genecards.org/cgi-bin/carddisp.pl?gene=MIR127
CCDC40	Coiled-Coil Domain 40 Molecular Ruler Complex Subunit	Protein Coding	Q4G0X9	45	GC17P113318	2.17612552642822	https://www.genecards.org/cgi-bin/carddisp.pl?gene=CCDC40
IFNAR1	Interferon Alpha And Beta Receptor Subunit 1	Protein Coding	P17181	57	GC21P033324	2.17574286460876	https://www.genecards.org/cgi-bin/carddisp.pl?gene=IFNAR1
PDE4DIP	Phosphodiesterase 4D Interacting Protein	Protein Coding	Q5VU43	48	GC01P148808	2.17436408996582	https://www.genecards.org/cgi-bin/carddisp.pl?gene=PDE4DIP
ACOT4	Acyl-CoA Thioesterase 4	Protein Coding	Q8N9L9	39	GC14P073592	2.17436408996582	https://www.genecards.org/cgi-bin/carddisp.pl?gene=ACOT4
ACADVL	Acyl-CoA Dehydrogenase Very Long Chain	Protein Coding	P49748	54	GC17P111148	2.17366552352905	https://www.genecards.org/cgi-bin/carddisp.pl?gene=ACADVL
CAMK4	Calcium/Calmodulin Dependent Protein Kinase IV	Protein Coding	Q16566	53	GC05P111223	2.1724967956543	https://www.genecards.org/cgi-bin/carddisp.pl?gene=CAMK4
IL34	Interleukin 34	Protein Coding	Q6ZMJ4	46	GC16P083055	2.17178773880005	https://www.genecards.org/cgi-bin/carddisp.pl?gene=IL34
RELA	RELA Proto-Oncogene, NF-KB Subunit	Protein Coding	Q04206	60	GC11M065653	2.1695282459259	https://www.genecards.org/cgi-bin/carddisp.pl?gene=RELA
HAVCR2	Hepatitis A Virus Cellular Receptor 2	Protein Coding	Q8TDQ0	54	GC05M157063	2.16781711578369	https://www.genecards.org/cgi-bin/carddisp.pl?gene=HAVCR2
CANT1	Calcium Activated Nucleotidase 1	Protein Coding	Q8WVQ1	52	GC17M079682	2.16602373123169	https://www.genecards.org/cgi-bin/carddisp.pl?gene=CANT1
TTC7B	Tetratricopeptide Repeat Domain 7B	Protein Coding	Q86TV6	41	GC14M090524	2.16568851470947	https://www.genecards.org/cgi-bin/carddisp.pl?gene=TTC7B
CD68	CD68 Molecule	Protein Coding	P34810	49	GC17P007579	2.16539287567139	https://www.genecards.org/cgi-bin/carddisp.pl?gene=CD68
S100A1	S100 Calcium Binding Protein A1	Protein Coding	P23297	48	GC01P153627	2.16487503051758	https://www.genecards.org/cgi-bin/carddisp.pl?gene=S100A1
RAMP1	Receptor Activity Modifying Protein 1	Protein Coding	O60894	51	GC02P237858	2.16433072090149	https://www.genecards.org/cgi-bin/carddisp.pl?gene=RAMP1
ERCC6	ERCC Excision Repair 6, Chromatin Remodeling Factor	Protein Coding	Q03468	54	GC10M049454	2.16382336616516	https://www.genecards.org/cgi-bin/carddisp.pl?gene=ERCC6
CNR2	Cannabinoid Receptor 2	Protein Coding	P34972	54	GC01M023870	2.16275644302368	https://www.genecards.org/cgi-bin/carddisp.pl?gene=CNR2
DLGAP2	DLG Associated Protein 2	Protein Coding	Q9P1A6	46	GC08P000739	2.15966987609863	https://www.genecards.org/cgi-bin/carddisp.pl?gene=DLGAP2
ADIPOQ-AS1	ADIPOQ Antisense RNA 1	RNA Gene		18	GC03M186851	2.15845251083374	https://www.genecards.org/cgi-bin/carddisp.pl?gene=ADIPOQ-AS1
AGA	Aspartylglucosaminidase	Protein Coding	P20933	53	GC04M177430	2.15715074539185	https://www.genecards.org/cgi-bin/carddisp.pl?gene=AGA
SLC25A38	Solute Carrier Family 25 Member 38	Protein Coding	Q96DW6	46	GC03P040813	2.15704774856567	https://www.genecards.org/cgi-bin/carddisp.pl?gene=SLC25A38
FSTL1	Follistatin Like 1	Protein Coding	Q12841	50	GC03M120392	2.15625524520874	https://www.genecards.org/cgi-bin/carddisp.pl?gene=FSTL1
PCCB	Propionyl-CoA Carboxylase Subunit Beta	Protein Coding	P05166	55	GC03P136250	2.1558849811554	https://www.genecards.org/cgi-bin/carddisp.pl?gene=PCCB
IL23R	Interleukin 23 Receptor	Protein Coding	Q5VWK5	53	GC01P067138	2.15449857711792	https://www.genecards.org/cgi-bin/carddisp.pl?gene=IL23R
NCOR2	Nuclear Receptor Corepressor 2	Protein Coding	Q9Y618	52	GC12M124324	2.15374875068665	https://www.genecards.org/cgi-bin/carddisp.pl?gene=NCOR2
ITPK1	Inositol-Tetrakisphosphate 1-Kinase	Protein Coding	Q13572	47	GC14M092936	2.15374875068665	https://www.genecards.org/cgi-bin/carddisp.pl?gene=ITPK1
COL23A1	Collagen Type XXIII Alpha 1 Chain	Protein Coding	Q86Y22	42	GC05M178237	2.15374875068665	https://www.genecards.org/cgi-bin/carddisp.pl?gene=COL23A1
OSGIN1	Oxidative Stress Induced Growth Inhibitor 1	Protein Coding	Q9UJX0	39	GC16P089150	2.15374875068665	https://www.genecards.org/cgi-bin/carddisp.pl?gene=OSGIN1
PROM1	Prominin 1	Protein Coding	O43490	55	GC04M015965	2.15165233612061	https://www.genecards.org/cgi-bin/carddisp.pl?gene=PROM1
GPT2	Glutamic--Pyruvic Transaminase 2	Protein Coding	Q8TD30	54	GC16P082088	2.14906620979309	https://www.genecards.org/cgi-bin/carddisp.pl?gene=GPT2
ANPEP	Alanyl Aminopeptidase, Membrane	Protein Coding	P15144	58	GC15M089784	2.1476571559906	https://www.genecards.org/cgi-bin/carddisp.pl?gene=ANPEP
APOD	Apolipoprotein D	Protein Coding	P05090	51	GC03M195568	2.1461386680603	https://www.genecards.org/cgi-bin/carddisp.pl?gene=APOD
ATP13A3	ATPase 13A3	Protein Coding	Q9H7F0	47	GC03M194402	2.14493131637573	https://www.genecards.org/cgi-bin/carddisp.pl?gene=ATP13A3
LINC01001	Long Intergenic Non-Protein Coding RNA 1001	RNA Gene		15	GC11M011795	2.1436173915863	https://www.genecards.org/cgi-bin/carddisp.pl?gene=LINC01001
EPHX1	Epoxide Hydrolase 1	Protein Coding	P07099	53	GC01P225810	2.14350485801697	https://www.genecards.org/cgi-bin/carddisp.pl?gene=EPHX1
ID3	Inhibitor Of DNA Binding 3	Protein Coding	Q02535	47	GC01M023557	2.14339542388916	https://www.genecards.org/cgi-bin/carddisp.pl?gene=ID3
CYTOR	Cytoskeleton Regulator RNA	RNA Gene		29	GC02P089243	2.14136290550232	https://www.genecards.org/cgi-bin/carddisp.pl?gene=CYTOR
FGFR2	Fibroblast Growth Factor Receptor 2	Protein Coding	P21802	64	GC10M121478	2.14127564430237	https://www.genecards.org/cgi-bin/carddisp.pl?gene=FGFR2
MCEE	Methylmalonyl-CoA Epimerase	Protein Coding	Q96PE7	48	GC02M071110	2.14103651046753	https://www.genecards.org/cgi-bin/carddisp.pl?gene=MCEE
M6PR	Mannose-6-Phosphate Receptor, Cation Dependent	Protein Coding	P20645	51	GC12M029455	2.14100551605225	https://www.genecards.org/cgi-bin/carddisp.pl?gene=M6PR
TFAP2A	Transcription Factor AP-2 Alpha	Protein Coding	P05549	55	GC06M010393	2.14076900482178	https://www.genecards.org/cgi-bin/carddisp.pl?gene=TFAP2A
MIRLET7E	MicroRNA Let-7e	RNA Gene		26	GC19P113551	2.13928055763245	https://www.genecards.org/cgi-bin/carddisp.pl?gene=MIRLET7E
UTS2	Urotensin 2	Protein Coding	O95399	48	GC01M007843	2.13798761367798	https://www.genecards.org/cgi-bin/carddisp.pl?gene=UTS2
LINC01554	Long Intergenic Non-Protein Coding RNA 1554	RNA Gene	Q52M75	27	GC05P095838	2.13697743415833	https://www.genecards.org/cgi-bin/carddisp.pl?gene=LINC01554
PRKCB	Protein Kinase C Beta	Protein Coding	P05771	58	GC16P081181	2.13673210144043	https://www.genecards.org/cgi-bin/carddisp.pl?gene=PRKCB
PLA2G2E	Phospholipase A2 Group IIE	Protein Coding	Q9NZK7	42	GC01M019920	2.13598108291626	https://www.genecards.org/cgi-bin/carddisp.pl?gene=PLA2G2E
EIF1AY	Eukaryotic Translation Initiation Factor 1A Y-Linked	Protein Coding	O14602	38	GC0YP020579	2.13549399375916	https://www.genecards.org/cgi-bin/carddisp.pl?gene=EIF1AY
HJV	Hemojuvelin BMP Co-Receptor	Protein Coding	Q6ZVN8	52	GC01M160501	2.13544917106628	https://www.genecards.org/cgi-bin/carddisp.pl?gene=HJV
SERPINB9P1	Serpin Family B Member 9 Pseudogene 1	Pseudogene		15	GC06M003733	2.13465023040771	https://www.genecards.org/cgi-bin/carddisp.pl?gene=SERPINB9P1
SGSH	N-Sulfoglucosamine Sulfohydrolase	Protein Coding	P51688	54	GC17M080296	2.13317036628723	https://www.genecards.org/cgi-bin/carddisp.pl?gene=SGSH
RABEP2	Rabaptin, RAB GTPase Binding Effector Protein 2	Protein Coding	Q9H5N1	41	GC16M043927	2.13090467453003	https://www.genecards.org/cgi-bin/carddisp.pl?gene=RABEP2
GABRB3	Gamma-Aminobutyric Acid Type A Receptor Subunit Beta3	Protein Coding	P28472	58	GC15M026543	2.13028907775879	https://www.genecards.org/cgi-bin/carddisp.pl?gene=GABRB3
IL2RG	Interleukin 2 Receptor Subunit Gamma	Protein Coding	P31785	56	GC0XM071108	2.13028907775879	https://www.genecards.org/cgi-bin/carddisp.pl?gene=IL2RG
DLL4	Delta Like Canonical Notch Ligand 4	Protein Coding	Q9NR61	56	GC15P040929	2.12635588645935	https://www.genecards.org/cgi-bin/carddisp.pl?gene=DLL4
PCSK2	Proprotein Convertase Subtilisin/Kexin Type 2	Protein Coding	P16519	52	GC20P017226	2.12582635879517	https://www.genecards.org/cgi-bin/carddisp.pl?gene=PCSK2
ATP10A	ATPase Phospholipid Transporting 10A (Putative)	Protein Coding	O60312	50	GC15M027293	2.1243679523468	https://www.genecards.org/cgi-bin/carddisp.pl?gene=ATP10A
ACSS1	Acyl-CoA Synthetase Short Chain Family Member 1	Protein Coding	Q9NUB1	46	GC20M024986	2.1243679523468	https://www.genecards.org/cgi-bin/carddisp.pl?gene=ACSS1
CMC4	C-X9-C Motif Containing 4	Protein Coding	P56277	38	GC0XM155061	2.12364101409912	https://www.genecards.org/cgi-bin/carddisp.pl?gene=CMC4
PTPRB	Protein Tyrosine Phosphatase Receptor Type B	Protein Coding	P23467	53	GC12M070516	2.12120699882507	https://www.genecards.org/cgi-bin/carddisp.pl?gene=PTPRB
ADH1C	Alcohol Dehydrogenase 1C (Class I), Gamma Polypeptide	Protein Coding	P00326	50	GC04M099336	2.11909794807434	https://www.genecards.org/cgi-bin/carddisp.pl?gene=ADH1C
NPPC	Natriuretic Peptide C	Protein Coding	P23582	50	GC02M231921	2.11901378631592	https://www.genecards.org/cgi-bin/carddisp.pl?gene=NPPC
AGXT2	Alanine--Glyoxylate Aminotransferase 2	Protein Coding	Q9BYV1	47	GC05M034998	2.1186146736145	https://www.genecards.org/cgi-bin/carddisp.pl?gene=AGXT2
FBLN5	Fibulin 5	Protein Coding	Q9UBX5	55	GC14M091869	2.11837553977966	https://www.genecards.org/cgi-bin/carddisp.pl?gene=FBLN5
ABCD1	ATP Binding Cassette Subfamily D Member 1	Protein Coding	P33897	54	GC0XP153724	2.11826920509338	https://www.genecards.org/cgi-bin/carddisp.pl?gene=ABCD1
OGG1	8-Oxoguanine DNA Glycosylase	Protein Coding	O15527	56	GC03P021488	2.1176381111145	https://www.genecards.org/cgi-bin/carddisp.pl?gene=OGG1
ENO1	Enolase 1	Protein Coding	P06733	56	GC01M008861	2.11672329902649	https://www.genecards.org/cgi-bin/carddisp.pl?gene=ENO1
FAS-AS1	FAS Antisense RNA 1	RNA Gene		21	GC10M088991	2.11227965354919	https://www.genecards.org/cgi-bin/carddisp.pl?gene=FAS-AS1
LGALS1	Galectin 1	Protein Coding	P09382	52	GC22P037675	2.1101450920105	https://www.genecards.org/cgi-bin/carddisp.pl?gene=LGALS1
WNK4	WNK Lysine Deficient Protein Kinase 4	Protein Coding	Q96J92	53	GC17P042780	2.10776090621948	https://www.genecards.org/cgi-bin/carddisp.pl?gene=WNK4
HHT4	Telangiectasia, Hereditary Hemorrhagic, Type 4	Genetic Locus		5	GC07U901803	2.10609579086304	https://www.genecards.org/cgi-bin/carddisp.pl?gene=HHT4
MET	MET Proto-Oncogene, Receptor Tyrosine Kinase	Protein Coding	P08581	63	GC07P116672	2.10296893119812	https://www.genecards.org/cgi-bin/carddisp.pl?gene=MET
CPT1B	Carnitine Palmitoyltransferase 1B	Protein Coding	Q92523	53	GC22M077256	2.10245800018311	https://www.genecards.org/cgi-bin/carddisp.pl?gene=CPT1B
LOC126860124	CDK7 Strongly-Dependent Group 2 Enhancer GRCh37_chr7:100403701-100404900	Functional Element		9	GC07P106673	2.10188412666321	https://www.genecards.org/cgi-bin/carddisp.pl?gene=LOC126860124
CLN6	CLN6 Transmembrane ER Protein	Protein Coding	Q9NWW5	47	GC15M068206	2.1015772819519	https://www.genecards.org/cgi-bin/carddisp.pl?gene=CLN6
PRKAA1	Protein Kinase AMP-Activated Catalytic Subunit Alpha 1	Protein Coding	Q13131	55	GC05M040759	2.10082268714905	https://www.genecards.org/cgi-bin/carddisp.pl?gene=PRKAA1
TBX3	T-Box Transcription Factor 3	Protein Coding	O15119	52	GC12M114670	2.10076379776001	https://www.genecards.org/cgi-bin/carddisp.pl?gene=TBX3
BDKRB1	Bradykinin Receptor B1	Protein Coding	P46663	50	GC14P096336	2.10075211524963	https://www.genecards.org/cgi-bin/carddisp.pl?gene=BDKRB1
ATP6AP2	ATPase H+ Transporting Accessory Protein 2	Protein Coding	O75787	53	GC0XP040622	2.10051155090332	https://www.genecards.org/cgi-bin/carddisp.pl?gene=ATP6AP2
DOHH	Deoxyhypusine Hydroxylase	Protein Coding	Q9BU89	43	GC19M091786	2.09963607788086	https://www.genecards.org/cgi-bin/carddisp.pl?gene=DOHH
ABCC3	ATP Binding Cassette Subfamily C Member 3	Protein Coding	O15438	53	GC17P050634	2.09921741485596	https://www.genecards.org/cgi-bin/carddisp.pl?gene=ABCC3
ZBTB41	Zinc Finger And BTB Domain Containing 41	Protein Coding	Q5SVQ8	35	GC01M197153	2.09905743598938	https://www.genecards.org/cgi-bin/carddisp.pl?gene=ZBTB41
LINC02145	Long Intergenic Non-Protein Coding RNA 2145	RNA Gene		22	GC05M006311	2.09905743598938	https://www.genecards.org/cgi-bin/carddisp.pl?gene=LINC02145
DLG2	Discs Large MAGUK Scaffold Protein 2	Protein Coding	Q15700	51	GC11M083455	2.09876680374146	https://www.genecards.org/cgi-bin/carddisp.pl?gene=DLG2
HBA2	Hemoglobin Subunit Alpha 2	Protein Coding	P69905	50	GC16P080150	2.09805488586426	https://www.genecards.org/cgi-bin/carddisp.pl?gene=HBA2
SNORD7	Small Nucleolar RNA, C/D Box 7	RNA Gene		17	GC17P035573	2.09755992889404	https://www.genecards.org/cgi-bin/carddisp.pl?gene=SNORD7
ZEB2	Zinc Finger E-Box Binding Homeobox 2	Protein Coding	O60315	56	GC02M144384	2.09726047515869	https://www.genecards.org/cgi-bin/carddisp.pl?gene=ZEB2
FBXW7-AS1	FBXW7 Antisense RNA 1	RNA Gene	B0L3A2	20	GC04P152338	2.09661817550659	https://www.genecards.org/cgi-bin/carddisp.pl?gene=FBXW7-AS1
SURF6	Surfeit 6	Protein Coding	O75683	39	GC09M133331	2.09255313873291	https://www.genecards.org/cgi-bin/carddisp.pl?gene=SURF6
FAM13A	Family With Sequence Similarity 13 Member A	Protein Coding	O94988	47	GC04M088725	2.09253644943237	https://www.genecards.org/cgi-bin/carddisp.pl?gene=FAM13A
MIR148A	MicroRNA 148a	RNA Gene		27	GC07M025950	2.0923490524292	https://www.genecards.org/cgi-bin/carddisp.pl?gene=MIR148A
SLC4A1	Solute Carrier Family 4 Member 1 (Diego Blood Group)	Protein Coding	P02730	56	GC17M077847	2.08900809288025	https://www.genecards.org/cgi-bin/carddisp.pl?gene=SLC4A1
JAK3	Janus Kinase 3	Protein Coding	P52333	59	GC19M017824	2.08892512321472	https://www.genecards.org/cgi-bin/carddisp.pl?gene=JAK3
SOCS2	Suppressor Of Cytokine Signaling 2	Protein Coding	O14508	51	GC12P093569	2.08892512321472	https://www.genecards.org/cgi-bin/carddisp.pl?gene=SOCS2
ADPGK	ADP Dependent Glucokinase	Protein Coding	Q9BRR6	43	GC15M072751	2.08842372894287	https://www.genecards.org/cgi-bin/carddisp.pl?gene=ADPGK
TAF1	TATA-Box Binding Protein Associated Factor 1	Protein Coding	P21675	55	GC0XP071366	2.08632683753967	https://www.genecards.org/cgi-bin/carddisp.pl?gene=TAF1
ADH1B	Alcohol Dehydrogenase 1B (Class I), Beta Polypeptide	Protein Coding	P00325	54	GC04M099304	2.08583426475525	https://www.genecards.org/cgi-bin/carddisp.pl?gene=ADH1B
OGA	O-GlcNAcase	Protein Coding	O60502	48	GC10M101785	2.08521294593811	https://www.genecards.org/cgi-bin/carddisp.pl?gene=OGA
APOA2	Apolipoprotein A2	Protein Coding	P02652	53	GC01M161222	2.08108234405518	https://www.genecards.org/cgi-bin/carddisp.pl?gene=APOA2
TAB1	TGF-Beta Activated Kinase 1 (MAP3K7) Binding Protein 1	Protein Coding	Q15750	52	GC22P070615	2.07995295524597	https://www.genecards.org/cgi-bin/carddisp.pl?gene=TAB1
CCL7	C-C Motif Chemokine Ligand 7	Protein Coding	P80098	52	GC17P034270	2.07690763473511	https://www.genecards.org/cgi-bin/carddisp.pl?gene=CCL7
LRP5	LDL Receptor Related Protein 5	Protein Coding	O75197	58	GC11P068298	2.07438707351685	https://www.genecards.org/cgi-bin/carddisp.pl?gene=LRP5
PTPRN2	Protein Tyrosine Phosphatase Receptor Type N2	Protein Coding	Q92932	53	GC07M157539	2.07438707351685	https://www.genecards.org/cgi-bin/carddisp.pl?gene=PTPRN2
ZNF143	Zinc Finger Protein 143	Protein Coding	P52747	46	GC11P011116	2.07171869277954	https://www.genecards.org/cgi-bin/carddisp.pl?gene=ZNF143
lnc-TWIST1-1		RNA Gene		8	GC07M018967	2.07063770294189	https://www.genecards.org/cgi-bin/carddisp.pl?gene=lnc-TWIST1-1
BAMBI	BMP And Activin Membrane Bound Inhibitor	Protein Coding	Q13145	52	GC10P028974	2.06938600540161	https://www.genecards.org/cgi-bin/carddisp.pl?gene=BAMBI
MAGI2	Membrane Associated Guanylate Kinase, WW And PDZ Domain Containing 2	Protein Coding	Q86UL8	52	GC07M078017	2.06938600540161	https://www.genecards.org/cgi-bin/carddisp.pl?gene=MAGI2
CR2	Complement C3d Receptor 2	Protein Coding	P20023	54	GC01P207454	2.06872940063477	https://www.genecards.org/cgi-bin/carddisp.pl?gene=CR2
BACH1	BTB Domain And CNC Homolog 1	Protein Coding	O14867	48	GC21P029194	2.06854486465454	https://www.genecards.org/cgi-bin/carddisp.pl?gene=BACH1
F2RL2	Coagulation Factor II Thrombin Receptor Like 2	Protein Coding	O00254	48	GC05M076615	2.06846880912781	https://www.genecards.org/cgi-bin/carddisp.pl?gene=F2RL2
HDAC1	Histone Deacetylase 1	Protein Coding	Q13547	59	GC01P032292	2.06614017486572	https://www.genecards.org/cgi-bin/carddisp.pl?gene=HDAC1
MIR199A2	MicroRNA 199a-2	RNA Gene		26	GC01M172235	2.0601019859314	https://www.genecards.org/cgi-bin/carddisp.pl?gene=MIR199A2
MIR410	MicroRNA 410	RNA Gene		23	GC14P116763	2.05661749839783	https://www.genecards.org/cgi-bin/carddisp.pl?gene=MIR410
CTC1	CST Telomere Replication Complex Component 1	Protein Coding	Q2NKJ3	46	GC17M075333	2.05597162246704	https://www.genecards.org/cgi-bin/carddisp.pl?gene=CTC1
TNR	Tenascin R	Protein Coding	Q92752	51	GC01M175291	2.05586981773376	https://www.genecards.org/cgi-bin/carddisp.pl?gene=TNR
SVIL	Supervillin	Protein Coding	O95425	50	GC10M035708	2.05576825141907	https://www.genecards.org/cgi-bin/carddisp.pl?gene=SVIL
SLC2A3	Solute Carrier Family 2 Member 3	Protein Coding	P11169	56	GC12M007919	2.0548849105835	https://www.genecards.org/cgi-bin/carddisp.pl?gene=SLC2A3
SOX9	SRY-Box Transcription Factor 9	Protein Coding	P48436	54	GC17P072121	2.05206894874573	https://www.genecards.org/cgi-bin/carddisp.pl?gene=SOX9
MIR29C	MicroRNA 29c	RNA Gene		25	GC01M207832	2.05177712440491	https://www.genecards.org/cgi-bin/carddisp.pl?gene=MIR29C
lnc-ABO-33		RNA Gene		5	GC09M133232	2.05099725723267	https://www.genecards.org/cgi-bin/carddisp.pl?gene=lnc-ABO-33
MIR181B1	MicroRNA 181b-1	RNA Gene		27	GC01M198858	2.05097103118896	https://www.genecards.org/cgi-bin/carddisp.pl?gene=MIR181B1
NTNG1	Netrin G1	Protein Coding	Q9Y2I2	50	GC01P107140	2.04860496520996	https://www.genecards.org/cgi-bin/carddisp.pl?gene=NTNG1
MIR602	MicroRNA 602	RNA Gene		14	GC09P137838	2.04748868942261	https://www.genecards.org/cgi-bin/carddisp.pl?gene=MIR602
TREM1	Triggering Receptor Expressed On Myeloid Cells 1	Protein Coding	Q9NP99	51	GC06M041267	2.04614591598511	https://www.genecards.org/cgi-bin/carddisp.pl?gene=TREM1
MIR424	MicroRNA 424	RNA Gene		26	GC0XM134753	2.04384422302246	https://www.genecards.org/cgi-bin/carddisp.pl?gene=MIR424
GRK2	G Protein-Coupled Receptor Kinase 2	Protein Coding	P25098	56	GC11P067266	2.04377365112305	https://www.genecards.org/cgi-bin/carddisp.pl?gene=GRK2
MAN2B1	Mannosidase Alpha Class 2B Member 1	Protein Coding	O00754	51	GC19M092166	2.03702020645142	https://www.genecards.org/cgi-bin/carddisp.pl?gene=MAN2B1
HLA-DQA1	Major Histocompatibility Complex, Class II, DQ Alpha 1	Protein Coding	P01909	51	GC06P134852	2.03694462776184	https://www.genecards.org/cgi-bin/carddisp.pl?gene=HLA-DQA1
GPX4	Glutathione Peroxidase 4	Protein Coding	P36969	56	GC19P001103	2.03676438331604	https://www.genecards.org/cgi-bin/carddisp.pl?gene=GPX4
PTGIR	Prostaglandin I2 Receptor	Protein Coding	P43119	54	GC19M092977	2.03449440002441	https://www.genecards.org/cgi-bin/carddisp.pl?gene=PTGIR
IL21R	Interleukin 21 Receptor	Protein Coding	Q9HBE5	51	GC16P081252	2.03424549102783	https://www.genecards.org/cgi-bin/carddisp.pl?gene=IL21R
RBP3	Retinol Binding Protein 3	Protein Coding	P10745	52	GC10P047348	2.03416442871094	https://www.genecards.org/cgi-bin/carddisp.pl?gene=RBP3
DDIT3	DNA Damage Inducible Transcript 3	Protein Coding	P35638	55	GC12M057516	2.03292608261108	https://www.genecards.org/cgi-bin/carddisp.pl?gene=DDIT3
SLC16A1	Solute Carrier Family 16 Member 1	Protein Coding	P53985	56	GC01M113100	2.03243398666382	https://www.genecards.org/cgi-bin/carddisp.pl?gene=SLC16A1
PDGFC	Platelet Derived Growth Factor C	Protein Coding	Q9NRA1	50	GC04M156760	2.03172874450684	https://www.genecards.org/cgi-bin/carddisp.pl?gene=PDGFC
[truncated: 2,790 more rows]
