# Supplementary material for: Ferroptosis regulation by traditional chinese medicine for ischemic stroke intervention based on network pharmacology and data mining
Source: PLoS One. 2025 Apr 16;20(4):e0321751. doi: 10.1371/journal.pone.0321751 (PMC12002469; doi:10.1371/journal.pone.0321751)
Supplement: S1 File — (ZIP) [file pone.0321751.s001.zip › IS基因/汇总.xlsx]

## Sheet: Sheet1
GLA
APP
COL3A1
ITM2B
F2
F5
NOTCH3
ADAMTS13
HDAC9
CDKN2B-AS1
LDLR
ALDH2
ABO
ZFHX3
ACTA2
PROCR
PDE3A
SLCO1B1
COL4A1
LOX
SMAD3
ABCC1
PRKG1
TGFBR2
C20orf181
SH2B3
PMF1-BGLAP
PATJ
CDK6
CDKN1A
CDKN2C
CERNA3
PRPF8
DINOL
CHD3
FAF1
PMF1
NLRP3
APOA5
AGBL1
CRP
CYP2C19
DAB1
ACE
AGT
AGTR1
EDN1
ELN
ENG
FBN1
FGB
FOXE3
LRCH1
TSPAN15
ALOX5
ALOX5AP
NAALADL2
PCSK9
SLC26A11
F11-AS1
APOB
TSPAN33
APOE
IL1B
IL1RN
IL6
IL10
ILF3
KCNK1
KCNK3
C10orf143
LPA
LPL
MIR146A
MAT2A
MMP9
MTHFR
MYH11
MYLK
NINJ2
NOS3
SERPINE1
PCDH7
PCYT1A
PDE4D
PIK3CA
PIK3CB
PIK3CD
PIK3CG
PLAT
PLG
PON1
PPARG
CASZ1
KIF26B
AVP
PROC
SLC44A2
PTGS2
PTPRD
PTPRG
NTN4
BDNF
ATXN2
SMARCA4
FUNDC2
SON
STAT3
TGFB2
TGFB3
TGFBR1
TLR4
TNF
VEGFA
VWF
MFAP5
SLC2A10
QRICH2
RUNX1
ALDH1A2
HPS4
COX7A2L
ADIPOQ
PLAA
ACVRL1
CDC5L
EPO
HMGB1
MMP3
MIR499A
SELP
PLA2G7
CYP4F2
IGF1
CXCL8
IL17A
AQP4
LTA
NFE2L2
P2RY12
EPHX2
ESR1
FGFR1
MMRN1
GABPA
HIF1A
IL1A
MIR126
MIR145
OLR1
CCL2
CXCL12
SELE
CDKN2A
CETP
CYP11B2
AGER
SIRT1
ICAM1
IL18
ITGA2
JAK2
MIR223
TNFRSF11B
TREM2
PTGS1
TGFB1
CASP3
PPIG
SIGMAR1
CPB2
ABCA1
MTOR
GPX3
IL4
LGALS3
MMP1
MMP2
NGF
GP6
ABCB1
PRKCH
MAPK3
RETN
BRCA1
THBD
TP53
APLN
KALRN
KL
HDAC6
CDKN2B
MTCO2P12
COL4A2
COX8A
PARP1
CSF3
CST3
CYP4A11
ENO2
F3
FABP4
SIRT3
ALOX15
ANGPT1
NRG1
HMOX1
HSPA4
APOC3
IFNB1
ITGA2B
ITGB3
MALAT1
KLK1
KNG1
LCN2
LEP
MIR122
MIR143
MIR149
MMP12
MPO
COX2
SERPINC1
NEFL
NOS2
NPY
PON2
PPARA
CHDH
MAPK1
REN
SPP1
TRAF6
UCP2
VKORC1
CAV1
CBS
IL33
GDF15
CD40
DNM1L
CDK5
TRIB1
KLF2
ADAMTS7
SERPINA3
CX3CR1
CYBA
CYP2C9
CYP2J2
DPP4
EDNRB
F2R
F11
F13A1
FGA
SIRT2
POLDIP2
GRIN2A
GSK3B
HFE
HLA-DRB1
APOA1
IL6R
IL13
LGALS1
LGALS2
LIF
LTC4S
MIR130A
MIR137
MIR155
MIR19A
MIR21
MIR210
MIR30A
MAP3K5
MIF
MMP8
MMP10
COX1
NOS1
P2RY1
ANGPTL4
TNFRSF12A
RNLS
MEG3
SELENOS
PTX3
BCL2
S100B
ACSM3
CCL11
SELPLG
SLC1A2
SLC25A1
BSG
CCR2
XBP1
XRCC1
CAD
SNHG12
TP63
SOCS1
KCNK17
NTN1
ROCK2
PTGES
CD40LG
CELSR1
ARHGEF10
MIR874
OCLN
MIR499B
PPIF
PGR-AS1
NAMPT
CBSL
AHSA1
SLC17A3
HPSE
RUVBL2
CHI3L1
HSPA12B
ADD1
RBM45
ADM
CPOX
CRK
MAPK14
CTLA4
ADRA2B
ADRB2
CYP1A1
CYP2B6
CYP2C8
CYP3A4
CYP3A5
NQO1
AGTR2
APLNR
ECE1
EDNRA
EGR1
AHSG
MLKL
EPHA4
EPHB2
ESR2
ALB
EZH2
F12
FCGR2A
FGFR4
FGG
DKK1
RCOR1
SNHG1
ALOX12
POU2F3
RNF19A
GCG
GFAP
GJA4
IL37
ANGPTL3
GLP1R
GPER1
GRIA2
GRIN1
NR3C1
CXCL2
HABP2
HDAC2
CFH
HGF
HSPA1A
HSPA1B
HSPB1
HSPB2
IFNG
APOH
IL9
IL15
IMPA2
AQP9
IRF4
AR
JUN
KCNJ13
KCNQ1
ARG1
FADS1
LLGL2
LTA4H
MIR106B
MIR107
MIR125A
MIR132
MIR134
MIR150
MIR15A
MIR181C
MIR27B
MIR29B1
MIR29B2
MIR17HG
TNFSF12-TNFSF13
ARSA
MIP
ACHE
MMP7
MIR335
MTR
MTRR
NUBP1
ATM
NGFR
NOTCH1
NPPA
NPR3
NTF3
DUOX2
CKLF
CLEC1B
PDE4A
SIRT6
SERPINF1
PIN1
PLA2G1B
PLA2G2A
PLAU
SERPINF2
DUOX1
PPARD
PPID
TUG1
MARCHF1
MAPK8
PROS1
PSMA6
ACKR3
PTEN
PTGIS
MIR494
NGB
CXCL16
RAC1
MOK
ACE2
RBP4
BCL2A1
RELA
HPSE2
GAS5
SGK1
RTN4R
SLC5A2
SLC9A1
SLC12A2
SST
STC1
SULT1E1
SYK
TBXAS1
HNF1A
TGFA
TSPO
TIMP2
TLR2
TNFSF4
TXN
VCAM1
TRPV1
CACNA1A
CXCR4
AIMP2
NEIL1
NR4A3
PDGFD
COASY
COL18A1
PLA2G6
ULK1
TSLP
BECN1
RIPK1
TNFSF12
HSPB3
MCU
TIMD4
SLC33A1
CD14
COX5A
GRAP2
ABCG2
GSTO1
AIM2
EIF2AK3
CARTPT
ABCG1
CD69
SEMA3E
MAFB
CDC42
ZGLP1
MIR298
MIR922
KIR2DS2
DEFB4B
MIR1306
MIR1203
MIR664A
HOTTIP
MIR4437
MIR4669
MIR4656
NR1H3
EDIL3
PTCSC3
CDH13
EBI3
EMSLR
LOC101929707
CDKN3
IRF9
ERICD
ATG7
AGR2
GNLY
SORBS1
CAMKK2
CXCR6
MASP2
TRAF3IP2
NES
PLK2
ALDH1L1
LILRB1
RNPS1
FASTK
PDIA5
STIP1
COPS5
RIPK3
LOC110673971
DUSP14
CAPN10
CHIT1
TREX1
PARK7
VSIG4
ACOT7
MGLL
CHRNA4
TRIM9
CIRBP
H3P7
ADCYAP1
LRG1
CYP2R1
ACOT4
CCR5
FOPNL
TAF8
UBR3
COMT
CRHR1
CRMP1
DEFB104A
TRPM6
SRXN1
CRYZ
CSF2
TTC7B
ADRA1A
CILP2
NKX2-5
HJV
CTNNB1
ADRA2A
ARL6IP6
RMDN2
ADRA2C
ADRB1
C5orf38
CYP2B7P
CYP2D6
CYP2E1
CYP24A1
DECR1
DEFB1
DEFB4A
DLD
DLG2
DVL1
EDN2
EDN3
EEF1A1
EFNB2
CELSR2
EGR2
EGR4
RMST
A2M
ELK1
EPAS1
ERCC4
ETS1
ETV3
ABCD1
F7
F8
F9
FBLN1
FCGR3A
FCGR3B
FCN1
FGF1
FGF2
ABCD2
FGF13
VEGFD
MRAS
VASH1
NTNG1
CARD8
ATF6
FOXF2
FAIM2
FOXO3
MCF2L2
FLG
TBC1D9
MLC1
ARC
CLEC16A
FMO3
CRTC1
NCS1
TRS-AGA2-3
FOLH1
SPIDR
FOS
MMD
MAPK8IP2
PADI4
SMUG1
DAPK2
PLA2G15
BCL2L13
ABCA4
PANX1
G6PD
PRDX5
HECTD1
GALNT2
HSPA12A
FAM98A
GAP43
IS1
COPD
GATA1
GATA3
GCH1
GCKR
SLC17A5
NPAS4
GEM
HAVCR1
GGCX
GHRH
GJA1
NAAA
IL17B
GCLC
STK39
GLI2
HTRA2
GNAS
GNB3
GOT2
GPI
H19
ANGPT2
SNHG15
ANK1
XKR6
GPR37
GPR42
GPT
GPX1
REM1
GRN
GRIK2
ANPEP
GRIN2B
GRIN2C
GRINA
SETD2
GRM1
GRM2
CXCL1
GSTM1
GSTT1
UBQLN1
NOP53
ANXA1
HADHA
HCRT
HDLBP
HK2
ACACA
HLA-B
HLA-C
HLA-DQB1
HLA-G
AOC2
NR4A1
HP
MMAB
SERPINA9
HES1
BIRC5
HSPG2
HTR1A
HTR2A
FFAR4
C1QTNF9
ID2
IFIT3
ACTBL2
APOD
MAGEB5
IGF1R
IGFBP3
IKBKB
IL2
IL4R
IL5
IL7R
AQP1
IL10RA
IL10RB
IL16
TNFRSF9
INSRR
IRAK1
IRS1
ABCC6
ITGB2
JAK3
JUNB
AREG
PEAR1
KDR
KIR2DS1
KIR3DL1
KIR3DL2
KRT18
C11orf96
TSPYL6
LAD1
LAMA5
LAMC2
LAMP2
RPSA
LCP1
LEPR
LGALS9
LIG4
LIMK1
LOXL1
LRP1
LRP6
LINC01194
CIMT
MIRLET7B
MIRLET7E
MIRLET7I
MIR106A
MIR125B2
MIR129-2
MIR130B
MIR140
MIR144
MIR152
MIR17
MIR185
MIR192
MIR195
MIR199B
MIR200C
MIR206
MIR212
MIR216A
MIR219A1
MIR22
MIR221
MIR30D
MIR31
MIR34A
MIR93
ARRB2
MAPT
MBL2
MDK
MDM2
CIITA
NR3C2
MOG
MRC1
MIAT
POTEKP
ZFAS1
MIR326
MSD
MSR1
PLF
MTAP
CYTB
MUSK
MMUT
MVK
ATF3
ATF4
NDUFC2
NFKB1
NM
NNMT
NPC1
NPPB
NTF4
MIR422A
MIR424
OATP1
OGG1
OPRK1
OPRM1
P2RX4
P2RX7
P2RY2
DEFB104B
PAEP
NOX4
SERPINB2
IL20
PAPPA
AK3
PC
PDE11A
FOXP3
SERPINA5
GAL
MLXIPL
RMDN1
IRAK4
PCSK1
MZB1
TLR7
TLR8
SPTBN5
MS4A4A
ZC3HC1
PDGFRB
PECAM1
RTEL1
STK26
ASIC5
SERPINE2
SERPINI1
PIK3R1
PITX2
PKM
PLIN1
PLP1
ACP5
PNN
NANS
POR
POU2F1
TOMM7
DLL4
EGLN1
UGT1A1
PPBP
ROPN1
PPIA
TRPM7
RASIP1
TMEM132A
ANO1
RMDN3
IMPACT
MIR449A
PRH1
PRH2
KIF16B
SYBU
PRKAR1A
VPS35
PRKCA
PRKCD
RNF130
PRKD1
ACSS2
APOM
LRRC8A
MASP1
MMP26
B2M
SPHK2
ANKS1B
PSMB9
PDXP
RTN4
PTGDR
PTGER2
MRS2
PTGIR
MIR363
PTHLH
MIR451A
MIR410
MIR497
NDRG3
NDRG2
MIR503
NLN
TAOK1
SEMA6A
PTMA
PTMAP4
RNF213
PRX
HAMP
BARD1
NLRC4
IL21
RAPSN
RARRES2
TRPV4
RENBP
ACTB
RGS7
RNASE3
PROK2
RPS20
RTN1
SORT1
S100A9
S100A11
SAA1
SAA2
TSPAN31
CEACAM1
BHMT
CCL5
CCL19
CCL23
CX3CL1
SDC1
SRR
NEUROG2
SELL
CRLF2
MOAP1
POTEM
MAP2K4
SNHG6
ABCG8
ITSN1
SHC1
GORASP1
SHH
SHMT1
SMURF2
NMNAT1
MARCHF7
AGXT2
PINK1
ACD
NBEAL1
MARCKSL1
WNK1
WNK3
SLC6A4
SLC6A11
SLC6A13
SLC12A3
SLC19A1
SLC20A2
SLCO1A2
CYP4F12
SMN1
SMN2
SNCA
SNRNP70
MIR544A
MIR487B
SOD2
SOD3
BNIP3L
SOX2
SREBF2
SRF
BRCA2
SSTR4
STAR
STAT4
STAT5A
STAT5B
SCARNA6
STIM1
BRS3
ABCC8
SYT1
TAC1
ADAM17
BTF3P11
MIR532
MIR605
MIR608
MIR618
MIR638
ZEB1
TCN2
TEK
TERC
TERT
TFDP1
TFPI
TGM2
THBS1
TIMP1
TLR3
ACTG1
SERPING1
TLR5
TM7SF2
CLDN5
TNFAIP3
TNFRSF1A
TNNI3
TRC-GCA24-1
TRAF3
ACTG2
TRH
TRPC6
TRPM2
TRPS1
C5
TTR
UBE2L3
UCHL1
UGCG
UGT2B4
UMOD
VPS51
USF1
UTRN
VASP
VDR
VEGFB
VIP
VSNL1
VTN
WRN
CACNA1C
ZNF208
MANF
REEP5
MUL1
ADIPOR2
TNFAIP8L2
DHX40
TFPI2
EHMT1
ARHGEF5
MAP9
ERMP1
WLS
NAA25
CALM1
ZC3H12A
FLAD1
KCNIP4
CALR
CALU
AKAP1
RNF146
QTRT1
BRAP
CASP1
PLVAP
BCO2
TSPAN10
CASP7
CASP8
MINDY4
KLF11
NTNG2
KDM2B
ACCS
CAT
PSRC1
GPR65
IL17RC
ORAI1
APOL1
DOCK7
PIAS1
DENR
MADD
TNFSF11
PLPP3
PDE5A
TNKS
ABCC3
TNFSF14
TNFSF10
TNFRSF11A
IL18RAP
IL18R1
NR1I2
SQSTM1
OTULIN
USP14
LPAR2
IL1RL1
XPR1
METTL18
NOG
MSC
SPECC1
DNER
ASIC3
CD163
ZFYVE9
CD28
MUC16
FADS2
HOMER2
HOMER1
FHL5
CD34
CD36
ADAMTS4
ADAMTS3
GTPBP1
SNCAIP
PDE4DIP
CD74
HDAC4
ACYP2
XYLB
SLC23A2
CCS
MT-TL1
GP1BA
BDNF-AS
ADA2
MT-CYB
MT-ND1
LOC132090228
MT-TK
MT-TS1
MT-ND5
HTRA1
ACSL4
MT-CO3
POLG
MT-TI
MT-TL2
MT-CO1
POLGARF
MT-TP
MT-ND6
MT-ND4
MT-ATP6
MT-CO2
INS
ATRIP
ATRIP-TREX1
HOTAIR
RPL36A-HNRNPH2
GUCY1A1
SCN5A
KAT6B
LMNA
DIAPH1
HBB
SLC2A1
SOD2-OT1
TNNT2
PF4
RNF213-AS1
PSEN1
SOD1
KCNJ5
ATP1A2
PRNP
CREB1
MAP2
GBA1
PROZ
PIK3C2A
CKB
SCN1A
THPO
CYCS
NR4A2
MECP2
TTN
HMGCR
KRIT1
ENPP1
AKT1
F10
FLNA
DARS2
CTSA
SULT1A3
MIR29A
GDNF
MIR146B
TMX2-CTNND1
MIR142
MPL
MIR98
MIR9-1
MIR124-1
MYBPC3
CKM
ATP1A3
CCM2
PKD1
SCN8A
MIR199A1
PIGQ
WDR37
GHRL
LIPC
MIR342
LOC106627981
TET2
LINC01672
DEPDC5
PVALB
MIR133B
UBE4A
GJA5
SMAD5-AS1
GATA4
ABCC9
GSR
SLC1A3
MBP
JAG1
SETD1B
MYH7
PWAR1
TSHR
APTX
WWOX
CORIN
HEY2
MB
SMAD4
ADORA1
ARMS2
MYMY1
CPA6
KCNT1
KMT2E
NBEA
TTC21B
OTUD6B
TANC2
CEP128
ARFGEF1-DT
AIF1
IL1R1
ENTPD1
KCNE2
FABP2
TF
COL5A1
ANXA5
BMP7
LINC02605
MYH9
FLT1
SNHG14
BAX
INSL6
LOC106099062
LOC107133510
CSF1
XDH
DNAH8
GATA6
PMM2
MYL4
CNTF
MIR455
TH
PDCD10
CCL3
PVT1
SERPINA1
ACTC1
PRL
MIR125B1
CP
GAPDH
MYH6
MFN2
FAS
PXDN
CAMK2G
TCF7L2
RBFOX3
EPOR
KCNA5
RPS27A
ADA
SMAD2
IRX2-DT
SCN2B
SCN1B
CHAT
COL4A5
POMC
C3
MEN1
NEAT1
COG2
SCN3B
COL4A4
CELA2A
SDHB
ELP1
SCN4B
MIR338
MTX2
MIR27A
HTR3A
MIR103A1
SERPIND1
IDO1
SDHA
SRC
MGP
CD63
HNRNPH2
TJP1
CS
MIR188
PLOD1
ITIH4
CPS1
KCNJ2
HSPA8
SCNN1A
NF1
ATG9B
MC4R
TIMP3
CSF1R
PRTN3
CBL
DCX
MIR574
PKD2
KCNJ11
CLU
KLKB1
KRAS
FLVCR2
BGLAP
FOXP2
CALCA
COL1A2
MIR181A1
SNORD15A
CASP9
TAB2
LOC129992813
SHBG
DFFA
PGF
F13B
SLC6A3
KCNQ1OT1
POLG2
PPARGC1A
LINC01394
MT-ATP8
MIR204
SMARCAL1
DMD
KCNH2
BACE1
MAOB
PHACTR1
COL1A1
HULC
BRCC3
IL5RA
LIPA
EPHB4
INF2
EMX2OS
PKD1-AS1
LINC01227
ADRB3
LTF
ITGB1
PCNT
CNR1
SLC25A24
MIR224
TRA-TGC7-1
AARS2
SAMHD1
NDE1
MIR24-1
PALLD
RYR1
NUP155
VDAC1
MIR25
ACTA2-AS1
MIR34C
MIR15B
XIST
ACAN
ELANE
PXDNL
ZMPSTE24
CASP2
HBA1
COL2A1
KCNJ3
BCL2L1
FN1
GNB2
CKMT2
NTS
NCF1
MIR23A
GH1
MIR486-1
PDGFB
ITGAM
GAA
PSEN2
IFIH1
DLG4
CHGA
LOC126859827
FGF23
FABP3
TRE-TTC3-1
IGFBP1
KCNE1
NAGA
MIR320A
BRAF
DNTT
GPX7
GPX2
GPX5
GPX8
GPX6
NTRK2
ITLN1
GDF2
RAB4B-EGLN2
MIR208A
IL1F10
IFNA2
UCN
AMPD1
RBPJ
PRKN
MIR383
MIR4793
ADAMTSL1
MIRLET7C
EGF
NRP1
CAPN3
SCNN1B
PPOX
RAF1
CKMT1B
THSD4
MTERF1
PTH
KCNMA1
GRIA1
TSPAN2
MT-ND2
CDH5
WFDC21P
CSRP3
TPM1
PRKAG2
CYP17A1
LOC110006319
NPPA-AS1
ASIC1
TBX20
KITLG
JAK1
CYBB
ASTN2
LOC130060044
ODC1
SCARNA5
ST2
NDUFS4
ATFB5
MAOA
KMO
GATA5
PDGFRA
LOC110806262
UCP3
MROS
FMR1
VHL
YY1AP1
ALDH7A1
MT-RNR1
PTPN22
C4B
GGT1
MMP13
PDGFA
DNMT3A
THSD1
AHDC1
MIR128-2
DSP
AOC3
COL5A2
TTN-AS1
DNAH5
MIR222
TMEM126B
ADAMTS2
MIR30B
FTO
CYP1B1
NT5E
KIF6
SCGB1A1
MEFV
STN1
MIR196A2
SHANK3
CSF3R
CCR3
BAD
SRRT
DRD1
GRM7
CRYAB
MYL3
ZCCHC14
BMP6
PWAR4
ATP12A
ATP4A
POU4F1
CYP11B1
FGF21
GCK
IL2RA
OPN4
LINC-ROR
MIR423
GC
EPRS1
SCN2A
PRKCH-AS1
TBX5
DES
TLX1NB
IL3
TNFRSF1B
SNHG16
BLVRB
BCHE
MIR483
KYNU
MIR30E
ITGAL
ADORA2A
NSD1
IRF1
MTHFD1
TARDBP
TWIST1
SREBF1
CCL4
SFTA3
DGUOK
MTTP
GRM8
MYL2
ATRX
TBXA2R
FOXC1
TNXB
PRDM16
TUBB3
LOC110121269
TGFBR3
RYR2
NPHS2
CLCN1
LOC126862864
MGR1
RBM20
MIR26B
SLC1A1
MIR211
GSTP1
APOA4
SLC25A44
MYOC
INSR
MAML3
ADK
MS4A2
STX1A
LOC126862663
HCCAT5
GRM5
SLCO1C1
FBN2
IL11
MIR668
SRFBP1
GABRG2
CTSD
MIR200B
SCN9A
FUS
PTPN11
CALB1
LOC126805877
COLGALT1
SLC22A5
TCF7
IFNA1
CD79A
TFAM
MIR99A
VAMP8
SGCD
RECK
HECTD4
CRYBG1
SYP
VIM
FNDC5
FLNC
SLC22A4
STING1
MIR208B
DAOA-AS1
CCN2
JPH3
MIR19B1
LEPQTL1
IRF5
SPTB
SLC6A1
CLCN6
SOS1
CRH
MIR182
MT-RNR2
IL1RAPL2
LTB
TSC2
STIN2-VNTR
KCNMB1
CFLAR
BDKRB2
LTBP1
COX4I1
MIR133A1
CDKAL1
TYMP
OIP5-AS1
SUOX
WARS2
DBH
MMACHC
DLL1
DAPK1
TPO
VCP
ACADS
CCR1
TFRC
SLC2A4
MYC
NRXN1
IKBKG
AIFM1
HSPD1
AKR1B1
S1PR1
MIR148B
BMP2
MIR16-1
DNASE1
MIR214
GCDH
MIR590
CMA1
NPC2
ALPL
MIRLET7G
KCNN4
MIR124-3
CLCN2
TFB1M
PNP
SOST
TIGAR
SOCS3
HEY1
HSD11B2
SP1
DPAGT1
IGF2-AS
ROS1
CITED2
DEFA1
MAML1
MAML2
HPX
OTC
SLC6A2
APOC1
PON3
IGF2BP2
HTR2B
NHERF2
AMD1
MYH15
SNX19
CD177
ICAM4
HNF4A
HK1
HCG27
SLC66A2
AHCY
DSG2
ITGA4
VIPR2
GAD2
C4A
LOC101448202
SNHG8
KIT
GJB1
MIR193A
LDB3
IL36RN
MIR320E
NTRK1
IGF2
MIRLET7F2
FABP12
USP8
SCNN1G
SLC8A1
ROCK1
MIR365A
MIR4306
CHUK
ARIH1
LINC01438
IL12A
SNCB
GLUL
DRD2
SERPINA12
PTGDS
HRES1
MIR320D1
PMM1
NAGLU
LOC106799833
MIR495
CCK
RHOA
SAA4
CHKA
IAPP
MEF2D
CD47
HTR4
LOC107988032
ADAMTS1
MYD88
GAS6
LCAT
ITGB6
CYBRD1
CXCL10
SGCE
GRIA4
EMILIN1
MYH14
DCN
HPS1
TIE1
BMP10
UCA1
POLR3F
NF2
TMEM106B
C1QA
LOC654780
APEX1
NPR1
FASLG
ALOX12B
CPT2
CYP1A2
SUN1
SH3BP5-AS1
ENSG00000260337
TLL1
RPL3L
MGAT5
BCAN
SPATA13
ABCB7
PCCA
STRN
XK
DPM3
DOCK8
WNT2B
DENND11
ALDH5A1
GHR
KIAA0319L
MIR18A
EGFR
ANK3
AP3B1
HBG2
FABP1
MCF2L
VCL
THUMPD3-AS1
DDAH1
C1QTNF3-AMACR
ACP1
SUPT3H
MIR382
HCN4
CLN3
CD59
GUSB
FGF5
KLC1
PNOC
NEXN
GYS1
KCNQ1-AS1
CACNA1H
CHD4
MIR381
IDS
GATM
PRRC2A
GSTO2
FURIN
DNMT1
ITPR1
MIR10A
SMPD1
CHRNB2
SNORD118
IGFBP2
GRIK1
NORAD
PKP2
ADAR
KLF4
LZTR1
GSN
SETBP1
FIP1L1
NOD2
CTSB
CACNA1D
PRCP
MYMY4
PLA2G10
CXCR2
HLA-DRA
TNC
ABCB11
CD274
RNY3
MAP1B
PLAUR
NEDD4L
ADORA3
CHMP2B
SPSB4
CSTB
HSPA1L
RNF217-AS1
CHRNA7
LTB4R
GAD1
GRIA3
H2AX
TYK2
ANXA2
MIR215
CRY1
RNASEH2C
HAND2
BMPR2
PRKAA2
GABBR1
GATAD1
HBG1
PCDH19
CHRNA3
CCL26
CTF1
RAI1
HSPA5
CACNA2D1
DNAH11
FHOD3
HTR2C
GOSR2
CFI
SLC22A3
ANGPTL6
ULK4
RMRP
GAMT
SCN10A
HSD11B1
MALT1
SHOC2
CYGB
DUSP22
APOC2
MAS1
S100A8
MPDZ
ADSL
ABAT
MKI67
BGN
CHRNB4
WDR12
IL1R2
RASA1
MIR379
ASPM
TBK1
EPHA3
TCF21
NPHS1
SCN3A
PRKACA
SOX17
CCNH
MLYCD
IDH1
ABCC5
SLC24A3
AKT2
FIRRE
FOXF1
COL6A3
HNF1B
[truncated: 3,061 more rows]
