# Supplementary material for: Ferroptosis regulation by traditional chinese medicine for ischemic stroke intervention based on network pharmacology and data mining
Source: PLoS One. 2025 Apr 16;20(4):e0321751. doi: 10.1371/journal.pone.0321751 (PMC12002469; doi:10.1371/journal.pone.0321751)
Supplement: S1 File — (ZIP) [file pone.0321751.s001.zip › PPI/string_interactions_short.tsv]

#node1	node2	node1_string_id	node2_string_id	neighborhood_on_chromosome	gene_fusion	phylogenetic_cooccurrence	homology	coexpression	experimentally_determined_interaction	database_annotated	automated_textmining	combined_score
ACADSB	HADHB	9606.ENSP00000357873	9606.ENSP00000325136	0.054	0	0	0	0.347	0.051	0.918	0.767	0.986
ACADSB	HADHA	9606.ENSP00000357873	9606.ENSP00000370023	0.046	0	0	0	0.319	0.094	0.940	0.694	0.987
ACTB	MYH9	9606.ENSP00000494750	9606.ENSP00000216181	0	0	0	0	0.420	0.680	0.900	0.602	0.991
ACTB	ITGB8	9606.ENSP00000494750	9606.ENSP00000222573	0	0	0	0	0	0.070	0.900	0.246	0.923
ACTB	YY1	9606.ENSP00000494750	9606.ENSP00000262238	0	0	0	0	0.056	0.315	0.800	0.432	0.916
ACTB	CASP6	9606.ENSP00000494750	9606.ENSP00000265164	0	0	0	0	0.049	0.095	0.900	0.450	0.946
ACTB	ERBB2	9606.ENSP00000494750	9606.ENSP00000269571	0	0	0	0	0	0.292	0	0.908	0.932
ACTB	PPARG	9606.ENSP00000494750	9606.ENSP00000287820	0	0	0	0	0	0.047	0.900	0.722	0.971
ACTB	ACTC1	9606.ENSP00000494750	9606.ENSP00000290378	0	0	0.047	0.986	0.663	0.598	0	0.418	0.914
ACTB	ITGB5	9606.ENSP00000494750	9606.ENSP00000296181	0	0	0	0	0.042	0.070	0.900	0.319	0.931
ACTB	ANXA5	9606.ENSP00000494750	9606.ENSP00000296511	0	0	0	0	0.108	0.141	0	0.940	0.950
ACTB	CASP3	9606.ENSP00000494750	9606.ENSP00000311032	0	0	0	0	0.042	0.095	0.900	0.893	0.989
ACTB	HSP90AA1	9606.ENSP00000494750	9606.ENSP00000335153	0	0	0	0	0.142	0.270	0	0.952	0.967
ACTB	EEF1A1	9606.ENSP00000494750	9606.ENSP00000339063	0	0	0	0	0.481	0.604	0	0.776	0.950
ACTB	SMARCA4	9606.ENSP00000494750	9606.ENSP00000343896	0	0	0	0	0.062	0.982	0.650	0.876	0.999
ACTB	ESR1	9606.ENSP00000494750	9606.ENSP00000405330	0	0	0	0	0	0.571	0	0.882	0.947
ACTB	PRKCA	9606.ENSP00000494750	9606.ENSP00000408695	0	0	0	0	0.047	0.162	0.900	0.507	0.955
ACTB	HSPA8	9606.ENSP00000494750	9606.ENSP00000437125	0	0	0	0	0.333	0.459	0	0.886	0.955
ACTB	AKT1	9606.ENSP00000494750	9606.ENSP00000451828	0	0	0	0	0.105	0.313	0	0.885	0.923
ACTB	RUVBL2	9606.ENSP00000494750	9606.ENSP00000473172	0	0	0	0	0.080	0.836	0.900	0.710	0.995
ACTB	CDC42	9606.ENSP00000494750	9606.ENSP00000497733	0	0	0	0	0.415	0.070	0.900	0.596	0.975
ACTC1	TPM4	9606.ENSP00000290378	9606.ENSP00000494125	0	0	0	0	0.133	0.192	0.900	0.354	0.948
ACTC1	TPM1	9606.ENSP00000290378	9606.ENSP00000351022	0	0	0	0	0.169	0.951	0.900	0.952	0.999
ADCY10	GNAS	9606.ENSP00000356825	9606.ENSP00000360141	0	0	0	0	0	0	0.900	0.172	0.913
ADIPOQ	FABP4	9606.ENSP00000389814	9606.ENSP00000256104	0	0	0	0	0.333	0	0.500	0.841	0.942
ADIPOQ	PPARGC1A	9606.ENSP00000389814	9606.ENSP00000264867	0	0	0	0	0	0	0.500	0.892	0.944
ADIPOQ	PPARG	9606.ENSP00000389814	9606.ENSP00000287820	0	0	0	0	0.138	0	0.500	0.926	0.965
ADIPOQ	ADIPOR1	9606.ENSP00000389814	9606.ENSP00000341785	0	0	0	0	0	0	0.900	0.999	0.999
ADIPOQ	PPARA	9606.ENSP00000389814	9606.ENSP00000385523	0	0	0	0	0.069	0	0	0.912	0.914
ADIPOQ	CEBPA	9606.ENSP00000389814	9606.ENSP00000427514	0	0	0	0	0.058	0	0.750	0.774	0.942
AHCY	DNMT1	9606.ENSP00000217426	9606.ENSP00000352516	0	0	0	0	0.072	0	0.900	0.527	0.952
AHCY	CTH	9606.ENSP00000217426	9606.ENSP00000359976	0.089	0	0	0	0.100	0.069	0.931	0.728	0.983
AHCY	CBS	9606.ENSP00000217426	9606.ENSP00000381231	0.090	0	0	0	0.134	0.071	0.942	0.758	0.987
AHR	ESR1	9606.ENSP00000242057	9606.ENSP00000405330	0	0	0	0	0.059	0.833	0	0.450	0.906
AHR	HSP90AA1	9606.ENSP00000242057	9606.ENSP00000335153	0	0	0	0	0	0.869	0.800	0.717	0.992
AIFM1	BAX	9606.ENSP00000287295	9606.ENSP00000293288	0	0	0	0	0.060	0	0.900	0.312	0.929
AIM2	NLRP3	9606.ENSP00000357112	9606.ENSP00000337383	0	0	0	0	0.085	0	0.900	0.999	0.999
AIM2	GSDMD	9606.ENSP00000357112	9606.ENSP00000433209	0	0	0	0	0.056	0	0.720	0.816	0.947
AIM2	NLRP1	9606.ENSP00000357112	9606.ENSP00000460475	0	0	0	0	0.062	0	0.900	0.998	0.999
AKT1	MAPK1	9606.ENSP00000451828	9606.ENSP00000215832	0	0	0	0.593	0.118	0.110	0.900	0.872	0.988
AKT1	MAPK14	9606.ENSP00000451828	9606.ENSP00000229795	0	0	0.119	0.621	0.246	0.739	0.900	0.535	0.990
AKT1	HSPB1	9606.ENSP00000451828	9606.ENSP00000248553	0	0	0	0	0.050	0.782	0	0.963	0.991
AKT1	KRAS	9606.ENSP00000451828	9606.ENSP00000256078	0	0	0	0	0.076	0.110	0	0.893	0.904
AKT1	MDM2	9606.ENSP00000451828	9606.ENSP00000258149	0	0	0	0	0	0.891	0.900	0.980	0.999
AKT1	CDH1	9606.ENSP00000451828	9606.ENSP00000261769	0	0	0	0	0	0.165	0	0.889	0.903
AKT1	MAPK3	9606.ENSP00000451828	9606.ENSP00000263025	0	0	0	0.587	0.266	0.110	0.900	0.432	0.957
AKT1	EP300	9606.ENSP00000451828	9606.ENSP00000263253	0	0	0	0	0.066	0.821	0	0.749	0.954
AKT1	PIK3CA	9606.ENSP00000451828	9606.ENSP00000263967	0	0	0	0	0.060	0.738	0.900	0.951	0.998
AKT1	STAT3	9606.ENSP00000451828	9606.ENSP00000264657	0	0	0	0	0.118	0.096	0.500	0.925	0.966
AKT1	MAPKAP1	9606.ENSP00000451828	9606.ENSP00000265960	0	0	0	0	0.126	0.789	0.400	0.814	0.976
AKT1	TP53	9606.ENSP00000451828	9606.ENSP00000269305	0	0	0	0	0.049	0.184	0.900	0.934	0.994
AKT1	TSC1	9606.ENSP00000451828	9606.ENSP00000298552	0	0	0	0	0.049	0.477	0.900	0.736	0.985
AKT1	HSPA4	9606.ENSP00000451828	9606.ENSP00000302961	0	0	0	0	0.049	0.331	0	0.948	0.964
AKT1	RPTOR	9606.ENSP00000451828	9606.ENSP00000307272	0	0	0	0	0.085	0.300	0.900	0.954	0.996
AKT1	TERT	9606.ENSP00000451828	9606.ENSP00000309572	0	0	0	0	0.050	0.612	0	0.758	0.903
AKT1	CASP3	9606.ENSP00000451828	9606.ENSP00000311032	0	0	0	0	0.044	0.311	0	0.923	0.945
AKT1	HSPA5	9606.ENSP00000451828	9606.ENSP00000324173	0	0	0	0	0.042	0.637	0	0.924	0.971
AKT1	GSK3B	9606.ENSP00000451828	9606.ENSP00000324806	0	0	0	0.579	0.138	0.929	0.900	0.428	0.996
AKT1	NOS2	9606.ENSP00000451828	9606.ENSP00000327251	0	0	0	0	0	0.045	0.900	0.775	0.976
AKT1	HSP90AA1	9606.ENSP00000451828	9606.ENSP00000335153	0	0	0	0	0.049	0.883	0.900	0.996	0.999
AKT1	CAV1	9606.ENSP00000451828	9606.ENSP00000339191	0	0	0	0	0.074	0.046	0.500	0.875	0.937
AKT1	FOXO3	9606.ENSP00000451828	9606.ENSP00000339527	0	0	0	0	0.103	0.853	0.900	0.928	0.998
AKT1	MAP3K5	9606.ENSP00000451828	9606.ENSP00000351908	0	0	0	0.601	0.049	0.314	0.900	0.803	0.985
AKT1	STAT1	9606.ENSP00000451828	9606.ENSP00000354394	0	0	0	0	0.106	0.096	0.400	0.930	0.961
AKT1	MTOR	9606.ENSP00000451828	9606.ENSP00000354558	0	0	0	0	0.060	0.925	0.900	0.954	0.999
AKT1	BECN1	9606.ENSP00000451828	9606.ENSP00000355231	0	0	0	0	0.060	0.610	0	0.795	0.918
AKT1	JUN	9606.ENSP00000451828	9606.ENSP00000360266	0	0	0	0	0.049	0.085	0.900	0.915	0.991
AKT1	PTEN	9606.ENSP00000451828	9606.ENSP00000361021	0	0	0	0	0	0.648	0	0.967	0.988
AKT1	NOX1	9606.ENSP00000451828	9606.ENSP00000362057	0	0.001	0	0	0.060	0.063	0	0.947	0.949
AKT1	SRC	9606.ENSP00000451828	9606.ENSP00000362680	0	0	0.171	0.566	0.088	0.601	0.500	0.977	0.995
AKT1	FOXO4	9606.ENSP00000451828	9606.ENSP00000363377	0	0	0	0	0.072	0.648	0.900	0.801	0.992
AKT1	CYBB	9606.ENSP00000451828	9606.ENSP00000367851	0	0	0	0	0.060	0.063	0	0.994	0.994
AKT1	FOXO1	9606.ENSP00000451828	9606.ENSP00000368880	0	0	0	0	0	0.881	0.900	0.940	0.999
AKT1	AKT1S1	9606.ENSP00000451828	9606.ENSP00000375711	0	0	0	0	0.141	0.626	0.900	0.882	0.995
AKT1	NFE2L2	9606.ENSP00000451828	9606.ENSP00000380252	0	0	0	0	0.049	0.317	0.400	0.825	0.923
AKT1	BCL2	9606.ENSP00000451828	9606.ENSP00000381185	0	0	0	0	0	0	0.900	0.934	0.993
AKT1	CDKN1A	9606.ENSP00000451828	9606.ENSP00000384849	0	0	0	0	0	0.776	0.900	0.833	0.995
AKT1	CREB1	9606.ENSP00000451828	9606.ENSP00000387699	0	0	0	0	0.092	0.292	0.750	0.809	0.965
AKT1	TNF	9606.ENSP00000451828	9606.ENSP00000398698	0	0	0	0	0.074	0.057	0	0.903	0.907
AKT1	ESR1	9606.ENSP00000451828	9606.ENSP00000405330	0	0	0	0	0.055	0.314	0	0.877	0.913
AKT1	PIK3CG	9606.ENSP00000451828	9606.ENSP00000419260	0	0	0	0	0	0.098	0.900	0.947	0.994
AKT1	HIF1A	9606.ENSP00000451828	9606.ENSP00000437955	0	0	0	0	0	0.229	0	0.916	0.932
AKT1	NR4A1	9606.ENSP00000451828	9606.ENSP00000440864	0	0	0	0	0	0.294	0.900	0.433	0.956
AKT1	MYC	9606.ENSP00000451828	9606.ENSP00000478887	0	0	0	0	0	0.169	0	0.918	0.928
AKT1	CTNNB1	9606.ENSP00000451828	9606.ENSP00000495360	0	0	0	0	0.074	0.539	0.400	0.930	0.979
AKT1	PIK3CB	9606.ENSP00000451828	9606.ENSP00000501150	0	0	0	0	0.049	0.334	0.900	0.901	0.992
AKT1	CDC42	9606.ENSP00000451828	9606.ENSP00000497733	0	0	0	0	0.092	0.110	0	0.999	0.999
AKT1S1	MAPKAP1	9606.ENSP00000375711	9606.ENSP00000265960	0	0	0	0	0.067	0.954	0	0.966	0.998
AKT1S1	PPARG	9606.ENSP00000375711	9606.ENSP00000287820	0	0	0	0	0	0	0.900	0.220	0.918
AKT1S1	RPTOR	9606.ENSP00000375711	9606.ENSP00000307272	0	0	0	0	0.138	0.997	0.900	0.999	0.999
AKT1S1	ULK1	9606.ENSP00000375711	9606.ENSP00000324560	0	0	0	0	0.128	0	0.900	0.492	0.951
AKT1S1	MTOR	9606.ENSP00000375711	9606.ENSP00000354558	0	0	0	0	0.060	0.985	0.900	0.997	0.999
ALB	SPARC	9606.ENSP00000295897	9606.ENSP00000231061	0	0	0	0	0.062	0	0	0.991	0.991
ALB	LTF	9606.ENSP00000295897	9606.ENSP00000231751	0	0	0	0	0.115	0	0	0.996	0.996
ALB	APOE	9606.ENSP00000295897	9606.ENSP00000252486	0	0	0	0	0.129	0.071	0	0.947	0.953
ALB	CP	9606.ENSP00000295897	9606.ENSP00000264613	0	0	0	0	0.113	0	0	0.931	0.936
ALB	APP	9606.ENSP00000295897	9606.ENSP00000284981	0	0	0	0	0	0.292	0.400	0.787	0.901
ALB	TF	9606.ENSP00000295897	9606.ENSP00000385834	0	0	0	0	0.322	0.077	0	0.854	0.900
ALB	IL6	9606.ENSP00000295897	9606.ENSP00000385675	0	0	0	0	0	0	0	0.926	0.926
ALB	HP	9606.ENSP00000295897	9606.ENSP00000348170	0	0	0	0	0.198	0.077	0	0.993	0.995
ALOX12	ALOX15	9606.ENSP00000251535	9606.ENSP00000293761	0	0	0.055	0.970	0.053	0	0.900	0.075	0.906
ALOX12	ALOX5	9606.ENSP00000251535	9606.ENSP00000363512	0	0	0.084	0.907	0.060	0	0.900	0.119	0.914
ALOX12	ALOX15B	9606.ENSP00000251535	9606.ENSP00000369530	0	0	0.097	0.885	0.069	0	0.900	0.152	0.919
ALOX12	ALOX12B	9606.ENSP00000251535	9606.ENSP00000497784	0	0	0.098	0.883	0.096	0	0.900	0.148	0.921
ALOX12	PTGS2	9606.ENSP00000251535	9606.ENSP00000356438	0	0	0	0	0.055	0	0.900	0.488	0.947
ALOX12B	ALOX15	9606.ENSP00000497784	9606.ENSP00000293761	0	0	0.105	0.868	0	0	0.900	0.162	0.918
ALOX12B	PTGS2	9606.ENSP00000497784	9606.ENSP00000356438	0	0	0	0	0.055	0.046	0.900	0.224	0.920
ALOX12B	ALOX5	9606.ENSP00000497784	9606.ENSP00000363512	0	0	0.084	0.907	0.061	0	0.900	0.100	0.912
ALOX12B	ALOX15B	9606.ENSP00000497784	9606.ENSP00000369530	0	0	0.068	0.945	0.058	0	0.900	0.092	0.909
ALOX15	PEBP1	9606.ENSP00000293761	9606.ENSP00000261313	0	0	0	0	0.055	0.359	0	0.984	0.989
ALOX15	ALOX5	9606.ENSP00000293761	9606.ENSP00000363512	0	0	0.086	0.902	0	0	0.900	0.137	0.914
ALOX15	ALOX15B	9606.ENSP00000293761	9606.ENSP00000369530	0	0	0.097	0.883	0.042	0	0.900	0.152	0.916
ALOX15	GPX3	9606.ENSP00000293761	9606.ENSP00000373477	0	0	0	0	0.064	0.045	0.900	0.348	0.933
ALOX15	GPX2	9606.ENSP00000293761	9606.ENSP00000374265	0	0	0	0	0	0.045	0.900	0.357	0.933
ALOX15	PTGS2	9606.ENSP00000293761	9606.ENSP00000356438	0	0	0	0	0.098	0.046	0.900	0.628	0.963
ALOX15B	PTGS2	9606.ENSP00000369530	9606.ENSP00000356438	0	0	0	0	0.055	0.046	0.900	0.423	0.941
ALOX15B	ALOX5	9606.ENSP00000369530	9606.ENSP00000363512	0	0	0.079	0.917	0.092	0	0.900	0.120	0.916
ALOX15B	GPX2	9606.ENSP00000369530	9606.ENSP00000374265	0	0	0	0	0	0.045	0.900	0.182	0.915
ALOX15B	GPX3	9606.ENSP00000369530	9606.ENSP00000373477	0	0	0	0	0.095	0.045	0.900	0.198	0.921
ALOX5	PTGS2	9606.ENSP00000363512	9606.ENSP00000356438	0	0	0	0	0.072	0	0.900	0.741	0.973
ALOX5	GPX2	9606.ENSP00000363512	9606.ENSP00000374265	0	0	0	0	0.055	0.093	0.900	0.378	0.939
ALOX5	GPX3	9606.ENSP00000363512	9606.ENSP00000373477	0	0	0	0	0.068	0.093	0.900	0.378	0.940
ANXA1	ANXA2	9606.ENSP00000366109	9606.ENSP00000346032	0	0	0.072	0.936	0.868	0.097	0.800	0.610	0.989
ANXA2	TP53	9606.ENSP00000346032	9606.ENSP00000269305	0	0	0	0	0	0.937	0	0.652	0.977
ANXA2	EGFR	9606.ENSP00000346032	9606.ENSP00000275493	0	0	0	0	0.083	0.544	0	0.908	0.958
ANXA2	CAV1	9606.ENSP00000346032	9606.ENSP00000339191	0	0	0	0	0.207	0	0	0.906	0.922
ANXA2	CTSB	9606.ENSP00000346032	9606.ENSP00000345672	0	0	0	0	0.146	0.520	0	0.952	0.978
ANXA2	CDC42	9606.ENSP00000346032	9606.ENSP00000497733	0	0	0	0	0.056	0.165	0	0.908	0.921
ANXA2	MYC	9606.ENSP00000346032	9606.ENSP00000478887	0	0	0	0	0.085	0.422	0	0.915	0.951
ANXA2	TLR4	9606.ENSP00000346032	9606.ENSP00000363089	0	0	0	0	0.083	0	0	0.966	0.968
ANXA5	CASP3	9606.ENSP00000296511	9606.ENSP00000311032	0	0	0	0	0.063	0	0	0.919	0.921
APEX1	EP300	9606.ENSP00000216714	9606.ENSP00000263253	0	0	0	0	0.053	0.762	0	0.775	0.944
APEX1	TP53	9606.ENSP00000216714	9606.ENSP00000269305	0	0	0	0	0.104	0.510	0	0.884	0.944
APEX1	PARP1	9606.ENSP00000216714	9606.ENSP00000355759	0	0	0	0	0.266	0.115	0.500	0.912	0.967
APEX1	TXN	9606.ENSP00000216714	9606.ENSP00000363641	0	0	0	0	0.062	0.940	0	0.732	0.983
APOC1	APOE	9606.ENSP00000465356	9606.ENSP00000252486	0	0	0	0	0.816	0	0.720	0.996	0.999
APOE	CD44	9606.ENSP00000252486	9606.ENSP00000398632	0	0	0	0	0	0	0	0.937	0.937
APOE	HSPG2	9606.ENSP00000252486	9606.ENSP00000363827	0	0	0	0	0.075	0	0.800	0.774	0.954
APOE	PSEN1	9606.ENSP00000252486	9606.ENSP00000326366	0	0	0	0	0	0	0	0.956	0.956
APOE	PLTP	9606.ENSP00000252486	9606.ENSP00000417138	0	0	0	0	0.223	0.292	0.720	0.822	0.968
APOE	LPA	9606.ENSP00000252486	9606.ENSP00000321334	0	0	0	0	0	0	0.720	0.902	0.971
APOE	MAPT	9606.ENSP00000252486	9606.ENSP00000340820	0	0	0	0	0.044	0.701	0	0.973	0.991
APOE	SNCA	9606.ENSP00000252486	9606.ENSP00000500990	0	0	0	0	0.060	0.785	0.500	0.967	0.996
APOE	LRP8	9606.ENSP00000252486	9606.ENSP00000303634	0	0	0	0	0	0.580	0.400	0.997	0.999
APOE	APP	9606.ENSP00000252486	9606.ENSP00000284981	0	0	0	0	0.068	0.837	0.720	0.999	0.999
APP	EP300	9606.ENSP00000284981	9606.ENSP00000263253	0	0	0	0	0.067	0	0	0.958	0.959
APP	CASP6	9606.ENSP00000284981	9606.ENSP00000265164	0	0	0	0	0.055	0.596	0	0.766	0.903
APP	CTSB	9606.ENSP00000284981	9606.ENSP00000345672	0	0	0	0	0.091	0	0	0.897	0.902
APP	CASP3	9606.ENSP00000284981	9606.ENSP00000311032	0	0	0	0	0.060	0.603	0	0.774	0.908
APP	GNB1	9606.ENSP00000284981	9606.ENSP00000367872	0	0	0	0	0.087	0.800	0.500	0.348	0.932
APP	SHC1	9606.ENSP00000284981	9606.ENSP00000401303	0	0	0	0	0.075	0.515	0	0.863	0.933
APP	LCN2	9606.ENSP00000284981	9606.ENSP00000362108	0	0	0	0	0.057	0.967	0	0.253	0.974
APP	SNCA	9606.ENSP00000284981	9606.ENSP00000500990	0	0	0	0	0.066	0.780	0.400	0.953	0.993
APP	MAPT	9606.ENSP00000284981	9606.ENSP00000340820	0	0	0	0	0	0.697	0	0.985	0.995
APP	PRNP	9606.ENSP00000284981	9606.ENSP00000399376	0	0	0	0	0.121	0.790	0.500	0.984	0.998
APP	PSEN1	9606.ENSP00000284981	9606.ENSP00000326366	0	0	0	0	0.049	0.981	0	0.991	0.999
AR	STUB1	9606.ENSP00000363822	9606.ENSP00000219548	0	0	0	0	0	0.835	0	0.598	0.931
AR	MDM2	9606.ENSP00000363822	9606.ENSP00000258149	0	0	0	0	0	0.920	0	0.979	0.998
AR	USP14	9606.ENSP00000363822	9606.ENSP00000261601	0	0	0	0	0.055	0.785	0	0.572	0.905
AR	EP300	9606.ENSP00000363822	9606.ENSP00000263253	0	0	0	0	0.043	0.843	0	0.710	0.952
AR	BRD4	9606.ENSP00000363822	9606.ENSP00000263377	0	0	0	0	0	0.585	0	0.929	0.969
AR	STAT3	9606.ENSP00000363822	9606.ENSP00000264657	0	0	0	0	0.048	0.626	0	0.761	0.907
AR	TP53	9606.ENSP00000363822	9606.ENSP00000269305	0	0	0	0	0	0.439	0	0.838	0.905
AR	HSPA4	9606.ENSP00000363822	9606.ENSP00000302961	0	0	0	0	0	0.356	0	0.889	0.925
AR	EZH2	9606.ENSP00000363822	9606.ENSP00000320147	0	0	0	0	0.054	0.635	0	0.941	0.978
AR	HSP90AA1	9606.ENSP00000363822	9606.ENSP00000335153	0	0	0	0	0.054	0.901	0.900	0.990	0.999
AR	SRC	9606.ENSP00000363822	9606.ENSP00000362680	0	0	0	0	0	0.748	0	0.944	0.985
AR	FOXO1	9606.ENSP00000363822	9606.ENSP00000368880	0	0	0	0	0	0.516	0	0.843	0.921
AR	ESR1	9606.ENSP00000363822	9606.ENSP00000405330	0	0	0	0.651	0.172	0	0	0.978	0.981
AR	KDM1A	9606.ENSP00000363822	9606.ENSP00000383042	0	0	0	0	0	0.632	0.500	0.982	0.996
AR	CTNNB1	9606.ENSP00000363822	9606.ENSP00000495360	0	0	0	0	0.052	0.888	0	0.968	0.996
ARG2	NOS2	9606.ENSP00000261783	9606.ENSP00000327251	0	0	0	0	0	0.076	0.900	0.706	0.970
ASXL1	EZH2	9606.ENSP00000364839	9606.ENSP00000320147	0	0	0	0	0.119	0.314	0.900	0.980	0.998
ASXL1	RBBP4	9606.ENSP00000364839	9606.ENSP00000362592	0	0	0	0	0.049	0.331	0.900	0.630	0.973
ASXL1	RBBP7	9606.ENSP00000364839	9606.ENSP00000369424	0	0	0	0	0	0.095	0.900	0.102	0.911
ATF2	MAPK1	9606.ENSP00000264110	9606.ENSP00000215832	0	0	0	0	0.116	0.811	0.650	0.596	0.973
ATF2	MAPK14	9606.ENSP00000264110	9606.ENSP00000229795	0	0	0	0	0.088	0.963	0.900	0.522	0.998
ATF2	MAPK3	9606.ENSP00000264110	9606.ENSP00000263025	0	0	0	0	0.074	0.579	0.650	0.377	0.903
ATF2	EP300	9606.ENSP00000264110	9606.ENSP00000263253	0	0	0	0	0.119	0.516	0.800	0.757	0.976
ATF2	ATF4	9606.ENSP00000264110	9606.ENSP00000336790	0	0	0	0	0	0.198	0.900	0.222	0.932
ATF2	MAPK9	9606.ENSP00000264110	9606.ENSP00000394560	0	0	0	0	0.043	0.846	0.400	0.722	0.972
ATF2	CREB1	9606.ENSP00000264110	9606.ENSP00000387699	0	0	0	0	0.171	0.302	0.900	0.794	0.986
ATF2	MAPK8	9606.ENSP00000264110	9606.ENSP00000378974	0	0	0	0	0.102	0.992	0.400	0.722	0.998
ATF2	JUN	9606.ENSP00000264110	9606.ENSP00000360266	0	0	0	0.579	0.061	0.993	0.900	0.989	0.999
ATF3	MDM2	9606.ENSP00000344352	9606.ENSP00000258149	0	0	0	0	0	0.823	0	0.687	0.942
ATF3	TP53	9606.ENSP00000344352	9606.ENSP00000269305	0	0	0	0	0.053	0.743	0	0.933	0.982
ATF3	ATF4	9606.ENSP00000344352	9606.ENSP00000336790	0	0	0	0	0.102	0.622	0.900	0.735	0.989
ATF3	SMARCA4	9606.ENSP00000344352	9606.ENSP00000343896	0	0	0	0	0.067	0.522	0	0.810	0.908
ATF3	DDIT3	9606.ENSP00000344352	9606.ENSP00000448665	0	0	0	0	0.231	0.877	0.720	0.619	0.988
ATF3	JUN	9606.ENSP00000344352	9606.ENSP00000360266	0	0	0	0	0.550	0.931	0	0.995	0.999
ATF4	XBP1	9606.ENSP00000336790	9606.ENSP00000216037	0	0	0	0	0.221	0.098	0	0.892	0.917
ATF4	EP300	9606.ENSP00000336790	9606.ENSP00000263253	0	0	0	0	0	0.791	0.900	0.485	0.988
ATF4	EIF2AK3	9606.ENSP00000336790	9606.ENSP00000307235	0	0	0	0	0.057	0	0.900	0.927	0.992
ATF4	HSPA5	9606.ENSP00000336790	9606.ENSP00000324173	0	0	0	0	0.100	0	0.750	0.897	0.975
ATF4	GSK3B	9606.ENSP00000336790	9606.ENSP00000324806	0	0	0	0	0	0	0.900	0.348	0.932
ATF4	JUN	9606.ENSP00000336790	9606.ENSP00000360266	0	0	0	0	0.061	0.674	0	0.784	0.928
ATF4	ATF6	9606.ENSP00000336790	9606.ENSP00000356919	0	0	0	0	0	0	0	0.942	0.942
ATF4	NFE2L2	9606.ENSP00000336790	9606.ENSP00000380252	0	0	0	0	0.048	0.448	0.500	0.845	0.953
ATF4	CREB1	9606.ENSP00000336790	9606.ENSP00000387699	0	0	0	0	0	0.095	0.900	0.591	0.959
ATF4	DDIT3	9606.ENSP00000336790	9606.ENSP00000448665	0	0	0	0	0.187	0.526	0.900	0.925	0.996
ATF6	XBP1	9606.ENSP00000356919	9606.ENSP00000216037	0	0	0	0	0.049	0.574	0.750	0.990	0.998
ATF6	EIF2AK3	9606.ENSP00000356919	9606.ENSP00000307235	0	0	0	0	0.042	0.292	0	0.970	0.978
ATF6	HSPA5	9606.ENSP00000356919	9606.ENSP00000324173	0	0	0	0	0.074	0.301	0.900	0.999	0.999
ATF6	SREBF2	9606.ENSP00000356919	9606.ENSP00000354476	0	0	0	0	0.049	0.295	0	0.878	0.911
ATF6	DDIT3	9606.ENSP00000356919	9606.ENSP00000448665	0	0	0	0	0.086	0	0.900	0.893	0.989
ATG5	SIRT1	9606.ENSP00000358072	9606.ENSP00000212015	0	0	0	0	0.082	0.301	0	0.990	0.993
ATG5	ULK1	9606.ENSP00000358072	9606.ENSP00000324560	0	0	0	0	0	0.893	0	0.974	0.997
ATG5	ATG7	9606.ENSP00000358072	9606.ENSP00000346437	0	0	0	0	0.053	0.252	0.900	0.999	0.999
ATG5	CASP8	9606.ENSP00000358072	9606.ENSP00000351273	0	0	0	0	0.087	0.235	0	0.967	0.975
ATG5	BECN1	9606.ENSP00000358072	9606.ENSP00000355231	0	0	0	0	0.060	0.096	0.500	0.971	0.986
ATG5	MAP1LC3A	9606.ENSP00000358072	9606.ENSP00000363970	0	0	0	0	0.070	0.234	0.500	0.943	0.977
ATG5	SQSTM1	9606.ENSP00000358072	9606.ENSP00000374455	0	0	0	0	0	0.387	0.500	0.974	0.991
ATG7	SIRT1	9606.ENSP00000346437	9606.ENSP00000212015	0.055	0	0	0	0	0.516	0	0.987	0.993
ATG7	TP53	9606.ENSP00000346437	9606.ENSP00000269305	0	0	0	0	0.048	0.292	0	0.874	0.907
ATG7	ULK1	9606.ENSP00000346437	9606.ENSP00000324560	0	0	0	0	0.054	0.208	0	0.955	0.963
ATG7	SQSTM1	9606.ENSP00000346437	9606.ENSP00000374455	0	0	0	0	0.062	0.292	0	0.915	0.938
ATG7	BECN1	9606.ENSP00000346437	9606.ENSP00000355231	0	0	0	0	0.063	0.183	0	0.980	0.983
ATG7	MAP1LC3A	9606.ENSP00000346437	9606.ENSP00000363970	0	0	0	0	0.107	0.895	0.500	0.967	0.998
ATG7	FOXO1	9606.ENSP00000346437	9606.ENSP00000368880	0	0	0	0	0.060	0.739	0	0.993	0.998
ATL1	SPAST	9606.ENSP00000351155	9606.ENSP00000320885	0	0	0	0	0.055	0.325	0	0.994	0.996
ATM	MDM2	9606.ENSP00000278616	9606.ENSP00000258149	0	0	0	0	0.092	0.621	0.750	0.955	0.995
ATM	EP300	9606.ENSP00000278616	9606.ENSP00000263253	0	0	0	0	0.074	0	0	0.900	0.904
ATM	TP53	9606.ENSP00000278616	9606.ENSP00000269305	0	0	0	0	0.103	0.928	0.900	0.975	0.999
ATM	KDM1A	9606.ENSP00000278616	9606.ENSP00000383042	0	0	0	0	0.042	0	0.900	0.324	0.929
ATM	SQSTM1	9606.ENSP00000278616	9606.ENSP00000374455	0	0	0	0	0	0	0.900	0.358	0.933
ATM	CASP8	9606.ENSP00000278616	9606.ENSP00000351273	0	0	0	0	0.197	0	0.900	0.560	0.961
ATM	H2AX	9606.ENSP00000278616	9606.ENSP00000434024	0	0	0	0	0	0.876	0.500	0.984	0.998
ATM	CHEK2	9606.ENSP00000278616	9606.ENSP00000372023	0	0	0	0	0.044	0.836	0.500	0.999	0.999
ATP5F1A	DLD	9606.ENSP00000381736	9606.ENSP00000205402	0.056	0	0	0	0.844	0.085	0	0.459	0.917
ATP5F1A	COX5B	9606.ENSP00000381736	9606.ENSP00000258424	0	0	0	0	0.733	0.205	0	0.665	0.922
ATP5F1A	CS	9606.ENSP00000381736	9606.ENSP00000342056	0	0	0	0	0.754	0.126	0.400	0.595	0.940
ATP5F1A	COX4I1	9606.ENSP00000381736	9606.ENSP00000457513	0	0	0	0	0.749	0.126	0	0.674	0.922
ATP5F1A	RPS15	9606.ENSP00000381736	9606.ENSP00000466010	0.058	0	0	0	0.912	0.127	0	0.366	0.948
BAMBI	FZD7	9606.ENSP00000364683	9606.ENSP00000286201	0	0	0	0	0.084	0	0.900	0.160	0.916
BAMBI	TGFBR1	9606.ENSP00000364683	9606.ENSP00000447297	0	0	0	0	0	0.292	0.900	0.847	0.988
BAX	SIRT1	9606.ENSP00000293288	9606.ENSP00000212015	0	0	0	0	0.058	0	0.900	0.438	0.942
BAX	PPIF	9606.ENSP00000293288	9606.ENSP00000225174	0	0	0	0	0.047	0.045	0.720	0.763	0.931
BAX	TP53	9606.ENSP00000293288	9606.ENSP00000269305	0	0	0	0	0.080	0.782	0.900	0.774	0.994
BAX	HK2	9606.ENSP00000293288	9606.ENSP00000290573	0	0	0	0	0.057	0	0.900	0.213	0.919
BAX	PRKN	9606.ENSP00000293288	9606.ENSP00000355865	0	0	0	0	0	0.243	0.900	0.282	0.940
BAX	VDAC1	9606.ENSP00000293288	9606.ENSP00000378487	0	0	0	0	0.052	0.628	0.900	0.579	0.983
BAX	BCL2	9606.ENSP00000293288	9606.ENSP00000381185	0	0	0	0.641	0	0.991	0.900	0.972	0.999
BCL2	MAPK1	9606.ENSP00000381185	9606.ENSP00000215832	0	0	0	0	0.086	0.292	0.900	0.586	0.969
BCL2	PPIF	9606.ENSP00000381185	9606.ENSP00000225174	0	0	0	0	0.042	0.254	0.720	0.831	0.961
BCL2	LGALS3	9606.ENSP00000381185	9606.ENSP00000254301	0	0	0	0	0.052	0	0	0.915	0.915
BCL2	MDM2	9606.ENSP00000381185	9606.ENSP00000258149	0	0	0	0	0.056	0	0	0.953	0.953
BCL2	MAPK3	9606.ENSP00000381185	9606.ENSP00000263025	0	0	0	0	0.067	0	0.900	0.852	0.985
BCL2	STAT3	9606.ENSP00000381185	9606.ENSP00000264657	0	0	0	0	0	0.056	0.750	0.840	0.959
BCL2	TP53	9606.ENSP00000381185	9606.ENSP00000269305	0	0	0	0	0.103	0.869	0.900	0.999	0.999
BCL2	SOD1	9606.ENSP00000381185	9606.ENSP00000270142	0	0	0	0	0	0.329	0.900	0.976	0.998
BCL2	CASP3	9606.ENSP00000381185	9606.ENSP00000311032	0	0	0	0	0.098	0.354	0	0.980	0.987
BCL2	HSP90AA1	9606.ENSP00000381185	9606.ENSP00000335153	0	0	0	0	0.060	0.510	0	0.859	0.929
BCL2	CTSB	9606.ENSP00000381185	9606.ENSP00000345672	0	0	0	0	0.055	0	0.900	0.490	0.947
BCL2	CASP8	9606.ENSP00000381185	9606.ENSP00000351273	0	0	0	0	0.086	0.648	0	0.954	0.984
BCL2	BECN1	9606.ENSP00000381185	9606.ENSP00000355231	0	0	0	0	0	0.996	0.900	0.998	0.999
BCL2	PARP1	9606.ENSP00000381185	9606.ENSP00000355759	0	0	0	0	0.112	0.292	0	0.879	0.917
BCL2	BNIP3	9606.ENSP00000381185	9606.ENSP00000357625	0	0	0	0	0	0.711	0.900	0.998	0.999
BCL2	JUN	9606.ENSP00000381185	9606.ENSP00000360266	0	0	0	0	0.047	0	0	0.927	0.927
BCL2	BNIP3L	9606.ENSP00000381185	9606.ENSP00000370003	0	0	0	0	0	0.515	0	0.991	0.995
BCL2	KEAP1	9606.ENSP00000381185	9606.ENSP00000377245	0	0	0	0	0	0.292	0	0.892	0.920
BCL2	VDAC1	9606.ENSP00000381185	9606.ENSP00000378487	0	0	0	0	0.045	0.297	0.720	0.995	0.998
BCL2	MAPK8	9606.ENSP00000381185	9606.ENSP00000378974	0	0	0	0	0.094	0.287	0.900	0.713	0.979
BCL2	CREB1	9606.ENSP00000381185	9606.ENSP00000387699	0	0	0	0	0.061	0	0.750	0.708	0.925
BCL2	HRAS	9606.ENSP00000381185	9606.ENSP00000407586	0	0	0	0	0	0.045	0	0.938	0.938
BCL2	HIF1A	9606.ENSP00000381185	9606.ENSP00000437955	0	0	0	0	0	0.510	0	0.895	0.946
BCL2	MFN2	9606.ENSP00000381185	9606.ENSP00000416338	0	0	0	0	0.055	0.118	0	0.942	0.948
BCL2	MYC	9606.ENSP00000381185	9606.ENSP00000478887	0	0	0	0	0.065	0.300	0	0.937	0.955
BCL2	MAPK9	9606.ENSP00000381185	9606.ENSP00000394560	0	0	0	0	0.093	0.042	0.900	0.569	0.957
BCL2	DDIT3	9606.ENSP00000381185	9606.ENSP00000448665	0	0	0	0	0.067	0	0.900	0.724	0.972
BCL2	NLRP1	9606.ENSP00000381185	9606.ENSP00000460475	0	0	0	0	0.065	0.510	0.900	0.982	0.999
BCL2	NR4A1	9606.ENSP00000381185	9606.ENSP00000440864	0	0	0	0	0.063	0.698	0.900	0.985	0.999
BECN1	TP53	9606.ENSP00000355231	9606.ENSP00000269305	0	0	0	0	0	0.292	0	0.917	0.939
BECN1	CASP3	9606.ENSP00000355231	9606.ENSP00000311032	0	0	0	0	0.049	0.292	0	0.898	0.925
BECN1	ULK1	9606.ENSP00000355231	9606.ENSP00000324560	0	0	0	0	0	0.998	0.900	0.994	0.999
BECN1	HMGB1	9606.ENSP00000355231	9606.ENSP00000345347	0	0	0	0	0.049	0.628	0.900	0.988	0.999
BECN1	CASP8	9606.ENSP00000355231	9606.ENSP00000351273	0	0	0	0	0.085	0.292	0	0.878	0.914
BECN1	PIK3CG	9606.ENSP00000355231	9606.ENSP00000419260	0	0	0	0	0	0.292	0.540	0.777	0.921
BECN1	BNIP3	9606.ENSP00000355231	9606.ENSP00000357625	0	0	0	0	0	0	0	0.953	0.953
BECN1	SQSTM1	9606.ENSP00000355231	9606.ENSP00000374455	0	0	0	0	0.048	0.510	0	0.919	0.958
BECN1	MAP1LC3A	9606.ENSP00000355231	9606.ENSP00000363970	0	0	0	0	0	0.105	0.500	0.926	0.964
BECN1	CGAS	9606.ENSP00000355231	9606.ENSP00000359339	0	0	0	0	0.049	0	0	0.988	0.988
BECN1	PRKN	9606.ENSP00000355231	9606.ENSP00000355865	0	0	0	0	0	0.654	0	0.971	0.989
BECN1	PINK1	9606.ENSP00000355231	9606.ENSP00000364204	0	0	0	0	0.074	0	0.900	0.969	0.996
BGN	TGFB1	9606.ENSP00000327336	9606.ENSP00000221930	0	0	0	0	0.122	0.292	0.500	0.940	0.978
BGN	TNF	9606.ENSP00000327336	9606.ENSP00000398698	0	0	0	0	0	0.292	0	0.919	0.940
BGN	TLR4	9606.ENSP00000327336	9606.ENSP00000363089	0	0	0	0	0.042	0.287	0	0.992	0.994
BGN	HSPG2	9606.ENSP00000327336	9606.ENSP00000363827	0	0	0	0	0.222	0	0.500	0.994	0.997
BIRC5	TP53	9606.ENSP00000301633	9606.ENSP00000269305	0	0	0	0	0.143	0	0.750	0.703	0.930
BIRC5	CASP3	9606.ENSP00000301633	9606.ENSP00000311032	0	0	0	0	0.132	0.583	0	0.786	0.916
BIRC5	KIF20A	9606.ENSP00000301633	9606.ENSP00000378356	0	0	0	0	0.903	0.053	0	0.732	0.973
BNIP3	VDAC1	9606.ENSP00000357625	9606.ENSP00000378487	0	0	0	0	0.143	0	0	0.915	0.924
BNIP3	FUNDC1	9606.ENSP00000357625	9606.ENSP00000367284	0	0	0	0	0	0	0	0.951	0.951
BNIP3	BNIP3L	9606.ENSP00000357625	9606.ENSP00000370003	0	0	0.064	0.932	0.108	0.891	0	0.687	0.967
BNIP3L	FUNDC1	9606.ENSP00000370003	9606.ENSP00000367284	0	0	0	0	0.042	0	0	0.966	0.966
BRAF	MAPK1	9606.ENSP00000419060	9606.ENSP00000215832	0	0	0	0.586	0.094	0.647	0.700	0.539	0.949
BRAF	KRAS	9606.ENSP00000419060	9606.ENSP00000256078	0	0	0	0	0.081	0.870	0.900	0.973	0.999
BRAF	MAPK3	9606.ENSP00000419060	9606.ENSP00000263025	0	0	0	0.579	0.087	0.653	0.700	0.632	0.960
BRAF	PIK3CA	9606.ENSP00000419060	9606.ENSP00000263967	0	0	0	0	0.128	0.190	0	0.931	0.947
BRAF	GSK3B	9606.ENSP00000419060	9606.ENSP00000324806	0	0	0	0.577	0.049	0	0.900	0.283	0.925
BRAF	HSP90AA1	9606.ENSP00000419060	9606.ENSP00000335153	0	0	0	0	0	0.784	0	0.933	0.984
BRAF	NRAS	9606.ENSP00000419060	9606.ENSP00000358548	0	0	0	0	0.087	0.871	0.900	0.972	0.999
BRAF	PTEN	9606.ENSP00000419060	9606.ENSP00000361021	0	0	0	0	0.094	0.206	0	0.927	0.943
BRAF	YWHAZ	9606.ENSP00000419060	9606.ENSP00000379287	0	0	0	0	0.067	0.989	0.900	0.450	0.999
BRAF	HRAS	9606.ENSP00000419060	9606.ENSP00000407586	0	0	0	0	0.074	0.921	0.900	0.952	0.999
BRAF	PRKCA	9606.ENSP00000419060	9606.ENSP00000408695	0	0	0	0.574	0	0.298	0.900	0.181	0.937
BRAF	PRKCB	9606.ENSP00000419060	9606.ENSP00000496129	0	0	0	0.578	0	0.050	0.900	0.126	0.909
BRD4	ELOB	9606.ENSP00000263377	9606.ENSP00000262306	0	0	0	0	0.047	0.897	0	0.256	0.921
BRD4	EP300	9606.ENSP00000263377	9606.ENSP00000263253	0	0	0	0.549	0.326	0.787	0	0.927	0.988
BRD4	ELOC	9606.ENSP00000263377	9606.ENSP00000478121	0	0	0	0	0.062	0.897	0	0.249	0.921
BRD4	MYC	9606.ENSP00000263377	9606.ENSP00000478887	0	0	0	0	0.048	0.689	0	0.817	0.941
BRD4	SMARCA4	9606.ENSP00000263377	9606.ENSP00000343896	0	0	0	0	0.117	0.797	0	0.783	0.957
BRD4	FOXO3	9606.ENSP00000263377	9606.ENSP00000339527	0	0	0	0	0.200	0.900	0	0.551	0.960
BRD4	TP53	9606.ENSP00000263377	9606.ENSP00000269305	0	0	0	0	0.049	0.735	0	0.966	0.990
BRD4	RELA	9606.ENSP00000263377	9606.ENSP00000384273	0	0	0	0	0.091	0.974	0	0.986	0.999
BSG	SLC2A1	9606.ENSP00000333769	9606.ENSP00000416293	0	0	0	0	0.062	0.091	0	0.892	0.900
BSG	DPP4	9606.ENSP00000333769	9606.ENSP00000353731	0	0	0	0	0	0.105	0	0.914	0.919
BSG	CD44	9606.ENSP00000333769	9606.ENSP00000398632	0	0	0	0	0.049	0.292	0	0.980	0.985
BSG	CAV1	9606.ENSP00000333769	9606.ENSP00000339191	0	0	0	0	0.047	0.118	0.900	0.966	0.996
BSG	SLC16A1	9606.ENSP00000333769	9606.ENSP00000441065	0	0	0	0	0.064	0.976	0.900	0.983	0.999
CAD	DHODH	9606.ENSP00000264705	9606.ENSP00000219240	0.095	0	0	0	0.619	0.071	0.937	0.778	0.994
CAD	IL4I1	9606.ENSP00000264705	9606.ENSP00000472474	0	0	0	0	0.044	0	0.900	0.045	0.900
CAD	CPS1	9606.ENSP00000264705	9606.ENSP00000402608	0	0	0.069	0.940	0.073	0	0.900	0.064	0.908
CAD	GOT1	9606.ENSP00000264705	9606.ENSP00000359539	0.042	0	0	0	0.097	0.052	0.900	0.227	0.925
CAMKK2	STK11	9606.ENSP00000312741	9606.ENSP00000324856	0	0	0	0.699	0.092	0.187	0.900	0.330	0.944
CAMKK2	PRKAA1	9606.ENSP00000312741	9606.ENSP00000346148	0	0	0	0.630	0.060	0.458	0.900	0.247	0.956
CAMKK2	PRKAA2	9606.ENSP00000312741	9606.ENSP00000360290	0	0	0	0.645	0	0.503	0.900	0.347	0.964
CASP3	MAPK1	9606.ENSP00000311032	9606.ENSP00000215832	0	0	0	0	0.100	0.045	0.900	0.599	0.961
CASP3	PARP2	9606.ENSP00000311032	9606.ENSP00000250416	0	0	0	0	0	0.092	0.900	0.269	0.927
CASP3	MDM2	9606.ENSP00000311032	9606.ENSP00000258149	0	0	0	0	0.066	0.832	0	0.803	0.966
CASP3	RIPK1	9606.ENSP00000311032	9606.ENSP00000259808	0	0	0	0	0.136	0.067	0.360	0.842	0.908
CASP3	CDH1	9606.ENSP00000311032	9606.ENSP00000261769	0	0	0	0	0.062	0.387	0.750	0.731	0.956
CASP3	MAPK3	9606.ENSP00000311032	9606.ENSP00000263025	0	0	0	0	0.067	0.045	0.900	0.858	0.985
CASP3	CASP6	9606.ENSP00000311032	9606.ENSP00000265164	0	0	0.060	0.886	0.056	0.775	0.540	0.593	0.955
CASP3	TP53	9606.ENSP00000311032	9606.ENSP00000269305	0	0	0	0	0.093	0.292	0	0.937	0.956
CASP3	HSPA4	9606.ENSP00000311032	9606.ENSP00000302961	0	0	0	0	0.047	0.069	0	0.903	0.906
CASP3	VIM	9606.ENSP00000311032	9606.ENSP00000446007	0	0	0	0	0.055	0.451	0.750	0.380	0.908
CASP3	PARP4	9606.ENSP00000311032	9606.ENSP00000371419	0	0	0	0	0.049	0.071	0.900	0.160	0.915
CASP3	GSDMD	9606.ENSP00000311032	9606.ENSP00000433209	0	0	0	0	0.042	0.091	0.750	0.667	0.918
CASP3	PARP3	9606.ENSP00000311032	9606.ENSP00000381740	0	0	0	0	0	0.091	0.900	0.192	0.920
CASP3	PRKCB	9606.ENSP00000311032	9606.ENSP00000496129	0	0	0	0	0.104	0	0.900	0.301	0.931
CASP3	TNF	9606.ENSP00000311032	9606.ENSP00000398698	0	0	0	0	0.098	0.096	0	0.932	0.939
CASP3	MAPK8	9606.ENSP00000311032	9606.ENSP00000378974	0	0	0	0	0.049	0.292	0	0.922	0.943
CASP3	PRKCA	9606.ENSP00000311032	9606.ENSP00000408695	0	0	0	0	0.089	0	0.900	0.480	0.948
CASP3	CTNNB1	9606.ENSP00000311032	9606.ENSP00000495360	0	0	0	0	0.088	0.395	0.750	0.782	0.965
CASP3	MAPT	9606.ENSP00000311032	9606.ENSP00000340820	0	0	0	0	0	0.625	0.900	0.527	0.980
CASP3	CDKN1A	9606.ENSP00000311032	9606.ENSP00000384849	0	0	0	0	0.057	0.828	0.900	0.806	0.996
CASP3	CASP8	9606.ENSP00000311032	9606.ENSP00000351273	0	0	0.088	0.828	0.105	0.786	0.900	0.983	0.999
CASP3	PARP1	9606.ENSP00000311032	9606.ENSP00000355759	0	0	0	0	0.064	0.867	0.900	0.953	0.999
CASP6	CASP8	9606.ENSP00000265164	9606.ENSP00000351273	0	0	0	0.757	0.108	0.744	0.900	0.910	0.997
CASP8	RIPK3	9606.ENSP00000351273	9606.ENSP00000216274	0	0	0	0	0.101	0.994	0.900	0.997	0.999
CASP8	RIPK1	9606.ENSP00000351273	9606.ENSP00000259808	0	0	0	0	0.122	0.994	0.900	0.997	0.999
CASP8	IL1B	9606.ENSP00000351273	9606.ENSP00000263341	0	0	0	0	0.081	0.320	0.500	0.839	0.943
CASP8	TP53	9606.ENSP00000351273	9606.ENSP00000269305	0	0	0	0	0.086	0.292	0.900	0.879	0.991
CASP8	MLKL	9606.ENSP00000351273	9606.ENSP00000308351	0	0	0	0	0.125	0.210	0	0.959	0.969
CASP8	NLRP3	9606.ENSP00000351273	9606.ENSP00000337383	0	0	0	0	0.058	0.242	0	0.934	0.948
CASP8	CYLD	9606.ENSP00000351273	9606.ENSP00000392025	0	0	0	0	0.071	0.304	0.900	0.625	0.972
CASP8	SQSTM1	9606.ENSP00000351273	9606.ENSP00000374455	0	0	0	0	0	0.792	0	0.917	0.982
CASP8	MALT1	9606.ENSP00000351273	9606.ENSP00000497997	0	0	0	0	0.142	0.292	0.900	0.974	0.998
CASP8	TNF	9606.ENSP00000351273	9606.ENSP00000398698	0	0	0	0	0.101	0.994	0	0.928	0.999
CAT	SOD2	9606.ENSP00000241052	9606.ENSP00000446252	0.098	0	0	0	0.120	0.252	0.792	0.370	0.908
CAT	SOD1	9606.ENSP00000241052	9606.ENSP00000270142	0.115	0	0	0	0.155	0.250	0.792	0.425	0.920
CAV1	EGFR	9606.ENSP00000339191	9606.ENSP00000275493	0	0	0	0	0.206	0.882	0.800	0.986	0.999
CAV1	GJA1	9606.ENSP00000339191	9606.ENSP00000282561	0	0	0	0	0.165	0.329	0.400	0.908	0.965
CAV1	HSP90AA1	9606.ENSP00000339191	9606.ENSP00000335153	0	0	0	0	0.075	0.292	0.800	0.920	0.988
CAV1	VCP	9606.ENSP00000339191	9606.ENSP00000351777	0	0	0	0	0.055	0.714	0.400	0.485	0.905
CAV1	TGFBR1	9606.ENSP00000339191	9606.ENSP00000447297	0	0	0	0	0	0.376	0	0.858	0.907
CAV1	PTEN	9606.ENSP00000339191	9606.ENSP00000361021	0	0	0	0	0	0.345	0	0.872	0.912
CAV1	CTNNB1	9606.ENSP00000339191	9606.ENSP00000495360	0	0	0	0	0.043	0.514	0	0.886	0.942
CAV1	TRPV4	9606.ENSP00000339191	9606.ENSP00000406191	0	0	0	0	0.073	0	0	0.945	0.947
CAV1	CD36	9606.ENSP00000339191	9606.ENSP00000415743	0	0	0	0	0.053	0	0	0.956	0.956
CAV1	TLR4	9606.ENSP00000339191	9606.ENSP00000363089	0	0	0	0	0.051	0.292	0	0.949	0.962
CAV1	HRAS	9606.ENSP00000339191	9606.ENSP00000407586	0	0	0	0	0.048	0.294	0	0.965	0.974
CAV1	PRNP	9606.ENSP00000339191	9606.ENSP00000399376	0	0	0	0	0.072	0	0.900	0.902	0.990
CAV1	DPP4	9606.ENSP00000339191	9606.ENSP00000353731	0	0	0	0	0.058	0	0	0.991	0.991
CAV1	ESR1	9606.ENSP00000339191	9606.ENSP00000405330	0	0	0	0	0.053	0.624	0.500	0.992	0.998
CAV1	SRC	9606.ENSP00000339191	9606.ENSP00000362680	0	0	0	0	0.051	0.622	0.900	0.994	0.999
CBS	CTH	9606.ENSP00000381231	9606.ENSP00000359976	0.120	0.242	0.364	0	0.710	0.291	0.978	0.971	0.999
CBX3	CBX5	9606.ENSP00000336687	9606.ENSP00000209875	0	0	0.061	0.957	0.145	0.855	0	0.810	0.975
CBX3	TRIM28	9606.ENSP00000336687	9606.ENSP00000253024	0	0	0	0	0.082	0.855	0	0.889	0.984
CBX3	KDM1A	9606.ENSP00000336687	9606.ENSP00000383042	0	0	0	0	0.062	0.147	0	0.970	0.974
CBX3	SUV39H1	9606.ENSP00000336687	9606.ENSP00000337976	0	0	0	0	0.062	0.695	0.540	0.990	0.998
CBX5	SMARCA4	9606.ENSP00000209875	9606.ENSP00000343896	0	0	0	0	0.080	0.785	0	0.645	0.923
CBX5	DNMT1	9606.ENSP00000209875	9606.ENSP00000352516	0	0	0	0	0.109	0.536	0	0.841	0.928
CBX5	RBBP4	9606.ENSP00000209875	9606.ENSP00000362592	0	0	0	0	0.188	0.794	0	0.620	0.931
CBX5	TRIM28	9606.ENSP00000209875	9606.ENSP00000253024	0	0	0	0	0.066	0.926	0	0.973	0.997
CBX5	SUV39H1	9606.ENSP00000209875	9606.ENSP00000337976	0	0	0	0	0.080	0.909	0	0.994	0.999
CCL5	CX3CL1	9606.ENSP00000474412	9606.ENSP00000006053	0	0	0	0	0.073	0	0.500	0.942	0.971
CCL5	NFKB1	9606.ENSP00000474412	9606.ENSP00000226574	0	0	0	0	0.116	0	0.900	0.748	0.975
CCL5	IFNG	9606.ENSP00000474412	9606.ENSP00000229135	0	0	0	0	0.297	0	0	0.892	0.921
CCL5	IL1B	9606.ENSP00000474412	9606.ENSP00000263341	0	0	0	0	0.148	0	0.400	0.888	0.938
CCL5	CXCL8	9606.ENSP00000474412	9606.ENSP00000306512	0	0	0	0	0.217	0.292	0.500	0.937	0.980
CCL5	JUN	9606.ENSP00000474412	9606.ENSP00000360266	0	0	0	0	0.048	0	0.900	0.547	0.953
CCL5	RELA	9606.ENSP00000474412	9606.ENSP00000384273	0	0	0	0	0.059	0.079	0.900	0.475	0.948
CCL5	IL6	9606.ENSP00000474412	9606.ENSP00000385675	0	0	0	0	0.127	0	0.400	0.912	0.950
CCL5	TNF	9606.ENSP00000474412	9606.ENSP00000398698	0	0	0	0	0.202	0	0.400	0.924	0.960
CCL5	IL10	9606.ENSP00000474412	9606.ENSP00000412237	0	0	0	0	0.229	0	0.400	0.890	0.945
CCL5	CXCL2	9606.ENSP00000474412	9606.ENSP00000427279	0	0	0	0	0.097	0.994	0.500	0.830	0.999
CCT3	TSC1	9606.ENSP00000295688	9606.ENSP00000298552	0	0	0	0	0.350	0.127	0.900	0.116	0.943
CCT3	CCT4	9606.ENSP00000295688	9606.ENSP00000377958	0	0	0.095	0.834	0.898	0.994	0.967	0.989	0.999
CCT4	TSC1	9606.ENSP00000377958	9606.ENSP00000298552	0	0	0	0	0.349	0.127	0.900	0.128	0.943
CCT4	EEF1A1	9606.ENSP00000377958	9606.ENSP00000339063	0	0	0	0	0.729	0	0	0.662	0.904
CCT4	HSPA8	9606.ENSP00000377958	9606.ENSP00000437125	0.043	0	0	0	0.595	0.207	0.540	0.579	0.929
CD274	STAT3	9606.ENSP00000370989	9606.ENSP00000264657	0	0	0	0	0.124	0	0.750	0.967	0.992
CD274	PDCD1	9606.ENSP00000370989	9606.ENSP00000335062	0	0	0	0	0.111	0.983	0.900	0.999	0.999
CD274	IDO1	9606.ENSP00000370989	9606.ENSP00000430950	0	0	0	0	0.222	0	0	0.880	0.902
CD36	FABP4	9606.ENSP00000415743	9606.ENSP00000256104	0	0	0	0	0.521	0	0.500	0.881	0.969
CD36	PPARG	9606.ENSP00000415743	9606.ENSP00000287820	0	0	0	0	0.164	0	0.500	0.873	0.942
CD36	FABP1	9606.ENSP00000415743	9606.ENSP00000295834	0	0	0	0	0.050	0	0.500	0.880	0.938
CD36	TLR4	9606.ENSP00000415743	9606.ENSP00000363089	0	0	0	0	0.260	0.292	0.500	0.995	0.998
CD36	PPARA	9606.ENSP00000415743	9606.ENSP00000385523	0	0	0	0	0.074	0	0.500	0.905	0.952
CD44	TIMP1	9606.ENSP00000398632	9606.ENSP00000218388	0	0	0	0	0.202	0	0	0.907	0.922
CD44	MMP2	9606.ENSP00000398632	9606.ENSP00000219070	0	0	0	0	0.080	0	0.500	0.942	0.971
CD44	LGALS3	9606.ENSP00000398632	9606.ENSP00000254301	0	0	0	0	0.226	0.093	0	0.875	0.904
CD44	CDH1	9606.ENSP00000398632	9606.ENSP00000261769	0	0	0	0	0	0	0	0.927	0.927
CD44	ERBB2	9606.ENSP00000398632	9606.ENSP00000269571	0	0	0	0	0	0.695	0.900	0.992	0.999
CD44	EGFR	9606.ENSP00000398632	9606.ENSP00000275493	0	0	0	0	0.072	0.785	0	0.995	0.998
CD44	SLC7A11	9606.ENSP00000398632	9606.ENSP00000280612	0	0	0	0	0.044	0.625	0	0.985	0.994
CD44	PKM	9606.ENSP00000398632	9606.ENSP00000320171	0	0	0	0	0.080	0	0	0.964	0.965
CD44	NF2	9606.ENSP00000398632	9606.ENSP00000344666	0	0	0	0	0.047	0.613	0	0.948	0.979
CD44	SRC	9606.ENSP00000398632	9606.ENSP00000362680	0	0	0	0	0.074	0.624	0	0.926	0.972
CD44	TLR4	9606.ENSP00000398632	9606.ENSP00000363089	0	0	0	0	0.128	0	0	0.982	0.983
CD44	SPP1	9606.ENSP00000398632	9606.ENSP00000378517	0	0	0	0	0.143	0.369	0.900	0.996	0.999
CD44	CDC42	9606.ENSP00000398632	9606.ENSP00000497733	0	0	0	0	0.120	0.163	0.900	0.846	0.987
CDC42	MAPK14	9606.ENSP00000497733	9606.ENSP00000229795	0	0	0	0	0.092	0.125	0.900	0.649	0.968
CDC42	PIK3CA	9606.ENSP00000497733	9606.ENSP00000263967	0	0	0	0	0.073	0.504	0.900	0.664	0.982
CDC42	EGFR	9606.ENSP00000497733	9606.ENSP00000275493	0	0	0	0	0.042	0.211	0.500	0.895	0.955
CDC42	MAP3K11	9606.ENSP00000497733	9606.ENSP00000309597	0	0	0	0	0.074	0.797	0.900	0.704	0.993
CDC42	MAP3K5	9606.ENSP00000497733	9606.ENSP00000351908	0	0	0	0	0.095	0	0.900	0.314	0.932
CDC42	PTEN	9606.ENSP00000497733	9606.ENSP00000361021	0	0	0	0	0.057	0.099	0.900	0.704	0.971
CDC42	SRC	9606.ENSP00000497733	9606.ENSP00000362680	0	0	0	0	0.103	0.110	0.900	0.909	0.991
CDC42	MAPK8	9606.ENSP00000497733	9606.ENSP00000378974	0	0	0	0	0.101	0.640	0.900	0.636	0.986
CDC42	MAPK9	9606.ENSP00000497733	9606.ENSP00000394560	0	0	0	0	0.073	0.473	0.900	0.580	0.976
CDC42	CTNNB1	9606.ENSP00000497733	9606.ENSP00000495360	0	0	0	0	0.138	0.178	0.500	0.772	0.908
CDC42	PIK3CB	9606.ENSP00000497733	9606.ENSP00000501150	0	0	0	0	0.061	0.954	0.900	0.859	0.999
CDH1	SNAI2	9606.ENSP00000261769	9606.ENSP00000020945	0	0	0	0	0	0	0	0.929	0.929
CDH1	MDM2	9606.ENSP00000261769	9606.ENSP00000258149	0	0	0	0	0.060	0.735	0	0.722	0.925
CDH1	RPS27A	9606.ENSP00000261769	9606.ENSP00000272317	0	0	0	0	0	0.800	0.500	0.119	0.904
CDH1	PTEN	9606.ENSP00000261769	9606.ENSP00000361021	0	0	0	0	0.053	0	0	0.929	0.930
CDH1	ZEB1	9606.ENSP00000261769	9606.ENSP00000354487	0	0	0	0	0.053	0	0	0.961	0.961
CDH1	ERBB2	9606.ENSP00000261769	9606.ENSP00000269571	0	0	0	0	0.139	0.108	0	0.964	0.970
CDH1	PSEN1	9606.ENSP00000261769	9606.ENSP00000326366	0	0	0	0	0	0.779	0.750	0.676	0.980
CDH1	SRC	9606.ENSP00000261769	9606.ENSP00000362680	0	0	0	0	0.042	0.751	0	0.955	0.988
CDH1	CDH2	9606.ENSP00000261769	9606.ENSP00000269141	0	0	0.055	0.916	0	0	0.720	0.983	0.995
CDH1	CTNNB1	9606.ENSP00000261769	9606.ENSP00000495360	0	0	0	0	0.063	0.999	0.900	0.999	0.999
CDH1	EGFR	9606.ENSP00000261769	9606.ENSP00000275493	0	0	0	0	0.055	0.815	0	0.995	0.999
CDH2	PSEN1	9606.ENSP00000269141	9606.ENSP00000326366	0	0	0	0	0	0.301	0	0.922	0.943
CDH2	FGFR1	9606.ENSP00000269141	9606.ENSP00000393312	0	0	0	0	0.122	0.516	0	0.885	0.946
CDH2	GJA1	9606.ENSP00000269141	9606.ENSP00000282561	0	0	0	0	0.191	0.100	0	0.940	0.952
CDH2	CTNNB1	9606.ENSP00000269141	9606.ENSP00000495360	0	0	0	0	0.061	0.942	0.720	0.999	0.999
CDKN1A	MDM2	9606.ENSP00000384849	9606.ENSP00000258149	0	0	0	0	0.072	0.848	0	0.873	0.980
CDKN1A	EP300	9606.ENSP00000384849	9606.ENSP00000263253	0	0	0	0	0	0.719	0	0.728	0.920
CDKN1A	STAT3	9606.ENSP00000384849	9606.ENSP00000264657	0	0	0	0	0.125	0.828	0.500	0.815	0.984
CDKN1A	TP53	9606.ENSP00000384849	9606.ENSP00000269305	0	0	0	0	0	0.925	0.900	0.960	0.999
CDKN1A	HSP90AA1	9606.ENSP00000384849	9606.ENSP00000335153	0	0	0	0	0.078	0.292	0.500	0.756	0.909
CDKN1A	FOXO3	9606.ENSP00000384849	9606.ENSP00000339527	0	0	0	0	0.072	0.294	0	0.994	0.995
CDKN1A	MAP3K5	9606.ENSP00000384849	9606.ENSP00000351908	0	0	0	0	0.098	0.292	0.900	0.589	0.970
CDKN1A	PCNA	9606.ENSP00000384849	9606.ENSP00000368458	0	0	0	0	0.104	0.999	0.900	0.249	0.999
CDKN1A	CEBPA	9606.ENSP00000384849	9606.ENSP00000427514	0	0	0	0	0.055	0.299	0.900	0.419	0.956
CDKN1A	CDKN2A	9606.ENSP00000384849	9606.ENSP00000418915	0	0	0	0	0.060	0.049	0.500	0.933	0.966
CDKN1A	MYC	9606.ENSP00000384849	9606.ENSP00000478887	0	0	0	0	0.105	0.320	0.500	0.945	0.981
CDKN2A	MAPK14	9606.ENSP00000418915	9606.ENSP00000229795	0	0	0	0	0.047	0.216	0.900	0.340	0.944
CDKN2A	KRAS	9606.ENSP00000418915	9606.ENSP00000256078	0	0	0	0	0.055	0.102	0.900	0.917	0.992
CDKN2A	MDM2	9606.ENSP00000418915	9606.ENSP00000258149	0	0	0	0	0.068	0.992	0.900	0.999	0.999
CDKN2A	TP53	9606.ENSP00000418915	9606.ENSP00000269305	0	0	0	0	0	0.874	0.900	0.970	0.999
CDKN2A	EGFR	9606.ENSP00000418915	9606.ENSP00000275493	0	0	0	0	0.069	0.045	0	0.906	0.910
CDKN2A	NRAS	9606.ENSP00000418915	9606.ENSP00000358548	0	0	0	0	0.055	0.102	0.900	0.837	0.984
CDKN2A	PTEN	9606.ENSP00000418915	9606.ENSP00000361021	0	0	0	0	0.053	0.188	0	0.908	0.923
CDKN2A	HRAS	9606.ENSP00000418915	9606.ENSP00000407586	0	0	0	0	0.055	0.160	0.900	0.893	0.990
CDKN2A	CTNNB1	9606.ENSP00000418915	9606.ENSP00000495360	0	0	0	0	0.056	0.053	0.500	0.862	0.930
CDKN2A	HIF1A	9606.ENSP00000418915	9606.ENSP00000437955	0	0	0	0	0	0.426	0	0.927	0.956
CDKN2A	MYC	9606.ENSP00000418915	9606.ENSP00000478887	0	0	0	0	0.055	0.783	0.900	0.929	0.998
CEBPA	SPI1	9606.ENSP00000427514	9606.ENSP00000227163	0	0	0	0	0.207	0.516	0.500	0.957	0.990
CEBPA	FLT3	9606.ENSP00000427514	9606.ENSP00000241453	0	0	0	0	0.085	0.046	0.900	0.812	0.981
CEBPA	FABP4	9606.ENSP00000427514	9606.ENSP00000256104	0	0	0	0	0.075	0	0.500	0.829	0.914
CEBPA	EP300	9606.ENSP00000427514	9606.ENSP00000263253	0	0	0	0	0.060	0.094	0.500	0.797	0.902
CEBPA	TP53	9606.ENSP00000427514	9606.ENSP00000269305	0	0	0	0	0	0	0	0.930	0.930
CEBPA	PPARG	9606.ENSP00000427514	9606.ENSP00000287820	0	0	0	0	0.102	0.045	0.750	0.963	0.991
CEBPA	FOXO1	9606.ENSP00000427514	9606.ENSP00000368880	0	0	0	0	0.045	0.094	0	0.974	0.975
CEBPA	TNF	9606.ENSP00000427514	9606.ENSP00000398698	0	0	0	0	0.071	0	0.750	0.709	0.926
CEBPA	MYC	9606.ENSP00000427514	9606.ENSP00000478887	0	0	0	0	0.049	0.294	0.500	0.749	0.904
CEBPA	DDIT3	9606.ENSP00000427514	9606.ENSP00000448665	0	0	0	0	0	0.634	0.540	0.689	0.943
CFTR	PRKAA2	9606.ENSP00000003084	9606.ENSP00000360290	0	0	0	0	0.049	0.065	0.900	0.087	0.907
CFTR	YWHAZ	9606.ENSP00000003084	9606.ENSP00000379287	0	0	0	0	0	0.907	0	0.132	0.917
CFTR	HSPA4	9606.ENSP00000003084	9606.ENSP00000302961	0	0	0	0	0.062	0.746	0	0.713	0.925
CFTR	VCP	9606.ENSP00000003084	9606.ENSP00000351777	0.041	0	0	0	0	0.799	0.500	0.439	0.938
CFTR	PRKAA1	9606.ENSP00000003084	9606.ENSP00000346148	0	0	0	0	0.049	0.533	0.900	0.070	0.953
CFTR	STUB1	9606.ENSP00000003084	9606.ENSP00000219548	0	0	0	0	0	0.833	0	0.831	0.970
CFTR	HSPA8	9606.ENSP00000003084	9606.ENSP00000437125	0	0	0	0	0.062	0.857	0.500	0.825	0.986
CFTR	HSP90AA1	9606.ENSP00000003084	9606.ENSP00000335153	0	0	0	0	0	0.653	0.500	0.929	0.986
CGAS	TBK1	9606.ENSP00000359339	9606.ENSP00000329967	0	0	0	0	0.054	0	0	0.921	0.922
CGAS	STING1	9606.ENSP00000359339	9606.ENSP00000498596	0	0	0	0	0.050	0.292	0.900	0.893	0.991
CHEK2	MDM2	9606.ENSP00000372023	9606.ENSP00000258149	0	0	0	0	0.049	0.625	0.750	0.837	0.983
CHEK2	TP53	9606.ENSP00000372023	9606.ENSP00000269305	0	0	0	0	0.072	0.833	0.750	0.992	0.999
CHEK2	H2AX	9606.ENSP00000372023	9606.ENSP00000434024	0	0	0	0	0.070	0.095	0.500	0.911	0.957
COL18A1	MMP2	9606.ENSP00000352798	9606.ENSP00000219070	0	0	0	0	0.115	0.503	0.750	0.687	0.960
COX4I1	COX5B	9606.ENSP00000457513	9606.ENSP00000258424	0	0	0	0	0.923	0.986	0.866	0.934	0.999
COX5B	HSPA9	9606.ENSP00000258424	9606.ENSP00000297185	0	0	0	0	0.116	0.840	0	0.512	0.925
CP	HMOX1	9606.ENSP00000264613	9606.ENSP00000216117	0	0	0	0	0	0.063	0.900	0.434	0.942
CP	MPO	9606.ENSP00000264613	9606.ENSP00000225275	0	0	0	0	0.048	0.900	0	0.669	0.965
CP	LTF	9606.ENSP00000264613	9606.ENSP00000231751	0	0	0	0	0.136	0.292	0	0.957	0.971
CP	FXN	9606.ENSP00000264613	9606.ENSP00000419243	0	0	0	0	0	0	0.900	0.479	0.945
CP	HP	9606.ENSP00000264613	9606.ENSP00000348170	0	0	0	0	0.166	0.238	0	0.923	0.947
CREB1	MAPK1	9606.ENSP00000387699	9606.ENSP00000215832	0	0	0	0	0.194	0	0.900	0.575	0.962
CREB1	EGR1	9606.ENSP00000387699	9606.ENSP00000239938	0	0	0	0	0.103	0.047	0.750	0.806	0.953
CREB1	MAPK3	9606.ENSP00000387699	9606.ENSP00000263025	0	0	0	0	0.089	0	0.900	0.876	0.987
CREB1	EP300	9606.ENSP00000387699	9606.ENSP00000263253	0	0	0	0	0.149	0.875	0.900	0.997	0.999
CREB1	STAT3	9606.ENSP00000387699	9606.ENSP00000264657	0	0	0	0	0.074	0.292	0.500	0.795	0.924
CREB1	PPARGC1A	9606.ENSP00000387699	9606.ENSP00000264867	0	0	0	0	0.069	0	0.900	0.963	0.996
CREB1	TP53	9606.ENSP00000387699	9606.ENSP00000269305	0	0	0	0	0.049	0.776	0	0.992	0.998
CREB1	GSK3B	9606.ENSP00000387699	9606.ENSP00000324806	0	0	0	0	0.163	0.292	0.900	0.826	0.988
CREB1	JUN	9606.ENSP00000387699	9606.ENSP00000360266	0	0	0	0	0	0.400	0	0.997	0.998
CREB1	FOXO1	9606.ENSP00000387699	9606.ENSP00000368880	0	0	0	0	0.082	0.091	0	0.911	0.920
CREB1	RELA	9606.ENSP00000387699	9606.ENSP00000384273	0	0	0	0	0.101	0	0	0.986	0.986
CREB1	IL6	9606.ENSP00000387699	9606.ENSP00000385675	0	0	0	0	0.083	0	0.750	0.674	0.918
CREB1	CTNNB1	9606.ENSP00000387699	9606.ENSP00000495360	0	0	0	0	0.123	0.625	0	0.862	0.950
CS	DLD	9606.ENSP00000342056	9606.ENSP00000205402	0.095	0	0	0	0.371	0.247	0.505	0.648	0.911
CS	HADHB	9606.ENSP00000342056	9606.ENSP00000325136	0.060	0	0	0	0.280	0.071	0.854	0.550	0.951
CS	IDH2	9606.ENSP00000342056	9606.ENSP00000331897	0.120	0	0	0	0.832	0.157	0.287	0.945	0.994
CS	GOT1	9606.ENSP00000342056	9606.ENSP00000359539	0	0	0	0	0.215	0	0.800	0.461	0.908
CS	HMGCL	9606.ENSP00000342056	9606.ENSP00000363614	0.115	0	0	0	0.113	0	0.800	0.532	0.916
CS	LDHA	9606.ENSP00000342056	9606.ENSP00000445175	0.091	0	0	0	0.540	0.274	0.402	0.765	0.949
CS	IDH1	9606.ENSP00000342056	9606.ENSP00000390265	0.120	0	0	0	0.831	0.162	0.287	0.934	0.993
CTH	GOT1	9606.ENSP00000359976	9606.ENSP00000359539	0	0	0	0	0.160	0	0.900	0.542	0.958
CTH	GCLC	9606.ENSP00000359976	9606.ENSP00000497574	0	0	0	0	0.056	0.095	0.800	0.517	0.906
CTNNB1	SIRT1	9606.ENSP00000495360	9606.ENSP00000212015	0	0	0	0	0	0.300	0	0.866	0.902
CTNNB1	NFKB1	9606.ENSP00000495360	9606.ENSP00000226574	0	0	0	0	0.060	0.777	0	0.845	0.964
CTNNB1	SIRT2	9606.ENSP00000495360	9606.ENSP00000249396	0	0	0	0	0	0.052	0	0.899	0.900
CTNNB1	EP300	9606.ENSP00000495360	9606.ENSP00000263253	0	0	0	0	0.049	0.899	0.900	0.992	0.999
CTNNB1	PIK3CA	9606.ENSP00000495360	9606.ENSP00000263967	0	0	0	0	0.049	0.130	0	0.890	0.901
CTNNB1	TP53	9606.ENSP00000495360	9606.ENSP00000269305	0	0	0	0	0.049	0	0	0.927	0.927
CTNNB1	ERBB2	9606.ENSP00000495360	9606.ENSP00000269571	0	0	0	0	0	0.662	0.900	0.954	0.998
CTNNB1	EGFR	9606.ENSP00000495360	9606.ENSP00000275493	0	0	0	0	0.064	0.718	0.900	0.940	0.998
CTNNB1	PPARG	9606.ENSP00000495360	9606.ENSP00000287820	0	0	0	0	0.052	0.735	0	0.980	0.994
CTNNB1	TERT	9606.ENSP00000495360	9606.ENSP00000309572	0	0	0	0	0	0.301	0.900	0.937	0.995
CTNNB1	HNF4A	9606.ENSP00000495360	9606.ENSP00000312987	0	0	0	0	0	0.601	0	0.999	0.999
CTNNB1	EZH2	9606.ENSP00000495360	9606.ENSP00000320147	0	0	0	0	0.064	0.629	0	0.963	0.986
CTNNB1	PKM	9606.ENSP00000495360	9606.ENSP00000320171	0.054	0	0	0	0.062	0.662	0	0.990	0.996
CTNNB1	SOX2	9606.ENSP00000495360	9606.ENSP00000323588	0	0	0	0	0	0.627	0.500	0.957	0.991
CTNNB1	GSK3B	9606.ENSP00000495360	9606.ENSP00000324806	0	0	0	0	0.054	0.991	0.900	0.999	0.999
CTNNB1	PSEN1	9606.ENSP00000495360	9606.ENSP00000326366	0	0	0	0	0.064	0.830	0.900	0.957	0.999
CTNNB1	MEN1	9606.ENSP00000495360	9606.ENSP00000337088	0	0	0	0	0.056	0.625	0.800	0.733	0.978
CTNNB1	FOXO3	9606.ENSP00000495360	9606.ENSP00000339527	0	0	0	0	0.049	0.546	0.360	0.993	0.998
CTNNB1	MEF2C	9606.ENSP00000495360	9606.ENSP00000340874	0	0	0	0	0.055	0	0.500	0.882	0.939
CTNNB1	SMARCA4	9606.ENSP00000495360	9606.ENSP00000343896	0	0	0	0	0.062	0.644	0.500	0.991	0.998
CTNNB1	PTEN	9606.ENSP00000495360	9606.ENSP00000361021	0	0	0	0	0.069	0.527	0	0.881	0.943
CTNNB1	SRC	9606.ENSP00000495360	9606.ENSP00000362680	0	0	0	0	0.042	0.539	0.900	0.986	0.999
CTNNB1	DKK1	9606.ENSP00000495360	9606.ENSP00000363081	0	0	0	0	0.055	0.409	0	0.939	0.963
CTNNB1	FOXO4	9606.ENSP00000495360	9606.ENSP00000363377	0	0	0	0	0	0.546	0	0.821	0.915
CTNNB1	FOXO1	9606.ENSP00000495360	9606.ENSP00000368880	0	0	0	0	0	0.113	0	0.983	0.985
CTNNB1	YWHAZ	9606.ENSP00000495360	9606.ENSP00000379287	0	0	0	0	0.119	0.665	0.800	0.898	0.993
CTNNB1	RELA	9606.ENSP00000495360	9606.ENSP00000384273	0	0	0	0	0.044	0.535	0	0.835	0.920
CTNNB1	FHL2	9606.ENSP00000495360	9606.ENSP00000386892	0	0	0	0	0.068	0.359	0	0.989	0.993
CTNNB1	FGFR1	9606.ENSP00000495360	9606.ENSP00000393312	0	0	0	0	0.088	0.777	0	0.762	0.947
CTNNB1	ESR1	9606.ENSP00000495360	9606.ENSP00000405330	0	0	0	0	0.052	0.301	0	0.952	0.965
CTNNB1	HIF1A	9606.ENSP00000495360	9606.ENSP00000437955	0	0	0	0	0.260	0.785	0	0.989	0.998
CTNNB1	RUVBL2	9606.ENSP00000495360	9606.ENSP00000473172	0	0	0	0	0.116	0.778	0	0.988	0.997
CTNNB1	MYC	9606.ENSP00000495360	9606.ENSP00000478887	0	0	0	0	0.058	0.567	0.500	0.937	0.985
CTNNB1	YAP1	9606.ENSP00000495360	9606.ENSP00000478927	0	0	0	0	0.067	0.835	0	0.987	0.997
CTNNB1	MUC1	9606.ENSP00000495360	9606.ENSP00000484824	0	0	0	0	0	0.835	0	0.993	0.998
CTSB	NLRP3	9606.ENSP00000345672	9606.ENSP00000337383	0	0	0	0	0.045	0	0.900	0.937	0.993
CUL4A	ERCC6	9606.ENSP00000364589	9606.ENSP00000348089	0	0	0	0	0	0.855	0.500	0.423	0.954
CUL9	TP53	9606.ENSP00000252050	9606.ENSP00000269305	0	0	0	0	0.103	0.898	0	0.714	0.971
CX3CL1	IFNG	9606.ENSP00000006053	9606.ENSP00000229135	0	0	0	0	0.070	0	0	0.921	0.923
CXCL2	NFKB1	9606.ENSP00000427279	9606.ENSP00000226574	0	0	0	0	0.149	0	0.900	0.667	0.969
CXCL2	IL1B	9606.ENSP00000427279	9606.ENSP00000263341	0	0	0	0	0.522	0	0.400	0.898	0.968
CXCL2	CXCL8	9606.ENSP00000427279	9606.ENSP00000306512	0	0	0.062	0.870	0.794	0	0.400	0.866	0.982
CXCL2	JUN	9606.ENSP00000427279	9606.ENSP00000360266	0	0	0	0	0.250	0	0.900	0.431	0.953
CXCL2	RELA	9606.ENSP00000427279	9606.ENSP00000384273	0	0	0	0	0.055	0.292	0.900	0.380	0.953
CXCL2	IL6	9606.ENSP00000427279	9606.ENSP00000385675	0	0	0	0	0.639	0	0.400	0.855	0.966
CXCL2	TNF	9606.ENSP00000427279	9606.ENSP00000398698	0	0	0	0	0.292	0	0.400	0.844	0.928
CXCL8	NFKB1	9606.ENSP00000306512	9606.ENSP00000226574	0	0	0	0	0.143	0	0.900	0.881	0.988
CXCL8	IFNG	9606.ENSP00000306512	9606.ENSP00000229135	0	0	0.281	0	0.152	0	0	0.942	0.961
CXCL8	IL1B	9606.ENSP00000306512	9606.ENSP00000263341	0	0	0	0	0.776	0	0.400	0.962	0.994
CXCL8	IL17A	9606.ENSP00000306512	9606.ENSP00000497968	0	0	0	0	0.060	0	0	0.923	0.924
CXCL8	TLR4	9606.ENSP00000306512	9606.ENSP00000363089	0	0	0	0	0.086	0	0	0.930	0.933
CXCL8	IL10	9606.ENSP00000306512	9606.ENSP00000412237	0	0	0	0	0.147	0	0.400	0.946	0.970
CXCL8	PTGS2	9606.ENSP00000306512	9606.ENSP00000356438	0	0	0	0	0.767	0	0	0.901	0.975
CXCL8	TNF	9606.ENSP00000306512	9606.ENSP00000398698	0	0	0	0	0.294	0	0.400	0.965	0.983
CXCL8	JUN	9606.ENSP00000306512	9606.ENSP00000360266	0	0	0	0	0.203	0.292	0.900	0.802	0.987
CXCL8	IL6	9606.ENSP00000306512	9606.ENSP00000385675	0	0	0	0	0.445	0	0.400	0.976	0.991
CXCL8	RELA	9606.ENSP00000306512	9606.ENSP00000384273	0	0	0	0	0.062	0.785	0.900	0.820	0.995
CYBB	MAPK1	9606.ENSP00000367851	9606.ENSP00000215832	0	0	0	0	0.067	0.058	0.900	0.260	0.926
CYBB	RIPK3	9606.ENSP00000367851	9606.ENSP00000216274	0	0	0	0	0.133	0.063	0.900	0.289	0.934
CYBB	MMP2	9606.ENSP00000367851	9606.ENSP00000219070	0	0	0	0	0.069	0	0.900	0.581	0.957
CYBB	NAMPT	9606.ENSP00000367851	9606.ENSP00000222553	0	0	0	0	0.062	0	0.900	0.250	0.923
CYBB	MAPK3	9606.ENSP00000367851	9606.ENSP00000263025	0	0	0	0	0.082	0.058	0.900	0.549	0.955
CYBB	NOX4	9606.ENSP00000367851	9606.ENSP00000263317	0	0	0.100	0.870	0.049	0.099	0.900	0.984	0.998
CYBB	DUOX1	9606.ENSP00000367851	9606.ENSP00000317997	0	0	0	0.729	0	0	0.540	0.972	0.986
CYBB	NOX1	9606.ENSP00000367851	9606.ENSP00000362057	0	0	0.061	0.958	0.064	0	0.900	0.983	0.998
CYBB	TLR4	9606.ENSP00000367851	9606.ENSP00000363089	0	0	0	0	0.269	0.045	0	0.871	0.902
CYBB	NOX5	9606.ENSP00000367851	9606.ENSP00000373518	0	0	0	0.724	0	0	0.400	0.987	0.991
CYGB	NGB	9606.ENSP00000293230	9606.ENSP00000298352	0	0	0	0	0.059	0	0	0.974	0.975
CYLD	RIPK1	9606.ENSP00000392025	9606.ENSP00000259808	0	0	0	0	0.062	0.791	0.900	0.970	0.999
CYLD	RPS27A	9606.ENSP00000392025	9606.ENSP00000272317	0	0	0	0	0.055	0.946	0.500	0.145	0.975
CYLD	TBK1	9606.ENSP00000392025	9606.ENSP00000329967	0	0	0	0	0.076	0.629	0.500	0.842	0.969
CYLD	SQSTM1	9606.ENSP00000392025	9606.ENSP00000374455	0	0	0	0	0.044	0.547	0.900	0.577	0.979
CYLD	GLI2	9606.ENSP00000392025	9606.ENSP00000390436	0	0	0	0	0	0	0	0.988	0.988
CYLD	TNF	9606.ENSP00000392025	9606.ENSP00000398698	0	0	0	0	0.067	0.854	0.500	0.812	0.985
CYP24A1	CYP27B1	9606.ENSP00000216862	9606.ENSP00000228606	0	0	0.136	0.807	0.047	0.306	0.900	0.222	0.947
DDIT3	XBP1	9606.ENSP00000448665	9606.ENSP00000216037	0	0	0	0	0.074	0.071	0.900	0.885	0.988
DDIT3	MAPK14	9606.ENSP00000448665	9606.ENSP00000229795	0	0	0	0	0.105	0.320	0.900	0.286	0.950
DDIT3	HSPA5	9606.ENSP00000448665	9606.ENSP00000324173	0	0	0	0	0.057	0.294	0	0.891	0.921
DDIT3	NFE2L2	9606.ENSP00000448665	9606.ENSP00000380252	0	0	0	0	0.095	0.341	0.900	0.526	0.968
DDIT4	TP53	9606.ENSP00000307305	9606.ENSP00000269305	0	0	0	0	0.060	0	0.750	0.652	0.911
DDIT4	TSC1	9606.ENSP00000307305	9606.ENSP00000298552	0	0	0	0	0.087	0	0.900	0.716	0.971
DDIT4	TXNIP	9606.ENSP00000307305	9606.ENSP00000462521	0	0	0	0	0.088	0.292	0	0.988	0.991
DHX9	HNRNPA1	9606.ENSP00000356520	9606.ENSP00000341826	0	0	0	0	0.641	0.673	0	0.719	0.964
DHX9	HNRNPA2B1	9606.ENSP00000356520	9606.ENSP00000346694	0	0	0	0	0.687	0.486	0	0.613	0.932
DHX9	HNRNPU	9606.ENSP00000356520	9606.ENSP00000491215	0	0	0	0	0.461	0.638	0.900	0.965	0.999
DNMT1	SIRT1	9606.ENSP00000352516	9606.ENSP00000212015	0	0	0	0	0.047	0.597	0	0.815	0.922
DNMT1	TRIM28	9606.ENSP00000352516	9606.ENSP00000253024	0	0	0	0	0.141	0.626	0	0.957	0.985
DNMT1	STAT3	9606.ENSP00000352516	9606.ENSP00000264657	0	0	0	0	0.049	0.512	0	0.915	0.957
DNMT1	TP53	9606.ENSP00000352516	9606.ENSP00000269305	0	0	0	0	0.059	0.597	0	0.994	0.997
DNMT1	RPS27A	9606.ENSP00000352516	9606.ENSP00000272317	0	0	0	0	0.042	0.932	0	0.208	0.944
DNMT1	MAT2A	9606.ENSP00000352516	9606.ENSP00000303147	0	0	0	0	0.056	0	0.900	0.379	0.936
DNMT1	EZH2	9606.ENSP00000352516	9606.ENSP00000320147	0	0	0	0	0.253	0.826	0.500	0.997	0.999
DNMT1	SUV39H1	9606.ENSP00000352516	9606.ENSP00000337976	0	0	0	0	0.140	0.516	0	0.996	0.998
DNMT1	PARP1	9606.ENSP00000352516	9606.ENSP00000355759	0	0	0	0	0.326	0.634	0	0.822	0.952
DNMT1	PCNA	9606.ENSP00000352516	9606.ENSP00000368458	0	0	0	0	0.377	0.986	0	0.051	0.991
DNMT1	KDM1A	9606.ENSP00000352516	9606.ENSP00000383042	0	0	0	0	0.084	0.625	0	0.996	0.998
DPYSL2	GSK3B	9606.ENSP00000427985	9606.ENSP00000324806	0	0	0	0	0.088	0.311	0.900	0.848	0.989
DUOX1	NOX4	9606.ENSP00000317997	9606.ENSP00000263317	0	0	0	0.702	0	0	0.540	0.985	0.992
DUOX1	DUOX2	9606.ENSP00000317997	9606.ENSP00000373691	0	0	0.051	0.979	0.122	0	0.900	0.603	0.962
DUOX1	NOX5	9606.ENSP00000317997	9606.ENSP00000373518	0	0	0	0.699	0	0	0	0.984	0.984
DUOX1	NOX1	9606.ENSP00000317997	9606.ENSP00000362057	0	0	0	0.748	0	0	0.540	0.985	0.992
DUOX2	NOX4	9606.ENSP00000373691	9606.ENSP00000263317	0	0	0	0.693	0	0	0.540	0.842	0.924
DUOX2	NOX1	9606.ENSP00000373691	9606.ENSP00000362057	0	0	0	0.737	0.066	0	0.540	0.952	0.977
EEF1A1	RPS27A	9606.ENSP00000339063	9606.ENSP00000272317	0	0	0	0	0.548	0.876	0.500	0.500	0.984
EEF1A1	HSPA4	9606.ENSP00000339063	9606.ENSP00000302961	0	0.001	0	0	0.366	0.080	0	0.867	0.916
EEF1A1	PTPN6	9606.ENSP00000339063	9606.ENSP00000391592	0	0	0	0	0.042	0.046	0.900	0.069	0.903
EEF1A1	HSPA8	9606.ENSP00000339063	9606.ENSP00000437125	0	0.025	0	0	0.441	0.693	0	0.683	0.941
EEF1A1	HSF1	9606.ENSP00000339063	9606.ENSP00000431512	0	0	0	0	0.064	0	0.900	0.565	0.955
EEF1A1	RPS15	9606.ENSP00000339063	9606.ENSP00000466010	0	0	0	0	0.609	0.811	0.500	0.522	0.980
EEF1A1	RPSA	9606.ENSP00000339063	9606.ENSP00000389351	0	0	0	0	0.857	0.849	0.500	0.477	0.993
EGFR	STUB1	9606.ENSP00000275493	9606.ENSP00000219548	0	0	0	0	0.047	0.823	0	0.621	0.930
EGFR	TGFB1	9606.ENSP00000275493	9606.ENSP00000221930	0	0	0	0	0	0.152	0	0.972	0.975
EGFR	LGALS3	9606.ENSP00000275493	9606.ENSP00000254301	0	0	0	0	0.073	0.600	0	0.913	0.964
EGFR	KRAS	9606.ENSP00000275493	9606.ENSP00000256078	0	0	0	0	0.053	0.662	0.900	0.918	0.997
EGFR	PDGFRB	9606.ENSP00000275493	9606.ENSP00000261799	0	0	0	0.565	0.093	0.558	0.900	0.971	0.998
EGFR	PIK3CA	9606.ENSP00000275493	9606.ENSP00000263967	0	0	0	0	0	0.790	0.900	0.976	0.999
EGFR	STAT3	9606.ENSP00000275493	9606.ENSP00000264657	0	0	0	0	0.042	0.925	0	0.985	0.998
EGFR	TP53	9606.ENSP00000275493	9606.ENSP00000269305	0	0	0	0	0	0.329	0	0.919	0.943
EGFR	ERBB2	9606.ENSP00000275493	9606.ENSP00000269571	0	0	0.064	0.939	0.080	0.998	0.900	0.983	0.999
EGFR	PTPN6	9606.ENSP00000275493	9606.ENSP00000391592	0	0	0	0	0	0.784	0	0.641	0.919
EGFR	YWHAZ	9606.ENSP00000275493	9606.ENSP00000379287	0	0	0	0	0.049	0.825	0	0.588	0.925
EGFR	ENO1	9606.ENSP00000275493	9606.ENSP00000495530	0	0	0	0	0.052	0.620	0	0.816	0.928
EGFR	FHL2	9606.ENSP00000275493	9606.ENSP00000386892	0	0	0	0	0.689	0.561	0	0.521	0.929
EGFR	HSPA8	9606.ENSP00000275493	9606.ENSP00000437125	0	0	0	0	0.061	0.832	0	0.608	0.932
EGFR	PRKCA	9606.ENSP00000275493	9606.ENSP00000408695	0	0	0	0.562	0.049	0.788	0	0.693	0.932
EGFR	NEDD4	9606.ENSP00000275493	9606.ENSP00000424827	0	0	0	0	0.054	0.510	0.650	0.632	0.932
EGFR	HIF1A	9606.ENSP00000275493	9606.ENSP00000437955	0	0	0	0	0.055	0	0.500	0.873	0.934
EGFR	HSPA4	9606.ENSP00000275493	9606.ENSP00000302961	0	0	0	0	0.056	0.803	0	0.777	0.954
EGFR	PTEN	9606.ENSP00000275493	9606.ENSP00000361021	0	0	0	0	0	0.608	0	0.925	0.969
EGFR	STAT1	9606.ENSP00000275493	9606.ENSP00000354394	0	0	0	0	0.042	0.840	0	0.851	0.975
EGFR	IL6	9606.ENSP00000275493	9606.ENSP00000385675	0	0	0	0	0.042	0	0.650	0.943	0.979
EGFR	ESR1	9606.ENSP00000275493	9606.ENSP00000405330	0	0	0	0	0	0.583	0	0.974	0.988
EGFR	NRAS	9606.ENSP00000275493	9606.ENSP00000358548	0	0	0	0	0.053	0.249	0.900	0.899	0.991
EGFR	PIK3CB	9606.ENSP00000275493	9606.ENSP00000501150	0	0	0	0	0	0.622	0.900	0.842	0.993
EGFR	HRAS	9606.ENSP00000275493	9606.ENSP00000407586	0	0	0	0	0.053	0.315	0.900	0.931	0.994
EGFR	SHC1	9606.ENSP00000275493	9606.ENSP00000401303	0	0	0	0	0.067	0.995	0.900	0.994	0.999
EGFR	MUC1	9606.ENSP00000275493	9606.ENSP00000484824	0	0	0	0	0.074	0.835	0	0.994	0.999
EGFR	HSP90AA1	9606.ENSP00000275493	9606.ENSP00000335153	0	0	0	0	0.049	0.854	0.500	0.993	0.999
EGFR	SRC	9606.ENSP00000275493	9606.ENSP00000362680	0	0	0	0.665	0.042	0.928	0.900	0.988	0.999
EGLN1	EPAS1	9606.ENSP00000355601	9606.ENSP00000263734	0	0	0	0	0.062	0.893	0.900	0.968	0.999
EGLN1	PRKCB	9606.ENSP00000355601	9606.ENSP00000496129	0	0	0	0	0.056	0	0.900	0.075	0.905
EGLN1	PRKCA	9606.ENSP00000355601	9606.ENSP00000408695	0	0	0	0	0.067	0	0.900	0.130	0.911
EGLN1	ELOC	9606.ENSP00000355601	9606.ENSP00000478121	0	0	0	0	0.047	0	0.500	0.846	0.920
EGLN1	EGLN2	9606.ENSP00000355601	9606.ENSP00000469686	0	0	0.079	0.914	0.066	0	0.900	0.412	0.942
EGLN1	HIF1A	9606.ENSP00000355601	9606.ENSP00000437955	0	0	0	0	0.050	0.968	0.900	0.981	0.999
EGLN2	EPAS1	9606.ENSP00000469686	9606.ENSP00000263734	0	0	0	0	0	0.622	0.900	0.952	0.998
EGLN2	PRKCA	9606.ENSP00000469686	9606.ENSP00000408695	0	0	0	0	0	0.292	0.900	0.082	0.929
EGLN2	HIF1A	9606.ENSP00000469686	9606.ENSP00000437955	0	0	0	0	0	0.892	0.900	0.937	0.999
EGLN2	PRKCB	9606.ENSP00000469686	9606.ENSP00000496129	0	0	0	0	0	0	0.900	0.063	0.902
EGR1	MAPK1	9606.ENSP00000239938	9606.ENSP00000215832	0	0	0	0	0.087	0.099	0.900	0.425	0.946
EGR1	SRF	9606.ENSP00000239938	9606.ENSP00000265354	0	0	0	0	0.102	0.089	0.750	0.588	0.904
EGR1	PPARG	9606.ENSP00000239938	9606.ENSP00000287820	0	0	0	0	0	0.067	0.500	0.870	0.934
EGR1	EP300	9606.ENSP00000239938	9606.ENSP00000263253	0	0	0	0	0.047	0.749	0.500	0.647	0.952
EGR1	MAPK3	9606.ENSP00000239938	9606.ENSP00000263025	0	0	0	0	0.067	0.099	0.900	0.612	0.963
EGR1	TP53	9606.ENSP00000239938	9606.ENSP00000269305	0	0	0	0	0.057	0.759	0.500	0.765	0.969
EGR1	JUN	9606.ENSP00000239938	9606.ENSP00000360266	0	0	0	0	0.788	0.091	0.500	0.914	0.990
EIF2AK3	XBP1	9606.ENSP00000307235	9606.ENSP00000216037	0	0	0	0	0.202	0	0	0.891	0.909
EIF2AK3	PSEN1	9606.ENSP00000307235	9606.ENSP00000326366	0	0	0	0	0.042	0	0.900	0.446	0.942
EIF2AK3	NFE2L2	9606.ENSP00000307235	9606.ENSP00000380252	0	0	0	0	0.110	0.292	0.900	0.688	0.977
EIF2AK3	HSPA5	9606.ENSP00000307235	9606.ENSP00000324173	0	0	0	0	0.088	0.823	0.900	0.999	0.999
ELOB	MLLT1	9606.ENSP00000262306	9606.ENSP00000252674	0	0	0	0	0.062	0	0.900	0.053	0.903
ELOB	ERCC6	9606.ENSP00000262306	9606.ENSP00000348089	0	0	0	0	0	0	0.900	0.068	0.902
ELOB	EPAS1	9606.ENSP00000262306	9606.ENSP00000263734	0	0	0	0	0	0.853	0.900	0.742	0.995
ELOB	SOCS1	9606.ENSP00000262306	9606.ENSP00000496577	0	0	0	0	0	0.867	0.400	0.972	0.997
ELOB	SOCS2	9606.ENSP00000262306	9606.ENSP00000481249	0	0	0	0	0	0.977	0.500	0.879	0.998
ELOB	ELOC	9606.ENSP00000262306	9606.ENSP00000478121	0	0	0	0	0.409	0.999	0.900	0.999	0.999
ELOB	HIF1A	9606.ENSP00000262306	9606.ENSP00000437955	0	0	0	0	0	0.966	0.900	0.972	0.999
ELOC	MLLT1	9606.ENSP00000478121	9606.ENSP00000252674	0	0	0	0	0.055	0	0.900	0.070	0.904
ELOC	EPAS1	9606.ENSP00000478121	9606.ENSP00000263734	0	0	0	0	0	0.833	0.900	0.768	0.995
ELOC	ERCC6	9606.ENSP00000478121	9606.ENSP00000348089	0	0	0	0	0.055	0.260	0.900	0.287	0.943
ELOC	HIF1A	9606.ENSP00000478121	9606.ENSP00000437955	0	0	0	0	0.082	0.969	0.900	0.987	0.999
ELOC	SOCS1	9606.ENSP00000478121	9606.ENSP00000496577	0	0	0	0	0.042	0.906	0.400	0.824	0.989
ELOC	SOCS2	9606.ENSP00000478121	9606.ENSP00000481249	0	0	0	0	0	0.986	0.500	0.871	0.999
ENO1	PKM	9606.ENSP00000495530	9606.ENSP00000320171	0.069	0	0	0	0.711	0	0.927	0.869	0.997
ENO1	PGK1	9606.ENSP00000495530	9606.ENSP00000362413	0.079	0	0	0	0.803	0.676	0.277	0.927	0.996
ENO1	G6PD	9606.ENSP00000495530	9606.ENSP00000377192	0	0	0	0	0.097	0	0.800	0.508	0.903
ENO1	GPI	9606.ENSP00000495530	9606.ENSP00000405573	0.111	0	0	0	0.808	0.207	0.823	0.812	0.994
ENO1	ENO2	9606.ENSP00000495530	9606.ENSP00000437402	0	0	0.049	0.982	0.086	0.840	0.540	0.402	0.954
ENO1	LDHA	9606.ENSP00000495530	9606.ENSP00000445175	0.057	0	0	0	0.547	0.211	0	0.801	0.924
ENO2	PKM	9606.ENSP00000437402	9606.ENSP00000320171	0.069	0	0	0	0.510	0	0.927	0.713	0.989
ENO2	PGK1	9606.ENSP00000437402	9606.ENSP00000362413	0.079	0	0	0	0.670	0.309	0.277	0.788	0.962
ENO2	GPI	9606.ENSP00000437402	9606.ENSP00000405573	0.111	0	0	0	0.702	0.069	0.823	0.535	0.976
EP300	SIRT1	9606.ENSP00000263253	9606.ENSP00000212015	0	0	0	0	0.138	0.698	0	0.902	0.972
EP300	NFKB1	9606.ENSP00000263253	9606.ENSP00000226574	0	0	0	0	0.058	0.833	0.500	0.981	0.998
EP300	SPI1	9606.ENSP00000263253	9606.ENSP00000227163	0	0	0	0	0.063	0.107	0.800	0.717	0.946
EP300	IRF1	9606.ENSP00000263253	9606.ENSP00000245414	0	0	0	0	0.045	0.774	0	0.932	0.984
EP300	SIRT2	9606.ENSP00000263253	9606.ENSP00000249396	0	0	0	0	0.049	0.643	0	0.749	0.907
EP300	MDM2	9606.ENSP00000263253	9606.ENSP00000258149	0	0	0	0	0.152	0.820	0	0.994	0.999
EP300	YY1	9606.ENSP00000263253	9606.ENSP00000262238	0	0	0	0	0.064	0.832	0.800	0.973	0.999
EP300	PCNA	9606.ENSP00000263253	9606.ENSP00000368458	0	0	0	0	0.060	0.798	0.500	0.070	0.900
EP300	ZEB1	9606.ENSP00000263253	9606.ENSP00000354487	0	0	0	0	0.047	0.520	0	0.864	0.932
EP300	NFE2L2	9606.ENSP00000263253	9606.ENSP00000380252	0	0	0	0	0.121	0.328	0.700	0.670	0.933
EP300	HMGN1	9606.ENSP00000263253	9606.ENSP00000370125	0	0	0	0	0.044	0.292	0.800	0.655	0.947
EP300	SRC	9606.ENSP00000263253	9606.ENSP00000362680	0	0	0	0	0.064	0.299	0	0.942	0.959
EP300	GATA3	9606.ENSP00000263253	9606.ENSP00000368632	0	0	0	0	0	0.101	0.800	0.794	0.959
EP300	EZH2	9606.ENSP00000263253	9606.ENSP00000320147	0	0	0	0	0.069	0.593	0.500	0.828	0.963
EP300	SREBF1	9606.ENSP00000263253	9606.ENSP00000348069	0	0	0	0	0.056	0.785	0.750	0.366	0.963
EP300	SMARCA4	9606.ENSP00000263253	9606.ENSP00000343896	0	0	0	0	0.085	0.328	0	0.955	0.969
EP300	HNF4A	9606.ENSP00000263253	9606.ENSP00000312987	0	0	0	0	0	0.063	0	0.978	0.978
EP300	FOXO4	9606.ENSP00000263253	9606.ENSP00000363377	0	0	0	0	0.074	0.183	0.900	0.806	0.983
EP300	NR4A1	9606.ENSP00000263253	9606.ENSP00000440864	0	0	0	0	0.042	0.613	0	0.961	0.984
EP300	FOXO1	9606.ENSP00000263253	9606.ENSP00000368880	0	0	0	0	0.105	0.809	0.500	0.838	0.984
EP300	PPARGC1A	9606.ENSP00000263253	9606.ENSP00000264867	0	0	0	0	0.063	0.292	0.800	0.935	0.990
EP300	FOXO3	9606.ENSP00000263253	9606.ENSP00000339527	0	0	0	0	0.143	0.666	0.700	0.909	0.991
EP300	MYB	9606.ENSP00000263253	9606.ENSP00000339992	0	0	0	0	0.059	0.828	0	0.981	0.996
EP300	ESR1	9606.ENSP00000263253	9606.ENSP00000405330	0	0	0	0	0	0.926	0.500	0.943	0.997
EP300	PPARG	9606.ENSP00000263253	9606.ENSP00000287820	0	0	0	0	0	0.860	0.500	0.963	0.997
EP300	STAT1	9606.ENSP00000263253	9606.ENSP00000354394	0	0	0	0	0.049	0.868	0.650	0.977	0.998
EP300	EPAS1	9606.ENSP00000263253	9606.ENSP00000263734	0	0	0	0	0.053	0.690	0.900	0.958	0.998
EP300	RELA	9606.ENSP00000263253	9606.ENSP00000384273	0	0	0	0	0.103	0.950	0.500	0.994	0.999
EP300	STAT3	9606.ENSP00000263253	9606.ENSP00000264657	0	0	0	0	0.126	0.856	0.750	0.992	0.999
EP300	TP53	9606.ENSP00000263253	9606.ENSP00000269305	0	0	0	0	0.049	0.999	0.900	0.998	0.999
EP300	JUN	9606.ENSP00000263253	9606.ENSP00000360266	0	0	0	0	0.044	0.885	0.500	0.991	0.999
EP300	HIF1A	9606.ENSP00000263253	9606.ENSP00000437955	0	0	0	0	0.082	0.999	0.900	0.996	0.999
EP300	MYC	9606.ENSP00000263253	9606.ENSP00000478887	0	0	0	0	0.086	0.783	0.500	0.994	0.999
EP300	SP1	9606.ENSP00000263253	9606.ENSP00000329357	0	0	0	0	0.204	0.926	0.800	0.969	0.999
EPAS1	MYC	9606.ENSP00000263734	9606.ENSP00000478887	0	0	0	0	0.074	0.052	0	0.929	0.932
EPAS1	HIF1A	9606.ENSP00000263734	9606.ENSP00000437955	0	0	0	0.900	0.106	0.331	0.900	0.984	0.998
ERBB2	STUB1	9606.ENSP00000269571	9606.ENSP00000219548	0	0	0	0	0	0.820	0.400	0.849	0.982
ERBB2	KRAS	9606.ENSP00000269571	9606.ENSP00000256078	0	0	0	0	0.053	0.199	0.500	0.923	0.966
ERBB2	PIK3CA	9606.ENSP00000269571	9606.ENSP00000263967	0	0	0	0	0	0.115	0.900	0.927	0.992
ERBB2	STAT3	9606.ENSP00000269571	9606.ENSP00000264657	0	0	0	0	0.049	0.717	0	0.823	0.948
ERBB2	TP53	9606.ENSP00000269571	9606.ENSP00000269305	0	0	0	0	0.060	0.172	0	0.924	0.935
ERBB2	NRAS	9606.ENSP00000269571	9606.ENSP00000358548	0	0	0	0	0.053	0.160	0.500	0.788	0.904
ERBB2	HRAS	9606.ENSP00000269571	9606.ENSP00000407586	0	0	0	0	0.053	0.328	0.500	0.742	0.907
ERBB2	HSPA4	9606.ENSP00000269571	9606.ENSP00000302961	0	0	0	0	0	0.625	0	0.877	0.951
ERBB2	PIK3CB	9606.ENSP00000269571	9606.ENSP00000501150	0	0	0	0	0	0.162	0.900	0.702	0.972
ERBB2	ESR1	9606.ENSP00000269571	9606.ENSP00000405330	0	0	0	0	0	0.329	0	0.966	0.976
ERBB2	MUC1	9606.ENSP00000269571	9606.ENSP00000484824	0	0	0	0	0.067	0.512	0	0.958	0.979
ERBB2	SHC1	9606.ENSP00000269571	9606.ENSP00000401303	0	0	0	0	0.058	0.921	0.900	0.991	0.999
ERBB2	SRC	9606.ENSP00000269571	9606.ENSP00000362680	0	0	0	0.680	0.049	0.850	0.900	0.980	0.999
ERBB2	HSP90AA1	9606.ENSP00000269571	9606.ENSP00000335153	0	0	0	0	0	0.898	0.500	0.985	0.999
ERCC6	MLLT1	9606.ENSP00000348089	9606.ENSP00000252674	0	0	0	0	0	0.128	0.900	0.073	0.912
ERCC6	RPS27A	9606.ENSP00000348089	9606.ENSP00000272317	0	0	0	0	0	0.905	0.500	0.070	0.952
ERCC6	HMGN1	9606.ENSP00000348089	9606.ENSP00000370125	0	0	0	0	0	0.292	0.800	0.753	0.961
ESR1	MAPK1	9606.ENSP00000405330	9606.ENSP00000215832	0	0	0	0	0	0.625	0.900	0.681	0.987
ESR1	STUB1	9606.ENSP00000405330	9606.ENSP00000219548	0	0	0	0	0	0.788	0.500	0.446	0.936
ESR1	NFKB1	9606.ENSP00000405330	9606.ENSP00000226574	0	0	0	0	0	0.510	0	0.916	0.957
ESR1	MAPK14	9606.ENSP00000405330	9606.ENSP00000229795	0	0	0	0	0	0	0.900	0.561	0.954
ESR1	MDM2	9606.ENSP00000405330	9606.ENSP00000258149	0	0	0	0	0.042	0.785	0	0.762	0.946
ESR1	MAPK3	9606.ENSP00000405330	9606.ENSP00000263025	0	0	0	0	0	0	0.900	0.824	0.981
ESR1	PIK3CA	9606.ENSP00000405330	9606.ENSP00000263967	0	0	0	0	0	0.510	0.400	0.817	0.941
ESR1	STAT3	9606.ENSP00000405330	9606.ENSP00000264657	0	0	0	0	0.042	0.476	0	0.873	0.930
ESR1	PPARGC1A	9606.ENSP00000405330	9606.ENSP00000264867	0	0	0	0	0.055	0.674	0.500	0.891	0.980
ESR1	TP53	9606.ENSP00000405330	9606.ENSP00000269305	0	0	0	0	0	0.735	0	0.974	0.992
ESR1	HSPA4	9606.ENSP00000405330	9606.ENSP00000302961	0	0	0	0	0	0.801	0	0.668	0.931
ESR1	EZH2	9606.ENSP00000405330	9606.ENSP00000320147	0	0	0	0	0.048	0.320	0	0.879	0.915
ESR1	SP1	9606.ENSP00000405330	9606.ENSP00000329357	0	0	0	0	0	0.892	0.900	0.979	0.999
ESR1	HSP90AA1	9606.ENSP00000405330	9606.ENSP00000335153	0	0	0	0	0.054	0.889	0.500	0.988	0.999
ESR1	MEN1	9606.ENSP00000405330	9606.ENSP00000337088	0	0	0	0	0	0.304	0	0.894	0.923
ESR1	STAT1	9606.ENSP00000405330	9606.ENSP00000354394	0	0	0	0	0.043	0.304	0.500	0.775	0.915
ESR1	JUN	9606.ENSP00000405330	9606.ENSP00000360266	0	0	0	0	0	0.631	0.900	0.995	0.999
ESR1	SRC	9606.ENSP00000405330	9606.ENSP00000362680	0	0	0	0	0	0.925	0.900	0.996	0.999
ESR1	GATA3	9606.ENSP00000405330	9606.ENSP00000368632	0	0	0	0	0.102	0.608	0.500	0.910	0.982
ESR1	FOXO1	9606.ENSP00000405330	9606.ENSP00000368880	0	0	0	0	0.042	0.630	0	0.790	0.919
ESR1	MAPK8	9606.ENSP00000405330	9606.ENSP00000378974	0	0	0	0	0	0	0.900	0.659	0.964
ESR1	KDM1A	9606.ENSP00000405330	9606.ENSP00000383042	0	0	0	0	0	0.338	0.500	0.895	0.962
ESR1	RELA	9606.ENSP00000405330	9606.ENSP00000384273	0	0	0	0	0	0.787	0	0.904	0.978
ESR1	MAPK9	9606.ENSP00000405330	9606.ENSP00000394560	0	0	0	0	0	0	0.900	0.300	0.927
ESR1	SHC1	9606.ENSP00000405330	9606.ENSP00000401303	0	0	0	0	0.054	0.510	0.500	0.962	0.990
ESR1	HSPA8	9606.ENSP00000405330	9606.ENSP00000437125	0	0	0	0	0	0.799	0	0.617	0.919
ESR1	HIF1A	9606.ENSP00000405330	9606.ENSP00000437955	0	0	0	0	0.067	0.636	0	0.861	0.948
ESR1	MYC	9606.ENSP00000405330	9606.ENSP00000478887	0	0	0	0	0.053	0.620	0.500	0.913	0.982
EZH2	SIRT1	9606.ENSP00000320147	9606.ENSP00000212015	0	0	0	0	0.049	0.646	0.360	0.766	0.942
EZH2	MDM2	9606.ENSP00000320147	9606.ENSP00000258149	0	0	0	0	0.055	0.536	0	0.884	0.945
EZH2	YY1	9606.ENSP00000320147	9606.ENSP00000262238	0	0	0	0	0.074	0.552	0.540	0.993	0.998
EZH2	STAT3	9606.ENSP00000320147	9606.ENSP00000264657	0	0	0	0	0.043	0.297	0	0.964	0.973
EZH2	SMARCA4	9606.ENSP00000320147	9606.ENSP00000343896	0	0	0	0	0.170	0.531	0	0.786	0.909
EZH2	RELA	9606.ENSP00000320147	9606.ENSP00000384273	0	0	0	0	0.054	0.314	0	0.879	0.915
EZH2	SUV39H1	9606.ENSP00000320147	9606.ENSP00000337976	0	0	0	0.624	0.081	0.292	0.360	0.910	0.957
EZH2	MYC	9606.ENSP00000320147	9606.ENSP00000478887	0	0	0	0	0.097	0.742	0	0.940	0.984
EZH2	KDM1A	9606.ENSP00000320147	9606.ENSP00000383042	0	0	0	0	0.074	0.329	0.500	0.993	0.997
EZH2	RBBP7	9606.ENSP00000320147	9606.ENSP00000369424	0	0	0	0	0.085	0.903	0.900	0.995	0.999
EZH2	RBBP4	9606.ENSP00000320147	9606.ENSP00000362592	0	0	0	0	0.078	0.919	0.900	0.995	0.999
FABP1	FABP4	9606.ENSP00000295834	9606.ENSP00000256104	0	0	0	0	0.048	0	0.500	0.815	0.904
FABP1	PPARA	9606.ENSP00000295834	9606.ENSP00000385523	0	0	0	0	0.047	0.253	0.500	0.912	0.964
FABP4	PPARG	9606.ENSP00000256104	9606.ENSP00000287820	0	0	0	0	0.222	0.050	0.500	0.983	0.993
FBLN1	HSPG2	9606.ENSP00000331544	9606.ENSP00000363827	0	0	0	0	0.165	0.106	0	0.882	0.904
FDFT1	HMGCR	9606.ENSP00000491537	9606.ENSP00000287936	0.057	0	0	0	0.359	0.087	0	0.926	0.954
FGF21	FGFR4	9606.ENSP00000471477	9606.ENSP00000292408	0	0	0	0	0.044	0.168	0.650	0.977	0.992
FGF21	KL	9606.ENSP00000471477	9606.ENSP00000369442	0	0	0	0	0	0.045	0	0.978	0.978
FGF21	FGFR1	9606.ENSP00000471477	9606.ENSP00000393312	0	0	0	0	0	0.168	0.900	0.985	0.998
FGFR1	KRAS	9606.ENSP00000393312	9606.ENSP00000256078	0	0	0	0	0	0.099	0.900	0.816	0.981
FGFR1	PIK3CA	9606.ENSP00000393312	9606.ENSP00000263967	0	0	0	0	0	0.087	0.900	0.777	0.977
FGFR1	FGFR4	9606.ENSP00000393312	9606.ENSP00000292408	0	0	0.061	0.955	0	0.221	0.400	0.935	0.967
FGFR1	PKM	9606.ENSP00000393312	9606.ENSP00000320171	0	0	0	0	0.042	0.591	0	0.842	0.932
FGFR1	NRAS	9606.ENSP00000393312	9606.ENSP00000358548	0	0	0	0	0	0.099	0.900	0.661	0.966
FGFR1	KL	9606.ENSP00000393312	9606.ENSP00000369442	0	0	0	0	0.062	0.905	0.900	0.997	0.999
FGFR1	PIK3CB	9606.ENSP00000393312	9606.ENSP00000501150	0	0	0	0	0	0.087	0.900	0.334	0.933
FGFR1	HRAS	9606.ENSP00000393312	9606.ENSP00000407586	0	0	0	0	0	0.099	0.900	0.614	0.962
FGFR1	SHC1	9606.ENSP00000393312	9606.ENSP00000401303	0	0	0	0	0.062	0.373	0.900	0.615	0.974
FGFR4	KRAS	9606.ENSP00000292408	9606.ENSP00000256078	0	0	0	0	0	0.099	0.900	0.470	0.948
FGFR4	HRAS	9606.ENSP00000292408	9606.ENSP00000407586	0	0	0	0	0.042	0.099	0.900	0.425	0.943
FGFR4	NRAS	9606.ENSP00000292408	9606.ENSP00000358548	0	0	0	0	0	0.099	0.900	0.441	0.945
FGFR4	KL	9606.ENSP00000292408	9606.ENSP00000369442	0	0	0	0	0.062	0.154	0.400	0.986	0.992
FLT3	SPI1	9606.ENSP00000241453	9606.ENSP00000227163	0	0	0	0	0.153	0	0.900	0.630	0.965
FLT3	NRAS	9606.ENSP00000241453	9606.ENSP00000358548	0	0	0	0	0.060	0.092	0.500	0.793	0.900
FLT3	PIK3CB	9606.ENSP00000241453	9606.ENSP00000501150	0	0	0	0	0	0.098	0.900	0.290	0.930
FLT3	PIK3CA	9606.ENSP00000241453	9606.ENSP00000263967	0	0	0	0	0	0.098	0.900	0.572	0.958
FLT3	STAT3	9606.ENSP00000241453	9606.ENSP00000264657	0	0	0	0	0.052	0.079	0.900	0.709	0.971
FMR1	FXR1	9606.ENSP00000359506	9606.ENSP00000350170	0	0	0.064	0.945	0.085	0.845	0.900	0.519	0.992
FOXO1	SIRT1	9606.ENSP00000368880	9606.ENSP00000212015	0	0	0	0	0.109	0.816	0.900	0.984	0.999
FOXO1	MAPK1	9606.ENSP00000368880	9606.ENSP00000215832	0	0	0	0	0	0.057	0.900	0.425	0.941
FOXO1	MAPK14	9606.ENSP00000368880	9606.ENSP00000229795	0	0	0	0	0	0.057	0.900	0.373	0.935
FOXO1	SIRT2	9606.ENSP00000368880	9606.ENSP00000249396	0	0	0	0	0	0.646	0	0.896	0.961
FOXO1	MAPK3	9606.ENSP00000368880	9606.ENSP00000263025	0	0	0	0	0	0.057	0.900	0.603	0.959
FOXO1	STAT3	9606.ENSP00000368880	9606.ENSP00000264657	0	0	0	0	0.075	0	0.900	0.644	0.964
FOXO1	PPARGC1A	9606.ENSP00000368880	9606.ENSP00000264867	0	0	0	0	0.060	0.067	0.900	0.997	0.999
FOXO1	HNF4A	9606.ENSP00000368880	9606.ENSP00000312987	0	0	0	0	0	0.513	0	0.947	0.973
FOXO1	STK11	9606.ENSP00000368880	9606.ENSP00000324856	0	0	0	0	0	0.071	0.900	0.555	0.955
FOXO1	FOXO3	9606.ENSP00000368880	9606.ENSP00000339527	0	0	0	0.895	0.073	0	0.900	0.562	0.955
FOXO1	PRKAA1	9606.ENSP00000368880	9606.ENSP00000346148	0	0	0	0	0.056	0.091	0.900	0.535	0.954
FOXO1	SREBF1	9606.ENSP00000368880	9606.ENSP00000348069	0	0	0	0	0.042	0.053	0.750	0.706	0.924
FOXO1	PRKAA2	9606.ENSP00000368880	9606.ENSP00000360290	0	0	0	0	0	0.091	0.900	0.304	0.931
FOXO1	PTEN	9606.ENSP00000368880	9606.ENSP00000361021	0	0	0	0	0.064	0.099	0	0.894	0.903
FOXO1	FOXO4	9606.ENSP00000368880	9606.ENSP00000363377	0	0	0	0.870	0.049	0.258	0.900	0.161	0.932
FOXO1	SOD2	9606.ENSP00000368880	9606.ENSP00000446252	0	0	0	0	0.049	0	0.750	0.628	0.903
FOXO1	YWHAZ	9606.ENSP00000368880	9606.ENSP00000379287	0	0	0	0	0	0.808	0.500	0.282	0.925
FOXO1	MAPK9	9606.ENSP00000368880	9606.ENSP00000394560	0	0	0	0	0	0.099	0.900	0.352	0.936
FOXO1	MAPK8	9606.ENSP00000368880	9606.ENSP00000378974	0	0	0	0	0.049	0.099	0.900	0.498	0.951
FOXO3	SIRT1	9606.ENSP00000339527	9606.ENSP00000212015	0	0	0	0	0.060	0.774	0.900	0.964	0.999
FOXO3	MAPK1	9606.ENSP00000339527	9606.ENSP00000215832	0	0	0	0	0.147	0.303	0.900	0.461	0.963
FOXO3	MAPK14	9606.ENSP00000339527	9606.ENSP00000229795	0	0	0	0	0.180	0.057	0.900	0.422	0.949
FOXO3	MDM2	9606.ENSP00000339527	9606.ENSP00000258149	0	0	0	0	0.049	0.742	0	0.982	0.995
FOXO3	MAPK3	9606.ENSP00000339527	9606.ENSP00000263025	0	0	0	0	0.082	0.057	0.900	0.604	0.961
FOXO3	STAT3	9606.ENSP00000339527	9606.ENSP00000264657	0	0	0	0	0.081	0	0.900	0.787	0.978
FOXO3	PPARGC1A	9606.ENSP00000339527	9606.ENSP00000264867	0	0	0	0	0.042	0.067	0.400	0.978	0.987
FOXO3	TP53	9606.ENSP00000339527	9606.ENSP00000269305	0	0	0	0	0	0.776	0	0.991	0.998
FOXO3	STK11	9606.ENSP00000339527	9606.ENSP00000324856	0	0	0	0	0.080	0.071	0.900	0.588	0.960
FOXO3	FOXO4	9606.ENSP00000339527	9606.ENSP00000363377	0	0	0.064	0.882	0.122	0	0.900	0.147	0.920
FOXO3	PINK1	9606.ENSP00000339527	9606.ENSP00000364204	0	0	0	0	0.118	0.053	0.750	0.675	0.923
FOXO3	PRKAA2	9606.ENSP00000339527	9606.ENSP00000360290	0	0	0	0	0	0.091	0.900	0.365	0.937
FOXO3	MAPK9	9606.ENSP00000339527	9606.ENSP00000394560	0	0	0	0	0.074	0.099	0.900	0.384	0.941
FOXO3	PRKAA1	9606.ENSP00000339527	9606.ENSP00000346148	0	0	0	0	0.092	0.091	0.900	0.389	0.942
FOXO3	MAPK8	9606.ENSP00000339527	9606.ENSP00000378974	0	0	0	0	0.060	0.099	0.900	0.525	0.954
FOXO3	SOD2	9606.ENSP00000339527	9606.ENSP00000446252	0	0	0	0	0.060	0.292	0.750	0.866	0.974
FOXO3	SIRT3	9606.ENSP00000339527	9606.ENSP00000372191	0	0	0	0	0	0.333	0.750	0.929	0.987
FOXO3	ID1	9606.ENSP00000339527	9606.ENSP00000365280	0	0	0	0	0.042	0	0	0.989	0.989
FOXO3	YWHAZ	9606.ENSP00000339527	9606.ENSP00000379287	0	0	0	0	0.049	0.816	0.900	0.742	0.994
FOXO3	HIF1A	9606.ENSP00000339527	9606.ENSP00000437955	0	0	0	0	0.049	0.311	0.400	0.995	0.997
FOXO4	SIRT1	9606.ENSP00000363377	9606.ENSP00000212015	0	0	0	0	0.049	0.396	0	0.891	0.932
FOXO4	MAPK1	9606.ENSP00000363377	9606.ENSP00000215832	0	0	0	0	0.049	0.057	0.900	0.238	0.922
FOXO4	MAPK14	9606.ENSP00000363377	9606.ENSP00000229795	0	0	0	0	0.067	0.057	0.900	0.234	0.923
FOXO4	MAPK3	9606.ENSP00000363377	9606.ENSP00000263025	0	0	0	0	0.086	0.057	0.900	0.325	0.934
FOXO4	STAT3	9606.ENSP00000363377	9606.ENSP00000264657	0	0	0	0	0.058	0	0.900	0.381	0.936
FOXO4	TP53	9606.ENSP00000363377	9606.ENSP00000269305	0	0	0	0	0	0	0.400	0.992	0.995
FOXO4	STK11	9606.ENSP00000363377	9606.ENSP00000324856	0	0	0	0	0.108	0.071	0.900	0.334	0.937
FOXO4	MAPK9	9606.ENSP00000363377	9606.ENSP00000394560	0	0	0	0	0.049	0.099	0.900	0.226	0.924
FOXO4	MAPK8	9606.ENSP00000363377	9606.ENSP00000378974	0	0	0	0	0	0.099	0.900	0.370	0.938
FTH1	TFRC	9606.ENSP00000273550	9606.ENSP00000376197	0	0	0	0	0.047	0.852	0.500	0.945	0.995
FTO	METTL3	9606.ENSP00000418823	9606.ENSP00000298717	0	0	0	0	0.047	0	0	0.899	0.900
FUNDC1	ULK1	9606.ENSP00000367284	9606.ENSP00000324560	0	0	0	0	0	0.154	0.900	0.594	0.962
FUNDC1	SRC	9606.ENSP00000367284	9606.ENSP00000362680	0	0	0	0	0	0	0.900	0.357	0.933
FUNDC1	MAP1LC3A	9606.ENSP00000367284	9606.ENSP00000363970	0	0	0	0	0	0.173	0.700	0.851	0.959
FUNDC1	PGAM5	9606.ENSP00000367284	9606.ENSP00000438465	0	0	0	0	0	0	0.900	0.814	0.980
FUS	MAPT	9606.ENSP00000254108	9606.ENSP00000340820	0	0	0	0	0	0.295	0	0.888	0.918
FUS	HNRNPA3	9606.ENSP00000254108	9606.ENSP00000376309	0	0	0	0.601	0.220	0.732	0.400	0.513	0.931
FUS	HNRNPU	9606.ENSP00000254108	9606.ENSP00000491215	0	0	0	0	0.462	0.626	0.400	0.641	0.950
FUS	HNRNPA1	9606.ENSP00000254108	9606.ENSP00000341826	0	0	0	0.582	0.303	0.644	0.400	0.855	0.975
FUS	HNRNPA2B1	9606.ENSP00000254108	9606.ENSP00000346694	0	0	0	0.578	0.387	0.589	0.400	0.943	0.990
FUS	SOD1	9606.ENSP00000254108	9606.ENSP00000270142	0	0	0	0	0.087	0	0	0.992	0.992
FXN	HMOX1	9606.ENSP00000419243	9606.ENSP00000216117	0	0	0	0	0	0	0.900	0.423	0.939
FXN	HSPA9	9606.ENSP00000419243	9606.ENSP00000297185	0	0	0	0	0.049	0.139	0.500	0.901	0.954
FZD7	GNAS	9606.ENSP00000286201	9606.ENSP00000360141	0	0	0	0	0	0.900	0	0.051	0.901
G6PD	GSR	9606.ENSP00000377192	9606.ENSP00000221130	0.046	0	0	0	0.212	0	0	0.916	0.932
G6PD	TP53	9606.ENSP00000377192	9606.ENSP00000269305	0	0	0	0	0.049	0	0.900	0.868	0.986
G6PD	HK2	9606.ENSP00000377192	9606.ENSP00000290573	0	0	0	0	0.110	0	0.830	0.666	0.945
G6PD	PKM	9606.ENSP00000377192	9606.ENSP00000320171	0.094	0	0	0	0.170	0	0.800	0.655	0.941
G6PD	LDHA	9606.ENSP00000377192	9606.ENSP00000445175	0	0	0	0	0.099	0	0.800	0.812	0.963
G6PD	GPI	9606.ENSP00000377192	9606.ENSP00000405573	0.120	0	0	0	0.524	0	0.978	0.971	0.999
GABPA	PPARGC1A	9606.ENSP00000346886	9606.ENSP00000264867	0	0	0	0	0.055	0.054	0.700	0.678	0.902
GABPA	TFAM	9606.ENSP00000346886	9606.ENSP00000420588	0	0	0	0	0.143	0	0.500	0.866	0.937
GCLC	HMOX1	9606.ENSP00000497574	9606.ENSP00000216117	0	0	0	0	0.063	0.079	0	0.896	0.903
GCLC	GGT1	9606.ENSP00000497574	9606.ENSP00000248923	0	0	0	0	0.074	0	0.900	0.452	0.944
GCLC	NQO1	9606.ENSP00000497574	9606.ENSP00000319788	0	0	0	0	0.082	0	0	0.902	0.906
GCLC	GCLM	9606.ENSP00000497574	9606.ENSP00000359258	0	0	0	0	0.238	0.871	0.967	0.999	0.999
GCLC	KEAP1	9606.ENSP00000497574	9606.ENSP00000377245	0	0	0	0	0.060	0	0	0.903	0.905
GCLC	NFE2L2	9606.ENSP00000497574	9606.ENSP00000380252	0	0	0	0	0.104	0	0.500	0.930	0.966
GCLC	GSS	9606.ENSP00000497574	9606.ENSP00000495750	0	0	0	0	0.106	0.113	0.980	0.761	0.995
GCLM	HMOX1	9606.ENSP00000359258	9606.ENSP00000216117	0	0	0	0	0.072	0	0	0.907	0.910
GCLM	GGT1	9606.ENSP00000359258	9606.ENSP00000248923	0	0	0	0	0.053	0	0.900	0.372	0.935
GCLM	NQO1	9606.ENSP00000359258	9606.ENSP00000319788	0.057	0	0	0	0.162	0	0	0.940	0.949
GCLM	KEAP1	9606.ENSP00000359258	9606.ENSP00000377245	0	0	0	0	0.048	0	0	0.932	0.932
GCLM	NFE2L2	9606.ENSP00000359258	9606.ENSP00000380252	0	0	0	0	0.050	0	0.500	0.906	0.951
GCLM	GSS	9606.ENSP00000359258	9606.ENSP00000495750	0	0	0	0	0.133	0.082	0.951	0.761	0.989
GGT1	GSR	9606.ENSP00000248923	9606.ENSP00000221130	0	0	0	0	0.042	0	0.900	0.364	0.933
GGT1	GPX4	9606.ENSP00000248923	9606.ENSP00000346103	0	0	0	0	0.042	0	0.900	0.274	0.924
GGT1	GSS	9606.ENSP00000248923	9606.ENSP00000495750	0	0	0	0	0.100	0	0.925	0.458	0.960
GJA1	MAPK1	9606.ENSP00000282561	9606.ENSP00000215832	0	0	0	0	0	0.292	0.900	0.269	0.943
GJA1	MAPK3	9606.ENSP00000282561	9606.ENSP00000263025	0	0	0	0	0	0	0.900	0.499	0.947
GJA1	PCDH7	9606.ENSP00000282561	9606.ENSP00000441802	0	0	0	0	0.133	0.132	0	0.921	0.935
GJA1	NEDD4	9606.ENSP00000282561	9606.ENSP00000424827	0	0	0	0	0.049	0.857	0	0.574	0.937
GJA1	SRC	9606.ENSP00000282561	9606.ENSP00000362680	0	0	0	0	0	0.334	0.900	0.975	0.998
GLI2	SHH	9606.ENSP00000390436	9606.ENSP00000297261	0	0	0	0	0.062	0.126	0	0.972	0.975
GLI2	GSK3B	9606.ENSP00000390436	9606.ENSP00000324806	0	0	0	0	0	0.081	0.750	0.644	0.911
GNAS	GNB3	9606.ENSP00000360141	9606.ENSP00000229264	0	0	0	0	0	0.496	0.900	0.689	0.982
GNAS	HTR2B	9606.ENSP00000360141	9606.ENSP00000258400	0	0	0	0	0	0.918	0	0.157	0.928
GNAS	SRC	9606.ENSP00000360141	9606.ENSP00000362680	0	0	0	0	0.042	0.071	0.900	0.425	0.942
GNAS	GNB1	9606.ENSP00000360141	9606.ENSP00000367872	0	0	0	0	0.255	0.992	0.900	0.838	0.999
GNB1	GNB3	9606.ENSP00000367872	9606.ENSP00000229264	0	0	0.049	0.982	0	0.591	0.540	0.510	0.900
GNB1	HTR1D	9606.ENSP00000367872	9606.ENSP00000363748	0	0	0	0	0	0.926	0.650	0.050	0.973
GOT1	MIF	9606.ENSP00000359539	9606.ENSP00000215754	0	0	0	0	0.066	0	0.900	0.166	0.915
GOT1	IDH2	9606.ENSP00000359539	9606.ENSP00000331897	0	0	0	0	0.214	0	0.800	0.512	0.916
GOT1	IL4I1	9606.ENSP00000359539	9606.ENSP00000472474	0	0	0	0	0.054	0	0.900	0.115	0.908
GOT1	IDH1	9606.ENSP00000359539	9606.ENSP00000390265	0	0	0	0	0.199	0.202	0.800	0.516	0.929
GOT1	LDHA	9606.ENSP00000359539	9606.ENSP00000445175	0	0	0	0	0.129	0.061	0.924	0.612	0.972
GPI	HK2	9606.ENSP00000405573	9606.ENSP00000290573	0	0.027	0	0	0.240	0	0.948	0.669	0.986
GPI	PKM	9606.ENSP00000405573	9606.ENSP00000320171	0.111	0	0	0	0.758	0	0.823	0.685	0.986
GPI	PGK1	9606.ENSP00000405573	9606.ENSP00000362413	0.115	0	0	0	0.866	0.092	0	0.767	0.971
GPI	LDHA	9606.ENSP00000405573	9606.ENSP00000445175	0.091	0	0	0	0.399	0	0.800	0.809	0.976
GPX2	GSR	9606.ENSP00000374265	9606.ENSP00000221130	0.052	0	0	0	0.072	0.056	0.927	0.970	0.997
GPX2	PPARGC1A	9606.ENSP00000374265	9606.ENSP00000264867	0	0	0	0	0.047	0	0.900	0.600	0.958
GPX2	GPX4	9606.ENSP00000374265	9606.ENSP00000346103	0	0	0.147	0.785	0.055	0	0.900	0.339	0.939
GPX2	TXN	9606.ENSP00000374265	9606.ENSP00000363641	0	0	0	0	0.120	0.126	0	0.926	0.938
GPX2	GPX3	9606.ENSP00000374265	9606.ENSP00000373477	0	0	0.095	0.891	0.042	0	0.900	0.124	0.913
GPX2	SOD2	9606.ENSP00000374265	9606.ENSP00000446252	0	0	0	0	0.086	0.096	0.301	0.853	0.904
GPX2	GSS	9606.ENSP00000374265	9606.ENSP00000495750	0	0	0	0	0.083	0	0.900	0.454	0.945
GPX3	GSR	9606.ENSP00000373477	9606.ENSP00000221130	0.052	0	0	0	0.061	0.056	0.927	0.955	0.996
GPX3	PPARGC1A	9606.ENSP00000373477	9606.ENSP00000264867	0	0	0	0	0.047	0	0.900	0.597	0.958
GPX3	GPX4	9606.ENSP00000373477	9606.ENSP00000346103	0	0	0.162	0.756	0.060	0	0.900	0.284	0.936
GPX3	TXN	9606.ENSP00000373477	9606.ENSP00000363641	0	0	0	0	0.087	0.126	0	0.913	0.925
GPX3	SOD2	9606.ENSP00000373477	9606.ENSP00000446252	0	0	0	0	0.086	0.096	0.301	0.853	0.904
GPX3	GSS	9606.ENSP00000373477	9606.ENSP00000495750	0	0	0	0	0.087	0	0.900	0.453	0.945
GPX4	GSR	9606.ENSP00000346103	9606.ENSP00000221130	0.052	0	0	0	0.067	0.056	0.927	0.727	0.980
GPX4	GSTM1	9606.ENSP00000346103	9606.ENSP00000311469	0	0	0	0	0.066	0	0.900	0.389	0.938
GPX4	HSPA5	9606.ENSP00000346103	9606.ENSP00000324173	0	0	0	0	0.042	0	0	0.952	0.952
GPX4	GSS	9606.ENSP00000346103	9606.ENSP00000495750	0	0	0	0	0.115	0	0.900	0.427	0.944
GPX4	GSTP1	9606.ENSP00000346103	9606.ENSP00000381607	0	0	0	0	0.089	0	0.900	0.444	0.945
GRN	HSPG2	9606.ENSP00000053867	9606.ENSP00000363827	0	0	0	0	0.062	0.480	0	0.826	0.907
GSDMD	IL1B	9606.ENSP00000433209	9606.ENSP00000263341	0	0	0	0	0.062	0.312	0.500	0.815	0.932
GSDMD	NLRP3	9606.ENSP00000433209	9606.ENSP00000337383	0	0	0	0	0.060	0	0.900	0.906	0.990
GSDMD	HMGB1	9606.ENSP00000433209	9606.ENSP00000345347	0	0	0	0	0.047	0	0.750	0.623	0.902
GSDMD	NLRP1	9606.ENSP00000433209	9606.ENSP00000460475	0	0	0	0	0	0	0.720	0.788	0.938
GSK3B	TP53	9606.ENSP00000324806	9606.ENSP00000269305	0	0	0	0	0	0.633	0	0.981	0.992
GSK3B	TSC1	9606.ENSP00000324806	9606.ENSP00000298552	0	0	0	0	0.057	0.362	0.900	0.637	0.975
GSK3B	HNF4A	9606.ENSP00000324806	9606.ENSP00000312987	0	0	0	0	0	0.045	0	0.919	0.919
GSK3B	YWHAZ	9606.ENSP00000324806	9606.ENSP00000379287	0	0	0	0	0.106	0.665	0	0.706	0.904
GSK3B	HSF1	9606.ENSP00000324806	9606.ENSP00000431512	0	0	0	0	0.047	0.516	0.750	0.268	0.904
GSK3B	PTEN	9606.ENSP00000324806	9606.ENSP00000361021	0	0	0	0	0.056	0.092	0	0.899	0.906
GSK3B	JUN	9606.ENSP00000324806	9606.ENSP00000360266	0	0	0	0	0.059	0.697	0	0.704	0.908
GSK3B	MUC1	9606.ENSP00000324806	9606.ENSP00000484824	0	0	0	0	0	0.537	0	0.839	0.922
GSK3B	TBK1	9606.ENSP00000324806	9606.ENSP00000329967	0	0	0	0.584	0.054	0.292	0	0.895	0.923
GSK3B	PRNP	9606.ENSP00000324806	9606.ENSP00000399376	0	0	0	0	0	0.098	0.900	0.365	0.937
GSK3B	NFE2L2	9606.ENSP00000324806	9606.ENSP00000380252	0	0	0	0	0.049	0.547	0.750	0.620	0.953
GSK3B	HSP90AA1	9606.ENSP00000324806	9606.ENSP00000335153	0	0	0	0	0.054	0.639	0	0.887	0.958
GSK3B	PSEN1	9606.ENSP00000324806	9606.ENSP00000326366	0	0	0	0	0.079	0.748	0.900	0.809	0.995
GSK3B	MYC	9606.ENSP00000324806	9606.ENSP00000478887	0	0	0	0	0	0.822	0.900	0.839	0.996
GSK3B	MAPT	9606.ENSP00000324806	9606.ENSP00000340820	0	0	0	0	0	0.942	0.900	0.943	0.999
GSR	TXN	9606.ENSP00000221130	9606.ENSP00000363641	0	0	0	0	0.115	0.197	0	0.891	0.916
GSR	NFE2L2	9606.ENSP00000221130	9606.ENSP00000380252	0	0	0	0	0.049	0	0.750	0.731	0.930
GSR	GSTM1	9606.ENSP00000221130	9606.ENSP00000311469	0	0	0	0	0.056	0	0.900	0.468	0.945
GSR	GSTP1	9606.ENSP00000221130	9606.ENSP00000381607	0	0	0	0	0.069	0	0.900	0.527	0.952
GSR	GSS	9606.ENSP00000221130	9606.ENSP00000495750	0	0	0	0	0.049	0.091	0.900	0.608	0.961
GSS	GSTM1	9606.ENSP00000495750	9606.ENSP00000311469	0	0	0	0	0.116	0.091	0.900	0.242	0.931
GSS	GSTP1	9606.ENSP00000495750	9606.ENSP00000381607	0	0	0	0	0.110	0.096	0.900	0.278	0.934
GSTM1	SPP1	9606.ENSP00000311469	9606.ENSP00000378517	0	0	0	0	0	0	0	0.981	0.981
GSTP1	JUN	9606.ENSP00000381607	9606.ENSP00000360266	0	0	0	0	0.045	0.131	0	0.920	0.927
GSTP1	MAPK8	9606.ENSP00000381607	9606.ENSP00000378974	0	0	0	0	0.042	0.805	0	0.875	0.974
GUCY1A1	PKM	9606.ENSP00000296518	9606.ENSP00000320171	0	0	0	0	0.042	0	0.900	0.073	0.903
H2AX	RPS27A	9606.ENSP00000434024	9606.ENSP00000272317	0	0	0	0	0.088	0.927	0.500	0.130	0.967
H2AX	PARP1	9606.ENSP00000434024	9606.ENSP00000355759	0	0	0	0	0.097	0.866	0	0.727	0.964
H2AX	MAPK8	9606.ENSP00000434024	9606.ENSP00000378974	0	0	0	0	0	0.629	0.500	0.753	0.950
HACE1	UBE2L3	9606.ENSP00000262903	9606.ENSP00000400906	0	0	0	0	0	0.832	0	0.633	0.935
HADHA	HADHB	9606.ENSP00000370023	9606.ENSP00000325136	0.054	0.126	0.206	0	0.912	0.991	0.967	0.999	0.999
HADHB	HMGCL	9606.ENSP00000325136	9606.ENSP00000363614	0.072	0	0	0	0.345	0	0.900	0.577	0.970
HAMP	LCN2	9606.ENSP00000471894	9606.ENSP00000362108	0	0	0	0	0.108	0.967	0	0.641	0.988
HAMP	TFRC	9606.ENSP00000471894	9606.ENSP00000376197	0	0	0	0	0.056	0	0	0.933	0.934
HAMP	SLC11A2	9606.ENSP00000471894	9606.ENSP00000378364	0	0	0	0	0.042	0	0	0.942	0.942
HAMP	IL6	9606.ENSP00000471894	9606.ENSP00000385675	0	0	0	0	0.055	0	0	0.927	0.928
HAT1	RBBP4	9606.ENSP00000264108	9606.ENSP00000362592	0	0	0	0	0.135	0.945	0	0.666	0.982
HAT1	RBBP7	9606.ENSP00000264108	9606.ENSP00000369424	0	0	0	0	0.298	0.973	0.900	0.974	0.999
HIF1A	SIRT1	9606.ENSP00000437955	9606.ENSP00000212015	0	0	0	0	0.083	0.510	0	0.851	0.927
HIF1A	MAPK1	9606.ENSP00000437955	9606.ENSP00000215832	0	0	0	0	0.049	0.626	0.900	0.648	0.985
HIF1A	XBP1	9606.ENSP00000437955	9606.ENSP00000216037	0	0	0	0	0.049	0.292	0	0.984	0.988
HIF1A	MDM2	9606.ENSP00000437955	9606.ENSP00000258149	0	0	0	0	0.060	0.839	0	0.929	0.988
HIF1A	MAPK3	9606.ENSP00000437955	9606.ENSP00000263025	0	0	0	0	0	0.045	0.900	0.703	0.969
HIF1A	STAT3	9606.ENSP00000437955	9606.ENSP00000264657	0	0	0	0	0.115	0.738	0.750	0.923	0.994
HIF1A	TP53	9606.ENSP00000437955	9606.ENSP00000269305	0	0	0	0	0	0.847	0	0.994	0.999
HIF1A	HSPA4	9606.ENSP00000437955	9606.ENSP00000302961	0	0	0	0	0.075	0.837	0	0.626	0.938
HIF1A	PKM	9606.ENSP00000437955	9606.ENSP00000320171	0	0	0	0	0.060	0.301	0	0.995	0.996
HIF1A	SP1	9606.ENSP00000437955	9606.ENSP00000329357	0	0	0	0	0	0.678	0	0.771	0.923
HIF1A	HSP90AA1	9606.ENSP00000437955	9606.ENSP00000335153	0	0	0	0	0.131	0.923	0	0.994	0.999
HIF1A	SIRT6	9606.ENSP00000437955	9606.ENSP00000337332	0	0	0	0	0	0	0.900	0.811	0.980
HIF1A	JUN	9606.ENSP00000437955	9606.ENSP00000360266	0	0	0	0	0.056	0.621	0	0.901	0.961
HIF1A	RELA	9606.ENSP00000437955	9606.ENSP00000384273	0	0	0	0	0.079	0.292	0	0.985	0.989
HIF1A	SLC2A1	9606.ENSP00000437955	9606.ENSP00000416293	0	0	0	0	0.058	0.089	0	0.895	0.902
HIF1A	LDHA	9606.ENSP00000437955	9606.ENSP00000445175	0	0	0	0	0.156	0.481	0	0.815	0.912
HIF1A	MYC	9606.ENSP00000437955	9606.ENSP00000478887	0	0	0	0	0.091	0.435	0.400	0.982	0.993
HK2	TIGAR	9606.ENSP00000290573	9606.ENSP00000179259	0	0	0	0	0.098	0.292	0.650	0.904	0.975
HK2	VDAC1	9606.ENSP00000290573	9606.ENSP00000378487	0	0	0	0	0.104	0.482	0.800	0.980	0.997
HMGB1	NFKB1	9606.ENSP00000345347	9606.ENSP00000226574	0	0	0	0	0.111	0.294	0.400	0.820	0.923
HMGB1	IL1B	9606.ENSP00000345347	9606.ENSP00000263341	0	0	0	0	0	0.292	0	0.959	0.970
HMGB1	TP53	9606.ENSP00000345347	9606.ENSP00000269305	0	0	0	0	0.089	0.976	0	0.876	0.997
HMGB1	TLR4	9606.ENSP00000345347	9606.ENSP00000363089	0	0	0	0	0.078	0.445	0.500	0.998	0.999
HMGCR	PCSK9	9606.ENSP00000287936	9606.ENSP00000303208	0	0	0	0	0.146	0	0	0.899	0.910
HMGCR	PRKAA2	9606.ENSP00000287936	9606.ENSP00000360290	0	0	0	0	0	0.064	0.900	0.341	0.932
HMGCR	PRKAA1	9606.ENSP00000287936	9606.ENSP00000346148	0	0	0	0	0.049	0.136	0.900	0.341	0.938
HMGCR	SREBF1	9606.ENSP00000287936	9606.ENSP00000348069	0	0	0	0	0.056	0	0.500	0.915	0.956
HMGCR	SREBF2	9606.ENSP00000287936	9606.ENSP00000354476	0	0	0	0	0.115	0	0.750	0.941	0.985
HMGN1	RPS15	9606.ENSP00000370125	9606.ENSP00000466010	0.106	0	0	0	0.693	0.747	0	0.251	0.941
HMOX1	NQO1	9606.ENSP00000216117	9606.ENSP00000319788	0	0	0	0	0.061	0	0	0.914	0.916
HMOX1	KEAP1	9606.ENSP00000216117	9606.ENSP00000377245	0	0	0	0	0.049	0	0	0.933	0.934
HMOX1	POR	9606.ENSP00000216117	9606.ENSP00000419970	0	0	0	0	0.097	0.797	0	0.826	0.965
HMOX1	NFE2L2	9606.ENSP00000216117	9606.ENSP00000380252	0	0	0	0	0.050	0	0.750	0.960	0.989
HNF4A	PPARGC1A	9606.ENSP00000312987	9606.ENSP00000264867	0	0	0	0	0	0.849	0	0.992	0.998
HNF4A	MYC	9606.ENSP00000312987	9606.ENSP00000478887	0	0	0	0	0	0.292	0	0.894	0.921
HNRNPA1	HNRNPA3	9606.ENSP00000341826	9606.ENSP00000376309	0	0	0.054	0.972	0.652	0.491	0.400	0.572	0.949
HNRNPA1	HNRNPU	9606.ENSP00000341826	9606.ENSP00000491215	0	0	0	0	0.777	0.595	0.400	0.876	0.992
HNRNPA1	HNRNPA2B1	9606.ENSP00000341826	9606.ENSP00000346694	0	0	0.060	0.961	0.785	0.832	0.400	0.918	0.998
HNRNPA2B1	HNRNPA3	9606.ENSP00000346694	9606.ENSP00000376309	0	0	0.058	0.965	0.642	0.530	0.400	0.717	0.968
HNRNPA2B1	HNRNPU	9606.ENSP00000346694	9606.ENSP00000491215	0	0	0	0	0.830	0.241	0.400	0.768	0.979
HNRNPA3	HNRNPU	9606.ENSP00000376309	9606.ENSP00000491215	0	0	0	0	0.488	0.214	0.400	0.679	0.912
HRAS	MAPK1	9606.ENSP00000407586	9606.ENSP00000215832	0	0	0	0	0.056	0.098	0.900	0.783	0.979
HRAS	KRAS	9606.ENSP00000407586	9606.ENSP00000256078	0	0	0.050	0.981	0	0.883	0.900	0.411	0.992
HRAS	PDGFRB	9606.ENSP00000407586	9606.ENSP00000261799	0	0	0	0	0	0.091	0.900	0.617	0.962
HRAS	MAPK3	9606.ENSP00000407586	9606.ENSP00000263025	0	0	0	0	0.061	0.098	0.900	0.829	0.983
HRAS	PIK3CA	9606.ENSP00000407586	9606.ENSP00000263967	0	0	0	0	0.100	0.758	0.900	0.800	0.995
HRAS	MAPKAP1	9606.ENSP00000407586	9606.ENSP00000265960	0	0	0	0	0.044	0.932	0	0.167	0.941
HRAS	TP53	9606.ENSP00000407586	9606.ENSP00000269305	0	0	0	0	0.083	0.292	0	0.894	0.925
HRAS	NRAS	9606.ENSP00000407586	9606.ENSP00000358548	0	0	0.050	0.981	0	0.330	0.900	0.059	0.932
HRAS	SRC	9606.ENSP00000407586	9606.ENSP00000362680	0	0	0	0	0.102	0.496	0.900	0.891	0.994
HRAS	MAPK8	9606.ENSP00000407586	9606.ENSP00000378974	0	0	0	0	0.103	0.522	0.900	0.694	0.985
HRAS	MAPK9	9606.ENSP00000407586	9606.ENSP00000394560	0	0	0	0	0.103	0.145	0.900	0.266	0.936
HRAS	PRKCB	9606.ENSP00000407586	9606.ENSP00000496129	0	0	0	0	0.060	0	0.900	0.207	0.919
HRAS	PRKCA	9606.ENSP00000407586	9606.ENSP00000408695	0	0	0	0	0.086	0	0.900	0.373	0.937
HRAS	PIK3CB	9606.ENSP00000407586	9606.ENSP00000501150	0	0	0	0	0.056	0.133	0.900	0.610	0.963
HRAS	PIK3CG	9606.ENSP00000407586	9606.ENSP00000419260	0	0	0	0	0.051	0.950	0.900	0.626	0.998
HSF1	HSPA4	9606.ENSP00000431512	9606.ENSP00000302961	0	0	0	0	0.080	0.745	0	0.943	0.985
HSF1	HSP90AA1	9606.ENSP00000431512	9606.ENSP00000335153	0	0	0	0	0.049	0.870	0.700	0.956	0.998
HSF1	HSPA8	9606.ENSP00000431512	9606.ENSP00000437125	0	0	0	0	0.049	0.706	0.540	0.512	0.928
HSP90AA1	MAPK1	9606.ENSP00000335153	9606.ENSP00000215832	0	0	0	0	0.057	0.113	0.400	0.897	0.941
HSP90AA1	RIPK3	9606.ENSP00000335153	9606.ENSP00000216274	0	0	0	0	0	0.246	0.900	0.585	0.966
HSP90AA1	STUB1	9606.ENSP00000335153	9606.ENSP00000219548	0	0	0	0	0.083	0.983	0.400	0.997	0.999
HSP90AA1	PPIF	9606.ENSP00000335153	9606.ENSP00000225174	0	0	0	0	0.148	0.129	0	0.978	0.982
HSP90AA1	HSPB1	9606.ENSP00000335153	9606.ENSP00000248553	0	0	0	0	0.274	0.292	0	0.924	0.957
HSP90AA1	MDM2	9606.ENSP00000335153	9606.ENSP00000258149	0	0	0	0	0.049	0.539	0	0.810	0.909
HSP90AA1	RIPK1	9606.ENSP00000335153	9606.ENSP00000259808	0	0	0	0	0.042	0.525	0.900	0.778	0.988
HSP90AA1	STAT3	9606.ENSP00000335153	9606.ENSP00000264657	0	0	0	0	0.093	0.292	0.500	0.923	0.971
HSP90AA1	TP53	9606.ENSP00000335153	9606.ENSP00000269305	0	0	0	0	0	0.903	0	0.995	0.999
HSP90AA1	UCHL1	9606.ENSP00000335153	9606.ENSP00000284440	0	0	0	0	0.085	0.636	0	0.725	0.900
HSP90AA1	HSPA9	9606.ENSP00000335153	9606.ENSP00000297185	0	0	0	0	0.457	0.587	0	0.829	0.958
HSP90AA1	HSPA4	9606.ENSP00000335153	9606.ENSP00000302961	0	0	0	0	0.529	0.876	0	0.999	0.999
HSP90AA1	MLKL	9606.ENSP00000335153	9606.ENSP00000308351	0	0	0	0	0.058	0.136	0.900	0.395	0.944
HSP90AA1	TERT	9606.ENSP00000335153	9606.ENSP00000309572	0	0	0	0	0	0.835	0	0.988	0.998
HSP90AA1	HSPA5	9606.ENSP00000335153	9606.ENSP00000324173	0	0.001	0	0	0.379	0.462	0	0.912	0.968
HSP90AA1	TBK1	9606.ENSP00000335153	9606.ENSP00000329967	0	0	0	0	0.094	0.658	0.500	0.573	0.925
HSP90AA1	TGFBR1	9606.ENSP00000335153	9606.ENSP00000447297	0	0	0	0	0	0.662	0	0.729	0.904
HSP90AA1	PRKN	9606.ENSP00000335153	9606.ENSP00000355865	0	0	0	0	0	0.617	0.500	0.637	0.924
HSP90AA1	VCP	9606.ENSP00000335153	9606.ENSP00000351777	0	0	0	0	0.228	0.451	0.500	0.721	0.933
HSP90AA1	KEAP1	9606.ENSP00000335153	9606.ENSP00000377245	0	0	0	0	0.049	0.474	0	0.908	0.949
HSP90AA1	PINK1	9606.ENSP00000335153	9606.ENSP00000364204	0	0	0	0	0	0.790	0	0.806	0.957
HSP90AA1	MAPT	9606.ENSP00000335153	9606.ENSP00000340820	0	0	0	0	0	0.827	0	0.772	0.959
HSP90AA1	MYC	9606.ENSP00000335153	9606.ENSP00000478887	0	0	0	0	0.062	0.606	0	0.939	0.975
HSP90AA1	TLR4	9606.ENSP00000335153	9606.ENSP00000363089	0	0	0	0	0	0.063	0	0.986	0.987
HSP90AA1	NLRP3	9606.ENSP00000335153	9606.ENSP00000337383	0	0	0	0	0	0.308	0.900	0.868	0.990
HSP90AA1	MTOR	9606.ENSP00000335153	9606.ENSP00000354558	0	0	0	0	0.095	0.994	0	0.794	0.998
HSP90AA1	SRC	9606.ENSP00000335153	9606.ENSP00000362680	0	0	0	0	0.042	0.799	0.800	0.994	0.999
HSP90AA1	HSPA8	9606.ENSP00000335153	9606.ENSP00000437125	0	0.001	0	0	0.725	0.884	0.500	0.999	0.999
HSPA4	STUB1	9606.ENSP00000302961	9606.ENSP00000219548	0	0	0	0	0.056	0.995	0	0.998	0.999
HSPA4	HSPB1	9606.ENSP00000302961	9606.ENSP00000248553	0	0	0	0	0.070	0.314	0	0.988	0.992
HSPA4	TP53	9606.ENSP00000302961	9606.ENSP00000269305	0	0	0	0	0.050	0.866	0	0.979	0.997
HSPA4	SOD1	9606.ENSP00000302961	9606.ENSP00000270142	0	0	0	0	0.099	0.667	0	0.887	0.963
HSPA4	HSPA9	9606.ENSP00000302961	9606.ENSP00000297185	0	0	0.179	0.693	0.542	0.215	0.500	0.747	0.955
HSPA4	HSPA5	9606.ENSP00000302961	9606.ENSP00000324173	0	0	0.145	0.774	0.154	0.412	0.500	0.663	0.915
HSPA4	PARK7	9606.ENSP00000302961	9606.ENSP00000340278	0.057	0	0	0	0.091	0.552	0	0.892	0.953
HSPA4	MAPT	9606.ENSP00000302961	9606.ENSP00000340820	0	0	0	0	0	0.839	0	0.745	0.957
HSPA4	PRKN	9606.ENSP00000302961	9606.ENSP00000355865	0	0	0	0	0	0.835	0	0.834	0.971
HSPA4	SNCA	9606.ENSP00000302961	9606.ENSP00000500990	0	0	0	0	0.059	0.828	0	0.970	0.994
HSPA4	TLR4	9606.ENSP00000302961	9606.ENSP00000363089	0	0	0	0	0	0.337	0	0.995	0.996
HSPA4	HSPA8	9606.ENSP00000302961	9606.ENSP00000437125	0	0	0.142	0.776	0.418	0.881	0.500	0.983	0.999
HSPA5	XBP1	9606.ENSP00000324173	9606.ENSP00000216037	0	0	0	0	0.228	0.345	0	0.964	0.980
HSPA5	SOD1	9606.ENSP00000324173	9606.ENSP00000270142	0	0	0	0	0.093	0.236	0.900	0.691	0.975
HSPA5	PDIA3	9606.ENSP00000324173	9606.ENSP00000300289	0	0	0	0	0.776	0.538	0.500	0.985	0.999
HSPA5	TFAM	9606.ENSP00000324173	9606.ENSP00000420588	0	0	0	0	0.087	0.091	0	0.936	0.942
HSPA5	VCP	9606.ENSP00000324173	9606.ENSP00000351777	0.042	0	0	0	0.385	0.193	0	0.896	0.944
HSPA5	SQSTM1	9606.ENSP00000324173	9606.ENSP00000374455	0	0	0	0	0.049	0.821	0	0.708	0.946
HSPA5	SNCA	9606.ENSP00000324173	9606.ENSP00000500990	0	0	0	0	0.059	0.135	0.900	0.433	0.947
HSPA5	PRNP	9606.ENSP00000324173	9606.ENSP00000399376	0	0	0	0	0.066	0.354	0.900	0.330	0.954
HSPA5	HSPA8	9606.ENSP00000324173	9606.ENSP00000437125	0	0	0.057	0.966	0.308	0.756	0.500	0.823	0.983
HSPA5	P4HB	9606.ENSP00000324173	9606.ENSP00000327801	0	0	0	0	0.756	0.626	0.360	0.951	0.996
HSPA8	STUB1	9606.ENSP00000437125	9606.ENSP00000219548	0	0	0	0	0.076	0.995	0.540	0.998	0.999
HSPA8	HSPB1	9606.ENSP00000437125	9606.ENSP00000248553	0	0	0	0	0.159	0.230	0.800	0.923	0.988
HSPA8	TP53	9606.ENSP00000437125	9606.ENSP00000269305	0	0	0	0	0.055	0.834	0	0.928	0.987
HSPA8	UCHL1	9606.ENSP00000437125	9606.ENSP00000284440	0	0	0	0	0.072	0.510	0	0.848	0.924
HSPA8	HSPA9	9606.ENSP00000437125	9606.ENSP00000297185	0	0	0.076	0.929	0.260	0.644	0.500	0.634	0.947
HSPA8	MAPT	9606.ENSP00000437125	9606.ENSP00000340820	0	0	0	0	0	0.872	0	0.615	0.948
HSPA8	VCP	9606.ENSP00000437125	9606.ENSP00000351777	0.042	0	0	0	0.158	0.614	0	0.775	0.920
HSPA8	PRKN	9606.ENSP00000437125	9606.ENSP00000355865	0	0	0	0	0	0.630	0	0.743	0.901
HSPA8	TFRC	9606.ENSP00000437125	9606.ENSP00000376197	0	0	0	0	0.072	0.045	0.500	0.939	0.969
HSPA8	MAPK8	9606.ENSP00000437125	9606.ENSP00000378974	0	0	0	0	0.065	0.126	0.900	0.276	0.932
HSPA8	MAPK9	9606.ENSP00000437125	9606.ENSP00000394560	0	0	0	0	0.060	0	0.900	0.158	0.914
HSPA8	LAMP2	9606.ENSP00000437125	9606.ENSP00000408411	0	0	0	0	0.052	0.697	0.500	0.687	0.949
HSPA8	SNCA	9606.ENSP00000437125	9606.ENSP00000500990	0	0	0	0	0.068	0.670	0	0.962	0.987
HSPA9	PPIF	9606.ENSP00000297185	9606.ENSP00000225174	0	0.004	0	0	0.088	0.095	0	0.925	0.932
HSPA9	TP53	9606.ENSP00000297185	9606.ENSP00000269305	0	0	0	0	0.050	0.836	0	0.990	0.998
HSPA9	TLR4	9606.ENSP00000297185	9606.ENSP00000363089	0	0	0	0	0	0.102	0.900	0.151	0.917
HSPA9	MFN2	9606.ENSP00000297185	9606.ENSP00000416338	0	0	0	0	0.070	0.075	0	0.937	0.941
HSPA9	PARK7	9606.ENSP00000297185	9606.ENSP00000340278	0.057	0	0	0	0.119	0.354	0	0.988	0.992
HSPA9	VDAC1	9606.ENSP00000297185	9606.ENSP00000378487	0	0	0	0	0.352	0.208	0.500	0.996	0.998
HSPB1	MAPK14	9606.ENSP00000248553	9606.ENSP00000229795	0	0	0	0	0.085	0.316	0.500	0.747	0.910
HSPB1	TP53	9606.ENSP00000248553	9606.ENSP00000269305	0	0	0	0	0	0.776	0	0.809	0.955
IDH1	IDH2	9606.ENSP00000390265	9606.ENSP00000331897	0	0	0.055	0.971	0.048	0.608	0.900	0.068	0.961
IDH2	SIRT3	9606.ENSP00000331897	9606.ENSP00000372191	0	0	0	0	0.049	0.306	0.400	0.825	0.921
IDO1	IFNG	9606.ENSP00000430950	9606.ENSP00000229135	0	0	0	0	0.165	0	0	0.920	0.930
IDO1	IL4I1	9606.ENSP00000430950	9606.ENSP00000472474	0	0	0	0	0.184	0	0.900	0.340	0.941
IFNA1	NFKB1	9606.ENSP00000276927	9606.ENSP00000226574	0	0	0	0	0	0	0.650	0.730	0.901
IFNA1	IFNG	9606.ENSP00000276927	9606.ENSP00000229135	0	0	0	0	0.115	0	0	0.950	0.954
IFNA1	IRF1	9606.ENSP00000276927	9606.ENSP00000245414	0	0	0	0	0	0	0.500	0.827	0.910
IFNA1	IFNA13	9606.ENSP00000276927	9606.ENSP00000480467	0	0	0.047	0.986	0.428	0.831	0	0	0.900
IFNA1	IFNA14	9606.ENSP00000276927	9606.ENSP00000369571	0	0	0.051	0.979	0.337	0.784	0.400	0.047	0.908
IFNA1	IL6	9606.ENSP00000276927	9606.ENSP00000385675	0	0	0	0	0.092	0	0	0.923	0.927
IFNA1	TNF	9606.ENSP00000276927	9606.ENSP00000398698	0	0	0	0	0.107	0	0	0.923	0.928
IFNA1	STAT1	9606.ENSP00000276927	9606.ENSP00000354394	0	0	0	0	0.042	0	0.500	0.924	0.960
IFNA10	IFNA16	9606.ENSP00000369566	9606.ENSP00000369564	0	0	0.050	0.981	0.999	0	0.400	0.046	0.999
IFNA10	IFNA17	9606.ENSP00000369566	9606.ENSP00000411940	0	0	0.048	0.984	0.999	0	0.400	0.046	0.999
IFNA14	IFNA6	9606.ENSP00000369571	9606.ENSP00000369558	0	0	0.051	0.979	0.247	0.837	0.400	0.047	0.921
IFNA14	IFNA16	9606.ENSP00000369571	9606.ENSP00000369564	0	0	0.051	0.979	0.881	0	0.400	0.046	0.926
IFNA14	IFNA5	9606.ENSP00000369571	9606.ENSP00000484479	0	0	0.050	0.981	0.483	0.833	0.400	0.047	0.944
IFNA14	IFNA21	9606.ENSP00000369571	9606.ENSP00000369574	0	0	0.051	0.979	0.622	0.780	0.400	0.047	0.946
IFNA16	IFNA7	9606.ENSP00000369564	9606.ENSP00000239347	0	0	0.050	0.980	0.776	0.610	0.400	0.046	0.943
IFNA16	IFNA17	9606.ENSP00000369564	9606.ENSP00000411940	0	0	0.050	0.981	0.999	0	0.400	0.046	0.999
IFNA17	IFNG	9606.ENSP00000411940	9606.ENSP00000229135	0	0	0	0	0.108	0	0	0.918	0.924
IFNA2	IFNG	9606.ENSP00000369554	9606.ENSP00000229135	0	0	0	0	0.120	0	0	0.965	0.968
IFNA2	IL1B	9606.ENSP00000369554	9606.ENSP00000263341	0	0	0	0	0.055	0	0	0.912	0.913
IFNA2	STAT1	9606.ENSP00000369554	9606.ENSP00000354394	0	0	0	0	0.049	0	0.500	0.831	0.912
IFNA2	IL6	9606.ENSP00000369554	9606.ENSP00000385675	0	0	0	0	0.074	0	0	0.900	0.903
IFNA2	IFNA5	9606.ENSP00000369554	9606.ENSP00000484479	0	0	0.051	0.979	0.264	0.834	0.400	0.050	0.921
IFNA21	IFNA4	9606.ENSP00000369574	9606.ENSP00000412897	0	0	0.049	0.983	0.716	0.469	0.400	0.046	0.902
IFNA5	IFNA6	9606.ENSP00000484479	9606.ENSP00000369558	0	0	0.050	0.980	0.248	0.830	0.400	0.049	0.918
IFNG	NFKB1	9606.ENSP00000229135	9606.ENSP00000226574	0	0	0	0	0.090	0	0	0.929	0.932
IFNG	STAT3	9606.ENSP00000229135	9606.ENSP00000264657	0	0	0	0	0.058	0	0	0.905	0.907
IFNG	PDCD1	9606.ENSP00000229135	9606.ENSP00000335062	0	0	0.320	0	0.216	0	0	0.854	0.915
IFNG	IRF1	9606.ENSP00000229135	9606.ENSP00000245414	0	0	0	0	0.142	0	0	0.908	0.917
IFNG	SOCS1	9606.ENSP00000229135	9606.ENSP00000496577	0	0	0	0	0.197	0	0.500	0.812	0.917
IFNG	TLR4	9606.ENSP00000229135	9606.ENSP00000363089	0	0	0	0	0.056	0	0	0.945	0.946
IFNG	IL17A	9606.ENSP00000229135	9606.ENSP00000497968	0	0	0	0	0.134	0	0	0.975	0.978
IFNG	IL6	9606.ENSP00000229135	9606.ENSP00000385675	0	0	0	0	0.128	0	0	0.981	0.983
IFNG	STAT1	9606.ENSP00000229135	9606.ENSP00000354394	0	0	0	0	0.131	0	0.500	0.971	0.986
IFNG	TNF	9606.ENSP00000229135	9606.ENSP00000398698	0	0	0	0	0.202	0	0	0.990	0.991
IFNG	IL10	9606.ENSP00000229135	9606.ENSP00000412237	0	0	0	0	0.566	0	0	0.989	0.995
IFNG	IL1B	9606.ENSP00000229135	9606.ENSP00000263341	0	0	0	0	0.273	0	0	0.997	0.998
IL10	TIMP1	9606.ENSP00000412237	9606.ENSP00000218388	0	0	0	0	0.128	0	0.750	0.806	0.954
IL10	TGFB1	9606.ENSP00000412237	9606.ENSP00000221930	0	0	0	0	0	0	0.400	0.891	0.932
IL10	IL1B	9606.ENSP00000412237	9606.ENSP00000263341	0	0	0	0	0.409	0	0.400	0.978	0.991
IL10	STAT3	9606.ENSP00000412237	9606.ENSP00000264657	0	0	0	0	0.057	0.301	0.500	0.916	0.968
IL10	TLR4	9606.ENSP00000412237	9606.ENSP00000363089	0	0	0	0	0.068	0.079	0	0.939	0.943
IL10	IL6	9606.ENSP00000412237	9606.ENSP00000385675	0	0	0	0	0.130	0	0.800	0.988	0.997
IL10	TNF	9606.ENSP00000412237	9606.ENSP00000398698	0	0	0	0	0.234	0	0.400	0.984	0.992
IL10	IL17A	9606.ENSP00000412237	9606.ENSP00000497968	0	0	0	0	0.119	0	0.400	0.965	0.980
IL17A	TGFB1	9606.ENSP00000497968	9606.ENSP00000221930	0	0	0	0	0.046	0	0.400	0.844	0.903
IL17A	IL1B	9606.ENSP00000497968	9606.ENSP00000263341	0	0	0	0	0.094	0	0	0.960	0.962
IL17A	STAT3	9606.ENSP00000497968	9606.ENSP00000264657	0	0	0	0	0	0.104	0.500	0.886	0.944
IL17A	IL6	9606.ENSP00000497968	9606.ENSP00000385675	0	0	0	0	0.073	0	0.400	0.968	0.980
IL17A	TNF	9606.ENSP00000497968	9606.ENSP00000398698	0	0	0	0	0.068	0	0	0.957	0.958
IL1B	NFKBIA	9606.ENSP00000263341	9606.ENSP00000216797	0	0	0	0	0.283	0	0	0.927	0.945
IL1B	TGFB1	9606.ENSP00000263341	9606.ENSP00000221930	0	0	0	0	0.140	0	0	0.924	0.932
IL1B	NFKB1	9606.ENSP00000263341	9606.ENSP00000226574	0	0	0	0	0.200	0	0.900	0.959	0.996
IL1B	STAT3	9606.ENSP00000263341	9606.ENSP00000264657	0	0	0	0	0.069	0	0.500	0.877	0.938
IL1B	PTGS2	9606.ENSP00000263341	9606.ENSP00000356438	0	0	0	0	0.656	0	0	0.928	0.974
IL1B	TLR4	9606.ENSP00000263341	9606.ENSP00000363089	0	0	0	0	0.181	0	0	0.984	0.986
IL1B	JUN	9606.ENSP00000263341	9606.ENSP00000360266	0	0	0	0	0.166	0	0.900	0.857	0.987
IL1B	RELA	9606.ENSP00000263341	9606.ENSP00000384273	0	0	0	0	0.118	0	0.900	0.903	0.990
IL1B	IL6	9606.ENSP00000263341	9606.ENSP00000385675	0	0	0	0	0.515	0	0.400	0.989	0.996
IL1B	NLRP3	9606.ENSP00000263341	9606.ENSP00000337383	0	0	0	0	0.339	0.312	0.900	0.947	0.997
IL1B	TNF	9606.ENSP00000263341	9606.ENSP00000398698	0	0	0	0	0.616	0	0.400	0.993	0.998
IL4I1	MIF	9606.ENSP00000472474	9606.ENSP00000215754	0	0	0	0	0.067	0	0.900	0	0.902
IL4I1	MAT2A	9606.ENSP00000472474	9606.ENSP00000303147	0	0	0	0	0.042	0	0.900	0.114	0.907
IL6	MAPK1	9606.ENSP00000385675	9606.ENSP00000215832	0	0	0	0	0.055	0	0.400	0.897	0.936
IL6	NFKBIA	9606.ENSP00000385675	9606.ENSP00000216797	0	0	0	0	0.175	0	0	0.915	0.927
IL6	TIMP1	9606.ENSP00000385675	9606.ENSP00000218388	0	0	0	0	0.152	0	0.400	0.888	0.938
IL6	TGFB1	9606.ENSP00000385675	9606.ENSP00000221930	0	0	0	0	0.106	0	0.400	0.932	0.960
IL6	NFKB1	9606.ENSP00000385675	9606.ENSP00000226574	0	0	0	0	0.176	0	0.900	0.942	0.994
IL6	MAPK3	9606.ENSP00000385675	9606.ENSP00000263025	0	0	0	0	0.055	0	0.400	0.846	0.905
IL6	STAT3	9606.ENSP00000385675	9606.ENSP00000264657	0	0	0	0	0.102	0.095	0.500	0.965	0.984
IL6	STAT1	9606.ENSP00000385675	9606.ENSP00000354394	0	0	0	0	0.110	0.087	0.500	0.941	0.972
IL6	PTGS2	9606.ENSP00000385675	9606.ENSP00000356438	0	0	0	0	0.484	0	0	0.926	0.960
IL6	JUN	9606.ENSP00000385675	9606.ENSP00000360266	0	0	0	0	0.140	0	0.900	0.882	0.989
IL6	TLR4	9606.ENSP00000385675	9606.ENSP00000363089	0	0	0	0	0.104	0	0	0.971	0.973
IL6	MAPK8	9606.ENSP00000385675	9606.ENSP00000378974	0	0	0	0	0	0	0	0.938	0.938
IL6	RELA	9606.ENSP00000385675	9606.ENSP00000384273	0	0	0	0	0.108	0.292	0.900	0.816	0.986
IL6	TNF	9606.ENSP00000385675	9606.ENSP00000398698	0	0	0	0	0.261	0	0.400	0.989	0.994
INSR	PIK3CA	9606.ENSP00000303830	9606.ENSP00000263967	0	0	0	0	0	0.098	0.900	0.462	0.947
INSR	KL	9606.ENSP00000303830	9606.ENSP00000369442	0	0	0	0	0	0	0.900	0.150	0.911
INSR	PRKCB	9606.ENSP00000303830	9606.ENSP00000496129	0	0	0	0.556	0	0.050	0.900	0.143	0.911
INSR	SOCS2	9606.ENSP00000303830	9606.ENSP00000481249	0	0	0	0	0	0.091	0.900	0.171	0.918
INSR	PIK3CB	9606.ENSP00000303830	9606.ENSP00000501150	0	0	0	0	0.042	0.098	0.900	0.432	0.944
INSR	SOCS1	9606.ENSP00000303830	9606.ENSP00000496577	0	0	0	0	0	0.450	0.900	0.505	0.970
INSR	SHC1	9606.ENSP00000303830	9606.ENSP00000401303	0	0	0	0	0	0.795	0.900	0.751	0.994
IRF1	SPI1	9606.ENSP00000245414	9606.ENSP00000227163	0	0	0	0	0.255	0.512	0	0.935	0.974
IRF1	STAT3	9606.ENSP00000245414	9606.ENSP00000264657	0	0	0	0	0.197	0.292	0	0.838	0.900
IRF1	JUN	9606.ENSP00000245414	9606.ENSP00000360266	0	0	0	0	0.164	0.068	0	0.905	0.919
IRF1	MDM2	9606.ENSP00000245414	9606.ENSP00000258149	0	0	0	0	0.049	0.626	0.900	0.272	0.970
IRF1	STAT1	9606.ENSP00000245414	9606.ENSP00000354394	0	0	0	0	0.440	0.805	0.500	0.997	0.999
ITGA6	ITGB5	9606.ENSP00000386896	9606.ENSP00000296181	0	0	0	0	0.101	0.135	0.540	0.771	0.907
ITGB5	ITGB8	9606.ENSP00000296181	9606.ENSP00000222573	0	0	0.084	0.859	0	0	0.900	0.448	0.945
ITGB5	SRC	9606.ENSP00000296181	9606.ENSP00000362680	0	0	0	0	0.069	0.065	0.900	0.372	0.938
ITGB5	SPP1	9606.ENSP00000296181	9606.ENSP00000378517	0	0	0	0	0.062	0.292	0.900	0.576	0.968
ITGB8	TGFB1	9606.ENSP00000222573	9606.ENSP00000221930	0	0	0	0	0.055	0.912	0.500	0.638	0.983
ITGB8	SRC	9606.ENSP00000222573	9606.ENSP00000362680	0	0	0	0	0.048	0.052	0.900	0.292	0.927
JUN	SIRT1	9606.ENSP00000360266	9606.ENSP00000212015	0	0	0	0	0.044	0.710	0	0.758	0.927
JUN	MAPK1	9606.ENSP00000360266	9606.ENSP00000215832	0	0	0	0	0	0.771	0.900	0.958	0.998
JUN	NFKBIA	9606.ENSP00000360266	9606.ENSP00000216797	0	0	0	0	0.235	0.292	0	0.844	0.908
JUN	NFKB1	9606.ENSP00000360266	9606.ENSP00000226574	0	0	0	0	0.093	0.292	0	0.992	0.994
JUN	SPI1	9606.ENSP00000360266	9606.ENSP00000227163	0	0	0	0	0	0.301	0	0.990	0.993
JUN	MAPK14	9606.ENSP00000360266	9606.ENSP00000229795	0	0	0	0	0	0.328	0.900	0.891	0.992
JUN	MAPK3	9606.ENSP00000360266	9606.ENSP00000263025	0	0	0	0	0	0.323	0.900	0.824	0.987
JUN	STAT3	9606.ENSP00000360266	9606.ENSP00000264657	0	0	0	0	0.061	0.328	0	0.993	0.995
JUN	TP53	9606.ENSP00000360266	9606.ENSP00000269305	0	0	0	0	0	0.324	0.500	0.992	0.997
JUN	SP1	9606.ENSP00000360266	9606.ENSP00000329357	0	0	0	0	0.102	0.794	0.900	0.826	0.996
JUN	STAT1	9606.ENSP00000360266	9606.ENSP00000354394	0	0	0	0	0.055	0.328	0	0.869	0.910
JUN	YAP1	9606.ENSP00000360266	9606.ENSP00000478927	0	0	0	0	0	0.072	0	0.906	0.909
JUN	MAP2K7	9606.ENSP00000360266	9606.ENSP00000381070	0	0	0	0	0	0.354	0	0.875	0.915
JUN	NFE2L2	9606.ENSP00000360266	9606.ENSP00000380252	0	0	0	0	0.049	0.629	0	0.791	0.920
JUN	MYC	9606.ENSP00000360266	9606.ENSP00000478887	0	0	0	0	0.079	0.626	0	0.922	0.970
JUN	SRC	9606.ENSP00000360266	9606.ENSP00000362680	0	0	0	0	0.062	0.085	0.900	0.737	0.974
JUN	PPARA	9606.ENSP00000360266	9606.ENSP00000385523	0	0	0	0	0	0.057	0	0.979	0.979
JUN	RELA	9606.ENSP00000360266	9606.ENSP00000384273	0	0	0	0	0.087	0.271	0	0.980	0.986
JUN	TNF	9606.ENSP00000360266	9606.ENSP00000398698	0	0	0	0	0.151	0	0.900	0.881	0.989
JUN	MAPK9	9606.ENSP00000360266	9606.ENSP00000394560	0	0	0	0	0	0.964	0.900	0.988	0.999
JUN	MAPK8	9606.ENSP00000360266	9606.ENSP00000378974	0	0	0	0	0.049	0.997	0.900	0.978	0.999
KDM1A	SNAI2	9606.ENSP00000383042	9606.ENSP00000020945	0	0	0	0	0	0.292	0.500	0.932	0.974
KDM1A	SIRT1	9606.ENSP00000383042	9606.ENSP00000212015	0	0	0	0	0.081	0.095	0	0.906	0.915
KDM1A	TP53	9606.ENSP00000383042	9606.ENSP00000269305	0	0	0	0	0.050	0.726	0.500	0.602	0.941
KDM1A	REST	9606.ENSP00000383042	9606.ENSP00000311816	0	0	0	0	0.049	0.049	0.800	0.978	0.995
KDM1A	RBBP4	9606.ENSP00000383042	9606.ENSP00000362592	0	0	0	0	0.214	0.552	0.500	0.940	0.988
KDM1A	RBBP7	9606.ENSP00000383042	9606.ENSP00000369424	0	0	0	0	0.097	0.353	0.500	0.938	0.979
KDM1A	MYC	9606.ENSP00000383042	9606.ENSP00000478887	0	0	0	0	0.060	0.214	0	0.903	0.922
KEAP1	SESN2	9606.ENSP00000377245	9606.ENSP00000253063	0	0	0	0	0.042	0.292	0.500	0.797	0.921
KEAP1	NQO1	9606.ENSP00000377245	9606.ENSP00000319788	0	0	0	0	0.044	0	0	0.953	0.953
KEAP1	PARK7	9606.ENSP00000377245	9606.ENSP00000340278	0	0	0	0	0.060	0	0	0.914	0.915
KEAP1	SQSTM1	9606.ENSP00000377245	9606.ENSP00000374455	0	0	0	0	0.060	0.995	0.500	0.995	0.999
KEAP1	RELA	9606.ENSP00000377245	9606.ENSP00000384273	0	0	0	0	0.067	0.370	0	0.931	0.956
KEAP1	PGAM5	9606.ENSP00000377245	9606.ENSP00000438465	0	0	0	0	0.049	0.832	0	0.992	0.998
KEAP1	NFE2L2	9606.ENSP00000377245	9606.ENSP00000380252	0	0	0	0	0.049	0.999	0.900	0.999	0.999
KLF2	NFKB1	9606.ENSP00000248071	9606.ENSP00000226574	0	0	0	0	0.068	0.091	0.900	0.356	0.938
KLF2	RELA	9606.ENSP00000248071	9606.ENSP00000384273	0	0	0	0	0.063	0.095	0.900	0.314	0.934
KRAS	MAPK1	9606.ENSP00000256078	9606.ENSP00000215832	0	0	0	0	0.088	0.495	0.900	0.771	0.988
KRAS	LGALS3	9606.ENSP00000256078	9606.ENSP00000254301	0	0	0	0	0.042	0.164	0	0.953	0.959
KRAS	PRKCB	9606.ENSP00000256078	9606.ENSP00000496129	0	0	0	0	0.062	0	0.900	0.251	0.923
KRAS	PRKCA	9606.ENSP00000256078	9606.ENSP00000408695	0	0	0	0	0.078	0	0.900	0.326	0.932
KRAS	MAPK9	9606.ENSP00000256078	9606.ENSP00000394560	0	0	0	0	0.103	0.145	0.900	0.262	0.935
KRAS	PTEN	9606.ENSP00000256078	9606.ENSP00000361021	0	0	0	0	0.078	0.099	0	0.930	0.936
KRAS	NRAS	9606.ENSP00000256078	9606.ENSP00000358548	0	0	0.050	0.981	0.095	0.422	0.900	0.059	0.944
KRAS	MAPK8	9606.ENSP00000256078	9606.ENSP00000378974	0	0	0	0	0.147	0.145	0.900	0.380	0.948
KRAS	TP53	9606.ENSP00000256078	9606.ENSP00000269305	0	0	0	0	0.074	0	0	0.947	0.949
KRAS	PDGFRB	9606.ENSP00000256078	9606.ENSP00000261799	0	0	0	0	0	0.091	0.900	0.592	0.959
KRAS	PIK3CG	9606.ENSP00000256078	9606.ENSP00000419260	0	0	0	0	0.052	0.356	0.900	0.540	0.968
KRAS	PIK3CB	9606.ENSP00000256078	9606.ENSP00000501150	0	0	0	0	0.070	0.216	0.900	0.679	0.973
KRAS	MAPKAP1	9606.ENSP00000256078	9606.ENSP00000265960	0	0	0	0	0.060	0.940	0	0.580	0.974
KRAS	MAPK3	9606.ENSP00000256078	9606.ENSP00000263025	0	0	0	0	0.056	0.098	0.900	0.816	0.982
KRAS	SRC	9606.ENSP00000256078	9606.ENSP00000362680	0	0	0	0	0.082	0.297	0.900	0.866	0.990
KRAS	PIK3CA	9606.ENSP00000256078	9606.ENSP00000263967	0	0	0	0	0.143	0.627	0.900	0.951	0.998
KRT18	KRT19	9606.ENSP00000373489	9606.ENSP00000355124	0	0	0	0.915	0.475	0.166	0.400	0.761	0.928
LAMP2	SQSTM1	9606.ENSP00000408411	9606.ENSP00000374455	0	0	0	0	0.056	0.292	0	0.867	0.903
LCN2	MMP2	9606.ENSP00000362108	9606.ENSP00000219070	0	0	0	0	0.057	0.292	0.400	0.796	0.907
LCN2	LTF	9606.ENSP00000362108	9606.ENSP00000231751	0	0	0	0	0.546	0.072	0	0.992	0.996
LDHA	PKM	9606.ENSP00000445175	9606.ENSP00000320171	0.057	0	0	0	0.436	0.473	0.921	0.890	0.997
LDHA	PGK1	9606.ENSP00000445175	9606.ENSP00000362413	0.054	0	0	0	0.560	0.188	0	0.801	0.923
LGALS3	TLR4	9606.ENSP00000254301	9606.ENSP00000363089	0	0	0	0	0.121	0	0	0.932	0.938
LGALS3	MUC16	9606.ENSP00000254301	9606.ENSP00000381008	0	0	0	0	0	0.046	0	0.947	0.947
LGALS3	MUC1	9606.ENSP00000254301	9606.ENSP00000484824	0	0	0	0	0.086	0	0	0.995	0.995
LPIN1	PPARGC1A	9606.ENSP00000397908	9606.ENSP00000264867	0	0	0	0	0	0	0	0.947	0.947
LPIN1	PPARG	9606.ENSP00000397908	9606.ENSP00000287820	0	0	0	0	0.045	0	0	0.909	0.909
LPIN1	MTOR	9606.ENSP00000397908	9606.ENSP00000354558	0	0	0	0	0.056	0.075	0.900	0.435	0.944
LPIN1	PPARA	9606.ENSP00000397908	9606.ENSP00000385523	0	0	0	0	0.063	0.292	0	0.964	0.974
LTBP2	TGFB1	9606.ENSP00000261978	9606.ENSP00000221930	0	0	0	0	0.113	0.071	0	0.954	0.959
LTBP2	TGFB2	9606.ENSP00000261978	9606.ENSP00000355896	0	0	0	0	0.112	0.045	0	0.936	0.941
LTBP4	TGFB1	9606.ENSP00000311905	9606.ENSP00000221930	0	0	0	0	0.105	0.071	0.700	0.990	0.997
LTF	MPO	9606.ENSP00000231751	9606.ENSP00000225275	0	0	0	0	0.299	0.228	0	0.997	0.998
MALT1	MAPK1	9606.ENSP00000497997	9606.ENSP00000215832	0	0	0	0	0.134	0.099	0.900	0.121	0.922
MALT1	MAPK14	9606.ENSP00000497997	9606.ENSP00000229795	0	0	0	0	0.073	0.099	0.900	0.200	0.924
MALT1	MAPK3	9606.ENSP00000497997	9606.ENSP00000263025	0	0	0	0	0.069	0.099	0.900	0.205	0.924
MALT1	MAPK8	9606.ENSP00000497997	9606.ENSP00000378974	0	0	0	0	0.107	0.055	0.900	0.176	0.921
MALT1	MAPK9	9606.ENSP00000497997	9606.ENSP00000394560	0	0	0	0	0.111	0.055	0.900	0.186	0.922
MAP1LC3A	ULK1	9606.ENSP00000363970	9606.ENSP00000324560	0	0	0	0	0.138	0.812	0.500	0.868	0.987
MAP1LC3A	SQSTM1	9606.ENSP00000363970	9606.ENSP00000374455	0	0	0	0	0.093	0.995	0.500	0.969	0.999
MAP2K7	MAPK14	9606.ENSP00000381070	9606.ENSP00000229795	0	0	0.109	0.591	0.081	0.292	0.900	0.239	0.947
MAP2K7	RIPK1	9606.ENSP00000381070	9606.ENSP00000259808	0	0	0	0.594	0.077	0.113	0.900	0.140	0.920
MAP2K7	MAP3K11	9606.ENSP00000381070	9606.ENSP00000309597	0	0	0	0.600	0.119	0.546	0.900	0.682	0.985
MAP2K7	MAP3K5	9606.ENSP00000381070	9606.ENSP00000351908	0	0	0	0.613	0	0.510	0.900	0.328	0.964
MAP2K7	MAPK8	9606.ENSP00000381070	9606.ENSP00000378974	0	0	0	0.573	0.073	0.920	0.900	0.607	0.996
MAP2K7	PRKCA	9606.ENSP00000381070	9606.ENSP00000408695	0	0	0	0.585	0	0	0.900	0.100	0.906
MAP2K7	MAPK9	9606.ENSP00000381070	9606.ENSP00000394560	0	0	0	0.572	0.073	0.604	0.900	0.440	0.976
MAP3K5	MAPK14	9606.ENSP00000351908	9606.ENSP00000229795	0	0	0	0.646	0.112	0.071	0.900	0.315	0.936
MAP3K5	PARK7	9606.ENSP00000351908	9606.ENSP00000340278	0	0	0	0	0	0.516	0.900	0.847	0.991
MAP3K5	MAPK9	9606.ENSP00000351908	9606.ENSP00000394560	0	0	0	0.607	0.060	0	0.900	0.342	0.932
MAP3K5	YWHAZ	9606.ENSP00000351908	9606.ENSP00000379287	0	0	0	0	0.087	0.785	0	0.791	0.955
MAP3K5	MAPK8	9606.ENSP00000351908	9606.ENSP00000378974	0	0	0	0.607	0.044	0	0.900	0.797	0.978
MAP3K5	TXN	9606.ENSP00000351908	9606.ENSP00000363641	0	0	0	0	0.042	0.920	0.900	0.997	0.999
MAPK1	NR4A1	9606.ENSP00000215832	9606.ENSP00000440864	0	0	0	0	0	0.045	0.900	0.271	0.924
MAPK1	TSC1	9606.ENSP00000215832	9606.ENSP00000298552	0	0	0	0	0.068	0.113	0.900	0.219	0.926
MAPK1	PRKCB	9606.ENSP00000215832	9606.ENSP00000496129	0	0	0	0.591	0.126	0.102	0.900	0.196	0.928
MAPK1	PRKCA	9606.ENSP00000215832	9606.ENSP00000408695	0	0	0	0.594	0.127	0.102	0.900	0.233	0.931
MAPK1	SRC	9606.ENSP00000215832	9606.ENSP00000362680	0	0	0	0.623	0.065	0.342	0.500	0.805	0.932
MAPK1	PTPN6	9606.ENSP00000215832	9606.ENSP00000391592	0	0	0	0	0.050	0.145	0.900	0.277	0.933
MAPK1	STAT1	9606.ENSP00000215832	9606.ENSP00000354394	0	0	0	0	0.090	0.091	0.900	0.471	0.950
MAPK1	MAPT	9606.ENSP00000215832	9606.ENSP00000340820	0	0	0	0	0.055	0.314	0.900	0.348	0.952
MAPK1	NRAS	9606.ENSP00000215832	9606.ENSP00000358548	0	0	0	0	0.109	0.098	0.900	0.551	0.959
MAPK1	SHC1	9606.ENSP00000215832	9606.ENSP00000401303	0	0	0	0	0.055	0.684	0.400	0.817	0.962
MAPK1	SP1	9606.ENSP00000215832	9606.ENSP00000329357	0	0	0	0	0.179	0.539	0.900	0.286	0.969
MAPK1	MYC	9606.ENSP00000215832	9606.ENSP00000478887	0	0	0	0	0	0.643	0.900	0.582	0.983
MAPK1	MAPK3	9606.ENSP00000215832	9606.ENSP00000263025	0	0	0.049	0.983	0.118	0.874	0.900	0.581	0.994
MAPK1	MAPK14	9606.ENSP00000215832	9606.ENSP00000229795	0	0	0.067	0.924	0.342	0.816	0.900	0.677	0.995
MAPK1	STAT3	9606.ENSP00000215832	9606.ENSP00000264657	0	0	0	0	0.060	0.926	0	0.950	0.996
MAPK1	TP53	9606.ENSP00000215832	9606.ENSP00000269305	0	0	0	0	0.045	0.806	0.900	0.912	0.998
MAPK14	MAPK9	9606.ENSP00000229795	9606.ENSP00000394560	0	0	0.062	0.926	0.081	0	0.900	0.416	0.942
MAPK14	SP1	9606.ENSP00000229795	9606.ENSP00000329357	0	0	0	0	0.143	0.334	0.900	0.207	0.948
MAPK14	PPARGC1A	9606.ENSP00000229795	9606.ENSP00000264867	0	0	0	0	0	0	0.900	0.529	0.950
MAPK14	MAPK8	9606.ENSP00000229795	9606.ENSP00000378974	0	0	0.061	0.922	0.110	0.292	0.900	0.366	0.955
MAPK14	MAPK3	9606.ENSP00000229795	9606.ENSP00000263025	0	0	0.068	0.922	0.131	0.780	0.900	0.484	0.989
MAPK14	TP53	9606.ENSP00000229795	9606.ENSP00000269305	0	0	0	0	0.046	0.818	0.900	0.744	0.994
MAPK3	TNF	9606.ENSP00000263025	9606.ENSP00000398698	0	0	0	0	0.062	0	0	0.921	0.922
MAPK3	NR4A1	9606.ENSP00000263025	9606.ENSP00000440864	0	0	0	0	0	0.045	0.900	0.375	0.935
MAPK3	PTPN6	9606.ENSP00000263025	9606.ENSP00000391592	0	0	0	0	0.068	0.145	0.900	0.318	0.938
MAPK3	TSC1	9606.ENSP00000263025	9606.ENSP00000298552	0	0	0	0	0.068	0.113	0.900	0.363	0.940
MAPK3	SRC	9606.ENSP00000263025	9606.ENSP00000362680	0	0	0	0.610	0.086	0.511	0.500	0.778	0.944
MAPK3	PRKCB	9606.ENSP00000263025	9606.ENSP00000496129	0	0	0	0.588	0.062	0.102	0.900	0.468	0.949
MAPK3	PRKCA	9606.ENSP00000263025	9606.ENSP00000408695	0	0	0	0.589	0.062	0.102	0.900	0.542	0.956
MAPK3	STAT1	9606.ENSP00000263025	9606.ENSP00000354394	0	0	0	0	0.062	0.091	0.900	0.636	0.964
MAPK3	MAPT	9606.ENSP00000263025	9606.ENSP00000340820	0	0	0	0	0.057	0.525	0.900	0.370	0.968
MAPK3	NRAS	9606.ENSP00000263025	9606.ENSP00000358548	0	0	0	0	0.063	0.275	0.900	0.620	0.970
MAPK3	SP1	9606.ENSP00000263025	9606.ENSP00000329357	0	0	0	0	0.072	0.539	0.900	0.424	0.972
MAPK3	MYC	9606.ENSP00000263025	9606.ENSP00000478887	0	0	0	0	0	0.292	0.900	0.829	0.986
MAPK3	TP53	9606.ENSP00000263025	9606.ENSP00000269305	0	0	0	0	0.060	0.626	0.900	0.871	0.994
MAPK8	NFKB1	9606.ENSP00000378974	9606.ENSP00000226574	0	0	0	0	0.067	0.072	0.900	0.869	0.987
MAPK8	STAT3	9606.ENSP00000378974	9606.ENSP00000264657	0	0	0	0	0.044	0.625	0	0.745	0.900
MAPK8	TP53	9606.ENSP00000378974	9606.ENSP00000269305	0	0	0	0	0.086	0.845	0.900	0.861	0.997
MAPK8	SP1	9606.ENSP00000378974	9606.ENSP00000329357	0	0	0	0	0.060	0.517	0.900	0.272	0.962
MAPK8	NRAS	9606.ENSP00000378974	9606.ENSP00000358548	0	0	0	0	0.129	0.145	0.900	0.298	0.940
MAPK8	SRC	9606.ENSP00000378974	9606.ENSP00000362680	0	0	0	0.576	0.054	0.094	0.900	0.578	0.959
MAPK8	RELA	9606.ENSP00000378974	9606.ENSP00000384273	0	0	0	0	0.054	0.045	0.900	0.758	0.975
MAPK8	MAPK9	9606.ENSP00000378974	9606.ENSP00000394560	0	0	0.050	0.981	0.082	0.994	0.900	0.550	0.999
MAPK9	NFKB1	9606.ENSP00000394560	9606.ENSP00000226574	0	0	0	0	0.049	0.072	0.900	0.436	0.943
MAPK9	TP53	9606.ENSP00000394560	9606.ENSP00000269305	0	0	0	0	0.080	0.641	0.900	0.527	0.982
MAPK9	SP1	9606.ENSP00000394560	9606.ENSP00000329357	0	0	0	0	0.049	0.055	0.900	0.114	0.909
MAPK9	NRAS	9606.ENSP00000394560	9606.ENSP00000358548	0	0	0	0	0.103	0.145	0.900	0.220	0.932
MAPK9	SRC	9606.ENSP00000394560	9606.ENSP00000362680	0	0	0	0.567	0.054	0.094	0.900	0.536	0.954
MAPK9	RELA	9606.ENSP00000394560	9606.ENSP00000384273	0	0	0	0	0.042	0.045	0.900	0.564	0.954
MAPKAP1	RPTOR	9606.ENSP00000265960	9606.ENSP00000307272	0	0	0	0	0.049	0.076	0.540	0.991	0.996
MAPKAP1	MTOR	9606.ENSP00000265960	9606.ENSP00000354558	0	0	0	0	0.060	0.999	0.800	0.997	0.999
MAPT	STUB1	9606.ENSP00000340820	9606.ENSP00000219548	0	0	0	0	0	0.907	0	0.423	0.944
MAPT	PSEN1	9606.ENSP00000340820	9606.ENSP00000326366	0	0	0	0	0	0.287	0	0.933	0.950
MAPT	PRKN	9606.ENSP00000340820	9606.ENSP00000355865	0	0	0	0	0.074	0.623	0	0.789	0.920
MAPT	YWHAZ	9606.ENSP00000340820	9606.ENSP00000379287	0	0	0	0	0	0.892	0	0.775	0.974
MAPT	VDAC1	9606.ENSP00000340820	9606.ENSP00000378487	0	0	0	0	0	0.095	0	0.974	0.975
MAPT	SNCA	9606.ENSP00000340820	9606.ENSP00000500990	0	0	0	0	0.079	0.817	0	0.970	0.994
MCU	VDAC1	9606.ENSP00000362144	9606.ENSP00000378487	0	0	0	0	0.054	0	0	0.932	0.933
MDM2	TRIM28	9606.ENSP00000258149	9606.ENSP00000253024	0	0	0	0	0	0.735	0	0.640	0.900
MDM2	TP63	9606.ENSP00000258149	9606.ENSP00000264731	0	0	0	0	0.049	0.759	0	0.598	0.900
MDM2	PTEN	9606.ENSP00000258149	9606.ENSP00000361021	0	0	0	0	0.069	0.045	0.400	0.838	0.902
MDM2	RPS15	9606.ENSP00000258149	9606.ENSP00000466010	0	0	0	0	0.060	0.292	0	0.896	0.925
MDM2	PML	9606.ENSP00000258149	9606.ENSP00000268058	0	0	0	0	0.049	0.837	0.400	0.375	0.934
MDM2	RPS27A	9606.ENSP00000258149	9606.ENSP00000272317	0	0	0	0	0	0.984	0.500	0.341	0.994
MDM2	RB1	9606.ENSP00000258149	9606.ENSP00000267163	0	0	0	0	0.042	0.889	0.900	0.925	0.999
MDM2	TP53	9606.ENSP00000258149	9606.ENSP00000269305	0	0	0	0	0.116	0.999	0.900	0.999	0.999
MEF2C	PPARGC1A	9606.ENSP00000340874	9606.ENSP00000264867	0	0	0	0	0.047	0.045	0.700	0.818	0.943
MFN2	RHOT1	9606.ENSP00000416338	9606.ENSP00000351132	0.041	0	0	0	0.098	0.103	0	0.964	0.968
MFN2	PRKN	9606.ENSP00000416338	9606.ENSP00000355865	0	0	0	0	0.042	0.918	0.900	0.938	0.999
MFN2	PINK1	9606.ENSP00000416338	9606.ENSP00000364204	0	0	0	0	0.100	0.584	0.900	0.991	0.999
MFN2	SQSTM1	9606.ENSP00000416338	9606.ENSP00000374455	0	0	0	0	0.044	0.129	0.800	0.692	0.941
MFN2	VDAC1	9606.ENSP00000416338	9606.ENSP00000378487	0	0	0	0	0.086	0.071	0.800	0.946	0.989
MLKL	RIPK3	9606.ENSP00000308351	9606.ENSP00000216274	0	0	0.116	0.578	0.180	0.999	0.900	0.989	0.999
MLKL	RIPK1	9606.ENSP00000308351	9606.ENSP00000259808	0	0	0	0.593	0.056	0.328	0.500	0.989	0.996
MLKL	TRPM7	9606.ENSP00000308351	9606.ENSP00000495860	0	0	0	0	0	0	0.900	0.355	0.932
MLKL	NLRP3	9606.ENSP00000308351	9606.ENSP00000337383	0	0	0	0	0.072	0.101	0.900	0.575	0.959
MLKL	PGAM5	9606.ENSP00000308351	9606.ENSP00000438465	0	0	0	0	0.049	0.087	0.900	0.909	0.991
MLKL	TNF	9606.ENSP00000308351	9606.ENSP00000398698	0	0	0	0	0.075	0.994	0	0.678	0.998
MMP2	TIMP1	9606.ENSP00000219070	9606.ENSP00000218388	0	0	0	0	0.148	0.160	0.400	0.994	0.997
MMP2	STAT3	9606.ENSP00000219070	9606.ENSP00000264657	0	0	0	0	0.074	0.226	0.500	0.793	0.916
MMP2	TGFB1	9606.ENSP00000219070	9606.ENSP00000221930	0	0	0	0	0.070	0.600	0.400	0.850	0.962
MMP2	SRC	9606.ENSP00000219070	9606.ENSP00000362680	0	0	0	0	0.042	0	0.900	0.740	0.972
MMP2	TIMP2	9606.ENSP00000219070	9606.ENSP00000262768	0	0	0	0	0.154	0.985	0.500	0.999	0.999
MTOR	SIRT1	9606.ENSP00000354558	9606.ENSP00000212015	0	0	0	0	0.074	0.526	0	0.867	0.937
MTOR	PIK3CA	9606.ENSP00000354558	9606.ENSP00000263967	0	0	0	0.548	0.060	0.166	0.900	0.592	0.963
MTOR	STAT3	9606.ENSP00000354558	9606.ENSP00000264657	0	0	0	0	0.049	0.735	0	0.730	0.926
MTOR	PPARG	9606.ENSP00000354558	9606.ENSP00000287820	0	0	0	0	0	0	0.900	0.655	0.964
MTOR	TSC1	9606.ENSP00000354558	9606.ENSP00000298552	0	0	0	0	0.272	0.274	0.500	0.914	0.974
MTOR	RPTOR	9606.ENSP00000354558	9606.ENSP00000307272	0	0	0	0	0.301	0.999	0.900	0.999	0.999
MTOR	ULK1	9606.ENSP00000354558	9606.ENSP00000324560	0	0	0	0	0.067	0.877	0.900	0.972	0.999
MTOR	PRKAA1	9606.ENSP00000354558	9606.ENSP00000346148	0	0	0	0	0.082	0.115	0.900	0.698	0.972
MTOR	TFEB	9606.ENSP00000354558	9606.ENSP00000351742	0	0	0	0	0	0.901	0	0.838	0.983
MTOR	PRKCB	9606.ENSP00000354558	9606.ENSP00000496129	0	0	0	0	0.044	0	0.900	0.401	0.937
MTOR	PTEN	9606.ENSP00000354558	9606.ENSP00000361021	0	0	0	0	0	0.281	0	0.922	0.942
MTOR	PIK3CB	9606.ENSP00000354558	9606.ENSP00000501150	0	0	0	0.549	0.082	0.166	0.900	0.350	0.943
MTOR	SQSTM1	9606.ENSP00000354558	9606.ENSP00000374455	0	0	0	0	0.042	0.735	0	0.832	0.953
MTOR	PRKCA	9606.ENSP00000354558	9606.ENSP00000408695	0	0	0	0	0.049	0.292	0.900	0.602	0.969
MTOR	PRKAA2	9606.ENSP00000354558	9606.ENSP00000360290	0	0	0	0	0	0.115	0.900	0.721	0.973
MUC1	TP53	9606.ENSP00000484824	9606.ENSP00000269305	0	0	0	0	0	0.294	0	0.954	0.966
MUC1	SRC	9606.ENSP00000484824	9606.ENSP00000362680	0	0	0	0	0.109	0.646	0	0.983	0.994
MUC1	MUC16	9606.ENSP00000484824	9606.ENSP00000381008	0	0	0	0	0.088	0.095	0.500	0.897	0.951
MYB	SPI1	9606.ENSP00000339992	9606.ENSP00000227163	0	0	0	0	0	0	0.800	0.677	0.932
MYC	NFKB1	9606.ENSP00000478887	9606.ENSP00000226574	0	0	0	0	0.115	0.292	0	0.879	0.917
MYC	YY1	9606.ENSP00000478887	9606.ENSP00000262238	0	0	0	0	0.058	0.294	0	0.943	0.958
MYC	STAT3	9606.ENSP00000478887	9606.ENSP00000264657	0	0	0	0	0.066	0.612	0.750	0.859	0.985
MYC	TP53	9606.ENSP00000478887	9606.ENSP00000269305	0	0	0	0	0.067	0.300	0	0.997	0.997
MYC	TERT	9606.ENSP00000478887	9606.ENSP00000309572	0	0	0	0	0.093	0.293	0	0.885	0.920
MYC	SOX2	9606.ENSP00000478887	9606.ENSP00000323588	0	0	0	0	0.045	0	0.400	0.932	0.958
MYC	SP1	9606.ENSP00000478887	9606.ENSP00000329357	0	0	0	0	0.060	0.785	0	0.883	0.974
MYC	SIRT6	9606.ENSP00000478887	9606.ENSP00000337332	0	0	0	0	0	0.300	0.900	0.447	0.957
MYC	SMARCA4	9606.ENSP00000478887	9606.ENSP00000343896	0	0	0	0	0.047	0.731	0	0.909	0.974
MYC	PTEN	9606.ENSP00000478887	9606.ENSP00000361021	0	0	0	0	0.044	0.317	0	0.870	0.908
MYC	NFE2L2	9606.ENSP00000478887	9606.ENSP00000380252	0	0	0	0	0.066	0.531	0.750	0.693	0.961
MYC	RUVBL2	9606.ENSP00000478887	9606.ENSP00000473172	0	0	0	0	0.063	0.795	0	0.812	0.960
MYC	TFAP2A	9606.ENSP00000478887	9606.ENSP00000501092	0	0	0	0	0.084	0.292	0.500	0.832	0.938
NAMPT	SIRT1	9606.ENSP00000222553	9606.ENSP00000212015	0	0	0	0	0.060	0	0.900	0.937	0.993
NAMPT	SIRT2	9606.ENSP00000222553	9606.ENSP00000249396	0	0	0	0	0	0	0.900	0.599	0.958
NAMPT	SIRT6	9606.ENSP00000222553	9606.ENSP00000337332	0	0	0	0	0	0	0.900	0.660	0.964
NAMPT	SIRT3	9606.ENSP00000222553	9606.ENSP00000372191	0	0	0	0	0.044	0	0.900	0.713	0.970
NAT10	TERT	9606.ENSP00000257829	9606.ENSP00000309572	0	0	0	0	0.042	0.292	0.720	0.598	0.913
NEDD4	RPS27A	9606.ENSP00000424827	9606.ENSP00000272317	0	0	0	0	0.047	0.984	0.500	0.133	0.992
NEDD4	PTEN	9606.ENSP00000424827	9606.ENSP00000361021	0	0	0	0	0.047	0.909	0.400	0.741	0.984
NEDD4	NEDD4L	9606.ENSP00000424827	9606.ENSP00000383199	0	0	0	0.954	0	0.535	0.900	0.463	0.972
NEDD4	UBE2L3	9606.ENSP00000424827	9606.ENSP00000400906	0	0	0	0	0	0.929	0	0.718	0.979
NEDD4L	RPS27A	9606.ENSP00000383199	9606.ENSP00000272317	0	0	0	0	0	0.960	0.500	0.129	0.981
NEDD4L	UBE2L3	9606.ENSP00000383199	9606.ENSP00000400906	0	0	0	0	0.042	0.877	0	0.823	0.977
NFE2L2	PPARGC1A	9606.ENSP00000380252	9606.ENSP00000264867	0	0	0	0	0.077	0	0	0.940	0.942
NFE2L2	NQO1	9606.ENSP00000380252	9606.ENSP00000319788	0	0	0	0	0.082	0.292	0.500	0.940	0.978
NFE2L2	PARK7	9606.ENSP00000380252	9606.ENSP00000340278	0	0	0	0	0.049	0	0.900	0.706	0.969
NFE2L2	SQSTM1	9606.ENSP00000380252	9606.ENSP00000374455	0	0	0	0	0.045	0.469	0.750	0.656	0.950
NFKB1	SIRT1	9606.ENSP00000226574	9606.ENSP00000212015	0	0	0	0	0.049	0.330	0.900	0.768	0.983
NFKB1	NFKBIA	9606.ENSP00000226574	9606.ENSP00000216797	0	0	0	0.755	0.242	0.997	0.900	0.986	0.999
NFKB1	TNFAIP3	9606.ENSP00000226574	9606.ENSP00000481570	0	0	0	0	0.285	0.297	0	0.832	0.908
NFKB1	SP1	9606.ENSP00000226574	9606.ENSP00000329357	0	0	0	0	0.067	0.748	0	0.648	0.910
NFKB1	STAT1	9606.ENSP00000226574	9606.ENSP00000354394	0	0	0	0	0.129	0.045	0	0.918	0.926
NFKB1	STAT3	9606.ENSP00000226574	9606.ENSP00000264657	0	0	0	0	0.126	0.598	0	0.902	0.962
NFKB1	PPARG	9606.ENSP00000226574	9606.ENSP00000287820	0	0	0	0	0.087	0.292	0.750	0.851	0.972
NFKB1	NLRP3	9606.ENSP00000226574	9606.ENSP00000337383	0	0	0	0	0.099	0.093	0.900	0.796	0.981
NFKB1	TXN	9606.ENSP00000226574	9606.ENSP00000363641	0	0	0	0	0.055	0.957	0	0.613	0.983
NFKB1	TP53	9606.ENSP00000226574	9606.ENSP00000269305	0	0	0	0	0.098	0.045	0	0.989	0.989
NFKB1	TBK1	9606.ENSP00000226574	9606.ENSP00000329967	0	0	0	0	0.111	0.331	0.900	0.853	0.990
NFKB1	TLR4	9606.ENSP00000226574	9606.ENSP00000363089	0	0	0	0	0.116	0.093	0.900	0.932	0.993
NFKB1	TNF	9606.ENSP00000226574	9606.ENSP00000398698	0	0	0	0	0.194	0	0.900	0.995	0.999
NFKB1	RELA	9606.ENSP00000226574	9606.ENSP00000384273	0	0	0	0.769	0.182	0.999	0.900	0.986	0.999
NFKBIA	TBK1	9606.ENSP00000216797	9606.ENSP00000329967	0	0	0	0	0.048	0.537	0	0.812	0.910
NFKBIA	TP53	9606.ENSP00000216797	9606.ENSP00000269305	0	0	0	0	0.051	0.623	0	0.781	0.915
NFKBIA	STAT1	9606.ENSP00000216797	9606.ENSP00000354394	0	0	0	0	0.115	0.294	0	0.877	0.917
NFKBIA	TNF	9606.ENSP00000216797	9606.ENSP00000398698	0	0	0	0	0.338	0.292	0	0.937	0.967
NFKBIA	RPS27A	9606.ENSP00000216797	9606.ENSP00000272317	0	0	0	0	0.048	0.969	0.500	0.167	0.986
NFKBIA	RELA	9606.ENSP00000216797	9606.ENSP00000384273	0	0.003	0	0	0.147	0.999	0.900	0.999	0.999
NLRP1	NLRP3	9606.ENSP00000460475	9606.ENSP00000337383	0	0	0	0.777	0.067	0	0.900	0.986	0.998
NLRP3	RELA	9606.ENSP00000337383	9606.ENSP00000384273	0	0	0	0	0.049	0.099	0.900	0.353	0.937
NLRP3	TXNIP	9606.ENSP00000337383	9606.ENSP00000462521	0	0	0	0	0.056	0.510	0.900	0.995	0.999
NOS2	PTGS2	9606.ENSP00000327251	9606.ENSP00000356438	0	0	0	0	0	0.095	0	0.902	0.908
NOX1	NOX4	9606.ENSP00000362057	9606.ENSP00000263317	0	0	0.106	0.854	0	0.095	0.900	0.984	0.998
NOX1	NOX5	9606.ENSP00000362057	9606.ENSP00000373518	0	0	0	0.743	0.047	0	0	0.986	0.986
NOX4	NOX5	9606.ENSP00000263317	9606.ENSP00000373518	0	0	0	0.646	0	0	0.400	0.988	0.993
NOX4	TLR4	9606.ENSP00000263317	9606.ENSP00000363089	0	0	0	0	0.081	0.512	0	0.993	0.996
NQO1	TP53	9606.ENSP00000319788	9606.ENSP00000269305	0	0	0	0	0	0.735	0	0.806	0.946
NR1H4	PPARGC1A	9606.ENSP00000447149	9606.ENSP00000264867	0	0	0	0	0.081	0.936	0	0.744	0.983
NRAS	PDGFRB	9606.ENSP00000358548	9606.ENSP00000261799	0	0	0	0	0	0.091	0.900	0.593	0.959
NRAS	PIK3CA	9606.ENSP00000358548	9606.ENSP00000263967	0	0	0	0	0.125	0.483	0.900	0.921	0.995
NRAS	PRKCB	9606.ENSP00000358548	9606.ENSP00000496129	0	0	0	0	0.065	0	0.900	0.202	0.918
NRAS	PRKCA	9606.ENSP00000358548	9606.ENSP00000408695	0	0	0	0	0.066	0	0.900	0.296	0.928
NRAS	PIK3CB	9606.ENSP00000358548	9606.ENSP00000501150	0	0	0	0	0.074	0.133	0.900	0.422	0.947
NRAS	SRC	9606.ENSP00000358548	9606.ENSP00000362680	0	0	0	0	0.089	0.295	0.900	0.593	0.970
NRAS	PIK3CG	9606.ENSP00000358548	9606.ENSP00000419260	0	0	0	0	0.051	0.356	0.900	0.870	0.991
NTRK1	PIK3CA	9606.ENSP00000431418	9606.ENSP00000263967	0	0	0	0	0.050	0.087	0.900	0.593	0.960
NTRK1	SHC1	9606.ENSP00000431418	9606.ENSP00000401303	0	0	0	0	0.060	0.983	0.900	0.971	0.999
NTRK1	PIK3CB	9606.ENSP00000431418	9606.ENSP00000501150	0	0	0	0	0.050	0.087	0.900	0.313	0.932
PARK7	SOD1	9606.ENSP00000340278	9606.ENSP00000270142	0.055	0	0	0	0.815	0.643	0.792	0.819	0.997
PARK7	PTEN	9606.ENSP00000340278	9606.ENSP00000361021	0	0	0	0	0.044	0.665	0	0.770	0.920
PARK7	SOD2	9606.ENSP00000340278	9606.ENSP00000446252	0	0	0	0	0.140	0	0.792	0.605	0.923
PARK7	VDAC1	9606.ENSP00000340278	9606.ENSP00000378487	0	0	0	0	0.273	0.250	0	0.890	0.934
PARK7	SNCA	9606.ENSP00000340278	9606.ENSP00000500990	0	0	0	0	0	0.631	0	0.985	0.994
PARK7	PINK1	9606.ENSP00000340278	9606.ENSP00000364204	0	0	0	0	0	0.527	0	0.999	0.999
PARK7	PRKN	9606.ENSP00000340278	9606.ENSP00000355865	0	0	0	0	0	0.735	0.500	0.996	0.999
PARP1	PARP2	9606.ENSP00000355759	9606.ENSP00000250416	0	0	0.098	0.870	0.130	0.613	0.800	0.513	0.965
PARP1	TP53	9606.ENSP00000355759	9606.ENSP00000269305	0	0	0	0	0.067	0.794	0	0.870	0.972
PARP1	SMARCA4	9606.ENSP00000355759	9606.ENSP00000343896	0	0	0	0	0.221	0.216	0	0.995	0.996
PCNA	TP53	9606.ENSP00000368458	9606.ENSP00000269305	0	0	0	0	0.067	0.777	0.500	0.265	0.913
PCNA	RPS27A	9606.ENSP00000368458	9606.ENSP00000272317	0	0	0	0	0.150	0.962	0.500	0.102	0.983
PCNA	TYMS	9606.ENSP00000368458	9606.ENSP00000315644	0.191	0	0	0	0.840	0.088	0	0.350	0.913
PDCD1	PTPN6	9606.ENSP00000335062	9606.ENSP00000391592	0	0	0	0	0.109	0.292	0.900	0.463	0.961
PDGFRB	STAT3	9606.ENSP00000261799	9606.ENSP00000264657	0	0	0	0	0.059	0.411	0.500	0.732	0.915
PDGFRB	PTEN	9606.ENSP00000261799	9606.ENSP00000361021	0	0	0	0	0	0.774	0	0.789	0.950
PDGFRB	PIK3CB	9606.ENSP00000261799	9606.ENSP00000501150	0	0	0	0	0	0.097	0.900	0.601	0.960
PDGFRB	SHC1	9606.ENSP00000261799	9606.ENSP00000401303	0	0	0	0	0.055	0.376	0.900	0.421	0.961
PDGFRB	PIK3CA	9606.ENSP00000261799	9606.ENSP00000263967	0	0	0	0	0	0.097	0.900	0.763	0.976
PDGFRB	SRC	9606.ENSP00000261799	9606.ENSP00000362680	0	0	0	0.654	0.067	0.796	0.900	0.972	0.999
PGAM5	RIPK1	9606.ENSP00000438465	9606.ENSP00000259808	0	0	0	0	0.042	0.292	0	0.913	0.936
PGK1	PKM	9606.ENSP00000362413	9606.ENSP00000320171	0.079	0	0	0	0.614	0.207	0.181	0.768	0.936
PIK3CA	PTPN6	9606.ENSP00000263967	9606.ENSP00000391592	0	0	0	0	0.104	0.049	0.900	0.174	0.920
PIK3CA	TLR4	9606.ENSP00000263967	9606.ENSP00000363089	0	0	0	0	0.080	0.086	0.900	0.246	0.928
PIK3CA	TP53	9606.ENSP00000263967	9606.ENSP00000269305	0	0	0	0	0	0.292	0	0.920	0.941
PIK3CA	SRC	9606.ENSP00000263967	9606.ENSP00000362680	0	0	0	0	0.050	0.069	0.900	0.846	0.984
PIK3CA	PTEN	9606.ENSP00000263967	9606.ENSP00000361021	0	0	0	0	0.112	0.134	0.900	0.949	0.995
PIK3CA	PIK3CG	9606.ENSP00000263967	9606.ENSP00000419260	0	0	0	0.808	0.078	0.045	0.900	0.973	0.997
PIK3CA	PIK3CB	9606.ENSP00000263967	9606.ENSP00000501150	0	0	0.060	0.882	0.083	0	0.900	0.984	0.998
PIK3CB	PTEN	9606.ENSP00000501150	9606.ENSP00000361021	0	0	0	0	0.058	0.134	0.900	0.829	0.984
PIK3CB	SRC	9606.ENSP00000501150	9606.ENSP00000362680	0	0	0	0	0.057	0.069	0.900	0.672	0.967
PIK3CB	TLR4	9606.ENSP00000501150	9606.ENSP00000363089	0	0	0	0	0.086	0.086	0.900	0.203	0.924
PIK3CB	PTPN6	9606.ENSP00000501150	9606.ENSP00000391592	0	0	0	0	0.104	0.049	0.900	0.164	0.919
PIK3CB	PIK3CG	9606.ENSP00000501150	9606.ENSP00000419260	0	0	0	0.789	0	0.045	0.900	0.976	0.997
PIK3CG	SRC	9606.ENSP00000419260	9606.ENSP00000362680	0	0	0	0	0	0.069	0.900	0.672	0.966
PINK1	RPS27A	9606.ENSP00000364204	9606.ENSP00000272317	0	0	0	0	0	0.484	0.900	0.113	0.950
PINK1	RHOT1	9606.ENSP00000364204	9606.ENSP00000351132	0	0	0	0	0.060	0.537	0	0.907	0.956
PINK1	PRKN	9606.ENSP00000364204	9606.ENSP00000355865	0	0	0	0	0	0.979	0.900	0.999	0.999
PINK1	VDAC1	9606.ENSP00000364204	9606.ENSP00000378487	0	0	0	0	0	0.240	0.500	0.911	0.963
PINK1	SNCA	9606.ENSP00000364204	9606.ENSP00000500990	0	0	0	0	0.128	0.518	0	0.947	0.975
PINK1	SQSTM1	9606.ENSP00000364204	9606.ENSP00000374455	0	0	0	0	0.063	0.385	0.500	0.937	0.979
PLA2G6	PRKCB	9606.ENSP00000333142	9606.ENSP00000496129	0	0	0	0	0	0	0.900	0	0.900
PLA2G6	PRKCA	9606.ENSP00000333142	9606.ENSP00000408695	0	0	0	0	0	0	0.900	0.079	0.903
PML	SPI1	9606.ENSP00000268058	9606.ENSP00000227163	0	0	0	0	0.056	0.301	0.900	0.176	0.938
PML	STAT1	9606.ENSP00000268058	9606.ENSP00000354394	0	0	0	0	0.232	0.516	0.500	0.533	0.901
PML	TP53	9606.ENSP00000268058	9606.ENSP00000269305	0	0	0	0	0.085	0.874	0.500	0.509	0.967
PPARA	SIRT1	9606.ENSP00000385523	9606.ENSP00000212015	0	0	0	0	0	0.345	0	0.862	0.906
PPARA	PPARGC1A	9606.ENSP00000385523	9606.ENSP00000264867	0	0	0	0	0.107	0.959	0.900	0.999	0.999
PPARD	PPARGC1A	9606.ENSP00000310928	9606.ENSP00000264867	0	0	0	0	0.055	0.608	0	0.924	0.969
PPARG	SIRT1	9606.ENSP00000287820	9606.ENSP00000212015	0	0	0	0	0	0.345	0.900	0.981	0.998
PPARG	TGFB1	9606.ENSP00000287820	9606.ENSP00000221930	0	0	0	0	0.105	0	0.750	0.680	0.922
PPARG	PPARGC1A	9606.ENSP00000287820	9606.ENSP00000264867	0	0	0	0	0.064	0.992	0.500	0.999	0.999
PPARG	TP53	9606.ENSP00000287820	9606.ENSP00000269305	0	0	0	0	0	0.305	0.500	0.866	0.949
PPARG	SP1	9606.ENSP00000287820	9606.ENSP00000329357	0	0	0	0	0	0.788	0	0.620	0.916
PPARG	RPTOR	9606.ENSP00000287820	9606.ENSP00000307272	0	0	0	0	0	0	0.900	0.397	0.937
PPARG	SREBF2	9606.ENSP00000287820	9606.ENSP00000354476	0	0	0	0	0	0	0.750	0.772	0.940
PPARG	SMARCA4	9606.ENSP00000287820	9606.ENSP00000343896	0	0	0	0	0.055	0.310	0.900	0.541	0.966
PPARG	SREBF1	9606.ENSP00000287820	9606.ENSP00000348069	0	0	0	0	0.043	0	0.750	0.933	0.982
PPARG	RELA	9606.ENSP00000287820	9606.ENSP00000384273	0	0	0	0	0.087	0.834	0.750	0.976	0.998
PPARGC1A	SIRT1	9606.ENSP00000264867	9606.ENSP00000212015	0	0	0	0	0.055	0.499	0.900	0.998	0.999
PPARGC1A	YY1	9606.ENSP00000264867	9606.ENSP00000262238	0	0	0	0	0	0.091	0	0.995	0.995
PPARGC1A	SOD1	9606.ENSP00000264867	9606.ENSP00000270142	0	0	0	0	0	0	0.900	0.598	0.958
PPARGC1A	PRKAA1	9606.ENSP00000264867	9606.ENSP00000346148	0	0	0	0	0.102	0.292	0.900	0.485	0.962
PPARGC1A	PRKAA2	9606.ENSP00000264867	9606.ENSP00000360290	0	0	0	0	0.135	0.292	0.900	0.488	0.964
PPARGC1A	SOD2	9606.ENSP00000264867	9606.ENSP00000446252	0	0	0	0	0	0	0.900	0.741	0.973
PPARGC1A	SIRT3	9606.ENSP00000264867	9606.ENSP00000372191	0	0	0	0	0.071	0.077	0.750	0.920	0.980
PPARGC1A	TFAM	9606.ENSP00000264867	9606.ENSP00000420588	0	0	0	0	0.042	0	0.900	0.893	0.988
PPIF	TP53	9606.ENSP00000225174	9606.ENSP00000269305	0	0	0	0	0.068	0.310	0	0.990	0.993
PPIF	VDAC1	9606.ENSP00000225174	9606.ENSP00000378487	0	0	0	0	0.135	0.087	0.900	0.995	0.999
PRDX1	SESN2	9606.ENSP00000262746	9606.ENSP00000253063	0	0	0	0	0	0.292	0.500	0.805	0.924
PRDX1	PRDX5	9606.ENSP00000262746	9606.ENSP00000265462	0	0	0	0	0.138	0.656	0.400	0.908	0.981
PRDX1	TXN	9606.ENSP00000262746	9606.ENSP00000363641	0.048	0	0	0	0.289	0.720	0.500	0.915	0.990
PRDX2	PRDX5	9606.ENSP00000301522	9606.ENSP00000265462	0	0	0	0	0.301	0.670	0.400	0.747	0.960
PRDX2	TXN	9606.ENSP00000301522	9606.ENSP00000363641	0.048	0	0	0	0.164	0.721	0.400	0.884	0.981
PRDX5	SOD1	9606.ENSP00000265462	9606.ENSP00000270142	0	0	0	0	0.150	0.601	0	0.762	0.912
PRDX5	TXN	9606.ENSP00000265462	9606.ENSP00000363641	0	0	0	0	0.179	0.535	0.750	0.828	0.981
PRKAA1	TSC1	9606.ENSP00000346148	9606.ENSP00000298552	0	0	0	0	0.060	0.079	0.900	0.199	0.921
PRKAA1	RPTOR	9606.ENSP00000346148	9606.ENSP00000307272	0	0	0	0	0.060	0.354	0.900	0.493	0.965
PRKAA1	STK11	9606.ENSP00000346148	9606.ENSP00000324856	0	0	0	0.732	0.049	0.759	0.900	0.474	0.986
PRKAA1	PRKAA2	9606.ENSP00000346148	9606.ENSP00000360290	0	0	0.052	0.976	0	0.433	0.900	0.748	0.984
PRKAA2	TSC1	9606.ENSP00000360290	9606.ENSP00000298552	0	0	0	0	0	0.079	0.900	0.421	0.942
PRKAA2	RPTOR	9606.ENSP00000360290	9606.ENSP00000307272	0	0	0	0	0	0.354	0.900	0.625	0.973
PRKAA2	STK11	9606.ENSP00000360290	9606.ENSP00000324856	0	0	0	0.731	0	0.636	0.900	0.468	0.978
PRKCA	TRPV4	9606.ENSP00000408695	9606.ENSP00000406191	0	0	0	0	0	0	0.900	0.265	0.923
PRKCA	PRKCB	9606.ENSP00000408695	9606.ENSP00000496129	0	0	0.050	0.981	0.084	0.623	0.900	0.056	0.963
PRKCB	TRPV4	9606.ENSP00000496129	9606.ENSP00000406191	0	0	0	0	0	0	0.900	0.095	0.905
PRKN	STUB1	9606.ENSP00000355865	9606.ENSP00000219548	0	0	0	0	0	0.658	0	0.849	0.946
PRKN	RPS27A	9606.ENSP00000355865	9606.ENSP00000272317	0	0	0	0.685	0	0.973	0.900	0.128	0.997
PRKN	UCHL1	9606.ENSP00000355865	9606.ENSP00000284440	0	0	0	0	0	0.563	0	0.913	0.960
PRKN	RHOT1	9606.ENSP00000355865	9606.ENSP00000351132	0	0	0	0	0	0.917	0	0.794	0.982
PRKN	VCP	9606.ENSP00000355865	9606.ENSP00000351777	0	0	0	0	0	0.753	0.500	0.463	0.928
PRKN	VDAC1	9606.ENSP00000355865	9606.ENSP00000378487	0	0	0	0	0	0.799	0.500	0.813	0.979
PRKN	SQSTM1	9606.ENSP00000355865	9606.ENSP00000374455	0	0	0	0	0	0.775	0.500	0.900	0.987
PRKN	SNCA	9606.ENSP00000355865	9606.ENSP00000500990	0	0	0	0	0	0.832	0.900	0.999	0.999
PRKN	UBE2L3	9606.ENSP00000355865	9606.ENSP00000400906	0	0	0	0	0	0.994	0.500	0.954	0.999
PRNP	RPSA	9606.ENSP00000399376	9606.ENSP00000389351	0	0	0	0	0.049	0.513	0	0.882	0.940
PRNP	SNCA	9606.ENSP00000399376	9606.ENSP00000500990	0	0	0	0	0.056	0	0	0.983	0.984
PTEN	STUB1	9606.ENSP00000361021	9606.ENSP00000219548	0	0	0	0	0.076	0.743	0.400	0.407	0.904
PTEN	TP53	9606.ENSP00000361021	9606.ENSP00000269305	0	0	0	0	0.067	0.748	0.900	0.968	0.999
PTEN	STK11	9606.ENSP00000361021	9606.ENSP00000324856	0	0	0	0	0	0.331	0	0.971	0.979
PTGS2	STAT3	9606.ENSP00000356438	9606.ENSP00000264657	0	0	0	0	0.061	0	0.750	0.726	0.930
PTGS2	TP53	9606.ENSP00000356438	9606.ENSP00000269305	0	0	0	0	0	0.820	0	0.866	0.974
PTGS2	TNF	9606.ENSP00000356438	9606.ENSP00000398698	0	0	0	0	0.185	0	0	0.901	0.916
PTPN6	SRC	9606.ENSP00000391592	9606.ENSP00000362680	0	0	0	0	0.105	0.538	0	0.817	0.917
RB1	TP53	9606.ENSP00000267163	9606.ENSP00000269305	0	0	0	0	0.064	0.510	0	0.872	0.936
RB1	RBBP4	9606.ENSP00000267163	9606.ENSP00000362592	0	0	0	0	0.092	0.861	0	0.611	0.947
RB1	SMARCA4	9606.ENSP00000267163	9606.ENSP00000343896	0	0	0	0	0.066	0.842	0.720	0.553	0.979
RBBP4	RBBP7	9606.ENSP00000362592	9606.ENSP00000369424	0	0	0.048	0.984	0.537	0.883	0.900	0.982	0.999
RELA	SIRT1	9606.ENSP00000384273	9606.ENSP00000212015	0	0	0	0	0.049	0.646	0.900	0.890	0.995
RELA	STAT3	9606.ENSP00000384273	9606.ENSP00000264657	0	0	0	0	0.171	0.793	0	0.959	0.992
RELA	TP53	9606.ENSP00000384273	9606.ENSP00000269305	0	0	0	0	0.126	0.450	0	0.914	0.955
RELA	SP1	9606.ENSP00000384273	9606.ENSP00000329357	0	0	0	0	0.060	0.876	0	0.631	0.953
RELA	TBK1	9606.ENSP00000384273	9606.ENSP00000329967	0	0	0	0	0.148	0.647	0.900	0.618	0.986
RELA	SIRT6	9606.ENSP00000384273	9606.ENSP00000337332	0	0	0	0	0.072	0.537	0	0.934	0.969
RELA	TLR4	9606.ENSP00000384273	9606.ENSP00000363089	0	0	0	0	0.068	0.125	0.900	0.639	0.966
RELA	SQSTM1	9606.ENSP00000384273	9606.ENSP00000374455	0	0	0	0	0.062	0.610	0.500	0.576	0.912
RELA	TNF	9606.ENSP00000384273	9606.ENSP00000398698	0	0	0	0	0.118	0.516	0.900	0.944	0.997
RIPK1	RIPK3	9606.ENSP00000259808	9606.ENSP00000216274	0	0	0.135	0.663	0.062	0.999	0.900	0.988	0.999
RIPK1	TLR4	9606.ENSP00000259808	9606.ENSP00000363089	0	0	0	0	0.121	0.177	0.500	0.907	0.962
RIPK1	TBK1	9606.ENSP00000259808	9606.ENSP00000329967	0	0	0	0	0.146	0.294	0.500	0.939	0.979
RIPK1	TNFAIP3	9606.ENSP00000259808	9606.ENSP00000481570	0	0	0	0	0.127	0.841	0.900	0.545	0.992
RIPK1	SQSTM1	9606.ENSP00000259808	9606.ENSP00000374455	0	0	0	0	0.044	0.600	0.900	0.933	0.997
RIPK1	TNF	9606.ENSP00000259808	9606.ENSP00000398698	0	0	0	0	0.100	0.994	0.500	0.943	0.999
RIPK3	TNFAIP3	9606.ENSP00000216274	9606.ENSP00000481570	0	0	0	0	0.097	0.071	0.900	0.365	0.939
RIPK3	TNF	9606.ENSP00000216274	9606.ENSP00000398698	0	0	0	0	0.137	0.994	0	0.760	0.998
RPS15	RPS27A	9606.ENSP00000466010	9606.ENSP00000272317	0	0	0	0	0.977	0.991	0.900	0.745	0.999
RPS15	RPSA	9606.ENSP00000466010	9606.ENSP00000389351	0.058	0	0	0	0.974	0.993	0.900	0.600	0.999
RPS27A	USP14	9606.ENSP00000272317	9606.ENSP00000261601	0	0	0	0	0.163	0.983	0.400	0.243	0.993
RPS27A	TP53	9606.ENSP00000272317	9606.ENSP00000269305	0	0	0	0	0	0.923	0.500	0.324	0.971
RPS27A	TNFAIP3	9606.ENSP00000272317	9606.ENSP00000481570	0	0	0	0	0.060	0.959	0.400	0.106	0.977
RPS27A	SQSTM1	9606.ENSP00000272317	9606.ENSP00000374455	0	0	0	0	0.069	0.813	0.900	0.488	0.989
RPS27A	UCHL1	9606.ENSP00000272317	9606.ENSP00000284440	0	0	0	0	0.049	0.979	0.500	0.210	0.991
RPS27A	RPSA	9606.ENSP00000272317	9606.ENSP00000389351	0	0	0	0	0.898	0.994	0.900	0.298	0.999
RPS27A	UBA1	9606.ENSP00000272317	9606.ENSP00000338413	0	0	0	0	0.122	0.989	0.900	0.450	0.999
RPTOR	TSC1	9606.ENSP00000307272	9606.ENSP00000298552	0	0	0	0	0.125	0.070	0.500	0.816	0.915
RPTOR	SQSTM1	9606.ENSP00000307272	9606.ENSP00000374455	0	0	0	0	0.042	0.510	0	0.880	0.939
RPTOR	TFEB	9606.ENSP00000307272	9606.ENSP00000351742	0	0	0	0	0	0.901	0	0.608	0.959
RPTOR	ULK1	9606.ENSP00000307272	9606.ENSP00000324560	0	0	0	0	0.067	0.735	0.900	0.875	0.996
RUVBL2	YY1	9606.ENSP00000473172	9606.ENSP00000262238	0	0	0	0	0.054	0.842	0.900	0.305	0.988
RUVBL2	TERT	9606.ENSP00000473172	9606.ENSP00000309572	0	0	0	0	0.067	0.359	0.400	0.981	0.992
SESN2	SQSTM1	9606.ENSP00000253063	9606.ENSP00000374455	0	0	0	0	0.042	0.630	0.500	0.768	0.953
SESN2	ULK1	9606.ENSP00000253063	9606.ENSP00000324560	0	0	0	0	0.075	0.516	0.720	0.756	0.965
SHC1	SRC	9606.ENSP00000401303	9606.ENSP00000362680	0	0	0	0.558	0.102	0.792	0.900	0.989	0.999
SIRT1	TFAM	9606.ENSP00000212015	9606.ENSP00000420588	0	0	0	0	0.067	0.061	0	0.898	0.903
SIRT1	STK11	9606.ENSP00000212015	9606.ENSP00000324856	0	0	0	0	0.049	0.512	0	0.809	0.903
SIRT1	YY1	9606.ENSP00000212015	9606.ENSP00000262238	0	0	0	0	0.107	0.050	0.360	0.897	0.936
SIRT1	SIRT2	9606.ENSP00000212015	9606.ENSP00000249396	0	0	0.124	0.823	0	0.335	0.900	0.346	0.956
SIRT1	SUV39H1	9606.ENSP00000212015	9606.ENSP00000337976	0	0	0	0	0.042	0.538	0.900	0.989	0.999
SIRT1	TP53	9606.ENSP00000212015	9606.ENSP00000269305	0	0	0	0	0	0.886	0.900	0.990	0.999
SIRT2	SUV39H1	9606.ENSP00000249396	9606.ENSP00000337976	0	0	0	0	0	0.096	0.900	0.455	0.946
SLC11A2	TFRC	9606.ENSP00000378364	9606.ENSP00000376197	0	0	0	0	0.133	0	0	0.956	0.960
SLC2A1	TP53	9606.ENSP00000416293	9606.ENSP00000269305	0	0	0	0	0	0.231	0.900	0.610	0.967
SMARCA4	TP53	9606.ENSP00000343896	9606.ENSP00000269305	0	0	0	0	0.049	0.822	0	0.964	0.993
SMARCA4	TERT	9606.ENSP00000343896	9606.ENSP00000309572	0	0	0	0	0.093	0.516	0.800	0.901	0.990
SMARCA4	STK11	9606.ENSP00000343896	9606.ENSP00000324856	0	0	0	0	0.140	0.601	0	0.786	0.920
SMARCA4	ZEB1	9606.ENSP00000343896	9606.ENSP00000354487	0	0	0	0	0	0.292	0	0.949	0.962
SNAI2	TP53	9606.ENSP00000020945	9606.ENSP00000269305	0	0	0	0	0	0.292	0.500	0.780	0.915
SNCA	UCHL1	9606.ENSP00000500990	9606.ENSP00000284440	0	0	0	0	0.089	0.292	0	0.940	0.957
SNCA	VDAC1	9606.ENSP00000500990	9606.ENSP00000378487	0	0	0	0	0	0.292	0	0.972	0.979
SOCS1	STAT3	9606.ENSP00000496577	9606.ENSP00000264657	0	0	0	0	0.143	0.107	0.650	0.816	0.944
SOCS1	STAT1	9606.ENSP00000496577	9606.ENSP00000354394	0	0	0	0	0.148	0.107	0.650	0.887	0.966
SOCS1	SOCS2	9606.ENSP00000496577	9606.ENSP00000481249	0	0	0	0.770	0.072	0.429	0.900	0.465	0.967
SOCS2	STAT3	9606.ENSP00000481249	9606.ENSP00000264657	0	0	0	0	0.051	0.107	0.650	0.713	0.903
SOD1	SQSTM1	9606.ENSP00000270142	9606.ENSP00000374455	0	0	0	0	0.053	0.251	0	0.884	0.910
SOD1	SOD2	9606.ENSP00000270142	9606.ENSP00000446252	0	0	0	0	0.201	0.661	0.900	0.821	0.994
SOD1	VDAC1	9606.ENSP00000270142	9606.ENSP00000378487	0	0	0	0	0.270	0	0.900	0.950	0.996
SOX2	STAT3	9606.ENSP00000323588	9606.ENSP00000264657	0	0	0	0	0.048	0.058	0.500	0.810	0.903
SOX2	TP63	9606.ENSP00000323588	9606.ENSP00000264731	0	0	0	0	0.072	0.166	0	0.918	0.930
SP1	STAT3	9606.ENSP00000329357	9606.ENSP00000264657	0	0	0	0	0.074	0.739	0	0.706	0.923
SP1	TP53	9606.ENSP00000329357	9606.ENSP00000269305	0	0	0	0	0.065	0.923	0	0.928	0.994
SP1	SREBF1	9606.ENSP00000329357	9606.ENSP00000348069	0	0	0	0	0.130	0.524	0.700	0.374	0.912
SP1	SRC	9606.ENSP00000329357	9606.ENSP00000362680	0	0	0	0	0.049	0.164	0.900	0.412	0.947
SPARC	SPP1	9606.ENSP00000231061	9606.ENSP00000378517	0	0	0	0	0.097	0	0	0.983	0.984
SQSTM1	TP53	9606.ENSP00000374455	9606.ENSP00000269305	0	0	0	0	0	0.776	0	0.579	0.901
SQSTM1	ULK1	9606.ENSP00000374455	9606.ENSP00000324560	0	0	0	0	0.063	0.793	0	0.808	0.959
SQSTM1	TBK1	9606.ENSP00000374455	9606.ENSP00000329967	0	0	0	0	0.056	0.759	0.900	0.821	0.995
SQSTM1	VDAC1	9606.ENSP00000374455	9606.ENSP00000378487	0	0	0	0	0.087	0.510	0.800	0.950	0.994
SRC	STAT3	9606.ENSP00000362680	9606.ENSP00000264657	0	0	0	0	0.091	0.841	0.900	0.996	0.999
SRC	STAT1	9606.ENSP00000362680	9606.ENSP00000354394	0	0	0	0	0.092	0.646	0.500	0.649	0.936
SRC	TNF	9606.ENSP00000362680	9606.ENSP00000398698	0	0	0	0	0.098	0.057	0	0.897	0.904
SRC	TRPV1	9606.ENSP00000362680	9606.ENSP00000459962	0	0	0	0	0	0.046	0.900	0.368	0.934
SRC	YAP1	9606.ENSP00000362680	9606.ENSP00000478927	0	0	0	0	0.042	0.071	0.700	0.838	0.951
SREBF1	SREBF2	9606.ENSP00000348069	9606.ENSP00000354476	0	0	0.062	0.898	0.084	0.330	0.800	0.509	0.933
SREBF2	TP53	9606.ENSP00000354476	9606.ENSP00000269305	0	0	0	0	0.108	0.363	0	0.965	0.978
STAT1	STAT3	9606.ENSP00000354394	9606.ENSP00000264657	0	0	0.064	0.947	0.192	0.874	0.900	0.982	0.999
STAT3	TNF	9606.ENSP00000264657	9606.ENSP00000398698	0	0	0	0	0.070	0	0.500	0.881	0.939
STAT3	TP53	9606.ENSP00000264657	9606.ENSP00000269305	0	0	0	0	0.063	0.164	0.800	0.970	0.994
STING1	TBK1	9606.ENSP00000498596	9606.ENSP00000329967	0	0	0	0	0.083	0.991	0.900	0.979	0.999
STK11	TP53	9606.ENSP00000324856	9606.ENSP00000269305	0	0	0	0	0.070	0.621	0.500	0.852	0.970
STUB1	TP53	9606.ENSP00000219548	9606.ENSP00000269305	0	0	0	0	0.091	0.916	0	0.624	0.968
TBK1	TLR4	9606.ENSP00000329967	9606.ENSP00000363089	0	0	0	0	0.111	0.370	0.500	0.865	0.957
TBK1	TNF	9606.ENSP00000329967	9606.ENSP00000398698	0	0	0	0	0.104	0.994	0.500	0.622	0.998
TERT	TP53	9606.ENSP00000309572	9606.ENSP00000269305	0	0	0	0	0.060	0.161	0	0.886	0.902
TF	TFRC	9606.ENSP00000385834	9606.ENSP00000376197	0.042	0	0	0	0.143	0.986	0.900	0.798	0.999
TFAM	TP53	9606.ENSP00000420588	9606.ENSP00000269305	0	0	0	0	0.067	0.045	0	0.958	0.959
TFAP2A	TP53	9606.ENSP00000501092	9606.ENSP00000269305	0	0	0	0	0	0.510	0	0.830	0.913
TGFB1	TNF	9606.ENSP00000221930	9606.ENSP00000398698	0	0	0	0	0.125	0	0	0.935	0.941
TGFB1	TGFB2	9606.ENSP00000221930	9606.ENSP00000355896	0	0	0	0.898	0	0.561	0.540	0.807	0.957
TGFB1	TGFBR1	9606.ENSP00000221930	9606.ENSP00000447297	0	0	0	0	0.042	0.979	0.900	0.999	0.999
TGFB2	TGFBR1	9606.ENSP00000355896	9606.ENSP00000447297	0	0	0	0	0	0.350	0	0.997	0.998
TGFBR1	YAP1	9606.ENSP00000447297	9606.ENSP00000478927	0	0	0	0	0	0.071	0.900	0.308	0.930
TIGAR	TP53	9606.ENSP00000179259	9606.ENSP00000269305	0	0	0	0	0	0.226	0.900	0.781	0.981
TLR4	TNF	9606.ENSP00000363089	9606.ENSP00000398698	0	0	0	0	0.125	0	0	0.966	0.969
TNF	TNFAIP3	9606.ENSP00000398698	9606.ENSP00000481570	0	0	0	0	0.479	0.994	0.500	0.664	0.999
TP53	TRIM28	9606.ENSP00000269305	9606.ENSP00000253024	0	0	0	0	0.132	0.682	0	0.680	0.904
TP53	YY1	9606.ENSP00000269305	9606.ENSP00000262238	0	0	0	0	0.049	0.785	0	0.740	0.942
TP53	TP63	9606.ENSP00000269305	9606.ENSP00000264731	0	0	0.068	0.874	0	0.819	0.700	0.182	0.953
TP53	YWHAZ	9606.ENSP00000269305	9606.ENSP00000379287	0	0	0	0	0.042	0.695	0.500	0.947	0.991
TPM1	TPM4	9606.ENSP00000351022	9606.ENSP00000494125	0	0	0.051	0.979	0.124	0.784	0.720	0.703	0.982
TXN	TXNIP	9606.ENSP00000363641	9606.ENSP00000462521	0	0	0	0	0	0.991	0.900	0.999	0.999
UBA1	UBE2G2	9606.ENSP00000338413	9606.ENSP00000338348	0	0	0	0	0.067	0.850	0.500	0.501	0.960
UBA1	UBE2L3	9606.ENSP00000338413	9606.ENSP00000400906	0.043	0	0	0	0.049	0.942	0.500	0.949	0.998
VIM	ZEB1	9606.ENSP00000446007	9606.ENSP00000354487	0	0	0	0	0.083	0	0	0.913	0.916
YAP1	YWHAZ	9606.ENSP00000478927	9606.ENSP00000379287	0	0	0	0	0.042	0.819	0.900	0.542	0.991
