# Supplementary material for: Ferroptosis regulation by traditional chinese medicine for ischemic stroke intervention based on network pharmacology and data mining
Source: PLoS One. 2025 Apr 16;20(4):e0321751. doi: 10.1371/journal.pone.0321751 (PMC12002469; doi:10.1371/journal.pone.0321751)
Supplement: S1 File — (ZIP) [file pone.0321751.s001.zip › 靶点_小分子_中药/Sheet1 default node.csv]

AverageShortestPathLength	BetweennessCentrality	ClosenessCentrality	ClusteringCoefficient	Degree	Eccentricity	IsSingleNode	name	NeighborhoodConnectivity	NumberOfDirectedEdges	NumberOfUndirectedEdges	PartnerOfMultiEdgedNodePairs	Radiality	selected	SelfLoops	shared name	Stress	Tape	TopologicalCoefficient
2.8063694267515924	7.907208430367303E-4	0.3563322741715842	0.0	4	4	false	Ziwan	117.25	0	4	0	0.9952959129511677	false	0	Ziwan	116342		0.45058139534883723
3.929936305732484	2.107931139507268E-4	0.2544570502431118	0.0	2	6	false	Zisuzi	63.5	0	2	0	0.992369957537155	false	0	Zisuzi	7244		0.5434782608695652
3.1171974522292993	0.0012977797199852038	0.3208009807928075	0.0	4	5	false	Zisu	42.75	0	4	0	0.994486464968153	false	0	Zisu	90906		0.30474452554744524
3.6343949044585986	1.2830314421404134E-5	0.27514896600070105	0.0	3	6	false	Zihuaqianhu	3.6666666666666665	0	3	0	0.9931395966029725	false	0	Zihuaqianhu	246		0.5333333333333333
3.7770700636942673	2.437280644741973E-5	0.26475548060708265	0.0	6	6	false	Zicao	2.0	0	6	0	0.9927680467091294	false	0	Zicao	30		1.0
2.9414012738853503	1.2142024743044647E-4	0.33997401472498917	0.0	2	4	false	Zhumagen	118.0	0	2	0	0.9949442675159236	false	0	Zhumagen	24944		0.5652173913043478
2.961783439490446	0.0010771496176452094	0.33763440860215055	0.0	4	4	false	Zhongjiefeng	51.0	0	4	0	0.9948911889596603	false	0	Zhongjiefeng	72004		0.25380710659898476
2.90828025477707	9.48655501964552E-4	0.34384581690757776	0.0	4	4	false	Zhizi	84.0	0	4	0	0.9950305201698514	false	0	Zhizi	81886		0.38073394495412843
3.1554140127388535	0.0021552263646017478	0.3169156237383932	0.0	7	4	false	Zhishi	20.571428571428573	0	7	0	0.9943869426751593	false	0	Zhishi	174508		0.16585956416464892
3.081528662420382	8.642623610126711E-4	0.3245142620917735	0.0	3	5	false	Zhimu	53.333333333333336	0	3	0	0.9945793524416136	false	0	Zhimu	30602		0.3420479302832244
3.440764331210191	9.720569205852943E-6	0.29063309885227695	0.0	2	6	false	Zhike	17.0	0	2	0	0.9936438428874735	false	0	Zhike	166		0.5925925925925926
2.8878980891719745	4.6317110655780404E-4	0.3462726069695633	0.0	3	4	false	Zhijuzi	118.33333333333333	0	3	0	0.9950835987261146	false	0	Zhijuzi	48570		0.5168869309838473
3.789808917197452	0.0	0.2638655462184874	0.0	1	6	false	Zhebeimu	2.0	0	1	0	0.992734872611465	false	0	Zhebeimu	0		0.0
2.7910828025477707	0.0019149039277355242	0.35828388863532634	0.0	5	4	false	Zeqi	90.8	0	5	0	0.9953357218683653	false	0	Zeqi	177316		0.3414448669201521
2.8929936305732484	6.017795284190298E-4	0.34566270365477764	0.0	4	4	false	Zaojiaoci	91.0	0	4	0	0.9950703290870488	false	0	Zaojiaoci	50660		0.4017857142857143
3.5452229299363056	1.8562562093607065E-4	0.2820697089471793	0.0	3	6	false	Yuzhu	3.0	0	3	0	0.9933718152866242	false	0	Yuzhu	3146		0.4
3.2522292993630573	2.3279159702257142E-4	0.30748139443791617	0.0	2	6	false	Yuzhouloulu	145.5	0	2	0	0.9941348195329086	false	0	Yuzhouloulu	26076		0.6201716738197425
3.356687898089172	5.0375263458521436E-5	0.29791271347248577	0.0	2	6	false	Yuxingcao	165.5	0	2	0	0.9938627919320595	false	0	Yuxingcao	5884		0.7580645161290323
3.219108280254777	1.1924378834550808E-4	0.3106450336367234	0.0	2	5	false	Yumixu	56.0	0	2	0	0.9942210721868365	false	0	Yumixu	21564		0.5555555555555556
3.356687898089172	5.0375263458521436E-5	0.29791271347248577	0.0	2	6	false	Yuliren	165.5	0	2	0	0.9938627919320595	false	0	Yuliren	5884		0.7580645161290323
3.4636942675159235	0.0	0.2887090842221405	0.0	1	6	false	Yujin	24.0	0	1	0	0.9935841295116773	false	0	Yujin	0		0.0
2.780891719745223	0.0018601492693389005	0.3595968850206138	0.0	6	4	false	Yuganzi	83.16666666666667	0	6	0	0.9953622611464968	false	0	Yuganzi	242326		0.30889724310776945
2.8828025477707007	0.003555812468808049	0.3468846663720725	0.0	12	4	false	Yuejihua	30.583333333333332	0	12	0	0.9950968683651804	false	0	Yuejihua	406406		0.13446969696969696
2.819108280254777	0.0018800076473375954	0.35472209670131044	0.0	5	4	false	Yuansui	75.6	0	5	0	0.9952627388535031	false	0	Yuansui	168394		0.29603174603174603
2.7987261146496816	0.0016425710134472036	0.3573054164770141	0.0	5	4	false	Yuanhua	89.6	0	5	0	0.9953158174097664	false	0	Yuanhua	175288		0.34076923076923077
3.356687898089172	5.0375263458521436E-5	0.29791271347248577	0.0	2	6	false	Yizhihuanghua	165.5	0	2	0	0.9938627919320595	false	0	Yizhihuanghua	5884		0.7580645161290323
2.780891719745223	0.005261461482513249	0.3595968850206138	0.0	10	4	false	Yinyanghuo	47.2	0	10	0	0.9953622611464968	false	0	Yinyanghuo	474792		0.1763358778625954
2.770700636942675	0.004056013813589878	0.36091954022988504	0.0	10	4	false	Yinxingye	54.7	0	10	0	0.9953888004246285	false	0	Yinxingye	478144		0.2018796992481203
2.954140127388535	8.512173971514886E-4	0.3385079775765416	0.0	4	4	false	Yinchen	60.0	0	4	0	0.994911093418259	false	0	Yinchen	75112		0.295
2.8980891719745223	1.979683421348767E-4	0.34505494505494505	0.0	3	4	false	Yimucao	124.0	0	3	0	0.9950570594479831	false	0	Yimucao	44138		0.5515695067264574
3.219108280254777	4.649017313108485E-4	0.3106450336367234	0.0	3	6	false	Yejuhua	104.33333333333333	0	3	0	0.9942210721868365	false	0	Yejuhua	38258		0.4341736694677871
4.026751592356688	0.0	0.24833913318570072	0.0	1	6	false	Yazhicao	97.0	0	1	0	0.9921178343949045	false	0	Yazhicao	0		0.0
2.915923566878981	0.0060445096449803165	0.34294451725644387	0.0	14	4	false	Yanhusuo	18.214285714285715	0	14	0	0.9950106157112527	false	0	Yanhusuo	386768		0.08397212543554007
2.903184713375796	8.196237561506222E-4	0.3444493198771391	0.0	4	4	false	Yangjinhua	85.5	0	4	0	0.9950437898089172	false	0	Yangjinhua	85770		0.3840909090909091
4.026751592356688	0.0	0.24833913318570072	0.0	1	6	false	Yadanzi	97.0	0	1	0	0.9921178343949045	false	0	Yadanzi	0		0.0
3.789808917197452	0.0	0.2638655462184874	0.0	1	6	false	Xuchangqing	2.0	0	1	0	0.992734872611465	false	0	Xuchangqing	0		0.0
3.789808917197452	0.0	0.2638655462184874	0.0	1	6	false	Xuanshen	2.0	0	1	0	0.992734872611465	false	0	Xuanshen	0		0.0
2.8012738853503185	0.001641522906154181	0.35698044565711684	0.0	6	4	false	Xuanfuhua	81.33333333333333	0	6	0	0.9953091825902335	false	0	Xuanfuhua	232872		0.31136950904392763
3.0993630573248407	5.99924719393606E-4	0.3226469379367037	0.0	3	5	false	Xuancaogen	50.0	0	3	0	0.9945329087048832	false	0	Xuancaogen	27928		0.3356164383561644
4.6968152866242034	0.0	0.21291022511526989	0.0	1	6	false	Xiyangshen	6.0	0	1	0	0.9903728768577494	false	0	Xiyangshen	0		0.0
3.127388535031847	3.1505821444734915E-4	0.319755600814664	0.0	2	5	false	Xixin	70.0	0	2	0	0.9944599256900212	false	0	Xixin	24822		0.5
3.7719745222929935	2.9169993748181706E-5	0.265113137453563	0.0	6	6	false	Xinyi	2.3333333333333335	0	6	0	0.9927813163481952	false	0	Xinyi	62		0.6666666666666666
2.8980891719745223	1.979683421348767E-4	0.34505494505494505	0.0	3	4	false	Xihonghua	124.0	0	3	0	0.9950570594479831	false	0	Xihonghua	44138		0.5515695067264574
2.8904458598726115	6.329298485452556E-4	0.34596738651388276	0.0	4	4	false	Xiheliu	94.5	0	4	0	0.9950769639065817	false	0	Xiheliu	86376		0.41555555555555557
2.9414012738853503	8.431379947746109E-4	0.33997401472498917	0.0	3	4	false	Xiebai	74.33333333333333	0	3	0	0.9949442675159236	false	0	Xiebai	32192		0.3559870550161812
3.6012738853503183	0.0	0.27767951892465514	0.0	1	6	false	Xiatianwu	12.0	0	1	0	0.9932258492569002	false	0	Xiatianwu	0		0.0
3.448407643312102	0.0	0.28998891762098267	0.0	1	6	false	Xiaotongcao	194.0	0	1	0	0.9936239384288746	false	0	Xiaotongcao	0		0.0
3.402547770700637	1.6350188184778648E-4	0.29389741669786595	0.0	2	6	false	Xiaoji	108.0	0	2	0	0.993743365180467	false	0	Xiaoji	8720		0.5270935960591133
4.026751592356688	0.0	0.24833913318570072	0.0	1	6	false	Xiantaocao	97.0	0	1	0	0.9921178343949045	false	0	Xiantaocao	0		0.0
3.789808917197452	0.0	0.2638655462184874	0.0	1	6	false	Xianmao	2.0	0	1	0	0.992734872611465	false	0	Xianmao	0		0.0
2.785987261146497	0.0014232513841093185	0.3589391860996799	0.0	5	4	false	Xianhecao	97.6	0	5	0	0.9953489915074311	false	0	Xianhecao	183290		0.36452830188679247
4.4726114649681525	0.0	0.22358302477926517	0.0	1	6	false	Xiangyuan	30.0	0	1	0	0.9909567409766454	false	0	Xiangyuan	0		0.0
4.026751592356688	0.0	0.24833913318570072	0.0	1	6	false	Xiangsizi	97.0	0	1	0	0.9921178343949045	false	0	Xiangsizi	0		0.0
2.780891719745223	0.0017078031374253167	0.3595968850206138	0.0	6	4	false	Xiangru	84.5	0	6	0	0.9953622611464968	false	0	Xiangru	209308		0.31390977443609025
4.026751592356688	0.0	0.24833913318570072	0.0	1	6	false	Xiangmao	97.0	0	1	0	0.9921178343949045	false	0	Xiangmao	0		0.0
2.7961783439490446	0.0018549515889331742	0.357630979498861	0.0	6	4	false	Xiangfu	81.83333333333333	0	6	0	0.9953224522292993	false	0	Xiangfu	237876		0.3108974358974359
3.170700636942675	4.6165246322876286E-4	0.31538770590598636	0.0	3	6	false	Xiakucao	142.66666666666666	0	3	0	0.9943471337579618	false	0	Xiakucao	50172		0.5555555555555556
2.9388535031847134	0.001503162192987386	0.34026874729085393	0.0	5	4	false	Wuzhuyu	50.6	0	5	0	0.9949509023354565	false	0	Wuzhuyu	93888		0.24195121951219511
2.9719745222929936	5.744565011728337E-4	0.3364766395199314	0.0	3	4	false	Wuyao	66.66666666666667	0	3	0	0.9948646496815287	false	0	Wuyao	51310		0.3384879725085911
2.9006369426751593	2.7561751576087663E-4	0.3447518664909969	0.0	3	4	false	Wumei	116.33333333333333	0	3	0	0.9950504246284502	false	0	Wumei	48618		0.5195195195195195
4.026751592356688	0.0	0.24833913318570072	0.0	1	6	false	Wulianmei	97.0	0	1	0	0.9921178343949045	false	0	Wulianmei	0		0.0
2.959235668789809	8.611979705738981E-5	0.3379250968575118	0.0	2	4	false	Wuhuanzipi	117.5	0	2	0	0.9948978237791932	false	0	Wuhuanzipi	22264		0.5825
2.8853503184713376	5.39647012561374E-4	0.3465783664459161	0.0	4	4	false	Weilingcai	97.5	0	4	0	0.9950902335456475	false	0	Weilingcai	85614		0.4251101321585903
3.356687898089172	5.0375263458521436E-5	0.29791271347248577	0.0	2	6	false	Wasong	165.5	0	2	0	0.9938627919320595	false	0	Wasong	5884		0.7580645161290323
3.4	2.151585863731573E-4	0.29411764705882354	0.0	2	6	false	Wangbuliuxing	103.5	0	2	0	0.99375	false	0	Wangbuliuxing	5446		0.5099502487562189
2.8929936305732484	6.020195019098435E-4	0.34566270365477764	0.0	4	4	false	Tusizi	94.5	0	4	0	0.9950703290870488	false	0	Tusizi	52352		0.4174107142857143
3.476433121019108	3.2633318645729713E-6	0.287651154268963	0.0	2	6	false	Tujingpi	13.5	0	2	0	0.9935509554140127	false	0	Tujingpi	56		0.6944444444444444
2.918471337579618	0.0017994943702856288	0.34264513312963774	0.0	4	4	false	Tufuling	59.75	0	4	0	0.9950039808917198	false	0	Tufuling	50662		0.27453271028037385
2.8980891719745223	1.979683421348767E-4	0.34505494505494505	0.0	3	4	false	Tinglizi	124.0	0	3	0	0.9950570594479831	false	0	Tinglizi	44138		0.5515695067264574
3.356687898089172	5.0375263458521436E-5	0.29791271347248577	0.0	2	6	false	Tiexiantougucao	165.5	0	2	0	0.9938627919320595	false	0	Tiexiantougucao	5884		0.7580645161290323
3.170700636942675	4.6165246322876286E-4	0.31538770590598636	0.0	3	6	false	Tianshanxuelian	142.66666666666666	0	3	0	0.9943471337579618	false	0	Tianshanxuelian	50172		0.5555555555555556
3.6343949044585986	1.1477141660425168E-6	0.27514896600070105	0.0	2	6	false	Tiankuizi	5.0	0	2	0	0.9931395966029725	false	0	Tiankuizi	6		0.8
2.9439490445859873	0.001038631371610611	0.3396797922977066	0.0	3	4	false	Tiandong	72.0	0	3	0	0.9949376326963907	false	0	Tiandong	40484		0.3463414634146341
3.135031847133758	3.52191387596729E-4	0.31897602600568875	0.0	3	5	false	Tanxiang	50.333333333333336	0	3	0	0.9944400212314225	false	0	Tanxiang	33218		0.37659033078880405
3.963057324840764	6.860825244049051E-5	0.25233044037287045	0.0	2	6	false	Taizishen	59.5	0	2	0	0.9922837048832273	false	0	Taizishen	3462		0.5571428571428572
2.8955414012738854	2.6892382692557105E-4	0.3453585569731632	0.0	3	4	false	Suoluozi	119.66666666666667	0	3	0	0.995063694267516	false	0	Suoluozi	45358		0.5297619047619048
4.4726114649681525	0.0	0.22358302477926517	0.0	1	6	false	Songziren	30.0	0	1	0	0.9909567409766454	false	0	Songziren	0		0.0
3.746496815286624	0.0	0.2669160149608977	0.0	1	6	false	Songhuafen	137.0	0	1	0	0.9928476645435245	false	0	Songhuafen	0		0.0
3.356687898089172	5.0375263458521436E-5	0.29791271347248577	0.0	2	6	false	Sijiqing	165.5	0	2	0	0.9938627919320595	false	0	Sijiqing	5884		0.7580645161290323
3.170700636942675	4.6165246322876286E-4	0.31538770590598636	0.0	3	6	false	Shuqucao	142.66666666666666	0	3	0	0.9943471337579618	false	0	Shuqucao	50172		0.5555555555555556
2.8547770700636943	0.0025096699867703303	0.3502900490852298	0.0	7	4	false	Shuihonghuazi	59.285714285714285	0	7	0	0.9951698513800425	false	0	Shuihonghuazi	188742		0.2469733656174334
3.448407643312102	0.0	0.28998891762098267	0.0	1	6	false	Shuifeiji	194.0	0	1	0	0.9936239384288746	false	0	Shuifeiji	0		0.0
3.356687898089172	5.0375263458521436E-5	0.29791271347248577	0.0	2	6	false	Shiwei	165.5	0	2	0	0.9938627919320595	false	0	Shiwei	5884		0.7580645161290323
2.785987261146497	0.0014232513841093185	0.3589391860996799	0.0	5	4	false	Shiliupi	97.6	0	5	0	0.9953489915074311	false	0	Shiliupi	183290		0.36452830188679247
3.519745222929936	0.0	0.2841114730365545	0.0	1	6	false	Shijunzi	18.0	0	1	0	0.9934381634819532	false	0	Shijunzi	0		0.0
3.448407643312102	0.0	0.28998891762098267	0.0	1	6	false	Shijianchuan	194.0	0	1	0	0.9936239384288746	false	0	Shijianchuan	0		0.0
3.356687898089172	5.0375263458521436E-5	0.29791271347248577	0.0	2	6	false	Shidi	165.5	0	2	0	0.9938627919320595	false	0	Shidi	5884		0.7580645161290323
3.5554140127388534	5.4393546665404795E-6	0.28126119670369043	0.0	2	6	false	Shidagonglaoye	12.5	0	2	0	0.9933452760084925	false	0	Shidagonglaoye	142		0.7666666666666667
3.5554140127388534	5.4393546665404795E-6	0.28126119670369043	0.0	2	6	false	Shidagonglaogen	12.5	0	2	0	0.9933452760084925	false	0	Shidagonglaogen	142		0.7666666666666667
3.122292993630573	1.8286784658783388E-4	0.3202774377804978	0.0	2	5	false	Shichangpu	72.0	0	2	0	0.994473195329087	false	0	Shichangpu	16266		0.5071428571428571
3.478980891719745	0.0	0.2874404979860857	0.0	1	6	false	Shenjincao	19.0	0	1	0	0.9935443205944798	false	0	Shenjincao	0		0.0
3.5171974522292992	2.759420656717065E-4	0.2843172763491489	0.0	3	6	false	Shengma	2.6666666666666665	0	3	0	0.9934447983014861	false	0	Shengma	2994		0.4166666666666667
3.789808917197452	0.0	0.2638655462184874	0.0	1	6	false	Shengjiang	2.0	0	1	0	0.992734872611465	false	0	Shengjiang	0		0.0
3.1146496815286624	0.00139849103514941	0.3210633946830266	0.0	6	5	false	Shegan	27.666666666666668	0	6	0	0.9944930997876859	false	0	Shegan	109248		0.19607843137254902
3.7745222929936304	2.0366426825507275E-5	0.264934188322646	0.0	4	6	false	Shechuangzi	2.75	0	4	0	0.9927746815286623	false	0	Shechuangzi	34		0.4375
2.8802547770700637	0.0014227758070889187	0.3471915081822203	0.0	6	4	false	Shayuanzi	61.333333333333336	0	6	0	0.9951035031847134	false	0	Shayuanzi	164706		0.2657856093979442
2.8802547770700637	4.412327884414414E-4	0.3471915081822203	0.0	4	4	false	Shanzhaye	100.0	0	4	0	0.9951035031847134	false	0	Shanzhaye	84392		0.43231441048034935
3.4611464968152865	5.267085325300649E-4	0.2889216047110784	0.0	3	6	false	Shanyao	7.333333333333333	0	3	0	0.9935907643312102	false	0	Shanyao	15354		0.35185185185185186
3.12484076433121	1.50276576872656E-4	0.32001630656339175	0.0	2	5	false	Shannai	71.5	0	2	0	0.9944665605095541	false	0	Shannai	17114		0.5071942446043165
2.862420382165605	0.003342319123552998	0.3493546951490877	0.0	9	4	false	Shandougen	45.55555555555556	0	9	0	0.9951499469214437	false	0	Shandougen	201464		0.19288119288119288
3.789808917197452	0.0	0.2638655462184874	0.0	1	6	false	Shancigu	2.0	0	1	0	0.992734872611465	false	0	Shancigu	0		0.0
2.826751592356688	0.0023008097866618394	0.3537629562866156	0.0	6	4	false	Shaji	78.66666666666667	0	6	0	0.9952428343949045	false	0	Shaji	197470		0.3131720430107527
2.954140127388535	0.0017707520721914234	0.3385079775765416	0.0	3	4	false	Sanqi	70.33333333333333	0	3	0	0.994911093418259	false	0	Sanqi	40118		0.3449419568822554
3.478980891719745	0.0	0.2874404979860857	0.0	1	6	false	Sanleng	19.0	0	1	0	0.9935443205944798	false	0	Sanleng	0		0.0
3.746496815286624	0.0	0.2669160149608977	0.0	1	6	false	Sangzhi	137.0	0	1	0	0.9928476645435245	false	0	Sangzhi	0		0.0
2.8471337579617835	0.007092971769019164	0.3512304250559284	0.0	12	4	false	Sangye	32.333333333333336	0	12	0	0.9951897558386412	false	0	Sangye	495220		0.1339031339031339
3.4	3.885753315543027E-4	0.29411764705882354	0.0	2	6	false	Sangsheng	112.0	0	2	0	0.99375	false	0	Sangsheng	15314		0.5336538461538461
3.448407643312102	0.0	0.28998891762098267	0.0	1	6	false	Sangjisheng	194.0	0	1	0	0.9936239384288746	false	0	Sangjisheng	0		0.0
2.8828025477707007	0.003555812468808049	0.3468846663720725	0.0	12	4	false	Sangbaipi	30.583333333333332	0	12	0	0.9950968683651804	false	0	Sangbaipi	406406		0.13446969696969696
2.9745222929936306	4.276626610480982E-4	0.3361884368308351	0.0	2	4	false	Sanbaicao	98.0	0	2	0	0.9948580148619958	false	0	Sanbaicao	25656		0.5
2.910828025477707	6.156528745882003E-4	0.3435448577680525	0.0	3	4	false	Ruiren	111.0	0	3	0	0.9950238853503185	false	0	Ruiren	46570		0.5045871559633027
3.7796178343949043	1.6248537631613156E-5	0.26457701381867205	0.0	5	6	false	Roudoukou	2.0	0	5	0	0.9927614118895965	false	0	Roudoukou	20		1.0
3.448407643312102	0.0	0.28998891762098267	0.0	1	6	false	Roucongrong	194.0	0	1	0	0.9936239384288746	false	0	Roucongrong	0		0.0
3.349044585987261	0.0012712634853780096	0.29859262076835297	0.0	3	6	false	Renshenye	112.33333333333333	0	3	0	0.9938826963906582	false	0	Renshenye	22108		0.5083713850837138
3.7363057324840763	4.6512759782041364E-4	0.2676440504602796	0.0	2	6	false	Renshen	71.5	0	2	0	0.992874203821656	false	0	Renshen	6522		0.5071942446043165
2.9312101910828026	3.2754191118326023E-4	0.3411560191221208	0.0	3	4	false	Quanshen	84.66666666666667	0	3	0	0.9949708067940551	false	0	Quanshen	49466		0.3984126984126984
3.5579617834394903	2.3418923084833514E-5	0.28105979233798783	0.0	5	6	false	Qingyedan	2.2	0	5	0	0.9933386411889596	false	0	Qingyedan	1060		0.6
3.440764331210191	9.720569205852943E-6	0.29063309885227695	0.0	2	6	false	Qingpi	17.0	0	2	0	0.9936438428874735	false	0	Qingpi	166		0.5925925925925926
2.7936305732484077	0.004725220423334278	0.35795713634290927	0.0	8	4	false	Qinghao	60.125	0	8	0	0.9953290870488322	false	0	Qinghao	302450		0.22828185328185327
2.9363057324840764	4.654838418062319E-4	0.3405639913232104	0.0	3	4	false	Qingguo	78.66666666666667	0	3	0	0.9949575371549894	false	0	Qingguo	49108		0.3733974358974359
3.4560509554140126	1.1731571565194765E-4	0.2893475856984888	0.0	3	5	false	Qingdai	6.666666666666667	0	3	0	0.993604033970276	false	0	Qingdai	6940		0.4358974358974359
4.554140127388535	0.0	0.2195804195804196	0.0	1	6	false	Qiegeng	18.0	0	1	0	0.9907444267515925	false	0	Qiegeng	0		0.0
4.4726114649681525	0.0	0.22358302477926517	0.0	1	6	false	Qianshi	30.0	0	1	0	0.9909567409766454	false	0	Qianshi	0		0.0
3.527388535031847	2.4494729338000095E-5	0.28349584687612855	0.0	3	6	false	Qianniuzi	5.0	0	3	0	0.9934182590233546	false	0	Qianniuzi	1384		0.4444444444444444
3.527388535031847	7.076018739688847E-6	0.28349584687612855	0.0	2	6	false	Qianjinzi	4.5	0	2	0	0.9934182590233546	false	0	Qianjinzi	584		0.5833333333333334
3.789808917197452	0.0	0.2638655462184874	0.0	1	6	false	Qianjinba	2.0	0	1	0	0.992734872611465	false	0	Qianjinba	0		0.0
2.949044585987261	0.004381116486388779	0.3390928725701944	0.0	7	4	false	Qianhu	30.285714285714285	0	7	0	0.9949243630573248	false	0	Qianhu	150622		0.14716439339554918
3.6420382165605094	0.0	0.2745715285064708	0.0	1	6	false	Qianghuo	5.0	0	1	0	0.9931196921443736	false	0	Qianghuo	0		0.0
3.5452229299363056	4.116411680415889E-5	0.2820697089471793	0.0	4	6	false	Qiancao	3.75	0	4	0	0.9933718152866242	false	0	Qiancao	3186		0.34375
2.8853503184713376	4.474911865540262E-4	0.3465783664459161	0.0	4	4	false	Puhuang	97.5	0	4	0	0.9950902335456475	false	0	Puhuang	87502		0.4251101321585903
2.8802547770700637	8.062344097464688E-4	0.3471915081822203	0.0	5	4	false	Pipaye	80.2	0	5	0	0.9951035031847134	false	0	Pipaye	122554		0.3473684210526316
4.026751592356688	0.0	0.24833913318570072	0.0	1	6	false	Peilan	97.0	0	1	0	0.9921178343949045	false	0	Peilan	0		0.0
3.789808917197452	0.0	0.2638655462184874	0.0	1	6	false	Oujie	2.0	0	1	0	0.992734872611465	false	0	Oujie	0		0.0
2.8114649681528663	0.001221373119056012	0.35568645219755324	0.0	4	4	false	Nvzhenzi	107.5	0	4	0	0.9952826433121019	false	0	Nvzhenzi	107540		0.416015625
3.129936305732484	1.610627614515063E-4	0.3194953194953195	0.0	2	5	false	Nuodaogen	70.0	0	2	0	0.9944532908704883	false	0	Nuodaogen	16866		0.5036496350364964
2.8496815286624204	0.004435565253291261	0.35091640590075995	0.0	9	4	false	Niuxi	44.888888888888886	0	9	0	0.9951831210191083	false	0	Niuxi	358784		0.185969868173258
3.0764331210191083	6.740111886421122E-4	0.3250517598343685	0.0	3	5	false	Niubangzi	56.666666666666664	0	3	0	0.9945926220806793	false	0	Niubangzi	36974		0.35456475583864117
3.789808917197452	0.0	0.2638655462184874	0.0	1	6	false	Nawuweizi	2.0	0	1	0	0.992734872611465	false	0	Nawuweizi	0		0.0
2.8980891719745223	1.979683421348767E-4	0.34505494505494505	0.0	3	4	false	Naoyanghua	124.0	0	3	0	0.9950570594479831	false	0	Naoyanghua	44138		0.5515695067264574
2.877707006369427	4.904572559203363E-4	0.3474988933156264	0.0	4	4	false	Nanshetengguo	100.25	0	4	0	0.9951101380042463	false	0	Nanshetengguo	88468		0.4315217391304348
4.026751592356688	0.0	0.24833913318570072	0.0	1	6	false	Nanheshi	97.0	0	1	0	0.9921178343949045	false	0	Nanheshi	0		0.0
3.170700636942675	4.6165246322876286E-4	0.31538770590598636	0.0	3	6	false	Muzei	142.66666666666666	0	3	0	0.9943471337579618	false	0	Muzei	50172		0.5555555555555556
3.448407643312102	0.0	0.28998891762098267	0.0	1	6	false	Mutouhui	194.0	0	1	0	0.9936239384288746	false	0	Mutouhui	0		0.0
3.2522292993630573	2.3279159702257142E-4	0.30748139443791617	0.0	2	6	false	Mumianhua	145.5	0	2	0	0.9941348195329086	false	0	Mumianhua	26076		0.6201716738197425
2.913375796178344	0.0012999255243087843	0.34324442501093133	0.0	6	4	false	Muhudie	44.5	0	6	0	0.9950172505307856	false	0	Muhudie	89140		0.20327102803738317
2.956687898089172	1.2565643366508358E-4	0.33821628608358467	0.0	2	4	false	Mugau	111.0	0	2	0	0.9949044585987261	false	0	Mugau	22882		0.5472636815920398
2.8853503184713376	8.481366215697468E-4	0.3465783664459161	0.0	4	4	false	Mudanpi	93.75	0	4	0	0.9950902335456475	false	0	Mudanpi	90202		0.40859030837004406
3.789808917197452	0.0	0.2638655462184874	0.0	1	6	false	Mubiezi	2.0	0	1	0	0.992734872611465	false	0	Mubiezi	0		0.0
2.9414012738853503	0.0010414740620797395	0.33997401472498917	0.0	5	4	false	Moyao	47.2	0	5	0	0.9949442675159236	false	0	Moyao	101862		0.22647058823529412
2.8496815286624204	0.002399900999749235	0.35091640590075995	0.0	6	4	false	Mohanlian	53.5	0	6	0	0.9951831210191083	false	0	Mohanlian	189872		0.2196652719665272
3.963057324840764	6.860825244049051E-5	0.25233044037287045	0.0	2	6	false	Mimenghua	59.5	0	2	0	0.9922837048832273	false	0	Mimenghua	3462		0.5571428571428572
2.915923566878981	7.217501133708013E-4	0.34294451725644387	0.0	4	4	false	Mihoutaogen	68.75	0	4	0	0.9950106157112527	false	0	Mihoutaogen	56304		0.31511627906976747
4.554140127388535	0.0	0.2195804195804196	0.0	1	6	false	Mianbixie	18.0	0	1	0	0.9907444267515925	false	0	Mianbixie	0		0.0
2.9337579617834395	9.192860095529412E-4	0.340859748154581	0.0	3	4	false	Meiguihua	75.66666666666667	0	3	0	0.9949641719745222	false	0	Meiguihua	52664		0.3572567783094099
3.519745222929936	1.0509208834179318E-4	0.2841114730365545	0.0	6	6	false	Maweilian	7.833333333333333	0	6	0	0.9934381634819532	false	0	Maweilian	5624		0.35964912280701755
3.3796178343949044	1.1214559897567397E-4	0.29589144364869957	0.0	3	6	false	Maqianzi	20.666666666666668	0	3	0	0.9938030785562634	false	0	Maqianzi	9162		0.3575757575757576
2.8878980891719745	4.6317110655780404E-4	0.3462726069695633	0.0	3	4	false	Maoyancao	118.33333333333333	0	3	0	0.9950835987261146	false	0	Maoyancao	48570		0.5168869309838473
3.356687898089172	5.0375263458521436E-5	0.29791271347248577	0.0	2	6	false	Manshanhong	165.5	0	2	0	0.9938627919320595	false	0	Manshanhong	5884		0.7580645161290323
2.8038216560509555	0.002497697156054754	0.3566560654248069	0.0	6	4	false	Manjingzi	73.0	0	6	0	0.9953025477707006	false	0	Manjingzi	222994		0.2801556420233463
3.096815286624204	0.001609676233775393	0.32291238173591114	0.0	6	5	false	Maiya	30.666666666666668	0	6	0	0.9945395435244162	false	0	Maiya	132358		0.20745920745920746
2.862420382165605	7.262520287430288E-4	0.3493546951490877	0.0	4	4	false	Mahuanggen	99.25	0	4	0	0.9951499469214437	false	0	Mahuanggen	92226		0.4163135593220339
2.773248407643312	0.0023732769813803434	0.3605879650895728	0.0	6	4	false	Mahuang	82.66666666666667	0	6	0	0.9953821656050955	false	0	Mahuang	245960		0.30359355638166047
3.140127388535032	0.0013365765060000551	0.3184584178498986	0.0	4	6	false	Machixian	114.5	0	4	0	0.9944267515923567	false	0	Machixian	83244		0.42992424242424243
2.778343949044586	0.003098332490940187	0.3599266391563503	0.0	6	4	false	Mabiancao	77.83333333333333	0	6	0	0.9953688959660297	false	0	Mabiancao	223086		0.2877652933832709
4.4726114649681525	0.0	0.22358302477926517	0.0	1	6	false	Lvdou	30.0	0	1	0	0.9909567409766454	false	0	Lvdou	0		0.0
4.026751592356688	0.0	0.24833913318570072	0.0	1	6	false	Lvcao	97.0	0	1	0	0.9921178343949045	false	0	Lvcao	0		0.0
2.8955414012738854	2.6892382692557105E-4	0.3453585569731632	0.0	3	4	false	Luxiancao	119.66666666666667	0	3	0	0.995063694267516	false	0	Luxiancao	45358		0.5297619047619048
4.026751592356688	0.0	0.24833913318570072	0.0	1	6	false	Luoshiteng	97.0	0	1	0	0.9921178343949045	false	0	Luoshiteng	0		0.0
3.746496815286624	0.0	0.2669160149608977	0.0	1	6	false	Luohanguo	137.0	0	1	0	0.9928476645435245	false	0	Luohanguo	0		0.0
2.918471337579618	7.733797683940163E-4	0.34264513312963774	0.0	4	4	false	Luobumaye	76.0	0	4	0	0.9950039808917198	false	0	Luobumaye	102324		0.35046728971962615
3.7770700636942673	3.336426536455157E-6	0.26475548060708265	0.0	2	6	false	Lulutong	2.5	0	2	0	0.9927680467091294	false	0	Lulutong	10		0.75
3.3668789808917197	8.132030499944198E-4	0.29701097237987134	0.0	3	6	false	Luhui	78.33333333333333	0	3	0	0.9938362526539278	false	0	Luhui	20542		0.3613707165109034
3.519745222929936	0.0	0.2841114730365545	0.0	1	6	false	Loulu	11.0	0	1	0	0.9934381634819532	false	0	Loulu	0		0.0
3.3643312101910827	0.0010872541449132027	0.29723589549413104	0.0	3	6	false	Longkui	80.66666666666667	0	3	0	0.9938428874734607	false	0	Longkui	29348		0.3671274961597542
3.1070063694267516	5.068606063274979E-4	0.32185321853218535	0.0	3	5	false	Longdan	50.666666666666664	0	3	0	0.9945130042462845	false	0	Longdan	29382		0.3425287356321839
2.956687898089172	1.2565643366508358E-4	0.33821628608358467	0.0	2	4	false	Lizhihe	111.0	0	2	0	0.9949044585987261	false	0	Lizhihe	22882		0.5472636815920398
3.746496815286624	0.0	0.2669160149608977	0.0	1	6	false	Linglingxiang	137.0	0	1	0	0.9928476645435245	false	0	Linglingxiang	0		0.0
3.1171974522292993	8.075961898213776E-4	0.3208009807928075	0.0	4	5	false	Liaodaqingye	37.0	0	4	0	0.994486464968153	false	0	Liaodaqingye	62380		0.2571428571428571
2.870063694267516	8.736780578681297E-4	0.3484243231247226	0.0	3	4	false	Lianzixin	97.66666666666667	0	3	0	0.995130042462845	false	0	Lianzixin	71090		0.4131054131054131
3.170700636942675	4.6165246322876286E-4	0.31538770590598636	0.0	3	6	false	Lianxu	142.66666666666666	0	3	0	0.9943471337579618	false	0	Lianxu	50172		0.5555555555555556
2.7936305732484077	0.002354214164372533	0.35795713634290927	0.0	6	4	false	Lianqiao	75.33333333333333	0	6	0	0.9953290870488322	false	0	Lianqiao	234356		0.2848020434227331
3.1452229299363057	8.111549751188988E-4	0.317942486836776	0.0	4	6	false	Lianqiancao	112.5	0	4	0	0.9944134819532908	false	0	Lianqiancao	68392		0.4305019305019305
3.4636942675159235	2.62000221462398E-4	0.2887090842221405	0.0	2	6	false	Liangtoujian	10.0	0	2	0	0.9935841295116773	false	0	Liangtoujian	7676		0.5
3.578343949044586	2.792693419451282E-5	0.27945888216447134	0.0	4	6	false	Liangmianzhen	5.0	0	4	0	0.9932855626326963	false	0	Liangmianzhen	1616		0.36363636363636365
3.448407643312102	0.0	0.28998891762098267	0.0	1	6	false	Lianfang	194.0	0	1	0	0.9936239384288746	false	0	Lianfang	0		0.0
3.084076433121019	0.002021122304854073	0.3242461792647666	0.0	7	5	false	Leigongteng	23.714285714285715	0	7	0	0.9945727176220807	false	0	Leigongteng	114808		0.15347490347490347
2.8012738853503185	0.001010511971336843	0.35698044565711684	0.0	4	4	false	Laoguancao	111.5	0	4	0	0.9953091825902335	false	0	Laoguancao	115026		0.425
4.4726114649681525	0.0	0.22358302477926517	0.0	1	6	false	Lajiao	30.0	0	1	0	0.9909567409766454	false	0	Lajiao	0		0.0
3.4127388535031846	1.6355279425175754E-4	0.2930197835013065	0.0	5	6	false	Kuxingren	11.2	0	5	0	0.9937168259023355	false	0	Kuxingren	4364		0.2318181818181818
2.7987261146496816	0.009580766200942148	0.3573054164770141	0.0	15	4	false	Kushen	24.466666666666665	0	15	0	0.9953158174097664	false	0	Kushen	557118		0.09386666666666667
3.789808917197452	0.0	0.2638655462184874	0.0	1	6	false	Kulianzi	2.0	0	1	0	0.992734872611465	false	0	Kulianzi	0		0.0
2.8878980891719745	2.5642892939741906E-4	0.3462726069695633	0.0	3	4	false	Kudingcha	124.33333333333333	0	3	0	0.9950835987261146	false	0	Kudingcha	48468		0.5433186490455213
3.580891719745223	1.4818328396321698E-5	0.2792600498043401	0.0	3	6	false	Kudiding	6.0	0	3	0	0.9932789278131634	false	0	Kudiding	838		0.45454545454545453
3.356687898089172	5.0375263458521436E-5	0.29791271347248577	0.0	2	6	false	Kuandonghua	165.5	0	2	0	0.9938627919320595	false	0	Kuandonghua	5884		0.7580645161290323
3.219108280254777	6.818888563294087E-4	0.3106450336367234	0.0	3	5	false	Juju	34.0	0	3	0	0.9942210721868365	false	0	Juju	57326		0.336734693877551
2.7656050955414013	0.0032137336510376525	0.36158452326116997	0.0	8	4	false	Juhua	67.0	0	8	0	0.9954020700636943	false	0	Juhua	353198		0.24444444444444444
3.4101910828025477	1.0187256496958162E-4	0.29323870003735525	0.0	3	6	false	Juhong	15.666666666666666	0	3	0	0.9937234607218683	false	0	Juhong	6804		0.38596491228070173
3.4509554140127388	1.326178365122507E-4	0.2897748246585456	0.0	3	5	false	Juemingzi	5.666666666666667	0	3	0	0.9936173036093418	false	0	Juemingzi	4336		0.3888888888888889
3.094267515923567	0.0032562491897618834	0.32317826265953065	0.0	10	5	false	Jixueteng	19.1	0	10	0	0.9945461783439491	false	0	Jixueteng	239576		0.12928571428571428
3.448407643312102	0.0	0.28998891762098267	0.0	1	6	false	Jixuecao	194.0	0	1	0	0.9936239384288746	false	0	Jixuecao	0		0.0
3.356687898089172	5.0375263458521436E-5	0.29791271347248577	0.0	2	6	false	Jixingzi	165.5	0	2	0	0.9938627919320595	false	0	Jixingzi	5884		0.7580645161290323
2.8853503184713376	9.929808715099671E-4	0.3465783664459161	0.0	4	4	false	Jishiteng	88.75	0	4	0	0.9950902335456475	false	0	Jishiteng	67352		0.3865638766519824
2.959235668789809	8.611979705738981E-5	0.3379250968575118	0.0	2	4	false	Jinzhanjuhua	117.5	0	2	0	0.9948978237791932	false	0	Jinzhanjuhua	22264		0.5825
2.778343949044586	0.004652018412837855	0.3599266391563503	0.0	8	4	false	Jinyinhua	60.0	0	8	0	0.9953688959660297	false	0	Jinyinhua	359748		0.22264150943396227
3.356687898089172	5.0375263458521436E-5	0.29791271347248577	0.0	2	6	false	Jinyingzi	165.5	0	2	0	0.9938627919320595	false	0	Jinyingzi	5884		0.7580645161290323
2.821656050955414	0.0016808214993321424	0.3544018058690745	0.0	6	4	false	Jinqiaomai	69.0	0	6	0	0.9952561040339702	false	0	Jinqiaomai	221496		0.272
2.8573248407643312	9.729141820184625E-4	0.3499777084262149	0.0	5	4	false	Jinqiancao	84.4	0	5	0	0.9951632165605097	false	0	Jinqiancao	115254		0.3518987341772152
3.402547770700637	1.6350188184778648E-4	0.29389741669786595	0.0	2	6	false	Jinlianhua	108.0	0	2	0	0.993743365180467	false	0	Jinlianhua	8720		0.5270935960591133
3.5987261146496814	7.128133771365443E-6	0.2778761061946903	0.0	2	6	false	Jinguolan	7.5	0	2	0	0.993232484076433	false	0	Jinguolan	634		0.5909090909090909
3.963057324840764	6.860825244049051E-5	0.25233044037287045	0.0	2	6	false	Jingjiesui	59.5	0	2	0	0.9922837048832273	false	0	Jingjiesui	3462		0.5571428571428572
3.2522292993630573	2.3279159702257142E-4	0.30748139443791617	0.0	2	6	false	Jingjie	145.5	0	2	0	0.9941348195329086	false	0	Jingjie	26076		0.6201716738197425
3.5426751592356687	1.8655501368537656E-5	0.2822725638259619	0.0	3	6	false	Jingdaji	4.0	0	3	0	0.9933784501061571	false	0	Jingdaji	1224		0.42857142857142855
3.2522292993630573	2.3279159702257142E-4	0.30748139443791617	0.0	2	6	false	Jinfeicao	145.5	0	2	0	0.9941348195329086	false	0	Jinfeicao	26076		0.6201716738197425
4.026751592356688	0.0	0.24833913318570072	0.0	1	6	false	Jindenglong	97.0	0	1	0	0.9921178343949045	false	0	Jindenglong	0		0.0
3.1019108280254777	6.147328161896548E-5	0.32238193018480493	0.0	2	5	false	Jili	89.0	0	2	0	0.9945262738853503	false	0	Jili	15990		0.5945945945945946
3.1503184713375796	1.8147530113161198E-4	0.317428224828144	0.0	2	5	false	Jiguanhua	69.0	0	2	0	0.994400212314225	false	0	Jiguanhua	27916		0.5396825396825397
3.537579617834395	0.0	0.28267915016204537	0.0	1	6	false	Jiezi	4.0	0	1	0	0.9933917197452229	false	0	Jiezi	0		0.0
3.963057324840764	6.860825244049051E-5	0.25233044037287045	0.0	2	6	false	Jiegeng	59.5	0	2	0	0.9922837048832273	false	0	Jiegeng	3462		0.5571428571428572
3.4178343949044585	0.0011734617041261324	0.29258292955646664	0.0	5	6	false	Jicai	8.8	0	5	0	0.9937035562632697	false	0	Jicai	55124		0.21666666666666667
2.9668789808917198	2.7852516380684077E-4	0.33705452984113354	0.0	2	4	false	Jiaoguolan	100.0	0	2	0	0.9948779193205946	false	0	Jiaoguolan	23876		0.5025380710659898
3.3414012738853502	0.0017410768688167174	0.2992756385817766	0.0	24	5	false	Jiangxiang	4.125	0	24	0	0.9939026008492569	false	0	Jiangxiang	112612		0.0744047619047619
2.8471337579617835	0.001197333734479734	0.3512304250559284	0.0	4	4	false	Huzhang	83.75	0	4	0	0.9951897558386412	false	0	Huzhang	121392		0.3419421487603306
4.026751592356688	0.0	0.24833913318570072	0.0	1	6	false	Huomaren	97.0	0	1	0	0.9921178343949045	false	0	Huomaren	0		0.0
2.7605095541401274	0.004416685078738887	0.3622519612367328	0.0	7	4	false	Huluba	69.42857142857143	0	7	0	0.9954153397027601	false	0	Huluba	246252		0.25065410779696495
3.4178343949044585	2.855160068062307E-5	0.29258292955646664	0.0	2	6	false	Hujisheng	23.5	0	2	0	0.9937035562632697	false	0	Hujisheng	710		0.5232558139534884
3.789808917197452	0.0	0.2638655462184874	0.0	1	6	false	Huhuanglian	2.0	0	1	0	0.992734872611465	false	0	Huhuanglian	0		0.0
2.9414012738853503	1.2142024743044647E-4	0.33997401472498917	0.0	2	4	false	Huercao	118.0	0	2	0	0.9949442675159236	false	0	Huercao	24944		0.5652173913043478
3.21656050955414	2.932471544985226E-4	0.3108910891089109	0.0	3	5	false	Huashengyi	38.666666666666664	0	3	0	0.9942277070063694	false	0	Huashengyi	43270		0.38047138047138046
2.859872611464968	0.003028268216764325	0.34966592427616927	0.0	6	4	false	Huangyaozi	65.16666666666667	0	6	0	0.9951565817409765	false	0	Huangyaozi	165560		0.2730496453900709
3.264968152866242	0.0016750840954948426	0.30628170113148656	0.0	9	5	false	Huangqin	11.555555555555555	0	9	0	0.9941016454352442	false	0	Huangqin	88060		0.1370851370851371
2.867515923566879	0.002740669014496394	0.3487338960462017	0.0	8	4	false	Huangqi	50.75	0	8	0	0.9951366772823779	false	0	Huangqi	255186		0.21630434782608696
2.9312101910828026	0.002143266501106191	0.3411560191221208	0.0	7	4	false	Huanglian	34.714285714285715	0	7	0	0.9949708067940551	false	0	Huanglian	197448		0.1636615811373093
3.3821656050955413	0.0011288637576817118	0.2956685499058381	0.0	5	5	false	Huangjing	10.8	0	5	0	0.9937964437367303	false	0	Huangjing	31252		0.245
2.921019108280255	0.003957811941808469	0.3423462712603576	0.0	10	4	false	Huangbo	25.4	0	10	0	0.9949973460721869	false	0	Huangbo	272884		0.1178743961352657
3.43312101910828	9.612992014958179E-5	0.2912801484230056	0.0	4	6	false	Huajuhong	10.5	0	4	0	0.9936637473460722	false	0	Huajuhong	6280		0.3392857142857143
3.448407643312102	0.0	0.28998891762098267	0.0	1	6	false	Huajiao	194.0	0	1	0	0.9936239384288746	false	0	Huajiao	0		0.0
3.3184713375796178	9.046450591104235E-4	0.30134357005758156	0.0	5	6	false	Huaijiao	71.2	0	5	0	0.993962314225053	false	0	Huaijiao	24152		0.3147982062780269
2.8980891719745223	1.979683421348767E-4	0.34505494505494505	0.0	3	4	false	Huaihua	124.0	0	3	0	0.9950570594479831	false	0	Huaihua	44138		0.5515695067264574
4.6968152866242034	0.0	0.21291022511526989	0.0	1	6	false	Hongshen	6.0	0	1	0	0.9903728768577494	false	0	Hongshen	0		0.0
2.905732484076433	0.0024085560212562646	0.3441473038141166	0.0	9	4	false	Hongqi	29.88888888888889	0	9	0	0.9950371549893843	false	0	Hongqi	196034		0.13499480789200416
2.773248407643312	0.002759733493580462	0.3605879650895728	0.0	6	4	false	Honghua	79.16666666666667	0	6	0	0.9953821656050955	false	0	Honghua	166570		0.2905824039653036
3.476433121019108	7.349650711984351E-4	0.287651154268963	0.0	3	6	false	Hezi	7.333333333333333	0	3	0	0.9935509554140127	false	0	Hezi	3810		0.3333333333333333
2.872611464968153	7.560689796039939E-4	0.3481152993348115	0.0	5	4	false	Heye	82.4	0	5	0	0.9951234076433121	false	0	Heye	122466		0.3523809523809524
3.519745222929936	0.0	0.2841114730365545	0.0	1	6	false	Hetaoren	18.0	0	1	0	0.9934381634819532	false	0	Hetaoren	0		0.0
3.4280254777070063	6.566287724586617E-5	0.2917131178000743	0.0	2	6	false	Heizhima	22.0	0	2	0	0.993677016985138	false	0	Heizhima	6160		0.5121951219512195
3.448407643312102	0.0	0.28998891762098267	0.0	1	6	false	Haizao	194.0	0	1	0	0.9936239384288746	false	0	Haizao	0		0.0
3.575796178343949	9.339915150342534E-6	0.27965799786248663	0.0	3	6	false	Haitongpi	2.6666666666666665	0	3	0	0.9932921974522294	false	0	Haitongpi	398		0.5555555555555556
3.6828025477707005	1.1739237760185881E-4	0.2715323417502594	0.0	2	6	false	Haijinsha	79.5	0	2	0	0.9930135350318472	false	0	Haijinsha	6038		0.5233333333333333
3.535031847133758	4.890827057649517E-4	0.2828828828828829	0.0	6	6	false	Haifengteng	2.8333333333333335	0	6	0	0.9933983545647558	false	0	Haifengteng	8872		0.3055555555555556
2.8878980891719745	0.002526582075162437	0.3462726069695633	0.0	7	4	false	Gusuibu	46.142857142857146	0	7	0	0.9950835987261146	false	0	Gusuibu	242512		0.20243433696348495
2.9668789808917198	9.306414626858758E-4	0.33705452984113354	0.0	3	4	false	Gujingcao	66.66666666666667	0	3	0	0.9948779193205946	false	0	Gujingcao	52196		0.33503401360544216
3.3694267515923566	1.5479763055867843E-5	0.29678638941398866	0.0	2	6	false	Guizhi	35.0	0	2	0	0.9938296178343949	false	0	Guizhi	526		0.5964912280701754
2.870063694267516	8.736780578681296E-4	0.3484243231247226	0.0	3	4	false	Guizhencao	97.66666666666667	0	3	0	0.995130042462845	false	0	Guizhencao	71090		0.4131054131054131
2.9006369426751593	2.7561751576087663E-4	0.3447518664909969	0.0	3	4	false	Guijianyu	116.33333333333333	0	3	0	0.9950504246284502	false	0	Guijianyu	48618		0.5195195195195195
3.1070063694267516	4.2201787942169834E-4	0.32185321853218535	0.0	3	5	false	Guanzhong	52.333333333333336	0	3	0	0.9945130042462845	false	0	Guanzhong	42082		0.35402298850574715
2.785987261146497	0.0013036233099706373	0.3589391860996799	0.0	5	4	false	Guanyejinsitao	99.6	0	5	0	0.9953489915074311	false	0	Guanyejinsitao	182110		0.3720754716981132
2.905732484076433	0.0036436802881196157	0.3441473038141166	0.0	10	4	false	Guanhuangbo	27.6	0	10	0	0.9950371549893843	false	0	Guanhuangbo	295240		0.12488262910798122
2.8547770700636943	0.0014492804684337571	0.3502900490852298	0.0	6	4	false	Guangzao	67.16666666666667	0	6	0	0.9951698513800425	false	0	Guangzao	171896		0.27918424753867793
2.9694267515923567	6.337316082968504E-4	0.33676533676533676	0.0	3	4	false	Guanghuoxiang	67.0	0	3	0	0.9948712845010615	false	0	Guanghuoxiang	47058		0.3384615384615385
4.554140127388535	0.0	0.2195804195804196	0.0	1	6	false	Guadi	18.0	0	1	0	0.9907444267515925	false	0	Guadi	0		0.0
2.877707006369427	0.004395451147234658	0.3474988933156264	0.0	10	4	false	Gouteng	37.3	0	10	0	0.9951101380042463	false	0	Gouteng	332610		0.16205357142857144
2.9694267515923567	4.007962765262208E-4	0.33676533676533676	0.0	2	4	false	Gouqizi	99.5	0	2	0	0.9948712845010615	false	0	Gouqizi	22122		0.5025510204081632
2.877707006369427	6.438100304627385E-4	0.3474988933156264	0.0	4	4	false	Gouguye	97.75	0	4	0	0.9951101380042463	false	0	Gouguye	88662		0.4206521739130435
3.570700636942675	2.3700284677216164E-5	0.28005708169818055	0.0	3	6	false	Gonglaomu	8.666666666666666	0	3	0	0.9933054670912952	false	0	Gonglaomu	1406		0.5111111111111111
2.859872611464968	0.004189069257659719	0.34966592427616927	0.0	10	4	false	Gehua	38.4	0	10	0	0.9951565817409765	false	0	Gehua	332618		0.1619047619047619
3.4738853503184712	1.0057148019886821E-5	0.2878621195452879	0.0	2	6	false	Gegen	12.0	0	2	0	0.9935575902335456	false	0	Gegen	270		0.5789473684210527
2.8853503184713376	0.0023756601549578603	0.3465783664459161	0.0	7	4	false	Gaoliangjiang	54.57142857142857	0	7	0	0.9950902335456475	false	0	Gaoliangjiang	213328		0.23915816326530612
3.4	2.4220772533108863E-4	0.29411764705882354	0.0	3	6	false	Gansong	14.333333333333334	0	3	0	0.99375	false	0	Gansong	9580		0.3333333333333333
2.648407643312102	0.05058779159806846	0.3775853775853776	0.0	79	4	false	Gancao	7.594936708860759	0	79	0	0.9957072717622081	false	0	Gancao	3281718		0.026918109015758203
3.789808917197452	0.0	0.2638655462184874	0.0	1	6	false	Fuzi	2.0	0	1	0	0.992734872611465	false	0	Fuzi	0		0.0
3.889171974522293	4.7574550485423716E-4	0.2571241401899771	0.0	3	6	false	Fuping	46.666666666666664	0	3	0	0.9924761146496816	false	0	Fuping	11112		0.3774104683195592
2.9006369426751593	3.534647616307087E-4	0.3447518664909969	0.0	3	4	false	Fupenzi	116.33333333333333	0	3	0	0.9950504246284502	false	0	Fupenzi	46586		0.5195195195195195
2.90828025477707	3.879704911314499E-4	0.34384581690757776	0.0	3	4	false	Fengyancao	112.66666666666667	0	3	0	0.9950305201698514	false	0	Fengyancao	44104		0.5098934550989346
3.356687898089172	5.0375263458521436E-5	0.29791271347248577	0.0	2	6	false	Fengxiantougucao	165.5	0	2	0	0.9938627919320595	false	0	Fengxiantougucao	5884		0.7580645161290323
3.2522292993630573	2.3279159702257142E-4	0.30748139443791617	0.0	2	6	false	Fengweicao	145.5	0	2	0	0.9941348195329086	false	0	Fengweicao	26076		0.6201716738197425
4.554140127388535	0.0	0.2195804195804196	0.0	1	6	false	Fenbixie	18.0	0	1	0	0.9907444267515925	false	0	Fenbixie	0		0.0
3.746496815286624	0.0	0.2669160149608977	0.0	1	6	false	Fanxieye	137.0	0	1	0	0.9928476645435245	false	0	Fanxieye	0		0.0
3.4229299363057324	2.987798306056065E-4	0.29214737625604764	0.0	7	5	false	Fangfeng	4.571428571428571	0	7	0	0.9936902866242039	false	0	Fangfeng	17446		0.18796992481203006
2.8878980891719745	2.5642892939741906E-4	0.3462726069695633	0.0	3	4	false	Fanbaicao	124.33333333333333	0	3	0	0.9950835987261146	false	0	Fanbaicao	48468		0.5433186490455213
2.872611464968153	0.001707581883612053	0.3481152993348115	0.0	6	4	false	Ercha	67.5	0	6	0	0.9951234076433121	false	0	Ercha	172626		0.2891304347826087
2.951592356687898	9.687640616742413E-4	0.33880017263703066	0.0	4	4	false	Ebushicao	52.25	0	4	0	0.9949177282377919	false	0	Ebushicao	73546		0.25497512437810943
2.8878980891719745	2.5642892939741906E-4	0.3462726069695633	0.0	3	4	false	Duzhongye	124.33333333333333	0	3	0	0.9950835987261146	false	0	Duzhongye	48468		0.5433186490455213
2.8420382165605096	0.005725199691733166	0.35186015239802776	0.0	9	4	false	Duzhong	44.666666666666664	0	9	0	0.995203025477707	false	0	Duzhong	291696		0.18270571827057183
3.6369426751592355	7.4220449040538566E-6	0.27495621716287216	0.0	2	6	false	Duhuo	4.0	0	2	0	0.9931329617834396	false	0	Duhuo	236		0.6
3.6853503184713374	0.0	0.2713446249567923	0.0	1	6	false	Duanxueliu	5.0	0	1	0	0.9930069002123142	false	0	Duanxueliu	0		0.0
2.8522292993630574	0.0041068105655143	0.3506029477445288	0.0	8	4	false	Doukou	38.125	0	8	0	0.9951764861995754	false	0	Doukou	300400		0.1573093220338983
3.2522292993630573	2.3279159702257142E-4	0.30748139443791617	0.0	2	6	false	Dongkuiguo	145.5	0	2	0	0.9941348195329086	false	0	Dongkuiguo	26076		0.6201716738197425
4.4726114649681525	0.0	0.22358302477926517	0.0	1	6	false	Dongguapi	30.0	0	1	0	0.9909567409766454	false	0	Dongguapi	0		0.0
2.910828025477707	6.156528745882003E-4	0.3435448577680525	0.0	3	4	false	Diyu	111.0	0	3	0	0.9950238853503185	false	0	Diyu	46570		0.5045871559633027
3.356687898089172	5.0375263458521436E-5	0.29791271347248577	0.0	2	6	false	Dingxiang	165.5	0	2	0	0.9938627919320595	false	0	Dingxiang	5884		0.7580645161290323
2.9006369426751593	3.534647616307087E-4	0.3447518664909969	0.0	3	4	false	Dijincao	116.33333333333333	0	3	0	0.9950504246284502	false	0	Dijincao	46586		0.5195195195195195
4.533757961783439	0.0	0.22056757516156225	0.0	1	6	false	Digupi	22.0	0	1	0	0.9907975053078556	false	0	Digupi	0		0.0
3.356687898089172	5.0375263458521436E-5	0.29791271347248577	0.0	2	6	false	Diercao	165.5	0	2	0	0.9938627919320595	false	0	Diercao	5884		0.7580645161290323
2.7681528662420383	0.003300624975056425	0.3612517257248044	0.0	7	4	false	Dengzhanxixin	69.0	0	7	0	0.9953954352441614	false	0	Dengzhanxixin	270028		0.2518518518518518
3.211464968152866	0.001698861141844446	0.3113843712812376	0.0	6	5	false	Dengxincao	18.0	0	6	0	0.9942409766454352	false	0	Dengxincao	143338		0.17346938775510204
2.956687898089172	1.2565643366508358E-4	0.33821628608358467	0.0	2	4	false	Dazaojia	111.0	0	2	0	0.9949044585987261	false	0	Dazaojia	22882		0.5472636815920398
2.8802547770700637	0.0022340213541166168	0.3471915081822203	0.0	5	4	false	Dazao	58.2	0	5	0	0.9951035031847134	false	0	Dazao	145018		0.25087719298245614
3.4968152866242037	8.406114031303579E-6	0.2859744990892532	0.0	2	6	false	Daxueteng	8.0	0	2	0	0.9934978768577495	false	0	Daxueteng	174		0.5384615384615384
3.445859872611465	1.925388401902034E-4	0.2902033271719039	0.0	4	5	false	Daqingye	6.25	0	4	0	0.9936305732484075	false	0	Daqingye	10294		0.328125
3.1630573248407643	0.008899154328919854	0.31614981876761983	0.0	22	5	false	Danshen	6.5	0	22	0	0.9943670382165605	false	0	Danshen	587210		0.054455445544554455
3.2063694267515923	9.830539794657683E-4	0.3118792212951927	0.0	4	5	false	Dangshen	27.0	0	4	0	0.9942542462845011	false	0	Dangshen	76572		0.2549019607843137
3.565605095541401	0.0	0.28045730618077885	0.0	1	6	false	Dandouchi	5.0	0	1	0	0.993318736730361	false	0	Dandouchi	0		0.0
3.4636942675159235	0.0	0.2887090842221405	0.0	1	6	false	Daidaihua	24.0	0	1	0	0.9935841295116773	false	0	Daidaihua	0		0.0
3.4254777070063693	1.4099588060819684E-4	0.2919300855336556	0.0	3	5	false	Dahuang	9.0	0	3	0	0.9936836518046709	false	0	Dahuang	3668		0.36363636363636365
3.4535031847133757	0.0	0.2895610475839174	0.0	1	6	false	Dafupi	28.0	0	1	0	0.9936106687898089	false	0	Dafupi	0		0.0
3.1656050955414012	0.0010471367030844467	0.3158953722334004	0.0	4	5	false	Dafengzi	36.25	0	4	0	0.9943604033970276	false	0	Dafengzi	74844		0.298728813559322
3.084076433121019	8.463341850845127E-5	0.3242461792647666	0.0	2	5	false	Congbai	89.5	0	2	0	0.9945727176220807	false	0	Congbai	17640		0.5709677419354838
3.878980891719745	7.337640143492887E-4	0.25779967159277506	0.0	3	6	false	Chushiziu	48.333333333333336	0	3	0	0.9925026539278132	false	0	Chushiziu	14712		0.3697916666666667
3.356687898089172	5.0375263458521436E-5	0.29791271347248577	0.0	2	6	false	Chunpi	165.5	0	2	0	0.9938627919320595	false	0	Chunpi	5884		0.7580645161290323
2.8496815286624204	0.001033999824138277	0.35091640590075995	0.0	4	4	false	Chuipencao	85.75	0	4	0	0.9951831210191083	false	0	Chuipencao	129756		0.3516597510373444
3.789808917197452	0.0	0.2638655462184874	0.0	1	6	false	Chuanxiong	2.0	0	1	0	0.992734872611465	false	0	Chuanxiong	0		0.0
3.443312101910828	1.1848459016072873E-4	0.29041805401405846	0.0	5	5	false	Chuanxinlian	4.4	0	5	0	0.9936372080679406	false	0	Chuanxinlian	7716		0.26153846153846155
3.4738853503184712	2.968959975790845E-5	0.2878621195452879	0.0	4	6	false	Chuanshegan	5.0	0	4	0	0.9935575902335456	false	0	Chuanshegan	350		0.36363636363636365
2.9745222929936306	4.2766266104809857E-4	0.3361884368308351	0.0	2	4	false	Chuanniuxi	98.0	0	2	0	0.9948580148619958	false	0	Chuanniuxi	25656		0.5
2.9745222929936306	4.2766266104809857E-4	0.3361884368308351	0.0	2	4	false	Chuanlianzi	98.0	0	2	0	0.9948580148619958	false	0	Chuanlianzi	25656		0.5
3.356687898089172	5.0683721070274734E-5	0.29791271347248577	0.0	3	6	false	Chixiaodou	27.333333333333332	0	3	0	0.9938627919320595	false	0	Chixiaodou	1094		0.43169398907103823
3.2955414012738853	8.452332341945462E-4	0.3034402783146502	0.0	5	5	false	Chishao	16.2	0	5	0	0.9940220276008492	false	0	Chishao	23736		0.2235294117647059
3.448407643312102	0.0	0.28998891762098267	0.0	1	6	false	Cheqianzi	194.0	0	1	0	0.9936239384288746	false	0	Cheqianzi	0		0.0
3.9401273885350316	8.817970873585356E-5	0.2537989007436146	0.0	2	6	false	Cheqiancao	56.0	0	2	0	0.9923434182590234	false	0	Cheqiancao	4058		0.5238095238095238
2.9719745222929936	5.744565011728337E-4	0.3364766395199314	0.0	3	4	false	Chenxiang	66.66666666666667	0	3	0	0.9948646496815287	false	0	Chenxiang	51310		0.3384879725085911
3.440764331210191	9.720569205852943E-6	0.29063309885227695	0.0	2	6	false	Chenpi	17.0	0	2	0	0.9936438428874735	false	0	Chenpi	166		0.5925925925925926
2.8955414012738854	7.863769928340228E-4	0.3453585569731632	0.0	4	4	false	Chaihu	93.5	0	4	0	0.995063694267516	false	0	Chaihu	85528		0.4147982062780269
3.356687898089172	5.0375263458521436E-5	0.29791271347248577	0.0	2	6	false	Cebaiye	165.5	0	2	0	0.9938627919320595	false	0	Cebaiye	5884		0.7580645161290323
2.946496815286624	7.577061715715787E-4	0.3393860786856896	0.0	4	4	false	Caoguo	59.0	0	4	0	0.9949309978768577	false	0	Caoguo	71320		0.2857142857142857
4.4726114649681525	0.0	0.22358302477926517	0.0	1	6	false	Cansha	30.0	0	1	0	0.9909567409766454	false	0	Cansha	0		0.0
3.4535031847133757	0.0	0.2895610475839174	0.0	1	5	false	Cangzhu	14.0	0	1	0	0.9936106687898089	false	0	Cangzhu	0		0.0
3.4509554140127388	9.712620943570606E-5	0.2897748246585456	0.0	2	5	false	Cangerzi	7.5	0	2	0	0.9936173036093418	false	0	Cangerzi	3676		0.5
2.872611464968153	9.90747432955354E-4	0.3481152993348115	0.0	5	4	false	Buzhaye	79.4	0	5	0	0.9951234076433121	false	0	Buzhaye	96300		0.3393939393939394
3.137579617834395	7.913218059050904E-4	0.31871701177425904	0.0	4	5	false	Bohe	38.5	0	4	0	0.9944333864118896	false	0	Bohe	43348		0.29069767441860467
3.4535031847133757	0.0	0.2895610475839174	0.0	1	6	false	Binglang	28.0	0	1	0	0.9936106687898089	false	0	Binglang	0		0.0
2.9694267515923567	0.0012902998250785215	0.33676533676533676	0.0	4	4	false	Bichengqie	50.0	0	4	0	0.9948712845010615	false	0	Bichengqie	76974		0.25257731958762886
2.7961783439490446	8.427962062124619E-4	0.357630979498861	0.0	4	4	false	Bianxu	117.5	0	4	0	0.9953224522292993	false	0	Bianxu	117554		0.4446564885496183
4.026751592356688	0.0	0.24833913318570072	0.0	1	6	false	Biandouhua	97.0	0	1	0	0.9921178343949045	false	0	Biandouhua	0		0.0
3.789808917197452	0.0	0.2638655462184874	0.0	1	6	false	Beiwuweizi	2.0	0	1	0	0.992734872611465	false	0	Beiwuweizi	0		0.0
3.448407643312102	0.0	0.28998891762098267	0.0	1	6	false	Beishashen	194.0	0	1	0	0.9936239384288746	false	0	Beishashen	0		0.0
4.026751592356688	0.0	0.24833913318570072	0.0	1	6	false	Beiliujinu	97.0	0	1	0	0.9921178343949045	false	0	Beiliujinu	0		0.0
3.5121019108280254	1.4351714654746697E-4	0.2847297787450127	0.0	3	6	false	Beidougen	3.3333333333333335	0	3	0	0.9934580679405519	false	0	Beidougen	4826		0.3888888888888889
3.4178343949044585	9.249936681379557E-4	0.29258292955646664	0.0	4	5	false	Baqia	7.25	0	4	0	0.9937035562632697	false	0	Baqia	17834		0.2717391304347826
2.824203821656051	0.0025968283549543097	0.3540820929183581	0.0	7	4	false	Banzhilian	49.42857142857143	0	7	0	0.9952494692144374	false	0	Banzhilian	234626		0.19527649769585254
3.4662420382165604	8.181239732005866E-5	0.28849687614847486	0.0	2	6	false	Banxia	9.0	0	2	0	0.9935774946921444	false	0	Banxia	5972		0.5
3.789808917197452	0.0	0.2638655462184874	0.0	1	6	false	Banmao	2.0	0	1	0	0.992734872611465	false	0	Banmao	0		0.0
3.356687898089172	0.0015437789519384423	0.29791271347248577	0.0	9	5	false	Banlangen	6.888888888888889	0	9	0	0.9938627919320595	false	0	Banlangen	87436		0.13695090439276486
2.7987261146496816	0.0011715166775656514	0.3573054164770141	0.0	5	4	false	Banbianlian	93.0	0	5	0	0.9953158174097664	false	0	Banbianlian	133446		0.35384615384615387
3.784713375796178	2.2747952684258416E-6	0.26422080107707846	0.0	2	6	false	Bajitian	2.5	0	2	0	0.9927481422505308	false	0	Bajitian	4		0.75
3.354140127388535	0.0011719246876692982	0.29813900493733386	0.0	3	6	false	Bajiaolian	111.0	0	3	0	0.9938694267515924	false	0	Bajiaolian	21304		0.5069124423963134
2.7961783439490446	8.427962062124619E-4	0.357630979498861	0.0	4	4	false	Bajiaohuixiang	117.5	0	4	0	0.9953224522292993	false	0	Bajiaohuixiang	117554		0.4446564885496183
3.784713375796178	0.0	0.26422080107707846	0.0	1	6	false	Baizhi	4.0	0	1	0	0.9927481422505308	false	0	Baizhi	0		0.0
3.4993630573248407	4.2360266572971276E-4	0.2857662904987259	0.0	2	6	false	Baiyaozi	7.5	0	2	0	0.9934912420382166	false	0	Baiyaozi	1880		0.5
2.859872611464968	6.410740086484917E-4	0.34966592427616927	0.0	3	4	false	Baixianpi	101.66666666666667	0	3	0	0.9951565817409765	false	0	Baixianpi	74566		0.42296918767507
3.4254777070063693	3.766282698728469E-5	0.2919300855336556	0.0	2	6	false	Baitouweng	22.0	0	2	0	0.9936836518046709	false	0	Baitouweng	1472		0.5121951219512195
3.078980891719745	5.708374849318368E-4	0.3247827885808854	0.0	3	5	false	Baishao	61.0	0	3	0	0.9945859872611464	false	0	Baishao	22276		0.38461538461538464
3.529936305732484	5.919340680173358E-5	0.28329123060267053	0.0	5	6	false	Baiqucai	7.0	0	5	0	0.9934116242038217	false	0	Baiqucai	2334		0.375
4.026751592356688	0.0	0.24833913318570072	0.0	1	6	false	Baimaoxiakucao	97.0	0	1	0	0.9921178343949045	false	0	Baimaoxiakucao	0		0.0
2.9235668789808917	5.234669644275927E-4	0.3420479302832244	0.0	4	4	false	Bailian	67.75	0	4	0	0.994990711252654	false	0	Bailian	71616		0.31485849056603776
2.78343949044586	0.003671484544641835	0.35926773455377575	0.0	7	4	false	Baijiangcao	67.0	0	7	0	0.995355626326964	false	0	Baijiangcao	214426		0.25
3.568152866242038	3.342858673816133E-5	0.2802570510531953	0.0	5	6	false	Baiji	2.2	0	5	0	0.9933121019108281	false	0	Baiji	796		0.6
2.9745222929936306	4.276626610480984E-4	0.3361884368308351	0.0	2	4	false	Baihuasheshecao	98.0	0	2	0	0.9948580148619958	false	0	Baihuasheshecao	25656		0.5
3.7796178343949043	0.0	0.26457701381867205	0.0	1	6	false	Baihuacaizi	4.0	0	1	0	0.9927614118895965	false	0	Baihuacaizi	0		0.0
3.789808917197452	0.0	0.2638655462184874	0.0	1	6	false	Baihe	2.0	0	1	0	0.992734872611465	false	0	Baihe	0		0.0
2.8140127388535032	0.0033185730923820608	0.3553644182888185	0.0	7	4	false	Baiguo	67.71428571428571	0	7	0	0.995276008492569	false	0	Baiguo	255414		0.2647392290249433
3.4687898089171973	4.451180212779051E-5	0.2882849798016893	0.0	3	6	false	Baibu	8.0	0	3	0	0.9935708598726114	false	0	Baibu	3250		0.3684210526315789
4.4726114649681525	0.0	0.22358302477926517	0.0	1	6	false	Baibiandou	30.0	0	1	0	0.9909567409766454	false	0	Baibiandou	0		0.0
3.789808917197452	0.0	0.2638655462184874	0.0	1	6	false	Anxixiang	2.0	0	1	0	0.992734872611465	false	0	Anxixiang	0		0.0
2.959235668789809	1.3299128446248238E-4	0.3379250968575118	0.0	2	4	false	Aiye	106.0	0	2	0	0.9948978237791932	false	0	Aiye	25024		0.525
2.910828025477707	3.1424717485186744E-4	0.3435448577680525	0.0	3	4	false	Aidicha	111.66666666666667	0	3	0	0.9950238853503185	false	0	Aidicha	41570		0.5076452599388379
3.751592356687898	1.2669074795366883E-4	0.266553480475382	0.0	2	5	false	MOL009135	8.0	0	2	0	0.9928343949044586	false	0	MOL009135	1818	MOL	0.5
3.6878980891719744	1.358698203314556E-4	0.27115716753022456	0.0	3	5	false	MOL007154	14.0	0	3	0	0.9930002653927813	false	0	MOL007154	5608	MOL	0.35135135135135137
3.535031847133758	0.006498627543498546	0.2828828828828829	0.0	22	5	false	MOL001689	4.590909090909091	0	22	0	0.9933983545647558	false	0	MOL001689	371340	MOL	0.08977272727272727
2.7656050955414013	0.009867017709783916	0.36158452326116997	0.0	13	4	false	TP53	31.23076923076923	0	13	0	0.9954020700636943	false	0	TP53	324500	Gene	0.11407837445573295
3.698089171974522	5.375139610214473E-5	0.2704099207716156	0.0	2	5	false	MOL013079	13.5	0	2	0	0.9929737261146497	false	0	MOL013079	1104	MOL	0.5208333333333334
3.6496815286624202	6.162484127955952E-5	0.27399650959860383	0.0	3	5	false	MOL003680	14.666666666666666	0	3	0	0.9930997876857749	false	0	MOL003680	1562	MOL	0.44086021505376344
3.657324840764331	1.0107406232774168E-4	0.2734238941135493	0.0	3	5	false	MOL002662	11.666666666666666	0	3	0	0.9930798832271762	false	0	MOL002662	3056	MOL	0.367816091954023
3.6420382165605094	1.0293590453413957E-4	0.2745715285064708	0.0	4	5	false	MOL003627	12.25	0	4	0	0.9931196921443736	false	0	MOL003627	8812	MOL	0.3515625
3.698089171974522	0.0051959019090202	0.2704099207716156	0.0	6	5	false	MOL005344	5.0	0	6	0	0.9929737261146497	false	0	MOL005344	53812	MOL	0.2
3.6496815286624202	2.7250109455179914E-4	0.27399650959860383	0.0	3	5	false	MOL007088	15.0	0	3	0	0.9930997876857749	false	0	MOL007088	6304	MOL	0.34146341463414637
3.52484076433121	0.0028222253107350512	0.2837007589447055	0.0	11	5	false	MOL000471	6.454545454545454	0	11	0	0.9934248938428875	false	0	MOL000471	41180	MOL	0.12684989429175475
3.7210191082802546	0.0	0.26874358096542283	0.0	1	5	false	MOL001592	20.0	0	1	0	0.9929140127388535	false	0	MOL001592	0	MOL	0.0
3.6318471337579616	9.459170500723152E-4	0.2753419852683269	0.0	6	5	false	MOL005944	9.333333333333334	0	6	0	0.9931462314225054	false	0	MOL005944	20720	MOL	0.24509803921568626
3.667515923566879	2.2358175854523253E-4	0.2726641194859326	0.0	3	5	false	MOL004575	9.333333333333334	0	3	0	0.9930533439490445	false	0	MOL004575	2830	MOL	0.36231884057971014
3.6726114649681527	7.586117737450775E-4	0.27228581338883107	0.0	4	5	false	MOL001924	7.75	0	4	0	0.9930400743099788	false	0	MOL001924	6498	MOL	0.27
3.535031847133758	0.0028624729004562348	0.2828828828828829	0.0	13	5	false	MOL002322	6.0	0	13	0	0.9933983545647558	false	0	MOL002322	86066	MOL	0.1111111111111111
2.7222929936305733	0.02163022997211029	0.3673373888628919	0.0	20	4	false	TNF	26.3	0	20	0	0.9955148619957538	false	0	TNF	442728	Gene	0.092
3.6420382165605094	1.7158291819720342E-4	0.2745715285064708	0.0	4	5	false	MOL003187	11.25	0	4	0	0.9931196921443736	false	0	MOL003187	4346	MOL	0.3416666666666667
3.884076433121019	6.817239031484013E-6	0.25746146277468024	0.0	2	5	false	MOL001714	4.0	0	2	0	0.9924893842887473	false	0	MOL001714	962	MOL	0.6
3.086624203821656	0.00204367133481712	0.32397853900123813	0.0	5	4	false	MAPK8	32.8	0	5	0	0.9945660828025478	false	0	MAPK8	48014	Gene	0.2163265306122449
3.751592356687898	1.0434127245830608E-5	0.266553480475382	0.0	2	5	false	MOL007424	6.5	0	2	0	0.9928343949044586	false	0	MOL007424	262	MOL	0.55
2.9261146496815287	0.0018539437087793363	0.34175010883761425	0.0	5	4	false	HIF1A	48.0	0	5	0	0.9949840764331209	false	0	HIF1A	52342	Gene	0.22380952380952382
3.445859872611465	0.0	0.2902033271719039	0.0	1	4	false	FOXO1	11.0	0	1	0	0.9936305732484075	false	0	FOXO1	0	Gene	0.0
2.6636942675159236	9.390586577568011E-4	0.3754184600669536	0.0	2	5	false	MOL006210	194.0	0	2	0	0.9956674628450105	false	0	MOL006210	34592	MOL	0.5012987012987012
2.7910828025477707	7.22467048329829E-4	0.35828388863532634	0.0	2	5	false	MOL013177	193.5	0	2	0	0.9953357218683653	false	0	MOL013177	19302	MOL	0.5026109660574413
2.7910828025477707	4.2192036050087915E-4	0.35828388863532634	0.0	2	5	false	MOL007736	195.0	0	2	0	0.9953357218683653	false	0	MOL007736	92556	MOL	0.5065274151436031
2.7910828025477707	4.2192036050087915E-4	0.35828388863532634	0.0	2	5	false	MOL007728	195.0	0	2	0	0.9953357218683653	false	0	MOL007728	92556	MOL	0.5065274151436031
2.7910828025477707	4.2192036050087915E-4	0.35828388863532634	0.0	2	5	false	MOL007722	195.0	0	2	0	0.9953357218683653	false	0	MOL007722	92556	MOL	0.5065274151436031
2.7910828025477707	4.2192036050087915E-4	0.35828388863532634	0.0	2	5	false	MOL007716	195.0	0	2	0	0.9953357218683653	false	0	MOL007716	92556	MOL	0.5065274151436031
2.7910828025477707	4.2192036050087915E-4	0.35828388863532634	0.0	2	5	false	MOL007715	195.0	0	2	0	0.9953357218683653	false	0	MOL007715	92556	MOL	0.5065274151436031
2.7910828025477707	4.2192036050087915E-4	0.35828388863532634	0.0	2	5	false	MOL007714	195.0	0	2	0	0.9953357218683653	false	0	MOL007714	92556	MOL	0.5065274151436031
2.656050955414013	4.397097201795277E-4	0.3764988009592326	0.0	2	5	false	MOL007743	194.0	0	2	0	0.9956873673036094	false	0	MOL007743	21332	MOL	0.5026041666666666
2.6356687898089173	5.841255801779724E-4	0.3794103431609473	0.0	2	5	false	MOL004561	194.0	0	2	0	0.9957404458598726	false	0	MOL004561	35542	MOL	0.5012987012987012
2.694267515923567	3.357399727033648E-4	0.37115839243498816	0.0	2	5	false	MOL013435	195.5	0	2	0	0.9955878450106157	false	0	MOL013435	22836	MOL	0.5065104166666666
2.7910828025477707	0.0025477707006369443	0.35828388863532634	0.0	2	5	false	MOL004446	192.5	0	2	0	0.9953357218683653	false	0	MOL004446	92576	MOL	0.5
2.5745222929936307	6.35339871792461E-4	0.388421573478476	0.0	2	5	false	MOL013425	194.5	0	2	0	0.9958996815286625	false	0	MOL013425	56486	MOL	0.5012953367875648
2.788535031847134	0.0010314615291286441	0.3586112380082229	0.0	2	5	false	MOL010412	193.5	0	2	0	0.9953423566878982	false	0	MOL010412	5196	MOL	0.5013020833333334
2.788535031847134	0.0010314615291286441	0.3586112380082229	0.0	2	5	false	MOL010396	193.5	0	2	0	0.9953423566878982	false	0	MOL010396	5196	MOL	0.5013020833333334
2.5745222929936307	6.363712045592233E-4	0.388421573478476	0.0	2	5	false	MOL005578	194.5	0	2	0	0.9958996815286625	false	0	MOL005578	56454	MOL	0.5012953367875648
2.5745222929936307	3.4542030637497393E-4	0.388421573478476	0.0	2	5	false	MOL004396	197.0	0	2	0	0.9958996815286625	false	0	MOL004396	56424	MOL	0.5077720207253886
2.5745222929936307	3.4542030637497393E-4	0.388421573478476	0.0	2	5	false	MOL004391	197.0	0	2	0	0.9958996815286625	false	0	MOL004391	56424	MOL	0.5077720207253886
2.5745222929936307	3.4542030637497393E-4	0.388421573478476	0.0	2	5	false	MOL004382	197.0	0	2	0	0.9958996815286625	false	0	MOL004382	56424	MOL	0.5077720207253886
2.5745222929936307	3.4610308393823993E-4	0.388421573478476	0.0	2	5	false	MOL011594	197.0	0	2	0	0.9958996815286625	false	0	MOL011594	56454	MOL	0.5077720207253886
2.656050955414013	4.297324628226408E-4	0.3764988009592326	0.0	2	5	false	MOL008047	194.0	0	2	0	0.9956873673036094	false	0	MOL008047	21356	MOL	0.5026041666666666
2.656050955414013	1.4981327827408384E-4	0.3764988009592326	0.0	2	5	false	MOL004225	199.0	0	2	0	0.9956873673036094	false	0	MOL004225	21286	MOL	0.515625
2.656050955414013	1.4981327827408384E-4	0.3764988009592326	0.0	2	5	false	MOL004216	199.0	0	2	0	0.9956873673036094	false	0	MOL004216	21286	MOL	0.515625
2.656050955414013	1.4981327827408384E-4	0.3764988009592326	0.0	2	5	false	MOL004214	199.0	0	2	0	0.9956873673036094	false	0	MOL004214	21286	MOL	0.515625
2.656050955414013	1.4981327827408384E-4	0.3764988009592326	0.0	2	5	false	MOL004209	199.0	0	2	0	0.9956873673036094	false	0	MOL004209	21286	MOL	0.515625
2.656050955414013	1.4981327827408384E-4	0.3764988009592326	0.0	2	5	false	MOL004205	199.0	0	2	0	0.9956873673036094	false	0	MOL004205	21286	MOL	0.515625
2.656050955414013	1.4981327827408384E-4	0.3764988009592326	0.0	2	5	false	MOL004204	199.0	0	2	0	0.9956873673036094	false	0	MOL004204	21286	MOL	0.515625
2.656050955414013	1.4981327827408384E-4	0.3764988009592326	0.0	2	5	false	MOL004203	199.0	0	2	0	0.9956873673036094	false	0	MOL004203	21286	MOL	0.515625
2.656050955414013	1.4981327827408384E-4	0.3764988009592326	0.0	2	5	false	MOL004196	199.0	0	2	0	0.9956873673036094	false	0	MOL004196	21286	MOL	0.515625
2.7910828025477707	0.0025477707006369443	0.35828388863532634	0.0	2	5	false	MOL005619	192.5	0	2	0	0.9953357218683653	false	0	MOL005619	92576	MOL	0.5
2.7910828025477707	0.0025477707006369443	0.35828388863532634	0.0	2	5	false	MOL007662	192.5	0	2	0	0.9953357218683653	false	0	MOL007662	92576	MOL	0.5
2.696815286624204	0.0011643998068555472	0.37080774681152573	0.0	2	5	false	MOL013343	193.5	0	2	0	0.9955812101910828	false	0	MOL013343	17256	MOL	0.5
2.7910828025477707	4.198719217875469E-4	0.35828388863532634	0.0	2	5	false	MOL012126	195.0	0	2	0	0.9953357218683653	false	0	MOL012126	92518	MOL	0.5065274151436031
2.7910828025477707	4.198719217875469E-4	0.35828388863532634	0.0	2	5	false	MOL012125	195.0	0	2	0	0.9953357218683653	false	0	MOL012125	92518	MOL	0.5065274151436031
2.7910828025477707	4.198719217875469E-4	0.35828388863532634	0.0	2	5	false	MOL012124	195.0	0	2	0	0.9953357218683653	false	0	MOL012124	92518	MOL	0.5065274151436031
2.7910828025477707	4.198719217875469E-4	0.35828388863532634	0.0	2	5	false	MOL012123	195.0	0	2	0	0.9953357218683653	false	0	MOL012123	92518	MOL	0.5065274151436031
2.7910828025477707	0.0025477707006369443	0.35828388863532634	0.0	2	5	false	MOL004114	192.5	0	2	0	0.9953357218683653	false	0	MOL004114	92576	MOL	0.5
2.653503184713376	4.999690410390515E-4	0.37686029764762363	0.0	2	5	false	MOL003943	194.5	0	2	0	0.9956940021231423	false	0	MOL003943	22404	MOL	0.5025974025974026
2.788535031847134	0.0010815105303740653	0.3586112380082229	0.0	2	5	false	MOL012078	193.5	0	2	0	0.9953423566878982	false	0	MOL012078	4798	MOL	0.5013020833333334
2.788535031847134	0.0010815105303740653	0.3586112380082229	0.0	2	5	false	MOL012053	193.5	0	2	0	0.9953423566878982	false	0	MOL012053	4798	MOL	0.5013020833333334
2.7910828025477707	0.0025477707006369443	0.35828388863532634	0.0	2	5	false	MOL006129	192.5	0	2	0	0.9953357218683653	false	0	MOL006129	92576	MOL	0.5
2.7910828025477707	6.282439973226929E-4	0.35828388863532634	0.0	2	5	false	MOL003605	194.0	0	2	0	0.9953357218683653	false	0	MOL003605	92544	MOL	0.5039164490861618
2.7910828025477707	6.282439973226929E-4	0.35828388863532634	0.0	2	5	false	MOL003600	194.0	0	2	0	0.9953357218683653	false	0	MOL003600	92544	MOL	0.5039164490861618
2.773248407643312	0.0010572156073108232	0.3605879650895728	0.0	2	5	false	MOL005465	193.5	0	2	0	0.9953821656050955	false	0	MOL005465	8710	MOL	0.5013020833333334
2.773248407643312	0.0010572156073108232	0.3605879650895728	0.0	2	5	false	MOL005430	193.5	0	2	0	0.9953821656050955	false	0	MOL005430	8710	MOL	0.5013020833333334
2.7910828025477707	0.0025477707006369443	0.35828388863532634	0.0	2	5	false	MOL007991	192.5	0	2	0	0.9953357218683653	false	0	MOL007991	92576	MOL	0.5
2.605095541401274	4.209789489015625E-4	0.38386308068459657	0.0	2	5	false	MOL003879	198.0	0	2	0	0.9958200636942675	false	0	MOL003879	47136	MOL	0.5103626943005182
2.605095541401274	4.209789489015625E-4	0.38386308068459657	0.0	2	5	false	MOL003862	198.0	0	2	0	0.9958200636942675	false	0	MOL003862	47136	MOL	0.5103626943005182
2.605095541401274	4.209789489015625E-4	0.38386308068459657	0.0	2	5	false	MOL003861	198.0	0	2	0	0.9958200636942675	false	0	MOL003861	47136	MOL	0.5103626943005182
2.605095541401274	4.209789489015625E-4	0.38386308068459657	0.0	2	5	false	MOL003859	198.0	0	2	0	0.9958200636942675	false	0	MOL003859	47136	MOL	0.5103626943005182
2.6	8.462397125268797E-4	0.3846153846153846	0.0	4	5	false	MOL003858	105.0	0	4	0	0.9958333333333332	false	0	MOL003858	118598	MOL	0.2694300518134715
2.6	8.462397125268797E-4	0.3846153846153846	0.0	4	5	false	MOL003857	105.0	0	4	0	0.9958333333333332	false	0	MOL003857	118598	MOL	0.2694300518134715
2.6	8.462397125268797E-4	0.3846153846153846	0.0	4	5	false	MOL003856	105.0	0	4	0	0.9958333333333332	false	0	MOL003856	118598	MOL	0.2694300518134715
2.6331210191082803	4.1271118340472767E-4	0.37977745524915335	0.0	3	5	false	MOL012760	136.0	0	3	0	0.9957470806794055	false	0	MOL012760	71022	MOL	0.35064935064935066
2.6331210191082803	4.1271118340472767E-4	0.37977745524915335	0.0	3	5	false	MOL012755	136.0	0	3	0	0.9957470806794055	false	0	MOL012755	71022	MOL	0.35064935064935066
2.6331210191082803	4.1271118340472767E-4	0.37977745524915335	0.0	3	5	false	MOL012753	136.0	0	3	0	0.9957470806794055	false	0	MOL012753	71022	MOL	0.35064935064935066
2.6331210191082803	4.1271118340472767E-4	0.37977745524915335	0.0	3	5	false	MOL012735	136.0	0	3	0	0.9957470806794055	false	0	MOL012735	71022	MOL	0.35064935064935066
2.6331210191082803	4.1271118340472767E-4	0.37977745524915335	0.0	3	5	false	MOL012719	136.0	0	3	0	0.9957470806794055	false	0	MOL012719	71022	MOL	0.35064935064935066
2.656050955414013	0.0010276152575770527	0.3764988009592326	0.0	2	5	false	MOL007985	193.0	0	2	0	0.9956873673036094	false	0	MOL007985	21382	MOL	0.5
2.6356687898089173	9.504592008144534E-4	0.3794103431609473	0.0	2	5	false	MOL011983	193.5	0	2	0	0.9957404458598726	false	0	MOL011983	35544	MOL	0.5
2.7910828025477707	5.06954374106325E-4	0.35828388863532634	0.0	2	5	false	MOL009265	194.5	0	2	0	0.9953357218683653	false	0	MOL009265	92560	MOL	0.5052219321148825
2.7910828025477707	5.06954374106325E-4	0.35828388863532634	0.0	2	5	false	MOL009264	194.5	0	2	0	0.9953357218683653	false	0	MOL009264	92560	MOL	0.5052219321148825
2.7910828025477707	5.06954374106325E-4	0.35828388863532634	0.0	2	5	false	MOL009263	194.5	0	2	0	0.9953357218683653	false	0	MOL009263	92560	MOL	0.5052219321148825
2.7910828025477707	5.06954374106325E-4	0.35828388863532634	0.0	2	5	false	MOL009255	194.5	0	2	0	0.9953357218683653	false	0	MOL009255	92560	MOL	0.5052219321148825
2.7910828025477707	5.06954374106325E-4	0.35828388863532634	0.0	2	5	false	MOL009243	194.5	0	2	0	0.9953357218683653	false	0	MOL009243	92560	MOL	0.5052219321148825
2.7910828025477707	4.270476379666523E-4	0.35828388863532634	0.0	2	5	false	MOL007970	194.5	0	2	0	0.9953357218683653	false	0	MOL007970	4098	MOL	0.5052219321148825
2.7910828025477707	4.270476379666523E-4	0.35828388863532634	0.0	2	5	false	MOL007967	194.5	0	2	0	0.9953357218683653	false	0	MOL007967	4098	MOL	0.5052219321148825
2.7910828025477707	4.270476379666523E-4	0.35828388863532634	0.0	2	5	false	MOL007966	194.5	0	2	0	0.9953357218683653	false	0	MOL007966	4098	MOL	0.5052219321148825
2.7910828025477707	4.270476379666523E-4	0.35828388863532634	0.0	2	5	false	MOL007962	194.5	0	2	0	0.9953357218683653	false	0	MOL007962	4098	MOL	0.5052219321148825
2.5719745222929937	6.507671724694082E-4	0.38880633977216444	0.0	2	5	false	MOL007423	196.0	0	2	0	0.9959063163481954	false	0	MOL007423	57718	MOL	0.5038759689922481
2.5719745222929937	6.507671724694082E-4	0.38880633977216444	0.0	2	5	false	MOL007404	196.0	0	2	0	0.9959063163481954	false	0	MOL007404	57718	MOL	0.5038759689922481
2.554140127388535	0.003031909268537227	0.3915211970074813	0.0	5	5	false	MOL004373	80.8	0	5	0	0.9959527600849257	false	0	MOL004373	108534	MOL	0.2062015503875969
2.7910828025477707	0.0025477707006369443	0.35828388863532634	0.0	2	5	false	MOL000665	192.5	0	2	0	0.9953357218683653	false	0	MOL000665	92576	MOL	0.5
2.650955414012739	5.489975397135649E-4	0.3772224891878904	0.0	2	5	false	MOL013098	195.5	0	2	0	0.9957006369426752	false	0	MOL013098	23592	MOL	0.5038860103626943
2.650955414012739	5.489975397135649E-4	0.3772224891878904	0.0	2	5	false	MOL013076	195.5	0	2	0	0.9957006369426752	false	0	MOL013076	23592	MOL	0.5038860103626943
2.7910828025477707	4.820120937671596E-4	0.35828388863532634	0.0	2	5	false	MOL006174	194.0	0	2	0	0.9953357218683653	false	0	MOL006174	4132	MOL	0.5039164490861618
2.7910828025477707	0.0025477707006369443	0.35828388863532634	0.0	2	5	false	MOL006107	192.5	0	2	0	0.9953357218683653	false	0	MOL006107	92576	MOL	0.5
2.5745222929936307	9.683175378915167E-4	0.388421573478476	0.0	2	5	false	MOL005147	194.0	0	2	0	0.9958996815286625	false	0	MOL005147	56518	MOL	0.5
2.597452229299363	7.28128708807519E-4	0.38499264345267287	0.0	3	5	false	MOL003847	135.0	0	3	0	0.9958399681528664	false	0	MOL003847	84800	MOL	0.3462532299741602
2.7910828025477707	0.0025477707006369443	0.35828388863532634	0.0	2	5	false	MOL009213	192.5	0	2	0	0.9953357218683653	false	0	MOL009213	92576	MOL	0.5
2.6356687898089173	5.752066473168804E-4	0.3794103431609473	0.0	2	5	false	MOL007374	194.0	0	2	0	0.9957404458598726	false	0	MOL007374	35478	MOL	0.5012987012987012
2.7910828025477707	0.0025477707006369443	0.35828388863532634	0.0	2	5	false	MOL012375	192.5	0	2	0	0.9953357218683653	false	0	MOL012375	92576	MOL	0.5
2.656050955414013	3.4928464252211776E-4	0.3764988009592326	0.0	2	5	false	MOL001126	194.5	0	2	0	0.9956873673036094	false	0	MOL001126	21288	MOL	0.50390625
2.5872611464968154	5.918097244612137E-4	0.3865091088133924	0.0	2	5	false	MOL003404	195.0	0	2	0	0.9958665074309979	false	0	MOL003404	48734	MOL	0.5025906735751295
2.5872611464968154	5.918097244612137E-4	0.3865091088133924	0.0	2	5	false	MOL003389	195.0	0	2	0	0.9958665074309979	false	0	MOL003389	48734	MOL	0.5025906735751295
2.6229299363057326	0.0016463095971706667	0.38125303545410394	0.0	3	5	false	MOL008046	130.33333333333334	0	3	0	0.9957736199575371	false	0	MOL008046	54434	MOL	0.3359307359307359
2.7910828025477707	2.97267479661003E-4	0.35828388863532634	0.0	2	5	false	MOL008815	195.0	0	2	0	0.9953357218683653	false	0	MOL008815	8928	MOL	0.5065274151436031
2.7910828025477707	4.903125041364025E-4	0.35828388863532634	0.0	2	5	false	MOL003411	193.5	0	2	0	0.9953357218683653	false	0	MOL003411	2500	MOL	0.5026109660574413
2.5745222929936307	5.239884470178859E-4	0.388421573478476	0.0	2	5	false	MOL011940	195.0	0	2	0	0.9958996815286625	false	0	MOL011940	56510	MOL	0.5025906735751295
2.5745222929936307	5.239884470178859E-4	0.388421573478476	0.0	2	5	false	MOL011938	195.0	0	2	0	0.9958996815286625	false	0	MOL011938	56510	MOL	0.5025906735751295
2.689171974522293	4.758750459298951E-4	0.37186167693036476	0.0	2	5	false	MOL010864	195.0	0	2	0	0.9956011146496815	false	0	MOL010864	24888	MOL	0.5038961038961038
2.689171974522293	4.758750459298951E-4	0.37186167693036476	0.0	2	5	false	MOL010857	195.0	0	2	0	0.9956011146496815	false	0	MOL010857	24888	MOL	0.5038961038961038
2.5745222929936307	5.10145914190567E-4	0.388421573478476	0.0	2	5	false	MOL010788	195.0	0	2	0	0.9958996815286625	false	0	MOL010788	56448	MOL	0.5025906735751295
2.7910828025477707	0.001259335508896166	0.35828388863532634	0.0	2	5	false	MOL000517	193.0	0	2	0	0.9953357218683653	false	0	MOL000517	90252	MOL	0.5013054830287206
2.694267515923567	0.001155634769266452	0.37115839243498816	0.0	2	5	false	MOL003155	193.5	0	2	0	0.9955878450106157	false	0	MOL003155	17970	MOL	0.5
2.594904458598726	0.0010272315620320602	0.38537064310260183	0.0	2	5	false	MOL009160	193.5	0	2	0	0.9958466029723992	false	0	MOL009160	42342	MOL	0.5
2.5490445859872612	0.0018463706131511422	0.392303848075962	0.0	3	5	false	MOL003290	131.0	0	3	0	0.9959660297239915	false	0	MOL003290	84444	MOL	0.3359173126614987
2.773248407643312	0.001806925718111695	0.3605879650895728	0.0	2	5	false	MOL000548	193.0	0	2	0	0.9953821656050955	false	0	MOL000548	8712	MOL	0.5
2.7910828025477707	4.8373449637661157E-4	0.35828388863532634	0.0	2	5	false	MOL005107	194.0	0	2	0	0.9953357218683653	false	0	MOL005107	11304	MOL	0.5039164490861618
2.7910828025477707	4.8373449637661157E-4	0.35828388863532634	0.0	2	5	false	MOL005103	194.0	0	2	0	0.9953357218683653	false	0	MOL005103	11304	MOL	0.5039164490861618
2.699363057324841	3.848063018624022E-4	0.3704577630957999	0.0	2	5	false	MOL003199	195.5	0	2	0	0.9955745753715499	false	0	MOL003199	16966	MOL	0.5051948051948052
2.5872611464968154	4.47582948428298E-4	0.3865091088133924	0.0	2	5	false	MOL006626	199.5	0	2	0	0.9958665074309979	false	0	MOL006626	46054	MOL	0.5115979381443299
2.5872611464968154	4.47582948428298E-4	0.3865091088133924	0.0	2	5	false	MOL006613	199.5	0	2	0	0.9958665074309979	false	0	MOL006613	46054	MOL	0.5115979381443299
2.5872611464968154	4.47582948428298E-4	0.3865091088133924	0.0	2	5	false	MOL006604	199.5	0	2	0	0.9958665074309979	false	0	MOL006604	46054	MOL	0.5115979381443299
2.5872611464968154	4.47582948428298E-4	0.3865091088133924	0.0	2	5	false	MOL006596	199.5	0	2	0	0.9958665074309979	false	0	MOL006596	46054	MOL	0.5115979381443299
2.564331210191083	9.715540227989578E-4	0.3899652260307998	0.0	3	5	false	MOL003673	136.0	0	3	0	0.995926220806794	false	0	MOL003673	85628	MOL	0.34704370179948585
2.7910828025477707	0.0025477707006369443	0.35828388863532634	0.0	2	5	false	MOL010662	192.5	0	2	0	0.9953357218683653	false	0	MOL010662	92576	MOL	0.5
2.7910828025477707	6.283055251571224E-4	0.35828388863532634	0.0	2	5	false	MOL008646	193.5	0	2	0	0.9953357218683653	false	0	MOL008646	11306	MOL	0.5026109660574413
2.694267515923567	7.764136289455356E-4	0.37115839243498816	0.0	2	5	false	MOL008539	193.5	0	2	0	0.9955878450106157	false	0	MOL008539	23100	MOL	0.5013020833333334
2.69171974522293	0.001713755380184294	0.37150970184571697	0.0	3	5	false	MOL005220	129.66666666666666	0	3	0	0.9955944798301486	false	0	MOL005220	26628	MOL	0.3350694444444444
2.5337579617834396	0.004167315496496977	0.39467068878833583	0.0	6	5	false	MOL005229	69.0	0	6	0	0.9960058386411889	false	0	MOL005229	255214	MOL	0.17480719794344474
2.785987261146497	8.865755560870252E-4	0.3589391860996799	0.0	2	5	false	MOL006482	193.5	0	2	0	0.9953489915074311	false	0	MOL006482	3750	MOL	0.5013020833333334
2.689171974522293	3.086995342546706E-4	0.37186167693036476	0.0	2	5	false	MOL000507	197.0	0	2	0	0.9956011146496815	false	0	MOL000507	24038	MOL	0.509090909090909
2.689171974522293	3.086995342546706E-4	0.37186167693036476	0.0	2	5	false	MOL000502	197.0	0	2	0	0.9956011146496815	false	0	MOL000502	24038	MOL	0.509090909090909
2.6203821656050956	0.001009505977544279	0.38162372386971316	0.0	2	5	false	MOL010606	194.0	0	2	0	0.99578025477707	false	0	MOL010606	41938	MOL	0.5
2.551592356687898	6.532144424054752E-4	0.39191213180229656	0.0	2	5	false	MOL003111	196.0	0	2	0	0.9959593949044586	false	0	MOL003111	68144	MOL	0.5038759689922481
2.5490445859872612	0.0012435040677038999	0.392303848075962	0.0	3	5	false	MOL003095	132.0	0	3	0	0.9959660297239915	false	0	MOL003095	103882	MOL	0.3385012919896641
2.551592356687898	6.532144424054752E-4	0.39191213180229656	0.0	2	5	false	MOL003014	196.0	0	2	0	0.9959593949044586	false	0	MOL003014	68144	MOL	0.5038759689922481
2.788535031847134	0.001240752568855816	0.3586112380082229	0.0	3	5	false	MOL006447	130.66666666666666	0	3	0	0.9953423566878982	false	0	MOL006447	22230	MOL	0.33855526544821585
2.554140127388535	0.004800852233143618	0.3915211970074813	0.0	7	5	false	MOL003542	60.42857142857143	0	7	0	0.9959527600849257	false	0	MOL003542	199518	MOL	0.152772677194271
2.696815286624204	0.0010744342221136597	0.37080774681152573	0.0	3	5	false	MOL003217	131.33333333333334	0	3	0	0.9955812101910828	false	0	MOL003217	21776	MOL	0.3385281385281385
2.7910828025477707	6.257003344102203E-4	0.35828388863532634	0.0	2	5	false	MOL010586	193.5	0	2	0	0.9953357218683653	false	0	MOL010586	4012	MOL	0.5026109660574413
2.7503184713375797	6.131090102586888E-4	0.3635942566002779	0.0	2	5	false	MOL013306	194.5	0	2	0	0.9954418789808916	false	0	MOL013306	14282	MOL	0.50390625
2.7503184713375797	6.131090102586888E-4	0.3635942566002779	0.0	2	5	false	MOL013302	194.5	0	2	0	0.9954418789808916	false	0	MOL013302	14282	MOL	0.50390625
2.7910828025477707	6.920507270761492E-5	0.35828388863532634	0.0	2	5	false	MOL003003	204.0	0	2	0	0.9953357218683653	false	0	MOL003003	2070	MOL	0.5300261096605744
2.7910828025477707	6.920507270761492E-5	0.35828388863532634	0.0	2	5	false	MOL003002	204.0	0	2	0	0.9953357218683653	false	0	MOL003002	2070	MOL	0.5300261096605744
2.7910828025477707	6.920507270761492E-5	0.35828388863532634	0.0	2	5	false	MOL003001	204.0	0	2	0	0.9953357218683653	false	0	MOL003001	2070	MOL	0.5300261096605744
2.7910828025477707	6.920507270761492E-5	0.35828388863532634	0.0	2	5	false	MOL002999	204.0	0	2	0	0.9953357218683653	false	0	MOL002999	2070	MOL	0.5300261096605744
2.7910828025477707	6.920507270761492E-5	0.35828388863532634	0.0	2	5	false	MOL002996	204.0	0	2	0	0.9953357218683653	false	0	MOL002996	2070	MOL	0.5300261096605744
2.7910828025477707	6.920507270761492E-5	0.35828388863532634	0.0	2	5	false	MOL002991	204.0	0	2	0	0.9953357218683653	false	0	MOL002991	2070	MOL	0.5300261096605744
2.7910828025477707	6.920507270761492E-5	0.35828388863532634	0.0	2	5	false	MOL002990	204.0	0	2	0	0.9953357218683653	false	0	MOL002990	2070	MOL	0.5300261096605744
2.7910828025477707	6.920507270761492E-5	0.35828388863532634	0.0	2	5	false	MOL002989	204.0	0	2	0	0.9953357218683653	false	0	MOL002989	2070	MOL	0.5300261096605744
2.7910828025477707	6.920507270761492E-5	0.35828388863532634	0.0	2	5	false	MOL002985	204.0	0	2	0	0.9953357218683653	false	0	MOL002985	2070	MOL	0.5300261096605744
2.7910828025477707	6.920507270761492E-5	0.35828388863532634	0.0	2	5	false	MOL002981	204.0	0	2	0	0.9953357218683653	false	0	MOL002981	2070	MOL	0.5300261096605744
2.699363057324841	0.0012284813195943482	0.3704577630957999	0.0	3	5	false	MOL002962	136.66666666666666	0	3	0	0.9955745753715499	false	0	MOL002962	19522	MOL	0.3532986111111111
2.7910828025477707	6.920507270761492E-5	0.35828388863532634	0.0	2	5	false	MOL002961	204.0	0	2	0	0.9953357218683653	false	0	MOL002961	2070	MOL	0.5300261096605744
2.7910828025477707	6.920507270761492E-5	0.35828388863532634	0.0	2	5	false	MOL002957	204.0	0	2	0	0.9953357218683653	false	0	MOL002957	2070	MOL	0.5300261096605744
2.7910828025477707	6.920507270761492E-5	0.35828388863532634	0.0	2	5	false	MOL002950	204.0	0	2	0	0.9953357218683653	false	0	MOL002950	2070	MOL	0.5300261096605744
2.7910828025477707	6.920507270761492E-5	0.35828388863532634	0.0	2	5	false	MOL002941	204.0	0	2	0	0.9953357218683653	false	0	MOL002941	2070	MOL	0.5300261096605744
2.7910828025477707	6.920507270761492E-5	0.35828388863532634	0.0	2	5	false	MOL002940	204.0	0	2	0	0.9953357218683653	false	0	MOL002940	2070	MOL	0.5300261096605744
2.7910828025477707	6.920507270761492E-5	0.35828388863532634	0.0	2	5	false	MOL002938	204.0	0	2	0	0.9953357218683653	false	0	MOL002938	2070	MOL	0.5300261096605744
2.594904458598726	6.56813443674962E-4	0.38537064310260183	0.0	2	5	false	MOL013287	194.0	0	2	0	0.9958466029723992	false	0	MOL013287	42300	MOL	0.5012987012987012
2.7910828025477707	0.0025477707006369443	0.35828388863532634	0.0	2	5	false	MOL002796	192.5	0	2	0	0.9953357218683653	false	0	MOL002796	92576	MOL	0.5
2.564331210191083	0.001895314041611017	0.3899652260307998	0.0	4	5	false	MOL003398	99.75	0	4	0	0.995926220806794	false	0	MOL003398	129266	MOL	0.25516795865633074
2.6203821656050956	6.523238221329102E-4	0.38162372386971316	0.0	2	5	false	MOL009772	195.0	0	2	0	0.99578025477707	false	0	MOL009772	41556	MOL	0.5025906735751295
2.6331210191082803	3.680949832931992E-4	0.37977745524915335	0.0	3	5	false	MOL000380	138.66666666666666	0	3	0	0.9957470806794055	false	0	MOL000380	41182	MOL	0.3575757575757576
2.6356687898089173	2.674943233290582E-4	0.3794103431609473	0.0	2	5	false	MOL000378	196.0	0	2	0	0.9957404458598726	false	0	MOL000378	35432	MOL	0.5064935064935064
2.6356687898089173	2.674943233290582E-4	0.3794103431609473	0.0	2	5	false	MOL000371	196.0	0	2	0	0.9957404458598726	false	0	MOL000371	35432	MOL	0.5064935064935064
2.7554140127388536	3.0795602324144557E-4	0.3629218677762367	0.0	2	5	false	MOL002934	196.5	0	2	0	0.9954286093418259	false	0	MOL002934	10250	MOL	0.5077922077922078
2.5414012738853504	0.0011844270348239788	0.39348370927318294	0.0	3	5	false	MOL002933	133.0	0	3	0	0.9959859341825902	false	0	MOL002933	79892	MOL	0.3393316195372751
2.610191082802548	8.923324286440832E-4	0.3831137140068326	0.0	4	5	false	MOL002897	102.25	0	4	0	0.9958067940552017	false	0	MOL002897	70500	MOL	0.2616279069767442
2.650955414012739	5.460920077636185E-4	0.3772224891878904	0.0	3	5	false	MOL002668	133.66666666666666	0	3	0	0.9957006369426752	false	0	MOL002668	43646	MOL	0.3445887445887446
2.69171974522293	7.47470136885493E-4	0.37150970184571697	0.0	3	5	false	MOL013277	131.66666666666666	0	3	0	0.9955944798301486	false	0	MOL013277	25494	MOL	0.3402777777777778
2.656050955414013	1.956162713497255E-4	0.3764988009592326	0.0	2	5	false	MOL011078	196.5	0	2	0	0.9956873673036094	false	0	MOL011078	21210	MOL	0.5091145833333334
2.656050955414013	1.956162713497255E-4	0.3764988009592326	0.0	2	5	false	MOL011076	196.5	0	2	0	0.9956873673036094	false	0	MOL011076	21210	MOL	0.5091145833333334
2.5490445859872612	0.0011754826782920471	0.392303848075962	0.0	2	5	false	MOL002695	195.0	0	2	0	0.9959660297239915	false	0	MOL002695	70000	MOL	0.5
2.7910828025477707	7.557760092575965E-4	0.35828388863532634	0.0	2	5	false	MOL009830	193.0	0	2	0	0.9953357218683653	false	0	MOL009830	2780	MOL	0.5013054830287206
2.788535031847134	0.0013237625955354057	0.3586112380082229	0.0	3	5	false	MOL000457	130.0	0	3	0	0.9953423566878982	false	0	MOL000457	13456	MOL	0.3368146214099217
2.5847133757961784	0.0015643682034262507	0.38689009364218824	0.0	3	5	false	MOL000456	134.0	0	3	0	0.9958731422505308	false	0	MOL000456	60728	MOL	0.3427835051546392
2.7910828025477707	7.099617592193215E-4	0.35828388863532634	0.0	2	5	false	MOL000448	193.5	0	2	0	0.9953357218683653	false	0	MOL000448	9538	MOL	0.5026109660574413
2.788535031847134	4.864368134737148E-4	0.3586112380082229	0.0	2	5	false	MOL000336	195.0	0	2	0	0.9953423566878982	false	0	MOL000336	5178	MOL	0.5052083333333334
2.788535031847134	4.864368134737148E-4	0.3586112380082229	0.0	2	5	false	MOL000334	195.0	0	2	0	0.9953423566878982	false	0	MOL000334	5178	MOL	0.5052083333333334
2.788535031847134	4.864368134737148E-4	0.3586112380082229	0.0	2	5	false	MOL000321	195.0	0	2	0	0.9953423566878982	false	0	MOL000321	5178	MOL	0.5052083333333334
2.785987261146497	9.151234540121815E-4	0.3589391860996799	0.0	3	5	false	MOL000314	132.0	0	3	0	0.9953489915074311	false	0	MOL000314	98202	MOL	0.3411458333333333
2.785987261146497	9.151234540121815E-4	0.3589391860996799	0.0	3	5	false	MOL000313	132.0	0	3	0	0.9953489915074311	false	0	MOL000313	98202	MOL	0.3411458333333333
2.6229299363057326	3.7566050015588713E-4	0.38125303545410394	0.0	2	5	false	MOL009091	195.5	0	2	0	0.9957736199575371	false	0	MOL009091	36634	MOL	0.5051948051948052
2.656050955414013	6.06474395324386E-4	0.3764988009592326	0.0	2	5	false	MOL006428	193.5	0	2	0	0.9956873673036094	false	0	MOL006428	21372	MOL	0.5013020833333334
2.594904458598726	0.0010272315620320598	0.38537064310260183	0.0	2	5	false	MOL006438	193.5	0	2	0	0.9958466029723992	false	0	MOL006438	42342	MOL	0.5
2.7019108280254778	6.259025773094454E-4	0.3701084394153701	0.0	2	5	false	MOL002605	193.5	0	2	0	0.995567940552017	false	0	MOL002605	15898	MOL	0.5013020833333334
2.640764331210191	0.0021001686727451403	0.3786782440906898	0.0	5	5	false	MOL006422	82.4	0	5	0	0.9957271762208069	false	0	MOL006422	91872	MOL	0.21088082901554403
2.650955414012739	2.3172007191965148E-4	0.3772224891878904	0.0	2	5	false	MOL006397	197.0	0	2	0	0.9957006369426752	false	0	MOL006397	23130	MOL	0.509090909090909
2.640764331210191	0.002105121511146866	0.3786782440906898	0.0	5	5	false	MOL002894	82.6	0	5	0	0.9957271762208069	false	0	MOL002894	103972	MOL	0.21139896373056996
2.643312101910828	8.888001547991655E-4	0.37831325301204816	0.0	4	5	false	MOL001131	102.25	0	4	0	0.9957205414012739	false	0	MOL001131	67002	MOL	0.2623056994818653
2.656050955414013	6.047610890396119E-4	0.3764988009592326	0.0	2	5	false	MOL005921	193.5	0	2	0	0.9956873673036094	false	0	MOL005921	21372	MOL	0.5013020833333334
2.6356687898089173	2.3572437143763492E-4	0.3794103431609473	0.0	2	5	false	MOL008484	197.0	0	2	0	0.9957404458598726	false	0	MOL008484	35494	MOL	0.509090909090909
2.6356687898089173	2.3572437143763492E-4	0.3794103431609473	0.0	2	5	false	MOL008481	197.0	0	2	0	0.9957404458598726	false	0	MOL008481	35494	MOL	0.509090909090909
2.6356687898089173	2.3572437143763492E-4	0.3794103431609473	0.0	2	5	false	MOL008475	197.0	0	2	0	0.9957404458598726	false	0	MOL008475	35494	MOL	0.509090909090909
2.6356687898089173	2.3572437143763492E-4	0.3794103431609473	0.0	2	5	false	MOL008470	197.0	0	2	0	0.9957404458598726	false	0	MOL008470	35494	MOL	0.509090909090909
2.6356687898089173	2.3572437143763492E-4	0.3794103431609473	0.0	2	5	false	MOL008468	197.0	0	2	0	0.9957404458598726	false	0	MOL008468	35494	MOL	0.509090909090909
2.6356687898089173	2.3572437143763492E-4	0.3794103431609473	0.0	2	5	false	MOL008467	197.0	0	2	0	0.9957404458598726	false	0	MOL008467	35494	MOL	0.509090909090909
2.6356687898089173	2.3572437143763492E-4	0.3794103431609473	0.0	2	5	false	MOL008463	197.0	0	2	0	0.9957404458598726	false	0	MOL008463	35494	MOL	0.509090909090909
2.602547770700637	0.009179899380330415	0.3842388644150759	0.0	12	5	false	MOL000785	37.5	0	12	0	0.9958266985138003	false	0	MOL000785	316944	MOL	0.09431524547803617
2.7910828025477707	5.980677507791964E-4	0.35828388863532634	0.0	2	5	false	MOL013005	193.5	0	2	0	0.9953357218683653	false	0	MOL013005	11292	MOL	0.5026109660574413
2.569426751592357	5.467170096968649E-4	0.3891918691125434	0.0	3	5	false	MOL000468	134.66666666666666	0	3	0	0.9959129511677283	false	0	MOL000468	60402	MOL	0.3453919035314384
2.6356687898089173	2.2544288989343063E-4	0.3794103431609473	0.0	2	5	false	MOL011793	197.0	0	2	0	0.9957404458598726	false	0	MOL011793	35410	MOL	0.509090909090909
2.607643312101911	0.0019354643710668407	0.3834880312652662	0.0	5	5	false	MOL002959	85.0	0	5	0	0.9958134288747346	false	0	MOL002959	56264	MOL	0.21705426356589147
2.6356687898089173	3.053662718343273E-4	0.3794103431609473	0.0	2	5	false	MOL002556	195.5	0	2	0	0.9957404458598726	false	0	MOL002556	35468	MOL	0.5051948051948052
2.6356687898089173	3.053662718343273E-4	0.3794103431609473	0.0	2	5	false	MOL002554	195.5	0	2	0	0.9957404458598726	false	0	MOL002554	35468	MOL	0.5051948051948052
2.6356687898089173	3.053662718343273E-4	0.3794103431609473	0.0	2	5	false	MOL002544	195.5	0	2	0	0.9957404458598726	false	0	MOL002544	35468	MOL	0.5051948051948052
2.6356687898089173	9.312054768611266E-5	0.3794103431609473	0.0	2	5	false	MOL005020	231.5	0	2	0	0.9957404458598726	false	0	MOL005020	35202	MOL	0.5987012987012987
2.6356687898089173	9.312054768611266E-5	0.3794103431609473	0.0	2	5	false	MOL005018	231.5	0	2	0	0.9957404458598726	false	0	MOL005018	35202	MOL	0.5987012987012987
2.6331210191082803	4.383085749843079E-4	0.37977745524915335	0.0	3	5	false	MOL005017	156.0	0	3	0	0.9957470806794055	false	0	MOL005017	39122	MOL	0.4025974025974026
2.6356687898089173	9.312054768611266E-5	0.3794103431609473	0.0	2	5	false	MOL005016	231.5	0	2	0	0.9957404458598726	false	0	MOL005016	35202	MOL	0.5987012987012987
2.6356687898089173	9.312054768611266E-5	0.3794103431609473	0.0	2	5	false	MOL005012	231.5	0	2	0	0.9957404458598726	false	0	MOL005012	35202	MOL	0.5987012987012987
2.6356687898089173	9.312054768611266E-5	0.3794103431609473	0.0	2	5	false	MOL005008	231.5	0	2	0	0.9957404458598726	false	0	MOL005008	35202	MOL	0.5987012987012987
2.6356687898089173	9.312054768611266E-5	0.3794103431609473	0.0	2	5	false	MOL005007	231.5	0	2	0	0.9957404458598726	false	0	MOL005007	35202	MOL	0.5987012987012987
2.6356687898089173	9.312054768611266E-5	0.3794103431609473	0.0	2	5	false	MOL005003	231.5	0	2	0	0.9957404458598726	false	0	MOL005003	35202	MOL	0.5987012987012987
2.6356687898089173	9.312054768611266E-5	0.3794103431609473	0.0	2	5	false	MOL005001	231.5	0	2	0	0.9957404458598726	false	0	MOL005001	35202	MOL	0.5987012987012987
2.6356687898089173	9.312054768611266E-5	0.3794103431609473	0.0	2	5	false	MOL005000	231.5	0	2	0	0.9957404458598726	false	0	MOL005000	35202	MOL	0.5987012987012987
2.56687898089172	6.729321388903661E-4	0.38957816377171217	0.0	4	5	false	MOL000500	120.5	0	4	0	0.9959195859872612	false	0	MOL000500	85764	MOL	0.3087855297157623
2.6356687898089173	9.312054768611266E-5	0.3794103431609473	0.0	2	5	false	MOL004993	231.5	0	2	0	0.9957404458598726	false	0	MOL004993	35202	MOL	0.5987012987012987
2.6356687898089173	9.312054768611266E-5	0.3794103431609473	0.0	2	5	false	MOL004991	231.5	0	2	0	0.9957404458598726	false	0	MOL004991	35202	MOL	0.5987012987012987
2.6356687898089173	9.312054768611266E-5	0.3794103431609473	0.0	2	5	false	MOL004990	231.5	0	2	0	0.9957404458598726	false	0	MOL004990	35202	MOL	0.5987012987012987
2.6356687898089173	9.312054768611266E-5	0.3794103431609473	0.0	2	5	false	MOL004989	231.5	0	2	0	0.9957404458598726	false	0	MOL004989	35202	MOL	0.5987012987012987
2.6356687898089173	9.312054768611266E-5	0.3794103431609473	0.0	2	5	false	MOL004988	231.5	0	2	0	0.9957404458598726	false	0	MOL004988	35202	MOL	0.5987012987012987
2.6331210191082803	0.0012865433700705484	0.37977745524915335	0.0	3	5	false	MOL004980	155.0	0	3	0	0.9957470806794055	false	0	MOL004980	51646	MOL	0.4
2.6356687898089173	9.312054768611266E-5	0.3794103431609473	0.0	2	5	false	MOL004978	231.5	0	2	0	0.9957404458598726	false	0	MOL004978	35202	MOL	0.5987012987012987
2.6356687898089173	9.312054768611266E-5	0.3794103431609473	0.0	2	5	false	MOL004974	231.5	0	2	0	0.9957404458598726	false	0	MOL004974	35202	MOL	0.5987012987012987
2.569426751592357	4.5050405193536016E-4	0.3891918691125434	0.0	3	5	false	MOL000497	157.66666666666666	0	3	0	0.9959129511677283	false	0	MOL000497	63648	MOL	0.40482342807924204
2.6356687898089173	9.312054768611266E-5	0.3794103431609473	0.0	2	5	false	MOL004966	231.5	0	2	0	0.9957404458598726	false	0	MOL004966	35202	MOL	0.5987012987012987
2.6356687898089173	9.312054768611266E-5	0.3794103431609473	0.0	2	5	false	MOL004959	231.5	0	2	0	0.9957404458598726	false	0	MOL004959	35202	MOL	0.5987012987012987
2.6331210191082803	3.3781775281379304E-4	0.37977745524915335	0.0	3	5	false	MOL004957	157.66666666666666	0	3	0	0.9957470806794055	false	0	MOL004957	70814	MOL	0.4069264069264069
2.6356687898089173	9.312054768611266E-5	0.3794103431609473	0.0	2	5	false	MOL004949	231.5	0	2	0	0.9957404458598726	false	0	MOL004949	35202	MOL	0.5987012987012987
2.6356687898089173	9.312054768611266E-5	0.3794103431609473	0.0	2	5	false	MOL004948	231.5	0	2	0	0.9957404458598726	false	0	MOL004948	35202	MOL	0.5987012987012987
2.6356687898089173	9.312054768611266E-5	0.3794103431609473	0.0	2	5	false	MOL004945	231.5	0	2	0	0.9957404458598726	false	0	MOL004945	35202	MOL	0.5987012987012987
2.5439490445859874	0.0017088019130211726	0.3930896344516775	0.0	5	5	false	MOL004941	98.4	0	5	0	0.9959792993630573	false	0	MOL004941	121010	MOL	0.24910485933503837
2.6356687898089173	9.312054768611266E-5	0.3794103431609473	0.0	2	5	false	MOL004935	231.5	0	2	0	0.9957404458598726	false	0	MOL004935	35202	MOL	0.5987012987012987
2.6356687898089173	9.312054768611266E-5	0.3794103431609473	0.0	2	5	false	MOL004915	231.5	0	2	0	0.9957404458598726	false	0	MOL004915	35202	MOL	0.5987012987012987
2.6356687898089173	9.312054768611266E-5	0.3794103431609473	0.0	2	5	false	MOL004914	231.5	0	2	0	0.9957404458598726	false	0	MOL004914	35202	MOL	0.5987012987012987
2.6356687898089173	9.312054768611266E-5	0.3794103431609473	0.0	2	5	false	MOL004913	231.5	0	2	0	0.9957404458598726	false	0	MOL004913	35202	MOL	0.5987012987012987
2.6305732484076434	5.482635243123069E-4	0.38014527845036317	0.0	4	5	false	MOL004912	121.75	0	4	0	0.9957537154989384	false	0	MOL004912	106716	MOL	0.31363636363636366
2.6356687898089173	9.312054768611266E-5	0.3794103431609473	0.0	2	5	false	MOL004911	231.5	0	2	0	0.9957404458598726	false	0	MOL004911	35202	MOL	0.5987012987012987
2.6356687898089173	9.312054768611266E-5	0.3794103431609473	0.0	2	5	false	MOL004910	231.5	0	2	0	0.9957404458598726	false	0	MOL004910	35202	MOL	0.5987012987012987
2.6331210191082803	4.383085749843079E-4	0.37977745524915335	0.0	3	5	false	MOL004908	156.0	0	3	0	0.9957470806794055	false	0	MOL004908	39122	MOL	0.4025974025974026
2.6356687898089173	9.312054768611266E-5	0.3794103431609473	0.0	2	5	false	MOL004907	231.5	0	2	0	0.9957404458598726	false	0	MOL004907	35202	MOL	0.5987012987012987
2.6356687898089173	9.312054768611266E-5	0.3794103431609473	0.0	2	5	false	MOL004904	231.5	0	2	0	0.9957404458598726	false	0	MOL004904	35202	MOL	0.5987012987012987
2.6356687898089173	9.312054768611266E-5	0.3794103431609473	0.0	2	5	false	MOL004898	231.5	0	2	0	0.9957404458598726	false	0	MOL004898	35202	MOL	0.5987012987012987
2.6356687898089173	9.312054768611266E-5	0.3794103431609473	0.0	2	5	false	MOL004891	231.5	0	2	0	0.9957404458598726	false	0	MOL004891	35202	MOL	0.5987012987012987
2.6356687898089173	9.312054768611266E-5	0.3794103431609473	0.0	2	5	false	MOL004885	231.5	0	2	0	0.9957404458598726	false	0	MOL004885	35202	MOL	0.5987012987012987
2.6356687898089173	9.312054768611266E-5	0.3794103431609473	0.0	2	5	false	MOL004884	231.5	0	2	0	0.9957404458598726	false	0	MOL004884	35202	MOL	0.5987012987012987
2.6356687898089173	9.312054768611266E-5	0.3794103431609473	0.0	2	5	false	MOL004883	231.5	0	2	0	0.9957404458598726	false	0	MOL004883	35202	MOL	0.5987012987012987
2.6356687898089173	9.312054768611266E-5	0.3794103431609473	0.0	2	5	false	MOL004882	231.5	0	2	0	0.9957404458598726	false	0	MOL004882	35202	MOL	0.5987012987012987
2.6356687898089173	9.312054768611266E-5	0.3794103431609473	0.0	2	5	false	MOL004879	231.5	0	2	0	0.9957404458598726	false	0	MOL004879	35202	MOL	0.5987012987012987
2.6356687898089173	9.312054768611266E-5	0.3794103431609473	0.0	2	5	false	MOL004864	231.5	0	2	0	0.9957404458598726	false	0	MOL004864	35202	MOL	0.5987012987012987
2.6356687898089173	9.312054768611266E-5	0.3794103431609473	0.0	2	5	false	MOL004863	231.5	0	2	0	0.9957404458598726	false	0	MOL004863	35202	MOL	0.5987012987012987
2.6356687898089173	9.312054768611266E-5	0.3794103431609473	0.0	2	5	false	MOL004857	231.5	0	2	0	0.9957404458598726	false	0	MOL004857	35202	MOL	0.5987012987012987
2.6356687898089173	9.312054768611266E-5	0.3794103431609473	0.0	2	5	false	MOL004856	231.5	0	2	0	0.9957404458598726	false	0	MOL004856	35202	MOL	0.5987012987012987
2.6356687898089173	9.312054768611266E-5	0.3794103431609473	0.0	2	5	false	MOL004855	231.5	0	2	0	0.9957404458598726	false	0	MOL004855	35202	MOL	0.5987012987012987
2.6356687898089173	9.312054768611266E-5	0.3794103431609473	0.0	2	5	false	MOL004849	231.5	0	2	0	0.9957404458598726	false	0	MOL004849	35202	MOL	0.5987012987012987
2.6356687898089173	9.312054768611266E-5	0.3794103431609473	0.0	2	5	false	MOL004848	231.5	0	2	0	0.9957404458598726	false	0	MOL004848	35202	MOL	0.5987012987012987
2.6331210191082803	4.383085749843079E-4	0.37977745524915335	0.0	3	5	false	MOL004841	156.0	0	3	0	0.9957470806794055	false	0	MOL004841	39122	MOL	0.4025974025974026
2.6356687898089173	9.312054768611266E-5	0.3794103431609473	0.0	2	5	false	MOL004838	231.5	0	2	0	0.9957404458598726	false	0	MOL004838	35202	MOL	0.5987012987012987
2.6356687898089173	9.312054768611266E-5	0.3794103431609473	0.0	2	5	false	MOL004835	231.5	0	2	0	0.9957404458598726	false	0	MOL004835	35202	MOL	0.5987012987012987
2.6356687898089173	9.312054768611266E-5	0.3794103431609473	0.0	2	5	false	MOL004833	231.5	0	2	0	0.9957404458598726	false	0	MOL004833	35202	MOL	0.5987012987012987
2.6356687898089173	9.312054768611266E-5	0.3794103431609473	0.0	2	5	false	MOL004829	231.5	0	2	0	0.9957404458598726	false	0	MOL004829	35202	MOL	0.5987012987012987
2.6356687898089173	9.312054768611266E-5	0.3794103431609473	0.0	2	5	false	MOL004828	231.5	0	2	0	0.9957404458598726	false	0	MOL004828	35202	MOL	0.5987012987012987
2.6356687898089173	9.312054768611266E-5	0.3794103431609473	0.0	2	5	false	MOL004827	231.5	0	2	0	0.9957404458598726	false	0	MOL004827	35202	MOL	0.5987012987012987
2.6356687898089173	9.312054768611266E-5	0.3794103431609473	0.0	2	5	false	MOL004824	231.5	0	2	0	0.9957404458598726	false	0	MOL004824	35202	MOL	0.5987012987012987
2.6356687898089173	9.312054768611266E-5	0.3794103431609473	0.0	2	5	false	MOL004820	231.5	0	2	0	0.9957404458598726	false	0	MOL004820	35202	MOL	0.5987012987012987
2.6356687898089173	9.312054768611266E-5	0.3794103431609473	0.0	2	5	false	MOL004815	231.5	0	2	0	0.9957404458598726	false	0	MOL004815	35202	MOL	0.5987012987012987
2.6356687898089173	9.312054768611266E-5	0.3794103431609473	0.0	2	5	false	MOL004814	231.5	0	2	0	0.9957404458598726	false	0	MOL004814	35202	MOL	0.5987012987012987
2.6356687898089173	9.312054768611266E-5	0.3794103431609473	0.0	2	5	false	MOL004811	231.5	0	2	0	0.9957404458598726	false	0	MOL004811	35202	MOL	0.5987012987012987
2.6356687898089173	9.312054768611266E-5	0.3794103431609473	0.0	2	5	false	MOL004810	231.5	0	2	0	0.9957404458598726	false	0	MOL004810	35202	MOL	0.5987012987012987
2.6356687898089173	9.312054768611266E-5	0.3794103431609473	0.0	2	5	false	MOL004808	231.5	0	2	0	0.9957404458598726	false	0	MOL004808	35202	MOL	0.5987012987012987
2.6356687898089173	9.312054768611266E-5	0.3794103431609473	0.0	2	5	false	MOL004806	231.5	0	2	0	0.9957404458598726	false	0	MOL004806	35202	MOL	0.5987012987012987
2.6356687898089173	9.312054768611266E-5	0.3794103431609473	0.0	2	5	false	MOL004805	231.5	0	2	0	0.9957404458598726	false	0	MOL004805	35202	MOL	0.5987012987012987
2.5414012738853504	0.0034216216054432187	0.39348370927318294	0.0	8	5	false	MOL000417	63.125	0	8	0	0.9959859341825902	false	0	MOL000417	237854	MOL	0.1597043701799486
2.6254777070063695	6.629980873407746E-4	0.38088306647258613	0.0	3	5	false	MOL003656	157.33333333333334	0	3	0	0.9957669851380042	false	0	MOL003656	75180	MOL	0.4029209621993127
2.6305732484076434	5.65484713014417E-4	0.38014527845036317	0.0	4	5	false	MOL002565	123.5	0	4	0	0.9957537154989384	false	0	MOL002565	80524	MOL	0.3181818181818182
2.7910828025477707	0.0025477707006369443	0.35828388863532634	0.0	2	5	false	MOL002398	192.5	0	2	0	0.9953357218683653	false	0	MOL002398	92576	MOL	0.5
2.645859872611465	0.0017668391254997205	0.3779489648531536	0.0	4	5	false	MOL013077	100.25	0	4	0	0.995713906581741	false	0	MOL013077	53150	MOL	0.25712435233160624
2.7910828025477707	2.53370438511989E-4	0.35828388863532634	0.0	2	5	false	MOL011753	195.5	0	2	0	0.9953357218683653	false	0	MOL011753	2300	MOL	0.5078328981723238
2.7910828025477707	2.53370438511989E-4	0.35828388863532634	0.0	2	5	false	MOL011747	195.5	0	2	0	0.9953357218683653	false	0	MOL011747	2300	MOL	0.5078328981723238
2.7910828025477707	2.53370438511989E-4	0.35828388863532634	0.0	2	5	false	MOL011740	195.5	0	2	0	0.9953357218683653	false	0	MOL011740	2300	MOL	0.5078328981723238
2.6356687898089173	3.603820373564599E-4	0.3794103431609473	0.0	2	5	false	MOL008432	195.0	0	2	0	0.9957404458598726	false	0	MOL008432	35456	MOL	0.5038961038961038
2.6356687898089173	3.603820373564599E-4	0.3794103431609473	0.0	2	5	false	MOL008420	195.0	0	2	0	0.9957404458598726	false	0	MOL008420	35456	MOL	0.5038961038961038
2.6331210191082803	5.753508895646462E-4	0.37977745524915335	0.0	3	5	false	MOL004961	155.66666666666666	0	3	0	0.9957470806794055	false	0	MOL004961	56826	MOL	0.4017316017316017
2.656050955414013	4.3052561936383676E-4	0.3764988009592326	0.0	2	5	false	MOL011704	194.0	0	2	0	0.9956873673036094	false	0	MOL011704	21332	MOL	0.5026041666666666
2.5464968152866243	0.001024576771362609	0.39269634817408705	0.0	3	5	false	MOL011604	134.33333333333334	0	3	0	0.9959726645435244	false	0	MOL011604	105014	MOL	0.3436426116838488
2.5464968152866243	0.0010338675118011368	0.39269634817408705	0.0	3	5	false	MOL009053	133.33333333333334	0	3	0	0.9959726645435244	false	0	MOL009053	72516	MOL	0.34106529209621994
2.602547770700637	6.711518535460618E-4	0.3842388644150759	0.0	2	5	false	MOL009029	196.5	0	2	0	0.9958266985138003	false	0	MOL009029	48312	MOL	0.5051679586563308
2.643312101910828	0.005426574219023967	0.37831325301204816	0.0	5	5	false	MOL004792	79.4	0	5	0	0.9957205414012739	false	0	MOL004792	99822	MOL	0.20310880829015543
2.788535031847134	0.001742560665809704	0.3586112380082229	0.0	3	5	false	MOL003608	130.0	0	3	0	0.9953423566878982	false	0	MOL003608	111984	MOL	0.3368146214099217
2.686624203821656	0.0038025884974611833	0.37221431958274065	0.0	5	5	false	MOL005849	79.8	0	5	0	0.9956077494692144	false	0	MOL005849	102618	MOL	0.20520833333333333
2.594904458598726	3.53372364296123E-4	0.38537064310260183	0.0	2	5	false	MOL000260	196.0	0	2	0	0.9958466029723992	false	0	MOL000260	42270	MOL	0.5064935064935064
2.594904458598726	3.53372364296123E-4	0.38537064310260183	0.0	2	5	false	MOL000258	196.0	0	2	0	0.9958466029723992	false	0	MOL000258	42270	MOL	0.5064935064935064
2.594904458598726	3.53372364296123E-4	0.38537064310260183	0.0	2	5	false	MOL000238	196.0	0	2	0	0.9958466029723992	false	0	MOL000238	42270	MOL	0.5064935064935064
2.594904458598726	3.53372364296123E-4	0.38537064310260183	0.0	2	5	false	MOL000235	196.0	0	2	0	0.9958466029723992	false	0	MOL000235	42270	MOL	0.5064935064935064
2.5796178343949046	8.218571162969691E-4	0.3876543209876543	0.0	4	5	false	MOL000228	106.25	0	4	0	0.9958864118895966	false	0	MOL000228	60324	MOL	0.2719638242894057
2.594904458598726	3.53372364296123E-4	0.38537064310260183	0.0	2	5	false	MOL000224	196.0	0	2	0	0.9958466029723992	false	0	MOL000224	42270	MOL	0.5064935064935064
2.6356687898089173	9.504592008144503E-4	0.3794103431609473	0.0	2	5	false	MOL005858	193.5	0	2	0	0.9957404458598726	false	0	MOL005858	35544	MOL	0.5
2.569426751592357	0.0013563113520058347	0.3891918691125434	0.0	3	5	false	MOL007963	132.0	0	3	0	0.9959129511677283	false	0	MOL007963	65764	MOL	0.3385012919896641
2.694267515923567	3.9449644594247325E-4	0.37115839243498816	0.0	2	5	false	MOL007918	195.0	0	2	0	0.9955878450106157	false	0	MOL007918	23090	MOL	0.5052083333333334
2.694267515923567	3.9449644594247325E-4	0.37115839243498816	0.0	2	5	false	MOL007917	195.0	0	2	0	0.9955878450106157	false	0	MOL007917	23090	MOL	0.5052083333333334
2.694267515923567	3.9449644594247325E-4	0.37115839243498816	0.0	2	5	false	MOL007899	195.0	0	2	0	0.9955878450106157	false	0	MOL007899	23090	MOL	0.5052083333333334
2.694267515923567	3.9449644594247325E-4	0.37115839243498816	0.0	2	5	false	MOL007898	195.0	0	2	0	0.9955878450106157	false	0	MOL007898	23090	MOL	0.5052083333333334
2.69171974522293	9.46434547232851E-4	0.37150970184571697	0.0	3	5	false	MOL006149	131.33333333333334	0	3	0	0.9955944798301486	false	0	MOL006149	28048	MOL	0.3394097222222222
2.6280254777070065	0.001999008817167383	0.3805138148327678	0.0	4	5	false	MOL007923	99.25	0	4	0	0.9957603503184713	false	0	MOL007923	77030	MOL	0.2545336787564767
2.6229299363057326	0.0017428947632900753	0.38125303545410394	0.0	5	5	false	MOL002311	95.2	0	5	0	0.9957736199575371	false	0	MOL002311	62714	MOL	0.24404145077720207
2.780891719745223	0.001460497725539859	0.3595968850206138	0.0	3	5	false	MOL002309	130.33333333333334	0	3	0	0.9953622611464968	false	0	MOL002309	8934	MOL	0.3368055555555556
2.689171974522293	2.869615006932606E-4	0.37186167693036476	0.0	2	5	false	MOL007156	203.0	0	2	0	0.9956011146496815	false	0	MOL007156	25238	MOL	0.5233160621761658
2.5872611464968154	7.573241912560947E-4	0.3865091088133924	0.0	3	5	false	MOL007132	136.66666666666666	0	3	0	0.9958665074309979	false	0	MOL007132	48360	MOL	0.3505598621877692
2.689171974522293	2.869615006932606E-4	0.37186167693036476	0.0	2	5	false	MOL007130	203.0	0	2	0	0.9956011146496815	false	0	MOL007130	25238	MOL	0.5233160621761658
2.689171974522293	2.869615006932606E-4	0.37186167693036476	0.0	2	5	false	MOL007124	203.0	0	2	0	0.9956011146496815	false	0	MOL007124	25238	MOL	0.5233160621761658
2.689171974522293	2.869615006932606E-4	0.37186167693036476	0.0	2	5	false	MOL007122	203.0	0	2	0	0.9956011146496815	false	0	MOL007122	25238	MOL	0.5233160621761658
2.689171974522293	2.869615006932606E-4	0.37186167693036476	0.0	2	5	false	MOL007121	203.0	0	2	0	0.9956011146496815	false	0	MOL007121	25238	MOL	0.5233160621761658
2.689171974522293	2.869615006932606E-4	0.37186167693036476	0.0	2	5	false	MOL007119	203.0	0	2	0	0.9956011146496815	false	0	MOL007119	25238	MOL	0.5233160621761658
2.689171974522293	2.869615006932606E-4	0.37186167693036476	0.0	2	5	false	MOL007111	203.0	0	2	0	0.9956011146496815	false	0	MOL007111	25238	MOL	0.5233160621761658
2.689171974522293	2.869615006932606E-4	0.37186167693036476	0.0	2	5	false	MOL007108	203.0	0	2	0	0.9956011146496815	false	0	MOL007108	25238	MOL	0.5233160621761658
2.689171974522293	2.869615006932606E-4	0.37186167693036476	0.0	2	5	false	MOL007105	203.0	0	2	0	0.9956011146496815	false	0	MOL007105	25238	MOL	0.5233160621761658
2.689171974522293	2.869615006932606E-4	0.37186167693036476	0.0	2	5	false	MOL007100	203.0	0	2	0	0.9956011146496815	false	0	MOL007100	25238	MOL	0.5233160621761658
2.689171974522293	2.869615006932606E-4	0.37186167693036476	0.0	2	5	false	MOL007098	203.0	0	2	0	0.9956011146496815	false	0	MOL007098	25238	MOL	0.5233160621761658
2.689171974522293	2.869615006932606E-4	0.37186167693036476	0.0	2	5	false	MOL007094	203.0	0	2	0	0.9956011146496815	false	0	MOL007094	25238	MOL	0.5233160621761658
2.689171974522293	2.869615006932606E-4	0.37186167693036476	0.0	2	5	false	MOL007093	203.0	0	2	0	0.9956011146496815	false	0	MOL007093	25238	MOL	0.5233160621761658
2.689171974522293	2.869615006932606E-4	0.37186167693036476	0.0	2	5	false	MOL007085	203.0	0	2	0	0.9956011146496815	false	0	MOL007085	25238	MOL	0.5233160621761658
2.689171974522293	2.869615006932606E-4	0.37186167693036476	0.0	2	5	false	MOL007050	203.0	0	2	0	0.9956011146496815	false	0	MOL007050	25238	MOL	0.5233160621761658
2.689171974522293	2.869615006932606E-4	0.37186167693036476	0.0	2	5	false	MOL007049	203.0	0	2	0	0.9956011146496815	false	0	MOL007049	25238	MOL	0.5233160621761658
2.689171974522293	2.869615006932606E-4	0.37186167693036476	0.0	2	5	false	MOL007041	203.0	0	2	0	0.9956011146496815	false	0	MOL007041	25238	MOL	0.5233160621761658
2.5847133757961784	6.071090405547323E-4	0.38689009364218824	0.0	3	5	false	MOL002651	138.66666666666666	0	3	0	0.9958731422505308	false	0	MOL002651	50532	MOL	0.3548109965635739
2.694267515923567	5.45819517399994E-4	0.37115839243498816	0.0	2	5	false	MOL008411	194.0	0	2	0	0.9955878450106157	false	0	MOL008411	22926	MOL	0.5026041666666666
2.556687898089172	0.0020536901674763886	0.3911310413552566	0.0	4	5	false	MOL003896	117.5	0	4	0	0.9959461252653927	false	0	MOL003896	91508	MOL	0.30103359173126615
2.56687898089172	0.004385632628044784	0.38957816377171217	0.0	5	5	false	MOL008400	80.2	0	5	0	0.9959195859872612	false	0	MOL008400	88586	MOL	0.20518134715025907
2.648407643312102	0.0024128363347897266	0.3775853775853776	0.0	4	5	false	MOL002281	98.25	0	4	0	0.9957072717622081	false	0	MOL002281	29754	MOL	0.2525974025974026
2.5464968152866243	0.0016371614244644773	0.39269634817408705	0.0	3	5	false	MOL008240	132.33333333333334	0	3	0	0.9959726645435244	false	0	MOL008240	83596	MOL	0.3384879725085911
2.7910828025477707	0.0025477707006369443	0.35828388863532634	0.0	2	5	false	MOL002135	192.5	0	2	0	0.9953357218683653	false	0	MOL002135	92576	MOL	0.5
2.7910828025477707	3.509612638308126E-4	0.35828388863532634	0.0	2	5	false	MOL008239	194.5	0	2	0	0.9953357218683653	false	0	MOL008239	2332	MOL	0.5052219321148825
2.7910828025477707	3.509612638308126E-4	0.35828388863532634	0.0	2	5	false	MOL008230	194.5	0	2	0	0.9953357218683653	false	0	MOL008230	2332	MOL	0.5052219321148825
2.7910828025477707	3.509612638308126E-4	0.35828388863532634	0.0	2	5	false	MOL008209	194.5	0	2	0	0.9953357218683653	false	0	MOL008209	2332	MOL	0.5052219321148825
2.7910828025477707	3.509612638308126E-4	0.35828388863532634	0.0	2	5	false	MOL008204	194.5	0	2	0	0.9953357218683653	false	0	MOL008204	2332	MOL	0.5052219321148825
2.5261146496815288	0.004072018518757901	0.39586485123550175	0.0	5	5	false	MOL005916	84.2	0	5	0	0.9960257430997878	false	0	MOL005916	140802	MOL	0.208
2.5439490445859874	0.0014912717345055223	0.3930896344516775	0.0	4	5	false	MOL003759	101.5	0	4	0	0.9959792993630573	false	0	MOL003759	77044	MOL	0.25902061855670105
2.564331210191083	0.0015349378511828914	0.3899652260307998	0.0	5	5	false	MOL003758	83.6	0	5	0	0.995926220806794	false	0	MOL003758	102694	MOL	0.21343669250645994
2.656050955414013	0.0010276152575770525	0.3764988009592326	0.0	2	5	false	MOL012286	193.0	0	2	0	0.9956873673036094	false	0	MOL012286	21382	MOL	0.5
2.656050955414013	0.0010276152575770527	0.3764988009592326	0.0	2	5	false	MOL002056	193.0	0	2	0	0.9956873673036094	false	0	MOL002056	21382	MOL	0.5
2.780891719745223	6.284095462126323E-4	0.3595968850206138	0.0	2	5	false	MOL006992	194.5	0	2	0	0.9953622611464968	false	0	MOL006992	5040	MOL	0.5025974025974026
2.521019108280255	0.017280029544994843	0.39666498231430014	0.0	18	5	false	MOL001002	25.11111111111111	0	18	0	0.9960390127388535	false	0	MOL001002	588436	MOL	0.061665245808468314
2.653503184713376	0.0012185617864255052	0.37686029764762363	0.0	3	5	false	MOL010496	130.0	0	3	0	0.9956940021231423	false	0	MOL010496	42762	MOL	0.3359375
2.653503184713376	0.0012185617864255052	0.37686029764762363	0.0	3	5	false	MOL010495	130.0	0	3	0	0.9956940021231423	false	0	MOL010495	42762	MOL	0.3359375
2.518471337579618	0.007221779099148384	0.3970662620131512	0.0	10	5	false	MOL005828	43.0	0	10	0	0.9960456475583864	false	0	MOL005828	169274	MOL	0.10632911392405063
2.6356687898089173	5.68418052517855E-4	0.3794103431609473	0.0	2	5	false	MOL004598	194.0	0	2	0	0.9957404458598726	false	0	MOL004598	35522	MOL	0.5012987012987012
2.656050955414013	4.4029379407172333E-4	0.3764988009592326	0.0	2	5	false	MOL000074	194.0	0	2	0	0.9956873673036094	false	0	MOL000074	21330	MOL	0.5026041666666666
2.50828025477707	0.007522335250362903	0.39867953275774504	0.0	12	5	false	MOL000096	36.583333333333336	0	12	0	0.9960721868365181	false	0	MOL000096	336682	MOL	0.09123931623931623
2.656050955414013	4.468970334363614E-4	0.3764988009592326	0.0	2	5	false	MOL013192	194.0	0	2	0	0.9956873673036094	false	0	MOL013192	21378	MOL	0.5026041666666666
2.656050955414013	4.468970334363614E-4	0.3764988009592326	0.0	2	5	false	MOL013191	194.0	0	2	0	0.9956873673036094	false	0	MOL013191	21378	MOL	0.5026041666666666
2.656050955414013	4.468970334363614E-4	0.3764988009592326	0.0	2	5	false	MOL013189	194.0	0	2	0	0.9956873673036094	false	0	MOL013189	21378	MOL	0.5026041666666666
2.7910828025477707	0.0025477707006369443	0.35828388863532634	0.0	2	5	false	MOL008978	192.5	0	2	0	0.9953357218683653	false	0	MOL008978	92576	MOL	0.5
2.785987261146497	9.343588926445102E-4	0.3589391860996799	0.0	2	5	false	MOL012918	193.5	0	2	0	0.9953489915074311	false	0	MOL012918	5062	MOL	0.5013020833333334
2.785987261146497	9.343588926445102E-4	0.3589391860996799	0.0	2	5	false	MOL012910	193.5	0	2	0	0.9953489915074311	false	0	MOL012910	5062	MOL	0.5013020833333334
2.770700636942675	0.0011861479788463087	0.36091954022988504	0.0	2	5	false	MOL004571	194.0	0	2	0	0.9953888004246285	false	0	MOL004571	9552	MOL	0.5012987012987012
2.5796178343949046	0.004166405697157837	0.3876543209876543	0.0	6	5	false	MOL004564	67.5	0	6	0	0.9958864118895966	false	0	MOL004564	116650	MOL	0.1713917525773196
2.5796178343949046	0.0033600588995074013	0.3876543209876543	0.0	6	5	false	MOL000351	67.5	0	6	0	0.9958864118895966	false	0	MOL000351	100188	MOL	0.17183462532299743
2.5923566878980893	4.535035410024057E-4	0.3857493857493857	0.0	2	5	false	MOL012250	195.5	0	2	0	0.9958532377919321	false	0	MOL012250	44082	MOL	0.5038860103626943
2.780891719745223	0.0028194549249800542	0.3595968850206138	0.0	3	5	false	MOL000519	129.33333333333334	0	3	0	0.9953622611464968	false	0	MOL000519	96752	MOL	0.3342013888888889
2.7910828025477707	0.0025477707006369443	0.35828388863532634	0.0	2	5	false	MOL001851	192.5	0	2	0	0.9953357218683653	false	0	MOL001851	92576	MOL	0.5
2.6687898089171975	8.048583013022606E-4	0.3747016706443914	0.0	3	5	false	MOL001833	132.33333333333334	0	3	0	0.9956541932059447	false	0	MOL001833	27066	MOL	0.34024179620034545
2.7503184713375797	0.0018289677668206525	0.3635942566002779	0.0	4	5	false	MOL001810	100.0	0	4	0	0.9954418789808916	false	0	MOL001810	19662	MOL	0.2571428571428571
2.7554140127388536	3.3747544800730877E-4	0.3629218677762367	0.0	2	5	false	MOL001793	196.5	0	2	0	0.9954286093418259	false	0	MOL001793	10494	MOL	0.5077922077922078
2.521019108280255	0.007986478538977142	0.39666498231430014	0.0	11	5	false	MOL001792	48.90909090909091	0	11	0	0.9960390127388535	false	0	MOL001792	299930	MOL	0.1225296442687747
2.6687898089171975	8.048583013022606E-4	0.3747016706443914	0.0	3	5	false	MOL001782	132.33333333333334	0	3	0	0.9956541932059447	false	0	MOL001782	27066	MOL	0.34024179620034545
2.7554140127388536	3.3747544800730877E-4	0.3629218677762367	0.0	2	5	false	MOL001779	196.5	0	2	0	0.9954286093418259	false	0	MOL001779	10494	MOL	0.5077922077922078
2.7554140127388536	3.3747544800730877E-4	0.3629218677762367	0.0	2	5	false	MOL001767	196.5	0	2	0	0.9954286093418259	false	0	MOL001767	10494	MOL	0.5077922077922078
2.5057324840764332	0.010164638817686332	0.3990849008642603	0.0	15	5	false	MOL003044	31.333333333333332	0	15	0	0.996078821656051	false	0	MOL003044	703640	MOL	0.07757885763000852
2.7910828025477707	0.0012666545544853338	0.35828388863532634	0.0	2	5	false	MOL009537	193.0	0	2	0	0.9953357218683653	false	0	MOL009537	92564	MOL	0.5013054830287206
2.788535031847134	0.0017605284738977133	0.3586112380082229	0.0	3	5	false	MOL006147	130.0	0	3	0	0.9953423566878982	false	0	MOL006147	97576	MOL	0.3368146214099217
2.785987261146497	0.0034474264516423606	0.3589391860996799	0.0	4	5	false	MOL003588	99.0	0	4	0	0.9953489915074311	false	0	MOL003588	191536	MOL	0.2558746736292428
2.6203821656050956	0.001122844847711518	0.38162372386971316	0.0	3	5	false	MOL001978	131.0	0	3	0	0.99578025477707	false	0	MOL001978	40126	MOL	0.33766233766233766
2.650955414012739	0.0012598085519590627	0.3772224891878904	0.0	4	5	false	MOL001463	101.5	0	4	0	0.9957006369426752	false	0	MOL001463	47408	MOL	0.26171875
2.7910828025477707	3.60767257876332E-4	0.35828388863532634	0.0	2	5	false	MOL001462	194.5	0	2	0	0.9953357218683653	false	0	MOL001462	8940	MOL	0.5052219321148825
2.650955414012739	0.0011092119199257872	0.3772224891878904	0.0	4	5	false	MOL001461	101.75	0	4	0	0.9957006369426752	false	0	MOL001461	47516	MOL	0.2623697916666667
2.5872611464968154	0.006025582559989947	0.3865091088133924	0.0	12	5	false	MOL001458	38.666666666666664	0	12	0	0.9958665074309979	false	0	MOL001458	294150	MOL	0.09707903780068729
2.56687898089172	0.009300627015953607	0.38957816377171217	0.0	13	5	false	MOL001454	35.46153846153846	0	13	0	0.9959195859872612	false	0	MOL001454	334856	MOL	0.08859007316590864
2.4547770700636944	0.02332848386289843	0.4073689673066943	0.0	28	5	false	MOL000073	18.0	0	28	0	0.9962115180467092	false	0	MOL000073	885740	MOL	0.04314720812182741
2.559235668789809	0.003963513505271006	0.390741662518666	0.0	7	5	false	MOL003283	58.857142857142854	0	7	0	0.9959394904458598	false	0	MOL003283	182484	MOL	0.14950166112956811
2.7910828025477707	4.3627080616433813E-4	0.35828388863532634	0.0	2	5	false	MOL005773	194.5	0	2	0	0.9953357218683653	false	0	MOL005773	9582	MOL	0.5052219321148825
2.7910828025477707	4.3627080616433813E-4	0.35828388863532634	0.0	2	5	false	MOL005768	194.5	0	2	0	0.9953357218683653	false	0	MOL005768	9582	MOL	0.5052219321148825
2.7910828025477707	4.3627080616433813E-4	0.35828388863532634	0.0	2	5	false	MOL005766	194.5	0	2	0	0.9953357218683653	false	0	MOL005766	9582	MOL	0.5052219321148825
2.7910828025477707	4.3627080616433813E-4	0.35828388863532634	0.0	2	5	false	MOL005761	194.5	0	2	0	0.9953357218683653	false	0	MOL005761	9582	MOL	0.5052219321148825
2.5388535031847135	0.003975776832324849	0.39387857501254386	0.0	4	5	false	MOL001697	99.25	0	4	0	0.9959925690021231	false	0	MOL001697	85690	MOL	0.2525706940874036
2.56687898089172	7.497742932349821E-4	0.38957816377171217	0.0	2	5	false	MOL001678	195.5	0	2	0	0.9959195859872612	false	0	MOL001678	64904	MOL	0.5012886597938144
2.656050955414013	0.0010276152575770525	0.3764988009592326	0.0	2	5	false	MOL001670	193.0	0	2	0	0.9956873673036094	false	0	MOL001670	21382	MOL	0.5
2.780891719745223	0.004449357343924767	0.3595968850206138	0.0	4	5	false	MOL000011	98.5	0	4	0	0.9953622611464968	false	0	MOL000011	100728	MOL	0.25390625
2.7910828025477707	0.0025477707006369443	0.35828388863532634	0.0	2	5	false	MOL009458	192.5	0	2	0	0.9953357218683653	false	0	MOL009458	92576	MOL	0.5
2.431847133757962	0.03523091974014401	0.41121005762179147	0.0	42	5	false	MOL000492	13.642857142857142	0	42	0	0.9962712314225053	false	0	MOL000492	1680750	MOL	0.0321701199563795
2.431847133757962	0.03412229931843125	0.41121005762179147	0.0	41	5	false	MOL000354	15.731707317073171	0	41	0	0.9962712314225053	false	0	MOL000354	1653254	MOL	0.03739012009409434
2.696815286624204	9.437095737909911E-4	0.37080774681152573	0.0	3	5	false	MOL009386	131.33333333333334	0	3	0	0.9955812101910828	false	0	MOL009386	19960	MOL	0.3385281385281385
2.7910828025477707	5.241129026494295E-4	0.35828388863532634	0.0	2	5	false	MOL009374	193.5	0	2	0	0.9953357218683653	false	0	MOL009374	2464	MOL	0.5026109660574413
2.480254777070064	0.016176220276329603	0.40318438623523367	0.0	19	5	false	MOL000392	30.94736842105263	0	19	0	0.99614516985138	false	0	MOL000392	637614	MOL	0.07600854929201176
2.7910828025477707	0.0025477707006369443	0.35828388863532634	0.0	2	5	false	MOL012188	192.5	0	2	0	0.9953357218683653	false	0	MOL012188	92576	MOL	0.5
2.513375796178344	0.012555246767448455	0.39787126203750633	0.0	18	5	false	MOL001040	27.27777777777778	0	18	0	0.9960589171974522	false	0	MOL001040	597672	MOL	0.06686457449816229
2.569426751592357	0.0016577017536007115	0.3891918691125434	0.0	4	5	false	MOL009278	100.75	0	4	0	0.9959129511677283	false	0	MOL009278	127798	MOL	0.25841968911917096
1.7949044585987262	0.6410123009725347	0.5571327182398864	0.0	384	4	false	ESR1	3.0989583333333335	0	384	0	0.9979299363057325	false	0	ESR1	20243084	Gene	0.007632575757575757
3.8203821656050954	7.924843119991135E-5	0.26175391797265757	0.0	2	5	false	MOL009137	6.0	0	2	0	0.9926552547770701	false	0	MOL009137	1358	MOL	0.5
3.695541401273885	0.0012215744263666332	0.270596346087556	0.0	5	5	false	MOL000332	5.6	0	5	0	0.9929803609341826	false	0	MOL000332	14234	MOL	0.21904761904761905
3.7261146496815285	2.3492554495030297E-5	0.26837606837606837	0.0	2	5	false	MOL009031	9.0	0	2	0	0.9929007430997877	false	0	MOL009031	556	MOL	0.5333333333333333
3.8203821656050954	1.9926637912156316E-4	0.26175391797265757	0.0	2	5	false	MOL006968	5.5	0	2	0	0.9926552547770701	false	0	MOL006968	1370	MOL	0.5
2.5796178343949046	0.0025019756379347094	0.3876543209876543	0.0	3	5	false	MOL005755	132.66666666666666	0	3	0	0.9958864118895966	false	0	MOL005755	62972	MOL	0.33760683760683763
2.8369426751592357	0.008455161201863251	0.3524921418949259	0.0	9	4	false	EGFR	35.666666666666664	0	9	0	0.9952162951167729	false	0	EGFR	179850	Gene	0.14384508990318118
3.5885350318471336	2.1846511166087186E-4	0.27866524671636494	0.0	5	5	false	MOL013179	11.2	0	5	0	0.9932590233545647	false	0	MOL013179	4976	MOL	0.3090909090909091
2.464968152866242	0.0248635530664934	0.4056847545219638	0.0	24	5	false	MOL004328	23.333333333333332	0	24	0	0.9961849787685776	false	0	MOL004328	791246	MOL	0.05668358714043993
3.5554140127388534	0.013569232760543467	0.28126119670369043	0.0	18	5	false	MOL000546	4.166666666666667	0	18	0	0.9933452760084925	false	0	MOL000546	280628	MOL	0.09595959595959595
3.484076433121019	0.0030284696105741344	0.2870201096892139	0.0	15	5	false	MOL002714	6.733333333333333	0	15	0	0.993531050955414	false	0	MOL002714	124664	MOL	0.1246376811594203
2.4547770700636944	0.013732491616636061	0.4073689673066943	0.0	14	4	false	MOL000173	35.0	0	14	0	0.9962115180467092	false	0	MOL000173	539574	MOL	0.08374384236453201
3.0280254777070064	0.08460960772106145	0.3302482120319731	0.0	97	5	false	MOL000006	4.670103092783505	0	97	0	0.9947186836518047	false	0	MOL000006	6501774	MOL	0.026789073669952593
2.4471337579617836	0.013736449855458688	0.40864133263925034	0.0	11	3	false	MOL006821	42.27272727272727	0	11	0	0.9962314225053078	false	0	MOL006821	477144	MOL	0.1001765225066196
3.4738853503184712	0.023885258203209116	0.2878621195452879	0.0	30	5	false	MOL002773	4.033333333333333	0	30	0	0.9935575902335456	false	0	MOL002773	930010	MOL	0.0674074074074074
2.4496815286624205	0.19967351290503593	0.4082163286531461	0.0	194	5	false	MOL000098	4.762886597938144	0	194	0	0.9962247876857749	false	0	MOL000098	12494550	MOL	0.014756418031129977
2.7477707006369427	0.0911839996062033	0.36393138618451554	0.0	137	5	false	MOL000422	5.036496350364963	0	137	0	0.9954485138004247	false	0	MOL000422	6616000	MOL	0.020082071394850565
2.7171974522292994	0.007943286929593023	0.36802625410220347	0.0	10	4	false	Akt1	54.5	0	10	0	0.9955281316348196	false	0	Akt1	402004	Gene	0.18641114982578397
