# Supplementary material for: Ferroptosis regulation by traditional chinese medicine for ischemic stroke intervention based on network pharmacology and data mining
Source: PLoS One. 2025 Apr 16;20(4):e0321751. doi: 10.1371/journal.pone.0321751 (PMC12002469; doi:10.1371/journal.pone.0321751)
Supplement: S1 File — (ZIP) [file pone.0321751.s001.zip › 靶点_小分子_中药/Sheet1.sif]

Yumixu	interacts with	MOL003044
Yumixu	interacts with	MOL000006
Ziwan	interacts with	MOL000354
Ziwan	interacts with	MOL000098
Ziwan	interacts with	MOL000006
Ziwan	interacts with	MOL000422
Zisuzi	interacts with	MOL000006
Zisuzi	interacts with	MOL002773
Zisu	interacts with	MOL000492
Zisu	interacts with	MOL006210
Zisu	interacts with	MOL002773
Zisu	interacts with	MOL000006
Zihuaqianhu	interacts with	MOL004792
Zihuaqianhu	interacts with	MOL013177
Zihuaqianhu	interacts with	MOL013077
Zicao	interacts with	MOL007736
Zicao	interacts with	MOL007728
Zicao	interacts with	MOL007722
Zicao	interacts with	MOL007716
Zicao	interacts with	MOL007715
Zicao	interacts with	MOL007714
Zhumagen	interacts with	MOL000492
Zhumagen	interacts with	MOL000098
Zhongjiefeng	interacts with	MOL007743
Zhongjiefeng	interacts with	MOL007132
Zhongjiefeng	interacts with	MOL004373
Zhongjiefeng	interacts with	MOL000098
Zhizi	interacts with	MOL003095
Zhizi	interacts with	MOL004561
Zhizi	interacts with	MOL000422
Zhizi	interacts with	MOL000098
Zhishi	interacts with	MOL009053
Zhishi	interacts with	MOL005849
Zhishi	interacts with	MOL013435
Zhishi	interacts with	MOL013277
Zhishi	interacts with	MOL005828
Zhishi	interacts with	MOL000006
Zhishi	interacts with	MOL004328
Zhimu	interacts with	MOL004373
Zhimu	interacts with	MOL000546
Zhimu	interacts with	MOL000422
Zhike	interacts with	MOL005828
Zhike	interacts with	MOL004328
Zhijuzi	interacts with	MOL000098
Zhijuzi	interacts with	MOL004328
Zhijuzi	interacts with	MOL000422
Zhebeimu	interacts with	MOL004446
Zeqi	interacts with	MOL013425
Zeqi	interacts with	MOL000098
Zeqi	interacts with	MOL000006
Zeqi	interacts with	MOL004328
Zeqi	interacts with	MOL000422
Zaojiaoci	interacts with	MOL000073
Zaojiaoci	interacts with	MOL000098
Zaojiaoci	interacts with	MOL000422
Zaojiaoci	interacts with	MOL013179
Yuzhu	interacts with	MOL010412
Yuzhu	interacts with	MOL010396
Yuzhu	interacts with	MOL000332
Yuzhouloulu	interacts with	MOL000098
Yuzhouloulu	interacts with	MOL000006
Yuxingcao	interacts with	MOL000098
Yuxingcao	interacts with	MOL000422
Yuliren	interacts with	MOL000098
Yuliren	interacts with	MOL000422
Yujin	interacts with	MOL004328
Yuganzi	interacts with	MOL000492
Yuganzi	interacts with	MOL001002
Yuganzi	interacts with	MOL000098
Yuganzi	interacts with	MOL006821
Yuganzi	interacts with	MOL000006
Yuganzi	interacts with	MOL000422
Yuejihua	interacts with	MOL004912
Yuejihua	interacts with	MOL003858
Yuejihua	interacts with	MOL003857
Yuejihua	interacts with	MOL003856
Yuejihua	interacts with	MOL003758
Yuejihua	interacts with	MOL012760
Yuejihua	interacts with	MOL012755
Yuejihua	interacts with	MOL012753
Yuejihua	interacts with	MOL012735
Yuejihua	interacts with	MOL012719
Yuejihua	interacts with	MOL000422
Yuejihua	interacts with	MOL000098
Yuanhua	interacts with	MOL005578
Yuanhua	interacts with	MOL001040
Yuanhua	interacts with	MOL000098
Yuanhua	interacts with	MOL000006
Yuanhua	interacts with	MOL000422
Yizhihuanghua	interacts with	MOL000098
Yizhihuanghua	interacts with	MOL000422
Yinyanghuo	interacts with	MOL004396
Yinyanghuo	interacts with	MOL004391
Yinyanghuo	interacts with	MOL004382
Yinyanghuo	interacts with	MOL004373
Yinyanghuo	interacts with	MOL003542
Yinyanghuo	interacts with	MOL003044
Yinyanghuo	interacts with	MOL001792
Yinyanghuo	interacts with	MOL000098
Yinyanghuo	interacts with	MOL000006
Yinyanghuo	interacts with	MOL000422
Yinxingye	interacts with	MOL000096
Yinxingye	interacts with	MOL009278
Yinxingye	interacts with	MOL000492
Yinxingye	interacts with	MOL000354
Yinxingye	interacts with	MOL003044
Yinxingye	interacts with	MOL011604
Yinxingye	interacts with	MOL011594
Yinxingye	interacts with	MOL000098
Yinxingye	interacts with	MOL000006
Yinxingye	interacts with	MOL000422
Yinchen	interacts with	MOL008047
Yinchen	interacts with	MOL008046
Yinchen	interacts with	MOL000354
Yinchen	interacts with	MOL000098
Yimucao	interacts with	MOL000354
Yimucao	interacts with	MOL000422
Yimucao	interacts with	MOL000098
Yejuhua	interacts with	MOL001689
Yejuhua	interacts with	MOL000098
Yejuhua	interacts with	MOL000006
Yazhicao	interacts with	MOL000006
Yanhusuo	interacts with	MOL000785
Yanhusuo	interacts with	MOL004225
Yanhusuo	interacts with	MOL004216
Yanhusuo	interacts with	MOL004214
Yanhusuo	interacts with	MOL004209
Yanhusuo	interacts with	MOL004205
Yanhusuo	interacts with	MOL004204
Yanhusuo	interacts with	MOL004203
Yanhusuo	interacts with	MOL004196
Yanhusuo	interacts with	MOL001463
Yanhusuo	interacts with	MOL001461
Yanhusuo	interacts with	MOL001458
Yanhusuo	interacts with	MOL001454
Yanhusuo	interacts with	MOL000098
Yangjinhua	interacts with	MOL007923
Yangjinhua	interacts with	MOL003283
Yangjinhua	interacts with	MOL000098
Yangjinhua	interacts with	MOL000422
Yadanzi	interacts with	MOL000006
Xuchangqing	interacts with	MOL005619
Xuanshen	interacts with	MOL007662
Xuanfuhua	interacts with	MOL000354
Xuanfuhua	interacts with	MOL003398
Xuanfuhua	interacts with	MOL003044
Xuanfuhua	interacts with	MOL000098
Xuanfuhua	interacts with	MOL000006
Xuanfuhua	interacts with	MOL000422
Xiyangshen	interacts with	MOL005344
Xixin	interacts with	MOL002962
Xixin	interacts with	MOL000422
Xinyi	interacts with	MOL000314
Xinyi	interacts with	MOL000313
Xinyi	interacts with	MOL012126
Xinyi	interacts with	MOL012125
Xinyi	interacts with	MOL012124
Xinyi	interacts with	MOL012123
Xihonghua	interacts with	MOL000354
Xihonghua	interacts with	MOL000098
Xihonghua	interacts with	MOL000422
Xiheliu	interacts with	MOL004564
Xiheliu	interacts with	MOL000354
Xiheliu	interacts with	MOL000098
Xiheliu	interacts with	MOL000422
Xiebai	interacts with	MOL000332
Xiebai	interacts with	MOL000098
Xiebai	interacts with	MOL004328
Xiatianwu	interacts with	MOL000785
Xiaotongcao	interacts with	MOL000098
Xiaoji	interacts with	MOL001689
Xiaoji	interacts with	MOL000098
Xianmao	interacts with	MOL004114
Xianhecao	interacts with	MOL000492
Xianhecao	interacts with	MOL001002
Xianhecao	interacts with	MOL000098
Xianhecao	interacts with	MOL000006
Xianhecao	interacts with	MOL000422
Xiangyuan	interacts with	MOL002773
Xiangru	interacts with	MOL000492
Xiangru	interacts with	MOL003044
Xiangru	interacts with	MOL001689
Xiangru	interacts with	MOL000098
Xiangru	interacts with	MOL000006
Xiangru	interacts with	MOL000422
Xiangfu	interacts with	MOL003542
Xiangfu	interacts with	MOL000354
Xiangfu	interacts with	MOL003044
Xiangfu	interacts with	MOL000098
Xiangfu	interacts with	MOL000006
Xiangfu	interacts with	MOL000422
Xiakucao	interacts with	MOL000098
Xiakucao	interacts with	MOL000006
Xiakucao	interacts with	MOL000422
Wuzhuyu	interacts with	MOL002662
Wuzhuyu	interacts with	MOL003943
Wuzhuyu	interacts with	MOL000354
Wuzhuyu	interacts with	MOL001454
Wuzhuyu	interacts with	MOL000098
Wuyao	interacts with	MOL010496
Wuyao	interacts with	MOL010495
Wuyao	interacts with	MOL000098
Wumei	interacts with	MOL001040
Wumei	interacts with	MOL000098
Wumei	interacts with	MOL000422
Weilingcai	interacts with	MOL000354
Weilingcai	interacts with	MOL001002
Weilingcai	interacts with	MOL000098
Weilingcai	interacts with	MOL000422
Wasong	interacts with	MOL000098
Wasong	interacts with	MOL000422
Wangbuliuxing	interacts with	MOL002322
Wangbuliuxing	interacts with	MOL000098
Tusizi	interacts with	MOL000354
Tusizi	interacts with	MOL005944
Tusizi	interacts with	MOL000098
Tusizi	interacts with	MOL000422
Tujingpi	interacts with	MOL000417
Tujingpi	interacts with	MOL000392
Tufuling	interacts with	MOL004575
Tufuling	interacts with	MOL000098
Tufuling	interacts with	MOL000546
Tufuling	interacts with	MOL004328
Tinglizi	interacts with	MOL000354
Tinglizi	interacts with	MOL000098
Tinglizi	interacts with	MOL000422
Tiankuizi	interacts with	MOL006422
Tiankuizi	interacts with	MOL002894
Tiandong	interacts with	MOL003896
Tiandong	interacts with	MOL000098
Tiandong	interacts with	MOL000546
Tanxiang	interacts with	MOL002322
Tanxiang	interacts with	MOL000354
Tanxiang	interacts with	MOL000006
Taizishen	interacts with	MOL001689
Taizishen	interacts with	MOL000006
Suoluozi	interacts with	MOL000073
Suoluozi	interacts with	MOL000098
Suoluozi	interacts with	MOL000422
Songhuafen	interacts with	MOL000422
Sijiqing	interacts with	MOL000098
Sijiqing	interacts with	MOL000422
Shuihonghuazi	interacts with	MOL007923
Shuihonghuazi	interacts with	MOL000492
Shuihonghuazi	interacts with	MOL003044
Shuihonghuazi	interacts with	MOL001040
Shuihonghuazi	interacts with	MOL000332
Shuihonghuazi	interacts with	MOL000098
Shuihonghuazi	interacts with	MOL000422
Shuifeiji	interacts with	MOL000098
Shiwei	interacts with	MOL000098
Shiwei	interacts with	MOL000422
Shiliupi	interacts with	MOL000492
Shiliupi	interacts with	MOL001002
Shiliupi	interacts with	MOL000098
Shiliupi	interacts with	MOL000006
Shiliupi	interacts with	MOL000422
Shijunzi	interacts with	MOL001002
Shidi	interacts with	MOL000098
Shidi	interacts with	MOL000422
Shichangpu	interacts with	MOL003542
Shichangpu	interacts with	MOL000422
Shenjincao	interacts with	MOL000392
Shengma	interacts with	MOL001924
Shengma	interacts with	MOL012078
Shengma	interacts with	MOL012053
Shengjiang	interacts with	MOL006129
Shegan	interacts with	MOL002322
Shegan	interacts with	MOL003759
Shegan	interacts with	MOL003758
Shegan	interacts with	MOL000354
Shegan	interacts with	MOL000351
Shegan	interacts with	MOL000006
Shechuangzi	interacts with	MOL003608
Shechuangzi	interacts with	MOL003605
Shechuangzi	interacts with	MOL003600
Shechuangzi	interacts with	MOL003588
Shayuanzi	interacts with	MOL009278
Shayuanzi	interacts with	MOL004564
Shayuanzi	interacts with	MOL000417
Shayuanzi	interacts with	MOL000392
Shayuanzi	interacts with	MOL000098
Shayuanzi	interacts with	MOL000422
Shanzhaye	interacts with	MOL000073
Shanzhaye	interacts with	MOL000354
Shanzhaye	interacts with	MOL000098
Shanzhaye	interacts with	MOL000422
Shanyao	interacts with	MOL005465
Shanyao	interacts with	MOL005430
Shanyao	interacts with	MOL000546
Shannai	interacts with	MOL004564
Shannai	interacts with	MOL000422
Shandougen	interacts with	MOL003680
Shandougen	interacts with	MOL003627
Shandougen	interacts with	MOL000392
Shandougen	interacts with	MOL003673
Shandougen	interacts with	MOL003656
Shandougen	interacts with	MOL000354
Shandougen	interacts with	MOL005944
Shandougen	interacts with	MOL000098
Shandougen	interacts with	MOL000422
Shancigu	interacts with	MOL007991
Shaji	interacts with	MOL000073
Shaji	interacts with	MOL000492
Shaji	interacts with	MOL000354
Shaji	interacts with	MOL000098
Shaji	interacts with	MOL000422
Shaji	interacts with	MOL002773
Sanqi	interacts with	MOL001792
Sanqi	interacts with	MOL005344
Sanqi	interacts with	MOL000098
Sanleng	interacts with	MOL000392
Sangzhi	interacts with	MOL000422
Sangye	interacts with	MOL003759
Sangye	interacts with	MOL003879
Sangye	interacts with	MOL003862
Sangye	interacts with	MOL003861
Sangye	interacts with	MOL003859
Sangye	interacts with	MOL003858
Sangye	interacts with	MOL003857
Sangye	interacts with	MOL003856
Sangye	interacts with	MOL003847
Sangye	interacts with	MOL000422
Sangye	interacts with	MOL000098
Sangye	interacts with	MOL002773
Sangsheng	interacts with	MOL000098
Sangsheng	interacts with	MOL002773
Sangjisheng	interacts with	MOL000098
Sangbaipi	interacts with	MOL004912
Sangbaipi	interacts with	MOL003858
Sangbaipi	interacts with	MOL003857
Sangbaipi	interacts with	MOL003856
Sangbaipi	interacts with	MOL003758
Sangbaipi	interacts with	MOL012760
Sangbaipi	interacts with	MOL012755
Sangbaipi	interacts with	MOL012753
Sangbaipi	interacts with	MOL012735
Sangbaipi	interacts with	MOL012719
Sangbaipi	interacts with	MOL000422
Sangbaipi	interacts with	MOL000098
Sanbaicao	interacts with	MOL007985
Sanbaicao	interacts with	MOL000098
Ruiren	interacts with	MOL011983
Ruiren	interacts with	MOL000098
Ruiren	interacts with	MOL000422
Roudoukou	interacts with	MOL009265
Roudoukou	interacts with	MOL009264
Roudoukou	interacts with	MOL009263
Roudoukou	interacts with	MOL009255
Roudoukou	interacts with	MOL009243
Roucongrong	interacts with	MOL000098
Renshenye	interacts with	MOL005344
Renshenye	interacts with	MOL000098
Renshenye	interacts with	MOL000422
Renshen	interacts with	MOL005344
Renshen	interacts with	MOL000422
Quanshen	interacts with	MOL000492
Quanshen	interacts with	MOL001002
Quanshen	interacts with	MOL000098
Qingyedan	interacts with	MOL007970
Qingyedan	interacts with	MOL007967
Qingyedan	interacts with	MOL007966
Qingyedan	interacts with	MOL007963
Qingyedan	interacts with	MOL007962
Qingpi	interacts with	MOL005828
Qingpi	interacts with	MOL004328
Qinghao	interacts with	MOL007424
Qinghao	interacts with	MOL007423
Qinghao	interacts with	MOL007404
Qinghao	interacts with	MOL005229
Qinghao	interacts with	MOL000354
Qinghao	interacts with	MOL000098
Qinghao	interacts with	MOL000006
Qinghao	interacts with	MOL000422
Qingguo	interacts with	MOL001002
Qingguo	interacts with	MOL000098
Qingguo	interacts with	MOL004328
Qingdai	interacts with	MOL002322
Qingdai	interacts with	MOL002309
Qingdai	interacts with	MOL001810
Qianshi	interacts with	MOL002773
Qianniuzi	interacts with	MOL000457
Qianniuzi	interacts with	MOL003542
Qianniuzi	interacts with	MOL004373
Qianjinzi	interacts with	MOL005229
Qianjinzi	interacts with	MOL005220
Qianhu	interacts with	MOL013079
Qianhu	interacts with	MOL004792
Qianhu	interacts with	MOL013098
Qianhu	interacts with	MOL013077
Qianhu	interacts with	MOL013076
Qianhu	interacts with	MOL007154
Qianhu	interacts with	MOL000098
Qianghuo	interacts with	MOL004792
Qiancao	interacts with	MOL006174
Qiancao	interacts with	MOL006149
Qiancao	interacts with	MOL006147
Qiancao	interacts with	MOL003283
Puhuang	interacts with	MOL000354
Puhuang	interacts with	MOL001040
Puhuang	interacts with	MOL000098
Puhuang	interacts with	MOL000422
Pipaye	interacts with	MOL001002
Pipaye	interacts with	MOL000354
Pipaye	interacts with	MOL006821
Pipaye	interacts with	MOL000098
Pipaye	interacts with	MOL000422
Peilan	interacts with	MOL000006
Oujie	interacts with	MOL006107
Nvzhenzi	interacts with	MOL005147
Nvzhenzi	interacts with	MOL000098
Nvzhenzi	interacts with	MOL000006
Nvzhenzi	interacts with	MOL000422
Nuodaogen	interacts with	MOL004980
Nuodaogen	interacts with	MOL000422
Niuxi	interacts with	MOL000785
Niuxi	interacts with	MOL003847
Niuxi	interacts with	MOL002897
Niuxi	interacts with	MOL001458
Niuxi	interacts with	MOL001454
Niuxi	interacts with	MOL000098
Niuxi	interacts with	MOL000422
Niuxi	interacts with	MOL002714
Niuxi	interacts with	MOL000173
Niubangzi	interacts with	MOL003290
Niubangzi	interacts with	MOL002773
Niubangzi	interacts with	MOL000422
Naoyanghua	interacts with	MOL000354
Naoyanghua	interacts with	MOL000098
Naoyanghua	interacts with	MOL000422
Nanheshi	interacts with	MOL000006
Muzei	interacts with	MOL000098
Muzei	interacts with	MOL000006
Muzei	interacts with	MOL000422
Mumianhua	interacts with	MOL000098
Mumianhua	interacts with	MOL000006
Muhudie	interacts with	MOL003044
Muhudie	interacts with	MOL001002
Muhudie	interacts with	MOL000471
Muhudie	interacts with	MOL000098
Muhudie	interacts with	MOL002714
Muhudie	interacts with	MOL000173
Mugau	interacts with	MOL000073
Mugau	interacts with	MOL000098
Mudanpi	interacts with	MOL007374
Mudanpi	interacts with	MOL000492
Mudanpi	interacts with	MOL000098
Mudanpi	interacts with	MOL000422
Mubiezi	interacts with	MOL012375
Moyao	interacts with	MOL001131
Moyao	interacts with	MOL001126
Moyao	interacts with	MOL001040
Moyao	interacts with	MOL001002
Moyao	interacts with	MOL000098
Mohanlian	interacts with	MOL003404
Mohanlian	interacts with	MOL003398
Mohanlian	interacts with	MOL003389
Mohanlian	interacts with	MOL001689
Mohanlian	interacts with	MOL000098
Mohanlian	interacts with	MOL000006
Mimenghua	interacts with	MOL001689
Mimenghua	interacts with	MOL000006
Meiguihua	interacts with	MOL008046
Meiguihua	interacts with	MOL000098
Meiguihua	interacts with	MOL002773
Maqianzi	interacts with	MOL000492
Maqianzi	interacts with	MOL003411
Maqianzi	interacts with	MOL001040
Manshanhong	interacts with	MOL000098
Manshanhong	interacts with	MOL000422
Manjingzi	interacts with	MOL005229
Manjingzi	interacts with	MOL011940
Manjingzi	interacts with	MOL011938
Manjingzi	interacts with	MOL000098
Manjingzi	interacts with	MOL000006
Manjingzi	interacts with	MOL000422
Maiya	interacts with	MOL002322
Maiya	interacts with	MOL000073
Maiya	interacts with	MOL000492
Maiya	interacts with	MOL010864
Maiya	interacts with	MOL010857
Maiya	interacts with	MOL000006
Mahuanggen	interacts with	MOL000492
Mahuanggen	interacts with	MOL000098
Mahuanggen	interacts with	MOL004328
Mahuanggen	interacts with	MOL000422
Mahuang	interacts with	MOL000492
Mahuang	interacts with	MOL010788
Mahuang	interacts with	MOL004328
Mahuang	interacts with	MOL000006
Mahuang	interacts with	MOL000098
Mahuang	interacts with	MOL000422
Machixian	interacts with	MOL000098
Machixian	interacts with	MOL000006
Machixian	interacts with	MOL000422
Machixian	interacts with	MOL002773
Mabiancao	interacts with	MOL005229
Mabiancao	interacts with	MOL002933
Mabiancao	interacts with	MOL000098
Mabiancao	interacts with	MOL002773
Mabiancao	interacts with	MOL000006
Mabiancao	interacts with	MOL000422
Luxiancao	interacts with	MOL000073
Luxiancao	interacts with	MOL000098
Luxiancao	interacts with	MOL000422
Luoshiteng	interacts with	MOL000006
Luohanguo	interacts with	MOL000422
Luobumaye	interacts with	MOL000073
Luobumaye	interacts with	MOL000492
Luobumaye	interacts with	MOL000006
Luobumaye	interacts with	MOL000422
Lulutong	interacts with	MOL000519
Lulutong	interacts with	MOL000517
Luhui	interacts with	MOL000471
Luhui	interacts with	MOL000098
Luhui	interacts with	MOL002773
Loulu	interacts with	MOL001792
Longdan	interacts with	MOL002322
Longdan	interacts with	MOL003155
Longdan	interacts with	MOL000422
Lizhihe	interacts with	MOL000073
Lizhihe	interacts with	MOL000098
Liaodaqingye	interacts with	MOL002311
Liaodaqingye	interacts with	MOL001833
Liaodaqingye	interacts with	MOL001782
Liaodaqingye	interacts with	MOL000422
Lianzixin	interacts with	MOL009160
Lianzixin	interacts with	MOL000098
Lianzixin	interacts with	MOL000006
Lianqiao	interacts with	MOL003290
Lianqiao	interacts with	MOL003283
Lianqiao	interacts with	MOL000098
Lianqiao	interacts with	MOL000006
Lianqiao	interacts with	MOL000422
Lianqiao	interacts with	MOL000173
Lianqiancao	interacts with	MOL001689
Lianqiancao	interacts with	MOL000098
Lianqiancao	interacts with	MOL000006
Lianqiancao	interacts with	MOL000422
Liangtoujian	interacts with	MOL000548
Liangtoujian	interacts with	MOL000546
Liangmianzhen	interacts with	MOL005107
Liangmianzhen	interacts with	MOL005103
Liangmianzhen	interacts with	MOL001461
Liangmianzhen	interacts with	MOL001458
Lianfang	interacts with	MOL000098
Leigongteng	interacts with	MOL009386
Leigongteng	interacts with	MOL003283
Leigongteng	interacts with	MOL003217
Leigongteng	interacts with	MOL003199
Leigongteng	interacts with	MOL005828
Leigongteng	interacts with	MOL003187
Leigongteng	interacts with	MOL000422
Laoguancao	interacts with	MOL001002
Laoguancao	interacts with	MOL000098
Laoguancao	interacts with	MOL000006
Laoguancao	interacts with	MOL000422
Lajiao	interacts with	MOL002773
Kuxingren	interacts with	MOL005017
Kuxingren	interacts with	MOL004908
Kuxingren	interacts with	MOL004841
Kuxingren	interacts with	MOL002311
Kuxingren	interacts with	MOL000492
Kushen	interacts with	MOL003680
Kushen	interacts with	MOL003627
Kushen	interacts with	MOL000456
Kushen	interacts with	MOL006626
Kushen	interacts with	MOL006613
Kushen	interacts with	MOL006604
Kushen	interacts with	MOL006596
Kushen	interacts with	MOL004941
Kushen	interacts with	MOL000392
Kushen	interacts with	MOL003673
Kushen	interacts with	MOL003542
Kushen	interacts with	MOL001040
Kushen	interacts with	MOL005944
Kushen	interacts with	MOL000098
Kushen	interacts with	MOL000006
Kudiding	interacts with	MOL008646
Kudiding	interacts with	MOL001463
Kudiding	interacts with	MOL001458
Kuandonghua	interacts with	MOL000098
Kuandonghua	interacts with	MOL000422
Juju	interacts with	MOL008539
Juju	interacts with	MOL005220
Juju	interacts with	MOL000006
Juhua	interacts with	MOL005229
Juhua	interacts with	MOL000354
Juhua	interacts with	MOL003044
Juhua	interacts with	MOL001689
Juhua	interacts with	MOL004328
Juhua	interacts with	MOL000098
Juhua	interacts with	MOL000006
Juhua	interacts with	MOL000422
Juhong	interacts with	MOL005849
Juhong	interacts with	MOL001040
Juhong	interacts with	MOL004328
Juemingzi	interacts with	MOL006482
Juemingzi	interacts with	MOL002281
Juemingzi	interacts with	MOL000471
Jixueteng	interacts with	MOL000507
Jixueteng	interacts with	MOL000502
Jixueteng	interacts with	MOL000500
Jixueteng	interacts with	MOL000492
Jixueteng	interacts with	MOL000468
Jixueteng	interacts with	MOL000417
Jixueteng	interacts with	MOL000392
Jixueteng	interacts with	MOL000471
Jixueteng	interacts with	MOL000497
Jixueteng	interacts with	MOL000006
Jixuecao	interacts with	MOL000098
Jixingzi	interacts with	MOL000098
Jixingzi	interacts with	MOL000422
Jinyinhua	interacts with	MOL003111
Jinyinhua	interacts with	MOL003095
Jinyinhua	interacts with	MOL003044
Jinyinhua	interacts with	MOL003014
Jinyinhua	interacts with	MOL000098
Jinyinhua	interacts with	MOL000006
Jinyinhua	interacts with	MOL000422
Jinyinhua	interacts with	MOL002773
Jinyingzi	interacts with	MOL000098
Jinyingzi	interacts with	MOL000422
Jinqiaomai	interacts with	MOL000096
Jinqiaomai	interacts with	MOL000073
Jinqiaomai	interacts with	MOL000492
Jinqiaomai	interacts with	MOL000354
Jinqiaomai	interacts with	MOL000006
Jinqiaomai	interacts with	MOL000098
Jinqiancao	interacts with	MOL000073
Jinqiancao	interacts with	MOL000354
Jinqiancao	interacts with	MOL001689
Jinqiancao	interacts with	MOL000098
Jinqiancao	interacts with	MOL000422
Jingjie	interacts with	MOL000098
Jingjie	interacts with	MOL000006
Jingdaji	interacts with	MOL003542
Jingdaji	interacts with	MOL003217
Jingdaji	interacts with	MOL010586
Jinfeicao	interacts with	MOL000098
Jinfeicao	interacts with	MOL000006
Jindenglong	interacts with	MOL000006
Jili	interacts with	MOL000354
Jili	interacts with	MOL000422
Jiguanhua	interacts with	MOL000354
Jiguanhua	interacts with	MOL000006
Jiezi	interacts with	MOL001697
Jiegeng	interacts with	MOL001689
Jiegeng	interacts with	MOL000006
Jiangxiang	interacts with	MOL003002
Jiangxiang	interacts with	MOL003001
Jiangxiang	interacts with	MOL002996
Jiangxiang	interacts with	MOL002991
Jiangxiang	interacts with	MOL002990
Jiangxiang	interacts with	MOL002981
Jiangxiang	interacts with	MOL002961
Jiangxiang	interacts with	MOL002957
Jiangxiang	interacts with	MOL002950
Jiangxiang	interacts with	MOL002938
Jiangxiang	interacts with	MOL000392
Jiangxiang	interacts with	MOL000380
Jiangxiang	interacts with	MOL003003
Jiangxiang	interacts with	MOL002999
Jiangxiang	interacts with	MOL002989
Jiangxiang	interacts with	MOL002985
Jiangxiang	interacts with	MOL002962
Jiangxiang	interacts with	MOL002959
Jiangxiang	interacts with	MOL002941
Jiangxiang	interacts with	MOL002940
Jiangxiang	interacts with	MOL002565
Jiangxiang	interacts with	MOL000228
Jiangxiang	interacts with	MOL001792
Jiangxiang	interacts with	MOL001040
Huzhang	interacts with	MOL000492
Huzhang	interacts with	MOL013287
Huzhang	interacts with	MOL000098
Huzhang	interacts with	MOL000006
Huomaren	interacts with	MOL000006
Huluba	interacts with	MOL002322
Huluba	interacts with	MOL000417
Huluba	interacts with	MOL000392
Huluba	interacts with	MOL000098
Huluba	interacts with	MOL000006
Huluba	interacts with	MOL000546
Huluba	interacts with	MOL000422
Hujisheng	interacts with	MOL000354
Hujisheng	interacts with	MOL000351
Huhuanglian	interacts with	MOL002796
Huangqin	interacts with	MOL002897
Huangqin	interacts with	MOL001458
Huangqin	interacts with	MOL000073
Huangqin	interacts with	MOL002934
Huangqin	interacts with	MOL002933
Huangqin	interacts with	MOL000228
Huangqin	interacts with	MOL001689
Huangqin	interacts with	MOL002714
Huangqin	interacts with	MOL000173
Huangqi	interacts with	MOL000417
Huangqi	interacts with	MOL000392
Huangqi	interacts with	MOL000380
Huangqi	interacts with	MOL000378
Huangqi	interacts with	MOL000371
Huangqi	interacts with	MOL000354
Huangqi	interacts with	MOL000098
Huangqi	interacts with	MOL000422
Huanglian	interacts with	MOL002668
Huanglian	interacts with	MOL001458
Huanglian	interacts with	MOL000785
Huanglian	interacts with	MOL002897
Huanglian	interacts with	MOL002894
Huanglian	interacts with	MOL001454
Huanglian	interacts with	MOL000098
Huangjing	interacts with	MOL004941
Huangjing	interacts with	MOL002959
Huangjing	interacts with	MOL001792
Huangjing	interacts with	MOL000546
Huangjing	interacts with	MOL002714
Huangbo	interacts with	MOL002662
Huangbo	interacts with	MOL006422
Huangbo	interacts with	MOL002894
Huangbo	interacts with	MOL001131
Huangbo	interacts with	MOL000785
Huangbo	interacts with	MOL002668
Huangbo	interacts with	MOL002651
Huangbo	interacts with	MOL001458
Huangbo	interacts with	MOL001454
Huangbo	interacts with	MOL000098
Huajuhong	interacts with	MOL005849
Huajuhong	interacts with	MOL013277
Huajuhong	interacts with	MOL005828
Huajuhong	interacts with	MOL004328
Huajiao	interacts with	MOL000098
Huaijiao	interacts with	MOL003627
Huaijiao	interacts with	MOL005944
Huaijiao	interacts with	MOL000098
Huaijiao	interacts with	MOL000422
Huaijiao	interacts with	MOL002714
Huaihua	interacts with	MOL000354
Huaihua	interacts with	MOL000098
Huaihua	interacts with	MOL000422
Hongshen	interacts with	MOL005344
Hongqi	interacts with	MOL000500
Hongqi	interacts with	MOL004941
Hongqi	interacts with	MOL000417
Hongqi	interacts with	MOL000392
Hongqi	interacts with	MOL001792
Hongqi	interacts with	MOL011078
Hongqi	interacts with	MOL011076
Hongqi	interacts with	MOL000098
Hongqi	interacts with	MOL004328
Honghua	interacts with	MOL002695
Honghua	interacts with	MOL000098
Honghua	interacts with	MOL000006
Honghua	interacts with	MOL000422
Honghua	interacts with	MOL002773
Honghua	interacts with	MOL002714
Hezi	interacts with	MOL001002
Hezi	interacts with	MOL009137
Hezi	interacts with	MOL009135
Heye	interacts with	MOL000096
Heye	interacts with	MOL000073
Heye	interacts with	MOL000354
Heye	interacts with	MOL000422
Heye	interacts with	MOL000098
Hetaoren	interacts with	MOL001002
Heizhima	interacts with	MOL009830
Heizhima	interacts with	MOL000492
Haizao	interacts with	MOL000098
Haitongpi	interacts with	MOL000457
Haitongpi	interacts with	MOL000456
Haitongpi	interacts with	MOL000448
Haijinsha	interacts with	MOL001689
Haijinsha	interacts with	MOL000422
Haifengteng	interacts with	MOL000336
Haifengteng	interacts with	MOL000334
Haifengteng	interacts with	MOL000321
Haifengteng	interacts with	MOL000314
Haifengteng	interacts with	MOL000313
Haifengteng	interacts with	MOL000332
Gusuibu	interacts with	MOL009091
Gusuibu	interacts with	MOL000492
Gusuibu	interacts with	MOL001978
Gusuibu	interacts with	MOL001040
Gusuibu	interacts with	MOL000006
Gusuibu	interacts with	MOL004328
Gusuibu	interacts with	MOL000422
Gujingcao	interacts with	MOL006428
Gujingcao	interacts with	MOL002281
Gujingcao	interacts with	MOL000098
Guizhi	interacts with	MOL000073
Guizhi	interacts with	MOL000492
Guanzhong	interacts with	MOL002605
Guanzhong	interacts with	MOL001040
Guanzhong	interacts with	MOL000422
Guanyejinsitao	interacts with	MOL000073
Guanyejinsitao	interacts with	MOL000492
Guanyejinsitao	interacts with	MOL000098
Guanyejinsitao	interacts with	MOL000006
Guanyejinsitao	interacts with	MOL000422
Guanghuoxiang	interacts with	MOL005921
Guanghuoxiang	interacts with	MOL005916
Guanghuoxiang	interacts with	MOL000098
Gouteng	interacts with	MOL008484
Gouteng	interacts with	MOL008481
Gouteng	interacts with	MOL008475
Gouteng	interacts with	MOL008470
Gouteng	interacts with	MOL008468
Gouteng	interacts with	MOL008467
Gouteng	interacts with	MOL008463
Gouteng	interacts with	MOL000073
Gouteng	interacts with	MOL000098
Gouteng	interacts with	MOL000422
Gouqizi	interacts with	MOL008400
Gouqizi	interacts with	MOL000098
Gouguye	interacts with	MOL000392
Gouguye	interacts with	MOL000354
Gouguye	interacts with	MOL000098
Gouguye	interacts with	MOL000422
Gonglaomu	interacts with	MOL000785
Gonglaomu	interacts with	MOL001458
Gonglaomu	interacts with	MOL013005
Gegen	interacts with	MOL002959
Gegen	interacts with	MOL000392
Gaoliangjiang	interacts with	MOL000354
Gaoliangjiang	interacts with	MOL002565
Gaoliangjiang	interacts with	MOL002556
Gaoliangjiang	interacts with	MOL002554
Gaoliangjiang	interacts with	MOL002544
Gaoliangjiang	interacts with	MOL000098
Gaoliangjiang	interacts with	MOL000422
Gansong	interacts with	MOL007088
Gansong	interacts with	MOL001040
Gansong	interacts with	MOL001689
Gancao	interacts with	MOL005020
Gancao	interacts with	MOL005018
Gancao	interacts with	MOL005017
Gancao	interacts with	MOL005016
Gancao	interacts with	MOL005012
Gancao	interacts with	MOL005008
Gancao	interacts with	MOL005007
Gancao	interacts with	MOL005003
Gancao	interacts with	MOL005001
Gancao	interacts with	MOL005000
Gancao	interacts with	MOL000500
Gancao	interacts with	MOL004993
Gancao	interacts with	MOL004991
Gancao	interacts with	MOL004990
Gancao	interacts with	MOL004989
Gancao	interacts with	MOL004988
Gancao	interacts with	MOL004980
Gancao	interacts with	MOL004978
Gancao	interacts with	MOL004974
Gancao	interacts with	MOL004966
Gancao	interacts with	MOL004961
Gancao	interacts with	MOL004959
Gancao	interacts with	MOL004957
Gancao	interacts with	MOL004949
Gancao	interacts with	MOL004948
Gancao	interacts with	MOL004945
Gancao	interacts with	MOL004941
Gancao	interacts with	MOL004935
Gancao	interacts with	MOL004915
Gancao	interacts with	MOL004914
Gancao	interacts with	MOL004913
Gancao	interacts with	MOL004912
Gancao	interacts with	MOL004911
Gancao	interacts with	MOL004910
Gancao	interacts with	MOL004908
Gancao	interacts with	MOL004907
Gancao	interacts with	MOL004904
Gancao	interacts with	MOL004898
Gancao	interacts with	MOL004891
Gancao	interacts with	MOL004885
Gancao	interacts with	MOL004884
Gancao	interacts with	MOL004883
Gancao	interacts with	MOL004882
Gancao	interacts with	MOL004879
Gancao	interacts with	MOL004864
Gancao	interacts with	MOL004863
Gancao	interacts with	MOL004857
Gancao	interacts with	MOL004856
Gancao	interacts with	MOL004855
Gancao	interacts with	MOL004849
Gancao	interacts with	MOL004848
Gancao	interacts with	MOL004841
Gancao	interacts with	MOL004838
Gancao	interacts with	MOL004835
Gancao	interacts with	MOL004833
Gancao	interacts with	MOL004829
Gancao	interacts with	MOL004828
Gancao	interacts with	MOL004827
Gancao	interacts with	MOL004824
Gancao	interacts with	MOL004820
Gancao	interacts with	MOL004815
Gancao	interacts with	MOL004814
Gancao	interacts with	MOL004811
Gancao	interacts with	MOL004810
Gancao	interacts with	MOL004808
Gancao	interacts with	MOL004806
Gancao	interacts with	MOL004805
Gancao	interacts with	MOL000417
Gancao	interacts with	MOL000392
Gancao	interacts with	MOL003896
Gancao	interacts with	MOL003656
Gancao	interacts with	MOL000354
Gancao	interacts with	MOL002565
Gancao	interacts with	MOL002311
Gancao	interacts with	MOL001792
Gancao	interacts with	MOL000497
Gancao	interacts with	MOL000098
Gancao	interacts with	MOL004328
Gancao	interacts with	MOL000422
Fuzi	interacts with	MOL002398
Fuping	interacts with	MOL002322
Fuping	interacts with	MOL000006
Fuping	interacts with	MOL002773
Fupenzi	interacts with	MOL001002
Fupenzi	interacts with	MOL000098
Fupenzi	interacts with	MOL000422
Fenbixie	interacts with	MOL000546
Fanxieye	interacts with	MOL000422
Fangfeng	interacts with	MOL013077
Fangfeng	interacts with	MOL003588
Fangfeng	interacts with	MOL011753
Fangfeng	interacts with	MOL011747
Fangfeng	interacts with	MOL011740
Fangfeng	interacts with	MOL000011
Fangfeng	interacts with	MOL000173
Fanbaicao	interacts with	MOL000492
Fanbaicao	interacts with	MOL000098
Fanbaicao	interacts with	MOL000422
Ercha	interacts with	MOL008432
Ercha	interacts with	MOL008420
Ercha	interacts with	MOL000073
Ercha	interacts with	MOL000492
Ercha	interacts with	MOL000098
Ercha	interacts with	MOL000422
Ebushicao	interacts with	MOL004961
Ebushicao	interacts with	MOL011704
Ebushicao	interacts with	MOL005828
Ebushicao	interacts with	MOL000098
Duzhongye	interacts with	MOL000492
Duzhongye	interacts with	MOL000098
Duzhongye	interacts with	MOL000422
Duzhong	interacts with	MOL009031
Duzhong	interacts with	MOL011604
Duzhong	interacts with	MOL008240
Duzhong	interacts with	MOL009053
Duzhong	interacts with	MOL009029
Duzhong	interacts with	MOL000073
Duzhong	interacts with	MOL002773
Duzhong	interacts with	MOL000098
Duzhong	interacts with	MOL000422
Duhuo	interacts with	MOL004792
Duhuo	interacts with	MOL003608
Duanxueliu	interacts with	MOL005849
Doukou	interacts with	MOL000260
Doukou	interacts with	MOL000258
Doukou	interacts with	MOL000238
Doukou	interacts with	MOL000235
Doukou	interacts with	MOL000228
Doukou	interacts with	MOL000224
Doukou	interacts with	MOL000098
Doukou	interacts with	MOL000006
Dongguapi	interacts with	MOL002773
Diyu	interacts with	MOL005858
Diyu	interacts with	MOL000098
Diyu	interacts with	MOL000422
Dingxiang	interacts with	MOL000098
Dingxiang	interacts with	MOL000422
Dijincao	interacts with	MOL001002
Dijincao	interacts with	MOL000098
Dijincao	interacts with	MOL000422
Digupi	interacts with	MOL001689
Dengzhanxixin	interacts with	MOL007963
Dengzhanxixin	interacts with	MOL001040
Dengzhanxixin	interacts with	MOL000392
Dengzhanxixin	interacts with	MOL002714
Dengzhanxixin	interacts with	MOL000422
Dengzhanxixin	interacts with	MOL000098
Dengzhanxixin	interacts with	MOL000006
Dengxincao	interacts with	MOL007918
Dengxincao	interacts with	MOL007917
Dengxincao	interacts with	MOL007899
Dengxincao	interacts with	MOL007898
Dengxincao	interacts with	MOL006149
Dengxincao	interacts with	MOL000006
Dazao	interacts with	MOL000096
Dazao	interacts with	MOL000492
Dazao	interacts with	MOL001454
Dazao	interacts with	MOL000098
Dazao	interacts with	MOL002773
Daxueteng	interacts with	MOL000096
Daxueteng	interacts with	MOL007923
Daqingye	interacts with	MOL002322
Daqingye	interacts with	MOL002311
Daqingye	interacts with	MOL002309
Daqingye	interacts with	MOL001810
Danshen	interacts with	MOL007088
Danshen	interacts with	MOL007156
Danshen	interacts with	MOL007132
Danshen	interacts with	MOL007130
Danshen	interacts with	MOL007124
Danshen	interacts with	MOL007122
Danshen	interacts with	MOL007121
Danshen	interacts with	MOL007119
Danshen	interacts with	MOL007111
Danshen	interacts with	MOL007108
Danshen	interacts with	MOL007105
Danshen	interacts with	MOL007100
Danshen	interacts with	MOL007098
Danshen	interacts with	MOL007094
Danshen	interacts with	MOL007093
Danshen	interacts with	MOL007085
Danshen	interacts with	MOL007050
Danshen	interacts with	MOL007049
Danshen	interacts with	MOL007041
Danshen	interacts with	MOL002651
Danshen	interacts with	MOL007154
Danshen	interacts with	MOL000006
Dangshen	interacts with	MOL008411
Dangshen	interacts with	MOL008400
Dangshen	interacts with	MOL003896
Dangshen	interacts with	MOL000006
Dandouchi	interacts with	MOL008400
Dahuang	interacts with	MOL000096
Dahuang	interacts with	MOL002281
Dahuang	interacts with	MOL000471
Dafupi	interacts with	MOL000073
Chunpi	interacts with	MOL000098
Chunpi	interacts with	MOL000422
Chuipencao	interacts with	MOL000354
Chuipencao	interacts with	MOL001792
Chuipencao	interacts with	MOL000098
Chuipencao	interacts with	MOL000006
Chuanxiong	interacts with	MOL002135
Chuanxinlian	interacts with	MOL008239
Chuanxinlian	interacts with	MOL008230
Chuanxinlian	interacts with	MOL008209
Chuanxinlian	interacts with	MOL008204
Chuanxinlian	interacts with	MOL000173
Chuanshegan	interacts with	MOL005916
Chuanshegan	interacts with	MOL003759
Chuanshegan	interacts with	MOL003758
Chuanshegan	interacts with	MOL000351
Chuanniuxi	interacts with	MOL012286
Chuanniuxi	interacts with	MOL000098
Chuanlianzi	interacts with	MOL002056
Chuanlianzi	interacts with	MOL000098
Chixiaodou	interacts with	MOL000096
Chixiaodou	interacts with	MOL000073
Chixiaodou	interacts with	MOL000492
Chishao	interacts with	MOL001924
Chishao	interacts with	MOL006992
Chishao	interacts with	MOL000492
Chishao	interacts with	MOL001002
Chishao	interacts with	MOL002714
Cheqianzi	interacts with	MOL000098
Cheqiancao	interacts with	MOL000006
Cheqiancao	interacts with	MOL002714
Chenxiang	interacts with	MOL010496
Chenxiang	interacts with	MOL010495
Chenxiang	interacts with	MOL000098
Chenpi	interacts with	MOL005828
Chenpi	interacts with	MOL004328
Chaihu	interacts with	MOL004598
Chaihu	interacts with	MOL000354
Chaihu	interacts with	MOL000098
Chaihu	interacts with	MOL000422
Cebaiye	interacts with	MOL000098
Cebaiye	interacts with	MOL000422
Caoguo	interacts with	MOL000096
Caoguo	interacts with	MOL000074
Caoguo	interacts with	MOL000073
Caoguo	interacts with	MOL000098
Cangzhu	interacts with	MOL000173
Cangerzi	interacts with	MOL000011
Cangerzi	interacts with	MOL000471
Buzhaye	interacts with	MOL002322
Buzhaye	interacts with	MOL000096
Buzhaye	interacts with	MOL000354
Buzhaye	interacts with	MOL000098
Buzhaye	interacts with	MOL000422
Bohe	interacts with	MOL000471
Bohe	interacts with	MOL001689
Bohe	interacts with	MOL000006
Bohe	interacts with	MOL004328
Binglang	interacts with	MOL000073
Bichengqie	interacts with	MOL013192
Bichengqie	interacts with	MOL013191
Bichengqie	interacts with	MOL013189
Bichengqie	interacts with	MOL000098
Bianxu	interacts with	MOL000492
Bianxu	interacts with	MOL000098
Bianxu	interacts with	MOL000006
Bianxu	interacts with	MOL000422
Beishashen	interacts with	MOL000098
Beiliujinu	interacts with	MOL000006
Beidougen	interacts with	MOL012918
Beidougen	interacts with	MOL012910
Beidougen	interacts with	MOL005944
Baqia	interacts with	MOL004575
Baqia	interacts with	MOL004571
Baqia	interacts with	MOL004564
Baqia	interacts with	MOL000546
Banzhilian	interacts with	MOL000351
Banzhilian	interacts with	MOL012250
Banzhilian	interacts with	MOL001040
Banzhilian	interacts with	MOL000098
Banzhilian	interacts with	MOL000006
Banzhilian	interacts with	MOL002714
Banzhilian	interacts with	MOL000173
Banxia	interacts with	MOL000519
Banxia	interacts with	MOL002714
Banmao	interacts with	MOL001851
Banlangen	interacts with	MOL002322
Banlangen	interacts with	MOL001833
Banlangen	interacts with	MOL001810
Banlangen	interacts with	MOL001793
Banlangen	interacts with	MOL001792
Banlangen	interacts with	MOL001782
Banlangen	interacts with	MOL001779
Banlangen	interacts with	MOL001767
Banlangen	interacts with	MOL001689
Banbianlian	interacts with	MOL003044
Banbianlian	interacts with	MOL001689
Banbianlian	interacts with	MOL000098
Banbianlian	interacts with	MOL000006
Banbianlian	interacts with	MOL000422
Bajitian	interacts with	MOL009537
Bajitian	interacts with	MOL006147
Bajiaohuixiang	interacts with	MOL000492
Bajiaohuixiang	interacts with	MOL000098
Bajiaohuixiang	interacts with	MOL000422
Bajiaohuixiang	interacts with	MOL000006
Baizhi	interacts with	MOL003588
Baixianpi	interacts with	MOL000098
Baixianpi	interacts with	MOL000006
Baixianpi	interacts with	MOL000173
Baitouweng	interacts with	MOL000354
Baitouweng	interacts with	MOL001978
Baishao	interacts with	MOL001924
Baishao	interacts with	MOL000492
Baishao	interacts with	MOL000422
Baiqucai	interacts with	MOL001463
Baiqucai	interacts with	MOL001462
Baiqucai	interacts with	MOL001461
Baiqucai	interacts with	MOL001458
Baiqucai	interacts with	MOL001454
Bailian	interacts with	MOL000073
Bailian	interacts with	MOL000492
Bailian	interacts with	MOL003283
Bailian	interacts with	MOL000098
Baijiangcao	interacts with	MOL002322
Baijiangcao	interacts with	MOL001697
Baijiangcao	interacts with	MOL001678
Baijiangcao	interacts with	MOL001689
Baijiangcao	interacts with	MOL000098
Baijiangcao	interacts with	MOL000006
Baijiangcao	interacts with	MOL000422
Baiji	interacts with	MOL005773
Baiji	interacts with	MOL005768
Baiji	interacts with	MOL005766
Baiji	interacts with	MOL005761
Baiji	interacts with	MOL005755
Baihuasheshecao	interacts with	MOL001670
Baihuasheshecao	interacts with	MOL000098
Baihe	interacts with	MOL009458
Baiguo	interacts with	MOL000492
Baiguo	interacts with	MOL000392
Baiguo	interacts with	MOL000354
Baiguo	interacts with	MOL000098
Baiguo	interacts with	MOL006821
Baiguo	interacts with	MOL000422
Baiguo	interacts with	MOL002773
Baibu	interacts with	MOL009386
Baibu	interacts with	MOL009374
Baibu	interacts with	MOL000392
Baibiandou	interacts with	MOL002773
Anxixiang	interacts with	MOL012188
Aiye	interacts with	MOL001040
Aiye	interacts with	MOL000098
Aidicha	interacts with	MOL009278
Aidicha	interacts with	MOL000098
Aidicha	interacts with	MOL000422
TP53	interacts with	MOL013179
TP53	interacts with	MOL003187
TP53	interacts with	MOL009135
TP53	interacts with	MOL007154
TP53	interacts with	MOL005828
TP53	interacts with	MOL000471
TP53	interacts with	MOL000546
TP53	interacts with	MOL002714
TP53	interacts with	MOL000173
TP53	interacts with	MOL000006
TP53	interacts with	MOL001689
TP53	interacts with	MOL006821
TP53	interacts with	MOL000098
TNF	interacts with	MOL013079
TNF	interacts with	MOL013179
TNF	interacts with	MOL003187
TNF	interacts with	MOL003680
TNF	interacts with	MOL002662
TNF	interacts with	MOL003627
TNF	interacts with	MOL005344
TNF	interacts with	MOL007088
TNF	interacts with	MOL005916
TNF	interacts with	MOL000471
TNF	interacts with	MOL005944
TNF	interacts with	MOL004575
TNF	interacts with	MOL000173
TNF	interacts with	MOL001924
TNF	interacts with	MOL000006
TNF	interacts with	MOL002322
TNF	interacts with	MOL006821
TNF	interacts with	MOL000098
TNF	interacts with	MOL000422
MAPK8	interacts with	MOL003187
MAPK8	interacts with	MOL005828
MAPK8	interacts with	MOL006821
MAPK8	interacts with	MOL000422
HIF1A	interacts with	MOL007424
HIF1A	interacts with	MOL000546
HIF1A	interacts with	MOL002714
HIF1A	interacts with	MOL006821
HIF1A	interacts with	MOL000098
FOXO1	interacts with	MOL006821
ESR1	interacts with	MOL002957
ESR1	interacts with	MOL002950
ESR1	interacts with	MOL002938
ESR1	interacts with	MOL003002
ESR1	interacts with	MOL003001
ESR1	interacts with	MOL002996
ESR1	interacts with	MOL002991
ESR1	interacts with	MOL002990
ESR1	interacts with	MOL002981
ESR1	interacts with	MOL002961
ESR1	interacts with	MOL006210
ESR1	interacts with	MOL013177
ESR1	interacts with	MOL007736
ESR1	interacts with	MOL007728
ESR1	interacts with	MOL007722
ESR1	interacts with	MOL007716
ESR1	interacts with	MOL007715
ESR1	interacts with	MOL007714
ESR1	interacts with	MOL007743
ESR1	interacts with	MOL004561
ESR1	interacts with	MOL013435
ESR1	interacts with	MOL004446
ESR1	interacts with	MOL013425
ESR1	interacts with	MOL010412
ESR1	interacts with	MOL010396
ESR1	interacts with	MOL005578
ESR1	interacts with	MOL004396
ESR1	interacts with	MOL004391
ESR1	interacts with	MOL004382
ESR1	interacts with	MOL011594
ESR1	interacts with	MOL008047
ESR1	interacts with	MOL004225
ESR1	interacts with	MOL004216
ESR1	interacts with	MOL004214
ESR1	interacts with	MOL004209
ESR1	interacts with	MOL004205
ESR1	interacts with	MOL004204
ESR1	interacts with	MOL004203
ESR1	interacts with	MOL004196
ESR1	interacts with	MOL005619
ESR1	interacts with	MOL007662
ESR1	interacts with	MOL012126
ESR1	interacts with	MOL012125
ESR1	interacts with	MOL012124
ESR1	interacts with	MOL012123
ESR1	interacts with	MOL004114
ESR1	interacts with	MOL003943
ESR1	interacts with	MOL012078
ESR1	interacts with	MOL012053
ESR1	interacts with	MOL006129
ESR1	interacts with	MOL003605
ESR1	interacts with	MOL003600
ESR1	interacts with	MOL005465
ESR1	interacts with	MOL005430
ESR1	interacts with	MOL007991
ESR1	interacts with	MOL003879
ESR1	interacts with	MOL003862
ESR1	interacts with	MOL003861
ESR1	interacts with	MOL003859
ESR1	interacts with	MOL003858
ESR1	interacts with	MOL003857
ESR1	interacts with	MOL003856
ESR1	interacts with	MOL012760
ESR1	interacts with	MOL012755
ESR1	interacts with	MOL012753
ESR1	interacts with	MOL012735
ESR1	interacts with	MOL012719
ESR1	interacts with	MOL007985
ESR1	interacts with	MOL011983
ESR1	interacts with	MOL009265
ESR1	interacts with	MOL009264
ESR1	interacts with	MOL009263
ESR1	interacts with	MOL009255
ESR1	interacts with	MOL009243
ESR1	interacts with	MOL007970
ESR1	interacts with	MOL007967
ESR1	interacts with	MOL007966
ESR1	interacts with	MOL007962
ESR1	interacts with	MOL007423
ESR1	interacts with	MOL007404
ESR1	interacts with	MOL004373
ESR1	interacts with	MOL013098
ESR1	interacts with	MOL013076
ESR1	interacts with	MOL006174
ESR1	interacts with	MOL006107
ESR1	interacts with	MOL005147
ESR1	interacts with	MOL003847
ESR1	interacts with	MOL007374
ESR1	interacts with	MOL012375
ESR1	interacts with	MOL001126
ESR1	interacts with	MOL003404
ESR1	interacts with	MOL003389
ESR1	interacts with	MOL008046
ESR1	interacts with	MOL003411
ESR1	interacts with	MOL011940
ESR1	interacts with	MOL011938
ESR1	interacts with	MOL010864
ESR1	interacts with	MOL010857
ESR1	interacts with	MOL010788
ESR1	interacts with	MOL000517
ESR1	interacts with	MOL003155
ESR1	interacts with	MOL009160
ESR1	interacts with	MOL003290
ESR1	interacts with	MOL000548
ESR1	interacts with	MOL005107
ESR1	interacts with	MOL005103
ESR1	interacts with	MOL003199
ESR1	interacts with	MOL006626
ESR1	interacts with	MOL006613
ESR1	interacts with	MOL006604
ESR1	interacts with	MOL006596
ESR1	interacts with	MOL003673
ESR1	interacts with	MOL008646
ESR1	interacts with	MOL008539
ESR1	interacts with	MOL005220
ESR1	interacts with	MOL005229
ESR1	interacts with	MOL006482
ESR1	interacts with	MOL000507
ESR1	interacts with	MOL000502
ESR1	interacts with	MOL003111
ESR1	interacts with	MOL003095
ESR1	interacts with	MOL003014
ESR1	interacts with	MOL003542
ESR1	interacts with	MOL003217
ESR1	interacts with	MOL010586
ESR1	interacts with	MOL003003
ESR1	interacts with	MOL002999
ESR1	interacts with	MOL002989
ESR1	interacts with	MOL002985
ESR1	interacts with	MOL002962
ESR1	interacts with	MOL002941
ESR1	interacts with	MOL002940
ESR1	interacts with	MOL013287
ESR1	interacts with	MOL002796
ESR1	interacts with	MOL003398
ESR1	interacts with	MOL000380
ESR1	interacts with	MOL000378
ESR1	interacts with	MOL000371
ESR1	interacts with	MOL002934
ESR1	interacts with	MOL002933
ESR1	interacts with	MOL002897
ESR1	interacts with	MOL002668
ESR1	interacts with	MOL013277
ESR1	interacts with	MOL011078
ESR1	interacts with	MOL011076
ESR1	interacts with	MOL002695
ESR1	interacts with	MOL009830
ESR1	interacts with	MOL000457
ESR1	interacts with	MOL000456
ESR1	interacts with	MOL000448
ESR1	interacts with	MOL000336
ESR1	interacts with	MOL000334
ESR1	interacts with	MOL000321
ESR1	interacts with	MOL000314
ESR1	interacts with	MOL000313
ESR1	interacts with	MOL009091
ESR1	interacts with	MOL006428
ESR1	interacts with	MOL002605
ESR1	interacts with	MOL006422
ESR1	interacts with	MOL002894
ESR1	interacts with	MOL001131
ESR1	interacts with	MOL005921
ESR1	interacts with	MOL008484
ESR1	interacts with	MOL008481
ESR1	interacts with	MOL008475
ESR1	interacts with	MOL008470
ESR1	interacts with	MOL008468
ESR1	interacts with	MOL008467
ESR1	interacts with	MOL008463
ESR1	interacts with	MOL000785
ESR1	interacts with	MOL013005
ESR1	interacts with	MOL000468
ESR1	interacts with	MOL002959
ESR1	interacts with	MOL002556
ESR1	interacts with	MOL002554
ESR1	interacts with	MOL002544
ESR1	interacts with	MOL005020
ESR1	interacts with	MOL005018
ESR1	interacts with	MOL005017
ESR1	interacts with	MOL005016
ESR1	interacts with	MOL005012
ESR1	interacts with	MOL005008
ESR1	interacts with	MOL005007
ESR1	interacts with	MOL005003
ESR1	interacts with	MOL005001
ESR1	interacts with	MOL005000
ESR1	interacts with	MOL000500
ESR1	interacts with	MOL004993
ESR1	interacts with	MOL004991
ESR1	interacts with	MOL004990
ESR1	interacts with	MOL004989
ESR1	interacts with	MOL004988
ESR1	interacts with	MOL004980
ESR1	interacts with	MOL004978
ESR1	interacts with	MOL004974
ESR1	interacts with	MOL000497
ESR1	interacts with	MOL004966
ESR1	interacts with	MOL004959
ESR1	interacts with	MOL004957
ESR1	interacts with	MOL004949
ESR1	interacts with	MOL004948
ESR1	interacts with	MOL004945
ESR1	interacts with	MOL004941
ESR1	interacts with	MOL004935
ESR1	interacts with	MOL004915
ESR1	interacts with	MOL004914
ESR1	interacts with	MOL004913
ESR1	interacts with	MOL004912
ESR1	interacts with	MOL004911
ESR1	interacts with	MOL004910
ESR1	interacts with	MOL004908
ESR1	interacts with	MOL004907
ESR1	interacts with	MOL004904
ESR1	interacts with	MOL004898
ESR1	interacts with	MOL004891
ESR1	interacts with	MOL004885
ESR1	interacts with	MOL004884
ESR1	interacts with	MOL004883
ESR1	interacts with	MOL004882
ESR1	interacts with	MOL004879
ESR1	interacts with	MOL004864
ESR1	interacts with	MOL004863
ESR1	interacts with	MOL004857
ESR1	interacts with	MOL004856
ESR1	interacts with	MOL004855
ESR1	interacts with	MOL004849
ESR1	interacts with	MOL004848
ESR1	interacts with	MOL004841
ESR1	interacts with	MOL004838
ESR1	interacts with	MOL004835
ESR1	interacts with	MOL004833
ESR1	interacts with	MOL004829
ESR1	interacts with	MOL004828
ESR1	interacts with	MOL004827
ESR1	interacts with	MOL004824
ESR1	interacts with	MOL004820
ESR1	interacts with	MOL004815
ESR1	interacts with	MOL004814
ESR1	interacts with	MOL004811
ESR1	interacts with	MOL004810
ESR1	interacts with	MOL004808
ESR1	interacts with	MOL004806
ESR1	interacts with	MOL004805
ESR1	interacts with	MOL000417
ESR1	interacts with	MOL003656
ESR1	interacts with	MOL002565
ESR1	interacts with	MOL002398
ESR1	interacts with	MOL013077
ESR1	interacts with	MOL011753
ESR1	interacts with	MOL011747
ESR1	interacts with	MOL011740
ESR1	interacts with	MOL008432
ESR1	interacts with	MOL008420
ESR1	interacts with	MOL004961
ESR1	interacts with	MOL011704
ESR1	interacts with	MOL011604
ESR1	interacts with	MOL009053
ESR1	interacts with	MOL009029
ESR1	interacts with	MOL004792
ESR1	interacts with	MOL003608
ESR1	interacts with	MOL005849
ESR1	interacts with	MOL000260
ESR1	interacts with	MOL000258
ESR1	interacts with	MOL000238
ESR1	interacts with	MOL000235
ESR1	interacts with	MOL000228
ESR1	interacts with	MOL000224
ESR1	interacts with	MOL005858
ESR1	interacts with	MOL007963
ESR1	interacts with	MOL007918
ESR1	interacts with	MOL007917
ESR1	interacts with	MOL007899
ESR1	interacts with	MOL007898
ESR1	interacts with	MOL006149
ESR1	interacts with	MOL007923
ESR1	interacts with	MOL002311
ESR1	interacts with	MOL002309
ESR1	interacts with	MOL007156
ESR1	interacts with	MOL007132
ESR1	interacts with	MOL007130
ESR1	interacts with	MOL007124
ESR1	interacts with	MOL007122
ESR1	interacts with	MOL007121
ESR1	interacts with	MOL007119
ESR1	interacts with	MOL007111
ESR1	interacts with	MOL007108
ESR1	interacts with	MOL007105
ESR1	interacts with	MOL007100
ESR1	interacts with	MOL007098
ESR1	interacts with	MOL007094
ESR1	interacts with	MOL007093
ESR1	interacts with	MOL007085
ESR1	interacts with	MOL007050
ESR1	interacts with	MOL007049
ESR1	interacts with	MOL007041
ESR1	interacts with	MOL002651
ESR1	interacts with	MOL008411
ESR1	interacts with	MOL003896
ESR1	interacts with	MOL008400
ESR1	interacts with	MOL002281
ESR1	interacts with	MOL008240
ESR1	interacts with	MOL002135
ESR1	interacts with	MOL008239
ESR1	interacts with	MOL008230
ESR1	interacts with	MOL008209
ESR1	interacts with	MOL008204
ESR1	interacts with	MOL005916
ESR1	interacts with	MOL003759
ESR1	interacts with	MOL003758
ESR1	interacts with	MOL012286
ESR1	interacts with	MOL002056
ESR1	interacts with	MOL006992
ESR1	interacts with	MOL001002
ESR1	interacts with	MOL010496
ESR1	interacts with	MOL010495
ESR1	interacts with	MOL005828
ESR1	interacts with	MOL004598
ESR1	interacts with	MOL000074
ESR1	interacts with	MOL000096
ESR1	interacts with	MOL004328
ESR1	interacts with	MOL013192
ESR1	interacts with	MOL013191
ESR1	interacts with	MOL013189
ESR1	interacts with	MOL012918
ESR1	interacts with	MOL012910
ESR1	interacts with	MOL004571
ESR1	interacts with	MOL004564
ESR1	interacts with	MOL000351
ESR1	interacts with	MOL012250
ESR1	interacts with	MOL000519
ESR1	interacts with	MOL001851
ESR1	interacts with	MOL001833
ESR1	interacts with	MOL001810
ESR1	interacts with	MOL001793
ESR1	interacts with	MOL001792
ESR1	interacts with	MOL001782
ESR1	interacts with	MOL001779
ESR1	interacts with	MOL001767
ESR1	interacts with	MOL003044
ESR1	interacts with	MOL009537
ESR1	interacts with	MOL006147
ESR1	interacts with	MOL003588
ESR1	interacts with	MOL000173
ESR1	interacts with	MOL001978
ESR1	interacts with	MOL001463
ESR1	interacts with	MOL001462
ESR1	interacts with	MOL001461
ESR1	interacts with	MOL001458
ESR1	interacts with	MOL001454
ESR1	interacts with	MOL000073
ESR1	interacts with	MOL003283
ESR1	interacts with	MOL005773
ESR1	interacts with	MOL005768
ESR1	interacts with	MOL005766
ESR1	interacts with	MOL005761
ESR1	interacts with	MOL005755
ESR1	interacts with	MOL001697
ESR1	interacts with	MOL001678
ESR1	interacts with	MOL001670
ESR1	interacts with	MOL000011
ESR1	interacts with	MOL009458
ESR1	interacts with	MOL006821
ESR1	interacts with	MOL000492
ESR1	interacts with	MOL000354
ESR1	interacts with	MOL009386
ESR1	interacts with	MOL009374
ESR1	interacts with	MOL000392
ESR1	interacts with	MOL012188
ESR1	interacts with	MOL001040
ESR1	interacts with	MOL009278
EGFR	interacts with	MOL009031
EGFR	interacts with	MOL013179
EGFR	interacts with	MOL009137
EGFR	interacts with	MOL000332
EGFR	interacts with	MOL005755
EGFR	interacts with	MOL000006
EGFR	interacts with	MOL006821
EGFR	interacts with	MOL000098
Akt1	interacts with	MOL013179
Akt1	interacts with	MOL004328
Akt1	interacts with	MOL000546
Akt1	interacts with	MOL002714
Akt1	interacts with	MOL000173
Akt1	interacts with	MOL000006
Akt1	interacts with	MOL006821
Akt1	interacts with	MOL002773
Akt1	interacts with	MOL000098
Akt1	interacts with	MOL000422
