# Supplementary material for: Ferroptosis regulation by traditional chinese medicine for ischemic stroke intervention based on network pharmacology and data mining
Source: PLoS One. 2025 Apr 16;20(4):e0321751. doi: 10.1371/journal.pone.0321751 (PMC12002469; doi:10.1371/journal.pone.0321751)
Supplement: S1 File — (ZIP) [file pone.0321751.s001.zip › 靶点_小分子_中药/tape.xlsx]

## Sheet: Sheet1
Term	Tape
MOL000422	MOL
MOL000098	MOL
MOL002773	MOL
MOL006821	MOL
MOL000006	MOL
MOL000173	MOL
MOL002714	MOL
MOL000546	MOL
MOL004328	MOL
MOL013179	MOL
MOL005755	MOL
MOL006968	MOL
MOL009031	MOL
MOL000332	MOL
MOL009137	MOL
MOL009278	MOL
MOL001040	MOL
MOL012188	MOL
MOL000392	MOL
MOL009374	MOL
MOL009386	MOL
MOL000354	MOL
MOL000492	MOL
MOL009458	MOL
MOL000011	MOL
MOL001670	MOL
MOL001678	MOL
MOL001697	MOL
MOL005761	MOL
MOL005766	MOL
MOL005768	MOL
MOL005773	MOL
MOL003283	MOL
MOL000073	MOL
MOL001454	MOL
MOL001458	MOL
MOL001461	MOL
MOL001462	MOL
MOL001463	MOL
MOL001978	MOL
MOL003588	MOL
MOL006147	MOL
MOL009537	MOL
MOL003044	MOL
MOL001767	MOL
MOL001779	MOL
MOL001782	MOL
MOL001792	MOL
MOL001793	MOL
MOL001810	MOL
MOL001833	MOL
MOL001851	MOL
MOL000519	MOL
MOL012250	MOL
MOL000351	MOL
MOL004564	MOL
MOL004571	MOL
MOL012910	MOL
MOL012918	MOL
MOL008978	MOL
MOL013189	MOL
MOL013191	MOL
MOL013192	MOL
MOL000096	MOL
MOL000074	MOL
MOL004598	MOL
MOL005828	MOL
MOL010495	MOL
MOL010496	MOL
MOL001002	MOL
MOL006992	MOL
MOL002056	MOL
MOL012286	MOL
MOL003758	MOL
MOL003759	MOL
MOL005916	MOL
MOL008204	MOL
MOL008209	MOL
MOL008230	MOL
MOL008239	MOL
MOL002135	MOL
MOL008240	MOL
MOL002281	MOL
MOL008400	MOL
MOL003896	MOL
MOL008411	MOL
MOL002651	MOL
MOL007041	MOL
MOL007049	MOL
MOL007050	MOL
MOL007085	MOL
MOL007093	MOL
MOL007094	MOL
MOL007098	MOL
MOL007100	MOL
MOL007105	MOL
MOL007108	MOL
MOL007111	MOL
MOL007119	MOL
MOL007121	MOL
MOL007122	MOL
MOL007124	MOL
MOL007130	MOL
MOL007132	MOL
MOL007156	MOL
MOL002309	MOL
MOL002311	MOL
MOL007923	MOL
MOL006149	MOL
MOL007898	MOL
MOL007899	MOL
MOL007917	MOL
MOL007918	MOL
MOL007963	MOL
MOL005858	MOL
MOL000224	MOL
MOL000228	MOL
MOL000235	MOL
MOL000238	MOL
MOL000258	MOL
MOL000260	MOL
MOL005849	MOL
MOL003608	MOL
MOL004792	MOL
MOL009029	MOL
MOL009053	MOL
MOL011604	MOL
MOL011704	MOL
MOL004961	MOL
MOL008420	MOL
MOL008432	MOL
MOL011740	MOL
MOL011747	MOL
MOL011753	MOL
MOL013077	MOL
MOL002398	MOL
MOL002565	MOL
MOL003656	MOL
MOL000417	MOL
MOL004805	MOL
MOL004806	MOL
MOL004808	MOL
MOL004810	MOL
MOL004811	MOL
MOL004814	MOL
MOL004815	MOL
MOL004820	MOL
MOL004824	MOL
MOL004827	MOL
MOL004828	MOL
MOL004829	MOL
MOL004833	MOL
MOL004835	MOL
MOL004838	MOL
MOL004841	MOL
MOL004848	MOL
MOL004849	MOL
MOL004855	MOL
MOL004856	MOL
MOL004857	MOL
MOL004863	MOL
MOL004864	MOL
MOL004879	MOL
MOL004882	MOL
MOL004883	MOL
MOL004884	MOL
MOL004885	MOL
MOL004891	MOL
MOL004898	MOL
MOL004904	MOL
MOL004907	MOL
MOL004908	MOL
MOL004910	MOL
MOL004911	MOL
MOL004912	MOL
MOL004913	MOL
MOL004914	MOL
MOL004915	MOL
MOL004935	MOL
MOL004941	MOL
MOL004945	MOL
MOL004948	MOL
MOL004949	MOL
MOL004957	MOL
MOL004959	MOL
MOL004966	MOL
MOL000497	MOL
MOL004974	MOL
MOL004978	MOL
MOL004980	MOL
MOL004988	MOL
MOL004989	MOL
MOL004990	MOL
MOL004991	MOL
MOL004993	MOL
MOL000500	MOL
MOL005000	MOL
MOL005001	MOL
MOL005003	MOL
MOL005007	MOL
MOL005008	MOL
MOL005012	MOL
MOL005016	MOL
MOL005017	MOL
MOL005018	MOL
MOL005020	MOL
MOL002544	MOL
MOL002554	MOL
MOL002556	MOL
MOL002959	MOL
MOL011793	MOL
MOL000468	MOL
MOL013005	MOL
MOL000785	MOL
MOL008463	MOL
MOL008467	MOL
MOL008468	MOL
MOL008470	MOL
MOL008475	MOL
MOL008481	MOL
MOL008484	MOL
MOL005921	MOL
MOL001131	MOL
MOL002894	MOL
MOL006397	MOL
MOL006422	MOL
MOL002605	MOL
MOL006438	MOL
MOL006428	MOL
MOL009091	MOL
MOL000313	MOL
MOL000314	MOL
MOL000321	MOL
MOL000334	MOL
MOL000336	MOL
MOL000448	MOL
MOL000456	MOL
MOL000457	MOL
MOL009830	MOL
MOL002695	MOL
MOL011076	MOL
MOL011078	MOL
MOL013277	MOL
MOL002668	MOL
MOL002897	MOL
MOL002933	MOL
MOL002934	MOL
MOL000371	MOL
MOL000378	MOL
MOL000380	MOL
MOL009772	MOL
MOL003398	MOL
MOL002796	MOL
MOL013287	MOL
MOL002938	MOL
MOL002940	MOL
MOL002941	MOL
MOL002950	MOL
MOL002957	MOL
MOL002961	MOL
MOL002962	MOL
MOL002981	MOL
MOL002985	MOL
MOL002989	MOL
MOL002990	MOL
MOL002991	MOL
MOL002996	MOL
MOL002999	MOL
MOL003001	MOL
MOL003002	MOL
MOL003003	MOL
MOL013302	MOL
MOL013306	MOL
MOL010586	MOL
MOL003217	MOL
MOL003542	MOL
MOL006447	MOL
MOL003014	MOL
MOL003095	MOL
MOL003111	MOL
MOL010606	MOL
MOL000502	MOL
MOL000507	MOL
MOL006482	MOL
MOL005229	MOL
MOL005220	MOL
MOL008539	MOL
MOL008646	MOL
MOL010662	MOL
MOL003673	MOL
MOL006596	MOL
MOL006604	MOL
MOL006613	MOL
MOL006626	MOL
MOL003199	MOL
MOL005103	MOL
MOL005107	MOL
MOL000548	MOL
MOL003290	MOL
MOL009160	MOL
MOL003155	MOL
MOL000517	MOL
MOL010788	MOL
MOL010857	MOL
MOL010864	MOL
MOL011938	MOL
MOL011940	MOL
MOL003411	MOL
MOL008815	MOL
MOL008046	MOL
MOL003389	MOL
MOL003404	MOL
MOL001126	MOL
MOL012375	MOL
MOL007374	MOL
MOL009213	MOL
MOL003847	MOL
MOL005147	MOL
MOL006107	MOL
MOL006174	MOL
MOL013076	MOL
MOL013098	MOL
MOL000665	MOL
MOL004373	MOL
MOL007404	MOL
MOL007423	MOL
MOL007962	MOL
MOL007966	MOL
MOL007967	MOL
MOL007970	MOL
MOL009243	MOL
MOL009255	MOL
MOL009263	MOL
MOL009264	MOL
MOL009265	MOL
MOL011983	MOL
MOL007985	MOL
MOL012719	MOL
MOL012735	MOL
MOL012753	MOL
MOL012755	MOL
MOL012760	MOL
MOL003856	MOL
MOL003857	MOL
MOL003858	MOL
MOL003859	MOL
MOL003861	MOL
MOL003862	MOL
MOL003879	MOL
MOL007991	MOL
MOL005430	MOL
MOL005465	MOL
MOL003600	MOL
MOL003605	MOL
MOL006129	MOL
MOL012053	MOL
MOL012078	MOL
MOL003943	MOL
MOL004114	MOL
MOL012123	MOL
MOL012124	MOL
MOL012125	MOL
MOL012126	MOL
MOL013343	MOL
MOL007662	MOL
MOL005619	MOL
MOL004196	MOL
MOL004203	MOL
MOL004204	MOL
MOL004205	MOL
MOL004209	MOL
MOL004214	MOL
MOL004216	MOL
MOL004225	MOL
MOL008047	MOL
MOL011594	MOL
MOL004382	MOL
MOL004391	MOL
MOL004396	MOL
MOL005578	MOL
MOL010396	MOL
MOL010412	MOL
MOL013425	MOL
MOL004446	MOL
MOL013435	MOL
MOL004561	MOL
MOL007743	MOL
MOL007714	MOL
MOL007715	MOL
MOL007716	MOL
MOL007722	MOL
MOL007728	MOL
MOL007736	MOL
MOL013177	MOL
MOL006210	MOL
MOL007424	MOL
MOL001714	MOL
MOL003187	MOL
MOL002322	MOL
MOL001924	MOL
MOL004575	MOL
MOL005944	MOL
MOL001592	MOL
MOL000471	MOL
MOL007088	MOL
MOL005344	MOL
MOL003627	MOL
MOL002662	MOL
MOL003680	MOL
MOL013079	MOL
MOL001689	MOL
MOL007154	MOL
MOL009135	MOL
Akt1	Gene
EGFR	Gene
ESR1	Gene
FOXO1	Gene
HIF1A	Gene
MAPK8	Gene
TNF	Gene
TP53	Gene
Aidicha	Drug
Aiye	Drug
Baibiandou	Drug
Baiguo	Drug
Baihuasheshecao	Drug
Baijiangcao	Drug
Bailian	Drug
Baimaoxiakucao	Drug
Baishao	Drug
Baixianpi	Drug
Bajiaohuixiang	Drug
Bajiaolian	Drug
Banbianlian	Drug
Banxia	Drug
Banzhilian	Drug
Baqia	Drug
Beiliujinu	Drug
Beishashen	Drug
Biandouhua	Drug
Bianxu	Drug
Bichengqie	Drug
Bohe	Drug
Buzhaye	Drug
Cangzhu	Drug
Cansha	Drug
Caoguo	Drug
Cebaiye	Drug
Chaihu	Drug
Chenpi	Drug
Chenxiang	Drug
Cheqiancao	Drug
Cheqianzi	Drug
Chishao	Drug
Chuanlianzi	Drug
Chuanniuxi	Drug
Chuanxinlian	Drug
Chuipencao	Drug
Chunpi	Drug
Chushiziu	Drug
Congbai	Drug
Dafengzi	Drug
Daidaihua	Drug
Dangshen	Drug
Danshen	Drug
Dazaojia	Drug
Dazao	Drug
Dengxincao	Drug
Dengzhanxixin	Drug
Diercao	Drug
Dijincao	Drug
Dingxiang	Drug
Diyu	Drug
Dongguapi	Drug
Dongkuiguo	Drug
Doukou	Drug
Duzhongye	Drug
Duzhong	Drug
Ebushicao	Drug
Ercha	Drug
Fanbaicao	Drug
Fangfeng	Drug
Fanxieye	Drug
Fenbixie	Drug
Fengweicao	Drug
Fengxiantougucao	Drug
Fengyancao	Drug
Fupenzi	Drug
Fuping	Drug
Gancao	Drug
Gaoliangjiang	Drug
Gehua	Drug
Gouguye	Drug
Gouqizi	Drug
Gouteng	Drug
Guadi	Drug
Guanghuoxiang	Drug
Guangzao	Drug
Guanhuangbo	Drug
Guanyejinsitao	Drug
Guanzhong	Drug
Guijianyu	Drug
Guizhencao	Drug
Gujingcao	Drug
Gusuibu	Drug
Haijinsha	Drug
Haizao	Drug
Heye	Drug
Honghua	Drug
Hongqi	Drug
Huaihua	Drug
Huaijiao	Drug
Huajiao	Drug
Huajuhong	Drug
Huangbo	Drug
Huangjing	Drug
Huanglian	Drug
Huangqin	Drug
Huangqi	Drug
Huangyaozi	Drug
Huashengyi	Drug
Huercao	Drug
Huluba	Drug
Huomaren	Drug
Huzhang	Drug
Jiaoguolan	Drug
Jicai	Drug
Jiegeng	Drug
Jiguanhua	Drug
Jili	Drug
Jindenglong	Drug
Jinfeicao	Drug
Jingjiesui	Drug
Jingjie	Drug
Jinlianhua	Drug
Jinqiancao	Drug
Jinqiaomai	Drug
Jinyingzi	Drug
Jinyinhua	Drug
Jinzhanjuhua	Drug
Jishiteng	Drug
Jixingzi	Drug
Jixuecao	Drug
Jixueteng	Drug
Juhong	Drug
Juhua	Drug
Juju	Drug
Kuandonghua	Drug
Kudingcha	Drug
Kushen	Drug
Lajiao	Drug
Laoguancao	Drug
Leigongteng	Drug
Lianfang	Drug
Liangtoujian	Drug
Lianqiancao	Drug
Lianqiao	Drug
Lianxu	Drug
Lianzixin	Drug
Liaodaqingye	Drug
Linglingxiang	Drug
Lizhihe	Drug
Longdan	Drug
Longkui	Drug
Luhui	Drug
Luobumaye	Drug
Luohanguo	Drug
Luoshiteng	Drug
Luxiancao	Drug
Lvcao	Drug
Lvdou	Drug
Mabiancao	Drug
Machixian	Drug
Mahuanggen	Drug
Mahuang	Drug
Maiya	Drug
Manjingzi	Drug
Manshanhong	Drug
Maoyancao	Drug
Meiguihua	Drug
Mianbixie	Drug
Mihoutaogen	Drug
Mimenghua	Drug
Mohanlian	Drug
Moyao	Drug
Mudanpi	Drug
Mugau	Drug
Muhudie	Drug
Mumianhua	Drug
Mutouhui	Drug
Muzei	Drug
Nanheshi	Drug
Nanshetengguo	Drug
Naoyanghua	Drug
Niubangzi	Drug
Niuxi	Drug
Nuodaogen	Drug
Nvzhenzi	Drug
Peilan	Drug
Pipaye	Drug
Puhuang	Drug
Qianhu	Drug
Qianshi	Drug
Qiegeng	Drug
Qingguo	Drug
Qinghao	Drug
Qingpi	Drug
Quanshen	Drug
Renshenye	Drug
Renshen	Drug
Roucongrong	Drug
Ruiren	Drug
Sanbaicao	Drug
Sangbaipi	Drug
Sangjisheng	Drug
Sangsheng	Drug
Sangye	Drug
Sangzhi	Drug
Sanqi	Drug
Shaji	Drug
Shandougen	Drug
Shannai	Drug
Shanyao	Drug
Shanzhaye	Drug
Shayuanzi	Drug
Shegan	Drug
Shichangpu	Drug
Shidi	Drug
Shijianchuan	Drug
Shiliupi	Drug
Shiwei	Drug
Shuifeiji	Drug
Shuihonghuazi	Drug
Shuqucao	Drug
Sijiqing	Drug
Songhuafen	Drug
Songziren	Drug
Suoluozi	Drug
Taizishen	Drug
Tanxiang	Drug
Tiandong	Drug
Tianshanxuelian	Drug
Tiexiantougucao	Drug
Tinglizi	Drug
Tufuling	Drug
Tusizi	Drug
Wangbuliuxing	Drug
Wasong	Drug
Weilingcai	Drug
Wuhuanzipi	Drug
Wulianmei	Drug
Wumei	Drug
Wuyao	Drug
Wuzhuyu	Drug
Xiakucao	Drug
Xiangfu	Drug
Xiangmao	Drug
Xiangru	Drug
Xiangsizi	Drug
Xiangyuan	Drug
Xianhecao	Drug
Xiantaocao	Drug
Xiaoji	Drug
Xiaotongcao	Drug
Xiebai	Drug
Xiheliu	Drug
Xihonghua	Drug
Xixin	Drug
Xuancaogen	Drug
Xuanfuhua	Drug
Yadanzi	Drug
Yangjinhua	Drug
Yanhusuo	Drug
Yazhicao	Drug
Yejuhua	Drug
Yimucao	Drug
Yinchen	Drug
Yinxingye	Drug
Yinyanghuo	Drug
Yizhihuanghua	Drug
Yuanhua	Drug
Yuansui	Drug
Yuejihua	Drug
Yuganzi	Drug
Yujin	Drug
Yuliren	Drug
Yumixu	Drug
Yuxingcao	Drug
Yuzhouloulu	Drug
Zaojiaoci	Drug
Zeqi	Drug
Zhijuzi	Drug
Zhike	Drug
Zhimu	Drug
Zhishi	Drug
Zhizi	Drug
Zhongjiefeng	Drug
Zhumagen	Drug
Zisuzi	Drug
Zisu	Drug
Ziwan	Drug
Badou	Drug
Baibu	Drug
Baifuzi	Drug
Baihe	Drug
Baimaogen	Drug
Baiqian	Drug
Baitouweng	Drug
Baiwei	Drug
Baizhi	Drug
Bajitian	Drug
Banlangen	Drug
Cangerzi	Drug
Caocongrong	Drug
Chuanbeimu	Drug
Chuanmutong	Drug
Chuanshegan	Drug
Dahuang	Drug
Danggui	Drug
Daqingye	Drug
Daxueteng	Drug
Digupi	Drug
Dongchongxiacao	Drug
Duhuo	Drug
Fangji	Drug
Ganjiang	Drug
Gansong	Drug
Gegen	Drug
Gonglaomu	Drug
Guizhi	Drug
Haoben	Drug
Heidou	Drug
Hezi	Drug
Hongshen	Drug
Huhuanglian	Drug
Hujisheng	Drug
Jiangxiang	Drug
Jigucao	Drug
Jintiansanqi	Drug
Jiucaizi	Drug
Kulianpi	Drug
Kulianzi	Drug
Kunbu	Drug
Liangmianzhen	Drug
Liaogewanggen	Drug
Lingxiaohua	Drug
Lingzhi	Drug
Loulu	Drug
Lulutong	Drug
Mabo	Drug
Madouling	Drug
Maozhaocao	Drug
Maweilian	Drug
Mubiezi	Drug
Mujingzi	Drug
Mutong	Drug
Nanshashen	Drug
Pangdahai	Drug
Pingbeimu	Drug
Qiancao	Drug
Qianghuo	Drug
Qianjinzi	Drug
Qiannianjian	Drug
Qianniuzi	Drug
Qingdai	Drug
Qingfengteng	Drug
Qingxiangzi	Drug
Qinjia	Drug
Qinpi	Drug
Roudoukou	Drug
Sanleng	Drug
Sanqihua	Drug
Shancigu	Drug
Shanzhuyu	Drug
Sharen	Drug
Shechuangzi	Drug
Shengjiang	Drug
Taoren	Drug
Tiannanxing	Drug
Tubeimu	Drug
Tujingpi	Drug
Weilingxian	Drug
Xiangjiapi	Drug
Xianmao	Drug
Xiaohuixiang	Drug
Xixiancao	Drug
Xiyangshen	Drug
Xuanshen	Drug
Xuduan	Drug
Xungufeng	Drug
Yamazi	Drug
Yibeimu	Drug
Yunzhi	Drug
Yuzhizi	Drug
Zelan	Drug
Zhebeimu	Drug
Zihuaqianhu	Drug
Baiziren	Drug
Beidougen	Drug
Biba	Drug
Juemingzi	Drug
Shijunzi	Drug
Baiji	Drug
Baiyaozi	Drug
Haifengteng	Drug
Yuzhu	Drug
Anxixiang	Drug
Baihuacaizi	Drug
Baiqucai	Drug
Banmao	Drug
Beiwuweizi	Drug
Binglang	Drug
Chixiaodou	Drug
Chuanxiong	Drug
Dafupi	Drug
Dandouchi	Drug
Duanxueliu	Drug
Fuzi	Drug
Haitongpi	Drug
Heizhima	Drug
Hetaoren	Drug
Jiezi	Drug
Jingdaji	Drug
Jinguolan	Drug
Kudiding	Drug
Kuxingren	Drug
Maqianzi	Drug
Nawuweizi	Drug
Oujie	Drug
Qianjinba	Drug
Qingyedan	Drug
Shengma	Drug
Shenjincao	Drug
Shidagonglaogen	Drug
Shidagonglaoye	Drug
Tiankuizi	Drug
Xiatianwu	Drug
Xinyi	Drug
Xuchangqing	Drug
Zicao	Drug
Caowuye	Drug
Caowu	Drug
Changshan	Drug
Chuanjinpi	Drug
Daji	Drug
Dinggongteng	Drug
Foshou	Drug
Gansui	Drug
Gualou	Drug
Houpo	Drug
Hujiao	Drug
Jianghuang	Drug
Juanbai	Drug
Juluo	Drug
Juye	Drug
Niudali	Drug
Qianrihong	Drug
Suanzaoren	Drug
Wubeizi	Drug
Wuhuanzi	Drug
Yingsuke	Drug
MOL000422	mzz
MOL000098	mzz
MOL002773	mzz
MOL006821	mzz
MOL000006	mzz
MOL000173	mzz
MOL002714	mzz
MOL000546	mzz
MOL004328	mzz
MOL013179	mzz
MOL000358	mzz
MOL001689	mzz
MOL005828	mzz
MOL009593	mzz
MOL002928	mzz
MOL007154	mzz
MOL000497	mzz
MOL002563	mzz
MOL009135	mzz
MOL010616	mzz
MOL003187	mzz
MOL001439	mzz
MOL005944	mzz
MOL001592	mzz
MOL000471	mzz
MOL005344	mzz
MOL005755	mzz
MOL006968	mzz
MOL009031	mzz
MOL000332	mzz
MOL009137	mzz
MOL009278	mzz
MOL001040	mzz
MOL012188	mzz
MOL000392	mzz
MOL009374	mzz
MOL009386	mzz
MOL000354	mzz
MOL000492	mzz
MOL009458	mzz
MOL000011	mzz
MOL001670	mzz
MOL001678	mzz
MOL001697	mzz
MOL005761	mzz
MOL005766	mzz
MOL005768	mzz
MOL005773	mzz
MOL003283	mzz
MOL000073	mzz
MOL001454	mzz
MOL001458	mzz
MOL001461	mzz
MOL001462	mzz
MOL001463	mzz
MOL001978	mzz
MOL003588	mzz
MOL006147	mzz
MOL009537	mzz
MOL003044	mzz
MOL001767	mzz
MOL001779	mzz
MOL001782	mzz
MOL001792	mzz
MOL001793	mzz
MOL001810	mzz
MOL001833	mzz
MOL001851	mzz
MOL000519	mzz
MOL012250	mzz
MOL000351	mzz
MOL004564	mzz
MOL004571	mzz
MOL012910	mzz
MOL012918	mzz
MOL008978	mzz
MOL013189	mzz
MOL013191	mzz
MOL013192	mzz
MOL000096	mzz
MOL000074	mzz
MOL004598	mzz
MOL010495	mzz
MOL010496	mzz
MOL001002	mzz
MOL006992	mzz
MOL002056	mzz
MOL012286	mzz
MOL003758	mzz
MOL003759	mzz
MOL005916	mzz
MOL008204	mzz
MOL008209	mzz
MOL008230	mzz
MOL008239	mzz
MOL002135	mzz
MOL008240	mzz
MOL002281	mzz
MOL008400	mzz
MOL003896	mzz
MOL008411	mzz
MOL002651	mzz
MOL007041	mzz
MOL007049	mzz
MOL007050	mzz
MOL007085	mzz
MOL007093	mzz
MOL007094	mzz
MOL007098	mzz
MOL007100	mzz
MOL007105	mzz
MOL007108	mzz
MOL007111	mzz
MOL007119	mzz
MOL007121	mzz
MOL007122	mzz
MOL007124	mzz
MOL007130	mzz
MOL007132	mzz
MOL007156	mzz
MOL002309	mzz
MOL002311	mzz
MOL007923	mzz
MOL006149	mzz
MOL007898	mzz
MOL007899	mzz
MOL007917	mzz
MOL007918	mzz
MOL007963	mzz
MOL005858	mzz
MOL000224	mzz
MOL000228	mzz
MOL000235	mzz
MOL000238	mzz
MOL000258	mzz
MOL000260	mzz
MOL005849	mzz
MOL003608	mzz
MOL004792	mzz
MOL009029	mzz
MOL009053	mzz
MOL011604	mzz
MOL011704	mzz
MOL004961	mzz
MOL008420	mzz
MOL008432	mzz
MOL011740	mzz
MOL011747	mzz
MOL011753	mzz
MOL013077	mzz
MOL002398	mzz
MOL002565	mzz
MOL003656	mzz
MOL000417	mzz
MOL004805	mzz
MOL004806	mzz
MOL004808	mzz
MOL004810	mzz
MOL004811	mzz
MOL004814	mzz
MOL004815	mzz
MOL004820	mzz
MOL004824	mzz
MOL004827	mzz
MOL004828	mzz
MOL004829	mzz
MOL004833	mzz
MOL004835	mzz
MOL004838	mzz
MOL004841	mzz
MOL004848	mzz
MOL004849	mzz
MOL004855	mzz
MOL004856	mzz
MOL004857	mzz
MOL004863	mzz
MOL004864	mzz
MOL004879	mzz
MOL004882	mzz
MOL004883	mzz
MOL004884	mzz
MOL004885	mzz
MOL004891	mzz
MOL004898	mzz
MOL004904	mzz
MOL004907	mzz
MOL004908	mzz
MOL004910	mzz
MOL004911	mzz
MOL004912	mzz
MOL004913	mzz
MOL004914	mzz
MOL004915	mzz
MOL004935	mzz
MOL004941	mzz
MOL004945	mzz
MOL004948	mzz
MOL004949	mzz
MOL004957	mzz
MOL004959	mzz
MOL004966	mzz
MOL004974	mzz
MOL004978	mzz
MOL004980	mzz
MOL004988	mzz
MOL004989	mzz
MOL004990	mzz
MOL004991	mzz
MOL004993	mzz
MOL000500	mzz
MOL005000	mzz
MOL005001	mzz
MOL005003	mzz
MOL005007	mzz
MOL005008	mzz
MOL005012	mzz
MOL005016	mzz
MOL005017	mzz
MOL005018	mzz
MOL005020	mzz
MOL002544	mzz
MOL002554	mzz
MOL002556	mzz
MOL002959	mzz
MOL011793	mzz
MOL000468	mzz
MOL013005	mzz
MOL000785	mzz
MOL008463	mzz
MOL008467	mzz
MOL008468	mzz
MOL008470	mzz
MOL008475	mzz
MOL008481	mzz
MOL008484	mzz
MOL005921	mzz
MOL001131	mzz
MOL002894	mzz
MOL006397	mzz
MOL006422	mzz
MOL002605	mzz
MOL006438	mzz
MOL006428	mzz
MOL009091	mzz
MOL000313	mzz
MOL000314	mzz
MOL000321	mzz
MOL000334	mzz
MOL000336	mzz
MOL000448	mzz
MOL000456	mzz
MOL000457	mzz
MOL009830	mzz
MOL002695	mzz
MOL011076	mzz
MOL011078	mzz
MOL013277	mzz
MOL002668	mzz
MOL002897	mzz
MOL002933	mzz
MOL002934	mzz
MOL000371	mzz
MOL000378	mzz
MOL000380	mzz
MOL009772	mzz
MOL003398	mzz
MOL002796	mzz
MOL013287	mzz
MOL002938	mzz
MOL002940	mzz
MOL002941	mzz
MOL002950	mzz
MOL002957	mzz
MOL002961	mzz
MOL002962	mzz
MOL002981	mzz
MOL002985	mzz
MOL002989	mzz
MOL002990	mzz
MOL002991	mzz
MOL002996	mzz
MOL002999	mzz
MOL003001	mzz
MOL003002	mzz
MOL003003	mzz
MOL013302	mzz
MOL013306	mzz
MOL010586	mzz
MOL003217	mzz
MOL003542	mzz
MOL006447	mzz
MOL003014	mzz
MOL003095	mzz
MOL003111	mzz
MOL010606	mzz
MOL000502	mzz
MOL000507	mzz
MOL006482	mzz
MOL005229	mzz
MOL005220	mzz
MOL008539	mzz
MOL008646	mzz
MOL010662	mzz
MOL003673	mzz
MOL006596	mzz
MOL006604	mzz
MOL006613	mzz
MOL006626	mzz
MOL003199	mzz
MOL005103	mzz
MOL005107	mzz
MOL000548	mzz
MOL003290	mzz
MOL009160	mzz
MOL003155	mzz
MOL000517	mzz
MOL010788	mzz
MOL010857	mzz
MOL010864	mzz
MOL011938	mzz
MOL011940	mzz
MOL003411	mzz
MOL008815	mzz
MOL008046	mzz
MOL003389	mzz
MOL003404	mzz
MOL001126	mzz
MOL012375	mzz
MOL007374	mzz
MOL009213	mzz
MOL003847	mzz
MOL005147	mzz
MOL006107	mzz
MOL006174	mzz
MOL013076	mzz
MOL013098	mzz
MOL000665	mzz
MOL004373	mzz
MOL007404	mzz
MOL007423	mzz
MOL007962	mzz
MOL007966	mzz
MOL007967	mzz
MOL007970	mzz
MOL009243	mzz
MOL009255	mzz
MOL009263	mzz
MOL009264	mzz
MOL009265	mzz
MOL011983	mzz
MOL007985	mzz
MOL012719	mzz
MOL012735	mzz
MOL012753	mzz
MOL012755	mzz
MOL012760	mzz
MOL003856	mzz
MOL003857	mzz
MOL003858	mzz
MOL003859	mzz
MOL003861	mzz
MOL003862	mzz
MOL003879	mzz
MOL007991	mzz
MOL005430	mzz
MOL005465	mzz
MOL003600	mzz
MOL003605	mzz
MOL006129	mzz
MOL012053	mzz
MOL012078	mzz
MOL003943	mzz
MOL004114	mzz
MOL012123	mzz
MOL012124	mzz
MOL012125	mzz
MOL012126	mzz
MOL013343	mzz
MOL007662	mzz
MOL005619	mzz
MOL004196	mzz
MOL004203	mzz
MOL004204	mzz
MOL004205	mzz
MOL004209	mzz
MOL004214	mzz
MOL004216	mzz
MOL004225	mzz
MOL008047	mzz
MOL011594	mzz
MOL004382	mzz
MOL004391	mzz
MOL004396	mzz
MOL005578	mzz
MOL010396	mzz
MOL010412	mzz
MOL013425	mzz
MOL004446	mzz
MOL013435	mzz
MOL004561	mzz
MOL007743	mzz
MOL007714	mzz
MOL007715	mzz
MOL007716	mzz
MOL007722	mzz
MOL007728	mzz
MOL007736	mzz
MOL013177	mzz
MOL006210	mzz
MOL012248	mzz
MOL008206	mzz
MOL008127	mzz
MOL000433	mzz
MOL000490	mzz
MOL007879	mzz
MOL009055	mzz
MOL007245	mzz
MOL006421	mzz
MOL013281	mzz
MOL002963	mzz
MOL011124	mzz
MOL003152	mzz
MOL003402	mzz
MOL004083	mzz
MOL008915	mzz
MOL008040	mzz
MOL008043	mzz
MOL008045	mzz
MOL007424	mzz
MOL005384	mzz
MOL011072	mzz
MOL005756	mzz
MOL000569	mzz
MOL001870	mzz
MOL000387	mzz
MOL001455	mzz
MOL001460	mzz
MOL001465	mzz
MOL001466	mzz
MOL001467	mzz
MOL000217	mzz
MOL000787	mzz
MOL001985	mzz
MOL002663	mzz
MOL006233	mzz
MOL006235	mzz
MOL006268	mzz
MOL006980	mzz
MOL001939	mzz
MOL001956	mzz
MOL005789	mzz
MOL005792	mzz
MOL005806	mzz
MOL002644	mzz
MOL001700	mzz
MOL001702	mzz
MOL001708	mzz
MOL001710	mzz
MOL001713	mzz
MOL001714	mzz
MOL001715	mzz
MOL009495	mzz
MOL009496	mzz
MOL009500	mzz
MOL009504	mzz
MOL009513	mzz
MOL009519	mzz
MOL012225	mzz
MOL002341	mzz
MOL002881	mzz
MOL005530	mzz
MOL009009	mzz
MOL001721	mzz
MOL001722	mzz
MOL001733	mzz
MOL001734	mzz
MOL001735	mzz
MOL001736	mzz
MOL001783	mzz
MOL001798	mzz
MOL001803	mzz
MOL001814	mzz
MOL001820	mzz
MOL001828	mzz
MOL002670	mzz
MOL012245	mzz
MOL012246	mzz
MOL012251	mzz
MOL012266	mzz
MOL002915	mzz
MOL005190	mzz
MOL004568	mzz
MOL004576	mzz
MOL004580	mzz
MOL012920	mzz
MOL012922	mzz
MOL009149	mzz
MOL001951	mzz
MOL000004	mzz
MOL001555	mzz
MOL001586	mzz
MOL001601	mzz
MOL013185	mzz
MOL013187	mzz
MOL013190	mzz
MOL013193	mzz
MOL013194	mzz
MOL013195	mzz
MOL013199	mzz
MOL002005	mzz
MOL010489	mzz
MOL005573	mzz
MOL006331	mzz
MOL008156	mzz
MOL004763	mzz
MOL002034	mzz
MOL004609	mzz
MOL008177	mzz
MOL008178	mzz
MOL008184	mzz
MOL008187	mzz
MOL008189	mzz
MOL008193	mzz
MOL008195	mzz
MOL008197	mzz
MOL008199	mzz
MOL005100	mzz
MOL005815	mzz
MOL010907	mzz
MOL010916	mzz
MOL010917	mzz
MOL004004	mzz
MOL007813	mzz
MOL007819	mzz
MOL002058	mzz
MOL002932	mzz
MOL008222	mzz
MOL008228	mzz
MOL002235	mzz
MOL002268	mzz
MOL005321	mzz
MOL007059	mzz
MOL007048	mzz
MOL007061	mzz
MOL007068	mzz
MOL007069	mzz
MOL007070	mzz
MOL007081	mzz
MOL007101	mzz
MOL007127	mzz
MOL007150	mzz
MOL007151	mzz
MOL007152	mzz
MOL012976	mzz
MOL012992	mzz
MOL001522	mzz
MOL000627	mzz
MOL007904	mzz
MOL007905	mzz
MOL007915	mzz
MOL002712	mzz
MOL002914	mzz
MOL013219	mzz
MOL005853	mzz
MOL000230	mzz
MOL000239	mzz
MOL000242	mzz
MOL004777	mzz
MOL004778	mzz
MOL004780	mzz
MOL004367	mzz
MOL009015	mzz
MOL009047	mzz
MOL008421	mzz
MOL008426	mzz
MOL008428	mzz
MOL008430	mzz
MOL001004	mzz
MOL004798	mzz
MOL013253	mzz
MOL002917	mzz
MOL002388	mzz
MOL001484	mzz
MOL004866	mzz
MOL002514	mzz
MOL002587	mzz
MOL002543	mzz
MOL013305	mzz
MOL006209	mzz
MOL009646	mzz
MOL008456	mzz
MOL008457	mzz
MOL008458	mzz
MOL008460	mzz
MOL008465	mzz
MOL008469	mzz
MOL008471	mzz
MOL008472	mzz
MOL008473	mzz
MOL008474	mzz
MOL008476	mzz
MOL008477	mzz
MOL008478	mzz
MOL008482	mzz
MOL008487	mzz
MOL008488	mzz
MOL008489	mzz
MOL008490	mzz
MOL008635	mzz
MOL005911	mzz
MOL005918	mzz
MOL006380	mzz
MOL006417	mzz
MOL006419	mzz
MOL006442	mzz
MOL002721	mzz
MOL004112	mzz
MOL009078	mzz
MOL000308	mzz
MOL000312	mzz
MOL000318	mzz
MOL000320	mzz
MOL000322	mzz
MOL000323	mzz
MOL000328	mzz
MOL000451	mzz
MOL000453	mzz
MOL000455	mzz
MOL009847	mzz
MOL007206	mzz
MOL007207	mzz
MOL007210	mzz
MOL007214	mzz
MOL007217	mzz
MOL002717	mzz
MOL002757	mzz
MOL005575	mzz
MOL005970	mzz
MOL005980	mzz
MOL013271	mzz
MOL013279	mzz
MOL002641	mzz
MOL000790	mzz
MOL002903	mzz
MOL002904	mzz
MOL002909	mzz
MOL002910	mzz
MOL002913	mzz
MOL002925	mzz
MOL002927	mzz
MOL002937	mzz
MOL000525	mzz
MOL000552	mzz
MOL000442	mzz
MOL005983	mzz
MOL002823	mzz
MOL002848	mzz
MOL002864	mzz
MOL000483	mzz
MOL000338	mzz
MOL003769	mzz
MOL000493	mzz
MOL002966	mzz
MOL002975	mzz
MOL003000	mzz
MOL013296	mzz
MOL013300	mzz
MOL006078	mzz
MOL006081	mzz
MOL011856	mzz
MOL006443	mzz
MOL007274	mzz
MOL000631	mzz
MOL007280	mzz
MOL007301	mzz
MOL008628	mzz
MOL000501	mzz
MOL000503	mzz
MOL005989	mzz
MOL006486	mzz
MOL006489	mzz
MOL013332	mzz
MOL008537	mzz
MOL008550	mzz
MOL000791	mzz
MOL008634	mzz
MOL008637	mzz
MOL008642	mzz
MOL008645	mzz
MOL003648	mzz
MOL006620	mzz
MOL006630	mzz
MOL003182	mzz
MOL003184	mzz
MOL003185	mzz
MOL003196	mzz
MOL003231	mzz
MOL004443	mzz
MOL003295	mzz
MOL003306	mzz
MOL003308	mzz
MOL003322	mzz
MOL003330	mzz
MOL003370	mzz
MOL000522	mzz
MOL009156	mzz
MOL009167	mzz
MOL001516	mzz
MOL003170	mzz
MOL009295	mzz
MOL000527	mzz
MOL000533	mzz
MOL007336	mzz
MOL008752	mzz
MOL010799	mzz
MOL010804	mzz
MOL012391	mzz
MOL012393	mzz
MOL011969	mzz
MOL012421	mzz
MOL012427	mzz
MOL012432	mzz
MOL012444	mzz
MOL004020	mzz
MOL004093	mzz
MOL010161	mzz
MOL008792	mzz
MOL008793	mzz
MOL003378	mzz
MOL001026	mzz
MOL001138	mzz
MOL012101	mzz
MOL012108	mzz
MOL000595	mzz
MOL005638	mzz
MOL006153	mzz
MOL006162	mzz
MOL006167	mzz
MOL011975	mzz
MOL013078	mzz
MOL013079	mzz
MOL013083	mzz
MOL013087	mzz
MOL005223	mzz
MOL005260	mzz
MOL005261	mzz
MOL000630	mzz
MOL011335	mzz
MOL000621	mzz
MOL007401	mzz
MOL007957	mzz
MOL007960	mzz
MOL007968	mzz
MOL007972	mzz
MOL005318	mzz
MOL009254	mzz
MOL012686	mzz
MOL012714	mzz
MOL003860	mzz
MOL012800	mzz
MOL000737	mzz
MOL003633	mzz
MOL003584	mzz
MOL003606	mzz
MOL003607	mzz
MOL003624	mzz
MOL003753	mzz
MOL012052	mzz
MOL007455	mzz
MOL012778	mzz
MOL001539	mzz
MOL001546	mzz
MOL001352	mzz
MOL001368	mzz
MOL013117	mzz
MOL013129	mzz
MOL013171	mzz
MOL003956	mzz
MOL003958	mzz
MOL003960	mzz
MOL003963	mzz
MOL004014	mzz
MOL004018	mzz
MOL004019	mzz
MOL004053	mzz
MOL004058	mzz
MOL004071	mzz
MOL007678	mzz
MOL007684	mzz
MOL004125	mzz
MOL012119	mzz
MOL012120	mzz
MOL012130	mzz
MOL012131	mzz
MOL012137	mzz
MOL012140	mzz
MOL004101	mzz
MOL004191	mzz
MOL004193	mzz
MOL004195	mzz
MOL004197	mzz
MOL004200	mzz
MOL004202	mzz
MOL004208	mzz
MOL004215	mzz
MOL004220	mzz
MOL004221	mzz
MOL004226	mzz
MOL004232	mzz
MOL004233	mzz
MOL004234	mzz
MOL001421	mzz
MOL008039	mzz
MOL008041	mzz
MOL009327	mzz
MOL009328	mzz
MOL009329	mzz
MOL009330	mzz
MOL009331	mzz
MOL009338	mzz
MOL004388	mzz
MOL012158	mzz
MOL012160	mzz
MOL012173	mzz
MOL005574	mzz
MOL010395	mzz
MOL013401	mzz
MOL004497	mzz
MOL001924	mzz
MOL003627	mzz
MOL003680	mzz
MOL007125	mzz
MOL002322	mzz
MOL007088	mzz
MOL010629	mzz
MOL004575	mzz
MOL002662	mzz
