# Supplementary material for: Ferroptosis regulation by traditional chinese medicine for ischemic stroke intervention based on network pharmacology and data mining
Source: PLoS One. 2025 Apr 16;20(4):e0321751. doi: 10.1371/journal.pone.0321751 (PMC12002469; doi:10.1371/journal.pone.0321751)
Supplement: S1 File — (ZIP) [file pone.0321751.s001.zip › 靶点_小分子_中药/中药.xlsx]

## Sheet: Sheet1
AverageShortestPathLength	BetweennessCentrality	ClosenessCentrality	ClusteringCoefficient	Degree	Eccentricity	IsSingleNode	name	NeighborhoodConnectivity	NumberOfDirectedEdges	NumberOfUndirectedEdges	PartnerOfMultiEdgedNodePairs	Radiality	selected	SelfLoops	shared name	Stress
2.648407643312102	0.05058779159806846	0.3775853775853776	0	79	4	FALSE	Gancao	7.594936708860759	0	79	0	0.9957072717622081	FALSE	0	Gancao	3281718
3.3414012738853502	0.0017410768688167174	0.2992756385817766	0	24	5	FALSE	Jiangxiang	4.125	0	24	0	0.9939026008492569	FALSE	0	Jiangxiang	112612
3.1630573248407643	0.008899154328919854	0.31614981876761983	0	22	5	FALSE	Danshen	6.5	0	22	0	0.9943670382165605	FALSE	0	Danshen	587210
2.7987261146496816	0.009580766200942148	0.3573054164770141	0	15	4	FALSE	Kushen	24.466666666666665	0	15	0	0.9953158174097664	FALSE	0	Kushen	557118
2.915923566878981	0.0060445096449803165	0.34294451725644387	0	14	4	FALSE	Yanhusuo	18.214285714285715	0	14	0	0.9950106157112527	FALSE	0	Yanhusuo	386768
2.8828025477707007	0.003555812468808049	0.3468846663720725	0	12	4	FALSE	Yuejihua	30.583333333333332	0	12	0	0.9950968683651804	FALSE	0	Yuejihua	406406
2.8471337579617835	0.007092971769019164	0.3512304250559284	0	12	4	FALSE	Sangye	32.333333333333336	0	12	0	0.9951897558386412	FALSE	0	Sangye	495220
2.8828025477707007	0.003555812468808049	0.3468846663720725	0	12	4	FALSE	Sangbaipi	30.583333333333332	0	12	0	0.9950968683651804	FALSE	0	Sangbaipi	406406
2.780891719745223	0.005261461482513249	0.3595968850206138	0	10	4	FALSE	Yinyanghuo	47.2	0	10	0	0.9953622611464968	FALSE	0	Yinyanghuo	474792
2.770700636942675	0.004056013813589878	0.36091954022988504	0	10	4	FALSE	Yinxingye	54.7	0	10	0	0.9953888004246285	FALSE	0	Yinxingye	478144
3.094267515923567	0.0032562491897618834	0.32317826265953065	0	10	5	FALSE	Jixueteng	19.1	0	10	0	0.9945461783439491	FALSE	0	Jixueteng	239576
2.921019108280255	0.003957811941808469	0.3423462712603576	0	10	4	FALSE	Huangbo	25.4	0	10	0	0.9949973460721869	FALSE	0	Huangbo	272884
2.905732484076433	0.0036436802881196157	0.3441473038141166	0	10	4	FALSE	Guanhuangbo	27.6	0	10	0	0.9950371549893843	FALSE	0	Guanhuangbo	295240
2.877707006369427	0.004395451147234658	0.3474988933156264	0	10	4	FALSE	Gouteng	37.3	0	10	0	0.9951101380042463	FALSE	0	Gouteng	332610
2.859872611464968	0.004189069257659719	0.34966592427616927	0	10	4	FALSE	Gehua	38.4	0	10	0	0.9951565817409765	FALSE	0	Gehua	332618
2.862420382165605	0.003342319123552998	0.3493546951490877	0	9	4	FALSE	Shandougen	45.55555555555556	0	9	0	0.9951499469214437	FALSE	0	Shandougen	201464
2.8496815286624204	0.004435565253291261	0.35091640590075995	0	9	4	FALSE	Niuxi	44.888888888888886	0	9	0	0.9951831210191083	FALSE	0	Niuxi	358784
3.264968152866242	0.0016750840954948426	0.30628170113148656	0	9	5	FALSE	Huangqin	11.555555555555555	0	9	0	0.9941016454352442	FALSE	0	Huangqin	88060
2.905732484076433	0.0024085560212562646	0.3441473038141166	0	9	4	FALSE	Hongqi	29.88888888888889	0	9	0	0.9950371549893843	FALSE	0	Hongqi	196034
2.8420382165605096	0.005725199691733166	0.35186015239802776	0	9	4	FALSE	Duzhong	44.666666666666664	0	9	0	0.995203025477707	FALSE	0	Duzhong	291696
3.356687898089172	0.0015437789519384423	0.29791271347248577	0	9	5	FALSE	Banlangen	6.888888888888889	0	9	0	0.9938627919320595	FALSE	0	Banlangen	87436
2.7936305732484077	0.004725220423334278	0.35795713634290927	0	8	4	FALSE	Qinghao	60.125	0	8	0	0.9953290870488322	FALSE	0	Qinghao	302450
2.7656050955414013	0.0032137336510376525	0.36158452326116997	0	8	4	FALSE	Juhua	67	0	8	0	0.9954020700636943	FALSE	0	Juhua	353198
2.778343949044586	0.004652018412837855	0.3599266391563503	0	8	4	FALSE	Jinyinhua	60	0	8	0	0.9953688959660297	FALSE	0	Jinyinhua	359748
2.867515923566879	0.002740669014496394	0.3487338960462017	0	8	4	FALSE	Huangqi	50.75	0	8	0	0.9951366772823779	FALSE	0	Huangqi	255186
2.8522292993630574	0.0041068105655143	0.3506029477445288	0	8	4	FALSE	Doukou	38.125	0	8	0	0.9951764861995754	FALSE	0	Doukou	300400
3.1554140127388535	0.0021552263646017478	0.3169156237383932	0	7	4	FALSE	Zhishi	20.571428571428573	0	7	0	0.9943869426751593	FALSE	0	Zhishi	174508
2.8547770700636943	0.0025096699867703303	0.3502900490852298	0	7	4	FALSE	Shuihonghuazi	59.285714285714285	0	7	0	0.9951698513800425	FALSE	0	Shuihonghuazi	188742
2.949044585987261	0.004381116486388779	0.3390928725701944	0	7	4	FALSE	Qianhu	30.285714285714285	0	7	0	0.9949243630573248	FALSE	0	Qianhu	150622
3.084076433121019	0.002021122304854073	0.3242461792647666	0	7	5	FALSE	Leigongteng	23.714285714285715	0	7	0	0.9945727176220807	FALSE	0	Leigongteng	114808
2.7605095541401274	0.004416685078738887	0.3622519612367328	0	7	4	FALSE	Huluba	69.42857142857143	0	7	0	0.9954153397027601	FALSE	0	Huluba	246252
2.9312101910828026	0.002143266501106191	0.3411560191221208	0	7	4	FALSE	Huanglian	34.714285714285715	0	7	0	0.9949708067940551	FALSE	0	Huanglian	197448
2.8878980891719745	0.002526582075162437	0.3462726069695633	0	7	4	FALSE	Gusuibu	46.142857142857146	0	7	0	0.9950835987261146	FALSE	0	Gusuibu	242512
2.8853503184713376	0.0023756601549578603	0.3465783664459161	0	7	4	FALSE	Gaoliangjiang	54.57142857142857	0	7	0	0.9950902335456475	FALSE	0	Gaoliangjiang	213328
3.4229299363057324	2.987798306056065E-4	0.29214737625604764	0	7	5	FALSE	Fangfeng	4.571428571428571	0	7	0	0.9936902866242039	FALSE	0	Fangfeng	17446
2.7681528662420383	0.003300624975056425	0.3612517257248044	0	7	4	FALSE	Dengzhanxixin	69	0	7	0	0.9953954352441614	FALSE	0	Dengzhanxixin	270028
2.824203821656051	0.0025968283549543097	0.3540820929183581	0	7	4	FALSE	Banzhilian	49.42857142857143	0	7	0	0.9952494692144374	FALSE	0	Banzhilian	234626
2.78343949044586	0.003671484544641835	0.35926773455377575	0	7	4	FALSE	Baijiangcao	67	0	7	0	0.995355626326964	FALSE	0	Baijiangcao	214426
2.8140127388535032	0.0033185730923820608	0.3553644182888185	0	7	4	FALSE	Baiguo	67.71428571428571	0	7	0	0.995276008492569	FALSE	0	Baiguo	255414
3.7770700636942673	2.437280644741973E-5	0.26475548060708265	0	6	6	FALSE	Zicao	2	0	6	0	0.9927680467091294	FALSE	0	Zicao	30
2.780891719745223	0.0018601492693389005	0.3595968850206138	0	6	4	FALSE	Yuganzi	83.16666666666667	0	6	0	0.9953622611464968	FALSE	0	Yuganzi	242326
2.8012738853503185	0.001641522906154181	0.35698044565711684	0	6	4	FALSE	Xuanfuhua	81.33333333333333	0	6	0	0.9953091825902335	FALSE	0	Xuanfuhua	232872
3.7719745222929935	2.9169993748181706E-5	0.265113137453563	0	6	6	FALSE	Xinyi	2.3333333333333335	0	6	0	0.9927813163481952	FALSE	0	Xinyi	62
2.780891719745223	0.0017078031374253167	0.3595968850206138	0	6	4	FALSE	Xiangru	84.5	0	6	0	0.9953622611464968	FALSE	0	Xiangru	209308
2.7961783439490446	0.0018549515889331742	0.357630979498861	0	6	4	FALSE	Xiangfu	81.83333333333333	0	6	0	0.9953224522292993	FALSE	0	Xiangfu	237876
3.1146496815286624	0.00139849103514941	0.3210633946830266	0	6	5	FALSE	Shegan	27.666666666666668	0	6	0	0.9944930997876859	FALSE	0	Shegan	109248
2.8802547770700637	0.0014227758070889187	0.3471915081822203	0	6	4	FALSE	Shayuanzi	61.333333333333336	0	6	0	0.9951035031847134	FALSE	0	Shayuanzi	164706
2.826751592356688	0.0023008097866618394	0.3537629562866156	0	6	4	FALSE	Shaji	78.66666666666667	0	6	0	0.9952428343949045	FALSE	0	Shaji	197470
2.913375796178344	0.0012999255243087843	0.34324442501093133	0	6	4	FALSE	Muhudie	44.5	0	6	0	0.9950172505307856	FALSE	0	Muhudie	89140
2.8496815286624204	0.002399900999749235	0.35091640590075995	0	6	4	FALSE	Mohanlian	53.5	0	6	0	0.9951831210191083	FALSE	0	Mohanlian	189872
3.519745222929936	1.0509208834179318E-4	0.2841114730365545	0	6	6	FALSE	Maweilian	7.833333333333333	0	6	0	0.9934381634819532	FALSE	0	Maweilian	5624
2.8038216560509555	0.002497697156054754	0.3566560654248069	0	6	4	FALSE	Manjingzi	73	0	6	0	0.9953025477707006	FALSE	0	Manjingzi	222994
3.096815286624204	0.001609676233775393	0.32291238173591114	0	6	5	FALSE	Maiya	30.666666666666668	0	6	0	0.9945395435244162	FALSE	0	Maiya	132358
2.773248407643312	0.0023732769813803434	0.3605879650895728	0	6	4	FALSE	Mahuang	82.66666666666667	0	6	0	0.9953821656050955	FALSE	0	Mahuang	245960
2.778343949044586	0.003098332490940187	0.3599266391563503	0	6	4	FALSE	Mabiancao	77.83333333333333	0	6	0	0.9953688959660297	FALSE	0	Mabiancao	223086
2.7936305732484077	0.002354214164372533	0.35795713634290927	0	6	4	FALSE	Lianqiao	75.33333333333333	0	6	0	0.9953290870488322	FALSE	0	Lianqiao	234356
2.821656050955414	0.0016808214993321424	0.3544018058690745	0	6	4	FALSE	Jinqiaomai	69	0	6	0	0.9952561040339702	FALSE	0	Jinqiaomai	221496
2.859872611464968	0.003028268216764325	0.34966592427616927	0	6	4	FALSE	Huangyaozi	65.16666666666667	0	6	0	0.9951565817409765	FALSE	0	Huangyaozi	165560
2.773248407643312	0.002759733493580462	0.3605879650895728	0	6	4	FALSE	Honghua	79.16666666666667	0	6	0	0.9953821656050955	FALSE	0	Honghua	166570
3.535031847133758	4.890827057649517E-4	0.2828828828828829	0	6	6	FALSE	Haifengteng	2.8333333333333335	0	6	0	0.9933983545647558	FALSE	0	Haifengteng	8872
2.8547770700636943	0.0014492804684337571	0.3502900490852298	0	6	4	FALSE	Guangzao	67.16666666666667	0	6	0	0.9951698513800425	FALSE	0	Guangzao	171896
2.872611464968153	0.001707581883612053	0.3481152993348115	0	6	4	FALSE	Ercha	67.5	0	6	0	0.9951234076433121	FALSE	0	Ercha	172626
3.211464968152866	0.001698861141844446	0.3113843712812376	0	6	5	FALSE	Dengxincao	18	0	6	0	0.9942409766454352	FALSE	0	Dengxincao	143338
2.7910828025477707	0.0019149039277355242	0.35828388863532634	0	5	4	FALSE	Zeqi	90.8	0	5	0	0.9953357218683653	FALSE	0	Zeqi	177316
2.819108280254777	0.0018800076473375954	0.35472209670131044	0	5	4	FALSE	Yuansui	75.6	0	5	0	0.9952627388535031	FALSE	0	Yuansui	168394
2.7987261146496816	0.0016425710134472036	0.3573054164770141	0	5	4	FALSE	Yuanhua	89.6	0	5	0	0.9953158174097664	FALSE	0	Yuanhua	175288
2.785987261146497	0.0014232513841093185	0.3589391860996799	0	5	4	FALSE	Xianhecao	97.6	0	5	0	0.9953489915074311	FALSE	0	Xianhecao	183290
2.9388535031847134	0.001503162192987386	0.34026874729085393	0	5	4	FALSE	Wuzhuyu	50.6	0	5	0	0.9949509023354565	FALSE	0	Wuzhuyu	93888
2.785987261146497	0.0014232513841093185	0.3589391860996799	0	5	4	FALSE	Shiliupi	97.6	0	5	0	0.9953489915074311	FALSE	0	Shiliupi	183290
3.7796178343949043	1.6248537631613156E-5	0.26457701381867205	0	5	6	FALSE	Roudoukou	2	0	5	0	0.9927614118895965	FALSE	0	Roudoukou	20
3.5579617834394903	2.3418923084833514E-5	0.28105979233798783	0	5	6	FALSE	Qingyedan	2.2	0	5	0	0.9933386411889596	FALSE	0	Qingyedan	1060
2.8802547770700637	8.062344097464688E-4	0.3471915081822203	0	5	4	FALSE	Pipaye	80.2	0	5	0	0.9951035031847134	FALSE	0	Pipaye	122554
2.9414012738853503	0.0010414740620797395	0.33997401472498917	0	5	4	FALSE	Moyao	47.2	0	5	0	0.9949442675159236	FALSE	0	Moyao	101862
3.4127388535031846	1.6355279425175754E-4	0.2930197835013065	0	5	6	FALSE	Kuxingren	11.2	0	5	0	0.9937168259023355	FALSE	0	Kuxingren	4364
2.8573248407643312	9.729141820184625E-4	0.3499777084262149	0	5	4	FALSE	Jinqiancao	84.4	0	5	0	0.9951632165605097	FALSE	0	Jinqiancao	115254
3.4178343949044585	0.0011734617041261324	0.29258292955646664	0	5	6	FALSE	Jicai	8.8	0	5	0	0.9937035562632697	FALSE	0	Jicai	55124
3.3821656050955413	0.0011288637576817118	0.2956685499058381	0	5	5	FALSE	Huangjing	10.8	0	5	0	0.9937964437367303	FALSE	0	Huangjing	31252
3.3184713375796178	9.046450591104235E-4	0.30134357005758156	0	5	6	FALSE	Huaijiao	71.2	0	5	0	0.993962314225053	FALSE	0	Huaijiao	24152
2.872611464968153	7.560689796039939E-4	0.3481152993348115	0	5	4	FALSE	Heye	82.4	0	5	0	0.9951234076433121	FALSE	0	Heye	122466
2.785987261146497	0.0013036233099706373	0.3589391860996799	0	5	4	FALSE	Guanyejinsitao	99.6	0	5	0	0.9953489915074311	FALSE	0	Guanyejinsitao	182110
2.8802547770700637	0.0022340213541166168	0.3471915081822203	0	5	4	FALSE	Dazao	58.2	0	5	0	0.9951035031847134	FALSE	0	Dazao	145018
3.443312101910828	1.1848459016072873E-4	0.29041805401405846	0	5	5	FALSE	Chuanxinlian	4.4	0	5	0	0.9936372080679406	FALSE	0	Chuanxinlian	7716
3.2955414012738853	8.452332341945462E-4	0.3034402783146502	0	5	5	FALSE	Chishao	16.2	0	5	0	0.9940220276008492	FALSE	0	Chishao	23736
2.872611464968153	9.90747432955354E-4	0.3481152993348115	0	5	4	FALSE	Buzhaye	79.4	0	5	0	0.9951234076433121	FALSE	0	Buzhaye	96300
2.7987261146496816	0.0011715166775656514	0.3573054164770141	0	5	4	FALSE	Banbianlian	93	0	5	0	0.9953158174097664	FALSE	0	Banbianlian	133446
3.529936305732484	5.919340680173358E-5	0.28329123060267053	0	5	6	FALSE	Baiqucai	7	0	5	0	0.9934116242038217	FALSE	0	Baiqucai	2334
3.568152866242038	3.342858673816133E-5	0.2802570510531953	0	5	6	FALSE	Baiji	2.2	0	5	0	0.9933121019108281	FALSE	0	Baiji	796
2.8063694267515924	7.907208430367303E-4	0.3563322741715842	0	4	4	FALSE	Ziwan	117.25	0	4	0	0.9952959129511677	FALSE	0	Ziwan	116342
3.1171974522292993	0.0012977797199852038	0.3208009807928075	0	4	5	FALSE	Zisu	42.75	0	4	0	0.994486464968153	FALSE	0	Zisu	90906
2.961783439490446	0.0010771496176452094	0.33763440860215055	0	4	4	FALSE	Zhongjiefeng	51	0	4	0	0.9948911889596603	FALSE	0	Zhongjiefeng	72004
2.90828025477707	9.48655501964552E-4	0.34384581690757776	0	4	4	FALSE	Zhizi	84	0	4	0	0.9950305201698514	FALSE	0	Zhizi	81886
2.8929936305732484	6.017795284190298E-4	0.34566270365477764	0	4	4	FALSE	Zaojiaoci	91	0	4	0	0.9950703290870488	FALSE	0	Zaojiaoci	50660
2.954140127388535	8.512173971514886E-4	0.3385079775765416	0	4	4	FALSE	Yinchen	60	0	4	0	0.994911093418259	FALSE	0	Yinchen	75112
2.903184713375796	8.196237561506222E-4	0.3444493198771391	0	4	4	FALSE	Yangjinhua	85.5	0	4	0	0.9950437898089172	FALSE	0	Yangjinhua	85770
2.8904458598726115	6.329298485452556E-4	0.34596738651388276	0	4	4	FALSE	Xiheliu	94.5	0	4	0	0.9950769639065817	FALSE	0	Xiheliu	86376
2.8853503184713376	5.39647012561374E-4	0.3465783664459161	0	4	4	FALSE	Weilingcai	97.5	0	4	0	0.9950902335456475	FALSE	0	Weilingcai	85614
2.8929936305732484	6.020195019098435E-4	0.34566270365477764	0	4	4	FALSE	Tusizi	94.5	0	4	0	0.9950703290870488	FALSE	0	Tusizi	52352
2.918471337579618	0.0017994943702856288	0.34264513312963774	0	4	4	FALSE	Tufuling	59.75	0	4	0	0.9950039808917198	FALSE	0	Tufuling	50662
3.7745222929936304	2.0366426825507275E-5	0.264934188322646	0	4	6	FALSE	Shechuangzi	2.75	0	4	0	0.9927746815286623	FALSE	0	Shechuangzi	34
2.8802547770700637	4.412327884414414E-4	0.3471915081822203	0	4	4	FALSE	Shanzhaye	100	0	4	0	0.9951035031847134	FALSE	0	Shanzhaye	84392
3.5452229299363056	4.116411680415889E-5	0.2820697089471793	0	4	6	FALSE	Qiancao	3.75	0	4	0	0.9933718152866242	FALSE	0	Qiancao	3186
2.8853503184713376	4.474911865540262E-4	0.3465783664459161	0	4	4	FALSE	Puhuang	97.5	0	4	0	0.9950902335456475	FALSE	0	Puhuang	87502
2.8114649681528663	0.001221373119056012	0.35568645219755324	0	4	4	FALSE	Nvzhenzi	107.5	0	4	0	0.9952826433121019	FALSE	0	Nvzhenzi	107540
2.877707006369427	4.904572559203363E-4	0.3474988933156264	0	4	4	FALSE	Nanshetengguo	100.25	0	4	0	0.9951101380042463	FALSE	0	Nanshetengguo	88468
2.8853503184713376	8.481366215697468E-4	0.3465783664459161	0	4	4	FALSE	Mudanpi	93.75	0	4	0	0.9950902335456475	FALSE	0	Mudanpi	90202
2.915923566878981	7.217501133708013E-4	0.34294451725644387	0	4	4	FALSE	Mihoutaogen	68.75	0	4	0	0.9950106157112527	FALSE	0	Mihoutaogen	56304
2.862420382165605	7.262520287430288E-4	0.3493546951490877	0	4	4	FALSE	Mahuanggen	99.25	0	4	0	0.9951499469214437	FALSE	0	Mahuanggen	92226
3.140127388535032	0.0013365765060000551	0.3184584178498986	0	4	6	FALSE	Machixian	114.5	0	4	0	0.9944267515923567	FALSE	0	Machixian	83244
2.918471337579618	7.733797683940163E-4	0.34264513312963774	0	4	4	FALSE	Luobumaye	76	0	4	0	0.9950039808917198	FALSE	0	Luobumaye	102324
3.1171974522292993	8.075961898213776E-4	0.3208009807928075	0	4	5	FALSE	Liaodaqingye	37	0	4	0	0.994486464968153	FALSE	0	Liaodaqingye	62380
3.1452229299363057	8.111549751188988E-4	0.317942486836776	0	4	6	FALSE	Lianqiancao	112.5	0	4	0	0.9944134819532908	FALSE	0	Lianqiancao	68392
3.578343949044586	2.792693419451282E-5	0.27945888216447134	0	4	6	FALSE	Liangmianzhen	5	0	4	0	0.9932855626326963	FALSE	0	Liangmianzhen	1616
2.8012738853503185	0.001010511971336843	0.35698044565711684	0	4	4	FALSE	Laoguancao	111.5	0	4	0	0.9953091825902335	FALSE	0	Laoguancao	115026
2.8853503184713376	9.929808715099671E-4	0.3465783664459161	0	4	4	FALSE	Jishiteng	88.75	0	4	0	0.9950902335456475	FALSE	0	Jishiteng	67352
2.8471337579617835	0.001197333734479734	0.3512304250559284	0	4	4	FALSE	Huzhang	83.75	0	4	0	0.9951897558386412	FALSE	0	Huzhang	121392
3.43312101910828	9.612992014958179E-5	0.2912801484230056	0	4	6	FALSE	Huajuhong	10.5	0	4	0	0.9936637473460722	FALSE	0	Huajuhong	6280
2.877707006369427	6.438100304627385E-4	0.3474988933156264	0	4	4	FALSE	Gouguye	97.75	0	4	0	0.9951101380042463	FALSE	0	Gouguye	88662
2.951592356687898	9.687640616742413E-4	0.33880017263703066	0	4	4	FALSE	Ebushicao	52.25	0	4	0	0.9949177282377919	FALSE	0	Ebushicao	73546
3.445859872611465	1.925388401902034E-4	0.2902033271719039	0	4	5	FALSE	Daqingye	6.25	0	4	0	0.9936305732484075	FALSE	0	Daqingye	10294
3.2063694267515923	9.830539794657683E-4	0.3118792212951927	0	4	5	FALSE	Dangshen	27	0	4	0	0.9942542462845011	FALSE	0	Dangshen	76572
3.1656050955414012	0.0010471367030844467	0.3158953722334004	0	4	5	FALSE	Dafengzi	36.25	0	4	0	0.9943604033970276	FALSE	0	Dafengzi	74844
2.8496815286624204	0.001033999824138277	0.35091640590075995	0	4	4	FALSE	Chuipencao	85.75	0	4	0	0.9951831210191083	FALSE	0	Chuipencao	129756
3.4738853503184712	2.968959975790845E-5	0.2878621195452879	0	4	6	FALSE	Chuanshegan	5	0	4	0	0.9935575902335456	FALSE	0	Chuanshegan	350
2.8955414012738854	7.863769928340228E-4	0.3453585569731632	0	4	4	FALSE	Chaihu	93.5	0	4	0	0.995063694267516	FALSE	0	Chaihu	85528
2.946496815286624	7.577061715715787E-4	0.3393860786856896	0	4	4	FALSE	Caoguo	59	0	4	0	0.9949309978768577	FALSE	0	Caoguo	71320
3.137579617834395	7.913218059050904E-4	0.31871701177425904	0	4	5	FALSE	Bohe	38.5	0	4	0	0.9944333864118896	FALSE	0	Bohe	43348
2.9694267515923567	0.0012902998250785215	0.33676533676533676	0	4	4	FALSE	Bichengqie	50	0	4	0	0.9948712845010615	FALSE	0	Bichengqie	76974
2.7961783439490446	8.427962062124619E-4	0.357630979498861	0	4	4	FALSE	Bianxu	117.5	0	4	0	0.9953224522292993	FALSE	0	Bianxu	117554
3.4178343949044585	9.249936681379557E-4	0.29258292955646664	0	4	5	FALSE	Baqia	7.25	0	4	0	0.9937035562632697	FALSE	0	Baqia	17834
2.7961783439490446	8.427962062124619E-4	0.357630979498861	0	4	4	FALSE	Bajiaohuixiang	117.5	0	4	0	0.9953224522292993	FALSE	0	Bajiaohuixiang	117554
2.9235668789808917	5.234669644275927E-4	0.3420479302832244	0	4	4	FALSE	Bailian	67.75	0	4	0	0.994990711252654	FALSE	0	Bailian	71616
3.6343949044585986	1.2830314421404134E-5	0.27514896600070105	0	3	6	FALSE	Zihuaqianhu	3.6666666666666665	0	3	0	0.9931395966029725	FALSE	0	Zihuaqianhu	246
3.081528662420382	8.642623610126711E-4	0.3245142620917735	0	3	5	FALSE	Zhimu	53.333333333333336	0	3	0	0.9945793524416136	FALSE	0	Zhimu	30602
2.8878980891719745	4.6317110655780404E-4	0.3462726069695633	0	3	4	FALSE	Zhijuzi	118.33333333333333	0	3	0	0.9950835987261146	FALSE	0	Zhijuzi	48570
3.5452229299363056	1.8562562093607065E-4	0.2820697089471793	0	3	6	FALSE	Yuzhu	3	0	3	0	0.9933718152866242	FALSE	0	Yuzhu	3146
2.8980891719745223	1.979683421348767E-4	0.34505494505494505	0	3	4	FALSE	Yimucao	124	0	3	0	0.9950570594479831	FALSE	0	Yimucao	44138
3.219108280254777	4.649017313108485E-4	0.3106450336367234	0	3	6	FALSE	Yejuhua	104.33333333333333	0	3	0	0.9942210721868365	FALSE	0	Yejuhua	38258
3.0993630573248407	5.99924719393606E-4	0.3226469379367037	0	3	5	FALSE	Xuancaogen	50	0	3	0	0.9945329087048832	FALSE	0	Xuancaogen	27928
2.8980891719745223	1.979683421348767E-4	0.34505494505494505	0	3	4	FALSE	Xihonghua	124	0	3	0	0.9950570594479831	FALSE	0	Xihonghua	44138
2.9414012738853503	8.431379947746109E-4	0.33997401472498917	0	3	4	FALSE	Xiebai	74.33333333333333	0	3	0	0.9949442675159236	FALSE	0	Xiebai	32192
3.170700636942675	4.6165246322876286E-4	0.31538770590598636	0	3	6	FALSE	Xiakucao	142.66666666666666	0	3	0	0.9943471337579618	FALSE	0	Xiakucao	50172
2.9719745222929936	5.744565011728337E-4	0.3364766395199314	0	3	4	FALSE	Wuyao	66.66666666666667	0	3	0	0.9948646496815287	FALSE	0	Wuyao	51310
2.9006369426751593	2.7561751576087663E-4	0.3447518664909969	0	3	4	FALSE	Wumei	116.33333333333333	0	3	0	0.9950504246284502	FALSE	0	Wumei	48618
2.8980891719745223	1.979683421348767E-4	0.34505494505494505	0	3	4	FALSE	Tinglizi	124	0	3	0	0.9950570594479831	FALSE	0	Tinglizi	44138
3.170700636942675	4.6165246322876286E-4	0.31538770590598636	0	3	6	FALSE	Tianshanxuelian	142.66666666666666	0	3	0	0.9943471337579618	FALSE	0	Tianshanxuelian	50172
2.9439490445859873	0.001038631371610611	0.3396797922977066	0	3	4	FALSE	Tiandong	72	0	3	0	0.9949376326963907	FALSE	0	Tiandong	40484
3.135031847133758	3.52191387596729E-4	0.31897602600568875	0	3	5	FALSE	Tanxiang	50.333333333333336	0	3	0	0.9944400212314225	FALSE	0	Tanxiang	33218
2.8955414012738854	2.6892382692557105E-4	0.3453585569731632	0	3	4	FALSE	Suoluozi	119.66666666666667	0	3	0	0.995063694267516	FALSE	0	Suoluozi	45358
3.170700636942675	4.6165246322876286E-4	0.31538770590598636	0	3	6	FALSE	Shuqucao	142.66666666666666	0	3	0	0.9943471337579618	FALSE	0	Shuqucao	50172
3.5171974522292992	2.759420656717065E-4	0.2843172763491489	0	3	6	FALSE	Shengma	2.6666666666666665	0	3	0	0.9934447983014861	FALSE	0	Shengma	2994
3.4611464968152865	5.267085325300649E-4	0.2889216047110784	0	3	6	FALSE	Shanyao	7.333333333333333	0	3	0	0.9935907643312102	FALSE	0	Shanyao	15354
2.954140127388535	0.0017707520721914234	0.3385079775765416	0	3	4	FALSE	Sanqi	70.33333333333333	0	3	0	0.994911093418259	FALSE	0	Sanqi	40118
2.910828025477707	6.156528745882003E-4	0.3435448577680525	0	3	4	FALSE	Ruiren	111	0	3	0	0.9950238853503185	FALSE	0	Ruiren	46570
3.349044585987261	0.0012712634853780096	0.29859262076835297	0	3	6	FALSE	Renshenye	112.33333333333333	0	3	0	0.9938826963906582	FALSE	0	Renshenye	22108
2.9312101910828026	3.2754191118326023E-4	0.3411560191221208	0	3	4	FALSE	Quanshen	84.66666666666667	0	3	0	0.9949708067940551	FALSE	0	Quanshen	49466
2.9363057324840764	4.654838418062319E-4	0.3405639913232104	0	3	4	FALSE	Qingguo	78.66666666666667	0	3	0	0.9949575371549894	FALSE	0	Qingguo	49108
3.4560509554140126	1.1731571565194765E-4	0.2893475856984888	0	3	5	FALSE	Qingdai	6.666666666666667	0	3	0	0.993604033970276	FALSE	0	Qingdai	6940
3.527388535031847	2.4494729338000095E-5	0.28349584687612855	0	3	6	FALSE	Qianniuzi	5	0	3	0	0.9934182590233546	FALSE	0	Qianniuzi	1384
3.0764331210191083	6.740111886421122E-4	0.3250517598343685	0	3	5	FALSE	Niubangzi	56.666666666666664	0	3	0	0.9945926220806793	FALSE	0	Niubangzi	36974
2.8980891719745223	1.979683421348767E-4	0.34505494505494505	0	3	4	FALSE	Naoyanghua	124	0	3	0	0.9950570594479831	FALSE	0	Naoyanghua	44138
3.170700636942675	4.6165246322876286E-4	0.31538770590598636	0	3	6	FALSE	Muzei	142.66666666666666	0	3	0	0.9943471337579618	FALSE	0	Muzei	50172
2.9337579617834395	9.192860095529412E-4	0.340859748154581	0	3	4	FALSE	Meiguihua	75.66666666666667	0	3	0	0.9949641719745222	FALSE	0	Meiguihua	52664
3.3796178343949044	1.1214559897567397E-4	0.29589144364869957	0	3	6	FALSE	Maqianzi	20.666666666666668	0	3	0	0.9938030785562634	FALSE	0	Maqianzi	9162
2.8878980891719745	4.6317110655780404E-4	0.3462726069695633	0	3	4	FALSE	Maoyancao	118.33333333333333	0	3	0	0.9950835987261146	FALSE	0	Maoyancao	48570
2.8955414012738854	2.6892382692557105E-4	0.3453585569731632	0	3	4	FALSE	Luxiancao	119.66666666666667	0	3	0	0.995063694267516	FALSE	0	Luxiancao	45358
3.3668789808917197	8.132030499944198E-4	0.29701097237987134	0	3	6	FALSE	Luhui	78.33333333333333	0	3	0	0.9938362526539278	FALSE	0	Luhui	20542
3.3643312101910827	0.0010872541449132027	0.29723589549413104	0	3	6	FALSE	Longkui	80.66666666666667	0	3	0	0.9938428874734607	FALSE	0	Longkui	29348
3.1070063694267516	5.068606063274979E-4	0.32185321853218535	0	3	5	FALSE	Longdan	50.666666666666664	0	3	0	0.9945130042462845	FALSE	0	Longdan	29382
2.870063694267516	8.736780578681297E-4	0.3484243231247226	0	3	4	FALSE	Lianzixin	97.66666666666667	0	3	0	0.995130042462845	FALSE	0	Lianzixin	71090
3.170700636942675	4.6165246322876286E-4	0.31538770590598636	0	3	6	FALSE	Lianxu	142.66666666666666	0	3	0	0.9943471337579618	FALSE	0	Lianxu	50172
2.8878980891719745	2.5642892939741906E-4	0.3462726069695633	0	3	4	FALSE	Kudingcha	124.33333333333333	0	3	0	0.9950835987261146	FALSE	0	Kudingcha	48468
3.580891719745223	1.4818328396321698E-5	0.2792600498043401	0	3	6	FALSE	Kudiding	6	0	3	0	0.9932789278131634	FALSE	0	Kudiding	838
3.219108280254777	6.818888563294087E-4	0.3106450336367234	0	3	5	FALSE	Juju	34	0	3	0	0.9942210721868365	FALSE	0	Juju	57326
3.4101910828025477	1.0187256496958162E-4	0.29323870003735525	0	3	6	FALSE	Juhong	15.666666666666666	0	3	0	0.9937234607218683	FALSE	0	Juhong	6804
3.4509554140127388	1.326178365122507E-4	0.2897748246585456	0	3	5	FALSE	Juemingzi	5.666666666666667	0	3	0	0.9936173036093418	FALSE	0	Juemingzi	4336
3.5426751592356687	1.8655501368537656E-5	0.2822725638259619	0	3	6	FALSE	Jingdaji	4	0	3	0	0.9933784501061571	FALSE	0	Jingdaji	1224
3.21656050955414	2.932471544985226E-4	0.3108910891089109	0	3	5	FALSE	Huashengyi	38.666666666666664	0	3	0	0.9942277070063694	FALSE	0	Huashengyi	43270
2.8980891719745223	1.979683421348767E-4	0.34505494505494505	0	3	4	FALSE	Huaihua	124	0	3	0	0.9950570594479831	FALSE	0	Huaihua	44138
3.476433121019108	7.349650711984351E-4	0.287651154268963	0	3	6	FALSE	Hezi	7.333333333333333	0	3	0	0.9935509554140127	FALSE	0	Hezi	3810
3.575796178343949	9.339915150342534E-6	0.27965799786248663	0	3	6	FALSE	Haitongpi	2.6666666666666665	0	3	0	0.9932921974522294	FALSE	0	Haitongpi	398
2.9668789808917198	9.306414626858758E-4	0.33705452984113354	0	3	4	FALSE	Gujingcao	66.66666666666667	0	3	0	0.9948779193205946	FALSE	0	Gujingcao	52196
2.870063694267516	8.736780578681296E-4	0.3484243231247226	0	3	4	FALSE	Guizhencao	97.66666666666667	0	3	0	0.995130042462845	FALSE	0	Guizhencao	71090
2.9006369426751593	2.7561751576087663E-4	0.3447518664909969	0	3	4	FALSE	Guijianyu	116.33333333333333	0	3	0	0.9950504246284502	FALSE	0	Guijianyu	48618
3.1070063694267516	4.2201787942169834E-4	0.32185321853218535	0	3	5	FALSE	Guanzhong	52.333333333333336	0	3	0	0.9945130042462845	FALSE	0	Guanzhong	42082
2.9694267515923567	6.337316082968504E-4	0.33676533676533676	0	3	4	FALSE	Guanghuoxiang	67	0	3	0	0.9948712845010615	FALSE	0	Guanghuoxiang	47058
3.570700636942675	2.3700284677216164E-5	0.28005708169818055	0	3	6	FALSE	Gonglaomu	8.666666666666666	0	3	0	0.9933054670912952	FALSE	0	Gonglaomu	1406
3.4	2.4220772533108863E-4	0.29411764705882354	0	3	6	FALSE	Gansong	14.333333333333334	0	3	0	0.99375	FALSE	0	Gansong	9580
3.889171974522293	4.7574550485423716E-4	0.2571241401899771	0	3	6	FALSE	Fuping	46.666666666666664	0	3	0	0.9924761146496816	FALSE	0	Fuping	11112
2.9006369426751593	3.534647616307087E-4	0.3447518664909969	0	3	4	FALSE	Fupenzi	116.33333333333333	0	3	0	0.9950504246284502	FALSE	0	Fupenzi	46586
2.90828025477707	3.879704911314499E-4	0.34384581690757776	0	3	4	FALSE	Fengyancao	112.66666666666667	0	3	0	0.9950305201698514	FALSE	0	Fengyancao	44104
2.8878980891719745	2.5642892939741906E-4	0.3462726069695633	0	3	4	FALSE	Fanbaicao	124.33333333333333	0	3	0	0.9950835987261146	FALSE	0	Fanbaicao	48468
2.8878980891719745	2.5642892939741906E-4	0.3462726069695633	0	3	4	FALSE	Duzhongye	124.33333333333333	0	3	0	0.9950835987261146	FALSE	0	Duzhongye	48468
2.910828025477707	6.156528745882003E-4	0.3435448577680525	0	3	4	FALSE	Diyu	111	0	3	0	0.9950238853503185	FALSE	0	Diyu	46570
2.9006369426751593	3.534647616307087E-4	0.3447518664909969	0	3	4	FALSE	Dijincao	116.33333333333333	0	3	0	0.9950504246284502	FALSE	0	Dijincao	46586
3.4254777070063693	1.4099588060819684E-4	0.2919300855336556	0	3	5	FALSE	Dahuang	9	0	3	0	0.9936836518046709	FALSE	0	Dahuang	3668
3.878980891719745	7.337640143492887E-4	0.25779967159277506	0	3	6	FALSE	Chushiziu	48.333333333333336	0	3	0	0.9925026539278132	FALSE	0	Chushiziu	14712
3.356687898089172	5.0683721070274734E-5	0.29791271347248577	0	3	6	FALSE	Chixiaodou	27.333333333333332	0	3	0	0.9938627919320595	FALSE	0	Chixiaodou	1094
2.9719745222929936	5.744565011728337E-4	0.3364766395199314	0	3	4	FALSE	Chenxiang	66.66666666666667	0	3	0	0.9948646496815287	FALSE	0	Chenxiang	51310
3.5121019108280254	1.4351714654746697E-4	0.2847297787450127	0	3	6	FALSE	Beidougen	3.3333333333333335	0	3	0	0.9934580679405519	FALSE	0	Beidougen	4826
3.354140127388535	0.0011719246876692982	0.29813900493733386	0	3	6	FALSE	Bajiaolian	111	0	3	0	0.9938694267515924	FALSE	0	Bajiaolian	21304
2.859872611464968	6.410740086484917E-4	0.34966592427616927	0	3	4	FALSE	Baixianpi	101.66666666666667	0	3	0	0.9951565817409765	FALSE	0	Baixianpi	74566
3.078980891719745	5.708374849318368E-4	0.3247827885808854	0	3	5	FALSE	Baishao	61	0	3	0	0.9945859872611464	FALSE	0	Baishao	22276
3.4687898089171973	4.451180212779051E-5	0.2882849798016893	0	3	6	FALSE	Baibu	8	0	3	0	0.9935708598726114	FALSE	0	Baibu	3250
2.910828025477707	3.1424717485186744E-4	0.3435448577680525	0	3	4	FALSE	Aidicha	111.66666666666667	0	3	0	0.9950238853503185	FALSE	0	Aidicha	41570
3.929936305732484	2.107931139507268E-4	0.2544570502431118	0	2	6	FALSE	Zisuzi	63.5	0	2	0	0.992369957537155	FALSE	0	Zisuzi	7244
2.9414012738853503	1.2142024743044647E-4	0.33997401472498917	0	2	4	FALSE	Zhumagen	118	0	2	0	0.9949442675159236	FALSE	0	Zhumagen	24944
3.440764331210191	9.720569205852943E-6	0.29063309885227695	0	2	6	FALSE	Zhike	17	0	2	0	0.9936438428874735	FALSE	0	Zhike	166
3.2522292993630573	2.3279159702257142E-4	0.30748139443791617	0	2	6	FALSE	Yuzhouloulu	145.5	0	2	0	0.9941348195329086	FALSE	0	Yuzhouloulu	26076
3.356687898089172	5.0375263458521436E-5	0.29791271347248577	0	2	6	FALSE	Yuxingcao	165.5	0	2	0	0.9938627919320595	FALSE	0	Yuxingcao	5884
3.219108280254777	1.1924378834550808E-4	0.3106450336367234	0	2	5	FALSE	Yumixu	56	0	2	0	0.9942210721868365	FALSE	0	Yumixu	21564
3.356687898089172	5.0375263458521436E-5	0.29791271347248577	0	2	6	FALSE	Yuliren	165.5	0	2	0	0.9938627919320595	FALSE	0	Yuliren	5884
3.356687898089172	5.0375263458521436E-5	0.29791271347248577	0	2	6	FALSE	Yizhihuanghua	165.5	0	2	0	0.9938627919320595	FALSE	0	Yizhihuanghua	5884
3.127388535031847	3.1505821444734915E-4	0.319755600814664	0	2	5	FALSE	Xixin	70	0	2	0	0.9944599256900212	FALSE	0	Xixin	24822
3.402547770700637	1.6350188184778648E-4	0.29389741669786595	0	2	6	FALSE	Xiaoji	108	0	2	0	0.993743365180467	FALSE	0	Xiaoji	8720
2.959235668789809	8.611979705738981E-5	0.3379250968575118	0	2	4	FALSE	Wuhuanzipi	117.5	0	2	0	0.9948978237791932	FALSE	0	Wuhuanzipi	22264
3.356687898089172	5.0375263458521436E-5	0.29791271347248577	0	2	6	FALSE	Wasong	165.5	0	2	0	0.9938627919320595	FALSE	0	Wasong	5884
3.4	2.151585863731573E-4	0.29411764705882354	0	2	6	FALSE	Wangbuliuxing	103.5	0	2	0	0.99375	FALSE	0	Wangbuliuxing	5446
3.476433121019108	3.2633318645729713E-6	0.287651154268963	0	2	6	FALSE	Tujingpi	13.5	0	2	0	0.9935509554140127	FALSE	0	Tujingpi	56
3.356687898089172	5.0375263458521436E-5	0.29791271347248577	0	2	6	FALSE	Tiexiantougucao	165.5	0	2	0	0.9938627919320595	FALSE	0	Tiexiantougucao	5884
3.6343949044585986	1.1477141660425168E-6	0.27514896600070105	0	2	6	FALSE	Tiankuizi	5	0	2	0	0.9931395966029725	FALSE	0	Tiankuizi	6
3.963057324840764	6.860825244049051E-5	0.25233044037287045	0	2	6	FALSE	Taizishen	59.5	0	2	0	0.9922837048832273	FALSE	0	Taizishen	3462
3.356687898089172	5.0375263458521436E-5	0.29791271347248577	0	2	6	FALSE	Sijiqing	165.5	0	2	0	0.9938627919320595	FALSE	0	Sijiqing	5884
3.356687898089172	5.0375263458521436E-5	0.29791271347248577	0	2	6	FALSE	Shiwei	165.5	0	2	0	0.9938627919320595	FALSE	0	Shiwei	5884
3.356687898089172	5.0375263458521436E-5	0.29791271347248577	0	2	6	FALSE	Shidi	165.5	0	2	0	0.9938627919320595	FALSE	0	Shidi	5884
3.5554140127388534	5.4393546665404795E-6	0.28126119670369043	0	2	6	FALSE	Shidagonglaoye	12.5	0	2	0	0.9933452760084925	FALSE	0	Shidagonglaoye	142
3.5554140127388534	5.4393546665404795E-6	0.28126119670369043	0	2	6	FALSE	Shidagonglaogen	12.5	0	2	0	0.9933452760084925	FALSE	0	Shidagonglaogen	142
3.122292993630573	1.8286784658783388E-4	0.3202774377804978	0	2	5	FALSE	Shichangpu	72	0	2	0	0.994473195329087	FALSE	0	Shichangpu	16266
3.12484076433121	1.50276576872656E-4	0.32001630656339175	0	2	5	FALSE	Shannai	71.5	0	2	0	0.9944665605095541	FALSE	0	Shannai	17114
3.4	3.885753315543027E-4	0.29411764705882354	0	2	6	FALSE	Sangsheng	112	0	2	0	0.99375	FALSE	0	Sangsheng	15314
2.9745222929936306	4.276626610480982E-4	0.3361884368308351	0	2	4	FALSE	Sanbaicao	98	0	2	0	0.9948580148619958	FALSE	0	Sanbaicao	25656
3.7363057324840763	4.6512759782041364E-4	0.2676440504602796	0	2	6	FALSE	Renshen	71.5	0	2	0	0.992874203821656	FALSE	0	Renshen	6522
3.440764331210191	9.720569205852943E-6	0.29063309885227695	0	2	6	FALSE	Qingpi	17	0	2	0	0.9936438428874735	FALSE	0	Qingpi	166
3.527388535031847	7.076018739688847E-6	0.28349584687612855	0	2	6	FALSE	Qianjinzi	4.5	0	2	0	0.9934182590233546	FALSE	0	Qianjinzi	584
3.129936305732484	1.610627614515063E-4	0.3194953194953195	0	2	5	FALSE	Nuodaogen	70	0	2	0	0.9944532908704883	FALSE	0	Nuodaogen	16866
3.2522292993630573	2.3279159702257142E-4	0.30748139443791617	0	2	6	FALSE	Mumianhua	145.5	0	2	0	0.9941348195329086	FALSE	0	Mumianhua	26076
2.956687898089172	1.2565643366508358E-4	0.33821628608358467	0	2	4	FALSE	Mugau	111	0	2	0	0.9949044585987261	FALSE	0	Mugau	22882
3.963057324840764	6.860825244049051E-5	0.25233044037287045	0	2	6	FALSE	Mimenghua	59.5	0	2	0	0.9922837048832273	FALSE	0	Mimenghua	3462
3.356687898089172	5.0375263458521436E-5	0.29791271347248577	0	2	6	FALSE	Manshanhong	165.5	0	2	0	0.9938627919320595	FALSE	0	Manshanhong	5884
3.7770700636942673	3.336426536455157E-6	0.26475548060708265	0	2	6	FALSE	Lulutong	2.5	0	2	0	0.9927680467091294	FALSE	0	Lulutong	10
2.956687898089172	1.2565643366508358E-4	0.33821628608358467	0	2	4	FALSE	Lizhihe	111	0	2	0	0.9949044585987261	FALSE	0	Lizhihe	22882
3.4636942675159235	2.62000221462398E-4	0.2887090842221405	0	2	6	FALSE	Liangtoujian	10	0	2	0	0.9935841295116773	FALSE	0	Liangtoujian	7676
3.356687898089172	5.0375263458521436E-5	0.29791271347248577	0	2	6	FALSE	Kuandonghua	165.5	0	2	0	0.9938627919320595	FALSE	0	Kuandonghua	5884
3.356687898089172	5.0375263458521436E-5	0.29791271347248577	0	2	6	FALSE	Jixingzi	165.5	0	2	0	0.9938627919320595	FALSE	0	Jixingzi	5884
2.959235668789809	8.611979705738981E-5	0.3379250968575118	0	2	4	FALSE	Jinzhanjuhua	117.5	0	2	0	0.9948978237791932	FALSE	0	Jinzhanjuhua	22264
3.356687898089172	5.0375263458521436E-5	0.29791271347248577	0	2	6	FALSE	Jinyingzi	165.5	0	2	0	0.9938627919320595	FALSE	0	Jinyingzi	5884
3.402547770700637	1.6350188184778648E-4	0.29389741669786595	0	2	6	FALSE	Jinlianhua	108	0	2	0	0.993743365180467	FALSE	0	Jinlianhua	8720
3.5987261146496814	7.128133771365443E-6	0.2778761061946903	0	2	6	FALSE	Jinguolan	7.5	0	2	0	0.993232484076433	FALSE	0	Jinguolan	634
3.963057324840764	6.860825244049051E-5	0.25233044037287045	0	2	6	FALSE	Jingjiesui	59.5	0	2	0	0.9922837048832273	FALSE	0	Jingjiesui	3462
3.2522292993630573	2.3279159702257142E-4	0.30748139443791617	0	2	6	FALSE	Jingjie	145.5	0	2	0	0.9941348195329086	FALSE	0	Jingjie	26076
3.2522292993630573	2.3279159702257142E-4	0.30748139443791617	0	2	6	FALSE	Jinfeicao	145.5	0	2	0	0.9941348195329086	FALSE	0	Jinfeicao	26076
3.1019108280254777	6.147328161896548E-5	0.32238193018480493	0	2	5	FALSE	Jili	89	0	2	0	0.9945262738853503	FALSE	0	Jili	15990
3.1503184713375796	1.8147530113161198E-4	0.317428224828144	0	2	5	FALSE	Jiguanhua	69	0	2	0	0.994400212314225	FALSE	0	Jiguanhua	27916
3.963057324840764	6.860825244049051E-5	0.25233044037287045	0	2	6	FALSE	Jiegeng	59.5	0	2	0	0.9922837048832273	FALSE	0	Jiegeng	3462
2.9668789808917198	2.7852516380684077E-4	0.33705452984113354	0	2	4	FALSE	Jiaoguolan	100	0	2	0	0.9948779193205946	FALSE	0	Jiaoguolan	23876
3.4178343949044585	2.855160068062307E-5	0.29258292955646664	0	2	6	FALSE	Hujisheng	23.5	0	2	0	0.9937035562632697	FALSE	0	Hujisheng	710
2.9414012738853503	1.2142024743044647E-4	0.33997401472498917	0	2	4	FALSE	Huercao	118	0	2	0	0.9949442675159236	FALSE	0	Huercao	24944
3.4280254777070063	6.566287724586617E-5	0.2917131178000743	0	2	6	FALSE	Heizhima	22	0	2	0	0.993677016985138	FALSE	0	Heizhima	6160
3.6828025477707005	1.1739237760185881E-4	0.2715323417502594	0	2	6	FALSE	Haijinsha	79.5	0	2	0	0.9930135350318472	FALSE	0	Haijinsha	6038
3.3694267515923566	1.5479763055867843E-5	0.29678638941398866	0	2	6	FALSE	Guizhi	35	0	2	0	0.9938296178343949	FALSE	0	Guizhi	526
2.9694267515923567	4.007962765262208E-4	0.33676533676533676	0	2	4	FALSE	Gouqizi	99.5	0	2	0	0.9948712845010615	FALSE	0	Gouqizi	22122
3.4738853503184712	1.0057148019886821E-5	0.2878621195452879	0	2	6	FALSE	Gegen	12	0	2	0	0.9935575902335456	FALSE	0	Gegen	270
3.356687898089172	5.0375263458521436E-5	0.29791271347248577	0	2	6	FALSE	Fengxiantougucao	165.5	0	2	0	0.9938627919320595	FALSE	0	Fengxiantougucao	5884
3.2522292993630573	2.3279159702257142E-4	0.30748139443791617	0	2	6	FALSE	Fengweicao	145.5	0	2	0	0.9941348195329086	FALSE	0	Fengweicao	26076
3.6369426751592355	7.4220449040538566E-6	0.27495621716287216	0	2	6	FALSE	Duhuo	4	0	2	0	0.9931329617834396	FALSE	0	Duhuo	236
3.2522292993630573	2.3279159702257142E-4	0.30748139443791617	0	2	6	FALSE	Dongkuiguo	145.5	0	2	0	0.9941348195329086	FALSE	0	Dongkuiguo	26076
3.356687898089172	5.0375263458521436E-5	0.29791271347248577	0	2	6	FALSE	Dingxiang	165.5	0	2	0	0.9938627919320595	FALSE	0	Dingxiang	5884
3.356687898089172	5.0375263458521436E-5	0.29791271347248577	0	2	6	FALSE	Diercao	165.5	0	2	0	0.9938627919320595	FALSE	0	Diercao	5884
2.956687898089172	1.2565643366508358E-4	0.33821628608358467	0	2	4	FALSE	Dazaojia	111	0	2	0	0.9949044585987261	FALSE	0	Dazaojia	22882
3.4968152866242037	8.406114031303579E-6	0.2859744990892532	0	2	6	FALSE	Daxueteng	8	0	2	0	0.9934978768577495	FALSE	0	Daxueteng	174
3.084076433121019	8.463341850845127E-5	0.3242461792647666	0	2	5	FALSE	Congbai	89.5	0	2	0	0.9945727176220807	FALSE	0	Congbai	17640
3.356687898089172	5.0375263458521436E-5	0.29791271347248577	0	2	6	FALSE	Chunpi	165.5	0	2	0	0.9938627919320595	FALSE	0	Chunpi	5884
2.9745222929936306	4.2766266104809857E-4	0.3361884368308351	0	2	4	FALSE	Chuanniuxi	98	0	2	0	0.9948580148619958	FALSE	0	Chuanniuxi	25656
2.9745222929936306	4.2766266104809857E-4	0.3361884368308351	0	2	4	FALSE	Chuanlianzi	98	0	2	0	0.9948580148619958	FALSE	0	Chuanlianzi	25656
3.9401273885350316	8.817970873585356E-5	0.2537989007436146	0	2	6	FALSE	Cheqiancao	56	0	2	0	0.9923434182590234	FALSE	0	Cheqiancao	4058
3.440764331210191	9.720569205852943E-6	0.29063309885227695	0	2	6	FALSE	Chenpi	17	0	2	0	0.9936438428874735	FALSE	0	Chenpi	166
3.356687898089172	5.0375263458521436E-5	0.29791271347248577	0	2	6	FALSE	Cebaiye	165.5	0	2	0	0.9938627919320595	FALSE	0	Cebaiye	5884
3.4509554140127388	9.712620943570606E-5	0.2897748246585456	0	2	5	FALSE	Cangerzi	7.5	0	2	0	0.9936173036093418	FALSE	0	Cangerzi	3676
3.4662420382165604	8.181239732005866E-5	0.28849687614847486	0	2	6	FALSE	Banxia	9	0	2	0	0.9935774946921444	FALSE	0	Banxia	5972
3.784713375796178	2.2747952684258416E-6	0.26422080107707846	0	2	6	FALSE	Bajitian	2.5	0	2	0	0.9927481422505308	FALSE	0	Bajitian	4
3.4993630573248407	4.2360266572971276E-4	0.2857662904987259	0	2	6	FALSE	Baiyaozi	7.5	0	2	0	0.9934912420382166	FALSE	0	Baiyaozi	1880
3.4254777070063693	3.766282698728469E-5	0.2919300855336556	0	2	6	FALSE	Baitouweng	22	0	2	0	0.9936836518046709	FALSE	0	Baitouweng	1472
2.9745222929936306	4.276626610480984E-4	0.3361884368308351	0	2	4	FALSE	Baihuasheshecao	98	0	2	0	0.9948580148619958	FALSE	0	Baihuasheshecao	25656
2.959235668789809	1.3299128446248238E-4	0.3379250968575118	0	2	4	FALSE	Aiye	106	0	2	0	0.9948978237791932	FALSE	0	Aiye	25024
3.789808917197452	0	0.2638655462184874	0	1	6	FALSE	Zhebeimu	2	0	1	0	0.992734872611465	FALSE	0	Zhebeimu	0
3.4636942675159235	0	0.2887090842221405	0	1	6	FALSE	Yujin	24	0	1	0	0.9935841295116773	FALSE	0	Yujin	0
4.026751592356688	0	0.24833913318570072	0	1	6	FALSE	Yazhicao	97	0	1	0	0.9921178343949045	FALSE	0	Yazhicao	0
4.026751592356688	0	0.24833913318570072	0	1	6	FALSE	Yadanzi	97	0	1	0	0.9921178343949045	FALSE	0	Yadanzi	0
3.789808917197452	0	0.2638655462184874	0	1	6	FALSE	Xuchangqing	2	0	1	0	0.992734872611465	FALSE	0	Xuchangqing	0
3.789808917197452	0	0.2638655462184874	0	1	6	FALSE	Xuanshen	2	0	1	0	0.992734872611465	FALSE	0	Xuanshen	0
4.6968152866242034	0	0.21291022511526989	0	1	6	FALSE	Xiyangshen	6	0	1	0	0.9903728768577494	FALSE	0	Xiyangshen	0
3.6012738853503183	0	0.27767951892465514	0	1	6	FALSE	Xiatianwu	12	0	1	0	0.9932258492569002	FALSE	0	Xiatianwu	0
3.448407643312102	0	0.28998891762098267	0	1	6	FALSE	Xiaotongcao	194	0	1	0	0.9936239384288746	FALSE	0	Xiaotongcao	0
4.026751592356688	0	0.24833913318570072	0	1	6	FALSE	Xiantaocao	97	0	1	0	0.9921178343949045	FALSE	0	Xiantaocao	0
3.789808917197452	0	0.2638655462184874	0	1	6	FALSE	Xianmao	2	0	1	0	0.992734872611465	FALSE	0	Xianmao	0
4.4726114649681525	0	0.22358302477926517	0	1	6	FALSE	Xiangyuan	30	0	1	0	0.9909567409766454	FALSE	0	Xiangyuan	0
4.026751592356688	0	0.24833913318570072	0	1	6	FALSE	Xiangsizi	97	0	1	0	0.9921178343949045	FALSE	0	Xiangsizi	0
4.026751592356688	0	0.24833913318570072	0	1	6	FALSE	Xiangmao	97	0	1	0	0.9921178343949045	FALSE	0	Xiangmao	0
4.026751592356688	0	0.24833913318570072	0	1	6	FALSE	Wulianmei	97	0	1	0	0.9921178343949045	FALSE	0	Wulianmei	0
4.4726114649681525	0	0.22358302477926517	0	1	6	FALSE	Songziren	30	0	1	0	0.9909567409766454	FALSE	0	Songziren	0
3.746496815286624	0	0.2669160149608977	0	1	6	FALSE	Songhuafen	137	0	1	0	0.9928476645435245	FALSE	0	Songhuafen	0
3.448407643312102	0	0.28998891762098267	0	1	6	FALSE	Shuifeiji	194	0	1	0	0.9936239384288746	FALSE	0	Shuifeiji	0
3.519745222929936	0	0.2841114730365545	0	1	6	FALSE	Shijunzi	18	0	1	0	0.9934381634819532	FALSE	0	Shijunzi	0
3.448407643312102	0	0.28998891762098267	0	1	6	FALSE	Shijianchuan	194	0	1	0	0.9936239384288746	FALSE	0	Shijianchuan	0
3.478980891719745	0	0.2874404979860857	0	1	6	FALSE	Shenjincao	19	0	1	0	0.9935443205944798	FALSE	0	Shenjincao	0
3.789808917197452	0	0.2638655462184874	0	1	6	FALSE	Shengjiang	2	0	1	0	0.992734872611465	FALSE	0	Shengjiang	0
3.789808917197452	0	0.2638655462184874	0	1	6	FALSE	Shancigu	2	0	1	0	0.992734872611465	FALSE	0	Shancigu	0
3.478980891719745	0	0.2874404979860857	0	1	6	FALSE	Sanleng	19	0	1	0	0.9935443205944798	FALSE	0	Sanleng	0
3.746496815286624	0	0.2669160149608977	0	1	6	FALSE	Sangzhi	137	0	1	0	0.9928476645435245	FALSE	0	Sangzhi	0
3.448407643312102	0	0.28998891762098267	0	1	6	FALSE	Sangjisheng	194	0	1	0	0.9936239384288746	FALSE	0	Sangjisheng	0
3.448407643312102	0	0.28998891762098267	0	1	6	FALSE	Roucongrong	194	0	1	0	0.9936239384288746	FALSE	0	Roucongrong	0
4.554140127388535	0	0.2195804195804196	0	1	6	FALSE	Qiegeng	18	0	1	0	0.9907444267515925	FALSE	0	Qiegeng	0
4.4726114649681525	0	0.22358302477926517	0	1	6	FALSE	Qianshi	30	0	1	0	0.9909567409766454	FALSE	0	Qianshi	0
3.789808917197452	0	0.2638655462184874	0	1	6	FALSE	Qianjinba	2	0	1	0	0.992734872611465	FALSE	0	Qianjinba	0
3.6420382165605094	0	0.2745715285064708	0	1	6	FALSE	Qianghuo	5	0	1	0	0.9931196921443736	FALSE	0	Qianghuo	0
4.026751592356688	0	0.24833913318570072	0	1	6	FALSE	Peilan	97	0	1	0	0.9921178343949045	FALSE	0	Peilan	0
3.789808917197452	0	0.2638655462184874	0	1	6	FALSE	Oujie	2	0	1	0	0.992734872611465	FALSE	0	Oujie	0
3.789808917197452	0	0.2638655462184874	0	1	6	FALSE	Nawuweizi	2	0	1	0	0.992734872611465	FALSE	0	Nawuweizi	0
4.026751592356688	0	0.24833913318570072	0	1	6	FALSE	Nanheshi	97	0	1	0	0.9921178343949045	FALSE	0	Nanheshi	0
3.448407643312102	0	0.28998891762098267	0	1	6	FALSE	Mutouhui	194	0	1	0	0.9936239384288746	FALSE	0	Mutouhui	0
3.789808917197452	0	0.2638655462184874	0	1	6	FALSE	Mubiezi	2	0	1	0	0.992734872611465	FALSE	0	Mubiezi	0
4.554140127388535	0	0.2195804195804196	0	1	6	FALSE	Mianbixie	18	0	1	0	0.9907444267515925	FALSE	0	Mianbixie	0
4.4726114649681525	0	0.22358302477926517	0	1	6	FALSE	Lvdou	30	0	1	0	0.9909567409766454	FALSE	0	Lvdou	0
4.026751592356688	0	0.24833913318570072	0	1	6	FALSE	Lvcao	97	0	1	0	0.9921178343949045	FALSE	0	Lvcao	0
4.026751592356688	0	0.24833913318570072	0	1	6	FALSE	Luoshiteng	97	0	1	0	0.9921178343949045	FALSE	0	Luoshiteng	0
3.746496815286624	0	0.2669160149608977	0	1	6	FALSE	Luohanguo	137	0	1	0	0.9928476645435245	FALSE	0	Luohanguo	0
3.519745222929936	0	0.2841114730365545	0	1	6	FALSE	Loulu	11	0	1	0	0.9934381634819532	FALSE	0	Loulu	0
3.746496815286624	0	0.2669160149608977	0	1	6	FALSE	Linglingxiang	137	0	1	0	0.9928476645435245	FALSE	0	Linglingxiang	0
3.448407643312102	0	0.28998891762098267	0	1	6	FALSE	Lianfang	194	0	1	0	0.9936239384288746	FALSE	0	Lianfang	0
4.4726114649681525	0	0.22358302477926517	0	1	6	FALSE	Lajiao	30	0	1	0	0.9909567409766454	FALSE	0	Lajiao	0
3.789808917197452	0	0.2638655462184874	0	1	6	FALSE	Kulianzi	2	0	1	0	0.992734872611465	FALSE	0	Kulianzi	0
3.448407643312102	0	0.28998891762098267	0	1	6	FALSE	Jixuecao	194	0	1	0	0.9936239384288746	FALSE	0	Jixuecao	0
4.026751592356688	0	0.24833913318570072	0	1	6	FALSE	Jindenglong	97	0	1	0	0.9921178343949045	FALSE	0	Jindenglong	0
3.537579617834395	0	0.28267915016204537	0	1	6	FALSE	Jiezi	4	0	1	0	0.9933917197452229	FALSE	0	Jiezi	0
4.026751592356688	0	0.24833913318570072	0	1	6	FALSE	Huomaren	97	0	1	0	0.9921178343949045	FALSE	0	Huomaren	0
3.789808917197452	0	0.2638655462184874	0	1	6	FALSE	Huhuanglian	2	0	1	0	0.992734872611465	FALSE	0	Huhuanglian	0
3.448407643312102	0	0.28998891762098267	0	1	6	FALSE	Huajiao	194	0	1	0	0.9936239384288746	FALSE	0	Huajiao	0
4.6968152866242034	0	0.21291022511526989	0	1	6	FALSE	Hongshen	6	0	1	0	0.9903728768577494	FALSE	0	Hongshen	0
3.519745222929936	0	0.2841114730365545	0	1	6	FALSE	Hetaoren	18	0	1	0	0.9934381634819532	FALSE	0	Hetaoren	0
3.448407643312102	0	0.28998891762098267	0	1	6	FALSE	Haizao	194	0	1	0	0.9936239384288746	FALSE	0	Haizao	0
4.554140127388535	0	0.2195804195804196	0	1	6	FALSE	Guadi	18	0	1	0	0.9907444267515925	FALSE	0	Guadi	0
3.789808917197452	0	0.2638655462184874	0	1	6	FALSE	Fuzi	2	0	1	0	0.992734872611465	FALSE	0	Fuzi	0
4.554140127388535	0	0.2195804195804196	0	1	6	FALSE	Fenbixie	18	0	1	0	0.9907444267515925	FALSE	0	Fenbixie	0
3.746496815286624	0	0.2669160149608977	0	1	6	FALSE	Fanxieye	137	0	1	0	0.9928476645435245	FALSE	0	Fanxieye	0
3.6853503184713374	0	0.2713446249567923	0	1	6	FALSE	Duanxueliu	5	0	1	0	0.9930069002123142	FALSE	0	Duanxueliu	0
4.4726114649681525	0	0.22358302477926517	0	1	6	FALSE	Dongguapi	30	0	1	0	0.9909567409766454	FALSE	0	Dongguapi	0
4.533757961783439	0	0.22056757516156225	0	1	6	FALSE	Digupi	22	0	1	0	0.9907975053078556	FALSE	0	Digupi	0
3.565605095541401	0	0.28045730618077885	0	1	6	FALSE	Dandouchi	5	0	1	0	0.993318736730361	FALSE	0	Dandouchi	0
3.4636942675159235	0	0.2887090842221405	0	1	6	FALSE	Daidaihua	24	0	1	0	0.9935841295116773	FALSE	0	Daidaihua	0
3.4535031847133757	0	0.2895610475839174	0	1	6	FALSE	Dafupi	28	0	1	0	0.9936106687898089	FALSE	0	Dafupi	0
3.789808917197452	0	0.2638655462184874	0	1	6	FALSE	Chuanxiong	2	0	1	0	0.992734872611465	FALSE	0	Chuanxiong	0
3.448407643312102	0	0.28998891762098267	0	1	6	FALSE	Cheqianzi	194	0	1	0	0.9936239384288746	FALSE	0	Cheqianzi	0
4.4726114649681525	0	0.22358302477926517	0	1	6	FALSE	Cansha	30	0	1	0	0.9909567409766454	FALSE	0	Cansha	0
3.4535031847133757	0	0.2895610475839174	0	1	5	FALSE	Cangzhu	14	0	1	0	0.9936106687898089	FALSE	0	Cangzhu	0
3.4535031847133757	0	0.2895610475839174	0	1	6	FALSE	Binglang	28	0	1	0	0.9936106687898089	FALSE	0	Binglang	0
4.026751592356688	0	0.24833913318570072	0	1	6	FALSE	Biandouhua	97	0	1	0	0.9921178343949045	FALSE	0	Biandouhua	0
3.789808917197452	0	0.2638655462184874	0	1	6	FALSE	Beiwuweizi	2	0	1	0	0.992734872611465	FALSE	0	Beiwuweizi	0
3.448407643312102	0	0.28998891762098267	0	1	6	FALSE	Beishashen	194	0	1	0	0.9936239384288746	FALSE	0	Beishashen	0
4.026751592356688	0	0.24833913318570072	0	1	6	FALSE	Beiliujinu	97	0	1	0	0.9921178343949045	FALSE	0	Beiliujinu	0
3.789808917197452	0	0.2638655462184874	0	1	6	FALSE	Banmao	2	0	1	0	0.992734872611465	FALSE	0	Banmao	0
3.784713375796178	0	0.26422080107707846	0	1	6	FALSE	Baizhi	4	0	1	0	0.9927481422505308	FALSE	0	Baizhi	0
4.026751592356688	0	0.24833913318570072	0	1	6	FALSE	Baimaoxiakucao	97	0	1	0	0.9921178343949045	FALSE	0	Baimaoxiakucao	0
3.7796178343949043	0	0.26457701381867205	0	1	6	FALSE	Baihuacaizi	4	0	1	0	0.9927614118895965	FALSE	0	Baihuacaizi	0
3.789808917197452	0	0.2638655462184874	0	1	6	FALSE	Baihe	2	0	1	0	0.992734872611465	FALSE	0	Baihe	0
4.4726114649681525	0	0.22358302477926517	0	1	6	FALSE	Baibiandou	30	0	1	0	0.9909567409766454	FALSE	0	Baibiandou	0
3.789808917197452	0	0.2638655462184874	0	1	6	FALSE	Anxixiang	2	0	1	0	0.992734872611465	FALSE	0	Anxixiang	0
