# Supplementary material for: Ferroptosis regulation by traditional chinese medicine for ischemic stroke intervention based on network pharmacology and data mining
Source: PLoS One. 2025 Apr 16;20(4):e0321751. doi: 10.1371/journal.pone.0321751 (PMC12002469; doi:10.1371/journal.pone.0321751)
Supplement: S1 File — (ZIP) [file pone.0321751.s001.zip › 靶点_小分子_中药/前十中药.xlsx]

## Sheet: Sheet1
Name	Degree	Four properties	Five tastes	Meridian tropism	Efficacy analysis
Gancao	79	Calm	Sweet	Heart、Lung、Spleen、Stomach	Tonifying and replenishing medicinal
Jiangxiang	24	Warm	Pungent	Liver、Spleen	Hemostatic medicinal
Danshen	22	Cold	Bitter	Heart、Liver	Blood-activating and stasis-resolving medicinal
Kushen	15	Cold	Bitter	Heart、Liver、Stomach、Large intestine、Bladder	Heat-clearing toxin-removing medicines
Yanhusuo	14	Warm	Pungent、Bitter	Liver、Spleen	Blood-activating and stasis-resolving medicinal
Yuejihua	12	Warm	Sweet	Liver	Blood-activating and stasis-resolving medicinal
Sangye	12	Cold	Bitter、Sweet	Lung、Liver	Exterior-releasing medicinal
Sangbaipi	12	Cold	Sweet	Lung	Resolving phlegm,easing coughing and relieving asthma medicinal
Yinyanghuo	10	Warm	Pungent、Sweet	Liver、Kidney	Tonifying and replenishing medicinal
Yinxingye	10	Calm	Sweet、Bitter	Heart、Lung	Blood-activating and stasis-resolving medicinal
Jixueteng	10	Warm	Bitter、Sweet	Liver、Kidney	Blood-activating and stasis-resolving medicinal
Huangbo	10	Cold	Bitter	Kidney、Bladder、Large intestine	Heat-clearing toxin-removing medicines
Gouteng	10	Cool	Sweet	Liver、Pericardium	Liver-pacifying wind-extinguishing medicine
