# Supplementary material for: Ferroptosis regulation by traditional chinese medicine for ischemic stroke intervention based on network pharmacology and data mining
Source: PLoS One. 2025 Apr 16;20(4):e0321751. doi: 10.1371/journal.pone.0321751 (PMC12002469; doi:10.1371/journal.pone.0321751)
Supplement: S1 File — (ZIP) [file pone.0321751.s001.zip › 靶点_小分子_中药/前十小分子.xlsx]

## Sheet: Sheet1
Name	MOL	Degree
quercetin	MOL000098	194
kaempferol	MOL000422	137
luteolin	MOL000006	97
(+)-catechin	MOL000492	42
isorhamnetin	MOL000354	41
beta-carotene	MOL002773	30
ent-Epicatechin	MOL000073	28
naringenin	MOL004328	24
acacetin	MOL001689	22
formononetin	MOL000392	19
