# Supplementary material for: Ferroptosis regulation by traditional chinese medicine for ischemic stroke intervention based on network pharmacology and data mining
Source: PLoS One. 2025 Apr 16;20(4):e0321751. doi: 10.1371/journal.pone.0321751 (PMC12002469; doi:10.1371/journal.pone.0321751)
Supplement: S1 File — (ZIP) [file pone.0321751.s001.zip › 靶点_小分子_中药/性味归经筛选.xlsx]

## Sheet: Sheet1
Aidicha	矮地茶	平	辛、苦	肺、肝	化痰止咳平喘类	化痰止咳	清热利湿	活血化瘀
Aiye	艾叶	温	辛、苦	肝、脾、肾	止血类	温经止血	散寒调经	安胎
Anxixiang	安息香	平	辛、苦	心、脾	开窍类	开窍	祛痰	行气活血	止痛
Bajiaohuixiang	八角茴香	温	辛	肝、肾、脾、胃	温里类	温阳散寒	理气止痛
Bajitian	巴戟天	温	甘、辛	肾、肝	补益类	补肾助阳	强筋健骨	祛风除湿
Baqia	菝葜	平	甘、苦、涩	肝、肾	利水渗湿类	利湿去浊	祛风除痹	解毒散瘀
Baibiandou	白扁豆	温	甘	脾、胃	补益类	健脾化湿	和中消暑
Fuzi	白附子	温	辛	胃、肝	化痰止咳平喘类	祛风痰	定惊搐	解毒散结	止痛
Baiguo	白果	平	甘、苦、涩	肺、肾	化痰止咳平喘类	敛肺定喘	止带缩尿
Baihuasheshecao	白花蛇舌草	寒	苦、甘	胃、大肠、小肠	清热类	清热解毒	利湿通淋
Baiji	白及	寒	苦、甘、涩	肺、胃、肝	止血类	收敛止血	消肿生肌
Bailian	白蔹	寒	苦、辛	心、胃	清热类	清热解毒	消肿生肌
Baiqucai	白屈菜	凉	苦	肺、胃	化痰止咳平喘类	解痉止痛	止咳平喘
Baishao	白芍	寒	苦、酸	肝、脾	补益类	养血调经	敛阴止汗	柔肝止痛	平抑肝阳
Baitouweng	白头翁	寒	苦	胃、大肠	清热类	清热解毒	凉血止痢
Baixianpi	白鲜皮	寒	苦	脾、胃、膀胱	清热类	清热燥湿	祛风解毒
Baizhi	白芷	温	辛	胃、大肠、肺	解表类	解表散寒	祛风止痛	宣通鼻窍	燥湿止带	消肿排脓
Baibu	百部	温	甘、苦	肺	化痰止咳平喘类	润肺下气止咳	灭虱杀虫
Baihe	百合	寒	甘	肺、心	补益类	养阴润肺	清心安神
Baijiangcao	败酱草	寒	辛、苦	胃、大肠、肝	清热类
Banmao	斑蝥	热	辛	肝、肾、胃	活血化瘀类	破血逐瘀	散结消癥	攻毒蚀疮
Banlangen	板蓝根	寒	苦	心、胃	清热类	清热解毒	凉血利咽
Banbianlian	半边莲	寒	甘、淡	心、小肠、肺	清热类	清热解毒	利尿消肿
Banxia	半夏	温	辛	脾、胃、肺	化痰止咳平喘类	燥湿化痰	降逆止呕	消痞散结
Banzhilian	半枝莲	寒	辛、苦	肺、肝、肾	清热类	清热解毒	化瘀利尿
Bohe	薄荷	凉	辛	肺、肝	解表类	疏散风热	清利头目	利咽透疹	疏肝行气
Beidougen	北豆根	寒	苦	肺、胃	清热类
Beiliujinu	北刘寄奴	寒	苦	脾、胃、肝、胆	活血化瘀类	活血祛瘀	痛经止痛	凉血止血	清热利湿
Beishashen	北沙参	寒	甘、苦	肺、胃	补益类	养阴清肺	益胃生津
Bichengqie	荜澄茄	温	辛	脾、胃、肾、膀胱	温里类	温中散寒	行气止痛
Bianxu	萹蓄	寒	苦	膀胱	利水渗湿类	利尿通淋	杀虫止痒
Binglang	槟榔	温	苦、辛	胃、大肠	驱虫类	杀虫消积	行气利水	截疟
Buzhaye	布渣叶	凉	酸	脾、胃	消食类	消食化滞	清热利湿
Cangerzi	苍耳子	温	辛、甘	肺	解表类	散风寒	通鼻窍	祛风湿	止痛
Cangzhu	苍术	温	辛、苦	脾、胃、肝	芳香化湿类	燥湿健脾	祛风散寒	明目
Caoguo	草果	温	辛	脾、胃	芳香化湿类	燥湿散寒	除痰截疟
Cebaiye	侧柏叶	寒	苦、涩	肺、肝、脾	止血类	凉血止血	化痰止咳	生发乌发
Chaihu	柴胡	寒	辛、苦	肝、胆、肺	解表类	疏散退热	疏肝解郁	升举阳气
Cheqiancao	车前草	寒	甘	肝、肾、肺、小肠	利水渗湿类	清热利尿通淋	祛痰	凉血	解毒
Cheqianzi	车前子	寒	甘	肝、肾、肺、小肠	利水渗湿类	清热通淋	渗湿止泻	明目	祛痰
Chenxiang	沉香	温	辛、苦	脾、胃、肾	理气类	行气止痛	温中止呕	纳气平喘
Chenpi	陈皮	温	苦、辛	脾、肺	理气类	理气健脾	燥湿化痰
Chishao	赤芍	寒	苦	肝	清热类	清热凉血	散瘀止痛
Chixiaodou	赤小豆	平	甘、酸	心、小肠	利水渗湿类	利水消肿	解毒排脓
Chuanlianzi	川楝子	寒	苦	肝、胃、小肠、膀胱	理气类	疏肝泄热	行气止痛	杀虫
Chuanniuxi	川牛膝	平	甘、苦	肝、肾	活血化瘀类	逐瘀通经	通利关节	利尿通淋
Niuxi	川牛膝	平	甘、苦	肝、肾	活血化瘀类	逐瘀通经	通利关节	利尿通淋
Chuanshegan	川射干	寒	苦	肺	清热类	清热解毒	祛痰	利咽
Chuanxiong	川芎	温	辛	肝、胆、心包	活血化瘀类	活血行气	祛风止痛
Chuanxinlian	穿心莲	寒	苦	心、肺、大肠、膀胱	清热类	清热解毒	燥湿消肿
Chuipencao	垂盆草	凉	甘、淡	肝、胆、小肠	利水渗湿类	利湿退黄	解毒清热
Chunpi	椿皮	寒	苦、涩	大肠、肝	清热类	清热燥湿	收涩止泻	止带止血
Dafupi	大腹皮	温	辛	脾、胃、大肠、小肠	理气类	行气宽中	利水消肿
Dahuang	大黄	寒	苦	脾、胃、大肠、肝、心包	泻下类	泻下攻积	清热泻火	凉血解毒	逐瘀通经	利湿退黄
Daqingye	大青叶	寒	苦	心、胃	清热类	清热解毒	凉血消斑
Daxueteng	大血藤	平	苦	大肠、肝	清热类	清热解毒	活血止痛
Dazao	大枣	温	甘	脾、胃、心	补益类	补中益气	养血安神
Danshen	丹参	寒	苦	心、肝	活血化瘀类	活血通经	祛瘀止痛	凉血消痈	清心除烦
Dandouchi	淡豆豉	凉	苦、辛	肺、胃	解表类	解表	除烦	宣发郁热
Dangshen	党参	平	甘	脾、肺	补益类	健脾益肺	养血生津
Digupi	地骨皮	寒	甘	肺、肝、肾	清热类	凉血退蒸	清肺降火
Dijincao	地锦草	平	辛	肝、大肠	清热类	清热解毒	凉血止血
Diyu	地榆	寒	苦、酸、涩	肝、大肠	止血类	凉血止血	解毒敛疮
Dengxincao	灯心草	寒	甘、淡	心、肺、小肠	利水渗湿类	心、肺、小肠	清心火	利小便
Dengzhanxixin	灯盏细辛	温	辛、苦	心、肝	活血化瘀类	活血通络止痛	祛风散寒
Dingxiang	丁香	温	辛	脾、胃、肺、肾	温里类	温中降逆	散寒止痛	温肾助阳
Dongguapi	冬瓜皮	凉	甘	脾、小肠	利水渗湿类	利尿消肿
Doukou	豆蔻	温	辛	肺、脾、胃	芳香化湿类	化湿行气温中止呕	温中止呕	开胃消食	（白豆蔻）
Duhuo	独活	温	辛、苦	肾、膀胱	祛风湿类	祛风除湿	通痹止痛
Duzhong	杜仲	温	甘	肝、肾	补益类	补肝肾	强筋骨	安胎
Duzhongye	杜仲叶	温	辛	肝、肾	补益类	补肝肾	强筋骨
Duanxueliu	断血流	凉	苦、涩	肝	止血类	收敛止血
Ebushicao	鹅不食草	温	辛	肺、肝	解表类	发散风寒	通鼻窍	止咳	解毒
Ercha	儿茶	凉	苦、涩	肺	活血化瘀类	活血疗伤	止血生肌	收湿敛疮	清肺化痰
Fanxieye	番泻叶	寒	甘、苦	大肠	泄下类	泻热行滞	通便	利水
Fanbaicao	翻白草	平	甘、苦	肝、胃、大肠	清热类	清热解毒	止痢	止血
Fangfeng	防风	温	辛、甘	膀胱、肝、脾	解表类	祛风解表	胜湿止痛	止痉
Fenbixie	粉萆薢	平	苦	肾、胃	利水渗湿类	利湿去浊	祛风除痹	（萆薢）
Fuping	浮萍	寒	辛	肺	解表类	宣散风热	透疹	利尿
Fupenzi	覆盆子	温	甘、酸	肝、肾、膀胱	收涩类	益肾固精缩尿	养肝明目
Gancao	甘草	平	甘	心、肺、脾、胃	补益类	补脾益气	清热解毒	祛痰止咳	缓急止痛	调和诸药
Gansong	甘松	温	辛、甘、温	脾、胃	理气类	理气止痛	开郁醒脾
Gaoliangjiang	高良姜	热	辛	脾、胃	温里类	温中止呕	散寒止痛
Gegen	葛根	凉	辛、甘	脾、胃、肺	解表类	解肌退热	生津止渴	透疹	升阳止泻	通经活络	解酒毒
Gonglaomu	功劳木	寒	苦	肝、胃、大肠	清热类	清热燥湿	泻火解毒
Gouteng	钩藤	凉	甘	肝、心包	平肝息风类	息风止痉	清热平肝
Gouguye	枸骨叶	凉	苦	肝、肾	清热类	清热养阴	益肾	平肝
Gouqizi	枸杞子	平	甘	肝、肾	补益类	滋补肝肾	益精明目
Gujingcao	谷精草	平	辛、甘	肝、肺	清热类	疏散风热	明目退翳
Gusuibu	骨碎补	温	苦	肝、肾	活血化瘀类	活血续伤	补肾强骨
Guanyejinsitao	贯叶金丝桃	寒	辛	肝	理气类	疏肝解郁	清热利湿	消肿通乳
Guanzhong	贯众	寒	苦	肝、脾	清热类
Guanghuoxiang	广藿香	温	辛	脾、胃、肺	芳香化湿类	化湿	解暑	止呕	（藿香）
Guizhi	桂枝	温	辛、甘	心、肺、膀胱	解表类	发汗解肌	温通经脉	助阳化气	平冲降气
Haifengteng	海风藤	温	辛、苦	肝	祛风湿类	祛风湿	通经络	止痹痛
Haijinsha	海金沙	寒	甘、咸	膀胱、小肠	利水渗湿类	清利湿热	通淋止痛
Haitongpi	海桐皮	平	苦、辛	肝	祛风湿类
Haizao	海藻	寒	苦、咸	肝、胃、肾	化痰止咳平喘类	消痰软坚散结	利水消肿
Hezi	诃子	平	苦、酸、涩	肺、大肠	收涩类	涩肠止泻	敛肺止咳	降火利咽
Heye	荷叶	平	苦	肝、脾、胃	芳香化湿类	清暑化湿	升发清阳	凉血止血
Hetaoren	核桃仁	温	甘	肾、肺、大肠	补益类	补肾	温肺	润肠
Heizhima	黑芝麻	平	甘	肝、肾、大肠	补益类	补肝肾	益精血	润肠燥
Honghua	红花	温	辛	心、肝	活血化瘀类	活血通经	祛瘀止痛	化滞消斑
Hongqi	红芪	温	甘	肺、脾	补益类	补气升阳	固表止汗	利水消肿	生津养血	行滞通痹	托毒排脓	敛疮生肌
Huhuanglian	胡黄连	寒	苦	肝、胃、大肠	清热类	退虚热	除疳热	清湿热
Huluba	葫芦巴	温	苦	肾	补虚类
Hujisheng	槲寄生	平	苦	肝、肾	祛风湿类	祛风湿	补肝肾	强筋骨	安胎元
Huzhang	虎杖	寒	苦	肝、胆、肺	利水渗湿类	利湿退黄	清热解毒	散瘀止痛	止咳化痰
Huajiao	花椒	温	辛	脾、胃、肾	温里类	温中止痛	杀虫	止痒
Huajuhong	化橘红	温	辛、苦	肺、脾	理气类	燥湿化痰	理气宽中
Huaihua	槐花	寒	苦	肝、大肠	止血类	凉血止血	清肝火
Huaijiao	槐角	寒	苦	肝、大肠	止血类	清热泻火	凉血止血
Huangbo	黄柏	寒	苦	肾、膀胱、大肠	清热类	清热燥湿	泻火解毒	退热除蒸	（同关黄柏）
Huangjing	黄精	平	甘	脾、肺、肾	补益类	补气养阴	健脾	润肺	益肾
Huanglian	黄连	寒	苦	心、肝、胃、大肠	清热类	潜热燥湿	泻火解毒
Huangqi	黄芪	温	甘	肺、脾	补益类	补气升阳	固表止汗	利水消肿	生津养血	行滞通痹	托毒排脓	敛疮生肌
Huangqin	黄芩	寒	苦	肺、胃、胆、大肠	清热类	清热燥湿	泻火解毒	止血	安胎
Huomaren	火麻仁	平	甘	脾、胃、大肠	泻下类	润肠通便
Jiguanhua	鸡冠花	凉	甘、涩	肝、大肠	收涩类	收敛止血	止带	止痢
Jixueteng	鸡血藤	温	苦、甘	肝、肾	活血化瘀类	活血调经	舒筋活血	补血
Jixuecao	积雪草	寒	苦、辛	肝、脾、肾	清热类	清热利湿	解毒消肿
Jixingzi	急性子	温	苦、辛	肺、肝	活血化瘀类	破血	软坚	消积
Jili	蒺藜	温	苦、辛	肝	平肝息风类	平肝疏肝	活血祛风	明目	止痒	（刺蒺藜）
Jiangxiang	降香	温	辛	肝、脾	止血类	化瘀止血	理气止痛
Jiezi	芥子	温	辛	肺	化痰止咳平喘类	温肺豁痰利气	散结通络止痛
Jinfeicao	金沸草	温	苦、辛、咸	肺、大肠	化痰止咳平喘类	降气	消痰	行水
Jinqiancao	金钱草	寒	甘、咸	肝、胆、肾、膀胱	利水渗湿类	利湿退黄	利尿通淋	解毒消肿
Jinqiaomai	金荞麦	寒	苦	肺、脾、胃	清热类	清热解毒	清肺化痰	健脾消食
Jinyinhua	金银花	寒	甘	肺、心、胃	清热类	清热解毒	疏散风热
Jinyingzi	金樱子	平	酸、甘、涩	肾、膀胱、大肠	收涩类	固精缩尿	固崩止带	涩肠止泻
Jindenglong	锦灯笼	寒	苦、酸	肺	清热类	清热解毒	利咽化痰	利尿通淋
Jingdaji	京大戟	寒	苦	肺、脾、肾	泻下类	泻下逐饮	消肿散结
Jingjie	荆芥	温	辛	肺、肝	解表类	解表散风	透疹	消疮	止血
Jiegeng	桔梗	平	苦、辛	肺	化痰止咳平喘类	宣肺	利咽	祛痰	排脓
Juhua	菊花	寒	甘、苦	肺、肝	解表类	散风清热	平肝明目	清热解毒
Juju	菊苣	凉	苦、咸	肝、胆、胃	清热类	清肝利胆	健胃消食	利尿消肿
Juhong	橘红	温	辛、苦	肺、脾	理气类	燥湿化痰	理气宽中
Juemingzi	决明子	寒	甘、苦、咸	肝、大肠	清热类	清肝明目	润肠通便
Kushen	苦参	寒	苦	心、肝、胃、大肠、膀胱	清热类	清热燥湿	杀虫	利尿
Kudiding	苦地丁	寒	苦	心、肝、大肠	清热类	清热解毒	散结消肿
Kuxingren	苦杏仁	温	苦	肺、大肠	化痰止咳平喘类	降气止咳平喘	润肠通便
Kuandonghua	款冬花	温	辛、苦	肺	化痰止咳平喘类	润肺下气	止咳化痰
Lajiao	辣椒	热	辛	心、脾	温里类	温中散寒	开胃消食
Laoguancao	老鹳草	平	辛、苦	肝、肾、脾	祛风湿类	祛风湿	通经络	止泻痢
Leigongteng	雷公藤	寒	苦、辛	肝、肾	祛风湿类
Lizhihe	荔枝核	温	甘、苦	肝、胃	理气类	行气散结	散寒止痛
Lianqiancao	连钱草	寒	辛、苦	肝、肾、膀胱	利水渗湿类	利湿通淋	清热解毒	散瘀消肿
Lianqiao	连翘	寒	苦	肺、心、小肠	清热类	清热解毒	消肿散结	疏散风热
Lianfang	莲房	温	苦、涩	肝	止血类	化瘀止血
Lianzixin	莲子心	寒	苦	心、肾	收涩类	清心安神	交通心肾	涩精止血
Liangmianzhen	两面针	平	苦、辛	肝、胃	活血化瘀类	活血化瘀	行气止痛	祛风通络	解毒消肿
Liangtoujian	两头尖	热	辛	脾	祛风湿类	祛风湿	消痈肿
Liaodaqingye	蓼大青叶	寒	苦	心、胃	清热类	清热解毒	凉血消斑
Longdan	龙胆	寒	苦	肝、胆、膀胱	清热类	清热燥湿	泻肝胆火	健胃
Loulu	漏芦	寒	苦	胃	清热类	清热解毒	消痈散结	通经下乳
Luhui	芦荟	寒	苦	肝、胃、大肠	泻下类	泻下通便	清肝泻火	杀虫疗疳
Luxiancao	鹿衔草	温	甘、苦	肝、肾	祛风湿类	祛风湿	强筋骨	止血	止咳
Lulutong	路路通	平	苦	肝、肾	祛风湿类	祛风活络	利水	通经
Luobumaye	罗布麻叶	凉	甘、苦	肝	平肝息风类	平肝安神	清热	利尿	（罗布麻）
Luohanguo	罗汉果	凉	甘	肺、大肠	化痰止咳平喘类	清热润肺	利咽开音	滑肠通便
Luoshiteng	络石藤	寒	苦	心、肝、肾	祛风湿类	祛风通络	凉血消肿
Mahuang	麻黄	温	辛、苦	肺、膀胱	解表类	发汗散寒	宣肺平喘	利水消肿
Mahuanggen	麻黄根	平	甘、涩	心、肺	收涩类	固表止汗
Mabiancao	马鞭草	凉	苦	肝、脾	清热类	清热解毒	活血散瘀	利水消肿	截疟
Machixian	马齿苋	寒	酸	大肠、肝	清热类	清热解毒	凉血止痢
Maqianzi	马钱子	温	苦	肝、脾	活血化瘀类	散结消肿	通络止痛
Maiya	麦芽	平	甘	脾、胃	消食类	行气消食	健脾开胃	回乳消胀
Manshanhong	满山红	温	辛、苦	肺、脾	化痰止咳平喘类	止咳祛痰
Manjingzi	蔓荆子	寒	辛、苦	膀胱、肝、胃	解表类	疏散风热	清利头目
Moyao	没药	平	辛、苦	心、肝、脾	活血化瘀类	活血止痛	消肿生肌
Meiguihua	玫瑰花	温	甘、苦	肝、脾	理气类	行气解郁	和血	止痛
Mimenghua	密蒙花	寒	甘	肝	清热类	清热泻火	养肝明目	退翳
Mohanlian	墨旱莲	寒	甘、酸	肝、肾	补益类	滋补肝肾	凉血止血
Mudanpi	牡丹皮	寒	苦、辛	心、肝、肾	清热类	清热凉血	活血散瘀
Mubiezi	木鳖子	凉	苦、甘	肝、脾、胃	解毒杀虫燥湿止痒类	消肿散结	攻毒疗疮
Mugau	木瓜	温	酸	肝、脾	祛风湿类	平肝舒筋	和胃化湿
Muhudie	木蝴蝶	凉	苦、甘	肺、肝、胃	清热类	清肺利咽	疏肝和胃
Mumianhua	木棉花	凉	甘、淡	大肠	清热类	清热利湿	解毒
Muzei	木贼	平	甘、苦	肺、肝	解表类	疏散风热	明目退翳
Nanheshi	南鹤虱	平	苦、辛	脾、胃	驱虫类	杀虫消积
Naoyanghua	闹羊花	温	辛	肝	祛风湿类	祛风除湿	散瘀定痛
Niubangzi	牛蒡子	寒	辛、苦	肺、胃	解表类	疏散风热	宣肺透疹	解毒利咽
Nuodaogen	糯稻根	平	甘	心、肝	收涩类
Nvzhenzi	女贞子	凉	甘、苦	肝、肾	补益类	滋补肝肾	明目乌发
Oujie	藕节	平	甘、涩	肝、肺、胃	止血类	收敛止血	化瘀
Peilan	佩兰	平	辛	脾、胃、肺	芳香化湿类	芳香化湿	醒脾开胃	发表解暑
Pipaye	枇杷叶	寒	苦	肺、胃	化痰止咳平喘类	清肺止咳	降逆止呕
Puhuang	蒲黄	平	甘	肝、心包	止血类	止血	化瘀	通淋
Qianjinzi	千金子	温	辛	肝、肾、大肠	泻下类
Qianniuzi	牵牛子	寒	苦	肺、肾、大肠	泻下类	泄水通便	消痰涤饮	杀虫攻积
Qianhu	前胡	寒	苦、辛	肺	化痰止咳平喘类	降气化痰	散风清热
Qianshi	芡实	平	甘、涩	脾、肾	收涩类	益肾固精	补脾止泻	除湿止带
Qiancao	茜草	寒	苦	肝	止血类	凉血	祛瘀	止血	通经
Qianghuo	羌活	温	辛、苦	膀胱、肾	解表类	解表散寒	祛风除湿	止痛
Qingdai	青黛	寒	咸	肝、肺、胃	清热类	清热解毒	凉血消斑	泻火定惊
Qingguo	青果	平	甘、酸	肺、胃	清热类	清热解毒	生津	利咽
Qinghao	青蒿	寒	苦、辛	肝、胆、肾	清热类	清透虚热	凉血除蒸	解暑截疟
Qingpi	青皮	温	苦、辛	肝、胆、胃	理气类	疏肝破气	消积化滞
Qingyedan	青叶胆	寒	苦、甘	肝、胆、膀胱	清热类	清肝利胆	清热利湿
Quanshen	拳参	寒	苦、涩	肺、肝、大肠	清热类	清热解毒	息风止痉	凉血止痢
Renshen	人参	温	甘、苦	脾、肺、心、肾	补益类	大补元气	复脉固脱	补脾益肺	生津养血	安神益智
Renshenye	人参叶	寒	苦、甘	肺、胃	补益类	补气	益肺	祛暑	生津
Roucongrong	肉苁蓉	温	甘、咸	肾、大肠	补益类	补肾阳	益精血	润肠燥
Roudoukou	肉豆蔻	温	辛	脾、胃、大肠	收涩类	涩肠止泻	温中行气
Ruiren	蕤仁	寒	甘	肝	解表类	疏风散热	养肝明目
Sanbaicao	三白草	寒	甘、辛	肺、膀胱	利水渗湿类	利尿消肿	清热解毒
Sanleng	三棱	平	苦、辛	肝、脾	活血化瘀类	破血行气	消积止痛
Sanqi	三七	温	甘、苦	肝、胃	止血类	散瘀止血	消肿定痛
Sangbaipi	桑白皮	寒	甘	肺	化痰止咳平喘类	泻肺平喘	利水消肿
Sangjisheng	桑寄生	平	苦、甘	肝、肾	祛风湿类	祛风湿	补肝肾	强筋骨	安胎元
Sangsheng	桑椹	寒	甘、酸	心、肝、肾	补益类	滋阴补血	生津润燥
Sangye	桑叶	寒	苦、甘	肺、肝	解表类	疏散风热	清肺润燥	清肝明目
Sangzhi	桑枝	平	苦	肝	祛风湿类	祛风湿	利关节
Shaji	沙棘	温	酸、涩	脾、胃、肺、心	补益类	健脾消食	止咳祛痰	活血散瘀
Shayuanzi	沙苑子	温	甘	肝、肾	补益类	补肾助阳	固精缩尿	养肝明目
Shancigu	山慈菇	寒	甘、辛	肝、脾	清热类	清热解毒	消痈散结
Shandougen	山豆根	寒	苦	肺、胃	清热类	清热解毒	消肿利咽
Shannai	山柰	温	辛	胃	理气类	行气温中	消食	止痛
Shanyao	山药	平	甘	脾、肺、肾	补益类	补脾养胃	生津益肺	补肾涩精
Shanzhaye	山楂叶	平	酸	肝	消食类	活血化瘀	理气通脉	化浊降脂	（山楂）
Shechuangzi	蛇床子	温	辛、苦	肾	解毒杀虫燥湿止痒类	杀虫止痒	祛风燥湿	温肾壮阳
Shegan	射干	寒	苦	肺	清热类	清热解毒	消痰	利咽
Shenjincao	伸筋草	温	苦、辛	肝、脾、肾	祛风湿类	祛风除湿	舒筋活络
Shengma	升麻	寒	辛、甘	肺、脾、胃、大肠	解表类	发表透疹	清热解毒	升举阳气
Shengjiang	生姜	温	辛	肺、脾、胃	解表类	解表散寒	温中止呕	化痰止咳	解鱼蟹毒
Shichangpu	石菖蒲	温	辛、苦	心、胃	开窍类	开窍宁神	化湿和胃
Shiliupi	石榴皮	温	酸、涩	大肠	收涩类	涩肠止泻	止血	驱虫
Shiwei	石韦	寒	苦	肺、膀胱	利水渗湿类	利尿通淋	清肺止咳	凉血止血
Shijunzi	使君子	温	甘	脾、胃	驱虫类	杀虫消积
Shidi	柿蒂	平	苦、涩	胃	理气类	降逆止呃
Shuifeiji	水飞蓟	凉	苦	肝、胆	清热类	清热解毒	疏肝利胆
Shuihonghuazi	水红花子	寒	咸	肝、胃	活血化瘀类	散血消癥	消积止痛	利水
Sijiqing	四季青	寒	苦、涩	肺、心	清热类	清热解毒	凉血止血	敛疮
Songhuafen	松花粉	温	甘	肝、脾	止血类	收敛止血	燥湿敛疮
Suoluozi	娑罗子	温	甘	肝、胃	理气类	疏肝理气	和胃止痛
Taizishen	太子参	平	甘、苦	脾、肺	补益类	益气健脾	生津润肺
Tanxiang	檀香	温	辛	脾、胃、肺	理气类	行气温中	开胃止痛
Tiandong	天冬	寒	甘、苦	肺、肾	补益类	养阴润燥	清肺生津
Tiankuizi	天葵子	寒	甘、苦	肝、胃	清热类	清热解毒	消肿散结
Tinglizi	葶苈子	寒	辛、苦	肺、膀胱	化痰止咳平喘类	泻肺平喘	行水消肿
Tufuling	土茯苓	平	甘、淡	肝、胃	清热类	解毒	除湿	通利关节
Tujingpi	土荆皮	温	辛	肺、脾	解毒杀虫燥湿止痒类	杀虫止痒疗癣
Tusizi	菟丝子	平	辛、甘	肝、肾、脾	补益类	补益肝肾	固精缩尿	明目	止泻	止渴	安胎
Wasong	瓦松	凉	酸、苦	肝、肺、脾	止血类	凉血止血	解毒	敛疮
Wangbuliuxing	王不留行	平	苦	肝、胃	活血化瘀类	活血通经	下乳消痈	利尿通淋
Weilingcai	委陵菜	寒	苦	肝、大肠	清热类	清热解毒	凉血止痢
Wumei	乌梅	平	酸、涩	肝、脾、肺、大肠	收涩类	敛肺	涩肠	生津	安蛔
Wuyao	乌药	温	辛	肺、脾、肾、膀胱	理气类	行气止痛	温肾散寒
Wuzhuyu	吴茱萸	热	辛、苦	肝、脾、胃、肾	温里类	散寒止痛	温中止呕	助阳止泻
Xiheliu	西河柳	平	甘、辛	心、肺、胃	解表类	发表透疹	祛风除湿
Xihonghua	西红花	平	甘	心、肝	活血化瘀类	活血化瘀	凉血解毒	解郁安神
Xiyangshen	西洋参	凉	甘、苦	心、肺、肾	补益类	补气养阴	清热生津
Xixin	细辛	温	辛	心、肺、肾	解表类	祛风散寒	祛风止痛	通窍	温肺化饮
Xiakucao	夏枯草	寒	辛、苦	肝、胆	清热类	清肝明目	散结消肿
Xiatianwu	夏天无	温	苦、辛	肝	活血化瘀类	活血止痛	舒筋活络	祛风除湿
Xianhecao	仙鹤草	平	苦、涩	肝、心	止血类	收敛止血	截疟	止痢	解毒	补虚
Xianmao	仙茅	热	辛	肾、肝、脾	补益类	温肾壮阳	强筋骨	祛寒湿
Xiangfu	香附	平	辛、苦、甘	肝、脾、三焦	理气类	疏肝解郁	理气宽中	调经止痛
Xiangru	香薷	温	辛	肺、胃	解表类	发汗解表	化湿和中	利水消肿
Xiangyuan	香橼	温	辛、苦、酸	肝、脾、肺	理气类	疏肝理气	宽中	化痰
Xiaoji	小蓟	凉	苦、甘	心、肝	止血类	凉血止血	散瘀	解毒消痈
Xiaotongcao	小通草	寒	甘、淡、寒	肺、胃	清热类	清热	利尿	下乳
Xiebai	薤白	温	辛、苦	心、肺、胃、大肠	理气类	通阳散结	行气导滞
Xinyi	辛夷	温	辛	肺、胃	解表类	散风寒	通鼻窍
Xuchangqing	徐长卿	温	辛	肝、胃	祛风湿类	祛风	化湿	止痛	止痒
Xuanshen	玄参	寒	甘、苦、咸、寒	肺、胃、肾	清热类	清热凉血	滋阴解毒
Xuanfuhua	旋覆花	温	苦、辛、咸	肺、脾、胃、大肠	化痰止咳平喘类	降气	消痰	行水	止呕
Yadanzi	鸦胆子	寒	苦	大肠、肝	清热类	清热解毒	止痢	截疟	外用腐蚀赘疣
Yazhicao	鸭跖草	寒	甘、淡	肺、胃、小肠	清热类	清热解毒	利水消肿
Yanhusuo	延胡索	温	辛、苦	肝、脾	活血化瘀类	活血	行气	止痛
Yuanhua	芫花	温	苦、辛	肺、脾、肾	泻下类	泻水逐饮	外用杀虫疗疮
Yangjinhua	洋金花	温	辛	肺、肝	化痰止咳平喘类	平喘止咳	解痉定痛
Yejuhua	野菊花	寒	苦、辛	肺、肝、心	清热类	清热解毒	泻火平肝
Yizhihuanghua	一枝黄花	凉	辛、苦	肺、肝	清热类	清热解毒	疏散风热
Yimucao	益母草	寒	苦、辛	肝、心包、膀胱	活血化瘀类	活血调经	利水消肿	清热解毒
Yinchen	茵陈	寒	苦、辛	脾、胃、肝、胆	利水渗湿类	清利湿热	利胆退黄
Yinxingye	银杏叶	平	甘、苦、涩	心、肺	活血化瘀类	活血化瘀	通络止痛	敛肺平喘	化浊降脂
Yinyanghuo	淫羊藿	温	辛、甘	肝、肾	补益类	温肾助阳	强筋骨	祛风湿
Yuganzi	余甘子	凉	甘、酸、涩	肺、胃	消食类	清热凉血	消食健胃	生津止渴
Yuxingcao	鱼腥草	寒	辛	肺	清热类	清热解毒	消痈排脓	利尿通淋
Yuzhouloulu	禹州漏芦	寒	苦	胃	清热类	清热解毒	消痈	下乳	舒筋通脉
Yumixu	玉米须	平	甘	膀胱、肝、胆	利水渗湿类
Yuzhu	玉竹	寒	甘	肺、胃	补益类	养阴润燥	生津止渴
Yujin	郁金	寒	辛、苦	肝、心、肺、胆	活血化瘀类	活血止痛	行气解郁	清心凉血	利胆退黄
Yuliren	郁李仁	平	辛、苦、甘	脾、大肠、小肠	泻下类	润肠通便	下气利水
Yuejihua	月季花	温	甘	肝	活血化瘀类	活血调经	疏肝解郁
Zaojiaoci	皂角刺	温	辛	肝、胃	化痰止咳平喘类	消肿托毒	排脓	杀虫
Zeqi	泽漆	寒	辛、苦	大肠、小肠、肺	利水渗湿类
Zhebeimu	浙贝母	寒	苦	肺、心	化痰止咳平喘类	清热化痰止咳	解毒散结消痈
Zhimu	知母	寒	苦、甘	肺、胃、肾	清热类	清热泻火	滋阴润燥
Zhizi	栀子	寒	苦	心、肺、三焦	清热类	泻火除烦	清热利湿	凉血解毒	外用消肿止痛
Zhijuzi	枳椇子	平	甘、酸	脾	利水渗湿类
Zhike	枳壳	寒	苦、辛、酸	脾、胃	理气类	理气宽中	行滞消胀
Zhishi	枳实	寒	苦、辛、酸	脾、胃、大肠	理气类	破气消积	化痰除痞
Zhongjiefeng	肿节风	平	苦、辛	心、肝	清热类	清热凉血	活血消斑	祛风通络
Zhumagen	苎麻根	寒	甘	心、肝	止血类
Zicao	紫草	寒	甘、咸	心、肝	清热类	凉血活血	解毒透疹
Zihuaqianhu	紫花前胡	寒	苦、辛	肺	化痰止咳平喘类	降气化痰	散风清热
Zisu	紫苏	温	辛	肺、脾	解表类	解表散寒	行气和胃	安胎
Zisuzi	紫苏子	温	辛	肺、大肠	化痰止咳平喘类	降气化痰	止咳平喘	润肠通便
Ziwan	紫菀	温	辛、苦	肺	化痰止咳平喘类	润肺下气	消痰止咳
Mianbixie
Baihuacaizi	无
Dongkuiguo	无
Guangzao	无
Guanhuangbo	无
Hongshen	无
Jingjiesui	无
Baimaoxiakucao	无
Baiyaozi	无
Bajiaolian	无
Beiwuweizi	无
Biandouhua	无
Cansha	无
Chushiziu	无
Congbai	无
Dafengzi	无
Daidaihua	无
Dazaojia	无
Diercao	无
Fengweicao	无
Fengxiantougucao	无
Fengyancao	无
Gehua	无
Guadi	无
Guijianyu	无
Guizhencao	无
Huangyaozi	无
Huashengyi	无
Huercao	无
Jiaoguolan	无
Jicai	无
Jinguolan	无
Jinlianhua	无
Jinzhanjuhua	无
Jishiteng	无
Kudingcha	无
Kulianzi	无
Lianxu	无
Linglingxiang	无
Longkui	无
Lvcao	无
Lvdou	无
Maoyancao	无
Maweilian	无
Mihoutaogen	无
Mutouhui	无
Nanshetengguo	无
Nawuweizi	无
Qianjinba	无
Qiegeng	无
Shidagonglaogen	无
Shidagonglaoye	无
Shijianchuan	无
Shuqucao	无
Songziren	无
Tianshanxuelian	无
Tiexiantougucao	无
Wuhuanzipi	无
Wulianmei	无
Xiangmao	无
Xiangsizi	无
Xiantaocao	无
Xuancaogen	无
Yuansui	无
