# Supplementary material for: Ferroptosis regulation by traditional chinese medicine for ischemic stroke intervention based on network pharmacology and data mining
Source: PLoS One. 2025 Apr 16;20(4):e0321751. doi: 10.1371/journal.pone.0321751 (PMC12002469; doi:10.1371/journal.pone.0321751)
Supplement: S1 File — (ZIP) [file pone.0321751.s001.zip › 靶点_小分子_中药/汇总.xlsx]

## Sheet: Sheet1
ID	Tar
Akt1	MOL000422
Akt1	MOL000098
Akt1	MOL002773
Akt1	MOL006821
Akt1	MOL000006
Akt1	MOL000173
Akt1	MOL002714
Akt1	MOL000546
Akt1	MOL004328
Akt1	MOL013179
EGFR	MOL000098
EGFR	MOL006821
EGFR	MOL000006
EGFR	MOL005755
EGFR	MOL006968
EGFR	MOL009031
EGFR	MOL000332
EGFR	MOL009137
EGFR	MOL013179
ESR1	MOL009278
ESR1	MOL001040
ESR1	MOL012188
ESR1	MOL000392
ESR1	MOL009374
ESR1	MOL009386
ESR1	MOL000354
ESR1	MOL000492
ESR1	MOL006821
ESR1	MOL009458
ESR1	MOL000011
ESR1	MOL001670
ESR1	MOL001678
ESR1	MOL001697
ESR1	MOL005755
ESR1	MOL005761
ESR1	MOL005766
ESR1	MOL005768
ESR1	MOL005773
ESR1	MOL003283
ESR1	MOL000073
ESR1	MOL001454
ESR1	MOL001458
ESR1	MOL001461
ESR1	MOL001462
ESR1	MOL001463
ESR1	MOL001978
ESR1	MOL000173
ESR1	MOL003588
ESR1	MOL006147
ESR1	MOL009537
ESR1	MOL003044
ESR1	MOL001767
ESR1	MOL001779
ESR1	MOL001782
ESR1	MOL001792
ESR1	MOL001793
ESR1	MOL001810
ESR1	MOL001833
ESR1	MOL001851
ESR1	MOL000519
ESR1	MOL012250
ESR1	MOL000351
ESR1	MOL004564
ESR1	MOL004571
ESR1	MOL012910
ESR1	MOL012918
ESR1	MOL008978
ESR1	MOL013189
ESR1	MOL013191
ESR1	MOL013192
ESR1	MOL004328
ESR1	MOL000096
ESR1	MOL000074
ESR1	MOL004598
ESR1	MOL005828
ESR1	MOL010495
ESR1	MOL010496
ESR1	MOL001002
ESR1	MOL006992
ESR1	MOL002056
ESR1	MOL012286
ESR1	MOL003758
ESR1	MOL003759
ESR1	MOL005916
ESR1	MOL008204
ESR1	MOL008209
ESR1	MOL008230
ESR1	MOL008239
ESR1	MOL002135
ESR1	MOL008240
ESR1	MOL002281
ESR1	MOL008400
ESR1	MOL003896
ESR1	MOL008411
ESR1	MOL002651
ESR1	MOL007041
ESR1	MOL007049
ESR1	MOL007050
ESR1	MOL007085
ESR1	MOL007093
ESR1	MOL007094
ESR1	MOL007098
ESR1	MOL007100
ESR1	MOL007105
ESR1	MOL007108
ESR1	MOL007111
ESR1	MOL007119
ESR1	MOL007121
ESR1	MOL007122
ESR1	MOL007124
ESR1	MOL007130
ESR1	MOL007132
ESR1	MOL007156
ESR1	MOL002309
ESR1	MOL002311
ESR1	MOL007923
ESR1	MOL006149
ESR1	MOL007898
ESR1	MOL007899
ESR1	MOL007917
ESR1	MOL007918
ESR1	MOL007963
ESR1	MOL005858
ESR1	MOL000224
ESR1	MOL000228
ESR1	MOL000235
ESR1	MOL000238
ESR1	MOL000258
ESR1	MOL000260
ESR1	MOL005849
ESR1	MOL003608
ESR1	MOL004792
ESR1	MOL009029
ESR1	MOL009053
ESR1	MOL011604
ESR1	MOL011704
ESR1	MOL004961
ESR1	MOL008420
ESR1	MOL008432
ESR1	MOL011740
ESR1	MOL011747
ESR1	MOL011753
ESR1	MOL013077
ESR1	MOL002398
ESR1	MOL002565
ESR1	MOL003656
ESR1	MOL000417
ESR1	MOL004805
ESR1	MOL004806
ESR1	MOL004808
ESR1	MOL004810
ESR1	MOL004811
ESR1	MOL004814
ESR1	MOL004815
ESR1	MOL004820
ESR1	MOL004824
ESR1	MOL004827
ESR1	MOL004828
ESR1	MOL004829
ESR1	MOL004833
ESR1	MOL004835
ESR1	MOL004838
ESR1	MOL004841
ESR1	MOL004848
ESR1	MOL004849
ESR1	MOL004855
ESR1	MOL004856
ESR1	MOL004857
ESR1	MOL004863
ESR1	MOL004864
ESR1	MOL004879
ESR1	MOL004882
ESR1	MOL004883
ESR1	MOL004884
ESR1	MOL004885
ESR1	MOL004891
ESR1	MOL004898
ESR1	MOL004904
ESR1	MOL004907
ESR1	MOL004908
ESR1	MOL004910
ESR1	MOL004911
ESR1	MOL004912
ESR1	MOL004913
ESR1	MOL004914
ESR1	MOL004915
ESR1	MOL004935
ESR1	MOL004941
ESR1	MOL004945
ESR1	MOL004948
ESR1	MOL004949
ESR1	MOL004957
ESR1	MOL004959
ESR1	MOL004966
ESR1	MOL000497
ESR1	MOL004974
ESR1	MOL004978
ESR1	MOL004980
ESR1	MOL004988
ESR1	MOL004989
ESR1	MOL004990
ESR1	MOL004991
ESR1	MOL004993
ESR1	MOL000500
ESR1	MOL005000
ESR1	MOL005001
ESR1	MOL005003
ESR1	MOL005007
ESR1	MOL005008
ESR1	MOL005012
ESR1	MOL005016
ESR1	MOL005017
ESR1	MOL005018
ESR1	MOL005020
ESR1	MOL002544
ESR1	MOL002554
ESR1	MOL002556
ESR1	MOL002959
ESR1	MOL011793
ESR1	MOL000468
ESR1	MOL013005
ESR1	MOL000785
ESR1	MOL008463
ESR1	MOL008467
ESR1	MOL008468
ESR1	MOL008470
ESR1	MOL008475
ESR1	MOL008481
ESR1	MOL008484
ESR1	MOL005921
ESR1	MOL001131
ESR1	MOL002894
ESR1	MOL006397
ESR1	MOL006422
ESR1	MOL002605
ESR1	MOL006438
ESR1	MOL006428
ESR1	MOL009091
ESR1	MOL000313
ESR1	MOL000314
ESR1	MOL000321
ESR1	MOL000334
ESR1	MOL000336
ESR1	MOL000448
ESR1	MOL000456
ESR1	MOL000457
ESR1	MOL009830
ESR1	MOL002695
ESR1	MOL011076
ESR1	MOL011078
ESR1	MOL013277
ESR1	MOL002668
ESR1	MOL002897
ESR1	MOL002933
ESR1	MOL002934
ESR1	MOL000371
ESR1	MOL000378
ESR1	MOL000380
ESR1	MOL009772
ESR1	MOL003398
ESR1	MOL002796
ESR1	MOL013287
ESR1	MOL002938
ESR1	MOL002940
ESR1	MOL002941
ESR1	MOL002950
ESR1	MOL002957
ESR1	MOL002961
ESR1	MOL002962
ESR1	MOL002981
ESR1	MOL002985
ESR1	MOL002989
ESR1	MOL002990
ESR1	MOL002991
ESR1	MOL002996
ESR1	MOL002999
ESR1	MOL003001
ESR1	MOL003002
ESR1	MOL003003
ESR1	MOL013302
ESR1	MOL013306
ESR1	MOL010586
ESR1	MOL003217
ESR1	MOL003542
ESR1	MOL006447
ESR1	MOL003014
ESR1	MOL003095
ESR1	MOL003111
ESR1	MOL010606
ESR1	MOL000502
ESR1	MOL000507
ESR1	MOL006482
ESR1	MOL005229
ESR1	MOL005220
ESR1	MOL008539
ESR1	MOL008646
ESR1	MOL010662
ESR1	MOL003673
ESR1	MOL006596
ESR1	MOL006604
ESR1	MOL006613
ESR1	MOL006626
ESR1	MOL003199
ESR1	MOL005103
ESR1	MOL005107
ESR1	MOL000548
ESR1	MOL003290
ESR1	MOL009160
ESR1	MOL003155
ESR1	MOL000517
ESR1	MOL010788
ESR1	MOL010857
ESR1	MOL010864
ESR1	MOL011938
ESR1	MOL011940
ESR1	MOL003411
ESR1	MOL008815
ESR1	MOL008046
ESR1	MOL003389
ESR1	MOL003404
ESR1	MOL001126
ESR1	MOL012375
ESR1	MOL007374
ESR1	MOL009213
ESR1	MOL003847
ESR1	MOL005147
ESR1	MOL006107
ESR1	MOL006174
ESR1	MOL013076
ESR1	MOL013098
ESR1	MOL000665
ESR1	MOL004373
ESR1	MOL007404
ESR1	MOL007423
ESR1	MOL007962
ESR1	MOL007966
ESR1	MOL007967
ESR1	MOL007970
ESR1	MOL009243
ESR1	MOL009255
ESR1	MOL009263
ESR1	MOL009264
ESR1	MOL009265
ESR1	MOL011983
ESR1	MOL007985
ESR1	MOL012719
ESR1	MOL012735
ESR1	MOL012753
ESR1	MOL012755
ESR1	MOL012760
ESR1	MOL003856
ESR1	MOL003857
ESR1	MOL003858
ESR1	MOL003859
ESR1	MOL003861
ESR1	MOL003862
ESR1	MOL003879
ESR1	MOL007991
ESR1	MOL005430
ESR1	MOL005465
ESR1	MOL003600
ESR1	MOL003605
ESR1	MOL006129
ESR1	MOL012053
ESR1	MOL012078
ESR1	MOL003943
ESR1	MOL004114
ESR1	MOL012123
ESR1	MOL012124
ESR1	MOL012125
ESR1	MOL012126
ESR1	MOL013343
ESR1	MOL007662
ESR1	MOL005619
ESR1	MOL004196
ESR1	MOL004203
ESR1	MOL004204
ESR1	MOL004205
ESR1	MOL004209
ESR1	MOL004214
ESR1	MOL004216
ESR1	MOL004225
ESR1	MOL008047
ESR1	MOL011594
ESR1	MOL004382
ESR1	MOL004391
ESR1	MOL004396
ESR1	MOL005578
ESR1	MOL010396
ESR1	MOL010412
ESR1	MOL013425
ESR1	MOL004446
ESR1	MOL013435
ESR1	MOL004561
ESR1	MOL007743
ESR1	MOL007714
ESR1	MOL007715
ESR1	MOL007716
ESR1	MOL007722
ESR1	MOL007728
ESR1	MOL007736
ESR1	MOL013177
ESR1	MOL006210
FOXO1	MOL006821
HIF1A	MOL000098
HIF1A	MOL006821
HIF1A	MOL002714
HIF1A	MOL000546
HIF1A	MOL007424
MAPK8	MOL000422
MAPK8	MOL006821
MAPK8	MOL001714
MAPK8	MOL005828
MAPK8	MOL003187
TNF	MOL000422
TNF	MOL000098
TNF	MOL006821
TNF	MOL002322
TNF	MOL000006
TNF	MOL001924
TNF	MOL000173
TNF	MOL004575
TNF	MOL005944
TNF	MOL001592
TNF	MOL000471
TNF	MOL005916
TNF	MOL007088
TNF	MOL005344
TNF	MOL003627
TNF	MOL002662
TNF	MOL003680
TNF	MOL003187
TNF	MOL013079
TNF	MOL013179
TP53	MOL000098
TP53	MOL006821
TP53	MOL001689
TP53	MOL000006
TP53	MOL000173
TP53	MOL002714
TP53	MOL000546
TP53	MOL000471
TP53	MOL005828
TP53	MOL007154
TP53	MOL009135
TP53	MOL003187
TP53	MOL013179
Aidicha	MOL000422
Aidicha	MOL000098
Aidicha	MOL009278
Aiye	MOL000098
Aiye	MOL000358
Aiye	MOL001040
Anxixiang	MOL012188
Badou	MOL000358
Baibiandou	MOL002773
Baibu	MOL000358
Baibu	MOL000392
Baibu	MOL009374
Baibu	MOL009386
Baibu	MOL005384
Baifuzi	MOL000358
Baiguo	MOL002773
Baiguo	MOL000422
Baiguo	MOL006821
Baiguo	MOL000098
Baiguo	MOL000358
Baiguo	MOL000354
Baiguo	MOL000392
Baiguo	MOL000492
Baiguo	MOL011072
Baihe	MOL000358
Baihe	MOL009458
Baihuacaizi	MOL000011
Baihuasheshecao	MOL000098
Baihuasheshecao	MOL000358
Baihuasheshecao	MOL001670
Baiji	MOL005755
Baiji	MOL005761
Baiji	MOL005766
Baiji	MOL005768
Baiji	MOL005773
Baiji	MOL005756
Baijiangcao	MOL000422
Baijiangcao	MOL000006
Baijiangcao	MOL000098
Baijiangcao	MOL001689
Baijiangcao	MOL000358
Baijiangcao	MOL001678
Baijiangcao	MOL001697
Baijiangcao	MOL002322
Bailian	MOL000098
Bailian	MOL000358
Bailian	MOL003283
Bailian	MOL000492
Bailian	MOL000073
Bailian	MOL000569
Baimaogen	MOL000358
Baimaogen	MOL001870
Baimaogen	MOL000387
Baimaoxiakucao	MOL000006
Baimaoxiakucao	MOL000358
Baiqian	MOL000358
Baiqucai	MOL001454
Baiqucai	MOL001458
Baiqucai	MOL001461
Baiqucai	MOL001462
Baiqucai	MOL001463
Baiqucai	MOL001455
Baiqucai	MOL001460
Baiqucai	MOL001465
Baiqucai	MOL001466
Baiqucai	MOL001467
Baiqucai	MOL000217
Baiqucai	MOL000787
Baishao	MOL000422
Baishao	MOL000358
Baishao	MOL000492
Baishao	MOL001924
Baitouweng	MOL000358
Baitouweng	MOL001978
Baitouweng	MOL000354
Baitouweng	MOL001985
Baiwei	MOL000358
Baixianpi	MOL000173
Baixianpi	MOL000006
Baixianpi	MOL000098
Baixianpi	MOL000358
Baixianpi	MOL002663
Baixianpi	MOL006233
Baixianpi	MOL006235
Baixianpi	MOL006268
Baiyaozi	MOL006968
Baiyaozi	MOL001454
Baiyaozi	MOL001467
Baiyaozi	MOL006980
Baizhi	MOL000358
Baizhi	MOL003588
Baizhi	MOL001939
Baizhi	MOL001956
Baizhi	MOL005789
Baizhi	MOL005792
Baizhi	MOL005806
Baizhi	MOL002644
Baiziren	MOL001439
Bajiaohuixiang	MOL000006
Bajiaohuixiang	MOL000422
Bajiaohuixiang	MOL000098
Bajiaohuixiang	MOL000492
Bajiaolian	MOL000422
Bajiaolian	MOL000098
Bajiaolian	MOL000358
Bajiaolian	MOL001700
Bajiaolian	MOL001702
Bajiaolian	MOL001708
Bajiaolian	MOL001710
Bajiaolian	MOL001713
Bajiaolian	MOL001714
Bajiaolian	MOL001715
Bajitian	MOL000358
Bajitian	MOL006147
Bajitian	MOL009537
Bajitian	MOL009495
Bajitian	MOL009496
Bajitian	MOL009500
Bajitian	MOL009504
Bajitian	MOL009513
Bajitian	MOL009519
Banbianlian	MOL000422
Banbianlian	MOL000006
Banbianlian	MOL000098
Banbianlian	MOL001689
Banbianlian	MOL003044
Banbianlian	MOL012225
Banbianlian	MOL002341
Banbianlian	MOL002881
Banbianlian	MOL005530
Banbianlian	MOL009009
Banlangen	MOL001689
Banlangen	MOL000358
Banlangen	MOL001767
Banlangen	MOL001779
Banlangen	MOL001782
Banlangen	MOL001792
Banlangen	MOL001793
Banlangen	MOL001810
Banlangen	MOL001833
Banlangen	MOL001721
Banlangen	MOL001722
Banlangen	MOL001733
Banlangen	MOL001734
Banlangen	MOL001735
Banlangen	MOL001736
Banlangen	MOL001783
Banlangen	MOL001798
Banlangen	MOL001803
Banlangen	MOL001814
Banlangen	MOL001820
Banlangen	MOL001828
Banlangen	MOL002322
Banmao	MOL001851
Banxia	MOL002714
Banxia	MOL000358
Banxia	MOL000519
Banxia	MOL002670
Banzhilian	MOL000173
Banzhilian	MOL002714
Banzhilian	MOL000006
Banzhilian	MOL000098
Banzhilian	MOL000358
Banzhilian	MOL001040
Banzhilian	MOL012250
Banzhilian	MOL000351
Banzhilian	MOL012248
Banzhilian	MOL008206
Banzhilian	MOL012245
Banzhilian	MOL012246
Banzhilian	MOL012251
Banzhilian	MOL012266
Banzhilian	MOL001735
Banzhilian	MOL002915
Banzhilian	MOL005190
Baqia	MOL000546
Baqia	MOL000358
Baqia	MOL004564
Baqia	MOL004571
Baqia	MOL004568
Baqia	MOL004576
Baqia	MOL004580
Baqia	MOL004575
Beidougen	MOL005944
Beidougen	MOL012910
Beidougen	MOL012918
Beidougen	MOL012920
Beidougen	MOL012922
Beidougen	MOL009149
Beiliujinu	MOL000006
Beiliujinu	MOL000358
Beiliujinu	MOL008127
Beiliujinu	MOL001733
Beishashen	MOL000098
Beishashen	MOL000358
Beishashen	MOL001939
Beishashen	MOL001951
Beishashen	MOL001956
Beiwuweizi	MOL008978
Biandouhua	MOL000006
Biandouhua	MOL000004
Bianxu	MOL000422
Bianxu	MOL000006
Bianxu	MOL000098
Bianxu	MOL000492
Biba	MOL001592
Biba	MOL001555
Biba	MOL001586
Biba	MOL001601
Bichengqie	MOL000098
Bichengqie	MOL000358
Bichengqie	MOL001439
Bichengqie	MOL013189
Bichengqie	MOL013191
Bichengqie	MOL013192
Bichengqie	MOL013185
Bichengqie	MOL013187
Bichengqie	MOL013190
Bichengqie	MOL013193
Bichengqie	MOL013194
Bichengqie	MOL013195
Bichengqie	MOL013199
Bichengqie	MOL002005
Binglang	MOL000073
Binglang	MOL010489
Binglang	MOL000004
Bohe	MOL004328
Bohe	MOL000006
Bohe	MOL001689
Bohe	MOL000471
Bohe	MOL002881
Bohe	MOL005190
Bohe	MOL005573
Buzhaye	MOL000422
Buzhaye	MOL000098
Buzhaye	MOL000358
Buzhaye	MOL000354
Buzhaye	MOL000096
Buzhaye	MOL006331
Buzhaye	MOL008156
Buzhaye	MOL002322
Cangerzi	MOL000358
Cangerzi	MOL000471
Cangerzi	MOL000011
Cangzhu	MOL000173
Cansha	MOL002773
Cansha	MOL000433
Caocongrong	MOL000358
Caoguo	MOL000098
Caoguo	MOL000073
Caoguo	MOL000074
Caoguo	MOL000096
Caowu	MOL004763
Caowuye	MOL000569
Cebaiye	MOL000422
Cebaiye	MOL000098
Cebaiye	MOL000358
Cebaiye	MOL002005
Cebaiye	MOL002034
Chaihu	MOL000422
Chaihu	MOL000098
Chaihu	MOL000354
Chaihu	MOL004598
Chaihu	MOL000490
Chaihu	MOL004609
Chaihu	MOL013187
Changshan	MOL002663
Changshan	MOL006268
Changshan	MOL008177
Changshan	MOL008178
Changshan	MOL008184
Changshan	MOL008187
Changshan	MOL008189
Changshan	MOL008193
Changshan	MOL008195
Changshan	MOL008197
Changshan	MOL008199
Chenpi	MOL004328
Chenpi	MOL005828
Chenpi	MOL005100
Chenpi	MOL005815
Chenxiang	MOL000098
Chenxiang	MOL000358
Chenxiang	MOL010495
Chenxiang	MOL010496
Chenxiang	MOL010907
Chenxiang	MOL010916
Chenxiang	MOL010917
Cheqiancao	MOL002714
Cheqiancao	MOL000006
Cheqiancao	MOL001735
Cheqiancao	MOL004004
Cheqianzi	MOL000098
Cheqianzi	MOL001735
Cheqianzi	MOL007813
Cheqianzi	MOL007819
Chishao	MOL002714
Chishao	MOL000358
Chishao	MOL001002
Chishao	MOL000492
Chishao	MOL006992
Chishao	MOL001924
Chixiaodou	MOL000492
Chixiaodou	MOL000073
Chixiaodou	MOL000096
Chixiaodou	MOL000004
Chuanbeimu	MOL000358
Chuanbeimu	MOL009593
Chuanjinpi	MOL000569
Chuanlianzi	MOL000098
Chuanlianzi	MOL002056
Chuanlianzi	MOL002058
Chuanmutong	MOL000358
Chuanniuxi	MOL000098
Chuanniuxi	MOL000358
Chuanniuxi	MOL012286
Chuanshegan	MOL000358
Chuanshegan	MOL000351
Chuanshegan	MOL003758
Chuanshegan	MOL003759
Chuanshegan	MOL005916
Chuanxinlian	MOL000173
Chuanxinlian	MOL002928
Chuanxinlian	MOL008204
Chuanxinlian	MOL008209
Chuanxinlian	MOL008230
Chuanxinlian	MOL008239
Chuanxinlian	MOL008206
Chuanxinlian	MOL002932
Chuanxinlian	MOL008222
Chuanxinlian	MOL008228
Chuanxiong	MOL002135
Chuanxiong	MOL000433
Chuipencao	MOL000006
Chuipencao	MOL000098
Chuipencao	MOL000358
Chuipencao	MOL001792
Chuipencao	MOL000354
Chunpi	MOL000422
Chunpi	MOL000098
Chunpi	MOL000358
Chushiziu	MOL000546
Chushiziu	MOL000006
Chushiziu	MOL002773
Chushiziu	MOL000358
Congbai	MOL000422
Congbai	MOL000492
Dafengzi	MOL002773
Dafengzi	MOL000006
Dafengzi	MOL003044
Dafengzi	MOL008240
Dafengzi	MOL005573
Dafupi	MOL000073
Dafupi	MOL000004
Dahuang	MOL000358
Dahuang	MOL000471
Dahuang	MOL002281
Dahuang	MOL000096
Dahuang	MOL002235
Dahuang	MOL002268
Daidaihua	MOL004328
Daidaihua	MOL001798
Daidaihua	MOL005100
Daidaihua	MOL000569
Daji	MOL001735
Dandouchi	MOL008400
Danggui	MOL000358
Dangshen	MOL000006
Dangshen	MOL003896
Dangshen	MOL008400
Dangshen	MOL008411
Dangshen	MOL005321
Dangshen	MOL007059
Danshen	MOL000006
Danshen	MOL007154
Danshen	MOL002651
Danshen	MOL007041
Danshen	MOL007049
Danshen	MOL007050
Danshen	MOL007085
Danshen	MOL007093
Danshen	MOL007094
Danshen	MOL007098
Danshen	MOL007100
Danshen	MOL007105
Danshen	MOL007108
Danshen	MOL007111
Danshen	MOL007119
Danshen	MOL007121
Danshen	MOL007122
Danshen	MOL007124
Danshen	MOL007130
Danshen	MOL007132
Danshen	MOL007156
Danshen	MOL001601
Danshen	MOL000569
Danshen	MOL007048
Danshen	MOL007059
Danshen	MOL007061
Danshen	MOL007068
Danshen	MOL007069
Danshen	MOL007070
Danshen	MOL007081
Danshen	MOL007101
Danshen	MOL007127
Danshen	MOL007150
Danshen	MOL007151
Danshen	MOL007152
Danshen	MOL007125
Danshen	MOL007088
Daqingye	MOL000358
Daqingye	MOL001810
Daqingye	MOL002309
Daqingye	MOL002311
Daqingye	MOL002322
Daxueteng	MOL000358
Daxueteng	MOL007923
Daxueteng	MOL000096
Dazao	MOL002773
Dazao	MOL000098
Dazao	MOL000358
Dazao	MOL001454
Dazao	MOL000492
Dazao	MOL000096
Dazao	MOL012976
Dazao	MOL012992
Dazao	MOL001522
Dazao	MOL000627
Dazao	MOL000787
Dazaojia	MOL000098
Dazaojia	MOL000073
Dengxincao	MOL000006
Dengxincao	MOL006149
Dengxincao	MOL007898
Dengxincao	MOL007899
Dengxincao	MOL007917
Dengxincao	MOL007918
Dengxincao	MOL007904
Dengxincao	MOL007905
Dengxincao	MOL007915
Dengzhanxixin	MOL000006
Dengzhanxixin	MOL000098
Dengzhanxixin	MOL000422
Dengzhanxixin	MOL002714
Dengzhanxixin	MOL000392
Dengzhanxixin	MOL001040
Dengzhanxixin	MOL007963
Dengzhanxixin	MOL002712
Dengzhanxixin	MOL002914
Diercao	MOL000422
Diercao	MOL000098
Diercao	MOL000358
Diercao	MOL007879
Digupi	MOL001689
Digupi	MOL000358
Dijincao	MOL000422
Dijincao	MOL000098
Dijincao	MOL001002
Dijincao	MOL006331
Dinggongteng	MOL000217
Dingxiang	MOL000422
Dingxiang	MOL000098
Dingxiang	MOL000358
Dingxiang	MOL013219
Diyu	MOL000422
Diyu	MOL000098
Diyu	MOL000358
Diyu	MOL005858
Diyu	MOL005853
Dongchongxiacao	MOL000358
Dongchongxiacao	MOL001439
Dongguapi	MOL002773
Dongkuiguo	MOL000006
Dongkuiguo	MOL000098
Dongkuiguo	MOL000358
Doukou	MOL000006
Doukou	MOL000098
Doukou	MOL000224
Doukou	MOL000228
Doukou	MOL000235
Doukou	MOL000238
Doukou	MOL000258
Doukou	MOL000260
Doukou	MOL000230
Doukou	MOL000239
Doukou	MOL000242
Duanxueliu	MOL005849
Duanxueliu	MOL005100
Duhuo	MOL000358
Duhuo	MOL003608
Duhuo	MOL004792
Duhuo	MOL004777
Duhuo	MOL004778
Duhuo	MOL004780
Duzhong	MOL000422
Duzhong	MOL000098
Duzhong	MOL002773
Duzhong	MOL000358
Duzhong	MOL009031
Duzhong	MOL000073
Duzhong	MOL009029
Duzhong	MOL009053
Duzhong	MOL008240
Duzhong	MOL011604
Duzhong	MOL009055
Duzhong	MOL002058
Duzhong	MOL004367
Duzhong	MOL007059
Duzhong	MOL009009
Duzhong	MOL009015
Duzhong	MOL009047
Duzhongye	MOL000422
Duzhongye	MOL000098
Duzhongye	MOL000492
Ebushicao	MOL000098
Ebushicao	MOL005828
Ebushicao	MOL000358
Ebushicao	MOL011704
Ebushicao	MOL004961
Ercha	MOL000422
Ercha	MOL000098
Ercha	MOL000492
Ercha	MOL000073
Ercha	MOL008420
Ercha	MOL008432
Ercha	MOL002914
Ercha	MOL008421
Ercha	MOL008426
Ercha	MOL008428
Ercha	MOL008430
Fanbaicao	MOL000422
Fanbaicao	MOL000098
Fanbaicao	MOL000358
Fanbaicao	MOL000492
Fangfeng	MOL000173
Fangfeng	MOL000358
Fangfeng	MOL000011
Fangfeng	MOL011740
Fangfeng	MOL011747
Fangfeng	MOL011753
Fangfeng	MOL003588
Fangfeng	MOL013077
Fangfeng	MOL002644
Fangji	MOL000358
Fangji	MOL002341
Fanxieye	MOL000422
Fanxieye	MOL002268
Fenbixie	MOL000546
Fengweicao	MOL000006
Fengweicao	MOL000098
Fengxiantougucao	MOL000422
Fengxiantougucao	MOL000098
Fengxiantougucao	MOL000358
Fengxiantougucao	MOL001004
Fengxiantougucao	MOL004798
Fengyancao	MOL000422
Fengyancao	MOL000098
Fengyancao	MOL000358
Fengyancao	MOL003283
Foshou	MOL013253
Foshou	MOL002881
Foshou	MOL002917
Fupenzi	MOL000422
Fupenzi	MOL000098
Fupenzi	MOL000358
Fupenzi	MOL001002
Fuping	MOL002773
Fuping	MOL000006
Fuping	MOL000358
Fuping	MOL002322
Fuzi	MOL002398
Fuzi	MOL002388
Gancao	MOL000422
Gancao	MOL004328
Gancao	MOL000098
Gancao	MOL000497
Gancao	MOL001792
Gancao	MOL002311
Gancao	MOL002565
Gancao	MOL000354
Gancao	MOL003656
Gancao	MOL003896
Gancao	MOL000392
Gancao	MOL000417
Gancao	MOL004805
Gancao	MOL004806
Gancao	MOL004808
Gancao	MOL004810
Gancao	MOL004811
Gancao	MOL004814
Gancao	MOL004815
Gancao	MOL004820
Gancao	MOL004824
Gancao	MOL004827
Gancao	MOL004828
Gancao	MOL004829
Gancao	MOL004833
Gancao	MOL004835
Gancao	MOL004838
Gancao	MOL004841
Gancao	MOL004848
Gancao	MOL004849
Gancao	MOL004855
Gancao	MOL004856
Gancao	MOL004857
Gancao	MOL004863
Gancao	MOL004864
Gancao	MOL004879
Gancao	MOL004882
Gancao	MOL004883
Gancao	MOL004884
Gancao	MOL004885
Gancao	MOL004891
Gancao	MOL004898
Gancao	MOL004904
Gancao	MOL004907
Gancao	MOL004908
Gancao	MOL004910
Gancao	MOL004911
Gancao	MOL004912
Gancao	MOL004913
Gancao	MOL004914
Gancao	MOL004915
Gancao	MOL004935
Gancao	MOL004941
Gancao	MOL004945
Gancao	MOL004948
Gancao	MOL004949
Gancao	MOL004957
Gancao	MOL004959
Gancao	MOL004961
Gancao	MOL004966
Gancao	MOL004974
Gancao	MOL004978
Gancao	MOL004980
Gancao	MOL004988
Gancao	MOL004989
Gancao	MOL004990
Gancao	MOL004991
Gancao	MOL004993
Gancao	MOL000500
Gancao	MOL005000
Gancao	MOL005001
Gancao	MOL005003
Gancao	MOL005007
Gancao	MOL005008
Gancao	MOL005012
Gancao	MOL005016
Gancao	MOL005017
Gancao	MOL005018
Gancao	MOL005020
Gancao	MOL001484
Gancao	MOL000239
Gancao	MOL004866
Ganjiang	MOL000358
Ganjiang	MOL002514
Gansong	MOL001689
Gansong	MOL001040
Gansong	MOL007088
Gansui	MOL002587
Gaoliangjiang	MOL000422
Gaoliangjiang	MOL000098
Gaoliangjiang	MOL002563
Gaoliangjiang	MOL000358
Gaoliangjiang	MOL002544
Gaoliangjiang	MOL002554
Gaoliangjiang	MOL002556
Gaoliangjiang	MOL002565
Gaoliangjiang	MOL000354
Gaoliangjiang	MOL002543
Gegen	MOL000358
Gegen	MOL000392
Gegen	MOL002959
Gehua	MOL000422
Gehua	MOL000098
Gehua	MOL000358
Gehua	MOL011793
Gehua	MOL000392
Gehua	MOL005916
Gehua	MOL008400
Gehua	MOL000468
Gehua	MOL001792
Gehua	MOL002959
Gehua	MOL004957
Gehua	MOL012976
Gehua	MOL013305
Gonglaomu	MOL000358
Gonglaomu	MOL013005
Gonglaomu	MOL001458
Gonglaomu	MOL000785
Gouguye	MOL000422
Gouguye	MOL000098
Gouguye	MOL000358
Gouguye	MOL000354
Gouguye	MOL000392
Gouguye	MOL007245
Gouqizi	MOL000098
Gouqizi	MOL000358
Gouqizi	MOL008400
Gouqizi	MOL006209
Gouqizi	MOL009646
Gouteng	MOL000422
Gouteng	MOL000098
Gouteng	MOL000358
Gouteng	MOL000073
Gouteng	MOL008463
Gouteng	MOL008467
Gouteng	MOL008468
Gouteng	MOL008470
Gouteng	MOL008475
Gouteng	MOL008481
Gouteng	MOL008484
Gouteng	MOL008456
Gouteng	MOL008457
Gouteng	MOL008458
Gouteng	MOL008460
Gouteng	MOL008465
Gouteng	MOL008469
Gouteng	MOL008471
Gouteng	MOL008472
Gouteng	MOL008473
Gouteng	MOL008474
Gouteng	MOL008476
Gouteng	MOL008477
Gouteng	MOL008478
Gouteng	MOL008482
Gouteng	MOL008487
Gouteng	MOL008488
Gouteng	MOL008489
Gouteng	MOL008490
Gouteng	MOL008635
Guadi	MOL000546
Gualou	MOL002881
Gualou	MOL005530
Guanghuoxiang	MOL000098
Guanghuoxiang	MOL005916
Guanghuoxiang	MOL005921
Guanghuoxiang	MOL005573
Guanghuoxiang	MOL005911
Guanghuoxiang	MOL005918
Guangzao	MOL000422
Guangzao	MOL004328
Guangzao	MOL000098
Guangzao	MOL000358
Guangzao	MOL001002
Guangzao	MOL001040
Guangzao	MOL000096
Guangzao	MOL001736
Guanhuangbo	MOL000173
Guanhuangbo	MOL002714
Guanhuangbo	MOL000098
Guanhuangbo	MOL000358
Guanhuangbo	MOL001131
Guanhuangbo	MOL001454
Guanhuangbo	MOL001458
Guanhuangbo	MOL002894
Guanhuangbo	MOL006397
Guanhuangbo	MOL006422
Guanhuangbo	MOL000785
Guanhuangbo	MOL006421
Guanhuangbo	MOL001455
Guanhuangbo	MOL006380
Guanhuangbo	MOL006417
Guanhuangbo	MOL006419
Guanyejinsitao	MOL000422
Guanyejinsitao	MOL000006
Guanyejinsitao	MOL000098
Guanyejinsitao	MOL000492
Guanyejinsitao	MOL000073
Guanzhong	MOL000422
Guanzhong	MOL001040
Guanzhong	MOL002605
Guijianyu	MOL000422
Guijianyu	MOL000098
Guijianyu	MOL000358
Guijianyu	MOL001040
Guijianyu	MOL005100
Guizhencao	MOL000006
Guizhencao	MOL000098
Guizhencao	MOL006438
Guizhencao	MOL006442
Guizhi	MOL000358
Guizhi	MOL000492
Guizhi	MOL000073
Guizhi	MOL001736
Guizhi	MOL004576
Gujingcao	MOL000098
Gujingcao	MOL002281
Gujingcao	MOL006428
Gujingcao	MOL001735
Gujingcao	MOL002721
Gujingcao	MOL004112
Gusuibu	MOL000422
Gusuibu	MOL004328
Gusuibu	MOL000006
Gusuibu	MOL000358
Gusuibu	MOL001040
Gusuibu	MOL001978
Gusuibu	MOL000492
Gusuibu	MOL009091
Gusuibu	MOL002914
Gusuibu	MOL005190
Gusuibu	MOL000569
Gusuibu	MOL009078
Haifengteng	MOL000332
Haifengteng	MOL000313
Haifengteng	MOL000314
Haifengteng	MOL000321
Haifengteng	MOL000334
Haifengteng	MOL000336
Haifengteng	MOL000308
Haifengteng	MOL000312
Haifengteng	MOL000318
Haifengteng	MOL000320
Haifengteng	MOL000322
Haifengteng	MOL000323
Haifengteng	MOL000328
Haijinsha	MOL000422
Haijinsha	MOL001689
Haijinsha	MOL000358
Haijinsha	MOL002881
Haitongpi	MOL000448
Haitongpi	MOL000456
Haitongpi	MOL000457
Haitongpi	MOL000451
Haitongpi	MOL000453
Haitongpi	MOL000455
Haizao	MOL000098
Haoben	MOL000358
Heidou	MOL000358
Heidou	MOL000433
Heidou	MOL004798
Heizhima	MOL000492
Heizhima	MOL009830
Heizhima	MOL000433
Heizhima	MOL009847
Hetaoren	MOL001002
Heye	MOL000098
Heye	MOL000422
Heye	MOL000354
Heye	MOL000073
Heye	MOL000096
Heye	MOL007206
Heye	MOL007207
Heye	MOL007210
Heye	MOL007214
Heye	MOL007217
Hezi	MOL009135
Hezi	MOL009137
Hezi	MOL001002
Hezi	MOL009149
Honghua	MOL002714
Honghua	MOL002773
Honghua	MOL000422
Honghua	MOL000006
Honghua	MOL000098
Honghua	MOL000358
Honghua	MOL002695
Honghua	MOL002712
Honghua	MOL002717
Honghua	MOL002721
Honghua	MOL002757
Hongqi	MOL004328
Hongqi	MOL000098
Hongqi	MOL000358
Hongqi	MOL011076
Hongqi	MOL011078
Hongqi	MOL001792
Hongqi	MOL000392
Hongqi	MOL000417
Hongqi	MOL004941
Hongqi	MOL000500
Hongqi	MOL005575
Hongshen	MOL000358
Hongshen	MOL005344
Houpo	MOL005970
Houpo	MOL005980
Huaihua	MOL000422
Huaihua	MOL000098
Huaihua	MOL000358
Huaihua	MOL000354
Huaijiao	MOL002714
Huaijiao	MOL000422
Huaijiao	MOL000098
Huaijiao	MOL005944
Huaijiao	MOL003627
Huajiao	MOL000098
Huajiao	MOL000358
Huajiao	MOL013271
Huajiao	MOL002663
Huajiao	MOL002881
Huajuhong	MOL004328
Huajuhong	MOL000358
Huajuhong	MOL005828
Huajuhong	MOL013277
Huajuhong	MOL005849
Huajuhong	MOL013279
Huajuhong	MOL001798
Huajuhong	MOL001803
Huangbo	MOL000098
Huangbo	MOL000358
Huangbo	MOL001454
Huangbo	MOL001458
Huangbo	MOL002651
Huangbo	MOL002668
Huangbo	MOL000785
Huangbo	MOL001131
Huangbo	MOL002894
Huangbo	MOL006422
Huangbo	MOL002641
Huangbo	MOL002644
Huangbo	MOL002663
Huangbo	MOL002670
Huangbo	MOL000787
Huangbo	MOL000790
Huangbo	MOL001455
Huangbo	MOL002662
Huangjing	MOL002714
Huangjing	MOL000546
Huangjing	MOL000358
Huangjing	MOL001792
Huangjing	MOL002959
Huangjing	MOL004941
Huangjing	MOL006331
Huanglian	MOL000098
Huanglian	MOL001454
Huanglian	MOL002894
Huanglian	MOL002897
Huanglian	MOL000785
Huanglian	MOL001458
Huanglian	MOL002668
Huanglian	MOL002903
Huanglian	MOL002904
Huangqi	MOL000422
Huangqi	MOL000098
Huangqi	MOL000354
Huangqi	MOL000371
Huangqi	MOL000378
Huangqi	MOL000380
Huangqi	MOL000392
Huangqi	MOL000417
Huangqi	MOL000433
Huangqi	MOL000239
Huangqi	MOL000387
Huangqi	MOL000442
Huangqin	MOL000173
Huangqin	MOL002714
Huangqin	MOL001689
Huangqin	MOL002928
Huangqin	MOL000358
Huangqin	MOL000228
Huangqin	MOL002933
Huangqin	MOL002934
Huangqin	MOL000073
Huangqin	MOL001458
Huangqin	MOL002897
Huangqin	MOL008206
Huangqin	MOL002909
Huangqin	MOL002910
Huangqin	MOL002913
Huangqin	MOL002914
Huangqin	MOL002915
Huangqin	MOL002917
Huangqin	MOL002925
Huangqin	MOL002927
Huangqin	MOL002932
Huangqin	MOL002937
Huangqin	MOL000525
Huangqin	MOL000552
Huangqin	MOL012245
Huangqin	MOL012246
Huangqin	MOL012266
Huangyaozi	MOL000422
Huangyaozi	MOL000546
Huangyaozi	MOL000098
Huangyaozi	MOL000358
Huangyaozi	MOL000073
Huangyaozi	MOL000096
Huangyaozi	MOL009772
Huangyaozi	MOL000239
Huashengyi	MOL000006
Huashengyi	MOL000358
Huashengyi	MOL003044
Huashengyi	MOL003398
Huashengyi	MOL002914
Huashengyi	MOL010489
Huashengyi	MOL005983
Huercao	MOL000098
Huercao	MOL000492
Huhuanglian	MOL000358
Huhuanglian	MOL002796
Huhuanglian	MOL002823
Hujiao	MOL002848
Hujiao	MOL002864
Hujiao	MOL000483
Hujisheng	MOL000358
Hujisheng	MOL000351
Hujisheng	MOL000354
Hujisheng	MOL000338
Huluba	MOL000422
Huluba	MOL000546
Huluba	MOL000006
Huluba	MOL000098
Huluba	MOL000358
Huluba	MOL000392
Huluba	MOL000417
Huluba	MOL003769
Huluba	MOL002322
Huomaren	MOL000006
Huomaren	MOL001439
Huomaren	MOL000483
Huzhang	MOL000006
Huzhang	MOL000098
Huzhang	MOL000358
Huzhang	MOL013287
Huzhang	MOL000492
Huzhang	MOL013281
Huzhang	MOL002268
Jianghuang	MOL000493
Jiangxiang	MOL000358
Jiangxiang	MOL001040
Jiangxiang	MOL001792
Jiangxiang	MOL000228
Jiangxiang	MOL002565
Jiangxiang	MOL002938
Jiangxiang	MOL002940
Jiangxiang	MOL002941
Jiangxiang	MOL002950
Jiangxiang	MOL002957
Jiangxiang	MOL002959
Jiangxiang	MOL002961
Jiangxiang	MOL002962
Jiangxiang	MOL002981
Jiangxiang	MOL002985
Jiangxiang	MOL002989
Jiangxiang	MOL002990
Jiangxiang	MOL002991
Jiangxiang	MOL002996
Jiangxiang	MOL002999
Jiangxiang	MOL003001
Jiangxiang	MOL003002
Jiangxiang	MOL003003
Jiangxiang	MOL000380
Jiangxiang	MOL000392
Jiangxiang	MOL002963
Jiangxiang	MOL002914
Jiangxiang	MOL002966
Jiangxiang	MOL002975
Jiangxiang	MOL003000
Jiaoguolan	MOL000098
Jiaoguolan	MOL000351
Jiaoguolan	MOL000338
Jicai	MOL002773
Jicai	MOL013302
Jicai	MOL013306
Jicai	MOL001697
Jicai	MOL004564
Jicai	MOL013296
Jicai	MOL013300
Jicai	MOL013305
Jicai	MOL002881
Jicai	MOL008488
Jiegeng	MOL000006
Jiegeng	MOL001689
Jiegeng	MOL004580
Jiezi	MOL001697
Jiguanhua	MOL000006
Jiguanhua	MOL000354
Jiguanhua	MOL006078
Jiguanhua	MOL006081
Jigucao	MOL000358
Jigucao	MOL002975
Jili	MOL000422
Jili	MOL000354
Jili	MOL000483
Jindenglong	MOL000006
Jindenglong	MOL000358
Jinfeicao	MOL000006
Jinfeicao	MOL000098
Jinfeicao	MOL000358
Jinfeicao	MOL002721
Jinfeicao	MOL004112
Jingdaji	MOL010586
Jingdaji	MOL003217
Jingdaji	MOL003542
Jingdaji	MOL001484
Jingjie	MOL000006
Jingjie	MOL000098
Jingjie	MOL000358
Jingjie	MOL011856
Jingjie	MOL002881
Jingjie	MOL005100
Jingjiesui	MOL000006
Jingjiesui	MOL001689
Jingjiesui	MOL002341
Jinguolan	MOL006447
Jinguolan	MOL000785
Jinguolan	MOL006443
Jinlianhua	MOL000098
Jinlianhua	MOL001689
Jinlianhua	MOL000358
Jinlianhua	MOL007274
Jinqiancao	MOL000422
Jinqiancao	MOL000098
Jinqiancao	MOL001689
Jinqiancao	MOL000354
Jinqiancao	MOL000073
Jinqiancao	MOL002341
Jinqiaomai	MOL000098
Jinqiaomai	MOL000006
Jinqiaomai	MOL000358
Jinqiaomai	MOL000354
Jinqiaomai	MOL000492
Jinqiaomai	MOL000073
Jinqiaomai	MOL000096
Jinqiaomai	MOL002914
Jinqiaomai	MOL000004
Jinqiaomai	MOL000569
Jinqiaomai	MOL000631
Jinqiaomai	MOL007280
Jinqiaomai	MOL007301
Jintiansanqi	MOL000358
Jinyingzi	MOL000422
Jinyingzi	MOL000098
Jinyingzi	MOL000358
Jinyingzi	MOL008628
Jinyinhua	MOL002773
Jinyinhua	MOL000422
Jinyinhua	MOL000006
Jinyinhua	MOL000098
Jinyinhua	MOL000358
Jinyinhua	MOL003014
Jinyinhua	MOL003044
Jinyinhua	MOL003095
Jinyinhua	MOL003111
Jinyinhua	MOL002914
Jinzhanjuhua	MOL000098
Jinzhanjuhua	MOL000354
Jishiteng	MOL000422
Jishiteng	MOL000098
Jishiteng	MOL001689
Jishiteng	MOL000358
Jishiteng	MOL010606
Jishiteng	MOL001004
Jishiteng	MOL004798
Jiucaizi	MOL000358
Jixingzi	MOL000422
Jixingzi	MOL000098
Jixingzi	MOL000358
Jixuecao	MOL000098
Jixueteng	MOL000006
Jixueteng	MOL000358
Jixueteng	MOL000497
Jixueteng	MOL000471
Jixueteng	MOL000392
Jixueteng	MOL000417
Jixueteng	MOL000468
Jixueteng	MOL000492
Jixueteng	MOL000500
Jixueteng	MOL000502
Jixueteng	MOL000507
Jixueteng	MOL000490
Jixueteng	MOL000483
Jixueteng	MOL000493
Jixueteng	MOL000501
Jixueteng	MOL000503
Juanbai	MOL005989
Juemingzi	MOL000471
Juemingzi	MOL002281
Juemingzi	MOL006482
Juemingzi	MOL002268
Juemingzi	MOL006486
Juemingzi	MOL006489
Juhong	MOL004328
Juhong	MOL000358
Juhong	MOL001040
Juhong	MOL005849
Juhong	MOL013332
Juhong	MOL001798
Juhua	MOL000422
Juhua	MOL000006
Juhua	MOL000098
Juhua	MOL004328
Juhua	MOL001689
Juhua	MOL000358
Juhua	MOL003044
Juhua	MOL000354
Juhua	MOL005229
Juhua	MOL005100
Juhua	MOL001733
Juhua	MOL002881
Juju	MOL000006
Juju	MOL000358
Juju	MOL005220
Juju	MOL008539
Juju	MOL004798
Juju	MOL008537
Juju	MOL008550
Juluo	MOL005100
Juye	MOL005100
Kuandonghua	MOL000422
Kuandonghua	MOL000098
Kuandonghua	MOL000358
Kudiding	MOL001458
Kudiding	MOL001463
Kudiding	MOL008646
Kudiding	MOL000217
Kudiding	MOL004763
Kudiding	MOL000787
Kudiding	MOL000791
Kudiding	MOL008634
Kudiding	MOL008635
Kudiding	MOL008637
Kudiding	MOL008642
Kudiding	MOL008645
Kudingcha	MOL000422
Kudingcha	MOL000098
Kudingcha	MOL000358
Kudingcha	MOL000492
Kulianpi	MOL000358
Kulianpi	MOL010629
Kulianzi	MOL000358
Kulianzi	MOL010662
Kunbu	MOL010616
Kunbu	MOL001439
Kushen	MOL000006
Kushen	MOL000098
Kushen	MOL005944
Kushen	MOL001040
Kushen	MOL003542
Kushen	MOL003673
Kushen	MOL000392
Kushen	MOL004941
Kushen	MOL006596
Kushen	MOL006604
Kushen	MOL006613
Kushen	MOL006626
Kushen	MOL000456
Kushen	MOL001484
Kushen	MOL003648
Kushen	MOL004580
Kushen	MOL005100
Kushen	MOL006620
Kushen	MOL006630
Kushen	MOL003627
Kushen	MOL003680
Kuxingren	MOL000492
Kuxingren	MOL002311
Kuxingren	MOL004841
Kuxingren	MOL004908
Kuxingren	MOL005017
Kuxingren	MOL007207
Kuxingren	MOL012922
Lajiao	MOL002773
Lajiao	MOL000433
Laoguancao	MOL000422
Laoguancao	MOL000006
Laoguancao	MOL000098
Laoguancao	MOL001002
Leigongteng	MOL000422
Leigongteng	MOL003187
Leigongteng	MOL000358
Leigongteng	MOL005828
Leigongteng	MOL003199
Leigongteng	MOL003217
Leigongteng	MOL003283
Leigongteng	MOL009386
Leigongteng	MOL003182
Leigongteng	MOL003184
Leigongteng	MOL003185
Leigongteng	MOL003196
Leigongteng	MOL003231
Leigongteng	MOL002058
Leigongteng	MOL004443
Lianfang	MOL000098
Liangmianzhen	MOL000358
Liangmianzhen	MOL001458
Liangmianzhen	MOL001461
Liangmianzhen	MOL005103
Liangmianzhen	MOL005107
Liangmianzhen	MOL002644
Liangmianzhen	MOL002663
Liangmianzhen	MOL002881
Liangmianzhen	MOL005100
Liangtoujian	MOL000546
Liangtoujian	MOL000548
Lianqiancao	MOL000422
Lianqiancao	MOL000006
Lianqiancao	MOL000098
Lianqiancao	MOL001689
Lianqiancao	MOL000358
Lianqiao	MOL000173
Lianqiao	MOL000422
Lianqiao	MOL000006
Lianqiao	MOL000098
Lianqiao	MOL000358
Lianqiao	MOL003283
Lianqiao	MOL003290
Lianqiao	MOL003295
Lianqiao	MOL003306
Lianqiao	MOL003308
Lianqiao	MOL003322
Lianqiao	MOL003330
Lianqiao	MOL003370
Lianqiao	MOL000522
Lianqiao	MOL000791
Lianxu	MOL000422
Lianxu	MOL000006
Lianxu	MOL000098
Lianzixin	MOL000006
Lianzixin	MOL000098
Lianzixin	MOL009160
Lianzixin	MOL007206
Lianzixin	MOL009156
Lianzixin	MOL009167
Liaodaqingye	MOL000422
Liaodaqingye	MOL000358
Liaodaqingye	MOL001782
Liaodaqingye	MOL001833
Liaodaqingye	MOL002311
Liaodaqingye	MOL001516
Liaogewanggen	MOL000358
Liaogewanggen	MOL011124
Liaogewanggen	MOL001735
Liaogewanggen	MOL005573
Liaogewanggen	MOL006078
Liaogewanggen	MOL006235
Linglingxiang	MOL000422
Lingxiaohua	MOL000358
Lingzhi	MOL000358
Lizhihe	MOL000098
Lizhihe	MOL000358
Lizhihe	MOL000073
Longdan	MOL000422
Longdan	MOL003155
Longdan	MOL003152
Longdan	MOL003170
Longdan	MOL002322
Longkui	MOL002773
Longkui	MOL000546
Longkui	MOL000098
Longkui	MOL002058
Loulu	MOL000358
Loulu	MOL001792
Luhui	MOL002773
Luhui	MOL000098
Luhui	MOL001439
Luhui	MOL000471
Lulutong	MOL000358
Lulutong	MOL000517
Lulutong	MOL000519
Luobumaye	MOL000422
Luobumaye	MOL000006
Luobumaye	MOL000492
Luobumaye	MOL000073
Luobumaye	MOL000004
Luohanguo	MOL000422
Luohanguo	MOL000358
Luohanguo	MOL009295
Luoshiteng	MOL000006
Luoshiteng	MOL000522
Luoshiteng	MOL000525
Luoshiteng	MOL000527
Luoshiteng	MOL000533
Luxiancao	MOL000422
Luxiancao	MOL000098
Luxiancao	MOL000358
Luxiancao	MOL000073
Luxiancao	MOL000552
Luxiancao	MOL000569
Lvcao	MOL000006
Lvcao	MOL000358
Lvcao	MOL000569
Lvcao	MOL007336
Lvdou	MOL002773
Lvdou	MOL007336
Mabiancao	MOL000422
Mabiancao	MOL000006
Mabiancao	MOL002773
Mabiancao	MOL000098
Mabiancao	MOL000358
Mabiancao	MOL002933
Mabiancao	MOL005229
Mabiancao	MOL002881
Mabiancao	MOL008752
Mabo	MOL000358
Machixian	MOL002773
Machixian	MOL000422
Machixian	MOL000006
Machixian	MOL000098
Machixian	MOL000358
Machixian	MOL001439
Machixian	MOL005100
Madouling	MOL000358
Madouling	MOL010799
Madouling	MOL010804
Madouling	MOL012391
Madouling	MOL012393
Mahuang	MOL000422
Mahuang	MOL000098
Mahuang	MOL000006
Mahuang	MOL004328
Mahuang	MOL000358
Mahuang	MOL010788
Mahuang	MOL000492
Mahuang	MOL002823
Mahuang	MOL010489
Mahuang	MOL004798
Mahuang	MOL002881
Mahuang	MOL004576
Mahuang	MOL005190
Mahuang	MOL005573
Mahuang	MOL007214
Mahuanggen	MOL000422
Mahuanggen	MOL004328
Mahuanggen	MOL000098
Mahuanggen	MOL000358
Mahuanggen	MOL000492
Mahuanggen	MOL004576
Mahuanggen	MOL005190
Maiya	MOL000006
Maiya	MOL000358
Maiya	MOL010857
Maiya	MOL010864
Maiya	MOL000492
Maiya	MOL000073
Maiya	MOL000433
Maiya	MOL004798
Maiya	MOL000569
Maiya	MOL002322
Manjingzi	MOL000422
Manjingzi	MOL000006
Manjingzi	MOL000098
Manjingzi	MOL011938
Manjingzi	MOL011940
Manjingzi	MOL005229
Manjingzi	MOL007274
Manjingzi	MOL005100
Manjingzi	MOL004576
Manshanhong	MOL000422
Manshanhong	MOL000098
Manshanhong	MOL000358
Manshanhong	MOL011969
Manshanhong	MOL012421
Manshanhong	MOL012427
Manshanhong	MOL012432
Manshanhong	MOL012444
Manshanhong	MOL001736
Manshanhong	MOL002914
Manshanhong	MOL004020
Manshanhong	MOL004093
Maoyancao	MOL000422
Maoyancao	MOL004328
Maoyancao	MOL000098
Maoyancao	MOL010161
Maozhaocao	MOL000358
Maozhaocao	MOL000242
Maqianzi	MOL001040
Maqianzi	MOL003411
Maqianzi	MOL000492
Maweilian	MOL000358
Maweilian	MOL001454
Maweilian	MOL001458
Maweilian	MOL006422
Maweilian	MOL006447
Maweilian	MOL000785
Maweilian	MOL008815
Maweilian	MOL001460
Maweilian	MOL002904
Maweilian	MOL000787
Maweilian	MOL008792
Maweilian	MOL008793
Meiguihua	MOL002773
Meiguihua	MOL000098
Meiguihua	MOL000358
Meiguihua	MOL008046
Meiguihua	MOL006209
Mianbixie	MOL000546
Mihoutaogen	MOL000098
Mihoutaogen	MOL000358
Mihoutaogen	MOL000471
Mihoutaogen	MOL000492
Mihoutaogen	MOL000073
Mimenghua	MOL000006
Mimenghua	MOL001689
Mohanlian	MOL000006
Mohanlian	MOL000098
Mohanlian	MOL001689
Mohanlian	MOL003389
Mohanlian	MOL003398
Mohanlian	MOL003404
Mohanlian	MOL003402
Mohanlian	MOL002975
Mohanlian	MOL003378
Moyao	MOL000098
Moyao	MOL000358
Moyao	MOL001002
Moyao	MOL001040
Moyao	MOL001126
Moyao	MOL001131
Moyao	MOL000490
Moyao	MOL001004
Moyao	MOL001026
Moyao	MOL001138
Mubiezi	MOL000358
Mubiezi	MOL012375
Mudanpi	MOL000422
Mudanpi	MOL000098
Mudanpi	MOL000492
Mudanpi	MOL007374
Mugau	MOL000098
Mugau	MOL000073
Muhudie	MOL000173
Muhudie	MOL002714
Muhudie	MOL000098
Muhudie	MOL002928
Muhudie	MOL000358
Muhudie	MOL000471
Muhudie	MOL001002
Muhudie	MOL003044
Muhudie	MOL012101
Muhudie	MOL012108
Muhudie	MOL001735
Muhudie	MOL004004
Mujingzi	MOL000358
Mumianhua	MOL000006
Mumianhua	MOL000098
Mumianhua	MOL000358
Mumianhua	MOL007245
Mumianhua	MOL002341
Mutong	MOL000358
Mutong	MOL010799
Mutong	MOL010804
Mutouhui	MOL000098
Muzei	MOL000422
Muzei	MOL000006
Muzei	MOL000098
Muzei	MOL000358
Muzei	MOL002823
Muzei	MOL004020
Nanheshi	MOL000006
Nanshashen	MOL000358
Nanshetengguo	MOL000422
Nanshetengguo	MOL000098
Nanshetengguo	MOL000358
Nanshetengguo	MOL000492
Nanshetengguo	MOL000073
Naoyanghua	MOL000422
Naoyanghua	MOL000098
Naoyanghua	MOL000354
Nawuweizi	MOL009213
Niubangzi	MOL000422
[truncated: 819 more rows]
