# Supplementary material for: Ferroptosis regulation by traditional chinese medicine for ischemic stroke intervention based on network pharmacology and data mining
Source: PLoS One. 2025 Apr 16;20(4):e0321751. doi: 10.1371/journal.pone.0321751 (PMC12002469; doi:10.1371/journal.pone.0321751)
Supplement: S1 File — (ZIP) [file pone.0321751.s001.zip › 靶点_小分子_中药/靶点小分子中药/Akt1对应小分子.xlsx]

## Sheet: Sheet1
Aidicha	MOL000422	Akt1
Aidicha	MOL000098	Akt1
Aiye	MOL000098	Akt1
Baibiandou	MOL002773	Akt1
Baiguo	MOL002773	Akt1
Baiguo	MOL000422	Akt1
Baiguo	MOL006821	Akt1
Baiguo	MOL000098	Akt1
Baihuasheshecao	MOL000098	Akt1
Baijiangcao	MOL000422	Akt1
Baijiangcao	MOL000006	Akt1
Baijiangcao	MOL000098	Akt1
Bailian	MOL000098	Akt1
Baimaoxiakucao	MOL000006	Akt1
Baishao	MOL000422	Akt1
Baixianpi	MOL000173	Akt1
Baixianpi	MOL000006	Akt1
Baixianpi	MOL000098	Akt1
Bajiaohuixiang	MOL000006	Akt1
Bajiaohuixiang	MOL000422	Akt1
Bajiaohuixiang	MOL000098	Akt1
Bajiaolian	MOL000422	Akt1
Bajiaolian	MOL000098	Akt1
Banbianlian	MOL000422	Akt1
Banbianlian	MOL000006	Akt1
Banbianlian	MOL000098	Akt1
Banxia	MOL002714	Akt1
Banzhilian	MOL000173	Akt1
Banzhilian	MOL002714	Akt1
Banzhilian	MOL000006	Akt1
Banzhilian	MOL000098	Akt1
Baqia	MOL000546	Akt1
Beiliujinu	MOL000006	Akt1
Beishashen	MOL000098	Akt1
Biandouhua	MOL000006	Akt1
Bianxu	MOL000422	Akt1
Bianxu	MOL000006	Akt1
Bianxu	MOL000098	Akt1
Bichengqie	MOL000098	Akt1
Bohe	MOL004328	Akt1
Bohe	MOL000006	Akt1
Buzhaye	MOL000422	Akt1
Buzhaye	MOL000098	Akt1
Cangzhu	MOL000173	Akt1
Cansha	MOL002773	Akt1
Caoguo	MOL000098	Akt1
Cebaiye	MOL000422	Akt1
Cebaiye	MOL000098	Akt1
Chaihu	MOL000422	Akt1
Chaihu	MOL000098	Akt1
Chenpi	MOL004328	Akt1
Chenxiang	MOL000098	Akt1
Cheqiancao	MOL002714	Akt1
Cheqiancao	MOL000006	Akt1
Cheqianzi	MOL000098	Akt1
Chishao	MOL002714	Akt1
Chuanlianzi	MOL000098	Akt1
Chuanniuxi	MOL000098	Akt1
Chuanxinlian	MOL000173	Akt1
Chuipencao	MOL000006	Akt1
Chuipencao	MOL000098	Akt1
Chunpi	MOL000422	Akt1
Chunpi	MOL000098	Akt1
Chushiziu	MOL000546	Akt1
Chushiziu	MOL000006	Akt1
Chushiziu	MOL002773	Akt1
Congbai	MOL000422	Akt1
Dafengzi	MOL002773	Akt1
Dafengzi	MOL000006	Akt1
Daidaihua	MOL004328	Akt1
Dangshen	MOL000006	Akt1
Danshen	MOL000006	Akt1
Dazaojia	MOL000098	Akt1
Dazao	MOL002773	Akt1
Dazao	MOL000098	Akt1
Dengxincao	MOL000006	Akt1
Dengzhanxixin	MOL000006	Akt1
Dengzhanxixin	MOL000098	Akt1
Dengzhanxixin	MOL000422	Akt1
Dengzhanxixin	MOL002714	Akt1
Diercao	MOL000422	Akt1
Diercao	MOL000098	Akt1
Dijincao	MOL000422	Akt1
Dijincao	MOL000098	Akt1
Dingxiang	MOL000422	Akt1
Dingxiang	MOL000098	Akt1
Diyu	MOL000422	Akt1
Diyu	MOL000098	Akt1
Dongguapi	MOL002773	Akt1
Dongkuiguo	MOL000006	Akt1
Dongkuiguo	MOL000098	Akt1
Doukou	MOL000006	Akt1
Doukou	MOL000098	Akt1
Duzhongye	MOL000422	Akt1
Duzhongye	MOL000098	Akt1
Duzhong	MOL000422	Akt1
Duzhong	MOL000098	Akt1
Duzhong	MOL002773	Akt1
Ebushicao	MOL000098	Akt1
Ercha	MOL000422	Akt1
Ercha	MOL000098	Akt1
Fanbaicao	MOL000422	Akt1
Fanbaicao	MOL000098	Akt1
Fangfeng	MOL000173	Akt1
Fanxieye	MOL000422	Akt1
Fenbixie	MOL000546	Akt1
Fengweicao	MOL000006	Akt1
Fengweicao	MOL000098	Akt1
Fengxiantougucao	MOL000422	Akt1
Fengxiantougucao	MOL000098	Akt1
Fengyancao	MOL000422	Akt1
Fengyancao	MOL000098	Akt1
Fupenzi	MOL000422	Akt1
Fupenzi	MOL000098	Akt1
Fuping	MOL002773	Akt1
Fuping	MOL000006	Akt1
Fuping	MOL000006	Akt1
Gancao	MOL000422	Akt1
Gancao	MOL004328	Akt1
Gancao	MOL000098	Akt1
Gaoliangjiang	MOL000422	Akt1
Gaoliangjiang	MOL000098	Akt1
Gehua	MOL000422	Akt1
Gehua	MOL000098	Akt1
Gouguye	MOL000422	Akt1
Gouguye	MOL000098	Akt1
Gouqizi	MOL000098	Akt1
Gouteng	MOL000422	Akt1
Gouteng	MOL000098	Akt1
Guadi	MOL000546	Akt1
Guanghuoxiang	MOL000098	Akt1
Guangzao	MOL000422	Akt1
Guangzao	MOL004328	Akt1
Guangzao	MOL000098	Akt1
Guanhuangbo	MOL000173	Akt1
Guanhuangbo	MOL002714	Akt1
Guanhuangbo	MOL000098	Akt1
Guanyejinsitao	MOL000422	Akt1
Guanyejinsitao	MOL000006	Akt1
Guanyejinsitao	MOL000098	Akt1
Guanzhong	MOL000422	Akt1
Guijianyu	MOL000422	Akt1
Guijianyu	MOL000098	Akt1
Guizhencao	MOL000006	Akt1
Guizhencao	MOL000098	Akt1
Gujingcao	MOL000098	Akt1
Gusuibu	MOL000422	Akt1
Gusuibu	MOL004328	Akt1
Gusuibu	MOL000006	Akt1
Haijinsha	MOL000422	Akt1
Haizao	MOL000098	Akt1
Heye	MOL000098	Akt1
Heye	MOL000422	Akt1
Honghua	MOL002714	Akt1
Honghua	MOL002773	Akt1
Honghua	MOL000422	Akt1
Honghua	MOL000006	Akt1
Honghua	MOL000098	Akt1
Hongqi	MOL004328	Akt1
Hongqi	MOL000098	Akt1
Huaihua	MOL000422	Akt1
Huaihua	MOL000098	Akt1
Huaijiao	MOL002714	Akt1
Huaijiao	MOL000422	Akt1
Huaijiao	MOL000098	Akt1
Huajiao	MOL000098	Akt1
Huajuhong	MOL004328	Akt1
Huangbo	MOL000098	Akt1
Huangjing	MOL002714	Akt1
Huangjing	MOL000546	Akt1
Huanglian	MOL000098	Akt1
Huangqin	MOL000173	Akt1
Huangqin	MOL002714	Akt1
Huangqi	MOL000422	Akt1
Huangqi	MOL000098	Akt1
Huangyaozi	MOL000422	Akt1
Huangyaozi	MOL000546	Akt1
Huangyaozi	MOL000098	Akt1
Huashengyi	MOL000006	Akt1
Huercao	MOL000098	Akt1
Huluba	MOL000422	Akt1
Huluba	MOL000546	Akt1
Huluba	MOL000006	Akt1
Huluba	MOL000098	Akt1
Huomaren	MOL000006	Akt1
Huzhang	MOL000006	Akt1
Huzhang	MOL000098	Akt1
Jiaoguolan	MOL000098	Akt1
Jicai	MOL002773	Akt1
Jiegeng	MOL000006	Akt1
Jiguanhua	MOL000006	Akt1
Jili	MOL000422	Akt1
Jindenglong	MOL000006	Akt1
Jinfeicao	MOL000006	Akt1
Jinfeicao	MOL000098	Akt1
Jingjiesui	MOL000006	Akt1
Jingjie	MOL000006	Akt1
Jingjie	MOL000098	Akt1
Jinlianhua	MOL000098	Akt1
Jinqiancao	MOL000422	Akt1
Jinqiancao	MOL000098	Akt1
Jinqiaomai	MOL000098	Akt1
Jinqiaomai	MOL000006	Akt1
Jinyingzi	MOL000422	Akt1
Jinyingzi	MOL000098	Akt1
Jinyinhua	MOL002773	Akt1
Jinyinhua	MOL000422	Akt1
Jinyinhua	MOL000006	Akt1
Jinyinhua	MOL000098	Akt1
Jinzhanjuhua	MOL000098	Akt1
Jishiteng	MOL000422	Akt1
Jishiteng	MOL000098	Akt1
Jixingzi	MOL000422	Akt1
Jixingzi	MOL000098	Akt1
Jixuecao	MOL000098	Akt1
Jixueteng	MOL000006	Akt1
Juhong	MOL004328	Akt1
Juhua	MOL000422	Akt1
Juhua	MOL000006	Akt1
Juhua	MOL000098	Akt1
Juhua	MOL004328	Akt1
Juju	MOL000006	Akt1
Kuandonghua	MOL000422	Akt1
Kuandonghua	MOL000098	Akt1
Kudingcha	MOL000422	Akt1
Kudingcha	MOL000098	Akt1
Kushen	MOL000006	Akt1
Kushen	MOL000098	Akt1
Lajiao	MOL002773	Akt1
Laoguancao	MOL000422	Akt1
Laoguancao	MOL000006	Akt1
Laoguancao	MOL000098	Akt1
Leigongteng	MOL000422	Akt1
Lianfang	MOL000098	Akt1
Liangtoujian	MOL000546	Akt1
Lianqiancao	MOL000422	Akt1
Lianqiancao	MOL000006	Akt1
Lianqiancao	MOL000098	Akt1
Lianqiao	MOL000173	Akt1
Lianqiao	MOL000422	Akt1
Lianqiao	MOL000006	Akt1
Lianqiao	MOL000098	Akt1
Lianxu	MOL000422	Akt1
Lianxu	MOL000006	Akt1
Lianxu	MOL000098	Akt1
Lianzixin	MOL000006	Akt1
Lianzixin	MOL000098	Akt1
Liaodaqingye	MOL000422	Akt1
Linglingxiang	MOL000422	Akt1
Lizhihe	MOL000098	Akt1
Longdan	MOL000422	Akt1
Longkui	MOL002773	Akt1
Longkui	MOL000546	Akt1
Longkui	MOL000098	Akt1
Luhui	MOL002773	Akt1
Luhui	MOL000098	Akt1
Luobumaye	MOL000422	Akt1
Luobumaye	MOL000006	Akt1
Luohanguo	MOL000422	Akt1
Luoshiteng	MOL000006	Akt1
Luxiancao	MOL000422	Akt1
Luxiancao	MOL000098	Akt1
Lvcao	MOL000006	Akt1
Lvdou	MOL002773	Akt1
Mabiancao	MOL000422	Akt1
Mabiancao	MOL000006	Akt1
Mabiancao	MOL002773	Akt1
Mabiancao	MOL000098	Akt1
Machixian	MOL002773	Akt1
Machixian	MOL000422	Akt1
Machixian	MOL000006	Akt1
Machixian	MOL000098	Akt1
Mahuanggen	MOL000422	Akt1
Mahuanggen	MOL004328	Akt1
Mahuanggen	MOL000098	Akt1
Mahuang	MOL000422	Akt1
Mahuang	MOL000098	Akt1
Mahuang	MOL000006	Akt1
Mahuang	MOL004328	Akt1
Maiya	MOL000006	Akt1
Manjingzi	MOL000422	Akt1
Manjingzi	MOL000006	Akt1
Manjingzi	MOL000098	Akt1
Manshanhong	MOL000422	Akt1
Manshanhong	MOL000098	Akt1
Maoyancao	MOL000422	Akt1
Maoyancao	MOL004328	Akt1
Maoyancao	MOL000098	Akt1
Meiguihua	MOL002773	Akt1
Meiguihua	MOL000098	Akt1
Mianbixie	MOL000546	Akt1
Mihoutaogen	MOL000098	Akt1
Mimenghua	MOL000006	Akt1
Mohanlian	MOL000006	Akt1
Mohanlian	MOL000098	Akt1
Moyao	MOL000098	Akt1
Mudanpi	MOL000422	Akt1
Mudanpi	MOL000098	Akt1
Mugau	MOL000098	Akt1
Muhudie	MOL000173	Akt1
Muhudie	MOL002714	Akt1
Muhudie	MOL000098	Akt1
Mumianhua	MOL000006	Akt1
Mumianhua	MOL000098	Akt1
Mutouhui	MOL000098	Akt1
Muzei	MOL000422	Akt1
Muzei	MOL000006	Akt1
Muzei	MOL000098	Akt1
Nanheshi	MOL000006	Akt1
Nanshetengguo	MOL000422	Akt1
Nanshetengguo	MOL000098	Akt1
Naoyanghua	MOL000422	Akt1
Naoyanghua	MOL000098	Akt1
Niubangzi	MOL000422	Akt1
Niubangzi	MOL002773	Akt1
Niuxi	MOL000173	Akt1
Niuxi	MOL002714	Akt1
Niuxi	MOL000422	Akt1
Niuxi	MOL000098	Akt1
Nuodaogen	MOL000422	Akt1
Nvzhenzi	MOL000422	Akt1
Nvzhenzi	MOL000006	Akt1
Nvzhenzi	MOL000098	Akt1
Peilan	MOL000006	Akt1
Pipaye	MOL000422	Akt1
Pipaye	MOL000098	Akt1
Pipaye	MOL006821	Akt1
Puhuang	MOL000422	Akt1
Puhuang	MOL000098	Akt1
Qianhu	MOL000098	Akt1
Qianshi	MOL002773	Akt1
Qiegeng	MOL000546	Akt1
Qingguo	MOL004328	Akt1
Qingguo	MOL000098	Akt1
Qinghao	MOL000422	Akt1
Qinghao	MOL000006	Akt1
Qinghao	MOL000098	Akt1
Qingpi	MOL004328	Akt1
Quanshen	MOL000098	Akt1
Renshenye	MOL000422	Akt1
Renshenye	MOL000098	Akt1
Renshen	MOL000422	Akt1
Roucongrong	MOL000098	Akt1
Ruiren	MOL000422	Akt1
Ruiren	MOL000098	Akt1
Sanbaicao	MOL000098	Akt1
Sangbaipi	MOL000098	Akt1
Sangbaipi	MOL000422	Akt1
Sangbaipi	MOL000098	Akt1
Sangjisheng	MOL000098	Akt1
Sangsheng	MOL002773	Akt1
Sangsheng	MOL000098	Akt1
Sangye	MOL002773	Akt1
Sangye	MOL000098	Akt1
Sangye	MOL000422	Akt1
Sangzhi	MOL000422	Akt1
Sanqi	MOL000098	Akt1
Shaji	MOL002773	Akt1
Shaji	MOL000422	Akt1
Shaji	MOL000098	Akt1
Shandougen	MOL000422	Akt1
Shandougen	MOL000098	Akt1
Shannai	MOL000422	Akt1
Shanyao	MOL000546	Akt1
Shanzhaye	MOL000422	Akt1
Shanzhaye	MOL000098	Akt1
Shayuanzi	MOL000422	Akt1
Shayuanzi	MOL000098	Akt1
Shegan	MOL000006	Akt1
Shichangpu	MOL000422	Akt1
Shidi	MOL000422	Akt1
Shidi	MOL000098	Akt1
Shijianchuan	MOL000098	Akt1
Shiliupi	MOL000422	Akt1
Shiliupi	MOL000006	Akt1
Shiliupi	MOL000098	Akt1
Shiwei	MOL000422	Akt1
Shiwei	MOL000098	Akt1
Shuifeiji	MOL000098	Akt1
Shuihonghuazi	MOL000422	Akt1
Shuihonghuazi	MOL000098	Akt1
Shuqucao	MOL000422	Akt1
Shuqucao	MOL000006	Akt1
Shuqucao	MOL000098	Akt1
Sijiqing	MOL000422	Akt1
Sijiqing	MOL000098	Akt1
Songhuafen	MOL000422	Akt1
Songziren	MOL002773	Akt1
Suoluozi	MOL000422	Akt1
Suoluozi	MOL000098	Akt1
Taizishen	MOL000006	Akt1
Tanxiang	MOL000006	Akt1
Tiandong	MOL000546	Akt1
Tiandong	MOL000098	Akt1
Tianshanxuelian	MOL000422	Akt1
Tianshanxuelian	MOL000006	Akt1
Tianshanxuelian	MOL000098	Akt1
Tiexiantougucao	MOL000422	Akt1
Tiexiantougucao	MOL000098	Akt1
Tinglizi	MOL000422	Akt1
Tinglizi	MOL000098	Akt1
Tufuling	MOL004328	Akt1
Tufuling	MOL000546	Akt1
Tufuling	MOL000098	Akt1
Tusizi	MOL000422	Akt1
Tusizi	MOL000098	Akt1
Wangbuliuxing	MOL000098	Akt1
Wasong	MOL000422	Akt1
Wasong	MOL000098	Akt1
Weilingcai	MOL000422	Akt1
Weilingcai	MOL000098	Akt1
Wuhuanzipi	MOL000098	Akt1
Wulianmei	MOL000006	Akt1
Wumei	MOL000422	Akt1
Wumei	MOL000098	Akt1
Wuyao	MOL000098	Akt1
Wuzhuyu	MOL000098	Akt1
Xiakucao	MOL000422	Akt1
Xiakucao	MOL000006	Akt1
Xiakucao	MOL000098	Akt1
Xiangfu	MOL000422	Akt1
Xiangfu	MOL000006	Akt1
Xiangfu	MOL000098	Akt1
Xiangmao	MOL000006	Akt1
Xiangru	MOL000422	Akt1
Xiangru	MOL000006	Akt1
Xiangru	MOL000098	Akt1
Xiangsizi	MOL000006	Akt1
Xiangyuan	MOL002773	Akt1
Xianhecao	MOL000422	Akt1
Xianhecao	MOL000006	Akt1
Xianhecao	MOL000098	Akt1
Xiantaocao	MOL000006	Akt1
Xiaoji	MOL000098	Akt1
Xiaotongcao	MOL000098	Akt1
Xiebai	MOL004328	Akt1
Xiebai	MOL000098	Akt1
Xiheliu	MOL000422	Akt1
Xiheliu	MOL000098	Akt1
Xihonghua	MOL000422	Akt1
Xihonghua	MOL000098	Akt1
Xixin	MOL000422	Akt1
Xuancaogen	MOL000422	Akt1
Xuanfuhua	MOL000422	Akt1
Xuanfuhua	MOL000006	Akt1
Xuanfuhua	MOL000098	Akt1
Yadanzi	MOL000006	Akt1
Yangjinhua	MOL000422	Akt1
Yangjinhua	MOL000098	Akt1
Yanhusuo	MOL000098	Akt1
Yazhicao	MOL000006	Akt1
Yejuhua	MOL000006	Akt1
Yejuhua	MOL000098	Akt1
Yimucao	MOL000098	Akt1
Yimucao	MOL000422	Akt1
Yinchen	MOL000098	Akt1
Yinxingye	MOL000422	Akt1
Yinxingye	MOL000006	Akt1
Yinxingye	MOL000098	Akt1
Yinyanghuo	MOL000422	Akt1
Yinyanghuo	MOL000006	Akt1
Yinyanghuo	MOL000098	Akt1
Yizhihuanghua	MOL000422	Akt1
Yizhihuanghua	MOL000098	Akt1
Yuanhua	MOL000422	Akt1
Yuanhua	MOL000006	Akt1
Yuanhua	MOL000098	Akt1
Yuansui	MOL000098	Akt1
Yuansui	MOL000006	Akt1
Yuansui	MOL002773	Akt1
Yuejihua	MOL000098	Akt1
Yuejihua	MOL000422	Akt1
Yuejihua	MOL000098	Akt1
Yuganzi	MOL000422	Akt1
Yuganzi	MOL000006	Akt1
Yuganzi	MOL006821	Akt1
Yuganzi	MOL000098	Akt1
Yujin	MOL004328	Akt1
Yuliren	MOL000422	Akt1
Yuliren	MOL000098	Akt1
Yumixu	MOL000006	Akt1
Yuxingcao	MOL000422	Akt1
Yuxingcao	MOL000098	Akt1
Yuzhouloulu	MOL000006	Akt1
Yuzhouloulu	MOL000098	Akt1
Zaojiaoci	MOL013179	Akt1
Zaojiaoci	MOL000422	Akt1
Zaojiaoci	MOL000098	Akt1
Zeqi	MOL000422	Akt1
Zeqi	MOL004328	Akt1
Zeqi	MOL000006	Akt1
Zeqi	MOL000098	Akt1
Zhijuzi	MOL000422	Akt1
Zhijuzi	MOL004328	Akt1
Zhijuzi	MOL000098	Akt1
Zhike	MOL004328	Akt1
Zhimu	MOL000422	Akt1
Zhimu	MOL000546	Akt1
Zhishi	MOL004328	Akt1
Zhishi	MOL000006	Akt1
Zhizi	MOL000098	Akt1
Zhizi	MOL000422	Akt1
Zhongjiefeng	MOL000098	Akt1
Zhumagen	MOL000098	Akt1
Zisuzi	MOL002773	Akt1
Zisuzi	MOL000006	Akt1
Zisu	MOL000006	Akt1
Zisu	MOL002773	Akt1
Ziwan	MOL000422	Akt1
Ziwan	MOL000006	Akt1
Ziwan	MOL000098	Akt1
