# Supplementary material for: Ferroptosis regulation by traditional chinese medicine for ischemic stroke intervention based on network pharmacology and data mining
Source: PLoS One. 2025 Apr 16;20(4):e0321751. doi: 10.1371/journal.pone.0321751 (PMC12002469; doi:10.1371/journal.pone.0321751)
Supplement: S1 File — (ZIP) [file pone.0321751.s001.zip › 靶点_小分子_中药/靶点小分子中药/EGFR对应小分子.xlsx]

## Sheet: Sheet1
Aidicha	MOL000098	EGFR
Aiye	MOL000098	EGFR
Baiguo	MOL006821	EGFR
Baiguo	MOL000098	EGFR
Baihuasheshecao	MOL000098	EGFR
Baijiangcao	MOL000006	EGFR
Baijiangcao	MOL000098	EGFR
Baiji	MOL005755	EGFR
Bailian	MOL000098	EGFR
Baimaoxiakucao	MOL000006	EGFR
Baixianpi	MOL000006	EGFR
Baixianpi	MOL000098	EGFR
Baiyaozi	MOL006968	EGFR
Bajiaohuixiang	MOL000006	EGFR
Bajiaohuixiang	MOL000098	EGFR
Bajiaolian	MOL000098	EGFR
Banbianlian	MOL000006	EGFR
Banbianlian	MOL000098	EGFR
Banzhilian	MOL000006	EGFR
Banzhilian	MOL000098	EGFR
Beiliujinu	MOL000006	EGFR
Beishashen	MOL000098	EGFR
Biandouhua	MOL000006	EGFR
Bianxu	MOL000006	EGFR
Bianxu	MOL000098	EGFR
Bichengqie	MOL000098	EGFR
Bohe	MOL000006	EGFR
Buzhaye	MOL000098	EGFR
Caoguo	MOL000098	EGFR
Cebaiye	MOL000098	EGFR
Chaihu	MOL000098	EGFR
Chenxiang	MOL000098	EGFR
Cheqiancao	MOL000006	EGFR
Cheqianzi	MOL000098	EGFR
Chuanlianzi	MOL000098	EGFR
Chuanniuxi	MOL000098	EGFR
Chuipencao	MOL000006	EGFR
Chuipencao	MOL000098	EGFR
Chunpi	MOL000098	EGFR
Chushiziu	MOL000006	EGFR
Dafengzi	MOL000006	EGFR
Dangshen	MOL000006	EGFR
Danshen	MOL000006	EGFR
Dazaojia	MOL000098	EGFR
Dazao	MOL000098	EGFR
Dengxincao	MOL000006	EGFR
Dengzhanxixin	MOL000006	EGFR
Dengzhanxixin	MOL000098	EGFR
Diercao	MOL000098	EGFR
Dijincao	MOL000098	EGFR
Dingxiang	MOL000098	EGFR
Diyu	MOL000098	EGFR
Dongkuiguo	MOL000006	EGFR
Dongkuiguo	MOL000098	EGFR
Doukou	MOL000006	EGFR
Doukou	MOL000098	EGFR
Duzhongye	MOL000098	EGFR
Duzhong	MOL009031	EGFR
Duzhong	MOL000098	EGFR
Ebushicao	MOL000098	EGFR
Ercha	MOL000098	EGFR
Fanbaicao	MOL000098	EGFR
Fengweicao	MOL000006	EGFR
Fengweicao	MOL000098	EGFR
Fengxiantougucao	MOL000098	EGFR
Fengyancao	MOL000098	EGFR
Fupenzi	MOL000098	EGFR
Fuping	MOL000006	EGFR
Fuping	MOL000006	EGFR
Gancao	MOL000098	EGFR
Gaoliangjiang	MOL000098	EGFR
Gehua	MOL000098	EGFR
Gouguye	MOL000098	EGFR
Gouqizi	MOL000098	EGFR
Gouteng	MOL000098	EGFR
Guanghuoxiang	MOL000098	EGFR
Guangzao	MOL000098	EGFR
Guanhuangbo	MOL000098	EGFR
Guanyejinsitao	MOL000006	EGFR
Guanyejinsitao	MOL000098	EGFR
Guijianyu	MOL000098	EGFR
Guizhencao	MOL000006	EGFR
Guizhencao	MOL000098	EGFR
Gujingcao	MOL000098	EGFR
Gusuibu	MOL000006	EGFR
Haifengteng	MOL000332	EGFR
Haizao	MOL000098	EGFR
Heye	MOL000098	EGFR
Hezi	MOL009137	EGFR
Honghua	MOL000006	EGFR
Honghua	MOL000098	EGFR
Hongqi	MOL000098	EGFR
Huaihua	MOL000098	EGFR
Huaijiao	MOL000098	EGFR
Huajiao	MOL000098	EGFR
Huangbo	MOL000098	EGFR
Huanglian	MOL000098	EGFR
Huangqi	MOL000098	EGFR
Huangyaozi	MOL000098	EGFR
Huashengyi	MOL000006	EGFR
Huercao	MOL000098	EGFR
Huluba	MOL000006	EGFR
Huluba	MOL000098	EGFR
Huomaren	MOL000006	EGFR
Huzhang	MOL000006	EGFR
Huzhang	MOL000098	EGFR
Jiaoguolan	MOL000098	EGFR
Jiegeng	MOL000006	EGFR
Jiguanhua	MOL000006	EGFR
Jindenglong	MOL000006	EGFR
Jinfeicao	MOL000006	EGFR
Jinfeicao	MOL000098	EGFR
Jingjiesui	MOL000006	EGFR
Jingjie	MOL000006	EGFR
Jingjie	MOL000098	EGFR
Jinlianhua	MOL000098	EGFR
Jinqiancao	MOL000098	EGFR
Jinqiaomai	MOL000098	EGFR
Jinqiaomai	MOL000006	EGFR
Jinyingzi	MOL000098	EGFR
Jinyinhua	MOL000006	EGFR
Jinyinhua	MOL000098	EGFR
Jinzhanjuhua	MOL000098	EGFR
Jishiteng	MOL000098	EGFR
Jixingzi	MOL000098	EGFR
Jixuecao	MOL000098	EGFR
Jixueteng	MOL000006	EGFR
Juhua	MOL000006	EGFR
Juhua	MOL000098	EGFR
Juju	MOL000006	EGFR
Kuandonghua	MOL000098	EGFR
Kudingcha	MOL000098	EGFR
Kushen	MOL000006	EGFR
Kushen	MOL000098	EGFR
Laoguancao	MOL000006	EGFR
Laoguancao	MOL000098	EGFR
Lianfang	MOL000098	EGFR
Lianqiancao	MOL000006	EGFR
Lianqiancao	MOL000098	EGFR
Lianqiao	MOL000006	EGFR
Lianqiao	MOL000098	EGFR
Lianxu	MOL000006	EGFR
Lianxu	MOL000098	EGFR
Lianzixin	MOL000006	EGFR
Lianzixin	MOL000098	EGFR
Lizhihe	MOL000098	EGFR
Longkui	MOL000098	EGFR
Luhui	MOL000098	EGFR
Luobumaye	MOL000006	EGFR
Luoshiteng	MOL000006	EGFR
Luxiancao	MOL000098	EGFR
Lvcao	MOL000006	EGFR
Mabiancao	MOL000006	EGFR
Mabiancao	MOL000098	EGFR
Machixian	MOL000006	EGFR
Machixian	MOL000098	EGFR
Mahuanggen	MOL000098	EGFR
Mahuang	MOL000098	EGFR
Mahuang	MOL000006	EGFR
Maiya	MOL000006	EGFR
Manjingzi	MOL000006	EGFR
Manjingzi	MOL000098	EGFR
Manshanhong	MOL000098	EGFR
Maoyancao	MOL000098	EGFR
Meiguihua	MOL000098	EGFR
Mihoutaogen	MOL000098	EGFR
Mimenghua	MOL000006	EGFR
Mohanlian	MOL000006	EGFR
Mohanlian	MOL000098	EGFR
Moyao	MOL000098	EGFR
Mudanpi	MOL000098	EGFR
Mugau	MOL000098	EGFR
Muhudie	MOL000098	EGFR
Mumianhua	MOL000006	EGFR
Mumianhua	MOL000098	EGFR
Mutouhui	MOL000098	EGFR
Muzei	MOL000006	EGFR
Muzei	MOL000098	EGFR
Nanheshi	MOL000006	EGFR
Nanshetengguo	MOL000098	EGFR
Naoyanghua	MOL000098	EGFR
Niuxi	MOL000098	EGFR
Nvzhenzi	MOL000006	EGFR
Nvzhenzi	MOL000098	EGFR
Peilan	MOL000006	EGFR
Pipaye	MOL000098	EGFR
Pipaye	MOL006821	EGFR
Puhuang	MOL000098	EGFR
Qianhu	MOL000098	EGFR
Qingguo	MOL000098	EGFR
Qinghao	MOL000006	EGFR
Qinghao	MOL000098	EGFR
Quanshen	MOL000098	EGFR
Renshenye	MOL000098	EGFR
Roucongrong	MOL000098	EGFR
Ruiren	MOL000098	EGFR
Sanbaicao	MOL000098	EGFR
Sangbaipi	MOL000098	EGFR
Sangbaipi	MOL000098	EGFR
Sangjisheng	MOL000098	EGFR
Sangsheng	MOL000098	EGFR
Sangye	MOL000098	EGFR
Sanqi	MOL000098	EGFR
Shaji	MOL000098	EGFR
Shandougen	MOL000098	EGFR
Shanzhaye	MOL000098	EGFR
Shayuanzi	MOL000098	EGFR
Shegan	MOL000006	EGFR
Shidi	MOL000098	EGFR
Shijianchuan	MOL000098	EGFR
Shiliupi	MOL000006	EGFR
Shiliupi	MOL000098	EGFR
Shiwei	MOL000098	EGFR
Shuifeiji	MOL000098	EGFR
Shuihonghuazi	MOL000332	EGFR
Shuihonghuazi	MOL000098	EGFR
Shuqucao	MOL000006	EGFR
Shuqucao	MOL000098	EGFR
Sijiqing	MOL000098	EGFR
Suoluozi	MOL000098	EGFR
Taizishen	MOL000006	EGFR
Tanxiang	MOL000006	EGFR
Tiandong	MOL000098	EGFR
Tianshanxuelian	MOL000006	EGFR
Tianshanxuelian	MOL000098	EGFR
Tiexiantougucao	MOL000098	EGFR
Tinglizi	MOL000098	EGFR
Tufuling	MOL000098	EGFR
Tusizi	MOL000098	EGFR
Wangbuliuxing	MOL000098	EGFR
Wasong	MOL000098	EGFR
Weilingcai	MOL000098	EGFR
Wuhuanzipi	MOL000098	EGFR
Wulianmei	MOL000006	EGFR
Wumei	MOL000098	EGFR
Wuyao	MOL000098	EGFR
Wuzhuyu	MOL000098	EGFR
Xiakucao	MOL000006	EGFR
Xiakucao	MOL000098	EGFR
Xiangfu	MOL000006	EGFR
Xiangfu	MOL000098	EGFR
Xiangmao	MOL000006	EGFR
Xiangru	MOL000006	EGFR
Xiangru	MOL000098	EGFR
Xiangsizi	MOL000006	EGFR
Xianhecao	MOL000006	EGFR
Xianhecao	MOL000098	EGFR
Xiantaocao	MOL000006	EGFR
Xiaoji	MOL000098	EGFR
Xiaotongcao	MOL000098	EGFR
Xiebai	MOL000332	EGFR
Xiebai	MOL000098	EGFR
Xiheliu	MOL000098	EGFR
Xihonghua	MOL000098	EGFR
Xuanfuhua	MOL000006	EGFR
Xuanfuhua	MOL000098	EGFR
Yadanzi	MOL000006	EGFR
Yangjinhua	MOL000098	EGFR
Yanhusuo	MOL000098	EGFR
Yazhicao	MOL000006	EGFR
Yejuhua	MOL000006	EGFR
Yejuhua	MOL000098	EGFR
Yimucao	MOL000098	EGFR
Yinchen	MOL000098	EGFR
Yinxingye	MOL000006	EGFR
Yinxingye	MOL000098	EGFR
Yinyanghuo	MOL000006	EGFR
Yinyanghuo	MOL000098	EGFR
Yizhihuanghua	MOL000098	EGFR
Yuanhua	MOL000006	EGFR
Yuanhua	MOL000098	EGFR
Yuansui	MOL000098	EGFR
Yuansui	MOL000006	EGFR
Yuejihua	MOL000098	EGFR
Yuejihua	MOL000098	EGFR
Yuganzi	MOL000006	EGFR
Yuganzi	MOL006821	EGFR
Yuganzi	MOL000098	EGFR
Yuliren	MOL000098	EGFR
Yumixu	MOL000006	EGFR
Yuxingcao	MOL000098	EGFR
Yuzhouloulu	MOL000006	EGFR
Yuzhouloulu	MOL000098	EGFR
Yuzhu	MOL000332	EGFR
Zaojiaoci	MOL013179	EGFR
Zaojiaoci	MOL000098	EGFR
Zeqi	MOL000006	EGFR
Zeqi	MOL000098	EGFR
Zhijuzi	MOL000098	EGFR
Zhishi	MOL000006	EGFR
Zhizi	MOL000098	EGFR
Zhongjiefeng	MOL000098	EGFR
Zhumagen	MOL000098	EGFR
Zisuzi	MOL000006	EGFR
Zisu	MOL000006	EGFR
Ziwan	MOL000006	EGFR
Ziwan	MOL000098	EGFR
