# Supplementary material for: Ferroptosis regulation by traditional chinese medicine for ischemic stroke intervention based on network pharmacology and data mining
Source: PLoS One. 2025 Apr 16;20(4):e0321751. doi: 10.1371/journal.pone.0321751 (PMC12002469; doi:10.1371/journal.pone.0321751)
Supplement: S1 File — (ZIP) [file pone.0321751.s001.zip › 靶点_小分子_中药/靶点小分子中药/ESR1对应小分子.xlsx]

## Sheet: Sheet1
Aidicha	MOL009278	ESR1
Aiye	MOL001040	ESR1
Anxixiang	MOL012188	ESR1
Baibu	MOL000392	ESR1
Baibu	MOL009374	ESR1
Baibu	MOL009386	ESR1
Baiguo	MOL000354	ESR1
Baiguo	MOL000392	ESR1
Baiguo	MOL000492	ESR1
Baiguo	MOL006821	ESR1
Baihe	MOL009458	ESR1
Baihuacaizi	MOL000011	ESR1
Baihuasheshecao	MOL001670	ESR1
Baijiangcao	MOL001678	ESR1
Baijiangcao	MOL001697	ESR1
Baiji	MOL005755	ESR1
Baiji	MOL005761	ESR1
Baiji	MOL005766	ESR1
Baiji	MOL005768	ESR1
Baiji	MOL005773	ESR1
Bailian	MOL003283	ESR1
Bailian	MOL000492	ESR1
Bailian	MOL000073	ESR1
Baiqucai	MOL001454	ESR1
Baiqucai	MOL001458	ESR1
Baiqucai	MOL001461	ESR1
Baiqucai	MOL001462	ESR1
Baiqucai	MOL001463	ESR1
Baishao	MOL000492	ESR1
Baitouweng	MOL001978	ESR1
Baitouweng	MOL000354	ESR1
Baixianpi	MOL000173	ESR1
Baiyaozi	MOL001454	ESR1
Baizhi	MOL003588	ESR1
Bajiaohuixiang	MOL000492	ESR1
Bajitian	MOL006147	ESR1
Bajitian	MOL009537	ESR1
Banbianlian	MOL003044	ESR1
Banlangen	MOL001767	ESR1
Banlangen	MOL001779	ESR1
Banlangen	MOL001782	ESR1
Banlangen	MOL001792	ESR1
Banlangen	MOL001793	ESR1
Banlangen	MOL001810	ESR1
Banlangen	MOL001833	ESR1
Banmao	MOL001851	ESR1
Banxia	MOL000519	ESR1
Banzhilian	MOL001040	ESR1
Banzhilian	MOL012250	ESR1
Banzhilian	MOL000173	ESR1
Banzhilian	MOL000351	ESR1
Baqia	MOL004564	ESR1
Baqia	MOL004571	ESR1
Beidougen	MOL012910	ESR1
Beidougen	MOL012918	ESR1
Beiwuweizi	MOL008978	ESR1
Bianxu	MOL000492	ESR1
Bichengqie	MOL013189	ESR1
Bichengqie	MOL013191	ESR1
Bichengqie	MOL013192	ESR1
Binglang	MOL000073	ESR1
Bohe	MOL004328	ESR1
Buzhaye	MOL000354	ESR1
Buzhaye	MOL000096	ESR1
Cangerzi	MOL000011	ESR1
Cangzhu	MOL000173	ESR1
Caoguo	MOL000073	ESR1
Caoguo	MOL000074	ESR1
Caoguo	MOL000096	ESR1
Chaihu	MOL000354	ESR1
Chaihu	MOL004598	ESR1
Chenpi	MOL004328	ESR1
Chenpi	MOL005828	ESR1
Chenxiang	MOL010495	ESR1
Chenxiang	MOL010496	ESR1
Chishao	MOL001002	ESR1
Chishao	MOL000492	ESR1
Chishao	MOL006992	ESR1
Chixiaodou	MOL000492	ESR1
Chixiaodou	MOL000073	ESR1
Chixiaodou	MOL000096	ESR1
Chuanlianzi	MOL002056	ESR1
Chuanniuxi	MOL012286	ESR1
Chuanshegan	MOL000351	ESR1
Chuanshegan	MOL003758	ESR1
Chuanshegan	MOL003759	ESR1
Chuanshegan	MOL005916	ESR1
Chuanxinlian	MOL000173	ESR1
Chuanxinlian	MOL008204	ESR1
Chuanxinlian	MOL008209	ESR1
Chuanxinlian	MOL008230	ESR1
Chuanxinlian	MOL008239	ESR1
Chuanxiong	MOL002135	ESR1
Chuipencao	MOL001792	ESR1
Chuipencao	MOL000354	ESR1
Congbai	MOL000492	ESR1
Dafengzi	MOL003044	ESR1
Dafengzi	MOL008240	ESR1
Dafupi	MOL000073	ESR1
Dahuang	MOL002281	ESR1
Dahuang	MOL000096	ESR1
Daidaihua	MOL004328	ESR1
Dandouchi	MOL008400	ESR1
Dangshen	MOL003896	ESR1
Dangshen	MOL008400	ESR1
Dangshen	MOL008411	ESR1
Danshen	MOL002651	ESR1
Danshen	MOL007041	ESR1
Danshen	MOL007049	ESR1
Danshen	MOL007050	ESR1
Danshen	MOL007085	ESR1
Danshen	MOL007093	ESR1
Danshen	MOL007094	ESR1
Danshen	MOL007098	ESR1
Danshen	MOL007100	ESR1
Danshen	MOL007105	ESR1
Danshen	MOL007108	ESR1
Danshen	MOL007111	ESR1
Danshen	MOL007119	ESR1
Danshen	MOL007121	ESR1
Danshen	MOL007122	ESR1
Danshen	MOL007124	ESR1
Danshen	MOL007130	ESR1
Danshen	MOL007132	ESR1
Danshen	MOL007156	ESR1
Daqingye	MOL001810	ESR1
Daqingye	MOL002309	ESR1
Daqingye	MOL002311	ESR1
Daxueteng	MOL007923	ESR1
Daxueteng	MOL000096	ESR1
Dazaojia	MOL000073	ESR1
Dazao	MOL001454	ESR1
Dazao	MOL000492	ESR1
Dazao	MOL000096	ESR1
Dengxincao	MOL006149	ESR1
Dengxincao	MOL007898	ESR1
Dengxincao	MOL007899	ESR1
Dengxincao	MOL007917	ESR1
Dengxincao	MOL007918	ESR1
Dengzhanxixin	MOL000392	ESR1
Dengzhanxixin	MOL001040	ESR1
Dengzhanxixin	MOL007963	ESR1
Dijincao	MOL001002	ESR1
Diyu	MOL005858	ESR1
Doukou	MOL000224	ESR1
Doukou	MOL000228	ESR1
Doukou	MOL000235	ESR1
Doukou	MOL000238	ESR1
Doukou	MOL000258	ESR1
Doukou	MOL000260	ESR1
Duanxueliu	MOL005849	ESR1
Duhuo	MOL003608	ESR1
Duhuo	MOL004792	ESR1
Duzhongye	MOL000492	ESR1
Duzhong	MOL000073	ESR1
Duzhong	MOL009029	ESR1
Duzhong	MOL009053	ESR1
Duzhong	MOL008240	ESR1
Duzhong	MOL011604	ESR1
Ebushicao	MOL011704	ESR1
Ebushicao	MOL004961	ESR1
Ebushicao	MOL005828	ESR1
Ercha	MOL000492	ESR1
Ercha	MOL000073	ESR1
Ercha	MOL008420	ESR1
Ercha	MOL008432	ESR1
Fanbaicao	MOL000492	ESR1
Fangfeng	MOL000011	ESR1
Fangfeng	MOL011740	ESR1
Fangfeng	MOL011747	ESR1
Fangfeng	MOL011753	ESR1
Fangfeng	MOL000173	ESR1
Fangfeng	MOL003588	ESR1
Fangfeng	MOL013077	ESR1
Fengyancao	MOL003283	ESR1
Fupenzi	MOL001002	ESR1
Fuzi	MOL002398	ESR1
Gancao	MOL001792	ESR1
Gancao	MOL002311	ESR1
Gancao	MOL002565	ESR1
Gancao	MOL000354	ESR1
Gancao	MOL003656	ESR1
Gancao	MOL003896	ESR1
Gancao	MOL000392	ESR1
Gancao	MOL000417	ESR1
Gancao	MOL004328	ESR1
Gancao	MOL004805	ESR1
Gancao	MOL004806	ESR1
Gancao	MOL004808	ESR1
Gancao	MOL004810	ESR1
Gancao	MOL004811	ESR1
Gancao	MOL004814	ESR1
Gancao	MOL004815	ESR1
Gancao	MOL004820	ESR1
Gancao	MOL004824	ESR1
Gancao	MOL004827	ESR1
Gancao	MOL004828	ESR1
Gancao	MOL004829	ESR1
Gancao	MOL004833	ESR1
Gancao	MOL004835	ESR1
Gancao	MOL004838	ESR1
Gancao	MOL004841	ESR1
Gancao	MOL004848	ESR1
Gancao	MOL004849	ESR1
Gancao	MOL004855	ESR1
Gancao	MOL004856	ESR1
Gancao	MOL004857	ESR1
Gancao	MOL004863	ESR1
Gancao	MOL004864	ESR1
Gancao	MOL004879	ESR1
Gancao	MOL004882	ESR1
Gancao	MOL004883	ESR1
Gancao	MOL004884	ESR1
Gancao	MOL004885	ESR1
Gancao	MOL004891	ESR1
Gancao	MOL004898	ESR1
Gancao	MOL004904	ESR1
Gancao	MOL004907	ESR1
Gancao	MOL004908	ESR1
Gancao	MOL004910	ESR1
Gancao	MOL004911	ESR1
Gancao	MOL004912	ESR1
Gancao	MOL004913	ESR1
Gancao	MOL004914	ESR1
Gancao	MOL004915	ESR1
Gancao	MOL004935	ESR1
Gancao	MOL004941	ESR1
Gancao	MOL004945	ESR1
Gancao	MOL004948	ESR1
Gancao	MOL004949	ESR1
Gancao	MOL004957	ESR1
Gancao	MOL004959	ESR1
Gancao	MOL004961	ESR1
Gancao	MOL004966	ESR1
Gancao	MOL000497	ESR1
Gancao	MOL004974	ESR1
Gancao	MOL004978	ESR1
Gancao	MOL004980	ESR1
Gancao	MOL004988	ESR1
Gancao	MOL004989	ESR1
Gancao	MOL004990	ESR1
Gancao	MOL004991	ESR1
Gancao	MOL004993	ESR1
Gancao	MOL000500	ESR1
Gancao	MOL005000	ESR1
Gancao	MOL005001	ESR1
Gancao	MOL005003	ESR1
Gancao	MOL005007	ESR1
Gancao	MOL005008	ESR1
Gancao	MOL005012	ESR1
Gancao	MOL005016	ESR1
Gancao	MOL005017	ESR1
Gancao	MOL005018	ESR1
Gancao	MOL005020	ESR1
Gansong	MOL001040	ESR1
Gaoliangjiang	MOL002544	ESR1
Gaoliangjiang	MOL002554	ESR1
Gaoliangjiang	MOL002556	ESR1
Gaoliangjiang	MOL002565	ESR1
Gaoliangjiang	MOL000354	ESR1
Gegen	MOL000392	ESR1
Gegen	MOL002959	ESR1
Gehua	MOL011793	ESR1
Gehua	MOL000392	ESR1
Gehua	MOL005916	ESR1
Gehua	MOL008400	ESR1
Gehua	MOL000468	ESR1
Gehua	MOL001792	ESR1
Gehua	MOL002959	ESR1
Gehua	MOL004957	ESR1
Gonglaomu	MOL013005	ESR1
Gonglaomu	MOL001458	ESR1
Gonglaomu	MOL000785	ESR1
Gouguye	MOL000354	ESR1
Gouguye	MOL000392	ESR1
Gouqizi	MOL008400	ESR1
Gouteng	MOL000073	ESR1
Gouteng	MOL008463	ESR1
Gouteng	MOL008467	ESR1
Gouteng	MOL008468	ESR1
Gouteng	MOL008470	ESR1
Gouteng	MOL008475	ESR1
Gouteng	MOL008481	ESR1
Gouteng	MOL008484	ESR1
Guanghuoxiang	MOL005916	ESR1
Guanghuoxiang	MOL005921	ESR1
Guangzao	MOL001002	ESR1
Guangzao	MOL001040	ESR1
Guangzao	MOL004328	ESR1
Guangzao	MOL000096	ESR1
Guanhuangbo	MOL001131	ESR1
Guanhuangbo	MOL001454	ESR1
Guanhuangbo	MOL001458	ESR1
Guanhuangbo	MOL000173	ESR1
Guanhuangbo	MOL002894	ESR1
Guanhuangbo	MOL006397	ESR1
Guanhuangbo	MOL006422	ESR1
Guanhuangbo	MOL000785	ESR1
Guanyejinsitao	MOL000492	ESR1
Guanyejinsitao	MOL000073	ESR1
Guanzhong	MOL001040	ESR1
Guanzhong	MOL002605	ESR1
Guijianyu	MOL001040	ESR1
Guizhencao	MOL006438	ESR1
Guizhi	MOL000492	ESR1
Guizhi	MOL000073	ESR1
Gujingcao	MOL002281	ESR1
Gujingcao	MOL006428	ESR1
Gusuibu	MOL001040	ESR1
Gusuibu	MOL001978	ESR1
Gusuibu	MOL004328	ESR1
Gusuibu	MOL000492	ESR1
Gusuibu	MOL009091	ESR1
Haifengteng	MOL000313	ESR1
Haifengteng	MOL000314	ESR1
Haifengteng	MOL000321	ESR1
Haifengteng	MOL000334	ESR1
Haifengteng	MOL000336	ESR1
Haitongpi	MOL000448	ESR1
Haitongpi	MOL000456	ESR1
Haitongpi	MOL000457	ESR1
Heizhima	MOL000492	ESR1
Heizhima	MOL009830	ESR1
Hetaoren	MOL001002	ESR1
Heye	MOL000354	ESR1
Heye	MOL000073	ESR1
Heye	MOL000096	ESR1
Hezi	MOL001002	ESR1
Honghua	MOL002695	ESR1
Hongqi	MOL011076	ESR1
Hongqi	MOL011078	ESR1
Hongqi	MOL001792	ESR1
Hongqi	MOL000392	ESR1
Hongqi	MOL000417	ESR1
Hongqi	MOL004328	ESR1
Hongqi	MOL004941	ESR1
Hongqi	MOL000500	ESR1
Huaihua	MOL000354	ESR1
Huajuhong	MOL013277	ESR1
Huajuhong	MOL004328	ESR1
Huajuhong	MOL005828	ESR1
Huajuhong	MOL005849	ESR1
Huangbo	MOL001454	ESR1
Huangbo	MOL001458	ESR1
Huangbo	MOL002651	ESR1
Huangbo	MOL002668	ESR1
Huangbo	MOL000785	ESR1
Huangbo	MOL001131	ESR1
Huangbo	MOL002894	ESR1
Huangbo	MOL006422	ESR1
Huangjing	MOL001792	ESR1
Huangjing	MOL002959	ESR1
Huangjing	MOL004941	ESR1
Huanglian	MOL001454	ESR1
Huanglian	MOL002894	ESR1
Huanglian	MOL002897	ESR1
Huanglian	MOL000785	ESR1
Huanglian	MOL001458	ESR1
Huanglian	MOL002668	ESR1
Huangqin	MOL000173	ESR1
Huangqin	MOL000228	ESR1
Huangqin	MOL002933	ESR1
Huangqin	MOL002934	ESR1
Huangqin	MOL000073	ESR1
Huangqin	MOL001458	ESR1
Huangqin	MOL002897	ESR1
Huangqi	MOL000354	ESR1
Huangqi	MOL000371	ESR1
Huangqi	MOL000378	ESR1
Huangqi	MOL000380	ESR1
Huangqi	MOL000392	ESR1
Huangqi	MOL000417	ESR1
Huangyaozi	MOL000073	ESR1
Huangyaozi	MOL000096	ESR1
Huangyaozi	MOL009772	ESR1
Huashengyi	MOL003044	ESR1
Huashengyi	MOL003398	ESR1
Huercao	MOL000492	ESR1
Huhuanglian	MOL002796	ESR1
Hujisheng	MOL000351	ESR1
Hujisheng	MOL000354	ESR1
Huluba	MOL000392	ESR1
Huluba	MOL000417	ESR1
Huzhang	MOL013287	ESR1
Huzhang	MOL000492	ESR1
Jiangxiang	MOL001040	ESR1
Jiangxiang	MOL001792	ESR1
Jiangxiang	MOL000228	ESR1
Jiangxiang	MOL002565	ESR1
Jiangxiang	MOL002938	ESR1
Jiangxiang	MOL002940	ESR1
Jiangxiang	MOL002941	ESR1
Jiangxiang	MOL002950	ESR1
Jiangxiang	MOL002957	ESR1
Jiangxiang	MOL002959	ESR1
Jiangxiang	MOL002961	ESR1
Jiangxiang	MOL002962	ESR1
Jiangxiang	MOL002981	ESR1
Jiangxiang	MOL002985	ESR1
Jiangxiang	MOL002989	ESR1
Jiangxiang	MOL002990	ESR1
Jiangxiang	MOL002991	ESR1
Jiangxiang	MOL002996	ESR1
Jiangxiang	MOL002999	ESR1
Jiangxiang	MOL003001	ESR1
Jiangxiang	MOL003002	ESR1
Jiangxiang	MOL003003	ESR1
Jiangxiang	MOL000380	ESR1
Jiangxiang	MOL000392	ESR1
Jiaoguolan	MOL000351	ESR1
Jicai	MOL013302	ESR1
Jicai	MOL013306	ESR1
Jicai	MOL001697	ESR1
Jicai	MOL004564	ESR1
Jiezi	MOL001697	ESR1
Jiguanhua	MOL000354	ESR1
Jili	MOL000354	ESR1
Jingdaji	MOL010586	ESR1
Jingdaji	MOL003217	ESR1
Jingdaji	MOL003542	ESR1
Jinguolan	MOL006447	ESR1
Jinguolan	MOL000785	ESR1
Jinqiancao	MOL000354	ESR1
Jinqiancao	MOL000073	ESR1
Jinqiaomai	MOL000354	ESR1
Jinqiaomai	MOL000492	ESR1
Jinqiaomai	MOL000073	ESR1
Jinqiaomai	MOL000096	ESR1
Jinyinhua	MOL003014	ESR1
Jinyinhua	MOL003044	ESR1
Jinyinhua	MOL003095	ESR1
Jinyinhua	MOL003111	ESR1
Jinzhanjuhua	MOL000354	ESR1
Jishiteng	MOL010606	ESR1
Jixueteng	MOL000392	ESR1
Jixueteng	MOL000417	ESR1
Jixueteng	MOL000468	ESR1
Jixueteng	MOL000492	ESR1
Jixueteng	MOL000497	ESR1
Jixueteng	MOL000500	ESR1
Jixueteng	MOL000502	ESR1
Jixueteng	MOL000507	ESR1
Juemingzi	MOL002281	ESR1
Juemingzi	MOL006482	ESR1
Juhong	MOL001040	ESR1
Juhong	MOL004328	ESR1
Juhong	MOL005849	ESR1
Juhua	MOL003044	ESR1
Juhua	MOL000354	ESR1
Juhua	MOL004328	ESR1
Juhua	MOL005229	ESR1
Juju	MOL005220	ESR1
Juju	MOL008539	ESR1
Kudiding	MOL001458	ESR1
Kudiding	MOL001463	ESR1
Kudiding	MOL008646	ESR1
Kudingcha	MOL000492	ESR1
Kulianzi	MOL010662	ESR1
Kushen	MOL001040	ESR1
Kushen	MOL003542	ESR1
Kushen	MOL003673	ESR1
Kushen	MOL000392	ESR1
Kushen	MOL004941	ESR1
Kushen	MOL006596	ESR1
Kushen	MOL006604	ESR1
Kushen	MOL006613	ESR1
Kushen	MOL006626	ESR1
Kushen	MOL000456	ESR1
Kuxingren	MOL000492	ESR1
Kuxingren	MOL002311	ESR1
Kuxingren	MOL004841	ESR1
Kuxingren	MOL004908	ESR1
Kuxingren	MOL005017	ESR1
Laoguancao	MOL001002	ESR1
Leigongteng	MOL003199	ESR1
Leigongteng	MOL003217	ESR1
Leigongteng	MOL003283	ESR1
Leigongteng	MOL005828	ESR1
Leigongteng	MOL009386	ESR1
Liangmianzhen	MOL001458	ESR1
Liangmianzhen	MOL001461	ESR1
Liangmianzhen	MOL005103	ESR1
Liangmianzhen	MOL005107	ESR1
Liangtoujian	MOL000548	ESR1
Lianqiao	MOL000173	ESR1
Lianqiao	MOL003283	ESR1
Lianqiao	MOL003290	ESR1
Lianzixin	MOL009160	ESR1
Liaodaqingye	MOL001782	ESR1
Liaodaqingye	MOL001833	ESR1
Liaodaqingye	MOL002311	ESR1
Lizhihe	MOL000073	ESR1
Longdan	MOL003155	ESR1
Loulu	MOL001792	ESR1
Lulutong	MOL000517	ESR1
Lulutong	MOL000519	ESR1
Luobumaye	MOL000492	ESR1
Luobumaye	MOL000073	ESR1
Luxiancao	MOL000073	ESR1
Mabiancao	MOL002933	ESR1
Mabiancao	MOL005229	ESR1
Mahuanggen	MOL004328	ESR1
Mahuanggen	MOL000492	ESR1
Mahuang	MOL010788	ESR1
Mahuang	MOL000492	ESR1
Mahuang	MOL004328	ESR1
Maiya	MOL010857	ESR1
Maiya	MOL010864	ESR1
Maiya	MOL000492	ESR1
Maiya	MOL000073	ESR1
Manjingzi	MOL011938	ESR1
Manjingzi	MOL011940	ESR1
Manjingzi	MOL005229	ESR1
Maoyancao	MOL004328	ESR1
Maqianzi	MOL001040	ESR1
Maqianzi	MOL003411	ESR1
Maqianzi	MOL000492	ESR1
Maweilian	MOL001454	ESR1
Maweilian	MOL001458	ESR1
Maweilian	MOL006422	ESR1
Maweilian	MOL006447	ESR1
Maweilian	MOL000785	ESR1
Maweilian	MOL008815	ESR1
Meiguihua	MOL008046	ESR1
Mihoutaogen	MOL000492	ESR1
Mihoutaogen	MOL000073	ESR1
Mohanlian	MOL003389	ESR1
Mohanlian	MOL003398	ESR1
Mohanlian	MOL003404	ESR1
Moyao	MOL001002	ESR1
Moyao	MOL001040	ESR1
Moyao	MOL001126	ESR1
Moyao	MOL001131	ESR1
Mubiezi	MOL012375	ESR1
Mudanpi	MOL000492	ESR1
Mudanpi	MOL007374	ESR1
Mugau	MOL000073	ESR1
Muhudie	MOL001002	ESR1
Muhudie	MOL000173	ESR1
Muhudie	MOL003044	ESR1
Nanshetengguo	MOL000492	ESR1
Nanshetengguo	MOL000073	ESR1
Naoyanghua	MOL000354	ESR1
Nawuweizi	MOL009213	ESR1
Niubangzi	MOL003290	ESR1
Niuxi	MOL001454	ESR1
Niuxi	MOL001458	ESR1
Niuxi	MOL000173	ESR1
Niuxi	MOL002897	ESR1
Niuxi	MOL003847	ESR1
Niuxi	MOL000785	ESR1
Nuodaogen	MOL004980	ESR1
Nvzhenzi	MOL005147	ESR1
Oujie	MOL006107	ESR1
Pipaye	MOL000354	ESR1
Pipaye	MOL001002	ESR1
Pipaye	MOL006821	ESR1
Puhuang	MOL001040	ESR1
Puhuang	MOL000354	ESR1
Qiancao	MOL003283	ESR1
Qiancao	MOL006147	ESR1
Qiancao	MOL006149	ESR1
Qiancao	MOL006174	ESR1
Qianghuo	MOL004792	ESR1
Qianhu	MOL013076	ESR1
Qianhu	MOL013077	ESR1
Qianhu	MOL013098	ESR1
Qianhu	MOL004792	ESR1
Qianjinba	MOL000665	ESR1
Qianjinzi	MOL005220	ESR1
Qianjinzi	MOL005229	ESR1
Qianniuzi	MOL004373	ESR1
Qianniuzi	MOL003542	ESR1
Qianniuzi	MOL000457	ESR1
Qingdai	MOL001810	ESR1
Qingdai	MOL002309	ESR1
Qingguo	MOL001002	ESR1
Qingguo	MOL004328	ESR1
Qinghao	MOL000354	ESR1
Qinghao	MOL005229	ESR1
Qinghao	MOL007404	ESR1
Qinghao	MOL007423	ESR1
Qingpi	MOL004328	ESR1
Qingpi	MOL005828	ESR1
Qingyedan	MOL007962	ESR1
Qingyedan	MOL007963	ESR1
Qingyedan	MOL007966	ESR1
Qingyedan	MOL007967	ESR1
Qingyedan	MOL007970	ESR1
Quanshen	MOL001002	ESR1
Quanshen	MOL000492	ESR1
Roudoukou	MOL009243	ESR1
Roudoukou	MOL009255	ESR1
Roudoukou	MOL009263	ESR1
Roudoukou	MOL009264	ESR1
Roudoukou	MOL009265	ESR1
Ruiren	MOL011983	ESR1
Sanbaicao	MOL007985	ESR1
Sangbaipi	MOL012719	ESR1
Sangbaipi	MOL012735	ESR1
Sangbaipi	MOL012753	ESR1
Sangbaipi	MOL012755	ESR1
Sangbaipi	MOL012760	ESR1
Sangbaipi	MOL003758	ESR1
Sangbaipi	MOL003856	ESR1
Sangbaipi	MOL003857	ESR1
Sangbaipi	MOL003858	ESR1
Sangbaipi	MOL004912	ESR1
Sangye	MOL003847	ESR1
Sangye	MOL003856	ESR1
Sangye	MOL003857	ESR1
Sangye	MOL003858	ESR1
Sangye	MOL003859	ESR1
Sangye	MOL003861	ESR1
Sangye	MOL003862	ESR1
Sangye	MOL003879	ESR1
Sangye	MOL003759	ESR1
Sanleng	MOL000392	ESR1
Sanqi	MOL001792	ESR1
Shaji	MOL000354	ESR1
Shaji	MOL000492	ESR1
Shaji	MOL000073	ESR1
Shancigu	MOL007991	ESR1
Shandougen	MOL000354	ESR1
Shandougen	MOL003656	ESR1
Shandougen	MOL003673	ESR1
Shandougen	MOL000392	ESR1
Shannai	MOL004564	ESR1
Shanyao	MOL005430	ESR1
Shanyao	MOL005465	ESR1
Shanzhaye	MOL000354	ESR1
Shanzhaye	MOL000073	ESR1
Shayuanzi	MOL000392	ESR1
Shayuanzi	MOL000417	ESR1
Shayuanzi	MOL004564	ESR1
Shayuanzi	MOL009278	ESR1
Shechuangzi	MOL003588	ESR1
Shechuangzi	MOL003600	ESR1
Shechuangzi	MOL003605	ESR1
Shechuangzi	MOL003608	ESR1
Shegan	MOL000351	ESR1
Shegan	MOL000354	ESR1
Shegan	MOL003758	ESR1
Shegan	MOL003759	ESR1
Shengjiang	MOL006129	ESR1
Shengma	MOL012053	ESR1
Shengma	MOL012078	ESR1
Shenjincao	MOL000392	ESR1
Shichangpu	MOL003542	ESR1
Shidagonglaogen	MOL001454	ESR1
Shidagonglaogen	MOL000785	ESR1
Shidagonglaoye	MOL001454	ESR1
Shidagonglaoye	MOL000785	ESR1
Shijunzi	MOL001002	ESR1
Shiliupi	MOL001002	ESR1
Shiliupi	MOL000492	ESR1
Shuihonghuazi	MOL001040	ESR1
Shuihonghuazi	MOL003044	ESR1
Shuihonghuazi	MOL000492	ESR1
Shuihonghuazi	MOL007923	ESR1
Suoluozi	MOL000073	ESR1
Tanxiang	MOL000354	ESR1
Tiandong	MOL003896	ESR1
Tiankuizi	MOL002894	ESR1
Tiankuizi	MOL006422	ESR1
Tinglizi	MOL000354	ESR1
Tufuling	MOL004328	ESR1
Tujingpi	MOL000392	ESR1
Tujingpi	MOL000417	ESR1
Tusizi	MOL000354	ESR1
Weilingcai	MOL001002	ESR1
Weilingcai	MOL000354	ESR1
Wuhuanzipi	MOL000354	ESR1
Wumei	MOL001040	ESR1
Wuyao	MOL010495	ESR1
Wuyao	MOL010496	ESR1
Wuzhuyu	MOL001454	ESR1
Wuzhuyu	MOL000354	ESR1
Wuzhuyu	MOL003943	ESR1
Xiangfu	MOL003044	ESR1
Xiangfu	MOL000354	ESR1
Xiangfu	MOL003542	ESR1
Xiangru	MOL003044	ESR1
Xiangru	MOL000492	ESR1
Xianhecao	MOL001002	ESR1
Xianhecao	MOL000492	ESR1
Xianmao	MOL004114	ESR1
Xiatianwu	MOL000785	ESR1
Xiebai	MOL004328	ESR1
Xiheliu	MOL000354	ESR1
Xiheliu	MOL004564	ESR1
Xihonghua	MOL000354	ESR1
Xinyi	MOL012123	ESR1
Xinyi	MOL012124	ESR1
Xinyi	MOL012125	ESR1
Xinyi	MOL012126	ESR1
Xinyi	MOL000313	ESR1
Xinyi	MOL000314	ESR1
Xixin	MOL002962	ESR1
Xuancaogen	MOL013343	ESR1
Xuanfuhua	MOL003044	ESR1
Xuanfuhua	MOL003398	ESR1
Xuanfuhua	MOL000354	ESR1
Xuanshen	MOL007662	ESR1
Xuchangqing	MOL005619	ESR1
Yangjinhua	MOL003283	ESR1
Yangjinhua	MOL007923	ESR1
Yanhusuo	MOL001454	ESR1
Yanhusuo	MOL001458	ESR1
Yanhusuo	MOL001461	ESR1
Yanhusuo	MOL001463	ESR1
Yanhusuo	MOL004196	ESR1
Yanhusuo	MOL004203	ESR1
Yanhusuo	MOL004204	ESR1
Yanhusuo	MOL004205	ESR1
Yanhusuo	MOL004209	ESR1
Yanhusuo	MOL004214	ESR1
Yanhusuo	MOL004216	ESR1
Yanhusuo	MOL004225	ESR1
Yanhusuo	MOL000785	ESR1
Yimucao	MOL000354	ESR1
Yinchen	MOL000354	ESR1
Yinchen	MOL008046	ESR1
Yinchen	MOL008047	ESR1
Yinxingye	MOL011594	ESR1
Yinxingye	MOL011604	ESR1
Yinxingye	MOL003044	ESR1
Yinxingye	MOL000354	ESR1
Yinxingye	MOL000492	ESR1
Yinxingye	MOL009278	ESR1
Yinxingye	MOL000096	ESR1
Yinyanghuo	MOL001792	ESR1
Yinyanghuo	MOL003044	ESR1
Yinyanghuo	MOL003542	ESR1
Yinyanghuo	MOL004373	ESR1
Yinyanghuo	MOL004382	ESR1
Yinyanghuo	MOL004391	ESR1
Yinyanghuo	MOL004396	ESR1
Yuanhua	MOL001040	ESR1
Yuanhua	MOL005578	ESR1
Yuansui	MOL000492	ESR1
Yuansui	MOL003044	ESR1
Yuejihua	MOL012719	ESR1
Yuejihua	MOL012735	ESR1
Yuejihua	MOL012753	ESR1
Yuejihua	MOL012755	ESR1
Yuejihua	MOL012760	ESR1
Yuejihua	MOL003758	ESR1
Yuejihua	MOL003856	ESR1
Yuejihua	MOL003857	ESR1
Yuejihua	MOL003858	ESR1
Yuejihua	MOL004912	ESR1
Yuganzi	MOL001002	ESR1
Yuganzi	MOL000492	ESR1
Yuganzi	MOL006821	ESR1
Yujin	MOL004328	ESR1
Yumixu	MOL003044	ESR1
Yuzhu	MOL010396	ESR1
Yuzhu	MOL010412	ESR1
Zaojiaoci	MOL000073	ESR1
Zeqi	MOL013425	ESR1
Zeqi	MOL004328	ESR1
Zhebeimu	MOL004446	ESR1
Zhijuzi	MOL004328	ESR1
Zhike	MOL004328	ESR1
Zhike	MOL005828	ESR1
Zhimu	MOL004373	ESR1
Zhishi	MOL013277	ESR1
Zhishi	MOL013435	ESR1
Zhishi	MOL004328	ESR1
Zhishi	MOL005828	ESR1
Zhishi	MOL005849	ESR1
Zhishi	MOL009053	ESR1
Zhizi	MOL004561	ESR1
Zhizi	MOL003095	ESR1
Zhongjiefeng	MOL004373	ESR1
Zhongjiefeng	MOL007132	ESR1
Zhongjiefeng	MOL007743	ESR1
Zhumagen	MOL000492	ESR1
Zicao	MOL007714	ESR1
Zicao	MOL007715	ESR1
Zicao	MOL007716	ESR1
Zicao	MOL007722	ESR1
Zicao	MOL007728	ESR1
Zicao	MOL007736	ESR1
Zihuaqianhu	MOL013077	ESR1
Zihuaqianhu	MOL013177	ESR1
Zihuaqianhu	MOL004792	ESR1
Zisu	MOL006210	ESR1
Zisu	MOL000492	ESR1
Ziwan	MOL000354	ESR1
