# Supplementary material for: Ferroptosis regulation by traditional chinese medicine for ischemic stroke intervention based on network pharmacology and data mining
Source: PLoS One. 2025 Apr 16;20(4):e0321751. doi: 10.1371/journal.pone.0321751 (PMC12002469; doi:10.1371/journal.pone.0321751)
Supplement: S1 File — (ZIP) [file pone.0321751.s001.zip › 靶点_小分子_中药/靶点小分子中药/HIFEA对应小分子.xlsx]

## Sheet: Sheet1
Aidicha	MOL000098	HIF1A
Aiye	MOL000098	HIF1A
Baiguo	MOL006821	HIF1A
Baiguo	MOL000098	HIF1A
Baihuasheshecao	MOL000098	HIF1A
Baijiangcao	MOL000098	HIF1A
Bailian	MOL000098	HIF1A
Baixianpi	MOL000098	HIF1A
Bajiaohuixiang	MOL000098	HIF1A
Bajiaolian	MOL000098	HIF1A
Banbianlian	MOL000098	HIF1A
Banxia	MOL002714	HIF1A
Banzhilian	MOL002714	HIF1A
Banzhilian	MOL000098	HIF1A
Baqia	MOL000546	HIF1A
Beishashen	MOL000098	HIF1A
Bianxu	MOL000098	HIF1A
Bichengqie	MOL000098	HIF1A
Buzhaye	MOL000098	HIF1A
Caoguo	MOL000098	HIF1A
Cebaiye	MOL000098	HIF1A
Chaihu	MOL000098	HIF1A
Chenxiang	MOL000098	HIF1A
Cheqiancao	MOL002714	HIF1A
Cheqianzi	MOL000098	HIF1A
Chishao	MOL002714	HIF1A
Chuanlianzi	MOL000098	HIF1A
Chuanniuxi	MOL000098	HIF1A
Chuipencao	MOL000098	HIF1A
Chunpi	MOL000098	HIF1A
Chushiziu	MOL000546	HIF1A
Dazaojia	MOL000098	HIF1A
Dazao	MOL000098	HIF1A
Dengzhanxixin	MOL000098	HIF1A
Dengzhanxixin	MOL002714	HIF1A
Diercao	MOL000098	HIF1A
Dijincao	MOL000098	HIF1A
Dingxiang	MOL000098	HIF1A
Diyu	MOL000098	HIF1A
Dongkuiguo	MOL000098	HIF1A
Doukou	MOL000098	HIF1A
Duzhongye	MOL000098	HIF1A
Duzhong	MOL000098	HIF1A
Ebushicao	MOL000098	HIF1A
Ercha	MOL000098	HIF1A
Fanbaicao	MOL000098	HIF1A
Fenbixie	MOL000546	HIF1A
Fengweicao	MOL000098	HIF1A
Fengxiantougucao	MOL000098	HIF1A
Fengyancao	MOL000098	HIF1A
Fupenzi	MOL000098	HIF1A
Gancao	MOL000098	HIF1A
Gaoliangjiang	MOL000098	HIF1A
Gehua	MOL000098	HIF1A
Gouguye	MOL000098	HIF1A
Gouqizi	MOL000098	HIF1A
Gouteng	MOL000098	HIF1A
Guadi	MOL000546	HIF1A
Guanghuoxiang	MOL000098	HIF1A
Guangzao	MOL000098	HIF1A
Guanhuangbo	MOL002714	HIF1A
Guanhuangbo	MOL000098	HIF1A
Guanyejinsitao	MOL000098	HIF1A
Guijianyu	MOL000098	HIF1A
Guizhencao	MOL000098	HIF1A
Gujingcao	MOL000098	HIF1A
Haizao	MOL000098	HIF1A
Heye	MOL000098	HIF1A
Honghua	MOL002714	HIF1A
Honghua	MOL000098	HIF1A
Hongqi	MOL000098	HIF1A
Huaihua	MOL000098	HIF1A
Huaijiao	MOL002714	HIF1A
Huaijiao	MOL000098	HIF1A
Huajiao	MOL000098	HIF1A
Huangbo	MOL000098	HIF1A
Huangjing	MOL002714	HIF1A
Huangjing	MOL000546	HIF1A
Huanglian	MOL000098	HIF1A
Huangqin	MOL002714	HIF1A
Huangqi	MOL000098	HIF1A
Huangyaozi	MOL000546	HIF1A
Huangyaozi	MOL000098	HIF1A
Huercao	MOL000098	HIF1A
Huluba	MOL000546	HIF1A
Huluba	MOL000098	HIF1A
Huzhang	MOL000098	HIF1A
Jiaoguolan	MOL000098	HIF1A
Jinfeicao	MOL000098	HIF1A
Jingjie	MOL000098	HIF1A
Jinlianhua	MOL000098	HIF1A
Jinqiancao	MOL000098	HIF1A
Jinqiaomai	MOL000098	HIF1A
Jinyingzi	MOL000098	HIF1A
Jinyinhua	MOL000098	HIF1A
Jinzhanjuhua	MOL000098	HIF1A
Jishiteng	MOL000098	HIF1A
Jixingzi	MOL000098	HIF1A
Jixuecao	MOL000098	HIF1A
Juhua	MOL000098	HIF1A
Kuandonghua	MOL000098	HIF1A
Kudingcha	MOL000098	HIF1A
Kushen	MOL000098	HIF1A
Laoguancao	MOL000098	HIF1A
Lianfang	MOL000098	HIF1A
Liangtoujian	MOL000546	HIF1A
Lianqiancao	MOL000098	HIF1A
Lianqiao	MOL000098	HIF1A
Lianxu	MOL000098	HIF1A
Lianzixin	MOL000098	HIF1A
Lizhihe	MOL000098	HIF1A
Longkui	MOL000546	HIF1A
Longkui	MOL000098	HIF1A
Luhui	MOL000098	HIF1A
Luxiancao	MOL000098	HIF1A
Mabiancao	MOL000098	HIF1A
Machixian	MOL000098	HIF1A
Mahuanggen	MOL000098	HIF1A
Mahuang	MOL000098	HIF1A
Manjingzi	MOL000098	HIF1A
Manshanhong	MOL000098	HIF1A
Maoyancao	MOL000098	HIF1A
Meiguihua	MOL000098	HIF1A
Mianbixie	MOL000546	HIF1A
Mihoutaogen	MOL000098	HIF1A
Mohanlian	MOL000098	HIF1A
Moyao	MOL000098	HIF1A
Mudanpi	MOL000098	HIF1A
Mugau	MOL000098	HIF1A
Muhudie	MOL002714	HIF1A
Muhudie	MOL000098	HIF1A
Mumianhua	MOL000098	HIF1A
Mutouhui	MOL000098	HIF1A
Muzei	MOL000098	HIF1A
Nanshetengguo	MOL000098	HIF1A
Naoyanghua	MOL000098	HIF1A
Niuxi	MOL002714	HIF1A
Niuxi	MOL000098	HIF1A
Nvzhenzi	MOL000098	HIF1A
Pipaye	MOL000098	HIF1A
Pipaye	MOL006821	HIF1A
Puhuang	MOL000098	HIF1A
Qianhu	MOL000098	HIF1A
Qiegeng	MOL000546	HIF1A
Qingguo	MOL000098	HIF1A
Qinghao	MOL007424	HIF1A
Qinghao	MOL000098	HIF1A
Quanshen	MOL000098	HIF1A
Renshenye	MOL000098	HIF1A
Roucongrong	MOL000098	HIF1A
Ruiren	MOL000098	HIF1A
Sanbaicao	MOL000098	HIF1A
Sangbaipi	MOL000098	HIF1A
Sangbaipi	MOL000098	HIF1A
Sangjisheng	MOL000098	HIF1A
Sangsheng	MOL000098	HIF1A
Sangye	MOL000098	HIF1A
Sanqi	MOL000098	HIF1A
Shaji	MOL000098	HIF1A
Shandougen	MOL000098	HIF1A
Shanyao	MOL000546	HIF1A
Shanzhaye	MOL000098	HIF1A
Shayuanzi	MOL000098	HIF1A
Shidi	MOL000098	HIF1A
Shijianchuan	MOL000098	HIF1A
Shiliupi	MOL000098	HIF1A
Shiwei	MOL000098	HIF1A
Shuifeiji	MOL000098	HIF1A
Shuihonghuazi	MOL000098	HIF1A
Shuqucao	MOL000098	HIF1A
Sijiqing	MOL000098	HIF1A
Suoluozi	MOL000098	HIF1A
Tiandong	MOL000546	HIF1A
Tiandong	MOL000098	HIF1A
Tianshanxuelian	MOL000098	HIF1A
Tiexiantougucao	MOL000098	HIF1A
Tinglizi	MOL000098	HIF1A
Tufuling	MOL000546	HIF1A
Tufuling	MOL000098	HIF1A
Tusizi	MOL000098	HIF1A
Wangbuliuxing	MOL000098	HIF1A
Wasong	MOL000098	HIF1A
Weilingcai	MOL000098	HIF1A
Wuhuanzipi	MOL000098	HIF1A
Wumei	MOL000098	HIF1A
Wuyao	MOL000098	HIF1A
Wuzhuyu	MOL000098	HIF1A
Xiakucao	MOL000098	HIF1A
Xiangfu	MOL000098	HIF1A
Xiangru	MOL000098	HIF1A
Xianhecao	MOL000098	HIF1A
Xiaoji	MOL000098	HIF1A
Xiaotongcao	MOL000098	HIF1A
Xiebai	MOL000098	HIF1A
Xiheliu	MOL000098	HIF1A
Xihonghua	MOL000098	HIF1A
Xuanfuhua	MOL000098	HIF1A
Yangjinhua	MOL000098	HIF1A
Yanhusuo	MOL000098	HIF1A
Yejuhua	MOL000098	HIF1A
Yimucao	MOL000098	HIF1A
Yinchen	MOL000098	HIF1A
Yinxingye	MOL000098	HIF1A
Yinyanghuo	MOL000098	HIF1A
Yizhihuanghua	MOL000098	HIF1A
Yuanhua	MOL000098	HIF1A
Yuansui	MOL000098	HIF1A
Yuejihua	MOL000098	HIF1A
Yuejihua	MOL000098	HIF1A
Yuganzi	MOL006821	HIF1A
Yuganzi	MOL000098	HIF1A
Yuliren	MOL000098	HIF1A
Yuxingcao	MOL000098	HIF1A
Yuzhouloulu	MOL000098	HIF1A
Zaojiaoci	MOL000098	HIF1A
Zeqi	MOL000098	HIF1A
Zhijuzi	MOL000098	HIF1A
Zhimu	MOL000546	HIF1A
Zhizi	MOL000098	HIF1A
Zhongjiefeng	MOL000098	HIF1A
Zhumagen	MOL000098	HIF1A
Ziwan	MOL000098	HIF1A
