# Supplementary material for: Ferroptosis regulation by traditional chinese medicine for ischemic stroke intervention based on network pharmacology and data mining
Source: PLoS One. 2025 Apr 16;20(4):e0321751. doi: 10.1371/journal.pone.0321751 (PMC12002469; doi:10.1371/journal.pone.0321751)
Supplement: S1 File — (ZIP) [file pone.0321751.s001.zip › 靶点_小分子_中药/靶点小分子中药/MAPK8对应小分子xlsx.xlsx]

## Sheet: Sheet1
Aidicha	MOL000422	MAPK8
Baiguo	MOL000422	MAPK8
Baiguo	MOL006821	MAPK8
Baijiangcao	MOL000422	MAPK8
Baishao	MOL000422	MAPK8
Bajiaohuixiang	MOL000422	MAPK8
Bajiaolian	MOL001714	MAPK8
Bajiaolian	MOL000422	MAPK8
Banbianlian	MOL000422	MAPK8
Bianxu	MOL000422	MAPK8
Buzhaye	MOL000422	MAPK8
Cebaiye	MOL000422	MAPK8
Chaihu	MOL000422	MAPK8
Chenpi	MOL005828	MAPK8
Chunpi	MOL000422	MAPK8
Congbai	MOL000422	MAPK8
Dengzhanxixin	MOL000422	MAPK8
Diercao	MOL000422	MAPK8
Dijincao	MOL000422	MAPK8
Dingxiang	MOL000422	MAPK8
Diyu	MOL000422	MAPK8
Duzhongye	MOL000422	MAPK8
Duzhong	MOL000422	MAPK8
Ebushicao	MOL005828	MAPK8
Ercha	MOL000422	MAPK8
Fanbaicao	MOL000422	MAPK8
Fanxieye	MOL000422	MAPK8
Fengxiantougucao	MOL000422	MAPK8
Fengyancao	MOL000422	MAPK8
Fupenzi	MOL000422	MAPK8
Gancao	MOL000422	MAPK8
Gaoliangjiang	MOL000422	MAPK8
Gehua	MOL000422	MAPK8
Gouguye	MOL000422	MAPK8
Gouteng	MOL000422	MAPK8
Guangzao	MOL000422	MAPK8
Guanyejinsitao	MOL000422	MAPK8
Guanzhong	MOL000422	MAPK8
Guijianyu	MOL000422	MAPK8
Gusuibu	MOL000422	MAPK8
Haijinsha	MOL000422	MAPK8
Heye	MOL000422	MAPK8
Honghua	MOL000422	MAPK8
Huaihua	MOL000422	MAPK8
Huaijiao	MOL000422	MAPK8
Huajuhong	MOL005828	MAPK8
Huangqi	MOL000422	MAPK8
Huangyaozi	MOL000422	MAPK8
Huluba	MOL000422	MAPK8
Jili	MOL000422	MAPK8
Jinqiancao	MOL000422	MAPK8
Jinyingzi	MOL000422	MAPK8
Jinyinhua	MOL000422	MAPK8
Jishiteng	MOL000422	MAPK8
Jixingzi	MOL000422	MAPK8
Juhua	MOL000422	MAPK8
Kuandonghua	MOL000422	MAPK8
Kudingcha	MOL000422	MAPK8
Laoguancao	MOL000422	MAPK8
Leigongteng	MOL003187	MAPK8
Leigongteng	MOL000422	MAPK8
Leigongteng	MOL005828	MAPK8
Lianqiancao	MOL000422	MAPK8
Lianqiao	MOL000422	MAPK8
Lianxu	MOL000422	MAPK8
Liaodaqingye	MOL000422	MAPK8
Linglingxiang	MOL000422	MAPK8
Longdan	MOL000422	MAPK8
Luobumaye	MOL000422	MAPK8
Luohanguo	MOL000422	MAPK8
Luxiancao	MOL000422	MAPK8
Mabiancao	MOL000422	MAPK8
Machixian	MOL000422	MAPK8
Mahuanggen	MOL000422	MAPK8
Mahuang	MOL000422	MAPK8
Manjingzi	MOL000422	MAPK8
Manshanhong	MOL000422	MAPK8
Maoyancao	MOL000422	MAPK8
Mudanpi	MOL000422	MAPK8
Muzei	MOL000422	MAPK8
Nanshetengguo	MOL000422	MAPK8
Naoyanghua	MOL000422	MAPK8
Niubangzi	MOL000422	MAPK8
Niuxi	MOL000422	MAPK8
Nuodaogen	MOL000422	MAPK8
Nvzhenzi	MOL000422	MAPK8
Pipaye	MOL000422	MAPK8
Pipaye	MOL006821	MAPK8
Puhuang	MOL000422	MAPK8
Qinghao	MOL000422	MAPK8
Qingpi	MOL005828	MAPK8
Renshenye	MOL000422	MAPK8
Renshen	MOL000422	MAPK8
Ruiren	MOL000422	MAPK8
Sangbaipi	MOL000422	MAPK8
Sangye	MOL000422	MAPK8
Sangzhi	MOL000422	MAPK8
Shaji	MOL000422	MAPK8
Shandougen	MOL000422	MAPK8
Shannai	MOL000422	MAPK8
Shanzhaye	MOL000422	MAPK8
Shayuanzi	MOL000422	MAPK8
Shichangpu	MOL000422	MAPK8
Shidi	MOL000422	MAPK8
Shiliupi	MOL000422	MAPK8
Shiwei	MOL000422	MAPK8
Shuihonghuazi	MOL000422	MAPK8
Shuqucao	MOL000422	MAPK8
Sijiqing	MOL000422	MAPK8
Songhuafen	MOL000422	MAPK8
Suoluozi	MOL000422	MAPK8
Tianshanxuelian	MOL000422	MAPK8
Tiexiantougucao	MOL000422	MAPK8
Tinglizi	MOL000422	MAPK8
Tusizi	MOL000422	MAPK8
Wasong	MOL000422	MAPK8
Weilingcai	MOL000422	MAPK8
Wumei	MOL000422	MAPK8
Xiakucao	MOL000422	MAPK8
Xiangfu	MOL000422	MAPK8
Xiangru	MOL000422	MAPK8
Xianhecao	MOL000422	MAPK8
Xiheliu	MOL000422	MAPK8
Xihonghua	MOL000422	MAPK8
Xixin	MOL000422	MAPK8
Xuancaogen	MOL000422	MAPK8
Xuanfuhua	MOL000422	MAPK8
Yangjinhua	MOL000422	MAPK8
Yimucao	MOL000422	MAPK8
Yinxingye	MOL000422	MAPK8
Yinyanghuo	MOL000422	MAPK8
Yizhihuanghua	MOL000422	MAPK8
Yuanhua	MOL000422	MAPK8
Yuejihua	MOL000422	MAPK8
Yuganzi	MOL000422	MAPK8
Yuganzi	MOL006821	MAPK8
Yuliren	MOL000422	MAPK8
Yuxingcao	MOL000422	MAPK8
Zaojiaoci	MOL000422	MAPK8
Zeqi	MOL000422	MAPK8
Zhijuzi	MOL000422	MAPK8
Zhike	MOL005828	MAPK8
Zhimu	MOL000422	MAPK8
Zhishi	MOL005828	MAPK8
Zhizi	MOL000422	MAPK8
Ziwan	MOL000422	MAPK8
