# Supplementary material for: Ferroptosis regulation by traditional chinese medicine for ischemic stroke intervention based on network pharmacology and data mining
Source: PLoS One. 2025 Apr 16;20(4):e0321751. doi: 10.1371/journal.pone.0321751 (PMC12002469; doi:10.1371/journal.pone.0321751)
Supplement: S1 File — (ZIP) [file pone.0321751.s001.zip › 靶点_小分子_中药/靶点小分子中药/PPARG对应小分子.xlsx]

## Sheet: Sheet1
Aidicha	MOL000422	PPARG
Aidicha	MOL009278	PPARG
Aidicha	MOL000098	PPARG
Aiye	MOL000098	PPARG
Baibu	MOL000392	PPARG
Baiguo	MOL000354	PPARG
Baiguo	MOL000392	PPARG
Baiguo	MOL000422	PPARG
Baiguo	MOL000098	PPARG
Baihuasheshecao	MOL000098	PPARG
Baijiangcao	MOL001678	PPARG
Baijiangcao	MOL000422	PPARG
Baijiangcao	MOL000098	PPARG
Baiji	MOL005755	PPARG
Baiji	MOL005768	PPARG
Bailian	MOL003283	PPARG
Bailian	MOL000098	PPARG
Baiqucai	MOL001461	PPARG
Baiqucai	MOL001462	PPARG
Baiqucai	MOL001463	PPARG
Baishao	MOL000422	PPARG
Baitouweng	MOL001978	PPARG
Baitouweng	MOL000354	PPARG
Baixianpi	MOL000173	PPARG
Baixianpi	MOL000098	PPARG
Bajiaohuixiang	MOL000422	PPARG
Bajiaohuixiang	MOL000098	PPARG
Bajiaolian	MOL000422	PPARG
Bajiaolian	MOL000098	PPARG
Banbianlian	MOL003044	PPARG
Banbianlian	MOL000422	PPARG
Banbianlian	MOL000098	PPARG
Banlangen	MOL001767	PPARG
Banxia	MOL000519	PPARG
Banzhilian	MOL012250	PPARG
Banzhilian	MOL000173	PPARG
Banzhilian	MOL000351	PPARG
Banzhilian	MOL008206	PPARG
Banzhilian	MOL000098	PPARG
Baqia	MOL004564	PPARG
Beidougen	MOL012918	PPARG
Beishashen	MOL000098	PPARG
Bianxu	MOL000422	PPARG
Bianxu	MOL000098	PPARG
Bichengqie	MOL000098	PPARG
Buzhaye	MOL000354	PPARG
Buzhaye	MOL000422	PPARG
Buzhaye	MOL000098	PPARG
Cangzhu	MOL000173	PPARG
Caoguo	MOL000074	PPARG
Caoguo	MOL000098	PPARG
Cebaiye	MOL000422	PPARG
Cebaiye	MOL000098	PPARG
Chaihu	MOL000354	PPARG
Chaihu	MOL000422	PPARG
Chaihu	MOL000098	PPARG
Chenpi	MOL005828	PPARG
Chenxiang	MOL010495	PPARG
Chenxiang	MOL010496	PPARG
Chenxiang	MOL000098	PPARG
Cheqianzi	MOL007819	PPARG
Cheqianzi	MOL000098	PPARG
Chuanlianzi	MOL000098	PPARG
Chuanniuxi	MOL012286	PPARG
Chuanniuxi	MOL000098	PPARG
Chuanshegan	MOL000351	PPARG
Chuanshegan	MOL003758	PPARG
Chuanshegan	MOL003759	PPARG
Chuanshegan	MOL005916	PPARG
Chuanxinlian	MOL000173	PPARG
Chuanxinlian	MOL008204	PPARG
Chuanxinlian	MOL008206	PPARG
Chuanxinlian	MOL008209	PPARG
Chuanxinlian	MOL008230	PPARG
Chuanxinlian	MOL008239	PPARG
Chuanxiong	MOL002135	PPARG
Chuipencao	MOL000354	PPARG
Chuipencao	MOL000098	PPARG
Chunpi	MOL000422	PPARG
Chunpi	MOL000098	PPARG
Congbai	MOL000422	PPARG
Dafengzi	MOL003044	PPARG
Dafengzi	MOL008240	PPARG
Dandouchi	MOL008400	PPARG
Dangshen	MOL003896	PPARG
Dangshen	MOL005321	PPARG
Dangshen	MOL008400	PPARG
Danshen	MOL002651	PPARG
Danshen	MOL007041	PPARG
Danshen	MOL007049	PPARG
Danshen	MOL007050	PPARG
Danshen	MOL007093	PPARG
Danshen	MOL007100	PPARG
Danshen	MOL007125	PPARG
Danshen	MOL007132	PPARG
Danshen	MOL007156	PPARG
Daqingye	MOL002309	PPARG
Daqingye	MOL002311	PPARG
Daxueteng	MOL007923	PPARG
Dazaojia	MOL000098	PPARG
Dazao	MOL012976	PPARG
Dazao	MOL000098	PPARG
Dengzhanxixin	MOL000098	PPARG
Dengzhanxixin	MOL000392	PPARG
Dengzhanxixin	MOL000422	PPARG
Dengzhanxixin	MOL002712	PPARG
Dengzhanxixin	MOL007963	PPARG
Diercao	MOL000422	PPARG
Diercao	MOL007879	PPARG
Diercao	MOL000098	PPARG
Dijincao	MOL000422	PPARG
Dijincao	MOL000098	PPARG
Dingxiang	MOL013219	PPARG
Dingxiang	MOL000422	PPARG
Dingxiang	MOL000098	PPARG
Diyu	MOL000422	PPARG
Diyu	MOL000098	PPARG
Dongkuiguo	MOL000098	PPARG
Doukou	MOL000224	PPARG
Doukou	MOL000238	PPARG
Doukou	MOL000258	PPARG
Doukou	MOL000098	PPARG
Duzhongye	MOL000422	PPARG
Duzhongye	MOL000098	PPARG
Duzhong	MOL000422	PPARG
Duzhong	MOL000098	PPARG
Duzhong	MOL008240	PPARG
Duzhong	MOL011604	PPARG
Ebushicao	MOL004961	PPARG
Ebushicao	MOL005828	PPARG
Ebushicao	MOL000098	PPARG
Ercha	MOL000422	PPARG
Ercha	MOL000098	PPARG
Fanbaicao	MOL000422	PPARG
Fanbaicao	MOL000098	PPARG
Fangfeng	MOL011740	PPARG
Fangfeng	MOL011747	PPARG
Fangfeng	MOL000173	PPARG
Fanxieye	MOL000422	PPARG
Fengweicao	MOL000098	PPARG
Fengxiantougucao	MOL001004	PPARG
Fengxiantougucao	MOL000422	PPARG
Fengxiantougucao	MOL000098	PPARG
Fengyancao	MOL003283	PPARG
Fengyancao	MOL000422	PPARG
Fengyancao	MOL000098	PPARG
Fupenzi	MOL000422	PPARG
Fupenzi	MOL000098	PPARG
Gancao	MOL002311	PPARG
Gancao	MOL000354	PPARG
Gancao	MOL003656	PPARG
Gancao	MOL003896	PPARG
Gancao	MOL000392	PPARG
Gancao	MOL000417	PPARG
Gancao	MOL000422	PPARG
Gancao	MOL004805	PPARG
Gancao	MOL004808	PPARG
Gancao	MOL004810	PPARG
Gancao	MOL004811	PPARG
Gancao	MOL004815	PPARG
Gancao	MOL004820	PPARG
Gancao	MOL004824	PPARG
Gancao	MOL004827	PPARG
Gancao	MOL004828	PPARG
Gancao	MOL004833	PPARG
Gancao	MOL004835	PPARG
Gancao	MOL004841	PPARG
Gancao	MOL004848	PPARG
Gancao	MOL004849	PPARG
Gancao	MOL004855	PPARG
Gancao	MOL004856	PPARG
Gancao	MOL004857	PPARG
Gancao	MOL004863	PPARG
Gancao	MOL004864	PPARG
Gancao	MOL004866	PPARG
Gancao	MOL004879	PPARG
Gancao	MOL004883	PPARG
Gancao	MOL004884	PPARG
Gancao	MOL004885	PPARG
Gancao	MOL004891	PPARG
Gancao	MOL004898	PPARG
Gancao	MOL004904	PPARG
Gancao	MOL004907	PPARG
Gancao	MOL004908	PPARG
Gancao	MOL004911	PPARG
Gancao	MOL004912	PPARG
Gancao	MOL004913	PPARG
Gancao	MOL004914	PPARG
Gancao	MOL004915	PPARG
Gancao	MOL004949	PPARG
Gancao	MOL004957	PPARG
Gancao	MOL004959	PPARG
Gancao	MOL004961	PPARG
Gancao	MOL004966	PPARG
Gancao	MOL000497	PPARG
Gancao	MOL004974	PPARG
Gancao	MOL004978	PPARG
Gancao	MOL004980	PPARG
Gancao	MOL004990	PPARG
Gancao	MOL004991	PPARG
Gancao	MOL000500	PPARG
Gancao	MOL005000	PPARG
Gancao	MOL005003	PPARG
Gancao	MOL005007	PPARG
Gancao	MOL005012	PPARG
Gancao	MOL005016	PPARG
Gancao	MOL005017	PPARG
Gancao	MOL005020	PPARG
Gancao	MOL000098	PPARG
Gaoliangjiang	MOL002544	PPARG
Gaoliangjiang	MOL002563	PPARG
Gaoliangjiang	MOL000354	PPARG
Gaoliangjiang	MOL000422	PPARG
Gaoliangjiang	MOL000098	PPARG
Gegen	MOL000392	PPARG
Gegen	MOL002959	PPARG
Gehua	MOL011793	PPARG
Gehua	MOL000392	PPARG
Gehua	MOL000422	PPARG
Gehua	MOL005916	PPARG
Gehua	MOL008400	PPARG
Gehua	MOL000098	PPARG
Gehua	MOL000468	PPARG
Gehua	MOL002959	PPARG
Gehua	MOL004957	PPARG
Gehua	MOL012976	PPARG
Gouguye	MOL000354	PPARG
Gouguye	MOL000392	PPARG
Gouguye	MOL000422	PPARG
Gouguye	MOL000098	PPARG
Gouqizi	MOL008400	PPARG
Gouqizi	MOL000098	PPARG
Gouteng	MOL000422	PPARG
Gouteng	MOL008457	PPARG
Gouteng	MOL008460	PPARG
Gouteng	MOL008465	PPARG
Gouteng	MOL008468	PPARG
Gouteng	MOL008472	PPARG
Gouteng	MOL008478	PPARG
Gouteng	MOL008482	PPARG
Gouteng	MOL008484	PPARG
Gouteng	MOL008488	PPARG
Gouteng	MOL008489	PPARG
Gouteng	MOL008490	PPARG
Gouteng	MOL000098	PPARG
Gouteng	MOL008635	PPARG
Guanghuoxiang	MOL005916	PPARG
Guanghuoxiang	MOL005921	PPARG
Guanghuoxiang	MOL000098	PPARG
Guangzao	MOL000422	PPARG
Guangzao	MOL000098	PPARG
Guanhuangbo	MOL000173	PPARG
Guanhuangbo	MOL006421	PPARG
Guanhuangbo	MOL000098	PPARG
Guanyejinsitao	MOL000422	PPARG
Guanyejinsitao	MOL000098	PPARG
Guanzhong	MOL000422	PPARG
Guijianyu	MOL000422	PPARG
Guijianyu	MOL000098	PPARG
Guizhencao	MOL006438	PPARG
Guizhencao	MOL000098	PPARG
Gujingcao	MOL002721	PPARG
Gujingcao	MOL000098	PPARG
Gusuibu	MOL001978	PPARG
Gusuibu	MOL000422	PPARG
Gusuibu	MOL009091	PPARG
Haijinsha	MOL000422	PPARG
Haitongpi	MOL000456	PPARG
Haitongpi	MOL000457	PPARG
Haizao	MOL000098	PPARG
Heye	MOL000098	PPARG
Heye	MOL000354	PPARG
Heye	MOL000422	PPARG
Honghua	MOL002712	PPARG
Honghua	MOL002721	PPARG
Honghua	MOL000422	PPARG
Honghua	MOL000098	PPARG
Hongqi	MOL011078	PPARG
Hongqi	MOL000392	PPARG
Hongqi	MOL000417	PPARG
Hongqi	MOL000500	PPARG
Hongqi	MOL000098	PPARG
Huaihua	MOL000354	PPARG
Huaihua	MOL000422	PPARG
Huaihua	MOL000098	PPARG
Huaijiao	MOL000422	PPARG
Huaijiao	MOL000098	PPARG
Huajiao	MOL000098	PPARG
Huajuhong	MOL013277	PPARG
Huajuhong	MOL005828	PPARG
Huangbo	MOL002651	PPARG
Huangbo	MOL000098	PPARG
Huangjing	MOL002959	PPARG
Huanglian	MOL000098	PPARG
Huangqin	MOL000173	PPARG
Huangqin	MOL002933	PPARG
Huangqin	MOL002934	PPARG
Huangqin	MOL000525	PPARG
Huangqin	MOL008206	PPARG
Huangqi	MOL000354	PPARG
Huangqi	MOL000378	PPARG
Huangqi	MOL000392	PPARG
Huangqi	MOL000417	PPARG
Huangqi	MOL000422	PPARG
Huangqi	MOL000098	PPARG
Huangyaozi	MOL000422	PPARG
Huangyaozi	MOL009772	PPARG
Huangyaozi	MOL000098	PPARG
Huashengyi	MOL003044	PPARG
Huashengyi	MOL003398	PPARG
Huercao	MOL000098	PPARG
Huhuanglian	MOL002796	PPARG
Huhuanglian	MOL002823	PPARG
Hujisheng	MOL000351	PPARG
Hujisheng	MOL000354	PPARG
Huluba	MOL000392	PPARG
Huluba	MOL000417	PPARG
Huluba	MOL000422	PPARG
Huluba	MOL000098	PPARG
Huzhang	MOL000098	PPARG
Jiangxiang	MOL002940	PPARG
Jiangxiang	MOL002941	PPARG
Jiangxiang	MOL002950	PPARG
Jiangxiang	MOL002957	PPARG
Jiangxiang	MOL002959	PPARG
Jiangxiang	MOL002961	PPARG
Jiangxiang	MOL002963	PPARG
Jiangxiang	MOL002981	PPARG
Jiangxiang	MOL002985	PPARG
Jiangxiang	MOL002999	PPARG
Jiangxiang	MOL003001	PPARG
Jiangxiang	MOL003003	PPARG
Jiangxiang	MOL000392	PPARG
Jiaoguolan	MOL000351	PPARG
Jiaoguolan	MOL000098	PPARG
Jicai	MOL013306	PPARG
Jicai	MOL004564	PPARG
Jicai	MOL008488	PPARG
Jiguanhua	MOL000354	PPARG
Jiguanhua	MOL006078	PPARG
Jili	MOL000354	PPARG
Jili	MOL000422	PPARG
Jinfeicao	MOL002721	PPARG
Jinfeicao	MOL000098	PPARG
Jingdaji	MOL010586	PPARG
Jingdaji	MOL003542	PPARG
Jingjie	MOL000098	PPARG
Jinlianhua	MOL000098	PPARG
Jinqiancao	MOL000354	PPARG
Jinqiancao	MOL000422	PPARG
Jinqiancao	MOL000098	PPARG
Jinqiaomai	MOL000098	PPARG
Jinqiaomai	MOL000354	PPARG
Jinyingzi	MOL000422	PPARG
Jinyingzi	MOL000098	PPARG
Jinyinhua	MOL003044	PPARG
Jinyinhua	MOL003095	PPARG
Jinyinhua	MOL000422	PPARG
Jinyinhua	MOL000098	PPARG
Jinzhanjuhua	MOL000354	PPARG
Jinzhanjuhua	MOL000098	PPARG
Jishiteng	MOL001004	PPARG
Jishiteng	MOL000422	PPARG
Jishiteng	MOL000098	PPARG
Jixingzi	MOL000422	PPARG
Jixingzi	MOL000098	PPARG
Jixuecao	MOL000098	PPARG
Jixueteng	MOL000392	PPARG
Jixueteng	MOL000417	PPARG
Jixueteng	MOL000468	PPARG
Jixueteng	MOL000497	PPARG
Jixueteng	MOL000500	PPARG
Jixueteng	MOL000502	PPARG
Jixueteng	MOL000507	PPARG
Juhua	MOL003044	PPARG
Juhua	MOL000354	PPARG
Juhua	MOL000422	PPARG
Juhua	MOL000098	PPARG
Juhua	MOL005229	PPARG
Kuandonghua	MOL000422	PPARG
Kuandonghua	MOL000098	PPARG
Kudiding	MOL001463	PPARG
Kudiding	MOL008635	PPARG
Kudiding	MOL008646	PPARG
Kudingcha	MOL000422	PPARG
Kudingcha	MOL000098	PPARG
Kushen	MOL003542	PPARG
Kushen	MOL003673	PPARG
Kushen	MOL000392	PPARG
Kushen	MOL000456	PPARG
Kushen	MOL000098	PPARG
Kuxingren	MOL002311	PPARG
Kuxingren	MOL004841	PPARG
Kuxingren	MOL004908	PPARG
Kuxingren	MOL005017	PPARG
Laoguancao	MOL000422	PPARG
Laoguancao	MOL000098	PPARG
Leigongteng	MOL003199	PPARG
Leigongteng	MOL000422	PPARG
Leigongteng	MOL003283	PPARG
Leigongteng	MOL005828	PPARG
Lianfang	MOL000098	PPARG
Liangmianzhen	MOL001461	PPARG
Lianqiancao	MOL000422	PPARG
Lianqiancao	MOL000098	PPARG
Lianqiao	MOL000173	PPARG
Lianqiao	MOL003283	PPARG
Lianqiao	MOL000422	PPARG
Lianqiao	MOL000098	PPARG
Lianxu	MOL000422	PPARG
Lianxu	MOL000098	PPARG
Lianzixin	MOL000098	PPARG
Liaodaqingye	MOL002311	PPARG
Liaodaqingye	MOL000422	PPARG
Liaogewanggen	MOL006078	PPARG
Linglingxiang	MOL000422	PPARG
Lizhihe	MOL000098	PPARG
Longdan	MOL000422	PPARG
Longkui	MOL000098	PPARG
Luhui	MOL000098	PPARG
Lulutong	MOL000519	PPARG
Luobumaye	MOL000422	PPARG
Luohanguo	MOL000422	PPARG
Luoshiteng	MOL000525	PPARG
Luxiancao	MOL000422	PPARG
Luxiancao	MOL000098	PPARG
Mabiancao	MOL002933	PPARG
Mabiancao	MOL000422	PPARG
Mabiancao	MOL005229	PPARG
Mabiancao	MOL000098	PPARG
Machixian	MOL000422	PPARG
Machixian	MOL000098	PPARG
Mahuanggen	MOL000422	PPARG
Mahuanggen	MOL000098	PPARG
Mahuang	MOL002823	PPARG
Mahuang	MOL000422	PPARG
Mahuang	MOL000098	PPARG
Maiya	MOL010864	PPARG
Manjingzi	MOL011940	PPARG
Manjingzi	MOL000422	PPARG
Manjingzi	MOL005229	PPARG
Manjingzi	MOL000098	PPARG
Manshanhong	MOL012421	PPARG
Manshanhong	MOL004020	PPARG
Manshanhong	MOL000422	PPARG
Manshanhong	MOL000098	PPARG
Maoyancao	MOL000422	PPARG
Maoyancao	MOL000098	PPARG
Meiguihua	MOL008046	PPARG
Meiguihua	MOL000098	PPARG
Mihoutaogen	MOL000098	PPARG
Mohanlian	MOL003389	PPARG
Mohanlian	MOL003398	PPARG
Mohanlian	MOL003404	PPARG
Mohanlian	MOL000098	PPARG
Moyao	MOL001004	PPARG
Moyao	MOL000098	PPARG
Mubiezi	MOL012375	PPARG
Mudanpi	MOL000422	PPARG
Mudanpi	MOL000098	PPARG
Mugau	MOL000098	PPARG
Muhudie	MOL000173	PPARG
Muhudie	MOL003044	PPARG
Muhudie	MOL000098	PPARG
Mumianhua	MOL000098	PPARG
Mutouhui	MOL000098	PPARG
Muzei	MOL002823	PPARG
Muzei	MOL004020	PPARG
Muzei	MOL000422	PPARG
Muzei	MOL000098	PPARG
Nanshetengguo	MOL000422	PPARG
Nanshetengguo	MOL000098	PPARG
Naoyanghua	MOL000354	PPARG
Naoyanghua	MOL000422	PPARG
Naoyanghua	MOL000098	PPARG
Niubangzi	MOL000422	PPARG
Niuxi	MOL000173	PPARG
Niuxi	MOL000422	PPARG
Niuxi	MOL000098	PPARG
Nuodaogen	MOL000422	PPARG
Nuodaogen	MOL004980	PPARG
Nvzhenzi	MOL000422	PPARG
Nvzhenzi	MOL000098	PPARG
Pingbeimu	MOL001004	PPARG
Pipaye	MOL000354	PPARG
Pipaye	MOL000422	PPARG
Pipaye	MOL000098	PPARG
Puhuang	MOL000354	PPARG
Puhuang	MOL000422	PPARG
Puhuang	MOL000098	PPARG
Qiancao	MOL003283	PPARG
Qiancao	MOL006174	PPARG
Qianhu	MOL000098	PPARG
Qianjinba	MOL000665	PPARG
Qianjinzi	MOL005229	PPARG
Qianniuzi	MOL004373	PPARG
Qianniuzi	MOL003542	PPARG
Qianniuzi	MOL000457	PPARG
Qingdai	MOL002309	PPARG
Qingfengteng	MOL000621	PPARG
Qingguo	MOL000098	PPARG
Qinghao	MOL000354	PPARG
Qinghao	MOL000422	PPARG
Qinghao	MOL005229	PPARG
Qinghao	MOL007404	PPARG
Qinghao	MOL007423	PPARG
Qinghao	MOL000098	PPARG
Qingpi	MOL005828	PPARG
Qingyedan	MOL007963	PPARG
Qingyedan	MOL007966	PPARG
Qingyedan	MOL007967	PPARG
Qingyedan	MOL007970	PPARG
Quanshen	MOL000098	PPARG
Renshenye	MOL000422	PPARG
Renshenye	MOL000098	PPARG
Renshen	MOL000422	PPARG
Renshen	MOL005321	PPARG
Roucongrong	MOL000098	PPARG
Roudoukou	MOL009243	PPARG
Roudoukou	MOL009265	PPARG
Ruiren	MOL000422	PPARG
Ruiren	MOL000098	PPARG
Sanbaicao	MOL000098	PPARG
Sangbaipi	MOL003758	PPARG
Sangbaipi	MOL003857	PPARG
Sangbaipi	MOL003858	PPARG
Sangbaipi	MOL004912	PPARG
Sangbaipi	MOL000098	PPARG
Sangbaipi	MOL001004	PPARG
Sangbaipi	MOL012800	PPARG
Sangbaipi	MOL000422	PPARG
Sangbaipi	MOL000098	PPARG
Sangjisheng	MOL000098	PPARG
Sangsheng	MOL000737	PPARG
Sangsheng	MOL000098	PPARG
Sangye	MOL003857	PPARG
Sangye	MOL003858	PPARG
Sangye	MOL003859	PPARG
Sangye	MOL003879	PPARG
Sangye	MOL000098	PPARG
Sangye	MOL000422	PPARG
Sangye	MOL003759	PPARG
Sangye	MOL007879	PPARG
Sangzhi	MOL000422	PPARG
Sangzhi	MOL000737	PPARG
Sanleng	MOL000392	PPARG
Sanqi	MOL000098	PPARG
Shaji	MOL001004	PPARG
Shaji	MOL000354	PPARG
Shaji	MOL000422	PPARG
Shaji	MOL000098	PPARG
Shandougen	MOL000354	PPARG
Shandougen	MOL003656	PPARG
Shandougen	MOL003673	PPARG
Shandougen	MOL000392	PPARG
Shandougen	MOL000422	PPARG
Shandougen	MOL000098	PPARG
Shannai	MOL000422	PPARG
Shannai	MOL004564	PPARG
Shanzhaye	MOL000354	PPARG
Shanzhaye	MOL000422	PPARG
Shanzhaye	MOL000098	PPARG
Shanzhuyu	MOL008457	PPARG
Shayuanzi	MOL000392	PPARG
Shayuanzi	MOL000417	PPARG
Shayuanzi	MOL000422	PPARG
Shayuanzi	MOL004564	PPARG
Shayuanzi	MOL009278	PPARG
Shayuanzi	MOL000098	PPARG
Shegan	MOL000351	PPARG
Shegan	MOL000354	PPARG
Shegan	MOL003758	PPARG
Shegan	MOL003759	PPARG
Shengma	MOL012078	PPARG
Shenjincao	MOL000392	PPARG
Shichangpu	MOL003542	PPARG
Shichangpu	MOL000422	PPARG
Shidi	MOL000422	PPARG
Shidi	MOL000098	PPARG
Shijianchuan	MOL000098	PPARG
Shiliupi	MOL000422	PPARG
Shiliupi	MOL000098	PPARG
Shiwei	MOL000422	PPARG
Shiwei	MOL000098	PPARG
Shuifeiji	MOL000098	PPARG
Shuihonghuazi	MOL003044	PPARG
Shuihonghuazi	MOL000422	PPARG
Shuihonghuazi	MOL007923	PPARG
Shuihonghuazi	MOL000098	PPARG
Shuqucao	MOL000422	PPARG
Shuqucao	MOL000098	PPARG
Sijiqing	MOL000422	PPARG
Sijiqing	MOL000098	PPARG
Songhuafen	MOL000422	PPARG
Suoluozi	MOL000422	PPARG
Suoluozi	MOL000098	PPARG
Tanxiang	MOL000354	PPARG
Tiandong	MOL003896	PPARG
Tiandong	MOL000098	PPARG
Tianshanxuelian	MOL000422	PPARG
Tianshanxuelian	MOL000098	PPARG
Tiexiantougucao	MOL000422	PPARG
Tiexiantougucao	MOL000098	PPARG
Tinglizi	MOL000354	PPARG
Tinglizi	MOL000422	PPARG
Tinglizi	MOL000098	PPARG
Tufuling	MOL000098	PPARG
Tujingpi	MOL000392	PPARG
Tujingpi	MOL000417	PPARG
Tusizi	MOL000354	PPARG
Tusizi	MOL000422	PPARG
Tusizi	MOL000098	PPARG
Wangbuliuxing	MOL000098	PPARG
Wasong	MOL002823	PPARG
Wasong	MOL000422	PPARG
Wasong	MOL000098	PPARG
Weilingcai	MOL000354	PPARG
Weilingcai	MOL000422	PPARG
Weilingcai	MOL000098	PPARG
Wuhuanzipi	MOL000354	PPARG
Wuhuanzipi	MOL000098	PPARG
Wumei	MOL000422	PPARG
Wumei	MOL000098	PPARG
Wuyao	MOL010495	PPARG
Wuyao	MOL010496	PPARG
Wuyao	MOL000098	PPARG
Wuzhuyu	MOL000354	PPARG
Wuzhuyu	MOL004020	PPARG
Wuzhuyu	MOL000098	PPARG
Xiakucao	MOL000422	PPARG
Xiakucao	MOL000737	PPARG
Xiakucao	MOL000098	PPARG
Xiangfu	MOL003044	PPARG
Xiangfu	MOL000354	PPARG
Xiangfu	MOL003542	PPARG
Xiangfu	MOL000422	PPARG
Xiangfu	MOL000098	PPARG
Xiangru	MOL003044	PPARG
Xiangru	MOL000422	PPARG
Xiangru	MOL000737	PPARG
Xiangru	MOL008206	PPARG
Xiangru	MOL000098	PPARG
Xianhecao	MOL000422	PPARG
Xianhecao	MOL000098	PPARG
Xianmao	MOL004114	PPARG
Xiaoji	MOL000098	PPARG
Xiaotongcao	MOL000098	PPARG
Xiebai	MOL000098	PPARG
Xiheliu	MOL000354	PPARG
Xiheliu	MOL000422	PPARG
Xiheliu	MOL004564	PPARG
Xiheliu	MOL000098	PPARG
Xihonghua	MOL000354	PPARG
Xihonghua	MOL000422	PPARG
Xihonghua	MOL000098	PPARG
Xixin	MOL000422	PPARG
Xuancaogen	MOL013343	PPARG
Xuancaogen	MOL000422	PPARG
Xuanfuhua	MOL003044	PPARG
Xuanfuhua	MOL003398	PPARG
Xuanfuhua	MOL000354	PPARG
Xuanfuhua	MOL000422	PPARG
Xuanfuhua	MOL000098	PPARG
Yangjinhua	MOL003283	PPARG
Yangjinhua	MOL000422	PPARG
Yangjinhua	MOL007923	PPARG
Yangjinhua	MOL000098	PPARG
Yanhusuo	MOL001461	PPARG
Yanhusuo	MOL001463	PPARG
Yanhusuo	MOL004196	PPARG
Yanhusuo	MOL000098	PPARG
Yejuhua	MOL000098	PPARG
Yibeimu	MOL001004	PPARG
Yimucao	MOL000098	PPARG
Yimucao	MOL000354	PPARG
Yimucao	MOL000422	PPARG
Yinchen	MOL000354	PPARG
Yinchen	MOL008046	PPARG
Yinchen	MOL000098	PPARG
Yinxingye	MOL011594	PPARG
Yinxingye	MOL011604	PPARG
Yinxingye	MOL003044	PPARG
Yinxingye	MOL000354	PPARG
Yinxingye	MOL000422	PPARG
Yinxingye	MOL009278	PPARG
Yinxingye	MOL000098	PPARG
Yinyanghuo	MOL003044	PPARG
Yinyanghuo	MOL003542	PPARG
Yinyanghuo	MOL000422	PPARG
Yinyanghuo	MOL004373	PPARG
Yinyanghuo	MOL004391	PPARG
Yinyanghuo	MOL000098	PPARG
Yizhihuanghua	MOL000422	PPARG
Yizhihuanghua	MOL000098	PPARG
Yuanhua	MOL000422	PPARG
Yuanhua	MOL000098	PPARG
Yuansui	MOL000098	PPARG
Yuansui	MOL003044	PPARG
Yuejihua	MOL003758	PPARG
Yuejihua	MOL003857	PPARG
Yuejihua	MOL003858	PPARG
Yuejihua	MOL004912	PPARG
Yuejihua	MOL000098	PPARG
Yuejihua	MOL001004	PPARG
Yuejihua	MOL012800	PPARG
Yuejihua	MOL000422	PPARG
Yuejihua	MOL000098	PPARG
Yuganzi	MOL000422	PPARG
Yuganzi	MOL000098	PPARG
Yuliren	MOL000422	PPARG
Yuliren	MOL000098	PPARG
Yumixu	MOL003044	PPARG
Yuxingcao	MOL000422	PPARG
Yuxingcao	MOL000098	PPARG
Yuzhouloulu	MOL000098	PPARG
Zaojiaoci	MOL013179	PPARG
Zaojiaoci	MOL000422	PPARG
Zaojiaoci	MOL000098	PPARG
Zeqi	MOL000422	PPARG
Zeqi	MOL000098	PPARG
Zhebeimu	MOL001004	PPARG
Zhijuzi	MOL000422	PPARG
Zhijuzi	MOL000098	PPARG
Zhike	MOL005828	PPARG
Zhimu	MOL000422	PPARG
Zhimu	MOL004373	PPARG
Zhishi	MOL013277	PPARG
Zhishi	MOL005828	PPARG
Zhishi	MOL007879	PPARG
Zhizi	MOL000098	PPARG
Zhizi	MOL000422	PPARG
Zhizi	MOL003095	PPARG
Zhongjiefeng	MOL004373	PPARG
Zhongjiefeng	MOL007132	PPARG
Zhongjiefeng	MOL000098	PPARG
Zhumagen	MOL000098	PPARG
Zicao	MOL007715	PPARG
Zicao	MOL007716	PPARG
Zicao	MOL007722	PPARG
Ziwan	MOL002563	PPARG
Ziwan	MOL000354	PPARG
Ziwan	MOL000422	PPARG
Ziwan	MOL000098	PPARG
