# Supplementary material for: Ferroptosis regulation by traditional chinese medicine for ischemic stroke intervention based on network pharmacology and data mining
Source: PLoS One. 2025 Apr 16;20(4):e0321751. doi: 10.1371/journal.pone.0321751 (PMC12002469; doi:10.1371/journal.pone.0321751)
Supplement: S1 File — (ZIP) [file pone.0321751.s001.zip › 靶点_小分子_中药/靶点小分子中药/TNF对应小分子.xlsx]

## Sheet: Sheet1
Aidicha	MOL000422	TNF
Aidicha	MOL000098	TNF
Aiye	MOL000098	TNF
Baiguo	MOL000422	TNF
Baiguo	MOL006821	TNF
Baiguo	MOL000098	TNF
Baihuasheshecao	MOL000098	TNF
Baijiangcao	MOL002322	TNF
Baijiangcao	MOL000422	TNF
Baijiangcao	MOL000006	TNF
Baijiangcao	MOL000098	TNF
Bailian	MOL000098	TNF
Baimaoxiakucao	MOL000006	TNF
Baishao	MOL001924	TNF
Baishao	MOL000422	TNF
Baixianpi	MOL000173	TNF
Baixianpi	MOL000006	TNF
Baixianpi	MOL000098	TNF
Bajiaohuixiang	MOL000006	TNF
Bajiaohuixiang	MOL000422	TNF
Bajiaohuixiang	MOL000098	TNF
Bajiaolian	MOL000422	TNF
Bajiaolian	MOL000098	TNF
Banbianlian	MOL000422	TNF
Banbianlian	MOL000006	TNF
Banbianlian	MOL000098	TNF
Banlangen	MOL002322	TNF
Banzhilian	MOL000173	TNF
Banzhilian	MOL000006	TNF
Banzhilian	MOL000098	TNF
Baqia	MOL004575	TNF
Beidougen	MOL005944	TNF
Beiliujinu	MOL000006	TNF
Beishashen	MOL000098	TNF
Biandouhua	MOL000006	TNF
Bianxu	MOL000422	TNF
Bianxu	MOL000006	TNF
Bianxu	MOL000098	TNF
Biba	MOL001592	TNF
Bichengqie	MOL000098	TNF
Bohe	MOL000471	TNF
Bohe	MOL000006	TNF
Buzhaye	MOL002322	TNF
Buzhaye	MOL000422	TNF
Buzhaye	MOL000098	TNF
Cangerzi	MOL000471	TNF
Cangzhu	MOL000173	TNF
Caoguo	MOL000098	TNF
Cebaiye	MOL000422	TNF
Cebaiye	MOL000098	TNF
Chaihu	MOL000422	TNF
Chaihu	MOL000098	TNF
Chenxiang	MOL000098	TNF
Cheqiancao	MOL000006	TNF
Cheqianzi	MOL000098	TNF
Chishao	MOL001924	TNF
Chuanlianzi	MOL000098	TNF
Chuanniuxi	MOL000098	TNF
Chuanshegan	MOL005916	TNF
Chuanxinlian	MOL000173	TNF
Chuipencao	MOL000006	TNF
Chuipencao	MOL000098	TNF
Chunpi	MOL000422	TNF
Chunpi	MOL000098	TNF
Chushiziu	MOL000006	TNF
Congbai	MOL000422	TNF
Dafengzi	MOL000006	TNF
Dahuang	MOL000471	TNF
Dangshen	MOL000006	TNF
Danshen	MOL000006	TNF
Danshen	MOL007088	TNF
Daqingye	MOL002322	TNF
Dazaojia	MOL000098	TNF
Dazao	MOL000098	TNF
Dengxincao	MOL000006	TNF
Dengzhanxixin	MOL000006	TNF
Dengzhanxixin	MOL000098	TNF
Dengzhanxixin	MOL000422	TNF
Diercao	MOL000422	TNF
Diercao	MOL000098	TNF
Dijincao	MOL000422	TNF
Dijincao	MOL000098	TNF
Dingxiang	MOL000422	TNF
Dingxiang	MOL000098	TNF
Diyu	MOL000422	TNF
Diyu	MOL000098	TNF
Dongkuiguo	MOL000006	TNF
Dongkuiguo	MOL000098	TNF
Doukou	MOL000006	TNF
Doukou	MOL000098	TNF
Duzhongye	MOL000422	TNF
Duzhongye	MOL000098	TNF
Duzhong	MOL000422	TNF
Duzhong	MOL000098	TNF
Ebushicao	MOL000098	TNF
Ercha	MOL000422	TNF
Ercha	MOL000098	TNF
Fanbaicao	MOL000422	TNF
Fanbaicao	MOL000098	TNF
Fangfeng	MOL000173	TNF
Fanxieye	MOL000422	TNF
Fengweicao	MOL000006	TNF
Fengweicao	MOL000098	TNF
Fengxiantougucao	MOL000422	TNF
Fengxiantougucao	MOL000098	TNF
Fengyancao	MOL000422	TNF
Fengyancao	MOL000098	TNF
Fupenzi	MOL000422	TNF
Fupenzi	MOL000098	TNF
Fuping	MOL000006	TNF
Fuping	MOL000006	TNF
Fuping	MOL002322	TNF
Gancao	MOL000422	TNF
Gancao	MOL000098	TNF
Gansong	MOL007088	TNF
Gaoliangjiang	MOL000422	TNF
Gaoliangjiang	MOL000098	TNF
Gehua	MOL000422	TNF
Gehua	MOL005916	TNF
Gehua	MOL000098	TNF
Gouguye	MOL000422	TNF
Gouguye	MOL000098	TNF
Gouqizi	MOL000098	TNF
Gouteng	MOL000422	TNF
Gouteng	MOL000098	TNF
Guanghuoxiang	MOL005916	TNF
Guanghuoxiang	MOL000098	TNF
Guangzao	MOL000422	TNF
Guangzao	MOL000098	TNF
Guanhuangbo	MOL000173	TNF
Guanhuangbo	MOL000098	TNF
Guanyejinsitao	MOL000422	TNF
Guanyejinsitao	MOL000006	TNF
Guanyejinsitao	MOL000098	TNF
Guanzhong	MOL000422	TNF
Guijianyu	MOL000422	TNF
Guijianyu	MOL000098	TNF
Guizhencao	MOL000006	TNF
Guizhencao	MOL000098	TNF
Gujingcao	MOL000098	TNF
Gusuibu	MOL000422	TNF
Gusuibu	MOL000006	TNF
Haijinsha	MOL000422	TNF
Haizao	MOL000098	TNF
Heye	MOL000098	TNF
Heye	MOL000422	TNF
Honghua	MOL000422	TNF
Honghua	MOL000006	TNF
Honghua	MOL000098	TNF
Hongqi	MOL000098	TNF
Hongshen	MOL005344	TNF
Huaihua	MOL000422	TNF
Huaihua	MOL000098	TNF
Huaijiao	MOL003627	TNF
Huaijiao	MOL000422	TNF
Huaijiao	MOL005944	TNF
Huaijiao	MOL000098	TNF
Huajiao	MOL000098	TNF
Huangbo	MOL002662	TNF
Huangbo	MOL000098	TNF
Huanglian	MOL000098	TNF
Huangqin	MOL000173	TNF
Huangqi	MOL000422	TNF
Huangqi	MOL000098	TNF
Huangyaozi	MOL000422	TNF
Huangyaozi	MOL000098	TNF
Huashengyi	MOL000006	TNF
Huercao	MOL000098	TNF
Huluba	MOL000422	TNF
Huluba	MOL000006	TNF
Huluba	MOL002322	TNF
Huluba	MOL000098	TNF
Huomaren	MOL000006	TNF
Huzhang	MOL000006	TNF
Huzhang	MOL000098	TNF
Jiaoguolan	MOL000098	TNF
Jiegeng	MOL000006	TNF
Jiguanhua	MOL000006	TNF
Jili	MOL000422	TNF
Jindenglong	MOL000006	TNF
Jinfeicao	MOL000006	TNF
Jinfeicao	MOL000098	TNF
Jingjiesui	MOL000006	TNF
Jingjie	MOL000006	TNF
Jingjie	MOL000098	TNF
Jinlianhua	MOL000098	TNF
Jinqiancao	MOL000422	TNF
Jinqiancao	MOL000098	TNF
Jinqiaomai	MOL000098	TNF
Jinqiaomai	MOL000006	TNF
Jinyingzi	MOL000422	TNF
Jinyingzi	MOL000098	TNF
Jinyinhua	MOL000422	TNF
Jinyinhua	MOL000006	TNF
Jinyinhua	MOL000098	TNF
Jinzhanjuhua	MOL000098	TNF
Jishiteng	MOL000422	TNF
Jishiteng	MOL000098	TNF
Jixingzi	MOL000422	TNF
Jixingzi	MOL000098	TNF
Jixuecao	MOL000098	TNF
Jixueteng	MOL000471	TNF
Jixueteng	MOL000006	TNF
Juemingzi	MOL000471	TNF
Juhua	MOL000422	TNF
Juhua	MOL000006	TNF
Juhua	MOL000098	TNF
Juju	MOL000006	TNF
Kuandonghua	MOL000422	TNF
Kuandonghua	MOL000098	TNF
Kudingcha	MOL000422	TNF
Kudingcha	MOL000098	TNF
Kushen	MOL003627	TNF
Kushen	MOL003680	TNF
Kushen	MOL005944	TNF
Kushen	MOL000006	TNF
Kushen	MOL000098	TNF
Laoguancao	MOL000422	TNF
Laoguancao	MOL000006	TNF
Laoguancao	MOL000098	TNF
Leigongteng	MOL003187	TNF
Leigongteng	MOL000422	TNF
Lianfang	MOL000098	TNF
Lianqiancao	MOL000422	TNF
Lianqiancao	MOL000006	TNF
Lianqiancao	MOL000098	TNF
Lianqiao	MOL000173	TNF
Lianqiao	MOL000422	TNF
Lianqiao	MOL000006	TNF
Lianqiao	MOL000098	TNF
Lianxu	MOL000422	TNF
Lianxu	MOL000006	TNF
Lianxu	MOL000098	TNF
Lianzixin	MOL000006	TNF
Lianzixin	MOL000098	TNF
Liaodaqingye	MOL000422	TNF
Linglingxiang	MOL000422	TNF
Lizhihe	MOL000098	TNF
Longdan	MOL002322	TNF
Longdan	MOL000422	TNF
Longkui	MOL000098	TNF
Luhui	MOL000471	TNF
Luhui	MOL000098	TNF
Luobumaye	MOL000422	TNF
Luobumaye	MOL000006	TNF
Luohanguo	MOL000422	TNF
Luoshiteng	MOL000006	TNF
Luxiancao	MOL000422	TNF
Luxiancao	MOL000098	TNF
Lvcao	MOL000006	TNF
Mabiancao	MOL000422	TNF
Mabiancao	MOL000006	TNF
Mabiancao	MOL000098	TNF
Machixian	MOL000422	TNF
Machixian	MOL000006	TNF
Machixian	MOL000098	TNF
Mahuanggen	MOL000422	TNF
Mahuanggen	MOL000098	TNF
Mahuang	MOL000422	TNF
Mahuang	MOL000098	TNF
Mahuang	MOL000006	TNF
Maiya	MOL002322	TNF
Maiya	MOL000006	TNF
Manjingzi	MOL000422	TNF
Manjingzi	MOL000006	TNF
Manjingzi	MOL000098	TNF
Manshanhong	MOL000422	TNF
Manshanhong	MOL000098	TNF
Maoyancao	MOL000422	TNF
Maoyancao	MOL000098	TNF
Meiguihua	MOL000098	TNF
Mihoutaogen	MOL000471	TNF
Mihoutaogen	MOL000098	TNF
Mimenghua	MOL000006	TNF
Mohanlian	MOL000006	TNF
Mohanlian	MOL000098	TNF
Moyao	MOL000098	TNF
Mudanpi	MOL000422	TNF
Mudanpi	MOL000098	TNF
Mugau	MOL000098	TNF
Muhudie	MOL000173	TNF
Muhudie	MOL000471	TNF
Muhudie	MOL000098	TNF
Mumianhua	MOL000006	TNF
Mumianhua	MOL000098	TNF
Mutouhui	MOL000098	TNF
Muzei	MOL000422	TNF
Muzei	MOL000006	TNF
Muzei	MOL000098	TNF
Nanheshi	MOL000006	TNF
Nanshetengguo	MOL000422	TNF
Nanshetengguo	MOL000098	TNF
Naoyanghua	MOL000422	TNF
Naoyanghua	MOL000098	TNF
Niubangzi	MOL000422	TNF
Niuxi	MOL000173	TNF
Niuxi	MOL000422	TNF
Niuxi	MOL000098	TNF
Nuodaogen	MOL000422	TNF
Nvzhenzi	MOL000422	TNF
Nvzhenzi	MOL000006	TNF
Nvzhenzi	MOL000098	TNF
Peilan	MOL000006	TNF
Pipaye	MOL000422	TNF
Pipaye	MOL000098	TNF
Pipaye	MOL006821	TNF
Puhuang	MOL000422	TNF
Puhuang	MOL000098	TNF
Qianhu	MOL013079	TNF
Qianhu	MOL000098	TNF
Qingdai	MOL002322	TNF
Qingguo	MOL000098	TNF
Qinghao	MOL000422	TNF
Qinghao	MOL000006	TNF
Qinghao	MOL000098	TNF
Quanshen	MOL000098	TNF
Renshenye	MOL000422	TNF
Renshenye	MOL005344	TNF
Renshenye	MOL000098	TNF
Renshen	MOL000422	TNF
Renshen	MOL005344	TNF
Roucongrong	MOL000098	TNF
Ruiren	MOL000422	TNF
Ruiren	MOL000098	TNF
Sanbaicao	MOL000098	TNF
Sangbaipi	MOL000098	TNF
Sangbaipi	MOL000422	TNF
Sangbaipi	MOL000098	TNF
Sangjisheng	MOL000098	TNF
Sangsheng	MOL000098	TNF
Sangye	MOL000098	TNF
Sangye	MOL000422	TNF
Sangzhi	MOL000422	TNF
Sanqi	MOL005344	TNF
Sanqi	MOL000098	TNF
Shaji	MOL000422	TNF
Shaji	MOL000098	TNF
Shandougen	MOL003627	TNF
Shandougen	MOL003680	TNF
Shandougen	MOL005944	TNF
Shandougen	MOL000422	TNF
Shandougen	MOL000098	TNF
Shannai	MOL000422	TNF
Shanzhaye	MOL000422	TNF
Shanzhaye	MOL000098	TNF
Shayuanzi	MOL000422	TNF
Shayuanzi	MOL000098	TNF
Shegan	MOL002322	TNF
Shegan	MOL000006	TNF
Shengma	MOL001924	TNF
Shichangpu	MOL000422	TNF
Shidi	MOL000422	TNF
Shidi	MOL000098	TNF
Shijianchuan	MOL000098	TNF
Shiliupi	MOL000422	TNF
Shiliupi	MOL000006	TNF
Shiliupi	MOL000098	TNF
Shiwei	MOL000422	TNF
Shiwei	MOL000098	TNF
Shuifeiji	MOL000098	TNF
Shuihonghuazi	MOL000422	TNF
Shuihonghuazi	MOL000098	TNF
Shuqucao	MOL000422	TNF
Shuqucao	MOL000006	TNF
Shuqucao	MOL000098	TNF
Sijiqing	MOL000422	TNF
Sijiqing	MOL000098	TNF
Songhuafen	MOL000422	TNF
Suoluozi	MOL000422	TNF
Suoluozi	MOL000098	TNF
Taizishen	MOL000006	TNF
Tanxiang	MOL000006	TNF
Tanxiang	MOL002322	TNF
Tiandong	MOL000098	TNF
Tianshanxuelian	MOL000422	TNF
Tianshanxuelian	MOL000006	TNF
Tianshanxuelian	MOL000098	TNF
Tiexiantougucao	MOL000422	TNF
Tiexiantougucao	MOL000098	TNF
Tinglizi	MOL000422	TNF
Tinglizi	MOL000098	TNF
Tufuling	MOL004575	TNF
Tufuling	MOL000098	TNF
Tusizi	MOL000422	TNF
Tusizi	MOL005944	TNF
Tusizi	MOL000098	TNF
Wangbuliuxing	MOL002322	TNF
Wangbuliuxing	MOL000098	TNF
Wasong	MOL000422	TNF
Wasong	MOL000098	TNF
Weilingcai	MOL000422	TNF
Weilingcai	MOL000098	TNF
Wuhuanzipi	MOL000098	TNF
Wulianmei	MOL000006	TNF
Wumei	MOL000422	TNF
Wumei	MOL000098	TNF
Wuyao	MOL000098	TNF
Wuzhuyu	MOL002662	TNF
Wuzhuyu	MOL000098	TNF
Xiakucao	MOL000422	TNF
Xiakucao	MOL000006	TNF
Xiakucao	MOL000098	TNF
Xiangfu	MOL000422	TNF
Xiangfu	MOL000006	TNF
Xiangfu	MOL000098	TNF
Xiangmao	MOL000006	TNF
Xiangru	MOL000422	TNF
Xiangru	MOL000006	TNF
Xiangru	MOL000098	TNF
Xiangsizi	MOL000006	TNF
Xianhecao	MOL000422	TNF
Xianhecao	MOL000006	TNF
Xianhecao	MOL000098	TNF
Xiantaocao	MOL000006	TNF
Xiaoji	MOL000098	TNF
Xiaotongcao	MOL000098	TNF
Xiebai	MOL000098	TNF
Xiheliu	MOL000422	TNF
Xiheliu	MOL000098	TNF
Xihonghua	MOL000422	TNF
Xihonghua	MOL000098	TNF
Xixin	MOL000422	TNF
Xiyangshen	MOL005344	TNF
Xuancaogen	MOL000422	TNF
Xuancaogen	MOL000471	TNF
Xuanfuhua	MOL000422	TNF
Xuanfuhua	MOL000006	TNF
Xuanfuhua	MOL000098	TNF
Yadanzi	MOL000006	TNF
Yangjinhua	MOL000422	TNF
Yangjinhua	MOL000098	TNF
Yanhusuo	MOL000098	TNF
Yazhicao	MOL000006	TNF
Yejuhua	MOL000006	TNF
Yejuhua	MOL000098	TNF
Yimucao	MOL000098	TNF
Yimucao	MOL000422	TNF
Yinchen	MOL000098	TNF
Yinxingye	MOL000422	TNF
Yinxingye	MOL000006	TNF
Yinxingye	MOL000098	TNF
Yinyanghuo	MOL000422	TNF
Yinyanghuo	MOL000006	TNF
Yinyanghuo	MOL000098	TNF
Yizhihuanghua	MOL000422	TNF
Yizhihuanghua	MOL000098	TNF
Yuanhua	MOL000422	TNF
Yuanhua	MOL000006	TNF
Yuanhua	MOL000098	TNF
Yuansui	MOL000098	TNF
Yuansui	MOL000006	TNF
Yuejihua	MOL000098	TNF
Yuejihua	MOL000422	TNF
Yuejihua	MOL000098	TNF
Yuganzi	MOL000422	TNF
Yuganzi	MOL000006	TNF
Yuganzi	MOL006821	TNF
Yuganzi	MOL000098	TNF
Yuliren	MOL000422	TNF
Yuliren	MOL000098	TNF
Yumixu	MOL000006	TNF
Yuxingcao	MOL000422	TNF
Yuxingcao	MOL000098	TNF
Yuzhouloulu	MOL000006	TNF
Yuzhouloulu	MOL000098	TNF
Zaojiaoci	MOL013179	TNF
Zaojiaoci	MOL000422	TNF
Zaojiaoci	MOL000098	TNF
Zeqi	MOL000422	TNF
Zeqi	MOL000006	TNF
Zeqi	MOL000098	TNF
Zhijuzi	MOL000422	TNF
Zhijuzi	MOL000098	TNF
Zhimu	MOL000422	TNF
Zhishi	MOL000006	TNF
Zhizi	MOL000098	TNF
Zhizi	MOL000422	TNF
Zhongjiefeng	MOL000098	TNF
Zhumagen	MOL000098	TNF
Zisuzi	MOL000006	TNF
Zisu	MOL000006	TNF
Ziwan	MOL000422	TNF
Ziwan	MOL000006	TNF
Ziwan	MOL000098	TNF
