# Supplementary material for: Ferroptosis regulation by traditional chinese medicine for ischemic stroke intervention based on network pharmacology and data mining
Source: PLoS One. 2025 Apr 16;20(4):e0321751. doi: 10.1371/journal.pone.0321751 (PMC12002469; doi:10.1371/journal.pone.0321751)
Supplement: S1 File — (ZIP) [file pone.0321751.s001.zip › 靶点_小分子_中药/靶点小分子中药/TP53对应小分子.xlsx]

## Sheet: Sheet1
Aidicha	MOL000098	TP53
Aiye	MOL000098	TP53
Baiguo	MOL006821	TP53
Baiguo	MOL000098	TP53
Baihuasheshecao	MOL000098	TP53
Baijiangcao	MOL001689	TP53
Baijiangcao	MOL000006	TP53
Baijiangcao	MOL000098	TP53
Bailian	MOL000098	TP53
Baimaoxiakucao	MOL000006	TP53
Baixianpi	MOL000173	TP53
Baixianpi	MOL000006	TP53
Baixianpi	MOL000098	TP53
Bajiaohuixiang	MOL000006	TP53
Bajiaohuixiang	MOL000098	TP53
Bajiaolian	MOL000098	TP53
Banbianlian	MOL001689	TP53
Banbianlian	MOL000006	TP53
Banbianlian	MOL000098	TP53
Banlangen	MOL001689	TP53
Banxia	MOL002714	TP53
Banzhilian	MOL000173	TP53
Banzhilian	MOL002714	TP53
Banzhilian	MOL000006	TP53
Banzhilian	MOL000098	TP53
Baqia	MOL000546	TP53
Beiliujinu	MOL000006	TP53
Beishashen	MOL000098	TP53
Biandouhua	MOL000006	TP53
Bianxu	MOL000006	TP53
Bianxu	MOL000098	TP53
Bichengqie	MOL000098	TP53
Bohe	MOL001689	TP53
Bohe	MOL000471	TP53
Bohe	MOL000006	TP53
Buzhaye	MOL000098	TP53
Cangerzi	MOL000471	TP53
Cangzhu	MOL000173	TP53
Caoguo	MOL000098	TP53
Cebaiye	MOL000098	TP53
Chaihu	MOL000098	TP53
Chenpi	MOL005828	TP53
Chenxiang	MOL000098	TP53
Cheqiancao	MOL002714	TP53
Cheqiancao	MOL000006	TP53
Cheqianzi	MOL000098	TP53
Chishao	MOL002714	TP53
Chuanlianzi	MOL000098	TP53
Chuanniuxi	MOL000098	TP53
Chuanxinlian	MOL000173	TP53
Chuipencao	MOL000006	TP53
Chuipencao	MOL000098	TP53
Chunpi	MOL000098	TP53
Chushiziu	MOL000546	TP53
Chushiziu	MOL000006	TP53
Dafengzi	MOL000006	TP53
Dahuang	MOL000471	TP53
Dangshen	MOL000006	TP53
Danshen	MOL000006	TP53
Danshen	MOL007154	TP53
Dazaojia	MOL000098	TP53
Dazao	MOL000098	TP53
Dengxincao	MOL000006	TP53
Dengzhanxixin	MOL000006	TP53
Dengzhanxixin	MOL000098	TP53
Dengzhanxixin	MOL002714	TP53
Diercao	MOL000098	TP53
Digupi	MOL001689	TP53
Dijincao	MOL000098	TP53
Dingxiang	MOL000098	TP53
Diyu	MOL000098	TP53
Dongkuiguo	MOL000006	TP53
Dongkuiguo	MOL000098	TP53
Doukou	MOL000006	TP53
Doukou	MOL000098	TP53
Duzhongye	MOL000098	TP53
Duzhong	MOL000098	TP53
Ebushicao	MOL005828	TP53
Ebushicao	MOL000098	TP53
Ercha	MOL000098	TP53
Fanbaicao	MOL000098	TP53
Fangfeng	MOL000173	TP53
Fenbixie	MOL000546	TP53
Fengweicao	MOL000006	TP53
Fengweicao	MOL000098	TP53
Fengxiantougucao	MOL000098	TP53
Fengyancao	MOL000098	TP53
Fupenzi	MOL000098	TP53
Fuping	MOL000006	TP53
Fuping	MOL000006	TP53
Gancao	MOL000098	TP53
Gansong	MOL001689	TP53
Gaoliangjiang	MOL000098	TP53
Gehua	MOL000098	TP53
Gouguye	MOL000098	TP53
Gouqizi	MOL000098	TP53
Gouteng	MOL000098	TP53
Guadi	MOL000546	TP53
Guanghuoxiang	MOL000098	TP53
Guangzao	MOL000098	TP53
Guanhuangbo	MOL000173	TP53
Guanhuangbo	MOL002714	TP53
Guanhuangbo	MOL000098	TP53
Guanyejinsitao	MOL000006	TP53
Guanyejinsitao	MOL000098	TP53
Guijianyu	MOL000098	TP53
Guizhencao	MOL000006	TP53
Guizhencao	MOL000098	TP53
Gujingcao	MOL000098	TP53
Gusuibu	MOL000006	TP53
Haijinsha	MOL001689	TP53
Haizao	MOL000098	TP53
Heye	MOL000098	TP53
Hezi	MOL009135	TP53
Honghua	MOL002714	TP53
Honghua	MOL000006	TP53
Honghua	MOL000098	TP53
Hongqi	MOL000098	TP53
Huaihua	MOL000098	TP53
Huaijiao	MOL002714	TP53
Huaijiao	MOL000098	TP53
Huajiao	MOL000098	TP53
Huajuhong	MOL005828	TP53
Huangbo	MOL000098	TP53
Huangjing	MOL002714	TP53
Huangjing	MOL000546	TP53
Huanglian	MOL000098	TP53
Huangqin	MOL001689	TP53
Huangqin	MOL000173	TP53
Huangqin	MOL002714	TP53
Huangqi	MOL000098	TP53
Huangyaozi	MOL000546	TP53
Huangyaozi	MOL000098	TP53
Huashengyi	MOL000006	TP53
Huercao	MOL000098	TP53
Huluba	MOL000546	TP53
Huluba	MOL000006	TP53
Huluba	MOL000098	TP53
Huomaren	MOL000006	TP53
Huzhang	MOL000006	TP53
Huzhang	MOL000098	TP53
Jiaoguolan	MOL000098	TP53
Jiegeng	MOL001689	TP53
Jiegeng	MOL000006	TP53
Jiguanhua	MOL000006	TP53
Jindenglong	MOL000006	TP53
Jinfeicao	MOL000006	TP53
Jinfeicao	MOL000098	TP53
Jingjiesui	MOL001689	TP53
Jingjiesui	MOL000006	TP53
Jingjie	MOL000006	TP53
Jingjie	MOL000098	TP53
Jinlianhua	MOL001689	TP53
Jinlianhua	MOL000098	TP53
Jinqiancao	MOL001689	TP53
Jinqiancao	MOL000098	TP53
Jinqiaomai	MOL000098	TP53
Jinqiaomai	MOL000006	TP53
Jinyingzi	MOL000098	TP53
Jinyinhua	MOL000006	TP53
Jinyinhua	MOL000098	TP53
Jinzhanjuhua	MOL000098	TP53
Jishiteng	MOL001689	TP53
Jishiteng	MOL000098	TP53
Jixingzi	MOL000098	TP53
Jixuecao	MOL000098	TP53
Jixueteng	MOL000471	TP53
Jixueteng	MOL000006	TP53
Juemingzi	MOL000471	TP53
Juhua	MOL001689	TP53
Juhua	MOL000006	TP53
Juhua	MOL000098	TP53
Juju	MOL000006	TP53
Kuandonghua	MOL000098	TP53
Kudingcha	MOL000098	TP53
Kushen	MOL000006	TP53
Kushen	MOL000098	TP53
Laoguancao	MOL000006	TP53
Laoguancao	MOL000098	TP53
Leigongteng	MOL003187	TP53
Leigongteng	MOL005828	TP53
Lianfang	MOL000098	TP53
Liangtoujian	MOL000546	TP53
Lianqiancao	MOL001689	TP53
Lianqiancao	MOL000006	TP53
Lianqiancao	MOL000098	TP53
Lianqiao	MOL000173	TP53
Lianqiao	MOL000006	TP53
Lianqiao	MOL000098	TP53
Lianxu	MOL000006	TP53
Lianxu	MOL000098	TP53
Lianzixin	MOL000006	TP53
Lianzixin	MOL000098	TP53
Lizhihe	MOL000098	TP53
Longkui	MOL000546	TP53
Longkui	MOL000098	TP53
Luhui	MOL000471	TP53
Luhui	MOL000098	TP53
Luobumaye	MOL000006	TP53
Luoshiteng	MOL000006	TP53
Luxiancao	MOL000098	TP53
Lvcao	MOL000006	TP53
Mabiancao	MOL000006	TP53
Mabiancao	MOL000098	TP53
Machixian	MOL000006	TP53
Machixian	MOL000098	TP53
Mahuanggen	MOL000098	TP53
Mahuang	MOL000098	TP53
Mahuang	MOL000006	TP53
Maiya	MOL000006	TP53
Manjingzi	MOL000006	TP53
Manjingzi	MOL000098	TP53
Manshanhong	MOL000098	TP53
Maoyancao	MOL000098	TP53
Meiguihua	MOL000098	TP53
Mianbixie	MOL000546	TP53
Mihoutaogen	MOL000471	TP53
Mihoutaogen	MOL000098	TP53
Mimenghua	MOL001689	TP53
Mimenghua	MOL000006	TP53
Mohanlian	MOL001689	TP53
Mohanlian	MOL000006	TP53
Mohanlian	MOL000098	TP53
Moyao	MOL000098	TP53
Mudanpi	MOL000098	TP53
Mugau	MOL000098	TP53
Muhudie	MOL000173	TP53
Muhudie	MOL002714	TP53
Muhudie	MOL000471	TP53
Muhudie	MOL000098	TP53
Mumianhua	MOL000006	TP53
Mumianhua	MOL000098	TP53
Mutouhui	MOL000098	TP53
Muzei	MOL000006	TP53
Muzei	MOL000098	TP53
Nanheshi	MOL000006	TP53
Nanshetengguo	MOL000098	TP53
Naoyanghua	MOL000098	TP53
Niuxi	MOL000173	TP53
Niuxi	MOL002714	TP53
Niuxi	MOL000098	TP53
Nvzhenzi	MOL000006	TP53
Nvzhenzi	MOL000098	TP53
Peilan	MOL000006	TP53
Pipaye	MOL000098	TP53
Pipaye	MOL006821	TP53
Puhuang	MOL000098	TP53
Qianhu	MOL007154	TP53
Qianhu	MOL000098	TP53
Qiegeng	MOL000546	TP53
Qingguo	MOL000098	TP53
Qinghao	MOL000006	TP53
Qinghao	MOL000098	TP53
Qingpi	MOL005828	TP53
Quanshen	MOL000098	TP53
Renshenye	MOL000098	TP53
Roucongrong	MOL000098	TP53
Ruiren	MOL000098	TP53
Sanbaicao	MOL000098	TP53
Sangbaipi	MOL000098	TP53
Sangbaipi	MOL000098	TP53
Sangjisheng	MOL000098	TP53
Sangsheng	MOL000098	TP53
Sangye	MOL000098	TP53
Sanqi	MOL000098	TP53
Shaji	MOL000098	TP53
Shandougen	MOL000098	TP53
Shanyao	MOL000546	TP53
Shanzhaye	MOL000098	TP53
Shayuanzi	MOL000098	TP53
Shegan	MOL000006	TP53
Shidi	MOL000098	TP53
Shijianchuan	MOL000098	TP53
Shiliupi	MOL000006	TP53
Shiliupi	MOL000098	TP53
Shiwei	MOL000098	TP53
Shuifeiji	MOL000098	TP53
Shuihonghuazi	MOL000098	TP53
Shuqucao	MOL000006	TP53
Shuqucao	MOL000098	TP53
Sijiqing	MOL000098	TP53
Suoluozi	MOL000098	TP53
Taizishen	MOL001689	TP53
Taizishen	MOL000006	TP53
Tanxiang	MOL000006	TP53
Tiandong	MOL000546	TP53
Tiandong	MOL000098	TP53
Tianshanxuelian	MOL000006	TP53
Tianshanxuelian	MOL000098	TP53
Tiexiantougucao	MOL000098	TP53
Tinglizi	MOL000098	TP53
Tufuling	MOL000546	TP53
Tufuling	MOL000098	TP53
Tusizi	MOL000098	TP53
Wangbuliuxing	MOL000098	TP53
Wasong	MOL000098	TP53
Weilingcai	MOL000098	TP53
Wuhuanzipi	MOL000098	TP53
Wulianmei	MOL000006	TP53
Wumei	MOL000098	TP53
Wuyao	MOL000098	TP53
Wuzhuyu	MOL000098	TP53
Xiakucao	MOL000006	TP53
Xiakucao	MOL000098	TP53
Xiangfu	MOL000006	TP53
Xiangfu	MOL000098	TP53
Xiangmao	MOL000006	TP53
Xiangru	MOL001689	TP53
Xiangru	MOL000006	TP53
Xiangru	MOL000098	TP53
Xiangsizi	MOL000006	TP53
Xianhecao	MOL000006	TP53
Xianhecao	MOL000098	TP53
Xiantaocao	MOL000006	TP53
Xiaoji	MOL001689	TP53
Xiaoji	MOL000098	TP53
Xiaotongcao	MOL000098	TP53
Xiebai	MOL000098	TP53
Xiheliu	MOL000098	TP53
Xihonghua	MOL000098	TP53
Xuancaogen	MOL000471	TP53
Xuanfuhua	MOL000006	TP53
Xuanfuhua	MOL000098	TP53
Yadanzi	MOL000006	TP53
Yangjinhua	MOL000098	TP53
Yanhusuo	MOL000098	TP53
Yazhicao	MOL000006	TP53
Yejuhua	MOL001689	TP53
Yejuhua	MOL000006	TP53
Yejuhua	MOL000098	TP53
Yimucao	MOL000098	TP53
Yinchen	MOL000098	TP53
Yinxingye	MOL000006	TP53
Yinxingye	MOL000098	TP53
Yinyanghuo	MOL000006	TP53
Yinyanghuo	MOL000098	TP53
Yizhihuanghua	MOL000098	TP53
Yuanhua	MOL000006	TP53
Yuanhua	MOL000098	TP53
Yuansui	MOL000098	TP53
Yuansui	MOL000006	TP53
Yuejihua	MOL000098	TP53
Yuejihua	MOL000098	TP53
Yuganzi	MOL000006	TP53
Yuganzi	MOL006821	TP53
Yuganzi	MOL000098	TP53
Yuliren	MOL000098	TP53
Yumixu	MOL000006	TP53
Yuxingcao	MOL000098	TP53
Yuzhouloulu	MOL000006	TP53
Yuzhouloulu	MOL000098	TP53
Zaojiaoci	MOL013179	TP53
Zaojiaoci	MOL000098	TP53
Zeqi	MOL000006	TP53
Zeqi	MOL000098	TP53
Zhijuzi	MOL000098	TP53
Zhike	MOL005828	TP53
Zhimu	MOL000546	TP53
Zhishi	MOL005828	TP53
Zhishi	MOL000006	TP53
Zhizi	MOL000098	TP53
Zhongjiefeng	MOL000098	TP53
Zhumagen	MOL000098	TP53
Zisuzi	MOL000006	TP53
Zisu	MOL000006	TP53
Ziwan	MOL000006	TP53
Ziwan	MOL000098	TP53
