# Supplementary material for: Ferroptosis regulation by traditional chinese medicine for ischemic stroke intervention based on network pharmacology and data mining
Source: PLoS One. 2025 Apr 16;20(4):e0321751. doi: 10.1371/journal.pone.0321751 (PMC12002469; doi:10.1371/journal.pone.0321751)
Supplement: S1 File — (ZIP) [file pone.0321751.s001.zip › 靶点_小分子_中药/靶点小分子中药/剔除CTNNB1对应分子.xlsx]

## Sheet: Sheet1
GLY	75.08	-0.97	3	3	48.73	-0.55	-1.02	0	63.31	0	1	11.94	MOL000050
FMT	46.03	-0.27	1	2	33.25	0.2	0.52	0	37.29	0.39	0	12.67	MOL001859
Azeton	58.09	-0.24	0	1	51.36	1.09	1.59	0	17.06	0.38	0	11.98	MOL004472
acetic acid	60.06	-0.23	1	2	47.86	0.41	0.72	0	37.29	0.29	0	12.2	MOL004480
acetaldehyde	44.06	-0.18	0	1	42.24	1.01	1.45	0	17.06	0.34	0	12.38	MOL008680
IPA	60.11	0.36	1	1	49.94	0.94	1.12	0	20.22	0.27	0	11.54	MOL008719
