# Supplementary material for: Ferroptosis regulation by traditional chinese medicine for ischemic stroke intervention based on network pharmacology and data mining
Source: PLoS One. 2025 Apr 16;20(4):e0321751. doi: 10.1371/journal.pone.0321751 (PMC12002469; doi:10.1371/journal.pone.0321751)
Supplement: S1 File — (ZIP) [file pone.0321751.s001.zip › 靶点对应小分子/Sheet1 default node.csv]

AverageShortestPathLength	BetweennessCentrality	ClosenessCentrality	ClusteringCoefficient	Degree	Eccentricity	IsSingleNode	name	NeighborhoodConnectivity	NumberOfDirectedEdges	NumberOfUndirectedEdges	PartnerOfMultiEdgedNodePairs	Radiality	selected	SelfLoops	shared name	Stress	Tape	TopologicalCoefficient
3.933333333333333	0.0	0.2542372881355932	0.0	1	4	false	MOL002773	10.0	0	1	0	0.9923611111111111	false	0	MOL002773	0	MOL	0.0
2.9357142857142855	0.01424998462544549	0.34063260340632606	0.0	10	3	false	AKT1	3.7	0	10	0	0.9949590773809524	false	0	AKT1	17416	Gene	0.38571428571428573
3.9380952380952383	0.0	0.2539298669891173	0.0	1	4	false	MOL009137	9.0	0	1	0	0.9923487103174603	false	0	MOL009137	0	MOL	0.0
3.9380952380952383	0.0	0.2539298669891173	0.0	1	4	false	MOL000332	9.0	0	1	0	0.9923487103174603	false	0	MOL000332	0	MOL	0.0
3.9380952380952383	0.0	0.2539298669891173	0.0	1	4	false	MOL009031	9.0	0	1	0	0.9923487103174603	false	0	MOL009031	0	MOL	0.0
3.9380952380952383	0.0	0.2539298669891173	0.0	1	4	false	MOL006968	9.0	0	1	0	0.9923487103174603	false	0	MOL006968	0	MOL	0.0
2.9404761904761907	0.021519927225488615	0.340080971659919	0.0	9	3	false	EGFR	3.0	0	9	0	0.9949466765873015	false	0	EGFR	12232	Gene	0.2857142857142857
2.1523809523809523	0.0	0.4646017699115044	0.0	1	4	false	MOL006210	384.0	0	1	0	0.996999007936508	false	0	MOL006210	0	MOL	0.0
2.1523809523809523	0.0	0.4646017699115044	0.0	1	4	false	MOL013177	384.0	0	1	0	0.996999007936508	false	0	MOL013177	0	MOL	0.0
2.1523809523809523	0.0	0.4646017699115044	0.0	1	4	false	MOL007736	384.0	0	1	0	0.996999007936508	false	0	MOL007736	0	MOL	0.0
2.1523809523809523	0.0	0.4646017699115044	0.0	1	4	false	MOL007728	384.0	0	1	0	0.996999007936508	false	0	MOL007728	0	MOL	0.0
2.1523809523809523	0.0	0.4646017699115044	0.0	1	4	false	MOL007722	384.0	0	1	0	0.996999007936508	false	0	MOL007722	0	MOL	0.0
2.1523809523809523	0.0	0.4646017699115044	0.0	1	4	false	MOL007716	384.0	0	1	0	0.996999007936508	false	0	MOL007716	0	MOL	0.0
2.1523809523809523	0.0	0.4646017699115044	0.0	1	4	false	MOL007715	384.0	0	1	0	0.996999007936508	false	0	MOL007715	0	MOL	0.0
2.1523809523809523	0.0	0.4646017699115044	0.0	1	4	false	MOL007714	384.0	0	1	0	0.996999007936508	false	0	MOL007714	0	MOL	0.0
2.1523809523809523	0.0	0.4646017699115044	0.0	1	4	false	MOL007743	384.0	0	1	0	0.996999007936508	false	0	MOL007743	0	MOL	0.0
2.1523809523809523	0.0	0.4646017699115044	0.0	1	4	false	MOL004561	384.0	0	1	0	0.996999007936508	false	0	MOL004561	0	MOL	0.0
2.1523809523809523	0.0	0.4646017699115044	0.0	1	4	false	MOL013435	384.0	0	1	0	0.996999007936508	false	0	MOL013435	0	MOL	0.0
2.1523809523809523	0.0	0.4646017699115044	0.0	1	4	false	MOL004446	384.0	0	1	0	0.996999007936508	false	0	MOL004446	0	MOL	0.0
2.1523809523809523	0.0	0.4646017699115044	0.0	1	4	false	MOL013425	384.0	0	1	0	0.996999007936508	false	0	MOL013425	0	MOL	0.0
2.1523809523809523	0.0	0.4646017699115044	0.0	1	4	false	MOL010412	384.0	0	1	0	0.996999007936508	false	0	MOL010412	0	MOL	0.0
2.1523809523809523	0.0	0.4646017699115044	0.0	1	4	false	MOL010396	384.0	0	1	0	0.996999007936508	false	0	MOL010396	0	MOL	0.0
2.1523809523809523	0.0	0.4646017699115044	0.0	1	4	false	MOL005578	384.0	0	1	0	0.996999007936508	false	0	MOL005578	0	MOL	0.0
2.1523809523809523	0.0	0.4646017699115044	0.0	1	4	false	MOL004396	384.0	0	1	0	0.996999007936508	false	0	MOL004396	0	MOL	0.0
2.1523809523809523	0.0	0.4646017699115044	0.0	1	4	false	MOL004391	384.0	0	1	0	0.996999007936508	false	0	MOL004391	0	MOL	0.0
2.1523809523809523	0.0	0.4646017699115044	0.0	1	4	false	MOL004382	384.0	0	1	0	0.996999007936508	false	0	MOL004382	0	MOL	0.0
2.1523809523809523	0.0	0.4646017699115044	0.0	1	4	false	MOL011594	384.0	0	1	0	0.996999007936508	false	0	MOL011594	0	MOL	0.0
2.1523809523809523	0.0	0.4646017699115044	0.0	1	4	false	MOL008047	384.0	0	1	0	0.996999007936508	false	0	MOL008047	0	MOL	0.0
2.1523809523809523	0.0	0.4646017699115044	0.0	1	4	false	MOL004225	384.0	0	1	0	0.996999007936508	false	0	MOL004225	0	MOL	0.0
2.1523809523809523	0.0	0.4646017699115044	0.0	1	4	false	MOL004216	384.0	0	1	0	0.996999007936508	false	0	MOL004216	0	MOL	0.0
2.1523809523809523	0.0	0.4646017699115044	0.0	1	4	false	MOL004214	384.0	0	1	0	0.996999007936508	false	0	MOL004214	0	MOL	0.0
2.1523809523809523	0.0	0.4646017699115044	0.0	1	4	false	MOL004209	384.0	0	1	0	0.996999007936508	false	0	MOL004209	0	MOL	0.0
2.1523809523809523	0.0	0.4646017699115044	0.0	1	4	false	MOL004205	384.0	0	1	0	0.996999007936508	false	0	MOL004205	0	MOL	0.0
2.1523809523809523	0.0	0.4646017699115044	0.0	1	4	false	MOL004204	384.0	0	1	0	0.996999007936508	false	0	MOL004204	0	MOL	0.0
2.1523809523809523	0.0	0.4646017699115044	0.0	1	4	false	MOL004203	384.0	0	1	0	0.996999007936508	false	0	MOL004203	0	MOL	0.0
2.1523809523809523	0.0	0.4646017699115044	0.0	1	4	false	MOL004196	384.0	0	1	0	0.996999007936508	false	0	MOL004196	0	MOL	0.0
2.1523809523809523	0.0	0.4646017699115044	0.0	1	4	false	MOL005619	384.0	0	1	0	0.996999007936508	false	0	MOL005619	0	MOL	0.0
2.1523809523809523	0.0	0.4646017699115044	0.0	1	4	false	MOL007662	384.0	0	1	0	0.996999007936508	false	0	MOL007662	0	MOL	0.0
2.1523809523809523	0.0	0.4646017699115044	0.0	1	4	false	MOL013343	384.0	0	1	0	0.996999007936508	false	0	MOL013343	0	MOL	0.0
2.1523809523809523	0.0	0.4646017699115044	0.0	1	4	false	MOL012126	384.0	0	1	0	0.996999007936508	false	0	MOL012126	0	MOL	0.0
2.1523809523809523	0.0	0.4646017699115044	0.0	1	4	false	MOL012125	384.0	0	1	0	0.996999007936508	false	0	MOL012125	0	MOL	0.0
2.1523809523809523	0.0	0.4646017699115044	0.0	1	4	false	MOL012124	384.0	0	1	0	0.996999007936508	false	0	MOL012124	0	MOL	0.0
2.1523809523809523	0.0	0.4646017699115044	0.0	1	4	false	MOL012123	384.0	0	1	0	0.996999007936508	false	0	MOL012123	0	MOL	0.0
2.1523809523809523	0.0	0.4646017699115044	0.0	1	4	false	MOL004114	384.0	0	1	0	0.996999007936508	false	0	MOL004114	0	MOL	0.0
2.1523809523809523	0.0	0.4646017699115044	0.0	1	4	false	MOL003943	384.0	0	1	0	0.996999007936508	false	0	MOL003943	0	MOL	0.0
2.1523809523809523	0.0	0.4646017699115044	0.0	1	4	false	MOL012078	384.0	0	1	0	0.996999007936508	false	0	MOL012078	0	MOL	0.0
2.1523809523809523	0.0	0.4646017699115044	0.0	1	4	false	MOL012053	384.0	0	1	0	0.996999007936508	false	0	MOL012053	0	MOL	0.0
2.1523809523809523	0.0	0.4646017699115044	0.0	1	4	false	MOL006129	384.0	0	1	0	0.996999007936508	false	0	MOL006129	0	MOL	0.0
2.1523809523809523	0.0	0.4646017699115044	0.0	1	4	false	MOL003605	384.0	0	1	0	0.996999007936508	false	0	MOL003605	0	MOL	0.0
2.1523809523809523	0.0	0.4646017699115044	0.0	1	4	false	MOL003600	384.0	0	1	0	0.996999007936508	false	0	MOL003600	0	MOL	0.0
2.1523809523809523	0.0	0.4646017699115044	0.0	1	4	false	MOL005465	384.0	0	1	0	0.996999007936508	false	0	MOL005465	0	MOL	0.0
2.1523809523809523	0.0	0.4646017699115044	0.0	1	4	false	MOL005430	384.0	0	1	0	0.996999007936508	false	0	MOL005430	0	MOL	0.0
2.1523809523809523	0.0	0.4646017699115044	0.0	1	4	false	MOL007991	384.0	0	1	0	0.996999007936508	false	0	MOL007991	0	MOL	0.0
2.1523809523809523	0.0	0.4646017699115044	0.0	1	4	false	MOL003879	384.0	0	1	0	0.996999007936508	false	0	MOL003879	0	MOL	0.0
2.1523809523809523	0.0	0.4646017699115044	0.0	1	4	false	MOL003862	384.0	0	1	0	0.996999007936508	false	0	MOL003862	0	MOL	0.0
2.1523809523809523	0.0	0.4646017699115044	0.0	1	4	false	MOL003861	384.0	0	1	0	0.996999007936508	false	0	MOL003861	0	MOL	0.0
2.1523809523809523	0.0	0.4646017699115044	0.0	1	4	false	MOL003859	384.0	0	1	0	0.996999007936508	false	0	MOL003859	0	MOL	0.0
2.1523809523809523	0.0	0.4646017699115044	0.0	1	4	false	MOL003858	384.0	0	1	0	0.996999007936508	false	0	MOL003858	0	MOL	0.0
2.1523809523809523	0.0	0.4646017699115044	0.0	1	4	false	MOL003857	384.0	0	1	0	0.996999007936508	false	0	MOL003857	0	MOL	0.0
2.1523809523809523	0.0	0.4646017699115044	0.0	1	4	false	MOL003856	384.0	0	1	0	0.996999007936508	false	0	MOL003856	0	MOL	0.0
2.1523809523809523	0.0	0.4646017699115044	0.0	1	4	false	MOL012760	384.0	0	1	0	0.996999007936508	false	0	MOL012760	0	MOL	0.0
2.1523809523809523	0.0	0.4646017699115044	0.0	1	4	false	MOL012755	384.0	0	1	0	0.996999007936508	false	0	MOL012755	0	MOL	0.0
2.1523809523809523	0.0	0.4646017699115044	0.0	1	4	false	MOL012753	384.0	0	1	0	0.996999007936508	false	0	MOL012753	0	MOL	0.0
2.1523809523809523	0.0	0.4646017699115044	0.0	1	4	false	MOL012735	384.0	0	1	0	0.996999007936508	false	0	MOL012735	0	MOL	0.0
2.1523809523809523	0.0	0.4646017699115044	0.0	1	4	false	MOL012719	384.0	0	1	0	0.996999007936508	false	0	MOL012719	0	MOL	0.0
2.1523809523809523	0.0	0.4646017699115044	0.0	1	4	false	MOL007985	384.0	0	1	0	0.996999007936508	false	0	MOL007985	0	MOL	0.0
2.1523809523809523	0.0	0.4646017699115044	0.0	1	4	false	MOL011983	384.0	0	1	0	0.996999007936508	false	0	MOL011983	0	MOL	0.0
2.1523809523809523	0.0	0.4646017699115044	0.0	1	4	false	MOL009265	384.0	0	1	0	0.996999007936508	false	0	MOL009265	0	MOL	0.0
2.1523809523809523	0.0	0.4646017699115044	0.0	1	4	false	MOL009264	384.0	0	1	0	0.996999007936508	false	0	MOL009264	0	MOL	0.0
2.1523809523809523	0.0	0.4646017699115044	0.0	1	4	false	MOL009263	384.0	0	1	0	0.996999007936508	false	0	MOL009263	0	MOL	0.0
2.1523809523809523	0.0	0.4646017699115044	0.0	1	4	false	MOL009255	384.0	0	1	0	0.996999007936508	false	0	MOL009255	0	MOL	0.0
2.1523809523809523	0.0	0.4646017699115044	0.0	1	4	false	MOL009243	384.0	0	1	0	0.996999007936508	false	0	MOL009243	0	MOL	0.0
2.1523809523809523	0.0	0.4646017699115044	0.0	1	4	false	MOL007970	384.0	0	1	0	0.996999007936508	false	0	MOL007970	0	MOL	0.0
2.1523809523809523	0.0	0.4646017699115044	0.0	1	4	false	MOL007967	384.0	0	1	0	0.996999007936508	false	0	MOL007967	0	MOL	0.0
2.1523809523809523	0.0	0.4646017699115044	0.0	1	4	false	MOL007966	384.0	0	1	0	0.996999007936508	false	0	MOL007966	0	MOL	0.0
2.1523809523809523	0.0	0.4646017699115044	0.0	1	4	false	MOL007962	384.0	0	1	0	0.996999007936508	false	0	MOL007962	0	MOL	0.0
2.1523809523809523	0.0	0.4646017699115044	0.0	1	4	false	MOL007423	384.0	0	1	0	0.996999007936508	false	0	MOL007423	0	MOL	0.0
2.1523809523809523	0.0	0.4646017699115044	0.0	1	4	false	MOL007404	384.0	0	1	0	0.996999007936508	false	0	MOL007404	0	MOL	0.0
2.1523809523809523	0.0	0.4646017699115044	0.0	1	4	false	MOL004373	384.0	0	1	0	0.996999007936508	false	0	MOL004373	0	MOL	0.0
2.1523809523809523	0.0	0.4646017699115044	0.0	1	4	false	MOL000665	384.0	0	1	0	0.996999007936508	false	0	MOL000665	0	MOL	0.0
2.1523809523809523	0.0	0.4646017699115044	0.0	1	4	false	MOL013098	384.0	0	1	0	0.996999007936508	false	0	MOL013098	0	MOL	0.0
2.1523809523809523	0.0	0.4646017699115044	0.0	1	4	false	MOL013076	384.0	0	1	0	0.996999007936508	false	0	MOL013076	0	MOL	0.0
2.1523809523809523	0.0	0.4646017699115044	0.0	1	4	false	MOL006174	384.0	0	1	0	0.996999007936508	false	0	MOL006174	0	MOL	0.0
2.1523809523809523	0.0	0.4646017699115044	0.0	1	4	false	MOL006107	384.0	0	1	0	0.996999007936508	false	0	MOL006107	0	MOL	0.0
2.1523809523809523	0.0	0.4646017699115044	0.0	1	4	false	MOL005147	384.0	0	1	0	0.996999007936508	false	0	MOL005147	0	MOL	0.0
2.1523809523809523	0.0	0.4646017699115044	0.0	1	4	false	MOL003847	384.0	0	1	0	0.996999007936508	false	0	MOL003847	0	MOL	0.0
2.1523809523809523	0.0	0.4646017699115044	0.0	1	4	false	MOL009213	384.0	0	1	0	0.996999007936508	false	0	MOL009213	0	MOL	0.0
2.1523809523809523	0.0	0.4646017699115044	0.0	1	4	false	MOL007374	384.0	0	1	0	0.996999007936508	false	0	MOL007374	0	MOL	0.0
2.1523809523809523	0.0	0.4646017699115044	0.0	1	4	false	MOL012375	384.0	0	1	0	0.996999007936508	false	0	MOL012375	0	MOL	0.0
2.1523809523809523	0.0	0.4646017699115044	0.0	1	4	false	MOL001126	384.0	0	1	0	0.996999007936508	false	0	MOL001126	0	MOL	0.0
2.1523809523809523	0.0	0.4646017699115044	0.0	1	4	false	MOL003404	384.0	0	1	0	0.996999007936508	false	0	MOL003404	0	MOL	0.0
2.1523809523809523	0.0	0.4646017699115044	0.0	1	4	false	MOL003389	384.0	0	1	0	0.996999007936508	false	0	MOL003389	0	MOL	0.0
2.1523809523809523	0.0	0.4646017699115044	0.0	1	4	false	MOL008046	384.0	0	1	0	0.996999007936508	false	0	MOL008046	0	MOL	0.0
2.1523809523809523	0.0	0.4646017699115044	0.0	1	4	false	MOL008815	384.0	0	1	0	0.996999007936508	false	0	MOL008815	0	MOL	0.0
2.1523809523809523	0.0	0.4646017699115044	0.0	1	4	false	MOL003411	384.0	0	1	0	0.996999007936508	false	0	MOL003411	0	MOL	0.0
2.1523809523809523	0.0	0.4646017699115044	0.0	1	4	false	MOL011940	384.0	0	1	0	0.996999007936508	false	0	MOL011940	0	MOL	0.0
2.1523809523809523	0.0	0.4646017699115044	0.0	1	4	false	MOL011938	384.0	0	1	0	0.996999007936508	false	0	MOL011938	0	MOL	0.0
2.1523809523809523	0.0	0.4646017699115044	0.0	1	4	false	MOL010864	384.0	0	1	0	0.996999007936508	false	0	MOL010864	0	MOL	0.0
2.1523809523809523	0.0	0.4646017699115044	0.0	1	4	false	MOL010857	384.0	0	1	0	0.996999007936508	false	0	MOL010857	0	MOL	0.0
2.1523809523809523	0.0	0.4646017699115044	0.0	1	4	false	MOL010788	384.0	0	1	0	0.996999007936508	false	0	MOL010788	0	MOL	0.0
2.1523809523809523	0.0	0.4646017699115044	0.0	1	4	false	MOL000517	384.0	0	1	0	0.996999007936508	false	0	MOL000517	0	MOL	0.0
2.1523809523809523	0.0	0.4646017699115044	0.0	1	4	false	MOL003155	384.0	0	1	0	0.996999007936508	false	0	MOL003155	0	MOL	0.0
2.1523809523809523	0.0	0.4646017699115044	0.0	1	4	false	MOL009160	384.0	0	1	0	0.996999007936508	false	0	MOL009160	0	MOL	0.0
2.1523809523809523	0.0	0.4646017699115044	0.0	1	4	false	MOL003290	384.0	0	1	0	0.996999007936508	false	0	MOL003290	0	MOL	0.0
2.1523809523809523	0.0	0.4646017699115044	0.0	1	4	false	MOL000548	384.0	0	1	0	0.996999007936508	false	0	MOL000548	0	MOL	0.0
2.1523809523809523	0.0	0.4646017699115044	0.0	1	4	false	MOL005107	384.0	0	1	0	0.996999007936508	false	0	MOL005107	0	MOL	0.0
2.1523809523809523	0.0	0.4646017699115044	0.0	1	4	false	MOL005103	384.0	0	1	0	0.996999007936508	false	0	MOL005103	0	MOL	0.0
2.1523809523809523	0.0	0.4646017699115044	0.0	1	4	false	MOL003199	384.0	0	1	0	0.996999007936508	false	0	MOL003199	0	MOL	0.0
2.1523809523809523	0.0	0.4646017699115044	0.0	1	4	false	MOL006626	384.0	0	1	0	0.996999007936508	false	0	MOL006626	0	MOL	0.0
2.1523809523809523	0.0	0.4646017699115044	0.0	1	4	false	MOL006613	384.0	0	1	0	0.996999007936508	false	0	MOL006613	0	MOL	0.0
2.1523809523809523	0.0	0.4646017699115044	0.0	1	4	false	MOL006604	384.0	0	1	0	0.996999007936508	false	0	MOL006604	0	MOL	0.0
2.1523809523809523	0.0	0.4646017699115044	0.0	1	4	false	MOL006596	384.0	0	1	0	0.996999007936508	false	0	MOL006596	0	MOL	0.0
2.1523809523809523	0.0	0.4646017699115044	0.0	1	4	false	MOL003673	384.0	0	1	0	0.996999007936508	false	0	MOL003673	0	MOL	0.0
2.1523809523809523	0.0	0.4646017699115044	0.0	1	4	false	MOL010662	384.0	0	1	0	0.996999007936508	false	0	MOL010662	0	MOL	0.0
2.1523809523809523	0.0	0.4646017699115044	0.0	1	4	false	MOL008646	384.0	0	1	0	0.996999007936508	false	0	MOL008646	0	MOL	0.0
2.1523809523809523	0.0	0.4646017699115044	0.0	1	4	false	MOL008539	384.0	0	1	0	0.996999007936508	false	0	MOL008539	0	MOL	0.0
2.1523809523809523	0.0	0.4646017699115044	0.0	1	4	false	MOL005220	384.0	0	1	0	0.996999007936508	false	0	MOL005220	0	MOL	0.0
2.1523809523809523	0.0	0.4646017699115044	0.0	1	4	false	MOL005229	384.0	0	1	0	0.996999007936508	false	0	MOL005229	0	MOL	0.0
2.1523809523809523	0.0	0.4646017699115044	0.0	1	4	false	MOL006482	384.0	0	1	0	0.996999007936508	false	0	MOL006482	0	MOL	0.0
2.1523809523809523	0.0	0.4646017699115044	0.0	1	4	false	MOL000507	384.0	0	1	0	0.996999007936508	false	0	MOL000507	0	MOL	0.0
2.1523809523809523	0.0	0.4646017699115044	0.0	1	4	false	MOL000502	384.0	0	1	0	0.996999007936508	false	0	MOL000502	0	MOL	0.0
2.1523809523809523	0.0	0.4646017699115044	0.0	1	4	false	MOL010606	384.0	0	1	0	0.996999007936508	false	0	MOL010606	0	MOL	0.0
2.1523809523809523	0.0	0.4646017699115044	0.0	1	4	false	MOL003111	384.0	0	1	0	0.996999007936508	false	0	MOL003111	0	MOL	0.0
2.1523809523809523	0.0	0.4646017699115044	0.0	1	4	false	MOL003095	384.0	0	1	0	0.996999007936508	false	0	MOL003095	0	MOL	0.0
2.1523809523809523	0.0	0.4646017699115044	0.0	1	4	false	MOL003014	384.0	0	1	0	0.996999007936508	false	0	MOL003014	0	MOL	0.0
2.1523809523809523	0.0	0.4646017699115044	0.0	1	4	false	MOL006447	384.0	0	1	0	0.996999007936508	false	0	MOL006447	0	MOL	0.0
2.1523809523809523	0.0	0.4646017699115044	0.0	1	4	false	MOL003542	384.0	0	1	0	0.996999007936508	false	0	MOL003542	0	MOL	0.0
2.1523809523809523	0.0	0.4646017699115044	0.0	1	4	false	MOL003217	384.0	0	1	0	0.996999007936508	false	0	MOL003217	0	MOL	0.0
2.1523809523809523	0.0	0.4646017699115044	0.0	1	4	false	MOL010586	384.0	0	1	0	0.996999007936508	false	0	MOL010586	0	MOL	0.0
2.1523809523809523	0.0	0.4646017699115044	0.0	1	4	false	MOL013306	384.0	0	1	0	0.996999007936508	false	0	MOL013306	0	MOL	0.0
2.1523809523809523	0.0	0.4646017699115044	0.0	1	4	false	MOL013302	384.0	0	1	0	0.996999007936508	false	0	MOL013302	0	MOL	0.0
2.1523809523809523	0.0	0.4646017699115044	0.0	1	4	false	MOL003003	384.0	0	1	0	0.996999007936508	false	0	MOL003003	0	MOL	0.0
2.1523809523809523	0.0	0.4646017699115044	0.0	1	4	false	MOL003002	384.0	0	1	0	0.996999007936508	false	0	MOL003002	0	MOL	0.0
2.1523809523809523	0.0	0.4646017699115044	0.0	1	4	false	MOL003001	384.0	0	1	0	0.996999007936508	false	0	MOL003001	0	MOL	0.0
2.1523809523809523	0.0	0.4646017699115044	0.0	1	4	false	MOL002999	384.0	0	1	0	0.996999007936508	false	0	MOL002999	0	MOL	0.0
2.1523809523809523	0.0	0.4646017699115044	0.0	1	4	false	MOL002996	384.0	0	1	0	0.996999007936508	false	0	MOL002996	0	MOL	0.0
2.1523809523809523	0.0	0.4646017699115044	0.0	1	4	false	MOL002991	384.0	0	1	0	0.996999007936508	false	0	MOL002991	0	MOL	0.0
2.1523809523809523	0.0	0.4646017699115044	0.0	1	4	false	MOL002990	384.0	0	1	0	0.996999007936508	false	0	MOL002990	0	MOL	0.0
2.1523809523809523	0.0	0.4646017699115044	0.0	1	4	false	MOL002989	384.0	0	1	0	0.996999007936508	false	0	MOL002989	0	MOL	0.0
2.1523809523809523	0.0	0.4646017699115044	0.0	1	4	false	MOL002985	384.0	0	1	0	0.996999007936508	false	0	MOL002985	0	MOL	0.0
2.1523809523809523	0.0	0.4646017699115044	0.0	1	4	false	MOL002981	384.0	0	1	0	0.996999007936508	false	0	MOL002981	0	MOL	0.0
2.1523809523809523	0.0	0.4646017699115044	0.0	1	4	false	MOL002962	384.0	0	1	0	0.996999007936508	false	0	MOL002962	0	MOL	0.0
2.1523809523809523	0.0	0.4646017699115044	0.0	1	4	false	MOL002961	384.0	0	1	0	0.996999007936508	false	0	MOL002961	0	MOL	0.0
2.1523809523809523	0.0	0.4646017699115044	0.0	1	4	false	MOL002957	384.0	0	1	0	0.996999007936508	false	0	MOL002957	0	MOL	0.0
2.1523809523809523	0.0	0.4646017699115044	0.0	1	4	false	MOL002950	384.0	0	1	0	0.996999007936508	false	0	MOL002950	0	MOL	0.0
2.1523809523809523	0.0	0.4646017699115044	0.0	1	4	false	MOL002941	384.0	0	1	0	0.996999007936508	false	0	MOL002941	0	MOL	0.0
2.1523809523809523	0.0	0.4646017699115044	0.0	1	4	false	MOL002940	384.0	0	1	0	0.996999007936508	false	0	MOL002940	0	MOL	0.0
2.1523809523809523	0.0	0.4646017699115044	0.0	1	4	false	MOL002938	384.0	0	1	0	0.996999007936508	false	0	MOL002938	0	MOL	0.0
2.1523809523809523	0.0	0.4646017699115044	0.0	1	4	false	MOL013287	384.0	0	1	0	0.996999007936508	false	0	MOL013287	0	MOL	0.0
2.1523809523809523	0.0	0.4646017699115044	0.0	1	4	false	MOL002796	384.0	0	1	0	0.996999007936508	false	0	MOL002796	0	MOL	0.0
2.1523809523809523	0.0	0.4646017699115044	0.0	1	4	false	MOL003398	384.0	0	1	0	0.996999007936508	false	0	MOL003398	0	MOL	0.0
2.1523809523809523	0.0	0.4646017699115044	0.0	1	4	false	MOL009772	384.0	0	1	0	0.996999007936508	false	0	MOL009772	0	MOL	0.0
2.1523809523809523	0.0	0.4646017699115044	0.0	1	4	false	MOL000380	384.0	0	1	0	0.996999007936508	false	0	MOL000380	0	MOL	0.0
2.1523809523809523	0.0	0.4646017699115044	0.0	1	4	false	MOL000378	384.0	0	1	0	0.996999007936508	false	0	MOL000378	0	MOL	0.0
2.1523809523809523	0.0	0.4646017699115044	0.0	1	4	false	MOL000371	384.0	0	1	0	0.996999007936508	false	0	MOL000371	0	MOL	0.0
2.1523809523809523	0.0	0.4646017699115044	0.0	1	4	false	MOL002934	384.0	0	1	0	0.996999007936508	false	0	MOL002934	0	MOL	0.0
2.1523809523809523	0.0	0.4646017699115044	0.0	1	4	false	MOL002933	384.0	0	1	0	0.996999007936508	false	0	MOL002933	0	MOL	0.0
2.1523809523809523	0.0	0.4646017699115044	0.0	1	4	false	MOL002897	384.0	0	1	0	0.996999007936508	false	0	MOL002897	0	MOL	0.0
2.1523809523809523	0.0	0.4646017699115044	0.0	1	4	false	MOL002668	384.0	0	1	0	0.996999007936508	false	0	MOL002668	0	MOL	0.0
2.1523809523809523	0.0	0.4646017699115044	0.0	1	4	false	MOL013277	384.0	0	1	0	0.996999007936508	false	0	MOL013277	0	MOL	0.0
2.1523809523809523	0.0	0.4646017699115044	0.0	1	4	false	MOL011078	384.0	0	1	0	0.996999007936508	false	0	MOL011078	0	MOL	0.0
2.1523809523809523	0.0	0.4646017699115044	0.0	1	4	false	MOL011076	384.0	0	1	0	0.996999007936508	false	0	MOL011076	0	MOL	0.0
2.1523809523809523	0.0	0.4646017699115044	0.0	1	4	false	MOL002695	384.0	0	1	0	0.996999007936508	false	0	MOL002695	0	MOL	0.0
2.1523809523809523	0.0	0.4646017699115044	0.0	1	4	false	MOL009830	384.0	0	1	0	0.996999007936508	false	0	MOL009830	0	MOL	0.0
2.1523809523809523	0.0	0.4646017699115044	0.0	1	4	false	MOL000457	384.0	0	1	0	0.996999007936508	false	0	MOL000457	0	MOL	0.0
2.1523809523809523	0.0	0.4646017699115044	0.0	1	4	false	MOL000456	384.0	0	1	0	0.996999007936508	false	0	MOL000456	0	MOL	0.0
2.1523809523809523	0.0	0.4646017699115044	0.0	1	4	false	MOL000448	384.0	0	1	0	0.996999007936508	false	0	MOL000448	0	MOL	0.0
2.1523809523809523	0.0	0.4646017699115044	0.0	1	4	false	MOL000336	384.0	0	1	0	0.996999007936508	false	0	MOL000336	0	MOL	0.0
2.1523809523809523	0.0	0.4646017699115044	0.0	1	4	false	MOL000334	384.0	0	1	0	0.996999007936508	false	0	MOL000334	0	MOL	0.0
2.1523809523809523	0.0	0.4646017699115044	0.0	1	4	false	MOL000321	384.0	0	1	0	0.996999007936508	false	0	MOL000321	0	MOL	0.0
2.1523809523809523	0.0	0.4646017699115044	0.0	1	4	false	MOL000314	384.0	0	1	0	0.996999007936508	false	0	MOL000314	0	MOL	0.0
2.1523809523809523	0.0	0.4646017699115044	0.0	1	4	false	MOL000313	384.0	0	1	0	0.996999007936508	false	0	MOL000313	0	MOL	0.0
2.1523809523809523	0.0	0.4646017699115044	0.0	1	4	false	MOL009091	384.0	0	1	0	0.996999007936508	false	0	MOL009091	0	MOL	0.0
2.1523809523809523	0.0	0.4646017699115044	0.0	1	4	false	MOL006428	384.0	0	1	0	0.996999007936508	false	0	MOL006428	0	MOL	0.0
2.1523809523809523	0.0	0.4646017699115044	0.0	1	4	false	MOL006438	384.0	0	1	0	0.996999007936508	false	0	MOL006438	0	MOL	0.0
2.1523809523809523	0.0	0.4646017699115044	0.0	1	4	false	MOL002605	384.0	0	1	0	0.996999007936508	false	0	MOL002605	0	MOL	0.0
2.1523809523809523	0.0	0.4646017699115044	0.0	1	4	false	MOL006422	384.0	0	1	0	0.996999007936508	false	0	MOL006422	0	MOL	0.0
2.1523809523809523	0.0	0.4646017699115044	0.0	1	4	false	MOL006397	384.0	0	1	0	0.996999007936508	false	0	MOL006397	0	MOL	0.0
2.1523809523809523	0.0	0.4646017699115044	0.0	1	4	false	MOL002894	384.0	0	1	0	0.996999007936508	false	0	MOL002894	0	MOL	0.0
2.1523809523809523	0.0	0.4646017699115044	0.0	1	4	false	MOL001131	384.0	0	1	0	0.996999007936508	false	0	MOL001131	0	MOL	0.0
2.1523809523809523	0.0	0.4646017699115044	0.0	1	4	false	MOL005921	384.0	0	1	0	0.996999007936508	false	0	MOL005921	0	MOL	0.0
2.1523809523809523	0.0	0.4646017699115044	0.0	1	4	false	MOL008484	384.0	0	1	0	0.996999007936508	false	0	MOL008484	0	MOL	0.0
2.1523809523809523	0.0	0.4646017699115044	0.0	1	4	false	MOL008481	384.0	0	1	0	0.996999007936508	false	0	MOL008481	0	MOL	0.0
2.1523809523809523	0.0	0.4646017699115044	0.0	1	4	false	MOL008475	384.0	0	1	0	0.996999007936508	false	0	MOL008475	0	MOL	0.0
2.1523809523809523	0.0	0.4646017699115044	0.0	1	4	false	MOL008470	384.0	0	1	0	0.996999007936508	false	0	MOL008470	0	MOL	0.0
2.1523809523809523	0.0	0.4646017699115044	0.0	1	4	false	MOL008468	384.0	0	1	0	0.996999007936508	false	0	MOL008468	0	MOL	0.0
2.1523809523809523	0.0	0.4646017699115044	0.0	1	4	false	MOL008467	384.0	0	1	0	0.996999007936508	false	0	MOL008467	0	MOL	0.0
2.1523809523809523	0.0	0.4646017699115044	0.0	1	4	false	MOL008463	384.0	0	1	0	0.996999007936508	false	0	MOL008463	0	MOL	0.0
2.1523809523809523	0.0	0.4646017699115044	0.0	1	4	false	MOL000785	384.0	0	1	0	0.996999007936508	false	0	MOL000785	0	MOL	0.0
2.1523809523809523	0.0	0.4646017699115044	0.0	1	4	false	MOL013005	384.0	0	1	0	0.996999007936508	false	0	MOL013005	0	MOL	0.0
2.1523809523809523	0.0	0.4646017699115044	0.0	1	4	false	MOL000468	384.0	0	1	0	0.996999007936508	false	0	MOL000468	0	MOL	0.0
2.1523809523809523	0.0	0.4646017699115044	0.0	1	4	false	MOL011793	384.0	0	1	0	0.996999007936508	false	0	MOL011793	0	MOL	0.0
2.1523809523809523	0.0	0.4646017699115044	0.0	1	4	false	MOL002959	384.0	0	1	0	0.996999007936508	false	0	MOL002959	0	MOL	0.0
2.1523809523809523	0.0	0.4646017699115044	0.0	1	4	false	MOL002556	384.0	0	1	0	0.996999007936508	false	0	MOL002556	0	MOL	0.0
2.1523809523809523	0.0	0.4646017699115044	0.0	1	4	false	MOL002554	384.0	0	1	0	0.996999007936508	false	0	MOL002554	0	MOL	0.0
2.1523809523809523	0.0	0.4646017699115044	0.0	1	4	false	MOL002544	384.0	0	1	0	0.996999007936508	false	0	MOL002544	0	MOL	0.0
2.1523809523809523	0.0	0.4646017699115044	0.0	1	4	false	MOL005020	384.0	0	1	0	0.996999007936508	false	0	MOL005020	0	MOL	0.0
2.1523809523809523	0.0	0.4646017699115044	0.0	1	4	false	MOL005018	384.0	0	1	0	0.996999007936508	false	0	MOL005018	0	MOL	0.0
2.1523809523809523	0.0	0.4646017699115044	0.0	1	4	false	MOL005017	384.0	0	1	0	0.996999007936508	false	0	MOL005017	0	MOL	0.0
2.1523809523809523	0.0	0.4646017699115044	0.0	1	4	false	MOL005016	384.0	0	1	0	0.996999007936508	false	0	MOL005016	0	MOL	0.0
2.1523809523809523	0.0	0.4646017699115044	0.0	1	4	false	MOL005012	384.0	0	1	0	0.996999007936508	false	0	MOL005012	0	MOL	0.0
2.1523809523809523	0.0	0.4646017699115044	0.0	1	4	false	MOL005008	384.0	0	1	0	0.996999007936508	false	0	MOL005008	0	MOL	0.0
2.1523809523809523	0.0	0.4646017699115044	0.0	1	4	false	MOL005007	384.0	0	1	0	0.996999007936508	false	0	MOL005007	0	MOL	0.0
2.1523809523809523	0.0	0.4646017699115044	0.0	1	4	false	MOL005003	384.0	0	1	0	0.996999007936508	false	0	MOL005003	0	MOL	0.0
2.1523809523809523	0.0	0.4646017699115044	0.0	1	4	false	MOL005001	384.0	0	1	0	0.996999007936508	false	0	MOL005001	0	MOL	0.0
2.1523809523809523	0.0	0.4646017699115044	0.0	1	4	false	MOL005000	384.0	0	1	0	0.996999007936508	false	0	MOL005000	0	MOL	0.0
2.1523809523809523	0.0	0.4646017699115044	0.0	1	4	false	MOL000500	384.0	0	1	0	0.996999007936508	false	0	MOL000500	0	MOL	0.0
2.1523809523809523	0.0	0.4646017699115044	0.0	1	4	false	MOL004993	384.0	0	1	0	0.996999007936508	false	0	MOL004993	0	MOL	0.0
2.1523809523809523	0.0	0.4646017699115044	0.0	1	4	false	MOL004991	384.0	0	1	0	0.996999007936508	false	0	MOL004991	0	MOL	0.0
2.1523809523809523	0.0	0.4646017699115044	0.0	1	4	false	MOL004990	384.0	0	1	0	0.996999007936508	false	0	MOL004990	0	MOL	0.0
2.1523809523809523	0.0	0.4646017699115044	0.0	1	4	false	MOL004989	384.0	0	1	0	0.996999007936508	false	0	MOL004989	0	MOL	0.0
2.1523809523809523	0.0	0.4646017699115044	0.0	1	4	false	MOL004988	384.0	0	1	0	0.996999007936508	false	0	MOL004988	0	MOL	0.0
2.1523809523809523	0.0	0.4646017699115044	0.0	1	4	false	MOL004980	384.0	0	1	0	0.996999007936508	false	0	MOL004980	0	MOL	0.0
2.1523809523809523	0.0	0.4646017699115044	0.0	1	4	false	MOL004978	384.0	0	1	0	0.996999007936508	false	0	MOL004978	0	MOL	0.0
2.1523809523809523	0.0	0.4646017699115044	0.0	1	4	false	MOL004974	384.0	0	1	0	0.996999007936508	false	0	MOL004974	0	MOL	0.0
2.1523809523809523	0.0	0.4646017699115044	0.0	1	4	false	MOL000497	384.0	0	1	0	0.996999007936508	false	0	MOL000497	0	MOL	0.0
2.1523809523809523	0.0	0.4646017699115044	0.0	1	4	false	MOL004966	384.0	0	1	0	0.996999007936508	false	0	MOL004966	0	MOL	0.0
2.1523809523809523	0.0	0.4646017699115044	0.0	1	4	false	MOL004959	384.0	0	1	0	0.996999007936508	false	0	MOL004959	0	MOL	0.0
2.1523809523809523	0.0	0.4646017699115044	0.0	1	4	false	MOL004957	384.0	0	1	0	0.996999007936508	false	0	MOL004957	0	MOL	0.0
2.1523809523809523	0.0	0.4646017699115044	0.0	1	4	false	MOL004949	384.0	0	1	0	0.996999007936508	false	0	MOL004949	0	MOL	0.0
2.1523809523809523	0.0	0.4646017699115044	0.0	1	4	false	MOL004948	384.0	0	1	0	0.996999007936508	false	0	MOL004948	0	MOL	0.0
2.1523809523809523	0.0	0.4646017699115044	0.0	1	4	false	MOL004945	384.0	0	1	0	0.996999007936508	false	0	MOL004945	0	MOL	0.0
2.1523809523809523	0.0	0.4646017699115044	0.0	1	4	false	MOL004941	384.0	0	1	0	0.996999007936508	false	0	MOL004941	0	MOL	0.0
2.1523809523809523	0.0	0.4646017699115044	0.0	1	4	false	MOL004935	384.0	0	1	0	0.996999007936508	false	0	MOL004935	0	MOL	0.0
2.1523809523809523	0.0	0.4646017699115044	0.0	1	4	false	MOL004915	384.0	0	1	0	0.996999007936508	false	0	MOL004915	0	MOL	0.0
2.1523809523809523	0.0	0.4646017699115044	0.0	1	4	false	MOL004914	384.0	0	1	0	0.996999007936508	false	0	MOL004914	0	MOL	0.0
2.1523809523809523	0.0	0.4646017699115044	0.0	1	4	false	MOL004913	384.0	0	1	0	0.996999007936508	false	0	MOL004913	0	MOL	0.0
2.1523809523809523	0.0	0.4646017699115044	0.0	1	4	false	MOL004912	384.0	0	1	0	0.996999007936508	false	0	MOL004912	0	MOL	0.0
2.1523809523809523	0.0	0.4646017699115044	0.0	1	4	false	MOL004911	384.0	0	1	0	0.996999007936508	false	0	MOL004911	0	MOL	0.0
2.1523809523809523	0.0	0.4646017699115044	0.0	1	4	false	MOL004910	384.0	0	1	0	0.996999007936508	false	0	MOL004910	0	MOL	0.0
2.1523809523809523	0.0	0.4646017699115044	0.0	1	4	false	MOL004908	384.0	0	1	0	0.996999007936508	false	0	MOL004908	0	MOL	0.0
2.1523809523809523	0.0	0.4646017699115044	0.0	1	4	false	MOL004907	384.0	0	1	0	0.996999007936508	false	0	MOL004907	0	MOL	0.0
2.1523809523809523	0.0	0.4646017699115044	0.0	1	4	false	MOL004904	384.0	0	1	0	0.996999007936508	false	0	MOL004904	0	MOL	0.0
2.1523809523809523	0.0	0.4646017699115044	0.0	1	4	false	MOL004898	384.0	0	1	0	0.996999007936508	false	0	MOL004898	0	MOL	0.0
2.1523809523809523	0.0	0.4646017699115044	0.0	1	4	false	MOL004891	384.0	0	1	0	0.996999007936508	false	0	MOL004891	0	MOL	0.0
2.1523809523809523	0.0	0.4646017699115044	0.0	1	4	false	MOL004885	384.0	0	1	0	0.996999007936508	false	0	MOL004885	0	MOL	0.0
2.1523809523809523	0.0	0.4646017699115044	0.0	1	4	false	MOL004884	384.0	0	1	0	0.996999007936508	false	0	MOL004884	0	MOL	0.0
2.1523809523809523	0.0	0.4646017699115044	0.0	1	4	false	MOL004883	384.0	0	1	0	0.996999007936508	false	0	MOL004883	0	MOL	0.0
2.1523809523809523	0.0	0.4646017699115044	0.0	1	4	false	MOL004882	384.0	0	1	0	0.996999007936508	false	0	MOL004882	0	MOL	0.0
2.1523809523809523	0.0	0.4646017699115044	0.0	1	4	false	MOL004879	384.0	0	1	0	0.996999007936508	false	0	MOL004879	0	MOL	0.0
2.1523809523809523	0.0	0.4646017699115044	0.0	1	4	false	MOL004864	384.0	0	1	0	0.996999007936508	false	0	MOL004864	0	MOL	0.0
2.1523809523809523	0.0	0.4646017699115044	0.0	1	4	false	MOL004863	384.0	0	1	0	0.996999007936508	false	0	MOL004863	0	MOL	0.0
2.1523809523809523	0.0	0.4646017699115044	0.0	1	4	false	MOL004857	384.0	0	1	0	0.996999007936508	false	0	MOL004857	0	MOL	0.0
2.1523809523809523	0.0	0.4646017699115044	0.0	1	4	false	MOL004856	384.0	0	1	0	0.996999007936508	false	0	MOL004856	0	MOL	0.0
2.1523809523809523	0.0	0.4646017699115044	0.0	1	4	false	MOL004855	384.0	0	1	0	0.996999007936508	false	0	MOL004855	0	MOL	0.0
2.1523809523809523	0.0	0.4646017699115044	0.0	1	4	false	MOL004849	384.0	0	1	0	0.996999007936508	false	0	MOL004849	0	MOL	0.0
2.1523809523809523	0.0	0.4646017699115044	0.0	1	4	false	MOL004848	384.0	0	1	0	0.996999007936508	false	0	MOL004848	0	MOL	0.0
2.1523809523809523	0.0	0.4646017699115044	0.0	1	4	false	MOL004841	384.0	0	1	0	0.996999007936508	false	0	MOL004841	0	MOL	0.0
2.1523809523809523	0.0	0.4646017699115044	0.0	1	4	false	MOL004838	384.0	0	1	0	0.996999007936508	false	0	MOL004838	0	MOL	0.0
2.1523809523809523	0.0	0.4646017699115044	0.0	1	4	false	MOL004835	384.0	0	1	0	0.996999007936508	false	0	MOL004835	0	MOL	0.0
2.1523809523809523	0.0	0.4646017699115044	0.0	1	4	false	MOL004833	384.0	0	1	0	0.996999007936508	false	0	MOL004833	0	MOL	0.0
2.1523809523809523	0.0	0.4646017699115044	0.0	1	4	false	MOL004829	384.0	0	1	0	0.996999007936508	false	0	MOL004829	0	MOL	0.0
2.1523809523809523	0.0	0.4646017699115044	0.0	1	4	false	MOL004828	384.0	0	1	0	0.996999007936508	false	0	MOL004828	0	MOL	0.0
2.1523809523809523	0.0	0.4646017699115044	0.0	1	4	false	MOL004827	384.0	0	1	0	0.996999007936508	false	0	MOL004827	0	MOL	0.0
2.1523809523809523	0.0	0.4646017699115044	0.0	1	4	false	MOL004824	384.0	0	1	0	0.996999007936508	false	0	MOL004824	0	MOL	0.0
2.1523809523809523	0.0	0.4646017699115044	0.0	1	4	false	MOL004820	384.0	0	1	0	0.996999007936508	false	0	MOL004820	0	MOL	0.0
2.1523809523809523	0.0	0.4646017699115044	0.0	1	4	false	MOL004815	384.0	0	1	0	0.996999007936508	false	0	MOL004815	0	MOL	0.0
2.1523809523809523	0.0	0.4646017699115044	0.0	1	4	false	MOL004814	384.0	0	1	0	0.996999007936508	false	0	MOL004814	0	MOL	0.0
2.1523809523809523	0.0	0.4646017699115044	0.0	1	4	false	MOL004811	384.0	0	1	0	0.996999007936508	false	0	MOL004811	0	MOL	0.0
2.1523809523809523	0.0	0.4646017699115044	0.0	1	4	false	MOL004810	384.0	0	1	0	0.996999007936508	false	0	MOL004810	0	MOL	0.0
2.1523809523809523	0.0	0.4646017699115044	0.0	1	4	false	MOL004808	384.0	0	1	0	0.996999007936508	false	0	MOL004808	0	MOL	0.0
2.1523809523809523	0.0	0.4646017699115044	0.0	1	4	false	MOL004806	384.0	0	1	0	0.996999007936508	false	0	MOL004806	0	MOL	0.0
2.1523809523809523	0.0	0.4646017699115044	0.0	1	4	false	MOL004805	384.0	0	1	0	0.996999007936508	false	0	MOL004805	0	MOL	0.0
2.1523809523809523	0.0	0.4646017699115044	0.0	1	4	false	MOL000417	384.0	0	1	0	0.996999007936508	false	0	MOL000417	0	MOL	0.0
2.1523809523809523	0.0	0.4646017699115044	0.0	1	4	false	MOL003656	384.0	0	1	0	0.996999007936508	false	0	MOL003656	0	MOL	0.0
2.1523809523809523	0.0	0.4646017699115044	0.0	1	4	false	MOL002565	384.0	0	1	0	0.996999007936508	false	0	MOL002565	0	MOL	0.0
2.1523809523809523	0.0	0.4646017699115044	0.0	1	4	false	MOL002398	384.0	0	1	0	0.996999007936508	false	0	MOL002398	0	MOL	0.0
2.1523809523809523	0.0	0.4646017699115044	0.0	1	4	false	MOL013077	384.0	0	1	0	0.996999007936508	false	0	MOL013077	0	MOL	0.0
2.1523809523809523	0.0	0.4646017699115044	0.0	1	4	false	MOL011753	384.0	0	1	0	0.996999007936508	false	0	MOL011753	0	MOL	0.0
2.1523809523809523	0.0	0.4646017699115044	0.0	1	4	false	MOL011747	384.0	0	1	0	0.996999007936508	false	0	MOL011747	0	MOL	0.0
2.1523809523809523	0.0	0.4646017699115044	0.0	1	4	false	MOL011740	384.0	0	1	0	0.996999007936508	false	0	MOL011740	0	MOL	0.0
2.1523809523809523	0.0	0.4646017699115044	0.0	1	4	false	MOL008432	384.0	0	1	0	0.996999007936508	false	0	MOL008432	0	MOL	0.0
2.1523809523809523	0.0	0.4646017699115044	0.0	1	4	false	MOL008420	384.0	0	1	0	0.996999007936508	false	0	MOL008420	0	MOL	0.0
2.1523809523809523	0.0	0.4646017699115044	0.0	1	4	false	MOL004961	384.0	0	1	0	0.996999007936508	false	0	MOL004961	0	MOL	0.0
2.1523809523809523	0.0	0.4646017699115044	0.0	1	4	false	MOL011704	384.0	0	1	0	0.996999007936508	false	0	MOL011704	0	MOL	0.0
2.1523809523809523	0.0	0.4646017699115044	0.0	1	4	false	MOL011604	384.0	0	1	0	0.996999007936508	false	0	MOL011604	0	MOL	0.0
2.1523809523809523	0.0	0.4646017699115044	0.0	1	4	false	MOL009053	384.0	0	1	0	0.996999007936508	false	0	MOL009053	0	MOL	0.0
2.1523809523809523	0.0	0.4646017699115044	0.0	1	4	false	MOL009029	384.0	0	1	0	0.996999007936508	false	0	MOL009029	0	MOL	0.0
2.1523809523809523	0.0	0.4646017699115044	0.0	1	4	false	MOL004792	384.0	0	1	0	0.996999007936508	false	0	MOL004792	0	MOL	0.0
2.1523809523809523	0.0	0.4646017699115044	0.0	1	4	false	MOL003608	384.0	0	1	0	0.996999007936508	false	0	MOL003608	0	MOL	0.0
2.1523809523809523	0.0	0.4646017699115044	0.0	1	4	false	MOL005849	384.0	0	1	0	0.996999007936508	false	0	MOL005849	0	MOL	0.0
2.1523809523809523	0.0	0.4646017699115044	0.0	1	4	false	MOL000260	384.0	0	1	0	0.996999007936508	false	0	MOL000260	0	MOL	0.0
2.1523809523809523	0.0	0.4646017699115044	0.0	1	4	false	MOL000258	384.0	0	1	0	0.996999007936508	false	0	MOL000258	0	MOL	0.0
2.1523809523809523	0.0	0.4646017699115044	0.0	1	4	false	MOL000238	384.0	0	1	0	0.996999007936508	false	0	MOL000238	0	MOL	0.0
2.1523809523809523	0.0	0.4646017699115044	0.0	1	4	false	MOL000235	384.0	0	1	0	0.996999007936508	false	0	MOL000235	0	MOL	0.0
2.1523809523809523	0.0	0.4646017699115044	0.0	1	4	false	MOL000228	384.0	0	1	0	0.996999007936508	false	0	MOL000228	0	MOL	0.0
2.1523809523809523	0.0	0.4646017699115044	0.0	1	4	false	MOL000224	384.0	0	1	0	0.996999007936508	false	0	MOL000224	0	MOL	0.0
2.1523809523809523	0.0	0.4646017699115044	0.0	1	4	false	MOL005858	384.0	0	1	0	0.996999007936508	false	0	MOL005858	0	MOL	0.0
2.1523809523809523	0.0	0.4646017699115044	0.0	1	4	false	MOL007963	384.0	0	1	0	0.996999007936508	false	0	MOL007963	0	MOL	0.0
2.1523809523809523	0.0	0.4646017699115044	0.0	1	4	false	MOL007918	384.0	0	1	0	0.996999007936508	false	0	MOL007918	0	MOL	0.0
2.1523809523809523	0.0	0.4646017699115044	0.0	1	4	false	MOL007917	384.0	0	1	0	0.996999007936508	false	0	MOL007917	0	MOL	0.0
2.1523809523809523	0.0	0.4646017699115044	0.0	1	4	false	MOL007899	384.0	0	1	0	0.996999007936508	false	0	MOL007899	0	MOL	0.0
2.1523809523809523	0.0	0.4646017699115044	0.0	1	4	false	MOL007898	384.0	0	1	0	0.996999007936508	false	0	MOL007898	0	MOL	0.0
2.1523809523809523	0.0	0.4646017699115044	0.0	1	4	false	MOL006149	384.0	0	1	0	0.996999007936508	false	0	MOL006149	0	MOL	0.0
2.1523809523809523	0.0	0.4646017699115044	0.0	1	4	false	MOL007923	384.0	0	1	0	0.996999007936508	false	0	MOL007923	0	MOL	0.0
2.1523809523809523	0.0	0.4646017699115044	0.0	1	4	false	MOL002311	384.0	0	1	0	0.996999007936508	false	0	MOL002311	0	MOL	0.0
2.1523809523809523	0.0	0.4646017699115044	0.0	1	4	false	MOL002309	384.0	0	1	0	0.996999007936508	false	0	MOL002309	0	MOL	0.0
2.1523809523809523	0.0	0.4646017699115044	0.0	1	4	false	MOL007156	384.0	0	1	0	0.996999007936508	false	0	MOL007156	0	MOL	0.0
2.1523809523809523	0.0	0.4646017699115044	0.0	1	4	false	MOL007132	384.0	0	1	0	0.996999007936508	false	0	MOL007132	0	MOL	0.0
2.1523809523809523	0.0	0.4646017699115044	0.0	1	4	false	MOL007130	384.0	0	1	0	0.996999007936508	false	0	MOL007130	0	MOL	0.0
2.1523809523809523	0.0	0.4646017699115044	0.0	1	4	false	MOL007124	384.0	0	1	0	0.996999007936508	false	0	MOL007124	0	MOL	0.0
2.1523809523809523	0.0	0.4646017699115044	0.0	1	4	false	MOL007122	384.0	0	1	0	0.996999007936508	false	0	MOL007122	0	MOL	0.0
2.1523809523809523	0.0	0.4646017699115044	0.0	1	4	false	MOL007121	384.0	0	1	0	0.996999007936508	false	0	MOL007121	0	MOL	0.0
2.1523809523809523	0.0	0.4646017699115044	0.0	1	4	false	MOL007119	384.0	0	1	0	0.996999007936508	false	0	MOL007119	0	MOL	0.0
2.1523809523809523	0.0	0.4646017699115044	0.0	1	4	false	MOL007111	384.0	0	1	0	0.996999007936508	false	0	MOL007111	0	MOL	0.0
2.1523809523809523	0.0	0.4646017699115044	0.0	1	4	false	MOL007108	384.0	0	1	0	0.996999007936508	false	0	MOL007108	0	MOL	0.0
2.1523809523809523	0.0	0.4646017699115044	0.0	1	4	false	MOL007105	384.0	0	1	0	0.996999007936508	false	0	MOL007105	0	MOL	0.0
2.1523809523809523	0.0	0.4646017699115044	0.0	1	4	false	MOL007100	384.0	0	1	0	0.996999007936508	false	0	MOL007100	0	MOL	0.0
2.1523809523809523	0.0	0.4646017699115044	0.0	1	4	false	MOL007098	384.0	0	1	0	0.996999007936508	false	0	MOL007098	0	MOL	0.0
2.1523809523809523	0.0	0.4646017699115044	0.0	1	4	false	MOL007094	384.0	0	1	0	0.996999007936508	false	0	MOL007094	0	MOL	0.0
2.1523809523809523	0.0	0.4646017699115044	0.0	1	4	false	MOL007093	384.0	0	1	0	0.996999007936508	false	0	MOL007093	0	MOL	0.0
2.1523809523809523	0.0	0.4646017699115044	0.0	1	4	false	MOL007085	384.0	0	1	0	0.996999007936508	false	0	MOL007085	0	MOL	0.0
2.1523809523809523	0.0	0.4646017699115044	0.0	1	4	false	MOL007050	384.0	0	1	0	0.996999007936508	false	0	MOL007050	0	MOL	0.0
2.1523809523809523	0.0	0.4646017699115044	0.0	1	4	false	MOL007049	384.0	0	1	0	0.996999007936508	false	0	MOL007049	0	MOL	0.0
2.1523809523809523	0.0	0.4646017699115044	0.0	1	4	false	MOL007041	384.0	0	1	0	0.996999007936508	false	0	MOL007041	0	MOL	0.0
2.1523809523809523	0.0	0.4646017699115044	0.0	1	4	false	MOL002651	384.0	0	1	0	0.996999007936508	false	0	MOL002651	0	MOL	0.0
2.1523809523809523	0.0	0.4646017699115044	0.0	1	4	false	MOL008411	384.0	0	1	0	0.996999007936508	false	0	MOL008411	0	MOL	0.0
2.1523809523809523	0.0	0.4646017699115044	0.0	1	4	false	MOL003896	384.0	0	1	0	0.996999007936508	false	0	MOL003896	0	MOL	0.0
2.1523809523809523	0.0	0.4646017699115044	0.0	1	4	false	MOL008400	384.0	0	1	0	0.996999007936508	false	0	MOL008400	0	MOL	0.0
2.1523809523809523	0.0	0.4646017699115044	0.0	1	4	false	MOL002281	384.0	0	1	0	0.996999007936508	false	0	MOL002281	0	MOL	0.0
2.1523809523809523	0.0	0.4646017699115044	0.0	1	4	false	MOL008240	384.0	0	1	0	0.996999007936508	false	0	MOL008240	0	MOL	0.0
2.1523809523809523	0.0	0.4646017699115044	0.0	1	4	false	MOL002135	384.0	0	1	0	0.996999007936508	false	0	MOL002135	0	MOL	0.0
2.1523809523809523	0.0	0.4646017699115044	0.0	1	4	false	MOL008239	384.0	0	1	0	0.996999007936508	false	0	MOL008239	0	MOL	0.0
2.1523809523809523	0.0	0.4646017699115044	0.0	1	4	false	MOL008230	384.0	0	1	0	0.996999007936508	false	0	MOL008230	0	MOL	0.0
2.1523809523809523	0.0	0.4646017699115044	0.0	1	4	false	MOL008209	384.0	0	1	0	0.996999007936508	false	0	MOL008209	0	MOL	0.0
2.1523809523809523	0.0	0.4646017699115044	0.0	1	4	false	MOL008204	384.0	0	1	0	0.996999007936508	false	0	MOL008204	0	MOL	0.0
2.1523809523809523	0.0	0.4646017699115044	0.0	1	4	false	MOL003759	384.0	0	1	0	0.996999007936508	false	0	MOL003759	0	MOL	0.0
2.1523809523809523	0.0	0.4646017699115044	0.0	1	4	false	MOL003758	384.0	0	1	0	0.996999007936508	false	0	MOL003758	0	MOL	0.0
2.1523809523809523	0.0	0.4646017699115044	0.0	1	4	false	MOL012286	384.0	0	1	0	0.996999007936508	false	0	MOL012286	0	MOL	0.0
2.1523809523809523	0.0	0.4646017699115044	0.0	1	4	false	MOL002056	384.0	0	1	0	0.996999007936508	false	0	MOL002056	0	MOL	0.0
2.1523809523809523	0.0	0.4646017699115044	0.0	1	4	false	MOL006992	384.0	0	1	0	0.996999007936508	false	0	MOL006992	0	MOL	0.0
2.1523809523809523	0.0	0.4646017699115044	0.0	1	4	false	MOL001002	384.0	0	1	0	0.996999007936508	false	0	MOL001002	0	MOL	0.0
2.1523809523809523	0.0	0.4646017699115044	0.0	1	4	false	MOL010496	384.0	0	1	0	0.996999007936508	false	0	MOL010496	0	MOL	0.0
2.1523809523809523	0.0	0.4646017699115044	0.0	1	4	false	MOL010495	384.0	0	1	0	0.996999007936508	false	0	MOL010495	0	MOL	0.0
2.1523809523809523	0.0	0.4646017699115044	0.0	1	4	false	MOL004598	384.0	0	1	0	0.996999007936508	false	0	MOL004598	0	MOL	0.0
2.1523809523809523	0.0	0.4646017699115044	0.0	1	4	false	MOL000074	384.0	0	1	0	0.996999007936508	false	0	MOL000074	0	MOL	0.0
2.1523809523809523	0.0	0.4646017699115044	0.0	1	4	false	MOL000096	384.0	0	1	0	0.996999007936508	false	0	MOL000096	0	MOL	0.0
2.1142857142857143	0.005793405933044121	0.47297297297297297	0.0	2	4	false	MOL004328	197.0	0	2	0	0.9970982142857143	false	0	MOL004328	6086	MOL	0.5025641025641026
2.1523809523809523	0.0	0.4646017699115044	0.0	1	4	false	MOL013192	384.0	0	1	0	0.996999007936508	false	0	MOL013192	0	MOL	0.0
2.1523809523809523	0.0	0.4646017699115044	0.0	1	4	false	MOL013191	384.0	0	1	0	0.996999007936508	false	0	MOL013191	0	MOL	0.0
2.1523809523809523	0.0	0.4646017699115044	0.0	1	4	false	MOL013189	384.0	0	1	0	0.996999007936508	false	0	MOL013189	0	MOL	0.0
2.1523809523809523	0.0	0.4646017699115044	0.0	1	4	false	MOL008978	384.0	0	1	0	0.996999007936508	false	0	MOL008978	0	MOL	0.0
2.1523809523809523	0.0	0.4646017699115044	0.0	1	4	false	MOL012918	384.0	0	1	0	0.996999007936508	false	0	MOL012918	0	MOL	0.0
2.1523809523809523	0.0	0.4646017699115044	0.0	1	4	false	MOL012910	384.0	0	1	0	0.996999007936508	false	0	MOL012910	0	MOL	0.0
2.1523809523809523	0.0	0.4646017699115044	0.0	1	4	false	MOL004571	384.0	0	1	0	0.996999007936508	false	0	MOL004571	0	MOL	0.0
2.1523809523809523	0.0	0.4646017699115044	0.0	1	4	false	MOL004564	384.0	0	1	0	0.996999007936508	false	0	MOL004564	0	MOL	0.0
2.1523809523809523	0.0	0.4646017699115044	0.0	1	4	false	MOL000351	384.0	0	1	0	0.996999007936508	false	0	MOL000351	0	MOL	0.0
2.1523809523809523	0.0	0.4646017699115044	0.0	1	4	false	MOL012250	384.0	0	1	0	0.996999007936508	false	0	MOL012250	0	MOL	0.0
2.1523809523809523	0.0	0.4646017699115044	0.0	1	4	false	MOL000519	384.0	0	1	0	0.996999007936508	false	0	MOL000519	0	MOL	0.0
2.1523809523809523	0.0	0.4646017699115044	0.0	1	4	false	MOL001851	384.0	0	1	0	0.996999007936508	false	0	MOL001851	0	MOL	0.0
2.1523809523809523	0.0	0.4646017699115044	0.0	1	4	false	MOL001833	384.0	0	1	0	0.996999007936508	false	0	MOL001833	0	MOL	0.0
2.1523809523809523	0.0	0.4646017699115044	0.0	1	4	false	MOL001810	384.0	0	1	0	0.996999007936508	false	0	MOL001810	0	MOL	0.0
2.1523809523809523	0.0	0.4646017699115044	0.0	1	4	false	MOL001793	384.0	0	1	0	0.996999007936508	false	0	MOL001793	0	MOL	0.0
2.1523809523809523	0.0	0.4646017699115044	0.0	1	4	false	MOL001792	384.0	0	1	0	0.996999007936508	false	0	MOL001792	0	MOL	0.0
2.1523809523809523	0.0	0.4646017699115044	0.0	1	4	false	MOL001782	384.0	0	1	0	0.996999007936508	false	0	MOL001782	0	MOL	0.0
2.1523809523809523	0.0	0.4646017699115044	0.0	1	4	false	MOL001779	384.0	0	1	0	0.996999007936508	false	0	MOL001779	0	MOL	0.0
2.1523809523809523	0.0	0.4646017699115044	0.0	1	4	false	MOL001767	384.0	0	1	0	0.996999007936508	false	0	MOL001767	0	MOL	0.0
2.1523809523809523	0.0	0.4646017699115044	0.0	1	4	false	MOL003044	384.0	0	1	0	0.996999007936508	false	0	MOL003044	0	MOL	0.0
2.1523809523809523	0.0	0.4646017699115044	0.0	1	4	false	MOL009537	384.0	0	1	0	0.996999007936508	false	0	MOL009537	0	MOL	0.0
2.1523809523809523	0.0	0.4646017699115044	0.0	1	4	false	MOL006147	384.0	0	1	0	0.996999007936508	false	0	MOL006147	0	MOL	0.0
2.1523809523809523	0.0	0.4646017699115044	0.0	1	4	false	MOL003588	384.0	0	1	0	0.996999007936508	false	0	MOL003588	0	MOL	0.0
2.1523809523809523	0.0	0.4646017699115044	0.0	1	4	false	MOL001978	384.0	0	1	0	0.996999007936508	false	0	MOL001978	0	MOL	0.0
2.1523809523809523	0.0	0.4646017699115044	0.0	1	4	false	MOL001463	384.0	0	1	0	0.996999007936508	false	0	MOL001463	0	MOL	0.0
2.1523809523809523	0.0	0.4646017699115044	0.0	1	4	false	MOL001462	384.0	0	1	0	0.996999007936508	false	0	MOL001462	0	MOL	0.0
2.1523809523809523	0.0	0.4646017699115044	0.0	1	4	false	MOL001461	384.0	0	1	0	0.996999007936508	false	0	MOL001461	0	MOL	0.0
2.1523809523809523	0.0	0.4646017699115044	0.0	1	4	false	MOL001458	384.0	0	1	0	0.996999007936508	false	0	MOL001458	0	MOL	0.0
2.1523809523809523	0.0	0.4646017699115044	0.0	1	4	false	MOL001454	384.0	0	1	0	0.996999007936508	false	0	MOL001454	0	MOL	0.0
2.1523809523809523	0.0	0.4646017699115044	0.0	1	4	false	MOL000073	384.0	0	1	0	0.996999007936508	false	0	MOL000073	0	MOL	0.0
2.1523809523809523	0.0	0.4646017699115044	0.0	1	4	false	MOL003283	384.0	0	1	0	0.996999007936508	false	0	MOL003283	0	MOL	0.0
2.1523809523809523	0.0	0.4646017699115044	0.0	1	4	false	MOL005773	384.0	0	1	0	0.996999007936508	false	0	MOL005773	0	MOL	0.0
2.1523809523809523	0.0	0.4646017699115044	0.0	1	4	false	MOL005768	384.0	0	1	0	0.996999007936508	false	0	MOL005768	0	MOL	0.0
2.1523809523809523	0.0	0.4646017699115044	0.0	1	4	false	MOL005766	384.0	0	1	0	0.996999007936508	false	0	MOL005766	0	MOL	0.0
2.1523809523809523	0.0	0.4646017699115044	0.0	1	4	false	MOL005761	384.0	0	1	0	0.996999007936508	false	0	MOL005761	0	MOL	0.0
2.1142857142857143	0.011941476525520137	0.47297297297297297	0.0	2	4	false	MOL005755	196.5	0	2	0	0.9970982142857143	false	0	MOL005755	6104	MOL	0.5012820512820513
2.1523809523809523	0.0	0.4646017699115044	0.0	1	4	false	MOL001697	384.0	0	1	0	0.996999007936508	false	0	MOL001697	0	MOL	0.0
2.1523809523809523	0.0	0.4646017699115044	0.0	1	4	false	MOL001678	384.0	0	1	0	0.996999007936508	false	0	MOL001678	0	MOL	0.0
2.1523809523809523	0.0	0.4646017699115044	0.0	1	4	false	MOL001670	384.0	0	1	0	0.996999007936508	false	0	MOL001670	0	MOL	0.0
2.1523809523809523	0.0	0.4646017699115044	0.0	1	4	false	MOL000011	384.0	0	1	0	0.996999007936508	false	0	MOL000011	0	MOL	0.0
2.1523809523809523	0.0	0.4646017699115044	0.0	1	4	false	MOL009458	384.0	0	1	0	0.996999007936508	false	0	MOL009458	0	MOL	0.0
2.1523809523809523	0.0	0.4646017699115044	0.0	1	4	false	MOL000492	384.0	0	1	0	0.996999007936508	false	0	MOL000492	0	MOL	0.0
2.1523809523809523	0.0	0.4646017699115044	0.0	1	4	false	MOL000354	384.0	0	1	0	0.996999007936508	false	0	MOL000354	0	MOL	0.0
2.1523809523809523	0.0	0.4646017699115044	0.0	1	4	false	MOL009386	384.0	0	1	0	0.996999007936508	false	0	MOL009386	0	MOL	0.0
2.1523809523809523	0.0	0.4646017699115044	0.0	1	4	false	MOL009374	384.0	0	1	0	0.996999007936508	false	0	MOL009374	0	MOL	0.0
2.1523809523809523	0.0	0.4646017699115044	0.0	1	4	false	MOL000392	384.0	0	1	0	0.996999007936508	false	0	MOL000392	0	MOL	0.0
2.1523809523809523	0.0	0.4646017699115044	0.0	1	4	false	MOL012188	384.0	0	1	0	0.996999007936508	false	0	MOL012188	0	MOL	0.0
2.1523809523809523	0.0	0.4646017699115044	0.0	1	4	false	MOL001040	384.0	0	1	0	0.996999007936508	false	0	MOL001040	0	MOL	0.0
1.1547619047619047	0.9907315389815071	0.865979381443299	0.0	384	3	false	ESR1	1.0390625	0	384	0	0.9995969742063492	false	0	ESR1	254262	Gene	0.005580357142857143
2.1523809523809523	0.0	0.4646017699115044	0.0	1	4	false	MOL009278	384.0	0	1	0	0.996999007936508	false	0	MOL009278	0	MOL	0.0
2.9785714285714286	0.0	0.3357314148681055	0.0	1	3	false	FOXO1	8.0	0	1	0	0.9948474702380952	false	0	FOXO1	0	Gene	0.0
3.9571428571428573	0.0	0.2527075812274368	0.0	1	4	false	MOL007424	5.0	0	1	0	0.9922991071428572	false	0	MOL007424	0	MOL	0.0
2.9595238095238097	0.006458628435824993	0.3378921962992759	0.0	5	3	false	HIF1A	4.0	0	5	0	0.9948970734126984	false	0	HIF1A	3496	Gene	0.42857142857142855
3.9571428571428573	0.0	0.2527075812274368	0.0	1	4	false	MOL001714	5.0	0	1	0	0.9922991071428572	false	0	MOL001714	0	MOL	0.0
2.9595238095238097	0.00704434738120559	0.3378921962992759	0.0	5	3	false	MAPK8	3.6	0	5	0	0.9948970734126984	false	0	MAPK8	5004	Gene	0.37142857142857144
3.8857142857142857	0.0	0.2573529411764706	0.0	1	4	false	MOL013079	20.0	0	1	0	0.992485119047619	false	0	MOL013079	0	MOL	0.0
3.8857142857142857	0.0	0.2573529411764706	0.0	1	4	false	MOL003680	20.0	0	1	0	0.992485119047619	false	0	MOL003680	0	MOL	0.0
3.8857142857142857	0.0	0.2573529411764706	0.0	1	4	false	MOL002662	20.0	0	1	0	0.992485119047619	false	0	MOL002662	0	MOL	0.0
3.8857142857142857	0.0	0.2573529411764706	0.0	1	4	false	MOL003627	20.0	0	1	0	0.992485119047619	false	0	MOL003627	0	MOL	0.0
3.8857142857142857	0.0	0.2573529411764706	0.0	1	4	false	MOL005344	20.0	0	1	0	0.992485119047619	false	0	MOL005344	0	MOL	0.0
3.8857142857142857	0.0	0.2573529411764706	0.0	1	4	false	MOL007088	20.0	0	1	0	0.992485119047619	false	0	MOL007088	0	MOL	0.0
2.066666666666667	0.02021439904932218	0.48387096774193544	0.0	2	4	false	MOL005916	202.0	0	2	0	0.9972222222222222	false	0	MOL005916	13726	MOL	0.5025
3.8857142857142857	0.0	0.2573529411764706	0.0	1	4	false	MOL001592	20.0	0	1	0	0.992485119047619	false	0	MOL001592	0	MOL	0.0
3.8857142857142857	0.0	0.2573529411764706	0.0	1	4	false	MOL005944	20.0	0	1	0	0.992485119047619	false	0	MOL005944	0	MOL	0.0
3.8857142857142857	0.0	0.2573529411764706	0.0	1	4	false	MOL004575	20.0	0	1	0	0.992485119047619	false	0	MOL004575	0	MOL	0.0
3.8857142857142857	0.0	0.2573529411764706	0.0	1	4	false	MOL001924	20.0	0	1	0	0.992485119047619	false	0	MOL001924	0	MOL	0.0
3.8857142857142857	0.0	0.2573529411764706	0.0	1	4	false	MOL002322	20.0	0	1	0	0.992485119047619	false	0	MOL002322	0	MOL	0.0
2.888095238095238	0.06117034972368633	0.3462489694971146	0.0	20	3	false	TNF	2.3	0	20	0	0.9950830853174604	false	0	TNF	42564	Gene	0.18571428571428572
3.8476190476190477	2.5554265310031183E-4	0.2599009900990099	0.0	3	4	false	MOL000422	11.666666666666666	0	3	0	0.9925843253968254	false	0	MOL000422	282	MOL	0.4266666666666667
3.8095238095238093	6.213633519784892E-4	0.2625	0.0	4	4	false	MOL013179	13.0	0	4	0	0.9926835317460317	false	0	MOL013179	772	MOL	0.375
3.919047619047619	0.0	0.2551640340218712	0.0	1	4	false	MOL009135	13.0	0	1	0	0.9923983134920635	false	0	MOL009135	0	MOL	0.0
3.919047619047619	0.0	0.2551640340218712	0.0	1	4	false	MOL007154	13.0	0	1	0	0.9923983134920635	false	0	MOL007154	0	MOL	0.0
1.980952380952381	0.06912700732340162	0.5048076923076923	0.0	8	2	false	MOL006821	55.875	0	8	0	0.9974454365079365	false	0	MOL006821	43378	MOL	0.13319174757281554
2.085714285714286	0.014852638736277629	0.4794520547945205	0.0	3	4	false	MOL005828	134.0	0	3	0	0.997172619047619	false	0	MOL005828	11484	MOL	0.3367088607594937
3.842857142857143	2.8814277666085696E-4	0.26022304832713755	0.0	3	4	false	MOL003187	12.666666666666666	0	3	0	0.9925967261904761	false	0	MOL003187	336	MOL	0.44871794871794873
3.8904761904761904	9.087970817781063E-5	0.25703794369645044	0.0	3	4	false	MOL002714	9.333333333333334	0	3	0	0.9924727182539682	false	0	MOL002714	116	MOL	0.5208333333333334
3.919047619047619	0.0	0.2551640340218712	0.0	1	4	false	MOL001689	13.0	0	1	0	0.9923983134920635	false	0	MOL001689	0	MOL	0.0
3.8904761904761904	9.087970817781063E-5	0.25703794369645044	0.0	3	4	false	MOL000546	9.333333333333334	0	3	0	0.9924727182539682	false	0	MOL000546	116	MOL	0.5208333333333334
3.8523809523809525	1.148587679142622E-4	0.2595797280593325	0.0	2	4	false	MOL000471	16.5	0	2	0	0.9925719246031747	false	0	MOL000471	188	MOL	0.62
2.0285714285714285	0.03562848653034168	0.49295774647887325	0.0	4	4	false	MOL000173	106.75	0	4	0	0.9973214285714286	false	0	MOL000173	28566	MOL	0.2604679802955665
3.8	9.459858602716016E-4	0.2631578947368421	0.0	5	4	false	MOL000098	11.4	0	5	0	0.9927083333333333	false	0	MOL000098	1024	MOL	0.3151515151515151
2.9214285714285713	0.025998766074848	0.3422982885085575	0.0	13	3	false	TP53	3.230769230769231	0	13	0	0.9949962797619047	false	0	TP53	25120	Gene	0.31868131868131866
3.8095238095238093	6.213633519784892E-4	0.2625	0.0	4	4	false	MOL000006	13.0	0	4	0	0.9926835317460317	false	0	MOL000006	772	MOL	0.375
