# Supplementary material for: Ferroptosis regulation by traditional chinese medicine for ischemic stroke intervention based on network pharmacology and data mining
Source: PLoS One. 2025 Apr 16;20(4):e0321751. doi: 10.1371/journal.pone.0321751 (PMC12002469; doi:10.1371/journal.pone.0321751)
Supplement: S1 File — (ZIP) [file pone.0321751.s001.zip › 靶点对应小分子/Tape5.xlsx]

## Sheet: Sheet1
Term	Tape
MOL000006	MOL
MOL000098	MOL
MOL000173	MOL
MOL000471	MOL
MOL000546	MOL
MOL001689	MOL
MOL002714	MOL
MOL003187	MOL
MOL005828	MOL
MOL006821	MOL
MOL007154	MOL
MOL009135	MOL
MOL013179	MOL
MOL000422	MOL
MOL002322	MOL
MOL001924	MOL
MOL004575	MOL
MOL005944	MOL
MOL001592	MOL
MOL005916	MOL
MOL007088	MOL
MOL005344	MOL
MOL003627	MOL
MOL002662	MOL
MOL003680	MOL
MOL013079	MOL
MOL001714	MOL
MOL007424	MOL
MOL009278	MOL
MOL001040	MOL
MOL012188	MOL
MOL000392	MOL
MOL009374	MOL
MOL009386	MOL
MOL000354	MOL
MOL000492	MOL
MOL009458	MOL
MOL000011	MOL
MOL001670	MOL
MOL001678	MOL
MOL001697	MOL
MOL005755	MOL
MOL005761	MOL
MOL005766	MOL
MOL005768	MOL
MOL005773	MOL
MOL003283	MOL
MOL000073	MOL
MOL001454	MOL
MOL001458	MOL
MOL001461	MOL
MOL001462	MOL
MOL001463	MOL
MOL001978	MOL
MOL003588	MOL
MOL006147	MOL
MOL009537	MOL
MOL003044	MOL
MOL001767	MOL
MOL001779	MOL
MOL001782	MOL
MOL001792	MOL
MOL001793	MOL
MOL001810	MOL
MOL001833	MOL
MOL001851	MOL
MOL000519	MOL
MOL012250	MOL
MOL000351	MOL
MOL004564	MOL
MOL004571	MOL
MOL012910	MOL
MOL012918	MOL
MOL008978	MOL
MOL013189	MOL
MOL013191	MOL
MOL013192	MOL
MOL004328	MOL
MOL000096	MOL
MOL000074	MOL
MOL004598	MOL
MOL010495	MOL
MOL010496	MOL
MOL001002	MOL
MOL006992	MOL
MOL002056	MOL
MOL012286	MOL
MOL003758	MOL
MOL003759	MOL
MOL008204	MOL
MOL008209	MOL
MOL008230	MOL
MOL008239	MOL
MOL002135	MOL
MOL008240	MOL
MOL002281	MOL
MOL008400	MOL
MOL003896	MOL
MOL008411	MOL
MOL002651	MOL
MOL007041	MOL
MOL007049	MOL
MOL007050	MOL
MOL007085	MOL
MOL007093	MOL
MOL007094	MOL
MOL007098	MOL
MOL007100	MOL
MOL007105	MOL
MOL007108	MOL
MOL007111	MOL
MOL007119	MOL
MOL007121	MOL
MOL007122	MOL
MOL007124	MOL
MOL007130	MOL
MOL007132	MOL
MOL007156	MOL
MOL002309	MOL
MOL002311	MOL
MOL007923	MOL
MOL006149	MOL
MOL007898	MOL
MOL007899	MOL
MOL007917	MOL
MOL007918	MOL
MOL007963	MOL
MOL005858	MOL
MOL000224	MOL
MOL000228	MOL
MOL000235	MOL
MOL000238	MOL
MOL000258	MOL
MOL000260	MOL
MOL005849	MOL
MOL003608	MOL
MOL004792	MOL
MOL009029	MOL
MOL009053	MOL
MOL011604	MOL
MOL011704	MOL
MOL004961	MOL
MOL008420	MOL
MOL008432	MOL
MOL011740	MOL
MOL011747	MOL
MOL011753	MOL
MOL013077	MOL
MOL002398	MOL
MOL002565	MOL
MOL003656	MOL
MOL000417	MOL
MOL004805	MOL
MOL004806	MOL
MOL004808	MOL
MOL004810	MOL
MOL004811	MOL
MOL004814	MOL
MOL004815	MOL
MOL004820	MOL
MOL004824	MOL
MOL004827	MOL
MOL004828	MOL
MOL004829	MOL
MOL004833	MOL
MOL004835	MOL
MOL004838	MOL
MOL004841	MOL
MOL004848	MOL
MOL004849	MOL
MOL004855	MOL
MOL004856	MOL
MOL004857	MOL
MOL004863	MOL
MOL004864	MOL
MOL004879	MOL
MOL004882	MOL
MOL004883	MOL
MOL004884	MOL
MOL004885	MOL
MOL004891	MOL
MOL004898	MOL
MOL004904	MOL
MOL004907	MOL
MOL004908	MOL
MOL004910	MOL
MOL004911	MOL
MOL004912	MOL
MOL004913	MOL
MOL004914	MOL
MOL004915	MOL
MOL004935	MOL
MOL004941	MOL
MOL004945	MOL
MOL004948	MOL
MOL004949	MOL
MOL004957	MOL
MOL004959	MOL
MOL004966	MOL
MOL000497	MOL
MOL004974	MOL
MOL004978	MOL
MOL004980	MOL
MOL004988	MOL
MOL004989	MOL
MOL004990	MOL
MOL004991	MOL
MOL004993	MOL
MOL000500	MOL
MOL005000	MOL
MOL005001	MOL
MOL005003	MOL
MOL005007	MOL
MOL005008	MOL
MOL005012	MOL
MOL005016	MOL
MOL005017	MOL
MOL005018	MOL
MOL005020	MOL
MOL002544	MOL
MOL002554	MOL
MOL002556	MOL
MOL002959	MOL
MOL011793	MOL
MOL000468	MOL
MOL013005	MOL
MOL000785	MOL
MOL008463	MOL
MOL008467	MOL
MOL008468	MOL
MOL008470	MOL
MOL008475	MOL
MOL008481	MOL
MOL008484	MOL
MOL005921	MOL
MOL001131	MOL
MOL002894	MOL
MOL006397	MOL
MOL006422	MOL
MOL002605	MOL
MOL006438	MOL
MOL006428	MOL
MOL009091	MOL
MOL000313	MOL
MOL000314	MOL
MOL000321	MOL
MOL000334	MOL
MOL000336	MOL
MOL000448	MOL
MOL000456	MOL
MOL000457	MOL
MOL009830	MOL
MOL002695	MOL
MOL011076	MOL
MOL011078	MOL
MOL013277	MOL
MOL002668	MOL
MOL002897	MOL
MOL002933	MOL
MOL002934	MOL
MOL000371	MOL
MOL000378	MOL
MOL000380	MOL
MOL009772	MOL
MOL003398	MOL
MOL002796	MOL
MOL013287	MOL
MOL002938	MOL
MOL002940	MOL
MOL002941	MOL
MOL002950	MOL
MOL002957	MOL
MOL002961	MOL
MOL002962	MOL
MOL002981	MOL
MOL002985	MOL
MOL002989	MOL
MOL002990	MOL
MOL002991	MOL
MOL002996	MOL
MOL002999	MOL
MOL003001	MOL
MOL003002	MOL
MOL003003	MOL
MOL013302	MOL
MOL013306	MOL
MOL010586	MOL
MOL003217	MOL
MOL003542	MOL
MOL006447	MOL
MOL003014	MOL
MOL003095	MOL
MOL003111	MOL
MOL010606	MOL
MOL000502	MOL
MOL000507	MOL
MOL006482	MOL
MOL005229	MOL
MOL005220	MOL
MOL008539	MOL
MOL008646	MOL
MOL010662	MOL
MOL003673	MOL
MOL006596	MOL
MOL006604	MOL
MOL006613	MOL
MOL006626	MOL
MOL003199	MOL
MOL005103	MOL
MOL005107	MOL
MOL000548	MOL
MOL003290	MOL
MOL009160	MOL
MOL003155	MOL
MOL000517	MOL
MOL010788	MOL
MOL010857	MOL
MOL010864	MOL
MOL011938	MOL
MOL011940	MOL
MOL003411	MOL
MOL008815	MOL
MOL008046	MOL
MOL003389	MOL
MOL003404	MOL
MOL001126	MOL
MOL012375	MOL
MOL007374	MOL
MOL009213	MOL
MOL003847	MOL
MOL005147	MOL
MOL006107	MOL
MOL006174	MOL
MOL013076	MOL
MOL013098	MOL
MOL000665	MOL
MOL004373	MOL
MOL007404	MOL
MOL007423	MOL
MOL007962	MOL
MOL007966	MOL
MOL007967	MOL
MOL007970	MOL
MOL009243	MOL
MOL009255	MOL
MOL009263	MOL
MOL009264	MOL
MOL009265	MOL
MOL011983	MOL
MOL007985	MOL
MOL012719	MOL
MOL012735	MOL
MOL012753	MOL
MOL012755	MOL
MOL012760	MOL
MOL003856	MOL
MOL003857	MOL
MOL003858	MOL
MOL003859	MOL
MOL003861	MOL
MOL003862	MOL
MOL003879	MOL
MOL007991	MOL
MOL005430	MOL
MOL005465	MOL
MOL003600	MOL
MOL003605	MOL
MOL006129	MOL
MOL012053	MOL
MOL012078	MOL
MOL003943	MOL
MOL004114	MOL
MOL012123	MOL
MOL012124	MOL
MOL012125	MOL
MOL012126	MOL
MOL013343	MOL
MOL007662	MOL
MOL005619	MOL
MOL004196	MOL
MOL004203	MOL
MOL004204	MOL
MOL004205	MOL
MOL004209	MOL
MOL004214	MOL
MOL004216	MOL
MOL004225	MOL
MOL008047	MOL
MOL011594	MOL
MOL004382	MOL
MOL004391	MOL
MOL004396	MOL
MOL005578	MOL
MOL010396	MOL
MOL010412	MOL
MOL013425	MOL
MOL004446	MOL
MOL013435	MOL
MOL004561	MOL
MOL007743	MOL
MOL007714	MOL
MOL007715	MOL
MOL007716	MOL
MOL007722	MOL
MOL007728	MOL
MOL007736	MOL
MOL013177	MOL
MOL006210	MOL
MOL006968	MOL
MOL009031	MOL
MOL000332	MOL
MOL009137	MOL
MOL002773	MOL
TP53	Gene
TNF	Gene
MAPK8	Gene
HIF1A	Gene
FOXO1	Gene
ESR1	Gene
EGFR	Gene
AKT1	Gene
