# Supplementary material for: Ferroptosis regulation by traditional chinese medicine for ischemic stroke intervention based on network pharmacology and data mining
Source: PLoS One. 2025 Apr 16;20(4):e0321751. doi: 10.1371/journal.pone.0321751 (PMC12002469; doi:10.1371/journal.pone.0321751)
Supplement: S1 File — (ZIP) [file pone.0321751.s001.zip › 靶点对应小分子/汇总.xlsx]

## Sheet: Sheet1
Target	MOL
TP53	MOL000006
TP53	MOL000098
TP53	MOL000173
TP53	MOL000471
TP53	MOL000546
TP53	MOL001689
TP53	MOL002714
TP53	MOL003187
TP53	MOL005828
TP53	MOL006821
TP53	MOL007154
TP53	MOL009135
TP53	MOL013179
TNF	MOL000422
TNF	MOL000098
TNF	MOL006821
TNF	MOL002322
TNF	MOL000006
TNF	MOL001924
TNF	MOL000173
TNF	MOL004575
TNF	MOL005944
TNF	MOL001592
TNF	MOL000471
TNF	MOL005916
TNF	MOL007088
TNF	MOL005344
TNF	MOL003627
TNF	MOL002662
TNF	MOL003680
TNF	MOL003187
TNF	MOL013079
TNF	MOL013179
MAPK8	MOL000422
MAPK8	MOL006821
MAPK8	MOL001714
MAPK8	MOL005828
MAPK8	MOL003187
HIF1A	MOL000098
HIF1A	MOL006821
HIF1A	MOL002714
HIF1A	MOL000546
HIF1A	MOL007424
FOXO1	MOL006821
ESR1	MOL009278
ESR1	MOL001040
ESR1	MOL012188
ESR1	MOL000392
ESR1	MOL009374
ESR1	MOL009386
ESR1	MOL000354
ESR1	MOL000492
ESR1	MOL006821
ESR1	MOL009458
ESR1	MOL000011
ESR1	MOL001670
ESR1	MOL001678
ESR1	MOL001697
ESR1	MOL005755
ESR1	MOL005761
ESR1	MOL005766
ESR1	MOL005768
ESR1	MOL005773
ESR1	MOL003283
ESR1	MOL000073
ESR1	MOL001454
ESR1	MOL001458
ESR1	MOL001461
ESR1	MOL001462
ESR1	MOL001463
ESR1	MOL001978
ESR1	MOL000173
ESR1	MOL003588
ESR1	MOL006147
ESR1	MOL009537
ESR1	MOL003044
ESR1	MOL001767
ESR1	MOL001779
ESR1	MOL001782
ESR1	MOL001792
ESR1	MOL001793
ESR1	MOL001810
ESR1	MOL001833
ESR1	MOL001851
ESR1	MOL000519
ESR1	MOL012250
ESR1	MOL000351
ESR1	MOL004564
ESR1	MOL004571
ESR1	MOL012910
ESR1	MOL012918
ESR1	MOL008978
ESR1	MOL013189
ESR1	MOL013191
ESR1	MOL013192
ESR1	MOL004328
ESR1	MOL000096
ESR1	MOL000074
ESR1	MOL004598
ESR1	MOL005828
ESR1	MOL010495
ESR1	MOL010496
ESR1	MOL001002
ESR1	MOL006992
ESR1	MOL002056
ESR1	MOL012286
ESR1	MOL003758
ESR1	MOL003759
ESR1	MOL005916
ESR1	MOL008204
ESR1	MOL008209
ESR1	MOL008230
ESR1	MOL008239
ESR1	MOL002135
ESR1	MOL008240
ESR1	MOL002281
ESR1	MOL008400
ESR1	MOL003896
ESR1	MOL008411
ESR1	MOL002651
ESR1	MOL007041
ESR1	MOL007049
ESR1	MOL007050
ESR1	MOL007085
ESR1	MOL007093
ESR1	MOL007094
ESR1	MOL007098
ESR1	MOL007100
ESR1	MOL007105
ESR1	MOL007108
ESR1	MOL007111
ESR1	MOL007119
ESR1	MOL007121
ESR1	MOL007122
ESR1	MOL007124
ESR1	MOL007130
ESR1	MOL007132
ESR1	MOL007156
ESR1	MOL002309
ESR1	MOL002311
ESR1	MOL007923
ESR1	MOL006149
ESR1	MOL007898
ESR1	MOL007899
ESR1	MOL007917
ESR1	MOL007918
ESR1	MOL007963
ESR1	MOL005858
ESR1	MOL000224
ESR1	MOL000228
ESR1	MOL000235
ESR1	MOL000238
ESR1	MOL000258
ESR1	MOL000260
ESR1	MOL005849
ESR1	MOL003608
ESR1	MOL004792
ESR1	MOL009029
ESR1	MOL009053
ESR1	MOL011604
ESR1	MOL011704
ESR1	MOL004961
ESR1	MOL008420
ESR1	MOL008432
ESR1	MOL011740
ESR1	MOL011747
ESR1	MOL011753
ESR1	MOL013077
ESR1	MOL002398
ESR1	MOL002565
ESR1	MOL003656
ESR1	MOL000417
ESR1	MOL004805
ESR1	MOL004806
ESR1	MOL004808
ESR1	MOL004810
ESR1	MOL004811
ESR1	MOL004814
ESR1	MOL004815
ESR1	MOL004820
ESR1	MOL004824
ESR1	MOL004827
ESR1	MOL004828
ESR1	MOL004829
ESR1	MOL004833
ESR1	MOL004835
ESR1	MOL004838
ESR1	MOL004841
ESR1	MOL004848
ESR1	MOL004849
ESR1	MOL004855
ESR1	MOL004856
ESR1	MOL004857
ESR1	MOL004863
ESR1	MOL004864
ESR1	MOL004879
ESR1	MOL004882
ESR1	MOL004883
ESR1	MOL004884
ESR1	MOL004885
ESR1	MOL004891
ESR1	MOL004898
ESR1	MOL004904
ESR1	MOL004907
ESR1	MOL004908
ESR1	MOL004910
ESR1	MOL004911
ESR1	MOL004912
ESR1	MOL004913
ESR1	MOL004914
ESR1	MOL004915
ESR1	MOL004935
ESR1	MOL004941
ESR1	MOL004945
ESR1	MOL004948
ESR1	MOL004949
ESR1	MOL004957
ESR1	MOL004959
ESR1	MOL004966
ESR1	MOL000497
ESR1	MOL004974
ESR1	MOL004978
ESR1	MOL004980
ESR1	MOL004988
ESR1	MOL004989
ESR1	MOL004990
ESR1	MOL004991
ESR1	MOL004993
ESR1	MOL000500
ESR1	MOL005000
ESR1	MOL005001
ESR1	MOL005003
ESR1	MOL005007
ESR1	MOL005008
ESR1	MOL005012
ESR1	MOL005016
ESR1	MOL005017
ESR1	MOL005018
ESR1	MOL005020
ESR1	MOL002544
ESR1	MOL002554
ESR1	MOL002556
ESR1	MOL002959
ESR1	MOL011793
ESR1	MOL000468
ESR1	MOL013005
ESR1	MOL000785
ESR1	MOL008463
ESR1	MOL008467
ESR1	MOL008468
ESR1	MOL008470
ESR1	MOL008475
ESR1	MOL008481
ESR1	MOL008484
ESR1	MOL005921
ESR1	MOL001131
ESR1	MOL002894
ESR1	MOL006397
ESR1	MOL006422
ESR1	MOL002605
ESR1	MOL006438
ESR1	MOL006428
ESR1	MOL009091
ESR1	MOL000313
ESR1	MOL000314
ESR1	MOL000321
ESR1	MOL000334
ESR1	MOL000336
ESR1	MOL000448
ESR1	MOL000456
ESR1	MOL000457
ESR1	MOL009830
ESR1	MOL002695
ESR1	MOL011076
ESR1	MOL011078
ESR1	MOL013277
ESR1	MOL002668
ESR1	MOL002897
ESR1	MOL002933
ESR1	MOL002934
ESR1	MOL000371
ESR1	MOL000378
ESR1	MOL000380
ESR1	MOL009772
ESR1	MOL003398
ESR1	MOL002796
ESR1	MOL013287
ESR1	MOL002938
ESR1	MOL002940
ESR1	MOL002941
ESR1	MOL002950
ESR1	MOL002957
ESR1	MOL002961
ESR1	MOL002962
ESR1	MOL002981
ESR1	MOL002985
ESR1	MOL002989
ESR1	MOL002990
ESR1	MOL002991
ESR1	MOL002996
ESR1	MOL002999
ESR1	MOL003001
ESR1	MOL003002
ESR1	MOL003003
ESR1	MOL013302
ESR1	MOL013306
ESR1	MOL010586
ESR1	MOL003217
ESR1	MOL003542
ESR1	MOL006447
ESR1	MOL003014
ESR1	MOL003095
ESR1	MOL003111
ESR1	MOL010606
ESR1	MOL000502
ESR1	MOL000507
ESR1	MOL006482
ESR1	MOL005229
ESR1	MOL005220
ESR1	MOL008539
ESR1	MOL008646
ESR1	MOL010662
ESR1	MOL003673
ESR1	MOL006596
ESR1	MOL006604
ESR1	MOL006613
ESR1	MOL006626
ESR1	MOL003199
ESR1	MOL005103
ESR1	MOL005107
ESR1	MOL000548
ESR1	MOL003290
ESR1	MOL009160
ESR1	MOL003155
ESR1	MOL000517
ESR1	MOL010788
ESR1	MOL010857
ESR1	MOL010864
ESR1	MOL011938
ESR1	MOL011940
ESR1	MOL003411
ESR1	MOL008815
ESR1	MOL008046
ESR1	MOL003389
ESR1	MOL003404
ESR1	MOL001126
ESR1	MOL012375
ESR1	MOL007374
ESR1	MOL009213
ESR1	MOL003847
ESR1	MOL005147
ESR1	MOL006107
ESR1	MOL006174
ESR1	MOL013076
ESR1	MOL013098
ESR1	MOL000665
ESR1	MOL004373
ESR1	MOL007404
ESR1	MOL007423
ESR1	MOL007962
ESR1	MOL007966
ESR1	MOL007967
ESR1	MOL007970
ESR1	MOL009243
ESR1	MOL009255
ESR1	MOL009263
ESR1	MOL009264
ESR1	MOL009265
ESR1	MOL011983
ESR1	MOL007985
ESR1	MOL012719
ESR1	MOL012735
ESR1	MOL012753
ESR1	MOL012755
ESR1	MOL012760
ESR1	MOL003856
ESR1	MOL003857
ESR1	MOL003858
ESR1	MOL003859
ESR1	MOL003861
ESR1	MOL003862
ESR1	MOL003879
ESR1	MOL007991
ESR1	MOL005430
ESR1	MOL005465
ESR1	MOL003600
ESR1	MOL003605
ESR1	MOL006129
ESR1	MOL012053
ESR1	MOL012078
ESR1	MOL003943
ESR1	MOL004114
ESR1	MOL012123
ESR1	MOL012124
ESR1	MOL012125
ESR1	MOL012126
ESR1	MOL013343
ESR1	MOL007662
ESR1	MOL005619
ESR1	MOL004196
ESR1	MOL004203
ESR1	MOL004204
ESR1	MOL004205
ESR1	MOL004209
ESR1	MOL004214
ESR1	MOL004216
ESR1	MOL004225
ESR1	MOL008047
ESR1	MOL011594
ESR1	MOL004382
ESR1	MOL004391
ESR1	MOL004396
ESR1	MOL005578
ESR1	MOL010396
ESR1	MOL010412
ESR1	MOL013425
ESR1	MOL004446
ESR1	MOL013435
ESR1	MOL004561
ESR1	MOL007743
ESR1	MOL007714
ESR1	MOL007715
ESR1	MOL007716
ESR1	MOL007722
ESR1	MOL007728
ESR1	MOL007736
ESR1	MOL013177
ESR1	MOL006210
EGFR	MOL000098
EGFR	MOL006821
EGFR	MOL000006
EGFR	MOL005755
EGFR	MOL006968
EGFR	MOL009031
EGFR	MOL000332
EGFR	MOL009137
EGFR	MOL013179
AKT1	MOL000422
AKT1	MOL000098
AKT1	MOL002773
AKT1	MOL006821
AKT1	MOL000006
AKT1	MOL000173
AKT1	MOL002714
AKT1	MOL000546
AKT1	MOL004328
AKT1	MOL013179
