# Supplementary material for: Ferroptosis regulation by traditional chinese medicine for ischemic stroke intervention based on network pharmacology and data mining
Source: PLoS One. 2025 Apr 16;20(4):e0321751. doi: 10.1371/journal.pone.0321751 (PMC12002469; doi:10.1371/journal.pone.0321751)
Supplement: S1 File — (ZIP) [file pone.0321751.s001.zip › 靶点对应小分子/筛选小分子.xlsx]

## Sheet: Sheet1
Name	MOL	Degree
(-)-epigallocatechin-3-gallate	MOL006821	8
quercetin	MOL000098	5
fisetin	MOL013179	4
wogonin	MOL000173	4
luteolin	MOL000006	4
nobiletin	MOL005828	3
triptolide	MOL003187	3
baicalein	MOL002714	3
diosgenin	MOL000546	3
kaempferol	MOL000422	3
