# Supplementary material for: Ferroptosis regulation by traditional chinese medicine for ischemic stroke intervention based on network pharmacology and data mining
Source: PLoS One. 2025 Apr 16;20(4):e0321751. doi: 10.1371/journal.pone.0321751 (PMC12002469; doi:10.1371/journal.pone.0321751)
Supplement: S1 File — (ZIP) [file pone.0321751.s001.zip › 靶点对应小分子/靶点小分子/EGFR对应小分子.xlsx]

## Sheet: Sheet1
MOL000098	quercetin
MOL006821	(-)-epigallocatechin-3-gallate
MOL000006	luteolin
MOL005755	1-(4-hydroxybenzyl)-4-methoxy-9,10-dihydrophenanthrene-2,7-diol
MOL006968	(S)-(6-methoxy-4-quinolyl)-[(2S,4S,5S)-5-vinylquinuclidin-2-yl]methanol
MOL009031	Cinchonan-9-al, 6'-methoxy-, (9R)-
MOL000332	n-coumaroyltyramine
MOL009137	(R)-(6-methoxy-4-quinolyl)-[(2R,4R,5S)-5-vinylquinuclidin-2-yl]methanol
MOL013179	fisetin
