# Supplementary material for: Ferroptosis regulation by traditional chinese medicine for ischemic stroke intervention based on network pharmacology and data mining
Source: PLoS One. 2025 Apr 16;20(4):e0321751. doi: 10.1371/journal.pone.0321751 (PMC12002469; doi:10.1371/journal.pone.0321751)
Supplement: S1 File — (ZIP) [file pone.0321751.s001.zip › 靶点对应小分子/靶点小分子/ESR1对应小分子.xlsx]

## Sheet: Sheet1
MOL009278	Laricitrin
MOL001040	(2R)-5,7-dihydroxy-2-(4-hydroxyphenyl)chroman-4-one
MOL012188	[(E)-3-(4-hydroxy-3-methoxyphenyl)prop-2-enyl] (E)-3-phenylprop-2-enoate
MOL000392	formononetin
MOL009374	7-methoxy-3-methyl-2,5-dihydroxy-9,10-dihydrophenanthrene
MOL009386	3,3'-bis-(3,4-dihydro-4-hydroxy-6-methoxy)-2H-1-benzopyran
MOL000354	isorhamnetin
MOL000492	(+)-catechin
MOL006821	(-)-epigallocatechin-3-gallate
MOL009458	3-Demethylcolchicine
MOL000011	(2R,3R)-3-(4-hydroxy-3-methoxy-phenyl)-5-methoxy-2-methylol-2,3-dihydropyrano[5,6-h][1,4]benzodioxin-9-one
MOL001670	2-methoxy-3-methyl-9,10-anthraquinone
MOL001678	bolusanthol B
MOL001697	Sinoacutine
MOL005755	1-(4-hydroxybenzyl)-4-methoxy-9,10-dihydrophenanthrene-2,7-diol
MOL005761	3-(p-hydroxybenzyl)-4-methoxy-9,10-dihydrophenanthrene
MOL005766	3,7-dihydroxy-2,4-dimethoxyphenanthrene-3-O-glucoside
MOL005768	4,7-dihydroxy-1-p-hydroxybenzyl-2-methoxy-9,10-dihydrophenanthrene
MOL005773	blespirol
MOL003283	(2R,3R,4S)-4-(4-hydroxy-3-methoxy-phenyl)-7-methoxy-2,3-dimethylol-tetralin-6-ol
MOL000073	ent-Epicatechin
MOL001454	berberine
MOL001458	coptisine
MOL001461	Dihydrochelerythrine
MOL001462	Dihydrochelirubine
MOL001463	Dihydrosanguinarine
MOL001978	Aureusidin
MOL000173	wogonin
MOL003588	Prangenidin
MOL006147	Alizarin-2-methylether
MOL009537	americanin A
MOL003044	Chryseriol
MOL001767	hydroxyindirubin
MOL001779	Sinoacutine
MOL001782	(2Z)-2-(2-oxoindolin-3-ylidene)indolin-3-one
MOL001792	DFV
MOL001793	(E)-2-[(3-indole)cyanomethylene-]-3-indolinone
MOL001810	6-(3-oxoindolin-2-ylidene)indolo[2,1-b]quinazolin-12-one
MOL001833	Glucobrassicin-1-Sulfonate_qt
MOL001851	3-Phenyl-4-azafluorene
MOL000519	coniferin
MOL012250	7-hydroxy-5,8-dimethoxy-2-phenyl-chromone
MOL000351	Rhamnazin
MOL004564	Kaempferid
MOL004571	(2R,3S)-2-(3,5-dihydroxyphenyl)chroman-3,5,7-triol
MOL012910	Bianfugecine
MOL012918	dauriporphinoline
MOL008978	Gomisin R
MOL013189	cubebininolide
MOL013191	(2R,3R)-2-(1,3-benzodioxol-5-ylmethyl)-3-[(3,4,5-trimethoxyphenyl)methyl]butane-1,4-diol
MOL013192	Dihydrocubebin
MOL004328	naringenin
MOL000096	(-)-catechin
MOL000074	(4E,6E)-1,7-bis(4-hydroxyphenyl)hepta-4,6-dien-3-one
MOL004598	3,5,6,7-tetramethoxy-2-(3,4,5-trimethoxyphenyl)chromone
MOL005828	nobiletin
MOL010495	6,7-dimethoxy-2-(2-phenylethyl)chromone
MOL010496	DMPEC
MOL001002	ellagic acid
MOL006992	(2R,3R)-4-methoxyl-distylin
MOL002056	(E)-3-[(2S,3R)-2-(4-hydroxy-3-methoxy-phenyl)-7-methoxy-3-methylol-2,3-dihydrobenzofuran-5-yl]acrolein
MOL012286	Betavulgarin
MOL003758	Iristectorigenin (9CI)
MOL003759	Iristectorigenin A
MOL005916	irisolidone
MOL008204	Mono-O-methylwightin
MOL008209	Deoxycamptothecine
MOL008230	andrographidine F_qt
MOL008239	Quercetin tetramethyl(3',4',5,7) ether
MOL002135	Myricanone
MOL008240	(E)-3-[4-[(1R,2R)-2-hydroxy-2-(4-hydroxy-3-methoxy-phenyl)-1-methylol-ethoxy]-3-methoxy-phenyl]acrolein
MOL002281	Toralactone
MOL008400	glycitein
MOL003896	7-Methoxy-2-methyl isoflavone
MOL008411	11-Hydroxyrankinidine
MOL002651	Dehydrotanshinone II A
MOL007041	2-isopropyl-8-methylphenanthrene-3,4-dione
MOL007049	4-methylenemiltirone
MOL007050	2-(4-hydroxy-3-methoxyphenyl)-5-(3-hydroxypropyl)-7-methoxy-3-benzofurancarboxaldehyde
MOL007085	Salvilenone
MOL007093	dan-shexinkum d
MOL007094	danshenspiroketallactone
MOL007098	deoxyneocryptotanshinone
MOL007100	dihydrotanshinlactone
MOL007105	epidanshenspiroketallactone
MOL007108	isocryptotanshi-none
MOL007111	Isotanshinone II
MOL007119	miltionone Ⅰ
MOL007121	miltipolone
MOL007122	Miltirone
MOL007124	neocryptotanshinone ii
MOL007130	prolithospermic acid
MOL007132	(2R)-3-(3,4-dihydroxyphenyl)-2-[(Z)-3-(3,4-dihydroxyphenyl)acryloyl]oxy-propionic acid
MOL007156	tanshinone Ⅵ
MOL002309	indirubin
MOL002311	Glycyrol
MOL007923	2-(4-hydroxyphenyl)ethyl (E)-3-(4-hydroxyphenyl)prop-2-enoate
MOL006149	7-hydroxy-8-methyl-4-vinyl-9,10-dihydrophenanthrene-1-carboxylic acid
MOL007898	1,8-dimethyl-4-vinyl-9,10-dihydrophenanthrene-2,7-diol
MOL007899	2,8-dihydroxy-1,6-dimethyl-5-ethenyl-9,10-dihydrophenanthrene
MOL007917	8-hydroxy-2-methoxy-1,6-dimethyl-5-ethenyl-9,10-dihydrophenanthrene
MOL007918	2-hydroxy-7-methoxy-1,8-dimethyl-5-ethenyl-9,10-dihydrophenanthrene
MOL007963	1-hydroxy-2,3,5-trimethoxy-xanthone
MOL005858	3,7,8-Tri-O-methylellagic acid
MOL000224	(4E,6E)-1,7-bis(3,4-dihydroxyphenyl)hepta-4,6-dien-3-one
MOL000228	(2R)-7-hydroxy-5-methoxy-2-phenylchroman-4-one
MOL000235	1,7-diphenyl-3,5-dihydroxy-1-heptene
MOL000238	1,7-diphenyl-5-hydroxy-6-hepten-3-one
MOL000258	dehydrodiisoeugenol
MOL000260	5-[(2R,3R)-7-methoxy-3-methyl-5-[(E)-prop-1-enyl]-2,3-dihydrobenzofuran-2-yl]-1,3-benzodioxole
MOL005849	didymin
MOL003608	O-Acetylcolumbianetin
MOL004792	nodakenin
MOL009029	Dehydrodiconiferyl alcohol 4,gamma'-di-O-beta-D-glucopyanoside_qt
MOL009053	4-[(2S,3R)-5-[(E)-3-hydroxyprop-1-enyl]-7-methoxy-3-methylol-2,3-dihydrobenzofuran-2-yl]-2-methoxy-phenol
MOL011604	Syringetin
MOL011704	1-[(Z)-2-(3,5-dimethoxyphenyl)vinyl]-3,5-dimethoxybenzene
MOL004961	Quercetin der.
MOL008420	5-Hydroxy-2-[2-(4-hydroxyphenyl)acetyl]-3-methoxy-benzoic acid
MOL008432	Fisetinidol
MOL011740	divaricatol
MOL011747	ledebouriellol
MOL011753	5-O-Methylvisamminol
MOL013077	Decursin
MOL002398	Karanjin
MOL002565	Medicarpin
MOL003656	Lupiwighteone
MOL000417	Calycosin
MOL004805	(2S)-2-[4-hydroxy-3-(3-methylbut-2-enyl)phenyl]-8,8-dimethyl-2,3-dihydropyrano[2,3-f]chromen-4-one
MOL004806	euchrenone
MOL004808	glyasperin B
MOL004810	glyasperin F
MOL004811	Glyasperin C
MOL004814	Isotrifoliol
MOL004815	(E)-1-(2,4-dihydroxyphenyl)-3-(2,2-dimethylchromen-6-yl)prop-2-en-1-one
MOL004820	kanzonols W
MOL004824	(2S)-6-(2,4-dihydroxyphenyl)-2-(2-hydroxypropan-2-yl)-4-methoxy-2,3-dihydrofuro[3,2-g]chromen-7-one
MOL004827	Semilicoisoflavone B
MOL004828	Glepidotin A
MOL004829	Glepidotin B
MOL004833	Phaseolinisoflavan
MOL004835	Glypallichalcone
MOL004838	8-(6-hydroxy-2-benzofuranyl)-2,2-dimethyl-5-chromenol
MOL004841	Licochalcone B
MOL004848	licochalcone G
MOL004849	3-(2,4-dihydroxyphenyl)-8-(1,1-dimethylprop-2-enyl)-7-hydroxy-5-methoxy-coumarin
MOL004855	Licoricone
MOL004856	Gancaonin A
MOL004857	Gancaonin B
MOL004863	3-(3,4-dihydroxyphenyl)-5,7-dihydroxy-8-(3-methylbut-2-enyl)chromone
MOL004864	5,7-dihydroxy-3-(4-methoxyphenyl)-8-(3-methylbut-2-enyl)chromone
MOL004879	Glycyrin
MOL004882	Licocoumarone
MOL004883	Licoisoflavone
MOL004884	Licoisoflavone B
MOL004885	licoisoflavanone
MOL004891	shinpterocarpin
MOL004898	(E)-3-[3,4-dihydroxy-5-(3-methylbut-2-enyl)phenyl]-1-(2,4-dihydroxyphenyl)prop-2-en-1-one
MOL004904	licopyranocoumarin
MOL004907	Glyzaglabrin
MOL004908	Glabridin
MOL004910	Glabranin
MOL004911	Glabrene
MOL004912	Glabrone
MOL004913	1,3-dihydroxy-9-methoxy-6-benzofurano[3,2-c]chromenone
MOL004914	1,3-dihydroxy-8,9-dimethoxy-6-benzofurano[3,2-c]chromenone
MOL004915	Eurycarpin A
MOL004935	Sigmoidin-B
MOL004941	(2R)-7-hydroxy-2-(4-hydroxyphenyl)chroman-4-one
MOL004945	(2S)-7-hydroxy-2-(4-hydroxyphenyl)-8-(3-methylbut-2-enyl)chroman-4-one
MOL004948	Isoglycyrol
MOL004949	Isolicoflavonol
MOL004957	HMO
MOL004959	1-Methoxyphaseollidin
MOL004966	3'-Hydroxy-4'-O-Methylglabridin
MOL000497	licochalcone a
MOL004974	3'-Methoxyglabridin
MOL004978	2-[(3R)-8,8-dimethyl-3,4-dihydro-2H-pyrano[6,5-f]chromen-3-yl]-5-methoxyphenol
MOL004980	Inflacoumarin A
MOL004988	Kanzonol F
MOL004989	6-prenylated eriodictyol
MOL004990	7,2',4'-trihydroxy－5-methoxy-3－arylcoumarin
MOL004991	7-Acetoxy-2-methylisoflavone
MOL004993	8-prenylated eriodictyol
MOL000500	Vestitol
MOL005000	Gancaonin G
MOL005001	Gancaonin H
MOL005003	Licoagrocarpin
MOL005007	Glyasperins M
MOL005008	Glycyrrhiza flavonol A
MOL005012	Licoagroisoflavone
MOL005016	Odoratin
MOL005017	Phaseol
MOL005018	Xambioona
MOL005020	dehydroglyasperins C
MOL002544	1,7-diphenyl-5-hydroxy-3-heptanone
MOL002554	5-methoxy-1,7-diphenyl-3-heptanone
MOL002556	7-Methoxy-8-(2'-ethoxy-3'-hydroxy-3'-methybutyl)coumarin
MOL002959	3'-Methoxydaidzein
MOL011793	kakkatin
MOL000468	8-o-Methylreyusi
MOL013005	4b,5,6,7,8,8a,9,10-octahydro-4b,8-dimethyl-2-Isopropylphenanthrene
MOL000785	palmatine
MOL008463	SMR000232338
MOL008467	Rhynchophylline A
MOL008468	methyl (E)-2-[(2S,3Z,12bS)-3-ethylidene-2,4,6,7,12,12b-hexahydro-1H-indolo[3,2-h]quinolizin-2-yl]-3-methoxyprop-2-enoate
MOL008470	SMR000232333
MOL008475	Mitraphyllic acid
MOL008481	(1'R,3S,4a'S,5a'S,10a'R)-1'-methyl-2-oxo-1',4a',5',5a',7',8',10',10a'-octahydrospiro[indoline-3,6'-pyrano[3,4-f]indolizine]-4'-carboxylic acid
MOL008484	vincoside lactam_qt
MOL005921	quercetin 7-O-β-D-glucoside
MOL001131	phellamurin_qt
MOL002894	berberrubine
MOL006397	jatrorrhizine
MOL006422	thalifendine
MOL002605	11-Hydroxynumantenine
MOL006438	(2E)-2-(3,4-dihydroxybenzylidene)-6,7-dihydroxy-benzofuran-3-one
MOL006428	7,30-dihydroxy-5,40,50-trimethoxyisoflavone
MOL009091	xanthogalenol
MOL000313	Galgravin
MOL000314	(2S,3S,4S,5S)-2,5-bis(3,4-dimethoxyphenyl)-3,4-dimethyltetrahydrofuran
MOL000321	(2S,3S)-2-(3,4-dimethoxyphenyl)-7-methoxy-3-methyl-2,3-dihydrobenzofuran-5-carbaldehyde
MOL000334	wallichinine
MOL000336	futoquinol
MOL000448	isobavachin
MOL000456	Phaseolin
MOL000457	Phaseollidin
MOL009830	EHD
MOL002695	lignan
MOL011076	(+)-Medicarpin
MOL011078	3',7-dihydroxy-4'-methoxy-isoflavone
MOL013277	Isosinensetin
MOL002668	Worenine
MOL002897	epiberberine
MOL002933	5,7,4'-Trihydroxy-8-methoxyflavone
MOL002934	NEOBAICALEIN
MOL000371	3,9-di-O-methylnissolin
MOL000378	7-O-methylisomucronulatol
MOL000380	(6aR,11aR)-9,10-dimethoxy-6a,11a-dihydro-6H-benzofurano[3,2-c]chromen-3-ol
MOL009772	3,5,3'-trimethoxyquercetin
MOL003398	Pratensein
MOL002796	scrophuloside A_qt
MOL013287	Physovenine
MOL002938	(3R)-4'-Methoxy-2',3,7-trihydroxyisoflavanone
MOL002940	(3R)-3-(2,3-dihydroxy-4-methoxyphenyl)-7-hydroxychroman-4-one
MOL002941	(3R)-3-(2,3-dihydroxy-4-methoxyphenyl)chroman-7,8-diol
MOL002950	(3R)-7,2',3'-trihydroxy-4-methoxyisoflavan
MOL002957	9-O-Methylcoumestrol
MOL002961	(-)-Vestitol
MOL002962	(3S)-7-hydroxy-3-(2,3,4-trimethoxyphenyl)chroman-4-one
MOL002981	Duartin
MOL002985	isoduartin
MOL002989	4-Hydroxyhomopterocarpin
MOL002990	(6aR,11aR)-3,9,10-trimethoxy-6a,11a-dihydro-6H-benzofurano[3,2-c]chromen-4-ol
MOL002991	(6aR,11aR)-3,9-dimethoxy-6a,11a-dihydro-6H-benzofurano[3,2-c]chromene-4,10-diol
MOL002996	odoricarpin
MOL002999	Sativanone
MOL003001	Vestitone
MOL003002	violanone
MOL003003	Xenognosin B
MOL013302	Dihydrofoliamenthin_qt
MOL013306	Gossypetin hexamethyl ether
MOL010586	Formononetin
MOL003217	Isoxanthohumol
MOL003542	8-Isopentenyl-kaempferol
MOL006447	dehydrodiscretamine
MOL003014	secologanic dibutylacetal_qt
MOL003095	5-hydroxy-7-methoxy-2-(3,4,5-trimethoxyphenyl)chromone
MOL003111	Centauroside_qt
MOL010606	paederosidic acid methyl ester_qt
MOL000502	Cajinin
MOL000507	Psi-Baptigenin
MOL006482	9,10-dihydroxy-7-methoxy-3-methylene-4H-benzo[g]isochromen-1-one
MOL005229	Artemetin
MOL005220	Eseramine
MOL008539	(2R)-3-[3-(5-allyl-2-hydroxyphenyl)-4-hydroxyphenyl]propane-1,2-diol
MOL008646	6-acetonyldihydrosanguinarine
MOL010662	melianoninol
MOL003673	Wighteone
MOL006596	Glyceollin
MOL006604	(2S)-7-hydroxy-2-(4-hydroxyphenyl)-5-methoxy-8-(3-methylbut-2-enyl)chroman-4-one
MOL006613	kushenin
MOL006626	leachianone,g
MOL003199	5,8-Dihydroxy-7-(4-hydroxy-5-methyl-coumarin-3)-coumarin
MOL005103	6-[(2R)-2,3-dihydroxy-3-methyl-butyl]-5,7-dimethoxy-coumarin
MOL005107	ethoxychelerythrine
MOL000548	raddeanin C
MOL003290	(3R,4R)-3,4-bis[(3,4-dimethoxyphenyl)methyl]oxolan-2-one
MOL009160	Loureirin A
MOL003155	pranferin
MOL000517	isostyracin epoxide
MOL010788	leucopelargonidin
MOL010857	Sterigmato-cystin
MOL010864	5,7-Dihydroxy-3',4',5'-trimethoxyflavon
MOL011938	4-(3,4-dimethoxyphenyl)-6-hydroxy-5-methoxynaphthalene-2-carbaldehyde
MOL011940	vitrofolal C
MOL003411	Icaride A
MOL008815	N,O,O-trimethylsparsiflorine
MOL008046	Demethoxycapillarisin
MOL003389	3'-O-Methylorobol
MOL003404	wedelolactone
MOL001126	[(5aS,8aR,9R)-8-oxo-9-(3,4,5-trimethoxyphenyl)-5,5a,6,9-tetrahydroisobenzofurano[6,5-f][1,3]benzodioxol-8a-yl] acetate
MOL012375	Monachosorin A
MOL007374	5-[[5-(4-methoxyphenyl)-2-furyl]methylene]barbituric acid
MOL009213	kadsulignan B
MOL003847	Inophyllum E
MOL005147	Lucidumoside D_qt
MOL006107	Lotusine G
MOL006174	Xyloidone
MOL013076	(8S,9R)-9-hydroxy-8-(2-hydroxypropan-2-yl)-8,9-dihydrofuro[2,3-h]chromen-2-one
MOL013098	[(9R)-8,8-dimethyl-2-oxo-9,10-dihydropyrano[6,5-h]chromen-9-yl] (Z)-2-methylbut-2-enoate
MOL000665	flemiphilippinin C
MOL004373	Anhydroicaritin
MOL007404	vitexin_qt
MOL007423	6,8-di-c-glucosylapigenin_qt
MOL007962	1,7- dihydroxy-3,5-dimethoxy xanthone
MOL007966	1-Hydroxy-2,3,4,7-tetramethoxyxanthone
MOL007967	1-hydroxy-2,3,5,7-tetramethoxyxanthone
MOL007970	5,8-Dimethylbellidifolin
MOL009243	Isoguaiacin
MOL009255	5-[(2S,3S)-7-methoxy-3-methyl-5-[(E)-prop-1-enyl]-2,3-dihydrobenzofuran-2-yl]-1,3-benzodioxole
MOL009263	saucernetindiol
MOL009264	tetrahydrofuroguaiacin B
MOL009265	threo-austrobailignan-5
MOL011983	balnoaphonin
MOL007985	austrobailignan-5
MOL012719	moracin O
MOL012735	mulberroside C_qt
MOL012753	sanggenone F
MOL012755	sanggenone H
MOL012760	sanggenone M
MOL003856	Moracin B
MOL003857	Moracin C
MOL003858	Moracin D
MOL003859	Moracin E
MOL003861	Moracin G
MOL003862	Moracin H
MOL003879	4-Prenylresveratrol
MOL007991	2-methoxy-9,10-dihydrophenanthrene-4,5-diol
MOL005430	hancinone C
MOL005465	AIDS180907
MOL003600	cnidimol B
MOL003605	(E)-2,3-bis(2-keto-7-methoxy-chromen-8-yl)acrolein
MOL006129	6-methylgingediacetate2
MOL012053	cimicifugic acid
MOL012078	visamminol
MOL003943	Rutalinidine
MOL004114	3,2',4',6'-Tetrahydroxy-4,3'-dimethoxy chalcone
MOL012123	denudanolide a
MOL012124	denudanolide b
MOL012125	denudanolide c
MOL012126	denudanolide d
MOL013343	Hemerocallone
MOL007662	harpagoside_qt
MOL005619	Tomentolide A
MOL004196	Corydalmine
MOL004203	Dehydrocorybulbine
MOL004204	dehydrocorydaline
MOL004205	Dehydrocorydalmine
MOL004209	13-methyldehydrocorydalmine
MOL004214	isocorybulbine
MOL004216	13-methylpalmatrubine
MOL004225	pseudocoptisine
MOL008047	Artepillin A
MOL011594	Isogoycyrol
MOL004382	Yinyanghuo A
MOL004391	8-(3-methylbut-2-enyl)-2-phenyl-chromone
MOL004396	1,2-bis(4-hydroxy-3-methoxyphenyl)propan-1,3-diol
MOL005578	7-hydroxy-3-(2-ketochromen-7-yl)-6-methoxy-coumarin
MOL010396	4',5,7-trihydroxy-6,8-dimethyl-homoisoflavanone
MOL010412	4'-methoxy-5,7-dihydroxy-6,8-dimethyl-homoisflavanone
MOL013425	(2R)-5-hydroxy-2-(4-hydroxyphenyl)-7-methoxychroman-4-one
MOL004446	6-Methoxyl-2-acetyl-3-methyl-1,4-naphthoquinone-8-O-beta-D-glucopyranoside
MOL013435	poncimarin
MOL004561	Sudan III
MOL007743	ZINC00391893
MOL007714	1-methoxyacetylshikonin
MOL007715	[(1R)-1-(5,8-dihydroxy-1,4-dioxo-2-naphthyl)-4-methyl-pent-3-enyl] propanoate
MOL007716	acetylshikonin
MOL007722	Isoarnebin 4
MOL007728	lithospermidin A
MOL007736	Lithospermidin B
MOL013177	[(6R,7S)-8,8-dimethyl-7-(3-methylbut-2-enoyloxy)-2-oxo-6,7-dihydropyrano[5,6-g]chromen-6-yl] 3-methylbut-2-enoate
MOL006210	eugenyl-β-D-glucopyranoside(cirtrusinc)
