# Supplementary material for: Ferroptosis regulation by traditional chinese medicine for ischemic stroke intervention based on network pharmacology and data mining
Source: PLoS One. 2025 Apr 16;20(4):e0321751. doi: 10.1371/journal.pone.0321751 (PMC12002469; doi:10.1371/journal.pone.0321751)
Supplement: S1 File — (ZIP) [file pone.0321751.s001.zip › 靶点对应小分子/靶点小分子/FOXO1对应小分子.xlsx]

## Sheet: Sheet1
MOL006821	(-)-epigallocatechin-3-gallate
