# Supplementary material for: Ferroptosis regulation by traditional chinese medicine for ischemic stroke intervention based on network pharmacology and data mining
Source: PLoS One. 2025 Apr 16;20(4):e0321751. doi: 10.1371/journal.pone.0321751 (PMC12002469; doi:10.1371/journal.pone.0321751)
Supplement: S1 File — (ZIP) [file pone.0321751.s001.zip › 靶点对应小分子/靶点小分子/TNF对应小分子.xlsx]

## Sheet: Sheet1
MOL000422	kaempferol
MOL000098	quercetin
MOL006821	(-)-epigallocatechin-3-gallate
MOL002322	isovitexin
MOL000006	luteolin
MOL001924	paeoniflorin
MOL000173	wogonin
MOL004575	astilbin
MOL005944	matrine
MOL001592	piperine
MOL000471	aloe-emodin
MOL005916	irisolidone
MOL007088	cryptotanshinone
MOL005344	ginsenoside rh2
MOL003627	sophocarpine
MOL002662	rutaecarpine
MOL003680	sophoridine
MOL003187	triptolide
MOL013079	dl-praeruptorin a
MOL013179	fisetin
