# Supplementary material for: Ferroptosis regulation by traditional chinese medicine for ischemic stroke intervention based on network pharmacology and data mining
Source: PLoS One. 2025 Apr 16;20(4):e0321751. doi: 10.1371/journal.pone.0321751 (PMC12002469; doi:10.1371/journal.pone.0321751)
Supplement: S3 File — (ZIP) [file pone.0321751.s003.zip]

Archive with 1,185 entries (1,123 files):
- 分子对接6/
- 分子对接6/MAPK8/
- 分子对接6/MAPK8/4qtd.pdb
- 分子对接6/MAPK8/4qtd_MAPK8_qu.pdb
- 分子对接6/MAPK8/MAPK-0546/
- 分子对接6/MAPK8/MAPK-0546/input/
- 分子对接6/MAPK8/MAPK-0546/input/4qtd_autolig.gpf
- 分子对接6/MAPK8/MAPK-0546/input/4qtd_h.C.map
- 分子对接6/MAPK8/MAPK-0546/input/4qtd_h.d.map
- 分子对接6/MAPK8/MAPK-0546/input/4qtd_h.e.map
- 分子对接6/MAPK8/MAPK-0546/input/4qtd_h.HD.map
- 分子对接6/MAPK8/MAPK-0546/input/4qtd_h.maps.fld
- 分子对接6/MAPK8/MAPK-0546/input/4qtd_h.maps.xyz
- 分子对接6/MAPK8/MAPK-0546/input/4qtd_h.OA.map
- 分子对接6/MAPK8/MAPK-0546/input/4qtd_h.pdb
- 分子对接6/MAPK8/MAPK-0546/input/4qtd_h.pdbqt
- 分子对接6/MAPK8/MAPK-0546/input/4qtd_h.pqr
- 分子对接6/MAPK8/MAPK-0546/input/4qtd_h.propka
- 分子对接6/MAPK8/MAPK-0546/input/4qtd_h_180Results.txt
- 分子对接6/MAPK8/MAPK-0546/input/FILL_4qtd_h_180out01.pdb
- 分子对接6/MAPK8/MAPK-0546/input/FILL_4qtd_h_180out02.pdb
- 分子对接6/MAPK8/MAPK-0546/input/FILL_4qtd_h_180out03.pdb
- 分子对接6/MAPK8/MAPK-0546/input/FILL_4qtd_h_180out04.pdb
- 分子对接6/MAPK8/MAPK-0546/input/FILL_4qtd_h_180out05.pdb
- 分子对接6/MAPK8/MAPK-0546/input/FILL_4qtd_h_180out06.pdb
- 分子对接6/MAPK8/MAPK-0546/input/FILL_4qtd_h_180out07.pdb
- 分子对接6/MAPK8/MAPK-0546/input/FILL_4qtd_h_180out08.pdb
- 分子对接6/MAPK8/MAPK-0546/input/FILL_4qtd_h_180out09.pdb
- 分子对接6/MAPK8/MAPK-0546/input/FILL_4qtd_h_180out10.pdb
- 分子对接6/MAPK8/MAPK-0546/input/MOL000546.pdbqt
- 分子对接6/MAPK8/MAPK-0546/MAPK-0546.amdock
- 分子对接6/MAPK8/MAPK-0546/results/
- 分子对接6/MAPK8/MAPK-0546/results/all_poses_4qtd_h.pdb
- 分子对接6/MAPK8/MAPK-0546/results/MOL000546_4qtd_out01.pdb
- 分子对接6/MAPK8/MAPK-0546/results/MOL000546_4qtd_out01.pdbqt
- 分子对接6/MAPK8/MAPK-0546/results/MOL000546_4qtd_out02.pdb
- 分子对接6/MAPK8/MAPK-0546/results/MOL000546_4qtd_out02.pdbqt
- 分子对接6/MAPK8/MAPK-0546/results/MOL000546_4qtd_out03.pdb
- 分子对接6/MAPK8/MAPK-0546/results/MOL000546_4qtd_out03.pdbqt
- 分子对接6/MAPK8/MAPK-0546/results/MOL000546_4qtd_out04.pdb
- 分子对接6/MAPK8/MAPK-0546/results/MOL000546_4qtd_out04.pdbqt
- 分子对接6/MAPK8/MAPK-0546/results/MOL000546_4qtd_out05.pdb
- 分子对接6/MAPK8/MAPK-0546/results/MOL000546_4qtd_out05.pdbqt
- 分子对接6/MAPK8/MAPK-0546/results/MOL000546_4qtd_out06.pdb
- 分子对接6/MAPK8/MAPK-0546/results/MOL000546_4qtd_out06.pdbqt
- 分子对接6/MAPK8/MAPK-0546/results/MOL000546_4qtd_out07.pdb
- 分子对接6/MAPK8/MAPK-0546/results/MOL000546_4qtd_out07.pdbqt
- 分子对接6/MAPK8/MAPK-0546/results/MOL000546_4qtd_out08.pdb
- 分子对接6/MAPK8/MAPK-0546/results/MOL000546_4qtd_out08.pdbqt
- 分子对接6/MAPK8/MAPK-0546/results/MOL000546_4qtd_out09.pdb
- 分子对接6/MAPK8/MAPK-0546/results/MOL000546_4qtd_out09.pdbqt
- 分子对接6/MAPK8/MAPK-0546/results/MOL000546_4qtd_out1.log
- 分子对接6/MAPK8/MAPK-0546/results/MOL000546_4qtd_out10.log
- 分子对接6/MAPK8/MAPK-0546/results/MOL000546_4qtd_out10.pdb
- 分子对接6/MAPK8/MAPK-0546/results/MOL000546_4qtd_out10.pdbqt
- 分子对接6/MAPK8/MAPK-0546/results/MOL000546_4qtd_out2.log
- 分子对接6/MAPK8/MAPK-0546/results/MOL000546_4qtd_out3.log
- 分子对接6/MAPK8/MAPK-0546/results/MOL000546_4qtd_out4.log
- 分子对接6/MAPK8/MAPK-0546/results/MOL000546_4qtd_out5.log
- 分子对接6/MAPK8/MAPK-0546/results/MOL000546_4qtd_out6.log
- 分子对接6/MAPK8/MAPK-0546/results/MOL000546_4qtd_out7.log
- 分子对接6/MAPK8/MAPK-0546/results/MOL000546_4qtd_out8.log
- 分子对接6/MAPK8/MAPK-0546/results/MOL000546_4qtd_out9.log
- 分子对接6/MAPK8/MAPK-2714/
- 分子对接6/MAPK8/MAPK-2714/input/
- 分子对接6/MAPK8/MAPK-2714/input/4qtd_autolig.gpf
- 分子对接6/MAPK8/MAPK-2714/input/4qtd_h.A.map
- 分子对接6/MAPK8/MAPK-2714/input/4qtd_h.d.map
- 分子对接6/MAPK8/MAPK-2714/input/4qtd_h.e.map
- 分子对接6/MAPK8/MAPK-2714/input/4qtd_h.HD.map
- 分子对接6/MAPK8/MAPK-2714/input/4qtd_h.maps.fld
- 分子对接6/MAPK8/MAPK-2714/input/4qtd_h.maps.xyz
- 分子对接6/MAPK8/MAPK-2714/input/4qtd_h.OA.map
- 分子对接6/MAPK8/MAPK-2714/input/4qtd_h.pdb
- 分子对接6/MAPK8/MAPK-2714/input/4qtd_h.pdbqt
- 分子对接6/MAPK8/MAPK-2714/input/4qtd_h.pqr
- 分子对接6/MAPK8/MAPK-2714/input/4qtd_h.propka
- 分子对接6/MAPK8/MAPK-2714/input/4qtd_h_120Results.txt
- 分子对接6/MAPK8/MAPK-2714/input/FILL_4qtd_h_120out01.pdb
- 分子对接6/MAPK8/MAPK-2714/input/FILL_4qtd_h_120out02.pdb
- 分子对接6/MAPK8/MAPK-2714/input/FILL_4qtd_h_120out03.pdb
- 分子对接6/MAPK8/MAPK-2714/input/FILL_4qtd_h_120out04.pdb
- 分子对接6/MAPK8/MAPK-2714/input/FILL_4qtd_h_120out05.pdb
- 分子对接6/MAPK8/MAPK-2714/input/FILL_4qtd_h_120out06.pdb
- 分子对接6/MAPK8/MAPK-2714/input/FILL_4qtd_h_120out07.pdb
- 分子对接6/MAPK8/MAPK-2714/input/FILL_4qtd_h_120out08.pdb
- 分子对接6/MAPK8/MAPK-2714/input/FILL_4qtd_h_120out09.pdb
- 分子对接6/MAPK8/MAPK-2714/input/MOL002714.pdbqt
- 分子对接6/MAPK8/MAPK-2714/MAPK-2714.amdock
- 分子对接6/MAPK8/MAPK-2714/results/
- 分子对接6/MAPK8/MAPK-2714/results/all_poses_4qtd_h.pdb
- 分子对接6/MAPK8/MAPK-2714/results/MOL002714_4qtd_out01.pdb
- 分子对接6/MAPK8/MAPK-2714/results/MOL002714_4qtd_out01.pdbqt
- 分子对接6/MAPK8/MAPK-2714/results/MOL002714_4qtd_out02.pdb
- 分子对接6/MAPK8/MAPK-2714/results/MOL002714_4qtd_out02.pdbqt
- 分子对接6/MAPK8/MAPK-2714/results/MOL002714_4qtd_out03.pdb
- 分子对接6/MAPK8/MAPK-2714/results/MOL002714_4qtd_out03.pdbqt
- 分子对接6/MAPK8/MAPK-2714/results/MOL002714_4qtd_out04.pdb
- 分子对接6/MAPK8/MAPK-2714/results/MOL002714_4qtd_out04.pdbqt
- 分子对接6/MAPK8/MAPK-2714/results/MOL002714_4qtd_out05.pdb
- 分子对接6/MAPK8/MAPK-2714/results/MOL002714_4qtd_out05.pdbqt
- 分子对接6/MAPK8/MAPK-2714/results/MOL002714_4qtd_out06.pdb
- 分子对接6/MAPK8/MAPK-2714/results/MOL002714_4qtd_out06.pdbqt
- 分子对接6/MAPK8/MAPK-2714/results/MOL002714_4qtd_out07.pdb
- 分子对接6/MAPK8/MAPK-2714/results/MOL002714_4qtd_out07.pdbqt
- 分子对接6/MAPK8/MAPK-2714/results/MOL002714_4qtd_out08.pdb
- 分子对接6/MAPK8/MAPK-2714/results/MOL002714_4qtd_out08.pdbqt
- 分子对接6/MAPK8/MAPK-2714/results/MOL002714_4qtd_out09.pdb
- 分子对接6/MAPK8/MAPK-2714/results/MOL002714_4qtd_out09.pdbqt
- 分子对接6/MAPK8/MAPK-2714/results/MOL002714_4qtd_out1.log
- 分子对接6/MAPK8/MAPK-2714/results/MOL002714_4qtd_out2.log
- 分子对接6/MAPK8/MAPK-2714/results/MOL002714_4qtd_out3.log
- 分子对接6/MAPK8/MAPK-2714/results/MOL002714_4qtd_out4.log
- 分子对接6/MAPK8/MAPK-2714/results/MOL002714_4qtd_out5.log
- 分子对接6/MAPK8/MAPK-2714/results/MOL002714_4qtd_out6.log
- 分子对接6/MAPK8/MAPK-2714/results/MOL002714_4qtd_out7.log
- 分子对接6/MAPK8/MAPK-2714/results/MOL002714_4qtd_out8.log
- 分子对接6/MAPK8/MAPK-2714/results/MOL002714_4qtd_out9.log
- 分子对接6/MAPK8/MAPK8-0006/
- 分子对接6/MAPK8/MAPK8-0006/input/
- 分子对接6/MAPK8/MAPK8-0006/input/4qtd_autolig.gpf
- 分子对接6/MAPK8/MAPK8-0006/input/4qtd_h.A.map
- 分子对接6/MAPK8/MAPK8-0006/input/4qtd_h.d.map
- 分子对接6/MAPK8/MAPK8-0006/input/4qtd_h.e.map
- 分子对接6/MAPK8/MAPK8-0006/input/4qtd_h.HD.map
- 分子对接6/MAPK8/MAPK8-0006/input/4qtd_h.maps.fld
- 分子对接6/MAPK8/MAPK8-0006/input/4qtd_h.maps.xyz
- 分子对接6/MAPK8/MAPK8-0006/input/4qtd_h.OA.map
- 分子对接6/MAPK8/MAPK8-0006/input/4qtd_h.pdb
- 分子对接6/MAPK8/MAPK8-0006/input/4qtd_h.pdbqt
- 分子对接6/MAPK8/MAPK8-0006/input/4qtd_h.pqr
- 分子对接6/MAPK8/MAPK8-0006/input/4qtd_h.propka
- 分子对接6/MAPK8/MAPK8-0006/input/4qtd_h_126Results.txt
- 分子对接6/MAPK8/MAPK8-0006/input/FILL_4qtd_h_126out01.pdb
- 分子对接6/MAPK8/MAPK8-0006/input/FILL_4qtd_h_126out02.pdb
- 分子对接6/MAPK8/MAPK8-0006/input/FILL_4qtd_h_126out03.pdb
- 分子对接6/MAPK8/MAPK8-0006/input/FILL_4qtd_h_126out04.pdb
- 分子对接6/MAPK8/MAPK8-0006/input/FILL_4qtd_h_126out05.pdb
- 分子对接6/MAPK8/MAPK8-0006/input/FILL_4qtd_h_126out06.pdb
- 分子对接6/MAPK8/MAPK8-0006/input/FILL_4qtd_h_126out07.pdb
- 分子对接6/MAPK8/MAPK8-0006/input/FILL_4qtd_h_126out08.pdb
- 分子对接6/MAPK8/MAPK8-0006/input/FILL_4qtd_h_126out09.pdb
- 分子对接6/MAPK8/MAPK8-0006/input/MOL000006.pdbqt
- 分子对接6/MAPK8/MAPK8-0006/MAPK8-0006.amdock
- 分子对接6/MAPK8/MAPK8-0006/results/
- 分子对接6/MAPK8/MAPK8-0006/results/all_poses_4qtd_h.pdb
- 分子对接6/MAPK8/MAPK8-0006/results/MOL000006_4qtd_out01.pdb
- 分子对接6/MAPK8/MAPK8-0006/results/MOL000006_4qtd_out01.pdbqt
- 分子对接6/MAPK8/MAPK8-0006/results/MOL000006_4qtd_out02.pdb
- 分子对接6/MAPK8/MAPK8-0006/results/MOL000006_4qtd_out02.pdbqt
- 分子对接6/MAPK8/MAPK8-0006/results/MOL000006_4qtd_out03.pdb
- 分子对接6/MAPK8/MAPK8-0006/results/MOL000006_4qtd_out03.pdbqt
- 分子对接6/MAPK8/MAPK8-0006/results/MOL000006_4qtd_out04.pdb
- 分子对接6/MAPK8/MAPK8-0006/results/MOL000006_4qtd_out04.pdbqt
- 分子对接6/MAPK8/MAPK8-0006/results/MOL000006_4qtd_out05.pdb
- 分子对接6/MAPK8/MAPK8-0006/results/MOL000006_4qtd_out05.pdbqt
- 分子对接6/MAPK8/MAPK8-0006/results/MOL000006_4qtd_out06.pdb
- 分子对接6/MAPK8/MAPK8-0006/results/MOL000006_4qtd_out06.pdbqt
- 分子对接6/MAPK8/MAPK8-0006/results/MOL000006_4qtd_out07.pdb
- 分子对接6/MAPK8/MAPK8-0006/results/MOL000006_4qtd_out07.pdbqt
- 分子对接6/MAPK8/MAPK8-0006/results/MOL000006_4qtd_out08.pdb
- 分子对接6/MAPK8/MAPK8-0006/results/MOL000006_4qtd_out08.pdbqt
- 分子对接6/MAPK8/MAPK8-0006/results/MOL000006_4qtd_out09.pdb
- 分子对接6/MAPK8/MAPK8-0006/results/MOL000006_4qtd_out09.pdbqt
- 分子对接6/MAPK8/MAPK8-0006/results/MOL000006_4qtd_out1.log
- 分子对接6/MAPK8/MAPK8-0006/results/MOL000006_4qtd_out2.log
- 分子对接6/MAPK8/MAPK8-0006/results/MOL000006_4qtd_out3.log
- 分子对接6/MAPK8/MAPK8-0006/results/MOL000006_4qtd_out4.log
- 分子对接6/MAPK8/MAPK8-0006/results/MOL000006_4qtd_out5.log
- 分子对接6/MAPK8/MAPK8-0006/results/MOL000006_4qtd_out6.log
- 分子对接6/MAPK8/MAPK8-0006/results/MOL000006_4qtd_out7.log
- 分子对接6/MAPK8/MAPK8-0006/results/MOL000006_4qtd_out8.log
- 分子对接6/MAPK8/MAPK8-0006/results/MOL000006_4qtd_out9.log
- 分子对接6/MAPK8/MAPK8-0073/
- 分子对接6/MAPK8/MAPK8-0073/input/
- 分子对接6/MAPK8/MAPK8-0073/input/4qtd_autolig.gpf
- 分子对接6/MAPK8/MAPK8-0073/input/4qtd_h.A.map
- 分子对接6/MAPK8/MAPK8-0073/input/4qtd_h.C.map
- 分子对接6/MAPK8/MAPK8-0073/input/4qtd_h.d.map
- 分子对接6/MAPK8/MAPK8-0073/input/4qtd_h.e.map
- 分子对接6/MAPK8/MAPK8-0073/input/4qtd_h.HD.map
- 分子对接6/MAPK8/MAPK8-0073/input/4qtd_h.maps.fld
- 分子对接6/MAPK8/MAPK8-0073/input/4qtd_h.maps.xyz
- 分子对接6/MAPK8/MAPK8-0073/input/4qtd_h.OA.map
- 分子对接6/MAPK8/MAPK8-0073/input/4qtd_h.pdb
- 分子对接6/MAPK8/MAPK8-0073/input/4qtd_h.pdbqt
- 分子对接6/MAPK8/MAPK8-0073/input/4qtd_h.pqr
- 分子对接6/MAPK8/MAPK8-0073/input/4qtd_h.propka
- 分子对接6/MAPK8/MAPK8-0073/input/4qtd_h_126Results.txt
- 分子对接6/MAPK8/MAPK8-0073/input/FILL_4qtd_h_126out01.pdb
- 分子对接6/MAPK8/MAPK8-0073/input/FILL_4qtd_h_126out02.pdb
- 分子对接6/MAPK8/MAPK8-0073/input/FILL_4qtd_h_126out03.pdb
- 分子对接6/MAPK8/MAPK8-0073/input/FILL_4qtd_h_126out04.pdb
- 分子对接6/MAPK8/MAPK8-0073/input/FILL_4qtd_h_126out05.pdb
- 分子对接6/MAPK8/MAPK8-0073/input/FILL_4qtd_h_126out06.pdb
- 分子对接6/MAPK8/MAPK8-0073/input/FILL_4qtd_h_126out07.pdb
- 分子对接6/MAPK8/MAPK8-0073/input/FILL_4qtd_h_126out08.pdb
- 分子对接6/MAPK8/MAPK8-0073/input/FILL_4qtd_h_126out09.pdb
- 分子对接6/MAPK8/MAPK8-0073/input/FILL_4qtd_h_126out10.pdb
- 分子对接6/MAPK8/MAPK8-0073/input/MOL000073.pdbqt
- 分子对接6/MAPK8/MAPK8-0073/MAPK8-0073.amdock
- 分子对接6/MAPK8/MAPK8-0073/results/
- 分子对接6/MAPK8/MAPK8-0073/results/all_poses_4qtd_h.pdb
- 分子对接6/MAPK8/MAPK8-0073/results/MOL000073_4qtd_out01.pdb
- 分子对接6/MAPK8/MAPK8-0073/results/MOL000073_4qtd_out01.pdbqt
- 分子对接6/MAPK8/MAPK8-0073/results/MOL000073_4qtd_out02.pdb
- 分子对接6/MAPK8/MAPK8-0073/results/MOL000073_4qtd_out02.pdbqt
- 分子对接6/MAPK8/MAPK8-0073/results/MOL000073_4qtd_out03.pdb
- 分子对接6/MAPK8/MAPK8-0073/results/MOL000073_4qtd_out03.pdbqt
- 分子对接6/MAPK8/MAPK8-0073/results/MOL000073_4qtd_out04.pdb
- 分子对接6/MAPK8/MAPK8-0073/results/MOL000073_4qtd_out04.pdbqt
- 分子对接6/MAPK8/MAPK8-0073/results/MOL000073_4qtd_out05.pdb
- 分子对接6/MAPK8/MAPK8-0073/results/MOL000073_4qtd_out05.pdbqt
- 分子对接6/MAPK8/MAPK8-0073/results/MOL000073_4qtd_out06.pdb
- 分子对接6/MAPK8/MAPK8-0073/results/MOL000073_4qtd_out06.pdbqt
- 分子对接6/MAPK8/MAPK8-0073/results/MOL000073_4qtd_out07.pdb
- 分子对接6/MAPK8/MAPK8-0073/results/MOL000073_4qtd_out07.pdbqt
- 分子对接6/MAPK8/MAPK8-0073/results/MOL000073_4qtd_out08.pdb
- 分子对接6/MAPK8/MAPK8-0073/results/MOL000073_4qtd_out08.pdbqt
- 分子对接6/MAPK8/MAPK8-0073/results/MOL000073_4qtd_out09.pdb
- 分子对接6/MAPK8/MAPK8-0073/results/MOL000073_4qtd_out09.pdbqt
- 分子对接6/MAPK8/MAPK8-0073/results/MOL000073_4qtd_out1.log
- 分子对接6/MAPK8/MAPK8-0073/results/MOL000073_4qtd_out10.log
- 分子对接6/MAPK8/MAPK8-0073/results/MOL000073_4qtd_out10.pdb
- 分子对接6/MAPK8/MAPK8-0073/results/MOL000073_4qtd_out10.pdbqt
- 分子对接6/MAPK8/MAPK8-0073/results/MOL000073_4qtd_out2.log
- 分子对接6/MAPK8/MAPK8-0073/results/MOL000073_4qtd_out3.log
- 分子对接6/MAPK8/MAPK8-0073/results/MOL000073_4qtd_out4.log
- 分子对接6/MAPK8/MAPK8-0073/results/MOL000073_4qtd_out5.log
- 分子对接6/MAPK8/MAPK8-0073/results/MOL000073_4qtd_out6.log
- 分子对接6/MAPK8/MAPK8-0073/results/MOL000073_4qtd_out7.log
- 分子对接6/MAPK8/MAPK8-0073/results/MOL000073_4qtd_out8.log
- 分子对接6/MAPK8/MAPK8-0073/results/MOL000073_4qtd_out9.log
- 分子对接6/MAPK8/MAPK8-0098/
- 分子对接6/MAPK8/MAPK8-0098/input/
- 分子对接6/MAPK8/MAPK8-0098/input/4qtd_autolig.gpf
- 分子对接6/MAPK8/MAPK8-0098/input/4qtd_h.A.map
- 分子对接6/MAPK8/MAPK8-0098/input/4qtd_h.d.map
- 分子对接6/MAPK8/MAPK8-0098/input/4qtd_h.e.map
- 分子对接6/MAPK8/MAPK8-0098/input/4qtd_h.HD.map
- 分子对接6/MAPK8/MAPK8-0098/input/4qtd_h.maps.fld
- 分子对接6/MAPK8/MAPK8-0098/input/4qtd_h.maps.xyz
- 分子对接6/MAPK8/MAPK8-0098/input/4qtd_h.OA.map
- 分子对接6/MAPK8/MAPK8-0098/input/4qtd_h.pdb
- 分子对接6/MAPK8/MAPK8-0098/input/4qtd_h.pdbqt
- 分子对接6/MAPK8/MAPK8-0098/input/4qtd_h.pqr
- 分子对接6/MAPK8/MAPK8-0098/input/4qtd_h.propka
- 分子对接6/MAPK8/MAPK8-0098/input/4qtd_h_132Results.txt
- 分子对接6/MAPK8/MAPK8-0098/input/combine.pdb
- 分子对接6/MAPK8/MAPK8-0098/input/FILL_4qtd_h_132out01.pdb
- 分子对接6/MAPK8/MAPK8-0098/input/FILL_4qtd_h_132out02.pdb
- 分子对接6/MAPK8/MAPK8-0098/input/FILL_4qtd_h_132out03.pdb
- 分子对接6/MAPK8/MAPK8-0098/input/FILL_4qtd_h_132out04.pdb
- 分子对接6/MAPK8/MAPK8-0098/input/FILL_4qtd_h_132out05.pdb
- 分子对接6/MAPK8/MAPK8-0098/input/FILL_4qtd_h_132out06.pdb
- 分子对接6/MAPK8/MAPK8-0098/input/FILL_4qtd_h_132out07.pdb
- 分子对接6/MAPK8/MAPK8-0098/input/FILL_4qtd_h_132out08.pdb
- 分子对接6/MAPK8/MAPK8-0098/input/FILL_4qtd_h_132out09.pdb
- 分子对接6/MAPK8/MAPK8-0098/input/MAPK8-0098-1.png
- 分子对接6/MAPK8/MAPK8-0098/input/MAPK8-0098-2.png
- 分子对接6/MAPK8/MAPK8-0098/input/MOL000098.pdbqt
- 分子对接6/MAPK8/MAPK8-0098/MAPK8-0098.amdock
- 分子对接6/MAPK8/MAPK8-0098/results/
- 分子对接6/MAPK8/MAPK8-0098/results/all_poses_4qtd_h.pdb
- 分子对接6/MAPK8/MAPK8-0098/results/MOL000098_4qtd_out01.pdb
- 分子对接6/MAPK8/MAPK8-0098/results/MOL000098_4qtd_out01.pdbqt
- 分子对接6/MAPK8/MAPK8-0098/results/MOL000098_4qtd_out02.pdb
- 分子对接6/MAPK8/MAPK8-0098/results/MOL000098_4qtd_out02.pdbqt
- 分子对接6/MAPK8/MAPK8-0098/results/MOL000098_4qtd_out03.pdb
- 分子对接6/MAPK8/MAPK8-0098/results/MOL000098_4qtd_out03.pdbqt
- 分子对接6/MAPK8/MAPK8-0098/results/MOL000098_4qtd_out04.pdb
- 分子对接6/MAPK8/MAPK8-0098/results/MOL000098_4qtd_out04.pdbqt
- 分子对接6/MAPK8/MAPK8-0098/results/MOL000098_4qtd_out05.pdb
- 分子对接6/MAPK8/MAPK8-0098/results/MOL000098_4qtd_out05.pdbqt
- 分子对接6/MAPK8/MAPK8-0098/results/MOL000098_4qtd_out06.pdb
- 分子对接6/MAPK8/MAPK8-0098/results/MOL000098_4qtd_out06.pdbqt
- 分子对接6/MAPK8/MAPK8-0098/results/MOL000098_4qtd_out07.pdb
- 分子对接6/MAPK8/MAPK8-0098/results/MOL000098_4qtd_out07.pdbqt
- 分子对接6/MAPK8/MAPK8-0098/results/MOL000098_4qtd_out08.pdb
- 分子对接6/MAPK8/MAPK8-0098/results/MOL000098_4qtd_out08.pdbqt
- 分子对接6/MAPK8/MAPK8-0098/results/MOL000098_4qtd_out09.pdb
- 分子对接6/MAPK8/MAPK8-0098/results/MOL000098_4qtd_out09.pdbqt
- 分子对接6/MAPK8/MAPK8-0098/results/MOL000098_4qtd_out1.log
- 分子对接6/MAPK8/MAPK8-0098/results/MOL000098_4qtd_out2.log
- 分子对接6/MAPK8/MAPK8-0098/results/MOL000098_4qtd_out3.log
- 分子对接6/MAPK8/MAPK8-0098/results/MOL000098_4qtd_out4.log
- 分子对接6/MAPK8/MAPK8-0098/results/MOL000098_4qtd_out5.log
- 分子对接6/MAPK8/MAPK8-0098/results/MOL000098_4qtd_out6.log
- 分子对接6/MAPK8/MAPK8-0098/results/MOL000098_4qtd_out7.log
- 分子对接6/MAPK8/MAPK8-0098/results/MOL000098_4qtd_out8.log
- 分子对接6/MAPK8/MAPK8-0098/results/MOL000098_4qtd_out9.log
- 分子对接6/MAPK8/MAPK8-0173/
- 分子对接6/MAPK8/MAPK8-0173/input/
- 分子对接6/MAPK8/MAPK8-0173/input/4qtd_autolig.gpf
- 分子对接6/MAPK8/MAPK8-0173/input/4qtd_h.A.map
- 分子对接6/MAPK8/MAPK8-0173/input/4qtd_h.C.map
- 分子对接6/MAPK8/MAPK8-0173/input/4qtd_h.d.map
- 分子对接6/MAPK8/MAPK8-0173/input/4qtd_h.e.map
- 分子对接6/MAPK8/MAPK8-0173/input/4qtd_h.HD.map
- 分子对接6/MAPK8/MAPK8-0173/input/4qtd_h.maps.fld
[truncated: 885 more entries]
