# Supplementary material for: Ferroptosis regulation by traditional chinese medicine for ischemic stroke intervention based on network pharmacology and data mining
Source: PLoS One. 2025 Apr 16;20(4):e0321751. doi: 10.1371/journal.pone.0321751 (PMC12002469; doi:10.1371/journal.pone.0321751)
Supplement: S3 File — (ZIP) [file pone.0321751.s003.zip › 分子对接6/MAPK8/4qtd.pdb]

HEADER    TRANSFERASE/TRANSFERASE INHIBITOR       07-JUL-14   4QTD              
TITLE     STRUCTURE OF HUMAN JNK1 IN COMPLEX WITH SCH772984 AND THE AMPPNP-     
TITLE    2 HYDROLYSED TRIPHOSPHATE REVEALING THE SECOND TYPE-I BINDING MODE     
COMPND    MOL_ID: 1;                                                            
COMPND   2 MOLECULE: MITOGEN-ACTIVATED PROTEIN KINASE 8;                        
COMPND   3 CHAIN: A;                                                            
COMPND   4 FRAGMENT: KINASE DOMAIN (1-363);                                     
COMPND   5 SYNONYM: MAP KINASE 8, MAPK 8, JNK-46, STRESS-ACTIVATED PROTEIN      
COMPND   6 KINASE 1C, SAPK1C, STRESS-ACTIVATED PROTEIN KINASE JNK1, C-JUN N-    
COMPND   7 TERMINAL KINASE 1;                                                   
COMPND   8 EC: 2.7.11.24;                                                       
COMPND   9 ENGINEERED: YES                                                      
SOURCE    MOL_ID: 1;                                                            
SOURCE   2 ORGANISM_SCIENTIFIC: HOMO SAPIENS;                                   
SOURCE   3 ORGANISM_COMMON: HUMAN;                                              
SOURCE   4 ORGANISM_TAXID: 9606;                                                
SOURCE   5 GENE: JNK1, MAPK8, PRKM8, SAPK1, SAPK1C;                             
SOURCE   6 EXPRESSION_SYSTEM: ESCHERICHIA COLI;                                 
SOURCE   7 EXPRESSION_SYSTEM_TAXID: 511693;                                     
SOURCE   8 EXPRESSION_SYSTEM_STRAIN: BL21-R3-PRARE2;                            
SOURCE   9 EXPRESSION_SYSTEM_VECTOR_TYPE: PLASMID;                              
SOURCE  10 EXPRESSION_SYSTEM_PLASMID: PNIC28-BSA4                               
KEYWDS    STRUCTURAL GENOMICS, STRUCTURAL GENOMICS CONSORTIUM, SGC,             
KEYWDS   2 TRANSFERASE, KINASE, MAPK, SIGNALLING, INHIBITOR, ALLOSTERIC,        
KEYWDS   3 STRUCTURAL GENOMICS CONSORTIUM (SGC), TRANSFERASE-TRANSFERASE        
KEYWDS   4 INHIBITOR COMPLEX                                                    
EXPDTA    X-RAY DIFFRACTION                                                     
AUTHOR    A.CHAIKUAD,T.KEATES,F.VON DELFT,C.H.ARROWSMITH,A.M.EDWARDS,C.BOUNTRA, 
AUTHOR   2 S.KNAPP,STRUCTURAL GENOMICS CONSORTIUM (SGC)                         
REVDAT   3   20-SEP-23 4QTD    1       REMARK SEQADV LINK                       
REVDAT   2   24-SEP-14 4QTD    1       JRNL                                     
REVDAT   1   23-JUL-14 4QTD    0                                                
JRNL        AUTH   A.CHAIKUAD,E.M C TACCONI,J.ZIMMER,Y.LIANG,N.S.GRAY,          
JRNL        AUTH 2 M.TARSOUNAS,S.KNAPP                                          
JRNL        TITL   A UNIQUE INHIBITOR BINDING SITE IN ERK1/2 IS ASSOCIATED WITH 
JRNL        TITL 2 SLOW BINDING KINETICS.                                       
JRNL        REF    NAT.CHEM.BIOL.                V.  10   853 2014              
JRNL        REFN                   ISSN 1552-4450                               
JRNL        PMID   25195011                                                     
JRNL        DOI    10.1038/NCHEMBIO.1629                                        
REMARK   2                                                                      
REMARK   2 RESOLUTION.    1.50 ANGSTROMS.                                       
REMARK   3                                                                      
REMARK   3 REFINEMENT.                                                          
REMARK   3   PROGRAM     : REFMAC 5.8.0069                                      
REMARK   3   AUTHORS     : MURSHUDOV,SKUBAK,LEBEDEV,PANNU,STEINER,              
REMARK   3               : NICHOLLS,WINN,LONG,VAGIN                             
REMARK   3                                                                      
REMARK   3    REFINEMENT TARGET : MAXIMUM LIKELIHOOD                            
REMARK   3                                                                      
REMARK   3  DATA USED IN REFINEMENT.                                            
REMARK   3   RESOLUTION RANGE HIGH (ANGSTROMS) : 1.50                           
REMARK   3   RESOLUTION RANGE LOW  (ANGSTROMS) : 59.68                          
REMARK   3   DATA CUTOFF            (SIGMA(F)) : 0.000                          
REMARK   3   COMPLETENESS FOR RANGE        (%) : 99.9                           
REMARK   3   NUMBER OF REFLECTIONS             : 60781                          
REMARK   3                                                                      
REMARK   3  FIT TO DATA USED IN REFINEMENT.                                     
REMARK   3   CROSS-VALIDATION METHOD          : THROUGHOUT                      
REMARK   3   FREE R VALUE TEST SET SELECTION  : RANDOM                          
REMARK   3   R VALUE     (WORKING + TEST SET) : 0.167                           
REMARK   3   R VALUE            (WORKING SET) : 0.166                           
REMARK   3   FREE R VALUE                     : 0.192                           
REMARK   3   FREE R VALUE TEST SET SIZE   (%) : 5.000                           
REMARK   3   FREE R VALUE TEST SET COUNT      : 3187                            
REMARK   3                                                                      
REMARK   3  FIT IN THE HIGHEST RESOLUTION BIN.                                  
REMARK   3   TOTAL NUMBER OF BINS USED           : 20                           
REMARK   3   BIN RESOLUTION RANGE HIGH       (A) : 1.50                         
REMARK   3   BIN RESOLUTION RANGE LOW        (A) : 1.54                         
REMARK   3   REFLECTION IN BIN     (WORKING SET) : 4330                         
REMARK   3   BIN COMPLETENESS (WORKING+TEST) (%) : 98.77                        
REMARK   3   BIN R VALUE           (WORKING SET) : 0.2520                       
REMARK   3   BIN FREE R VALUE SET COUNT          : 260                          
REMARK   3   BIN FREE R VALUE                    : 0.2940                       
REMARK   3                                                                      
REMARK   3  NUMBER OF NON-HYDROGEN ATOMS USED IN REFINEMENT.                    
REMARK   3   PROTEIN ATOMS            : 2871                                    
REMARK   3   NUCLEIC ACID ATOMS       : 0                                       
REMARK   3   HETEROGEN ATOMS          : 161                                     
REMARK   3   SOLVENT ATOMS            : 367                                     
REMARK   3                                                                      
REMARK   3  B VALUES.                                                           
REMARK   3   FROM WILSON PLOT           (A**2) : 15.20                          
REMARK   3   MEAN B VALUE      (OVERALL, A**2) : 24.47                          
REMARK   3   OVERALL ANISOTROPIC B VALUE.                                       
REMARK   3    B11 (A**2) : 0.48000                                              
REMARK   3    B22 (A**2) : -0.14000                                             
REMARK   3    B33 (A**2) : -0.34000                                             
REMARK   3    B12 (A**2) : 0.00000                                              
REMARK   3    B13 (A**2) : 0.00000                                              
REMARK   3    B23 (A**2) : 0.00000                                              
REMARK   3                                                                      
REMARK   3  ESTIMATED OVERALL COORDINATE ERROR.                                 
REMARK   3   ESU BASED ON R VALUE                            (A): 0.069         
REMARK   3   ESU BASED ON FREE R VALUE                       (A): 0.071         
REMARK   3   ESU BASED ON MAXIMUM LIKELIHOOD                 (A): 0.049         
REMARK   3   ESU FOR B VALUES BASED ON MAXIMUM LIKELIHOOD (A**2): 2.639         
REMARK   3                                                                      
REMARK   3 CORRELATION COEFFICIENTS.                                            
REMARK   3   CORRELATION COEFFICIENT FO-FC      : 0.970                         
REMARK   3   CORRELATION COEFFICIENT FO-FC FREE : 0.959                         
REMARK   3                                                                      
REMARK   3  RMS DEVIATIONS FROM IDEAL VALUES        COUNT    RMS    WEIGHT      
REMARK   3   BOND LENGTHS REFINED ATOMS        (A):  3227 ; 0.016 ; 0.019       
REMARK   3   BOND LENGTHS OTHERS               (A):  3151 ; 0.002 ; 0.020       
REMARK   3   BOND ANGLES REFINED ATOMS   (DEGREES):  4350 ; 1.613 ; 1.987       
REMARK   3   BOND ANGLES OTHERS          (DEGREES):  7290 ; 0.802 ; 3.000       
REMARK   3   TORSION ANGLES, PERIOD 1    (DEGREES):   399 ; 6.085 ; 5.000       
REMARK   3   TORSION ANGLES, PERIOD 2    (DEGREES):   146 ;36.269 ;24.658       
REMARK   3   TORSION ANGLES, PERIOD 3    (DEGREES):   579 ;13.564 ;15.000       
REMARK   3   TORSION ANGLES, PERIOD 4    (DEGREES):    17 ;18.880 ;15.000       
REMARK   3   CHIRAL-CENTER RESTRAINTS       (A**3):   467 ; 0.104 ; 0.200       
REMARK   3   GENERAL PLANES REFINED ATOMS      (A):  3701 ; 0.009 ; 0.021       
REMARK   3   GENERAL PLANES OTHERS             (A):   708 ; 0.001 ; 0.020       
REMARK   3   NON-BONDED CONTACTS REFINED ATOMS (A):  NULL ;  NULL ;  NULL       
REMARK   3   NON-BONDED CONTACTS OTHERS        (A):  NULL ;  NULL ;  NULL       
REMARK   3   NON-BONDED TORSION REFINED ATOMS  (A):  NULL ;  NULL ;  NULL       
REMARK   3   NON-BONDED TORSION OTHERS         (A):  NULL ;  NULL ;  NULL       
REMARK   3   H-BOND (X...Y) REFINED ATOMS      (A):  NULL ;  NULL ;  NULL       
REMARK   3   H-BOND (X...Y) OTHERS             (A):  NULL ;  NULL ;  NULL       
REMARK   3   POTENTIAL METAL-ION REFINED ATOMS (A):  NULL ;  NULL ;  NULL       
REMARK   3   POTENTIAL METAL-ION OTHERS        (A):  NULL ;  NULL ;  NULL       
REMARK   3   SYMMETRY VDW REFINED ATOMS        (A):  NULL ;  NULL ;  NULL       
REMARK   3   SYMMETRY VDW OTHERS               (A):  NULL ;  NULL ;  NULL       
REMARK   3   SYMMETRY H-BOND REFINED ATOMS     (A):  NULL ;  NULL ;  NULL       
REMARK   3   SYMMETRY H-BOND OTHERS            (A):  NULL ;  NULL ;  NULL       
REMARK   3   SYMMETRY METAL-ION REFINED ATOMS  (A):  NULL ;  NULL ;  NULL       
REMARK   3   SYMMETRY METAL-ION OTHERS         (A):  NULL ;  NULL ;  NULL       
REMARK   3                                                                      
REMARK   3  ISOTROPIC THERMAL FACTOR RESTRAINTS.     COUNT   RMS    WEIGHT      
REMARK   3   MAIN-CHAIN BOND REFINED ATOMS  (A**2):  1464 ; 1.414 ; 1.400       
REMARK   3   MAIN-CHAIN BOND OTHER ATOMS    (A**2):  1463 ; 1.415 ; 1.398       
REMARK   3   MAIN-CHAIN ANGLE REFINED ATOMS (A**2):  1839 ; 2.242 ; 2.091       
REMARK   3   MAIN-CHAIN ANGLE OTHER ATOMS   (A**2):  1839 ; 2.243 ; 2.091       
REMARK   3   SIDE-CHAIN BOND REFINED ATOMS  (A**2):  1763 ; 2.483 ; 1.796       
REMARK   3   SIDE-CHAIN BOND OTHER ATOMS    (A**2):  1763 ; 2.481 ; 1.796       
REMARK   3   SIDE-CHAIN ANGLE REFINED ATOMS (A**2):  NULL ;  NULL ;  NULL       
REMARK   3   SIDE-CHAIN ANGLE OTHER ATOMS   (A**2):  2489 ; 3.548 ; 2.519       
REMARK   3   LONG RANGE B REFINED ATOMS     (A**2):  3926 ; 6.992 ;13.277       
REMARK   3   LONG RANGE B OTHER ATOMS       (A**2):  3927 ; 6.991 ;13.283       
REMARK   3                                                                      
REMARK   3 ANISOTROPIC THERMAL FACTOR RESTRAINTS.    COUNT   RMS   WEIGHT       
REMARK   3   RIGID-BOND RESTRAINTS          (A**2):  NULL ;  NULL ;  NULL       
REMARK   3   SPHERICITY; FREE ATOMS         (A**2):  NULL ;  NULL ;  NULL       
REMARK   3   SPHERICITY; BONDED ATOMS       (A**2):  NULL ;  NULL ;  NULL       
REMARK   3                                                                      
REMARK   3  NCS RESTRAINTS STATISTICS                                           
REMARK   3   NUMBER OF DIFFERENT NCS GROUPS : NULL                              
REMARK   3                                                                      
REMARK   3  TLS DETAILS                                                         
REMARK   3   NUMBER OF TLS GROUPS  : 5                                          
REMARK   3                                                                      
REMARK   3   TLS GROUP : 1                                                      
REMARK   3    NUMBER OF COMPONENTS GROUP : 1                                    
REMARK   3    COMPONENTS        C SSSEQI   TO  C SSSEQI                         
REMARK   3    RESIDUE RANGE :   A     6        A    55                          
REMARK   3    ORIGIN FOR THE GROUP (A):  22.6608   8.6994  45.0051              
REMARK   3    T TENSOR                                                          
REMARK   3      T11:   0.1018 T22:   0.0457                                     
REMARK   3      T33:   0.0084 T12:   0.0079                                     
REMARK   3      T13:   0.0090 T23:   0.0186                                     
REMARK   3    L TENSOR                                                          
REMARK   3      L11:   1.3345 L22:   0.9989                                     
REMARK   3      L33:   2.1474 L12:   0.4019                                     
REMARK   3      L13:  -0.0973 L23:   0.1002                                     
REMARK   3    S TENSOR                                                          
REMARK   3      S11:  -0.0485 S12:  -0.0095 S13:   0.0158                       
REMARK   3      S21:   0.1000 S22:  -0.0392 S23:  -0.0133                       
REMARK   3      S31:   0.1067 S32:   0.2073 S33:   0.0877                       
REMARK   3                                                                      
REMARK   3   TLS GROUP : 2                                                      
REMARK   3    NUMBER OF COMPONENTS GROUP : 1                                    
REMARK   3    COMPONENTS        C SSSEQI   TO  C SSSEQI                         
REMARK   3    RESIDUE RANGE :   A    56        A   173                          
REMARK   3    ORIGIN FOR THE GROUP (A):  14.9068  13.7012  30.3932              
REMARK   3    T TENSOR                                                          
REMARK   3      T11:   0.0784 T22:   0.0340                                     
REMARK   3      T33:   0.0258 T12:  -0.0177                                     
REMARK   3      T13:  -0.0018 T23:   0.0016                                     
REMARK   3    L TENSOR                                                          
REMARK   3      L11:   0.2559 L22:   0.1716                                     
REMARK   3      L33:   1.2228 L12:  -0.0148                                     
REMARK   3      L13:   0.5032 L23:   0.1591                                     
REMARK   3    S TENSOR                                                          
REMARK   3      S11:  -0.0032 S12:  -0.0121 S13:   0.0148                       
REMARK   3      S21:   0.0541 S22:  -0.0327 S23:  -0.0043                       
REMARK   3      S31:   0.0192 S32:  -0.0470 S33:   0.0359                       
REMARK   3                                                                      
REMARK   3   TLS GROUP : 3                                                      
REMARK   3    NUMBER OF COMPONENTS GROUP : 1                                    
REMARK   3    COMPONENTS        C SSSEQI   TO  C SSSEQI                         
REMARK   3    RESIDUE RANGE :   A   174        A   185                          
REMARK   3    ORIGIN FOR THE GROUP (A):  24.1301  29.0029  28.8507              
REMARK   3    T TENSOR                                                          
REMARK   3      T11:   0.0883 T22:   0.1062                                     
REMARK   3      T33:   0.1292 T12:  -0.0377                                     
REMARK   3      T13:  -0.0306 T23:   0.0689                                     
REMARK   3    L TENSOR                                                          
REMARK   3      L11:   6.6400 L22:   3.9410                                     
REMARK   3      L33:   1.2986 L12:  -2.5627                                     
REMARK   3      L13:   0.2168 L23:   1.8685                                     
REMARK   3    S TENSOR                                                          
REMARK   3      S11:  -0.1488 S12:  -0.3748 S13:  -0.7098                       
REMARK   3      S21:  -0.2147 S22:   0.1352 S23:   0.3365                       
REMARK   3      S31:  -0.1874 S32:  -0.0090 S33:   0.0136                       
REMARK   3                                                                      
REMARK   3   TLS GROUP : 4                                                      
REMARK   3    NUMBER OF COMPONENTS GROUP : 1                                    
REMARK   3    COMPONENTS        C SSSEQI   TO  C SSSEQI                         
REMARK   3    RESIDUE RANGE :   A   186        A   338                          
REMARK   3    ORIGIN FOR THE GROUP (A):  16.0580  16.2893   8.5489              
REMARK   3    T TENSOR                                                          
REMARK   3      T11:   0.0538 T22:   0.0334                                     
REMARK   3      T33:   0.0337 T12:  -0.0030                                     
REMARK   3      T13:   0.0018 T23:  -0.0061                                     
REMARK   3    L TENSOR                                                          
REMARK   3      L11:   0.1943 L22:   0.7796                                     
REMARK   3      L33:   0.8099 L12:   0.3391                                     
REMARK   3      L13:   0.1386 L23:  -0.0684                                     
REMARK   3    S TENSOR                                                          
REMARK   3      S11:   0.0105 S12:   0.0146 S13:   0.0014                       
REMARK   3      S21:   0.0036 S22:   0.0071 S23:   0.0031                       
REMARK   3      S31:  -0.0651 S32:   0.0306 S33:  -0.0176                       
REMARK   3                                                                      
REMARK   3   TLS GROUP : 5                                                      
REMARK   3    NUMBER OF COMPONENTS GROUP : 1                                    
REMARK   3    COMPONENTS        C SSSEQI   TO  C SSSEQI                         
REMARK   3    RESIDUE RANGE :   A   339        A   363                          
REMARK   3    ORIGIN FOR THE GROUP (A):  10.0997  29.5618  40.6222              
REMARK   3    T TENSOR                                                          
REMARK   3      T11:   0.1666 T22:   0.1182                                     
REMARK   3      T33:   0.0853 T12:   0.0519                                     
REMARK   3      T13:  -0.0130 T23:  -0.0772                                     
REMARK   3    L TENSOR                                                          
REMARK   3      L11:   4.5950 L22:   4.4353                                     
REMARK   3      L33:   1.1848 L12:  -3.7637                                     
REMARK   3      L13:   2.0639 L23:  -1.1023                                     
REMARK   3    S TENSOR                                                          
REMARK   3      S11:  -0.3253 S12:  -0.3474 S13:   0.2830                       
REMARK   3      S21:   0.4170 S22:   0.0942 S23:   0.0119                       
REMARK   3      S31:  -0.0938 S32:  -0.2423 S33:   0.2311                       
REMARK   3                                                                      
REMARK   3  BULK SOLVENT MODELLING.                                             
REMARK   3   METHOD USED : MASK                                                 
REMARK   3   PARAMETERS FOR MASK CALCULATION                                    
REMARK   3   VDW PROBE RADIUS   : 1.20                                          
REMARK   3   ION PROBE RADIUS   : 0.80                                          
REMARK   3   SHRINKAGE RADIUS   : 0.80                                          
REMARK   3                                                                      
REMARK   3  OTHER REFINEMENT REMARKS: HYDROGENS HAVE BEEN ADDED IN THE RIDING   
REMARK   3  POSITIONS                                                           
REMARK   4                                                                      
REMARK   4 4QTD COMPLIES WITH FORMAT V. 3.30, 13-JUL-11                         
REMARK 100                                                                      
REMARK 100 THIS ENTRY HAS BEEN PROCESSED BY RCSB ON 09-JUL-14.                  
REMARK 100 THE DEPOSITION ID IS D_1000086488.                                   
REMARK 200                                                                      
REMARK 200 EXPERIMENTAL DETAILS                                                 
REMARK 200  EXPERIMENT TYPE                : X-RAY DIFFRACTION                  
REMARK 200  DATE OF DATA COLLECTION        : 14-APR-14                          
REMARK 200  TEMPERATURE           (KELVIN) : 100.0                              
REMARK 200  PH                             : 6.8-7.8                            
REMARK 200  NUMBER OF CRYSTALS USED        : 1                                  
REMARK 200                                                                      
REMARK 200  SYNCHROTRON              (Y/N) : Y                                  
REMARK 200  RADIATION SOURCE               : DIAMOND                            
REMARK 200  BEAMLINE                       : I04                                
REMARK 200  X-RAY GENERATOR MODEL          : NULL                               
REMARK 200  MONOCHROMATIC OR LAUE    (M/L) : M                                  
REMARK 200  WAVELENGTH OR RANGE        (A) : 0.97625                            
REMARK 200  MONOCHROMATOR                  : SI (111) DOUBLE CRYSTAL            
REMARK 200                                   MONOCHROMATOR                      
REMARK 200  OPTICS                         : KIRKPATRICK BAEZ BIMORPH MIRROR    
REMARK 200                                   PAIR                               
REMARK 200                                                                      
REMARK 200  DETECTOR TYPE                  : PIXEL                              
REMARK 200  DETECTOR MANUFACTURER          : PSI PILATUS 6M                     
REMARK 200  INTENSITY-INTEGRATION SOFTWARE : MOSFLM                             
REMARK 200  DATA SCALING SOFTWARE          : SCALA                              
REMARK 200                                                                      
REMARK 200  NUMBER OF UNIQUE REFLECTIONS   : 63969                              
REMARK 200  RESOLUTION RANGE HIGH      (A) : 1.500                              
REMARK 200  RESOLUTION RANGE LOW       (A) : 25.750                             
REMARK 200  REJECTION CRITERIA  (SIGMA(I)) : 0.000                              
REMARK 200                                                                      
REMARK 200 OVERALL.                                                             
REMARK 200  COMPLETENESS FOR RANGE     (%) : 99.9                               
REMARK 200  DATA REDUNDANCY                : 6.400                              
REMARK 200  R MERGE                    (I) : 0.06400                            
REMARK 200  R SYM                      (I) : NULL                               
REMARK 200  <I/SIGMA(I)> FOR THE DATA SET  : 14.9000                            
REMARK 200                                                                      
REMARK 200 IN THE HIGHEST RESOLUTION SHELL.                                     
REMARK 200  HIGHEST RESOLUTION SHELL, RANGE HIGH (A) : 1.50                     
REMARK 200  HIGHEST RESOLUTION SHELL, RANGE LOW  (A) : 1.58                     
REMARK 200  COMPLETENESS FOR SHELL     (%) : 99.4                               
REMARK 200  DATA REDUNDANCY IN SHELL       : 4.90                               
REMARK 200  R MERGE FOR SHELL          (I) : 0.49700                            
REMARK 200  R SYM FOR SHELL            (I) : NULL                               
REMARK 200  <I/SIGMA(I)> FOR SHELL         : 3.100                              
REMARK 200                                                                      
REMARK 200 DIFFRACTION PROTOCOL: SINGLE WAVELENGTH                              
REMARK 200 METHOD USED TO DETERMINE THE STRUCTURE: MOLECULAR REPLACEMENT        
REMARK 200 SOFTWARE USED: PHASER                                                
REMARK 200 STARTING MODEL: PDB ENTRY 2YDI                                       
REMARK 200                                                                      
REMARK 200 REMARK: NULL                                                         
REMARK 280                                                                      
REMARK 280 CRYSTAL                                                              
REMARK 280 SOLVENT CONTENT, VS   (%): 47.53                                     
REMARK 280 MATTHEWS COEFFICIENT, VM (ANGSTROMS**3/DA): 2.34                     
REMARK 280                                                                      
REMARK 280 CRYSTALLIZATION CONDITIONS: 12-15% PEG3350 AND 0.1 M HEPES PH 6.8    
REMARK 280  -7.8, VAPOR DIFFUSION, SITTING DROP, TEMPERATURE 277.15K            
REMARK 290                                                                      
REMARK 290 CRYSTALLOGRAPHIC SYMMETRY                                            
REMARK 290 SYMMETRY OPERATORS FOR SPACE GROUP: P 21 21 21                       
REMARK 290                                                                      
REMARK 290      SYMOP   SYMMETRY                                                
REMARK 290     NNNMMM   OPERATOR                                                
REMARK 290       1555   X,Y,Z                                                   
REMARK 290       2555   -X+1/2,-Y,Z+1/2                                         
REMARK 290       3555   -X,Y+1/2,-Z+1/2                                         
REMARK 290       4555   X+1/2,-Y+1/2,-Z                                         
REMARK 290                                                                      
REMARK 290     WHERE NNN -> OPERATOR NUMBER                                     
REMARK 290           MMM -> TRANSLATION VECTOR                                  
REMARK 290                                                                      
REMARK 290 CRYSTALLOGRAPHIC SYMMETRY TRANSFORMATIONS                            
REMARK 290 THE FOLLOWING TRANSFORMATIONS OPERATE ON THE ATOM/HETATM             
REMARK 290 RECORDS IN THIS ENTRY TO PRODUCE CRYSTALLOGRAPHICALLY                
REMARK 290 RELATED MOLECULES.                                                   
REMARK 290   SMTRY1   1  1.000000  0.000000  0.000000        0.00000            
REMARK 290   SMTRY2   1  0.000000  1.000000  0.000000        0.00000            
REMARK 290   SMTRY3   1  0.000000  0.000000  1.000000        0.00000            
REMARK 290   SMTRY1   2 -1.000000  0.000000  0.000000       25.47500            
REMARK 290   SMTRY2   2  0.000000 -1.000000  0.000000        0.00000            
REMARK 290   SMTRY3   2  0.000000  0.000000  1.000000       54.08500            
REMARK 290   SMTRY1   3 -1.000000  0.000000  0.000000        0.00000            
REMARK 290   SMTRY2   3  0.000000  1.000000  0.000000       35.77500            
REMARK 290   SMTRY3   3  0.000000  0.000000 -1.000000       54.08500            
REMARK 290   SMTRY1   4  1.000000  0.000000  0.000000       25.47500            
REMARK 290   SMTRY2   4  0.000000 -1.000000  0.000000       35.77500            
REMARK 290   SMTRY3   4  0.000000  0.000000 -1.000000        0.00000            
REMARK 290                                                                      
REMARK 290 REMARK: NULL                                                         
REMARK 300                                                                      
REMARK 300 BIOMOLECULE: 1                                                       
REMARK 300 SEE REMARK 350 FOR THE AUTHOR PROVIDED AND/OR PROGRAM                
REMARK 300 GENERATED ASSEMBLY INFORMATION FOR THE STRUCTURE IN                  
REMARK 300 THIS ENTRY. THE REMARK MAY ALSO PROVIDE INFORMATION ON               
REMARK 300 BURIED SURFACE AREA.                                                 
REMARK 350                                                                      
REMARK 350 COORDINATES FOR A COMPLETE MULTIMER REPRESENTING THE KNOWN           
REMARK 350 BIOLOGICALLY SIGNIFICANT OLIGOMERIZATION STATE OF THE                
REMARK 350 MOLECULE CAN BE GENERATED BY APPLYING BIOMT TRANSFORMATIONS          
REMARK 350 GIVEN BELOW.  BOTH NON-CRYSTALLOGRAPHIC AND                          
REMARK 350 CRYSTALLOGRAPHIC OPERATIONS ARE GIVEN.                               
REMARK 350                                                                      
REMARK 350 BIOMOLECULE: 1                                                       
REMARK 350 AUTHOR DETERMINED BIOLOGICAL UNIT: MONOMERIC                         
REMARK 350 SOFTWARE DETERMINED QUATERNARY STRUCTURE: MONOMERIC                  
REMARK 350 SOFTWARE USED: PISA                                                  
REMARK 350 APPLY THE FOLLOWING TO CHAINS: A                                     
REMARK 350   BIOMT1   1  1.000000  0.000000  0.000000        0.00000            
REMARK 350   BIOMT2   1  0.000000  1.000000  0.000000        0.00000            
REMARK 350   BIOMT3   1  0.000000  0.000000  1.000000        0.00000            
REMARK 465                                                                      
REMARK 465 MISSING RESIDUES                                                     
REMARK 465 THE FOLLOWING RESIDUES WERE NOT LOCATED IN THE                       
REMARK 465 EXPERIMENT. (M=MODEL NUMBER; RES=RESIDUE NAME; C=CHAIN               
REMARK 465 IDENTIFIER; SSSEQ=SEQUENCE NUMBER; I=INSERTION CODE.)                
REMARK 465                                                                      
REMARK 465   M RES C SSSEQI                                                     
REMARK 465     SER A     0                                                      
REMARK 465     MET A     1                                                      
REMARK 465     SER A     2                                                      
REMARK 465     ARG A     3                                                      
REMARK 465     SER A     4                                                      
REMARK 465     LYS A     5                                                      
REMARK 465     ALA A   176                                                      
REMARK 465     GLY A   177                                                      
REMARK 465     THR A   178                                                      
REMARK 470                                                                      
REMARK 470 MISSING ATOM                                                         
REMARK 470 THE FOLLOWING RESIDUES HAVE MISSING ATOMS (M=MODEL NUMBER;           
REMARK 470 RES=RESIDUE NAME; C=CHAIN IDENTIFIER; SSEQ=SEQUENCE NUMBER;          
REMARK 470 I=INSERTION CODE):                                                   
REMARK 470   M RES CSSEQI  ATOMS                                                
REMARK 470     ARG A   6    CG   CD   NE   CZ   NH1  NH2                        
REMARK 470     SER A 179    OG                                                  
REMARK 470     ASP A 362    CG   OD1  OD2                                       
REMARK 470     LEU A 363    CG   CD1  CD2                                       
REMARK 500                                                                      
REMARK 500 GEOMETRY AND STEREOCHEMISTRY                                         
REMARK 500 SUBTOPIC: CLOSE CONTACTS IN SAME ASYMMETRIC UNIT                     
REMARK 500                                                                      
REMARK 500 THE FOLLOWING ATOMS ARE IN CLOSE CONTACT.                            
REMARK 500                                                                      
REMARK 500  ATM1  RES C  SSEQI   ATM2  RES C  SSEQI           DISTANCE          
REMARK 500   O    HOH A   516     O    HOH A   788              2.10            
REMARK 500   OD2  ASP A   169     O    HOH A   778              2.13            
REMARK 500                                                                      
REMARK 500 REMARK: NULL                                                         
REMARK 500                                                                      
REMARK 500 GEOMETRY AND STEREOCHEMISTRY                                         
REMARK 500 SUBTOPIC: COVALENT BOND LENGTHS                                      
REMARK 500                                                                      
REMARK 500 THE STEREOCHEMICAL PARAMETERS OF THE FOLLOWING RESIDUES              
REMARK 500 HAVE VALUES WHICH DEVIATE FROM EXPECTED VALUES BY MORE               
REMARK 500 THAN 6*RMSD (M=MODEL NUMBER; RES=RESIDUE NAME; C=CHAIN               
REMARK 500 IDENTIFIER; SSEQ=SEQUENCE NUMBER; I=INSERTION CODE).                 
REMARK 500                                                                      
REMARK 500 STANDARD TABLE:                                                      
REMARK 500 FORMAT: (10X,I3,1X,2(A3,1X,A1,I4,A1,1X,A4,3X),1X,F6.3)               
REMARK 500                                                                      
REMARK 500 EXPECTED VALUES PROTEIN: ENGH AND HUBER, 1999                        
REMARK 500 EXPECTED VALUES NUCLEIC ACID: CLOWNEY ET AL 1996                     
REMARK 500                                                                      
REMARK 500  M RES CSSEQI ATM1   RES CSSEQI ATM2   DEVIATION                     
REMARK 500    GLU A 126   CD    GLU A 126   OE1     0.086                       
REMARK 500    GLU A 126   CD    GLU A 126   OE2     0.080                       
REMARK 500                                                                      
REMARK 500 REMARK: NULL                                                         
REMARK 500                                                                      
REMARK 500 GEOMETRY AND STEREOCHEMISTRY                                         
REMARK 500 SUBTOPIC: COVALENT BOND ANGLES                                       
REMARK 500                                                                      
REMARK 500 THE STEREOCHEMICAL PARAMETERS OF THE FOLLOWING RESIDUES              
REMARK 500 HAVE VALUES WHICH DEVIATE FROM EXPECTED VALUES BY MORE               
REMARK 500 THAN 6*RMSD (M=MODEL NUMBER; RES=RESIDUE NAME; C=CHAIN               
REMARK 500 IDENTIFIER; SSEQ=SEQUENCE NUMBER; I=INSERTION CODE).                 
REMARK 500                                                                      
REMARK 500 STANDARD TABLE:                                                      
REMARK 500 FORMAT: (10X,I3,1X,A3,1X,A1,I4,A1,3(1X,A4,2X),12X,F5.1)              
REMARK 500                                                                      
REMARK 500 EXPECTED VALUES PROTEIN: ENGH AND HUBER, 1999                        
REMARK 500 EXPECTED VALUES NUCLEIC ACID: CLOWNEY ET AL 1996                     
REMARK 500                                                                      
REMARK 500  M RES CSSEQI ATM1   ATM2   ATM3                                     
REMARK 500    ARG A 263   NE  -  CZ  -  NH1 ANGL. DEV. =  -3.1 DEGREES          
REMARK 500    ARG A 263   NE  -  CZ  -  NH2 ANGL. DEV. =   3.1 DEGREES          
REMARK 500                                                                      
REMARK 500 REMARK: NULL                                                         
REMARK 500                                                                      
REMARK 500 GEOMETRY AND STEREOCHEMISTRY                                         
REMARK 500 SUBTOPIC: TORSION ANGLES                                             
REMARK 500                                                                      
REMARK 500 TORSION ANGLES OUTSIDE THE EXPECTED RAMACHANDRAN REGIONS:            
REMARK 500 (M=MODEL NUMBER; RES=RESIDUE NAME; C=CHAIN IDENTIFIER;               
REMARK 500 SSEQ=SEQUENCE NUMBER; I=INSERTION CODE).                             
REMARK 500                                                                      
REMARK 500 STANDARD TABLE:                                                      
REMARK 500 FORMAT:(10X,I3,1X,A3,1X,A1,I4,A1,4X,F7.2,3X,F7.2)                    
REMARK 500                                                                      
REMARK 500 EXPECTED VALUES: GJ KLEYWEGT AND TA JONES (1996). PHI/PSI-           
REMARK 500 CHOLOGY: RAMACHANDRAN REVISITED. STRUCTURE 4, 1395 - 1400            
REMARK 500                                                                      
REMARK 500  M RES CSSEQI        PSI       PHI                                   
REMARK 500    GLN A 102      -52.06   -130.18                                   
REMARK 500    ARG A 150      -12.26     72.51                                   
REMARK 500    ALA A 173     -132.30     53.16                                   
REMARK 500    PRO A 264      150.98    -47.44                                   
REMARK 500    ALA A 282       35.63   -158.20                                   
REMARK 500    ASP A 362       69.04     66.16                                   
REMARK 500                                                                      
REMARK 500 REMARK: NULL                                                         
REMARK 610                                                                      
REMARK 610 MISSING HETEROATOM                                                   
REMARK 610 THE FOLLOWING RESIDUES HAVE MISSING ATOMS (M=MODEL NUMBER;           
REMARK 610 RES=RESIDUE NAME; C=CHAIN IDENTIFIER; SSEQ=SEQUENCE NUMBER;          
REMARK 610 I=INSERTION CODE):                                                   
REMARK 610   M RES C SSEQI                                                      
REMARK 610     ANP A  425                                                       
REMARK 620                                                                      
REMARK 620 METAL COORDINATION                                                   
REMARK 620 (M=MODEL NUMBER; RES=RESIDUE NAME; C=CHAIN IDENTIFIER;               
REMARK 620 SSEQ=SEQUENCE NUMBER; I=INSERTION CODE):                             
REMARK 620                                                                      
REMARK 620 COORDINATION ANGLES FOR:  M RES CSSEQI METAL                         
REMARK 620                              MG A 426  MG                            
REMARK 620 N RES CSSEQI ATOM                                                    
REMARK 620 1 ASN A 156   OD1                                                    
REMARK 620 2 38Z A 424   O   103.5                                              
REMARK 620 3 ANP A 425   O1A  95.7 155.8                                        
REMARK 620 4 ANP A 425   O1B 166.7  82.5  82.0                                  
REMARK 620 5 ANP A 425   O3G  85.0 102.8  93.3  82.0                            
REMARK 620 N                    1     2     3     4                             
REMARK 800                                                                      
REMARK 800 SITE                                                                 
REMARK 800 SITE_IDENTIFIER: AC1                                                 
REMARK 800 EVIDENCE_CODE: SOFTWARE                                              
REMARK 800 SITE_DESCRIPTION: BINDING SITE FOR RESIDUE EDO A 401                 
REMARK 800                                                                      
REMARK 800 SITE_IDENTIFIER: AC2                                                 
REMARK 800 EVIDENCE_CODE: SOFTWARE                                              
REMARK 800 SITE_DESCRIPTION: BINDING SITE FOR RESIDUE EDO A 402                 
REMARK 800                                                                      
REMARK 800 SITE_IDENTIFIER: AC3                                                 
REMARK 800 EVIDENCE_CODE: SOFTWARE                                              
REMARK 800 SITE_DESCRIPTION: BINDING SITE FOR RESIDUE EDO A 403                 
REMARK 800                                                                      
REMARK 800 SITE_IDENTIFIER: AC4                                                 
REMARK 800 EVIDENCE_CODE: SOFTWARE                                              
REMARK 800 SITE_DESCRIPTION: BINDING SITE FOR RESIDUE EDO A 404                 
REMARK 800                                                                      
REMARK 800 SITE_IDENTIFIER: AC5                                                 
REMARK 800 EVIDENCE_CODE: SOFTWARE                                              
REMARK 800 SITE_DESCRIPTION: BINDING SITE FOR RESIDUE EDO A 405                 
REMARK 800                                                                      
REMARK 800 SITE_IDENTIFIER: AC6                                                 
REMARK 800 EVIDENCE_CODE: SOFTWARE                                              
REMARK 800 SITE_DESCRIPTION: BINDING SITE FOR RESIDUE EDO A 406                 
REMARK 800                                                                      
REMARK 800 SITE_IDENTIFIER: AC7                                                 
REMARK 800 EVIDENCE_CODE: SOFTWARE                                              
REMARK 800 SITE_DESCRIPTION: BINDING SITE FOR RESIDUE EDO A 407                 
REMARK 800                                                                      
REMARK 800 SITE_IDENTIFIER: AC8                                                 
REMARK 800 EVIDENCE_CODE: SOFTWARE                                              
REMARK 800 SITE_DESCRIPTION: BINDING SITE FOR RESIDUE EDO A 408                 
REMARK 800                                                                      
REMARK 800 SITE_IDENTIFIER: AC9                                                 
REMARK 800 EVIDENCE_CODE: SOFTWARE                                              
REMARK 800 SITE_DESCRIPTION: BINDING SITE FOR RESIDUE EDO A 409                 
REMARK 800                                                                      
REMARK 800 SITE_IDENTIFIER: BC1                                                 
REMARK 800 EVIDENCE_CODE: SOFTWARE                                              
REMARK 800 SITE_DESCRIPTION: BINDING SITE FOR RESIDUE EDO A 410                 
REMARK 800                                                                      
REMARK 800 SITE_IDENTIFIER: BC2                                                 
REMARK 800 EVIDENCE_CODE: SOFTWARE                                              
REMARK 800 SITE_DESCRIPTION: BINDING SITE FOR RESIDUE EDO A 411                 
REMARK 800                                                                      
REMARK 800 SITE_IDENTIFIER: BC3                                                 
REMARK 800 EVIDENCE_CODE: SOFTWARE                                              
REMARK 800 SITE_DESCRIPTION: BINDING SITE FOR RESIDUE EDO A 412                 
REMARK 800                                                                      
REMARK 800 SITE_IDENTIFIER: BC4                                                 
REMARK 800 EVIDENCE_CODE: SOFTWARE                                              
REMARK 800 SITE_DESCRIPTION: BINDING SITE FOR RESIDUE EDO A 413                 
REMARK 800                                                                      
REMARK 800 SITE_IDENTIFIER: BC5                                                 
REMARK 800 EVIDENCE_CODE: SOFTWARE                                              
REMARK 800 SITE_DESCRIPTION: BINDING SITE FOR RESIDUE EDO A 414                 
REMARK 800                                                                      
REMARK 800 SITE_IDENTIFIER: BC6                                                 
REMARK 800 EVIDENCE_CODE: SOFTWARE                                              
REMARK 800 SITE_DESCRIPTION: BINDING SITE FOR RESIDUE EDO A 415                 
REMARK 800                                                                      
REMARK 800 SITE_IDENTIFIER: BC7                                                 
REMARK 800 EVIDENCE_CODE: SOFTWARE                                              
REMARK 800 SITE_DESCRIPTION: BINDING SITE FOR RESIDUE EDO A 416                 
REMARK 800                                                                      
REMARK 800 SITE_IDENTIFIER: BC8                                                 
REMARK 800 EVIDENCE_CODE: SOFTWARE                                              
REMARK 800 SITE_DESCRIPTION: BINDING SITE FOR RESIDUE EDO A 417                 
REMARK 800                                                                      
REMARK 800 SITE_IDENTIFIER: BC9                                                 
REMARK 800 EVIDENCE_CODE: SOFTWARE                                              
REMARK 800 SITE_DESCRIPTION: BINDING SITE FOR RESIDUE EDO A 418                 
REMARK 800                                                                      
REMARK 800 SITE_IDENTIFIER: CC1                                                 
REMARK 800 EVIDENCE_CODE: SOFTWARE                                              
REMARK 800 SITE_DESCRIPTION: BINDING SITE FOR RESIDUE EDO A 419                 
REMARK 800                                                                      
REMARK 800 SITE_IDENTIFIER: CC2                                                 
REMARK 800 EVIDENCE_CODE: SOFTWARE                                              
REMARK 800 SITE_DESCRIPTION: BINDING SITE FOR RESIDUE EDO A 420                 
REMARK 800                                                                      
REMARK 800 SITE_IDENTIFIER: CC3                                                 
REMARK 800 EVIDENCE_CODE: SOFTWARE                                              
REMARK 800 SITE_DESCRIPTION: BINDING SITE FOR RESIDUE EDO A 421                 
REMARK 800                                                                      
REMARK 800 SITE_IDENTIFIER: CC4                                                 
REMARK 800 EVIDENCE_CODE: SOFTWARE                                              
REMARK 800 SITE_DESCRIPTION: BINDING SITE FOR RESIDUE EDO A 422                 
REMARK 800                                                                      
REMARK 800 SITE_IDENTIFIER: CC5                                                 
REMARK 800 EVIDENCE_CODE: SOFTWARE                                              
REMARK 800 SITE_DESCRIPTION: BINDING SITE FOR RESIDUE EPE A 423                 
REMARK 800                                                                      
REMARK 800 SITE_IDENTIFIER: CC6                                                 
REMARK 800 EVIDENCE_CODE: SOFTWARE                                              
REMARK 800 SITE_DESCRIPTION: BINDING SITE FOR RESIDUE 38Z A 424                 
REMARK 800                                                                      
REMARK 800 SITE_IDENTIFIER: CC7                                                 
REMARK 800 EVIDENCE_CODE: SOFTWARE                                              
REMARK 800 SITE_DESCRIPTION: BINDING SITE FOR RESIDUE ANP A 425                 
REMARK 800                                                                      
REMARK 800 SITE_IDENTIFIER: CC8                                                 
REMARK 800 EVIDENCE_CODE: SOFTWARE                                              
REMARK 800 SITE_DESCRIPTION: BINDING SITE FOR RESIDUE MG A 426                  
REMARK 900                                                                      
REMARK 900 RELATED ENTRIES                                                      
REMARK 900 RELATED ID: 4QTA   RELATED DB: PDB                                   
REMARK 900 RELATED ID: 4QTB   RELATED DB: PDB                                   
REMARK 900 RELATED ID: 4QTC   RELATED DB: PDB                                   
REMARK 900 RELATED ID: 4QTE   RELATED DB: PDB                                   
DBREF  4QTD A    1   363  UNP    P45983   MK08_HUMAN       1    363             
SEQADV 4QTD SER A    0  UNP  P45983              EXPRESSION TAG                 
SEQRES   1 A  364  SER MET SER ARG SER LYS ARG ASP ASN ASN PHE TYR SER          
SEQRES   2 A  364  VAL GLU ILE GLY ASP SER THR PHE THR VAL LEU LYS ARG          
SEQRES   3 A  364  TYR GLN ASN LEU LYS PRO ILE GLY SER GLY ALA GLN GLY          
SEQRES   4 A  364  ILE VAL CYS ALA ALA TYR ASP ALA ILE LEU GLU ARG ASN          
SEQRES   5 A  364  VAL ALA ILE LYS LYS LEU SER ARG PRO PHE GLN ASN GLN          
SEQRES   6 A  364  THR HIS ALA LYS ARG ALA TYR ARG GLU LEU VAL LEU MET          
SEQRES   7 A  364  LYS CYS VAL ASN HIS LYS ASN ILE ILE GLY LEU LEU ASN          
SEQRES   8 A  364  VAL PHE THR PRO GLN LYS SER LEU GLU GLU PHE GLN ASP          
SEQRES   9 A  364  VAL TYR ILE VAL MET GLU LEU MET ASP ALA ASN LEU CYS          
SEQRES  10 A  364  GLN VAL ILE GLN MET GLU LEU ASP HIS GLU ARG MET SER          
SEQRES  11 A  364  TYR LEU LEU TYR GLN MET LEU CYS GLY ILE LYS HIS LEU          
SEQRES  12 A  364  HIS SER ALA GLY ILE ILE HIS ARG ASP LEU LYS PRO SER          
SEQRES  13 A  364  ASN ILE VAL VAL LYS SER ASP CYS THR LEU LYS ILE LEU          
SEQRES  14 A  364  ASP PHE GLY LEU ALA ARG THR ALA GLY THR SER PHE MET          
SEQRES  15 A  364  MET THR PRO TYR VAL VAL THR ARG TYR TYR ARG ALA PRO          
SEQRES  16 A  364  GLU VAL ILE LEU GLY MET GLY TYR LYS GLU ASN VAL ASP          
SEQRES  17 A  364  LEU TRP SER VAL GLY CYS ILE MET GLY GLU MET VAL CYS          
SEQRES  18 A  364  HIS LYS ILE LEU PHE PRO GLY ARG ASP TYR ILE ASP GLN          
SEQRES  19 A  364  TRP ASN LYS VAL ILE GLU GLN LEU GLY THR PRO CYS PRO          
SEQRES  20 A  364  GLU PHE MET LYS LYS LEU GLN PRO THR VAL ARG THR TYR          
SEQRES  21 A  364  VAL GLU ASN ARG PRO LYS TYR ALA GLY TYR SER PHE GLU          
SEQRES  22 A  364  LYS LEU PHE PRO ASP VAL LEU PHE PRO ALA ASP SER GLU          
SEQRES  23 A  364  HIS ASN LYS LEU LYS ALA SER GLN ALA ARG ASP LEU LEU          
SEQRES  24 A  364  SER LYS MET LEU VAL ILE ASP ALA SER LYS ARG ILE SER          
SEQRES  25 A  364  VAL ASP GLU ALA LEU GLN HIS PRO TYR ILE ASN VAL TRP          
SEQRES  26 A  364  TYR ASP PRO SER GLU ALA GLU ALA PRO PRO PRO LYS ILE          
SEQRES  27 A  364  PRO ASP LYS GLN LEU ASP GLU ARG GLU HIS THR ILE GLU          
SEQRES  28 A  364  GLU TRP LYS GLU LEU ILE TYR LYS GLU VAL MET ASP LEU          
HET    EDO  A 401       4                                                       
HET    EDO  A 402       4                                                       
HET    EDO  A 403       4                                                       
HET    EDO  A 404       4                                                       
HET    EDO  A 405       4                                                       
HET    EDO  A 406       4                                                       
HET    EDO  A 407       4                                                       
HET    EDO  A 408       8                                                       
HET    EDO  A 409       8                                                       
HET    EDO  A 410       4                                                       
HET    EDO  A 411       4                                                       
HET    EDO  A 412       4                                                       
HET    EDO  A 413       4                                                       
HET    EDO  A 414       4                                                       
HET    EDO  A 415       4                                                       
HET    EDO  A 416       4                                                       
HET    EDO  A 417       4                                                       
HET    EDO  A 418       4                                                       
HET    EDO  A 419       4                                                       
HET    EDO  A 420       4                                                       
HET    EDO  A 421       4                                                       
HET    EDO  A 422       4                                                       
HET    EPE  A 423      15                                                       
HET    38Z  A 424      44                                                       
HET    ANP  A 425      13                                                       
HET     MG  A 426       1                                                       
HETNAM     EDO 1,2-ETHANEDIOL                                                   
HETNAM     EPE 4-(2-HYDROXYETHYL)-1-PIPERAZINE ETHANESULFONIC ACID              
HETNAM     38Z (3R)-1-(2-OXO-2-{4-[4-(PYRIMIDIN-2-YL)PHENYL]PIPERAZIN-          
HETNAM   2 38Z  1-YL}ETHYL)-N-[3-(PYRIDIN-4-YL)-2H-INDAZOL-5-                   
HETNAM   3 38Z  YL]PYRROLIDINE-3-CARBOXAMIDE                                    
HETNAM     ANP PHOSPHOAMINOPHOSPHONIC ACID-ADENYLATE ESTER                      
HETNAM      MG MAGNESIUM ION                                                    
HETSYN     EDO ETHYLENE GLYCOL                                                  
HETSYN     EPE HEPES                                                            
FORMUL   2  EDO    22(C2 H6 O2)                                                 
FORMUL  24  EPE    C8 H18 N2 O4 S                                               
FORMUL  25  38Z    C33 H33 N9 O2                                                
FORMUL  26  ANP    C10 H17 N6 O12 P3                                            
FORMUL  27   MG    MG 2+                                                        
FORMUL  28  HOH   *367(H2 O)                                                    
HELIX    1   1 PRO A   60  GLN A   62  5                                   3    
HELIX    2   2 ASN A   63  VAL A   80  1                                  18    
HELIX    3   3 LEU A  115  ILE A  119  1                                   5    
HELIX    4   4 ASP A  124  ALA A  145  1                                  22    
HELIX    5   5 LYS A  153  SER A  155  5                                   3    
HELIX    6   6 ALA A  193  LEU A  198  1                                   6    
HELIX    7   7 ASN A  205  HIS A  221  1                                  17    
HELIX    8   8 ASP A  229  GLY A  242  1                                  14    
HELIX    9   9 CYS A  245  LYS A  250  1                                   6    
HELIX   10  10 GLN A  253  ARG A  263  1                                  11    
HELIX   11  11 SER A  270  PHE A  275  1                                   6    
HELIX   12  12 PRO A  276  PHE A  280  5                                   5    
HELIX   13  13 SER A  284  LEU A  302  1                                  19    
HELIX   14  14 ASP A  305  ARG A  309  5                                   5    
HELIX   15  15 SER A  311  GLN A  317  1                                   7    
HELIX   16  16 ILE A  321  TYR A  325  5                                   5    
HELIX   17  17 ASP A  326  GLU A  331  1                                   6    
HELIX   18  18 THR A  348  ASP A  362  1                                  15    
SHEET    1   A 2 PHE A  10  ILE A  15  0                                        
SHEET    2   A 2 SER A  18  LEU A  23 -1  O  SER A  18   N  ILE A  15           
SHEET    1   B 5 TYR A  26  GLY A  35  0                                        
SHEET    2   B 5 GLY A  38  ASP A  45 -1  O  VAL A  40   N  GLY A  33           
SHEET    3   B 5 ARG A  50  SER A  58 -1  O  ILE A  54   N  CYS A  41           
SHEET    4   B 5 ASP A 103  GLU A 109 -1  O  VAL A 104   N  LEU A  57           
SHEET    5   B 5 LEU A  88  PHE A  92 -1  N  LEU A  89   O  VAL A 107           
SHEET    1   C 3 ALA A 113  ASN A 114  0                                        
SHEET    2   C 3 ILE A 157  VAL A 159 -1  O  VAL A 159   N  ALA A 113           
SHEET    3   C 3 LEU A 165  ILE A 167 -1  O  LYS A 166   N  VAL A 158           
LINK         OD1AASN A 156                MG    MG A 426     1555   1555  2.26  
LINK         O   38Z A 424                MG    MG A 426     1555   1555  2.21  
LINK         O1A ANP A 425                MG    MG A 426     1555   1555  1.93  
LINK         O1B ANP A 425                MG    MG A 426     1555   1555  1.97  
LINK         O3G ANP A 425                MG    MG A 426     1555   1555  1.98  
SITE     1 AC1  6 GLN A 120  GLU A 217  HIS A 221  LYS A 222                    
SITE     2 AC1  6 ILE A 223  HOH A 687                                          
SITE     1 AC2  4 CYS A 220  GLN A 240  LEU A 274  HOH A 648                    
SITE     1 AC3  9 PRO A 244  CYS A 245  PHE A 248  VAL A 303                    
SITE     2 AC3  9 ILE A 304  ASP A 305  HOH A 539  HOH A 565                    
SITE     3 AC3  9 HOH A 728                                                     
SITE     1 AC4  1 GLN A 317                                                     
SITE     1 AC5  4 GLY A 201  TYR A 202  HOH A 581  HOH A 737                    
SITE     1 AC6  6 VAL A  80  ASN A  81  HIS A 141  PRO A 333                    
SITE     2 AC6  6 PRO A 335  HOH A 708                                          
SITE     1 AC7  3 HIS A  82  LYS A  83  SER A 328                               
SITE     1 AC8  6 ARG A  59  GLN A  62  GLU A 122  PRO A 281                    
SITE     2 AC8  6 EDO A 409  HOH A 749                                          
SITE     1 AC9 10 ARG A  59  GLU A 122  LEU A 123  VAL A 278                    
SITE     2 AC9 10 LEU A 279  PHE A 280  PRO A 281  EDO A 408                    
SITE     3 AC9 10 HOH A 502  HOH A 609                                          
SITE     1 BC1  3 TYR A 269  SER A 307  HOH A 816                               
SITE     1 BC2  2 SER A 292  HOH A 601                                          
SITE     1 BC3  7 ASN A  28  ALA A  42  ALA A  43  TYR A  44                    
SITE     2 BC3  7 ASN A  51  ILE A 231  HOH A 593                               
SITE     1 BC4  3 ARG A  50  ASN A  51  ASP A 229                               
SITE     1 BC5  4 LEU A  88  LEU A  89  ASN A  90  HOH A 662                    
SITE     1 BC6  6 HIS A 125  GLU A 126  SER A 129  LYS A 290                    
SITE     2 BC6  6 TYR A 320  HOH A 750                                          
SITE     1 BC7  1 TRP A 324                                                     
SITE     1 BC8  5 ASP A 326  GLU A 329  LYS A 340  GLN A 341                    
SITE     2 BC8  5 HOH A 517                                                     
SITE     1 BC9  1 TYR A 130                                                     
SITE     1 CC1  7 LYS A 203  ASN A 205  ALA A 306  EPE A 423                    
SITE     2 CC1  7 HOH A 668  HOH A 814  HOH A 815                               
SITE     1 CC2  4 LEU A 241  ALA A 267  TYR A 269  SER A 270                    
SITE     1 CC3  1 GLN A 253                                                     
SITE     1 CC4  6 GLU A 272  PRO A 276  ASP A 277  ARG A 295                    
SITE     2 CC4  6 HOH A 533  HOH A 634                                          
SITE     1 CC5 17 LYS A 203  GLU A 204  ASN A 205  GLU A 239                    
SITE     2 CC5 17 TYR A 266  GLY A 268  TYR A 269  ARG A 309                    
SITE     3 CC5 17 SER A 311  GLU A 314  EDO A 419  HOH A 507                    
SITE     4 CC5 17 HOH A 554  HOH A 671  HOH A 741  HOH A 814                    
SITE     5 CC5 17 HOH A 815                                                     
SITE     1 CC6 20 VAL A  40  ALA A  53  GLU A 109  MET A 111                    
SITE     2 CC6 20 ASP A 112  ALA A 113  ASN A 114  CYS A 116                    
SITE     3 CC6 20 GLN A 117  GLN A 120  SER A 155  ASN A 156                    
SITE     4 CC6 20 LEU A 168  ANP A 425   MG A 426  HOH A 544                    
SITE     5 CC6 20 HOH A 597  HOH A 775  HOH A 817  HOH A 857                    
SITE     1 CC7 14 GLY A  35  ALA A  36  GLN A  37  LYS A 153                    
SITE     2 CC7 14 SER A 155  ASN A 156  THR A 188  38Z A 424                    
SITE     3 CC7 14  MG A 426  HOH A 607  HOH A 818  HOH A 819                    
SITE     4 CC7 14 HOH A 821  HOH A 867                                          
SITE     1 CC8  3 ASN A 156  38Z A 424  ANP A 425                               
CRYST1   50.950   71.550  108.170  90.00  90.00  90.00 P 21 21 21    4          
ORIGX1      1.000000  0.000000  0.000000        0.00000                         
ORIGX2      0.000000  1.000000  0.000000        0.00000                         
ORIGX3      0.000000  0.000000  1.000000        0.00000                         
SCALE1      0.019627  0.000000  0.000000        0.00000                         
SCALE2      0.000000  0.013976  0.000000        0.00000                         
SCALE3      0.000000  0.000000  0.009245        0.00000                         
ATOM      1  N   ARG A   6      16.555  11.909  59.980  1.00 46.37           N  
ANISOU    1  N   ARG A   6     6820   5845   4955   -315    420   -309       N  
ATOM      2  CA  ARG A   6      16.183  13.217  59.326  1.00 50.60           C  
ANISOU    2  CA  ARG A   6     7303   6325   5597   -289    421   -385       C  
ATOM      3  C   ARG A   6      17.384  13.850  58.558  1.00 47.11           C  
ANISOU    3  C   ARG A   6     6841   5859   5199   -273    331   -349       C  
ATOM      4  O   ARG A   6      17.607  13.520  57.413  1.00 44.79           O  
ANISOU    4  O   ARG A   6     6507   5540   4971   -235    298   -289       O  
ATOM      5  CB  ARG A   6      15.598  14.172  60.375  1.00 49.61           C  
ANISOU    5  CB  ARG A   6     7203   6208   5438   -320    478   -501       C  
ATOM      6  N   ASP A   7      18.159  14.730  59.201  1.00 46.81           N  
ANISOU    6  N   ASP A   7     6832   5837   5117   -314    294   -387       N  
ATOM      7  CA  ASP A   7      19.495  15.117  58.688  1.00 45.05           C  
ANISOU    7  CA  ASP A   7     6591   5624   4902   -326    206   -340       C  
ATOM      8  C   ASP A   7      20.466  13.935  58.801  1.00 41.13           C  
ANISOU    8  C   ASP A   7     6092   5204   4330   -317    157   -238       C  
ATOM      9  O   ASP A   7      21.419  13.818  58.029  1.00 37.55           O  
ANISOU    9  O   ASP A   7     5597   4768   3901   -299     96   -175       O  
ATOM     10  CB  ASP A   7      20.080  16.294  59.497  1.00 49.50           C  
ANISOU   10  CB  ASP A   7     7193   6196   5419   -393    181   -413       C  
ATOM     11  CG  ASP A   7      19.574  17.661  59.026  1.00 55.63           C  
ANISOU   11  CG  ASP A   7     7973   6868   6295   -390    199   -494       C  
ATOM     12  OD1 ASP A   7      18.537  17.727  58.329  1.00 58.23           O  
ANISOU   12  OD1 ASP A   7     8275   7132   6718   -329    244   -507       O  
ATOM     13  OD2 ASP A   7      20.222  18.681  59.368  1.00 61.66           O  
ANISOU   13  OD2 ASP A   7     8771   7616   7042   -451    166   -544       O  
ATOM     14  N   ASN A   8      20.238  13.103  59.820  1.00 38.49           N  
ANISOU   14  N   ASN A   8     5805   4919   3899   -331    185   -224       N  
ATOM     15  CA  ASN A   8      20.956  11.838  60.025  1.00 35.30           C  
ANISOU   15  CA  ASN A   8     5416   4573   3424   -305    147   -121       C  
ATOM     16  C   ASN A   8      20.558  10.769  58.969  1.00 30.49           C  
ANISOU   16  C   ASN A   8     4789   3913   2884   -240    170    -56       C  
ATOM     17  O   ASN A   8      21.151   9.708  58.897  1.00 28.86           O  
ANISOU   17  O   ASN A   8     4596   3726   2643   -200    141     30       O  
ATOM     18  CB  ASN A   8      20.606  11.302  61.419  1.00 40.06           C  
ANISOU   18  CB  ASN A   8     6092   5226   3903   -345    181   -124       C  
ATOM     19  CG  ASN A   8      21.680  10.416  61.991  1.00 45.25           C  
ANISOU   19  CG  ASN A   8     6776   5961   4457   -330    114    -24       C  
ATOM     20  OD1 ASN A   8      22.876  10.598  61.717  1.00 48.81           O  
ANISOU   20  OD1 ASN A   8     7180   6461   4904   -311     31     17       O  
ATOM     21  ND2 ASN A   8      21.270   9.471  62.833  1.00 47.81           N  
ANISOU   21  ND2 ASN A   8     7172   6303   4690   -340    147     18       N  
ATOM     22  N   ASN A   9      19.476  11.013  58.260  1.00 26.85           N  
ANISOU   22  N   ASN A   9     4305   3386   2512   -231    225   -102       N  
ATOM     23  CA  ASN A   9      19.068  10.095  57.184  1.00 24.79           C  
ANISOU   23  CA  ASN A   9     4025   3079   2314   -186    244    -55       C  
ATOM     24  C   ASN A   9      19.728  10.504  55.869  1.00 22.44           C  
ANISOU   24  C   ASN A   9     3664   2764   2098   -149    193    -32       C  
ATOM     25  O   ASN A   9      19.346   9.977  54.871  1.00 20.09           O  
ANISOU   25  O   ASN A   9     3345   2429   1857   -118    209    -10       O  
ATOM     26  CB  ASN A   9      17.513  10.014  57.057  1.00 26.27           C  
ANISOU   26  CB  ASN A   9     4208   3226   2546   -202    327   -110       C  
ATOM     27  CG  ASN A   9      17.008   9.067  55.940  1.00 29.19           C  
ANISOU   27  CG  ASN A   9     4561   3556   2976   -175    347    -71       C  
ATOM     28  OD1 ASN A   9      17.275   7.866  55.923  1.00 27.72           O  
ANISOU   28  OD1 ASN A   9     4421   3361   2752   -164    348     -7       O  
ATOM     29  ND2 ASN A   9      16.175   9.604  55.078  1.00 29.63           N  
ANISOU   29  ND2 ASN A   9     4557   3583   3118   -167    367   -115       N  
ATOM     30  N   PHE A  10      20.712  11.405  55.902  1.00 22.12           N  
ANISOU   30  N   PHE A  10     3597   2756   2053   -164    136    -37       N  
ATOM     31  CA  PHE A  10      21.575  11.644  54.725  1.00 20.85           C  
ANISOU   31  CA  PHE A  10     3378   2600   1945   -138     85      2       C  
ATOM     32  C   PHE A  10      22.993  11.138  54.964  1.00 22.29           C  
ANISOU   32  C   PHE A  10     3544   2863   2064   -120     25     67       C  
ATOM     33  O   PHE A  10      23.434  11.040  56.131  1.00 24.52           O  
ANISOU   33  O   PHE A  10     3855   3201   2259   -142      3     72       O  
ATOM     34  CB  PHE A  10      21.628  13.150  54.382  1.00 20.30           C  
ANISOU   34  CB  PHE A  10     3281   2502   1929   -179     65    -51       C  
ATOM     35  CG  PHE A  10      20.353  13.676  53.851  1.00 19.70           C  
ANISOU   35  CG  PHE A  10     3203   2348   1934   -170    111   -100       C  
ATOM     36  CD1 PHE A  10      19.366  14.149  54.700  1.00 20.13           C  
ANISOU   36  CD1 PHE A  10     3290   2373   1985   -187    161   -175       C  
ATOM     37  CD2 PHE A  10      20.130  13.734  52.482  1.00 18.63           C  
ANISOU   37  CD2 PHE A  10     3026   2178   1875   -140    104    -73       C  
ATOM     38  CE1 PHE A  10      18.176  14.626  54.206  1.00 20.39           C  
ANISOU   38  CE1 PHE A  10     3304   2346   2096   -163    201   -219       C  
ATOM     39  CE2 PHE A  10      18.939  14.182  51.996  1.00 19.43           C  
ANISOU   39  CE2 PHE A  10     3115   2220   2046   -123    137   -111       C  
ATOM     40  CZ  PHE A  10      17.958  14.637  52.851  1.00 21.31           C  
ANISOU   40  CZ  PHE A  10     3376   2432   2290   -128    184   -183       C  
ATOM     41  N   TYR A  11      23.726  10.843  53.893  1.00 20.81           N  
ANISOU   41  N   TYR A  11     3302   2692   1912    -79     -4    115       N  
ATOM     42  CA  TYR A  11      25.188  10.648  53.966  1.00 21.09           C  
ANISOU   42  CA  TYR A  11     3289   2823   1901    -59    -66    167       C  
ATOM     43  C   TYR A  11      25.829  11.278  52.746  1.00 21.26           C  
ANISOU   43  C   TYR A  11     3235   2865   1979    -68    -90    174       C  
ATOM     44  O   TYR A  11      25.148  11.568  51.739  1.00 19.88           O  
ANISOU   44  O   TYR A  11     3055   2623   1875    -70    -60    156       O  
ATOM     45  CB  TYR A  11      25.575   9.155  54.099  1.00 21.06           C  
ANISOU   45  CB  TYR A  11     3304   2841   1859     28    -68    237       C  
ATOM     46  CG  TYR A  11      25.414   8.337  52.822  1.00 19.91           C  
ANISOU   46  CG  TYR A  11     3146   2646   1774     95    -37    262       C  
ATOM     47  CD1 TYR A  11      24.148   8.008  52.338  1.00 19.42           C  
ANISOU   47  CD1 TYR A  11     3130   2489   1759     89     24    233       C  
ATOM     48  CD2 TYR A  11      26.516   7.884  52.141  1.00 20.48           C  
ANISOU   48  CD2 TYR A  11     3156   2776   1849    160    -66    307       C  
ATOM     49  CE1 TYR A  11      24.002   7.263  51.180  1.00 18.36           C  
ANISOU   49  CE1 TYR A  11     2991   2315   1670    137     50    247       C  
ATOM     50  CE2 TYR A  11      26.381   7.161  50.976  1.00 20.93           C  
ANISOU   50  CE2 TYR A  11     3209   2791   1954    217    -32    316       C  
ATOM     51  CZ  TYR A  11      25.120   6.845  50.517  1.00 19.34           C  
ANISOU   51  CZ  TYR A  11     3066   2490   1794    201     24    286       C  
ATOM     52  OH  TYR A  11      25.015   6.125  49.351  1.00 20.34           O  
ANISOU   52  OH  TYR A  11     3192   2580   1958    246     55    289       O  
ATOM     53  N   SER A  12      27.141  11.453  52.810  1.00 22.65           N  
ANISOU   53  N   SER A  12     3346   3143   2118    -76   -146    205       N  
ATOM     54  CA  SER A  12      27.872  12.097  51.751  1.00 22.68           C  
ANISOU   54  CA  SER A  12     3272   3185   2159   -104   -167    213       C  
ATOM     55  C   SER A  12      28.978  11.230  51.196  1.00 23.62           C  
ANISOU   55  C   SER A  12     3314   3400   2261    -29   -188    272       C  
ATOM     56  O   SER A  12      29.680  10.552  51.951  1.00 24.54           O  
ANISOU   56  O   SER A  12     3412   3595   2318     21   -220    308       O  
ATOM     57  CB  SER A  12      28.454  13.417  52.237  1.00 23.93           C  
ANISOU   57  CB  SER A  12     3410   3389   2294   -212   -211    181       C  
ATOM     58  OG  SER A  12      27.439  14.288  52.706  1.00 24.74           O  
ANISOU   58  OG  SER A  12     3589   3392   2420   -271   -186    117       O  
ATOM     59  N   VAL A  13      29.138  11.269  49.867  1.00 23.46           N  
ANISOU   59  N   VAL A  13     3246   3378   2289    -17   -169    282       N  
ATOM     60  CA  VAL A  13      30.283  10.632  49.203  1.00 25.00           C  
ANISOU   60  CA  VAL A  13     3350   3678   2471     47   -181    324       C  
ATOM     61  C   VAL A  13      30.839  11.526  48.123  1.00 24.25           C  
ANISOU   61  C   VAL A  13     3180   3633   2399    -24   -185    322       C  
ATOM     62  O   VAL A  13      30.101  12.298  47.496  1.00 24.00           O  
ANISOU   62  O   VAL A  13     3187   3520   2412    -88   -165    299       O  
ATOM     63  CB  VAL A  13      29.908   9.270  48.566  1.00 26.48           C  
ANISOU   63  CB  VAL A  13     3569   3813   2681    164   -133    342       C  
ATOM     64  CG1 VAL A  13      29.876   8.197  49.641  1.00 28.67           C  
ANISOU   64  CG1 VAL A  13     3900   4075   2916    247   -140    369       C  
ATOM     65  CG2 VAL A  13      28.575   9.365  47.789  1.00 26.49           C  
ANISOU   65  CG2 VAL A  13     3640   3688   2738    139    -82    309       C  
ATOM     66  N   GLU A  14      32.150  11.446  47.915  1.00 26.49           N  
ANISOU   66  N   GLU A  14     3355   4060   2651    -14   -212    350       N  
ATOM     67  CA  GLU A  14      32.790  12.176  46.866  1.00 27.57           C  
ANISOU   67  CA  GLU A  14     3411   4265   2797    -86   -209    354       C  
ATOM     68  C   GLU A  14      32.609  11.491  45.545  1.00 26.54           C  
ANISOU   68  C   GLU A  14     3270   4116   2696    -17   -155    362       C  
ATOM     69  O   GLU A  14      32.900  10.307  45.396  1.00 26.98           O  
ANISOU   69  O   GLU A  14     3304   4203   2745    105   -133    374       O  
ATOM     70  CB  GLU A  14      34.292  12.321  47.134  1.00 31.40           C  
ANISOU   70  CB  GLU A  14     3764   4935   3231   -108   -253    377       C  
ATOM     71  CG  GLU A  14      34.581  13.071  48.416  1.00 37.05           C  
ANISOU   71  CG  GLU A  14     4483   5689   3903   -199   -314    364       C  
ATOM     72  CD  GLU A  14      33.823  14.389  48.503  1.00 41.72           C  
ANISOU   72  CD  GLU A  14     5165   6164   4522   -338   -314    324       C  
ATOM     73  OE1 GLU A  14      33.980  15.228  47.584  1.00 49.52           O  
ANISOU   73  OE1 GLU A  14     6134   7147   5535   -430   -302    325       O  
ATOM     74  OE2 GLU A  14      33.078  14.589  49.490  1.00 45.41           O  
ANISOU   74  OE2 GLU A  14     5726   6544   4984   -352   -323    293       O  
ATOM     75  N   ILE A  15      32.131  12.243  44.575  1.00 25.93           N  
ANISOU   75  N   ILE A  15     3215   3987   2650    -94   -134    355       N  
ATOM     76  CA  ILE A  15      31.962  11.756  43.223  1.00 27.73           C  
ANISOU   76  CA  ILE A  15     3433   4210   2892    -55    -86    359       C  
ATOM     77  C   ILE A  15      32.750  12.689  42.324  1.00 28.80           C  
ANISOU   77  C   ILE A  15     3491   4440   3011   -159    -88    378       C  
ATOM     78  O   ILE A  15      32.338  13.808  42.075  1.00 27.14           O  
ANISOU   78  O   ILE A  15     3323   4169   2818   -269   -103    383       O  
ATOM     79  CB  ILE A  15      30.481  11.726  42.790  1.00 26.35           C  
ANISOU   79  CB  ILE A  15     3366   3885   2762    -53    -59    341       C  
ATOM     80  CG1 ILE A  15      29.650  10.846  43.725  1.00 26.08           C  
ANISOU   80  CG1 ILE A  15     3410   3759   2739     27    -50    322       C  
ATOM     81  CG2 ILE A  15      30.375  11.240  41.353  1.00 27.70           C  
ANISOU   81  CG2 ILE A  15     3524   4069   2933    -26    -14    342       C  
ATOM     82  CD1 ILE A  15      29.999   9.373  43.711  1.00 26.92           C  
ANISOU   82  CD1 ILE A  15     3510   3890   2829    152    -22    325       C  
ATOM     83  N   GLY A  16      33.926  12.236  41.909  1.00 32.19           N  
ANISOU   83  N   GLY A  16     3805   5019   3404   -124    -75    389       N  
ATOM     84  CA  GLY A  16      34.906  13.126  41.253  1.00 36.11           C  
ANISOU   84  CA  GLY A  16     4205   5643   3870   -240    -78    410       C  
ATOM     85  C   GLY A  16      35.201  14.331  42.136  1.00 36.08           C  
ANISOU   85  C   GLY A  16     4202   5647   3859   -374   -135    415       C  
ATOM     86  O   GLY A  16      35.496  14.178  43.313  1.00 36.14           O  
ANISOU   86  O   GLY A  16     4194   5685   3853   -350   -175    406       O  
ATOM     87  N   ASP A  17      35.019  15.527  41.572  1.00 39.81           N  
ANISOU   87  N   ASP A  17     4712   6075   4340   -516   -140    430       N  
ATOM     88  CA  ASP A  17      35.251  16.792  42.283  1.00 43.77           C  
ANISOU   88  CA  ASP A  17     5236   6556   4837   -663   -188    428       C  
ATOM     89  C   ASP A  17      34.000  17.305  43.012  1.00 41.32           C  
ANISOU   89  C   ASP A  17     5073   6052   4575   -669   -208    402       C  
ATOM     90  O   ASP A  17      34.016  18.424  43.542  1.00 44.77           O  
ANISOU   90  O   ASP A  17     5559   6436   5017   -790   -241    391       O  
ATOM     91  CB  ASP A  17      35.696  17.885  41.291  1.00 50.55           C  
ANISOU   91  CB  ASP A  17     6080   7446   5681   -821   -180    462       C  
ATOM     92  CG  ASP A  17      36.803  17.419  40.353  1.00 56.82           C  
ANISOU   92  CG  ASP A  17     6731   8434   6425   -822   -143    484       C  
ATOM     93  OD1 ASP A  17      37.883  17.025  40.855  1.00 63.19           O  
ANISOU   93  OD1 ASP A  17     7406   9409   7193   -805   -155    476       O  
ATOM     94  OD2 ASP A  17      36.591  17.461  39.113  1.00 60.07           O  
ANISOU   94  OD2 ASP A  17     7155   8837   6831   -839   -101    510       O  
ATOM     95  N   SER A  18      32.924  16.507  43.030  1.00 34.08           N  
ANISOU   95  N   SER A  18     4224   5032   3693   -546   -185    388       N  
ATOM     96  CA ASER A  18      31.671  16.902  43.666  0.50 32.27           C  
ANISOU   96  CA ASER A  18     4117   4635   3510   -538   -193    359       C  
ATOM     97  CA BSER A  18      31.688  16.915  43.680  0.50 32.19           C  
ANISOU   97  CA BSER A  18     4106   4625   3498   -540   -194    359       C  
ATOM     98  C   SER A  18      31.390  16.065  44.911  1.00 29.55           C  
ANISOU   98  C   SER A  18     3791   4281   3155   -446   -200    327       C  
ATOM     99  O   SER A  18      31.888  14.951  45.046  1.00 31.39           O  
ANISOU   99  O   SER A  18     3964   4604   3360   -353   -191    336       O  
ATOM    100  CB ASER A  18      30.515  16.765  42.676  0.50 31.64           C  
ANISOU  100  CB ASER A  18     4103   4445   3475   -491   -162    369       C  
ATOM    101  CB BSER A  18      30.536  16.856  42.685  0.50 31.41           C  
ANISOU  101  CB BSER A  18     4075   4415   3446   -500   -164    370       C  
ATOM    102  OG ASER A  18      30.246  15.403  42.388  0.50 32.54           O  
ANISOU  102  OG ASER A  18     4197   4584   3584   -368   -128    364       O  
ATOM    103  OG BSER A  18      30.705  17.836  41.674  0.50 32.92           O  
ANISOU  103  OG BSER A  18     4273   4594   3641   -601   -168    408       O  
ATOM    104  N   THR A  19      30.620  16.626  45.826  1.00 26.28           N  
ANISOU  104  N   THR A  19     3464   3760   2762   -472   -213    290       N  
ATOM    105  CA  THR A  19      30.069  15.859  46.950  1.00 25.80           C  
ANISOU  105  CA  THR A  19     3444   3668   2689   -390   -209    261       C  
ATOM    106  C   THR A  19      28.593  15.595  46.705  1.00 24.20           C  
ANISOU  106  C   THR A  19     3324   3331   2541   -329   -171    243       C  
ATOM    107  O   THR A  19      27.808  16.521  46.487  1.00 24.59           O  
ANISOU  107  O   THR A  19     3433   3275   2636   -373   -168    225       O  
ATOM    108  CB  THR A  19      30.252  16.596  48.295  1.00 28.34           C  
ANISOU  108  CB  THR A  19     3799   3989   2980   -465   -245    222       C  
ATOM    109  OG1 THR A  19      31.648  16.815  48.520  1.00 30.32           O  
ANISOU  109  OG1 THR A  19     3959   4386   3175   -533   -287    238       O  
ATOM    110  CG2 THR A  19      29.679  15.758  49.467  1.00 28.41           C  
ANISOU  110  CG2 THR A  19     3854   3977   2963   -387   -237    198       C  
ATOM    111  N   PHE A  20      28.213  14.309  46.679  1.00 21.53           N  
ANISOU  111  N   PHE A  20     2987   2994   2197   -225   -142    250       N  
ATOM    112  CA  PHE A  20      26.781  13.938  46.654  1.00 19.20           C  
ANISOU  112  CA  PHE A  20     2764   2588   1943   -176   -106    226       C  
ATOM    113  C   PHE A  20      26.359  13.655  48.078  1.00 19.35           C  
ANISOU  113  C   PHE A  20     2833   2582   1937   -159   -103    194       C  
ATOM    114  O   PHE A  20      26.977  12.828  48.749  1.00 21.38           O  
ANISOU  114  O   PHE A  20     3075   2905   2144   -117   -112    210       O  
ATOM    115  CB  PHE A  20      26.538  12.692  45.805  1.00 18.88           C  
ANISOU  115  CB  PHE A  20     2713   2554   1908    -94    -71    245       C  
ATOM    116  CG  PHE A  20      26.277  12.963  44.352  1.00 18.56           C  
ANISOU  116  CG  PHE A  20     2655   2499   1897   -110    -59    261       C  
ATOM    117  CD1 PHE A  20      27.182  13.696  43.580  1.00 20.09           C  
ANISOU  117  CD1 PHE A  20     2795   2757   2080   -170    -79    290       C  
ATOM    118  CD2 PHE A  20      25.133  12.464  43.743  1.00 18.48           C  
ANISOU  118  CD2 PHE A  20     2681   2423   1916    -76    -29    249       C  
ATOM    119  CE1 PHE A  20      26.943  13.914  42.234  1.00 19.42           C  
ANISOU  119  CE1 PHE A  20     2703   2667   2010   -189    -69    312       C  
ATOM    120  CE2 PHE A  20      24.903  12.669  42.387  1.00 18.22           C  
ANISOU  120  CE2 PHE A  20     2633   2392   1898    -92    -25    267       C  
ATOM    121  CZ  PHE A  20      25.809  13.385  41.651  1.00 18.51           C  
ANISOU  121  CZ  PHE A  20     2625   2489   1919   -146    -45    301       C  
ATOM    122  N   THR A  21      25.346  14.394  48.536  1.00 18.35           N  
ANISOU  122  N   THR A  21     2765   2365   1843   -190    -90    149       N  
ATOM    123  CA  THR A  21      24.743  14.183  49.825  1.00 18.71           C  
ANISOU  123  CA  THR A  21     2863   2382   1861   -181    -74    110       C  
ATOM    124  C   THR A  21      23.326  13.674  49.582  1.00 17.45           C  
ANISOU  124  C   THR A  21     2741   2146   1745   -134    -24     90       C  
ATOM    125  O   THR A  21      22.435  14.449  49.137  1.00 18.02           O  
ANISOU  125  O   THR A  21     2824   2146   1875   -146    -11     63       O  
ATOM    126  CB  THR A  21      24.772  15.474  50.645  1.00 19.35           C  
ANISOU  126  CB  THR A  21     2978   2435   1938   -258    -92     60       C  
ATOM    127  OG1 THR A  21      26.134  15.885  50.820  1.00 21.25           O  
ANISOU  127  OG1 THR A  21     3177   2765   2134   -318   -142     79       O  
ATOM    128  CG2 THR A  21      24.139  15.293  52.037  1.00 20.46           C  
ANISOU  128  CG2 THR A  21     3176   2560   2038   -255    -68      9       C  
ATOM    129  N   VAL A  22      23.130  12.371  49.861  1.00 17.68           N  
ANISOU  129  N   VAL A  22     2784   2190   1742    -82      3    107       N  
ATOM    130  CA  VAL A  22      21.918  11.705  49.441  1.00 16.51           C  
ANISOU  130  CA  VAL A  22     2659   1986   1628    -51     50     95       C  
ATOM    131  C   VAL A  22      21.222  10.975  50.593  1.00 16.31           C  
ANISOU  131  C   VAL A  22     2688   1946   1564    -44     89     74       C  
ATOM    132  O   VAL A  22      21.833  10.672  51.621  1.00 17.11           O  
ANISOU  132  O   VAL A  22     2814   2086   1601    -46     75     87       O  
ATOM    133  CB  VAL A  22      22.162  10.767  48.258  1.00 16.55           C  
ANISOU  133  CB  VAL A  22     2641   2005   1644     -9     56    133       C  
ATOM    134  CG1 VAL A  22      22.784  11.554  47.112  1.00 17.69           C  
ANISOU  134  CG1 VAL A  22     2732   2174   1816    -28     24    154       C  
ATOM    135  CG2 VAL A  22      23.045   9.583  48.631  1.00 17.52           C  
ANISOU  135  CG2 VAL A  22     2773   2171   1712     41     54    172       C  
ATOM    136  N   LEU A  23      19.928  10.758  50.434  1.00 15.73           N  
ANISOU  136  N   LEU A  23     2628   1824   1523    -45    135     43       N  
ATOM    137  CA  LEU A  23      19.155   9.899  51.366  1.00 15.71           C  
ANISOU  137  CA  LEU A  23     2677   1810   1482    -50    184     28       C  
ATOM    138  C   LEU A  23      19.825   8.523  51.503  1.00 16.33           C  
ANISOU  138  C   LEU A  23     2795   1901   1508    -17    183     85       C  
ATOM    139  O   LEU A  23      20.304   7.945  50.525  1.00 15.21           O  
ANISOU  139  O   LEU A  23     2638   1758   1384     20    171    119       O  
ATOM    140  CB  LEU A  23      17.729   9.740  50.869  1.00 15.85           C  
ANISOU  140  CB  LEU A  23     2683   1792   1548    -60    232     -7       C  
ATOM    141  CG  LEU A  23      16.877  11.024  50.850  1.00 16.42           C  
ANISOU  141  CG  LEU A  23     2717   1846   1677    -72    239    -65       C  
ATOM    142  CD1 LEU A  23      15.617  10.788  50.076  1.00 15.83           C  
ANISOU  142  CD1 LEU A  23     2603   1758   1653    -69    270    -85       C  
ATOM    143  CD2 LEU A  23      16.554  11.445  52.276  1.00 17.43           C  
ANISOU  143  CD2 LEU A  23     2877   1981   1766    -97    271   -116       C  
ATOM    144  N   LYS A  24      19.827   7.990  52.731  1.00 15.62           N  
ANISOU  144  N   LYS A  24     2764   1821   1350    -27    199     96       N  
ATOM    145  CA  LYS A  24      20.480   6.712  52.955  1.00 16.96           C  
ANISOU  145  CA  LYS A  24     2984   1990   1470     17    193    159       C  
ATOM    146  C   LYS A  24      19.863   5.555  52.200  1.00 16.62           C  
ANISOU  146  C   LYS A  24     2979   1885   1453     32    236    172       C  
ATOM    147  O   LYS A  24      20.528   4.534  51.999  1.00 17.83           O  
ANISOU  147  O   LYS A  24     3170   2019   1587     87    228    223       O  
ATOM    148  CB  LYS A  24      20.488   6.362  54.465  1.00 18.65           C  
ANISOU  148  CB  LYS A  24     3266   2223   1595     -4    200    177       C  
ATOM    149  CG  LYS A  24      21.439   7.236  55.248  1.00 19.67           C  
ANISOU  149  CG  LYS A  24     3370   2428   1676    -14    143    178       C  
ATOM    150  CD  LYS A  24      21.528   6.844  56.711  1.00 22.16           C  
ANISOU  150  CD  LYS A  24     3754   2777   1887    -35    142    203       C  
ATOM    151  CE  LYS A  24      22.606   7.671  57.362  1.00 24.93           C  
ANISOU  151  CE  LYS A  24     4069   3217   2185    -49     74    203       C  
ATOM    152  NZ  LYS A  24      22.632   7.403  58.817  1.00 27.89           N  
ANISOU  152  NZ  LYS A  24     4513   3638   2446    -81     69    222       N  
ATOM    153  N   ARG A  25      18.623   5.668  51.744  1.00 15.54           N  
ANISOU  153  N   ARG A  25     2831   1716   1359    -14    281    124       N  
ATOM    154  CA  ARG A  25      18.085   4.608  50.861  1.00 15.21           C  
ANISOU  154  CA  ARG A  25     2818   1620   1341    -14    316    128       C  
ATOM    155  C   ARG A  25      18.901   4.380  49.574  1.00 15.71           C  
ANISOU  155  C   ARG A  25     2851   1682   1436     41    286    147       C  
ATOM    156  O   ARG A  25      18.810   3.309  48.977  1.00 16.88           O  
ANISOU  156  O   ARG A  25     3046   1781   1586     55    311    156       O  
ATOM    157  CB  ARG A  25      16.669   4.898  50.487  1.00 14.76           C  
ANISOU  157  CB  ARG A  25     2727   1557   1325    -76    358     71       C  
ATOM    158  CG  ARG A  25      16.520   6.156  49.624  1.00 14.36           C  
ANISOU  158  CG  ARG A  25     2581   1538   1337    -69    326     38       C  
ATOM    159  CD  ARG A  25      15.082   6.570  49.422  1.00 14.33           C  
ANISOU  159  CD  ARG A  25     2529   1541   1374   -115    359    -16       C  
ATOM    160  NE  ARG A  25      14.320   5.632  48.639  1.00 14.00           N  
ANISOU  160  NE  ARG A  25     2495   1483   1343   -149    389    -24       N  
ATOM    161  CZ  ARG A  25      13.016   5.701  48.425  1.00 15.55           C  
ANISOU  161  CZ  ARG A  25     2643   1700   1565   -197    421    -68       C  
ATOM    162  NH1 ARG A  25      12.252   6.626  49.014  1.00 16.01           N  
ANISOU  162  NH1 ARG A  25     2645   1794   1646   -204    436   -109       N  
ATOM    163  NH2 ARG A  25      12.456   4.836  47.603  1.00 16.20           N  
ANISOU  163  NH2 ARG A  25     2731   1774   1650   -238    439    -76       N  
ATOM    164  N   TYR A  26      19.625   5.393  49.113  1.00 15.66           N  
ANISOU  164  N   TYR A  26     2770   1726   1453     63    240    147       N  
ATOM    165  CA  TYR A  26      20.373   5.313  47.838  1.00 15.02           C  
ANISOU  165  CA  TYR A  26     2648   1663   1398    104    218    160       C  
ATOM    166  C   TYR A  26      21.807   4.948  48.135  1.00 16.50           C  
ANISOU  166  C   TYR A  26     2833   1886   1548    174    186    208       C  
ATOM    167  O   TYR A  26      22.532   5.697  48.761  1.00 18.13           O  
ANISOU  167  O   TYR A  26     3002   2150   1735    175    145    223       O  
ATOM    168  CB  TYR A  26      20.266   6.648  47.047  1.00 14.53           C  
ANISOU  168  CB  TYR A  26     2504   1638   1380     74    188    139       C  
ATOM    169  CG  TYR A  26      18.831   7.024  46.749  1.00 13.94           C  
ANISOU  169  CG  TYR A  26     2417   1536   1344     24    212     96       C  
ATOM    170  CD1 TYR A  26      18.025   6.220  45.992  1.00 13.90           C  
ANISOU  170  CD1 TYR A  26     2428   1505   1350      7    244     79       C  
ATOM    171  CD2 TYR A  26      18.295   8.195  47.238  1.00 13.57           C  
ANISOU  171  CD2 TYR A  26     2339   1495   1322     -4    202     70       C  
ATOM    172  CE1 TYR A  26      16.702   6.514  45.751  1.00 14.38           C  
ANISOU  172  CE1 TYR A  26     2461   1562   1442    -38    261     42       C  
ATOM    173  CE2 TYR A  26      16.997   8.529  46.983  1.00 13.39           C  
ANISOU  173  CE2 TYR A  26     2291   1458   1338    -32    222     33       C  
ATOM    174  CZ  TYR A  26      16.197   7.718  46.229  1.00 13.53           C  
ANISOU  174  CZ  TYR A  26     2308   1467   1363    -49    248     22       C  
ATOM    175  OH  TYR A  26      14.896   8.000  46.011  1.00 14.64           O  
ANISOU  175  OH  TYR A  26     2408   1615   1539    -78    265    -14       O  
ATOM    176  N   GLN A  27      22.223   3.795  47.616  1.00 17.01           N  
ANISOU  176  N   GLN A  27     2935   1920   1606    234    204    227       N  
ATOM    177  CA AGLN A  27      23.511   3.210  47.943  0.70 18.80           C  
ANISOU  177  CA AGLN A  27     3165   2177   1801    324    179    276       C  
ATOM    178  CA BGLN A  27      23.524   3.220  47.939  0.30 17.97           C  
ANISOU  178  CA BGLN A  27     3059   2073   1696    324    178    276       C  
ATOM    179  C   GLN A  27      24.359   2.916  46.726  1.00 18.39           C  
ANISOU  179  C   GLN A  27     3065   2156   1766    387    180    275       C  
ATOM    180  O   GLN A  27      23.846   2.833  45.618  1.00 18.07           O  
ANISOU  180  O   GLN A  27     3021   2091   1753    361    209    237       O  
ATOM    181  CB AGLN A  27      23.275   1.924  48.712  0.70 20.04           C  
ANISOU  181  CB AGLN A  27     3437   2253   1927    360    206    307       C  
ATOM    182  CB BGLN A  27      23.322   1.935  48.702  0.30 18.41           C  
ANISOU  182  CB BGLN A  27     3227   2049   1720    363    205    307       C  
ATOM    183  CG AGLN A  27      22.582   2.168  50.061  0.70 22.25           C  
ANISOU  183  CG AGLN A  27     3764   2521   2169    297    208    315       C  
ATOM    184  CG BGLN A  27      22.823   2.163  50.109  0.30 18.83           C  
ANISOU  184  CG BGLN A  27     3325   2098   1731    312    200    323       C  
ATOM    185  CD AGLN A  27      23.505   2.766  51.143  0.70 24.31           C  
ANISOU  185  CD AGLN A  27     3989   2868   2381    318    151    353       C  
ATOM    186  CD BGLN A  27      22.203   0.923  50.677  0.30 19.55           C  
ANISOU  186  CD BGLN A  27     3543   2091   1794    311    243    348       C  
ATOM    187  OE1AGLN A  27      24.583   2.231  51.432  0.70 27.51           O  
ANISOU  187  OE1AGLN A  27     4394   3303   2755    406    115    408       O  
ATOM    188  OE1BGLN A  27      22.555  -0.181  50.295  0.30 19.40           O  
ANISOU  188  OE1BGLN A  27     3588   2005   1778    380    259    374       O  
ATOM    189  NE2AGLN A  27      23.046   3.840  51.799  0.70 23.82           N  
ANISOU  189  NE2AGLN A  27     3898   2844   2307    239    141    322       N  
ATOM    190  NE2BGLN A  27      21.248   1.102  51.569  0.30 19.68           N  
ANISOU  190  NE2BGLN A  27     3602   2092   1782    227    268    337       N  
ATOM    191  N   ASN A  28      25.662   2.758  46.934  1.00 19.75           N  
ANISOU  191  N   ASN A  28     3192   2394   1916    470    148    313       N  
ATOM    192  CA  ASN A  28      26.554   2.263  45.873  1.00 20.98           C  
ANISOU  192  CA  ASN A  28     3304   2585   2081    551    161    310       C  
ATOM    193  C   ASN A  28      26.572   3.211  44.663  1.00 20.20           C  
ANISOU  193  C   ASN A  28     3119   2551   2006    489    162    275       C  
ATOM    194  O   ASN A  28      26.452   2.776  43.498  1.00 20.36           O  
ANISOU  194  O   ASN A  28     3144   2554   2038    501    200    243       O  
ATOM    195  CB  ASN A  28      26.153   0.844  45.460  1.00 23.28           C  
ANISOU  195  CB  ASN A  28     3702   2762   2381    610    215    296       C  
ATOM    196  CG  ASN A  28      27.259   0.132  44.679  1.00 27.90           C  
ANISOU  196  CG  ASN A  28     4255   3377   2968    730    232    295       C  
ATOM    197  OD1 ASN A  28      28.432   0.327  44.938  1.00 29.53           O  
ANISOU  197  OD1 ASN A  28     4377   3683   3160    805    196    329       O  
ATOM    198  ND2 ASN A  28      26.870  -0.661  43.696  1.00 31.71           N  
ANISOU  198  ND2 ASN A  28     4798   3783   3465    744    288    248       N  
ATOM    199  N   LEU A  29      26.689   4.498  44.928  1.00 18.57           N  
ANISOU  199  N   LEU A  29     2845   2412   1800    416    121    281       N  
ATOM    200  CA  LEU A  29      26.663   5.482  43.824  1.00 18.77           C  
ANISOU  200  CA  LEU A  29     2803   2487   1844    348    118    261       C  
ATOM    201  C   LEU A  29      27.865   5.313  42.905  1.00 21.14           C  
ANISOU  201  C   LEU A  29     3022   2882   2128    399    125    267       C  
ATOM    202  O   LEU A  29      28.979   5.055  43.355  1.00 21.70           O  
ANISOU  202  O   LEU A  29     3041   3028   2178    468    106    294       O  
ATOM    203  CB  LEU A  29      26.631   6.920  44.352  1.00 18.74           C  
ANISOU  203  CB  LEU A  29     2757   2520   1845    261     73    268       C  
ATOM    204  CG  LEU A  29      25.252   7.527  44.631  1.00 18.45           C  
ANISOU  204  CG  LEU A  29     2771   2401   1837    188     76    242       C  
ATOM    205  CD1 LEU A  29      24.613   6.804  45.797  1.00 18.59           C  
ANISOU  205  CD1 LEU A  29     2868   2354   1843    210     93    238       C  
ATOM    206  CD2 LEU A  29      25.366   9.010  44.943  1.00 18.93           C  
ANISOU  206  CD2 LEU A  29     2794   2490   1908    112     36    243       C  
ATOM    207  N   LYS A  30      27.641   5.499  41.603  1.00 20.87           N  
ANISOU  207  N   LYS A  30     2969   2861   2101    364    150    243       N  
ATOM    208  CA  LYS A  30      28.697   5.421  40.614  1.00 23.72           C  
ANISOU  208  CA  LYS A  30     3250   3323   2440    396    168    241       C  
ATOM    209  C   LYS A  30      28.362   6.441  39.529  1.00 21.85           C  
ANISOU  209  C   LYS A  30     2981   3120   2202    292    165    237       C  
ATOM    210  O   LYS A  30      27.249   6.484  39.091  1.00 20.60           O  
ANISOU  210  O   LYS A  30     2880   2889   2057    246    173    218       O  
ATOM    211  CB  LYS A  30      28.721   4.002  40.024  1.00 28.80           C  
ANISOU  211  CB  LYS A  30     3944   3921   3077    493    226    207       C  
ATOM    212  CG  LYS A  30      29.628   3.782  38.823  1.00 36.52           C  
ANISOU  212  CG  LYS A  30     4851   4998   4029    532    265    185       C  
ATOM    213  CD  LYS A  30      29.450   2.371  38.275  1.00 43.42           C  
ANISOU  213  CD  LYS A  30     5803   5794   4899    622    327    135       C  
ATOM    214  CE  LYS A  30      28.159   2.212  37.462  1.00 49.17           C  
ANISOU  214  CE  LYS A  30     6618   6437   5627    540    353     91       C  
ATOM    215  NZ  LYS A  30      27.785   0.771  37.291  1.00 55.76           N  
ANISOU  215  NZ  LYS A  30     7564   7158   6464    611    408     41       N  
ATOM    216  N   PRO A  31      29.334   7.276  39.107  1.00 21.79           N  
ANISOU  216  N   PRO A  31     2878   3228   2173    250    149    259       N  
ATOM    217  CA  PRO A  31      29.039   8.286  38.073  1.00 20.77           C  
ANISOU  217  CA  PRO A  31     2730   3124   2036    146    142    270       C  
ATOM    218  C   PRO A  31      28.749   7.642  36.718  1.00 21.24           C  
ANISOU  218  C   PRO A  31     2809   3192   2070    157    191    239       C  
ATOM    219  O   PRO A  31      29.426   6.687  36.323  1.00 22.69           O  
ANISOU  219  O   PRO A  31     2970   3424   2229    237    237    210       O  
ATOM    220  CB  PRO A  31      30.328   9.127  38.020  1.00 23.38           C  
ANISOU  220  CB  PRO A  31     2956   3586   2340     98    123    302       C  
ATOM    221  CG  PRO A  31      31.419   8.230  38.582  1.00 24.07           C  
ANISOU  221  CG  PRO A  31     2982   3751   2412    207    137    295       C  
ATOM    222  CD  PRO A  31      30.704   7.441  39.653  1.00 23.15           C  
ANISOU  222  CD  PRO A  31     2954   3517   2325    282    129    284       C  
ATOM    223  N   ILE A  32      27.712   8.121  36.041  1.00 19.74           N  
ANISOU  223  N   ILE A  32     2663   2953   1884     85    180    240       N  
ATOM    224  CA  ILE A  32      27.403   7.612  34.694  1.00 22.34           C  
ANISOU  224  CA  ILE A  32     3010   3303   2173     75    218    211       C  
ATOM    225  C   ILE A  32      27.352   8.703  33.644  1.00 23.62           C  
ANISOU  225  C   ILE A  32     3144   3526   2303    -27    197    249       C  
ATOM    226  O   ILE A  32      27.340   8.377  32.463  1.00 26.90           O  
ANISOU  226  O   ILE A  32     3560   3993   2666    -44    228    230       O  
ATOM    227  CB  ILE A  32      26.114   6.764  34.654  1.00 23.44           C  
ANISOU  227  CB  ILE A  32     3239   3337   2329     92    232    167       C  
ATOM    228  CG1 ILE A  32      24.927   7.588  35.114  1.00 22.08           C  
ANISOU  228  CG1 ILE A  32     3098   3091   2200     32    181    192       C  
ATOM    229  CG2 ILE A  32      26.232   5.518  35.529  1.00 23.70           C  
ANISOU  229  CG2 ILE A  32     3318   3303   2382    190    265    132       C  
ATOM    230  CD1 ILE A  32      23.610   6.830  35.077  1.00 22.24           C  
ANISOU  230  CD1 ILE A  32     3188   3029   2235     31    193    151       C  
ATOM    231  N   GLY A  33      27.343   9.975  34.026  1.00 22.19           N  
ANISOU  231  N   GLY A  33     2948   3337   2146    -96    145    303       N  
ATOM    232  CA  GLY A  33      27.373  11.060  33.046  1.00 23.82           C  
ANISOU  232  CA  GLY A  33     3141   3591   2321   -195    121    355       C  
ATOM    233  C   GLY A  33      27.452  12.394  33.727  1.00 22.83           C  
ANISOU  233  C   GLY A  33     3014   3427   2234   -259     68    408       C  
ATOM    234  O   GLY A  33      27.193  12.514  34.917  1.00 22.52           O  
ANISOU  234  O   GLY A  33     2994   3314   2247   -231     45    397       O  
ATOM    235  N   SER A  34      27.900  13.400  32.987  1.00 24.75           N  
ANISOU  235  N   SER A  34     3238   3722   2443   -353     51    464       N  
ATOM    236  CA  SER A  34      27.893  14.725  33.501  1.00 27.11           C  
ANISOU  236  CA  SER A  34     3558   3962   2779   -426      1    514       C  
ATOM    237  C   SER A  34      27.781  15.665  32.358  1.00 28.90           C  
ANISOU  237  C   SER A  34     3808   4202   2969   -521    -21    583       C  
ATOM    238  O   SER A  34      28.070  15.305  31.207  1.00 32.19           O  
ANISOU  238  O   SER A  34     4201   4714   3315   -544     10    593       O  
ATOM    239  CB  SER A  34      29.157  15.042  34.333  1.00 29.97           C  
ANISOU  239  CB  SER A  34     3859   4389   3139   -457      3    514       C  
ATOM    240  OG  SER A  34      30.343  14.894  33.576  1.00 36.54           O  
ANISOU  240  OG  SER A  34     4610   5370   3903   -498     42    526       O  
ATOM    241  N   GLY A  35      27.316  16.852  32.670  1.00 28.05           N  
ANISOU  241  N   GLY A  35     3757   3993   2908   -572    -74    630       N  
ATOM    242  CA  GLY A  35      27.092  17.857  31.644  1.00 29.95           C  
ANISOU  242  CA  GLY A  35     4042   4217   3121   -657   -106    713       C  
ATOM    243  C   GLY A  35      26.962  19.179  32.327  1.00 31.79           C  
ANISOU  243  C   GLY A  35     4335   4329   3415   -710   -155    753       C  
ATOM    244  O   GLY A  35      27.149  19.280  33.538  1.00 31.13           O  
ANISOU  244  O   GLY A  35     4248   4198   3381   -690   -158    709       O  
ATOM    245  N   ALA A  36      26.637  20.196  31.547  1.00 32.43           N  
ANISOU  245  N   ALA A  36     4479   4356   3488   -776   -195    837       N  
ATOM    246  CA  ALA A  36      26.461  21.545  32.041  1.00 35.11           C  
ANISOU  246  CA  ALA A  36     4898   4556   3886   -827   -242    882       C  
ATOM    247  C   ALA A  36      25.542  21.622  33.223  1.00 35.28           C  
ANISOU  247  C   ALA A  36     4955   4447   4004   -733   -262    825       C  
ATOM    248  O   ALA A  36      25.752  22.439  34.124  1.00 35.23           O  
ANISOU  248  O   ALA A  36     4992   4347   4046   -767   -277    813       O  
ATOM    249  CB  ALA A  36      25.941  22.442  30.911  1.00 36.11           C  
ANISOU  249  CB  ALA A  36     5101   4626   3993   -875   -288    989       C  
ATOM    250  N   GLN A  37      24.538  20.749  33.249  1.00 35.41           N  
ANISOU  250  N   GLN A  37     4952   4462   4041   -623   -258    781       N  
ATOM    251  CA  GLN A  37      23.509  20.818  34.271  1.00 39.28           C  
ANISOU  251  CA  GLN A  37     5470   4837   4616   -534   -273    729       C  
ATOM    252  C   GLN A  37      23.862  20.087  35.570  1.00 39.58           C  
ANISOU  252  C   GLN A  37     5469   4897   4670   -496   -234    638       C  
ATOM    253  O   GLN A  37      23.291  20.387  36.631  1.00 44.56           O  
ANISOU  253  O   GLN A  37     6132   5434   5365   -452   -240    593       O  
ATOM    254  CB  GLN A  37      22.203  20.269  33.728  1.00 40.54           C  
ANISOU  254  CB  GLN A  37     5621   4994   4789   -447   -288    726       C  
ATOM    255  CG  GLN A  37      21.030  20.668  34.585  1.00 42.06           C  
ANISOU  255  CG  GLN A  37     5844   5065   5073   -364   -310    692       C  
ATOM    256  CD  GLN A  37      19.756  19.987  34.192  1.00 42.63           C  
ANISOU  256  CD  GLN A  37     5883   5159   5155   -284   -320    675       C  
ATOM    257  OE1 GLN A  37      19.771  18.861  33.662  1.00 41.03           O  
ANISOU  257  OE1 GLN A  37     5634   5060   4897   -282   -294    651       O  
ATOM    258  NE2 GLN A  37      18.627  20.647  34.467  1.00 40.30           N  
ANISOU  258  NE2 GLN A  37     5609   4769   4934   -216   -355    679       N  
ATOM    259  N   GLY A  38      24.800  19.155  35.511  1.00 36.81           N  
ANISOU  259  N   GLY A  38     5053   4670   4261   -508   -194    613       N  
ATOM    260  CA  GLY A  38      25.248  18.461  36.720  1.00 35.83           C  
ANISOU  260  CA  GLY A  38     4894   4574   4143   -471   -166    543       C  
ATOM    261  C   GLY A  38      25.684  17.043  36.441  1.00 31.40           C  
ANISOU  261  C   GLY A  38     4269   4128   3532   -422   -122    511       C  
ATOM    262  O   GLY A  38      25.686  16.602  35.288  1.00 29.73           O  
ANISOU  262  O   GLY A  38     4039   3982   3277   -425   -107    533       O  
ATOM    263  N   ILE A  39      26.068  16.346  37.499  1.00 27.40           N  
ANISOU  263  N   ILE A  39     3738   3646   3029   -377   -101    460       N  
ATOM    264  CA  ILE A  39      26.569  14.984  37.441  1.00 24.86           C  
ANISOU  264  CA  ILE A  39     3365   3413   2667   -314    -59    428       C  
ATOM    265  C   ILE A  39      25.387  14.069  37.695  1.00 18.88           C  
ANISOU  265  C   ILE A  39     2645   2591   1938   -232    -43    386       C  
ATOM    266  O   ILE A  39      24.528  14.348  38.555  1.00 18.05           O  
ANISOU  266  O   ILE A  39     2581   2397   1880   -214    -57    365       O  
ATOM    267  CB  ILE A  39      27.675  14.723  38.506  1.00 26.18           C  
ANISOU  267  CB  ILE A  39     3485   3643   2819   -304    -54    408       C  
ATOM    268  CG1 ILE A  39      28.892  15.637  38.237  1.00 32.65           C  
ANISOU  268  CG1 ILE A  39     4252   4547   3605   -405    -70    446       C  
ATOM    269  CG2 ILE A  39      28.094  13.271  38.537  1.00 27.49           C  
ANISOU  269  CG2 ILE A  39     3611   3878   2955   -211    -14    377       C  
ATOM    270  CD1 ILE A  39      29.047  16.761  39.257  1.00 34.62           C  
ANISOU  270  CD1 ILE A  39     4532   4741   3882   -478   -110    446       C  
ATOM    271  N   VAL A  40      25.378  12.928  37.017  1.00 17.27           N  
ANISOU  271  N   VAL A  40     2427   2435   1700   -186     -6    366       N  
ATOM    272  CA  VAL A  40      24.342  11.902  37.212  1.00 16.44           C  
ANISOU  272  CA  VAL A  40     2359   2276   1612   -124     17    322       C  
ATOM    273  C   VAL A  40      25.060  10.623  37.667  1.00 16.14           C  
ANISOU  273  C   VAL A  40     2309   2275   1549    -55     58    289       C  
ATOM    274  O   VAL A  40      26.074  10.206  37.083  1.00 17.18           O  
ANISOU  274  O   VAL A  40     2397   2491   1639    -40     83    291       O  
ATOM    275  CB  VAL A  40      23.552  11.626  35.940  1.00 16.08           C  
ANISOU  275  CB  VAL A  40     2326   2237   1546   -137     21    323       C  
ATOM    276  CG1 VAL A  40      22.478  10.569  36.157  1.00 16.33           C  
ANISOU  276  CG1 VAL A  40     2395   2218   1593    -95     45    273       C  
ATOM    277  CG2 VAL A  40      22.957  12.910  35.387  1.00 17.09           C  
ANISOU  277  CG2 VAL A  40     2464   2337   1694   -194    -28    373       C  
ATOM    278  N   CYS A  41      24.540  10.005  38.718  1.00 15.40           N  
ANISOU  278  N   CYS A  41     2254   2117   1479     -9     68    260       N  
ATOM    279  CA  CYS A  41      25.063   8.714  39.216  1.00 16.28           C  
ANISOU  279  CA  CYS A  41     2376   2236   1572     68    103    237       C  
ATOM    280  C   CYS A  41      24.017   7.646  39.106  1.00 16.37           C  
ANISOU  280  C   CYS A  41     2453   2176   1590     95    137    199       C  
ATOM    281  O   CYS A  41      22.812   7.926  39.250  1.00 18.14           O  
ANISOU  281  O   CYS A  41     2707   2342   1842     59    127    187       O  
ATOM    282  CB  CYS A  41      25.416   8.807  40.725  1.00 16.77           C  
ANISOU  282  CB  CYS A  41     2444   2283   1643     92     85    244       C  
ATOM    283  SG  CYS A  41      26.919   9.718  41.056  1.00 19.18           S  
ANISOU  283  SG  CYS A  41     2668   2693   1927     64     48    278       S  
ATOM    284  N   ALA A  42      24.467   6.412  38.906  1.00 15.50           N  
ANISOU  284  N   ALA A  42     2364   2068   1456    159    178    177       N  
ATOM    285  CA  ALA A  42      23.647   5.266  39.156  1.00 15.66           C  
ANISOU  285  CA  ALA A  42     2463   2004   1481    185    213    142       C  
ATOM    286  C   ALA A  42      23.706   4.963  40.659  1.00 16.39           C  
ANISOU  286  C   ALA A  42     2593   2048   1587    223    207    157       C  
ATOM    287  O   ALA A  42      24.713   5.266  41.313  1.00 17.42           O  
ANISOU  287  O   ALA A  42     2683   2227   1708    259    184    187       O  
ATOM    288  CB  ALA A  42      24.166   4.104  38.363  1.00 16.56           C  
ANISOU  288  CB  ALA A  42     2602   2123   1566    242    260    110       C  
ATOM    289  N   ALA A  43      22.641   4.390  41.188  1.00 15.85           N  
ANISOU  289  N   ALA A  43     2595   1897   1530    205    227    136       N  
ATOM    290  CA  ALA A  43      22.575   4.040  42.631  1.00 15.68           C  
ANISOU  290  CA  ALA A  43     2623   1827   1507    229    227    154       C  
ATOM    291  C   ALA A  43      21.611   2.889  42.804  1.00 15.79           C  
ANISOU  291  C   ALA A  43     2732   1748   1519    217    272    127       C  
ATOM    292  O   ALA A  43      20.731   2.685  41.980  1.00 16.15           O  
ANISOU  292  O   ALA A  43     2790   1773   1573    165    292     90       O  
ATOM    293  CB  ALA A  43      22.101   5.221  43.443  1.00 15.96           C  
ANISOU  293  CB  ALA A  43     2629   1876   1560    175    194    162       C  
ATOM    294  N   TYR A  44      21.746   2.164  43.908  1.00 15.57           N  
ANISOU  294  N   TYR A  44     2772   1668   1476    254    284    150       N  
ATOM    295  CA  TYR A  44      20.776   1.152  44.310  1.00 17.00           C  
ANISOU  295  CA  TYR A  44     3055   1754   1651    221    328    134       C  
ATOM    296  C   TYR A  44      19.823   1.780  45.315  1.00 15.89           C  
ANISOU  296  C   TYR A  44     2911   1615   1513    149    324    133       C  
ATOM    297  O   TYR A  44      20.254   2.294  46.331  1.00 17.71           O  
ANISOU  297  O   TYR A  44     3126   1874   1728    167    297    164       O  
ATOM    298  CB  TYR A  44      21.513  -0.024  44.973  1.00 18.21           C  
ANISOU  298  CB  TYR A  44     3298   1841   1778    308    343    171       C  
ATOM    299  CG  TYR A  44      20.594  -1.078  45.516  1.00 19.38           C  
ANISOU  299  CG  TYR A  44     3570   1879   1914    264    389    167       C  
ATOM    300  CD1 TYR A  44      19.696  -1.753  44.685  1.00 21.33           C  
ANISOU  300  CD1 TYR A  44     3872   2063   2171    198    434    114       C  
ATOM    301  CD2 TYR A  44      20.592  -1.362  46.882  1.00 21.62           C  
ANISOU  301  CD2 TYR A  44     3918   2129   2168    271    386    216       C  
ATOM    302  CE1 TYR A  44      18.827  -2.728  45.219  1.00 22.14           C  
ANISOU  302  CE1 TYR A  44     4093   2062   2257    135    480    111       C  
ATOM    303  CE2 TYR A  44      19.759  -2.322  47.399  1.00 22.23           C  
ANISOU  303  CE2 TYR A  44     4116   2105   2226    217    432    220       C  
ATOM    304  CZ  TYR A  44      18.863  -2.977  46.566  1.00 23.38           C  
ANISOU  304  CZ  TYR A  44     4314   2184   2387    144    480    166       C  
ATOM    305  OH  TYR A  44      18.039  -3.920  47.141  1.00 28.11           O  
ANISOU  305  OH  TYR A  44     5035   2682   2963     71    528    172       O  
ATOM    306  N   ASP A  45      18.523   1.680  45.066  1.00 15.21           N  
ANISOU  306  N   ASP A  45     2836   1502   1440     66    353     93       N  
ATOM    307  CA  ASP A  45      17.519   2.137  46.020  1.00 15.43           C  
ANISOU  307  CA  ASP A  45     2860   1535   1470      1    364     83       C  
ATOM    308  C   ASP A  45      17.162   0.931  46.843  1.00 16.48           C  
ANISOU  308  C   ASP A  45     3105   1590   1568    -22    411     96       C  
ATOM    309  O   ASP A  45      16.478   0.018  46.336  1.00 16.40           O  
ANISOU  309  O   ASP A  45     3151   1524   1556    -72    451     69       O  
ATOM    310  CB  ASP A  45      16.296   2.625  45.265  1.00 15.33           C  
ANISOU  310  CB  ASP A  45     2785   1551   1489    -72    371     35       C  
ATOM    311  CG  ASP A  45      15.202   3.186  46.177  1.00 16.23           C  
ANISOU  311  CG  ASP A  45     2871   1685   1611   -130    389     13       C  
ATOM    312  OD1 ASP A  45      15.174   2.854  47.380  1.00 17.27           O  
ANISOU  312  OD1 ASP A  45     3058   1793   1710   -140    415     28       O  
ATOM    313  OD2 ASP A  45      14.381   3.957  45.710  1.00 17.59           O  
ANISOU  313  OD2 ASP A  45     2964   1902   1818   -161    378    -18       O  
ATOM    314  N   ALA A  46      17.597   0.952  48.106  1.00 16.85           N  
ANISOU  314  N   ALA A  46     3187   1635   1580      4    403    137       N  
ATOM    315  CA  ALA A  46      17.411  -0.225  48.988  1.00 18.21           C  
ANISOU  315  CA  ALA A  46     3485   1727   1708    -11    443    170       C  
ATOM    316  C   ALA A  46      15.946  -0.432  49.397  1.00 18.62           C  
ANISOU  316  C   ALA A  46     3561   1763   1749   -130    498    135       C  
ATOM    317  O   ALA A  46      15.573  -1.510  49.892  1.00 19.75           O  
ANISOU  317  O   ALA A  46     3818   1830   1858   -174    542    156       O  
ATOM    318  CB  ALA A  46      18.334  -0.110  50.223  1.00 18.34           C  
ANISOU  318  CB  ALA A  46     3529   1763   1676     50    410    233       C  
ATOM    319  N   ILE A  47      15.120   0.587  49.251  1.00 17.02           N  
ANISOU  319  N   ILE A  47     3256   1633   1577   -183    498     86       N  
ATOM    320  CA  ILE A  47      13.695   0.441  49.552  1.00 18.05           C  
ANISOU  320  CA  ILE A  47     3382   1774   1703   -293    553     45       C  
ATOM    321  C   ILE A  47      12.908  -0.184  48.392  1.00 19.78           C  
ANISOU  321  C   ILE A  47     3597   1972   1948   -358    577      3       C  
ATOM    322  O   ILE A  47      12.202  -1.172  48.574  1.00 21.22           O  
ANISOU  322  O   ILE A  47     3854   2104   2104   -445    630     -6       O  
ATOM    323  CB  ILE A  47      13.075   1.808  49.953  1.00 18.02           C  
ANISOU  323  CB  ILE A  47     3263   1862   1722   -309    546      4       C  
ATOM    324  CG1 ILE A  47      13.694   2.334  51.269  1.00 17.57           C  
ANISOU  324  CG1 ILE A  47     3228   1826   1622   -274    535     33       C  
ATOM    325  CG2 ILE A  47      11.589   1.674  50.058  1.00 19.05           C  
ANISOU  325  CG2 ILE A  47     3358   2024   1856   -411    604    -46       C  
ATOM    326  CD1 ILE A  47      13.188   3.683  51.688  1.00 17.07           C  
ANISOU  326  CD1 ILE A  47     3070   1836   1582   -280    533    -17       C  
ATOM    327  N   LEU A  48      13.055   0.392  47.212  1.00 18.44           N  
ANISOU  327  N   LEU A  48     3343   1842   1821   -325    537    -22       N  
ATOM    328  CA  LEU A  48      12.447  -0.156  45.991  1.00 20.04           C  
ANISOU  328  CA  LEU A  48     3538   2037   2038   -383    547    -64       C  
ATOM    329  C   LEU A  48      13.075  -1.461  45.524  1.00 20.45           C  
ANISOU  329  C   LEU A  48     3716   1987   2067   -368    567    -52       C  
ATOM    330  O   LEU A  48      12.480  -2.180  44.699  1.00 21.18           O  
ANISOU  330  O   LEU A  48     3839   2054   2156   -442    590    -95       O  
ATOM    331  CB  LEU A  48      12.535   0.864  44.845  1.00 21.11           C  
ANISOU  331  CB  LEU A  48     3558   2248   2214   -345    492    -83       C  
ATOM    332  CG  LEU A  48      11.746   2.139  45.081  1.00 23.56           C  
ANISOU  332  CG  LEU A  48     3747   2646   2559   -355    473   -102       C  
ATOM    333  CD1 LEU A  48      11.857   3.070  43.896  1.00 24.19           C  
ANISOU  333  CD1 LEU A  48     3733   2784   2675   -318    414   -105       C  
ATOM    334  CD2 LEU A  48      10.297   1.782  45.430  1.00 24.56           C  
ANISOU  334  CD2 LEU A  48     3848   2803   2680   -461    522   -144       C  
ATOM    335  N   GLU A  49      14.286  -1.731  45.983  1.00 20.11           N  
ANISOU  335  N   GLU A  49     3741   1891   2009   -270    553     -1       N  
ATOM    336  CA  GLU A  49      15.082  -2.868  45.551  1.00 21.48           C  
ANISOU  336  CA  GLU A  49     4027   1964   2168   -216    567     13       C  
ATOM    337  C   GLU A  49      15.313  -2.804  44.063  1.00 21.56           C  
ANISOU  337  C   GLU A  49     3993   2000   2199   -198    551    -32       C  
ATOM    338  O   GLU A  49      15.214  -3.788  43.343  1.00 23.45           O  
ANISOU  338  O   GLU A  49     4314   2167   2429   -225    583    -67       O  
ATOM    339  CB  GLU A  49      14.481  -4.202  45.993  1.00 22.48           C  
ANISOU  339  CB  GLU A  49     4302   1975   2266   -295    628     14       C  
ATOM    340  CG  GLU A  49      14.276  -4.233  47.485  1.00 23.95           C  
ANISOU  340  CG  GLU A  49     4535   2147   2418   -319    645     66       C  
ATOM    341  CD  GLU A  49      13.737  -5.546  47.986  1.00 27.58           C  
ANISOU  341  CD  GLU A  49     5154   2484   2841   -405    705     82       C  
ATOM    342  OE1 GLU A  49      13.640  -6.476  47.198  1.00 29.17           O  
ANISOU  342  OE1 GLU A  49     5443   2593   3049   -434    733     51       O  
ATOM    343  OE2 GLU A  49      13.459  -5.608  49.188  1.00 31.25           O  
ANISOU  343  OE2 GLU A  49     5662   2944   3267   -445    726    126       O  
ATOM    344  N   ARG A  50      15.633  -1.605  43.580  1.00 20.67           N  
ANISOU  344  N   ARG A  50     3754   1991   2109   -159    502    -33       N  
ATOM    345  CA AARG A  50      16.130  -1.521  42.230  0.50 22.44           C  
ANISOU  345  CA AARG A  50     3942   2247   2339   -126    484    -60       C  
ATOM    346  CA BARG A  50      15.976  -1.416  42.183  0.50 22.34           C  
ANISOU  346  CA BARG A  50     3916   2244   2328   -139    482    -64       C  
ATOM    347  C   ARG A  50      17.048  -0.353  42.037  1.00 20.18           C  
ANISOU  347  C   ARG A  50     3552   2047   2067    -49    432    -29       C  
ATOM    348  O   ARG A  50      17.146   0.531  42.865  1.00 18.19           O  
ANISOU  348  O   ARG A  50     3248   1836   1827    -34    404      4       O  
ATOM    349  CB AARG A  50      14.998  -1.514  41.219  0.50 25.25           C  
ANISOU  349  CB AARG A  50     4260   2641   2694   -232    489   -119       C  
ATOM    350  CB BARG A  50      14.727  -1.036  41.395  0.50 24.41           C  
ANISOU  350  CB BARG A  50     4109   2569   2598   -245    476   -114       C  
ATOM    351  CG AARG A  50      14.042  -0.365  41.280  0.50 26.15           C  
ANISOU  351  CG AARG A  50     4253   2851   2831   -288    456   -123       C  
ATOM    352  CG BARG A  50      14.271   0.398  41.455  0.50 27.10           C  
ANISOU  352  CG BARG A  50     4319   3012   2968   -253    429   -102       C  
ATOM    353  CD AARG A  50      13.584  -0.087  39.854  0.50 28.29           C  
ANISOU  353  CD AARG A  50     4459   3193   3098   -334    430   -162       C  
ATOM    354  CD BARG A  50      13.107   0.544  40.479  0.50 29.11           C  
ANISOU  354  CD BARG A  50     4510   3328   3223   -344    418   -148       C  
ATOM    355  NE AARG A  50      12.541   0.924  39.740  0.50 30.81           N  
ANISOU  355  NE AARG A  50     4661   3604   3442   -381    394   -166       N  
ATOM    356  NE BARG A  50      11.877   0.067  41.095  0.50 30.68           N  
ANISOU  356  NE BARG A  50     4721   3516   3419   -441    456   -176       N  
ATOM    357  CZ AARG A  50      11.331   0.808  40.271  0.50 33.85           C  
ANISOU  357  CZ AARG A  50     5021   4006   3835   -461    415   -191       C  
ATOM    358  CZ BARG A  50      10.720   0.715  41.034  0.50 30.70           C  
ANISOU  358  CZ BARG A  50     4620   3603   3442   -499    440   -197       C  
ATOM    359  NH1AARG A  50      10.447   1.778  40.097  0.50 34.89           N  
ANISOU  359  NH1AARG A  50     5033   4229   3994   -480    378   -195       N  
ATOM    360  NH1BARG A  50       9.649   0.225  41.650  0.50 29.86           N  
ANISOU  360  NH1BARG A  50     4519   3499   3329   -592    483   -225       N  
ATOM    361  NH2AARG A  50      11.014  -0.266  41.002  0.50 35.82           N  
ANISOU  361  NH2AARG A  50     5364   4180   4064   -519    473   -207       N  
ATOM    362  NH2BARG A  50      10.626   1.822  40.307  0.50 31.08           N  
ANISOU  362  NH2BARG A  50     4560   3734   3513   -465    381   -187       N  
ATOM    363  N   ASN A  51      17.758  -0.370  40.929  1.00 19.80           N  
ANISOU  363  N   ASN A  51     3482   2028   2012     -7    423    -43       N  
ATOM    364  CA  ASN A  51      18.753   0.654  40.675  1.00 19.14           C  
ANISOU  364  CA  ASN A  51     3308   2028   1936     56    379    -10       C  
ATOM    365  C   ASN A  51      18.037   1.852  40.029  1.00 16.94           C  
ANISOU  365  C   ASN A  51     2931   1830   1673     -8    340    -18       C  
ATOM    366  O   ASN A  51      17.000   1.725  39.414  1.00 18.28           O  
ANISOU  366  O   ASN A  51     3096   2008   1841    -82    345    -54       O  
ATOM    367  CB  ASN A  51      19.840   0.128  39.731  1.00 21.13           C  
ANISOU  367  CB  ASN A  51     3571   2290   2168    127    394    -23       C  
ATOM    368  CG  ASN A  51      20.687  -0.967  40.371  1.00 23.63           C  
ANISOU  368  CG  ASN A  51     3975   2527   2476    223    426     -7       C  
ATOM    369  OD1 ASN A  51      21.068  -0.861  41.539  1.00 24.97           O  
ANISOU  369  OD1 ASN A  51     4152   2684   2651    267    409     43       O  
ATOM    370  ND2 ASN A  51      21.107  -1.926  39.567  1.00 26.85           N  
ANISOU  370  ND2 ASN A  51     4441   2892   2868    267    466    -46       N  
ATOM    371  N   VAL A  52      18.563   3.019  40.319  1.00 14.56           N  
ANISOU  371  N   VAL A  52     2557   1585   1389     19    298     21       N  
ATOM    372  CA  VAL A  52      18.012   4.299  39.900  1.00 14.07           C  
ANISOU  372  CA  VAL A  52     2413   1582   1350    -22    255     29       C  
ATOM    373  C   VAL A  52      19.132   5.216  39.422  1.00 13.09           C  
ANISOU  373  C   VAL A  52     2232   1520   1223     12    219     67       C  
ATOM    374  O   VAL A  52      20.317   4.934  39.572  1.00 13.49           O  
ANISOU  374  O   VAL A  52     2289   1583   1255     67    226     83       O  
ATOM    375  CB  VAL A  52      17.281   5.022  41.056  1.00 13.92           C  
ANISOU  375  CB  VAL A  52     2375   1551   1364    -41    244     36       C  
ATOM    376  CG1 VAL A  52      16.128   4.163  41.552  1.00 14.45           C  
ANISOU  376  CG1 VAL A  52     2488   1574   1430    -90    286      0       C  
ATOM    377  CG2 VAL A  52      18.239   5.339  42.216  1.00 14.37           C  
ANISOU  377  CG2 VAL A  52     2442   1599   1418      8    235     68       C  
ATOM    378  N   ALA A  53      18.747   6.308  38.775  1.00 12.71           N  
ANISOU  378  N   ALA A  53     2125   1515   1189    -23    178     82       N  
ATOM    379  CA  ALA A  53      19.703   7.378  38.420  1.00 12.30           C  
ANISOU  379  CA  ALA A  53     2024   1515   1136    -14    141    125       C  
ATOM    380  C   ALA A  53      19.438   8.623  39.265  1.00 13.71           C  
ANISOU  380  C   ALA A  53     2178   1675   1357    -24    106    148       C  
ATOM    381  O   ALA A  53      18.282   8.933  39.493  1.00 14.52           O  
ANISOU  381  O   ALA A  53     2276   1750   1491    -43     98    133       O  
ATOM    382  CB  ALA A  53      19.566   7.754  36.935  1.00 12.51           C  
ANISOU  382  CB  ALA A  53     2018   1596   1137    -51    120    137       C  
ATOM    383  N   ILE A  54      20.489   9.247  39.781  1.00 13.51           N  
ANISOU  383  N   ILE A  54     2137   1666   1330    -11     89    176       N  
ATOM    384  CA  ILE A  54      20.348  10.449  40.598  1.00 13.88           C  
ANISOU  384  CA  ILE A  54     2175   1687   1413    -26     58    187       C  
ATOM    385  C   ILE A  54      21.159  11.568  39.975  1.00 13.58           C  
ANISOU  385  C   ILE A  54     2104   1682   1372    -57     20    230       C  
ATOM    386  O   ILE A  54      22.375  11.442  39.815  1.00 14.58           O  
ANISOU  386  O   ILE A  54     2209   1865   1465    -57     22    249       O  
ATOM    387  CB  ILE A  54      20.853  10.204  42.031  1.00 14.46           C  
ANISOU  387  CB  ILE A  54     2270   1745   1478     -4     71    176       C  
ATOM    388  CG1 ILE A  54      20.143   8.985  42.622  1.00 15.27           C  
ANISOU  388  CG1 ILE A  54     2419   1812   1572     18    113    145       C  
ATOM    389  CG2 ILE A  54      20.673  11.458  42.896  1.00 14.99           C  
ANISOU  389  CG2 ILE A  54     2338   1782   1576    -28     45    172       C  
ATOM    390  CD1 ILE A  54      20.590   8.616  44.031  1.00 16.37           C  
ANISOU  390  CD1 ILE A  54     2592   1939   1689     40    124    144       C  
ATOM    391  N   LYS A  55      20.494  12.666  39.667  1.00 14.61           N  
ANISOU  391  N   LYS A  55     2232   1781   1540    -82    -13    248       N  
ATOM    392  CA  LYS A  55      21.147  13.870  39.141  1.00 16.17           C  
ANISOU  392  CA  LYS A  55     2417   1986   1739   -125    -51    296       C  
ATOM    393  C   LYS A  55      21.222  14.909  40.238  1.00 16.00           C  
ANISOU  393  C   LYS A  55     2419   1906   1756   -139    -70    288       C  
ATOM    394  O   LYS A  55      20.202  15.238  40.844  1.00 16.82           O  
ANISOU  394  O   LYS A  55     2542   1945   1904   -115    -70    258       O  
ATOM    395  CB  LYS A  55      20.350  14.412  37.987  1.00 18.47           C  
ANISOU  395  CB  LYS A  55     2706   2269   2044   -139    -82    330       C  
ATOM    396  CG  LYS A  55      20.961  15.669  37.350  1.00 21.47           C  
ANISOU  396  CG  LYS A  55     3092   2645   2422   -192   -122    393       C  
ATOM    397  CD  LYS A  55      20.356  15.960  35.995  1.00 25.73           C  
ANISOU  397  CD  LYS A  55     3628   3201   2948   -205   -154    442       C  
ATOM    398  CE  LYS A  55      18.877  16.278  36.103  1.00 27.30           C  
ANISOU  398  CE  LYS A  55     3831   3338   3204   -159   -180    434       C  
ATOM    399  NZ  LYS A  55      18.223  16.790  34.842  1.00 32.58           N  
ANISOU  399  NZ  LYS A  55     4496   4019   3863   -166   -231    496       N  
ATOM    400  N   LYS A  56      22.400  15.488  40.411  1.00 15.17           N  
ANISOU  400  N   LYS A  56     2384   1692   1687   -170   -147     52       N  
ATOM    401  CA  LYS A  56      22.570  16.612  41.336  1.00 15.78           C  
ANISOU  401  CA  LYS A  56     2474   1756   1764   -172   -166     50       C  
ATOM    402  C   LYS A  56      22.538  17.912  40.578  1.00 16.52           C  
ANISOU  402  C   LYS A  56     2558   1849   1870   -181   -181     56       C  
ATOM    403  O   LYS A  56      23.374  18.091  39.679  1.00 18.24           O  
ANISOU  403  O   LYS A  56     2754   2080   2096   -194   -189     71       O  
ATOM    404  CB  LYS A  56      23.886  16.513  42.056  1.00 17.07           C  
ANISOU  404  CB  LYS A  56     2644   1917   1926   -171   -187     57       C  
ATOM    405  CG  LYS A  56      24.158  17.656  43.041  1.00 17.35           C  
ANISOU  405  CG  LYS A  56     2697   1934   1960   -174   -211     56       C  
ATOM    406  CD  LYS A  56      25.538  17.584  43.665  1.00 18.74           C  
ANISOU  406  CD  LYS A  56     2872   2113   2134   -176   -234     63       C  
ATOM    407  CE  LYS A  56      25.701  18.727  44.655  1.00 19.94           C  
ANISOU  407  CE  LYS A  56     3049   2242   2284   -181   -261     62       C  
ATOM    408  NZ  LYS A  56      27.112  18.877  45.110  1.00 22.31           N  
ANISOU  408  NZ  LYS A  56     3342   2551   2583   -191   -287     70       N  
ATOM    409  N   LEU A  57      21.604  18.785  40.945  1.00 15.88           N  
ANISOU  409  N   LEU A  57     2494   1754   1784   -173   -186     44       N  
ATOM    410  CA  LEU A  57      21.589  20.145  40.453  1.00 16.69           C  
ANISOU  410  CA  LEU A  57     2607   1843   1892   -177   -213     47       C  
ATOM    411  C   LEU A  57      22.202  21.031  41.556  1.00 17.55           C  
ANISOU  411  C   LEU A  57     2745   1927   1995   -179   -248     48       C  
ATOM    412  O   LEU A  57      21.605  21.185  42.639  1.00 17.45           O  
ANISOU  412  O   LEU A  57     2755   1906   1970   -156   -250     29       O  
ATOM    413  CB  LEU A  57      20.193  20.574  40.164  1.00 17.76           C  
ANISOU  413  CB  LEU A  57     2747   1979   2020   -156   -207     27       C  
ATOM    414  CG  LEU A  57      19.409  19.793  39.132  1.00 20.02           C  
ANISOU  414  CG  LEU A  57     3007   2289   2310   -155   -175     23       C  
ATOM    415  CD1 LEU A  57      18.118  20.518  38.859  1.00 22.24           C  
ANISOU  415  CD1 LEU A  57     3293   2574   2582   -131   -179      1       C  
ATOM    416  CD2 LEU A  57      20.192  19.571  37.881  1.00 23.57           C  
ANISOU  416  CD2 LEU A  57     3435   2746   2775   -176   -174     46       C  
ATOM    417  N   SER A  58      23.378  21.590  41.271  1.00 18.67           N  
ANISOU  417  N   SER A  58     2887   2064   2144   -207   -275     69       N  
ATOM    418  CA ASER A  58      24.071  22.451  42.237  0.50 19.14           C  
ANISOU  418  CA ASER A  58     2976   2098   2197   -216   -313     73       C  
ATOM    419  CA BSER A  58      24.107  22.462  42.221  0.50 19.56           C  
ANISOU  419  CA BSER A  58     3030   2152   2251   -218   -314     74       C  
ATOM    420  C   SER A  58      23.638  23.906  42.066  1.00 19.21           C  
ANISOU  420  C   SER A  58     3028   2072   2201   -218   -354     71       C  
ATOM    421  O   SER A  58      23.821  24.476  40.999  1.00 19.51           O  
ANISOU  421  O   SER A  58     3066   2106   2241   -245   -370     88       O  
ATOM    422  CB ASER A  58      25.585  22.316  42.057  0.50 19.84           C  
ANISOU  422  CB ASER A  58     3042   2208   2290   -253   -325     97       C  
ATOM    423  CB BSER A  58      25.631  22.389  41.949  0.50 20.71           C  
ANISOU  423  CB BSER A  58     3151   2318   2399   -256   -327     99       C  
ATOM    424  OG ASER A  58      25.954  20.951  42.158  0.50 20.35           O  
ANISOU  424  OG ASER A  58     3074   2304   2355   -239   -294     94       O  
ATOM    425  OG BSER A  58      26.347  23.429  42.613  0.50 23.39           O  
ANISOU  425  OG BSER A  58     3521   2635   2733   -280   -371    109       O  
ATOM    426  N   ARG A  59      23.001  24.471  43.091  1.00 18.33           N  
ANISOU  426  N   ARG A  59     2954   1934   2077   -185   -373     48       N  
ATOM    427  CA  ARG A  59      22.509  25.869  43.037  1.00 18.76           C  
ANISOU  427  CA  ARG A  59     3061   1948   2120   -172   -422     38       C  
ATOM    428  C   ARG A  59      21.871  26.212  41.693  1.00 18.89           C  
ANISOU  428  C   ARG A  59     3077   1963   2139   -173   -423     40       C  
ATOM    429  O   ARG A  59      22.345  27.056  40.922  1.00 18.15           O  
ANISOU  429  O   ARG A  59     3008   1844   2044   -208   -460     62       O  
ATOM    430  CB  ARG A  59      23.668  26.827  43.362  1.00 20.64           C  
ANISOU  430  CB  ARG A  59     3337   2151   2355   -212   -475     61       C  
ATOM    431  CG  ARG A  59      24.131  26.747  44.799  1.00 21.66           C  
ANISOU  431  CG  ARG A  59     3479   2271   2478   -200   -485     52       C  
ATOM    432  CD  ARG A  59      25.177  27.858  45.075  1.00 22.44           C  
ANISOU  432  CD  ARG A  59     3624   2332   2571   -242   -548     74       C  
ATOM    433  NE  ARG A  59      24.545  29.139  45.257  1.00 22.12           N  
ANISOU  433  NE  ARG A  59     3654   2236   2512   -218   -604     58       N  
ATOM    434  CZ  ARG A  59      23.974  29.565  46.395  1.00 23.76           C  
ANISOU  434  CZ  ARG A  59     3904   2418   2704   -164   -627     26       C  
ATOM    435  NH1 ARG A  59      23.923  28.793  47.488  1.00 25.80           N  
ANISOU  435  NH1 ARG A  59     4138   2703   2963   -135   -594      9       N  
ATOM    436  NH2 ARG A  59      23.416  30.748  46.446  1.00 24.67           N  
ANISOU  436  NH2 ARG A  59     4089   2484   2801   -134   -686      8       N  
ATOM    437  N   PRO A  60      20.815  25.464  41.341  1.00 17.89           N  
ANISOU  437  N   PRO A  60     2918   1867   2013   -142   -380     20       N  
ATOM    438  CA  PRO A  60      20.204  25.682  40.002  1.00 18.68           C  
ANISOU  438  CA  PRO A  60     3012   1969   2115   -142   -378     21       C  
ATOM    439  C   PRO A  60      19.656  27.091  39.778  1.00 19.88           C  
ANISOU  439  C   PRO A  60     3224   2078   2252   -118   -434      7       C  
ATOM    440  O   PRO A  60      19.468  27.482  38.643  1.00 20.33           O  
ANISOU  440  O   PRO A  60     3290   2125   2310   -130   -447     16       O  
ATOM    441  CB  PRO A  60      19.059  24.638  39.992  1.00 18.49           C  
ANISOU  441  CB  PRO A  60     2947   1989   2090   -108   -326     -5       C  
ATOM    442  CG  PRO A  60      18.813  24.320  41.426  1.00 18.52           C  
ANISOU  442  CG  PRO A  60     2953   2004   2080    -82   -316    -25       C  
ATOM    443  CD  PRO A  60      20.177  24.362  42.070  1.00 17.90           C  
ANISOU  443  CD  PRO A  60     2888   1905   2010   -114   -334     -1       C  
ATOM    444  N   PHE A  61      19.426  27.826  40.864  1.00 18.84           N  
ANISOU  444  N   PHE A  61     3136   1919   2102    -83   -471    -16       N  
ATOM    445  CA  PHE A  61      18.922  29.226  40.821  1.00 20.56           C  
ANISOU  445  CA  PHE A  61     3426   2086   2298    -49   -538    -36       C  
ATOM    446  C   PHE A  61      20.051  30.207  40.581  1.00 21.77           C  
ANISOU  446  C   PHE A  61     3637   2183   2450   -105   -598      0       C  
ATOM    447  O   PHE A  61      19.798  31.437  40.521  1.00 23.73           O  
ANISOU  447  O   PHE A  61     3963   2375   2678    -86   -667    -10       O  
ATOM    448  CB  PHE A  61      18.214  29.548  42.120  1.00 20.30           C  
ANISOU  448  CB  PHE A  61     3417   2055   2242     18   -554    -80       C  
ATOM    449  CG  PHE A  61      19.009  29.129  43.351  1.00 21.47           C  
ANISOU  449  CG  PHE A  61     3556   2208   2394      1   -543    -70       C  
ATOM    450  CD1 PHE A  61      20.018  29.928  43.833  1.00 23.60           C  
ANISOU  450  CD1 PHE A  61     3879   2426   2662    -29   -596    -50       C  
ATOM    451  CD2 PHE A  61      18.780  27.893  43.966  1.00 22.09           C  
ANISOU  451  CD2 PHE A  61     3574   2342   2476      7   -480    -78       C  
ATOM    452  CE1 PHE A  61      20.757  29.539  44.921  1.00 23.76           C  
ANISOU  452  CE1 PHE A  61     3889   2452   2685    -44   -587    -43       C  
ATOM    453  CE2 PHE A  61      19.533  27.484  45.044  1.00 22.52           C  
ANISOU  453  CE2 PHE A  61     3625   2398   2534     -9   -472    -69       C  
ATOM    454  CZ  PHE A  61      20.523  28.298  45.527  1.00 24.62           C  
ANISOU  454  CZ  PHE A  61     3940   2616   2800    -32   -523    -52       C  
ATOM    455  N   GLN A  62      21.268  29.727  40.357  1.00 20.95           N  
ANISOU  455  N   GLN A  62     3502   2095   2364   -175   -580     42       N  
ATOM    456  CA  GLN A  62      22.435  30.639  40.240  1.00 22.04           C  
ANISOU  456  CA  GLN A  62     3687   2191   2495   -243   -636     80       C  
ATOM    457  C   GLN A  62      22.408  31.590  39.057  1.00 22.70           C  
ANISOU  457  C   GLN A  62     3822   2236   2566   -277   -684    100       C  
ATOM    458  O   GLN A  62      23.074  32.640  39.101  1.00 23.06           O  
ANISOU  458  O   GLN A  62     3936   2231   2595   -325   -750    124       O  
ATOM    459  CB  GLN A  62      23.705  29.834  40.164  1.00 22.72           C  
ANISOU  459  CB  GLN A  62     3713   2322   2597   -307   -601    115       C  
ATOM    460  CG  GLN A  62      23.782  28.921  38.959  1.00 22.91           C  
ANISOU  460  CG  GLN A  62     3670   2400   2636   -330   -547    132       C  
ATOM    461  CD  GLN A  62      25.054  28.130  38.986  1.00 25.10           C  
ANISOU  461  CD  GLN A  62     3888   2728   2921   -379   -518    159       C  
ATOM    462  OE1 GLN A  62      26.085  28.579  38.504  1.00 25.91           O  
ANISOU  462  OE1 GLN A  62     3990   2840   3015   -447   -543    194       O  
ATOM    463  NE2 GLN A  62      25.006  26.940  39.591  1.00 24.41           N  
ANISOU  463  NE2 GLN A  62     3751   2677   2846   -344   -469    142       N  
ATOM    464  N   ASN A  63      21.720  31.228  37.971  1.00 21.37           N  
ANISOU  464  N   ASN A  63     3626   2090   2404   -263   -654     96       N  
ATOM    465  CA  ASN A  63      21.459  32.156  36.887  1.00 23.71           C  
ANISOU  465  CA  ASN A  63     3980   2345   2685   -281   -702    108       C  
ATOM    466  C   ASN A  63      20.165  31.743  36.179  1.00 25.12           C  
ANISOU  466  C   ASN A  63     4133   2546   2867   -218   -669     75       C  
ATOM    467  O   ASN A  63      19.665  30.643  36.394  1.00 23.41           O  
ANISOU  467  O   ASN A  63     3844   2383   2666   -182   -603     54       O  
ATOM    468  CB  ASN A  63      22.629  32.224  35.913  1.00 24.43           C  
ANISOU  468  CB  ASN A  63     4058   2450   2775   -382   -705    164       C  
ATOM    469  CG  ASN A  63      22.912  30.931  35.217  1.00 26.01           C  
ANISOU  469  CG  ASN A  63     4158   2728   2997   -400   -627    177       C  
ATOM    470  OD1 ASN A  63      22.069  30.382  34.453  1.00 28.13           O  
ANISOU  470  OD1 ASN A  63     4393   3019   3274   -363   -589    160       O  
ATOM    471  ND2 ASN A  63      24.090  30.419  35.430  1.00 27.36           N  
ANISOU  471  ND2 ASN A  63     4279   2942   3173   -454   -605    204       N  
ATOM    472  N   GLN A  64      19.656  32.629  35.362  1.00 26.71           N  
ANISOU  472  N   GLN A  64     4396   2703   3051   -210   -718     73       N  
ATOM    473  CA  GLN A  64      18.341  32.400  34.752  1.00 28.94           C  
ANISOU  473  CA  GLN A  64     4662   3002   3332   -141   -698     35       C  
ATOM    474  C   GLN A  64      18.290  31.213  33.822  1.00 27.18           C  
ANISOU  474  C   GLN A  64     4351   2844   3133   -162   -622     49       C  
ATOM    475  O   GLN A  64      17.281  30.538  33.746  1.00 25.75           O  
ANISOU  475  O   GLN A  64     4124   2703   2958   -106   -580     14       O  
ATOM    476  CB  GLN A  64      17.844  33.672  34.054  1.00 32.59           C  
ANISOU  476  CB  GLN A  64     5220   3396   3765   -123   -777     28       C  
ATOM    477  CG  GLN A  64      17.108  34.597  35.006  1.00 38.98           C  
ANISOU  477  CG  GLN A  64     6106   4158   4548    -40   -842    -21       C  
ATOM    478  CD  GLN A  64      15.836  35.156  34.383  1.00 44.02           C  
ANISOU  478  CD  GLN A  64     6787   4777   5163     41   -878    -65       C  
ATOM    479  OE1 GLN A  64      14.707  34.806  34.782  1.00 40.15           O  
ANISOU  479  OE1 GLN A  64     6258   4332   4666    131   -852   -121       O  
ATOM    480  NE2 GLN A  64      16.011  36.024  33.385  1.00 48.23           N  
ANISOU  480  NE2 GLN A  64     7399   5247   5678      7   -940    -41       N  
ATOM    481  N   THR A  65      19.353  30.937  33.092  1.00 26.10           N  
ANISOU  481  N   THR A  65     4187   2724   3005   -243   -606     97       N  
ATOM    482  CA  THR A  65      19.306  29.793  32.188  1.00 26.37           C  
ANISOU  482  CA  THR A  65     4141   2818   3059   -255   -539    106       C  
ATOM    483  C   THR A  65      19.188  28.459  32.957  1.00 26.31           C  
ANISOU  483  C   THR A  65     4059   2867   3073   -227   -472     87       C  
ATOM    484  O   THR A  65      18.298  27.611  32.673  1.00 24.08           O  
ANISOU  484  O   THR A  65     3730   2621   2800   -186   -426     63       O  
ATOM    485  CB  THR A  65      20.512  29.807  31.249  1.00 28.91           C  
ANISOU  485  CB  THR A  65     4448   3157   3379   -343   -538    159       C  
ATOM    486  OG1 THR A  65      20.509  31.041  30.513  1.00 31.51           O  
ANISOU  486  OG1 THR A  65     4857   3432   3684   -375   -604    178       O  
ATOM    487  CG2 THR A  65      20.468  28.624  30.312  1.00 29.28           C  
ANISOU  487  CG2 THR A  65     4415   3267   3442   -347   -473    164       C  
ATOM    488  N   HIS A  66      20.052  28.267  33.966  1.00 23.10           N  
ANISOU  488  N   HIS A  66     3642   2465   2669   -249   -470     98       N  
ATOM    489  CA  HIS A  66      19.973  27.104  34.787  1.00 23.58           C  
ANISOU  489  CA  HIS A  66     3649   2567   2744   -224   -417     82       C  
ATOM    490  C   HIS A  66      18.649  27.046  35.501  1.00 21.01           C  
ANISOU  490  C   HIS A  66     3330   2242   2411   -152   -410     35       C  
ATOM    491  O   HIS A  66      18.108  25.956  35.697  1.00 21.00           O  
ANISOU  491  O   HIS A  66     3279   2284   2418   -130   -359     18       O  
ATOM    492  CB  HIS A  66      21.110  27.096  35.822  1.00 25.31           C  
ANISOU  492  CB  HIS A  66     3870   2784   2964   -255   -428     98       C  
ATOM    493  CG  HIS A  66      22.378  26.517  35.299  1.00 30.16           C  
ANISOU  493  CG  HIS A  66     4438   3436   3585   -314   -407    135       C  
ATOM    494  ND1 HIS A  66      23.617  27.072  35.544  1.00 36.31           N  
ANISOU  494  ND1 HIS A  66     5231   4211   4356   -370   -440    165       N  
ATOM    495  CD2 HIS A  66      22.603  25.408  34.556  1.00 32.04           C  
ANISOU  495  CD2 HIS A  66     4614   3725   3833   -321   -359    143       C  
ATOM    496  CE1 HIS A  66      24.550  26.339  34.959  1.00 35.63           C  
ANISOU  496  CE1 HIS A  66     5086   4179   4272   -408   -410    188       C  
ATOM    497  NE2 HIS A  66      23.961  25.317  34.359  1.00 37.78           N  
ANISOU  497  NE2 HIS A  66     5315   4484   4557   -375   -362    174       N  
ATOM    498  N   ALA A  67      18.179  28.193  35.997  1.00 19.47           N  
ANISOU  498  N   ALA A  67     3198   2004   2197   -118   -464     13       N  
ATOM    499  CA  ALA A  67      17.009  28.232  36.843  1.00 18.35           C  
ANISOU  499  CA  ALA A  67     3060   1874   2040    -46   -462    -35       C  
ATOM    500  C   ALA A  67      15.749  27.857  36.059  1.00 19.64           C  
ANISOU  500  C   ALA A  67     3191   2073   2200     -5   -434    -63       C  
ATOM    501  O   ALA A  67      14.960  27.040  36.501  1.00 19.05           O  
ANISOU  501  O   ALA A  67     3069   2048   2121     25   -390    -90       O  
ATOM    502  CB  ALA A  67      16.839  29.600  37.496  1.00 20.41           C  
ANISOU  502  CB  ALA A  67     3400   2080   2275     -9   -535    -56       C  
ATOM    503  N   LYS A  68      15.590  28.458  34.911  1.00 21.32           N  
ANISOU  503  N   LYS A  68     3431   2260   2410    -10   -462    -56       N  
ATOM    504  CA  LYS A  68      14.413  28.156  34.086  1.00 23.25           C  
ANISOU  504  CA  LYS A  68     3646   2536   2650     29   -440    -83       C  
ATOM    505  C   LYS A  68      14.366  26.691  33.731  1.00 22.02           C  
ANISOU  505  C   LYS A  68     3413   2439   2516      3   -367    -71       C  
ATOM    506  O   LYS A  68      13.294  26.065  33.775  1.00 21.84           O  
ANISOU  506  O   LYS A  68     3348   2464   2486     38   -333   -102       O  
ATOM    507  CB  LYS A  68      14.444  28.973  32.816  1.00 26.41           C  
ANISOU  507  CB  LYS A  68     4093   2896   3047     17   -482    -68       C  
ATOM    508  CG  LYS A  68      14.094  30.427  32.968  1.00 31.44           C  
ANISOU  508  CG  LYS A  68     4818   3472   3654     60   -563    -90       C  
ATOM    509  CD  LYS A  68      14.306  31.126  31.637  1.00 35.34           C  
ANISOU  509  CD  LYS A  68     5363   3921   4144     29   -603    -64       C  
ATOM    510  CE  LYS A  68      13.337  32.274  31.420  1.00 40.20           C  
ANISOU  510  CE  LYS A  68     6054   4494   4728    102   -674   -105       C  
ATOM    511  NZ  LYS A  68      13.986  33.359  30.636  1.00 43.12           N  
ANISOU  511  NZ  LYS A  68     6517   4785   5083     55   -745    -69       N  
ATOM    512  N   ARG A  69      15.511  26.137  33.341  1.00 21.25           N  
ANISOU  512  N   ARG A  69     3296   2340   2439    -59   -347    -28       N  
ATOM    513  CA  ARG A  69      15.570  24.737  32.956  1.00 20.43           C  
ANISOU  513  CA  ARG A  69     3128   2282   2352    -80   -287    -17       C  
ATOM    514  C   ARG A  69      15.288  23.847  34.143  1.00 20.43           C  
ANISOU  514  C   ARG A  69     3099   2315   2350    -67   -252    -34       C  
ATOM    515  O   ARG A  69      14.509  22.924  34.048  1.00 18.61           O  
ANISOU  515  O   ARG A  69     2829   2124   2118    -56   -213    -50       O  
ATOM    516  CB  ARG A  69      16.898  24.349  32.305  1.00 22.89           C  
ANISOU  516  CB  ARG A  69     3424   2592   2679   -139   -277     27       C  
ATOM    517  CG  ARG A  69      16.956  22.858  31.979  1.00 27.10           C  
ANISOU  517  CG  ARG A  69     3901   3169   3226   -149   -223     32       C  
ATOM    518  CD  ARG A  69      18.199  22.427  31.222  1.00 32.08           C  
ANISOU  518  CD  ARG A  69     4509   3813   3866   -193   -214     68       C  
ATOM    519  NE  ARG A  69      18.243  22.956  29.851  1.00 34.99           N  
ANISOU  519  NE  ARG A  69     4883   4178   4234   -211   -227     84       N  
ATOM    520  CZ  ARG A  69      17.759  22.355  28.752  1.00 34.05           C  
ANISOU  520  CZ  ARG A  69     4737   4081   4119   -204   -203     81       C  
ATOM    521  NH1 ARG A  69      17.164  21.162  28.797  1.00 33.24           N  
ANISOU  521  NH1 ARG A  69     4601   4005   4024   -183   -164     64       N  
ATOM    522  NH2 ARG A  69      17.897  22.963  27.591  1.00 35.31           N  
ANISOU  522  NH2 ARG A  69     4907   4234   4274   -223   -220     98       N  
ATOM    523  N   ALA A  70      15.856  24.134  35.319  1.00 17.34           N  
ANISOU  523  N   ALA A  70     2729   1907   1954    -68   -269    -33       N  
ATOM    524  CA  ALA A  70      15.596  23.273  36.429  1.00 17.23           C  
ANISOU  524  CA  ALA A  70     2690   1923   1932    -60   -236    -47       C  
ATOM    525  C   ALA A  70      14.145  23.309  36.866  1.00 17.07           C  
ANISOU  525  C   ALA A  70     2657   1939   1888    -12   -227    -90       C  
ATOM    526  O   ALA A  70      13.530  22.258  37.175  1.00 15.59           O  
ANISOU  526  O   ALA A  70     2431   1799   1693    -16   -184   -100       O  
ATOM    527  CB  ALA A  70      16.502  23.609  37.601  1.00 17.69           C  
ANISOU  527  CB  ALA A  70     2776   1957   1989    -69   -258    -38       C  
ATOM    528  N   TYR A  71      13.571  24.494  36.900  1.00 17.65           N  
ANISOU  528  N   TYR A  71     2764   1997   1944     33   -268   -117       N  
ATOM    529  CA  TYR A  71      12.222  24.654  37.341  1.00 17.49           C  
ANISOU  529  CA  TYR A  71     2728   2023   1893     87   -264   -164       C  
ATOM    530  C   TYR A  71      11.264  23.957  36.342  1.00 17.88           C  
ANISOU  530  C   TYR A  71     2730   2120   1943     88   -229   -175       C  
ATOM    531  O   TYR A  71      10.360  23.213  36.734  1.00 17.40           O  
ANISOU  531  O   TYR A  71     2625   2124   1863     95   -192   -197       O  
ATOM    532  CB  TYR A  71      11.905  26.149  37.447  1.00 18.52           C  
ANISOU  532  CB  TYR A  71     2915   2119   2003    145   -328   -194       C  
ATOM    533  CG  TYR A  71      10.470  26.379  37.759  1.00 19.39           C  
ANISOU  533  CG  TYR A  71     3003   2288   2076    213   -329   -250       C  
ATOM    534  CD1 TYR A  71       9.962  26.173  39.035  1.00 22.58           C  
ANISOU  534  CD1 TYR A  71     3384   2744   2450    242   -314   -280       C  
ATOM    535  CD2 TYR A  71       9.623  26.788  36.780  1.00 20.74           C  
ANISOU  535  CD2 TYR A  71     3172   2470   2236    251   -344   -275       C  
ATOM    536  CE1 TYR A  71       8.615  26.379  39.304  1.00 24.67           C  
ANISOU  536  CE1 TYR A  71     3618   3082   2673    307   -313   -336       C  
ATOM    537  CE2 TYR A  71       8.287  26.998  37.031  1.00 22.98           C  
ANISOU  537  CE2 TYR A  71     3429   2821   2482    320   -346   -331       C  
ATOM    538  CZ  TYR A  71       7.790  26.794  38.276  1.00 24.45           C  
ANISOU  538  CZ  TYR A  71     3586   3069   2636    347   -329   -363       C  
ATOM    539  OH  TYR A  71       6.445  27.029  38.475  1.00 31.37           O  
ANISOU  539  OH  TYR A  71     4425   4027   3466    417   -331   -423       O  
ATOM    540  N   ARG A  72      11.449  24.218  35.076  1.00 18.16           N  
ANISOU  540  N   ARG A  72     2777   2127   1996     78   -242   -159       N  
ATOM    541  CA  ARG A  72      10.551  23.611  34.092  1.00 19.79           C  
ANISOU  541  CA  ARG A  72     2942   2375   2203     80   -212   -170       C  
ATOM    542  C   ARG A  72      10.701  22.112  34.039  1.00 19.87           C  
ANISOU  542  C   ARG A  72     2907   2417   2226     31   -157   -148       C  
ATOM    543  O   ARG A  72       9.697  21.379  33.882  1.00 19.69           O  
ANISOU  543  O   ARG A  72     2841   2449   2189     32   -125   -166       O  
ATOM    544  CB  ARG A  72      10.688  24.293  32.756  1.00 23.28           C  
ANISOU  544  CB  ARG A  72     3411   2777   2656     84   -242   -159       C  
ATOM    545  CG  ARG A  72      11.731  23.776  31.823  1.00 27.61           C  
ANISOU  545  CG  ARG A  72     3957   3300   3235     27   -227   -112       C  
ATOM    546  CD  ARG A  72      11.758  24.650  30.564  1.00 30.51           C  
ANISOU  546  CD  ARG A  72     4358   3630   3605     32   -263   -104       C  
ATOM    547  NE  ARG A  72      10.561  24.588  29.703  1.00 31.74           N  
ANISOU  547  NE  ARG A  72     4493   3816   3752     67   -257   -133       N  
ATOM    548  CZ  ARG A  72      10.426  23.768  28.644  1.00 32.48           C  
ANISOU  548  CZ  ARG A  72     4551   3931   3860     45   -224   -120       C  
ATOM    549  NH1 ARG A  72       9.368  23.824  27.845  1.00 32.87           N  
ANISOU  549  NH1 ARG A  72     4585   4003   3900     77   -223   -146       N  
ATOM    550  NH2 ARG A  72      11.383  22.922  28.347  1.00 30.05           N  
ANISOU  550  NH2 ARG A  72     4224   3620   3573     -7   -195    -82       N  
ATOM    551  N   GLU A  73      11.912  21.619  34.185  1.00 18.45           N  
ANISOU  551  N   GLU A  73     2736   2206   2067    -12   -150   -110       N  
ATOM    552  CA  GLU A  73      12.068  20.162  34.188  1.00 19.68           C  
ANISOU  552  CA  GLU A  73     2860   2386   2231    -52   -106    -92       C  
ATOM    553  C   GLU A  73      11.422  19.515  35.414  1.00 18.69           C  
ANISOU  553  C   GLU A  73     2717   2304   2080    -54    -82   -110       C  
ATOM    554  O   GLU A  73      10.841  18.424  35.314  1.00 18.30           O  
ANISOU  554  O   GLU A  73     2640   2290   2022    -79    -50   -110       O  
ATOM    555  CB  GLU A  73      13.522  19.783  33.919  1.00 24.09           C  
ANISOU  555  CB  GLU A  73     3431   2907   2814    -87   -108    -53       C  
ATOM    556  CG  GLU A  73      13.890  20.403  32.556  1.00 27.51           C  
ANISOU  556  CG  GLU A  73     3873   3317   3263    -90   -127    -38       C  
ATOM    557  CD  GLU A  73      14.917  19.678  31.719  1.00 30.94           C  
ANISOU  557  CD  GLU A  73     4295   3746   3716   -123   -115     -6       C  
ATOM    558  OE1 GLU A  73      15.861  19.105  32.330  1.00 31.26           O  
ANISOU  558  OE1 GLU A  73     4335   3783   3761   -142   -109     10       O  
ATOM    559  OE2 GLU A  73      14.821  19.804  30.446  1.00 26.04           O  
ANISOU  559  OE2 GLU A  73     3666   3125   3102   -125   -116      1       O  
ATOM    560  N   LEU A  74      11.468  20.158  36.579  1.00 18.72           N  
ANISOU  560  N   LEU A  74     2739   2307   2068    -32   -100   -125       N  
ATOM    561  CA  LEU A  74      10.793  19.624  37.766  1.00 18.82           C  
ANISOU  561  CA  LEU A  74     2733   2370   2049    -35    -77   -143       C  
ATOM    562  C   LEU A  74       9.303  19.568  37.526  1.00 18.83           C  
ANISOU  562  C   LEU A  74     2693   2441   2020    -15    -60   -178       C  
ATOM    563  O   LEU A  74       8.648  18.535  37.804  1.00 18.53           O  
ANISOU  563  O   LEU A  74     2624   2456   1961    -49    -25   -179       O  
ATOM    564  CB  LEU A  74      11.062  20.464  39.011  1.00 20.87           C  
ANISOU  564  CB  LEU A  74     3018   2618   2293     -5   -102   -158       C  
ATOM    565  CG  LEU A  74      12.396  20.177  39.653  1.00 23.69           C  
ANISOU  565  CG  LEU A  74     3404   2928   2668    -35   -108   -125       C  
ATOM    566  CD1 LEU A  74      12.681  21.238  40.714  1.00 24.83           C  
ANISOU  566  CD1 LEU A  74     3581   3053   2800      0   -143   -141       C  
ATOM    567  CD2 LEU A  74      12.409  18.783  40.259  1.00 24.73           C  
ANISOU  567  CD2 LEU A  74     3522   3085   2790    -78    -72   -111       C  
ATOM    568  N   VAL A  75       8.755  20.663  37.031  1.00 17.80           N  
ANISOU  568  N   VAL A  75     2567   2315   1884     38    -88   -208       N  
ATOM    569  CA  VAL A  75       7.312  20.739  36.865  1.00 17.98           C  
ANISOU  569  CA  VAL A  75     2546   2415   1872     69    -77   -250       C  
ATOM    570  C   VAL A  75       6.861  19.706  35.815  1.00 17.64           C  
ANISOU  570  C   VAL A  75     2468   2396   1838     27    -44   -236       C  
ATOM    571  O   VAL A  75       5.911  18.988  36.038  1.00 18.46           O  
ANISOU  571  O   VAL A  75     2528   2574   1912      7    -14   -251       O  
ATOM    572  CB  VAL A  75       6.920  22.144  36.401  1.00 18.64           C  
ANISOU  572  CB  VAL A  75     2650   2484   1947    142   -124   -285       C  
ATOM    573  CG1 VAL A  75       5.452  22.185  35.918  1.00 19.94           C  
ANISOU  573  CG1 VAL A  75     2766   2731   2079    179   -115   -330       C  
ATOM    574  CG2 VAL A  75       7.258  23.173  37.486  1.00 18.91           C  
ANISOU  574  CG2 VAL A  75     2725   2494   1965    187   -163   -303       C  
ATOM    575  N   LEU A  76       7.582  19.608  34.715  1.00 17.17           N  
ANISOU  575  N   LEU A  76     2429   2278   1817     10    -51   -206       N  
ATOM    576  CA  LEU A  76       7.201  18.706  33.606  1.00 16.97           C  
ANISOU  576  CA  LEU A  76     2377   2268   1802    -22    -27   -194       C  
ATOM    577  C   LEU A  76       7.389  17.268  33.989  1.00 19.72           C  
ANISOU  577  C   LEU A  76     2716   2629   2149    -84      7   -168       C  
ATOM    578  O   LEU A  76       6.520  16.435  33.675  1.00 19.46           O  
ANISOU  578  O   LEU A  76     2651   2645   2099   -113     31   -174       O  
ATOM    579  CB  LEU A  76       7.980  19.030  32.327  1.00 17.35           C  
ANISOU  579  CB  LEU A  76     2452   2254   1888    -19    -45   -170       C  
ATOM    580  CG  LEU A  76       7.562  20.370  31.707  1.00 17.71           C  
ANISOU  580  CG  LEU A  76     2512   2287   1929     38    -82   -197       C  
ATOM    581  CD1 LEU A  76       8.415  20.808  30.537  1.00 17.59           C  
ANISOU  581  CD1 LEU A  76     2528   2209   1944     32   -105   -169       C  
ATOM    582  CD2 LEU A  76       6.064  20.384  31.308  1.00 20.12           C  
ANISOU  582  CD2 LEU A  76     2774   2662   2206     69    -74   -239       C  
ATOM    583  N   MET A  77       8.474  16.945  34.681  1.00 19.36           N  
ANISOU  583  N   MET A  77     2701   2539   2116   -108      5   -141       N  
ATOM    584  CA AMET A  77       8.665  15.549  35.046  0.50 20.28           C  
ANISOU  584  CA AMET A  77     2821   2658   2226   -164     29   -117       C  
ATOM    585  CA BMET A  77       8.705  15.571  35.128  0.50 21.17           C  
ANISOU  585  CA BMET A  77     2935   2771   2338   -163     28   -116       C  
ATOM    586  C   MET A  77       7.565  15.085  35.964  1.00 22.92           C  
ANISOU  586  C   MET A  77     3127   3066   2514   -188     51   -135       C  
ATOM    587  O   MET A  77       7.131  13.912  35.849  1.00 25.27           O  
ANISOU  587  O   MET A  77     3418   3387   2797   -241     71   -122       O  
ATOM    588  CB AMET A  77      10.016  15.324  35.680  0.50 19.84           C  
ANISOU  588  CB AMET A  77     2804   2548   2188   -176     18    -89       C  
ATOM    589  CB BMET A  77       9.971  15.514  35.962  0.50 21.79           C  
ANISOU  589  CB BMET A  77     3051   2799   2430   -170     17    -93       C  
ATOM    590  CG AMET A  77      11.128  15.473  34.694  0.50 19.73           C  
ANISOU  590  CG AMET A  77     2808   2478   2211   -168      2    -66       C  
ATOM    591  CG BMET A  77      11.177  15.570  35.088  0.50 22.51           C  
ANISOU  591  CG BMET A  77     3163   2831   2559   -166      1    -68       C  
ATOM    592  SD AMET A  77      12.682  15.108  35.486  0.50 19.84           S  
ANISOU  592  SD AMET A  77     2857   2443   2238   -181     -9    -39       S  
ATOM    593  SD BMET A  77      11.379  13.955  34.377  0.50 24.96           S  
ANISOU  593  SD BMET A  77     3479   3131   2875   -208     17    -45       S  
ATOM    594  CE AMET A  77      12.430  13.385  35.734  0.50 18.09           C  
ANISOU  594  CE AMET A  77     2645   2230   1997   -226     11    -27       C  
ATOM    595  CE BMET A  77      12.489  13.365  35.634  0.50 22.02           C  
ANISOU  595  CE BMET A  77     3143   2726   2498   -225     10    -25       C  
ATOM    596  N   LYS A  78       7.081  15.977  36.810  1.00 21.31           N  
ANISOU  596  N   LYS A  78     2909   2902   2285   -151     45   -165       N  
ATOM    597  CA  LYS A  78       5.959  15.688  37.704  1.00 24.37           C  
ANISOU  597  CA  LYS A  78     3259   3380   2620   -169     66   -189       C  
ATOM    598  C   LYS A  78       4.643  15.503  36.970  1.00 24.49           C  
ANISOU  598  C   LYS A  78     3222   3472   2610   -174     82   -213       C  
ATOM    599  O   LYS A  78       3.867  14.670  37.365  1.00 32.60           O  
ANISOU  599  O   LYS A  78     4221   4568   3599   -227    108   -214       O  
ATOM    600  CB  LYS A  78       5.795  16.801  38.753  1.00 26.19           C  
ANISOU  600  CB  LYS A  78     3486   3640   2827   -114     51   -222       C  
ATOM    601  CG  LYS A  78       6.793  16.764  39.886  1.00 28.73           C  
ANISOU  601  CG  LYS A  78     3848   3916   3152   -124     43   -201       C  
ATOM    602  CD  LYS A  78       6.617  18.031  40.733  1.00 32.86           C  
ANISOU  602  CD  LYS A  78     4371   4460   3654    -57     20   -238       C  
ATOM    603  CE  LYS A  78       7.338  17.937  42.045  1.00 35.89           C  
ANISOU  603  CE  LYS A  78     4785   4823   4029    -69     17   -225       C  
ATOM    604  NZ  LYS A  78       6.986  19.103  42.892  1.00 36.55           N  
ANISOU  604  NZ  LYS A  78     4865   4938   4082     -2     -6   -267       N  
ATOM    605  N   CYS A  79       4.359  16.270  35.939  1.00 21.51           N  
ANISOU  605  N   CYS A  79     2834   3089   2252   -124     67   -234       N  
ATOM    606  CA ACYS A  79       3.031  16.162  35.327  0.70 22.73           C  
ANISOU  606  CA ACYS A  79     2932   3328   2377   -122     80   -264       C  
ATOM    607  CA BCYS A  79       3.056  16.231  35.263  0.30 22.60           C  
ANISOU  607  CA BCYS A  79     2917   3308   2363   -117     78   -265       C  
ATOM    608  C   CYS A  79       2.986  15.206  34.151  1.00 21.31           C  
ANISOU  608  C   CYS A  79     2752   3126   2220   -170     92   -238       C  
ATOM    609  O   CYS A  79       1.903  14.867  33.663  1.00 25.27           O  
ANISOU  609  O   CYS A  79     3208   3699   2696   -186    107   -257       O  
ATOM    610  CB ACYS A  79       2.449  17.515  34.954  0.70 22.40           C  
ANISOU  610  CB ACYS A  79     2872   3312   2327    -34     54   -312       C  
ATOM    611  CB BCYS A  79       2.757  17.596  34.676  0.30 22.29           C  
ANISOU  611  CB BCYS A  79     2873   3266   2329    -30     47   -304       C  
ATOM    612  SG ACYS A  79       3.272  18.461  33.704  0.70 23.33           S  
ANISOU  612  SG ACYS A  79     3040   3326   2499     18     15   -303       S  
ATOM    613  SG BCYS A  79       2.674  18.841  35.957  0.30 25.44           S  
ANISOU  613  SG BCYS A  79     3278   3691   2696     42     22   -344       S  
ATOM    614  N   VAL A  80       4.134  14.816  33.643  1.00 19.24           N  
ANISOU  614  N   VAL A  80     2538   2772   2001   -187     84   -200       N  
ATOM    615  CA  VAL A  80       4.158  13.889  32.525  1.00 18.77           C  
ANISOU  615  CA  VAL A  80     2483   2687   1961   -225     92   -177       C  
ATOM    616  C   VAL A  80       4.323  12.460  33.056  1.00 17.83           C  
ANISOU  616  C   VAL A  80     2385   2564   1827   -304    107   -145       C  
ATOM    617  O   VAL A  80       5.156  12.186  33.900  1.00 19.13           O  
ANISOU  617  O   VAL A  80     2587   2689   1994   -319    104   -124       O  
ATOM    618  CB  VAL A  80       5.293  14.230  31.538  1.00 17.63           C  
ANISOU  618  CB  VAL A  80     2376   2455   1867   -196     71   -156       C  
ATOM    619  CG1 VAL A  80       5.368  13.206  30.410  1.00 18.09           C  
ANISOU  619  CG1 VAL A  80     2441   2489   1942   -231     77   -134       C  
ATOM    620  CG2 VAL A  80       5.071  15.596  30.946  1.00 18.03           C  
ANISOU  620  CG2 VAL A  80     2418   2505   1928   -129     50   -183       C  
ATOM    621  N   ASN A  81       3.562  11.552  32.450  1.00 18.40           N  
ANISOU  621  N   ASN A  81     2440   2668   1882   -352    119   -141       N  
ATOM    622  CA  ASN A  81       3.696  10.142  32.734  1.00 19.98           C  
ANISOU  622  CA  ASN A  81     2674   2851   2066   -430    124   -109       C  
ATOM    623  C   ASN A  81       3.542   9.371  31.451  1.00 18.79           C  
ANISOU  623  C   ASN A  81     2533   2675   1930   -452    120    -97       C  
ATOM    624  O   ASN A  81       2.441   9.021  31.088  1.00 20.36           O  
ANISOU  624  O   ASN A  81     2697   2936   2102   -487    131   -108       O  
ATOM    625  CB  ASN A  81       2.627   9.716  33.731  1.00 24.89           C  
ANISOU  625  CB  ASN A  81     3264   3564   2627   -490    144   -117       C  
ATOM    626  CG  ASN A  81       2.828   8.323  34.205  1.00 28.41           C  
ANISOU  626  CG  ASN A  81     3760   3983   3050   -576    142    -80       C  
ATOM    627  OD1 ASN A  81       3.946   7.824  34.252  1.00 32.35           O  
ANISOU  627  OD1 ASN A  81     4324   4394   3576   -576    124    -53       O  
ATOM    628  ND2 ASN A  81       1.745   7.679  34.587  1.00 36.43           N  
ANISOU  628  ND2 ASN A  81     4750   5080   4011   -652    157    -80       N  
ATOM    629  N   HIS A  82       4.659   9.177  30.762  1.00 16.84           N  
ANISOU  629  N   HIS A  82     2330   2344   1725   -427    103    -76       N  
ATOM    630  CA  HIS A  82       4.661   8.518  29.475  1.00 15.63           C  
ANISOU  630  CA  HIS A  82     2190   2160   1590   -435     94    -67       C  
ATOM    631  C   HIS A  82       5.900   7.668  29.371  1.00 15.34           C  
ANISOU  631  C   HIS A  82     2217   2040   1571   -440     74    -38       C  
ATOM    632  O   HIS A  82       7.011   8.122  29.695  1.00 15.14           O  
ANISOU  632  O   HIS A  82     2211   1973   1569   -401     66    -31       O  
ATOM    633  CB  HIS A  82       4.641   9.567  28.362  1.00 15.13           C  
ANISOU  633  CB  HIS A  82     2095   2096   1557   -370     92    -86       C  
ATOM    634  CG  HIS A  82       4.434   8.979  27.002  1.00 15.12           C  
ANISOU  634  CG  HIS A  82     2097   2078   1569   -375     86    -82       C  
ATOM    635  ND1 HIS A  82       5.434   8.307  26.346  1.00 14.95           N  
ANISOU  635  ND1 HIS A  82     2120   1988   1571   -370     70    -59       N  
ATOM    636  CD2 HIS A  82       3.343   8.913  26.211  1.00 14.89           C  
ANISOU  636  CD2 HIS A  82     2033   2096   1530   -385     93    -99       C  
ATOM    637  CE1 HIS A  82       4.971   7.857  25.201  1.00 15.34           C  
ANISOU  637  CE1 HIS A  82     2164   2039   1624   -375     67    -62       C  
ATOM    638  NE2 HIS A  82       3.683   8.161  25.129  1.00 14.93           N  
ANISOU  638  NE2 HIS A  82     2066   2055   1552   -390     81    -84       N  
ATOM    639  N   LYS A  83       5.744   6.442  28.833  1.00 15.30           N  
ANISOU  639  N   LYS A  83     2247   2012   1555   -483     63    -23       N  
ATOM    640  CA  LYS A  83       6.842   5.513  28.844  1.00 16.85           C  
ANISOU  640  CA  LYS A  83     2510   2133   1757   -484     37      0       C  
ATOM    641  C   LYS A  83       8.083   5.941  28.039  1.00 15.65           C  
ANISOU  641  C   LYS A  83     2365   1935   1648   -413     25      0       C  
ATOM    642  O   LYS A  83       9.159   5.415  28.256  1.00 15.85           O  
ANISOU  642  O   LYS A  83     2436   1910   1677   -397      5     13       O  
ATOM    643  CB  LYS A  83       6.379   4.130  28.381  1.00 19.79           C  
ANISOU  643  CB  LYS A  83     2928   2486   2106   -540     19     13       C  
ATOM    644  CG  LYS A  83       6.023   4.090  26.923  1.00 20.51           C  
ANISOU  644  CG  LYS A  83     2999   2578   2214   -519     16      4       C  
ATOM    645  CD  LYS A  83       5.561   2.695  26.374  1.00 24.50           C  
ANISOU  645  CD  LYS A  83     3557   3057   2695   -574     -9     17       C  
ATOM    646  CE  LYS A  83       4.209   2.305  26.913  1.00 28.53           C  
ANISOU  646  CE  LYS A  83     4052   3628   3160   -663      2     20       C  
ATOM    647  NZ  LYS A  83       3.774   0.973  26.395  1.00 29.42           N  
ANISOU  647  NZ  LYS A  83     4222   3710   3246   -726    -28     35       N  
ATOM    648  N   ASN A  84       7.960   6.905  27.120  1.00 13.91           N  
ANISOU  648  N   ASN A  84     2099   1734   1453   -369     36    -14       N  
ATOM    649  CA  ASN A  84       9.077   7.378  26.364  1.00 12.95           C  
ANISOU  649  CA  ASN A  84     1977   1580   1363   -314     26    -11       C  
ATOM    650  C   ASN A  84       9.654   8.727  26.795  1.00 12.59           C  
ANISOU  650  C   ASN A  84     1906   1541   1336   -277     32    -15       C  
ATOM    651  O   ASN A  84      10.490   9.282  26.090  1.00 12.58           O  
ANISOU  651  O   ASN A  84     1898   1525   1358   -239     26    -12       O  
ATOM    652  CB  ASN A  84       8.718   7.420  24.867  1.00 12.61           C  
ANISOU  652  CB  ASN A  84     1915   1544   1334   -294     26    -18       C  
ATOM    653  CG  ASN A  84       8.239   6.068  24.361  1.00 12.71           C  
ANISOU  653  CG  ASN A  84     1959   1541   1328   -329     14    -13       C  
ATOM    654  OD1 ASN A  84       7.150   5.926  23.825  1.00 13.53           O  
ANISOU  654  OD1 ASN A  84     2044   1675   1424   -353     21    -22       O  
ATOM    655  ND2 ASN A  84       9.037   5.055  24.601  1.00 13.25           N  
ANISOU  655  ND2 ASN A  84     2082   1564   1387   -332     -9     -1       N  
ATOM    656  N   ILE A  85       9.293   9.139  28.008  1.00 13.66           N  
ANISOU  656  N   ILE A  85     2035   1698   1457   -293     41    -21       N  
ATOM    657  CA  ILE A  85       9.820  10.357  28.627  1.00 13.73           C  
ANISOU  657  CA  ILE A  85     2032   1708   1478   -262     40    -25       C  
ATOM    658  C   ILE A  85      10.345   9.915  30.008  1.00 14.91           C  
ANISOU  658  C   ILE A  85     2211   1842   1612   -283     37    -14       C  
ATOM    659  O   ILE A  85       9.623   9.229  30.744  1.00 16.13           O  
ANISOU  659  O   ILE A  85     2375   2016   1737   -325     44    -15       O  
ATOM    660  CB  ILE A  85       8.743  11.423  28.775  1.00 14.60           C  
ANISOU  660  CB  ILE A  85     2103   1864   1579   -250     50    -49       C  
ATOM    661  CG1 ILE A  85       8.142  11.814  27.415  1.00 14.87           C  
ANISOU  661  CG1 ILE A  85     2112   1913   1625   -229     51    -61       C  
ATOM    662  CG2 ILE A  85       9.291  12.659  29.496  1.00 15.30           C  
ANISOU  662  CG2 ILE A  85     2192   1946   1677   -218     41    -54       C  
ATOM    663  CD1 ILE A  85       9.070  12.445  26.476  1.00 15.54           C  
ANISOU  663  CD1 ILE A  85     2203   1963   1738   -195     38    -51       C  
ATOM    664  N   ILE A  86      11.563  10.321  30.358  1.00 15.56           N  
ANISOU  664  N   ILE A  86     2307   1895   1710   -258     25     -5       N  
ATOM    665  CA  ILE A  86      12.136   9.902  31.639  1.00 17.01           C  
ANISOU  665  CA  ILE A  86     2522   2061   1880   -272     18      4       C  
ATOM    666  C   ILE A  86      11.236  10.332  32.787  1.00 17.82           C  
ANISOU  666  C   ILE A  86     2612   2199   1959   -292     31     -8       C  
ATOM    667  O   ILE A  86      10.704  11.430  32.842  1.00 18.12           O  
ANISOU  667  O   ILE A  86     2618   2267   1999   -271     38    -25       O  
ATOM    668  CB  ILE A  86      13.573  10.447  31.830  1.00 16.93           C  
ANISOU  668  CB  ILE A  86     2519   2023   1890   -240      3     13       C  
ATOM    669  CG1 ILE A  86      14.311   9.632  32.925  1.00 18.94           C  
ANISOU  669  CG1 ILE A  86     2815   2252   2130   -251     -9     23       C  
ATOM    670  CG2 ILE A  86      13.560  11.931  32.020  1.00 16.68           C  
ANISOU  670  CG2 ILE A  86     2462   2004   1870   -219      3      5       C  
ATOM    671  CD1 ILE A  86      14.670   8.247  32.549  1.00 21.48           C  
ANISOU  671  CD1 ILE A  86     3174   2547   2441   -257    -24     30       C  
ATOM    672  N   GLY A  87      11.087   9.422  33.742  1.00 22.84           N  
ANISOU  672  N   GLY A  87     3278   2833   2567   -331     32      0       N  
ATOM    673  CA  GLY A  87      10.114   9.632  34.757  1.00 23.49           C  
ANISOU  673  CA  GLY A  87     3345   2964   2619   -358     48    -11       C  
ATOM    674  C   GLY A  87      10.776   9.986  36.073  1.00 22.54           C  
ANISOU  674  C   GLY A  87     3243   2830   2492   -350     42     -8       C  
ATOM    675  O   GLY A  87      11.880   9.535  36.342  1.00 26.24           O  
ANISOU  675  O   GLY A  87     3749   3250   2969   -344     25      8       O  
ATOM    676  N   LEU A  88      10.030  10.681  36.899  1.00 22.97           N  
ANISOU  676  N   LEU A  88     3269   2933   2523   -350     54    -25       N  
ATOM    677  CA  LEU A  88      10.493  11.094  38.210  1.00 22.58           C  
ANISOU  677  CA  LEU A  88     3235   2880   2463   -341     50    -26       C  
ATOM    678  C   LEU A  88      10.144  10.065  39.275  1.00 22.37           C  
ANISOU  678  C   LEU A  88     3236   2869   2394   -399     57    -14       C  
ATOM    679  O   LEU A  88       8.972   9.687  39.416  1.00 27.79           O  
ANISOU  679  O   LEU A  88     3900   3616   3043   -443     75    -20       O  
ATOM    680  CB  LEU A  88       9.864  12.407  38.544  1.00 24.69           C  
ANISOU  680  CB  LEU A  88     3462   3194   2724   -304     55    -55       C  
ATOM    681  CG  LEU A  88      10.303  13.084  39.813  1.00 26.15           C  
ANISOU  681  CG  LEU A  88     3660   3377   2900   -282     46    -62       C  
ATOM    682  CD1 LEU A  88      11.746  13.518  39.741  1.00 25.53           C  
ANISOU  682  CD1 LEU A  88     3611   3229   2859   -252     22    -47       C  
ATOM    683  CD2 LEU A  88       9.368  14.239  40.141  1.00 29.55           C  
ANISOU  683  CD2 LEU A  88     4051   3867   3309   -244     49    -98       C  
ATOM    684  N   LEU A  89      11.141   9.580  39.992  1.00 16.62           N  
ANISOU  684  N   LEU A  89     2556   2091   1667   -405     41      4       N  
ATOM    685  CA  LEU A  89      10.880   8.667  41.091  1.00 16.41           C  
ANISOU  685  CA  LEU A  89     2566   2073   1596   -461     42     18       C  
ATOM    686  C   LEU A  89      10.908   9.389  42.418  1.00 16.10           C  
ANISOU  686  C   LEU A  89     2519   2060   1538   -448     47      7       C  
ATOM    687  O   LEU A  89      10.178   8.993  43.353  1.00 17.15           O  
ANISOU  687  O   LEU A  89     2655   2240   1623   -497     61      9       O  
ATOM    688  CB  LEU A  89      11.935   7.564  41.104  1.00 17.29           C  
ANISOU  688  CB  LEU A  89     2747   2109   1713   -471     15     42       C  
ATOM    689  CG  LEU A  89      11.896   6.578  39.931  1.00 19.01           C  
ANISOU  689  CG  LEU A  89     2989   2297   1937   -488      3     53       C  
ATOM    690  CD1 LEU A  89      13.050   5.614  40.095  1.00 19.35           C  
ANISOU  690  CD1 LEU A  89     3104   2266   1981   -480    -33     69       C  
ATOM    691  CD2 LEU A  89      10.577   5.812  39.946  1.00 21.53           C  
ANISOU  691  CD2 LEU A  89     3310   2659   2212   -564     16     60       C  
ATOM    692  N   ASN A  90      11.760  10.399  42.552  1.00 14.83           N  
ANISOU  692  N   ASN A  90     2353   1873   1411   -389     35     -2       N  
ATOM    693  CA  ASN A  90      11.943  11.122  43.848  1.00 15.32           C  
ANISOU  693  CA  ASN A  90     2415   1949   1458   -370     33    -12       C  
ATOM    694  C   ASN A  90      12.661  12.409  43.596  1.00 14.76           C  
ANISOU  694  C   ASN A  90     2330   1852   1426   -307     17    -26       C  
ATOM    695  O   ASN A  90      13.267  12.566  42.565  1.00 13.20           O  
ANISOU  695  O   ASN A  90     2130   1618   1265   -286      6    -19       O  
ATOM    696  CB  ASN A  90      12.696  10.249  44.878  1.00 15.51           C  
ANISOU  696  CB  ASN A  90     2498   1932   1464   -398     20      9       C  
ATOM    697  CG  ASN A  90      12.425  10.649  46.333  1.00 16.35           C  
ANISOU  697  CG  ASN A  90     2604   2075   1534   -403     27      0       C  
ATOM    698  OD1 ASN A  90      11.651  11.583  46.621  1.00 16.98           O  
ANISOU  698  OD1 ASN A  90     2639   2215   1598   -381     41    -26       O  
ATOM    699  ND2 ASN A  90      13.098   9.980  47.250  1.00 16.42           N  
ANISOU  699  ND2 ASN A  90     2666   2046   1527   -424     13     18       N  
ATOM    700  N   VAL A  91      12.523  13.370  44.509  1.00 14.97           N  
ANISOU  700  N   VAL A  91     2346   1903   1440   -278     14    -45       N  
ATOM    701  CA  VAL A  91      13.257  14.595  44.495  1.00 15.89           C  
ANISOU  701  CA  VAL A  91     2464   1988   1587   -225     -9    -54       C  
ATOM    702  C   VAL A  91      13.503  14.983  45.916  1.00 16.18           C  
ANISOU  702  C   VAL A  91     2519   2028   1602   -214    -18    -62       C  
ATOM    703  O   VAL A  91      12.621  14.780  46.770  1.00 17.95           O  
ANISOU  703  O   VAL A  91     2731   2307   1781   -230      0    -74       O  
ATOM    704  CB  VAL A  91      12.543  15.710  43.685  1.00 17.77           C  
ANISOU  704  CB  VAL A  91     2666   2253   1833   -186    -13    -80       C  
ATOM    705  CG1 VAL A  91      11.170  16.013  44.229  1.00 20.13           C  
ANISOU  705  CG1 VAL A  91     2930   2631   2086   -177      4   -112       C  
ATOM    706  CG2 VAL A  91      13.410  16.975  43.635  1.00 18.85           C  
ANISOU  706  CG2 VAL A  91     2819   2344   1999   -140    -47    -85       C  
ATOM    707  N   PHE A  92      14.701  15.456  46.205  1.00 14.77           N  
ANISOU  707  N   PHE A  92     2366   1796   1450   -191    -44    -53       N  
ATOM    708  CA  PHE A  92      15.007  15.859  47.588  1.00 15.11           C  
ANISOU  708  CA  PHE A  92     2431   1837   1474   -177    -56    -60       C  
ATOM    709  C   PHE A  92      16.062  16.923  47.593  1.00 15.99           C  
ANISOU  709  C   PHE A  92     2558   1899   1617   -141    -91    -60       C  
ATOM    710  O   PHE A  92      16.807  17.123  46.631  1.00 14.91           O  
ANISOU  710  O   PHE A  92     2421   1728   1516   -138   -105    -47       O  
ATOM    711  CB  PHE A  92      15.415  14.649  48.436  1.00 15.56           C  
ANISOU  711  CB  PHE A  92     2522   1881   1511   -217    -50    -40       C  
ATOM    712  CG  PHE A  92      16.652  13.960  47.976  1.00 14.20           C  
ANISOU  712  CG  PHE A  92     2377   1650   1369   -225    -66    -15       C  
ATOM    713  CD1 PHE A  92      17.922  14.387  48.408  1.00 14.10           C  
ANISOU  713  CD1 PHE A  92     2386   1594   1378   -202    -93     -9       C  
ATOM    714  CD2 PHE A  92      16.579  12.819  47.161  1.00 13.95           C  
ANISOU  714  CD2 PHE A  92     2352   1609   1339   -256    -56      1       C  
ATOM    715  CE1 PHE A  92      19.071  13.747  47.998  1.00 14.17           C  
ANISOU  715  CE1 PHE A  92     2412   1562   1408   -203   -109      8       C  
ATOM    716  CE2 PHE A  92      17.759  12.163  46.759  1.00 13.43           C  
ANISOU  716  CE2 PHE A  92     2313   1494   1296   -252    -76     18       C  
ATOM    717  CZ  PHE A  92      18.990  12.611  47.186  1.00 13.98           C  
ANISOU  717  CZ  PHE A  92     2395   1533   1385   -224   -101     20       C  
ATOM    718  N   THR A  93      16.115  17.654  48.707  1.00 16.78           N  
ANISOU  718  N   THR A  93     2673   2002   1699   -116   -107    -76       N  
ATOM    719  CA  THR A  93      17.249  18.493  49.016  1.00 17.56           C  
ANISOU  719  CA  THR A  93     2799   2052   1823    -94   -143    -71       C  
ATOM    720  C   THR A  93      17.768  18.122  50.423  1.00 18.57           C  
ANISOU  720  C   THR A  93     2954   2170   1931   -100   -148    -67       C  
ATOM    721  O   THR A  93      16.972  17.843  51.338  1.00 18.59           O  
ANISOU  721  O   THR A  93     2955   2214   1893   -102   -130    -81       O  
ATOM    722  CB  THR A  93      16.931  20.011  48.994  1.00 18.58           C  
ANISOU  722  CB  THR A  93     2931   2177   1950    -48   -174    -97       C  
ATOM    723  OG1 THR A  93      18.095  20.732  49.390  1.00 18.09           O  
ANISOU  723  OG1 THR A  93     2902   2064   1908    -40   -213    -87       O  
ATOM    724  CG2 THR A  93      15.796  20.362  49.933  1.00 19.02           C  
ANISOU  724  CG2 THR A  93     2978   2287   1961    -17   -167   -131       C  
ATOM    725  N   PRO A  94      19.082  18.067  50.599  1.00 19.44           N  
ANISOU  725  N   PRO A  94     3088   2234   2065   -105   -171    -49       N  
ATOM    726  CA  PRO A  94      19.578  17.795  51.973  1.00 19.98           C  
ANISOU  726  CA  PRO A  94     3187   2292   2115   -105   -179    -47       C  
ATOM    727  C   PRO A  94      19.513  18.976  52.901  1.00 20.76           C  
ANISOU  727  C   PRO A  94     3300   2389   2200    -70   -205    -68       C  
ATOM    728  O   PRO A  94      19.766  18.833  54.112  1.00 21.15           O  
ANISOU  728  O   PRO A  94     3373   2435   2228    -66   -211    -71       O  
ATOM    729  CB  PRO A  94      21.034  17.371  51.757  1.00 20.53           C  
ANISOU  729  CB  PRO A  94     3270   2319   2213   -116   -199    -24       C  
ATOM    730  CG  PRO A  94      21.330  17.525  50.281  1.00 20.35           C  
ANISOU  730  CG  PRO A  94     3221   2289   2222   -122   -200    -14       C  
ATOM    731  CD  PRO A  94      20.168  18.154  49.603  1.00 19.41           C  
ANISOU  731  CD  PRO A  94     3080   2195   2100   -112   -188    -29       C  
ATOM    732  N   GLN A  95      19.284  20.167  52.372  1.00 19.49           N  
ANISOU  732  N   GLN A  95     3133   2221   2050    -42   -227    -83       N  
ATOM    733  CA  GLN A  95      19.190  21.367  53.214  1.00 21.83           C  
ANISOU  733  CA  GLN A  95     3453   2509   2331     -1   -261   -107       C  
ATOM    734  C   GLN A  95      17.799  21.454  53.829  1.00 23.47           C  
ANISOU  734  C   GLN A  95     3646   2780   2492     28   -241   -141       C  
ATOM    735  O   GLN A  95      16.830  21.009  53.262  1.00 24.14           O  
ANISOU  735  O   GLN A  95     3697   2912   2564     20   -209   -148       O  
ATOM    736  CB  GLN A  95      19.587  22.589  52.431  1.00 21.46           C  
ANISOU  736  CB  GLN A  95     3421   2423   2310     15   -303   -108       C  
ATOM    737  CG  GLN A  95      21.074  22.563  52.038  1.00 21.27           C  
ANISOU  737  CG  GLN A  95     3409   2352   2323    -19   -325    -75       C  
ATOM    738  CD  GLN A  95      21.377  21.923  50.691  1.00 21.78           C  
ANISOU  738  CD  GLN A  95     3443   2419   2415    -52   -304    -51       C  
ATOM    739  OE1 GLN A  95      20.639  22.105  49.739  1.00 19.37           O  
ANISOU  739  OE1 GLN A  95     3120   2128   2113    -48   -294    -57       O  
ATOM    740  NE2 GLN A  95      22.493  21.189  50.606  1.00 22.96           N  
ANISOU  740  NE2 GLN A  95     3585   2557   2581    -81   -301    -27       N  
ATOM    741  N   LYS A  96      17.717  22.000  55.054  1.00 25.27           N  
ANISOU  741  N   LYS A  96     3895   3014   2690     61   -259   -162       N  
ATOM    742  CA  LYS A  96      16.524  21.798  55.917  1.00 31.24           C  
ANISOU  742  CA  LYS A  96     4631   3847   3390     81   -233   -192       C  
ATOM    743  C   LYS A  96      15.599  23.022  55.944  1.00 32.04           C  
ANISOU  743  C   LYS A  96     4727   3982   3465    149   -257   -238       C  
ATOM    744  O   LYS A  96      14.550  23.004  56.640  1.00 33.76           O  
ANISOU  744  O   LYS A  96     4919   4279   3629    176   -238   -271       O  
ATOM    745  CB  LYS A  96      16.941  21.430  57.352  1.00 33.91           C  
ANISOU  745  CB  LYS A  96     4994   4187   3704     75   -232   -188       C  
ATOM    746  CG  LYS A  96      17.879  22.436  58.020  1.00 41.16           C  
ANISOU  746  CG  LYS A  96     5958   5046   4636    110   -285   -195       C  
ATOM    747  CD  LYS A  96      18.031  22.182  59.530  1.00 44.95           C  
ANISOU  747  CD  LYS A  96     6458   5540   5079    116   -283   -201       C  
ATOM    748  CE  LYS A  96      18.809  23.293  60.252  1.00 46.27           C  
ANISOU  748  CE  LYS A  96     6672   5654   5254    157   -339   -213       C  
ATOM    749  NZ  LYS A  96      18.169  24.635  60.135  1.00 47.79           N  
ANISOU  749  NZ  LYS A  96     6874   5853   5430    223   -377   -253       N  
ATOM    750  N   SER A  97      15.956  24.043  55.170  1.00 30.78           N  
ANISOU  750  N   SER A  97     4592   3769   3336    176   -301   -242       N  
ATOM    751  CA  SER A  97      15.214  25.288  55.142  1.00 31.81           C  
ANISOU  751  CA  SER A  97     4734   3912   3441    249   -340   -287       C  
ATOM    752  C   SER A  97      15.408  26.051  53.837  1.00 33.19           C  
ANISOU  752  C   SER A  97     4927   4032   3650    257   -375   -282       C  
ATOM    753  O   SER A  97      16.425  25.879  53.138  1.00 33.60           O  
ANISOU  753  O   SER A  97     4993   4024   3749    207   -381   -241       O  
ATOM    754  CB  SER A  97      15.682  26.181  56.335  1.00 31.76           C  
ANISOU  754  CB  SER A  97     4778   3872   3416    295   -389   -307       C  
ATOM    755  OG  SER A  97      16.842  26.925  55.992  1.00 31.88           O  
ANISOU  755  OG  SER A  97     4848   3792   3473    283   -443   -284       O  
ATOM    756  N   LEU A  98      14.444  26.919  53.509  1.00 33.17           N  
ANISOU  756  N   LEU A  98     4926   4055   3621    321   -400   -324       N  
ATOM    757  CA  LEU A  98      14.599  27.818  52.378  1.00 33.48           C  
ANISOU  757  CA  LEU A  98     4999   4036   3686    335   -446   -323       C  
ATOM    758  C   LEU A  98      15.865  28.616  52.532  1.00 31.20           C  
ANISOU  758  C   LEU A  98     4780   3651   3425    320   -505   -298       C  
ATOM    759  O   LEU A  98      16.623  28.829  51.618  1.00 28.69           O  
ANISOU  759  O   LEU A  98     4483   3275   3144    277   -525   -264       O  
ATOM    760  CB  LEU A  98      13.373  28.745  52.194  1.00 34.64           C  
ANISOU  760  CB  LEU A  98     5150   4221   3791    423   -478   -381       C  
ATOM    761  CG  LEU A  98      13.546  29.880  51.163  1.00 33.08           C  
ANISOU  761  CG  LEU A  98     5010   3947   3610    447   -543   -383       C  
ATOM    762  CD1 LEU A  98      13.783  29.316  49.743  1.00 32.28           C  
ANISOU  762  CD1 LEU A  98     4883   3830   3553    383   -513   -342       C  
ATOM    763  CD2 LEU A  98      12.332  30.790  51.156  1.00 37.47           C  
ANISOU  763  CD2 LEU A  98     5578   4542   4117    549   -583   -449       C  
ATOM    764  N   GLU A  99      16.148  29.053  53.736  1.00 33.93           N  
ANISOU  764  N   GLU A  99     5161   3983   3749    350   -535   -314       N  
ATOM    765  CA AGLU A  99      17.340  29.845  53.973  0.50 34.83           C  
ANISOU  765  CA AGLU A  99     5342   4008   3883    332   -596   -292       C  
ATOM    766  CA BGLU A  99      17.322  29.857  53.921  0.50 33.70           C  
ANISOU  766  CA BGLU A  99     5198   3864   3740    332   -597   -292       C  
ATOM    767  C   GLU A  99      18.634  29.106  53.589  1.00 31.49           C  
ANISOU  767  C   GLU A  99     4905   3550   3508    242   -573   -233       C  
ATOM    768  O   GLU A  99      19.538  29.678  52.995  1.00 30.27           O  
ANISOU  768  O   GLU A  99     4788   3333   3381    205   -614   -204       O  
ATOM    769  CB AGLU A  99      17.385  30.272  55.463  0.50 36.41           C  
ANISOU  769  CB AGLU A  99     5577   4209   4050    380   -626   -321       C  
ATOM    770  CB BGLU A  99      17.318  30.426  55.353  0.50 34.29           C  
ANISOU  770  CB BGLU A  99     5313   3935   3780    387   -633   -324       C  
ATOM    771  CG AGLU A  99      18.694  30.906  55.906  0.50 38.66           C  
ANISOU  771  CG AGLU A  99     5926   4408   4354    352   -683   -294       C  
ATOM    772  CG BGLU A  99      16.071  31.255  55.623  0.50 35.65           C  
ANISOU  772  CG BGLU A  99     5501   4146   3900    487   -665   -388       C  
ATOM    773  CD AGLU A  99      19.207  31.926  54.927  0.50 40.59           C  
ANISOU  773  CD AGLU A  99     6229   4573   4620    332   -748   -277       C  
ATOM    774  CD BGLU A  99      15.903  32.390  54.630  0.50 36.40           C  
ANISOU  774  CD BGLU A  99     5652   4180   3997    518   -733   -400       C  
ATOM    775  OE1AGLU A  99      18.392  32.723  54.424  0.50 44.24           O  
ANISOU  775  OE1AGLU A  99     6722   5028   5061    387   -786   -309       O  
ATOM    776  OE1BGLU A  99      16.666  33.366  54.751  0.50 38.85           O  
ANISOU  776  OE1BGLU A  99     6045   4403   4315    518   -807   -391       O  
ATOM    777  OE2AGLU A  99      20.428  31.938  54.669  0.50 44.63           O  
ANISOU  777  OE2AGLU A  99     6758   5034   5165    261   -764   -231       O  
ATOM    778  OE2BGLU A  99      15.007  32.322  53.748  0.50 35.82           O  
ANISOU  778  OE2BGLU A  99     5547   4147   3916    541   -715   -419       O  
ATOM    779  N   GLU A 100      18.724  27.831  53.957  1.00 32.15           N  
ANISOU  779  N   GLU A 100     4938   3681   3598    208   -510   -217       N  
ATOM    780  CA  GLU A 100      19.964  27.049  53.757  1.00 29.49           C  
ANISOU  780  CA  GLU A 100     4588   3320   3298    138   -491   -169       C  
ATOM    781  C   GLU A 100      20.031  26.349  52.358  1.00 27.61           C  
ANISOU  781  C   GLU A 100     4308   3093   3091     92   -454   -141       C  
ATOM    782  O   GLU A 100      21.042  25.799  51.993  1.00 23.82           O  
ANISOU  782  O   GLU A 100     3815   2596   2638     41   -444   -106       O  
ATOM    783  CB  GLU A 100      20.121  26.027  54.888  1.00 32.27           C  
ANISOU  783  CB  GLU A 100     4920   3704   3637    128   -452   -167       C  
ATOM    784  CG  GLU A 100      20.213  26.728  56.257  1.00 35.34           C  
ANISOU  784  CG  GLU A 100     5351   4079   3997    170   -490   -191       C  
ATOM    785  CD  GLU A 100      20.408  25.821  57.446  1.00 39.55           C  
ANISOU  785  CD  GLU A 100     5875   4640   4514    161   -458   -188       C  
ATOM    786  OE1 GLU A 100      20.715  24.639  57.282  1.00 41.41           O  
ANISOU  786  OE1 GLU A 100     6080   4891   4762    116   -415   -162       O  
ATOM    787  OE2 GLU A 100      20.282  26.332  58.593  1.00 45.14           O  
ANISOU  787  OE2 GLU A 100     6612   5349   5192    202   -483   -214       O  
ATOM    788  N   PHE A 101      18.958  26.468  51.592  1.00 26.26           N  
ANISOU  788  N   PHE A 101     4118   2951   2910    116   -441   -161       N  
ATOM    789  CA  PHE A 101      18.804  25.668  50.339  1.00 23.79           C  
ANISOU  789  CA  PHE A 101     3760   2658   2619     79   -400   -140       C  
ATOM    790  C   PHE A 101      19.908  25.918  49.329  1.00 23.60           C  
ANISOU  790  C   PHE A 101     3747   2589   2632     32   -422   -102       C  
ATOM    791  O   PHE A 101      20.210  27.076  48.942  1.00 22.71           O  
ANISOU  791  O   PHE A 101     3677   2429   2522     34   -476    -99       O  
ATOM    792  CB  PHE A 101      17.429  25.963  49.754  1.00 24.62           C  
ANISOU  792  CB  PHE A 101     3849   2802   2704    122   -392   -173       C  
ATOM    793  CG  PHE A 101      17.165  25.348  48.400  1.00 22.26           C  
ANISOU  793  CG  PHE A 101     3511   2520   2426     91   -358   -156       C  
ATOM    794  CD1 PHE A 101      17.278  23.998  48.177  1.00 22.76           C  
ANISOU  794  CD1 PHE A 101     3532   2613   2501     48   -305   -133       C  
ATOM    795  CD2 PHE A 101      16.760  26.172  47.352  1.00 21.81           C  
ANISOU  795  CD2 PHE A 101     3468   2444   2373    110   -386   -164       C  
ATOM    796  CE1 PHE A 101      16.988  23.459  46.918  1.00 21.34           C  
ANISOU  796  CE1 PHE A 101     3321   2448   2339     25   -278   -121       C  
ATOM    797  CE2 PHE A 101      16.407  25.630  46.117  1.00 22.27           C  
ANISOU  797  CE2 PHE A 101     3491   2523   2448     88   -356   -153       C  
ATOM    798  CZ  PHE A 101      16.562  24.279  45.896  1.00 21.57           C  
ANISOU  798  CZ  PHE A 101     3358   2465   2374     45   -301   -130       C  
ATOM    799  N   GLN A 102      20.494  24.823  48.832  1.00 21.75           N  
ANISOU  799  N   GLN A 102     3474   2369   2419    -14   -383    -73       N  
ATOM    800  CA  GLN A 102      21.494  24.913  47.819  1.00 21.44           C  
ANISOU  800  CA  GLN A 102     3431   2307   2409    -59   -395    -39       C  
ATOM    801  C   GLN A 102      21.231  23.981  46.632  1.00 19.71           C  
ANISOU  801  C   GLN A 102     3166   2119   2204    -80   -352    -26       C  
ATOM    802  O   GLN A 102      21.330  24.411  45.488  1.00 18.72           O  
ANISOU  802  O   GLN A 102     3038   1984   2092    -97   -364    -14       O  
ATOM    803  CB  GLN A 102      22.860  24.624  48.343  1.00 23.77           C  
ANISOU  803  CB  GLN A 102     3727   2589   2715    -92   -405    -15       C  
ATOM    804  CG  GLN A 102      23.257  25.591  49.448  1.00 27.55           C  
ANISOU  804  CG  GLN A 102     4255   3032   3181    -79   -454    -24       C  
ATOM    805  CD  GLN A 102      24.707  25.938  49.371  1.00 33.18           C  
ANISOU  805  CD  GLN A 102     4976   3722   3908   -126   -487      6       C  
ATOM    806  OE1 GLN A 102      25.176  26.474  48.366  1.00 33.00           O  
ANISOU  806  OE1 GLN A 102     4954   3689   3896   -163   -509     28       O  
ATOM    807  NE2 GLN A 102      25.448  25.617  50.439  1.00 38.33           N  
ANISOU  807  NE2 GLN A 102     5633   4374   4558   -128   -492      8       N  
ATOM    808  N   ASP A 103      21.009  22.699  46.930  1.00 18.32           N  
ANISOU  808  N   ASP A 103     2960   1976   2025    -83   -306    -27       N  
ATOM    809  CA  ASP A 103      21.047  21.653  45.882  1.00 18.03           C  
ANISOU  809  CA  ASP A 103     2886   1962   2003   -107   -270    -11       C  
ATOM    810  C   ASP A 103      19.752  20.885  45.784  1.00 17.06           C  
ANISOU  810  C   ASP A 103     2743   1876   1865    -94   -231    -28       C  
ATOM    811  O   ASP A 103      19.025  20.678  46.753  1.00 17.10           O  
ANISOU  811  O   ASP A 103     2751   1901   1844    -78   -218    -48       O  
ATOM    812  CB  ASP A 103      22.187  20.691  46.141  1.00 18.97           C  
ANISOU  812  CB  ASP A 103     2995   2082   2131   -130   -261      9       C  
ATOM    813  CG  ASP A 103      23.518  21.390  46.336  1.00 20.97           C  
ANISOU  813  CG  ASP A 103     3261   2313   2395   -148   -300     25       C  
ATOM    814  OD1 ASP A 103      23.829  22.335  45.597  1.00 21.84           O  
ANISOU  814  OD1 ASP A 103     3376   2410   2514   -164   -326     36       O  
ATOM    815  OD2 ASP A 103      24.238  21.016  47.273  1.00 24.93           O  
ANISOU  815  OD2 ASP A 103     3771   2810   2892   -148   -306     28       O  
ATOM    816  N   VAL A 104      19.488  20.450  44.570  1.00 16.29           N  
ANISOU  816  N   VAL A 104     2618   1790   1779   -107   -211    -20       N  
ATOM    817  CA  VAL A 104      18.361  19.596  44.270  1.00 16.31           C  
ANISOU  817  CA  VAL A 104     2597   1830   1769   -107   -173    -31       C  
ATOM    818  C   VAL A 104      18.874  18.280  43.703  1.00 15.34           C  
ANISOU  818  C   VAL A 104     2460   1710   1658   -135   -150    -10       C  
ATOM    819  O   VAL A 104      19.765  18.250  42.842  1.00 15.75           O  
ANISOU  819  O   VAL A 104     2504   1748   1731   -147   -159      8       O  
ATOM    820  CB  VAL A 104      17.445  20.260  43.233  1.00 16.82           C  
ANISOU  820  CB  VAL A 104     2648   1906   1835    -90   -175    -45       C  
ATOM    821  CG1 VAL A 104      16.280  19.355  42.891  1.00 17.92           C  
ANISOU  821  CG1 VAL A 104     2758   2090   1960    -96   -136    -57       C  
ATOM    822  CG2 VAL A 104      16.944  21.609  43.760  1.00 17.86           C  
ANISOU  822  CG2 VAL A 104     2804   2031   1951    -51   -208    -72       C  
ATOM    823  N   TYR A 105      18.288  17.182  44.160  1.00 13.94           N  
ANISOU  823  N   TYR A 105     2282   1554   1461   -147   -123    -13       N  
ATOM    824  CA  TYR A 105      18.587  15.838  43.640  1.00 14.31           C  
ANISOU  824  CA  TYR A 105     2327   1599   1512   -170   -107      3       C  
ATOM    825  C   TYR A 105      17.364  15.269  43.032  1.00 13.92           C  
ANISOU  825  C   TYR A 105     2260   1579   1449   -183    -80     -4       C  
ATOM    826  O   TYR A 105      16.323  15.188  43.677  1.00 15.02           O  
ANISOU  826  O   TYR A 105     2396   1750   1560   -189    -65    -18       O  
ATOM    827  CB  TYR A 105      19.141  14.896  44.701  1.00 14.18           C  
ANISOU  827  CB  TYR A 105     2340   1570   1480   -181   -109     10       C  
ATOM    828  CG  TYR A 105      20.485  15.318  45.258  1.00 14.47           C  
ANISOU  828  CG  TYR A 105     2391   1580   1529   -168   -137     17       C  
ATOM    829  CD1 TYR A 105      20.569  16.336  46.165  1.00 14.17           C  
ANISOU  829  CD1 TYR A 105     2363   1536   1487   -155   -153      8       C  
ATOM    830  CD2 TYR A 105      21.656  14.712  44.871  1.00 14.64           C  
ANISOU  830  CD2 TYR A 105     2414   1588   1563   -167   -149     30       C  
ATOM    831  CE1 TYR A 105      21.776  16.740  46.693  1.00 15.12           C  
ANISOU  831  CE1 TYR A 105     2495   1634   1616   -149   -181     15       C  
ATOM    832  CE2 TYR A 105      22.883  15.120  45.397  1.00 14.81           C  
ANISOU  832  CE2 TYR A 105     2440   1596   1591   -157   -175     34       C  
ATOM    833  CZ  TYR A 105      22.940  16.123  46.310  1.00 15.12           C  
ANISOU  833  CZ  TYR A 105     2491   1627   1628   -152   -190     29       C  
ATOM    834  OH  TYR A 105      24.174  16.549  46.852  1.00 17.60           O  
ANISOU  834  OH  TYR A 105     2811   1929   1949   -148   -219     34       O  
ATOM    835  N   ILE A 106      17.456  14.885  41.768  1.00 13.68           N  
ANISOU  835  N   ILE A 106     2215   1546   1437   -188    -75      4       N  
ATOM    836  CA  ILE A 106      16.364  14.289  40.983  1.00 14.56           C  
ANISOU  836  CA  ILE A 106     2309   1684   1540   -203    -52      0       C  
ATOM    837  C   ILE A 106      16.663  12.816  40.754  1.00 13.90           C  
ANISOU  837  C   ILE A 106     2245   1586   1450   -226    -47     15       C  
ATOM    838  O   ILE A 106      17.724  12.440  40.259  1.00 14.32           O  
ANISOU  838  O   ILE A 106     2307   1615   1520   -217    -62     26       O  
ATOM    839  CB  ILE A 106      16.166  15.013  39.630  1.00 16.06           C  
ANISOU  839  CB  ILE A 106     2472   1878   1752   -188    -54     -4       C  
ATOM    840  CG1 ILE A 106      15.845  16.520  39.857  1.00 18.58           C  
ANISOU  840  CG1 ILE A 106     2785   2201   2072   -160    -70    -21       C  
ATOM    841  CG2 ILE A 106      15.043  14.385  38.840  1.00 17.28           C  
ANISOU  841  CG2 ILE A 106     2607   2061   1897   -202    -32    -10       C  
ATOM    842  CD1 ILE A 106      15.636  17.296  38.555  1.00 21.21           C  
ANISOU  842  CD1 ILE A 106     3103   2532   2422   -146    -79    -23       C  
ATOM    843  N   VAL A 107      15.730  11.970  41.198  1.00 12.86           N  
ANISOU  843  N   VAL A 107     2125   1473   1288   -258    -31     13       N  
ATOM    844  CA  VAL A 107      15.854  10.514  41.108  1.00 13.15           C  
ANISOU  844  CA  VAL A 107     2197   1490   1310   -286    -34     27       C  
ATOM    845  C   VAL A 107      14.924  10.021  40.015  1.00 13.25           C  
ANISOU  845  C   VAL A 107     2194   1522   1320   -306    -20     27       C  
ATOM    846  O   VAL A 107      13.744  10.327  39.988  1.00 13.11           O  
ANISOU  846  O   VAL A 107     2147   1548   1286   -323      1     16       O  
ATOM    847  CB  VAL A 107      15.534   9.815  42.454  1.00 13.56           C  
ANISOU  847  CB  VAL A 107     2287   1544   1322   -321    -33     33       C  
ATOM    848  CG1 VAL A 107      15.860   8.326  42.338  1.00 13.95           C  
ANISOU  848  CG1 VAL A 107     2391   1555   1355   -347    -49     49       C  
ATOM    849  CG2 VAL A 107      16.341  10.413  43.575  1.00 13.75           C  
ANISOU  849  CG2 VAL A 107     2324   1553   1348   -299    -46     31       C  
ATOM    850  N   MET A 108      15.502   9.238  39.084  1.00 13.32           N  
ANISOU  850  N   MET A 108     2219   1500   1341   -300    -32     36       N  
ATOM    851  CA  MET A 108      14.858   8.765  37.858  1.00 14.56           C  
ANISOU  851  CA  MET A 108     2364   1667   1501   -311    -25     36       C  
ATOM    852  C   MET A 108      15.108   7.317  37.647  1.00 14.68           C  
ANISOU  852  C   MET A 108     2430   1646   1499   -329    -44     47       C  
ATOM    853  O   MET A 108      16.005   6.750  38.240  1.00 14.25           O  
ANISOU  853  O   MET A 108     2420   1558   1438   -319    -67     53       O  
ATOM    854  CB  MET A 108      15.468   9.505  36.624  1.00 15.25           C  
ANISOU  854  CB  MET A 108     2416   1753   1626   -269    -28     32       C  
ATOM    855  CG  MET A 108      15.209  10.933  36.635  1.00 16.33           C  
ANISOU  855  CG  MET A 108     2513   1914   1778   -252    -19     21       C  
ATOM    856  SD  MET A 108      16.324  11.843  35.520  1.00 18.85           S  
ANISOU  856  SD  MET A 108     2807   2222   2132   -214    -32     26       S  
ATOM    857  CE  MET A 108      17.816  12.050  36.446  1.00 18.03           C  
ANISOU  857  CE  MET A 108     2721   2097   2033   -199    -54     34       C  
ATOM    858  N   GLU A 109      14.337   6.719  36.722  1.00 16.58           N  
ANISOU  858  N   GLU A 109     2671   1895   1735   -351    -39     48       N  
ATOM    859  CA  GLU A 109      14.581   5.405  36.223  1.00 18.79           C  
ANISOU  859  CA  GLU A 109     3003   2135   2001   -360    -64     56       C  
ATOM    860  C   GLU A 109      16.014   5.304  35.690  1.00 15.59           C  
ANISOU  860  C   GLU A 109     2607   1699   1617   -299    -89     53       C  
ATOM    861  O   GLU A 109      16.516   6.264  35.064  1.00 15.72           O  
ANISOU  861  O   GLU A 109     2573   1736   1665   -261    -79     46       O  
ATOM    862  CB  GLU A 109      13.555   5.122  35.074  1.00 22.53           C  
ANISOU  862  CB  GLU A 109     3458   2629   2475   -383    -52     54       C  
ATOM    863  CG  GLU A 109      12.074   5.295  35.492  1.00 27.12           C  
ANISOU  863  CG  GLU A 109     4013   3261   3030   -442    -25     53       C  
ATOM    864  CD  GLU A 109      11.141   6.015  34.481  1.00 33.90           C  
ANISOU  864  CD  GLU A 109     4808   4168   3905   -436      0     39       C  
ATOM    865  OE1 GLU A 109      10.146   6.620  34.937  1.00 41.09           O  
ANISOU  865  OE1 GLU A 109     5678   5136   4800   -459     24     29       O  
ATOM    866  OE2 GLU A 109      11.366   6.030  33.255  1.00 30.95           O  
ANISOU  866  OE2 GLU A 109     4422   3782   3556   -406     -5     36       O  
ATOM    867  N   LEU A 110      16.661   4.176  35.947  1.00 16.46           N  
ANISOU  867  N   LEU A 110     2783   1765   1707   -291   -124     56       N  
ATOM    868  CA  LEU A 110      18.006   3.893  35.402  1.00 15.93           C  
ANISOU  868  CA  LEU A 110     2724   1678   1649   -226   -152     47       C  
ATOM    869  C   LEU A 110      17.828   3.075  34.135  1.00 16.53           C  
ANISOU  869  C   LEU A 110     2817   1742   1722   -213   -168     43       C  
ATOM    870  O   LEU A 110      17.245   1.997  34.147  1.00 17.47           O  
ANISOU  870  O   LEU A 110     2998   1827   1813   -245   -189     48       O  
ATOM    871  CB  LEU A 110      18.893   3.151  36.402  1.00 16.74           C  
ANISOU  871  CB  LEU A 110     2890   1741   1728   -208   -189     47       C  
ATOM    872  CG  LEU A 110      20.352   2.953  35.954  1.00 16.46           C  
ANISOU  872  CG  LEU A 110     2852   1703   1698   -133   -219     31       C  
ATOM    873  CD1 LEU A 110      21.128   4.260  35.810  1.00 16.54           C  
ANISOU  873  CD1 LEU A 110     2783   1761   1739   -103   -197     26       C  
ATOM    874  CD2 LEU A 110      21.005   1.957  36.902  1.00 17.44           C  
ANISOU  874  CD2 LEU A 110     3057   1779   1789   -116   -264     27       C  
ATOM    875  N   MET A 111      18.395   3.586  33.058  1.00 15.46           N  
ANISOU  875  N   MET A 111     2630   1634   1611   -167   -161     33       N  
ATOM    876  CA  MET A 111      18.423   2.876  31.770  1.00 16.83           C  
ANISOU  876  CA  MET A 111     2814   1800   1781   -140   -178     24       C  
ATOM    877  C   MET A 111      19.755   2.131  31.599  1.00 18.07           C  
ANISOU  877  C   MET A 111     3002   1941   1922    -71   -221      9       C  
ATOM    878  O   MET A 111      20.528   1.969  32.561  1.00 21.22           O  
ANISOU  878  O   MET A 111     3428   2326   2308    -53   -241      5       O  
ATOM    879  CB  MET A 111      18.082   3.851  30.634  1.00 17.53           C  
ANISOU  879  CB  MET A 111     2828   1934   1900   -135   -145     23       C  
ATOM    880  CG  MET A 111      16.701   4.459  30.845  1.00 18.73           C  
ANISOU  880  CG  MET A 111     2956   2102   2059   -193   -111     32       C  
ATOM    881  SD  MET A 111      15.307   3.389  30.691  1.00 21.64           S  
ANISOU  881  SD  MET A 111     3372   2449   2402   -251   -117     38       S  
ATOM    882  CE  MET A 111      15.040   3.542  28.889  1.00 21.68           C  
ANISOU  882  CE  MET A 111     3335   2474   2426   -224   -108     29       C  
ATOM    883  N   ASP A 112      20.019   1.556  30.441  1.00 16.79           N  
ANISOU  883  N   ASP A 112     2845   1782   1755    -29   -240     -5       N  
ATOM    884  CA  ASP A 112      21.248   0.757  30.269  1.00 17.90           C  
ANISOU  884  CA  ASP A 112     3017   1914   1871     47   -286    -27       C  
ATOM    885  C   ASP A 112      22.331   1.454  29.464  1.00 18.66           C  
ANISOU  885  C   ASP A 112     3033   2078   1980    105   -275    -41       C  
ATOM    886  O   ASP A 112      23.508   1.119  29.594  1.00 19.70           O  
ANISOU  886  O   ASP A 112     3167   2226   2092    168   -305    -62       O  
ATOM    887  CB  ASP A 112      20.939  -0.594  29.636  1.00 19.54           C  
ANISOU  887  CB  ASP A 112     3302   2074   2049     65   -330    -38       C  
ATOM    888  CG  ASP A 112      20.053  -1.453  30.480  1.00 21.46           C  
ANISOU  888  CG  ASP A 112     3639   2248   2268      4   -353    -22       C  
ATOM    889  OD1 ASP A 112      20.278  -1.507  31.706  1.00 24.32           O  
ANISOU  889  OD1 ASP A 112     4035   2588   2618    -13   -363    -15       O  
ATOM    890  OD2 ASP A 112      19.168  -2.136  29.951  1.00 24.18           O  
ANISOU  890  OD2 ASP A 112     4027   2559   2599    -29   -366    -16       O  
ATOM    891  N   ALA A 113      21.942   2.370  28.569  1.00 16.96           N  
ANISOU  891  N   ALA A 113     2748   1906   1792     86   -235    -33       N  
ATOM    892  CA  ALA A 113      22.895   3.045  27.696  1.00 17.00           C  
ANISOU  892  CA  ALA A 113     2676   1980   1802    127   -224    -42       C  
ATOM    893  C   ALA A 113      22.325   4.341  27.188  1.00 16.20           C  
ANISOU  893  C   ALA A 113     2510   1912   1733     81   -179    -23       C  
ATOM    894  O   ALA A 113      21.136   4.583  27.178  1.00 15.76           O  
ANISOU  894  O   ALA A 113     2464   1831   1693     33   -158    -10       O  
ATOM    895  CB  ALA A 113      23.231   2.161  26.482  1.00 17.25           C  
ANISOU  895  CB  ALA A 113     2717   2026   1811    188   -251    -64       C  
ATOM    896  N   ASN A 114      23.232   5.158  26.731  1.00 17.29           N  
ANISOU  896  N   ASN A 114     2582   2112   1875     98   -167    -22       N  
ATOM    897  CA  ASN A 114      22.944   6.345  26.041  1.00 17.44           C  
ANISOU  897  CA  ASN A 114     2545   2166   1916     65   -135     -6       C  
ATOM    898  C   ASN A 114      22.792   6.100  24.538  1.00 16.60           C  
ANISOU  898  C   ASN A 114     2416   2088   1805     88   -132    -13       C  
ATOM    899  O   ASN A 114      23.439   5.207  24.000  1.00 16.27           O  
ANISOU  899  O   ASN A 114     2380   2066   1737    143   -155    -34       O  
ATOM    900  CB  ASN A 114      24.151   7.290  26.285  1.00 19.02           C  
ANISOU  900  CB  ASN A 114     2689   2422   2114     66   -132      0       C  
ATOM    901  CG  ASN A 114      23.897   8.663  25.818  1.00 19.64           C  
ANISOU  901  CG  ASN A 114     2723   2525   2212     20   -105     21       C  
ATOM    902  OD1 ASN A 114      24.090   8.989  24.651  1.00 20.77           O  
ANISOU  902  OD1 ASN A 114     2828   2713   2352     23    -97     25       O  
ATOM    903  ND2 ASN A 114      23.412   9.514  26.721  1.00 21.45           N  
ANISOU  903  ND2 ASN A 114     2965   2725   2462    -22    -95     36       N  
ATOM    904  N   LEU A 115      21.962   6.842  23.834  1.00 14.97           N  
ANISOU  904  N   LEU A 115     2186   1883   1618     53   -106      1       N  
ATOM    905  CA  LEU A 115      21.810   6.590  22.385  1.00 15.50           C  
ANISOU  905  CA  LEU A 115     2234   1977   1678     75   -104     -6       C  
ATOM    906  C   LEU A 115      23.114   6.794  21.597  1.00 15.68           C  
ANISOU  906  C   LEU A 115     2200   2077   1679    112   -107    -12       C  
ATOM    907  O   LEU A 115      23.314   6.160  20.542  1.00 16.16           O  
ANISOU  907  O   LEU A 115     2252   2167   1721    154   -116    -28       O  
ATOM    908  CB  LEU A 115      20.693   7.429  21.803  1.00 16.11           C  
ANISOU  908  CB  LEU A 115     2298   2044   1780     32    -78      9       C  
ATOM    909  CG  LEU A 115      20.165   7.016  20.442  1.00 16.45           C  
ANISOU  909  CG  LEU A 115     2336   2094   1819     49    -76      2       C  
ATOM    910  CD1 LEU A 115      19.386   5.706  20.502  1.00 15.66           C  
ANISOU  910  CD1 LEU A 115     2295   1943   1712     61    -94    -12       C  
ATOM    911  CD2 LEU A 115      19.263   8.068  19.828  1.00 16.46           C  
ANISOU  911  CD2 LEU A 115     2315   2097   1842     11    -52     16       C  
ATOM    912  N   CYS A 116      24.038   7.598  22.107  1.00 15.75           N  
ANISOU  912  N   CYS A 116     2171   2128   1684     98   -103     -2       N  
ATOM    913  CA  CYS A 116      25.346   7.726  21.466  1.00 16.10           C  
ANISOU  913  CA  CYS A 116     2156   2263   1700    127   -108     -9       C  
ATOM    914  C   CYS A 116      26.071   6.389  21.399  1.00 17.39           C  
ANISOU  914  C   CYS A 116     2333   2446   1828    207   -139    -44       C  
ATOM    915  O   CYS A 116      26.804   6.118  20.433  1.00 18.26           O  
ANISOU  915  O   CYS A 116     2400   2631   1908    251   -144    -60       O  
ATOM    916  CB  CYS A 116      26.253   8.720  22.175  1.00 17.60           C  
ANISOU  916  CB  CYS A 116     2307   2494   1887     94   -103      7       C  
ATOM    917  SG  CYS A 116      25.613  10.417  22.186  1.00 20.88           S  
ANISOU  917  SG  CYS A 116     2712   2890   2333      7    -79     46       S  
ATOM    918  N   GLN A 117      25.860   5.502  22.387  1.00 16.47           N  
ANISOU  918  N   GLN A 117     2281   2265   1712    229   -163    -58       N  
ATOM    919  CA AGLN A 117      26.468   4.184  22.310  0.50 17.28           C  
ANISOU  919  CA AGLN A 117     2414   2374   1779    311   -203    -94       C  
ATOM    920  CA BGLN A 117      26.418   4.155  22.359  0.50 17.53           C  
ANISOU  920  CA BGLN A 117     2450   2400   1812    310   -204    -94       C  
ATOM    921  C   GLN A 117      25.760   3.319  21.292  1.00 17.39           C  
ANISOU  921  C   GLN A 117     2464   2358   1785    341   -215   -108       C  
ATOM    922  O   GLN A 117      26.424   2.551  20.566  1.00 17.72           O  
ANISOU  922  O   GLN A 117     2499   2444   1791    417   -242   -139       O  
ATOM    923  CB AGLN A 117      26.481   3.492  23.682  0.50 17.99           C  
ANISOU  923  CB AGLN A 117     2573   2396   1865    322   -232   -102       C  
ATOM    924  CB BGLN A 117      26.201   3.488  23.737  0.50 18.37           C  
ANISOU  924  CB BGLN A 117     2633   2427   1920    311   -230    -98       C  
ATOM    925  CG AGLN A 117      26.998   2.053  23.613  0.50 18.41           C  
ANISOU  925  CG AGLN A 117     2680   2438   1879    411   -285   -142       C  
ATOM    926  CG BGLN A 117      26.993   4.151  24.842  0.50 18.84           C  
ANISOU  926  CG BGLN A 117     2666   2511   1982    294   -226    -91       C  
ATOM    927  CD AGLN A 117      27.292   1.481  24.966  0.50 19.28           C  
ANISOU  927  CD AGLN A 117     2853   2496   1978    426   -318   -151       C  
ATOM    928  CD BGLN A 117      26.586   3.718  26.241  0.50 19.31           C  
ANISOU  928  CD BGLN A 117     2800   2488   2049    277   -243    -87       C  
ATOM    929  OE1AGLN A 117      26.809   1.985  25.960  0.50 18.82           O  
ANISOU  929  OE1AGLN A 117     2812   2392   1945    364   -300   -126       O  
ATOM    930  OE1BGLN A 117      25.941   4.460  26.976  0.50 16.39           O  
ANISOU  930  OE1BGLN A 117     2435   2083   1708    212   -219    -62       O  
ATOM    931  NE2AGLN A 117      28.047   0.414  25.003  0.50 20.15           N  
ANISOU  931  NE2AGLN A 117     3000   2610   2046    513   -369   -189       N  
ATOM    932  NE2BGLN A 117      26.984   2.523  26.618  0.50 20.53           N  
ANISOU  932  NE2BGLN A 117     3013   2613   2173    337   -288   -114       N  
ATOM    933  N   VAL A 118      24.435   3.416  21.214  1.00 16.71           N  
ANISOU  933  N   VAL A 118     2414   2205   1728    289   -199    -88       N  
ATOM    934  CA  VAL A 118      23.661   2.655  20.214  1.00 17.91           C  
ANISOU  934  CA  VAL A 118     2600   2328   1876    308   -210    -99       C  
ATOM    935  C   VAL A 118      24.066   3.019  18.796  1.00 17.73           C  
ANISOU  935  C   VAL A 118     2511   2383   1840    335   -195   -104       C  
ATOM    936  O   VAL A 118      24.156   2.151  17.910  1.00 17.07           O  
ANISOU  936  O   VAL A 118     2445   2310   1732    394   -220   -129       O  
ATOM    937  CB  VAL A 118      22.160   2.921  20.370  1.00 19.71           C  
ANISOU  937  CB  VAL A 118     2861   2489   2138    237   -188    -75       C  
ATOM    938  CG1 VAL A 118      21.367   2.300  19.211  1.00 21.29           C  
ANISOU  938  CG1 VAL A 118     3084   2670   2334    249   -196    -83       C  
ATOM    939  CG2 VAL A 118      21.700   2.441  21.689  1.00 20.43           C  
ANISOU  939  CG2 VAL A 118     3019   2511   2233    208   -204    -70       C  
ATOM    940  N   ILE A 119      24.356   4.291  18.558  1.00 16.90           N  
ANISOU  940  N   ILE A 119     2336   2337   1748    292   -160    -82       N  
ATOM    941  CA  ILE A 119      24.801   4.775  17.234  1.00 17.63           C  
ANISOU  941  CA  ILE A 119     2361   2513   1824    304   -143    -81       C  
ATOM    942  C   ILE A 119      26.080   4.122  16.739  1.00 18.25           C  
ANISOU  942  C   ILE A 119     2404   2678   1853    386   -167   -114       C  
ATOM    943  O   ILE A 119      26.357   4.040  15.518  1.00 19.18           O  
ANISOU  943  O   ILE A 119     2481   2862   1946    418   -163   -126       O  
ATOM    944  CB  ILE A 119      24.936   6.336  17.266  1.00 18.12           C  
ANISOU  944  CB  ILE A 119     2366   2614   1905    231   -107    -46       C  
ATOM    945  CG1 ILE A 119      23.545   6.934  17.084  1.00 18.55           C  
ANISOU  945  CG1 ILE A 119     2447   2604   1999    173    -86    -23       C  
ATOM    946  CG2 ILE A 119      25.969   6.827  16.275  1.00 18.70           C  
ANISOU  946  CG2 ILE A 119     2361   2800   1944    242    -97    -45       C  
ATOM    947  CD1 ILE A 119      23.389   8.376  17.598  1.00 18.76           C  
ANISOU  947  CD1 ILE A 119     2454   2625   2049    101    -64     10       C  
ATOM    948  N   GLN A 120      26.860   3.579  17.652  1.00 18.17           N  
ANISOU  948  N   GLN A 120     2409   2672   1824    427   -194   -135       N  
ATOM    949  CA  GLN A 120      28.105   2.912  17.271  1.00 22.01           C  
ANISOU  949  CA  GLN A 120     2860   3248   2257    518   -222   -175       C  
ATOM    950  C   GLN A 120      27.859   1.439  16.918  1.00 22.28           C  
ANISOU  950  C   GLN A 120     2967   3233   2265    604   -270   -214       C  
ATOM    951  O   GLN A 120      28.813   0.691  16.697  1.00 25.77           O  
ANISOU  951  O   GLN A 120     3399   3735   2659    697   -306   -256       O  
ATOM    952  CB  GLN A 120      29.112   3.034  18.401  1.00 25.85           C  
ANISOU  952  CB  GLN A 120     3328   3766   2729    529   -235   -183       C  
ATOM    953  CG  GLN A 120      29.566   4.492  18.611  1.00 30.94           C  
ANISOU  953  CG  GLN A 120     3894   4476   3386    449   -195   -146       C  
ATOM    954  CD  GLN A 120      30.149   5.127  17.333  1.00 38.15           C  
ANISOU  954  CD  GLN A 120     4716   5510   4270    441   -171   -141       C  
ATOM    955  OE1 GLN A 120      31.066   4.563  16.702  1.00 47.75           O  
ANISOU  955  OE1 GLN A 120     5885   6824   5434    516   -187   -176       O  
ATOM    956  NE2 GLN A 120      29.612   6.301  16.934  1.00 43.05           N  
ANISOU  956  NE2 GLN A 120     5312   6126   4918    351   -134    -98       N  
ATOM    957  N   MET A 121      26.611   1.023  16.901  1.00 18.75           N  
ANISOU  957  N   MET A 121     2596   2681   1848    574   -275   -202       N  
ATOM    958  CA  MET A 121      26.248  -0.375  16.595  1.00 18.97           C  
ANISOU  958  CA  MET A 121     2710   2645   1852    642   -327   -234       C  
ATOM    959  C   MET A 121      25.381  -0.461  15.368  1.00 17.85           C  
ANISOU  959  C   MET A 121     2572   2490   1719    632   -316   -229       C  
ATOM    960  O   MET A 121      24.599   0.448  15.060  1.00 16.49           O  
ANISOU  960  O   MET A 121     2369   2311   1584    554   -271   -194       O  
ATOM    961  CB  MET A 121      25.423  -0.948  17.734  1.00 20.99           C  
ANISOU  961  CB  MET A 121     3066   2779   2129    604   -350   -223       C  
ATOM    962  CG  MET A 121      26.039  -0.845  19.106  1.00 23.65           C  
ANISOU  962  CG  MET A 121     3414   3106   2465    599   -360   -221       C  
ATOM    963  SD  MET A 121      24.837  -1.206  20.428  1.00 31.77           S  
ANISOU  963  SD  MET A 121     4548   4000   3524    521   -370   -194       S  
ATOM    964  CE  MET A 121      23.417  -1.849  19.605  1.00 31.01           C  
ANISOU  964  CE  MET A 121     4515   3829   3437    490   -378   -186       C  
ATOM    965  N   GLU A 122      25.543  -1.537  14.603  1.00 17.16           N  
ANISOU  965  N   GLU A 122     2523   2402   1594    717   -360   -267       N  
ATOM    966  CA  GLU A 122      24.603  -1.804  13.502  1.00 18.14           C  
ANISOU  966  CA  GLU A 122     2671   2495   1726    710   -359   -264       C  
ATOM    967  C   GLU A 122      23.287  -2.236  14.109  1.00 18.49           C  
ANISOU  967  C   GLU A 122     2810   2414   1804    645   -371   -243       C  
ATOM    968  O   GLU A 122      23.244  -3.028  15.081  1.00 21.34           O  
ANISOU  968  O   GLU A 122     3252   2700   2155    653   -412   -251       O  
ATOM    969  CB  GLU A 122      25.087  -2.907  12.581  1.00 19.27           C  
ANISOU  969  CB  GLU A 122     2841   2662   1817    822   -411   -313       C  
ATOM    970  CG  GLU A 122      26.305  -2.531  11.786  1.00 20.24           C  
ANISOU  970  CG  GLU A 122     2862   2930   1899    889   -397   -338       C  
ATOM    971  CD  GLU A 122      26.743  -3.598  10.830  1.00 23.09           C  
ANISOU  971  CD  GLU A 122     3247   3323   2204   1008   -449   -390       C  
ATOM    972  OE1 GLU A 122      26.313  -4.759  10.984  1.00 24.63           O  
ANISOU  972  OE1 GLU A 122     3552   3420   2387   1053   -510   -413       O  
ATOM    973  OE2 GLU A 122      27.485  -3.246   9.895  1.00 24.61           O  
ANISOU  973  OE2 GLU A 122     3349   3640   2363   1052   -430   -407       O  
ATOM    974  N   LEU A 123      22.213  -1.714  13.571  1.00 17.34           N  
ANISOU  974  N   LEU A 123     2651   2245   1692    578   -335   -216       N  
ATOM    975  CA  LEU A 123      20.873  -2.096  14.016  1.00 18.32           C  
ANISOU  975  CA  LEU A 123     2852   2267   1843    510   -343   -196       C  
ATOM    976  C   LEU A 123      20.076  -2.728  12.902  1.00 16.83           C  
ANISOU  976  C   LEU A 123     2701   2047   1648    522   -362   -205       C  
ATOM    977  O   LEU A 123      20.088  -2.237  11.756  1.00 18.50           O  
ANISOU  977  O   LEU A 123     2852   2316   1861    537   -336   -207       O  
ATOM    978  CB  LEU A 123      20.092  -0.861  14.456  1.00 18.62           C  
ANISOU  978  CB  LEU A 123     2842   2303   1927    411   -285   -156       C  
ATOM    979  CG  LEU A 123      20.634  -0.115  15.671  1.00 20.16           C  
ANISOU  979  CG  LEU A 123     3008   2515   2136    380   -263   -140       C  
ATOM    980  CD1 LEU A 123      19.773   1.107  15.944  1.00 21.33           C  
ANISOU  980  CD1 LEU A 123     3115   2662   2327    293   -211   -106       C  
ATOM    981  CD2 LEU A 123      20.692  -1.016  16.888  1.00 21.55           C  
ANISOU  981  CD2 LEU A 123     3266   2623   2298    383   -303   -147       C  
ATOM    982  N   ASP A 124      19.351  -3.787  13.241  1.00 16.18           N  
ANISOU  982  N   ASP A 124     2719   1871   1556    508   -408   -209       N  
ATOM    983  CA AASP A 124      18.385  -4.359  12.317  0.50 16.17           C  
ANISOU  983  CA AASP A 124     2761   1828   1553    498   -426   -211       C  
ATOM    984  CA BASP A 124      18.419  -4.313  12.261  0.50 15.95           C  
ANISOU  984  CA BASP A 124     2728   1805   1526    501   -424   -212       C  
ATOM    985  C   ASP A 124      17.194  -3.437  12.148  1.00 14.92           C  
ANISOU  985  C   ASP A 124     2558   1671   1440    404   -370   -178       C  
ATOM    986  O   ASP A 124      17.010  -2.493  12.898  1.00 14.67           O  
ANISOU  986  O   ASP A 124     2481   1656   1437    344   -326   -153       O  
ATOM    987  CB AASP A 124      17.903  -5.735  12.806  0.50 17.73           C  
ANISOU  987  CB AASP A 124     3089   1922   1725    493   -496   -219       C  
ATOM    988  CB BASP A 124      18.051  -5.784  12.506  0.50 17.50           C  
ANISOU  988  CB BASP A 124     3054   1905   1691    515   -499   -227       C  
ATOM    989  CG AASP A 124      17.227  -5.657  14.134  0.50 19.35           C  
ANISOU  989  CG AASP A 124     3331   2071   1948    399   -486   -188       C  
ATOM    990  CG BASP A 124      17.333  -6.007  13.798  0.50 18.69           C  
ANISOU  990  CG BASP A 124     3267   1981   1852    427   -506   -200       C  
ATOM    991  OD1AASP A 124      15.999  -5.463  14.166  0.50 21.20           O  
ANISOU  991  OD1AASP A 124     3571   2278   2206    311   -463   -163       O  
ATOM    992  OD1BASP A 124      16.617  -5.112  14.301  0.50 20.61           O  
ANISOU  992  OD1BASP A 124     3461   2236   2132    339   -451   -168       O  
ATOM    993  OD2AASP A 124      17.931  -5.674  15.153  0.50 21.07           O  
ANISOU  993  OD2AASP A 124     3563   2286   2158    412   -496   -190       O  
ATOM    994  OD2BASP A 124      17.497  -7.089  14.356  0.50 20.79           O  
ANISOU  994  OD2BASP A 124     3636   2177   2085    447   -570   -211       O  
ATOM    995  N   HIS A 125      16.387  -3.677  11.126  1.00 13.49           N  
ANISOU  995  N   HIS A 125     2388   1477   1262    397   -374   -180       N  
ATOM    996  CA  HIS A 125      15.246  -2.791  10.870  1.00 12.94           C  
ANISOU  996  CA  HIS A 125     2271   1415   1230    318   -325   -154       C  
ATOM    997  C   HIS A 125      14.228  -2.803  11.998  1.00 13.30           C  
ANISOU  997  C   HIS A 125     2353   1409   1293    225   -317   -130       C  
ATOM    998  O   HIS A 125      13.556  -1.798  12.265  1.00 13.04           O  
ANISOU  998  O   HIS A 125     2264   1398   1291    164   -269   -110       O  
ATOM    999  CB  HIS A 125      14.552  -3.147   9.560  1.00 12.71           C  
ANISOU  999  CB  HIS A 125     2253   1379   1198    330   -336   -164       C  
ATOM   1000  CG  HIS A 125      15.363  -2.812   8.357  1.00 12.69           C  
ANISOU 1000  CG  HIS A 125     2192   1446   1182    405   -326   -182       C  
ATOM   1001  ND1 HIS A 125      15.690  -1.499   8.040  1.00 11.96           N  
ANISOU 1001  ND1 HIS A 125     2006   1428   1110    395   -271   -167       N  
ATOM   1002  CD2 HIS A 125      15.885  -3.585   7.379  1.00 13.00           C  
ANISOU 1002  CD2 HIS A 125     2255   1497   1187    489   -364   -212       C  
ATOM   1003  CE1 HIS A 125      16.366  -1.489   6.909  1.00 12.31           C  
ANISOU 1003  CE1 HIS A 125     2016   1531   1132    462   -273   -185       C  
ATOM   1004  NE2 HIS A 125      16.493  -2.743   6.475  1.00 13.26           N  
ANISOU 1004  NE2 HIS A 125     2201   1618   1219    524   -328   -215       N  
ATOM   1005  N   GLU A 126      14.056  -3.956  12.629  1.00 14.42           N  
ANISOU 1005  N   GLU A 126     2588   1481   1410    213   -369   -134       N  
ATOM   1006  CA  GLU A 126      13.087  -4.043  13.704  1.00 14.93           C  
ANISOU 1006  CA  GLU A 126     2687   1503   1481    118   -363   -110       C  
ATOM   1007  C   GLU A 126      13.482  -3.150  14.905  1.00 13.92           C  
ANISOU 1007  C   GLU A 126     2514   1404   1372     92   -325    -94       C  
ATOM   1008  O   GLU A 126      12.694  -2.372  15.399  1.00 13.27           O  
ANISOU 1008  O   GLU A 126     2389   1339   1313     24   -283    -75       O  
ATOM   1009  CB  GLU A 126      12.893  -5.499  14.059  1.00 18.08           C  
ANISOU 1009  CB  GLU A 126     3207   1821   1843    108   -433   -114       C  
ATOM   1010  CG  GLU A 126      12.164  -6.198  12.869  1.00 21.25           C  
ANISOU 1010  CG  GLU A 126     3647   2194   2232    109   -465   -124       C  
ATOM   1011  CD  GLU A 126      12.941  -6.275  11.497  1.00 22.09           C  
ANISOU 1011  CD  GLU A 126     3730   2333   2330    216   -478   -154       C  
ATOM   1012  OE1 GLU A 126      14.218  -6.674  11.498  1.00 20.52           O  
ANISOU 1012  OE1 GLU A 126     3552   2140   2106    311   -512   -180       O  
ATOM   1013  OE2 GLU A 126      12.243  -5.977  10.402  1.00 20.31           O  
ANISOU 1013  OE2 GLU A 126     3466   2132   2120    207   -457   -155       O  
ATOM   1014  N   ARG A 127      14.744  -3.203  15.285  1.00 14.15           N  
ANISOU 1014  N   ARG A 127     2544   1445   1389    154   -339   -106       N  
ATOM   1015  CA  ARG A 127      15.223  -2.371  16.390  1.00 14.17           C  
ANISOU 1015  CA  ARG A 127     2505   1473   1407    135   -307    -93       C  
ATOM   1016  C   ARG A 127      15.268  -0.893  16.004  1.00 13.61           C  
ANISOU 1016  C   ARG A 127     2329   1472   1370    127   -247    -83       C  
ATOM   1017  O   ARG A 127      14.867  -0.028  16.778  1.00 12.60           O  
ANISOU 1017  O   ARG A 127     2166   1356   1264     73   -211    -65       O  
ATOM   1018  CB  ARG A 127      16.585  -2.856  16.878  1.00 16.66           C  
ANISOU 1018  CB  ARG A 127     2848   1786   1696    206   -343   -111       C  
ATOM   1019  CG  ARG A 127      16.451  -4.186  17.620  1.00 19.70           C  
ANISOU 1019  CG  ARG A 127     3350   2089   2047    198   -405   -115       C  
ATOM   1020  CD  ARG A 127      17.740  -4.621  18.268  1.00 24.08           C  
ANISOU 1020  CD  ARG A 127     3937   2639   2576    268   -442   -135       C  
ATOM   1021  NE  ARG A 127      17.573  -5.854  19.024  1.00 28.98           N  
ANISOU 1021  NE  ARG A 127     4680   3171   3161    256   -507   -137       N  
ATOM   1022  CZ  ARG A 127      17.919  -7.057  18.587  1.00 34.93           C  
ANISOU 1022  CZ  ARG A 127     5523   3875   3873    321   -579   -163       C  
ATOM   1023  NH1 ARG A 127      18.427  -7.222  17.362  1.00 37.85           N  
ANISOU 1023  NH1 ARG A 127     5868   4281   4231    408   -594   -193       N  
ATOM   1024  NH2 ARG A 127      17.735  -8.115  19.382  1.00 37.76           N  
ANISOU 1024  NH2 ARG A 127     6004   4145   4197    299   -642   -160       N  
ATOM   1025  N   MET A 128      15.777  -0.605  14.800  1.00 13.19           N  
ANISOU 1025  N   MET A 128     2230   1465   1316    182   -240    -96       N  
ATOM   1026  CA AMET A 128      15.900   0.766  14.365  0.70 12.91           C  
ANISOU 1026  CA AMET A 128     2107   1492   1305    172   -191    -84       C  
ATOM   1027  CA BMET A 128      15.888   0.769  14.323  0.30 13.70           C  
ANISOU 1027  CA BMET A 128     2207   1592   1405    173   -191    -85       C  
ATOM   1028  C   MET A 128      14.497   1.416  14.309  1.00 12.56           C  
ANISOU 1028  C   MET A 128     2045   1437   1289    103   -159    -68       C  
ATOM   1029  O   MET A 128      14.273   2.506  14.841  1.00 11.67           O  
ANISOU 1029  O   MET A 128     1890   1345   1198     65   -126    -53       O  
ATOM   1030  CB AMET A 128      16.572   0.854  12.993  0.70 14.18           C  
ANISOU 1030  CB AMET A 128     2229   1705   1453    235   -191    -99       C  
ATOM   1031  CB BMET A 128      16.480   0.789  12.904  0.30 15.63           C  
ANISOU 1031  CB BMET A 128     2416   1886   1636    235   -193   -100       C  
ATOM   1032  CG AMET A 128      16.562   2.228  12.385  0.70 14.46           C  
ANISOU 1032  CG AMET A 128     2187   1798   1511    215   -147    -84       C  
ATOM   1033  CG BMET A 128      16.424   2.127  12.195  0.30 16.96           C  
ANISOU 1033  CG BMET A 128     2507   2111   1826    217   -149    -85       C  
ATOM   1034  SD AMET A 128      17.648   2.368  10.954  0.70 17.33           S  
ANISOU 1034  SD AMET A 128     2497   2240   1846    284   -146    -98       S  
ATOM   1035  SD BMET A 128      17.789   3.224  12.582  0.30 21.28           S  
ANISOU 1035  SD BMET A 128     2986   2728   2370    226   -125    -75       S  
ATOM   1036  CE AMET A 128      19.191   2.198  11.802  0.70 18.14           C  
ANISOU 1036  CE AMET A 128     2586   2383   1923    327   -161   -108       C  
ATOM   1037  CE BMET A 128      19.059   2.603  11.518  0.30 20.86           C  
ANISOU 1037  CE BMET A 128     2911   2741   2275    314   -147   -101       C  
ATOM   1038  N   SER A 129      13.555   0.740  13.665  1.00 11.55           N  
ANISOU 1038  N   SER A 129     1951   1282   1157     89   -175    -74       N  
ATOM   1039  CA  SER A 129      12.218   1.287  13.541  1.00 10.91           C  
ANISOU 1039  CA  SER A 129     1848   1201   1096     30   -148    -64       C  
ATOM   1040  C   SER A 129      11.539   1.443  14.908  1.00 10.58           C  
ANISOU 1040  C   SER A 129     1818   1143   1060    -36   -137    -51       C  
ATOM   1041  O   SER A 129      10.787   2.389  15.126  1.00 10.51           O  
ANISOU 1041  O   SER A 129     1766   1159   1070    -73   -105    -44       O  
ATOM   1042  CB  SER A 129      11.351   0.499  12.579  1.00 11.35           C  
ANISOU 1042  CB  SER A 129     1935   1235   1143     25   -169    -73       C  
ATOM   1043  OG  SER A 129      11.149  -0.825  13.006  1.00 11.56           O  
ANISOU 1043  OG  SER A 129     2042   1206   1144     10   -213    -76       O  
ATOM   1044  N   TYR A 130      11.764   0.497  15.818  1.00 10.79           N  
ANISOU 1044  N   TYR A 130     1907   1128   1066    -49   -167    -49       N  
ATOM   1045  CA  TYR A 130      11.143   0.598  17.112  1.00 11.54           C  
ANISOU 1045  CA  TYR A 130     2014   1212   1160   -114   -156    -36       C  
ATOM   1046  C   TYR A 130      11.702   1.765  17.912  1.00 10.91           C  
ANISOU 1046  C   TYR A 130     1883   1163   1098   -109   -124    -29       C  
ATOM   1047  O   TYR A 130      10.971   2.481  18.599  1.00 10.57           O  
ANISOU 1047  O   TYR A 130     1811   1140   1066   -154    -97    -22       O  
ATOM   1048  CB  TYR A 130      11.307  -0.742  17.880  1.00 12.33           C  
ANISOU 1048  CB  TYR A 130     2203   1254   1227   -131   -202    -34       C  
ATOM   1049  CG  TYR A 130      10.591  -0.750  19.207  1.00 13.31           C  
ANISOU 1049  CG  TYR A 130     2344   1370   1343   -208   -193    -18       C  
ATOM   1050  CD1 TYR A 130       9.265  -0.416  19.267  1.00 14.03           C  
ANISOU 1050  CD1 TYR A 130     2405   1490   1437   -274   -167    -12       C  
ATOM   1051  CD2 TYR A 130      11.248  -1.098  20.369  1.00 13.89           C  
ANISOU 1051  CD2 TYR A 130     2461   1416   1401   -211   -210    -11       C  
ATOM   1052  CE1 TYR A 130       8.594  -0.375  20.478  1.00 14.97           C  
ANISOU 1052  CE1 TYR A 130     2528   1618   1542   -345   -155      1       C  
ATOM   1053  CE2 TYR A 130      10.571  -1.084  21.591  1.00 14.64           C  
ANISOU 1053  CE2 TYR A 130     2569   1511   1485   -285   -199      4       C  
ATOM   1054  CZ  TYR A 130       9.267  -0.720  21.625  1.00 15.34           C  
ANISOU 1054  CZ  TYR A 130     2619   1634   1573   -351   -171     10       C  
ATOM   1055  OH  TYR A 130       8.616  -0.677  22.848  1.00 17.31           O  
ANISOU 1055  OH  TYR A 130     2874   1899   1806   -422   -158     23       O  
ATOM   1056  N   LEU A 131      13.017   1.965  17.857  1.00 10.66           N  
ANISOU 1056  N   LEU A 131     1840   1142   1067    -54   -130    -33       N  
ATOM   1057  CA  LEU A 131      13.600   3.124  18.532  1.00 10.70           C  
ANISOU 1057  CA  LEU A 131     1797   1178   1089    -52   -103    -25       C  
ATOM   1058  C   LEU A 131      13.039   4.434  17.992  1.00 10.24           C  
ANISOU 1058  C   LEU A 131     1678   1158   1055    -66    -68    -21       C  
ATOM   1059  O   LEU A 131      12.668   5.331  18.744  1.00 10.65           O  
ANISOU 1059  O   LEU A 131     1706   1221   1119    -95    -47    -14       O  
ATOM   1060  CB  LEU A 131      15.136   3.119  18.399  1.00 11.12           C  
ANISOU 1060  CB  LEU A 131     1841   1250   1134      7   -116    -30       C  
ATOM   1061  CG  LEU A 131      15.832   1.989  19.163  1.00 12.39           C  
ANISOU 1061  CG  LEU A 131     2064   1375   1269     30   -154    -38       C  
ATOM   1062  CD1 LEU A 131      17.289   1.916  18.752  1.00 13.90           C  
ANISOU 1062  CD1 LEU A 131     2236   1601   1447    102   -170    -52       C  
ATOM   1063  CD2 LEU A 131      15.762   2.206  20.648  1.00 13.28           C  
ANISOU 1063  CD2 LEU A 131     2192   1469   1384    -10   -148    -27       C  
ATOM   1064  N   LEU A 132      12.936   4.538  16.676  1.00  9.86           N  
ANISOU 1064  N   LEU A 132     1609   1126   1010    -41    -66    -26       N  
ATOM   1065  CA  LEU A 132      12.397   5.747  16.045  1.00  9.95           C  
ANISOU 1065  CA  LEU A 132     1573   1168   1041    -49    -41    -23       C  
ATOM   1066  C   LEU A 132      10.932   5.957  16.412  1.00  9.77           C  
ANISOU 1066  C   LEU A 132     1547   1142   1025    -95    -28    -27       C  
ATOM   1067  O   LEU A 132      10.505   7.071  16.744  1.00  9.85           O  
ANISOU 1067  O   LEU A 132     1527   1170   1047   -108    -10    -25       O  
ATOM   1068  CB  LEU A 132      12.543   5.652  14.531  1.00 10.34           C  
ANISOU 1068  CB  LEU A 132     1607   1233   1087    -15    -44    -29       C  
ATOM   1069  CG  LEU A 132      13.985   5.689  14.048  1.00 11.02           C  
ANISOU 1069  CG  LEU A 132     1678   1348   1163     31    -51    -28       C  
ATOM   1070  CD1 LEU A 132      14.061   5.205  12.602  1.00 11.00           C  
ANISOU 1070  CD1 LEU A 132     1670   1360   1148     69    -61    -38       C  
ATOM   1071  CD2 LEU A 132      14.666   7.070  14.219  1.00 12.20           C  
ANISOU 1071  CD2 LEU A 132     1783   1532   1322     23    -32    -12       C  
ATOM   1072  N   TYR A 133      10.150   4.866  16.363  1.00 10.33           N  
ANISOU 1072  N   TYR A 133     1652   1192   1082   -119    -42    -32       N  
ATOM   1073  CA  TYR A 133       8.769   4.911  16.808  1.00 10.56           C  
ANISOU 1073  CA  TYR A 133     1674   1231   1108   -169    -31    -36       C  
ATOM   1074  C   TYR A 133       8.624   5.496  18.206  1.00 10.62           C  
ANISOU 1074  C   TYR A 133     1671   1251   1115   -198    -16    -32       C  
ATOM   1075  O   TYR A 133       7.804   6.386  18.453  1.00 11.03           O  
ANISOU 1075  O   TYR A 133     1686   1334   1171   -211      3    -39       O  
ATOM   1076  CB  TYR A 133       8.154   3.517  16.768  1.00 11.03           C  
ANISOU 1076  CB  TYR A 133     1782   1264   1145   -204    -55    -37       C  
ATOM   1077  CG  TYR A 133       6.824   3.442  17.482  1.00 11.61           C  
ANISOU 1077  CG  TYR A 133     1848   1359   1204   -270    -44    -38       C  
ATOM   1078  CD1 TYR A 133       5.679   3.974  16.899  1.00 11.71           C  
ANISOU 1078  CD1 TYR A 133     1815   1412   1221   -283    -27    -51       C  
ATOM   1079  CD2 TYR A 133       6.694   2.772  18.683  1.00 11.88           C  
ANISOU 1079  CD2 TYR A 133     1919   1379   1216   -319    -53    -28       C  
ATOM   1080  CE1 TYR A 133       4.444   3.912  17.538  1.00 12.46           C  
ANISOU 1080  CE1 TYR A 133     1892   1545   1297   -342    -16    -56       C  
ATOM   1081  CE2 TYR A 133       5.453   2.695  19.310  1.00 12.81           C  
ANISOU 1081  CE2 TYR A 133     2022   1532   1314   -386    -41    -29       C  
ATOM   1082  CZ  TYR A 133       4.332   3.250  18.731  1.00 12.50           C  
ANISOU 1082  CZ  TYR A 133     1928   1543   1276   -397    -22    -44       C  
ATOM   1083  OH  TYR A 133       3.100   3.206  19.378  1.00 13.58           O  
ANISOU 1083  OH  TYR A 133     2039   1733   1387   -462     -9    -48       O  
ATOM   1084  N   GLN A 134       9.453   5.038  19.128  1.00 10.53           N  
ANISOU 1084  N   GLN A 134     1692   1215   1095   -199    -28    -23       N  
ATOM   1085  CA  GLN A 134       9.402   5.564  20.485  1.00 10.94           C  
ANISOU 1085  CA  GLN A 134     1736   1276   1144   -224    -15    -18       C  
ATOM   1086  C   GLN A 134       9.792   7.018  20.596  1.00 11.04           C  
ANISOU 1086  C   GLN A 134     1706   1311   1177   -197      2    -19       C  
ATOM   1087  O   GLN A 134       9.165   7.758  21.357  1.00 11.15           O  
ANISOU 1087  O   GLN A 134     1699   1347   1190   -214     16    -25       O  
ATOM   1088  CB  GLN A 134      10.248   4.679  21.392  1.00 11.20           C  
ANISOU 1088  CB  GLN A 134     1820   1273   1162   -228    -36     -9       C  
ATOM   1089  CG  GLN A 134       9.695   3.286  21.551  1.00 11.87           C  
ANISOU 1089  CG  GLN A 134     1962   1329   1220   -270    -59     -5       C  
ATOM   1090  CD  GLN A 134      10.693   2.451  22.309  1.00 12.67           C  
ANISOU 1090  CD  GLN A 134     2123   1387   1305   -260    -88      2       C  
ATOM   1091  OE1 GLN A 134      10.589   2.349  23.561  1.00 13.16           O  
ANISOU 1091  OE1 GLN A 134     2205   1442   1352   -297    -87     10       O  
ATOM   1092  NE2 GLN A 134      11.684   1.900  21.633  1.00 12.84           N  
ANISOU 1092  NE2 GLN A 134     2171   1382   1324   -206   -115     -4       N  
ATOM   1093  N   MET A 135      10.831   7.430  19.871  1.00 10.49           N  
ANISOU 1093  N   MET A 135     1626   1238   1120   -156     -2    -15       N  
ATOM   1094  CA  MET A 135      11.202   8.874  19.813  1.00 10.54           C  
ANISOU 1094  CA  MET A 135     1600   1262   1142   -139      8    -12       C  
ATOM   1095  C   MET A 135       9.979   9.676  19.396  1.00 10.79           C  
ANISOU 1095  C   MET A 135     1606   1315   1179   -144     19    -24       C  
ATOM   1096  O   MET A 135       9.659  10.709  19.987  1.00 11.41           O  
ANISOU 1096  O   MET A 135     1670   1405   1261   -145     24    -30       O  
ATOM   1097  CB  MET A 135      12.382   9.128  18.850  1.00 11.69           C  
ANISOU 1097  CB  MET A 135     1735   1413   1294   -106      2     -3       C  
ATOM   1098  CG  MET A 135      13.677   8.556  19.334  1.00 13.75           C  
ANISOU 1098  CG  MET A 135     2011   1667   1546    -91    -10      5       C  
ATOM   1099  SD  MET A 135      14.961   8.826  18.084  1.00 17.22           S  
ANISOU 1099  SD  MET A 135     2424   2137   1981    -54    -15     12       S  
ATOM   1100  CE  MET A 135      15.774   7.285  18.138  1.00 18.10           C  
ANISOU 1100  CE  MET A 135     2565   2240   2072    -21    -37      2       C  
ATOM   1101  N   LEU A 136       9.331   9.205  18.331  1.00 10.34           N  
ANISOU 1101  N   LEU A 136     1545   1264   1121   -142     18    -32       N  
ATOM   1102  CA  LEU A 136       8.181   9.921  17.783  1.00 10.18           C  
ANISOU 1102  CA  LEU A 136     1499   1267   1103   -139     25    -48       C  
ATOM   1103  C   LEU A 136       7.027   9.975  18.756  1.00 10.57           C  
ANISOU 1103  C   LEU A 136     1536   1342   1139   -166     34    -63       C  
ATOM   1104  O   LEU A 136       6.346  11.005  18.872  1.00 11.85           O  
ANISOU 1104  O   LEU A 136     1674   1529   1301   -153     37    -80       O  
ATOM   1105  CB  LEU A 136       7.790   9.295  16.448  1.00 10.94           C  
ANISOU 1105  CB  LEU A 136     1594   1363   1199   -131     21    -53       C  
ATOM   1106  CG  LEU A 136       8.803   9.449  15.312  1.00 10.80           C  
ANISOU 1106  CG  LEU A 136     1578   1336   1189    -98     14    -42       C  
ATOM   1107  CD1 LEU A 136       8.459   8.471  14.199  1.00 11.03           C  
ANISOU 1107  CD1 LEU A 136     1616   1363   1213    -91      7    -48       C  
ATOM   1108  CD2 LEU A 136       8.853  10.906  14.792  1.00 11.31           C  
ANISOU 1108  CD2 LEU A 136     1624   1412   1263    -79     15    -40       C  
ATOM   1109  N   CYS A 137       6.755   8.890  19.467  1.00 10.89           N  
ANISOU 1109  N   CYS A 137     1593   1380   1163   -204     35    -60       N  
ATOM   1110  CA  CYS A 137       5.715   8.913  20.518  1.00 11.62           C  
ANISOU 1110  CA  CYS A 137     1670   1511   1235   -239     45    -73       C  
ATOM   1111  C   CYS A 137       6.043   9.931  21.605  1.00 11.93           C  
ANISOU 1111  C   CYS A 137     1700   1558   1276   -225     50    -76       C  
ATOM   1112  O   CYS A 137       5.160  10.677  22.063  1.00 12.53           O  
ANISOU 1112  O   CYS A 137     1745   1676   1340   -220     58    -97       O  
ATOM   1113  CB  CYS A 137       5.522   7.539  21.175  1.00 11.85           C  
ANISOU 1113  CB  CYS A 137     1729   1531   1240   -294     42    -62       C  
ATOM   1114  SG  CYS A 137       4.779   6.276  20.121  1.00 13.12           S  
ANISOU 1114  SG  CYS A 137     1907   1689   1388   -327     30    -62       S  
ATOM   1115  N   GLY A 138       7.289   9.947  22.067  1.00 11.30           N  
ANISOU 1115  N   GLY A 138     1646   1442   1207   -215     43    -57       N  
ATOM   1116  CA  GLY A 138       7.675  10.939  23.092  1.00 11.48           C  
ANISOU 1116  CA  GLY A 138     1665   1466   1232   -202     44    -59       C  
ATOM   1117  C   GLY A 138       7.473  12.348  22.609  1.00 11.49           C  
ANISOU 1117  C   GLY A 138     1646   1476   1242   -163     39    -72       C  
ATOM   1118  O   GLY A 138       6.936  13.204  23.328  1.00 12.15           O  
ANISOU 1118  O   GLY A 138     1717   1584   1317   -151     38    -90       O  
ATOM   1119  N   ILE A 139       7.909  12.625  21.387  1.00 11.41           N  
ANISOU 1119  N   ILE A 139     1637   1448   1248   -142     31    -65       N  
ATOM   1120  CA AILE A 139       7.816  13.967  20.816  0.50 12.25           C  
ANISOU 1120  CA AILE A 139     1739   1553   1362   -109     18    -73       C  
ATOM   1121  CA BILE A 139       7.807  13.963  20.800  0.50 11.99           C  
ANISOU 1121  CA BILE A 139     1706   1520   1329   -109     18    -73       C  
ATOM   1122  C   ILE A 139       6.339  14.349  20.669  1.00 12.19           C  
ANISOU 1122  C   ILE A 139     1707   1585   1340    -95     19   -106       C  
ATOM   1123  O   ILE A 139       5.954  15.450  21.028  1.00 13.02           O  
ANISOU 1123  O   ILE A 139     1810   1698   1438    -67      6   -125       O  
ATOM   1124  CB AILE A 139       8.602  14.060  19.483  0.50 12.88           C  
ANISOU 1124  CB AILE A 139     1826   1612   1455    -98     10    -55       C  
ATOM   1125  CB BILE A 139       8.513  14.018  19.431  0.50 12.29           C  
ANISOU 1125  CB BILE A 139     1751   1539   1381    -98     11    -56       C  
ATOM   1126  CG1AILE A 139      10.118  14.055  19.774  0.50 13.30           C  
ANISOU 1126  CG1AILE A 139     1895   1642   1516   -105      5    -28       C  
ATOM   1127  CG1BILE A 139      10.026  13.868  19.628  0.50 12.30           C  
ANISOU 1127  CG1BILE A 139     1767   1517   1389   -106      7    -29       C  
ATOM   1128  CG2AILE A 139       8.176  15.257  18.641  0.50 13.59           C  
ANISOU 1128  CG2AILE A 139     1917   1701   1547    -71     -6    -65       C  
ATOM   1129  CG2BILE A 139       8.170  15.285  18.657  0.50 12.96           C  
ANISOU 1129  CG2BILE A 139     1837   1620   1466    -70     -6    -65       C  
ATOM   1130  CD1AILE A 139      10.602  15.234  20.588  0.50 13.51           C  
ANISOU 1130  CD1AILE A 139     1935   1657   1543   -102     -9    -23       C  
ATOM   1131  CD1BILE A 139      10.717  13.341  18.398  0.50 11.77           C  
ANISOU 1131  CD1BILE A 139     1698   1448   1326   -100      7    -14       C  
ATOM   1132  N   LYS A 140       5.526  13.439  20.125  1.00 12.65           N  
ANISOU 1132  N   LYS A 140     1748   1668   1392   -111     31   -115       N  
ATOM   1133  CA  LYS A 140       4.111  13.743  19.942  1.00 13.56           C  
ANISOU 1133  CA  LYS A 140     1831   1833   1490    -98     32   -148       C  
ATOM   1134  C   LYS A 140       3.466  14.070  21.297  1.00 14.17           C  
ANISOU 1134  C   LYS A 140     1888   1953   1542   -101     38   -170       C  
ATOM   1135  O   LYS A 140       2.624  14.989  21.405  1.00 13.94           O  
ANISOU 1135  O   LYS A 140     1837   1962   1496    -63     29   -204       O  
ATOM   1136  CB  LYS A 140       3.378  12.612  19.286  1.00 15.21           C  
ANISOU 1136  CB  LYS A 140     2023   2065   1691   -128     43   -151       C  
ATOM   1137  CG  LYS A 140       1.923  12.998  18.974  1.00 17.33           C  
ANISOU 1137  CG  LYS A 140     2250   2395   1939   -111     44   -189       C  
ATOM   1138  CD  LYS A 140       1.165  11.946  18.242  1.00 20.13           C  
ANISOU 1138  CD  LYS A 140     2589   2775   2286   -144     52   -192       C  
ATOM   1139  CE  LYS A 140      -0.314  12.378  18.237  1.00 21.96           C  
ANISOU 1139  CE  LYS A 140     2768   3086   2489   -130     54   -234       C  
ATOM   1140  NZ  LYS A 140      -1.075  11.347  17.700  1.00 24.18           N  
ANISOU 1140  NZ  LYS A 140     3031   3399   2758   -173     61   -236       N  
ATOM   1141  N   HIS A 141       3.816  13.303  22.318  1.00 13.52           N  
ANISOU 1141  N   HIS A 141     1814   1871   1453   -141     50   -154       N  
ATOM   1142  CA  HIS A 141       3.254  13.540  23.655  1.00 14.15           C  
ANISOU 1142  CA  HIS A 141     1875   1998   1505   -148     58   -173       C  
ATOM   1143  C   HIS A 141       3.581  14.924  24.167  1.00 14.64           C  
ANISOU 1143  C   HIS A 141     1947   2046   1569    -97     40   -187       C  
ATOM   1144  O   HIS A 141       2.702  15.644  24.677  1.00 14.05           O  
ANISOU 1144  O   HIS A 141     1846   2024   1470    -66     35   -223       O  
ATOM   1145  CB  HIS A 141       3.722  12.486  24.634  1.00 14.28           C  
ANISOU 1145  CB  HIS A 141     1909   2003   1512   -202     71   -149       C  
ATOM   1146  CG  HIS A 141       2.924  12.449  25.877  1.00 15.39           C  
ANISOU 1146  CG  HIS A 141     2024   2208   1617   -224     83   -167       C  
ATOM   1147  ND1 HIS A 141       1.594  12.089  25.867  1.00 16.67           N  
ANISOU 1147  ND1 HIS A 141     2141   2449   1745   -250     97   -190       N  
ATOM   1148  CD2 HIS A 141       3.267  12.638  27.163  1.00 15.96           C  
ANISOU 1148  CD2 HIS A 141     2104   2283   1676   -230     86   -164       C  
ATOM   1149  CE1 HIS A 141       1.152  12.081  27.114  1.00 16.53           C  
ANISOU 1149  CE1 HIS A 141     2103   2487   1692   -272    108   -201       C  
ATOM   1150  NE2 HIS A 141       2.134  12.424  27.913  1.00 16.86           N  
ANISOU 1150  NE2 HIS A 141     2178   2481   1746   -258    102   -186       N  
ATOM   1151  N   LEU A 142       4.847  15.349  24.025  1.00 13.40           N  
ANISOU 1151  N   LEU A 142     1828   1824   1438    -86     25   -161       N  
ATOM   1152  CA  LEU A 142       5.231  16.757  24.346  1.00 13.50           C  
ANISOU 1152  CA  LEU A 142     1862   1812   1454    -41     -1   -170       C  
ATOM   1153  C   LEU A 142       4.439  17.754  23.529  1.00 13.70           C  
ANISOU 1153  C   LEU A 142     1882   1850   1472      9    -24   -200       C  
ATOM   1154  O   LEU A 142       3.854  18.705  24.072  1.00 14.47           O  
ANISOU 1154  O   LEU A 142     1979   1970   1549     53    -43   -233       O  
ATOM   1155  CB  LEU A 142       6.729  16.965  24.157  1.00 13.50           C  
ANISOU 1155  CB  LEU A 142     1901   1748   1480    -51    -13   -132       C  
ATOM   1156  CG  LEU A 142       7.610  16.135  25.101  1.00 14.29           C  
ANISOU 1156  CG  LEU A 142     2011   1834   1585    -88      1   -108       C  
ATOM   1157  CD1 LEU A 142       9.056  16.489  24.833  1.00 15.18           C  
ANISOU 1157  CD1 LEU A 142     2153   1897   1719    -91    -14    -77       C  
ATOM   1158  CD2 LEU A 142       7.235  16.343  26.560  1.00 16.06           C  
ANISOU 1158  CD2 LEU A 142     2231   2083   1788    -86      4   -125       C  
ATOM   1159  N   HIS A 143       4.350  17.530  22.218  1.00 13.17           N  
ANISOU 1159  N   HIS A 143     1814   1772   1418      9    -24   -193       N  
ATOM   1160  CA  HIS A 143       3.595  18.440  21.351  1.00 13.75           C  
ANISOU 1160  CA  HIS A 143     1888   1853   1484     58    -49   -221       C  
ATOM   1161  C   HIS A 143       2.139  18.575  21.811  1.00 16.21           C  
ANISOU 1161  C   HIS A 143     2156   2241   1762     88    -46   -272       C  
ATOM   1162  O   HIS A 143       1.538  19.669  21.668  1.00 16.98           O  
ANISOU 1162  O   HIS A 143     2261   2349   1842    149    -78   -308       O  
ATOM   1163  CB  HIS A 143       3.597  17.953  19.936  1.00 14.45           C  
ANISOU 1163  CB  HIS A 143     1974   1929   1588     47    -43   -208       C  
ATOM   1164  CG  HIS A 143       4.921  18.090  19.260  1.00 13.51           C  
ANISOU 1164  CG  HIS A 143     1892   1748   1493     31    -52   -167       C  
ATOM   1165  ND1 HIS A 143       5.098  17.715  17.951  1.00 14.57           N  
ANISOU 1165  ND1 HIS A 143     2027   1869   1639     23    -49   -151       N  
ATOM   1166  CD2 HIS A 143       6.122  18.540  19.695  1.00 13.89           C  
ANISOU 1166  CD2 HIS A 143     1973   1753   1551     18    -63   -138       C  
ATOM   1167  CE1 HIS A 143       6.361  17.898  17.613  1.00 13.33           C  
ANISOU 1167  CE1 HIS A 143     1898   1671   1496      6    -55   -116       C  
ATOM   1168  NE2 HIS A 143       6.996  18.429  18.630  1.00 13.06           N  
ANISOU 1168  NE2 HIS A 143     1883   1619   1461      1    -65   -107       N  
ATOM   1169  N   SER A 144       1.559  17.479  22.306  1.00 16.89           N  
ANISOU 1169  N   SER A 144     2200   2385   1834     47    -13   -276       N  
ATOM   1170  CA  SER A 144       0.145  17.505  22.714  1.00 19.13           C  
ANISOU 1170  CA  SER A 144     2429   2762   2078     66     -6   -323       C  
ATOM   1171  C   SER A 144      -0.080  18.443  23.903  1.00 20.62           C  
ANISOU 1171  C   SER A 144     2616   2980   2239    112    -22   -355       C  
ATOM   1172  O   SER A 144      -1.244  18.868  24.139  1.00 22.15           O  
ANISOU 1172  O   SER A 144     2767   3256   2395    155    -29   -406       O  
ATOM   1173  CB  SER A 144      -0.358  16.096  23.015  1.00 19.18           C  
ANISOU 1173  CB  SER A 144     2395   2824   2070     -4     31   -313       C  
ATOM   1174  OG  SER A 144       0.103  15.626  24.268  1.00 21.93           O  
ANISOU 1174  OG  SER A 144     2749   3174   2410    -46     47   -294       O  
ATOM   1175  N   ALA A 145       0.963  18.759  24.656  1.00 19.23           N  
ANISOU 1175  N   ALA A 145     2481   2748   2077    106    -30   -330       N  
ATOM   1176  CA  ALA A 145       0.856  19.729  25.755  1.00 22.23           C  
ANISOU 1176  CA  ALA A 145     2870   3144   2432    154    -53   -360       C  
ATOM   1177  C   ALA A 145       1.377  21.108  25.404  1.00 21.59           C  
ANISOU 1177  C   ALA A 145     2850   2992   2362    215   -103   -365       C  
ATOM   1178  O   ALA A 145       1.557  21.947  26.307  1.00 24.07           O  
ANISOU 1178  O   ALA A 145     3191   3296   2661    253   -130   -382       O  
ATOM   1179  CB  ALA A 145       1.625  19.225  26.929  1.00 24.09           C  
ANISOU 1179  CB  ALA A 145     3116   3365   2672    108    -33   -331       C  
ATOM   1180  N   GLY A 146       1.666  21.339  24.141  1.00 20.83           N  
ANISOU 1180  N   GLY A 146     2782   2844   2289    219   -120   -349       N  
ATOM   1181  CA  GLY A 146       2.234  22.600  23.705  1.00 21.68           C  
ANISOU 1181  CA  GLY A 146     2957   2876   2404    260   -172   -345       C  
ATOM   1182  C   GLY A 146       3.698  22.743  23.918  1.00 20.00           C  
ANISOU 1182  C   GLY A 146     2795   2586   2219    218   -179   -294       C  
ATOM   1183  O   GLY A 146       4.207  23.848  23.920  1.00 22.84           O  
ANISOU 1183  O   GLY A 146     3215   2887   2576    243   -225   -291       O  
ATOM   1184  N   ILE A 147       4.408  21.627  24.099  1.00 17.70           N  
ANISOU 1184  N   ILE A 147     2483   2292   1950    153   -137   -255       N  
ATOM   1185  CA  ILE A 147       5.812  21.651  24.283  1.00 17.21           C  
ANISOU 1185  CA  ILE A 147     2457   2170   1911    113   -141   -209       C  
ATOM   1186  C   ILE A 147       6.473  21.201  22.963  1.00 16.30           C  
ANISOU 1186  C   ILE A 147     2347   2024   1821     78   -131   -172       C  
ATOM   1187  O   ILE A 147       6.301  20.055  22.538  1.00 16.33           O  
ANISOU 1187  O   ILE A 147     2315   2055   1834     49    -96   -164       O  
ATOM   1188  CB  ILE A 147       6.232  20.718  25.405  1.00 18.12           C  
ANISOU 1188  CB  ILE A 147     2550   2305   2030     72   -106   -194       C  
ATOM   1189  CG1 ILE A 147       5.588  21.143  26.729  1.00 19.97           C  
ANISOU 1189  CG1 ILE A 147     2775   2577   2235    105   -113   -231       C  
ATOM   1190  CG2 ILE A 147       7.733  20.702  25.565  1.00 18.88           C  
ANISOU 1190  CG2 ILE A 147     2678   2346   2149     34   -110   -149       C  
ATOM   1191  CD1 ILE A 147       5.522  19.999  27.696  1.00 22.93           C  
ANISOU 1191  CD1 ILE A 147     3115   2994   2604     64    -72   -224       C  
ATOM   1192  N   ILE A 148       7.240  22.110  22.380  1.00 15.55           N  
ANISOU 1192  N   ILE A 148     2301   1875   1733     77   -166   -150       N  
ATOM   1193  CA  ILE A 148       8.061  21.817  21.198  1.00 15.26           C  
ANISOU 1193  CA  ILE A 148     2270   1814   1713     41   -159   -112       C  
ATOM   1194  C   ILE A 148       9.486  21.800  21.672  1.00 15.27           C  
ANISOU 1194  C   ILE A 148     2289   1788   1726     -2   -159    -72       C  
ATOM   1195  O   ILE A 148       9.944  22.683  22.343  1.00 16.37           O  
ANISOU 1195  O   ILE A 148     2466   1897   1858     -1   -189    -67       O  
ATOM   1196  CB  ILE A 148       7.838  22.873  20.090  1.00 15.94           C  
ANISOU 1196  CB  ILE A 148     2398   1868   1790     64   -200   -115       C  
ATOM   1197  CG1 ILE A 148       6.389  22.844  19.628  1.00 16.91           C  
ANISOU 1197  CG1 ILE A 148     2499   2026   1901    114   -201   -159       C  
ATOM   1198  CG2 ILE A 148       8.759  22.595  18.871  1.00 16.62           C  
ANISOU 1198  CG2 ILE A 148     2489   1938   1890     22   -192    -72       C  
ATOM   1199  CD1 ILE A 148       6.006  23.933  18.658  1.00 18.29           C  
ANISOU 1199  CD1 ILE A 148     2721   2168   2061    150   -249   -171       C  
ATOM   1200  N   HIS A 149      10.194  20.709  21.407  1.00 14.11           N  
ANISOU 1200  N   HIS A 149     2112   1654   1593    -38   -125    -46       N  
ATOM   1201  CA  HIS A 149      11.445  20.453  22.101  1.00 14.04           C  
ANISOU 1201  CA  HIS A 149     2106   1636   1591    -72   -119    -18       C  
ATOM   1202  C   HIS A 149      12.594  21.361  21.561  1.00 15.98           C  
ANISOU 1202  C   HIS A 149     2384   1852   1834   -101   -148     17       C  
ATOM   1203  O   HIS A 149      13.262  22.112  22.316  1.00 18.12           O  
ANISOU 1203  O   HIS A 149     2685   2100   2101   -115   -173     29       O  
ATOM   1204  CB  HIS A 149      11.739  18.952  21.978  1.00 13.98           C  
ANISOU 1204  CB  HIS A 149     2062   1657   1595    -91    -80     -8       C  
ATOM   1205  CG  HIS A 149      12.831  18.487  22.858  1.00 13.53           C  
ANISOU 1205  CG  HIS A 149     2002   1597   1541   -114    -72     11       C  
ATOM   1206  ND1 HIS A 149      14.123  18.941  22.715  1.00 14.74           N  
ANISOU 1206  ND1 HIS A 149     2165   1740   1695   -138    -86     40       N  
ATOM   1207  CD2 HIS A 149      12.837  17.608  23.883  1.00 13.98           C  
ANISOU 1207  CD2 HIS A 149     2048   1664   1598   -119    -53      5       C  
ATOM   1208  CE1 HIS A 149      14.877  18.356  23.639  1.00 14.39           C  
ANISOU 1208  CE1 HIS A 149     2114   1701   1653   -150    -76     48       C  
ATOM   1209  NE2 HIS A 149      14.119  17.540  24.343  1.00 14.23           N  
ANISOU 1209  NE2 HIS A 149     2086   1689   1633   -137    -58     27       N  
ATOM   1210  N   ARG A 150      12.823  21.295  20.262  1.00 15.07           N  
ANISOU 1210  N   ARG A 150     2264   1742   1719   -114   -146     34       N  
ATOM   1211  CA  ARG A 150      13.810  22.076  19.535  1.00 17.50           C  
ANISOU 1211  CA  ARG A 150     2597   2035   2017   -150   -171     69       C  
ATOM   1212  C   ARG A 150      15.258  21.685  19.756  1.00 18.06           C  
ANISOU 1212  C   ARG A 150     2646   2127   2087   -193   -158    101       C  
ATOM   1213  O   ARG A 150      16.118  22.162  18.984  1.00 21.84           O  
ANISOU 1213  O   ARG A 150     3132   2614   2553   -232   -172    133       O  
ATOM   1214  CB  ARG A 150      13.672  23.605  19.784  1.00 20.75           C  
ANISOU 1214  CB  ARG A 150     3072   2398   2412   -149   -224     70       C  
ATOM   1215  CG  ARG A 150      12.835  24.340  18.776  1.00 23.14           C  
ANISOU 1215  CG  ARG A 150     3410   2677   2703   -126   -254     58       C  
ATOM   1216  CD  ARG A 150      13.053  25.850  18.840  1.00 26.14           C  
ANISOU 1216  CD  ARG A 150     3869   3002   3062   -139   -317     70       C  
ATOM   1217  NE  ARG A 150      12.729  26.387  20.175  1.00 26.94           N  
ANISOU 1217  NE  ARG A 150     4000   3078   3160   -108   -342     45       N  
ATOM   1218  CZ  ARG A 150      13.138  27.562  20.659  1.00 29.68           C  
ANISOU 1218  CZ  ARG A 150     4415   3372   3488   -122   -398     56       C  
ATOM   1219  NH1 ARG A 150      12.746  27.914  21.866  1.00 28.21           N  
ANISOU 1219  NH1 ARG A 150     4249   3170   3298    -83   -417     26       N  
ATOM   1220  NH2 ARG A 150      13.956  28.360  19.971  1.00 31.42           N  
ANISOU 1220  NH2 ARG A 150     4686   3561   3691   -179   -436     97       N  
ATOM   1221  N   ASP A 151      15.552  20.868  20.737  1.00 17.52           N  
ANISOU 1221  N   ASP A 151     2553   2074   2029   -188   -136     95       N  
ATOM   1222  CA  ASP A 151      16.938  20.449  20.992  1.00 17.80           C  
ANISOU 1222  CA  ASP A 151     2565   2136   2061   -220   -126    120       C  
ATOM   1223  C   ASP A 151      17.095  18.961  21.268  1.00 15.77           C  
ANISOU 1223  C   ASP A 151     2269   1909   1813   -202    -92    108       C  
ATOM   1224  O   ASP A 151      17.888  18.526  22.088  1.00 15.34           O  
ANISOU 1224  O   ASP A 151     2204   1866   1759   -209    -87    113       O  
ATOM   1225  CB  ASP A 151      17.588  21.220  22.137  1.00 20.32           C  
ANISOU 1225  CB  ASP A 151     2909   2434   2376   -242   -151    130       C  
ATOM   1226  CG  ASP A 151      19.119  21.324  21.963  1.00 21.88           C  
ANISOU 1226  CG  ASP A 151     3088   2664   2560   -289   -156    164       C  
ATOM   1227  OD1 ASP A 151      19.661  21.196  20.827  1.00 23.77           O  
ANISOU 1227  OD1 ASP A 151     3304   2941   2787   -311   -149    183       O  
ATOM   1228  OD2 ASP A 151      19.777  21.620  22.957  1.00 27.49           O  
ANISOU 1228  OD2 ASP A 151     3808   3369   3269   -306   -168    172       O  
ATOM   1229  N   LEU A 152      16.395  18.128  20.516  1.00 13.31           N  
ANISOU 1229  N   LEU A 152     1941   1610   1507   -179    -72     94       N  
ATOM   1230  CA ALEU A 152      16.546  16.715  20.674  0.60 13.07           C  
ANISOU 1230  CA ALEU A 152     1886   1599   1479   -164    -49     84       C  
ATOM   1231  CA BLEU A 152      16.575  16.674  20.668  0.40 12.76           C  
ANISOU 1231  CA BLEU A 152     1847   1562   1441   -163    -48     84       C  
ATOM   1232  C   LEU A 152      17.918  16.269  20.155  1.00 12.97           C  
ANISOU 1232  C   LEU A 152     1847   1626   1455   -172    -45    102       C  
ATOM   1233  O   LEU A 152      18.328  16.693  19.079  1.00 13.06           O  
ANISOU 1233  O   LEU A 152     1846   1661   1455   -186    -49    118       O  
ATOM   1234  CB ALEU A 152      15.388  16.023  19.947  0.60 13.77           C  
ANISOU 1234  CB ALEU A 152     1970   1687   1573   -141    -35     65       C  
ATOM   1235  CB BLEU A 152      15.528  15.871  19.904  0.40 12.69           C  
ANISOU 1235  CB BLEU A 152     1831   1555   1437   -141    -33     66       C  
ATOM   1236  CG ALEU A 152      15.286  14.542  20.163  0.60 14.21           C  
ANISOU 1236  CG ALEU A 152     2017   1751   1630   -128    -18     52       C  
ATOM   1237  CG BLEU A 152      14.103  16.027  20.347  0.40 12.49           C  
ANISOU 1237  CG BLEU A 152     1818   1511   1417   -129    -31     42       C  
ATOM   1238  CD1ALEU A 152      14.812  14.294  21.594  0.60 15.26           C  
ANISOU 1238  CD1ALEU A 152     2165   1867   1766   -131    -15     40       C  
ATOM   1239  CD1BLEU A 152      13.192  15.668  19.167  0.40 12.74           C  
ANISOU 1239  CD1BLEU A 152     1841   1551   1450   -115    -23     30       C  
ATOM   1240  CD2ALEU A 152      14.368  13.895  19.123  0.60 14.91           C  
ANISOU 1240  CD2ALEU A 152     2100   1844   1720   -113     -9     39       C  
ATOM   1241  CD2BLEU A 152      13.851  15.166  21.589  0.40 12.15           C  
ANISOU 1241  CD2BLEU A 152     1777   1464   1374   -129    -20     30       C  
ATOM   1242  N   LYS A 153      18.603  15.408  20.895  1.00 12.53           N  
ANISOU 1242  N   LYS A 153     1781   1583   1397   -163    -40     98       N  
ATOM   1243  CA  LYS A 153      19.925  14.958  20.486  1.00 13.57           C  
ANISOU 1243  CA  LYS A 153     1882   1763   1512   -161    -39    108       C  
ATOM   1244  C   LYS A 153      20.236  13.620  21.130  1.00 13.38           C  
ANISOU 1244  C   LYS A 153     1858   1742   1485   -129    -35     91       C  
ATOM   1245  O   LYS A 153      19.680  13.308  22.169  1.00 13.22           O  
ANISOU 1245  O   LYS A 153     1864   1684   1474   -126    -35     81       O  
ATOM   1246  CB  LYS A 153      20.964  16.019  20.859  1.00 14.64           C  
ANISOU 1246  CB  LYS A 153     2010   1917   1636   -199    -54    132       C  
ATOM   1247  CG  LYS A 153      21.186  16.228  22.336  1.00 15.62           C  
ANISOU 1247  CG  LYS A 153     2153   2016   1768   -206    -63    130       C  
ATOM   1248  CD  LYS A 153      22.028  17.497  22.623  1.00 18.12           C  
ANISOU 1248  CD  LYS A 153     2471   2341   2074   -252    -84    156       C  
ATOM   1249  CE  LYS A 153      21.156  18.747  22.531  1.00 20.72           C  
ANISOU 1249  CE  LYS A 153     2841   2622   2410   -273   -102    163       C  
ATOM   1250  NZ  LYS A 153      21.882  20.042  22.764  1.00 23.25           N  
ANISOU 1250  NZ  LYS A 153     3179   2938   2716   -324   -132    190       N  
ATOM   1251  N   PRO A 154      21.120  12.836  20.535  1.00 13.32           N  
ANISOU 1251  N   PRO A 154     1824   1779   1458   -105    -35     87       N  
ATOM   1252  CA  PRO A 154      21.315  11.498  21.054  1.00 14.30           C  
ANISOU 1252  CA  PRO A 154     1962   1895   1576    -66    -40     67       C  
ATOM   1253  C   PRO A 154      21.814  11.446  22.472  1.00 14.11           C  
ANISOU 1253  C   PRO A 154     1953   1857   1553    -70    -49     65       C  
ATOM   1254  O   PRO A 154      21.505  10.507  23.172  1.00 13.94           O  
ANISOU 1254  O   PRO A 154     1963   1801   1532    -51    -55     51       O  
ATOM   1255  CB  PRO A 154      22.355  10.881  20.094  1.00 15.57           C  
ANISOU 1255  CB  PRO A 154     2086   2120   1709    -32    -45     59       C  
ATOM   1256  CG  PRO A 154      22.380  11.719  18.903  1.00 14.62           C  
ANISOU 1256  CG  PRO A 154     1935   2036   1583    -55    -36     76       C  
ATOM   1257  CD  PRO A 154      21.868  13.073  19.273  1.00 14.53           C  
ANISOU 1257  CD  PRO A 154     1937   1992   1590   -107    -34     97       C  
ATOM   1258  N   SER A 155      22.625  12.404  22.887  1.00 15.18           N  
ANISOU 1258  N   SER A 155     2068   2016   1685    -96    -54     81       N  
ATOM   1259  CA  SER A 155      23.168  12.341  24.236  1.00 16.26           C  
ANISOU 1259  CA  SER A 155     2217   2139   1821    -97    -64     79       C  
ATOM   1260  C   SER A 155      22.114  12.448  25.266  1.00 15.40           C  
ANISOU 1260  C   SER A 155     2150   1969   1731   -110    -61     76       C  
ATOM   1261  O   SER A 155      22.346  12.081  26.434  1.00 16.71           O  
ANISOU 1261  O   SER A 155     2338   2116   1897   -104    -69     70       O  
ATOM   1262  CB  SER A 155      24.215  13.434  24.504  1.00 18.44           C  
ANISOU 1262  CB  SER A 155     2465   2453   2089   -131    -72     99       C  
ATOM   1263  OG  SER A 155      23.705  14.729  24.255  1.00 19.98           O  
ANISOU 1263  OG  SER A 155     2667   2629   2294   -175    -72    119       O  
ATOM   1264  N   ASN A 156      20.950  12.992  24.915  1.00 13.90           N  
ANISOU 1264  N   ASN A 156     1973   1753   1557   -127    -52     78       N  
ATOM   1265  CA AASN A 156      19.911  13.124  25.895  0.50 14.15           C  
ANISOU 1265  CA AASN A 156     2036   1740   1599   -137    -48     71       C  
ATOM   1266  CA BASN A 156      19.827  13.127  25.845  0.50 13.97           C  
ANISOU 1266  CA BASN A 156     2013   1717   1577   -137    -47     71       C  
ATOM   1267  C   ASN A 156      18.717  12.143  25.612  1.00 13.63           C  
ANISOU 1267  C   ASN A 156     1988   1655   1535   -127    -37     56       C  
ATOM   1268  O   ASN A 156      17.531  12.401  25.902  1.00 14.39           O  
ANISOU 1268  O   ASN A 156     2097   1733   1638   -139    -29     49       O  
ATOM   1269  CB AASN A 156      19.526  14.613  26.023  0.50 14.88           C  
ANISOU 1269  CB AASN A 156     2132   1822   1702   -162    -53     81       C  
ATOM   1270  CB BASN A 156      19.258  14.535  25.775  0.50 14.62           C  
ANISOU 1270  CB BASN A 156     2098   1787   1669   -160    -50     79       C  
ATOM   1271  CG AASN A 156      20.652  15.532  26.662  0.50 17.19           C  
ANISOU 1271  CG AASN A 156     2420   2122   1989   -183    -70     97       C  
ATOM   1272  CG BASN A 156      20.117  15.528  26.474  0.50 16.03           C  
ANISOU 1272  CG BASN A 156     2278   1966   1846   -180    -66     93       C  
ATOM   1273  OD1AASN A 156      21.869  15.176  26.913  0.50 17.07           O  
ANISOU 1273  OD1AASN A 156     2387   2134   1963   -181    -77    103       O  
ATOM   1274  OD1BASN A 156      20.429  15.359  27.648  0.50 17.86           O  
ANISOU 1274  OD1BASN A 156     2523   2187   2077   -179    -71     89       O  
ATOM   1275  ND2AASN A 156      20.208  16.765  26.949  0.50 19.64           N  
ANISOU 1275  ND2AASN A 156     2750   2408   2305   -201    -83    102       N  
ATOM   1276  ND2BASN A 156      20.518  16.588  25.770  0.50 16.61           N  
ANISOU 1276  ND2BASN A 156     2342   2052   1915   -203    -78    110       N  
ATOM   1277  N   ILE A 157      19.057  10.990  25.036  1.00 12.56           N  
ANISOU 1277  N   ILE A 157     1854   1529   1389   -103    -40     49       N  
ATOM   1278  CA  ILE A 157      18.140   9.911  24.839  1.00 13.03           C  
ANISOU 1278  CA  ILE A 157     1939   1567   1444    -98    -38     38       C  
ATOM   1279  C   ILE A 157      18.809   8.627  25.377  1.00 13.32           C  
ANISOU 1279  C   ILE A 157     2007   1591   1463    -75    -56     30       C  
ATOM   1280  O   ILE A 157      20.014   8.394  25.161  1.00 14.25           O  
ANISOU 1280  O   ILE A 157     2111   1733   1570    -45    -70     27       O  
ATOM   1281  CB  ILE A 157      17.763   9.717  23.333  1.00 13.16           C  
ANISOU 1281  CB  ILE A 157     1940   1599   1462    -86    -33     34       C  
ATOM   1282  CG1 ILE A 157      17.122  11.013  22.788  1.00 13.58           C  
ANISOU 1282  CG1 ILE A 157     1970   1661   1529   -105    -21     41       C  
ATOM   1283  CG2 ILE A 157      16.836   8.506  23.159  1.00 14.99           C  
ANISOU 1283  CG2 ILE A 157     2204   1805   1686    -85    -36     23       C  
ATOM   1284  CD1 ILE A 157      16.930  11.045  21.303  1.00 14.17           C  
ANISOU 1284  CD1 ILE A 157     2026   1755   1605    -93    -17     41       C  
ATOM   1285  N   VAL A 158      18.045   7.841  26.155  1.00 12.81           N  
ANISOU 1285  N   VAL A 158     1985   1491   1391    -92    -60     25       N  
ATOM   1286  CA  VAL A 158      18.602   6.647  26.780  1.00 13.50           C  
ANISOU 1286  CA  VAL A 158     2119   1554   1459    -74    -85     19       C  
ATOM   1287  C   VAL A 158      17.746   5.453  26.433  1.00 13.50           C  
ANISOU 1287  C   VAL A 158     2163   1522   1444    -82    -97     13       C  
ATOM   1288  O   VAL A 158      16.564   5.567  26.082  1.00 13.12           O  
ANISOU 1288  O   VAL A 158     2110   1472   1401   -115    -81     15       O  
ATOM   1289  CB  VAL A 158      18.734   6.817  28.295  1.00 13.71           C  
ANISOU 1289  CB  VAL A 158     2166   1562   1481    -93    -87     23       C  
ATOM   1290  CG1 VAL A 158      19.888   7.778  28.609  1.00 14.25           C  
ANISOU 1290  CG1 VAL A 158     2198   1658   1558    -78    -87     28       C  
ATOM   1291  CG2 VAL A 158      17.413   7.296  28.891  1.00 14.19           C  
ANISOU 1291  CG2 VAL A 158     2229   1615   1548   -141    -66     28       C  
ATOM   1292  N   VAL A 159      18.376   4.285  26.491  1.00 13.70           N  
ANISOU 1292  N   VAL A 159     2235   1524   1446    -50   -130      4       N  
ATOM   1293  CA  VAL A 159      17.757   3.032  26.061  1.00 14.51           C  
ANISOU 1293  CA  VAL A 159     2395   1590   1530    -54   -154     -2       C  
ATOM   1294  C   VAL A 159      18.067   1.895  27.038  1.00 15.52           C  
ANISOU 1294  C   VAL A 159     2601   1667   1627    -51   -193     -5       C  
ATOM   1295  O   VAL A 159      19.042   1.957  27.760  1.00 14.79           O  
ANISOU 1295  O   VAL A 159     2514   1577   1529    -23   -206     -9       O  
ATOM   1296  CB  VAL A 159      18.223   2.592  24.653  1.00 16.00           C  
ANISOU 1296  CB  VAL A 159     2574   1795   1713      0   -169    -17       C  
ATOM   1297  CG1 VAL A 159      17.949   3.700  23.614  1.00 16.80           C  
ANISOU 1297  CG1 VAL A 159     2602   1943   1839     -5   -134    -12       C  
ATOM   1298  CG2 VAL A 159      19.662   2.258  24.602  1.00 17.78           C  
ANISOU 1298  CG2 VAL A 159     2797   2037   1920     67   -196    -33       C  
ATOM   1299  N   LYS A 160      17.177   0.928  27.046  1.00 16.23           N  
ANISOU 1299  N   LYS A 160     2754   1715   1698    -87   -212     -1       N  
ATOM   1300  CA  LYS A 160      17.414  -0.339  27.744  1.00 18.85           C  
ANISOU 1300  CA  LYS A 160     3180   1987   1993    -85   -261     -3       C  
ATOM   1301  C   LYS A 160      17.760  -1.411  26.774  1.00 18.60           C  
ANISOU 1301  C   LYS A 160     3200   1928   1941    -33   -307    -21       C  
ATOM   1302  O   LYS A 160      17.497  -1.344  25.574  1.00 18.09           O  
ANISOU 1302  O   LYS A 160     3104   1883   1885    -16   -299    -28       O  
ATOM   1303  CB  LYS A 160      16.194  -0.729  28.534  1.00 21.99           C  
ANISOU 1303  CB  LYS A 160     3625   2355   2375   -172   -258     17       C  
ATOM   1304  CG  LYS A 160      16.162  -0.167  29.936  1.00 28.12           C  
ANISOU 1304  CG  LYS A 160     4393   3139   3152   -210   -238     29       C  
ATOM   1305  CD  LYS A 160      14.780  -0.393  30.532  1.00 32.22           C  
ANISOU 1305  CD  LYS A 160     4935   3655   3652   -303   -224     48       C  
ATOM   1306  CE  LYS A 160      14.603  -1.801  31.035  1.00 37.42           C  
ANISOU 1306  CE  LYS A 160     5705   4249   4265   -341   -275     58       C  
ATOM   1307  NZ  LYS A 160      15.096  -1.916  32.429  1.00 38.55           N  
ANISOU 1307  NZ  LYS A 160     5890   4369   4389   -352   -289     66       N  
ATOM   1308  N   SER A 161      18.310  -2.507  27.334  1.00 20.47           N  
ANISOU 1308  N   SER A 161     3527   2110   2142     -6   -363    -29       N  
ATOM   1309  CA ASER A 161      18.640  -3.706  26.538  0.50 21.26           C  
ANISOU 1309  CA ASER A 161     3698   2169   2210     51   -423    -51       C  
ATOM   1310  CA BSER A 161      18.656  -3.676  26.511  0.50 21.47           C  
ANISOU 1310  CA BSER A 161     3722   2198   2238     53   -422    -51       C  
ATOM   1311  C   SER A 161      17.461  -4.303  25.784  1.00 20.50           C  
ANISOU 1311  C   SER A 161     3641   2041   2106      1   -433    -41       C  
ATOM   1312  O   SER A 161      17.660  -4.947  24.786  1.00 22.34           O  
ANISOU 1312  O   SER A 161     3903   2261   2326     54   -467    -60       O  
ATOM   1313  CB ASER A 161      19.275  -4.800  27.424  0.50 22.61           C  
ANISOU 1313  CB ASER A 161     3978   2273   2338     80   -490    -60       C  
ATOM   1314  CB BSER A 161      19.374  -4.751  27.350  0.50 23.06           C  
ANISOU 1314  CB BSER A 161     4028   2336   2397     89   -489    -63       C  
ATOM   1315  OG ASER A 161      20.433  -4.310  28.064  0.50 23.88           O  
ANISOU 1315  OG ASER A 161     4102   2468   2504    135   -486    -73       O  
ATOM   1316  OG BSER A 161      18.564  -5.129  28.437  0.50 25.34           O  
ANISOU 1316  OG BSER A 161     4387   2573   2670      1   -497    -36       O  
ATOM   1317  N   ASP A 162      16.245  -4.108  26.314  1.00 19.91           N  
ANISOU 1317  N   ASP A 162     3568   1960   2036    -99   -404    -14       N  
ATOM   1318  CA  ASP A 162      15.032  -4.574  25.644  1.00 20.43           C  
ANISOU 1318  CA  ASP A 162     3659   2008   2094   -160   -408     -3       C  
ATOM   1319  C   ASP A 162      14.555  -3.629  24.526  1.00 19.83           C  
ANISOU 1319  C   ASP A 162     3482   1996   2057   -154   -355     -7       C  
ATOM   1320  O   ASP A 162      13.466  -3.812  23.989  1.00 21.09           O  
ANISOU 1320  O   ASP A 162     3643   2155   2215   -208   -348      2       O  
ATOM   1321  CB  ASP A 162      13.908  -4.844  26.620  1.00 21.59           C  
ANISOU 1321  CB  ASP A 162     3849   2135   2222   -272   -402     26       C  
ATOM   1322  CG  ASP A 162      13.379  -3.615  27.287  1.00 23.79           C  
ANISOU 1322  CG  ASP A 162     4035   2478   2528   -322   -335     40       C  
ATOM   1323  OD1 ASP A 162      13.884  -2.503  27.027  1.00 20.70           O  
ANISOU 1323  OD1 ASP A 162     3554   2138   2173   -272   -294     29       O  
ATOM   1324  OD2 ASP A 162      12.503  -3.768  28.139  1.00 27.10           O  
ANISOU 1324  OD2 ASP A 162     4476   2895   2925   -410   -326     61       O  
ATOM   1325  N   CYS A 163      15.368  -2.627  24.209  1.00 18.63           N  
ANISOU 1325  N   CYS A 163     3245   1898   1934    -94   -322    -18       N  
ATOM   1326  CA  CYS A 163      15.078  -1.668  23.095  1.00 19.71           C  
ANISOU 1326  CA  CYS A 163     3290   2093   2104    -81   -277    -22       C  
ATOM   1327  C   CYS A 163      14.038  -0.618  23.479  1.00 18.96           C  
ANISOU 1327  C   CYS A 163     3133   2038   2035   -151   -223     -5       C  
ATOM   1328  O   CYS A 163      13.625   0.192  22.611  1.00 18.20           O  
ANISOU 1328  O   CYS A 163     2970   1983   1964   -148   -189     -7       O  
ATOM   1329  CB  CYS A 163      14.708  -2.391  21.774  1.00 21.76           C  
ANISOU 1329  CB  CYS A 163     3576   2338   2355    -60   -302    -33       C  
ATOM   1330  SG  CYS A 163      15.220  -1.563  20.200  1.00 25.67           S  
ANISOU 1330  SG  CYS A 163     3980   2898   2876     11   -274    -50       S  
ATOM   1331  N   THR A 164      13.676  -0.507  24.746  1.00 17.88           N  
ANISOU 1331  N   THR A 164     3011   1893   1890   -206   -213      9       N  
ATOM   1332  CA  THR A 164      12.861   0.592  25.207  1.00 18.08           C  
ANISOU 1332  CA  THR A 164     2971   1964   1934   -254   -164     18       C  
ATOM   1333  C   THR A 164      13.706   1.886  25.298  1.00 15.95           C  
ANISOU 1333  C   THR A 164     2632   1734   1695   -208   -135     14       C  
ATOM   1334  O   THR A 164      14.941   1.850  25.496  1.00 16.33           O  
ANISOU 1334  O   THR A 164     2687   1774   1742   -157   -152      8       O  
ATOM   1335  CB  THR A 164      12.143   0.303  26.500  1.00 21.03           C  
ANISOU 1335  CB  THR A 164     3378   2328   2284   -328   -163     33       C  
ATOM   1336  OG1 THR A 164      13.098  -0.032  27.490  1.00 23.91           O  
ANISOU 1336  OG1 THR A 164     3789   2660   2635   -309   -187     36       O  
ATOM   1337  CG2 THR A 164      11.156  -0.800  26.328  1.00 22.53           C  
ANISOU 1337  CG2 THR A 164     3628   2491   2442   -392   -187     42       C  
ATOM   1338  N   LEU A 165      13.048   3.017  25.055  1.00 14.44           N  
ANISOU 1338  N   LEU A 165     2373   1586   1526   -224    -97     14       N  
ATOM   1339  CA  LEU A 165      13.745   4.312  24.885  1.00 13.27           C  
ANISOU 1339  CA  LEU A 165     2164   1472   1405   -186    -74     12       C  
ATOM   1340  C   LEU A 165      13.022   5.391  25.642  1.00 13.24           C  
ANISOU 1340  C   LEU A 165     2123   1497   1412   -219    -45     14       C  
ATOM   1341  O   LEU A 165      11.759   5.434  25.649  1.00 13.49           O  
ANISOU 1341  O   LEU A 165     2143   1545   1437   -260    -30     12       O  
ATOM   1342  CB  LEU A 165      13.762   4.654  23.391  1.00 12.82           C  
ANISOU 1342  CB  LEU A 165     2071   1437   1364   -154    -68      5       C  
ATOM   1343  CG  LEU A 165      14.345   6.002  22.977  1.00 12.17           C  
ANISOU 1343  CG  LEU A 165     1930   1389   1304   -128    -48      6       C  
ATOM   1344  CD1 LEU A 165      15.004   5.882  21.593  1.00 12.74           C  
ANISOU 1344  CD1 LEU A 165     1985   1478   1379    -84    -56      2       C  
ATOM   1345  CD2 LEU A 165      13.266   7.129  22.952  1.00 12.59           C  
ANISOU 1345  CD2 LEU A 165     1944   1466   1372   -155    -22      6       C  
ATOM   1346  N   LYS A 166      13.792   6.282  26.240  1.00 12.55           N  
ANISOU 1346  N   LYS A 166     2013   1419   1336   -201    -38     17       N  
ATOM   1347  CA  LYS A 166      13.225   7.435  26.926  1.00 12.78           C  
ANISOU 1347  CA  LYS A 166     2009   1472   1373   -219    -16     16       C  
ATOM   1348  C   LYS A 166      14.008   8.678  26.575  1.00 11.78           C  
ANISOU 1348  C   LYS A 166     1847   1361   1269   -187    -12     17       C  
ATOM   1349  O   LYS A 166      15.261   8.689  26.561  1.00 12.55           O  
ANISOU 1349  O   LYS A 166     1946   1452   1370   -161    -24     23       O  
ATOM   1350  CB  LYS A 166      13.200   7.256  28.470  1.00 13.57           C  
ANISOU 1350  CB  LYS A 166     2135   1563   1456   -246    -17     20       C  
ATOM   1351  CG  LYS A 166      12.391   6.060  28.899  1.00 15.54           C  
ANISOU 1351  CG  LYS A 166     2427   1801   1677   -293    -24     23       C  
ATOM   1352  CD  LYS A 166      12.484   5.821  30.374  1.00 17.51           C  
ANISOU 1352  CD  LYS A 166     2706   2040   1906   -321    -27     30       C  
ATOM   1353  CE  LYS A 166      11.794   4.506  30.739  1.00 19.71           C  
ANISOU 1353  CE  LYS A 166     3040   2301   2149   -377    -41     39       C  
ATOM   1354  NZ  LYS A 166      10.305   4.576  30.722  1.00 19.95           N  
ANISOU 1354  NZ  LYS A 166     3041   2377   2161   -431    -19     36       N  
ATOM   1355  N   ILE A 167      13.285   9.778  26.373  1.00 11.72           N  
ANISOU 1355  N   ILE A 167     1807   1374   1271   -190      2     11       N  
ATOM   1356  CA  ILE A 167      13.907  11.110  26.190  1.00 11.76           C  
ANISOU 1356  CA  ILE A 167     1789   1387   1293   -170      1     15       C  
ATOM   1357  C   ILE A 167      14.163  11.716  27.550  1.00 12.44           C  
ANISOU 1357  C   ILE A 167     1883   1468   1376   -177     -2     16       C  
ATOM   1358  O   ILE A 167      13.268  11.673  28.404  1.00 12.05           O  
ANISOU 1358  O   ILE A 167     1837   1425   1314   -193      6      6       O  
ATOM   1359  CB  ILE A 167      12.922  11.988  25.385  1.00 12.70           C  
ANISOU 1359  CB  ILE A 167     1884   1523   1419   -165      8      5       C  
ATOM   1360  CG1 ILE A 167      12.782  11.422  23.969  1.00 13.09           C  
ANISOU 1360  CG1 ILE A 167     1926   1576   1471   -157      9      5       C  
ATOM   1361  CG2 ILE A 167      13.402  13.407  25.276  1.00 12.98           C  
ANISOU 1361  CG2 ILE A 167     1910   1557   1464   -153     -2     10       C  
ATOM   1362  CD1 ILE A 167      11.590  11.986  23.213  1.00 13.31           C  
ANISOU 1362  CD1 ILE A 167     1935   1621   1502   -154     16     -9       C  
ATOM   1363  N   LEU A 168      15.350  12.294  27.747  1.00 12.13           N  
ANISOU 1363  N   LEU A 168     1843   1423   1345   -166    -13     27       N  
ATOM   1364  CA  LEU A 168      15.744  12.795  29.082  1.00 13.49           C  
ANISOU 1364  CA  LEU A 168     2026   1586   1513   -171    -20     29       C  
ATOM   1365  C   LEU A 168      15.372  14.244  29.398  1.00 15.41           C  
ANISOU 1365  C   LEU A 168     2263   1831   1761   -168    -25     24       C  
ATOM   1366  O   LEU A 168      15.441  14.623  30.595  1.00 17.04           O  
ANISOU 1366  O   LEU A 168     2482   2030   1962   -170    -31     20       O  
ATOM   1367  CB  LEU A 168      17.246  12.690  29.258  1.00 14.67           C  
ANISOU 1367  CB  LEU A 168     2177   1731   1664   -162    -34     42       C  
ATOM   1368  CG  LEU A 168      17.889  11.326  29.388  1.00 15.03           C  
ANISOU 1368  CG  LEU A 168     2241   1771   1700   -153    -40     42       C  
ATOM   1369  CD1 LEU A 168      19.401  11.513  29.522  1.00 16.14           C  
ANISOU 1369  CD1 LEU A 168     2370   1922   1839   -138    -55     51       C  
ATOM   1370  CD2 LEU A 168      17.300  10.578  30.559  1.00 16.46           C  
ANISOU 1370  CD2 LEU A 168     2456   1933   1866   -168    -38     37       C  
ATOM   1371  N   ASP A 169      15.128  15.095  28.414  1.00 15.01           N  
ANISOU 1371  N   ASP A 169     2201   1784   1719   -160    -31     23       N  
ATOM   1372  CA AASP A 169      14.981  16.535  28.654  0.50 16.18           C  
ANISOU 1372  CA AASP A 169     2357   1922   1867   -153    -49     20       C  
ATOM   1373  CA BASP A 169      14.836  16.474  28.769  0.50 16.34           C  
ANISOU 1373  CA BASP A 169     2378   1945   1887   -152    -47     17       C  
ATOM   1374  C   ASP A 169      13.793  17.070  27.890  1.00 16.27           C  
ANISOU 1374  C   ASP A 169     2362   1943   1877   -138    -49      2       C  
ATOM   1375  O   ASP A 169      13.204  16.371  27.039  1.00 14.60           O  
ANISOU 1375  O   ASP A 169     2135   1746   1667   -137    -33     -3       O  
ATOM   1376  CB AASP A 169      16.275  17.292  28.279  0.50 17.29           C  
ANISOU 1376  CB AASP A 169     2503   2053   2015   -163    -69     43       C  
ATOM   1377  CB BASP A 169      16.101  17.296  28.804  0.50 17.84           C  
ANISOU 1377  CB BASP A 169     2577   2119   2082   -161    -69     37       C  
ATOM   1378  CG AASP A 169      16.459  17.459  26.792  0.50 19.08           C  
ANISOU 1378  CG AASP A 169     2716   2289   2246   -167    -71     55       C  
ATOM   1379  CG BASP A 169      16.819  17.327  27.489  0.50 19.01           C  
ANISOU 1379  CG BASP A 169     2711   2276   2235   -170    -72     56       C  
ATOM   1380  OD1AASP A 169      16.290  16.455  26.015  0.50 18.56           O  
ANISOU 1380  OD1AASP A 169     2633   2239   2181   -162    -53     53       O  
ATOM   1381  OD1BASP A 169      16.219  17.156  26.394  0.50 22.83           O  
ANISOU 1381  OD1BASP A 169     3185   2770   2721   -164    -64     52       O  
ATOM   1382  OD2AASP A 169      16.840  18.583  26.393  0.50 22.54           O  
ANISOU 1382  OD2AASP A 169     3167   2716   2682   -178    -94     67       O  
ATOM   1383  OD2BASP A 169      18.029  17.477  27.551  0.50 21.92           O  
ANISOU 1383  OD2BASP A 169     3077   2650   2603   -185    -82     75       O  
ATOM   1384  N   PHE A 170      13.464  18.313  28.162  1.00 16.44           N  
ANISOU 1384  N   PHE A 170     2400   1953   1894   -122    -71     -9       N  
ATOM   1385  CA  PHE A 170      12.275  18.916  27.605  1.00 16.25           C  
ANISOU 1385  CA  PHE A 170     2374   1939   1862    -96    -78    -33       C  
ATOM   1386  C   PHE A 170      12.554  20.080  26.659  1.00 16.57           C  
ANISOU 1386  C   PHE A 170     2437   1952   1905    -89   -110    -24       C  
ATOM   1387  O   PHE A 170      11.616  20.768  26.279  1.00 19.71           O  
ANISOU 1387  O   PHE A 170     2844   2350   2294    -59   -126    -47       O  
ATOM   1388  CB  PHE A 170      11.323  19.293  28.769  1.00 17.91           C  
ANISOU 1388  CB  PHE A 170     2585   2167   2054    -71    -81    -65       C  
ATOM   1389  CG  PHE A 170      10.871  18.124  29.558  1.00 17.15           C  
ANISOU 1389  CG  PHE A 170     2466   2104   1947    -87    -50    -72       C  
ATOM   1390  CD1 PHE A 170       9.704  17.422  29.221  1.00 17.67           C  
ANISOU 1390  CD1 PHE A 170     2502   2212   2001    -89    -27    -91       C  
ATOM   1391  CD2 PHE A 170      11.607  17.667  30.645  1.00 18.15           C  
ANISOU 1391  CD2 PHE A 170     2602   2220   2072   -107    -44    -59       C  
ATOM   1392  CE1 PHE A 170       9.270  16.321  29.934  1.00 18.52           C  
ANISOU 1392  CE1 PHE A 170     2593   2350   2092   -118     -1    -93       C  
ATOM   1393  CE2 PHE A 170      11.165  16.569  31.348  1.00 19.98           C  
ANISOU 1393  CE2 PHE A 170     2821   2479   2290   -128    -19    -63       C  
ATOM   1394  CZ  PHE A 170      10.003  15.888  30.996  1.00 19.09           C  
ANISOU 1394  CZ  PHE A 170     2683   2408   2163   -138      2    -78       C  
ATOM   1395  N   GLY A 171      13.796  20.318  26.285  1.00 16.02           N  
ANISOU 1395  N   GLY A 171     2379   1863   1843   -117   -121      8       N  
ATOM   1396  CA  GLY A 171      14.092  21.232  25.222  1.00 18.16           C  
ANISOU 1396  CA  GLY A 171     2672   2115   2113   -125   -148     24       C  
ATOM   1397  C   GLY A 171      14.246  22.678  25.616  1.00 20.66           C  
ANISOU 1397  C   GLY A 171     3039   2392   2418   -122   -196     25       C  
ATOM   1398  O   GLY A 171      14.610  22.983  26.803  1.00 21.90           O  
ANISOU 1398  O   GLY A 171     3213   2535   2571   -123   -208     24       O  
ATOM   1399  N   LEU A 172      14.039  23.552  24.644  1.00 21.27           N  
ANISOU 1399  N   LEU A 172     3147   2447   2487   -121   -226     30       N  
ATOM   1400  CA  LEU A 172      14.471  24.977  24.733  1.00 24.21           C  
ANISOU 1400  CA  LEU A 172     3583   2771   2844   -134   -282     44       C  
ATOM   1401  C   LEU A 172      13.360  25.944  25.172  1.00 26.97           C  
ANISOU 1401  C   LEU A 172     3980   3091   3177    -77   -323      4       C  
ATOM   1402  O   LEU A 172      13.595  27.182  25.233  1.00 30.00           O  
ANISOU 1402  O   LEU A 172     4432   3424   3544    -81   -381     11       O  
ATOM   1403  CB  LEU A 172      15.030  25.421  23.402  1.00 25.42           C  
ANISOU 1403  CB  LEU A 172     3755   2914   2991   -174   -300     77       C  
ATOM   1404  CG  LEU A 172      16.298  24.682  22.928  1.00 26.98           C  
ANISOU 1404  CG  LEU A 172     3908   3149   3194   -229   -269    116       C  
ATOM   1405  CD1 LEU A 172      16.876  25.308  21.678  1.00 26.90           C  
ANISOU 1405  CD1 LEU A 172     3918   3134   3167   -275   -291    150       C  
ATOM   1406  CD2 LEU A 172      17.368  24.531  23.996  1.00 30.01           C  
ANISOU 1406  CD2 LEU A 172     4281   3540   3580   -258   -266    132       C  
ATOM   1407  N   ALA A 173      12.166  25.433  25.437  1.00 26.19           N  
ANISOU 1407  N   ALA A 173     3848   3024   3077    -26   -300    -37       N  
ATOM   1408  CA  ALA A 173      11.022  26.312  25.808  1.00 29.49           C  
ANISOU 1408  CA  ALA A 173     4301   3431   3473     40   -338    -83       C  
ATOM   1409  C   ALA A 173      10.808  27.439  24.761  1.00 32.66           C  
ANISOU 1409  C   ALA A 173     4766   3785   3859     55   -394    -83       C  
ATOM   1410  O   ALA A 173      10.759  27.148  23.554  1.00 29.49           O  
ANISOU 1410  O   ALA A 173     4350   3391   3464     37   -380    -68       O  
ATOM   1411  CB  ALA A 173      11.206  26.861  27.215  1.00 30.92           C  
ANISOU 1411  CB  ALA A 173     4511   3594   3642     58   -364    -97       C  
ATOM   1412  N   ARG A 174      10.651  28.691  25.198  1.00 50.39           N  
ANISOU 1412  N   ARG A 174     4987   5253   8905    251  -1593   -896       N  
ATOM   1413  CA  ARG A 174      10.544  29.811  24.263  1.00 55.14           C  
ANISOU 1413  CA  ARG A 174     5928   5928   9096    401  -1890  -1113       C  
ATOM   1414  C   ARG A 174      11.734  30.761  24.372  1.00 54.79           C  
ANISOU 1414  C   ARG A 174     6279   6058   8482    363  -1815   -881       C  
ATOM   1415  O   ARG A 174      11.571  31.971  24.283  1.00 55.16           O  
ANISOU 1415  O   ARG A 174     6560   6175   8223    440  -1930   -901       O  
ATOM   1416  CB  ARG A 174       9.253  30.583  24.505  1.00 58.38           C  
ANISOU 1416  CB  ARG A 174     6245   6330   9606    501  -2022  -1278       C  
ATOM   1417  CG  ARG A 174       8.021  29.722  24.417  1.00 64.57           C  
ANISOU 1417  CG  ARG A 174     6598   6923  11012    535  -2089  -1543       C  
ATOM   1418  CD  ARG A 174       6.766  30.542  24.624  1.00 69.84           C  
ANISOU 1418  CD  ARG A 174     7171   7593  11773    642  -2233  -1742       C  
ATOM   1419  NE  ARG A 174       5.570  29.722  24.446  1.00 76.65           N  
ANISOU 1419  NE  ARG A 174     7588   8248  13288    680  -2314  -2053       N  
ATOM   1420  CZ  ARG A 174       4.323  30.182  24.509  1.00 83.14           C  
ANISOU 1420  CZ  ARG A 174     8222   9022  14346    783  -2463  -2322       C  
ATOM   1421  NH1 ARG A 174       4.091  31.473  24.754  1.00 84.04           N  
ANISOU 1421  NH1 ARG A 174     8567   9283  14080    867  -2560  -2309       N  
ATOM   1422  NH2 ARG A 174       3.301  29.348  24.322  1.00 86.04           N  
ANISOU 1422  NH2 ARG A 174     8140   9172  15382    805  -2524  -2631       N  
ATOM   1423  N   THR A 175      12.930  30.204  24.535  1.00 58.56           N  
ANISOU 1423  N   THR A 175     6807   6575   8868    248  -1631   -682       N  
ATOM   1424  CA  THR A 175      14.150  31.000  24.662  1.00 60.39           C  
ANISOU 1424  CA  THR A 175     7356   6946   8642    193  -1535   -486       C  
ATOM   1425  C   THR A 175      15.252  30.425  23.785  1.00 62.35           C  
ANISOU 1425  C   THR A 175     7742   7187   8761    166  -1533   -506       C  
ATOM   1426  O   THR A 175      15.812  29.370  24.101  1.00 65.05           O  
ANISOU 1426  O   THR A 175     7906   7496   9315     72  -1385   -416       O  
ATOM   1427  CB  THR A 175      14.644  31.034  26.130  1.00 62.88           C  
ANISOU 1427  CB  THR A 175     7565   7384   8943     79  -1258   -194       C  
ATOM   1428  OG1 THR A 175      14.490  29.732  26.722  1.00 60.03           O  
ANISOU 1428  OG1 THR A 175     6878   6959   8974     13  -1088    -80       O  
ATOM   1429  CG2 THR A 175      13.855  32.084  26.961  1.00 64.34           C  
ANISOU 1429  CG2 THR A 175     7727   7665   9055    130  -1263   -184       C  
ATOM   1430  N   SER A 179      22.100  30.915  24.613  1.00 51.39           N  
ANISOU 1430  N   SER A 179     6940   6174   6411   -318   -750    153       N  
ATOM   1431  CA  SER A 179      22.012  31.212  26.051  1.00 50.70           C  
ANISOU 1431  CA  SER A 179     6720   6170   6372   -334   -665    293       C  
ATOM   1432  C   SER A 179      23.397  31.228  26.696  1.00 48.43           C  
ANISOU 1432  C   SER A 179     6419   5975   6007   -408   -517    373       C  
ATOM   1433  O   SER A 179      24.019  30.177  26.877  1.00 51.84           O  
ANISOU 1433  O   SER A 179     6716   6412   6570   -439   -446    415       O  
ATOM   1434  CB  SER A 179      21.122  30.195  26.774  1.00 50.57           C  
ANISOU 1434  CB  SER A 179     6424   6136   6653   -298   -652    365       C  
ATOM   1435  N   PHE A 180      23.852  32.420  27.076  1.00 42.54           N  
ANISOU 1435  N   PHE A 180     5785   5286   5093   -423   -489    369       N  
ATOM   1436  CA  PHE A 180      25.202  32.598  27.630  1.00 38.45           C  
ANISOU 1436  CA  PHE A 180     5240   4846   4522   -481   -376    375       C  
ATOM   1437  C   PHE A 180      25.410  31.937  29.002  1.00 40.70           C  
ANISOU 1437  C   PHE A 180     5299   5291   4873   -420   -322    471       C  
ATOM   1438  O   PHE A 180      24.675  32.208  29.964  1.00 40.01           O  
ANISOU 1438  O   PHE A 180     5115   5322   4763   -326   -343    528       O  
ATOM   1439  CB  PHE A 180      25.547  34.072  27.790  1.00 34.03           C  
ANISOU 1439  CB  PHE A 180     4798   4279   3853   -500   -375    310       C  
ATOM   1440  CG  PHE A 180      26.931  34.305  28.340  1.00 28.69           C  
ANISOU 1440  CG  PHE A 180     4053   3664   3183   -552   -277    251       C  
ATOM   1441  CD1 PHE A 180      28.044  34.068  27.546  1.00 25.94           C  
ANISOU 1441  CD1 PHE A 180     3767   3239   2848   -660   -171    212       C  
ATOM   1442  CD2 PHE A 180      27.138  34.762  29.650  1.00 28.77           C  
ANISOU 1442  CD2 PHE A 180     3913   3829   3188   -474   -298    196       C  
ATOM   1443  CE1 PHE A 180      29.328  34.269  28.013  1.00 23.96           C  
ANISOU 1443  CE1 PHE A 180     3423   3027   2654   -711    -85    118       C  
ATOM   1444  CE2 PHE A 180      28.438  34.968  30.125  1.00 25.74           C  
ANISOU 1444  CE2 PHE A 180     3439   3501   2839   -498   -241     80       C  
ATOM   1445  CZ  PHE A 180      29.534  34.715  29.312  1.00 24.31           C  
ANISOU 1445  CZ  PHE A 180     3310   3208   2720   -626   -135     39       C  
ATOM   1446  N   MET A 181      26.451  31.123  29.082  1.00 44.65           N  
ANISOU 1446  N   MET A 181     5722   5812   5432   -454   -251    488       N  
ATOM   1447  CA  MET A 181      26.986  30.663  30.362  1.00 50.44           C  
ANISOU 1447  CA  MET A 181     6282   6718   6167   -368   -204    579       C  
ATOM   1448  C   MET A 181      28.496  30.767  30.360  1.00 48.17           C  
ANISOU 1448  C   MET A 181     5994   6457   5853   -416   -162    459       C  
ATOM   1449  O   MET A 181      29.145  30.410  29.375  1.00 47.99           O  
ANISOU 1449  O   MET A 181     6030   6308   5898   -523   -126    382       O  
ATOM   1450  CB  MET A 181      26.630  29.193  30.615  1.00 57.50           C  
ANISOU 1450  CB  MET A 181     7013   7583   7251   -323   -167    766       C  
ATOM   1451  CG  MET A 181      26.015  28.946  31.973  1.00 63.24           C  
ANISOU 1451  CG  MET A 181     7588   8492   7950   -174   -120    977       C  
ATOM   1452  SD  MET A 181      24.242  29.198  31.819  1.00 74.98           S  
ANISOU 1452  SD  MET A 181     9058   9913   9517   -162   -141   1027       S  
ATOM   1453  CE  MET A 181      23.785  27.723  30.898  1.00 73.73           C  
ANISOU 1453  CE  MET A 181     8790   9475   9749   -241   -132   1092       C  
ATOM   1454  N   MET A 182      29.042  31.230  31.485  1.00 49.39           N  
ANISOU 1454  N   MET A 182     6055   6798   5912   -315   -172    416       N  
ATOM   1455  CA  MET A 182      30.428  30.949  31.842  1.00 49.28           C  
ANISOU 1455  CA  MET A 182     5949   6853   5921   -299   -154    316       C  
ATOM   1456  C   MET A 182      30.497  29.453  32.037  1.00 51.35           C  
ANISOU 1456  C   MET A 182     6102   7120   6290   -242   -132    503       C  
ATOM   1457  O   MET A 182      29.880  28.910  32.977  1.00 55.19           O  
ANISOU 1457  O   MET A 182     6488   7740   6740    -91   -130    718       O  
ATOM   1458  CB  MET A 182      30.795  31.627  33.168  1.00 49.14           C  
ANISOU 1458  CB  MET A 182     5818   7085   5769   -129   -216    216       C  
ATOM   1459  CG  MET A 182      30.913  33.119  33.103  1.00 48.64           C  
ANISOU 1459  CG  MET A 182     5802   6990   5690   -175   -254    -20       C  
ATOM   1460  SD  MET A 182      32.250  33.543  31.998  1.00 51.38           S  
ANISOU 1460  SD  MET A 182     6204   7097   6219   -393   -168   -230       S  
ATOM   1461  CE  MET A 182      32.279  35.308  32.252  1.00 45.30           C  
ANISOU 1461  CE  MET A 182     5427   6275   5510   -406   -214   -469       C  
ATOM   1462  N   THR A 183      31.197  28.761  31.153  1.00 48.13           N  
ANISOU 1462  N   THR A 183     5699   6559   6030   -354   -100    439       N  
ATOM   1463  CA  THR A 183      31.258  27.311  31.259  1.00 48.41           C  
ANISOU 1463  CA  THR A 183     5609   6540   6244   -305    -94    598       C  
ATOM   1464  C   THR A 183      32.333  26.784  30.324  1.00 46.99           C  
ANISOU 1464  C   THR A 183     5417   6229   6208   -420    -76    419       C  
ATOM   1465  O   THR A 183      32.605  27.425  29.300  1.00 43.11           O  
ANISOU 1465  O   THR A 183     5049   5659   5673   -559    -35    235       O  
ATOM   1466  CB  THR A 183      29.883  26.682  30.919  1.00 49.91           C  
ANISOU 1466  CB  THR A 183     5789   6601   6574   -316    -88    782       C  
ATOM   1467  OG1 THR A 183      29.874  25.284  31.262  1.00 50.47           O  
ANISOU 1467  OG1 THR A 183     5692   6596   6888   -248    -71    980       O  
ATOM   1468  CG2 THR A 183      29.553  26.876  29.431  1.00 49.89           C  
ANISOU 1468  CG2 THR A 183     5914   6417   6624   -464   -105    610       C  
ATOM   1469  N   PRO A 184      32.991  25.654  30.704  1.00 46.54           N  
ANISOU 1469  N   PRO A 184     5208   6161   6314   -347    -95    480       N  
ATOM   1470  CA  PRO A 184      33.803  24.860  29.770  1.00 46.01           C  
ANISOU 1470  CA  PRO A 184     5086   5949   6448   -441    -89    317       C  
ATOM   1471  C   PRO A 184      32.922  23.889  28.964  1.00 46.39           C  
ANISOU 1471  C   PRO A 184     5097   5801   6728   -484   -106    385       C  
ATOM   1472  O   PRO A 184      33.387  23.268  27.991  1.00 45.10           O  
ANISOU 1472  O   PRO A 184     4890   5520   6726   -558   -114    201       O  
ATOM   1473  CB  PRO A 184      34.731  24.079  30.702  1.00 48.10           C  
ANISOU 1473  CB  PRO A 184     5184   6280   6813   -301   -138    372       C  
ATOM   1474  CG  PRO A 184      33.885  23.826  31.910  1.00 49.95           C  
ANISOU 1474  CG  PRO A 184     5374   6619   6986   -120   -154    712       C  
ATOM   1475  CD  PRO A 184      32.993  25.046  32.057  1.00 49.02           C  
ANISOU 1475  CD  PRO A 184     5391   6612   6621   -142   -125    721       C  
ATOM   1476  N   TYR A 185      31.662  23.764  29.369  1.00 43.87           N  
ANISOU 1476  N   TYR A 185     4767   5453   6448   -427   -113    612       N  
ATOM   1477  CA  TYR A 185      30.727  22.920  28.645  1.00 47.08           C  
ANISOU 1477  CA  TYR A 185     5099   5655   7134   -460   -145    632       C  
ATOM   1478  C   TYR A 185      30.264  23.575  27.348  1.00 44.70           C  
ANISOU 1478  C   TYR A 185     4957   5318   6710   -558   -173    399       C  
ATOM   1479  O   TYR A 185      30.148  24.792  27.252  1.00 40.81           O  
ANISOU 1479  O   TYR A 185     4647   4937   5922   -590   -148    355       O  
ATOM   1480  CB  TYR A 185      29.564  22.521  29.549  1.00 49.67           C  
ANISOU 1480  CB  TYR A 185     5320   5948   7604   -369   -116    955       C  
ATOM   1481  CG  TYR A 185      29.990  21.471  30.550  1.00 53.50           C  
ANISOU 1481  CG  TYR A 185     5625   6404   8298   -251    -81   1224       C  
ATOM   1482  CD1 TYR A 185      30.244  20.169  30.133  1.00 57.02           C  
ANISOU 1482  CD1 TYR A 185     5890   6604   9170   -264   -116   1215       C  
ATOM   1483  CD2 TYR A 185      30.198  21.786  31.895  1.00 56.29           C  
ANISOU 1483  CD2 TYR A 185     5986   6986   8415   -100    -29   1471       C  
ATOM   1484  CE1 TYR A 185      30.658  19.198  31.019  1.00 61.12           C  
ANISOU 1484  CE1 TYR A 185     6252   7064   9906   -142    -88   1495       C  
ATOM   1485  CE2 TYR A 185      30.609  20.815  32.798  1.00 58.55           C  
ANISOU 1485  CE2 TYR A 185     6132   7265   8851     50      0   1756       C  
ATOM   1486  CZ  TYR A 185      30.838  19.519  32.347  1.00 61.84           C  
ANISOU 1486  CZ  TYR A 185     6381   7393   9721     21    -25   1790       C  
ATOM   1487  OH  TYR A 185      31.239  18.519  33.201  1.00 64.24           O  
ANISOU 1487  OH  TYR A 185     6548   7646  10216    178      1   2107       O  
ATOM   1488  N   VAL A 186      30.091  22.750  26.326  1.00 43.50           N  
ANISOU 1488  N   VAL A 186     6087   5334   5108   -788   -460    159       N  
ATOM   1489  CA  VAL A 186      29.750  23.231  25.000  1.00 43.22           C  
ANISOU 1489  CA  VAL A 186     6014   5317   5091   -745   -405    138       C  
ATOM   1490  C   VAL A 186      28.379  22.664  24.634  1.00 41.33           C  
ANISOU 1490  C   VAL A 186     5777   5060   4865   -672   -348    107       C  
ATOM   1491  O   VAL A 186      28.078  21.512  24.942  1.00 44.29           O  
ANISOU 1491  O   VAL A 186     6127   5437   5265   -641   -359    106       O  
ATOM   1492  CB  VAL A 186      30.828  22.813  23.982  1.00 46.54           C  
ANISOU 1492  CB  VAL A 186     6317   5799   5567   -730   -426    150       C  
ATOM   1493  CG1 VAL A 186      30.379  23.118  22.552  1.00 47.25           C  
ANISOU 1493  CG1 VAL A 186     6370   5907   5676   -682   -367    126       C  
ATOM   1494  CG2 VAL A 186      32.144  23.525  24.309  1.00 46.07           C  
ANISOU 1494  CG2 VAL A 186     6252   5760   5492   -809   -479    181       C  
ATOM   1495  N   VAL A 187      27.537  23.501  24.037  1.00 37.32           N  
ANISOU 1495  N   VAL A 187     5306   4535   4341   -650   -291     84       N  
ATOM   1496  CA  VAL A 187      26.205  23.079  23.639  1.00 36.97           C  
ANISOU 1496  CA  VAL A 187     5260   4476   4310   -584   -239     57       C  
ATOM   1497  C   VAL A 187      26.349  22.335  22.337  1.00 31.68           C  
ANISOU 1497  C   VAL A 187     4491   3850   3695   -531   -231     52       C  
ATOM   1498  O   VAL A 187      27.041  22.787  21.438  1.00 31.83           O  
ANISOU 1498  O   VAL A 187     4470   3897   3727   -539   -232     57       O  
ATOM   1499  CB  VAL A 187      25.243  24.266  23.398  1.00 39.77           C  
ANISOU 1499  CB  VAL A 187     5683   4795   4633   -572   -184     35       C  
ATOM   1500  CG1 VAL A 187      23.835  23.746  23.080  1.00 42.22           C  
ANISOU 1500  CG1 VAL A 187     5983   5095   4962   -506   -134     10       C  
ATOM   1501  CG2 VAL A 187      25.214  25.215  24.601  1.00 42.45           C  
ANISOU 1501  CG2 VAL A 187     6132   5088   4911   -629   -187     37       C  
ATOM   1502  N   THR A 188      25.723  21.170  22.253  1.00 26.13           N  
ANISOU 1502  N   THR A 188     3753   3152   3022   -484   -222     43       N  
ATOM   1503  CA  THR A 188      25.741  20.413  20.978  1.00 24.12           C  
ANISOU 1503  CA  THR A 188     3415   2933   2817   -431   -209     35       C  
ATOM   1504  C   THR A 188      24.635  20.955  20.067  1.00 23.98           C  
ANISOU 1504  C   THR A 188     3410   2904   2796   -393   -155     13       C  
ATOM   1505  O   THR A 188      23.475  20.866  20.403  1.00 23.84           O  
ANISOU 1505  O   THR A 188     3428   2861   2767   -370   -126      0       O  
ATOM   1506  CB  THR A 188      25.529  18.936  21.269  1.00 24.42           C  
ANISOU 1506  CB  THR A 188     3420   2976   2883   -399   -228     35       C  
ATOM   1507  OG1 THR A 188      26.624  18.435  22.058  1.00 26.01           O  
ANISOU 1507  OG1 THR A 188     3605   3185   3092   -431   -286     59       O  
ATOM   1508  CG2 THR A 188      25.441  18.152  19.984  1.00 24.09           C  
ANISOU 1508  CG2 THR A 188     3305   2962   2885   -345   -210     24       C  
ATOM   1509  N   ARG A 189      25.019  21.452  18.902  1.00 22.76           N  
ANISOU 1509  N   ARG A 189     3224   2773   2653   -387   -143     11       N  
ATOM   1510  CA  ARG A 189      24.114  22.116  17.966  1.00 23.11           C  
ANISOU 1510  CA  ARG A 189     3283   2804   2692   -358   -101     -4       C  
ATOM   1511  C   ARG A 189      23.812  21.329  16.677  1.00 18.41           C  
ANISOU 1511  C   ARG A 189     2626   2236   2134   -310    -84    -14       C  
ATOM   1512  O   ARG A 189      23.013  21.778  15.849  1.00 20.03           O  
ANISOU 1512  O   ARG A 189     2841   2431   2338   -285    -55    -24       O  
ATOM   1513  CB  ARG A 189      24.682  23.471  17.616  1.00 29.30           C  
ANISOU 1513  CB  ARG A 189     4101   3584   3449   -398   -100      2       C  
ATOM   1514  CG  ARG A 189      24.736  24.387  18.840  1.00 33.49           C  
ANISOU 1514  CG  ARG A 189     4713   4077   3934   -444   -110      8       C  
ATOM   1515  CD  ARG A 189      25.197  25.796  18.499  1.00 41.54           C  
ANISOU 1515  CD  ARG A 189     5779   5084   4919   -486   -110     13       C  
ATOM   1516  NE  ARG A 189      25.224  26.635  19.697  1.00 50.13           N  
ANISOU 1516  NE  ARG A 189     6956   6131   5960   -531   -119     18       N  
ATOM   1517  CZ  ARG A 189      26.205  26.633  20.608  1.00 54.89           C  
ANISOU 1517  CZ  ARG A 189     7572   6740   6544   -589   -160     37       C  
ATOM   1518  NH1 ARG A 189      26.122  27.430  21.674  1.00 61.39           N  
ANISOU 1518  NH1 ARG A 189     8488   7519   7318   -632   -165     39       N  
ATOM   1519  NH2 ARG A 189      27.273  25.839  20.466  1.00 53.66           N  
ANISOU 1519  NH2 ARG A 189     7337   6632   6419   -606   -196     54       N  
ATOM   1520  N   TYR A 190      24.451  20.169  16.527  1.00 16.64           N  
ANISOU 1520  N   TYR A 190     2341   2041   1942   -298   -104    -10       N  
ATOM   1521  CA  TYR A 190      24.447  19.412  15.266  1.00 15.36           C  
ANISOU 1521  CA  TYR A 190     2120   1905   1811   -260    -90    -19       C  
ATOM   1522  C   TYR A 190      23.063  18.945  14.786  1.00 14.37           C  
ANISOU 1522  C   TYR A 190     2003   1765   1693   -216    -63    -33       C  
ATOM   1523  O   TYR A 190      22.923  18.511  13.637  1.00 12.75           O  
ANISOU 1523  O   TYR A 190     1765   1575   1506   -190    -49    -41       O  
ATOM   1524  CB  TYR A 190      25.286  18.134  15.401  1.00 16.10           C  
ANISOU 1524  CB  TYR A 190     2155   2023   1938   -247   -117    -15       C  
ATOM   1525  CG  TYR A 190      26.653  18.305  15.999  1.00 18.03           C  
ANISOU 1525  CG  TYR A 190     2376   2287   2186   -286   -153      2       C  
ATOM   1526  CD1 TYR A 190      27.425  19.369  15.668  1.00 19.47           C  
ANISOU 1526  CD1 TYR A 190     2557   2487   2353   -326   -151      8       C  
ATOM   1527  CD2 TYR A 190      27.161  17.365  16.886  1.00 19.06           C  
ANISOU 1527  CD2 TYR A 190     2486   2419   2336   -283   -193     13       C  
ATOM   1528  CE1 TYR A 190      28.689  19.531  16.233  1.00 22.36           C  
ANISOU 1528  CE1 TYR A 190     2896   2875   2724   -367   -188     27       C  
ATOM   1529  CE2 TYR A 190      28.429  17.527  17.441  1.00 21.75           C  
ANISOU 1529  CE2 TYR A 190     2801   2780   2685   -320   -233     32       C  
ATOM   1530  CZ  TYR A 190      29.169  18.596  17.087  1.00 22.97           C  
ANISOU 1530  CZ  TYR A 190     2947   2955   2825   -361   -228     39       C  
ATOM   1531  OH  TYR A 190      30.449  18.763  17.633  1.00 29.29           O  
ANISOU 1531  OH  TYR A 190     3715   3780   3633   -403   -271     61       O  
ATOM   1532  N   TYR A 191      22.094  18.880  15.702  1.00 13.92           N  
ANISOU 1532  N   TYR A 191     1985   1679   1624   -209    -59    -34       N  
ATOM   1533  CA  TYR A 191      20.771  18.329  15.427  1.00 13.32           C  
ANISOU 1533  CA  TYR A 191     1911   1594   1558   -172    -37    -44       C  
ATOM   1534  C   TYR A 191      19.728  19.399  15.244  1.00 14.29           C  
ANISOU 1534  C   TYR A 191     2072   1694   1665   -163     -9    -50       C  
ATOM   1535  O   TYR A 191      18.555  19.052  15.060  1.00 16.03           O  
ANISOU 1535  O   TYR A 191     2289   1907   1893   -133      9    -56       O  
ATOM   1536  CB  TYR A 191      20.369  17.296  16.555  1.00 13.06           C  
ANISOU 1536  CB  TYR A 191     1885   1550   1525   -170    -50    -42       C  
ATOM   1537  CG  TYR A 191      21.456  16.284  16.741  1.00 12.79           C  
ANISOU 1537  CG  TYR A 191     1817   1534   1510   -175    -86    -35       C  
ATOM   1538  CD1 TYR A 191      21.497  15.102  15.988  1.00 12.43           C  
ANISOU 1538  CD1 TYR A 191     1728   1502   1491   -143    -92    -39       C  
ATOM   1539  CD2 TYR A 191      22.565  16.540  17.599  1.00 12.71           C  
ANISOU 1539  CD2 TYR A 191     1815   1524   1491   -210   -118    -22       C  
ATOM   1540  CE1 TYR A 191      22.521  14.213  16.073  1.00 12.80           C  
ANISOU 1540  CE1 TYR A 191     1741   1562   1560   -139   -123    -34       C  
ATOM   1541  CE2 TYR A 191      23.606  15.644  17.701  1.00 13.53           C  
ANISOU 1541  CE2 TYR A 191     1877   1645   1619   -209   -154    -13       C  
ATOM   1542  CZ  TYR A 191      23.653  14.505  16.927  1.00 12.57           C  
ANISOU 1542  CZ  TYR A 191     1711   1537   1530   -170   -156    -20       C  
ATOM   1543  OH  TYR A 191      24.689  13.677  17.026  1.00 14.82           O  
ANISOU 1543  OH  TYR A 191     1954   1834   1841   -162   -190    -12       O  
ATOM   1544  N   ARG A 192      20.131  20.660  15.320  1.00 14.50           N  
ANISOU 1544  N   ARG A 192     2134   1707   1668   -188     -6    -47       N  
ATOM   1545  CA  ARG A 192      19.172  21.740  15.266  1.00 15.66           C  
ANISOU 1545  CA  ARG A 192     2325   1825   1801   -176     18    -53       C  
ATOM   1546  C   ARG A 192      18.717  22.053  13.829  1.00 14.78           C  
ANISOU 1546  C   ARG A 192     2197   1718   1702   -151     28    -55       C  
ATOM   1547  O   ARG A 192      19.470  21.999  12.859  1.00 13.35           O  
ANISOU 1547  O   ARG A 192     1990   1557   1524   -162     19    -51       O  
ATOM   1548  CB  ARG A 192      19.690  22.954  15.945  1.00 17.29           C  
ANISOU 1548  CB  ARG A 192     2589   2007   1974   -212     16    -50       C  
ATOM   1549  CG  ARG A 192      19.886  22.725  17.439  1.00 19.38           C  
ANISOU 1549  CG  ARG A 192     2885   2259   2220   -238      8    -49       C  
ATOM   1550  CD  ARG A 192      20.549  23.919  18.110  1.00 21.45           C  
ANISOU 1550  CD  ARG A 192     3211   2497   2444   -284     -1    -43       C  
ATOM   1551  NE  ARG A 192      20.563  23.683  19.564  1.00 21.76           N  
ANISOU 1551  NE  ARG A 192     3289   2519   2460   -310     -6    -43       N  
ATOM   1552  CZ  ARG A 192      20.953  24.585  20.453  1.00 23.23           C  
ANISOU 1552  CZ  ARG A 192     3545   2675   2605   -354    -12    -40       C  
ATOM   1553  NH1 ARG A 192      21.342  25.793  20.041  1.00 25.21           N  
ANISOU 1553  NH1 ARG A 192     3833   2910   2834   -374    -12    -37       N  
ATOM   1554  NH2 ARG A 192      20.960  24.271  21.724  1.00 24.46           N  
ANISOU 1554  NH2 ARG A 192     3739   2817   2739   -381    -19    -39       N  
ATOM   1555  N   ALA A 193      17.422  22.277  13.709  1.00 14.98           N  
ANISOU 1555  N   ALA A 193     2233   1725   1735   -117     48    -60       N  
ATOM   1556  CA  ALA A 193      16.813  22.504  12.384  1.00 13.82           C  
ANISOU 1556  CA  ALA A 193     2072   1578   1601    -91     51    -58       C  
ATOM   1557  C   ALA A 193      17.260  23.800  11.696  1.00 14.71           C  
ANISOU 1557  C   ALA A 193     2221   1673   1694   -109     46    -54       C  
ATOM   1558  O   ALA A 193      17.617  24.768  12.357  1.00 15.49           O  
ANISOU 1558  O   ALA A 193     2369   1749   1769   -130     47    -54       O  
ATOM   1559  CB  ALA A 193      15.317  22.533  12.565  1.00 14.51           C  
ANISOU 1559  CB  ALA A 193     2160   1649   1705    -51     69    -63       C  
ATOM   1560  N   PRO A 194      17.177  23.850  10.379  1.00 14.13           N  
ANISOU 1560  N   PRO A 194     2135   1608   1627   -103     39    -49       N  
ATOM   1561  CA  PRO A 194      17.480  25.053   9.613  1.00 15.62           C  
ANISOU 1561  CA  PRO A 194     2364   1778   1794   -122     32    -43       C  
ATOM   1562  C   PRO A 194      16.770  26.277  10.144  1.00 17.85           C  
ANISOU 1562  C   PRO A 194     2704   2013   2065   -106     38    -44       C  
ATOM   1563  O   PRO A 194      17.393  27.351  10.238  1.00 19.05           O  
ANISOU 1563  O   PRO A 194     2908   2144   2187   -137     32    -41       O  
ATOM   1564  CB  PRO A 194      17.005  24.672   8.199  1.00 15.52           C  
ANISOU 1564  CB  PRO A 194     2328   1776   1795   -106     25    -39       C  
ATOM   1565  CG  PRO A 194      17.346  23.209   8.150  1.00 14.98           C  
ANISOU 1565  CG  PRO A 194     2203   1745   1743   -105     27    -44       C  
ATOM   1566  CD  PRO A 194      16.911  22.701   9.492  1.00 14.40           C  
ANISOU 1566  CD  PRO A 194     2120   1669   1683    -87     35    -49       C  
ATOM   1567  N   GLU A 195      15.515  26.149  10.547  1.00 16.66           N  
ANISOU 1567  N   GLU A 195     2547   1847   1937    -60     51    -49       N  
ATOM   1568  CA  GLU A 195      14.796  27.333  11.025  1.00 17.98           C  
ANISOU 1568  CA  GLU A 195     2768   1967   2098    -36     61    -53       C  
ATOM   1569  C   GLU A 195      15.353  27.776  12.415  1.00 19.49           C  
ANISOU 1569  C   GLU A 195     3005   2140   2261    -62     75    -62       C  
ATOM   1570  O   GLU A 195      15.339  28.990  12.739  1.00 23.69           O  
ANISOU 1570  O   GLU A 195     3604   2629   2770    -65     79    -65       O  
ATOM   1571  CB  GLU A 195      13.283  27.129  10.919  1.00 19.02           C  
ANISOU 1571  CB  GLU A 195     2872   2091   2266     23     73    -55       C  
ATOM   1572  CG  GLU A 195      12.728  25.973  11.677  1.00 17.33           C  
ANISOU 1572  CG  GLU A 195     2609   1904   2073     39     92    -63       C  
ATOM   1573  CD  GLU A 195      12.684  24.591  10.961  1.00 14.49           C  
ANISOU 1573  CD  GLU A 195     2185   1587   1733     36     79    -56       C  
ATOM   1574  OE1 GLU A 195      11.868  23.767  11.428  1.00 12.43           O  
ANISOU 1574  OE1 GLU A 195     1888   1342   1494     56     93    -59       O  
ATOM   1575  OE2 GLU A 195      13.472  24.342  10.036  1.00 13.71           O  
ANISOU 1575  OE2 GLU A 195     2079   1505   1626     10     58    -48       O  
ATOM   1576  N   VAL A 196      15.951  26.883  13.173  1.00 18.64           N  
ANISOU 1576  N   VAL A 196     2872   2061   2150    -87     77    -65       N  
ATOM   1577  CA  VAL A 196      16.669  27.256  14.420  1.00 20.86           C  
ANISOU 1577  CA  VAL A 196     3199   2327   2398   -125     80    -69       C  
ATOM   1578  C   VAL A 196      18.025  27.922  14.096  1.00 22.80           C  
ANISOU 1578  C   VAL A 196     3473   2576   2613   -181     56    -58       C  
ATOM   1579  O   VAL A 196      18.366  28.997  14.655  1.00 26.36           O  
ANISOU 1579  O   VAL A 196     3994   2992   3029   -209     55    -58       O  
ATOM   1580  CB  VAL A 196      16.870  26.046  15.341  1.00 21.26           C  
ANISOU 1580  CB  VAL A 196     3215   2407   2457   -136     83    -71       C  
ATOM   1581  CG1 VAL A 196      17.708  26.424  16.589  1.00 22.94           C  
ANISOU 1581  CG1 VAL A 196     3479   2604   2632   -184     77    -71       C  
ATOM   1582  CG2 VAL A 196      15.521  25.479  15.741  1.00 21.11           C  
ANISOU 1582  CG2 VAL A 196     3174   2386   2462    -90    110    -82       C  
ATOM   1583  N   ILE A 197      18.770  27.315  13.181  1.00 21.00           N  
ANISOU 1583  N   ILE A 197     3196   2389   2396   -199     38    -49       N  
ATOM   1584  CA  ILE A 197      20.094  27.772  12.744  1.00 23.45           C  
ANISOU 1584  CA  ILE A 197     3514   2715   2682   -255     18    -38       C  
ATOM   1585  C   ILE A 197      19.981  29.192  12.202  1.00 24.66           C  
ANISOU 1585  C   ILE A 197     3735   2828   2806   -267     15    -35       C  
ATOM   1586  O   ILE A 197      20.853  30.052  12.531  1.00 27.12           O  
ANISOU 1586  O   ILE A 197     4096   3128   3082   -320      2    -28       O  
ATOM   1587  CB  ILE A 197      20.676  26.852  11.632  1.00 22.15           C  
ANISOU 1587  CB  ILE A 197     3278   2599   2538   -260     11    -34       C  
ATOM   1588  CG1 ILE A 197      21.024  25.461  12.175  1.00 22.28           C  
ANISOU 1588  CG1 ILE A 197     3234   2652   2581   -253      8    -37       C  
ATOM   1589  CG2 ILE A 197      21.863  27.528  10.912  1.00 23.81           C  
ANISOU 1589  CG2 ILE A 197     3498   2825   2722   -316     -1    -25       C  
ATOM   1590  CD1 ILE A 197      21.275  24.431  11.073  1.00 22.27           C  
ANISOU 1590  CD1 ILE A 197     3167   2690   2605   -240      9    -38       C  
ATOM   1591  N   LEU A 198      18.926  29.478  11.417  1.00 24.01           N  
ANISOU 1591  N   LEU A 198     3660   2723   2739   -222     21    -37       N  
ATOM   1592  CA  LEU A 198      18.802  30.742  10.695  1.00 25.62           C  
ANISOU 1592  CA  LEU A 198     3927   2888   2920   -230     10    -31       C  
ATOM   1593  C   LEU A 198      17.958  31.762  11.463  1.00 30.05           C  
ANISOU 1593  C   LEU A 198     4561   3387   3470   -199     20    -38       C  
ATOM   1594  O   LEU A 198      17.751  32.847  10.986  1.00 34.34           O  
ANISOU 1594  O   LEU A 198     5166   3888   3996   -198     10    -34       O  
ATOM   1595  CB  LEU A 198      18.218  30.571   9.303  1.00 23.75           C  
ANISOU 1595  CB  LEU A 198     3665   2656   2702   -204      2    -25       C  
ATOM   1596  CG  LEU A 198      19.035  29.684   8.354  1.00 22.65           C  
ANISOU 1596  CG  LEU A 198     3466   2571   2567   -235     -4    -20       C  
ATOM   1597  CD1 LEU A 198      18.322  29.362   7.067  1.00 23.71           C  
ANISOU 1597  CD1 LEU A 198     3579   2709   2720   -207    -10    -16       C  
ATOM   1598  CD2 LEU A 198      20.406  30.315   8.063  1.00 22.66           C  
ANISOU 1598  CD2 LEU A 198     3494   2586   2529   -307    -14    -12       C  
ATOM   1599  N   GLY A 199      17.446  31.382  12.614  1.00 30.22           N  
ANISOU 1599  N   GLY A 199     4577   3402   3503   -173     43    -51       N  
ATOM   1600  CA  GLY A 199      16.665  32.291  13.456  1.00 30.63           C  
ANISOU 1600  CA  GLY A 199     4697   3396   3544   -141     63    -63       C  
ATOM   1601  C   GLY A 199      15.307  32.604  12.856  1.00 31.68           C  
ANISOU 1601  C   GLY A 199     4826   3501   3711    -70     71    -67       C  
ATOM   1602  O   GLY A 199      14.798  33.712  13.033  1.00 35.60           O  
ANISOU 1602  O   GLY A 199     5390   3939   4197    -44     77    -73       O  
ATOM   1603  N   MET A 200      14.710  31.633  12.158  1.00 27.93           N  
ANISOU 1603  N   MET A 200     4272   3063   3278    -37     70    -63       N  
ATOM   1604  CA  MET A 200      13.381  31.786  11.582  1.00 25.75           C  
ANISOU 1604  CA  MET A 200     3976   2768   3041     30     72    -63       C  
ATOM   1605  C   MET A 200      12.376  31.422  12.680  1.00 26.12           C  
ANISOU 1605  C   MET A 200     4000   2811   3112     78    112    -81       C  
ATOM   1606  O   MET A 200      12.745  30.957  13.752  1.00 30.18           O  
ANISOU 1606  O   MET A 200     4515   3340   3612     54    134    -92       O  
ATOM   1607  CB  MET A 200      13.159  30.822  10.379  1.00 28.97           C  
ANISOU 1607  CB  MET A 200     4310   3220   3478     37     52    -49       C  
ATOM   1608  CG  MET A 200      14.023  31.031   9.129  1.00 28.49           C  
ANISOU 1608  CG  MET A 200     4261   3168   3394     -8     18    -33       C  
ATOM   1609  SD  MET A 200      13.921  29.621   7.962  1.00 28.56           S  
ANISOU 1609  SD  MET A 200     4187   3235   3431    -10      4    -23       S  
ATOM   1610  CE  MET A 200      12.607  30.100   6.856  1.00 28.75           C  
ANISOU 1610  CE  MET A 200     4213   3227   3482     40    -22     -8       C  
ATOM   1611  N   GLY A 201      11.104  31.580  12.391  1.00 24.71           N  
ANISOU 1611  N   GLY A 201     3798   2618   2974    143    121    -83       N  
ATOM   1612  CA  GLY A 201      10.093  30.994  13.262  1.00 23.45           C  
ANISOU 1612  CA  GLY A 201     3593   2471   2844    185    162    -99       C  
ATOM   1613  C   GLY A 201      10.136  29.477  13.123  1.00 21.80           C  
ANISOU 1613  C   GLY A 201     3304   2326   2654    166    158    -92       C  
ATOM   1614  O   GLY A 201      10.839  28.962  12.268  1.00 22.10           O  
ANISOU 1614  O   GLY A 201     3320   2391   2686    132    126    -77       O  
ATOM   1615  N   TYR A 202       9.413  28.790  13.993  1.00 19.34           N  
ANISOU 1615  N   TYR A 202     2955   2034   2361    186    194   -105       N  
ATOM   1616  CA  TYR A 202       9.295  27.320  13.926  1.00 18.12           C  
ANISOU 1616  CA  TYR A 202     2728   1934   2223    172    191   -100       C  
ATOM   1617  C   TYR A 202       7.921  26.821  14.332  1.00 18.02           C  
ANISOU 1617  C   TYR A 202     2660   1938   2248    215    224   -107       C  
ATOM   1618  O   TYR A 202       7.119  27.501  14.985  1.00 19.92           O  
ANISOU 1618  O   TYR A 202     2916   2153   2500    255    261   -123       O  
ATOM   1619  CB  TYR A 202      10.383  26.672  14.768  1.00 18.66           C  
ANISOU 1619  CB  TYR A 202     2813   2020   2257    115    193   -104       C  
ATOM   1620  CG  TYR A 202      10.239  26.971  16.256  1.00 19.92           C  
ANISOU 1620  CG  TYR A 202     3017   2158   2394    111    235   -125       C  
ATOM   1621  CD1 TYR A 202      10.796  28.114  16.791  1.00 21.50           C  
ANISOU 1621  CD1 TYR A 202     3297   2314   2558     95    241   -133       C  
ATOM   1622  CD2 TYR A 202       9.458  26.174  17.086  1.00 20.69           C  
ANISOU 1622  CD2 TYR A 202     3081   2276   2503    120    269   -136       C  
ATOM   1623  CE1 TYR A 202      10.616  28.431  18.102  1.00 22.97           C  
ANISOU 1623  CE1 TYR A 202     3532   2475   2720     90    281   -153       C  
ATOM   1624  CE2 TYR A 202       9.277  26.488  18.433  1.00 22.93           C  
ANISOU 1624  CE2 TYR A 202     3411   2538   2762    113    311   -157       C  
ATOM   1625  CZ  TYR A 202       9.869  27.616  18.918  1.00 23.94           C  
ANISOU 1625  CZ  TYR A 202     3622   2620   2853     99    317   -165       C  
ATOM   1626  OH  TYR A 202       9.706  27.937  20.231  1.00 27.30           O  
ANISOU 1626  OH  TYR A 202     4104   3021   3250     88    360   -187       O  
ATOM   1627  N   LYS A 203       7.658  25.586  13.980  1.00 16.58           N  
ANISOU 1627  N   LYS A 203     2414   1801   2085    206    212    -98       N  
ATOM   1628  CA  LYS A 203       6.454  24.892  14.370  1.00 17.48           C  
ANISOU 1628  CA  LYS A 203     2470   1942   2230    231    240   -102       C  
ATOM   1629  C   LYS A 203       6.848  23.481  14.865  1.00 15.37           C  
ANISOU 1629  C   LYS A 203     2179   1714   1948    186    240   -102       C  
ATOM   1630  O   LYS A 203       8.031  23.204  15.073  1.00 14.25           O  
ANISOU 1630  O   LYS A 203     2070   1572   1774    143    223   -101       O  
ATOM   1631  CB  LYS A 203       5.450  24.847  13.231  1.00 19.89           C  
ANISOU 1631  CB  LYS A 203     2718   2259   2581    271    217    -84       C  
ATOM   1632  CG  LYS A 203       4.908  26.236  12.897  1.00 25.50           C  
ANISOU 1632  CG  LYS A 203     3451   2926   3312    324    217    -85       C  
ATOM   1633  CD  LYS A 203       4.049  26.213  11.628  1.00 31.36           C  
ANISOU 1633  CD  LYS A 203     4141   3678   4097    357    179    -61       C  
ATOM   1634  CE  LYS A 203       3.233  27.487  11.460  1.00 37.53           C  
ANISOU 1634  CE  LYS A 203     4932   4418   4911    421    182    -62       C  
ATOM   1635  NZ  LYS A 203       2.263  27.353  10.318  1.00 43.02           N  
ANISOU 1635  NZ  LYS A 203     5566   5126   5654    453    140    -35       N  
ATOM   1636  N   GLU A 204       5.857  22.647  15.103  1.00 15.53           N  
ANISOU 1636  N   GLU A 204     2145   1765   1991    195    257   -102       N  
ATOM   1637  CA  GLU A 204       6.061  21.324  15.735  1.00 15.23           C  
ANISOU 1637  CA  GLU A 204     2091   1758   1936    154    261   -103       C  
ATOM   1638  C   GLU A 204       7.090  20.483  15.004  1.00 13.85           C  
ANISOU 1638  C   GLU A 204     1916   1598   1749    119    214    -88       C  
ATOM   1639  O   GLU A 204       7.913  19.794  15.618  1.00 12.85           O  
ANISOU 1639  O   GLU A 204     1810   1477   1596     81    207    -91       O  
ATOM   1640  CB  GLU A 204       4.709  20.565  15.825  1.00 16.50           C  
ANISOU 1640  CB  GLU A 204     2187   1953   2127    167    281   -100       C  
ATOM   1641  CG  GLU A 204       3.877  20.993  17.030  1.00 18.74           C  
ANISOU 1641  CG  GLU A 204     2474   2233   2413    184    342   -122       C  
ATOM   1642  CD  GLU A 204       3.086  22.238  16.828  1.00 23.42           C  
ANISOU 1642  CD  GLU A 204     3058   2803   3038    244    367   -129       C  
ATOM   1643  OE1 GLU A 204       3.229  22.953  15.798  1.00 26.07           O  
ANISOU 1643  OE1 GLU A 204     3396   3119   3391    272    332   -117       O  
ATOM   1644  OE2 GLU A 204       2.291  22.532  17.782  1.00 25.67           O  
ANISOU 1644  OE2 GLU A 204     3337   3088   3328    263    425   -150       O  
ATOM   1645  N   ASN A 205       7.066  20.533  13.681  1.00 12.64           N  
ANISOU 1645  N   ASN A 205     1740   1449   1613    132    180    -72       N  
ATOM   1646  CA  ASN A 205       7.999  19.696  12.921  1.00 11.79           C  
ANISOU 1646  CA  ASN A 205     1630   1355   1494    102    142    -62       C  
ATOM   1647  C   ASN A 205       9.456  20.121  12.882  1.00 11.06           C  
ANISOU 1647  C   ASN A 205     1581   1247   1373     78    127    -65       C  
ATOM   1648  O   ASN A 205      10.276  19.451  12.259  1.00 10.77           O  
ANISOU 1648  O   ASN A 205     1538   1223   1329     57    102    -59       O  
ATOM   1649  CB  ASN A 205       7.462  19.370  11.531  1.00 12.30           C  
ANISOU 1649  CB  ASN A 205     1658   1434   1582    115    112    -44       C  
ATOM   1650  CG  ASN A 205       7.609  20.499  10.564  1.00 12.85           C  
ANISOU 1650  CG  ASN A 205     1747   1480   1655    133     94    -37       C  
ATOM   1651  OD1 ASN A 205       7.980  21.606  10.896  1.00 13.19           O  
ANISOU 1651  OD1 ASN A 205     1829   1495   1688    142    105    -45       O  
ATOM   1652  ND2 ASN A 205       7.285  20.203   9.326  1.00 13.32           N  
ANISOU 1652  ND2 ASN A 205     1784   1548   1727    135     63    -21       N  
ATOM   1653  N   VAL A 206       9.813  21.164  13.620  1.00 11.02           N  
ANISOU 1653  N   VAL A 206     1621   1216   1352     78    146    -75       N  
ATOM   1654  CA  VAL A 206      11.188  21.454  13.930  1.00 11.03           C  
ANISOU 1654  CA  VAL A 206     1662   1206   1323     44    134    -77       C  
ATOM   1655  C   VAL A 206      11.851  20.214  14.548  1.00 10.76           C  
ANISOU 1655  C   VAL A 206     1617   1193   1277     12    124    -78       C  
ATOM   1656  O   VAL A 206      13.006  19.918  14.307  1.00 11.33           O  
ANISOU 1656  O   VAL A 206     1692   1274   1340    -12    101    -73       O  
ATOM   1657  CB  VAL A 206      11.261  22.711  14.856  1.00 11.30           C  
ANISOU 1657  CB  VAL A 206     1754   1205   1337     45    159    -89       C  
ATOM   1658  CG1 VAL A 206      10.801  22.398  16.294  1.00 12.20           C  
ANISOU 1658  CG1 VAL A 206     1881   1316   1439     38    192   -102       C  
ATOM   1659  CG2 VAL A 206      12.635  23.335  14.855  1.00 11.57           C  
ANISOU 1659  CG2 VAL A 206     1831   1225   1340      9    139    -86       C  
ATOM   1660  N   ASP A 207      11.071  19.464  15.291  1.00 10.34           N  
ANISOU 1660  N   ASP A 207     1548   1151   1229     14    141    -82       N  
ATOM   1661  CA  ASP A 207      11.609  18.286  15.971  1.00 10.54           C  
ANISOU 1661  CA  ASP A 207     1572   1190   1243    -16    128    -81       C  
ATOM   1662  C   ASP A 207      11.868  17.140  15.036  1.00 10.36           C  
ANISOU 1662  C   ASP A 207     1512   1190   1234    -17     99    -71       C  
ATOM   1663  O   ASP A 207      12.686  16.254  15.324  1.00 10.45           O  
ANISOU 1663  O   ASP A 207     1525   1208   1237    -38     78    -69       O  
ATOM   1664  CB  ASP A 207      10.671  17.903  17.116  1.00 10.92           C  
ANISOU 1664  CB  ASP A 207     1624   1239   1284    -21    159    -89       C  
ATOM   1665  CG  ASP A 207      10.745  18.820  18.294  1.00 11.54           C  
ANISOU 1665  CG  ASP A 207     1755   1293   1338    -32    188   -102       C  
ATOM   1666  OD1 ASP A 207      11.824  19.414  18.512  1.00 12.11           O  
ANISOU 1666  OD1 ASP A 207     1864   1347   1389    -52    172   -101       O  
ATOM   1667  OD2 ASP A 207       9.701  18.919  19.021  1.00 11.92           O  
ANISOU 1667  OD2 ASP A 207     1805   1339   1385    -24    228   -113       O  
ATOM   1668  N   LEU A 208      11.181  17.123  13.884  1.00  9.94           N  
ANISOU 1668  N   LEU A 208     1429   1146   1202      6     95    -65       N  
ATOM   1669  CA  LEU A 208      11.371  16.021  12.940  1.00  9.80           C  
ANISOU 1669  CA  LEU A 208     1385   1146   1193      3     69    -58       C  
ATOM   1670  C   LEU A 208      12.695  16.110  12.216  1.00  9.48           C  
ANISOU 1670  C   LEU A 208     1350   1106   1146     -6     50    -58       C  
ATOM   1671  O   LEU A 208      13.275  15.088  11.806  1.00  9.60           O  
ANISOU 1671  O   LEU A 208     1352   1131   1162    -13     32    -57       O  
ATOM   1672  CB  LEU A 208      10.224  15.910  11.939  1.00 10.86           C  
ANISOU 1672  CB  LEU A 208     1489   1290   1348     23     67    -49       C  
ATOM   1673  CG  LEU A 208       9.035  15.074  12.356  1.00 12.06           C  
ANISOU 1673  CG  LEU A 208     1616   1458   1510     22     75    -46       C  
ATOM   1674  CD1 LEU A 208       9.410  13.585  12.437  1.00 11.88           C  
ANISOU 1674  CD1 LEU A 208     1592   1444   1476     -1     55    -44       C  
ATOM   1675  CD2 LEU A 208       8.527  15.571  13.673  1.00 13.15           C  
ANISOU 1675  CD2 LEU A 208     1764   1590   1643     22    108    -55       C  
ATOM   1676  N   TRP A 209      13.199  17.339  12.049  1.00  9.17           N  
ANISOU 1676  N   TRP A 209     1332   1054   1099     -7     55    -59       N  
ATOM   1677  CA  TRP A 209      14.572  17.497  11.510  1.00  9.35           C  
ANISOU 1677  CA  TRP A 209     1359   1081   1113    -23     40    -59       C  
ATOM   1678  C   TRP A 209      15.556  16.777  12.420  1.00  9.45           C  
ANISOU 1678  C   TRP A 209     1371   1100   1119    -43     29    -62       C  
ATOM   1679  O   TRP A 209      16.421  16.061  11.972  1.00  9.07           O  
ANISOU 1679  O   TRP A 209     1304   1066   1077    -47     15    -62       O  
ATOM   1680  CB  TRP A 209      14.936  18.948  11.392  1.00  9.65           C  
ANISOU 1680  CB  TRP A 209     1426   1102   1137    -30     46    -59       C  
ATOM   1681  CG  TRP A 209      16.352  19.129  10.975  1.00 10.21           C  
ANISOU 1681  CG  TRP A 209     1498   1184   1197    -55     35    -59       C  
ATOM   1682  CD1 TRP A 209      17.433  19.251  11.798  1.00 10.54           C  
ANISOU 1682  CD1 TRP A 209     1549   1228   1227    -81     28    -59       C  
ATOM   1683  CD2 TRP A 209      16.844  19.253   9.647  1.00 10.46           C  
ANISOU 1683  CD2 TRP A 209     1520   1226   1227    -61     30    -57       C  
ATOM   1684  NE1 TRP A 209      18.583  19.403  11.048  1.00 10.89           N  
ANISOU 1684  NE1 TRP A 209     1581   1289   1268   -101     20    -58       N  
ATOM   1685  CE2 TRP A 209      18.235  19.405   9.736  1.00 10.34           C  
ANISOU 1685  CE2 TRP A 209     1502   1224   1202    -89     25    -58       C  
ATOM   1686  CE3 TRP A 209      16.234  19.266   8.381  1.00 10.29           C  
ANISOU 1686  CE3 TRP A 209     1495   1204   1210    -49     28    -54       C  
ATOM   1687  CZ2 TRP A 209      19.016  19.603   8.608  1.00 10.97           C  
ANISOU 1687  CZ2 TRP A 209     1573   1319   1275   -105     26    -59       C  
ATOM   1688  CZ3 TRP A 209      17.028  19.454   7.285  1.00 10.75           C  
ANISOU 1688  CZ3 TRP A 209     1553   1273   1258    -68     26    -54       C  
ATOM   1689  CH2 TRP A 209      18.392  19.622   7.412  1.00 10.46           C  
ANISOU 1689  CH2 TRP A 209     1513   1253   1211    -95     28    -58       C  
ATOM   1690  N   SER A 210      15.430  17.007  13.724  1.00  8.98           N  
ANISOU 1690  N   SER A 210     1335   1028   1048    -54     36    -63       N  
ATOM   1691  CA  SER A 210      16.355  16.389  14.665  1.00  9.52           C  
ANISOU 1691  CA  SER A 210     1410   1099   1109    -76     18    -62       C  
ATOM   1692  C   SER A 210      16.254  14.885  14.675  1.00  9.27           C  
ANISOU 1692  C   SER A 210     1355   1077   1089    -70      2    -61       C  
ATOM   1693  O   SER A 210      17.261  14.178  14.699  1.00  9.31           O  
ANISOU 1693  O   SER A 210     1348   1090   1101    -76    -22    -59       O  
ATOM   1694  CB  SER A 210      16.136  16.941  16.077  1.00  9.57           C  
ANISOU 1694  CB  SER A 210     1456   1086   1094    -95     29    -64       C  
ATOM   1695  OG  SER A 210      16.141  18.356  16.080  1.00 11.08           O  
ANISOU 1695  OG  SER A 210     1677   1260   1271    -99     45    -66       O  
ATOM   1696  N   VAL A 211      15.019  14.368  14.586  1.00  9.19           N  
ANISOU 1696  N   VAL A 211     1339   1068   1084    -58     13    -61       N  
ATOM   1697  CA  VAL A 211      14.854  12.928  14.449  1.00  9.95           C  
ANISOU 1697  CA  VAL A 211     1421   1171   1188    -55     -4    -59       C  
ATOM   1698  C   VAL A 211      15.546  12.427  13.182  1.00  9.50           C  
ANISOU 1698  C   VAL A 211     1341   1125   1145    -40    -18    -61       C  
ATOM   1699  O   VAL A 211      16.222  11.391  13.173  1.00 10.18           O  
ANISOU 1699  O   VAL A 211     1420   1211   1237    -38    -39    -61       O  
ATOM   1700  CB  VAL A 211      13.362  12.464  14.498  1.00 10.18           C  
ANISOU 1700  CB  VAL A 211     1446   1204   1219    -51     10    -58       C  
ATOM   1701  CG1 VAL A 211      13.230  10.990  14.224  1.00 10.30           C  
ANISOU 1701  CG1 VAL A 211     1453   1223   1238    -52    -11    -54       C  
ATOM   1702  CG2 VAL A 211      12.735  12.870  15.813  1.00 10.47           C  
ANISOU 1702  CG2 VAL A 211     1505   1232   1240    -66     32    -60       C  
ATOM   1703  N   GLY A 212      15.426  13.167  12.077  1.00  9.21           N  
ANISOU 1703  N   GLY A 212     1294   1093   1113    -30     -6    -62       N  
ATOM   1704  CA  GLY A 212      16.150  12.812  10.871  1.00  8.91           C  
ANISOU 1704  CA  GLY A 212     1240   1065   1081    -22    -12    -66       C  
ATOM   1705  C   GLY A 212      17.631  12.732  11.016  1.00  9.22           C  
ANISOU 1705  C   GLY A 212     1269   1111   1125    -27    -22    -70       C  
ATOM   1706  O   GLY A 212      18.308  11.864  10.482  1.00  9.72           O  
ANISOU 1706  O   GLY A 212     1314   1180   1197    -17    -29    -76       O  
ATOM   1707  N   CYS A 213      18.179  13.712  11.721  1.00  9.04           N  
ANISOU 1707  N   CYS A 213     1255   1086   1094    -44    -20    -67       N  
ATOM   1708  CA  CYS A 213      19.617  13.725  11.955  1.00 10.15           C  
ANISOU 1708  CA  CYS A 213     1379   1237   1240    -54    -34    -67       C  
ATOM   1709  C   CYS A 213      20.071  12.549  12.777  1.00  9.97           C  
ANISOU 1709  C   CYS A 213     1348   1211   1228    -50    -60    -65       C  
ATOM   1710  O   CYS A 213      21.116  11.952  12.532  1.00 10.87           O  
ANISOU 1710  O   CYS A 213     1434   1336   1360    -40    -73    -68       O  
ATOM   1711  CB  CYS A 213      20.022  15.009  12.672  1.00 10.19           C  
ANISOU 1711  CB  CYS A 213     1405   1239   1229    -81    -32    -61       C  
ATOM   1712  SG  CYS A 213      19.906  16.540  11.715  1.00 11.49           S  
ANISOU 1712  SG  CYS A 213     1584   1403   1378    -92    -10    -62       S  
ATOM   1713  N   ILE A 214      19.249  12.198  13.780  1.00 10.06           N  
ANISOU 1713  N   ILE A 214     1386   1206   1230    -56    -67    -60       N  
ATOM   1714  CA  ILE A 214      19.547  11.041  14.625  1.00 10.80           C  
ANISOU 1714  CA  ILE A 214     1484   1290   1329    -56    -98    -55       C  
ATOM   1715  C   ILE A 214      19.421   9.746  13.853  1.00 10.68           C  
ANISOU 1715  C   ILE A 214     1456   1274   1330    -29   -105    -61       C  
ATOM   1716  O   ILE A 214      20.313   8.905  13.902  1.00 10.57           O  
ANISOU 1716  O   ILE A 214     1427   1258   1333    -16   -129    -62       O  
ATOM   1717  CB  ILE A 214      18.617  11.047  15.857  1.00 11.10           C  
ANISOU 1717  CB  ILE A 214     1562   1311   1346    -77    -98    -50       C  
ATOM   1718  CG1 ILE A 214      18.913  12.272  16.698  1.00 11.54           C  
ANISOU 1718  CG1 ILE A 214     1640   1362   1384   -105    -93    -45       C  
ATOM   1719  CG2 ILE A 214      18.748   9.741  16.620  1.00 11.94           C  
ANISOU 1719  CG2 ILE A 214     1681   1403   1453    -81   -132    -44       C  
ATOM   1720  CD1 ILE A 214      17.901  12.615  17.798  1.00 12.19           C  
ANISOU 1720  CD1 ILE A 214     1765   1428   1440   -126    -76    -45       C  
ATOM   1721  N   MET A 215      18.350   9.596  13.065  1.00 10.02           N  
ANISOU 1721  N   MET A 215     1376   1190   1240    -21    -85    -66       N  
ATOM   1722  CA  MET A 215      18.175   8.408  12.234  1.00 10.26           C  
ANISOU 1722  CA  MET A 215     1403   1217   1279     -1    -91    -72       C  
ATOM   1723  C   MET A 215      19.326   8.274  11.276  1.00 10.84           C  
ANISOU 1723  C   MET A 215     1448   1300   1369     20    -87    -83       C  
ATOM   1724  O   MET A 215      19.880   7.178  11.085  1.00 11.40           O  
ANISOU 1724  O   MET A 215     1515   1364   1454     41   -102    -89       O  
ATOM   1725  CB  MET A 215      16.878   8.507  11.454  1.00 10.27           C  
ANISOU 1725  CB  MET A 215     1413   1220   1271     -2    -72    -72       C  
ATOM   1726  CG  MET A 215      16.578   7.251  10.659  1.00 11.04           C  
ANISOU 1726  CG  MET A 215     1517   1309   1368     10    -81    -76       C  
ATOM   1727  SD  MET A 215      15.009   7.399   9.796  1.00 11.78           S  
ANISOU 1727  SD  MET A 215     1618   1408   1451      0    -68    -70       S  
ATOM   1728  CE  MET A 215      15.038   5.796   8.941  1.00 11.17           C  
ANISOU 1728  CE  MET A 215     1561   1315   1369      9    -85    -77       C  
ATOM   1729  N   GLY A 216      19.692   9.361  10.610  1.00 10.50           N  
ANISOU 1729  N   GLY A 216     1390   1275   1325     15    -65    -87       N  
ATOM   1730  CA  GLY A 216      20.730   9.278   9.636  1.00 11.27           C  
ANISOU 1730  CA  GLY A 216     1460   1387   1436     29    -53    -99       C  
ATOM   1731  C   GLY A 216      22.075   8.859  10.280  1.00 11.76           C  
ANISOU 1731  C   GLY A 216     1492   1455   1521     40    -73    -99       C  
ATOM   1732  O   GLY A 216      22.845   8.083   9.713  1.00 12.73           O  
ANISOU 1732  O   GLY A 216     1592   1582   1664     66    -71   -112       O  
ATOM   1733  N   GLU A 217      22.322   9.328  11.486  1.00 11.80           N  
ANISOU 1733  N   GLU A 217     1500   1458   1524     21    -95    -86       N  
ATOM   1734  CA  GLU A 217      23.527   8.952  12.226  1.00 13.17           C  
ANISOU 1734  CA  GLU A 217     1648   1636   1721     26   -125    -80       C  
ATOM   1735  C   GLU A 217      23.468   7.480  12.686  1.00 14.07           C  
ANISOU 1735  C   GLU A 217     1773   1725   1849     52   -157    -79       C  
ATOM   1736  O   GLU A 217      24.501   6.793  12.724  1.00 14.74           O  
ANISOU 1736  O   GLU A 217     1826   1811   1963     78   -178    -82       O  
ATOM   1737  CB  GLU A 217      23.705   9.931  13.378  1.00 13.94           C  
ANISOU 1737  CB  GLU A 217     1758   1734   1805    -11   -142    -64       C  
ATOM   1738  CG  GLU A 217      24.957   9.724  14.219  1.00 15.20           C  
ANISOU 1738  CG  GLU A 217     1890   1899   1986    -15   -181    -52       C  
ATOM   1739  CD  GLU A 217      25.128  10.801  15.255  1.00 15.84           C  
ANISOU 1739  CD  GLU A 217     1992   1979   2045    -59   -196    -35       C  
ATOM   1740  OE1 GLU A 217      24.549  11.907  15.151  1.00 14.51           O  
ANISOU 1740  OE1 GLU A 217     1851   1813   1850    -84   -169    -36       O  
ATOM   1741  OE2 GLU A 217      25.896  10.530  16.232  1.00 17.89           O  
ANISOU 1741  OE2 GLU A 217     2247   2236   2316    -71   -240    -20       O  
ATOM   1742  N   MET A 218      22.268   6.992  13.025  1.00 13.05           N  
ANISOU 1742  N   MET A 218     1687   1572   1698     45   -163    -76       N  
ATOM   1743  CA  MET A 218      22.099   5.580  13.375  1.00 14.91           C  
ANISOU 1743  CA  MET A 218     1945   1780   1941     63   -193    -75       C  
ATOM   1744  C   MET A 218      22.434   4.689  12.197  1.00 15.05           C  
ANISOU 1744  C   MET A 218     1947   1794   1976    103   -181    -93       C  
ATOM   1745  O   MET A 218      22.857   3.535  12.404  1.00 15.86           O  
ANISOU 1745  O   MET A 218     2056   1875   2095    131   -210    -95       O  
ATOM   1746  CB  MET A 218      20.707   5.284  13.922  1.00 15.07           C  
ANISOU 1746  CB  MET A 218     2013   1781   1931     39   -197    -67       C  
ATOM   1747  CG  MET A 218      20.449   5.911  15.274  1.00 16.95           C  
ANISOU 1747  CG  MET A 218     2275   2016   2151      2   -210    -52       C  
ATOM   1748  SD  MET A 218      18.665   6.055  15.702  1.00 20.71           S  
ANISOU 1748  SD  MET A 218     2793   2486   2591    -31   -189    -47       S  
ATOM   1749  CE  MET A 218      18.190   4.347  15.971  1.00 22.03           C  
ANISOU 1749  CE  MET A 218     2996   2624   2751    -30   -222    -43       C  
ATOM   1750  N   VAL A 219      22.138   5.166  10.981  1.00 13.66           N  
ANISOU 1750  N   VAL A 219     1763   1635   1792    105   -140   -106       N  
ATOM   1751  CA  VAL A 219      22.361   4.414   9.766  1.00 14.78           C  
ANISOU 1751  CA  VAL A 219     1901   1773   1942    137   -121   -126       C  
ATOM   1752  C   VAL A 219      23.823   4.464   9.337  1.00 15.48           C  
ANISOU 1752  C   VAL A 219     1938   1882   2063    165   -109   -139       C  
ATOM   1753  O   VAL A 219      24.411   3.413   9.006  1.00 17.03           O  
ANISOU 1753  O   VAL A 219     2126   2063   2281    205   -113   -154       O  
ATOM   1754  CB  VAL A 219      21.458   4.932   8.622  1.00 15.46           C  
ANISOU 1754  CB  VAL A 219     2002   1867   2002    120    -85   -132       C  
ATOM   1755  CG1 VAL A 219      21.844   4.284   7.327  1.00 16.26           C  
ANISOU 1755  CG1 VAL A 219     2103   1966   2107    147    -60   -155       C  
ATOM   1756  CG2 VAL A 219      20.020   4.609   8.938  1.00 15.28           C  
ANISOU 1756  CG2 VAL A 219     2023   1827   1955     99    -98   -120       C  
ATOM   1757  N   CYS A 220      24.423   5.648   9.318  1.00 15.12           N  
ANISOU 1757  N   CYS A 220     1856   1869   2022    146    -92   -136       N  
ATOM   1758  CA  CYS A 220      25.779   5.779   8.783  1.00 16.61           C  
ANISOU 1758  CA  CYS A 220     1988   2085   2239    166    -73   -150       C  
ATOM   1759  C   CYS A 220      26.864   5.809   9.857  1.00 16.65           C  
ANISOU 1759  C   CYS A 220     1950   2099   2276    171   -110   -136       C  
ATOM   1760  O   CYS A 220      28.072   5.719   9.535  1.00 18.94           O  
ANISOU 1760  O   CYS A 220     2182   2414   2600    195   -100   -145       O  
ATOM   1761  CB  CYS A 220      25.889   6.965   7.874  1.00 17.03           C  
ANISOU 1761  CB  CYS A 220     2027   2170   2275    138    -30   -156       C  
ATOM   1762  SG  CYS A 220      26.007   8.534   8.699  1.00 18.54           S  
ANISOU 1762  SG  CYS A 220     2210   2382   2452     88    -40   -134       S  
ATOM   1763  N   HIS A 221      26.463   5.860  11.125  1.00 17.21           N  
ANISOU 1763  N   HIS A 221     2049   2152   2338    150   -153   -113       N  
ATOM   1764  CA  HIS A 221      27.420   5.867  12.269  1.00 18.03           C  
ANISOU 1764  CA  HIS A 221     2123   2260   2468    147   -200    -94       C  
ATOM   1765  C   HIS A 221      28.347   7.026  12.327  1.00 20.23           C  
ANISOU 1765  C   HIS A 221     2354   2579   2755    119   -192    -87       C  
ATOM   1766  O   HIS A 221      29.372   6.947  13.024  1.00 21.75           O  
ANISOU 1766  O   HIS A 221     2506   2781   2977    122   -229    -73       O  
ATOM   1767  CB  HIS A 221      28.184   4.511  12.348  1.00 17.48           C  
ANISOU 1767  CB  HIS A 221     2029   2172   2440    202   -230   -100       C  
ATOM   1768  CG  HIS A 221      27.282   3.362  12.164  1.00 16.65           C  
ANISOU 1768  CG  HIS A 221     1978   2026   2322    226   -235   -109       C  
ATOM   1769  ND1 HIS A 221      26.339   2.996  13.098  1.00 15.91           N  
ANISOU 1769  ND1 HIS A 221     1945   1898   2201    202   -271    -92       N  
ATOM   1770  CD2 HIS A 221      27.041   2.593  11.073  1.00 16.55           C  
ANISOU 1770  CD2 HIS A 221     1978   2001   2311    261   -204   -133       C  
ATOM   1771  CE1 HIS A 221      25.602   2.008  12.616  1.00 17.81           C  
ANISOU 1771  CE1 HIS A 221     2229   2109   2430    222   -266   -104       C  
ATOM   1772  NE2 HIS A 221      25.999   1.766  11.376  1.00 17.27           N  
ANISOU 1772  NE2 HIS A 221     2135   2051   2378    258   -226   -129       N  
ATOM   1773  N   LYS A 222      27.946   8.129  11.671  1.00 18.97           N  
ANISOU 1773  N   LYS A 222     2204   2439   2566     87   -150    -92       N  
ATOM   1774  CA  LYS A 222      28.680   9.423  11.655  1.00 20.94           C  
ANISOU 1774  CA  LYS A 222     2421   2723   2810     48   -139    -84       C  
ATOM   1775  C   LYS A 222      27.659  10.537  11.911  1.00 18.01           C  
ANISOU 1775  C   LYS A 222     2108   2342   2394      4   -128    -75       C  
ATOM   1776  O   LYS A 222      26.547  10.446  11.397  1.00 16.28           O  
ANISOU 1776  O   LYS A 222     1928   2105   2153     10   -105    -84       O  
ATOM   1777  CB  LYS A 222      29.282   9.731  10.279  1.00 24.16           C  
ANISOU 1777  CB  LYS A 222     2787   3168   3227     55    -88   -105       C  
ATOM   1778  CG  LYS A 222      30.233   8.715   9.666  1.00 32.66           C  
ANISOU 1778  CG  LYS A 222     3804   4258   4346    105    -76   -124       C  
ATOM   1779  CD  LYS A 222      30.707   9.239   8.293  1.00 36.77           C  
ANISOU 1779  CD  LYS A 222     4293   4816   4862     98    -15   -146       C  
ATOM   1780  CE  LYS A 222      31.078   8.144   7.287  1.00 43.32           C  
ANISOU 1780  CE  LYS A 222     5095   5647   5717    152     21   -177       C  
ATOM   1781  NZ  LYS A 222      32.433   7.556   7.516  1.00 47.60           N  
ANISOU 1781  NZ  LYS A 222     5556   6214   6315    190     11   -181       N  
ATOM   1782  N   ILE A 223      28.071  11.611  12.598  1.00 16.53           N  
ANISOU 1782  N   ILE A 223     1921   2166   2193    -40   -143    -58       N  
ATOM   1783  CA  ILE A 223      27.229  12.796  12.757  1.00 16.31           C  
ANISOU 1783  CA  ILE A 223     1946   2126   2123    -79   -128    -52       C  
ATOM   1784  C   ILE A 223      27.040  13.406  11.381  1.00 15.12           C  
ANISOU 1784  C   ILE A 223     1791   1992   1960    -81    -81    -68       C  
ATOM   1785  O   ILE A 223      28.031  13.670  10.660  1.00 16.03           O  
ANISOU 1785  O   ILE A 223     1862   2141   2087    -88    -63    -74       O  
ATOM   1786  CB  ILE A 223      27.911  13.810  13.734  1.00 16.73           C  
ANISOU 1786  CB  ILE A 223     2004   2187   2164   -128   -154    -32       C  
ATOM   1787  CG1 ILE A 223      27.960  13.228  15.172  1.00 18.22           C  
ANISOU 1787  CG1 ILE A 223     2213   2354   2357   -133   -205    -14       C  
ATOM   1788  CG2 ILE A 223      27.135  15.111  13.765  1.00 16.54           C  
ANISOU 1788  CG2 ILE A 223     2037   2150   2098   -163   -133    -30       C  
ATOM   1789  CD1 ILE A 223      28.935  13.923  16.086  1.00 19.29           C  
ANISOU 1789  CD1 ILE A 223     2341   2500   2488   -179   -243      8       C  
ATOM   1790  N   LEU A 224      25.781  13.653  10.983  1.00 14.49           N  
ANISOU 1790  N   LEU A 224     1758   1891   1856    -78    -60    -73       N  
ATOM   1791  CA  LEU A 224      25.548  14.171   9.643  1.00 14.56           C  
ANISOU 1791  CA  LEU A 224     1771   1910   1850    -82    -23    -85       C  
ATOM   1792  C   LEU A 224      26.103  15.545   9.431  1.00 14.25           C  
ANISOU 1792  C   LEU A 224     1735   1888   1791   -125    -12    -79       C  
ATOM   1793  O   LEU A 224      26.719  15.798   8.405  1.00 16.13           O  
ANISOU 1793  O   LEU A 224     1948   2151   2027   -135     14    -89       O  
ATOM   1794  CB  LEU A 224      24.063  14.241   9.287  1.00 13.64           C  
ANISOU 1794  CB  LEU A 224     1702   1767   1714    -72    -11    -88       C  
ATOM   1795  CG  LEU A 224      23.293  12.917   9.331  1.00 14.63           C  
ANISOU 1795  CG  LEU A 224     1833   1875   1851    -37    -19    -93       C  
ATOM   1796  CD1 LEU A 224      21.927  13.125   8.729  1.00 14.38           C  
ANISOU 1796  CD1 LEU A 224     1837   1826   1801    -35     -5    -94       C  
ATOM   1797  CD2 LEU A 224      24.022  11.772   8.682  1.00 15.88           C  
ANISOU 1797  CD2 LEU A 224     1956   2044   2034     -8    -13   -108       C  
ATOM   1798  N   PHE A 225      25.885  16.452  10.371  1.00 14.84           N  
ANISOU 1798  N   PHE A 225     1845   1948   1846   -155    -29    -64       N  
ATOM   1799  CA  PHE A 225      26.190  17.881  10.191  1.00 15.12           C  
ANISOU 1799  CA  PHE A 225     1903   1988   1852   -200    -21    -57       C  
ATOM   1800  C   PHE A 225      26.995  18.417  11.395  1.00 17.02           C  
ANISOU 1800  C   PHE A 225     2146   2234   2088   -237    -51    -40       C  
ATOM   1801  O   PHE A 225      26.513  19.210  12.204  1.00 18.16           O  
ANISOU 1801  O   PHE A 225     2344   2350   2207   -259    -62    -31       O  
ATOM   1802  CB  PHE A 225      24.894  18.664  10.025  1.00 14.46           C  
ANISOU 1802  CB  PHE A 225     1882   1872   1742   -199     -9    -57       C  
ATOM   1803  CG  PHE A 225      23.945  18.080   9.029  1.00 13.68           C  
ANISOU 1803  CG  PHE A 225     1786   1764   1648   -165     10    -68       C  
ATOM   1804  CD1 PHE A 225      24.296  17.898   7.698  1.00 13.67           C  
ANISOU 1804  CD1 PHE A 225     1764   1783   1647   -164     32    -79       C  
ATOM   1805  CD2 PHE A 225      22.637  17.745   9.391  1.00 13.49           C  
ANISOU 1805  CD2 PHE A 225     1789   1712   1624   -138      7    -68       C  
ATOM   1806  CE1 PHE A 225      23.406  17.414   6.793  1.00 14.24           C  
ANISOU 1806  CE1 PHE A 225     1848   1844   1718   -140     44    -87       C  
ATOM   1807  CE2 PHE A 225      21.771  17.231   8.491  1.00 12.84           C  
ANISOU 1807  CE2 PHE A 225     1709   1624   1546   -113     18    -75       C  
ATOM   1808  CZ  PHE A 225      22.145  17.058   7.175  1.00 13.74           C  
ANISOU 1808  CZ  PHE A 225     1808   1754   1658   -115     35    -83       C  
ATOM   1809  N   PRO A 226      28.253  17.985  11.535  1.00 19.16           N  
ANISOU 1809  N   PRO A 226     2358   2538   2385   -245    -66    -36       N  
ATOM   1810  CA  PRO A 226      29.060  18.321  12.687  1.00 20.98           C  
ANISOU 1810  CA  PRO A 226     2584   2774   2614   -281   -104    -16       C  
ATOM   1811  C   PRO A 226      29.658  19.744  12.625  1.00 23.03           C  
ANISOU 1811  C   PRO A 226     2863   3045   2840   -344   -103     -5       C  
ATOM   1812  O   PRO A 226      30.882  19.899  12.685  1.00 24.16           O  
ANISOU 1812  O   PRO A 226     2959   3226   2996   -376   -118      6       O  
ATOM   1813  CB  PRO A 226      30.171  17.250  12.629  1.00 21.29           C  
ANISOU 1813  CB  PRO A 226     2541   2849   2700   -259   -120    -16       C  
ATOM   1814  CG  PRO A 226      30.389  17.048  11.181  1.00 21.06           C  
ANISOU 1814  CG  PRO A 226     2472   2847   2682   -239    -76    -37       C  
ATOM   1815  CD  PRO A 226      28.963  17.088  10.618  1.00 20.40           C  
ANISOU 1815  CD  PRO A 226     2448   2729   2575   -217    -49    -50       C  
ATOM   1816  N   GLY A 227      28.823  20.768  12.541  1.00 23.76           N  
ANISOU 1816  N   GLY A 227     3027   3106   2893   -362    -89     -6       N  
ATOM   1817  CA  GLY A 227      29.330  22.152  12.390  1.00 24.89           C  
ANISOU 1817  CA  GLY A 227     3203   3254   3001   -423    -88      4       C  
ATOM   1818  C   GLY A 227      29.978  22.663  13.685  1.00 27.54           C  
ANISOU 1818  C   GLY A 227     3560   3584   3320   -472   -128     26       C  
ATOM   1819  O   GLY A 227      29.478  22.374  14.753  1.00 26.84           O  
ANISOU 1819  O   GLY A 227     3504   3464   3228   -461   -149     31       O  
ATOM   1820  N   ARG A 228      31.096  23.387  13.559  1.00 29.55           N  
ANISOU 1820  N   ARG A 228     3796   3870   3562   -532   -140     40       N  
ATOM   1821  CA  ARG A 228      31.765  24.015  14.737  1.00 31.27           C  
ANISOU 1821  CA  ARG A 228     4042   4082   3757   -592   -183     64       C  
ATOM   1822  C   ARG A 228      31.035  25.279  15.239  1.00 27.57           C  
ANISOU 1822  C   ARG A 228     3685   3559   3232   -626   -182     67       C  
ATOM   1823  O   ARG A 228      31.240  25.717  16.377  1.00 28.76           O  
ANISOU 1823  O   ARG A 228     3884   3688   3356   -667   -214     83       O  
ATOM   1824  CB  ARG A 228      33.243  24.299  14.442  1.00 35.65           C  
ANISOU 1824  CB  ARG A 228     4530   4694   4320   -648   -198     80       C  
ATOM   1825  CG  ARG A 228      33.476  25.540  13.613  1.00 40.98           C  
ANISOU 1825  CG  ARG A 228     5240   5377   4954   -703   -176     81       C  
ATOM   1826  CD  ARG A 228      34.920  25.749  13.166  1.00 47.83           C  
ANISOU 1826  CD  ARG A 228     6031   6311   5833   -759   -182     94       C  
ATOM   1827  NE  ARG A 228      35.059  27.066  12.515  1.00 54.06           N  
ANISOU 1827  NE  ARG A 228     6873   7097   6568   -825   -165     97       N  
ATOM   1828  CZ  ARG A 228      36.211  27.704  12.285  1.00 59.83           C  
ANISOU 1828  CZ  ARG A 228     7573   7875   7286   -902   -174    114       C  
ATOM   1829  NH1 ARG A 228      37.380  27.157  12.636  1.00 62.67           N  
ANISOU 1829  NH1 ARG A 228     7834   8294   7685   -921   -199    130       N  
ATOM   1830  NH2 ARG A 228      36.192  28.899  11.680  1.00 60.35           N  
ANISOU 1830  NH2 ARG A 228     7705   7930   7298   -961   -160    117       N  
ATOM   1831  N   ASP A 229      30.153  25.825  14.412  1.00 24.40           N  
ANISOU 1831  N   ASP A 229     3328   3132   2811   -605   -146     51       N  
ATOM   1832  CA  ASP A 229      29.285  26.935  14.780  1.00 23.97           C  
ANISOU 1832  CA  ASP A 229     3378   3020   2711   -617   -139     49       C  
ATOM   1833  C   ASP A 229      28.162  26.955  13.735  1.00 22.22           C  
ANISOU 1833  C   ASP A 229     3171   2778   2494   -563   -101     30       C  
ATOM   1834  O   ASP A 229      28.165  26.135  12.825  1.00 20.92           O  
ANISOU 1834  O   ASP A 229     2942   2645   2362   -529    -84     20       O  
ATOM   1835  CB  ASP A 229      30.089  28.249  14.686  1.00 25.40           C  
ANISOU 1835  CB  ASP A 229     3603   3201   2846   -697   -153     65       C  
ATOM   1836  CG  ASP A 229      30.890  28.335  13.403  1.00 28.02           C  
ANISOU 1836  CG  ASP A 229     3877   3584   3186   -721   -139     65       C  
ATOM   1837  OD1 ASP A 229      30.277  28.318  12.314  1.00 25.51           O  
ANISOU 1837  OD1 ASP A 229     3559   3262   2873   -687   -107     50       O  
ATOM   1838  OD2 ASP A 229      32.159  28.397  13.459  1.00 31.04           O  
ANISOU 1838  OD2 ASP A 229     4209   4014   3571   -778   -159     82       O  
ATOM   1839  N   TYR A 230      27.230  27.887  13.847  1.00 22.28           N  
ANISOU 1839  N   TYR A 230     3264   2732   2470   -557    -90     24       N  
ATOM   1840  CA  TYR A 230      26.097  27.902  12.910  1.00 21.12           C  
ANISOU 1840  CA  TYR A 230     3129   2565   2333   -504    -62     10       C  
ATOM   1841  C   TYR A 230      26.483  28.179  11.461  1.00 21.65           C  
ANISOU 1841  C   TYR A 230     3173   2656   2396   -520    -51      9       C  
ATOM   1842  O   TYR A 230      25.831  27.721  10.544  1.00 19.60           O  
ANISOU 1842  O   TYR A 230     2892   2400   2156   -477    -32     -1       O  
ATOM   1843  CB  TYR A 230      25.004  28.838  13.352  1.00 21.47           C  
ANISOU 1843  CB  TYR A 230     3263   2546   2350   -486    -53      4       C  
ATOM   1844  CG  TYR A 230      24.072  28.311  14.435  1.00 22.76           C  
ANISOU 1844  CG  TYR A 230     3440   2682   2526   -442    -45     -6       C  
ATOM   1845  CD1 TYR A 230      23.860  26.942  14.658  1.00 24.13           C  
ANISOU 1845  CD1 TYR A 230     3548   2883   2738   -405    -43    -11       C  
ATOM   1846  CD2 TYR A 230      23.381  29.212  15.217  1.00 25.10           C  
ANISOU 1846  CD2 TYR A 230     3820   2922   2793   -439    -37    -11       C  
ATOM   1847  CE1 TYR A 230      22.975  26.525  15.683  1.00 24.84           C  
ANISOU 1847  CE1 TYR A 230     3658   2946   2832   -374    -33    -19       C  
ATOM   1848  CE2 TYR A 230      22.492  28.804  16.192  1.00 26.53           C  
ANISOU 1848  CE2 TYR A 230     4019   3081   2982   -403    -21    -22       C  
ATOM   1849  CZ  TYR A 230      22.283  27.467  16.422  1.00 25.39           C  
ANISOU 1849  CZ  TYR A 230     3808   2965   2872   -374    -20    -25       C  
ATOM   1850  OH  TYR A 230      21.391  27.140  17.450  1.00 24.84           O  
ANISOU 1850  OH  TYR A 230     3764   2872   2804   -347     -2    -36       O  
ATOM   1851  N   ILE A 231      27.577  28.889  11.216  1.00 22.61           N  
ANISOU 1851  N   ILE A 231     3301   2800   2490   -587    -62     21       N  
ATOM   1852  CA  ILE A 231      27.952  29.127   9.840  1.00 22.10           C  
ANISOU 1852  CA  ILE A 231     3218   2761   2418   -609    -47     20       C  
ATOM   1853  C   ILE A 231      28.437  27.823   9.205  1.00 20.58           C  
ANISOU 1853  C   ILE A 231     2925   2626   2269   -584    -30     11       C  
ATOM   1854  O   ILE A 231      27.982  27.409   8.111  1.00 19.86           O  
ANISOU 1854  O   ILE A 231     2816   2541   2189   -553     -8     -1       O  
ATOM   1855  CB  ILE A 231      29.041  30.231   9.730  1.00 24.31           C  
ANISOU 1855  CB  ILE A 231     3530   3054   2655   -697    -60     36       C  
ATOM   1856  CG1 ILE A 231      28.517  31.556  10.335  1.00 24.72           C  
ANISOU 1856  CG1 ILE A 231     3695   3038   2658   -720    -77     43       C  
ATOM   1857  CG2 ILE A 231      29.486  30.387   8.287  1.00 23.57           C  
ANISOU 1857  CG2 ILE A 231     3413   2992   2550   -726    -40     33       C  
ATOM   1858  CD1 ILE A 231      27.433  32.265   9.530  1.00 26.39           C  
ANISOU 1858  CD1 ILE A 231     3978   3198   2852   -690    -66     36       C  
ATOM   1859  N   ASP A 232      29.304  27.127   9.923  1.00 20.77           N  
ANISOU 1859  N   ASP A 232     2886   2687   2317   -593    -44     16       N  
ATOM   1860  CA  ASP A 232      29.803  25.845   9.501  1.00 20.36           C  
ANISOU 1860  CA  ASP A 232     2740   2684   2311   -562    -31      7       C  
ATOM   1861  C   ASP A 232      28.651  24.829   9.336  1.00 18.74           C  
ANISOU 1861  C   ASP A 232     2527   2457   2135   -484    -17     -9       C  
ATOM   1862  O   ASP A 232      28.656  24.012   8.413  1.00 19.82           O  
ANISOU 1862  O   ASP A 232     2617   2619   2295   -454      5    -23       O  
ATOM   1863  CB  ASP A 232      30.813  25.343  10.520  1.00 23.23           C  
ANISOU 1863  CB  ASP A 232     3049   3080   2698   -579    -59     19       C  
ATOM   1864  CG  ASP A 232      31.597  24.133  10.063  1.00 23.95           C  
ANISOU 1864  CG  ASP A 232     3036   3225   2838   -552    -47     10       C  
ATOM   1865  OD1 ASP A 232      31.824  23.940   8.856  1.00 27.88           O  
ANISOU 1865  OD1 ASP A 232     3500   3752   3341   -548    -13     -3       O  
ATOM   1866  OD2 ASP A 232      32.013  23.376  10.962  1.00 28.70           O  
ANISOU 1866  OD2 ASP A 232     3594   3838   3471   -536    -74     18       O  
ATOM   1867  N   GLN A 233      27.720  24.887  10.273  1.00 17.77           N  
ANISOU 1867  N   GLN A 233     2452   2291   2009   -458    -31     -7       N  
ATOM   1868  CA AGLN A 233      26.550  23.980  10.345  0.50 17.04           C  
ANISOU 1868  CA AGLN A 233     2356   2176   1941   -392    -22    -19       C  
ATOM   1869  CA BGLN A 233      26.672  23.900  10.263  0.50 17.21           C  
ANISOU 1869  CA BGLN A 233     2369   2204   1965   -393    -21    -19       C  
ATOM   1870  C   GLN A 233      25.771  24.085   9.048  1.00 16.55           C  
ANISOU 1870  C   GLN A 233     2309   2105   1875   -369      1    -29       C  
ATOM   1871  O   GLN A 233      25.443  23.081   8.401  1.00 16.26           O  
ANISOU 1871  O   GLN A 233     2234   2082   1864   -330     15    -40       O  
ATOM   1872  CB AGLN A 233      25.666  24.386  11.538  0.50 16.92           C  
ANISOU 1872  CB AGLN A 233     2403   2115   1912   -381    -34    -15       C  
ATOM   1873  CB BGLN A 233      25.925  23.935  11.546  0.50 16.93           C  
ANISOU 1873  CB BGLN A 233     2376   2130   1926   -377    -36    -16       C  
ATOM   1874  CG AGLN A 233      24.498  23.449  11.810  0.50 16.06           C  
ANISOU 1874  CG AGLN A 233     2287   1987   1827   -322    -26    -25       C  
ATOM   1875  CG BGLN A 233      25.011  22.752  11.712  0.50 16.08           C  
ANISOU 1875  CG BGLN A 233     2246   2016   1848   -318    -30    -26       C  
ATOM   1876  CD AGLN A 233      24.970  22.105  12.296  0.50 16.11           C  
ANISOU 1876  CD AGLN A 233     2234   2020   1865   -305    -39    -26       C  
ATOM   1877  CD BGLN A 233      24.452  22.741  13.093  0.50 16.70           C  
ANISOU 1877  CD BGLN A 233     2363   2063   1920   -313    -42    -22       C  
ATOM   1878  OE1AGLN A 233      26.004  21.988  12.968  0.50 16.66           O  
ANISOU 1878  OE1AGLN A 233     2283   2109   1939   -335    -62    -16       O  
ATOM   1879  OE1BGLN A 233      25.055  23.309  14.012  0.50 17.19           O  
ANISOU 1879  OE1BGLN A 233     2453   2118   1962   -354    -61    -12       O  
ATOM   1880  NE2AGLN A 233      24.210  21.079  11.970  0.50 15.51           N  
ANISOU 1880  NE2AGLN A 233     2136   1944   1814   -257    -29    -35       N  
ATOM   1881  NE2BGLN A 233      23.307  22.120  13.258  0.50 16.82           N  
ANISOU 1881  NE2BGLN A 233     2383   2060   1949   -269    -31    -31       N  
ATOM   1882  N   TRP A 234      25.417  25.321   8.706  1.00 15.69           N  
ANISOU 1882  N   TRP A 234     2264   1966   1731   -393      2    -24       N  
ATOM   1883  CA  TRP A 234      24.669  25.568   7.483  1.00 15.32           C  
ANISOU 1883  CA  TRP A 234     2240   1904   1676   -377     16    -29       C  
ATOM   1884  C   TRP A 234      25.409  25.062   6.253  1.00 15.41           C  
ANISOU 1884  C   TRP A 234     2205   1959   1692   -394     35    -36       C  
ATOM   1885  O   TRP A 234      24.804  24.403   5.423  1.00 13.09           O  
ANISOU 1885  O   TRP A 234     1898   1665   1410   -361     47    -45       O  
ATOM   1886  CB  TRP A 234      24.313  27.029   7.312  1.00 15.45           C  
ANISOU 1886  CB  TRP A 234     2337   1880   1654   -404      8    -20       C  
ATOM   1887  CG  TRP A 234      23.528  27.324   6.112  1.00 15.55           C  
ANISOU 1887  CG  TRP A 234     2378   1872   1658   -389     13    -21       C  
ATOM   1888  CD1 TRP A 234      23.942  28.033   5.041  1.00 16.12           C  
ANISOU 1888  CD1 TRP A 234     2479   1946   1698   -433     14    -16       C  
ATOM   1889  CD2 TRP A 234      22.158  26.914   5.820  1.00 16.20           C  
ANISOU 1889  CD2 TRP A 234     2465   1928   1761   -331     13    -25       C  
ATOM   1890  NE1 TRP A 234      22.938  28.103   4.103  1.00 16.03           N  
ANISOU 1890  NE1 TRP A 234     2495   1909   1687   -405     12    -16       N  
ATOM   1891  CE2 TRP A 234      21.837  27.425   4.565  1.00 16.34           C  
ANISOU 1891  CE2 TRP A 234     2516   1932   1761   -342     10    -20       C  
ATOM   1892  CE3 TRP A 234      21.174  26.171   6.522  1.00 17.06           C  
ANISOU 1892  CE3 TRP A 234     2554   2026   1903   -275     14    -30       C  
ATOM   1893  CZ2 TRP A 234      20.567  27.235   3.955  1.00 16.15           C  
ANISOU 1893  CZ2 TRP A 234     2503   1883   1752   -298      3    -18       C  
ATOM   1894  CZ3 TRP A 234      19.940  25.968   5.895  1.00 18.06           C  
ANISOU 1894  CZ3 TRP A 234     2685   2132   2044   -233     12    -29       C  
ATOM   1895  CH2 TRP A 234      19.656  26.484   4.649  1.00 17.34           C  
ANISOU 1895  CH2 TRP A 234     2624   2028   1938   -243      4    -22       C  
ATOM   1896  N   ASN A 235      26.737  25.303   6.166  1.00 16.11           N  
ANISOU 1896  N   ASN A 235     2265   2086   1770   -445     38    -33       N  
ATOM   1897  CA  ASN A 235      27.509  24.759   5.050  1.00 17.13           C  
ANISOU 1897  CA  ASN A 235     2342   2261   1905   -459     64    -44       C  
ATOM   1898  C   ASN A 235      27.400  23.256   4.915  1.00 15.84           C  
ANISOU 1898  C   ASN A 235     2117   2118   1783   -405     78    -59       C  
ATOM   1899  O   ASN A 235      27.212  22.742   3.830  1.00 16.39           O  
ANISOU 1899  O   ASN A 235     2177   2197   1855   -391    101    -72       O  
ATOM   1900  CB  ASN A 235      28.989  25.138   5.186  1.00 19.85           C  
ANISOU 1900  CB  ASN A 235     2650   2652   2242   -520     67    -38       C  
ATOM   1901  CG  ASN A 235      29.237  26.597   4.987  1.00 23.95           C  
ANISOU 1901  CG  ASN A 235     3233   3157   2711   -587     59    -24       C  
ATOM   1902  OD1 ASN A 235      28.531  27.271   4.233  1.00 26.85           O  
ANISOU 1902  OD1 ASN A 235     3665   3490   3048   -594     61    -23       O  
ATOM   1903  ND2 ASN A 235      30.278  27.111   5.673  1.00 28.33           N  
ANISOU 1903  ND2 ASN A 235     3772   3735   3255   -641     44    -11       N  
ATOM   1904  N   LYS A 236      27.466  22.561   6.053  1.00 15.68           N  
ANISOU 1904  N   LYS A 236     2064   2099   1794   -375     60    -57       N  
ATOM   1905  CA  LYS A 236      27.404  21.109   6.042  1.00 16.30           C  
ANISOU 1905  CA  LYS A 236     2090   2191   1912   -324     67    -70       C  
ATOM   1906  C   LYS A 236      26.039  20.589   5.581  1.00 14.67           C  
ANISOU 1906  C   LYS A 236     1914   1953   1708   -279     72    -77       C  
ATOM   1907  O   LYS A 236      25.939  19.601   4.883  1.00 15.21           O  
ANISOU 1907  O   LYS A 236     1956   2031   1792   -250     88    -91       O  
ATOM   1908  CB  LYS A 236      27.781  20.560   7.390  1.00 18.90           C  
ANISOU 1908  CB  LYS A 236     2388   2525   2269   -310     40    -62       C  
ATOM   1909  CG  LYS A 236      29.293  20.613   7.586  1.00 23.23           C  
ANISOU 1909  CG  LYS A 236     2878   3120   2830   -344     37    -57       C  
ATOM   1910  CD  LYS A 236      29.687  20.445   9.022  1.00 27.28           C  
ANISOU 1910  CD  LYS A 236     3377   3630   3359   -348     -2    -41       C  
ATOM   1911  CE  LYS A 236      31.169  20.056   9.133  1.00 29.83           C  
ANISOU 1911  CE  LYS A 236     3617   4005   3712   -364     -9    -38       C  
ATOM   1912  NZ  LYS A 236      32.067  20.942   8.361  1.00 33.37           N  
ANISOU 1912  NZ  LYS A 236     4048   4492   4141   -420     12    -36       N  
ATOM   1913  N   VAL A 237      25.011  21.305   5.974  1.00 13.40           N  
ANISOU 1913  N   VAL A 237     1809   1752   1530   -275     57    -67       N  
ATOM   1914  CA  VAL A 237      23.650  20.957   5.567  1.00 12.71           C  
ANISOU 1914  CA  VAL A 237     1748   1635   1446   -237     57    -69       C  
ATOM   1915  C   VAL A 237      23.520  21.104   4.049  1.00 12.20           C  
ANISOU 1915  C   VAL A 237     1698   1574   1363   -250     75    -75       C  
ATOM   1916  O   VAL A 237      23.055  20.170   3.367  1.00 12.68           O  
ANISOU 1916  O   VAL A 237     1747   1637   1435   -223     83    -84       O  
ATOM   1917  CB  VAL A 237      22.585  21.811   6.307  1.00 12.28           C  
ANISOU 1917  CB  VAL A 237     1746   1539   1380   -229     41    -58       C  
ATOM   1918  CG1 VAL A 237      21.198  21.630   5.709  1.00 12.99           C  
ANISOU 1918  CG1 VAL A 237     1857   1604   1475   -195     41    -58       C  
ATOM   1919  CG2 VAL A 237      22.592  21.466   7.798  1.00 12.59           C  
ANISOU 1919  CG2 VAL A 237     1776   1572   1435   -216     28    -55       C  
ATOM   1920  N   ILE A 238      23.905  22.272   3.515  1.00 12.72           N  
ANISOU 1920  N   ILE A 238     1798   1638   1396   -295     77    -69       N  
ATOM   1921  CA  ILE A 238      23.693  22.500   2.100  1.00 13.23           C  
ANISOU 1921  CA  ILE A 238     1889   1700   1436   -313     90    -72       C  
ATOM   1922  C   ILE A 238      24.622  21.679   1.202  1.00 12.93           C  
ANISOU 1922  C   ILE A 238     1809   1703   1400   -325    122    -89       C  
ATOM   1923  O   ILE A 238      24.222  21.238   0.119  1.00 12.51           O  
ANISOU 1923  O   ILE A 238     1770   1647   1338   -321    134    -97       O  
ATOM   1924  CB  ILE A 238      23.723  23.978   1.727  1.00 14.45           C  
ANISOU 1924  CB  ILE A 238     2105   1834   1552   -359     80    -59       C  
ATOM   1925  CG1 ILE A 238      25.059  24.603   2.064  1.00 15.33           C  
ANISOU 1925  CG1 ILE A 238     2204   1975   1647   -412     88    -57       C  
ATOM   1926  CG2 ILE A 238      22.507  24.710   2.368  1.00 15.24           C  
ANISOU 1926  CG2 ILE A 238     2255   1883   1652   -332     52    -45       C  
ATOM   1927  CD1 ILE A 238      25.141  26.073   1.617  1.00 16.59           C  
ANISOU 1927  CD1 ILE A 238     2433   2110   1760   -466     77    -44       C  
ATOM   1928  N   GLU A 239      25.801  21.349   1.716  1.00 13.90           N  
ANISOU 1928  N   GLU A 239     1877   1864   1540   -334    134    -96       N  
ATOM   1929  CA  GLU A 239      26.747  20.485   0.957  1.00 15.73           C  
ANISOU 1929  CA  GLU A 239     2057   2138   1783   -336    171   -117       C  
ATOM   1930  C   GLU A 239      26.105  19.121   0.657  1.00 15.34           C  
ANISOU 1930  C   GLU A 239     1995   2078   1757   -282    177   -131       C  
ATOM   1931  O   GLU A 239      26.257  18.543  -0.438  1.00 16.67           O  
ANISOU 1931  O   GLU A 239     2161   2257   1916   -282    208   -149       O  
ATOM   1932  CB  GLU A 239      28.025  20.257   1.783  1.00 19.05           C  
ANISOU 1932  CB  GLU A 239     2409   2598   2230   -342    174   -119       C  
ATOM   1933  CG  GLU A 239      28.953  21.443   1.799  1.00 25.24           C  
ANISOU 1933  CG  GLU A 239     3196   3407   2989   -408    177   -109       C  
ATOM   1934  CD  GLU A 239      29.965  21.425   2.956  1.00 30.28           C  
ANISOU 1934  CD  GLU A 239     3777   4074   3653   -417    160   -100       C  
ATOM   1935  OE1 GLU A 239      30.122  20.366   3.648  1.00 31.06           O  
ANISOU 1935  OE1 GLU A 239     3825   4180   3795   -369    151   -104       O  
ATOM   1936  OE2 GLU A 239      30.595  22.501   3.173  1.00 38.29           O  
ANISOU 1936  OE2 GLU A 239     4803   5102   4643   -476    152    -86       O  
ATOM   1937  N   GLN A 240      25.389  18.581   1.662  1.00 14.26           N  
ANISOU 1937  N   GLN A 240     1853   1918   1646   -239    149   -124       N  
ATOM   1938  CA AGLN A 240      24.780  17.249   1.540  0.50 14.33           C  
ANISOU 1938  CA AGLN A 240     1851   1915   1676   -192    150   -134       C  
ATOM   1939  CA BGLN A 240      24.793  17.253   1.534  0.50 14.49           C  
ANISOU 1939  CA BGLN A 240     1872   1937   1697   -192    150   -134       C  
ATOM   1940  C   GLN A 240      23.425  17.278   0.868  1.00 13.65           C  
ANISOU 1940  C   GLN A 240     1819   1797   1572   -185    139   -128       C  
ATOM   1941  O   GLN A 240      23.110  16.432   0.040  1.00 13.78           O  
ANISOU 1941  O   GLN A 240     1842   1809   1585   -171    151   -140       O  
ATOM   1942  CB AGLN A 240      24.610  16.608   2.909  0.50 15.06           C  
ANISOU 1942  CB AGLN A 240     1919   2000   1802   -156    123   -128       C  
ATOM   1943  CB BGLN A 240      24.717  16.566   2.901  0.50 15.67           C  
ANISOU 1943  CB BGLN A 240     1993   2081   1881   -156    125   -129       C  
ATOM   1944  CG AGLN A 240      25.907  16.417   3.656  0.50 16.32           C  
ANISOU 1944  CG AGLN A 240     2024   2191   1987   -158    123   -131       C  
ATOM   1945  CG BGLN A 240      26.074  16.049   3.342  0.50 17.38           C  
ANISOU 1945  CG BGLN A 240     2148   2332   2126   -150    133   -138       C  
ATOM   1946  CD AGLN A 240      26.875  15.482   2.965  0.50 18.22           C  
ANISOU 1946  CD AGLN A 240     2215   2461   2246   -142    154   -153       C  
ATOM   1947  CD BGLN A 240      26.087  15.425   4.719  0.50 19.18           C  
ANISOU 1947  CD BGLN A 240     2353   2551   2384   -122    102   -130       C  
ATOM   1948  OE1AGLN A 240      26.501  14.403   2.525  0.50 20.43           O  
ANISOU 1948  OE1AGLN A 240     2497   2730   2536   -106    163   -167       O  
ATOM   1949  OE1BGLN A 240      25.759  14.251   4.888  0.50 25.67           O  
ANISOU 1949  OE1BGLN A 240     3167   3361   3227    -82     94   -137       O  
ATOM   1950  NE2AGLN A 240      28.141  15.870   2.928  0.50 19.33           N  
ANISOU 1950  NE2AGLN A 240     2310   2640   2393   -167    170   -156       N  
ATOM   1951  NE2BGLN A 240      26.441  16.211   5.709  0.50 19.09           N  
ANISOU 1951  NE2BGLN A 240     2339   2542   2370   -146     80   -114       N  
ATOM   1952  N   LEU A 241      22.576  18.219   1.273  1.00 12.31           N  
ANISOU 1952  N   LEU A 241     1686   1601   1392   -192    113   -109       N  
ATOM   1953  CA  LEU A 241      21.195  18.208   0.839  1.00 12.36           C  
ANISOU 1953  CA  LEU A 241     1729   1575   1390   -178     95    -99       C  
ATOM   1954  C   LEU A 241      20.920  19.060  -0.364  1.00 13.05           C  
ANISOU 1954  C   LEU A 241     1865   1651   1444   -212     95    -92       C  
ATOM   1955  O   LEU A 241      19.832  18.965  -0.994  1.00 14.54           O  
ANISOU 1955  O   LEU A 241     2084   1817   1626   -204     78    -83       O  
ATOM   1956  CB  LEU A 241      20.234  18.621   2.006  1.00 12.32           C  
ANISOU 1956  CB  LEU A 241     1734   1546   1400   -155     68    -83       C  
ATOM   1957  CG  LEU A 241      20.292  17.749   3.225  1.00 12.05           C  
ANISOU 1957  CG  LEU A 241     1665   1517   1395   -126     63    -87       C  
ATOM   1958  CD1 LEU A 241      19.217  18.248   4.169  1.00 12.41           C  
ANISOU 1958  CD1 LEU A 241     1729   1538   1448   -110     44    -73       C  
ATOM   1959  CD2 LEU A 241      20.057  16.286   2.920  1.00 12.62           C  
ANISOU 1959  CD2 LEU A 241     1718   1595   1483   -100     66    -97       C  
ATOM   1960  N   GLY A 242      21.827  20.007  -0.611  1.00 12.88           N  
ANISOU 1960  N   GLY A 242     1853   1642   1399   -253    108    -93       N  
ATOM   1961  CA  GLY A 242      21.667  20.963  -1.706  1.00 13.24           C  
ANISOU 1961  CA  GLY A 242     1954   1673   1405   -294    104    -84       C  
ATOM   1962  C   GLY A 242      21.163  22.307  -1.251  1.00 13.60           C  
ANISOU 1962  C   GLY A 242     2041   1687   1440   -304     75    -64       C  
ATOM   1963  O   GLY A 242      20.427  22.442  -0.222  1.00 13.75           O  
ANISOU 1963  O   GLY A 242     2055   1685   1482   -268     54    -54       O  
ATOM   1964  N   THR A 243      21.593  23.373  -1.937  1.00 13.80           N  
ANISOU 1964  N   THR A 243     2110   1706   1426   -354     75    -57       N  
ATOM   1965  CA  THR A 243      21.041  24.696  -1.696  1.00 14.73           C  
ANISOU 1965  CA  THR A 243     2283   1785   1529   -363     44    -38       C  
ATOM   1966  C   THR A 243      19.494  24.676  -1.826  1.00 15.57           C  
ANISOU 1966  C   THR A 243     2413   1851   1652   -319     10    -23       C  
ATOM   1967  O   THR A 243      18.974  24.069  -2.755  1.00 17.46           O  
ANISOU 1967  O   THR A 243     2658   2089   1888   -316      5    -22       O  
ATOM   1968  CB  THR A 243      21.607  25.665  -2.748  1.00 15.76           C  
ANISOU 1968  CB  THR A 243     2468   1910   1608   -428     46    -32       C  
ATOM   1969  OG1 THR A 243      23.033  25.691  -2.586  1.00 16.02           O  
ANISOU 1969  OG1 THR A 243     2469   1987   1629   -471     79    -45       O  
ATOM   1970  CG2 THR A 243      21.068  27.036  -2.519  1.00 16.49           C  
ANISOU 1970  CG2 THR A 243     2626   1956   1685   -436     10    -12       C  
ATOM   1971  N   PRO A 244      18.768  25.263  -0.861  1.00 16.77           N  
ANISOU 1971  N   PRO A 244     2574   1973   1824   -285    -11    -12       N  
ATOM   1972  CA  PRO A 244      17.338  25.204  -0.959  1.00 19.02           C  
ANISOU 1972  CA  PRO A 244     2868   2228   2132   -241    -39      1       C  
ATOM   1973  C   PRO A 244      16.770  26.054  -2.087  1.00 20.92           C  
ANISOU 1973  C   PRO A 244     3169   2432   2346   -260    -71     20       C  
ATOM   1974  O   PRO A 244      17.429  26.932  -2.642  1.00 20.38           O  
ANISOU 1974  O   PRO A 244     3150   2354   2239   -308    -74     24       O  
ATOM   1975  CB  PRO A 244      16.861  25.674   0.418  1.00 19.53           C  
ANISOU 1975  CB  PRO A 244     2926   2273   2222   -202    -43      3       C  
ATOM   1976  CG  PRO A 244      17.960  26.449   0.971  1.00 18.06           C  
ANISOU 1976  CG  PRO A 244     2760   2089   2011   -238    -30     -2       C  
ATOM   1977  CD  PRO A 244      19.213  25.854   0.409  1.00 16.79           C  
ANISOU 1977  CD  PRO A 244     2574   1973   1832   -283     -6    -14       C  
ATOM   1978  N   CYS A 245      15.515  25.787  -2.398  1.00 25.32           N  
ANISOU 1978  N   CYS A 245     3723   2970   2926   -224   -100     34       N  
ATOM   1979  CA ACYS A 245      14.791  26.402  -3.511  0.60 27.64           C  
ANISOU 1979  CA ACYS A 245     4069   3229   3204   -236   -141     56       C  
ATOM   1980  CA BCYS A 245      14.970  26.433  -3.572  0.40 27.08           C  
ANISOU 1980  CA BCYS A 245     4002   3161   3127   -244   -138     55       C  
ATOM   1981  C   CYS A 245      14.532  27.880  -3.262  1.00 28.97           C  
ANISOU 1981  C   CYS A 245     4291   3350   3365   -230   -168     71       C  
ATOM   1982  O   CYS A 245      14.463  28.297  -2.111  1.00 25.87           O  
ANISOU 1982  O   CYS A 245     3888   2948   2993   -198   -157     65       O  
ATOM   1983  CB ACYS A 245      13.425  25.686  -3.684  0.60 29.00           C  
ANISOU 1983  CB ACYS A 245     4210   3395   3413   -192   -168     70       C  
ATOM   1984  CB BCYS A 245      13.817  25.629  -4.119  0.40 28.80           C  
ANISOU 1984  CB BCYS A 245     4199   3376   3369   -217   -164     67       C  
ATOM   1985  SG ACYS A 245      13.559  23.890  -3.927  0.60 33.42           S  
ANISOU 1985  SG ACYS A 245     4716   4001   3980   -195   -142     54       S  
ATOM   1986  SG BCYS A 245      12.387  25.960  -3.147  0.40 29.55           S  
ANISOU 1986  SG BCYS A 245     4265   3445   3519   -144   -189     82       S  
ATOM   1987  N   PRO A 246      14.264  28.665  -4.323  1.00 29.67           N  
ANISOU 1987  N   PRO A 246     4444   3403   3425   -257   -207     91       N  
ATOM   1988  CA  PRO A 246      13.926  30.099  -4.141  1.00 29.95           C  
ANISOU 1988  CA  PRO A 246     4540   3384   3455   -246   -239    107       C  
ATOM   1989  C   PRO A 246      12.708  30.355  -3.255  1.00 28.30           C  
ANISOU 1989  C   PRO A 246     4304   3147   3300   -166   -256    114       C  
ATOM   1990  O   PRO A 246      12.693  31.333  -2.479  1.00 28.93           O  
ANISOU 1990  O   PRO A 246     4415   3194   3385   -144   -257    112       O  
ATOM   1991  CB  PRO A 246      13.662  30.561  -5.576  1.00 31.71           C  
ANISOU 1991  CB  PRO A 246     4828   3576   3643   -285   -286    130       C  
ATOM   1992  CG  PRO A 246      14.550  29.661  -6.393  1.00 33.18           C  
ANISOU 1992  CG  PRO A 246     5007   3808   3794   -346   -255    117       C  
ATOM   1993  CD  PRO A 246      14.408  28.323  -5.748  1.00 34.43           C  
ANISOU 1993  CD  PRO A 246     5079   4012   3992   -307   -220     99       C  
ATOM   1994  N   GLU A 247      11.735  29.442  -3.282  1.00 31.82           N  
ANISOU 1994  N   GLU A 247     4693   3610   3789   -125   -265    119       N  
ATOM   1995  CA  GLU A 247      10.544  29.562  -2.437  1.00 33.24           C  
ANISOU 1995  CA  GLU A 247     4832   3773   4023    -50   -273    124       C  
ATOM   1996  C   GLU A 247      10.919  29.582  -0.956  1.00 31.66           C  
ANISOU 1996  C   GLU A 247     4606   3585   3838    -25   -226     99       C  
ATOM   1997  O   GLU A 247      10.316  30.297  -0.155  1.00 32.96           O  
ANISOU 1997  O   GLU A 247     4777   3719   4029     24   -225     98       O  
ATOM   1998  CB  GLU A 247       9.556  28.421  -2.723  1.00 40.27           C  
ANISOU 1998  CB  GLU A 247     5659   4691   4952    -24   -286    133       C  
ATOM   1999  CG  GLU A 247       8.844  28.514  -4.083  1.00 47.67           C  
ANISOU 1999  CG  GLU A 247     6623   5607   5885    -37   -345    164       C  
ATOM   2000  CD  GLU A 247       9.739  28.169  -5.280  1.00 54.35           C  
ANISOU 2000  CD  GLU A 247     7514   6464   6672   -114   -348    164       C  
ATOM   2001  OE1 GLU A 247      10.753  27.443  -5.105  1.00 54.33           O  
ANISOU 2001  OE1 GLU A 247     7495   6500   6646   -147   -301    140       O  
ATOM   2002  OE2 GLU A 247       9.435  28.641  -6.405  1.00 61.22           O  
ANISOU 2002  OE2 GLU A 247     8437   7303   7520   -140   -399    189       O  
ATOM   2003  N   PHE A 248      11.938  28.808  -0.585  1.00 25.57           N  
ANISOU 2003  N   PHE A 248     3809   2857   3048    -60   -186     79       N  
ATOM   2004  CA  PHE A 248      12.466  28.888   0.758  1.00 21.92           C  
ANISOU 2004  CA  PHE A 248     3335   2405   2590    -50   -148     59       C  
ATOM   2005  C   PHE A 248      13.209  30.240   0.991  1.00 21.34           C  
ANISOU 2005  C   PHE A 248     3334   2294   2480    -78   -150     58       C  
ATOM   2006  O   PHE A 248      13.028  30.861   2.005  1.00 21.44           O  
ANISOU 2006  O   PHE A 248     3363   2282   2502    -49   -138     51       O  
ATOM   2007  CB  PHE A 248      13.376  27.657   1.072  1.00 19.68           C  
ANISOU 2007  CB  PHE A 248     3002   2176   2300    -79   -112     41       C  
ATOM   2008  CG  PHE A 248      14.024  27.708   2.408  1.00 18.44           C  
ANISOU 2008  CG  PHE A 248     2835   2028   2143    -78    -80     24       C  
ATOM   2009  CD1 PHE A 248      13.334  27.353   3.554  1.00 17.68           C  
ANISOU 2009  CD1 PHE A 248     2703   1934   2080    -33    -64     16       C  
ATOM   2010  CD2 PHE A 248      15.313  28.133   2.529  1.00 18.16           C  
ANISOU 2010  CD2 PHE A 248     2827   2001   2071   -128    -68     17       C  
ATOM   2011  CE1 PHE A 248      13.923  27.442   4.772  1.00 17.77           C  
ANISOU 2011  CE1 PHE A 248     2717   1951   2086    -39    -38      2       C  
ATOM   2012  CE2 PHE A 248      15.935  28.168   3.757  1.00 18.87           C  
ANISOU 2012  CE2 PHE A 248     2911   2100   2160   -134    -46      5       C  
ATOM   2013  CZ  PHE A 248      15.232  27.840   4.887  1.00 18.38           C  
ANISOU 2013  CZ  PHE A 248     2822   2034   2127    -89    -32     -3       C  
ATOM   2014  N   MET A 249      14.085  30.613   0.076  1.00 22.83           N  
ANISOU 2014  N   MET A 249     3567   2483   2624   -138   -161     64       N  
ATOM   2015  CA  MET A 249      14.940  31.778   0.278  1.00 24.93           C  
ANISOU 2015  CA  MET A 249     3902   2721   2848   -179   -162     64       C  
ATOM   2016  C   MET A 249      14.097  33.026   0.549  1.00 27.16           C  
ANISOU 2016  C   MET A 249     4244   2936   3138   -137   -190     74       C  
ATOM   2017  O   MET A 249      14.488  33.910   1.334  1.00 25.53           O  
ANISOU 2017  O   MET A 249     4085   2700   2913   -144   -182     68       O  
ATOM   2018  CB  MET A 249      15.732  32.077  -0.982  1.00 26.63           C  
ANISOU 2018  CB  MET A 249     4163   2941   3014   -250   -177     73       C  
ATOM   2019  CG  MET A 249      16.758  31.038  -1.371  1.00 26.51           C  
ANISOU 2019  CG  MET A 249     4101   2988   2983   -298   -144     60       C  
ATOM   2020  SD  MET A 249      17.869  30.612  -0.066  1.00 27.30           S  
ANISOU 2020  SD  MET A 249     4153   3132   3087   -312   -100     38       S  
ATOM   2021  CE  MET A 249      19.079  29.749  -1.077  1.00 25.00           C  
ANISOU 2021  CE  MET A 249     3828   2901   2769   -375    -73     28       C  
ATOM   2022  N   LYS A 250      12.963  33.084  -0.146  1.00 29.10           N  
ANISOU 2022  N   LYS A 250     4489   3157   3412    -97   -225     92       N  
ATOM   2023  CA  LYS A 250      11.994  34.192  -0.036  1.00 32.37           C  
ANISOU 2023  CA  LYS A 250     4950   3504   3844    -43   -258    104       C  
ATOM   2024  C   LYS A 250      11.399  34.335   1.360  1.00 30.77           C  
ANISOU 2024  C   LYS A 250     4723   3288   3681     23   -228     87       C  
ATOM   2025  O   LYS A 250      10.928  35.431   1.746  1.00 33.16           O  
ANISOU 2025  O   LYS A 250     5079   3532   3989     62   -240     89       O  
ATOM   2026  CB  LYS A 250      10.882  33.946  -1.089  1.00 35.99           C  
ANISOU 2026  CB  LYS A 250     5391   3952   4333    -13   -304    128       C  
ATOM   2027  CG  LYS A 250       9.721  34.908  -1.084  1.00 42.50           C  
ANISOU 2027  CG  LYS A 250     6245   4713   5192     55   -344    144       C  
ATOM   2028  CD  LYS A 250       8.868  34.728  -2.345  1.00 44.11           C  
ANISOU 2028  CD  LYS A 250     6441   4905   5412     63   -402    174       C  
ATOM   2029  CE  LYS A 250       7.663  35.655  -2.332  1.00 46.87           C  
ANISOU 2029  CE  LYS A 250     6810   5193   5807    139   -447    192       C  
ATOM   2030  NZ  LYS A 250       8.014  37.086  -2.082  1.00 49.04           N  
ANISOU 2030  NZ  LYS A 250     7182   5399   6053    141   -460    191       N  
ATOM   2031  N   LYS A 251      11.405  33.254   2.136  1.00 28.47           N  
ANISOU 2031  N   LYS A 251     4357   3048   3414     36   -188     70       N  
ATOM   2032  CA ALYS A 251      10.900  33.284   3.503  0.50 28.96           C  
ANISOU 2032  CA ALYS A 251     4395   3103   3506     89   -152     52       C  
ATOM   2033  CA BLYS A 251      10.905  33.291   3.509  0.50 28.46           C  
ANISOU 2033  CA BLYS A 251     4332   3039   3442     89   -152     52       C  
ATOM   2034  C   LYS A 251      11.887  33.901   4.496  1.00 27.54           C  
ANISOU 2034  C   LYS A 251     4269   2909   3288     56   -125     35       C  
ATOM   2035  O   LYS A 251      11.566  34.045   5.649  1.00 29.37           O  
ANISOU 2035  O   LYS A 251     4498   3128   3534     92    -94     19       O  
ATOM   2036  CB ALYS A 251      10.527  31.881   3.973  0.50 30.42           C  
ANISOU 2036  CB ALYS A 251     4486   3345   3725    108   -123     42       C  
ATOM   2037  CB BLYS A 251      10.559  31.901   4.008  0.50 29.11           C  
ANISOU 2037  CB BLYS A 251     4323   3180   3559    107   -122     42       C  
ATOM   2038  CG ALYS A 251       9.541  31.142   3.084  0.50 32.40           C  
ANISOU 2038  CG ALYS A 251     4681   3616   4014    134   -149     59       C  
ATOM   2039  CG BLYS A 251       9.617  31.105   3.143  0.50 30.13           C  
ANISOU 2039  CG BLYS A 251     4393   3330   3724    131   -146     58       C  
ATOM   2040  CD ALYS A 251       9.307  29.731   3.603  0.50 34.11           C  
ANISOU 2040  CD ALYS A 251     4815   3888   4255    141   -120     49       C  
ATOM   2041  CD BLYS A 251       9.197  29.869   3.911  0.50 30.86           C  
ANISOU 2041  CD BLYS A 251     4406   3472   3850    153   -113     45       C  
ATOM   2042  CE ALYS A 251       8.071  29.083   2.989  0.50 35.68           C  
ANISOU 2042  CE ALYS A 251     4956   4102   4498    177   -144     66       C  
ATOM   2043  CE BLYS A 251       8.710  28.767   2.994  0.50 30.86           C  
ANISOU 2043  CE BLYS A 251     4350   3508   3868    147   -134     60       C  
ATOM   2044  NZ ALYS A 251       8.368  28.133   1.864  0.50 35.34           N  
ANISOU 2044  NZ ALYS A 251     4896   4093   4441    132   -167     78       N  
ATOM   2045  NZ BLYS A 251       8.063  27.671   3.759  0.50 29.39           N  
ANISOU 2045  NZ BLYS A 251     4090   3360   3716    173   -107     51       N  
ATOM   2046  N   LEU A 252      13.100  34.222   4.047  1.00 24.68           N  
ANISOU 2046  N   LEU A 252     3951   2551   2873    -17   -134     40       N  
ATOM   2047  CA  LEU A 252      14.120  34.700   4.971  1.00 25.99           C  
ANISOU 2047  CA  LEU A 252     4161   2712   3001    -59   -113     27       C  
ATOM   2048  C   LEU A 252      14.144  36.242   5.021  1.00 27.49           C  
ANISOU 2048  C   LEU A 252     4457   2830   3159    -63   -134     32       C  
ATOM   2049  O   LEU A 252      14.032  36.895   3.998  1.00 27.42           O  
ANISOU 2049  O   LEU A 252     4496   2788   3135    -74   -171     50       O  
ATOM   2050  CB  LEU A 252      15.481  34.181   4.536  1.00 24.99           C  
ANISOU 2050  CB  LEU A 252     4019   2638   2839   -139   -109     29       C  
ATOM   2051  CG  LEU A 252      15.631  32.664   4.411  1.00 23.18           C  
ANISOU 2051  CG  LEU A 252     3695   2476   2635   -140    -90     23       C  
ATOM   2052  CD1 LEU A 252      16.895  32.324   3.655  1.00 22.36           C  
ANISOU 2052  CD1 LEU A 252     3582   2415   2498   -212    -89     25       C  
ATOM   2053  CD2 LEU A 252      15.622  32.020   5.764  1.00 23.40           C  
ANISOU 2053  CD2 LEU A 252     3681   2526   2685   -117    -57      6       C  
ATOM   2054  N   GLN A 253      14.371  36.806   6.199  1.00 30.58           N  
ANISOU 2054  N   GLN A 253     4891   3193   3535    -61   -111     18       N  
ATOM   2055  CA  GLN A 253      14.579  38.245   6.275  1.00 31.05           C  
ANISOU 2055  CA  GLN A 253     5062   3183   3554    -76   -131     22       C  
ATOM   2056  C   GLN A 253      15.851  38.685   5.502  1.00 29.36           C  
ANISOU 2056  C   GLN A 253     4898   2977   3279   -173   -156     37       C  
ATOM   2057  O   GLN A 253      16.801  37.912   5.378  1.00 25.68           O  
ANISOU 2057  O   GLN A 253     4382   2575   2799   -231   -144     37       O  
ATOM   2058  CB  GLN A 253      14.614  38.734   7.731  1.00 36.75           C  
ANISOU 2058  CB  GLN A 253     5828   3871   4263    -62    -99      1       C  
ATOM   2059  CG  GLN A 253      15.891  38.456   8.493  1.00 40.53           C  
ANISOU 2059  CG  GLN A 253     6309   4388   4702   -138    -81     -5       C  
ATOM   2060  CD  GLN A 253      15.930  39.185   9.840  1.00 47.47           C  
ANISOU 2060  CD  GLN A 253     7261   5218   5556   -134    -59    -21       C  
ATOM   2061  OE1 GLN A 253      15.768  40.416   9.913  1.00 53.01           O  
ANISOU 2061  OE1 GLN A 253     8064   5848   6230   -127    -72    -21       O  
ATOM   2062  NE2 GLN A 253      16.175  38.432  10.907  1.00 49.40           N  
ANISOU 2062  NE2 GLN A 253     7462   5500   5806   -141    -26    -35       N  
ATOM   2063  N   PRO A 254      15.859  39.923   4.943  1.00 26.03           N  
ANISOU 2063  N   PRO A 254     4577   2490   2822   -190   -192     50       N  
ATOM   2064  CA  PRO A 254      16.973  40.311   4.077  1.00 25.42           C  
ANISOU 2064  CA  PRO A 254     4546   2426   2687   -286   -217     66       C  
ATOM   2065  C   PRO A 254      18.363  40.068   4.619  1.00 24.45           C  
ANISOU 2065  C   PRO A 254     4412   2354   2526   -370   -194     61       C  
ATOM   2066  O   PRO A 254      19.238  39.655   3.848  1.00 25.68           O  
ANISOU 2066  O   PRO A 254     4537   2563   2659   -438   -196     69       O  
ATOM   2067  CB  PRO A 254      16.769  41.838   3.935  1.00 26.04           C  
ANISOU 2067  CB  PRO A 254     4755   2412   2729   -288   -253     76       C  
ATOM   2068  CG  PRO A 254      15.275  41.967   3.956  1.00 26.58           C  
ANISOU 2068  CG  PRO A 254     4814   2431   2854   -178   -263     74       C  
ATOM   2069  CD  PRO A 254      14.804  40.970   4.967  1.00 26.80           C  
ANISOU 2069  CD  PRO A 254     4746   2502   2934   -121   -215     52       C  
ATOM   2070  N   THR A 255      18.583  40.309   5.905  1.00 23.60           N  
ANISOU 2070  N   THR A 255     4325   2231   2409   -368   -173     48       N  
ATOM   2071  CA  THR A 255      19.933  40.178   6.418  1.00 24.65           C  
ANISOU 2071  CA  THR A 255     4453   2410   2504   -453   -162     47       C  
ATOM   2072  C   THR A 255      20.343  38.711   6.266  1.00 24.83           C  
ANISOU 2072  C   THR A 255     4351   2523   2561   -459   -138     43       C  
ATOM   2073  O   THR A 255      21.503  38.423   5.921  1.00 27.20           O  
ANISOU 2073  O   THR A 255     4621   2877   2836   -535   -136     49       O  
ATOM   2074  CB  THR A 255      20.095  40.591   7.882  1.00 24.18           C  
ANISOU 2074  CB  THR A 255     4438   2321   2427   -454   -146     35       C  
ATOM   2075  OG1 THR A 255      19.127  39.912   8.661  1.00 24.65           O  
ANISOU 2075  OG1 THR A 255     4445   2381   2540   -369   -117     17       O  
ATOM   2076  CG2 THR A 255      19.973  42.115   8.076  1.00 26.08           C  
ANISOU 2076  CG2 THR A 255     4818   2471   2621   -467   -169     39       C  
ATOM   2077  N   VAL A 256      19.403  37.802   6.519  1.00 21.90           N  
ANISOU 2077  N   VAL A 256     3908   2166   2246   -381   -119     31       N  
ATOM   2078  CA  VAL A 256      19.696  36.376   6.442  1.00 20.85           C  
ANISOU 2078  CA  VAL A 256     3665   2110   2147   -379    -98     26       C  
ATOM   2079  C   VAL A 256      19.655  35.888   5.001  1.00 21.74           C  
ANISOU 2079  C   VAL A 256     3740   2253   2268   -387   -108     35       C  
ATOM   2080  O   VAL A 256      20.521  35.097   4.576  1.00 19.54           O  
ANISOU 2080  O   VAL A 256     3401   2037   1986   -430    -97     34       O  
ATOM   2081  CB  VAL A 256      18.707  35.589   7.322  1.00 19.94           C  
ANISOU 2081  CB  VAL A 256     3496   1998   2084   -299    -74     11       C  
ATOM   2082  CG1 VAL A 256      19.008  34.084   7.251  1.00 20.06           C  
ANISOU 2082  CG1 VAL A 256     3405   2086   2130   -298    -57      6       C  
ATOM   2083  CG2 VAL A 256      18.718  36.088   8.762  1.00 21.01           C  
ANISOU 2083  CG2 VAL A 256     3678   2100   2205   -294    -60      0       C  
ATOM   2084  N   ARG A 257      18.691  36.377   4.222  1.00 21.46           N  
ANISOU 2084  N   ARG A 257     3742   2171   2239   -349   -132     43       N  
ATOM   2085  CA  ARG A 257      18.587  35.991   2.818  1.00 22.63           C  
ANISOU 2085  CA  ARG A 257     3869   2340   2388   -362   -147     54       C  
ATOM   2086  C   ARG A 257      19.803  36.344   2.022  1.00 24.52           C  
ANISOU 2086  C   ARG A 257     4140   2603   2574   -455   -152     62       C  
ATOM   2087  O   ARG A 257      20.276  35.537   1.240  1.00 23.53           O  
ANISOU 2087  O   ARG A 257     3961   2530   2448   -485   -140     61       O  
ATOM   2088  CB  ARG A 257      17.340  36.601   2.170  1.00 23.82           C  
ANISOU 2088  CB  ARG A 257     4067   2430   2555   -309   -181     66       C  
ATOM   2089  CG  ARG A 257      17.113  36.099   0.784  1.00 25.68           C  
ANISOU 2089  CG  ARG A 257     4280   2685   2792   -320   -199     78       C
[truncated: 202,663 more chars]
