# Supplementary material for: Ferroptosis regulation by traditional chinese medicine for ischemic stroke intervention based on network pharmacology and data mining
Source: PLoS One. 2025 Apr 16;20(4):e0321751. doi: 10.1371/journal.pone.0321751 (PMC12002469; doi:10.1371/journal.pone.0321751)
Supplement: S3 File — (ZIP) [file pone.0321751.s003.zip › 分子对接6/MAPK8/4qtd_MAPK8_qu.pdb]

CRYST1   50.950   71.550  108.170  90.00  90.00  90.00 P 21 21 21    1
ATOM      1  N   ARG A   6      16.555  11.909  59.980  1.00 46.37           N  
ANISOU    1  N   ARG A   6     6820   5845   4955   -315    420   -309       N  
ATOM      2  CA  ARG A   6      16.183  13.217  59.326  1.00 50.60           C  
ANISOU    2  CA  ARG A   6     7303   6325   5597   -289    421   -385       C  
ATOM      3  C   ARG A   6      17.384  13.850  58.558  1.00 47.11           C  
ANISOU    3  C   ARG A   6     6841   5859   5199   -273    331   -349       C  
ATOM      4  O   ARG A   6      17.607  13.520  57.413  1.00 44.79           O  
ANISOU    4  O   ARG A   6     6507   5540   4971   -235    298   -289       O  
ATOM      5  CB  ARG A   6      15.598  14.172  60.375  1.00 49.61           C  
ANISOU    5  CB  ARG A   6     7203   6208   5438   -320    478   -501       C  
ATOM      6  N   ASP A   7      18.159  14.730  59.201  1.00 46.81           N  
ANISOU    6  N   ASP A   7     6832   5837   5117   -314    294   -387       N  
ATOM      7  CA  ASP A   7      19.495  15.117  58.688  1.00 45.05           C  
ANISOU    7  CA  ASP A   7     6591   5624   4902   -326    206   -340       C  
ATOM      8  C   ASP A   7      20.466  13.935  58.801  1.00 41.13           C  
ANISOU    8  C   ASP A   7     6092   5204   4330   -317    157   -238       C  
ATOM      9  O   ASP A   7      21.419  13.818  58.029  1.00 37.55           O  
ANISOU    9  O   ASP A   7     5597   4768   3901   -299     96   -175       O  
ATOM     10  CB  ASP A   7      20.080  16.294  59.497  1.00 49.50           C  
ANISOU   10  CB  ASP A   7     7193   6196   5419   -393    181   -413       C  
ATOM     11  CG  ASP A   7      19.574  17.661  59.026  1.00 55.63           C  
ANISOU   11  CG  ASP A   7     7973   6868   6295   -390    199   -494       C  
ATOM     12  OD1 ASP A   7      18.537  17.727  58.329  1.00 58.23           O  
ANISOU   12  OD1 ASP A   7     8275   7132   6718   -329    244   -507       O  
ATOM     13  OD2 ASP A   7      20.222  18.681  59.368  1.00 61.66           O1-
ANISOU   13  OD2 ASP A   7     8771   7616   7042   -451    166   -544       O1-
ATOM     14  N   ASN A   8      20.238  13.103  59.820  1.00 38.49           N  
ANISOU   14  N   ASN A   8     5805   4919   3899   -331    185   -224       N  
ATOM     15  CA  ASN A   8      20.956  11.838  60.025  1.00 35.30           C  
ANISOU   15  CA  ASN A   8     5416   4573   3424   -305    147   -121       C  
ATOM     16  C   ASN A   8      20.558  10.769  58.969  1.00 30.49           C  
ANISOU   16  C   ASN A   8     4789   3913   2884   -240    170    -56       C  
ATOM     17  O   ASN A   8      21.151   9.708  58.897  1.00 28.86           O  
ANISOU   17  O   ASN A   8     4596   3726   2643   -200    141     30       O  
ATOM     18  CB  ASN A   8      20.606  11.302  61.419  1.00 40.06           C  
ANISOU   18  CB  ASN A   8     6092   5226   3903   -345    181   -124       C  
ATOM     19  CG  ASN A   8      21.680  10.416  61.991  1.00 45.25           C  
ANISOU   19  CG  ASN A   8     6776   5961   4457   -330    114    -24       C  
ATOM     20  ND2 ASN A   8      21.270   9.471  62.833  1.00 47.81           N  
ANISOU   20  ND2 ASN A   8     7172   6303   4690   -340    147     18       N  
ATOM     21  OD1 ASN A   8      22.876  10.598  61.717  1.00 48.81           O  
ANISOU   21  OD1 ASN A   8     7180   6461   4904   -311     31     17       O  
ATOM     22  N   ASN A   9      19.476  11.013  58.260  1.00 26.85           N  
ANISOU   22  N   ASN A   9     4305   3386   2512   -231    225   -102       N  
ATOM     23  CA  ASN A   9      19.068  10.095  57.184  1.00 24.79           C  
ANISOU   23  CA  ASN A   9     4025   3079   2314   -186    244    -55       C  
ATOM     24  C   ASN A   9      19.728  10.504  55.869  1.00 22.44           C  
ANISOU   24  C   ASN A   9     3664   2764   2098   -149    193    -32       C  
ATOM     25  O   ASN A   9      19.346   9.977  54.871  1.00 20.09           O  
ANISOU   25  O   ASN A   9     3345   2429   1857   -118    209    -10       O  
ATOM     26  CB  ASN A   9      17.513  10.014  57.057  1.00 26.27           C  
ANISOU   26  CB  ASN A   9     4208   3226   2546   -202    327   -110       C  
ATOM     27  CG  ASN A   9      17.008   9.067  55.940  1.00 29.19           C  
ANISOU   27  CG  ASN A   9     4561   3556   2976   -175    347    -71       C  
ATOM     28  ND2 ASN A   9      16.175   9.604  55.078  1.00 29.63           N  
ANISOU   28  ND2 ASN A   9     4557   3583   3118   -167    367   -115       N  
ATOM     29  OD1 ASN A   9      17.275   7.866  55.923  1.00 27.72           O  
ANISOU   29  OD1 ASN A   9     4421   3361   2752   -164    348     -7       O  
ATOM     30  N   PHE A  10      20.712  11.405  55.902  1.00 22.12           N  
ANISOU   30  N   PHE A  10     3597   2756   2053   -164    136    -37       N  
ATOM     31  CA  PHE A  10      21.575  11.644  54.725  1.00 20.85           C  
ANISOU   31  CA  PHE A  10     3378   2600   1945   -138     85      2       C  
ATOM     32  C   PHE A  10      22.993  11.138  54.964  1.00 22.29           C  
ANISOU   32  C   PHE A  10     3544   2863   2064   -120     25     67       C  
ATOM     33  O   PHE A  10      23.434  11.040  56.131  1.00 24.52           O  
ANISOU   33  O   PHE A  10     3855   3201   2259   -142      3     72       O  
ATOM     34  CB  PHE A  10      21.628  13.150  54.382  1.00 20.30           C  
ANISOU   34  CB  PHE A  10     3281   2502   1929   -179     65    -51       C  
ATOM     35  CG  PHE A  10      20.353  13.676  53.851  1.00 19.70           C  
ANISOU   35  CG  PHE A  10     3203   2348   1934   -170    111   -100       C  
ATOM     36  CD1 PHE A  10      19.366  14.149  54.700  1.00 20.13           C  
ANISOU   36  CD1 PHE A  10     3290   2373   1985   -187    161   -175       C  
ATOM     37  CD2 PHE A  10      20.130  13.734  52.482  1.00 18.63           C  
ANISOU   37  CD2 PHE A  10     3026   2178   1875   -140    104    -73       C  
ATOM     38  CE1 PHE A  10      18.176  14.626  54.206  1.00 20.39           C  
ANISOU   38  CE1 PHE A  10     3304   2346   2096   -163    201   -219       C  
ATOM     39  CE2 PHE A  10      18.939  14.182  51.996  1.00 19.43           C  
ANISOU   39  CE2 PHE A  10     3115   2220   2046   -123    137   -111       C  
ATOM     40  CZ  PHE A  10      17.958  14.637  52.851  1.00 21.31           C  
ANISOU   40  CZ  PHE A  10     3376   2432   2290   -128    184   -183       C  
ATOM     41  N   TYR A  11      23.726  10.843  53.893  1.00 20.81           N  
ANISOU   41  N   TYR A  11     3302   2692   1912    -79     -4    115       N  
ATOM     42  CA  TYR A  11      25.188  10.648  53.966  1.00 21.09           C  
ANISOU   42  CA  TYR A  11     3289   2823   1901    -59    -66    167       C  
ATOM     43  C   TYR A  11      25.829  11.278  52.746  1.00 21.26           C  
ANISOU   43  C   TYR A  11     3235   2865   1979    -68    -90    174       C  
ATOM     44  O   TYR A  11      25.148  11.568  51.739  1.00 19.88           O  
ANISOU   44  O   TYR A  11     3055   2623   1875    -70    -60    156       O  
ATOM     45  CB  TYR A  11      25.575   9.155  54.099  1.00 21.06           C  
ANISOU   45  CB  TYR A  11     3304   2841   1859     28    -68    237       C  
ATOM     46  CG  TYR A  11      25.414   8.337  52.822  1.00 19.91           C  
ANISOU   46  CG  TYR A  11     3146   2646   1774     95    -37    262       C  
ATOM     47  CD1 TYR A  11      24.148   8.008  52.338  1.00 19.42           C  
ANISOU   47  CD1 TYR A  11     3130   2489   1759     89     24    233       C  
ATOM     48  CD2 TYR A  11      26.516   7.884  52.141  1.00 20.48           C  
ANISOU   48  CD2 TYR A  11     3156   2776   1849    160    -66    307       C  
ATOM     49  CE1 TYR A  11      24.002   7.263  51.180  1.00 18.36           C  
ANISOU   49  CE1 TYR A  11     2991   2315   1670    137     50    247       C  
ATOM     50  CE2 TYR A  11      26.381   7.161  50.976  1.00 20.93           C  
ANISOU   50  CE2 TYR A  11     3209   2791   1954    217    -32    316       C  
ATOM     51  CZ  TYR A  11      25.120   6.845  50.517  1.00 19.34           C  
ANISOU   51  CZ  TYR A  11     3066   2490   1794    201     24    286       C  
ATOM     52  OH  TYR A  11      25.015   6.125  49.351  1.00 20.34           O  
ANISOU   52  OH  TYR A  11     3192   2580   1958    246     55    289       O  
ATOM     53  N   SER A  12      27.141  11.453  52.810  1.00 22.65           N  
ANISOU   53  N   SER A  12     3346   3143   2118    -76   -146    205       N  
ATOM     54  CA  SER A  12      27.872  12.097  51.751  1.00 22.68           C  
ANISOU   54  CA  SER A  12     3272   3185   2159   -104   -167    213       C  
ATOM     55  C   SER A  12      28.978  11.230  51.196  1.00 23.62           C  
ANISOU   55  C   SER A  12     3314   3400   2261    -29   -188    272       C  
ATOM     56  O   SER A  12      29.680  10.552  51.951  1.00 24.54           O  
ANISOU   56  O   SER A  12     3412   3595   2318     21   -220    308       O  
ATOM     57  CB  SER A  12      28.454  13.417  52.237  1.00 23.93           C  
ANISOU   57  CB  SER A  12     3410   3389   2294   -212   -211    181       C  
ATOM     58  OG  SER A  12      27.439  14.288  52.706  1.00 24.74           O  
ANISOU   58  OG  SER A  12     3589   3392   2420   -271   -186    117       O  
ATOM     59  N   VAL A  13      29.138  11.269  49.867  1.00 23.46           N  
ANISOU   59  N   VAL A  13     3246   3378   2289    -17   -169    282       N  
ATOM     60  CA  VAL A  13      30.283  10.632  49.203  1.00 25.00           C  
ANISOU   60  CA  VAL A  13     3350   3678   2471     47   -181    324       C  
ATOM     61  C   VAL A  13      30.839  11.526  48.123  1.00 24.25           C  
ANISOU   61  C   VAL A  13     3180   3633   2399    -24   -185    322       C  
ATOM     62  O   VAL A  13      30.101  12.298  47.496  1.00 24.00           O  
ANISOU   62  O   VAL A  13     3187   3520   2412    -88   -165    299       O  
ATOM     63  CB  VAL A  13      29.908   9.270  48.566  1.00 26.48           C  
ANISOU   63  CB  VAL A  13     3569   3813   2681    164   -133    342       C  
ATOM     64  CG1 VAL A  13      29.876   8.197  49.641  1.00 28.67           C  
ANISOU   64  CG1 VAL A  13     3900   4075   2916    247   -140    369       C  
ATOM     65  CG2 VAL A  13      28.575   9.365  47.789  1.00 26.49           C  
ANISOU   65  CG2 VAL A  13     3640   3688   2738    139    -82    309       C  
ATOM     66  N   GLU A  14      32.150  11.446  47.915  1.00 26.49           N  
ANISOU   66  N   GLU A  14     3355   4060   2651    -14   -212    350       N  
ATOM     67  CA  GLU A  14      32.790  12.176  46.866  1.00 27.57           C  
ANISOU   67  CA  GLU A  14     3411   4265   2797    -86   -209    354       C  
ATOM     68  C   GLU A  14      32.609  11.491  45.545  1.00 26.54           C  
ANISOU   68  C   GLU A  14     3270   4116   2696    -17   -155    362       C  
ATOM     69  O   GLU A  14      32.900  10.307  45.396  1.00 26.98           O  
ANISOU   69  O   GLU A  14     3304   4203   2745    105   -133    374       O  
ATOM     70  CB  GLU A  14      34.292  12.321  47.134  1.00 31.40           C  
ANISOU   70  CB  GLU A  14     3764   4935   3231   -108   -253    377       C  
ATOM     71  CG  GLU A  14      34.581  13.071  48.416  1.00 37.05           C  
ANISOU   71  CG  GLU A  14     4483   5689   3903   -199   -314    364       C  
ATOM     72  CD  GLU A  14      33.823  14.389  48.503  1.00 41.72           C  
ANISOU   72  CD  GLU A  14     5165   6164   4522   -338   -314    324       C  
ATOM     73  OE1 GLU A  14      33.980  15.228  47.584  1.00 49.52           O  
ANISOU   73  OE1 GLU A  14     6134   7147   5535   -430   -302    325       O  
ATOM     74  OE2 GLU A  14      33.078  14.589  49.490  1.00 45.41           O1-
ANISOU   74  OE2 GLU A  14     5726   6544   4984   -352   -323    293       O1-
ATOM     75  N   ILE A  15      32.131  12.243  44.575  1.00 25.93           N  
ANISOU   75  N   ILE A  15     3215   3987   2650    -94   -134    355       N  
ATOM     76  CA  ILE A  15      31.962  11.756  43.223  1.00 27.73           C  
ANISOU   76  CA  ILE A  15     3433   4210   2892    -55    -86    359       C  
ATOM     77  C   ILE A  15      32.750  12.689  42.324  1.00 28.80           C  
ANISOU   77  C   ILE A  15     3491   4440   3011   -159    -88    378       C  
ATOM     78  O   ILE A  15      32.338  13.808  42.075  1.00 27.14           O  
ANISOU   78  O   ILE A  15     3323   4169   2818   -269   -103    383       O  
ATOM     79  CB  ILE A  15      30.481  11.726  42.790  1.00 26.35           C  
ANISOU   79  CB  ILE A  15     3366   3885   2762    -53    -59    341       C  
ATOM     80  CG1 ILE A  15      29.650  10.846  43.725  1.00 26.08           C  
ANISOU   80  CG1 ILE A  15     3410   3759   2739     27    -50    322       C  
ATOM     81  CG2 ILE A  15      30.375  11.240  41.353  1.00 27.70           C  
ANISOU   81  CG2 ILE A  15     3524   4069   2933    -26    -14    342       C  
ATOM     82  CD1 ILE A  15      29.999   9.373  43.711  1.00 26.92           C  
ANISOU   82  CD1 ILE A  15     3510   3890   2829    152    -22    325       C  
ATOM     83  N   GLY A  16      33.926  12.236  41.909  1.00 32.19           N  
ANISOU   83  N   GLY A  16     3805   5019   3404   -124    -75    389       N  
ATOM     84  CA  GLY A  16      34.906  13.126  41.253  1.00 36.11           C  
ANISOU   84  CA  GLY A  16     4205   5643   3870   -240    -78    410       C  
ATOM     85  C   GLY A  16      35.201  14.331  42.136  1.00 36.08           C  
ANISOU   85  C   GLY A  16     4202   5647   3859   -374   -135    415       C  
ATOM     86  O   GLY A  16      35.496  14.178  43.313  1.00 36.14           O  
ANISOU   86  O   GLY A  16     4194   5685   3853   -350   -175    406       O  
ATOM     87  N   ASP A  17      35.019  15.527  41.572  1.00 39.81           N  
ANISOU   87  N   ASP A  17     4712   6075   4340   -516   -140    430       N  
ATOM     88  CA  ASP A  17      35.251  16.792  42.283  1.00 43.77           C  
ANISOU   88  CA  ASP A  17     5236   6556   4837   -663   -188    428       C  
ATOM     89  C   ASP A  17      34.000  17.305  43.012  1.00 41.32           C  
ANISOU   89  C   ASP A  17     5073   6052   4575   -669   -208    402       C  
ATOM     90  O   ASP A  17      34.016  18.424  43.542  1.00 44.77           O  
ANISOU   90  O   ASP A  17     5559   6436   5017   -790   -241    391       O  
ATOM     91  CB  ASP A  17      35.696  17.885  41.291  1.00 50.55           C  
ANISOU   91  CB  ASP A  17     6080   7446   5681   -821   -180    462       C  
ATOM     92  CG  ASP A  17      36.803  17.419  40.353  1.00 56.82           C  
ANISOU   92  CG  ASP A  17     6731   8434   6425   -822   -143    484       C  
ATOM     93  OD1 ASP A  17      37.883  17.025  40.855  1.00 63.19           O  
ANISOU   93  OD1 ASP A  17     7406   9409   7193   -805   -155    476       O  
ATOM     94  OD2 ASP A  17      36.591  17.461  39.113  1.00 60.07           O1-
ANISOU   94  OD2 ASP A  17     7155   8837   6831   -839   -101    510       O1-
ATOM     95  N   SER A  18      32.924  16.507  43.030  1.00 34.08           N  
ANISOU   95  N   SER A  18     4224   5032   3693   -546   -185    388       N  
ATOM     96  CA ASER A  18      31.671  16.902  43.666  0.50 32.27           C  
ANISOU   96  CA ASER A  18     4117   4635   3510   -538   -193    359       C  
ATOM     97  CA BSER A  18      31.688  16.915  43.680  0.50 32.19           C  
ANISOU   97  CA BSER A  18     4106   4625   3498   -540   -194    359       C  
ATOM     98  C   SER A  18      31.390  16.065  44.911  1.00 29.55           C  
ANISOU   98  C   SER A  18     3791   4281   3155   -446   -200    327       C  
ATOM     99  O   SER A  18      31.888  14.951  45.046  1.00 31.39           O  
ANISOU   99  O   SER A  18     3964   4604   3360   -353   -191    336       O  
ATOM    100  CB ASER A  18      30.515  16.765  42.676  0.50 31.64           C  
ANISOU  100  CB ASER A  18     4103   4445   3475   -491   -162    369       C  
ATOM    101  CB BSER A  18      30.536  16.856  42.685  0.50 31.41           C  
ANISOU  101  CB BSER A  18     4075   4415   3446   -500   -164    370       C  
ATOM    102  OG ASER A  18      30.246  15.403  42.388  0.50 32.54           O  
ANISOU  102  OG ASER A  18     4197   4584   3584   -368   -128    364       O  
ATOM    103  OG BSER A  18      30.705  17.836  41.674  0.50 32.92           O  
ANISOU  103  OG BSER A  18     4273   4594   3641   -601   -168    408       O  
ATOM    104  N   THR A  19      30.620  16.626  45.826  1.00 26.28           N  
ANISOU  104  N   THR A  19     3464   3760   2762   -472   -213    290       N  
ATOM    105  CA  THR A  19      30.069  15.859  46.950  1.00 25.80           C  
ANISOU  105  CA  THR A  19     3444   3668   2689   -390   -209    261       C  
ATOM    106  C   THR A  19      28.593  15.595  46.705  1.00 24.20           C  
ANISOU  106  C   THR A  19     3324   3331   2541   -329   -171    243       C  
ATOM    107  O   THR A  19      27.808  16.521  46.487  1.00 24.59           O  
ANISOU  107  O   THR A  19     3433   3275   2636   -373   -168    225       O  
ATOM    108  CB  THR A  19      30.252  16.596  48.295  1.00 28.34           C  
ANISOU  108  CB  THR A  19     3799   3989   2980   -465   -245    222       C  
ATOM    109  CG2 THR A  19      29.679  15.758  49.467  1.00 28.41           C  
ANISOU  109  CG2 THR A  19     3854   3977   2963   -387   -237    198       C  
ATOM    110  OG1 THR A  19      31.648  16.815  48.520  1.00 30.32           O  
ANISOU  110  OG1 THR A  19     3959   4386   3175   -533   -287    238       O  
ATOM    111  N   PHE A  20      28.213  14.309  46.679  1.00 21.53           N  
ANISOU  111  N   PHE A  20     2987   2994   2197   -225   -142    250       N  
ATOM    112  CA  PHE A  20      26.781  13.938  46.654  1.00 19.20           C  
ANISOU  112  CA  PHE A  20     2764   2588   1943   -176   -106    226       C  
ATOM    113  C   PHE A  20      26.359  13.655  48.078  1.00 19.35           C  
ANISOU  113  C   PHE A  20     2833   2582   1937   -159   -103    194       C  
ATOM    114  O   PHE A  20      26.977  12.828  48.749  1.00 21.38           O  
ANISOU  114  O   PHE A  20     3075   2905   2144   -117   -112    210       O  
ATOM    115  CB  PHE A  20      26.538  12.692  45.805  1.00 18.88           C  
ANISOU  115  CB  PHE A  20     2713   2554   1908    -94    -71    245       C  
ATOM    116  CG  PHE A  20      26.277  12.963  44.352  1.00 18.56           C  
ANISOU  116  CG  PHE A  20     2655   2499   1897   -110    -59    261       C  
ATOM    117  CD1 PHE A  20      27.182  13.696  43.580  1.00 20.09           C  
ANISOU  117  CD1 PHE A  20     2795   2757   2080   -170    -79    290       C  
ATOM    118  CD2 PHE A  20      25.133  12.464  43.743  1.00 18.48           C  
ANISOU  118  CD2 PHE A  20     2681   2423   1916    -76    -29    249       C  
ATOM    119  CE1 PHE A  20      26.943  13.914  42.234  1.00 19.42           C  
ANISOU  119  CE1 PHE A  20     2703   2667   2010   -189    -69    312       C  
ATOM    120  CE2 PHE A  20      24.903  12.669  42.387  1.00 18.22           C  
ANISOU  120  CE2 PHE A  20     2633   2392   1898    -92    -25    267       C  
ATOM    121  CZ  PHE A  20      25.809  13.385  41.651  1.00 18.51           C  
ANISOU  121  CZ  PHE A  20     2625   2489   1919   -146    -45    301       C  
ATOM    122  N   THR A  21      25.346  14.394  48.536  1.00 18.35           N  
ANISOU  122  N   THR A  21     2765   2365   1843   -190    -90    149       N  
ATOM    123  CA  THR A  21      24.743  14.183  49.825  1.00 18.71           C  
ANISOU  123  CA  THR A  21     2863   2382   1861   -181    -74    110       C  
ATOM    124  C   THR A  21      23.326  13.674  49.582  1.00 17.45           C  
ANISOU  124  C   THR A  21     2741   2146   1745   -134    -24     90       C  
ATOM    125  O   THR A  21      22.435  14.449  49.137  1.00 18.02           O  
ANISOU  125  O   THR A  21     2824   2146   1875   -146    -11     63       O  
ATOM    126  CB  THR A  21      24.772  15.474  50.645  1.00 19.35           C  
ANISOU  126  CB  THR A  21     2978   2435   1938   -258    -92     60       C  
ATOM    127  CG2 THR A  21      24.139  15.293  52.037  1.00 20.46           C  
ANISOU  127  CG2 THR A  21     3176   2560   2038   -255    -68      9       C  
ATOM    128  OG1 THR A  21      26.134  15.885  50.820  1.00 21.25           O  
ANISOU  128  OG1 THR A  21     3177   2765   2134   -318   -142     79       O  
ATOM    129  N   VAL A  22      23.130  12.371  49.861  1.00 17.68           N  
ANISOU  129  N   VAL A  22     2784   2190   1742    -82      3    107       N  
ATOM    130  CA  VAL A  22      21.918  11.705  49.441  1.00 16.51           C  
ANISOU  130  CA  VAL A  22     2659   1986   1628    -51     50     95       C  
ATOM    131  C   VAL A  22      21.222  10.975  50.593  1.00 16.31           C  
ANISOU  131  C   VAL A  22     2688   1946   1564    -44     89     74       C  
ATOM    132  O   VAL A  22      21.833  10.672  51.621  1.00 17.11           O  
ANISOU  132  O   VAL A  22     2814   2086   1601    -46     75     87       O  
ATOM    133  CB  VAL A  22      22.162  10.767  48.258  1.00 16.55           C  
ANISOU  133  CB  VAL A  22     2641   2005   1644     -9     56    133       C  
ATOM    134  CG1 VAL A  22      22.784  11.554  47.112  1.00 17.69           C  
ANISOU  134  CG1 VAL A  22     2732   2174   1816    -28     24    154       C  
ATOM    135  CG2 VAL A  22      23.045   9.583  48.631  1.00 17.52           C  
ANISOU  135  CG2 VAL A  22     2773   2171   1712     41     54    172       C  
ATOM    136  N   LEU A  23      19.928  10.758  50.434  1.00 15.73           N  
ANISOU  136  N   LEU A  23     2628   1824   1523    -45    135     43       N  
ATOM    137  CA  LEU A  23      19.155   9.899  51.366  1.00 15.71           C  
ANISOU  137  CA  LEU A  23     2677   1810   1482    -50    184     28       C  
ATOM    138  C   LEU A  23      19.825   8.523  51.503  1.00 16.33           C  
ANISOU  138  C   LEU A  23     2795   1901   1508    -17    183     85       C  
ATOM    139  O   LEU A  23      20.304   7.945  50.525  1.00 15.21           O  
ANISOU  139  O   LEU A  23     2638   1758   1384     20    171    119       O  
ATOM    140  CB  LEU A  23      17.729   9.740  50.869  1.00 15.85           C  
ANISOU  140  CB  LEU A  23     2683   1792   1548    -60    232     -7       C  
ATOM    141  CG  LEU A  23      16.877  11.024  50.850  1.00 16.42           C  
ANISOU  141  CG  LEU A  23     2717   1846   1677    -72    239    -65       C  
ATOM    142  CD1 LEU A  23      15.617  10.788  50.076  1.00 15.83           C  
ANISOU  142  CD1 LEU A  23     2603   1758   1653    -69    270    -85       C  
ATOM    143  CD2 LEU A  23      16.554  11.445  52.276  1.00 17.43           C  
ANISOU  143  CD2 LEU A  23     2877   1981   1766    -97    271   -116       C  
ATOM    144  N   LYS A  24      19.827   7.990  52.731  1.00 15.62           N  
ANISOU  144  N   LYS A  24     2764   1821   1350    -27    199     96       N  
ATOM    145  CA  LYS A  24      20.480   6.712  52.955  1.00 16.96           C  
ANISOU  145  CA  LYS A  24     2984   1990   1470     17    193    159       C  
ATOM    146  C   LYS A  24      19.863   5.555  52.200  1.00 16.62           C  
ANISOU  146  C   LYS A  24     2979   1885   1453     32    236    172       C  
ATOM    147  O   LYS A  24      20.528   4.534  51.999  1.00 17.83           O  
ANISOU  147  O   LYS A  24     3170   2019   1587     87    228    223       O  
ATOM    148  CB  LYS A  24      20.488   6.362  54.465  1.00 18.65           C  
ANISOU  148  CB  LYS A  24     3266   2223   1595     -4    200    177       C  
ATOM    149  CG  LYS A  24      21.439   7.236  55.248  1.00 19.67           C  
ANISOU  149  CG  LYS A  24     3370   2428   1676    -14    143    178       C  
ATOM    150  CD  LYS A  24      21.528   6.844  56.711  1.00 22.16           C  
ANISOU  150  CD  LYS A  24     3754   2777   1887    -35    142    203       C  
ATOM    151  CE  LYS A  24      22.606   7.671  57.362  1.00 24.93           C  
ANISOU  151  CE  LYS A  24     4069   3217   2185    -49     74    203       C  
ATOM    152  NZ  LYS A  24      22.632   7.403  58.817  1.00 27.89           N1+
ANISOU  152  NZ  LYS A  24     4513   3638   2446    -81     69    222       N1+
ATOM    153  N   ARG A  25      18.623   5.668  51.744  1.00 15.54           N  
ANISOU  153  N   ARG A  25     2831   1716   1359    -14    281    124       N  
ATOM    154  CA  ARG A  25      18.085   4.608  50.861  1.00 15.21           C  
ANISOU  154  CA  ARG A  25     2818   1620   1341    -14    316    128       C  
ATOM    155  C   ARG A  25      18.901   4.380  49.574  1.00 15.71           C  
ANISOU  155  C   ARG A  25     2851   1682   1436     41    286    147       C  
ATOM    156  O   ARG A  25      18.810   3.309  48.977  1.00 16.88           O  
ANISOU  156  O   ARG A  25     3046   1781   1586     55    311    156       O  
ATOM    157  CB  ARG A  25      16.669   4.898  50.487  1.00 14.76           C  
ANISOU  157  CB  ARG A  25     2727   1557   1325    -76    358     71       C  
ATOM    158  CG  ARG A  25      16.520   6.156  49.624  1.00 14.36           C  
ANISOU  158  CG  ARG A  25     2581   1538   1337    -69    326     38       C  
ATOM    159  CD  ARG A  25      15.082   6.570  49.422  1.00 14.33           C  
ANISOU  159  CD  ARG A  25     2529   1541   1374   -115    359    -16       C  
ATOM    160  NE  ARG A  25      14.320   5.632  48.639  1.00 14.00           N  
ANISOU  160  NE  ARG A  25     2495   1483   1343   -149    389    -24       N  
ATOM    161  CZ  ARG A  25      13.016   5.701  48.425  1.00 15.55           C  
ANISOU  161  CZ  ARG A  25     2643   1700   1565   -197    421    -68       C  
ATOM    162  NH1 ARG A  25      12.252   6.626  49.014  1.00 16.01           N1+
ANISOU  162  NH1 ARG A  25     2645   1794   1646   -204    436   -109       N1+
ATOM    163  NH2 ARG A  25      12.456   4.836  47.603  1.00 16.20           N  
ANISOU  163  NH2 ARG A  25     2731   1774   1650   -238    439    -76       N  
ATOM    164  N   TYR A  26      19.625   5.393  49.113  1.00 15.66           N  
ANISOU  164  N   TYR A  26     2770   1726   1453     63    240    147       N  
ATOM    165  CA  TYR A  26      20.373   5.313  47.838  1.00 15.02           C  
ANISOU  165  CA  TYR A  26     2648   1663   1398    104    218    160       C  
ATOM    166  C   TYR A  26      21.807   4.948  48.135  1.00 16.50           C  
ANISOU  166  C   TYR A  26     2833   1886   1548    174    186    208       C  
ATOM    167  O   TYR A  26      22.532   5.697  48.761  1.00 18.13           O  
ANISOU  167  O   TYR A  26     3002   2150   1735    175    145    223       O  
ATOM    168  CB  TYR A  26      20.266   6.648  47.047  1.00 14.53           C  
ANISOU  168  CB  TYR A  26     2504   1638   1380     74    188    139       C  
ATOM    169  CG  TYR A  26      18.831   7.024  46.749  1.00 13.94           C  
ANISOU  169  CG  TYR A  26     2417   1536   1344     24    212     96       C  
ATOM    170  CD1 TYR A  26      18.025   6.220  45.992  1.00 13.90           C  
ANISOU  170  CD1 TYR A  26     2428   1505   1350      7    244     79       C  
ATOM    171  CD2 TYR A  26      18.295   8.195  47.238  1.00 13.57           C  
ANISOU  171  CD2 TYR A  26     2339   1495   1322     -4    202     70       C  
ATOM    172  CE1 TYR A  26      16.702   6.514  45.751  1.00 14.38           C  
ANISOU  172  CE1 TYR A  26     2461   1562   1442    -38    261     42       C  
ATOM    173  CE2 TYR A  26      16.997   8.529  46.983  1.00 13.39           C  
ANISOU  173  CE2 TYR A  26     2291   1458   1338    -32    222     33       C  
ATOM    174  CZ  TYR A  26      16.197   7.718  46.229  1.00 13.53           C  
ANISOU  174  CZ  TYR A  26     2308   1467   1363    -49    248     22       C  
ATOM    175  OH  TYR A  26      14.896   8.000  46.011  1.00 14.64           O  
ANISOU  175  OH  TYR A  26     2408   1615   1539    -78    265    -14       O  
ATOM    176  N   GLN A  27      22.223   3.795  47.616  1.00 17.01           N  
ANISOU  176  N   GLN A  27     2935   1920   1606    234    204    227       N  
ATOM    177  CA AGLN A  27      23.511   3.210  47.943  0.70 18.80           C  
ANISOU  177  CA AGLN A  27     3165   2177   1801    324    179    276       C  
ATOM    178  CA BGLN A  27      23.524   3.220  47.939  0.30 17.97           C  
ANISOU  178  CA BGLN A  27     3059   2073   1696    324    178    276       C  
ATOM    179  C   GLN A  27      24.359   2.916  46.726  1.00 18.39           C  
ANISOU  179  C   GLN A  27     3065   2156   1766    387    180    275       C  
ATOM    180  O   GLN A  27      23.846   2.833  45.618  1.00 18.07           O  
ANISOU  180  O   GLN A  27     3021   2091   1753    361    209    237       O  
ATOM    181  CB AGLN A  27      23.275   1.924  48.712  0.70 20.04           C  
ANISOU  181  CB AGLN A  27     3437   2253   1927    360    206    307       C  
ATOM    182  CB BGLN A  27      23.322   1.935  48.702  0.30 18.41           C  
ANISOU  182  CB BGLN A  27     3227   2049   1720    363    205    307       C  
ATOM    183  CG AGLN A  27      22.582   2.168  50.061  0.70 22.25           C  
ANISOU  183  CG AGLN A  27     3764   2521   2169    297    208    315       C  
ATOM    184  CG BGLN A  27      22.823   2.163  50.109  0.30 18.83           C  
ANISOU  184  CG BGLN A  27     3325   2098   1731    312    200    323       C  
ATOM    185  CD AGLN A  27      23.505   2.766  51.143  0.70 24.31           C  
ANISOU  185  CD AGLN A  27     3989   2868   2381    318    151    353       C  
ATOM    186  CD BGLN A  27      22.203   0.923  50.677  0.30 19.55           C  
ANISOU  186  CD BGLN A  27     3543   2091   1794    311    243    348       C  
ATOM    187  NE2AGLN A  27      23.046   3.840  51.799  0.70 23.82           N  
ANISOU  187  NE2AGLN A  27     3898   2844   2307    239    141    322       N  
ATOM    188  NE2BGLN A  27      21.248   1.102  51.569  0.30 19.68           N  
ANISOU  188  NE2BGLN A  27     3602   2092   1782    227    268    337       N  
ATOM    189  OE1AGLN A  27      24.583   2.231  51.432  0.70 27.51           O  
ANISOU  189  OE1AGLN A  27     4394   3303   2755    406    115    408       O  
ATOM    190  OE1BGLN A  27      22.555  -0.181  50.295  0.30 19.40           O  
ANISOU  190  OE1BGLN A  27     3588   2005   1778    380    259    374       O  
ATOM    191  N   ASN A  28      25.662   2.758  46.934  1.00 19.75           N  
ANISOU  191  N   ASN A  28     3192   2394   1916    470    148    313       N  
ATOM    192  CA  ASN A  28      26.554   2.263  45.873  1.00 20.98           C  
ANISOU  192  CA  ASN A  28     3304   2585   2081    551    161    310       C  
ATOM    193  C   ASN A  28      26.572   3.211  44.663  1.00 20.20           C  
ANISOU  193  C   ASN A  28     3119   2551   2006    489    162    275       C  
ATOM    194  O   ASN A  28      26.452   2.776  43.498  1.00 20.36           O  
ANISOU  194  O   ASN A  28     3144   2554   2038    501    200    243       O  
ATOM    195  CB  ASN A  28      26.153   0.844  45.460  1.00 23.28           C  
ANISOU  195  CB  ASN A  28     3702   2762   2381    610    215    296       C  
ATOM    196  CG  ASN A  28      27.259   0.132  44.679  1.00 27.90           C  
ANISOU  196  CG  ASN A  28     4255   3377   2968    730    232    295       C  
ATOM    197  ND2 ASN A  28      26.870  -0.661  43.696  1.00 31.71           N  
ANISOU  197  ND2 ASN A  28     4798   3783   3465    744    288    248       N  
ATOM    198  OD1 ASN A  28      28.432   0.327  44.938  1.00 29.53           O  
ANISOU  198  OD1 ASN A  28     4377   3683   3160    805    196    329       O  
ATOM    199  N   LEU A  29      26.689   4.498  44.928  1.00 18.57           N  
ANISOU  199  N   LEU A  29     2845   2412   1800    416    121    281       N  
ATOM    200  CA  LEU A  29      26.663   5.482  43.824  1.00 18.77           C  
ANISOU  200  CA  LEU A  29     2803   2487   1844    348    118    261       C  
ATOM    201  C   LEU A  29      27.865   5.313  42.905  1.00 21.14           C  
ANISOU  201  C   LEU A  29     3022   2882   2128    399    125    267       C  
ATOM    202  O   LEU A  29      28.979   5.055  43.355  1.00 21.70           O  
ANISOU  202  O   LEU A  29     3041   3028   2178    468    106    294       O  
ATOM    203  CB  LEU A  29      26.631   6.920  44.352  1.00 18.74           C  
ANISOU  203  CB  LEU A  29     2757   2520   1845    261     73    268       C  
ATOM    204  CG  LEU A  29      25.252   7.527  44.631  1.00 18.45           C  
ANISOU  204  CG  LEU A  29     2771   2401   1837    188     76    242       C  
ATOM    205  CD1 LEU A  29      24.613   6.804  45.797  1.00 18.59           C  
ANISOU  205  CD1 LEU A  29     2868   2354   1843    210     93    238       C  
ATOM    206  CD2 LEU A  29      25.366   9.010  44.943  1.00 18.93           C  
ANISOU  206  CD2 LEU A  29     2794   2490   1908    112     36    243       C  
ATOM    207  N   LYS A  30      27.641   5.499  41.603  1.00 20.87           N  
ANISOU  207  N   LYS A  30     2969   2861   2101    364    150    243       N  
ATOM    208  CA  LYS A  30      28.697   5.421  40.614  1.00 23.72           C  
ANISOU  208  CA  LYS A  30     3250   3323   2440    396    168    241       C  
ATOM    209  C   LYS A  30      28.362   6.441  39.529  1.00 21.85           C  
ANISOU  209  C   LYS A  30     2981   3120   2202    292    165    237       C  
ATOM    210  O   LYS A  30      27.249   6.484  39.091  1.00 20.60           O  
ANISOU  210  O   LYS A  30     2880   2889   2057    246    173    218       O  
ATOM    211  CB  LYS A  30      28.721   4.002  40.024  1.00 28.80           C  
ANISOU  211  CB  LYS A  30     3944   3921   3077    493    226    207       C  
ATOM    212  CG  LYS A  30      29.628   3.782  38.823  1.00 36.52           C  
ANISOU  212  CG  LYS A  30     4851   4998   4029    532    265    185       C  
ATOM    213  CD  LYS A  30      29.450   2.371  38.275  1.00 43.42           C  
ANISOU  213  CD  LYS A  30     5803   5794   4899    622    327    135       C  
ATOM    214  CE  LYS A  30      28.159   2.212  37.462  1.00 49.17           C  
ANISOU  214  CE  LYS A  30     6618   6437   5627    540    353     91       C  
ATOM    215  NZ  LYS A  30      27.785   0.771  37.291  1.00 55.76           N1+
ANISOU  215  NZ  LYS A  30     7564   7158   6464    611    408     41       N1+
ATOM    216  N   PRO A  31      29.334   7.276  39.107  1.00 21.79           N  
ANISOU  216  N   PRO A  31     2878   3228   2173    250    149    259       N  
ATOM    217  CA  PRO A  31      29.039   8.286  38.073  1.00 20.77           C  
ANISOU  217  CA  PRO A  31     2730   3124   2036    146    142    270       C  
ATOM    218  C   PRO A  31      28.749   7.642  36.718  1.00 21.24           C  
ANISOU  218  C   PRO A  31     2809   3192   2070    157    191    239       C  
ATOM    219  O   PRO A  31      29.426   6.687  36.323  1.00 22.69           O  
ANISOU  219  O   PRO A  31     2970   3424   2229    237    237    210       O  
ATOM    220  CB  PRO A  31      30.328   9.127  38.020  1.00 23.38           C  
ANISOU  220  CB  PRO A  31     2956   3586   2340     98    123    302       C  
ATOM    221  CG  PRO A  31      31.419   8.230  38.582  1.00 24.07           C  
ANISOU  221  CG  PRO A  31     2982   3751   2412    207    137    295       C  
ATOM    222  CD  PRO A  31      30.704   7.441  39.653  1.00 23.15           C  
ANISOU  222  CD  PRO A  31     2954   3517   2325    282    129    284       C  
ATOM    223  N   ILE A  32      27.712   8.121  36.041  1.00 19.74           N  
ANISOU  223  N   ILE A  32     2663   2953   1884     85    180    240       N  
ATOM    224  CA  ILE A  32      27.403   7.612  34.694  1.00 22.34           C  
ANISOU  224  CA  ILE A  32     3010   3303   2173     75    218    211       C  
ATOM    225  C   ILE A  32      27.352   8.703  33.644  1.00 23.62           C  
ANISOU  225  C   ILE A  32     3144   3526   2303    -27    197    249       C  
ATOM    226  O   ILE A  32      27.340   8.377  32.463  1.00 26.90           O  
ANISOU  226  O   ILE A  32     3560   3993   2666    -44    228    230       O  
ATOM    227  CB  ILE A  32      26.114   6.764  34.654  1.00 23.44           C  
ANISOU  227  CB  ILE A  32     3239   3337   2329     92    232    167       C  
ATOM    228  CG1 ILE A  32      24.927   7.588  35.114  1.00 22.08           C  
ANISOU  228  CG1 ILE A  32     3098   3091   2200     32    181    192       C  
ATOM    229  CG2 ILE A  32      26.232   5.518  35.529  1.00 23.70           C  
ANISOU  229  CG2 ILE A  32     3318   3303   2382    190    265    132       C  
ATOM    230  CD1 ILE A  32      23.610   6.830  35.077  1.00 22.24           C  
ANISOU  230  CD1 ILE A  32     3188   3029   2235     31    193    151       C  
ATOM    231  N   GLY A  33      27.343   9.975  34.026  1.00 22.19           N  
ANISOU  231  N   GLY A  33     2948   3337   2146    -96    145    303       N  
ATOM    232  CA  GLY A  33      27.373  11.060  33.046  1.00 23.82           C  
ANISOU  232  CA  GLY A  33     3141   3591   2321   -195    121    355       C  
ATOM    233  C   GLY A  33      27.452  12.394  33.727  1.00 22.83           C  
ANISOU  233  C   GLY A  33     3014   3427   2234   -259     68    408       C  
ATOM    234  O   GLY A  33      27.193  12.514  34.917  1.00 22.52           O  
ANISOU  234  O   GLY A  33     2994   3314   2247   -231     45    397       O  
ATOM    235  N   SER A  34      27.900  13.400  32.987  1.00 24.75           N  
ANISOU  235  N   SER A  34     3238   3722   2443   -353     51    464       N  
ATOM    236  CA  SER A  34      27.893  14.725  33.501  1.00 27.11           C  
ANISOU  236  CA  SER A  34     3558   3962   2779   -426      1    514       C  
ATOM    237  C   SER A  34      27.781  15.665  32.358  1.00 28.90           C  
ANISOU  237  C   SER A  34     3808   4202   2969   -521    -21    583       C  
ATOM    238  O   SER A  34      28.070  15.305  31.207  1.00 32.19           O  
ANISOU  238  O   SER A  34     4201   4714   3315   -544     10    593       O  
ATOM    239  CB  SER A  34      29.157  15.042  34.333  1.00 29.97           C  
ANISOU  239  CB  SER A  34     3859   4389   3139   -457      3    514       C  
ATOM    240  OG  SER A  34      30.343  14.894  33.576  1.00 36.54           O  
ANISOU  240  OG  SER A  34     4610   5370   3903   -498     42    526       O  
ATOM    241  N   GLY A  35      27.316  16.852  32.670  1.00 28.05           N  
ANISOU  241  N   GLY A  35     3757   3993   2908   -572    -74    630       N  
ATOM    242  CA  GLY A  35      27.092  17.857  31.644  1.00 29.95           C  
ANISOU  242  CA  GLY A  35     4042   4217   3121   -657   -106    713       C  
ATOM    243  C   GLY A  35      26.962  19.179  32.327  1.00 31.79           C  
ANISOU  243  C   GLY A  35     4335   4329   3415   -710   -155    753       C  
ATOM    244  O   GLY A  35      27.149  19.280  33.538  1.00 31.13           O  
ANISOU  244  O   GLY A  35     4248   4198   3381   -690   -158    709       O  
ATOM    245  N   ALA A  36      26.637  20.196  31.547  1.00 32.43           N  
ANISOU  245  N   ALA A  36     4479   4356   3488   -776   -195    837       N  
ATOM    246  CA  ALA A  36      26.461  21.545  32.041  1.00 35.11           C  
ANISOU  246  CA  ALA A  36     4898   4556   3886   -827   -242    882       C  
ATOM    247  C   ALA A  36      25.542  21.622  33.223  1.00 35.28           C  
ANISOU  247  C   ALA A  36     4955   4447   4004   -733   -262    825       C  
ATOM    248  O   ALA A  36      25.752  22.439  34.124  1.00 35.23           O  
ANISOU  248  O   ALA A  36     4992   4347   4046   -767   -277    813       O  
ATOM    249  CB  ALA A  36      25.941  22.442  30.911  1.00 36.11           C  
ANISOU  249  CB  ALA A  36     5101   4626   3993   -875   -288    989       C  
ATOM    250  N   GLN A  37      24.538  20.749  33.249  1.00 35.41           N  
ANISOU  250  N   GLN A  37     4952   4462   4041   -623   -258    781       N  
ATOM    251  CA  GLN A  37      23.509  20.818  34.271  1.00 39.28           C  
ANISOU  251  CA  GLN A  37     5470   4837   4616   -534   -273    729       C  
ATOM    252  C   GLN A  37      23.862  20.087  35.570  1.00 39.58           C  
ANISOU  252  C   GLN A  37     5469   4897   4670   -496   -234    638       C  
ATOM    253  O   GLN A  37      23.291  20.387  36.631  1.00 44.56           O  
ANISOU  253  O   GLN A  37     6132   5434   5365   -452   -240    593       O  
ATOM    254  CB  GLN A  37      22.203  20.269  33.728  1.00 40.54           C  
ANISOU  254  CB  GLN A  37     5621   4994   4789   -447   -288    726       C  
ATOM    255  CG  GLN A  37      21.030  20.668  34.585  1.00 42.06           C  
ANISOU  255  CG  GLN A  37     5844   5065   5073   -364   -310    692       C  
ATOM    256  CD  GLN A  37      19.756  19.987  34.192  1.00 42.63           C  
ANISOU  256  CD  GLN A  37     5883   5159   5155   -284   -320    675       C  
ATOM    257  NE2 GLN A  37      18.627  20.647  34.467  1.00 40.30           N  
ANISOU  257  NE2 GLN A  37     5609   4769   4934   -216   -355    679       N  
ATOM    258  OE1 GLN A  37      19.771  18.861  33.662  1.00 41.03           O  
ANISOU  258  OE1 GLN A  37     5634   5060   4897   -282   -294    651       O  
ATOM    259  N   GLY A  38      24.800  19.155  35.511  1.00 36.81           N  
ANISOU  259  N   GLY A  38     5053   4670   4261   -508   -194    613       N  
ATOM    260  CA  GLY A  38      25.248  18.461  36.720  1.00 35.83           C  
ANISOU  260  CA  GLY A  38     4894   4574   4143   -471   -166    543       C  
ATOM    261  C   GLY A  38      25.684  17.043  36.441  1.00 31.40           C  
ANISOU  261  C   GLY A  38     4269   4128   3532   -422   -122    511       C  
ATOM    262  O   GLY A  38      25.686  16.602  35.288  1.00 29.73           O  
ANISOU  262  O   GLY A  38     4039   3982   3277   -425   -107    533       O  
ATOM    263  N   ILE A  39      26.068  16.346  37.499  1.00 27.40           N  
ANISOU  263  N   ILE A  39     3738   3646   3029   -377   -101    460       N  
ATOM    264  CA  ILE A  39      26.569  14.984  37.441  1.00 24.86           C  
ANISOU  264  CA  ILE A  39     3365   3413   2667   -314    -59    428       C  
ATOM    265  C   ILE A  39      25.387  14.069  37.695  1.00 18.88           C  
ANISOU  265  C   ILE A  39     2645   2591   1938   -232    -43    386       C  
ATOM    266  O   ILE A  39      24.528  14.348  38.555  1.00 18.05           O  
ANISOU  266  O   ILE A  39     2581   2397   1880   -214    -57    365       O  
ATOM    267  CB  ILE A  39      27.675  14.723  38.506  1.00 26.18           C  
ANISOU  267  CB  ILE A  39     3485   3643   2819   -304    -54    408       C  
ATOM    268  CG1 ILE A  39      28.892  15.637  38.237  1.00 32.65           C  
ANISOU  268  CG1 ILE A  39     4252   4547   3605   -405    -70    446       C  
ATOM    269  CG2 ILE A  39      28.094  13.271  38.537  1.00 27.49           C  
ANISOU  269  CG2 ILE A  39     3611   3878   2955   -211    -14    377       C  
ATOM    270  CD1 ILE A  39      29.047  16.761  39.257  1.00 34.62           C  
ANISOU  270  CD1 ILE A  39     4532   4741   3882   -478   -110    446       C  
ATOM    271  N   VAL A  40      25.378  12.928  37.017  1.00 17.27           N  
ANISOU  271  N   VAL A  40     2427   2435   1700   -186     -6    366       N  
ATOM    272  CA  VAL A  40      24.342  11.902  37.212  1.00 16.44           C  
ANISOU  272  CA  VAL A  40     2359   2276   1612   -124     17    322       C  
ATOM    273  C   VAL A  40      25.060  10.623  37.667  1.00 16.14           C  
ANISOU  273  C   VAL A  40     2309   2275   1549    -55     58    289       C  
ATOM    274  O   VAL A  40      26.074  10.206  37.083  1.00 17.18           O  
ANISOU  274  O   VAL A  40     2397   2491   1639    -40     83    291       O  
ATOM    275  CB  VAL A  40      23.552  11.626  35.940  1.00 16.08           C  
ANISOU  275  CB  VAL A  40     2326   2237   1546   -137     21    323       C  
ATOM    276  CG1 VAL A  40      22.478  10.569  36.157  1.00 16.33           C  
ANISOU  276  CG1 VAL A  40     2395   2218   1593    -95     45    273       C  
ATOM    277  CG2 VAL A  40      22.957  12.910  35.387  1.00 17.09           C  
ANISOU  277  CG2 VAL A  40     2464   2337   1694   -194    -28    373       C  
ATOM    278  N   CYS A  41      24.540  10.005  38.718  1.00 15.40           N  
ANISOU  278  N   CYS A  41     2254   2117   1479     -9     68    260       N  
ATOM    279  CA  CYS A  41      25.063   8.714  39.216  1.00 16.28           C  
ANISOU  279  CA  CYS A  41     2376   2236   1572     68    103    237       C  
ATOM    280  C   CYS A  41      24.017   7.646  39.106  1.00 16.37           C  
ANISOU  280  C   CYS A  41     2453   2176   1590     95    137    199       C  
ATOM    281  O   CYS A  41      22.812   7.926  39.250  1.00 18.14           O  
ANISOU  281  O   CYS A  41     2707   2342   1842     59    127    187       O  
ATOM    282  CB  CYS A  41      25.416   8.807  40.725  1.00 16.77           C  
ANISOU  282  CB  CYS A  41     2444   2283   1643     92     85    244       C  
ATOM    283  SG  CYS A  41      26.919   9.718  41.056  1.00 19.18           S  
ANISOU  283  SG  CYS A  41     2668   2693   1927     64     48    278       S  
ATOM    284  N   ALA A  42      24.467   6.412  38.906  1.00 15.50           N  
ANISOU  284  N   ALA A  42     2364   2068   1456    159    178    177       N  
ATOM    285  CA  ALA A  42      23.647   5.266  39.156  1.00 15.66           C  
ANISOU  285  CA  ALA A  42     2463   2004   1481    185    213    142       C  
ATOM    286  C   ALA A  42      23.706   4.963  40.659  1.00 16.39           C  
ANISOU  286  C   ALA A  42     2593   2048   1587    223    207    157       C  
ATOM    287  O   ALA A  42      24.713   5.266  41.313  1.00 17.42           O  
ANISOU  287  O   ALA A  42     2683   2227   1708    259    184    187       O  
ATOM    288  CB  ALA A  42      24.166   4.104  38.363  1.00 16.56           C  
ANISOU  288  CB  ALA A  42     2602   2123   1566    242    260    110       C  
ATOM    289  N   ALA A  43      22.641   4.390  41.188  1.00 15.85           N  
ANISOU  289  N   ALA A  43     2595   1897   1530    205    227    136       N  
ATOM    290  CA  ALA A  43      22.575   4.040  42.631  1.00 15.68           C  
ANISOU  290  CA  ALA A  43     2623   1827   1507    229    227    154       C  
ATOM    291  C   ALA A  43      21.611   2.889  42.804  1.00 15.79           C  
ANISOU  291  C   ALA A  43     2732   1748   1519    217    272    127       C  
ATOM    292  O   ALA A  43      20.731   2.685  41.980  1.00 16.15           O  
ANISOU  292  O   ALA A  43     2790   1773   1573    165    292     90       O  
ATOM    293  CB  ALA A  43      22.101   5.221  43.443  1.00 15.96           C  
ANISOU  293  CB  ALA A  43     2629   1876   1560    175    194    162       C  
ATOM    294  N   TYR A  44      21.746   2.164  43.908  1.00 15.57           N  
ANISOU  294  N   TYR A  44     2772   1668   1476    254    284    150       N  
ATOM    295  CA  TYR A  44      20.776   1.152  44.310  1.00 17.00           C  
ANISOU  295  CA  TYR A  44     3055   1754   1651    221    328    134       C  
ATOM    296  C   TYR A  44      19.823   1.780  45.315  1.00 15.89           C  
ANISOU  296  C   TYR A  44     2911   1615   1513    149    324    133       C  
ATOM    297  O   TYR A  44      20.254   2.294  46.331  1.00 17.71           O  
ANISOU  297  O   TYR A  44     3126   1874   1728    167    297    164       O  
ATOM    298  CB  TYR A  44      21.513  -0.024  44.973  1.00 18.21           C  
ANISOU  298  CB  TYR A  44     3298   1841   1778    308    343    171       C  
ATOM    299  CG  TYR A  44      20.594  -1.078  45.516  1.00 19.38           C  
ANISOU  299  CG  TYR A  44     3570   1879   1914    264    389    167       C  
ATOM    300  CD1 TYR A  44      19.696  -1.753  44.685  1.00 21.33           C  
ANISOU  300  CD1 TYR A  44     3872   2063   2171    198    434    114       C  
ATOM    301  CD2 TYR A  44      20.592  -1.362  46.882  1.00 21.62           C  
ANISOU  301  CD2 TYR A  44     3918   2129   2168    271    386    216       C  
ATOM    302  CE1 TYR A  44      18.827  -2.728  45.219  1.00 22.14           C  
ANISOU  302  CE1 TYR A  44     4093   2062   2257    135    480    111       C  
ATOM    303  CE2 TYR A  44      19.759  -2.322  47.399  1.00 22.23           C  
ANISOU  303  CE2 TYR A  44     4116   2105   2226    217    432    220       C  
ATOM    304  CZ  TYR A  44      18.863  -2.977  46.566  1.00 23.38           C  
ANISOU  304  CZ  TYR A  44     4314   2184   2387    144    480    166       C  
ATOM    305  OH  TYR A  44      18.039  -3.920  47.141  1.00 28.11           O  
ANISOU  305  OH  TYR A  44     5035   2682   2963     71    528    172       O  
ATOM    306  N   ASP A  45      18.523   1.680  45.066  1.00 15.21           N  
ANISOU  306  N   ASP A  45     2836   1502   1440     66    353     93       N  
ATOM    307  CA  ASP A  45      17.519   2.137  46.020  1.00 15.43           C  
ANISOU  307  CA  ASP A  45     2860   1535   1470      1    364     83       C  
ATOM    308  C   ASP A  45      17.162   0.931  46.843  1.00 16.48           C  
ANISOU  308  C   ASP A  45     3105   1590   1568    -22    411     96       C  
ATOM    309  O   ASP A  45      16.478   0.018  46.336  1.00 16.40           O  
ANISOU  309  O   ASP A  45     3151   1524   1556    -72    451     69       O  
ATOM    310  CB  ASP A  45      16.296   2.625  45.265  1.00 15.33           C  
ANISOU  310  CB  ASP A  45     2785   1551   1489    -72    371     35       C  
ATOM    311  CG  ASP A  45      15.202   3.186  46.177  1.00 16.23           C  
ANISOU  311  CG  ASP A  45     2871   1685   1611   -130    389     13       C  
ATOM    312  OD1 ASP A  45      15.174   2.854  47.380  1.00 17.27           O  
ANISOU  312  OD1 ASP A  45     3058   1793   1710   -140    415     28       O  
ATOM    313  OD2 ASP A  45      14.381   3.957  45.710  1.00 17.59           O1-
ANISOU  313  OD2 ASP A  45     2964   1902   1818   -161    378    -18       O1-
ATOM    314  N   ALA A  46      17.597   0.952  48.106  1.00 16.85           N  
ANISOU  314  N   ALA A  46     3187   1635   1580      4    403    137       N  
ATOM    315  CA  ALA A  46      17.411  -0.225  48.988  1.00 18.21           C  
ANISOU  315  CA  ALA A  46     3485   1727   1708    -11    443    170       C  
ATOM    316  C   ALA A  46      15.946  -0.432  49.397  1.00 18.62           C  
ANISOU  316  C   ALA A  46     3561   1763   1749   -130    498    135       C  
ATOM    317  O   ALA A  46      15.573  -1.510  49.892  1.00 19.75           O  
ANISOU  317  O   ALA A  46     3818   1830   1858   -174    542    156       O  
ATOM    318  CB  ALA A  46      18.334  -0.110  50.223  1.00 18.34           C  
ANISOU  318  CB  ALA A  46     3529   1763   1676     50    410    233       C  
ATOM    319  N   ILE A  47      15.120   0.587  49.251  1.00 17.02           N  
ANISOU  319  N   ILE A  47     3256   1633   1577   -183    498     86       N  
ATOM    320  CA  ILE A  47      13.695   0.441  49.552  1.00 18.05           C  
ANISOU  320  CA  ILE A  47     3382   1774   1703   -293    553     45       C  
ATOM    321  C   ILE A  47      12.908  -0.184  48.392  1.00 19.78           C  
ANISOU  321  C   ILE A  47     3597   1972   1948   -358    577      3       C  
ATOM    322  O   ILE A  47      12.202  -1.172  48.574  1.00 21.22           O  
ANISOU  322  O   ILE A  47     3854   2104   2104   -445    630     -6       O  
ATOM    323  CB  ILE A  47      13.075   1.808  49.953  1.00 18.02           C  
ANISOU  323  CB  ILE A  47     3263   1862   1722   -309    546      4       C  
ATOM    324  CG1 ILE A  47      13.694   2.334  51.269  1.00 17.57           C  
ANISOU  324  CG1 ILE A  47     3228   1826   1622   -274    535     33       C  
ATOM    325  CG2 ILE A  47      11.589   1.674  50.058  1.00 19.05           C  
ANISOU  325  CG2 ILE A  47     3358   2024   1856   -411    604    -46       C  
ATOM    326  CD1 ILE A  47      13.188   3.683  51.688  1.00 17.07           C  
ANISOU  326  CD1 ILE A  47     3070   1836   1582   -280    533    -17       C  
ATOM    327  N   LEU A  48      13.055   0.392  47.212  1.00 18.44           N  
ANISOU  327  N   LEU A  48     3343   1842   1821   -325    537    -22       N  
ATOM    328  CA  LEU A  48      12.447  -0.156  45.991  1.00 20.04           C  
ANISOU  328  CA  LEU A  48     3538   2037   2038   -383    547    -64       C  
ATOM    329  C   LEU A  48      13.075  -1.461  45.524  1.00 20.45           C  
ANISOU  329  C   LEU A  48     3716   1987   2067   -368    567    -52       C  
ATOM    330  O   LEU A  48      12.480  -2.180  44.699  1.00 21.18           O  
ANISOU  330  O   LEU A  48     3839   2054   2156   -442    590    -95       O  
ATOM    331  CB  LEU A  48      12.535   0.864  44.845  1.00 21.11           C  
ANISOU  331  CB  LEU A  48     3558   2248   2214   -345    492    -83       C  
ATOM    332  CG  LEU A  48      11.746   2.139  45.081  1.00 23.56           C  
ANISOU  332  CG  LEU A  48     3747   2646   2559   -355    473   -102       C  
ATOM    333  CD1 LEU A  48      11.857   3.070  43.896  1.00 24.19           C  
ANISOU  333  CD1 LEU A  48     3733   2784   2675   -318    414   -105       C  
ATOM    334  CD2 LEU A  48      10.297   1.782  45.430  1.00 24.56           C  
ANISOU  334  CD2 LEU A  48     3848   2803   2680   -461    522   -144       C  
ATOM    335  N   GLU A  49      14.286  -1.731  45.983  1.00 20.11           N  
ANISOU  335  N   GLU A  49     3741   1891   2009   -270    553     -1       N  
ATOM    336  CA  GLU A  49      15.082  -2.868  45.551  1.00 21.48           C  
ANISOU  336  CA  GLU A  49     4027   1964   2168   -216    567     13       C  
ATOM    337  C   GLU A  49      15.313  -2.804  44.063  1.00 21.56           C  
ANISOU  337  C   GLU A  49     3993   2000   2199   -198    551    -32       C  
ATOM    338  O   GLU A  49      15.214  -3.788  43.343  1.00 23.45           O  
ANISOU  338  O   GLU A  49     4314   2167   2429   -225    583    -67       O  
ATOM    339  CB  GLU A  49      14.481  -4.202  45.993  1.00 22.48           C  
ANISOU  339  CB  GLU A  49     4302   1975   2266   -295    628     14       C  
ATOM    340  CG  GLU A  49      14.276  -4.233  47.485  1.00 23.95           C  
ANISOU  340  CG  GLU A  49     4535   2147   2418   -319    645     66       C  
ATOM    341  CD  GLU A  49      13.737  -5.546  47.986  1.00 27.58           C  
ANISOU  341  CD  GLU A  49     5154   2484   2841   -405    705     82       C  
ATOM    342  OE1 GLU A  49      13.640  -6.476  47.198  1.00 29.17           O  
ANISOU  342  OE1 GLU A  49     5443   2593   3049   -434    733     51       O  
ATOM    343  OE2 GLU A  49      13.459  -5.608  49.188  1.00 31.25           O1-
ANISOU  343  OE2 GLU A  49     5662   2944   3267   -445    726    126       O1-
ATOM    344  N   ARG A  50      15.633  -1.605  43.580  1.00 20.67           N  
ANISOU  344  N   ARG A  50     3754   1991   2109   -159    502    -33       N  
ATOM    345  CA AARG A  50      16.130  -1.521  42.230  0.50 22.44           C  
ANISOU  345  CA AARG A  50     3942   2247   2339   -126    484    -60       C  
ATOM    346  CA BARG A  50      15.976  -1.416  42.183  0.50 22.34           C  
ANISOU  346  CA BARG A  50     3916   2244   2328   -139    482    -64       C  
ATOM    347  C   ARG A  50      17.048  -0.353  42.037  1.00 20.18           C  
ANISOU  347  C   ARG A  50     3552   2047   2067    -49    432    -29       C  
ATOM    348  O   ARG A  50      17.146   0.531  42.865  1.00 18.19           O  
ANISOU  348  O   ARG A  50     3248   1836   1827    -34    404      4       O  
ATOM    349  CB AARG A  50      14.998  -1.514  41.219  0.50 25.25           C  
ANISOU  349  CB AARG A  50     4260   2641   2694   -232    489   -119       C  
ATOM    350  CB BARG A  50      14.727  -1.036  41.395  0.50 24.41           C  
ANISOU  350  CB BARG A  50     4109   2569   2598   -245    476   -114       C  
ATOM    351  CG AARG A  50      14.042  -0.365  41.280  0.50 26.15           C  
ANISOU  351  CG AARG A  50     4253   2851   2831   -288    456   -123       C  
ATOM    352  CG BARG A  50      14.271   0.398  41.455  0.50 27.10           C  
ANISOU  352  CG BARG A  50     4319   3012   2968   -253    429   -102       C  
ATOM    353  CD AARG A  50      13.584  -0.087  39.854  0.50 28.29           C  
ANISOU  353  CD AARG A  50     4459   3193   3098   -334    430   -162       C  
ATOM    354  CD BARG A  50      13.107   0.544  40.479  0.50 29.11           C  
ANISOU  354  CD BARG A  50     4510   3328   3223   -344    418   -148       C  
ATOM    355  NE AARG A  50      12.541   0.924  39.740  0.50 30.81           N  
ANISOU  355  NE AARG A  50     4661   3604   3442   -381    394   -166       N  
ATOM    356  NE BARG A  50      11.877   0.067  41.095  0.50 30.68           N  
ANISOU  356  NE BARG A  50     4721   3516   3419   -441    456   -176       N  
ATOM    357  CZ AARG A  50      11.331   0.808  40.271  0.50 33.85           C  
ANISOU  357  CZ AARG A  50     5021   4006   3835   -461    415   -191       C  
ATOM    358  CZ BARG A  50      10.720   0.715  41.034  0.50 30.70           C  
ANISOU  358  CZ BARG A  50     4620   3603   3442   -499    440   -197       C  
ATOM    359  NH1AARG A  50      10.447   1.778  40.097  0.50 34.89           N1+
ANISOU  359  NH1AARG A  50     5033   4229   3994   -480    378   -195       N1+
ATOM    360  NH1BARG A  50       9.649   0.225  41.650  0.50 29.86           N1+
ANISOU  360  NH1BARG A  50     4519   3499   3329   -592    483   -225       N1+
ATOM    361  NH2AARG A  50      11.014  -0.266  41.002  0.50 35.82           N  
ANISOU  361  NH2AARG A  50     5364   4180   4064   -519    473   -207       N  
ATOM    362  NH2BARG A  50      10.626   1.822  40.307  0.50 31.08           N  
ANISOU  362  NH2BARG A  50     4560   3734   3513   -465    381   -187       N  
ATOM    363  N   ASN A  51      17.758  -0.370  40.929  1.00 19.80           N  
ANISOU  363  N   ASN A  51     3482   2028   2012     -7    423    -43       N  
ATOM    364  CA  ASN A  51      18.753   0.654  40.675  1.00 19.14           C  
ANISOU  364  CA  ASN A  51     3308   2028   1936     56    379    -10       C  
ATOM    365  C   ASN A  51      18.037   1.852  40.029  1.00 16.94           C  
ANISOU  365  C   ASN A  51     2931   1830   1673     -8    340    -18       C  
ATOM    366  O   ASN A  51      17.000   1.725  39.414  1.00 18.28           O  
ANISOU  366  O   ASN A  51     3096   2008   1841    -82    345    -54       O  
ATOM    367  CB  ASN A  51      19.840   0.128  39.731  1.00 21.13           C  
ANISOU  367  CB  ASN A  51     3571   2290   2168    127    394    -23       C  
ATOM    368  CG  ASN A  51      20.687  -0.967  40.371  1.00 23.63           C  
ANISOU  368  CG  ASN A  51     3975   2527   2476    223    426     -7       C  
ATOM    369  ND2 ASN A  51      21.107  -1.926  39.567  1.00 26.85           N  
ANISOU  369  ND2 ASN A  51     4441   2892   2868    267    466    -46       N  
ATOM    370  OD1 ASN A  51      21.068  -0.861  41.539  1.00 24.97           O  
ANISOU  370  OD1 ASN A  51     4152   2684   2651    267    409     43       O  
ATOM    371  N   VAL A  52      18.563   3.019  40.319  1.00 14.56           N  
ANISOU  371  N   VAL A  52     2557   1585   1389     19    298     21       N  
ATOM    372  CA  VAL A  52      18.012   4.299  39.900  1.00 14.07           C  
ANISOU  372  CA  VAL A  52     2413   1582   1350    -22    255     29       C  
ATOM    373  C   VAL A  52      19.132   5.216  39.422  1.00 13.09           C  
ANISOU  373  C   VAL A  52     2232   1520   1223     12    219     67       C  
ATOM    374  O   VAL A  52      20.317   4.934  39.572  1.00 13.49           O  
ANISOU  374  O   VAL A  52     2289   1583   1255     67    226     83       O  
ATOM    375  CB  VAL A  52      17.281   5.022  41.056  1.00 13.92           C  
ANISOU  375  CB  VAL A  52     2375   1551   1364    -41    244     36       C  
ATOM    376  CG1 VAL A  52      16.128   4.163  41.552  1.00 14.45           C  
ANISOU  376  CG1 VAL A  52     2488   1574   1430    -90    286      0       C  
ATOM    377  CG2 VAL A  52      18.239   5.339  42.216  1.00 14.37           C  
ANISOU  377  CG2 VAL A  52     2442   1599   1418      8    235     68       C  
ATOM    378  N   ALA A  53      18.747   6.308  38.775  1.00 12.71           N  
ANISOU  378  N   ALA A  53     2125   1515   1189    -23    178     82       N  
ATOM    379  CA  ALA A  53      19.703   7.378  38.420  1.00 12.30           C  
ANISOU  379  CA  ALA A  53     2024   1515   1136    -14    141    125       C  
ATOM    380  C   ALA A  53      19.438   8.623  39.265  1.00 13.71           C  
ANISOU  380  C   ALA A  53     2178   1675   1357    -24    106    148       C  
ATOM    381  O   ALA A  53      18.282   8.933  39.493  1.00 14.52           O  
ANISOU  381  O   ALA A  53     2276   1750   1491    -43     98    133       O  
ATOM    382  CB  ALA A  53      19.566   7.754  36.935  1.00 12.51           C  
ANISOU  382  CB  ALA A  53     2018   1596   1137    -51    120    137       C  
ATOM    383  N   ILE A  54      20.489   9.247  39.781  1.00 13.51           N  
ANISOU  383  N   ILE A  54     2137   1666   1330    -11     89    176       N  
ATOM    384  CA  ILE A  54      20.348  10.449  40.598  1.00 13.88           C  
ANISOU  384  CA  ILE A  54     2175   1687   1413    -26     58    187       C  
ATOM    385  C   ILE A  54      21.159  11.568  39.975  1.00 13.58           C  
ANISOU  385  C   ILE A  54     2104   1682   1372    -57     20    230       C  
ATOM    386  O   ILE A  54      22.375  11.442  39.815  1.00 14.58           O  
ANISOU  386  O   ILE A  54     2209   1865   1465    -57     22    249       O  
ATOM    387  CB  ILE A  54      20.853  10.204  42.031  1.00 14.46           C  
ANISOU  387  CB  ILE A  54     2270   1745   1478     -4     71    176       C  
ATOM    388  CG1 ILE A  54      20.143   8.985  42.622  1.00 15.27           C  
ANISOU  388  CG1 ILE A  54     2419   1812   1572     18    113    145       C  
ATOM    389  CG2 ILE A  54      20.673  11.458  42.896  1.00 14.99           C  
ANISOU  389  CG2 ILE A  54     2338   1782   1576    -28     45    172       C  
ATOM    390  CD1 ILE A  54      20.590   8.616  44.031  1.00 16.37           C  
ANISOU  390  CD1 ILE A  54     2592   1939   1689     40    124    144       C  
ATOM    391  N   LYS A  55      20.494  12.666  39.667  1.00 14.61           N  
ANISOU  391  N   LYS A  55     2232   1781   1540    -82    -13    248       N  
ATOM    392  CA  LYS A  55      21.147  13.870  39.141  1.00 16.17           C  
ANISOU  392  CA  LYS A  55     2417   1986   1739   -125    -51    296       C  
ATOM    393  C   LYS A  55      21.222  14.909  40.238  1.00 16.00           C  
ANISOU  393  C   LYS A  55     2419   1906   1756   -139    -70    288       C  
ATOM    394  O   LYS A  55      20.202  15.238  40.844  1.00 16.82           O  
ANISOU  394  O   LYS A  55     2542   1945   1904   -115    -70    258       O  
ATOM    395  CB  LYS A  55      20.350  14.412  37.987  1.00 18.47           C  
ANISOU  395  CB  LYS A  55     2706   2269   2044   -139    -82    330       C  
ATOM    396  CG  LYS A  55      20.961  15.669  37.350  1.00 21.47           C  
ANISOU  396  CG  LYS A  55     3092   2645   2422   -192   -122    393       C  
ATOM    397  CD  LYS A  55      20.356  15.960  35.995  1.00 25.73           C  
ANISOU  397  CD  LYS A  55     3628   3201   2948   -205   -154    442       C  
ATOM    398  CE  LYS A  55      18.877  16.278  36.103  1.00 27.30           C  
ANISOU  398  CE  LYS A  55     3831   3338   3204   -159   -180    434       C  
ATOM    399  NZ  LYS A  55      18.223  16.790  34.842  1.00 32.58           N1+
ANISOU  399  NZ  LYS A  55     4496   4019   3863   -166   -231    496       N1+
ATOM    400  N   LYS A  56      22.400  15.488  40.411  1.00 15.17           N  
ANISOU  400  N   LYS A  56     2384   1692   1687   -170   -147     52       N  
ATOM    401  CA  LYS A  56      22.570  16.612  41.336  1.00 15.78           C  
ANISOU  401  CA  LYS A  56     2474   1756   1764   -172   -166     50       C  
ATOM    402  C   LYS A  56      22.538  17.912  40.578  1.00 16.52           C  
ANISOU  402  C   LYS A  56     2558   1849   1870   -181   -181     56       C  
ATOM    403  O   LYS A  56      23.374  18.091  39.679  1.00 18.24           O  
ANISOU  403  O   LYS A  56     2754   2080   2096   -194   -189     71       O  
ATOM    404  CB  LYS A  56      23.886  16.513  42.056  1.00 17.07           C  
ANISOU  404  CB  LYS A  56     2644   1917   1926   -171   -187     57       C  
ATOM    405  CG  LYS A  56      24.158  17.656  43.041  1.00 17.35           C  
ANISOU  405  CG  LYS A  56     2697   1934   1960   -174   -211     56       C  
ATOM    406  CD  LYS A  56      25.538  17.584  43.665  1.00 18.74           C  
ANISOU  406  CD  LYS A  56     2872   2113   2134   -176   -234     63       C  
ATOM    407  CE  LYS A  56      25.701  18.727  44.655  1.00 19.94           C  
ANISOU  407  CE  LYS A  56     3049   2242   2284   -181   -261     62       C  
ATOM    408  NZ  LYS A  56      27.112  18.877  45.110  1.00 22.31           N1+
ANISOU  408  NZ  LYS A  56     3342   2551   2583   -191   -287     70       N1+
ATOM    409  N   LEU A  57      21.604  18.785  40.945  1.00 15.88           N  
ANISOU  409  N   LEU A  57     2494   1754   1784   -173   -186     44       N  
ATOM    410  CA  LEU A  57      21.589  20.145  40.453  1.00 16.69           C  
ANISOU  410  CA  LEU A  57     2607   1843   1892   -177   -213     47       C  
ATOM    411  C   LEU A  57      22.202  21.031  41.556  1.00 17.55           C  
ANISOU  411  C   LEU A  57     2745   1927   1995   -179   -248     48       C  
ATOM    412  O   LEU A  57      21.605  21.185  42.639  1.00 17.45           O  
ANISOU  412  O   LEU A  57     2755   1906   1970   -156   -250     29       O  
ATOM    413  CB  LEU A  57      20.193  20.574  40.164  1.00 17.76           C  
ANISOU  413  CB  LEU A  57     2747   1979   2020   -156   -207     27       C  
ATOM    414  CG  LEU A  57      19.409  19.793  39.132  1.00 20.02           C  
ANISOU  414  CG  LEU A  57     3007   2289   2310   -155   -175     23       C  
ATOM    415  CD1 LEU A  57      18.118  20.518  38.859  1.00 22.24           C  
ANISOU  415  CD1 LEU A  57     3293   2574   2582   -131   -179      1       C  
ATOM    416  CD2 LEU A  57      20.192  19.571  37.881  1.00 23.57           C  
ANISOU  416  CD2 LEU A  57     3435   2746   2775   -176   -174     46       C  
ATOM    417  N   SER A  58      23.378  21.590  41.271  1.00 18.67           N  
ANISOU  417  N   SER A  58     2887   2064   2144   -207   -275     69       N  
ATOM    418  CA ASER A  58      24.071  22.451  42.237  0.50 19.14           C  
ANISOU  418  CA ASER A  58     2976   2098   2197   -216   -313     73       C  
ATOM    419  CA BSER A  58      24.107  22.462  42.221  0.50 19.56           C  
ANISOU  419  CA BSER A  58     3030   2152   2251   -218   -314     74       C  
ATOM    420  C   SER A  58      23.638  23.906  42.066  1.00 19.21           C  
ANISOU  420  C   SER A  58     3028   2072   2201   -218   -354     71       C  
ATOM    421  O   SER A  58      23.821  24.476  40.999  1.00 19.51           O  
ANISOU  421  O   SER A  58     3066   2106   2241   -245   -370     88       O  
ATOM    422  CB ASER A  58      25.585  22.316  42.057  0.50 19.84           C  
ANISOU  422  CB ASER A  58     3042   2208   2290   -253   -325     97       C  
ATOM    423  CB BSER A  58      25.631  22.389  41.949  0.50 20.71           C  
ANISOU  423  CB BSER A  58     3151   2318   2399   -256   -327     99       C  
ATOM    424  OG ASER A  58      25.954  20.951  42.158  0.50 20.35           O  
ANISOU  424  OG ASER A  58     3074   2304   2355   -239   -294     94       O  
ATOM    425  OG BSER A  58      26.347  23.429  42.613  0.50 23.39           O  
ANISOU  425  OG BSER A  58     3521   2635   2733   -280   -371    109       O  
ATOM    426  N   ARG A  59      23.001  24.471  43.091  1.00 18.33           N  
ANISOU  426  N   ARG A  59     2954   1934   2077   -185   -373     48       N  
ATOM    427  CA  ARG A  59      22.509  25.869  43.037  1.00 18.76           C  
ANISOU  427  CA  ARG A  59     3061   1948   2120   -172   -422     38       C  
ATOM    428  C   ARG A  59      21.871  26.212  41.693  1.00 18.89           C  
ANISOU  428  C   ARG A  59     3077   1963   2139   -173   -423     40       C  
ATOM    429  O   ARG A  59      22.345  27.056  40.922  1.00 18.15           O  
ANISOU  429  O   ARG A  59     3008   1844   2044   -208   -460     62       O  
ATOM    430  CB  ARG A  59      23.668  26.827  43.362  1.00 20.64           C  
ANISOU  430  CB  ARG A  59     3337   2151   2355   -212   -475     61       C  
ATOM    431  CG  ARG A  59      24.131  26.747  44.799  1.00 21.66           C  
ANISOU  431  CG  ARG A  59     3479   2271   2478   -200   -485     52       C  
ATOM    432  CD  ARG A  59      25.177  27.858  45.075  1.00 22.44           C  
ANISOU  432  CD  ARG A  59     3624   2332   2571   -242   -548     74       C  
ATOM    433  NE  ARG A  59      24.545  29.139  45.257  1.00 22.12           N  
ANISOU  433  NE  ARG A  59     3654   2236   2512   -218   -604     58       N  
ATOM    434  CZ  ARG A  59      23.974  29.565  46.395  1.00 23.76           C  
ANISOU  434  CZ  ARG A  59     3904   2418   2704   -164   -627     26       C  
ATOM    435  NH1 ARG A  59      23.923  28.793  47.488  1.00 25.80           N1+
ANISOU  435  NH1 ARG A  59     4138   2703   2963   -135   -594      9       N1+
ATOM    436  NH2 ARG A  59      23.416  30.748  46.446  1.00 24.67           N  
ANISOU  436  NH2 ARG A  59     4089   2484   2801   -134   -686      8       N  
ATOM    437  N   PRO A  60      20.815  25.464  41.341  1.00 17.89           N  
ANISOU  437  N   PRO A  60     2918   1867   2013   -142   -380     20       N  
ATOM    438  CA  PRO A  60      20.204  25.682  40.002  1.00 18.68           C  
ANISOU  438  CA  PRO A  60     3012   1969   2115   -142   -378     21       C  
ATOM    439  C   PRO A  60      19.656  27.091  39.778  1.00 19.88           C  
ANISOU  439  C   PRO A  60     3224   2078   2252   -118   -434      7       C  
ATOM    440  O   PRO A  60      19.468  27.482  38.643  1.00 20.33           O  
ANISOU  440  O   PRO A  60     3290   2125   2310   -130   -447     16       O  
ATOM    441  CB  PRO A  60      19.059  24.638  39.992  1.00 18.49           C  
ANISOU  441  CB  PRO A  60     2947   1989   2090   -108   -326     -5       C  
ATOM    442  CG  PRO A  60      18.813  24.320  41.426  1.00 18.52           C  
ANISOU  442  CG  PRO A  60     2953   2004   2080    -82   -316    -25       C  
ATOM    443  CD  PRO A  60      20.177  24.362  42.070  1.00 17.90           C  
ANISOU  443  CD  PRO A  60     2888   1905   2010   -114   -334     -1       C  
ATOM    444  N   PHE A  61      19.426  27.826  40.864  1.00 18.84           N  
ANISOU  444  N   PHE A  61     3136   1919   2102    -83   -471    -16       N  
ATOM    445  CA  PHE A  61      18.922  29.226  40.821  1.00 20.56           C  
ANISOU  445  CA  PHE A  61     3426   2086   2298    -49   -538    -36       C  
ATOM    446  C   PHE A  61      20.051  30.207  40.581  1.00 21.77           C  
ANISOU  446  C   PHE A  61     3637   2183   2450   -105   -598      0       C  
ATOM    447  O   PHE A  61      19.798  31.437  40.521  1.00 23.73           O  
ANISOU  447  O   PHE A  61     3963   2375   2678    -86   -667    -10       O  
ATOM    448  CB  PHE A  61      18.214  29.548  42.120  1.00 20.30           C  
ANISOU  448  CB  PHE A  61     3417   2055   2242     18   -554    -80       C  
ATOM    449  CG  PHE A  61      19.009  29.129  43.351  1.00 21.47           C  
ANISOU  449  CG  PHE A  61     3556   2208   2394      1   -543    -70       C  
ATOM    450  CD1 PHE A  61      20.018  29.928  43.833  1.00 23.60           C  
ANISOU  450  CD1 PHE A  61     3879   2426   2662    -29   -596    -50       C  
ATOM    451  CD2 PHE A  61      18.780  27.893  43.966  1.00 22.09           C  
ANISOU  451  CD2 PHE A  61     3574   2342   2476      7   -480    -78       C  
ATOM    452  CE1 PHE A  61      20.757  29.539  44.921  1.00 23.76           C  
ANISOU  452  CE1 PHE A  61     3889   2452   2685    -44   -587    -43       C  
ATOM    453  CE2 PHE A  61      19.533  27.484  45.044  1.00 22.52           C  
ANISOU  453  CE2 PHE A  61     3625   2398   2534     -9   -472    -69       C  
ATOM    454  CZ  PHE A  61      20.523  28.298  45.527  1.00 24.62           C  
ANISOU  454  CZ  PHE A  61     3940   2616   2800    -32   -523    -52       C  
ATOM    455  N   GLN A  62      21.268  29.727  40.357  1.00 20.95           N  
ANISOU  455  N   GLN A  62     3502   2095   2364   -175   -580     42       N  
ATOM    456  CA  GLN A  62      22.435  30.639  40.240  1.00 22.04           C  
ANISOU  456  CA  GLN A  62     3687   2191   2495   -243   -636     80       C  
ATOM    457  C   GLN A  62      22.408  31.590  39.057  1.00 22.70           C  
ANISOU  457  C   GLN A  62     3822   2236   2566   -277   -684    100       C  
ATOM    458  O   GLN A  62      23.074  32.640  39.101  1.00 23.06           O  
ANISOU  458  O   GLN A  62     3936   2231   2595   -325   -750    124       O  
ATOM    459  CB  GLN A  62      23.705  29.834  40.164  1.00 22.72           C  
ANISOU  459  CB  GLN A  62     3713   2322   2597   -307   -601    115       C  
ATOM    460  CG  GLN A  62      23.782  28.921  38.959  1.00 22.91           C  
ANISOU  460  CG  GLN A  62     3670   2400   2636   -330   -547    132       C  
ATOM    461  CD  GLN A  62      25.054  28.130  38.986  1.00 25.10           C  
ANISOU  461  CD  GLN A  62     3888   2728   2921   -379   -518    159       C  
ATOM    462  NE2 GLN A  62      25.006  26.940  39.591  1.00 24.41           N  
ANISOU  462  NE2 GLN A  62     3751   2677   2846   -344   -469    142       N  
ATOM    463  OE1 GLN A  62      26.085  28.579  38.504  1.00 25.91           O  
ANISOU  463  OE1 GLN A  62     3990   2840   3015   -447   -543    194       O  
ATOM    464  N   ASN A  63      21.720  31.228  37.971  1.00 21.37           N  
ANISOU  464  N   ASN A  63     3626   2090   2404   -263   -654     96       N  
ATOM    465  CA  ASN A  63      21.459  32.156  36.887  1.00 23.71           C  
ANISOU  465  CA  ASN A  63     3980   2345   2685   -281   -702    108       C  
ATOM    466  C   ASN A  63      20.165  31.743  36.179  1.00 25.12           C  
ANISOU  466  C   ASN A  63     4133   2546   2867   -218   -669     75       C  
ATOM    467  O   ASN A  63      19.665  30.643  36.394  1.00 23.41           O  
ANISOU  467  O   ASN A  63     3844   2383   2666   -182   -603     54       O  
ATOM    468  CB  ASN A  63      22.629  32.224  35.913  1.00 24.43           C  
ANISOU  468  CB  ASN A  63     4058   2450   2775   -382   -705    164       C  
ATOM    469  CG  ASN A  63      22.912  30.931  35.217  1.00 26.01           C  
ANISOU  469  CG  ASN A  63     4158   2728   2997   -400   -627    177       C  
ATOM    470  ND2 ASN A  63      24.090  30.419  35.430  1.00 27.36           N  
ANISOU  470  ND2 ASN A  63     4279   2942   3173   -454   -605    204       N  
ATOM    471  OD1 ASN A  63      22.069  30.382  34.453  1.00 28.13           O  
ANISOU  471  OD1 ASN A  63     4393   3019   3274   -363   -589    160       O  
ATOM    472  N   GLN A  64      19.656  32.629  35.362  1.00 26.71           N  
ANISOU  472  N   GLN A  64     4396   2703   3051   -210   -718     73       N  
ATOM    473  CA  GLN A  64      18.341  32.400  34.752  1.00 28.94           C  
ANISOU  473  CA  GLN A  64     4662   3002   3332   -141   -698     35       C  
ATOM    474  C   GLN A  64      18.290  31.213  33.822  1.00 27.18           C  
ANISOU  474  C   GLN A  64     4351   2844   3133   -162   -622     49       C  
ATOM    475  O   GLN A  64      17.281  30.538  33.746  1.00 25.75           O  
ANISOU  475  O   GLN A  64     4124   2703   2958   -106   -580     14       O  
ATOM    476  CB  GLN A  64      17.844  33.672  34.054  1.00 32.59           C  
ANISOU  476  CB  GLN A  64     5220   3396   3765   -123   -777     28       C  
ATOM    477  CG  GLN A  64      17.108  34.597  35.006  1.00 38.98           C  
ANISOU  477  CG  GLN A  64     6106   4158   4548    -40   -842    -21       C  
ATOM    478  CD  GLN A  64      15.836  35.156  34.383  1.00 44.02           C  
ANISOU  478  CD  GLN A  64     6787   4777   5163     41   -878    -65       C  
ATOM    479  NE2 GLN A  64      16.011  36.024  33.385  1.00 48.23           N  
ANISOU  479  NE2 GLN A  64     7399   5247   5678      7   -940    -41       N  
ATOM    480  OE1 GLN A  64      14.707  34.806  34.782  1.00 40.15           O  
ANISOU  480  OE1 GLN A  64     6258   4332   4666    131   -852   -121       O  
ATOM    481  N   THR A  65      19.353  30.937  33.092  1.00 26.10           N  
ANISOU  481  N   THR A  65     4187   2724   3005   -243   -606     97       N  
ATOM    482  CA  THR A  65      19.306  29.793  32.188  1.00 26.37           C  
ANISOU  482  CA  THR A  65     4141   2818   3059   -255   -539    106       C  
ATOM    483  C   THR A  65      19.188  28.459  32.957  1.00 26.31           C  
ANISOU  483  C   THR A  65     4059   2867   3073   -227   -472     87       C  
ATOM    484  O   THR A  65      18.298  27.611  32.673  1.00 24.08           O  
ANISOU  484  O   THR A  65     3730   2621   2800   -186   -426     63       O  
ATOM    485  CB  THR A  65      20.512  29.807  31.249  1.00 28.91           C  
ANISOU  485  CB  THR A  65     4448   3157   3379   -343   -538    159       C  
ATOM    486  CG2 THR A  65      20.468  28.624  30.312  1.00 29.28           C  
ANISOU  486  CG2 THR A  65     4415   3267   3442   -347   -473    164       C  
ATOM    487  OG1 THR A  65      20.509  31.041  30.513  1.00 31.51           O  
ANISOU  487  OG1 THR A  65     4857   3432   3684   -375   -604    178       O  
ATOM    488  N   HIS A  66      20.052  28.267  33.966  1.00 23.10           N  
ANISOU  488  N   HIS A  66     3642   2465   2669   -249   -470     98       N  
ATOM    489  CA  HIS A  66      19.973  27.104  34.787  1.00 23.58           C  
ANISOU  489  CA  HIS A  66     3649   2567   2744   -224   -417     82       C  
ATOM    490  C   HIS A  66      18.649  27.046  35.501  1.00 21.01           C  
ANISOU  490  C   HIS A  66     3330   2242   2411   -152   -410     35       C  
ATOM    491  O   HIS A  66      18.108  25.956  35.697  1.00 21.00           O  
ANISOU  491  O   HIS A  66     3279   2284   2418   -130   -359     18       O  
ATOM    492  CB  HIS A  66      21.110  27.096  35.822  1.00 25.31           C  
ANISOU  492  CB  HIS A  66     3870   2784   2964   -255   -428     98       C  
ATOM    493  CG  HIS A  66      22.378  26.517  35.299  1.00 30.16           C  
ANISOU  493  CG  HIS A  66     4438   3436   3585   -314   -407    135       C  
ATOM    494  CD2 HIS A  66      22.603  25.408  34.556  1.00 32.04           C  
ANISOU  494  CD2 HIS A  66     4614   3725   3833   -321   -359    143       C  
ATOM    495  ND1 HIS A  66      23.617  27.072  35.544  1.00 36.31           N  
ANISOU  495  ND1 HIS A  66     5231   4211   4356   -370   -440    165       N  
ATOM    496  CE1 HIS A  66      24.550  26.339  34.959  1.00 35.63           C  
ANISOU  496  CE1 HIS A  66     5086   4179   4272   -408   -410    188       C  
ATOM    497  NE2 HIS A  66      23.961  25.317  34.359  1.00 37.78           N  
ANISOU  497  NE2 HIS A  66     5315   4484   4557   -375   -362    174       N  
ATOM    498  N   ALA A  67      18.179  28.193  35.997  1.00 19.47           N  
ANISOU  498  N   ALA A  67     3198   2004   2197   -118   -464     13       N  
ATOM    499  CA  ALA A  67      17.009  28.232  36.843  1.00 18.35           C  
ANISOU  499  CA  ALA A  67     3060   1874   2040    -46   -462    -35       C  
ATOM    500  C   ALA A  67      15.749  27.857  36.059  1.00 19.64           C  
ANISOU  500  C   ALA A  67     3191   2073   2200     -5   -434    -63       C  
ATOM    501  O   ALA A  67      14.960  27.040  36.501  1.00 19.05           O  
ANISOU  501  O   ALA A  67     3069   2048   2121     25   -390    -90       O  
ATOM    502  CB  ALA A  67      16.839  29.600  37.496  1.00 20.41           C  
ANISOU  502  CB  ALA A  67     3400   2080   2275     -9   -535    -56       C  
ATOM    503  N   LYS A  68      15.590  28.458  34.911  1.00 21.32           N  
ANISOU  503  N   LYS A  68     3431   2260   2410    -10   -462    -56       N  
ATOM    504  CA  LYS A  68      14.413  28.156  34.086  1.00 23.25           C  
ANISOU  504  CA  LYS A  68     3646   2536   2650     29   -440    -83       C  
ATOM    505  C   LYS A  68      14.366  26.691  33.731  1.00 22.02           C  
ANISOU  505  C   LYS A  68     3413   2439   2516      3   -367    -71       C  
ATOM    506  O   LYS A  68      13.294  26.065  33.775  1.00 21.84           O  
ANISOU  506  O   LYS A  68     3348   2464   2486     38   -333   -102       O  
ATOM    507  CB  LYS A  68      14.444  28.973  32.816  1.00 26.41           C  
ANISOU  507  CB  LYS A  68     4093   2896   3047     17   -482    -68       C  
ATOM    508  CG  LYS A  68      14.094  30.427  32.968  1.00 31.44           C  
ANISOU  508  CG  LYS A  68     4818   3472   3654     60   -563    -90       C  
ATOM    509  CD  LYS A  68      14.306  31.126  31.637  1.00 35.34           C  
ANISOU  509  CD  LYS A  68     5363   3921   4144     29   -603    -64       C  
ATOM    510  CE  LYS A  68      13.337  32.274  31.420  1.00 40.20           C  
ANISOU  510  CE  LYS A  68     6054   4494   4728    102   -674   -105       C  
ATOM    511  NZ  LYS A  68      13.986  33.359  30.636  1.00 43.12           N1+
ANISOU  511  NZ  LYS A  68     6517   4785   5083     55   -745    -69       N1+
ATOM    512  N   ARG A  69      15.511  26.137  33.341  1.00 21.25           N  
ANISOU  512  N   ARG A  69     3296   2340   2439    -59   -347    -28       N  
ATOM    513  CA  ARG A  69      15.570  24.737  32.956  1.00 20.43           C  
ANISOU  513  CA  ARG A  69     3128   2282   2352    -80   -287    -17       C  
ATOM    514  C   ARG A  69      15.288  23.847  34.143  1.00 20.43           C  
ANISOU  514  C   ARG A  69     3099   2315   2350    -67   -252    -34       C  
ATOM    515  O   ARG A  69      14.509  22.924  34.048  1.00 18.61           O  
ANISOU  515  O   ARG A  69     2829   2124   2118    -56   -213    -50       O  
ATOM    516  CB  ARG A  69      16.898  24.349  32.305  1.00 22.89           C  
ANISOU  516  CB  ARG A  69     3424   2592   2679   -139   -277     27       C  
ATOM    517  CG  ARG A  69      16.956  22.858  31.979  1.00 27.10           C  
ANISOU  517  CG  ARG A  69     3901   3169   3226   -149   -223     32       C  
ATOM    518  CD  ARG A  69      18.199  22.427  31.222  1.00 32.08           C  
ANISOU  518  CD  ARG A  69     4509   3813   3866   -193   -214     68       C  
ATOM    519  NE  ARG A  69      18.243  22.956  29.851  1.00 34.99           N  
ANISOU  519  NE  ARG A  69     4883   4178   4234   -211   -227     84       N  
ATOM    520  CZ  ARG A  69      17.759  22.355  28.752  1.00 34.05           C  
ANISOU  520  CZ  ARG A  69     4737   4081   4119   -204   -203     81       C  
ATOM    521  NH1 ARG A  69      17.164  21.162  28.797  1.00 33.24           N1+
ANISOU  521  NH1 ARG A  69     4601   4005   4024   -183   -164     64       N1+
ATOM    522  NH2 ARG A  69      17.897  22.963  27.591  1.00 35.31           N  
ANISOU  522  NH2 ARG A  69     4907   4234   4274   -223   -220     98       N  
ATOM    523  N   ALA A  70      15.856  24.134  35.319  1.00 17.34           N  
ANISOU  523  N   ALA A  70     2729   1907   1954    -68   -269    -33       N  
ATOM    524  CA  ALA A  70      15.596  23.273  36.429  1.00 17.23           C  
ANISOU  524  CA  ALA A  70     2690   1923   1932    -60   -236    -47       C  
ATOM    525  C   ALA A  70      14.145  23.309  36.866  1.00 17.07           C  
ANISOU  525  C   ALA A  70     2657   1939   1888    -12   -227    -90       C  
ATOM    526  O   ALA A  70      13.530  22.258  37.175  1.00 15.59           O  
ANISOU  526  O   ALA A  70     2431   1799   1693    -16   -184   -100       O  
ATOM    527  CB  ALA A  70      16.502  23.609  37.601  1.00 17.69           C  
ANISOU  527  CB  ALA A  70     2776   1957   1989    -69   -258    -38       C  
ATOM    528  N   TYR A  71      13.571  24.494  36.900  1.00 17.65           N  
ANISOU  528  N   TYR A  71     2764   1997   1944     33   -268   -117       N  
ATOM    529  CA  TYR A  71      12.222  24.654  37.341  1.00 17.49           C  
ANISOU  529  CA  TYR A  71     2728   2023   1893     87   -264   -164       C  
ATOM    530  C   TYR A  71      11.264  23.957  36.342  1.00 17.88           C  
ANISOU  530  C   TYR A  71     2730   2120   1943     88   -229   -175       C  
ATOM    531  O   TYR A  71      10.360  23.213  36.734  1.00 17.40           O  
ANISOU  531  O   TYR A  71     2625   2124   1863     95   -192   -197       O  
ATOM    532  CB  TYR A  71      11.905  26.149  37.447  1.00 18.52           C  
ANISOU  532  CB  TYR A  71     2915   2119   2003    145   -328   -194       C  
ATOM    533  CG  TYR A  71      10.470  26.379  37.759  1.00 19.39           C  
ANISOU  533  CG  TYR A  71     3003   2288   2076    213   -329   -250       C  
ATOM    534  CD1 TYR A  71       9.962  26.173  39.035  1.00 22.58           C  
ANISOU  534  CD1 TYR A  71     3384   2744   2450    242   -314   -280       C  
ATOM    535  CD2 TYR A  71       9.623  26.788  36.780  1.00 20.74           C  
ANISOU  535  CD2 TYR A  71     3172   2470   2236    251   -344   -275       C  
ATOM    536  CE1 TYR A  71       8.615  26.379  39.304  1.00 24.67           C  
ANISOU  536  CE1 TYR A  71     3618   3082   2673    307   -313   -336       C  
ATOM    537  CE2 TYR A  71       8.287  26.998  37.031  1.00 22.98           C  
ANISOU  537  CE2 TYR A  71     3429   2821   2482    320   -346   -331       C  
ATOM    538  CZ  TYR A  71       7.790  26.794  38.276  1.00 24.45           C  
ANISOU  538  CZ  TYR A  71     3586   3069   2636    347   -329   -363       C  
ATOM    539  OH  TYR A  71       6.445  27.029  38.475  1.00 31.37           O  
ANISOU  539  OH  TYR A  71     4425   4027   3466    417   -331   -423       O  
ATOM    540  N   ARG A  72      11.449  24.218  35.076  1.00 18.16           N  
ANISOU  540  N   ARG A  72     2777   2127   1996     78   -242   -159       N  
ATOM    541  CA  ARG A  72      10.551  23.611  34.092  1.00 19.79           C  
ANISOU  541  CA  ARG A  72     2942   2375   2203     80   -212   -170       C  
ATOM    542  C   ARG A  72      10.701  22.112  34.039  1.00 19.87           C  
ANISOU  542  C   ARG A  72     2907   2417   2226     31   -157   -148       C  
ATOM    543  O   ARG A  72       9.697  21.379  33.882  1.00 19.69           O  
ANISOU  543  O   ARG A  72     2841   2449   2189     32   -125   -166       O  
ATOM    544  CB  ARG A  72      10.688  24.293  32.756  1.00 23.28           C  
ANISOU  544  CB  ARG A  72     3411   2777   2656     84   -242   -159       C  
ATOM    545  CG  ARG A  72      11.731  23.776  31.823  1.00 27.61           C  
ANISOU  545  CG  ARG A  72     3957   3300   3235     27   -227   -112       C  
ATOM    546  CD  ARG A  72      11.758  24.650  30.564  1.00 30.51           C  
ANISOU  546  CD  ARG A  72     4358   3630   3605     32   -263   -104       C  
ATOM    547  NE  ARG A  72      10.561  24.588  29.703  1.00 31.74           N  
ANISOU  547  NE  ARG A  72     4493   3816   3752     67   -257   -133       N  
ATOM    548  CZ  ARG A  72      10.426  23.768  28.644  1.00 32.48           C  
ANISOU  548  CZ  ARG A  72     4551   3931   3860     45   -224   -120       C  
ATOM    549  NH1 ARG A  72       9.368  23.824  27.845  1.00 32.87           N1+
ANISOU  549  NH1 ARG A  72     4585   4003   3900     77   -223   -146       N1+
ATOM    550  NH2 ARG A  72      11.383  22.922  28.347  1.00 30.05           N  
ANISOU  550  NH2 ARG A  72     4224   3620   3573     -7   -195    -82       N  
ATOM    551  N   GLU A  73      11.912  21.619  34.185  1.00 18.45           N  
ANISOU  551  N   GLU A  73     2736   2206   2067    -12   -150   -110       N  
ATOM    552  CA  GLU A  73      12.068  20.162  34.188  1.00 19.68           C  
ANISOU  552  CA  GLU A  73     2860   2386   2231    -52   -106    -92       C  
ATOM    553  C   GLU A  73      11.422  19.515  35.414  1.00 18.69           C  
ANISOU  553  C   GLU A  73     2717   2304   2080    -54    -82   -110       C  
ATOM    554  O   GLU A  73      10.841  18.424  35.314  1.00 18.30           O  
ANISOU  554  O   GLU A  73     2640   2290   2022    -79    -50   -110       O  
ATOM    555  CB  GLU A  73      13.522  19.783  33.919  1.00 24.09           C  
ANISOU  555  CB  GLU A  73     3431   2907   2814    -87   -108    -53       C  
ATOM    556  CG  GLU A  73      13.890  20.403  32.556  1.00 27.51           C  
ANISOU  556  CG  GLU A  73     3873   3317   3263    -90   -127    -38       C  
ATOM    557  CD  GLU A  73      14.917  19.678  31.719  1.00 30.94           C  
ANISOU  557  CD  GLU A  73     4295   3746   3716   -123   -115     -6       C  
ATOM    558  OE1 GLU A  73      15.861  19.105  32.330  1.00 31.26           O  
ANISOU  558  OE1 GLU A  73     4335   3783   3761   -142   -109     10       O  
ATOM    559  OE2 GLU A  73      14.821  19.804  30.446  1.00 26.04           O1-
ANISOU  559  OE2 GLU A  73     3666   3125   3102   -125   -116      1       O1-
ATOM    560  N   LEU A  74      11.468  20.158  36.579  1.00 18.72           N  
ANISOU  560  N   LEU A  74     2739   2307   2068    -32   -100   -125       N  
ATOM    561  CA  LEU A  74      10.793  19.624  37.766  1.00 18.82           C  
ANISOU  561  CA  LEU A  74     2733   2370   2049    -35    -77   -143       C  
ATOM    562  C   LEU A  74       9.303  19.568  37.526  1.00 18.83           C  
ANISOU  562  C   LEU A  74     2693   2441   2020    -15    -60   -178       C  
ATOM    563  O   LEU A  74       8.648  18.535  37.804  1.00 18.53           O  
ANISOU  563  O   LEU A  74     2624   2456   1961    -49    -25   -179       O  
ATOM    564  CB  LEU A  74      11.062  20.464  39.011  1.00 20.87           C  
ANISOU  564  CB  LEU A  74     3018   2618   2293     -5   -102   -158       C  
ATOM    565  CG  LEU A  74      12.396  20.177  39.653  1.00 23.69           C  
ANISOU  565  CG  LEU A  74     3404   2928   2668    -35   -108   -125       C  
ATOM    566  CD1 LEU A  74      12.681  21.238  40.714  1.00 24.83           C  
ANISOU  566  CD1 LEU A  74     3581   3053   2800      0   -143   -141       C  
ATOM    567  CD2 LEU A  74      12.409  18.783  40.259  1.00 24.73           C  
ANISOU  567  CD2 LEU A  74     3522   3085   2790    -78    -72   -111       C  
ATOM    568  N   VAL A  75       8.755  20.663  37.031  1.00 17.80           N  
ANISOU  568  N   VAL A  75     2567   2315   1884     38    -88   -208       N  
ATOM    569  CA  VAL A  75       7.312  20.739  36.865  1.00 17.98           C  
ANISOU  569  CA  VAL A  75     2546   2415   1872     69    -77   -250       C  
ATOM    570  C   VAL A  75       6.861  19.706  35.815  1.00 17.64           C  
ANISOU  570  C   VAL A  75     2468   2396   1838     27    -44   -236       C  
ATOM    571  O   VAL A  75       5.911  18.988  36.038  1.00 18.46           O  
ANISOU  571  O   VAL A  75     2528   2574   1912      7    -14   -251       O  
ATOM    572  CB  VAL A  75       6.920  22.144  36.401  1.00 18.64           C  
ANISOU  572  CB  VAL A  75     2650   2484   1947    142   -124   -285       C  
ATOM    573  CG1 VAL A  75       5.452  22.185  35.918  1.00 19.94           C  
ANISOU  573  CG1 VAL A  75     2766   2731   2079    179   -115   -330       C  
ATOM    574  CG2 VAL A  75       7.258  23.173  37.486  1.00 18.91           C  
ANISOU  574  CG2 VAL A  75     2725   2494   1965    187   -163   -303       C  
ATOM    575  N   LEU A  76       7.582  19.608  34.715  1.00 17.17           N  
ANISOU  575  N   LEU A  76     2429   2278   1817     10    -51   -206       N  
ATOM    576  CA  LEU A  76       7.201  18.706  33.606  1.00 16.97           C  
ANISOU  576  CA  LEU A  76     2377   2268   1802    -22    -27   -194       C  
ATOM    577  C   LEU A  76       7.389  17.268  33.989  1.00 19.72           C  
ANISOU  577  C   LEU A  76     2716   2629   2149    -84      7   -168       C  
ATOM    578  O   LEU A  76       6.520  16.435  33.675  1.00 19.46           O  
ANISOU  578  O   LEU A  76     2651   2645   2099   -113     31   -174       O  
ATOM    579  CB  LEU A  76       7.980  19.030  32.327  1.00 17.35           C  
ANISOU  579  CB  LEU A  76     2452   2254   1888    -19    -45   -170       C  
ATOM    580  CG  LEU A  76       7.562  20.370  31.707  1.00 17.71           C  
ANISOU  580  CG  LEU A  76     2512   2287   1929     38    -82   -197       C  
ATOM    581  CD1 LEU A  76       8.415  20.808  30.537  1.00 17.59           C  
ANISOU  581  CD1 LEU A  76     2528   2209   1944     32   -105   -169       C  
ATOM    582  CD2 LEU A  76       6.064  20.384  31.308  1.00 20.12           C  
ANISOU  582  CD2 LEU A  76     2774   2662   2206     69    -74   -239       C  
ATOM    583  N   MET A  77       8.474  16.945  34.681  1.00 19.36           N  
ANISOU  583  N   MET A  77     2701   2539   2116   -108      5   -141       N  
ATOM    584  CA AMET A  77       8.665  15.549  35.046  0.50 20.28           C  
ANISOU  584  CA AMET A  77     2821   2658   2226   -164     29   -117       C  
ATOM    585  CA BMET A  77       8.705  15.571  35.128  0.50 21.17           C  
ANISOU  585  CA BMET A  77     2935   2771   2338   -163     28   -116       C  
ATOM    586  C   MET A  77       7.565  15.085  35.964  1.00 22.92           C  
ANISOU  586  C   MET A  77     3127   3066   2514   -188     51   -135       C  
ATOM    587  O   MET A  77       7.131  13.912  35.849  1.00 25.27           O  
ANISOU  587  O   MET A  77     3418   3387   2797   -241     71   -122       O  
ATOM    588  CB AMET A  77      10.016  15.324  35.680  0.50 19.84           C  
ANISOU  588  CB AMET A  77     2804   2548   2188   -176     18    -89       C  
ATOM    589  CB BMET A  77       9.971  15.514  35.962  0.50 21.79           C  
ANISOU  589  CB BMET A  77     3051   2799   2430   -170     17    -93       C  
ATOM    590  CG AMET A  77      11.128  15.473  34.694  0.50 19.73           C  
ANISOU  590  CG AMET A  77     2808   2478   2211   -168      2    -66       C  
ATOM    591  CG BMET A  77      11.177  15.570  35.088  0.50 22.51           C  
ANISOU  591  CG BMET A  77     3163   2831   2559   -166      1    -68       C  
ATOM    592  SD AMET A  77      12.682  15.108  35.486  0.50 19.84           S  
ANISOU  592  SD AMET A  77     2857   2443   2238   -181     -9    -39       S  
ATOM    593  SD BMET A  77      11.379  13.955  34.377  0.50 24.96           S  
ANISOU  593  SD BMET A  77     3479   3131   2875   -208     17    -45       S  
ATOM    594  CE AMET A  77      12.430  13.385  35.734  0.50 18.09           C  
ANISOU  594  CE AMET A  77     2645   2230   1997   -226     11    -27       C  
ATOM    595  CE BMET A  77      12.489  13.365  35.634  0.50 22.02           C  
ANISOU  595  CE BMET A  77     3143   2726   2498   -225     10    -25       C  
ATOM    596  N   LYS A  78       7.081  15.977  36.810  1.00 21.31           N  
ANISOU  596  N   LYS A  78     2909   2902   2285   -151     45   -165       N  
ATOM    597  CA  LYS A  78       5.959  15.688  37.704  1.00 24.37           C  
ANISOU  597  CA  LYS A  78     3259   3380   2620   -169     66   -189       C  
ATOM    598  C   LYS A  78       4.643  15.503  36.970  1.00 24.49           C  
ANISOU  598  C   LYS A  78     3222   3472   2610   -174     82   -213       C  
ATOM    599  O   LYS A  78       3.867  14.670  37.365  1.00 32.60           O  
ANISOU  599  O   LYS A  78     4221   4568   3599   -227    108   -214       O  
ATOM    600  CB  LYS A  78       5.795  16.801  38.753  1.00 26.19           C  
ANISOU  600  CB  LYS A  78     3486   3640   2827   -114     51   -222       C  
ATOM    601  CG  LYS A  78       6.793  16.764  39.886  1.00 28.73           C  
ANISOU  601  CG  LYS A  78     3848   3916   3152   -124     43   -201       C  
ATOM    602  CD  LYS A  78       6.617  18.031  40.733  1.00 32.86           C  
ANISOU  602  CD  LYS A  78     4371   4460   3654    -57     20   -238       C  
ATOM    603  CE  LYS A  78       7.338  17.937  42.045  1.00 35.89           C  
ANISOU  603  CE  LYS A  78     4785   4823   4029    -69     17   -225       C  
ATOM    604  NZ  LYS A  78       6.986  19.103  42.892  1.00 36.55           N1+
ANISOU  604  NZ  LYS A  78     4865   4938   4082     -2     -6   -267       N1+
ATOM    605  N   CYS A  79       4.359  16.270  35.939  1.00 21.51           N  
ANISOU  605  N   CYS A  79     2834   3089   2252   -124     67   -234       N  
ATOM    606  CA ACYS A  79       3.031  16.162  35.327  0.70 22.73           C  
ANISOU  606  CA ACYS A  79     2932   3328   2377   -122     80   -264       C  
ATOM    607  CA BCYS A  79       3.056  16.231  35.263  0.30 22.60           C  
ANISOU  607  CA BCYS A  79     2917   3308   2363   -117     78   -265       C  
ATOM    608  C   CYS A  79       2.986  15.206  34.151  1.00 21.31           C  
ANISOU  608  C   CYS A  79     2752   3126   2220   -170     92   -238       C  
ATOM    609  O   CYS A  79       1.903  14.867  33.663  1.00 25.27           O  
ANISOU  609  O   CYS A  79     3208   3699   2696   -186    107   -257       O  
ATOM    610  CB ACYS A  79       2.449  17.515  34.954  0.70 22.40           C  
ANISOU  610  CB ACYS A  79     2872   3312   2327    -34     54   -312       C  
ATOM    611  CB BCYS A  79       2.757  17.596  34.676  0.30 22.29           C  
ANISOU  611  CB BCYS A  79     2873   3266   2329    -30     47   -304       C  
ATOM    612  SG ACYS A  79       3.272  18.461  33.704  0.70 23.33           S  
ANISOU  612  SG ACYS A  79     3040   3326   2499     18     15   -303       S  
ATOM    613  SG BCYS A  79       2.674  18.841  35.957  0.30 25.44           S  
ANISOU  613  SG BCYS A  79     3278   3691   2696     42     22   -344       S  
ATOM    614  N   VAL A  80       4.134  14.816  33.643  1.00 19.24           N  
ANISOU  614  N   VAL A  80     2538   2772   2001   -187     84   -200       N  
ATOM    615  CA  VAL A  80       4.158  13.889  32.525  1.00 18.77           C  
ANISOU  615  CA  VAL A  80     2483   2687   1961   -225     92   -177       C  
ATOM    616  C   VAL A  80       4.323  12.460  33.056  1.00 17.83           C  
ANISOU  616  C   VAL A  80     2385   2564   1827   -304    107   -145       C  
ATOM    617  O   VAL A  80       5.156  12.186  33.900  1.00 19.13           O  
ANISOU  617  O   VAL A  80     2587   2689   1994   -319    104   -124       O  
ATOM    618  CB  VAL A  80       5.293  14.230  31.538  1.00 17.63           C  
ANISOU  618  CB  VAL A  80     2376   2455   1867   -196     71   -156       C  
ATOM    619  CG1 VAL A  80       5.368  13.206  30.410  1.00 18.09           C  
ANISOU  619  CG1 VAL A  80     2441   2489   1942   -231     77   -134       C  
ATOM    620  CG2 VAL A  80       5.071  15.596  30.946  1.00 18.03           C  
ANISOU  620  CG2 VAL A  80     2418   2505   1928   -129     50   -183       C  
ATOM    621  N   ASN A  81       3.562  11.552  32.450  1.00 18.40           N  
ANISOU  621  N   ASN A  81     2440   2668   1882   -352    119   -141       N  
ATOM    622  CA  ASN A  81       3.696  10.142  32.734  1.00 19.98           C  
ANISOU  622  CA  ASN A  81     2674   2851   2066   -430    124   -109       C  
ATOM    623  C   ASN A  81       3.542   9.371  31.451  1.00 18.79           C  
ANISOU  623  C   ASN A  81     2533   2675   1930   -452    120    -97       C  
ATOM    624  O   ASN A  81       2.441   9.021  31.088  1.00 20.36           O  
ANISOU  624  O   ASN A  81     2697   2936   2102   -487    131   -108       O  
ATOM    625  CB  ASN A  81       2.627   9.716  33.731  1.00 24.89           C  
ANISOU  625  CB  ASN A  81     3264   3564   2627   -490    144   -117       C  
ATOM    626  CG  ASN A  81       2.828   8.323  34.205  1.00 28.41           C  
ANISOU  626  CG  ASN A  81     3760   3983   3050   -576    142    -80       C  
ATOM    627  ND2 ASN A  81       1.745   7.679  34.587  1.00 36.43           N  
ANISOU  627  ND2 ASN A  81     4750   5080   4011   -652    157    -80       N  
ATOM    628  OD1 ASN A  81       3.946   7.824  34.252  1.00 32.35           O  
ANISOU  628  OD1 ASN A  81     4324   4394   3576   -576    124    -53       O  
ATOM    629  N   HIS A  82       4.659   9.177  30.762  1.00 16.84           N  
ANISOU  629  N   HIS A  82     2330   2344   1725   -427    103    -76       N  
ATOM    630  CA  HIS A  82       4.661   8.518  29.475  1.00 15.63           C  
ANISOU  630  CA  HIS A  82     2190   2160   1590   -435     94    -67       C  
ATOM    631  C   HIS A  82       5.900   7.668  29.371  1.00 15.34           C  
ANISOU  631  C   HIS A  82     2217   2040   1571   -440     74    -38       C  
ATOM    632  O   HIS A  82       7.011   8.122  29.695  1.00 15.14           O  
ANISOU  632  O   HIS A  82     2211   1973   1569   -401     66    -31       O  
ATOM    633  CB  HIS A  82       4.641   9.567  28.362  1.00 15.13           C  
ANISOU  633  CB  HIS A  82     2095   2096   1557   -370     92    -86       C  
ATOM    634  CG  HIS A  82       4.434   8.979  27.002  1.00 15.12           C  
ANISOU  634  CG  HIS A  82     2097   2078   1569   -375     86    -82       C  
ATOM    635  CD2 HIS A  82       3.343   8.913  26.211  1.00 14.89           C  
ANISOU  635  CD2 HIS A  82     2033   2096   1530   -385     93    -99       C  
ATOM    636  ND1 HIS A  82       5.434   8.307  26.346  1.00 14.95           N  
ANISOU  636  ND1 HIS A  82     2120   1988   1571   -370     70    -59       N  
ATOM    637  CE1 HIS A  82       4.971   7.857  25.201  1.00 15.34           C  
ANISOU  637  CE1 HIS A  82     2164   2039   1624   -375     67    -62       C  
ATOM    638  NE2 HIS A  82       3.683   8.161  25.129  1.00 14.93           N  
ANISOU  638  NE2 HIS A  82     2066   2055   1552   -390     81    -84       N  
ATOM    639  N   LYS A  83       5.744   6.442  28.833  1.00 15.30           N  
ANISOU  639  N   LYS A  83     2247   2012   1555   -483     63    -23       N  
ATOM    640  CA  LYS A  83       6.842   5.513  28.844  1.00 16.85           C  
ANISOU  640  CA  LYS A  83     2510   2133   1757   -484     37      0       C  
ATOM    641  C   LYS A  83       8.083   5.941  28.039  1.00 15.65           C  
ANISOU  641  C   LYS A  83     2365   1935   1648   -413     25      0       C  
ATOM    642  O   LYS A  83       9.159   5.415  28.256  1.00 15.85           O  
ANISOU  642  O   LYS A  83     2436   1910   1677   -397      5     13       O  
ATOM    643  CB  LYS A  83       6.379   4.130  28.381  1.00 19.79           C  
ANISOU  643  CB  LYS A  83     2928   2486   2106   -540     19     13       C  
ATOM    644  CG  LYS A  83       6.023   4.090  26.923  1.00 20.51           C  
ANISOU  644  CG  LYS A  83     2999   2578   2214   -519     16      4       C  
ATOM    645  CD  LYS A  83       5.561   2.695  26.374  1.00 24.50           C  
ANISOU  645  CD  LYS A  83     3557   3057   2695   -574     -9     17       C  
ATOM    646  CE  LYS A  83       4.209   2.305  26.913  1.00 28.53           C  
ANISOU  646  CE  LYS A  83     4052   3628   3160   -663      2     20       C  
ATOM    647  NZ  LYS A  83       3.774   0.973  26.395  1.00 29.42           N1+
ANISOU  647  NZ  LYS A  83     4222   3710   3246   -726    -28     35       N1+
ATOM    648  N   ASN A  84       7.960   6.905  27.120  1.00 13.91           N  
ANISOU  648  N   ASN A  84     2099   1734   1453   -369     36    -14       N  
ATOM    649  CA  ASN A  84       9.077   7.378  26.364  1.00 12.95           C  
ANISOU  649  CA  ASN A  84     1977   1580   1363   -314     26    -11       C  
ATOM    650  C   ASN A  84       9.654   8.727  26.795  1.00 12.59           C  
ANISOU  650  C   ASN A  84     1906   1541   1336   -277     32    -15       C  
ATOM    651  O   ASN A  84      10.490   9.282  26.090  1.00 12.58           O  
ANISOU  651  O   ASN A  84     1898   1525   1358   -239     26    -12       O  
ATOM    652  CB  ASN A  84       8.718   7.420  24.867  1.00 12.61           C  
ANISOU  652  CB  ASN A  84     1915   1544   1334   -294     26    -18       C  
ATOM    653  CG  ASN A  84       8.239   6.068  24.361  1.00 12.71           C  
ANISOU  653  CG  ASN A  84     1959   1541   1328   -329     14    -13       C  
ATOM    654  ND2 ASN A  84       9.037   5.055  24.601  1.00 13.25           N  
ANISOU  654  ND2 ASN A  84     2082   1564   1387   -332     -9     -1       N  
ATOM    655  OD1 ASN A  84       7.150   5.926  23.825  1.00 13.53           O  
ANISOU  655  OD1 ASN A  84     2044   1675   1424   -353     21    -22       O  
ATOM    656  N   ILE A  85       9.293   9.139  28.008  1.00 13.66           N  
ANISOU  656  N   ILE A  85     2035   1698   1457   -293     41    -21       N  
ATOM    657  CA  ILE A  85       9.820  10.357  28.627  1.00 13.73           C  
ANISOU  657  CA  ILE A  85     2032   1708   1478   -262     40    -25       C  
ATOM    658  C   ILE A  85      10.345   9.915  30.008  1.00 14.91           C  
ANISOU  658  C   ILE A  85     2211   1842   1612   -283     37    -14       C  
ATOM    659  O   ILE A  85       9.623   9.229  30.744  1.00 16.13           O  
ANISOU  659  O   ILE A  85     2375   2016   1737   -325     44    -15       O  
ATOM    660  CB  ILE A  85       8.743  11.423  28.775  1.00 14.60           C  
ANISOU  660  CB  ILE A  85     2103   1864   1579   -250     50    -49       C  
ATOM    661  CG1 ILE A  85       8.142  11.814  27.415  1.00 14.87           C  
ANISOU  661  CG1 ILE A  85     2112   1913   1625   -229     51    -61       C  
ATOM    662  CG2 ILE A  85       9.291  12.659  29.496  1.00 15.30           C  
ANISOU  662  CG2 ILE A  85     2192   1946   1677   -218     41    -54       C  
ATOM    663  CD1 ILE A  85       9.070  12.445  26.476  1.00 15.54           C  
ANISOU  663  CD1 ILE A  85     2203   1963   1738   -195     38    -51       C  
ATOM    664  N   ILE A  86      11.563  10.321  30.358  1.00 15.56           N  
ANISOU  664  N   ILE A  86     2307   1895   1710   -258     25     -5       N  
ATOM    665  CA  ILE A  86      12.136   9.902  31.639  1.00 17.01           C  
ANISOU  665  CA  ILE A  86     2522   2061   1880   -272     18      4       C  
ATOM    666  C   ILE A  86      11.236  10.332  32.787  1.00 17.82           C  
ANISOU  666  C   ILE A  86     2612   2199   1959   -292     31     -8       C  
ATOM    667  O   ILE A  86      10.704  11.430  32.842  1.00 18.12           O  
ANISOU  667  O   ILE A  86     2618   2267   1999   -271     38    -25       O  
ATOM    668  CB  ILE A  86      13.573  10.447  31.830  1.00 16.93           C  
ANISOU  668  CB  ILE A  86     2519   2023   1890   -240      3     13       C  
ATOM    669  CG1 ILE A  86      14.311   9.632  32.925  1.00 18.94           C  
ANISOU  669  CG1 ILE A  86     2815   2252   2130   -251     -9     23       C  
ATOM    670  CG2 ILE A  86      13.560  11.931  32.020  1.00 16.68           C  
ANISOU  670  CG2 ILE A  86     2462   2004   1870   -219      3      5       C  
ATOM    671  CD1 ILE A  86      14.670   8.247  32.549  1.00 21.48           C  
ANISOU  671  CD1 ILE A  86     3174   2547   2441   -257    -24     30       C  
ATOM    672  N   GLY A  87      11.087   9.422  33.742  1.00 22.84           N  
ANISOU  672  N   GLY A  87     3278   2833   2567   -331     32      0       N  
ATOM    673  CA  GLY A  87      10.114   9.632  34.757  1.00 23.49           C  
ANISOU  673  CA  GLY A  87     3345   2964   2619   -358     48    -11       C  
ATOM    674  C   GLY A  87      10.776   9.986  36.073  1.00 22.54           C  
ANISOU  674  C   GLY A  87     3243   2830   2492   -350     42     -8       C  
ATOM    675  O   GLY A  87      11.880   9.535  36.342  1.00 26.24           O  
ANISOU  675  O   GLY A  87     3749   3250   2969   -344     25      8       O  
ATOM    676  N   LEU A  88      10.030  10.681  36.899  1.00 22.97           N  
ANISOU  676  N   LEU A  88     3269   2933   2523   -350     54    -25       N  
ATOM    677  CA  LEU A  88      10.493  11.094  38.210  1.00 22.58           C  
ANISOU  677  CA  LEU A  88     3235   2880   2463   -341     50    -26       C  
ATOM    678  C   LEU A  88      10.144  10.065  39.275  1.00 22.37           C  
ANISOU  678  C   LEU A  88     3236   2869   2394   -399     57    -14       C  
ATOM    679  O   LEU A  88       8.972   9.687  39.416  1.00 27.79           O  
ANISOU  679  O   LEU A  88     3900   3616   3043   -443     75    -20       O  
ATOM    680  CB  LEU A  88       9.864  12.407  38.544  1.00 24.69           C  
ANISOU  680  CB  LEU A  88     3462   3194   2724   -304     55    -55       C  
ATOM    681  CG  LEU A  88      10.303  13.084  39.813  1.00 26.15           C  
ANISOU  681  CG  LEU A  88     3660   3377   2900   -282     46    -62       C  
ATOM    682  CD1 LEU A  88      11.746  13.518  39.741  1.00 25.53           C  
ANISOU  682  CD1 LEU A  88     3611   3229   2859   -252     22    -47       C  
ATOM    683  CD2 LEU A  88       9.368  14.239  40.141  1.00 29.55           C  
ANISOU  683  CD2 LEU A  88     4051   3867   3309   -244     49    -98       C  
ATOM    684  N   LEU A  89      11.141   9.580  39.992  1.00 16.62           N  
ANISOU  684  N   LEU A  89     2556   2091   1667   -405     41      4       N  
ATOM    685  CA  LEU A  89      10.880   8.667  41.091  1.00 16.41           C  
ANISOU  685  CA  LEU A  89     2566   2073   1596   -461     42     18       C  
ATOM    686  C   LEU A  89      10.908   9.389  42.418  1.00 16.10           C  
ANISOU  686  C   LEU A  89     2519   2060   1538   -448     47      7       C  
ATOM    687  O   LEU A  89      10.178   8.993  43.353  1.00 17.15           O  
ANISOU  687  O   LEU A  89     2655   2240   1623   -497     61      9       O  
ATOM    688  CB  LEU A  89      11.935   7.564  41.104  1.00 17.29           C  
ANISOU  688  CB  LEU A  89     2747   2109   1713   -471     15     42       C  
ATOM    689  CG  LEU A  89      11.896   6.578  39.931  1.00 19.01           C  
ANISOU  689  CG  LEU A  89     2989   2297   1937   -488      3     53       C  
ATOM    690  CD1 LEU A  89      13.050   5.614  40.095  1.00 19.35           C  
ANISOU  690  CD1 LEU A  89     3104   2266   1981   -480    -33     69       C  
ATOM    691  CD2 LEU A  89      10.577   5.812  39.946  1.00 21.53           C  
ANISOU  691  CD2 LEU A  89     3310   2659   2212   -564     16     60       C  
ATOM    692  N   ASN A  90      11.760  10.399  42.552  1.00 14.83           N  
ANISOU  692  N   ASN A  90     2353   1873   1411   -389     35     -2       N  
ATOM    693  CA  ASN A  90      11.943  11.122  43.848  1.00 15.32           C  
ANISOU  693  CA  ASN A  90     2415   1949   1458   -370     33    -12       C  
ATOM    694  C   ASN A  90      12.661  12.409  43.596  1.00 14.76           C  
ANISOU  694  C   ASN A  90     2330   1852   1426   -307     17    -26       C  
ATOM    695  O   ASN A  90      13.267  12.566  42.565  1.00 13.20           O  
ANISOU  695  O   ASN A  90     2130   1618   1265   -286      6    -19       O  
ATOM    696  CB  ASN A  90      12.696  10.249  44.878  1.00 15.51           C  
ANISOU  696  CB  ASN A  90     2498   1932   1464   -398     20      9       C  
ATOM    697  CG  ASN A  90      12.425  10.649  46.333  1.00 16.35           C  
ANISOU  697  CG  ASN A  90     2604   2075   1534   -403     27      0       C  
ATOM    698  ND2 ASN A  90      13.098   9.980  47.250  1.00 16.42           N  
ANISOU  698  ND2 ASN A  90     2666   2046   1527   -424     13     18       N  
ATOM    699  OD1 ASN A  90      11.651  11.583  46.621  1.00 16.98           O  
ANISOU  699  OD1 ASN A  90     2639   2215   1598   -381     41    -26       O  
ATOM    700  N   VAL A  91      12.523  13.370  44.509  1.00 14.97           N  
ANISOU  700  N   VAL A  91     2346   1903   1440   -278     14    -45       N  
ATOM    701  CA  VAL A  91      13.257  14.595  44.495  1.00 15.89           C  
ANISOU  701  CA  VAL A  91     2464   1988   1587   -225     -9    -54       C  
ATOM    702  C   VAL A  91      13.503  14.983  45.916  1.00 16.18           C  
ANISOU  702  C   VAL A  91     2519   2028   1602   -214    -18    -62       C  
ATOM    703  O   VAL A  91      12.621  14.780  46.770  1.00 17.95           O  
ANISOU  703  O   VAL A  91     2731   2307   1781   -230      0    -74       O  
ATOM    704  CB  VAL A  91      12.543  15.710  43.685  1.00 17.77           C  
ANISOU  704  CB  VAL A  91     2666   2253   1833   -186    -13    -80       C  
ATOM    705  CG1 VAL A  91      11.170  16.013  44.229  1.00 20.13           C  
ANISOU  705  CG1 VAL A  91     2930   2631   2086   -177      4   -112       C  
ATOM    706  CG2 VAL A  91      13.410  16.975  43.635  1.00 18.85           C  
ANISOU  706  CG2 VAL A  91     2819   2344   1999   -140    -47    -85       C  
ATOM    707  N   PHE A  92      14.701  15.456  46.205  1.00 14.77           N  
ANISOU  707  N   PHE A  92     2366   1796   1450   -191    -44    -53       N  
ATOM    708  CA  PHE A  92      15.007  15.859  47.588  1.00 15.11           C  
ANISOU  708  CA  PHE A  92     2431   1837   1474   -177    -56    -60       C  
ATOM    709  C   PHE A  92      16.062  16.923  47.593  1.00 15.99           C  
ANISOU  709  C   PHE A  92     2558   1899   1617   -141    -91    -60       C  
ATOM    710  O   PHE A  92      16.807  17.123  46.631  1.00 14.91           O  
ANISOU  710  O   PHE A  92     2421   1728   1516   -138   -105    -47       O  
ATOM    711  CB  PHE A  92      15.415  14.649  48.436  1.00 15.56           C  
ANISOU  711  CB  PHE A  92     2522   1881   1511   -217    -50    -40       C  
ATOM    712  CG  PHE A  92      16.652  13.960  47.976  1.00 14.20           C  
ANISOU  712  CG  PHE A  92     2377   1650   1369   -225    -66    -15       C  
ATOM    713  CD1 PHE A  92      17.922  14.387  48.408  1.00 14.10           C  
ANISOU  713  CD1 PHE A  92     2386   1594   1378   -202    -93     -9       C  
ATOM    714  CD2 PHE A  92      16.579  12.819  47.161  1.00 13.95           C  
ANISOU  714  CD2 PHE A  92     2352   1609   1339   -256    -56      1       C  
ATOM    715  CE1 PHE A  92      19.071  13.747  47.998  1.00 14.17           C  
ANISOU  715  CE1 PHE A  92     2412   1562   1408   -203   -109      8       C  
ATOM    716  CE2 PHE A  92      17.759  12.163  46.759  1.00 13.43           C  
ANISOU  716  CE2 PHE A  92     2313   1494   1296   -252    -76     18       C  
ATOM    717  CZ  PHE A  92      18.990  12.611  47.186  1.00 13.98           C  
ANISOU  717  CZ  PHE A  92     2395   1533   1385   -224   -101     20       C  
ATOM    718  N   THR A  93      16.115  17.654  48.707  1.00 16.78           N  
ANISOU  718  N   THR A  93     2673   2002   1699   -116   -107    -76       N  
ATOM    719  CA  THR A  93      17.249  18.493  49.016  1.00 17.56           C  
ANISOU  719  CA  THR A  93     2799   2052   1823    -94   -143    -71       C  
ATOM    720  C   THR A  93      17.768  18.122  50.423  1.00 18.57           C  
ANISOU  720  C   THR A  93     2954   2170   1931   -100   -148    -67       C  
ATOM    721  O   THR A  93      16.972  17.843  51.338  1.00 18.59           O  
ANISOU  721  O   THR A  93     2955   2214   1893   -102   -130    -81       O  
ATOM    722  CB  THR A  93      16.931  20.011  48.994  1.00 18.58           C  
ANISOU  722  CB  THR A  93     2931   2177   1950    -48   -174    -97       C  
ATOM    723  CG2 THR A  93      15.796  20.362  49.933  1.00 19.02           C  
ANISOU  723  CG2 THR A  93     2978   2287   1961    -17   -167   -131       C  
ATOM    724  OG1 THR A  93      18.095  20.732  49.390  1.00 18.09           O  
ANISOU  724  OG1 THR A  93     2902   2064   1908    -40   -213    -87       O  
ATOM    725  N   PRO A  94      19.082  18.067  50.599  1.00 19.44           N  
ANISOU  725  N   PRO A  94     3088   2234   2065   -105   -171    -49       N  
ATOM    726  CA  PRO A  94      19.578  17.795  51.973  1.00 19.98           C  
ANISOU  726  CA  PRO A  94     3187   2292   2115   -105   -179    -47       C  
ATOM    727  C   PRO A  94      19.513  18.976  52.901  1.00 20.76           C  
ANISOU  727  C   PRO A  94     3300   2389   2200    -70   -205    -68       C  
ATOM    728  O   PRO A  94      19.766  18.833  54.112  1.00 21.15           O  
ANISOU  728  O   PRO A  94     3373   2435   2228    -66   -211    -71       O  
ATOM    729  CB  PRO A  94      21.034  17.371  51.757  1.00 20.53           C  
ANISOU  729  CB  PRO A  94     3270   2319   2213   -116   -199    -24       C  
ATOM    730  CG  PRO A  94      21.330  17.525  50.281  1.00 20.35           C  
ANISOU  730  CG  PRO A  94     3221   2289   2222   -122   -200    -14       C  
ATOM    731  CD  PRO A  94      20.168  18.154  49.603  1.00 19.41           C  
ANISOU  731  CD  PRO A  94     3080   2195   2100   -112   -188    -29       C  
ATOM    732  N   GLN A  95      19.284  20.167  52.372  1.00 19.49           N  
ANISOU  732  N   GLN A  95     3133   2221   2050    -42   -227    -83       N  
ATOM    733  CA  GLN A  95      19.190  21.367  53.214  1.00 21.83           C  
ANISOU  733  CA  GLN A  95     3453   2509   2331     -1   -261   -107       C  
ATOM    734  C   GLN A  95      17.799  21.454  53.829  1.00 23.47           C  
ANISOU  734  C   GLN A  95     3646   2780   2492     28   -241   -141       C  
ATOM    735  O   GLN A  95      16.830  21.009  53.262  1.00 24.14           O  
ANISOU  735  O   GLN A  95     3697   2912   2564     20   -209   -148       O  
ATOM    736  CB  GLN A  95      19.587  22.589  52.431  1.00 21.46           C  
ANISOU  736  CB  GLN A  95     3421   2423   2310     15   -303   -108       C  
ATOM    737  CG  GLN A  95      21.074  22.563  52.038  1.00 21.27           C  
ANISOU  737  CG  GLN A  95     3409   2352   2323    -19   -325    -75       C  
ATOM    738  CD  GLN A  95      21.377  21.923  50.691  1.00 21.78           C  
ANISOU  738  CD  GLN A  95     3443   2419   2415    -52   -304    -51       C  
ATOM    739  NE2 GLN A  95      22.493  21.189  50.606  1.00 22.96           N  
ANISOU  739  NE2 GLN A  95     3585   2557   2581    -81   -301    -27       N  
ATOM    740  OE1 GLN A  95      20.639  22.105  49.739  1.00 19.37           O  
ANISOU  740  OE1 GLN A  95     3120   2128   2113    -48   -294    -57       O  
ATOM    741  N   LYS A  96      17.717  22.000  55.054  1.00 25.27           N  
ANISOU  741  N   LYS A  96     3895   3014   2690     61   -259   -162       N  
ATOM    742  CA  LYS A  96      16.524  21.798  55.917  1.00 31.24           C  
ANISOU  742  CA  LYS A  96     4631   3847   3390     81   -233   -192       C  
ATOM    743  C   LYS A  96      15.599  23.022  55.944  1.00 32.04           C  
ANISOU  743  C   LYS A  96     4727   3982   3465    149   -257   -238       C  
ATOM    744  O   LYS A  96      14.550  23.004  56.640  1.00 33.76           O  
ANISOU  744  O   LYS A  96     4919   4279   3629    176   -238   -271       O  
ATOM    745  CB  LYS A  96      16.941  21.430  57.352  1.00 33.91           C  
ANISOU  745  CB  LYS A  96     4994   4187   3704     75   -232   -188       C  
ATOM    746  CG  LYS A  96      17.879  22.436  58.020  1.00 41.16           C  
ANISOU  746  CG  LYS A  96     5958   5046   4636    110   -285   -195       C  
ATOM    747  CD  LYS A  96      18.031  22.182  59.530  1.00 44.95           C  
ANISOU  747  CD  LYS A  96     6458   5540   5079    116   -283   -201       C  
ATOM    748  CE  LYS A  96      18.809  23.293  60.252  1.00 46.27           C  
ANISOU  748  CE  LYS A  96     6672   5654   5254    157   -339   -213       C  
ATOM    749  NZ  LYS A  96      18.169  24.635  60.135  1.00 47.79           N1+
ANISOU  749  NZ  LYS A  96     6874   5853   5430    223   -377   -253       N1+
ATOM    750  N   SER A  97      15.956  24.043  55.170  1.00 30.78           N  
ANISOU  750  N   SER A  97     4592   3769   3336    176   -301   -242       N  
ATOM    751  CA  SER A  97      15.214  25.288  55.142  1.00 31.81           C  
ANISOU  751  CA  SER A  97     4734   3912   3441    249   -340   -287       C  
ATOM    752  C   SER A  97      15.408  26.051  53.837  1.00 33.19           C  
ANISOU  752  C   SER A  97     4927   4032   3650    257   -375   -282       C  
ATOM    753  O   SER A  97      16.425  25.879  53.138  1.00 33.60           O  
ANISOU  753  O   SER A  97     4993   4024   3749    207   -381   -241       O  
ATOM    754  CB  SER A  97      15.682  26.181  56.335  1.00 31.76           C  
ANISOU  754  CB  SER A  97     4778   3872   3416    295   -389   -307       C  
ATOM    755  OG  SER A  97      16.842  26.925  55.992  1.00 31.88           O  
ANISOU  755  OG  SER A  97     4848   3792   3473    283   -443   -284       O  
ATOM    756  N   LEU A  98      14.444  26.919  53.509  1.00 33.17           N  
ANISOU  756  N   LEU A  98     4926   4055   3621    321   -400   -324       N  
ATOM    757  CA  LEU A  98      14.599  27.818  52.378  1.00 33.48           C  
ANISOU  757  CA  LEU A  98     4999   4036   3686    335   -446   -323       C  
ATOM    758  C   LEU A  98      15.865  28.616  52.532  1.00 31.20           C  
ANISOU  758  C   LEU A  98     4780   3651   3425    320   -505   -298       C  
ATOM    759  O   LEU A  98      16.623  28.829  51.618  1.00 28.69           O  
ANISOU  759  O   LEU A  98     4483   3275   3144    277   -525   -264       O  
ATOM    760  CB  LEU A  98      13.373  28.745  52.194  1.00 34.64           C  
ANISOU  760  CB  LEU A  98     5150   4221   3791    423   -478   -381       C  
ATOM    761  CG  LEU A  98      13.546  29.880  51.163  1.00 33.08           C  
ANISOU  761  CG  LEU A  98     5010   3947   3610    447   -543   -383       C  
ATOM    762  CD1 LEU A  98      13.783  29.316  49.743  1.00 32.28           C  
ANISOU  762  CD1 LEU A  98     4883   3830   3553    383   -513   -342       C  
ATOM    763  CD2 LEU A  98      12.332  30.790  51.156  1.00 37.47           C  
ANISOU  763  CD2 LEU A  98     5578   4542   4117    549   -583   -449       C  
ATOM    764  N   GLU A  99      16.148  29.053  53.736  1.00 33.93           N  
ANISOU  764  N   GLU A  99     5161   3983   3749    350   -535   -314       N  
ATOM    765  CA AGLU A  99      17.340  29.845  53.973  0.50 34.83           C  
ANISOU  765  CA AGLU A  99     5342   4008   3883    332   -596   -292       C  
ATOM    766  CA BGLU A  99      17.322  29.857  53.921  0.50 33.70           C  
ANISOU  766  CA BGLU A  99     5198   3864   3740    332   -597   -292       C  
ATOM    767  C   GLU A  99      18.634  29.106  53.589  1.00 31.49           C  
ANISOU  767  C   GLU A  99     4905   3550   3508    242   -573   -233       C  
ATOM    768  O   GLU A  99      19.538  29.678  52.995  1.00 30.27           O  
ANISOU  768  O   GLU A  99     4788   3333   3381    205   -614   -204       O  
ATOM    769  CB AGLU A  99      17.385  30.272  55.463  0.50 36.41           C  
ANISOU  769  CB AGLU A  99     5577   4209   4050    380   -626   -321       C  
ATOM    770  CB BGLU A  99      17.318  30.426  55.353  0.50 34.29           C  
ANISOU  770  CB BGLU A  99     5313   3935   3780    387   -633   -324       C  
ATOM    771  CG AGLU A  99      18.694  30.906  55.906  0.50 38.66           C  
ANISOU  771  CG AGLU A  99     5926   4408   4354    352   -683   -294       C  
ATOM    772  CG BGLU A  99      16.071  31.255  55.623  0.50 35.65           C  
ANISOU  772  CG BGLU A  99     5501   4146   3900    487   -665   -388       C  
ATOM    773  CD AGLU A  99      19.207  31.926  54.927  0.50 40.59           C  
ANISOU  773  CD AGLU A  99     6229   4573   4620    332   -748   -277       C  
ATOM    774  CD BGLU A  99      15.903  32.390  54.630  0.50 36.40           C  
ANISOU  774  CD BGLU A  99     5652   4180   3997    518   -733   -400       C  
ATOM    775  OE1AGLU A  99      18.392  32.723  54.424  0.50 44.24           O  
ANISOU  775  OE1AGLU A  99     6722   5028   5061    387   -786   -309       O  
ATOM    776  OE1BGLU A  99      16.666  33.366  54.751  0.50 38.85           O  
ANISOU  776  OE1BGLU A  99     6045   4403   4315    518   -807   -391       O  
ATOM    777  OE2AGLU A  99      20.428  31.938  54.669  0.50 44.63           O1-
ANISOU  777  OE2AGLU A  99     6758   5034   5165    261   -764   -231       O1-
ATOM    778  OE2BGLU A  99      15.007  32.322  53.748  0.50 35.82           O1-
ANISOU  778  OE2BGLU A  99     5547   4147   3916    541   -715   -419       O1-
ATOM    779  N   GLU A 100      18.724  27.831  53.957  1.00 32.15           N  
ANISOU  779  N   GLU A 100     4938   3681   3598    208   -510   -217       N  
ATOM    780  CA  GLU A 100      19.964  27.049  53.757  1.00 29.49           C  
ANISOU  780  CA  GLU A 100     4588   3320   3298    138   -491   -169       C  
ATOM    781  C   GLU A 100      20.031  26.349  52.358  1.00 27.61           C  
ANISOU  781  C   GLU A 100     4308   3093   3091     92   -454   -141       C  
ATOM    782  O   GLU A 100      21.042  25.799  51.993  1.00 23.82           O  
ANISOU  782  O   GLU A 100     3815   2596   2638     41   -444   -106       O  
ATOM    783  CB  GLU A 100      20.121  26.027  54.888  1.00 32.27           C  
ANISOU  783  CB  GLU A 100     4920   3704   3637    128   -452   -167       C  
ATOM    784  CG  GLU A 100      20.213  26.728  56.257  1.00 35.34           C  
ANISOU  784  CG  GLU A 100     5351   4079   3997    170   -490   -191       C  
ATOM    785  CD  GLU A 100      20.408  25.821  57.446  1.00 39.55           C  
ANISOU  785  CD  GLU A 100     5875   4640   4514    161   -458   -188       C  
ATOM    786  OE1 GLU A 100      20.715  24.639  57.282  1.00 41.41           O  
ANISOU  786  OE1 GLU A 100     6080   4891   4762    116   -415   -162       O  
ATOM    787  OE2 GLU A 100      20.282  26.332  58.593  1.00 45.14           O1-
ANISOU  787  OE2 GLU A 100     6612   5349   5192    202   -483   -214       O1-
ATOM    788  N   PHE A 101      18.958  26.468  51.592  1.00 26.26           N  
ANISOU  788  N   PHE A 101     4118   2951   2910    116   -441   -161       N  
ATOM    789  CA  PHE A 101      18.804  25.668  50.339  1.00 23.79           C  
ANISOU  789  CA  PHE A 101     3760   2658   2619     79   -400   -140       C  
ATOM    790  C   PHE A 101      19.908  25.918  49.329  1.00 23.60           C  
ANISOU  790  C   PHE A 101     3747   2589   2632     32   -422   -102       C  
ATOM    791  O   PHE A 101      20.210  27.076  48.942  1.00 22.71           O  
ANISOU  791  O   PHE A 101     3677   2429   2522     34   -476    -99       O  
ATOM    792  CB  PHE A 101      17.429  25.963  49.754  1.00 24.62           C  
ANISOU  792  CB  PHE A 101     3849   2802   2704    122   -392   -173       C  
ATOM    793  CG  PHE A 101      17.165  25.348  48.400  1.00 22.26           C  
ANISOU  793  CG  PHE A 101     3511   2520   2426     91   -358   -156       C  
ATOM    794  CD1 PHE A 101      17.278  23.998  48.177  1.00 22.76           C  
ANISOU  794  CD1 PHE A 101     3532   2613   2501     48   -305   -133       C  
ATOM    795  CD2 PHE A 101      16.760  26.172  47.352  1.00 21.81           C  
ANISOU  795  CD2 PHE A 101     3468   2444   2373    110   -386   -164       C  
ATOM    796  CE1 PHE A 101      16.988  23.459  46.918  1.00 21.34           C  
ANISOU  796  CE1 PHE A 101     3321   2448   2339     25   -278   -121       C  
ATOM    797  CE2 PHE A 101      16.407  25.630  46.117  1.00 22.27           C  
ANISOU  797  CE2 PHE A 101     3491   2523   2448     88   -356   -153       C  
ATOM    798  CZ  PHE A 101      16.562  24.279  45.896  1.00 21.57           C  
ANISOU  798  CZ  PHE A 101     3358   2465   2374     45   -301   -130       C  
ATOM    799  N   GLN A 102      20.494  24.823  48.832  1.00 21.75           N  
ANISOU  799  N   GLN A 102     3474   2369   2419    -14   -383    -73       N  
ATOM    800  CA  GLN A 102      21.494  24.913  47.819  1.00 21.44           C  
ANISOU  800  CA  GLN A 102     3431   2307   2409    -59   -395    -39       C  
ATOM    801  C   GLN A 102      21.231  23.981  46.632  1.00 19.71           C  
ANISOU  801  C   GLN A 102     3166   2119   2204    -80   -352    -26       C  
ATOM    802  O   GLN A 102      21.330  24.411  45.488  1.00 18.72           O  
ANISOU  802  O   GLN A 102     3038   1984   2092    -97   -364    -14       O  
ATOM    803  CB  GLN A 102      22.860  24.624  48.343  1.00 23.77           C  
ANISOU  803  CB  GLN A 102     3727   2589   2715    -92   -405    -15       C  
ATOM    804  CG  GLN A 102      23.257  25.591  49.448  1.00 27.55           C  
ANISOU  804  CG  GLN A 102     4255   3032   3181    -79   -454    -24       C  
ATOM    805  CD  GLN A 102      24.707  25.938  49.371  1.00 33.18           C  
ANISOU  805  CD  GLN A 102     4976   3722   3908   -126   -487      6       C  
ATOM    806  NE2 GLN A 102      25.448  25.617  50.439  1.00 38.33           N  
ANISOU  806  NE2 GLN A 102     5633   4374   4558   -128   -492      8       N  
ATOM    807  OE1 GLN A 102      25.176  26.474  48.366  1.00 33.00           O  
ANISOU  807  OE1 GLN A 102     4954   3689   3896   -163   -509     28       O  
ATOM    808  N   ASP A 103      21.009  22.699  46.930  1.00 18.32           N  
ANISOU  808  N   ASP A 103     2960   1976   2025    -83   -306    -27       N  
ATOM    809  CA  ASP A 103      21.047  21.653  45.882  1.00 18.03           C  
ANISOU  809  CA  ASP A 103     2886   1962   2003   -107   -270    -11       C  
ATOM    810  C   ASP A 103      19.752  20.885  45.784  1.00 17.06           C  
ANISOU  810  C   ASP A 103     2743   1876   1865    -94   -231    -28       C  
ATOM    811  O   ASP A 103      19.025  20.678  46.753  1.00 17.10           O  
ANISOU  811  O   ASP A 103     2751   1901   1844    -78   -218    -48       O  
ATOM    812  CB  ASP A 103      22.187  20.691  46.141  1.00 18.97           C  
ANISOU  812  CB  ASP A 103     2995   2082   2131   -130   -261      9       C  
ATOM    813  CG  ASP A 103      23.518  21.390  46.336  1.00 20.97           C  
ANISOU  813  CG  ASP A 103     3261   2313   2395   -148   -300     25       C  
ATOM    814  OD1 ASP A 103      23.829  22.335  45.597  1.00 21.84           O  
ANISOU  814  OD1 ASP A 103     3376   2410   2514   -164   -326     36       O  
ATOM    815  OD2 ASP A 103      24.238  21.016  47.273  1.00 24.93           O1-
ANISOU  815  OD2 ASP A 103     3771   2810   2892   -148   -306     28       O1-
ATOM    816  N   VAL A 104      19.488  20.450  44.570  1.00 16.29           N  
ANISOU  816  N   VAL A 104     2618   1790   1779   -107   -211    -20       N  
ATOM    817  CA  VAL A 104      18.361  19.596  44.270  1.00 16.31           C  
ANISOU  817  CA  VAL A 104     2597   1830   1769   -107   -173    -31       C  
ATOM    818  C   VAL A 104      18.874  18.280  43.703  1.00 15.34           C  
ANISOU  818  C   VAL A 104     2460   1710   1658   -135   -150    -10       C  
ATOM    819  O   VAL A 104      19.765  18.250  42.842  1.00 15.75           O  
ANISOU  819  O   VAL A 104     2504   1748   1731   -147   -159      8       O  
ATOM    820  CB  VAL A 104      17.445  20.260  43.233  1.00 16.82           C  
ANISOU  820  CB  VAL A 104     2648   1906   1835    -90   -175    -45       C  
ATOM    821  CG1 VAL A 104      16.280  19.355  42.891  1.00 17.92           C  
ANISOU  821  CG1 VAL A 104     2758   2090   1960    -96   -136    -57       C  
ATOM    822  CG2 VAL A 104      16.944  21.609  43.760  1.00 17.86           C  
ANISOU  822  CG2 VAL A 104     2804   2031   1951    -51   -208    -72       C  
ATOM    823  N   TYR A 105      18.288  17.182  44.160  1.00 13.94           N  
ANISOU  823  N   TYR A 105     2282   1554   1461   -147   -123    -13       N  
ATOM    824  CA  TYR A 105      18.587  15.838  43.640  1.00 14.31           C  
ANISOU  824  CA  TYR A 105     2327   1599   1512   -170   -107      3       C  
ATOM    825  C   TYR A 105      17.364  15.269  43.032  1.00 13.92           C  
ANISOU  825  C   TYR A 105     2260   1579   1449   -183    -80     -4       C  
ATOM    826  O   TYR A 105      16.323  15.188  43.677  1.00 15.02           O  
ANISOU  826  O   TYR A 105     2396   1750   1560   -189    -65    -18       O  
ATOM    827  CB  TYR A 105      19.141  14.896  44.701  1.00 14.18           C  
ANISOU  827  CB  TYR A 105     2340   1570   1480   -181   -109     10       C  
ATOM    828  CG  TYR A 105      20.485  15.318  45.258  1.00 14.47           C  
ANISOU  828  CG  TYR A 105     2391   1580   1529   -168   -137     17       C  
ATOM    829  CD1 TYR A 105      20.569  16.336  46.165  1.00 14.17           C  
ANISOU  829  CD1 TYR A 105     2363   1536   1487   -155   -153      8       C  
ATOM    830  CD2 TYR A 105      21.656  14.712  44.871  1.00 14.64           C  
ANISOU  830  CD2 TYR A 105     2414   1588   1563   -167   -149     30       C  
ATOM    831  CE1 TYR A 105      21.776  16.740  46.693  1.00 15.12           C  
ANISOU  831  CE1 TYR A 105     2495   1634   1616   -149   -181     15       C  
ATOM    832  CE2 TYR A 105      22.883  15.120  45.397  1.00 14.81           C  
ANISOU  832  CE2 TYR A 105     2440   1596   1591   -157   -175     34       C  
ATOM    833  CZ  TYR A 105      22.940  16.123  46.310  1.00 15.12           C  
ANISOU  833  CZ  TYR A 105     2491   1627   1628   -152   -190     29       C  
ATOM    834  OH  TYR A 105      24.174  16.549  46.852  1.00 17.60           O  
ANISOU  834  OH  TYR A 105     2811   1929   1949   -148   -219     34       O  
ATOM    835  N   ILE A 106      17.456  14.885  41.768  1.00 13.68           N  
ANISOU  835  N   ILE A 106     2215   1546   1437   -188    -75      4       N  
ATOM    836  CA  ILE A 106      16.364  14.289  40.983  1.00 14.56           C  
ANISOU  836  CA  ILE A 106     2309   1684   1540   -203    -52      0       C  
ATOM    837  C   ILE A 106      16.663  12.816  40.754  1.00 13.90           C  
ANISOU  837  C   ILE A 106     2245   1586   1450   -226    -47     15       C  
ATOM    838  O   ILE A 106      17.724  12.440  40.259  1.00 14.32           O  
ANISOU  838  O   ILE A 106     2307   1615   1520   -217    -62     26       O  
ATOM    839  CB  ILE A 106      16.166  15.013  39.630  1.00 16.06           C  
ANISOU  839  CB  ILE A 106     2472   1878   1752   -188    -54     -4       C  
ATOM    840  CG1 ILE A 106      15.845  16.520  39.857  1.00 18.58           C  
ANISOU  840  CG1 ILE A 106     2785   2201   2072   -160    -70    -21       C  
ATOM    841  CG2 ILE A 106      15.043  14.385  38.840  1.00 17.28           C  
ANISOU  841  CG2 ILE A 106     2607   2061   1897   -202    -32    -10       C  
ATOM    842  CD1 ILE A 106      15.636  17.296  38.555  1.00 21.21           C  
ANISOU  842  CD1 ILE A 106     3103   2532   2422   -146    -79    -23       C  
ATOM    843  N   VAL A 107      15.730  11.970  41.198  1.00 12.86           N  
ANISOU  843  N   VAL A 107     2125   1473   1288   -258    -31     13       N  
ATOM    844  CA  VAL A 107      15.854  10.514  41.108  1.00 13.15           C  
ANISOU  844  CA  VAL A 107     2197   1490   1310   -286    -34     27       C  
ATOM    845  C   VAL A 107      14.924  10.021  40.015  1.00 13.25           C  
ANISOU  845  C   VAL A 107     2194   1522   1320   -306    -20     27       C  
ATOM    846  O   VAL A 107      13.744  10.327  39.988  1.00 13.11           O  
ANISOU  846  O   VAL A 107     2147   1548   1286   -323      1     16       O  
ATOM    847  CB  VAL A 107      15.534   9.815  42.454  1.00 13.56           C  
ANISOU  847  CB  VAL A 107     2287   1544   1322   -321    -33     33       C  
ATOM    848  CG1 VAL A 107      15.860   8.326  42.338  1.00 13.95           C  
ANISOU  848  CG1 VAL A 107     2391   1555   1355   -347    -49     49       C  
ATOM    849  CG2 VAL A 107      16.341  10.413  43.575  1.00 13.75           C  
ANISOU  849  CG2 VAL A 107     2324   1553   1348   -299    -46     31       C  
ATOM    850  N   MET A 108      15.502   9.238  39.084  1.00 13.32           N  
ANISOU  850  N   MET A 108     2219   1500   1341   -300    -32     36       N  
ATOM    851  CA  MET A 108      14.858   8.765  37.858  1.00 14.56           C  
ANISOU  851  CA  MET A 108     2364   1667   1501   -311    -25     36       C  
ATOM    852  C   MET A 108      15.108   7.317  37.647  1.00 14.68           C  
ANISOU  852  C   MET A 108     2430   1646   1499   -329    -44     47       C  
ATOM    853  O   MET A 108      16.005   6.750  38.240  1.00 14.25           O  
ANISOU  853  O   MET A 108     2420   1558   1438   -319    -67     53       O  
ATOM    854  CB  MET A 108      15.468   9.505  36.624  1.00 15.25           C  
ANISOU  854  CB  MET A 108     2416   1753   1626   -269    -28     32       C  
ATOM    855  CG  MET A 108      15.209  10.933  36.635  1.00 16.33           C  
ANISOU  855  CG  MET A 108     2513   1914   1778   -252    -19     21       C  
ATOM    856  SD  MET A 108      16.324  11.843  35.520  1.00 18.85           S  
ANISOU  856  SD  MET A 108     2807   2222   2132   -214    -32     26       S  
ATOM    857  CE  MET A 108      17.816  12.050  36.446  1.00 18.03           C  
ANISOU  857  CE  MET A 108     2721   2097   2033   -199    -54     34       C  
ATOM    858  N   GLU A 109      14.337   6.719  36.722  1.00 16.58           N  
ANISOU  858  N   GLU A 109     2671   1895   1735   -351    -39     48       N  
ATOM    859  CA  GLU A 109      14.581   5.405  36.223  1.00 18.79           C  
ANISOU  859  CA  GLU A 109     3003   2135   2001   -360    -64     56       C  
ATOM    860  C   GLU A 109      16.014   5.304  35.690  1.00 15.59           C  
ANISOU  860  C   GLU A 109     2607   1699   1617   -299    -89     53       C  
ATOM    861  O   GLU A 109      16.516   6.264  35.064  1.00 15.72           O  
ANISOU  861  O   GLU A 109     2573   1736   1665   -261    -79     46       O  
ATOM    862  CB  GLU A 109      13.555   5.122  35.074  1.00 22.53           C  
ANISOU  862  CB  GLU A 109     3458   2629   2475   -383    -52     54       C  
ATOM    863  CG  GLU A 109      12.074   5.295  35.492  1.00 27.12           C  
ANISOU  863  CG  GLU A 109     4013   3261   3030   -442    -25     53       C  
ATOM    864  CD  GLU A 109      11.141   6.015  34.481  1.00 33.90           C  
ANISOU  864  CD  GLU A 109     4808   4168   3905   -436      0     39       C  
ATOM    865  OE1 GLU A 109      10.146   6.620  34.937  1.00 41.09           O  
ANISOU  865  OE1 GLU A 109     5678   5136   4800   -459     24     29       O  
ATOM    866  OE2 GLU A 109      11.366   6.030  33.255  1.00 30.95           O1-
ANISOU  866  OE2 GLU A 109     4422   3782   3556   -406     -5     36       O1-
ATOM    867  N   LEU A 110      16.661   4.176  35.947  1.00 16.46           N  
ANISOU  867  N   LEU A 110     2783   1765   1707   -291   -124     56       N  
ATOM    868  CA  LEU A 110      18.006   3.893  35.402  1.00 15.93           C  
ANISOU  868  CA  LEU A 110     2724   1678   1649   -226   -152     47       C  
ATOM    869  C   LEU A 110      17.828   3.075  34.135  1.00 16.53           C  
ANISOU  869  C   LEU A 110     2817   1742   1722   -213   -168     43       C  
ATOM    870  O   LEU A 110      17.245   1.997  34.147  1.00 17.47           O  
ANISOU  870  O   LEU A 110     2998   1827   1813   -245   -189     48       O  
ATOM    871  CB  LEU A 110      18.893   3.151  36.402  1.00 16.74           C  
ANISOU  871  CB  LEU A 110     2890   1741   1728   -208   -189     47       C  
ATOM    872  CG  LEU A 110      20.352   2.953  35.954  1.00 16.46           C  
ANISOU  872  CG  LEU A 110     2852   1703   1698   -133   -219     31       C  
ATOM    873  CD1 LEU A 110      21.128   4.260  35.810  1.00 16.54           C  
ANISOU  873  CD1 LEU A 110     2783   1761   1739   -103   -197     26       C  
ATOM    874  CD2 LEU A 110      21.005   1.957  36.902  1.00 17.44           C  
ANISOU  874  CD2 LEU A 110     3057   1779   1789   -116   -264     27       C  
ATOM    875  N   MET A 111      18.395   3.586  33.058  1.00 15.46           N  
ANISOU  875  N   MET A 111     2630   1634   1611   -167   -161     33       N  
ATOM    876  CA  MET A 111      18.423   2.876  31.770  1.00 16.83           C  
ANISOU  876  CA  MET A 111     2814   1800   1781   -140   -178     24       C  
ATOM    877  C   MET A 111      19.755   2.131  31.599  1.00 18.07           C  
ANISOU  877  C   MET A 111     3002   1941   1922    -71   -221      9       C  
ATOM    878  O   MET A 111      20.528   1.969  32.561  1.00 21.22           O  
ANISOU  878  O   MET A 111     3428   2326   2308    -53   -241      5       O  
ATOM    879  CB  MET A 111      18.082   3.851  30.634  1.00 17.53           C  
ANISOU  879  CB  MET A 111     2828   1934   1900   -135   -145     23       C  
ATOM    880  CG  MET A 111      16.701   4.459  30.845  1.00 18.73           C  
ANISOU  880  CG  MET A 111     2956   2102   2059   -193   -111     32       C  
ATOM    881  SD  MET A 111      15.307   3.389  30.691  1.00 21.64           S  
ANISOU  881  SD  MET A 111     3372   2449   2402   -251   -117     38       S  
ATOM    882  CE  MET A 111      15.040   3.542  28.889  1.00 21.68           C  
ANISOU  882  CE  MET A 111     3335   2474   2426   -224   -108     29       C  
ATOM    883  N   ASP A 112      20.019   1.556  30.441  1.00 16.79           N  
ANISOU  883  N   ASP A 112     2845   1782   1755    -29   -240     -5       N  
ATOM    884  CA  ASP A 112      21.248   0.757  30.269  1.00 17.90           C  
ANISOU  884  CA  ASP A 112     3017   1914   1871     47   -286    -27       C  
ATOM    885  C   ASP A 112      22.331   1.454  29.464  1.00 18.66           C  
ANISOU  885  C   ASP A 112     3033   2078   1980    105   -275    -41       C  
ATOM    886  O   ASP A 112      23.508   1.119  29.594  1.00 19.70           O  
ANISOU  886  O   ASP A 112     3167   2226   2092    168   -305    -62       O  
ATOM    887  CB  ASP A 112      20.939  -0.594  29.636  1.00 19.54           C  
ANISOU  887  CB  ASP A 112     3302   2074   2049     65   -330    -38       C  
ATOM    888  CG  ASP A 112      20.053  -1.453  30.480  1.00 21.46           C  
ANISOU  888  CG  ASP A 112     3639   2248   2268      4   -353    -22       C  
ATOM    889  OD1 ASP A 112      20.278  -1.507  31.706  1.00 24.32           O  
ANISOU  889  OD1 ASP A 112     4035   2588   2618    -13   -363    -15       O  
ATOM    890  OD2 ASP A 112      19.168  -2.136  29.951  1.00 24.18           O1-
ANISOU  890  OD2 ASP A 112     4027   2559   2599    -29   -366    -16       O1-
ATOM    891  N   ALA A 113      21.942   2.370  28.569  1.00 16.96           N  
ANISOU  891  N   ALA A 113     2748   1906   1792     86   -235    -33       N  
ATOM    892  CA  ALA A 113      22.895   3.045  27.696  1.00 17.00           C  
ANISOU  892  CA  ALA A 113     2676   1980   1802    127   -224    -42       C  
ATOM    893  C   ALA A 113      22.325   4.341  27.188  1.00 16.20           C  
ANISOU  893  C   ALA A 113     2510   1912   1733     81   -179    -23       C  
ATOM    894  O   ALA A 113      21.136   4.583  27.178  1.00 15.76           O  
ANISOU  894  O   ALA A 113     2464   1831   1693     33   -158    -10       O  
ATOM    895  CB  ALA A 113      23.231   2.161  26.482  1.00 17.25           C  
ANISOU  895  CB  ALA A 113     2717   2026   1811    188   -251    -64       C  
ATOM    896  N   ASN A 114      23.232   5.158  26.731  1.00 17.29           N  
ANISOU  896  N   ASN A 114     2582   2112   1875     98   -167    -22       N  
ATOM    897  CA  ASN A 114      22.944   6.345  26.041  1.00 17.44           C  
ANISOU  897  CA  ASN A 114     2545   2166   1916     65   -135     -6       C  
ATOM    898  C   ASN A 114      22.792   6.100  24.538  1.00 16.60           C  
ANISOU  898  C   ASN A 114     2416   2088   1805     88   -132    -13       C  
ATOM    899  O   ASN A 114      23.439   5.207  24.000  1.00 16.27           O  
ANISOU  899  O   ASN A 114     2380   2066   1737    143   -155    -34       O  
ATOM    900  CB  ASN A 114      24.151   7.290  26.285  1.00 19.02           C  
ANISOU  900  CB  ASN A 114     2689   2422   2114     66   -132      0       C  
ATOM    901  CG  ASN A 114      23.897   8.663  25.818  1.00 19.64           C  
ANISOU  901  CG  ASN A 114     2723   2525   2212     20   -105     21       C  
ATOM    902  ND2 ASN A 114      23.412   9.514  26.721  1.00 21.45           N  
ANISOU  902  ND2 ASN A 114     2965   2725   2462    -22    -95     36       N  
ATOM    903  OD1 ASN A 114      24.090   8.989  24.651  1.00 20.77           O  
ANISOU  903  OD1 ASN A 114     2828   2713   2352     23    -97     25       O  
ATOM    904  N   LEU A 115      21.962   6.842  23.834  1.00 14.97           N  
ANISOU  904  N   LEU A 115     2186   1883   1618     53   -106      1       N  
ATOM    905  CA  LEU A 115      21.810   6.590  22.385  1.00 15.50           C  
ANISOU  905  CA  LEU A 115     2234   1977   1678     75   -104     -6       C  
ATOM    906  C   LEU A 115      23.114   6.794  21.597  1.00 15.68           C  
ANISOU  906  C   LEU A 115     2200   2077   1679    112   -107    -12       C  
ATOM    907  O   LEU A 115      23.314   6.160  20.542  1.00 16.16           O  
ANISOU  907  O   LEU A 115     2252   2167   1721    154   -116    -28       O  
ATOM    908  CB  LEU A 115      20.693   7.429  21.803  1.00 16.11           C  
ANISOU  908  CB  LEU A 115     2298   2044   1780     32    -78      9       C  
ATOM    909  CG  LEU A 115      20.165   7.016  20.442  1.00 16.45           C  
ANISOU  909  CG  LEU A 115     2336   2094   1819     49    -76      2       C  
ATOM    910  CD1 LEU A 115      19.386   5.706  20.502  1.00 15.66           C  
ANISOU  910  CD1 LEU A 115     2295   1943   1712     61    -94    -12       C  
ATOM    911  CD2 LEU A 115      19.263   8.068  19.828  1.00 16.46           C  
ANISOU  911  CD2 LEU A 115     2315   2097   1842     11    -52     16       C  
ATOM    912  N   CYS A 116      24.038   7.598  22.107  1.00 15.75           N  
ANISOU  912  N   CYS A 116     2171   2128   1684     98   -103     -2       N  
ATOM    913  CA  CYS A 116      25.346   7.726  21.466  1.00 16.10           C  
ANISOU  913  CA  CYS A 116     2156   2263   1700    127   -108     -9       C  
ATOM    914  C   CYS A 116      26.071   6.389  21.399  1.00 17.39           C  
ANISOU  914  C   CYS A 116     2333   2446   1828    207   -139    -44       C  
ATOM    915  O   CYS A 116      26.804   6.118  20.433  1.00 18.26           O  
ANISOU  915  O   CYS A 116     2400   2631   1908    251   -144    -60       O  
ATOM    916  CB  CYS A 116      26.253   8.720  22.175  1.00 17.60           C  
ANISOU  916  CB  CYS A 116     2307   2494   1887     94   -103      7       C  
ATOM    917  SG  CYS A 116      25.613  10.417  22.186  1.00 20.88           S  
ANISOU  917  SG  CYS A 116     2712   2890   2333      7    -79     46       S  
ATOM    918  N   GLN A 117      25.860   5.502  22.387  1.00 16.47           N  
ANISOU  918  N   GLN A 117     2281   2265   1712    229   -163    -58       N  
ATOM    919  CA AGLN A 117      26.468   4.184  22.310  0.50 17.28           C  
ANISOU  919  CA AGLN A 117     2414   2374   1779    311   -203    -94       C  
ATOM    920  CA BGLN A 117      26.418   4.155  22.359  0.50 17.53           C  
ANISOU  920  CA BGLN A 117     2450   2400   1812    310   -204    -94       C  
ATOM    921  C   GLN A 117      25.760   3.319  21.292  1.00 17.39           C  
ANISOU  921  C   GLN A 117     2464   2358   1785    341   -215   -108       C  
ATOM    922  O   GLN A 117      26.424   2.551  20.566  1.00 17.72           O  
ANISOU  922  O   GLN A 117     2499   2444   1791    417   -242   -139       O  
ATOM    923  CB AGLN A 117      26.481   3.492  23.682  0.50 17.99           C  
ANISOU  923  CB AGLN A 117     2573   2396   1865    322   -232   -102       C  
ATOM    924  CB BGLN A 117      26.201   3.488  23.737  0.50 18.37           C  
ANISOU  924  CB BGLN A 117     2633   2427   1920    311   -230    -98       C  
ATOM    925  CG AGLN A 117      26.998   2.053  23.613  0.50 18.41           C  
ANISOU  925  CG AGLN A 117     2680   2438   1879    411   -285   -142       C  
ATOM    926  CG BGLN A 117      26.993   4.151  24.842  0.50 18.84           C  
ANISOU  926  CG BGLN A 117     2666   2511   1982    294   -226    -91       C  
ATOM    927  CD AGLN A 117      27.292   1.481  24.966  0.50 19.28           C  
ANISOU  927  CD AGLN A 117     2853   2496   1978    426   -318   -151       C  
ATOM    928  CD BGLN A 117      26.586   3.718  26.241  0.50 19.31           C  
ANISOU  928  CD BGLN A 117     2800   2488   2049    277   -243    -87       C  
ATOM    929  NE2AGLN A 117      28.047   0.414  25.003  0.50 20.15           N  
ANISOU  929  NE2AGLN A 117     3000   2610   2046    513   -369   -189       N  
ATOM    930  NE2BGLN A 117      26.984   2.523  26.618  0.50 20.53           N  
ANISOU  930  NE2BGLN A 117     3013   2613   2173    337   -288   -114       N  
ATOM    931  OE1AGLN A 117      26.809   1.985  25.960  0.50 18.82           O  
ANISOU  931  OE1AGLN A 117     2812   2392   1945    364   -300   -126       O  
ATOM    932  OE1BGLN A 117      25.941   4.460  26.976  0.50 16.39           O  
ANISOU  932  OE1BGLN A 117     2435   2083   1708    212   -219    -62       O  
ATOM    933  N   VAL A 118      24.435   3.416  21.214  1.00 16.71           N  
ANISOU  933  N   VAL A 118     2414   2205   1728    289   -199    -88       N  
ATOM    934  CA  VAL A 118      23.661   2.655  20.214  1.00 17.91           C  
ANISOU  934  CA  VAL A 118     2600   2328   1876    308   -210    -99       C  
ATOM    935  C   VAL A 118      24.066   3.019  18.796  1.00 17.73           C  
ANISOU  935  C   VAL A 118     2511   2383   1840    335   -195   -104       C  
ATOM    936  O   VAL A 118      24.156   2.151  17.910  1.00 17.07           O  
ANISOU  936  O   VAL A 118     2445   2310   1732    394   -220   -129       O  
ATOM    937  CB  VAL A 118      22.160   2.921  20.370  1.00 19.71           C  
ANISOU  937  CB  VAL A 118     2861   2489   2138    237   -188    -75       C  
ATOM    938  CG1 VAL A 118      21.367   2.300  19.211  1.00 21.29           C  
ANISOU  938  CG1 VAL A 118     3084   2670   2334    249   -196    -83       C  
ATOM    939  CG2 VAL A 118      21.700   2.441  21.689  1.00 20.43           C  
ANISOU  939  CG2 VAL A 118     3019   2511   2233    208   -204    -70       C  
ATOM    940  N   ILE A 119      24.356   4.291  18.558  1.00 16.90           N  
ANISOU  940  N   ILE A 119     2336   2337   1748    292   -160    -82       N  
ATOM    941  CA  ILE A 119      24.801   4.775  17.234  1.00 17.63           C  
ANISOU  941  CA  ILE A 119     2361   2513   1824    304   -143    -81       C  
ATOM    942  C   ILE A 119      26.080   4.122  16.739  1.00 18.25           C  
ANISOU  942  C   ILE A 119     2404   2678   1853    386   -167   -114       C  
ATOM    943  O   ILE A 119      26.357   4.040  15.518  1.00 19.18           O  
ANISOU  943  O   ILE A 119     2481   2862   1946    418   -163   -126       O  
ATOM    944  CB  ILE A 119      24.936   6.336  17.266  1.00 18.12           C  
ANISOU  944  CB  ILE A 119     2366   2614   1905    231   -107    -46       C  
ATOM    945  CG1 ILE A 119      23.545   6.934  17.084  1.00 18.55           C  
ANISOU  945  CG1 ILE A 119     2447   2604   1999    173    -86    -23       C  
ATOM    946  CG2 ILE A 119      25.969   6.827  16.275  1.00 18.70           C  
ANISOU  946  CG2 ILE A 119     2361   2800   1944    242    -97    -45       C  
ATOM    947  CD1 ILE A 119      23.389   8.376  17.598  1.00 18.76           C  
ANISOU  947  CD1 ILE A 119     2454   2625   2049    101    -64     10       C  
ATOM    948  N   GLN A 120      26.860   3.579  17.652  1.00 18.17           N  
ANISOU  948  N   GLN A 120     2409   2672   1824    427   -194   -135       N  
ATOM    949  CA  GLN A 120      28.105   2.912  17.271  1.00 22.01           C  
ANISOU  949  CA  GLN A 120     2860   3248   2257    518   -222   -175       C  
ATOM    950  C   GLN A 120      27.859   1.439  16.918  1.00 22.28           C  
ANISOU  950  C   GLN A 120     2967   3233   2265    604   -270   -214       C  
ATOM    951  O   GLN A 120      28.813   0.691  16.697  1.00 25.77           O  
ANISOU  951  O   GLN A 120     3399   3735   2659    697   -306   -256       O  
ATOM    952  CB  GLN A 120      29.112   3.034  18.401  1.00 25.85           C  
ANISOU  952  CB  GLN A 120     3328   3766   2729    529   -235   -183       C  
ATOM    953  CG  GLN A 120      29.566   4.492  18.611  1.00 30.94           C  
ANISOU  953  CG  GLN A 120     3894   4476   3386    449   -195   -146       C  
ATOM    954  CD  GLN A 120      30.149   5.127  17.333  1.00 38.15           C  
ANISOU  954  CD  GLN A 120     4716   5510   4270    441   -171   -141       C  
ATOM    955  NE2 GLN A 120      29.612   6.301  16.934  1.00 43.05           N  
ANISOU  955  NE2 GLN A 120     5312   6126   4918    351   -134    -98       N  
ATOM    956  OE1 GLN A 120      31.066   4.563  16.702  1.00 47.75           O  
ANISOU  956  OE1 GLN A 120     5885   6824   5434    516   -187   -176       O  
ATOM    957  N   MET A 121      26.611   1.023  16.901  1.00 18.75           N  
ANISOU  957  N   MET A 121     2596   2681   1848    574   -275   -202       N  
ATOM    958  CA  MET A 121      26.248  -0.375  16.595  1.00 18.97           C  
ANISOU  958  CA  MET A 121     2710   2645   1852    642   -327   -234       C  
ATOM    959  C   MET A 121      25.381  -0.461  15.368  1.00 17.85           C  
ANISOU  959  C   MET A 121     2572   2490   1719    632   -316   -229       C  
ATOM    960  O   MET A 121      24.599   0.448  15.060  1.00 16.49           O  
ANISOU  960  O   MET A 121     2369   2311   1584    554   -271   -194       O  
ATOM    961  CB  MET A 121      25.423  -0.948  17.734  1.00 20.99           C  
ANISOU  961  CB  MET A 121     3066   2779   2129    604   -350   -223       C  
ATOM    962  CG  MET A 121      26.039  -0.845  19.106  1.00 23.65           C  
ANISOU  962  CG  MET A 121     3414   3106   2465    599   -360   -221       C  
ATOM    963  SD  MET A 121      24.837  -1.206  20.428  1.00 31.77           S  
ANISOU  963  SD  MET A 121     4548   4000   3524    521   -370   -194       S  
ATOM    964  CE  MET A 121      23.417  -1.849  19.605  1.00 31.01           C  
ANISOU  964  CE  MET A 121     4515   3829   3437    490   -378   -186       C  
ATOM    965  N   GLU A 122      25.543  -1.537  14.603  1.00 17.16           N  
ANISOU  965  N   GLU A 122     2523   2402   1594    717   -360   -267       N  
ATOM    966  CA  GLU A 122      24.603  -1.804  13.502  1.00 18.14           C  
ANISOU  966  CA  GLU A 122     2671   2495   1726    710   -359   -264       C  
ATOM    967  C   GLU A 122      23.287  -2.236  14.109  1.00 18.49           C  
ANISOU  967  C   GLU A 122     2810   2414   1804    645   -371   -243       C  
ATOM    968  O   GLU A 122      23.244  -3.028  15.081  1.00 21.34           O  
ANISOU  968  O   GLU A 122     3252   2700   2155    653   -412   -251       O  
ATOM    969  CB  GLU A 122      25.087  -2.907  12.581  1.00 19.27           C  
ANISOU  969  CB  GLU A 122     2841   2662   1817    822   -411   -313       C  
ATOM    970  CG  GLU A 122      26.305  -2.531  11.786  1.00 20.24           C  
ANISOU  970  CG  GLU A 122     2862   2930   1899    889   -397   -338       C  
ATOM    971  CD  GLU A 122      26.743  -3.598  10.830  1.00 23.09           C  
ANISOU  971  CD  GLU A 122     3247   3323   2204   1008   -449   -390       C  
ATOM    972  OE1 GLU A 122      26.313  -4.759  10.984  1.00 24.63           O  
ANISOU  972  OE1 GLU A 122     3552   3420   2387   1053   -510   -413       O  
ATOM    973  OE2 GLU A 122      27.485  -3.246   9.895  1.00 24.61           O1-
ANISOU  973  OE2 GLU A 122     3349   3640   2363   1052   -430   -407       O1-
ATOM    974  N   LEU A 123      22.213  -1.714  13.571  1.00 17.34           N  
ANISOU  974  N   LEU A 123     2651   2245   1692    578   -335   -216       N  
ATOM    975  CA  LEU A 123      20.873  -2.096  14.016  1.00 18.32           C  
ANISOU  975  CA  LEU A 123     2852   2267   1843    510   -343   -196       C  
ATOM    976  C   LEU A 123      20.076  -2.728  12.902  1.00 16.83           C  
ANISOU  976  C   LEU A 123     2701   2047   1648    522   -362   -205       C  
ATOM    977  O   LEU A 123      20.088  -2.237  11.756  1.00 18.50           O  
ANISOU  977  O   LEU A 123     2852   2316   1861    537   -336   -207       O  
ATOM    978  CB  LEU A 123      20.092  -0.861  14.456  1.00 18.62           C  
ANISOU  978  CB  LEU A 123     2842   2303   1927    411   -285   -156       C  
ATOM    979  CG  LEU A 123      20.634  -0.115  15.671  1.00 20.16           C  
ANISOU  979  CG  LEU A 123     3008   2515   2136    380   -263   -140       C  
ATOM    980  CD1 LEU A 123      19.773   1.107  15.944  1.00 21.33           C  
ANISOU  980  CD1 LEU A 123     3115   2662   2327    293   -211   -106       C  
ATOM    981  CD2 LEU A 123      20.692  -1.016  16.888  1.00 21.55           C  
ANISOU  981  CD2 LEU A 123     3266   2623   2298    383   -303   -147       C  
ATOM    982  N   ASP A 124      19.351  -3.787  13.241  1.00 16.18           N  
ANISOU  982  N   ASP A 124     2719   1871   1556    508   -408   -209       N  
ATOM    983  CA AASP A 124      18.385  -4.359  12.317  0.50 16.17           C  
ANISOU  983  CA AASP A 124     2761   1828   1553    498   -426   -211       C  
ATOM    984  CA BASP A 124      18.419  -4.313  12.261  0.50 15.95           C  
ANISOU  984  CA BASP A 124     2728   1805   1526    501   -424   -212       C  
ATOM    985  C   ASP A 124      17.194  -3.437  12.148  1.00 14.92           C  
ANISOU  985  C   ASP A 124     2558   1671   1440    404   -370   -178       C  
ATOM    986  O   ASP A 124      17.010  -2.493  12.898  1.00 14.67           O  
ANISOU  986  O   ASP A 124     2481   1656   1437    344   -326   -153       O  
ATOM    987  CB AASP A 124      17.903  -5.735  12.806  0.50 17.73           C  
ANISOU  987  CB AASP A 124     3089   1922   1725    493   -496   -219       C  
ATOM    988  CB BASP A 124      18.051  -5.784  12.506  0.50 17.50           C  
ANISOU  988  CB BASP A 124     3054   1905   1691    515   -499   -227       C  
ATOM    989  CG AASP A 124      17.227  -5.657  14.134  0.50 19.35           C  
ANISOU  989  CG AASP A 124     3331   2071   1948    399   -486   -188       C  
ATOM    990  CG BASP A 124      17.333  -6.007  13.798  0.50 18.69           C  
ANISOU  990  CG BASP A 124     3267   1981   1852    427   -506   -200       C  
ATOM    991  OD1AASP A 124      15.999  -5.463  14.166  0.50 21.20           O  
ANISOU  991  OD1AASP A 124     3571   2278   2206    311   -463   -163       O  
ATOM    992  OD1BASP A 124      16.617  -5.112  14.301  0.50 20.61           O  
ANISOU  992  OD1BASP A 124     3461   2236   2132    339   -451   -168       O  
ATOM    993  OD2AASP A 124      17.931  -5.674  15.153  0.50 21.07           O1-
ANISOU  993  OD2AASP A 124     3563   2286   2158    412   -496   -190       O1-
ATOM    994  OD2BASP A 124      17.497  -7.089  14.356  0.50 20.79           O1-
ANISOU  994  OD2BASP A 124     3636   2177   2085    447   -570   -211       O1-
ATOM    995  N   HIS A 125      16.387  -3.677  11.126  1.00 13.49           N  
ANISOU  995  N   HIS A 125     2388   1477   1262    397   -374   -180       N  
ATOM    996  CA  HIS A 125      15.246  -2.791  10.870  1.00 12.94           C  
ANISOU  996  CA  HIS A 125     2271   1415   1230    318   -325   -154       C  
ATOM    997  C   HIS A 125      14.228  -2.803  11.998  1.00 13.30           C  
ANISOU  997  C   HIS A 125     2353   1409   1293    225   -317   -130       C  
ATOM    998  O   HIS A 125      13.556  -1.798  12.265  1.00 13.04           O  
ANISOU  998  O   HIS A 125     2264   1398   1291    164   -269   -110       O  
ATOM    999  CB  HIS A 125      14.552  -3.147   9.560  1.00 12.71           C  
ANISOU  999  CB  HIS A 125     2253   1379   1198    330   -336   -164       C  
ATOM   1000  CG  HIS A 125      15.363  -2.812   8.357  1.00 12.69           C  
ANISOU 1000  CG  HIS A 125     2192   1446   1182    405   -326   -182       C  
ATOM   1001  CD2 HIS A 125      15.885  -3.585   7.379  1.00 13.00           C  
ANISOU 1001  CD2 HIS A 125     2255   1497   1187    489   -364   -212       C  
ATOM   1002  ND1 HIS A 125      15.690  -1.499   8.040  1.00 11.96           N  
ANISOU 1002  ND1 HIS A 125     2006   1428   1110    395   -271   -167       N  
ATOM   1003  CE1 HIS A 125      16.366  -1.489   6.909  1.00 12.31           C  
ANISOU 1003  CE1 HIS A 125     2016   1531   1132    462   -273   -185       C  
ATOM   1004  NE2 HIS A 125      16.493  -2.743   6.475  1.00 13.26           N  
ANISOU 1004  NE2 HIS A 125     2201   1618   1219    524   -328   -215       N  
ATOM   1005  N   GLU A 126      14.056  -3.956  12.629  1.00 14.42           N  
ANISOU 1005  N   GLU A 126     2588   1481   1410    213   -369   -134       N  
ATOM   1006  CA  GLU A 126      13.087  -4.043  13.704  1.00 14.93           C  
ANISOU 1006  CA  GLU A 126     2687   1503   1481    118   -363   -110       C  
ATOM   1007  C   GLU A 126      13.482  -3.150  14.905  1.00 13.92           C  
ANISOU 1007  C   GLU A 126     2514   1404   1372     92   -325    -94       C  
ATOM   1008  O   GLU A 126      12.694  -2.372  15.399  1.00 13.27           O  
ANISOU 1008  O   GLU A 126     2389   1339   1313     24   -283    -75       O  
ATOM   1009  CB  GLU A 126      12.893  -5.499  14.059  1.00 18.08           C  
ANISOU 1009  CB  GLU A 126     3207   1821   1843    108   -433   -114       C  
ATOM   1010  CG  GLU A 126      12.164  -6.198  12.869  1.00 21.25           C  
ANISOU 1010  CG  GLU A 126     3647   2194   2232    109   -465   -124       C  
ATOM   1011  CD  GLU A 126      12.941  -6.275  11.497  1.00 22.09           C  
ANISOU 1011  CD  GLU A 126     3730   2333   2330    216   -478   -154       C  
ATOM   1012  OE1 GLU A 126      14.218  -6.674  11.498  1.00 20.52           O  
ANISOU 1012  OE1 GLU A 126     3552   2140   2106    311   -512   -180       O  
ATOM   1013  OE2 GLU A 126      12.243  -5.977  10.402  1.00 20.31           O1-
ANISOU 1013  OE2 GLU A 126     3466   2132   2120    207   -457   -155       O1-
ATOM   1014  N   ARG A 127      14.744  -3.203  15.285  1.00 14.15           N  
ANISOU 1014  N   ARG A 127     2544   1445   1389    154   -339   -106       N  
ATOM   1015  CA  ARG A 127      15.223  -2.371  16.390  1.00 14.17           C  
ANISOU 1015  CA  ARG A 127     2505   1473   1407    135   -307    -93       C  
ATOM   1016  C   ARG A 127      15.268  -0.893  16.004  1.00 13.61           C  
ANISOU 1016  C   ARG A 127     2329   1472   1370    127   -247    -83       C  
ATOM   1017  O   ARG A 127      14.867  -0.028  16.778  1.00 12.60           O  
ANISOU 1017  O   ARG A 127     2166   1356   1264     73   -211    -65       O  
ATOM   1018  CB  ARG A 127      16.585  -2.856  16.878  1.00 16.66           C  
ANISOU 1018  CB  ARG A 127     2848   1786   1696    206   -343   -111       C  
ATOM   1019  CG  ARG A 127      16.451  -4.186  17.620  1.00 19.70           C  
ANISOU 1019  CG  ARG A 127     3350   2089   2047    198   -405   -115       C  
ATOM   1020  CD  ARG A 127      17.740  -4.621  18.268  1.00 24.08           C  
ANISOU 1020  CD  ARG A 127     3937   2639   2576    268   -442   -135       C  
ATOM   1021  NE  ARG A 127      17.573  -5.854  19.024  1.00 28.98           N  
ANISOU 1021  NE  ARG A 127     4680   3171   3161    256   -507   -137       N  
ATOM   1022  CZ  ARG A 127      17.919  -7.057  18.587  1.00 34.93           C  
ANISOU 1022  CZ  ARG A 127     5523   3875   3873    321   -579   -163       C  
ATOM   1023  NH1 ARG A 127      18.427  -7.222  17.362  1.00 37.85           N1+
ANISOU 1023  NH1 ARG A 127     5868   4281   4231    408   -594   -193       N1+
ATOM   1024  NH2 ARG A 127      17.735  -8.115  19.382  1.00 37.76           N  
ANISOU 1024  NH2 ARG A 127     6004   4145   4197    299   -642   -160       N  
ATOM   1025  N   MET A 128      15.777  -0.605  14.800  1.00 13.19           N  
ANISOU 1025  N   MET A 128     2230   1465   1316    182   -240    -96       N  
ATOM   1026  CA AMET A 128      15.900   0.766  14.365  0.70 12.91           C  
ANISOU 1026  CA AMET A 128     2107   1492   1305    172   -191    -84       C  
ATOM   1027  CA BMET A 128      15.888   0.769  14.323  0.30 13.70           C  
ANISOU 1027  CA BMET A 128     2207   1592   1405    173   -191    -85       C  
ATOM   1028  C   MET A 128      14.497   1.416  14.309  1.00 12.56           C  
ANISOU 1028  C   MET A 128     2045   1437   1289    103   -159    -68       C  
ATOM   1029  O   MET A 128      14.273   2.506  14.841  1.00 11.67           O  
ANISOU 1029  O   MET A 128     1890   1345   1198     65   -126    -53       O  
ATOM   1030  CB AMET A 128      16.572   0.854  12.993  0.70 14.18           C  
ANISOU 1030  CB AMET A 128     2229   1705   1453    235   -191    -99       C  
ATOM   1031  CB BMET A 128      16.480   0.789  12.904  0.30 15.63           C  
ANISOU 1031  CB BMET A 128     2416   1886   1636    235   -193   -100       C  
ATOM   1032  CG AMET A 128      16.562   2.228  12.385  0.70 14.46           C  
ANISOU 1032  CG AMET A 128     2187   1798   1511    215   -147    -84       C  
ATOM   1033  CG BMET A 128      16.424   2.127  12.195  0.30 16.96           C  
ANISOU 1033  CG BMET A 128     2507   2111   1826    217   -149    -85       C  
ATOM   1034  SD AMET A 128      17.648   2.368  10.954  0.70 17.33           S  
ANISOU 1034  SD AMET A 128     2497   2240   1846    284   -146    -98       S  
ATOM   1035  SD BMET A 128      17.789   3.224  12.582  0.30 21.28           S  
ANISOU 1035  SD BMET A 128     2986   2728   2370    226   -125    -75       S  
ATOM   1036  CE AMET A 128      19.191   2.198  11.802  0.70 18.14           C  
ANISOU 1036  CE AMET A 128     2586   2383   1923    327   -161   -108       C  
ATOM   1037  CE BMET A 128      19.059   2.603  11.518  0.30 20.86           C  
ANISOU 1037  CE BMET A 128     2911   2741   2275    314   -147   -101       C  
ATOM   1038  N   SER A 129      13.555   0.740  13.665  1.00 11.55           N  
ANISOU 1038  N   SER A 129     1951   1282   1157     89   -175    -74       N  
ATOM   1039  CA  SER A 129      12.218   1.287  13.541  1.00 10.91           C  
ANISOU 1039  CA  SER A 129     1848   1201   1096     30   -148    -64       C  
ATOM   1040  C   SER A 129      11.539   1.443  14.908  1.00 10.58           C  
ANISOU 1040  C   SER A 129     1818   1143   1060    -36   -137    -51       C  
ATOM   1041  O   SER A 129      10.787   2.389  15.126  1.00 10.51           O  
ANISOU 1041  O   SER A 129     1766   1159   1070    -73   -105    -44       O  
ATOM   1042  CB  SER A 129      11.351   0.499  12.579  1.00 11.35           C  
ANISOU 1042  CB  SER A 129     1935   1235   1143     25   -169    -73       C  
ATOM   1043  OG  SER A 129      11.149  -0.825  13.006  1.00 11.56           O  
ANISOU 1043  OG  SER A 129     2042   1206   1144     10   -213    -76       O  
ATOM   1044  N   TYR A 130      11.764   0.497  15.818  1.00 10.79           N  
ANISOU 1044  N   TYR A 130     1907   1128   1066    -49   -167    -49       N  
ATOM   1045  CA  TYR A 130      11.143   0.598  17.112  1.00 11.54           C  
ANISOU 1045  CA  TYR A 130     2014   1212   1160   -114   -156    -36       C  
ATOM   1046  C   TYR A 130      11.702   1.765  17.912  1.00 10.91           C  
ANISOU 1046  C   TYR A 130     1883   1163   1098   -109   -124    -29       C  
ATOM   1047  O   TYR A 130      10.971   2.481  18.599  1.00 10.57           O  
ANISOU 1047  O   TYR A 130     1811   1140   1066   -154    -97    -22       O  
ATOM   1048  CB  TYR A 130      11.307  -0.742  17.880  1.00 12.33           C  
ANISOU 1048  CB  TYR A 130     2203   1254   1227   -131   -202    -34       C  
ATOM   1049  CG  TYR A 130      10.591  -0.750  19.207  1.00 13.31           C  
ANISOU 1049  CG  TYR A 130     2344   1370   1343   -208   -193    -18       C  
ATOM   1050  CD1 TYR A 130       9.265  -0.416  19.267  1.00 14.03           C  
ANISOU 1050  CD1 TYR A 130     2405   1490   1437   -274   -167    -12       C  
ATOM   1051  CD2 TYR A 130      11.248  -1.098  20.369  1.00 13.89           C  
ANISOU 1051  CD2 TYR A 130     2461   1416   1401   -211   -210    -11       C  
ATOM   1052  CE1 TYR A 130       8.594  -0.375  20.478  1.00 14.97           C  
ANISOU 1052  CE1 TYR A 130     2528   1618   1542   -345   -155      1       C  
ATOM   1053  CE2 TYR A 130      10.571  -1.084  21.591  1.00 14.64           C  
ANISOU 1053  CE2 TYR A 130     2569   1511   1485   -285   -199      4       C  
ATOM   1054  CZ  TYR A 130       9.267  -0.720  21.625  1.00 15.34           C  
ANISOU 1054  CZ  TYR A 130     2619   1634   1573   -351   -171     10       C  
ATOM   1055  OH  TYR A 130       8.616  -0.677  22.848  1.00 17.31           O  
ANISOU 1055  OH  TYR A 130     2874   1899   1806   -422   -158     23       O  
ATOM   1056  N   LEU A 131      13.017   1.965  17.857  1.00 10.66           N  
ANISOU 1056  N   LEU A 131     1840   1142   1067    -54   -130    -33       N  
ATOM   1057  CA  LEU A 131      13.600   3.124  18.532  1.00 10.70           C  
ANISOU 1057  CA  LEU A 131     1797   1178   1089    -52   -103    -25       C  
ATOM   1058  C   LEU A 131      13.039   4.434  17.992  1.00 10.24           C  
ANISOU 1058  C   LEU A 131     1678   1158   1055    -66    -68    -21       C  
ATOM   1059  O   LEU A 131      12.668   5.331  18.744  1.00 10.65           O  
ANISOU 1059  O   LEU A 131     1706   1221   1119    -95    -47    -14       O  
ATOM   1060  CB  LEU A 131      15.136   3.119  18.399  1.00 11.12           C  
ANISOU 1060  CB  LEU A 131     1841   1250   1134      7   -116    -30       C  
ATOM   1061  CG  LEU A 131      15.832   1.989  19.163  1.00 12.39           C  
ANISOU 1061  CG  LEU A 131     2064   1375   1269     30   -154    -38       C  
ATOM   1062  CD1 LEU A 131      17.289   1.916  18.752  1.00 13.90           C  
ANISOU 1062  CD1 LEU A 131     2236   1601   1447    102   -170    -52       C  
ATOM   1063  CD2 LEU A 131      15.762   2.206  20.648  1.00 13.28           C  
ANISOU 1063  CD2 LEU A 131     2192   1469   1384    -10   -148    -27       C  
ATOM   1064  N   LEU A 132      12.936   4.538  16.676  1.00  9.86           N  
ANISOU 1064  N   LEU A 132     1609   1126   1010    -41    -66    -26       N  
ATOM   1065  CA  LEU A 132      12.397   5.747  16.045  1.00  9.95           C  
ANISOU 1065  CA  LEU A 132     1573   1168   1041    -49    -41    -23       C  
ATOM   1066  C   LEU A 132      10.932   5.957  16.412  1.00  9.77           C  
ANISOU 1066  C   LEU A 132     1547   1142   1025    -95    -28    -27       C  
ATOM   1067  O   LEU A 132      10.505   7.071  16.744  1.00  9.85           O  
ANISOU 1067  O   LEU A 132     1527   1170   1047   -108    -10    -25       O  
ATOM   1068  CB  LEU A 132      12.543   5.652  14.531  1.00 10.34           C  
ANISOU 1068  CB  LEU A 132     1607   1233   1087    -15    -44    -29       C  
ATOM   1069  CG  LEU A 132      13.985   5.689  14.048  1.00 11.02           C  
ANISOU 1069  CG  LEU A 132     1678   1348   1163     31    -51    -28       C  
ATOM   1070  CD1 LEU A 132      14.061   5.205  12.602  1.00 11.00           C  
ANISOU 1070  CD1 LEU A 132     1670   1360   1148     69    -61    -38       C  
ATOM   1071  CD2 LEU A 132      14.666   7.070  14.219  1.00 12.20           C  
ANISOU 1071  CD2 LEU A 132     1783   1532   1322     23    -32    -12       C  
ATOM   1072  N   TYR A 133      10.150   4.866  16.363  1.00 10.33           N  
ANISOU 1072  N   TYR A 133     1652   1192   1082   -119    -42    -32       N  
ATOM   1073  CA  TYR A 133       8.769   4.911  16.808  1.00 10.56           C  
ANISOU 1073  CA  TYR A 133     1674   1231   1108   -169    -31    -36       C  
ATOM   1074  C   TYR A 133       8.624   5.496  18.206  1.00 10.62           C  
ANISOU 1074  C   TYR A 133     1671   1251   1115   -198    -16    -32       C  
ATOM   1075  O   TYR A 133       7.804   6.386  18.453  1.00 11.03           O  
ANISOU 1075  O   TYR A 133     1686   1334   1171   -211      3    -39       O  
ATOM   1076  CB  TYR A 133       8.154   3.517  16.768  1.00 11.03           C  
ANISOU 1076  CB  TYR A 133     1782   1264   1145   -204    -55    -37       C  
ATOM   1077  CG  TYR A 133       6.824   3.442  17.482  1.00 11.61           C  
ANISOU 1077  CG  TYR A 133     1848   1359   1204   -270    -44    -38       C  
ATOM   1078  CD1 TYR A 133       5.679   3.974  16.899  1.00 11.71           C  
ANISOU 1078  CD1 TYR A 133     1815   1412   1221   -283    -27    -51       C  
ATOM   1079  CD2 TYR A 133       6.694   2.772  18.683  1.00 11.88           C  
ANISOU 1079  CD2 TYR A 133     1919   1379   1216   -319    -53    -28       C  
ATOM   1080  CE1 TYR A 133       4.444   3.912  17.538  1.00 12.46           C  
ANISOU 1080  CE1 TYR A 133     1892   1545   1297   -342    -16    -56       C  
ATOM   1081  CE2 TYR A 133       5.453   2.695  19.310  1.00 12.81           C  
ANISOU 1081  CE2 TYR A 133     2022   1532   1314   -386    -41    -29       C  
ATOM   1082  CZ  TYR A 133       4.332   3.250  18.731  1.00 12.50           C  
ANISOU 1082  CZ  TYR A 133     1928   1543   1276   -397    -22    -44       C  
ATOM   1083  OH  TYR A 133       3.100   3.206  19.378  1.00 13.58           O  
ANISOU 1083  OH  TYR A 133     2039   1733   1387   -462     -9    -48       O  
ATOM   1084  N   GLN A 134       9.453   5.038  19.128  1.00 10.53           N  
ANISOU 1084  N   GLN A 134     1692   1215   1095   -199    -28    -23       N  
ATOM   1085  CA  GLN A 134       9.402   5.564  20.485  1.00 10.94           C  
ANISOU 1085  CA  GLN A 134     1736   1276   1144   -224    -15    -18       C  
ATOM   1086  C   GLN A 134       9.792   7.018  20.596  1.00 11.04           C  
ANISOU 1086  C   GLN A 134     1706   1311   1177   -197      2    -19       C  
ATOM   1087  O   GLN A 134       9.165   7.758  21.357  1.00 11.15           O  
ANISOU 1087  O   GLN A 134     1699   1347   1190   -214     16    -25       O  
ATOM   1088  CB  GLN A 134      10.248   4.679  21.392  1.00 11.20           C  
ANISOU 1088  CB  GLN A 134     1820   1273   1162   -228    -36     -9       C  
ATOM   1089  CG  GLN A 134       9.695   3.286  21.551  1.00 11.87           C  
ANISOU 1089  CG  GLN A 134     1962   1329   1220   -270    -59     -5       C  
ATOM   1090  CD  GLN A 134      10.693   2.451  22.309  1.00 12.67           C  
ANISOU 1090  CD  GLN A 134     2123   1387   1305   -260    -88      2       C  
ATOM   1091  NE2 GLN A 134      11.684   1.900  21.633  1.00 12.84           N  
ANISOU 1091  NE2 GLN A 134     2171   1382   1324   -206   -115     -4       N  
ATOM   1092  OE1 GLN A 134      10.589   2.349  23.561  1.00 13.16           O  
ANISOU 1092  OE1 GLN A 134     2205   1442   1352   -297    -87     10       O  
ATOM   1093  N   MET A 135      10.831   7.430  19.871  1.00 10.49           N  
ANISOU 1093  N   MET A 135     1626   1238   1120   -156     -2    -15       N  
ATOM   1094  CA  MET A 135      11.202   8.874  19.813  1.00 10.54           C  
ANISOU 1094  CA  MET A 135     1600   1262   1142   -139      8    -12       C  
ATOM   1095  C   MET A 135       9.979   9.676  19.396  1.00 10.79           C  
ANISOU 1095  C   MET A 135     1606   1315   1179   -144     19    -24       C  
ATOM   1096  O   MET A 135       9.659  10.709  19.987  1.00 11.41           O  
ANISOU 1096  O   MET A 135     1670   1405   1261   -145     24    -30       O  
ATOM   1097  CB  MET A 135      12.382   9.128  18.850  1.00 11.69           C  
ANISOU 1097  CB  MET A 135     1735   1413   1294   -106      2     -3       C  
ATOM   1098  CG  MET A 135      13.677   8.556  19.334  1.00 13.75           C  
ANISOU 1098  CG  MET A 135     2011   1667   1546    -91    -10      5       C  
ATOM   1099  SD  MET A 135      14.961   8.826  18.084  1.00 17.22           S  
ANISOU 1099  SD  MET A 135     2424   2137   1981    -54    -15     12       S  
ATOM   1100  CE  MET A 135      15.774   7.285  18.138  1.00 18.10           C  
ANISOU 1100  CE  MET A 135     2565   2240   2072    -21    -37      2       C  
ATOM   1101  N   LEU A 136       9.331   9.205  18.331  1.00 10.34           N  
ANISOU 1101  N   LEU A 136     1545   1264   1121   -142     18    -32       N  
ATOM   1102  CA  LEU A 136       8.181   9.921  17.783  1.00 10.18           C  
ANISOU 1102  CA  LEU A 136     1499   1267   1103   -139     25    -48       C  
ATOM   1103  C   LEU A 136       7.027   9.975  18.756  1.00 10.57           C  
ANISOU 1103  C   LEU A 136     1536   1342   1139   -166     34    -63       C  
ATOM   1104  O   LEU A 136       6.346  11.005  18.872  1.00 11.85           O  
ANISOU 1104  O   LEU A 136     1674   1529   1301   -153     37    -80       O  
ATOM   1105  CB  LEU A 136       7.790   9.295  16.448  1.00 10.94           C  
ANISOU 1105  CB  LEU A 136     1594   1363   1199   -131     21    -53       C  
ATOM   1106  CG  LEU A 136       8.803   9.449  15.312  1.00 10.80           C  
ANISOU 1106  CG  LEU A 136     1578   1336   1189    -98     14    -42       C  
ATOM   1107  CD1 LEU A 136       8.459   8.471  14.199  1.00 11.03           C  
ANISOU 1107  CD1 LEU A 136     1616   1363   1213    -91      7    -48       C  
ATOM   1108  CD2 LEU A 136       8.853  10.906  14.792  1.00 11.31           C  
ANISOU 1108  CD2 LEU A 136     1624   1412   1263    -79     15    -40       C  
ATOM   1109  N   CYS A 137       6.755   8.890  19.467  1.00 10.89           N  
ANISOU 1109  N   CYS A 137     1593   1380   1163   -204     35    -60       N  
ATOM   1110  CA  CYS A 137       5.715   8.913  20.518  1.00 11.62           C  
ANISOU 1110  CA  CYS A 137     1670   1511   1235   -239     45    -73       C  
ATOM   1111  C   CYS A 137       6.043   9.931  21.605  1.00 11.93           C  
ANISOU 1111  C   CYS A 137     1700   1558   1276   -225     50    -76       C  
ATOM   1112  O   CYS A 137       5.160  10.677  22.063  1.00 12.53           O  
ANISOU 1112  O   CYS A 137     1745   1676   1340   -220     58    -97       O  
ATOM   1113  CB  CYS A 137       5.522   7.539  21.175  1.00 11.85           C  
ANISOU 1113  CB  CYS A 137     1729   1531   1240   -294     42    -62       C  
ATOM   1114  SG  CYS A 137       4.779   6.276  20.121  1.00 13.12           S  
ANISOU 1114  SG  CYS A 137     1907   1689   1388   -327     30    -62       S  
ATOM   1115  N   GLY A 138       7.289   9.947  22.067  1.00 11.30           N  
ANISOU 1115  N   GLY A 138     1646   1442   1207   -215     43    -57       N  
ATOM   1116  CA  GLY A 138       7.675  10.939  23.092  1.00 11.48           C  
ANISOU 1116  CA  GLY A 138     1665   1466   1232   -202     44    -59       C  
ATOM   1117  C   GLY A 138       7.473  12.348  22.609  1.00 11.49           C  
ANISOU 1117  C   GLY A 138     1646   1476   1242   -163     39    -72       C  
ATOM   1118  O   GLY A 138       6.936  13.204  23.328  1.00 12.15           O  
ANISOU 1118  O   GLY A 138     1717   1584   1317   -151     38    -90       O  
ATOM   1119  N   ILE A 139       7.909  12.625  21.387  1.00 11.41           N  
ANISOU 1119  N   ILE A 139     1637   1448   1248   -142     31    -65       N  
ATOM   1120  CA AILE A 139       7.816  13.967  20.816  0.50 12.25           C  
ANISOU 1120  CA AILE A 139     1739   1553   1362   -109     18    -73       C  
ATOM   1121  CA BILE A 139       7.807  13.963  20.800  0.50 11.99           C  
ANISOU 1121  CA BILE A 139     1706   1520   1329   -109     18    -73       C  
ATOM   1122  C   ILE A 139       6.339  14.349  20.669  1.00 12.19           C  
ANISOU 1122  C   ILE A 139     1707   1585   1340    -95     19   -106       C  
ATOM   1123  O   ILE A 139       5.954  15.450  21.028  1.00 13.02           O  
ANISOU 1123  O   ILE A 139     1810   1698   1438    -67      6   -125       O  
ATOM   1124  CB AILE A 139       8.602  14.060  19.483  0.50 12.88           C  
ANISOU 1124  CB AILE A 139     1826   1612   1455    -98     10    -55       C  
ATOM   1125  CB BILE A 139       8.513  14.018  19.431  0.50 12.29           C  
ANISOU 1125  CB BILE A 139     1751   1539   1381    -98     11    -56       C  
ATOM   1126  CG1AILE A 139      10.118  14.055  19.774  0.50 13.30           C  
ANISOU 1126  CG1AILE A 139     1895   1642   1516   -105      5    -28       C  
ATOM   1127  CG1BILE A 139      10.026  13.868  19.628  0.50 12.30           C  
ANISOU 1127  CG1BILE A 139     1767   1517   1389   -106      7    -29       C  
ATOM   1128  CG2AILE A 139       8.176  15.257  18.641  0.50 13.59           C  
ANISOU 1128  CG2AILE A 139     1917   1701   1547    -71     -6    -65       C  
ATOM   1129  CG2BILE A 139       8.170  15.285  18.657  0.50 12.96           C  
ANISOU 1129  CG2BILE A 139     1837   1620   1466    -70     -6    -65       C  
ATOM   1130  CD1AILE A 139      10.602  15.234  20.588  0.50 13.51           C  
ANISOU 1130  CD1AILE A 139     1935   1657   1543   -102     -9    -23       C  
ATOM   1131  CD1BILE A 139      10.717  13.341  18.398  0.50 11.77           C  
ANISOU 1131  CD1BILE A 139     1698   1448   1326   -100      7    -14       C  
ATOM   1132  N   LYS A 140       5.526  13.439  20.125  1.00 12.65           N  
ANISOU 1132  N   LYS A 140     1748   1668   1392   -111     31   -115       N  
ATOM   1133  CA  LYS A 140       4.111  13.743  19.942  1.00 13.56           C  
ANISOU 1133  CA  LYS A 140     1831   1833   1490    -98     32   -148       C  
ATOM   1134  C   LYS A 140       3.466  14.070  21.297  1.00 14.17           C  
ANISOU 1134  C   LYS A 140     1888   1953   1542   -101     38   -170       C  
ATOM   1135  O   LYS A 140       2.624  14.989  21.405  1.00 13.94           O  
ANISOU 1135  O   LYS A 140     1837   1962   1496    -63     29   -204       O  
ATOM   1136  CB  LYS A 140       3.378  12.612  19.286  1.00 15.21           C  
ANISOU 1136  CB  LYS A 140     2023   2065   1691   -128     43   -151       C  
ATOM   1137  CG  LYS A 140       1.923  12.998  18.974  1.00 17.33           C  
ANISOU 1137  CG  LYS A 140     2250   2395   1939   -111     44   -189       C  
ATOM   1138  CD  LYS A 140       1.165  11.946  18.242  1.00 20.13           C  
ANISOU 1138  CD  LYS A 140     2589   2775   2286   -144     52   -192       C  
ATOM   1139  CE  LYS A 140      -0.314  12.378  18.237  1.00 21.96           C  
ANISOU 1139  CE  LYS A 140     2768   3086   2489   -130     54   -234       C  
ATOM   1140  NZ  LYS A 140      -1.075  11.347  17.700  1.00 24.18           N1+
ANISOU 1140  NZ  LYS A 140     3031   3399   2758   -173     61   -236       N1+
ATOM   1141  N   HIS A 141       3.816  13.303  22.318  1.00 13.52           N  
ANISOU 1141  N   HIS A 141     1814   1871   1453   -141     50   -154       N  
ATOM   1142  CA  HIS A 141       3.254  13.540  23.655  1.00 14.15           C  
ANISOU 1142  CA  HIS A 141     1875   1998   1505   -148     58   -173       C  
ATOM   1143  C   HIS A 141       3.581  14.924  24.167  1.00 14.64           C  
ANISOU 1143  C   HIS A 141     1947   2046   1569    -97     40   -187       C  
ATOM   1144  O   HIS A 141       2.702  15.644  24.677  1.00 14.05           O  
ANISOU 1144  O   HIS A 141     1846   2024   1470    -66     35   -223       O  
ATOM   1145  CB  HIS A 141       3.722  12.486  24.634  1.00 14.28           C  
ANISOU 1145  CB  HIS A 141     1909   2003   1512   -202     71   -149       C  
ATOM   1146  CG  HIS A 141       2.924  12.449  25.877  1.00 15.39           C  
ANISOU 1146  CG  HIS A 141     2024   2208   1617   -224     83   -167       C  
ATOM   1147  CD2 HIS A 141       3.267  12.638  27.163  1.00 15.96           C  
ANISOU 1147  CD2 HIS A 141     2104   2283   1676   -230     86   -164       C  
ATOM   1148  ND1 HIS A 141       1.594  12.089  25.867  1.00 16.67           N  
ANISOU 1148  ND1 HIS A 141     2141   2449   1745   -250     97   -190       N  
ATOM   1149  CE1 HIS A 141       1.152  12.081  27.114  1.00 16.53           C  
ANISOU 1149  CE1 HIS A 141     2103   2487   1692   -272    108   -201       C  
ATOM   1150  NE2 HIS A 141       2.134  12.424  27.913  1.00 16.86           N  
ANISOU 1150  NE2 HIS A 141     2178   2481   1746   -258    102   -186       N  
ATOM   1151  N   LEU A 142       4.847  15.349  24.025  1.00 13.40           N  
ANISOU 1151  N   LEU A 142     1828   1824   1438    -86     25   -161       N  
ATOM   1152  CA  LEU A 142       5.231  16.757  24.346  1.00 13.50           C  
ANISOU 1152  CA  LEU A 142     1862   1812   1454    -41     -1   -170       C  
ATOM   1153  C   LEU A 142       4.439  17.754  23.529  1.00 13.70           C  
ANISOU 1153  C   LEU A 142     1882   1850   1472      9    -24   -200       C  
ATOM   1154  O   LEU A 142       3.854  18.705  24.072  1.00 14.47           O  
ANISOU 1154  O   LEU A 142     1979   1970   1549     53    -43   -233       O  
ATOM   1155  CB  LEU A 142       6.729  16.965  24.157  1.00 13.50           C  
ANISOU 1155  CB  LEU A 142     1901   1748   1480    -51    -13   -132       C  
ATOM   1156  CG  LEU A 142       7.610  16.135  25.101  1.00 14.29           C  
ANISOU 1156  CG  LEU A 142     2011   1834   1585    -88      1   -108       C  
ATOM   1157  CD1 LEU A 142       9.056  16.489  24.833  1.00 15.18           C  
ANISOU 1157  CD1 LEU A 142     2153   1897   1719    -91    -14    -77       C  
ATOM   1158  CD2 LEU A 142       7.235  16.343  26.560  1.00 16.06           C  
ANISOU 1158  CD2 LEU A 142     2231   2083   1788    -86      4   -125       C  
ATOM   1159  N   HIS A 143       4.350  17.530  22.218  1.00 13.17           N  
ANISOU 1159  N   HIS A 143     1814   1772   1418      9    -24   -193       N  
ATOM   1160  CA  HIS A 143       3.595  18.440  21.351  1.00 13.75           C  
ANISOU 1160  CA  HIS A 143     1888   1853   1484     58    -49   -221       C  
ATOM   1161  C   HIS A 143       2.139  18.575  21.811  1.00 16.21           C  
ANISOU 1161  C   HIS A 143     2156   2241   1762     88    -46   -272       C  
ATOM   1162  O   HIS A 143       1.538  19.669  21.668  1.00 16.98           O  
ANISOU 1162  O   HIS A 143     2261   2349   1842    149    -78   -308       O  
ATOM   1163  CB  HIS A 143       3.597  17.953  19.936  1.00 14.45           C  
ANISOU 1163  CB  HIS A 143     1974   1929   1588     47    -43   -208       C  
ATOM   1164  CG  HIS A 143       4.921  18.090  19.260  1.00 13.51           C  
ANISOU 1164  CG  HIS A 143     1892   1748   1493     31    -52   -167       C  
ATOM   1165  CD2 HIS A 143       6.122  18.540  19.695  1.00 13.89           C  
ANISOU 1165  CD2 HIS A 143     1973   1753   1551     18    -63   -138       C  
ATOM   1166  ND1 HIS A 143       5.098  17.715  17.951  1.00 14.57           N  
ANISOU 1166  ND1 HIS A 143     2027   1869   1639     23    -49   -151       N  
ATOM   1167  CE1 HIS A 143       6.361  17.898  17.613  1.00 13.33           C  
ANISOU 1167  CE1 HIS A 143     1898   1671   1496      6    -55   -116       C  
ATOM   1168  NE2 HIS A 143       6.996  18.429  18.630  1.00 13.06           N  
ANISOU 1168  NE2 HIS A 143     1883   1619   1461      1    -65   -107       N  
ATOM   1169  N   SER A 144       1.559  17.479  22.306  1.00 16.89           N  
ANISOU 1169  N   SER A 144     2200   2385   1834     47    -13   -276       N  
ATOM   1170  CA  SER A 144       0.145  17.505  22.714  1.00 19.13           C  
ANISOU 1170  CA  SER A 144     2429   2762   2078     66     -6   -323       C  
ATOM   1171  C   SER A 144      -0.080  18.443  23.903  1.00 20.62           C  
ANISOU 1171  C   SER A 144     2616   2980   2239    112    -22   -355       C  
ATOM   1172  O   SER A 144      -1.244  18.868  24.139  1.00 22.15           O  
ANISOU 1172  O   SER A 144     2767   3256   2395    155    -29   -406       O  
ATOM   1173  CB  SER A 144      -0.358  16.096  23.015  1.00 19.18           C  
ANISOU 1173  CB  SER A 144     2395   2824   2070     -4     31   -313       C  
ATOM   1174  OG  SER A 144       0.103  15.626  24.268  1.00 21.93           O  
ANISOU 1174  OG  SER A 144     2749   3174   2410    -46     47   -294       O  
ATOM   1175  N   ALA A 145       0.963  18.759  24.656  1.00 19.23           N  
ANISOU 1175  N   ALA A 145     2481   2748   2077    106    -30   -330       N  
ATOM   1176  CA  ALA A 145       0.856  19.729  25.755  1.00 22.23           C  
ANISOU 1176  CA  ALA A 145     2870   3144   2432    154    -53   -360       C  
ATOM   1177  C   ALA A 145       1.377  21.108  25.404  1.00 21.59           C  
ANISOU 1177  C   ALA A 145     2850   2992   2362    215   -103   -365       C  
ATOM   1178  O   ALA A 145       1.557  21.947  26.307  1.00 24.07           O  
ANISOU 1178  O   ALA A 145     3191   3296   2661    253   -130   -382       O  
ATOM   1179  CB  ALA A 145       1.625  19.225  26.929  1.00 24.09           C  
ANISOU 1179  CB  ALA A 145     3116   3365   2672    108    -33   -331       C  
ATOM   1180  N   GLY A 146       1.666  21.339  24.141  1.00 20.83           N  
ANISOU 1180  N   GLY A 146     2782   2844   2289    219   -120   -349       N  
ATOM   1181  CA  GLY A 146       2.234  22.600  23.705  1.00 21.68           C  
ANISOU 1181  CA  GLY A 146     2957   2876   2404    260   -172   -345       C  
ATOM   1182  C   GLY A 146       3.698  22.743  23.918  1.00 20.00           C  
ANISOU 1182  C   GLY A 146     2795   2586   2219    218   -179   -294       C  
ATOM   1183  O   GLY A 146       4.207  23.848  23.920  1.00 22.84           O  
ANISOU 1183  O   GLY A 146     3215   2887   2576    243   -225   -291       O  
ATOM   1184  N   ILE A 147       4.408  21.627  24.099  1.00 17.70           N  
ANISOU 1184  N   ILE A 147     2483   2292   1950    153   -137   -255       N  
ATOM   1185  CA  ILE A 147       5.812  21.651  24.283  1.00 17.21           C  
ANISOU 1185  CA  ILE A 147     2457   2170   1911    113   -141   -209       C  
ATOM   1186  C   ILE A 147       6.473  21.201  22.963  1.00 16.30           C  
ANISOU 1186  C   ILE A 147     2347   2024   1821     78   -131   -172       C  
ATOM   1187  O   ILE A 147       6.301  20.055  22.538  1.00 16.33           O  
ANISOU 1187  O   ILE A 147     2315   2055   1834     49    -96   -164       O  
ATOM   1188  CB  ILE A 147       6.232  20.718  25.405  1.00 18.12           C  
ANISOU 1188  CB  ILE A 147     2550   2305   2030     72   -106   -194       C  
ATOM   1189  CG1 ILE A 147       5.588  21.143  26.729  1.00 19.97           C  
ANISOU 1189  CG1 ILE A 147     2775   2577   2235    105   -113   -231       C  
ATOM   1190  CG2 ILE A 147       7.733  20.702  25.565  1.00 18.88           C  
ANISOU 1190  CG2 ILE A 147     2678   2346   2149     34   -110   -149       C  
ATOM   1191  CD1 ILE A 147       5.522  19.999  27.696  1.00 22.93           C  
ANISOU 1191  CD1 ILE A 147     3115   2994   2604     64    -72   -224       C  
ATOM   1192  N   ILE A 148       7.240  22.110  22.380  1.00 15.55           N  
ANISOU 1192  N   ILE A 148     2301   1875   1733     77   -166   -150       N  
ATOM   1193  CA  ILE A 148       8.061  21.817  21.198  1.00 15.26           C  
ANISOU 1193  CA  ILE A 148     2270   1814   1713     41   -159   -112       C  
ATOM   1194  C   ILE A 148       9.486  21.800  21.672  1.00 15.27           C  
ANISOU 1194  C   ILE A 148     2289   1788   1726     -2   -159    -72       C  
ATOM   1195  O   ILE A 148       9.944  22.683  22.343  1.00 16.37           O  
ANISOU 1195  O   ILE A 148     2466   1897   1858     -1   -189    -67       O  
ATOM   1196  CB  ILE A 148       7.838  22.873  20.090  1.00 15.94           C  
ANISOU 1196  CB  ILE A 148     2398   1868   1790     64   -200   -115       C  
ATOM   1197  CG1 ILE A 148       6.389  22.844  19.628  1.00 16.91           C  
ANISOU 1197  CG1 ILE A 148     2499   2026   1901    114   -201   -159       C  
ATOM   1198  CG2 ILE A 148       8.759  22.595  18.871  1.00 16.62           C  
ANISOU 1198  CG2 ILE A 148     2489   1938   1890     22   -192    -72       C  
ATOM   1199  CD1 ILE A 148       6.006  23.933  18.658  1.00 18.29           C  
ANISOU 1199  CD1 ILE A 148     2721   2168   2061    150   -249   -171       C  
ATOM   1200  N   HIS A 149      10.194  20.709  21.407  1.00 14.11           N  
ANISOU 1200  N   HIS A 149     2112   1654   1593    -38   -125    -46       N  
ATOM   1201  CA  HIS A 149      11.445  20.453  22.101  1.00 14.04           C  
ANISOU 1201  CA  HIS A 149     2106   1636   1591    -72   -119    -18       C  
ATOM   1202  C   HIS A 149      12.594  21.361  21.561  1.00 15.98           C  
ANISOU 1202  C   HIS A 149     2384   1852   1834   -101   -148     17       C  
ATOM   1203  O   HIS A 149      13.262  22.112  22.316  1.00 18.12           O  
ANISOU 1203  O   HIS A 149     2685   2100   2101   -115   -173     29       O  
ATOM   1204  CB  HIS A 149      11.739  18.952  21.978  1.00 13.98           C  
ANISOU 1204  CB  HIS A 149     2062   1657   1595    -91    -80     -8       C  
ATOM   1205  CG  HIS A 149      12.831  18.487  22.858  1.00 13.53           C  
ANISOU 1205  CG  HIS A 149     2002   1597   1541   -114    -72     11       C  
ATOM   1206  CD2 HIS A 149      12.837  17.608  23.883  1.00 13.98           C  
ANISOU 1206  CD2 HIS A 149     2048   1664   1598   -119    -53      5       C  
ATOM   1207  ND1 HIS A 149      14.123  18.941  22.715  1.00 14.74           N  
ANISOU 1207  ND1 HIS A 149     2165   1740   1695   -138    -86     40       N  
ATOM   1208  CE1 HIS A 149      14.877  18.356  23.639  1.00 14.39           C  
ANISOU 1208  CE1 HIS A 149     2114   1701   1653   -150    -76     48       C  
ATOM   1209  NE2 HIS A 149      14.119  17.540  24.343  1.00 14.23           N  
ANISOU 1209  NE2 HIS A 149     2086   1689   1633   -137    -58     27       N  
ATOM   1210  N   ARG A 150      12.823  21.295  20.262  1.00 15.07           N  
ANISOU 1210  N   ARG A 150     2264   1742   1719   -114   -146     34       N  
ATOM   1211  CA  ARG A 150      13.810  22.076  19.535  1.00 17.50           C  
ANISOU 1211  CA  ARG A 150     2597   2035   2017   -150   -171     69       C  
ATOM   1212  C   ARG A 150      15.258  21.685  19.756  1.00 18.06           C  
ANISOU 1212  C   ARG A 150     2646   2127   2087   -193   -158    101       C  
ATOM   1213  O   ARG A 150      16.118  22.162  18.984  1.00 21.84           O  
ANISOU 1213  O   ARG A 150     3132   2614   2553   -232   -172    133       O  
ATOM   1214  CB  ARG A 150      13.672  23.605  19.784  1.00 20.75           C  
ANISOU 1214  CB  ARG A 150     3072   2398   2412   -149   -224     70       C  
ATOM   1215  CG  ARG A 150      12.835  24.340  18.776  1.00 23.14           C  
ANISOU 1215  CG  ARG A 150     3410   2677   2703   -126   -254     58       C  
ATOM   1216  CD  ARG A 150      13.053  25.850  18.840  1.00 26.14           C  
ANISOU 1216  CD  ARG A 150     3869   3002   3062   -139   -317     70       C  
ATOM   1217  NE  ARG A 150      12.729  26.387  20.175  1.00 26.94           N  
ANISOU 1217  NE  ARG A 150     4000   3078   3160   -108   -342     45       N  
ATOM   1218  CZ  ARG A 150      13.138  27.562  20.659  1.00 29.68           C  
ANISOU 1218  CZ  ARG A 150     4415   3372   3488   -122   -398     56       C  
ATOM   1219  NH1 ARG A 150      12.746  27.914  21.866  1.00 28.21           N1+
ANISOU 1219  NH1 ARG A 150     4249   3170   3298    -83   -417     26       N1+
ATOM   1220  NH2 ARG A 150      13.956  28.360  19.971  1.00 31.42           N  
ANISOU 1220  NH2 ARG A 150     4686   3561   3691   -179   -436     97       N  
ATOM   1221  N   ASP A 151      15.552  20.868  20.737  1.00 17.52           N  
ANISOU 1221  N   ASP A 151     2553   2074   2029   -188   -136     95       N  
ATOM   1222  CA  ASP A 151      16.938  20.449  20.992  1.00 17.80           C  
ANISOU 1222  CA  ASP A 151     2565   2136   2061   -220   -126    120       C  
ATOM   1223  C   ASP A 151      17.095  18.961  21.268  1.00 15.77           C  
ANISOU 1223  C   ASP A 151     2269   1909   1813   -202    -92    108       C  
ATOM   1224  O   ASP A 151      17.888  18.526  22.088  1.00 15.34           O  
ANISOU 1224  O   ASP A 151     2204   1866   1759   -209    -87    113       O  
ATOM   1225  CB  ASP A 151      17.588  21.220  22.137  1.00 20.32           C  
ANISOU 1225  CB  ASP A 151     2909   2434   2376   -242   -151    130       C  
ATOM   1226  CG  ASP A 151      19.119  21.324  21.963  1.00 21.88           C  
ANISOU 1226  CG  ASP A 151     3088   2664   2560   -289   -156    164       C  
ATOM   1227  OD1 ASP A 151      19.661  21.196  20.827  1.00 23.77           O  
ANISOU 1227  OD1 ASP A 151     3304   2941   2787   -311   -149    183       O  
ATOM   1228  OD2 ASP A 151      19.777  21.620  22.957  1.00 27.49           O1-
ANISOU 1228  OD2 ASP A 151     3808   3369   3269   -306   -168    172       O1-
ATOM   1229  N   LEU A 152      16.395  18.128  20.516  1.00 13.31           N  
ANISOU 1229  N   LEU A 152     1941   1610   1507   -179    -72     94       N  
ATOM   1230  CA ALEU A 152      16.546  16.715  20.674  0.60 13.07           C  
ANISOU 1230  CA ALEU A 152     1886   1599   1479   -164    -49     84       C  
ATOM   1231  CA BLEU A 152      16.575  16.674  20.668  0.40 12.76           C  
ANISOU 1231  CA BLEU A 152     1847   1562   1441   -163    -48     84       C  
ATOM   1232  C   LEU A 152      17.918  16.269  20.155  1.00 12.97           C  
ANISOU 1232  C   LEU A 152     1847   1626   1455   -172    -45    102       C  
ATOM   1233  O   LEU A 152      18.328  16.693  19.079  1.00 13.06           O  
ANISOU 1233  O   LEU A 152     1846   1661   1455   -186    -49    118       O  
ATOM   1234  CB ALEU A 152      15.388  16.023  19.947  0.60 13.77           C  
ANISOU 1234  CB ALEU A 152     1970   1687   1573   -141    -35     65       C  
ATOM   1235  CB BLEU A 152      15.528  15.871  19.904  0.40 12.69           C  
ANISOU 1235  CB BLEU A 152     1831   1555   1437   -141    -33     66       C  
ATOM   1236  CG ALEU A 152      15.286  14.542  20.163  0.60 14.21           C  
ANISOU 1236  CG ALEU A 152     2017   1751   1630   -128    -18     52       C  
ATOM   1237  CG BLEU A 152      14.103  16.027  20.347  0.40 12.49           C  
ANISOU 1237  CG BLEU A 152     1818   1511   1417   -129    -31     42       C  
ATOM   1238  CD1ALEU A 152      14.812  14.294  21.594  0.60 15.26           C  
ANISOU 1238  CD1ALEU A 152     2165   1867   1766   -131    -15     40       C  
ATOM   1239  CD1BLEU A 152      13.192  15.668  19.167  0.40 12.74           C  
ANISOU 1239  CD1BLEU A 152     1841   1551   1450   -115    -23     30       C  
ATOM   1240  CD2ALEU A 152      14.368  13.895  19.123  0.60 14.91           C  
ANISOU 1240  CD2ALEU A 152     2100   1844   1720   -113     -9     39       C  
ATOM   1241  CD2BLEU A 152      13.851  15.166  21.589  0.40 12.15           C  
ANISOU 1241  CD2BLEU A 152     1777   1464   1374   -129    -20     30       C  
ATOM   1242  N   LYS A 153      18.603  15.408  20.895  1.00 12.53           N  
ANISOU 1242  N   LYS A 153     1781   1583   1397   -163    -40     98       N  
ATOM   1243  CA  LYS A 153      19.925  14.958  20.486  1.00 13.57           C  
ANISOU 1243  CA  LYS A 153     1882   1763   1512   -161    -39    108       C  
ATOM   1244  C   LYS A 153      20.236  13.620  21.130  1.00 13.38           C  
ANISOU 1244  C   LYS A 153     1858   1742   1485   -129    -35     91       C  
ATOM   1245  O   LYS A 153      19.680  13.308  22.169  1.00 13.22           O  
ANISOU 1245  O   LYS A 153     1864   1684   1474   -126    -35     81       O  
ATOM   1246  CB  LYS A 153      20.964  16.019  20.859  1.00 14.64           C  
ANISOU 1246  CB  LYS A 153     2010   1917   1636   -199    -54    132       C  
ATOM   1247  CG  LYS A 153      21.186  16.228  22.336  1.00 15.62           C  
ANISOU 1247  CG  LYS A 153     2153   2016   1768   -206    -63    130       C  
ATOM   1248  CD  LYS A 153      22.028  17.497  22.623  1.00 18.12           C  
ANISOU 1248  CD  LYS A 153     2471   2341   2074   -252    -84    156       C  
ATOM   1249  CE  LYS A 153      21.156  18.747  22.531  1.00 20.72           C  
ANISOU 1249  CE  LYS A 153     2841   2622   2410   -273   -102    163       C  
ATOM   1250  NZ  LYS A 153      21.882  20.042  22.764  1.00 23.25           N1+
ANISOU 1250  NZ  LYS A 153     3179   2938   2716   -324   -132    190       N1+
ATOM   1251  N   PRO A 154      21.120  12.836  20.535  1.00 13.32           N  
ANISOU 1251  N   PRO A 154     1824   1779   1458   -105    -35     87       N  
ATOM   1252  CA  PRO A 154      21.315  11.498  21.054  1.00 14.30           C  
ANISOU 1252  CA  PRO A 154     1962   1895   1576    -66    -40     67       C  
ATOM   1253  C   PRO A 154      21.814  11.446  22.472  1.00 14.11           C  
ANISOU 1253  C   PRO A 154     1953   1857   1553    -70    -49     65       C  
ATOM   1254  O   PRO A 154      21.505  10.507  23.172  1.00 13.94           O  
ANISOU 1254  O   PRO A 154     1963   1801   1532    -51    -55     51       O  
ATOM   1255  CB  PRO A 154      22.355  10.881  20.094  1.00 15.57           C  
ANISOU 1255  CB  PRO A 154     2086   2120   1709    -32    -45     59       C  
ATOM   1256  CG  PRO A 154      22.380  11.719  18.903  1.00 14.62           C  
ANISOU 1256  CG  PRO A 154     1935   2036   1583    -55    -36     76       C  
ATOM   1257  CD  PRO A 154      21.868  13.073  19.273  1.00 14.53           C  
ANISOU 1257  CD  PRO A 154     1937   1992   1590   -107    -34     97       C  
ATOM   1258  N   SER A 155      22.625  12.404  22.887  1.00 15.18           N  
ANISOU 1258  N   SER A 155     2068   2016   1685    -96    -54     81       N  
ATOM   1259  CA  SER A 155      23.168  12.341  24.236  1.00 16.26           C  
ANISOU 1259  CA  SER A 155     2217   2139   1821    -97    -64     79       C  
ATOM   1260  C   SER A 155      22.114  12.448  25.266  1.00 15.40           C  
ANISOU 1260  C   SER A 155     2150   1969   1731   -110    -61     76       C  
ATOM   1261  O   SER A 155      22.346  12.081  26.434  1.00 16.71           O  
ANISOU 1261  O   SER A 155     2338   2116   1897   -104    -69     70       O  
ATOM   1262  CB  SER A 155      24.215  13.434  24.504  1.00 18.44           C  
ANISOU 1262  CB  SER A 155     2465   2453   2089   -131    -72     99       C  
ATOM   1263  OG  SER A 155      23.705  14.729  24.255  1.00 19.98           O  
ANISOU 1263  OG  SER A 155     2667   2629   2294   -175    -72    119       O  
ATOM   1264  N   ASN A 156      20.950  12.992  24.915  1.00 13.90           N  
ANISOU 1264  N   ASN A 156     1973   1753   1557   -127    -52     78       N  
ATOM   1265  CA AASN A 156      19.911  13.124  25.895  0.50 14.15           C  
ANISOU 1265  CA AASN A 156     2036   1740   1599   -137    -48     71       C  
ATOM   1266  CA BASN A 156      19.827  13.127  25.845  0.50 13.97           C  
ANISOU 1266  CA BASN A 156     2013   1717   1577   -137    -47     71       C  
ATOM   1267  C   ASN A 156      18.717  12.143  25.612  1.00 13.63           C  
ANISOU 1267  C   ASN A 156     1988   1655   1535   -127    -37     56       C  
ATOM   1268  O   ASN A 156      17.531  12.401  25.902  1.00 14.39           O  
ANISOU 1268  O   ASN A 156     2097   1733   1638   -139    -29     49       O  
ATOM   1269  CB AASN A 156      19.526  14.613  26.023  0.50 14.88           C  
ANISOU 1269  CB AASN A 156     2132   1822   1702   -162    -53     81       C  
ATOM   1270  CB BASN A 156      19.258  14.535  25.775  0.50 14.62           C  
ANISOU 1270  CB BASN A 156     2098   1787   1669   -160    -50     79       C  
ATOM   1271  CG AASN A 156      20.652  15.532  26.662  0.50 17.19           C  
ANISOU 1271  CG AASN A 156     2420   2122   1989   -183    -70     97       C  
ATOM   1272  CG BASN A 156      20.117  15.528  26.474  0.50 16.03           C  
ANISOU 1272  CG BASN A 156     2278   1966   1846   -180    -66     93       C  
ATOM   1273  ND2AASN A 156      20.208  16.765  26.949  0.50 19.64           N  
ANISOU 1273  ND2AASN A 156     2750   2408   2305   -201    -83    102       N  
ATOM   1274  ND2BASN A 156      20.518  16.588  25.770  0.50 16.61           N  
ANISOU 1274  ND2BASN A 156     2342   2052   1915   -203    -78    110       N  
ATOM   1275  OD1AASN A 156      21.869  15.176  26.913  0.50 17.07           O  
ANISOU 1275  OD1AASN A 156     2387   2134   1963   -181    -77    103       O  
ATOM   1276  OD1BASN A 156      20.429  15.359  27.648  0.50 17.86           O  
ANISOU 1276  OD1BASN A 156     2523   2187   2077   -179    -71     89       O  
ATOM   1277  N   ILE A 157      19.057  10.990  25.036  1.00 12.56           N  
ANISOU 1277  N   ILE A 157     1854   1529   1389   -103    -40     49       N  
ATOM   1278  CA  ILE A 157      18.140   9.911  24.839  1.00 13.03           C  
ANISOU 1278  CA  ILE A 157     1939   1567   1444    -98    -38     38       C  
ATOM   1279  C   ILE A 157      18.809   8.627  25.377  1.00 13.32           C  
ANISOU 1279  C   ILE A 157     2007   1591   1463    -75    -56     30       C  
ATOM   1280  O   ILE A 157      20.014   8.394  25.161  1.00 14.25           O  
ANISOU 1280  O   ILE A 157     2111   1733   1570    -45    -70     27       O  
ATOM   1281  CB  ILE A 157      17.763   9.717  23.333  1.00 13.16           C  
ANISOU 1281  CB  ILE A 157     1940   1599   1462    -86    -33     34       C  
ATOM   1282  CG1 ILE A 157      17.122  11.013  22.788  1.00 13.58           C  
ANISOU 1282  CG1 ILE A 157     1970   1661   1529   -105    -21     41       C  
ATOM   1283  CG2 ILE A 157      16.836   8.506  23.159  1.00 14.99           C  
ANISOU 1283  CG2 ILE A 157     2204   1805   1686    -85    -36     23       C  
ATOM   1284  CD1 ILE A 157      16.930  11.045  21.303  1.00 14.17           C  
ANISOU 1284  CD1 ILE A 157     2026   1755   1605    -93    -17     41       C  
ATOM   1285  N   VAL A 158      18.045   7.841  26.155  1.00 12.81           N  
ANISOU 1285  N   VAL A 158     1985   1491   1391    -92    -60     25       N  
ATOM   1286  CA  VAL A 158      18.602   6.647  26.780  1.00 13.50           C  
ANISOU 1286  CA  VAL A 158     2119   1554   1459    -74    -85     19       C  
ATOM   1287  C   VAL A 158      17.746   5.453  26.433  1.00 13.50           C  
ANISOU 1287  C   VAL A 158     2163   1522   1444    -82    -97     13       C  
ATOM   1288  O   VAL A 158      16.564   5.567  26.082  1.00 13.12           O  
ANISOU 1288  O   VAL A 158     2110   1472   1401   -115    -81     15       O  
ATOM   1289  CB  VAL A 158      18.734   6.817  28.295  1.00 13.71           C  
ANISOU 1289  CB  VAL A 158     2166   1562   1481    -93    -87     23       C  
ATOM   1290  CG1 VAL A 158      19.888   7.778  28.609  1.00 14.25           C  
ANISOU 1290  CG1 VAL A 158     2198   1658   1558    -78    -87     28       C  
ATOM   1291  CG2 VAL A 158      17.413   7.296  28.891  1.00 14.19           C  
ANISOU 1291  CG2 VAL A 158     2229   1615   1548   -141    -66     28       C  
ATOM   1292  N   VAL A 159      18.376   4.285  26.491  1.00 13.70           N  
ANISOU 1292  N   VAL A 159     2235   1524   1446    -50   -130      4       N  
ATOM   1293  CA  VAL A 159      17.757   3.032  26.061  1.00 14.51           C  
ANISOU 1293  CA  VAL A 159     2395   1590   1530    -54   -154     -2       C  
ATOM   1294  C   VAL A 159      18.067   1.895  27.038  1.00 15.52           C  
ANISOU 1294  C   VAL A 159     2601   1667   1627    -51   -193     -5       C  
ATOM   1295  O   VAL A 159      19.042   1.957  27.760  1.00 14.79           O  
ANISOU 1295  O   VAL A 159     2514   1577   1529    -23   -206     -9       O  
ATOM   1296  CB  VAL A 159      18.223   2.592  24.653  1.00 16.00           C  
ANISOU 1296  CB  VAL A 159     2574   1795   1713      0   -169    -17       C  
ATOM   1297  CG1 VAL A 159      17.949   3.700  23.614  1.00 16.80           C  
ANISOU 1297  CG1 VAL A 159     2602   1943   1839     -5   -134    -12       C  
ATOM   1298  CG2 VAL A 159      19.662   2.258  24.602  1.00 17.78           C  
ANISOU 1298  CG2 VAL A 159     2797   2037   1920     67   -196    -33       C  
ATOM   1299  N   LYS A 160      17.177   0.928  27.046  1.00 16.23           N  
ANISOU 1299  N   LYS A 160     2754   1715   1698    -87   -212     -1       N  
ATOM   1300  CA  LYS A 160      17.414  -0.339  27.744  1.00 18.85           C  
ANISOU 1300  CA  LYS A 160     3180   1987   1993    -85   -261     -3       C  
ATOM   1301  C   LYS A 160      17.760  -1.411  26.774  1.00 18.60           C  
ANISOU 1301  C   LYS A 160     3200   1928   1941    -33   -307    -21       C  
ATOM   1302  O   LYS A 160      17.497  -1.344  25.574  1.00 18.09           O  
ANISOU 1302  O   LYS A 160     3104   1883   1885    -16   -299    -28       O  
ATOM   1303  CB  LYS A 160      16.194  -0.729  28.534  1.00 21.99           C  
ANISOU 1303  CB  LYS A 160     3625   2355   2375   -172   -258     17       C  
ATOM   1304  CG  LYS A 160      16.162  -0.167  29.936  1.00 28.12           C  
ANISOU 1304  CG  LYS A 160     4393   3139   3152   -210   -238     29       C  
ATOM   1305  CD  LYS A 160      14.780  -0.393  30.532  1.00 32.22           C  
ANISOU 1305  CD  LYS A 160     4935   3655   3652   -303   -224     48       C  
ATOM   1306  CE  LYS A 160      14.603  -1.801  31.035  1.00 37.42           C  
ANISOU 1306  CE  LYS A 160     5705   4249   4265   -341   -275     58       C  
ATOM   1307  NZ  LYS A 160      15.096  -1.916  32.429  1.00 38.55           N1+
ANISOU 1307  NZ  LYS A 160     5890   4369   4389   -352   -289     66       N1+
ATOM   1308  N   SER A 161      18.310  -2.507  27.334  1.00 20.47           N  
ANISOU 1308  N   SER A 161     3527   2110   2142     -6   -363    -29       N  
ATOM   1309  CA ASER A 161      18.640  -3.706  26.538  0.50 21.26           C  
ANISOU 1309  CA ASER A 161     3698   2169   2210     51   -423    -51       C  
ATOM   1310  CA BSER A 161      18.656  -3.676  26.511  0.50 21.47           C  
ANISOU 1310  CA BSER A 161     3722   2198   2238     53   -422    -51       C  
ATOM   1311  C   SER A 161      17.461  -4.303  25.784  1.00 20.50           C  
ANISOU 1311  C   SER A 161     3641   2041   2106      1   -433    -41       C  
ATOM   1312  O   SER A 161      17.660  -4.947  24.786  1.00 22.34           O  
ANISOU 1312  O   SER A 161     3903   2261   2326     54   -467    -60       O  
ATOM   1313  CB ASER A 161      19.275  -4.800  27.424  0.50 22.61           C  
ANISOU 1313  CB ASER A 161     3978   2273   2338     80   -490    -60       C  
ATOM   1314  CB BSER A 161      19.374  -4.751  27.350  0.50 23.06           C  
ANISOU 1314  CB BSER A 161     4028   2336   2397     89   -489    -63       C  
ATOM   1315  OG ASER A 161      20.433  -4.310  28.064  0.50 23.88           O  
ANISOU 1315  OG ASER A 161     4102   2468   2504    135   -486    -73       O  
ATOM   1316  OG BSER A 161      18.564  -5.129  28.437  0.50 25.34           O  
ANISOU 1316  OG BSER A 161     4387   2573   2670      1   -497    -36       O  
ATOM   1317  N   ASP A 162      16.245  -4.108  26.314  1.00 19.91           N  
ANISOU 1317  N   ASP A 162     3568   1960   2036    -99   -404    -14       N  
ATOM   1318  CA  ASP A 162      15.032  -4.574  25.644  1.00 20.43           C  
ANISOU 1318  CA  ASP A 162     3659   2008   2094   -160   -408     -3       C  
ATOM   1319  C   ASP A 162      14.555  -3.629  24.526  1.00 19.83           C  
ANISOU 1319  C   ASP A 162     3482   1996   2057   -154   -355     -7       C  
ATOM   1320  O   ASP A 162      13.466  -3.812  23.989  1.00 21.09           O  
ANISOU 1320  O   ASP A 162     3643   2155   2215   -208   -348      2       O  
ATOM   1321  CB  ASP A 162      13.908  -4.844  26.620  1.00 21.59           C  
ANISOU 1321  CB  ASP A 162     3849   2135   2222   -272   -402     26       C  
ATOM   1322  CG  ASP A 162      13.379  -3.615  27.287  1.00 23.79           C  
ANISOU 1322  CG  ASP A 162     4035   2478   2528   -322   -335     40       C  
ATOM   1323  OD1 ASP A 162      13.884  -2.503  27.027  1.00 20.70           O  
ANISOU 1323  OD1 ASP A 162     3554   2138   2173   -272   -294     29       O  
ATOM   1324  OD2 ASP A 162      12.503  -3.768  28.139  1.00 27.10           O1-
ANISOU 1324  OD2 ASP A 162     4476   2895   2925   -410   -326     61       O1-
ATOM   1325  N   CYS A 163      15.368  -2.627  24.209  1.00 18.63           N  
ANISOU 1325  N   CYS A 163     3245   1898   1934    -94   -322    -18       N  
ATOM   1326  CA  CYS A 163      15.078  -1.668  23.095  1.00 19.71           C  
ANISOU 1326  CA  CYS A 163     3290   2093   2104    -81   -277    -22       C  
ATOM   1327  C   CYS A 163      14.038  -0.618  23.479  1.00 18.96           C  
ANISOU 1327  C   CYS A 163     3133   2038   2035   -151   -223     -5       C  
ATOM   1328  O   CYS A 163      13.625   0.192  22.611  1.00 18.20           O  
ANISOU 1328  O   CYS A 163     2970   1983   1964   -148   -189     -7       O  
ATOM   1329  CB  CYS A 163      14.708  -2.391  21.774  1.00 21.76           C  
ANISOU 1329  CB  CYS A 163     3576   2338   2355    -60   -302    -33       C  
ATOM   1330  SG  CYS A 163      15.220  -1.563  20.200  1.00 25.67           S  
ANISOU 1330  SG  CYS A 163     3980   2898   2876     11   -274    -50       S  
ATOM   1331  N   THR A 164      13.676  -0.507  24.746  1.00 17.88           N  
ANISOU 1331  N   THR A 164     3011   1893   1890   -206   -213      9       N  
ATOM   1332  CA  THR A 164      12.861   0.592  25.207  1.00 18.08           C  
ANISOU 1332  CA  THR A 164     2971   1964   1934   -254   -164     18       C  
ATOM   1333  C   THR A 164      13.706   1.886  25.298  1.00 15.95           C  
ANISOU 1333  C   THR A 164     2632   1734   1695   -208   -135     14       C  
ATOM   1334  O   THR A 164      14.941   1.850  25.496  1.00 16.33           O  
ANISOU 1334  O   THR A 164     2687   1774   1742   -157   -152      8       O  
ATOM   1335  CB  THR A 164      12.143   0.303  26.500  1.00 21.03           C  
ANISOU 1335  CB  THR A 164     3378   2328   2284   -328   -163     33       C  
ATOM   1336  CG2 THR A 164      11.156  -0.800  26.328  1.00 22.53           C  
ANISOU 1336  CG2 THR A 164     3628   2491   2442   -392   -187     42       C  
ATOM   1337  OG1 THR A 164      13.098  -0.032  27.490  1.00 23.91           O  
ANISOU 1337  OG1 THR A 164     3789   2660   2635   -309   -187     36       O  
ATOM   1338  N   LEU A 165      13.048   3.017  25.055  1.00 14.44           N  
ANISOU 1338  N   LEU A 165     2373   1586   1526   -224    -97     14       N  
ATOM   1339  CA  LEU A 165      13.745   4.312  24.885  1.00 13.27           C  
ANISOU 1339  CA  LEU A 165     2164   1472   1405   -186    -74     12       C  
ATOM   1340  C   LEU A 165      13.022   5.391  25.642  1.00 13.24           C  
ANISOU 1340  C   LEU A 165     2123   1497   1412   -219    -45     14       C  
ATOM   1341  O   LEU A 165      11.759   5.434  25.649  1.00 13.49           O  
ANISOU 1341  O   LEU A 165     2143   1545   1437   -260    -30     12       O  
ATOM   1342  CB  LEU A 165      13.762   4.654  23.391  1.00 12.82           C  
ANISOU 1342  CB  LEU A 165     2071   1437   1364   -154    -68      5       C  
ATOM   1343  CG  LEU A 165      14.345   6.002  22.977  1.00 12.17           C  
ANISOU 1343  CG  LEU A 165     1930   1389   1304   -128    -48      6       C  
ATOM   1344  CD1 LEU A 165      15.004   5.882  21.593  1.00 12.74           C  
ANISOU 1344  CD1 LEU A 165     1985   1478   1379    -84    -56      2       C  
ATOM   1345  CD2 LEU A 165      13.266   7.129  22.952  1.00 12.59           C  
ANISOU 1345  CD2 LEU A 165     1944   1466   1372   -155    -22      6       C  
ATOM   1346  N   LYS A 166      13.792   6.282  26.240  1.00 12.55           N  
ANISOU 1346  N   LYS A 166     2013   1419   1336   -201    -38     17       N  
ATOM   1347  CA  LYS A 166      13.225   7.435  26.926  1.00 12.78           C  
ANISOU 1347  CA  LYS A 166     2009   1472   1373   -219    -16     16       C  
ATOM   1348  C   LYS A 166      14.008   8.678  26.575  1.00 11.78           C  
ANISOU 1348  C   LYS A 166     1847   1361   1269   -187    -12     17       C  
ATOM   1349  O   LYS A 166      15.261   8.689  26.561  1.00 12.55           O  
ANISOU 1349  O   LYS A 166     1946   1452   1370   -161    -24     23       O  
ATOM   1350  CB  LYS A 166      13.200   7.256  28.470  1.00 13.57           C  
ANISOU 1350  CB  LYS A 166     2135   1563   1456   -246    -17     20       C  
ATOM   1351  CG  LYS A 166      12.391   6.060  28.899  1.00 15.54           C  
ANISOU 1351  CG  LYS A 166     2427   1801   1677   -293    -24     23       C  
ATOM   1352  CD  LYS A 166      12.484   5.821  30.374  1.00 17.51           C  
ANISOU 1352  CD  LYS A 166     2706   2040   1906   -321    -27     30       C  
ATOM   1353  CE  LYS A 166      11.794   4.506  30.739  1.00 19.71           C  
ANISOU 1353  CE  LYS A 166     3040   2301   2149   -377    -41     39       C  
ATOM   1354  NZ  LYS A 166      10.305   4.576  30.722  1.00 19.95           N1+
ANISOU 1354  NZ  LYS A 166     3041   2377   2161   -431    -19     36       N1+
ATOM   1355  N   ILE A 167      13.285   9.778  26.373  1.00 11.72           N  
ANISOU 1355  N   ILE A 167     1807   1374   1271   -190      2     11       N  
ATOM   1356  CA  ILE A 167      13.907  11.110  26.190  1.00 11.76           C  
ANISOU 1356  CA  ILE A 167     1789   1387   1293   -170      1     15       C  
ATOM   1357  C   ILE A 167      14.163  11.716  27.550  1.00 12.44           C  
ANISOU 1357  C   ILE A 167     1883   1468   1376   -177     -2     16       C  
ATOM   1358  O   ILE A 167      13.268  11.673  28.404  1.00 12.05           O  
ANISOU 1358  O   ILE A 167     1837   1425   1314   -193      6      6       O  
ATOM   1359  CB  ILE A 167      12.922  11.988  25.385  1.00 12.70           C  
ANISOU 1359  CB  ILE A 167     1884   1523   1419   -165      8      5       C  
ATOM   1360  CG1 ILE A 167      12.782  11.422  23.969  1.00 13.09           C  
ANISOU 1360  CG1 ILE A 167     1926   1576   1471   -157      9      5       C  
ATOM   1361  CG2 ILE A 167      13.402  13.407  25.276  1.00 12.98           C  
ANISOU 1361  CG2 ILE A 167     1910   1557   1464   -153     -2     10       C  
ATOM   1362  CD1 ILE A 167      11.590  11.986  23.213  1.00 13.31           C  
ANISOU 1362  CD1 ILE A 167     1935   1621   1502   -154     16     -9       C  
ATOM   1363  N   LEU A 168      15.350  12.294  27.747  1.00 12.13           N  
ANISOU 1363  N   LEU A 168     1843   1423   1345   -166    -13     27       N  
ATOM   1364  CA  LEU A 168      15.744  12.795  29.082  1.00 13.49           C  
ANISOU 1364  CA  LEU A 168     2026   1586   1513   -171    -20     29       C  
ATOM   1365  C   LEU A 168      15.372  14.244  29.398  1.00 15.41           C  
ANISOU 1365  C   LEU A 168     2263   1831   1761   -168    -25     24       C  
ATOM   1366  O   LEU A 168      15.441  14.623  30.595  1.00 17.04           O  
ANISOU 1366  O   LEU A 168     2482   2030   1962   -170    -31     20       O  
ATOM   1367  CB  LEU A 168      17.246  12.690  29.258  1.00 14.67           C  
ANISOU 1367  CB  LEU A 168     2177   1731   1664   -162    -34     42       C  
ATOM   1368  CG  LEU A 168      17.889  11.326  29.388  1.00 15.03           C  
ANISOU 1368  CG  LEU A 168     2241   1771   1700   -153    -40     42       C  
ATOM   1369  CD1 LEU A 168      19.401  11.513  29.522  1.00 16.14           C  
ANISOU 1369  CD1 LEU A 168     2370   1922   1839   -138    -55     51       C  
ATOM   1370  CD2 LEU A 168      17.300  10.578  30.559  1.00 16.46           C  
ANISOU 1370  CD2 LEU A 168     2456   1933   1866   -168    -38     37       C  
ATOM   1371  N   ASP A 169      15.128  15.095  28.414  1.00 15.01           N  
ANISOU 1371  N   ASP A 169     2201   1784   1719   -160    -31     23       N  
ATOM   1372  CA AASP A 169      14.981  16.535  28.654  0.50 16.18           C  
ANISOU 1372  CA AASP A 169     2357   1922   1867   -153    -49     20       C  
ATOM   1373  CA BASP A 169      14.836  16.474  28.769  0.50 16.34           C  
ANISOU 1373  CA BASP A 169     2378   1945   1887   -152    -47     17       C  
ATOM   1374  C   ASP A 169      13.793  17.070  27.890  1.00 16.27           C  
ANISOU 1374  C   ASP A 169     2362   1943   1877   -138    -49      2       C  
ATOM   1375  O   ASP A 169      13.204  16.371  27.039  1.00 14.60           O  
ANISOU 1375  O   ASP A 169     2135   1746   1667   -137    -33     -3       O  
ATOM   1376  CB AASP A 169      16.275  17.292  28.279  0.50 17.29           C  
ANISOU 1376  CB AASP A 169     2503   2053   2015   -163    -69     43       C  
ATOM   1377  CB BASP A 169      16.101  17.296  28.804  0.50 17.84           C  
ANISOU 1377  CB BASP A 169     2577   2119   2082   -161    -69     37       C  
ATOM   1378  CG AASP A 169      16.459  17.459  26.792  0.50 19.08           C  
ANISOU 1378  CG AASP A 169     2716   2289   2246   -167    -71     55       C  
ATOM   1379  CG BASP A 169      16.819  17.327  27.489  0.50 19.01           C  
ANISOU 1379  CG BASP A 169     2711   2276   2235   -170    -72     56       C  
ATOM   1380  OD1AASP A 169      16.290  16.455  26.015  0.50 18.56           O  
ANISOU 1380  OD1AASP A 169     2633   2239   2181   -162    -53     53       O  
ATOM   1381  OD1BASP A 169      16.219  17.156  26.394  0.50 22.83           O  
ANISOU 1381  OD1BASP A 169     3185   2770   2721   -164    -64     52       O  
ATOM   1382  OD2AASP A 169      16.840  18.583  26.393  0.50 22.54           O1-
ANISOU 1382  OD2AASP A 169     3167   2716   2682   -178    -94     67       O1-
ATOM   1383  OD2BASP A 169      18.029  17.477  27.551  0.50 21.92           O1-
ANISOU 1383  OD2BASP A 169     3077   2650   2603   -185    -82     75       O1-
ATOM   1384  N   PHE A 170      13.464  18.313  28.162  1.00 16.44           N  
ANISOU 1384  N   PHE A 170     2400   1953   1894   -122    -71     -9       N  
ATOM   1385  CA  PHE A 170      12.275  18.916  27.605  1.00 16.25           C  
ANISOU 1385  CA  PHE A 170     2374   1939   1862    -96    -78    -33       C  
ATOM   1386  C   PHE A 170      12.554  20.080  26.659  1.00 16.57           C  
ANISOU 1386  C   PHE A 170     2437   1952   1905    -89   -110    -24       C  
ATOM   1387  O   PHE A 170      11.616  20.768  26.279  1.00 19.71           O  
ANISOU 1387  O   PHE A 170     2844   2350   2294    -59   -126    -47       O  
ATOM   1388  CB  PHE A 170      11.323  19.293  28.769  1.00 17.91           C  
ANISOU 1388  CB  PHE A 170     2585   2167   2054    -71    -81    -65       C  
ATOM   1389  CG  PHE A 170      10.871  18.124  29.558  1.00 17.15           C  
ANISOU 1389  CG  PHE A 170     2466   2104   1947    -87    -50    -72       C  
ATOM   1390  CD1 PHE A 170       9.704  17.422  29.221  1.00 17.67           C  
ANISOU 1390  CD1 PHE A 170     2502   2212   2001    -89    -27    -91       C  
ATOM   1391  CD2 PHE A 170      11.607  17.667  30.645  1.00 18.15           C  
ANISOU 1391  CD2 PHE A 170     2602   2220   2072   -107    -44    -59       C  
ATOM   1392  CE1 PHE A 170       9.270  16.321  29.934  1.00 18.52           C  
ANISOU 1392  CE1 PHE A 170     2593   2350   2092   -118     -1    -93       C  
ATOM   1393  CE2 PHE A 170      11.165  16.569  31.348  1.00 19.98           C  
ANISOU 1393  CE2 PHE A 170     2821   2479   2290   -128    -19    -63       C  
ATOM   1394  CZ  PHE A 170      10.003  15.888  30.996  1.00 19.09           C  
ANISOU 1394  CZ  PHE A 170     2683   2408   2163   -138      2    -78       C  
ATOM   1395  N   GLY A 171      13.796  20.318  26.285  1.00 16.02           N  
ANISOU 1395  N   GLY A 171     2379   1863   1843   -117   -121      8       N  
ATOM   1396  CA  GLY A 171      14.092  21.232  25.222  1.00 18.16           C  
ANISOU 1396  CA  GLY A 171     2672   2115   2113   -125   -148     24       C  
ATOM   1397  C   GLY A 171      14.246  22.678  25.616  1.00 20.66           C  
ANISOU 1397  C   GLY A 171     3039   2392   2418   -122   -196     25       C  
ATOM   1398  O   GLY A 171      14.610  22.983  26.803  1.00 21.90           O  
ANISOU 1398  O   GLY A 171     3213   2535   2571   -123   -208     24       O  
ATOM   1399  N   LEU A 172      14.039  23.552  24.644  1.00 21.27           N  
ANISOU 1399  N   LEU A 172     3147   2447   2487   -121   -226     30       N  
ATOM   1400  CA  LEU A 172      14.471  24.977  24.733  1.00 24.21           C  
ANISOU 1400  CA  LEU A 172     3583   2771   2844   -134   -282     44       C  
ATOM   1401  C   LEU A 172      13.360  25.944  25.172  1.00 26.97           C  
ANISOU 1401  C   LEU A 172     3980   3091   3177    -77   -323      4       C  
ATOM   1402  O   LEU A 172      13.595  27.182  25.233  1.00 30.00           O  
ANISOU 1402  O   LEU A 172     4432   3424   3544    -81   -381     11       O  
ATOM   1403  CB  LEU A 172      15.030  25.421  23.402  1.00 25.42           C  
ANISOU 1403  CB  LEU A 172     3755   2914   2991   -174   -300     77       C  
ATOM   1404  CG  LEU A 172      16.298  24.682  22.928  1.00 26.98           C  
ANISOU 1404  CG  LEU A 172     3908   3149   3194   -229   -269    116       C  
ATOM   1405  CD1 LEU A 172      16.876  25.308  21.678  1.00 26.90           C  
ANISOU 1405  CD1 LEU A 172     3918   3134   3167   -275   -291    150       C  
ATOM   1406  CD2 LEU A 172      17.368  24.531  23.996  1.00 30.01           C  
ANISOU 1406  CD2 LEU A 172     4281   3540   3580   -258   -266    132       C  
ATOM   1407  N   ALA A 173      12.166  25.433  25.437  1.00 26.19           N  
ANISOU 1407  N   ALA A 173     3848   3024   3077    -26   -300    -37       N  
ATOM   1408  CA  ALA A 173      11.022  26.312  25.808  1.00 29.49           C  
ANISOU 1408  CA  ALA A 173     4301   3431   3473     40   -338    -83       C  
ATOM   1409  C   ALA A 173      10.808  27.439  24.761  1.00 32.66           C  
ANISOU 1409  C   ALA A 173     4766   3785   3859     55   -394    -83       C  
ATOM   1410  O   ALA A 173      10.759  27.148  23.554  1.00 29.49           O  
ANISOU 1410  O   ALA A 173     4350   3391   3464     37   -380    -68       O  
ATOM   1411  CB  ALA A 173      11.206  26.861  27.215  1.00 30.92           C  
ANISOU 1411  CB  ALA A 173     4511   3594   3642     58   -364    -97       C  
ATOM   1412  N   ARG A 174      10.651  28.691  25.198  1.00 50.39           N  
ANISOU 1412  N   ARG A 174     4987   5253   8905    251  -1593   -896       N  
ATOM   1413  CA  ARG A 174      10.544  29.811  24.263  1.00 55.14           C  
ANISOU 1413  CA  ARG A 174     5928   5928   9096    401  -1890  -1113       C  
ATOM   1414  C   ARG A 174      11.734  30.761  24.372  1.00 54.79           C  
ANISOU 1414  C   ARG A 174     6279   6058   8482    363  -1815   -881       C  
ATOM   1415  O   ARG A 174      11.571  31.971  24.283  1.00 55.16           O  
ANISOU 1415  O   ARG A 174     6560   6175   8223    440  -1930   -901       O  
ATOM   1416  CB  ARG A 174       9.253  30.583  24.505  1.00 58.38           C  
ANISOU 1416  CB  ARG A 174     6245   6330   9606    501  -2022  -1278       C  
ATOM   1417  CG  ARG A 174       8.021  29.722  24.417  1.00 64.57           C  
ANISOU 1417  CG  ARG A 174     6598   6923  11012    535  -2089  -1543       C  
ATOM   1418  CD  ARG A 174       6.766  30.542  24.624  1.00 69.84           C  
ANISOU 1418  CD  ARG A 174     7171   7593  11773    642  -2233  -1742       C  
ATOM   1419  NE  ARG A 174       5.570  29.722  24.446  1.00 76.65           N  
ANISOU 1419  NE  ARG A 174     7588   8248  13288    680  -2314  -2053       N  
ATOM   1420  CZ  ARG A 174       4.323  30.182  24.509  1.00 83.14           C  
ANISOU 1420  CZ  ARG A 174     8222   9022  14346    783  -2463  -2322       C  
ATOM   1421  NH1 ARG A 174       4.091  31.473  24.754  1.00 84.04           N1+
ANISOU 1421  NH1 ARG A 174     8567   9283  14080    867  -2560  -2309       N1+
ATOM   1422  NH2 ARG A 174       3.301  29.348  24.322  1.00 86.04           N  
ANISOU 1422  NH2 ARG A 174     8140   9172  15382    805  -2524  -2631       N  
ATOM   1423  N   THR A 175      12.930  30.204  24.535  1.00 58.56           N  
ANISOU 1423  N   THR A 175     6807   6575   8868    248  -1631   -682       N  
ATOM   1424  CA  THR A 175      14.150  31.000  24.662  1.00 60.39           C  
ANISOU 1424  CA  THR A 175     7356   6946   8642    193  -1535   -486       C  
ATOM   1425  C   THR A 175      15.252  30.425  23.785  1.00 62.35           C  
ANISOU 1425  C   THR A 175     7742   7187   8761    166  -1533   -506       C  
ATOM   1426  O   THR A 175      15.812  29.370  24.101  1.00 65.05           O  
ANISOU 1426  O   THR A 175     7906   7496   9315     72  -1385   -416       O  
ATOM   1427  CB  THR A 175      14.644  31.034  26.130  1.00 62.88           C  
ANISOU 1427  CB  THR A 175     7565   7384   8943     79  -1258   -194       C  
ATOM   1428  CG2 THR A 175      13.855  32.084  26.961  1.00 64.34           C  
ANISOU 1428  CG2 THR A 175     7727   7665   9055    130  -1263   -184       C  
ATOM   1429  OG1 THR A 175      14.490  29.732  26.722  1.00 60.03           O  
ANISOU 1429  OG1 THR A 175     6878   6959   8974     13  -1088    -80       O  
ATOM   1430  N   SER A 179      22.100  30.915  24.613  1.00 51.39           N  
ANISOU 1430  N   SER A 179     6940   6174   6411   -318   -750    153       N  
ATOM   1431  CA  SER A 179      22.012  31.212  26.051  1.00 50.70           C  
ANISOU 1431  CA  SER A 179     6720   6170   6372   -334   -665    293       C  
ATOM   1432  C   SER A 179      23.397  31.228  26.696  1.00 48.43           C  
ANISOU 1432  C   SER A 179     6419   5975   6007   -408   -517    373       C  
ATOM   1433  O   SER A 179      24.019  30.177  26.877  1.00 51.84           O  
ANISOU 1433  O   SER A 179     6716   6412   6570   -439   -446    415       O  
ATOM   1434  CB  SER A 179      21.122  30.195  26.774  1.00 50.57           C  
ANISOU 1434  CB  SER A 179     6424   6136   6653   -298   -652    365       C  
ATOM   1435  N   PHE A 180      23.852  32.420  27.076  1.00 42.54           N  
ANISOU 1435  N   PHE A 180     5785   5286   5093   -423   -489    369       N  
ATOM   1436  CA  PHE A 180      25.202  32.598  27.630  1.00 38.45           C  
ANISOU 1436  CA  PHE A 180     5240   4846   4522   -481   -376    375       C  
ATOM   1437  C   PHE A 180      25.410  31.937  29.002  1.00 40.70           C  
ANISOU 1437  C   PHE A 180     5299   5291   4873   -420   -322    471       C  
ATOM   1438  O   PHE A 180      24.675  32.208  29.964  1.00 40.01           O  
ANISOU 1438  O   PHE A 180     5115   5322   4763   -326   -343    528       O  
ATOM   1439  CB  PHE A 180      25.547  34.072  27.790  1.00 34.03           C  
ANISOU 1439  CB  PHE A 180     4798   4279   3853   -500   -375    310       C  
ATOM   1440  CG  PHE A 180      26.931  34.305  28.340  1.00 28.69           C  
ANISOU 1440  CG  PHE A 180     4053   3664   3183   -552   -277    251       C  
ATOM   1441  CD1 PHE A 180      28.044  34.068  27.546  1.00 25.94           C  
ANISOU 1441  CD1 PHE A 180     3767   3239   2848   -660   -171    212       C  
ATOM   1442  CD2 PHE A 180      27.138  34.762  29.650  1.00 28.77           C  
ANISOU 1442  CD2 PHE A 180     3913   3829   3188   -474   -298    196       C  
ATOM   1443  CE1 PHE A 180      29.328  34.269  28.013  1.00 23.96           C  
ANISOU 1443  CE1 PHE A 180     3423   3027   2654   -711    -85    118       C  
ATOM   1444  CE2 PHE A 180      28.438  34.968  30.125  1.00 25.74           C  
ANISOU 1444  CE2 PHE A 180     3439   3501   2839   -498   -241     80       C  
ATOM   1445  CZ  PHE A 180      29.534  34.715  29.312  1.00 24.31           C  
ANISOU 1445  CZ  PHE A 180     3310   3208   2720   -626   -135     39       C  
ATOM   1446  N   MET A 181      26.451  31.123  29.082  1.00 44.65           N  
ANISOU 1446  N   MET A 181     5722   5812   5432   -454   -251    488       N  
ATOM   1447  CA  MET A 181      26.986  30.663  30.362  1.00 50.44           C  
ANISOU 1447  CA  MET A 181     6282   6718   6167   -368   -204    579       C  
ATOM   1448  C   MET A 181      28.496  30.767  30.360  1.00 48.17           C  
ANISOU 1448  C   MET A 181     5994   6457   5853   -416   -162    459       C  
ATOM   1449  O   MET A 181      29.145  30.410  29.375  1.00 47.99           O  
ANISOU 1449  O   MET A 181     6030   6308   5898   -523   -126    382       O  
ATOM   1450  CB  MET A 181      26.630  29.193  30.615  1.00 57.50           C  
ANISOU 1450  CB  MET A 181     7013   7583   7251   -323   -167    766       C  
ATOM   1451  CG  MET A 181      26.015  28.946  31.973  1.00 63.24           C  
ANISOU 1451  CG  MET A 181     7588   8492   7950   -174   -120    977       C  
ATOM   1452  SD  MET A 181      24.242  29.198  31.819  1.00 74.98           S  
ANISOU 1452  SD  MET A 181     9058   9913   9517   -162   -141   1027       S  
ATOM   1453  CE  MET A 181      23.785  27.723  30.898  1.00 73.73           C  
ANISOU 1453  CE  MET A 181     8790   9475   9749   -241   -132   1092       C  
ATOM   1454  N   MET A 182      29.042  31.230  31.485  1.00 49.39           N  
ANISOU 1454  N   MET A 182     6055   6798   5912   -315   -172    416       N  
ATOM   1455  CA  MET A 182      30.428  30.949  31.842  1.00 49.28           C  
ANISOU 1455  CA  MET A 182     5949   6853   5921   -299   -154    316       C  
ATOM   1456  C   MET A 182      30.497  29.453  32.037  1.00 51.35           C  
ANISOU 1456  C   MET A 182     6102   7120   6290   -242   -132    503       C  
ATOM   1457  O   MET A 182      29.880  28.910  32.977  1.00 55.19           O  
ANISOU 1457  O   MET A 182     6488   7740   6740    -91   -130    718       O  
ATOM   1458  CB  MET A 182      30.795  31.627  33.168  1.00 49.14           C  
ANISOU 1458  CB  MET A 182     5818   7085   5769   -129   -216    216       C  
ATOM   1459  CG  MET A 182      30.913  33.119  33.103  1.00 48.64           C  
ANISOU 1459  CG  MET A 182     5802   6990   5690   -175   -254    -20       C  
ATOM   1460  SD  MET A 182      32.250  33.543  31.998  1.00 51.38           S  
ANISOU 1460  SD  MET A 182     6204   7097   6219   -393   -168   -230       S  
ATOM   1461  CE  MET A 182      32.279  35.308  32.252  1.00 45.30           C  
ANISOU 1461  CE  MET A 182     5427   6275   5510   -406   -214   -469       C  
ATOM   1462  N   THR A 183      31.197  28.761  31.153  1.00 48.13           N  
ANISOU 1462  N   THR A 183     5699   6559   6030   -354   -100    439       N  
ATOM   1463  CA  THR A 183      31.258  27.311  31.259  1.00 48.41           C  
ANISOU 1463  CA  THR A 183     5609   6540   6244   -305    -94    598       C  
ATOM   1464  C   THR A 183      32.333  26.784  30.324  1.00 46.99           C  
ANISOU 1464  C   THR A 183     5417   6229   6208   -420    -76    419       C  
ATOM   1465  O   THR A 183      32.605  27.425  29.300  1.00 43.11           O  
ANISOU 1465  O   THR A 183     5049   5659   5673   -559    -35    235       O  
ATOM   1466  CB  THR A 183      29.883  26.682  30.919  1.00 49.91           C  
ANISOU 1466  CB  THR A 183     5789   6601   6574   -316    -88    782       C  
ATOM   1467  CG2 THR A 183      29.553  26.876  29.431  1.00 49.89           C  
ANISOU 1467  CG2 THR A 183     5914   6417   6624   -464   -105    610       C  
ATOM   1468  OG1 THR A 183      29.874  25.284  31.262  1.00 50.47           O  
ANISOU 1468  OG1 THR A 183     5692   6596   6888   -248    -71    980       O  
ATOM   1469  N   PRO A 184      32.991  25.654  30.704  1.00 46.54           N  
ANISOU 1469  N   PRO A 184     5208   6161   6314   -347    -95    480       N  
ATOM   1470  CA  PRO A 184      33.803  24.860  29.770  1.00 46.01           C  
ANISOU 1470  CA  PRO A 184     5086   5949   6448   -441    -89    317       C  
ATOM   1471  C   PRO A 184      32.922  23.889  28.964  1.00 46.39           C  
ANISOU 1471  C   PRO A 184     5097   5801   6728   -484   -106    385       C  
ATOM   1472  O   PRO A 184      33.387  23.268  27.991  1.00 45.10           O  
ANISOU 1472  O   PRO A 184     4890   5520   6726   -558   -114    201       O  
ATOM   1473  CB  PRO A 184      34.731  24.079  30.702  1.00 48.10           C  
ANISOU 1473  CB  PRO A 184     5184   6280   6813   -301   -138    372       C  
ATOM   1474  CG  PRO A 184      33.885  23.826  31.910  1.00 49.95           C  
ANISOU 1474  CG  PRO A 184     5374   6619   6986   -120   -154    712       C  
ATOM   1475  CD  PRO A 184      32.993  25.046  32.057  1.00 49.02           C  
ANISOU 1475  CD  PRO A 184     5391   6612   6621   -142   -125    721       C  
ATOM   1476  N   TYR A 185      31.662  23.764  29.369  1.00 43.87           N  
ANISOU 1476  N   TYR A 185     4767   5453   6448   -427   -113    612       N  
ATOM   1477  CA  TYR A 185      30.727  22.920  28.645  1.00 47.08           C  
ANISOU 1477  CA  TYR A 185     5099   5655   7134   -460   -145    632       C  
ATOM   1478  C   TYR A 185      30.264  23.575  27.348  1.00 44.70           C  
ANISOU 1478  C   TYR A 185     4957   5318   6710   -558   -173    399       C  
ATOM   1479  O   TYR A 185      30.148  24.792  27.252  1.00 40.81           O  
ANISOU 1479  O   TYR A 185     4647   4937   5922   -590   -148    355       O  
ATOM   1480  CB  TYR A 185      29.564  22.521  29.549  1.00 49.67           C  
ANISOU 1480  CB  TYR A 185     5320   5948   7604   -369   -116    955       C  
ATOM   1481  CG  TYR A 185      29.990  21.471  30.550  1.00 53.50           C  
ANISOU 1481  CG  TYR A 185     5625   6404   8298   -251    -81   1224       C  
ATOM   1482  CD1 TYR A 185      30.244  20.169  30.133  1.00 57.02           C  
ANISOU 1482  CD1 TYR A 185     5890   6604   9170   -264   -116   1215       C  
ATOM   1483  CD2 TYR A 185      30.198  21.786  31.895  1.00 56.29           C  
ANISOU 1483  CD2 TYR A 185     5986   6986   8415   -100    -29   1471       C  
ATOM   1484  CE1 TYR A 185      30.658  19.198  31.019  1.00 61.12           C  
ANISOU 1484  CE1 TYR A 185     6252   7064   9906   -142    -88   1495       C  
ATOM   1485  CE2 TYR A 185      30.609  20.815  32.798  1.00 58.55           C  
ANISOU 1485  CE2 TYR A 185     6132   7265   8851     50      0   1756       C  
ATOM   1486  CZ  TYR A 185      30.838  19.519  32.347  1.00 61.84           C  
ANISOU 1486  CZ  TYR A 185     6381   7393   9721     21    -25   1790       C  
ATOM   1487  OH  TYR A 185      31.239  18.519  33.201  1.00 64.24           O  
ANISOU 1487  OH  TYR A 185     6548   7646  10216    178      1   2107       O  
ATOM   1488  N   VAL A 186      30.091  22.750  26.326  1.00 43.50           N  
ANISOU 1488  N   VAL A 186     6087   5334   5108   -788   -460    159       N  
ATOM   1489  CA  VAL A 186      29.750  23.231  25.000  1.00 43.22           C  
ANISOU 1489  CA  VAL A 186     6014   5317   5091   -745   -405    138       C  
ATOM   1490  C   VAL A 186      28.379  22.664  24.634  1.00 41.33           C  
ANISOU 1490  C   VAL A 186     5777   5060   4865   -672   -348    107       C  
ATOM   1491  O   VAL A 186      28.078  21.512  24.942  1.00 44.29           O  
ANISOU 1491  O   VAL A 186     6127   5437   5265   -641   -359    106       O  
ATOM   1492  CB  VAL A 186      30.828  22.813  23.982  1.00 46.54           C  
ANISOU 1492  CB  VAL A 186     6317   5799   5567   -730   -426    150       C  
ATOM   1493  CG1 VAL A 186      30.379  23.118  22.552  1.00 47.25           C  
ANISOU 1493  CG1 VAL A 186     6370   5907   5676   -682   -367    126       C  
ATOM   1494  CG2 VAL A 186      32.144  23.525  24.309  1.00 46.07           C  
ANISOU 1494  CG2 VAL A 186     6252   5760   5492   -809   -479    181       C  
ATOM   1495  N   VAL A 187      27.537  23.501  24.037  1.00 37.32           N  
ANISOU 1495  N   VAL A 187     5306   4535   4341   -650   -291     84       N  
ATOM   1496  CA  VAL A 187      26.205  23.079  23.639  1.00 36.97           C  
ANISOU 1496  CA  VAL A 187     5260   4476   4310   -584   -239     57       C  
ATOM   1497  C   VAL A 187      26.349  22.335  22.337  1.00 31.68           C  
ANISOU 1497  C   VAL A 187     4491   3850   3695   -531   -231     52       C  
ATOM   1498  O   VAL A 187      27.041  22.787  21.438  1.00 31.83           O  
ANISOU 1498  O   VAL A 187     4470   3897   3727   -539   -232     57       O  
ATOM   1499  CB  VAL A 187      25.243  24.266  23.398  1.00 39.77           C  
ANISOU 1499  CB  VAL A 187     5683   4795   4633   -572   -184     35       C  
ATOM   1500  CG1 VAL A 187      23.835  23.746  23.080  1.00 42.22           C  
ANISOU 1500  CG1 VAL A 187     5983   5095   4962   -506   -134     10       C  
ATOM   1501  CG2 VAL A 187      25.214  25.215  24.601  1.00 42.45           C  
ANISOU 1501  CG2 VAL A 187     6132   5088   4911   -629   -187     37       C  
ATOM   1502  N   THR A 188      25.723  21.170  22.253  1.00 26.13           N  
ANISOU 1502  N   THR A 188     3753   3152   3022   -484   -222     43       N  
ATOM   1503  CA  THR A 188      25.741  20.413  20.978  1.00 24.12           C  
ANISOU 1503  CA  THR A 188     3415   2933   2817   -431   -209     35       C  
ATOM   1504  C   THR A 188      24.635  20.955  20.067  1.00 23.98           C  
ANISOU 1504  C   THR A 188     3410   2904   2796   -393   -155     13       C  
ATOM   1505  O   THR A 188      23.475  20.866  20.403  1.00 23.84           O  
ANISOU 1505  O   THR A 188     3428   2861   2767   -370   -126      0       O  
ATOM   1506  CB  THR A 188      25.529  18.936  21.269  1.00 24.42           C  
ANISOU 1506  CB  THR A 188     3420   2976   2883   -399   -228     35       C  
ATOM   1507  CG2 THR A 188      25.441  18.152  19.984  1.00 24.09           C  
ANISOU 1507  CG2 THR A 188     3305   2962   2885   -345   -210     24       C  
ATOM   1508  OG1 THR A 188      26.624  18.435  22.058  1.00 26.01           O  
ANISOU 1508  OG1 THR A 188     3605   3185   3092   -431   -286     59       O  
ATOM   1509  N   ARG A 189      25.019  21.452  18.902  1.00 22.76           N  
ANISOU 1509  N   ARG A 189     3224   2773   2653   -387   -143     11       N  
ATOM   1510  CA  ARG A 189      24.114  22.116  17.966  1.00 23.11           C  
ANISOU 1510  CA  ARG A 189     3283   2804   2692   -358   -101     -4       C  
ATOM   1511  C   ARG A 189      23.812  21.329  16.677  1.00 18.41           C  
ANISOU 1511  C   ARG A 189     2626   2236   2134   -310    -84    -14       C  
ATOM   1512  O   ARG A 189      23.013  21.778  15.849  1.00 20.03           O  
ANISOU 1512  O   ARG A 189     2841   2431   2338   -285    -55    -24       O  
ATOM   1513  CB  ARG A 189      24.682  23.471  17.616  1.00 29.30           C  
ANISOU 1513  CB  ARG A 189     4101   3584   3449   -398   -100      2       C  
ATOM   1514  CG  ARG A 189      24.736  24.387  18.840  1.00 33.49           C  
ANISOU 1514  CG  ARG A 189     4713   4077   3934   -444   -110      8       C  
ATOM   1515  CD  ARG A 189      25.197  25.796  18.499  1.00 41.54           C  
ANISOU 1515  CD  ARG A 189     5779   5084   4919   -486   -110     13       C  
ATOM   1516  NE  ARG A 189      25.224  26.635  19.697  1.00 50.13           N  
ANISOU 1516  NE  ARG A 189     6956   6131   5960   -531   -119     18       N  
ATOM   1517  CZ  ARG A 189      26.205  26.633  20.608  1.00 54.89           C  
ANISOU 1517  CZ  ARG A 189     7572   6740   6544   -589   -160     37       C  
ATOM   1518  NH1 ARG A 189      26.122  27.430  21.674  1.00 61.39           N1+
ANISOU 1518  NH1 ARG A 189     8488   7519   7318   -632   -165     39       N1+
ATOM   1519  NH2 ARG A 189      27.273  25.839  20.466  1.00 53.66           N  
ANISOU 1519  NH2 ARG A 189     7337   6632   6419   -606   -196     54       N  
ATOM   1520  N   TYR A 190      24.451  20.169  16.527  1.00 16.64           N  
ANISOU 1520  N   TYR A 190     2341   2041   1942   -298   -104    -10       N  
ATOM   1521  CA  TYR A 190      24.447  19.412  15.266  1.00 15.36           C  
ANISOU 1521  CA  TYR A 190     2120   1905   1811   -260    -90    -19       C  
ATOM   1522  C   TYR A 190      23.063  18.945  14.786  1.00 14.37           C  
ANISOU 1522  C   TYR A 190     2003   1765   1693   -216    -63    -33       C  
ATOM   1523  O   TYR A 190      22.923  18.511  13.637  1.00 12.75           O  
ANISOU 1523  O   TYR A 190     1765   1575   1506   -190    -49    -41       O  
ATOM   1524  CB  TYR A 190      25.286  18.134  15.401  1.00 16.10           C  
ANISOU 1524  CB  TYR A 190     2155   2023   1938   -247   -117    -15       C  
ATOM   1525  CG  TYR A 190      26.653  18.305  15.999  1.00 18.03           C  
ANISOU 1525  CG  TYR A 190     2376   2287   2186   -286   -153      2       C  
ATOM   1526  CD1 TYR A 190      27.425  19.369  15.668  1.00 19.47           C  
ANISOU 1526  CD1 TYR A 190     2557   2487   2353   -326   -151      8       C  
ATOM   1527  CD2 TYR A 190      27.161  17.365  16.886  1.00 19.06           C  
ANISOU 1527  CD2 TYR A 190     2486   2419   2336   -283   -193     13       C  
ATOM   1528  CE1 TYR A 190      28.689  19.531  16.233  1.00 22.36           C  
ANISOU 1528  CE1 TYR A 190     2896   2875   2724   -367   -188     27       C  
ATOM   1529  CE2 TYR A 190      28.429  17.527  17.441  1.00 21.75           C  
ANISOU 1529  CE2 TYR A 190     2801   2780   2685   -320   -233     32       C  
ATOM   1530  CZ  TYR A 190      29.169  18.596  17.087  1.00 22.97           C  
ANISOU 1530  CZ  TYR A 190     2947   2955   2825   -361   -228     39       C  
ATOM   1531  OH  TYR A 190      30.449  18.763  17.633  1.00 29.29           O  
ANISOU 1531  OH  TYR A 190     3715   3780   3633   -403   -271     61       O  
ATOM   1532  N   TYR A 191      22.094  18.880  15.702  1.00 13.92           N  
ANISOU 1532  N   TYR A 191     1985   1679   1624   -209    -59    -34       N  
ATOM   1533  CA  TYR A 191      20.771  18.329  15.427  1.00 13.32           C  
ANISOU 1533  CA  TYR A 191     1911   1594   1558   -172    -37    -44       C  
ATOM   1534  C   TYR A 191      19.728  19.399  15.244  1.00 14.29           C  
ANISOU 1534  C   TYR A 191     2072   1694   1665   -163     -9    -50       C  
ATOM   1535  O   TYR A 191      18.555  19.052  15.060  1.00 16.03           O  
ANISOU 1535  O   TYR A 191     2289   1907   1893   -133      9    -56       O  
ATOM   1536  CB  TYR A 191      20.369  17.296  16.555  1.00 13.06           C  
ANISOU 1536  CB  TYR A 191     1885   1550   1525   -170    -50    -42       C  
ATOM   1537  CG  TYR A 191      21.456  16.284  16.741  1.00 12.79           C  
ANISOU 1537  CG  TYR A 191     1817   1534   1510   -175    -86    -35       C  
ATOM   1538  CD1 TYR A 191      21.497  15.102  15.988  1.00 12.43           C  
ANISOU 1538  CD1 TYR A 191     1728   1502   1491   -143    -92    -39       C  
ATOM   1539  CD2 TYR A 191      22.565  16.540  17.599  1.00 12.71           C  
ANISOU 1539  CD2 TYR A 191     1815   1524   1491   -210   -118    -22       C  
ATOM   1540  CE1 TYR A 191      22.521  14.213  16.073  1.00 12.80           C  
ANISOU 1540  CE1 TYR A 191     1741   1562   1560   -139   -123    -34       C  
ATOM   1541  CE2 TYR A 191      23.606  15.644  17.701  1.00 13.53           C  
ANISOU 1541  CE2 TYR A 191     1877   1645   1619   -209   -154    -13       C  
ATOM   1542  CZ  TYR A 191      23.653  14.505  16.927  1.00 12.57           C  
ANISOU 1542  CZ  TYR A 191     1711   1537   1530   -170   -156    -20       C  
ATOM   1543  OH  TYR A 191      24.689  13.677  17.026  1.00 14.82           O  
ANISOU 1543  OH  TYR A 191     1954   1834   1841   -162   -190    -12       O  
ATOM   1544  N   ARG A 192      20.131  20.660  15.320  1.00 14.50           N  
ANISOU 1544  N   ARG A 192     2134   1707   1668   -188     -6    -47       N  
ATOM   1545  CA  ARG A 192      19.172  21.740  15.266  1.00 15.66           C  
ANISOU 1545  CA  ARG A 192     2325   1825   1801   -176     18    -53       C  
ATOM   1546  C   ARG A 192      18.717  22.053  13.829  1.00 14.78           C  
ANISOU 1546  C   ARG A 192     2197   1718   1702   -151     28    -55       C  
ATOM   1547  O   ARG A 192      19.470  21.999  12.859  1.00 13.35           O  
ANISOU 1547  O   ARG A 192     1990   1557   1524   -162     19    -51       O  
ATOM   1548  CB  ARG A 192      19.690  22.954  15.945  1.00 17.29           C  
ANISOU 1548  CB  ARG A 192     2589   2007   1974   -212     16    -50       C  
ATOM   1549  CG  ARG A 192      19.886  22.725  17.439  1.00 19.38           C  
ANISOU 1549  CG  ARG A 192     2885   2259   2220   -238      8    -49       C  
ATOM   1550  CD  ARG A 192      20.549  23.919  18.110  1.00 21.45           C  
ANISOU 1550  CD  ARG A 192     3211   2497   2444   -284     -1    -43       C  
ATOM   1551  NE  ARG A 192      20.563  23.683  19.564  1.00 21.76           N  
ANISOU 1551  NE  ARG A 192     3289   2519   2460   -310     -6    -43       N  
ATOM   1552  CZ  ARG A 192      20.953  24.585  20.453  1.00 23.23           C  
ANISOU 1552  CZ  ARG A 192     3545   2675   2605   -354    -12    -40       C  
ATOM   1553  NH1 ARG A 192      21.342  25.793  20.041  1.00 25.21           N1+
ANISOU 1553  NH1 ARG A 192     3833   2910   2834   -374    -12    -37       N1+
ATOM   1554  NH2 ARG A 192      20.960  24.271  21.724  1.00 24.46           N  
ANISOU 1554  NH2 ARG A 192     3739   2817   2739   -381    -19    -39       N  
ATOM   1555  N   ALA A 193      17.422  22.277  13.709  1.00 14.98           N  
ANISOU 1555  N   ALA A 193     2233   1725   1735   -117     48    -60       N  
ATOM   1556  CA  ALA A 193      16.813  22.504  12.384  1.00 13.82           C  
ANISOU 1556  CA  ALA A 193     2072   1578   1601    -91     51    -58       C  
ATOM   1557  C   ALA A 193      17.260  23.800  11.696  1.00 14.71           C  
ANISOU 1557  C   ALA A 193     2221   1673   1694   -109     46    -54       C  
ATOM   1558  O   ALA A 193      17.617  24.768  12.357  1.00 15.49           O  
ANISOU 1558  O   ALA A 193     2369   1749   1769   -130     47    -54       O  
ATOM   1559  CB  ALA A 193      15.317  22.533  12.565  1.00 14.51           C  
ANISOU 1559  CB  ALA A 193     2160   1649   1705    -51     69    -63       C  
ATOM   1560  N   PRO A 194      17.177  23.850  10.379  1.00 14.13           N  
ANISOU 1560  N   PRO A 194     2135   1608   1627   -103     39    -49       N  
ATOM   1561  CA  PRO A 194      17.480  25.053   9.613  1.00 15.62           C  
ANISOU 1561  CA  PRO A 194     2364   1778   1794   -122     32    -43       C  
ATOM   1562  C   PRO A 194      16.770  26.277  10.144  1.00 17.85           C  
ANISOU 1562  C   PRO A 194     2704   2013   2065   -106     38    -44       C  
ATOM   1563  O   PRO A 194      17.393  27.351  10.238  1.00 19.05           O  
ANISOU 1563  O   PRO A 194     2908   2144   2187   -137     32    -41       O  
ATOM   1564  CB  PRO A 194      17.005  24.672   8.199  1.00 15.52           C  
ANISOU 1564  CB  PRO A 194     2328   1776   1795   -106     25    -39       C  
ATOM   1565  CG  PRO A 194      17.346  23.209   8.150  1.00 14.98           C  
ANISOU 1565  CG  PRO A 194     2203   1745   1743   -105     27    -44       C  
ATOM   1566  CD  PRO A 194      16.911  22.701   9.492  1.00 14.40           C  
ANISOU 1566  CD  PRO A 194     2120   1669   1683    -87     35    -49       C  
ATOM   1567  N   GLU A 195      15.515  26.149  10.547  1.00 16.66           N  
ANISOU 1567  N   GLU A 195     2547   1847   1937    -60     51    -49       N  
ATOM   1568  CA  GLU A 195      14.796  27.333  11.025  1.00 17.98           C  
ANISOU 1568  CA  GLU A 195     2768   1967   2098    -36     61    -53       C  
ATOM   1569  C   GLU A 195      15.353  27.776  12.415  1.00 19.49           C  
ANISOU 1569  C   GLU A 195     3005   2140   2261    -62     75    -62       C  
ATOM   1570  O   GLU A 195      15.339  28.990  12.739  1.00 23.69           O  
ANISOU 1570  O   GLU A 195     3604   2629   2770    -65     79    -65       O  
ATOM   1571  CB  GLU A 195      13.283  27.129  10.919  1.00 19.02           C  
ANISOU 1571  CB  GLU A 195     2872   2091   2266     23     73    -55       C  
ATOM   1572  CG  GLU A 195      12.728  25.973  11.677  1.00 17.33           C  
ANISOU 1572  CG  GLU A 195     2609   1904   2073     39     92    -63       C  
ATOM   1573  CD  GLU A 195      12.684  24.591  10.961  1.00 14.49           C  
ANISOU 1573  CD  GLU A 195     2185   1587   1733     36     79    -56       C  
ATOM   1574  OE1 GLU A 195      11.868  23.767  11.428  1.00 12.43           O  
ANISOU 1574  OE1 GLU A 195     1888   1342   1494     56     93    -59       O  
ATOM   1575  OE2 GLU A 195      13.472  24.342  10.036  1.00 13.71           O1-
ANISOU 1575  OE2 GLU A 195     2079   1505   1626     10     58    -48       O1-
ATOM   1576  N   VAL A 196      15.951  26.883  13.173  1.00 18.64           N  
ANISOU 1576  N   VAL A 196     2872   2061   2150    -87     77    -65       N  
ATOM   1577  CA  VAL A 196      16.669  27.256  14.420  1.00 20.86           C  
ANISOU 1577  CA  VAL A 196     3199   2327   2398   -125     80    -69       C  
ATOM   1578  C   VAL A 196      18.025  27.922  14.096  1.00 22.80           C  
ANISOU 1578  C   VAL A 196     3473   2576   2613   -181     56    -58       C  
ATOM   1579  O   VAL A 196      18.366  28.997  14.655  1.00 26.36           O  
ANISOU 1579  O   VAL A 196     3994   2992   3029   -209     55    -58       O  
ATOM   1580  CB  VAL A 196      16.870  26.046  15.341  1.00 21.26           C  
ANISOU 1580  CB  VAL A 196     3215   2407   2457   -136     83    -71       C  
ATOM   1581  CG1 VAL A 196      17.708  26.424  16.589  1.00 22.94           C  
ANISOU 1581  CG1 VAL A 196     3479   2604   2632   -184     77    -71       C  
ATOM   1582  CG2 VAL A 196      15.521  25.479  15.741  1.00 21.11           C  
ANISOU 1582  CG2 VAL A 196     3174   2386   2462    -90    110    -82       C  
ATOM   1583  N   ILE A 197      18.770  27.315  13.181  1.00 21.00           N  
ANISOU 1583  N   ILE A 197     3196   2389   2396   -199     38    -49       N  
ATOM   1584  CA  ILE A 197      20.094  27.772  12.744  1.00 23.45           C  
ANISOU 1584  CA  ILE A 197     3514   2715   2682   -255     18    -38       C  
ATOM   1585  C   ILE A 197      19.981  29.192  12.202  1.00 24.66           C  
ANISOU 1585  C   ILE A 197     3735   2828   2806   -267     15    -35       C  
ATOM   1586  O   ILE A 197      20.853  30.052  12.531  1.00 27.12           O  
ANISOU 1586  O   ILE A 197     4096   3128   3082   -320      2    -28       O  
ATOM   1587  CB  ILE A 197      20.676  26.852  11.632  1.00 22.15           C  
ANISOU 1587  CB  ILE A 197     3278   2599   2538   -260     11    -34       C  
ATOM   1588  CG1 ILE A 197      21.024  25.461  12.175  1.00 22.28           C  
ANISOU 1588  CG1 ILE A 197     3234   2652   2581   -253      8    -37       C  
ATOM   1589  CG2 ILE A 197      21.863  27.528  10.912  1.00 23.81           C  
ANISOU 1589  CG2 ILE A 197     3498   2825   2722   -316     -1    -25       C  
ATOM   1590  CD1 ILE A 197      21.275  24.431  11.073  1.00 22.27           C  
ANISOU 1590  CD1 ILE A 197     3167   2690   2605   -240      9    -38       C  
ATOM   1591  N   LEU A 198      18.926  29.478  11.417  1.00 24.01           N  
ANISOU 1591  N   LEU A 198     3660   2723   2739   -222     21    -37       N  
ATOM   1592  CA  LEU A 198      18.802  30.742  10.695  1.00 25.62           C  
ANISOU 1592  CA  LEU A 198     3927   2888   2920   -230     10    -31       C  
ATOM   1593  C   LEU A 198      17.958  31.762  11.463  1.00 30.05           C  
ANISOU 1593  C   LEU A 198     4561   3387   3470   -199     20    -38       C  
ATOM   1594  O   LEU A 198      17.751  32.847  10.986  1.00 34.34           O  
ANISOU 1594  O   LEU A 198     5166   3888   3996   -198     10    -34       O  
ATOM   1595  CB  LEU A 198      18.218  30.571   9.303  1.00 23.75           C  
ANISOU 1595  CB  LEU A 198     3665   2656   2702   -204      2    -25       C  
ATOM   1596  CG  LEU A 198      19.035  29.684   8.354  1.00 22.65           C  
ANISOU 1596  CG  LEU A 198     3466   2571   2567   -235     -4    -20       C  
ATOM   1597  CD1 LEU A 198      18.322  29.362   7.067  1.00 23.71           C  
ANISOU 1597  CD1 LEU A 198     3579   2709   2720   -207    -10    -16       C  
ATOM   1598  CD2 LEU A 198      20.406  30.315   8.063  1.00 22.66           C  
ANISOU 1598  CD2 LEU A 198     3494   2586   2529   -307    -14    -12       C  
ATOM   1599  N   GLY A 199      17.446  31.382  12.614  1.00 30.22           N  
ANISOU 1599  N   GLY A 199     4577   3402   3503   -173     43    -51       N  
ATOM   1600  CA  GLY A 199      16.665  32.291  13.456  1.00 30.63           C  
ANISOU 1600  CA  GLY A 199     4697   3396   3544   -141     63    -63       C  
ATOM   1601  C   GLY A 199      15.307  32.604  12.856  1.00 31.68           C  
ANISOU 1601  C   GLY A 199     4826   3501   3711    -70     71    -67       C  
ATOM   1602  O   GLY A 199      14.798  33.712  13.033  1.00 35.60           O  
ANISOU 1602  O   GLY A 199     5390   3939   4197    -44     77    -73       O  
ATOM   1603  N   MET A 200      14.710  31.633  12.158  1.00 27.93           N  
ANISOU 1603  N   MET A 200     4272   3063   3278    -37     70    -63       N  
ATOM   1604  CA  MET A 200      13.381  31.786  11.582  1.00 25.75           C  
ANISOU 1604  CA  MET A 200     3976   2768   3041     30     72    -63       C  
ATOM   1605  C   MET A 200      12.376  31.422  12.680  1.00 26.12           C  
ANISOU 1605  C   MET A 200     4000   2811   3112     78    112    -81       C  
ATOM   1606  O   MET A 200      12.745  30.957  13.752  1.00 30.18           O  
ANISOU 1606  O   MET A 200     4515   3340   3612     54    134    -92       O  
ATOM   1607  CB  MET A 200      13.159  30.822  10.379  1.00 28.97           C  
ANISOU 1607  CB  MET A 200     4310   3220   3478     37     52    -49       C  
ATOM   1608  CG  MET A 200      14.023  31.031   9.129  1.00 28.49           C  
ANISOU 1608  CG  MET A 200     4261   3168   3394     -8     18    -33       C  
ATOM   1609  SD  MET A 200      13.921  29.621   7.962  1.00 28.56           S  
ANISOU 1609  SD  MET A 200     4187   3235   3431    -10      4    -23       S  
ATOM   1610  CE  MET A 200      12.607  30.100   6.856  1.00 28.75           C  
ANISOU 1610  CE  MET A 200     4213   3227   3482     40    -22     -8       C  
ATOM   1611  N   GLY A 201      11.104  31.580  12.391  1.00 24.71           N  
ANISOU 1611  N   GLY A 201     3798   2618   2974    143    121    -83       N  
ATOM   1612  CA  GLY A 201      10.093  30.994  13.262  1.00 23.45           C  
ANISOU 1612  CA  GLY A 201     3593   2471   2844    185    162    -99       C  
ATOM   1613  C   GLY A 201      10.136  29.477  13.123  1.00 21.80           C  
ANISOU 1613  C   GLY A 201     3304   2326   2654    166    158    -92       C  
ATOM   1614  O   GLY A 201      10.839  28.962  12.268  1.00 22.10           O  
ANISOU 1614  O   GLY A 201     3320   2391   2686    132    126    -77       O  
ATOM   1615  N   TYR A 202       9.413  28.790  13.993  1.00 19.34           N  
ANISOU 1615  N   TYR A 202     2955   2034   2361    186    194   -105       N  
ATOM   1616  CA  TYR A 202       9.295  27.320  13.926  1.00 18.12           C  
ANISOU 1616  CA  TYR A 202     2728   1934   2223    172    191   -100       C  
ATOM   1617  C   TYR A 202       7.921  26.821  14.332  1.00 18.02           C  
ANISOU 1617  C   TYR A 202     2660   1938   2248    215    224   -107       C  
ATOM   1618  O   TYR A 202       7.119  27.501  14.985  1.00 19.92           O  
ANISOU 1618  O   TYR A 202     2916   2153   2500    255    261   -123       O  
ATOM   1619  CB  TYR A 202      10.383  26.672  14.768  1.00 18.66           C  
ANISOU 1619  CB  TYR A 202     2813   2020   2257    115    193   -104       C  
ATOM   1620  CG  TYR A 202      10.239  26.971  16.256  1.00 19.92           C  
ANISOU 1620  CG  TYR A 202     3017   2158   2394    111    235   -125       C  
ATOM   1621  CD1 TYR A 202      10.796  28.114  16.791  1.00 21.50           C  
ANISOU 1621  CD1 TYR A 202     3297   2314   2558     95    241   -133       C  
ATOM   1622  CD2 TYR A 202       9.458  26.174  17.086  1.00 20.69           C  
ANISOU 1622  CD2 TYR A 202     3081   2276   2503    120    269   -136       C  
ATOM   1623  CE1 TYR A 202      10.616  28.431  18.102  1.00 22.97           C  
ANISOU 1623  CE1 TYR A 202     3532   2475   2720     90    281   -153       C  
ATOM   1624  CE2 TYR A 202       9.277  26.488  18.433  1.00 22.93           C  
ANISOU 1624  CE2 TYR A 202     3411   2538   2762    113    311   -157       C  
ATOM   1625  CZ  TYR A 202       9.869  27.616  18.918  1.00 23.94           C  
ANISOU 1625  CZ  TYR A 202     3622   2620   2853     99    317   -165       C  
ATOM   1626  OH  TYR A 202       9.706  27.937  20.231  1.00 27.30           O  
ANISOU 1626  OH  TYR A 202     4104   3021   3250     88    360   -187       O  
ATOM   1627  N   LYS A 203       7.658  25.586  13.980  1.00 16.58           N  
ANISOU 1627  N   LYS A 203     2414   1801   2085    206    212    -98       N  
ATOM   1628  CA  LYS A 203       6.454  24.892  14.370  1.00 17.48           C  
ANISOU 1628  CA  LYS A 203     2470   1942   2230    231    240   -102       C  
ATOM   1629  C   LYS A 203       6.848  23.481  14.865  1.00 15.37           C  
ANISOU 1629  C   LYS A 203     2179   1714   1948    186    240   -102       C  
ATOM   1630  O   LYS A 203       8.031  23.204  15.073  1.00 14.25           O  
ANISOU 1630  O   LYS A 203     2070   1572   1774    143    223   -101       O  
ATOM   1631  CB  LYS A 203       5.450  24.847  13.231  1.00 19.89           C  
ANISOU 1631  CB  LYS A 203     2718   2259   2581    271    217    -84       C  
ATOM   1632  CG  LYS A 203       4.908  26.236  12.897  1.00 25.50           C  
ANISOU 1632  CG  LYS A 203     3451   2926   3312    324    217    -85       C  
ATOM   1633  CD  LYS A 203       4.049  26.213  11.628  1.00 31.36           C  
ANISOU 1633  CD  LYS A 203     4141   3678   4097    357    179    -61       C  
ATOM   1634  CE  LYS A 203       3.233  27.487  11.460  1.00 37.53           C  
ANISOU 1634  CE  LYS A 203     4932   4418   4911    421    182    -62       C  
ATOM   1635  NZ  LYS A 203       2.263  27.353  10.318  1.00 43.02           N1+
ANISOU 1635  NZ  LYS A 203     5566   5126   5654    453    140    -35       N1+
ATOM   1636  N   GLU A 204       5.857  22.647  15.103  1.00 15.53           N  
ANISOU 1636  N   GLU A 204     2145   1765   1991    195    257   -102       N  
ATOM   1637  CA  GLU A 204       6.061  21.324  15.735  1.00 15.23           C  
ANISOU 1637  CA  GLU A 204     2091   1758   1936    154    261   -103       C  
ATOM   1638  C   GLU A 204       7.090  20.483  15.004  1.00 13.85           C  
ANISOU 1638  C   GLU A 204     1916   1598   1749    119    214    -88       C  
ATOM   1639  O   GLU A 204       7.913  19.794  15.618  1.00 12.85           O  
ANISOU 1639  O   GLU A 204     1810   1477   1596     81    207    -91       O  
ATOM   1640  CB  GLU A 204       4.709  20.565  15.825  1.00 16.50           C  
ANISOU 1640  CB  GLU A 204     2187   1953   2127    167    281   -100       C  
ATOM   1641  CG  GLU A 204       3.877  20.993  17.030  1.00 18.74           C  
ANISOU 1641  CG  GLU A 204     2474   2233   2413    184    342   -122       C  
ATOM   1642  CD  GLU A 204       3.086  22.238  16.828  1.00 23.42           C  
ANISOU 1642  CD  GLU A 204     3058   2803   3038    244    367   -129       C  
ATOM   1643  OE1 GLU A 204       3.229  22.953  15.798  1.00 26.07           O  
ANISOU 1643  OE1 GLU A 204     3396   3119   3391    272    332   -117       O  
ATOM   1644  OE2 GLU A 204       2.291  22.532  17.782  1.00 25.67           O1-
ANISOU 1644  OE2 GLU A 204     3337   3088   3328    263    425   -150       O1-
ATOM   1645  N   ASN A 205       7.066  20.533  13.681  1.00 12.64           N  
ANISOU 1645  N   ASN A 205     1740   1449   1613    132    180    -72       N  
ATOM   1646  CA  ASN A 205       7.999  19.696  12.921  1.00 11.79           C  
ANISOU 1646  CA  ASN A 205     1630   1355   1494    102    142    -62       C  
ATOM   1647  C   ASN A 205       9.456  20.121  12.882  1.00 11.06           C  
ANISOU 1647  C   ASN A 205     1581   1247   1373     78    127    -65       C  
ATOM   1648  O   ASN A 205      10.276  19.451  12.259  1.00 10.77           O  
ANISOU 1648  O   ASN A 205     1538   1223   1329     57    102    -59       O  
ATOM   1649  CB  ASN A 205       7.462  19.370  11.531  1.00 12.30           C  
ANISOU 1649  CB  ASN A 205     1658   1434   1582    115    112    -44       C  
ATOM   1650  CG  ASN A 205       7.609  20.499  10.564  1.00 12.85           C  
ANISOU 1650  CG  ASN A 205     1747   1480   1655    133     94    -37       C  
ATOM   1651  ND2 ASN A 205       7.285  20.203   9.326  1.00 13.32           N  
ANISOU 1651  ND2 ASN A 205     1784   1548   1727    135     63    -21       N  
ATOM   1652  OD1 ASN A 205       7.980  21.606  10.896  1.00 13.19           O  
ANISOU 1652  OD1 ASN A 205     1829   1495   1688    142    105    -45       O  
ATOM   1653  N   VAL A 206       9.813  21.164  13.620  1.00 11.02           N  
ANISOU 1653  N   VAL A 206     1621   1216   1352     78    146    -75       N  
ATOM   1654  CA  VAL A 206      11.188  21.454  13.930  1.00 11.03           C  
ANISOU 1654  CA  VAL A 206     1662   1206   1323     44    134    -77       C  
ATOM   1655  C   VAL A 206      11.851  20.214  14.548  1.00 10.76           C  
ANISOU 1655  C   VAL A 206     1617   1193   1277     12    124    -78       C  
ATOM   1656  O   VAL A 206      13.006  19.918  14.307  1.00 11.33           O  
ANISOU 1656  O   VAL A 206     1692   1274   1340    -12    101    -73       O  
ATOM   1657  CB  VAL A 206      11.261  22.711  14.856  1.00 11.30           C  
ANISOU 1657  CB  VAL A 206     1754   1205   1337     45    159    -89       C  
ATOM   1658  CG1 VAL A 206      10.801  22.398  16.294  1.00 12.20           C  
ANISOU 1658  CG1 VAL A 206     1881   1316   1439     38    192   -102       C  
ATOM   1659  CG2 VAL A 206      12.635  23.335  14.855  1.00 11.57           C  
ANISOU 1659  CG2 VAL A 206     1831   1225   1340      9    139    -86       C  
ATOM   1660  N   ASP A 207      11.071  19.464  15.291  1.00 10.34           N  
ANISOU 1660  N   ASP A 207     1548   1151   1229     14    141    -82       N  
ATOM   1661  CA  ASP A 207      11.609  18.286  15.971  1.00 10.54           C  
ANISOU 1661  CA  ASP A 207     1572   1190   1243    -16    128    -81       C  
ATOM   1662  C   ASP A 207      11.868  17.140  15.036  1.00 10.36           C  
ANISOU 1662  C   ASP A 207     1512   1190   1234    -17     99    -71       C  
ATOM   1663  O   ASP A 207      12.686  16.254  15.324  1.00 10.45           O  
ANISOU 1663  O   ASP A 207     1525   1208   1237    -38     78    -69       O  
ATOM   1664  CB  ASP A 207      10.671  17.903  17.116  1.00 10.92           C  
ANISOU 1664  CB  ASP A 207     1624   1239   1284    -21    159    -89       C  
ATOM   1665  CG  ASP A 207      10.745  18.820  18.294  1.00 11.54           C  
ANISOU 1665  CG  ASP A 207     1755   1293   1338    -32    188   -102       C  
ATOM   1666  OD1 ASP A 207      11.824  19.414  18.512  1.00 12.11           O  
ANISOU 1666  OD1 ASP A 207     1864   1347   1389    -52    172   -101       O  
ATOM   1667  OD2 ASP A 207       9.701  18.919  19.021  1.00 11.92           O1-
ANISOU 1667  OD2 ASP A 207     1805   1339   1385    -24    228   -113       O1-
ATOM   1668  N   LEU A 208      11.181  17.123  13.884  1.00  9.94           N  
ANISOU 1668  N   LEU A 208     1429   1146   1202      6     95    -65       N  
ATOM   1669  CA  LEU A 208      11.371  16.021  12.940  1.00  9.80           C  
ANISOU 1669  CA  LEU A 208     1385   1146   1193      3     69    -58       C  
ATOM   1670  C   LEU A 208      12.695  16.110  12.216  1.00  9.48           C  
ANISOU 1670  C   LEU A 208     1350   1106   1146     -6     50    -58       C  
ATOM   1671  O   LEU A 208      13.275  15.088  11.806  1.00  9.60           O  
ANISOU 1671  O   LEU A 208     1352   1131   1162    -13     32    -57       O  
ATOM   1672  CB  LEU A 208      10.224  15.910  11.939  1.00 10.86           C  
ANISOU 1672  CB  LEU A 208     1489   1290   1348     23     67    -49       C  
ATOM   1673  CG  LEU A 208       9.035  15.074  12.356  1.00 12.06           C  
ANISOU 1673  CG  LEU A 208     1616   1458   1510     22     75    -46       C  
ATOM   1674  CD1 LEU A 208       9.410  13.585  12.437  1.00 11.88           C  
ANISOU 1674  CD1 LEU A 208     1592   1444   1476     -1     55    -44       C  
ATOM   1675  CD2 LEU A 208       8.527  15.571  13.673  1.00 13.15           C  
ANISOU 1675  CD2 LEU A 208     1764   1590   1643     22    108    -55       C  
ATOM   1676  N   TRP A 209      13.199  17.339  12.049  1.00  9.17           N  
ANISOU 1676  N   TRP A 209     1332   1054   1099     -7     55    -59       N  
ATOM   1677  CA  TRP A 209      14.572  17.497  11.510  1.00  9.35           C  
ANISOU 1677  CA  TRP A 209     1359   1081   1113    -23     40    -59       C  
ATOM   1678  C   TRP A 209      15.556  16.777  12.420  1.00  9.45           C  
ANISOU 1678  C   TRP A 209     1371   1100   1119    -43     29    -62       C  
ATOM   1679  O   TRP A 209      16.421  16.061  11.972  1.00  9.07           O  
ANISOU 1679  O   TRP A 209     1304   1066   1077    -47     15    -62       O  
ATOM   1680  CB  TRP A 209      14.936  18.948  11.392  1.00  9.65           C  
ANISOU 1680  CB  TRP A 209     1426   1102   1137    -30     46    -59       C  
ATOM   1681  CG  TRP A 209      16.352  19.129  10.975  1.00 10.21           C  
ANISOU 1681  CG  TRP A 209     1498   1184   1197    -55     35    -59       C  
ATOM   1682  CD1 TRP A 209      17.433  19.251  11.798  1.00 10.54           C  
ANISOU 1682  CD1 TRP A 209     1549   1228   1227    -81     28    -59       C  
ATOM   1683  CD2 TRP A 209      16.844  19.253   9.647  1.00 10.46           C  
ANISOU 1683  CD2 TRP A 209     1520   1226   1227    -61     30    -57       C  
ATOM   1684  CE2 TRP A 209      18.235  19.405   9.736  1.00 10.34           C  
ANISOU 1684  CE2 TRP A 209     1502   1224   1202    -89     25    -58       C  
ATOM   1685  CE3 TRP A 209      16.234  19.266   8.381  1.00 10.29           C  
ANISOU 1685  CE3 TRP A 209     1495   1204   1210    -49     28    -54       C  
ATOM   1686  NE1 TRP A 209      18.583  19.403  11.048  1.00 10.89           N  
ANISOU 1686  NE1 TRP A 209     1581   1289   1268   -101     20    -58       N  
ATOM   1687  CZ2 TRP A 209      19.016  19.603   8.608  1.00 10.97           C  
ANISOU 1687  CZ2 TRP A 209     1573   1319   1275   -105     26    -59       C  
ATOM   1688  CZ3 TRP A 209      17.028  19.454   7.285  1.00 10.75           C  
ANISOU 1688  CZ3 TRP A 209     1553   1273   1258    -68     26    -54       C  
ATOM   1689  CH2 TRP A 209      18.392  19.622   7.412  1.00 10.46           C  
ANISOU 1689  CH2 TRP A 209     1513   1253   1211    -95     28    -58       C  
ATOM   1690  N   SER A 210      15.430  17.007  13.724  1.00  8.98           N  
ANISOU 1690  N   SER A 210     1335   1028   1048    -54     36    -63       N  
ATOM   1691  CA  SER A 210      16.355  16.389  14.665  1.00  9.52           C  
ANISOU 1691  CA  SER A 210     1410   1099   1109    -76     18    -62       C  
ATOM   1692  C   SER A 210      16.254  14.885  14.675  1.00  9.27           C  
ANISOU 1692  C   SER A 210     1355   1077   1089    -70      2    -61       C  
ATOM   1693  O   SER A 210      17.261  14.178  14.699  1.00  9.31           O  
ANISOU 1693  O   SER A 210     1348   1090   1101    -76    -22    -59       O  
ATOM   1694  CB  SER A 210      16.136  16.941  16.077  1.00  9.57           C  
ANISOU 1694  CB  SER A 210     1456   1086   1094    -95     29    -64       C  
ATOM   1695  OG  SER A 210      16.141  18.356  16.080  1.00 11.08           O  
ANISOU 1695  OG  SER A 210     1677   1260   1271    -99     45    -66       O  
ATOM   1696  N   VAL A 211      15.019  14.368  14.586  1.00  9.19           N  
ANISOU 1696  N   VAL A 211     1339   1068   1084    -58     13    -61       N  
ATOM   1697  CA  VAL A 211      14.854  12.928  14.449  1.00  9.95           C  
ANISOU 1697  CA  VAL A 211     1421   1171   1188    -55     -4    -59       C  
ATOM   1698  C   VAL A 211      15.546  12.427  13.182  1.00  9.50           C  
ANISOU 1698  C   VAL A 211     1341   1125   1145    -40    -18    -61       C  
ATOM   1699  O   VAL A 211      16.222  11.391  13.173  1.00 10.18           O  
ANISOU 1699  O   VAL A 211     1420   1211   1237    -38    -39    -61       O  
ATOM   1700  CB  VAL A 211      13.362  12.464  14.498  1.00 10.18           C  
ANISOU 1700  CB  VAL A 211     1446   1204   1219    -51     10    -58       C  
ATOM   1701  CG1 VAL A 211      13.230  10.990  14.224  1.00 10.30           C  
ANISOU 1701  CG1 VAL A 211     1453   1223   1238    -52    -11    -54       C  
ATOM   1702  CG2 VAL A 211      12.735  12.870  15.813  1.00 10.47           C  
ANISOU 1702  CG2 VAL A 211     1505   1232   1240    -66     32    -60       C  
ATOM   1703  N   GLY A 212      15.426  13.167  12.077  1.00  9.21           N  
ANISOU 1703  N   GLY A 212     1294   1093   1113    -30     -6    -62       N  
ATOM   1704  CA  GLY A 212      16.150  12.812  10.871  1.00  8.91           C  
ANISOU 1704  CA  GLY A 212     1240   1065   1081    -22    -12    -66       C  
ATOM   1705  C   GLY A 212      17.631  12.732  11.016  1.00  9.22           C  
ANISOU 1705  C   GLY A 212     1269   1111   1125    -27    -22    -70       C  
ATOM   1706  O   GLY A 212      18.308  11.864  10.482  1.00  9.72           O  
ANISOU 1706  O   GLY A 212     1314   1180   1197    -17    -29    -76       O  
ATOM   1707  N   CYS A 213      18.179  13.712  11.721  1.00  9.04           N  
ANISOU 1707  N   CYS A 213     1255   1086   1094    -44    -20    -67       N  
ATOM   1708  CA  CYS A 213      19.617  13.725  11.955  1.00 10.15           C  
ANISOU 1708  CA  CYS A 213     1379   1237   1240    -54    -34    -67       C  
ATOM   1709  C   CYS A 213      20.071  12.549  12.777  1.00  9.97           C  
ANISOU 1709  C   CYS A 213     1348   1211   1228    -50    -60    -65       C  
ATOM   1710  O   CYS A 213      21.116  11.952  12.532  1.00 10.87           O  
ANISOU 1710  O   CYS A 213     1434   1336   1360    -40    -73    -68       O  
ATOM   1711  CB  CYS A 213      20.022  15.009  12.672  1.00 10.19           C  
ANISOU 1711  CB  CYS A 213     1405   1239   1229    -81    -32    -61       C  
ATOM   1712  SG  CYS A 213      19.906  16.540  11.715  1.00 11.49           S  
ANISOU 1712  SG  CYS A 213     1584   1403   1378    -92    -10    -62       S  
ATOM   1713  N   ILE A 214      19.249  12.198  13.780  1.00 10.06           N  
ANISOU 1713  N   ILE A 214     1386   1206   1230    -56    -67    -60       N  
ATOM   1714  CA  ILE A 214      19.547  11.041  14.625  1.00 10.80           C  
ANISOU 1714  CA  ILE A 214     1484   1290   1329    -56    -98    -55       C  
ATOM   1715  C   ILE A 214      19.421   9.746  13.853  1.00 10.68           C  
ANISOU 1715  C   ILE A 214     1456   1274   1330    -29   -105    -61       C  
ATOM   1716  O   ILE A 214      20.313   8.905  13.902  1.00 10.57           O  
ANISOU 1716  O   ILE A 214     1427   1258   1333    -16   -129    -62       O  
ATOM   1717  CB  ILE A 214      18.617  11.047  15.857  1.00 11.10           C  
ANISOU 1717  CB  ILE A 214     1562   1311   1346    -77    -98    -50       C  
ATOM   1718  CG1 ILE A 214      18.913  12.272  16.698  1.00 11.54           C  
ANISOU 1718  CG1 ILE A 214     1640   1362   1384   -105    -93    -45       C  
ATOM   1719  CG2 ILE A 214      18.748   9.741  16.620  1.00 11.94           C  
ANISOU 1719  CG2 ILE A 214     1681   1403   1453    -81   -132    -44       C  
ATOM   1720  CD1 ILE A 214      17.901  12.615  17.798  1.00 12.19           C  
ANISOU 1720  CD1 ILE A 214     1765   1428   1440   -126    -76    -45       C  
ATOM   1721  N   MET A 215      18.350   9.596  13.065  1.00 10.02           N  
ANISOU 1721  N   MET A 215     1376   1190   1240    -21    -85    -66       N  
ATOM   1722  CA  MET A 215      18.175   8.408  12.234  1.00 10.26           C  
ANISOU 1722  CA  MET A 215     1403   1217   1279     -1    -91    -72       C  
ATOM   1723  C   MET A 215      19.326   8.274  11.276  1.00 10.84           C  
ANISOU 1723  C   MET A 215     1448   1300   1369     20    -87    -83       C  
ATOM   1724  O   MET A 215      19.880   7.178  11.085  1.00 11.40           O  
ANISOU 1724  O   MET A 215     1515   1364   1454     41   -102    -89       O  
ATOM   1725  CB  MET A 215      16.878   8.507  11.454  1.00 10.27           C  
ANISOU 1725  CB  MET A 215     1413   1220   1271     -2    -72    -72       C  
ATOM   1726  CG  MET A 215      16.578   7.251  10.659  1.00 11.04           C  
ANISOU 1726  CG  MET A 215     1517   1309   1368     10    -81    -76       C  
ATOM   1727  SD  MET A 215      15.009   7.399   9.796  1.00 11.78           S  
ANISOU 1727  SD  MET A 215     1618   1408   1451      0    -68    -70       S  
ATOM   1728  CE  MET A 215      15.038   5.796   8.941  1.00 11.17           C  
ANISOU 1728  CE  MET A 215     1561   1315   1369      9    -85    -77       C  
ATOM   1729  N   GLY A 216      19.692   9.361  10.610  1.00 10.50           N  
ANISOU 1729  N   GLY A 216     1390   1275   1325     15    -65    -87       N  
ATOM   1730  CA  GLY A 216      20.730   9.278   9.636  1.00 11.27           C  
ANISOU 1730  CA  GLY A 216     1460   1387   1436     29    -53    -99       C  
ATOM   1731  C   GLY A 216      22.075   8.859  10.280  1.00 11.76           C  
ANISOU 1731  C   GLY A 216     1492   1455   1521     40    -73    -99       C  
ATOM   1732  O   GLY A 216      22.845   8.083   9.713  1.00 12.73           O  
ANISOU 1732  O   GLY A 216     1592   1582   1664     66    -71   -112       O  
ATOM   1733  N   GLU A 217      22.322   9.328  11.486  1.00 11.80           N  
ANISOU 1733  N   GLU A 217     1500   1458   1524     21    -95    -86       N  
ATOM   1734  CA  GLU A 217      23.527   8.952  12.226  1.00 13.17           C  
ANISOU 1734  CA  GLU A 217     1648   1636   1721     26   -125    -80       C  
ATOM   1735  C   GLU A 217      23.468   7.480  12.686  1.00 14.07           C  
ANISOU 1735  C   GLU A 217     1773   1725   1849     52   -157    -79       C  
ATOM   1736  O   GLU A 217      24.501   6.793  12.724  1.00 14.74           O  
ANISOU 1736  O   GLU A 217     1826   1811   1963     78   -178    -82       O  
ATOM   1737  CB  GLU A 217      23.705   9.931  13.378  1.00 13.94           C  
ANISOU 1737  CB  GLU A 217     1758   1734   1805    -11   -142    -64       C  
ATOM   1738  CG  GLU A 217      24.957   9.724  14.219  1.00 15.20           C  
ANISOU 1738  CG  GLU A 217     1890   1899   1986    -15   -181    -52       C  
ATOM   1739  CD  GLU A 217      25.128  10.801  15.255  1.00 15.84           C  
ANISOU 1739  CD  GLU A 217     1992   1979   2045    -59   -196    -35       C  
ATOM   1740  OE1 GLU A 217      24.549  11.907  15.151  1.00 14.51           O  
ANISOU 1740  OE1 GLU A 217     1851   1813   1850    -84   -169    -36       O  
ATOM   1741  OE2 GLU A 217      25.896  10.530  16.232  1.00 17.89           O1-
ANISOU 1741  OE2 GLU A 217     2247   2236   2316    -71   -240    -20       O1-
ATOM   1742  N   MET A 218      22.268   6.992  13.025  1.00 13.05           N  
ANISOU 1742  N   MET A 218     1687   1572   1698     45   -163    -76       N  
ATOM   1743  CA  MET A 218      22.099   5.580  13.375  1.00 14.91           C  
ANISOU 1743  CA  MET A 218     1945   1780   1941     63   -193    -75       C  
ATOM   1744  C   MET A 218      22.434   4.689  12.197  1.00 15.05           C  
ANISOU 1744  C   MET A 218     1947   1794   1976    103   -181    -93       C  
ATOM   1745  O   MET A 218      22.857   3.535  12.404  1.00 15.86           O  
ANISOU 1745  O   MET A 218     2056   1875   2095    131   -210    -95       O  
ATOM   1746  CB  MET A 218      20.707   5.284  13.922  1.00 15.07           C  
ANISOU 1746  CB  MET A 218     2013   1781   1931     39   -197    -67       C  
ATOM   1747  CG  MET A 218      20.449   5.911  15.274  1.00 16.95           C  
ANISOU 1747  CG  MET A 218     2275   2016   2151      2   -210    -52       C  
ATOM   1748  SD  MET A 218      18.665   6.055  15.702  1.00 20.71           S  
ANISOU 1748  SD  MET A 218     2793   2486   2591    -31   -189    -47       S  
ATOM   1749  CE  MET A 218      18.190   4.347  15.971  1.00 22.03           C  
ANISOU 1749  CE  MET A 218     2996   2624   2751    -30   -222    -43       C  
ATOM   1750  N   VAL A 219      22.138   5.166  10.981  1.00 13.66           N  
ANISOU 1750  N   VAL A 219     1763   1635   1792    105   -140   -106       N  
ATOM   1751  CA  VAL A 219      22.361   4.414   9.766  1.00 14.78           C  
ANISOU 1751  CA  VAL A 219     1901   1773   1942    137   -121   -126       C  
ATOM   1752  C   VAL A 219      23.823   4.464   9.337  1.00 15.48           C  
ANISOU 1752  C   VAL A 219     1938   1882   2063    165   -109   -139       C  
ATOM   1753  O   VAL A 219      24.411   3.413   9.006  1.00 17.03           O  
ANISOU 1753  O   VAL A 219     2126   2063   2281    205   -113   -154       O  
ATOM   1754  CB  VAL A 219      21.458   4.932   8.622  1.00 15.46           C  
ANISOU 1754  CB  VAL A 219     2002   1867   2002    120    -85   -132       C  
ATOM   1755  CG1 VAL A 219      21.844   4.284   7.327  1.00 16.26           C  
ANISOU 1755  CG1 VAL A 219     2103   1966   2107    147    -60   -155       C  
ATOM   1756  CG2 VAL A 219      20.020   4.609   8.938  1.00 15.28           C  
ANISOU 1756  CG2 VAL A 219     2023   1827   1955     99    -98   -120       C  
ATOM   1757  N   CYS A 220      24.423   5.648   9.318  1.00 15.12           N  
ANISOU 1757  N   CYS A 220     1856   1869   2022    146    -92   -136       N  
ATOM   1758  CA  CYS A 220      25.779   5.779   8.783  1.00 16.61           C  
ANISOU 1758  CA  CYS A 220     1988   2085   2239    166    -73   -150       C  
ATOM   1759  C   CYS A 220      26.864   5.809   9.857  1.00 16.65           C  
ANISOU 1759  C   CYS A 220     1950   2099   2276    171   -110   -136       C  
ATOM   1760  O   CYS A 220      28.072   5.719   9.535  1.00 18.94           O  
ANISOU 1760  O   CYS A 220     2182   2414   2600    195   -100   -145       O  
ATOM   1761  CB  CYS A 220      25.889   6.965   7.874  1.00 17.03           C  
ANISOU 1761  CB  CYS A 220     2027   2170   2275    138    -30   -156       C  
ATOM   1762  SG  CYS A 220      26.007   8.534   8.699  1.00 18.54           S  
ANISOU 1762  SG  CYS A 220     2210   2382   2452     88    -40   -134       S  
ATOM   1763  N   HIS A 221      26.463   5.860  11.125  1.00 17.21           N  
ANISOU 1763  N   HIS A 221     2049   2152   2338    150   -153   -113       N  
ATOM   1764  CA  HIS A 221      27.420   5.867  12.269  1.00 18.03           C  
ANISOU 1764  CA  HIS A 221     2123   2260   2468    147   -200    -94       C  
ATOM   1765  C   HIS A 221      28.347   7.026  12.327  1.00 20.23           C  
ANISOU 1765  C   HIS A 221     2354   2579   2755    119   -192    -87       C  
ATOM   1766  O   HIS A 221      29.372   6.947  13.024  1.00 21.75           O  
ANISOU 1766  O   HIS A 221     2506   2781   2977    122   -229    -73       O  
ATOM   1767  CB  HIS A 221      28.184   4.511  12.348  1.00 17.48           C  
ANISOU 1767  CB  HIS A 221     2029   2172   2440    202   -230   -100       C  
ATOM   1768  CG  HIS A 221      27.282   3.362  12.164  1.00 16.65           C  
ANISOU 1768  CG  HIS A 221     1978   2026   2322    226   -235   -109       C  
ATOM   1769  CD2 HIS A 221      27.041   2.593  11.073  1.00 16.55           C  
ANISOU 1769  CD2 HIS A 221     1978   2001   2311    261   -204   -133       C  
ATOM   1770  ND1 HIS A 221      26.339   2.996  13.098  1.00 15.91           N  
ANISOU 1770  ND1 HIS A 221     1945   1898   2201    202   -271    -92       N  
ATOM   1771  CE1 HIS A 221      25.602   2.008  12.616  1.00 17.81           C  
ANISOU 1771  CE1 HIS A 221     2229   2109   2430    222   -266   -104       C  
ATOM   1772  NE2 HIS A 221      25.999   1.766  11.376  1.00 17.27           N  
ANISOU 1772  NE2 HIS A 221     2135   2051   2378    258   -226   -129       N  
ATOM   1773  N   LYS A 222      27.946   8.129  11.671  1.00 18.97           N  
ANISOU 1773  N   LYS A 222     2204   2439   2566     87   -150    -92       N  
ATOM   1774  CA  LYS A 222      28.680   9.423  11.655  1.00 20.94           C  
ANISOU 1774  CA  LYS A 222     2421   2723   2810     48   -139    -84       C  
ATOM   1775  C   LYS A 222      27.659  10.537  11.911  1.00 18.01           C  
ANISOU 1775  C   LYS A 222     2108   2342   2394      4   -128    -75       C  
ATOM   1776  O   LYS A 222      26.547  10.446  11.397  1.00 16.28           O  
ANISOU 1776  O   LYS A 222     1928   2105   2153     10   -105    -84       O  
ATOM   1777  CB  LYS A 222      29.282   9.731  10.279  1.00 24.16           C  
ANISOU 1777  CB  LYS A 222     2787   3168   3227     55    -88   -105       C  
ATOM   1778  CG  LYS A 222      30.233   8.715   9.666  1.00 32.66           C  
ANISOU 1778  CG  LYS A 222     3804   4258   4346    105    -76   -124       C  
ATOM   1779  CD  LYS A 222      30.707   9.239   8.293  1.00 36.77           C  
ANISOU 1779  CD  LYS A 222     4293   4816   4862     98    -15   -146       C  
ATOM   1780  CE  LYS A 222      31.078   8.144   7.287  1.00 43.32           C  
ANISOU 1780  CE  LYS A 222     5095   5647   5717    152     21   -177       C  
ATOM   1781  NZ  LYS A 222      32.433   7.556   7.516  1.00 47.60           N1+
ANISOU 1781  NZ  LYS A 222     5556   6214   6315    190     11   -181       N1+
ATOM   1782  N   ILE A 223      28.071  11.611  12.598  1.00 16.53           N  
ANISOU 1782  N   ILE A 223     1921   2166   2193    -40   -143    -58       N  
ATOM   1783  CA  ILE A 223      27.229  12.796  12.757  1.00 16.31           C  
ANISOU 1783  CA  ILE A 223     1946   2126   2123    -79   -128    -52       C  
ATOM   1784  C   ILE A 223      27.040  13.406  11.381  1.00 15.12           C  
ANISOU 1784  C   ILE A 223     1791   1992   1960    -81    -81    -68       C  
ATOM   1785  O   ILE A 223      28.031  13.670  10.660  1.00 16.03           O  
ANISOU 1785  O   ILE A 223     1862   2141   2087    -88    -63    -74       O  
ATOM   1786  CB  ILE A 223      27.911  13.810  13.734  1.00 16.73           C  
ANISOU 1786  CB  ILE A 223     2004   2187   2164   -128   -154    -32       C  
ATOM   1787  CG1 ILE A 223      27.960  13.228  15.172  1.00 18.22           C  
ANISOU 1787  CG1 ILE A 223     2213   2354   2357   -133   -205    -14       C  
ATOM   1788  CG2 ILE A 223      27.135  15.111  13.765  1.00 16.54           C  
ANISOU 1788  CG2 ILE A 223     2037   2150   2098   -163   -133    -30       C  
ATOM   1789  CD1 ILE A 223      28.935  13.923  16.086  1.00 19.29           C  
ANISOU 1789  CD1 ILE A 223     2341   2500   2488   -179   -243      8       C  
ATOM   1790  N   LEU A 224      25.781  13.653  10.983  1.00 14.49           N  
ANISOU 1790  N   LEU A 224     1758   1891   1856    -78    -60    -73       N  
ATOM   1791  CA  LEU A 224      25.548  14.171   9.643  1.00 14.56           C  
ANISOU 1791  CA  LEU A 224     1771   1910   1850    -82    -23    -85       C  
ATOM   1792  C   LEU A 224      26.103  15.545   9.431  1.00 14.25           C  
ANISOU 1792  C   LEU A 224     1735   1888   1791   -125    -12    -79       C  
ATOM   1793  O   LEU A 224      26.719  15.798   8.405  1.00 16.13           O  
ANISOU 1793  O   LEU A 224     1948   2151   2027   -135     14    -89       O  
ATOM   1794  CB  LEU A 224      24.063  14.241   9.287  1.00 13.64           C  
ANISOU 1794  CB  LEU A 224     1702   1767   1714    -72    -11    -88       C  
ATOM   1795  CG  LEU A 224      23.293  12.917   9.331  1.00 14.63           C  
ANISOU 1795  CG  LEU A 224     1833   1875   1851    -37    -19    -93       C  
ATOM   1796  CD1 LEU A 224      21.927  13.125   8.729  1.00 14.38           C  
ANISOU 1796  CD1 LEU A 224     1837   1826   1801    -35     -5    -94       C  
ATOM   1797  CD2 LEU A 224      24.022  11.772   8.682  1.00 15.88           C  
ANISOU 1797  CD2 LEU A 224     1956   2044   2034     -8    -13   -108       C  
ATOM   1798  N   PHE A 225      25.885  16.452  10.371  1.00 14.84           N  
ANISOU 1798  N   PHE A 225     1845   1948   1846   -155    -29    -64       N  
ATOM   1799  CA  PHE A 225      26.190  17.881  10.191  1.00 15.12           C  
ANISOU 1799  CA  PHE A 225     1903   1988   1852   -200    -21    -57       C  
ATOM   1800  C   PHE A 225      26.995  18.417  11.395  1.00 17.02           C  
ANISOU 1800  C   PHE A 225     2146   2234   2088   -237    -51    -40       C  
ATOM   1801  O   PHE A 225      26.513  19.210  12.204  1.00 18.16           O  
ANISOU 1801  O   PHE A 225     2344   2350   2207   -259    -62    -31       O  
ATOM   1802  CB  PHE A 225      24.894  18.664  10.025  1.00 14.46           C  
ANISOU 1802  CB  PHE A 225     1882   1872   1742   -199     -9    -57       C  
ATOM   1803  CG  PHE A 225      23.945  18.080   9.029  1.00 13.68           C  
ANISOU 1803  CG  PHE A 225     1786   1764   1648   -165     10    -68       C  
ATOM   1804  CD1 PHE A 225      24.296  17.898   7.698  1.00 13.67           C  
ANISOU 1804  CD1 PHE A 225     1764   1783   1647   -164     32    -79       C  
ATOM   1805  CD2 PHE A 225      22.637  17.745   9.391  1.00 13.49           C  
ANISOU 1805  CD2 PHE A 225     1789   1712   1624   -138      7    -68       C  
ATOM   1806  CE1 PHE A 225      23.406  17.414   6.793  1.00 14.24           C  
ANISOU 1806  CE1 PHE A 225     1848   1844   1718   -140     44    -87       C  
ATOM   1807  CE2 PHE A 225      21.771  17.231   8.491  1.00 12.84           C  
ANISOU 1807  CE2 PHE A 225     1709   1624   1546   -113     18    -75       C  
ATOM   1808  CZ  PHE A 225      22.145  17.058   7.175  1.00 13.74           C  
ANISOU 1808  CZ  PHE A 225     1808   1754   1658   -115     35    -83       C  
ATOM   1809  N   PRO A 226      28.253  17.985  11.535  1.00 19.16           N  
ANISOU 1809  N   PRO A 226     2358   2538   2385   -245    -66    -36       N  
ATOM   1810  CA  PRO A 226      29.060  18.321  12.687  1.00 20.98           C  
ANISOU 1810  CA  PRO A 226     2584   2774   2614   -281   -104    -16       C  
ATOM   1811  C   PRO A 226      29.658  19.744  12.625  1.00 23.03           C  
ANISOU 1811  C   PRO A 226     2863   3045   2840   -344   -103     -5       C  
ATOM   1812  O   PRO A 226      30.882  19.899  12.685  1.00 24.16           O  
ANISOU 1812  O   PRO A 226     2959   3226   2996   -376   -118      6       O  
ATOM   1813  CB  PRO A 226      30.171  17.250  12.629  1.00 21.29           C  
ANISOU 1813  CB  PRO A 226     2541   2849   2700   -259   -120    -16       C  
ATOM   1814  CG  PRO A 226      30.389  17.048  11.181  1.00 21.06           C  
ANISOU 1814  CG  PRO A 226     2472   2847   2682   -239    -76    -37       C  
ATOM   1815  CD  PRO A 226      28.963  17.088  10.618  1.00 20.40           C  
ANISOU 1815  CD  PRO A 226     2448   2729   2575   -217    -49    -50       C  
ATOM   1816  N   GLY A 227      28.823  20.768  12.541  1.00 23.76           N  
ANISOU 1816  N   GLY A 227     3027   3106   2893   -362    -89     -6       N  
ATOM   1817  CA  GLY A 227      29.330  22.152  12.390  1.00 24.89           C  
ANISOU 1817  CA  GLY A 227     3203   3254   3001   -423    -88      4       C  
ATOM   1818  C   GLY A 227      29.978  22.663  13.685  1.00 27.54           C  
ANISOU 1818  C   GLY A 227     3560   3584   3320   -472   -128     26       C  
ATOM   1819  O   GLY A 227      29.478  22.374  14.753  1.00 26.84           O  
ANISOU 1819  O   GLY A 227     3504   3464   3228   -461   -149     31       O  
ATOM   1820  N   ARG A 228      31.096  23.387  13.559  1.00 29.55           N  
ANISOU 1820  N   ARG A 228     3796   3870   3562   -532   -140     40       N  
ATOM   1821  CA  ARG A 228      31.765  24.015  14.737  1.00 31.27           C  
ANISOU 1821  CA  ARG A 228     4042   4082   3757   -592   -183     64       C  
ATOM   1822  C   ARG A 228      31.035  25.279  15.239  1.00 27.57           C  
ANISOU 1822  C   ARG A 228     3685   3559   3232   -626   -182     67       C  
ATOM   1823  O   ARG A 228      31.240  25.717  16.377  1.00 28.76           O  
ANISOU 1823  O   ARG A 228     3884   3688   3356   -667   -214     83       O  
ATOM   1824  CB  ARG A 228      33.243  24.299  14.442  1.00 35.65           C  
ANISOU 1824  CB  ARG A 228     4530   4694   4320   -648   -198     80       C  
ATOM   1825  CG  ARG A 228      33.476  25.540  13.613  1.00 40.98           C  
ANISOU 1825  CG  ARG A 228     5240   5377   4954   -703   -176     81       C  
ATOM   1826  CD  ARG A 228      34.920  25.749  13.166  1.00 47.83           C  
ANISOU 1826  CD  ARG A 228     6031   6311   5833   -759   -182     94       C  
ATOM   1827  NE  ARG A 228      35.059  27.066  12.515  1.00 54.06           N  
ANISOU 1827  NE  ARG A 228     6873   7097   6568   -825   -165     97       N  
ATOM   1828  CZ  ARG A 228      36.211  27.704  12.285  1.00 59.83           C  
ANISOU 1828  CZ  ARG A 228     7573   7875   7286   -902   -174    114       C  
ATOM   1829  NH1 ARG A 228      37.380  27.157  12.636  1.00 62.67           N1+
ANISOU 1829  NH1 ARG A 228     7834   8294   7685   -921   -199    130       N1+
ATOM   1830  NH2 ARG A 228      36.192  28.899  11.680  1.00 60.35           N  
ANISOU 1830  NH2 ARG A 228     7705   7930   7298   -961   -160    117       N  
ATOM   1831  N   ASP A 229      30.153  25.825  14.412  1.00 24.40           N  
ANISOU 1831  N   ASP A 229     3328   3132   2811   -605   -146     51       N  
ATOM   1832  CA  ASP A 229      29.285  26.935  14.780  1.00 23.97           C  
ANISOU 1832  CA  ASP A 229     3378   3020   2711   -617   -139     49       C  
ATOM   1833  C   ASP A 229      28.162  26.955  13.735  1.00 22.22           C  
ANISOU 1833  C   ASP A 229     3171   2778   2494   -563   -101     30       C  
ATOM   1834  O   ASP A 229      28.165  26.135  12.825  1.00 20.92           O  
ANISOU 1834  O   ASP A 229     2942   2645   2362   -529    -84     20       O  
ATOM   1835  CB  ASP A 229      30.089  28.249  14.686  1.00 25.40           C  
ANISOU 1835  CB  ASP A 229     3603   3201   2846   -697   -153     65       C  
ATOM   1836  CG  ASP A 229      30.890  28.335  13.403  1.00 28.02           C  
ANISOU 1836  CG  ASP A 229     3877   3584   3186   -721   -139     65       C  
ATOM   1837  OD1 ASP A 229      30.277  28.318  12.314  1.00 25.51           O  
ANISOU 1837  OD1 ASP A 229     3559   3262   2873   -687   -107     50       O  
ATOM   1838  OD2 ASP A 229      32.159  28.397  13.459  1.00 31.04           O1-
ANISOU 1838  OD2 ASP A 229     4209   4014   3571   -778   -159     82       O1-
ATOM   1839  N   TYR A 230      27.230  27.887  13.847  1.00 22.28           N  
ANISOU 1839  N   TYR A 230     3264   2732   2470   -557    -90     24       N  
ATOM   1840  CA  TYR A 230      26.097  27.902  12.910  1.00 21.12           C  
ANISOU 1840  CA  TYR A 230     3129   2565   2333   -504    -62     10       C  
ATOM   1841  C   TYR A 230      26.483  28.179  11.461  1.00 21.65           C  
ANISOU 1841  C   TYR A 230     3173   2656   2396   -520    -51      9       C  
ATOM   1842  O   TYR A 230      25.831  27.721  10.544  1.00 19.60           O  
ANISOU 1842  O   TYR A 230     2892   2400   2156   -477    -32     -1       O  
ATOM   1843  CB  TYR A 230      25.004  28.838  13.352  1.00 21.47           C  
ANISOU 1843  CB  TYR A 230     3263   2546   2350   -486    -53      4       C  
ATOM   1844  CG  TYR A 230      24.072  28.311  14.435  1.00 22.76           C  
ANISOU 1844  CG  TYR A 230     3440   2682   2526   -442    -45     -6       C  
ATOM   1845  CD1 TYR A 230      23.860  26.942  14.658  1.00 24.13           C  
ANISOU 1845  CD1 TYR A 230     3548   2883   2738   -405    -43    -11       C  
ATOM   1846  CD2 TYR A 230      23.381  29.212  15.217  1.00 25.10           C  
ANISOU 1846  CD2 TYR A 230     3820   2922   2793   -439    -37    -11       C  
ATOM   1847  CE1 TYR A 230      22.975  26.525  15.683  1.00 24.84           C  
ANISOU 1847  CE1 TYR A 230     3658   2946   2832   -374    -33    -19       C  
ATOM   1848  CE2 TYR A 230      22.492  28.804  16.192  1.00 26.53           C  
ANISOU 1848  CE2 TYR A 230     4019   3081   2982   -403    -21    -22       C  
ATOM   1849  CZ  TYR A 230      22.283  27.467  16.422  1.00 25.39           C  
ANISOU 1849  CZ  TYR A 230     3808   2965   2872   -374    -20    -25       C  
ATOM   1850  OH  TYR A 230      21.391  27.140  17.450  1.00 24.84           O  
ANISOU 1850  OH  TYR A 230     3764   2872   2804   -347     -2    -36       O  
ATOM   1851  N   ILE A 231      27.577  28.889  11.216  1.00 22.61           N  
ANISOU 1851  N   ILE A 231     3301   2800   2490   -587    -62     21       N  
ATOM   1852  CA  ILE A 231      27.952  29.127   9.840  1.00 22.10           C  
ANISOU 1852  CA  ILE A 231     3218   2761   2418   -609    -47     20       C  
ATOM   1853  C   ILE A 231      28.437  27.823   9.205  1.00 20.58           C  
ANISOU 1853  C   ILE A 231     2925   2626   2269   -584    -30     11       C  
ATOM   1854  O   ILE A 231      27.982  27.409   8.111  1.00 19.86           O  
ANISOU 1854  O   ILE A 231     2816   2541   2189   -553     -8     -1       O  
ATOM   1855  CB  ILE A 231      29.041  30.231   9.730  1.00 24.31           C  
ANISOU 1855  CB  ILE A 231     3530   3054   2655   -697    -60     36       C  
ATOM   1856  CG1 ILE A 231      28.517  31.556  10.335  1.00 24.72           C  
ANISOU 1856  CG1 ILE A 231     3695   3038   2658   -720    -77     43       C  
ATOM   1857  CG2 ILE A 231      29.486  30.387   8.287  1.00 23.57           C  
ANISOU 1857  CG2 ILE A 231     3413   2992   2550   -726    -40     33       C  
ATOM   1858  CD1 ILE A 231      27.433  32.265   9.530  1.00 26.39           C  
ANISOU 1858  CD1 ILE A 231     3978   3198   2852   -690    -66     36       C  
ATOM   1859  N   ASP A 232      29.304  27.127   9.923  1.00 20.77           N  
ANISOU 1859  N   ASP A 232     2886   2687   2317   -593    -44     16       N  
ATOM   1860  CA  ASP A 232      29.803  25.845   9.501  1.00 20.36           C  
ANISOU 1860  CA  ASP A 232     2740   2684   2311   -562    -31      7       C  
ATOM   1861  C   ASP A 232      28.651  24.829   9.336  1.00 18.74           C  
ANISOU 1861  C   ASP A 232     2527   2457   2135   -484    -17     -9       C  
ATOM   1862  O   ASP A 232      28.656  24.012   8.413  1.00 19.82           O  
ANISOU 1862  O   ASP A 232     2617   2619   2295   -454      5    -23       O  
ATOM   1863  CB  ASP A 232      30.813  25.343  10.520  1.00 23.23           C  
ANISOU 1863  CB  ASP A 232     3049   3080   2698   -579    -59     19       C  
ATOM   1864  CG  ASP A 232      31.597  24.133  10.063  1.00 23.95           C  
ANISOU 1864  CG  ASP A 232     3036   3225   2838   -552    -47     10       C  
ATOM   1865  OD1 ASP A 232      31.824  23.940   8.856  1.00 27.88           O  
ANISOU 1865  OD1 ASP A 232     3500   3752   3341   -548    -13     -3       O  
ATOM   1866  OD2 ASP A 232      32.013  23.376  10.962  1.00 28.70           O1-
ANISOU 1866  OD2 ASP A 232     3594   3838   3471   -536    -74     18       O1-
ATOM   1867  N   GLN A 233      27.720  24.887  10.273  1.00 17.77           N  
ANISOU 1867  N   GLN A 233     2452   2291   2009   -458    -31     -7       N  
ATOM   1868  CA AGLN A 233      26.550  23.980  10.345  0.50 17.04           C  
ANISOU 1868  CA AGLN A 233     2356   2176   1941   -392    -22    -19       C  
ATOM   1869  CA BGLN A 233      26.672  23.900  10.263  0.50 17.21           C  
ANISOU 1869  CA BGLN A 233     2369   2204   1965   -393    -21    -19       C  
ATOM   1870  C   GLN A 233      25.771  24.085   9.048  1.00 16.55           C  
ANISOU 1870  C   GLN A 233     2309   2105   1875   -369      1    -29       C  
ATOM   1871  O   GLN A 233      25.443  23.081   8.401  1.00 16.26           O  
ANISOU 1871  O   GLN A 233     2234   2082   1864   -330     15    -40       O  
ATOM   1872  CB AGLN A 233      25.666  24.386  11.538  0.50 16.92           C  
ANISOU 1872  CB AGLN A 233     2403   2115   1912   -381    -34    -15       C  
ATOM   1873  CB BGLN A 233      25.925  23.935  11.546  0.50 16.93           C  
ANISOU 1873  CB BGLN A 233     2376   2130   1926   -377    -36    -16       C  
ATOM   1874  CG AGLN A 233      24.498  23.449  11.810  0.50 16.06           C  
ANISOU 1874  CG AGLN A 233     2287   1987   1827   -322    -26    -25       C  
ATOM   1875  CG BGLN A 233      25.011  22.752  11.712  0.50 16.08           C  
ANISOU 1875  CG BGLN A 233     2246   2016   1848   -318    -30    -26       C  
ATOM   1876  CD AGLN A 233      24.970  22.105  12.296  0.50 16.11           C  
ANISOU 1876  CD AGLN A 233     2234   2020   1865   -305    -39    -26       C  
ATOM   1877  CD BGLN A 233      24.452  22.741  13.093  0.50 16.70           C  
ANISOU 1877  CD BGLN A 233     2363   2063   1920   -313    -42    -22       C  
ATOM   1878  NE2AGLN A 233      24.210  21.079  11.970  0.50 15.51           N  
ANISOU 1878  NE2AGLN A 233     2136   1944   1814   -257    -29    -35       N  
ATOM   1879  NE2BGLN A 233      23.307  22.120  13.258  0.50 16.82           N  
ANISOU 1879  NE2BGLN A 233     2383   2060   1949   -269    -31    -31       N  
ATOM   1880  OE1AGLN A 233      26.004  21.988  12.968  0.50 16.66           O  
ANISOU 1880  OE1AGLN A 233     2283   2109   1939   -335    -62    -16       O  
ATOM   1881  OE1BGLN A 233      25.055  23.309  14.012  0.50 17.19           O  
ANISOU 1881  OE1BGLN A 233     2453   2118   1962   -354    -61    -12       O  
ATOM   1882  N   TRP A 234      25.417  25.321   8.706  1.00 15.69           N  
ANISOU 1882  N   TRP A 234     2264   1966   1731   -393      2    -24       N  
ATOM   1883  CA  TRP A 234      24.669  25.568   7.483  1.00 15.32           C  
ANISOU 1883  CA  TRP A 234     2240   1904   1676   -377     16    -29       C  
ATOM   1884  C   TRP A 234      25.409  25.062   6.253  1.00 15.41           C  
ANISOU 1884  C   TRP A 234     2205   1959   1692   -394     35    -36       C  
ATOM   1885  O   TRP A 234      24.804  24.403   5.423  1.00 13.09           O  
ANISOU 1885  O   TRP A 234     1898   1665   1410   -361     47    -45       O  
ATOM   1886  CB  TRP A 234      24.313  27.029   7.312  1.00 15.45           C  
ANISOU 1886  CB  TRP A 234     2337   1880   1654   -404      8    -20       C  
ATOM   1887  CG  TRP A 234      23.528  27.324   6.112  1.00 15.55           C  
ANISOU 1887  CG  TRP A 234     2378   1872   1658   -389     13    -21       C  
ATOM   1888  CD1 TRP A 234      23.942  28.033   5.041  1.00 16.12           C  
ANISOU 1888  CD1 TRP A 234     2479   1946   1698   -433     14    -16       C  
ATOM   1889  CD2 TRP A 234      22.158  26.914   5.820  1.00 16.20           C  
ANISOU 1889  CD2 TRP A 234     2465   1928   1761   -331     13    -25       C  
ATOM   1890  CE2 TRP A 234      21.837  27.425   4.565  1.00 16.34           C  
ANISOU 1890  CE2 TRP A 234     2516   1932   1761   -342     10    -20       C  
ATOM   1891  CE3 TRP A 234      21.174  26.171   6.522  1.00 17.06           C  
ANISOU 1891  CE3 TRP A 234     2554   2026   1903   -275     14    -30       C  
ATOM   1892  NE1 TRP A 234      22.938  28.103   4.103  1.00 16.03           N  
ANISOU 1892  NE1 TRP A 234     2495   1909   1687   -405     12    -16       N  
ATOM   1893  CZ2 TRP A 234      20.567  27.235   3.955  1.00 16.15           C  
ANISOU 1893  CZ2 TRP A 234     2503   1883   1752   -298      3    -18       C  
ATOM   1894  CZ3 TRP A 234      19.940  25.968   5.895  1.00 18.06           C  
ANISOU 1894  CZ3 TRP A 234     2685   2132   2044   -233     12    -29       C  
ATOM   1895  CH2 TRP A 234      19.656  26.484   4.649  1.00 17.34           C  
ANISOU 1895  CH2 TRP A 234     2624   2028   1938   -243      4    -22       C  
ATOM   1896  N   ASN A 235      26.737  25.303   6.166  1.00 16.11           N  
ANISOU 1896  N   ASN A 235     2265   2086   1770   -445     38    -33       N  
ATOM   1897  CA  ASN A 235      27.509  24.759   5.050  1.00 17.13           C  
ANISOU 1897  CA  ASN A 235     2342   2261   1905   -459     64    -44       C  
ATOM   1898  C   ASN A 235      27.400  23.256   4.915  1.00 15.84           C  
ANISOU 1898  C   ASN A 235     2117   2118   1783   -405     78    -59       C  
ATOM   1899  O   ASN A 235      27.212  22.742   3.830  1.00 16.39           O  
ANISOU 1899  O   ASN A 235     2177   2197   1855   -391    101    -72       O  
ATOM   1900  CB  ASN A 235      28.989  25.138   5.186  1.00 19.85           C  
ANISOU 1900  CB  ASN A 235     2650   2652   2242   -520     67    -38       C  
ATOM   1901  CG  ASN A 235      29.237  26.597   4.987  1.00 23.95           C  
ANISOU 1901  CG  ASN A 235     3233   3157   2711   -587     59    -24       C  
ATOM   1902  ND2 ASN A 235      30.278  27.111   5.673  1.00 28.33           N  
ANISOU 1902  ND2 ASN A 235     3772   3735   3255   -641     44    -11       N  
ATOM   1903  OD1 ASN A 235      28.531  27.271   4.233  1.00 26.85           O  
ANISOU 1903  OD1 ASN A 235     3665   3490   3048   -594     61    -23       O  
ATOM   1904  N   LYS A 236      27.466  22.561   6.053  1.00 15.68           N  
ANISOU 1904  N   LYS A 236     2064   2099   1794   -375     60    -57       N  
ATOM   1905  CA  LYS A 236      27.404  21.109   6.042  1.00 16.30           C  
ANISOU 1905  CA  LYS A 236     2090   2191   1912   -324     67    -70       C  
ATOM   1906  C   LYS A 236      26.039  20.589   5.581  1.00 14.67           C  
ANISOU 1906  C   LYS A 236     1914   1953   1708   -279     72    -77       C  
ATOM   1907  O   LYS A 236      25.939  19.601   4.883  1.00 15.21           O  
ANISOU 1907  O   LYS A 236     1956   2031   1792   -250     88    -91       O  
ATOM   1908  CB  LYS A 236      27.781  20.560   7.390  1.00 18.90           C  
ANISOU 1908  CB  LYS A 236     2388   2525   2269   -310     40    -62       C  
ATOM   1909  CG  LYS A 236      29.293  20.613   7.586  1.00 23.23           C  
ANISOU 1909  CG  LYS A 236     2878   3120   2830   -344     37    -57       C  
ATOM   1910  CD  LYS A 236      29.687  20.445   9.022  1.00 27.28           C  
ANISOU 1910  CD  LYS A 236     3377   3630   3359   -348     -2    -41       C  
ATOM   1911  CE  LYS A 236      31.169  20.056   9.133  1.00 29.83           C  
ANISOU 1911  CE  LYS A 236     3617   4005   3712   -364     -9    -38       C  
ATOM   1912  NZ  LYS A 236      32.067  20.942   8.361  1.00 33.37           N1+
ANISOU 1912  NZ  LYS A 236     4048   4492   4141   -420     12    -36       N1+
ATOM   1913  N   VAL A 237      25.011  21.305   5.974  1.00 13.40           N  
ANISOU 1913  N   VAL A 237     1809   1752   1530   -275     57    -67       N  
ATOM   1914  CA  VAL A 237      23.650  20.957   5.567  1.00 12.71           C  
ANISOU 1914  CA  VAL A 237     1748   1635   1446   -237     57    -69       C  
ATOM   1915  C   VAL A 237      23.520  21.104   4.049  1.00 12.20           C  
ANISOU 1915  C   VAL A 237     1698   1574   1363   -250     75    -75       C  
ATOM   1916  O   VAL A 237      23.055  20.170   3.367  1.00 12.68           O  
ANISOU 1916  O   VAL A 237     1747   1637   1435   -223     83    -84       O  
ATOM   1917  CB  VAL A 237      22.585  21.811   6.307  1.00 12.28           C  
ANISOU 1917  CB  VAL A 237     1746   1539   1380   -229     41    -58       C  
ATOM   1918  CG1 VAL A 237      21.198  21.630   5.709  1.00 12.99           C  
ANISOU 1918  CG1 VAL A 237     1857   1604   1475   -195     41    -58       C  
ATOM   1919  CG2 VAL A 237      22.592  21.466   7.798  1.00 12.59           C  
ANISOU 1919  CG2 VAL A 237     1776   1572   1435   -216     28    -55       C  
ATOM   1920  N   ILE A 238      23.905  22.272   3.515  1.00 12.72           N  
ANISOU 1920  N   ILE A 238     1798   1638   1396   -295     77    -69       N  
ATOM   1921  CA  ILE A 238      23.693  22.500   2.100  1.00 13.23           C  
ANISOU 1921  CA  ILE A 238     1889   1700   1436   -313     90    -72       C  
ATOM   1922  C   ILE A 238      24.622  21.679   1.202  1.00 12.93           C  
ANISOU 1922  C   ILE A 238     1809   1703   1400   -325    122    -89       C  
ATOM   1923  O   ILE A 238      24.222  21.238   0.119  1.00 12.51           O  
ANISOU 1923  O   ILE A 238     1770   1647   1338   -321    134    -97       O  
ATOM   1924  CB  ILE A 238      23.723  23.978   1.727  1.00 14.45           C  
ANISOU 1924  CB  ILE A 238     2105   1834   1552   -359     80    -59       C  
ATOM   1925  CG1 ILE A 238      25.059  24.603   2.064  1.00 15.33           C  
ANISOU 1925  CG1 ILE A 238     2204   1975   1647   -412     88    -57       C  
ATOM   1926  CG2 ILE A 238      22.507  24.710   2.368  1.00 15.24           C  
ANISOU 1926  CG2 ILE A 238     2255   1883   1652   -332     52    -45       C  
ATOM   1927  CD1 ILE A 238      25.141  26.073   1.617  1.00 16.59           C  
ANISOU 1927  CD1 ILE A 238     2433   2110   1760   -466     77    -44       C  
ATOM   1928  N   GLU A 239      25.801  21.349   1.716  1.00 13.90           N  
ANISOU 1928  N   GLU A 239     1877   1864   1540   -334    134    -96       N  
ATOM   1929  CA  GLU A 239      26.747  20.485   0.957  1.00 15.73           C  
ANISOU 1929  CA  GLU A 239     2057   2138   1783   -336    171   -117       C  
ATOM   1930  C   GLU A 239      26.105  19.121   0.657  1.00 15.34           C  
ANISOU 1930  C   GLU A 239     1995   2078   1757   -282    177   -131       C  
ATOM   1931  O   GLU A 239      26.257  18.543  -0.438  1.00 16.67           O  
ANISOU 1931  O   GLU A 239     2161   2257   1916   -282    208   -149       O  
ATOM   1932  CB  GLU A 239      28.025  20.257   1.783  1.00 19.05           C  
ANISOU 1932  CB  GLU A 239     2409   2598   2230   -342    174   -119       C  
ATOM   1933  CG  GLU A 239      28.953  21.443   1.799  1.00 25.24           C  
ANISOU 1933  CG  GLU A 239     3196   3407   2989   -408    177   -109       C  
ATOM   1934  CD  GLU A 239      29.965  21.425   2.956  1.00 30.28           C  
ANISOU 1934  CD  GLU A 239     3777   4074   3653   -417    160   -100       C  
ATOM   1935  OE1 GLU A 239      30.122  20.366   3.648  1.00 31.06           O  
ANISOU 1935  OE1 GLU A 239     3825   4180   3795   -369    151   -104       O  
ATOM   1936  OE2 GLU A 239      30.595  22.501   3.173  1.00 38.29           O1-
ANISOU 1936  OE2 GLU A 239     4803   5102   4643   -476    152    -86       O1-
ATOM   1937  N   GLN A 240      25.389  18.581   1.662  1.00 14.26           N  
ANISOU 1937  N   GLN A 240     1853   1918   1646   -239    149   -124       N  
ATOM   1938  CA AGLN A 240      24.780  17.249   1.540  0.50 14.33           C  
ANISOU 1938  CA AGLN A 240     1851   1915   1676   -192    150   -134       C  
ATOM   1939  CA BGLN A 240      24.793  17.253   1.534  0.50 14.49           C  
ANISOU 1939  CA BGLN A 240     1872   1937   1697   -192    150   -134       C  
ATOM   1940  C   GLN A 240      23.425  17.278   0.868  1.00 13.65           C  
ANISOU 1940  C   GLN A 240     1819   1797   1572   -185    139   -128       C  
ATOM   1941  O   GLN A 240      23.110  16.432   0.040  1.00 13.78           O  
ANISOU 1941  O   GLN A 240     1842   1809   1585   -171    151   -140       O  
ATOM   1942  CB AGLN A 240      24.610  16.608   2.909  0.50 15.06           C  
ANISOU 1942  CB AGLN A 240     1919   2000   1802   -156    123   -128       C  
ATOM   1943  CB BGLN A 240      24.717  16.566   2.901  0.50 15.67           C  
ANISOU 1943  CB BGLN A 240     1993   2081   1881   -156    125   -129       C  
ATOM   1944  CG AGLN A 240      25.907  16.417   3.656  0.50 16.32           C  
ANISOU 1944  CG AGLN A 240     2024   2191   1987   -158    123   -131       C  
ATOM   1945  CG BGLN A 240      26.074  16.049   3.342  0.50 17.38           C  
ANISOU 1945  CG BGLN A 240     2148   2332   2126   -150    133   -138       C  
ATOM   1946  CD AGLN A 240      26.875  15.482   2.965  0.50 18.22           C  
ANISOU 1946  CD AGLN A 240     2215   2461   2246   -142    154   -153       C  
ATOM   1947  CD BGLN A 240      26.087  15.425   4.719  0.50 19.18           C  
ANISOU 1947  CD BGLN A 240     2353   2551   2384   -122    102   -130       C  
ATOM   1948  NE2AGLN A 240      28.141  15.870   2.928  0.50 19.33           N  
ANISOU 1948  NE2AGLN A 240     2310   2640   2393   -167    170   -156       N  
ATOM   1949  NE2BGLN A 240      26.441  16.211   5.709  0.50 19.09           N  
ANISOU 1949  NE2BGLN A 240     2339   2542   2370   -146     80   -114       N  
ATOM   1950  OE1AGLN A 240      26.501  14.403   2.525  0.50 20.43           O  
ANISOU 1950  OE1AGLN A 240     2497   2730   2536   -106    163   -167       O  
ATOM   1951  OE1BGLN A 240      25.759  14.251   4.888  0.50 25.67           O  
ANISOU 1951  OE1BGLN A 240     3167   3361   3227    -82     94   -137       O  
ATOM   1952  N   LEU A 241      22.576  18.219   1.273  1.00 12.31           N  
ANISOU 1952  N   LEU A 241     1686   1601   1392   -192    113   -109       N  
ATOM   1953  CA  LEU A 241      21.195  18.208   0.839  1.00 12.36           C  
ANISOU 1953  CA  LEU A 241     1729   1575   1390   -178     95    -99       C  
ATOM   1954  C   LEU A 241      20.920  19.060  -0.364  1.00 13.05           C  
ANISOU 1954  C   LEU A 241     1865   1651   1444   -212     95    -92       C  
ATOM   1955  O   LEU A 241      19.832  18.965  -0.994  1.00 14.54           O  
ANISOU 1955  O   LEU A 241     2084   1817   1626   -204     78    -83       O  
ATOM   1956  CB  LEU A 241      20.234  18.621   2.006  1.00 12.32           C  
ANISOU 1956  CB  LEU A 241     1734   1546   1400   -155     68    -83       C  
ATOM   1957  CG  LEU A 241      20.292  17.749   3.225  1.00 12.05           C  
ANISOU 1957  CG  LEU A 241     1665   1517   1395   -126     63    -87       C  
ATOM   1958  CD1 LEU A 241      19.217  18.248   4.169  1.00 12.41           C  
ANISOU 1958  CD1 LEU A 241     1729   1538   1448   -110     44    -73       C  
ATOM   1959  CD2 LEU A 241      20.057  16.286   2.920  1.00 12.62           C  
ANISOU 1959  CD2 LEU A 241     1718   1595   1483   -100     66    -97       C  
ATOM   1960  N   GLY A 242      21.827  20.007  -0.611  1.00 12.88           N  
ANISOU 1960  N   GLY A 242     1853   1642   1399   -253    108    -93       N  
ATOM   1961  CA  GLY A 242      21.667  20.963  -1.706  1.00 13.24           C  
ANISOU 1961  CA  GLY A 242     1954   1673   1405   -294    104    -84       C  
ATOM   1962  C   GLY A 242      21.163  22.307  -1.251  1.00 13.60           C  
ANISOU 1962  C   GLY A 242     2041   1687   1440   -304     75    -64       C  
ATOM   1963  O   GLY A 242      20.427  22.442  -0.222  1.00 13.75           O  
ANISOU 1963  O   GLY A 242     2055   1685   1482   -268     54    -54       O  
ATOM   1964  N   THR A 243      21.593  23.373  -1.937  1.00 13.80           N  
ANISOU 1964  N   THR A 243     2110   1706   1426   -354     75    -57       N  
ATOM   1965  CA  THR A 243      21.041  24.696  -1.696  1.00 14.73           C  
ANISOU 1965  CA  THR A 243     2283   1785   1529   -363     44    -38       C  
ATOM   1966  C   THR A 243      19.494  24.676  -1.826  1.00 15.57           C  
ANISOU 1966  C   THR A 243     2413   1851   1652   -319     10    -23       C  
ATOM   1967  O   THR A 243      18.974  24.069  -2.755  1.00 17.46           O  
ANISOU 1967  O   THR A 243     2658   2089   1888   -316      5    -22       O  
ATOM   1968  CB  THR A 243      21.607  25.665  -2.748  1.00 15.76           C  
ANISOU 1968  CB  THR A 243     2468   1910   1608   -428     46    -32       C  
ATOM   1969  CG2 THR A 243      21.068  27.036  -2.519  1.00 16.49           C  
ANISOU 1969  CG2 THR A 243     2626   1956   1685   -436     10    -12       C  
ATOM   1970  OG1 THR A 243      23.033  25.691  -2.586  1.00 16.02           O  
ANISOU 1970  OG1 THR A 243     2469   1987   1629   -471     79    -45       O  
ATOM   1971  N   PRO A 244      18.768  25.263  -0.861  1.00 16.77           N  
ANISOU 1971  N   PRO A 244     2574   1973   1824   -285    -11    -12       N  
ATOM   1972  CA  PRO A 244      17.338  25.204  -0.959  1.00 19.02           C  
ANISOU 1972  CA  PRO A 244     2868   2228   2132   -241    -39      1       C  
ATOM   1973  C   PRO A 244      16.770  26.054  -2.087  1.00 20.92           C  
ANISOU 1973  C   PRO A 244     3169   2432   2346   -260    -71     20       C  
ATOM   1974  O   PRO A 244      17.429  26.932  -2.642  1.00 20.38           O  
ANISOU 1974  O   PRO A 244     3150   2354   2239   -308    -74     24       O  
ATOM   1975  CB  PRO A 244      16.861  25.674   0.418  1.00 19.53           C  
ANISOU 1975  CB  PRO A 244     2926   2273   2222   -202    -43      3       C  
ATOM   1976  CG  PRO A 244      17.960  26.449   0.971  1.00 18.06           C  
ANISOU 1976  CG  PRO A 244     2760   2089   2011   -238    -30     -2       C  
ATOM   1977  CD  PRO A 244      19.213  25.854   0.409  1.00 16.79           C  
ANISOU 1977  CD  PRO A 244     2574   1973   1832   -283     -6    -14       C  
ATOM   1978  N   CYS A 245      15.515  25.787  -2.398  1.00 25.32           N  
ANISOU 1978  N   CYS A 245     3723   2970   2926   -224   -100     34       N  
ATOM   1979  CA ACYS A 245      14.791  26.402  -3.511  0.60 27.64           C  
ANISOU 1979  CA ACYS A 245     4069   3229   3204   -236   -141     56       C  
ATOM   1980  CA BCYS A 245      14.970  26.433  -3.572  0.40 27.08           C  
ANISOU 1980  CA BCYS A 245     4002   3161   3127   -244   -138     55       C  
ATOM   1981  C   CYS A 245      14.532  27.880  -3.262  1.00 28.97           C  
ANISOU 1981  C   CYS A 245     4291   3350   3365   -230   -168     71       C  
ATOM   1982  O   CYS A 245      14.463  28.297  -2.111  1.00 25.87           O  
ANISOU 1982  O   CYS A 245     3888   2948   2993   -198   -157     65       O  
ATOM   1983  CB ACYS A 245      13.425  25.686  -3.684  0.60 29.00           C  
ANISOU 1983  CB ACYS A 245     4210   3395   3413   -192   -168     70       C  
ATOM   1984  CB BCYS A 245      13.817  25.629  -4.119  0.40 28.80           C  
ANISOU 1984  CB BCYS A 245     4199   3376   3369   -217   -164     67       C  
ATOM   1985  SG ACYS A 245      13.559  23.890  -3.927  0.60 33.42           S  
ANISOU 1985  SG ACYS A 245     4716   4001   3980   -195   -142     54       S  
ATOM   1986  SG BCYS A 245      12.387  25.960  -3.147  0.40 29.55           S  
ANISOU 1986  SG BCYS A 245     4265   3445   3519   -144   -189     82       S  
ATOM   1987  N   PRO A 246      14.264  28.665  -4.323  1.00 29.67           N  
ANISOU 1987  N   PRO A 246     4444   3403   3425   -257   -207     91       N  
ATOM   1988  CA  PRO A 246      13.926  30.099  -4.141  1.00 29.95           C  
ANISOU 1988  CA  PRO A 246     4540   3384   3455   -246   -239    107       C  
ATOM   1989  C   PRO A 246      12.708  30.355  -3.255  1.00 28.30           C  
ANISOU 1989  C   PRO A 246     4304   3147   3300   -166   -256    114       C  
ATOM   1990  O   PRO A 246      12.693  31.333  -2.479  1.00 28.93           O  
ANISOU 1990  O   PRO A 246     4415   3194   3385   -144   -257    112       O  
ATOM   1991  CB  PRO A 246      13.662  30.561  -5.576  1.00 31.71           C  
ANISOU 1991  CB  PRO A 246     4828   3576   3643   -285   -286    130       C  
ATOM   1992  CG  PRO A 246      14.550  29.661  -6.393  1.00 33.18           C  
ANISOU 1992  CG  PRO A 246     5007   3808   3794   -346   -255    117       C  
ATOM   1993  CD  PRO A 246      14.408  28.323  -5.748  1.00 34.43           C  
ANISOU 1993  CD  PRO A 246     5079   4012   3992   -307   -220     99       C  
ATOM   1994  N   GLU A 247      11.735  29.442  -3.282  1.00 31.82           N  
ANISOU 1994  N   GLU A 247     4693   3610   3789   -125   -265    119       N  
ATOM   1995  CA  GLU A 247      10.544  29.562  -2.437  1.00 33.24           C  
ANISOU 1995  CA  GLU A 247     4832   3773   4023    -50   -273    124       C  
ATOM   1996  C   GLU A 247      10.919  29.582  -0.956  1.00 31.66           C  
ANISOU 1996  C   GLU A 247     4606   3585   3838    -25   -226     99       C  
ATOM   1997  O   GLU A 247      10.316  30.297  -0.155  1.00 32.96           O  
ANISOU 1997  O   GLU A 247     4777   3719   4029     24   -225     98       O  
ATOM   1998  CB  GLU A 247       9.556  28.421  -2.723  1.00 40.27           C  
ANISOU 1998  CB  GLU A 247     5659   4691   4952    -24   -286    133       C  
ATOM   1999  CG  GLU A 247       8.844  28.514  -4.083  1.00 47.67           C  
ANISOU 1999  CG  GLU A 247     6623   5607   5885    -37   -345    164       C  
ATOM   2000  CD  GLU A 247       9.739  28.169  -5.280  1.00 54.35           C  
ANISOU 2000  CD  GLU A 247     7514   6464   6672   -114   -348    164       C  
ATOM   2001  OE1 GLU A 247      10.753  27.443  -5.105  1.00 54.33           O  
ANISOU 2001  OE1 GLU A 247     7495   6500   6646   -147   -301    140       O  
ATOM   2002  OE2 GLU A 247       9.435  28.641  -6.405  1.00 61.22           O1-
ANISOU 2002  OE2 GLU A 247     8437   7303   7520   -140   -399    189       O1-
ATOM   2003  N   PHE A 248      11.938  28.808  -0.585  1.00 25.57           N  
ANISOU 2003  N   PHE A 248     3809   2857   3048    -60   -186     79       N  
ATOM   2004  CA  PHE A 248      12.466  28.888   0.758  1.00 21.92           C  
ANISOU 2004  CA  PHE A 248     3335   2405   2590    -50   -148     59       C  
ATOM   2005  C   PHE A 248      13.209  30.240   0.991  1.00 21.34           C  
ANISOU 2005  C   PHE A 248     3334   2294   2480    -78   -150     58       C  
ATOM   2006  O   PHE A 248      13.028  30.861   2.005  1.00 21.44           O  
ANISOU 2006  O   PHE A 248     3363   2282   2502    -49   -138     51       O  
ATOM   2007  CB  PHE A 248      13.376  27.657   1.072  1.00 19.68           C  
ANISOU 2007  CB  PHE A 248     3002   2176   2300    -79   -112     41       C  
ATOM   2008  CG  PHE A 248      14.024  27.708   2.408  1.00 18.44           C  
ANISOU 2008  CG  PHE A 248     2835   2028   2143    -78    -80     24       C  
ATOM   2009  CD1 PHE A 248      13.334  27.353   3.554  1.00 17.68           C  
ANISOU 2009  CD1 PHE A 248     2703   1934   2080    -33    -64     16       C  
ATOM   2010  CD2 PHE A 248      15.313  28.133   2.529  1.00 18.16           C  
ANISOU 2010  CD2 PHE A 248     2827   2001   2071   -128    -68     17       C  
ATOM   2011  CE1 PHE A 248      13.923  27.442   4.772  1.00 17.77           C  
ANISOU 2011  CE1 PHE A 248     2717   1951   2086    -39    -38      2       C  
ATOM   2012  CE2 PHE A 248      15.935  28.168   3.757  1.00 18.87           C  
ANISOU 2012  CE2 PHE A 248     2911   2100   2160   -134    -46      5       C  
ATOM   2013  CZ  PHE A 248      15.232  27.840   4.887  1.00 18.38           C  
ANISOU 2013  CZ  PHE A 248     2822   2034   2127    -89    -32     -3       C  
ATOM   2014  N   MET A 249      14.085  30.613   0.076  1.00 22.83           N  
ANISOU 2014  N   MET A 249     3567   2483   2624   -138   -161     64       N  
ATOM   2015  CA  MET A 249      14.940  31.778   0.278  1.00 24.93           C  
ANISOU 2015  CA  MET A 249     3902   2721   2848   -179   -162     64       C  
ATOM   2016  C   MET A 249      14.097  33.026   0.549  1.00 27.16           C  
ANISOU 2016  C   MET A 249     4244   2936   3138   -137   -190     74       C  
ATOM   2017  O   MET A 249      14.488  33.910   1.334  1.00 25.53           O  
ANISOU 2017  O   MET A 249     4085   2700   2913   -144   -182     68       O  
ATOM   2018  CB  MET A 249      15.732  32.077  -0.982  1.00 26.63           C  
ANISOU 2018  CB  MET A 249     4163   2941   3014   -250   -177     73       C  
ATOM   2019  CG  MET A 249      16.758  31.038  -1.371  1.00 26.51           C  
ANISOU 2019  CG  MET A 249     4101   2988   2983   -298   -144     60       C  
ATOM   2020  SD  MET A 249      17.869  30.612  -0.066  1.00 27.30           S  
ANISOU 2020  SD  MET A 249     4153   3132   3087   -312   -100     38       S  
ATOM   2021  CE  MET A 249      19.079  29.749  -1.077  1.00 25.00           C  
ANISOU 2021  CE  MET A 249     3828   2901   2769   -375    -73     28       C  
ATOM   2022  N   LYS A 250      12.963  33.084  -0.146  1.00 29.10           N  
ANISOU 2022  N   LYS A 250     4489   3157   3412    -97   -225     92       N  
ATOM   2023  CA  LYS A 250      11.994  34.192  -0.036  1.00 32.37           C  
ANISOU 2023  CA  LYS A 250     4950   3504   3844    -43   -258    104       C  
ATOM   2024  C   LYS A 250      11.399  34.335   1.360  1.00 30.77           C  
ANISOU 2024  C   LYS A 250     4723   3288   3681     23   -228     87       C  
ATOM   2025  O   LYS A 250      10.928  35.431   1.746  1.00 33.16           O  
ANISOU 2025  O   LYS A 250     5079   3532   3989     62   -240     89       O  
ATOM   2026  CB  LYS A 250      10.882  33.946  -1.089  1.00 35.99           C  
ANISOU 2026  CB  LYS A 250     5391   3952   4333    -13   -304    128       C  
ATOM   2027  CG  LYS A 250       9.721  34.908  -1.084  1.00 42.50           C  
ANISOU 2027  CG  LYS A 250     6245   4713   5192     55   -344    144       C  
ATOM   2028  CD  LYS A 250       8.868  34.728  -2.345  1.00 44.11           C  
ANISOU 2028  CD  LYS A 250     6441   4905   5412     63   -402    174       C  
ATOM   2029  CE  LYS A 250       7.663  35.655  -2.332  1.00 46.87           C  
ANISOU 2029  CE  LYS A 250     6810   5193   5807    139   -447    192       C  
ATOM   2030  NZ  LYS A 250       8.014  37.086  -2.082  1.00 49.04           N1+
ANISOU 2030  NZ  LYS A 250     7182   5399   6053    141   -460    191       N1+
ATOM   2031  N   LYS A 251      11.405  33.254   2.136  1.00 28.47           N  
ANISOU 2031  N   LYS A 251     4357   3048   3414     36   -188     70       N  
ATOM   2032  CA ALYS A 251      10.900  33.284   3.503  0.50 28.96           C  
ANISOU 2032  CA ALYS A 251     4395   3103   3506     89   -152     52       C  
ATOM   2033  CA BLYS A 251      10.905  33.291   3.509  0.50 28.46           C  
ANISOU 2033  CA BLYS A 251     4332   3039   3442     89   -152     52       C  
ATOM   2034  C   LYS A 251      11.887  33.901   4.496  1.00 27.54           C  
ANISOU 2034  C   LYS A 251     4269   2909   3288     56   -125     35       C  
ATOM   2035  O   LYS A 251      11.566  34.045   5.649  1.00 29.37           O  
ANISOU 2035  O   LYS A 251     4498   3128   3534     92    -94     19       O  
ATOM   2036  CB ALYS A 251      10.527  31.881   3.973  0.50 30.42           C  
ANISOU 2036  CB ALYS A 251     4486   3345   3725    108   -123     42       C  
ATOM   2037  CB BLYS A 251      10.559  31.901   4.008  0.50 29.11           C  
ANISOU 2037  CB BLYS A 251     4323   3180   3559    107   -122     42       C  
ATOM   2038  CG ALYS A 251       9.541  31.142   3.084  0.50 32.40           C  
ANISOU 2038  CG ALYS A 251     4681   3616   4014    134   -149     59       C  
ATOM   2039  CG BLYS A 251       9.617  31.105   3.143  0.50 30.13           C  
ANISOU 2039  CG BLYS A 251     4393   3330   3724    131   -146     58       C  
ATOM   2040  CD ALYS A 251       9.307  29.731   3.603  0.50 34.11           C  
ANISOU 2040  CD ALYS A 251     4815   3888   4255    141   -120     49       C  
ATOM   2041  CD BLYS A 251       9.197  29.869   3.911  0.50 30.86           C  
ANISOU 2041  CD BLYS A 251     4406   3472   3850    153   -113     45       C  
ATOM   2042  CE ALYS A 251       8.071  29.083   2.989  0.50 35.68           C  
ANISOU 2042  CE ALYS A 251     4956   4102   4498    177   -144     66       C  
ATOM   2043  CE BLYS A 251       8.710  28.767   2.994  0.50 30.86           C  
ANISOU 2043  CE BLYS A 251     4350   3508   3868    147   -134     60       C  
ATOM   2044  NZ ALYS A 251       8.368  28.133   1.864  0.50 35.34           N1+
ANISOU 2044  NZ ALYS A 251     4896   4093   4441    132   -167     78       N1+
ATOM   2045  NZ BLYS A 251       8.063  27.671   3.759  0.50 29.39           N1+
ANISOU 2045  NZ BLYS A 251     4090   3360   3716    173   -107     51       N1+
ATOM   2046  N   LEU A 252      13.100  34.222   4.047  1.00 24.68           N  
ANISOU 2046  N   LEU A 252     3951   2551   2873    -17   -134     40       N  
ATOM   2047  CA  LEU A 252      14.120  34.700   4.971  1.00 25.99           C  
ANISOU 2047  CA  LEU A 252     4161   2712   3001    -59   -113     27       C  
ATOM   2048  C   LEU A 252      14.144  36.242   5.021  1.00 27.49           C  
ANISOU 2048  C   LEU A 252     4457   2830   3159    -63   -134     32       C  
ATOM   2049  O   LEU A 252      14.032  36.895   3.998  1.00 27.42           O  
ANISOU 2049  O   LEU A 252     4496   2788   3135    -74   -171     50       O  
ATOM   2050  CB  LEU A 252      15.481  34.181   4.536  1.00 24.99           C  
ANISOU 2050  CB  LEU A 252     4019   2638   2839   -139   -109     29       C  
ATOM   2051  CG  LEU A 252      15.631  32.664   4.411  1.00 23.18           C  
ANISOU 2051  CG  LEU A 252     3695   2476   2635   -140    -90     23       C  
ATOM   2052  CD1 LEU A 252      16.895  32.324   3.655  1.00 22.36           C  
ANISOU 2052  CD1 LEU A 252     3582   2415   2498   -212    -89     25       C  
ATOM   2053  CD2 LEU A 252      15.622  32.020   5.764  1.00 23.40           C  
ANISOU 2053  CD2 LEU A 252     3681   2526   2685   -117    -57      6       C  
ATOM   2054  N   GLN A 253      14.371  36.806   6.199  1.00 30.58           N  
ANISOU 2054  N   GLN A 253     4891   3193   3535    -61   -111     18       N  
ATOM   2055  CA  GLN A 253      14.579  38.245   6.275  1.00 31.05           C  
ANISOU 2055  CA  GLN A 253     5062   3183   3554    -76   -131     22       C  
ATOM   2056  C   GLN A 253      15.851  38.685   5.502  1.00 29.36           C  
ANISOU 2056  C   GLN A 253     4898   2977   3279   -173   -156     37       C  
ATOM   2057  O   GLN A 253      16.801  37.912   5.378  1.00 25.68           O  
ANISOU 2057  O   GLN A 253     4382   2575   2799   -231   -144     37       O  
ATOM   2058  CB  GLN A 253      14.614  38.734   7.731  1.00 36.75           C  
ANISOU 2058  CB  GLN A 253     5828   3871   4263    -62    -99      1       C  
ATOM   2059  CG  GLN A 253      15.891  38.456   8.493  1.00 40.53           C  
ANISOU 2059  CG  GLN A 253     6309   4388   4702   -138    -81     -5       C  
ATOM   2060  CD  GLN A 253      15.930  39.185   9.840  1.00 47.47           C  
ANISOU 2060  CD  GLN A 253     7261   5218   5556   -134    -59    -21       C  
ATOM   2061  NE2 GLN A 253      16.175  38.432  10.907  1.00 49.40           N  
ANISOU 2061  NE2 GLN A 253     7462   5500   5806   -141    -26    -35       N  
ATOM   2062  OE1 GLN A 253      15.768  40.416   9.913  1.00 53.01           O  
ANISOU 2062  OE1 GLN A 253     8064   5848   6230   -127    -72    -21       O  
ATOM   2063  N   PRO A 254      15.859  39.923   4.943  1.00 26.03           N  
ANISOU 2063  N   PRO A 254     4577   2490   2822   -190   -192     50       N  
ATOM   2064  CA  PRO A 254      16.973  40.311   4.077  1.00 25.42           C  
ANISOU 2064  CA  PRO A 254     4546   2426   2687   -286   -217     66       C  
ATOM   2065  C   PRO A 254      18.363  40.068   4.619  1.00 24.45           C  
ANISOU 2065  C   PRO A 254     4412   2354   2526   -370   -194     61       C  
ATOM   2066  O   PRO A 254      19.238  39.655   3.848  1.00 25.68           O  
ANISOU 2066  O   PRO A 254     4537   2563   2659   -438   -196     69       O  
ATOM   2067  CB  PRO A 254      16.769  41.838   3.935  1.00 26.04           C  
ANISOU 2067  CB  PRO A 254     4755   2412   2729   -288   -253     76       C  
ATOM   2068  CG  PRO A 254      15.275  41.967   3.956  1.00 26.58           C  
ANISOU 2068  CG  PRO A 254     4814   2431   2854   -178   -263     74       C  
ATOM   2069  CD  PRO A 254      14.804  40.970   4.967  1.00 26.80           C  
ANISOU 2069  CD  PRO A 254     4746   2502   2934   -121   -215     52       C  
ATOM   2070  N   THR A 255      18.583  40.309   5.905  1.00 23.60           N  
ANISOU 2070  N   THR A 255     4325   2231   2409   -368   -173     48       N  
ATOM   2071  CA  THR A 255      19.933  40.178   6.418  1.00 24.65           C  
ANISOU 2071  CA  THR A 255     4453   2410   2504   -453   -162     47       C  
ATOM   2072  C   THR A 255      20.343  38.711   6.266  1.00 24.83           C  
ANISOU 2072  C   THR A 255     4351   2523   2561   -459   -138     43       C  
ATOM   2073  O   THR A 255      21.503  38.423   5.921  1.00 27.20           O  
ANISOU 2073  O   THR A 255     4621   2877   2836   -535   -136     49       O  
ATOM   2074  CB  THR A 255      20.095  40.591   7.882  1.00 24.18           C  
ANISOU 2074  CB  THR A 255     4438   2321   2427   -454   -146     35       C  
ATOM   2075  CG2 THR A 255      19.973  42.115   8.076  1.00 26.08           C  
ANISOU 2075  CG2 THR A 255     4818   2471   2621   -467   -169     39       C  
ATOM   2076  OG1 THR A 255      19.127  39.912   8.661  1.00 24.65           O  
ANISOU 2076  OG1 THR A 255     4445   2381   2540   -369   -117     17       O  
ATOM   2077  N   VAL A 256      19.403  37.802   6.519  1.00 21.90           N  
ANISOU 2077  N   VAL A 256     3908   2166   2246   -381   -119     31       N  
ATOM   2078  CA  VAL A 256      19.696  36.376   6.442  1.00 20.85           C  
ANISOU 2078  CA  VAL A 256     3665   2110   2147   -379    -98     26       C  
ATOM   2079  C   VAL A 256      19.655  35.888   5.001  1.00 21.74           C  
ANISOU 2079  C   VAL A 256     3740   2253   2268   -387   -108     35       C  
ATOM   2080  O   VAL A 256      20.521  35.097   4.576  1.00 19.54           O  
ANISOU 2080  O   VAL A 256     3401   2037   1986   -430    -97     34       O  
ATOM   2081  CB  VAL A 256      18.707  35.589   7.322  1.00 19.94           C  
ANISOU 2081  CB  VAL A 256     3496   1998   2084   -299    -74     11       C  
ATOM   2082  CG1 VAL A 256      19.008  34.084   7.251  1.00 20.06           C  
ANISOU 2082  CG1 VAL A 256     3405   2086   2130   -298    -57      6       C  
ATOM   2083  CG2 VAL A 256      18.718  36.088   8.762  1.00 21.01           C  
ANISOU 2083  CG2 VAL A 256     3678   2100   2205   -294    -60      0       C  
ATOM   2084  N   ARG A 257      18.691  36.377   4.222  1.00 21.46           N  
ANISOU 2084  N   ARG A 257     3742   2171   2239   -349   -132     43       N  
ATOM   2085  CA  ARG A 257      18.587  35.991   2.818  1.00 22.63           C  
ANISOU 2085  CA  ARG A 257     3869   2340   2388   -362   -147     54       C  
ATOM   2086  C   ARG A 257      19.803  36.344   2.022  1.00 24.52           C  
ANISOU 2086  C   ARG A 257     4140   2603   2574   -455   -152     62       C  
ATOM   2087  O   ARG A 257      20.276  35.537   1.240  1.00 23.53           O  
ANISOU 2087  O   ARG A 257     3961   2530   2448   -485   -140     61       O  
ATOM   2088  CB  ARG A 257      17.340  36.601   2.170  1.00 23.82           C  
ANISOU 2088  CB  ARG A 257     4067   2430   2555   -309   -181     66       C  
ATOM   2089  CG  ARG A 257      17.113  36.099   0.784  1.00 25.68           C  
ANISOU 2089  CG  ARG A 257     4280   2685   2792   -320   -199     78       C  
ATOM   2090  CD  ARG A 257      15.845  36.643   0.195  1.00 28.92           C  
ANISOU 2090  CD  ARG A 257     4729   3036   3223   -265   -240     94       C  
ATOM   2091  NE  ARG A 257      15.779  36.276  -1.206  1.00 32.61           N  
ANISOU 2091  NE  ARG A 257     5193   3518   3678   -295   -264    109       N  
ATOM   2092  CZ  ARG A 257      14.732  36.529  -1.998  1.00 39.77           C  
ANISOU 2092  CZ  ARG A 257     6123   4385   4603   -259   -309    129       C  
ATOM   2093  NH1 ARG A 257      14.778  36.155  -3.275  1.00 44.37           N1+
ANISOU 2093  NH1 ARG A 257     6710   4982   5166   -299   -330    142       N1+
ATOM   2094  NH2 ARG A 257      13.620  37.084  -1.505  1.00 39.08           N  
ANISOU 2094  NH2 ARG A 257     6049   4244   4556   -180   -330    134       N  
ATOM   2095  N   THR A 258      20.300  37.588   2.159  1.00 25.42           N  
ANISOU 2095  N   THR A 258     4344   2674   2638   -505   -170     71       N  
ATOM   2096  CA ATHR A 258      21.536  37.992   1.478  0.70 26.36           C  
ANISOU 2096  CA ATHR A 258     4495   2821   2702   -606   -173     80       C  
ATOM   2097  CA BTHR A 258      21.518  38.002   1.497  0.30 25.91           C  
ANISOU 2097  CA BTHR A 258     4439   2762   2645   -604   -173     80       C  
ATOM   2098  C   THR A 258      22.652  37.021   1.824  1.00 25.74           C  
ANISOU 2098  C   THR A 258     4326   2825   2630   -645   -137     68       C  
ATOM   2099  O   THR A 258      23.375  36.591   0.929  1.00 29.58           O  
ANISOU 2099  O   THR A 258     4778   3362   3101   -697   -124     69       O  
ATOM   2100  CB ATHR A 258      22.001  39.450   1.780  0.70 27.53           C  
ANISOU 2100  CB ATHR A 258     4756   2913   2792   -662   -197     91       C  
ATOM   2101  CB BTHR A 258      21.884  39.434   1.914  0.30 26.47           C  
ANISOU 2101  CB BTHR A 258     4620   2775   2664   -651   -197     89       C  
ATOM   2102  CG2ATHR A 258      20.997  40.436   1.249  0.70 28.10           C  
ANISOU 2102  CG2ATHR A 258     4922   2899   2853   -627   -238    103       C  
ATOM   2103  CG2BTHR A 258      23.018  39.979   1.070  0.30 25.99           C  
ANISOU 2103  CG2BTHR A 258     4602   2734   2539   -760   -205    102       C  
ATOM   2104  OG1ATHR A 258      22.181  39.656   3.199  0.70 25.68           O  
ANISOU 2104  OG1ATHR A 258     4529   2667   2562   -650   -186     82       O  
ATOM   2105  OG1BTHR A 258      20.723  40.268   1.771  0.30 26.62           O  
ANISOU 2105  OG1BTHR A 258     4718   2709   2688   -593   -230     97       O  
ATOM   2106  N   TYR A 259      22.745  36.615   3.101  1.00 22.82           N  
ANISOU 2106  N   TYR A 259     3914   2469   2287   -617   -120     58       N  
ATOM   2107  CA  TYR A 259      23.746  35.673   3.527  1.00 22.52           C  
ANISOU 2107  CA  TYR A 259     3788   2504   2262   -645    -93     49       C  
ATOM   2108  C   TYR A 259      23.502  34.292   2.854  1.00 21.39           C  
ANISOU 2108  C   TYR A 259     3552   2412   2162   -606    -71     39       C  
ATOM   2109  O   TYR A 259      24.387  33.824   2.164  1.00 21.00           O  
ANISOU 2109  O   TYR A 259     3458   2417   2103   -653    -54     37       O  
ATOM   2110  CB  TYR A 259      23.836  35.608   5.056  1.00 24.25           C  
ANISOU 2110  CB  TYR A 259     3999   2719   2497   -626    -88     43       C  
ATOM   2111  CG  TYR A 259      24.376  34.331   5.614  1.00 24.65           C  
ANISOU 2111  CG  TYR A 259     3947   2835   2585   -616    -66     34       C  
ATOM   2112  CD1 TYR A 259      25.727  33.952   5.416  1.00 26.50           C  
ANISOU 2112  CD1 TYR A 259     4126   3136   2809   -681    -56     36       C  
ATOM   2113  CD2 TYR A 259      23.527  33.452   6.267  1.00 26.47           C  
ANISOU 2113  CD2 TYR A 259     4132   3064   2863   -540    -55     22       C  
ATOM   2114  CE1 TYR A 259      26.190  32.708   5.884  1.00 25.52           C  
ANISOU 2114  CE1 TYR A 259     3903   3068   2725   -662    -39     27       C  
ATOM   2115  CE2 TYR A 259      23.992  32.258   6.818  1.00 26.53           C  
ANISOU 2115  CE2 TYR A 259     4051   3124   2903   -529    -40     15       C  
ATOM   2116  CZ  TYR A 259      25.316  31.874   6.593  1.00 27.74           C  
ANISOU 2116  CZ  TYR A 259     4151   3338   3050   -586    -34     17       C  
ATOM   2117  OH  TYR A 259      25.762  30.673   7.100  1.00 27.10           O  
ANISOU 2117  OH  TYR A 259     3985   3306   3007   -569    -23     10       O  
ATOM   2118  N   VAL A 260      22.294  33.750   2.977  1.00 19.53           N  
ANISOU 2118  N   VAL A 260     3296   2156   1970   -525    -73     34       N  
ATOM   2119  CA  VAL A 260      22.006  32.402   2.442  1.00 20.28           C  
ANISOU 2119  CA  VAL A 260     3310   2294   2103   -489    -55     24       C  
ATOM   2120  C   VAL A 260      22.137  32.371   0.922  1.00 21.95           C  
ANISOU 2120  C   VAL A 260     3533   2516   2291   -524    -57     29       C  
ATOM   2121  O   VAL A 260      22.726  31.427   0.346  1.00 21.10           O  
ANISOU 2121  O   VAL A 260     3365   2463   2190   -541    -33     20       O  
ATOM   2122  CB  VAL A 260      20.636  31.907   2.929  1.00 19.83           C  
ANISOU 2122  CB  VAL A 260     3232   2210   2092   -403    -59     20       C  
ATOM   2123  CG1 VAL A 260      20.190  30.614   2.221  1.00 21.24           C  
ANISOU 2123  CG1 VAL A 260     3344   2423   2304   -370    -48     14       C  
ATOM   2124  CG2 VAL A 260      20.696  31.663   4.436  1.00 18.85           C  
ANISOU 2124  CG2 VAL A 260     3085   2090   1989   -379    -46     11       C  
ATOM   2125  N   GLU A 261      21.658  33.412   0.247  1.00 21.97           N  
ANISOU 2125  N   GLU A 261     3618   2467   2262   -538    -86     44       N  
ATOM   2126  CA  GLU A 261      21.725  33.440  -1.231  1.00 24.10           C  
ANISOU 2126  CA  GLU A 261     3912   2741   2503   -578    -93     50       C  
ATOM   2127  C   GLU A 261      23.107  33.633  -1.770  1.00 22.94           C  
ANISOU 2127  C   GLU A 261     3768   2638   2310   -669    -72     48       C  
ATOM   2128  O   GLU A 261      23.388  33.300  -2.927  1.00 26.65           O  
ANISOU 2128  O   GLU A 261     4235   3132   2758   -706    -59     46       O  
ATOM   2129  CB  GLU A 261      20.821  34.544  -1.789  1.00 25.69           C  
ANISOU 2129  CB  GLU A 261     4208   2869   2683   -570   -138     70       C  
ATOM   2130  CG  GLU A 261      19.383  34.194  -1.607  1.00 29.38           C  
ANISOU 2130  CG  GLU A 261     4658   3304   3201   -481   -157     73       C  
ATOM   2131  CD  GLU A 261      18.499  34.964  -2.513  1.00 34.01           C  
ANISOU 2131  CD  GLU A 261     5318   3831   3774   -472   -204     94       C  
ATOM   2132  OE1 GLU A 261      17.433  34.422  -2.861  1.00 37.16           O  
ANISOU 2132  OE1 GLU A 261     5688   4220   4210   -416   -221     99       O  
ATOM   2133  OE2 GLU A 261      18.874  36.105  -2.859  1.00 34.82           O1-
ANISOU 2133  OE2 GLU A 261     5506   3895   3828   -522   -227    106       O1-
ATOM   2134  N   ASN A 262      23.996  34.179  -0.961  1.00 25.09           N  
ANISOU 2134  N   ASN A 262     4047   2921   2564   -710    -66     48       N  
ATOM   2135  CA  ASN A 262      25.314  34.469  -1.408  1.00 25.40           C  
ANISOU 2135  CA  ASN A 262     4086   3004   2559   -801    -47     49       C  
ATOM   2136  C   ASN A 262      26.377  33.420  -1.085  1.00 25.80           C  
ANISOU 2136  C   ASN A 262     4031   3135   2636   -814     -5     32       C  
ATOM   2137  O   ASN A 262      27.511  33.547  -1.481  1.00 24.55           O  
ANISOU 2137  O   ASN A 262     3856   3024   2449   -887     17     30       O  
ATOM   2138  CB  ASN A 262      25.681  35.891  -0.964  1.00 29.98           C  
ANISOU 2138  CB  ASN A 262     4756   3544   3093   -857    -74     64       C  
ATOM   2139  CG  ASN A 262      25.086  36.932  -1.934  1.00 33.57           C  
ANISOU 2139  CG  ASN A 262     5320   3934   3502   -882   -110     81       C  
ATOM   2140  ND2 ASN A 262      23.964  37.528  -1.567  1.00 36.03           N  
ANISOU 2140  ND2 ASN A 262     5693   4171   3826   -821   -146     90       N  
ATOM   2141  OD1 ASN A 262      25.567  37.076  -3.053  1.00 41.89           O  
ANISOU 2141  OD1 ASN A 262     6396   5006   4514   -948   -103     85       O  
ATOM   2142  N   ARG A 263      25.979  32.362  -0.390  1.00 24.39           N  
ANISOU 2142  N   ARG A 263     3781   2972   2513   -742      6     20       N  
ATOM   2143  CA  ARG A 263      26.856  31.197  -0.218  1.00 25.11           C  
ANISOU 2143  CA  ARG A 263     3770   3135   2636   -739     42      4       C  
ATOM   2144  C   ARG A 263      27.026  30.498  -1.549  1.00 24.27           C  
ANISOU 2144  C   ARG A 263     3636   3061   2523   -752     72     -8       C  
ATOM   2145  O   ARG A 263      26.112  30.561  -2.366  1.00 25.28           O  
ANISOU 2145  O   ARG A 263     3812   3153   2640   -734     60     -5       O  
ATOM   2146  CB  ARG A 263      26.263  30.218   0.784  1.00 26.13           C  
ANISOU 2146  CB  ARG A 263     3843   3264   2823   -658     41     -4       C  
ATOM   2147  CG  ARG A 263      26.045  30.809   2.188  1.00 29.43           C  
ANISOU 2147  CG  ARG A 263     4289   3648   3246   -643     16      5       C  
ATOM   2148  CD  ARG A 263      27.286  31.594   2.625  1.00 32.87           C  
ANISOU 2148  CD  ARG A 263     4735   4105   3649   -721     12     15       C  
ATOM   2149  NE  ARG A 263      28.250  30.723   3.237  1.00 36.26           N  
ANISOU 2149  NE  ARG A 263     5074   4595   4109   -725     28      8       N  
ATOM   2150  CZ  ARG A 263      29.539  30.976   3.460  1.00 34.63           C  
ANISOU 2150  CZ  ARG A 263     4836   4434   3888   -791     32     14       C  
ATOM   2151  NH1 ARG A 263      30.236  30.047   4.096  1.00 35.93           N1+
ANISOU 2151  NH1 ARG A 263     4911   4647   4093   -776     40      9       N1+
ATOM   2152  NH2 ARG A 263      30.150  32.112   3.073  1.00 32.08           N  
ANISOU 2152  NH2 ARG A 263     4568   4110   3513   -873     25     27       N  
ATOM   2153  N   PRO A 264      28.205  29.874  -1.786  1.00 22.27           N  
ANISOU 2153  N   PRO A 264     3310   2876   2276   -785    112    -23       N  
ATOM   2154  CA  PRO A 264      28.306  29.004  -2.939  1.00 20.80           C  
ANISOU 2154  CA  PRO A 264     3094   2720   2090   -783    149    -41       C  
ATOM   2155  C   PRO A 264      27.132  28.052  -3.031  1.00 19.71           C  
ANISOU 2155  C   PRO A 264     2947   2554   1988   -703    141    -47       C  
ATOM   2156  O   PRO A 264      26.617  27.599  -2.024  1.00 18.70           O  
ANISOU 2156  O   PRO A 264     2790   2413   1902   -642    124    -46       O  
ATOM   2157  CB  PRO A 264      29.558  28.193  -2.667  1.00 20.49           C  
ANISOU 2157  CB  PRO A 264     2953   2753   2078   -792    190    -58       C  
ATOM   2158  CG  PRO A 264      30.387  29.096  -1.791  1.00 21.83           C  
ANISOU 2158  CG  PRO A 264     3122   2937   2236   -843    174    -42       C  
ATOM   2159  CD  PRO A 264      29.376  29.708  -0.897  1.00 22.63           C  
ANISOU 2159  CD  PRO A 264     3286   2973   2339   -808    125    -25       C  
ATOM   2160  N   LYS A 265      26.805  27.670  -4.254  1.00 20.21           N  
ANISOU 2160  N   LYS A 265     3032   2616   2033   -709    156    -56       N  
ATOM   2161  CA  LYS A 265      25.639  26.785  -4.518  1.00 21.22           C  
ANISOU 2161  CA  LYS A 265     3160   2716   2187   -644    145    -59       C  
ATOM   2162  C   LYS A 265      26.077  25.341  -4.601  1.00 19.09           C  
ANISOU 2162  C   LYS A 265     2811   2490   1951   -610    185    -85       C  
ATOM   2163  O   LYS A 265      27.140  24.994  -5.125  1.00 18.59           O  
ANISOU 2163  O   LYS A 265     2711   2475   1877   -644    231   -103       O  
ATOM   2164  CB  LYS A 265      24.926  27.220  -5.818  1.00 24.11           C  
ANISOU 2164  CB  LYS A 265     3607   3045   2509   -673    128    -49       C  
ATOM   2165  CG  LYS A 265      24.551  28.708  -5.840  1.00 30.39           C  
ANISOU 2165  CG  LYS A 265     4489   3791   3267   -709     84    -24       C  
ATOM   2166  CD  LYS A 265      23.108  29.002  -5.450  1.00 34.51           C  
ANISOU 2166  CD  LYS A 265     5048   4251   3813   -648     32     -4       C  
ATOM   2167  CE  LYS A 265      22.870  30.519  -5.277  1.00 37.44           C  
ANISOU 2167  CE  LYS A 265     5502   4571   4153   -675     -9     19       C  
ATOM   2168  NZ  LYS A 265      21.755  30.856  -4.310  1.00 38.29           N1+
ANISOU 2168  NZ  LYS A 265     5621   4630   4299   -604    -47     32       N1+
ATOM   2169  N   TYR A 266      25.222  24.464  -4.078  1.00 15.64           N  
ANISOU 2169  N   TYR A 266     2350   2037   1556   -540    170    -86       N  
ATOM   2170  CA  TYR A 266      25.485  23.029  -4.026  1.00 16.19           C  
ANISOU 2170  CA  TYR A 266     2352   2136   1661   -497    200   -109       C  
ATOM   2171  C   TYR A 266      24.305  22.303  -4.585  1.00 15.77           C  
ANISOU 2171  C   TYR A 266     2326   2052   1613   -460    185   -108       C  
ATOM   2172  O   TYR A 266      23.162  22.621  -4.249  1.00 15.21           O  
ANISOU 2172  O   TYR A 266     2288   1941   1551   -433    144    -89       O  
ATOM   2173  CB  TYR A 266      25.666  22.573  -2.570  1.00 15.63           C  
ANISOU 2173  CB  TYR A 266     2222   2077   1641   -450    189   -108       C  
ATOM   2174  CG  TYR A 266      26.847  23.231  -1.894  1.00 17.01           C  
ANISOU 2174  CG  TYR A 266     2365   2284   1814   -488    196   -105       C  
ATOM   2175  CD1 TYR A 266      28.148  22.751  -2.041  1.00 18.81           C  
ANISOU 2175  CD1 TYR A 266     2527   2567   2052   -507    236   -123       C  
ATOM   2176  CD2 TYR A 266      26.665  24.358  -1.136  1.00 17.86           C  
ANISOU 2176  CD2 TYR A 266     2510   2367   1909   -508    164    -84       C  
ATOM   2177  CE1 TYR A 266      29.233  23.390  -1.417  1.00 19.33           C  
ANISOU 2177  CE1 TYR A 266     2560   2666   2118   -548    237   -116       C  
ATOM   2178  CE2 TYR A 266      27.743  25.010  -0.524  1.00 18.50           C  
ANISOU 2178  CE2 TYR A 266     2571   2476   1983   -552    165    -78       C  
ATOM   2179  CZ  TYR A 266      29.028  24.526  -0.679  1.00 19.17           C  
ANISOU 2179  CZ  TYR A 266     2585   2620   2080   -575    200    -92       C  
ATOM   2180  OH  TYR A 266      30.090  25.172  -0.004  1.00 20.86           O  
ANISOU 2180  OH  TYR A 266     2772   2864   2289   -622    195    -82       O  
ATOM   2181  N   ALA A 267      24.580  21.288  -5.407  1.00 15.50           N  
ANISOU 2181  N   ALA A 267     2275   2037   1576   -456    221   -130       N  
ATOM   2182  CA  ALA A 267      23.529  20.423  -5.915  1.00 15.81           C  
ANISOU 2182  CA  ALA A 267     2337   2050   1619   -424    207   -131       C  
ATOM   2183  C   ALA A 267      23.007  19.474  -4.857  1.00 15.55           C  
ANISOU 2183  C   ALA A 267     2259   2012   1637   -357    190   -131       C  
ATOM   2184  O   ALA A 267      21.849  19.075  -4.933  1.00 16.60           O  
ANISOU 2184  O   ALA A 267     2414   2115   1777   -330    161   -120       O  
ATOM   2185  CB  ALA A 267      24.058  19.659  -7.109  1.00 16.98           C  
ANISOU 2185  CB  ALA A 267     2493   2218   1743   -446    254   -157       C  
ATOM   2186  N   GLY A 268      23.843  19.130  -3.888  1.00 14.91           N  
ANISOU 2186  N   GLY A 268     2116   1960   1589   -336    206   -142       N  
ATOM   2187  CA  GLY A 268      23.446  18.096  -2.954  1.00 15.20           C  
ANISOU 2187  CA  GLY A 268     2114   1992   1670   -278    192   -144       C  
ATOM   2188  C   GLY A 268      23.540  16.708  -3.601  1.00 15.71           C  
ANISOU 2188  C   GLY A 268     2165   2062   1740   -254    219   -167       C  
ATOM   2189  O   GLY A 268      24.037  16.521  -4.718  1.00 16.77           O  
ANISOU 2189  O   GLY A 268     2315   2209   1848   -280    255   -185       O  
ATOM   2190  N   TYR A 269      23.146  15.728  -2.809  1.00 14.94           N  
ANISOU 2190  N   TYR A 269     2042   1957   1678   -205    203   -168       N  
ATOM   2191  CA  TYR A 269      23.165  14.319  -3.183  1.00 15.61           C  
ANISOU 2191  CA  TYR A 269     2118   2039   1773   -174    221   -189       C  
ATOM   2192  C   TYR A 269      21.801  13.723  -3.046  1.00 16.05           C  
ANISOU 2192  C   TYR A 269     2204   2062   1833   -151    185   -175       C  
ATOM   2193  O   TYR A 269      21.060  14.104  -2.134  1.00 14.61           O  
ANISOU 2193  O   TYR A 269     2019   1868   1667   -139    150   -154       O  
ATOM   2194  CB  TYR A 269      24.096  13.556  -2.295  1.00 15.63           C  
ANISOU 2194  CB  TYR A 269     2059   2064   1817   -137    233   -203       C  
ATOM   2195  CG  TYR A 269      25.525  14.018  -2.330  1.00 16.72           C  
ANISOU 2195  CG  TYR A 269     2151   2243   1960   -156    267   -217       C  
ATOM   2196  CD1 TYR A 269      25.964  15.037  -1.513  1.00 17.37           C  
ANISOU 2196  CD1 TYR A 269     2211   2341   2049   -178    252   -200       C  
ATOM   2197  CD2 TYR A 269      26.445  13.429  -3.219  1.00 18.06           C  
ANISOU 2197  CD2 TYR A 269     2301   2436   2126   -156    319   -247       C  
ATOM   2198  CE1 TYR A 269      27.268  15.467  -1.564  1.00 18.57           C  
ANISOU 2198  CE1 TYR A 269     2317   2534   2205   -203    281   -209       C  
ATOM   2199  CE2 TYR A 269      27.742  13.849  -3.267  1.00 18.47           C  
ANISOU 2199  CE2 TYR A 269     2301   2531   2185   -176    353   -258       C  
ATOM   2200  CZ  TYR A 269      28.150  14.872  -2.438  1.00 19.52           C  
ANISOU 2200  CZ  TYR A 269     2409   2682   2326   -202    332   -237       C  
ATOM   2201  OH  TYR A 269      29.462  15.308  -2.454  1.00 20.02           O  
ANISOU 2201  OH  TYR A 269     2416   2793   2396   -228    363   -246       O  
ATOM   2202  N   SER A 270      21.472  12.749  -3.881  1.00 16.28           N  
ANISOU 2202  N   SER A 270     2260   2078   1848   -145    194   -188       N  
ATOM   2203  CA  SER A 270      20.249  11.989  -3.689  1.00 15.73           C  
ANISOU 2203  CA  SER A 270     2212   1980   1784   -125    160   -175       C  
ATOM   2204  C   SER A 270      20.298  11.229  -2.375  1.00 14.64           C  
ANISOU 2204  C   SER A 270     2033   1843   1686    -82    145   -175       C  
ATOM   2205  O   SER A 270      21.363  10.910  -1.849  1.00 14.50           O  
ANISOU 2205  O   SER A 270     1974   1843   1691    -62    165   -191       O  
ATOM   2206  CB  SER A 270      20.084  10.990  -4.830  1.00 17.04           C  
ANISOU 2206  CB  SER A 270     2419   2131   1924   -131    176   -192       C  
ATOM   2207  OG  SER A 270      20.988   9.932  -4.671  1.00 18.10           O  
ANISOU 2207  OG  SER A 270     2528   2273   2076    -99    208   -221       O  
ATOM   2208  N   PHE A 271      19.123  10.901  -1.826  1.00 14.26           N  
ANISOU 2208  N   PHE A 271     1996   1776   1647    -70    108   -156       N  
ATOM   2209  CA  PHE A 271      19.122  10.037  -0.680  1.00 13.93           C  
ANISOU 2209  CA  PHE A 271     1927   1731   1635    -37     95   -157       C  
ATOM   2210  C   PHE A 271      19.637   8.626  -0.900  1.00 14.24           C  
ANISOU 2210  C   PHE A 271     1968   1762   1680    -11    109   -180       C  
ATOM   2211  O   PHE A 271      20.120   8.019   0.036  1.00 13.77           O  
ANISOU 2211  O   PHE A 271     1880   1704   1648     18    103   -186       O  
ATOM   2212  CB  PHE A 271      17.756  10.044   0.023  1.00 13.93           C  
ANISOU 2212  CB  PHE A 271     1934   1716   1642    -34     57   -133       C  
ATOM   2213  CG  PHE A 271      17.531  11.316   0.837  1.00 13.58           C  
ANISOU 2213  CG  PHE A 271     1873   1679   1608    -41     46   -115       C  
ATOM   2214  CD1 PHE A 271      17.005  12.450   0.209  1.00 14.74           C  
ANISOU 2214  CD1 PHE A 271     2041   1822   1738    -63     40   -101       C  
ATOM   2215  CD2 PHE A 271      17.884  11.380   2.153  1.00 14.84           C  
ANISOU 2215  CD2 PHE A 271     2004   1844   1789    -25     41   -114       C  
ATOM   2216  CE1 PHE A 271      16.887  13.651   0.950  1.00 14.96           C  
ANISOU 2216  CE1 PHE A 271     2060   1851   1774    -65     34    -89       C  
ATOM   2217  CE2 PHE A 271      17.774  12.570   2.857  1.00 14.80           C  
ANISOU 2217  CE2 PHE A 271     1992   1842   1788    -33     36   -101       C  
ATOM   2218  CZ  PHE A 271      17.280  13.668   2.275  1.00 13.66           C  
ANISOU 2218  CZ  PHE A 271     1868   1693   1629    -50     34    -90       C  
ATOM   2219  N   GLU A 272      19.613   8.160  -2.149  1.00 15.92           N  
ANISOU 2219  N   GLU A 272     2218   1965   1865    -23    128   -195       N  
ATOM   2220  CA AGLU A 272      20.202   6.892  -2.503  0.70 17.85           C  
ANISOU 2220  CA AGLU A 272     2472   2198   2111      3    150   -222       C  
ATOM   2221  CA BGLU A 272      20.226   6.876  -2.494  0.30 17.40           C  
ANISOU 2221  CA BGLU A 272     2414   2141   2055      4    151   -222       C  
ATOM   2222  C   GLU A 272      21.737   6.933  -2.340  1.00 17.83           C  
ANISOU 2222  C   GLU A 272     2421   2221   2134     26    189   -247       C  
ATOM   2223  O   GLU A 272      22.355   5.975  -1.909  1.00 18.02           O  
ANISOU 2223  O   GLU A 272     2424   2239   2183     66    194   -263       O  
ATOM   2224  CB AGLU A 272      19.785   6.549  -3.949  0.70 19.86           C  
ANISOU 2224  CB AGLU A 272     2788   2435   2324    -24    165   -231       C  
ATOM   2225  CB BGLU A 272      19.875   6.467  -3.926  0.30 18.78           C  
ANISOU 2225  CB BGLU A 272     2649   2297   2188    -20    167   -234       C  
ATOM   2226  CG AGLU A 272      18.284   6.174  -4.105  0.70 21.86           C  
ANISOU 2226  CG AGLU A 272     3087   2662   2557    -44    121   -207       C  
ATOM   2227  CG BGLU A 272      18.400   6.169  -4.130  0.30 19.94           C  
ANISOU 2227  CG BGLU A 272     2842   2419   2314    -42    125   -209       C  
ATOM   2228  CD AGLU A 272      17.263   7.297  -3.828  0.70 23.81           C  
ANISOU 2228  CD AGLU A 272     3327   2916   2804    -70     85   -172       C  
ATOM   2229  CD BGLU A 272      18.133   5.437  -5.430  0.30 21.36           C  
ANISOU 2229  CD BGLU A 272     3089   2575   2453    -64    136   -223       C  
ATOM   2230  OE1AGLU A 272      17.551   8.524  -4.028  0.70 22.12           O  
ANISOU 2230  OE1AGLU A 272     3101   2719   2586    -88     95   -166       O  
ATOM   2231  OE1BGLU A 272      19.105   4.947  -6.054  0.30 23.63           O  
ANISOU 2231  OE1BGLU A 272     3388   2861   2731    -51    182   -256       O  
ATOM   2232  OE2AGLU A 272      16.108   6.942  -3.411  0.70 26.91           O1-
ANISOU 2232  OE2AGLU A 272     3728   3296   3201    -73     46   -149       O1-
ATOM   2233  OE2BGLU A 272      16.953   5.358  -5.819  0.30 22.84           O1-
ANISOU 2233  OE2BGLU A 272     3316   2745   2617    -94    100   -199       O1-
ATOM   2234  N   LYS A 273      22.328   8.078  -2.655  1.00 17.58           N  
ANISOU 2234  N   LYS A 273     2369   2217   2095      0    212   -247       N  
ATOM   2235  CA  LYS A 273      23.768   8.265  -2.494  1.00 18.45           C  
ANISOU 2235  CA  LYS A 273     2423   2359   2228     13    247   -266       C  
ATOM   2236  C   LYS A 273      24.177   8.617  -1.093  1.00 18.39           C  
ANISOU 2236  C   LYS A 273     2362   2367   2258     29    221   -251       C  
ATOM   2237  O   LYS A 273      25.198   8.173  -0.605  1.00 17.42           O  
ANISOU 2237  O   LYS A 273     2190   2260   2169     60    231   -263       O  
ATOM   2238  CB  LYS A 273      24.261   9.371  -3.444  1.00 20.45           C  
ANISOU 2238  CB  LYS A 273     2681   2638   2451    -32    283   -272       C  
ATOM   2239  CG  LYS A 273      24.350   8.971  -4.917  1.00 24.04           C  
ANISOU 2239  CG  LYS A 273     3181   3085   2868    -50    327   -297       C  
ATOM   2240  CD  LYS A 273      24.876  10.138  -5.737  1.00 29.36           C  
ANISOU 2240  CD  LYS A 273     3861   3786   3510   -103    360   -300       C  
ATOM   2241  CE  LYS A 273      24.585   9.979  -7.240  1.00 33.97           C  
ANISOU 2241  CE  LYS A 273     4513   4353   4039   -139    390   -316       C  
ATOM   2242  NZ  LYS A 273      25.088   8.672  -7.728  1.00 37.23           N1+
ANISOU 2242  NZ  LYS A 273     4931   4758   4456   -104    433   -353       N1+
ATOM   2243  N   LEU A 274      23.351   9.395  -0.391  1.00 17.33           N  
ANISOU 2243  N   LEU A 274     2238   2226   2119     10    184   -222       N  
ATOM   2244  CA  LEU A 274      23.629   9.654   1.010  1.00 16.89           C  
ANISOU 2244  CA  LEU A 274     2144   2179   2094     22    156   -207       C  
ATOM   2245  C   LEU A 274      23.527   8.411   1.885  1.00 16.20           C  
ANISOU 2245  C   LEU A 274     2050   2072   2034     63    130   -207       C  
ATOM   2246  O   LEU A 274      24.297   8.242   2.833  1.00 16.59           O  
ANISOU 2246  O   LEU A 274     2058   2132   2115     82    116   -205       O  
ATOM   2247  CB  LEU A 274      22.678  10.704   1.567  1.00 16.06           C  
ANISOU 2247  CB  LEU A 274     2060   2065   1975     -4    127   -179       C  
ATOM   2248  CG  LEU A 274      22.797  12.106   0.963  1.00 17.14           C  
ANISOU 2248  CG  LEU A 274     2210   2217   2087    -46    142   -173       C  
ATOM   2249  CD1 LEU A 274      21.612  13.010   1.351  1.00 17.39           C  
ANISOU 2249  CD1 LEU A 274     2273   2230   2106    -62    113   -148       C  
ATOM   2250  CD2 LEU A 274      24.124  12.702   1.393  1.00 18.61           C  
ANISOU 2250  CD2 LEU A 274     2349   2434   2286    -57    156   -177       C  
ATOM   2251  N   PHE A 275      22.529   7.564   1.607  1.00 15.71           N  
ANISOU 2251  N   PHE A 275     2030   1980   1959     72    116   -207       N  
ATOM   2252  CA  PHE A 275      22.215   6.416   2.434  1.00 15.05           C  
ANISOU 2252  CA  PHE A 275     1954   1871   1892    101     86   -204       C  
ATOM   2253  C   PHE A 275      22.034   5.186   1.535  1.00 15.80           C  
ANISOU 2253  C   PHE A 275     2085   1941   1975    120     98   -223       C  
ATOM   2254  O   PHE A 275      20.920   4.677   1.332  1.00 15.69           O  
ANISOU 2254  O   PHE A 275     2118   1903   1940    109     79   -215       O  
ATOM   2255  CB  PHE A 275      20.969   6.701   3.272  1.00 14.54           C  
ANISOU 2255  CB  PHE A 275     1910   1794   1819     83     50   -177       C  
ATOM   2256  CG  PHE A 275      21.120   7.895   4.184  1.00 13.89           C  
ANISOU 2256  CG  PHE A 275     1803   1731   1745     65     41   -160       C  
ATOM   2257  CD1 PHE A 275      21.803   7.802   5.403  1.00 14.18           C  
ANISOU 2257  CD1 PHE A 275     1811   1772   1806     77     21   -155       C  
ATOM   2258  CD2 PHE A 275      20.541   9.079   3.837  1.00 14.01           C  
ANISOU 2258  CD2 PHE A 275     1830   1753   1740     36     47   -149       C  
ATOM   2259  CE1 PHE A 275      21.985   8.923   6.194  1.00 14.71           C  
ANISOU 2259  CE1 PHE A 275     1863   1852   1874     56     14   -141       C  
ATOM   2260  CE2 PHE A 275      20.702  10.182   4.631  1.00 14.40           C  
ANISOU 2260  CE2 PHE A 275     1865   1814   1793     20     41   -136       C  
ATOM   2261  CZ  PHE A 275      21.453  10.112   5.808  1.00 14.55           C  
ANISOU 2261  CZ  PHE A 275     1857   1838   1832     28     26   -133       C  
ATOM   2262  N   PRO A 276      23.167   4.703   1.000  1.00 16.94           N  
ANISOU 2262  N   PRO A 276     2209   2093   2135    148    131   -251       N  
ATOM   2263  CA  PRO A 276      23.033   3.545   0.121  1.00 18.01           C  
ANISOU 2263  CA  PRO A 276     2388   2199   2255    167    147   -273       C  
ATOM   2264  C   PRO A 276      22.640   2.256   0.812  1.00 18.52           C  
ANISOU 2264  C   PRO A 276     2480   2226   2330    197    110   -270       C  
ATOM   2265  O   PRO A 276      22.761   2.110   2.038  1.00 17.58           O  
ANISOU 2265  O   PRO A 276     2336   2105   2238    212     75   -255       O  
ATOM   2266  CB  PRO A 276      24.417   3.420  -0.512  1.00 19.49           C  
ANISOU 2266  CB  PRO A 276     2539   2407   2461    195    198   -306       C  
ATOM   2267  CG  PRO A 276      25.329   4.128   0.358  1.00 20.28           C  
ANISOU 2267  CG  PRO A 276     2567   2541   2596    201    192   -297       C  
ATOM   2268  CD  PRO A 276      24.543   5.179   1.111  1.00 17.79           C  
ANISOU 2268  CD  PRO A 276     2255   2235   2270    161    157   -263       C  
ATOM   2269  N   ASP A 277      22.283   1.271  -0.039  1.00 19.89           N  
ANISOU 2269  N   ASP A 277     2710   2368   2481    204    120   -287       N  
ATOM   2270  CA  ASP A 277      21.772   0.002   0.477  1.00 20.55           C  
ANISOU 2270  CA  ASP A 277     2835   2408   2563    224     83   -283       C  
ATOM   2271  C   ASP A 277      22.794  -0.644   1.377  1.00 20.48           C  
ANISOU 2271  C   ASP A 277     2790   2391   2600    278     70   -292       C  
ATOM   2272  O   ASP A 277      22.417  -1.332   2.321  1.00 20.53           O  
ANISOU 2272  O   ASP A 277     2816   2372   2615    286     24   -277       O  
ATOM   2273  CB  ASP A 277      21.447  -0.981  -0.687  1.00 21.68           C  
ANISOU 2273  CB  ASP A 277     3050   2514   2672    226    101   -305       C  
ATOM   2274  CG  ASP A 277      20.237  -0.559  -1.524  1.00 25.91           C  
ANISOU 2274  CG  ASP A 277     3636   3050   3160    168     97   -290       C  
ATOM   2275  OD1 ASP A 277      19.405   0.270  -1.066  1.00 25.69           O  
ANISOU 2275  OD1 ASP A 277     3591   3041   3128    132     70   -259       O  
ATOM   2276  OD2 ASP A 277      20.067  -1.132  -2.656  1.00 27.87           O1-
ANISOU 2276  OD2 ASP A 277     3944   3273   3374    158    119   -308       O1-
ATOM   2277  N   VAL A 278      24.098  -0.462   1.107  1.00 20.76           N  
ANISOU 2277  N   VAL A 278     2773   2450   2667    313    107   -316       N  
ATOM   2278  CA  VAL A 278      25.123  -1.074   1.975  1.00 21.70           C  
ANISOU 2278  CA  VAL A 278     2848   2562   2836    368     89   -321       C  
ATOM   2279  C   VAL A 278      25.098  -0.676   3.429  1.00 21.25           C  
ANISOU 2279  C   VAL A 278     2757   2515   2802    358     36   -289       C  
ATOM   2280  O   VAL A 278      25.717  -1.357   4.264  1.00 21.21           O  
ANISOU 2280  O   VAL A 278     2733   2493   2834    399      4   -287       O  
ATOM   2281  CB  VAL A 278      26.560  -0.914   1.436  1.00 24.81           C  
ANISOU 2281  CB  VAL A 278     3177   2985   3265    407    140   -351       C  
ATOM   2282  CG1 VAL A 278      26.707  -1.724   0.162  1.00 27.18           C  
ANISOU 2282  CG1 VAL A 278     3521   3259   3546    433    190   -390       C  
ATOM   2283  CG2 VAL A 278      26.958   0.547   1.256  1.00 24.68           C  
ANISOU 2283  CG2 VAL A 278     3103   3026   3248    368    168   -344       C  
ATOM   2284  N   LEU A 279      24.411   0.437   3.743  1.00 18.81           N  
ANISOU 2284  N   LEU A 279     2442   2232   2472    306     28   -264       N  
ATOM   2285  CA  LEU A 279      24.286   0.879   5.112  1.00 19.01           C  
ANISOU 2285  CA  LEU A 279     2447   2265   2511    290    -17   -235       C  
ATOM   2286  C   LEU A 279      23.131   0.252   5.838  1.00 18.02           C  
ANISOU 2286  C   LEU A 279     2378   2105   2364    271    -61   -215       C  
ATOM   2287  O   LEU A 279      22.925   0.558   7.016  1.00 19.73           O  
ANISOU 2287  O   LEU A 279     2587   2324   2585    253    -96   -191       O  
ATOM   2288  CB  LEU A 279      24.117   2.404   5.156  1.00 18.78           C  
ANISOU 2288  CB  LEU A 279     2390   2277   2470    244     -1   -220       C  
ATOM   2289  CG  LEU A 279      25.360   3.136   4.624  1.00 20.16           C  
ANISOU 2289  CG  LEU A 279     2504   2491   2666    252     38   -236       C  
ATOM   2290  CD1 LEU A 279      25.149   4.643   4.767  1.00 20.49           C  
ANISOU 2290  CD1 LEU A 279     2529   2565   2690    203     45   -218       C  
ATOM   2291  CD2 LEU A 279      26.554   2.713   5.435  1.00 21.62           C  
ANISOU 2291  CD2 LEU A 279     2635   2681   2898    291     16   -236       C  
ATOM   2292  N   PHE A 280      22.294  -0.509   5.141  1.00 17.47           N  
ANISOU 2292  N   PHE A 280     2366   2005   2264    266    -58   -222       N  
ATOM   2293  CA  PHE A 280      21.128  -1.144   5.747  1.00 16.44           C  
ANISOU 2293  CA  PHE A 280     2291   1847   2111    241    -98   -202       C  
ATOM   2294  C   PHE A 280      21.174  -2.652   5.583  1.00 17.59           C  
ANISOU 2294  C   PHE A 280     2488   1942   2252    272   -117   -215       C  
ATOM   2295  O   PHE A 280      21.774  -3.160   4.645  1.00 18.27           O  
ANISOU 2295  O   PHE A 280     2583   2014   2343    306    -88   -242       O  
ATOM   2296  CB  PHE A 280      19.877  -0.701   4.991  1.00 16.30           C  
ANISOU 2296  CB  PHE A 280     2304   1837   2053    195    -83   -194       C  
ATOM   2297  CG  PHE A 280      19.533   0.724   5.130  1.00 15.37           C  
ANISOU 2297  CG  PHE A 280     2150   1758   1932    162    -70   -179       C  
ATOM   2298  CD1 PHE A 280      18.902   1.205   6.269  1.00 14.83           C  
ANISOU 2298  CD1 PHE A 280     2073   1698   1862    136    -95   -155       C  
ATOM   2299  CD2 PHE A 280      19.770   1.631   4.060  1.00 15.78           C  
ANISOU 2299  CD2 PHE A 280     2184   1836   1977    153    -30   -190       C  
ATOM   2300  CE1 PHE A 280      18.513   2.523   6.365  1.00 15.35           C  
ANISOU 2300  CE1 PHE A 280     2115   1794   1925    109    -81   -143       C  
ATOM   2301  CE2 PHE A 280      19.390   2.953   4.169  1.00 15.64           C  
ANISOU 2301  CE2 PHE A 280     2141   1846   1954    123    -23   -174       C  
ATOM   2302  CZ  PHE A 280      18.730   3.401   5.319  1.00 14.63           C  
ANISOU 2302  CZ  PHE A 280     2006   1723   1828    104    -48   -151       C  
ATOM   2303  N   PRO A 281      20.467  -3.397   6.445  1.00 16.45           N  
ANISOU 2303  N   PRO A 281     2389   1767   2095    255   -163   -196       N  
ATOM   2304  CA  PRO A 281      20.174  -4.787   6.108  1.00 17.50           C  
ANISOU 2304  CA  PRO A 281     2592   1849   2209    269   -182   -206       C  
ATOM   2305  C   PRO A 281      19.444  -4.810   4.758  1.00 18.62           C  
ANISOU 2305  C   PRO A 281     2772   1990   2314    244   -150   -217       C  
ATOM   2306  O   PRO A 281      18.465  -4.065   4.588  1.00 18.07           O  
ANISOU 2306  O   PRO A 281     2698   1947   2220    194   -144   -199       O  
ATOM   2307  CB  PRO A 281      19.272  -5.233   7.266  1.00 16.71           C  
ANISOU 2307  CB  PRO A 281     2530   1730   2089    231   -233   -177       C  
ATOM   2308  CG  PRO A 281      19.574  -4.269   8.382  1.00 16.71           C  
ANISOU 2308  CG  PRO A 281     2475   1764   2112    220   -244   -159       C  
ATOM   2309  CD  PRO A 281      19.799  -2.977   7.689  1.00 16.38           C  
ANISOU 2309  CD  PRO A 281     2376   1769   2078    216   -196   -167       C  
ATOM   2310  N   ALA A 282      19.935  -5.597   3.807  1.00 20.55           N  
ANISOU 2310  N   ALA A 282     3051   2203   2554    279   -128   -246       N  
ATOM   2311  CA  ALA A 282      19.337  -5.545   2.459  1.00 23.26           C  
ANISOU 2311  CA  ALA A 282     3433   2545   2858    251    -96   -257       C  
ATOM   2312  C   ALA A 282      19.618  -6.802   1.687  1.00 24.93           C  
ANISOU 2312  C   ALA A 282     3714   2703   3054    283    -87   -285       C  
ATOM   2313  O   ALA A 282      19.808  -6.784   0.438  1.00 25.54           O  
ANISOU 2313  O   ALA A 282     3814   2778   3112    286    -43   -310       O  
ATOM   2314  CB  ALA A 282      19.824  -4.290   1.715  1.00 23.59           C  
ANISOU 2314  CB  ALA A 282     3418   2635   2909    249    -45   -268       C  
ATOM   2315  N   ASP A 283      19.628  -7.905   2.422  1.00 24.47           N  
ANISOU 2315  N   ASP A 283     3699   2599   3000    304   -130   -281       N  
ATOM   2316  CA  ASP A 283      19.841  -9.204   1.811  1.00 26.22           C  
ANISOU 2316  CA  ASP A 283     3999   2758   3204    336   -129   -306       C  
ATOM   2317  C   ASP A 283      18.532  -9.849   1.354  1.00 24.70           C  
ANISOU 2317  C   ASP A 283     3899   2535   2951    275   -154   -292       C  
ATOM   2318  O   ASP A 283      18.340 -10.143   0.153  1.00 28.60           O  
ANISOU 2318  O   ASP A 283     4447   3009   3409    264   -125   -312       O  
ATOM   2319  CB  ASP A 283      20.674 -10.117   2.739  1.00 29.23           C  
ANISOU 2319  CB  ASP A 283     4385   3098   3624    398   -164   -312       C  
ATOM   2320  CG  ASP A 283      20.129 -10.227   4.187  1.00 31.38           C  
ANISOU 2320  CG  ASP A 283     4658   3367   3898    367   -230   -274       C  
ATOM   2321  OD1 ASP A 283      19.258  -9.441   4.637  1.00 27.82           O  
ANISOU 2321  OD1 ASP A 283     4183   2956   3430    306   -241   -245       O  
ATOM   2322  OD2 ASP A 283      20.592 -11.130   4.901  1.00 37.27           O1-
ANISOU 2322  OD2 ASP A 283     5431   4067   4662    406   -270   -274       O1-
ATOM   2323  N   SER A 284      17.657 -10.094   2.287  1.00 19.73           N  
ANISOU 2323  N   SER A 284     3289   1900   2307    232   -206   -259       N  
ATOM   2324  CA  SER A 284      16.381 -10.699   2.039  1.00 17.42           C  
ANISOU 2324  CA  SER A 284     3074   1584   1960    167   -237   -239       C  
ATOM   2325  C   SER A 284      15.456  -9.688   1.352  1.00 15.79           C  
ANISOU 2325  C   SER A 284     2842   1429   1730    106   -218   -222       C  
ATOM   2326  O   SER A 284      15.673  -8.450   1.438  1.00 14.85           O  
ANISOU 2326  O   SER A 284     2640   1364   1638    109   -192   -218       O  
ATOM   2327  CB  SER A 284      15.740 -11.133   3.329  1.00 17.28           C  
ANISOU 2327  CB  SER A 284     3072   1556   1935    134   -294   -208       C  
ATOM   2328  OG  SER A 284      15.496  -9.999   4.169  1.00 17.15           O  
ANISOU 2328  OG  SER A 284     2973   1600   1944    111   -295   -184       O  
ATOM   2329  N   GLU A 285      14.377 -10.203   0.753  1.00 15.63           N  
ANISOU 2329  N   GLU A 285     2890   1389   1658     47   -238   -209       N  
ATOM   2330  CA  GLU A 285      13.379  -9.287   0.176  1.00 14.99           C  
ANISOU 2330  CA  GLU A 285     2783   1356   1558    -14   -233   -186       C  
ATOM   2331  C   GLU A 285      12.762  -8.394   1.259  1.00 14.54           C  
ANISOU 2331  C   GLU A 285     2650   1352   1525    -41   -250   -153       C  
ATOM   2332  O   GLU A 285      12.599  -7.192   1.025  1.00 13.30           O  
ANISOU 2332  O   GLU A 285     2430   1243   1383    -51   -228   -145       O  
ATOM   2333  CB  GLU A 285      12.325 -10.056  -0.586  1.00 14.75           C  
ANISOU 2333  CB  GLU A 285     2839   1296   1469    -76   -260   -173       C  
ATOM   2334  CG  GLU A 285      12.874 -10.674  -1.864  1.00 15.81           C  
ANISOU 2334  CG  GLU A 285     3049   1383   1573    -56   -231   -207       C  
ATOM   2335  CD  GLU A 285      13.041  -9.711  -3.031  1.00 15.73           C  
ANISOU 2335  CD  GLU A 285     3014   1403   1557    -62   -188   -218       C  
ATOM   2336  OE1 GLU A 285      12.704  -8.533  -2.948  1.00 15.58           O  
ANISOU 2336  OE1 GLU A 285     2922   1440   1557    -82   -182   -199       O  
ATOM   2337  OE2 GLU A 285      13.547 -10.213  -4.068  1.00 16.84           O1-
ANISOU 2337  OE2 GLU A 285     3221   1506   1671    -47   -157   -250       O1-
ATOM   2338  N   HIS A 286      12.502  -8.964   2.446  1.00 14.85           N  
ANISOU 2338  N   HIS A 286     2698   1378   1566    -51   -287   -137       N  
ATOM   2339  CA  HIS A 286      11.994  -8.179   3.555  1.00 14.86           C  
ANISOU 2339  CA  HIS A 286     2633   1425   1588    -74   -298   -110       C  
ATOM   2340  C   HIS A 286      12.939  -7.023   3.858  1.00 14.28           C  
ANISOU 2340  C   HIS A 286     2478   1387   1561    -26   -263   -123       C  
ATOM   2341  O   HIS A 286      12.506  -5.854   3.965  1.00 13.13           O  
ANISOU 2341  O   HIS A 286     2271   1289   1427    -45   -248   -108       O  
ATOM   2342  CB  HIS A 286      11.823  -9.039   4.807  1.00 16.43           C  
ANISOU 2342  CB  HIS A 286     2864   1598   1781    -87   -339    -97       C  
ATOM   2343  CG  HIS A 286      11.550  -8.255   6.037  1.00 18.43           C  
ANISOU 2343  CG  HIS A 286     3054   1893   2056   -102   -341    -77       C  
ATOM   2344  CD2 HIS A 286      12.372  -7.802   7.019  1.00 18.61           C  
ANISOU 2344  CD2 HIS A 286     3033   1925   2114    -66   -338    -82       C  
ATOM   2345  ND1 HIS A 286      10.278  -7.829   6.374  1.00 21.62           N  
ANISOU 2345  ND1 HIS A 286     3434   2336   2445   -164   -348    -49       N  
ATOM   2346  CE1 HIS A 286      10.333  -7.147   7.510  1.00 20.61           C  
ANISOU 2346  CE1 HIS A 286     3254   2237   2340   -162   -343    -40       C  
ATOM   2347  NE2 HIS A 286      11.581  -7.146   7.932  1.00 18.49           N  
ANISOU 2347  NE2 HIS A 286     2979   1949   2099   -107   -340    -58       N  
ATOM   2348  N   ASN A 287      14.231  -7.311   3.979  1.00 14.05           N  
ANISOU 2348  N   ASN A 287     2446   1333   1557     35   -252   -148       N  
ATOM   2349  CA  ASN A 287      15.174  -6.258   4.348  1.00 13.71           C  
ANISOU 2349  CA  ASN A 287     2326   1325   1559     75   -224   -157       C  
ATOM   2350  C   ASN A 287      15.343  -5.213   3.251  1.00 13.55           C  
ANISOU 2350  C   ASN A 287     2269   1339   1542     76   -180   -168       C  
ATOM   2351  O   ASN A 287      15.452  -4.037   3.535  1.00 13.31           O  
ANISOU 2351  O   ASN A 287     2175   1350   1532     74   -163   -161       O  
ATOM   2352  CB  ASN A 287      16.533  -6.842   4.757  1.00 14.38           C  
ANISOU 2352  CB  ASN A 287     2409   1380   1676    140   -227   -179       C  
ATOM   2353  CG  ASN A 287      16.523  -7.360   6.173  1.00 14.81           C  
ANISOU 2353  CG  ASN A 287     2473   1415   1738    138   -273   -162       C  
ATOM   2354  ND2 ASN A 287      17.361  -8.360   6.430  1.00 17.31           N  
ANISOU 2354  ND2 ASN A 287     2822   1684   2069    185   -294   -176       N  
ATOM   2355  OD1 ASN A 287      15.715  -6.922   6.996  1.00 15.46           O  
ANISOU 2355  OD1 ASN A 287     2541   1522   1812     92   -290   -136       O  
ATOM   2356  N   LYS A 288      15.292  -5.645   1.991  1.00 13.61           N  
ANISOU 2356  N   LYS A 288     2324   1325   1522     73   -163   -185       N  
ATOM   2357  CA  LYS A 288      15.324  -4.711   0.871  1.00 14.17           C  
ANISOU 2357  CA  LYS A 288     2373   1424   1585     63   -125   -192       C  
ATOM   2358  C   LYS A 288      14.182  -3.720   0.902  1.00 12.75           C  
ANISOU 2358  C   LYS A 288     2163   1283   1396     11   -136   -161       C  
ATOM   2359  O   LYS A 288      14.371  -2.516   0.644  1.00 12.96           O  
ANISOU 2359  O   LYS A 288     2141   1346   1438     11   -111   -160       O  
ATOM   2360  CB  LYS A 288      15.323  -5.476  -0.485  1.00 15.63           C  
ANISOU 2360  CB  LYS A 288     2633   1573   1732     58   -109   -214       C  
ATOM   2361  CG  LYS A 288      16.585  -6.238  -0.737  1.00 17.75           C  
ANISOU 2361  CG  LYS A 288     2922   1807   2015    119    -82   -252       C  
ATOM   2362  CD  LYS A 288      16.559  -7.008  -2.064  1.00 20.61           C  
ANISOU 2362  CD  LYS A 288     3368   2128   2334    113    -61   -277       C  
ATOM   2363  CE  LYS A 288      17.944  -7.565  -2.386  1.00 23.19           C  
ANISOU 2363  CE  LYS A 288     3700   2428   2683    184    -19   -321       C  
ATOM   2364  NZ  LYS A 288      17.834  -8.517  -3.511  1.00 27.89           N1+
ANISOU 2364  NZ  LYS A 288     4393   2972   3231    178     -2   -346       N1+
ATOM   2365  N   LEU A 289      12.998  -4.226   1.168  1.00 13.01           N  
ANISOU 2365  N   LEU A 289     2228   1310   1407    -33   -173   -136       N  
ATOM   2366  CA  LEU A 289      11.835  -3.375   1.194  1.00 13.68           C  
ANISOU 2366  CA  LEU A 289     2280   1431   1487    -79   -185   -106       C  
ATOM   2367  C   LEU A 289      11.966  -2.407   2.385  1.00 13.00           C  
ANISOU 2367  C   LEU A 289     2122   1380   1437    -65   -179    -96       C  
ATOM   2368  O   LEU A 289      11.699  -1.201   2.236  1.00 12.56           O  
ANISOU 2368  O   LEU A 289     2020   1359   1394    -72   -165    -86       O  
ATOM   2369  CB  LEU A 289      10.547  -4.165   1.281  1.00 14.29           C  
ANISOU 2369  CB  LEU A 289     2397   1498   1533   -132   -224    -80       C  
ATOM   2370  CG  LEU A 289       9.270  -3.319   1.310  1.00 16.02           C  
ANISOU 2370  CG  LEU A 289     2573   1759   1754   -177   -238    -47       C  
ATOM   2371  CD1 LEU A 289       9.165  -2.456   0.061  1.00 17.69           C  
ANISOU 2371  CD1 LEU A 289     2776   1985   1960   -185   -224    -46       C  
ATOM   2372  CD2 LEU A 289       8.079  -4.256   1.416  1.00 18.52           C  
ANISOU 2372  CD2 LEU A 289     2928   2067   2041   -232   -278    -23       C  
ATOM   2373  N   LYS A 290      12.406  -2.928   3.524  1.00 12.70           N  
ANISOU 2373  N   LYS A 290     2083   1329   1413    -45   -191    -99       N  
ATOM   2374  CA  LYS A 290      12.587  -2.029   4.675  1.00 13.28           C  
ANISOU 2374  CA  LYS A 290     2098   1432   1516    -36   -185    -90       C  
ATOM   2375  C   LYS A 290      13.642  -0.996   4.458  1.00 12.77           C  
ANISOU 2375  C   LYS A 290     1987   1386   1477      0   -153   -106       C  
ATOM   2376  O   LYS A 290      13.466   0.180   4.905  1.00 12.00           O  
ANISOU 2376  O   LYS A 290     1844   1322   1395     -6   -141    -96       O  
ATOM   2377  CB  LYS A 290      12.870  -2.811   5.939  1.00 14.50           C  
ANISOU 2377  CB  LYS A 290     2267   1565   1675    -28   -210    -88       C  
ATOM   2378  CG  LYS A 290      11.701  -3.577   6.477  1.00 18.66           C  
ANISOU 2378  CG  LYS A 290     2829   2084   2176    -76   -241    -67       C  
ATOM   2379  CD  LYS A 290      10.495  -2.711   6.671  1.00 22.62           C  
ANISOU 2379  CD  LYS A 290     3291   2627   2676   -116   -235    -44       C  
ATOM   2380  CE  LYS A 290       9.142  -3.421   6.757  1.00 22.23           C  
ANISOU 2380  CE  LYS A 290     3270   2580   2598   -172   -261    -21       C  
ATOM   2381  NZ  LYS A 290       8.200  -2.317   7.115  1.00 20.40           N1+
ANISOU 2381  NZ  LYS A 290     2977   2395   2379   -194   -245     -4       N1+
ATOM   2382  N   ALA A 291      14.719  -1.304   3.751  1.00 12.51           N  
ANISOU 2382  N   ALA A 291     1966   1337   1449     34   -134   -132       N  
ATOM   2383  CA  ALA A 291      15.727  -0.304   3.442  1.00 12.94           C  
ANISOU 2383  CA  ALA A 291     1976   1416   1526     60   -100   -147       C  
ATOM   2384  C   ALA A 291      15.113   0.842   2.602  1.00 12.39           C  
ANISOU 2384  C   ALA A 291     1891   1373   1444     32    -83   -137       C  
ATOM   2385  O   ALA A 291      15.436   2.023   2.792  1.00 12.28           O  
ANISOU 2385  O   ALA A 291     1834   1386   1446     34    -66   -134       O  
ATOM   2386  CB  ALA A 291      16.924  -0.944   2.714  1.00 14.50           C  
ANISOU 2386  CB  ALA A 291     2188   1592   1729    101    -77   -178       C  
ATOM   2387  N   SER A 292      14.329   0.476   1.599  1.00 11.51           N  
ANISOU 2387  N   SER A 292     1820   1249   1302      5    -89   -133       N  
ATOM   2388  CA  SER A 292      13.627   1.459   0.743  1.00 12.15           C  
ANISOU 2388  CA  SER A 292     1896   1351   1371    -26    -83   -119       C  
ATOM   2389  C   SER A 292      12.721   2.362   1.584  1.00 11.35           C  
ANISOU 2389  C   SER A 292     1752   1276   1285    -42    -99    -92       C  
ATOM   2390  O   SER A 292      12.703   3.607   1.414  1.00 11.76           O  
ANISOU 2390  O   SER A 292     1774   1350   1346    -44    -86    -86       O  
ATOM   2391  CB  SER A 292      12.822   0.680  -0.310  1.00 13.69           C  
ANISOU 2391  CB  SER A 292     2148   1524   1529    -58   -100   -113       C  
ATOM   2392  OG  SER A 292      12.137   1.598  -1.157  1.00 16.57           O  
ANISOU 2392  OG  SER A 292     2510   1905   1881    -89   -103    -97       O  
ATOM   2393  N   GLN A 293      11.983   1.741   2.499  1.00 11.08           N  
ANISOU 2393  N   GLN A 293     1721   1238   1252    -55   -123    -77       N  
ATOM   2394  CA  GLN A 293      11.092   2.519   3.357  1.00 10.76           C  
ANISOU 2394  CA  GLN A 293     1640   1222   1225    -69   -131    -55       C  
ATOM   2395  C   GLN A 293      11.862   3.420   4.296  1.00 10.77           C  
ANISOU 2395  C   GLN A 293     1602   1238   1251    -44   -112    -62       C  
ATOM   2396  O   GLN A 293      11.449   4.564   4.543  1.00 10.47           O  
ANISOU 2396  O   GLN A 293     1532   1220   1225    -47   -103    -51       O  
ATOM   2397  CB  GLN A 293      10.186   1.598   4.171  1.00 11.58           C  
ANISOU 2397  CB  GLN A 293     1757   1322   1321    -93   -156    -40       C  
ATOM   2398  CG  GLN A 293       9.217   0.797   3.302  1.00 12.82           C  
ANISOU 2398  CG  GLN A 293     1951   1469   1451   -130   -181    -26       C  
ATOM   2399  CD  GLN A 293       8.476  -0.259   4.050  1.00 14.05           C  
ANISOU 2399  CD  GLN A 293     2128   1618   1594   -159   -207    -13       C  
ATOM   2400  NE2 GLN A 293       7.422  -0.796   3.445  1.00 16.24           N  
ANISOU 2400  NE2 GLN A 293     2427   1895   1848   -201   -232      6       N  
ATOM   2401  OE1 GLN A 293       8.836  -0.603   5.172  1.00 15.58           O  
ANISOU 2401  OE1 GLN A 293     2321   1805   1793   -150   -207    -18       O  
ATOM   2402  N   ALA A 294      12.947   2.927   4.850  1.00 10.34           N  
ANISOU 2402  N   ALA A 294     1553   1171   1206    -19   -108    -78       N  
ATOM   2403  CA  ALA A 294      13.782   3.763   5.742  1.00 10.28           C  
ANISOU 2403  CA  ALA A 294     1510   1176   1219     -1    -95    -83       C  
ATOM   2404  C   ALA A 294      14.336   4.978   5.047  1.00 10.80           C  
ANISOU 2404  C   ALA A 294     1554   1259   1292      7    -70    -90       C  
ATOM   2405  O   ALA A 294      14.314   6.098   5.575  1.00 11.27           O  
ANISOU 2405  O   ALA A 294     1588   1334   1361      5    -61    -83       O  
ATOM   2406  CB  ALA A 294      14.895   2.942   6.317  1.00 10.91           C  
ANISOU 2406  CB  ALA A 294     1597   1239   1310     24   -102    -98       C  
ATOM   2407  N   ARG A 295      14.848   4.767   3.832  1.00 10.95           N  
ANISOU 2407  N   ARG A 295     1588   1272   1300     12    -57   -104       N  
ATOM   2408  CA  ARG A 295      15.371   5.867   3.053  1.00 11.60           C  
ANISOU 2408  CA  ARG A 295     1656   1369   1381     11    -33   -110       C  
ATOM   2409  C   ARG A 295      14.265   6.901   2.739  1.00 11.36           C  
ANISOU 2409  C   ARG A 295     1623   1349   1345    -12    -39    -89       C  
ATOM   2410  O   ARG A 295      14.495   8.126   2.774  1.00 11.50           O  
ANISOU 2410  O   ARG A 295     1623   1379   1368    -13    -28    -86       O  
ATOM   2411  CB  ARG A 295      16.036   5.365   1.764  1.00 12.85           C  
ANISOU 2411  CB  ARG A 295     1839   1519   1525     16    -13   -131       C  
ATOM   2412  CG  ARG A 295      16.676   6.459   0.987  1.00 14.41           C  
ANISOU 2412  CG  ARG A 295     2025   1733   1717      8     14   -138       C  
ATOM   2413  CD  ARG A 295      17.334   5.934  -0.282  1.00 15.51           C  
ANISOU 2413  CD  ARG A 295     2192   1864   1837      9     40   -162       C  
ATOM   2414  NE  ARG A 295      18.316   4.942   0.012  1.00 16.41           N  
ANISOU 2414  NE  ARG A 295     2298   1971   1967     43     53   -185       N  
ATOM   2415  CZ  ARG A 295      18.222   3.626  -0.257  1.00 17.87           C  
ANISOU 2415  CZ  ARG A 295     2518   2128   2144     57     48   -197       C  
ATOM   2416  NH1 ARG A 295      17.170   3.126  -0.879  1.00 18.60           N1+
ANISOU 2416  NH1 ARG A 295     2660   2201   2208     32     31   -187       N1+
ATOM   2417  NH2 ARG A 295      19.193   2.807   0.146  1.00 18.39           N  
ANISOU 2417  NH2 ARG A 295     2571   2186   2232     96     57   -217       N  
ATOM   2418  N   ASP A 296      13.061   6.429   2.419  1.00 10.81           N  
ANISOU 2418  N   ASP A 296     1571   1273   1264    -30    -60    -74       N  
ATOM   2419  CA  ASP A 296      11.958   7.316   2.130  1.00 11.04           C  
ANISOU 2419  CA  ASP A 296     1591   1311   1293    -46    -72    -52       C  
ATOM   2420  C   ASP A 296      11.653   8.195   3.361  1.00 10.91           C  
ANISOU 2420  C   ASP A 296     1540   1308   1299    -37    -68    -43       C  
ATOM   2421  O   ASP A 296      11.456   9.405   3.246  1.00 10.70           O  
ANISOU 2421  O   ASP A 296     1501   1287   1279    -35    -63    -36       O  
ATOM   2422  CB  ASP A 296      10.684   6.508   1.731  1.00 11.35           C  
ANISOU 2422  CB  ASP A 296     1648   1346   1321    -70   -100    -34       C  
ATOM   2423  CG  ASP A 296       9.549   7.405   1.353  1.00 12.82           C  
ANISOU 2423  CG  ASP A 296     1816   1542   1512    -83   -116    -10       C  
ATOM   2424  OD1 ASP A 296       9.586   8.009   0.240  1.00 14.76           O  
ANISOU 2424  OD1 ASP A 296     2078   1783   1746    -93   -120     -6       O  
ATOM   2425  OD2 ASP A 296       8.614   7.544   2.133  1.00 13.23           O1-
ANISOU 2425  OD2 ASP A 296     1839   1606   1581    -84   -125      6       O1-
ATOM   2426  N   LEU A 297      11.620   7.570   4.526  1.00 10.57           N  
ANISOU 2426  N   LEU A 297     1489   1263   1263    -32    -70    -45       N  
ATOM   2427  CA  LEU A 297      11.363   8.319   5.790  1.00 10.32           C  
ANISOU 2427  CA  LEU A 297     1433   1241   1246    -26    -62    -40       C  
ATOM   2428  C   LEU A 297      12.461   9.351   5.983  1.00 10.58           C  
ANISOU 2428  C   LEU A 297     1459   1276   1285    -13    -44    -50       C  
ATOM   2429  O   LEU A 297      12.166  10.535   6.271  1.00 10.24           O  
ANISOU 2429  O   LEU A 297     1404   1237   1248    -11    -35    -44       O  
ATOM   2430  CB  LEU A 297      11.295   7.340   6.981  1.00 10.54           C  
ANISOU 2430  CB  LEU A 297     1465   1266   1274    -31    -70    -41       C  
ATOM   2431  CG  LEU A 297      10.975   8.005   8.323  1.00 10.55           C  
ANISOU 2431  CG  LEU A 297     1451   1275   1284    -31    -58    -37       C  
ATOM   2432  CD1 LEU A 297       9.658   8.776   8.288  1.00 11.54           C  
ANISOU 2432  CD1 LEU A 297     1553   1413   1418    -35    -51    -23       C  
ATOM   2433  CD2 LEU A 297      10.968   6.952   9.438  1.00 11.65           C  
ANISOU 2433  CD2 LEU A 297     1604   1407   1417    -43    -69    -37       C  
ATOM   2434  N   LEU A 298      13.728   8.963   5.822  1.00 10.72           N  
ANISOU 2434  N   LEU A 298     1481   1290   1300     -6    -39    -66       N  
ATOM   2435  CA  LEU A 298      14.831   9.920   5.984  1.00 11.98           C  
ANISOU 2435  CA  LEU A 298     1631   1457   1465      0    -23    -74       C  
ATOM   2436  C   LEU A 298      14.671  11.078   5.044  1.00 11.55           C  
ANISOU 2436  C   LEU A 298     1580   1406   1403     -8    -14    -70       C  
ATOM   2437  O   LEU A 298      14.942  12.253   5.406  1.00 11.72           O  
ANISOU 2437  O   LEU A 298     1598   1431   1426    -11     -6    -67       O  
ATOM   2438  CB  LEU A 298      16.166   9.255   5.658  1.00 14.17           C  
ANISOU 2438  CB  LEU A 298     1904   1734   1744     10    -17    -91       C  
ATOM   2439  CG  LEU A 298      16.857   8.597   6.790  1.00 15.51           C  
ANISOU 2439  CG  LEU A 298     2065   1901   1927     21    -28    -96       C  
ATOM   2440  CD1 LEU A 298      17.875   7.569   6.300  1.00 16.51           C  
ANISOU 2440  CD1 LEU A 298     2189   2023   2060     40    -26   -112       C  
ATOM   2441  CD2 LEU A 298      17.462   9.705   7.710  1.00 16.28           C  
ANISOU 2441  CD2 LEU A 298     2147   2009   2031     14    -23    -92       C  
ATOM   2442  N   SER A 299      14.263  10.808   3.817  1.00 11.52           N  
ANISOU 2442  N   SER A 299     1592   1399   1388    -16    -18    -68       N  
ATOM   2443  CA  SER A 299      14.139  11.858   2.769  1.00 11.32           C  
ANISOU 2443  CA  SER A 299     1579   1373   1350    -28    -16    -62       C  
ATOM   2444  C   SER A 299      13.037  12.842   3.084  1.00 11.31           C  
ANISOU 2444  C   SER A 299     1573   1368   1358    -26    -27    -43       C  
ATOM   2445  O   SER A 299      13.000  13.956   2.533  1.00 13.34           O  
ANISOU 2445  O   SER A 299     1842   1620   1609    -32    -28    -37       O  
ATOM   2446  CB  SER A 299      13.881  11.235   1.387  1.00 12.06           C  
ANISOU 2446  CB  SER A 299     1698   1460   1425    -42    -22    -62       C  
ATOM   2447  OG  SER A 299      12.550  10.802   1.204  1.00 12.18           O  
ANISOU 2447  OG  SER A 299     1718   1469   1440    -48    -47    -45       O  
ATOM   2448  N   LYS A 300      12.110  12.475   3.980  1.00 10.09           N  
ANISOU 2448  N   LYS A 300     1402   1214   1218    -17    -35    -35       N  
ATOM   2449  CA  LYS A 300      11.022  13.312   4.369  1.00 10.23           C  
ANISOU 2449  CA  LYS A 300     1408   1231   1249     -9    -40    -20       C  
ATOM   2450  C   LYS A 300      11.279  14.101   5.666  1.00  9.78           C  
ANISOU 2450  C   LYS A 300     1343   1172   1201      3    -22    -26       C  
ATOM   2451  O   LYS A 300      10.658  15.119   5.941  1.00 10.64           O  
ANISOU 2451  O   LYS A 300     1450   1274   1320     15    -18    -18       O  
ATOM   2452  CB  LYS A 300       9.737  12.506   4.490  1.00 10.97           C  
ANISOU 2452  CB  LYS A 300     1485   1331   1353    -11    -55     -6       C  
ATOM   2453  CG  LYS A 300       9.243  11.985   3.129  1.00 12.28           C  
ANISOU 2453  CG  LYS A 300     1663   1494   1507    -27    -79      5       C  
ATOM   2454  CD  LYS A 300       8.111  10.979   3.243  1.00 13.62           C  
ANISOU 2454  CD  LYS A 300     1819   1673   1683    -38    -98     19       C  
ATOM   2455  CE  LYS A 300       7.442  10.754   1.881  1.00 15.37           C  
ANISOU 2455  CE  LYS A 300     2054   1891   1893    -59   -129     37       C  
ATOM   2456  NZ  LYS A 300       6.531   9.623   2.026  1.00 17.57           N1+
ANISOU 2456  NZ  LYS A 300     2325   2180   2172    -78   -147     49       N1+
ATOM   2457  N   MET A 301      12.214  13.608   6.479  1.00  9.45           N  
ANISOU 2457  N   MET A 301     1303   1134   1156      0    -12    -38       N  
ATOM   2458  CA  MET A 301      12.668  14.280   7.689  1.00 10.01           C  
ANISOU 2458  CA  MET A 301     1375   1200   1227      2      2    -44       C  
ATOM   2459  C   MET A 301      13.712  15.303   7.410  1.00  9.59           C  
ANISOU 2459  C   MET A 301     1337   1144   1165     -5      8    -49       C  
ATOM   2460  O   MET A 301      13.674  16.414   7.983  1.00 10.17           O  
ANISOU 2460  O   MET A 301     1422   1206   1235     -3     17    -48       O  
ATOM   2461  CB  MET A 301      13.222  13.285   8.676  1.00 10.20           C  
ANISOU 2461  CB  MET A 301     1398   1229   1251     -3      0    -51       C  
ATOM   2462  CG  MET A 301      12.186  12.349   9.236  1.00 10.82           C  
ANISOU 2462  CG  MET A 301     1468   1309   1333     -4     -5    -46       C  
ATOM   2463  SD  MET A 301      12.960  11.016  10.263  1.00 14.31           S  
ANISOU 2463  SD  MET A 301     1918   1748   1769    -14    -17    -53       S  
ATOM   2464  CE  MET A 301      11.546  10.410  11.106  1.00 14.38           C  
ANISOU 2464  CE  MET A 301     1926   1760   1777    -25    -15    -45       C  
ATOM   2465  N   LEU A 302      14.673  14.959   6.558  1.00  9.82           N  
ANISOU 2465  N   LEU A 302     1366   1180   1186    -14      6    -55       N  
ATOM   2466  CA  LEU A 302      15.845  15.815   6.258  1.00 10.10           C  
ANISOU 2466  CA  LEU A 302     1410   1219   1210    -29     14    -61       C  
ATOM   2467  C   LEU A 302      15.490  16.727   5.089  1.00 10.64           C  
ANISOU 2467  C   LEU A 302     1499   1279   1266    -37     12    -54       C  
ATOM   2468  O   LEU A 302      16.062  16.608   4.024  1.00 10.84           O  
ANISOU 2468  O   LEU A 302     1529   1310   1278    -51     16    -58       O  
ATOM   2469  CB  LEU A 302      17.085  14.948   5.998  1.00 10.52           C
[truncated: 83,685 more chars]
