# Supplementary material for: Ferroptosis regulation by traditional chinese medicine for ischemic stroke intervention based on network pharmacology and data mining
Source: PLoS One. 2025 Apr 16;20(4):e0321751. doi: 10.1371/journal.pone.0321751 (PMC12002469; doi:10.1371/journal.pone.0321751)
Supplement: S3 File — (ZIP) [file pone.0321751.s003.zip › 分子对接6/MAPK8/MAPK-0546/input/4qtd_h.C.map]

GRID_PARAMETER_FILE 4qtd_autolig.gpf
GRID_DATA_FILE 4qtd_h.maps.fld
MACROMOLECULE 4qtd_h.pdbqt
SPACING 1.000
NELEMENTS 54 62 80
CENTER 15.684 15.491 27.552
0.
0.
0.
0.
0.
0.
0.
0.
0.
0.
0.
0.
0.
0.
0.
0.
0.
0.
0.
0.
0.
0.
0.
0.
0.
0.
0.
0.
0.
0.
0.
0.
0.
0.
0.
0.
0.
0.
0.
0.
0.
0.
0.
0.
0.
0.
0.
0.
0.
0.
0.
0.
0.
0.
0.
0.
0.
0.
0.
0.
0.
0.
0.
0.
0.
0.
0.
0.
0.
0.
0.
0.
0.
0.
0.
0.
0.
0.
0.
0.
0.
0.
0.
0.
0.
0.
0.
0.
0.
0.
0.
0.
0.
0.
0.
0.
0.
0.
0.
0.
0.
0.
0.
0.
0.
0.
0.
0.
0.
0.
0.
0.
0.
0.
0.
0.
0.
0.
0.
0.
0.
0.
0.
0.
0.
0.
0.
0.
0.
0.
0.
0.
0.
0.
0.
0.
0.
0.
0.
0.
0.
0.
0.
0.
0.
0.
0.
0.
0.
0.
0.
0.
0.
0.
0.
0.
0.
0.
0.
0.
0.
0.
0.
0.
0.
0.
0.
0.
0.
0.
0.
0.
0.
0.
0.
0.
0.
0.
0.
0.
0.
0.
0.
0.
0.
0.
0.
0.
0.
0.
0.
0.
0.
0.
0.
0.
0.
0.
0.
0.
0.
0.
0.
0.
0.
0.
0.
0.
0.
0.
0.
0.
0.
0.
0.
0.
0.
0.
0.
0.
0.
0.
0.
0.
0.
0.
0.
0.
0.
0.
0.
0.
0.
0.
0.
0.
0.
0.
0.
0.
0.
0.
0.
0.
0.
0.
0.
0.
0.
0.
0.
0.
0.
0.
0.
0.
0.
0.
0.
0.
0.
0.
0.
0.
0.
0.
0.
0.
0.
0.
0.
0.
0.
0.
0.
0.
0.
0.
0.
0.
0.
0.
0.
0.
0.
0.
0.
0.
0.
0.
0.
0.
0.
0.
0.
0.
0.
0.
0.
0.
0.
0.
0.
0.
0.
0.
0.
0.
0.
0.
0.
0.
0.
0.
0.
0.
0.
0.
0.
0.
0.
0.
0.
0.
0.
0.
0.
0.
0.
0.
0.
0.
0.
0.
0.
0.
0.
0.
0.
0.
0.
0.
0.
0.
0.
0.
0.
0.
0.
0.
0.
0.
0.
0.
0.
0.
0.
0.
0.
0.
0.
0.
0.
0.
0.
0.
0.
0.
0.
0.
0.
0.
0.
0.
0.
0.
0.
0.
0.
0.
0.
0.
0.
0.
0.
0.
0.
0.
0.
0.
0.
0.
0.
0.
0.
0.
0.
0.
0.
0.
0.
0.
0.
0.
0.
0.
0.
0.
0.
0.
0.
0.
0.
0.
0.
0.
0.
0.
0.
0.
0.
0.
0.
0.
0.
0.
0.
0.
0.
0.
0.
0.
0.
0.
0.
0.
0.
0.
0.
0.
0.
0.
0.
0.
0.
0.
0.
0.
0.
0.
0.
0.
0.
0.
0.
0.
0.
0.
0.
0.
0.
0.
0.
0.
0.
0.
0.
0.
0.
0.
0.
0.
0.
0.
0.
0.
0.
0.
0.
0.
0.
0.
0.
0.
0.
0.
0.
0.
0.
0.
0.
0.
0.
0.
0.
0.
0.
0.
0.
0.
0.
0.
0.
0.
0.
0.
0.
0.
0.
0.
0.
0.
0.
0.
0.
0.
0.
0.
0.
0.
0.
0.
0.
0.
0.
0.
0.
0.
0.
0.
0.
0.
0.
0.
0.
0.
0.
0.
0.
0.
0.
0.
0.
0.
0.
0.
0.
0.
0.
0.
0.
0.
0.
0.
0.
0.
0.
0.
0.
0.
0.
0.
0.
0.
0.
0.
0.
0.
0.
0.
0.
0.
0.
0.
0.
0.
0.
0.
0.
0.
0.
0.
0.
0.
0.
0.
0.
0.
0.
0.
0.
0.
0.
0.
0.
0.
0.
0.
0.
0.
0.
0.
0.
0.
0.
0.
0.
0.
0.
0.
0.
0.
0.
0.
0.
0.
0.
0.
0.
0.
0.
0.
0.
0.
0.
0.
0.
0.
0.
0.
0.
0.
0.
0.
0.
0.
0.
0.
0.
0.
0.
0.
0.
0.
0.
0.
0.
0.
0.
0.
0.
0.
0.
0.
0.
0.
0.
0.
0.
0.
0.
0.
0.
0.
0.
0.
0.
0.
0.
0.
0.
0.
0.
0.
0.
0.
0.
0.
0.
0.
0.
0.
0.
0.
0.
0.
0.
0.
0.
0.
0.
0.
0.
0.
0.
0.
0.
0.
0.
0.
0.
0.
0.
0.
0.
0.
0.
0.
0.
0.
0.
0.
0.
0.
0.
0.
0.
0.
0.
0.
0.
0.
0.
0.
0.
0.
0.
0.
0.
0.
0.
0.
0.
0.
0.
0.
0.
0.
0.
0.
0.
0.
0.
0.
0.
0.
0.
0.
0.
0.
0.
0.
0.
0.
0.
0.
0.
0.
0.
0.
0.
0.
0.
0.
0.
0.
0.
0.
0.
0.
0.
0.
0.
0.
0.
0.
0.
0.
0.
0.
0.
0.
0.
0.
0.
0.
0.
0.
0.
0.
0.
0.
0.
0.
0.
0.
0.
0.
0.
0.
0.
0.
0.
0.
0.
0.
0.
0.
0.
0.
0.
0.
0.
0.
0.
0.
0.
0.
0.
0.
0.
0.
0.
0.
0.
0.
0.
0.
0.
0.
0.
0.
0.
0.
0.
0.
0.
0.
0.
0.
0.
0.
0.
0.
0.
0.
0.
0.
0.
0.
0.
0.
0.
0.
0.
0.
0.
0.
0.
0.
0.
0.
0.
0.
0.
0.
0.
0.
0.
0.
0.
0.
0.
0.
0.
0.
0.
0.
0.
0.
0.
0.
0.
0.
0.
0.
0.
0.
0.
0.
0.
0.
0.
0.
0.
0.
0.
0.
0.
0.
0.
0.
0.
0.
0.
0.
0.
0.
0.
0.
0.
0.
0.
0.
0.
0.
0.
0.
0.
0.
0.
0.
0.
0.
0.
0.
0.
0.
0.
0.
0.
0.
0.
0.
0.
0.
0.
0.
0.
0.
0.
0.
0.
0.
0.
0.
0.
0.
0.
0.
0.
0.
0.
0.
0.
0.
0.
0.
0.
0.
0.
0.
0.
0.
0.
0.
0.
0.
0.
0.
0.
0.
0.
0.
0.
0.
0.
0.
0.
0.
0.
0.
0.
0.
0.
0.
0.
0.
0.
0.
0.
0.
0.
0.
0.
0.
0.
0.
0.
0.
0.
0.
0.
0.
0.
0.
0.
0.
0.
0.
0.
0.
0.
0.
0.
0.
0.
0.
0.
0.
0.
0.
0.
0.001
0.003
0.002
0.003
0.003
0.003
0.003
0.
0.
0.
0.
0.
0.
0.
0.
0.
0.
0.
0.
0.
0.
0.
0.
0.
0.
0.
0.
0.
0.
0.
0.
0.
0.
0.
0.
0.
0.
0.
0.
0.
0.
0.
0.
0.
0.
0.
0.
0.
0.
0.
0.
0.
0.
0.
0.003
0.002
0.004
0.005
0.005
0.005
0.005
0.004
0.003
0.003
0.
0.
0.
0.
0.
0.
0.
0.
0.
0.
0.
0.
0.
0.
0.
0.
0.
0.
0.
0.
0.
0.
0.
0.
0.
0.
0.
0.
0.
0.
0.
0.
0.
0.
0.
0.
0.
0.
0.
0.
0.
0.
0.
0.
0.002
0.002
0.004
0.004
0.004
0.004
0.004
0.004
0.005
0.004
0.002
0.001
0.
0.
0.
0.
0.
0.
0.
0.
0.
0.
0.
0.
0.
0.
0.
0.
0.
0.
0.
0.
0.
0.
0.
0.
0.
0.
0.
0.
0.
0.
0.
0.
0.
0.
0.
0.
0.
0.
0.
0.
0.
0.
0.001
0.002
0.003
0.004
0.003
0.003
0.002
0.003
0.004
0.004
0.005
0.004
0.002
0.
0.
0.
0.
0.
0.
0.
0.
0.
0.
0.
0.
0.
0.
0.
0.
0.
0.
0.
0.
0.
0.
0.
0.
0.
0.
0.
0.
0.
0.
0.
0.
0.
0.
0.
0.
0.
0.
0.
0.
0.
0.
0.002
0.001
0.003
0.003
-0.001
-0.005
-0.007
-0.004
-0.001
0.003
0.004
0.005
0.002
0.002
0.
0.
0.
0.
0.
0.
0.
0.
0.
0.
0.
0.
0.
0.
0.
0.
0.
0.
0.
0.
0.
0.
0.
0.
0.
0.
0.
0.
0.
0.
0.
0.
0.
0.
0.
0.
0.
0.
0.
0.
0.
0.003
0.001
0.002
-0.001
-0.007
-0.012
-0.015
-0.014
-0.007
-0.001
0.003
0.004
0.004
0.003
0.
0.
0.
0.
0.
0.
0.
0.
0.
0.
0.
0.
0.
0.
0.
0.
0.
0.
0.
0.
0.
0.
0.
0.
0.
0.
0.
0.
0.
0.
0.
0.
0.
0.
0.
0.
0.
0.
0.
0.
0.
0.002
0.001
0.001
-0.003
-0.011
-0.018
-0.022
-0.020
-0.013
-0.004
0.000
0.004
0.003
0.003
0.
0.
0.
0.
0.
0.
0.
0.
0.
0.
0.
0.
0.
0.
0.
0.
0.
0.
0.
0.
0.
0.
0.
0.
0.
0.
0.
0.
0.
0.
0.
0.
0.
0.
0.
0.
0.
0.
0.
0.
0.
-0.002
-0.001
-0.003
-0.006
-0.013
-0.019
-0.023
-0.021
-0.014
-0.005
0.000
0.003
0.003
0.003
0.
0.
0.
0.
0.
0.
0.
0.
0.
0.
0.
0.
0.
0.
0.
0.
0.
0.
0.
0.
0.
0.
0.
0.
0.
0.
0.
0.
0.
0.
0.
0.
0.
0.
0.
0.
0.
0.
0.
0.
0.
-0.001
-0.002
-0.003
-0.006
-0.011
-0.017
-0.019
-0.017
-0.010
-0.004
0.000
0.003
0.003
0.002
0.
0.
0.
0.
0.
0.
0.
0.
0.
0.
0.
0.
0.
0.
0.
0.
0.
0.
0.
0.
0.
0.
0.
0.
0.
0.
0.
0.
0.
0.
0.
0.
0.
0.
0.
0.
0.
0.
0.
0.
0.
0.
-0.003
-0.001
-0.004
-0.006
-0.012
-0.013
-0.010
-0.006
-0.003
0.000
0.001
0.002
0.001
0.
0.
0.
0.
0.
0.
0.
0.
0.
0.
0.
0.
0.
0.
0.
0.
0.
0.
0.
0.
0.
0.
0.
0.
0.
0.
0.
0.
0.
0.
0.
0.
0.
0.
0.
0.
0.
0.
0.
0.
0.
-0.001
-0.001
-0.002
-0.003
-0.003
-0.005
-0.006
-0.005
-0.003
-0.001
0.000
0.001
0.003
0.
0.
0.
0.
0.
0.
0.
0.
0.
0.
0.
0.
0.
0.
0.
0.
0.
0.
0.
0.
0.
0.
0.
0.
0.
0.
0.
0.
0.
0.
0.
0.
0.
0.
0.
0.
0.
0.
0.
0.
0.
0.
0.
-0.001
0.001
-0.001
-0.001
-0.002
-0.003
-0.003
-0.002
0.
0.001
0.003
0.
0.
0.
0.
0.
0.
0.
0.
0.
0.
0.
0.
0.
0.
0.
0.
0.
0.
0.
0.
0.
0.
0.
0.
0.
0.
0.
0.
0.
0.
0.
0.
0.
0.
0.
0.
0.
0.
0.
0.
0.
0.
0.
0.
0.
-0.001
-0.002
-0.004
-0.004
-0.003
-0.003
-0.002
0.000
0.001
0.
0.
0.
0.
0.
0.
0.
0.
0.
0.
0.
0.
0.
0.
0.
0.
0.
0.
0.
0.
0.
0.
0.
0.
0.
0.
0.
0.
0.
0.
0.
0.
0.
0.
0.
0.
0.
0.
0.
0.
0.
0.
0.
0.
0.
0.
-0.002
-0.003
-0.006
-0.005
-0.005
-0.005
-0.004
-0.002
0.
0.
0.
0.
0.
0.
0.
0.
0.
0.
0.
0.
0.
0.
0.
0.
0.
0.
0.
0.
0.
0.
0.
0.
0.
0.
0.
0.
0.
0.
0.
0.
0.
0.
0.
0.
0.
0.
0.
0.
0.
0.
0.
0.
0.
0.
-0.002
-0.004
-0.007
-0.009
-0.009
-0.009
-0.008
-0.005
-0.003
-0.002
0.
0.
0.
0.
0.
0.
0.
0.
0.
0.
0.
0.
0.
0.
0.
0.
0.
0.
0.
0.
0.
0.
0.
0.
0.
0.
0.
0.
0.
0.
0.
0.
0.
0.
0.
0.
0.
0.
0.
0.
0.
0.
0.
0.
-0.002
-0.004
-0.007
-0.011
-0.014
-0.014
-0.012
-0.010
-0.007
-0.004
-0.003
0.
0.
0.
0.
0.
0.
0.
0.
0.
0.
0.
0.
0.
0.
0.
0.
0.
0.
0.
0.
0.
0.
0.
0.
0.
0.
0.
0.
0.
0.
0.
0.
0.
0.
0.
0.
0.
0.
0.
0.
0.
0.
0.
0.
-0.002
-0.006
-0.010
-0.013
-0.016
-0.018
-0.015
-0.012
-0.009
-0.006
-0.003
-0.002
0.
0.
0.
0.
0.
0.
0.
0.
0.
0.
0.
0.
0.
0.
0.
0.
0.
0.
0.
0.
0.
0.
0.
0.
0.
0.
0.
0.
0.
0.
0.
0.
0.
0.
0.
0.
0.
0.
0.
0.
0.
0.
0.
-0.002
-0.006
-0.011
-0.015
-0.017
-0.019
-0.017
-0.013
-0.009
-0.006
-0.003
-0.002
0.
0.
0.
0.
0.
0.
0.
0.
0.
0.
0.
0.
0.
0.
0.
0.
0.
0.
0.
0.
0.
0.
0.
0.
0.
0.
0.
0.
0.
0.
0.
0.
0.
0.
0.
0.
0.
0.
0.
0.
0.
0.
0.
-0.002
-0.006
-0.009
-0.013
-0.017
-0.018
-0.017
-0.013
-0.009
-0.006
-0.002
-0.001
0.
0.
0.
0.
0.
0.
0.
0.
0.
0.
0.
0.
0.
0.
0.
0.
0.
0.
0.
0.
0.
0.
0.
0.
0.
0.
0.
0.
0.
0.
0.
0.
0.
0.
0.
0.
0.
0.
0.
0.
0.
0.
0.
-0.002
-0.005
-0.008
-0.012
-0.014
-0.016
-0.014
-0.011
-0.008
-0.005
-0.002
-0.001
0.
0.
0.
0.
0.
0.
0.
0.
0.
0.
0.
0.
0.
0.
0.
0.
0.
0.
0.
0.
0.
0.
0.
0.
0.
0.
0.
0.
0.
0.
0.
0.
0.
0.
0.
0.
0.
0.
0.
0.
0.
0.
0.
0.
-0.004
-0.006
-0.007
-0.009
-0.011
-0.011
-0.010
-0.007
-0.003
-0.002
0.
0.
0.
0.
0.
0.
0.
0.
0.
0.
0.
0.
0.
0.
0.
0.
0.
0.
0.
0.
0.
0.
0.
0.
0.
0.
0.
0.
0.
0.
0.
0.
0.
0.
0.001
0.001
0.
0.
0.
0.
0.
0.
0.
0.
0.
-0.002
-0.004
-0.006
-0.008
-0.010
-0.011
-0.009
-0.007
-0.003
0.
-0.001
0.
0.
0.
0.
0.
0.
0.
0.
0.
0.
0.
0.
0.
0.
0.
0.
0.
0.
0.
0.
0.
0.
0.
0.
0.
0.
0.
0.
0.
0.
0.
0.001
0.001
0.001
0.002
0.002
0.002
-0.002
-0.002
-0.004
-0.002
0.
0.
0.
0.
-0.002
-0.006
-0.007
-0.009
-0.010
-0.011
-0.006
-0.003
-0.001
-0.001
0.
0.
0.
0.
0.
0.
0.
0.
0.
0.
0.
0.
0.
0.
0.
0.
0.
0.
0.
0.
0.
0.
0.
0.
0.
0.
0.
0.
0.
0.
0.001
0.001
0.000
0.001
0.001
0.001
-0.003
-0.003
-0.005
-0.006
-0.005
-0.004
-0.003
0.
0.
0.
-0.007
-0.008
-0.011
-0.013
-0.009
-0.007
-0.005
-0.002
-0.001
0.
0.
0.
0.
0.
0.
0.
0.
0.
0.
0.
0.
0.
0.
0.
0.
0.
0.
0.
0.
0.
0.
0.
0.
0.
0.
0.
0.
0.
0.001
0.001
0.
0.000
0.000
0.000
-0.003
-0.004
-0.006
-0.007
-0.008
-0.007
-0.006
-0.005
-0.002
0.
-0.006
-0.008
-0.010
-0.011
-0.013
-0.013
-0.008
-0.006
-0.002
0.000
0.
0.
0.
0.
0.
0.
0.
0.
0.
0.
0.
0.
0.
0.
0.
0.
0.
0.
0.
0.
0.
0.
0.
0.
0.
0.
0.
0.
0.
0.001
0.001
0.000
0.000
0.
0.000
-0.004
-0.008
-0.010
-0.010
-0.012
-0.011
-0.007
-0.006
-0.004
-0.002
-0.007
-0.010
-0.012
-0.014
-0.013
-0.013
-0.008
-0.006
-0.004
0.001
0.
0.
0.
0.
0.
0.
0.
0.
0.
0.
0.
0.
0.
0.
0.
0.
0.
0.
0.
0.
0.
0.
0.
0.
0.
0.
0.
0.
0.
0.001
0.001
0.000
-0.001
0.000
-0.002
-0.007
-0.009
-0.012
-0.012
-0.014
-0.013
-0.011
-0.006
-0.004
-0.002
-0.009
-0.011
-0.013
-0.015
-0.014
-0.012
-0.009
-0.005
-0.004
0.001
0.
0.
0.
0.
0.
0.
0.
0.
0.
0.
0.
0.
0.
0.
0.
0.
0.
0.
0.
0.
0.
0.
0.
0.
0.
0.
0.
0.
0.
0.001
0.001
0.
-0.001
0.
-0.002
-0.008
-0.010
-0.012
-0.014
-0.015
-0.014
-0.011
-0.007
-0.003
-0.004
-0.005
-0.009
-0.012
-0.014
-0.014
-0.012
-0.008
-0.005
-0.003
0.001
0.
0.
0.
0.
0.
0.
0.
0.
0.
0.
0.
0.
0.
0.
0.
0.
0.
0.
0.
0.
0.
0.
0.
0.
0.
0.
0.
0.
0.
0.001
0.001
0.001
0.000
-0.001
-0.005
-0.007
-0.010
-0.011
-0.013
-0.014
-0.013
-0.011
-0.008
-0.002
-0.004
-0.005
-0.006
-0.010
-0.012
-0.012
-0.011
-0.007
-0.004
-0.001
0.
0.
0.
0.
0.
0.
0.
0.
0.
0.
0.
0.
0.
0.
0.
0.
0.
0.
0.
0.
0.
0.
0.
0.
0.
0.
0.
0.
0.
0.
0.
0.001
0.001
0.001
0.
-0.004
-0.005
-0.008
-0.010
-0.011
-0.012
-0.011
-0.009
-0.004
-0.001
0.000
-0.002
-0.005
-0.006
-0.010
-0.010
-0.009
-0.003
-0.002
0.
0.
0.
0.
0.
0.
0.
0.
0.
0.
0.
0.
0.
0.
0.
0.
0.
0.
0.
0.
0.
0.
0.
0.
0.
0.
0.
0.
0.
0.
0.
0.
0.
0.001
0.001
0.001
0.001
-0.003
-0.005
-0.006
-0.010
-0.010
-0.009
-0.006
-0.003
-0.002
0.001
0.000
-0.002
-0.005
-0.006
-0.006
-0.004
-0.002
0.
0.
0.
0.
0.
0.
0.
0.
0.
0.
0.
0.
0.
0.
0.
0.
0.
0.
0.
0.
0.
0.
0.
0.
0.
0.
0.
0.
0.
0.
0.
0.
0.
0.
0.
0.001
0.001
0.001
0.001
-0.005
-0.005
-0.006
-0.006
-0.005
-0.003
-0.002
0.
0.
0.
-0.001
-0.001
-0.001
-0.001
0.
0.
0.
0.
0.
0.
0.
0.
0.
0.
0.
0.
0.
0.
0.
0.
0.
0.
0.
0.
0.
0.
0.
0.
0.
0.
0.
0.
0.
0.
0.
0.
0.
0.
0.
0.
0.
0.
0.
0.
0.
0.
-0.004
-0.004
-0.004
-0.002
0.
0.
0.
0.
0.
0.
0.
0.
0.
0.
0.
0.
0.
0.
0.
0.
0.
0.
0.
0.
0.
0.
0.
0.
0.
0.
0.
0.
0.
0.
0.
0.
0.
0.
0.
0.
0.
0.
0.
0.
0.
0.
0.
0.
0.
0.
0.
0.
0.
0.
0.
0.
0.
0.
0.
0.
0.
0.
0.
0.
0.
0.
0.
0.
0.
0.
0.
0.
0.
0.
0.
0.
0.
0.
0.
0.
0.
0.
0.
0.
0.
0.
0.
0.
0.
0.
0.
0.
0.
0.
0.
0.
0.
0.
0.
0.
0.
0.
0.
0.
0.
0.
0.
0.
0.
0.
0.
0.
0.
0.
0.
0.
0.
0.
0.
0.
0.
0.
0.
0.
0.
0.
0.
0.
0.
0.
0.
0.
0.
0.
0.
0.
0.
0.
0.
0.
0.
0.
0.
0.
0.
0.
0.
0.
0.
0.
0.
0.
0.
0.
0.
0.
0.
0.
0.
0.
0.
0.
0.
0.
0.
0.
0.
0.
0.
0.
0.
0.
0.
0.
0.
0.
0.
0.
0.
0.
0.
0.
0.
0.
0.
0.
0.
0.
0.
0.
0.
0.
0.
0.
0.
0.
0.
0.
0.
0.
0.
0.
0.
0.
0.
0.
0.
0.
0.
0.
0.
0.
0.
0.
0.
0.
0.
0.
0.
0.
0.
0.
0.
0.
0.
0.
0.
0.
0.
0.
0.
0.
0.
0.
0.
0.
0.
0.
0.
0.
0.
0.
0.
0.
0.
0.
0.
0.
0.
0.
0.
0.
0.
0.
0.
0.
0.
0.
0.
0.
0.
0.
0.
0.
0.
0.
0.
0.
0.
0.
0.
0.
0.
0.
0.
0.
0.
0.
0.
0.
0.
0.
0.
0.
0.
0.
0.
0.
0.
0.
0.
0.
0.
0.
0.
0.
0.
0.
0.
0.
0.
0.
0.
0.
0.
0.
0.
0.
0.
0.
0.
0.
0.
0.
0.
0.
0.
0.
0.
0.
0.
0.
0.
0.
0.
0.
0.
0.
0.
0.
0.
0.
0.
0.
0.
0.
0.
0.
0.
0.
0.
0.
0.
0.
0.
0.
0.
0.
0.
0.
0.
0.
0.
0.
0.
0.
0.
0.
0.
0.
0.
0.
0.
0.
0.
0.
0.
0.
0.
0.
0.
0.
0.
0.
0.
0.
0.
0.
0.
0.
0.
0.
0.
0.
0.
0.
0.
0.
0.
0.
0.
0.
0.
0.
0.
0.
0.
0.
0.
0.
0.
0.
0.
0.
0.
0.
0.
0.
0.
0.
0.
0.
0.
0.
0.
0.
0.
0.
0.
0.
0.
0.
0.
0.
0.
0.
0.
0.
0.
0.
0.
0.
0.
0.
0.
0.
0.
0.
0.
0.
0.
0.
0.
0.
0.
0.
0.
0.
0.
0.
0.
0.
0.
0.
0.
0.
0.
0.
0.
0.
0.
0.
0.
0.
0.
0.
0.
0.
0.
0.
0.
0.
0.
0.
0.
0.
0.
0.
0.
0.
0.
0.
0.
0.
0.
0.
0.
0.
0.
0.
0.
0.
0.
0.
0.
0.
0.
0.
0.
0.
0.
0.
0.
0.
0.
0.
0.
0.
0.
0.
0.
0.
0.
0.
0.
0.
0.
0.
0.
0.
0.
0.
0.
0.
0.
0.
0.
0.
0.
0.
0.
0.
0.
0.
0.
0.
0.
0.
0.
0.
0.
0.
0.
0.
0.
0.
0.
0.
0.
0.
0.
0.
0.
0.
0.
0.
0.
0.
0.
0.
0.
0.
0.
0.
0.
0.
0.
0.
0.
0.
0.
0.
0.
0.
0.
0.
0.
0.
0.
0.
0.
0.
0.
0.
0.
0.
0.
0.
0.
0.
0.
0.
0.
0.
0.
0.
0.
0.
0.
0.
0.
0.
0.
0.
0.
0.
0.
0.
0.
0.
0.
0.
0.
0.
0.
0.
0.
0.
0.
0.
0.
0.
0.
0.
0.
0.
0.
0.
0.
0.
0.
0.
0.
0.
0.
0.
0.
0.
0.
0.
0.
0.
0.
0.
0.
0.
0.
0.
0.
0.
0.
0.
0.
0.
0.
0.
0.
0.
0.
0.
0.
0.
0.
0.
0.
0.
0.
0.
0.
0.
0.
0.
0.
0.
0.
0.
0.
0.
0.
0.
0.
0.
0.
0.
0.
0.
0.
0.
0.
0.
0.
0.
0.
0.
0.
0.
0.
0.
0.
0.
0.
0.
0.
0.
0.
0.
0.
0.
0.
0.
0.
0.
0.
0.
0.
0.
0.
0.
0.
0.
0.
0.
0.
0.
0.
0.
0.
0.
0.
0.
0.
0.
0.
0.
0.
0.
0.
0.
0.
0.
0.
0.
0.
0.
0.
0.
0.
0.
0.
0.
0.
0.
0.
0.
0.
0.
0.
0.
0.
0.
0.
0.
0.
0.
0.
0.
0.
0.
0.
0.
0.
0.
0.
0.
0.
0.
0.
0.
0.
0.
0.
0.
0.
0.
0.
0.
0.
0.
0.
0.
0.
0.
0.
0.
0.
0.
0.
0.
0.
0.
0.
0.
0.
0.
0.
0.
0.
0.
0.
0.
0.
0.
0.
0.
0.
0.
0.
0.
0.
0.
0.
0.
0.
0.
0.
0.
0.
0.
0.
0.
0.
0.
0.
0.
0.
0.
0.
0.
0.
0.
0.
0.
0.
0.
0.
0.
0.
0.
0.
0.
0.
0.
0.
0.
0.
0.
0.
0.
0.
0.
0.
0.
0.
0.
0.
0.
0.
0.
0.
0.
0.
0.
0.
0.
0.
0.
0.
0.
0.
0.001
0.001
0.001
0.001
0.
0.
0.
0.
0.
0.
0.
0.
0.
0.
0.
0.
0.
0.
0.
0.
0.
0.
0.
0.
0.
0.
0.
0.
0.
0.
0.
0.
0.
0.
0.
0.
0.
0.
0.
0.
0.
0.
0.
0.
0.
0.
0.
0.
0.
0.
0.
0.
0.
0.
0.
0.001
0.001
0.001
0.001
0.001
0.001
0.001
0.001
0.
0.
0.
0.
0.
0.
0.
0.
0.
0.
0.
0.
0.
0.
0.
0.
0.
0.
0.
0.
0.
0.
0.
0.
0.
0.
0.
0.
0.
0.
0.
0.
0.
0.
0.
0.
0.
0.
0.
0.
0.
0.
0.
0.
0.
0.
0.001
0.001
0.001
0.001
0.001
0.002
0.002
0.002
0.003
0.001
0.
0.
0.
0.
0.
0.
0.
0.
0.
0.
0.
0.
0.
0.
0.
0.
0.
0.
0.
0.
0.
0.
0.
0.
0.
0.
0.
0.
0.
0.
0.
0.
0.
0.
0.
0.
0.
0.
0.
0.
0.
0.
0.
0.
0.
0.001
0.001
0.001
0.001
0.003
0.003
0.002
0.002
0.003
0.003
0.001
0.
0.
0.
0.
0.
0.
0.
0.
0.
0.
0.
0.
0.
0.
0.
0.
0.
0.
0.
0.
0.
0.
0.
0.
0.
0.
0.
0.
0.
0.
0.
0.
0.
0.
0.
0.
0.
0.
0.
0.
0.
0.
0.
0.
0.
0.001
0.001
0.001
0.003
0.003
0.002
0.002
0.002
0.003
0.001
0.
0.
0.
0.
0.
0.
0.
0.
0.
0.
0.
0.
0.
0.
0.
0.
0.
0.
0.
0.
0.
0.
0.
0.
0.
0.
0.
0.
0.
0.
0.
0.
0.
0.
0.
0.
0.
0.
0.
0.
0.
0.
0.
0.
0.
0.
0.001
0.001
0.002
0.002
0.002
0.002
0.003
0.002
0.001
0.
0.
0.
0.
0.
0.
0.
0.
0.
0.
0.
0.
0.
0.
0.
0.
0.
0.
0.
0.
0.
0.
0.
0.
0.
0.
0.
0.
0.
0.
0.
0.
0.
0.
0.
0.
0.
0.
0.
0.
0.
0.
0.
0.
0.
0.
0.
0.
0.001
0.002
0.002
0.002
0.002
0.002
0.001
0.
0.
0.
0.
0.
0.
0.
0.
0.
0.
0.
0.
0.
0.
0.
0.
0.
0.
0.
0.
0.
0.
0.
0.
0.
0.
0.
0.
0.
0.
0.
0.
0.
0.
0.
0.
0.
0.
0.
0.
0.
0.
0.
0.
0.
0.
0.
0.
0.
0.001
0.002
0.002
0.002
0.001
0.
0.
0.
0.
0.
0.
0.
0.
0.
0.
0.
0.
0.
0.
0.
0.
0.
0.
0.
0.
0.
0.
0.
0.
0.
0.
0.
0.
0.
0.
0.
0.
0.
0.
0.
0.
0.
0.
0.
0.
0.
0.
0.
0.
0.
0.
0.
0.
0.
0.
0.
0.001
0.001
0.001
0.
0.
0.
0.
0.
0.
0.
0.
0.
0.
0.
0.
0.
0.
0.
0.
0.
0.
0.
0.
0.
0.
0.
0.
0.
0.
0.
0.
0.
0.
0.
0.
0.
0.
0.
0.
0.
0.
0.
0.
0.
0.
0.
0.
0.
0.
0.
0.
0.
0.
0.
0.
0.
0.
0.
0.
0.
0.
0.
0.
0.
0.
0.
0.
0.
0.
0.
0.
0.
0.
0.
0.
0.
0.
0.
0.
0.
0.
0.
0.
0.
0.
0.
0.
0.
0.
0.
0.
0.
0.
0.
0.
0.
0.
0.
0.
0.
0.
0.
0.
0.
0.
0.
0.
0.
0.
0.
0.
0.
0.
0.
0.
0.
0.
0.
0.
0.
0.
0.
0.
0.
0.
0.
0.
0.
0.
0.
0.
0.
0.
0.
0.
0.
0.
0.
0.
0.
0.
0.
0.
0.
0.
0.
0.
0.
0.
0.
0.
0.
0.
0.
0.
0.
0.
0.
0.
0.
0.
0.
0.
0.
0.
0.
0.
0.
0.
0.
0.
0.
0.
0.
0.
0.
0.
0.
0.
0.
0.
0.
0.
0.
0.
0.
0.
0.
0.
0.
0.
0.
0.
0.
0.
0.
0.
0.
0.
0.
0.
0.
0.
0.
0.
0.
0.
0.
0.
0.
0.
0.
0.
0.
0.
0.
0.
0.
0.
0.
0.
0.
0.
0.
0.
0.
0.
0.
0.
0.
0.
0.
0.
0.
0.
0.
0.
0.
0.
0.
0.
0.
0.
0.
0.
0.
0.
0.
0.
0.
0.
0.
0.
0.
0.
0.
0.
0.
0.
0.
0.
0.
0.
0.
0.
0.
0.
0.
0.
0.
0.
0.
0.
0.
0.
0.
0.
0.
0.
0.
0.
0.
0.
0.
0.
0.
0.
0.
0.
0.
0.
0.
0.
0.
0.
0.
0.
0.
0.
0.
0.
0.
0.
0.
0.
0.
0.
0.
0.
0.
0.
0.
0.
0.
0.
0.
0.
0.
0.
0.
0.
0.
0.
0.
0.
0.
0.
0.
0.
0.
0.
0.
0.
0.
0.
0.
0.003
0.003
0.003
0.003
0.003
0.
0.
0.
0.
0.
0.
0.
0.
0.
0.
0.
0.
0.
0.
0.
0.
0.
0.
0.
0.
0.
0.
0.
0.
0.
0.
0.
0.
0.
0.
0.
0.
0.
0.
0.
0.
0.
0.
0.
0.
0.
0.
0.
0.
0.
0.
0.
0.
0.003
0.002
0.004
0.004
0.005
0.004
0.004
0.004
0.004
0.
0.
0.
0.
0.
0.
0.
0.
0.
0.
0.
0.
0.
0.
0.
0.
0.
0.
0.
0.
0.
0.
0.
0.
0.
0.
0.
0.
0.
0.
0.
0.
0.
0.
0.
0.
0.
0.
0.
0.
0.
0.
-0.002
-0.002
-0.002
0.001
0.002
0.004
0.004
0.004
0.004
0.005
0.006
0.005
0.004
0.003
0.001
0.
0.
0.
0.
0.
0.
0.
0.
0.
0.
0.
0.
0.
0.
0.
0.
0.
0.
0.
0.
0.
0.
0.
0.
0.
0.
0.
0.
0.
0.
0.
0.
0.
0.
0.
0.
0.
0.
0.
-0.002
-0.002
-0.002
-0.003
-0.002
0.000
0.004
0.004
0.001
0.000
0.003
0.004
0.004
0.005
0.004
0.002
0.001
0.
0.
0.
0.
0.
0.
0.
0.
0.
0.
0.
0.
0.
0.
0.
0.
0.
0.
0.
0.
0.
0.
0.
0.
0.
0.
0.
0.
0.
0.
0.
0.
0.
0.
0.
0.
0.
0.
-0.003
-0.004
-0.006
-0.003
-0.003
-0.001
-0.002
-0.005
-0.009
-0.012
-0.011
-0.006
0.000
0.004
0.004
0.004
0.003
0.
0.
0.
0.
0.
0.
0.
0.
0.
0.
0.
0.
0.
0.
0.
0.
0.
0.
0.
0.
0.
0.
0.
0.
0.
0.
0.
0.
0.
0.
0.
0.
0.
0.
0.
0.
0.
0.
-0.002
-0.003
-0.004
-0.003
-0.001
-0.007
-0.009
-0.016
-0.026
-0.032
-0.030
-0.020
-0.009
0.
0.004
0.005
0.002
0.001
0.
0.
0.
0.
0.
0.
0.
0.
0.
0.
0.
0.
0.
0.
0.
0.
0.
0.
0.
0.
0.
0.
0.
0.
0.
0.
0.
0.
0.
0.
0.
0.
0.
0.
0.
0.
0.
-0.002
-0.003
-0.005
-0.006
-0.005
-0.011
-0.018
-0.031
-0.044
-0.047
-0.045
-0.037
-0.019
-0.006
0.001
0.004
0.002
0.001
0.
0.
0.
0.
0.
0.
0.
0.
0.
0.
0.
0.
0.
0.
0.
0.
0.
0.
0.
0.
0.
0.
0.
0.
0.
0.
0.
0.
0.
0.
0.
0.
0.
0.
0.
0.
0.001
0.000
-0.003
-0.003
-0.006
-0.006
-0.012
-0.022
-0.041
-0.055
-0.057
-0.054
-0.047
-0.027
-0.009
0.
0.004
0.003
0.002
0.
0.
0.
0.
0.
0.
0.
0.
0.
0.
0.
0.
0.
0.
0.
0.
0.
0.
0.
0.
0.
0.
0.
0.
0.
0.
0.
0.
0.
0.
0.
0.
0.
0.
0.
0.
0.
0.001
-0.002
-0.001
-0.002
-0.002
-0.011
-0.023
-0.043
-0.058
-0.059
-0.059
-0.050
-0.028
-0.010
-0.001
0.003
0.002
0.002
0.
0.
0.
0.
0.
0.
0.
0.
0.
0.
0.
0.
0.
0.
0.
0.
0.
0.
0.
0.
0.
0.
0.
0.
0.
0.
0.
0.
0.
0.
0.
0.
0.
0.
0.
0.
0.
0.000
-0.001
0.000
-0.002
-0.004
-0.012
-0.021
-0.037
-0.052
-0.057
-0.055
-0.042
-0.023
-0.009
-0.001
0.003
0.002
0.001
0.
0.
0.
0.
0.
0.
0.
0.
0.
0.
0.
0.
0.
0.
0.
0.
0.
0.
0.
0.
0.
0.
0.
0.
0.
0.
0.
0.
0.
0.
0.
0.
0.
0.
0.
0.
0.
-0.001
-0.002
-0.002
-0.005
-0.005
-0.011
-0.017
-0.027
-0.038
-0.041
-0.038
-0.028
-0.015
-0.005
-0.001
0.001
0.003
0.
0.
0.
0.
0.
0.
0.
0.
0.
0.
0.
0.
0.
0.
0.
0.
0.
0.
0.
0.
0.
0.
0.
0.
0.
0.
0.
0.
0.
0.
0.
0.
0.
0.
0.
0.
0.
0.
0.
-0.002
-0.002
-0.003
-0.005
-0.007
-0.012
-0.018
-0.023
-0.024
-0.021
-0.016
-0.007
-0.003
0.000
0.001
0.001
0.
0.
0.
0.
0.
0.
0.
0.
0.
0.
0.
0.
0.
0.
0.
0.
0.
0.
0.
0.
0.
0.
0.
0.
0.
0.
0.
0.
0.
0.
0.
0.
0.
0.
0.
0.
0.
0.
0.
-0.001
-0.002
-0.001
-0.003
-0.008
-0.008
-0.011
-0.015
-0.015
-0.012
-0.009
-0.004
-0.003
0.001
0.001
0.
0.
0.
0.
0.
0.
0.
0.
0.
0.
0.
0.
0.
0.
0.
0.
0.
0.
0.
0.
0.
0.
0.
0.
0.
0.
0.
0.
0.
0.
0.
0.
0.
0.
0.
0.
0.
0.
0.
0.
0.
-0.001
-0.001
-0.002
-0.004
-0.010
-0.010
-0.009
-0.010
-0.009
-0.008
-0.006
0.000
0.001
0.
0.
0.
0.
0.
0.
0.
0.
0.
0.
0.
0.
0.
0.
0.
0.
0.
0.
0.
0.
0.
0.
0.
0.
0.
0.
0.
0.
0.
0.
0.
0.
0.
0.
0.
0.
0.
0.
0.
0.
0.
0.
0.
0.
-0.003
-0.007
-0.011
-0.013
-0.018
-0.015
-0.013
-0.007
-0.005
-0.002
0.
0.
0.
0.
0.
0.
0.
0.
0.
0.
0.
0.
0.
0.
0.
0.
0.
0.
0.
0.
0.
0.
0.
0.
0.
0.
0.
0.
0.
0.
0.
0.
0.
0.
0.
0.
0.
0.
0.
0.
0.
0.
0.
0.
-0.003
-0.008
-0.011
-0.015
-0.021
-0.023
-0.022
-0.017
-0.010
-0.007
-0.004
-0.002
0.
0.
0.
0.
0.
0.
0.
0.
0.
0.
0.
0.
0.
0.
0.
0.
0.
0.
0.
0.
0.
0.
0.
0.
0.
0.
0.
0.
0.
0.
0.
0.
0.
0.
0.
0.
0.
0.
0.
0.
0.
0.
-0.001
-0.006
-0.010
-0.016
-0.022
-0.029
-0.032
-0.030
-0.023
-0.016
-0.009
-0.004
-0.003
0.
0.
0.
0.
0.
0.
0.
0.
0.
0.
0.
0.
0.
0.
0.
0.
0.
0.
0.
0.
0.
0.
0.
0.
0.
0.
0.
0.
0.
0.
0.
0.
0.
0.
0.
0.
0.
0.
0.
0.
0.
0.
-0.003
-0.008
-0.012
-0.020
-0.029
-0.036
-0.041
-0.039
-0.031
-0.020
-0.012
-0.006
-0.002
0.
0.
0.
0.
0.
0.
0.
0.
0.
0.
0.
0.
0.
0.
0.
0.
0.
0.
0.
0.
0.
0.
0.
0.
0.
0.
0.
0.
0.
0.
0.
0.
0.
0.
0.
0.
0.
0.
0.
0.
0.
0.
-0.003
-0.008
-0.014
-0.021
-0.034
-0.043
-0.046
-0.044
-0.036
-0.024
-0.012
-0.007
-0.002
-0.001
0.
0.
0.
0.
0.
0.
0.
0.
0.
0.
0.
0.
0.
0.
0.
0.
0.
0.
0.
0.
0.
0.
0.
0.
0.
0.
0.
0.
0.
0.
0.
0.
0.
0.
0.
0.
0.
0.
0.
0.
0.
-0.003
-0.008
-0.013
-0.022
-0.033
-0.042
-0.046
-0.045
-0.038
-0.025
-0.014
-0.007
-0.002
-0.001
0.
0.
0.
0.
0.
0.
0.
0.
0.
0.
0.
0.
0.
0.
0.
0.
0.
0.
0.
0.
0.
0.
0.
0.
0.
0.
0.
0.
0.
0.
0.
0.
0.
0.
0.
0.
-0.002
-0.001
-0.001
0.001
0.
-0.002
-0.006
-0.012
-0.019
-0.028
-0.036
-0.041
-0.041
-0.034
-0.024
-0.014
-0.007
-0.003
0.001
0.
0.
0.
0.
0.
0.
0.
0.
0.
0.
0.
0.
0.
0.
0.
0.
0.
0.
0.
0.
0.
0.
0.
0.
0.
0.
0.
0.
0.
0.
0.
0.
0.001
0.001
0.
-0.002
-0.001
-0.001
-0.001
-0.001
0.001
0.
-0.004
-0.010
-0.015
-0.021
-0.030
-0.036
-0.036
-0.030
-0.022
-0.015
-0.007
-0.003
0.
0.
0.
0.
0.
0.
0.
0.
0.
0.
0.
0.
0.
0.
0.
0.
0.
0.
0.
0.
0.
0.
0.
0.
0.
0.
0.
0.
0.
0.
0.
0.001
0.001
0.001
0.001
0.001
-0.003
-0.002
-0.004
-0.006
-0.003
-0.001
0.
-0.003
-0.005
-0.012
-0.017
-0.027
-0.030
-0.031
-0.028
-0.022
-0.015
-0.007
-0.001
-0.001
-0.001
0.
0.
0.
0.
0.
0.
0.
0.
0.
0.
0.
0.
0.
0.
0.
0.
0.
0.
0.
0.
0.
0.
0.
0.
0.
0.
0.
0.
0.001
0.000
0.000
0.000
0.000
-0.001
-0.006
-0.008
-0.008
-0.010
-0.007
-0.005
-0.004
0.
-0.004
-0.011
-0.017
-0.024
-0.029
-0.030
-0.028
-0.023
-0.017
-0.008
-0.003
-0.001
-0.001
0.
0.
0.
0.
0.
0.
0.
0.
0.
0.
0.
0.
0.
0.
0.
0.
0.
0.
0.
0.
0.
0.
0.
0.
0.
0.
0.
0.001
0.000
0.000
0.000
-0.003
-0.003
-0.006
-0.010
-0.014
-0.015
-0.015
-0.011
-0.008
-0.006
-0.004
-0.004
-0.009
-0.017
-0.026
-0.028
-0.031
-0.029
-0.025
-0.014
-0.010
-0.004
0.000
-0.001
0.
0.
0.
0.
0.
0.
0.
0.
0.
0.
0.
0.
0.
0.
0.
0.
0.
0.
0.
0.
0.
0.
0.
0.
0.
0.
0.001
0.001
0.000
-0.002
-0.004
-0.005
-0.010
-0.013
-0.015
-0.017
-0.022
-0.020
-0.018
-0.014
-0.008
-0.008
-0.011
-0.013
-0.018
-0.025
-0.028
-0.029
-0.028
-0.023
-0.018
-0.012
-0.006
0.
0.000
0.
0.
0.
0.
0.
0.
0.
0.
0.
0.
0.
0.
0.
0.
0.
0.
0.
0.
0.
0.
0.
0.
0.
0.
0.
0.
0.001
0.001
-0.001
-0.003
-0.005
-0.008
-0.015
-0.017
-0.020
-0.023
-0.027
-0.027
-0.025
-0.018
-0.013
-0.008
-0.013
-0.014
-0.020
-0.028
-0.032
-0.034
-0.032
-0.026
-0.019
-0.012
-0.005
0.000
0.001
0.
0.
0.
0.
0.
0.
0.
0.
0.
0.
0.
0.
0.
0.
0.
0.
0.
0.
0.
0.
0.
0.
0.
0.
0.
0.
0.001
0.
-0.001
-0.003
-0.006
-0.013
-0.017
-0.020
-0.025
-0.028
-0.032
-0.033
-0.030
-0.023
-0.014
-0.012
-0.016
-0.015
-0.021
-0.028
-0.033
-0.035
-0.031
-0.025
-0.018
-0.011
-0.005
0.001
0.001
0.
0.
0.
0.
0.
0.
0.
0.
0.
0.
0.
0.
0.
0.
0.
0.
0.
0.
0.
0.
0.
0.
0.
0.
0.
0.
0.001
0.001
-0.001
-0.003
-0.005
-0.012
-0.017
-0.020
-0.026
-0.030
-0.034
-0.035
-0.032
-0.025
-0.014
-0.014
-0.014
-0.016
-0.019
-0.024
-0.030
-0.030
-0.027
-0.021
-0.016
-0.007
-0.004
0.001
0.001
0.
0.
0.
0.
0.
0.
0.
0.
0.
0.
0.
0.
0.
0.
0.
0.
0.
0.
0.
0.
0.
0.
0.
0.
0.
0.
0.001
0.001
0.000
-0.003
-0.004
-0.010
-0.014
-0.017
-0.022
-0.028
-0.032
-0.033
-0.030
-0.022
-0.013
-0.013
-0.011
-0.013
-0.016
-0.020
-0.023
-0.025
-0.022
-0.017
-0.011
-0.005
-0.001
0.001
0.
0.
0.
0.
0.
0.
0.
0.
0.
0.
0.
0.
0.
0.
0.
0.
0.
0.
0.
0.
0.
0.
0.
0.
0.
0.
0.
0.
0.001
0.001
0.000
-0.001
-0.007
-0.009
-0.013
-0.019
-0.024
-0.027
-0.027
-0.025
-0.018
-0.011
-0.011
-0.008
-0.007
-0.012
-0.016
-0.018
-0.018
-0.015
-0.012
-0.008
-0.002
0.001
0.
0.
0.
0.
0.
0.
0.
0.
0.
0.
0.
0.
0.
0.
0.
0.
0.
0.
0.
0.
0.
0.
0.
0.
0.
0.
0.
0.
0.
0.001
0.001
0.001
0.000
-0.002
-0.006
-0.010
-0.014
-0.017
-0.020
-0.021
-0.018
-0.012
-0.008
-0.006
-0.006
-0.006
-0.008
-0.010
-0.013
-0.013
-0.012
-0.009
-0.002
-0.001
0.
0.
0.
0.
0.
0.
0.
0.
0.
0.
0.
0.
0.
0.
0.
0.
0.
0.
0.
0.
0.
0.
0.
0.
0.
0.
0.
0.
0.
0.
0.
0.001
0.001
0.001
0.001
-0.003
-0.005
-0.007
-0.011
-0.013
-0.013
-0.012
-0.008
-0.005
-0.001
-0.001
-0.002
-0.005
-0.006
-0.008
-0.008
-0.007
-0.004
0.
0.
0.
0.
0.
0.
0.
0.
0.
0.
0.
0.
0.
0.
0.
0.
0.
0.
0.
0.
0.
0.
0.
0.
0.
0.
0.
0.
0.
0.
0.
0.
0.
0.
0.
0.001
0.001
0.001
-0.003
-0.006
-0.006
-0.006
-0.006
-0.005
-0.005
-0.002
0.001
0.002
0.000
0.
0.000
0.000
-0.002
-0.001
0.
0.
0.
0.
0.
0.
0.
0.
0.
0.
0.
0.
0.
0.
0.
0.
0.
0.
0.
0.
0.
0.
0.
0.
0.
0.
0.
0.
0.
0.
0.
0.
0.
0.
0.
0.
0.
0.
0.
0.
-0.001
-0.003
-0.004
-0.003
-0.002
0.001
0.
0.
0.
0.001
0.
-0.001
-0.001
0.
0.
0.
0.
0.
0.
0.
0.
0.
0.
0.
0.
0.
0.
0.
0.
0.
0.
0.
0.
0.
0.
0.
0.
0.
0.
0.
0.
0.
0.
0.
0.
0.
0.
0.
0.
0.
0.
0.
0.
0.
0.
0.001
0.001
0.001
0.002
0.002
0.001
0.
0.
0.
0.
0.
0.
0.
0.
0.
0.
0.
0.
0.
0.
0.
0.
0.
0.
0.
0.
0.
0.
0.
0.
0.
0.
0.
0.
0.
0.
0.
0.
0.
0.
0.
0.
0.
0.
0.
0.
0.
0.
0.
0.
0.
0.
0.
0.
0.
0.001
0.001
0.001
0.001
0.001
0.
0.
0.
0.
0.
0.
0.
0.
0.
0.
0.
0.
0.
0.
0.
0.
0.
0.
0.
0.
0.
0.
0.
0.
0.
0.
0.
0.
0.
0.
0.
0.
0.
0.
0.
0.
0.
0.
0.
0.
0.
0.
0.
0.
0.
0.
0.
0.
0.
0.
0.
0.001
0.001
0.001
0.
0.
0.
0.
0.
0.
0.
0.
0.
0.
0.
0.
0.
0.
0.
0.
0.
0.
0.
0.
0.
0.
0.
0.
0.
0.
0.
0.
0.
0.
0.
0.
0.
0.
0.
0.
0.
0.
0.
0.
0.
0.
0.
0.
0.
0.
0.
0.
0.
0.
0.
0.
0.
0.
0.
0.
0.
0.
0.
0.
0.
0.
0.
0.
0.
0.
0.
0.
0.
0.
0.
0.
0.
0.
0.
0.
0.
0.
0.
0.
0.
0.
0.
0.
0.
0.
0.
0.
0.
0.
0.
0.
0.
0.
0.
0.
0.
0.
0.
0.
0.
0.
0.
0.
0.
0.
0.
0.
0.
0.
0.
0.
0.
0.
0.
0.
0.
0.
0.
0.
0.
0.
0.
0.
0.
0.
0.
0.
0.
0.
0.
0.
0.
0.
0.
0.
0.
0.
0.
0.
0.
0.
0.
0.
0.
0.
0.
0.
0.
0.
0.
0.
0.
0.
0.
0.
0.
0.
0.
0.
0.
0.
0.
0.
0.
0.
0.
0.
0.
0.
0.
0.
0.
0.
0.
0.
0.
0.
0.
0.
0.
0.
0.
0.
0.
0.
0.
0.
0.
0.
0.
0.
0.
0.
0.
0.
0.
0.
0.
0.
0.
0.
0.
0.
0.
0.
0.
0.
0.
0.
0.
0.
0.
0.
0.
0.
0.
0.
0.
0.
0.
0.
0.
0.
0.
0.
0.
0.
0.
0.
0.
0.
0.
0.
0.
0.
0.
0.
0.
0.
0.
0.
0.
0.
0.
0.
0.
0.
0.
0.
0.
0.
0.
0.
0.
0.
0.
0.
0.
0.
0.
0.
0.
0.
0.
0.
0.
0.
0.
0.
0.
0.
0.
0.
0.
0.
0.
0.
0.
0.
0.
0.
0.
0.
0.
0.
0.
0.
0.
0.
0.
0.
0.
0.
0.
0.
0.
0.
0.
0.
0.
0.
0.
0.
0.
0.
0.
0.
0.
0.
0.
0.
0.
0.
0.
0.
0.
0.
0.
0.
0.
0.
0.
0.
0.
0.
0.
0.
0.
0.
0.
0.
0.
0.
0.
0.
0.
0.
0.
0.
0.
0.
0.
0.
0.
0.
0.
0.
0.
0.
0.
0.
0.
0.
0.
0.
0.
0.
0.
0.
0.
0.
0.
0.
0.
0.
0.
0.
0.
0.
0.
0.
0.
0.
0.
0.
0.
0.
0.
0.
0.
0.
0.
0.
0.
0.
0.
0.
0.
0.
0.
0.
0.
0.
0.
0.
0.
0.
0.
0.
0.
0.
0.
0.
0.
0.
0.
0.
0.
0.
0.
0.
0.
0.
0.
0.
0.
0.
0.
0.
0.
0.
0.
0.
0.
0.
0.
0.
0.
0.
0.
0.
0.
0.
0.
0.
0.
0.
0.
0.
0.
0.
0.
0.
0.
0.
0.
0.
0.
0.
0.
0.
0.
0.
0.
0.
0.
0.
0.
0.
0.
0.
0.
0.
0.
0.
0.
0.
0.
0.
0.
0.
0.
0.
0.
0.
0.
0.
0.
0.
0.
0.
0.
0.
0.
0.
0.
0.
0.
0.
0.
0.
0.
0.
0.
0.
0.
0.
0.
0.
0.
0.
0.
0.
0.
0.
0.
0.
0.
0.
0.
0.
0.
0.
0.
0.
0.
0.
0.
0.
0.
0.
0.
0.
0.
0.
0.
0.
0.
0.
0.
0.
0.
0.
0.
0.
0.
0.
0.
0.
0.
0.
0.
0.
0.
0.
0.001
0.001
0.001
0.001
0.001
0.
0.
0.
0.
0.
0.
0.
0.
0.
0.
0.
0.
0.
0.
0.
0.
0.
0.
0.
0.
0.
0.
0.
0.
0.
0.
0.
0.
0.
0.
0.
0.
0.
0.
0.
0.
0.
0.
0.
0.
0.
0.
0.
0.
0.
0.
0.
0.
0.
0.001
0.001
0.001
0.001
0.001
0.001
0.001
0.
0.
0.
0.
0.
0.
0.
0.
0.
0.
0.
0.
0.
0.
0.
0.
0.
0.
0.
0.
0.
0.
0.
0.
0.
0.
0.
0.
0.
0.
0.
0.
0.
0.
0.
0.
0.
0.
0.
0.
0.
0.
0.
0.
0.
0.
0.
0.001
0.001
0.001
0.
0.
0.001
0.004
0.005
0.005
0.003
0.003
0.001
0.
0.
0.
0.
0.
0.
0.
0.
0.
0.
0.
0.
0.
0.
0.
0.
0.
0.
0.
0.
0.
0.
0.
0.
0.
0.
0.
0.
0.
0.
0.
0.
0.
0.
0.
0.
0.
0.
0.
0.
0.
0.
0.
0.001
0.
0.000
0.000
0.000
0.003
0.005
0.005
0.005
0.004
0.004
0.003
0.001
0.
0.
0.
0.
0.
0.
0.
0.
0.
0.
0.
0.
0.
0.
0.
0.
0.
0.
0.
0.
0.
0.
0.
0.
0.
0.
0.
0.
0.
0.
0.
0.
0.
0.
0.
0.
0.
0.
0.
0.
0.
0.
0.001
0.000
0.001
0.000
0.002
0.002
0.004
0.006
0.006
0.004
0.004
0.002
0.003
0.
0.
0.
0.
0.
0.
0.
0.
0.
0.
0.
0.
0.
0.
0.
0.
0.
0.
0.
0.
0.
0.
0.
0.
0.
0.
0.
0.
0.
0.
0.
0.
0.
0.
0.
0.
0.
0.
0.
0.
0.
0.
0.001
0.001
0.001
0.002
0.003
0.004
0.004
0.006
0.006
0.005
0.004
0.004
0.002
0.001
0.
0.
0.
0.
0.
0.
0.
0.
0.
0.
0.
0.
0.
0.
0.
0.
0.
0.
0.
0.
0.
0.
0.
0.
0.
0.
0.
0.
0.
0.
0.
0.
0.
0.
0.
0.
0.
0.
0.
0.
0.
0.001
0.001
0.001
0.002
0.004
0.004
0.004
0.006
0.006
0.005
0.004
0.003
0.002
0.003
0.
0.
0.
0.
0.
0.
0.
0.
0.
0.
0.
0.
0.
0.
0.
0.
0.
0.
0.
0.
0.
0.
0.
0.
0.
0.
0.
0.
0.
0.
0.
0.
0.
0.
0.
0.
0.
0.
0.
0.
0.
0.001
0.002
0.001
0.002
0.003
0.003
0.005
0.006
0.005
0.005
0.004
0.003
0.002
0.001
0.
0.
0.
0.
0.
0.
0.
0.
0.
0.
0.
0.
0.
0.
0.
0.
0.
0.
0.
0.
0.
0.
0.
0.
0.
0.
0.
0.
0.
0.
0.
0.
0.
0.
0.
0.
0.
0.
0.
0.
0.
0.
0.001
0.002
0.003
0.004
0.002
0.005
0.004
0.004
0.004
0.003
0.002
0.003
0.
0.
0.
0.
0.
0.
0.
0.
0.
0.
0.
0.
0.
0.
0.
0.
0.
0.
0.
0.
0.
0.
0.
0.
0.
0.
0.
0.
0.
0.
0.
0.
0.
0.
0.
0.
0.
0.
0.
0.
0.
0.
0.
0.
0.
0.001
0.002
0.002
0.001
0.002
0.002
0.002
0.002
0.003
0.001
0.
0.
0.
0.
0.
0.
0.
0.
0.
0.
0.
0.
0.
0.
0.
0.
0.
0.
0.
0.
0.
0.
0.
0.
0.
0.
0.
0.
0.
0.
0.
0.
0.
0.
0.
0.
0.
0.
0.
0.
0.
0.
0.
0.
0.
0.
0.
0.002
0.002
0.002
0.002
0.002
0.002
0.002
0.
0.
0.
0.
0.
0.
0.
0.
0.
0.
0.
0.
0.
0.
0.
0.
0.
0.
0.
0.
0.
0.
0.
0.
0.
0.
0.
0.
0.
0.
0.
0.
0.
0.
0.
0.
0.
0.
0.
0.
0.
0.
0.
0.
0.
0.
0.
0.
0.
0.001
0.002
0.002
0.002
0.001
0.
0.
0.
0.
0.
0.
0.
0.
0.
0.
0.
0.
0.
0.
0.
0.
0.
0.
0.
0.
0.
0.
0.
0.
0.
0.
0.
0.
0.
0.
0.
0.
0.
0.
0.
0.
0.
0.
0.
0.
0.
0.
0.
0.
0.
0.
0.
0.
0.
0.
0.
0.
0.
0.
0.001
0.001
0.
0.
0.
0.
0.
0.
0.
0.
0.
0.
0.
0.
0.
0.
0.
0.
0.
0.
0.
0.
0.
0.
0.
0.
0.
0.
0.
0.
0.
0.
0.
0.
0.
0.
0.
0.
0.
0.
0.
0.
0.
0.
0.
0.
0.
0.
0.
0.
0.
0.
0.
0.
0.001
0.001
0.001
0.001
0.
0.
0.
0.
0.
0.
0.
0.
0.
0.
0.
0.
0.
0.
0.
0.
0.
0.
0.
0.
0.
0.
0.
0.
0.
0.
0.
0.
0.
0.
0.
0.
0.
0.
0.
0.
0.
0.
0.
0.
0.
0.
0.
0.
0.
0.
0.
0.
0.
0.
0.
0.001
0.001
0.001
0.001
0.
0.
0.
0.
0.
0.
0.
0.
0.
0.
0.
0.
0.
0.
0.
0.
0.
0.
0.
0.
0.
0.
0.
0.
0.
0.
0.
0.
0.
0.
0.
0.
0.
0.
0.
0.
0.
0.
0.
0.
0.
0.
0.
0.
0.
0.
0.
0.
0.
0.
0.
0.
0.001
0.001
0.
0.
0.
0.
0.
0.
0.
0.
0.
0.
0.
0.
0.
0.
0.
0.
0.
0.
0.
0.
0.
0.
0.
0.
0.
0.
0.
0.
0.
0.
0.
0.
0.
0.
0.
0.
0.
0.
0.
0.
0.
0.
0.
0.
0.
0.
0.
0.
0.
0.
0.
-0.002
-0.002
0.
0.
0.003
0.003
0.002
0.004
0.004
0.003
0.004
0.
0.
0.
0.
0.
0.
0.
0.
0.
0.
0.
0.
0.
0.
0.
0.
0.
0.
0.
0.
0.
0.
0.
0.
0.
0.
0.
0.
0.
0.
0.
0.
0.
0.
0.
0.
0.
0.
0.
0.
0.
0.
-0.002
-0.002
-0.004
-0.005
-0.005
-0.001
0.001
0.005
0.005
0.005
0.005
0.005
0.005
0.004
0.003
0.
0.
0.
0.
0.
0.
0.
0.
0.
0.
0.
0.
0.
0.
0.
0.
0.
0.
0.
0.
0.
0.
0.
0.
0.
0.
0.
0.
0.
0.
0.
0.
0.
0.
0.
0.
0.
0.
0.
-0.001
-0.003
-0.006
-0.007
-0.008
-0.004
-0.002
-0.001
0.000
0.002
0.001
0.002
0.004
0.005
0.005
0.004
0.003
0.
0.
0.
0.
0.
0.
0.
0.
0.
0.
0.
0.
0.
0.
0.
0.
0.
0.
0.
0.
0.
0.
0.
0.
0.
0.
0.
0.
0.
0.
0.
0.
0.
0.
0.
0.
0.
0.001
-0.003
-0.005
-0.007
-0.008
-0.005
-0.006
-0.005
-0.006
-0.009
-0.010
-0.010
-0.009
-0.005
-0.001
0.004
0.005
0.004
0.002
0.
0.
0.
0.
0.
0.
0.
0.
0.
0.
0.
0.
0.
0.
0.
0.
0.
0.
0.
0.
0.
0.
0.
0.
0.
0.
0.
0.
0.
0.
0.
0.
0.
0.
0.
0.001
-0.002
-0.002
-0.006
-0.008
-0.010
-0.009
-0.009
-0.013
-0.015
-0.023
-0.032
-0.036
-0.034
-0.023
-0.011
-0.003
0.004
0.005
0.002
0.001
0.
0.
0.
0.
0.
0.
0.
0.
0.
0.
0.
0.
0.
0.
0.
0.
0.
0.
0.
0.
0.
0.
0.
0.
0.
0.
0.
0.
0.
0.
0.
0.
0.
0.
0.001
-0.001
-0.003
-0.006
-0.010
-0.009
-0.012
-0.015
-0.019
-0.029
-0.051
-0.058
-0.061
-0.058
-0.049
-0.030
-0.010
0.000
0.004
0.004
0.002
0.
0.
0.
0.
0.
0.
0.
0.
0.
0.
0.
0.
0.
0.
0.
0.
0.
0.
0.
0.
0.
0.
0.
0.
0.
0.
0.
0.
0.
0.
0.
0.
0.
0.
0.001
-0.001
-0.002
-0.007
-0.010
-0.010
-0.012
-0.018
-0.026
-0.048
-0.069
-0.056
0.106
0.015
-0.064
-0.048
-0.021
-0.005
0.002
0.004
0.002
0.
0.
0.
0.
0.
0.
0.
0.
0.
0.
0.
0.
0.
0.
0.
0.
0.
0.
0.
0.
0.
0.
0.
0.
0.
0.
0.
0.
0.
0.
0.
0.
0.
0.
0.001
0.000
-0.002
-0.007
-0.010
-0.010
-0.015
-0.020
-0.035
-0.062
-0.076
0.044
1.044
0.399
-0.053
-0.061
-0.029
-0.008
0.001
0.003
0.002
0.
0.
0.
0.
0.
0.
0.
0.
0.
0.
0.
0.
0.
0.
0.
0.
0.
0.
0.
0.
0.
0.
0.
0.
0.
0.
0.
0.
0.
0.
0.
0.
0.
0.
0.
0.001
-0.001
-0.004
-0.009
-0.010
-0.016
-0.023
-0.039
-0.066
-0.079
-0.026
0.284
0.094
-0.069
-0.066
-0.031
-0.009
0.
0.003
0.002
0.
0.
0.
0.
0.
0.
0.
0.
0.
0.
0.
0.
0.
0.
0.
0.
0.
0.
0.
0.
0.
0.
0.
0.
0.
0.
0.
0.
0.
0.
0.
0.
0.
0.
0.
0.001
-0.002
-0.002
-0.007
-0.010
-0.015
-0.022
-0.034
-0.058
-0.076
-0.065
-0.040
-0.069
-0.078
-0.063
-0.027
-0.008
0.000
0.001
0.002
0.
0.
0.
0.
0.
0.
0.
0.
0.
0.
0.
0.
0.
0.
0.
0.
0.
0.
0.
0.
0.
0.
0.
0.
0.
0.
0.
0.
0.
0.
0.
0.
0.
0.
0.
0.
0.000
-0.003
-0.006
-0.006
-0.012
-0.017
-0.027
-0.049
-0.064
-0.078
-0.076
-0.078
-0.067
-0.044
-0.021
-0.005
0.000
0.001
0.001
0.
0.
0.
0.
0.
0.
0.
0.
0.
0.
0.
0.
0.
0.
0.
0.
0.
0.
0.
0.
0.
0.
0.
0.
0.
0.
0.
0.
0.
0.
0.
0.
0.
0.
0.
0.
-0.001
-0.001
-0.003
-0.005
-0.008
-0.013
-0.024
-0.034
-0.049
-0.060
-0.062
-0.058
-0.044
-0.027
-0.014
-0.005
-0.002
0.003
0.
0.
0.
0.
0.
0.
0.
0.
0.
0.
0.
0.
0.
0.
0.
0.
0.
0.
0.
0.
0.
0.
0.
0.
0.
0.
0.
0.
0.
0.
0.
0.
0.
0.
0.
0.
0.
0.
-0.002
-0.004
-0.005
-0.007
-0.013
-0.019
-0.028
-0.035
-0.041
-0.044
-0.038
-0.028
-0.019
-0.008
-0.005
0.000
0.003
0.001
0.
0.
0.
0.
0.
0.
0.
0.
0.
0.
0.
0.
0.
0.
0.
0.
0.
0.
0.
0.
0.
0.
0.
0.
0.
0.
0.
0.
0.
0.
0.
0.
0.
0.
0.
0.
0.
-0.001
-0.002
-0.003
-0.005
-0.012
-0.022
-0.025
-0.032
-0.037
-0.035
-0.030
-0.018
-0.013
-0.010
-0.002
0.001
0.001
0.001
0.
0.
0.
0.
0.
0.
0.
0.
0.
0.
0.
0.
0.
0.
0.
0.
0.
0.
0.
0.
0.
0.
0.
0.
0.
0.
0.
0.
0.
0.
0.
0.
0.
0.
0.
0.
0.
0.
-0.001
-0.002
-0.007
-0.015
-0.023
-0.030
-0.038
-0.036
-0.036
-0.030
-0.023
-0.014
-0.007
-0.003
0.000
0.001
0.001
0.
0.
0.
0.
0.
0.
0.
0.
0.
0.
0.
0.
0.
0.
0.
0.
0.
0.
0.
0.
0.
0.
0.
0.
0.
0.
0.
0.
0.
0.
0.
0.
0.
0.
0.
0.
0.
0.
-0.001
-0.003
-0.009
-0.016
-0.027
-0.037
-0.046
-0.051
-0.048
-0.042
-0.028
-0.016
-0.007
-0.002
0.001
0.001
0.001
0.
0.
0.
0.
0.
0.
0.
0.
0.
0.
0.
0.
0.
0.
0.
0.
0.
0.
0.
0.
0.
0.
0.
0.
0.
0.
0.
0.
0.
0.
0.
0.
0.
0.
0.
0.
0.
0.
-0.001
-0.006
-0.012
-0.020
-0.032
-0.048
-0.060
-0.061
-0.057
-0.049
-0.034
-0.018
-0.007
-0.002
0.000
0.001
0.
0.
0.
0.
0.
0.
0.
0.
0.
0.
0.
0.
0.
0.
0.
0.
0.
0.
0.
0.
0.
0.
0.
0.
0.
0.
0.
0.
0.
0.
0.
0.
0.
0.
0.
0.
0.
0.
0.
-0.001
-0.008
-0.013
-0.025
-0.044
-0.063
-0.070
-0.068
-0.066
-0.058
-0.045
-0.024
-0.010
-0.005
-0.002
0.
0.
0.
0.
0.
0.
0.
0.
0.
0.
0.
0.
0.
0.
0.
0.
0.
0.
0.
0.
0.
0.
0.
0.
0.
0.
0.
0.
0.
0.
0.
0.
0.
0.
0.
0.
-0.001
-0.001
-0.001
0.001
-0.001
-0.008
-0.015
-0.028
-0.049
-0.068
-0.077
-0.063
-0.063
-0.065
-0.051
-0.031
-0.016
-0.006
-0.001
0.001
0.
0.
0.
0.
0.
0.
0.
0.
0.
0.
0.
0.
0.
0.
0.
0.
0.
0.
0.
0.
0.
0.
0.
0.
0.
0.
0.
0.
0.
0.
0.
0.
0.
-0.002
-0.002
-0.002
-0.002
-0.002
-0.001
-0.002
-0.007
-0.015
-0.027
-0.047
-0.068
-0.080
-0.078
-0.076
-0.069
-0.056
-0.034
-0.015
-0.006
-0.002
0.001
0.
0.
0.
0.
0.
0.
0.
0.
0.
0.
0.
0.
0.
0.
0.
0.
0.
0.
0.
0.
0.
0.
0.
0.
0.
0.
0.
0.
0.
0.
0.001
0.001
0.000
-0.001
-0.002
-0.004
-0.004
-0.002
-0.002
-0.002
-0.006
-0.013
-0.023
-0.039
-0.062
-0.077
-0.083
-0.081
-0.075
-0.054
-0.034
-0.017
-0.010
-0.002
0.000
0.
0.
0.
0.
0.
0.
0.
0.
0.
0.
0.
0.
0.
0.
0.
0.
0.
0.
0.
0.
0.
0.
0.
0.
0.
0.
0.
0.
0.
0.002
0.002
0.002
0.
-0.002
-0.006
-0.006
-0.007
-0.009
-0.006
-0.003
-0.006
-0.011
-0.019
-0.031
-0.048
-0.069
-0.079
-0.081
-0.070
-0.050
-0.032
-0.020
-0.010
-0.003
0.000
0.
0.
0.
0.
0.
0.
0.
0.
0.
0.
0.
0.
0.
0.
0.
0.
0.
0.
0.
0.
0.
0.
0.
0.
0.
0.
0.
0.
0.001
0.002
0.002
0.001
-0.001
-0.005
-0.010
-0.013
-0.013
-0.014
-0.013
-0.010
-0.004
-0.008
-0.016
-0.026
-0.042
-0.056
-0.066
-0.069
-0.062
-0.049
-0.034
-0.022
-0.011
-0.001
-0.001
-0.001
0.
0.
0.
0.
0.
0.
0.
0.
0.
0.
0.
0.
0.
0.
0.
0.
0.
0.
0.
0.
0.
0.
0.
0.
0.
0.
0.001
0.000
-0.002
-0.002
-0.003
-0.010
-0.014
-0.016
-0.021
-0.023
-0.022
-0.018
-0.015
-0.010
-0.009
-0.016
-0.026
-0.039
-0.052
-0.061
-0.063
-0.060
-0.050
-0.037
-0.026
-0.011
-0.004
-0.001
-0.001
0.
0.
0.
0.
0.
0.
0.
0.
0.
0.
0.
0.
0.
0.
0.
0.
0.
0.
0.
0.
0.
0.
0.
0.
0.
0.001
0.000
-0.002
-0.004
-0.008
-0.011
-0.020
-0.025
-0.029
-0.033
-0.036
-0.035
-0.030
-0.025
-0.016
-0.011
-0.019
-0.026
-0.039
-0.053
-0.064
-0.068
-0.067
-0.056
-0.042
-0.026
-0.013
-0.007
0.000
0.
0.
0.
0.
0.
0.
0.
0.
0.
0.
0.
0.
0.
0.
0.
0.
0.
0.
0.
0.
0.
0.
0.
0.
0.
0.
0.001
-0.002
-0.004
-0.008
-0.015
-0.024
-0.036
-0.041
-0.046
-0.050
-0.052
-0.051
-0.043
-0.036
-0.022
-0.019
-0.020
-0.026
-0.045
-0.058
-0.069
-0.077
-0.074
-0.058
-0.044
-0.030
-0.018
-0.009
0.000
0.000
0.
0.
0.
0.
0.
0.
0.
0.
0.
0.
0.
0.
0.
0.
0.
0.
0.
0.
0.
0.
0.
0.
0.
0.
0.001
0.
-0.003
-0.005
-0.012
-0.020
-0.039
-0.049
-0.056
-0.062
-0.067
-0.071
-0.070
-0.060
-0.043
-0.032
-0.025
-0.023
-0.034
-0.044
-0.061
-0.074
-0.079
-0.074
-0.062
-0.044
-0.031
-0.019
-0.010
0.000
0.001
0.
0.
0.
0.
0.
0.
0.
0.
0.
0.
0.
0.
0.
0.
0.
0.
0.
0.
0.
0.
0.
0.
0.
0.
0.001
0.
-0.003
-0.006
-0.013
-0.027
-0.043
-0.054
-0.064
-0.070
-0.079
-0.085
-0.079
-0.069
-0.051
-0.037
-0.027
-0.024
-0.034
-0.045
-0.062
-0.074
-0.077
-0.073
-0.058
-0.042
-0.029
-0.017
-0.010
0.000
0.001
0.
0.
0.
0.
0.
0.
0.
0.
0.
0.
0.
0.
0.
0.
0.
0.
0.
0.
0.
0.
0.
0.
0.
0.
0.001
0.001
-0.003
-0.005
-0.012
-0.025
-0.040
-0.052
-0.060
-0.069
-0.081
-0.083
-0.080
-0.068
-0.053
-0.036
-0.027
-0.027
-0.033
-0.044
-0.059
-0.068
-0.069
-0.062
-0.052
-0.036
-0.026
-0.014
-0.007
0.001
0.001
0.
0.
0.
0.
0.
0.
0.
0.
0.
0.
0.
0.
0.
0.
0.
0.
0.
0.
0.
0.
0.
0.
0.
0.
0.
0.001
-0.002
-0.004
-0.008
-0.016
-0.029
-0.041
-0.048
-0.058
-0.071
-0.075
-0.072
-0.061
-0.049
-0.034
-0.025
-0.024
-0.028
-0.037
-0.048
-0.054
-0.053
-0.047
-0.040
-0.028
-0.018
-0.007
-0.001
0.001
0.001
0.
0.
0.
0.
0.
0.
0.
0.
0.
0.
0.
0.
0.
0.
0.
0.
0.
0.
0.
0.
0.
0.
0.
0.
0.
0.001
0.
-0.003
-0.004
-0.010
-0.016
-0.027
-0.035
-0.045
-0.055
-0.062
-0.061
-0.051
-0.038
-0.026
-0.019
-0.018
-0.022
-0.028
-0.035
-0.039
-0.037
-0.031
-0.026
-0.018
-0.011
-0.004
0.001
0.001
0.
0.
0.
0.
0.
0.
0.
0.
0.
0.
0.
0.
0.
0.
0.
0.
0.
0.
0.
0.
0.
0.
0.
0.
0.
0.
0.
0.001
0.000
-0.003
-0.005
-0.010
-0.016
-0.023
-0.028
-0.037
-0.041
-0.041
-0.034
-0.024
-0.016
-0.011
-0.012
-0.013
-0.019
-0.024
-0.024
-0.022
-0.020
-0.015
-0.011
-0.004
-0.001
0.001
0.
0.
0.
0.
0.
0.
0.
0.
0.
0.
0.
0.
0.
0.
0.
0.
0.
0.
0.
0.
0.
0.
0.
0.
0.
0.
0.
0.
0.001
0.001
0.001
0.000
-0.003
-0.008
-0.013
-0.019
-0.024
-0.026
-0.025
-0.021
-0.014
-0.010
-0.004
-0.003
-0.007
-0.010
-0.012
-0.015
-0.015
-0.012
-0.010
-0.004
-0.001
0.
0.
0.
0.
0.
0.
0.
0.
0.
0.
0.
0.
0.
0.
0.
0.
0.
0.
0.
0.
0.
0.
0.
0.
0.
0.
0.
0.
0.
0.
0.
0.
0.001
0.001
-0.001
-0.004
-0.005
-0.007
-0.012
-0.014
-0.014
-0.011
-0.005
-0.002
0.000
0.002
-0.002
-0.006
-0.008
-0.008
-0.008
-0.009
-0.005
0.
0.
0.
0.
0.
0.
0.
0.
0.
0.
0.
0.
0.
0.
0.
0.
0.
0.
0.
0.
0.
0.
0.
0.
0.
0.
0.
0.
0.
0.
0.
0.
0.
0.
0.
0.001
0.002
0.001
-0.001
-0.004
-0.005
-0.005
-0.005
-0.004
-0.002
0.001
0.003
0.002
0.001
0.
-0.001
-0.002
-0.003
-0.002
-0.001
-0.001
0.
0.
0.
0.
0.
0.
0.
0.
0.
0.
0.
0.
0.
0.
0.
0.
0.
0.
0.
0.
0.
0.
0.
0.
0.
0.
0.
0.
0.
0.
0.
0.
0.
0.
0.001
0.001
0.002
0.001
0.000
0.000
-0.002
-0.002
0.
0.004
0.004
0.003
0.002
0.002
0.000
-0.002
-0.002
-0.001
-0.001
-0.001
-0.001
0.
0.
0.
0.
0.
0.
0.
0.
0.
0.
0.
0.
0.
0.
0.
0.
0.
0.
0.
0.
0.
0.
0.
0.
0.
0.
0.
0.
0.
0.
0.
0.
0.
0.001
0.001
0.002
0.002
0.002
0.001
0.002
0.002
0.002
0.002
0.002
0.003
0.002
0.001
0.001
0.
-0.001
-0.001
-0.001
-0.001
-0.001
-0.001
0.
0.
0.
0.
0.
0.
0.
0.
0.
0.
0.
0.
0.
0.
0.
0.
0.
0.
0.
0.
0.
0.
0.
0.
0.
0.
0.
0.
0.
0.
0.
0.
0.
0.
0.001
0.001
0.001
0.001
0.001
0.002
0.002
0.002
0.002
0.002
0.002
0.001
0.001
0.
0.
0.
-0.001
-0.001
-0.001
-0.001
-0.001
0.
0.
0.
0.
0.
0.
0.
0.
0.
0.
0.
0.
0.
0.
0.
0.
0.
0.
0.
0.
0.
0.
0.
0.
0.
0.
0.
0.
0.
0.
0.
0.
0.
0.
0.
0.001
0.
0.001
0.001
0.001
0.001
0.001
0.001
0.002
0.
0.
0.
0.
0.
0.
0.
-0.001
-0.001
-0.001
0.
0.
0.
0.
0.
0.
0.
0.
0.
0.
0.
0.
0.
0.
0.
0.
0.
0.
0.
0.
0.
0.
0.
0.
0.
0.
0.
0.
0.
0.
0.
0.
0.
0.
0.
0.
0.
0.
0.
0.
0.001
0.001
0.001
0.001
0.
0.
0.
0.
0.
0.
0.
0.
0.
0.
0.
0.
0.
0.
0.
0.
0.
0.
0.
0.
0.
0.
0.
0.
0.
0.
0.
0.
0.
0.
0.
0.
0.
0.
0.
0.
0.
0.
0.
0.
0.
0.
0.
0.
0.
0.
0.
0.
0.
0.
0.
0.
0.
0.
0.
0.
0.
0.
0.
0.
0.
0.
0.
0.
0.
0.
0.
0.
0.
0.
0.
0.
0.
0.
0.
0.
0.
0.
0.
0.
0.
0.
0.
0.
0.
0.
0.
0.
0.
0.
0.
0.
0.
0.
0.
0.
0.
0.
0.
0.
0.
0.
0.
0.
0.
0.
0.
0.
0.
0.
0.
0.
0.
0.
0.
0.
0.
0.
0.
0.
0.
0.
0.
0.
0.
0.
0.
0.
0.
0.
0.
0.
0.
0.
0.
0.
0.
0.
0.
0.
0.
0.
0.
0.
0.
0.
0.
0.
0.
0.
0.
0.
0.
0.
0.
0.
0.
0.
0.
0.
0.
0.
0.
0.
0.
0.
0.
0.
0.
0.
0.
0.
0.
0.
0.
0.
0.
0.
0.
0.
0.
0.
0.
0.
0.
0.
0.
0.
0.
0.
0.
0.
0.
0.
0.
0.
0.
0.
0.
0.
0.
0.
0.
0.
0.
0.
0.
0.
0.
0.
0.
0.
0.
0.
0.
0.
0.
0.
0.
0.
0.
0.
0.
0.
0.
0.
0.
0.
0.
0.
0.
0.
0.
0.
0.
0.
0.
0.
0.
0.
0.
0.
0.
0.
0.
0.
0.
0.
0.
0.
0.
0.
0.
0.
0.
0.
0.
0.
0.
0.
0.
0.
0.
0.
0.
0.
0.
0.
0.
0.
0.
0.
0.
0.
0.
0.
0.
0.
0.
0.
0.
0.
0.
0.
0.
0.
0.
0.
0.
0.
0.
0.
0.
0.
0.
0.
0.
0.
0.
0.
0.
0.
0.
0.
0.
0.
0.
0.
0.
0.
0.
0.
0.
0.
0.
0.
0.
0.
0.
0.
0.
0.
0.
0.
0.
0.
0.
0.
0.
0.
0.
0.
0.
0.
0.
0.
0.
0.
0.
0.
0.
0.
0.
0.
0.
0.
0.
0.
0.
0.
0.
0.
0.
0.
0.
0.
0.
0.
0.
0.
0.
0.
0.
0.
0.
0.
0.
0.
0.
0.
0.
0.
0.
0.
0.
0.
0.
0.
0.
0.
0.001
0.001
0.001
0.001
0.001
0.
0.
0.
0.
0.
0.
0.
0.
0.
0.
0.
0.
0.
0.
0.
0.
0.
0.
0.
0.
0.
0.
0.
0.
0.
0.
0.
0.
0.
0.
0.
0.
0.
0.
0.
0.
0.
0.
0.
0.
0.
0.
0.
0.
0.
0.
0.
0.
0.001
0.001
0.001
0.001
0.001
0.001
0.001
0.001
0.
0.
0.
0.
0.
0.
0.
0.
0.
0.
0.
0.
0.
0.
0.
0.
0.
0.
0.
0.
0.
0.
0.
0.
0.
0.
0.
0.
0.
0.
0.
0.
0.
0.
0.
0.
0.
0.
0.
0.
0.
0.
0.
0.
0.
0.
0.001
0.001
0.000
0.000
-0.001
-0.001
0.001
0.004
0.005
0.005
0.004
0.003
0.002
0.001
0.
0.
0.
0.
0.
0.
0.
0.
0.
0.
0.
0.
0.
0.
0.
0.
0.
0.
0.
0.
0.
0.
0.
0.
0.
0.
0.
0.
0.
0.
0.
0.
0.
0.
0.
0.
0.
0.
0.
0.
0.
0.001
0.000
0.000
-0.002
-0.003
0.
0.003
0.003
0.004
0.006
0.006
0.004
0.004
0.003
0.001
0.
0.
0.
0.
0.
0.
0.
0.
0.
0.
0.
0.
0.
0.
0.
0.
0.
0.
0.
0.
0.
0.
0.
0.
0.
0.
0.
0.
0.
0.
0.
0.
0.
0.
0.
0.
0.
0.
0.
0.
0.000
0.000
-0.002
-0.003
-0.002
-0.002
0.001
0.004
0.005
0.007
0.007
0.005
0.004
0.004
0.002
0.
0.
0.
0.
0.
0.
0.
0.
0.
0.
0.
0.
0.
0.
0.
0.
0.
0.
0.
0.
0.
0.
0.
0.
0.
0.
0.
0.
0.
0.
0.
0.
0.
0.
0.
0.
0.
0.
0.
0.001
0.001
0.000
-0.002
-0.004
-0.002
-0.002
0.000
0.003
0.005
0.004
0.006
0.004
0.005
0.004
0.002
0.001
0.
0.
0.
0.
0.
0.
0.
0.
0.
0.
0.
0.
0.
0.
0.
0.
0.
0.
0.
0.
0.
0.
0.
0.
0.
0.
0.
0.
0.
0.
0.
0.
0.
0.
0.
0.
0.
0.
0.001
0.001
0.000
-0.002
-0.003
-0.003
-0.001
0.001
0.001
0.002
0.002
0.005
0.004
0.004
0.005
0.002
0.002
0.
0.
0.
0.
0.
0.
0.
0.
0.
0.
0.
0.
0.
0.
0.
0.
0.
0.
0.
0.
0.
0.
0.
0.
0.
0.
0.
0.
0.
0.
0.
0.
0.
0.
0.
0.
0.
0.
0.
0.001
0.000
0.000
-0.002
-0.002
0.000
0.
0.001
0.001
0.002
0.002
0.004
0.004
0.005
0.002
0.003
0.
0.
0.
0.
0.
0.
0.
0.
0.
0.
0.
0.
0.
0.
0.
0.
0.
0.
0.
0.
0.
0.
0.
0.
0.
0.
0.
0.
0.
0.
0.
0.
0.
0.
0.
0.
0.
0.
0.
0.002
0.001
0.000
0.001
0.001
0.001
0.001
0.001
0.001
0.002
0.002
0.004
0.004
0.003
0.002
0.003
0.
0.
0.
0.
0.
0.
0.
0.
0.
0.
0.
0.
0.
0.
0.
0.
0.
0.
0.
0.
0.
0.
0.
0.
0.
0.
0.
0.
0.
0.
0.
0.
0.
0.
0.
0.
0.
0.
0.
0.001
0.001
0.001
0.002
0.002
0.001
0.001
0.002
0.003
0.002
0.001
0.003
0.003
0.003
0.002
0.
0.
0.
0.
0.
0.
0.
0.
0.
0.
0.
0.
0.
0.
0.
0.
0.
0.
0.
0.
0.
0.
0.
0.
0.
0.
0.
0.
0.
0.
0.
0.
0.
0.
0.
0.
0.
0.
0.
0.
0.
0.001
0.002
0.001
0.002
0.003
0.003
0.003
0.002
0.001
0.001
0.003
0.003
0.002
0.003
0.
0.
0.
0.
0.
0.
0.
0.
0.
0.
0.
0.
0.
0.
0.
0.
0.
0.
0.
0.
0.
0.
0.
0.
0.
0.
0.
0.
0.
0.
0.
0.
0.
0.
0.
0.
0.
0.
0.
0.
0.
0.
0.001
0.001
0.003
0.004
0.003
0.002
0.001
0.002
0.004
0.002
0.003
0.004
0.
0.
0.
0.
0.
0.
0.
0.
0.
0.
0.
0.
0.
0.
0.
0.
0.
0.
0.
0.
0.
0.
0.
0.
0.
0.
0.
0.
0.
0.
0.
0.
0.
0.
0.
0.
0.
0.
0.
0.
0.
0.
0.
0.
0.
0.
0.001
0.002
0.002
0.002
0.002
0.003
0.002
0.003
0.002
0.001
0.
0.
0.
0.
0.
0.
0.
0.
0.
0.
0.
0.
0.
0.
0.
0.
0.
0.
0.
0.
0.
0.
0.
0.
0.
0.
0.
0.
0.
0.
0.
0.
0.
0.
0.
0.
0.
0.
0.
0.
0.
0.
0.
0.
0.
0.
0.
0.001
0.003
0.003
0.003
0.003
0.001
0.001
0.001
0.001
0.
0.
0.
0.
0.
0.
0.
0.
0.
0.
0.
0.
0.
0.
0.
0.
0.
0.
0.
0.
0.
0.
0.
0.
0.
0.
0.
0.
0.
0.
0.
0.
0.
0.
0.
0.
0.
0.
0.
0.
0.
0.
0.
0.
0.
0.
0.
0.001
0.001
0.001
0.
0.
0.001
0.001
0.001
0.
0.
0.
0.
0.
0.
0.
0.
0.
0.
0.
0.
0.
0.
0.
0.
0.
0.
0.
0.
0.
0.
0.
0.
0.
0.
0.
0.
0.
0.
0.
0.
0.
0.
0.
0.
0.
0.
0.
0.
0.
0.
0.
0.
0.
0.
0.
0.001
0.001
0.001
0.
0.
0.001
0.001
0.001
0.
0.
0.
0.
0.
0.
0.
0.
0.
0.
0.
0.
0.
0.
0.
0.
0.
0.
0.
0.
0.
0.
0.
0.
0.
0.
0.
0.
0.
0.
0.
0.
0.
0.
0.
0.
0.
0.
0.
0.
0.
0.
0.
0.
0.
0.
0.
-0.001
-0.001
-0.001
0.000
0.001
0.001
0.001
0.002
0.001
0.001
0.
0.
0.
0.
0.
0.
0.
0.
0.
0.
0.
0.
0.
0.
0.
0.
0.
0.
0.
0.
0.
0.
0.
0.
0.
0.
0.
0.
0.
0.
0.
0.
0.
0.
0.
0.
0.
0.
0.
0.
0.
0.
0.
-0.002
-0.002
-0.003
-0.004
-0.004
-0.004
-0.002
0.000
0.003
0.004
0.004
0.004
0.004
0.003
0.003
0.
0.
0.
0.
0.
0.
0.
0.
0.
0.
0.
0.
0.
0.
0.
0.
0.
0.
0.
0.
0.
0.
0.
0.
0.
0.
0.
0.
0.
0.
0.
0.
0.
0.
0.
0.
0.
0.
0.
-0.001
-0.003
-0.006
-0.008
-0.009
-0.009
-0.007
-0.004
-0.001
0.001
0.000
0.002
0.005
0.006
0.005
0.004
0.003
0.001
0.
0.
0.
0.
0.
0.
0.
0.
0.
0.
0.
0.
0.
0.
0.
0.
0.
0.
0.
0.
0.
0.
0.
0.
0.
0.
0.
0.
0.
0.
0.
0.
0.
0.
0.
0.
0.001
-0.003
-0.003
-0.008
-0.011
-0.013
-0.014
-0.012
-0.014
-0.011
-0.010
-0.006
-0.006
-0.003
-0.002
0.002
0.005
0.005
0.003
0.001
0.
0.
0.
0.
0.
0.
0.
0.
0.
0.
0.
0.
0.
0.
0.
0.
0.
0.
0.
0.
0.
0.
0.
0.
0.
0.
0.
0.
0.
0.
0.
0.
0.
0.
0.001
-0.002
-0.003
-0.007
-0.011
-0.015
-0.020
-0.019
-0.022
-0.021
-0.021
-0.026
-0.030
-0.030
-0.024
-0.015
-0.007
-0.001
0.004
0.005
0.002
0.
0.
0.
0.
0.
0.
0.
0.
0.
0.
0.
0.
0.
0.
0.
0.
0.
0.
0.
0.
0.
0.
0.
0.
0.
0.
0.
0.
0.
0.
0.
0.
0.
0.
0.001
-0.002
-0.003
-0.009
-0.014
-0.022
-0.024
-0.027
-0.030
-0.034
-0.042
-0.058
-0.068
-0.066
-0.060
-0.047
-0.028
-0.009
-0.001
0.004
0.004
0.002
0.
0.
0.
0.
0.
0.
0.
0.
0.
0.
0.
0.
0.
0.
0.
0.
0.
0.
0.
0.
0.
0.
0.
0.
0.
0.
0.
0.
0.
0.
0.
0.
0.
0.000
-0.002
-0.004
-0.010
-0.017
-0.026
-0.028
-0.034
-0.040
-0.051
-0.071
-0.091
-0.070
0.110
0.057
-0.064
-0.054
-0.027
-0.006
0.002
0.004
0.002
0.
0.
0.
0.
0.
0.
0.
0.
0.
0.
0.
0.
0.
0.
0.
0.
0.
0.
0.
0.
0.
0.
0.
0.
0.
0.
0.
0.
0.
0.
0.
0.
0.
0.000
-0.002
-0.004
-0.011
-0.018
-0.026
-0.032
-0.041
-0.050
-0.069
-0.103
-0.096
1.541
26.197
8.526
0.394
-0.070
-0.046
-0.014
-0.002
0.004
0.002
0.001
0.
0.
0.
0.
0.
0.
0.
0.
0.
0.
0.
0.
0.
0.
0.
0.
0.
0.
0.
0.
0.
0.
0.
0.
0.
0.
0.
0.
0.
0.
0.
0.
0.002
0.000
-0.003
-0.009
-0.016
-0.024
-0.030
-0.044
-0.058
-0.086
-0.118
-0.008
15.636
3844.596
149.731
2.105
-0.054
-0.058
-0.019
-0.004
0.001
0.002
0.001
0.
0.
0.
0.
0.
0.
0.
0.
0.
0.
0.
0.
0.
0.
0.
0.
0.
0.
0.
0.
0.
0.
0.
0.
0.
0.
0.
0.
0.
0.
0.
0.
0.001
0.001
-0.002
-0.006
-0.013
-0.019
-0.029
-0.043
-0.065
-0.096
-0.125
0.099
5.625
75.455
21.443
0.993
-0.079
-0.067
-0.023
-0.005
0.001
0.002
0.001
0.
0.
0.
0.
0.
0.
0.
0.
0.
0.
0.
0.
0.
0.
0.
0.
0.
0.
0.
0.
0.
0.
0.
0.
0.
0.
0.
0.
0.
0.
0.
0.
0.
0.001
-0.001
-0.005
-0.010
-0.016
-0.025
-0.043
-0.063
-0.094
-0.121
0.065
2.505
6.540
2.158
0.057
-0.090
-0.060
-0.021
-0.006
0.002
0.001
0.
0.
0.
0.
0.
0.
0.
0.
0.
0.
0.
0.
0.
0.
0.
0.
0.
0.
0.
0.
0.
0.
0.
0.
0.
0.
0.
0.
0.
0.
0.
0.
0.
0.
0.001
-0.001
-0.002
-0.006
-0.011
-0.022
-0.038
-0.058
-0.081
-0.102
-0.094
0.249
0.663
0.151
-0.093
-0.083
-0.046
-0.019
-0.005
-0.001
0.003
0.
0.
0.
0.
0.
0.
0.
0.
0.
0.
0.
0.
0.
0.
0.
0.
0.
0.
0.
0.
0.
0.
0.
0.
0.
0.
0.
0.
0.
0.
0.
0.
0.
0.
0.
0.001
-0.001
-0.005
-0.007
-0.017
-0.028
-0.042
-0.063
-0.087
-0.101
-0.104
-0.092
-0.102
-0.088
-0.062
-0.034
-0.016
-0.007
0.000
0.003
0.001
0.
0.
0.
0.
0.
0.
0.
0.
0.
0.
0.
0.
0.
0.
0.
0.
0.
0.
0.
0.
0.
0.
0.
0.
0.
0.
0.
0.
0.
0.
0.
0.
0.
0.
0.
-0.001
-0.003
-0.005
-0.010
-0.023
-0.038
-0.051
-0.070
-0.089
-0.096
-0.095
-0.083
-0.067
-0.044
-0.025
-0.013
-0.008
-0.001
0.000
0.001
0.001
0.
0.
0.
0.
0.
0.
0.
0.
0.
0.
0.
0.
0.
0.
0.
0.
0.
0.
0.
0.
0.
0.
0.
0.
0.
0.
0.
0.
0.
0.
0.
0.
0.
0.
-0.001
-0.003
-0.005
-0.009
-0.020
-0.033
-0.047
-0.061
-0.071
-0.080
-0.080
-0.068
-0.054
-0.035
-0.023
-0.014
-0.006
-0.002
0.
0.002
0.001
0.
0.
0.
0.
0.
0.
0.
0.
0.
0.
0.
0.
0.
0.
0.
0.
0.
0.
0.
0.
0.
0.
0.
0.
0.
0.
0.
0.
0.
0.
0.
0.
0.
0.
0.
-0.001
-0.004
-0.009
-0.021
-0.033
-0.046
-0.062
-0.077
-0.086
-0.082
-0.068
-0.054
-0.035
-0.022
-0.011
-0.005
-0.002
0.002
0.002
0.001
0.
0.
0.
0.
0.
0.
0.
0.
0.
0.
0.
0.
0.
0.
0.
0.
0.
0.
0.
0.
0.
0.
0.
0.
0.
0.
0.
0.
0.
0.
0.
0.
0.
0.
0.
0.
-0.002
-0.010
-0.020
-0.037
-0.054
-0.077
-0.097
-0.100
-0.094
-0.083
-0.062
-0.040
-0.019
-0.010
-0.004
0.000
0.001
0.001
0.
0.
0.
0.
0.
0.
0.
0.
0.
0.
0.
0.
0.
0.
0.
0.
0.
0.
0.
0.
0.
0.
0.
0.
0.
0.
0.
0.
0.
0.
0.
0.
0.
0.
0.
0.
-0.001
-0.001
-0.010
-0.020
-0.043
-0.073
-0.094
-0.101
-0.066
-0.067
-0.087
-0.068
-0.043
-0.022
-0.009
-0.004
0.001
0.001
0.001
0.
0.
0.
0.
0.
0.
0.
0.
0.
0.
0.
0.
0.
0.
0.
0.
0.
0.
0.
0.
0.
0.
0.
0.
0.
0.
0.
0.
0.
0.
0.
0.
-0.002
-0.001
-0.001
-0.001
0.000
-0.006
-0.012
-0.026
-0.050
-0.087
-0.108
0.073
0.780
0.628
0.003
-0.073
-0.053
-0.026
-0.008
-0.001
0.002
0.001
0.
0.
0.
0.
0.
0.
0.
0.
0.
0.
0.
0.
0.
0.
0.
0.
0.
0.
0.
0.
0.
0.
0.
0.
0.
0.
0.
0.
0.001
0.001
0.002
0.001
0.000
-0.002
-0.002
-0.002
-0.002
-0.003
-0.008
-0.012
-0.029
-0.057
-0.094
-0.096
0.514
3.254
2.515
0.210
-0.084
-0.063
-0.027
-0.011
-0.002
-0.001
0.
0.
0.
0.
0.
0.
0.
0.
0.
0.
0.
0.
0.
0.
0.
0.
0.
0.
0.
0.
0.
0.
0.
0.
0.
0.
0.
0.
0.001
0.002
0.002
0.002
0.000
-0.001
-0.004
-0.006
-0.006
-0.005
-0.004
-0.009
-0.015
-0.027
-0.054
-0.094
-0.105
0.222
1.562
1.260
0.057
-0.102
-0.069
-0.037
-0.016
-0.006
0.000
0.
0.
0.
0.
0.
0.
0.
0.
0.
0.
0.
0.
0.
0.
0.
0.
0.
0.
0.
0.
0.
0.
0.
0.
0.
0.
0.
0.001
0.002
0.002
0.003
0.001
0.000
-0.003
-0.005
-0.009
-0.012
-0.012
-0.010
-0.012
-0.014
-0.024
-0.043
-0.085
-0.114
-0.105
0.013
-0.018
-0.126
-0.112
-0.076
-0.043
-0.018
-0.008
0.
-0.001
0.
0.
0.
0.
0.
0.
0.
0.
0.
0.
0.
0.
0.
0.
0.
0.
0.
0.
0.
0.
0.
0.
0.
0.
0.
0.
0.001
0.003
0.003
0.003
0.001
-0.002
-0.006
-0.011
-0.015
-0.020
-0.019
-0.018
-0.015
-0.018
-0.022
-0.038
-0.066
-0.110
-0.136
-0.152
-0.157
-0.145
-0.117
-0.077
-0.046
-0.026
-0.009
-0.002
-0.001
0.
0.
0.
0.
0.
0.
0.
0.
0.
0.
0.
0.
0.
0.
0.
0.
0.
0.
0.
0.
0.
0.
0.
0.
0.
0.
0.002
0.001
0.
0.
-0.006
-0.009
-0.016
-0.022
-0.027
-0.030
-0.031
-0.028
-0.024
-0.024
-0.024
-0.038
-0.061
-0.088
-0.120
-0.142
-0.152
-0.142
-0.117
-0.083
-0.053
-0.027
-0.012
-0.002
-0.001
-0.001
0.
0.
0.
0.
0.
0.
0.
0.
0.
0.
0.
0.
0.
0.
0.
0.
0.
0.
0.
0.
0.
0.
0.
0.
0.001
-0.001
0.000
-0.004
-0.008
-0.018
-0.026
-0.035
-0.040
-0.048
-0.050
-0.051
-0.044
-0.034
-0.030
-0.035
-0.041
-0.056
-0.080
-0.107
-0.130
-0.144
-0.142
-0.123
-0.095
-0.065
-0.035
-0.015
-0.002
-0.001
-0.001
0.
0.
0.
0.
0.
0.
0.
0.
0.
0.
0.
0.
0.
0.
0.
0.
0.
0.
0.
0.
0.
0.
0.
0.
0.000
-0.003
-0.003
-0.013
-0.023
-0.041
-0.056
-0.065
-0.071
-0.079
-0.081
-0.077
-0.066
-0.050
-0.043
-0.039
-0.044
-0.059
-0.079
-0.108
-0.131
-0.146
-0.146
-0.136
-0.107
-0.068
-0.038
-0.022
-0.009
-0.002
-0.001
0.
0.
0.
0.
0.
0.
0.
0.
0.
0.
0.
0.
0.
0.
0.
0.
0.
0.
0.
0.
0.
0.
0.
0.001
-0.002
-0.004
-0.011
-0.022
-0.043
-0.070
-0.089
-0.103
-0.112
-0.117
-0.113
-0.105
-0.094
-0.072
-0.056
-0.050
-0.047
-0.064
-0.087
-0.118
-0.135
-0.149
-0.153
-0.138
-0.105
-0.069
-0.040
-0.023
-0.011
-0.003
0.000
0.
0.
0.
0.
0.
0.
0.
0.
0.
0.
0.
0.
0.
0.
0.
0.
0.
0.
0.
0.
0.
0.
0.
0.001
-0.003
-0.006
-0.017
-0.036
-0.059
-0.079
-0.099
-0.124
-0.149
-0.147
-0.134
-0.120
-0.105
-0.092
-0.072
-0.053
-0.052
-0.070
-0.099
-0.127
-0.137
-0.144
-0.140
-0.134
-0.104
-0.068
-0.042
-0.025
-0.014
-0.004
-0.001
0.
0.
0.
0.
0.
0.
0.
0.
0.
0.
0.
0.
0.
0.
0.
0.
0.
0.
0.
0.
0.
0.
0.
0.001
-0.003
-0.007
-0.019
-0.040
-0.064
-0.078
-0.090
-0.135
-0.165
-0.160
-0.130
-0.097
-0.105
-0.098
-0.076
-0.058
-0.058
-0.075
-0.105
-0.125
-0.137
-0.140
-0.133
-0.120
-0.094
-0.065
-0.039
-0.023
-0.014
-0.004
-0.001
0.
0.
0.
0.
0.
0.
0.
0.
0.
0.
0.
0.
0.
0.
0.
0.
0.
0.
0.
0.
0.
0.
0.
0.001
-0.003
-0.006
-0.017
-0.036
-0.059
-0.078
-0.096
-0.131
-0.160
-0.153
-0.082
-0.018
-0.079
-0.096
-0.074
-0.057
-0.057
-0.076
-0.102
-0.120
-0.131
-0.130
-0.121
-0.104
-0.081
-0.053
-0.033
-0.020
-0.010
-0.003
0.001
0.
0.
0.
0.
0.
0.
0.
0.
0.
0.
0.
0.
0.
0.
0.
0.
0.
0.
0.
0.
0.
0.
0.
0.001
-0.002
-0.005
-0.011
-0.027
-0.052
-0.068
-0.086
-0.114
-0.137
-0.135
-0.098
-0.054
-0.090
-0.084
-0.066
-0.048
-0.049
-0.067
-0.089
-0.106
-0.113
-0.112
-0.098
-0.081
-0.060
-0.040
-0.027
-0.015
-0.005
-0.002
0.
0.
0.
0.
0.
0.
0.
0.
0.
0.
0.
0.
0.
0.
0.
0.
0.
0.
0.
0.
0.
0.
0.
0.
0.001
0.001
-0.003
-0.006
-0.014
-0.033
-0.052
-0.068
-0.082
-0.101
-0.103
-0.104
-0.094
-0.088
-0.070
-0.049
-0.036
-0.040
-0.049
-0.068
-0.081
-0.087
-0.084
-0.070
-0.053
-0.042
-0.026
-0.014
-0.006
-0.002
0.001
0.
0.
0.
0.
0.
0.
0.
0.
0.
0.
0.
0.
0.
0.
0.
0.
0.
0.
0.
0.
0.
0.
0.
0.
0.
0.001
-0.002
-0.004
-0.009
-0.015
-0.032
-0.042
-0.053
-0.066
-0.079
-0.081
-0.077
-0.068
-0.048
-0.031
-0.024
-0.024
-0.034
-0.046
-0.052
-0.057
-0.052
-0.043
-0.033
-0.024
-0.014
-0.006
0.000
0.001
0.
0.
0.
0.
0.
0.
0.
0.
0.
0.
0.
0.
0.
0.
0.
0.
0.
0.
0.
0.
0.
0.
0.
0.
0.
0.
0.
0.001
-0.005
-0.007
-0.010
-0.013
-0.022
-0.028
-0.038
-0.045
-0.051
-0.048
-0.041
-0.028
-0.017
-0.015
-0.017
-0.021
-0.027
-0.033
-0.032
-0.029
-0.023
-0.018
-0.015
-0.005
-0.001
0.001
0.
0.
0.
0.
0.
0.
0.
0.
0.
0.
0.
0.
0.
0.
0.
0.
0.
0.
0.
0.
0.
0.
0.
0.
0.
0.
0.
0.
-0.001
-0.001
-0.002
-0.004
-0.007
-0.011
-0.016
-0.020
-0.022
-0.024
-0.026
-0.018
-0.012
-0.010
-0.006
-0.007
-0.010
-0.015
-0.017
-0.016
-0.016
-0.014
-0.010
-0.005
-0.002
0.
0.
0.
0.
0.
0.
0.
0.
0.
0.
0.
0.
0.
0.
0.
0.
0.
0.
0.
0.
0.
0.
0.
0.
0.
0.
0.
0.
0.
0.
0.
-0.002
-0.002
-0.002
-0.001
-0.003
-0.006
-0.007
-0.008
-0.008
-0.009
-0.007
-0.002
-0.001
-0.001
-0.003
-0.003
-0.005
-0.009
-0.011
-0.010
-0.009
-0.008
-0.002
-0.001
-0.001
0.
0.
0.
0.
0.
0.
0.
0.
0.
0.
0.
0.
0.
0.
0.
0.
0.
0.
0.
0.
0.
0.
0.
0.
0.
0.
0.
0.
0.
0.002
-0.002
-0.002
-0.003
-0.002
-0.001
-0.003
0.
0.000
-0.002
0.000
0.000
0.000
0.005
0.004
0.001
-0.001
-0.003
-0.002
-0.004
-0.004
-0.005
-0.004
-0.003
-0.001
-0.001
0.
0.
0.
0.
0.
0.
0.
0.
0.
0.
0.
0.
0.
0.
0.
0.
0.
0.
0.
0.
0.
0.
0.
0.
0.
0.
0.
0.
0.
0.002
0.001
-0.001
-0.002
-0.001
0.000
0.000
0.005
0.004
0.001
0.006
0.005
0.004
0.003
0.002
0.001
0.004
0.002
-0.001
-0.003
-0.004
-0.003
-0.003
-0.003
-0.001
-0.001
0.
0.
0.
0.
0.
0.
0.
0.
0.
0.
0.
0.
0.
0.
0.
0.
0.
0.
0.
0.
0.
0.
0.
0.
0.
0.
0.
0.
0.
0.003
0.001
0.001
0.001
0.002
0.002
0.003
0.005
0.005
0.004
0.004
0.006
0.004
0.003
0.002
0.001
0.002
0.001
0.001
-0.002
-0.002
-0.003
-0.002
-0.002
-0.001
-0.001
0.
0.
0.
0.
0.
0.
0.
0.
0.
0.
0.
0.
0.
0.
0.
0.
0.
0.
0.
0.
0.
0.
0.
0.
0.
0.
0.
0.
0.
0.001
0.003
0.002
0.002
0.002
0.003
0.004
0.004
0.003
0.003
0.003
0.002
0.003
0.003
0.003
0.001
0.002
0.001
0.
0.000
-0.002
-0.002
-0.002
-0.001
-0.001
-0.001
0.
0.
0.
0.
0.
0.
0.
0.
0.
0.
0.
0.
0.
0.
0.
0.
0.
0.
0.
0.
0.
0.
0.
0.
0.
0.
0.
0.
0.
0.
0.003
0.003
0.003
0.003
0.002
0.003
0.003
0.001
0.002
0.002
0.002
0.001
0.002
0.001
0.001
0.
0.001
0.000
0.
0.000
0.000
-0.001
-0.001
-0.001
0.
0.
0.
0.
0.
0.
0.
0.
0.
0.
0.
0.
0.
0.
0.
0.
0.
0.
0.
0.
0.
0.
0.
0.
0.
0.
0.
0.
0.
0.
0.
0.
0.
0.001
0.001
0.001
0.
0.001
0.001
0.001
0.001
0.001
0.
0.
0.
0.
0.
0.
0.
-0.001
-0.001
-0.001
-0.001
0.
0.
0.
0.
0.
0.
0.
0.
0.
0.
0.
0.
0.
0.
0.
0.
0.
0.
0.
0.
0.
0.
0.
0.
0.
0.
0.
0.
0.
0.
0.
0.
0.
0.
0.
0.
0.
0.
0.
0.
0.
0.
0.
0.
0.
0.
0.
0.
0.
0.
0.
0.
0.
0.
0.
0.
0.
0.
0.
0.
0.
0.
0.
0.
0.
0.
0.
0.
0.
0.
0.
0.
0.
0.
0.
0.
0.
0.
0.
0.
0.
0.
0.
0.
0.
0.
0.
0.
0.
0.
0.
0.
0.
0.
0.
0.
0.
0.
0.
0.
0.
0.
0.
0.
0.
0.
0.
0.
0.
0.
0.
0.
0.
0.
0.
0.
0.
0.
0.
0.
0.
0.
0.
0.
0.
0.
0.
0.
0.
0.
0.
0.
0.
0.
0.
0.
0.
0.
0.
0.
0.
0.
0.
0.
0.
0.
0.
0.
0.
0.
0.
0.
0.
0.
0.
0.
0.
0.
0.
0.
0.
0.
0.
0.
0.
0.
0.
0.
0.
0.
0.
0.
0.
0.
0.
0.
0.
0.
0.
0.
0.
0.
0.
0.
0.
0.
0.
0.
0.
0.
0.
0.
0.
0.
0.
0.
0.
0.
0.
0.
0.
0.
0.
0.
0.
0.
0.
0.
0.
0.
0.
0.
0.
0.
0.
0.
0.
0.
0.
0.
0.
0.
0.
0.
0.
0.
0.
0.
0.
0.
0.
0.
0.
0.
0.
0.
0.
0.
0.
0.
0.
0.
0.
0.
0.
0.
0.
0.
0.
0.
0.
0.
0.
0.
0.
0.
0.
0.
0.
0.
0.
0.
0.
0.
0.
0.
0.
0.
0.
0.
0.
0.
0.
0.
0.
0.
0.
0.
0.
0.
0.
0.
0.
0.
0.
0.
0.
0.
0.
0.
0.
0.
0.
0.
0.
0.
0.
0.
0.
0.
0.
0.
0.
0.
0.
0.
0.
0.
0.
0.
0.
0.
0.001
0.001
0.001
0.
0.
0.001
0.001
0.001
0.
0.
0.
0.
0.
0.
0.
0.
0.
0.
0.
0.
0.
0.
0.
0.
0.
0.
0.
0.
0.
0.
0.
0.
0.
0.
0.
0.
0.
0.
0.
0.
0.
0.
0.
0.
0.
0.
0.
0.
0.
0.
0.
0.
0.
0.
0.001
0.000
-0.002
-0.003
-0.003
-0.003
-0.001
0.004
0.005
0.005
0.003
0.003
0.002
0.001
0.
0.
0.
0.
0.
0.
0.
0.
0.
0.
0.
0.
0.
0.
0.
0.
0.
0.
0.
0.
0.
0.
0.
0.
0.
0.
0.
0.
0.
0.
0.
0.
0.
0.
0.
0.
0.
0.
0.
0.
0.
0.000
-0.002
-0.003
-0.004
-0.006
-0.003
-0.001
0.002
0.004
0.006
0.006
0.004
0.004
0.003
0.002
0.
0.
0.
0.
0.
0.
0.
0.
0.
0.
0.
0.
0.
0.
0.
0.
0.
0.
0.
0.
0.
0.
0.
0.
0.
0.
0.
0.
0.
0.
0.
0.
0.
0.
0.
0.
0.
0.
0.
0.001
0.000
-0.003
-0.005
-0.009
-0.008
-0.008
-0.005
0.000
0.002
0.004
0.006
0.006
0.005
0.004
0.002
0.001
0.
0.
0.
0.
0.
0.
0.
0.
0.
0.
0.
0.
0.
0.
0.
0.
0.
0.
0.
0.
0.
0.
0.
0.
0.
0.
0.
0.
0.
0.
0.
0.
0.
0.
0.
0.
0.
0.
0.000
-0.002
-0.004
-0.008
-0.011
-0.016
-0.015
-0.011
-0.007
-0.002
0.002
0.005
0.005
0.004
0.005
0.004
0.002
0.
0.
0.
0.
0.
0.
0.
0.
0.
0.
0.
0.
0.
0.
0.
0.
0.
0.
0.
0.
0.
0.
0.
0.
0.
0.
0.
0.
0.
0.
0.
0.
0.
0.
0.
0.
0.
0.
0.001
-0.002
-0.005
-0.010
-0.017
-0.022
-0.025
-0.018
-0.012
-0.007
-0.003
-0.001
0.002
0.004
0.004
0.004
0.002
0.001
0.
0.
0.
0.
0.
0.
0.
0.
0.
0.
0.
0.
0.
0.
0.
0.
0.
0.
0.
0.
0.
0.
0.
0.
0.
0.
0.
0.
0.
0.
0.
0.
0.
0.
0.
0.
0.
0.001
-0.002
-0.005
-0.011
-0.018
-0.024
-0.026
-0.020
-0.014
-0.011
-0.007
-0.006
-0.001
0.003
0.004
0.004
0.002
0.002
0.
0.
0.
0.
0.
0.
0.
0.
0.
0.
0.
0.
0.
0.
0.
0.
0.
0.
0.
0.
0.
0.
0.
0.
0.
0.
0.
0.
0.
0.
0.
0.
0.
0.
0.
0.
0.
0.001
0.
-0.004
-0.009
-0.012
-0.017
-0.019
-0.016
-0.014
-0.013
-0.011
-0.009
-0.003
0.000
0.003
0.003
0.002
0.002
0.
0.
0.
0.
0.
0.
0.
0.
0.
0.
0.
0.
0.
0.
0.
0.
0.
0.
0.
0.
0.
0.
0.
0.
0.
0.
0.
0.
0.
0.
0.
0.
0.
0.
0.
0.
0.
0.001
0.000
-0.002
-0.005
-0.007
-0.010
-0.012
-0.011
-0.013
-0.012
-0.012
-0.008
-0.004
-0.001
0.003
0.003
0.002
0.001
0.
0.
0.
0.
0.
0.
0.
0.
0.
0.
0.
0.
0.
0.
0.
0.
0.
0.
0.
0.
0.
0.
0.
0.
0.
0.
0.
0.
0.
0.
0.
0.
0.
0.
0.
0.
0.
0.001
0.001
0.000
-0.001
-0.001
-0.006
-0.006
-0.008
-0.008
-0.009
-0.009
-0.007
-0.002
0.001
0.003
0.002
0.002
0.
0.
0.
0.
0.
0.
0.
0.
0.
0.
0.
0.
0.
0.
0.
0.
0.
0.
0.
0.
0.
0.
0.
0.
0.
0.
0.
0.
0.
0.
0.
0.
0.
0.
0.
0.
0.
0.
0.
0.001
0.001
0.000
0.001
-0.001
-0.001
-0.005
-0.007
-0.006
-0.004
-0.002
0.000
0.002
0.004
0.002
0.003
0.
0.
0.
0.
0.
0.
0.
0.
0.
0.
0.
0.
0.
0.
0.
0.
0.
0.
0.
0.
0.
0.
0.
0.
0.
0.
0.
0.
0.
0.
0.
0.
0.
0.
0.
0.
0.
0.
0.
0.001
0.001
0.001
0.001
0.000
0.000
0.
-0.003
-0.001
-0.003
0.000
0.000
0.003
0.003
0.003
0.001
0.
0.
0.
0.
0.
0.
0.
0.
0.
0.
0.
0.
0.
0.
0.
0.
0.
0.
0.
0.
0.
0.
0.
0.
0.
0.
0.
0.
0.
0.
0.
0.
0.
0.
0.
0.
0.
0.
0.
0.
0.
0.001
0.001
0.003
0.001
-0.002
0.000
0.000
-0.001
-0.001
-0.002
0.000
0.003
0.001
0.001
0.001
0.
0.
0.
0.
0.
0.
0.
0.
0.
0.
0.
0.
0.
0.
0.
0.
0.
0.
0.
0.
0.
0.
0.
0.
0.
0.
0.
0.
0.
0.
0.
0.
0.
0.
0.
0.
0.
0.
0.
0.
0.
0.
0.
0.001
0.002
0.001
-0.001
-0.003
0.000
0.000
0.000
-0.001
0.000
0.
0.001
0.
0.
0.
0.
0.
0.
0.
0.
0.
0.
0.
0.
0.
0.
0.
0.
0.
0.
0.
0.
0.
0.
0.
0.
0.
0.
0.
0.
0.
0.
0.
0.
0.
0.
0.
0.
0.
0.
0.
0.
0.
0.000
0.000
0.
0.001
0.003
0.001
0.002
0.001
-0.001
-0.003
-0.002
-0.002
0.000
0.001
0.
0.
0.
0.
0.
0.
0.
0.
0.
0.
0.
0.
0.
0.
0.
0.
0.
0.
0.
0.
0.
0.
0.
0.
0.
0.
0.
0.
0.
0.
0.
0.
0.
0.
0.
0.
0.
0.
0.
0.000
0.000
0.000
0.000
0.000
0.001
0.002
0.002
0.000
-0.002
-0.003
-0.002
-0.001
-0.001
0.001
0.001
0.
0.
0.
0.
0.
0.
0.
0.
0.
0.
0.
0.
0.
0.
0.
0.
0.
0.
0.
0.
0.
0.
0.
0.
0.
0.
0.
0.
0.
0.
0.
0.
0.
0.
0.
0.
0.
0.
0.
0.000
0.001
0.001
0.001
0.001
0.001
0.001
0.000
-0.003
-0.004
-0.005
-0.006
-0.004
0.000
0.002
0.004
0.002
0.001
0.
0.
0.
0.
0.
0.
0.
0.
0.
0.
0.
0.
0.
0.
0.
0.
0.
0.
0.
0.
0.
0.
0.
0.
0.
0.
0.
0.
0.
0.
0.
0.
0.
0.
0.
0.
0.
0.000
0.001
0.001
0.001
0.000
0.000
-0.004
-0.004
-0.007
-0.009
-0.009
-0.005
-0.004
-0.001
0.004
0.006
0.005
0.004
0.004
0.003
0.
0.
0.
0.
0.
0.
0.
0.
0.
0.
0.
0.
0.
0.
0.
0.
0.
0.
0.
0.
0.
0.
0.
0.
0.
0.
0.
0.
0.
0.
0.
0.
0.
0.
0.
0.001
0.001
0.001
0.000
-0.001
-0.005
-0.008
-0.011
-0.015
-0.017
-0.015
-0.016
-0.013
-0.009
-0.004
-0.003
0.002
0.002
0.005
0.005
0.004
0.001
0.
0.
0.
0.
0.
0.
0.
0.
0.
0.
0.
0.
0.
0.
0.
0.
0.
0.
0.
0.
0.
0.
0.
0.
0.
0.
0.
0.
0.
0.
0.
0.
0.
0.000
0.001
0.002
-0.002
-0.002
-0.008
-0.015
-0.023
-0.027
-0.029
-0.028
-0.025
-0.024
-0.023
-0.024
-0.021
-0.012
-0.005
-0.002
0.002
0.005
0.004
0.002
0.
0.
0.
0.
0.
0.
0.
0.
0.
0.
0.
0.
0.
0.
0.
0.
0.
0.
0.
0.
0.
0.
0.
0.
0.
0.
0.
0.
0.
0.
0.
0.
0.
0.002
0.001
-0.002
-0.007
-0.015
-0.025
-0.038
-0.048
-0.050
-0.050
-0.051
-0.048
-0.051
-0.055
-0.055
-0.047
-0.031
-0.015
-0.004
0.
0.005
0.003
0.001
0.
0.
0.
0.
0.
0.
0.
0.
0.
0.
0.
0.
0.
0.
0.
0.
0.
0.
0.
0.
0.
0.
0.
0.
0.
0.
0.
0.
0.
0.
0.
0.
0.001
-0.001
-0.004
-0.011
-0.020
-0.039
-0.056
-0.065
-0.074
-0.079
-0.078
-0.084
-0.100
-0.103
-0.095
-0.084
-0.072
-0.047
-0.019
-0.004
0.002
0.004
0.002
0.
0.
0.
0.
0.
0.
0.
0.
0.
0.
0.
0.
0.
0.
0.
0.
0.
0.
0.
0.
0.
0.
0.
0.
0.
0.
0.
0.
0.
0.
0.
0.
0.001
-0.001
-0.005
-0.014
-0.026
-0.048
-0.067
-0.084
-0.096
-0.104
-0.114
-0.137
-0.142
0.229
2.175
1.494
0.078
-0.076
-0.045
-0.014
-0.002
0.005
0.001
0.001
0.
0.
0.
0.
0.
0.
0.
0.
0.
0.
0.
0.
0.
0.
0.
0.
0.
0.
0.
0.
0.
0.
0.
0.
0.
0.
0.
0.
0.
0.
0.
0.001
0.000
-0.005
-0.013
-0.028
-0.050
-0.074
-0.094
-0.114
-0.128
-0.151
-0.179
0.049
17.377
502.418
259.529
10.222
0.051
-0.065
-0.026
-0.005
0.001
0.002
0.001
0.
0.
0.
0.
0.
0.
0.
0.
0.
0.
0.
0.
0.
0.
0.
0.
0.
0.
0.
0.
0.
0.
0.
0.
0.
0.
0.
0.
0.
0.
0.
0.001
0.000
-0.004
-0.012
-0.024
-0.045
-0.067
-0.096
-0.122
-0.146
-0.181
-0.201
1.303
206.325
170764.094
24328.512
294.270
0.832
-0.084
-0.039
-0.008
0.001
0.002
0.002
0.
0.
0.
0.
0.
0.
0.
0.
0.
0.
0.
0.
0.
0.
0.
0.
0.
0.
0.
0.
0.
0.
0.
0.
0.
0.
0.
0.
0.
0.
0.
0.001
0.001
-0.002
-0.006
-0.019
-0.036
-0.056
-0.088
-0.115
-0.145
-0.183
-0.162
4.988
337.176
5808.738
1851.335
35.894
0.242
-0.092
-0.042
-0.012
-0.001
0.003
0.002
0.
0.
0.
0.
0.
0.
0.
0.
0.
0.
0.
0.
0.
0.
0.
0.
0.
0.
0.
0.
0.
0.
0.
0.
0.
0.
0.
0.
0.
0.
0.
0.
0.001
0.000
-0.004
-0.013
-0.025
-0.043
-0.075
-0.103
-0.135
-0.177
-0.158
4.623
273.772
2011.376
135.546
2.732
-0.097
-0.095
-0.042
-0.015
-0.003
0.001
0.003
0.
0.
0.
0.
0.
0.
0.
0.
0.
0.
0.
0.
0.
0.
0.
0.
0.
0.
0.
0.
0.
0.
0.
0.
0.
0.
0.
0.
0.
0.
0.
0.
0.001
0.001
-0.001
-0.007
-0.017
-0.032
-0.061
-0.087
-0.123
-0.165
-0.195
0.435
11.411
34.445
7.207
0.185
-0.125
-0.083
-0.039
-0.016
-0.006
0.001
0.002
0.001
0.
0.
0.
0.
0.
0.
0.
0.
0.
0.
0.
0.
0.
0.
0.
0.
0.
0.
0.
0.
0.
0.
0.
0.
0.
0.
0.
0.
0.
0.
0.
0.
0.001
0.000
-0.004
-0.008
-0.023
-0.047
-0.073
-0.105
-0.142
-0.176
-0.174
0.040
0.284
0.000
-0.138
-0.114
-0.072
-0.036
-0.015
-0.008
-0.001
0.
0.001
0.
0.
0.
0.
0.
0.
0.
0.
0.
0.
0.
0.
0.
0.
0.
0.
0.
0.
0.
0.
0.
0.
0.
0.
0.
0.
0.
0.
0.
0.
0.
0.
0.
0.000
-0.002
-0.008
-0.016
-0.034
-0.056
-0.088
-0.122
-0.151
-0.171
-0.175
-0.169
-0.153
-0.129
-0.096
-0.064
-0.034
-0.018
-0.006
-0.003
0.
0.002
0.001
0.
0.
0.
0.
0.
0.
0.
0.
0.
0.
0.
0.
0.
0.
0.
0.
0.
0.
0.
0.
0.
0.
0.
0.
0.
0.
0.
0.
0.
0.
0.
0.
0.
-0.002
-0.003
-0.012
-0.023
-0.043
-0.072
-0.102
-0.131
-0.154
-0.168
-0.160
-0.140
-0.110
-0.082
-0.055
-0.035
-0.018
-0.008
-0.003
0.000
0.001
0.001
0.
0.
0.
0.
0.
0.
0.
0.
0.
0.
0.
0.
0.
0.
0.
0.
0.
0.
0.
0.
0.
0.
0.
0.
0.
0.
0.
0.
0.
0.
0.
0.
0.
-0.001
-0.004
-0.008
-0.022
-0.038
-0.064
-0.095
-0.134
-0.164
-0.176
-0.167
-0.139
-0.105
-0.075
-0.052
-0.031
-0.017
-0.007
-0.003
0.002
0.001
0.001
0.
0.
0.
0.
0.
0.
0.
0.
0.
0.
0.
0.
0.
0.
0.
0.
0.
0.
0.
0.
0.
0.
0.
0.
0.
0.
0.
0.
0.
0.
0.
0.
0.
0.
-0.003
-0.007
-0.022
-0.040
-0.066
-0.110
-0.159
-0.189
-0.188
-0.174
-0.151
-0.116
-0.079
-0.049
-0.025
-0.014
-0.004
-0.002
0.002
0.002
0.001
0.
0.
0.
0.
0.
0.
0.
0.
0.
0.
0.
0.
0.
0.
0.
0.
0.
0.
0.
0.
0.
0.
0.
0.
0.
0.
0.
0.
0.
0.
0.
-0.001
-0.001
-0.001
-0.001
-0.007
-0.023
-0.044
-0.085
-0.138
-0.170
0.062
1.058
0.796
-0.034
-0.123
-0.083
-0.048
-0.022
-0.010
-0.002
0.000
0.001
0.001
0.
0.
0.
0.
0.
0.
0.
0.
0.
0.
0.
0.
0.
0.
0.
0.
0.
0.
0.
0.
0.
0.
0.
0.
0.
0.001
0.002
0.002
0.002
0.002
0.000
-0.002
-0.002
-0.002
-0.002
-0.003
-0.010
-0.022
-0.050
-0.099
-0.147
0.015
6.358
68.809
45.598
2.739
-0.082
-0.095
-0.053
-0.025
-0.007
-0.003
0.001
0.001
0.001
0.
0.
0.
0.
0.
0.
0.
0.
0.
0.
0.
0.
0.
0.
0.
0.
0.
0.
0.
0.
0.
0.
0.
0.
0.001
0.002
0.002
0.001
0.001
0.000
-0.001
-0.001
-0.005
-0.007
-0.007
-0.005
-0.013
-0.026
-0.053
-0.110
-0.151
0.441
36.602
1017.513
574.366
12.672
0.041
-0.107
-0.062
-0.028
-0.010
-0.001
0.002
0.001
0.
0.
0.
0.
0.
0.
0.
0.
0.
0.
0.
0.
0.
0.
0.
0.
0.
0.
0.
0.
0.
0.
0.
0.
0.
0.002
0.001
0.002
0.004
0.003
0.000
-0.002
-0.006
-0.009
-0.014
-0.013
-0.012
-0.017
-0.027
-0.055
-0.108
-0.158
0.223
14.863
240.353
143.617
5.720
-0.059
-0.128
-0.070
-0.034
-0.014
-0.005
0.000
0.
0.
0.
0.
0.
0.
0.
0.
0.
0.
0.
0.
0.
0.
0.
0.
0.
0.
0.
0.
0.
0.
0.
0.
0.
0.001
0.002
0.002
0.005
0.002
0.000
-0.002
-0.006
-0.014
-0.022
-0.022
-0.024
-0.022
-0.026
-0.032
-0.050
-0.095
-0.150
-0.142
0.932
5.369
3.716
0.229
-0.191
-0.150
-0.082
-0.044
-0.023
-0.010
-0.002
0.
0.
0.
0.
0.
0.
0.
0.
0.
0.
0.
0.
0.
0.
0.
0.
0.
0.
0.
0.
0.
0.
0.
0.
0.
0.002
0.002
0.004
0.002
-0.001
-0.005
-0.010
-0.018
-0.028
-0.036
-0.043
-0.045
-0.040
-0.037
-0.042
-0.053
-0.084
-0.140
-0.193
-0.203
-0.150
-0.193
-0.253
-0.229
-0.166
-0.100
-0.052
-0.030
-0.009
-0.004
-0.001
0.
0.
0.
0.
0.
0.
0.
0.
0.
0.
0.
0.
0.
0.
0.
0.
0.
0.
0.
0.
0.
0.
0.
0.
0.003
0.001
0.001
-0.002
-0.011
-0.018
-0.028
-0.040
-0.054
-0.065
-0.073
-0.072
-0.061
-0.052
-0.053
-0.061
-0.079
-0.117
-0.178
-0.233
-0.273
-0.296
-0.288
-0.244
-0.178
-0.121
-0.074
-0.038
-0.015
-0.005
-0.001
0.
0.
0.
0.
0.
0.
0.
0.
0.
0.
0.
0.
0.
0.
0.
0.
0.
0.
0.
0.
0.
0.
0.
0.
-0.001
-0.001
-0.004
-0.012
-0.027
-0.044
-0.067
-0.082
-0.095
-0.107
-0.111
-0.109
-0.094
-0.076
-0.066
-0.067
-0.082
-0.107
-0.152
-0.214
-0.265
-0.289
-0.278
-0.237
-0.189
-0.136
-0.088
-0.046
-0.021
-0.007
0.000
0.
0.
0.
0.
0.
0.
0.
0.
0.
0.
0.
0.
0.
0.
0.
0.
0.
0.
0.
0.
0.
0.
0.
0.001
-0.002
-0.004
-0.014
-0.028
-0.061
-0.090
-0.112
-0.135
-0.153
-0.163
-0.158
-0.149
-0.130
-0.107
-0.084
-0.077
-0.086
-0.108
-0.151
-0.199
-0.228
-0.199
-0.221
-0.236
-0.203
-0.154
-0.095
-0.050
-0.025
-0.009
-0.003
0.
0.
0.
0.
0.
0.
0.
0.
0.
0.
0.
0.
0.
0.
0.
0.
0.
0.
0.
0.
0.
0.
0.
-0.002
-0.004
-0.009
-0.024
-0.054
-0.084
-0.097
-0.101
-0.158
-0.199
-0.216
-0.180
-0.147
-0.147
-0.134
-0.110
-0.088
-0.091
-0.119
-0.159
-0.186
-0.058
0.350
0.108
-0.201
-0.218
-0.163
-0.096
-0.053
-0.027
-0.012
-0.005
-0.002
0.
0.
0.
0.
0.
0.
0.
0.
0.
0.
0.
0.
0.
0.
0.
0.
0.
0.
0.
0.
0.
0.
-0.002
-0.005
-0.015
-0.034
-0.067
-0.057
0.471
0.945
0.030
-0.228
-0.222
0.097
0.317
-0.020
-0.145
-0.130
-0.103
-0.103
-0.131
-0.161
-0.146
0.189
0.917
0.414
-0.171
-0.214
-0.155
-0.092
-0.051
-0.029
-0.013
-0.007
-0.002
0.
0.
0.
0.
0.
0.
0.
0.
0.
0.
0.
0.
0.
0.
0.
0.
0.
0.
0.
0.
0.
0.
-0.002
-0.005
-0.017
-0.042
-0.070
0.064
2.529
5.006
0.659
-0.229
-0.066
1.891
4.006
0.984
-0.091
-0.132
-0.111
-0.114
-0.139
-0.142
-0.016
0.501
1.071
0.253
-0.178
-0.184
-0.137
-0.084
-0.049
-0.030
-0.012
-0.007
-0.004
0.
0.
0.
0.
0.
0.
0.
0.
0.
0.
0.
0.
0.
0.
0.
0.
0.
0.
0.
0.
0.
0.
-0.002
-0.005
-0.015
-0.039
-0.068
-0.020
1.049
1.967
0.159
-0.234
0.271
6.900
16.842
3.627
0.037
-0.127
-0.110
-0.117
-0.131
-0.129
0.001
0.263
0.451
0.019
-0.170
-0.153
-0.110
-0.071
-0.043
-0.027
-0.011
-0.006
-0.004
0.
0.
0.
0.
0.
0.
0.
0.
0.
0.
0.
0.
0.
0.
0.
0.
0.
0.
0.
0.
0.
0.
-0.001
-0.004
-0.011
-0.028
-0.060
-0.088
-0.052
-0.042
-0.178
-0.211
0.186
3.498
7.576
1.822
-0.033
-0.118
-0.100
-0.109
-0.129
-0.125
-0.070
-0.076
-0.095
-0.144
-0.145
-0.116
-0.082
-0.055
-0.034
-0.020
-0.008
-0.006
0.
0.
0.
0.
0.
0.
0.
0.
0.
0.
0.
0.
0.
0.
0.
0.
0.
0.
0.
0.
0.
0.
0.
0.001
-0.003
-0.007
-0.021
-0.040
-0.071
-0.093
-0.123
-0.158
-0.172
-0.086
0.264
0.438
0.046
-0.111
-0.097
-0.080
-0.092
-0.110
-0.118
-0.107
-0.125
-0.136
-0.131
-0.109
-0.079
-0.058
-0.039
-0.025
-0.010
-0.006
-0.003
0.
0.
0.
0.
0.
0.
0.
0.
0.
0.
0.
0.
0.
0.
0.
0.
0.
0.
0.
0.
0.
0.
0.
0.
-0.002
-0.007
-0.011
-0.024
-0.043
-0.066
-0.083
-0.105
-0.122
-0.119
-0.111
-0.105
-0.101
-0.089
-0.071
-0.056
-0.067
-0.080
-0.095
-0.105
-0.110
-0.108
-0.089
-0.067
-0.051
-0.037
-0.022
-0.013
-0.006
-0.005
0.
0.
0.
0.
0.
0.
0.
0.
0.
0.
0.
0.
0.
0.
0.
0.
0.
0.
0.
0.
0.
0.
0.
0.
0.
0.000
-0.004
-0.008
-0.012
-0.025
-0.039
-0.050
-0.064
-0.076
-0.083
-0.090
-0.085
-0.079
-0.061
-0.045
-0.037
-0.042
-0.050
-0.066
-0.074
-0.073
-0.071
-0.058
-0.045
-0.032
-0.024
-0.010
-0.006
0.000
0.
0.
0.
0.
0.
0.
0.
0.
0.
0.
0.
0.
0.
0.
0.
0.
0.
0.
0.
0.
0.
0.
0.
0.
0.
-0.001
0.000
-0.003
-0.005
-0.011
-0.016
-0.025
-0.028
-0.037
-0.045
-0.047
-0.051
-0.049
-0.045
-0.037
-0.026
-0.024
-0.026
-0.029
-0.038
-0.043
-0.048
-0.044
-0.035
-0.031
-0.022
-0.013
-0.003
-0.002
0.
0.
0.
0.
0.
0.
0.
0.
0.
0.
0.
0.
0.
0.
0.
0.
0.
0.
0.
0.
0.
0.
0.
0.
0.
0.
-0.001
0.000
-0.004
-0.004
-0.007
-0.008
-0.012
-0.017
-0.019
-0.024
-0.026
-0.026
-0.026
-0.023
-0.019
-0.016
-0.013
-0.013
-0.018
-0.024
-0.028
-0.029
-0.030
-0.027
-0.024
-0.017
-0.008
-0.002
-0.002
0.
0.
0.
0.
0.
0.
0.
0.
0.
0.
0.
0.
0.
0.
0.
0.
0.
0.
0.
0.
0.
0.
0.
0.
0.
0.
0.000
0.000
-0.003
-0.003
-0.005
-0.007
-0.006
-0.009
-0.008
-0.012
-0.013
-0.011
-0.012
-0.011
-0.008
-0.008
-0.007
-0.006
-0.013
-0.012
-0.016
-0.016
-0.018
-0.017
-0.016
-0.011
-0.005
-0.004
-0.001
0.
0.
0.
0.
0.
0.
0.
0.
0.
0.
0.
0.
0.
0.
0.
0.
0.
0.
0.
0.
0.
0.
0.
0.
0.
0.
0.001
0.000
-0.002
-0.002
-0.003
-0.003
-0.004
-0.003
-0.001
-0.001
-0.001
0.002
-0.002
-0.002
0.001
-0.002
-0.002
-0.001
-0.007
-0.007
-0.009
-0.011
-0.013
-0.014
-0.012
-0.007
-0.005
-0.003
-0.001
0.
0.
0.
0.
0.
0.
0.
0.
0.
0.
0.
0.
0.
0.
0.
0.
0.
0.
0.
0.
0.
0.
0.
0.
0.
0.
0.001
0.001
0.001
0.000
-0.001
-0.001
0.001
0.001
0.003
0.002
0.005
0.005
0.002
0.003
0.003
0.003
0.004
0.001
-0.001
-0.005
-0.004
-0.005
-0.009
-0.010
-0.008
-0.005
-0.004
-0.002
-0.001
0.
0.
0.
0.
0.
0.
0.
0.
0.
0.
0.
0.
0.
0.
0.
0.
0.
0.
0.
0.
0.
0.
0.
0.
0.
0.
0.001
0.003
0.001
0.001
0.002
0.000
0.002
0.003
0.003
0.006
0.005
0.004
0.004
0.004
0.004
0.004
0.002
0.003
0.001
0.
-0.001
-0.004
-0.005
-0.005
-0.005
-0.004
-0.003
-0.001
-0.001
0.
0.
0.
0.
0.
0.
0.
0.
0.
0.
0.
0.
0.
0.
0.
0.
0.
0.
0.
0.
0.
0.
0.
0.
0.
0.
0.
0.001
0.002
0.002
0.002
0.002
0.002
0.005
0.004
0.004
0.005
0.003
0.003
0.005
0.004
0.003
0.003
0.003
0.002
0.001
-0.001
-0.002
-0.003
-0.003
-0.003
-0.002
-0.001
-0.001
0.
0.
0.
0.
0.
0.
0.
0.
0.
0.
0.
0.
0.
0.
0.
0.
0.
0.
0.
0.
0.
0.
0.
0.
0.
0.
0.
0.
0.
0.001
0.003
0.002
0.002
0.002
0.002
0.004
0.004
0.002
0.003
0.003
0.002
0.001
0.002
0.001
0.001
0.002
0.000
0.000
0.
-0.001
-0.002
-0.001
-0.001
-0.001
0.
0.
0.
0.
0.
0.
0.
0.
0.
0.
0.
0.
0.
0.
0.
0.
0.
0.
0.
0.
0.
0.
0.
0.
0.
0.
0.
0.
0.
0.
0.
0.
0.003
0.003
0.002
0.001
0.001
0.001
0.001
0.001
0.001
0.001
0.
0.
0.
0.
0.
0.001
0.001
0.000
0.
0.
-0.001
-0.001
0.
0.
0.
0.
0.
0.
0.
0.
0.
0.
0.
0.
0.
0.
0.
0.
0.
0.
0.
0.
0.
0.
0.
0.
0.
0.
0.
0.
0.
0.
0.
0.
0.
0.
0.
0.
0.
0.
0.
0.
0.
0.
0.
0.
0.
0.
0.
0.
0.
0.
0.
0.
0.
0.
0.
0.
0.
0.
0.
0.
0.
0.
0.
0.
0.
0.
0.
0.
0.
0.
0.
0.
0.
0.
0.
0.
0.
0.
0.
0.
0.
0.
0.
0.
0.
0.
0.
0.
0.
0.
0.
0.
0.
0.
0.
0.
0.
0.
0.
0.
0.
0.
0.
0.
0.
0.
0.
0.
0.
0.
0.
0.
0.
0.
0.
0.
0.
0.
0.
0.
0.
0.
0.
0.
0.
0.
0.
0.
0.
0.
0.
0.
0.
0.
0.
0.
0.
0.
0.
0.
0.
0.
0.
0.
0.
0.
0.
0.
0.
0.
0.
0.
0.
0.
0.
0.
0.
0.
0.
0.
0.
0.
0.
0.
0.
0.
0.
0.
0.
0.
0.
0.
0.
0.
0.
0.
0.
0.
0.
0.
0.
0.
0.
0.
0.
0.
0.
0.
0.
0.
0.
0.
0.
0.
0.
0.
0.
0.
0.
0.
0.
0.
0.
0.
0.
0.
0.
0.
0.
0.
0.
0.
0.
0.
0.
0.
0.
0.
0.
0.
0.
0.
0.
0.
0.
0.
0.
0.
0.
0.
0.
0.
0.
0.
0.
0.
0.
0.
0.
0.
0.
0.
0.
0.
0.
0.
0.
0.
0.
0.
0.
0.
0.
0.
0.
0.001
0.001
-0.002
-0.003
-0.003
-0.003
-0.001
0.000
0.004
0.004
0.003
0.003
0.001
0.
0.
0.
0.
0.
0.
0.
0.
0.
0.
0.
0.
0.
0.
0.
0.
0.
0.
0.
0.
0.
0.
0.
0.
0.
0.
0.
0.
0.
0.
0.
0.
0.
0.
0.
0.
0.
0.
0.
0.
0.
0.
-0.002
-0.003
-0.004
-0.006
-0.007
-0.005
-0.002
0.000
0.002
0.006
0.006
0.004
0.004
0.002
0.001
0.
0.
0.
0.
0.
0.
0.
0.
0.
0.
0.
0.
0.
0.
0.
0.
0.
0.
0.
0.
0.
0.
0.
0.
0.
0.
0.
0.
0.
0.
0.
0.
0.
0.
0.
0.
0.
0.
0.
0.000
-0.002
-0.004
-0.010
-0.015
-0.017
-0.016
-0.010
-0.003
0.000
0.002
0.006
0.005
0.005
0.004
0.001
0.001
0.
0.
0.
0.
0.
0.
0.
0.
0.
0.
0.
0.
0.
0.
0.
0.
0.
0.
0.
0.
0.
0.
0.
0.
0.
0.
0.
0.
0.
0.
0.
0.
0.
0.
0.
0.
0.
0.001
-0.001
-0.004
-0.010
-0.019
-0.028
-0.035
-0.034
-0.029
-0.017
-0.008
-0.003
0.000
0.005
0.004
0.005
0.004
0.002
0.001
0.
0.
0.
0.
0.
0.
0.
0.
0.
0.
0.
0.
0.
0.
0.
0.
0.
0.
0.
0.
0.
0.
0.
0.
0.
0.
0.
0.
0.
0.
0.
0.
0.
0.
0.
0.
0.000
-0.002
-0.007
-0.015
-0.028
-0.045
-0.049
-0.050
-0.044
-0.034
-0.021
-0.013
-0.007
-0.002
0.003
0.004
0.004
0.002
0.002
0.
0.
0.
0.
0.
0.
0.
0.
0.
0.
0.
0.
0.
0.
0.
0.
0.
0.
0.
0.
0.
0.
0.
0.
0.
0.
0.
0.
0.
0.
0.
0.
0.
0.
0.
0.
0.000
-0.002
-0.008
-0.019
-0.035
-0.056
-0.061
-0.060
-0.056
-0.050
-0.039
-0.029
-0.020
-0.011
-0.003
0.003
0.004
0.004
0.002
0.
0.
0.
0.
0.
0.
0.
0.
0.
0.
0.
0.
0.
0.
0.
0.
0.
0.
0.
0.
0.
0.
0.
0.
0.
0.
0.
0.
0.
0.
0.
0.
0.
0.
0.
0.
0.001
-0.002
-0.009
-0.019
-0.036
-0.061
-0.066
-0.066
-0.066
-0.065
-0.055
-0.047
-0.037
-0.023
-0.009
-0.001
0.003
0.003
0.002
0.001
0.
0.
0.
0.
0.
0.
0.
0.
0.
0.
0.
0.
0.
0.
0.
0.
0.
0.
0.
0.
0.
0.
0.
0.
0.
0.
0.
0.
0.
0.
0.
0.
0.
0.
0.
0.001
-0.002
-0.007
-0.016
-0.030
-0.054
-0.065
-0.071
-0.071
-0.067
-0.061
-0.054
-0.045
-0.031
-0.013
-0.003
0.003
0.003
0.002
0.001
0.
0.
0.
0.
0.
0.
0.
0.
0.
0.
0.
0.
0.
0.
0.
0.
0.
0.
0.
0.
0.
0.
0.
0.
0.
0.
0.
0.
0.
0.
0.
0.
0.
0.
0.
0.001
0.000
-0.003
-0.011
-0.021
-0.035
-0.051
-0.056
-0.056
-0.055
-0.057
-0.053
-0.047
-0.029
-0.015
-0.003
0.003
0.003
0.002
0.
0.
0.
0.
0.
0.
0.
0.
0.
0.
0.
0.
0.
0.
0.
0.
0.
0.
0.
0.
0.
0.
0.
0.
0.
0.
0.
0.
0.
0.
0.
0.
0.
0.
0.
0.
0.001
0.001
0.000
-0.005
-0.012
-0.021
-0.030
-0.034
-0.035
-0.039
-0.044
-0.043
-0.037
-0.022
-0.010
-0.001
0.004
0.001
0.003
0.
0.
0.
0.
0.
0.
0.
0.
0.
0.
0.
0.
0.
0.
0.
0.
0.
0.
0.
0.
0.
0.
0.
0.
0.
0.
0.
0.
0.
0.
0.
0.
0.
0.
0.
0.
0.
0.001
0.000
0.000
-0.003
-0.009
-0.015
-0.018
-0.021
-0.023
-0.027
-0.027
-0.023
-0.015
-0.007
-0.001
0.004
0.002
0.002
0.
0.
0.
0.
0.
0.
0.
0.
0.
0.
0.
0.
0.
0.
0.
0.
0.
0.
0.
0.
0.
0.
0.
0.
0.
0.
0.
0.
0.
0.
0.
0.
0.
0.
0.
0.
0.
-0.001
-0.001
-0.002
-0.002
-0.003
-0.008
-0.010
-0.011
-0.014
-0.017
-0.016
-0.015
-0.010
-0.006
-0.003
-0.001
0.001
0.001
0.
0.
0.
0.
0.
0.
0.
0.
0.
0.
0.
0.
0.
0.
0.
0.
0.
0.
0.
0.
0.
0.
0.
0.
0.
0.
0.
0.
0.
0.
0.
0.
0.
0.
0.
0.
-0.002
-0.002
-0.002
-0.001
-0.002
-0.001
-0.002
-0.007
-0.007
-0.007
-0.010
-0.011
-0.012
-0.010
-0.007
-0.004
-0.001
-0.003
-0.002
-0.001
-0.002
-0.002
0.
0.
0.
0.
0.
0.
0.
0.
0.
0.
0.
0.
0.
0.
0.
0.
0.
0.
0.
0.
0.
0.
0.
0.
0.
0.
0.
0.
0.
0.
0.
0.
0.
-0.002
-0.003
-0.003
-0.003
-0.002
-0.003
-0.001
-0.003
-0.006
-0.007
-0.006
-0.009
-0.012
-0.012
-0.008
-0.005
-0.004
-0.003
-0.003
-0.001
-0.003
-0.002
-0.002
0.
0.
0.
0.
0.
0.
0.
0.
0.
0.
0.
0.
0.
0.
0.
0.
0.
0.
0.
0.
0.
0.
0.
0.
0.
0.
0.
0.
0.
0.
0.
0.
-0.002
-0.002
-0.003
-0.003
-0.003
-0.003
-0.001
0.000
0.000
0.000
-0.001
-0.006
-0.009
-0.009
-0.011
-0.009
-0.006
-0.002
-0.003
-0.002
-0.003
-0.002
-0.002
0.
0.
0.
0.
0.
0.
0.
0.
0.
0.
0.
0.
0.
0.
0.
0.
0.
0.
0.
0.
0.
0.
0.
0.
0.
0.
0.
0.
0.
0.
0.
0.
0.
-0.002
-0.003
-0.003
-0.003
-0.001
-0.001
0.000
0.003
0.000
-0.001
-0.005
-0.011
-0.015
-0.014
-0.011
-0.006
-0.002
-0.005
-0.001
-0.002
-0.002
-0.002
0.
0.
0.
0.
0.
0.
0.
0.
0.
0.
0.
0.
0.
0.
0.
0.
0.
0.
0.
0.
0.
0.
0.
0.
0.
0.
0.
0.
0.
0.
0.
0.
0.
0.000
0.001
-0.001
-0.001
-0.002
0.
0.001
0.002
-0.002
-0.004
-0.009
-0.013
-0.014
-0.015
-0.014
-0.010
-0.002
-0.001
0.000
-0.002
-0.002
0.
0.
0.
0.
0.
0.
0.
0.
0.
0.
0.
0.
0.
0.
0.
0.
0.
0.
0.
0.
0.
0.
0.
0.
0.
0.
0.
0.
0.
0.
0.
0.
0.
0.
0.000
0.001
-0.001
-0.001
-0.001
0.002
-0.002
-0.004
-0.007
-0.007
-0.014
-0.018
-0.023
-0.020
-0.018
-0.014
-0.009
-0.004
0.004
0.003
0.002
0.003
0.001
0.
0.
0.
0.
0.
0.
0.
0.
0.
0.
0.
0.
0.
0.
0.
0.
0.
0.
0.
0.
0.
0.
0.
0.
0.
0.
0.
0.
0.
0.
0.
0.
0.000
0.001
0.001
-0.001
0.001
-0.002
-0.003
-0.009
-0.013
-0.023
-0.033
-0.036
-0.035
-0.034
-0.032
-0.025
-0.024
-0.016
-0.011
-0.001
0.001
0.005
0.004
0.002
0.
0.
0.
0.
0.
0.
0.
0.
0.
0.
0.
0.
0.
0.
0.
0.
0.
0.
0.
0.
0.
0.
0.
0.
0.
0.
0.
0.
0.
0.
0.
0.000
0.001
0.001
0.001
-0.001
-0.003
-0.009
-0.019
-0.032
-0.048
-0.063
-0.064
-0.065
-0.062
-0.054
-0.047
-0.042
-0.039
-0.028
-0.019
-0.009
-0.001
0.005
0.004
0.002
0.
0.
0.
0.
0.
0.
0.
0.
0.
0.
0.
0.
0.
0.
0.
0.
0.
0.
0.
0.
0.
0.
0.
0.
0.
0.
0.
0.
0.
0.
0.
0.001
0.002
0.002
0.
-0.004
-0.015
-0.035
-0.060
-0.081
-0.092
-0.094
-0.098
-0.101
-0.096
-0.092
-0.095
-0.088
-0.072
-0.050
-0.026
-0.010
-0.001
0.005
0.002
0.001
0.
0.
0.
0.
0.
0.
0.
0.
0.
0.
0.
0.
0.
0.
0.
0.
0.
0.
0.
0.
0.
0.
0.
0.
0.
0.
0.
0.
0.
0.
0.
0.002
0.001
-0.002
-0.009
-0.023
-0.054
-0.087
-0.108
-0.112
-0.123
-0.136
-0.145
-0.157
-0.168
-0.157
-0.133
-0.120
-0.097
-0.066
-0.028
-0.009
-0.001
0.004
0.002
0.
0.
0.
0.
0.
0.
0.
0.
0.
0.
0.
0.
0.
0.
0.
0.
0.
0.
0.
0.
0.
0.
0.
0.
0.
0.
0.
0.
0.
0.
0.001
0.002
0.002
-0.003
-0.012
-0.030
-0.070
-0.103
-0.131
-0.138
-0.153
-0.179
-0.206
-0.237
-0.218
1.232
10.152
3.219
0.162
-0.100
-0.059
-0.021
-0.004
0.002
0.001
0.001
0.
0.
0.
0.
0.
0.
0.
0.
0.
0.
0.
0.
0.
0.
0.
0.
0.
0.
0.
0.
0.
0.
0.
0.
0.
0.
0.
0.
0.001
0.001
0.002
0.001
-0.003
-0.014
-0.033
-0.073
-0.112
-0.139
-0.175
-0.204
-0.239
-0.273
-0.294
0.252
156.234
101302.094
849.689
34.971
0.213
-0.089
-0.039
-0.010
-0.001
0.002
0.002
0.
0.
0.
0.
0.
0.
0.
0.
0.
0.
0.
0.
0.
0.
0.
0.
0.
0.
0.
0.
0.
0.
0.
0.
0.
0.
0.
0.
0.001
0.001
0.002
0.002
-0.002
-0.009
-0.028
-0.063
-0.106
-0.141
-0.190
-0.226
-0.261
-0.296
-0.277
3.785
545.957
134523.656
200123.734
19660.543
2.808
-0.109
-0.053
-0.017
-0.003
0.002
0.002
0.
0.
0.
0.
0.
0.
0.
0.
0.
0.
0.
0.
0.
0.
0.
0.
0.
0.
0.
0.
0.
0.
0.
0.
0.
0.
0.
0.
0.
0.001
0.001
0.002
0.000
-0.006
-0.021
-0.048
-0.089
-0.131
-0.178
-0.197
-0.126
-0.123
-0.054
28.217
19754.117
122355.617
13467.599
230.030
0.786
-0.121
-0.064
-0.023
-0.006
0.002
0.003
0.
0.
0.
0.
0.
0.
0.
0.
0.
0.
0.
0.
0.
0.
0.
0.
0.
0.
0.
0.
0.
0.
0.
0.
0.
0.
0.
0.
0.
0.
0.
0.002
0.000
-0.003
-0.011
-0.030
-0.065
-0.111
-0.155
-0.049
0.486
0.362
0.008
26.168
17924.813
100120.266
4140.424
12.220
-0.048
-0.133
-0.064
-0.026
-0.010
0.
0.003
0.001
0.
0.
0.
0.
0.
0.
0.
0.
0.
0.
0.
0.
0.
0.
0.
0.
0.
0.
0.
0.
0.
0.
0.
0.
0.
0.
0.
0.
0.
0.
0.
0.001
0.000
-0.006
-0.018
-0.044
-0.082
-0.124
-0.025
0.503
0.324
-0.186
2.285
89.306
444.464
50.001
1.305
-0.168
-0.135
-0.071
-0.034
-0.012
-0.003
0.000
0.002
0.001
0.
0.
0.
0.
0.
0.
0.
0.
0.
0.
0.
0.
0.
0.
0.
0.
0.
0.
0.
0.
0.
0.
0.
0.
0.
0.
0.
0.
0.
0.
0.001
0.001
-0.003
-0.008
-0.027
-0.060
-0.099
-0.120
-0.066
-0.141
-0.287
-0.257
0.530
1.574
0.445
-0.179
-0.180
-0.128
-0.075
-0.039
-0.018
-0.006
-0.002
0.002
0.001
0.
0.
0.
0.
0.
0.
0.
0.
0.
0.
0.
0.
0.
0.
0.
0.
0.
0.
0.
0.
0.
0.
0.
0.
0.
0.
0.
0.
0.
0.
0.
0.002
-0.001
-0.006
-0.016
-0.038
-0.073
-0.117
-0.169
-0.220
-0.274
-0.314
-0.314
-0.286
-0.259
-0.220
-0.170
-0.122
-0.081
-0.045
-0.021
-0.009
-0.002
0.002
0.002
0.
0.
0.
0.
0.
0.
0.
0.
0.
0.
0.
0.
0.
0.
0.
0.
0.
0.
0.
0.
0.
0.
0.
0.
0.
0.
0.
0.
0.
0.
0.
0.
-0.001
-0.003
-0.010
-0.024
-0.050
-0.095
-0.151
-0.208
-0.265
-0.298
-0.304
-0.289
-0.259
-0.212
-0.160
-0.117
-0.080
-0.046
-0.021
-0.009
-0.003
0.002
0.002
0.001
0.
0.
0.
0.
0.
0.
0.
0.
0.
0.
0.
0.
0.
0.
0.
0.
0.
0.
0.
0.
0.
0.
0.
0.
0.
0.
0.
0.
0.
0.
0.
0.
-0.002
-0.006
-0.020
-0.040
-0.073
-0.126
-0.200
-0.270
-0.296
-0.262
-0.258
-0.251
-0.207
-0.152
-0.108
-0.071
-0.041
-0.020
-0.010
-0.003
0.002
0.001
0.
0.
0.
0.
0.
0.
0.
0.
0.
0.
0.
0.
0.
0.
0.
0.
0.
0.
0.
0.
0.
0.
0.
0.
0.
0.
0.
0.
0.
0.
0.
0.
0.
0.001
-0.005
-0.014
-0.037
-0.069
-0.127
-0.211
-0.273
-0.280
-0.147
-0.173
-0.251
-0.207
-0.146
-0.097
-0.057
-0.032
-0.015
-0.005
-0.002
0.002
0.001
0.
0.
0.
0.
0.
0.
0.
0.
0.
0.
0.
0.
0.
0.
0.
0.
0.
0.
0.
0.
0.
0.
0.
0.
0.
0.002
0.002
0.002
0.002
0.000
-0.002
-0.002
-0.002
-0.003
-0.004
-0.019
-0.039
-0.079
-0.141
-0.207
-0.189
0.972
7.013
5.057
0.309
-0.209
-0.145
-0.090
-0.051
-0.025
-0.012
-0.003
0.
0.001
0.001
0.
0.
0.
0.
0.
0.
0.
0.
0.
0.
0.
0.
0.
0.
0.
0.
0.
0.
0.
0.
0.
0.
0.
0.001
0.002
0.001
0.002
0.002
0.001
0.000
0.000
-0.003
-0.004
-0.005
-0.008
-0.017
-0.043
-0.089
-0.154
-0.130
1.068
62.687
2735.462
1367.535
19.511
0.034
-0.160
-0.095
-0.052
-0.023
-0.008
-0.001
0.001
0.001
0.
0.
0.
0.
0.
0.
0.
0.
0.
0.
0.
0.
0.
0.
0.
0.
0.
0.
0.
0.
0.
0.
0.
0.001
0.002
0.001
0.001
0.001
-0.001
-0.002
-0.002
-0.005
-0.009
-0.009
-0.013
-0.013
-0.023
-0.047
-0.097
-0.163
-0.083
4.541
906.432
100073.797
100011.602
173.456
0.622
-0.178
-0.106
-0.054
-0.027
-0.008
-0.001
0.001
0.001
0.
0.
0.
0.
0.
0.
0.
0.
0.
0.
0.
0.
0.
0.
0.
0.
0.
0.
0.
0.
0.
0.
0.
0.002
0.002
0.003
0.001
-0.001
-0.003
-0.007
-0.010
-0.014
-0.019
-0.024
-0.025
-0.027
-0.033
-0.055
-0.100
-0.168
-0.158
4.491
296.041
38790.191
12486.080
56.399
0.314
-0.205
-0.131
-0.061
-0.030
-0.012
-0.004
0.
0.
0.
0.
0.
0.
0.
0.
0.
0.
0.
0.
0.
0.
0.
0.
0.
0.
0.
0.
0.
0.
0.
0.
0.001
0.001
0.003
0.001
0.001
-0.004
-0.009
-0.014
-0.024
-0.033
-0.041
-0.047
-0.051
-0.049
-0.054
-0.065
-0.102
-0.175
-0.223
0.866
22.198
92.248
45.645
4.612
-0.088
-0.244
-0.156
-0.080
-0.039
-0.023
-0.006
-0.004
0.
0.
0.
0.
0.
0.
0.
0.
0.
0.
0.
0.
0.
0.
0.
0.
0.
0.
0.
0.
0.
0.
0.
0.002
0.002
0.002
-0.001
-0.005
-0.013
-0.019
-0.032
-0.047
-0.061
-0.065
-0.075
-0.080
-0.080
-0.079
-0.083
-0.102
-0.162
-0.243
-0.227
0.480
2.075
2.005
0.218
-0.310
-0.277
-0.187
-0.110
-0.060
-0.028
-0.011
-0.005
0.
0.
0.
0.
0.
0.
0.
0.
0.
0.
0.
0.
0.
0.
0.
0.
0.
0.
0.
0.
0.
0.
0.
0.002
0.000
0.000
-0.006
-0.014
-0.026
-0.044
-0.065
-0.088
-0.102
-0.111
-0.119
-0.126
-0.125
-0.112
-0.104
-0.113
-0.152
-0.219
-0.289
-0.345
-0.299
-0.273
-0.340
-0.260
-0.211
-0.197
-0.135
-0.079
-0.038
-0.015
-0.007
0.
0.
0.
0.
0.
0.
0.
0.
0.
0.
0.
0.
0.
0.
0.
0.
0.
0.
0.
0.
0.
0.
0.
0.002
-0.001
-0.004
-0.012
-0.032
-0.060
-0.095
-0.125
-0.152
-0.171
-0.179
-0.182
-0.183
-0.182
-0.155
-0.131
-0.132
-0.154
-0.201
-0.286
-0.369
-0.395
-0.324
-0.097
0.542
0.401
-0.152
-0.152
-0.094
-0.048
-0.023
-0.007
-0.003
0.
0.
0.
0.
0.
0.
0.
0.
0.
0.
0.
0.
0.
0.
0.
0.
0.
0.
0.
0.
0.
0.
-0.001
-0.002
-0.010
-0.026
-0.063
-0.098
-0.128
-0.144
-0.179
-0.240
-0.260
-0.242
-0.217
-0.230
-0.198
-0.166
-0.151
-0.161
-0.204
-0.273
-0.304
0.368
2.918
1.942
0.870
0.410
-0.183
-0.172
-0.106
-0.056
-0.026
-0.011
-0.005
0.
0.
0.
0.
0.
0.
0.
0.
0.
0.
0.
0.
0.
0.
0.
0.
0.
0.
0.
0.
0.
0.
-0.003
-0.005
-0.018
-0.048
-0.086
-0.081
0.544
1.303
0.608
-0.116
-0.197
0.786
1.430
0.152
-0.214
-0.195
-0.165
-0.173
-0.211
-0.252
0.078
9.375
73.516
34.568
1.704
-0.188
-0.263
-0.195
-0.112
-0.061
-0.031
-0.011
-0.005
-0.002
0.
0.
0.
0.
0.
0.
0.
0.
0.
0.
0.
0.
0.
0.
0.
0.
0.
0.
0.
0.
-0.001
-0.004
-0.009
-0.027
-0.067
-0.091
1.094
39.449
105.566
10.698
0.403
1.108
21.861
41.035
5.865
-0.003
-0.204
-0.180
-0.184
-0.211
0.053
2.225
26.286
194.064
73.365
2.742
-0.249
-0.279
-0.198
-0.116
-0.061
-0.031
-0.014
-0.007
-0.004
0.
0.
0.
0.
0.
0.
0.
0.
0.
0.
0.
0.
0.
0.
0.
0.
0.
0.
0.
0.
-0.001
-0.004
-0.011
-0.030
-0.073
-0.065
5.742
759.609
4438.187
70.421
0.625
4.878
132.306
409.932
43.839
0.962
-0.203
-0.194
-0.193
-0.152
1.651
15.690
74.875
239.951
35.263
1.122
-0.275
-0.261
-0.176
-0.102
-0.059
-0.030
-0.017
-0.008
-0.004
0.
0.
0.
0.
0.
0.
0.
0.
0.
0.
0.
0.
0.
0.
0.
0.
0.
0.
0.
0.
-0.001
-0.004
-0.010
-0.029
-0.069
-0.089
2.270
122.666
443.822
19.651
0.305
14.366
1287.886
14926.505
358.170
3.104
-0.178
-0.199
-0.193
-0.099
2.385
18.219
39.004
79.168
12.870
0.202
-0.254
-0.215
-0.144
-0.089
-0.054
-0.026
-0.014
-0.008
-0.004
0.
0.
0.
0.
0.
0.
0.
0.
0.
0.
0.
0.
0.
0.
0.
0.
0.
0.
0.
0.
0.
-0.003
-0.009
-0.025
-0.055
-0.099
-0.013
1.653
3.290
0.311
0.356
17.636
321.102
1601.274
99.389
1.428
-0.174
-0.182
-0.176
-0.066
2.212
10.920
7.165
3.277
0.625
-0.197
-0.210
-0.162
-0.109
-0.070
-0.043
-0.021
-0.012
-0.007
-0.002
0.
0.
0.
0.
0.
0.
0.
0.
0.
0.
0.
0.
0.
0.
0.
0.
0.
0.
0.
0.
0.
-0.001
-0.008
-0.019
-0.036
-0.077
-0.118
-0.143
-0.185
-0.248
0.018
4.948
20.179
16.993
3.134
-0.026
-0.159
-0.155
-0.152
-0.115
0.708
3.091
1.568
0.008
-0.186
-0.185
-0.148
-0.110
-0.077
-0.049
-0.029
-0.016
-0.008
-0.005
0.
0.
0.
0.
0.
0.
0.
0.
0.
0.
0.
0.
0.
0.
0.
0.
0.
0.
0.
0.
0.
0.
0.000
-0.007
-0.013
-0.026
-0.050
-0.080
-0.113
-0.146
-0.178
-0.176
0.114
0.626
0.256
-0.099
-0.145
-0.129
-0.120
-0.133
-0.138
-0.092
0.047
-0.053
-0.159
-0.157
-0.131
-0.100
-0.075
-0.053
-0.031
-0.019
-0.011
-0.007
-0.002
0.
0.
0.
0.
0.
0.
0.
0.
0.
0.
0.
0.
0.
0.
0.
0.
0.
0.
0.
0.
0.
0.
-0.002
-0.005
-0.010
-0.020
-0.036
-0.054
-0.072
-0.091
-0.112
-0.131
-0.143
-0.134
-0.136
-0.126
-0.113
-0.100
-0.092
-0.099
-0.117
-0.125
-0.135
-0.137
-0.128
-0.109
-0.085
-0.068
-0.053
-0.034
-0.021
-0.010
-0.006
-0.002
0.
0.
0.
0.
0.
0.
0.
0.
0.
0.
0.
0.
0.
0.
0.
0.
0.
0.
0.
0.
0.
0.
-0.001
-0.002
-0.005
-0.006
-0.018
-0.029
-0.044
-0.053
-0.061
-0.069
-0.079
-0.095
-0.105
-0.104
-0.098
-0.084
-0.077
-0.073
-0.074
-0.075
-0.087
-0.098
-0.097
-0.091
-0.076
-0.060
-0.049
-0.032
-0.023
-0.010
-0.005
-0.001
0.
0.
0.
0.
0.
0.
0.
0.
0.
0.
0.
0.
0.
0.
0.
0.
0.
0.
0.
0.
0.
0.
0.
0.000
0.000
-0.005
-0.007
-0.015
-0.025
-0.035
-0.042
-0.045
-0.044
-0.048
-0.057
-0.070
-0.075
-0.071
-0.067
-0.060
-0.056
-0.049
-0.052
-0.056
-0.064
-0.068
-0.067
-0.061
-0.048
-0.036
-0.023
-0.013
-0.005
-0.002
0.
0.
0.
0.
0.
0.
0.
0.
0.
0.
0.
0.
0.
0.
0.
0.
0.
0.
0.
0.
0.
0.
0.
0.
0.000
0.
-0.002
-0.006
-0.014
-0.021
-0.027
-0.029
-0.026
-0.030
-0.030
-0.037
-0.049
-0.052
-0.051
-0.046
-0.041
-0.036
-0.033
-0.034
-0.036
-0.043
-0.052
-0.055
-0.051
-0.040
-0.030
-0.018
-0.012
-0.004
-0.002
0.
0.
0.
0.
0.
0.
0.
0.
0.
0.
0.
0.
0.
0.
0.
0.
0.
0.
0.
0.
0.
0.
0.
0.
0.002
0.000
-0.001
-0.004
-0.010
-0.015
-0.019
-0.021
-0.015
-0.014
-0.014
-0.018
-0.030
-0.026
-0.029
-0.027
-0.022
-0.019
-0.022
-0.021
-0.025
-0.031
-0.038
-0.042
-0.040
-0.035
-0.024
-0.016
-0.008
-0.004
-0.001
0.
0.
0.
0.
0.
0.
0.
0.
0.
0.
0.
0.
0.
0.
0.
0.
0.
0.
0.
0.
0.
0.
0.
0.
0.002
0.001
0.002
-0.001
-0.004
-0.009
-0.009
-0.010
-0.008
-0.005
-0.005
-0.004
-0.008
-0.009
-0.010
-0.010
-0.009
-0.010
-0.010
-0.008
-0.010
-0.020
-0.024
-0.029
-0.030
-0.024
-0.018
-0.010
-0.005
-0.002
-0.001
0.
0.
0.
0.
0.
0.
0.
0.
0.
0.
0.
0.
0.
0.
0.
0.
0.
0.
0.
0.
0.
0.
0.
0.
0.001
0.002
0.001
0.002
0.000
-0.002
-0.001
-0.002
-0.001
0.002
0.004
0.004
0.004
0.001
0.000
0.001
0.002
-0.001
-0.002
-0.005
-0.007
-0.010
-0.011
-0.017
-0.017
-0.015
-0.010
-0.005
-0.004
-0.001
-0.001
0.
0.
0.
0.
0.
0.
0.
0.
0.
0.
0.
0.
0.
0.
0.
0.
0.
0.
0.
0.
0.
0.
0.
0.
0.
0.002
0.002
0.001
0.003
0.003
0.001
0.003
0.003
0.005
0.008
0.005
0.004
0.004
0.004
0.004
0.003
0.005
0.003
0.000
0.000
-0.002
-0.004
-0.006
-0.008
-0.007
-0.005
-0.003
-0.002
-0.001
0.
0.
0.
0.
0.
0.
0.
0.
0.
0.
0.
0.
0.
0.
0.
0.
0.
0.
0.
0.
0.
0.
0.
0.
0.
0.
0.001
0.002
0.002
0.003
0.003
0.003
0.004
0.007
0.005
0.005
0.005
0.004
0.003
0.004
0.005
0.003
0.003
0.002
0.002
0.000
-0.002
-0.002
-0.003
-0.004
-0.003
-0.003
-0.002
-0.001
0.
0.
0.
0.
0.
0.
0.
0.
0.
0.
0.
0.
0.
0.
0.
0.
0.
0.
0.
0.
0.
0.
0.
0.
0.
0.
0.
0.
0.001
0.002
0.002
0.002
0.003
0.002
0.002
0.005
0.004
0.002
0.002
0.002
0.002
0.001
0.002
0.001
0.002
0.001
0.001
0.000
-0.001
-0.001
-0.002
-0.001
0.000
-0.001
0.
0.
0.
0.
0.
0.
0.
0.
0.
0.
0.
0.
0.
0.
0.
0.
0.
0.
0.
0.
0.
0.
0.
0.
0.
0.
0.
0.
0.
0.
0.
0.
0.003
0.003
0.001
0.001
0.001
0.
0.
0.001
0.
0.
0.
0.
0.
0.
0.
0.001
0.001
0.001
0.000
0.000
-0.001
0.
0.
0.
0.
0.
0.
0.
0.
0.
0.
0.
0.
0.
0.
0.
0.
0.
0.
0.
0.
0.
0.
0.
0.
0.
0.
0.
0.
0.
0.
0.
0.
0.
0.
0.
0.
0.
0.
0.
0.
0.
0.
0.
0.
0.
0.
0.
0.
0.
0.
0.
0.
0.
0.
0.
0.
0.
0.
0.
0.
0.
0.
0.
0.
0.
0.
0.
0.
0.
0.
0.
0.
0.
0.
0.
0.
0.
0.
0.
0.
0.
0.
0.
0.
0.
0.
0.
0.
0.
0.
0.
0.
0.
0.
0.
0.
0.
0.
0.
0.
0.
0.
0.
0.
0.
0.
0.
0.
0.
0.
0.
0.
0.
0.
0.
0.
0.
0.
0.
0.
0.
0.
0.
0.
0.
0.
0.
0.
0.
0.
0.
0.
0.
0.
0.
0.
0.
0.
0.
0.
0.
0.
0.
0.
0.
0.
0.
0.
0.
0.
0.
0.
0.
0.
0.
0.
0.
0.
0.
0.
0.
0.
0.
0.
0.
0.
0.
0.
0.
0.
0.
0.
0.
0.
0.
0.
0.
0.
0.
0.
0.
0.
0.
0.
0.
0.
0.
0.
0.
0.
0.
0.
0.
0.
0.
0.
0.
0.
0.
0.
0.
-0.001
-0.003
-0.004
-0.005
-0.006
-0.004
-0.004
-0.002
0.001
0.005
0.005
0.002
0.003
0.002
0.
0.
0.
0.
0.
0.
0.
0.
0.
0.
0.
0.
0.
0.
0.
0.
0.
0.
0.
0.
0.
0.
0.
0.
0.
0.
0.
0.
0.
0.
0.
0.
0.
0.
0.
0.
0.
0.
0.
0.
-0.002
-0.003
-0.007
-0.011
-0.016
-0.018
-0.015
-0.011
-0.004
0.001
0.002
0.006
0.006
0.004
0.004
0.002
0.001
0.
0.
0.
0.
0.
0.
0.
0.
0.
0.
0.
0.
0.
0.
0.
0.
0.
0.
0.
0.
0.
0.
0.
0.
0.
0.
0.
0.
0.
0.
0.
0.
0.
0.
0.
0.
0.
0.001
-0.002
-0.007
-0.013
-0.023
-0.034
-0.044
-0.042
-0.033
-0.021
-0.009
-0.004
0.001
0.004
0.003
0.005
0.004
0.002
0.
0.
0.
0.
0.
0.
0.
0.
0.
0.
0.
0.
0.
0.
0.
0.
0.
0.
0.
0.
0.
0.
0.
0.
0.
0.
0.
0.
0.
0.
0.
0.
0.
0.
0.
0.
0.
-0.002
-0.005
-0.011
-0.023
-0.045
-0.063
-0.066
-0.066
-0.058
-0.049
-0.030
-0.017
-0.010
-0.004
0.003
0.003
0.004
0.004
0.002
0.
0.
0.
0.
0.
0.
0.
0.
0.
0.
0.
0.
0.
0.
0.
0.
0.
0.
0.
0.
0.
0.
0.
0.
0.
0.
0.
0.
0.
0.
0.
0.
0.
0.
0.
0.
-0.002
-0.007
-0.016
-0.038
-0.068
-0.079
-0.018
0.062
-0.043
-0.076
-0.067
-0.046
-0.033
-0.019
-0.006
0.001
0.004
0.004
0.002
0.001
0.
0.
0.
0.
0.
0.
0.
0.
0.
0.
0.
0.
0.
0.
0.
0.
0.
0.
0.
0.
0.
0.
0.
0.
0.
0.
0.
0.
0.
0.
0.
0.
0.
0.
0.
-0.002
-0.008
-0.020
-0.048
-0.079
-0.075
0.282
0.705
0.099
-0.109
-0.102
-0.077
-0.058
-0.044
-0.021
-0.006
0.002
0.003
0.002
0.002
0.
0.
0.
0.
0.
0.
0.
0.
0.
0.
0.
0.
0.
0.
0.
0.
0.
0.
0.
0.
0.
0.
0.
0.
0.
0.
0.
0.
0.
0.
0.
0.
0.
0.
0.001
-0.002
-0.008
-0.020
-0.051
-0.086
-0.087
0.146
0.415
0.008
-0.134
-0.117
-0.069
-0.064
-0.056
-0.037
-0.013
-0.002
0.003
0.003
0.002
0.
0.
0.
0.
0.
0.
0.
0.
0.
0.
0.
0.
0.
0.
0.
0.
0.
0.
0.
0.
0.
0.
0.
0.
0.
0.
0.
0.
0.
0.
0.
0.
0.
0.
0.001
0.000
-0.007
-0.018
-0.044
-0.083
-0.097
-0.089
-0.078
-0.136
-0.146
-0.095
0.040
-0.038
-0.067
-0.046
-0.019
-0.003
0.003
0.001
0.002
0.
0.
0.
0.
0.
0.
0.
0.
0.
0.
0.
0.
0.
0.
0.
0.
0.
0.
0.
0.
0.
0.
0.
0.
0.
0.
0.
0.
0.
0.
0.
0.
0.
0.
0.001
0.000
-0.005
-0.013
-0.031
-0.063
-0.091
-0.101
-0.116
-0.141
-0.139
-0.098
-0.007
-0.061
-0.069
-0.045
-0.018
-0.003
0.002
0.001
0.002
0.
0.
0.
0.
0.
0.
0.
0.
0.
0.
0.
0.
0.
0.
0.
0.
0.
0.
0.
0.
0.
0.
0.
0.
0.
0.
0.
0.
0.
0.
0.
0.
0.
0.
0.
0.000
-0.002
-0.010
-0.019
-0.040
-0.061
-0.080
-0.094
-0.103
-0.110
-0.103
-0.091
-0.080
-0.066
-0.037
-0.016
-0.002
0.003
0.001
0.001
0.
0.
0.
0.
0.
0.
0.
0.
0.
0.
0.
0.
0.
0.
0.
0.
0.
0.
0.
0.
0.
0.
0.
0.
0.
0.
0.
0.
0.
0.
0.
0.
0.
0.
-0.002
-0.002
-0.005
-0.006
-0.013
-0.024
-0.040
-0.048
-0.056
-0.065
-0.074
-0.084
-0.081
-0.069
-0.049
-0.026
-0.014
-0.005
-0.001
0.002
-0.002
-0.003
-0.002
-0.002
0.
0.
0.
0.
0.
0.
0.
0.
0.
0.
0.
0.
0.
0.
0.
0.
0.
0.
0.
0.
0.
0.
0.
0.
0.
0.
0.
0.
0.
0.
0.
-0.002
-0.005
-0.005
-0.010
-0.009
-0.018
-0.023
-0.029
-0.032
-0.038
-0.045
-0.051
-0.051
-0.045
-0.035
-0.023
-0.014
-0.007
-0.005
-0.004
-0.004
-0.003
-0.003
-0.003
-0.002
0.
0.
0.
0.
0.
0.
0.
0.
0.
0.
0.
0.
0.
0.
0.
0.
0.
0.
0.
0.
0.
0.
0.
0.
0.
0.
0.
0.
0.
-0.002
-0.003
-0.004
-0.008
-0.010
-0.011
-0.014
-0.017
-0.021
-0.024
-0.026
-0.028
-0.032
-0.034
-0.035
-0.034
-0.029
-0.019
-0.012
-0.005
-0.005
-0.005
-0.004
-0.004
-0.004
-0.003
-0.002
0.
0.
0.
0.
0.
0.
0.
0.
0.
0.
0.
0.
0.
0.
0.
0.
0.
0.
0.
0.
0.
0.
0.
0.
0.
0.
0.
0.
-0.002
-0.003
-0.004
-0.007
-0.008
-0.011
-0.012
-0.015
-0.017
-0.020
-0.017
-0.019
-0.026
-0.030
-0.036
-0.040
-0.038
-0.028
-0.018
-0.012
-0.009
-0.006
-0.004
-0.004
-0.004
-0.003
-0.002
0.
0.
0.
0.
0.
0.
0.
0.
0.
0.
0.
0.
0.
0.
0.
0.
0.
0.
0.
0.
0.
0.
0.
0.
0.
0.
0.
0.
-0.002
-0.003
-0.004
-0.005
-0.008
-0.009
-0.009
-0.009
-0.012
-0.010
-0.012
-0.015
-0.020
-0.028
-0.040
-0.044
-0.039
-0.035
-0.029
-0.018
-0.011
-0.010
-0.008
-0.006
-0.004
-0.003
-0.002
0.
0.
0.
0.
0.
0.
0.
0.
0.
0.
0.
0.
0.
0.
0.
0.
0.
0.
0.
0.
0.
0.
0.
0.
0.
0.
0.
0.
0.
-0.003
-0.004
-0.003
-0.006
-0.007
-0.008
-0.011
-0.009
-0.005
-0.007
-0.009
-0.014
-0.025
-0.038
-0.046
-0.046
-0.047
-0.033
-0.022
-0.014
-0.014
-0.010
-0.009
-0.006
-0.003
-0.002
0.
0.
0.
0.
0.
0.
0.
0.
0.
0.
0.
0.
0.
0.
0.
0.
0.
0.
0.
0.
0.
0.
0.
0.
0.
0.
0.
0.
0.
-0.002
-0.003
-0.002
-0.005
-0.006
-0.010
-0.009
-0.009
-0.005
-0.005
-0.010
-0.016
-0.027
-0.041
-0.052
-0.053
-0.048
-0.035
-0.026
-0.017
-0.015
-0.009
-0.007
-0.007
-0.003
0.
0.
0.
0.
0.
0.
0.
0.
0.
0.
0.
0.
0.
0.
0.
0.
0.
0.
0.
0.
0.
0.
0.
0.
0.
0.
0.
0.
0.
0.
0.
0.001
-0.001
-0.004
-0.005
-0.009
-0.006
-0.010
-0.008
-0.010
-0.018
-0.027
-0.038
-0.049
-0.058
-0.055
-0.046
-0.039
-0.034
-0.024
-0.018
-0.011
-0.006
-0.004
-0.002
0.
0.
0.
0.
0.
0.
0.
0.
0.
0.
0.
0.
0.
0.
0.
0.
0.
0.
0.
0.
0.
0.
0.
0.
0.
0.
0.
0.
0.
0.
0.
0.001
0.001
-0.001
-0.002
-0.003
-0.008
-0.011
-0.015
-0.021
-0.037
-0.050
-0.064
-0.075
-0.079
-0.076
-0.064
-0.059
-0.049
-0.039
-0.030
-0.021
-0.008
-0.003
0.000
0.001
0.
0.
0.
0.
0.
0.
0.
0.
0.
0.
0.
0.
0.
0.
0.
0.
0.
0.
0.
0.
0.
0.
0.
0.
0.
0.
0.
0.
0.
0.
0.001
0.001
0.000
0.000
0.
-0.007
-0.011
-0.024
-0.042
-0.069
-0.087
-0.098
-0.102
-0.111
-0.118
-0.111
-0.095
-0.083
-0.068
-0.051
-0.034
-0.018
-0.010
0.001
0.002
0.002
0.
0.
0.
0.
0.
0.
0.
0.
0.
0.
0.
0.
0.
0.
0.
0.
0.
0.
0.
0.
0.
0.
0.
0.
0.
0.
0.
0.
0.
0.
0.002
0.002
0.002
0.001
-0.004
-0.018
-0.040
-0.077
-0.104
-0.097
0.072
0.107
-0.063
-0.144
-0.170
-0.164
-0.150
-0.128
-0.102
-0.070
-0.040
-0.020
-0.004
0.003
0.002
0.001
0.
0.
0.
0.
0.
0.
0.
0.
0.
0.
0.
0.
0.
0.
0.
0.
0.
0.
0.
0.
0.
0.
0.
0.
0.
0.
0.
0.
0.001
0.002
0.002
0.004
0.002
-0.004
-0.022
-0.056
-0.095
-0.114
0.129
1.586
2.103
0.827
0.105
-0.231
-0.267
-0.243
-0.202
-0.170
-0.132
-0.081
-0.040
-0.013
-0.002
0.004
0.002
0.
0.
0.
0.
0.
0.
0.
0.
0.
0.
0.
0.
0.
0.
0.
0.
0.
0.
0.
0.
0.
0.
0.
0.
0.
0.
0.
0.001
0.001
0.001
0.001
0.002
-0.001
-0.004
-0.026
-0.066
-0.107
-0.058
0.581
2.833
3.503
2.058
0.550
-0.287
-0.334
0.321
2.866
0.647
-0.117
-0.132
-0.074
-0.026
-0.007
-0.001
0.002
0.001
0.
0.
0.
0.
0.
0.
0.
0.
0.
0.
0.
0.
0.
0.
0.
0.
0.
0.
0.
0.
0.
0.
0.
0.
0.
0.
0.002
0.003
0.003
0.000
0.002
0.001
-0.006
-0.025
-0.070
-0.114
-0.022
0.750
1.354
0.852
0.581
0.002
-0.384
0.454
32.666
1285.479
48.520
2.662
-0.108
-0.108
-0.046
-0.016
-0.002
0.001
0.001
0.
0.
0.
0.
0.
0.
0.
0.
0.
0.
0.
0.
0.
0.
0.
0.
0.
0.
0.
0.
0.
0.
0.
0.
0.
0.001
0.002
0.003
0.003
0.001
0.001
0.
-0.005
-0.022
-0.065
-0.110
-0.105
0.331
0.723
-0.020
0.059
1.067
0.501
6.335
195.892
1730.386
538.194
32.902
0.169
-0.134
-0.065
-0.024
-0.006
0.001
0.002
0.
0.
0.
0.
0.
0.
0.
0.
0.
0.
0.
0.
0.
0.
0.
0.
0.
0.
0.
0.
0.
0.
0.
0.
0.
0.001
0.002
0.003
0.003
0.003
0.002
0.002
-0.003
-0.012
-0.049
-0.100
-0.141
-0.079
0.038
0.810
8.026
21.959
9.898
20.474
2855.249
92471.266
4142.683
31.075
0.152
-0.154
-0.080
-0.030
-0.011
-0.002
0.003
0.001
0.
0.
0.
0.
0.
0.
0.
0.
0.
0.
0.
0.
0.
0.
0.
0.
0.
0.
0.
0.
0.
0.
0.
0.
0.
0.001
0.002
0.002
0.001
0.002
0.002
0.001
-0.007
-0.033
-0.072
-0.124
-0.181
-0.027
8.169
113.135
91.660
12.095
17.034
2984.870
151804.844
9503.541
32.371
0.058
-0.176
-0.098
-0.042
-0.016
-0.007
0.001
0.002
0.001
0.
0.
0.
0.
0.
0.
0.
0.
0.
0.
0.
0.
0.
0.
0.
0.
0.
0.
0.
0.
0.
0.
0.
0.
0.
0.
0.001
0.001
0.001
0.003
0.002
-0.004
-0.018
-0.045
-0.094
-0.151
0.000
8.222
105.344
78.634
4.782
1.963
68.529
514.830
138.427
3.950
-0.188
-0.187
-0.114
-0.059
-0.027
-0.009
-0.003
0.000
0.001
0.
0.
0.
0.
0.
0.
0.
0.
0.
0.
0.
0.
0.
0.
0.
0.
0.
0.
0.
0.
0.
0.
0.
0.
0.
0.
0.
0.
0.
0.
0.003
-0.002
-0.009
-0.030
-0.062
-0.112
-0.136
0.863
6.572
5.641
1.286
0.194
0.575
2.679
1.164
-0.157
-0.235
-0.185
-0.127
-0.079
-0.040
-0.014
-0.006
0.000
0.001
0.001
0.
0.
0.
0.
0.
0.
0.
0.
0.
0.
0.
0.
0.
0.
0.
0.
0.
0.
0.
0.
0.
0.
0.
0.
0.
0.
0.
0.
0.
0.
0.002
-0.005
-0.017
-0.039
-0.081
-0.133
-0.162
-0.049
0.040
0.076
-0.250
-0.449
-0.437
-0.361
-0.265
-0.192
-0.167
-0.143
-0.096
-0.050
-0.020
-0.007
-0.002
0.002
0.001
0.
0.
0.
0.
0.
0.
0.
0.
0.
0.
0.
0.
0.
0.
0.
0.
0.
0.
0.
0.
0.
0.
0.
0.
0.
0.
0.
0.
0.
0.
0.001
-0.003
-0.012
-0.023
-0.056
-0.105
-0.171
-0.238
-0.308
-0.349
-0.369
-0.257
-0.316
-0.377
-0.304
-0.210
-0.178
-0.148
-0.103
-0.054
-0.023
-0.008
-0.002
0.002
0.001
0.
0.
0.
0.
0.
0.
0.
0.
0.
0.
0.
0.
0.
0.
0.
0.
0.
0.
0.
0.
0.
0.
0.
0.
0.
0.
0.
0.
0.
0.
0.
-0.001
-0.007
-0.017
-0.035
-0.075
-0.138
-0.234
-0.338
-0.386
0.343
5.370
3.461
-0.127
-0.327
-0.254
-0.193
-0.145
-0.095
-0.052
-0.022
-0.006
-0.002
0.002
0.001
0.
0.
0.
0.
0.
0.
0.
0.
0.
0.
0.
0.
0.
0.
0.
0.
0.
0.
0.
0.
0.
0.
0.
0.
0.001
0.001
0.001
0.001
0.001
0.
-0.001
-0.001
-0.004
-0.010
-0.031
-0.062
-0.122
-0.213
-0.320
-0.311
2.285
29.445
17.864
0.492
-0.334
-0.261
-0.182
-0.127
-0.074
-0.039
-0.017
-0.005
0.
0.001
0.001
0.
0.
0.
0.
0.
0.
0.
0.
0.
0.
0.
0.
0.
0.
0.
0.
0.
0.
0.
0.
0.
0.
0.001
0.002
0.002
0.
0.000
-0.002
0.000
0.001
-0.001
-0.003
-0.004
-0.010
-0.030
-0.061
-0.123
-0.197
0.227
2.511
3.938
12.852
8.172
0.392
-0.338
-0.250
-0.159
-0.102
-0.057
-0.027
-0.010
-0.003
0.002
0.001
0.001
0.
0.
0.
0.
0.
0.
0.
0.
0.
0.
0.
0.
0.
0.
0.
0.
0.
0.
0.
0.
0.
0.001
0.002
-0.002
0.000
0.000
-0.002
-0.002
-0.003
-0.006
-0.006
-0.006
-0.011
-0.011
-0.035
-0.070
-0.129
-0.058
7.465
73.110
109.276
1144.605
580.652
13.445
-0.134
-0.252
-0.151
-0.085
-0.049
-0.018
-0.009
0.000
0.001
0.001
0.
0.
0.
0.
0.
0.
0.
0.
0.
0.
0.
0.
0.
0.
0.
0.
0.
0.
0.
0.
0.
0.001
0.002
-0.001
0.000
-0.003
-0.006
-0.007
-0.008
-0.010
-0.014
-0.017
-0.020
-0.021
-0.027
-0.045
-0.078
-0.140
-0.034
9.770
129.915
2025.832
113738.422
63807.402
97.826
0.448
-0.268
-0.168
-0.091
-0.045
-0.021
-0.006
-0.002
0.001
0.
0.
0.
0.
0.
0.
0.
0.
0.
0.
0.
0.
0.
0.
0.
0.
0.
0.
0.
0.
0.
0.
0.002
0.001
0.000
-0.003
-0.005
-0.009
-0.015
-0.019
-0.024
-0.032
-0.038
-0.041
-0.050
-0.053
-0.062
-0.092
-0.156
-0.213
1.059
46.834
28843.107
109697.883
7464.009
285.841
5.629
-0.285
-0.207
-0.110
-0.058
-0.027
-0.010
-0.004
-0.002
0.
0.
0.
0.
0.
0.
0.
0.
0.
0.
0.
0.
0.
0.
0.
0.
0.
0.
0.
0.
0.
0.
0.002
0.001
-0.001
-0.005
-0.013
-0.021
-0.030
-0.038
-0.049
-0.054
-0.058
-0.060
-0.074
-0.086
-0.097
-0.114
-0.168
-0.260
-0.217
8.617
670.844
5417.691
8015.256
1433.224
13.562
-0.315
-0.259
-0.145
-0.075
-0.040
-0.017
-0.007
-0.004
0.
0.
0.
0.
0.
0.
0.
0.
0.
0.
0.
0.
0.
0.
0.
0.
0.
0.
0.
0.
0.
0.001
0.001
0.002
-0.002
-0.009
-0.024
-0.036
-0.052
-0.071
-0.080
-0.079
0.064
0.216
-0.011
-0.127
-0.148
-0.155
-0.192
-0.284
-0.365
0.215
9.422
70.420
173.832
26.097
1.079
-0.304
-0.289
-0.185
-0.106
-0.053
-0.024
-0.012
-0.004
0.
0.
0.
0.
0.
0.
0.
0.
0.
0.
0.
0.
0.
0.
0.
0.
0.
0.
0.
0.
0.
0.001
0.001
0.000
-0.006
-0.015
-0.036
-0.061
-0.093
-0.124
-0.146
-0.077
0.661
1.451
0.356
-0.169
-0.212
-0.206
-0.219
-0.281
-0.368
-0.340
0.891
6.001
8.992
4.907
6.365
4.568
0.108
-0.215
-0.134
-0.072
-0.034
-0.015
-0.007
0.
0.
0.
0.
0.
0.
0.
0.
0.
0.
0.
0.
0.
0.
0.
0.
0.
0.
0.
0.
0.
0.001
0.000
-0.003
-0.011
-0.025
-0.060
-0.108
-0.152
-0.188
-0.208
-0.161
0.517
1.220
0.219
-0.243
-0.284
-0.262
-0.259
-0.291
-0.361
-0.450
-0.439
0.067
3.763
23.491
197.224
150.961
4.007
-0.199
-0.156
-0.086
-0.042
-0.020
-0.008
0.
0.
0.
0.
0.
0.
0.
0.
0.
0.
0.
0.
0.
0.
0.
0.
0.
0.
0.
0.
0.
0.
-0.001
-0.007
-0.017
-0.048
-0.099
-0.140
-0.078
0.298
0.774
0.100
0.095
0.499
0.170
-0.235
-0.341
-0.316
-0.295
-0.304
-0.356
-0.433
-0.230
7.055
60.766
79.940
220.249
152.213
4.015
-0.233
-0.180
-0.100
-0.053
-0.024
-0.009
-0.004
0.
0.
0.
0.
0.
0.
0.
0.
0.
0.
0.
0.
0.
0.
0.
0.
0.
0.
0.
0.
-0.002
-0.001
-0.011
-0.029
-0.074
-0.113
0.239
6.545
30.457
69.322
13.515
1.199
14.301
26.008
3.874
-0.212
-0.337
-0.313
-0.310
-0.339
-0.255
2.735
313.917
31609.467
4127.863
43.314
6.159
0.100
-0.299
-0.201
-0.113
-0.058
-0.027
-0.011
-0.006
0.
0.
0.
0.
0.
0.
0.
0.
0.
0.
0.
0.
0.
0.
0.
0.
0.
0.
0.
0.
-0.001
-0.007
-0.014
-0.042
-0.088
-0.058
6.827
538.721
3528.557
756.948
70.914
20.834
2164.925
9546.602
164.803
1.371
-0.334
-0.319
-0.307
-0.188
4.562
62.670
1227.803
101375.695
23820.367
57.215
5.684
-0.058
-0.304
-0.204
-0.121
-0.063
-0.031
-0.014
-0.006
-0.002
0.
0.
0.
0.
0.
0.
0.
0.
0.
0.
0.
0.
0.
0.
0.
0.
0.
0.
0.
-0.001
-0.008
-0.016
-0.046
-0.091
0.066
35.377
100258.539
104445.906
1489.986
17.172
62.200
24428.217
106204.172
885.293
5.401
-0.302
-0.323
-0.300
0.535
69.893
5270.386
16869.227
100853.180
2417.255
16.918
4.918
-0.071
-0.280
-0.194
-0.117
-0.065
-0.030
-0.015
-0.007
-0.002
0.
0.
0.
0.
0.
0.
0.
0.
0.
0.
0.
0.
0.
0.
0.
0.
0.
0.
0.
-0.001
-0.007
-0.017
-0.045
-0.094
-0.053
11.011
2860.093
31502.313
173.862
4.866
200.850
97958.859
101308.164
8065.817
11.542
-0.240
-0.302
-0.254
1.546
104.480
6041.692
5304.518
31637.148
502.087
3.756
-0.149
-0.311
-0.246
-0.170
-0.105
-0.056
-0.028
-0.015
-0.007
-0.002
0.
0.
0.
0.
0.
0.
0.
0.
0.
0.
0.
0.
0.
0.
0.
0.
0.
0.
0.
-0.001
-0.004
-0.016
-0.037
-0.084
-0.127
0.256
7.853
17.002
2.205
9.759
2018.911
104826.641
101596.594
1026.060
5.159
-0.245
-0.273
-0.077
4.360
183.302
5756.355
940.985
59.111
8.295
-0.023
-0.330
-0.272
-0.201
-0.139
-0.086
-0.045
-0.024
-0.013
-0.006
-0.002
0.
0.
0.
0.
0.
0.
0.
0.
0.
0.
0.
0.
0.
0.
0.
0.
0.
0.
0.
0.
-0.004
-0.014
-0.029
-0.064
-0.118
-0.161
-0.185
-0.237
-0.320
3.376
256.051
2754.619
271.410
13.406
0.167
-0.256
-0.241
-0.078
2.854
39.923
408.646
119.464
3.661
-0.153
-0.305
-0.263
-0.203
-0.146
-0.099
-0.060
-0.033
-0.017
-0.011
-0.005
0.
0.
0.
0.
0.
0.
0.
0.
0.
0.
0.
0.
0.
0.
0.
0.
0.
0.
0.
0.
-0.001
-0.005
-0.010
-0.025
-0.045
-0.087
-0.137
-0.186
-0.239
-0.288
-0.035
3.862
12.777
3.840
0.098
-0.236
-0.230
-0.217
-0.210
-0.017
1.279
4.688
2.264
-0.043
-0.259
-0.232
-0.182
-0.139
-0.099
-0.064
-0.037
-0.023
-0.013
-0.006
-0.002
0.
0.
0.
0.
0.
0.
0.
0.
0.
0.
0.
0.
0.
0.
0.
0.
0.
0.
0.
0.
-0.001
-0.005
-0.008
-0.023
-0.045
-0.074
-0.105
-0.134
-0.161
-0.194
-0.216
-0.184
-0.120
-0.193
-0.233
-0.223
-0.194
-0.196
-0.206
-0.216
-0.205
-0.174
-0.204
-0.226
-0.210
-0.168
-0.126
-0.097
-0.066
-0.043
-0.024
-0.013
-0.009
-0.002
0.
0.
0.
0.
0.
0.
0.
0.
0.
0.
0.
0.
0.
0.
0.
0.
0.
0.
0.
0.
0.
0.000
-0.004
-0.008
-0.022
-0.044
-0.071
-0.091
-0.108
-0.122
-0.136
-0.158
-0.178
-0.186
-0.193
-0.197
-0.188
-0.171
-0.164
-0.174
-0.186
-0.194
-0.192
-0.195
-0.191
-0.164
-0.131
-0.098
-0.070
-0.048
-0.028
-0.016
-0.008
-0.003
0.
0.
0.
0.
0.
0.
0.
0.
0.
0.
0.
0.
0.
0.
0.
0.
0.
0.
0.
0.
0.
0.
-0.001
-0.003
-0.008
-0.022
-0.043
-0.062
-0.086
-0.092
-0.100
-0.098
-0.113
-0.123
-0.134
-0.135
-0.153
-0.156
-0.149
-0.137
-0.135
-0.133
-0.138
-0.144
-0.156
-0.153
-0.132
-0.111
-0.079
-0.053
-0.030
-0.019
-0.004
-0.001
0.
0.
0.
0.
0.
0.
0.
0.
0.
0.
0.
0.
0.
0.
0.
0.
0.
0.
0.
0.
0.
0.
0.001
0.
-0.002
-0.007
-0.020
-0.041
-0.059
-0.074
-0.081
-0.076
-0.071
-0.079
-0.089
-0.094
-0.099
-0.115
-0.131
-0.127
-0.108
-0.095
-0.095
-0.096
-0.104
-0.122
-0.120
-0.109
-0.090
-0.068
-0.043
-0.022
-0.013
-0.003
-0.002
0.
0.
0.
0.
0.
0.
0.
0.
0.
0.
0.
0.
0.
0.
0.
0.
0.
0.
0.
0.
0.
0.
0.001
0.000
-0.001
-0.005
-0.015
-0.030
-0.047
-0.061
-0.062
-0.054
-0.046
-0.052
-0.064
-0.073
-0.082
-0.086
-0.089
-0.082
-0.073
-0.070
-0.064
-0.064
-0.076
-0.094
-0.095
-0.086
-0.070
-0.058
-0.034
-0.019
-0.011
-0.002
-0.001
0.
0.
0.
0.
0.
0.
0.
0.
0.
0.
0.
0.
0.
0.
0.
0.
0.
0.
0.
0.
0.
0.
0.001
-0.001
0.002
-0.002
-0.007
-0.018
-0.028
-0.038
-0.036
-0.029
-0.025
-0.025
-0.037
-0.049
-0.048
-0.051
-0.050
-0.043
-0.040
-0.035
-0.036
-0.042
-0.052
-0.069
-0.072
-0.069
-0.060
-0.044
-0.025
-0.013
-0.007
-0.001
0.
0.
0.
0.
0.
0.
0.
0.
0.
0.
0.
0.
0.
0.
0.
0.
0.
0.
0.
0.
0.
0.
0.
0.001
0.002
0.001
0.002
-0.002
-0.006
-0.013
-0.015
-0.015
-0.012
-0.008
-0.008
-0.012
-0.015
-0.018
-0.018
-0.020
-0.015
-0.013
-0.014
-0.016
-0.024
-0.034
-0.041
-0.047
-0.047
-0.038
-0.026
-0.016
-0.008
-0.004
-0.001
0.
0.
0.
0.
0.
0.
0.
0.
0.
0.
0.
0.
0.
0.
0.
0.
0.
0.
0.
0.
0.
0.
0.
0.
0.002
0.002
0.003
0.003
0.000
-0.002
-0.001
-0.003
-0.001
0.002
0.002
0.005
0.000
-0.001
-0.002
-0.001
0.001
-0.001
-0.005
-0.005
-0.009
-0.014
-0.015
-0.022
-0.022
-0.019
-0.012
-0.008
-0.004
-0.001
-0.001
0.
0.
0.
0.
0.
0.
0.
0.
0.
0.
0.
0.
0.
0.
0.
0.
0.
0.
0.
0.
0.
0.
0.
0.
0.001
0.002
0.002
0.003
0.003
0.003
0.002
0.004
0.004
0.007
0.009
0.006
0.004
0.004
0.005
0.004
0.004
0.003
-0.001
-0.002
-0.002
-0.004
-0.005
-0.008
-0.009
-0.008
-0.005
-0.003
-0.003
-0.001
0.
0.
0.
0.
0.
0.
0.
0.
0.
0.
0.
0.
0.
0.
0.
0.
0.
0.
0.
0.
0.
0.
0.
0.
0.
0.
0.001
0.002
0.002
0.004
0.005
0.004
0.006
0.007
0.006
0.003
0.005
0.004
0.004
0.004
0.004
0.002
0.002
0.002
0.001
-0.001
-0.001
-0.001
-0.002
-0.003
-0.003
-0.002
-0.001
-0.001
0.
0.
0.
0.
0.
0.
0.
0.
0.
0.
0.
0.
0.
0.
0.
0.
0.
0.
0.
0.
0.
0.
0.
0.
0.
0.
0.
0.
0.
0.002
0.003
0.002
0.002
0.002
0.002
0.003
0.003
0.002
0.002
0.001
0.001
0.
0.
0.
0.001
0.001
0.001
0.001
0.000
-0.001
-0.001
0.
0.000
-0.001
0.
0.
0.
0.
0.
0.
0.
0.
0.
0.
0.
0.
0.
0.
0.
0.
0.
0.
0.
0.
0.
0.
0.
0.
0.
0.
0.
0.
0.
0.
0.
0.
0.
0.
0.
0.
0.
0.
0.
0.
0.
0.
0.
0.
0.
0.
0.
0.001
0.001
0.001
0.001
0.001
0.
0.
0.
0.
0.
0.
0.
0.
0.
0.
0.
0.
0.
0.
0.
0.
0.
0.
0.
0.
0.
0.
0.
0.
0.
0.
0.
0.
0.
0.
0.
0.
0.
0.
0.
0.
0.
0.
0.
0.
0.
0.
0.
0.
0.
0.
0.
0.
0.
0.
0.
0.
0.
0.
0.
0.
0.
0.
0.
0.
0.
0.
0.
0.
0.
0.
0.
0.
0.
0.
0.
0.
0.
0.
0.
0.
0.
0.
0.
0.
0.
0.
0.
0.
0.
0.
0.
0.
0.
0.
0.
0.
0.
0.
0.
0.
0.
0.
0.
0.
0.
0.
0.
0.
0.
0.
0.
0.
0.
0.
0.
0.
0.
0.
0.
0.
0.
0.
0.
0.
0.
0.
0.
0.
0.
0.
0.
0.
0.
0.
0.
0.
0.
0.
0.
0.
0.
0.
0.
0.
0.
0.
0.
0.
0.
0.
-0.002
-0.003
-0.007
-0.009
-0.011
-0.013
-0.011
-0.008
-0.001
0.000
0.002
0.005
0.003
0.002
0.002
0.001
0.
0.
0.
0.
0.
0.
0.
0.
0.
0.
0.
0.
0.
0.
0.
0.
0.
0.
0.
0.
0.
0.
0.
0.
0.
0.
0.
0.
0.
0.
0.
0.
0.
0.
0.
0.
0.
0.
0.
-0.003
-0.007
-0.012
-0.020
-0.029
-0.036
-0.033
-0.026
-0.015
-0.006
-0.001
0.001
0.004
0.004
0.003
0.002
0.002
0.
0.
0.
0.
0.
0.
0.
0.
0.
0.
0.
0.
0.
0.
0.
0.
0.
0.
0.
0.
0.
0.
0.
0.
0.
0.
0.
0.
0.
0.
0.
0.
0.
0.
0.
0.
0.
-0.002
-0.006
-0.013
-0.026
-0.047
-0.068
-0.073
-0.073
-0.064
-0.048
-0.029
-0.012
-0.007
-0.001
0.003
0.003
0.004
0.001
0.002
0.
0.
0.
0.
0.
0.
0.
0.
0.
0.
0.
0.
0.
0.
0.
0.
0.
0.
0.
0.
0.
0.
0.
0.
0.
0.
0.
0.
0.
0.
0.
0.
0.
0.
0.
0.
-0.004
-0.009
-0.021
-0.047
-0.083
-0.091
-0.017
0.076
-0.049
-0.089
-0.072
-0.050
-0.028
-0.019
-0.006
0.000
0.003
0.004
0.002
0.
0.
0.
0.
0.
0.
0.
0.
0.
0.
0.
0.
0.
0.
0.
0.
0.
0.
0.
0.
0.
0.
0.
0.
0.
0.
0.
0.
0.
0.
0.
0.
0.
0.
0.
-0.001
-0.005
-0.013
-0.033
-0.073
-0.101
0.118
4.587
13.489
2.245
-0.075
-0.123
-0.095
-0.067
-0.050
-0.026
-0.010
0.001
0.003
0.002
0.002
0.
0.
0.
0.
0.
0.
0.
0.
0.
0.
0.
0.
0.
0.
0.
0.
0.
0.
0.
0.
0.
0.
0.
0.
0.
0.
0.
0.
0.
0.
0.
0.
0.
0.
0.000
-0.006
-0.015
-0.041
-0.090
-0.104
1.331
60.203
306.440
21.711
0.160
-0.110
0.050
0.008
-0.067
-0.049
-0.023
-0.007
0.002
0.003
0.002
0.
0.
0.
0.
0.
0.
0.
0.
0.
0.
0.
0.
0.
0.
0.
0.
0.
0.
0.
0.
0.
0.
0.
0.
0.
0.
0.
0.
0.
0.
0.
0.
0.
0.
0.000
-0.006
-0.015
-0.045
-0.094
-0.101
1.129
30.053
115.940
11.369
0.059
0.935
4.520
2.220
0.124
-0.066
-0.040
-0.011
0.001
0.003
0.002
0.
0.
0.
0.
0.
0.
0.
0.
0.
0.
0.
0.
0.
0.
0.
0.
0.
0.
0.
0.
0.
0.
0.
0.
0.
0.
0.
0.
0.
0.
0.
0.
0.
0.
0.000
-0.005
-0.013
-0.040
-0.087
-0.109
0.224
2.016
2.972
0.439
-0.072
7.670
69.687
8.742
0.323
-0.076
-0.049
-0.015
0.000
0.002
0.002
0.
0.
0.
0.
0.
0.
0.
0.
0.
0.
0.
0.
0.
0.
0.
0.
0.
0.
0.
0.
0.
0.
0.
0.
0.
0.
0.
0.
0.
0.
0.
0.
0.
0.
-0.001
-0.008
-0.015
-0.039
-0.077
-0.108
-0.072
0.043
-0.086
-0.208
-0.143
5.832
54.208
4.047
0.028
-0.083
-0.047
-0.016
-0.001
0.
0.002
0.
0.
0.
0.
0.
0.
0.
0.
0.
0.
0.
0.
0.
0.
0.
0.
0.
0.
0.
0.
0.
0.
0.
0.
0.
0.
0.
0.
0.
0.
0.
0.
0.
-0.002
-0.004
-0.008
-0.018
-0.032
-0.059
-0.091
-0.115
-0.135
-0.168
-0.200
-0.180
0.017
0.516
0.049
-0.106
-0.085
-0.044
-0.017
-0.006
-0.003
-0.001
-0.003
-0.003
-0.003
-0.002
0.
0.
0.
0.
0.
0.
0.
0.
0.
0.
0.
0.
0.
0.
0.
0.
0.
0.
0.
0.
0.
0.
0.
0.
0.
0.
0.
0.
0.
-0.005
-0.008
-0.013
-0.016
-0.027
-0.045
-0.066
-0.090
-0.108
-0.129
-0.141
-0.154
-0.141
-0.129
-0.120
-0.103
-0.069
-0.035
-0.020
-0.007
-0.006
-0.005
-0.005
-0.004
-0.004
-0.003
-0.002
0.
0.
0.
0.
0.
0.
0.
0.
0.
0.
0.
0.
0.
0.
0.
0.
0.
0.
0.
0.
0.
0.
0.
0.
0.
0.
0.
0.
-0.005
-0.010
-0.014
-0.021
-0.024
-0.036
-0.050
-0.064
-0.074
-0.083
-0.097
-0.107
-0.112
-0.118
-0.108
-0.089
-0.063
-0.040
-0.026
-0.013
-0.010
-0.010
-0.009
-0.009
-0.005
-0.004
-0.003
-0.002
0.
0.
0.
0.
0.
0.
0.
0.
0.
0.
0.
0.
0.
0.
0.
0.
0.
0.
0.
0.
0.
0.
0.
0.
0.
0.
-0.002
-0.006
-0.011
-0.017
-0.021
-0.028
-0.033
-0.039
-0.044
-0.051
-0.052
-0.060
-0.067
-0.076
-0.083
-0.089
-0.079
-0.069
-0.059
-0.040
-0.026
-0.019
-0.020
-0.015
-0.013
-0.010
-0.007
-0.004
-0.002
0.
0.
0.
0.
0.
0.
0.
0.
0.
0.
0.
0.
0.
0.
0.
0.
0.
0.
0.
0.
0.
0.
0.
0.
0.
0.
-0.002
-0.006
-0.011
-0.017
-0.024
-0.026
-0.030
-0.037
-0.044
-0.044
-0.042
-0.041
-0.045
-0.056
-0.074
-0.078
-0.072
-0.071
-0.072
-0.062
-0.042
-0.031
-0.027
-0.020
-0.018
-0.013
-0.011
-0.004
-0.003
0.
0.
0.
0.
0.
0.
0.
0.
0.
0.
0.
0.
0.
0.
0.
0.
0.
0.
0.
0.
0.
0.
0.
0.
0.
0.
-0.002
-0.004
-0.010
-0.014
-0.020
-0.025
-0.031
-0.036
-0.036
-0.040
-0.035
-0.033
-0.038
-0.051
-0.070
-0.071
-0.014
-0.032
-0.080
-0.077
-0.057
-0.041
-0.033
-0.028
-0.022
-0.014
-0.012
-0.006
-0.003
0.
0.
0.
0.
0.
0.
0.
0.
0.
0.
0.
0.
0.
0.
0.
0.
0.
0.
0.
0.
0.
0.
0.
0.
0.
0.
0.
-0.003
-0.005
-0.009
-0.014
-0.022
-0.029
-0.035
-0.039
-0.037
-0.037
-0.030
-0.030
-0.051
-0.072
-0.078
-0.037
-0.051
-0.091
-0.090
-0.068
-0.050
-0.040
-0.034
-0.024
-0.016
-0.011
-0.006
-0.003
0.
0.
0.
0.
0.
0.
0.
0.
0.
0.
0.
0.
0.
0.
0.
0.
0.
0.
0.
0.
0.
0.
0.
0.
0.
0.
0.
-0.002
-0.004
-0.004
-0.010
-0.015
-0.024
-0.032
-0.037
-0.038
-0.035
-0.030
-0.035
-0.049
-0.075
-0.094
-0.100
-0.105
-0.107
-0.097
-0.075
-0.055
-0.042
-0.035
-0.025
-0.017
-0.012
-0.006
-0.002
0.
0.
0.
0.
0.
0.
0.
0.
0.
0.
0.
0.
0.
0.
0.
0.
0.
0.
0.
0.
0.
0.
0.
0.
0.
0.
0.
0.
-0.003
-0.003
-0.006
-0.011
-0.020
-0.026
-0.034
-0.039
-0.036
-0.037
-0.046
-0.063
-0.090
-0.118
-0.125
-0.125
-0.119
-0.101
-0.083
-0.067
-0.053
-0.038
-0.022
-0.014
-0.013
-0.005
0.
0.
0.
0.
0.
0.
0.
0.
0.
0.
0.
0.
0.
0.
0.
0.
0.
0.
0.
0.
0.
0.
0.
0.
0.
0.
0.
0.
0.
0.000
-0.001
-0.004
-0.007
-0.015
-0.022
-0.032
-0.035
-0.041
-0.058
-0.078
-0.103
-0.128
-0.143
-0.151
-0.156
-0.142
-0.123
-0.107
-0.091
-0.069
-0.049
-0.029
-0.014
-0.008
-0.001
0.
0.
0.
0.
0.
0.
0.
0.
0.
0.
0.
0.
0.
0.
0.
0.
0.
0.
0.
0.
0.
0.
0.
0.
0.
0.
0.
0.
0.
0.000
0.002
0.001
-0.003
-0.009
-0.016
-0.023
-0.035
-0.058
-0.090
-0.125
-0.137
-0.054
-0.044
-0.149
-0.191
-0.197
-0.182
-0.152
-0.125
-0.094
-0.065
-0.041
-0.025
-0.007
-0.002
0.001
0.
0.
0.
0.
0.
0.
0.
0.
0.
0.
0.
0.
0.
0.
0.
0.
0.
0.
0.
0.
0.
0.
0.
0.
0.
0.
0.
0.
0.001
0.001
0.001
-0.003
-0.007
-0.013
-0.021
-0.040
-0.078
-0.113
-0.124
0.597
6.728
9.147
2.561
0.498
-0.205
-0.264
-0.244
-0.198
-0.145
-0.098
-0.058
-0.035
-0.014
0.000
0.002
0.
0.
0.
0.
0.
0.
0.
0.
0.
0.
0.
0.
0.
0.
0.
0.
0.
0.
0.
0.
0.
0.
0.
0.
0.
0.
0.
0.002
0.003
0.002
0.001
0.001
-0.004
-0.011
-0.021
-0.052
-0.091
-0.071
0.650
10.467
226.413
367.245
78.730
18.765
0.612
-0.345
-0.344
-0.294
-0.229
-0.163
-0.096
-0.050
-0.022
-0.005
0.002
0.002
0.
0.
0.
0.
0.
0.
0.
0.
0.
0.
0.
0.
0.
0.
0.
0.
0.
0.
0.
0.
0.
0.
0.
0.
0.
0.001
0.003
0.002
0.002
0.001
0.001
-0.002
-0.007
-0.022
-0.056
-0.094
0.354
6.631
59.064
556.103
874.419
528.853
105.405
2.423
-0.247
0.610
1.103
0.042
-0.214
-0.158
-0.084
-0.037
-0.011
-0.001
0.002
0.
0.
0.
0.
0.
0.
0.
0.
0.
0.
0.
0.
0.
0.
0.
0.
0.
0.
0.
0.
0.
0.
0.
0.
0.001
0.002
0.003
0.002
0.002
-0.001
0.001
-0.003
-0.006
-0.020
-0.058
-0.101
0.355
8.915
125.934
210.114
65.587
91.634
26.081
1.059
4.821
135.274
257.403
17.591
0.246
-0.196
-0.124
-0.051
-0.020
-0.005
0.002
0.001
0.
0.
0.
0.
0.
0.
0.
0.
0.
0.
0.
0.
0.
0.
0.
0.
0.
0.
0.
0.
0.
0.
0.
0.001
0.003
0.003
0.001
0.001
0.000
-0.003
-0.003
-0.004
-0.013
-0.049
-0.104
-0.068
2.604
69.653
302.122
25.188
7.741
56.701
28.019
71.057
38433.891
100166.203
524.882
4.625
-0.169
-0.156
-0.072
-0.030
-0.012
-0.001
0.003
0.
0.
0.
0.
0.
0.
0.
0.
0.
0.
0.
0.
0.
0.
0.
0.
0.
0.
0.
0.
0.
0.
0.
0.001
0.002
0.002
0.002
0.000
0.000
-0.002
-0.001
-0.004
-0.010
-0.035
-0.092
-0.136
0.262
11.496
38.208
16.579
266.329
16989.195
2848.412
83.818
32804.215
200069.750
15357.202
35.217
0.035
-0.186
-0.099
-0.045
-0.017
-0.007
0.001
0.001
0.
0.
0.
0.
0.
0.
0.
0.
0.
0.
0.
0.
0.
0.
0.
0.
0.
0.
0.
0.
0.
0.
0.001
0.003
0.002
0.002
0.000
0.000
-0.002
0.001
0.000
-0.002
-0.020
-0.062
-0.121
-0.181
0.037
1.973
255.831
96475.508
40938.891
1935.686
23.154
2857.509
100251.992
63508.988
51.879
0.062
-0.213
-0.129
-0.066
-0.030
-0.009
-0.003
0.002
0.001
0.
0.
0.
0.
0.
0.
0.
0.
0.
0.
0.
0.
0.
0.
0.
0.
0.
0.
0.
0.
0.
0.
0.003
0.001
0.001
0.001
0.001
-0.001
0.001
0.001
-0.001
-0.015
-0.039
-0.084
-0.159
-0.230
1.366
241.615
86761.063
31676.982
120.904
11.811
67.305
1099.165
256.347
5.509
-0.130
-0.206
-0.155
-0.093
-0.050
-0.018
-0.006
-0.002
0.001
0.001
0.
0.
0.
0.
0.
0.
0.
0.
0.
0.
0.
0.
0.
0.
0.
0.
0.
0.
0.
0.
0.
0.
0.003
0.002
0.001
0.001
0.001
0.001
0.000
0.000
-0.009
-0.026
-0.057
-0.114
-0.184
0.055
13.558
202.155
203.138
860.621
498.555
1.910
3.141
2.915
2.890
1.659
0.370
-0.132
-0.126
-0.071
-0.028
-0.010
-0.002
0.002
0.001
0.
0.
0.
0.
0.
0.
0.
0.
0.
0.
0.
0.
0.
0.
0.
0.
0.
0.
0.
0.
0.
0.
0.
0.
-0.001
-0.001
0.000
0.001
-0.001
-0.001
-0.007
-0.018
-0.036
-0.075
-0.140
-0.201
0.362
4.806
24.457
81.094
29.624
2.193
0.232
3.466
8.405
8.703
2.757
0.024
-0.142
-0.091
-0.042
-0.015
-0.003
0.002
0.002
0.
0.
0.
0.
0.
0.
0.
0.
0.
0.
0.
0.
0.
0.
0.
0.
0.
0.
0.
0.
0.
0.
0.
0.
0.
0.
0.
0.
0.000
-0.002
-0.004
-0.011
-0.026
-0.051
-0.094
-0.169
-0.245
-0.155
1.115
3.565
5.661
6.883
2.127
1.062
3.369
5.885
2.051
0.025
-0.128
-0.098
-0.050
-0.017
-0.004
0.002
0.001
0.
0.
0.
0.
0.
0.
0.
0.
0.
0.
0.
0.
0.
0.
0.
0.
0.
0.
0.
0.
0.
0.
0.
0.
0.
0.
0.
0.
0.
0.
-0.003
-0.007
-0.015
-0.030
-0.065
-0.130
-0.224
-0.342
-0.359
0.402
21.502
656.397
307.231
4.540
-0.031
0.359
0.124
-0.123
-0.126
-0.092
-0.048
-0.017
-0.004
0.002
0.001
0.
0.
0.
0.
0.
0.
0.
0.
0.
0.
0.
0.
0.
0.
0.
0.
0.
0.
0.
0.
0.
0.
0.
0.001
0.000
0.000
0.000
0.001
0.001
0.
-0.002
-0.005
-0.012
-0.023
-0.049
-0.099
-0.194
-0.329
-0.360
1.393
149.698
67750.836
12516.407
22.927
-0.346
-0.342
-0.244
-0.177
-0.124
-0.079
-0.037
-0.012
-0.003
0.002
0.001
0.
0.
0.
0.
0.
0.
0.
0.
0.
0.
0.
0.
0.
0.
0.
0.
0.
0.
0.
0.
0.
0.
0.002
-0.003
-0.004
-0.005
-0.003
-0.004
-0.004
-0.003
0.000
-0.005
-0.009
-0.022
-0.050
-0.098
-0.181
-0.171
5.736
54.631
62.217
996.291
417.725
5.583
-0.441
-0.381
-0.249
-0.170
-0.109
-0.056
-0.026
-0.008
0.000
0.001
0.001
0.
0.
0.
0.
0.
0.
0.
0.
0.
0.
0.
0.
0.
0.
0.
0.
0.
0.
0.
0.
0.
0.002
-0.005
-0.004
-0.008
-0.009
-0.011
-0.011
-0.010
-0.010
-0.010
-0.010
-0.012
-0.022
-0.050
-0.104
-0.184
1.081
329.561
85197.063
7865.535
1837.264
61.606
2.214
-0.428
-0.381
-0.234
-0.146
-0.088
-0.042
-0.016
-0.007
0.001
0.001
0.
0.
0.
0.
0.
0.
0.
0.
0.
0.
0.
0.
0.
0.
0.
0.
0.
0.
0.
0.
0.
0.002
-0.003
-0.004
-0.009
-0.013
-0.018
-0.022
-0.023
-0.023
-0.026
-0.029
-0.032
-0.035
-0.045
-0.069
-0.124
-0.202
1.415
517.527
100774.797
106927.758
104897.445
597.230
16.470
0.015
-0.389
-0.249
-0.147
-0.088
-0.039
-0.018
-0.006
-0.001
0.001
0.
0.
0.
0.
0.
0.
0.
0.
0.
0.
0.
0.
0.
0.
0.
0.
0.
0.
0.
0.
0.001
-0.001
-0.003
-0.006
-0.014
-0.024
-0.035
-0.042
-0.045
-0.051
-0.050
-0.050
-0.058
-0.065
-0.084
-0.101
-0.147
-0.239
-0.110
13.687
278.534
46889.480
103828.859
103635.594
7617.801
25.084
-0.352
-0.300
-0.178
-0.102
-0.053
-0.023
-0.009
-0.004
0.
0.
0.
0.
0.
0.
0.
0.
0.
0.
0.
0.
0.
0.
0.
0.
0.
0.
0.
0.
0.
0.002
0.001
-0.004
-0.009
-0.022
-0.042
-0.061
-0.073
-0.085
-0.089
-0.067
0.121
0.301
0.032
-0.122
-0.161
-0.193
-0.275
-0.386
-0.141
13.527
856.659
38165.883
104122.406
104617.844
85.729
-0.212
-0.354
-0.228
-0.136
-0.067
-0.035
-0.015
-0.007
-0.002
0.
0.
0.
0.
0.
0.
0.
0.
0.
0.
0.
0.
0.
0.
0.
0.
0.
0.
0.
0.
0.002
-0.001
-0.004
-0.013
-0.030
-0.062
-0.081
-0.100
-0.126
-0.131
0.372
7.408
19.367
4.509
0.056
-0.233
-0.257
-0.306
-0.428
-0.394
13.106
822.813
15808.360
44831.008
737.783
38.511
0.667
-0.346
-0.276
-0.176
-0.096
-0.048
-0.020
-0.009
-0.002
0.
0.
0.
0.
0.
0.
0.
0.
0.
0.
0.
0.
0.
0.
0.
0.
0.
0.
0.
0.
0.001
0.001
-0.007
-0.018
-0.039
-0.078
-0.110
-0.151
-0.193
-0.166
2.585
89.771
360.320
43.686
1.075
-0.308
-0.324
-0.252
-0.360
-0.468
3.873
122.726
379.779
662.613
591.606
135.747
68.729
2.392
-0.291
-0.214
-0.119
-0.062
-0.028
-0.014
-0.002
0.
0.
0.
0.
0.
0.
0.
0.
0.
0.
0.
0.
0.
0.
0.
0.
0.
0.
0.
0.
0.003
-0.002
-0.008
-0.023
-0.051
-0.105
-0.164
-0.212
-0.253
-0.217
2.514
68.838
253.572
33.313
0.993
-0.361
-0.385
-0.294
-0.349
-0.400
-0.199
1.499
13.515
366.431
3441.084
101603.977
75883.500
58.823
-0.113
-0.245
-0.141
-0.075
-0.035
-0.016
-0.007
0.
0.
0.
0.
0.
0.
0.
0.
0.
0.
0.
0.
0.
0.
0.
0.
0.
0.
0.
0.
0.001
-0.005
-0.011
-0.029
-0.073
-0.134
-0.174
0.126
2.263
8.047
4.527
40.204
89.242
22.681
4.694
-0.103
-0.442
-0.421
-0.407
-0.153
0.123
0.085
14.848
383.833
52243.430
117955.938
75926.469
59.081
-0.147
-0.276
-0.163
-0.088
-0.041
-0.019
-0.008
0.
0.
0.
0.
0.
0.
0.
0.
0.
0.
0.
0.
0.
0.
0.
0.
0.
0.
0.
0.
-0.002
-0.007
-0.013
-0.041
-0.094
-0.101
1.389
30.113
353.206
8521.772
412.490
20.267
63.243
87.210
17.987
0.481
-0.413
-0.447
-0.405
-0.150
0.280
4.633
587.293
101398.695
49412.938
1429.524
111.014
3.460
-0.328
-0.288
-0.177
-0.101
-0.050
-0.022
-0.008
-0.004
0.
0.
0.
0.
0.
0.
0.
0.
0.
0.
0.
0.
0.
0.
0.
0.
0.
0.
0.
-0.002
-0.006
-0.020
-0.053
-0.101
0.463
27.374
3142.034
103292.219
106209.461
10304.841
47.397
8076.056
63578.902
365.683
2.416
-0.414
-0.463
-0.416
0.062
15.784
343.463
2475.799
103035.914
103375.344
2845.001
5703.241
11.633
-0.013
-0.188
-0.177
-0.109
-0.054
-0.027
-0.011
-0.005
0.
0.
0.
0.
0.
0.
0.
0.
0.
0.
0.
0.
0.
0.
0.
0.
0.
0.
0.
-0.002
-0.008
-0.021
-0.059
-0.100
1.394
99.775
13011.707
109727.063
29871.045
280.874
129.122
101442.828
102592.523
1931.332
5.789
-0.440
-0.471
-0.405
2.004
470.665
100056.008
138485.734
101784.633
4935.885
849.708
10216.009
13.147
0.350
-0.119
-0.171
-0.110
-0.058
-0.026
-0.013
-0.005
0.
0.
0.
0.
0.
0.
0.
0.
0.
0.
0.
0.
0.
0.
0.
0.
0.
0.
0.
-0.002
-0.009
-0.022
-0.058
-0.109
0.460
23.844
481.024
2464.917
244.025
19.566
789.604
19143.738
47300.719
695.064
5.252
-0.424
-0.442
0.032
13.678
852.988
117937.398
105619.914
96611.477
823.084
10.658
6.352
1.210
0.024
-0.205
-0.162
-0.102
-0.052
-0.025
-0.013
-0.005
0.
0.
0.
0.
0.
0.
0.
0.
0.
0.
0.
0.
0.
0.
0.
0.
0.
0.
0.
-0.002
-0.009
-0.022
-0.051
-0.108
-0.119
0.821
6.259
9.811
2.915
30.684
34894.598
101624.422
24880.594
173.094
1.963
-0.414
-0.381
7.761
1841.060
7863.173
100602.148
100295.602
135.724
11.083
0.004
-0.258
-0.178
-0.252
-0.213
-0.144
-0.086
-0.044
-0.021
-0.012
-0.005
0.
0.
0.
0.
0.
0.
0.
0.
0.
0.
0.
0.
0.
0.
0.
0.
0.
0.
0.
-0.003
-0.008
-0.021
-0.044
-0.089
-0.154
-0.215
-0.256
-0.337
-0.299
9.457
1481.619
57361.039
1212.398
11.727
-0.131
-0.400
-0.353
7.932
2469.530
1549.144
28819.779
2736.539
16.964
-0.176
-0.454
-0.403
-0.331
-0.252
-0.179
-0.110
-0.063
-0.033
-0.017
-0.008
-0.002
0.
0.
0.
0.
0.
0.
0.
0.
0.
0.
0.
0.
0.
0.
0.
0.
0.
0.
0.
-0.002
-0.007
-0.018
-0.040
-0.079
-0.135
-0.199
-0.273
-0.365
-0.410
0.138
9.741
34.734
9.029
0.124
-0.368
-0.352
-0.335
-0.067
4.876
17.223
29.899
10.977
0.367
-0.413
-0.394
-0.326
-0.252
-0.183
-0.121
-0.070
-0.041
-0.022
-0.012
-0.005
0.
0.
0.
0.
0.
0.
0.
0.
0.
0.
0.
0.
0.
0.
0.
0.
0.
0.
0.
-0.001
-0.003
-0.007
-0.017
-0.045
-0.080
-0.111
-0.149
-0.177
-0.251
-0.316
-0.344
-0.263
-0.148
-0.283
-0.353
-0.272
-0.182
-0.244
-0.311
-0.298
-0.152
0.116
0.118
-0.300
-0.362
-0.319
-0.247
-0.182
-0.127
-0.077
-0.046
-0.025
-0.014
-0.007
-0.002
0.
0.
0.
0.
0.
0.
0.
0.
0.
0.
0.
0.
0.
0.
0.
0.
0.
0.
0.
0.
-0.004
-0.006
-0.020
-0.046
-0.078
-0.096
-0.088
-0.072
-0.149
-0.236
-0.282
-0.296
-0.224
-0.054
-0.126
-0.102
0.128
0.005
-0.203
-0.306
-0.321
-0.267
-0.252
-0.311
-0.304
-0.265
-0.204
-0.139
-0.088
-0.053
-0.032
-0.016
-0.006
-0.002
0.
0.
0.
0.
0.
0.
0.
0.
0.
0.
0.
0.
0.
0.
0.
0.
0.
0.
0.
0.
0.000
-0.003
-0.006
-0.021
-0.049
-0.077
-0.064
-0.026
-0.063
-0.141
-0.196
-0.219
-0.147
1.087
2.743
1.419
-0.042
-0.007
0.160
-0.067
-0.241
-0.274
-0.285
-0.282
-0.244
-0.189
-0.194
-0.166
-0.111
-0.064
-0.039
-0.020
-0.006
-0.001
0.
0.
0.
0.
0.
0.
0.
0.
0.
0.
0.
0.
0.
0.
0.
0.
0.
0.
0.
0.
0.
0.000
0.001
-0.005
-0.020
-0.047
-0.074
-0.078
-0.061
-0.102
-0.136
-0.164
-0.171
0.022
3.507
4.705
1.524
-0.086
-0.127
0.091
-0.042
-0.186
-0.219
-0.236
-0.222
0.044
0.393
-0.003
-0.123
-0.088
-0.047
-0.022
-0.011
-0.002
-0.001
0.
0.
0.
0.
0.
0.
0.
0.
0.
0.
0.
0.
0.
0.
0.
0.
0.
0.
0.
0.
0.
0.001
0.001
-0.003
-0.015
-0.037
-0.066
-0.084
-0.093
-0.102
-0.113
-0.123
-0.127
-0.101
0.322
0.586
0.106
-0.161
-0.154
-0.107
-0.113
-0.139
-0.159
-0.172
-0.156
0.145
0.544
0.062
-0.094
-0.069
-0.035
-0.017
-0.008
-0.002
0.
0.
0.
0.
0.
0.
0.
0.
0.
0.
0.
0.
0.
0.
0.
0.
0.
0.
0.
0.
0.
0.
0.002
0.001
-0.001
-0.007
-0.023
-0.048
-0.067
-0.076
-0.079
-0.078
-0.072
-0.078
-0.087
-0.090
-0.088
-0.103
-0.117
-0.108
-0.091
-0.087
-0.095
-0.104
-0.128
-0.129
-0.086
-0.013
-0.072
-0.075
-0.051
-0.025
-0.013
-0.006
-0.001
0.
0.
0.
0.
0.
0.
0.
0.
0.
0.
0.
0.
0.
0.
0.
0.
0.
0.
0.
0.
0.
0.
0.002
0.001
0.002
-0.002
-0.008
-0.024
-0.038
-0.048
-0.048
-0.040
-0.031
-0.034
-0.047
-0.062
-0.058
-0.059
-0.055
-0.049
-0.050
-0.051
-0.055
-0.061
-0.082
-0.102
-0.099
-0.085
-0.071
-0.055
-0.031
-0.016
-0.007
-0.003
-0.001
0.
0.
0.
0.
0.
0.
0.
0.
0.
0.
0.
0.
0.
0.
0.
0.
0.
0.
0.
0.
0.
0.
0.001
0.001
0.003
0.003
-0.001
-0.006
-0.013
-0.016
-0.015
-0.011
-0.008
-0.008
-0.011
-0.012
-0.017
-0.019
-0.018
-0.017
-0.016
-0.019
-0.021
-0.030
-0.042
-0.052
-0.058
-0.051
-0.040
-0.027
-0.015
-0.008
-0.004
-0.001
0.
0.
0.
0.
0.
0.
0.
0.
0.
0.
0.
0.
0.
0.
0.
0.
0.
0.
0.
0.
0.
0.
0.
0.
0.002
0.002
0.003
0.003
0.003
0.000
0.000
-0.001
0.001
0.003
0.005
0.006
0.001
0.001
-0.001
0.000
0.000
-0.001
-0.006
-0.010
-0.013
-0.016
-0.019
-0.022
-0.019
-0.015
-0.011
-0.007
-0.003
-0.001
-0.001
0.
0.
0.
0.
0.
0.
0.
0.
0.
0.
0.
0.
0.
0.
0.
0.
0.
0.
0.
0.
0.
0.
0.
0.
0.
0.002
0.002
0.004
0.004
0.004
0.004
0.005
0.006
0.008
0.007
0.005
0.005
0.004
0.005
0.005
0.002
0.002
-0.001
-0.003
-0.004
-0.006
-0.006
-0.007
-0.006
-0.004
-0.004
-0.003
-0.001
-0.001
0.
0.
0.
0.
0.
0.
0.
0.
0.
0.
0.
0.
0.
0.
0.
0.
0.
0.
0.
0.
0.
0.
0.
0.
0.
0.
0.
0.002
0.002
0.003
0.004
0.004
0.004
0.005
0.005
0.003
0.003
0.003
0.002
0.001
0.000
0.001
0.000
-0.001
-0.002
-0.002
-0.002
-0.003
-0.001
-0.002
-0.002
-0.001
-0.001
-0.001
0.
0.
0.
0.
0.
0.
0.
0.
0.
0.
0.
0.
0.
0.
0.
0.
0.
0.
0.
0.
0.
0.
0.
0.
0.
0.
0.
0.
0.
0.001
0.001
0.003
0.003
0.003
0.003
0.001
0.
0.001
0.001
0.
0.
0.
0.
0.
-0.002
-0.001
-0.001
0.001
0.001
0.000
0.000
0.000
0.
0.
0.
0.
0.
0.
0.
0.
0.
0.
0.
0.
0.
0.
0.
0.
0.
0.
0.
0.
0.
0.
0.
0.
0.
0.
0.
0.
0.
0.
0.
0.
0.
0.
0.
0.
0.
0.
0.
0.
0.
0.
0.
0.
0.
0.
0.
0.
0.
0.
0.
0.
0.
0.
0.
0.
0.
0.
0.
0.
0.
0.
0.
0.
0.
0.
0.
0.
0.
0.
0.
0.
0.
0.
0.
0.
0.
0.
0.
0.
0.
0.
0.
0.
0.
0.
0.
0.
0.
0.
0.
0.
0.
0.
0.
0.
0.
0.
0.
0.
0.
0.
0.
0.
0.
0.
0.
0.
0.
0.
0.
0.
0.
0.
0.
0.
0.
0.
0.
0.
0.
0.
0.
0.
0.
0.
0.
0.
0.
0.
0.
0.
0.
0.
0.
0.
0.
0.
0.
0.
0.
0.
0.
0.
0.
-0.001
-0.007
-0.009
-0.013
-0.019
-0.021
-0.020
-0.016
-0.007
-0.003
0.001
0.003
0.003
0.001
0.003
0.002
0.
0.
0.
0.
0.
0.
0.
0.
0.
0.
0.
0.
0.
0.
0.
0.
0.
0.
0.
0.
0.
0.
0.
0.
0.
0.
0.
0.
0.
0.
0.
0.
0.
0.
0.
0.
0.
0.
-0.002
-0.006
-0.011
-0.020
-0.034
-0.049
-0.059
-0.058
-0.047
-0.034
-0.021
-0.011
-0.003
0.001
0.001
0.003
0.001
0.002
0.
0.
0.
0.
0.
0.
0.
0.
0.
0.
0.
0.
0.
0.
0.
0.
0.
0.
0.
0.
0.
0.
0.
0.
0.
0.
0.
0.
0.
0.
0.
0.
0.
0.
0.
0.
0.
-0.005
-0.010
-0.021
-0.043
-0.075
-0.095
-0.097
-0.097
-0.097
-0.081
-0.053
-0.035
-0.021
-0.013
-0.005
-0.001
0.002
0.001
0.002
0.
0.
0.
0.
0.
0.
0.
0.
0.
0.
0.
0.
0.
0.
0.
0.
0.
0.
0.
0.
0.
0.
0.
0.
0.
0.
0.
0.
0.
0.
0.
0.
0.
0.
0.
-0.003
-0.007
-0.015
-0.036
-0.078
-0.106
-0.067
0.521
1.125
0.175
-0.128
-0.123
-0.090
-0.069
-0.046
-0.023
-0.011
-0.003
0.002
0.001
0.001
0.
0.
0.
0.
0.
0.
0.
0.
0.
0.
0.
0.
0.
0.
0.
0.
0.
0.
0.
0.
0.
0.
0.
0.
0.
0.
0.
0.
0.
0.
0.
0.
0.
0.
-0.004
-0.008
-0.022
-0.056
-0.107
-0.091
2.249
86.813
480.738
29.738
0.233
-0.182
-0.128
-0.105
-0.083
-0.058
-0.025
-0.010
-0.003
0.003
0.002
0.
0.
0.
0.
0.
0.
0.
0.
0.
0.
0.
0.
0.
0.
0.
0.
0.
0.
0.
0.
0.
0.
0.
0.
0.
0.
0.
0.
0.
0.
0.
0.
0.
0.
-0.004
-0.009
-0.028
-0.071
-0.125
0.230
24.556
11513.832
100105.844
1227.556
2.402
1.376
4.259
2.726
0.227
-0.083
-0.051
-0.019
-0.005
0.001
0.002
0.
0.
0.
0.
0.
0.
0.
0.
0.
0.
0.
0.
0.
0.
0.
0.
0.
0.
0.
0.
0.
0.
0.
0.
0.
0.
0.
0.
0.
0.
0.
0.
0.
0.
-0.004
-0.011
-0.032
-0.078
-0.130
0.572
39.255
2656.373
68037.969
390.430
2.561
75.713
642.940
608.174
17.345
-0.031
-0.070
-0.030
-0.010
-0.001
0.001
0.
0.
0.
0.
0.
0.
0.
0.
0.
0.
0.
0.
0.
0.
0.
0.
0.
0.
0.
0.
0.
0.
0.
0.
0.
0.
0.
0.
0.
0.
0.
0.
0.
-0.002
-0.007
-0.013
-0.036
-0.078
-0.128
0.434
26.741
225.760
84.748
6.903
2.371
510.113
124667.500
2062.837
23.962
-0.002
-0.083
-0.038
-0.012
-0.001
0.
0.
0.
0.
0.
0.
0.
0.
0.
0.
0.
0.
0.
0.
0.
0.
0.
0.
0.
0.
0.
0.
0.
0.
0.
0.
0.
0.
0.
0.
0.
0.
0.
0.
-0.003
-0.008
-0.019
-0.036
-0.070
-0.116
-0.011
4.593
22.485
5.682
0.107
1.859
246.447
100575.258
177.169
3.061
-0.094
-0.092
-0.042
-0.015
-0.003
-0.003
-0.003
-0.003
-0.002
-0.002
0.
0.
0.
0.
0.
0.
0.
0.
0.
0.
0.
0.
0.
0.
0.
0.
0.
0.
0.
0.
0.
0.
0.
0.
0.
0.
0.
0.
-0.002
-0.006
-0.012
-0.022
-0.037
-0.060
-0.105
-0.137
-0.030
0.233
-0.100
-0.172
1.020
4.901
12.983
4.351
0.215
-0.125
-0.084
-0.042
-0.019
-0.009
-0.005
-0.005
-0.005
-0.004
-0.003
-0.002
0.
0.
0.
0.
0.
0.
0.
0.
0.
0.
0.
0.
0.
0.
0.
0.
0.
0.
0.
0.
0.
0.
0.
0.
0.
0.
0.
-0.005
-0.011
-0.017
-0.026
-0.039
-0.058
-0.089
-0.122
-0.151
-0.187
-0.219
-0.225
-0.017
0.253
0.191
-0.015
-0.148
-0.126
-0.082
-0.045
-0.024
-0.020
-0.014
-0.014
-0.011
-0.009
-0.005
-0.004
-0.002
0.
0.
0.
0.
0.
0.
0.
0.
0.
0.
0.
0.
0.
0.
0.
0.
0.
0.
0.
0.
0.
0.
0.
0.
0.
-0.002
-0.006
-0.012
-0.021
-0.031
-0.043
-0.062
-0.082
-0.101
-0.122
-0.148
-0.174
-0.183
-0.187
-0.179
-0.183
-0.181
-0.162
-0.126
-0.090
-0.062
-0.041
-0.032
-0.028
-0.024
-0.020
-0.015
-0.010
-0.005
-0.003
0.
0.
0.
0.
0.
0.
0.
0.
0.
0.
0.
0.
0.
0.
0.
0.
0.
0.
0.
0.
0.
0.
0.
0.
0.
-0.002
-0.007
-0.014
-0.022
-0.034
-0.047
-0.064
-0.074
-0.094
-0.104
-0.114
-0.127
-0.143
-0.151
-0.161
-0.168
-0.157
-0.118
-0.105
-0.109
-0.095
-0.065
-0.051
-0.042
-0.037
-0.031
-0.023
-0.016
-0.011
-0.004
-0.002
0.
0.
0.
0.
0.
0.
0.
0.
0.
0.
0.
0.
0.
0.
0.
0.
0.
0.
0.
0.
0.
0.
0.
0.
-0.002
-0.006
-0.012
-0.022
-0.034
-0.047
-0.060
-0.072
-0.086
-0.092
-0.096
-0.098
-0.104
-0.111
-0.125
-0.132
0.085
1.328
0.992
-0.019
-0.119
-0.101
-0.072
-0.059
-0.051
-0.041
-0.030
-0.019
-0.013
-0.007
-0.003
0.
0.
0.
0.
0.
0.
0.
0.
0.
0.
0.
0.
0.
0.
0.
0.
0.
0.
0.
0.
0.
0.
0.
0.
-0.002
-0.005
-0.011
-0.019
-0.030
-0.043
-0.059
-0.070
-0.082
-0.094
-0.097
-0.094
-0.087
-0.093
-0.111
-0.100
1.336
15.146
10.660
0.529
-0.132
-0.129
-0.096
-0.078
-0.066
-0.051
-0.035
-0.023
-0.015
-0.009
-0.003
0.
0.
0.
0.
0.
0.
0.
0.
0.
0.
0.
0.
0.
0.
0.
0.
0.
0.
0.
0.
0.
0.
0.
0.
0.
-0.002
-0.008
-0.013
-0.022
-0.034
-0.052
-0.070
-0.086
-0.097
-0.099
-0.096
-0.090
-0.090
-0.120
-0.113
1.000
10.738
7.632
0.367
-0.159
-0.151
-0.114
-0.089
-0.071
-0.058
-0.038
-0.027
-0.014
-0.009
-0.003
0.
0.
0.
0.
0.
0.
0.
0.
0.
0.
0.
0.
0.
0.
0.
0.
0.
0.
0.
0.
0.
0.
0.
0.
0.
-0.002
-0.003
-0.008
-0.014
-0.027
-0.043
-0.065
-0.081
-0.086
-0.089
-0.095
-0.099
-0.104
-0.134
-0.154
-0.058
0.549
0.389
-0.140
-0.194
-0.171
-0.127
-0.100
-0.078
-0.058
-0.038
-0.025
-0.015
-0.009
-0.002
0.
0.
0.
0.
0.
0.
0.
0.
0.
0.
0.
0.
0.
0.
0.
0.
0.
0.
0.
0.
0.
0.
0.
0.
0.
0.
-0.002
-0.002
-0.008
-0.017
-0.031
-0.054
-0.071
-0.078
-0.085
-0.099
-0.108
-0.119
-0.152
-0.196
-0.213
-0.213
-0.222
-0.234
-0.225
-0.188
-0.150
-0.113
-0.084
-0.057
-0.038
-0.023
-0.016
-0.006
0.
0.
0.
0.
0.
0.
0.
0.
0.
0.
0.
0.
0.
0.
0.
0.
0.
0.
0.
0.
0.
0.
0.
0.
0.
0.
0.
0.001
-0.001
-0.002
-0.012
-0.024
-0.044
-0.056
-0.072
-0.088
-0.105
-0.126
-0.156
-0.195
-0.236
-0.268
-0.285
-0.292
-0.281
-0.255
-0.210
-0.169
-0.133
-0.099
-0.064
-0.038
-0.018
-0.014
-0.004
0.
0.
0.
0.
0.
0.
0.
0.
0.
0.
0.
0.
0.
0.
0.
0.
0.
0.
0.
0.
0.
0.
0.
0.
0.
0.
0.
0.
0.002
-0.002
-0.007
-0.018
-0.031
-0.049
-0.069
-0.089
-0.120
-0.164
-0.197
-0.169
0.200
0.313
-0.110
-0.280
-0.321
-0.303
-0.268
-0.217
-0.165
-0.120
-0.074
-0.043
-0.023
-0.006
-0.004
0.
0.
0.
0.
0.
0.
0.
0.
0.
0.
0.
0.
0.
0.
0.
0.
0.
0.
0.
0.
0.
0.
0.
0.
0.
0.
0.001
0.003
0.003
0.001
-0.003
-0.011
-0.019
-0.035
-0.054
-0.086
-0.129
-0.151
0.055
4.018
69.082
96.032
20.167
4.731
0.045
-0.323
-0.352
-0.307
-0.232
-0.151
-0.089
-0.052
-0.027
-0.009
0.000
0.
0.
0.
0.
0.
0.
0.
0.
0.
0.
0.
0.
0.
0.
0.
0.
0.
0.
0.
0.
0.
0.
0.
0.
0.
0.001
0.003
0.003
0.002
0.000
-0.005
-0.012
-0.017
-0.027
-0.049
-0.091
-0.110
1.405
21.757
127.187
38442.559
100258.547
6472.315
620.178
8.774
0.546
-0.316
-0.372
-0.311
-0.213
-0.125
-0.066
-0.031
-0.014
0.003
0.001
0.
0.
0.
0.
0.
0.
0.
0.
0.
0.
0.
0.
0.
0.
0.
0.
0.
0.
0.
0.
0.
0.
0.
0.001
0.003
0.003
0.003
0.001
-0.001
-0.006
-0.013
-0.020
-0.025
-0.050
-0.090
0.044
22.041
1614.900
7332.965
111405.109
104545.383
100634.563
23732.441
42.100
5.344
2.039
1.576
0.000
-0.267
-0.182
-0.093
-0.045
-0.016
-0.003
0.002
0.
0.
0.
0.
0.
0.
0.
0.
0.
0.
0.
0.
0.
0.
0.
0.
0.
0.
0.
0.
0.
0.
0.
0.003
0.002
0.004
0.004
0.002
-0.003
-0.008
-0.013
-0.019
-0.025
-0.046
-0.089
0.021
18.853
1265.163
101019.164
103687.984
1780.240
14957.175
1113.018
31.688
30.968
175.888
305.287
20.111
0.154
-0.229
-0.133
-0.060
-0.025
-0.007
0.003
0.
0.
0.
0.
0.
0.
0.
0.
0.
0.
0.
0.
0.
0.
0.
0.
0.
0.
0.
0.
0.
0.
0.
0.003
0.002
0.004
0.003
0.002
-0.003
-0.010
-0.012
-0.017
-0.025
-0.038
-0.089
-0.124
1.221
39.691
14478.870
101020.391
1607.273
41.855
198.612
102.939
126.654
52536.898
101117.461
573.167
3.315
-0.245
-0.173
-0.081
-0.035
-0.016
0.001
0.001
0.001
0.
0.
0.
0.
0.
0.
0.
0.
0.
0.
0.
0.
0.
0.
0.
0.
0.
0.
0.
0.
0.
0.003
0.003
0.004
0.003
0.002
-0.004
-0.007
-0.013
-0.018
-0.019
-0.033
-0.069
-0.135
-0.155
3.572
445.922
5319.990
139.693
629.283
100256.664
45798.672
167.814
49199.477
113155.086
789.520
7.708
-0.228
-0.210
-0.111
-0.055
-0.026
-0.007
-0.002
0.002
0.001
0.
0.
0.
0.
0.
0.
0.
0.
0.
0.
0.
0.
0.
0.
0.
0.
0.
0.
0.
0.
0.003
0.001
0.002
0.003
0.002
-0.002
-0.007
-0.010
-0.015
-0.014
-0.023
-0.055
-0.109
-0.180
-0.161
2.128
8.446
414.724
100357.188
200218.672
27889.238
57.377
435.482
2030.064
363.976
6.864
-0.231
-0.239
-0.150
-0.086
-0.042
-0.014
-0.005
0.
0.002
0.
0.
0.
0.
0.
0.
0.
0.
0.
0.
0.
0.
0.
0.
0.
0.
0.
0.
0.
0.
0.003
0.001
0.001
0.003
0.002
-0.001
-0.004
-0.006
-0.008
-0.012
-0.024
-0.038
-0.078
-0.146
-0.251
-0.332
2.242
480.999
116352.344
128921.328
886.485
75.426
11.700
52.757
22.907
5.834
1.698
0.196
-0.155
-0.127
-0.071
-0.026
-0.009
-0.002
0.002
0.001
0.
0.
0.
0.
0.
0.
0.
0.
0.
0.
0.
0.
0.
0.
0.
0.
0.
0.
0.
0.001
0.003
0.001
0.000
0.001
-0.002
-0.005
-0.007
-0.009
-0.008
-0.017
-0.028
-0.056
-0.104
-0.193
-0.288
0.560
83.980
15202.794
42526.063
200202.875
45890.621
14.137
7.363
120.737
347.502
98.915
20.154
0.709
-0.147
-0.102
-0.047
-0.017
-0.004
0.002
0.002
0.
0.
0.
0.
0.
0.
0.
0.
0.
0.
0.
0.
0.
0.
0.
0.
0.
0.
0.
0.
0.001
0.002
0.000
0.000
0.000
-0.002
-0.003
-0.003
-0.008
-0.008
-0.022
-0.041
-0.074
-0.132
-0.226
-0.200
5.025
100.325
2129.392
23431.773
831.030
286.611
32.413
774.238
3431.687
3874.535
358.701
5.624
0.195
-0.112
-0.068
-0.024
-0.005
0.000
0.001
0.001
0.
0.
0.
0.
0.
0.
0.
0.
0.
0.
0.
0.
0.
0.
0.
0.
0.
0.
0.
0.
0.
0.
0.001
0.000
0.000
-0.004
-0.004
-0.002
-0.008
-0.014
-0.031
-0.053
-0.091
-0.162
-0.259
-0.214
1.912
43.874
314.303
1444.675
1287.919
40.488
90.073
327.137
1622.389
212.040
26.838
6.280
-0.040
-0.075
-0.029
-0.006
0.
0.001
0.001
0.
0.
0.
0.
0.
0.
0.
0.
0.
0.
0.
0.
0.
0.
0.
0.
0.
0.
0.
0.
0.
0.
0.
-0.001
-0.003
-0.001
-0.003
-0.003
-0.006
-0.009
-0.020
-0.036
-0.059
-0.110
-0.201
-0.309
-0.308
1.652
18.808
303.707
3798.126
1184.584
13.158
9.719
32.013
20.105
13.883
3.176
-0.056
-0.071
-0.028
-0.008
0.
0.001
0.001
0.
0.
0.
0.
0.
0.
0.
0.
0.
0.
0.
0.
0.
0.
0.
0.
0.
0.
0.
0.
0.
0.
-0.003
-0.007
-0.007
-0.007
-0.007
-0.005
-0.002
-0.010
-0.012
-0.027
-0.044
-0.081
-0.159
-0.292
-0.433
-0.222
21.058
4498.401
196426.469
100821.320
59.491
0.112
0.981
1.435
1.248
0.123
-0.100
-0.063
-0.022
-0.005
0.
0.001
0.
0.
0.
0.
0.
0.
0.
0.
0.
0.
0.
0.
0.
0.
0.
0.
0.
0.
0.
0.
0.
0.001
-0.004
-0.009
-0.011
-0.012
-0.012
-0.013
-0.010
-0.011
-0.009
-0.008
-0.016
-0.040
-0.074
-0.148
-0.266
-0.278
6.128
70.331
991.686
12352.003
1962.975
13.819
-0.493
-0.445
-0.284
-0.187
-0.148
-0.091
-0.045
-0.015
-0.003
0.001
0.001
0.
0.
0.
0.
0.
0.
0.
0.
0.
0.
0.
0.
0.
0.
0.
0.
0.
0.
0.
0.
0.001
-0.006
-0.009
-0.013
-0.019
-0.025
-0.026
-0.023
-0.024
-0.021
-0.018
-0.019
-0.022
-0.045
-0.082
-0.157
-0.265
1.061
354.884
100149.477
14034.083
60177.938
2582.997
13.400
-0.513
-0.501
-0.329
-0.219
-0.138
-0.076
-0.033
-0.013
-0.002
0.001
0.001
0.
0.
0.
0.
0.
0.
0.
0.
0.
0.
0.
0.
0.
0.
0.
0.
0.
0.
0.
0.
-0.004
-0.006
-0.013
-0.022
-0.033
-0.046
-0.051
-0.049
-0.044
-0.045
-0.046
-0.045
-0.051
-0.065
-0.104
-0.185
-0.284
1.411
603.124
101182.719
106685.547
200191.516
41211.414
125.919
-0.244
-0.502
-0.342
-0.216
-0.135
-0.072
-0.033
-0.011
-0.003
0.001
0.
0.
0.
0.
0.
0.
0.
0.
0.
0.
0.
0.
0.
0.
0.
0.
0.
0.
0.
0.
0.002
-0.005
-0.010
-0.019
-0.035
-0.060
-0.082
-0.092
-0.094
-0.090
-0.076
-0.067
-0.063
-0.084
-0.108
-0.153
-0.228
-0.347
-0.224
14.524
291.925
8225.625
3652.714
1946.616
115.198
2.120
-0.449
-0.352
-0.244
-0.155
-0.089
-0.046
-0.018
-0.007
-0.002
0.
0.
0.
0.
0.
0.
0.
0.
0.
0.
0.
0.
0.
0.
0.
0.
0.
0.
0.
0.
0.000
-0.006
-0.012
-0.025
-0.055
-0.091
-0.104
-0.109
-0.134
-0.135
-0.013
1.153
2.539
0.694
-0.125
-0.232
-0.294
-0.383
-0.493
-0.030
19.798
1240.458
23493.898
94765.664
854.289
32.810
0.908
0.097
-0.211
-0.184
-0.115
-0.061
-0.025
-0.010
-0.002
0.
0.
0.
0.
0.
0.
0.
0.
0.
0.
0.
0.
0.
0.
0.
0.
0.
0.
0.
0.
0.000
-0.005
-0.013
-0.036
-0.070
-0.099
0.018
0.522
0.025
-0.130
3.358
129.022
623.860
92.477
2.426
-0.311
-0.165
0.730
0.209
0.189
173.568
100211.836
200077.188
118240.203
101172.367
1286.113
7.717
1.759
0.014
-0.220
-0.146
-0.082
-0.038
-0.014
-0.006
0.
0.
0.
0.
0.
0.
0.
0.
0.
0.
0.
0.
0.
0.
0.
0.
0.
0.
0.
0.
0.000
-0.006
-0.017
-0.038
-0.080
-0.106
0.279
2.033
0.488
0.030
30.028
14371.564
100332.914
54797.223
36.500
-0.240
1.925
21.411
11.127
0.960
39.005
8510.224
8680.606
32262.646
104279.617
1587.229
45.165
2.826
-0.070
-0.264
-0.181
-0.101
-0.046
-0.019
-0.009
0.
0.
0.
0.
0.
0.
0.
0.
0.
0.
0.
0.
0.
0.
0.
0.
0.
0.
0.
0.
0.000
-0.004
-0.015
-0.038
-0.090
-0.139
-0.064
0.394
0.079
-0.004
28.982
6832.595
100786.938
1767.222
17.293
0.642
2.686
29.515
15.205
6.823
17.904
17.472
329.134
101156.102
152258.891
33439.035
9407.131
31.558
-0.237
-0.333
-0.212
-0.118
-0.056
-0.025
-0.010
0.000
0.
0.
0.
0.
0.
0.
0.
0.
0.
0.
0.
0.
0.
0.
0.
0.
0.
0.
0.
-0.001
-0.004
-0.016
-0.043
-0.101
-0.172
-0.179
0.096
1.406
5.219
41.667
13667.544
100303.117
2601.584
302.892
9.414
2.333
2.259
2.910
34.259
128.956
35.018
121.510
3671.527
105098.813
115464.305
9568.783
31.983
-0.292
-0.372
-0.240
-0.134
-0.067
-0.030
-0.012
-0.005
0.
0.
0.
0.
0.
0.
0.
0.
0.
0.
0.
0.
0.
0.
0.
0.
0.
0.
0.
0.001
-0.007
-0.019
-0.052
-0.110
-0.007
3.836
28.449
156.396
2404.220
202.247
1723.266
9476.671
52028.574
2354.204
23.716
16.088
1.601
2.774
31.724
57.708
16.815
59.792
29076.920
104315.203
18124.178
361.065
7.302
1.768
0.290
-0.206
-0.145
-0.077
-0.035
-0.016
-0.006
0.
0.
0.
0.
0.
0.
0.
0.
0.
0.
0.
0.
0.
0.
0.
0.
0.
0.
0.
-0.003
-0.008
-0.023
-0.060
-0.094
2.650
296.133
12958.065
17248.020
100898.742
2644.047
52.460
1680.572
5827.434
337.620
12.217
12.406
1.206
2.306
22.473
22.115
55.214
125.756
6247.635
103816.281
103452.102
35867.051
58.719
39.892
7.013
0.093
-0.145
-0.088
-0.040
-0.016
-0.007
-0.002
0.
0.
0.
0.
0.
0.
0.
0.
0.
0.
0.
0.
0.
0.
0.
0.
0.
0.
-0.002
-0.008
-0.026
-0.063
-0.064
8.340
4445.614
101217.344
157286.828
3679.321
52677.820
751.450
101023.648
103390.242
552.143
3.895
0.248
-0.427
-0.044
3.413
74.641
4833.356
3155.280
1058.931
728.272
64023.375
6329.808
259.140
86.976
12.731
0.378
-0.140
-0.089
-0.041
-0.019
-0.007
-0.002
0.
0.
0.
0.
0.
0.
0.
0.
0.
0.
0.
0.
0.
0.
0.
0.
0.
0.
-0.003
-0.009
-0.028
-0.065
-0.104
2.898
334.077
17965.852
2081.419
259.816
3659.892
1937.386
112914.820
53540.652
160.277
1.142
-0.593
-0.542
0.660
69.463
1204.012
7051.083
3631.526
296.959
39.903
53.977
161.053
229.239
21.738
2.776
0.069
-0.133
-0.084
-0.039
-0.019
-0.007
-0.002
0.
0.
0.
0.
0.
0.
0.
0.
0.
0.
0.
0.
0.
0.
0.
0.
0.
0.
-0.002
-0.011
-0.026
-0.063
-0.118
0.003
4.157
23.131
15.861
34.065
481.428
7103.917
109143.242
78563.719
74.611
0.155
-0.543
-0.474
17.945
15377.119
102517.672
113725.586
6808.984
33.604
5.107
4.121
8.451
10.343
1.632
0.018
-0.153
-0.124
-0.070
-0.032
-0.016
-0.006
-0.002
0.
0.
0.
0.
0.
0.
0.
0.
0.
0.
0.
0.
0.
0.
0.
0.
0.
0.
-0.003
-0.011
-0.026
-0.055
-0.113
-0.197
-0.239
-0.217
-0.121
1.616
40.873
347.580
1463.625
323.222
7.520
-0.351
-0.496
-0.455
17.872
18634.178
105951.211
7028.533
477.376
7.557
0.812
0.576
-0.148
-0.189
-0.291
-0.238
-0.165
-0.097
-0.052
-0.025
-0.013
-0.003
0.
0.
0.
0.
0.
0.
0.
0.
0.
0.
0.
0.
0.
0.
0.
0.
0.
0.
-0.001
-0.003
-0.010
-0.027
-0.059
-0.110
-0.169
-0.224
-0.253
-0.392
-0.423
1.016
6.400
10.408
3.436
-0.210
-0.217
0.015
-0.274
0.209
19.692
252.364
90.720
39.243
2.993
-0.454
-0.469
-0.440
-0.376
-0.297
-0.202
-0.119
-0.065
-0.033
-0.018
-0.008
-0.002
0.
0.
0.
0.
0.
0.
0.
0.
0.
0.
0.
0.
0.
0.
0.
0.
0.
0.
-0.001
-0.005
-0.012
-0.031
-0.067
-0.100
-0.055
0.581
2.186
0.930
-0.282
-0.450
-0.422
-0.399
-0.400
-0.044
7.699
18.046
4.409
0.626
0.147
2.060
49.293
106.911
6.759
-0.337
-0.422
-0.352
-0.293
-0.208
-0.131
-0.074
-0.038
-0.021
-0.012
-0.003
0.
0.
0.
0.
0.
0.
0.
0.
0.
0.
0.
0.
0.
0.
0.
0.
0.
0.
0.
0.000
-0.003
-0.013
-0.037
-0.069
-0.026
1.084
5.254
12.984
5.724
0.139
-0.396
-0.346
1.826
10.386
12.216
32.495
92.203
31.189
5.698
0.763
0.413
5.332
9.382
0.946
-0.236
-0.338
-0.298
-0.229
-0.149
-0.087
-0.048
-0.027
-0.012
-0.005
0.
0.
0.
0.
0.
0.
0.
0.
0.
0.
0.
0.
0.
0.
0.
0.
0.
0.
0.
0.
-0.001
-0.003
-0.014
-0.038
-0.070
0.152
4.107
13.683
10.172
3.254
0.001
-0.316
2.156
194.679
785.722
1818.214
19.826
25.789
63.594
18.614
0.761
-0.190
-0.254
-0.064
1.468
3.781
0.638
-0.216
-0.190
-0.113
-0.061
-0.034
-0.014
-0.004
0.
0.
0.
0.
0.
0.
0.
0.
0.
0.
0.
0.
0.
0.
0.
0.
0.
0.
0.
0.
0.001
-0.001
-0.002
-0.012
-0.036
-0.071
0.052
2.147
6.638
3.262
0.380
-0.216
-0.246
9.965
15078.272
2850.412
305.679
5.506
7.561
64.782
20.818
0.449
-0.337
-0.346
0.702
32.297
150.949
15.114
0.078
-0.145
-0.086
-0.044
-0.020
-0.006
-0.001
0.
0.
0.
0.
0.
0.
0.
0.
0.
0.
0.
0.
0.
0.
0.
0.
0.
0.
0.
0.
0.001
-0.001
-0.001
-0.007
-0.029
-0.064
-0.070
0.325
1.677
2.212
0.184
-0.201
-0.205
0.759
33.351
47.817
11.867
0.292
0.517
3.701
1.607
-0.130
-0.270
-0.243
0.964
43.802
229.655
19.233
0.193
-0.108
-0.060
-0.027
-0.013
-0.004
-0.001
0.
0.
0.
0.
0.
0.
0.
0.
0.
0.
0.
0.
0.
0.
0.
0.
0.
0.
0.
0.
0.001
0.000
0.002
-0.003
-0.017
-0.048
-0.068
-0.040
0.129
0.184
-0.079
-0.140
-0.146
-0.120
0.076
0.378
0.052
-0.185
-0.175
-0.102
-0.122
-0.169
-0.193
-0.172
0.041
2.809
7.575
1.498
-0.061
-0.079
-0.041
-0.019
-0.008
-0.002
0.
0.
0.
0.
0.
0.
0.
0.
0.
0.
0.
0.
0.
0.
0.
0.
0.
0.
0.
0.
0.
0.
0.002
0.002
0.002
-0.006
-0.024
-0.048
-0.063
-0.069
-0.074
-0.074
-0.075
-0.080
-0.095
-0.096
-0.106
-0.111
-0.117
-0.107
-0.096
-0.095
-0.106
-0.123
-0.137
-0.136
-0.090
-0.033
-0.082
-0.080
-0.052
-0.025
-0.012
-0.006
-0.001
0.
0.
0.
0.
0.
0.
0.
0.
0.
0.
0.
0.
0.
0.
0.
0.
0.
0.
0.
0.
0.
0.
0.002
0.001
0.003
0.002
-0.006
-0.019
-0.031
-0.038
-0.039
-0.030
-0.026
-0.027
-0.036
-0.048
-0.048
-0.051
-0.046
-0.044
-0.043
-0.045
-0.056
-0.068
-0.089
-0.103
-0.102
-0.092
-0.071
-0.048
-0.026
-0.012
-0.006
-0.003
0.
0.
0.
0.
0.
0.
0.
0.
0.
0.
0.
0.
0.
0.
0.
0.
0.
0.
0.
0.
0.
0.
0.
0.001
0.002
0.003
0.003
0.003
-0.002
-0.006
-0.009
-0.007
-0.004
-0.001
-0.003
-0.003
-0.004
-0.010
-0.013
-0.011
-0.012
-0.015
-0.020
-0.024
-0.033
-0.040
-0.046
-0.048
-0.041
-0.029
-0.018
-0.010
-0.006
-0.003
-0.001
0.
0.
0.
0.
0.
0.
0.
0.
0.
0.
0.
0.
0.
0.
0.
0.
0.
0.
0.
0.
0.
0.
0.
0.
0.002
0.001
0.004
0.004
0.004
0.004
0.005
0.004
0.007
0.008
0.009
0.006
0.003
0.001
0.002
-0.002
-0.002
-0.007
-0.007
-0.011
-0.013
-0.015
-0.019
-0.017
-0.015
-0.009
-0.007
-0.004
-0.002
-0.001
0.
0.
0.
0.
0.
0.
0.
0.
0.
0.
0.
0.
0.
0.
0.
0.
0.
0.
0.
0.
0.
0.
0.
0.
0.
0.
0.001
0.002
0.002
0.004
0.005
0.005
0.006
0.006
0.007
0.007
0.005
0.003
0.003
0.003
0.001
-0.002
-0.002
-0.004
-0.004
-0.007
-0.007
-0.007
-0.006
-0.004
-0.002
-0.002
-0.001
-0.001
0.
0.
0.
0.
0.
0.
0.
0.
0.
0.
0.
0.
0.
0.
0.
0.
0.
0.
0.
0.
0.
0.
0.
0.
0.
0.
0.
0.
0.
0.002
0.003
0.002
0.002
0.002
0.002
0.003
0.002
0.001
0.000
0.001
0.
0.
-0.002
-0.003
-0.003
-0.003
-0.002
-0.002
-0.002
-0.003
-0.001
0.000
0.
0.
0.
0.
0.
0.
0.
0.
0.
0.
0.
0.
0.
0.
0.
0.
0.
0.
0.
0.
0.
0.
0.
0.
0.
0.
0.
0.
0.
0.
0.
0.
0.
0.
0.
0.
0.
0.
0.
0.
0.
0.
0.
0.
0.
0.
-0.002
-0.002
-0.002
-0.002
-0.001
0.001
0.001
0.001
0.
0.
0.
0.
0.
0.
0.
0.
0.
0.
0.
0.
0.
0.
0.
0.
0.
0.
0.
0.
0.
0.
0.
0.
0.
0.
0.
0.
0.
0.
0.
0.
0.
0.
0.
0.
0.
0.
0.
0.
0.
0.
0.
0.
0.
0.
0.
0.
0.
0.
0.
0.
0.
0.
0.
0.
0.
0.
0.
0.
0.
0.
0.
0.
0.
0.
0.
0.
0.
0.
0.
0.
0.
0.
0.
0.
0.
0.
0.
0.
0.
0.
0.
0.
0.
0.
0.
0.
0.
0.
0.
-0.005
-0.009
-0.012
-0.020
-0.027
-0.029
-0.031
-0.025
-0.017
-0.012
-0.005
-0.001
0.001
0.000
0.001
0.001
0.
0.
0.
0.
0.
0.
0.
0.
0.
0.
0.
0.
0.
0.
0.
0.
0.
0.
0.
0.
0.
0.
0.
0.
0.
0.
0.
0.
0.
0.
0.
0.
0.
0.
0.
0.
0.
0.
-0.006
-0.008
-0.016
-0.029
-0.048
-0.066
-0.078
-0.078
-0.072
-0.052
-0.035
-0.025
-0.017
-0.009
-0.007
-0.004
-0.003
0.001
0.
0.
0.
0.
0.
0.
0.
0.
0.
0.
0.
0.
0.
0.
0.
0.
0.
0.
0.
0.
0.
0.
0.
0.
0.
0.
0.
0.
0.
0.
0.
0.
0.
0.
0.
0.
-0.002
-0.006
-0.015
-0.029
-0.061
-0.094
-0.108
-0.087
-0.108
-0.127
-0.119
-0.086
-0.064
-0.047
-0.031
-0.018
-0.010
-0.005
-0.003
0.002
0.
0.
0.
0.
0.
0.
0.
0.
0.
0.
0.
0.
0.
0.
0.
0.
0.
0.
0.
0.
0.
0.
0.
0.
0.
0.
0.
0.
0.
0.
0.
0.
0.
0.
0.
-0.006
-0.009
-0.022
-0.053
-0.100
-0.093
0.624
3.077
2.370
0.214
-0.183
-0.183
-0.145
-0.112
-0.083
-0.047
-0.026
-0.010
-0.005
-0.003
0.001
0.
0.
0.
0.
0.
0.
0.
0.
0.
0.
0.
0.
0.
0.
0.
0.
0.
0.
0.
0.
0.
0.
0.
0.
0.
0.
0.
0.
0.
0.
0.
0.
0.
0.
-0.005
-0.013
-0.032
-0.079
-0.129
0.388
16.947
173.466
305.574
22.561
0.108
-0.241
-0.153
-0.144
-0.136
-0.095
-0.051
-0.022
-0.009
-0.004
0.002
0.
0.
0.
0.
0.
0.
0.
0.
0.
0.
0.
0.
0.
0.
0.
0.
0.
0.
0.
0.
0.
0.
0.
0.
0.
0.
0.
0.
0.
0.
0.
0.
0.
0.
-0.005
-0.016
-0.042
-0.102
-0.139
2.241
259.649
46361.551
111464.297
650.878
2.383
13.948
20.711
8.841
0.743
-0.129
-0.084
-0.037
-0.014
-0.005
-0.001
0.
0.
0.
0.
0.
0.
0.
0.
0.
0.
0.
0.
0.
0.
0.
0.
0.
0.
0.
0.
0.
0.
0.
0.
0.
0.
0.
0.
0.
0.
0.
0.
0.
-0.002
-0.008
-0.020
-0.050
-0.117
-0.149
4.430
1000.577
104962.258
117080.945
335.476
10.066
70556.180
28708.877
71380.336
115.395
0.028
-0.113
-0.054
-0.020
-0.008
-0.003
0.001
0.
0.
0.
0.
0.
0.
0.
0.
0.
0.
0.
0.
0.
0.
0.
0.
0.
0.
0.
0.
0.
0.
0.
0.
0.
0.
0.
0.
0.
0.
0.
-0.002
-0.003
-0.014
-0.029
-0.053
-0.118
-0.160
5.153
2892.952
101858.922
4949.395
25.075
15.658
5708.165
102126.563
163626.734
161.592
0.187
-0.126
-0.065
-0.029
-0.011
-0.005
-0.001
-0.002
-0.002
0.
0.
0.
0.
0.
0.
0.
0.
0.
0.
0.
0.
0.
0.
0.
0.
0.
0.
0.
0.
0.
0.
0.
0.
0.
0.
0.
0.
-0.002
-0.003
-0.009
-0.019
-0.034
-0.058
-0.109
-0.168
1.111
140.935
2846.880
164.901
4.887
129.734
1019.155
24000.635
3296.238
26.565
0.074
-0.135
-0.073
-0.037
-0.015
-0.007
-0.005
-0.004
-0.004
-0.003
-0.002
0.
0.
0.
0.
0.
0.
0.
0.
0.
0.
0.
0.
0.
0.
0.
0.
0.
0.
0.
0.
0.
0.
0.
0.
0.
0.
-0.003
-0.007
-0.016
-0.022
-0.042
-0.064
-0.105
-0.163
-0.174
0.960
4.270
1.078
2.975
127.293
649.348
532.155
178.382
5.069
-0.117
-0.140
-0.076
-0.047
-0.024
-0.015
-0.013
-0.011
-0.009
-0.005
-0.003
-0.002
0.
0.
0.
0.
0.
0.
0.
0.
0.
0.
0.
0.
0.
0.
0.
0.
0.
0.
0.
0.
0.
0.
0.
0.
0.
-0.005
-0.011
-0.020
-0.032
-0.052
-0.078
-0.114
-0.163
-0.208
-0.256
-0.294
-0.310
0.285
7.724
19.849
8.631
2.619
0.024
-0.200
-0.141
-0.087
-0.055
-0.040
-0.033
-0.028
-0.023
-0.019
-0.011
-0.008
-0.003
-0.002
0.
0.
0.
0.
0.
0.
0.
0.
0.
0.
0.
0.
0.
0.
0.
0.
0.
0.
0.
0.
0.
0.
0.
0.
-0.006
-0.013
-0.023
-0.040
-0.061
-0.093
-0.123
-0.153
-0.192
-0.237
-0.274
-0.289
-0.219
-0.007
0.128
-0.099
-0.233
-0.244
-0.203
-0.159
-0.116
-0.084
-0.063
-0.057
-0.049
-0.042
-0.031
-0.022
-0.013
-0.007
-0.003
0.
0.
0.
0.
0.
0.
0.
0.
0.
0.
0.
0.
0.
0.
0.
0.
0.
0.
0.
0.
0.
0.
0.
0.
-0.006
-0.013
-0.024
-0.044
-0.069
-0.092
-0.115
-0.146
-0.178
-0.211
-0.239
-0.254
-0.258
-0.250
-0.254
-0.257
-0.187
0.186
0.121
-0.136
-0.152
-0.129
-0.104
-0.084
-0.070
-0.058
-0.045
-0.031
-0.019
-0.011
-0.003
0.
0.
0.
0.
0.
0.
0.
0.
0.
0.
0.
0.
0.
0.
0.
0.
0.
0.
0.
0.
0.
0.
0.
0.
-0.005
-0.012
-0.023
-0.042
-0.069
-0.088
-0.107
-0.133
-0.170
-0.198
-0.217
-0.224
-0.223
-0.225
-0.232
-0.163
3.962
67.415
43.209
1.683
-0.151
-0.182
-0.150
-0.115
-0.094
-0.075
-0.060
-0.040
-0.024
-0.014
-0.006
-0.002
0.
0.
0.
0.
0.
0.
0.
0.
0.
0.
0.
0.
0.
0.
0.
0.
0.
0.
0.
0.
0.
0.
0.
-0.004
-0.010
-0.020
-0.037
-0.062
-0.080
-0.102
-0.134
-0.168
-0.188
-0.199
-0.198
-0.197
-0.195
-0.201
0.234
67.903
15263.965
4859.385
20.656
0.035
-0.223
-0.195
-0.149
-0.116
-0.094
-0.071
-0.048
-0.027
-0.015
-0.009
-0.002
0.
0.
0.
0.
0.
0.
0.
0.
0.
0.
0.
0.
0.
0.
0.
0.
0.
0.
0.
0.
0.
0.
0.
-0.001
-0.008
-0.013
-0.028
-0.048
-0.071
-0.099
-0.136
-0.157
-0.154
-0.150
-0.167
-0.188
-0.197
-0.205
0.170
42.392
4874.413
1878.453
15.814
0.013
-0.273
-0.239
-0.181
-0.141
-0.110
-0.082
-0.051
-0.029
-0.015
-0.009
-0.002
0.
0.
0.
0.
0.
0.
0.
0.
0.
0.
0.
0.
0.
0.
0.
0.
0.
0.
0.
0.
0.
0.
0.
-0.001
-0.002
-0.009
-0.017
-0.034
-0.059
-0.093
-0.123
-0.100
0.175
0.186
-0.103
-0.188
-0.213
-0.232
-0.166
2.600
24.595
19.528
1.503
-0.259
-0.311
-0.271
-0.209
-0.159
-0.120
-0.083
-0.048
-0.029
-0.014
-0.008
0.
0.
0.
0.
0.
0.
0.
0.
0.
0.
0.
0.
0.
0.
0.
0.
0.
0.
0.
0.
0.
0.
0.
0.
0.001
-0.001
-0.005
-0.014
-0.021
-0.045
-0.079
-0.105
0.022
1.047
0.941
-0.044
-0.203
-0.225
-0.221
-0.249
-0.145
0.235
0.090
-0.295
-0.349
-0.326
-0.274
-0.218
-0.168
-0.121
-0.074
-0.045
-0.025
-0.014
-0.005
0.
0.
0.
0.
0.
0.
0.
0.
0.
0.
0.
0.
0.
0.
0.
0.
0.
0.
0.
0.
0.
0.
0.
0.
0.
-0.001
-0.004
-0.006
-0.014
-0.029
-0.058
-0.086
-0.048
0.360
0.293
-0.145
-0.227
-0.221
-0.002
-0.044
-0.335
-0.424
-0.472
-0.464
-0.401
-0.287
-0.196
-0.201
-0.170
-0.123
-0.072
-0.041
-0.022
-0.014
-0.002
0.
0.
0.
0.
0.
0.
0.
0.
0.
0.
0.
0.
0.
0.
0.
0.
0.
0.
0.
0.
0.
0.
0.
0.
0.
0.
0.001
-0.002
-0.010
-0.020
-0.044
-0.070
-0.101
-0.110
-0.141
-0.212
-0.272
-0.231
0.138
0.407
0.122
-0.297
-0.462
-0.471
-0.404
-0.259
-0.123
-0.201
-0.184
-0.128
-0.078
-0.041
-0.022
-0.008
-0.002
0.
0.
0.
0.
0.
0.
0.
0.
0.
0.
0.
0.
0.
0.
0.
0.
0.
0.
0.
0.
0.
0.
0.
0.
0.002
0.002
0.001
0.001
-0.002
-0.021
-0.037
-0.058
-0.094
-0.121
-0.163
-0.220
-0.201
0.327
3.217
41.025
57.497
17.959
5.836
2.638
2.786
0.047
-0.325
-0.310
-0.222
-0.144
-0.082
-0.045
-0.016
-0.008
0.
0.
0.
0.
0.
0.
0.
0.
0.
0.
0.
0.
0.
0.
0.
0.
0.
0.
0.
0.
0.
0.
0.
0.
0.002
0.002
0.005
0.002
0.000
-0.008
-0.021
-0.040
-0.059
-0.079
-0.106
-0.151
-0.129
5.837
153.036
192.305
9585.735
23973.338
6434.486
730.442
115.320
81.621
5.120
-0.288
-0.394
-0.293
-0.173
-0.089
-0.046
-0.023
-0.002
0.
0.
0.
0.
0.
0.
0.
0.
0.
0.
0.
0.
0.
0.
0.
0.
0.
0.
0.
0.
0.
0.
0.
0.001
0.002
0.005
0.004
0.001
-0.004
-0.014
-0.030
-0.048
-0.063
-0.084
-0.103
-0.141
0.384
172.969
100069.406
116434.992
86696.211
104664.242
108332.875
30592.734
5393.037
534.632
34.644
7.828
0.154
-0.327
-0.228
-0.115
-0.053
-0.026
-0.006
0.
0.
0.
0.
0.
0.
0.
0.
0.
0.
0.
0.
0.
0.
0.
0.
0.
0.
0.
0.
0.
0.
0.
0.003
0.003
0.004
0.004
0.000
-0.008
-0.021
-0.041
-0.054
-0.066
-0.082
-0.103
-0.141
0.327
141.002
100212.031
185319.656
102053.234
1587.779
19018.984
5807.640
6499.920
9895.022
3887.543
457.288
11.127
-0.100
-0.261
-0.149
-0.069
-0.030
-0.010
0.003
0.
0.
0.
0.
0.
0.
0.
0.
0.
0.
0.
0.
0.
0.
0.
0.
0.
0.
0.
0.
0.
0.
0.003
0.003
0.004
0.003
-0.002
-0.011
-0.027
-0.044
-0.056
-0.064
-0.075
-0.100
-0.141
-0.142
4.174
112.970
7632.874
101859.828
3179.000
2055.247
243.468
100800.875
21030.412
52992.758
40292.086
191.926
1.456
-0.292
-0.189
-0.093
-0.041
-0.018
-0.003
0.002
0.001
0.
0.
0.
0.
0.
0.
0.
0.
0.
0.
0.
0.
0.
0.
0.
0.
0.
0.
0.
0.
0.003
0.002
0.004
0.003
-0.003
-0.013
-0.025
-0.040
-0.053
-0.057
-0.068
-0.089
-0.129
-0.197
-0.213
3.120
288.687
2848.826
350.219
231.709
753.550
11875.652
481.650
100506.398
100349.688
900.768
2.815
-0.338
-0.241
-0.122
-0.062
-0.030
-0.006
-0.002
0.001
0.001
0.
0.
0.
0.
0.
0.
0.
0.
0.
0.
0.
0.
0.
0.
0.
0.
0.
0.
0.
0.003
0.001
0.003
0.003
-0.003
-0.012
-0.020
-0.032
-0.041
-0.048
-0.056
-0.076
-0.107
-0.178
-0.275
-0.290
1.788
13.150
108.765
1553.922
2720.541
25965.453
70.577
2970.300
5254.315
72.755
0.819
-0.312
-0.265
-0.168
-0.100
-0.048
-0.017
-0.006
-0.002
0.001
0.001
0.
0.
0.
0.
0.
0.
0.
0.
0.
0.
0.
0.
0.
0.
0.
0.
0.
0.
0.003
0.001
0.002
0.002
-0.003
-0.010
-0.014
-0.022
-0.029
-0.035
-0.042
-0.059
-0.093
-0.146
-0.234
-0.357
-0.195
23.287
301.085
103432.484
107248.734
1308.980
47.884
12.061
13.974
16.504
29.979
7.732
1.356
-0.095
-0.150
-0.086
-0.036
-0.013
-0.003
0.002
0.001
0.
0.
0.
0.
0.
0.
0.
0.
0.
0.
0.
0.
0.
0.
0.
0.
0.
0.
0.001
0.002
0.001
0.001
-0.002
-0.008
-0.010
-0.014
-0.018
-0.029
-0.036
-0.048
-0.071
-0.111
-0.180
-0.288
-0.365
1.758
182.782
100138.281
127548.406
102612.641
1357.356
271.126
204.298
4139.508
31713.729
1580.823
176.383
3.371
-0.117
-0.116
-0.061
-0.021
-0.005
0.000
0.001
0.
0.
0.
0.
0.
0.
0.
0.
0.
0.
0.
0.
0.
0.
0.
0.
0.
0.
0.
0.002
0.001
0.000
-0.002
-0.005
-0.007
-0.009
-0.013
-0.021
-0.031
-0.038
-0.060
-0.084
-0.134
-0.211
-0.324
-0.244
8.904
254.473
8492.469
146113.719
63532.215
30202.934
3064.197
103520.125
108889.445
103049.406
23795.227
53.173
6.338
-0.042
-0.081
-0.031
-0.009
-0.002
0.001
0.001
0.
0.
0.
0.
0.
0.
0.
0.
0.
0.
0.
0.
0.
0.
0.
0.
0.
0.
0.
0.002
0.000
0.000
-0.005
-0.008
-0.007
-0.009
-0.015
-0.024
-0.029
-0.041
-0.065
-0.101
-0.157
-0.251
-0.360
-0.088
16.816
1245.885
100672.273
104110.141
100665.430
1273.368
5981.981
13866.957
106409.711
12353.645
100766.391
2167.433
1.131
-0.085
-0.040
-0.011
-0.002
0.001
0.001
0.
0.
0.
0.
0.
0.
0.
0.
0.
0.
0.
0.
0.
0.
0.
0.
0.
0.
0.
0.
0.
0.
-0.005
-0.011
-0.012
-0.014
-0.015
-0.024
-0.022
-0.030
-0.047
-0.072
-0.113
-0.182
-0.285
-0.381
0.997
22.967
236.682
91215.227
62827.617
328.101
93.684
138.740
2963.869
3272.699
9454.013
298.568
0.941
-0.081
-0.039
-0.011
-0.001
0.001
0.001
0.
0.
0.
0.
0.
0.
0.
0.
0.
0.
0.
0.
0.
0.
0.
0.
0.
0.
0.
0.
0.
-0.006
-0.011
-0.015
-0.018
-0.025
-0.022
-0.022
-0.027
-0.026
-0.037
-0.053
-0.085
-0.137
-0.230
-0.376
-0.502
0.355
95.829
92719.109
104951.422
6526.927
19.421
11.915
39.672
65.281
109.994
9.303
0.038
-0.077
-0.030
-0.009
0.000
0.001
0.001
0.
0.
0.
0.
0.
0.
0.
0.
0.
0.
0.
0.
0.
0.
0.
0.
0.
0.
0.
0.
-0.007
-0.014
-0.020
-0.024
-0.027
-0.032
-0.033
-0.031
-0.028
-0.030
-0.028
-0.040
-0.067
-0.116
-0.205
-0.336
-0.439
0.522
61.682
18673.053
200145.688
1813.902
10.516
-0.087
0.269
0.452
0.596
-0.020
-0.113
-0.068
-0.022
-0.006
0.001
0.001
0.
0.
0.
0.
0.
0.
0.
0.
0.
0.
0.
0.
0.
0.
0.
0.
0.
0.
0.
0.
-0.004
-0.013
-0.019
-0.030
-0.041
-0.054
-0.057
-0.055
-0.051
-0.039
-0.036
-0.036
-0.051
-0.068
-0.125
-0.210
-0.224
0.167
8.921
143.201
32266.986
200139.188
5051.193
19.869
-0.569
-0.584
-0.410
-0.281
-0.182
-0.103
-0.052
-0.022
-0.005
0.001
0.001
0.
0.
0.
0.
0.
0.
0.
0.
0.
0.
0.
0.
0.
0.
0.
0.
0.
0.
0.
0.001
-0.010
-0.015
-0.028
-0.049
-0.072
-0.094
-0.102
-0.098
-0.086
-0.071
-0.066
-0.066
-0.073
-0.090
-0.155
-0.253
-0.255
0.309
13.114
161.411
2076.812
100969.500
112444.758
242.141
-0.389
-0.602
-0.430
-0.284
-0.186
-0.101
-0.052
-0.023
-0.005
-0.001
0.
0.
0.
0.
0.
0.
0.
0.
0.
0.
0.
0.
0.
0.
0.
0.
0.
0.
0.
0.
-0.004
-0.011
-0.020
-0.040
-0.076
-0.112
-0.123
-0.133
-0.141
-0.143
-0.116
-0.092
-0.086
-0.108
-0.151
-0.216
-0.319
-0.421
0.305
18.645
88.012
142.095
463.841
646.363
29.027
2.040
0.266
0.209
-0.195
-0.198
-0.126
-0.069
-0.027
-0.011
-0.004
0.
0.
0.
0.
0.
0.
0.
0.
0.
0.
0.
0.
0.
0.
0.
0.
0.
0.
0.
0.
-0.006
-0.011
-0.025
-0.054
-0.101
-0.124
0.013
0.475
0.057
-0.160
-0.063
1.179
2.635
0.689
-0.192
-0.313
-0.373
-0.307
0.735
19.807
79.678
242.630
633.797
980.240
1311.555
145.971
36.887
29.173
2.565
-0.098
-0.153
-0.092
-0.043
-0.015
-0.007
-0.002
0.
0.
0.
0.
0.
0.
0.
0.
0.
0.
0.
0.
0.
0.
0.
0.
0.
0.
0.
-0.005
-0.009
-0.029
-0.067
-0.105
0.008
11.488
259.305
14.758
0.450
3.497
145.973
669.263
105.214
2.625
-0.334
2.651
33.222
17.682
21.715
144.571
17024.832
16009.938
16018.113
196495.734
2546.602
550.787
442.360
19.816
0.822
-0.162
-0.118
-0.056
-0.021
-0.007
-0.002
0.
0.
0.
0.
0.
0.
0.
0.
0.
0.
0.
0.
0.
0.
0.
0.
0.
0.
-0.001
-0.005
-0.011
-0.029
-0.067
-0.109
0.294
62.783
8085.917
124.959
3.431
31.882
17219.197
100493.977
102918.406
45.454
0.753
100.216
16879.764
2629.276
72.484
403.475
1513.926
915.647
14169.118
104433.414
1575.071
278.800
178.840
22.819
1.709
-0.169
-0.146
-0.071
-0.028
-0.012
-0.002
0.
0.
0.
0.
0.
0.
0.
0.
0.
0.
0.
0.
0.
0.
0.
0.
0.
0.
0.
0.000
-0.010
-0.023
-0.062
-0.116
0.029
9.116
118.866
49.561
1.859
35.868
8670.874
103509.156
2102.987
106.715
26.999
149.694
38987.961
5058.666
317.146
1446.686
278.182
2564.839
133661.328
100897.727
567.250
48.142
10.207
4.221
0.273
-0.255
-0.169
-0.082
-0.035
-0.014
-0.004
0.
0.
0.
0.
0.
0.
0.
0.
0.
0.
0.
0.
0.
0.
0.
0.
0.
0.
0.
-0.002
-0.010
-0.020
-0.056
-0.131
-0.177
0.641
8.772
3.360
0.622
94.659
100057.531
101012.469
73344.141
8216.782
780.666
173.168
116.038
127.314
6297.484
100138.344
17597.338
4803.731
7217.770
5368.835
2074.938
48.708
1.847
0.193
-0.264
-0.292
-0.190
-0.093
-0.041
-0.015
-0.006
0.
0.
0.
0.
0.
0.
0.
0.
0.
0.
0.
0.
0.
0.
0.
0.
0.
0.
0.
0.000
-0.007
-0.022
-0.060
-0.128
-0.059
3.010
19.585
26.178
17.008
37.991
10432.025
110630.211
101709.070
88175.500
2769.262
15400.792
119.901
110.068
8893.152
17116.977
1795.174
527.075
686.176
10630.053
1122.377
227.705
26.223
48.399
8.534
0.066
-0.182
-0.109
-0.049
-0.021
-0.007
-0.002
0.
0.
0.
0.
0.
0.
0.
0.
0.
0.
0.
0.
0.
0.
0.
0.
0.
0.
-0.001
-0.009
-0.023
-0.064
-0.107
1.953
170.283
5105.822
6398.444
295.243
61.336
91.877
47440.793
112763.961
5146.188
1268.094
8496.314
88.416
119.519
11389.523
4851.247
52.698
10.811
281.201
3346.049
179458.891
89177.219
1707.203
17926.842
411.272
4.007
-0.113
-0.109
-0.054
-0.024
-0.008
-0.002
0.
0.
0.
0.
0.
0.
0.
0.
0.
0.
0.
0.
0.
0.
0.
0.
0.
0.
-0.003
-0.011
-0.027
-0.066
-0.083
6.185
1874.767
108752.969
118100.555
2701.518
90592.359
1420.136
24333.277
117066.234
2104.882
20.291
27.422
3.265
7.575
93.422
66.008
17.893
12.703
14.544
488.498
103637.375
147233.641
105002.711
100400.141
1101.258
13.974
0.134
-0.107
-0.057
-0.023
-0.010
-0.003
0.
0.
0.
0.
0.
0.
0.
0.
0.
0.
0.
0.
0.
0.
0.
0.
0.
0.
-0.003
-0.009
-0.029
-0.073
-0.115
2.140
202.402
6567.801
5019.121
31627.928
102278.938
117006.172
49744.574
6794.847
79.161
1.838
0.525
2.207
2.440
108.037
19677.715
93.140
18.106
7.650
113.499
520.926
57644.629
100160.828
908.590
166.828
11.850
0.168
-0.104
-0.053
-0.023
-0.010
-0.003
0.
0.
0.
0.
0.
0.
0.
0.
0.
0.
0.
0.
0.
0.
0.
0.
0.
0.
-0.002
-0.012
-0.031
-0.067
-0.134
-0.061
3.394
22.858
241.328
1545.886
25831.018
101857.203
128782.352
12483.139
40.528
10.684
3.811
1.373
3.837
627.914
127308.711
1112.465
29.438
25.603
2197.208
1372.894
207.538
271.412
25.713
9.930
1.451
-0.082
-0.089
-0.045
-0.021
-0.009
-0.003
0.
0.
0.
0.
0.
0.
0.
0.
0.
0.
0.
0.
0.
0.
0.
0.
0.
0.
-0.005
-0.010
-0.033
-0.065
-0.137
-0.234
-0.306
0.010
3.670
16.849
719.591
18717.590
1168.634
128.105
8.141
12.249
4.074
-0.053
1.801
240.940
107104.586
3853.208
24.682
8.258
186.174
140.630
12.271
3.223
0.369
-0.034
-0.143
-0.125
-0.072
-0.034
-0.017
-0.008
-0.002
0.
0.
0.
0.
0.
0.
0.
0.
0.
0.
0.
0.
0.
0.
0.
0.
0.
-0.001
-0.005
-0.013
-0.035
-0.075
-0.130
-0.173
0.219
1.386
0.688
0.729
24.829
171.856
28.211
1.891
1.910
4.831
6.888
2.444
1.901
10.139
636.793
1845.444
9354.816
77.864
3.147
3.801
2.360
0.060
-0.350
-0.268
-0.164
-0.092
-0.048
-0.022
-0.011
-0.003
0.
0.
0.
0.
0.
0.
0.
0.
0.
0.
0.
0.
0.
0.
0.
0.
0.
0.
0.000
-0.005
-0.016
-0.044
-0.081
-0.048
1.375
22.053
174.119
58.692
4.798
1.344
0.571
-0.195
-0.151
5.054
556.888
3138.286
168.467
43.956
35.340
51.353
28369.580
100088.172
337.499
7.980
7.083
8.742
1.087
-0.257
-0.196
-0.111
-0.057
-0.029
-0.013
-0.005
-0.002
0.
0.
0.
0.
0.
0.
0.
0.
0.
0.
0.
0.
0.
0.
0.
0.
0.
0.
-0.002
-0.005
-0.018
-0.049
-0.073
1.291
47.926
448.922
8053.567
1098.888
14.989
1.191
-0.044
11.759
83.773
92.251
15273.251
101856.773
16778.553
373.267
182.456
57.308
235.474
584.357
33.656
17.354
4.284
2.593
0.254
-0.198
-0.131
-0.068
-0.036
-0.016
-0.006
-0.002
0.
0.
0.
0.
0.
0.
0.
0.
0.
0.
0.
0.
0.
0.
0.
0.
0.
0.
0.001
-0.002
-0.005
-0.020
-0.051
-0.032
5.511
537.759
9624.559
1914.019
339.782
7.312
0.015
6.519
1397.456
100872.188
104179.352
381.334
2930.617
48600.570
2299.392
49.373
14.392
3.080
5.455
33.773
82.474
10.701
0.100
-0.215
-0.168
-0.091
-0.046
-0.024
-0.006
-0.003
0.
0.
0.
0.
0.
0.
0.
0.
0.
0.
0.
0.
0.
0.
0.
0.
0.
0.
0.
0.002
-0.001
-0.004
-0.018
-0.052
-0.052
2.758
146.889
1308.800
332.463
18.162
0.454
0.161
27.478
98918.422
102901.555
18391.758
35.228
413.047
100078.055
4862.129
11.446
0.315
0.732
23.856
3068.286
100154.211
606.682
1.943
-0.195
-0.132
-0.061
-0.028
-0.013
-0.001
-0.001
0.
0.
0.
0.
0.
0.
0.
0.
0.
0.
0.
0.
0.
0.
0.
0.
0.
0.
0.
0.002
-0.001
-0.002
-0.013
-0.044
-0.071
0.593
32.696
378.131
8029.311
54.144
-0.102
0.626
20.045
126.122
820.027
132.738
3.171
12.142
150.575
42.775
0.733
-0.299
3.781
45.449
6012.398
100119.523
1045.794
2.426
-0.138
-0.091
-0.036
-0.017
-0.007
-0.001
0.
0.
0.
0.
0.
0.
0.
0.
0.
0.
0.
0.
0.
0.
0.
0.
0.
0.
0.
0.
0.002
-0.001
0.001
-0.006
-0.029
-0.059
0.037
4.217
16.708
27.999
2.417
-0.178
-0.100
1.094
2.805
4.498
1.557
-0.129
-0.138
0.333
0.064
-0.251
-0.238
3.956
26.266
52.125
204.903
18.701
0.196
-0.103
-0.060
-0.025
-0.013
-0.005
0.
0.
0.
0.
0.
0.
0.
0.
0.
0.
0.
0.
0.
0.
0.
0.
0.
0.
0.
0.
0.
0.001
0.001
0.002
-0.001
-0.013
-0.039
-0.059
-0.013
0.125
0.071
-0.092
-0.116
-0.119
-0.112
-0.098
-0.115
-0.162
-0.187
-0.177
-0.157
-0.158
-0.183
-0.195
0.035
0.669
0.471
0.637
0.053
-0.103
-0.073
-0.035
-0.016
-0.007
-0.001
0.
0.
0.
0.
0.
0.
0.
0.
0.
0.
0.
0.
0.
0.
0.
0.
0.
0.
0.
0.
0.
0.
0.002
0.003
0.003
-0.002
-0.014
-0.032
-0.045
-0.053
-0.056
-0.054
-0.049
-0.053
-0.069
-0.084
-0.095
-0.092
-0.095
-0.086
-0.089
-0.093
-0.108
-0.125
-0.134
-0.140
-0.128
-0.119
-0.099
-0.070
-0.038
-0.018
-0.008
-0.004
-0.001
0.
0.
0.
0.
0.
0.
0.
0.
0.
0.
0.
0.
0.
0.
0.
0.
0.
0.
0.
0.
0.
0.
0.002
0.001
0.003
0.003
0.002
-0.005
-0.013
-0.017
-0.014
-0.012
-0.010
-0.010
-0.016
-0.020
-0.032
-0.036
-0.037
-0.039
-0.042
-0.051
-0.058
-0.066
-0.074
-0.079
-0.077
-0.067
-0.048
-0.028
-0.014
-0.007
-0.004
-0.001
0.
0.
0.
0.
0.
0.
0.
0.
0.
0.
0.
0.
0.
0.
0.
0.
0.
0.
0.
0.
0.
0.
0.
0.
0.002
0.002
0.003
0.004
0.004
0.003
0.002
0.002
0.003
0.008
0.008
0.002
-0.002
-0.005
-0.013
-0.015
-0.019
-0.018
-0.022
-0.028
-0.030
-0.034
-0.035
-0.031
-0.025
-0.017
-0.009
-0.006
-0.003
-0.001
0.
0.
0.
0.
0.
0.
0.
0.
0.
0.
0.
0.
0.
0.
0.
0.
0.
0.
0.
0.
0.
0.
0.
0.
0.
0.
0.002
0.002
0.004
0.005
0.004
0.004
0.006
0.007
0.007
0.007
0.004
0.001
-0.004
-0.006
-0.006
-0.010
-0.011
-0.011
-0.013
-0.016
-0.016
-0.014
-0.010
-0.009
-0.004
-0.002
-0.002
-0.001
0.
0.
0.
0.
0.
0.
0.
0.
0.
0.
0.
0.
0.
0.
0.
0.
0.
0.
0.
0.
0.
0.
0.
0.
0.
0.
0.
0.
0.001
0.002
0.002
0.004
0.004
0.004
0.004
0.003
0.003
0.001
-0.001
-0.001
-0.004
-0.007
-0.006
-0.006
-0.007
-0.008
-0.007
-0.006
-0.006
-0.005
-0.002
-0.001
0.000
0.
0.
0.
0.
0.
0.
0.
0.
0.
0.
0.
0.
0.
0.
0.
0.
0.
0.
0.
0.
0.
0.
0.
0.
0.
0.
0.
0.
0.
0.
0.
0.
0.
0.001
0.001
0.
0.
0.
0.
0.
0.
0.
0.
0.
-0.002
-0.003
-0.004
-0.003
-0.004
-0.002
-0.002
-0.001
0.001
0.
0.
0.
0.
0.
0.
0.
0.
0.
0.
0.
0.
0.
0.
0.
0.
0.
0.
0.
0.
0.
0.
0.
0.
0.
0.
0.
0.
0.
0.
0.
0.
0.
0.
0.
0.
0.
0.
0.
0.
0.
0.
0.
0.
0.
0.
0.
0.
-0.002
-0.002
-0.002
-0.002
0.
0.
0.
0.
0.
0.
0.
0.
0.
0.
0.
0.
0.
0.
0.
0.
0.
0.
0.
0.
0.
0.
0.
0.
0.
0.
0.
0.
0.
0.
0.
0.
0.
0.
0.
0.
0.
0.
-0.002
-0.007
-0.009
-0.016
-0.023
-0.033
-0.039
-0.040
-0.035
-0.026
-0.021
-0.016
-0.012
-0.008
-0.007
-0.003
-0.002
0.
0.
0.
0.
0.
0.
0.
0.
0.
0.
0.
0.
0.
0.
0.
0.
0.
0.
0.
0.
0.
0.
0.
0.
0.
0.
0.
0.
0.
0.
0.
0.
0.
0.
0.
0.
0.
0.
-0.007
-0.010
-0.018
-0.036
-0.060
-0.078
-0.093
-0.094
-0.090
-0.073
-0.055
-0.044
-0.036
-0.023
-0.015
-0.011
-0.006
-0.004
-0.002
0.
0.
0.
0.
0.
0.
0.
0.
0.
0.
0.
0.
0.
0.
0.
0.
0.
0.
0.
0.
0.
0.
0.
0.
0.
0.
0.
0.
0.
0.
0.
0.
0.
0.
0.
-0.004
-0.008
-0.016
-0.038
-0.074
-0.105
-0.054
0.100
-0.013
-0.161
-0.159
-0.129
-0.103
-0.085
-0.061
-0.040
-0.022
-0.014
-0.007
-0.003
-0.001
0.
0.
0.
0.
0.
0.
0.
0.
0.
0.
0.
0.
0.
0.
0.
0.
0.
0.
0.
0.
0.
0.
0.
0.
0.
0.
0.
0.
0.
0.
0.
0.
0.
0.
-0.007
-0.012
-0.028
-0.066
-0.111
0.098
5.849
34.619
15.177
0.697
-0.258
-0.260
-0.203
-0.160
-0.127
-0.083
-0.048
-0.025
-0.013
-0.007
-0.002
0.
0.
0.
0.
0.
0.
0.
0.
0.
0.
0.
0.
0.
0.
0.
0.
0.
0.
0.
0.
0.
0.
0.
0.
0.
0.
0.
0.
0.
0.
0.
0.
0.
-0.002
-0.007
-0.016
-0.041
-0.097
-0.120
3.024
339.145
21618.254
2190.100
18.384
-0.151
-0.369
-0.262
-0.199
-0.194
-0.151
-0.087
-0.042
-0.020
-0.010
-0.003
0.
0.
0.
0.
0.
0.
0.
0.
0.
0.
0.
0.
0.
0.
0.
0.
0.
0.
0.
0.
0.
0.
0.
0.
0.
0.
0.
0.
0.
0.
0.
0.
0.
-0.002
-0.010
-0.023
-0.057
-0.122
-0.099
8.463
1900.332
117965.688
32332.721
86.400
0.482
2.455
4.344
1.605
-0.056
-0.203
-0.139
-0.066
-0.029
-0.013
-0.004
-0.001
0.
0.
0.
0.
0.
0.
0.
0.
0.
0.
0.
0.
0.
0.
0.
0.
0.
0.
0.
0.
0.
0.
0.
0.
0.
0.
0.
0.
0.
0.
0.
-0.002
-0.005
-0.011
-0.033
-0.069
-0.147
-0.149
6.661
820.287
106084.219
87357.234
111.911
3.136
302.699
499.564
111.598
4.813
-0.204
-0.182
-0.089
-0.040
-0.016
-0.009
-0.002
0.
0.
0.
0.
0.
0.
0.
0.
0.
0.
0.
0.
0.
0.
0.
0.
0.
0.
0.
0.
0.
0.
0.
0.
0.
0.
0.
0.
0.
0.
-0.002
-0.003
-0.009
-0.024
-0.040
-0.077
-0.161
-0.212
5.269
2885.159
101187.227
4280.870
21.286
91.769
888.149
41993.262
5497.718
33.474
0.044
-0.200
-0.107
-0.052
-0.022
-0.012
-0.004
-0.003
-0.003
-0.002
0.
0.
0.
0.
0.
0.
0.
0.
0.
0.
0.
0.
0.
0.
0.
0.
0.
0.
0.
0.
0.
0.
0.
0.
0.
0.
0.
-0.003
-0.009
-0.017
-0.031
-0.054
-0.088
-0.163
-0.248
1.019
140.752
2845.778
164.392
29.546
14919.197
102994.859
102820.633
100075.242
106.654
0.294
-0.205
-0.124
-0.062
-0.030
-0.022
-0.011
-0.008
-0.007
-0.004
-0.003
0.
0.
0.
0.
0.
0.
0.
0.
0.
0.
0.
0.
0.
0.
0.
0.
0.
0.
0.
0.
0.
0.
0.
0.
0.
-0.002
-0.004
-0.013
-0.025
-0.043
-0.073
-0.114
-0.176
-0.264
-0.306
0.815
4.128
1.624
33.121
14947.143
100310.000
16161.754
2344.409
19.618
-0.048
-0.206
-0.132
-0.074
-0.046
-0.030
-0.024
-0.018
-0.015
-0.010
-0.007
-0.003
0.
0.
0.
0.
0.
0.
0.
0.
0.
0.
0.
0.
0.
0.
0.
0.
0.
0.
0.
0.
0.
0.
0.
0.
-0.003
-0.009
-0.018
-0.032
-0.057
-0.094
-0.137
-0.186
-0.257
-0.340
-0.422
-0.434
0.959
19.712
128.747
412.608
64.635
9.953
0.386
-0.286
-0.222
-0.148
-0.097
-0.069
-0.058
-0.051
-0.041
-0.030
-0.022
-0.011
-0.007
-0.003
0.
0.
0.
0.
0.
0.
0.
0.
0.
0.
0.
0.
0.
0.
0.
0.
0.
0.
0.
0.
0.
0.
0.
-0.003
-0.010
-0.020
-0.039
-0.072
-0.105
-0.143
-0.152
-0.209
-0.307
-0.384
-0.422
0.165
5.387
9.195
4.996
1.109
-0.230
-0.338
-0.302
-0.245
-0.187
-0.141
-0.112
-0.091
-0.076
-0.065
-0.052
-0.036
-0.022
-0.012
-0.004
-0.002
0.
0.
0.
0.
0.
0.
0.
0.
0.
0.
0.
0.
0.
0.
0.
0.
0.
0.
0.
0.
0.
0.
-0.005
-0.010
-0.021
-0.042
-0.081
-0.113
-0.046
0.323
0.271
-0.209
-0.360
-0.393
-0.330
-0.026
0.086
-0.221
-0.349
-0.228
0.518
0.441
-0.088
-0.205
-0.213
-0.176
-0.114
-0.046
-0.061
-0.070
-0.053
-0.031
-0.017
-0.009
-0.002
0.
0.
0.
0.
0.
0.
0.
0.
0.
0.
0.
0.
0.
0.
0.
0.
0.
0.
0.
0.
0.
0.
-0.004
-0.009
-0.020
-0.041
-0.079
-0.105
0.101
1.219
1.101
-0.079
-0.355
-0.379
-0.362
-0.342
-0.343
-0.357
-0.207
9.571
253.140
150.248
8.280
0.733
-0.245
-0.235
0.041
0.460
0.145
-0.076
-0.065
-0.041
-0.021
-0.011
-0.003
0.
0.
0.
0.
0.
0.
0.
0.
0.
0.
0.
0.
0.
0.
0.
0.
0.
0.
0.
0.
0.
0.
-0.003
-0.007
-0.015
-0.036
-0.069
-0.095
-0.024
0.436
0.347
-0.184
-0.295
-0.240
-0.287
-0.334
-0.346
-0.332
0.792
265.412
100821.305
101119.078
135.190
7.954
-0.078
-0.296
0.138
0.854
0.288
-0.084
-0.081
-0.047
-0.025
-0.012
-0.005
0.
0.
0.
0.
0.
0.
0.
0.
0.
0.
0.
0.
0.
0.
0.
0.
0.
0.
0.
0.
0.
0.
0.001
-0.006
-0.013
-0.032
-0.057
-0.089
-0.113
-0.118
-0.167
-0.151
0.862
2.484
0.884
-0.212
-0.350
-0.328
1.991
237.207
114986.258
49182.367
221.172
8.987
-0.108
-0.381
-0.195
0.068
-0.037
-0.123
-0.088
-0.052
-0.025
-0.013
-0.005
0.
0.
0.
0.
0.
0.
0.
0.
0.
0.
0.
0.
0.
0.
0.
0.
0.
0.
0.
0.
0.
0.
-0.001
-0.003
-0.014
-0.024
-0.041
-0.074
-0.108
-0.156
-0.164
1.917
33.769
36.239
5.766
0.049
-0.343
-0.263
2.257
117.090
832.589
710.352
29.104
2.708
-0.218
-0.420
-0.350
-0.246
-0.185
-0.134
-0.091
-0.049
-0.023
-0.012
-0.005
0.
0.
0.
0.
0.
0.
0.
0.
0.
0.
0.
0.
0.
0.
0.
0.
0.
0.
0.
0.
0.
0.
-0.002
-0.006
-0.007
-0.018
-0.027
-0.054
-0.088
-0.134
-0.073
9.975
411.989
334.000
8.964
-0.024
0.024
4.360
4.134
9.167
20.561
6.878
4.393
9.004
0.447
0.126
-0.224
-0.267
-0.203
-0.138
-0.080
-0.044
-0.022
-0.010
-0.002
0.
0.
0.
0.
0.
0.
0.
0.
0.
0.
0.
0.
0.
0.
0.
0.
0.
0.
0.
0.
0.
-0.002
-0.002
-0.004
-0.009
-0.009
-0.021
-0.038
-0.065
-0.111
-0.111
3.318
68.752
58.370
2.441
-0.234
2.885
49.717
49.037
4.372
0.404
-0.435
0.172
1.665
5.842
9.520
1.559
-0.181
-0.196
-0.130
-0.069
-0.037
-0.020
-0.006
-0.002
0.
0.
0.
0.
0.
0.
0.
0.
0.
0.
0.
0.
0.
0.
0.
0.
0.
0.
0.
0.
0.
-0.002
-0.003
-0.003
-0.003
-0.010
-0.014
-0.032
-0.056
-0.095
-0.140
-0.036
1.258
1.281
-0.185
-0.257
9.670
94.744
74.241
10.005
0.654
-0.580
-0.139
2.056
16.341
30.634
4.483
-0.043
-0.190
-0.122
-0.064
-0.031
-0.016
-0.005
0.
0.
0.
0.
0.
0.
0.
0.
0.
0.
0.
0.
0.
0.
0.
0.
0.
0.
0.
0.
0.
0.
0.
-0.001
-0.003
0.000
-0.005
-0.012
-0.032
-0.056
-0.092
-0.141
-0.188
-0.222
-0.276
-0.356
-0.351
2.394
11.961
11.698
7.809
4.319
4.645
42.477
77.821
9.167
7.114
1.381
-0.161
-0.199
-0.125
-0.060
-0.030
-0.011
-0.004
0.
0.
0.
0.
0.
0.
0.
0.
0.
0.
0.
0.
0.
0.
0.
0.
0.
0.
0.
0.
0.
0.
0.001
0.
0.004
-0.001
-0.006
-0.015
-0.038
-0.074
-0.102
-0.139
-0.182
-0.226
-0.271
-0.310
1.440
25.257
30.716
56.754
91.363
604.209
695.553
12121.073
85216.648
153.045
0.794
-0.287
-0.338
-0.234
-0.127
-0.060
-0.027
-0.011
-0.002
0.
0.
0.
0.
0.
0.
0.
0.
0.
0.
0.
0.
0.
0.
0.
0.
0.
0.
0.
0.
0.
0.
0.003
0.004
0.002
0.001
-0.009
-0.026
-0.057
-0.083
-0.101
-0.121
-0.157
-0.201
-0.256
-0.096
27.492
2611.359
1708.645
283.957
502.966
100589.930
108142.836
109806.266
85725.500
259.742
26.699
1.152
-0.333
-0.269
-0.143
-0.072
-0.031
-0.004
-0.001
0.
0.
0.
0.
0.
0.
0.
0.
0.
0.
0.
0.
0.
0.
0.
0.
0.
0.
0.
0.
0.
0.001
0.002
0.004
0.004
0.001
-0.012
-0.037
-0.072
-0.091
-0.056
0.001
-0.125
-0.196
-0.251
-0.113
22.942
1864.215
1633.370
752.703
2989.240
200146.859
106429.992
141589.750
113165.594
100351.945
5316.544
28.693
0.470
-0.280
-0.169
-0.079
-0.035
-0.012
0.000
0.
0.
0.
0.
0.
0.
0.
0.
0.
0.
0.
0.
0.
0.
0.
0.
0.
0.
0.
0.
0.
0.003
0.003
0.004
0.003
-0.004
-0.019
-0.047
-0.084
-0.102
-0.057
0.005
-0.119
-0.190
-0.246
-0.290
0.981
18.124
73.322
161.590
25332.367
106665.914
3872.314
117468.109
111549.328
101916.813
53610.734
100.336
1.534
-0.305
-0.205
-0.101
-0.046
-0.018
-0.005
0.001
0.001
0.
0.
0.
0.
0.
0.
0.
0.
0.
0.
0.
0.
0.
0.
0.
0.
0.
0.
0.
0.003
0.003
0.003
0.004
-0.006
-0.025
-0.048
-0.083
-0.106
-0.114
-0.115
-0.151
-0.183
-0.232
-0.302
-0.382
-0.014
6.848
33.919
1086.793
1416.846
234.640
1386.402
596.623
11611.958
14178.775
119.850
0.908
-0.369
-0.248
-0.128
-0.063
-0.028
-0.009
-0.002
0.001
0.001
0.
0.
0.
0.
0.
0.
0.
0.
0.
0.
0.
0.
0.
0.
0.
0.
0.
0.
0.002
0.003
0.003
0.
-0.007
-0.023
-0.044
-0.071
-0.093
-0.109
-0.118
-0.142
-0.165
-0.201
-0.280
-0.391
-0.438
1.600
359.339
57790.371
69758.563
110376.180
85420.383
178.300
267.969
361.882
17.047
-0.061
-0.390
-0.286
-0.180
-0.106
-0.049
-0.018
-0.007
-0.002
0.001
0.
0.
0.
0.
0.
0.
0.
0.
0.
0.
0.
0.
0.
0.
0.
0.
0.
0.
0.002
0.002
0.003
-0.001
-0.006
-0.019
-0.033
-0.052
-0.072
-0.086
-0.098
-0.118
-0.140
-0.178
-0.247
-0.342
-0.351
2.647
15057.074
120401.828
112017.578
105917.367
29251.656
116.527
15.950
14.284
9.759
14.862
4.114
0.631
-0.162
-0.159
-0.089
-0.036
-0.013
-0.003
0.002
0.001
0.
0.
0.
0.
0.
0.
0.
0.
0.
0.
0.
0.
0.
0.
0.
0.
0.
0.001
0.002
0.001
0.001
-0.005
-0.013
-0.023
-0.035
-0.050
-0.061
-0.073
-0.093
-0.124
-0.160
-0.217
-0.281
-0.187
0.565
20.026
111.163
1771.073
3119.048
1709.433
357.595
7377.190
4205.913
1265.089
3845.679
406.174
61.387
1.992
-0.136
-0.122
-0.064
-0.022
-0.005
0.
0.001
0.
0.
0.
0.
0.
0.
0.
0.
0.
0.
0.
0.
0.
0.
0.
0.
0.
0.
0.002
0.001
0.001
-0.002
-0.008
-0.015
-0.023
-0.034
-0.043
-0.053
-0.069
-0.095
-0.133
-0.173
-0.220
-0.228
-0.101
-0.162
2.698
164.167
98156.906
120850.234
18184.664
104154.398
131686.719
113960.961
103973.281
88107.313
2923.078
53.260
4.878
-0.040
-0.084
-0.034
-0.009
-0.002
0.001
0.001
0.
0.
0.
0.
0.
0.
0.
0.
0.
0.
0.
0.
0.
0.
0.
0.
0.
0.
0.002
0.000
0.000
-0.007
-0.011
-0.017
-0.028
-0.035
-0.043
-0.059
-0.076
-0.098
-0.136
-0.175
-0.221
-0.304
-0.429
0.260
217.165
100576.797
120110.508
89550.336
92529.383
49148.004
110962.727
9058.873
120939.016
104159.641
50859.641
401.227
1.285
-0.089
-0.043
-0.011
-0.001
0.001
0.001
0.
0.
0.
0.
0.
0.
0.
0.
0.
0.
0.
0.
0.
0.
0.
0.
0.
0.
0.
0.000
-0.002
-0.006
-0.019
-0.024
-0.032
-0.041
-0.048
-0.058
-0.065
-0.074
-0.102
-0.139
-0.183
-0.255
-0.371
-0.399
8.238
208.451
403.823
102868.750
100860.898
520.483
15560.658
21210.469
138521.125
185289.672
100391.375
1263.257
2.177
-0.086
-0.042
-0.011
-0.001
0.001
0.001
0.
0.
0.
0.
0.
0.
0.
0.
0.
0.
0.
0.
0.
0.
0.
0.
0.
0.
0.
0.
-0.009
-0.015
-0.021
-0.030
-0.042
-0.049
-0.050
-0.057
-0.060
-0.061
-0.072
-0.101
-0.150
-0.217
-0.311
-0.439
-0.445
0.775
101.214
26385.055
19590.332
284.225
118.779
673.678
1104.230
470.936
1573.515
43.031
0.309
-0.086
-0.034
-0.009
-0.001
0.001
0.001
0.
0.
0.
0.
0.
0.
0.
0.
0.
0.
0.
0.
0.
0.
0.
0.
0.
0.
0.
-0.007
-0.015
-0.024
-0.033
-0.046
-0.060
-0.067
-0.067
-0.061
-0.057
-0.058
-0.058
-0.080
-0.119
-0.189
-0.249
0.584
4.525
2.764
41.252
12683.490
101044.305
737.362
6.849
6.768
7.096
2.649
2.344
0.260
-0.128
-0.076
-0.029
-0.006
0.000
0.001
0.
0.
0.
0.
0.
0.
0.
0.
0.
0.
0.
0.
0.
0.
0.
0.
0.
0.
0.
-0.002
-0.011
-0.023
-0.035
-0.057
-0.081
-0.101
-0.107
-0.103
-0.088
-0.074
-0.066
-0.064
-0.084
-0.118
-0.185
-0.042
11.701
132.380
43.404
57.535
31616.014
100149.688
1135.974
9.245
4.740
0.004
-0.463
-0.349
-0.224
-0.132
-0.064
-0.028
-0.008
0.001
0.001
0.
0.
0.
0.
0.
0.
0.
0.
0.
0.
0.
0.
0.
0.
0.
0.
0.
0.
0.
-0.005
-0.017
-0.030
-0.054
-0.090
-0.125
-0.146
-0.156
-0.152
-0.133
-0.113
-0.096
-0.094
-0.109
-0.146
-0.215
-0.097
11.014
117.255
81.881
226.899
237.913
756.576
106.849
4.274
1.020
-0.418
-0.487
-0.373
-0.239
-0.134
-0.069
-0.032
-0.012
-0.001
0.
0.
0.
0.
0.
0.
0.
0.
0.
0.
0.
0.
0.
0.
0.
0.
0.
0.
0.
0.
-0.007
-0.018
-0.039
-0.076
-0.121
-0.142
0.022
0.231
-0.025
-0.178
-0.168
-0.139
-0.136
-0.164
-0.208
-0.289
-0.375
0.439
14.610
2012.501
100026.586
1601.075
23.870
11.830
15.291
4.707
3.772
3.318
0.206
-0.229
-0.164
-0.094
-0.041
-0.016
-0.007
0.
0.
0.
0.
0.
0.
0.
0.
0.
0.
0.
0.
0.
0.
0.
0.
0.
0.
0.
-0.003
-0.008
-0.021
-0.045
-0.095
-0.134
0.136
2.645
6.531
2.400
-0.011
-0.204
0.018
0.226
-0.095
-0.306
-0.405
-0.440
0.135
25.064
2030.333
70799.906
1388.934
20.018
669.578
13633.834
625.584
1045.689
887.450
28.489
1.115
-0.164
-0.122
-0.058
-0.021
-0.010
-0.002
0.
0.
0.
0.
0.
0.
0.
0.
0.
0.
0.
0.
0.
0.
0.
0.
0.
0.
-0.001
-0.008
-0.021
-0.049
-0.102
-0.066
2.855
76.043
2191.300
232.682
11.769
0.430
8.509
21.477
5.202
-0.100
-0.333
4.881
70.028
82.203
2845.746
13960.432
3711.917
57.505
31662.684
100741.555
81428.930
103514.039
100634.125
1073.744
25.558
0.186
-0.154
-0.078
-0.032
-0.009
-0.003
0.
0.
0.
0.
0.
0.
0.
0.
0.
0.
0.
0.
0.
0.
0.
0.
0.
0.
0.
-0.008
-0.018
-0.049
-0.098
0.015
8.479
765.704
200136.953
51562.887
479.670
3.518
108.146
472.766
55.890
4.779
5.771
257.586
100335.156
15330.396
10207.228
105903.422
102315.289
37.370
1561.800
65738.180
101745.258
64087.590
37844.512
9645.799
83.894
0.584
-0.178
-0.096
-0.039
-0.013
-0.003
0.
0.
0.
0.
0.
0.
0.
0.
0.
0.
0.
0.
0.
0.
0.
0.
0.
0.
-0.001
-0.005
-0.014
-0.042
-0.090
-0.083
2.919
221.093
141318.047
7113.573
38.124
4.672
123.223
413.624
678.484
1210.303
394.395
608.753
121636.219
131761.547
102144.445
34951.523
1664.903
1155.590
102.940
387.794
3206.625
512.180
395.049
360.934
16.888
0.072
-0.200
-0.111
-0.047
-0.016
-0.005
0.
0.
0.
0.
0.
0.
0.
0.
0.
0.
0.
0.
0.
0.
0.
0.
0.
0.
-0.001
-0.003
-0.012
-0.030
-0.082
-0.147
0.019
13.284
2723.109
149.962
1.024
10.656
715.048
2854.721
48095.766
103214.898
102546.344
9337.283
2520.154
19906.939
42759.871
103550.125
109259.953
102157.492
81.355
50.255
134.745
55.369
31.347
17.173
1.782
-0.249
-0.223
-0.123
-0.050
-0.019
-0.008
0.000
0.
0.
0.
0.
0.
0.
0.
0.
0.
0.
0.
0.
0.
0.
0.
0.
0.
0.
0.000
-0.010
-0.026
-0.070
-0.151
-0.205
0.829
13.433
31.388
5.904
5.171
190.429
1028.454
21127.094
105236.586
132082.531
114938.414
571.156
632.196
102767.148
196514.141
32723.996
6405.587
26.465
186.822
1982.156
193.842
45.600
120.011
18.086
0.417
-0.216
-0.130
-0.058
-0.024
-0.007
-0.002
0.
0.
0.
0.
0.
0.
0.
0.
0.
0.
0.
0.
0.
0.
0.
0.
0.
0.001
-0.003
-0.007
-0.026
-0.069
-0.139
0.152
19.411
2194.832
38428.453
594.138
24.449
48.870
5838.526
96278.086
1053.582
15845.822
100105.492
386.992
711.883
100016.539
100055.758
192.070
12.736
12.467
7221.519
163524.641
40964.770
8334.326
100063.031
1688.387
16.081
0.133
-0.124
-0.064
-0.028
-0.010
-0.003
0.
0.
0.
0.
0.
0.
0.
0.
0.
0.
0.
0.
0.
0.
0.
0.
0.
0.001
-0.004
-0.008
-0.024
-0.073
-0.140
0.719
66.293
70584.547
101338.461
20512.793
1822.990
249.340
36825.289
123731.516
1231.237
42.740
92.250
47.408
53.455
501.665
290.991
8.934
-0.494
4.250
709.388
111453.805
122561.008
152093.625
109149.203
57495.141
321.316
2.054
-0.107
-0.067
-0.028
-0.011
-0.003
0.
0.
0.
0.
0.
0.
0.
0.
0.
0.
0.
0.
0.
0.
0.
0.
0.
0.001
-0.002
-0.008
-0.028
-0.075
-0.142
0.138
16.202
1107.379
110467.320
101538.281
87508.797
7154.932
729.805
1151.847
56.100
46.853
42.429
762.469
466.403
15.737
17.182
1.696
-0.443
26.313
2445.969
2942.084
88244.188
137643.516
22236.654
100133.813
501.885
2.485
-0.100
-0.061
-0.026
-0.012
-0.003
0.
0.
0.
0.
0.
0.
0.
0.
0.
0.
0.
0.
0.
0.
0.
0.
0.
0.
-0.001
-0.015
-0.030
-0.073
-0.149
-0.232
0.588
23.013
2987.283
57489.418
4058.527
148531.297
3536.744
66.869
251.584
4824.310
453.049
262.036
162.324
13.187
46.505
7.690
0.431
265.330
100240.203
142450.875
20017.809
11619.672
308.581
322.154
22.169
0.342
-0.100
-0.053
-0.024
-0.010
-0.003
0.
0.
0.
0.
0.
0.
0.
0.
0.
0.
0.
0.
0.
0.
0.
0.
0.
0.
-0.004
-0.014
-0.033
-0.073
-0.155
-0.268
-0.357
0.394
13.400
46.969
7847.918
101097.773
9484.517
61.317
602.168
6255.430
539.625
12.969
5.119
5.121
30.123
23.069
18.138
45.841
7767.053
5239.672
592.826
47.740
6.873
2.188
0.216
-0.127
-0.081
-0.037
-0.018
-0.009
-0.002
0.
0.
0.
0.
0.
0.
0.
0.
0.
0.
0.
0.
0.
0.
0.
0.
0.
-0.001
-0.005
-0.014
-0.042
-0.088
-0.147
-0.135
1.272
6.466
7.609
24.832
143.655
2397.770
144.413
59.654
448.941
154.222
31.488
24.620
40.360
66.460
430.370
3179.205
12105.153
109.351
106.953
241.819
265.990
17.870
-0.032
-0.289
-0.197
-0.115
-0.058
-0.025
-0.011
-0.005
0.
0.
0.
0.
0.
0.
0.
0.
0.
0.
0.
0.
0.
0.
0.
0.
0.
0.
0.000
-0.006
-0.016
-0.049
-0.096
0.080
4.888
136.507
3216.648
654.545
778.940
199.526
10.077
1.923
4.862
25.929
971.203
6569.618
2988.007
8937.600
3866.397
5222.650
135340.953
178182.516
855.614
1033.028
2009.309
11385.022
140.561
0.597
-0.245
-0.147
-0.076
-0.032
-0.015
-0.005
-0.002
0.
0.
0.
0.
0.
0.
0.
0.
0.
0.
0.
0.
0.
0.
0.
0.
0.
0.
-0.002
-0.005
-0.021
-0.052
-0.050
4.976
444.080
11187.263
100449.555
100926.523
796.263
178.119
6.063
8.872
40.194
43.995
43446.086
151837.844
109444.438
56545.504
100357.398
13954.094
6497.559
4619.751
4587.568
11457.244
324.279
452.994
26.011
0.096
-0.166
-0.092
-0.045
-0.020
-0.006
-0.002
0.
0.
0.
0.
0.
0.
0.
0.
0.
0.
0.
0.
0.
0.
0.
0.
0.
0.
0.000
-0.001
-0.005
-0.023
-0.057
0.068
26.042
31605.105
101028.719
119768.336
10135.488
137.259
10.986
14.084
613.413
16545.730
1521.460
1553.017
40766.816
200191.219
6933.505
6786.200
767.586
33.542
59.706
665.355
1148.154
100.937
5.219
0.339
-0.193
-0.118
-0.058
-0.028
-0.008
-0.002
0.
0.
0.
0.
0.
0.
0.
0.
0.
0.
0.
0.
0.
0.
0.
0.
0.
0.
0.
0.002
0.000
-0.004
-0.021
-0.059
0.005
11.702
2598.354
200056.250
22777.961
107.207
6.639
10.513
1462.334
13477.859
141542.078
20635.490
360.769
769.655
100408.875
11379.081
31.963
7.120
26.410
922.138
101569.078
126771.227
512.117
3.464
-0.206
-0.165
-0.078
-0.035
-0.015
0.
0.
0.
0.
0.
0.
0.
0.
0.
0.
0.
0.
0.
0.
0.
0.
0.
0.
0.
0.
0.
0.002
0.000
-0.002
-0.016
-0.052
-0.068
5.986
39565.816
152555.906
156873.891
319.381
0.342
42.731
100563.500
12560.490
16781.902
966.675
23.080
16.359
230.068
59.008
0.958
0.773
260.557
33866.602
106775.039
142423.281
651.407
2.544
-0.171
-0.115
-0.046
-0.020
-0.007
0.000
0.
0.
0.
0.
0.
0.
0.
0.
0.
0.
0.
0.
0.
0.
0.
0.
0.
0.
0.
0.
0.002
0.001
0.001
-0.007
-0.035
-0.063
1.121
285.175
605.280
213.738
8.330
-0.160
1.556
49.372
78.790
34.262
8.310
0.417
-0.167
0.356
-0.018
-0.378
0.382
625.493
100824.320
474.494
232.163
17.712
0.193
-0.124
-0.070
-0.029
-0.014
-0.006
-0.001
0.
0.
0.
0.
0.
0.
0.
0.
0.
0.
0.
0.
0.
0.
0.
0.
0.
0.
0.
0.
0.001
0.000
0.002
-0.002
-0.017
-0.045
-0.052
0.407
1.232
0.674
-0.047
-0.149
-0.140
0.101
0.402
0.132
-0.143
-0.246
-0.257
-0.250
-0.254
-0.281
-0.241
3.778
23.555
4.518
1.300
0.090
-0.126
-0.089
-0.042
-0.019
-0.008
-0.002
0.
0.
0.
0.
0.
0.
0.
0.
0.
0.
0.
0.
0.
0.
0.
0.
0.
0.
0.
0.
0.
0.
0.002
0.003
0.003
-0.003
-0.018
-0.038
-0.051
-0.060
-0.066
-0.068
-0.067
-0.078
-0.096
-0.115
-0.135
-0.148
-0.149
-0.143
-0.147
-0.156
-0.176
-0.192
-0.190
-0.148
-0.148
-0.142
-0.119
-0.087
-0.046
-0.021
-0.010
-0.005
-0.001
0.
0.
0.
0.
0.
0.
0.
0.
0.
0.
0.
0.
0.
0.
0.
0.
0.
0.
0.
0.
0.
0.
0.002
0.001
0.003
0.003
-0.001
-0.010
-0.018
-0.023
-0.023
-0.018
-0.019
-0.023
-0.040
-0.050
-0.057
-0.067
-0.071
-0.077
-0.086
-0.094
-0.104
-0.112
-0.124
-0.123
-0.107
-0.087
-0.063
-0.037
-0.018
-0.008
-0.005
-0.001
0.
0.
0.
0.
0.
0.
0.
0.
0.
0.
0.
0.
0.
0.
0.
0.
0.
0.
0.
0.
0.
0.
0.
0.
0.002
0.004
0.004
0.004
0.003
0.002
-0.001
-0.001
0.002
0.001
-0.001
-0.006
-0.017
-0.025
-0.031
-0.039
-0.042
-0.049
-0.061
-0.061
-0.061
-0.061
-0.055
-0.046
-0.036
-0.024
-0.014
-0.006
-0.004
-0.002
0.
0.
0.
0.
0.
0.
0.
0.
0.
0.
0.
0.
0.
0.
0.
0.
0.
0.
0.
0.
0.
0.
0.
0.
0.
0.
0.002
0.003
0.004
0.005
0.004
0.005
0.006
0.007
0.008
0.005
-0.003
-0.009
-0.013
-0.016
-0.018
-0.024
-0.030
-0.032
-0.032
-0.033
-0.030
-0.027
-0.020
-0.014
-0.009
-0.003
-0.002
-0.001
0.
0.
0.
0.
0.
0.
0.
0.
0.
0.
0.
0.
0.
0.
0.
0.
0.
0.
0.
0.
0.
0.
0.
0.
0.
0.
0.
0.
0.002
0.002
0.003
0.004
0.004
0.004
0.005
0.005
0.001
-0.002
-0.005
-0.005
-0.011
-0.013
-0.016
-0.017
-0.018
-0.018
-0.016
-0.015
-0.012
-0.008
-0.006
-0.003
0.
0.
0.
0.
0.
0.
0.
0.
0.
0.
0.
0.
0.
0.
0.
0.
0.
0.
0.
0.
0.
0.
0.
0.
0.
0.
0.
0.
0.
0.
0.
0.
0.
0.001
0.001
0.001
0.001
0.
0.
0.
-0.002
-0.005
-0.005
-0.006
-0.008
-0.009
-0.007
-0.010
-0.008
-0.008
-0.007
-0.005
-0.004
-0.001
0.001
0.
0.
0.
0.
0.
0.
0.
0.
0.
0.
0.
0.
0.
0.
0.
0.
0.
0.
0.
0.
0.
0.
0.
0.
0.
0.
0.
0.
0.
0.
0.
0.
0.
0.
0.
0.
0.
0.
0.
0.
0.
0.
-0.002
-0.004
-0.004
-0.004
-0.003
-0.003
-0.003
-0.003
-0.003
-0.002
-0.002
0.
0.
0.
0.
0.
0.
0.
0.
0.
0.
0.
0.
0.
0.
0.
0.
0.
0.
0.
0.
0.
0.
0.
0.
0.
0.
0.
0.
0.
0.
0.
0.
0.
0.
0.
0.
-0.004
-0.006
-0.010
-0.016
-0.026
-0.040
-0.046
-0.050
-0.046
-0.037
-0.034
-0.029
-0.021
-0.017
-0.011
-0.010
-0.005
-0.003
-0.001
0.
0.
0.
0.
0.
0.
0.
0.
0.
0.
0.
0.
0.
0.
0.
0.
0.
0.
0.
0.
0.
0.
0.
0.
0.
0.
0.
0.
0.
0.
0.
0.
0.
0.
0.
0.
-0.006
-0.010
-0.021
-0.039
-0.068
-0.087
-0.105
-0.111
-0.111
-0.099
-0.083
-0.069
-0.058
-0.042
-0.031
-0.020
-0.012
-0.007
-0.005
-0.002
0.
0.
0.
0.
0.
0.
0.
0.
0.
0.
0.
0.
0.
0.
0.
0.
0.
0.
0.
0.
0.
0.
0.
0.
0.
0.
0.
0.
0.
0.
0.
0.
0.
0.
-0.004
-0.009
-0.019
-0.042
-0.083
-0.113
-0.058
0.112
-0.031
-0.205
-0.214
-0.188
-0.154
-0.127
-0.103
-0.071
-0.044
-0.026
-0.015
-0.007
-0.004
0.
0.
0.
0.
0.
0.
0.
0.
0.
0.
0.
0.
0.
0.
0.
0.
0.
0.
0.
0.
0.
0.
0.
0.
0.
0.
0.
0.
0.
0.
0.
0.
0.
0.
-0.006
-0.014
-0.033
-0.077
-0.121
0.217
7.802
44.024
18.695
0.755
-0.325
-0.318
-0.228
-0.160
-0.168
-0.131
-0.088
-0.045
-0.025
-0.012
-0.006
-0.002
0.
0.
0.
0.
0.
0.
0.
0.
0.
0.
0.
0.
0.
0.
0.
0.
0.
0.
0.
0.
0.
0.
0.
0.
0.
0.
0.
0.
0.
0.
0.
0.
-0.002
-0.007
-0.021
-0.052
-0.106
-0.068
6.759
540.115
46963.512
3780.055
20.562
-0.142
-0.265
2.000
3.185
0.242
-0.192
-0.146
-0.078
-0.035
-0.021
-0.008
-0.003
0.
0.
0.
0.
0.
0.
0.
0.
0.
0.
0.
0.
0.
0.
0.
0.
0.
0.
0.
0.
0.
0.
0.
0.
0.
0.
0.
0.
0.
0.
0.
0.
-0.005
-0.014
-0.030
-0.070
-0.138
0.226
47.647
9488.529
121661.523
63712.543
61.010
0.725
0.794
29.379
51.862
3.428
-0.209
-0.197
-0.117
-0.053
-0.025
-0.012
-0.004
0.
0.
0.
0.
0.
0.
0.
0.
0.
0.
0.
0.
0.
0.
0.
0.
0.
0.
0.
0.
0.
0.
0.
0.
0.
0.
0.
0.
0.
0.
0.
-0.003
-0.007
-0.022
-0.042
-0.088
-0.172
0.114
36.377
4969.476
17138.656
1058.317
31.014
1.464
4.430
30.092
37.711
2.954
-0.251
-0.252
-0.150
-0.070
-0.030
-0.013
-0.007
0.
0.
0.
0.
0.
0.
0.
0.
0.
0.
0.
0.
0.
0.
0.
0.
0.
0.
0.
0.
0.
0.
0.
0.
0.
0.
0.
0.
0.
0.
-0.003
-0.005
-0.017
-0.033
-0.055
-0.105
-0.200
-0.237
3.105
74.160
300.508
115.336
11.330
60.151
289.681
1510.555
440.692
8.831
-0.067
-0.271
-0.173
-0.085
-0.037
-0.018
-0.010
-0.004
-0.003
-0.003
0.
0.
0.
0.
0.
0.
0.
0.
0.
0.
0.
0.
0.
0.
0.
0.
0.
0.
0.
0.
0.
0.
0.
0.
0.
0.
-0.002
-0.004
-0.013
-0.024
-0.049
-0.078
-0.133
-0.230
-0.345
-0.189
5.247
25.059
8.709
27.143
5830.225
101021.414
39743.773
5247.564
33.641
2.267
-0.169
-0.186
-0.103
-0.050
-0.031
-0.020
-0.013
-0.009
-0.007
-0.003
-0.002
0.
0.
0.
0.
0.
0.
0.
0.
0.
0.
0.
0.
0.
0.
0.
0.
0.
0.
0.
0.
0.
0.
0.
0.
-0.003
-0.010
-0.020
-0.036
-0.065
-0.104
-0.161
-0.242
-0.368
-0.465
-0.264
0.379
9.854
418.329
12603.973
200071.813
3802.317
287.074
19.002
4.073
-0.103
-0.197
-0.122
-0.074
-0.053
-0.042
-0.029
-0.023
-0.015
-0.009
-0.004
-0.002
0.
0.
0.
0.
0.
0.
0.
0.
0.
0.
0.
0.
0.
0.
0.
0.
0.
0.
0.
0.
0.
0.
0.
-0.004
-0.011
-0.025
-0.051
-0.082
-0.119
-0.103
-0.159
-0.249
-0.325
-0.481
-0.071
40.743
7363.896
25241.809
24106.990
569.819
8.261
1.591
0.324
-0.262
-0.226
-0.153
-0.109
-0.091
-0.074
-0.060
-0.046
-0.030
-0.019
-0.009
-0.003
0.
0.
0.
0.
0.
0.
0.
0.
0.
0.
0.
0.
0.
0.
0.
0.
0.
0.
0.
0.
0.
0.
-0.002
-0.005
-0.013
-0.030
-0.064
-0.105
-0.080
0.296
1.281
1.287
0.420
0.032
0.416
13.263
504.693
965.648
86.443
10.479
0.005
-0.335
-0.344
-0.338
-0.285
-0.224
-0.170
-0.119
-0.062
-0.071
-0.070
-0.053
-0.031
-0.016
-0.007
-0.002
0.
0.
0.
0.
0.
0.
0.
0.
0.
0.
0.
0.
0.
0.
0.
0.
0.
0.
0.
0.
0.
-0.002
-0.004
-0.013
-0.033
-0.072
-0.112
-0.008
3.610
41.127
38.937
3.601
0.693
0.691
3.905
9.546
8.903
1.381
-0.307
-0.416
-0.027
0.475
0.538
-0.104
-0.306
-0.192
0.838
2.757
1.028
-0.014
-0.072
-0.048
-0.025
-0.012
-0.003
0.
0.
0.
0.
0.
0.
0.
0.
0.
0.
0.
0.
0.
0.
0.
0.
0.
0.
0.
0.
0.
0.001
-0.004
-0.012
-0.031
-0.072
-0.117
0.106
12.709
291.073
272.453
10.803
0.214
0.069
2.631
4.172
0.344
-0.461
-0.397
2.994
38.048
85.070
121.917
13.277
0.030
0.350
16.535
77.519
19.605
0.695
-0.086
-0.063
-0.032
-0.015
-0.008
0.
0.
0.
0.
0.
0.
0.
0.
0.
0.
0.
0.
0.
0.
0.
0.
0.
0.
0.
0.
0.
0.001
-0.003
-0.014
-0.033
-0.067
-0.112
-0.038
4.377
57.533
54.179
3.564
0.316
1.648
1.291
0.736
-0.306
-0.488
0.798
89.581
12022.532
23061.451
46961.160
382.239
2.570
0.935
38.352
223.951
43.115
1.257
-0.098
-0.075
-0.036
-0.017
-0.009
0.
0.
0.
0.
0.
0.
0.
0.
0.
0.
0.
0.
0.
0.
0.
0.
0.
0.
0.
0.
0.
-0.001
-0.007
-0.015
-0.028
-0.054
-0.098
-0.137
0.099
1.515
1.368
0.887
25.626
186.764
54.503
1.624
-0.471
-0.434
12.406
3467.313
123260.258
106498.406
64276.938
449.286
4.235
0.770
5.754
22.224
6.543
0.232
-0.118
-0.083
-0.036
-0.017
-0.009
0.
0.
0.
0.
0.
0.
0.
0.
0.
0.
0.
0.
0.
0.
0.
0.
0.
0.
0.
0.
0.
-0.002
-0.004
-0.013
-0.027
-0.046
-0.081
-0.125
-0.173
-0.228
-0.118
19.389
1446.872
7708.629
832.360
9.605
-0.255
0.831
28.792
48470.164
105704.656
8566.110
357.966
232.134
8.235
0.550
0.045
0.930
0.444
-0.110
-0.128
-0.078
-0.038
-0.016
-0.008
0.
0.
0.
0.
0.
0.
0.
0.
0.
0.
0.
0.
0.
0.
0.
0.
0.
0.
0.
0.
-0.002
-0.002
-0.008
-0.012
-0.025
-0.038
-0.064
-0.098
-0.153
-0.225
0.272
186.400
100092.266
101062.547
305.489
6.804
4.444
1271.234
577.741
229.860
721.914
45.086
2325.426
100277.492
36.442
9.772
1.528
0.013
-0.074
-0.174
-0.123
-0.067
-0.033
-0.014
-0.005
0.
0.
0.
0.
0.
0.
0.
0.
0.
0.
0.
0.
0.
0.
0.
0.
0.
0.
0.
0.
-0.002
-0.004
-0.009
-0.011
-0.018
-0.030
-0.051
-0.076
-0.123
-0.194
-0.023
36.552
8110.497
19420.434
36.913
1.429
71.036
28134.887
18947.061
255.236
78.807
5.040
46.538
188.473
529.463
1592.440
66.742
1.106
-0.235
-0.184
-0.112
-0.056
-0.026
-0.013
-0.003
0.
0.
0.
0.
0.
0.
0.
0.
0.
0.
0.
0.
0.
0.
0.
0.
0.
0.
0.
0.
-0.002
-0.005
-0.008
-0.009
-0.013
-0.023
-0.040
-0.066
-0.109
-0.176
-0.251
0.737
39.486
84.181
1.382
0.895
2238.254
179022.141
72743.820
2653.304
80.766
2.722
17.514
284.306
5383.601
38434.344
343.268
5.873
-0.110
-0.177
-0.101
-0.046
-0.023
-0.007
-0.002
0.
0.
0.
0.
0.
0.
0.
0.
0.
0.
0.
0.
0.
0.
0.
0.
0.
0.
0.
0.
-0.002
-0.004
-0.007
-0.007
-0.011
-0.022
-0.044
-0.076
-0.123
-0.179
-0.250
-0.310
-0.236
-0.230
-0.480
-0.075
138.118
1923.952
627.740
539.194
26.037
2.880
52.040
152.024
296.142
795.191
89.180
5.750
-0.083
-0.165
-0.093
-0.040
-0.018
-0.005
0.
0.
0.
0.
0.
0.
0.
0.
0.
0.
0.
0.
0.
0.
0.
0.
0.
0.
0.
0.
0.
0.
-0.002
-0.002
-0.006
-0.011
-0.026
-0.052
-0.100
-0.139
-0.159
-0.184
-0.260
-0.347
-0.440
-0.505
-0.186
17.751
1023.226
2414.174
192.306
75.364
116.440
17018.520
100034.547
191.778
10.781
6.360
0.624
-0.238
-0.167
-0.086
-0.032
-0.014
-0.003
0.
0.
0.
0.
0.
0.
0.
0.
0.
0.
0.
0.
0.
0.
0.
0.
0.
0.
0.
0.
0.
0.003
0.002
0.
-0.002
-0.016
-0.036
-0.078
-0.125
-0.118
0.581
1.641
0.297
-0.287
-0.419
-0.461
0.335
20.313
769.677
1722.006
112.659
3525.371
4884.172
45460.727
101283.672
207.338
23.959
11.164
0.482
-0.293
-0.178
-0.082
-0.032
-0.011
-0.003
0.
0.
0.
0.
0.
0.
0.
0.
0.
0.
0.
0.
0.
0.
0.
0.
0.
0.
0.
0.
0.
0.002
0.005
0.003
-0.004
-0.020
-0.052
-0.105
-0.143
0.134
8.066
29.705
4.747
-0.172
-0.402
-0.473
0.043
6.041
24.311
40.294
1085.767
23302.623
3363.610
18267.914
1767.156
4944.711
4500.955
1893.486
19.352
-0.172
-0.187
-0.086
-0.039
-0.011
0.000
0.
0.
0.
0.
0.
0.
0.
0.
0.
0.
0.
0.
0.
0.
0.
0.
0.
0.
0.
0.
0.001
0.002
0.004
0.004
-0.003
-0.028
-0.066
-0.113
-0.151
0.132
8.374
31.287
4.891
-0.189
-0.399
-0.479
-0.497
0.093
4.137
46.204
13587.642
200177.609
6687.685
529.522
1908.273
115386.180
108064.383
8082.692
36.712
-0.105
-0.203
-0.105
-0.046
-0.016
-0.003
0.001
0.
0.
0.
0.
0.
0.
0.
0.
0.
0.
0.
0.
0.
0.
0.
0.
0.
0.
0.
0.001
0.002
0.004
0.002
-0.006
-0.030
-0.068
-0.104
-0.145
-0.140
0.511
1.667
0.218
-0.283
-0.327
-0.420
-0.517
0.487
41.588
454.625
22989.730
36571.574
857.134
404.704
27376.479
21574.279
15107.953
158.806
3.471
-0.340
-0.240
-0.128
-0.065
-0.024
-0.007
-0.002
0.001
0.001
0.
0.
0.
0.
0.
0.
0.
0.
0.
0.
0.
0.
0.
0.
0.
0.
0.
0.001
0.002
0.003
0.
-0.006
-0.031
-0.064
-0.092
-0.121
-0.150
-0.192
-0.208
-0.258
-0.200
-0.072
-0.136
-0.343
1.027
52.461
757.762
131756.219
119688.938
31901.674
100104.930
1141.765
210.854
42.551
3.246
-0.423
-0.438
-0.287
-0.179
-0.095
-0.041
-0.015
-0.003
-0.002
0.001
0.
0.
0.
0.
0.
0.
0.
0.
0.
0.
0.
0.
0.
0.
0.
0.
0.
0.001
0.002
0.003
0.
-0.005
-0.025
-0.054
-0.077
-0.103
-0.130
-0.171
-0.210
-0.234
-0.196
-0.072
-0.009
-0.085
4.291
40.201
395.594
89163.617
49413.563
32985.035
100154.688
177.969
8.840
5.315
1.262
0.655
-0.024
-0.241
-0.227
-0.151
-0.077
-0.032
-0.011
-0.002
0.001
0.001
0.
0.
0.
0.
0.
0.
0.
0.
0.
0.
0.
0.
0.
0.
0.
0.
0.
0.002
0.001
0.002
-0.004
-0.015
-0.038
-0.059
-0.082
-0.105
-0.131
-0.167
-0.199
-0.224
-0.243
-0.240
-0.012
12.685
153.841
87.035
84.570
215.984
304.748
109.138
45.841
883.352
605.939
113.667
37.545
10.611
3.081
0.081
-0.178
-0.118
-0.056
-0.018
-0.005
0.
0.001
0.
0.
0.
0.
0.
0.
0.
0.
0.
0.
0.
0.
0.
0.
0.
0.
0.
0.001
0.003
0.003
-0.001
-0.010
-0.023
-0.041
-0.060
-0.081
-0.104
-0.128
-0.163
-0.209
-0.254
-0.297
-0.179
3.912
28.349
17.014
1.816
61.553
10319.129
3631.126
297.173
51834.207
23455.018
20073.357
632.456
185.669
103.261
10.513
0.762
-0.117
-0.079
-0.029
-0.007
0.000
0.001
0.
0.
0.
0.
0.
0.
0.
0.
0.
0.
0.
0.
0.
0.
0.
0.
0.
0.001
0.003
0.002
0.000
-0.006
-0.015
-0.031
-0.050
-0.068
-0.085
-0.104
-0.129
-0.171
-0.210
-0.246
-0.264
0.276
1.969
0.944
-0.014
93.127
34961.281
9435.440
187.889
1957.959
4355.447
126151.133
86598.219
23800.947
5976.773
701.706
26.866
0.183
-0.086
-0.036
-0.009
0.
0.001
0.001
0.
0.
0.
0.
0.
0.
0.
0.
0.
0.
0.
0.
0.
0.
0.
0.
0.001
0.001
0.003
-0.001
-0.008
-0.021
-0.032
-0.047
-0.063
-0.077
-0.092
-0.116
-0.135
-0.163
-0.194
-0.229
-0.224
-0.188
-0.373
-0.526
4.137
87.740
91.709
9308.666
436.099
1425.394
100411.352
200065.234
103301.211
4225.763
6435.342
87.831
0.501
-0.090
-0.035
-0.010
0.
0.001
0.001
0.
0.
0.
0.
0.
0.
0.
0.
0.
0.
0.
0.
0.
0.
0.
0.
0.
0.001
0.001
-0.004
-0.014
-0.027
-0.042
-0.064
-0.083
-0.096
-0.103
-0.112
-0.119
-0.130
-0.146
-0.178
-0.224
-0.303
-0.412
-0.428
-0.021
0.770
42.093
29762.084
381.155
46.398
619.201
5924.187
10451.926
161.627
109.855
8.340
-0.004
-0.088
-0.034
-0.006
0.000
0.001
0.
0.
0.
0.
0.
0.
0.
0.
0.
0.
0.
0.
0.
0.
0.
0.
0.
0.
0.
-0.001
-0.014
-0.023
-0.041
-0.062
-0.092
-0.116
-0.131
-0.127
-0.126
-0.126
-0.115
-0.124
-0.146
-0.197
-0.273
-0.152
11.076
127.590
67.619
26.097
106.510
220.723
25.170
110.630
165.045
22.828
2.383
0.505
-0.087
-0.151
-0.081
-0.030
-0.007
0.001
0.001
0.
0.
0.
0.
0.
0.
0.
0.
0.
0.
0.
0.
0.
0.
0.
0.
0.
0.
0.
-0.009
-0.019
-0.037
-0.059
-0.099
-0.141
-0.160
-0.173
-0.173
-0.157
-0.136
-0.126
-0.130
-0.145
-0.179
-0.248
1.562
600.854
100112.039
8336.275
832.154
140.865
313.521
42.055
2199.692
4053.036
33.516
-0.256
-0.407
-0.282
-0.157
-0.076
-0.033
-0.010
0.001
0.001
0.
0.
0.
0.
0.
0.
0.
0.
0.
0.
0.
0.
0.
0.
0.
0.
0.
0.
-0.003
-0.013
-0.028
-0.047
-0.089
-0.143
-0.171
-0.093
0.016
-0.123
-0.198
-0.176
-0.156
-0.154
-0.164
-0.204
-0.277
1.421
515.898
100146.594
10063.675
16668.641
1122.797
26.113
9.078
181.691
253.811
8.730
-0.372
-0.431
-0.303
-0.178
-0.090
-0.039
-0.015
-0.003
0.
0.
0.
0.
0.
0.
0.
0.
0.
0.
0.
0.
0.
0.
0.
0.
0.
0.
0.
-0.003
-0.015
-0.031
-0.065
-0.122
-0.162
0.214
5.015
15.157
4.155
0.015
-0.234
-0.206
-0.198
-0.218
-0.265
-0.358
-0.289
9.045
119.938
9928.409
118345.773
8468.138
43.545
25.889
8.709
7.633
4.589
2.857
0.207
-0.275
-0.212
-0.120
-0.055
-0.020
-0.009
-0.001
0.
0.
0.
0.
0.
0.
0.
0.
0.
0.
0.
0.
0.
0.
0.
0.
0.
0.
-0.005
-0.016
-0.036
-0.077
-0.132
-0.086
4.089
126.168
832.547
95.367
1.863
-0.262
-0.275
-0.258
-0.304
-0.371
-0.483
-0.549
1.885
189.657
50523.629
134907.063
6333.561
68.090
117.206
370.035
146.219
690.657
564.136
46.289
3.127
-0.162
-0.156
-0.074
-0.028
-0.010
-0.001
0.
0.
0.
0.
0.
0.
0.
0.
0.
0.
0.
0.
0.
0.
0.
0.
0.
0.
-0.005
-0.017
-0.036
-0.077
-0.136
0.405
46.864
3163.446
5067.989
427.477
22.851
-0.149
-0.167
0.022
-0.281
-0.426
-0.195
0.944
13.671
781.210
101808.289
112820.695
717.579
15.056
546.055
10312.050
100765.523
104914.766
117939.289
28867.418
135.927
0.778
-0.188
-0.097
-0.040
-0.012
-0.003
0.
0.
0.
0.
0.
0.
0.
0.
0.
0.
0.
0.
0.
0.
0.
0.
0.
0.
-0.005
-0.013
-0.030
-0.072
-0.132
1.042
211.824
100402.641
200096.125
130416.523
2174.765
0.712
0.568
1.680
2.525
4.322
44.473
93.456
836.027
3442.652
15312.158
103361.156
2374.452
9.734
115.034
5033.911
163695.688
54496.180
115401.023
100837.625
725.484
2.314
-0.193
-0.118
-0.045
-0.018
-0.003
0.000
0.
0.
0.
0.
0.
0.
0.
0.
0.
0.
0.
0.
0.
0.
0.
0.
0.
-0.002
-0.009
-0.026
-0.062
-0.118
0.283
33.275
1870.960
34809.535
4965.346
60.706
-0.065
1.131
8.417
4316.968
998.346
13782.163
57762.438
89257.258
102040.320
103206.508
102058.469
984.519
2713.798
30.599
21676.016
102133.188
32018.137
104779.094
31839.939
172.607
2.735
-0.199
-0.130
-0.053
-0.018
-0.005
0.000
0.
0.
0.
0.
0.
0.
0.
0.
0.
0.
0.
0.
0.
0.
0.
0.
0.
0.000
-0.005
-0.017
-0.048
-0.101
-0.149
0.819
13.969
266.409
46.989
0.634
-0.377
3.098
21.200
20682.779
17334.051
200250.594
105055.977
105204.797
75648.820
78930.961
19973.072
3681.812
12138.434
16.792
413.440
6779.974
20075.441
3562.185
1244.230
105.306
2.723
-0.209
-0.138
-0.058
-0.019
-0.008
0.000
0.
0.
0.
0.
0.
0.
0.
0.
0.
0.
0.
0.
0.
0.
0.
0.
0.
0.001
0.000
-0.012
-0.036
-0.088
-0.182
-0.269
-0.063
2.292
4.310
0.863
1.156
3.758
18.303
406.651
4232.468
100735.914
7004.785
770.782
236.154
3106.269
1900.923
339.247
136.572
4.082
118.620
1074.610
177.961
45.574
31.383
10.359
0.473
-0.229
-0.143
-0.061
-0.024
-0.008
-0.003
0.
0.
0.
0.
0.
0.
0.
0.
0.
0.
0.
0.
0.
0.
0.
0.
0.
0.002
-0.002
-0.006
-0.030
-0.079
-0.173
-0.247
2.105
73.309
295.212
59.915
866.691
3068.810
727.085
5377.211
147.674
467.955
589.662
32.224
79.584
4090.945
2005.786
28.858
1.639
5.830
3708.557
100112.648
1547.486
211.268
1034.344
247.095
15.475
0.162
-0.132
-0.064
-0.027
-0.010
-0.003
0.
0.
0.
0.
0.
0.
0.
0.
0.
0.
0.
0.
0.
0.
0.
0.
0.
0.002
-0.003
-0.009
-0.028
-0.079
-0.170
-0.194
5.849
385.968
2798.227
5406.657
32232.520
102742.563
6436.471
100037.531
336.279
8.915
49.000
1368.922
766.797
72.943
40.341
1.814
-0.855
1.958
317.861
5483.945
666.282
1461.671
39071.691
100204.102
618.702
2.885
-0.109
-0.067
-0.027
-0.011
-0.003
0.
0.
0.
0.
0.
0.
0.
0.
0.
0.
0.
0.
0.
0.
0.
0.
0.
0.002
-0.001
-0.007
-0.035
-0.077
-0.173
-0.257
1.697
69.007
3950.970
128905.047
75428.703
1003.154
674.435
669.250
68.199
371.316
828.657
100036.820
100001.094
173.171
0.760
-0.574
-0.772
8.290
360.672
16635.557
105072.063
170757.781
200254.484
100832.539
1097.839
3.579
-0.098
-0.061
-0.026
-0.010
-0.003
0.
0.
0.
0.
0.
0.
0.
0.
0.
0.
0.
0.
0.
0.
0.
0.
0.
0.001
-0.003
-0.011
-0.037
-0.075
-0.170
-0.293
-0.188
11.977
725.119
19759.988
2718.829
667.550
950.473
509.527
5015.453
100117.078
16396.730
70693.961
23714.229
72.699
1.851
5.807
1.508
51.270
10146.765
105394.719
151295.453
69257.617
29063.455
885.506
36.060
0.513
-0.105
-0.053
-0.021
-0.009
-0.003
0.
0.
0.
0.
0.
0.
0.
0.
0.
0.
0.
0.
0.
0.
0.
0.
0.
0.
-0.002
-0.013
-0.038
-0.080
-0.165
-0.304
-0.410
0.777
24.480
63.177
256.858
6691.046
346.640
2660.842
106789.820
104463.258
21823.752
167.385
49.004
10.486
36.410
42.733
14.176
37.983
1190.148
21138.936
5777.592
126.816
48.417
7.815
0.492
-0.131
-0.089
-0.040
-0.016
-0.008
-0.002
0.
0.
0.
0.
0.
0.
0.
0.
0.
0.
0.
0.
0.
0.
0.
0.
0.
-0.001
-0.004
-0.013
-0.040
-0.096
-0.164
-0.214
0.451
3.974
42.172
469.660
205.614
9395.266
288.718
4499.520
100096.906
9450.103
145.767
63.861
121.368
910.501
38490.258
4607.935
2090.747
179.970
9894.685
21566.623
5100.572
104.182
0.744
-0.249
-0.219
-0.127
-0.062
-0.026
-0.010
-0.005
0.
0.
0.
0.
0.
0.
0.
0.
0.
0.
0.
0.
0.
0.
0.
0.
0.
0.
0.000
-0.005
-0.014
-0.052
-0.103
-0.048
2.150
40.058
491.284
2487.702
100120.875
35103.523
694.914
202.540
82.300
577.892
113.778
125.266
28760.354
100318.477
27339.877
101750.914
135074.938
141474.406
13592.066
119843.359
154310.000
101477.477
2017.867
2.422
-0.275
-0.171
-0.084
-0.038
-0.014
-0.004
-0.001
0.
0.
0.
0.
0.
0.
0.
0.
0.
0.
0.
0.
0.
0.
0.
0.
0.
0.
-0.002
-0.005
-0.019
-0.052
-0.084
2.042
102.276
1173.723
58078.879
105136.922
110466.398
22214.705
327.277
21.837
22.562
46.747
125.025
1257.695
105723.023
105875.477
102130.828
78552.414
29948.412
113854.047
141434.469
102472.352
8590.281
13932.398
161.981
0.703
-0.192
-0.109
-0.052
-0.020
-0.005
-0.002
0.001
0.
0.
0.
0.
0.
0.
0.
0.
0.
0.
0.
0.
0.
0.
0.
0.
0.
0.001
0.000
-0.005
-0.021
-0.057
-0.022
9.340
1857.397
86942.516
10108.415
100853.211
5982.719
136.615
53.481
446.968
6883.528
89348.578
101980.914
889.894
5515.072
2253.885
26135.195
1872.353
72.690
491.766
11504.643
113839.156
5855.071
26.869
1.505
-0.180
-0.135
-0.068
-0.029
-0.007
-0.003
0.002
0.001
0.
0.
0.
0.
0.
0.
0.
0.
0.
0.
0.
0.
0.
0.
0.
0.
0.
0.002
0.
-0.004
-0.020
-0.059
-0.048
5.215
477.711
32020.328
8957.193
266.609
47.835
15.900
5652.594
105775.383
105963.438
112741.039
28130.373
77.296
250.479
68.948
27.825
10.789
101.400
6987.793
104392.078
196463.891
3086.227
11.710
-0.144
-0.178
-0.089
-0.038
-0.017
-0.001
0.001
0.001
0.
0.
0.
0.
0.
0.
0.
0.
0.
0.
0.
0.
0.
0.
0.
0.
0.
0.
0.002
0.000
-0.002
-0.015
-0.050
-0.077
2.827
1022.332
91730.242
113679.859
46.316
0.434
28.902
20241.045
101162.430
15293.662
2372.697
221.618
5.700
8.176
3.102
-0.172
2.307
1299.391
103275.305
200065.219
47115.363
133.163
1.690
-0.184
-0.123
-0.052
-0.020
-0.008
0.000
0.002
0.
0.
0.
0.
0.
0.
0.
0.
0.
0.
0.
0.
0.
0.
0.
0.
0.
0.
0.
0.002
0.001
0.002
-0.009
-0.033
-0.065
0.500
51.687
198.337
87.642
2.992
-0.234
1.756
82.451
494.698
65.061
12.159
2.329
-0.232
-0.397
-0.456
-0.398
0.790
213.275
16222.341
2458.463
128.478
6.322
-0.027
-0.136
-0.073
-0.030
-0.014
-0.004
-0.001
0.
0.
0.
0.
0.
0.
0.
0.
0.
0.
0.
0.
0.
0.
0.
0.
0.
0.
0.
0.
0.001
0.001
0.002
-0.002
-0.016
-0.044
-0.060
0.205
0.822
0.438
-0.091
-0.170
-0.150
0.342
1.138
0.298
-0.156
-0.293
-0.349
-0.372
-0.295
-0.059
-0.026
2.814
18.624
7.693
1.026
-0.052
-0.140
-0.093
-0.041
-0.018
-0.008
-0.003
0.
0.
0.
0.
0.
0.
0.
0.
0.
0.
0.
0.
0.
0.
0.
0.
0.
0.
0.
0.
0.
0.
0.002
0.003
0.003
-0.002
-0.017
-0.038
-0.051
-0.063
-0.070
-0.075
-0.080
-0.097
-0.119
-0.151
-0.180
-0.202
-0.214
-0.219
-0.221
-0.070
0.406
0.223
-0.178
-0.180
-0.188
-0.176
-0.135
-0.091
-0.047
-0.022
-0.009
-0.005
0.
0.
0.
0.
0.
0.
0.
0.
0.
0.
0.
0.
0.
0.
0.
0.
0.
0.
0.
0.
0.
0.
0.
0.002
0.002
0.003
0.003
0.001
-0.009
-0.017
-0.022
-0.022
-0.023
-0.027
-0.040
-0.060
-0.077
-0.094
-0.111
-0.120
-0.132
-0.136
-0.085
0.090
0.016
-0.140
-0.159
-0.141
-0.101
-0.067
-0.042
-0.019
-0.008
-0.005
-0.001
0.
0.
0.
0.
0.
0.
0.
0.
0.
0.
0.
0.
0.
0.
0.
0.
0.
0.
0.
0.
0.
0.
0.
0.
0.002
0.002
0.004
0.004
0.004
0.003
0.000
0.000
0.000
-0.003
-0.012
-0.019
-0.035
-0.049
-0.063
-0.074
-0.082
-0.090
-0.091
-0.085
-0.084
-0.091
-0.084
-0.063
-0.044
-0.028
-0.016
-0.006
-0.004
-0.002
0.
0.
0.
0.
0.
0.
0.
0.
0.
0.
0.
0.
0.
0.
0.
0.
0.
0.
0.
0.
0.
0.
0.
0.
0.
0.
0.002
0.002
0.004
0.005
0.004
0.005
0.007
0.005
0.004
-0.002
-0.013
-0.020
-0.031
-0.040
-0.047
-0.052
-0.058
-0.057
-0.059
-0.058
-0.052
-0.043
-0.030
-0.020
-0.011
-0.007
-0.002
-0.001
0.
0.
0.
0.
0.
0.
0.
0.
0.
0.
0.
0.
0.
0.
0.
0.
0.
0.
0.
0.
0.
0.
0.
0.
0.
0.
0.
0.
0.001
0.002
0.003
0.004
0.004
0.004
0.005
0.002
-0.005
-0.009
-0.014
-0.019
-0.024
-0.027
-0.031
-0.033
-0.035
-0.033
-0.029
-0.024
-0.018
-0.013
-0.008
-0.005
0.000
0.
0.
0.
0.
0.
0.
0.
0.
0.
0.
0.
0.
0.
0.
0.
0.
0.
0.
0.
0.
0.
0.
0.
0.
0.
0.
0.
0.
0.
0.
0.
0.
0.
0.001
0.001
0.
0.
-0.002
-0.003
-0.006
-0.010
-0.013
-0.016
-0.016
-0.016
-0.019
-0.018
-0.015
-0.012
-0.011
-0.008
-0.006
-0.003
0.001
0.
0.
0.
0.
0.
0.
0.
0.
0.
0.
0.
0.
0.
0.
0.
0.
0.
0.
0.
0.
0.
0.
0.
0.
0.
0.
0.
0.
0.
0.
0.
0.
0.
0.
0.
0.
0.
0.
0.
-0.002
-0.003
-0.006
-0.006
-0.007
-0.009
-0.009
-0.009
-0.007
-0.006
-0.006
-0.006
-0.005
-0.002
0.
0.
0.
0.
0.
0.
0.
0.
0.
0.
0.
0.
0.
0.
0.
0.
0.
0.
0.
0.
0.
0.
0.
0.
0.
0.
0.
0.
0.
0.
0.
0.
0.
0.
0.
0.
-0.004
-0.005
-0.011
-0.017
-0.029
-0.039
-0.050
-0.054
-0.053
-0.050
-0.047
-0.042
-0.033
-0.025
-0.018
-0.014
-0.011
-0.007
-0.002
0.
0.
0.
0.
0.
0.
0.
0.
0.
0.
0.
0.
0.
0.
0.
0.
0.
0.
0.
0.
0.
0.
0.
0.
0.
0.
0.
0.
0.
0.
0.
0.
0.
0.
0.
-0.002
-0.006
-0.011
-0.020
-0.043
-0.071
-0.098
-0.117
-0.135
-0.140
-0.131
-0.116
-0.103
-0.089
-0.068
-0.049
-0.033
-0.020
-0.013
-0.008
-0.002
0.
0.
0.
0.
0.
0.
0.
0.
0.
0.
0.
0.
0.
0.
0.
0.
0.
0.
0.
0.
0.
0.
0.
0.
0.
0.
0.
0.
0.
0.
0.
0.
0.
0.
-0.004
-0.010
-0.020
-0.046
-0.087
-0.119
-0.144
-0.137
-0.202
-0.252
-0.255
-0.239
-0.202
-0.175
-0.147
-0.114
-0.073
-0.043
-0.021
-0.013
-0.005
-0.002
0.
0.
0.
0.
0.
0.
0.
0.
0.
0.
0.
0.
0.
0.
0.
0.
0.
0.
0.
0.
0.
0.
0.
0.
0.
0.
0.
0.
0.
0.
0.
0.
0.
-0.006
-0.015
-0.035
-0.078
-0.127
0.068
2.396
6.085
3.197
1.070
-0.152
-0.220
0.157
0.364
-0.113
-0.172
-0.134
-0.079
-0.041
-0.021
-0.010
-0.004
0.
0.
0.
0.
0.
0.
0.
0.
0.
0.
0.
0.
0.
0.
0.
0.
0.
0.
0.
0.
0.
0.
0.
0.
0.
0.
0.
0.
0.
0.
0.
0.
-0.002
-0.009
-0.024
-0.055
-0.114
-0.040
8.771
292.257
688.145
124.129
69.115
5.755
3.161
68.151
132.854
7.580
-0.072
-0.178
-0.121
-0.065
-0.028
-0.015
-0.005
-0.002
0.
0.
0.
0.
0.
0.
0.
0.
0.
0.
0.
0.
0.
0.
0.
0.
0.
0.
0.
0.
0.
0.
0.
0.
0.
0.
0.
0.
0.
0.
-0.002
-0.005
-0.015
-0.036
-0.080
-0.155
0.503
135.540
100063.453
101232.867
2499.520
1370.054
60.790
31.360
13822.948
95601.234
157.748
1.207
-0.163
-0.161
-0.088
-0.039
-0.016
-0.006
-0.002
0.
0.
0.
0.
0.
0.
0.
0.
0.
0.
0.
0.
0.
0.
0.
0.
0.
0.
0.
0.
0.
0.
0.
0.
0.
0.
0.
0.
0.
-0.002
-0.004
-0.010
-0.028
-0.051
-0.106
-0.198
0.368
112.507
100078.688
142481.125
100816.086
1111.450
89.862
26.561
4069.645
18733.215
96.629
3.186
-0.050
-0.202
-0.112
-0.049
-0.020
-0.010
-0.004
0.
0.
0.
0.
0.
0.
0.
0.
0.
0.
0.
0.
0.
0.
0.
0.
0.
0.
0.
0.
0.
0.
0.
0.
0.
0.
0.
0.
-0.002
-0.004
-0.008
-0.020
-0.041
-0.075
-0.134
-0.245
-0.249
6.901
205.462
4846.834
19707.229
213.753
31.871
20.682
31.734
42.332
18.416
5.418
0.016
-0.230
-0.136
-0.059
-0.030
-0.015
-0.008
-0.004
-0.003
-0.002
0.
0.
0.
0.
0.
0.
0.
0.
0.
0.
0.
0.
0.
0.
0.
0.
0.
0.
0.
0.
0.
0.
0.
0.
0.
-0.003
-0.005
-0.018
-0.031
-0.061
-0.100
-0.166
-0.283
-0.413
0.681
39.429
221.463
70.306
24.820
352.788
2311.144
185.778
102.793
2397.009
247.732
2.282
-0.241
-0.156
-0.078
-0.046
-0.027
-0.017
-0.013
-0.008
-0.004
-0.002
0.
0.
0.
0.
0.
0.
0.
0.
0.
0.
0.
0.
0.
0.
0.
0.
0.
0.
0.
0.
0.
0.
0.
-0.002
-0.004
-0.012
-0.025
-0.050
-0.079
-0.091
0.002
-0.113
-0.274
0.146
16.078
73.181
45.127
4476.384
47312.160
100279.922
6776.720
248.951
18681.230
889.229
4.151
-0.245
-0.179
-0.106
-0.073
-0.058
-0.041
-0.030
-0.020
-0.010
-0.006
-0.002
0.
0.
0.
0.
0.
0.
0.
0.
0.
0.
0.
0.
0.
0.
0.
0.
0.
0.
0.
0.
0.
0.
-0.002
-0.004
-0.014
-0.034
-0.065
-0.074
0.755
5.183
4.748
4.310
8.277
4.064
11.029
212.691
100196.648
105533.758
101392.516
1595.521
19.909
117.895
27.340
0.448
-0.295
-0.229
-0.156
-0.118
-0.095
-0.074
-0.059
-0.040
-0.023
-0.012
-0.006
-0.002
0.
0.
0.
0.
0.
0.
0.
0.
0.
0.
0.
0.
0.
0.
0.
0.
0.
0.
0.
0.
0.
-0.003
-0.007
-0.017
-0.043
-0.079
0.002
3.833
38.356
46.452
50.226
100.078
43.471
102.032
292.657
8167.057
22792.375
312.794
18.401
2.567
9.651
3.994
-0.098
-0.379
-0.324
-0.241
-0.050
0.178
0.029
-0.081
-0.065
-0.041
-0.021
-0.011
-0.003
0.
0.
0.
0.
0.
0.
0.
0.
0.
0.
0.
0.
0.
0.
0.
0.
0.
0.
0.
0.
0.
-0.001
-0.007
-0.017
-0.049
-0.096
-0.054
2.851
67.686
3025.796
2822.609
121.885
198.151
113.521
806.614
930.889
117.317
9.961
-0.065
0.754
4.427
2.710
1.137
-0.052
-0.371
0.186
10.731
45.637
12.041
0.462
-0.087
-0.062
-0.031
-0.014
-0.006
0.
0.
0.
0.
0.
0.
0.
0.
0.
0.
0.
0.
0.
0.
0.
0.
0.
0.
0.
0.
0.
0.000
-0.007
-0.022
-0.052
-0.106
-0.141
1.626
335.248
100021.680
100029.055
269.780
53.948
30.787
866.514
2887.517
47.284
0.101
-0.569
0.353
9.195
124.760
334.062
27.065
1.319
6.662
880.530
31596.299
1094.850
7.500
-0.042
-0.080
-0.042
-0.018
-0.009
0.
0.
0.
0.
0.
0.
0.
0.
0.
0.
0.
0.
0.
0.
0.
0.
0.
0.
0.
0.
0.
0.
-0.011
-0.024
-0.050
-0.106
-0.164
0.464
61.181
6198.642
5239.401
51.973
4.370
11.060
71.471
150.986
7.577
-0.475
0.010
19.689
475.966
47360.199
100112.031
1414.467
31.964
28.792
4449.940
100028.203
6203.724
16.049
-0.006
-0.098
-0.049
-0.022
-0.010
0.
0.
0.
0.
0.
0.
0.
0.
0.
0.
0.
0.
0.
0.
0.
0.
0.
0.
0.
0.
-0.002
-0.003
-0.010
-0.027
-0.051
-0.096
-0.160
-0.168
1.580
16.403
15.461
3.582
186.076
4823.206
623.010
12.428
0.173
-0.534
7.934
1370.616
11523.399
70777.141
116436.164
2776.155
247.159
334.219
156.831
1528.974
180.759
4.082
-0.097
-0.106
-0.053
-0.023
-0.011
-0.002
0.
0.
0.
0.
0.
0.
0.
0.
0.
0.
0.
0.
0.
0.
0.
0.
0.
0.
0.
-0.003
-0.005
-0.009
-0.029
-0.049
-0.086
-0.144
-0.206
-0.258
-0.246
-0.177
19.460
7103.201
100357.766
87137.906
106.819
2.127
0.443
18.919
12525.723
100269.930
1289.861
27955.406
21464.760
376.197
918.027
19.303
127.371
57.151
2.618
-0.105
-0.105
-0.052
-0.020
-0.010
-0.002
0.
0.
0.
0.
0.
0.
0.
0.
0.
0.
0.
0.
0.
0.
0.
0.
0.
0.
-0.002
-0.005
-0.009
-0.015
-0.029
-0.051
-0.078
-0.119
-0.179
-0.250
-0.349
-0.031
76.708
49471.883
125979.016
10524.275
294.208
7.705
446.507
269.303
10472.120
4367.701
130.176
100931.875
117759.938
402.216
39.152
9.352
29.050
15.626
0.862
-0.139
-0.093
-0.046
-0.019
-0.009
-0.002
0.
0.
0.
0.
0.
0.
0.
0.
0.
0.
0.
0.
0.
0.
0.
0.
0.
0.
-0.002
-0.007
-0.010
-0.018
-0.029
-0.045
-0.071
-0.101
-0.146
-0.213
-0.322
-0.239
19.938
5148.606
53410.516
360.033
44.823
82.903
39593.785
34025.969
75543.992
79546.289
122.181
810.043
6843.088
7270.442
42455.324
365.564
8.576
0.604
-0.145
-0.145
-0.083
-0.038
-0.016
-0.003
0.
0.
0.
0.
0.
0.
0.
0.
0.
0.
0.
0.
0.
0.
0.
0.
0.
0.
0.
-0.002
-0.006
-0.012
-0.017
-0.024
-0.043
-0.061
-0.093
-0.131
-0.199
-0.308
-0.388
0.591
52.288
134.853
10.688
1.889
300.454
102759.367
200147.688
110533.516
11943.692
80.350
690.239
100223.102
200069.453
104548.844
16350.770
148.916
1.067
-0.211
-0.134
-0.067
-0.030
-0.012
-0.003
0.
0.
0.
0.
0.
0.
0.
0.
0.
0.
0.
0.
0.
0.
0.
0.
0.
0.
0.
-0.002
-0.006
-0.008
-0.013
-0.022
-0.039
-0.061
-0.096
-0.148
-0.207
-0.274
-0.295
-0.209
1.227
4.933
1.054
0.460
46.600
786.719
59478.145
131680.578
412.872
30.465
137.055
7565.368
5122.548
23990.381
47044.004
240.974
1.415
-0.199
-0.117
-0.053
-0.022
-0.005
0.000
0.001
0.
0.
0.
0.
0.
0.
0.
0.
0.
0.
0.
0.
0.
0.
0.
0.
0.
0.
0.
-0.002
-0.004
-0.009
-0.018
-0.038
-0.066
-0.118
-0.176
-0.158
0.440
1.968
2.897
0.755
-0.201
-0.470
2.168
157.608
100158.555
122340.234
101084.953
359.048
16.825
84.540
194.567
161.585
425.939
256.987
15.572
0.060
-0.195
-0.107
-0.045
-0.014
-0.004
0.002
0.002
0.001
0.
0.
0.
0.
0.
0.
0.
0.
0.
0.
0.
0.
0.
0.
0.
0.
0.
0.
-0.002
-0.001
-0.005
-0.017
-0.041
-0.084
-0.153
-0.187
0.791
21.991
78.977
21.313
3.638
0.153
-0.400
2.703
211.498
100821.273
100151.445
759.710
86.258
69.161
89.295
110.750
24.030
55.137
37.281
1.979
-0.285
-0.198
-0.091
-0.038
-0.013
-0.001
0.002
0.002
0.002
0.
0.
0.
0.
0.
0.
0.
0.
0.
0.
0.
0.
0.
0.
0.
0.
0.
0.001
0.004
0.000
-0.001
-0.017
-0.055
-0.104
-0.162
-0.126
5.617
1152.458
38996.492
369.071
3.996
0.314
-0.467
0.325
25.876
236.265
281.366
489.973
58215.277
23203.973
112.951
74.489
1263.610
40022.719
43417.109
62.819
-0.037
-0.197
-0.097
-0.036
-0.010
-0.001
0.002
0.002
0.002
0.
0.
0.
0.
0.
0.
0.
0.
0.
0.
0.
0.
0.
0.
0.
0.
0.
0.002
0.004
0.004
-0.003
-0.023
-0.063
-0.102
0.147
0.940
5.270
1228.580
48434.367
384.231
1.956
-0.227
-0.562
-0.605
1.096
35.060
261.544
16716.689
176087.781
42978.074
97.673
4789.720
120357.938
200130.313
100197.938
140.874
0.101
-0.199
-0.104
-0.041
-0.010
-0.001
0.003
0.002
0.002
0.
0.
0.
0.
0.
0.
0.
0.
0.
0.
0.
0.
0.
0.
0.
0.
0.
0.002
0.004
0.004
-0.002
-0.026
-0.067
-0.071
0.528
2.088
1.474
16.333
67.323
8.830
1.399
3.765
1.782
0.276
8.084
2339.849
100371.813
107581.078
138520.484
1050.731
395.387
170517.547
105947.523
6410.502
363.029
7.668
-0.288
-0.222
-0.116
-0.059
-0.016
-0.004
0.
0.003
0.001
0.
0.
0.
0.
0.
0.
0.
0.
0.
0.
0.
0.
0.
0.
0.
0.
0.
0.002
0.004
0.003
-0.003
-0.024
-0.062
-0.076
0.309
2.421
3.624
0.703
-0.011
0.104
13.244
52.742
31.863
11.294
14.832
3326.652
100861.680
109025.703
100250.977
302.316
247.003
2652.600
3998.881
101.731
3.650
-0.416
-0.434
-0.268
-0.151
-0.079
-0.031
-0.011
-0.001
0.003
0.001
0.
0.
0.
0.
0.
0.
0.
0.
0.
0.
0.
0.
0.
0.
0.
0.
0.
0.002
0.003
0.004
-0.003
-0.018
-0.056
-0.080
0.044
1.262
2.074
0.317
-0.311
-0.092
7.901
32.126
54.831
22.878
107.390
5253.208
4211.873
779.141
456.630
98.691
167.563
404.396
106.785
10.154
0.266
-0.573
-0.479
-0.333
-0.219
-0.124
-0.057
-0.025
-0.008
-0.001
0.001
0.001
0.
0.
0.
0.
0.
0.
0.
0.
0.
0.
0.
0.
0.
0.
0.
0.
0.002
0.003
0.002
-0.001
-0.013
-0.038
-0.068
-0.083
0.014
0.071
-0.147
-0.286
-0.328
0.158
2.223
6.706
6.216
626.756
100099.773
51927.535
97.260
10.455
23.620
114.523
677.216
184.896
45.893
6.065
0.842
-0.145
-0.260
-0.266
-0.174
-0.097
-0.042
-0.012
-0.002
0.002
0.001
0.
0.
0.
0.
0.
0.
0.
0.
0.
0.
0.
0.
0.
0.
0.
0.001
0.001
0.002
0.001
0.000
-0.007
-0.024
-0.049
-0.075
-0.110
-0.145
-0.181
-0.242
-0.307
-0.327
-0.273
-0.146
1.736
127.351
3613.584
1257.582
20.405
2.118
34.211
71.212
44.165
71.619
67.904
76.422
32.006
8.666
2.611
0.175
-0.171
-0.127
-0.062
-0.022
-0.005
0.001
0.001
0.
0.
0.
0.
0.
0.
0.
0.
0.
0.
0.
0.
0.
0.
0.
0.001
0.001
0.001
0.002
0.001
-0.005
-0.014
-0.034
-0.057
-0.094
-0.133
-0.161
-0.202
-0.254
-0.293
-0.321
-0.356
0.217
22.166
206.513
75.212
2.649
1.572
28.800
24.084
10.759
20.843
123.023
4130.343
1374.216
410.669
33.271
4.287
0.331
-0.141
-0.075
-0.026
-0.006
0.001
0.001
0.
0.
0.
0.
0.
0.
0.
0.
0.
0.
0.
0.
0.
0.
0.
0.001
0.001
0.000
0.002
0.000
-0.005
-0.017
-0.034
-0.059
-0.092
-0.120
-0.147
-0.177
-0.215
-0.248
-0.281
-0.321
-0.297
0.749
4.246
1.927
-0.440
-0.476
1.771
29.701
2614.360
1576.282
136.492
5275.757
4328.223
5265.522
86.435
8.072
0.836
-0.131
-0.084
-0.030
-0.005
0.001
0.001
0.
0.
0.
0.
0.
0.
0.
0.
0.
0.
0.
0.
0.
0.
0.
0.001
0.001
0.001
0.000
0.000
-0.011
-0.025
-0.048
-0.077
-0.115
-0.147
-0.172
-0.192
-0.207
-0.224
-0.239
-0.276
-0.302
-0.317
-0.343
-0.467
-0.469
1.034
9.326
174.343
100143.102
100360.422
108.569
81.876
260.835
313.924
17.030
1.262
-0.035
-0.158
-0.085
-0.028
-0.009
0.001
0.001
0.
0.
0.
0.
0.
0.
0.
0.
0.
0.
0.
0.
0.
0.
0.
0.
0.001
0.001
0.001
-0.009
-0.020
-0.036
-0.066
-0.113
-0.170
-0.205
-0.225
-0.236
-0.233
-0.218
-0.223
-0.246
-0.260
-0.301
-0.382
-0.261
10.446
137.181
673.373
495.373
1604.505
2241.514
110.795
1734.915
2862.656
32.695
0.374
-0.386
-0.294
-0.167
-0.082
-0.032
-0.007
0.001
0.001
0.
0.
0.
0.
0.
0.
0.
0.
0.
0.
0.
0.
0.
0.
0.
0.
0.
0.001
0.
-0.014
-0.028
-0.052
-0.100
-0.166
-0.210
-0.218
-0.228
-0.270
-0.268
-0.243
-0.225
-0.241
-0.255
-0.287
-0.360
1.297
482.036
101391.961
104353.531
48076.223
220.043
88.700
156.683
101722.078
101097.219
305.697
0.745
-0.422
-0.327
-0.190
-0.089
-0.037
-0.011
-0.001
0.001
0.
0.
0.
0.
0.
0.
0.
0.
0.
0.
0.
0.
0.
0.
0.
0.
0.
-0.001
-0.004
-0.020
-0.037
-0.076
-0.143
-0.194
-0.029
1.031
1.583
0.265
-0.263
-0.271
-0.248
-0.250
-0.264
-0.301
-0.378
1.169
415.871
102007.047
104065.461
196549.625
21422.297
68.079
96.350
7492.750
9302.856
102.627
3.759
-0.060
-0.331
-0.223
-0.116
-0.051
-0.018
-0.004
0.000
0.
0.
0.
0.
0.
0.
0.
0.
0.
0.
0.
0.
0.
0.
0.
0.
0.
-0.001
-0.007
-0.024
-0.049
-0.099
-0.172
-0.026
4.929
56.985
184.334
31.824
0.713
-0.312
-0.295
-0.289
-0.307
-0.350
-0.451
-0.387
8.627
127.288
2451.041
101903.367
26747.918
4494.766
6423.654
214.078
1080.920
163.193
9.435
1.630
-0.192
-0.261
-0.157
-0.069
-0.026
-0.011
0.000
0.
0.
0.
0.
0.
0.
0.
0.
0.
0.
0.
0.
0.
0.
0.
0.
0.
-0.001
-0.009
-0.027
-0.055
-0.113
-0.178
0.722
46.987
5151.827
100108.109
3479.576
10.720
-0.298
-0.375
-0.366
-0.396
-0.455
-0.570
-0.610
7.610
1379.382
12138.066
4916.318
295.546
60526.023
100175.727
150.752
131.305
50.031
29.272
14.105
1.268
-0.262
-0.196
-0.094
-0.035
-0.012
-0.002
0.
0.
0.
0.
0.
0.
0.
0.
0.
0.
0.
0.
0.
0.
0.
0.
0.
-0.001
-0.010
-0.027
-0.053
-0.116
-0.179
1.226
113.587
24619.404
109600.102
9613.806
17.062
-0.329
-0.464
-0.476
-0.503
-0.522
-0.264
0.016
32.713
100145.094
146864.781
39375.906
142.764
218.513
295.504
64.935
252.610
249.287
973.692
1112.951
29.987
0.156
-0.230
-0.119
-0.045
-0.013
-0.004
0.001
0.
0.
0.
0.
0.
0.
0.
0.
0.
0.
0.
0.
0.
0.
0.
0.
-0.001
-0.008
-0.023
-0.046
-0.106
-0.175
1.564
411.215
100158.328
101318.836
575.550
9.669
-0.413
-0.576
-0.568
-0.378
3.012
44.229
73.937
69.751
802.619
4347.839
802.666
47.804
9.928
14.265
671.121
12058.836
1335.134
20982.502
18414.916
153.240
1.987
-0.218
-0.135
-0.052
-0.016
-0.004
0.000
0.
0.
0.
0.
0.
0.
0.
0.
0.
0.
0.
0.
0.
0.
0.
0.
-0.001
-0.007
-0.017
-0.036
-0.087
-0.165
0.371
54.423
4826.763
4501.276
85.219
2.650
-0.539
-0.679
-0.410
7.900
100.587
13069.000
52481.855
51697.109
2644.406
2091.009
975.707
25.905
11.223
18.124
4840.325
105736.695
105163.180
115327.336
125870.570
9520.013
26.897
-0.082
-0.135
-0.054
-0.022
-0.004
0.000
0.
0.
0.
0.
0.
0.
0.
0.
0.
0.
0.
0.
0.
0.
0.
0.
0.
-0.002
-0.011
-0.030
-0.065
-0.142
-0.205
1.063
11.570
14.011
4.920
1.529
-0.519
-0.192
0.670
18.456
750.334
178217.859
107749.156
115723.563
30180.420
580.739
246.579
15.132
9.274
12.224
217.294
8601.289
100325.992
35993.926
105969.930
75905.547
48.752
-0.032
-0.133
-0.056
-0.021
-0.007
0.000
0.
0.
0.
0.
0.
0.
0.
0.
0.
0.
0.
0.
0.
0.
0.
0.
0.
0.000
-0.006
-0.019
-0.055
-0.122
-0.224
-0.332
-0.264
-0.067
0.752
0.773
3.146
21.014
34.539
10.718
202.412
5414.416
2563.991
6666.897
6899.782
89.556
15.373
2.804
1.641
9.915
15.695
83.216
581.417
136.344
433.857
160.401
3.652
-0.203
-0.139
-0.057
-0.020
-0.009
-0.003
0.
0.
0.
0.
0.
0.
0.
0.
0.
0.
0.
0.
0.
0.
0.
0.
0.
0.000
0.001
-0.012
-0.046
-0.104
-0.200
-0.097
1.354
2.056
4.473
42.226
820.357
508.058
374.606
38.738
9.803
41.957
104.219
84.470
47.545
13.790
7.579
0.099
-0.586
1.032
20.020
94.445
15.591
7.575
18.753
15.503
2.010
-0.138
-0.131
-0.056
-0.021
-0.008
-0.003
0.
0.
0.
0.
0.
0.
0.
0.
0.
0.
0.
0.
0.
0.
0.
0.
0.
0.002
0.000
-0.010
-0.037
-0.099
-0.191
0.178
3.401
6.443
140.056
5145.119
101550.594
91238.281
262.652
64.200
5.186
3.864
39.052
667.337
407.483
12.147
0.432
-0.730
-0.897
0.290
14.964
38.207
33.405
638.441
1932.261
559.016
29.759
0.410
-0.119
-0.060
-0.022
-0.008
-0.003
0.
0.
0.
0.
0.
0.
0.
0.
0.
0.
0.
0.
0.
0.
0.
0.
0.
0.002
0.002
-0.011
-0.038
-0.095
-0.190
-0.261
0.165
24.440
7043.151
119089.609
163930.203
12869.916
6099.688
2332.104
30.453
262.569
6424.375
100945.133
70387.594
104.793
1.153
3.442
0.645
11.980
420.544
1072.015
638.672
100309.859
100342.750
1912.875
44.105
0.573
-0.114
-0.053
-0.020
-0.009
-0.003
0.
0.
0.
0.
0.
0.
0.
0.
0.
0.
0.
0.
0.
0.
0.
0.
0.
0.002
0.000
-0.013
-0.037
-0.088
-0.190
-0.322
-0.228
57.218
100242.266
116349.195
2730.755
669.013
108327.781
103267.102
895.057
18652.469
101080.750
108084.227
8074.730
50.269
80.006
1329.695
114.191
31.246
2497.489
109225.750
13179.927
8971.643
46865.586
321.533
5.909
-0.023
-0.107
-0.047
-0.017
-0.009
-0.002
0.
0.
0.
0.
0.
0.
0.
0.
0.
0.
0.
0.
0.
0.
0.
0.
0.
0.001
-0.002
-0.016
-0.038
-0.087
-0.175
-0.331
-0.433
5.284
385.128
846.823
56.871
1722.294
6714.274
104753.102
115508.477
25885.691
45545.809
3753.285
53.381
20.075
822.415
85231.766
1137.772
315.805
34107.234
105055.141
78344.477
92.616
52.258
6.296
0.040
-0.163
-0.092
-0.038
-0.012
-0.004
-0.001
0.
0.
0.
0.
0.
0.
0.
0.
0.
0.
0.
0.
0.
0.
0.
0.
0.
-0.001
-0.003
-0.014
-0.039
-0.091
-0.179
-0.292
-0.327
1.073
27.676
268.636
592.595
200122.391
22135.301
25896.754
103259.633
6895.178
89.840
27.731
22.343
487.939
8078.273
1832.232
200.436
53378.414
104638.930
108652.219
722.224
22.266
0.213
-0.292
-0.242
-0.143
-0.066
-0.026
-0.008
-0.002
0.001
0.
0.
0.
0.
0.
0.
0.
0.
0.
0.
0.
0.
0.
0.
0.
0.
0.
0.000
-0.004
-0.012
-0.043
-0.101
-0.163
-0.050
2.688
60.801
1179.605
100459.883
110163.906
116475.523
52134.602
3638.353
526.796
85.311
12.739
437.303
1212.218
4833.570
200143.547
6741.160
34682.621
6621.163
55992.008
101452.852
7116.457
109.619
0.392
-0.312
-0.191
-0.096
-0.040
-0.013
-0.003
0.000
0.001
0.
0.
0.
0.
0.
0.
0.
0.
0.
0.
0.
0.
0.
0.
0.
0.
0.
-0.001
-0.003
-0.015
-0.049
-0.104
0.012
2.741
23.247
2568.276
100682.125
105137.141
106839.281
100351.734
289.102
75.835
31.234
26.273
35.675
1193.057
3877.743
1974.377
3501.965
1080.628
200213.094
41695.770
25166.127
2840.449
381.770
21.064
-0.030
-0.220
-0.121
-0.055
-0.023
-0.005
-0.001
0.002
0.001
0.
0.
0.
0.
0.
0.
0.
0.
0.
0.
0.
0.
0.
0.
0.
0.
0.
0.000
-0.003
-0.017
-0.050
-0.098
0.439
11.954
56.542
1620.306
100027.742
2539.594
1170.813
446.740
43.284
335.688
7813.334
1649.829
593.850
77.390
147.262
245.772
71.121
45.945
468.531
5822.786
100728.859
5277.964
17.577
0.329
-0.225
-0.145
-0.073
-0.031
-0.007
-0.001
0.002
0.001
0.
0.
0.
0.
0.
0.
0.
0.
0.
0.
0.
0.
0.
0.
0.
0.
0.
0.001
0.000
-0.002
-0.015
-0.049
-0.090
0.282
9.551
113.492
301.386
139.099
33.030
8.166
255.812
4560.161
2951.189
200108.813
20207.844
986.259
23.481
11.021
13.534
8.911
193.197
2035.466
3088.291
100181.352
2741.285
10.247
-0.172
-0.173
-0.087
-0.038
-0.016
0.000
0.001
0.002
0.001
0.
0.
0.
0.
0.
0.
0.
0.
0.
0.
0.
0.
0.
0.
0.
0.
0.
0.001
0.001
-0.001
-0.011
-0.038
-0.077
0.048
6.439
308.005
1945.575
6.736
0.063
3.095
1102.843
104170.531
677.376
15318.972
1582.708
46.029
2.484
1.186
10.291
27.966
908.426
103560.602
1122.653
304.102
36.721
0.888
-0.189
-0.114
-0.048
-0.021
-0.006
0.001
0.002
0.001
0.
0.
0.
0.
0.
0.
0.
0.
0.
0.
0.
0.
0.
0.
0.
0.
0.
0.
0.001
0.001
0.002
-0.006
-0.024
-0.061
-0.063
0.783
6.153
7.307
0.213
-0.306
0.147
17.022
98.819
17.838
31.565
13.145
0.792
-0.461
0.486
11.150
27.874
28.470
286.204
103.206
10.044
0.854
-0.158
-0.133
-0.066
-0.027
-0.012
-0.004
0.001
0.
0.
0.
0.
0.
0.
0.
0.
0.
0.
0.
0.
0.
0.
0.
0.
0.
0.
0.
0.
0.001
0.001
0.003
0.002
-0.011
-0.035
-0.060
-0.067
-0.013
-0.058
-0.148
-0.187
-0.197
-0.051
0.194
-0.085
-0.109
-0.275
-0.449
-0.342
3.624
31.045
25.905
6.239
2.775
1.333
-0.008
-0.186
-0.143
-0.083
-0.037
-0.016
-0.006
-0.002
0.
0.
0.
0.
0.
0.
0.
0.
0.
0.
0.
0.
0.
0.
0.
0.
0.
0.
0.
0.
0.
0.
0.002
0.001
0.003
-0.001
-0.011
-0.029
-0.047
-0.058
-0.062
-0.073
-0.084
-0.113
-0.150
-0.199
-0.245
-0.282
-0.314
-0.333
-0.027
10.662
119.120
63.094
4.177
-0.046
-0.256
-0.208
-0.141
-0.083
-0.045
-0.019
-0.008
-0.004
0.
0.
0.
0.
0.
0.
0.
0.
0.
0.
0.
0.
0.
0.
0.
0.
0.
0.
0.
0.
0.
0.
0.
0.001
0.002
0.003
0.004
0.002
-0.006
-0.012
-0.016
-0.020
-0.025
-0.035
-0.055
-0.087
-0.119
-0.154
-0.183
-0.207
-0.217
-0.108
2.848
20.689
12.775
0.936
-0.159
-0.160
-0.112
-0.067
-0.038
-0.021
-0.007
-0.005
-0.001
0.
0.
0.
0.
0.
0.
0.
0.
0.
0.
0.
0.
0.
0.
0.
0.
0.
0.
0.
0.
0.
0.
0.
0.
0.002
0.002
0.005
0.004
0.004
0.003
0.003
-0.002
-0.002
-0.010
-0.023
-0.045
-0.071
-0.099
-0.121
-0.137
-0.148
-0.143
0.032
0.609
0.399
-0.052
-0.107
-0.085
-0.051
-0.031
-0.018
-0.007
-0.004
-0.001
0.
0.
0.
0.
0.
0.
0.
0.
0.
0.
0.
0.
0.
0.
0.
0.
0.
0.
0.
0.
0.
0.
0.
0.
0.
0.
0.002
0.002
0.004
0.005
0.005
0.006
0.007
0.002
-0.004
-0.012
-0.027
-0.047
-0.069
-0.083
-0.092
-0.099
-0.099
-0.093
-0.078
-0.080
-0.073
-0.061
-0.042
-0.025
-0.015
-0.008
-0.002
0.
0.
0.
0.
0.
0.
0.
0.
0.
0.
0.
0.
0.
0.
0.
0.
0.
0.
0.
0.
0.
0.
0.
0.
0.
0.
0.
0.
0.
0.001
0.002
0.002
0.004
0.004
0.004
0.001
-0.002
-0.011
-0.020
-0.029
-0.043
-0.050
-0.055
-0.056
-0.056
-0.055
-0.053
-0.048
-0.039
-0.028
-0.017
-0.010
-0.006
-0.001
0.
0.
0.
0.
0.
0.
0.
0.
0.
0.
0.
0.
0.
0.
0.
0.
0.
0.
0.
0.
0.
0.
0.
0.
0.
0.
0.
0.
0.
0.
0.
0.
0.
0.
0.
0.
-0.002
-0.003
-0.009
-0.013
-0.019
-0.024
-0.030
-0.032
-0.033
-0.031
-0.030
-0.029
-0.022
-0.016
-0.012
-0.008
-0.005
-0.004
0.
0.
0.
0.
0.
0.
0.
0.
0.
0.
0.
0.
0.
0.
0.
0.
0.
0.
0.
0.
0.
0.
0.
0.
0.
0.
0.
0.
0.
0.
0.
0.
0.
0.
0.
0.
0.
0.
-0.002
-0.003
-0.007
-0.011
-0.014
-0.015
-0.017
-0.015
-0.014
-0.013
-0.011
-0.009
-0.008
-0.006
-0.005
-0.002
0.
0.
0.
0.
0.
0.
0.
0.
0.
0.
0.
0.
0.
0.
0.
0.
0.
0.
0.
0.
0.
0.
0.
0.
0.
0.
0.
0.
0.
0.
0.
0.
0.
0.
0.
-0.002
-0.003
-0.008
-0.016
-0.028
-0.039
-0.050
-0.057
-0.060
-0.064
-0.060
-0.052
-0.043
-0.035
-0.028
-0.021
-0.013
-0.009
-0.003
-0.002
0.
0.
0.
0.
0.
0.
0.
0.
0.
0.
0.
0.
0.
0.
0.
0.
0.
0.
0.
0.
0.
0.
0.
0.
0.
0.
0.
0.
0.
0.
0.
0.
0.
0.
0.
-0.004
-0.009
-0.022
-0.041
-0.066
-0.095
-0.124
-0.148
-0.161
-0.156
-0.144
-0.134
-0.120
-0.095
-0.071
-0.049
-0.029
-0.017
-0.010
-0.004
-0.002
0.
0.
0.
0.
0.
0.
0.
0.
0.
0.
0.
0.
0.
0.
0.
0.
0.
0.
0.
0.
0.
0.
0.
0.
0.
0.
0.
0.
0.
0.
0.
0.
0.
-0.002
-0.008
-0.021
-0.043
-0.084
-0.129
-0.179
-0.222
-0.242
-0.240
-0.232
-0.209
-0.228
-0.221
-0.194
-0.152
-0.105
-0.065
-0.035
-0.017
-0.007
-0.002
0.
0.
0.
0.
0.
0.
0.
0.
0.
0.
0.
0.
0.
0.
0.
0.
0.
0.
0.
0.
0.
0.
0.
0.
0.
0.
0.
0.
0.
0.
0.
0.
0.
-0.003
-0.017
-0.035
-0.078
-0.138
-0.144
0.246
0.658
9.461
18.289
3.055
3.390
1.277
0.926
0.025
-0.172
-0.153
-0.109
-0.060
-0.030
-0.014
-0.005
-0.002
0.
0.
0.
0.
0.
0.
0.
0.
0.
0.
0.
0.
0.
0.
0.
0.
0.
0.
0.
0.
0.
0.
0.
0.
0.
0.
0.
0.
0.
0.
0.
-0.001
-0.011
-0.026
-0.060
-0.124
-0.166
1.804
31.219
57.320
8144.036
100714.531
120.471
135.472
142.050
272.199
20.034
1.881
0.290
-0.118
-0.088
-0.042
-0.019
-0.007
-0.002
0.
0.
0.
0.
0.
0.
0.
0.
0.
0.
0.
0.
0.
0.
0.
0.
0.
0.
0.
0.
0.
0.
0.
0.
0.
0.
0.
0.
0.
0.
-0.002
-0.005
-0.017
-0.043
-0.087
-0.176
-0.034
18.715
1193.504
3506.462
102568.172
103645.281
7638.048
654.954
45046.961
119669.930
672.850
35.524
3.476
-0.024
-0.114
-0.059
-0.023
-0.009
-0.002
0.
0.
0.
0.
0.
0.
0.
0.
0.
0.
0.
0.
0.
0.
0.
0.
0.
0.
0.
0.
0.
0.
0.
0.
0.
0.
0.
0.
0.
-0.003
-0.003
-0.012
-0.031
-0.061
-0.121
-0.232
-0.090
18.565
1184.791
103891.930
113989.898
110857.781
100659.242
740.925
14763.656
156995.422
3056.080
391.231
7.903
-0.036
-0.142
-0.069
-0.031
-0.012
-0.006
0.
0.
0.
0.
0.
0.
0.
0.
0.
0.
0.
0.
0.
0.
0.
0.
0.
0.
0.
0.
0.
0.
0.
0.
0.
0.
0.
0.
-0.002
-0.004
-0.009
-0.024
-0.047
-0.091
-0.158
-0.291
-0.305
11.210
2454.352
111754.836
77192.852
1226.464
32178.141
566.200
117.649
446.101
863.886
192.708
4.776
-0.195
-0.178
-0.085
-0.039
-0.018
-0.011
-0.006
-0.003
-0.002
0.
0.
0.
0.
0.
0.
0.
0.
0.
0.
0.
0.
0.
0.
0.
0.
0.
0.
0.
0.
0.
0.
0.
0.
0.
-0.003
-0.009
-0.019
-0.038
-0.070
-0.115
-0.180
-0.324
-0.405
10.696
5185.702
108771.883
2096.056
97.665
790.561
134.258
20.731
735.416
101746.336
2748.699
9.129
-0.247
-0.208
-0.103
-0.056
-0.036
-0.021
-0.014
-0.009
-0.006
-0.003
0.
0.
0.
0.
0.
0.
0.
0.
0.
0.
0.
0.
0.
0.
0.
0.
0.
0.
0.
0.
0.
0.
0.
-0.002
-0.004
-0.013
-0.029
-0.053
-0.079
0.307
2.172
1.740
0.907
6.501
1228.962
54116.211
465.719
361.656
893.222
1886.969
136.750
2738.376
106210.953
20974.555
16.671
-0.246
-0.237
-0.135
-0.091
-0.068
-0.047
-0.034
-0.024
-0.012
-0.007
-0.002
0.
0.
0.
0.
0.
0.
0.
0.
0.
0.
0.
0.
0.
0.
0.
0.
0.
0.
0.
0.
0.
0.
-0.003
-0.005
-0.016
-0.041
-0.070
0.239
16.632
311.287
215.541
109.984
409.515
75.643
1485.122
431.193
19553.336
70130.359
966.418
64.144
116.094
1115.374
181.996
3.850
-0.339
-0.301
-0.210
-0.152
-0.119
-0.087
-0.069
-0.046
-0.027
-0.013
-0.006
-0.002
0.
0.
0.
0.
0.
0.
0.
0.
0.
0.
0.
0.
0.
0.
0.
0.
0.
0.
0.
0.
0.
-0.001
-0.008
-0.021
-0.050
-0.089
1.258
173.305
34834.773
14080.971
6429.134
100138.789
3387.889
100589.359
51963.340
132005.016
100800.219
987.435
8.749
203.199
5249.139
662.906
7.622
-0.379
-0.401
-0.301
-0.074
0.215
0.038
-0.095
-0.077
-0.046
-0.024
-0.011
-0.003
0.
0.
0.
0.
0.
0.
0.
0.
0.
0.
0.
0.
0.
0.
0.
0.
0.
0.
0.
0.
0.
-0.001
-0.008
-0.027
-0.063
-0.116
0.694
74.202
4958.805
43962.602
101324.930
36952.652
100626.008
30311.238
104694.867
107510.711
2759.994
60.355
1.600
72.766
1016.794
196.587
4.254
-0.129
-0.281
0.587
14.557
65.342
15.905
0.572
-0.100
-0.071
-0.036
-0.016
-0.008
0.
0.
0.
0.
0.
0.
0.
0.
0.
0.
0.
0.
0.
0.
0.
0.
0.
0.
0.
0.
0.001
-0.004
-0.014
-0.029
-0.070
-0.143
-0.092
4.747
392.628
103225.219
105723.898
737.557
13690.493
1402.036
101501.945
101478.695
682.737
2.824
-0.095
2.163
12.087
18.464
33.776
27.215
14.018
29.514
1624.597
100066.188
2010.133
10.132
-0.044
-0.093
-0.048
-0.022
-0.010
0.
0.
0.
0.
0.
0.
0.
0.
0.
0.
0.
0.
0.
0.
0.
0.
0.
0.
0.
0.
0.000
-0.004
-0.016
-0.035
-0.075
-0.157
-0.216
0.551
66.591
6216.353
5719.905
72.848
85.776
42.547
1346.196
5848.972
61.167
6.242
3.034
0.739
13.039
438.837
2055.482
5029.481
2120.109
1268.328
11988.536
114927.086
15293.771
24.529
0.032
-0.113
-0.057
-0.025
-0.011
-0.002
0.
0.
0.
0.
0.
0.
0.
0.
0.
0.
0.
0.
0.
0.
0.
0.
0.
0.
0.001
-0.003
-0.006
-0.020
-0.042
-0.084
-0.154
-0.222
-0.013
1.782
16.597
15.774
7.077
76.052
634.711
499.331
617.981
18.051
7.439
3.937
11.686
50.485
5248.025
102787.586
119954.086
104940.750
104108.992
2747.910
43485.879
1490.315
18.611
0.059
-0.122
-0.065
-0.026
-0.012
-0.002
0.
0.
0.
0.
0.
0.
0.
0.
0.
0.
0.
0.
0.
0.
0.
0.
0.
0.
-0.001
-0.006
-0.012
-0.023
-0.054
-0.092
-0.153
-0.224
-0.238
-0.230
0.026
-0.003
5.398
781.418
88117.930
40542.086
6208.998
75.387
2.202
1.304
31.931
78.313
5287.254
103946.930
31239.232
7030.662
40832.547
792.171
100180.438
26095.551
52.024
0.221
-0.120
-0.065
-0.024
-0.011
-0.002
0.
0.
0.
0.
0.
0.
0.
0.
0.
0.
0.
0.
0.
0.
0.
0.
0.
0.
-0.002
-0.008
-0.016
-0.031
-0.061
-0.101
-0.142
-0.216
-0.273
-0.316
-0.197
-0.134
8.163
402.492
49147.695
100977.117
15164.555
37.180
5.374
18.810
3003.952
1431.373
142.625
54792.703
200202.172
2237.659
33.457
115.182
4821.142
1178.200
14.826
0.005
-0.110
-0.057
-0.024
-0.010
-0.002
0.
0.
0.
0.
0.
0.
0.
0.
0.
0.
0.
0.
0.
0.
0.
0.
0.
0.
-0.004
-0.011
-0.020
-0.036
-0.061
-0.093
-0.133
-0.186
-0.253
-0.337
-0.423
-0.333
7.790
726.281
20963.650
18906.881
586.048
11.742
116.705
759.428
101071.453
105071.484
623.837
26454.072
105827.078
13699.280
946.218
198.420
26.869
8.336
0.434
-0.159
-0.097
-0.047
-0.018
-0.005
-0.002
0.
0.
0.
0.
0.
0.
0.
0.
0.
0.
0.
0.
0.
0.
0.
0.
0.
0.
-0.004
-0.010
-0.022
-0.036
-0.066
-0.091
-0.125
-0.174
-0.243
-0.332
-0.448
-0.471
3.713
614.455
39365.516
739.361
10.524
13.877
281.883
35119.270
76587.836
127455.141
4628.598
1355.161
103608.422
103182.063
76159.188
100197.813
501.745
2.122
-0.235
-0.155
-0.079
-0.037
-0.014
-0.001
0.002
0.001
0.
0.
0.
0.
0.
0.
0.
0.
0.
0.
0.
0.
0.
0.
0.
0.
0.
-0.005
-0.011
-0.017
-0.034
-0.061
-0.090
-0.128
-0.184
-0.261
-0.321
-0.248
1.080
4.673
83.893
1226.544
101.354
23.294
418.733
410.916
26961.316
103678.938
1386.151
54174.520
7201.464
113851.359
108181.477
187285.766
100789.570
950.267
2.759
-0.218
-0.141
-0.064
-0.032
-0.006
0.
0.001
0.002
0.001
0.
0.
0.
0.
0.
0.
0.
0.
0.
0.
0.
0.
0.
0.
0.
0.
-0.004
-0.005
-0.012
-0.027
-0.051
-0.087
-0.143
-0.219
-0.270
0.254
8.134
70.443
359.355
62.128
13.517
7.319
73.223
3710.818
25650.977
44414.543
124184.500
60815.574
2539.361
14124.286
15780.634
24315.109
100484.180
3040.354
40.828
0.320
-0.213
-0.119
-0.052
-0.023
-0.003
0.001
0.002
0.001
0.002
0.001
0.
0.
0.
0.
0.
0.
0.
0.
0.
0.
0.
0.
0.
0.
0.
-0.001
-0.002
-0.008
-0.020
-0.046
-0.089
-0.157
-0.231
-0.049
11.435
576.980
4585.049
6393.116
457.467
59.809
20.551
38.687
13795.117
105327.563
28828.811
261.498
77.109
68.746
271.832
382.874
223.543
827.740
71.926
1.762
-0.313
-0.209
-0.098
-0.045
-0.016
-0.001
0.002
0.002
0.001
0.002
0.001
0.
0.
0.
0.
0.
0.
0.
0.
0.
0.
0.
0.
0.
0.
0.
0.002
0.
-0.003
-0.017
-0.044
-0.099
-0.148
0.357
2.807
46.696
10220.798
200074.094
2561.397
308.539
110.841
11.183
11.635
541.014
10461.311
574.919
105.032
43449.008
20715.090
100747.852
11651.797
421.283
315.731
287.293
6.767
-0.277
-0.206
-0.097
-0.043
-0.010
0.001
0.002
0.002
0.001
0.002
0.001
0.
0.
0.
0.
0.
0.
0.
0.
0.
0.
0.
0.
0.
0.
0.
0.003
0.005
-0.001
-0.013
-0.049
-0.093
0.366
36.936
1400.351
39.007
5589.002
101478.688
1324.762
32.341
15.093
2.274
2.109
5.478
44.928
207.046
258.810
61208.613
28340.994
3960.235
1813.785
5712.697
1147.385
768.419
12.428
-0.245
-0.200
-0.099
-0.038
-0.011
0.002
0.002
0.001
0.002
0.002
0.001
0.
0.
0.
0.
0.
0.
0.
0.
0.
0.
0.
0.
0.
0.
0.
0.002
0.004
0.003
-0.012
-0.050
-0.072
2.203
98.606
1831.845
97.674
40.795
157.050
17.718
43.875
204.151
49.123
14.172
9.296
2019.490
100084.500
5811.468
896.342
102.916
101.282
20170.830
113852.094
6919.113
37.062
1.122
-0.341
-0.203
-0.104
-0.049
-0.014
-0.003
0.002
0.001
0.001
0.002
0.
0.
0.
0.
0.
0.
0.
0.
0.
0.
0.
0.
0.
0.
0.
0.
0.003
0.003
-0.002
-0.012
-0.051
-0.077
1.284
29.488
417.072
1277.080
61.881
1.311
6.920
3105.317
100210.852
9253.253
1271.105
42.707
7201.874
196499.453
9317.628
907.881
27.745
856.654
23460.912
47926.980
904.914
6.398
-0.460
-0.397
-0.233
-0.125
-0.062
-0.028
-0.008
0.000
0.002
0.002
0.001
0.
0.
0.
0.
0.
0.
0.
0.
0.
0.
0.
0.
0.
0.
0.
0.001
0.002
0.000
-0.002
-0.012
-0.040
-0.082
0.018
4.953
144.672
407.709
29.897
1.106
4.089
824.772
15832.638
86923.109
5703.361
248.680
86791.914
104715.828
5454.803
41.981
42.900
2066.108
102576.930
8012.382
344.610
10.924
-0.413
-0.461
-0.308
-0.175
-0.093
-0.040
-0.016
-0.003
0.003
0.002
0.
0.
0.
0.
0.
0.
0.
0.
0.
0.
0.
0.
0.
0.
0.
0.
0.001
0.000
0.
-0.001
-0.010
-0.029
-0.074
-0.106
0.269
4.415
7.986
2.204
0.482
-0.023
7.942
60.025
443.880
143.539
1506.691
104107.086
105147.539
316.523
14.223
1723.353
50321.824
100987.977
56328.781
21605.736
82.127
0.207
-0.460
-0.386
-0.268
-0.150
-0.069
-0.027
-0.007
0.001
0.002
0.
0.
0.
0.
0.
0.
0.
0.
0.
0.
0.
0.
0.
0.
0.
0.001
0.001
-0.001
-0.001
-0.002
-0.009
-0.022
-0.049
-0.089
-0.130
-0.097
-0.085
-0.123
-0.236
-0.397
0.561
6.786
6.737
9.654
2863.663
108077.195
80710.938
91.153
11.188
1999.798
57382.133
1698.393
3916.096
2529.242
36.397
3.543
0.422
-0.328
-0.311
-0.205
-0.107
-0.040
-0.012
-0.002
0.002
0.001
0.
0.
0.
0.
0.
0.
0.
0.
0.
0.
0.
0.
0.
0.
0.001
0.
-0.002
-0.001
-0.005
-0.007
-0.018
-0.039
-0.072
-0.116
-0.167
-0.212
-0.268
-0.350
-0.389
0.279
4.492
2.582
2.888
439.429
46878.906
4127.524
24.671
1.057
35.779
153.308
34.406
27.332
20.017
15.867
17.670
5.818
0.648
-0.242
-0.233
-0.142
-0.059
-0.014
-0.003
0.002
0.001
0.
0.
0.
0.
0.
0.
0.
0.
0.
0.
0.
0.
0.
0.
0.001
0.001
-0.001
-0.003
-0.003
-0.007
-0.018
-0.036
-0.065
-0.108
-0.160
-0.215
-0.264
-0.323
-0.357
-0.301
0.015
-0.183
-0.215
6.541
44.053
19.641
1.007
0.962
1.627
28.696
2418.405
1507.400
45.388
22.062
19.634
13.411
2.420
-0.082
-0.250
-0.153
-0.069
-0.021
-0.001
0.003
0.001
0.
0.
0.
0.
0.
0.
0.
0.
0.
0.
0.
0.
0.
0.
0.001
0.001
0.000
0.000
-0.003
-0.007
-0.020
-0.047
-0.075
-0.137
-0.187
-0.232
-0.282
-0.322
-0.334
-0.235
-0.243
-0.404
-0.464
-0.396
-0.227
-0.374
0.199
8.279
73.414
265.126
109565.953
196585.719
4004.377
415.900
12.080
4.436
0.822
-0.309
-0.286
-0.166
-0.072
-0.022
-0.005
0.003
0.001
0.
0.
0.
0.
0.
0.
0.
0.
0.
0.
0.
0.
0.
0.
0.001
0.001
0.
0.000
-0.003
-0.014
-0.029
-0.057
-0.110
-0.188
-0.231
-0.235
-0.283
-0.346
-0.332
-0.204
-0.205
-0.362
-0.423
-0.461
-0.526
-0.465
4.539
192.142
63596.375
71207.430
112484.133
101475.766
25796.059
1776.424
292.554
11.731
-0.196
-0.468
-0.333
-0.185
-0.081
-0.029
-0.006
0.001
0.001
0.
0.
0.
0.
0.
0.
0.
0.
0.
0.
0.
0.
0.
0.
0.
0.001
0.001
-0.001
-0.006
-0.020
-0.039
-0.086
-0.163
-0.227
-0.186
0.437
0.716
-0.100
-0.269
0.020
-0.101
-0.343
-0.412
-0.460
-0.518
-0.140
23.104
956.508
111848.141
104843.852
101126.961
3541.831
1701.808
106168.469
104936.719
186.304
7.146
0.198
-0.327
-0.217
-0.110
-0.045
-0.010
-0.002
0.000
0.
0.
0.
0.
0.
0.
0.
0.
0.
0.
0.
0.
0.
0.
0.
0.
0.001
0.
-0.009
-0.026
-0.056
-0.117
-0.205
-0.196
2.210
30.572
56.320
7.207
0.046
0.315
0.041
-0.342
-0.421
-0.464
-0.532
-0.303
14.661
441.393
20774.248
5297.626
6711.247
94.041
780.206
100972.203
115217.141
1686.809
284.822
10.348
0.113
-0.238
-0.150
-0.066
-0.022
-0.007
0.000
0.
0.
0.
0.
0.
0.
0.
0.
0.
0.
0.
0.
0.
0.
0.
0.
-0.001
-0.002
-0.012
-0.034
-0.072
-0.152
-0.236
0.889
59.586
1013.827
1339.478
71.923
1.242
-0.225
-0.307
-0.435
-0.463
-0.498
-0.567
-0.596
0.919
21.921
203.541
1526.464
8123.689
8722.964
14055.008
10062.052
100669.125
26081.385
1245.427
128.569
4.755
-0.112
-0.186
-0.093
-0.034
-0.011
-0.002
0.001
0.
0.
0.
0.
0.
0.
0.
0.
0.
0.
0.
0.
0.
0.
0.
-0.001
-0.003
-0.017
-0.038
-0.082
-0.169
-0.226
5.743
1727.594
101488.930
66806.477
1074.691
7.192
-0.449
-0.506
-0.514
-0.540
-0.566
-0.615
-0.351
3.666
266.504
1065.672
76.101
121.383
107409.703
200130.813
6742.589
13950.484
997.055
2793.018
767.442
13.157
0.053
-0.213
-0.119
-0.042
-0.013
-0.004
0.001
0.
0.
0.
0.
0.
0.
0.
0.
0.
0.
0.
0.
0.
0.
0.
-0.001
-0.003
-0.015
-0.040
-0.080
-0.174
-0.245
4.277
837.518
103097.594
106330.555
2365.638
9.448
-0.151
-0.482
-0.590
-0.629
-0.634
-0.512
0.292
14.491
4855.263
67747.648
246.954
86.291
1704.620
20066.375
689.803
52.462
28.506
196.508
93.107
5.239
-0.096
-0.237
-0.139
-0.048
-0.014
-0.003
0.001
0.
0.
0.
0.
0.
0.
0.
0.
0.
0.
0.
0.
0.
0.
0.
-0.001
-0.004
-0.015
-0.032
-0.071
-0.162
-0.264
0.529
39.774
1056.023
1325.319
82.344
3.770
2.573
0.123
-0.652
-0.626
1.606
11.206
9.637
10.026
166.572
609.271
37.805
220.969
2812.046
363.965
54.003
59.018
79.589
235.576
156.579
23.199
0.734
-0.238
-0.146
-0.054
-0.013
-0.003
0.001
0.
0.
0.
0.
0.
0.
0.
0.
0.
0.
0.
0.
0.
0.
0.
0.
-0.003
-0.010
-0.028
-0.057
-0.132
-0.230
-0.139
5.935
94.389
93.579
57.592
36.268
5.818
0.467
-0.678
1.251
165.711
4901.136
949.587
807.228
793.096
32.039
30.564
246.617
2557.684
618.179
273.219
425.926
5331.520
3233.511
14919.882
5333.653
20.384
-0.113
-0.137
-0.055
-0.016
-0.003
0.001
0.
0.
0.
0.
0.
0.
0.
0.
0.
0.
0.
0.
0.
0.
0.
0.
-0.003
-0.006
-0.020
-0.042
-0.103
-0.195
-0.275
0.049
1.730
24.879
1330.114
651.733
9.356
3.740
5.967
9.602
5245.940
100361.398
114274.000
103201.016
100091.539
440.385
14.493
35.473
92.897
2423.710
1911.864
342.497
5718.962
968.264
200148.594
35139.605
40.184
-0.051
-0.127
-0.052
-0.017
-0.004
0.001
0.
0.
0.
0.
0.
0.
0.
0.
0.
0.
0.
0.
0.
0.
0.
0.
-0.002
-0.001
-0.010
-0.032
-0.080
-0.170
-0.266
0.016
3.919
14.294
214.130
122.748
17.643
712.875
2005.869
74.017
826.118
101605.070
106946.797
200048.234
100094.211
255.560
1.541
1.431
54.925
3769.374
2961.183
49.340
62.077
98.443
82003.063
251.993
3.094
-0.203
-0.122
-0.051
-0.014
-0.002
0.001
0.
0.
0.
0.
0.
0.
0.
0.
0.
0.
0.
0.
0.
0.
0.
0.
0.
-0.001
-0.005
-0.023
-0.063
-0.143
-0.146
16.016
600.234
278.824
35.275
14.164
373.426
97300.484
100096.086
981.512
28.678
197.722
7381.462
1835.219
152.074
7.471
-0.654
-0.758
4.146
60.467
54.195
3.939
0.202
0.830
5.610
1.311
-0.199
-0.228
-0.124
-0.045
-0.014
-0.006
-0.002
0.
0.
0.
0.
0.
0.
0.
0.
0.
0.
0.
0.
0.
0.
0.
0.
0.
-0.001
0.000
-0.017
-0.054
-0.119
-0.038
69.082
19767.854
688.118
258.333
175.468
80433.211
105391.328
26124.350
248.706
21.413
6.523
23.817
26.566
12.435
0.878
-0.766
-0.890
-0.699
3.655
61.657
78.038
7.921
21.935
39.603
6.836
0.372
-0.198
-0.115
-0.045
-0.013
-0.005
-0.001
0.
0.
0.
0.
0.
0.
0.
0.
0.
0.
0.
0.
0.
0.
0.
0.
0.
-0.001
-0.001
-0.015
-0.044
-0.116
-0.168
2.061
26.330
33.280
1164.984
3350.932
29667.146
126333.070
37338.781
845.810
18.447
123.847
2706.727
683.103
122.360
20.115
3.597
9.432
2.851
100.278
46861.355
100060.359
268.709
227.776
537.438
31.680
0.929
-0.182
-0.119
-0.044
-0.013
-0.005
0.000
0.
0.
0.
0.
0.
0.
0.
0.
0.
0.
0.
0.
0.
0.
0.
0.
0.
0.001
0.001
-0.015
-0.045
-0.104
-0.194
-0.218
0.278
26.957
13819.370
60573.586
501.205
100620.469
200164.953
101955.523
564.176
1870.005
100013.211
27443.512
192.510
112.995
341.337
15280.819
479.860
255.302
100453.094
118010.328
2395.490
100.607
163.038
13.762
0.186
-0.202
-0.114
-0.041
-0.012
-0.002
0.000
0.
0.
0.
0.
0.
0.
0.
0.
0.
0.
0.
0.
0.
0.
0.
0.
0.
0.001
-0.002
-0.013
-0.042
-0.093
-0.188
-0.326
-0.383
3.380
141.579
268.722
52.710
1076.958
10459.274
103464.156
100235.180
447.320
14379.416
1840.624
50.124
158.828
23256.768
112455.398
11410.253
168.818
2821.010
101740.617
6807.879
28.956
4.958
0.915
-0.206
-0.185
-0.101
-0.034
-0.009
-0.002
0.002
0.
0.
0.
0.
0.
0.
0.
0.
0.
0.
0.
0.
0.
0.
0.
0.
0.
0.
-0.001
-0.013
-0.040
-0.086
-0.181
-0.322
-0.464
-0.170
4.620
50.344
371.189
22829.234
103868.898
200132.516
16777.705
103.795
32.404
13.252
8.894
1117.060
118493.055
104909.133
537.253
19692.594
16634.600
3226.214
152.925
4.690
0.319
0.116
-0.192
-0.152
-0.074
-0.024
-0.004
-0.001
0.002
0.
0.
0.
0.
0.
0.
0.
0.
0.
0.
0.
0.
0.
0.
0.
0.
0.
-0.001
-0.002
-0.012
-0.039
-0.089
-0.172
-0.289
-0.232
3.140
44.222
1818.588
47596.688
72080.867
108224.070
125561.883
430.051
9.422
0.792
2.927
20.572
12077.071
104765.039
9479.993
390.935
159.116
352.895
278.516
23.965
1.220
-0.245
-0.224
-0.185
-0.107
-0.047
-0.013
-0.002
0.003
0.001
0.
0.
0.
0.
0.
0.
0.
0.
0.
0.
0.
0.
0.
0.
0.
0.
0.
0.
-0.003
-0.010
-0.039
-0.089
-0.164
-0.217
0.695
26.793
218.924
13378.293
200106.625
47434.918
1522.778
10603.259
152.024
157.961
120.043
18.939
398.258
9866.493
43737.879
374.871
60777.027
186.874
63.626
35.506
5.564
0.082
-0.342
-0.226
-0.132
-0.068
-0.023
-0.006
0.001
0.003
0.001
0.
0.
0.
0.
0.
0.
0.
0.
0.
0.
0.
0.
0.
0.
0.
0.
0.
-0.001
-0.002
-0.011
-0.037
-0.088
-0.149
-0.098
0.832
21.345
158.555
1798.130
1837.135
336.821
23.523
197.014
4769.981
100682.727
100035.406
206.730
25578.975
75910.719
139.547
511.217
1621.560
100.589
340.087
52.817
1.307
-0.321
-0.251
-0.148
-0.075
-0.032
-0.010
0.001
0.003
0.002
0.001
0.
0.
0.
0.
0.
0.
0.
0.
0.
0.
0.
0.
0.
0.
0.
0.
0.
0.000
-0.001
-0.009
-0.031
-0.080
-0.130
-0.068
0.505
2.310
12.018
81.670
36.873
7.897
31.551
4100.066
100545.469
163601.141
100236.086
291.076
1234.271
1299.397
304.419
86381.633
100128.555
485.908
212.040
38.281
0.827
-0.249
-0.166
-0.083
-0.037
-0.014
0.002
0.002
0.002
0.001
0.
0.
0.
0.
0.
0.
0.
0.
0.
0.
0.
0.
0.
0.
0.
0.
0.
0.001
0.001
0.002
-0.006
-0.023
-0.063
-0.103
-0.078
0.587
0.922
0.039
0.513
0.233
13.015
139.992
581.265
57347.484
4122.442
502.042
30.336
121.841
1584.627
16528.061
3539.478
7897.215
77.507
9.271
2.383
-0.113
-0.181
-0.101
-0.041
-0.017
-0.003
0.001
0.002
0.002
0.
0.
0.
0.
0.
0.
0.
0.
0.
0.
0.
0.
0.
0.
0.
0.
0.
0.
0.
0.002
0.002
-0.001
-0.014
-0.042
-0.078
-0.099
-0.063
-0.099
-0.242
-0.309
-0.341
0.493
3.162
7.745
46.007
19.895
4.182
1.564
29.952
1529.306
16646.541
529.165
27.589
2.651
0.008
-0.230
-0.190
-0.117
-0.058
-0.022
-0.010
-0.001
0.002
0.002
0.
0.
0.
0.
0.
0.
0.
0.
0.
0.
0.
0.
0.
0.
0.
0.
0.
0.
0.
0.
0.002
0.001
0.002
-0.005
-0.019
-0.045
-0.068
-0.087
-0.112
-0.143
-0.183
-0.227
-0.282
-0.336
-0.331
-0.188
-0.355
-0.525
0.668
95.494
4541.787
4526.264
1048.549
15.679
-0.111
-0.316
-0.214
-0.132
-0.070
-0.031
-0.012
-0.005
0.002
0.
0.
0.
0.
0.
0.
0.
0.
0.
0.
0.
0.
0.
0.
0.
0.
0.
0.
0.
0.
0.
0.
0.002
0.002
0.003
0.003
-0.005
-0.015
-0.029
-0.041
-0.051
-0.065
-0.089
-0.135
-0.198
-0.266
-0.329
-0.374
-0.419
-0.441
2.321
574.333
100015.969
38605.648
170.157
4.529
-0.209
-0.219
-0.132
-0.072
-0.037
-0.017
-0.006
-0.004
0.
0.
0.
0.
0.
0.
0.
0.
0.
0.
0.
0.
0.
0.
0.
0.
0.
0.
0.
0.
0.
0.
0.
0.
0.002
0.003
0.004
0.003
0.
-0.005
-0.008
-0.015
-0.026
-0.045
-0.078
-0.124
-0.175
-0.212
-0.244
-0.280
-0.315
0.611
64.694
2160.623
821.030
15.396
0.219
-0.176
-0.123
-0.065
-0.035
-0.016
-0.006
-0.004
0.
0.
0.
0.
0.
0.
0.
0.
0.
0.
0.
0.
0.
0.
0.
0.
0.
0.
0.
0.
0.
0.
0.
0.
0.
0.001
0.003
0.004
0.004
0.004
0.004
0.005
-0.002
-0.008
-0.020
-0.042
-0.085
-0.119
-0.146
-0.170
-0.195
-0.225
-0.175
1.318
8.250
5.454
0.429
-0.122
-0.103
-0.061
-0.032
-0.017
-0.009
-0.003
0.
0.
0.
0.
0.
0.
0.
0.
0.
0.
0.
0.
0.
0.
0.
0.
0.
0.
0.
0.
0.
0.
0.
0.
0.
0.
0.
0.001
0.002
0.002
0.004
0.005
0.005
0.003
-0.001
-0.012
-0.029
-0.058
-0.088
-0.113
-0.130
-0.143
-0.162
-0.158
-0.132
-0.056
-0.060
-0.093
-0.079
-0.052
-0.030
-0.017
-0.007
-0.003
0.
0.
0.
0.
0.
0.
0.
0.
0.
0.
0.
0.
0.
0.
0.
0.
0.
0.
0.
0.
0.
0.
0.
0.
0.
0.
0.
0.
0.
0.
0.001
0.003
0.002
0.003
0.001
-0.001
-0.009
-0.022
-0.037
-0.057
-0.078
-0.090
-0.097
-0.096
-0.093
-0.085
-0.074
-0.066
-0.056
-0.035
-0.023
-0.012
-0.006
-0.004
0.
0.
0.
0.
0.
0.
0.
0.
0.
0.
0.
0.
0.
0.
0.
0.
0.
0.
0.
0.
0.
0.
0.
0.
0.
0.
0.
0.
0.
0.
0.
0.
0.
0.
0.
0.
-0.003
-0.009
-0.014
-0.024
-0.034
-0.044
-0.053
-0.054
-0.052
-0.047
-0.044
-0.039
-0.030
-0.023
-0.015
-0.009
-0.007
-0.004
0.
0.
0.
0.
0.
0.
0.
0.
0.
0.
0.
0.
0.
0.
0.
0.
0.
0.
0.
0.
0.
0.
0.
0.
0.
0.
0.
0.
0.
0.
0.
0.
0.
0.
0.
0.
0.
-0.002
-0.003
-0.009
-0.013
-0.019
-0.023
-0.025
-0.028
-0.027
-0.024
-0.022
-0.018
-0.013
-0.009
-0.007
-0.005
-0.002
0.
0.
0.
0.
0.
0.
0.
0.
0.
0.
0.
0.
0.
0.
0.
0.
0.
0.
0.
0.
0.
0.
0.
0.
0.
0.
0.
0.
0.
0.
0.
0.
0.
0.
0.
0.
-0.002
-0.008
-0.015
-0.027
-0.035
-0.046
-0.058
-0.066
-0.073
-0.068
-0.063
-0.053
-0.045
-0.037
-0.027
-0.017
-0.011
-0.005
-0.001
0.
0.
0.
0.
0.
0.
0.
0.
0.
0.
0.
0.
0.
0.
0.
0.
0.
0.
0.
0.
0.
0.
0.
0.
0.
0.
0.
0.
0.
0.
0.
0.
0.
0.
0.
-0.002
-0.010
-0.019
-0.038
-0.057
-0.086
-0.120
-0.146
-0.152
-0.150
-0.146
-0.151
-0.142
-0.118
-0.094
-0.069
-0.042
-0.023
-0.013
-0.005
-0.001
0.
0.
0.
0.
0.
0.
0.
0.
0.
0.
0.
0.
0.
0.
0.
0.
0.
0.
0.
0.
0.
0.
0.
0.
0.
0.
0.
0.
0.
0.
0.
0.
0.
0.000
-0.009
-0.019
-0.041
-0.075
-0.125
-0.188
-0.241
-0.259
-0.164
0.135
0.120
-0.183
-0.255
-0.228
-0.182
-0.129
-0.084
-0.049
-0.022
-0.010
-0.003
-0.002
0.
0.
0.
0.
0.
0.
0.
0.
0.
0.
0.
0.
0.
0.
0.
0.
0.
0.
0.
0.
0.
0.
0.
0.
0.
0.
0.
0.
0.
0.
0.
0.001
-0.004
-0.016
-0.036
-0.075
-0.141
-0.226
-0.271
-0.211
2.369
7.691
31.446
45.778
6.327
1.003
0.355
0.564
0.136
-0.115
-0.079
-0.039
-0.017
-0.007
-0.001
0.
0.
0.
0.
0.
0.
0.
0.
0.
0.
0.
0.
0.
0.
0.
0.
0.
0.
0.
0.
0.
0.
0.
0.
0.
0.
0.
0.
0.
0.
0.001
0.001
-0.010
-0.027
-0.063
-0.133
-0.229
-0.190
0.860
5.332
245.482
824.083
6337.309
31647.055
438.098
194.163
40.495
67.663
15.047
0.468
-0.104
-0.057
-0.023
-0.009
-0.002
0.
0.
0.
0.
0.
0.
0.
0.
0.
0.
0.
0.
0.
0.
0.
0.
0.
0.
0.
0.
0.
0.
0.
0.
0.
0.
0.
0.
0.
0.
-0.002
-0.007
-0.021
-0.047
-0.096
-0.198
-0.278
1.081
30.402
275.202
5545.140
45363.594
200213.938
101780.055
84267.953
101163.789
3589.715
3792.181
260.615
3.408
-0.102
-0.074
-0.028
-0.010
-0.003
0.
0.
0.
0.
0.
0.
0.
0.
0.
0.
0.
0.
0.
0.
0.
0.
0.
0.
0.
0.
0.
0.
0.
0.
0.
0.
0.
0.
0.
-0.003
-0.003
-0.015
-0.033
-0.068
-0.138
-0.257
-0.251
10.769
1213.169
15719.068
3136.536
105700.656
106055.727
6017.885
84717.648
104718.773
104650.742
59047.660
208.391
2.803
-0.138
-0.086
-0.036
-0.013
-0.006
0.
0.
0.
0.
0.
0.
0.
0.
0.
0.
0.
0.
0.
0.
0.
0.
0.
0.
0.
0.
0.
0.
0.
0.
0.
0.
0.
0.
-0.002
-0.004
-0.009
-0.024
-0.054
-0.100
-0.183
-0.330
-0.197
24.142
10716.227
112816.344
38884.559
11240.193
104444.664
8635.729
342.475
3128.173
107994.281
9839.698
35.362
0.281
-0.206
-0.106
-0.047
-0.022
-0.011
-0.006
-0.003
-0.002
0.
0.
0.
0.
0.
0.
0.
0.
0.
0.
0.
0.
0.
0.
0.
0.
0.
0.
0.
0.
0.
0.
0.
0.
0.
-0.004
-0.008
-0.019
-0.040
-0.074
-0.126
-0.195
-0.354
-0.358
14.550
4613.293
157390.594
3147.383
647.279
17222.729
386.509
26.723
7011.306
122968.430
3069.835
14.439
-0.231
-0.248
-0.124
-0.064
-0.038
-0.021
-0.015
-0.010
-0.006
-0.002
0.
0.
0.
0.
0.
0.
0.
0.
0.
0.
0.
0.
0.
0.
0.
0.
0.
0.
0.
0.
0.
0.
0.
-0.002
-0.004
-0.013
-0.028
-0.058
-0.072
0.699
4.809
3.921
1.713
7.661
1052.215
38991.926
433.090
20948.984
54621.051
86.192
44.700
35540.781
103857.508
10723.992
17.783
-0.268
-0.291
-0.163
-0.101
-0.073
-0.049
-0.035
-0.024
-0.015
-0.006
-0.002
0.
0.
0.
0.
0.
0.
0.
0.
0.
0.
0.
0.
0.
0.
0.
0.
0.
0.
0.
0.
0.
0.
-0.002
-0.005
-0.017
-0.044
-0.073
0.547
45.618
1851.678
1103.906
248.780
1272.382
142.007
100640.891
3765.802
104212.648
111525.992
453.591
54.913
10838.187
44384.332
890.371
11.360
-0.345
-0.366
-0.251
-0.184
-0.138
-0.096
-0.073
-0.045
-0.027
-0.015
-0.006
0.
0.
0.
0.
0.
0.
0.
0.
0.
0.
0.
0.
0.
0.
0.
0.
0.
0.
0.
0.
0.
0.
-0.001
-0.007
-0.023
-0.057
-0.088
2.616
879.587
100024.805
101628.813
45137.406
100239.313
10206.783
103138.000
88072.836
56314.137
101428.492
441.714
22.912
6635.154
100951.070
78124.688
48.669
-0.262
-0.484
-0.364
-0.241
-0.125
-0.126
-0.117
-0.082
-0.046
-0.025
-0.011
-0.005
0.
0.
0.
0.
0.
0.
0.
0.
0.
0.
0.
0.
0.
0.
0.
0.
0.
0.
0.
0.
0.001
0.000
-0.011
-0.031
-0.076
-0.135
1.498
292.008
100242.625
138478.281
110554.367
105250.086
102794.266
108923.094
107983.852
100846.258
1102.378
37.233
5.811
1097.951
100005.492
6198.312
21.069
1.079
0.157
1.467
3.716
6.934
2.307
0.000
-0.119
-0.073
-0.036
-0.017
-0.008
0.
0.
0.
0.
0.
0.
0.
0.
0.
0.
0.
0.
0.
0.
0.
0.
0.
0.
0.
0.001
0.003
-0.004
-0.015
-0.038
-0.091
-0.174
-0.021
7.472
169.167
24097.145
52160.168
1367.376
148419.125
14446.675
3579.975
14475.100
116.099
30.044
13.893
12.343
77.018
28.205
104.460
313.559
50.190
364.609
381.510
537.414
79.261
2.123
-0.127
-0.101
-0.048
-0.022
-0.010
0.
0.
0.
0.
0.
0.
0.
0.
0.
0.
0.
0.
0.
0.
0.
0.
0.
0.
0.001
0.001
-0.002
-0.008
-0.023
-0.052
-0.111
-0.195
0.199
9.760
21.717
101.889
111.016
1064.264
103247.016
2189.242
289.020
580.249
102.867
2001.381
535.006
8.175
0.584
30.535
5855.049
150535.375
5821.130
101357.188
116474.773
101194.906
2868.601
11.097
-0.077
-0.123
-0.061
-0.027
-0.011
-0.002
0.
0.
0.
0.
0.
0.
0.
0.
0.
0.
0.
0.
0.
0.
0.
0.
0.
0.001
-0.001
-0.005
-0.012
-0.034
-0.068
-0.134
-0.209
1.069
163.438
159.692
12.814
10.909
332.289
12527.354
425.019
63575.148
109456.555
298.242
2975.687
709.284
9.662
2.812
258.445
14497.479
103200.477
170692.578
200124.859
116780.977
108924.766
7253.360
28.993
0.097
-0.130
-0.068
-0.030
-0.012
-0.002
0.
0.
0.
0.
0.
0.
0.
0.
0.
0.
0.
0.
0.
0.
0.
0.
0.001
0.001
-0.003
-0.009
-0.020
-0.051
-0.092
-0.147
-0.212
0.008
10.046
14.569
55.630
61.617
20.562
315.970
630.295
103129.828
106002.688
4209.094
95.735
24.630
1.165
3.340
260.357
6014.380
8053.824
4919.651
2496.256
2485.276
100953.078
100073.352
100.140
0.365
-0.133
-0.066
-0.029
-0.011
-0.002
0.
0.
0.
0.
0.
0.
0.
0.
0.
0.
0.
0.
0.
0.
0.
0.
0.001
-0.001
-0.006
-0.015
-0.031
-0.066
-0.107
-0.139
-0.171
-0.255
-0.207
2.361
30.503
37.252
130.159
12801.327
105817.602
104695.266
11097.553
1959.889
44.922
1.684
13.264
15.165
24.843
1496.858
101549.836
2002.578
23.730
241.975
23711.035
4088.198
25.734
0.063
-0.121
-0.061
-0.025
-0.008
-0.002
0.
0.
0.
0.
0.
0.
0.
0.
0.
0.
0.
0.
0.
0.
0.
0.
0.001
-0.001
-0.008
-0.019
-0.038
-0.075
-0.108
-0.021
0.158
-0.095
-0.345
-0.165
1.523
7.737
115.741
21498.480
103862.906
40597.871
354.726
537.814
24.525
15.109
216.840
268.491
44.673
4910.832
200079.766
5912.200
36.465
22.491
27.971
13.913
0.729
-0.172
-0.107
-0.052
-0.020
-0.004
0.000
0.002
0.
0.
0.
0.
0.
0.
0.
0.
0.
0.
0.
0.
0.
0.
0.
0.
-0.001
-0.008
-0.019
-0.042
-0.075
-0.107
0.030
0.311
-0.015
-0.355
-0.486
-0.483
1.544
26.941
7452.143
108748.508
10871.076
26.332
49.748
30.061
52.994
148.665
413.705
1399.348
576.718
2113.094
906.047
670.749
1111.834
38.786
0.344
-0.284
-0.174
-0.092
-0.042
-0.015
-0.002
0.002
0.002
0.002
0.
0.
0.
0.
0.
0.
0.
0.
0.
0.
0.
0.
0.
0.
0.
-0.001
-0.006
-0.018
-0.037
-0.073
-0.107
-0.105
-0.079
-0.230
-0.391
-0.474
-0.112
5.912
23.610
488.598
28302.176
620.735
240.819
42422.809
11407.608
129.068
127.032
986.265
100469.719
167846.938
147000.484
105856.672
101129.742
3353.270
62.343
0.469
-0.263
-0.156
-0.072
-0.032
-0.008
0.000
0.003
0.004
0.001
0.002
0.
0.
0.
0.
0.
0.
0.
0.
0.
0.
0.
0.
0.
0.
-0.003
-0.005
-0.012
-0.030
-0.062
-0.100
-0.144
-0.220
-0.328
-0.342
1.573
22.000
855.293
21588.582
881.855
1753.232
606.519
1472.160
100852.852
109583.531
758.972
137.959
233.391
36162.609
104073.078
108509.453
32186.859
100073.898
3016.838
13.366
-0.145
-0.236
-0.130
-0.057
-0.028
-0.008
0.002
0.003
0.003
0.004
0.002
0.001
0.
0.
0.
0.
0.
0.
0.
0.
0.
0.
0.
0.
0.
-0.001
-0.004
-0.006
-0.022
-0.048
-0.088
-0.155
-0.251
-0.340
1.375
155.103
4324.140
77954.281
100843.180
45833.113
28170.756
8981.250
2080.198
13480.176
102035.281
7408.123
23.595
17.736
265.392
23760.016
35908.402
557.877
1106.330
78.515
1.120
-0.358
-0.220
-0.106
-0.051
-0.024
-0.006
-0.001
0.003
0.003
0.004
0.002
0.001
0.
0.
0.
0.
0.
0.
0.
0.
0.
0.
0.
0.
0.
0.
-0.003
-0.003
-0.011
-0.040
-0.081
-0.148
-0.124
2.166
15.204
4098.726
186778.125
102695.984
39929.152
101004.492
52243.285
1150.754
1575.142
477.461
6207.831
382.933
7.609
61.107
129.794
64639.766
103124.313
35199.457
609.273
11.498
-0.193
-0.359
-0.205
-0.094
-0.045
-0.016
-0.005
-0.002
0.002
0.003
0.004
0.001
0.001
0.
0.
0.
0.
0.
0.
0.
0.
0.
0.
0.
0.
0.
0.
0.002
0.
-0.009
-0.035
-0.084
-0.110
4.193
376.927
40964.781
389.005
4461.500
10874.072
429.630
1797.700
558.076
179.380
840.163
39.478
16.016
12.751
7.859
67.236
64.748
1715.950
95343.344
103051.531
5440.291
25.815
-0.035
-0.354
-0.192
-0.090
-0.035
-0.014
-0.005
-0.002
0.
0.003
0.004
0.002
0.001
0.
0.
0.
0.
0.
0.
0.
0.
0.
0.
0.
0.
0.
0.001
0.001
0.001
-0.010
-0.032
-0.079
0.148
126.680
29936.309
145759.672
3437.000
95.627
25.964
25.929
137.373
465.854
130.790
55.441
5.492
47.951
277.442
69.821
11.463
11.776
371.228
16788.520
108352.039
5502.382
15.657
-0.313
-0.348
-0.185
-0.089
-0.041
-0.013
-0.004
-0.001
0.
0.003
0.002
0.002
0.001
0.
0.
0.
0.
0.
0.
0.
0.
0.
0.
0.
0.
0.
0.001
-0.002
-0.002
-0.009
-0.029
-0.080
0.080
83.481
5923.625
113675.648
100290.641
2061.513
16.480
19.829
14360.720
101437.578
101375.117
11425.178
48.380
1456.958
24100.824
2068.590
22.644
25.264
26099.480
101396.266
55358.508
741.199
5.734
-0.436
-0.366
-0.203
-0.103
-0.048
-0.022
-0.008
0.001
0.002
0.001
0.002
0.002
0.
0.
0.
0.
0.
0.
0.
0.
0.
0.
0.
0.
0.
0.001
-0.002
-0.002
-0.004
-0.012
-0.027
-0.074
-0.110
0.978
42.916
11401.949
100077.164
733.677
140.998
20.021
5585.520
99920.883
102012.180
101182.023
134.727
11313.781
200246.500
30101.854
50.241
93.774
4383.670
200108.016
9195.790
1624.868
26.046
-0.164
-0.394
-0.251
-0.149
-0.076
-0.036
-0.012
-0.001
0.003
0.003
0.002
0.
0.
0.
0.
0.
0.
0.
0.
0.
0.
0.
0.
0.
0.
0.001
-0.003
-0.002
-0.008
-0.015
-0.031
-0.063
-0.114
-0.117
1.753
37.174
92.637
118.858
127.140
9.242
34.262
432.762
3449.191
1159.900
179.016
4007.885
7635.650
932.145
37.653
13623.184
102019.383
105562.773
108766.469
100022.328
292.068
3.838
0.238
-0.303
-0.220
-0.125
-0.054
-0.020
-0.004
0.006
0.003
0.
0.
0.
0.
0.
0.
0.
0.
0.
0.
0.
0.
0.
0.
0.001
0.
-0.003
-0.004
-0.012
-0.017
-0.031
-0.057
-0.093
-0.143
-0.159
0.124
1.071
6.092
6.941
1.567
54.067
2978.935
921.792
33.156
1579.615
146998.703
126416.477
401.311
28.313
16335.150
100049.133
5922.508
70492.898
34825.352
205.742
517.325
27.090
0.438
-0.189
-0.169
-0.087
-0.027
-0.006
0.002
0.002
0.
0.
0.
0.
0.
0.
0.
0.
0.
0.
0.
0.
0.
0.
0.001
0.
-0.003
-0.006
-0.012
-0.022
-0.029
-0.053
-0.079
-0.121
-0.181
-0.247
-0.291
-0.246
-0.290
-0.036
38.384
2198.154
703.846
9.301
325.456
21387.346
8913.143
100.712
8.249
102.023
536.200
68.228
61.063
53.130
904.885
10400.207
183.490
51.135
6.814
-0.145
-0.116
-0.044
-0.010
0.002
0.003
0.001
0.
0.
0.
0.
0.
0.
0.
0.
0.
0.
0.
0.
0.
0.001
0.
-0.003
-0.005
-0.011
-0.018
-0.030
-0.050
-0.076
-0.118
-0.186
-0.254
-0.329
-0.405
-0.473
-0.262
3.004
19.638
9.935
0.149
6.669
50.690
37.280
17.310
223.746
135.450
10.156
38.918
91.190
200.955
159.436
1091.141
497.417
651.797
39.240
-0.019
-0.129
-0.053
-0.014
0.001
0.004
0.001
0.
0.
0.
0.
0.
0.
0.
0.
0.
0.
0.
0.
0.
0.001
0.001
-0.001
-0.004
-0.008
-0.015
-0.025
-0.048
-0.083
-0.137
-0.204
-0.216
0.082
-0.059
-0.413
0.718
12.424
16.465
1.818
-0.456
-0.076
0.116
0.310
33.740
836.644
522.526
89.168
2893.161
16903.627
101585.813
6344.334
140.900
186.488
126.556
5.501
-0.200
-0.155
-0.064
-0.017
-0.002
0.003
0.002
0.
0.
0.
0.
0.
0.
0.
0.
0.
0.
0.
0.
0.
0.001
0.001
0.000
0.000
-0.005
-0.012
-0.026
-0.049
-0.090
-0.181
-0.240
0.487
7.831
6.122
0.093
1.068
12.979
16.172
1.974
-0.369
-0.410
-0.483
0.065
37.471
1913.400
11232.223
12344.708
121687.836
110309.133
102018.742
61552.215
145.022
9.161
4.009
-0.001
-0.319
-0.202
-0.094
-0.032
-0.004
0.003
0.000
0.
0.
0.
0.
0.
0.
0.
0.
0.
0.
0.
0.
0.
0.
0.001
0.001
-0.001
-0.002
-0.011
-0.029
-0.063
-0.126
-0.222
-0.223
2.006
19.672
18.737
1.954
6.004
39.954
20.019
1.586
-0.238
-0.577
-0.660
0.670
228.005
100185.000
163571.563
96826.922
122882.203
5036.822
103631.211
106661.906
4826.855
113.046
43.612
2.255
-0.196
-0.217
-0.130
-0.057
-0.013
-0.002
0.002
0.
0.
0.
0.
0.
0.
0.
0.
0.
0.
0.
0.
0.
0.
0.
0.001
0.000
-0.003
-0.015
-0.038
-0.085
-0.177
-0.263
0.468
22.000
615.646
2172.374
78.566
15.702
134.338
51.291
2.040
-0.280
-0.460
-0.654
-0.053
61.541
9556.103
15296.229
651.852
8012.636
583.990
3702.153
38593.461
16764.473
100633.477
21609.799
75.863
4.180
0.102
-0.161
-0.085
-0.026
-0.006
0.000
0.002
0.
0.
0.
0.
0.
0.
0.
0.
0.
0.
0.
0.
0.
0.
0.
0.
-0.003
-0.019
-0.046
-0.109
-0.201
-0.259
2.986
186.847
100973.609
100217.289
1857.353
8.138
19.154
8.777
0.189
0.013
0.090
-0.385
0.454
3.583
24.615
33.104
12.768
35.882
429.406
4007.107
50685.004
102946.992
111647.906
126103.891
4368.873
89.382
3.254
-0.123
-0.116
-0.040
-0.012
0.000
0.001
0.
0.
0.
0.
0.
0.
0.
0.
0.
0.
0.
0.
0.
0.
0.
-0.001
-0.005
-0.021
-0.055
-0.121
-0.218
-0.212
7.366
2047.044
109596.492
122536.398
517.122
3.415
0.139
-0.102
-0.308
-0.330
0.166
1.657
19.520
93.341
25.951
7.054
5.829
470.575
34211.059
104768.039
109117.766
43458.195
5052.036
100991.914
100837.570
428.680
10.435
-0.015
-0.126
-0.051
-0.013
-0.001
0.001
0.
0.
0.
0.
0.
0.
0.
0.
0.
0.
0.
0.
0.
0.
0.
-0.001
-0.007
-0.023
-0.058
-0.122
-0.228
-0.250
4.516
949.317
100057.172
7515.723
54.117
6.716
11.107
2.751
1.092
-0.225
1.838
5.494
84.813
762.388
129.424
26.768
20.671
8093.640
103084.750
105365.078
4714.435
366.100
188.262
11393.940
2259.926
131.853
11.589
0.024
-0.134
-0.055
-0.013
0.000
0.000
0.
0.
0.
0.
0.
0.
0.
0.
0.
0.
0.
0.
0.
0.
0.
-0.001
-0.007
-0.020
-0.049
-0.118
-0.218
-0.298
0.846
20.590
129.310
54.355
20.701
187.467
617.987
46.084
0.862
-0.453
1.635
4.897
21.509
105.721
28.495
9.180
170.852
7831.120
108859.031
15530.798
1312.381
23.286
4.717
17.838
16.937
15.311
2.510
-0.169
-0.140
-0.053
-0.014
0.002
0.001
0.
0.
0.
0.
0.
0.
0.
0.
0.
0.
0.
0.
0.
0.
0.
-0.001
-0.007
-0.015
-0.043
-0.096
-0.182
-0.165
4.688
52.845
26.574
32.262
1467.348
1509.826
1747.883
82.757
0.706
-0.158
21.827
200.559
83.340
68.950
59.212
27.485
6210.134
106204.656
101404.227
111585.734
100182.352
145.464
12.484
12.205
38.282
25.020
0.977
-0.233
-0.134
-0.050
-0.012
0.000
0.001
0.
0.
0.
0.
0.
0.
0.
0.
0.
0.
0.
0.
0.
0.
0.
0.
-0.004
-0.007
-0.031
-0.069
-0.135
-0.152
3.094
31.188
14.748
343.686
100618.219
101201.211
163.345
13.918
9.818
5.125
198.382
6891.717
8329.350
3725.265
2543.588
53.669
1095.516
8071.526
1082.417
112518.469
104821.383
235.834
12.818
13.072
140.925
50.410
1.465
-0.211
-0.119
-0.042
-0.015
0.001
0.001
0.
0.
0.
0.
0.
0.
0.
0.
0.
0.
0.
0.
0.
0.
0.
0.
-0.003
-0.007
-0.019
-0.049
-0.113
-0.195
-0.006
2.918
112.482
413.591
20715.930
7064.482
40.988
848.507
2780.389
316.807
109.322
2037.967
100245.695
64434.645
1163.543
31.119
12.328
30.855
475.816
100024.656
100016.898
273.558
1.941
3.758
63.487
7.537
-0.042
-0.226
-0.106
-0.038
-0.012
0.003
0.001
0.
0.
0.
0.
0.
0.
0.
0.
0.
0.
0.
0.
0.
0.
0.
0.
-0.002
-0.002
-0.009
-0.031
-0.090
-0.171
0.052
54.512
18390.455
103286.891
933.011
17.490
179.244
100492.883
151858.266
14252.196
4147.286
191.492
4094.814
1110.828
32.454
4.199
0.345
0.399
19.358
535.107
466.153
13.742
-0.447
-0.521
-0.080
-0.353
-0.376
-0.235
-0.105
-0.037
-0.010
0.003
0.001
0.
0.
0.
0.
0.
0.
0.
0.
0.
0.
0.
0.
0.
0.
0.
0.
0.
-0.002
-0.006
-0.022
-0.070
-0.135
0.503
191.050
179243.078
129824.406
100528.773
38.708
5737.357
76204.938
31472.480
6385.191
11408.765
124.400
12.635
7.353
5.787
5.436
0.303
1.007
0.566
4.006
31.227
35.926
3.245
-0.046
0.022
-0.308
-0.367
-0.234
-0.108
-0.034
-0.009
0.001
0.002
0.
0.
0.
0.
0.
0.
0.
0.
0.
0.
0.
0.
0.
0.
0.
0.
0.
-0.002
-0.004
-0.017
-0.056
-0.121
0.252
25.567
573.595
695.164
100.598
36.829
3056.150
38830.340
20139.109
227.975
130.947
15.641
31.776
37.898
1017.934
1094.195
26.093
1.672
0.825
64.617
5320.030
9015.178
104.526
9.167
5.176
1.185
-0.211
-0.220
-0.121
-0.038
-0.009
0.001
0.002
0.001
0.
0.
0.
0.
0.
0.
0.
0.
0.
0.
0.
0.
0.
0.
0.
0.
0.000
-0.003
-0.014
-0.053
-0.113
-0.110
2.234
21.715
69.449
190.817
58.710
444.508
200082.234
135157.906
498.461
38.044
28.640
243.146
264.395
100011.094
100031.453
252.373
166.176
27.411
494.761
128702.352
117443.328
636.082
76.807
34.685
8.305
0.281
-0.203
-0.125
-0.038
-0.007
0.000
0.001
0.002
0.
0.
0.
0.
0.
0.
0.
0.
0.
0.
0.
0.
0.
0.
0.
0.
0.000
-0.001
-0.013
-0.044
-0.102
-0.186
-0.180
2.503
83.020
315.841
59.716
887.469
49126.109
9358.690
1826.341
506.843
24.551
65.899
78.920
4558.905
5769.762
8428.034
6767.525
183.051
198.551
31916.924
13761.110
8119.171
128.144
93.679
61.493
3.140
-0.131
-0.105
-0.032
-0.006
0.
0.002
0.001
0.
0.
0.
0.
0.
0.
0.
0.
0.
0.
0.
0.
0.
0.
0.
0.
0.
-0.002
-0.012
-0.037
-0.084
-0.175
-0.299
0.076
7.373
36.043
2443.541
113712.609
1178.381
4580.234
3556.662
260.119
19.409
7.669
4.856
108.754
1140.328
147060.641
109659.711
299.163
186.906
101.734
494.657
717.285
45.617
288.311
93.222
4.265
-0.072
-0.082
-0.027
-0.004
0.001
0.002
0.001
0.
0.
0.
0.
0.
0.
0.
0.
0.
0.
0.
0.
0.
0.
0.
0.
0.
0.000
-0.013
-0.033
-0.072
-0.154
-0.295
-0.414
0.472
71.723
31871.104
170622.297
998.575
24398.297
103216.555
859.837
5.366
1.264
0.291
10.719
271.834
3450.752
1893.477
11789.749
100035.711
203.379
9.130
7.564
5.797
48.441
7.564
0.450
-0.102
-0.055
-0.015
-0.001
0.003
0.002
0.001
0.
0.
0.
0.
0.
0.
0.
0.
0.
0.
0.
0.
0.
0.
0.
0.
0.
0.000
-0.010
-0.032
-0.068
-0.140
-0.262
-0.366
1.204
217.498
110487.531
102046.375
2313.207
8566.453
100048.789
524.567
68.475
65.132
51.019
1173.518
2624.666
981.581
482.682
4474.118
15352.270
94.964
0.436
-0.443
-0.380
0.011
-0.072
-0.115
-0.073
-0.030
-0.006
0.003
0.003
0.001
0.
0.
0.
0.
0.
0.
0.
0.
0.
0.
0.
0.
0.
0.
0.
0.
0.
0.000
0.
-0.006
-0.025
-0.063
-0.128
-0.224
-0.313
1.860
976.555
101272.570
100402.328
152.027
28.984
95.022
216.321
17246.758
10952.428
2124.910
134929.781
102009.430
337.307
662.411
883.318
67.012
4.399
0.001
-0.480
-0.367
-0.236
-0.140
-0.082
-0.035
-0.011
0.002
0.004
0.002
0.001
0.
0.
0.
0.
0.
0.
0.
0.
0.
0.
0.
0.
0.
0.
0.
0.
0.
0.002
0.000
-0.005
-0.015
-0.051
-0.109
-0.181
-0.260
0.224
63.122
3706.877
656.620
6.766
1.424
79.431
1529.191
120743.930
121800.672
6129.459
102822.773
34205.527
9343.099
118885.781
105283.813
247.008
1.823
-0.062
-0.365
-0.243
-0.142
-0.079
-0.036
-0.012
0.001
0.004
0.002
0.001
0.
0.
0.
0.
0.
0.
0.
0.
0.
0.
0.
0.
0.
0.
0.
0.
0.
0.
0.002
0.001
-0.003
-0.011
-0.034
-0.080
-0.131
-0.195
-0.239
0.434
4.184
1.892
-0.373
0.551
27.596
293.489
3229.195
8905.097
374.159
54569.953
132060.000
110679.992
104017.328
9608.199
56.668
0.108
-0.353
-0.270
-0.150
-0.081
-0.038
-0.015
-0.001
0.002
0.002
0.002
0.001
0.
0.
0.
0.
0.
0.
0.
0.
0.
0.
0.
0.
0.
0.
0.
0.
0.
0.
0.002
0.001
0.002
-0.006
-0.019
-0.047
-0.082
-0.124
-0.175
-0.229
-0.282
-0.382
-0.482
-0.483
0.682
5.839
17.488
23.284
22.969
1612.929
35318.273
121726.016
8990.631
116.272
2.414
-0.398
-0.315
-0.177
-0.095
-0.046
-0.020
-0.006
0.000
0.002
0.002
0.001
0.
0.
0.
0.
0.
0.
0.
0.
0.
0.
0.
0.
0.
0.
0.
0.
0.
0.
0.
0.001
0.002
0.003
0.002
-0.008
-0.020
-0.041
-0.062
-0.090
-0.126
-0.180
-0.259
-0.363
-0.456
-0.500
-0.304
0.330
0.226
2.954
212.428
21495.941
105359.203
100115.898
147.005
0.387
-0.335
-0.209
-0.110
-0.056
-0.027
-0.009
-0.002
0.002
0.002
0.
0.
0.
0.
0.
0.
0.
0.
0.
0.
0.
0.
0.
0.
0.
0.
0.
0.
0.
0.
0.
0.
0.003
0.002
0.003
0.001
-0.006
-0.011
-0.024
-0.039
-0.061
-0.102
-0.167
-0.246
-0.286
-0.073
0.445
1.617
0.844
4.262
1590.974
100144.859
110427.742
3098.092
25.878
0.004
-0.217
-0.121
-0.062
-0.031
-0.012
-0.004
-0.001
0.
0.
0.
0.
0.
0.
0.
0.
0.
0.
0.
0.
0.
0.
0.
0.
0.
0.
0.
0.
0.
0.
0.
0.
0.002
0.002
0.004
0.004
0.004
0.000
-0.005
-0.012
-0.031
-0.059
-0.111
-0.160
0.009
1.418
2.664
3.338
1.180
1.079
126.258
8014.057
2351.428
32.098
0.945
-0.162
-0.127
-0.063
-0.032
-0.016
-0.005
-0.002
0.
0.
0.
0.
0.
0.
0.
0.
0.
0.
0.
0.
0.
0.
0.
0.
0.
0.
0.
0.
0.
0.
0.
0.
0.
0.
0.002
0.002
0.004
0.005
0.004
0.002
-0.002
-0.011
-0.037
-0.079
-0.121
0.066
1.387
2.355
2.174
0.671
-0.142
1.973
13.298
8.787
0.683
-0.127
-0.117
-0.069
-0.033
-0.016
-0.007
0.
0.
0.
0.
0.
0.
0.
0.
0.
0.
0.
0.
0.
0.
0.
0.
0.
0.
0.
0.
0.
0.
0.
0.
0.
0.
0.
0.
0.
0.001
0.003
0.002
0.004
0.004
-0.001
-0.007
-0.024
-0.055
-0.090
-0.092
0.104
0.214
0.117
-0.093
-0.215
-0.186
-0.079
-0.072
-0.116
-0.098
-0.061
-0.031
-0.015
-0.005
-0.002
0.
0.
0.
0.
0.
0.
0.
0.
0.
0.
0.
0.
0.
0.
0.
0.
0.
0.
0.
0.
0.
0.
0.
0.
0.
0.
0.
0.
0.
0.
0.
0.001
0.003
0.003
-0.002
-0.009
-0.020
-0.036
-0.063
-0.086
-0.102
-0.112
-0.126
-0.139
-0.136
-0.123
-0.102
-0.085
-0.070
-0.048
-0.025
-0.012
-0.006
-0.004
0.
0.
0.
0.
0.
0.
0.
0.
0.
0.
0.
0.
0.
0.
0.
0.
0.
0.
0.
0.
0.
0.
0.
0.
0.
0.
0.
0.
0.
0.
0.
0.
0.
0.
0.
-0.002
-0.006
-0.012
-0.023
-0.037
-0.055
-0.071
-0.083
-0.085
-0.082
-0.071
-0.061
-0.050
-0.042
-0.031
-0.018
-0.010
-0.006
-0.005
0.
0.
0.
0.
0.
0.
0.
0.
0.
0.
0.
0.
0.
0.
0.
0.
0.
0.
0.
0.
0.
0.
0.
0.
0.
0.
0.
0.
0.
0.
0.
0.
0.
0.
0.
0.
0.
-0.003
-0.006
-0.012
-0.020
-0.028
-0.035
-0.040
-0.042
-0.038
-0.036
-0.030
-0.025
-0.016
-0.012
-0.008
-0.006
-0.004
0.
0.
0.
0.
0.
0.
0.
0.
0.
0.
0.
0.
0.
0.
0.
0.
0.
0.
0.
0.
0.
0.
0.
0.
0.
0.
0.
0.
0.
0.
0.
0.
0.
0.
0.
0.
-0.001
-0.005
-0.013
-0.022
-0.029
-0.039
-0.054
-0.064
-0.071
-0.070
-0.063
-0.057
-0.049
-0.042
-0.033
-0.020
-0.012
-0.006
-0.002
0.001
0.
0.
0.
0.
0.
0.
0.
0.
0.
0.
0.
0.
0.
0.
0.
0.
0.
0.
0.
0.
0.
0.
0.
0.
0.
0.
0.
0.
0.
0.
0.
0.
0.
0.
-0.002
-0.006
-0.018
-0.031
-0.051
-0.074
-0.105
-0.128
-0.138
-0.130
-0.140
-0.149
-0.152
-0.136
-0.111
-0.083
-0.053
-0.028
-0.013
-0.006
-0.002
0.
0.
0.
0.
0.
0.
0.
0.
0.
0.
0.
0.
0.
0.
0.
0.
0.
0.
0.
0.
0.
0.
0.
0.
0.
0.
0.
0.
0.
0.
0.
0.
0.001
0.000
-0.007
-0.018
-0.037
-0.069
-0.112
-0.172
-0.228
-0.208
0.419
1.738
0.807
-0.135
-0.264
-0.231
-0.166
-0.130
-0.101
-0.061
-0.026
-0.010
-0.004
-0.001
0.
0.
0.
0.
0.
0.
0.
0.
0.
0.
0.
0.
0.
0.
0.
0.
0.
0.
0.
0.
0.
0.
0.
0.
0.
0.
0.
0.
0.
0.
0.
0.001
-0.004
-0.016
-0.035
-0.075
-0.141
-0.222
-0.308
-0.346
0.877
42.153
314.152
98.680
8.002
0.625
1.353
3.271
0.998
-0.056
-0.094
-0.047
-0.018
-0.007
-0.001
0.
0.
0.
0.
0.
0.
0.
0.
0.
0.
0.
0.
0.
0.
0.
0.
0.
0.
0.
0.
0.
0.
0.
0.
0.
0.
0.
0.
0.
0.
0.001
0.000
-0.012
-0.030
-0.067
-0.138
-0.228
-0.279
0.530
4.798
10.165
1408.190
105708.086
31476.973
646.673
68.099
146.225
1029.557
120.231
2.141
-0.100
-0.066
-0.026
-0.009
-0.003
0.
0.
0.
0.
0.
0.
0.
0.
0.
0.
0.
0.
0.
0.
0.
0.
0.
0.
0.
0.
0.
0.
0.
0.
0.
0.
0.
0.
0.
0.001
-0.001
-0.006
-0.019
-0.052
-0.107
-0.207
-0.267
1.729
139.959
95505.211
150.793
1030.227
128662.688
107238.453
101458.938
5544.173
14333.315
100226.219
12452.773
17.671
-0.028
-0.082
-0.032
-0.009
-0.005
0.
0.
0.
0.
0.
0.
0.
0.
0.
0.
0.
0.
0.
0.
0.
0.
0.
0.
0.
0.
0.
0.
0.
0.
0.
0.
0.
0.
0.
-0.002
-0.003
-0.014
-0.035
-0.078
-0.157
-0.276
0.130
33.529
16852.893
200212.766
1227.736
902.308
4688.287
5102.205
102964.633
6603.636
106525.016
106818.055
5265.353
13.551
-0.078
-0.095
-0.038
-0.011
-0.004
0.
0.
0.
0.
0.
0.
0.
0.
0.
0.
0.
0.
0.
0.
0.
0.
0.
0.
0.
0.
0.
0.
0.
0.
0.
0.
0.
0.
-0.002
-0.003
-0.007
-0.025
-0.054
-0.109
-0.213
-0.352
1.195
178.441
36184.863
105161.531
1636.041
285.839
3556.880
209.054
166.798
5033.581
123876.617
4044.606
59.698
1.036
-0.209
-0.118
-0.053
-0.021
-0.011
-0.006
-0.002
0.
0.
0.
0.
0.
0.
0.
0.
0.
0.
0.
0.
0.
0.
0.
0.
0.
0.
0.
0.
0.
0.
0.
0.
0.
0.
-0.003
-0.005
-0.015
-0.041
-0.079
-0.140
-0.249
-0.416
0.583
86.434
3664.495
2862.620
616.136
354.516
339.256
35.985
22.633
11047.417
111093.063
4564.593
11.781
-0.288
-0.277
-0.135
-0.066
-0.039
-0.019
-0.014
-0.010
-0.005
-0.002
0.
0.
0.
0.
0.
0.
0.
0.
0.
0.
0.
0.
0.
0.
0.
0.
0.
0.
0.
0.
0.
0.
0.
-0.002
-0.003
-0.006
-0.026
-0.058
-0.093
0.101
1.115
0.735
0.106
6.175
117.181
1064.566
398.537
4087.667
8072.253
90.920
53.656
8989.109
94725.781
1311.046
10.751
-0.356
-0.335
-0.181
-0.107
-0.070
-0.044
-0.032
-0.022
-0.012
-0.006
0.
0.
0.
0.
0.
0.
0.
0.
0.
0.
0.
0.
0.
0.
0.
0.
0.
0.
0.
0.
0.
0.
0.
-0.002
-0.003
-0.015
-0.038
-0.077
0.080
8.232
111.703
79.418
23.615
56.018
69.632
290.733
183.516
107748.023
200102.063
628.169
191.561
100164.266
102134.664
1961.764
13.068
-0.392
-0.415
-0.283
-0.196
-0.146
-0.097
-0.065
-0.040
-0.025
-0.014
-0.005
0.
0.
0.
0.
0.
0.
0.
0.
0.
0.
0.
0.
0.
0.
0.
0.
0.
0.
0.
0.
0.
0.001
0.000
-0.004
-0.023
-0.057
-0.107
0.629
68.785
4091.437
2073.124
430.064
1874.132
250.801
533.958
254.246
6392.582
24032.316
266.703
39.856
4921.652
112529.523
4604.417
20.221
-0.223
-0.526
-0.411
-0.298
-0.225
-0.175
-0.121
-0.075
-0.041
-0.022
-0.011
-0.002
0.
0.
0.
0.
0.
0.
0.
0.
0.
0.
0.
0.
0.
0.
0.
0.
0.
0.
0.
0.001
0.002
0.000
-0.013
-0.035
-0.084
-0.154
0.296
32.582
966.259
1756.463
2030.228
1095.277
10122.444
5637.413
276.499
642.634
2914.473
63.919
6.084
253.815
7369.300
821.981
13.395
3.213
0.204
1.183
1.455
0.510
-0.032
-0.179
-0.121
-0.065
-0.032
-0.016
-0.007
0.
0.
0.
0.
0.
0.
0.
0.
0.
0.
0.
0.
0.
0.
0.
0.
0.
0.
0.001
0.001
-0.002
-0.006
-0.024
-0.051
-0.116
-0.191
0.413
11.103
37.467
286.078
421.771
2452.354
101960.156
106052.836
256.908
834.211
89.127
276.134
104.789
8.660
27.084
15.172
333.434
1335.976
51.723
273.710
226.628
43.447
7.223
0.109
-0.162
-0.096
-0.046
-0.021
-0.009
0.
0.
0.
0.
0.
0.
0.
0.
0.
0.
0.
0.
0.
0.
0.
0.
0.
0.001
0.001
-0.001
-0.006
-0.014
-0.038
-0.073
-0.145
-0.172
7.975
741.878
3033.253
100.840
22.273
4016.343
146873.547
11668.427
214.056
2257.270
1981.752
100089.141
42399.844
53.987
1.139
33.207
95627.313
100666.344
1211.948
102775.492
72416.492
2897.941
147.120
2.068
-0.175
-0.120
-0.055
-0.026
-0.010
0.
0.
0.
0.
0.
0.
0.
0.
0.
0.
0.
0.
0.
0.
0.
0.
0.
0.001
0.002
-0.003
-0.012
-0.026
-0.055
-0.109
-0.179
-0.157
18.382
102493.883
118408.586
831.243
349.956
980.452
100066.086
1181.250
375.600
3036.445
72958.867
101867.617
86729.586
69.229
3.334
17.496
3337.335
33972.367
1375.305
105554.914
51814.598
5553.470
276.332
5.160
-0.141
-0.133
-0.063
-0.028
-0.010
-0.002
0.
0.
0.
0.
0.
0.
0.
0.
0.
0.
0.
0.
0.
0.
0.
0.
0.001
0.000
-0.009
-0.018
-0.042
-0.082
-0.134
-0.177
-0.059
2.730
242.074
473.619
42563.773
57356.152
242.437
101249.938
22841.340
4151.505
112742.883
105467.047
1343.043
215.856
14.539
44.457
18.592
55.501
295.603
17754.590
3560.476
555.441
1944.862
587.070
10.524
-0.081
-0.133
-0.064
-0.028
-0.010
-0.002
0.
0.
0.
0.
0.
0.
0.
0.
0.
0.
0.
0.
0.
0.
0.
0.001
0.002
0.000
-0.013
-0.026
-0.059
-0.106
-0.108
0.709
3.272
2.811
1.799
61.074
7362.651
9718.743
2476.344
102377.813
102645.492
890.395
115667.727
200038.625
554.421
4.826
56.254
475.000
97.124
530.883
75912.648
6833.563
611.176
33.011
225.141
92.928
3.402
-0.155
-0.123
-0.059
-0.023
-0.007
0.001
0.001
0.
0.
0.
0.
0.
0.
0.
0.
0.
0.
0.
0.
0.
0.
0.001
0.002
-0.003
-0.014
-0.034
-0.073
-0.123
0.233
9.288
46.757
17.008
1.022
2.514
40.580
301.824
78375.828
132517.422
49872.840
1357.676
23079.855
100106.141
482.101
4.580
83.984
246.808
44.709
1066.197
100099.625
3124.545
15.969
9.768
4.960
2.048
-0.083
-0.207
-0.115
-0.056
-0.020
-0.005
0.003
0.002
0.002
0.001
0.
0.
0.
0.
0.
0.
0.
0.
0.
0.
0.
0.
0.
0.001
-0.003
-0.016
-0.037
-0.078
-0.123
0.364
15.024
88.076
26.349
0.792
-0.539
0.533
44.920
1873.410
1435.591
3258.225
263.802
367.291
213.654
22.041
3.743
59.401
126.354
56.114
64.961
237.299
55.056
21.733
19.478
2.749
-0.252
-0.307
-0.193
-0.099
-0.045
-0.017
-0.002
0.003
0.004
0.002
0.002
0.
0.
0.
0.
0.
0.
0.
0.
0.
0.
0.
0.
0.
0.001
-0.004
-0.017
-0.037
-0.078
-0.120
-0.029
2.439
9.543
3.931
-0.176
-0.420
-0.144
4.205
26.214
70.369
760.699
194.085
1324.692
4799.587
1622.294
22.252
4.588
40.677
1111.779
2785.004
1226.041
183.891
270.632
41.837
2.461
-0.320
-0.288
-0.174
-0.086
-0.039
-0.017
-0.003
0.003
0.004
0.004
0.002
0.002
0.
0.
0.
0.
0.
0.
0.
0.
0.
0.
0.
-0.001
-0.001
-0.006
-0.013
-0.030
-0.065
-0.112
-0.151
-0.044
0.236
-0.112
-0.255
2.282
10.957
203.605
2169.361
341.003
112442.086
12544.030
64686.945
200104.688
24477.250
78.270
1.713
54.110
1207.037
25695.492
23173.840
308.483
580.750
54.446
1.229
-0.364
-0.264
-0.148
-0.076
-0.040
-0.021
-0.005
-0.001
0.003
0.004
0.004
0.002
0.
0.
0.
0.
0.
0.
0.
0.
0.
0.
-0.001
-0.001
-0.002
-0.005
-0.010
-0.023
-0.049
-0.090
-0.145
-0.228
-0.332
-0.405
2.065
219.266
2965.527
2918.943
100371.898
45343.828
106500.234
200127.156
118113.406
101582.164
1207.804
64.066
3.693
576.983
100430.617
121810.258
100534.492
695.978
58.881
7.775
-0.199
-0.379
-0.235
-0.125
-0.073
-0.045
-0.021
-0.010
-0.004
0.002
0.004
0.004
0.002
0.001
0.
0.
0.
0.
0.
0.
0.
0.
0.
-0.001
-0.001
-0.001
-0.005
-0.009
-0.015
-0.040
-0.077
-0.137
-0.227
-0.224
1.581
14.061
7727.896
100578.953
7062.525
4956.727
115202.695
104888.273
107707.938
200077.484
958.221
65.637
11.921
1.840
177.618
11566.381
8746.434
27363.678
17671.754
31635.141
83.854
-0.035
-0.355
-0.206
-0.112
-0.068
-0.046
-0.025
-0.014
-0.006
0.000
0.003
0.004
0.002
0.001
0.
0.
0.
0.
0.
0.
0.
0.
0.
-0.001
-0.001
-0.001
-0.004
-0.009
-0.017
-0.037
-0.063
-0.126
-0.171
3.907
275.203
9417.782
493.185
7087.548
429.187
2839.702
104935.242
2429.127
23088.025
100185.891
972.126
3.039
-0.022
3.697
195.019
1058.117
340.224
15811.581
200082.641
101723.031
270.258
0.329
-0.332
-0.185
-0.103
-0.066
-0.035
-0.025
-0.017
-0.006
-0.001
0.003
0.004
0.003
0.
0.
0.
0.
0.
0.
0.
0.
0.
0.
-0.001
-0.001
-0.001
-0.001
-0.009
-0.014
-0.029
-0.061
-0.117
0.096
125.535
26872.945
200286.422
2324.108
168.162
26.186
6471.397
100449.172
389.332
191.750
411.956
23.196
6.338
34.576
20.416
276.094
1487.685
164.670
848.956
3449.459
731.389
16.814
-0.279
-0.320
-0.179
-0.098
-0.058
-0.029
-0.021
-0.012
-0.005
0.000
0.003
0.003
0.002
0.
0.
0.
0.
0.
0.
0.
0.
0.
0.
0.
-0.001
-0.002
-0.003
-0.009
-0.014
-0.028
-0.063
-0.116
0.031
89.884
6364.898
31143.713
151993.906
24671.486
261.803
178.557
3783.609
969.361
2270.315
1506.024
42.334
399.249
31649.303
2972.621
36.959
58.592
959.932
28723.582
991.306
29.683
0.687
-0.443
-0.327
-0.187
-0.102
-0.060
-0.029
-0.014
-0.006
-0.002
0.
0.003
0.002
0.001
0.
0.
0.
0.
0.
0.
0.
0.
0.
0.
0.
0.001
-0.003
-0.007
-0.010
-0.018
-0.033
-0.061
-0.119
-0.162
0.829
30.084
3394.818
66221.633
73645.172
100088.602
238.363
3488.245
1860.435
105307.094
101081.477
287.584
3110.798
109656.023
78865.039
66.836
17.702
309.814
3109.838
390.037
98.490
4.901
-0.306
-0.326
-0.223
-0.138
-0.070
-0.033
-0.013
-0.003
0.
0.001
0.002
0.003
0.
0.
0.
0.
0.
0.
0.
0.
0.
0.
0.
0.
0.001
-0.003
-0.007
-0.014
-0.026
-0.048
-0.077
-0.117
-0.174
-0.192
1.314
31.038
286.901
51907.035
96438.477
253.629
836.946
100639.547
178291.781
100143.531
198.950
10516.631
107999.961
43336.266
49.019
255.828
2032.245
422.651
3264.327
2162.086
35.073
11.388
1.631
-0.203
-0.176
-0.106
-0.046
-0.016
-0.004
0.002
0.002
0.003
0.
0.
0.
0.
0.
0.
0.
0.
0.
0.
0.
0.
0.
0.001
-0.003
-0.008
-0.017
-0.037
-0.059
-0.090
-0.122
-0.168
-0.223
-0.246
0.222
7.568
138.066
177.466
72.786
693.187
170414.031
78527.844
204.722
243.276
100936.375
138496.891
2620.453
17.924
272.201
2338.266
186.929
623.120
505.907
1344.867
18689.307
182.192
2.961
0.149
-0.134
-0.076
-0.022
-0.005
0.007
0.003
0.
0.
0.
0.
0.
0.
0.
0.
0.
0.
0.
0.
0.
0.001
0.001
-0.003
-0.007
-0.021
-0.040
-0.060
-0.085
-0.117
-0.157
-0.203
-0.282
-0.357
-0.271
0.667
2.465
9.664
299.284
100094.547
38980.273
33.348
78.414
17981.801
46901.355
201.669
53.272
45.762
42.393
9.995
13.546
44.184
60746.219
112455.938
3687.005
2616.708
97.270
0.125
-0.098
-0.035
-0.006
0.004
0.002
0.001
0.
0.
0.
0.
0.
0.
0.
0.
0.
0.
0.
0.
0.001
0.001
-0.003
-0.007
-0.019
-0.037
-0.051
-0.082
-0.112
-0.148
-0.198
-0.282
-0.374
-0.418
-0.509
-0.469
3.179
60.614
184.418
55.263
2.730
17.031
46.306
48.822
228.386
46843.766
14911.168
58.337
7.847
543.089
6271.448
4409.724
104082.750
178234.703
200059.594
1633.203
0.828
-0.114
-0.051
-0.011
0.004
0.004
0.001
0.
0.
0.
0.
0.
0.
0.
0.
0.
0.
0.
0.
0.
0.001
-0.001
-0.005
-0.012
-0.027
-0.045
-0.066
-0.103
-0.142
-0.219
-0.288
0.570
9.687
7.976
0.361
33.955
3768.685
8014.529
99.930
8.254
140.938
81.729
5.437
831.770
100363.523
100624.367
183.108
60.663
31808.273
103165.961
18873.637
12982.966
64996.648
38327.301
74.350
0.178
-0.151
-0.069
-0.021
0.000
0.005
0.003
0.
0.
0.
0.
0.
0.
0.
0.
0.
0.
0.
0.
0.
0.001
0.000
-0.002
-0.007
-0.016
-0.033
-0.056
-0.087
-0.150
-0.247
-0.118
24.996
2197.488
1444.415
13.925
35.758
2785.152
5791.027
105.341
10.967
32.243
20.075
5.761
219.883
55121.895
102773.609
483.158
368.721
2475.932
66682.484
2836.048
174.093
96.197
165.464
3.816
-0.251
-0.200
-0.103
-0.037
-0.004
0.003
0.004
0.
0.
0.
0.
0.
0.
0.
0.
0.
0.
0.
0.
0.
0.001
0.001
0.000
-0.004
-0.008
-0.020
-0.046
-0.091
-0.183
-0.290
0.522
68.883
14018.334
7851.271
34.253
201.699
8847.467
1679.392
100.353
33.601
2.412
0.031
7.315
366.991
106351.195
114991.703
699.560
2891.145
349.521
5183.925
28536.236
176.325
33.802
20.224
3.529
1.731
-0.031
-0.136
-0.067
-0.017
0.000
0.003
0.002
0.
0.
0.
0.
0.
0.
0.
0.
0.
0.
0.
0.
0.
0.001
0.001
-0.002
-0.004
-0.024
-0.052
-0.116
-0.212
-0.230
6.206
475.840
5254.538
1663.094
69.308
1018.261
100010.789
19679.652
61.253
29.130
25.396
0.070
1.558
66.612
6791.204
9587.116
149.381
4039.177
1375.472
9291.794
101074.766
232.645
8756.128
2983.879
270.944
164.367
5.149
-0.106
-0.102
-0.033
-0.005
0.002
0.004
0.
0.
0.
0.
0.
0.
0.
0.
0.
0.
0.
0.
0.
0.
0.001
0.000
-0.006
-0.026
-0.065
-0.131
-0.150
0.993
24.812
10479.408
126162.625
103254.328
892.344
80.990
1714.600
407.566
14.597
405.490
1019.137
9.442
21.827
23.430
26.880
25.157
76.672
15329.784
5123.992
241.359
2400.139
893.540
100158.453
25284.195
20765.193
4714.604
37.548
0.200
-0.119
-0.049
-0.010
0.002
0.004
0.
0.
0.
0.
0.
0.
0.
0.
0.
0.
0.
0.
0.
0.
-0.001
-0.001
-0.009
-0.028
-0.075
-0.144
0.336
11.581
36.602
801.617
12313.574
22044.631
263.464
5.730
7.430
14.457
45.301
35.782
57.460
136.177
1014.401
11452.785
710.474
5.958
12.593
774.149
13497.307
2790.789
163505.172
8991.953
1196.491
101868.789
118157.305
101951.656
177.191
1.192
-0.128
-0.060
-0.011
0.001
0.004
0.
0.
0.
0.
0.
0.
0.
0.
0.
0.
0.
0.
0.
0.
-0.001
-0.002
-0.010
-0.029
-0.080
-0.151
0.195
8.656
31.241
105.845
424.427
136.841
13.553
51.727
130.892
322.409
5509.157
27.980
443.513
1126.550
9394.999
100077.555
19651.988
24.120
22.843
11567.948
112618.250
15530.988
2214.023
687.140
458.435
2144.072
10474.285
101599.984
1056.977
2.777
-0.125
-0.064
-0.011
0.001
0.004
0.
0.
0.
0.
0.
0.
0.
0.
0.
0.
0.
0.
0.
0.
0.
-0.003
-0.009
-0.026
-0.070
-0.152
-0.185
1.105
18.232
265.135
3868.182
24.243
123.352
12589.815
100113.203
1083.917
132.096
13.324
198.826
431.437
550.205
13621.553
817.852
14.327
585.127
5007.201
60813.121
4884.639
1391.589
123.662
118.809
17.186
201.617
2021.289
87.648
0.616
-0.128
-0.052
-0.009
0.005
0.003
0.
0.
0.
0.
0.
0.
0.
0.
0.
0.
0.
0.
0.
0.
0.
-0.002
-0.008
-0.021
-0.056
-0.127
-0.151
2.852
291.973
100209.195
18565.072
144.431
52118.781
178209.141
100475.094
2780.160
13.404
1.804
33.278
104.314
24.981
22.061
7.583
57.621
100005.523
100887.055
43529.629
101424.508
100047.250
140.335
4.817
1.015
1.797
4.303
0.686
-0.213
-0.124
-0.043
-0.006
0.005
0.001
0.
0.
0.
0.
0.
0.
0.
0.
0.
0.
0.
0.
0.
0.
0.
-0.002
-0.004
-0.009
-0.037
-0.095
-0.123
2.049
149.258
20707.410
2203.040
292.136
116081.609
105710.930
2259.575
87.608
19.526
6.998
7.783
28.033
59.439
34.582
15.705
32.873
8014.021
100023.438
1197.314
18885.496
9326.351
81.495
1.784
1.641
1.094
-0.069
-0.357
-0.241
-0.110
-0.035
-0.006
0.003
0.002
0.
0.
0.
0.
0.
0.
0.
0.
0.
0.
0.
0.
0.
0.
0.
0.
-0.001
-0.008
-0.024
-0.065
-0.123
0.053
4.268
32.693
304.748
1609.389
1616.032
1384.130
56.980
710.001
4148.061
1248.274
187.208
44.630
258.964
122.951
91.915
279.763
67.233
85.278
98.884
9562.708
7368.130
55.437
6.233
18.459
4.325
0.002
-0.358
-0.235
-0.094
-0.034
-0.006
0.005
0.003
0.
0.
0.
0.
0.
0.
0.
0.
0.
0.
0.
0.
0.
0.
0.
0.
0.001
-0.004
-0.012
-0.043
-0.104
-0.175
0.177
28.834
6363.841
75733.102
148.421
8.746
47.413
6390.808
116878.109
186955.703
101184.313
783.753
47.631
25.806
168.196
823.644
98.056
104.562
46.921
100.436
81.902
4.699
12.935
42.998
6.105
-0.117
-0.361
-0.237
-0.103
-0.031
-0.005
0.004
0.003
0.
0.
0.
0.
0.
0.
0.
0.
0.
0.
0.
0.
0.
0.
0.
0.
0.000
0.000
-0.008
-0.026
-0.080
-0.147
1.824
337.476
110282.602
125994.656
566.793
15.770
36.272
672.239
100662.164
121705.031
102793.305
1655.157
14.287
1.903
23.435
54.617
30.194
5559.018
531.591
4.109
5.103
4.064
5.081
6.960
4.469
3.017
0.063
-0.226
-0.115
-0.034
-0.004
0.004
0.003
0.001
0.
0.
0.
0.
0.
0.
0.
0.
0.
0.
0.
0.
0.
0.
0.
0.001
0.
-0.003
-0.019
-0.060
-0.111
2.010
469.311
100115.695
103678.070
8255.879
123.169
32.705
275.081
243.942
594.444
1092.206
70.162
2.339
40.272
2734.027
2736.198
46.372
77.060
24.177
38.093
970.335
547.498
434.008
358.551
168.303
78.735
4.519
-0.125
-0.119
-0.041
-0.004
0.004
0.002
0.001
0.
0.
0.
0.
0.
0.
0.
0.
0.
0.
0.
0.
0.
0.
0.
0.
0.002
-0.005
-0.015
-0.047
-0.110
0.234
21.075
471.630
5911.939
101492.766
1014.194
192.567
100175.586
18856.742
39.760
6.922
11.712
7.442
383.082
100107.023
100672.328
516.405
25.006
4.059
764.488
100077.867
103323.719
39877.504
72521.008
21808.895
528.329
10.686
-0.012
-0.119
-0.043
-0.004
0.004
0.002
0.002
0.
0.
0.
0.
0.
0.
0.
0.
0.
0.
0.
0.
0.
0.
0.
0.
0.000
-0.004
-0.013
-0.043
-0.101
-0.165
0.384
31.867
16350.766
100162.367
2772.127
223.900
25466.225
5335.407
28.565
71.909
1096.382
273.168
113.162
27727.178
118211.500
44251.297
8063.319
44.468
334.800
100261.008
128718.859
103027.602
7637.133
45253.531
18756.941
106.311
0.549
-0.106
-0.039
-0.005
0.005
0.002
0.002
0.
0.
0.
0.
0.
0.
0.
0.
0.
0.
0.
0.
0.
0.
0.
0.
0.
-0.002
-0.011
-0.034
-0.083
-0.164
-0.213
3.427
156.857
931.322
8167.490
35429.754
268.190
42.306
44.971
253.473
8748.814
1366.880
31.400
6234.198
101776.953
103671.344
100713.336
350.827
324.124
173.548
13678.032
34839.195
824.249
200093.219
80816.656
620.088
1.214
-0.084
-0.029
-0.003
0.004
0.002
0.002
0.
0.
0.
0.
0.
0.
0.
0.
0.
0.
0.
0.
0.
0.
0.
0.
0.
-0.001
-0.010
-0.029
-0.064
-0.136
-0.260
-0.244
4.230
408.229
88677.875
104095.172
1264.238
1210.698
729.623
87.152
246.399
82.741
5.234
48.630
431.380
108135.227
108271.555
139241.016
100711.508
359.890
25.510
34.237
102.210
10326.352
192.606
9.828
0.050
-0.055
-0.018
0.002
0.004
0.002
0.001
0.
0.
0.
0.
0.
0.
0.
0.
0.
0.
0.
0.
0.
0.
0.
0.
0.
0.
-0.008
-0.024
-0.054
-0.110
-0.226
-0.346
0.851
80.646
2667.002
4957.061
2207.279
5036.219
462.734
47.633
17.718
100.368
446.159
112.821
115.721
10150.830
114079.430
106904.344
64326.465
170.262
0.361
-0.370
0.050
2.050
0.819
-0.004
-0.075
-0.033
-0.007
0.003
0.003
0.002
0.001
0.
0.
0.
0.
0.
0.
0.
0.
0.
0.
0.
0.
0.
0.
0.
0.
0.
0.002
-0.004
-0.018
-0.044
-0.089
-0.178
-0.294
0.591
188.720
48498.371
3860.737
41.490
23.882
15.429
28.771
1654.624
20461.449
100610.164
30096.521
2149.641
188.948
2984.248
35280.414
1533.483
13.867
-0.457
-0.506
-0.347
-0.217
-0.135
-0.082
-0.040
-0.011
0.002
0.003
0.003
0.001
0.
0.
0.
0.
0.
0.
0.
0.
0.
0.
0.
0.
0.
0.
0.
0.
0.
0.
0.001
0.000
-0.010
-0.032
-0.067
-0.131
-0.225
-0.042
20.214
477.991
132.435
9.413
123.465
69.847
144.665
100078.781
116400.547
104583.875
104775.727
23615.949
4285.030
178321.750
10083.546
314.598
4.293
-0.459
-0.368
-0.222
-0.129
-0.075
-0.035
-0.013
0.000
0.003
0.003
0.002
0.001
0.
0.
0.
0.
0.
0.
0.
0.
0.
0.
0.
0.
0.
0.
0.
0.
0.
0.
0.001
0.001
-0.005
-0.016
-0.046
-0.083
-0.151
-0.218
0.084
1.704
0.714
4.585
81.418
46.143
41.973
6205.688
23805.438
889.712
107846.008
101112.594
8249.513
110491.305
2141.846
18.784
-0.035
-0.398
-0.247
-0.131
-0.067
-0.037
-0.011
-0.001
0.004
0.002
0.002
0.001
0.
0.
0.
0.
0.
0.
0.
0.
0.
0.
0.
0.
0.
0.
0.
0.
0.
0.
0.
0.002
0.001
-0.001
-0.008
-0.024
-0.047
-0.086
-0.138
-0.199
-0.290
-0.405
-0.173
2.001
1.416
2.052
22.634
35.274
157.544
103249.016
9646.319
8446.696
1727.568
63.565
1.171
-0.410
-0.294
-0.153
-0.075
-0.039
-0.017
0.000
0.002
0.002
0.002
0.001
0.
0.
0.
0.
0.
0.
0.
0.
0.
0.
0.
0.
0.
0.
0.
0.
0.
0.
0.
0.
0.003
0.001
0.003
-0.001
-0.008
-0.023
-0.040
-0.070
-0.115
-0.195
-0.300
-0.402
-0.309
0.672
11.683
100.354
60.548
320.026
466.539
744.333
154260.875
75684.914
117.966
0.374
-0.313
-0.186
-0.093
-0.047
-0.021
-0.007
0.000
0.002
0.002
0.
0.
0.
0.
0.
0.
0.
0.
0.
0.
0.
0.
0.
0.
0.
0.
0.
0.
0.
0.
0.
0.
0.001
0.002
0.003
0.004
0.
-0.005
-0.014
-0.034
-0.065
-0.124
-0.203
-0.231
1.523
15.028
48.310
369.734
164.625
84.611
138.798
1670.258
4524.300
2865.390
31.290
0.041
-0.201
-0.110
-0.052
-0.025
-0.010
-0.001
0.001
0.
0.
0.
0.
0.
0.
0.
0.
0.
0.
0.
0.
0.
0.
0.
0.
0.
0.
0.
0.
0.
0.
0.
0.
0.
0.002
0.002
0.004
0.004
0.003
-0.004
-0.013
-0.037
-0.080
-0.142
-0.003
9.768
276.048
490.046
930.600
162.267
7.224
12.998
136.488
83.759
15.561
0.968
-0.170
-0.129
-0.061
-0.028
-0.012
-0.005
0.
0.
0.
0.
0.
0.
0.
0.
0.
0.
0.
0.
0.
0.
0.
0.
0.
0.
0.
0.
0.
0.
0.
0.
0.
0.
0.
0.
0.003
0.002
0.004
0.004
0.000
-0.005
-0.023
-0.058
-0.104
0.008
8.817
240.336
404.179
425.230
83.069
2.034
0.169
1.950
1.435
0.053
-0.154
-0.126
-0.074
-0.032
-0.014
-0.002
0.
0.
0.
0.
0.
0.
0.
0.
0.
0.
0.
0.
0.
0.
0.
0.
0.
0.
0.
0.
0.
0.
0.
0.
0.
0.
0.
0.
0.
0.
0.001
0.003
0.003
-0.002
-0.005
-0.014
-0.041
-0.080
-0.093
0.898
10.391
15.422
11.955
3.730
0.004
-0.264
-0.215
-0.166
-0.143
-0.110
-0.068
-0.030
-0.014
-0.005
-0.002
0.
0.
0.
0.
0.
0.
0.
0.
0.
0.
0.
0.
0.
0.
0.
0.
0.
0.
0.
0.
0.
0.
0.
0.
0.
0.
0.
0.
0.
0.
0.
0.
0.
0.
-0.006
-0.013
-0.027
-0.055
-0.084
-0.085
0.075
0.145
0.045
-0.092
-0.168
-0.155
-0.129
-0.104
-0.080
-0.053
-0.028
-0.013
-0.006
-0.004
0.
0.
0.
0.
0.
0.
0.
0.
0.
0.
0.
0.
0.
0.
0.
0.
0.
0.
0.
0.
0.
0.
0.
0.
0.
0.
0.
0.
0.
0.
0.
0.
0.
0.
0.
-0.004
-0.007
-0.016
-0.031
-0.051
-0.072
-0.089
-0.101
-0.104
-0.107
-0.097
-0.080
-0.066
-0.051
-0.036
-0.024
-0.010
-0.006
-0.004
0.
0.
0.
0.
0.
0.
0.
0.
0.
0.
0.
0.
0.
0.
0.
0.
0.
0.
0.
0.
0.
0.
0.
0.
0.
0.
0.
0.
0.
0.
0.
0.
0.
0.
0.
0.
0.
-0.005
-0.010
-0.016
-0.027
-0.038
-0.049
-0.056
-0.059
-0.055
-0.048
-0.040
-0.031
-0.024
-0.015
-0.008
-0.006
-0.004
0.
0.
0.
0.
0.
0.
0.
0.
0.
0.
0.
0.
0.
0.
0.
0.
0.
0.
0.
0.
0.
0.
0.
0.
0.
0.
0.
0.
0.
0.
0.
0.
0.
0.
0.
0.
-0.001
-0.002
-0.011
-0.020
-0.026
-0.035
-0.047
-0.054
-0.060
-0.058
-0.055
-0.054
-0.050
-0.044
-0.035
-0.021
-0.012
-0.005
-0.002
0.001
0.
0.
0.
0.
0.
0.
0.
0.
0.
0.
0.
0.
0.
0.
0.
0.
0.
0.
0.
0.
0.
0.
0.
0.
0.
0.
0.
0.
0.
0.
0.
0.
0.
0.001
0.
-0.006
-0.016
-0.027
-0.043
-0.062
-0.088
-0.103
-0.116
-0.109
-0.125
-0.137
-0.145
-0.128
-0.104
-0.084
-0.059
-0.030
-0.013
-0.005
-0.002
0.001
0.
0.
0.
0.
0.
0.
0.
0.
0.
0.
0.
0.
0.
0.
0.
0.
0.
0.
0.
0.
0.
0.
0.
0.
0.
0.
0.
0.
0.
0.
0.
0.001
0.
-0.007
-0.016
-0.036
-0.063
-0.101
-0.146
-0.191
-0.152
0.879
3.034
1.141
-0.149
-0.243
-0.151
-0.015
-0.086
-0.096
-0.065
-0.028
-0.011
-0.004
-0.001
0.
0.
0.
0.
0.
0.
0.
0.
0.
0.
0.
0.
0.
0.
0.
0.
0.
0.
0.
0.
0.
0.
0.
0.
0.
0.
0.
0.
0.
0.
0.001
0.001
-0.004
-0.015
-0.038
-0.074
-0.131
-0.196
-0.273
-0.318
1.627
105.226
1096.511
155.827
3.664
0.500
6.613
14.611
3.039
-0.006
-0.093
-0.051
-0.018
-0.007
-0.002
0.
0.
0.
0.
0.
0.
0.
0.
0.
0.
0.
0.
0.
0.
0.
0.
0.
0.
0.
0.
0.
0.
0.
0.
0.
0.
0.
0.
0.
0.001
0.001
-0.002
-0.012
-0.034
-0.071
-0.140
-0.211
-0.131
0.298
0.564
13.990
8034.813
100117.469
21693.781
56.506
28.733
635.486
974.850
81.203
1.777
-0.101
-0.071
-0.025
-0.009
-0.003
0.
0.
0.
0.
0.
0.
0.
0.
0.
0.
0.
0.
0.
0.
0.
0.
0.
0.
0.
0.
0.
0.
0.
0.
0.
0.
0.
0.
0.
0.001
-0.001
-0.009
-0.020
-0.058
-0.123
-0.213
0.009
7.328
49.212
98.746
25.939
6087.171
160664.297
8071.671
3256.787
640.402
101727.719
174676.406
1626.725
9.052
-0.072
-0.087
-0.031
-0.008
-0.003
0.
0.
0.
0.
0.
0.
0.
0.
0.
0.
0.
0.
0.
0.
0.
0.
0.
0.
0.
0.
0.
0.
0.
0.
0.
0.
0.
0.
0.
-0.001
-0.002
-0.013
-0.039
-0.084
-0.180
-0.261
2.114
154.000
3233.508
2537.684
102.823
2984.366
176086.672
928.257
100542.469
3661.969
21155.326
37512.754
885.682
6.596
-0.121
-0.100
-0.037
-0.009
-0.002
0.
0.
0.
0.
0.
0.
0.
0.
0.
0.
0.
0.
0.
0.
0.
0.
0.
0.
0.
0.
0.
0.
0.
0.
0.
0.
0.
0.
-0.002
-0.002
-0.005
-0.023
-0.058
-0.122
-0.231
-0.301
5.416
1566.835
101760.008
102771.016
2144.464
100812.273
10292.305
149.086
36.765
415.169
4864.536
227.610
21.564
0.452
-0.221
-0.114
-0.050
-0.021
-0.007
-0.003
0.
0.
0.
0.
0.
0.
0.
0.
0.
0.
0.
0.
0.
0.
0.
0.
0.
0.
0.
0.
0.
0.
0.
0.
0.
0.
0.
-0.002
-0.001
-0.012
-0.033
-0.081
-0.156
-0.284
-0.397
2.799
626.797
101230.195
142593.219
151977.703
102316.055
794.265
1193.695
81.679
2136.024
102539.477
198.788
3.502
-0.388
-0.284
-0.137
-0.063
-0.034
-0.016
-0.011
-0.006
-0.003
0.
0.
0.
0.
0.
0.
0.
0.
0.
0.
0.
0.
0.
0.
0.
0.
0.
0.
0.
0.
0.
0.
0.
0.
0.001
-0.001
-0.006
-0.022
-0.056
-0.106
-0.182
-0.257
-0.433
-0.221
23.807
4339.162
185208.172
55089.082
55461.016
40234.906
3373.260
155.013
467.976
18998.264
36311.664
103.937
-0.250
-0.341
-0.184
-0.101
-0.065
-0.039
-0.024
-0.017
-0.009
-0.005
0.
0.
0.
0.
0.
0.
0.
0.
0.
0.
0.
0.
0.
0.
0.
0.
0.
0.
0.
0.
0.
0.
0.
0.000
0.000
-0.011
-0.037
-0.082
-0.138
0.097
1.418
1.004
0.067
13.582
11364.807
100338.539
1088.058
105391.313
105132.461
1160.098
60.358
4252.021
108992.172
101544.617
70.194
-0.131
-0.422
-0.284
-0.193
-0.132
-0.084
-0.054
-0.033
-0.019
-0.007
-0.004
0.
0.
0.
0.
0.
0.
0.
0.
0.
0.
0.
0.
0.
0.
0.
0.
0.
0.
0.
0.
0.
0.002
0.002
-0.007
-0.021
-0.059
-0.119
-0.167
1.016
8.611
7.557
3.600
8.620
284.762
39594.570
160.256
51547.039
200038.906
1036.502
432.023
3596.241
7261.857
900.012
45.707
9.056
-0.257
-0.420
-0.307
-0.226
-0.170
-0.113
-0.061
-0.032
-0.018
-0.009
0.
0.
0.
0.
0.
0.
0.
0.
0.
0.
0.
0.
0.
0.
0.
0.
0.
0.
0.
0.001
0.001
0.002
-0.004
-0.016
-0.039
-0.088
-0.168
-0.211
0.820
5.417
7.907
7.476
55.892
30799.428
200155.453
599.545
18777.697
100099.031
526.996
309.113
1746.385
162.696
122.772
2395.993
213.707
1.681
0.491
1.760
0.372
-0.201
-0.181
-0.111
-0.055
-0.025
-0.012
-0.004
0.
0.
0.
0.
0.
0.
0.
0.
0.
0.
0.
0.
0.
0.
0.
0.
0.
0.001
0.001
0.001
-0.005
-0.010
-0.028
-0.062
-0.131
-0.206
3.792
228.807
77.739
12.478
5.540
163.348
84290.469
105398.789
1301.948
102007.828
967.313
91.388
40.294
17.471
10.669
70.521
918.977
146.660
11.244
97.617
521.539
59.349
0.985
-0.210
-0.159
-0.079
-0.037
-0.018
-0.007
0.
0.
0.
0.
0.
0.
0.
0.
0.
0.
0.
0.
0.
0.
0.
0.
0.
0.001
0.002
-0.004
-0.009
-0.022
-0.049
-0.100
-0.182
-0.096
60.343
110271.586
101573.641
1722.577
84.885
86.427
1555.484
5051.701
26973.766
103906.031
18398.797
21968.682
2963.854
40.143
174.631
75.847
292.837
1084.361
251.226
58434.152
123832.555
1656.944
6.986
-0.134
-0.196
-0.103
-0.048
-0.023
-0.009
0.
0.
0.
0.
0.
0.
0.
0.
0.
0.
0.
0.
0.
0.
0.
0.
0.001
0.002
0.000
-0.008
-0.020
-0.043
-0.088
-0.154
-0.220
0.019
47.138
100281.781
142528.250
101999.195
2895.817
64.533
218.527
1139.555
24756.098
105462.414
101871.109
73239.906
4466.000
84.045
692.267
189.407
380.392
34263.480
3240.963
113922.625
103929.219
503.385
6.173
-0.063
-0.218
-0.121
-0.055
-0.025
-0.009
0.
0.
0.
0.
0.
0.
0.
0.
0.
0.
0.
0.
0.
0.
0.
0.
0.001
0.002
-0.003
-0.015
-0.034
-0.071
-0.129
-0.180
0.314
6.017
17.497
305.045
6486.051
163556.266
101872.359
1861.125
260.356
219.257
559.292
13480.526
106811.281
3691.771
82.949
268.654
3510.228
430.133
28.146
128.519
102338.094
103940.484
3225.751
38.951
3.496
-0.030
-0.225
-0.123
-0.058
-0.023
-0.006
0.003
0.
0.
0.
0.
0.
0.
0.
0.
0.
0.
0.
0.
0.
0.
0.
0.002
0.003
-0.007
-0.019
-0.050
-0.100
-0.161
0.245
13.522
166.076
453.247
42.588
164.332
70662.906
200107.859
109804.219
9620.005
1324.986
139.154
5811.556
16411.996
166.984
18.464
4965.698
100333.031
17942.949
36.555
89.916
2249.923
5743.098
128.830
13.183
2.584
-0.125
-0.224
-0.125
-0.058
-0.022
-0.006
0.003
0.002
0.002
0.
0.
0.
0.
0.
0.
0.
0.
0.
0.
0.
0.
0.
0.002
0.002
-0.008
-0.026
-0.063
-0.121
-0.157
3.983
504.060
23863.006
2049.041
58.634
6.329
134.604
6207.162
105436.336
105788.570
1882.406
231.776
2255.391
20711.748
133.204
59.922
20294.463
128699.453
1974.324
26.124
117.863
218.456
1029.558
2359.993
108.206
8.592
0.000
-0.209
-0.117
-0.053
-0.018
-0.003
0.004
0.004
0.002
0.002
0.
0.
0.
0.
0.
0.
0.
0.
0.
0.
0.
0.
0.001
0.001
-0.010
-0.032
-0.070
-0.134
-0.146
6.225
1375.153
100064.109
4866.320
22.214
0.372
3.684
142.892
16084.281
107580.633
10879.413
292.381
100990.258
1222.871
9.551
60.661
13715.892
100058.945
419.193
4.707
8.686
55.489
2133.269
6305.660
135.625
5.258
-0.093
-0.197
-0.110
-0.053
-0.021
-0.004
0.003
0.004
0.005
0.002
0.002
0.
0.
0.
0.
0.
0.
0.
0.
0.
0.
-0.001
0.
-0.002
-0.012
-0.033
-0.069
-0.132
-0.180
1.455
70.867
696.584
176.595
6.079
13.141
26.128
14.391
1160.220
9736.178
503.654
2121.398
107457.133
30907.172
65.981
8.658
88.285
158.920
23.674
19.810
13.253
46.373
2216.302
1814.357
39.093
0.640
-0.266
-0.190
-0.106
-0.058
-0.030
-0.011
-0.002
0.003
0.004
0.004
0.002
0.
0.
0.
0.
0.
0.
0.
0.
0.
-0.001
-0.001
-0.002
-0.005
-0.017
-0.036
-0.062
-0.121
-0.182
-0.029
4.822
28.210
13.740
7.285
113.506
167.948
22.046
133.888
450.471
322.091
999.416
163890.578
103899.289
761.831
5.184
1.431
83.546
2750.459
1215.882
459.674
33.659
358.119
312.123
11.329
-0.154
-0.275
-0.181
-0.111
-0.074
-0.049
-0.028
-0.011
-0.002
0.004
0.005
0.004
0.001
0.
0.
0.
0.
0.
0.
0.
0.
-0.001
-0.001
-0.006
-0.007
-0.018
-0.030
-0.054
-0.098
-0.163
-0.229
-0.132
0.317
1.135
32.165
1431.984
1079.419
44.359
175.258
1231.249
2715.765
14805.656
46693.367
100184.438
417.030
2.906
4.027
1728.642
100300.805
103693.586
4559.426
69.464
17.683
6.206
0.200
-0.369
-0.257
-0.160
-0.112
-0.091
-0.062
-0.043
-0.023
-0.006
0.003
0.004
0.004
0.002
0.
0.
0.
0.
0.
0.
0.
0.
-0.001
-0.002
-0.006
-0.010
-0.015
-0.027
-0.047
-0.081
-0.132
-0.214
-0.324
-0.386
1.421
24.903
269.779
458.202
65.060
5201.383
119024.102
3761.299
7603.692
21398.525
345.368
13.200
0.156
5.412
695.653
196653.016
68986.703
433.961
1619.586
3708.554
35.225
-0.219
-0.355
-0.228
-0.149
-0.109
-0.091
-0.067
-0.052
-0.030
-0.009
0.
0.004
0.004
0.002
0.
0.
0.
0.
0.
0.
0.
0.
-0.001
-0.002
-0.004
-0.009
-0.016
-0.028
-0.043
-0.066
-0.111
-0.184
-0.288
0.029
19.093
752.657
41.470
48.157
41.314
22910.063
111099.047
13822.444
1938.696
31480.004
223.909
5.527
0.165
30.011
15084.104
138498.813
23650.438
183.707
12673.232
43410.496
93.376
0.015
-0.313
-0.205
-0.133
-0.106
-0.085
-0.067
-0.053
-0.029
-0.008
0.000
0.004
0.004
0.002
0.
0.
0.
0.
0.
0.
0.
0.
-0.001
-0.001
-0.004
-0.008
-0.017
-0.028
-0.038
-0.065
-0.102
-0.168
-0.243
1.709
74.634
4017.422
388.729
228.383
36.757
54314.910
102007.328
1158.957
100354.688
7546.368
36.964
9.465
4.182
40.673
31810.805
102616.023
3794.612
36.131
134.086
177.601
6.827
-0.332
-0.292
-0.181
-0.125
-0.088
-0.074
-0.061
-0.041
-0.022
-0.006
0.000
0.003
0.002
0.001
0.
0.
0.
0.
0.
0.
0.
0.
-0.001
-0.001
-0.003
-0.007
-0.016
-0.026
-0.040
-0.071
-0.107
-0.177
-0.240
0.977
22.358
483.190
100149.188
100200.703
412.687
461.447
2415.384
200.663
104532.500
101028.508
346.634
24.651
170.774
68.824
631.279
10301.332
608.916
32.965
8.652
1.149
-0.381
-0.426
-0.302
-0.182
-0.120
-0.081
-0.058
-0.044
-0.025
-0.012
-0.003
0.001
0.003
0.002
0.
0.
0.
0.
0.
0.
0.
0.
0.
0.
-0.001
-0.002
-0.007
-0.015
-0.030
-0.048
-0.085
-0.134
-0.191
-0.261
-0.221
3.613
409.570
100212.289
200119.313
101333.656
516.593
3876.761
3733.029
66103.695
94817.008
280.702
214.211
3472.574
550.651
38.071
146.235
36.333
13.610
5.078
1.189
-0.304
-0.415
-0.310
-0.211
-0.139
-0.083
-0.046
-0.026
-0.014
-0.004
0.000
0.001
0.002
0.003
0.
0.
0.
0.
0.
0.
0.
0.
0.
0.
0.001
-0.003
-0.008
-0.017
-0.034
-0.066
-0.104
-0.139
-0.191
-0.277
-0.339
0.077
15.697
406.857
101143.563
157418.703
7100.602
102356.813
200150.156
111536.258
8196.626
84.996
2407.851
100159.680
8048.704
21.360
3.260
6.388
3.935
7.829
6.023
1.579
2.501
0.295
-0.222
-0.168
-0.099
-0.048
-0.019
-0.008
0.
0.000
0.002
0.003
0.
0.
0.
0.
0.
0.
0.
0.
0.
0.
0.
0.001
-0.002
-0.005
-0.020
-0.043
-0.075
-0.104
-0.130
-0.172
-0.247
-0.334
-0.410
-0.014
11.031
294.713
1902.691
78324.984
19400.025
103902.156
24425.207
112.892
25.411
1171.550
8825.568
701.944
7.191
1.961
5.488
1.955
3.461
4.807
90.616
396.022
29.420
1.416
-0.053
-0.128
-0.067
-0.020
-0.003
0.001
0.003
0.003
0.
0.
0.
0.
0.
0.
0.
0.
0.
0.
0.
0.
0.001
-0.002
-0.006
-0.020
-0.047
-0.070
-0.056
0.021
-0.088
-0.214
-0.317
-0.431
-0.513
-0.269
3.525
39.069
627.503
369.609
1816.907
617.355
9.858
11.120
217.842
330.935
26.994
34.401
22.835
1.773
-0.200
2.915
19.234
867.006
13165.225
1262.696
150.969
7.942
-0.052
-0.083
-0.028
0.000
0.007
0.002
0.001
0.
0.
0.
0.
0.
0.
0.
0.
0.
0.
0.
0.
0.001
-0.002
-0.005
-0.018
-0.042
-0.063
-0.021
0.083
-0.072
-0.215
-0.316
-0.430
-0.520
-0.502
-0.526
0.667
14.815
316.608
516.701
31.854
31.332
913.319
453.211
14.406
135.834
13619.009
5242.174
38.552
4.195
293.394
2749.388
48898.797
104699.531
88479.328
37358.469
79.158
0.271
-0.114
-0.042
-0.010
0.003
0.007
0.002
0.
0.
0.
0.
0.
0.
0.
0.
0.
0.
0.
0.
0.001
0.
-0.004
-0.011
-0.032
-0.050
-0.069
-0.074
-0.142
-0.223
-0.343
-0.412
1.469
27.482
21.402
1.538
162.956
100015.492
100039.352
679.704
324.779
100334.016
95595.477
51.081
486.488
100856.852
71853.938
139.421
20.723
8747.860
103779.383
103383.500
105770.938
19372.488
110274.594
60.688
0.074
-0.150
-0.069
-0.019
-0.002
0.005
0.005
0.001
0.
0.
0.
0.
0.
0.
0.
0.
0.
0.
0.
0.001
0.001
-0.003
-0.006
-0.017
-0.038
-0.061
-0.095
-0.143
-0.240
-0.360
0.072
80.950
43437.156
20714.164
41.434
164.176
102198.766
126131.055
2135.694
627.380
4985.397
2028.561
82.873
10623.457
114585.359
100657.422
725.573
11.875
825.677
12676.510
11801.250
1872.452
305.297
2716.335
7.356
-0.223
-0.192
-0.108
-0.043
-0.010
0.003
0.003
0.003
0.
0.
0.
0.
0.
0.
0.
0.
0.
0.
0.
0.
0.001
0.000
-0.003
-0.008
-0.018
-0.042
-0.078
-0.136
-0.246
-0.370
1.966
401.376
142422.906
114931.195
146.365
448.951
68593.367
105043.484
88625.680
16371.486
68.098
7.875
162.997
100081.594
126270.781
78584.016
256.365
43.285
34.736
57.154
95.434
25.012
2.865
2.723
11.214
9.285
0.417
-0.131
-0.072
-0.022
-0.001
0.005
0.003
0.001
0.
0.
0.
0.
0.
0.
0.
0.
0.
0.
0.
0.001
0.001
0.000
-0.002
-0.011
-0.030
-0.069
-0.137
-0.230
0.008
10.875
1540.403
110869.813
100744.102
190.068
2965.982
100333.867
101795.094
2973.592
1614.792
303.598
4.584
17.635
580.957
763.223
152.164
135.281
85144.641
17016.170
103.573
571.619
149.135
33.801
71.782
11359.294
6406.632
25.152
-0.003
-0.107
-0.039
-0.007
0.004
0.003
0.003
0.
0.
0.
0.
0.
0.
0.
0.
0.
0.
0.
0.
0.001
0.000
-0.002
-0.010
-0.031
-0.075
-0.138
1.125
38.178
124.012
35007.805
102894.234
9268.351
54.297
159.691
5699.507
1034.885
473.726
104990.672
107801.109
94.688
337.277
66.331
11.559
5.424
310.667
108022.070
200054.969
1101.316
109.119
55.753
79.206
452.059
108028.023
101857.516
126.545
0.399
-0.127
-0.058
-0.011
0.003
0.005
0.003
0.
0.
0.
0.
0.
0.
0.
0.
0.
0.
0.
0.
0.
0.
-0.002
-0.011
-0.035
-0.084
-0.079
14.160
4055.904
26036.516
14198.810
123904.766
3561.167
235.464
655.540
38.592
88.636
354.311
8982.685
3167.349
7423.043
100375.695
11787.892
547.953
12.655
54.136
20393.453
199164.297
7305.709
465.964
485.165
474.060
1072.860
101787.750
62709.012
206.979
1.395
-0.133
-0.071
-0.013
0.003
0.005
0.003
0.
0.
0.
0.
0.
0.
0.
0.
0.
0.
0.
0.
0.
-0.001
-0.003
-0.011
-0.032
-0.089
-0.100
10.014
1720.681
11819.666
65234.535
71566.000
9602.188
548.800
2210.207
516.069
27220.551
137351.094
1042.826
101414.523
107444.367
106721.250
105241.281
11392.619
23.500
12.730
1891.440
101653.023
102067.203
196.209
100144.375
100296.516
285.860
14557.898
100948.242
2402.765
3.609
-0.128
-0.067
-0.011
0.005
0.005
0.003
0.
0.
0.
0.
0.
0.
0.
0.
0.
0.
0.
0.
0.
-0.001
-0.003
-0.008
-0.029
-0.084
-0.156
0.553
22.967
356.169
1406.340
4503.169
46.852
113.673
3501.139
126285.852
77505.000
79412.281
335.949
24852.076
116411.586
1600.725
8801.236
616.766
7.359
47.087
222.779
2182.733
1442.232
86.164
15625.864
21655.855
111.439
367.523
5321.239
150.368
0.873
-0.132
-0.053
-0.008
0.008
0.006
0.
0.
0.
0.
0.
0.
0.
0.
0.
0.
0.
0.
0.
0.
0.
0.000
-0.006
-0.021
-0.068
-0.141
0.307
56.394
11871.118
131833.703
36254.023
530.276
26718.281
34749.152
135001.672
10463.511
178.788
33.691
5293.645
100093.336
1488.253
25.554
11.181
10.956
709.373
4448.495
224.618
441.038
252.142
165.502
486.092
127.281
49.631
8.533
1.118
-0.208
-0.125
-0.042
-0.004
0.006
0.006
0.
0.
0.
0.
0.
0.
0.
0.
0.
0.
0.
0.
0.
0.
0.001
0.001
-0.004
-0.012
-0.046
-0.106
0.221
37.220
4317.119
105104.016
5946.640
7107.354
126086.891
101871.242
881.716
117.674
53.442
12.632
136.445
709.974
67.080
90.458
642.972
158.702
221.219
885.457
71.285
108.606
75.191
57.248
183.016
217.865
126.907
7.815
-0.136
-0.237
-0.119
-0.035
-0.001
0.007
0.003
0.
0.
0.
0.
0.
0.
0.
0.
0.
0.
0.
0.
0.
0.
0.003
0.002
-0.001
-0.006
-0.026
-0.072
-0.081
2.144
36.543
88.557
27.770
174.311
2783.081
436.260
74.133
14946.582
57788.625
512.046
203.162
67.586
10.453
678.387
16535.129
100579.672
2214.251
316.742
46.332
28.918
19.678
7.839
574.557
6788.023
630.860
23.763
0.450
-0.224
-0.113
-0.030
0.000
0.005
0.003
0.
0.
0.
0.
0.
0.
0.
0.
0.
0.
0.
0.
0.
0.
0.004
0.004
0.002
-0.003
-0.015
-0.045
-0.104
-0.132
0.360
10.142
132.794
121.909
17.860
4.375
186.930
100200.492
107953.563
6766.574
103703.586
23796.643
48.820
120.026
29265.945
100481.469
28388.605
58795.090
5241.526
124.315
5.274
7.660
3706.092
100087.656
585.804
12.905
0.447
-0.217
-0.119
-0.034
-0.001
0.007
0.003
0.001
0.
0.
0.
0.
0.
0.
0.
0.
0.
0.
0.
0.
0.
0.001
0.004
0.003
0.
-0.008
-0.029
-0.079
-0.141
1.408
240.193
78130.773
24933.559
2413.035
54.960
24.663
2056.395
6389.229
6244.257
108380.672
100120.375
83.177
6.816
297.994
1906.733
1168.449
200168.297
18240.803
142.294
4.108
2.045
89.616
344.941
221.311
79.237
3.987
-0.147
-0.117
-0.033
-0.002
0.006
0.005
0.001
0.
0.
0.
0.
0.
0.
0.
0.
0.
0.
0.
0.
0.
0.001
0.002
0.004
0.001
-0.003
-0.019
-0.057
-0.106
1.786
356.501
100200.664
163526.750
100219.242
1113.655
5.290
13.951
32.522
149.170
1481.881
416.570
7.664
4.367
72.596
80.500
29.225
496.560
154.622
13.385
34.988
67.111
100528.211
3081.912
23949.277
41423.102
184.817
1.109
-0.121
-0.043
-0.005
0.009
0.005
0.001
0.
0.
0.
0.
0.
0.
0.
0.
0.
0.
0.
0.
0.
0.
0.002
0.002
0.004
-0.004
-0.015
-0.046
-0.095
0.210
18.270
430.876
41232.762
200169.766
2066.263
65.805
73.052
38.398
4.953
17.581
61.048
24.397
26.196
1030.102
1921.165
174.050
8.694
1.058
30.260
772.214
862.561
106732.430
135158.125
141587.391
83038.211
1029.336
2.587
-0.111
-0.046
-0.006
0.007
0.003
0.002
0.
0.
0.
0.
0.
0.
0.
0.
0.
0.
0.
0.
0.
0.
0.
0.002
0.001
-0.006
-0.014
-0.037
-0.091
-0.149
0.438
37.323
21664.088
123791.477
102607.125
2379.757
52.015
26.783
117.946
1330.366
100078.594
7351.553
57.307
6073.860
178290.000
4866.447
310.180
8.298
18.874
387.497
10640.590
39760.781
56197.504
133676.703
28701.551
321.312
1.190
-0.097
-0.044
-0.005
0.006
0.002
0.002
0.
0.
0.
0.
0.
0.
0.
0.
0.
0.
0.
0.
0.
0.
0.
0.
0.001
-0.001
-0.010
-0.029
-0.077
-0.150
-0.175
3.902
202.939
11066.369
200123.531
11920.756
121.770
37.442
2359.395
104121.969
101373.102
100006.336
92.773
3048.960
104565.242
9378.989
2574.509
73.882
19.492
33.655
890.898
1499.457
322.997
100694.242
194234.922
9022.723
2.374
-0.084
-0.032
0.000
0.005
0.002
0.002
0.
0.
0.
0.
0.
0.
0.
0.
0.
0.
0.
0.
0.
0.
0.
0.
0.
-0.001
-0.008
-0.024
-0.058
-0.122
-0.221
-0.134
10.293
3827.377
100578.352
120073.273
20972.148
9397.031
1267.433
9831.646
5653.640
950.298
13.609
42.036
282.941
53085.262
101753.227
15221.423
540.060
53.821
20.820
11.572
14.856
248.738
194.929
18.796
0.129
-0.057
-0.018
0.002
0.004
0.002
0.001
0.
0.
0.
0.
0.
0.
0.
0.
0.
0.
0.
0.
0.
0.
0.
0.
0.
0.
-0.003
-0.020
-0.046
-0.090
-0.187
-0.297
1.320
130.753
4320.352
9796.791
102937.500
102806.609
2627.989
17946.699
308.052
54.672
183.432
281.795
2329.358
105044.828
25281.531
105877.578
1824.791
53.056
9.799
0.130
-0.171
0.875
0.723
0.007
-0.070
-0.032
-0.005
0.004
0.003
0.002
0.001
0.
0.
0.
0.
0.
0.
0.
0.
0.
0.
0.
0.
0.
0.
0.
0.
0.
0.
0.000
-0.014
-0.034
-0.066
-0.139
-0.252
-0.222
4.122
37.380
80.863
467.866
708.255
386.353
201.474
78.529
3288.670
91778.898
2227.339
3813.921
315.309
17330.527
101760.109
47034.340
40.212
0.897
-0.356
-0.317
-0.211
-0.131
-0.078
-0.036
-0.009
0.002
0.004
0.003
0.001
0.
0.
0.
0.
0.
0.
0.
0.
0.
0.
0.
0.
0.
0.
0.
0.
0.
0.
0.
0.001
-0.006
-0.021
-0.047
-0.095
-0.180
-0.267
0.307
3.864
3.432
215.841
100360.789
31704.223
54.312
428.551
5973.532
186864.203
3982.840
229.402
16380.841
103055.086
109464.539
3521.546
14.699
-0.274
-0.324
-0.207
-0.126
-0.071
-0.031
-0.011
0.001
0.003
0.003
0.001
0.001
0.
0.
0.
0.
0.
0.
0.
0.
0.
0.
0.
0.
0.
0.
0.
0.
0.
0.
0.001
0.001
0.000
-0.009
-0.030
-0.056
-0.109
-0.190
-0.278
-0.308
0.194
124.435
60506.480
11363.693
35.289
108.497
334.658
1319.528
567.175
408.308
39596.602
19351.383
737.935
24.454
0.539
-0.350
-0.228
-0.120
-0.063
-0.033
-0.010
0.003
0.004
0.002
0.002
0.001
0.
0.
0.
0.
0.
0.
0.
0.
0.
0.
0.
0.
0.
0.
0.
0.
0.
0.
0.
0.001
0.002
0.001
-0.001
-0.012
-0.033
-0.060
-0.112
-0.192
-0.310
-0.385
3.060
46.349
34.469
48.299
70.867
60.572
659.300
2780.523
161.670
100694.555
4069.295
19.552
0.169
-0.374
-0.258
-0.139
-0.068
-0.036
-0.016
-0.001
0.002
0.002
0.002
0.001
0.
0.
0.
0.
0.
0.
0.
0.
0.
0.
0.
0.
0.
0.
0.
0.
0.
0.
0.
0.
0.
0.003
0.003
0.002
-0.001
-0.012
-0.030
-0.060
-0.115
-0.214
-0.334
-0.185
4.663
46.123
574.234
26173.133
6089.216
103235.672
100085.492
328.336
103458.344
100268.445
116.680
0.055
-0.288
-0.166
-0.082
-0.040
-0.018
-0.003
0.002
0.002
0.002
0.
0.
0.
0.
0.
0.
0.
0.
0.
0.
0.
0.
0.
0.
0.
0.
0.
0.
0.
0.
0.
0.
0.
0.001
0.002
0.003
0.002
0.000
-0.014
-0.031
-0.069
-0.143
-0.233
0.967
59.444
756.792
1728.719
101115.141
79992.344
11716.348
10394.393
84.675
7042.941
7033.506
31.856
-0.079
-0.190
-0.096
-0.045
-0.020
-0.009
0.001
0.
0.
0.
0.
0.
0.
0.
0.
0.
0.
0.
0.
0.
0.
0.
0.
0.
0.
0.
0.
0.
0.
0.
0.
0.
0.
0.
0.003
0.002
0.003
0.003
-0.003
-0.017
-0.045
-0.103
-0.159
1.669
183.008
100479.508
104996.086
102239.258
18569.467
120.100
19.913
3.195
11.865
10.909
0.639
-0.181
-0.122
-0.057
-0.023
-0.010
0.000
0.
0.
0.
0.
0.
0.
0.
0.
0.
0.
0.
0.
0.
0.
0.
0.
0.
0.
0.
0.
0.
0.
0.
0.
0.
0.
0.
0.
0.
0.003
0.003
0.002
-0.003
-0.011
-0.035
-0.077
-0.122
0.787
122.337
96418.539
101858.430
100361.648
5702.114
18.536
-0.029
-0.306
-0.226
-0.198
-0.172
-0.122
-0.068
-0.029
-0.011
-0.001
0.
0.
0.
0.
0.
0.
0.
0.
0.
0.
0.
0.
0.
0.
0.
0.
0.
0.
0.
0.
0.
0.
0.
0.
0.
0.
0.
0.
0.
0.
0.
0.
0.
-0.003
-0.007
-0.023
-0.056
-0.096
-0.004
6.447
153.459
245.936
155.983
36.433
1.071
-0.309
-0.296
-0.226
-0.163
-0.112
-0.064
-0.032
-0.012
-0.004
0.000
0.
0.
0.
0.
0.
0.
0.
0.
0.
0.
0.
0.
0.
0.
0.
0.
0.
0.
0.
0.
0.
0.
0.
0.
0.
0.
0.
0.
0.
0.
0.
0.
0.
0.
-0.006
-0.015
-0.034
-0.069
-0.099
0.018
0.858
1.303
0.792
0.157
-0.178
-0.186
-0.155
-0.117
-0.085
-0.055
-0.033
-0.016
-0.005
-0.002
0.
0.
0.
0.
0.
0.
0.
0.
0.
0.
0.
0.
0.
0.
0.
0.
0.
0.
0.
0.
0.
0.
0.
0.
0.
0.
0.
0.
0.
0.
0.
0.
0.
0.
0.
-0.005
-0.010
-0.019
-0.037
-0.063
-0.087
-0.106
-0.115
-0.120
-0.124
-0.113
-0.096
-0.075
-0.056
-0.040
-0.026
-0.014
-0.005
-0.004
0.
0.
0.
0.
0.
0.
0.
0.
0.
0.
0.
0.
0.
0.
0.
0.
0.
0.
0.
0.
0.
0.
0.
0.
0.
0.
0.
0.
0.
0.
0.
0.
0.
0.
0.
0.
0.
-0.005
-0.011
-0.019
-0.031
-0.044
-0.058
-0.068
-0.072
-0.067
-0.058
-0.047
-0.035
-0.027
-0.019
-0.010
-0.007
-0.002
0.
0.
0.
0.
0.
0.
0.
0.
0.
0.
0.
0.
0.
0.
0.
0.
0.
0.
0.
0.
0.
0.
0.
0.
0.
0.
0.
0.
0.
0.
0.
0.
0.
0.
0.
0.
0.000
-0.002
-0.008
-0.012
-0.019
-0.026
-0.034
-0.039
-0.042
-0.043
-0.044
-0.044
-0.044
-0.042
-0.033
-0.019
-0.010
-0.005
-0.002
0.001
0.
0.
0.
0.
0.
0.
0.
0.
0.
0.
0.
0.
0.
0.
0.
0.
0.
0.
0.
0.
0.
0.
0.
0.
0.
0.
0.
0.
0.
0.
0.
0.
0.
0.001
0.000
-0.005
-0.011
-0.022
-0.037
-0.050
-0.066
-0.082
-0.095
-0.100
-0.105
-0.113
-0.120
-0.105
-0.088
-0.072
-0.055
-0.029
-0.012
-0.005
-0.002
0.001
0.
0.
0.
0.
0.
0.
0.
0.
0.
0.
0.
0.
0.
0.
0.
0.
0.
0.
0.
0.
0.
0.
0.
0.
0.
0.
0.
0.
0.
0.
0.
0.001
-0.001
-0.007
-0.017
-0.033
-0.058
-0.087
-0.118
-0.152
-0.157
0.119
0.601
0.151
-0.199
-0.201
0.163
0.689
0.113
-0.082
-0.059
-0.026
-0.010
-0.003
0.000
0.
0.
0.
0.
0.
0.
0.
0.
0.
0.
0.
0.
0.
0.
0.
0.
0.
0.
0.
0.
0.
0.
0.
0.
0.
0.
0.
0.
0.
0.
0.001
0.000
-0.006
-0.015
-0.038
-0.074
-0.120
-0.171
-0.225
-0.275
0.214
12.083
57.915
16.627
0.491
1.224
52.228
287.478
24.922
0.326
-0.083
-0.045
-0.016
-0.005
-0.002
0.
0.
0.
0.
0.
0.
0.
0.
0.
0.
0.
0.
0.
0.
0.
0.
0.
0.
0.
0.
0.
0.
0.
0.
0.
0.
0.
0.
0.
0.001
0.001
-0.004
-0.011
-0.034
-0.078
-0.141
-0.170
0.319
1.634
0.628
3.130
215.611
2632.806
282.535
5.430
40.802
7418.409
100767.344
1586.033
3.365
-0.094
-0.067
-0.021
-0.008
-0.003
0.
0.
0.
0.
0.
0.
0.
0.
0.
0.
0.
0.
0.
0.
0.
0.
0.
0.
0.
0.
0.
0.
0.
0.
0.
0.
0.
0.
0.
0.001
0.001
-0.009
-0.023
-0.063
-0.137
-0.200
0.864
48.864
537.588
120.221
16.314
7135.089
101272.656
690.818
27.293
1916.988
104791.992
200080.359
937.100
3.916
-0.118
-0.082
-0.026
-0.007
-0.003
0.
0.
0.
0.
0.
0.
0.
0.
0.
0.
0.
0.
0.
0.
0.
0.
0.
0.
0.
0.
0.
0.
0.
0.
0.
0.
0.
0.
0.
0.001
-0.002
-0.013
-0.041
-0.100
-0.184
-0.036
9.550
3231.227
100177.828
26159.619
55.238
7741.602
100919.672
562.625
134.305
100195.016
163508.984
38786.223
117.258
1.210
-0.160
-0.092
-0.031
-0.007
-0.002
0.
0.
0.
0.
0.
0.
0.
0.
0.
0.
0.
0.
0.
0.
0.
0.
0.
0.
0.
0.
0.
0.
0.
0.
0.
0.
0.
0.
0.001
0.
-0.003
-0.022
-0.058
-0.132
-0.182
3.590
32.163
2813.141
112931.219
23090.398
629.391
3215.796
393.163
212.708
116.743
4074.298
7806.613
104.903
4.908
-0.169
-0.208
-0.100
-0.038
-0.010
-0.001
0.001
0.001
0.
0.
0.
0.
0.
0.
0.
0.
0.
0.
0.
0.
0.
0.
0.
0.
0.
0.
0.
0.
0.
0.
0.
0.
0.
0.
0.001
-0.002
-0.010
-0.032
-0.082
-0.171
-0.233
3.767
29.831
196.250
4483.801
97797.000
108463.039
101680.531
14023.668
100242.320
1622.630
29.887
99.074
20.189
1.305
-0.403
-0.264
-0.123
-0.058
-0.028
-0.012
-0.009
-0.005
0.000
0.
0.
0.
0.
0.
0.
0.
0.
0.
0.
0.
0.
0.
0.
0.
0.
0.
0.
0.
0.
0.
0.
0.
0.
0.001
-0.002
-0.004
-0.016
-0.053
-0.112
-0.214
-0.340
-0.189
2.013
17.658
2037.028
106389.992
13196.911
106582.352
157437.344
100447.125
4452.221
121.740
2488.506
52837.492
106.053
-0.270
-0.322
-0.174
-0.098
-0.060
-0.031
-0.020
-0.012
-0.006
0.000
0.
0.
0.
0.
0.
0.
0.
0.
0.
0.
0.
0.
0.
0.
0.
0.
0.
0.
0.
0.
0.
0.
0.
0.001
-0.003
-0.009
-0.033
-0.083
-0.161
-0.261
-0.376
-0.453
-0.500
10.134
5330.956
100155.172
685.472
70985.344
65051.012
1666.212
195.273
18474.404
200129.750
10382.565
57.083
0.275
-0.380
-0.274
-0.177
-0.115
-0.072
-0.044
-0.026
-0.015
-0.005
0.001
0.
0.
0.
0.
0.
0.
0.
0.
0.
0.
0.
0.
0.
0.
0.
0.
0.
0.
0.
0.
0.000
0.001
0.000
-0.008
-0.026
-0.061
-0.126
-0.232
-0.319
-0.085
1.227
1.440
5.356
78.960
301.996
40.518
766.209
3133.975
107.640
28334.467
200044.016
101702.859
2780.636
504.979
72.450
0.661
-0.397
-0.285
-0.203
-0.144
-0.091
-0.049
-0.025
-0.013
-0.004
0.
0.
0.
0.
0.
0.
0.
0.
0.
0.
0.
0.
0.
0.
0.
0.
0.
0.
0.001
0.000
-0.001
0.001
-0.007
-0.020
-0.044
-0.095
-0.189
-0.281
-0.195
0.679
6.048
8.386
25.868
750.377
3156.485
220.322
396.782
2206.664
73.170
15265.963
100438.445
2324.702
3595.926
100824.141
12529.560
9.842
0.416
2.469
0.670
-0.175
-0.153
-0.084
-0.042
-0.020
-0.008
0.
0.
0.
0.
0.
0.
0.
0.
0.
0.
0.
0.
0.
0.
0.
0.
0.
0.
0.001
0.
-0.001
-0.007
-0.019
-0.038
-0.080
-0.155
-0.254
1.600
63.760
21.988
15.989
11.720
54.312
22533.889
104713.023
5608.903
545.211
88.923
23.149
37.298
110.411
140.129
8316.617
107399.805
3171.362
10.120
108.393
1857.719
131.346
1.193
-0.206
-0.130
-0.062
-0.028
-0.011
-0.002
0.
0.
0.
0.
0.
0.
0.
0.
0.
0.
0.
0.
0.
0.
0.
0.
0.001
0.001
0.000
-0.008
-0.018
-0.043
-0.075
-0.140
-0.229
-0.275
18.869
11764.084
1398.472
5100.186
456.560
36.383
19703.904
112542.555
105373.914
95126.547
1531.292
87.657
22.177
503.525
57373.352
6198.995
2645.208
2362.654
80.806
5148.156
100468.172
7730.542
7.466
-0.238
-0.169
-0.081
-0.038
-0.017
-0.005
0.
0.
0.
0.
0.
0.
0.
0.
0.
0.
0.
0.
0.
0.
0.
0.
0.001
0.000
-0.001
-0.018
-0.038
-0.073
-0.135
-0.212
-0.245
0.261
9.191
741.162
42011.879
200109.438
7603.338
30.122
120.348
19048.232
176105.266
12539.706
9032.869
660.344
37.661
2786.654
101404.406
58344.668
71978.063
200388.250
1225.997
6952.098
31045.525
679.277
2.946
-0.300
-0.203
-0.095
-0.043
-0.017
-0.007
0.
0.
0.
0.
0.
0.
0.
0.
0.
0.
0.
0.
0.
0.
0.
0.001
0.002
0.000
-0.009
-0.026
-0.061
-0.122
-0.195
-0.225
2.340
65.832
211.918
72.687
4946.207
65584.922
4750.363
2772.012
65.823
23022.838
100547.922
930.035
1392.404
178.903
47.369
18249.830
106025.594
3069.769
1021.794
3312.262
85569.625
163567.641
729.630
15.879
0.763
-0.288
-0.210
-0.106
-0.048
-0.019
-0.005
0.002
0.003
0.
0.
0.
0.
0.
0.
0.
0.
0.
0.
0.
0.
0.
0.001
0.002
-0.001
-0.014
-0.037
-0.088
-0.164
-0.243
0.593
49.375
13751.178
100047.313
1372.571
47.876
854.793
100522.023
100248.977
591.411
13540.178
10656.321
56.806
43.687
8.745
54.807
7650.882
138870.750
20218.430
40.731
213.926
30183.998
74934.156
560.145
481.547
45.703
0.754
-0.200
-0.114
-0.050
-0.017
-0.003
0.004
0.003
0.002
0.001
0.
0.
0.
0.
0.
0.
0.
0.
0.
0.
0.
0.001
0.001
-0.002
-0.021
-0.051
-0.108
-0.196
-0.226
7.365
1893.526
126117.945
106793.188
2023.869
8.423
92.339
12514.619
15844.204
37278.039
109155.680
42113.051
138.824
48.385
8.550
396.049
69432.156
132096.453
2483.015
15.356
360.684
100154.125
157441.484
103373.563
70994.266
711.806
4.270
-0.164
-0.116
-0.058
-0.022
-0.003
0.004
0.004
0.004
0.002
0.001
0.
0.
0.
0.
0.
0.
0.
0.
0.
0.
-0.001
0.000
-0.007
-0.028
-0.060
-0.121
-0.222
-0.219
12.751
6412.685
111537.336
37222.930
98.057
8.072
15.087
54.910
5765.914
104685.109
200279.703
22596.063
1250.769
133.164
12.833
2232.489
142423.031
104127.430
734.555
3.774
43.761
2174.104
104334.430
103210.922
6999.387
213.714
2.240
-0.184
-0.123
-0.068
-0.031
-0.011
-0.001
0.003
0.004
0.004
0.003
0.
0.
0.
0.
0.
0.
0.
0.
0.
-0.001
-0.001
-0.005
-0.013
-0.031
-0.063
-0.126
-0.222
-0.269
6.176
1297.469
101721.742
31857.080
67.430
831.264
4093.948
151.212
100243.867
110428.070
2772.323
48524.934
200232.313
4648.954
18.406
147.363
1826.647
448.830
22.878
1.155
2.941
591.466
100472.906
101104.375
424.295
7.096
-0.047
-0.213
-0.142
-0.090
-0.061
-0.034
-0.015
-0.002
0.004
0.005
0.004
0.002
0.
0.
0.
0.
0.
0.
0.
-0.001
-0.001
-0.004
-0.009
-0.017
-0.034
-0.066
-0.119
-0.203
-0.288
0.959
88.507
2164.676
540.419
96.104
19741.102
101307.102
902.871
1579.246
15465.170
233.880
43117.418
111541.672
1717.719
29.220
2.543
7.692
12.237
85.287
47.506
7.554
134.791
31595.957
23711.492
93.484
0.444
-0.308
-0.221
-0.150
-0.109
-0.079
-0.056
-0.036
-0.011
0.000
0.004
0.004
0.002
0.
0.
0.
0.
0.
0.
0.
-0.001
-0.003
-0.007
-0.012
-0.020
-0.036
-0.060
-0.113
-0.182
-0.272
-0.303
1.095
7.167
29.797
1515.096
102344.164
102773.945
260.641
575.910
106509.125
1147.706
1125.528
2770.217
243.436
18.959
16.269
8.460
84.714
2355.187
1270.850
108.440
7.165
38.360
33.850
2.257
-0.342
-0.306
-0.208
-0.107
-0.067
-0.039
-0.055
-0.048
-0.024
-0.003
0.004
0.005
0.002
0.
0.
0.
0.
0.
0.
0.
-0.001
-0.003
-0.007
-0.014
-0.023
-0.039
-0.061
-0.099
-0.152
-0.239
-0.336
-0.433
0.079
52.065
6818.722
26986.477
10365.139
66.756
25014.828
102216.414
7950.443
161.065
96.300
26.913
26.055
100.267
39.558
473.015
101332.477
170575.828
3157.881
25.215
11.800
0.784
-0.441
-0.389
-0.286
-0.124
0.210
0.219
0.112
-0.023
-0.055
-0.031
-0.006
0.004
0.005
0.002
0.
0.
0.
0.
0.
0.
0.
-0.001
-0.003
-0.005
-0.013
-0.025
-0.037
-0.056
-0.084
-0.128
-0.195
-0.291
-0.410
-0.352
6.950
164.742
213.905
26.760
25.243
2190.604
36954.754
1027.760
816.745
167.242
894.299
772.770
49.258
29.698
3264.941
157820.375
98886.531
1214.412
31.551
27.416
1.520
-0.434
-0.352
-0.251
-0.088
0.317
0.274
-0.002
-0.072
-0.061
-0.030
-0.006
0.002
0.005
0.002
0.
0.
0.
0.
0.
0.
0.
-0.001
-0.002
-0.004
-0.011
-0.020
-0.039
-0.053
-0.076
-0.123
-0.179
-0.270
-0.379
-0.449
0.321
5.614
22.916
16.795
7.632
234.955
1036.828
835.864
1090.431
1030.571
4248.385
3480.974
45.261
32.046
9021.431
200432.922
7030.144
139.911
6.491
2.400
-0.182
-0.428
-0.324
-0.225
-0.146
-0.026
-0.018
-0.085
-0.078
-0.056
-0.022
-0.004
0.002
0.004
0.003
0.
0.
0.
0.
0.
0.
0.
-0.001
-0.001
-0.003
-0.008
-0.020
-0.034
-0.053
-0.082
-0.135
-0.197
-0.269
-0.375
-0.445
0.131
24.981
662.635
483.130
48.418
30.425
166.324
269.368
20163.141
137580.750
3274.656
125.864
8.055
21.530
16415.432
100727.984
23328.299
104.922
1.170
-0.586
-0.553
-0.418
-0.298
-0.211
-0.149
-0.116
-0.098
-0.084
-0.064
-0.035
-0.013
-0.001
0.003
0.003
0.003
0.
0.
0.
0.
0.
0.
0.
0.
0.000
-0.002
-0.006
-0.017
-0.033
-0.060
-0.104
-0.151
-0.206
-0.273
-0.380
-0.458
-0.027
23.446
675.882
1382.285
26421.736
1278.461
31684.021
101369.664
9824.546
108541.063
5742.637
24.852
24.397
11.904
175.230
2022.255
258.312
9.701
-0.368
-0.638
-0.548
-0.411
-0.303
-0.224
-0.158
-0.109
-0.081
-0.057
-0.034
-0.016
-0.007
0.
0.003
0.002
0.
0.
0.
0.
0.
0.
0.
0.
0.
-0.001
0.001
-0.005
-0.014
-0.033
-0.072
-0.113
-0.140
-0.074
-0.082
-0.304
-0.449
-0.418
2.173
45.368
18165.498
100605.188
130106.781
115065.688
99432.055
532.963
21273.334
2466.894
34.028
145.739
39.450
3.575
4.303
1.637
-0.426
-0.676
-0.603
-0.485
-0.316
-0.300
-0.243
-0.180
-0.109
-0.056
-0.035
-0.018
-0.006
-0.001
-0.001
0.002
0.003
0.
0.
0.
0.
0.
0.
0.
0.
0.
0.
0.001
-0.005
-0.014
-0.035
-0.080
-0.097
0.294
1.865
2.136
0.673
-0.242
-0.505
-0.357
6.603
776.437
36221.734
102416.680
103399.711
1518.081
143.304
151.965
55.637
26.405
51.935
18.600
2.275
-0.610
-0.794
-0.802
-0.724
-0.530
0.960
3.038
0.959
-0.109
-0.190
-0.125
-0.062
-0.026
-0.006
0.000
0.000
0.002
0.001
0.
0.
0.
0.
0.
0.
0.
0.
0.
0.
0.
0.001
-0.004
-0.012
-0.036
-0.073
0.063
5.765
31.654
12.675
3.772
0.617
-0.483
-0.501
-0.067
7.909
152.245
5474.666
4872.088
99.619
12.068
16.544
35.927
341.791
228.501
10.388
2.294
0.966
-0.643
-0.810
-0.321
2.743
21.513
57.757
25.233
4.693
0.192
-0.153
-0.089
-0.031
-0.004
0.004
0.006
0.
0.
0.
0.
0.
0.
0.
0.
0.
0.
0.
0.
0.
0.001
-0.003
-0.009
-0.032
-0.063
0.155
9.492
56.114
13.538
2.105
0.221
-0.488
-0.292
0.452
1.017
39.472
322.671
145.155
72.469
16.277
352.953
2246.532
767.169
193.383
12.713
54.927
36.546
1.941
-0.088
9.085
113.649
2192.548
776.907
147.052
50.010
2.382
-0.146
-0.110
-0.047
-0.016
0.003
0.005
0.003
0.
0.
0.
0.
0.
0.
0.
0.
0.
0.
0.
0.
0.001
-0.002
-0.007
-0.024
-0.048
-0.035
1.006
4.028
1.284
-0.100
-0.397
-0.491
0.926
7.890
8.340
4.803
39.719
2755.522
5751.604
260.946
32400.488
200100.531
62364.273
61.077
62.228
242.734
145.234
9.673
3.087
48.023
663.570
63520.160
5742.544
88.797
61.999
2.358
-0.209
-0.150
-0.067
-0.029
-0.003
0.006
0.004
0.003
0.
0.
0.
0.
0.
0.
0.
0.
0.
0.
0.
0.001
0.000
-0.004
-0.012
-0.034
-0.054
-0.068
-0.062
-0.165
-0.312
-0.465
-0.158
13.988
286.037
318.294
62.209
48.013
5772.299
67710.063
12348.007
106545.539
51475.496
2036.613
113.216
28703.932
42989.234
1172.186
34.954
4.770
21.497
106.928
958.727
258.166
11.067
10.206
0.100
-0.304
-0.201
-0.112
-0.049
-0.014
0.002
0.003
0.003
0.003
0.
0.
0.
0.
0.
0.
0.
0.
0.
0.
0.001
0.001
-0.001
-0.005
-0.014
-0.036
-0.066
-0.107
-0.185
-0.316
-0.446
1.037
148.470
14836.751
9238.990
337.815
79.919
52100.434
101864.016
103767.383
103049.773
328.401
16.726
272.641
100007.102
100210.656
718.785
18.762
6.116
6.997
47.046
1859.832
415.664
4.350
-0.082
3.157
2.722
0.008
-0.163
-0.088
-0.029
-0.004
0.004
0.005
0.003
0.
0.
0.
0.
0.
0.
0.
0.
0.
0.
0.
0.001
0.001
-0.001
-0.006
-0.016
-0.038
-0.086
-0.161
-0.257
0.097
3.937
493.479
115182.359
186826.453
703.350
89.384
2217.241
3519.434
128891.445
107468.398
589.430
7.457
22.996
1017.666
1183.788
38.093
16.307
371.868
388.336
760.341
100382.445
60694.520
42.208
13.680
556.687
411.241
6.977
-0.151
-0.128
-0.049
-0.010
0.005
0.006
0.002
0.
0.
0.
0.
0.
0.
0.
0.
0.
0.
0.
0.
0.001
0.001
-0.002
-0.011
-0.032
-0.083
-0.141
2.229
107.505
289.334
375.617
3289.682
3081.529
100.261
59.456
113.184
212.649
97239.945
200155.547
99307.898
103.549
211.498
41.484
12.614
135.285
193.133
8802.400
110841.719
1772.527
23836.496
6098.694
252.641
67.610
8536.362
4877.130
24.567
-0.061
-0.157
-0.069
-0.014
0.003
0.005
0.002
0.001
0.
0.
0.
0.
0.
0.
0.
0.
0.
0.
0.
0.
0.000
-0.002
-0.010
-0.032
-0.082
-0.023
33.297
60501.426
105251.250
104935.305
100952.117
2698.135
11362.221
100088.047
279.013
87.530
771.632
163835.031
110547.109
3986.264
100040.938
2390.065
62.089
2734.616
3023.578
18634.068
109006.516
2786.793
1118.558
794.403
585.035
64.851
396.410
260.986
13.610
0.010
-0.171
-0.076
-0.017
0.004
0.007
0.004
0.001
0.
0.
0.
0.
0.
0.
0.
0.
0.
0.
0.
0.
-0.001
-0.003
-0.010
-0.032
-0.086
-0.054
23.232
15320.631
200180.391
103006.484
31371.451
100465.172
95989.328
186759.422
11704.090
37789.871
157019.766
170598.156
131775.797
104382.813
100532.281
2883.899
88.213
408.817
455.313
334.854
8359.001
12575.153
122.722
32147.195
115216.984
491.953
95.743
400.288
32.310
0.219
-0.164
-0.076
-0.015
0.006
0.007
0.003
0.
0.
0.
0.
0.
0.
0.
0.
0.
0.
0.
0.
0.
0.001
-0.001
-0.008
-0.027
-0.087
-0.150
1.294
62.334
5626.018
107675.000
6044.136
492.365
1075.295
101347.289
157490.672
188653.609
200202.891
64058.504
11841.855
126150.063
1831.085
106.129
17.578
6.460
8.003
17.649
825.160
5284.283
253.703
102484.836
103922.969
1657.203
60.915
45.412
6.461
-0.117
-0.155
-0.063
-0.010
0.006
0.008
0.003
0.
0.
0.
0.
0.
0.
0.
0.
0.
0.
0.
0.
0.
0.003
0.001
-0.005
-0.022
-0.068
-0.145
0.760
190.392
100592.719
112697.289
1785.324
683.733
2702.435
1471.392
100407.430
47002.945
426.793
197.945
42440.113
100054.875
7358.168
24.354
46.936
19.678
6.001
9.671
289.832
31447.207
1253.897
29362.648
102310.242
49079.008
8027.560
37.902
0.192
-0.257
-0.149
-0.051
-0.006
0.005
0.007
0.001
0.
0.
0.
0.
0.
0.
0.
0.
0.
0.
0.
0.
0.003
0.004
0.002
-0.004
-0.018
-0.053
-0.109
0.532
105.462
78103.063
100150.188
470.250
1349.230
100054.094
1230.473
175.615
102.257
44.656
24.078
359.413
2733.695
170.243
1139.989
32375.734
1150.661
96.810
48.047
36.016
399.615
187.704
4560.281
78686.930
102638.703
31662.979
116.272
1.989
-0.215
-0.132
-0.041
-0.003
0.007
0.008
0.
0.
0.
0.
0.
0.
0.
0.
0.
0.
0.
0.
0.
0.004
0.004
0.004
-0.002
-0.012
-0.035
-0.076
-0.040
4.607
99.236
146.294
12.688
63.498
652.928
62.729
17.608
927.682
30072.660
4357.532
735.092
52.490
31.038
38458.945
102826.570
64816.941
53452.383
3900.540
364.334
107.861
14.795
45.056
2038.548
143845.422
100929.031
1229.134
21.102
0.034
-0.122
-0.039
0.
0.008
0.006
0.000
0.001
0.
0.
0.
0.
0.
0.
0.
0.
0.
0.
0.
0.004
0.004
0.005
0.001
-0.007
-0.020
-0.052
-0.099
-0.080
0.421
1.458
6.011
6.611
4.338
0.934
39.947
8446.045
116569.641
200375.625
115007.656
2963.015
28.773
1044.318
38543.207
108146.234
103278.820
201374.656
108153.102
19702.879
46.220
14.868
18728.764
108752.305
15946.283
1679.035
30.916
0.085
-0.125
-0.042
-0.003
0.009
0.006
0.003
0.001
0.
0.
0.
0.
0.
0.
0.
0.
0.
0.
0.
0.003
0.004
0.005
0.003
-0.001
-0.013
-0.032
-0.075
-0.131
0.031
9.211
132.536
234.986
259.105
14.642
8.612
408.207
12934.066
72877.125
186751.656
8963.707
34.082
11.013
222.789
1414.862
15569.870
102289.047
122333.367
31626.674
50.906
1.687
153.611
929.102
5607.610
322.940
9.843
-0.062
-0.124
-0.044
0.001
0.008
0.008
0.003
0.000
0.001
0.
0.
0.
0.
0.
0.
0.
0.
0.
0.
0.003
0.004
0.005
0.005
0.002
-0.006
-0.019
-0.052
-0.103
0.116
12.372
216.489
6869.590
19664.678
156.309
3.031
7.981
25.943
124.176
440.199
133.796
4.652
1.175
5.702
17.790
37.619
306.671
455.837
136.717
4.267
3.751
178.740
189.738
137216.734
72015.609
922.886
2.282
-0.119
-0.046
-0.001
0.009
0.007
0.003
0.000
0.001
0.
0.
0.
0.
0.
0.
0.
0.
0.
0.
0.
0.003
0.004
0.005
0.001
-0.002
-0.015
-0.038
-0.083
-0.085
1.721
34.491
1443.473
3091.724
555.022
45.855
4.522
1.537
13.825
45.510
28.312
9.067
5.067
361.711
6210.663
410.293
5.618
1.940
2.661
5.914
16.957
389.405
1229.625
75570.539
117295.063
45358.645
6.325
-0.111
-0.044
-0.002
0.009
0.005
0.004
0.001
0.001
0.
0.
0.
0.
0.
0.
0.
0.
0.
0.
0.
0.001
0.002
0.004
0.003
0.000
-0.009
-0.031
-0.074
-0.135
-0.069
4.560
153.590
12932.730
100061.133
1484.611
8.304
9.366
691.694
7666.243
3908.129
714.662
31.391
21613.990
100164.047
28720.131
29.007
4.630
15.549
66.613
76.779
144.626
723.328
4633.414
402.924
30.660
0.372
-0.100
-0.037
0.000
0.008
0.003
0.003
0.001
0.
0.
0.
0.
0.
0.
0.
0.
0.
0.
0.
0.
0.
0.001
0.003
0.002
0.001
-0.010
-0.023
-0.060
-0.133
-0.195
0.544
31.305
5341.686
101778.695
2119.980
264.381
65.231
38722.930
102761.227
72403.242
4838.988
33.018
2026.427
100120.734
2375.213
40.355
44.457
72.226
917.868
860.305
36.137
27.995
178.304
136.796
13.738
0.064
-0.087
-0.023
0.001
0.007
0.004
0.003
0.
0.
0.
0.
0.
0.
0.
0.
0.
0.
0.
0.
0.
0.
0.
0.
0.001
0.001
-0.006
-0.019
-0.043
-0.102
-0.191
-0.224
3.809
288.354
15454.768
103168.594
103393.156
9350.019
22009.000
200101.859
3350.153
174.742
6.763
40.245
148.987
107.529
166.522
625.226
2038.311
38679.887
1592.017
19.951
1.128
7.657
7.146
0.940
-0.088
-0.056
-0.013
0.002
0.004
0.002
0.001
0.
0.
0.
0.
0.
0.
0.
0.
0.
0.
0.
0.
0.
0.
0.
0.
0.
0.
-0.004
-0.014
-0.035
-0.075
-0.156
-0.255
0.321
30.733
2028.403
102141.328
132141.766
199015.313
200132.109
100275.547
3491.797
18.057
132.910
7691.051
100089.094
812.120
315.926
6990.512
11784.296
26228.688
1101.040
8.282
-0.264
-0.159
-0.072
-0.111
-0.069
-0.027
-0.004
0.004
0.003
0.002
0.
0.
0.
0.
0.
0.
0.
0.
0.
0.
0.
0.
0.
0.
0.
0.
0.
0.
0.
0.
-0.007
-0.026
-0.054
-0.110
-0.212
-0.281
1.117
33.434
293.456
792.018
63596.016
39968.105
2014.614
93.906
602.000
32747.605
121310.313
105247.758
1362.708
3578.134
119801.469
32887.410
158.505
23.685
0.575
-0.282
-0.206
-0.130
-0.074
-0.032
-0.009
0.003
0.004
0.003
0.001
0.
0.
0.
0.
0.
0.
0.
0.
0.
0.
0.
0.
0.
0.
0.
0.
0.
0.
0.
0.
-0.001
-0.015
-0.033
-0.072
-0.143
-0.249
-0.344
-0.027
3.499
513.083
200077.469
116974.914
274.117
84.991
22800.510
105708.984
108648.367
3087.392
297.433
960.828
25762.471
2093.870
18.537
0.159
-0.259
-0.193
-0.120
-0.067
-0.028
-0.010
0.002
0.003
0.003
0.001
0.001
0.
0.
0.
0.
0.
0.
0.
0.
0.
0.
0.
0.
0.
0.
0.
0.
0.
0.
0.
0.
0.002
-0.005
-0.018
-0.042
-0.086
-0.165
-0.286
-0.417
0.461
128.601
32387.703
7329.827
686.522
18794.760
40250.691
6274.805
411.895
71.318
435.202
184.009
61.874
17.496
0.661
-0.290
-0.204
-0.116
-0.062
-0.027
-0.007
0.001
0.004
0.002
0.002
0.001
0.
0.
0.
0.
0.
0.
0.
0.
0.
0.
0.
0.
0.
0.
0.
0.
0.
0.
0.
0.
0.
0.003
0.001
-0.007
-0.019
-0.049
-0.093
-0.183
-0.318
-0.354
4.445
77.195
621.222
35259.785
11334.066
734.393
475.089
353.144
195.961
849.728
101.765
2.143
-0.240
-0.340
-0.224
-0.127
-0.064
-0.027
-0.013
0.001
0.002
0.002
0.002
0.001
0.
0.
0.
0.
0.
0.
0.
0.
0.
0.
0.
0.
0.
0.
0.
0.
0.
0.
0.
0.
0.
0.
0.003
0.002
0.001
-0.008
-0.022
-0.053
-0.110
-0.227
-0.345
1.009
50.174
1478.729
103563.180
45895.652
92522.750
123101.125
49248.113
149.899
327.273
247.228
6.151
-0.312
-0.263
-0.140
-0.068
-0.033
-0.015
-0.004
0.002
0.001
0.001
0.
0.
0.
0.
0.
0.
0.
0.
0.
0.
0.
0.
0.
0.
0.
0.
0.
0.
0.
0.
0.
0.
0.
0.
0.
0.003
0.002
0.001
-0.014
-0.030
-0.076
-0.163
-0.213
7.398
2534.456
100800.555
115071.211
107822.656
200232.047
102066.203
3117.474
50.187
57.541
55.197
2.253
-0.245
-0.169
-0.086
-0.041
-0.017
-0.004
0.
0.
0.
0.
0.
0.
0.
0.
0.
0.
0.
0.
0.
0.
0.
0.
0.
0.
0.
0.
0.
0.
0.
0.
0.
0.
0.
0.
0.
0.
0.003
0.003
-0.006
-0.021
-0.054
-0.117
-0.140
7.628
2253.409
142418.734
113890.047
102480.391
8384.524
733.817
50.294
4.012
1.022
0.782
-0.158
-0.180
-0.104
-0.050
-0.020
-0.007
0.000
0.
0.
0.
0.
0.
0.
0.
0.
0.
0.
0.
0.
0.
0.
0.
0.
0.
0.
0.
0.
0.
0.
0.
0.
0.
0.
0.
0.
0.
0.
0.
0.001
-0.004
-0.015
-0.041
-0.089
-0.132
1.342
121.849
31890.986
87811.422
78334.641
2532.929
15.794
0.525
-0.300
-0.361
-0.283
-0.187
-0.110
-0.058
-0.029
-0.009
-0.001
0.
0.
0.
0.
0.
0.
0.
0.
0.
0.
0.
0.
0.
0.
0.
0.
0.
0.
0.
0.
0.
0.
0.
0.
0.
0.
0.
0.
0.
0.
0.
0.
0.
-0.004
-0.009
-0.030
-0.061
-0.106
-0.014
5.594
106.933
168.984
103.302
25.937
0.747
-0.336
-0.315
-0.251
-0.177
-0.109
-0.061
-0.030
-0.012
-0.001
0.000
0.
0.
0.
0.
0.
0.
0.
0.
0.
0.
0.
0.
0.
0.
0.
0.
0.
0.
0.
0.
0.
0.
0.
0.
0.
0.
0.
0.
0.
0.
0.
0.
0.
-0.002
-0.007
-0.016
-0.039
-0.074
-0.106
-0.015
0.671
1.022
0.591
0.056
-0.222
-0.214
-0.175
-0.128
-0.087
-0.054
-0.031
-0.015
-0.006
0.000
0.
0.
0.
0.
0.
0.
0.
0.
0.
0.
0.
0.
0.
0.
0.
0.
0.
0.
0.
0.
0.
0.
0.
0.
0.
0.
0.
0.
0.
0.
0.
0.
0.
0.
0.
-0.005
-0.010
-0.020
-0.039
-0.069
-0.094
-0.115
-0.125
-0.136
-0.137
-0.129
-0.109
-0.084
-0.062
-0.043
-0.028
-0.015
-0.006
0.000
0.
0.
0.
0.
0.
0.
0.
0.
0.
0.
0.
0.
0.
0.
0.
0.
0.
0.
0.
0.
0.
0.
0.
0.
0.
0.
0.
0.
0.
0.
0.
0.
0.
0.
0.
0.
0.
-0.005
-0.011
-0.019
-0.032
-0.046
-0.062
-0.073
-0.075
-0.071
-0.061
-0.054
-0.041
-0.031
-0.020
-0.012
-0.005
0.000
0.
0.
0.
0.
0.
0.
0.
0.
0.
0.
0.
0.
0.
0.
0.
0.
0.
0.
0.
0.
0.
0.
0.
0.
0.
0.
0.
0.
0.
0.
0.
0.
0.
0.
0.
0.
-0.001
-0.003
-0.006
-0.008
-0.012
-0.018
-0.021
-0.021
-0.025
-0.027
-0.030
-0.032
-0.033
-0.032
-0.026
-0.015
-0.007
-0.004
-0.002
0.001
0.
0.
0.
0.
0.
0.
0.
0.
0.
0.
0.
0.
0.
0.
0.
0.
0.
0.
0.
0.
0.
0.
0.
0.
0.
0.
0.
0.
0.
0.
0.
0.
0.
0.001
-0.003
-0.005
-0.011
-0.018
-0.030
-0.040
-0.048
-0.060
-0.070
-0.073
-0.074
-0.082
-0.086
-0.079
-0.068
-0.057
-0.042
-0.022
-0.009
-0.004
-0.002
0.001
0.
0.
0.
0.
0.
0.
0.
0.
0.
0.
0.
0.
0.
0.
0.
0.
0.
0.
0.
0.
0.
0.
0.
0.
0.
0.
0.
0.
0.
0.
0.001
0.001
-0.003
-0.007
-0.016
-0.032
-0.049
-0.071
-0.094
-0.119
-0.131
-0.123
-0.105
-0.146
-0.176
-0.153
0.109
0.475
0.078
-0.068
-0.047
-0.021
-0.006
-0.003
0.001
0.
0.
0.
0.
0.
0.
0.
0.
0.
0.
0.
0.
0.
0.
0.
0.
0.
0.
0.
0.
0.
0.
0.
0.
0.
0.
0.
0.
0.
0.
0.001
0.000
-0.007
-0.017
-0.037
-0.072
-0.111
-0.150
-0.184
-0.223
-0.209
0.166
0.856
0.209
-0.246
0.529
28.246
140.703
15.176
0.213
-0.067
-0.034
-0.013
-0.004
0.000
0.
0.
0.
0.
0.
0.
0.
0.
0.
0.
0.
0.
0.
0.
0.
0.
0.
0.
0.
0.
0.
0.
0.
0.
0.
0.
0.
0.
0.
0.001
0.001
-0.004
-0.014
-0.034
-0.080
-0.138
-0.169
0.152
0.944
0.314
-0.075
3.840
11.200
2.990
0.051
9.783
1888.388
100030.828
602.224
2.065
-0.084
-0.049
-0.016
-0.005
-0.002
0.
0.
0.
0.
0.
0.
0.
0.
0.
0.
0.
0.
0.
0.
0.
0.
0.
0.
0.
0.
0.
0.
0.
0.
0.
0.
0.
0.
0.
0.001
0.000
-0.008
-0.027
-0.069
-0.138
-0.179
0.725
25.311
189.258
55.543
2.805
49.675
189.313
16.205
6.591
177.540
1760.616
25947.500
320.684
1.711
-0.107
-0.065
-0.017
-0.004
-0.002
0.
0.
0.
0.
0.
0.
0.
0.
0.
0.
0.
0.
0.
0.
0.
0.
0.
0.
0.
0.
0.
0.
0.
0.
0.
0.
0.
0.
0.001
0.001
0.000
-0.014
-0.043
-0.110
-0.144
2.127
26.730
1053.178
88201.555
3873.713
21.529
52.342
205.981
155.268
2006.292
4612.348
8751.811
288.894
13.955
0.101
-0.139
-0.070
-0.022
-0.004
-0.001
0.002
0.002
0.
0.
0.
0.
0.
0.
0.
0.
0.
0.
0.
0.
0.
0.
0.
0.
0.
0.
0.
0.
0.
0.
0.
0.
0.
0.
0.001
0.003
-0.007
-0.022
-0.065
-0.134
0.425
505.112
27678.289
28201.869
163641.531
6614.148
50.739
22.753
406.165
7032.656
124761.328
4217.806
418.819
16.287
0.507
-0.274
-0.177
-0.078
-0.030
-0.007
-0.002
0.000
0.001
0.002
0.
0.
0.
0.
0.
0.
0.
0.
0.
0.
0.
0.
0.
0.
0.
0.
0.
0.
0.
0.
0.
0.
0.
0.
0.
0.000
-0.004
-0.008
-0.033
-0.085
-0.166
0.459
518.320
33496.832
21808.799
87164.680
1333.708
153.623
228.935
19698.268
120194.109
3675.825
55.525
4.412
0.900
-0.342
-0.374
-0.219
-0.102
-0.053
-0.026
-0.011
-0.002
-0.001
0.001
0.001
0.
0.
0.
0.
0.
0.
0.
0.
0.
0.
0.
0.
0.
0.
0.
0.
0.
0.
0.
0.
0.
0.
0.
-0.001
-0.004
-0.008
-0.019
-0.052
-0.113
-0.211
-0.238
5.159
96.685
161.310
117.919
162.441
106.612
1935.524
7905.639
116397.516
1160.667
42.292
113.180
66.972
4.558
-0.320
-0.290
-0.161
-0.094
-0.052
-0.029
-0.020
-0.011
-0.001
0.
0.001
0.
0.
0.
0.
0.
0.
0.
0.
0.
0.
0.
0.
0.
0.
0.
0.
0.
0.
0.
0.
0.
-0.002
-0.001
-0.007
-0.013
-0.036
-0.085
-0.169
-0.257
0.015
1.967
3.344
6.220
33.355
77.077
29.093
508.911
615.978
405.432
74.787
2363.565
35323.605
19905.176
97.225
0.608
-0.362
-0.254
-0.162
-0.107
-0.069
-0.041
-0.025
-0.011
-0.001
0.001
0.001
0.
0.
0.
0.
0.
0.
0.
0.
0.
0.
0.
0.
0.
0.
0.
0.
0.
0.
0.000
0.000
-0.002
-0.005
-0.017
-0.031
-0.067
-0.136
-0.228
-0.085
8.684
152.772
134.681
192.134
2017.586
314.261
41.775
18.136
38.748
28.156
684.858
12714.978
196630.297
100915.359
343.619
20.247
0.059
-0.371
-0.263
-0.185
-0.129
-0.080
-0.045
-0.022
-0.008
-0.001
0.001
0.
0.
0.
0.
0.
0.
0.
0.
0.
0.
0.
0.
0.
0.
0.
0.
0.
0.001
-0.001
-0.001
-0.004
-0.017
-0.035
-0.062
-0.114
-0.208
-0.249
2.945
55.241
2350.234
2131.209
2482.865
64468.086
101598.922
8766.932
41.995
427.814
2138.727
520.282
3011.103
3682.583
65849.875
44343.570
668.704
3.556
-0.334
0.089
-0.096
-0.186
-0.133
-0.071
-0.036
-0.015
-0.003
0.001
0.
0.
0.
0.
0.
0.
0.
0.
0.
0.
0.
0.
0.
0.
0.
0.
0.001
0.000
-0.001
-0.003
-0.018
-0.037
-0.068
-0.114
-0.191
-0.306
-0.088
26.755
154.201
428.933
1359.697
7482.508
5261.551
128830.242
52423.602
82.974
1729.509
18395.582
224.550
36.319
889.483
102190.992
103728.352
736.077
5.093
6.651
37.638
7.712
-0.005
-0.178
-0.102
-0.049
-0.022
-0.005
0.001
0.
0.
0.
0.
0.
0.
0.
0.
0.
0.
0.
0.
0.
0.
0.
0.
0.001
0.000
-0.002
-0.016
-0.039
-0.075
-0.123
-0.197
-0.300
-0.402
-0.090
8.767
205.135
10404.373
831.422
202.651
1471.938
25369.115
5673.717
329.139
530.583
1263.544
60.911
386.851
29246.660
106234.461
104893.727
4173.497
100.117
69.386
760.994
76.616
0.729
-0.226
-0.133
-0.065
-0.031
-0.010
0.001
0.
0.
0.
0.
0.
0.
0.
0.
0.
0.
0.
0.
0.
0.
0.
0.001
0.002
-0.001
-0.008
-0.030
-0.073
-0.131
-0.202
-0.291
-0.333
0.177
1.394
10.238
1574.433
100413.508
18706.234
19.147
40.581
1836.612
17767.725
433.626
93.475
140.085
30.710
2120.455
102314.078
128892.945
200227.563
163668.094
35509.336
634.479
153.849
21.341
0.134
-0.275
-0.160
-0.080
-0.034
-0.009
-0.001
0.001
0.
0.
0.
0.
0.
0.
0.
0.
0.
0.
0.
0.
0.
0.
0.001
0.000
-0.004
-0.015
-0.052
-0.109
-0.174
-0.212
-0.277
2.538
59.105
164.321
36.990
125.896
2344.521
342.599
65.222
19.076
5333.380
100059.164
321.623
9.852
7.315
335.361
60090.941
104504.289
4040.837
2324.854
104136.914
200143.969
100325.461
479.770
9.992
1.490
-0.205
-0.176
-0.094
-0.042
-0.013
-0.002
0.002
0.003
0.003
0.
0.
0.
0.
0.
0.
0.
0.
0.
0.
0.
0.
0.002
0.000
-0.005
-0.029
-0.073
-0.135
-0.159
0.377
0.644
44.134
7308.137
102384.953
984.772
27.219
31.253
621.844
620.807
39.088
261.492
350.952
201.274
69.083
12.671
1146.052
106042.117
109474.383
902.332
54.184
1820.424
57211.438
108071.141
884.815
3774.182
172.981
1.969
-0.165
-0.106
-0.046
-0.015
0.000
0.004
0.005
0.002
0.003
0.
0.
0.
0.
0.
0.
0.
0.
0.
0.
0.
0.001
-0.001
-0.011
-0.040
-0.090
-0.167
-0.212
0.161
2.319
160.226
22726.939
135082.844
1549.825
41.497
13.268
123.139
167.036
564.262
57150.570
8504.450
70705.859
5701.133
54.164
7810.836
152634.203
3525.197
94.135
6.326
584.617
100113.469
102175.844
84536.141
100106.547
7351.133
10.663
-0.121
-0.119
-0.064
-0.026
-0.006
0.003
0.004
0.005
0.004
0.003
0.
0.
0.
0.
0.
0.
0.
0.
0.
-0.001
0.000
-0.008
-0.019
-0.049
-0.101
-0.193
-0.304
-0.300
4.960
554.380
43448.535
9791.705
125.056
40.616
29.530
11.842
181.358
3087.857
35801.242
103756.570
85071.063
4140.658
44.826
15381.088
102933.547
35411.684
66.516
31.346
70.390
3821.718
8027.769
26416.719
100200.422
1270.324
5.288
-0.177
-0.149
-0.089
-0.052
-0.025
-0.007
0.002
0.004
0.005
0.004
0.001
0.
0.
0.
0.
0.
0.
0.
-0.001
-0.002
-0.006
-0.014
-0.026
-0.057
-0.111
-0.203
-0.303
-0.194
6.386
2372.208
101606.406
101144.375
212.080
5236.745
21851.699
281.862
982.946
7209.072
1991.306
146925.500
106412.664
547.779
8.816
440.967
10433.961
678.281
19.919
77.027
29.041
187.440
63580.961
42587.523
207.366
14.313
0.126
-0.261
-0.190
-0.123
-0.085
-0.056
-0.033
-0.009
0.002
0.004
0.004
0.002
0.
0.
0.
0.
0.
0.
-0.001
-0.001
-0.004
-0.010
-0.020
-0.034
-0.065
-0.121
-0.203
-0.271
-0.068
1.613
138.371
4844.265
993.904
1140.246
151684.375
102023.445
2975.333
117.323
368.563
147.664
73464.586
200054.281
619.244
4.823
10.667
16.608
5.058
4.812
15.255
6.699
51.221
3474.804
2734.867
36.969
0.190
-0.377
-0.282
-0.149
-0.019
0.065
-0.033
-0.052
-0.029
-0.005
0.004
0.005
0.003
0.
0.
0.
0.
0.
0.
-0.001
-0.003
-0.004
-0.015
-0.027
-0.044
-0.078
-0.133
-0.203
-0.279
-0.319
-0.220
3.441
20.056
230.999
55707.938
124514.789
26401.402
277.538
171.098
644.030
115.110
100126.961
100213.258
302.466
90.888
1851.610
379.736
11.439
139.666
1875.097
293.579
6.358
16.887
18.622
2.940
-0.252
-0.376
0.187
2.575
4.083
12.089
2.696
-0.029
-0.042
-0.013
0.001
0.004
0.004
0.001
0.
0.
0.
0.
0.
-0.001
-0.002
-0.005
-0.016
-0.032
-0.053
-0.087
-0.132
-0.195
-0.266
-0.365
-0.459
-0.238
2.366
335.192
100460.789
101546.898
1683.478
79.379
13298.491
81244.734
710.616
100405.086
833.447
96.982
1247.390
100057.961
11382.280
64.944
6760.050
100682.508
51932.641
42.615
0.585
2.743
1.290
-0.276
-0.225
4.315
43.468
41.104
144.032
18.291
0.078
-0.049
-0.018
0.000
0.004
0.004
0.001
0.
0.
0.
0.
0.
-0.001
-0.002
-0.005
-0.016
-0.030
-0.057
-0.088
-0.120
-0.170
-0.243
-0.345
-0.449
-0.533
-0.190
26.350
1594.013
2169.896
49.726
139.794
100139.719
104390.070
39327.508
182222.828
7060.739
78359.461
66846.469
5491.504
829.003
70.087
2847.307
200477.344
29215.414
74.695
0.132
-0.067
-0.166
-0.378
-0.139
6.103
69.287
53.844
11.221
1.852
-0.044
-0.051
-0.017
0.000
0.004
0.004
0.001
0.
0.
0.
0.
0.
-0.001
-0.002
-0.005
-0.013
-0.026
-0.053
-0.079
-0.108
-0.157
-0.234
-0.316
-0.402
-0.512
-0.589
0.029
4.760
5.951
0.864
17.130
1342.515
90977.219
102824.477
104547.914
105216.875
119728.797
100447.688
543.484
19.545
483.596
31532.102
178718.859
12441.622
46.058
-0.247
-0.530
-0.437
-0.364
-0.242
1.093
7.232
5.805
0.722
-0.039
-0.081
-0.046
-0.012
0.000
0.004
0.002
0.
0.
0.
0.
0.
0.
-0.001
0.000
-0.003
-0.010
-0.018
-0.040
-0.067
-0.103
-0.160
-0.226
-0.288
-0.346
-0.451
-0.566
0.084
5.497
9.008
4.795
6.305
80.310
39694.832
35221.371
5046.237
200124.047
14878.780
1633.993
36.390
8.250
1084.884
125146.445
101299.063
2068.343
8.056
-0.556
-0.545
-0.424
-0.341
-0.260
-0.106
0.188
0.100
-0.089
-0.095
-0.067
-0.028
-0.007
0.001
0.004
0.003
0.
0.
0.
0.
0.
0.
0.
0.000
-0.002
-0.005
-0.014
-0.031
-0.058
-0.107
-0.168
-0.121
0.289
0.472
0.030
-0.412
1.644
22.913
30.535
79.278
618.830
128.965
875.467
796.578
5949.487
167927.719
9738.266
32.405
3.081
9.154
51.874
527.443
928.101
52.736
0.386
-0.599
-0.541
-0.426
-0.334
-0.255
-0.189
-0.141
-0.115
-0.092
-0.066
-0.035
-0.013
-0.002
0.001
0.003
0.001
0.
0.
0.
0.
0.
0.
0.
0.
0.
-0.003
-0.010
-0.026
-0.059
-0.115
-0.124
1.025
8.144
9.153
2.409
0.003
2.425
13.921
17.016
539.782
16370.989
1626.263
881.064
19873.775
944.551
100503.969
85166.820
34.625
65.263
536.365
99.080
5.348
2.971
0.041
-0.630
-0.627
-0.566
-0.463
-0.364
-0.279
-0.193
-0.139
-0.095
-0.061
-0.034
-0.015
-0.005
0.000
0.003
0.003
0.
0.
0.
0.
0.
0.
0.
0.
0.
0.000
-0.001
-0.007
-0.021
-0.059
-0.110
0.091
8.513
85.341
219.224
56.580
9.562
2.010
11.153
23.810
86.628
976.943
103675.430
108500.984
10064.464
190.697
4313.044
270.600
333.620
444.074
2754.235
310.938
3.997
-0.714
-0.773
-0.749
-0.698
-0.594
-0.471
-0.390
-0.321
-0.221
-0.138
-0.073
-0.040
-0.020
-0.005
0.000
-0.001
0.003
0.
0.
0.
0.
0.
0.
0.
0.
0.
0.
0.
-0.001
-0.005
-0.018
-0.056
-0.092
1.951
386.309
20995.406
3299.148
1293.097
162.945
3.153
13.442
29.131
16.839
1541.608
200147.797
101599.969
1335.249
423.043
10909.562
1166.475
100160.906
100165.047
256.302
30.003
0.355
-0.735
-0.696
-0.718
-0.525
0.140
0.347
-0.080
-0.288
-0.260
-0.166
-0.089
-0.039
-0.018
-0.001
0.004
0.003
0.
0.
0.
0.
0.
0.
0.
0.
0.
0.
0.
0.
0.000
-0.005
-0.016
-0.048
-0.075
3.015
1042.074
100058.117
1862.513
421.470
72.257
3.412
30.930
146.643
215.698
3436.083
100468.430
3106.332
53.801
304.367
5652.336
102265.586
108113.156
63525.422
110.875
1.474
0.378
4.337
6.809
4.834
3.078
11.983
7.159
0.954
-0.066
-0.276
-0.204
-0.110
-0.054
-0.021
-0.005
0.002
0.002
0.003
0.
0.
0.
0.
0.
0.
0.
0.
0.
0.
0.
0.001
-0.003
-0.010
-0.033
-0.064
0.372
24.546
214.769
36.045
6.313
1.487
1.635
49.076
822.443
580.922
101.955
288.617
45.747
25.976
469.143
51164.273
131832.406
4930.566
150.093
10.819
6.182
7.639
91.737
207.199
316.552
30.787
38.990
17.545
1.040
-0.226
-0.361
-0.268
-0.160
-0.080
-0.037
-0.010
-0.002
0.004
0.002
0.001
0.
0.
0.
0.
0.
0.
0.
0.
0.
0.
0.001
-0.002
-0.006
-0.020
-0.045
-0.070
0.129
0.621
0.091
-0.326
-0.361
8.311
264.065
6465.234
20453.330
3792.487
38.051
71.928
260.693
38037.445
105611.953
73964.242
580.460
14.934
173.303
199.213
20.501
117.482
911.279
2744.208
92.005
12.261
5.048
-0.211
-0.574
-0.487
-0.354
-0.235
-0.138
-0.067
-0.025
-0.005
0.004
0.003
0.002
0.
0.
0.
0.
0.
0.
0.
0.
0.
0.
0.001
0.001
-0.003
-0.008
-0.024
-0.049
-0.080
-0.132
-0.225
-0.371
-0.298
12.789
189.567
3240.486
107320.320
100367.828
178.269
192.591
926.798
6244.628
35237.938
431.522
34.628
35.751
508.819
576.726
22.123
10.820
85.255
180.671
46.344
613.020
181.088
4.094
-0.055
-0.194
-0.250
-0.282
-0.196
-0.117
-0.050
-0.012
0.001
0.004
0.003
0.001
0.
0.
0.
0.
0.
0.
0.
0.
0.
0.
0.001
0.000
-0.003
-0.010
-0.020
-0.052
-0.101
-0.186
-0.320
-0.346
1.657
56.742
71052.852
104494.586
2656.351
101.923
30.592
511.869
89472.906
100892.813
260.407
96.846
81.147
82.503
44.793
11.194
11.914
108.545
676.990
489.368
107366.305
12138.161
180.958
19.945
7.143
3.184
-0.005
-0.200
-0.150
-0.073
-0.021
-0.001
0.005
0.004
0.003
0.
0.
0.
0.
0.
0.
0.
0.
0.
0.
0.
0.001
-0.001
-0.002
-0.011
-0.031
-0.084
-0.162
0.168
8.411
18.811
28.812
15897.059
105441.523
142.846
18.344
7.164
1435.099
142436.141
74941.891
538.749
34.587
28.665
19.851
43.553
3207.811
3590.975
15461.897
100377.359
28560.541
106816.898
116922.281
100265.516
533.030
29.005
10.079
0.802
0.081
-0.175
-0.091
-0.027
-0.003
0.007
0.004
0.003
0.
0.
0.
0.
0.
0.
0.
0.
0.
0.
0.
0.
0.000
0.000
-0.010
-0.027
-0.081
-0.138
3.448
217.796
783.151
1087.338
376.814
280.723
584.385
2285.433
88.010
63.478
867.668
8006.371
23846.527
218.864
156.556
29.732
436.308
100015.367
104462.016
111981.281
102092.016
107033.680
141373.969
58755.398
102401.102
964.490
13.679
3.059
0.149
-0.137
-0.200
-0.101
-0.031
-0.002
0.008
0.005
0.003
0.
0.
0.
0.
0.
0.
0.
0.
0.
0.
0.
0.
0.001
0.002
-0.006
-0.026
-0.083
-0.139
2.544
137.104
1735.446
14505.293
2340.827
4154.957
2391.948
106336.180
12635.838
463.427
100980.102
114604.398
78302.500
434.574
177.668
30.955
105.913
26079.881
30164.984
23907.471
1004.786
1161.664
580.463
31622.902
122147.336
1209.076
6.105
0.738
-0.207
-0.328
-0.207
-0.100
-0.029
0.002
0.007
0.005
0.002
0.
0.
0.
0.
0.
0.
0.
0.
0.
0.
0.
0.002
0.003
0.001
-0.009
-0.029
-0.079
-0.150
0.208
27.228
15038.219
100812.820
118493.344
102320.320
2565.808
200150.766
73631.563
1146.525
200144.266
112314.070
554.168
742.184
77.498
4.729
4.237
35.722
53.639
62.655
247.558
20741.961
1069.799
36088.316
108398.148
1028.011
70.001
2.763
-0.370
-0.343
-0.197
-0.085
-0.025
0.003
0.007
0.005
0.001
0.
0.
0.
0.
0.
0.
0.
0.
0.
0.
0.
0.003
0.005
0.003
-0.008
-0.025
-0.064
-0.141
0.153
29.924
2843.121
73293.859
90190.570
116606.305
714.985
8145.286
1507.465
344.167
3311.845
1046.176
350.308
2737.082
154.224
33.846
417.508
178.417
29.614
8.045
2876.269
107359.773
80409.266
41775.402
102017.891
102215.039
26084.506
55.385
0.077
-0.312
-0.180
-0.070
-0.016
0.003
0.009
0.008
0.000
0.001
0.
0.
0.
0.
0.
0.
0.
0.
0.
0.003
0.004
0.005
0.002
-0.008
-0.021
-0.052
-0.111
0.050
15.357
720.853
1318.646
105.199
477.539
58.354
39.963
33.334
12.944
21.626
14.217
28.236
93.095
21.822
1363.128
101631.391
54484.602
3035.829
439.279
208.748
16195.172
102148.289
104919.234
82949.164
102103.203
102060.563
246.029
10.720
-0.142
-0.161
-0.064
-0.009
0.006
0.009
0.006
0.002
0.000
0.
0.
0.
0.
0.
0.
0.
0.
0.
0.003
0.004
0.005
0.003
-0.006
-0.019
-0.044
-0.082
-0.107
1.069
14.128
18.692
2.355
1.599
5.537
1.215
1.570
110.316
3223.398
1018.060
323.958
16.235
13.793
2869.423
178189.656
49044.219
109470.969
102344.000
26570.578
660.621
319.706
864.943
425.181
101011.477
157202.438
108245.180
300.104
0.825
-0.138
-0.052
-0.007
0.005
0.008
0.004
0.003
0.001
0.001
0.
0.
0.
0.
0.
0.
0.
0.
0.004
0.004
0.006
0.004
-0.003
-0.017
-0.031
-0.062
-0.101
-0.135
-0.029
-0.063
-0.238
-0.253
-0.335
-0.570
3.906
674.840
100138.336
69768.297
100070.180
227.365
7.082
200.338
1834.680
1342.409
128898.102
126668.195
200284.391
20303.592
57.239
4.889
143.811
5848.804
108373.797
125830.516
340.703
0.939
-0.128
-0.049
-0.006
0.006
0.008
0.004
0.004
0.001
0.002
0.
0.
0.
0.
0.
0.
0.
0.
0.002
0.004
0.005
0.004
-0.001
-0.011
-0.023
-0.041
-0.074
-0.120
-0.179
-0.071
0.899
3.313
3.513
0.502
6.726
92.334
1933.379
14091.118
21642.561
148.728
53.316
85.497
25.501
88.329
863.560
1709.964
102250.883
26188.217
50.259
-0.114
9.019
47.759
1176.406
100369.656
49.221
0.010
-0.132
-0.043
-0.008
0.007
0.008
0.004
0.003
0.002
0.002
0.
0.
0.
0.
0.
0.
0.
0.
0.001
0.004
0.005
0.004
0.004
-0.004
-0.013
-0.023
-0.046
-0.087
-0.135
0.036
2.203
17.367
24.637
5.755
134.285
763.721
92.043
60.503
69.275
15.320
196.555
332.135
19.987
4.927
8.863
39.803
343.871
130.879
14.704
2.556
0.038
6.537
137.891
127.080
10.449
-0.001
-0.128
-0.042
-0.005
0.007
0.008
0.004
0.003
0.003
0.002
0.
0.
0.
0.
0.
0.
0.
0.
0.
0.002
0.004
0.005
0.004
0.002
-0.006
-0.016
-0.032
-0.068
-0.118
-0.111
0.932
9.867
19.094
18.935
199.160
1366.948
114.707
76.706
382.875
51.326
25.636
37.147
45.561
239.990
42.893
2.693
13.143
77.678
204.874
34.241
2.638
10.221
124.561
152.092
21.240
0.179
-0.112
-0.036
-0.002
0.007
0.007
0.004
0.003
0.002
0.001
0.
0.
0.
0.
0.
0.
0.
0.
0.
0.003
0.002
0.004
0.004
0.004
0.002
-0.008
-0.023
-0.055
-0.113
-0.166
-0.015
3.609
63.766
211.803
38.456
41.607
30.610
12487.019
100212.281
4866.958
20.092
5.702
466.657
9536.945
500.397
38.481
508.429
2981.330
8260.886
1575.947
32.808
6.065
16.301
9.582
1.236
-0.128
-0.102
-0.027
0.001
0.007
0.006
0.005
0.002
0.001
0.001
0.
0.
0.
0.
0.
0.
0.
0.
0.
0.
0.003
0.002
0.004
0.004
0.002
-0.004
-0.017
-0.043
-0.096
-0.170
-0.207
1.752
45.931
179.949
216.199
49.971
37.262
15459.679
107382.180
6071.318
32.811
6.418
128.636
1094.735
143.570
726.245
6722.732
2681.121
103641.117
100164.133
383.252
1.931
1.492
0.744
-0.089
-0.140
-0.078
-0.017
0.003
0.005
0.004
0.004
0.001
0.001
0.
0.
0.
0.
0.
0.
0.
0.
0.
0.
0.
0.
0.001
0.003
0.002
0.002
-0.004
-0.015
-0.035
-0.071
-0.150
-0.236
0.113
16.649
6601.941
107363.547
2303.606
1015.554
1614.517
5011.866
296.918
14.853
66.398
47.115
27.866
33.871
11434.402
112547.656
96392.180
135215.453
49735.367
148.189
0.681
-0.220
-0.159
-0.164
-0.107
-0.046
-0.007
0.004
0.005
0.004
0.002
0.001
0.
0.
0.
0.
0.
0.
0.
0.
0.
0.
0.
0.
0.
0.
0.
0.001
0.001
0.001
-0.011
-0.026
-0.052
-0.115
-0.209
-0.200
12.851
10425.126
104097.758
2800.961
100173.055
101900.797
13783.466
259.851
17.719
194.006
852.211
2265.130
78.301
756.045
106519.102
106403.313
102054.656
11433.035
23.267
-0.122
-0.282
-0.196
-0.116
-0.063
-0.025
0.000
0.004
0.004
0.003
0.
0.
0.
0.
0.
0.
0.
0.
0.
0.
0.
0.
0.
0.
0.
0.
0.
0.
0.
0.
-0.006
-0.018
-0.037
-0.079
-0.166
-0.252
0.859
51.576
270.208
280.017
38745.770
25392.734
311.428
21.501
60.600
6162.978
103767.336
9356.864
129.760
2987.219
101504.367
39701.547
524.485
70.372
1.599
-0.241
-0.192
-0.117
-0.062
-0.029
-0.004
0.001
0.003
0.002
0.001
0.
0.
0.
0.
0.
0.
0.
0.
0.
0.
0.
0.
0.
0.
0.
0.
0.
0.
0.
0.
0.
-0.009
-0.023
-0.050
-0.107
-0.197
-0.298
-0.029
2.508
348.356
115141.938
200115.422
493.114
273.447
308.332
5367.410
186911.859
3772.446
35.520
412.351
23723.313
1863.568
16.449
0.510
-0.203
-0.176
-0.112
-0.059
-0.030
-0.010
0.001
0.003
0.003
0.001
0.
0.
0.
0.
0.
0.
0.
0.
0.
0.
0.
0.
0.
0.
0.
0.
0.
0.
0.
0.
0.
0.
-0.002
-0.012
-0.030
-0.062
-0.127
-0.244
-0.373
0.204
53.313
5339.172
35533.930
6953.528
100716.273
10549.495
1946.621
9912.707
1703.417
8524.050
128.912
31.804
12.042
0.407
-0.250
-0.184
-0.111
-0.061
-0.029
-0.011
0.001
0.003
0.002
0.001
0.001
0.
0.
0.
0.
0.
0.
0.
0.
0.
0.
0.
0.
0.
0.
0.
0.
0.
0.
0.
0.
0.
0.
0.001
-0.002
-0.015
-0.038
-0.077
-0.162
-0.296
-0.213
20.269
6232.164
105755.430
102640.188
200056.094
5430.747
758.461
33779.230
125511.703
100408.609
1225.166
1.947
-0.303
-0.292
-0.190
-0.109
-0.059
-0.028
-0.010
-0.002
0.002
0.002
0.001
0.
0.
0.
0.
0.
0.
0.
0.
0.
0.
0.
0.
0.
0.
0.
0.
0.
0.
0.
0.
0.
0.
0.
0.
0.001
0.001
-0.003
-0.018
-0.049
-0.109
-0.220
-0.289
3.862
184.243
2503.673
200161.703
12548.828
3873.302
49515.152
12833.891
12490.949
2755.713
68.900
0.238
-0.341
-0.218
-0.119
-0.057
-0.028
-0.012
-0.003
0.001
0.002
0.
0.
0.
0.
0.
0.
0.
0.
0.
0.
0.
0.
0.
0.
0.
0.
0.
0.
0.
0.
0.
0.
0.
0.
0.
0.
0.
0.001
0.001
-0.014
-0.034
-0.079
-0.165
-0.223
6.002
1478.172
100381.594
70222.383
3527.484
21678.201
115308.727
50244.633
5740.776
35.962
1.092
-0.302
-0.245
-0.137
-0.069
-0.035
-0.013
-0.006
0.
0.
0.
0.
0.
0.
0.
0.
0.
0.
0.
0.
0.
0.
0.
0.
0.
0.
0.
0.
0.
0.
0.
0.
0.
0.
0.
0.
0.
0.
0.
0.
-0.010
-0.022
-0.060
-0.123
-0.156
5.701
1371.864
100101.984
6424.594
281.381
359.956
1931.047
372.489
108.387
3.664
-0.289
-0.275
-0.166
-0.084
-0.042
-0.018
-0.005
0.
0.
0.
0.
0.
0.
0.
0.
0.
0.
0.
0.
0.
0.
0.
0.
0.
0.
0.
0.
0.
0.
0.
0.
0.
0.
0.
0.
0.
0.
0.
0.
0.
-0.005
-0.016
-0.044
-0.090
-0.140
0.659
31.799
292.866
191.344
116.413
31.742
6.159
4.165
1.846
-0.100
-0.269
-0.187
-0.098
-0.050
-0.024
-0.004
0.001
0.
0.
0.
0.
0.
0.
0.
0.
0.
0.
0.
0.
0.
0.
0.
0.
0.
0.
0.
0.
0.
0.
0.
0.
0.
0.
0.
0.
0.
0.
0.
0.
0.
-0.004
-0.011
-0.027
-0.061
-0.108
-0.118
0.787
6.316
8.212
5.334
1.641
-0.132
-0.040
-0.094
-0.206
-0.168
-0.105
-0.054
-0.026
-0.013
-0.001
0.000
0.
0.
0.
0.
0.
0.
0.
0.
0.
0.
0.
0.
0.
0.
0.
0.
0.
0.
0.
0.
0.
0.
0.
0.
0.
0.
0.
0.
0.
0.
0.
0.
0.
-0.002
-0.006
-0.018
-0.038
-0.070
-0.107
-0.128
-0.045
-0.030
-0.122
-0.219
-0.252
-0.216
-0.171
-0.131
-0.093
-0.055
-0.031
-0.016
-0.004
0.000
0.
0.
0.
0.
0.
0.
0.
0.
0.
0.
0.
0.
0.
0.
0.
0.
0.
0.
0.
0.
0.
0.
0.
0.
0.
0.
0.
0.
0.
0.
0.
0.
0.
0.
0.
-0.004
-0.008
-0.018
-0.039
-0.064
-0.093
-0.118
-0.132
-0.144
-0.149
-0.136
-0.116
-0.093
-0.072
-0.048
-0.031
-0.016
-0.006
-0.002
0.
0.
0.
0.
0.
0.
0.
0.
0.
0.
0.
0.
0.
0.
0.
0.
0.
0.
0.
0.
0.
0.
0.
0.
0.
0.
0.
0.
0.
0.
0.
0.
0.
0.
0.
0.
0.
-0.005
-0.010
-0.017
-0.027
-0.040
-0.056
-0.068
-0.070
-0.066
-0.063
-0.056
-0.045
-0.034
-0.022
-0.013
-0.007
-0.002
0.
0.
0.
0.
0.
0.
0.
0.
0.
0.
0.
0.
0.
0.
0.
0.
0.
0.
0.
0.
0.
0.
0.
0.
0.
0.
0.
0.
0.
0.
0.
0.
0.
0.
0.
0.
-0.001
-0.003
-0.004
-0.008
-0.010
-0.012
-0.012
-0.012
-0.011
-0.013
-0.014
-0.018
-0.020
-0.020
-0.013
-0.009
-0.005
-0.003
0.001
0.001
0.
0.
0.
0.
0.
0.
0.
0.
0.
0.
0.
0.
0.
0.
0.
0.
0.
0.
0.
0.
0.
0.
0.
0.
0.
0.
0.
0.
0.
0.
0.
0.
0.
0.001
-0.003
-0.005
-0.010
-0.017
-0.019
-0.025
-0.030
-0.033
-0.040
-0.046
-0.046
-0.047
-0.053
-0.055
-0.048
-0.042
-0.026
-0.014
-0.005
-0.003
0.001
0.
0.
0.
0.
0.
0.
0.
0.
0.
0.
0.
0.
0.
0.
0.
0.
0.
0.
0.
0.
0.
0.
0.
0.
0.
0.
0.
0.
0.
0.
0.
0.
0.001
-0.003
-0.006
-0.015
-0.025
-0.040
-0.054
-0.071
-0.083
-0.091
-0.096
-0.101
-0.107
-0.118
-0.108
-0.076
-0.029
-0.054
-0.047
-0.030
-0.012
-0.004
-0.002
0.001
0.
0.
0.
0.
0.
0.
0.
0.
0.
0.
0.
0.
0.
0.
0.
0.
0.
0.
0.
0.
0.
0.
0.
0.
0.
0.
0.
0.
0.
0.
0.001
0.000
-0.006
-0.017
-0.033
-0.063
-0.097
-0.126
-0.149
-0.169
-0.181
-0.174
-0.172
-0.203
-0.217
-0.132
1.049
3.010
0.668
-0.047
-0.047
-0.020
-0.007
-0.003
0.001
0.
0.
0.
0.
0.
0.
0.
0.
0.
0.
0.
0.
0.
0.
0.
0.
0.
0.
0.
0.
0.
0.
0.
0.
0.
0.
0.
0.
0.
0.001
0.001
-0.004
-0.015
-0.033
-0.076
-0.130
-0.172
-0.154
-0.076
-0.200
-0.283
-0.263
-0.194
-0.282
-0.287
0.252
11.797
46.071
6.731
0.064
-0.065
-0.028
-0.009
-0.003
0.001
0.
0.
0.
0.
0.
0.
0.
0.
0.
0.
0.
0.
0.
0.
0.
0.
0.
0.
0.
0.
0.
0.
0.
0.
0.
0.
0.
0.
0.
0.001
0.000
-0.008
-0.026
-0.066
-0.127
-0.155
0.242
3.615
9.982
3.905
-0.029
-0.107
0.503
2.731
4.534
2.890
12.407
31.915
5.009
0.005
-0.085
-0.037
-0.010
-0.001
0.000
0.001
0.
0.
0.
0.
0.
0.
0.
0.
0.
0.
0.
0.
0.
0.
0.
0.
0.
0.
0.
0.
0.
0.
0.
0.
0.
0.
0.
0.001
0.001
-0.001
-0.014
-0.043
-0.103
-0.126
2.523
44.013
322.821
1483.360
193.783
10.269
0.535
13.767
845.817
2654.931
70.290
11.417
3.417
0.355
-0.161
-0.109
-0.045
-0.013
-0.002
0.000
0.001
0.001
0.002
0.
0.
0.
0.
0.
0.
0.
0.
0.
0.
0.
0.
0.
0.
0.
0.
0.
0.
0.
0.
0.
0.
0.
0.
0.
-0.001
-0.001
-0.008
-0.025
-0.066
-0.125
0.431
136.837
31317.162
120633.031
112681.484
80845.938
341.640
20.323
751.776
104235.750
102171.477
921.312
4.648
0.087
-0.314
-0.232
-0.130
-0.055
-0.026
-0.008
-0.001
-0.001
0.000
0.001
0.002
0.
0.
0.
0.
0.
0.
0.
0.
0.
0.
0.
0.
0.
0.
0.
0.
0.
0.
0.
0.
0.
0.
0.
-0.002
-0.001
-0.005
-0.012
-0.034
-0.090
-0.159
0.753
214.887
105453.375
116987.320
167643.656
100748.234
888.351
1011.267
157353.469
107395.625
37274.773
159.723
3.589
0.387
-0.340
-0.303
-0.174
-0.089
-0.050
-0.027
-0.015
-0.009
-0.005
0.000
0.001
0.001
0.
0.
0.
0.
0.
0.
0.
0.
0.
0.
0.
0.
0.
0.
0.
0.
0.
0.
0.
0.
0.
-0.002
-0.003
-0.007
-0.013
-0.027
-0.060
-0.120
-0.203
0.085
29.673
2190.703
5413.496
781.488
1052.022
48.709
1725.509
103233.445
54472.504
621.419
322.696
526.162
77.643
4.079
-0.262
-0.249
-0.147
-0.095
-0.070
-0.044
-0.030
-0.012
-0.005
0.
0.001
0.001
0.
0.
0.
0.
0.
0.
0.
0.
0.
0.
0.
0.
0.
0.
0.
0.
0.
0.
0.
-0.001
-0.003
-0.008
-0.013
-0.026
-0.051
-0.097
-0.172
-0.212
1.094
12.392
34.702
50.200
46.645
14.938
1.846
29.625
220.981
86.380
105.477
42544.996
138451.359
35089.160
114.535
0.556
-0.333
-0.238
-0.163
-0.120
-0.088
-0.059
-0.030
-0.011
-0.002
0.000
0.001
0.
0.
0.
0.
0.
0.
0.
0.
0.
0.
0.
0.
0.
0.
0.
0.
0.
0.
0.
-0.004
-0.009
-0.015
-0.030
-0.052
-0.088
-0.154
-0.217
0.743
62.975
5241.442
3802.305
1290.410
57337.387
1542.315
35.342
122.009
3223.029
658.092
66.512
6555.252
113251.453
104307.406
372.968
3.379
-0.385
-0.352
-0.261
-0.194
-0.134
-0.093
-0.058
-0.023
-0.006
-0.001
0.001
0.
0.
0.
0.
0.
0.
0.
0.
0.
0.
0.
0.
0.
0.
0.
0.
0.
0.000
-0.002
-0.006
-0.017
-0.034
-0.060
-0.097
-0.150
-0.226
0.169
71.913
1219.484
100509.086
108044.172
124067.125
101320.188
86621.313
3798.897
712.388
104989.633
107369.711
484.370
272.327
103877.664
102361.328
3074.043
32.565
-0.022
-0.472
-0.354
-0.256
-0.187
-0.130
-0.078
-0.038
-0.011
-0.001
0.001
0.001
0.
0.
0.
0.
0.
0.
0.
0.
0.
0.
0.
0.
0.
0.
0.
0.001
-0.001
-0.003
-0.016
-0.038
-0.064
-0.112
-0.169
-0.243
-0.336
2.271
19666.451
200127.188
119886.906
113753.500
100694.742
20724.645
100749.664
16352.447
196.816
74800.609
109860.961
2251.167
204.173
6575.433
43318.820
11793.268
89.093
0.747
-0.397
-0.120
-0.208
-0.240
-0.166
-0.099
-0.049
-0.018
-0.002
0.001
0.001
0.
0.
0.
0.
0.
0.
0.
0.
0.
0.
0.
0.
0.
0.
0.
0.
-0.001
-0.009
-0.033
-0.073
-0.124
-0.181
-0.265
-0.366
-0.428
0.540
99.686
6129.382
106013.758
880.567
4096.614
222.292
751.105
204.711
179.993
100575.641
101564.336
1427.856
28.733
309.772
35204.895
19979.799
169.579
33.319
2.744
1.108
0.108
-0.288
-0.208
-0.118
-0.057
-0.022
-0.004
0.001
0.
0.
0.
0.
0.
0.
0.
0.
0.
0.
0.
0.
0.
0.
0.
0.001
0.000
-0.004
-0.017
-0.057
-0.119
-0.163
-0.215
-0.301
-0.402
0.994
32.698
71.165
67.390
810.726
83.226
12.614
21.135
40.486
45.861
42.073
3514.273
12454.907
166.553
145.008
465.737
10526.174
7070.859
10954.439
6104.427
72.278
3.121
-0.131
-0.352
-0.243
-0.139
-0.069
-0.028
-0.007
0.002
0.002
0.
0.
0.
0.
0.
0.
0.
0.
0.
0.
0.
0.
0.
0.
0.002
0.000
-0.007
-0.031
-0.088
-0.149
0.179
5.475
2.790
2.090
41.353
688.852
2393.914
86.239
39.433
14.731
79.534
628.364
203.299
87.694
9.664
13.418
23.734
775.983
100186.008
13241.053
155.098
880.901
200052.734
85832.609
523.218
20.446
1.771
0.187
-0.236
-0.155
-0.087
-0.038
-0.007
0.002
0.003
0.002
0.003
0.
0.
0.
0.
0.
0.
0.
0.
0.
0.
0.
0.
0.002
-0.003
-0.013
-0.050
-0.114
-0.131
5.553
1021.957
187.811
58.150
14990.301
69980.766
100590.633
1556.471
195.346
61.322
132.404
1036.847
168.536
63.739
576.467
172.594
23.603
4244.201
116405.688
100539.477
96.002
93.467
5866.760
1507.279
352.896
69.164
173.439
22.874
0.420
-0.170
-0.108
-0.049
-0.014
-0.001
0.004
0.005
0.004
0.003
0.
0.
0.
0.
0.
0.
0.
0.
0.
0.
-0.001
0.001
-0.010
-0.023
-0.063
-0.135
-0.136
5.347
159.232
68.173
218.445
100649.617
103610.516
29497.916
63899.719
647.064
653.664
222.780
76.263
112.660
2485.766
100099.125
57319.258
117.488
100132.125
102125.781
6184.966
26.249
32.271
45.536
675.070
528.175
850.620
8014.241
254.808
2.448
-0.186
-0.131
-0.071
-0.032
-0.011
0.001
0.004
0.004
0.004
0.003
0.
0.
0.
0.
0.
0.
0.
0.
-0.001
-0.003
-0.007
-0.017
-0.032
-0.077
-0.160
-0.241
0.736
8.464
8.098
328.498
102858.758
105246.992
1095.583
101422.727
170.990
412.051
141.438
26.237
1135.847
101496.750
103485.305
34837.484
64.082
2750.624
32461.975
747.173
264.471
9537.497
1099.681
78.341
84.558
276.546
1371.254
92.763
1.243
-0.257
-0.182
-0.120
-0.072
-0.038
-0.017
-0.002
0.004
0.005
0.004
0.001
0.
0.
0.
0.
0.
0.
-0.001
-0.001
-0.004
-0.011
-0.024
-0.046
-0.095
-0.184
-0.259
1.533
31.293
32.699
290.838
86813.531
48359.152
660.581
157063.109
2710.808
39.861
9.745
12.103
389.837
12604.824
1472.472
124.128
4.729
41.011
222.944
53.471
954.623
100011.500
6749.516
29.428
58.837
61.606
18.227
2.907
-0.255
-0.331
-0.230
-0.148
-0.097
-0.071
-0.045
-0.019
-0.001
0.004
0.005
0.003
0.
0.
0.
0.
0.
0.
-0.001
-0.003
-0.010
-0.019
-0.037
-0.070
-0.125
-0.209
-0.250
3.327
87.877
81.776
197.234
4474.692
1028.554
23582.939
107493.727
39378.000
111.082
26.464
36.447
23.886
813.016
1805.394
43.778
3.043
13.653
8.727
3.716
63.942
772.583
175.208
6.130
25.718
49.050
15.589
0.593
-0.425
-0.271
0.308
1.812
2.876
0.536
-0.055
-0.041
-0.012
0.003
0.005
0.004
0.
0.
0.
0.
0.
0.
-0.001
-0.004
-0.013
-0.027
-0.054
-0.084
-0.141
-0.221
-0.278
0.368
7.620
11.006
139.415
2997.860
3129.713
102563.625
104650.125
752.692
73.856
8757.331
23736.229
167.182
1336.669
3398.475
44.944
235.925
9541.227
1268.392
12.164
17.845
111.708
33.531
2.129
56.049
949.975
240.444
5.249
-0.217
4.996
56.975
161.647
939.576
65.385
0.422
-0.053
-0.022
-0.001
0.005
0.004
0.001
0.
0.
0.
0.
-0.001
-0.001
-0.004
-0.014
-0.033
-0.063
-0.094
-0.138
-0.208
-0.266
-0.289
-0.174
0.303
7.173
48.834
430.602
18867.746
15257.766
144.879
202.082
102057.125
106249.039
825.628
265.234
74.631
255.369
12118.630
101019.734
100010.570
67.850
241.377
5740.193
783.867
13.558
51.641
821.433
225.850
5.107
0.908
135.195
17923.465
9348.108
115077.242
2542.810
1.667
-0.063
-0.029
-0.002
0.004
0.004
0.003
0.
0.
0.
0.
-0.001
-0.002
-0.004
-0.014
-0.033
-0.064
-0.099
-0.129
-0.193
-0.283
-0.381
-0.474
-0.412
0.237
1.004
13.914
174.254
210.184
34.535
180.480
22938.426
104900.570
19079.256
51469.367
1556.667
7662.036
103021.430
138587.125
3279.126
26.858
1086.466
101668.781
86984.297
87.038
5.432
31.024
16.454
0.903
1.729
249.210
78133.453
26276.771
859.564
46.989
0.435
-0.067
-0.028
-0.002
0.004
0.004
0.003
0.
0.
0.
0.
-0.001
0.000
-0.004
-0.012
-0.028
-0.060
-0.095
-0.135
-0.191
-0.285
-0.379
-0.442
-0.184
0.983
0.268
0.229
5.724
7.127
13.293
58.494
443.919
41090.203
102346.313
40122.625
101070.813
30619.547
69104.828
8832.238
176.020
32.901
4451.715
131618.688
42737.965
67.328
0.736
3.627
2.430
-0.100
0.734
35.425
390.021
221.143
12.533
0.957
-0.075
-0.064
-0.021
-0.001
0.004
0.004
0.001
0.
0.
0.
0.
0.
0.
-0.003
-0.006
-0.020
-0.043
-0.083
-0.124
-0.188
-0.269
-0.316
0.042
1.308
1.551
0.217
13.116
466.468
660.484
23.508
3.032
172.926
100539.648
102353.711
1342.971
100271.328
6507.877
554.050
970.655
55.870
40.006
8787.015
100218.852
673.521
8.416
0.761
-0.142
-0.300
-0.405
-0.117
3.502
12.639
5.130
0.345
-0.107
-0.091
-0.043
-0.012
0.000
0.004
0.002
0.
0.
0.
0.
0.
0.
0.000
-0.002
-0.004
-0.012
-0.031
-0.058
-0.104
-0.168
-0.190
1.389
14.295
42.439
37.435
4.008
76.565
12494.789
21590.531
128.382
5.574
28.601
3714.108
3151.643
120.477
823.755
208.491
13.561
24.347
70.619
24.075
109.998
293.631
26.718
9.502
5.909
0.074
-0.484
-0.430
-0.337
-0.114
0.151
-0.003
-0.120
-0.096
-0.055
-0.023
-0.006
0.001
0.003
0.003
0.
0.
0.
0.
0.
0.
0.001
0.000
-0.002
-0.004
-0.021
-0.041
-0.087
-0.157
0.339
34.742
1191.885
931.485
195.342
13.640
227.794
3457.240
1350.184
61.644
22.306
64.692
2147.712
102136.219
158.518
1723.417
386.935
25.564
1419.033
100010.875
3474.301
15.916
6.603
4.337
5.648
3.404
-0.148
-0.530
-0.463
-0.357
-0.254
-0.184
-0.132
-0.092
-0.057
-0.028
-0.011
-0.001
0.000
0.003
0.
0.
0.
0.
0.
0.
0.
0.
0.001
0.000
-0.004
-0.013
-0.032
-0.086
-0.135
1.089
114.361
10524.900
19797.955
1106.868
109.382
169.701
2301.372
12659.308
846.242
67.113
4328.040
108196.453
102185.188
636.545
9302.950
101.393
1366.065
38399.926
100826.219
38413.777
31.526
6.683
3.823
0.799
0.057
-0.482
-0.524
-0.485
-0.387
-0.280
-0.182
-0.110
-0.067
-0.033
-0.015
-0.007
-0.001
0.002
0.001
0.
0.
0.
0.
0.
0.
0.
0.
0.
0.001
-0.002
-0.009
-0.027
-0.076
-0.110
3.131
866.948
147083.500
102951.922
110425.594
20695.066
53.729
1482.304
13292.081
873.646
717.220
43736.188
30898.807
21476.223
12253.877
115503.961
6670.870
104723.727
157572.500
7105.913
420.084
5.107
1.218
0.977
0.168
-0.213
0.027
1.179
0.059
-0.409
-0.317
-0.200
-0.109
-0.058
-0.030
-0.010
-0.003
0.005
0.
0.
0.
0.
0.
0.
0.
0.
0.
0.
0.
0.
-0.002
-0.005
-0.020
-0.060
-0.091
4.535
2614.824
101477.641
33597.426
100622.250
3392.608
121.809
18024.457
30819.400
36099.129
2834.710
100101.984
1239.418
1691.562
104619.719
105666.031
104112.500
151931.922
35835.797
266.752
9.417
6.759
106.628
104.244
36.042
4.690
3.226
14.788
3.299
-0.349
-0.372
-0.246
-0.139
-0.081
-0.035
-0.013
0.001
-0.001
0.003
0.
0.
0.
0.
0.
0.
0.
0.
0.
0.
0.
0.001
-0.004
-0.013
-0.042
-0.083
0.492
40.609
419.370
79.743
46.776
13.095
28.212
1155.136
107179.609
153220.859
1854.512
188.945
31.932
115.377
1039.139
1885.108
100589.063
10611.029
144.903
15.017
1.762
156.029
42442.844
36840.645
31731.680
327.209
9.043
8.142
1.677
-0.496
-0.457
-0.316
-0.198
-0.118
-0.058
-0.024
-0.008
0.000
0.001
0.003
0.
0.
0.
0.
0.
0.
0.
0.
0.
0.
0.001
-0.002
-0.007
-0.022
-0.056
-0.082
0.197
0.928
0.269
-0.216
0.956
294.478
37640.859
102817.789
114354.758
3191.246
984.561
103.030
17.875
60889.332
97361.227
398.003
77.835
14.304
6.419
3.249
203.726
96531.508
157349.438
101494.922
4894.579
62.461
0.602
-0.552
-0.625
-0.498
-0.383
-0.264
-0.175
-0.103
-0.044
-0.015
-0.001
0.003
0.002
0.001
0.
0.
0.
0.
0.
0.
0.
0.
0.
0.001
0.
-0.004
-0.010
-0.029
-0.058
-0.099
-0.161
-0.266
-0.413
1.686
890.359
100766.523
103352.586
105608.758
178217.047
15744.286
130.046
17.296
262.053
465.685
118.844
3233.869
1562.405
732.101
43.064
13.690
246.800
2202.866
9628.069
1744.509
54.710
8.597
7.656
4.950
2.811
0.310
-0.133
-0.167
-0.132
-0.077
-0.028
-0.005
0.003
0.004
0.003
0.
0.
0.
0.
0.
0.
0.
0.
0.
0.
0.001
0.000
-0.005
-0.010
-0.024
-0.053
-0.107
-0.200
-0.348
-0.164
24.254
341.218
365.316
4724.546
100913.141
14942.439
49.413
473.518
31533.893
963.951
456.661
100081.227
44363.316
70460.555
366.154
6.718
9.616
40.768
129.149
89.982
563.095
437.326
1509.297
418.759
315.987
17.979
8.204
4.519
0.039
-0.094
-0.041
-0.007
0.004
0.004
0.002
0.
0.
0.
0.
0.
0.
0.
0.
0.
0.
0.
0.001
0.000
-0.002
-0.009
-0.031
-0.076
-0.162
-0.304
-0.324
0.417
18.747
218.985
294.958
287.378
89.046
10.625
1868.572
100104.086
5440.187
82.428
2019.452
1826.354
3226.151
107.031
506.977
845.391
2608.122
12676.070
9185.222
23934.426
22857.410
200081.734
9088.988
10434.807
117.402
615.817
200.147
1.344
-0.099
-0.052
-0.010
0.004
0.004
0.002
0.001
0.
0.
0.
0.
0.
0.
0.
0.
0.
0.
0.
0.003
0.001
-0.006
-0.022
-0.069
-0.158
-0.206
0.783
7.039
1053.838
100279.563
3512.918
234.173
67.584
8.956
56.155
697.544
125.233
53.706
17.012
18.902
17.833
114.164
31631.789
70028.102
104176.375
16258.751
102406.141
42299.973
43681.887
105525.383
1902.023
955.547
34.937
56.707
30.969
0.830
-0.116
-0.055
-0.009
0.005
0.006
0.002
0.
0.
0.
0.
0.
0.
0.
0.
0.
0.
0.
0.002
0.004
0.004
-0.007
-0.023
-0.065
-0.157
-0.190
1.604
30.487
951.583
200208.766
102832.828
102144.953
7838.801
274.762
53.567
1696.925
706.403
85.500
56.768
83.527
8.072
33.921
2019.983
9739.941
100293.828
2123.012
15708.818
45545.395
27613.145
106059.711
1018.680
12.757
1.052
1.238
0.830
-0.130
-0.137
-0.053
-0.010
0.006
0.007
0.004
0.
0.
0.
0.
0.
0.
0.
0.
0.
0.
0.001
0.004
0.005
0.001
-0.009
-0.025
-0.070
-0.156
-0.206
2.801
166.193
1917.519
79923.336
110401.695
106669.500
107796.773
12655.160
414.498
100240.000
76049.125
57.322
121.128
196.689
14.036
2.263
15.566
51.133
139.532
47.342
348.587
311.704
1380.871
107292.555
195.257
10.112
0.267
0.511
0.115
-0.203
-0.126
-0.047
-0.005
0.007
0.005
0.004
0.001
0.
0.
0.
0.
0.
0.
0.
0.
0.
0.003
0.004
0.004
-0.001
-0.011
-0.033
-0.071
-0.145
-0.189
1.747
54.396
364.629
5560.707
2527.582
1002.736
138752.844
101216.914
78.477
7033.201
1710.376
26.643
168.230
99.758
24.399
216.232
186.180
103.139
11.027
257.555
42134.066
100936.336
38173.809
1504.315
438.809
177.427
5.723
0.592
0.075
-0.197
-0.105
-0.039
-0.006
0.005
0.005
0.003
0.003
0.001
0.
0.
0.
0.
0.
0.
0.
0.
0.003
0.005
0.005
-0.002
-0.016
-0.040
-0.076
-0.131
-0.181
0.369
5.729
12.330
23.234
24.844
10.917
216.555
254.819
2.223
9.184
5.621
6.226
52.127
32.351
541.831
100220.281
111392.148
100210.547
366.446
1674.651
144251.719
105465.523
111475.328
14260.483
820.582
360.130
202.148
15.946
-0.162
-0.199
-0.096
-0.030
-0.005
0.004
0.005
0.003
0.003
0.002
0.001
0.
0.
0.
0.
0.
0.
0.001
0.004
0.005
0.004
-0.002
-0.019
-0.046
-0.076
-0.117
-0.158
-0.137
0.237
0.312
-0.164
-0.376
-0.492
-0.329
-0.317
2.826
19.890
17.151
8.770
2.421
4.224
479.367
100477.180
109691.719
142457.391
34991.289
56710.000
31441.766
1049.845
3277.218
1003.584
237.473
2240.958
103820.656
939.419
0.504
-0.181
-0.080
-0.027
-0.007
0.004
0.002
0.004
0.004
0.002
0.001
0.
0.
0.
0.
0.
0.
0.001
0.004
0.005
0.004
-0.003
-0.018
-0.044
-0.062
-0.092
-0.129
-0.159
-0.202
-0.280
-0.383
-0.476
-0.564
-0.599
0.094
10.245
83.748
117.125
94.365
7.689
18.678
45.993
202.032
1200.147
20665.895
57413.539
113926.820
45978.949
227.410
12.163
99.526
111.908
4606.054
9712.215
84.166
0.313
-0.157
-0.069
-0.023
-0.008
0.000
0.001
0.003
0.004
0.003
0.002
0.
0.
0.
0.
0.
0.
0.001
0.004
0.005
0.004
-0.001
-0.014
-0.035
-0.052
-0.067
-0.091
-0.119
-0.158
-0.215
-0.285
-0.342
-0.401
1.070
48.356
222.582
123.771
90.330
60.166
40.625
5239.098
14917.157
153.186
16.096
90.560
598.831
3558.501
392.498
17.570
1.546
11.266
11.303
73.238
259.041
7.502
-0.160
-0.145
-0.062
-0.021
-0.008
0.000
0.002
0.003
0.004
0.002
0.002
0.
0.
0.
0.
0.
0.
0.
0.002
0.005
0.004
0.003
-0.006
-0.018
-0.036
-0.049
-0.058
-0.081
-0.120
-0.168
-0.221
-0.184
-0.089
18.233
8012.296
100052.430
3678.782
306.589
11.006
119.270
100005.203
100059.563
747.994
109.707
11.540
6.515
22.737
88.208
713.583
87.188
1.566
12.529
29.991
7.019
0.170
-0.229
-0.135
-0.048
-0.013
0.000
0.003
0.003
0.003
0.004
0.002
0.002
0.
0.
0.
0.
0.
0.
0.
0.003
0.004
0.004
0.004
0.000
-0.005
-0.014
-0.026
-0.036
-0.055
-0.094
-0.153
-0.208
-0.206
0.005
25.729
19651.109
100018.898
5885.320
117.323
121.916
38.023
1097.844
2363.372
226.534
384.323
26.416
7.767
85.104
1957.070
100862.336
4465.425
9.285
38.081
105.292
13.092
0.223
-0.205
-0.111
-0.036
-0.002
0.004
0.005
0.004
0.003
0.003
0.002
0.002
0.
0.
0.
0.
0.
0.
0.
0.001
0.002
0.004
0.004
0.004
0.002
-0.003
-0.012
-0.021
-0.039
-0.074
-0.146
-0.216
-0.247
0.211
3.691
143.319
880.218
97.494
1720.096
46843.801
880.251
11.159
10.478
24.346
45.987
10.922
417.823
100189.836
116573.531
112004.734
2010.320
25.980
7.861
16.452
3.124
-0.097
-0.169
-0.086
-0.023
0.000
0.005
0.005
0.004
0.003
0.003
0.002
0.001
0.
0.
0.
0.
0.
0.
0.
0.
0.001
0.002
0.004
0.004
0.004
0.003
-0.004
-0.013
-0.027
-0.060
-0.129
-0.209
-0.248
0.388
8.195
25.792
7.315
12.474
2003.722
63495.719
1020.012
14.640
92.636
53.102
8.486
19.899
3473.913
126185.883
197005.594
200191.406
100519.125
187.535
1.051
0.164
-0.145
-0.210
-0.138
-0.058
-0.013
0.003
0.006
0.006
0.004
0.003
0.002
0.001
0.
0.
0.
0.
0.
0.
0.
0.
0.
0.
0.001
0.003
0.002
0.003
0.003
0.002
-0.012
-0.024
-0.050
-0.097
-0.191
-0.252
2.801
413.120
5328.729
130.826
22.898
62.219
179.345
32.756
241.553
38414.535
8740.866
41.477
52.375
86802.039
103163.195
8808.058
12375.797
8381.053
73.641
0.325
-0.356
-0.264
-0.169
-0.093
-0.036
-0.009
0.004
0.004
0.004
0.002
0.002
0.001
0.001
0.
0.
0.
0.
0.
0.
0.
0.
0.
0.
0.
0.
0.001
0.003
0.003
0.002
-0.008
-0.018
-0.036
-0.074
-0.158
-0.220
3.257
557.411
8498.223
177.906
191.551
157.468
26.105
8.207
508.578
101605.102
18157.020
74.649
13.624
1408.562
19870.820
29214.152
3476.866
321.839
6.604
-0.219
-0.272
-0.184
-0.102
-0.052
-0.019
-0.003
0.003
0.004
0.003
0.002
0.001
0.
0.
0.
0.
0.
0.
0.
0.
0.
0.
0.
0.
0.
0.
0.
0.
0.
0.
0.
-0.014
-0.027
-0.051
-0.111
-0.194
0.119
11.930
43.834
23.294
534.539
1892.004
35.331
10.993
2554.468
101899.625
90590.055
1779.134
12.824
56.087
713.503
567.226
67.805
12.050
0.321
-0.235
-0.173
-0.104
-0.055
-0.027
-0.010
0.002
0.005
0.004
0.001
0.
0.
0.
0.
0.
0.
0.
0.
0.
0.
0.
0.
0.
0.
0.
0.
0.
0.
0.
0.
0.
-0.007
-0.016
-0.033
-0.069
-0.144
-0.243
-0.250
0.344
60.019
80248.688
125986.742
559.330
25.437
368.822
29705.873
101342.164
28761.574
32.728
15.956
107.069
37.572
2.340
-0.040
-0.217
-0.162
-0.099
-0.057
-0.029
-0.014
0.001
0.003
0.001
0.001
0.
0.
0.
0.
0.
0.
0.
0.
0.
0.
0.
0.
0.
0.
0.
0.
0.
0.
0.
0.
0.
0.
-0.001
-0.008
-0.021
-0.044
-0.092
-0.191
-0.313
-0.021
46.222
15139.411
179167.047
1930.304
1130.895
373.233
105330.289
110509.008
4175.932
2672.893
68.215
2.855
1.006
-0.181
-0.221
-0.160
-0.100
-0.059
-0.029
-0.011
-0.002
0.003
0.001
0.001
0.
0.
0.
0.
0.
0.
0.
0.
0.
0.
0.
0.
0.
0.
0.
0.
0.
0.
0.
0.
0.
0.
0.
0.
-0.004
-0.009
-0.028
-0.062
-0.134
-0.248
-0.048
40.894
42862.887
105167.375
20695.537
2153.280
1381.444
115209.914
200189.219
107418.711
101181.828
517.738
1.182
-0.336
-0.244
-0.155
-0.093
-0.051
-0.028
-0.011
-0.001
0.002
0.001
0.001
0.
0.
0.
0.
0.
0.
0.
0.
0.
0.
0.
0.
0.
0.
0.
0.
0.
0.
0.
0.
0.
0.
0.
0.
0.
0.
-0.004
-0.018
-0.046
-0.100
-0.195
-0.200
8.286
512.113
3656.012
2050.713
385.043
776.842
10308.425
116710.563
110685.977
1400.648
42.149
0.084
-0.280
-0.164
-0.096
-0.051
-0.022
-0.011
0.000
0.001
0.
0.
0.
0.
0.
0.
0.
0.
0.
0.
0.
0.
0.
0.
0.
0.
0.
0.
0.
0.
0.
0.
0.
0.
0.
0.
0.
0.
0.
0.
-0.011
-0.031
-0.077
-0.157
-0.241
0.856
31.604
202.065
127.959
183.829
104555.945
103126.875
102343.781
100779.594
107.830
1.093
-0.293
-0.207
-0.107
-0.056
-0.025
-0.010
-0.004
0.
0.
0.
0.
0.
0.
0.
0.
0.
0.
0.
0.
0.
0.
0.
0.
0.
0.
0.
0.
0.
0.
0.
0.
0.
0.
0.
0.
0.
0.
0.
0.
-0.007
-0.021
-0.055
-0.118
-0.194
0.424
21.876
163.725
49.520
15.944
839.555
822.262
1989.775
679.757
17.739
-0.015
-0.240
-0.139
-0.067
-0.032
-0.016
-0.002
0.
0.
0.
0.
0.
0.
0.
0.
0.
0.
0.
0.
0.
0.
0.
0.
0.
0.
0.
0.
0.
0.
0.
0.
0.
0.
0.
0.
0.
0.
0.
0.
0.
-0.004
-0.014
-0.039
-0.081
-0.142
-0.102
1.967
8.304
4.144
0.780
1.840
23.577
280.656
124.193
4.695
-0.144
-0.163
-0.086
-0.043
-0.016
-0.004
0.000
0.
0.
0.
0.
0.
0.
0.
0.
0.
0.
0.
0.
0.
0.
0.
0.
0.
0.
0.
0.
0.
0.
0.
0.
0.
0.
0.
0.
0.
0.
0.
0.
0.
-0.002
-0.011
-0.025
-0.054
-0.101
-0.145
-0.135
0.018
-0.073
-0.248
-0.225
2.311
15.676
9.172
0.590
-0.134
-0.099
-0.050
-0.024
-0.011
-0.001
0.
0.
0.
0.
0.
0.
0.
0.
0.
0.
0.
0.
0.
0.
0.
0.
0.
0.
0.
0.
0.
0.
0.
0.
0.
0.
0.
0.
0.
0.
0.
0.
0.
0.
0.
-0.005
-0.014
-0.032
-0.060
-0.100
-0.134
-0.167
-0.200
-0.238
-0.249
-0.149
0.156
0.078
-0.098
-0.089
-0.059
-0.032
-0.014
-0.004
0.
0.
0.
0.
0.
0.
0.
0.
0.
0.
0.
0.
0.
0.
0.
0.
0.
0.
0.
0.
0.
0.
0.
0.
0.
0.
0.
0.
0.
0.
0.
0.
0.
0.
0.
0.
-0.004
-0.007
-0.017
-0.031
-0.053
-0.080
-0.105
-0.122
-0.135
-0.138
-0.128
-0.107
-0.091
-0.073
-0.053
-0.032
-0.014
-0.008
-0.002
0.
0.
0.
0.
0.
0.
0.
0.
0.
0.
0.
0.
0.
0.
0.
0.
0.
0.
0.
0.
0.
0.
0.
0.
0.
0.
0.
0.
0.
0.
0.
0.
0.
0.
0.
0.
0.
-0.004
-0.007
-0.014
-0.022
-0.035
-0.046
-0.055
-0.059
-0.060
-0.061
-0.057
-0.048
-0.035
-0.023
-0.013
-0.008
-0.003
0.
0.
0.
0.
0.
0.
0.
0.
0.
0.
0.
0.
0.
0.
0.
0.
0.
0.
0.
0.
0.
0.
0.
0.
0.
0.
0.
0.
0.
0.
0.
0.
0.
0.
0.
0.
0.001
-0.003
-0.004
-0.006
-0.008
-0.009
-0.009
-0.004
-0.004
-0.004
-0.005
-0.006
-0.007
-0.007
-0.006
-0.005
-0.003
0.000
0.001
0.001
0.
0.
0.
0.
0.
0.
0.
0.
0.
0.
0.
0.
0.
0.
0.
0.
0.
0.
0.
0.
0.
0.
0.
0.
0.
0.
0.
0.
0.
0.
0.
0.
0.
0.001
-0.001
-0.005
-0.008
-0.013
-0.018
-0.019
-0.019
-0.019
-0.021
-0.019
-0.020
-0.020
-0.025
-0.028
-0.027
-0.019
-0.011
-0.007
-0.003
0.000
0.001
0.
0.
0.
0.
0.
0.
0.
0.
0.
0.
0.
0.
0.
0.
0.
0.
0.
0.
0.
0.
0.
0.
0.
0.
0.
0.
0.
0.
0.
0.
0.
0.
0.001
0.000
-0.005
-0.013
-0.021
-0.032
-0.040
-0.048
-0.050
-0.051
-0.053
-0.058
-0.055
-0.058
-0.065
-0.061
-0.052
-0.042
-0.029
-0.014
-0.006
-0.003
0.001
0.001
0.
0.
0.
0.
0.
0.
0.
0.
0.
0.
0.
0.
0.
0.
0.
0.
0.
0.
0.
0.
0.
0.
0.
0.
0.
0.
0.
0.
0.
0.
0.001
0.000
-0.006
-0.015
-0.028
-0.049
-0.075
-0.100
-0.117
-0.120
-0.120
-0.118
-0.121
-0.129
-0.134
-0.126
-0.094
-0.060
-0.062
-0.044
-0.026
-0.010
-0.004
0.000
0.001
0.
0.
0.
0.
0.
0.
0.
0.
0.
0.
0.
0.
0.
0.
0.
0.
0.
0.
0.
0.
0.
0.
0.
0.
0.
0.
0.
0.
0.
0.001
0.000
-0.002
-0.012
-0.030
-0.061
-0.111
-0.154
-0.178
-0.194
-0.205
-0.222
-0.231
-0.219
-0.224
-0.224
-0.191
-0.085
0.048
-0.048
-0.067
-0.040
-0.012
-0.004
-0.001
0.002
0.001
0.
0.
0.
0.
0.
0.
0.
0.
0.
0.
0.
0.
0.
0.
0.
0.
0.
0.
0.
0.
0.
0.
0.
0.
0.
0.
0.
0.
0.001
0.
-0.007
-0.023
-0.055
-0.113
-0.163
-0.103
0.249
0.824
0.430
-0.224
-0.350
-0.252
0.787
1.544
0.006
-0.143
-0.030
-0.097
-0.089
-0.051
-0.019
-0.003
-0.002
0.002
0.001
0.002
0.001
0.
0.
0.
0.
0.
0.
0.
0.
0.
0.
0.
0.
0.
0.
0.
0.
0.
0.
0.
0.
0.
0.
0.
0.
0.
0.
-0.001
-0.002
-0.014
-0.037
-0.093
-0.141
0.583
8.082
23.488
68.992
74.830
7.435
-0.076
2.879
255.349
2238.340
12.498
-0.108
-0.237
-0.186
-0.123
-0.065
-0.026
-0.007
-0.002
0.
0.000
0.001
0.001
0.002
0.
0.
0.
0.
0.
0.
0.
0.
0.
0.
0.
0.
0.
0.
0.
0.
0.
0.
0.
0.
0.
0.
0.
-0.002
-0.002
-0.004
-0.008
-0.023
-0.059
-0.118
0.082
18.228
776.806
1675.339
10417.732
57395.012
292.429
11.361
84.846
4413.541
102956.883
70.251
0.159
-0.346
-0.268
-0.170
-0.087
-0.047
-0.028
-0.018
-0.012
-0.006
-0.002
0.
0.001
0.001
0.
0.
0.
0.
0.
0.
0.
0.
0.
0.
0.
0.
0.
0.
0.
0.
0.
0.
0.
0.
0.
-0.002
-0.005
-0.007
-0.012
-0.018
-0.041
-0.085
-0.153
0.674
163.519
100715.016
111581.211
171638.094
101964.422
768.934
655.236
76087.813
2219.052
463.788
21.153
4.009
0.367
-0.292
-0.227
-0.136
-0.081
-0.059
-0.048
-0.035
-0.024
-0.011
-0.004
0.
0.001
0.001
0.
0.
0.
0.
0.
0.
0.
0.
0.
0.
0.
0.
0.
0.
0.
0.
0.
0.
0.
0.
-0.004
-0.009
-0.015
-0.023
-0.041
-0.069
-0.125
-0.199
0.363
94.273
70409.805
103248.859
100898.156
1699.809
44.427
1130.000
100064.922
1928.467
50.565
821.286
1276.249
41.734
0.911
-0.282
-0.223
-0.151
-0.116
-0.101
-0.079
-0.056
-0.031
-0.012
-0.004
0.000
0.001
0.
0.
0.
0.
0.
0.
0.
0.
0.
0.
0.
0.
0.
0.
0.
0.
0.
0.
-0.001
-0.003
-0.011
-0.016
-0.032
-0.047
-0.074
-0.112
-0.176
-0.223
0.584
9.322
98.941
185.071
93.451
16.538
1.033
24.555
184.614
42.470
215.078
100120.391
100690.313
860.467
11.184
-0.175
-0.323
-0.236
-0.168
-0.132
-0.104
-0.083
-0.055
-0.026
-0.008
0.000
0.000
0.001
0.
0.
0.
0.
0.
0.
0.
0.
0.
0.
0.
0.
0.
0.
0.
0.
-0.001
-0.001
-0.008
-0.017
-0.033
-0.057
-0.084
-0.116
-0.165
-0.210
0.421
27.975
882.209
721.895
146.317
884.895
122.465
9.556
462.636
42443.242
3780.351
132.028
41941.422
197178.188
1836.727
35.291
0.248
-0.414
-0.335
-0.229
-0.063
0.062
-0.064
-0.069
-0.039
-0.013
-0.003
0.000
0.001
0.
0.
0.
0.
0.
0.
0.
0.
0.
0.
0.
0.
0.
0.
0.
0.
-0.001
-0.003
-0.017
-0.033
-0.062
-0.098
-0.140
-0.165
-0.087
0.137
21.593
799.358
64199.949
43236.117
5506.133
15073.305
804.380
81.470
7422.189
110600.445
100969.578
137.785
4359.655
109489.328
24134.313
135.071
1.640
-0.485
-0.454
-0.289
0.311
0.827
0.087
-0.086
-0.051
-0.016
-0.004
0.000
0.001
0.
0.
0.
0.
0.
0.
0.
0.
0.
0.
0.
0.
0.
0.
0.
0.000
-0.001
-0.009
-0.028
-0.061
-0.111
-0.167
-0.223
-0.247
-0.039
1.127
366.277
106219.844
104291.703
6460.456
63580.773
1022.884
261.610
118.562
12940.415
88118.820
10462.628
215.262
4453.664
100141.266
29107.797
80.200
2.589
-0.493
-0.530
-0.405
-0.001
0.358
-0.029
-0.104
-0.058
-0.020
-0.004
0.000
0.001
0.
0.
0.
0.
0.
0.
0.
0.
0.
0.
0.
0.
0.
0.
0.
-0.001
-0.005
-0.018
-0.050
-0.111
-0.165
-0.163
-0.131
-0.348
-0.264
1.784
53.413
8852.297
13103.813
217.872
502.729
50.014
25.178
25.401
5196.644
157713.016
105530.422
680.061
60.864
622.742
177.743
44.893
8.294
2.917
-0.214
-0.490
-0.379
-0.246
-0.191
-0.120
-0.064
-0.020
-0.007
0.
0.001
0.
0.
0.
0.
0.
0.
0.
0.
0.
0.
0.
0.
0.
0.
0.001
-0.001
-0.009
-0.029
-0.085
-0.148
-0.096
1.822
5.822
1.164
5.115
516.394
2018.901
62.651
61.770
6.339
38.367
287.954
1892.845
442.280
305.871
7056.714
4712.201
97.143
12.121
11.804
31.440
66.427
1480.136
336.169
5.911
-0.407
-0.473
-0.352
-0.232
-0.137
-0.071
-0.030
-0.006
0.003
0.002
0.001
0.
0.
0.
0.
0.
0.
0.
0.
0.
0.
0.
0.
0.
0.002
-0.003
-0.013
-0.048
-0.125
-0.143
2.807
50.853
55.152
8.439
50.767
100363.938
101478.672
815.991
203.017
55.391
3789.222
100837.086
105254.242
14975.374
55.099
21.925
16.383
44.169
578.674
176.624
8.579
484.830
100082.602
18740.506
24.822
-0.013
-0.414
-0.361
-0.259
-0.158
-0.085
-0.035
-0.010
0.001
0.004
0.002
0.003
0.
0.
0.
0.
0.
0.
0.
0.
0.
0.
0.
0.
0.
-0.007
-0.027
-0.070
-0.150
0.303
76.304
106511.625
7617.842
42.311
480.863
90385.328
121323.820
11888.954
100223.906
3581.286
9708.393
103103.039
16275.871
1065.987
68.970
17.593
4.310
164.644
2006.175
465.576
8.725
64.015
3711.339
658.840
8.670
1.139
1.833
0.262
-0.260
-0.190
-0.116
-0.058
-0.016
-0.004
0.004
0.005
0.004
0.003
0.
0.
0.
0.
0.
0.
0.
0.
0.
-0.001
-0.001
-0.006
-0.017
-0.036
-0.090
-0.182
0.603
177.326
102225.586
30530.631
88.276
2875.524
19308.838
146007.016
103448.359
105296.867
103560.219
58837.715
26919.270
282.281
115.347
1721.262
406.599
15.558
770.949
4883.709
203.097
15.346
70.339
32.271
23.710
36.126
7.910
11.030
2.260
-0.233
-0.250
-0.154
-0.083
-0.043
-0.019
-0.004
0.004
0.004
0.004
0.003
0.
0.
0.
0.
0.
0.
0.
0.
-0.001
-0.004
-0.009
-0.025
-0.048
-0.112
-0.224
-0.089
28.301
6525.489
378.176
311.664
50219.383
12353.469
1558.901
54271.734
1526.841
100063.234
18187.574
396.755
43.286
132.515
1386.104
333.088
9.032
107.060
394.672
113.894
953.939
100076.906
6215.275
114.545
194.313
14.855
6.338
1.144
-0.334
-0.317
-0.222
-0.140
-0.090
-0.052
-0.020
-0.005
0.004
0.006
0.004
0.001
0.
0.
0.
0.
0.
0.
-0.001
-0.003
-0.009
-0.018
-0.040
-0.077
-0.152
-0.266
-0.138
36.185
7040.377
5860.934
1830.992
101668.617
100966.586
272.245
61106.867
465.390
187.149
71.039
6.850
8.137
39.652
70.592
33.579
1.887
2.921
42.576
841.340
6294.520
106211.820
86892.109
144.579
65.651
88.923
26.611
2.254
0.329
-0.326
-0.278
-0.154
-0.062
-0.083
-0.050
-0.023
-0.004
0.004
0.005
0.003
0.
0.
0.
0.
0.
-0.001
-0.001
-0.004
-0.014
-0.032
-0.065
-0.109
-0.180
-0.263
0.231
101.825
100088.047
100781.477
3963.424
106904.977
43581.301
4008.454
3952.334
367.782
7.552
24.295
29.083
3.960
33.959
666.603
332.829
9.242
2.157
13.630
174.787
1057.879
7860.247
706.644
45.841
240.145
3400.464
494.551
16.854
4.350
0.064
0.778
13.177
27.612
1.643
-0.040
-0.045
-0.014
0.001
0.006
0.004
0.
0.
0.
0.
0.
-0.001
-0.002
-0.007
-0.020
-0.048
-0.081
-0.084
0.032
-0.017
1.637
15.027
382.011
914.847
3582.935
100868.938
126269.516
131648.453
10024.910
79.627
60.583
5387.454
12518.902
123.029
21.736
280.302
156.623
31.599
175.720
61.297
6.234
22.820
49.529
10.721
14.242
1805.753
100885.578
38566.328
53.358
2.464
9.420
128.858
3503.460
45106.828
106.753
0.772
-0.063
-0.026
-0.001
0.005
0.004
0.003
0.
0.
0.
0.
-0.001
-0.003
-0.008
-0.025
-0.059
-0.083
0.387
2.948
1.713
3.354
12.254
10.064
23.000
85.981
464.415
23830.799
22472.857
578.910
104.807
996.582
138523.469
106792.383
539.592
8.018
16.956
94.692
1590.543
3276.545
542.189
7.740
6.048
34.330
19.483
7.420
1499.755
100348.445
28859.063
49.491
2.679
344.489
100091.719
163614.078
101903.781
1689.855
3.197
-0.065
-0.033
-0.005
0.004
0.004
0.003
0.
0.
0.
0.
0.
-0.002
-0.008
-0.025
-0.059
-0.080
0.622
4.701
2.551
0.728
2.018
0.744
9.012
132.064
50.243
35.253
39.125
21.812
3208.442
100309.961
50102.953
9059.029
166.190
49.960
29.314
1048.725
100753.453
13344.014
243.105
7.185
44.384
721.078
296.485
10.091
141.176
6359.327
2078.621
25.731
8.742
1330.157
117931.250
103318.570
35338.078
890.115
1.716
-0.074
-0.035
-0.006
0.004
0.004
0.003
0.
0.
0.
0.
0.
-0.002
-0.005
-0.021
-0.052
-0.093
-0.009
0.471
0.165
-0.317
-0.374
0.317
29.541
714.648
192.584
4.341
11.935
21.619
946.906
23721.938
869.455
227.807
320.697
84.731
223.744
340.862
105726.242
100824.766
3216.980
12.212
66.225
556.318
231.862
8.119
29.145
503.941
242.603
7.209
11.034
2561.390
100884.852
3713.865
48.165
5.630
0.003
-0.071
-0.027
-0.004
0.004
0.004
0.001
0.
0.
0.
0.
0.000
-0.001
-0.004
-0.013
-0.038
-0.080
-0.124
-0.172
-0.269
-0.390
-0.040
9.427
62.995
112.024
41.438
48.320
5697.996
8739.057
100.325
51.689
22.722
427.883
414.382
36.310
165.140
87.140
10438.321
100007.828
660.960
5.624
37.133
88.492
28.262
105.671
61.725
8.373
3.539
-0.062
1.776
88.563
712.754
101.379
2.523
-0.085
-0.101
-0.053
-0.017
-0.002
0.004
0.002
0.
0.
0.
0.
0.
0.001
0.000
-0.003
-0.006
-0.023
-0.054
-0.100
-0.163
-0.253
-0.217
5.602
114.236
3430.627
4152.786
65.575
420.699
100761.625
100106.477
822.056
2.866
4.906
84.736
91.062
17.751
10.558
5.628
30.988
80.078
41.682
10.340
7.246
28.711
102.658
4442.373
1715.085
20.306
-0.342
-0.572
-0.354
0.908
3.155
1.141
-0.061
-0.119
-0.072
-0.028
-0.008
0.001
0.004
0.003
0.
0.
0.
0.
0.
0.
0.000
-0.001
-0.002
-0.011
-0.033
-0.065
-0.126
-0.215
1.169
211.213
70583.195
126109.086
100091.867
308.039
8801.786
110471.969
32041.980
368.837
51.538
13.889
230.825
911.127
738.845
26.950
2.174
24.457
494.632
12461.115
819.274
71.932
1476.494
486.374
1235.894
542.086
12.023
-0.195
-0.560
-0.480
-0.351
-0.240
-0.178
-0.129
-0.079
-0.040
-0.017
-0.004
0.001
0.002
0.001
0.
0.
0.
0.
0.
0.
0.001
0.000
-0.001
-0.005
-0.020
-0.047
-0.105
-0.172
2.597
885.478
100368.109
104907.070
3284.002
93.442
5714.108
106245.828
108348.938
32690.336
1877.528
67.126
5323.625
105938.406
6213.449
126.442
23.620
2980.211
101894.391
102030.031
4831.996
114.185
3207.442
796.541
102.849
43.320
10.930
2.459
-0.182
-0.464
-0.377
-0.257
-0.168
-0.100
-0.049
-0.026
-0.009
-0.002
0.002
0.001
0.
0.
0.
0.
0.
0.
0.
0.
0.001
0.001
-0.003
-0.012
-0.034
-0.088
-0.152
1.057
98.983
10364.147
102295.281
37146.867
1495.680
204.054
28100.594
115155.914
24191.178
980.760
101.267
26392.654
102431.742
120087.805
8692.703
353.116
18199.262
110621.094
19680.857
222.583
11.760
69.913
40.290
82.479
61.423
39.003
115.960
19.609
-0.015
-0.394
-0.280
-0.165
-0.098
-0.047
-0.024
-0.009
-0.002
0.001
0.
0.
0.
0.
0.
0.
0.
0.
0.
0.
0.001
0.000
-0.006
-0.024
-0.069
-0.125
0.489
40.152
803.584
4975.799
5097.459
1011.403
922.332
101134.523
104176.969
2186.816
61.144
68.717
369.653
22638.990
109017.523
36488.652
1852.401
903.898
102440.281
63677.652
123.339
15.971
191.014
163.000
33.998
18.558
449.649
25469.408
601.465
2.434
-0.426
-0.313
-0.207
-0.124
-0.064
-0.025
-0.009
-0.002
0.002
0.001
0.
0.
0.
0.
0.
0.
0.
0.
0.
0.
0.001
-0.003
-0.014
-0.044
-0.098
-0.061
3.080
17.875
19.984
18.682
22.097
184.420
7722.618
105820.766
24930.314
140.233
471.781
78.521
4749.704
105250.109
4166.307
681.075
180.898
513.971
382.034
16.398
477.726
105254.742
101613.523
4637.763
774.782
199.294
4056.896
213.436
1.242
-0.455
-0.365
-0.251
-0.163
-0.093
-0.042
-0.018
-0.001
0.001
0.003
0.
0.
0.
0.
0.
0.
0.
0.
0.
0.
0.001
-0.003
-0.006
-0.023
-0.063
-0.114
-0.131
-0.041
-0.164
-0.307
1.703
316.667
39786.031
101949.250
5214.759
9074.048
100112.297
6245.157
162.573
2421.267
165.997
38.066
52.094
27.430
16.776
10.050
1020.983
138469.656
119872.781
200457.734
100675.008
719.922
16.598
3.181
-0.366
-0.380
-0.269
-0.180
-0.199
-0.132
-0.073
-0.026
-0.005
0.003
0.003
0.002
0.
0.
0.
0.
0.
0.
0.
0.
0.
0.001
0.001
-0.005
-0.008
-0.029
-0.067
-0.121
-0.193
-0.306
-0.448
1.924
1042.064
100175.500
11491.107
2132.172
106895.758
115138.672
5907.008
263.294
26.596
43.352
3123.646
22022.354
6910.121
6567.741
282.773
60.612
685.145
1050.204
101964.898
100197.742
473.334
6.314
16.225
14.129
13.385
7.680
5.604
0.850
-0.098
-0.097
-0.047
-0.009
0.003
0.003
0.003
0.
0.
0.
0.
0.
0.
0.
0.
0.
0.
0.001
0.000
-0.005
-0.012
-0.024
-0.057
-0.113
-0.210
-0.365
-0.149
26.576
399.397
112.765
1230.149
100081.766
16756.107
2813.607
105444.313
1228.614
106.558
27342.271
142539.094
200298.438
110584.461
5367.018
33.666
14.649
42.658
160.382
210.976
23.817
388.630
13652.259
3773.239
5810.183
214.435
202.871
66.427
2.483
-0.079
-0.063
-0.017
0.004
0.004
0.002
0.001
0.
0.
0.
0.
0.
0.
0.
0.
0.
0.
0.001
0.000
-0.004
-0.008
-0.029
-0.069
-0.150
-0.314
-0.463
1.429
58.566
230.560
58.408
294.308
108.592
593.113
1823.994
385.207
52.539
438.597
9956.268
12799.372
64459.242
740.273
29.834
1501.504
28764.369
610.132
48.207
60.402
10514.284
100426.602
170474.703
100662.508
1409.429
113779.703
19967.094
37.325
0.164
-0.069
-0.019
0.003
0.005
0.002
0.001
0.
0.
0.
0.
0.
0.
0.
0.
0.
0.
0.001
0.003
0.003
-0.005
-0.019
-0.057
-0.140
-0.285
-0.427
2.685
980.252
100119.266
2606.390
337.644
87.731
77.428
2599.604
102515.250
237.742
8.104
58.140
95.377
58.785
14.288
79.856
52142.586
102534.023
10582.524
166.820
134.351
910.070
47221.027
18537.010
42485.559
300.321
10527.053
3752.991
28.039
0.079
-0.083
-0.024
0.002
0.005
0.004
0.002
0.
0.
0.
0.
0.
0.
0.
0.
0.
0.001
0.002
0.004
0.001
-0.006
-0.026
-0.058
-0.136
-0.261
-0.354
2.621
726.370
104448.250
41856.273
100636.695
18044.588
63.764
850.073
2510.653
49.464
47.061
8045.237
31611.455
210.717
2.574
25.631
1260.403
18791.037
552.934
908.187
5433.781
198.846
1089.673
99.552
47.160
15.092
219.009
39.499
1.475
-0.155
-0.090
-0.024
0.
0.005
0.004
0.003
0.002
0.
0.
0.
0.
0.
0.
0.
0.
0.003
0.004
0.004
0.000
-0.014
-0.035
-0.069
-0.145
-0.251
-0.241
1.527
34.882
2443.806
17482.975
126371.992
26997.906
166.255
23.061
241.695
109.672
132.774
58508.766
100507.008
546.064
2.200
1.003
12.516
32.527
22.029
1503.618
12776.188
288.374
5845.845
9370.725
266.856
28.030
382.557
72.055
1.088
-0.165
-0.088
-0.025
-0.002
0.005
0.003
0.003
0.001
0.001
0.
0.
0.
0.
0.
0.
0.
0.004
0.005
0.002
-0.004
-0.025
-0.057
-0.092
-0.154
-0.230
-0.266
0.504
5.116
48.376
247.887
3675.506
949.350
109.605
4.663
42.709
25.317
583.934
100338.227
47561.953
108.575
9.166
22.745
19.490
7.931
673.654
15378.546
2125.658
276.609
436.773
11412.230
303.671
25.957
285.326
59.122
0.936
-0.151
-0.079
-0.025
-0.006
0.002
0.003
0.002
0.003
0.001
0.
0.
0.
0.
0.
0.
0.003
0.004
0.004
0.001
-0.009
-0.039
-0.070
-0.101
-0.148
-0.206
-0.272
-0.232
0.019
1.039
5.418
23.377
17.573
6.895
-0.459
0.053
1.109
152.751
12452.062
3490.205
41.936
139.172
1899.549
1721.750
69.077
31776.590
101243.406
29736.158
1992.544
832.564
96.102
46.214
14.373
7.133
2.119
-0.127
-0.148
-0.075
-0.032
-0.014
-0.005
-0.001
0.003
0.003
0.002
0.
0.
0.
0.
0.
0.
0.003
0.005
0.004
-0.001
-0.015
-0.046
-0.070
-0.033
-0.045
-0.166
-0.225
-0.273
-0.323
-0.376
-0.374
-0.306
-0.477
-0.687
-0.739
-0.590
-0.467
3.832
31.906
20.477
12.886
156.236
5743.311
5300.252
279.899
101642.766
163558.172
1925.346
500.435
3627.548
840.672
38.126
40.726
5.004
-0.281
-0.238
-0.141
-0.075
-0.037
-0.024
-0.012
-0.003
0.002
0.004
0.003
0.
0.
0.
0.
0.
0.
0.003
0.005
0.004
-0.001
-0.017
-0.046
-0.058
0.093
0.203
-0.096
-0.181
-0.215
-0.257
-0.322
-0.398
-0.490
-0.555
-0.241
2.237
10.241
5.802
0.406
1.399
20.076
33.228
18.083
112.433
149.126
336.158
100723.195
100091.703
673.170
311.804
100058.258
25577.244
52.424
17.696
1.649
-0.321
-0.215
-0.117
-0.072
-0.045
-0.031
-0.015
-0.005
0.003
0.004
0.002
0.
0.
0.
0.
0.
0.
0.002
0.004
0.004
0.000
-0.013
-0.040
-0.058
-0.012
0.065
-0.093
-0.139
-0.153
-0.191
-0.243
-0.317
-0.402
0.603
27.222
235.725
4737.577
1015.996
13.294
38.493
5723.392
16951.768
484.111
49.716
10.127
30.538
307.608
446.277
24.541
28.791
1077.788
417.246
33.855
5.375
-0.021
-0.308
-0.181
-0.097
-0.063
-0.043
-0.030
-0.016
-0.004
0.002
0.004
0.002
0.
0.
0.
0.
0.
0.
0.002
0.004
0.004
0.003
-0.006
-0.025
-0.046
-0.059
-0.072
-0.084
-0.098
-0.109
-0.143
-0.205
-0.288
-0.278
11.121
2166.270
65979.703
100952.195
100009.734
80.280
129.381
100302.641
186759.984
25181.371
28748.543
254.890
2.165
8.783
3439.808
1289.879
108.425
21.384
1028.581
6201.728
173.204
1.581
-0.247
-0.143
-0.077
-0.050
-0.036
-0.021
-0.012
-0.001
0.003
0.004
0.001
0.
0.
0.
0.
0.
0.
0.001
0.002
0.005
0.004
-0.001
-0.009
-0.023
-0.041
-0.050
-0.057
-0.061
-0.075
-0.117
-0.187
-0.286
-0.262
14.621
4090.503
100395.172
38205.906
4805.941
33.934
24.777
1332.242
7905.713
80312.875
100023.438
1177.721
7.799
60.234
101947.594
105563.805
6407.783
43.179
12451.463
100004.922
1017.189
4.260
-0.175
-0.113
-0.057
-0.031
-0.019
-0.012
-0.004
0.002
0.004
0.003
0.002
0.
0.
0.
0.
0.
0.
0.
0.002
0.004
0.004
0.004
-0.001
-0.005
-0.011
-0.019
-0.028
-0.035
-0.055
-0.098
-0.171
-0.275
-0.362
1.590
73.237
374.468
248.100
122.518
56.070
12.697
27.423
61.821
634.491
2000.094
74.077
155.173
11420.000
7705.306
31159.070
792.768
24.580
383.993
1590.353
82.303
1.078
-0.149
-0.079
-0.035
-0.008
-0.005
-0.001
0.001
0.003
0.003
0.002
0.002
0.
0.
0.
0.
0.
0.
0.
0.
0.003
0.004
0.004
0.003
0.003
-0.001
-0.003
-0.012
-0.022
-0.042
-0.085
-0.151
-0.254
-0.343
-0.134
0.955
3.061
10.424
21.923
54.400
11.250
14.951
185.518
102.466
9.667
5.500
535.288
100263.789
23774.479
5409.544
198.673
30.959
7.279
6.752
1.336
-0.125
-0.119
-0.054
-0.017
-0.004
0.001
0.004
0.003
0.003
0.003
0.002
0.001
0.
0.
0.
0.
0.
0.
0.
0.
0.
0.003
0.003
0.003
0.003
0.003
0.003
-0.006
-0.014
-0.032
-0.070
-0.132
-0.222
-0.179
2.385
7.576
1.141
-0.020
1.562
3.923
3.661
577.672
100012.406
51797.422
72.864
6.976
439.590
3005.119
434.400
97.133
50.572
7.249
0.657
-0.213
-0.218
-0.150
-0.080
-0.030
-0.009
0.000
0.005
0.006
0.004
0.003
0.002
0.001
0.
0.
0.
0.
0.
0.
0.
0.
0.
0.
0.
0.003
0.003
0.002
0.002
0.002
0.002
-0.011
-0.022
-0.050
-0.106
-0.181
-0.119
2.929
9.121
1.471
1.012
1.324
-0.268
7.503
1417.710
109561.953
100590.000
107.281
2.280
55.985
193.648
56.400
14.757
4.743
0.317
-0.258
-0.243
-0.170
-0.095
-0.050
-0.019
-0.006
0.001
0.004
0.002
0.002
0.002
0.001
0.001
0.
0.
0.
0.
0.
0.
0.
0.
0.
0.
0.
0.
0.
0.
0.001
0.001
0.001
-0.008
-0.016
-0.034
-0.076
-0.141
-0.203
0.043
0.427
0.955
120.183
748.664
5.505
22.029
18085.570
102310.750
30045.137
154.733
2.254
1.687
7.623
7.280
1.783
0.160
-0.252
-0.224
-0.165
-0.098
-0.054
-0.025
-0.011
-0.001
0.003
0.003
0.002
0.001
0.001
0.
0.
0.
0.
0.
0.
0.
0.
0.
0.
0.
0.
0.
0.
0.
0.
0.
0.
0.
-0.001
-0.010
-0.019
-0.047
-0.101
-0.185
-0.296
-0.337
4.892
770.396
10580.430
39.261
14.844
1381.469
60585.289
12346.557
556.048
5.901
-0.150
0.551
0.305
-0.199
-0.255
-0.211
-0.148
-0.093
-0.057
-0.030
-0.015
-0.005
0.002
0.001
0.
0.
0.
0.
0.
0.
0.
0.
0.
0.
0.
0.
0.
0.
0.
0.
0.
0.
0.
0.
0.
0.
0.
-0.001
-0.004
-0.010
-0.031
-0.066
-0.139
-0.255
-0.237
10.022
529.781
4041.377
1636.404
341.084
61.355
1439.353
5333.472
210.695
23.173
1.928
-0.327
-0.303
-0.250
-0.192
-0.129
-0.083
-0.051
-0.028
-0.012
-0.005
0.001
0.001
0.
0.
0.
0.
0.
0.
0.
0.
0.
0.
0.
0.
0.
0.
0.
0.
0.
0.
0.
0.
0.
0.
0.
0.
0.
-0.001
-0.007
-0.021
-0.049
-0.105
-0.196
-0.042
35.638
38724.719
102575.078
52967.805
3794.473
135.776
2200.057
2018.239
1667.972
113.050
7.092
-0.245
-0.274
-0.184
-0.120
-0.070
-0.041
-0.024
-0.013
-0.003
0.001
0.001
0.
0.
0.
0.
0.
0.
0.
0.
0.
0.
0.
0.
0.
0.
0.
0.
0.
0.
0.
0.
0.
0.
0.
0.
0.
0.
0.
-0.003
-0.013
-0.039
-0.080
-0.161
-0.125
15.814
4463.050
100143.023
2823.654
270.688
285.190
82953.789
6983.721
3166.695
68.797
2.146
-0.273
-0.216
-0.127
-0.070
-0.035
-0.019
-0.011
-0.002
0.
0.
0.
0.
0.
0.
0.
0.
0.
0.
0.
0.
0.
0.
0.
0.
0.
0.
0.
0.
0.
0.
0.
0.
0.
0.
0.
0.
0.
0.
0.
-0.008
-0.028
-0.062
-0.132
-0.209
0.778
25.202
96.996
26.064
9.805
171.938
1567.060
105392.578
101166.992
241.464
1.031
-0.244
-0.163
-0.078
-0.040
-0.018
-0.008
-0.002
0.
0.
0.
0.
0.
0.
0.
0.
0.
0.
0.
0.
0.
0.
0.
0.
0.
0.
0.
0.
0.
0.
0.
0.
0.
0.
0.
0.
0.
0.
0.
0.
-0.006
-0.021
-0.047
-0.097
-0.176
-0.246
0.196
1.076
0.525
0.613
17.354
600.521
119759.031
23196.086
99.606
0.643
-0.192
-0.113
-0.053
-0.025
-0.009
-0.001
0.
0.
0.
0.
0.
0.
0.
0.
0.
0.
0.
0.
0.
0.
0.
0.
0.
0.
0.
0.
0.
0.
0.
0.
0.
0.
0.
0.
0.
0.
0.
0.
0.
-0.004
-0.013
-0.033
-0.067
-0.126
-0.205
-0.240
-0.221
-0.374
-0.469
3.161
765.212
100028.500
46864.313
66.712
0.313
-0.134
-0.076
-0.032
-0.014
-0.004
0.
0.
0.
0.
0.
0.
0.
0.
0.
0.
0.
0.
0.
0.
0.
0.
0.
0.
0.
0.
0.
0.
0.
0.
0.
0.
0.
0.
0.
0.
0.
0.
0.
0.
-0.002
-0.009
-0.019
-0.044
-0.079
-0.131
-0.190
-0.252
-0.318
-0.365
0.252
30.482
499.833
209.918
6.060
-0.025
-0.088
-0.048
-0.022
-0.008
-0.002
0.
0.
0.
0.
0.
0.
0.
0.
0.
0.
0.
0.
0.
0.
0.
0.
0.
0.
0.
0.
0.
0.
0.
0.
0.
0.
0.
0.
0.
0.
0.
0.
0.
0.
0.
-0.004
-0.011
-0.025
-0.046
-0.076
-0.114
-0.150
-0.186
-0.211
-0.191
0.333
2.113
1.402
0.066
-0.083
-0.057
-0.028
-0.014
-0.005
0.
0.
0.
0.
0.
0.
0.
0.
0.
0.
0.
0.
0.
0.
0.
0.
0.
0.
0.
0.
0.
0.
0.
0.
0.
0.
0.
0.
0.
0.
0.
0.
0.
0.
0.
0.
0.
-0.005
-0.013
-0.023
-0.040
-0.058
-0.079
-0.093
-0.108
-0.113
-0.106
-0.083
-0.074
-0.064
-0.051
-0.029
-0.016
-0.008
-0.003
0.
0.
0.
0.
0.
0.
0.
0.
0.
0.
0.
0.
0.
0.
0.
0.
0.
0.
0.
0.
0.
0.
0.
0.
0.
0.
0.
0.
0.
0.
0.
0.
0.
0.
0.
0.
0.
-0.002
-0.005
-0.011
-0.017
-0.027
-0.035
-0.043
-0.047
-0.053
-0.056
-0.056
-0.047
-0.036
-0.023
-0.015
-0.009
-0.003
0.
0.
0.
0.
0.
0.
0.
0.
0.
0.
0.
0.
0.
0.
0.
0.
0.
0.
0.
0.
0.
0.
0.
0.
0.
0.
0.
0.
0.
0.
0.
0.
0.
0.
0.
0.
0.
0.
-0.003
-0.004
-0.007
-0.007
-0.007
-0.002
0.001
0.000
0.001
0.001
-0.001
-0.001
-0.003
0.000
0.000
0.001
0.001
0.
0.
0.
0.
0.
0.
0.
0.
0.
0.
0.
0.
0.
0.
0.
0.
0.
0.
0.
0.
0.
0.
0.
0.
0.
0.
0.
0.
0.
0.
0.
0.
0.
0.
0.001
0.001
-0.004
-0.007
-0.010
-0.011
-0.014
-0.012
-0.010
-0.008
-0.009
-0.005
-0.007
-0.008
-0.008
-0.008
-0.006
-0.004
-0.002
0.000
0.001
0.001
0.
0.
0.
0.
0.
0.
0.
0.
0.
0.
0.
0.
0.
0.
0.
0.
0.
0.
0.
0.
0.
0.
0.
0.
0.
0.
0.
0.
0.
0.
0.
0.
0.001
0.000
-0.004
-0.010
-0.015
-0.022
-0.028
-0.029
-0.031
-0.027
-0.026
-0.022
-0.023
-0.021
-0.024
-0.025
-0.023
-0.017
-0.010
-0.005
-0.002
0.000
0.001
0.
0.
0.
0.
0.
0.
0.
0.
0.
0.
0.
0.
0.
0.
0.
0.
0.
0.
0.
0.
0.
0.
0.
0.
0.
0.
0.
0.
0.
0.
0.
0.001
0.000
-0.005
-0.011
-0.022
-0.034
-0.052
-0.069
-0.077
-0.078
-0.070
-0.063
-0.060
-0.061
-0.062
-0.060
-0.059
-0.049
-0.036
-0.018
-0.009
-0.004
-0.001
0.001
0.
0.
0.
0.
0.
0.
0.
0.
0.
0.
0.
0.
0.
0.
0.
0.
0.
0.
0.
0.
0.
0.
0.
0.
0.
0.
0.
0.
0.
0.
0.
0.001
0.000
-0.010
-0.021
-0.045
-0.082
-0.123
-0.152
-0.160
-0.157
-0.148
-0.140
-0.135
-0.130
-0.124
-0.122
-0.105
-0.083
-0.058
-0.036
-0.013
-0.003
-0.001
0.001
0.002
0.001
0.001
0.
0.
0.
0.
0.
0.
0.
0.
0.
0.
0.
0.
0.
0.
0.
0.
0.
0.
0.
0.
0.
0.
0.
0.
0.
0.
0.
0.001
0.
-0.004
-0.016
-0.041
-0.090
-0.140
-0.174
-0.186
-0.148
-0.163
-0.247
-0.264
-0.233
-0.146
-0.079
-0.182
-0.167
-0.129
-0.087
-0.049
-0.022
-0.006
-0.001
0.
0.000
0.001
0.001
0.001
0.
0.
0.
0.
0.
0.
0.
0.
0.
0.
0.
0.
0.
0.
0.
0.
0.
0.
0.
0.
0.
0.
0.
0.
0.
-0.002
-0.002
-0.006
-0.012
-0.030
-0.074
-0.127
-0.053
0.803
2.020
4.471
4.660
0.521
-0.339
-0.173
3.603
9.181
0.310
-0.233
-0.192
-0.123
-0.073
-0.036
-0.019
-0.013
-0.009
-0.005
-0.002
0.000
0.001
0.002
0.
0.
0.
0.
0.
0.
0.
0.
0.
0.
0.
0.
0.
0.
0.
0.
0.
0.
0.
0.
0.
0.
0.
-0.002
-0.006
-0.008
-0.012
-0.026
-0.050
-0.105
-0.095
3.360
64.009
154.017
311.773
152.279
11.620
0.480
2.513
13.987
40.795
1.287
-0.290
-0.254
-0.181
-0.110
-0.064
-0.042
-0.037
-0.028
-0.024
-0.016
-0.007
-0.001
0.000
0.002
0.
0.
0.
0.
0.
0.
0.
0.
0.
0.
0.
0.
0.
0.
0.
0.
0.
0.
0.
0.
0.
-0.003
-0.009
-0.012
-0.022
-0.029
-0.045
-0.080
-0.138
0.091
26.059
2537.719
11166.506
100241.438
1222.788
22.805
9.541
56.473
15.874
3.919
0.834
0.558
-0.131
-0.236
-0.179
-0.120
-0.093
-0.081
-0.074
-0.064
-0.046
-0.024
-0.009
-0.001
0.001
0.001
0.
0.
0.
0.
0.
0.
0.
0.
0.
0.
0.
0.
0.
0.
0.
0.
0.
0.
0.
-0.002
-0.009
-0.016
-0.026
-0.041
-0.058
-0.083
-0.127
-0.191
-0.017
17.476
1184.750
4140.051
41347.699
477.818
5.969
11.532
76.709
16.235
3.459
43.099
60.680
6.592
-0.050
-0.257
-0.206
-0.152
-0.117
-0.087
-0.087
-0.082
-0.057
-0.024
-0.007
0.000
0.001
0.
0.
0.
0.
0.
0.
0.
0.
0.
0.
0.
0.
0.
0.
0.
0.
0.
0.
-0.001
-0.008
-0.019
-0.031
-0.053
-0.075
-0.096
-0.119
-0.172
-0.242
-0.209
1.509
19.196
41.295
58.079
17.425
1.269
3.413
10.257
4.256
22.329
1168.614
4475.991
200.172
2.680
-0.325
-0.303
-0.205
0.142
0.474
0.249
-0.042
-0.075
-0.046
-0.014
-0.004
0.000
0.001
0.
0.
0.
0.
0.
0.
0.
0.
0.
0.
0.
0.
0.
0.
0.
0.
-0.001
-0.004
-0.016
-0.030
-0.055
-0.087
-0.118
-0.030
0.584
0.663
-0.036
1.370
10.963
10.393
3.979
6.308
3.921
44.172
242.562
631.257
154.699
52.726
57623.063
100502.023
8062.154
13.961
-0.326
-0.404
-0.208
1.303
9.831
18.058
2.468
-0.031
-0.057
-0.025
-0.006
0.000
0.001
0.
0.
0.
0.
0.
0.
0.
0.
0.
0.
0.
0.
0.
0.
0.
0.
-0.002
-0.011
-0.027
-0.051
-0.094
-0.150
-0.160
1.232
14.794
18.416
3.536
33.327
80.500
58.215
25.224
19.081
15.907
1335.891
46658.906
105605.234
1389.331
37.280
6202.700
123719.594
3069.914
18.211
-0.326
-0.505
-0.262
3.230
98.627
383.135
21.772
0.204
-0.062
-0.029
-0.007
0.
0.001
0.
0.
0.
0.
0.
0.
0.
0.
0.
0.
0.
0.
0.
0.
0.
-0.001
-0.005
-0.017
-0.042
-0.087
-0.155
-0.225
-0.206
3.037
48.119
57.440
16.484
15173.033
5047.843
41.589
43.197
10.591
10.261
745.579
105487.508
104629.289
1724.000
18.841
601.451
34909.590
1868.106
12.747
-0.453
-0.579
-0.432
1.252
39.192
122.787
9.997
0.071
-0.070
-0.032
-0.007
-0.001
0.001
0.
0.
0.
0.
0.
0.
0.
0.
0.
0.
0.
0.
0.
0.
0.
-0.001
-0.009
-0.027
-0.072
-0.142
-0.173
0.876
3.532
1.673
8.899
11.775
6.719
496.831
285.521
7.687
6.350
4.433
14.500
38.945
5268.510
103284.352
5173.802
22.695
19.481
134.443
38.446
1.191
-0.256
-0.422
-0.545
-0.352
0.911
2.142
0.279
-0.123
-0.076
-0.032
-0.007
0.000
0.001
0.
0.
0.
0.
0.
0.
0.
0.
0.
0.
0.
0.
0.
0.
0.001
-0.004
-0.015
-0.041
-0.113
-0.184
1.142
95.934
1044.756
77.134
2.828
93.545
246.355
14.750
4.591
1.783
23.808
303.873
9578.721
1546.856
3742.800
105004.023
324.727
5.946
-0.122
0.401
-0.001
1.482
13.979
6.394
-0.248
-0.551
-0.444
-0.321
-0.240
-0.156
-0.080
-0.030
-0.013
0.000
0.003
0.001
0.
0.
0.
0.
0.
0.
0.
0.
0.
0.
0.
0.
0.
0.001
-0.005
-0.023
-0.066
-0.153
-0.065
12.601
1298.816
76896.617
752.456
15.896
3124.079
22985.105
206.813
397.444
82.323
1531.791
99669.273
103187.398
128769.906
3901.207
506.730
7.894
0.448
2.253
0.900
-0.500
7.792
113.979
40.006
0.607
-0.576
-0.487
-0.377
-0.282
-0.180
-0.097
-0.041
-0.016
-0.001
0.004
0.002
0.002
0.
0.
0.
0.
0.
0.
0.
0.
0.
0.
0.
-0.001
0.000
-0.013
-0.040
-0.094
-0.187
0.696
143.625
43918.039
110010.070
750.189
20.566
693.358
2584.157
5976.069
105301.914
6821.115
45086.074
170932.750
42549.215
104026.617
2189.573
85.014
1.640
3.245
7.009
2.559
-0.432
1.973
21.454
13.088
7.386
0.673
0.011
-0.082
-0.288
-0.224
-0.130
-0.062
-0.024
-0.006
0.003
0.005
0.004
0.003
0.
0.
0.
0.
0.
0.
0.
0.
0.
-0.001
-0.003
-0.008
-0.021
-0.052
-0.119
-0.223
1.021
384.535
103297.406
106850.453
251.358
441.435
522.393
1082.691
9457.858
103967.117
108436.773
116662.164
129140.203
6791.994
1641.789
95.611
5.180
1.125
6.981
11.422
11.489
9.402
15.079
19.757
1053.295
5319.882
67.223
1.449
0.577
-0.277
-0.297
-0.187
-0.096
-0.048
-0.023
-0.005
0.004
0.005
0.004
0.003
0.
0.
0.
0.
0.
0.
0.
-0.001
-0.003
-0.006
-0.013
-0.033
-0.078
-0.156
-0.285
-0.039
62.260
100841.938
1222.062
253.688
102344.445
100898.969
1313.221
549.176
1072.106
100108.125
9891.261
12785.282
2457.935
103.211
13.875
4.472
0.239
2.749
85.317
4094.404
1740.259
1515.206
720.419
42155.406
100469.922
488.529
4.424
1.147
0.073
-0.331
-0.262
-0.168
-0.099
-0.057
-0.021
-0.005
0.004
0.005
0.004
0.
0.
0.
0.
0.
0.
0.
-0.001
-0.003
-0.012
-0.025
-0.058
-0.124
-0.214
-0.329
-0.102
38.472
7810.774
6908.155
475.249
85928.016
33393.098
101.717
15.314
18.671
127.587
63.239
59.484
29.692
39.060
1017.196
499.367
10.734
2.849
1094.176
100066.281
186869.609
104431.984
7088.075
100649.500
8896.679
2090.771
329.264
101.488
49.318
1.351
-0.327
-0.213
-0.113
-0.093
-0.054
-0.021
-0.004
0.005
0.005
0.003
0.
0.
0.
0.
0.
-0.001
-0.002
-0.007
-0.019
-0.047
-0.090
-0.144
-0.168
-0.043
3.925
130.573
105294.203
200165.734
43600.777
42073.184
3532.731
794.641
31.917
2.867
12.158
114.719
57.336
5.518
762.089
100004.695
100003.281
126.659
1.712
196.351
26121.359
53608.547
100256.164
1951.311
9464.855
96048.117
100570.469
39996.684
4777.523
2019.649
12.346
0.088
7.743
16.959
0.702
-0.075
-0.046
-0.012
0.002
0.005
0.004
0.
0.
0.
0.
0.
0.000
-0.003
-0.009
-0.029
-0.067
-0.082
1.027
8.097
7.151
120.870
1310.817
4838.310
101030.352
107160.555
121835.617
98185.656
86761.805
173.875
6.528
254.098
21978.996
4304.628
38.490
333.428
100358.477
23886.996
78.152
3.841
4.226
33.749
124.998
317.169
48.876
799.618
5737.105
200131.500
14812.417
899.597
357.930
9.058
17.855
1326.754
11774.768
22.582
0.195
-0.064
-0.023
-0.003
0.005
0.004
0.001
0.
0.
0.
0.
0.
-0.003
-0.011
-0.037
-0.078
0.202
29.570
1043.273
276.304
416.121
8747.701
628.752
357.893
1617.756
729.447
4127.013
3776.361
54.023
215.825
3206.332
115224.320
81518.625
115.079
87.800
3003.885
1153.790
50.323
18.716
4.274
4.649
16.176
46.183
653.985
136.691
812.672
109657.695
10495.508
69.025
11.641
148.696
844.757
1683.573
9024.755
237.360
1.144
-0.075
-0.032
-0.005
0.004
0.004
0.001
0.
0.
0.
0.
0.
-0.003
-0.012
-0.039
-0.082
0.349
55.581
3393.444
666.091
45.016
210.859
43.033
155.957
25455.629
2616.330
31.114
18.891
23.553
19654.363
101103.617
112539.820
96477.492
83.485
14.396
176.759
112.986
257.168
570.846
44.232
147.194
1722.795
317.619
1183.653
193.269
2000.771
100217.086
100075.227
179.584
54.794
5342.747
105360.906
4173.117
20037.180
832.389
0.953
-0.078
-0.033
-0.005
0.004
0.004
0.001
0.
0.
0.
0.
0.000
-0.003
-0.010
-0.034
-0.078
-0.042
4.073
44.385
22.638
2.308
1.935
7.293
914.075
102342.938
61149.398
59.090
17.044
17.214
3767.963
100025.438
3141.422
186.619
12.557
3.967
3.659
34.292
6773.318
86730.289
542.275
445.989
11387.329
760.166
61.998
15.705
245.711
27379.615
6578.656
43.168
93.275
14363.542
100870.867
19712.053
39.211
4.288
-0.054
-0.072
-0.026
-0.004
0.002
0.004
0.001
0.
0.
0.
0.
0.000
-0.002
-0.005
-0.023
-0.065
-0.113
-0.084
0.206
0.034
-0.370
2.386
259.951
7837.016
98402.758
9884.908
84.540
284.106
357.516
40.637
111.755
25.960
32.371
99.876
43.917
2.500
12.787
1094.709
6198.205
164.170
37.124
224.782
50.481
59.549
1716.006
765.322
42.805
17.935
2.899
31.169
255.967
2748.458
257.104
3.715
-0.100
-0.109
-0.054
-0.017
-0.003
0.005
0.002
0.
0.
0.
0.
0.
0.001
-0.001
-0.003
-0.012
-0.039
-0.089
-0.140
-0.214
-0.347
-0.349
9.516
2406.206
106274.031
21732.367
507.388
99.092
5018.131
8053.654
86.733
2.938
51.566
4833.963
4958.168
152.664
6.769
0.702
12.449
31.470
12.613
2.123
18.296
182.477
1453.272
100165.031
100011.250
143.368
0.324
-0.405
1.121
3.515
6.049
1.956
-0.039
-0.139
-0.077
-0.031
-0.010
0.001
0.004
0.002
0.
0.
0.
0.
0.
0.001
0.000
-0.001
-0.004
-0.020
-0.051
-0.093
-0.174
-0.297
0.229
46.717
2175.872
104586.430
100464.711
484.975
1284.573
70797.148
2379.806
1226.136
273.969
190.734
100121.125
142431.453
63679.180
174.640
3.654
6.686
23.180
44.607
16.266
1017.311
100062.922
44036.102
142481.391
35051.469
95.255
5.122
0.368
-0.091
-0.395
-0.306
-0.229
-0.159
-0.099
-0.047
-0.018
-0.004
0.002
0.003
0.001
0.
0.
0.
0.
0.
0.
0.001
0.001
-0.001
-0.008
-0.028
-0.061
-0.127
-0.241
0.748
127.310
16389.098
11815.357
4884.881
71.136
888.413
35174.660
12407.543
100583.109
86725.867
87.060
1675.490
107635.125
100414.641
582.835
5.985
80.996
550.387
217.968
35.784
2161.045
100049.008
108131.852
30242.777
5020.062
2380.597
133.667
5.816
1.722
-0.320
-0.360
-0.235
-0.137
-0.072
-0.033
-0.017
-0.004
0.002
0.001
0.
0.
0.
0.
0.
0.
0.
0.001
0.001
0.001
-0.003
-0.017
-0.040
-0.097
-0.197
0.036
17.160
349.090
380.259
86.886
2073.186
766.115
1737.103
10223.875
100634.289
23714.695
48.599
1890.563
98367.156
4951.393
195.703
10.568
358.944
71969.641
38563.711
112.312
55.025
1099.317
656.531
100093.797
32508.998
8960.124
1478.084
85.215
1.743
-0.383
-0.355
-0.230
-0.141
-0.076
-0.035
-0.013
-0.003
0.003
0.
0.
0.
0.
0.
0.
0.
0.
0.
0.001
0.001
-0.001
-0.006
-0.027
-0.068
-0.154
-0.218
1.171
21.536
91.777
117.166
108549.461
107996.336
108553.867
17371.344
323.523
71.286
5.226
88.829
1172.758
11860.903
662.177
15.376
518.808
100065.055
100013.820
255.773
20.405
120.928
68.350
544.909
520.289
42599.742
117931.086
7791.593
8.626
0.243
-0.208
-0.233
-0.165
-0.095
-0.044
-0.017
-0.005
-0.001
0.001
0.
0.
0.
0.
0.
0.
0.
0.
0.
0.
0.002
-0.003
-0.017
-0.044
-0.110
-0.190
-0.147
1.807
12.207
28.470
957.552
10274.581
100895.875
11934.533
173.630
49.303
242.442
51.166
2642.083
100197.375
2232.254
8.859
34.196
1269.383
1016.687
28.018
2016.034
100438.758
7021.336
378.110
267.840
2565.578
100965.672
1723.143
14.098
5.798
0.759
-0.133
-0.205
-0.127
-0.061
-0.027
-0.006
-0.001
0.002
0.001
0.
0.
0.
0.
0.
0.
0.
0.
0.
0.001
-0.002
-0.006
-0.026
-0.064
-0.136
-0.204
-0.128
1.219
3.064
9.171
62.974
385.816
359.100
59.361
2758.932
100714.484
4498.153
188.977
1443.957
97.247
56.201
80.780
26.116
23.137
22.536
10442.952
102807.016
147929.828
111040.516
41687.133
346.131
157.325
18.308
12.108
7.473
1.762
0.629
-0.121
-0.165
-0.096
-0.040
-0.010
0.000
0.001
0.002
0.
0.
0.
0.
0.
0.
0.
0.
0.
0.
0.001
-0.004
-0.010
-0.027
-0.069
-0.129
-0.206
-0.252
-0.345
-0.164
18.242
541.842
134.881
50.937
2900.096
200095.875
102413.563
2240.696
32.556
107.736
42507.355
72206.352
1097.477
7301.385
2369.248
204.764
3598.601
10974.397
105286.742
50335.047
396.869
75.619
9.089
12.104
34.441
118.888
106.036
6.582
0.026
-0.114
-0.059
-0.017
0.001
0.003
0.002
0.
0.
0.
0.
0.
0.
0.
0.
0.
0.
0.001
-0.002
-0.004
-0.009
-0.024
-0.061
-0.117
-0.214
-0.372
-0.301
31.330
27820.115
5360.580
81.479
358.646
6071.013
134978.563
101982.719
529.930
316.131
100298.063
110791.375
8054.487
108683.266
100167.219
166.340
22.158
83.515
534.664
365.990
66.114
42.199
305.772
985.387
16886.756
52532.516
47070.094
274.312
8.536
-0.026
-0.078
-0.023
0.002
0.003
0.002
0.001
0.
0.
0.
0.
0.
0.
0.
0.
0.
0.
0.001
-0.001
0.000
-0.009
-0.031
-0.075
-0.155
-0.299
-0.216
35.867
13987.275
128850.234
127.702
15.168
106.068
35147.340
171118.656
1447.986
43.187
1509.142
2353.363
860.849
52634.375
10459.975
48.919
407.285
3768.758
199.929
7.707
5.067
255.848
6811.123
20008.676
119842.977
111837.539
196485.016
200184.672
2756.771
1.287
-0.094
-0.036
-0.001
0.005
0.003
0.002
0.
0.
0.
0.
0.
0.
0.
0.
0.
0.
0.002
0.003
0.001
-0.005
-0.022
-0.055
-0.131
-0.261
-0.367
4.611
1237.609
17374.969
47.086
25.698
45.290
8220.069
200080.547
102125.250
243.946
37.626
436.296
218.708
60.068
24.700
18.986
5698.025
100004.695
1852.985
36.678
78.306
61.750
557.367
1302.787
9393.183
1058.797
200230.016
78872.563
718.622
0.804
-0.107
-0.038
-0.004
0.004
0.004
0.003
0.001
0.
0.
0.
0.
0.
0.
0.
0.
0.003
0.002
0.003
0.000
-0.011
-0.028
-0.060
-0.128
-0.251
-0.391
-0.108
13.682
102.020
240.739
4140.793
730.124
153.738
80835.172
118495.055
126.806
411.125
52739.559
100169.711
333.326
1.615
4.446
333.395
2736.385
179.653
12534.468
100164.008
428.208
34.845
157.290
44.480
75.602
29838.547
239.458
4.810
-0.148
-0.127
-0.044
-0.009
0.001
0.004
0.004
0.002
0.002
0.
0.
0.
0.
0.
0.
0.
0.002
0.005
0.001
-0.003
-0.024
-0.050
-0.093
-0.151
-0.249
-0.373
-0.426
1.360
26.746
4907.413
100766.336
100174.922
70.279
198.157
581.036
12.752
298.515
106242.484
101785.711
912.187
2.932
-0.123
3.750
9.639
32.997
36679.773
200044.203
5949.185
3484.197
100357.203
2249.518
1015.697
100200.656
8517.513
11.345
-0.164
-0.137
-0.057
-0.018
-0.003
0.002
0.000
0.003
0.002
0.
0.
0.
0.
0.
0.
0.003
0.004
0.004
0.000
-0.014
-0.047
-0.076
-0.108
-0.151
-0.227
-0.337
-0.412
-0.265
5.976
1023.323
100023.578
9546.967
30.276
51.458
162.230
15.264
1295.657
101330.914
105636.820
306.440
2.632
1.044
1.192
1.584
100.294
8460.957
146220.016
10713.916
6459.642
200034.578
4510.636
844.858
100361.633
5358.833
9.800
-0.171
-0.147
-0.071
-0.035
-0.014
-0.003
-0.001
0.003
0.002
0.
0.
0.
0.
0.
0.
0.003
0.005
0.004
-0.004
-0.027
-0.062
-0.027
0.893
0.978
-0.043
-0.236
-0.362
-0.400
0.015
11.871
87.466
32.233
1.739
6.773
14.430
6.885
305.091
52979.934
16312.997
215.300
3.195
8.344
7.829
8.098
775.471
114999.922
101523.242
1344.897
1023.837
24411.152
26813.916
1640.258
134.619
29.688
0.586
-0.231
-0.160
-0.093
-0.061
-0.032
-0.013
-0.002
0.003
0.003
0.
0.
0.
0.
0.
0.
0.002
0.005
0.002
-0.007
-0.038
-0.060
0.684
11.684
14.995
1.405
-0.122
-0.287
-0.335
-0.366
-0.274
-0.035
-0.330
-0.373
1.164
2.084
5.767
50.578
338.983
174.093
14.774
1.667
12.807
13.889
17.559
661.712
2535.894
3251.248
141.614
5513.457
2138.800
7575.185
776.757
10.862
0.164
-0.312
-0.238
-0.158
-0.105
-0.083
-0.052
-0.022
-0.005
0.002
0.003
0.
0.
0.
0.
0.
0.001
0.003
0.005
0.003
-0.009
-0.039
-0.045
1.531
35.546
201.174
6.966
-0.062
-0.226
-0.255
-0.294
-0.357
-0.465
-0.565
-0.234
3.361
10.903
7.205
8.225
43.065
51.604
13.524
5.412
3.076
5.458
17.257
665.439
1280.480
56.742
457.832
117928.992
154283.891
1147.427
30.471
0.586
-0.416
-0.318
-0.205
-0.139
-0.104
-0.083
-0.065
-0.028
-0.007
0.002
0.003
0.
0.
0.
0.
0.
0.001
0.003
0.005
0.004
-0.006
-0.034
-0.055
0.396
10.922
81.632
3.489
-0.113
-0.171
-0.194
-0.231
-0.309
-0.423
-0.368
2.667
105.487
2699.048
663.883
10.797
7.895
140.598
3312.258
1298.213
59.360
6.225
2.143
21.906
31.055
7.854
99.076
7467.934
43116.137
424.509
10.777
-0.176
-0.386
-0.267
-0.163
-0.107
-0.083
-0.076
-0.062
-0.027
-0.006
0.002
0.004
0.
0.
0.
0.
0.
0.
0.002
0.005
0.004
-0.002
-0.019
-0.047
-0.051
0.169
0.488
-0.018
-0.121
-0.131
-0.148
-0.198
-0.292
-0.397
0.518
26.629
1554.741
100180.547
44438.012
63.074
31.708
2438.522
101530.133
104871.328
31757.141
272.509
1.295
0.413
33.369
26.153
65.108
1455.473
5096.992
47266.555
476.954
2.975
-0.282
-0.200
-0.129
-0.084
-0.067
-0.060
-0.046
-0.020
-0.002
0.004
0.004
0.
0.
0.
0.
0.
0.
0.002
0.004
0.004
0.003
-0.006
-0.025
-0.048
-0.060
-0.069
-0.077
-0.089
-0.089
-0.111
-0.172
-0.276
-0.382
0.794
34.911
757.346
117269.289
26408.160
81.934
130.342
63805.395
174610.453
104834.930
100058.719
1268.523
3.733
3.511
179.711
255.454
55.963
203.296
103246.055
101371.602
3787.157
7.543
-0.172
-0.144
-0.093
-0.068
-0.053
-0.041
-0.029
-0.008
0.001
0.004
0.003
0.
0.
0.
0.
0.
0.
0.001
0.002
0.004
0.004
0.002
-0.006
-0.016
-0.029
-0.035
-0.037
-0.043
-0.059
-0.088
-0.143
-0.252
-0.381
-0.141
7.582
472.228
100055.672
31611.711
70.066
32.774
2168.228
2805.086
743.337
2162.646
72.661
5.286
37.477
45.961
87.987
726.526
2783.083
1358.294
7420.588
187.979
1.899
-0.146
-0.100
-0.060
-0.038
-0.033
-0.023
-0.010
0.000
0.004
0.004
0.002
0.
0.
0.
0.
0.
0.
0.
0.001
0.002
0.004
0.003
0.002
-0.002
-0.005
-0.009
-0.012
-0.021
-0.038
-0.069
-0.119
-0.214
-0.347
-0.430
0.264
18.236
256.536
134.512
4.920
1.031
14.791
28.806
15.263
6.778
0.954
9.369
90.035
57.486
41.020
3209.170
21586.773
283.982
19.387
2.616
-0.065
-0.123
-0.063
-0.028
-0.015
-0.007
-0.004
0.000
0.002
0.004
0.003
0.002
0.
0.
0.
0.
0.
0.
0.
0.
0.001
0.002
0.003
0.003
0.003
[truncated: 1,095,928 more chars]
