# Supplementary material for: Ferroptosis regulation by traditional chinese medicine for ischemic stroke intervention based on network pharmacology and data mining
Source: PLoS One. 2025 Apr 16;20(4):e0321751. doi: 10.1371/journal.pone.0321751 (PMC12002469; doi:10.1371/journal.pone.0321751)
Supplement: S3 File — (ZIP) [file pone.0321751.s003.zip › 分子对接6/MAPK8/MAPK-0546/input/4qtd_h.d.map]

GRID_PARAMETER_FILE 4qtd_autolig.gpf
GRID_DATA_FILE 4qtd_h.maps.fld
MACROMOLECULE 4qtd_h.pdbqt
SPACING 1.000
NELEMENTS 54 62 80
CENTER 15.684 15.491 27.552
0.
0.
0.
0.
0.
0.
0.
0.
0.
0.
0.
0.
0.
0.
0.
0.
0.
0.
0.
0.
0.
0.
0.
0.
0.
0.
0.
0.
0.
0.
0.
0.
0.
0.
0.
0.
0.
0.
0.
0.
0.
0.
0.
0.
0.
0.
0.
0.
0.
0.
0.
0.
0.
0.
0.
0.
0.
0.
0.
0.
0.
0.
0.
0.
0.
0.
0.
0.
0.
0.
0.
0.
0.
0.
0.
0.
0.
0.
0.
0.
0.
0.
0.
0.
0.
0.
0.
0.
0.
0.
0.
0.
0.
0.
0.
0.
0.
0.
0.
0.
0.
0.
0.
0.
0.
0.
0.
0.
0.
0.
0.
0.
0.
0.
0.
0.
0.
0.
0.
0.
0.
0.
0.
0.
0.
0.
0.
0.
0.
0.
0.
0.
0.
0.
0.
0.
0.
0.
0.
0.
0.
0.
0.
0.
0.
0.
0.
0.
0.
0.
0.
0.
0.
0.
0.
0.
0.
0.
0.
0.
0.
0.
0.
0.
0.
0.
0.
0.
0.
0.
0.
0.
0.
0.
0.
0.
0.
0.
0.
0.
0.
0.
0.
0.
0.
0.
0.
0.
0.
0.
0.
0.
0.
0.
0.
0.
0.
0.
0.
0.
0.
0.
0.
0.
0.
0.
0.
0.
0.
0.
0.
0.
0.
0.
0.
0.
0.
0.
0.
0.
0.
0.
0.
0.
0.
0.
0.
0.
0.
0.
0.
0.
0.
0.
0.
0.
0.
0.
0.
0.
0.
0.
0.
0.
0.
0.
0.
0.
0.
0.
0.
0.
0.
0.
0.
0.
0.
0.
0.
0.
0.
0.
0.
0.
0.
0.
0.
0.
0.
0.
0.
0.
0.
0.
0.
0.
0.
0.
0.
0.
0.
0.
0.
0.
0.
0.
0.
0.
0.
0.
0.
0.
0.
0.
0.
0.
0.
0.
0.
0.
0.
0.
0.
0.
0.
0.
0.
0.
0.
0.
0.
0.
0.
0.
0.
0.
0.
0.
0.
0.
0.
0.
0.
0.
0.
0.
0.
0.
0.
0.
0.
0.
0.
0.
0.
0.
0.
0.
0.
0.
0.
0.
0.
0.
0.
0.
0.
0.
0.
0.
0.
0.
0.
0.
0.
0.
0.
0.
0.
0.
0.
0.
0.
0.
0.
0.
0.
0.
0.
0.
0.
0.
0.
0.
0.
0.
0.
0.
0.
0.
0.
0.
0.
0.
0.
0.
0.
0.
0.
0.
0.
0.
0.
0.
0.
0.
0.
0.
0.
0.
0.
0.
0.
0.
0.
0.
0.
0.
0.
0.
0.
0.
0.
0.
0.
0.
0.
0.
0.
0.
0.
0.
0.
0.
0.
0.
0.
0.
0.
0.
0.
0.
0.
0.
0.
0.
0.
0.
0.
0.
0.
0.
0.
0.
0.
0.
0.
0.
0.
0.
0.
0.
0.
0.
0.
0.
0.
0.
0.
0.
0.
0.
0.
0.
0.
0.
0.
0.
0.
0.
0.
0.
0.
0.
0.
0.
0.
0.
0.
0.
0.
0.
0.
0.
0.
0.
0.
0.
0.
0.
0.
0.
0.
0.
0.
0.
0.
0.
0.
0.
0.
0.
0.
0.
0.
0.
0.
0.
0.
0.
0.
0.
0.
0.
0.
0.
0.
0.
0.
0.
0.
0.
0.
0.
0.
0.
0.
0.
0.
0.
0.
0.
0.
0.
0.
0.
0.
0.
0.
0.
0.
0.
0.
0.
0.
0.
0.
0.
0.
0.
0.
0.
0.
0.
0.
0.
0.
0.
0.
0.
0.
0.
0.
0.
0.
0.
0.
0.
0.
0.
0.
0.
0.
0.
0.
0.
0.
0.
0.
0.
0.
0.
0.
0.
0.
0.
0.
0.
0.
0.
0.
0.
0.
0.
0.
0.
0.
0.
0.
0.
0.
0.
0.
0.
0.
0.
0.
0.
0.
0.
0.
0.
0.
0.
0.
0.
0.
0.
0.
0.
0.
0.
0.
0.
0.
0.
0.
0.
0.
0.
0.
0.
0.
0.
0.
0.
0.
0.
0.
0.
0.
0.
0.
0.
0.
0.
0.
0.
0.
0.
0.
0.
0.
0.
0.
0.
0.
0.
0.
0.
0.
0.
0.
0.
0.
0.
0.
0.
0.
0.
0.
0.
0.
0.
0.
0.
0.
0.
0.
0.
0.
0.
0.
0.
0.
0.
0.
0.
0.
0.
0.
0.
0.
0.
0.
0.
0.
0.
0.
0.
0.
0.
0.
0.
0.
0.
0.
0.
0.
0.
0.
0.
0.
0.
0.
0.
0.
0.
0.
0.
0.
0.
0.
0.
0.
0.
0.
0.
0.
0.
0.
0.
0.
0.
0.
0.
0.
0.
0.
0.
0.
0.
0.
0.
0.
0.
0.
0.
0.
0.
0.
0.
0.
0.
0.
0.
0.
0.
0.
0.
0.
0.
0.
0.
0.
0.
0.
0.
0.
0.
0.
0.
0.
0.
0.
0.
0.
0.
0.
0.
0.
0.
0.
0.
0.
0.
0.
0.
0.
0.
0.
0.
0.
0.
0.
0.
0.
0.
0.
0.
0.
0.
0.
0.
0.
0.
0.
0.
0.
0.
0.
0.
0.
0.
0.
0.
0.
0.
0.
0.
0.
0.
0.
0.
0.
0.
0.
0.
0.
0.
0.
0.
0.
0.
0.
0.
0.
0.
0.
0.
0.
0.
0.
0.
0.
0.
0.
0.
0.
0.
0.
0.
0.
0.
0.
0.
0.
0.
0.
0.
0.
0.
0.
0.
0.
0.
0.
0.
0.
0.
0.
0.
0.
0.
0.
0.
0.
0.
0.
0.
0.
0.
0.
0.
0.
0.
0.
0.
0.
0.
0.
0.
0.
0.
0.
0.
0.
0.
0.
0.
0.
0.
0.
0.
0.
0.
0.
0.
0.
0.
0.
0.
0.
0.
0.
0.
0.
0.
0.
0.
0.
0.
0.
0.
0.
0.
0.
0.
0.
0.
0.
0.
0.
0.
0.
0.
0.
0.
0.
0.
0.
0.
0.
0.
0.
0.
0.
0.
0.
0.
0.
0.
0.
0.
0.
0.
0.
0.
0.
0.
0.
0.
0.
0.
0.
0.
0.
0.
0.
0.
0.
0.
0.
0.
0.
0.
0.
0.
0.
0.
0.
0.
0.
0.
0.
0.
0.
0.
0.
0.
0.
0.
0.
0.
0.
0.
0.
0.
0.
0.
0.
0.
0.
0.
0.
0.
0.
0.
0.
0.
0.
0.
0.
0.
0.
0.
0.
0.
0.
0.
0.
0.
0.
0.
0.
0.003
0.003
0.003
0.003
0.
0.
0.
0.
0.
0.
0.
0.
0.
0.
0.
0.
0.
0.
0.
0.
0.
0.
0.
0.
0.
0.
0.
0.
0.
0.
0.
0.
0.
0.
0.
0.
0.
0.
0.
0.
0.
0.
0.
0.
0.
0.
0.
0.
0.
0.
0.
0.
0.
0.003
0.004
0.005
0.005
0.005
0.004
0.004
0.003
0.
0.
0.
0.
0.
0.
0.
0.
0.
0.
0.
0.
0.
0.
0.
0.
0.
0.
0.
0.
0.
0.
0.
0.
0.
0.
0.
0.
0.
0.
0.
0.
0.
0.
0.
0.
0.
0.
0.
0.
0.
0.
0.
0.
0.
0.
0.003
0.005
0.010
0.012
0.012
0.012
0.011
0.005
0.004
0.003
0.
0.
0.
0.
0.
0.
0.
0.
0.
0.
0.
0.
0.
0.
0.
0.
0.
0.
0.
0.
0.
0.
0.
0.
0.
0.
0.
0.
0.
0.
0.
0.
0.
0.
0.
0.
0.
0.
0.
0.
0.
0.
0.
0.
0.003
0.009
0.012
0.014
0.016
0.017
0.017
0.015
0.013
0.006
0.004
0.003
0.
0.
0.
0.
0.
0.
0.
0.
0.
0.
0.
0.
0.
0.
0.
0.
0.
0.
0.
0.
0.
0.
0.
0.
0.
0.
0.
0.
0.
0.
0.
0.
0.
0.
0.
0.
0.
0.
0.
0.
0.
0.
0.
0.008
0.011
0.015
0.023
0.030
0.032
0.027
0.024
0.016
0.013
0.005
0.003
0.
0.
0.
0.
0.
0.
0.
0.
0.
0.
0.
0.
0.
0.
0.
0.
0.
0.
0.
0.
0.
0.
0.
0.
0.
0.
0.
0.
0.
0.
0.
0.
0.
0.
0.
0.
0.
0.
0.
0.
0.
0.
0.
0.010
0.014
0.023
0.032
0.036
0.038
0.037
0.029
0.024
0.015
0.011
0.004
0.
0.
0.
0.
0.
0.
0.
0.
0.
0.
0.
0.
0.
0.
0.
0.
0.
0.
0.
0.
0.
0.
0.
0.
0.
0.
0.
0.
0.
0.
0.
0.
0.
0.
0.
0.
0.
0.
0.
0.
0.
0.
0.003
0.011
0.017
0.028
0.036
0.041
0.042
0.041
0.037
0.027
0.021
0.012
0.004
0.
0.
0.
0.
0.
0.
0.
0.
0.
0.
0.
0.
0.
0.
0.
0.
0.
0.
0.
0.
0.
0.
0.
0.
0.
0.
0.
0.
0.
0.
0.
0.
0.
0.
0.
0.
0.
0.
0.
0.
0.
0.
0.012
0.018
0.027
0.033
0.040
0.042
0.044
0.043
0.038
0.028
0.022
0.012
0.004
0.
0.
0.
0.
0.
0.
0.
0.
0.
0.
0.
0.
0.
0.
0.
0.
0.
0.
0.
0.
0.
0.
0.
0.
0.
0.
0.
0.
0.
0.
0.
0.
0.
0.
0.
0.
0.
0.
0.
0.
0.
0.
0.009
0.018
0.027
0.033
0.038
0.041
0.042
0.041
0.033
0.027
0.021
0.012
0.004
0.
0.
0.
0.
0.
0.
0.
0.
0.
0.
0.
0.
0.
0.
0.
0.
0.
0.
0.
0.
0.
0.
0.
0.
0.
0.
0.
0.
0.
0.
0.
0.
0.
0.
0.
0.
0.
0.
0.
0.
0.
0.
0.005
0.015
0.021
0.030
0.028
0.036
0.038
0.033
0.029
0.025
0.019
0.010
0.003
0.
0.
0.
0.
0.
0.
0.
0.
0.
0.
0.
0.
0.
0.
0.
0.
0.
0.
0.
0.
0.
0.
0.
0.
0.
0.
0.
0.
0.
0.
0.
0.
0.
0.
0.
0.
0.
0.
0.
0.
0.
0.
0.004
0.010
0.016
0.024
0.024
0.027
0.028
0.027
0.025
0.020
0.012
0.008
0.
0.
0.
0.
0.
0.
0.
0.
0.
0.
0.
0.
0.
0.
0.
0.
0.
0.
0.
0.
0.
0.
0.
0.
0.
0.
0.
0.
0.
0.
0.
0.
0.
0.
0.
0.
0.
0.
0.
0.
0.
0.
0.
0.
0.004
0.006
0.011
0.018
0.021
0.022
0.021
0.019
0.012
0.009
0.
0.
0.
0.
0.
0.
0.
0.
0.
0.
0.
0.
0.
0.
0.
0.
0.
0.
0.
0.
0.
0.
0.
0.
0.
0.
0.
0.
0.
0.
0.
0.
0.
0.
0.
0.
0.
0.
0.
0.
0.
0.
0.
0.
0.
0.
0.004
0.010
0.015
0.019
0.017
0.016
0.014
0.008
0.
0.
0.
0.
0.
0.
0.
0.
0.
0.
0.
0.
0.
0.
0.
0.
0.
0.
0.
0.
0.
0.
0.
0.
0.
0.
0.
0.
0.
0.
0.
0.
0.
0.
0.
0.
0.
0.
0.
0.
0.
0.
0.
0.
0.
0.
0.
0.005
0.007
0.015
0.016
0.016
0.015
0.011
0.005
0.
0.
0.
0.
0.
0.
0.
0.
0.
0.
0.
0.
0.
0.
0.
0.
0.
0.
0.
0.
0.
0.
0.
0.
0.
0.
0.
0.
0.
0.
0.
0.
0.
0.
0.
0.
0.
0.
0.
0.
0.
0.
0.
0.
0.
0.
0.005
0.007
0.016
0.020
0.019
0.018
0.017
0.008
0.007
0.005
0.
0.
0.
0.
0.
0.
0.
0.
0.
0.
0.
0.
0.
0.
0.
0.
0.
0.
0.
0.
0.
0.
0.
0.
0.
0.
0.
0.
0.
0.
0.
0.
0.
0.
0.
0.
0.
0.
0.
0.
0.
0.
0.
0.
0.004
0.009
0.016
0.024
0.028
0.029
0.025
0.020
0.015
0.008
0.006
0.
0.
0.
0.
0.
0.
0.
0.
0.
0.
0.
0.
0.
0.
0.
0.
0.
0.
0.
0.
0.
0.
0.
0.
0.
0.
0.
0.
0.
0.
0.
0.
0.
0.
0.
0.
0.
0.
0.
0.
0.
0.
0.
0.
0.005
0.014
0.023
0.027
0.033
0.036
0.031
0.024
0.020
0.013
0.007
0.005
0.
0.
0.
0.
0.
0.
0.
0.
0.
0.
0.
0.
0.
0.
0.
0.
0.
0.
0.
0.
0.
0.
0.
0.
0.
0.
0.
0.
0.
0.
0.
0.
0.
0.
0.
0.
0.
0.
0.
0.
0.
0.
0.
0.005
0.015
0.024
0.032
0.036
0.037
0.034
0.026
0.022
0.017
0.007
0.005
0.
0.
0.
0.
0.
0.
0.
0.
0.
0.
0.
0.
0.
0.
0.
0.
0.
0.
0.
0.
0.
0.
0.
0.
0.
0.
0.
0.
0.
0.
0.
0.
0.
0.
0.
0.
0.
0.
0.
0.
0.
0.
0.
0.005
0.015
0.020
0.032
0.036
0.037
0.034
0.027
0.022
0.018
0.007
0.005
0.
0.
0.
0.
0.
0.
0.
0.
0.
0.
0.
0.
0.
0.
0.
0.
0.
0.
0.
0.
0.
0.
0.
0.
0.
0.
0.
0.
0.
0.
0.
0.
0.
0.
0.
0.
0.
0.
0.
0.
0.
0.
0.
0.005
0.012
0.018
0.029
0.033
0.037
0.032
0.025
0.021
0.017
0.006
0.004
0.
0.
0.
0.
0.
0.
0.
0.
0.
0.
0.
0.
0.
0.
0.
0.
0.
0.
0.
0.
0.
0.
0.
0.
0.
0.
0.
0.
0.
0.
0.
0.
0.
0.
0.
0.
0.
0.
0.
0.
0.
0.
0.
0.
0.010
0.014
0.020
0.023
0.029
0.028
0.028
0.021
0.013
0.007
0.
0.
0.
0.
0.
0.
0.
0.
0.
0.
0.
0.
0.
0.
0.
0.
0.
0.
0.
0.
0.
0.
0.
0.
0.
0.
0.
0.
0.
0.
0.
0.
0.
0.
0.002
0.002
0.
0.
0.
0.
0.
0.
0.
0.
0.
0.004
0.011
0.016
0.023
0.029
0.031
0.025
0.022
0.008
0.003
0.002
0.
0.
0.
0.
0.
0.
0.
0.
0.
0.
0.
0.
0.
0.
0.
0.
0.
0.
0.
0.
0.
0.
0.
0.
0.
0.
0.
0.
0.
0.
0.
0.002
0.003
0.003
0.005
0.005
0.005
0.004
0.005
0.009
0.005
0.
0.
0.
0.
0.004
0.014
0.019
0.025
0.028
0.031
0.018
0.008
0.003
0.002
0.
0.
0.
0.
0.
0.
0.
0.
0.
0.
0.
0.
0.
0.
0.
0.
0.
0.
0.
0.
0.
0.
0.
0.
0.
0.
0.
0.
0.
0.
0.002
0.003
0.008
0.011
0.012
0.012
0.020
0.016
0.012
0.012
0.012
0.010
0.008
0.
0.
0.
0.014
0.016
0.022
0.029
0.021
0.020
0.013
0.007
0.002
0.
0.
0.
0.
0.
0.
0.
0.
0.
0.
0.
0.
0.
0.
0.
0.
0.
0.
0.
0.
0.
0.
0.
0.
0.
0.
0.
0.
0.
0.002
0.003
0.008
0.010
0.013
0.014
0.023
0.024
0.024
0.024
0.016
0.015
0.013
0.011
0.004
0.
0.013
0.017
0.020
0.021
0.028
0.031
0.021
0.015
0.008
0.002
0.
0.
0.
0.
0.
0.
0.
0.
0.
0.
0.
0.
0.
0.
0.
0.
0.
0.
0.
0.
0.
0.
0.
0.
0.
0.
0.
0.
0.
0.002
0.003
0.009
0.013
0.015
0.015
0.025
0.032
0.033
0.028
0.024
0.022
0.015
0.012
0.009
0.004
0.015
0.023
0.026
0.028
0.028
0.029
0.018
0.015
0.012
0.
0.
0.
0.
0.
0.
0.
0.
0.
0.
0.
0.
0.
0.
0.
0.
0.
0.
0.
0.
0.
0.
0.
0.
0.
0.
0.
0.
0.
0.
0.003
0.004
0.009
0.011
0.015
0.020
0.031
0.034
0.035
0.031
0.026
0.025
0.021
0.013
0.010
0.005
0.020
0.024
0.028
0.029
0.029
0.027
0.019
0.012
0.010
0.
0.
0.
0.
0.
0.
0.
0.
0.
0.
0.
0.
0.
0.
0.
0.
0.
0.
0.
0.
0.
0.
0.
0.
0.
0.
0.
0.
0.
0.
0.002
0.003
0.009
0.011
0.014
0.020
0.031
0.034
0.036
0.030
0.027
0.025
0.022
0.014
0.006
0.013
0.016
0.024
0.027
0.029
0.028
0.026
0.018
0.011
0.009
0.
0.
0.
0.
0.
0.
0.
0.
0.
0.
0.
0.
0.
0.
0.
0.
0.
0.
0.
0.
0.
0.
0.
0.
0.
0.
0.
0.
0.
0.
0.002
0.003
0.004
0.009
0.010
0.020
0.029
0.030
0.028
0.029
0.026
0.024
0.021
0.017
0.006
0.013
0.015
0.018
0.025
0.027
0.026
0.024
0.016
0.010
0.004
0.
0.
0.
0.
0.
0.
0.
0.
0.
0.
0.
0.
0.
0.
0.
0.
0.
0.
0.
0.
0.
0.
0.
0.
0.
0.
0.
0.
0.
0.
0.
0.003
0.003
0.004
0.009
0.017
0.020
0.022
0.025
0.026
0.024
0.022
0.019
0.007
0.005
0.004
0.010
0.016
0.018
0.023
0.022
0.020
0.006
0.005
0.
0.
0.
0.
0.
0.
0.
0.
0.
0.
0.
0.
0.
0.
0.
0.
0.
0.
0.
0.
0.
0.
0.
0.
0.
0.
0.
0.
0.
0.
0.
0.
0.
0.003
0.003
0.003
0.003
0.013
0.015
0.016
0.020
0.020
0.018
0.012
0.006
0.005
0.
0.005
0.010
0.015
0.015
0.014
0.009
0.004
0.
0.
0.
0.
0.
0.
0.
0.
0.
0.
0.
0.
0.
0.
0.
0.
0.
0.
0.
0.
0.
0.
0.
0.
0.
0.
0.
0.
0.
0.
0.
0.
0.
0.
0.
0.002
0.002
0.002
0.002
0.010
0.011
0.012
0.012
0.011
0.006
0.005
0.
0.
0.
0.005
0.005
0.005
0.004
0.
0.
0.
0.
0.
0.
0.
0.
0.
0.
0.
0.
0.
0.
0.
0.
0.
0.
0.
0.
0.
0.
0.
0.
0.
0.
0.
0.
0.
0.
0.
0.
0.
0.
0.
0.
0.
0.
0.
0.
0.
0.
0.008
0.009
0.009
0.005
0.
0.
0.
0.
0.
0.
0.
0.
0.
0.
0.
0.
0.
0.
0.
0.
0.
0.
0.
0.
0.
0.
0.
0.
0.
0.
0.
0.
0.
0.
0.
0.
0.
0.
0.
0.
0.
0.
0.
0.
0.
0.
0.
0.
0.
0.
0.
0.
0.
0.
0.
0.
0.
0.
0.
0.
0.
0.
0.
0.
0.
0.
0.
0.
0.
0.
0.
0.
0.
0.
0.
0.
0.
0.
0.
0.
0.
0.
0.
0.
0.
0.
0.
0.
0.
0.
0.
0.
0.
0.
0.
0.
0.
0.
0.
0.
0.
0.
0.
0.
0.
0.
0.
0.
0.
0.
0.
0.
0.
0.
0.
0.
0.
0.
0.
0.
0.
0.
0.
0.
0.
0.
0.
0.
0.
0.
0.
0.
0.
0.
0.
0.
0.
0.
0.
0.
0.
0.
0.
0.
0.
0.
0.
0.
0.
0.
0.
0.
0.
0.
0.
0.
0.
0.
0.
0.
0.
0.
0.
0.
0.
0.
0.
0.
0.
0.
0.
0.
0.
0.
0.
0.
0.
0.
0.
0.
0.
0.
0.
0.
0.
0.
0.
0.
0.
0.
0.
0.
0.
0.
0.
0.
0.
0.
0.
0.
0.
0.
0.
0.
0.
0.
0.
0.
0.
0.
0.
0.
0.
0.
0.
0.
0.
0.
0.
0.
0.
0.
0.
0.
0.
0.
0.
0.
0.
0.
0.
0.
0.
0.
0.
0.
0.
0.
0.
0.
0.
0.
0.
0.
0.
0.
0.
0.
0.
0.
0.
0.
0.
0.
0.
0.
0.
0.
0.
0.
0.
0.
0.
0.
0.
0.
0.
0.
0.
0.
0.
0.
0.
0.
0.
0.
0.
0.
0.
0.
0.
0.
0.
0.
0.
0.
0.
0.
0.
0.
0.
0.
0.
0.
0.
0.
0.
0.
0.
0.
0.
0.
0.
0.
0.
0.
0.
0.
0.
0.
0.
0.
0.
0.
0.
0.
0.
0.
0.
0.
0.
0.
0.
0.
0.
0.
0.
0.
0.
0.
0.
0.
0.
0.
0.
0.
0.
0.
0.
0.
0.
0.
0.
0.
0.
0.
0.
0.
0.
0.
0.
0.
0.
0.
0.
0.
0.
0.
0.
0.
0.
0.
0.
0.
0.
0.
0.
0.
0.
0.
0.
0.
0.
0.
0.
0.
0.
0.
0.
0.
0.
0.
0.
0.
0.
0.
0.
0.
0.
0.
0.
0.
0.
0.
0.
0.
0.
0.
0.
0.
0.
0.
0.
0.
0.
0.
0.
0.
0.
0.
0.
0.
0.
0.
0.
0.
0.
0.
0.
0.
0.
0.
0.
0.
0.
0.
0.
0.
0.
0.
0.
0.
0.
0.
0.
0.
0.
0.
0.
0.
0.
0.
0.
0.
0.
0.
0.
0.
0.
0.
0.
0.
0.
0.
0.
0.
0.
0.
0.
0.
0.
0.
0.
0.
0.
0.
0.
0.
0.
0.
0.
0.
0.
0.
0.
0.
0.
0.
0.
0.
0.
0.
0.
0.
0.
0.
0.
0.
0.
0.
0.
0.
0.
0.
0.
0.
0.
0.
0.
0.
0.
0.
0.
0.
0.
0.
0.
0.
0.
0.
0.
0.
0.
0.
0.
0.
0.
0.
0.
0.
0.
0.
0.
0.
0.
0.
0.
0.
0.
0.
0.
0.
0.
0.
0.
0.
0.
0.
0.
0.
0.
0.
0.
0.
0.
0.
0.
0.
0.
0.
0.
0.
0.
0.
0.
0.
0.
0.
0.
0.
0.
0.
0.
0.
0.
0.
0.
0.
0.
0.
0.
0.
0.
0.
0.
0.
0.
0.
0.
0.
0.
0.
0.
0.
0.
0.
0.
0.
0.
0.
0.
0.
0.
0.
0.
0.
0.
0.
0.
0.
0.
0.
0.
0.
0.
0.
0.
0.
0.
0.
0.
0.
0.
0.
0.
0.
0.
0.
0.
0.
0.
0.
0.
0.
0.
0.
0.
0.
0.
0.
0.
0.
0.
0.
0.
0.
0.
0.
0.
0.
0.
0.
0.
0.
0.
0.
0.
0.
0.
0.
0.
0.
0.
0.
0.
0.
0.
0.
0.
0.
0.
0.
0.
0.
0.
0.
0.
0.
0.
0.
0.
0.
0.
0.
0.
0.
0.
0.
0.
0.
0.
0.
0.
0.
0.
0.
0.
0.
0.
0.
0.
0.
0.
0.
0.
0.
0.
0.
0.
0.
0.
0.
0.
0.
0.
0.
0.
0.
0.
0.
0.
0.
0.
0.
0.
0.
0.
0.
0.
0.
0.
0.
0.
0.
0.
0.
0.
0.
0.
0.
0.
0.
0.
0.
0.
0.
0.
0.
0.
0.
0.
0.
0.
0.
0.
0.
0.
0.
0.
0.
0.
0.
0.
0.
0.
0.
0.
0.
0.
0.
0.
0.
0.
0.
0.
0.
0.
0.
0.
0.
0.
0.
0.
0.
0.
0.
0.
0.
0.
0.
0.
0.
0.
0.
0.
0.
0.
0.
0.
0.
0.
0.
0.
0.
0.
0.
0.
0.
0.
0.
0.
0.
0.
0.
0.
0.
0.
0.
0.
0.
0.
0.
0.
0.
0.
0.
0.
0.
0.
0.
0.
0.
0.
0.
0.
0.
0.
0.
0.
0.
0.
0.
0.
0.
0.
0.
0.
0.
0.
0.
0.
0.
0.
0.
0.
0.
0.
0.
0.
0.
0.
0.
0.
0.
0.
0.
0.
0.
0.
0.
0.
0.
0.
0.
0.
0.
0.
0.
0.
0.
0.
0.
0.
0.
0.
0.
0.
0.
0.
0.002
0.002
0.002
0.002
0.
0.
0.
0.
0.
0.
0.
0.
0.
0.
0.
0.
0.
0.
0.
0.
0.
0.
0.
0.
0.
0.
0.
0.
0.
0.
0.
0.
0.
0.
0.
0.
0.
0.
0.
0.
0.
0.
0.
0.
0.
0.
0.
0.
0.
0.
0.
0.
0.
0.
0.
0.002
0.003
0.003
0.003
0.002
0.
0.
0.
0.
0.
0.
0.
0.
0.
0.
0.
0.
0.
0.
0.
0.
0.
0.
0.
0.
0.
0.
0.
0.
0.
0.
0.
0.
0.
0.
0.
0.
0.
0.
0.
0.
0.
0.
0.
0.
0.
0.
0.
0.
0.
0.
0.
0.
0.
0.002
0.003
0.003
0.003
0.003
0.003
0.
0.
0.
0.
0.
0.
0.
0.
0.
0.
0.
0.
0.
0.
0.
0.
0.
0.
0.
0.
0.
0.
0.
0.
0.
0.
0.
0.
0.
0.
0.
0.
0.
0.
0.
0.
0.
0.
0.
0.
0.
0.
0.
0.
0.
0.
0.
0.
0.
0.002
0.003
0.003
0.003
0.003
0.003
0.
0.003
0.
0.
0.
0.
0.
0.
0.
0.
0.
0.
0.
0.
0.
0.
0.
0.
0.
0.
0.
0.
0.
0.
0.
0.
0.
0.
0.
0.
0.
0.
0.
0.
0.
0.
0.
0.
0.
0.
0.
0.
0.
0.
0.
0.
0.
0.
0.
0.
0.002
0.003
0.003
0.003
0.002
0.
0.003
0.003
0.
0.
0.
0.
0.
0.
0.
0.
0.
0.
0.
0.
0.
0.
0.
0.
0.
0.
0.
0.
0.
0.
0.
0.
0.
0.
0.
0.
0.
0.
0.
0.
0.
0.
0.
0.
0.
0.
0.
0.
0.
0.
0.
0.
0.
0.
0.
0.
0.002
0.002
0.002
0.
0.
0.
0.
0.
0.
0.
0.
0.
0.
0.
0.
0.
0.
0.
0.
0.
0.
0.
0.
0.
0.
0.
0.
0.
0.
0.
0.
0.
0.
0.
0.
0.
0.
0.
0.
0.
0.
0.
0.
0.
0.
0.
0.
0.
0.
0.
0.
0.
0.
0.
0.
0.
0.
0.
0.
0.
0.
0.
0.
0.
0.
0.
0.
0.
0.
0.
0.
0.
0.
0.
0.
0.
0.
0.
0.
0.
0.
0.
0.
0.
0.
0.
0.
0.
0.
0.
0.
0.
0.
0.
0.
0.
0.
0.
0.
0.
0.
0.
0.
0.
0.
0.
0.
0.
0.
0.
0.
0.
0.
0.
0.
0.
0.
0.
0.
0.
0.
0.
0.
0.
0.
0.
0.
0.
0.
0.
0.
0.
0.
0.
0.
0.
0.
0.
0.
0.
0.
0.
0.
0.
0.
0.
0.
0.
0.
0.
0.
0.
0.
0.
0.
0.
0.
0.
0.
0.
0.
0.
0.
0.
0.
0.
0.
0.
0.
0.
0.
0.
0.
0.
0.
0.
0.
0.
0.
0.
0.
0.
0.
0.
0.
0.
0.
0.
0.
0.
0.
0.
0.
0.
0.
0.
0.
0.
0.
0.
0.
0.
0.
0.
0.
0.
0.
0.
0.
0.
0.
0.
0.
0.
0.
0.
0.
0.
0.
0.
0.
0.
0.
0.
0.
0.
0.
0.
0.
0.
0.
0.
0.
0.
0.
0.
0.
0.
0.
0.
0.
0.
0.
0.
0.
0.
0.
0.
0.
0.
0.
0.
0.
0.
0.
0.
0.
0.
0.
0.
0.
0.
0.
0.
0.
0.
0.
0.
0.
0.
0.
0.
0.
0.
0.
0.
0.
0.
0.
0.
0.
0.
0.
0.
0.
0.
0.
0.
0.
0.
0.
0.
0.
0.
0.
0.
0.
0.
0.
0.
0.
0.
0.
0.
0.
0.
0.
0.
0.
0.
0.
0.
0.
0.
0.
0.
0.
0.
0.
0.
0.
0.
0.
0.
0.
0.
0.
0.
0.
0.
0.
0.
0.
0.
0.
0.
0.
0.
0.
0.
0.
0.
0.
0.
0.
0.
0.
0.
0.
0.
0.
0.
0.
0.
0.
0.
0.
0.
0.
0.
0.
0.
0.
0.
0.
0.
0.
0.
0.
0.
0.
0.
0.
0.
0.
0.
0.
0.
0.
0.
0.
0.
0.
0.
0.
0.
0.
0.
0.
0.
0.
0.
0.
0.
0.
0.
0.
0.
0.
0.
0.
0.
0.
0.
0.
0.
0.
0.
0.
0.
0.
0.
0.
0.
0.
0.
0.
0.
0.
0.
0.
0.
0.
0.
0.
0.
0.
0.
0.
0.
0.
0.
0.
0.
0.
0.
0.
0.
0.
0.
0.
0.
0.
0.
0.
0.
0.
0.
0.
0.
0.
0.
0.
0.
0.
0.
0.
0.
0.
0.
0.
0.
0.
0.
0.
0.
0.
0.
0.
0.
0.
0.
0.
0.
0.
0.
0.
0.
0.
0.
0.
0.
0.
0.
0.
0.
0.
0.
0.
0.
0.
0.
0.
0.
0.
0.
0.
0.
0.
0.
0.
0.
0.
0.
0.
0.
0.
0.
0.
0.
0.
0.
0.
0.
0.
0.
0.
0.
0.
0.
0.
0.
0.
0.
0.
0.
0.
0.
0.
0.
0.
0.
0.
0.
0.
0.
0.
0.
0.
0.
0.
0.
0.
0.
0.
0.
0.
0.
0.
0.
0.
0.
0.
0.
0.
0.
0.
0.
0.
0.003
0.004
0.004
0.004
0.004
0.004
0.003
0.
0.
0.
0.
0.
0.
0.
0.
0.
0.
0.
0.
0.
0.
0.
0.
0.
0.
0.
0.
0.
0.
0.
0.
0.
0.
0.
0.
0.
0.
0.
0.
0.
0.
0.
0.
0.
0.
0.
0.
0.
0.
0.
0.004
0.005
0.005
0.004
0.003
0.004
0.010
0.011
0.012
0.011
0.006
0.005
0.004
0.003
0.
0.
0.
0.
0.
0.
0.
0.
0.
0.
0.
0.
0.
0.
0.
0.
0.
0.
0.
0.
0.
0.
0.
0.
0.
0.
0.
0.
0.
0.
0.
0.
0.
0.
0.
0.
0.
0.
0.
0.
0.004
0.005
0.005
0.010
0.013
0.018
0.012
0.014
0.021
0.022
0.017
0.015
0.013
0.006
0.004
0.003
0.
0.
0.
0.
0.
0.
0.
0.
0.
0.
0.
0.
0.
0.
0.
0.
0.
0.
0.
0.
0.
0.
0.
0.
0.
0.
0.
0.
0.
0.
0.
0.
0.
0.
0.
0.
0.
0.
0.
0.009
0.010
0.015
0.015
0.020
0.022
0.026
0.030
0.034
0.036
0.035
0.031
0.022
0.014
0.010
0.004
0.
0.
0.
0.
0.
0.
0.
0.
0.
0.
0.
0.
0.
0.
0.
0.
0.
0.
0.
0.
0.
0.
0.
0.
0.
0.
0.
0.
0.
0.
0.
0.
0.
0.
0.
0.
0.
0.
0.
0.011
0.013
0.018
0.024
0.027
0.038
0.040
0.042
0.045
0.047
0.045
0.041
0.034
0.022
0.013
0.005
0.003
0.
0.
0.
0.
0.
0.
0.
0.
0.
0.
0.
0.
0.
0.
0.
0.
0.
0.
0.
0.
0.
0.
0.
0.
0.
0.
0.
0.
0.
0.
0.
0.
0.
0.
0.
0.
0.
0.
0.012
0.013
0.025
0.035
0.040
0.049
0.052
0.055
0.057
0.057
0.055
0.049
0.041
0.031
0.019
0.010
0.003
0.
0.
0.
0.
0.
0.
0.
0.
0.
0.
0.
0.
0.
0.
0.
0.
0.
0.
0.
0.
0.
0.
0.
0.
0.
0.
0.
0.
0.
0.
0.
0.
0.
0.
0.
0.
0.
0.002
0.007
0.017
0.021
0.036
0.042
0.049
0.058
0.063
0.068
0.066
0.061
0.055
0.046
0.035
0.022
0.011
0.004
0.
0.
0.
0.
0.
0.
0.
0.
0.
0.
0.
0.
0.
0.
0.
0.
0.
0.
0.
0.
0.
0.
0.
0.
0.
0.
0.
0.
0.
0.
0.
0.
0.
0.
0.
0.
0.
0.
0.003
0.012
0.017
0.024
0.035
0.047
0.057
0.066
0.071
0.068
0.064
0.057
0.047
0.036
0.023
0.011
0.003
0.
0.
0.
0.
0.
0.
0.
0.
0.
0.
0.
0.
0.
0.
0.
0.
0.
0.
0.
0.
0.
0.
0.
0.
0.
0.
0.
0.
0.
0.
0.
0.
0.
0.
0.
0.
0.
0.
0.006
0.008
0.012
0.024
0.039
0.054
0.059
0.067
0.069
0.066
0.061
0.055
0.046
0.035
0.022
0.011
0.003
0.
0.
0.
0.
0.
0.
0.
0.
0.
0.
0.
0.
0.
0.
0.
0.
0.
0.
0.
0.
0.
0.
0.
0.
0.
0.
0.
0.
0.
0.
0.
0.
0.
0.
0.
0.
0.
0.
0.004
0.006
0.012
0.024
0.038
0.051
0.059
0.062
0.065
0.059
0.055
0.049
0.041
0.028
0.020
0.010
0.
0.
0.
0.
0.
0.
0.
0.
0.
0.
0.
0.
0.
0.
0.
0.
0.
0.
0.
0.
0.
0.
0.
0.
0.
0.
0.
0.
0.
0.
0.
0.
0.
0.
0.
0.
0.
0.
0.
0.
0.005
0.009
0.020
0.030
0.041
0.052
0.055
0.058
0.049
0.046
0.041
0.030
0.023
0.016
0.008
0.
0.
0.
0.
0.
0.
0.
0.
0.
0.
0.
0.
0.
0.
0.
0.
0.
0.
0.
0.
0.
0.
0.
0.
0.
0.
0.
0.
0.
0.
0.
0.
0.
0.
0.
0.
0.
0.
0.
0.
0.005
0.006
0.009
0.023
0.034
0.041
0.046
0.050
0.045
0.039
0.034
0.023
0.018
0.009
0.
0.
0.
0.
0.
0.
0.
0.
0.
0.
0.
0.
0.
0.
0.
0.
0.
0.
0.
0.
0.
0.
0.
0.
0.
0.
0.
0.
0.
0.
0.
0.
0.
0.
0.
0.
0.
0.
0.
0.
0.
0.
0.004
0.005
0.013
0.023
0.036
0.038
0.034
0.035
0.033
0.029
0.024
0.009
0.
0.
0.
0.
0.
0.
0.
0.
0.
0.
0.
0.
0.
0.
0.
0.
0.
0.
0.
0.
0.
0.
0.
0.
0.
0.
0.
0.
0.
0.
0.
0.
0.
0.
0.
0.
0.
0.
0.
0.
0.
0.
0.
0.
0.
0.008
0.022
0.031
0.039
0.048
0.044
0.034
0.022
0.015
0.005
0.
0.
0.
0.
0.
0.
0.
0.
0.
0.
0.
0.
0.
0.
0.
0.
0.
0.
0.
0.
0.
0.
0.
0.
0.
0.
0.
0.
0.
0.
0.
0.
0.
0.
0.
0.
0.
0.
0.
0.
0.
0.
0.
0.
0.008
0.020
0.028
0.033
0.048
0.050
0.049
0.040
0.024
0.016
0.007
0.005
0.
0.
0.
0.
0.
0.
0.
0.
0.
0.
0.
0.
0.
0.
0.
0.
0.
0.
0.
0.
0.
0.
0.
0.
0.
0.
0.
0.
0.
0.
0.
0.
0.
0.
0.
0.
0.
0.
0.
0.
0.
0.
0.002
0.014
0.024
0.034
0.044
0.056
0.058
0.056
0.046
0.034
0.023
0.009
0.006
0.
0.
0.
0.
0.
0.
0.
0.
0.
0.
0.
0.
0.
0.
0.
0.
0.
0.
0.
0.
0.
0.
0.
0.
0.
0.
0.
0.
0.
0.
0.
0.
0.
0.
0.
0.
0.
0.
0.
0.
0.
0.
0.007
0.020
0.028
0.041
0.053
0.059
0.065
0.063
0.057
0.039
0.026
0.018
0.007
0.
0.
0.
0.
0.
0.
0.
0.
0.
0.
0.
0.
0.
0.
0.
0.
0.
0.
0.
0.
0.
0.
0.
0.
0.
0.
0.
0.
0.
0.
0.
0.
0.
0.
0.
0.
0.
0.
0.
0.
0.
0.
0.007
0.021
0.032
0.042
0.062
0.070
0.073
0.070
0.061
0.046
0.026
0.019
0.007
0.004
0.
0.
0.
0.
0.
0.
0.
0.
0.
0.
0.
0.
0.
0.
0.
0.
0.
0.
0.
0.
0.
0.
0.
0.
0.
0.
0.
0.
0.
0.
0.
0.
0.
0.
0.
0.
0.
0.
0.
0.
0.
0.007
0.021
0.032
0.048
0.061
0.070
0.073
0.075
0.070
0.052
0.034
0.022
0.010
0.004
0.
0.
0.
0.
0.
0.
0.
0.
0.
0.
0.
0.
0.
0.
0.
0.
0.
0.
0.
0.
0.
0.
0.
0.
0.
0.
0.
0.
0.
0.
0.
0.
0.
0.
0.
0.
0.004
0.004
0.004
0.
0.
0.004
0.015
0.029
0.045
0.055
0.062
0.072
0.080
0.072
0.056
0.038
0.021
0.012
0.
0.
0.
0.
0.
0.
0.
0.
0.
0.
0.
0.
0.
0.
0.
0.
0.
0.
0.
0.
0.
0.
0.
0.
0.
0.
0.
0.
0.
0.
0.
0.
0.
0.002
0.002
0.
0.004
0.005
0.005
0.005
0.004
0.
0.
0.011
0.027
0.040
0.049
0.064
0.079
0.080
0.073
0.059
0.046
0.024
0.011
0.003
0.
0.
0.
0.
0.
0.
0.
0.
0.
0.
0.
0.
0.
0.
0.
0.
0.
0.
0.
0.
0.
0.
0.
0.
0.
0.
0.
0.
0.
0.
0.003
0.003
0.010
0.011
0.011
0.019
0.015
0.011
0.015
0.010
0.005
0.
0.009
0.012
0.033
0.046
0.071
0.080
0.083
0.076
0.066
0.052
0.024
0.008
0.003
0.002
0.
0.
0.
0.
0.
0.
0.
0.
0.
0.
0.
0.
0.
0.
0.
0.
0.
0.
0.
0.
0.
0.
0.
0.
0.
0.
0.
0.
0.003
0.008
0.013
0.014
0.015
0.019
0.029
0.034
0.029
0.024
0.018
0.012
0.010
0.
0.009
0.027
0.044
0.066
0.078
0.081
0.082
0.069
0.055
0.028
0.013
0.003
0.002
0.
0.
0.
0.
0.
0.
0.
0.
0.
0.
0.
0.
0.
0.
0.
0.
0.
0.
0.
0.
0.
0.
0.
0.
0.
0.
0.
0.003
0.008
0.013
0.016
0.022
0.024
0.030
0.040
0.048
0.048
0.045
0.026
0.016
0.013
0.010
0.009
0.018
0.038
0.069
0.072
0.082
0.079
0.068
0.044
0.032
0.014
0.003
0.002
0.
0.
0.
0.
0.
0.
0.
0.
0.
0.
0.
0.
0.
0.
0.
0.
0.
0.
0.
0.
0.
0.
0.
0.
0.
0.
0.002
0.003
0.010
0.020
0.024
0.027
0.038
0.046
0.051
0.053
0.057
0.049
0.037
0.028
0.017
0.017
0.024
0.026
0.037
0.050
0.062
0.068
0.064
0.055
0.045
0.034
0.022
0.003
0.002
0.
0.
0.
0.
0.
0.
0.
0.
0.
0.
0.
0.
0.
0.
0.
0.
0.
0.
0.
0.
0.
0.
0.
0.
0.
0.
0.002
0.004
0.011
0.022
0.026
0.030
0.047
0.052
0.058
0.061
0.065
0.057
0.043
0.034
0.027
0.020
0.033
0.033
0.040
0.055
0.063
0.068
0.067
0.058
0.046
0.033
0.017
0.003
0.
0.
0.
0.
0.
0.
0.
0.
0.
0.
0.
0.
0.
0.
0.
0.
0.
0.
0.
0.
0.
0.
0.
0.
0.
0.
0.
0.003
0.008
0.011
0.022
0.027
0.039
0.050
0.058
0.067
0.066
0.066
0.062
0.048
0.041
0.030
0.030
0.039
0.036
0.043
0.054
0.064
0.065
0.063
0.056
0.044
0.031
0.017
0.
0.
0.
0.
0.
0.
0.
0.
0.
0.
0.
0.
0.
0.
0.
0.
0.
0.
0.
0.
0.
0.
0.
0.
0.
0.
0.
0.
0.003
0.004
0.011
0.021
0.026
0.038
0.049
0.055
0.067
0.067
0.067
0.059
0.050
0.043
0.031
0.035
0.035
0.041
0.044
0.049
0.056
0.058
0.054
0.048
0.039
0.020
0.013
0.
0.
0.
0.
0.
0.
0.
0.
0.
0.
0.
0.
0.
0.
0.
0.
0.
0.
0.
0.
0.
0.
0.
0.
0.
0.
0.
0.
0.002
0.003
0.010
0.017
0.023
0.035
0.045
0.051
0.059
0.063
0.063
0.054
0.048
0.041
0.027
0.034
0.030
0.039
0.041
0.046
0.047
0.050
0.046
0.040
0.029
0.015
0.005
0.
0.
0.
0.
0.
0.
0.
0.
0.
0.
0.
0.
0.
0.
0.
0.
0.
0.
0.
0.
0.
0.
0.
0.
0.
0.
0.
0.
0.
0.003
0.004
0.010
0.012
0.029
0.034
0.040
0.049
0.055
0.050
0.049
0.043
0.034
0.024
0.031
0.027
0.027
0.036
0.040
0.041
0.039
0.033
0.027
0.021
0.006
0.
0.
0.
0.
0.
0.
0.
0.
0.
0.
0.
0.
0.
0.
0.
0.
0.
0.
0.
0.
0.
0.
0.
0.
0.
0.
0.
0.
0.
0.
0.002
0.003
0.004
0.009
0.015
0.022
0.030
0.034
0.037
0.039
0.036
0.033
0.025
0.020
0.019
0.020
0.023
0.026
0.028
0.033
0.032
0.026
0.022
0.006
0.004
0.
0.
0.
0.
0.
0.
0.
0.
0.
0.
0.
0.
0.
0.
0.
0.
0.
0.
0.
0.
0.
0.
0.
0.
0.
0.
0.
0.
0.
0.
0.
0.002
0.003
0.003
0.004
0.013
0.016
0.019
0.025
0.024
0.024
0.022
0.015
0.012
0.005
0.008
0.014
0.021
0.022
0.022
0.018
0.016
0.010
0.
0.
0.
0.
0.
0.
0.
0.
0.
0.
0.
0.
0.
0.
0.
0.
0.
0.
0.
0.
0.
0.
0.
0.
0.
0.
0.
0.
0.
0.
0.
0.
0.
0.
0.
0.002
0.002
0.002
0.012
0.012
0.013
0.014
0.014
0.013
0.011
0.005
0.
0.
0.005
0.006
0.006
0.006
0.005
0.005
0.
0.
0.
0.
0.
0.
0.
0.
0.
0.
0.
0.
0.
0.
0.
0.
0.
0.
0.
0.
0.
0.
0.
0.
0.
0.
0.
0.
0.
0.
0.
0.
0.
0.
0.
0.
0.
0.
0.
0.
0.004
0.009
0.010
0.010
0.009
0.
0.
0.
0.
0.
0.
0.004
0.004
0.
0.
0.
0.
0.
0.
0.
0.
0.
0.
0.
0.
0.
0.
0.
0.
0.
0.
0.
0.
0.
0.
0.
0.
0.
0.
0.
0.
0.
0.
0.
0.
0.
0.
0.
0.
0.
0.
0.
0.
0.
0.
0.
0.
0.
0.
0.
0.
0.
0.
0.
0.
0.
0.
0.
0.
0.
0.
0.
0.
0.
0.
0.
0.
0.
0.
0.
0.
0.
0.
0.
0.
0.
0.
0.
0.
0.
0.
0.
0.
0.
0.
0.
0.
0.
0.
0.
0.
0.
0.
0.
0.
0.
0.
0.
0.
0.
0.
0.
0.
0.
0.
0.
0.
0.
0.
0.
0.
0.
0.
0.
0.
0.
0.
0.
0.
0.
0.
0.
0.
0.
0.
0.
0.
0.
0.
0.
0.
0.
0.
0.
0.
0.
0.
0.
0.
0.
0.
0.
0.
0.
0.
0.
0.
0.
0.
0.
0.
0.
0.
0.
0.
0.
0.
0.
0.
0.
0.
0.
0.
0.
0.
0.
0.
0.
0.
0.
0.
0.
0.
0.
0.
0.
0.
0.
0.
0.
0.
0.
0.
0.
0.
0.
0.
0.
0.
0.
0.
0.
0.
0.
0.
0.
0.
0.
0.
0.
0.
0.
0.
0.
0.
0.
0.
0.
0.
0.
0.
0.
0.
0.
0.
0.
0.
0.
0.
0.
0.
0.
0.
0.
0.
0.
0.
0.
0.
0.
0.
0.
0.
0.
0.
0.
0.
0.
0.
0.
0.
0.
0.
0.
0.
0.
0.
0.
0.
0.
0.
0.
0.
0.
0.
0.
0.
0.
0.
0.
0.
0.
0.
0.
0.
0.
0.
0.
0.
0.
0.
0.
0.
0.
0.
0.
0.
0.
0.
0.
0.
0.
0.
0.
0.
0.
0.
0.
0.
0.
0.
0.
0.
0.
0.
0.
0.
0.
0.
0.
0.
0.
0.
0.
0.
0.
0.
0.
0.
0.
0.
0.
0.
0.
0.
0.
0.
0.
0.
0.
0.
0.
0.
0.
0.
0.
0.
0.
0.
0.
0.
0.
0.
0.
0.
0.
0.
0.
0.
0.
0.
0.
0.
0.
0.
0.
0.
0.
0.
0.
0.
0.
0.
0.
0.
0.
0.
0.
0.
0.
0.
0.
0.
0.
0.
0.
0.
0.
0.
0.
0.
0.
0.
0.
0.
0.
0.
0.
0.
0.
0.
0.
0.
0.
0.
0.
0.
0.
0.
0.
0.
0.
0.
0.
0.
0.
0.
0.
0.
0.
0.
0.
0.
0.
0.
0.
0.
0.
0.
0.
0.
0.
0.
0.
0.
0.
0.
0.
0.
0.
0.
0.
0.
0.
0.
0.
0.
0.
0.
0.
0.
0.
0.
0.
0.
0.
0.
0.
0.
0.
0.
0.
0.
0.
0.
0.
0.
0.
0.
0.
0.
0.
0.
0.
0.
0.
0.
0.
0.
0.
0.
0.
0.
0.
0.
0.
0.
0.
0.
0.
0.
0.
0.
0.
0.
0.
0.
0.
0.
0.
0.
0.
0.
0.
0.
0.
0.
0.
0.
0.
0.
0.
0.
0.
0.
0.
0.
0.
0.
0.
0.
0.
0.
0.
0.
0.
0.
0.
0.
0.
0.
0.
0.
0.
0.
0.
0.
0.
0.
0.
0.
0.
0.
0.
0.
0.
0.
0.
0.
0.
0.
0.
0.
0.
0.
0.
0.
0.
0.
0.
0.
0.
0.
0.
0.
0.
0.
0.
0.
0.
0.
0.
0.
0.
0.
0.
0.
0.
0.
0.
0.
0.
0.
0.
0.
0.
0.
0.
0.
0.
0.
0.
0.
0.
0.
0.
0.
0.
0.
0.
0.
0.
0.
0.
0.
0.
0.
0.
0.
0.
0.
0.
0.
0.
0.
0.
0.
0.
0.
0.
0.
0.
0.
0.
0.
0.
0.
0.
0.
0.
0.
0.
0.
0.
0.
0.
0.
0.
0.
0.
0.
0.
0.
0.
0.
0.
0.
0.
0.
0.
0.
0.
0.
0.
0.
0.
0.
0.
0.
0.
0.
0.
0.
0.
0.
0.
0.
0.
0.
0.
0.
0.
0.
0.
0.
0.
0.
0.
0.
0.
0.
0.
0.
0.
0.
0.
0.
0.
0.
0.
0.
0.
0.
0.
0.
0.
0.
0.
0.
0.
0.
0.
0.
0.
0.
0.
0.
0.
0.
0.
0.
0.
0.
0.
0.
0.
0.
0.
0.
0.
0.
0.
0.
0.
0.
0.002
0.002
0.003
0.002
0.002
0.
0.
0.
0.
0.
0.
0.
0.
0.
0.
0.
0.
0.
0.
0.
0.
0.
0.
0.
0.
0.
0.
0.
0.
0.
0.
0.
0.
0.
0.
0.
0.
0.
0.
0.
0.
0.
0.
0.
0.
0.
0.
0.
0.
0.
0.
0.
0.
0.
0.002
0.003
0.003
0.003
0.003
0.003
0.002
0.
0.
0.
0.
0.
0.
0.
0.
0.
0.
0.
0.
0.
0.
0.
0.
0.
0.
0.
0.
0.
0.
0.
0.
0.
0.
0.
0.
0.
0.
0.
0.
0.
0.
0.
0.
0.
0.
0.
0.
0.
0.
0.
0.
0.
0.
0.
0.002
0.003
0.004
0.008
0.008
0.004
0.004
0.003
0.002
0.
0.
0.
0.
0.
0.
0.
0.
0.
0.
0.
0.
0.
0.
0.
0.
0.
0.
0.
0.
0.
0.
0.
0.
0.
0.
0.
0.
0.
0.
0.
0.
0.
0.
0.
0.
0.
0.
0.
0.
0.
0.
0.
0.
0.
0.
0.003
0.008
0.009
0.010
0.010
0.009
0.007
0.007
0.006
0.004
0.003
0.
0.
0.
0.
0.
0.
0.
0.
0.
0.
0.
0.
0.
0.
0.
0.
0.
0.
0.
0.
0.
0.
0.
0.
0.
0.
0.
0.
0.
0.
0.
0.
0.
0.
0.
0.
0.
0.
0.
0.
0.
0.
0.
0.
0.003
0.008
0.012
0.013
0.013
0.013
0.012
0.008
0.007
0.004
0.004
0.003
0.
0.
0.
0.
0.
0.
0.
0.
0.
0.
0.
0.
0.
0.
0.
0.
0.
0.
0.
0.
0.
0.
0.
0.
0.
0.
0.
0.
0.
0.
0.
0.
0.
0.
0.
0.
0.
0.
0.
0.
0.
0.
0.
0.003
0.011
0.013
0.014
0.013
0.016
0.013
0.008
0.008
0.005
0.004
0.004
0.003
0.
0.
0.
0.
0.
0.
0.
0.
0.
0.
0.
0.
0.
0.
0.
0.
0.
0.
0.
0.
0.
0.
0.
0.
0.
0.
0.
0.
0.
0.
0.
0.
0.
0.
0.
0.
0.
0.
0.
0.
0.
0.
0.003
0.010
0.012
0.013
0.013
0.015
0.012
0.008
0.007
0.005
0.004
0.004
0.003
0.
0.
0.
0.
0.
0.
0.
0.
0.
0.
0.
0.
0.
0.
0.
0.
0.
0.
0.
0.
0.
0.
0.
0.
0.
0.
0.
0.
0.
0.
0.
0.
0.
0.
0.
0.
0.
0.
0.
0.
0.
0.
0.002
0.005
0.011
0.011
0.011
0.014
0.007
0.007
0.005
0.005
0.004
0.004
0.003
0.
0.
0.
0.
0.
0.
0.
0.
0.
0.
0.
0.
0.
0.
0.
0.
0.
0.
0.
0.
0.
0.
0.
0.
0.
0.
0.
0.
0.
0.
0.
0.
0.
0.
0.
0.
0.
0.
0.
0.
0.
0.
0.
0.002
0.005
0.005
0.005
0.006
0.006
0.004
0.004
0.004
0.004
0.003
0.
0.
0.
0.
0.
0.
0.
0.
0.
0.
0.
0.
0.
0.
0.
0.
0.
0.
0.
0.
0.
0.
0.
0.
0.
0.
0.
0.
0.
0.
0.
0.
0.
0.
0.
0.
0.
0.
0.
0.
0.
0.
0.
0.
0.
0.
0.002
0.002
0.
0.003
0.003
0.004
0.004
0.003
0.
0.
0.
0.
0.
0.
0.
0.
0.
0.
0.
0.
0.
0.
0.
0.
0.
0.
0.
0.
0.
0.
0.
0.
0.
0.
0.
0.
0.
0.
0.
0.
0.
0.
0.
0.
0.
0.
0.
0.
0.
0.
0.
0.
0.
0.
0.
0.
0.
0.
0.
0.
0.
0.
0.
0.
0.
0.
0.
0.
0.
0.
0.
0.
0.
0.
0.
0.
0.
0.
0.
0.
0.
0.
0.
0.
0.
0.
0.
0.
0.
0.
0.
0.
0.
0.
0.
0.
0.
0.
0.
0.
0.
0.
0.
0.
0.
0.
0.
0.
0.
0.
0.
0.
0.
0.
0.
0.
0.
0.
0.
0.
0.
0.
0.
0.
0.
0.
0.
0.
0.
0.
0.
0.
0.
0.
0.
0.
0.
0.
0.
0.
0.
0.
0.
0.
0.
0.
0.
0.
0.
0.
0.
0.
0.
0.
0.
0.
0.
0.
0.
0.
0.
0.
0.
0.
0.
0.
0.
0.
0.
0.
0.
0.
0.002
0.002
0.
0.
0.
0.
0.
0.
0.
0.
0.
0.
0.
0.
0.
0.
0.
0.
0.
0.
0.
0.
0.
0.
0.
0.
0.
0.
0.
0.
0.
0.
0.
0.
0.
0.
0.
0.
0.
0.
0.
0.
0.
0.
0.
0.
0.
0.
0.
0.
0.
0.
0.
0.
0.002
0.002
0.002
0.002
0.
0.
0.
0.
0.
0.
0.
0.
0.
0.
0.
0.
0.
0.
0.
0.
0.
0.
0.
0.
0.
0.
0.
0.
0.
0.
0.
0.
0.
0.
0.
0.
0.
0.
0.
0.
0.
0.
0.
0.
0.
0.
0.
0.
0.
0.
0.
0.
0.
0.
0.
0.002
0.002
0.002
0.002
0.
0.
0.
0.
0.
0.
0.
0.
0.
0.
0.
0.
0.
0.
0.
0.
0.
0.
0.
0.
0.
0.
0.
0.
0.
0.
0.
0.
0.
0.
0.
0.
0.
0.
0.
0.
0.
0.
0.
0.
0.
0.
0.
0.
0.
0.
0.
0.
0.
0.
0.
0.
0.002
0.002
0.
0.
0.
0.
0.
0.
0.
0.
0.
0.
0.
0.
0.
0.
0.
0.
0.
0.
0.
0.
0.
0.
0.
0.
0.
0.
0.
0.
0.
0.
0.
0.
0.
0.
0.
0.
0.
0.
0.
0.
0.
0.
0.
0.
0.
0.
0.
0.
0.
0.
0.
0.004
0.004
0.
0.
0.
0.
0.003
0.003
0.003
0.003
0.
0.
0.
0.
0.
0.
0.
0.
0.
0.
0.
0.
0.
0.
0.
0.
0.
0.
0.
0.
0.
0.
0.
0.
0.
0.
0.
0.
0.
0.
0.
0.
0.
0.
0.
0.
0.
0.
0.
0.
0.
0.
0.
0.005
0.006
0.010
0.011
0.011
0.010
0.008
0.005
0.005
0.006
0.006
0.005
0.004
0.003
0.
0.
0.
0.
0.
0.
0.
0.
0.
0.
0.
0.
0.
0.
0.
0.
0.
0.
0.
0.
0.
0.
0.
0.
0.
0.
0.
0.
0.
0.
0.
0.
0.
0.
0.
0.
0.
0.
0.
0.
0.007
0.013
0.019
0.021
0.019
0.017
0.017
0.021
0.022
0.019
0.020
0.019
0.013
0.011
0.005
0.004
0.
0.
0.
0.
0.
0.
0.
0.
0.
0.
0.
0.
0.
0.
0.
0.
0.
0.
0.
0.
0.
0.
0.
0.
0.
0.
0.
0.
0.
0.
0.
0.
0.
0.
0.
0.
0.
0.
0.002
0.013
0.023
0.026
0.028
0.028
0.028
0.033
0.036
0.040
0.039
0.036
0.034
0.031
0.026
0.013
0.006
0.004
0.
0.
0.
0.
0.
0.
0.
0.
0.
0.
0.
0.
0.
0.
0.
0.
0.
0.
0.
0.
0.
0.
0.
0.
0.
0.
0.
0.
0.
0.
0.
0.
0.
0.
0.
0.
0.002
0.012
0.018
0.026
0.030
0.032
0.042
0.047
0.058
0.052
0.057
0.055
0.050
0.048
0.043
0.036
0.028
0.013
0.005
0.003
0.
0.
0.
0.
0.
0.
0.
0.
0.
0.
0.
0.
0.
0.
0.
0.
0.
0.
0.
0.
0.
0.
0.
0.
0.
0.
0.
0.
0.
0.
0.
0.
0.
0.
0.
0.002
0.015
0.020
0.028
0.039
0.043
0.054
0.071
0.075
0.080
0.084
0.076
0.073
0.068
0.060
0.047
0.036
0.022
0.011
0.004
0.
0.
0.
0.
0.
0.
0.
0.
0.
0.
0.
0.
0.
0.
0.
0.
0.
0.
0.
0.
0.
0.
0.
0.
0.
0.
0.
0.
0.
0.
0.
0.
0.
0.
0.
0.002
0.015
0.020
0.033
0.041
0.048
0.058
0.079
0.089
0.097
0.098
0.103
0.088
0.084
0.073
0.056
0.043
0.031
0.017
0.004
0.
0.
0.
0.
0.
0.
0.
0.
0.
0.
0.
0.
0.
0.
0.
0.
0.
0.
0.
0.
0.
0.
0.
0.
0.
0.
0.
0.
0.
0.
0.
0.
0.
0.
0.
0.002
0.011
0.018
0.034
0.040
0.053
0.073
0.082
0.103
0.109
0.111
0.114
0.104
0.094
0.082
0.068
0.048
0.034
0.020
0.009
0.
0.
0.
0.
0.
0.
0.
0.
0.
0.
0.
0.
0.
0.
0.
0.
0.
0.
0.
0.
0.
0.
0.
0.
0.
0.
0.
0.
0.
0.
0.
0.
0.
0.
0.
0.
0.010
0.016
0.028
0.038
0.056
0.076
0.087
0.104
0.114
0.118
0.115
0.108
0.098
0.085
0.070
0.050
0.036
0.020
0.009
0.
0.
0.
0.
0.
0.
0.
0.
0.
0.
0.
0.
0.
0.
0.
0.
0.
0.
0.
0.
0.
0.
0.
0.
0.
0.
0.
0.
0.
0.
0.
0.
0.
0.
0.
0.
0.002
0.013
0.021
0.034
0.050
0.067
0.084
0.093
0.106
0.109
0.114
0.113
0.103
0.090
0.076
0.053
0.034
0.020
0.009
0.
0.
0.
0.
0.
0.
0.
0.
0.
0.
0.
0.
0.
0.
0.
0.
0.
0.
0.
0.
0.
0.
0.
0.
0.
0.
0.
0.
0.
0.
0.
0.
0.
0.
0.
0.
0.
0.007
0.016
0.025
0.038
0.054
0.066
0.083
0.104
0.113
0.121
0.111
0.104
0.084
0.067
0.053
0.032
0.018
0.008
0.
0.
0.
0.
0.
0.
0.
0.
0.
0.
0.
0.
0.
0.
0.
0.
0.
0.
0.
0.
0.
0.
0.
0.
0.
0.
0.
0.
0.
0.
0.
0.
0.
0.
0.
0.
0.
0.004
0.009
0.019
0.027
0.041
0.059
0.080
0.091
0.102
0.113
0.107
0.093
0.072
0.061
0.047
0.032
0.019
0.
0.
0.
0.
0.
0.
0.
0.
0.
0.
0.
0.
0.
0.
0.
0.
0.
0.
0.
0.
0.
0.
0.
0.
0.
0.
0.
0.
0.
0.
0.
0.
0.
0.
0.
0.
0.
0.
0.
0.005
0.012
0.021
0.031
0.052
0.072
0.091
0.101
0.105
0.099
0.084
0.066
0.056
0.038
0.027
0.013
0.
0.
0.
0.
0.
0.
0.
0.
0.
0.
0.
0.
0.
0.
0.
0.
0.
0.
0.
0.
0.
0.
0.
0.
0.
0.
0.
0.
0.
0.
0.
0.
0.
0.
0.
0.
0.
0.
0.
0.004
0.006
0.015
0.023
0.045
0.079
0.092
0.103
0.108
0.099
0.084
0.058
0.046
0.037
0.018
0.005
0.
0.
0.
0.
0.
0.
0.
0.
0.
0.
0.
0.
0.
0.
0.
0.
0.
0.
0.
0.
0.
0.
0.
0.
0.
0.
0.
0.
0.
0.
0.
0.
0.
0.
0.
0.
0.
0.
0.
0.
0.004
0.008
0.025
0.049
0.069
0.089
0.106
0.100
0.097
0.085
0.066
0.045
0.026
0.012
0.004
0.
0.
0.
0.
0.
0.
0.
0.
0.
0.
0.
0.
0.
0.
0.
0.
0.
0.
0.
0.
0.
0.
0.
0.
0.
0.
0.
0.
0.
0.
0.
0.
0.
0.
0.
0.
0.
0.
0.
0.
0.002
0.008
0.028
0.044
0.070
0.089
0.098
0.100
0.094
0.090
0.067
0.045
0.022
0.011
0.
0.
0.
0.
0.
0.
0.
0.
0.
0.
0.
0.
0.
0.
0.
0.
0.
0.
0.
0.
0.
0.
0.
0.
0.
0.
0.
0.
0.
0.
0.
0.
0.
0.
0.
0.
0.
0.
0.
0.
0.
0.002
0.018
0.028
0.049
0.063
0.084
0.102
0.105
0.097
0.084
0.066
0.041
0.024
0.008
0.005
0.
0.
0.
0.
0.
0.
0.
0.
0.
0.
0.
0.
0.
0.
0.
0.
0.
0.
0.
0.
0.
0.
0.
0.
0.
0.
0.
0.
0.
0.
0.
0.
0.
0.
0.
0.
0.
0.
0.
0.
0.003
0.020
0.030
0.050
0.081
0.098
0.109
0.113
0.113
0.102
0.079
0.052
0.027
0.017
0.006
0.
0.
0.
0.
0.
0.
0.
0.
0.
0.
0.
0.
0.
0.
0.
0.
0.
0.
0.
0.
0.
0.
0.
0.
0.
0.
0.
0.
0.
0.
0.
0.
0.
0.
0.
0.
0.004
0.004
0.004
0.
0.003
0.021
0.034
0.060
0.082
0.103
0.120
0.125
0.121
0.112
0.086
0.064
0.045
0.018
0.006
0.
0.
0.
0.
0.
0.
0.
0.
0.
0.
0.
0.
0.
0.
0.
0.
0.
0.
0.
0.
0.
0.
0.
0.
0.
0.
0.
0.
0.
0.
0.
0.
0.
0.
0.004
0.005
0.006
0.006
0.006
0.005
0.007
0.021
0.036
0.058
0.078
0.098
0.123
0.136
0.134
0.115
0.099
0.077
0.042
0.022
0.011
0.
0.
0.
0.
0.
0.
0.
0.
0.
0.
0.
0.
0.
0.
0.
0.
0.
0.
0.
0.
0.
0.
0.
0.
0.
0.
0.
0.
0.
0.
0.
0.
0.
0.004
0.008
0.007
0.011
0.012
0.007
0.006
0.007
0.019
0.034
0.052
0.071
0.097
0.122
0.131
0.131
0.130
0.104
0.082
0.052
0.035
0.011
0.002
0.
0.
0.
0.
0.
0.
0.
0.
0.
0.
0.
0.
0.
0.
0.
0.
0.
0.
0.
0.
0.
0.
0.
0.
0.
0.
0.
0.
0.
0.002
0.009
0.011
0.016
0.022
0.027
0.022
0.022
0.023
0.017
0.011
0.019
0.031
0.049
0.065
0.096
0.123
0.134
0.140
0.133
0.112
0.087
0.062
0.036
0.013
0.003
0.
0.
0.
0.
0.
0.
0.
0.
0.
0.
0.
0.
0.
0.
0.
0.
0.
0.
0.
0.
0.
0.
0.
0.
0.
0.
0.
0.
0.003
0.011
0.014
0.016
0.022
0.033
0.040
0.046
0.041
0.038
0.032
0.028
0.013
0.024
0.045
0.070
0.102
0.123
0.135
0.145
0.135
0.118
0.093
0.067
0.040
0.010
0.003
0.002
0.
0.
0.
0.
0.
0.
0.
0.
0.
0.
0.
0.
0.
0.
0.
0.
0.
0.
0.
0.
0.
0.
0.
0.
0.
0.
0.003
0.012
0.020
0.024
0.027
0.043
0.052
0.059
0.066
0.070
0.062
0.047
0.038
0.026
0.024
0.042
0.073
0.102
0.126
0.138
0.135
0.131
0.115
0.094
0.074
0.041
0.018
0.004
0.003
0.
0.
0.
0.
0.
0.
0.
0.
0.
0.
0.
0.
0.
0.
0.
0.
0.
0.
0.
0.
0.
0.
0.
0.
0.
0.003
0.009
0.020
0.026
0.031
0.039
0.057
0.072
0.082
0.090
0.091
0.086
0.067
0.057
0.041
0.026
0.048
0.072
0.100
0.121
0.134
0.134
0.135
0.119
0.101
0.071
0.041
0.024
0.004
0.003
0.
0.
0.
0.
0.
0.
0.
0.
0.
0.
0.
0.
0.
0.
0.
0.
0.
0.
0.
0.
0.
0.
0.
0.
0.
0.003
0.015
0.024
0.031
0.037
0.051
0.075
0.092
0.109
0.114
0.109
0.101
0.086
0.071
0.050
0.048
0.050
0.060
0.100
0.123
0.131
0.136
0.133
0.112
0.097
0.074
0.049
0.029
0.006
0.002
0.
0.
0.
0.
0.
0.
0.
0.
0.
0.
0.
0.
0.
0.
0.
0.
0.
0.
0.
0.
0.
0.
0.
0.
0.002
0.008
0.017
0.026
0.034
0.041
0.067
0.087
0.107
0.125
0.131
0.126
0.119
0.100
0.077
0.067
0.060
0.053
0.073
0.085
0.106
0.112
0.126
0.117
0.109
0.091
0.075
0.054
0.033
0.006
0.
0.
0.
0.
0.
0.
0.
0.
0.
0.
0.
0.
0.
0.
0.
0.
0.
0.
0.
0.
0.
0.
0.
0.
0.
0.002
0.008
0.017
0.027
0.035
0.050
0.073
0.092
0.113
0.127
0.133
0.136
0.120
0.100
0.076
0.075
0.063
0.058
0.070
0.076
0.097
0.106
0.113
0.113
0.101
0.088
0.069
0.051
0.031
0.005
0.
0.
0.
0.
0.
0.
0.
0.
0.
0.
0.
0.
0.
0.
0.
0.
0.
0.
0.
0.
0.
0.
0.
0.
0.
0.002
0.004
0.017
0.025
0.033
0.048
0.071
0.096
0.109
0.122
0.132
0.127
0.120
0.100
0.074
0.067
0.066
0.064
0.066
0.072
0.089
0.098
0.103
0.103
0.093
0.077
0.067
0.041
0.024
0.
0.
0.
0.
0.
0.
0.
0.
0.
0.
0.
0.
0.
0.
0.
0.
0.
0.
0.
0.
0.
0.
0.
0.
0.
0.
0.
0.003
0.015
0.022
0.029
0.040
0.061
0.088
0.097
0.106
0.115
0.111
0.105
0.087
0.069
0.065
0.064
0.061
0.059
0.063
0.078
0.082
0.085
0.086
0.081
0.066
0.049
0.021
0.008
0.
0.
0.
0.
0.
0.
0.
0.
0.
0.
0.
0.
0.
0.
0.
0.
0.
0.
0.
0.
0.
0.
0.
0.
0.
0.
0.
0.003
0.008
0.017
0.024
0.033
0.045
0.070
0.084
0.093
0.095
0.094
0.086
0.071
0.058
0.059
0.051
0.051
0.052
0.058
0.064
0.073
0.071
0.063
0.054
0.045
0.031
0.013
0.
0.
0.
0.
0.
0.
0.
0.
0.
0.
0.
0.
0.
0.
0.
0.
0.
0.
0.
0.
0.
0.
0.
0.
0.
0.
0.
0.
0.
0.003
0.009
0.016
0.026
0.035
0.050
0.065
0.072
0.077
0.074
0.066
0.054
0.049
0.048
0.042
0.039
0.040
0.048
0.053
0.054
0.051
0.048
0.035
0.028
0.011
0.004
0.
0.
0.
0.
0.
0.
0.
0.
0.
0.
0.
0.
0.
0.
0.
0.
0.
0.
0.
0.
0.
0.
0.
0.
0.
0.
0.
0.
0.
0.002
0.003
0.004
0.010
0.016
0.025
0.038
0.048
0.057
0.056
0.049
0.047
0.039
0.033
0.026
0.026
0.030
0.034
0.037
0.041
0.039
0.034
0.024
0.011
0.005
0.
0.
0.
0.
0.
0.
0.
0.
0.
0.
0.
0.
0.
0.
0.
0.
0.
0.
0.
0.
0.
0.
0.
0.
0.
0.
0.
0.
0.
0.
0.
0.
0.003
0.003
0.008
0.014
0.017
0.023
0.034
0.035
0.035
0.034
0.023
0.025
0.023
0.015
0.019
0.026
0.027
0.027
0.028
0.022
0.013
0.
0.
0.
0.
0.
0.
0.
0.
0.
0.
0.
0.
0.
0.
0.
0.
0.
0.
0.
0.
0.
0.
0.
0.
0.
0.
0.
0.
0.
0.
0.
0.
0.
0.
0.
0.
0.002
0.006
0.005
0.015
0.017
0.019
0.019
0.020
0.020
0.017
0.009
0.012
0.011
0.010
0.012
0.014
0.011
0.008
0.003
0.002
0.
0.
0.
0.
0.
0.
0.
0.
0.
0.
0.
0.
0.
0.
0.
0.
0.
0.
0.
0.
0.
0.
0.
0.
0.
0.
0.
0.
0.
0.
0.
0.
0.
0.
0.
0.
0.
0.
0.007
0.009
0.013
0.014
0.009
0.008
0.008
0.005
0.003
0.002
0.004
0.007
0.007
0.003
0.003
0.003
0.003
0.
0.
0.
0.
0.
0.
0.
0.
0.
0.
0.
0.
0.
0.
0.
0.
0.
0.
0.
0.
0.
0.
0.
0.
0.
0.
0.
0.
0.
0.
0.
0.
0.
0.
0.
0.
0.
0.
0.003
0.004
0.004
0.004
0.004
0.004
0.005
0.003
0.002
0.002
0.
0.002
0.003
0.003
0.003
0.003
0.003
0.
0.
0.
0.
0.
0.
0.
0.
0.
0.
0.
0.
0.
0.
0.
0.
0.
0.
0.
0.
0.
0.
0.
0.
0.
0.
0.
0.
0.
0.
0.
0.
0.
0.
0.
0.
0.
0.
0.
0.003
0.003
0.004
0.004
0.003
0.
0.002
0.002
0.
0.
0.
0.002
0.003
0.003
0.003
0.002
0.
0.
0.
0.
0.
0.
0.
0.
0.
0.
0.
0.
0.
0.
0.
0.
0.
0.
0.
0.
0.
0.
0.
0.
0.
0.
0.
0.
0.
0.
0.
0.
0.
0.
0.
0.
0.
0.
0.
0.
0.003
0.003
0.003
0.
0.
0.
0.
0.
0.
0.
0.
0.002
0.002
0.002
0.
0.
0.
0.
0.
0.
0.
0.
0.
0.
0.
0.
0.
0.
0.
0.
0.
0.
0.
0.
0.
0.
0.
0.
0.
0.
0.
0.
0.
0.
0.
0.
0.
0.
0.
0.
0.
0.
0.
0.
0.
0.
0.
0.
0.
0.
0.
0.
0.
0.
0.
0.
0.
0.
0.
0.
0.
0.
0.
0.
0.
0.
0.
0.
0.
0.
0.
0.
0.
0.
0.
0.
0.
0.
0.
0.
0.
0.
0.
0.
0.
0.
0.
0.
0.
0.
0.
0.
0.
0.
0.
0.
0.
0.
0.
0.
0.
0.
0.
0.
0.
0.
0.
0.
0.
0.
0.
0.
0.
0.
0.
0.
0.
0.
0.
0.
0.
0.
0.
0.
0.
0.
0.
0.
0.
0.
0.
0.
0.
0.
0.
0.
0.
0.
0.
0.
0.
0.
0.
0.
0.
0.
0.
0.
0.
0.
0.
0.
0.
0.
0.
0.
0.
0.
0.
0.
0.
0.
0.
0.
0.
0.
0.
0.
0.
0.
0.
0.
0.
0.
0.
0.
0.
0.
0.
0.
0.
0.
0.
0.
0.
0.
0.
0.
0.
0.
0.
0.
0.
0.
0.
0.
0.
0.
0.
0.
0.
0.
0.
0.
0.
0.
0.
0.
0.
0.
0.
0.
0.
0.
0.
0.
0.
0.
0.
0.
0.
0.
0.
0.
0.
0.
0.
0.
0.
0.
0.
0.
0.
0.
0.
0.
0.
0.
0.
0.
0.
0.
0.
0.
0.
0.
0.
0.
0.
0.
0.
0.
0.
0.
0.
0.
0.
0.
0.
0.
0.
0.
0.
0.
0.
0.
0.
0.
0.
0.
0.
0.
0.
0.
0.
0.
0.
0.
0.
0.
0.
0.
0.
0.
0.
0.
0.
0.
0.
0.
0.
0.
0.
0.
0.
0.
0.
0.
0.
0.
0.
0.
0.
0.
0.
0.
0.
0.
0.
0.
0.
0.
0.
0.
0.
0.
0.
0.
0.
0.
0.
0.
0.
0.
0.
0.
0.
0.
0.
0.
0.
0.
0.
0.
0.
0.
0.
0.
0.
0.
0.
0.
0.
0.
0.
0.
0.
0.
0.
0.
0.
0.
0.
0.
0.
0.
0.
0.
0.
0.
0.
0.
0.
0.
0.
0.
0.
0.
0.
0.
0.
0.
0.
0.
0.
0.
0.
0.
0.
0.
0.
0.
0.
0.
0.
0.
0.
0.
0.
0.
0.
0.
0.
0.
0.
0.
0.
0.
0.
0.
0.
0.
0.
0.
0.
0.
0.
0.
0.
0.
0.
0.
0.
0.
0.
0.
0.
0.
0.
0.
0.
0.
0.
0.
0.
0.
0.
0.
0.002
0.003
0.003
0.003
0.002
0.
0.
0.
0.
0.
0.
0.
0.
0.
0.
0.
0.
0.
0.
0.
0.
0.
0.
0.
0.
0.
0.
0.
0.
0.
0.
0.
0.
0.
0.
0.
0.
0.
0.
0.
0.
0.
0.
0.
0.
0.
0.
0.
0.
0.
0.
0.
0.
0.002
0.003
0.004
0.004
0.004
0.004
0.003
0.003
0.
0.
0.
0.
0.
0.
0.
0.
0.
0.
0.
0.
0.
0.
0.
0.
0.
0.
0.
0.
0.
0.
0.
0.
0.
0.
0.
0.
0.
0.
0.
0.
0.
0.
0.
0.
0.
0.
0.
0.
0.
0.
0.
0.
0.
0.
0.002
0.003
0.009
0.010
0.011
0.011
0.010
0.009
0.007
0.006
0.003
0.003
0.
0.
0.
0.
0.
0.
0.
0.
0.
0.
0.
0.
0.
0.
0.
0.
0.
0.
0.
0.
0.
0.
0.
0.
0.
0.
0.
0.
0.
0.
0.
0.
0.
0.
0.
0.
0.
0.
0.
0.
0.
0.
0.
0.003
0.009
0.013
0.020
0.021
0.021
0.018
0.015
0.013
0.008
0.007
0.004
0.003
0.
0.
0.
0.
0.
0.
0.
0.
0.
0.
0.
0.
0.
0.
0.
0.
0.
0.
0.
0.
0.
0.
0.
0.
0.
0.
0.
0.
0.
0.
0.
0.
0.
0.
0.
0.
0.
0.
0.
0.
0.
0.
0.007
0.012
0.020
0.023
0.025
0.028
0.027
0.021
0.016
0.010
0.009
0.005
0.004
0.003
0.
0.
0.
0.
0.
0.
0.
0.
0.
0.
0.
0.
0.
0.
0.
0.
0.
0.
0.
0.
0.
0.
0.
0.
0.
0.
0.
0.
0.
0.
0.
0.
0.
0.
0.
0.
0.
0.
0.
0.
0.002
0.010
0.014
0.022
0.025
0.027
0.031
0.030
0.027
0.025
0.021
0.015
0.011
0.005
0.004
0.003
0.
0.
0.
0.
0.
0.
0.
0.
0.
0.
0.
0.
0.
0.
0.
0.
0.
0.
0.
0.
0.
0.
0.
0.
0.
0.
0.
0.
0.
0.
0.
0.
0.
0.
0.
0.
0.
0.
0.
0.002
0.011
0.014
0.022
0.026
0.030
0.031
0.031
0.034
0.032
0.027
0.017
0.013
0.011
0.005
0.003
0.
0.
0.
0.
0.
0.
0.
0.
0.
0.
0.
0.
0.
0.
0.
0.
0.
0.
0.
0.
0.
0.
0.
0.
0.
0.
0.
0.
0.
0.
0.
0.
0.
0.
0.
0.
0.
0.
0.
0.
0.010
0.014
0.017
0.024
0.029
0.030
0.035
0.035
0.033
0.024
0.022
0.013
0.011
0.005
0.003
0.
0.
0.
0.
0.
0.
0.
0.
0.
0.
0.
0.
0.
0.
0.
0.
0.
0.
0.
0.
0.
0.
0.
0.
0.
0.
0.
0.
0.
0.
0.
0.
0.
0.
0.
0.
0.
0.
0.
0.
0.005
0.012
0.015
0.018
0.022
0.027
0.033
0.033
0.032
0.024
0.022
0.013
0.011
0.009
0.003
0.
0.
0.
0.
0.
0.
0.
0.
0.
0.
0.
0.
0.
0.
0.
0.
0.
0.
0.
0.
0.
0.
0.
0.
0.
0.
0.
0.
0.
0.
0.
0.
0.
0.
0.
0.
0.
0.
0.
0.
0.002
0.010
0.012
0.014
0.016
0.023
0.029
0.029
0.025
0.022
0.019
0.012
0.010
0.004
0.003
0.
0.
0.
0.
0.
0.
0.
0.
0.
0.
0.
0.
0.
0.
0.
0.
0.
0.
0.
0.
0.
0.
0.
0.
0.
0.
0.
0.
0.
0.
0.
0.
0.
0.
0.
0.
0.
0.
0.
0.
0.
0.002
0.005
0.011
0.012
0.015
0.020
0.021
0.019
0.017
0.016
0.011
0.009
0.003
0.
0.
0.
0.
0.
0.
0.
0.
0.
0.
0.
0.
0.
0.
0.
0.
0.
0.
0.
0.
0.
0.
0.
0.
0.
0.
0.
0.
0.
0.
0.
0.
0.
0.
0.
0.
0.
0.
0.
0.
0.
0.
0.
0.002
0.003
0.005
0.005
0.008
0.008
0.014
0.016
0.012
0.011
0.006
0.002
0.
0.
0.
0.
0.
0.
0.
0.
0.
0.
0.
0.
0.
0.
0.
0.
0.
0.
0.
0.
0.
0.
0.
0.
0.
0.
0.
0.
0.
0.
0.
0.
0.
0.
0.
0.
0.
0.
0.
0.
0.
0.
0.
0.
0.
0.
0.
0.
0.
0.005
0.006
0.006
0.006
0.003
0.003
0.003
0.
0.
0.
0.
0.
0.
0.
0.
0.
0.
0.
0.
0.
0.
0.
0.
0.
0.
0.
0.
0.
0.
0.
0.
0.
0.
0.
0.
0.
0.
0.
0.
0.
0.
0.
0.
0.
0.
0.
0.
0.
0.
0.
0.
0.
0.
0.
0.
0.003
0.003
0.004
0.004
0.004
0.004
0.003
0.002
0.
0.
0.
0.
0.
0.
0.
0.
0.
0.
0.
0.
0.
0.
0.
0.
0.
0.
0.
0.
0.
0.
0.
0.
0.
0.
0.
0.
0.
0.
0.
0.
0.
0.
0.
0.
0.
0.
0.
0.
0.
0.
0.
0.
0.
0.
0.
0.003
0.003
0.004
0.008
0.008
0.004
0.003
0.003
0.
0.
0.
0.
0.
0.
0.
0.
0.
0.
0.
0.
0.
0.
0.
0.
0.
0.
0.
0.
0.
0.
0.
0.
0.
0.
0.
0.
0.
0.
0.
0.
0.
0.
0.
0.
0.
0.
0.
0.
0.
0.
0.
0.
0.
0.
0.
0.003
0.003
0.004
0.008
0.008
0.004
0.003
0.003
0.
0.
0.
0.
0.
0.
0.
0.
0.
0.
0.
0.
0.
0.
0.
0.
0.
0.
0.
0.
0.
0.
0.
0.
0.
0.
0.
0.
0.
0.
0.
0.
0.
0.
0.
0.
0.
0.
0.
0.
0.
0.
0.
0.
0.
0.
0.
0.007
0.008
0.008
0.008
0.004
0.003
0.003
0.002
0.
0.
0.
0.
0.
0.
0.
0.
0.
0.
0.
0.
0.
0.
0.
0.
0.
0.
0.
0.
0.
0.
0.
0.
0.
0.
0.
0.
0.
0.
0.
0.
0.
0.
0.
0.
0.
0.
0.
0.
0.
0.
0.
0.
0.
0.004
0.005
0.006
0.014
0.015
0.015
0.014
0.012
0.006
0.004
0.004
0.004
0.004
0.003
0.
0.
0.
0.
0.
0.
0.
0.
0.
0.
0.
0.
0.
0.
0.
0.
0.
0.
0.
0.
0.
0.
0.
0.
0.
0.
0.
0.
0.
0.
0.
0.
0.
0.
0.
0.
0.
0.
0.
0.
0.007
0.013
0.020
0.023
0.025
0.027
0.024
0.021
0.020
0.016
0.019
0.016
0.011
0.006
0.005
0.004
0.003
0.
0.
0.
0.
0.
0.
0.
0.
0.
0.
0.
0.
0.
0.
0.
0.
0.
0.
0.
0.
0.
0.
0.
0.
0.
0.
0.
0.
0.
0.
0.
0.
0.
0.
0.
0.
0.
0.002
0.014
0.020
0.029
0.033
0.036
0.040
0.042
0.048
0.046
0.046
0.035
0.035
0.029
0.026
0.018
0.010
0.005
0.003
0.
0.
0.
0.
0.
0.
0.
0.
0.
0.
0.
0.
0.
0.
0.
0.
0.
0.
0.
0.
0.
0.
0.
0.
0.
0.
0.
0.
0.
0.
0.
0.
0.
0.
0.
0.002
0.012
0.019
0.029
0.036
0.042
0.051
0.056
0.073
0.084
0.080
0.083
0.078
0.060
0.049
0.040
0.033
0.025
0.011
0.004
0.003
0.
0.
0.
0.
0.
0.
0.
0.
0.
0.
0.
0.
0.
0.
0.
0.
0.
0.
0.
0.
0.
0.
0.
0.
0.
0.
0.
0.
0.
0.
0.
0.
0.
0.
0.003
0.016
0.022
0.034
0.042
0.059
0.065
0.084
0.102
0.113
0.117
0.112
0.107
0.095
0.073
0.061
0.050
0.035
0.025
0.010
0.004
0.
0.
0.
0.
0.
0.
0.
0.
0.
0.
0.
0.
0.
0.
0.
0.
0.
0.
0.
0.
0.
0.
0.
0.
0.
0.
0.
0.
0.
0.
0.
0.
0.
0.
0.007
0.018
0.024
0.037
0.052
0.066
0.079
0.104
0.123
0.144
0.145
0.145
0.138
0.124
0.101
0.084
0.066
0.050
0.033
0.018
0.005
0.
0.
0.
0.
0.
0.
0.
0.
0.
0.
0.
0.
0.
0.
0.
0.
0.
0.
0.
0.
0.
0.
0.
0.
0.
0.
0.
0.
0.
0.
0.
0.
0.
0.
0.007
0.018
0.025
0.041
0.054
0.072
0.093
0.123
0.145
0.165
0.173
0.177
0.163
0.145
0.121
0.104
0.079
0.061
0.040
0.026
0.010
0.003
0.
0.
0.
0.
0.
0.
0.
0.
0.
0.
0.
0.
0.
0.
0.
0.
0.
0.
0.
0.
0.
0.
0.
0.
0.
0.
0.
0.
0.
0.
0.
0.
0.
0.005
0.013
0.023
0.040
0.053
0.076
0.098
0.136
0.158
0.179
0.193
0.197
0.181
0.163
0.144
0.120
0.093
0.068
0.044
0.029
0.015
0.003
0.
0.
0.
0.
0.
0.
0.
0.
0.
0.
0.
0.
0.
0.
0.
0.
0.
0.
0.
0.
0.
0.
0.
0.
0.
0.
0.
0.
0.
0.
0.
0.
0.
0.002
0.011
0.020
0.034
0.054
0.068
0.104
0.134
0.169
0.192
0.201
0.204
0.193
0.175
0.158
0.131
0.103
0.081
0.051
0.030
0.016
0.003
0.
0.
0.
0.
0.
0.
0.
0.
0.
0.
0.
0.
0.
0.
0.
0.
0.
0.
0.
0.
0.
0.
0.
0.
0.
0.
0.
0.
0.
0.
0.
0.
0.
0.
0.009
0.017
0.030
0.048
0.067
0.094
0.129
0.159
0.184
0.200
0.201
0.202
0.195
0.173
0.133
0.103
0.081
0.056
0.034
0.015
0.003
0.
0.
0.
0.
0.
0.
0.
0.
0.
0.
0.
0.
0.
0.
0.
0.
0.
0.
0.
0.
0.
0.
0.
0.
0.
0.
0.
0.
0.
0.
0.
0.
0.
0.
0.002
0.014
0.019
0.038
0.055
0.084
0.112
0.143
0.167
0.180
0.201
0.208
0.194
0.173
0.142
0.109
0.082
0.060
0.034
0.019
0.
0.
0.
0.
0.
0.
0.
0.
0.
0.
0.
0.
0.
0.
0.
0.
0.
0.
0.
0.
0.
0.
0.
0.
0.
0.
0.
0.
0.
0.
0.
0.
0.
0.
0.
0.
0.002
0.010
0.026
0.038
0.064
0.092
0.116
0.151
0.176
0.188
0.195
0.185
0.175
0.141
0.108
0.081
0.057
0.039
0.016
0.
0.
0.
0.
0.
0.
0.
0.
0.
0.
0.
0.
0.
0.
0.
0.
0.
0.
0.
0.
0.
0.
0.
0.
0.
0.
0.
0.
0.
0.
0.
0.
0.
0.
0.
0.
0.
0.008
0.018
0.028
0.046
0.077
0.113
0.141
0.169
0.195
0.198
0.191
0.160
0.135
0.103
0.073
0.051
0.036
0.013
0.007
0.
0.
0.
0.
0.
0.
0.
0.
0.
0.
0.
0.
0.
0.
0.
0.
0.
0.
0.
0.
0.
0.
0.
0.
0.
0.
0.
0.
0.
0.
0.
0.
0.
0.
0.
0.
0.004
0.011
0.021
0.035
0.071
0.105
0.139
0.166
0.179
0.195
0.191
0.169
0.142
0.099
0.067
0.049
0.027
0.014
0.007
0.
0.
0.
0.
0.
0.
0.
0.
0.
0.
0.
0.
0.
0.
0.
0.
0.
0.
0.
0.
0.
0.
0.
0.
0.
0.
0.
0.
0.
0.
0.
0.
0.
0.
0.
0.
0.
0.005
0.017
0.033
0.068
0.102
0.127
0.155
0.176
0.189
0.179
0.165
0.143
0.105
0.069
0.039
0.021
0.013
0.003
0.
0.
0.
0.
0.
0.
0.
0.
0.
0.
0.
0.
0.
0.
0.
0.
0.
0.
0.
0.
0.
0.
0.
0.
0.
0.
0.
0.
0.
0.
0.
0.
0.
0.
0.
0.
0.
0.
0.007
0.035
0.059
0.099
0.126
0.145
0.174
0.177
0.177
0.162
0.138
0.104
0.063
0.033
0.020
0.008
0.002
0.
0.
0.
0.
0.
0.
0.
0.
0.
0.
0.
0.
0.
0.
0.
0.
0.
0.
0.
0.
0.
0.
0.
0.
0.
0.
0.
0.
0.
0.
0.
0.
0.
0.
0.
0.
0.
0.002
0.004
0.026
0.050
0.100
0.131
0.146
0.161
0.177
0.179
0.162
0.131
0.097
0.065
0.035
0.018
0.003
0.
0.
0.
0.
0.
0.
0.
0.
0.
0.
0.
0.
0.
0.
0.
0.
0.
0.
0.
0.
0.
0.
0.
0.
0.
0.
0.
0.
0.
0.
0.
0.
0.
0.
0.004
0.005
0.005
0.005
0.003
0.017
0.028
0.055
0.093
0.124
0.153
0.171
0.177
0.171
0.163
0.128
0.105
0.074
0.031
0.012
0.002
0.
0.
0.
0.
0.
0.
0.
0.
0.
0.
0.
0.
0.
0.
0.
0.
0.
0.
0.
0.
0.
0.
0.
0.
0.
0.
0.
0.
0.
0.
0.
0.
0.
0.005
0.006
0.007
0.007
0.007
0.009
0.023
0.029
0.060
0.094
0.126
0.160
0.182
0.197
0.194
0.174
0.148
0.118
0.066
0.039
0.013
0.004
0.
0.
0.
0.
0.
0.
0.
0.
0.
0.
0.
0.
0.
0.
0.
0.
0.
0.
0.
0.
0.
0.
0.
0.
0.
0.
0.
0.
0.
0.
0.
0.
0.005
0.007
0.013
0.014
0.014
0.014
0.011
0.027
0.038
0.061
0.095
0.133
0.161
0.197
0.205
0.204
0.192
0.166
0.123
0.092
0.050
0.023
0.002
0.
0.
0.
0.
0.
0.
0.
0.
0.
0.
0.
0.
0.
0.
0.
0.
0.
0.
0.
0.
0.
0.
0.
0.
0.
0.
0.
0.
0.
0.
0.007
0.017
0.020
0.026
0.020
0.029
0.030
0.028
0.027
0.032
0.041
0.063
0.083
0.136
0.175
0.206
0.210
0.211
0.206
0.175
0.145
0.109
0.058
0.029
0.003
0.002
0.
0.
0.
0.
0.
0.
0.
0.
0.
0.
0.
0.
0.
0.
0.
0.
0.
0.
0.
0.
0.
0.
0.
0.
0.
0.
0.
0.002
0.013
0.016
0.024
0.032
0.040
0.045
0.047
0.048
0.047
0.043
0.041
0.050
0.064
0.096
0.129
0.181
0.212
0.224
0.224
0.209
0.186
0.155
0.116
0.078
0.034
0.009
0.003
0.
0.
0.
0.
0.
0.
0.
0.
0.
0.
0.
0.
0.
0.
0.
0.
0.
0.
0.
0.
0.
0.
0.
0.
0.
0.
0.003
0.016
0.024
0.029
0.043
0.053
0.067
0.075
0.079
0.080
0.079
0.074
0.064
0.067
0.071
0.108
0.149
0.176
0.205
0.217
0.223
0.215
0.198
0.161
0.122
0.078
0.044
0.010
0.003
0.002
0.
0.
0.
0.
0.
0.
0.
0.
0.
0.
0.
0.
0.
0.
0.
0.
0.
0.
0.
0.
0.
0.
0.
0.
0.003
0.014
0.022
0.032
0.038
0.063
0.076
0.100
0.109
0.119
0.113
0.117
0.102
0.086
0.082
0.100
0.119
0.150
0.181
0.211
0.223
0.230
0.225
0.197
0.173
0.138
0.090
0.048
0.014
0.004
0.002
0.
0.
0.
0.
0.
0.
0.
0.
0.
0.
0.
0.
0.
0.
0.
0.
0.
0.
0.
0.
0.
0.
0.
0.
0.008
0.020
0.028
0.044
0.053
0.084
0.110
0.133
0.146
0.155
0.155
0.145
0.132
0.107
0.106
0.108
0.125
0.156
0.182
0.204
0.219
0.228
0.220
0.204
0.177
0.133
0.092
0.063
0.029
0.008
0.002
0.
0.
0.
0.
0.
0.
0.
0.
0.
0.
0.
0.
0.
0.
0.
0.
0.
0.
0.
0.
0.
0.
0.
0.003
0.014
0.024
0.038
0.049
0.067
0.109
0.145
0.163
0.177
0.189
0.185
0.173
0.158
0.129
0.122
0.128
0.120
0.148
0.167
0.190
0.209
0.226
0.221
0.199
0.161
0.128
0.089
0.064
0.036
0.011
0.002
0.
0.
0.
0.
0.
0.
0.
0.
0.
0.
0.
0.
0.
0.
0.
0.
0.
0.
0.
0.
0.
0.
0.
0.003
0.016
0.027
0.042
0.055
0.088
0.123
0.159
0.181
0.199
0.211
0.208
0.194
0.171
0.148
0.137
0.124
0.117
0.130
0.152
0.182
0.201
0.214
0.202
0.188
0.157
0.126
0.094
0.067
0.045
0.016
0.004
0.
0.
0.
0.
0.
0.
0.
0.
0.
0.
0.
0.
0.
0.
0.
0.
0.
0.
0.
0.
0.
0.
0.
0.003
0.017
0.028
0.043
0.056
0.092
0.130
0.158
0.191
0.210
0.218
0.219
0.198
0.176
0.158
0.131
0.124
0.119
0.121
0.142
0.161
0.190
0.198
0.188
0.172
0.145
0.126
0.091
0.064
0.043
0.015
0.004
0.
0.
0.
0.
0.
0.
0.
0.
0.
0.
0.
0.
0.
0.
0.
0.
0.
0.
0.
0.
0.
0.
0.
0.003
0.016
0.026
0.041
0.056
0.090
0.124
0.154
0.184
0.203
0.214
0.211
0.191
0.166
0.146
0.120
0.116
0.111
0.112
0.131
0.155
0.170
0.166
0.166
0.159
0.140
0.113
0.082
0.058
0.032
0.010
0.
0.
0.
0.
0.
0.
0.
0.
0.
0.
0.
0.
0.
0.
0.
0.
0.
0.
0.
0.
0.
0.
0.
0.
0.003
0.014
0.021
0.032
0.051
0.086
0.114
0.139
0.166
0.185
0.195
0.188
0.168
0.157
0.133
0.116
0.104
0.101
0.100
0.111
0.126
0.137
0.143
0.137
0.139
0.117
0.096
0.077
0.046
0.019
0.009
0.
0.
0.
0.
0.
0.
0.
0.
0.
0.
0.
0.
0.
0.
0.
0.
0.
0.
0.
0.
0.
0.
0.
0.
0.002
0.004
0.017
0.026
0.038
0.069
0.100
0.124
0.137
0.154
0.155
0.160
0.147
0.134
0.114
0.096
0.089
0.094
0.084
0.092
0.107
0.111
0.119
0.115
0.110
0.096
0.070
0.045
0.020
0.009
0.
0.
0.
0.
0.
0.
0.
0.
0.
0.
0.
0.
0.
0.
0.
0.
0.
0.
0.
0.
0.
0.
0.
0.
0.
0.
0.003
0.013
0.018
0.035
0.049
0.086
0.102
0.116
0.125
0.131
0.125
0.120
0.107
0.094
0.086
0.081
0.075
0.080
0.078
0.080
0.092
0.092
0.088
0.078
0.060
0.042
0.019
0.005
0.
0.
0.
0.
0.
0.
0.
0.
0.
0.
0.
0.
0.
0.
0.
0.
0.
0.
0.
0.
0.
0.
0.
0.
0.
0.
0.
0.
0.003
0.022
0.027
0.036
0.051
0.075
0.086
0.095
0.092
0.094
0.087
0.083
0.076
0.070
0.070
0.070
0.069
0.073
0.071
0.067
0.066
0.058
0.049
0.043
0.018
0.004
0.
0.
0.
0.
0.
0.
0.
0.
0.
0.
0.
0.
0.
0.
0.
0.
0.
0.
0.
0.
0.
0.
0.
0.
0.
0.
0.
0.
0.
0.005
0.013
0.018
0.025
0.032
0.039
0.055
0.063
0.064
0.070
0.074
0.066
0.058
0.056
0.053
0.052
0.055
0.060
0.055
0.048
0.050
0.040
0.029
0.017
0.007
0.
0.
0.
0.
0.
0.
0.
0.
0.
0.
0.
0.
0.
0.
0.
0.
0.
0.
0.
0.
0.
0.
0.
0.
0.
0.
0.
0.
0.
0.
0.005
0.014
0.018
0.020
0.020
0.025
0.033
0.033
0.034
0.040
0.047
0.048
0.041
0.034
0.038
0.040
0.038
0.041
0.043
0.041
0.035
0.028
0.021
0.004
0.003
0.002
0.
0.
0.
0.
0.
0.
0.
0.
0.
0.
0.
0.
0.
0.
0.
0.
0.
0.
0.
0.
0.
0.
0.
0.
0.
0.
0.
0.
0.
0.005
0.013
0.015
0.017
0.017
0.015
0.022
0.016
0.023
0.030
0.031
0.036
0.035
0.021
0.019
0.029
0.028
0.028
0.024
0.025
0.022
0.018
0.012
0.008
0.004
0.003
0.
0.
0.
0.
0.
0.
0.
0.
0.
0.
0.
0.
0.
0.
0.
0.
0.
0.
0.
0.
0.
0.
0.
0.
0.
0.
0.
0.
0.
0.004
0.008
0.014
0.015
0.015
0.014
0.016
0.005
0.015
0.019
0.017
0.022
0.023
0.018
0.017
0.015
0.011
0.008
0.016
0.015
0.016
0.011
0.010
0.009
0.004
0.003
0.
0.
0.
0.
0.
0.
0.
0.
0.
0.
0.
0.
0.
0.
0.
0.
0.
0.
0.
0.
0.
0.
0.
0.
0.
0.
0.
0.
0.
0.
0.007
0.008
0.009
0.009
0.008
0.006
0.004
0.009
0.011
0.011
0.015
0.019
0.015
0.014
0.008
0.003
0.005
0.006
0.012
0.012
0.010
0.009
0.004
0.003
0.002
0.
0.
0.
0.
0.
0.
0.
0.
0.
0.
0.
0.
0.
0.
0.
0.
0.
0.
0.
0.
0.
0.
0.
0.
0.
0.
0.
0.
0.
0.
0.
0.003
0.003
0.003
0.003
0.
0.003
0.004
0.005
0.005
0.005
0.007
0.006
0.003
0.003
0.003
0.005
0.003
0.004
0.008
0.008
0.004
0.003
0.003
0.002
0.
0.
0.
0.
0.
0.
0.
0.
0.
0.
0.
0.
0.
0.
0.
0.
0.
0.
0.
0.
0.
0.
0.
0.
0.
0.
0.
0.
0.
0.
0.
0.
0.
0.
0.
0.
0.
0.003
0.003
0.004
0.004
0.003
0.
0.002
0.002
0.
0.
0.002
0.003
0.003
0.003
0.003
0.003
0.002
0.
0.
0.
0.
0.
0.
0.
0.
0.
0.
0.
0.
0.
0.
0.
0.
0.
0.
0.
0.
0.
0.
0.
0.
0.
0.
0.
0.
0.
0.
0.
0.
0.
0.
0.
0.
0.
0.
0.
0.
0.
0.
0.
0.
0.
0.
0.
0.
0.
0.002
0.002
0.002
0.002
0.
0.
0.
0.
0.
0.
0.
0.
0.
0.
0.
0.
0.
0.
0.
0.
0.
0.
0.
0.
0.
0.
0.
0.
0.
0.
0.
0.
0.
0.
0.
0.
0.
0.
0.
0.
0.
0.
0.
0.
0.
0.
0.
0.
0.
0.
0.
0.
0.
0.
0.
0.
0.
0.
0.
0.
0.
0.
0.
0.
0.
0.
0.
0.
0.
0.
0.
0.
0.
0.
0.
0.
0.
0.
0.
0.
0.
0.
0.
0.
0.
0.
0.
0.
0.
0.
0.
0.
0.
0.
0.
0.
0.
0.
0.
0.
0.
0.
0.
0.
0.
0.
0.
0.
0.
0.
0.
0.
0.
0.
0.
0.
0.
0.
0.
0.
0.
0.
0.
0.
0.
0.
0.
0.
0.
0.
0.
0.
0.
0.
0.
0.
0.
0.
0.
0.
0.
0.
0.
0.
0.
0.
0.
0.
0.
0.
0.
0.
0.
0.
0.
0.
0.
0.
0.
0.
0.
0.
0.
0.
0.
0.
0.
0.
0.
0.
0.
0.
0.
0.
0.
0.
0.
0.
0.
0.
0.
0.
0.
0.
0.
0.
0.
0.
0.
0.
0.
0.
0.
0.
0.
0.
0.
0.
0.
0.
0.
0.
0.
0.
0.
0.
0.
0.
0.
0.
0.
0.
0.
0.
0.
0.
0.
0.
0.
0.
0.
0.
0.
0.
0.
0.
0.
0.
0.
0.
0.
0.
0.
0.
0.
0.
0.
0.
0.
0.
0.
0.
0.
0.
0.
0.
0.
0.
0.
0.
0.
0.
0.
0.
0.
0.
0.
0.
0.
0.
0.
0.
0.
0.
0.
0.
0.
0.
0.
0.
0.
0.
0.
0.
0.
0.
0.
0.
0.
0.
0.
0.
0.
0.
0.
0.
0.
0.
0.
0.
0.
0.
0.
0.
0.
0.
0.
0.
0.
0.
0.
0.
0.
0.
0.
0.
0.
0.
0.
0.
0.
0.
0.
0.
0.
0.
0.002
0.003
0.004
0.008
0.008
0.004
0.003
0.003
0.
0.
0.
0.
0.
0.
0.
0.
0.
0.
0.
0.
0.
0.
0.
0.
0.
0.
0.
0.
0.
0.
0.
0.
0.
0.
0.
0.
0.
0.
0.
0.
0.
0.
0.
0.
0.
0.
0.
0.
0.
0.
0.
0.
0.
0.
0.002
0.007
0.014
0.016
0.017
0.017
0.016
0.010
0.007
0.006
0.003
0.003
0.
0.
0.
0.
0.
0.
0.
0.
0.
0.
0.
0.
0.
0.
0.
0.
0.
0.
0.
0.
0.
0.
0.
0.
0.
0.
0.
0.
0.
0.
0.
0.
0.
0.
0.
0.
0.
0.
0.
0.
0.
0.
0.
0.007
0.015
0.021
0.024
0.026
0.026
0.027
0.025
0.015
0.009
0.008
0.004
0.004
0.
0.
0.
0.
0.
0.
0.
0.
0.
0.
0.
0.
0.
0.
0.
0.
0.
0.
0.
0.
0.
0.
0.
0.
0.
0.
0.
0.
0.
0.
0.
0.
0.
0.
0.
0.
0.
0.
0.
0.
0.
0.003
0.012
0.021
0.027
0.031
0.033
0.037
0.035
0.032
0.031
0.022
0.015
0.008
0.005
0.004
0.003
0.
0.
0.
0.
0.
0.
0.
0.
0.
0.
0.
0.
0.
0.
0.
0.
0.
0.
0.
0.
0.
0.
0.
0.
0.
0.
0.
0.
0.
0.
0.
0.
0.
0.
0.
0.
0.
0.
0.
0.008
0.019
0.025
0.031
0.036
0.042
0.043
0.046
0.048
0.043
0.034
0.019
0.016
0.011
0.005
0.004
0.
0.
0.
0.
0.
0.
0.
0.
0.
0.
0.
0.
0.
0.
0.
0.
0.
0.
0.
0.
0.
0.
0.
0.
0.
0.
0.
0.
0.
0.
0.
0.
0.
0.
0.
0.
0.
0.
0.
0.011
0.020
0.027
0.034
0.044
0.051
0.061
0.058
0.055
0.051
0.041
0.033
0.024
0.014
0.011
0.004
0.003
0.
0.
0.
0.
0.
0.
0.
0.
0.
0.
0.
0.
0.
0.
0.
0.
0.
0.
0.
0.
0.
0.
0.
0.
0.
0.
0.
0.
0.
0.
0.
0.
0.
0.
0.
0.
0.
0.
0.011
0.021
0.028
0.035
0.047
0.056
0.064
0.061
0.060
0.056
0.046
0.037
0.028
0.017
0.013
0.009
0.003
0.
0.
0.
0.
0.
0.
0.
0.
0.
0.
0.
0.
0.
0.
0.
0.
0.
0.
0.
0.
0.
0.
0.
0.
0.
0.
0.
0.
0.
0.
0.
0.
0.
0.
0.
0.
0.
0.
0.011
0.016
0.026
0.033
0.041
0.050
0.059
0.061
0.060
0.057
0.048
0.040
0.030
0.023
0.014
0.010
0.003
0.
0.
0.
0.
0.
0.
0.
0.
0.
0.
0.
0.
0.
0.
0.
0.
0.
0.
0.
0.
0.
0.
0.
0.
0.
0.
0.
0.
0.
0.
0.
0.
0.
0.
0.
0.
0.
0.
0.009
0.014
0.023
0.029
0.036
0.045
0.055
0.057
0.062
0.055
0.051
0.035
0.028
0.023
0.014
0.010
0.003
0.
0.
0.
0.
0.
0.
0.
0.
0.
0.
0.
0.
0.
0.
0.
0.
0.
0.
0.
0.
0.
0.
0.
0.
0.
0.
0.
0.
0.
0.
0.
0.
0.
0.
0.
0.
0.
0.
0.003
0.011
0.015
0.019
0.027
0.038
0.047
0.054
0.052
0.051
0.047
0.037
0.029
0.024
0.013
0.009
0.003
0.
0.
0.
0.
0.
0.
0.
0.
0.
0.
0.
0.
0.
0.
0.
0.
0.
0.
0.
0.
0.
0.
0.
0.
0.
0.
0.
0.
0.
0.
0.
0.
0.
0.
0.
0.
0.
0.
0.
0.003
0.012
0.015
0.017
0.027
0.035
0.046
0.048
0.043
0.038
0.029
0.026
0.022
0.014
0.010
0.
0.
0.
0.
0.
0.
0.
0.
0.
0.
0.
0.
0.
0.
0.
0.
0.
0.
0.
0.
0.
0.
0.
0.
0.
0.
0.
0.
0.
0.
0.
0.
0.
0.
0.
0.
0.
0.
0.
0.
0.002
0.003
0.010
0.012
0.017
0.022
0.029
0.034
0.034
0.030
0.026
0.027
0.020
0.013
0.006
0.003
0.
0.
0.
0.
0.
0.
0.
0.
0.
0.
0.
0.
0.
0.
0.
0.
0.
0.
0.
0.
0.
0.
0.
0.
0.
0.
0.
0.
0.
0.
0.
0.
0.
0.
0.
0.
0.
0.
0.
0.
0.
0.003
0.003
0.003
0.007
0.016
0.018
0.020
0.026
0.026
0.025
0.019
0.010
0.009
0.003
0.002
0.
0.
0.
0.
0.
0.
0.
0.
0.
0.
0.
0.
0.
0.
0.
0.
0.
0.
0.
0.
0.
0.
0.
0.
0.
0.
0.
0.
0.
0.
0.
0.
0.
0.
0.
0.
0.
0.
0.
0.
0.
0.
0.
0.
0.
0.008
0.016
0.022
0.022
0.018
0.019
0.016
0.010
0.008
0.003
0.
0.
0.
0.
0.
0.
0.
0.
0.
0.
0.
0.
0.
0.
0.
0.
0.
0.
0.
0.
0.
0.
0.
0.
0.
0.
0.
0.
0.
0.
0.
0.
0.
0.
0.
0.
0.
0.
0.
0.
0.
0.002
0.002
0.
0.002
0.003
0.009
0.014
0.016
0.021
0.021
0.020
0.016
0.009
0.003
0.
0.
0.
0.
0.
0.
0.
0.
0.
0.
0.
0.
0.
0.
0.
0.
0.
0.
0.
0.
0.
0.
0.
0.
0.
0.
0.
0.
0.
0.
0.
0.
0.
0.
0.
0.
0.
0.
0.
0.002
0.002
0.003
0.003
0.002
0.002
0.003
0.011
0.018
0.020
0.021
0.022
0.020
0.016
0.009
0.003
0.
0.
0.
0.
0.
0.
0.
0.
0.
0.
0.
0.
0.
0.
0.
0.
0.
0.
0.
0.
0.
0.
0.
0.
0.
0.
0.
0.
0.
0.
0.
0.
0.
0.
0.
0.
0.
0.
0.
0.002
0.003
0.003
0.003
0.003
0.002
0.008
0.017
0.025
0.027
0.028
0.031
0.028
0.015
0.008
0.003
0.
0.
0.
0.
0.
0.
0.
0.
0.
0.
0.
0.
0.
0.
0.
0.
0.
0.
0.
0.
0.
0.
0.
0.
0.
0.
0.
0.
0.
0.
0.
0.
0.
0.
0.
0.
0.
0.
0.
0.003
0.003
0.003
0.003
0.010
0.016
0.026
0.032
0.041
0.042
0.037
0.030
0.032
0.026
0.012
0.007
0.004
0.004
0.003
0.
0.
0.
0.
0.
0.
0.
0.
0.
0.
0.
0.
0.
0.
0.
0.
0.
0.
0.
0.
0.
0.
0.
0.
0.
0.
0.
0.
0.
0.
0.
0.
0.
0.
0.
0.
0.002
0.003
0.003
0.010
0.018
0.029
0.035
0.043
0.057
0.059
0.061
0.057
0.055
0.051
0.039
0.030
0.018
0.016
0.006
0.004
0.003
0.
0.
0.
0.
0.
0.
0.
0.
0.
0.
0.
0.
0.
0.
0.
0.
0.
0.
0.
0.
0.
0.
0.
0.
0.
0.
0.
0.
0.
0.
0.
0.
0.
0.
0.002
0.003
0.006
0.017
0.025
0.040
0.046
0.058
0.065
0.079
0.084
0.090
0.091
0.086
0.084
0.068
0.047
0.032
0.026
0.016
0.005
0.003
0.
0.
0.
0.
0.
0.
0.
0.
0.
0.
0.
0.
0.
0.
0.
0.
0.
0.
0.
0.
0.
0.
0.
0.
0.
0.
0.
0.
0.
0.
0.
0.
0.
0.
0.005
0.011
0.023
0.035
0.043
0.061
0.076
0.093
0.106
0.117
0.134
0.135
0.130
0.112
0.103
0.083
0.061
0.044
0.030
0.022
0.005
0.003
0.
0.
0.
0.
0.
0.
0.
0.
0.
0.
0.
0.
0.
0.
0.
0.
0.
0.
0.
0.
0.
0.
0.
0.
0.
0.
0.
0.
0.
0.
0.
0.
0.
0.003
0.016
0.024
0.038
0.050
0.077
0.094
0.113
0.135
0.159
0.168
0.171
0.167
0.154
0.136
0.114
0.092
0.067
0.047
0.030
0.016
0.004
0.
0.
0.
0.
0.
0.
0.
0.
0.
0.
0.
0.
0.
0.
0.
0.
0.
0.
0.
0.
0.
0.
0.
0.
0.
0.
0.
0.
0.
0.
0.
0.
0.
0.003
0.018
0.026
0.041
0.059
0.085
0.106
0.140
0.176
0.206
0.218
0.220
0.216
0.201
0.179
0.148
0.119
0.087
0.066
0.044
0.026
0.005
0.003
0.
0.
0.
0.
0.
0.
0.
0.
0.
0.
0.
0.
0.
0.
0.
0.
0.
0.
0.
0.
0.
0.
0.
0.
0.
0.
0.
0.
0.
0.
0.
0.
0.003
0.014
0.027
0.042
0.063
0.093
0.123
0.166
0.209
0.234
0.251
0.264
0.256
0.247
0.218
0.186
0.150
0.107
0.079
0.053
0.031
0.016
0.003
0.
0.
0.
0.
0.
0.
0.
0.
0.
0.
0.
0.
0.
0.
0.
0.
0.
0.
0.
0.
0.
0.
0.
0.
0.
0.
0.
0.
0.
0.
0.
0.
0.003
0.013
0.025
0.044
0.061
0.095
0.124
0.179
0.224
0.257
0.274
0.294
0.290
0.290
0.255
0.214
0.172
0.133
0.099
0.068
0.035
0.018
0.003
0.
0.
0.
0.
0.
0.
0.
0.
0.
0.
0.
0.
0.
0.
0.
0.
0.
0.
0.
0.
0.
0.
0.
0.
0.
0.
0.
0.
0.
0.
0.
0.
0.002
0.012
0.022
0.035
0.061
0.094
0.120
0.181
0.227
0.266
0.291
0.310
0.314
0.310
0.287
0.247
0.198
0.144
0.107
0.075
0.047
0.023
0.003
0.
0.
0.
0.
0.
0.
0.
0.
0.
0.
0.
0.
0.
0.
0.
0.
0.
0.
0.
0.
0.
0.
0.
0.
0.
0.
0.
0.
0.
0.
0.
0.
0.
0.010
0.014
0.030
0.056
0.085
0.111
0.167
0.219
0.256
0.289
0.310
0.332
0.317
0.293
0.253
0.215
0.165
0.117
0.085
0.056
0.028
0.007
0.
0.
0.
0.
0.
0.
0.
0.
0.
0.
0.
0.
0.
0.
0.
0.
0.
0.
0.
0.
0.
0.
0.
0.
0.
0.
0.
0.
0.
0.
0.
0.
0.
0.002
0.011
0.021
0.044
0.072
0.099
0.147
0.194
0.243
0.270
0.301
0.309
0.303
0.293
0.260
0.226
0.177
0.124
0.090
0.058
0.037
0.008
0.
0.
0.
0.
0.
0.
0.
0.
0.
0.
0.
0.
0.
0.
0.
0.
0.
0.
0.
0.
0.
0.
0.
0.
0.
0.
0.
0.
0.
0.
0.
0.
0.
0.
0.003
0.016
0.030
0.053
0.081
0.119
0.163
0.210
0.247
0.277
0.300
0.304
0.295
0.262
0.226
0.175
0.135
0.090
0.054
0.038
0.014
0.006
0.
0.
0.
0.
0.
0.
0.
0.
0.
0.
0.
0.
0.
0.
0.
0.
0.
0.
0.
0.
0.
0.
0.
0.
0.
0.
0.
0.
0.
0.
0.
0.
0.
0.
0.007
0.016
0.042
0.063
0.096
0.132
0.182
0.234
0.270
0.295
0.301
0.300
0.269
0.227
0.178
0.138
0.087
0.056
0.027
0.015
0.007
0.
0.
0.
0.
0.
0.
0.
0.
0.
0.
0.
0.
0.
0.
0.
0.
0.
0.
0.
0.
0.
0.
0.
0.
0.
0.
0.
0.
0.
0.
0.
0.
0.
0.
0.
0.013
0.024
0.051
0.081
0.121
0.175
0.218
0.259
0.281
0.297
0.287
0.268
0.226
0.183
0.130
0.086
0.052
0.027
0.016
0.007
0.002
0.
0.
0.
0.
0.
0.
0.
0.
0.
0.
0.
0.
0.
0.
0.
0.
0.
0.
0.
0.
0.
0.
0.
0.
0.
0.
0.
0.
0.
0.
0.
0.
0.
0.
0.004
0.017
0.034
0.076
0.114
0.159
0.198
0.239
0.272
0.290
0.287
0.253
0.219
0.174
0.135
0.082
0.045
0.026
0.016
0.003
0.002
0.
0.
0.
0.
0.
0.
0.
0.
0.
0.
0.
0.
0.
0.
0.
0.
0.
0.
0.
0.
0.
0.
0.
0.
0.
0.
0.
0.
0.
0.
0.
0.
0.
0.
0.
0.011
0.028
0.069
0.109
0.145
0.193
0.234
0.264
0.282
0.279
0.255
0.220
0.174
0.129
0.075
0.043
0.019
0.014
0.003
0.
0.
0.
0.
0.
0.
0.
0.
0.
0.
0.
0.
0.
0.
0.
0.
0.
0.
0.
0.
0.
0.
0.
0.
0.
0.
0.
0.
0.
0.
0.
0.
0.
0.004
0.005
0.004
0.003
0.020
0.068
0.109
0.156
0.193
0.228
0.264
0.281
0.281
0.261
0.218
0.167
0.124
0.073
0.041
0.016
0.008
0.003
0.
0.
0.
0.
0.
0.
0.
0.
0.
0.
0.
0.
0.
0.
0.
0.
0.
0.
0.
0.
0.
0.
0.
0.
0.
0.
0.
0.
0.
0.
0.
0.005
0.006
0.007
0.007
0.007
0.010
0.027
0.052
0.107
0.150
0.194
0.232
0.260
0.277
0.291
0.260
0.232
0.184
0.129
0.083
0.034
0.017
0.003
0.002
0.
0.
0.
0.
0.
0.
0.
0.
0.
0.
0.
0.
0.
0.
0.
0.
0.
0.
0.
0.
0.
0.
0.
0.
0.
0.
0.
0.
0.003
0.007
0.009
0.010
0.009
0.015
0.015
0.016
0.012
0.033
0.064
0.102
0.150
0.206
0.251
0.283
0.282
0.281
0.267
0.231
0.188
0.142
0.090
0.043
0.013
0.002
0.
0.
0.
0.
0.
0.
0.
0.
0.
0.
0.
0.
0.
0.
0.
0.
0.
0.
0.
0.
0.
0.
0.
0.
0.
0.
0.
0.003
0.003
0.004
0.012
0.019
0.022
0.024
0.027
0.026
0.027
0.029
0.045
0.069
0.119
0.161
0.220
0.268
0.297
0.312
0.303
0.280
0.239
0.200
0.145
0.100
0.051
0.021
0.002
0.
0.
0.
0.
0.
0.
0.
0.
0.
0.
0.
0.
0.
0.
0.
0.
0.
0.
0.
0.
0.
0.
0.
0.
0.
0.
0.
0.003
0.013
0.024
0.033
0.034
0.038
0.050
0.053
0.047
0.049
0.051
0.073
0.093
0.121
0.172
0.224
0.274
0.308
0.331
0.324
0.305
0.268
0.222
0.163
0.117
0.070
0.032
0.007
0.
0.
0.
0.
0.
0.
0.
0.
0.
0.
0.
0.
0.
0.
0.
0.
0.
0.
0.
0.
0.
0.
0.
0.
0.
0.
0.003
0.014
0.028
0.038
0.050
0.060
0.067
0.082
0.087
0.092
0.087
0.090
0.098
0.124
0.147
0.189
0.235
0.284
0.326
0.346
0.342
0.331
0.281
0.235
0.186
0.124
0.087
0.032
0.013
0.002
0.
0.
0.
0.
0.
0.
0.
0.
0.
0.
0.
0.
0.
0.
0.
0.
0.
0.
0.
0.
0.
0.
0.
0.
0.002
0.018
0.026
0.038
0.060
0.074
0.089
0.110
0.127
0.136
0.138
0.133
0.122
0.122
0.148
0.180
0.206
0.233
0.284
0.321
0.357
0.355
0.324
0.303
0.263
0.213
0.160
0.099
0.046
0.018
0.003
0.
0.
0.
0.
0.
0.
0.
0.
0.
0.
0.
0.
0.
0.
0.
0.
0.
0.
0.
0.
0.
0.
0.
0.
0.012
0.024
0.038
0.054
0.075
0.096
0.137
0.158
0.179
0.190
0.186
0.177
0.167
0.159
0.161
0.194
0.229
0.250
0.280
0.321
0.350
0.350
0.345
0.313
0.274
0.224
0.171
0.115
0.064
0.023
0.003
0.
0.
0.
0.
0.
0.
0.
0.
0.
0.
0.
0.
0.
0.
0.
0.
0.
0.
0.
0.
0.
0.
0.
0.002
0.016
0.030
0.047
0.061
0.102
0.139
0.174
0.203
0.221
0.237
0.236
0.222
0.206
0.187
0.193
0.205
0.231
0.248
0.267
0.307
0.338
0.350
0.341
0.314
0.280
0.236
0.171
0.114
0.070
0.029
0.008
0.
0.
0.
0.
0.
0.
0.
0.
0.
0.
0.
0.
0.
0.
0.
0.
0.
0.
0.
0.
0.
0.
0.
0.012
0.022
0.037
0.055
0.079
0.121
0.171
0.203
0.239
0.261
0.278
0.274
0.262
0.233
0.226
0.214
0.210
0.220
0.239
0.258
0.295
0.324
0.337
0.333
0.312
0.277
0.226
0.168
0.117
0.068
0.037
0.014
0.004
0.
0.
0.
0.
0.
0.
0.
0.
0.
0.
0.
0.
0.
0.
0.
0.
0.
0.
0.
0.
0.
0.
0.013
0.024
0.041
0.058
0.087
0.137
0.188
0.234
0.269
0.295
0.307
0.301
0.286
0.249
0.247
0.230
0.216
0.218
0.226
0.247
0.274
0.302
0.318
0.314
0.295
0.261
0.210
0.160
0.111
0.074
0.039
0.019
0.005
0.
0.
0.
0.
0.
0.
0.
0.
0.
0.
0.
0.
0.
0.
0.
0.
0.
0.
0.
0.
0.
0.
0.014
0.025
0.042
0.064
0.092
0.144
0.191
0.240
0.277
0.304
0.322
0.312
0.297
0.263
0.246
0.230
0.205
0.199
0.211
0.236
0.252
0.276
0.294
0.289
0.260
0.234
0.197
0.156
0.108
0.077
0.036
0.018
0.009
0.
0.
0.
0.
0.
0.
0.
0.
0.
0.
0.
0.
0.
0.
0.
0.
0.
0.
0.
0.
0.
0.
0.013
0.021
0.040
0.064
0.089
0.138
0.188
0.229
0.271
0.295
0.310
0.312
0.296
0.266
0.246
0.216
0.195
0.190
0.179
0.208
0.223
0.247
0.262
0.257
0.238
0.212
0.178
0.143
0.104
0.072
0.033
0.017
0.009
0.
0.
0.
0.
0.
0.
0.
0.
0.
0.
0.
0.
0.
0.
0.
0.
0.
0.
0.
0.
0.
0.
0.008
0.019
0.036
0.054
0.089
0.134
0.171
0.213
0.248
0.269
0.277
0.285
0.269
0.251
0.230
0.209
0.188
0.178
0.187
0.184
0.200
0.222
0.229
0.225
0.211
0.190
0.155
0.128
0.089
0.055
0.024
0.016
0.
0.
0.
0.
0.
0.
0.
0.
0.
0.
0.
0.
0.
0.
0.
0.
0.
0.
0.
0.
0.
0.
0.
0.003
0.016
0.027
0.055
0.079
0.121
0.152
0.192
0.219
0.243
0.252
0.247
0.236
0.218
0.200
0.186
0.168
0.169
0.164
0.167
0.166
0.196
0.201
0.197
0.187
0.161
0.135
0.100
0.070
0.033
0.017
0.009
0.
0.
0.
0.
0.
0.
0.
0.
0.
0.
0.
0.
0.
0.
0.
0.
0.
0.
0.
0.
0.
0.
0.
0.
0.012
0.028
0.040
0.070
0.102
0.140
0.160
0.185
0.198
0.204
0.203
0.199
0.184
0.170
0.159
0.145
0.150
0.135
0.144
0.159
0.167
0.176
0.161
0.144
0.126
0.099
0.065
0.041
0.020
0.014
0.
0.
0.
0.
0.
0.
0.
0.
0.
0.
0.
0.
0.
0.
0.
0.
0.
0.
0.
0.
0.
0.
0.
0.
0.
0.008
0.025
0.036
0.044
0.081
0.111
0.138
0.152
0.162
0.163
0.168
0.163
0.152
0.149
0.139
0.123
0.124
0.113
0.128
0.139
0.139
0.147
0.138
0.125
0.093
0.075
0.036
0.019
0.004
0.
0.
0.
0.
0.
0.
0.
0.
0.
0.
0.
0.
0.
0.
0.
0.
0.
0.
0.
0.
0.
0.
0.
0.
0.
0.004
0.006
0.019
0.025
0.043
0.054
0.082
0.102
0.125
0.132
0.125
0.125
0.121
0.123
0.121
0.109
0.105
0.103
0.097
0.116
0.118
0.124
0.116
0.099
0.095
0.065
0.042
0.011
0.005
0.
0.
0.
0.
0.
0.
0.
0.
0.
0.
0.
0.
0.
0.
0.
0.
0.
0.
0.
0.
0.
0.
0.
0.
0.
0.
0.004
0.009
0.018
0.023
0.033
0.037
0.047
0.068
0.081
0.088
0.095
0.094
0.093
0.094
0.089
0.085
0.081
0.077
0.089
0.101
0.102
0.098
0.092
0.082
0.069
0.046
0.024
0.007
0.005
0.
0.
0.
0.
0.
0.
0.
0.
0.
0.
0.
0.
0.
0.
0.
0.
0.
0.
0.
0.
0.
0.
0.
0.
0.
0.
0.004
0.009
0.018
0.022
0.026
0.032
0.033
0.045
0.053
0.061
0.067
0.067
0.066
0.067
0.066
0.064
0.062
0.055
0.073
0.072
0.078
0.067
0.062
0.051
0.046
0.032
0.014
0.011
0.003
0.
0.
0.
0.
0.
0.
0.
0.
0.
0.
0.
0.
0.
0.
0.
0.
0.
0.
0.
0.
0.
0.
0.
0.
0.
0.
0.
0.009
0.016
0.020
0.023
0.025
0.029
0.035
0.039
0.039
0.040
0.039
0.047
0.049
0.045
0.048
0.046
0.040
0.053
0.055
0.050
0.051
0.045
0.035
0.032
0.021
0.011
0.008
0.003
0.
0.
0.
0.
0.
0.
0.
0.
0.
0.
0.
0.
0.
0.
0.
0.
0.
0.
0.
0.
0.
0.
0.
0.
0.
0.
0.
0.008
0.010
0.017
0.020
0.021
0.021
0.023
0.029
0.030
0.020
0.029
0.036
0.038
0.038
0.033
0.027
0.025
0.025
0.031
0.027
0.025
0.028
0.027
0.023
0.016
0.010
0.004
0.003
0.
0.
0.
0.
0.
0.
0.
0.
0.
0.
0.
0.
0.
0.
0.
0.
0.
0.
0.
0.
0.
0.
0.
0.
0.
0.
0.
0.
0.008
0.010
0.011
0.017
0.016
0.018
0.020
0.017
0.016
0.018
0.024
0.030
0.030
0.023
0.017
0.015
0.015
0.016
0.018
0.017
0.018
0.018
0.016
0.011
0.009
0.003
0.002
0.
0.
0.
0.
0.
0.
0.
0.
0.
0.
0.
0.
0.
0.
0.
0.
0.
0.
0.
0.
0.
0.
0.
0.
0.
0.
0.
0.
0.003
0.004
0.009
0.009
0.009
0.004
0.006
0.007
0.012
0.014
0.014
0.013
0.012
0.007
0.007
0.003
0.003
0.009
0.012
0.014
0.014
0.014
0.013
0.009
0.004
0.003
0.
0.
0.
0.
0.
0.
0.
0.
0.
0.
0.
0.
0.
0.
0.
0.
0.
0.
0.
0.
0.
0.
0.
0.
0.
0.
0.
0.
0.
0.
0.
0.003
0.003
0.003
0.003
0.
0.
0.003
0.004
0.004
0.004
0.003
0.005
0.002
0.002
0.002
0.002
0.003
0.006
0.011
0.008
0.004
0.003
0.003
0.
0.
0.
0.
0.
0.
0.
0.
0.
0.
0.
0.
0.
0.
0.
0.
0.
0.
0.
0.
0.
0.
0.
0.
0.
0.
0.
0.
0.
0.
0.
0.
0.
0.
0.
0.
0.
0.
0.
0.
0.
0.
0.
0.
0.
0.
0.
0.
0.
0.002
0.003
0.003
0.002
0.002
0.
0.
0.
0.
0.
0.
0.
0.
0.
0.
0.
0.
0.
0.
0.
0.
0.
0.
0.
0.
0.
0.
0.
0.
0.
0.
0.
0.
0.
0.
0.
0.
0.
0.
0.
0.
0.
0.
0.
0.
0.
0.
0.
0.
0.
0.
0.
0.
0.
0.
0.
0.
0.
0.
0.
0.
0.
0.
0.
0.
0.
0.
0.
0.
0.
0.
0.
0.
0.
0.
0.
0.
0.
0.
0.
0.
0.
0.
0.
0.
0.
0.
0.
0.
0.
0.
0.
0.
0.
0.
0.
0.
0.
0.
0.
0.
0.
0.
0.
0.
0.
0.
0.
0.
0.
0.
0.
0.
0.
0.
0.
0.
0.
0.
0.
0.
0.
0.
0.
0.
0.
0.
0.
0.
0.
0.
0.
0.
0.
0.
0.
0.
0.
0.
0.
0.
0.
0.
0.
0.
0.
0.
0.
0.
0.
0.
0.
0.
0.
0.
0.
0.
0.
0.
0.
0.
0.
0.
0.
0.
0.
0.
0.
0.
0.
0.
0.
0.
0.
0.
0.
0.
0.
0.
0.
0.
0.
0.
0.
0.
0.
0.
0.
0.
0.
0.
0.
0.
0.
0.
0.
0.
0.
0.
0.
0.
0.
0.
0.
0.
0.
0.
0.
0.
0.
0.
0.
0.
0.
0.
0.
0.
0.
0.
0.
0.
0.
0.
0.
0.
0.
0.
0.
0.
0.
0.
0.
0.
0.
0.
0.
0.
0.
0.
0.
0.
0.
0.
0.
0.
0.
0.
0.
0.
0.
0.
0.
0.
0.
0.
0.
0.
0.
0.
0.
0.002
0.003
0.014
0.016
0.017
0.017
0.016
0.014
0.004
0.003
0.
0.
0.
0.
0.
0.
0.
0.
0.
0.
0.
0.
0.
0.
0.
0.
0.
0.
0.
0.
0.
0.
0.
0.
0.
0.
0.
0.
0.
0.
0.
0.
0.
0.
0.
0.
0.
0.
0.
0.
0.
0.
0.
0.
0.
0.012
0.016
0.023
0.026
0.028
0.028
0.029
0.024
0.020
0.009
0.007
0.004
0.003
0.
0.
0.
0.
0.
0.
0.
0.
0.
0.
0.
0.
0.
0.
0.
0.
0.
0.
0.
0.
0.
0.
0.
0.
0.
0.
0.
0.
0.
0.
0.
0.
0.
0.
0.
0.
0.
0.
0.
0.
0.
0.007
0.018
0.025
0.035
0.041
0.043
0.046
0.040
0.036
0.035
0.027
0.015
0.013
0.005
0.004
0.003
0.
0.
0.
0.
0.
0.
0.
0.
0.
0.
0.
0.
0.
0.
0.
0.
0.
0.
0.
0.
0.
0.
0.
0.
0.
0.
0.
0.
0.
0.
0.
0.
0.
0.
0.
0.
0.
0.
0.002
0.016
0.023
0.036
0.045
0.052
0.058
0.059
0.065
0.057
0.051
0.045
0.032
0.018
0.012
0.005
0.004
0.
0.
0.
0.
0.
0.
0.
0.
0.
0.
0.
0.
0.
0.
0.
0.
0.
0.
0.
0.
0.
0.
0.
0.
0.
0.
0.
0.
0.
0.
0.
0.
0.
0.
0.
0.
0.
0.
0.007
0.019
0.032
0.042
0.053
0.063
0.073
0.084
0.080
0.075
0.066
0.058
0.042
0.031
0.017
0.013
0.009
0.003
0.
0.
0.
0.
0.
0.
0.
0.
0.
0.
0.
0.
0.
0.
0.
0.
0.
0.
0.
0.
0.
0.
0.
0.
0.
0.
0.
0.
0.
0.
0.
0.
0.
0.
0.
0.
0.
0.010
0.021
0.035
0.046
0.057
0.074
0.090
0.095
0.095
0.087
0.081
0.068
0.053
0.038
0.030
0.016
0.012
0.004
0.
0.
0.
0.
0.
0.
0.
0.
0.
0.
0.
0.
0.
0.
0.
0.
0.
0.
0.
0.
0.
0.
0.
0.
0.
0.
0.
0.
0.
0.
0.
0.
0.
0.
0.
0.
0.
0.010
0.021
0.035
0.047
0.058
0.080
0.094
0.101
0.107
0.103
0.090
0.081
0.065
0.048
0.035
0.023
0.014
0.009
0.003
0.
0.
0.
0.
0.
0.
0.
0.
0.
0.
0.
0.
0.
0.
0.
0.
0.
0.
0.
0.
0.
0.
0.
0.
0.
0.
0.
0.
0.
0.
0.
0.
0.
0.
0.
0.
0.010
0.020
0.033
0.044
0.054
0.077
0.092
0.109
0.112
0.106
0.098
0.089
0.070
0.052
0.034
0.026
0.015
0.010
0.003
0.
0.
0.
0.
0.
0.
0.
0.
0.
0.
0.
0.
0.
0.
0.
0.
0.
0.
0.
0.
0.
0.
0.
0.
0.
0.
0.
0.
0.
0.
0.
0.
0.
0.
0.
0.
0.003
0.014
0.025
0.038
0.052
0.065
0.093
0.102
0.107
0.099
0.095
0.082
0.074
0.055
0.041
0.026
0.015
0.010
0.003
0.
0.
0.
0.
0.
0.
0.
0.
0.
0.
0.
0.
0.
0.
0.
0.
0.
0.
0.
0.
0.
0.
0.
0.
0.
0.
0.
0.
0.
0.
0.
0.
0.
0.
0.
0.
0.002
0.011
0.016
0.027
0.042
0.058
0.077
0.087
0.088
0.090
0.089
0.080
0.073
0.053
0.042
0.028
0.016
0.009
0.
0.
0.
0.
0.
0.
0.
0.
0.
0.
0.
0.
0.
0.
0.
0.
0.
0.
0.
0.
0.
0.
0.
0.
0.
0.
0.
0.
0.
0.
0.
0.
0.
0.
0.
0.
0.
0.
0.003
0.013
0.017
0.026
0.043
0.060
0.069
0.075
0.076
0.076
0.072
0.063
0.052
0.042
0.030
0.015
0.011
0.002
0.
0.
0.
0.
0.
0.
0.
0.
0.
0.
0.
0.
0.
0.
0.
0.
0.
0.
0.
0.
0.
0.
0.
0.
0.
0.
0.
0.
0.
0.
0.
0.
0.
0.
0.
0.
0.
0.007
0.008
0.017
0.019
0.027
0.043
0.051
0.059
0.063
0.068
0.063
0.056
0.054
0.041
0.035
0.025
0.013
0.003
0.
0.
0.
0.
0.
0.
0.
0.
0.
0.
0.
0.
0.
0.
0.
0.
0.
0.
0.
0.
0.
0.
0.
0.
0.
0.
0.
0.
0.
0.
0.
0.
0.
0.
0.
0.
0.004
0.005
0.008
0.008
0.013
0.016
0.023
0.038
0.046
0.045
0.053
0.053
0.058
0.052
0.044
0.034
0.020
0.016
0.012
0.007
0.005
0.004
0.
0.
0.
0.
0.
0.
0.
0.
0.
0.
0.
0.
0.
0.
0.
0.
0.
0.
0.
0.
0.
0.
0.
0.
0.
0.
0.
0.
0.
0.
0.
0.
0.
0.004
0.005
0.005
0.008
0.010
0.014
0.010
0.020
0.031
0.038
0.044
0.051
0.050
0.046
0.040
0.029
0.026
0.019
0.019
0.008
0.005
0.005
0.004
0.
0.
0.
0.
0.
0.
0.
0.
0.
0.
0.
0.
0.
0.
0.
0.
0.
0.
0.
0.
0.
0.
0.
0.
0.
0.
0.
0.
0.
0.
0.
0.
0.004
0.005
0.008
0.008
0.013
0.013
0.009
0.011
0.016
0.024
0.027
0.036
0.040
0.034
0.035
0.035
0.031
0.023
0.020
0.012
0.005
0.005
0.004
0.
0.
0.
0.
0.
0.
0.
0.
0.
0.
0.
0.
0.
0.
0.
0.
0.
0.
0.
0.
0.
0.
0.
0.
0.
0.
0.
0.
0.
0.
0.
0.
0.
0.007
0.008
0.013
0.014
0.011
0.011
0.010
0.018
0.029
0.027
0.036
0.045
0.048
0.047
0.041
0.037
0.027
0.027
0.012
0.005
0.005
0.004
0.
0.
0.
0.
0.
0.
0.
0.
0.
0.
0.
0.
0.
0.
0.
0.
0.
0.
0.
0.
0.
0.
0.
0.
0.
0.
0.
0.
0.
0.
0.
0.
0.
0.002
0.003
0.009
0.010
0.012
0.012
0.016
0.027
0.040
0.049
0.058
0.063
0.063
0.056
0.054
0.052
0.033
0.023
0.012
0.009
0.004
0.
0.
0.
0.
0.
0.
0.
0.
0.
0.
0.
0.
0.
0.
0.
0.
0.
0.
0.
0.
0.
0.
0.
0.
0.
0.
0.
0.
0.
0.
0.
0.
0.
0.
0.003
0.003
0.009
0.011
0.012
0.015
0.029
0.039
0.057
0.063
0.075
0.084
0.091
0.086
0.077
0.070
0.061
0.039
0.015
0.009
0.008
0.
0.
0.
0.
0.
0.
0.
0.
0.
0.
0.
0.
0.
0.
0.
0.
0.
0.
0.
0.
0.
0.
0.
0.
0.
0.
0.
0.
0.
0.
0.
0.
0.
0.
0.002
0.003
0.004
0.010
0.014
0.029
0.037
0.049
0.067
0.086
0.106
0.110
0.120
0.130
0.116
0.102
0.101
0.076
0.052
0.026
0.016
0.005
0.003
0.
0.
0.
0.
0.
0.
0.
0.
0.
0.
0.
0.
0.
0.
0.
0.
0.
0.
0.
0.
0.
0.
0.
0.
0.
0.
0.
0.
0.
0.
0.
0.
0.002
0.003
0.004
0.011
0.023
0.035
0.049
0.060
0.085
0.110
0.133
0.143
0.156
0.173
0.164
0.148
0.128
0.111
0.084
0.067
0.043
0.022
0.005
0.003
0.
0.
0.
0.
0.
0.
0.
0.
0.
0.
0.
0.
0.
0.
0.
0.
0.
0.
0.
0.
0.
0.
0.
0.
0.
0.
0.
0.
0.
0.
0.
0.
0.002
0.005
0.007
0.023
0.032
0.052
0.076
0.105
0.132
0.165
0.187
0.212
0.219
0.204
0.190
0.181
0.156
0.129
0.099
0.064
0.043
0.024
0.005
0.003
0.
0.
0.
0.
0.
0.
0.
0.
0.
0.
0.
0.
0.
0.
0.
0.
0.
0.
0.
0.
0.
0.
0.
0.
0.
0.
0.
0.
0.
0.
0.
0.
0.005
0.012
0.025
0.040
0.058
0.089
0.124
0.162
0.194
0.237
0.258
0.269
0.260
0.252
0.227
0.206
0.167
0.133
0.100
0.060
0.038
0.022
0.004
0.
0.
0.
0.
0.
0.
0.
0.
0.
0.
0.
0.
0.
0.
0.
0.
0.
0.
0.
0.
0.
0.
0.
0.
0.
0.
0.
0.
0.
0.
0.
0.002
0.005
0.014
0.026
0.042
0.057
0.100
0.138
0.189
0.234
0.285
0.308
0.319
0.317
0.313
0.292
0.248
0.207
0.164
0.121
0.080
0.054
0.029
0.014
0.003
0.
0.
0.
0.
0.
0.
0.
0.
0.
0.
0.
0.
0.
0.
0.
0.
0.
0.
0.
0.
0.
0.
0.
0.
0.
0.
0.
0.
0.
0.002
0.002
0.005
0.015
0.027
0.041
0.065
0.103
0.151
0.202
0.273
0.309
0.341
0.361
0.372
0.362
0.345
0.304
0.255
0.202
0.156
0.113
0.074
0.040
0.021
0.003
0.
0.
0.
0.
0.
0.
0.
0.
0.
0.
0.
0.
0.
0.
0.
0.
0.
0.
0.
0.
0.
0.
0.
0.
0.
0.
0.
0.
0.
0.002
0.002
0.005
0.014
0.025
0.034
0.064
0.101
0.156
0.206
0.281
0.326
0.369
0.399
0.415
0.418
0.399
0.359
0.310
0.242
0.179
0.129
0.086
0.055
0.028
0.004
0.
0.
0.
0.
0.
0.
0.
0.
0.
0.
0.
0.
0.
0.
0.
0.
0.
0.
0.
0.
0.
0.
0.
0.
0.
0.
0.
0.
0.
0.
0.002
0.002
0.013
0.016
0.034
0.063
0.099
0.149
0.205
0.272
0.330
0.382
0.411
0.445
0.448
0.431
0.390
0.341
0.280
0.210
0.150
0.106
0.068
0.038
0.008
0.
0.
0.
0.
0.
0.
0.
0.
0.
0.
0.
0.
0.
0.
0.
0.
0.
0.
0.
0.
0.
0.
0.
0.
0.
0.
0.
0.
0.
0.
0.
0.
0.005
0.013
0.029
0.051
0.088
0.139
0.194
0.263
0.312
0.370
0.422
0.445
0.458
0.444
0.414
0.372
0.312
0.233
0.171
0.111
0.075
0.047
0.012
0.
0.
0.
0.
0.
0.
0.
0.
0.
0.
0.
0.
0.
0.
0.
0.
0.
0.
0.
0.
0.
0.
0.
0.
0.
0.
0.
0.
0.
0.
0.
0.
0.
0.010
0.019
0.043
0.076
0.125
0.169
0.241
0.301
0.347
0.400
0.433
0.447
0.443
0.412
0.372
0.314
0.251
0.181
0.130
0.088
0.048
0.022
0.008
0.
0.
0.
0.
0.
0.
0.
0.
0.
0.
0.
0.
0.
0.
0.
0.
0.
0.
0.
0.
0.
0.
0.
0.
0.
0.
0.
0.
0.
0.
0.
0.
0.002
0.015
0.030
0.053
0.098
0.143
0.201
0.269
0.318
0.375
0.426
0.434
0.437
0.412
0.377
0.321
0.246
0.188
0.136
0.092
0.055
0.026
0.014
0.002
0.
0.
0.
0.
0.
0.
0.
0.
0.
0.
0.
0.
0.
0.
0.
0.
0.
0.
0.
0.
0.
0.
0.
0.
0.
0.
0.
0.
0.
0.
0.
0.
0.002
0.014
0.043
0.073
0.107
0.156
0.213
0.285
0.340
0.375
0.408
0.417
0.404
0.375
0.323
0.249
0.191
0.143
0.091
0.054
0.028
0.016
0.003
0.
0.
0.
0.
0.
0.
0.
0.
0.
0.
0.
0.
0.
0.
0.
0.
0.
0.
0.
0.
0.
0.
0.
0.
0.
0.
0.
0.
0.
0.
0.
0.
0.
0.011
0.020
0.049
0.080
0.125
0.190
0.251
0.308
0.354
0.392
0.408
0.396
0.362
0.319
0.261
0.196
0.134
0.086
0.046
0.029
0.017
0.003
0.
0.
0.
0.
0.
0.
0.
0.
0.
0.
0.
0.
0.
0.
0.
0.
0.
0.
0.
0.
0.
0.
0.
0.
0.
0.
0.
0.
0.
0.
0.
0.
0.
0.
0.011
0.032
0.078
0.124
0.171
0.230
0.299
0.360
0.393
0.403
0.398
0.364
0.311
0.254
0.191
0.130
0.077
0.045
0.032
0.016
0.003
0.002
0.
0.
0.
0.
0.
0.
0.
0.
0.
0.
0.
0.
0.
0.
0.
0.
0.
0.
0.
0.
0.
0.
0.
0.
0.
0.
0.
0.
0.
0.
0.
0.
0.
0.
0.020
0.053
0.111
0.166
0.227
0.295
0.347
0.389
0.405
0.396
0.357
0.309
0.249
0.191
0.121
0.071
0.040
0.021
0.015
0.003
0.
0.
0.
0.
0.
0.
0.
0.
0.
0.
0.
0.
0.
0.
0.
0.
0.
0.
0.
0.
0.
0.
0.
0.
0.
0.
0.
0.
0.
0.
0.005
0.005
0.006
0.006
0.008
0.012
0.058
0.108
0.164
0.224
0.280
0.338
0.398
0.413
0.392
0.368
0.322
0.250
0.194
0.132
0.073
0.037
0.018
0.008
0.003
0.
0.
0.
0.
0.
0.
0.
0.
0.
0.
0.
0.
0.
0.
0.
0.
0.
0.
0.
0.
0.
0.
0.
0.
0.
0.
0.003
0.003
0.003
0.009
0.010
0.009
0.010
0.010
0.012
0.022
0.043
0.110
0.170
0.229
0.290
0.347
0.388
0.422
0.412
0.378
0.321
0.273
0.210
0.146
0.080
0.035
0.014
0.003
0.002
0.
0.
0.
0.
0.
0.
0.
0.
0.
0.
0.
0.
0.
0.
0.
0.
0.
0.
0.
0.
0.
0.
0.
0.
0.
0.003
0.013
0.014
0.020
0.022
0.020
0.022
0.023
0.021
0.029
0.032
0.056
0.115
0.174
0.243
0.308
0.363
0.405
0.432
0.428
0.391
0.345
0.274
0.211
0.150
0.092
0.037
0.012
0.002
0.
0.
0.
0.
0.
0.
0.
0.
0.
0.
0.
0.
0.
0.
0.
0.
0.
0.
0.
0.
0.
0.
0.
0.
0.
0.003
0.009
0.016
0.025
0.033
0.042
0.040
0.039
0.044
0.047
0.044
0.064
0.091
0.146
0.187
0.250
0.312
0.376
0.421
0.443
0.423
0.406
0.352
0.293
0.232
0.149
0.093
0.045
0.016
0.
0.
0.
0.
0.
0.
0.
0.
0.
0.
0.
0.
0.
0.
0.
0.
0.
0.
0.
0.
0.
0.
0.
0.
0.
0.003
0.009
0.016
0.029
0.045
0.057
0.063
0.072
0.079
0.081
0.084
0.090
0.092
0.137
0.168
0.229
0.285
0.332
0.398
0.448
0.472
0.460
0.423
0.378
0.310
0.243
0.172
0.107
0.066
0.017
0.012
0.
0.
0.
0.
0.
0.
0.
0.
0.
0.
0.
0.
0.
0.
0.
0.
0.
0.
0.
0.
0.
0.
0.
0.
0.003
0.017
0.035
0.049
0.069
0.080
0.098
0.117
0.129
0.126
0.137
0.137
0.136
0.171
0.207
0.244
0.304
0.353
0.403
0.449
0.477
0.487
0.457
0.410
0.342
0.272
0.206
0.145
0.081
0.033
0.013
0.
0.
0.
0.
0.
0.
0.
0.
0.
0.
0.
0.
0.
0.
0.
0.
0.
0.
0.
0.
0.
0.
0.
0.
0.014
0.029
0.049
0.066
0.087
0.113
0.146
0.169
0.189
0.195
0.203
0.200
0.196
0.210
0.231
0.265
0.317
0.356
0.403
0.459
0.486
0.500
0.480
0.424
0.365
0.299
0.234
0.172
0.101
0.044
0.018
0.
0.
0.
0.
0.
0.
0.
0.
0.
0.
0.
0.
0.
0.
0.
0.
0.
0.
0.
0.
0.
0.
0.
0.002
0.019
0.041
0.056
0.086
0.118
0.157
0.200
0.228
0.250
0.260
0.267
0.259
0.254
0.243
0.270
0.301
0.337
0.358
0.400
0.450
0.478
0.501
0.484
0.443
0.387
0.319
0.253
0.183
0.118
0.064
0.020
0.007
0.
0.
0.
0.
0.
0.
0.
0.
0.
0.
0.
0.
0.
0.
0.
0.
0.
0.
0.
0.
0.
0.
0.012
0.026
0.049
0.068
0.105
0.138
0.203
0.248
0.284
0.315
0.331
0.329
0.318
0.302
0.292
0.296
0.324
0.342
0.368
0.404
0.432
0.469
0.498
0.486
0.457
0.403
0.344
0.263
0.200
0.132
0.071
0.030
0.012
0.
0.
0.
0.
0.
0.
0.
0.
0.
0.
0.
0.
0.
0.
0.
0.
0.
0.
0.
0.
0.
0.
0.015
0.032
0.051
0.085
0.114
0.181
0.238
0.291
0.330
0.362
0.377
0.382
0.370
0.356
0.332
0.321
0.321
0.339
0.356
0.391
0.419
0.458
0.474
0.478
0.449
0.404
0.339
0.272
0.195
0.134
0.081
0.029
0.012
0.004
0.
0.
0.
0.
0.
0.
0.
0.
0.
0.
0.
0.
0.
0.
0.
0.
0.
0.
0.
0.
0.006
0.017
0.035
0.060
0.087
0.136
0.198
0.267
0.321
0.361
0.399
0.413
0.418
0.405
0.392
0.354
0.331
0.316
0.321
0.340
0.352
0.389
0.430
0.447
0.447
0.430
0.385
0.329
0.260
0.199
0.127
0.075
0.036
0.018
0.009
0.
0.
0.
0.
0.
0.
0.
0.
0.
0.
0.
0.
0.
0.
0.
0.
0.
0.
0.
0.
0.007
0.017
0.036
0.059
0.089
0.137
0.202
0.273
0.326
0.375
0.413
0.438
0.433
0.422
0.409
0.366
0.340
0.316
0.314
0.318
0.332
0.359
0.395
0.406
0.410
0.397
0.357
0.306
0.234
0.166
0.119
0.071
0.044
0.019
0.009
0.
0.
0.
0.
0.
0.
0.
0.
0.
0.
0.
0.
0.
0.
0.
0.
0.
0.
0.
0.
0.006
0.017
0.034
0.056
0.087
0.144
0.201
0.268
0.329
0.373
0.408
0.434
0.429
0.413
0.401
0.361
0.332
0.319
0.301
0.317
0.308
0.333
0.368
0.380
0.384
0.359
0.312
0.266
0.209
0.155
0.113
0.060
0.037
0.018
0.009
0.
0.
0.
0.
0.
0.
0.
0.
0.
0.
0.
0.
0.
0.
0.
0.
0.
0.
0.
0.
0.
0.015
0.028
0.059
0.086
0.139
0.195
0.257
0.311
0.350
0.397
0.412
0.411
0.397
0.374
0.332
0.311
0.292
0.282
0.282
0.292
0.317
0.341
0.348
0.348
0.320
0.284
0.243
0.188
0.138
0.098
0.052
0.031
0.017
0.004
0.
0.
0.
0.
0.
0.
0.
0.
0.
0.
0.
0.
0.
0.
0.
0.
0.
0.
0.
0.
0.
0.008
0.028
0.054
0.077
0.126
0.185
0.226
0.278
0.323
0.360
0.372
0.372
0.371
0.337
0.314
0.285
0.270
0.251
0.260
0.263
0.296
0.315
0.316
0.308
0.288
0.250
0.210
0.162
0.112
0.072
0.044
0.020
0.010
0.
0.
0.
0.
0.
0.
0.
0.
0.
0.
0.
0.
0.
0.
0.
0.
0.
0.
0.
0.
0.
0.
0.007
0.026
0.045
0.076
0.114
0.156
0.199
0.241
0.279
0.316
0.332
0.335
0.308
0.296
0.263
0.255
0.246
0.232
0.223
0.241
0.266
0.277
0.268
0.267
0.247
0.222
0.179
0.136
0.083
0.055
0.031
0.016
0.004
0.
0.
0.
0.
0.
0.
0.
0.
0.
0.
0.
0.
0.
0.
0.
0.
0.
0.
0.
0.
0.
0.
0.006
0.024
0.039
0.060
0.099
0.132
0.167
0.204
0.236
0.259
0.275
0.262
0.256
0.234
0.219
0.221
0.211
0.204
0.205
0.209
0.230
0.242
0.237
0.220
0.201
0.179
0.146
0.098
0.063
0.030
0.017
0.004
0.
0.
0.
0.
0.
0.
0.
0.
0.
0.
0.
0.
0.
0.
0.
0.
0.
0.
0.
0.
0.
0.
0.004
0.009
0.019
0.029
0.052
0.069
0.104
0.134
0.166
0.188
0.203
0.215
0.218
0.202
0.200
0.184
0.188
0.178
0.180
0.170
0.183
0.196
0.199
0.196
0.181
0.159
0.137
0.093
0.066
0.032
0.014
0.002
0.
0.
0.
0.
0.
0.
0.
0.
0.
0.
0.
0.
0.
0.
0.
0.
0.
0.
0.
0.
0.
0.
0.
0.004
0.010
0.021
0.028
0.043
0.055
0.075
0.103
0.131
0.141
0.159
0.166
0.167
0.170
0.157
0.157
0.149
0.146
0.142
0.148
0.157
0.166
0.165
0.157
0.140
0.116
0.098
0.067
0.035
0.016
0.005
0.
0.
0.
0.
0.
0.
0.
0.
0.
0.
0.
0.
0.
0.
0.
0.
0.
0.
0.
0.
0.
0.
0.
0.
0.004
0.010
0.020
0.027
0.039
0.046
0.056
0.072
0.084
0.103
0.113
0.122
0.129
0.125
0.119
0.117
0.110
0.114
0.116
0.121
0.128
0.134
0.136
0.125
0.106
0.084
0.071
0.047
0.031
0.012
0.005
0.
0.
0.
0.
0.
0.
0.
0.
0.
0.
0.
0.
0.
0.
0.
0.
0.
0.
0.
0.
0.
0.
0.
0.
0.
0.010
0.018
0.025
0.035
0.042
0.050
0.059
0.066
0.072
0.079
0.082
0.092
0.080
0.088
0.089
0.083
0.082
0.098
0.092
0.103
0.105
0.101
0.096
0.079
0.068
0.052
0.040
0.020
0.011
0.003
0.
0.
0.
0.
0.
0.
0.
0.
0.
0.
0.
0.
0.
0.
0.
0.
0.
0.
0.
0.
0.
0.
0.
0.
0.
0.008
0.012
0.021
0.026
0.035
0.038
0.045
0.055
0.056
0.059
0.056
0.057
0.060
0.063
0.067
0.065
0.064
0.066
0.063
0.061
0.071
0.069
0.065
0.058
0.047
0.039
0.027
0.012
0.004
0.003
0.
0.
0.
0.
0.
0.
0.
0.
0.
0.
0.
0.
0.
0.
0.
0.
0.
0.
0.
0.
0.
0.
0.
0.
0.
0.003
0.010
0.013
0.021
0.024
0.026
0.030
0.040
0.041
0.037
0.036
0.037
0.045
0.047
0.046
0.043
0.044
0.043
0.043
0.038
0.043
0.037
0.041
0.038
0.035
0.026
0.017
0.010
0.003
0.002
0.
0.
0.
0.
0.
0.
0.
0.
0.
0.
0.
0.
0.
0.
0.
0.
0.
0.
0.
0.
0.
0.
0.
0.
0.
0.
0.003
0.010
0.012
0.013
0.019
0.019
0.023
0.027
0.020
0.022
0.024
0.028
0.034
0.034
0.031
0.023
0.019
0.021
0.019
0.022
0.023
0.023
0.026
0.020
0.017
0.011
0.004
0.003
0.
0.
0.
0.
0.
0.
0.
0.
0.
0.
0.
0.
0.
0.
0.
0.
0.
0.
0.
0.
0.
0.
0.
0.
0.
0.
0.
0.
0.003
0.004
0.009
0.010
0.010
0.005
0.010
0.014
0.014
0.015
0.015
0.017
0.013
0.012
0.007
0.004
0.009
0.014
0.014
0.016
0.017
0.016
0.015
0.010
0.004
0.003
0.
0.
0.
0.
0.
0.
0.
0.
0.
0.
0.
0.
0.
0.
0.
0.
0.
0.
0.
0.
0.
0.
0.
0.
0.
0.
0.
0.
0.
0.
0.003
0.003
0.003
0.003
0.003
0.
0.
0.003
0.003
0.004
0.003
0.003
0.002
0.002
0.002
0.
0.002
0.006
0.011
0.012
0.011
0.008
0.003
0.003
0.
0.
0.
0.
0.
0.
0.
0.
0.
0.
0.
0.
0.
0.
0.
0.
0.
0.
0.
0.
0.
0.
0.
0.
0.
0.
0.
0.
0.
0.
0.
0.
0.
0.
0.
0.
0.
0.
0.
0.
0.
0.
0.
0.
0.
0.
0.
0.
0.
0.
0.002
0.002
0.002
0.
0.
0.
0.
0.
0.
0.
0.
0.
0.
0.
0.
0.
0.
0.
0.
0.
0.
0.
0.
0.
0.
0.
0.
0.
0.
0.
0.
0.
0.
0.
0.
0.
0.
0.
0.
0.
0.
0.
0.
0.
0.
0.
0.
0.
0.
0.
0.
0.
0.
0.
0.
0.
0.
0.
0.
0.
0.
0.
0.
0.
0.
0.
0.
0.
0.
0.
0.
0.
0.
0.
0.
0.
0.
0.
0.
0.
0.
0.
0.
0.
0.
0.
0.
0.
0.
0.
0.
0.
0.
0.
0.
0.
0.
0.
0.
0.
0.
0.
0.
0.
0.
0.
0.
0.
0.
0.
0.
0.
0.
0.
0.
0.
0.
0.
0.
0.
0.
0.
0.
0.
0.
0.
0.
0.
0.
0.
0.
0.
0.
0.
0.
0.
0.
0.
0.
0.
0.
0.
0.
0.
0.
0.
0.
0.
0.
0.
0.
0.
0.
0.
0.
0.
0.
0.
0.
0.
0.
0.
0.
0.
0.
0.
0.
0.
0.
0.
0.
0.
0.
0.
0.
0.
0.
0.
0.
0.
0.
0.
0.
0.
0.
0.
0.
0.
0.
0.
0.
0.
0.
0.
0.
0.
0.
0.
0.
0.
0.
0.
0.
0.
0.007
0.015
0.019
0.024
0.026
0.026
0.022
0.022
0.018
0.007
0.006
0.003
0.
0.
0.
0.
0.
0.
0.
0.
0.
0.
0.
0.
0.
0.
0.
0.
0.
0.
0.
0.
0.
0.
0.
0.
0.
0.
0.
0.
0.
0.
0.
0.
0.
0.
0.
0.
0.
0.
0.
0.
0.
0.
0.011
0.016
0.029
0.036
0.042
0.044
0.047
0.044
0.035
0.029
0.024
0.011
0.007
0.004
0.003
0.
0.
0.
0.
0.
0.
0.
0.
0.
0.
0.
0.
0.
0.
0.
0.
0.
0.
0.
0.
0.
0.
0.
0.
0.
0.
0.
0.
0.
0.
0.
0.
0.
0.
0.
0.
0.
0.
0.
0.002
0.017
0.030
0.040
0.050
0.057
0.068
0.072
0.072
0.066
0.054
0.046
0.032
0.020
0.014
0.005
0.004
0.
0.
0.
0.
0.
0.
0.
0.
0.
0.
0.
0.
0.
0.
0.
0.
0.
0.
0.
0.
0.
0.
0.
0.
0.
0.
0.
0.
0.
0.
0.
0.
0.
0.
0.
0.
0.
0.
0.012
0.026
0.038
0.051
0.067
0.080
0.090
0.101
0.102
0.095
0.080
0.063
0.052
0.036
0.022
0.015
0.009
0.003
0.
0.
0.
0.
0.
0.
0.
0.
0.
0.
0.
0.
0.
0.
0.
0.
0.
0.
0.
0.
0.
0.
0.
0.
0.
0.
0.
0.
0.
0.
0.
0.
0.
0.
0.
0.
0.
0.016
0.031
0.044
0.064
0.079
0.102
0.117
0.123
0.124
0.121
0.110
0.084
0.071
0.048
0.034
0.020
0.013
0.004
0.
0.
0.
0.
0.
0.
0.
0.
0.
0.
0.
0.
0.
0.
0.
0.
0.
0.
0.
0.
0.
0.
0.
0.
0.
0.
0.
0.
0.
0.
0.
0.
0.
0.
0.
0.
0.
0.018
0.034
0.048
0.070
0.089
0.113
0.135
0.148
0.156
0.150
0.137
0.117
0.092
0.070
0.045
0.030
0.018
0.011
0.003
0.
0.
0.
0.
0.
0.
0.
0.
0.
0.
0.
0.
0.
0.
0.
0.
0.
0.
0.
0.
0.
0.
0.
0.
0.
0.
0.
0.
0.
0.
0.
0.
0.
0.
0.
0.002
0.018
0.034
0.049
0.071
0.095
0.128
0.154
0.165
0.168
0.166
0.152
0.137
0.109
0.083
0.057
0.038
0.027
0.012
0.004
0.
0.
0.
0.
0.
0.
0.
0.
0.
0.
0.
0.
0.
0.
0.
0.
0.
0.
0.
0.
0.
0.
0.
0.
0.
0.
0.
0.
0.
0.
0.
0.
0.
0.
0.
0.002
0.013
0.032
0.046
0.066
0.098
0.134
0.154
0.166
0.179
0.170
0.162
0.137
0.116
0.093
0.062
0.045
0.028
0.013
0.008
0.
0.
0.
0.
0.
0.
0.
0.
0.
0.
0.
0.
0.
0.
0.
0.
0.
0.
0.
0.
0.
0.
0.
0.
0.
0.
0.
0.
0.
0.
0.
0.
0.
0.
0.
0.002
0.012
0.028
0.040
0.058
0.088
0.121
0.143
0.157
0.170
0.165
0.154
0.131
0.111
0.093
0.066
0.049
0.030
0.015
0.008
0.
0.
0.
0.
0.
0.
0.
0.
0.
0.
0.
0.
0.
0.
0.
0.
0.
0.
0.
0.
0.
0.
0.
0.
0.
0.
0.
0.
0.
0.
0.
0.
0.
0.
0.
0.
0.008
0.020
0.037
0.048
0.079
0.101
0.131
0.149
0.150
0.148
0.142
0.128
0.111
0.089
0.068
0.055
0.030
0.017
0.008
0.
0.
0.
0.
0.
0.
0.
0.
0.
0.
0.
0.
0.
0.
0.
0.
0.
0.
0.
0.
0.
0.
0.
0.
0.
0.
0.
0.
0.
0.
0.
0.
0.
0.
0.
0.004
0.008
0.022
0.028
0.043
0.064
0.104
0.118
0.127
0.138
0.131
0.130
0.116
0.109
0.089
0.072
0.057
0.041
0.024
0.007
0.005
0.005
0.005
0.004
0.
0.
0.
0.
0.
0.
0.
0.
0.
0.
0.
0.
0.
0.
0.
0.
0.
0.
0.
0.
0.
0.
0.
0.
0.
0.
0.
0.
0.
0.
0.
0.005
0.011
0.015
0.033
0.033
0.058
0.078
0.095
0.100
0.107
0.109
0.116
0.111
0.094
0.087
0.073
0.061
0.045
0.032
0.020
0.013
0.007
0.006
0.006
0.005
0.
0.
0.
0.
0.
0.
0.
0.
0.
0.
0.
0.
0.
0.
0.
0.
0.
0.
0.
0.
0.
0.
0.
0.
0.
0.
0.
0.
0.
0.004
0.006
0.007
0.019
0.025
0.034
0.051
0.063
0.082
0.093
0.096
0.099
0.103
0.096
0.088
0.084
0.076
0.063
0.051
0.036
0.025
0.021
0.010
0.008
0.007
0.006
0.004
0.
0.
0.
0.
0.
0.
0.
0.
0.
0.
0.
0.
0.
0.
0.
0.
0.
0.
0.
0.
0.
0.
0.
0.
0.
0.
0.
0.
0.004
0.006
0.007
0.013
0.017
0.034
0.038
0.052
0.060
0.077
0.078
0.082
0.089
0.086
0.083
0.085
0.078
0.063
0.056
0.050
0.040
0.027
0.016
0.009
0.008
0.006
0.005
0.
0.
0.
0.
0.
0.
0.
0.
0.
0.
0.
0.
0.
0.
0.
0.
0.
0.
0.
0.
0.
0.
0.
0.
0.
0.
0.
0.
0.004
0.006
0.007
0.011
0.022
0.024
0.026
0.031
0.045
0.053
0.065
0.073
0.075
0.074
0.087
0.081
0.068
0.068
0.072
0.064
0.051
0.041
0.025
0.013
0.008
0.006
0.005
0.
0.
0.
0.
0.
0.
0.
0.
0.
0.
0.
0.
0.
0.
0.
0.
0.
0.
0.
0.
0.
0.
0.
0.
0.
0.
0.
0.
0.
0.005
0.009
0.011
0.018
0.021
0.023
0.031
0.031
0.039
0.051
0.065
0.074
0.079
0.085
0.090
0.089
0.100
0.088
0.078
0.059
0.052
0.036
0.022
0.012
0.006
0.005
0.
0.
0.
0.
0.
0.
0.
0.
0.
0.
0.
0.
0.
0.
0.
0.
0.
0.
0.
0.
0.
0.
0.
0.
0.
0.
0.
0.
0.
0.004
0.008
0.010
0.018
0.021
0.028
0.030
0.038
0.045
0.064
0.079
0.090
0.104
0.111
0.126
0.126
0.128
0.111
0.097
0.073
0.060
0.034
0.018
0.015
0.005
0.
0.
0.
0.
0.
0.
0.
0.
0.
0.
0.
0.
0.
0.
0.
0.
0.
0.
0.
0.
0.
0.
0.
0.
0.
0.
0.
0.
0.
0.
0.
0.003
0.009
0.016
0.019
0.027
0.030
0.043
0.057
0.078
0.101
0.122
0.137
0.148
0.165
0.157
0.144
0.143
0.127
0.102
0.075
0.044
0.026
0.015
0.004
0.
0.
0.
0.
0.
0.
0.
0.
0.
0.
0.
0.
0.
0.
0.
0.
0.
0.
0.
0.
0.
0.
0.
0.
0.
0.
0.
0.
0.
0.
0.
0.003
0.004
0.010
0.013
0.023
0.039
0.050
0.072
0.097
0.124
0.147
0.162
0.184
0.198
0.208
0.205
0.193
0.161
0.139
0.106
0.074
0.036
0.019
0.007
0.
0.
0.
0.
0.
0.
0.
0.
0.
0.
0.
0.
0.
0.
0.
0.
0.
0.
0.
0.
0.
0.
0.
0.
0.
0.
0.
0.
0.
0.
0.
0.002
0.003
0.009
0.014
0.017
0.043
0.056
0.085
0.111
0.146
0.172
0.195
0.221
0.253
0.274
0.273
0.249
0.216
0.182
0.142
0.101
0.062
0.043
0.014
0.003
0.
0.
0.
0.
0.
0.
0.
0.
0.
0.
0.
0.
0.
0.
0.
0.
0.
0.
0.
0.
0.
0.
0.
0.
0.
0.
0.
0.
0.
0.
0.
0.005
0.007
0.015
0.023
0.044
0.069
0.100
0.130
0.169
0.211
0.237
0.278
0.310
0.331
0.335
0.309
0.264
0.223
0.185
0.143
0.098
0.064
0.029
0.009
0.003
0.
0.
0.
0.
0.
0.
0.
0.
0.
0.
0.
0.
0.
0.
0.
0.
0.
0.
0.
0.
0.
0.
0.
0.
0.
0.
0.
0.
0.
0.003
0.005
0.006
0.010
0.026
0.040
0.068
0.102
0.140
0.190
0.255
0.298
0.349
0.380
0.401
0.406
0.373
0.328
0.274
0.232
0.184
0.126
0.090
0.049
0.023
0.004
0.
0.
0.
0.
0.
0.
0.
0.
0.
0.
0.
0.
0.
0.
0.
0.
0.
0.
0.
0.
0.
0.
0.
0.
0.
0.
0.
0.
0.002
0.003
0.004
0.010
0.015
0.031
0.038
0.065
0.101
0.160
0.222
0.279
0.346
0.395
0.427
0.451
0.451
0.427
0.392
0.352
0.286
0.220
0.163
0.114
0.067
0.035
0.018
0.
0.
0.
0.
0.
0.
0.
0.
0.
0.
0.
0.
0.
0.
0.
0.
0.
0.
0.
0.
0.
0.
0.
0.
0.
0.
0.
0.
0.002
0.003
0.004
0.009
0.013
0.024
0.037
0.061
0.104
0.170
0.235
0.300
0.373
0.434
0.467
0.497
0.508
0.495
0.478
0.431
0.351
0.273
0.196
0.133
0.091
0.051
0.022
0.003
0.
0.
0.
0.
0.
0.
0.
0.
0.
0.
0.
0.
0.
0.
0.
0.
0.
0.
0.
0.
0.
0.
0.
0.
0.
0.
0.
0.002
0.003
0.004
0.009
0.012
0.023
0.033
0.058
0.106
0.164
0.240
0.307
0.399
0.462
0.498
0.531
0.553
0.542
0.518
0.468
0.394
0.317
0.231
0.167
0.113
0.072
0.035
0.008
0.
0.
0.
0.
0.
0.
0.
0.
0.
0.
0.
0.
0.
0.
0.
0.
0.
0.
0.
0.
0.
0.
0.
0.
0.
0.
0.
0.002
0.003
0.004
0.004
0.007
0.019
0.031
0.048
0.105
0.160
0.227
0.299
0.384
0.462
0.512
0.556
0.586
0.586
0.565
0.511
0.441
0.362
0.279
0.199
0.133
0.080
0.049
0.016
0.
0.
0.
0.
0.
0.
0.
0.
0.
0.
0.
0.
0.
0.
0.
0.
0.
0.
0.
0.
0.
0.
0.
0.
0.
0.
0.
0.
0.003
0.003
0.003
0.006
0.017
0.023
0.048
0.099
0.153
0.209
0.282
0.368
0.446
0.509
0.565
0.597
0.598
0.590
0.540
0.473
0.394
0.309
0.227
0.161
0.100
0.057
0.030
0.008
0.
0.
0.
0.
0.
0.
0.
0.
0.
0.
0.
0.
0.
0.
0.
0.
0.
0.
0.
0.
0.
0.
0.
0.
0.
0.
0.
0.
0.002
0.003
0.003
0.010
0.018
0.038
0.076
0.132
0.189
0.250
0.339
0.415
0.485
0.549
0.590
0.602
0.594
0.548
0.481
0.407
0.330
0.248
0.173
0.115
0.073
0.034
0.016
0.007
0.
0.
0.
0.
0.
0.
0.
0.
0.
0.
0.
0.
0.
0.
0.
0.
0.
0.
0.
0.
0.
0.
0.
0.
0.
0.
0.
0.
0.
0.
0.
0.008
0.025
0.057
0.114
0.160
0.213
0.300
0.372
0.456
0.528
0.571
0.598
0.595
0.546
0.496
0.419
0.337
0.255
0.183
0.129
0.080
0.040
0.023
0.008
0.002
0.
0.
0.
0.
0.
0.
0.
0.
0.
0.
0.
0.
0.
0.
0.
0.
0.
0.
0.
0.
0.
0.
0.
0.
0.
0.
0.
0.
0.
0.
0.
0.009
0.035
0.078
0.122
0.177
0.246
0.328
0.414
0.484
0.534
0.560
0.560
0.541
0.494
0.429
0.335
0.261
0.189
0.128
0.082
0.044
0.026
0.014
0.003
0.
0.
0.
0.
0.
0.
0.
0.
0.
0.
0.
0.
0.
0.
0.
0.
0.
0.
0.
0.
0.
0.
0.
0.
0.
0.
0.
0.
0.
0.
0.
0.
0.022
0.054
0.083
0.146
0.205
0.281
0.351
0.431
0.494
0.528
0.543
0.522
0.476
0.419
0.339
0.270
0.188
0.120
0.076
0.046
0.027
0.015
0.003
0.
0.
0.
0.
0.
0.
0.
0.
0.
0.
0.
0.
0.
0.
0.
0.
0.
0.
0.
0.
0.
0.
0.
0.
0.
0.
0.
0.
0.
0.
0.
0.
0.008
0.033
0.066
0.112
0.181
0.246
0.330
0.406
0.481
0.526
0.537
0.525
0.484
0.409
0.338
0.262
0.193
0.114
0.075
0.045
0.022
0.014
0.003
0.
0.
0.
0.
0.
0.
0.
0.
0.
0.
0.
0.
0.
0.
0.
0.
0.
0.
0.
0.
0.
0.
0.
0.
0.
0.
0.
0.
0.
0.
0.
0.004
0.005
0.019
0.038
0.104
0.166
0.237
0.310
0.397
0.478
0.532
0.550
0.535
0.480
0.406
0.342
0.262
0.185
0.110
0.068
0.040
0.020
0.009
0.003
0.
0.
0.
0.
0.
0.
0.
0.
0.
0.
0.
0.
0.
0.
0.
0.
0.
0.
0.
0.
0.
0.
0.
0.
0.
0.
0.008
0.008
0.012
0.009
0.007
0.008
0.008
0.013
0.035
0.101
0.157
0.235
0.311
0.398
0.472
0.532
0.555
0.539
0.492
0.433
0.347
0.271
0.198
0.118
0.062
0.030
0.017
0.004
0.003
0.
0.
0.
0.
0.
0.
0.
0.
0.
0.
0.
0.
0.
0.
0.
0.
0.
0.
0.
0.
0.
0.
0.
0.
0.012
0.015
0.016
0.022
0.023
0.023
0.024
0.020
0.017
0.025
0.028
0.102
0.168
0.238
0.318
0.408
0.477
0.544
0.564
0.550
0.519
0.444
0.363
0.287
0.204
0.134
0.057
0.033
0.009
0.003
0.
0.
0.
0.
0.
0.
0.
0.
0.
0.
0.
0.
0.
0.
0.
0.
0.
0.
0.
0.
0.
0.
0.
0.
0.013
0.017
0.024
0.032
0.035
0.037
0.039
0.039
0.039
0.040
0.043
0.068
0.125
0.181
0.246
0.329
0.402
0.497
0.560
0.598
0.594
0.539
0.462
0.383
0.297
0.217
0.133
0.068
0.025
0.013
0.002
0.
0.
0.
0.
0.
0.
0.
0.
0.
0.
0.
0.
0.
0.
0.
0.
0.
0.
0.
0.
0.
0.
0.
0.008
0.016
0.026
0.030
0.043
0.057
0.062
0.065
0.066
0.067
0.070
0.085
0.111
0.155
0.214
0.280
0.359
0.429
0.504
0.560
0.592
0.597
0.566
0.495
0.411
0.319
0.231
0.151
0.082
0.032
0.014
0.004
0.
0.
0.
0.
0.
0.
0.
0.
0.
0.
0.
0.
0.
0.
0.
0.
0.
0.
0.
0.
0.
0.
0.
0.010
0.019
0.036
0.057
0.072
0.087
0.099
0.107
0.115
0.122
0.121
0.132
0.163
0.206
0.249
0.302
0.376
0.453
0.523
0.578
0.613
0.621
0.570
0.518
0.436
0.348
0.253
0.166
0.105
0.047
0.017
0.009
0.
0.
0.
0.
0.
0.
0.
0.
0.
0.
0.
0.
0.
0.
0.
0.
0.
0.
0.
0.
0.
0.
0.007
0.011
0.036
0.052
0.080
0.097
0.115
0.145
0.155
0.176
0.192
0.191
0.193
0.215
0.251
0.295
0.350
0.413
0.475
0.536
0.589
0.629
0.639
0.608
0.553
0.461
0.369
0.277
0.201
0.127
0.059
0.030
0.010
0.
0.
0.
0.
0.
0.
0.
0.
0.
0.
0.
0.
0.
0.
0.
0.
0.
0.
0.
0.
0.
0.
0.008
0.024
0.048
0.065
0.098
0.126
0.164
0.194
0.232
0.256
0.275
0.284
0.267
0.283
0.308
0.339
0.389
0.440
0.493
0.555
0.604
0.633
0.648
0.628
0.569
0.486
0.396
0.314
0.231
0.161
0.091
0.038
0.017
0.
0.
0.
0.
0.
0.
0.
0.
0.
0.
0.
0.
0.
0.
0.
0.
0.
0.
0.
0.
0.
0.
0.015
0.036
0.057
0.078
0.119
0.160
0.216
0.264
0.301
0.335
0.353
0.365
0.362
0.347
0.368
0.381
0.427
0.461
0.502
0.545
0.590
0.633
0.646
0.635
0.592
0.513
0.432
0.338
0.253
0.184
0.107
0.054
0.021
0.
0.
0.
0.
0.
0.
0.
0.
0.
0.
0.
0.
0.
0.
0.
0.
0.
0.
0.
0.
0.
0.
0.017
0.042
0.061
0.098
0.138
0.206
0.269
0.322
0.371
0.405
0.430
0.438
0.444
0.431
0.415
0.428
0.449
0.473
0.507
0.531
0.581
0.622
0.636
0.641
0.592
0.532
0.450
0.361
0.275
0.195
0.129
0.064
0.024
0.009
0.
0.
0.
0.
0.
0.
0.
0.
0.
0.
0.
0.
0.
0.
0.
0.
0.
0.
0.
0.
0.005
0.017
0.046
0.073
0.106
0.166
0.246
0.313
0.371
0.431
0.473
0.503
0.511
0.513
0.504
0.469
0.444
0.456
0.473
0.498
0.524
0.567
0.596
0.625
0.617
0.585
0.530
0.446
0.364
0.279
0.202
0.125
0.071
0.024
0.011
0.
0.
0.
0.
0.
0.
0.
0.
0.
0.
0.
0.
0.
0.
0.
0.
0.
0.
0.
0.
0.008
0.024
0.045
0.081
0.117
0.182
0.265
0.334
0.405
0.474
0.515
0.551
0.569
0.554
0.544
0.500
0.461
0.456
0.451
0.472
0.501
0.531
0.566
0.599
0.590
0.575
0.518
0.441
0.362
0.272
0.200
0.123
0.070
0.029
0.013
0.004
0.
0.
0.
0.
0.
0.
0.
0.
0.
0.
0.
0.
0.
0.
0.
0.
0.
0.
0.
0.008
0.025
0.043
0.077
0.123
0.203
0.278
0.354
0.428
0.494
0.555
0.584
0.588
0.584
0.550
0.515
0.473
0.456
0.456
0.459
0.475
0.490
0.540
0.571
0.573
0.546
0.499
0.428
0.340
0.266
0.181
0.121
0.062
0.031
0.014
0.005
0.
0.
0.
0.
0.
0.
0.
0.
0.
0.
0.
0.
0.
0.
0.
0.
0.
0.
0.
0.008
0.024
0.045
0.080
0.127
0.198
0.277
0.356
0.431
0.495
0.562
0.588
0.591
0.578
0.557
0.496
0.469
0.437
0.433
0.445
0.458
0.478
0.504
0.524
0.522
0.497
0.438
0.389
0.305
0.235
0.157
0.099
0.058
0.034
0.013
0.005
0.
0.
0.
0.
0.
0.
0.
0.
0.
0.
0.
0.
0.
0.
0.
0.
0.
0.
0.
0.007
0.017
0.046
0.077
0.119
0.188
0.266
0.335
0.407
0.483
0.537
0.563
0.573
0.553
0.522
0.481
0.433
0.421
0.407
0.416
0.425
0.444
0.476
0.484
0.475
0.445
0.390
0.330
0.265
0.204
0.144
0.086
0.053
0.029
0.012
0.004
0.
0.
0.
0.
0.
0.
0.
0.
0.
0.
0.
0.
0.
0.
0.
0.
0.
0.
0.
0.
0.019
0.041
0.074
0.123
0.176
0.241
0.312
0.375
0.451
0.496
0.520
0.534
0.514
0.484
0.431
0.397
0.380
0.367
0.364
0.390
0.424
0.447
0.453
0.428
0.396
0.352
0.303
0.231
0.176
0.117
0.073
0.039
0.024
0.010
0.
0.
0.
0.
0.
0.
0.
0.
0.
0.
0.
0.
0.
0.
0.
0.
0.
0.
0.
0.
0.004
0.019
0.037
0.068
0.104
0.162
0.219
0.273
0.330
0.395
0.438
0.457
0.468
0.467
0.429
0.388
0.372
0.342
0.343
0.347
0.363
0.387
0.395
0.404
0.378
0.353
0.312
0.263
0.198
0.140
0.088
0.059
0.033
0.012
0.005
0.
0.
0.
0.
0.
0.
0.
0.
0.
0.
0.
0.
0.
0.
0.
0.
0.
0.
0.
0.
0.005
0.017
0.033
0.061
0.095
0.142
0.188
0.240
0.282
0.339
0.372
0.397
0.399
0.390
0.372
0.358
0.335
0.322
0.312
0.318
0.316
0.338
0.351
0.340
0.331
0.300
0.259
0.217
0.159
0.113
0.067
0.034
0.022
0.005
0.
0.
0.
0.
0.
0.
0.
0.
0.
0.
0.
0.
0.
0.
0.
0.
0.
0.
0.
0.
0.
0.006
0.019
0.028
0.052
0.078
0.115
0.157
0.205
0.243
0.279
0.315
0.335
0.331
0.319
0.313
0.310
0.295
0.280
0.278
0.283
0.287
0.288
0.304
0.294
0.272
0.243
0.213
0.169
0.127
0.078
0.046
0.020
0.007
0.
0.
0.
0.
0.
0.
0.
0.
0.
0.
0.
0.
0.
0.
0.
0.
0.
0.
0.
0.
0.
0.
0.009
0.020
0.029
0.046
0.066
0.085
0.131
0.161
0.188
0.211
0.243
0.256
0.263
0.262
0.255
0.241
0.237
0.242
0.242
0.231
0.243
0.246
0.249
0.239
0.217
0.191
0.151
0.121
0.081
0.054
0.012
0.003
0.
0.
0.
0.
0.
0.
0.
0.
0.
0.
0.
0.
0.
0.
0.
0.
0.
0.
0.
0.
0.
0.
0.
0.010
0.020
0.029
0.045
0.061
0.073
0.089
0.116
0.137
0.160
0.171
0.194
0.202
0.210
0.200
0.190
0.192
0.202
0.191
0.196
0.202
0.203
0.210
0.198
0.177
0.145
0.114
0.088
0.053
0.033
0.007
0.005
0.
0.
0.
0.
0.
0.
0.
0.
0.
0.
0.
0.
0.
0.
0.
0.
0.
0.
0.
0.
0.
0.
0.
0.009
0.018
0.026
0.040
0.051
0.065
0.079
0.095
0.103
0.116
0.133
0.148
0.159
0.160
0.146
0.138
0.140
0.148
0.157
0.166
0.164
0.164
0.161
0.153
0.134
0.104
0.086
0.065
0.045
0.030
0.006
0.002
0.
0.
0.
0.
0.
0.
0.
0.
0.
0.
0.
0.
0.
0.
0.
0.
0.
0.
0.
0.
0.
0.
0.
0.008
0.012
0.022
0.030
0.043
0.051
0.063
0.076
0.080
0.090
0.093
0.105
0.112
0.099
0.106
0.108
0.106
0.115
0.113
0.125
0.127
0.119
0.121
0.110
0.099
0.084
0.068
0.051
0.034
0.018
0.004
0.
0.
0.
0.
0.
0.
0.
0.
0.
0.
0.
0.
0.
0.
0.
0.
0.
0.
0.
0.
0.
0.
0.
0.
0.
0.010
0.014
0.024
0.030
0.039
0.043
0.051
0.063
0.067
0.068
0.076
0.071
0.070
0.073
0.085
0.078
0.075
0.075
0.080
0.088
0.087
0.081
0.075
0.068
0.056
0.047
0.037
0.022
0.010
0.003
0.
0.
0.
0.
0.
0.
0.
0.
0.
0.
0.
0.
0.
0.
0.
0.
0.
0.
0.
0.
0.
0.
0.
0.
0.
0.003
0.010
0.014
0.022
0.025
0.027
0.035
0.043
0.044
0.047
0.036
0.047
0.052
0.054
0.053
0.049
0.051
0.056
0.045
0.043
0.049
0.039
0.043
0.043
0.040
0.030
0.024
0.011
0.004
0.002
0.
0.
0.
0.
0.
0.
0.
0.
0.
0.
0.
0.
0.
0.
0.
0.
0.
0.
0.
0.
0.
0.
0.
0.
0.
0.
0.004
0.010
0.012
0.013
0.018
0.018
0.020
0.023
0.021
0.023
0.025
0.028
0.028
0.033
0.030
0.022
0.021
0.026
0.025
0.027
0.023
0.029
0.028
0.026
0.018
0.014
0.008
0.003
0.
0.
0.
0.
0.
0.
0.
0.
0.
0.
0.
0.
0.
0.
0.
0.
0.
0.
0.
0.
0.
0.
0.
0.
0.
0.
0.
0.
0.003
0.004
0.005
0.009
0.005
0.005
0.007
0.010
0.013
0.014
0.014
0.016
0.015
0.006
0.003
0.003
0.010
0.018
0.014
0.016
0.017
0.016
0.015
0.012
0.004
0.003
0.
0.
0.
0.
0.
0.
0.
0.
0.
0.
0.
0.
0.
0.
0.
0.
0.
0.
0.
0.
0.
0.
0.
0.
0.
0.
0.
0.
0.
0.
0.
0.003
0.003
0.003
0.003
0.
0.
0.
0.
0.003
0.
0.
0.
0.
0.
0.
0.
0.005
0.006
0.011
0.010
0.003
0.003
0.002
0.
0.
0.
0.
0.
0.
0.
0.
0.
0.
0.
0.
0.
0.
0.
0.
0.
0.
0.
0.
0.
0.
0.
0.
0.
0.
0.
0.
0.
0.
0.
0.
0.
0.
0.
0.
0.
0.
0.
0.
0.
0.
0.
0.
0.
0.
0.
0.
0.
0.
0.
0.
0.
0.
0.
0.
0.
0.
0.
0.
0.
0.
0.
0.
0.
0.
0.
0.
0.
0.
0.
0.
0.
0.
0.
0.
0.
0.
0.
0.
0.
0.
0.
0.
0.
0.
0.
0.
0.
0.
0.
0.
0.
0.
0.
0.
0.
0.
0.
0.
0.
0.
0.
0.
0.
0.
0.
0.
0.
0.
0.
0.
0.
0.
0.
0.
0.
0.
0.
0.
0.
0.
0.
0.
0.
0.
0.
0.
0.
0.
0.
0.
0.
0.
0.
0.
0.
0.
0.
0.
0.
0.
0.
0.
0.
0.
0.
0.
0.
0.
0.
0.
0.
0.
0.
0.
0.
0.
0.
0.
0.
0.
0.
0.
0.
0.
0.
0.
0.
0.
0.
0.
0.
0.
0.
0.
0.
0.
0.
0.
0.
0.
0.
0.
0.
0.
0.
0.
0.
0.
0.
0.
0.
0.
0.
0.
0.
0.
0.004
0.014
0.024
0.033
0.037
0.039
0.039
0.038
0.029
0.025
0.020
0.009
0.006
0.003
0.
0.
0.
0.
0.
0.
0.
0.
0.
0.
0.
0.
0.
0.
0.
0.
0.
0.
0.
0.
0.
0.
0.
0.
0.
0.
0.
0.
0.
0.
0.
0.
0.
0.
0.
0.
0.
0.
0.
0.
0.
0.014
0.029
0.039
0.048
0.059
0.066
0.069
0.067
0.060
0.052
0.036
0.029
0.017
0.008
0.006
0.003
0.
0.
0.
0.
0.
0.
0.
0.
0.
0.
0.
0.
0.
0.
0.
0.
0.
0.
0.
0.
0.
0.
0.
0.
0.
0.
0.
0.
0.
0.
0.
0.
0.
0.
0.
0.
0.
0.
0.012
0.027
0.039
0.057
0.073
0.084
0.094
0.108
0.108
0.100
0.093
0.067
0.052
0.034
0.020
0.014
0.007
0.003
0.
0.
0.
0.
0.
0.
0.
0.
0.
0.
0.
0.
0.
0.
0.
0.
0.
0.
0.
0.
0.
0.
0.
0.
0.
0.
0.
0.
0.
0.
0.
0.
0.
0.
0.
0.
0.
0.022
0.035
0.050
0.072
0.093
0.114
0.138
0.147
0.145
0.148
0.132
0.114
0.076
0.062
0.039
0.024
0.015
0.004
0.
0.
0.
0.
0.
0.
0.
0.
0.
0.
0.
0.
0.
0.
0.
0.
0.
0.
0.
0.
0.
0.
0.
0.
0.
0.
0.
0.
0.
0.
0.
0.
0.
0.
0.
0.
0.004
0.026
0.040
0.063
0.087
0.116
0.148
0.169
0.196
0.199
0.191
0.174
0.156
0.122
0.089
0.059
0.044
0.019
0.013
0.003
0.
0.
0.
0.
0.
0.
0.
0.
0.
0.
0.
0.
0.
0.
0.
0.
0.
0.
0.
0.
0.
0.
0.
0.
0.
0.
0.
0.
0.
0.
0.
0.
0.
0.
0.
0.009
0.028
0.044
0.069
0.103
0.136
0.174
0.206
0.224
0.232
0.227
0.207
0.189
0.157
0.108
0.077
0.054
0.039
0.018
0.008
0.
0.
0.
0.
0.
0.
0.
0.
0.
0.
0.
0.
0.
0.
0.
0.
0.
0.
0.
0.
0.
0.
0.
0.
0.
0.
0.
0.
0.
0.
0.
0.
0.
0.
0.
0.008
0.029
0.044
0.077
0.105
0.145
0.192
0.222
0.237
0.255
0.252
0.239
0.214
0.181
0.132
0.094
0.071
0.045
0.021
0.010
0.
0.
0.
0.
0.
0.
0.
0.
0.
0.
0.
0.
0.
0.
0.
0.
0.
0.
0.
0.
0.
0.
0.
0.
0.
0.
0.
0.
0.
0.
0.
0.
0.
0.
0.
0.007
0.027
0.042
0.073
0.105
0.150
0.195
0.228
0.254
0.270
0.263
0.256
0.228
0.190
0.149
0.111
0.077
0.048
0.022
0.013
0.
0.
0.
0.
0.
0.
0.
0.
0.
0.
0.
0.
0.
0.
0.
0.
0.
0.
0.
0.
0.
0.
0.
0.
0.
0.
0.
0.
0.
0.
0.
0.
0.
0.
0.
0.007
0.033
0.047
0.084
0.116
0.156
0.197
0.228
0.248
0.260
0.263
0.251
0.222
0.196
0.151
0.123
0.081
0.056
0.027
0.013
0.
0.
0.
0.
0.
0.
0.
0.
0.
0.
0.
0.
0.
0.
0.
0.
0.
0.
0.
0.
0.
0.
0.
0.
0.
0.
0.
0.
0.
0.
0.
0.
0.
0.
0.004
0.013
0.029
0.053
0.079
0.116
0.156
0.189
0.216
0.236
0.246
0.244
0.246
0.218
0.193
0.167
0.125
0.093
0.063
0.041
0.024
0.006
0.006
0.006
0.005
0.004
0.
0.
0.
0.
0.
0.
0.
0.
0.
0.
0.
0.
0.
0.
0.
0.
0.
0.
0.
0.
0.
0.
0.
0.
0.
0.
0.
0.
0.
0.010
0.017
0.033
0.044
0.071
0.110
0.145
0.173
0.196
0.210
0.215
0.227
0.217
0.199
0.178
0.150
0.120
0.092
0.076
0.042
0.033
0.015
0.008
0.008
0.007
0.006
0.005
0.
0.
0.
0.
0.
0.
0.
0.
0.
0.
0.
0.
0.
0.
0.
0.
0.
0.
0.
0.
0.
0.
0.
0.
0.
0.
0.
0.
0.011
0.019
0.031
0.046
0.059
0.097
0.131
0.162
0.177
0.188
0.196
0.190
0.180
0.179
0.163
0.147
0.123
0.107
0.093
0.063
0.043
0.032
0.022
0.015
0.009
0.008
0.006
0.004
0.
0.
0.
0.
0.
0.
0.
0.
0.
0.
0.
0.
0.
0.
0.
0.
0.
0.
0.
0.
0.
0.
0.
0.
0.
0.
0.005
0.012
0.020
0.030
0.042
0.062
0.086
0.105
0.126
0.145
0.151
0.161
0.162
0.163
0.150
0.152
0.142
0.135
0.118
0.099
0.087
0.068
0.061
0.039
0.023
0.016
0.013
0.007
0.005
0.
0.
0.
0.
0.
0.
0.
0.
0.
0.
0.
0.
0.
0.
0.
0.
0.
0.
0.
0.
0.
0.
0.
0.
0.
0.
0.005
0.011
0.020
0.029
0.046
0.055
0.071
0.098
0.119
0.133
0.139
0.145
0.145
0.144
0.148
0.149
0.145
0.135
0.130
0.120
0.102
0.090
0.077
0.053
0.038
0.024
0.019
0.008
0.005
0.
0.
0.
0.
0.
0.
0.
0.
0.
0.
0.
0.
0.
0.
0.
0.
0.
0.
0.
0.
0.
0.
0.
0.
0.
0.
0.005
0.007
0.018
0.025
0.040
0.051
0.069
0.090
0.099
0.117
0.120
0.127
0.139
0.147
0.157
0.149
0.156
0.157
0.141
0.133
0.127
0.113
0.098
0.074
0.046
0.025
0.021
0.012
0.006
0.
0.
0.
0.
0.
0.
0.
0.
0.
0.
0.
0.
0.
0.
0.
0.
0.
0.
0.
0.
0.
0.
0.
0.
0.
0.
0.
0.006
0.008
0.023
0.033
0.047
0.063
0.079
0.089
0.093
0.112
0.125
0.127
0.158
0.167
0.158
0.169
0.164
0.164
0.163
0.151
0.131
0.112
0.092
0.056
0.034
0.021
0.012
0.005
0.
0.
0.
0.
0.
0.
0.
0.
0.
0.
0.
0.
0.
0.
0.
0.
0.
0.
0.
0.
0.
0.
0.
0.
0.
0.
0.
0.005
0.009
0.012
0.026
0.036
0.051
0.068
0.072
0.083
0.113
0.124
0.143
0.158
0.167
0.184
0.201
0.203
0.204
0.200
0.180
0.152
0.120
0.098
0.058
0.036
0.025
0.012
0.005
0.
0.
0.
0.
0.
0.
0.
0.
0.
0.
0.
0.
0.
0.
0.
0.
0.
0.
0.
0.
0.
0.
0.
0.
0.
0.
0.
0.
0.008
0.010
0.020
0.029
0.043
0.055
0.071
0.091
0.114
0.138
0.163
0.183
0.209
0.231
0.240
0.253
0.250
0.240
0.223
0.190
0.155
0.111
0.060
0.036
0.028
0.010
0.
0.
0.
0.
0.
0.
0.
0.
0.
0.
0.
0.
0.
0.
0.
0.
0.
0.
0.
0.
0.
0.
0.
0.
0.
0.
0.
0.
0.
0.002
0.008
0.017
0.028
0.042
0.052
0.077
0.093
0.128
0.168
0.194
0.221
0.261
0.275
0.293
0.316
0.321
0.299
0.276
0.238
0.189
0.137
0.081
0.042
0.023
0.004
0.
0.
0.
0.
0.
0.
0.
0.
0.
0.
0.
0.
0.
0.
0.
0.
0.
0.
0.
0.
0.
0.
0.
0.
0.
0.
0.
0.
0.
0.002
0.006
0.012
0.023
0.045
0.061
0.076
0.108
0.148
0.187
0.228
0.258
0.304
0.340
0.360
0.385
0.385
0.372
0.324
0.277
0.218
0.162
0.118
0.075
0.027
0.011
0.
0.
0.
0.
0.
0.
0.
0.
0.
0.
0.
0.
0.
0.
0.
0.
0.
0.
0.
0.
0.
0.
0.
0.
0.
0.
0.
0.
0.
0.002
0.010
0.013
0.026
0.044
0.062
0.086
0.118
0.155
0.197
0.257
0.311
0.354
0.416
0.452
0.477
0.470
0.436
0.386
0.319
0.252
0.198
0.138
0.100
0.050
0.013
0.
0.
0.
0.
0.
0.
0.
0.
0.
0.
0.
0.
0.
0.
0.
0.
0.
0.
0.
0.
0.
0.
0.
0.
0.
0.
0.
0.
0.002
0.003
0.011
0.021
0.027
0.042
0.068
0.091
0.135
0.171
0.229
0.290
0.342
0.408
0.484
0.522
0.546
0.541
0.521
0.459
0.385
0.307
0.226
0.166
0.114
0.068
0.029
0.003
0.
0.
0.
0.
0.
0.
0.
0.
0.
0.
0.
0.
0.
0.
0.
0.
0.
0.
0.
0.
0.
0.
0.
0.
0.
0.
0.
0.003
0.008
0.013
0.022
0.028
0.040
0.057
0.085
0.122
0.183
0.236
0.303
0.376
0.451
0.522
0.575
0.612
0.617
0.592
0.535
0.466
0.387
0.283
0.204
0.148
0.091
0.043
0.014
0.
0.
0.
0.
0.
0.
0.
0.
0.
0.
0.
0.
0.
0.
0.
0.
0.
0.
0.
0.
0.
0.
0.
0.
0.
0.
0.
0.006
0.012
0.017
0.024
0.026
0.042
0.057
0.074
0.120
0.192
0.255
0.328
0.406
0.501
0.567
0.637
0.673
0.691
0.672
0.616
0.545
0.450
0.340
0.248
0.175
0.107
0.067
0.030
0.
0.
0.
0.
0.
0.
0.
0.
0.
0.
0.
0.
0.
0.
0.
0.
0.
0.
0.
0.
0.
0.
0.
0.
0.
0.
0.
0.006
0.016
0.022
0.024
0.032
0.045
0.048
0.066
0.113
0.182
0.255
0.333
0.423
0.510
0.587
0.666
0.720
0.730
0.722
0.675
0.611
0.519
0.406
0.301
0.206
0.134
0.087
0.048
0.012
0.
0.
0.
0.
0.
0.
0.
0.
0.
0.
0.
0.
0.
0.
0.
0.
0.
0.
0.
0.
0.
0.
0.
0.
0.
0.003
0.010
0.012
0.019
0.023
0.026
0.032
0.046
0.061
0.101
0.167
0.238
0.323
0.420
0.518
0.598
0.674
0.730
0.759
0.743
0.720
0.662
0.572
0.449
0.335
0.237
0.169
0.110
0.059
0.028
0.007
0.
0.
0.
0.
0.
0.
0.
0.
0.
0.
0.
0.
0.
0.
0.
0.
0.
0.
0.
0.
0.
0.
0.
0.
0.
0.010
0.012
0.018
0.019
0.022
0.022
0.033
0.041
0.082
0.150
0.216
0.303
0.394
0.492
0.583
0.675
0.724
0.763
0.767
0.736
0.681
0.589
0.483
0.378
0.273
0.192
0.131
0.079
0.034
0.015
0.003
0.
0.
0.
0.
0.
0.
0.
0.
0.
0.
0.
0.
0.
0.
0.
0.
0.
0.
0.
0.
0.
0.
0.
0.
0.007
0.011
0.012
0.013
0.019
0.017
0.024
0.035
0.077
0.127
0.193
0.267
0.341
0.449
0.549
0.642
0.712
0.755
0.766
0.749
0.691
0.605
0.506
0.402
0.303
0.213
0.141
0.095
0.046
0.025
0.013
0.002
0.
0.
0.
0.
0.
0.
0.
0.
0.
0.
0.
0.
0.
0.
0.
0.
0.
0.
0.
0.
0.
0.
0.
0.
0.005
0.008
0.008
0.011
0.011
0.012
0.029
0.059
0.104
0.165
0.229
0.298
0.408
0.501
0.601
0.679
0.732
0.758
0.743
0.696
0.619
0.527
0.420
0.312
0.230
0.156
0.098
0.055
0.030
0.016
0.003
0.
0.
0.
0.
0.
0.
0.
0.
0.
0.
0.
0.
0.
0.
0.
0.
0.
0.
0.
0.
0.
0.
0.
0.
0.
0.005
0.005
0.006
0.005
0.010
0.016
0.044
0.078
0.125
0.186
0.257
0.341
0.454
0.550
0.645
0.707
0.725
0.714
0.685
0.627
0.534
0.430
0.330
0.233
0.167
0.100
0.066
0.038
0.018
0.004
0.
0.
0.
0.
0.
0.
0.
0.
0.
0.
0.
0.
0.
0.
0.
0.
0.
0.
0.
0.
0.
0.
0.
0.
0.
0.
0.
0.
0.
0.002
0.007
0.021
0.046
0.099
0.145
0.203
0.286
0.395
0.487
0.586
0.650
0.697
0.707
0.683
0.619
0.544
0.427
0.332
0.245
0.163
0.100
0.069
0.040
0.019
0.004
0.002
0.
0.
0.
0.
0.
0.
0.
0.
0.
0.
0.
0.
0.
0.
0.
0.
0.
0.
0.
0.
0.
0.
0.
0.
0.
0.
0.
0.
0.
0.
0.009
0.025
0.057
0.101
0.173
0.260
0.333
0.445
0.536
0.621
0.677
0.705
0.684
0.623
0.528
0.437
0.333
0.243
0.159
0.099
0.067
0.039
0.018
0.004
0.002
0.
0.
0.
0.
0.
0.
0.
0.
0.
0.
0.
0.
0.
0.
0.
0.
0.
0.
0.
0.
0.
0.
0.
0.
0.004
0.005
0.005
0.005
0.004
0.005
0.005
0.017
0.040
0.080
0.149
0.225
0.317
0.421
0.521
0.621
0.682
0.697
0.692
0.632
0.538
0.443
0.344
0.249
0.154
0.094
0.056
0.031
0.017
0.004
0.002
0.
0.
0.
0.
0.
0.
0.
0.
0.
0.
0.
0.
0.
0.
0.
0.
0.
0.
0.
0.
0.
0.
0.
0.012
0.019
0.021
0.021
0.021
0.021
0.016
0.009
0.012
0.027
0.069
0.152
0.228
0.319
0.407
0.510
0.606
0.673
0.705
0.687
0.647
0.558
0.460
0.351
0.263
0.172
0.088
0.053
0.026
0.010
0.003
0.
0.
0.
0.
0.
0.
0.
0.
0.
0.
0.
0.
0.
0.
0.
0.
0.
0.
0.
0.
0.
0.
0.
0.018
0.023
0.032
0.035
0.042
0.042
0.041
0.035
0.029
0.026
0.032
0.063
0.144
0.227
0.314
0.420
0.522
0.626
0.702
0.726
0.707
0.664
0.587
0.492
0.377
0.281
0.190
0.099
0.044
0.026
0.004
0.003
0.
0.
0.
0.
0.
0.
0.
0.
0.
0.
0.
0.
0.
0.
0.
0.
0.
0.
0.
0.
0.
0.
0.014
0.024
0.035
0.042
0.052
0.060
0.062
0.064
0.063
0.057
0.060
0.070
0.112
0.179
0.263
0.339
0.437
0.529
0.631
0.717
0.756
0.744
0.707
0.623
0.513
0.399
0.302
0.214
0.103
0.052
0.022
0.008
0.
0.
0.
0.
0.
0.
0.
0.
0.
0.
0.
0.
0.
0.
0.
0.
0.
0.
0.
0.
0.
0.
0.008
0.022
0.030
0.043
0.056
0.075
0.084
0.088
0.098
0.094
0.096
0.110
0.124
0.167
0.214
0.289
0.382
0.463
0.558
0.654
0.732
0.780
0.779
0.722
0.653
0.545
0.428
0.315
0.216
0.128
0.060
0.027
0.013
0.
0.
0.
0.
0.
0.
0.
0.
0.
0.
0.
0.
0.
0.
0.
0.
0.
0.
0.
0.
0.
0.
0.009
0.025
0.035
0.061
0.086
0.106
0.119
0.135
0.149
0.156
0.159
0.173
0.185
0.229
0.282
0.334
0.409
0.484
0.588
0.676
0.742
0.789
0.788
0.758
0.658
0.577
0.456
0.343
0.248
0.141
0.083
0.036
0.017
0.005
0.
0.
0.
0.
0.
0.
0.
0.
0.
0.
0.
0.
0.
0.
0.
0.
0.
0.
0.
0.
0.
0.015
0.027
0.053
0.075
0.109
0.130
0.161
0.193
0.214
0.236
0.245
0.256
0.260
0.298
0.339
0.392
0.459
0.533
0.606
0.679
0.761
0.785
0.797
0.772
0.692
0.600
0.490
0.373
0.274
0.180
0.105
0.046
0.024
0.005
0.
0.
0.
0.
0.
0.
0.
0.
0.
0.
0.
0.
0.
0.
0.
0.
0.
0.
0.
0.
0.004
0.011
0.041
0.066
0.089
0.128
0.169
0.220
0.264
0.296
0.331
0.354
0.356
0.379
0.379
0.402
0.448
0.504
0.561
0.643
0.707
0.765
0.818
0.821
0.792
0.733
0.641
0.526
0.407
0.301
0.206
0.134
0.066
0.035
0.007
0.
0.
0.
0.
0.
0.
0.
0.
0.
0.
0.
0.
0.
0.
0.
0.
0.
0.
0.
0.
0.
0.023
0.048
0.075
0.107
0.154
0.214
0.280
0.331
0.384
0.422
0.449
0.459
0.474
0.477
0.478
0.500
0.552
0.587
0.647
0.698
0.766
0.809
0.815
0.804
0.745
0.662
0.545
0.435
0.321
0.236
0.160
0.086
0.039
0.017
0.
0.
0.
0.
0.
0.
0.
0.
0.
0.
0.
0.
0.
0.
0.
0.
0.
0.
0.
0.
0.004
0.029
0.054
0.083
0.127
0.185
0.266
0.338
0.409
0.460
0.509
0.545
0.551
0.564
0.571
0.550
0.542
0.566
0.602
0.648
0.687
0.749
0.791
0.807
0.794
0.749
0.663
0.558
0.449
0.347
0.254
0.172
0.097
0.047
0.019
0.
0.
0.
0.
0.
0.
0.
0.
0.
0.
0.
0.
0.
0.
0.
0.
0.
0.
0.
0.
0.005
0.032
0.054
0.093
0.144
0.212
0.303
0.382
0.460
0.531
0.588
0.630
0.658
0.661
0.640
0.615
0.584
0.582
0.595
0.630
0.673
0.702
0.765
0.790
0.778
0.728
0.663
0.566
0.463
0.357
0.266
0.179
0.106
0.051
0.017
0.009
0.
0.
0.
0.
0.
0.
0.
0.
0.
0.
0.
0.
0.
0.
0.
0.
0.
0.
0.
0.008
0.027
0.060
0.098
0.148
0.235
0.334
0.418
0.515
0.582
0.648
0.693
0.713
0.717
0.683
0.646
0.603
0.586
0.599
0.608
0.642
0.669
0.728
0.743
0.737
0.705
0.645
0.562
0.462
0.356
0.261
0.172
0.100
0.063
0.022
0.011
0.
0.
0.
0.
0.
0.
0.
0.
0.
0.
0.
0.
0.
0.
0.
0.
0.
0.
0.
0.009
0.028
0.056
0.101
0.158
0.243
0.347
0.441
0.535
0.632
0.691
0.730
0.747
0.743
0.719
0.673
0.613
0.587
0.592
0.604
0.625
0.655
0.687
0.713
0.711
0.681
0.626
0.536
0.444
0.349
0.253
0.164
0.100
0.052
0.027
0.011
0.
0.
0.
0.
0.
0.
0.
0.
0.
0.
0.
0.
0.
0.
0.
0.
0.
0.
0.
0.008
0.026
0.059
0.103
0.159
0.256
0.348
0.451
0.545
0.637
0.694
0.736
0.742
0.740
0.711
0.665
0.613
0.577
0.578
0.575
0.607
0.611
0.648
0.672
0.675
0.643
0.584
0.496
0.413
0.322
0.226
0.144
0.086
0.046
0.027
0.011
0.
0.
0.
0.
0.
0.
0.
0.
0.
0.
0.
0.
0.
0.
0.
0.
0.
0.
0.
0.005
0.028
0.058
0.101
0.163
0.241
0.339
0.430
0.527
0.614
0.679
0.726
0.728
0.715
0.695
0.636
0.599
0.564
0.535
0.544
0.565
0.576
0.609
0.621
0.611
0.575
0.523
0.445
0.354
0.281
0.196
0.121
0.078
0.042
0.025
0.010
0.
0.
0.
0.
0.
0.
0.
0.
0.
0.
0.
0.
0.
0.
0.
0.
0.
0.
0.
0.009
0.027
0.056
0.105
0.154
0.218
0.301
0.399
0.498
0.573
0.639
0.680
0.690
0.666
0.639
0.589
0.551
0.521
0.504
0.506
0.535
0.547
0.567
0.580
0.559
0.522
0.460
0.390
0.320
0.242
0.161
0.109
0.067
0.036
0.018
0.005
0.
0.
0.
0.
0.
0.
0.
0.
0.
0.
0.
0.
0.
0.
0.
0.
0.
0.
0.
0.006
0.026
0.055
0.095
0.146
0.206
0.282
0.356
0.453
0.528
0.574
0.616
0.626
0.611
0.578
0.540
0.499
0.479
0.471
0.478
0.491
0.517
0.526
0.539
0.508
0.464
0.408
0.344
0.274
0.201
0.129
0.089
0.049
0.029
0.010
0.
0.
0.
0.
0.
0.
0.
0.
0.
0.
0.
0.
0.
0.
0.
0.
0.
0.
0.
0.004
0.011
0.022
0.047
0.087
0.136
0.185
0.254
0.318
0.395
0.459
0.506
0.534
0.550
0.534
0.504
0.474
0.461
0.447
0.446
0.433
0.445
0.474
0.472
0.468
0.449
0.406
0.351
0.290
0.231
0.158
0.110
0.060
0.034
0.015
0.005
0.
0.
0.
0.
0.
0.
0.
0.
0.
0.
0.
0.
0.
0.
0.
0.
0.
0.
0.
0.005
0.016
0.025
0.043
0.073
0.111
0.161
0.224
0.273
0.334
0.390
0.434
0.460
0.466
0.450
0.425
0.422
0.416
0.406
0.399
0.408
0.415
0.409
0.423
0.414
0.393
0.349
0.297
0.237
0.181
0.125
0.086
0.045
0.014
0.005
0.
0.
0.
0.
0.
0.
0.
0.
0.
0.
0.
0.
0.
0.
0.
0.
0.
0.
0.
0.
0.005
0.017
0.027
0.045
0.066
0.093
0.130
0.193
0.233
0.271
0.313
0.356
0.368
0.375
0.379
0.368
0.366
0.362
0.363
0.362
0.373
0.369
0.360
0.360
0.346
0.322
0.275
0.238
0.185
0.137
0.093
0.056
0.016
0.003
0.
0.
0.
0.
0.
0.
0.
0.
0.
0.
0.
0.
0.
0.
0.
0.
0.
0.
0.
0.
0.
0.005
0.013
0.026
0.044
0.064
0.083
0.104
0.136
0.180
0.207
0.236
0.264
0.289
0.301
0.306
0.296
0.295
0.296
0.288
0.311
0.325
0.325
0.310
0.312
0.292
0.264
0.211
0.177
0.135
0.095
0.052
0.031
0.006
0.002
0.
0.
0.
0.
0.
0.
0.
0.
0.
0.
0.
0.
0.
0.
0.
0.
0.
0.
0.
0.
0.
0.004
0.012
0.024
0.039
0.054
0.074
0.091
0.117
0.139
0.160
0.181
0.204
0.224
0.238
0.243
0.237
0.225
0.222
0.246
0.260
0.263
0.267
0.257
0.253
0.233
0.195
0.165
0.128
0.099
0.068
0.044
0.023
0.005
0.
0.
0.
0.
0.
0.
0.
0.
0.
0.
0.
0.
0.
0.
0.
0.
0.
0.
0.
0.
0.
0.
0.
0.010
0.020
0.030
0.045
0.058
0.073
0.089
0.108
0.120
0.133
0.146
0.155
0.163
0.168
0.158
0.157
0.169
0.189
0.209
0.215
0.205
0.206
0.198
0.181
0.147
0.126
0.102
0.076
0.053
0.037
0.017
0.003
0.
0.
0.
0.
0.
0.
0.
0.
0.
0.
0.
0.
0.
0.
0.
0.
0.
0.
0.
0.
0.
0.
0.
0.008
0.013
0.023
0.032
0.045
0.053
0.066
0.080
0.089
0.096
0.103
0.114
0.121
0.103
0.110
0.116
0.121
0.138
0.148
0.162
0.154
0.148
0.148
0.137
0.107
0.093
0.074
0.056
0.038
0.020
0.008
0.002
0.
0.
0.
0.
0.
0.
0.
0.
0.
0.
0.
0.
0.
0.
0.
0.
0.
0.
0.
0.
0.
0.
0.
0.003
0.010
0.014
0.023
0.029
0.038
0.045
0.050
0.061
0.066
0.072
0.069
0.068
0.071
0.078
0.085
0.090
0.090
0.094
0.089
0.094
0.098
0.095
0.089
0.066
0.054
0.048
0.037
0.024
0.010
0.003
0.
0.
0.
0.
0.
0.
0.
0.
0.
0.
0.
0.
0.
0.
0.
0.
0.
0.
0.
0.
0.
0.
0.
0.
0.
0.003
0.010
0.013
0.016
0.023
0.024
0.032
0.039
0.040
0.040
0.034
0.043
0.043
0.051
0.049
0.050
0.049
0.059
0.050
0.054
0.053
0.050
0.048
0.038
0.035
0.030
0.024
0.014
0.003
0.002
0.
0.
0.
0.
0.
0.
0.
0.
0.
0.
0.
0.
0.
0.
0.
0.
0.
0.
0.
0.
0.
0.
0.
0.
0.
0.
0.003
0.004
0.010
0.012
0.012
0.012
0.014
0.017
0.019
0.020
0.022
0.023
0.024
0.023
0.025
0.017
0.014
0.027
0.030
0.032
0.027
0.027
0.026
0.020
0.017
0.013
0.003
0.002
0.
0.
0.
0.
0.
0.
0.
0.
0.
0.
0.
0.
0.
0.
0.
0.
0.
0.
0.
0.
0.
0.
0.
0.
0.
0.
0.
0.
0.003
0.004
0.004
0.004
0.004
0.004
0.003
0.003
0.006
0.011
0.012
0.011
0.003
0.002
0.007
0.008
0.009
0.012
0.017
0.018
0.014
0.014
0.013
0.008
0.003
0.002
0.
0.
0.
0.
0.
0.
0.
0.
0.
0.
0.
0.
0.
0.
0.
0.
0.
0.
0.
0.
0.
0.
0.
0.
0.
0.
0.
0.
0.
0.
0.
0.
0.
0.
0.
0.
0.
0.
0.
0.
0.
0.
0.
0.
0.004
0.005
0.005
0.
0.003
0.002
0.002
0.002
0.
0.
0.
0.
0.
0.
0.
0.
0.
0.
0.
0.
0.
0.
0.
0.
0.
0.
0.
0.
0.
0.
0.
0.
0.
0.
0.
0.
0.
0.
0.
0.
0.
0.
0.
0.
0.
0.
0.
0.
0.
0.
0.
0.
0.
0.
0.
0.
0.
0.
0.
0.
0.
0.
0.
0.
0.
0.
0.
0.
0.
0.
0.
0.
0.
0.
0.
0.
0.
0.
0.
0.
0.
0.
0.
0.
0.
0.
0.
0.
0.
0.
0.
0.
0.
0.
0.
0.
0.
0.
0.
0.
0.
0.
0.
0.
0.
0.
0.
0.
0.
0.
0.
0.
0.
0.
0.
0.
0.
0.
0.
0.
0.
0.
0.
0.
0.
0.
0.
0.
0.
0.
0.
0.
0.
0.
0.
0.
0.
0.
0.
0.
0.
0.
0.
0.
0.
0.
0.
0.
0.
0.
0.
0.
0.
0.008
0.022
0.032
0.040
0.052
0.056
0.055
0.056
0.046
0.037
0.024
0.015
0.008
0.006
0.002
0.
0.
0.
0.
0.
0.
0.
0.
0.
0.
0.
0.
0.
0.
0.
0.
0.
0.
0.
0.
0.
0.
0.
0.
0.
0.
0.
0.
0.
0.
0.
0.
0.
0.
0.
0.
0.
0.
0.
0.005
0.025
0.035
0.051
0.067
0.077
0.085
0.097
0.098
0.099
0.089
0.072
0.045
0.026
0.020
0.008
0.006
0.
0.
0.
0.
0.
0.
0.
0.
0.
0.
0.
0.
0.
0.
0.
0.
0.
0.
0.
0.
0.
0.
0.
0.
0.
0.
0.
0.
0.
0.
0.
0.
0.
0.
0.
0.
0.
0.
0.022
0.034
0.053
0.073
0.096
0.117
0.136
0.148
0.153
0.145
0.131
0.116
0.090
0.066
0.041
0.028
0.013
0.006
0.
0.
0.
0.
0.
0.
0.
0.
0.
0.
0.
0.
0.
0.
0.
0.
0.
0.
0.
0.
0.
0.
0.
0.
0.
0.
0.
0.
0.
0.
0.
0.
0.
0.
0.
0.
0.009
0.027
0.042
0.067
0.098
0.127
0.160
0.191
0.205
0.215
0.205
0.188
0.165
0.144
0.109
0.072
0.050
0.033
0.012
0.003
0.
0.
0.
0.
0.
0.
0.
0.
0.
0.
0.
0.
0.
0.
0.
0.
0.
0.
0.
0.
0.
0.
0.
0.
0.
0.
0.
0.
0.
0.
0.
0.
0.
0.
0.
0.019
0.032
0.054
0.089
0.122
0.163
0.200
0.241
0.264
0.273
0.267
0.246
0.223
0.193
0.150
0.108
0.067
0.049
0.032
0.006
0.
0.
0.
0.
0.
0.
0.
0.
0.
0.
0.
0.
0.
0.
0.
0.
0.
0.
0.
0.
0.
0.
0.
0.
0.
0.
0.
0.
0.
0.
0.
0.
0.
0.
0.
0.021
0.035
0.064
0.098
0.134
0.189
0.236
0.275
0.303
0.319
0.318
0.303
0.268
0.230
0.189
0.138
0.095
0.066
0.037
0.014
0.
0.
0.
0.
0.
0.
0.
0.
0.
0.
0.
0.
0.
0.
0.
0.
0.
0.
0.
0.
0.
0.
0.
0.
0.
0.
0.
0.
0.
0.
0.
0.
0.
0.
0.
0.021
0.039
0.072
0.108
0.152
0.212
0.258
0.305
0.342
0.355
0.356
0.334
0.308
0.266
0.217
0.160
0.109
0.079
0.050
0.021
0.003
0.
0.
0.
0.
0.
0.
0.
0.
0.
0.
0.
0.
0.
0.
0.
0.
0.
0.
0.
0.
0.
0.
0.
0.
0.
0.
0.
0.
0.
0.
0.
0.
0.
0.004
0.023
0.043
0.085
0.121
0.173
0.238
0.283
0.325
0.362
0.370
0.379
0.361
0.340
0.291
0.242
0.179
0.125
0.089
0.053
0.020
0.005
0.
0.
0.
0.
0.
0.
0.
0.
0.
0.
0.
0.
0.
0.
0.
0.
0.
0.
0.
0.
0.
0.
0.
0.
0.
0.
0.
0.
0.
0.
0.
0.
0.
0.006
0.024
0.053
0.086
0.126
0.180
0.241
0.291
0.327
0.356
0.377
0.381
0.370
0.344
0.303
0.252
0.187
0.145
0.108
0.063
0.025
0.011
0.006
0.006
0.005
0.004
0.
0.
0.
0.
0.
0.
0.
0.
0.
0.
0.
0.
0.
0.
0.
0.
0.
0.
0.
0.
0.
0.
0.
0.
0.
0.
0.
0.
0.005
0.012
0.029
0.055
0.090
0.124
0.181
0.233
0.283
0.313
0.340
0.359
0.371
0.362
0.343
0.294
0.242
0.188
0.148
0.113
0.071
0.040
0.018
0.009
0.009
0.008
0.006
0.005
0.
0.
0.
0.
0.
0.
0.
0.
0.
0.
0.
0.
0.
0.
0.
0.
0.
0.
0.
0.
0.
0.
0.
0.
0.
0.
0.
0.011
0.020
0.034
0.052
0.084
0.124
0.172
0.228
0.268
0.299
0.322
0.332
0.341
0.339
0.307
0.272
0.241
0.197
0.171
0.133
0.092
0.070
0.042
0.030
0.017
0.015
0.009
0.007
0.005
0.
0.
0.
0.
0.
0.
0.
0.
0.
0.
0.
0.
0.
0.
0.
0.
0.
0.
0.
0.
0.
0.
0.
0.
0.
0.004
0.012
0.023
0.036
0.052
0.074
0.123
0.169
0.206
0.241
0.272
0.295
0.308
0.314
0.293
0.270
0.256
0.234
0.203
0.172
0.150
0.120
0.099
0.070
0.052
0.036
0.025
0.017
0.009
0.006
0.
0.
0.
0.
0.
0.
0.
0.
0.
0.
0.
0.
0.
0.
0.
0.
0.
0.
0.
0.
0.
0.
0.
0.
0.
0.004
0.013
0.024
0.037
0.054
0.075
0.115
0.141
0.193
0.228
0.250
0.262
0.280
0.276
0.269
0.255
0.237
0.224
0.205
0.190
0.172
0.141
0.119
0.093
0.078
0.050
0.039
0.026
0.020
0.007
0.005
0.
0.
0.
0.
0.
0.
0.
0.
0.
0.
0.
0.
0.
0.
0.
0.
0.
0.
0.
0.
0.
0.
0.
0.
0.004
0.012
0.024
0.036
0.053
0.077
0.104
0.131
0.169
0.191
0.217
0.233
0.246
0.253
0.245
0.251
0.240
0.237
0.231
0.215
0.197
0.173
0.147
0.125
0.098
0.073
0.046
0.030
0.023
0.012
0.005
0.
0.
0.
0.
0.
0.
0.
0.
0.
0.
0.
0.
0.
0.
0.
0.
0.
0.
0.
0.
0.
0.
0.
0.
0.004
0.011
0.021
0.035
0.057
0.072
0.101
0.132
0.155
0.180
0.201
0.219
0.228
0.241
0.237
0.243
0.249
0.246
0.236
0.233
0.224
0.201
0.182
0.161
0.126
0.091
0.055
0.040
0.025
0.018
0.005
0.
0.
0.
0.
0.
0.
0.
0.
0.
0.
0.
0.
0.
0.
0.
0.
0.
0.
0.
0.
0.
0.
0.
0.
0.
0.006
0.018
0.027
0.047
0.066
0.102
0.129
0.148
0.167
0.183
0.211
0.229
0.239
0.256
0.259
0.280
0.263
0.269
0.276
0.259
0.232
0.214
0.182
0.139
0.112
0.066
0.050
0.025
0.018
0.005
0.
0.
0.
0.
0.
0.
0.
0.
0.
0.
0.
0.
0.
0.
0.
0.
0.
0.
0.
0.
0.
0.
0.
0.
0.
0.005
0.007
0.022
0.034
0.059
0.087
0.113
0.138
0.148
0.180
0.206
0.236
0.257
0.265
0.284
0.300
0.296
0.315
0.315
0.308
0.284
0.238
0.202
0.158
0.117
0.072
0.046
0.028
0.017
0.004
0.
0.
0.
0.
0.
0.
0.
0.
0.
0.
0.
0.
0.
0.
0.
0.
0.
0.
0.
0.
0.
0.
0.
0.
0.
0.
0.006
0.011
0.025
0.046
0.067
0.095
0.123
0.136
0.167
0.204
0.232
0.259
0.294
0.315
0.351
0.353
0.360
0.369
0.354
0.334
0.297
0.235
0.178
0.121
0.076
0.043
0.031
0.011
0.
0.
0.
0.
0.
0.
0.
0.
0.
0.
0.
0.
0.
0.
0.
0.
0.
0.
0.
0.
0.
0.
0.
0.
0.
0.
0.
0.
0.009
0.019
0.046
0.067
0.093
0.106
0.140
0.185
0.212
0.241
0.280
0.336
0.375
0.398
0.417
0.433
0.435
0.431
0.385
0.335
0.275
0.208
0.143
0.087
0.040
0.029
0.009
0.
0.
0.
0.
0.
0.
0.
0.
0.
0.
0.
0.
0.
0.
0.
0.
0.
0.
0.
0.
0.
0.
0.
0.
0.
0.
0.
0.
0.010
0.029
0.044
0.064
0.088
0.113
0.156
0.191
0.234
0.279
0.317
0.375
0.438
0.460
0.498
0.525
0.521
0.493
0.453
0.391
0.322
0.236
0.165
0.104
0.056
0.018
0.008
0.
0.
0.
0.
0.
0.
0.
0.
0.
0.
0.
0.
0.
0.
0.
0.
0.
0.
0.
0.
0.
0.
0.
0.
0.
0.
0.
0.003
0.014
0.024
0.037
0.062
0.081
0.115
0.154
0.194
0.249
0.308
0.369
0.422
0.494
0.545
0.598
0.618
0.615
0.582
0.524
0.454
0.357
0.265
0.184
0.128
0.075
0.027
0.004
0.
0.
0.
0.
0.
0.
0.
0.
0.
0.
0.
0.
0.
0.
0.
0.
0.
0.
0.
0.
0.
0.
0.
0.
0.
0.
0.002
0.013
0.017
0.030
0.038
0.062
0.082
0.113
0.157
0.208
0.263
0.334
0.399
0.469
0.546
0.619
0.686
0.709
0.699
0.664
0.600
0.504
0.401
0.302
0.216
0.147
0.083
0.045
0.
0.
0.
0.
0.
0.
0.
0.
0.
0.
0.
0.
0.
0.
0.
0.
0.
0.
0.
0.
0.
0.
0.
0.
0.
0.
0.
0.006
0.015
0.029
0.036
0.049
0.060
0.086
0.108
0.157
0.214
0.278
0.366
0.441
0.495
0.582
0.679
0.752
0.782
0.785
0.748
0.679
0.583
0.482
0.361
0.255
0.173
0.109
0.054
0.015
0.
0.
0.
0.
0.
0.
0.
0.
0.
0.
0.
0.
0.
0.
0.
0.
0.
0.
0.
0.
0.
0.
0.
0.
0.
0.003
0.007
0.022
0.028
0.039
0.050
0.062
0.081
0.106
0.149
0.213
0.291
0.364
0.444
0.529
0.629
0.719
0.815
0.846
0.858
0.826
0.767
0.668
0.554
0.432
0.306
0.208
0.133
0.074
0.028
0.
0.
0.
0.
0.
0.
0.
0.
0.
0.
0.
0.
0.
0.
0.
0.
0.
0.
0.
0.
0.
0.
0.
0.
0.
0.003
0.012
0.024
0.030
0.040
0.053
0.060
0.081
0.103
0.136
0.206
0.277
0.368
0.443
0.542
0.644
0.758
0.841
0.904
0.913
0.883
0.818
0.739
0.628
0.501
0.350
0.250
0.160
0.097
0.053
0.008
0.
0.
0.
0.
0.
0.
0.
0.
0.
0.
0.
0.
0.
0.
0.
0.
0.
0.
0.
0.
0.
0.
0.
0.
0.004
0.013
0.024
0.030
0.043
0.051
0.066
0.083
0.089
0.126
0.183
0.258
0.343
0.437
0.529
0.661
0.759
0.842
0.907
0.942
0.926
0.868
0.791
0.675
0.548
0.416
0.282
0.188
0.125
0.073
0.029
0.013
0.
0.
0.
0.
0.
0.
0.
0.
0.
0.
0.
0.
0.
0.
0.
0.
0.
0.
0.
0.
0.
0.
0.
0.008
0.013
0.017
0.028
0.037
0.051
0.059
0.071
0.078
0.107
0.170
0.234
0.310
0.396
0.504
0.626
0.737
0.829
0.889
0.918
0.919
0.876
0.803
0.702
0.575
0.450
0.318
0.220
0.151
0.093
0.043
0.023
0.008
0.
0.
0.
0.
0.
0.
0.
0.
0.
0.
0.
0.
0.
0.
0.
0.
0.
0.
0.
0.
0.
0.
0.007
0.010
0.015
0.018
0.032
0.043
0.049
0.052
0.071
0.099
0.134
0.206
0.283
0.361
0.459
0.587
0.691
0.796
0.867
0.907
0.910
0.882
0.815
0.724
0.596
0.481
0.355
0.246
0.170
0.108
0.054
0.029
0.015
0.003
0.
0.
0.
0.
0.
0.
0.
0.
0.
0.
0.
0.
0.
0.
0.
0.
0.
0.
0.
0.
0.
0.
0.009
0.011
0.016
0.022
0.034
0.040
0.043
0.051
0.076
0.109
0.171
0.238
0.317
0.404
0.518
0.641
0.747
0.834
0.889
0.910
0.877
0.826
0.739
0.630
0.501
0.380
0.269
0.185
0.111
0.070
0.040
0.019
0.004
0.
0.
0.
0.
0.
0.
0.
0.
0.
0.
0.
0.
0.
0.
0.
0.
0.
0.
0.
0.
0.
0.
0.005
0.009
0.010
0.014
0.021
0.022
0.027
0.037
0.047
0.086
0.131
0.197
0.259
0.350
0.447
0.578
0.696
0.799
0.858
0.882
0.874
0.837
0.750
0.655
0.537
0.398
0.281
0.197
0.123
0.079
0.045
0.021
0.009
0.003
0.
0.
0.
0.
0.
0.
0.
0.
0.
0.
0.
0.
0.
0.
0.
0.
0.
0.
0.
0.
0.
0.
0.005
0.005
0.006
0.006
0.012
0.021
0.013
0.031
0.052
0.101
0.153
0.215
0.295
0.384
0.519
0.636
0.749
0.811
0.858
0.860
0.831
0.769
0.664
0.541
0.417
0.291
0.195
0.127
0.083
0.048
0.022
0.009
0.003
0.
0.
0.
0.
0.
0.
0.
0.
0.
0.
0.
0.
0.
0.
0.
0.
0.
0.
0.
0.
0.
0.
0.
0.
0.004
0.009
0.004
0.009
0.010
0.022
0.031
0.062
0.104
0.160
0.246
0.342
0.456
0.568
0.695
0.781
0.836
0.860
0.836
0.774
0.677
0.543
0.435
0.299
0.198
0.120
0.081
0.046
0.026
0.009
0.003
0.
0.
0.
0.
0.
0.
0.
0.
0.
0.
0.
0.
0.
0.
0.
0.
0.
0.
0.
0.
0.
0.
0.
0.009
0.019
0.024
0.025
0.023
0.020
0.013
0.028
0.035
0.083
0.129
0.205
0.319
0.426
0.539
0.653
0.764
0.820
0.848
0.838
0.784
0.688
0.567
0.442
0.329
0.214
0.119
0.075
0.042
0.020
0.009
0.003
0.
0.
0.
0.
0.
0.
0.
0.
0.
0.
0.
0.
0.
0.
0.
0.
0.
0.
0.
0.
0.
0.
0.015
0.028
0.035
0.039
0.040
0.043
0.038
0.036
0.030
0.027
0.044
0.120
0.193
0.299
0.405
0.522
0.646
0.755
0.830
0.843
0.851
0.786
0.704
0.580
0.460
0.329
0.235
0.131
0.071
0.036
0.017
0.004
0.002
0.
0.
0.
0.
0.
0.
0.
0.
0.
0.
0.
0.
0.
0.
0.
0.
0.
0.
0.
0.
0.
0.019
0.031
0.039
0.053
0.062
0.065
0.060
0.064
0.059
0.051
0.049
0.061
0.125
0.208
0.305
0.408
0.523
0.644
0.763
0.840
0.872
0.856
0.804
0.719
0.598
0.480
0.369
0.243
0.149
0.074
0.037
0.014
0.003
0.
0.
0.
0.
0.
0.
0.
0.
0.
0.
0.
0.
0.
0.
0.
0.
0.
0.
0.
0.
0.
0.014
0.025
0.040
0.055
0.066
0.080
0.089
0.088
0.088
0.089
0.087
0.085
0.107
0.153
0.233
0.330
0.422
0.538
0.663
0.785
0.861
0.908
0.907
0.848
0.740
0.630
0.508
0.377
0.270
0.164
0.085
0.032
0.015
0.002
0.
0.
0.
0.
0.
0.
0.
0.
0.
0.
0.
0.
0.
0.
0.
0.
0.
0.
0.
0.
0.
0.021
0.035
0.048
0.067
0.084
0.106
0.115
0.123
0.127
0.128
0.133
0.145
0.165
0.204
0.285
0.364
0.475
0.575
0.690
0.807
0.877
0.934
0.932
0.885
0.795
0.664
0.537
0.410
0.289
0.186
0.106
0.046
0.023
0.005
0.
0.
0.
0.
0.
0.
0.
0.
0.
0.
0.
0.
0.
0.
0.
0.
0.
0.
0.
0.
0.005
0.024
0.040
0.055
0.086
0.121
0.143
0.162
0.178
0.191
0.210
0.212
0.205
0.243
0.285
0.356
0.430
0.508
0.623
0.741
0.826
0.918
0.956
0.956
0.910
0.822
0.705
0.565
0.439
0.316
0.203
0.122
0.058
0.025
0.006
0.
0.
0.
0.
0.
0.
0.
0.
0.
0.
0.
0.
0.
0.
0.
0.
0.
0.
0.
0.
0.009
0.025
0.042
0.076
0.102
0.146
0.174
0.214
0.250
0.275
0.308
0.320
0.322
0.342
0.369
0.413
0.481
0.563
0.669
0.757
0.855
0.918
0.954
0.964
0.923
0.841
0.740
0.616
0.472
0.350
0.243
0.151
0.078
0.035
0.018
0.
0.
0.
0.
0.
0.
0.
0.
0.
0.
0.
0.
0.
0.
0.
0.
0.
0.
0.
0.
0.009
0.029
0.056
0.087
0.124
0.170
0.223
0.279
0.331
0.375
0.407
0.427
0.441
0.474
0.468
0.499
0.539
0.624
0.707
0.783
0.857
0.929
0.967
0.975
0.947
0.878
0.780
0.653
0.508
0.376
0.279
0.179
0.093
0.045
0.023
0.
0.
0.
0.
0.
0.
0.
0.
0.
0.
0.
0.
0.
0.
0.
0.
0.
0.
0.
0.
0.009
0.025
0.063
0.092
0.151
0.202
0.275
0.353
0.414
0.470
0.510
0.548
0.565
0.593
0.598
0.585
0.623
0.674
0.731
0.788
0.832
0.912
0.961
0.973
0.954
0.904
0.809
0.670
0.537
0.409
0.292
0.200
0.117
0.059
0.027
0.002
0.
0.
0.
0.
0.
0.
0.
0.
0.
0.
0.
0.
0.
0.
0.
0.
0.
0.
0.
0.012
0.033
0.066
0.107
0.164
0.226
0.327
0.414
0.479
0.560
0.612
0.653
0.695
0.705
0.697
0.675
0.672
0.691
0.735
0.788
0.834
0.897
0.941
0.956
0.941
0.882
0.799
0.679
0.545
0.419
0.312
0.211
0.133
0.068
0.029
0.012
0.
0.
0.
0.
0.
0.
0.
0.
0.
0.
0.
0.
0.
0.
0.
0.
0.
0.
0.
0.006
0.036
0.069
0.118
0.178
0.254
0.366
0.457
0.548
0.632
0.704
0.767
0.787
0.783
0.776
0.749
0.720
0.703
0.728
0.756
0.828
0.875
0.914
0.928
0.919
0.874
0.779
0.669
0.555
0.432
0.323
0.223
0.135
0.079
0.040
0.012
0.
0.
0.
0.
0.
0.
0.
0.
0.
0.
0.
0.
0.
0.
0.
0.
0.
0.
0.
0.006
0.036
0.069
0.120
0.187
0.290
0.396
0.504
0.599
0.700
0.774
0.834
0.854
0.852
0.829
0.797
0.757
0.728
0.739
0.762
0.794
0.837
0.879
0.897
0.880
0.836
0.770
0.675
0.555
0.433
0.325
0.220
0.138
0.078
0.035
0.013
0.004
0.
0.
0.
0.
0.
0.
0.
0.
0.
0.
0.
0.
0.
0.
0.
0.
0.
0.
0.009
0.029
0.068
0.120
0.191
0.303
0.418
0.532
0.648
0.743
0.821
0.878
0.893
0.896
0.854
0.824
0.784
0.730
0.718
0.734
0.778
0.804
0.842
0.853
0.848
0.810
0.745
0.653
0.535
0.424
0.318
0.212
0.128
0.073
0.036
0.014
0.005
0.
0.
0.
0.
0.
0.
0.
0.
0.
0.
0.
0.
0.
0.
0.
0.
0.
0.
0.006
0.028
0.069
0.123
0.200
0.298
0.425
0.538
0.663
0.766
0.841
0.887
0.914
0.891
0.875
0.828
0.770
0.713
0.694
0.714
0.743
0.761
0.796
0.809
0.808
0.774
0.712
0.620
0.511
0.399
0.292
0.192
0.118
0.064
0.037
0.014
0.005
0.
0.
0.
0.
0.
0.
0.
0.
0.
0.
0.
0.
0.
0.
0.
0.
0.
0.
0.006
0.035
0.066
0.125
0.196
0.285
0.414
0.536
0.649
0.751
0.828
0.866
0.883
0.884
0.850
0.818
0.748
0.703
0.682
0.685
0.711
0.734
0.756
0.756
0.752
0.716
0.659
0.571
0.475
0.355
0.256
0.167
0.101
0.053
0.034
0.012
0.004
0.
0.
0.
0.
0.
0.
0.
0.
0.
0.
0.
0.
0.
0.
0.
0.
0.
0.
0.010
0.034
0.070
0.121
0.185
0.269
0.389
0.502
0.617
0.702
0.779
0.827
0.838
0.829
0.800
0.766
0.719
0.679
0.659
0.677
0.674
0.702
0.728
0.710
0.696
0.652
0.592
0.511
0.424
0.306
0.214
0.142
0.086
0.046
0.027
0.006
0.
0.
0.
0.
0.
0.
0.
0.
0.
0.
0.
0.
0.
0.
0.
0.
0.
0.
0.004
0.012
0.028
0.068
0.118
0.176
0.257
0.345
0.468
0.562
0.647
0.711
0.760
0.771
0.757
0.738
0.682
0.647
0.623
0.626
0.644
0.646
0.665
0.688
0.679
0.645
0.580
0.527
0.447
0.352
0.262
0.179
0.117
0.062
0.039
0.018
0.005
0.
0.
0.
0.
0.
0.
0.
0.
0.
0.
0.
0.
0.
0.
0.
0.
0.
0.
0.005
0.017
0.036
0.065
0.107
0.167
0.233
0.309
0.413
0.502
0.576
0.631
0.669
0.687
0.684
0.655
0.631
0.603
0.600
0.617
0.608
0.617
0.631
0.626
0.621
0.580
0.520
0.460
0.383
0.296
0.212
0.147
0.088
0.048
0.029
0.006
0.
0.
0.
0.
0.
0.
0.
0.
0.
0.
0.
0.
0.
0.
0.
0.
0.
0.
0.
0.006
0.020
0.036
0.062
0.098
0.151
0.212
0.284
0.347
0.430
0.500
0.550
0.583
0.604
0.588
0.585
0.558
0.553
0.564
0.569
0.562
0.579
0.585
0.571
0.551
0.520
0.467
0.395
0.313
0.239
0.169
0.111
0.072
0.031
0.012
0.
0.
0.
0.
0.
0.
0.
0.
0.
0.
0.
0.
0.
0.
0.
0.
0.
0.
0.
0.
0.009
0.021
0.037
0.056
0.083
0.122
0.185
0.249
0.302
0.364
0.410
0.459
0.493
0.504
0.504
0.499
0.496
0.495
0.503
0.509
0.526
0.540
0.512
0.503
0.476
0.437
0.380
0.314
0.243
0.182
0.130
0.088
0.038
0.009
0.
0.
0.
0.
0.
0.
0.
0.
0.
0.
0.
0.
0.
0.
0.
0.
0.
0.
0.
0.
0.
0.009
0.021
0.037
0.054
0.080
0.104
0.143
0.190
0.240
0.283
0.320
0.361
0.391
0.405
0.406
0.410
0.420
0.427
0.442
0.434
0.456
0.464
0.448
0.435
0.409
0.365
0.294
0.239
0.182
0.143
0.100
0.051
0.017
0.003
0.
0.
0.
0.
0.
0.
0.
0.
0.
0.
0.
0.
0.
0.
0.
0.
0.
0.
0.
0.
0.
0.009
0.019
0.030
0.049
0.072
0.093
0.122
0.156
0.185
0.212
0.244
0.279
0.301
0.317
0.326
0.331
0.336
0.344
0.353
0.370
0.377
0.381
0.368
0.358
0.336
0.293
0.237
0.185
0.142
0.091
0.057
0.035
0.011
0.002
0.
0.
0.
0.
0.
0.
0.
0.
0.
0.
0.
0.
0.
0.
0.
0.
0.
0.
0.
0.
0.
0.008
0.013
0.025
0.041
0.057
0.077
0.095
0.125
0.145
0.168
0.181
0.208
0.221
0.236
0.244
0.233
0.252
0.262
0.282
0.296
0.303
0.301
0.287
0.282
0.253
0.215
0.182
0.134
0.107
0.071
0.048
0.021
0.006
0.
0.
0.
0.
0.
0.
0.
0.
0.
0.
0.
0.
0.
0.
0.
0.
0.
0.
0.
0.
0.
0.
0.
0.010
0.016
0.029
0.044
0.056
0.074
0.087
0.108
0.123
0.135
0.145
0.160
0.160
0.166
0.161
0.176
0.191
0.213
0.227
0.234
0.232
0.220
0.212
0.188
0.168
0.133
0.102
0.074
0.053
0.034
0.017
0.003
0.
0.
0.
0.
0.
0.
0.
0.
0.
0.
0.
0.
0.
0.
0.
0.
0.
0.
0.
0.
0.
0.
0.
0.008
0.012
0.017
0.029
0.041
0.048
0.056
0.073
0.077
0.092
0.096
0.103
0.110
0.099
0.113
0.120
0.142
0.148
0.150
0.169
0.162
0.157
0.148
0.129
0.118
0.087
0.068
0.049
0.032
0.020
0.008
0.
0.
0.
0.
0.
0.
0.
0.
0.
0.
0.
0.
0.
0.
0.
0.
0.
0.
0.
0.
0.
0.
0.
0.
0.
0.008
0.012
0.016
0.024
0.032
0.038
0.040
0.049
0.053
0.059
0.057
0.055
0.066
0.074
0.074
0.082
0.093
0.096
0.089
0.092
0.093
0.091
0.082
0.067
0.051
0.038
0.030
0.022
0.009
0.003
0.
0.
0.
0.
0.
0.
0.
0.
0.
0.
0.
0.
0.
0.
0.
0.
0.
0.
0.
0.
0.
0.
0.
0.
0.
0.003
0.004
0.010
0.013
0.014
0.015
0.018
0.018
0.025
0.023
0.028
0.032
0.036
0.036
0.044
0.042
0.051
0.036
0.043
0.048
0.050
0.054
0.046
0.042
0.030
0.025
0.016
0.009
0.003
0.
0.
0.
0.
0.
0.
0.
0.
0.
0.
0.
0.
0.
0.
0.
0.
0.
0.
0.
0.
0.
0.
0.
0.
0.
0.
0.
0.
0.004
0.004
0.005
0.005
0.005
0.005
0.008
0.012
0.013
0.014
0.017
0.016
0.022
0.016
0.011
0.019
0.022
0.028
0.029
0.029
0.028
0.021
0.016
0.013
0.008
0.002
0.
0.
0.
0.
0.
0.
0.
0.
0.
0.
0.
0.
0.
0.
0.
0.
0.
0.
0.
0.
0.
0.
0.
0.
0.
0.
0.
0.
0.
0.
0.
0.003
0.003
0.003
0.003
0.
0.
0.
0.003
0.
0.
0.
0.005
0.006
0.007
0.007
0.010
0.010
0.012
0.015
0.010
0.003
0.002
0.
0.
0.
0.
0.
0.
0.
0.
0.
0.
0.
0.
0.
0.
0.
0.
0.
0.
0.
0.
0.
0.
0.
0.
0.
0.
0.
0.
0.
0.
0.
0.
0.
0.
0.
0.
0.
0.
0.
0.
0.
0.
0.
0.
0.
0.004
0.005
0.005
0.005
0.005
0.
0.
0.
0.
0.
0.
0.
0.
0.
0.
0.
0.
0.
0.
0.
0.
0.
0.
0.
0.
0.
0.
0.
0.
0.
0.
0.
0.
0.
0.
0.
0.
0.
0.
0.
0.
0.
0.
0.
0.
0.
0.
0.
0.
0.
0.
0.
0.
0.
0.
0.
0.
0.
0.
0.
0.
0.
0.
0.
0.
0.
0.
0.
0.
0.
0.
0.
0.
0.
0.
0.
0.
0.
0.
0.
0.
0.
0.
0.
0.
0.
0.
0.
0.
0.
0.
0.
0.
0.
0.
0.
0.
0.
0.
0.018
0.026
0.037
0.053
0.061
0.066
0.077
0.077
0.075
0.067
0.050
0.031
0.014
0.013
0.006
0.002
0.
0.
0.
0.
0.
0.
0.
0.
0.
0.
0.
0.
0.
0.
0.
0.
0.
0.
0.
0.
0.
0.
0.
0.
0.
0.
0.
0.
0.
0.
0.
0.
0.
0.
0.
0.
0.
0.
0.015
0.028
0.045
0.063
0.082
0.100
0.116
0.126
0.143
0.133
0.121
0.108
0.083
0.056
0.043
0.030
0.020
0.002
0.
0.
0.
0.
0.
0.
0.
0.
0.
0.
0.
0.
0.
0.
0.
0.
0.
0.
0.
0.
0.
0.
0.
0.
0.
0.
0.
0.
0.
0.
0.
0.
0.
0.
0.
0.
0.004
0.025
0.042
0.064
0.094
0.124
0.151
0.180
0.202
0.206
0.199
0.184
0.164
0.139
0.102
0.070
0.048
0.033
0.021
0.
0.
0.
0.
0.
0.
0.
0.
0.
0.
0.
0.
0.
0.
0.
0.
0.
0.
0.
0.
0.
0.
0.
0.
0.
0.
0.
0.
0.
0.
0.
0.
0.
0.
0.
0.
0.015
0.031
0.054
0.092
0.123
0.159
0.204
0.246
0.273
0.277
0.273
0.255
0.236
0.199
0.165
0.119
0.082
0.050
0.034
0.015
0.
0.
0.
0.
0.
0.
0.
0.
0.
0.
0.
0.
0.
0.
0.
0.
0.
0.
0.
0.
0.
0.
0.
0.
0.
0.
0.
0.
0.
0.
0.
0.
0.
0.
0.
0.022
0.041
0.071
0.110
0.152
0.209
0.270
0.314
0.340
0.350
0.349
0.334
0.296
0.260
0.211
0.159
0.113
0.076
0.046
0.029
0.
0.
0.
0.
0.
0.
0.
0.
0.
0.
0.
0.
0.
0.
0.
0.
0.
0.
0.
0.
0.
0.
0.
0.
0.
0.
0.
0.
0.
0.
0.
0.
0.
0.
0.
0.024
0.049
0.089
0.126
0.184
0.253
0.314
0.368
0.401
0.420
0.421
0.400
0.369
0.320
0.264
0.203
0.140
0.096
0.059
0.034
0.011
0.
0.
0.
0.
0.
0.
0.
0.
0.
0.
0.
0.
0.
0.
0.
0.
0.
0.
0.
0.
0.
0.
0.
0.
0.
0.
0.
0.
0.
0.
0.
0.
0.
0.004
0.029
0.059
0.103
0.152
0.221
0.292
0.356
0.422
0.461
0.485
0.483
0.460
0.417
0.369
0.304
0.230
0.171
0.117
0.071
0.045
0.014
0.
0.
0.
0.
0.
0.
0.
0.
0.
0.
0.
0.
0.
0.
0.
0.
0.
0.
0.
0.
0.
0.
0.
0.
0.
0.
0.
0.
0.
0.
0.
0.
0.005
0.006
0.037
0.076
0.111
0.171
0.241
0.321
0.394
0.460
0.490
0.519
0.522
0.495
0.455
0.400
0.326
0.258
0.190
0.130
0.088
0.051
0.020
0.005
0.005
0.004
0.
0.
0.
0.
0.
0.
0.
0.
0.
0.
0.
0.
0.
0.
0.
0.
0.
0.
0.
0.
0.
0.
0.
0.
0.
0.
0.
0.
0.004
0.006
0.018
0.043
0.081
0.124
0.180
0.252
0.335
0.404
0.460
0.505
0.532
0.534
0.504
0.468
0.415
0.344
0.272
0.200
0.150
0.109
0.060
0.023
0.010
0.008
0.007
0.006
0.004
0.
0.
0.
0.
0.
0.
0.
0.
0.
0.
0.
0.
0.
0.
0.
0.
0.
0.
0.
0.
0.
0.
0.
0.
0.
0.
0.005
0.013
0.028
0.041
0.086
0.127
0.185
0.257
0.332
0.401
0.454
0.498
0.521
0.509
0.494
0.459
0.414
0.347
0.278
0.232
0.175
0.140
0.083
0.046
0.028
0.017
0.015
0.009
0.007
0.005
0.
0.
0.
0.
0.
0.
0.
0.
0.
0.
0.
0.
0.
0.
0.
0.
0.
0.
0.
0.
0.
0.
0.
0.
0.
0.010
0.020
0.034
0.053
0.084
0.130
0.186
0.262
0.330
0.383
0.429
0.466
0.504
0.496
0.472
0.441
0.402
0.340
0.288
0.245
0.207
0.157
0.114
0.079
0.056
0.039
0.031
0.018
0.014
0.007
0.004
0.
0.
0.
0.
0.
0.
0.
0.
0.
0.
0.
0.
0.
0.
0.
0.
0.
0.
0.
0.
0.
0.
0.
0.
0.011
0.023
0.038
0.056
0.084
0.136
0.192
0.247
0.304
0.365
0.401
0.435
0.455
0.450
0.437
0.404
0.365
0.321
0.294
0.258
0.222
0.184
0.145
0.113
0.085
0.062
0.045
0.034
0.023
0.013
0.006
0.
0.
0.
0.
0.
0.
0.
0.
0.
0.
0.
0.
0.
0.
0.
0.
0.
0.
0.
0.
0.
0.
0.
0.
0.012
0.024
0.043
0.062
0.093
0.130
0.174
0.238
0.285
0.333
0.373
0.404
0.427
0.419
0.409
0.390
0.359
0.325
0.310
0.277
0.254
0.220
0.185
0.155
0.122
0.090
0.057
0.046
0.028
0.020
0.007
0.
0.
0.
0.
0.
0.
0.
0.
0.
0.
0.
0.
0.
0.
0.
0.
0.
0.
0.
0.
0.
0.
0.
0.
0.012
0.024
0.042
0.063
0.098
0.138
0.179
0.227
0.267
0.304
0.349
0.372
0.390
0.386
0.373
0.362
0.354
0.339
0.332
0.319
0.289
0.264
0.231
0.199
0.164
0.121
0.085
0.054
0.038
0.024
0.011
0.004
0.
0.
0.
0.
0.
0.
0.
0.
0.
0.
0.
0.
0.
0.
0.
0.
0.
0.
0.
0.
0.
0.
0.
0.011
0.025
0.039
0.063
0.099
0.132
0.175
0.222
0.255
0.286
0.324
0.348
0.362
0.367
0.366
0.364
0.364
0.364
0.348
0.351
0.327
0.297
0.273
0.232
0.198
0.155
0.103
0.063
0.041
0.026
0.017
0.005
0.
0.
0.
0.
0.
0.
0.
0.
0.
0.
0.
0.
0.
0.
0.
0.
0.
0.
0.
0.
0.
0.
0.
0.005
0.021
0.030
0.057
0.087
0.129
0.174
0.209
0.249
0.265
0.313
0.325
0.353
0.365
0.375
0.389
0.394
0.412
0.402
0.390
0.379
0.350
0.306
0.267
0.227
0.176
0.123
0.072
0.046
0.026
0.017
0.004
0.
0.
0.
0.
0.
0.
0.
0.
0.
0.
0.
0.
0.
0.
0.
0.
0.
0.
0.
0.
0.
0.
0.
0.004
0.010
0.026
0.045
0.075
0.121
0.162
0.193
0.233
0.255
0.297
0.325
0.349
0.367
0.391
0.417
0.436
0.434
0.435
0.442
0.428
0.401
0.358
0.298
0.239
0.187
0.131
0.073
0.050
0.025
0.016
0.
0.
0.
0.
0.
0.
0.
0.
0.
0.
0.
0.
0.
0.
0.
0.
0.
0.
0.
0.
0.
0.
0.
0.
0.
0.005
0.018
0.042
0.061
0.115
0.153
0.182
0.219
0.252
0.294
0.324
0.361
0.382
0.408
0.459
0.482
0.503
0.509
0.512
0.493
0.459
0.401
0.338
0.270
0.193
0.124
0.079
0.044
0.026
0.011
0.
0.
0.
0.
0.
0.
0.
0.
0.
0.
0.
0.
0.
0.
0.
0.
0.
0.
0.
0.
0.
0.
0.
0.
0.
0.005
0.012
0.031
0.059
0.094
0.129
0.171
0.204
0.261
0.301
0.342
0.363
0.410
0.458
0.500
0.544
0.567
0.579
0.590
0.562
0.519
0.458
0.375
0.292
0.208
0.133
0.077
0.041
0.027
0.005
0.
0.
0.
0.
0.
0.
0.
0.
0.
0.
0.
0.
0.
0.
0.
0.
0.
0.
0.
0.
0.
0.
0.
0.
0.
0.005
0.014
0.031
0.056
0.082
0.118
0.150
0.201
0.259
0.298
0.346
0.398
0.450
0.512
0.568
0.629
0.655
0.670
0.677
0.641
0.595
0.515
0.424
0.326
0.222
0.156
0.089
0.043
0.017
0.004
0.
0.
0.
0.
0.
0.
0.
0.
0.
0.
0.
0.
0.
0.
0.
0.
0.
0.
0.
0.
0.
0.
0.
0.
0.
0.007
0.020
0.034
0.045
0.089
0.116
0.141
0.202
0.257
0.309
0.355
0.426
0.479
0.555
0.638
0.701
0.738
0.766
0.758
0.724
0.663
0.564
0.467
0.350
0.252
0.167
0.101
0.040
0.017
0.
0.
0.
0.
0.
0.
0.
0.
0.
0.
0.
0.
0.
0.
0.
0.
0.
0.
0.
0.
0.
0.
0.
0.
0.
0.003
0.014
0.028
0.039
0.056
0.078
0.117
0.149
0.196
0.251
0.314
0.382
0.455
0.531
0.605
0.703
0.770
0.823
0.849
0.847
0.809
0.737
0.627
0.496
0.378
0.269
0.176
0.109
0.060
0.008
0.
0.
0.
0.
0.
0.
0.
0.
0.
0.
0.
0.
0.
0.
0.
0.
0.
0.
0.
0.
0.
0.
0.
0.
0.003
0.006
0.021
0.034
0.044
0.062
0.081
0.113
0.150
0.203
0.245
0.311
0.391
0.475
0.555
0.645
0.736
0.834
0.917
0.950
0.947
0.892
0.815
0.709
0.569
0.434
0.312
0.207
0.121
0.069
0.017
0.
0.
0.
0.
0.
0.
0.
0.
0.
0.
0.
0.
0.
0.
0.
0.
0.
0.
0.
0.
0.
0.
0.
0.
0.003
0.012
0.025
0.038
0.053
0.070
0.095
0.118
0.153
0.193
0.239
0.311
0.393
0.493
0.572
0.664
0.787
0.897
0.973
1.016
1.026
0.976
0.889
0.776
0.646
0.513
0.357
0.245
0.153
0.086
0.036
0.
0.
0.
0.
0.
0.
0.
0.
0.
0.
0.
0.
0.
0.
0.
0.
0.
0.
0.
0.
0.
0.
0.
0.
0.004
0.013
0.027
0.040
0.057
0.080
0.099
0.123
0.149
0.180
0.236
0.305
0.389
0.469
0.573
0.677
0.812
0.925
1.000
1.064
1.065
1.041
0.950
0.842
0.710
0.564
0.416
0.282
0.188
0.109
0.057
0.018
0.
0.
0.
0.
0.
0.
0.
0.
0.
0.
0.
0.
0.
0.
0.
0.
0.
0.
0.
0.
0.
0.
0.
0.008
0.014
0.027
0.041
0.061
0.079
0.098
0.118
0.136
0.174
0.231
0.295
0.373
0.472
0.559
0.680
0.814
0.920
1.021
1.081
1.098
1.069
0.997
0.891
0.759
0.619
0.465
0.331
0.206
0.137
0.076
0.026
0.014
0.002
0.
0.
0.
0.
0.
0.
0.
0.
0.
0.
0.
0.
0.
0.
0.
0.
0.
0.
0.
0.
0.
0.009
0.012
0.020
0.039
0.054
0.071
0.092
0.106
0.130
0.165
0.215
0.271
0.344
0.434
0.525
0.643
0.766
0.890
0.984
1.053
1.092
1.077
1.007
0.915
0.791
0.654
0.503
0.365
0.244
0.159
0.091
0.042
0.024
0.013
0.002
0.
0.
0.
0.
0.
0.
0.
0.
0.
0.
0.
0.
0.
0.
0.
0.
0.
0.
0.
0.
0.008
0.012
0.018
0.035
0.049
0.060
0.078
0.096
0.117
0.141
0.177
0.248
0.313
0.380
0.469
0.580
0.695
0.825
0.930
1.018
1.051
1.044
1.001
0.919
0.820
0.681
0.548
0.400
0.278
0.184
0.115
0.065
0.036
0.017
0.003
0.
0.
0.
0.
0.
0.
0.
0.
0.
0.
0.
0.
0.
0.
0.
0.
0.
0.
0.
0.
0.003
0.010
0.014
0.025
0.040
0.051
0.061
0.075
0.104
0.124
0.147
0.189
0.248
0.327
0.405
0.511
0.644
0.771
0.883
0.967
1.025
1.049
1.005
0.939
0.849
0.715
0.586
0.438
0.314
0.206
0.123
0.078
0.044
0.021
0.008
0.002
0.
0.
0.
0.
0.
0.
0.
0.
0.
0.
0.
0.
0.
0.
0.
0.
0.
0.
0.
0.
0.008
0.011
0.018
0.030
0.036
0.044
0.058
0.078
0.096
0.112
0.160
0.197
0.261
0.338
0.450
0.561
0.711
0.815
0.935
1.001
1.037
1.021
0.951
0.865
0.740
0.615
0.470
0.341
0.229
0.141
0.088
0.050
0.028
0.014
0.003
0.
0.
0.
0.
0.
0.
0.
0.
0.
0.
0.
0.
0.
0.
0.
0.
0.
0.
0.
0.
0.
0.009
0.011
0.021
0.026
0.033
0.041
0.053
0.075
0.084
0.106
0.160
0.213
0.294
0.389
0.501
0.618
0.761
0.868
0.959
0.998
0.994
0.950
0.878
0.775
0.637
0.496
0.355
0.231
0.146
0.095
0.057
0.030
0.015
0.003
0.
0.
0.
0.
0.
0.
0.
0.
0.
0.
0.
0.
0.
0.
0.
0.
0.
0.
0.
0.
0.
0.
0.005
0.017
0.029
0.031
0.041
0.047
0.067
0.060
0.075
0.119
0.169
0.242
0.340
0.437
0.549
0.688
0.833
0.925
0.983
0.997
0.976
0.906
0.795
0.640
0.508
0.366
0.254
0.154
0.096
0.056
0.029
0.011
0.003
0.
0.
0.
0.
0.
0.
0.
0.
0.
0.
0.
0.
0.
0.
0.
0.
0.
0.
0.
0.
0.
0.
0.017
0.030
0.043
0.051
0.066
0.056
0.064
0.074
0.076
0.095
0.138
0.213
0.294
0.394
0.522
0.651
0.785
0.887
0.964
0.998
0.975
0.902
0.798
0.673
0.526
0.384
0.269
0.160
0.100
0.047
0.027
0.010
0.003
0.
0.
0.
0.
0.
0.
0.
0.
0.
0.
0.
0.
0.
0.
0.
0.
0.
0.
0.
0.
0.
0.020
0.037
0.051
0.060
0.066
0.076
0.082
0.078
0.073
0.077
0.076
0.105
0.175
0.258
0.372
0.499
0.635
0.769
0.879
0.958
0.996
0.984
0.923
0.819
0.693
0.557
0.415
0.286
0.171
0.108
0.046
0.023
0.004
0.003
0.
0.
0.
0.
0.
0.
0.
0.
0.
0.
0.
0.
0.
0.
0.
0.
0.
0.
0.
0.
0.014
0.035
0.050
0.068
0.080
0.096
0.100
0.103
0.109
0.092
0.095
0.099
0.138
0.180
0.270
0.385
0.498
0.646
0.785
0.890
0.980
1.029
1.016
0.946
0.846
0.726
0.587
0.453
0.313
0.192
0.114
0.057
0.021
0.004
0.002
0.
0.
0.
0.
0.
0.
0.
0.
0.
0.
0.
0.
0.
0.
0.
0.
0.
0.
0.
0.
0.026
0.044
0.063
0.087
0.103
0.122
0.132
0.134
0.136
0.131
0.132
0.142
0.168
0.201
0.301
0.420
0.529
0.668
0.785
0.916
1.005
1.048
1.038
0.991
0.891
0.762
0.600
0.457
0.338
0.206
0.130
0.070
0.017
0.007
0.
0.
0.
0.
0.
0.
0.
0.
0.
0.
0.
0.
0.
0.
0.
0.
0.
0.
0.
0.
0.014
0.032
0.052
0.076
0.104
0.129
0.155
0.176
0.190
0.184
0.184
0.182
0.200
0.220
0.277
0.351
0.457
0.577
0.707
0.833
0.945
1.034
1.088
1.080
1.031
0.925
0.793
0.644
0.486
0.352
0.232
0.148
0.074
0.033
0.010
0.
0.
0.
0.
0.
0.
0.
0.
0.
0.
0.
0.
0.
0.
0.
0.
0.
0.
0.
0.
0.019
0.035
0.060
0.087
0.130
0.173
0.202
0.227
0.239
0.244
0.270
0.270
0.280
0.318
0.366
0.422
0.510
0.626
0.735
0.866
0.973
1.057
1.091
1.094
1.052
0.963
0.832
0.682
0.531
0.387
0.265
0.161
0.093
0.043
0.019
0.004
0.
0.
0.
0.
0.
0.
0.
0.
0.
0.
0.
0.
0.
0.
0.
0.
0.
0.
0.
0.021
0.033
0.068
0.106
0.148
0.198
0.235
0.281
0.319
0.352
0.368
0.395
0.416
0.436
0.455
0.501
0.575
0.670
0.781
0.894
0.991
1.065
1.093
1.101
1.067
0.990
0.865
0.727
0.569
0.419
0.302
0.197
0.104
0.052
0.022
0.007
0.
0.
0.
0.
0.
0.
0.
0.
0.
0.
0.
0.
0.
0.
0.
0.
0.
0.
0.004
0.020
0.039
0.073
0.119
0.176
0.237
0.281
0.352
0.397
0.459
0.485
0.511
0.537
0.561
0.592
0.611
0.669
0.732
0.823
0.910
1.000
1.070
1.110
1.113
1.080
1.002
0.891
0.756
0.606
0.456
0.326
0.229
0.132
0.066
0.033
0.008
0.
0.
0.
0.
0.
0.
0.
0.
0.
0.
0.
0.
0.
0.
0.
0.
0.
0.
0.
0.011
0.042
0.078
0.123
0.194
0.261
0.347
0.415
0.479
0.547
0.608
0.645
0.671
0.703
0.707
0.692
0.738
0.781
0.849
0.919
0.973
1.044
1.078
1.098
1.074
1.016
0.917
0.780
0.634
0.483
0.352
0.241
0.150
0.074
0.037
0.012
0.
0.
0.
0.
0.
0.
0.
0.
0.
0.
0.
0.
0.
0.
0.
0.
0.
0.
0.
0.014
0.046
0.080
0.129
0.208
0.283
0.390
0.475
0.562
0.644
0.708
0.763
0.796
0.819
0.817
0.801
0.805
0.822
0.861
0.906
0.957
1.014
1.059
1.073
1.063
1.004
0.924
0.788
0.642
0.507
0.359
0.254
0.157
0.088
0.035
0.014
0.
0.
0.
0.
0.
0.
0.
0.
0.
0.
0.
0.
0.
0.
0.
0.
0.
0.
0.
0.014
0.040
0.085
0.143
0.209
0.300
0.425
0.529
0.638
0.742
0.810
0.867
0.907
0.908
0.893
0.867
0.846
0.845
0.872
0.899
0.933
0.996
1.032
1.043
1.030
0.978
0.900
0.785
0.636
0.500
0.377
0.249
0.166
0.094
0.047
0.016
0.004
0.
0.
0.
0.
0.
0.
0.
0.
0.
0.
0.
0.
0.
0.
0.
0.
0.
0.
0.011
0.040
0.086
0.147
0.218
0.329
0.461
0.588
0.713
0.826
0.902
0.952
0.978
0.973
0.957
0.920
0.884
0.866
0.856
0.886
0.919
0.968
0.996
1.005
1.003
0.950
0.876
0.771
0.648
0.512
0.373
0.253
0.160
0.093
0.050
0.018
0.005
0.
0.
0.
0.
0.
0.
0.
0.
0.
0.
0.
0.
0.
0.
0.
0.
0.
0.
0.011
0.042
0.083
0.146
0.230
0.346
0.489
0.619
0.761
0.875
0.961
1.023
1.036
1.015
0.991
0.957
0.902
0.864
0.853
0.874
0.904
0.929
0.967
0.973
0.964
0.921
0.852
0.764
0.635
0.509
0.377
0.255
0.151
0.089
0.046
0.021
0.006
0.
0.
0.
0.
0.
0.
0.
0.
0.
0.
0.
0.
0.
0.
0.
0.
0.
0.
0.011
0.034
0.089
0.149
0.231
0.349
0.490
0.632
0.767
0.886
0.987
1.022
1.055
1.044
1.012
0.976
0.909
0.863
0.830
0.833
0.868
0.910
0.939
0.949
0.922
0.893
0.820
0.719
0.610
0.477
0.356
0.244
0.151
0.079
0.045
0.021
0.006
0.
0.
0.
0.
0.
0.
0.
0.
0.
0.
0.
0.
0.
0.
0.
0.
0.
0.
0.010
0.040
0.086
0.144
0.230
0.349
0.488
0.626
0.763
0.883
0.965
1.026
1.033
1.034
0.998
0.953
0.903
0.844
0.823
0.832
0.835
0.865
0.889
0.890
0.881
0.836
0.774
0.676
0.561
0.436
0.329
0.214
0.128
0.072
0.040
0.019
0.005
0.
0.
0.
0.
0.
0.
0.
0.
0.
0.
0.
0.
0.
0.
0.
0.
0.
0.
0.015
0.035
0.087
0.141
0.224
0.332
0.466
0.607
0.725
0.830
0.927
0.971
0.989
0.972
0.971
0.930
0.878
0.838
0.832
0.835
0.818
0.834
0.847
0.860
0.827
0.785
0.704
0.613
0.499
0.391
0.273
0.180
0.113
0.063
0.034
0.016
0.005
0.
0.
0.
0.
0.
0.
0.
0.
0.
0.
0.
0.
0.
0.
0.
0.
0.
0.005
0.016
0.036
0.082
0.132
0.220
0.308
0.436
0.562
0.679
0.770
0.849
0.902
0.920
0.910
0.909
0.869
0.818
0.791
0.811
0.819
0.793
0.817
0.829
0.816
0.777
0.711
0.630
0.539
0.434
0.330
0.228
0.151
0.093
0.048
0.021
0.006
0.
0.
0.
0.
0.
0.
0.
0.
0.
0.
0.
0.
0.
0.
0.
0.
0.
0.
0.006
0.020
0.041
0.075
0.124
0.202
0.286
0.396
0.509
0.617
0.689
0.770
0.817
0.827
0.840
0.815
0.794
0.763
0.757
0.759
0.764
0.793
0.798
0.789
0.766
0.719
0.650
0.563
0.474
0.367
0.275
0.194
0.125
0.069
0.035
0.012
0.005
0.
0.
0.
0.
0.
0.
0.
0.
0.
0.
0.
0.
0.
0.
0.
0.
0.
0.
0.010
0.022
0.041
0.071
0.112
0.182
0.255
0.348
0.443
0.532
0.618
0.677
0.710
0.726
0.731
0.725
0.720
0.717
0.728
0.731
0.733
0.739
0.747
0.735
0.702
0.648
0.588
0.490
0.390
0.302
0.223
0.142
0.093
0.048
0.015
0.005
0.
0.
0.
0.
0.
0.
0.
0.
0.
0.
0.
0.
0.
0.
0.
0.
0.
0.
0.
0.011
0.024
0.043
0.069
0.097
0.153
0.226
0.297
0.372
0.449
0.519
0.565
0.609
0.625
0.636
0.635
0.631
0.648
0.657
0.663
0.679
0.691
0.683
0.652
0.623
0.565
0.499
0.409
0.310
0.237
0.169
0.110
0.071
0.020
0.007
0.
0.
0.
0.
0.
0.
0.
0.
0.
0.
0.
0.
0.
0.
0.
0.
0.
0.
0.
0.
0.011
0.023
0.042
0.067
0.093
0.134
0.185
0.235
0.295
0.355
0.401
0.462
0.492
0.518
0.524
0.523
0.541
0.549
0.573
0.593
0.604
0.611
0.590
0.564
0.532
0.474
0.406
0.312
0.243
0.178
0.126
0.074
0.038
0.004
0.002
0.
0.
0.
0.
0.
0.
0.
0.
0.
0.
0.
0.
0.
0.
0.
0.
0.
0.
0.
0.
0.010
0.021
0.038
0.056
0.083
0.115
0.150
0.195
0.226
0.270
0.312
0.346
0.382
0.401
0.423
0.437
0.446
0.454
0.480
0.491
0.516
0.513
0.502
0.481
0.445
0.392
0.314
0.244
0.176
0.131
0.075
0.045
0.022
0.003
0.
0.
0.
0.
0.
0.
0.
0.
0.
0.
0.
0.
0.
0.
0.
0.
0.
0.
0.
0.
0.
0.009
0.015
0.029
0.047
0.065
0.091
0.124
0.154
0.180
0.208
0.233
0.264
0.282
0.301
0.322
0.342
0.343
0.366
0.385
0.396
0.404
0.417
0.408
0.375
0.347
0.298
0.238
0.176
0.128
0.090
0.057
0.034
0.015
0.
0.
0.
0.
0.
0.
0.
0.
0.
0.
0.
0.
0.
0.
0.
0.
0.
0.
0.
0.
0.
0.
0.003
0.012
0.023
0.037
0.051
0.069
0.088
0.118
0.133
0.156
0.167
0.189
0.209
0.224
0.237
0.256
0.262
0.273
0.300
0.312
0.318
0.315
0.296
0.284
0.266
0.218
0.177
0.135
0.091
0.063
0.044
0.020
0.003
0.
0.
0.
0.
0.
0.
0.
0.
0.
0.
0.
0.
0.
0.
0.
0.
0.
0.
0.
0.
0.
0.
0.
0.009
0.014
0.024
0.037
0.047
0.058
0.072
0.091
0.106
0.118
0.122
0.139
0.148
0.157
0.157
0.194
0.204
0.224
0.231
0.239
0.229
0.212
0.210
0.185
0.156
0.129
0.089
0.065
0.043
0.026
0.013
0.002
0.
0.
0.
0.
0.
0.
0.
0.
0.
0.
0.
0.
0.
0.
0.
0.
0.
0.
0.
0.
0.
0.
0.
0.003
0.010
0.014
0.018
0.028
0.037
0.044
0.051
0.061
0.073
0.074
0.077
0.076
0.103
0.111
0.132
0.146
0.152
0.158
0.153
0.137
0.136
0.128
0.114
0.101
0.077
0.056
0.035
0.026
0.015
0.003
0.
0.
0.
0.
0.
0.
0.
0.
0.
0.
0.
0.
0.
0.
0.
0.
0.
0.
0.
0.
0.
0.
0.
0.
0.
0.003
0.009
0.012
0.015
0.017
0.022
0.025
0.033
0.029
0.030
0.043
0.046
0.054
0.069
0.074
0.087
0.082
0.079
0.079
0.079
0.086
0.079
0.074
0.060
0.045
0.030
0.023
0.013
0.003
0.
0.
0.
0.
0.
0.
0.
0.
0.
0.
0.
0.
0.
0.
0.
0.
0.
0.
0.
0.
0.
0.
0.
0.
0.
0.
0.
0.003
0.004
0.005
0.010
0.011
0.010
0.009
0.009
0.016
0.019
0.024
0.034
0.039
0.042
0.045
0.030
0.033
0.038
0.048
0.047
0.046
0.036
0.036
0.022
0.015
0.012
0.003
0.
0.
0.
0.
0.
0.
0.
0.
0.
0.
0.
0.
0.
0.
0.
0.
0.
0.
0.
0.
0.
0.
0.
0.
0.
0.
0.
0.
0.
0.
0.003
0.003
0.004
0.004
0.003
0.003
0.003
0.003
0.008
0.008
0.012
0.014
0.012
0.013
0.015
0.020
0.021
0.022
0.026
0.023
0.016
0.011
0.002
0.
0.
0.
0.
0.
0.
0.
0.
0.
0.
0.
0.
0.
0.
0.
0.
0.
0.
0.
0.
0.
0.
0.
0.
0.
0.
0.
0.
0.
0.
0.
0.
0.
0.
0.
0.
0.
0.
0.
0.
0.
0.
0.
0.
0.005
0.006
0.007
0.008
0.012
0.007
0.006
0.005
0.
0.
0.
0.
0.
0.
0.
0.
0.
0.
0.
0.
0.
0.
0.
0.
0.
0.
0.
0.
0.
0.
0.
0.
0.
0.
0.
0.
0.
0.
0.
0.
0.
0.
0.
0.
0.
0.
0.
0.
0.
0.
0.
0.
0.
0.
0.
0.
0.
0.005
0.005
0.005
0.005
0.
0.
0.
0.
0.
0.
0.
0.
0.
0.
0.
0.
0.
0.
0.
0.
0.
0.
0.
0.
0.
0.
0.
0.
0.
0.
0.
0.
0.
0.
0.
0.
0.
0.
0.
0.
0.
0.
0.004
0.017
0.027
0.047
0.058
0.072
0.088
0.093
0.102
0.098
0.086
0.079
0.066
0.038
0.034
0.020
0.012
0.
0.
0.
0.
0.
0.
0.
0.
0.
0.
0.
0.
0.
0.
0.
0.
0.
0.
0.
0.
0.
0.
0.
0.
0.
0.
0.
0.
0.
0.
0.
0.
0.
0.
0.
0.
0.
0.
0.016
0.030
0.052
0.077
0.100
0.126
0.147
0.162
0.172
0.167
0.156
0.140
0.120
0.089
0.060
0.046
0.027
0.018
0.004
0.
0.
0.
0.
0.
0.
0.
0.
0.
0.
0.
0.
0.
0.
0.
0.
0.
0.
0.
0.
0.
0.
0.
0.
0.
0.
0.
0.
0.
0.
0.
0.
0.
0.
0.
0.010
0.026
0.046
0.079
0.113
0.146
0.184
0.222
0.241
0.254
0.252
0.239
0.214
0.193
0.152
0.116
0.079
0.053
0.028
0.013
0.004
0.
0.
0.
0.
0.
0.
0.
0.
0.
0.
0.
0.
0.
0.
0.
0.
0.
0.
0.
0.
0.
0.
0.
0.
0.
0.
0.
0.
0.
0.
0.
0.
0.
0.
0.016
0.038
0.070
0.104
0.150
0.200
0.255
0.306
0.330
0.342
0.341
0.332
0.304
0.262
0.220
0.167
0.120
0.086
0.052
0.025
0.010
0.
0.
0.
0.
0.
0.
0.
0.
0.
0.
0.
0.
0.
0.
0.
0.
0.
0.
0.
0.
0.
0.
0.
0.
0.
0.
0.
0.
0.
0.
0.
0.
0.
0.004
0.021
0.049
0.087
0.134
0.187
0.257
0.331
0.389
0.428
0.446
0.443
0.423
0.396
0.341
0.288
0.223
0.161
0.112
0.075
0.041
0.014
0.
0.
0.
0.
0.
0.
0.
0.
0.
0.
0.
0.
0.
0.
0.
0.
0.
0.
0.
0.
0.
0.
0.
0.
0.
0.
0.
0.
0.
0.
0.
0.
0.
0.004
0.028
0.066
0.112
0.161
0.237
0.320
0.410
0.469
0.516
0.542
0.544
0.517
0.474
0.418
0.355
0.281
0.203
0.144
0.092
0.053
0.018
0.004
0.
0.
0.
0.
0.
0.
0.
0.
0.
0.
0.
0.
0.
0.
0.
0.
0.
0.
0.
0.
0.
0.
0.
0.
0.
0.
0.
0.
0.
0.
0.
0.004
0.010
0.031
0.086
0.133
0.198
0.282
0.386
0.471
0.537
0.593
0.629
0.620
0.602
0.552
0.482
0.403
0.323
0.234
0.170
0.110
0.059
0.033
0.006
0.
0.
0.
0.
0.
0.
0.
0.
0.
0.
0.
0.
0.
0.
0.
0.
0.
0.
0.
0.
0.
0.
0.
0.
0.
0.
0.
0.
0.
0.
0.004
0.006
0.017
0.057
0.096
0.152
0.226
0.319
0.414
0.516
0.586
0.644
0.668
0.672
0.650
0.595
0.528
0.441
0.346
0.258
0.182
0.129
0.076
0.041
0.009
0.006
0.005
0.005
0.
0.
0.
0.
0.
0.
0.
0.
0.
0.
0.
0.
0.
0.
0.
0.
0.
0.
0.
0.
0.
0.
0.
0.
0.
0.
0.
0.006
0.017
0.030
0.061
0.112
0.162
0.244
0.340
0.438
0.526
0.602
0.666
0.692
0.687
0.671
0.624
0.560
0.469
0.364
0.282
0.210
0.156
0.100
0.060
0.022
0.015
0.013
0.007
0.006
0.
0.
0.
0.
0.
0.
0.
0.
0.
0.
0.
0.
0.
0.
0.
0.
0.
0.
0.
0.
0.
0.
0.
0.
0.
0.005
0.007
0.023
0.038
0.067
0.120
0.180
0.261
0.351
0.441
0.522
0.592
0.662
0.686
0.679
0.670
0.623
0.561
0.473
0.387
0.316
0.243
0.184
0.135
0.080
0.046
0.031
0.025
0.017
0.013
0.006
0.
0.
0.
0.
0.
0.
0.
0.
0.
0.
0.
0.
0.
0.
0.
0.
0.
0.
0.
0.
0.
0.
0.
0.
0.005
0.018
0.032
0.046
0.076
0.123
0.194
0.268
0.349
0.434
0.513
0.573
0.634
0.669
0.673
0.637
0.585
0.529
0.471
0.399
0.333
0.274
0.226
0.169
0.120
0.088
0.061
0.045
0.034
0.018
0.013
0.005
0.
0.
0.
0.
0.
0.
0.
0.
0.
0.
0.
0.
0.
0.
0.
0.
0.
0.
0.
0.
0.
0.
0.
0.006
0.020
0.039
0.056
0.081
0.126
0.204
0.275
0.355
0.433
0.502
0.559
0.608
0.645
0.639
0.617
0.579
0.524
0.451
0.415
0.358
0.312
0.259
0.215
0.158
0.128
0.098
0.068
0.049
0.034
0.021
0.007
0.004
0.
0.
0.
0.
0.
0.
0.
0.
0.
0.
0.
0.
0.
0.
0.
0.
0.
0.
0.
0.
0.
0.
0.010
0.021
0.041
0.059
0.092
0.145
0.196
0.270
0.361
0.428
0.498
0.542
0.584
0.591
0.607
0.580
0.541
0.497
0.462
0.437
0.391
0.350
0.310
0.264
0.219
0.174
0.134
0.095
0.066
0.043
0.027
0.018
0.005
0.
0.
0.
0.
0.
0.
0.
0.
0.
0.
0.
0.
0.
0.
0.
0.
0.
0.
0.
0.
0.
0.
0.009
0.024
0.040
0.062
0.104
0.145
0.205
0.268
0.337
0.415
0.469
0.510
0.534
0.550
0.543
0.525
0.509
0.499
0.486
0.460
0.440
0.398
0.355
0.315
0.272
0.227
0.180
0.131
0.080
0.054
0.031
0.021
0.006
0.
0.
0.
0.
0.
0.
0.
0.
0.
0.
0.
0.
0.
0.
0.
0.
0.
0.
0.
0.
0.
0.
0.008
0.022
0.034
0.063
0.105
0.145
0.212
0.268
0.335
0.390
0.447
0.483
0.499
0.504
0.515
0.510
0.509
0.516
0.514
0.506
0.482
0.461
0.421
0.372
0.320
0.271
0.214
0.156
0.102
0.059
0.039
0.023
0.010
0.
0.
0.
0.
0.
0.
0.
0.
0.
0.
0.
0.
0.
0.
0.
0.
0.
0.
0.
0.
0.
0.
0.
0.019
0.034
0.068
0.102
0.159
0.208
0.254
0.316
0.377
0.421
0.470
0.486
0.496
0.510
0.523
0.545
0.543
0.559
0.570
0.538
0.514
0.472
0.427
0.371
0.302
0.242
0.180
0.111
0.070
0.039
0.023
0.010
0.
0.
0.
0.
0.
0.
0.
0.
0.
0.
0.
0.
0.
0.
0.
0.
0.
0.
0.
0.
0.
0.
0.004
0.014
0.038
0.059
0.088
0.150
0.199
0.245
0.300
0.364
0.412
0.463
0.491
0.506
0.522
0.533
0.567
0.575
0.594
0.609
0.580
0.576
0.540
0.483
0.408
0.331
0.259
0.188
0.123
0.070
0.038
0.022
0.010
0.
0.
0.
0.
0.
0.
0.
0.
0.
0.
0.
0.
0.
0.
0.
0.
0.
0.
0.
0.
0.
0.
0.005
0.018
0.023
0.052
0.070
0.143
0.190
0.231
0.296
0.353
0.427
0.476
0.487
0.517
0.532
0.577
0.596
0.636
0.648
0.673
0.665
0.646
0.602
0.541
0.462
0.365
0.269
0.195
0.117
0.071
0.040
0.019
0.005
0.
0.
0.
0.
0.
0.
0.
0.
0.
0.
0.
0.
0.
0.
0.
0.
0.
0.
0.
0.
0.
0.004
0.006
0.011
0.025
0.047
0.081
0.128
0.168
0.222
0.270
0.341
0.410
0.453
0.495
0.521
0.572
0.589
0.657
0.689
0.719
0.744
0.742
0.725
0.679
0.592
0.506
0.404
0.292
0.192
0.113
0.063
0.036
0.012
0.004
0.
0.
0.
0.
0.
0.
0.
0.
0.
0.
0.
0.
0.
0.
0.
0.
0.
0.
0.
0.
0.
0.004
0.006
0.011
0.022
0.054
0.075
0.126
0.166
0.206
0.258
0.333
0.380
0.438
0.501
0.531
0.600
0.655
0.714
0.776
0.807
0.823
0.822
0.799
0.736
0.644
0.542
0.428
0.316
0.195
0.115
0.056
0.031
0.010
0.
0.
0.
0.
0.
0.
0.
0.
0.
0.
0.
0.
0.
0.
0.
0.
0.
0.
0.
0.
0.
0.
0.
0.005
0.014
0.028
0.045
0.070
0.123
0.161
0.203
0.253
0.326
0.378
0.445
0.502
0.566
0.634
0.708
0.782
0.870
0.905
0.907
0.915
0.892
0.809
0.698
0.585
0.445
0.326
0.218
0.111
0.059
0.022
0.009
0.
0.
0.
0.
0.
0.
0.
0.
0.
0.
0.
0.
0.
0.
0.
0.
0.
0.
0.
0.
0.
0.
0.
0.008
0.015
0.036
0.051
0.074
0.111
0.160
0.207
0.262
0.317
0.379
0.438
0.510
0.580
0.663
0.752
0.857
0.938
0.980
1.006
0.992
0.953
0.868
0.759
0.608
0.465
0.334
0.221
0.119
0.060
0.024
0.004
0.
0.
0.
0.
0.
0.
0.
0.
0.
0.
0.
0.
0.
0.
0.
0.
0.
0.
0.
0.
0.
0.
0.
0.004
0.025
0.035
0.060
0.085
0.115
0.152
0.205
0.265
0.310
0.361
0.454
0.522
0.618
0.687
0.795
0.902
0.988
1.053
1.090
1.081
1.034
0.950
0.813
0.664
0.508
0.364
0.233
0.155
0.073
0.014
0.002
0.
0.
0.
0.
0.
0.
0.
0.
0.
0.
0.
0.
0.
0.
0.
0.
0.
0.
0.
0.
0.
0.
0.003
0.009
0.024
0.035
0.059
0.089
0.119
0.150
0.198
0.248
0.313
0.374
0.447
0.516
0.614
0.702
0.824
0.935
1.038
1.118
1.153
1.150
1.098
1.009
0.881
0.724
0.567
0.401
0.268
0.172
0.090
0.037
0.002
0.
0.
0.
0.
0.
0.
0.
0.
0.
0.
0.
0.
0.
0.
0.
0.
0.
0.
0.
0.
0.
0.
0.004
0.011
0.026
0.043
0.063
0.094
0.126
0.158
0.193
0.233
0.292
0.355
0.433
0.522
0.609
0.709
0.832
0.949
1.067
1.149
1.198
1.205
1.156
1.066
0.928
0.774
0.620
0.454
0.313
0.204
0.117
0.054
0.020
0.
0.
0.
0.
0.
0.
0.
0.
0.
0.
0.
0.
0.
0.
0.
0.
0.
0.
0.
0.
0.
0.
0.004
0.012
0.023
0.044
0.069
0.090
0.126
0.159
0.199
0.233
0.285
0.341
0.426
0.501
0.587
0.692
0.823
0.947
1.060
1.155
1.204
1.222
1.192
1.094
0.967
0.817
0.669
0.495
0.345
0.227
0.139
0.073
0.029
0.014
0.002
0.
0.
0.
0.
0.
0.
0.
0.
0.
0.
0.
0.
0.
0.
0.
0.
0.
0.
0.
0.
0.004
0.012
0.025
0.043
0.063
0.087
0.120
0.145
0.186
0.219
0.267
0.321
0.401
0.474
0.549
0.646
0.769
0.915
1.022
1.118
1.176
1.217
1.188
1.112
1.004
0.861
0.702
0.539
0.396
0.266
0.172
0.096
0.047
0.025
0.013
0.002
0.
0.
0.
0.
0.
0.
0.
0.
0.
0.
0.
0.
0.
0.
0.
0.
0.
0.
0.
0.004
0.012
0.022
0.039
0.058
0.075
0.101
0.145
0.169
0.199
0.241
0.286
0.360
0.430
0.508
0.590
0.712
0.829
0.956
1.065
1.142
1.195
1.175
1.116
1.013
0.886
0.751
0.590
0.425
0.296
0.199
0.118
0.066
0.037
0.017
0.003
0.
0.
0.
0.
0.
0.
0.
0.
0.
0.
0.
0.
0.
0.
0.
0.
0.
0.
0.
0.003
0.010
0.015
0.033
0.050
0.064
0.081
0.119
0.149
0.175
0.208
0.249
0.307
0.376
0.447
0.520
0.623
0.759
0.903
0.992
1.100
1.144
1.161
1.119
1.021
0.914
0.774
0.632
0.487
0.336
0.219
0.137
0.084
0.046
0.021
0.009
0.002
0.
0.
0.
0.
0.
0.
0.
0.
0.
0.
0.
0.
0.
0.
0.
0.
0.
0.
0.
0.008
0.012
0.022
0.036
0.047
0.069
0.100
0.122
0.142
0.171
0.202
0.253
0.292
0.360
0.448
0.557
0.687
0.816
0.939
1.031
1.117
1.142
1.122
1.033
0.936
0.803
0.674
0.514
0.379
0.245
0.153
0.098
0.056
0.029
0.014
0.003
0.
0.
0.
0.
0.
0.
0.
0.
0.
0.
0.
0.
0.
0.
0.
0.
0.
0.
0.
0.
0.009
0.012
0.029
0.035
0.054
0.085
0.104
0.117
0.142
0.165
0.194
0.243
0.306
0.379
0.486
0.602
0.717
0.850
0.974
1.068
1.104
1.102
1.043
0.956
0.835
0.683
0.539
0.392
0.273
0.166
0.105
0.062
0.031
0.011
0.003
0.
0.
0.
0.
0.
0.
0.
0.
0.
0.
0.
0.
0.
0.
0.
0.
0.
0.
0.
0.
0.004
0.011
0.023
0.053
0.062
0.085
0.109
0.125
0.135
0.147
0.157
0.203
0.260
0.341
0.441
0.540
0.650
0.784
0.928
1.039
1.107
1.100
1.068
0.992
0.879
0.731
0.569
0.410
0.292
0.183
0.110
0.061
0.030
0.011
0.003
0.
0.
0.
0.
0.
0.
0.
0.
0.
0.
0.
0.
0.
0.
0.
0.
0.
0.
0.
0.
0.
0.022
0.043
0.054
0.071
0.094
0.115
0.122
0.141
0.147
0.144
0.164
0.217
0.310
0.395
0.479
0.601
0.747
0.879
1.010
1.072
1.094
1.078
1.004
0.879
0.752
0.594
0.451
0.316
0.198
0.131
0.058
0.028
0.010
0.003
0.
0.
0.
0.
0.
0.
0.
0.
0.
0.
0.
0.
0.
0.
0.
0.
0.
0.
0.
0.
0.016
0.039
0.056
0.074
0.090
0.112
0.124
0.133
0.131
0.137
0.144
0.150
0.200
0.276
0.374
0.470
0.601
0.747
0.881
1.002
1.078
1.107
1.089
1.033
0.921
0.783
0.634
0.483
0.338
0.217
0.134
0.072
0.024
0.009
0.003
0.
0.
0.
0.
0.
0.
0.
0.
0.
0.
0.
0.
0.
0.
0.
0.
0.
0.
0.
0.005
0.031
0.056
0.079
0.103
0.127
0.143
0.152
0.159
0.160
0.155
0.162
0.168
0.216
0.275
0.380
0.465
0.597
0.748
0.895
1.010
1.106
1.155
1.139
1.077
0.969
0.829
0.665
0.515
0.357
0.239
0.142
0.085
0.034
0.004
0.002
0.
0.
0.
0.
0.
0.
0.
0.
0.
0.
0.
0.
0.
0.
0.
0.
0.
0.
0.
0.015
0.041
0.076
0.101
0.129
0.157
0.183
0.211
0.203
0.207
0.207
0.205
0.216
0.262
0.321
0.408
0.498
0.632
0.793
0.907
1.028
1.138
1.187
1.172
1.106
1.008
0.861
0.696
0.532
0.384
0.248
0.162
0.093
0.047
0.008
0.
0.
0.
0.
0.
0.
0.
0.
0.
0.
0.
0.
0.
0.
0.
0.
0.
0.
0.
0.
0.020
0.049
0.089
0.119
0.151
0.192
0.224
0.252
0.268
0.258
0.265
0.268
0.295
0.341
0.376
0.448
0.554
0.675
0.805
0.940
1.067
1.146
1.197
1.203
1.150
1.048
0.921
0.751
0.563
0.399
0.284
0.178
0.104
0.055
0.025
0.
0.
0.
0.
0.
0.
0.
0.
0.
0.
0.
0.
0.
0.
0.
0.
0.
0.
0.
0.008
0.026
0.060
0.090
0.136
0.182
0.237
0.280
0.306
0.325
0.341
0.356
0.364
0.389
0.431
0.459
0.522
0.606
0.720
0.857
0.982
1.086
1.173
1.202
1.197
1.163
1.072
0.944
0.775
0.612
0.436
0.310
0.200
0.121
0.060
0.034
0.007
0.
0.
0.
0.
0.
0.
0.
0.
0.
0.
0.
0.
0.
0.
0.
0.
0.
0.
0.005
0.028
0.062
0.098
0.153
0.212
0.270
0.325
0.379
0.410
0.431
0.461
0.492
0.522
0.537
0.562
0.593
0.685
0.771
0.900
1.006
1.100
1.162
1.197
1.208
1.167
1.100
0.973
0.816
0.644
0.482
0.351
0.229
0.136
0.079
0.033
0.008
0.
0.
0.
0.
0.
0.
0.
0.
0.
0.
0.
0.
0.
0.
0.
0.
0.
0.
0.005
0.029
0.060
0.111
0.167
0.227
0.308
0.378
0.449
0.493
0.526
0.589
0.612
0.649
0.680
0.707
0.715
0.770
0.835
0.933
1.035
1.100
1.171
1.216
1.211
1.184
1.109
0.988
0.854
0.677
0.523
0.371
0.257
0.152
0.084
0.040
0.013
0.
0.
0.
0.
0.
0.
0.
0.
0.
0.
0.
0.
0.
0.
0.
0.
0.
0.
0.005
0.025
0.057
0.113
0.179
0.256
0.327
0.416
0.498
0.583
0.636
0.682
0.736
0.798
0.817
0.832
0.827
0.853
0.908
0.963
1.035
1.086
1.153
1.199
1.200
1.174
1.103
1.010
0.881
0.713
0.559
0.396
0.278
0.173
0.098
0.044
0.018
0.
0.
0.
0.
0.
0.
0.
0.
0.
0.
0.
0.
0.
0.
0.
0.
0.
0.
0.004
0.022
0.055
0.108
0.177
0.263
0.354
0.450
0.559
0.666
0.722
0.807
0.860
0.904
0.925
0.925
0.933
0.905
0.956
0.986
1.011
1.054
1.116
1.165
1.172
1.139
1.104
1.011
0.878
0.726
0.571
0.418
0.282
0.183
0.098
0.045
0.024
0.002
0.
0.
0.
0.
0.
0.
0.
0.
0.
0.
0.
0.
0.
0.
0.
0.
0.
0.
0.017
0.056
0.107
0.170
0.252
0.355
0.481
0.603
0.723
0.825
0.912
0.975
1.004
1.024
1.006
0.999
0.964
0.968
0.991
1.012
1.046
1.099
1.116
1.140
1.115
1.061
0.992
0.887
0.748
0.593
0.429
0.290
0.183
0.101
0.053
0.018
0.005
0.
0.
0.
0.
0.
0.
0.
0.
0.
0.
0.
0.
0.
0.
0.
0.
0.
0.
0.017
0.048
0.108
0.168
0.260
0.382
0.514
0.653
0.795
0.911
1.013
1.067
1.097
1.080
1.072
1.038
1.013
0.994
0.990
1.007
1.012
1.062
1.102
1.105
1.091
1.047
0.974
0.856
0.713
0.581
0.443
0.297
0.177
0.100
0.058
0.024
0.006
0.
0.
0.
0.
0.
0.
0.
0.
0.
0.
0.
0.
0.
0.
0.
0.
0.
0.
0.013
0.050
0.089
0.172
0.271
0.393
0.548
0.699
0.842
0.966
1.061
1.134
1.148
1.136
1.097
1.075
1.017
0.988
0.983
0.987
1.004
1.045
1.078
1.083
1.057
1.007
0.935
0.830
0.698
0.560
0.425
0.294
0.185
0.102
0.054
0.025
0.006
0.
0.
0.
0.
0.
0.
0.
0.
0.
0.
0.
0.
0.
0.
0.
0.
0.
0.
0.010
0.043
0.095
0.172
0.258
0.408
0.557
0.717
0.861
0.981
1.094
1.160
1.194
1.171
1.140
1.099
1.037
0.983
0.988
0.959
0.991
1.014
1.043
1.046
1.037
0.987
0.899
0.796
0.676
0.530
0.407
0.277
0.178
0.100
0.049
0.022
0.006
0.
0.
0.
0.
0.
0.
0.
0.
0.
0.
0.
0.
0.
0.
0.
0.
0.
0.
0.010
0.047
0.091
0.165
0.266
0.395
0.551
0.694
0.849
0.983
1.083
1.160
1.179
1.171
1.136
1.098
1.032
0.977
0.968
0.959
0.957
0.997
1.018
1.012
0.982
0.945
0.864
0.750
0.635
0.488
0.362
0.254
0.162
0.092
0.046
0.021
0.006
0.
0.
0.
0.
0.
0.
0.
0.
0.
0.
0.
0.
0.
0.
0.
0.
0.
0.
0.015
0.040
0.096
0.161
0.260
0.382
0.517
0.669
0.814
0.941
1.044
1.119
1.137
1.135
1.110
1.063
1.014
0.974
0.970
0.976
0.953
0.965
0.978
0.973
0.940
0.882
0.803
0.692
0.567
0.445
0.323
0.217
0.137
0.074
0.040
0.018
0.005
0.
0.
0.
0.
0.
0.
0.
0.
0.
0.
0.
0.
0.
0.
0.
0.
0.
0.005
0.017
0.042
0.097
0.159
0.256
0.366
0.490
0.635
0.769
0.876
0.973
1.054
1.067
1.078
1.053
1.016
0.987
0.969
0.968
0.958
0.947
0.945
0.953
0.942
0.904
0.823
0.726
0.620
0.493
0.383
0.279
0.194
0.116
0.062
0.029
0.011
0.
0.
0.
0.
0.
0.
0.
0.
0.
0.
0.
0.
0.
0.
0.
0.
0.
0.
0.006
0.021
0.039
0.082
0.155
0.241
0.331
0.464
0.583
0.709
0.802
0.903
0.957
0.988
0.996
0.968
0.953
0.929
0.918
0.918
0.919
0.940
0.947
0.932
0.904
0.845
0.755
0.660
0.546
0.423
0.326
0.238
0.159
0.083
0.042
0.016
0.005
0.
0.
0.
0.
0.
0.
0.
0.
0.
0.
0.
0.
0.
0.
0.
0.
0.
0.
0.010
0.024
0.044
0.072
0.132
0.206
0.302
0.415
0.531
0.629
0.714
0.796
0.849
0.882
0.876
0.881
0.881
0.873
0.892
0.873
0.899
0.904
0.907
0.877
0.834
0.778
0.680
0.579
0.472
0.352
0.269
0.184
0.119
0.059
0.024
0.005
0.
0.
0.
0.
0.
0.
0.
0.
0.
0.
0.
0.
0.
0.
0.
0.
0.
0.
0.004
0.011
0.025
0.046
0.074
0.118
0.172
0.259
0.339
0.455
0.533
0.606
0.677
0.730
0.763
0.785
0.782
0.801
0.805
0.805
0.820
0.842
0.849
0.840
0.801
0.742
0.688
0.598
0.491
0.390
0.286
0.209
0.137
0.084
0.029
0.011
0.
0.
0.
0.
0.
0.
0.
0.
0.
0.
0.
0.
0.
0.
0.
0.
0.
0.
0.
0.
0.011
0.025
0.045
0.071
0.103
0.148
0.211
0.283
0.346
0.435
0.493
0.552
0.592
0.630
0.655
0.667
0.685
0.716
0.733
0.745
0.752
0.758
0.743
0.698
0.641
0.586
0.500
0.396
0.298
0.214
0.147
0.091
0.047
0.007
0.002
0.
0.
0.
0.
0.
0.
0.
0.
0.
0.
0.
0.
0.
0.
0.
0.
0.
0.
0.
0.
0.011
0.023
0.041
0.060
0.092
0.130
0.170
0.225
0.275
0.321
0.375
0.427
0.464
0.506
0.543
0.568
0.576
0.595
0.632
0.650
0.654
0.639
0.625
0.591
0.539
0.483
0.395
0.302
0.220
0.157
0.096
0.055
0.025
0.003
0.
0.
0.
0.
0.
0.
0.
0.
0.
0.
0.
0.
0.
0.
0.
0.
0.
0.
0.
0.
0.
0.009
0.015
0.030
0.051
0.074
0.099
0.137
0.176
0.210
0.246
0.278
0.321
0.344
0.390
0.431
0.460
0.473
0.487
0.501
0.523
0.539
0.535
0.510
0.474
0.427
0.374
0.303
0.237
0.159
0.100
0.065
0.041
0.016
0.002
0.
0.
0.
0.
0.
0.
0.
0.
0.
0.
0.
0.
0.
0.
0.
0.
0.
0.
0.
0.
0.
0.007
0.012
0.024
0.040
0.054
0.076
0.105
0.130
0.151
0.178
0.205
0.231
0.264
0.286
0.325
0.351
0.365
0.377
0.396
0.407
0.421
0.421
0.401
0.359
0.331
0.281
0.225
0.169
0.113
0.075
0.049
0.022
0.005
0.
0.
0.
0.
0.
0.
0.
0.
0.
0.
0.
0.
0.
0.
0.
0.
0.
0.
0.
0.
0.
0.
0.
0.009
0.015
0.026
0.040
0.050
0.069
0.079
0.105
0.123
0.132
0.154
0.187
0.207
0.235
0.248
0.267
0.285
0.304
0.320
0.322
0.305
0.277
0.269
0.235
0.196
0.157
0.118
0.076
0.051
0.029
0.014
0.002
0.
0.
0.
0.
0.
0.
0.
0.
0.
0.
0.
0.
0.
0.
0.
0.
0.
0.
0.
0.
0.
0.
0.
0.003
0.010
0.015
0.024
0.034
0.040
0.047
0.061
0.068
0.089
0.095
0.119
0.128
0.140
0.171
0.194
0.216
0.221
0.227
0.220
0.198
0.188
0.177
0.151
0.125
0.102
0.072
0.044
0.028
0.019
0.003
0.
0.
0.
0.
0.
0.
0.
0.
0.
0.
0.
0.
0.
0.
0.
0.
0.
0.
0.
0.
0.
0.
0.
0.
0.
0.004
0.009
0.013
0.015
0.018
0.027
0.032
0.036
0.044
0.052
0.059
0.076
0.095
0.109
0.130
0.133
0.142
0.145
0.130
0.117
0.112
0.104
0.093
0.081
0.062
0.042
0.025
0.019
0.007
0.
0.
0.
0.
0.
0.
0.
0.
0.
0.
0.
0.
0.
0.
0.
0.
0.
0.
0.
0.
0.
0.
0.
0.
0.
0.
0.
0.003
0.004
0.005
0.011
0.011
0.011
0.010
0.010
0.020
0.038
0.049
0.058
0.062
0.067
0.080
0.074
0.073
0.072
0.075
0.072
0.070
0.060
0.049
0.035
0.020
0.012
0.003
0.
0.
0.
0.
0.
0.
0.
0.
0.
0.
0.
0.
0.
0.
0.
0.
0.
0.
0.
0.
0.
0.
0.
0.
0.
0.
0.
0.
0.
0.
0.003
0.004
0.004
0.004
0.004
0.003
0.008
0.010
0.016
0.022
0.028
0.027
0.033
0.037
0.036
0.039
0.036
0.042
0.039
0.031
0.025
0.016
0.005
0.
0.
0.
0.
0.
0.
0.
0.
0.
0.
0.
0.
0.
0.
0.
0.
0.
0.
0.
0.
0.
0.
0.
0.
0.
0.
0.
0.
0.
0.
0.
0.
0.
0.
0.
0.
0.
0.
0.
0.005
0.010
0.011
0.012
0.017
0.018
0.014
0.019
0.016
0.017
0.015
0.013
0.011
0.005
0.
0.
0.
0.
0.
0.
0.
0.
0.
0.
0.
0.
0.
0.
0.
0.
0.
0.
0.
0.
0.
0.
0.
0.
0.
0.
0.
0.
0.
0.
0.
0.
0.
0.
0.
0.
0.
0.
0.
0.
0.
0.
0.
0.004
0.009
0.009
0.009
0.006
0.007
0.007
0.007
0.006
0.005
0.004
0.
0.
0.
0.
0.
0.
0.
0.
0.
0.
0.
0.
0.
0.
0.
0.
0.
0.
0.
0.
0.
0.
0.
0.
0.
0.
0.
0.
0.
0.
0.
0.
0.
0.
0.
0.
0.009
0.013
0.032
0.048
0.068
0.094
0.106
0.121
0.128
0.117
0.115
0.102
0.084
0.069
0.050
0.040
0.023
0.008
0.004
0.
0.
0.
0.
0.
0.
0.
0.
0.
0.
0.
0.
0.
0.
0.
0.
0.
0.
0.
0.
0.
0.
0.
0.
0.
0.
0.
0.
0.
0.
0.
0.
0.
0.
0.
0.
0.013
0.034
0.061
0.081
0.119
0.143
0.173
0.188
0.200
0.202
0.196
0.179
0.160
0.125
0.098
0.070
0.046
0.030
0.013
0.004
0.
0.
0.
0.
0.
0.
0.
0.
0.
0.
0.
0.
0.
0.
0.
0.
0.
0.
0.
0.
0.
0.
0.
0.
0.
0.
0.
0.
0.
0.
0.
0.
0.
0.
0.010
0.024
0.058
0.086
0.130
0.177
0.217
0.262
0.286
0.294
0.297
0.296
0.273
0.239
0.202
0.153
0.117
0.079
0.052
0.030
0.010
0.
0.
0.
0.
0.
0.
0.
0.
0.
0.
0.
0.
0.
0.
0.
0.
0.
0.
0.
0.
0.
0.
0.
0.
0.
0.
0.
0.
0.
0.
0.
0.
0.
0.
0.013
0.046
0.082
0.127
0.181
0.235
0.310
0.359
0.395
0.416
0.417
0.401
0.368
0.325
0.276
0.210
0.165
0.113
0.078
0.043
0.015
0.005
0.
0.
0.
0.
0.
0.
0.
0.
0.
0.
0.
0.
0.
0.
0.
0.
0.
0.
0.
0.
0.
0.
0.
0.
0.
0.
0.
0.
0.
0.
0.
0.
0.005
0.022
0.062
0.108
0.158
0.232
0.309
0.397
0.454
0.506
0.548
0.547
0.530
0.478
0.427
0.358
0.286
0.215
0.154
0.099
0.065
0.025
0.010
0.
0.
0.
0.
0.
0.
0.
0.
0.
0.
0.
0.
0.
0.
0.
0.
0.
0.
0.
0.
0.
0.
0.
0.
0.
0.
0.
0.
0.
0.
0.
0.
0.010
0.038
0.081
0.135
0.199
0.294
0.406
0.495
0.564
0.623
0.657
0.661
0.641
0.596
0.525
0.441
0.348
0.263
0.197
0.129
0.078
0.041
0.011
0.
0.
0.
0.
0.
0.
0.
0.
0.
0.
0.
0.
0.
0.
0.
0.
0.
0.
0.
0.
0.
0.
0.
0.
0.
0.
0.
0.
0.
0.
0.
0.006
0.013
0.058
0.103
0.169
0.244
0.357
0.465
0.566
0.649
0.710
0.754
0.765
0.739
0.682
0.599
0.505
0.406
0.300
0.221
0.152
0.094
0.044
0.018
0.
0.
0.
0.
0.
0.
0.
0.
0.
0.
0.
0.
0.
0.
0.
0.
0.
0.
0.
0.
0.
0.
0.
0.
0.
0.
0.
0.
0.
0.
0.006
0.008
0.031
0.073
0.121
0.190
0.287
0.398
0.519
0.623
0.717
0.780
0.817
0.819
0.804
0.743
0.659
0.566
0.447
0.334
0.246
0.171
0.106
0.057
0.026
0.007
0.006
0.005
0.
0.
0.
0.
0.
0.
0.
0.
0.
0.
0.
0.
0.
0.
0.
0.
0.
0.
0.
0.
0.
0.
0.
0.
0.
0.
0.005
0.008
0.022
0.037
0.085
0.138
0.219
0.322
0.425
0.546
0.652
0.741
0.808
0.849
0.853
0.831
0.778
0.693
0.595
0.475
0.375
0.290
0.220
0.140
0.089
0.045
0.023
0.016
0.013
0.007
0.005
0.
0.
0.
0.
0.
0.
0.
0.
0.
0.
0.
0.
0.
0.
0.
0.
0.
0.
0.
0.
0.
0.
0.
0.
0.006
0.019
0.033
0.048
0.090
0.159
0.242
0.342
0.450
0.558
0.659
0.750
0.819
0.857
0.865
0.832
0.775
0.707
0.614
0.506
0.414
0.326
0.248
0.183
0.133
0.081
0.047
0.035
0.025
0.015
0.007
0.005
0.
0.
0.
0.
0.
0.
0.
0.
0.
0.
0.
0.
0.
0.
0.
0.
0.
0.
0.
0.
0.
0.
0.
0.007
0.023
0.043
0.067
0.103
0.174
0.255
0.358
0.463
0.567
0.658
0.760
0.820
0.852
0.852
0.812
0.773
0.694
0.600
0.518
0.435
0.365
0.292
0.222
0.177
0.118
0.088
0.063
0.045
0.032
0.015
0.006
0.
0.
0.
0.
0.
0.
0.
0.
0.
0.
0.
0.
0.
0.
0.
0.
0.
0.
0.
0.
0.
0.
0.004
0.012
0.029
0.049
0.080
0.126
0.185
0.279
0.361
0.478
0.583
0.671
0.733
0.795
0.824
0.807
0.787
0.745
0.665
0.595
0.546
0.492
0.416
0.348
0.275
0.223
0.171
0.127
0.094
0.069
0.043
0.026
0.013
0.005
0.
0.
0.
0.
0.
0.
0.
0.
0.
0.
0.
0.
0.
0.
0.
0.
0.
0.
0.
0.
0.
0.004
0.012
0.031
0.056
0.090
0.136
0.197
0.272
0.381
0.484
0.596
0.670
0.724
0.751
0.777
0.775
0.757
0.711
0.661
0.633
0.589
0.534
0.464
0.417
0.351
0.292
0.234
0.176
0.131
0.091
0.064
0.038
0.022
0.006
0.
0.
0.
0.
0.
0.
0.
0.
0.
0.
0.
0.
0.
0.
0.
0.
0.
0.
0.
0.
0.
0.
0.015
0.031
0.057
0.096
0.151
0.214
0.290
0.373
0.474
0.572
0.641
0.683
0.728
0.726
0.723
0.718
0.677
0.660
0.653
0.621
0.586
0.548
0.478
0.419
0.349
0.296
0.233
0.170
0.114
0.075
0.044
0.026
0.016
0.
0.
0.
0.
0.
0.
0.
0.
0.
0.
0.
0.
0.
0.
0.
0.
0.
0.
0.
0.
0.
0.
0.014
0.038
0.070
0.105
0.156
0.224
0.299
0.378
0.456
0.547
0.604
0.654
0.688
0.694
0.689
0.680
0.680
0.665
0.667
0.671
0.644
0.614
0.563
0.499
0.427
0.353
0.282
0.206
0.133
0.087
0.049
0.028
0.017
0.
0.
0.
0.
0.
0.
0.
0.
0.
0.
0.
0.
0.
0.
0.
0.
0.
0.
0.
0.
0.
0.004
0.022
0.041
0.064
0.098
0.158
0.221
0.290
0.369
0.445
0.520
0.587
0.638
0.662
0.672
0.686
0.684
0.702
0.716
0.733
0.729
0.717
0.675
0.633
0.554
0.489
0.405
0.319
0.239
0.153
0.096
0.049
0.029
0.017
0.
0.
0.
0.
0.
0.
0.
0.
0.
0.
0.
0.
0.
0.
0.
0.
0.
0.
0.
0.
0.
0.005
0.016
0.036
0.065
0.098
0.156
0.215
0.284
0.367
0.437
0.511
0.575
0.637
0.662
0.685
0.700
0.705
0.721
0.752
0.773
0.788
0.769
0.749
0.702
0.628
0.532
0.440
0.350
0.254
0.172
0.095
0.057
0.027
0.017
0.
0.
0.
0.
0.
0.
0.
0.
0.
0.
0.
0.
0.
0.
0.
0.
0.
0.
0.
0.
0.004
0.006
0.021
0.032
0.061
0.089
0.156
0.212
0.273
0.351
0.430
0.498
0.583
0.637
0.658
0.697
0.734
0.736
0.761
0.784
0.829
0.843
0.848
0.817
0.772
0.682
0.582
0.476
0.366
0.262
0.173
0.093
0.053
0.024
0.011
0.
0.
0.
0.
0.
0.
0.
0.
0.
0.
0.
0.
0.
0.
0.
0.
0.
0.
0.
0.
0.005
0.007
0.020
0.029
0.052
0.092
0.156
0.206
0.270
0.333
0.415
0.506
0.568
0.618
0.663
0.709
0.739
0.786
0.817
0.839
0.888
0.907
0.920
0.896
0.826
0.747
0.630
0.507
0.385
0.257
0.167
0.088
0.044
0.025
0.006
0.
0.
0.
0.
0.
0.
0.
0.
0.
0.
0.
0.
0.
0.
0.
0.
0.
0.
0.
0.
0.005
0.011
0.020
0.025
0.052
0.093
0.145
0.200
0.261
0.314
0.399
0.482
0.554
0.598
0.666
0.713
0.769
0.818
0.863
0.920
0.965
1.001
0.994
0.958
0.881
0.781
0.656
0.520
0.395
0.271
0.163
0.080
0.043
0.013
0.005
0.
0.
0.
0.
0.
0.
0.
0.
0.
0.
0.
0.
0.
0.
0.
0.
0.
0.
0.
0.
0.005
0.011
0.022
0.037
0.055
0.094
0.151
0.210
0.261
0.317
0.389
0.465
0.532
0.596
0.652
0.728
0.804
0.865
0.930
1.001
1.048
1.066
1.065
1.030
0.943
0.825
0.678
0.536
0.396
0.272
0.156
0.077
0.036
0.011
0.
0.
0.
0.
0.
0.
0.
0.
0.
0.
0.
0.
0.
0.
0.
0.
0.
0.
0.
0.
0.
0.
0.013
0.018
0.043
0.064
0.096
0.138
0.202
0.269
0.317
0.390
0.460
0.523
0.601
0.658
0.733
0.836
0.914
0.996
1.067
1.109
1.128
1.136
1.085
1.011
0.868
0.707
0.542
0.390
0.269
0.157
0.065
0.029
0.007
0.
0.
0.
0.
0.
0.
0.
0.
0.
0.
0.
0.
0.
0.
0.
0.
0.
0.
0.
0.
0.
0.
0.008
0.024
0.041
0.077
0.104
0.146
0.206
0.264
0.324
0.384
0.458
0.541
0.623
0.662
0.758
0.852
0.951
1.060
1.127
1.169
1.219
1.206
1.154
1.053
0.906
0.744
0.562
0.411
0.270
0.159
0.070
0.025
0.007
0.
0.
0.
0.
0.
0.
0.
0.
0.
0.
0.
0.
0.
0.
0.
0.
0.
0.
0.
0.
0.
0.003
0.005
0.020
0.047
0.077
0.110
0.152
0.196
0.253
0.302
0.390
0.453
0.533
0.615
0.692
0.783
0.862
0.983
1.088
1.166
1.236
1.267
1.262
1.207
1.102
0.955
0.787
0.607
0.437
0.299
0.176
0.097
0.029
0.003
0.
0.
0.
0.
0.
0.
0.
0.
0.
0.
0.
0.
0.
0.
0.
0.
0.
0.
0.
0.
0.
0.003
0.010
0.017
0.040
0.078
0.110
0.158
0.199
0.241
0.310
0.376
0.451
0.536
0.621
0.682
0.762
0.868
0.995
1.071
1.188
1.268
1.309
1.294
1.241
1.152
0.991
0.821
0.656
0.466
0.324
0.214
0.114
0.047
0.015
0.
0.
0.
0.
0.
0.
0.
0.
0.
0.
0.
0.
0.
0.
0.
0.
0.
0.
0.
0.
0.
0.003
0.011
0.017
0.042
0.065
0.102
0.150
0.191
0.245
0.304
0.343
0.420
0.490
0.576
0.668
0.735
0.841
0.965
1.076
1.174
1.252
1.300
1.306
1.269
1.160
1.031
0.859
0.687
0.512
0.357
0.240
0.148
0.064
0.027
0.013
0.002
0.
0.
0.
0.
0.
0.
0.
0.
0.
0.
0.
0.
0.
0.
0.
0.
0.
0.
0.
0.003
0.011
0.021
0.037
0.064
0.091
0.138
0.186
0.238
0.282
0.317
0.393
0.465
0.532
0.622
0.704
0.789
0.914
1.030
1.135
1.220
1.267
1.293
1.274
1.189
1.058
0.900
0.733
0.553
0.394
0.277
0.169
0.089
0.043
0.019
0.012
0.002
0.
0.
0.
0.
0.
0.
0.
0.
0.
0.
0.
0.
0.
0.
0.
0.
0.
0.
0.003
0.010
0.020
0.034
0.059
0.084
0.116
0.172
0.210
0.251
0.297
0.359
0.425
0.497
0.570
0.639
0.733
0.830
0.958
1.083
1.160
1.239
1.266
1.245
1.179
1.068
0.921
0.769
0.605
0.450
0.302
0.198
0.116
0.069
0.035
0.016
0.003
0.
0.
0.
0.
0.
0.
0.
0.
0.
0.
0.
0.
0.
0.
0.
0.
0.
0.
0.
0.009
0.014
0.026
0.048
0.073
0.101
0.144
0.185
0.225
0.269
0.317
0.375
0.429
0.494
0.572
0.657
0.769
0.876
0.991
1.100
1.174
1.224
1.237
1.192
1.072
0.932
0.793
0.644
0.503
0.351
0.219
0.136
0.089
0.046
0.024
0.008
0.002
0.
0.
0.
0.
0.
0.
0.
0.
0.
0.
0.
0.
0.
0.
0.
0.
0.
0.
0.005
0.014
0.024
0.036
0.059
0.086
0.116
0.160
0.203
0.239
0.278
0.328
0.377
0.429
0.499
0.565
0.666
0.796
0.916
1.014
1.117
1.171
1.188
1.164
1.085
0.968
0.827
0.688
0.546
0.399
0.257
0.154
0.102
0.057
0.027
0.010
0.003
0.
0.
0.
0.
0.
0.
0.
0.
0.
0.
0.
0.
0.
0.
0.
0.
0.
0.002
0.002
0.011
0.019
0.033
0.045
0.077
0.117
0.161
0.193
0.223
0.246
0.293
0.319
0.350
0.442
0.517
0.610
0.695
0.816
0.934
1.052
1.133
1.181
1.171
1.092
1.011
0.863
0.714
0.568
0.417
0.294
0.181
0.111
0.061
0.032
0.010
0.003
0.
0.
0.
0.
0.
0.
0.
0.
0.
0.
0.
0.
0.
0.
0.
0.
0.
0.002
0.003
0.003
0.014
0.035
0.060
0.079
0.110
0.152
0.185
0.206
0.231
0.254
0.281
0.312
0.386
0.458
0.547
0.643
0.735
0.871
0.988
1.103
1.175
1.180
1.122
1.039
0.924
0.770
0.600
0.442
0.329
0.211
0.133
0.063
0.032
0.011
0.003
0.
0.
0.
0.
0.
0.
0.
0.
0.
0.
0.
0.
0.
0.
0.
0.
0.
0.
0.002
0.002
0.019
0.042
0.067
0.095
0.135
0.167
0.196
0.213
0.230
0.243
0.255
0.275
0.324
0.408
0.497
0.596
0.706
0.825
0.979
1.081
1.156
1.181
1.142
1.078
0.957
0.795
0.638
0.484
0.354
0.227
0.151
0.073
0.032
0.010
0.003
0.
0.
0.
0.
0.
0.
0.
0.
0.
0.
0.
0.
0.
0.
0.
0.
0.
0.
0.
0.006
0.034
0.057
0.087
0.117
0.152
0.181
0.207
0.217
0.246
0.258
0.235
0.262
0.303
0.383
0.480
0.587
0.694
0.823
0.973
1.087
1.165
1.177
1.184
1.114
1.006
0.853
0.694
0.535
0.383
0.252
0.156
0.088
0.039
0.004
0.003
0.
0.
0.
0.
0.
0.
0.
0.
0.
0.
0.
0.
0.
0.
0.
0.
0.
0.
0.
0.022
0.048
0.082
0.112
0.146
0.180
0.206
0.236
0.253
0.253
0.252
0.265
0.293
0.330
0.367
0.457
0.569
0.701
0.850
0.979
1.116
1.193
1.239
1.232
1.172
1.061
0.918
0.749
0.561
0.411
0.274
0.169
0.105
0.047
0.013
0.002
0.
0.
0.
0.
0.
0.
0.
0.
0.
0.
0.
0.
0.
0.
0.
0.
0.
0.
0.007
0.031
0.069
0.101
0.139
0.185
0.236
0.266
0.293
0.310
0.300
0.298
0.315
0.347
0.371
0.412
0.493
0.596
0.742
0.868
1.006
1.124
1.242
1.287
1.280
1.215
1.108
0.950
0.790
0.612
0.435
0.292
0.192
0.116
0.057
0.024
0.
0.
0.
0.
0.
0.
0.
0.
0.
0.
0.
0.
0.
0.
0.
0.
0.
0.
0.
0.008
0.041
0.081
0.125
0.169
0.222
0.266
0.323
0.349
0.360
0.363
0.367
0.378
0.410
0.447
0.478
0.542
0.646
0.781
0.907
1.027
1.159
1.252
1.314
1.310
1.256
1.150
1.010
0.846
0.650
0.454
0.308
0.206
0.126
0.067
0.037
0.006
0.
0.
0.
0.
0.
0.
0.
0.
0.
0.
0.
0.
0.
0.
0.
0.
0.
0.
0.013
0.049
0.092
0.136
0.189
0.250
0.316
0.371
0.402
0.430
0.455
0.454
0.475
0.493
0.525
0.550
0.607
0.702
0.812
0.946
1.073
1.188
1.270
1.312
1.313
1.263
1.185
1.050
0.877
0.683
0.506
0.347
0.228
0.138
0.076
0.042
0.010
0.
0.
0.
0.
0.
0.
0.
0.
0.
0.
0.
0.
0.
0.
0.
0.
0.
0.
0.013
0.055
0.093
0.141
0.207
0.280
0.353
0.417
0.474
0.523
0.561
0.573
0.596
0.604
0.637
0.648
0.709
0.782
0.882
0.994
1.095
1.208
1.272
1.315
1.297
1.268
1.199
1.069
0.913
0.715
0.550
0.386
0.260
0.155
0.095
0.045
0.016
0.
0.
0.
0.
0.
0.
0.
0.
0.
0.
0.
0.
0.
0.
0.
0.
0.
0.
0.015
0.045
0.090
0.144
0.220
0.292
0.385
0.465
0.533
0.594
0.644
0.686
0.716
0.740
0.782
0.797
0.816
0.851
0.940
1.020
1.115
1.196
1.256
1.308
1.302
1.277
1.202
1.077
0.926
0.737
0.585
0.434
0.293
0.172
0.097
0.053
0.017
0.002
0.
0.
0.
0.
0.
0.
0.
0.
0.
0.
0.
0.
0.
0.
0.
0.
0.
0.010
0.042
0.090
0.147
0.214
0.302
0.407
0.498
0.585
0.671
0.736
0.798
0.838
0.881
0.906
0.921
0.925
0.948
0.994
1.057
1.114
1.174
1.242
1.285
1.289
1.258
1.190
1.073
0.938
0.773
0.619
0.449
0.307
0.186
0.109
0.051
0.022
0.002
0.
0.
0.
0.
0.
0.
0.
0.
0.
0.
0.
0.
0.
0.
0.
0.
0.
0.007
0.036
0.076
0.144
0.218
0.309
0.414
0.532
0.632
0.736
0.825
0.911
0.961
0.999
1.015
1.026
1.018
1.012
1.025
1.060
1.099
1.166
1.191
1.241
1.259
1.223
1.178
1.078
0.948
0.795
0.634
0.479
0.316
0.197
0.109
0.050
0.025
0.002
0.
0.
0.
0.
0.
0.
0.
0.
0.
0.
0.
0.
0.
0.
0.
0.
0.
0.002
0.026
0.067
0.131
0.215
0.306
0.416
0.552
0.681
0.808
0.910
1.001
1.065
1.097
1.104
1.092
1.078
1.060
1.067
1.090
1.111
1.121
1.165
1.199
1.223
1.209
1.141
1.059
0.941
0.791
0.642
0.483
0.330
0.212
0.110
0.056
0.022
0.007
0.
0.
0.
0.
0.
0.
0.
0.
0.
0.
0.
0.
0.
0.
0.
0.
0.
0.
0.025
0.051
0.120
0.198
0.292
0.417
0.571
0.726
0.867
0.997
1.085
1.144
1.175
1.184
1.157
1.138
1.110
1.090
1.096
1.096
1.097
1.140
1.165
1.169
1.166
1.123
1.042
0.923
0.770
0.630
0.476
0.340
0.212
0.115
0.059
0.024
0.006
0.
0.
0.
0.
0.
0.
0.
0.
0.
0.
0.
0.
0.
0.
0.
0.
0.
0.
0.020
0.052
0.107
0.194
0.291
0.430
0.593
0.751
0.906
1.039
1.131
1.209
1.237
1.234
1.201
1.176
1.121
1.089
1.079
1.076
1.096
1.110
1.139
1.145
1.126
1.073
1.003
0.883
0.741
0.606
0.458
0.333
0.205
0.118
0.058
0.025
0.006
0.
0.
0.
0.
0.
0.
0.
0.
0.
0.
0.
0.
0.
0.
0.
0.
0.
0.
0.013
0.042
0.109
0.184
0.297
0.436
0.598
0.767
0.915
1.057
1.180
1.244
1.290
1.282
1.239
1.190
1.153
1.084
1.080
1.057
1.061
1.083
1.120
1.120
1.090
1.041
0.953
0.835
0.718
0.568
0.437
0.308
0.201
0.107
0.056
0.023
0.006
0.
0.
0.
0.
0.
0.
0.
0.
0.
0.
0.
0.
0.
0.
0.
0.
0.
0.
0.016
0.044
0.108
0.179
0.301
0.427
0.583
0.751
0.911
1.062
1.189
1.259
1.289
1.288
1.262
1.201
1.142
1.100
1.081
1.075
1.066
1.082
1.089
1.107
1.078
1.017
0.930
0.808
0.678
0.534
0.394
0.282
0.186
0.102
0.057
0.021
0.006
0.
0.
0.
0.
0.
0.
0.
0.
0.
0.
0.
0.
0.
0.
0.
0.
0.
0.
0.010
0.048
0.106
0.181
0.287
0.408
0.559
0.733
0.884
1.019
1.142
1.229
1.262
1.262
1.236
1.192
1.137
1.104
1.101
1.093
1.074
1.088
1.111
1.087
1.045
0.982
0.862
0.752
0.609
0.470
0.350
0.250
0.162
0.092
0.049
0.021
0.005
0.
0.
0.
0.
0.
0.
0.
0.
0.
0.
0.
0.
0.
0.
0.
0.
0.
0.005
0.016
0.044
0.098
0.184
0.279
0.392
0.538
0.683
0.828
0.978
1.095
1.162
1.199
1.210
1.195
1.160
1.121
1.100
1.093
1.077
1.090
1.104
1.090
1.061
1.004
0.917
0.807
0.689
0.537
0.409
0.309
0.217
0.130
0.071
0.031
0.014
0.
0.
0.
0.
0.
0.
0.
0.
0.
0.
0.
0.
0.
0.
0.
0.
0.
0.
0.006
0.020
0.038
0.094
0.168
0.264
0.374
0.509
0.644
0.774
0.900
1.002
1.073
1.103
1.112
1.118
1.105
1.073
1.068
1.059
1.060
1.080
1.088
1.064
1.028
0.953
0.852
0.736
0.615
0.471
0.358
0.259
0.174
0.105
0.053
0.018
0.005
0.
0.
0.
0.
0.
0.
0.
0.
0.
0.
0.
0.
0.
0.
0.
0.
0.
0.
0.010
0.023
0.043
0.076
0.152
0.235
0.336
0.458
0.580
0.695
0.816
0.905
0.959
0.991
1.015
1.026
1.039
1.024
1.019
1.017
1.044
1.061
1.044
1.022
0.968
0.880
0.783
0.662
0.528
0.402
0.298
0.207
0.138
0.072
0.030
0.013
0.
0.
0.
0.
0.
0.
0.
0.
0.
0.
0.
0.
0.
0.
0.
0.
0.
0.
0.
0.011
0.024
0.045
0.076
0.129
0.193
0.277
0.387
0.503
0.603
0.689
0.769
0.826
0.878
0.905
0.930
0.943
0.964
0.969
0.976
0.982
0.996
0.975
0.931
0.868
0.788
0.688
0.571
0.443
0.325
0.238
0.163
0.096
0.037
0.017
0.003
0.
0.
0.
0.
0.
0.
0.
0.
0.
0.
0.
0.
0.
0.
0.
0.
0.
0.
0.
0.011
0.024
0.044
0.073
0.113
0.166
0.228
0.311
0.394
0.482
0.563
0.633
0.713
0.764
0.798
0.823
0.851
0.867
0.886
0.900
0.909
0.892
0.884
0.830
0.754
0.672
0.580
0.465
0.354
0.258
0.173
0.107
0.060
0.013
0.006
0.
0.
0.
0.
0.
0.
0.
0.
0.
0.
0.
0.
0.
0.
0.
0.
0.
0.
0.
0.
0.010
0.022
0.040
0.060
0.096
0.140
0.185
0.236
0.310
0.375
0.448
0.503
0.569
0.631
0.677
0.702
0.719
0.764
0.788
0.805
0.797
0.772
0.747
0.711
0.641
0.559
0.467
0.372
0.260
0.180
0.112
0.059
0.033
0.006
0.
0.
0.
0.
0.
0.
0.
0.
0.
0.
0.
0.
0.
0.
0.
0.
0.
0.
0.
0.
0.
0.009
0.015
0.034
0.050
0.077
0.110
0.144
0.189
0.235
0.277
0.323
0.387
0.447
0.499
0.538
0.571
0.598
0.617
0.655
0.661
0.664
0.655
0.618
0.567
0.505
0.431
0.352
0.261
0.190
0.118
0.076
0.045
0.017
0.002
0.
0.
0.
0.
0.
0.
0.
0.
0.
0.
0.
0.
0.
0.
0.
0.
0.
0.
0.
0.
0.
0.003
0.012
0.023
0.039
0.054
0.077
0.108
0.132
0.168
0.193
0.238
0.284
0.316
0.378
0.424
0.444
0.468
0.492
0.523
0.544
0.538
0.530
0.502
0.447
0.394
0.328
0.261
0.197
0.133
0.078
0.050
0.025
0.009
0.
0.
0.
0.
0.
0.
0.
0.
0.
0.
0.
0.
0.
0.
0.
0.
0.
0.
0.
0.
0.
0.
0.
0.009
0.014
0.025
0.039
0.052
0.070
0.090
0.109
0.135
0.156
0.196
0.232
0.274
0.307
0.332
0.354
0.374
0.402
0.416
0.421
0.391
0.362
0.323
0.284
0.237
0.183
0.137
0.087
0.055
0.029
0.014
0.
0.
0.
0.
0.
0.
0.
0.
0.
0.
0.
0.
0.
0.
0.
0.
0.
0.
0.
0.
0.
0.
0.
0.
0.003
0.010
0.014
0.019
0.034
0.040
0.050
0.062
0.083
0.107
0.135
0.154
0.171
0.200
0.235
0.264
0.288
0.298
0.299
0.285
0.279
0.234
0.214
0.187
0.151
0.120
0.088
0.051
0.028
0.019
0.003
0.
0.
0.
0.
0.
0.
0.
0.
0.
0.
0.
0.
0.
0.
0.
0.
0.
0.
0.
0.
0.
0.
0.
0.
0.
0.003
0.009
0.012
0.015
0.017
0.027
0.032
0.043
0.054
0.075
0.085
0.106
0.132
0.160
0.184
0.193
0.205
0.199
0.195
0.166
0.153
0.132
0.116
0.096
0.075
0.050
0.026
0.019
0.007
0.
0.
0.
0.
0.
0.
0.
0.
0.
0.
0.
0.
0.
0.
0.
0.
0.
0.
0.
0.
0.
0.
0.
0.
0.
0.
0.
0.003
0.004
0.005
0.010
0.011
0.011
0.014
0.016
0.034
0.060
0.068
0.087
0.103
0.122
0.126
0.122
0.110
0.117
0.107
0.092
0.090
0.076
0.064
0.042
0.030
0.012
0.002
0.
0.
0.
0.
0.
0.
0.
0.
0.
0.
0.
0.
0.
0.
0.
0.
0.
0.
0.
0.
0.
0.
0.
0.
0.
0.
0.
0.
0.
0.
0.003
0.004
0.004
0.004
0.003
0.011
0.020
0.025
0.034
0.050
0.054
0.057
0.061
0.069
0.070
0.067
0.057
0.052
0.048
0.042
0.031
0.022
0.005
0.
0.
0.
0.
0.
0.
0.
0.
0.
0.
0.
0.
0.
0.
0.
0.
0.
0.
0.
0.
0.
0.
0.
0.
0.
0.
0.
0.
0.
0.
0.
0.
0.
0.
0.
0.
0.
0.004
0.006
0.013
0.020
0.027
0.033
0.031
0.031
0.038
0.035
0.029
0.024
0.023
0.023
0.019
0.011
0.
0.
0.
0.
0.
0.
0.
0.
0.
0.
0.
0.
0.
0.
0.
0.
0.
0.
0.
0.
0.
0.
0.
0.
0.
0.
0.
0.
0.
0.
0.
0.
0.
0.
0.
0.
0.
0.
0.
0.
0.004
0.006
0.011
0.013
0.014
0.018
0.018
0.018
0.013
0.013
0.014
0.013
0.011
0.005
0.
0.
0.
0.
0.
0.
0.
0.
0.
0.
0.
0.
0.
0.
0.
0.
0.
0.
0.
0.
0.
0.
0.
0.
0.
0.
0.
0.
0.
0.
0.
0.
0.
0.
0.
0.
0.009
0.013
0.031
0.052
0.082
0.098
0.120
0.134
0.137
0.140
0.137
0.128
0.106
0.088
0.066
0.052
0.038
0.027
0.006
0.
0.
0.
0.
0.
0.
0.
0.
0.
0.
0.
0.
0.
0.
0.
0.
0.
0.
0.
0.
0.
0.
0.
0.
0.
0.
0.
0.
0.
0.
0.
0.
0.
0.
0.
0.004
0.012
0.032
0.061
0.099
0.134
0.169
0.195
0.212
0.225
0.228
0.228
0.206
0.190
0.156
0.124
0.092
0.066
0.042
0.028
0.006
0.
0.
0.
0.
0.
0.
0.
0.
0.
0.
0.
0.
0.
0.
0.
0.
0.
0.
0.
0.
0.
0.
0.
0.
0.
0.
0.
0.
0.
0.
0.
0.
0.
0.
0.010
0.028
0.063
0.102
0.147
0.192
0.243
0.286
0.322
0.344
0.349
0.333
0.312
0.275
0.235
0.188
0.144
0.106
0.066
0.038
0.020
0.005
0.
0.
0.
0.
0.
0.
0.
0.
0.
0.
0.
0.
0.
0.
0.
0.
0.
0.
0.
0.
0.
0.
0.
0.
0.
0.
0.
0.
0.
0.
0.
0.
0.
0.012
0.048
0.090
0.134
0.205
0.265
0.341
0.399
0.431
0.485
0.492
0.473
0.433
0.386
0.323
0.257
0.204
0.143
0.103
0.062
0.032
0.011
0.
0.
0.
0.
0.
0.
0.
0.
0.
0.
0.
0.
0.
0.
0.
0.
0.
0.
0.
0.
0.
0.
0.
0.
0.
0.
0.
0.
0.
0.
0.
0.
0.005
0.026
0.077
0.115
0.188
0.269
0.362
0.451
0.525
0.589
0.626
0.636
0.618
0.580
0.511
0.432
0.337
0.269
0.196
0.131
0.079
0.048
0.013
0.005
0.
0.
0.
0.
0.
0.
0.
0.
0.
0.
0.
0.
0.
0.
0.
0.
0.
0.
0.
0.
0.
0.
0.
0.
0.
0.
0.
0.
0.
0.
0.004
0.011
0.050
0.100
0.159
0.240
0.341
0.455
0.562
0.646
0.718
0.765
0.769
0.750
0.699
0.624
0.541
0.418
0.317
0.241
0.161
0.102
0.055
0.017
0.005
0.
0.
0.
0.
0.
0.
0.
0.
0.
0.
0.
0.
0.
0.
0.
0.
0.
0.
0.
0.
0.
0.
0.
0.
0.
0.
0.
0.
0.
0.005
0.007
0.019
0.073
0.128
0.203
0.286
0.416
0.545
0.659
0.763
0.842
0.871
0.890
0.861
0.804
0.720
0.613
0.481
0.371
0.269
0.188
0.121
0.063
0.030
0.009
0.
0.
0.
0.
0.
0.
0.
0.
0.
0.
0.
0.
0.
0.
0.
0.
0.
0.
0.
0.
0.
0.
0.
0.
0.
0.
0.
0.
0.004
0.007
0.015
0.036
0.087
0.156
0.231
0.339
0.475
0.603
0.720
0.834
0.915
0.959
0.963
0.927
0.871
0.780
0.674
0.542
0.420
0.310
0.218
0.141
0.089
0.043
0.017
0.007
0.006
0.004
0.
0.
0.
0.
0.
0.
0.
0.
0.
0.
0.
0.
0.
0.
0.
0.
0.
0.
0.
0.
0.
0.
0.
0.
0.
0.006
0.009
0.030
0.044
0.104
0.178
0.271
0.380
0.513
0.649
0.763
0.879
0.967
1.012
1.000
0.976
0.909
0.825
0.728
0.592
0.473
0.368
0.270
0.187
0.129
0.064
0.031
0.023
0.015
0.007
0.005
0.
0.
0.
0.
0.
0.
0.
0.
0.
0.
0.
0.
0.
0.
0.
0.
0.
0.
0.
0.
0.
0.
0.
0.004
0.007
0.022
0.042
0.065
0.116
0.206
0.308
0.421
0.547
0.689
0.796
0.918
0.994
1.034
1.042
0.994
0.943
0.855
0.737
0.638
0.512
0.410
0.318
0.233
0.154
0.116
0.070
0.051
0.033
0.017
0.012
0.005
0.
0.
0.
0.
0.
0.
0.
0.
0.
0.
0.
0.
0.
0.
0.
0.
0.
0.
0.
0.
0.
0.
0.005
0.008
0.030
0.051
0.083
0.136
0.226
0.332
0.462
0.595
0.717
0.835
0.930
0.995
1.027
1.027
0.997
0.940
0.861
0.747
0.649
0.566
0.463
0.375
0.285
0.211
0.157
0.107
0.080
0.060
0.036
0.022
0.011
0.004
0.
0.
0.
0.
0.
0.
0.
0.
0.
0.
0.
0.
0.
0.
0.
0.
0.
0.
0.
0.
0.
0.005
0.021
0.034
0.063
0.100
0.157
0.242
0.351
0.491
0.626
0.740
0.834
0.914
0.975
1.000
1.005
0.982
0.935
0.854
0.767
0.691
0.607
0.523
0.444
0.358
0.284
0.215
0.157
0.116
0.082
0.060
0.035
0.020
0.005
0.
0.
0.
0.
0.
0.
0.
0.
0.
0.
0.
0.
0.
0.
0.
0.
0.
0.
0.
0.
0.
0.005
0.022
0.037
0.077
0.124
0.180
0.267
0.376
0.503
0.641
0.741
0.830
0.897
0.942
0.966
0.972
0.945
0.892
0.842
0.777
0.733
0.661
0.591
0.520
0.436
0.364
0.289
0.218
0.160
0.112
0.076
0.046
0.025
0.011
0.
0.
0.
0.
0.
0.
0.
0.
0.
0.
0.
0.
0.
0.
0.
0.
0.
0.
0.
0.
0.
0.007
0.023
0.052
0.089
0.136
0.202
0.286
0.386
0.510
0.629
0.735
0.805
0.875
0.916
0.926
0.896
0.904
0.865
0.833
0.804
0.769
0.732
0.675
0.608
0.535
0.462
0.371
0.289
0.213
0.143
0.090
0.059
0.029
0.018
0.
0.
0.
0.
0.
0.
0.
0.
0.
0.
0.
0.
0.
0.
0.
0.
0.
0.
0.
0.
0.
0.008
0.033
0.059
0.092
0.147
0.215
0.299
0.392
0.504
0.617
0.704
0.780
0.840
0.873
0.893
0.878
0.879
0.856
0.857
0.825
0.822
0.806
0.748
0.699
0.626
0.534
0.441
0.358
0.259
0.168
0.110
0.067
0.037
0.020
0.
0.
0.
0.
0.
0.
0.
0.
0.
0.
0.
0.
0.
0.
0.
0.
0.
0.
0.
0.
0.004
0.014
0.030
0.069
0.102
0.149
0.217
0.299
0.401
0.499
0.602
0.682
0.753
0.824
0.858
0.862
0.889
0.879
0.870
0.886
0.907
0.901
0.858
0.824
0.782
0.702
0.606
0.499
0.399
0.297
0.210
0.121
0.073
0.037
0.020
0.004
0.
0.
0.
0.
0.
0.
0.
0.
0.
0.
0.
0.
0.
0.
0.
0.
0.
0.
0.
0.006
0.017
0.029
0.071
0.101
0.152
0.220
0.308
0.402
0.490
0.580
0.676
0.761
0.812
0.836
0.873
0.887
0.892
0.921
0.928
0.948
0.947
0.941
0.894
0.837
0.761
0.650
0.540
0.425
0.316
0.220
0.130
0.076
0.032
0.019
0.004
0.
0.
0.
0.
0.
0.
0.
0.
0.
0.
0.
0.
0.
0.
0.
0.
0.
0.
0.004
0.011
0.021
0.037
0.067
0.103
0.157
0.230
0.312
0.400
0.483
0.582
0.673
0.752
0.801
0.842
0.877
0.908
0.930
0.934
0.957
0.970
1.009
1.007
0.973
0.916
0.825
0.702
0.575
0.441
0.324
0.221
0.130
0.073
0.033
0.017
0.004
0.
0.
0.
0.
0.
0.
0.
0.
0.
0.
0.
0.
0.
0.
0.
0.
0.
0.
0.005
0.016
0.023
0.042
0.063
0.094
0.165
0.235
0.313
0.388
0.480
0.570
0.669
0.730
0.786
0.825
0.870
0.920
0.945
0.972
0.997
1.043
1.071
1.091
1.043
0.965
0.867
0.742
0.593
0.447
0.321
0.214
0.131
0.064
0.028
0.007
0.
0.
0.
0.
0.
0.
0.
0.
0.
0.
0.
0.
0.
0.
0.
0.
0.
0.
0.
0.005
0.012
0.024
0.039
0.059
0.109
0.157
0.241
0.310
0.387
0.471
0.552
0.653
0.720
0.776
0.840
0.882
0.924
0.972
1.014
1.049
1.108
1.148
1.142
1.093
1.011
0.895
0.761
0.603
0.459
0.328
0.203
0.115
0.053
0.024
0.005
0.
0.
0.
0.
0.
0.
0.
0.
0.
0.
0.
0.
0.
0.
0.
0.
0.
0.
0.
0.005
0.012
0.022
0.037
0.065
0.112
0.163
0.238
0.310
0.376
0.467
0.552
0.638
0.705
0.752
0.826
0.883
0.974
1.021
1.081
1.133
1.177
1.212
1.192
1.139
1.058
0.929
0.773
0.599
0.447
0.320
0.192
0.098
0.044
0.013
0.004
0.
0.
0.
0.
0.
0.
0.
0.
0.
0.
0.
0.
0.
0.
0.
0.
0.
0.
0.
0.
0.011
0.019
0.037
0.071
0.120
0.164
0.240
0.309
0.385
0.467
0.562
0.625
0.701
0.768
0.846
0.909
0.990
1.065
1.146
1.183
1.238
1.247
1.239
1.200
1.093
0.951
0.774
0.611
0.440
0.299
0.182
0.091
0.032
0.012
0.
0.
0.
0.
0.
0.
0.
0.
0.
0.
0.
0.
0.
0.
0.
0.
0.
0.
0.
0.
0.
0.012
0.018
0.037
0.076
0.118
0.163
0.230
0.301
0.376
0.460
0.555
0.633
0.706
0.799
0.846
0.926
1.023
1.113
1.188
1.242
1.287
1.302
1.289
1.236
1.135
0.980
0.793
0.613
0.434
0.293
0.163
0.089
0.036
0.007
0.
0.
0.
0.
0.
0.
0.
0.
0.
0.
0.
0.
0.
0.
0.
0.
0.
0.
0.
0.
0.
0.004
0.020
0.035
0.070
0.120
0.174
0.227
0.290
0.376
0.473
0.552
0.632
0.717
0.806
0.866
0.945
1.032
1.126
1.208
1.275
1.321
1.345
1.330
1.264
1.152
0.999
0.826
0.639
0.453
0.305
0.192
0.090
0.033
0.010
0.
0.
0.
0.
0.
0.
0.
0.
0.
0.
0.
0.
0.
0.
0.
0.
0.
0.
0.
0.
0.
0.004
0.012
0.038
0.070
0.108
0.165
0.224
0.289
0.367
0.448
0.523
0.607
0.703
0.786
0.857
0.933
1.007
1.113
1.205
1.294
1.340
1.360
1.346
1.296
1.180
1.028
0.850
0.664
0.472
0.326
0.215
0.111
0.040
0.014
0.
0.
0.
0.
0.
0.
0.
0.
0.
0.
0.
0.
0.
0.
0.
0.
0.
0.
0.
0.
0.
0.004
0.013
0.029
0.066
0.105
0.152
0.215
0.279
0.353
0.414
0.490
0.597
0.673
0.734
0.809
0.891
0.995
1.085
1.189
1.259
1.326
1.358
1.340
1.294
1.194
1.041
0.880
0.694
0.499
0.352
0.234
0.153
0.056
0.024
0.012
0.
0.
0.
0.
0.
0.
0.
0.
0.
0.
0.
0.
0.
0.
0.
0.
0.
0.
0.
0.
0.004
0.013
0.029
0.056
0.089
0.133
0.189
0.258
0.330
0.393
0.465
0.554
0.628
0.703
0.768
0.857
0.947
1.048
1.144
1.223
1.300
1.321
1.324
1.292
1.213
1.068
0.915
0.742
0.542
0.375
0.256
0.166
0.083
0.043
0.016
0.003
0.
0.
0.
0.
0.
0.
0.
0.
0.
0.
0.
0.
0.
0.
0.
0.
0.
0.
0.
0.006
0.015
0.033
0.058
0.089
0.120
0.175
0.237
0.308
0.369
0.439
0.505
0.583
0.644
0.716
0.810
0.883
0.958
1.083
1.174
1.252
1.284
1.294
1.284
1.197
1.087
0.924
0.761
0.587
0.430
0.298
0.189
0.106
0.068
0.034
0.014
0.003
0.
0.
0.
0.
0.
0.
0.
0.
0.
0.
0.
0.
0.
0.
0.
0.
0.
0.002
0.006
0.019
0.034
0.051
0.081
0.107
0.140
0.212
0.265
0.320
0.392
0.462
0.531
0.603
0.676
0.734
0.802
0.908
0.999
1.101
1.180
1.232
1.252
1.245
1.199
1.084
0.933
0.773
0.624
0.481
0.350
0.214
0.133
0.085
0.042
0.017
0.004
0.
0.
0.
0.
0.
0.
0.
0.
0.
0.
0.
0.
0.
0.
0.
0.
0.002
0.003
0.008
0.020
0.031
0.046
0.066
0.097
0.134
0.190
0.247
0.296
0.348
0.420
0.473
0.533
0.593
0.658
0.741
0.809
0.892
1.003
1.093
1.166
1.200
1.217
1.188
1.102
0.966
0.812
0.673
0.537
0.387
0.244
0.157
0.097
0.060
0.028
0.009
0.003
0.
0.
0.
0.
0.
0.
0.
0.
0.
0.
0.
0.
0.
0.
0.
0.002
0.003
0.008
0.012
0.024
0.042
0.058
0.088
0.128
0.191
0.247
0.287
0.329
0.382
0.413
0.467
0.514
0.581
0.648
0.723
0.816
0.895
1.018
1.104
1.166
1.189
1.187
1.113
1.000
0.868
0.724
0.575
0.418
0.296
0.205
0.114
0.066
0.030
0.009
0.003
0.
0.
0.
0.
0.
0.
0.
0.
0.
0.
0.
0.
0.
0.
0.
0.002
0.003
0.008
0.012
0.020
0.041
0.068
0.099
0.145
0.199
0.239
0.279
0.315
0.351
0.391
0.415
0.448
0.507
0.558
0.664
0.772
0.853
0.939
1.053
1.138
1.198
1.209
1.138
1.048
0.927
0.769
0.608
0.468
0.335
0.221
0.143
0.077
0.032
0.009
0.003
0.
0.
0.
0.
0.
0.
0.
0.
0.
0.
0.
0.
0.
0.
0.
0.002
0.003
0.004
0.009
0.015
0.046
0.078
0.123
0.169
0.211
0.254
0.294
0.325
0.356
0.377
0.384
0.428
0.466
0.526
0.605
0.698
0.802
0.909
1.023
1.127
1.198
1.224
1.183
1.114
0.989
0.837
0.654
0.507
0.370
0.247
0.165
0.084
0.045
0.011
0.003
0.
0.
0.
0.
0.
0.
0.
0.
0.
0.
0.
0.
0.
0.
0.
0.
0.003
0.003
0.006
0.035
0.061
0.091
0.137
0.184
0.236
0.279
0.315
0.345
0.367
0.374
0.390
0.419
0.428
0.489
0.577
0.665
0.801
0.915
1.040
1.153
1.232
1.256
1.232
1.178
1.073
0.912
0.735
0.561
0.409
0.271
0.175
0.103
0.047
0.012
0.002
0.
0.
0.
0.
0.
0.
0.
0.
0.
0.
0.
0.
0.
0.
0.
0.
0.
0.003
0.006
0.042
0.072
0.109
0.162
0.213
0.259
0.321
0.366
0.386
0.399
0.400
0.400
0.435
0.460
0.494
0.574
0.693
0.811
0.929
1.069
1.186
1.268
1.307
1.299
1.238
1.118
0.964
0.799
0.606
0.446
0.308
0.190
0.112
0.056
0.021
0.002
0.
0.
0.
0.
0.
0.
0.
0.
0.
0.
0.
0.
0.
0.
0.
0.
0.
0.002
0.015
0.057
0.091
0.140
0.192
0.255
0.326
0.379
0.421
0.436
0.439
0.427
0.433
0.464
0.488
0.523
0.594
0.706
0.834
0.954
1.087
1.204
1.296
1.362
1.357
1.292
1.178
1.033
0.857
0.660
0.474
0.337
0.213
0.129
0.066
0.031
0.010
0.
0.
0.
0.
0.
0.
0.
0.
0.
0.
0.
0.
0.
0.
0.
0.
0.
0.003
0.019
0.067
0.111
0.161
0.219
0.299
0.378
0.430
0.474
0.490
0.493
0.495
0.490
0.528
0.555
0.579
0.632
0.738
0.875
0.980
1.110
1.225
1.315
1.383
1.387
1.311
1.215
1.069
0.904
0.705
0.520
0.357
0.230
0.139
0.076
0.043
0.011
0.
0.
0.
0.
0.
0.
0.
0.
0.
0.
0.
0.
0.
0.
0.
0.
0.
0.003
0.027
0.074
0.121
0.178
0.248
0.335
0.402
0.475
0.529
0.569
0.594
0.591
0.594
0.605
0.630
0.659
0.719
0.801
0.899
1.017
1.136
1.256
1.325
1.393
1.391
1.345
1.249
1.119
0.949
0.747
0.565
0.399
0.249
0.152
0.087
0.048
0.019
0.
0.
0.
0.
0.
0.
0.
0.
0.
0.
0.
0.
0.
0.
0.
0.
0.
0.003
0.033
0.077
0.123
0.192
0.261
0.357
0.441
0.528
0.596
0.654
0.686
0.701
0.702
0.712
0.724
0.765
0.819
0.875
0.965
1.067
1.173
1.274
1.346
1.399
1.391
1.353
1.269
1.140
0.969
0.769
0.609
0.440
0.283
0.172
0.100
0.051
0.022
0.002
0.
0.
0.
0.
0.
0.
0.
0.
0.
0.
0.
0.
0.
0.
0.
0.
0.003
0.029
0.075
0.118
0.193
0.273
0.365
0.473
0.561
0.640
0.719
0.772
0.821
0.815
0.824
0.857
0.879
0.903
0.956
1.031
1.113
1.183
1.269
1.347
1.398
1.390
1.364
1.255
1.129
0.978
0.795
0.629
0.465
0.313
0.194
0.108
0.055
0.023
0.002
0.
0.
0.
0.
0.
0.
0.
0.
0.
0.
0.
0.
0.
0.
0.
0.
0.002
0.027
0.067
0.113
0.183
0.262
0.373
0.483
0.586
0.685
0.767
0.855
0.898
0.914
0.954
0.981
0.996
0.997
1.028
1.058
1.126
1.193
1.246
1.324
1.361
1.371
1.318
1.251
1.131
0.994
0.828
0.653
0.489
0.334
0.212
0.112
0.062
0.022
0.003
0.
0.
0.
0.
0.
0.
0.
0.
0.
0.
0.
0.
0.
0.
0.
0.
0.
0.016
0.054
0.110
0.170
0.263
0.365
0.477
0.599
0.714
0.814
0.912
0.988
1.035
1.067
1.086
1.079
1.070
1.087
1.096
1.132
1.175
1.235
1.279
1.322
1.327
1.293
1.225
1.122
0.987
0.831
0.665
0.500
0.350
0.214
0.126
0.058
0.027
0.003
0.
0.
0.
0.
0.
0.
0.
0.
0.
0.
0.
0.
0.
0.
0.
0.
0.
0.008
0.038
0.089
0.169
0.255
0.347
0.474
0.603
0.731
0.871
0.985
1.062
1.116
1.167
1.178
1.159
1.148
1.139
1.125
1.142
1.161
1.174
1.215
1.259
1.273
1.248
1.178
1.088
0.980
0.824
0.667
0.509
0.349
0.227
0.129
0.054
0.026
0.007
0.
0.
0.
0.
0.
0.
0.
0.
0.
0.
0.
0.
0.
0.
0.
0.
0.
0.007
0.026
0.070
0.150
0.232
0.329
0.471
0.632
0.784
0.925
1.052
1.147
1.208
1.247
1.252
1.235
1.208
1.189
1.143
1.152
1.134
1.147
1.198
1.232
1.233
1.216
1.160
1.068
0.942
0.794
0.640
0.493
0.348
0.224
0.122
0.062
0.023
0.007
0.
0.
0.
0.
0.
0.
0.
0.
0.
0.
0.
0.
0.
0.
0.
0.
0.
0.
0.019
0.055
0.119
0.213
0.333
0.476
0.624
0.794
0.950
1.089
1.188
1.266
1.291
1.301
1.284
1.237
1.191
1.166
1.151
1.120
1.142
1.152
1.199
1.207
1.181
1.140
1.039
0.904
0.769
0.616
0.478
0.337
0.217
0.132
0.065
0.024
0.006
0.
0.
0.
0.
0.
0.
0.
0.
0.
0.
0.
0.
0.
0.
0.
0.
0.
0.
0.013
0.050
0.115
0.205
0.322
0.455
0.628
0.793
0.962
1.105
1.239
1.304
1.347
1.333
1.331
1.278
1.215
1.181
1.163
1.127
1.123
1.167
1.183
1.185
1.162
1.094
0.995
0.869
0.730
0.583
0.447
0.320
0.212
0.111
0.062
0.029
0.006
0.
0.
0.
0.
0.
0.
0.
0.
0.
0.
0.
0.
0.
0.
0.
0.
0.
0.
0.010
0.052
0.102
0.199
0.325
0.452
0.617
0.786
0.951
1.121
1.248
1.319
1.352
1.364
1.332
1.283
1.231
1.190
1.175
1.167
1.168
1.191
1.178
1.181
1.142
1.075
0.975
0.852
0.694
0.538
0.408
0.301
0.195
0.106
0.059
0.026
0.005
0.
0.
0.
0.
0.
0.
0.
0.
0.
0.
0.
0.
0.
0.
0.
0.
0.
0.
0.014
0.056
0.103
0.193
0.304
0.428
0.591
0.747
0.932
1.092
1.219
1.297
1.339
1.345
1.317
1.283
1.246
1.203
1.188
1.177
1.204
1.200
1.205
1.181
1.120
1.040
0.929
0.794
0.635
0.495
0.372
0.262
0.169
0.097
0.048
0.017
0.005
0.
0.
0.
0.
0.
0.
0.
0.
0.
0.
0.
0.
0.
0.
0.
0.
0.
0.004
0.015
0.046
0.102
0.181
0.290
0.415
0.556
0.719
0.883
1.046
1.169
1.242
1.294
1.296
1.285
1.257
1.225
1.216
1.194
1.187
1.192
1.197
1.195
1.154
1.082
0.984
0.864
0.729
0.570
0.437
0.321
0.228
0.141
0.082
0.038
0.015
0.
0.
0.
0.
0.
0.
0.
0.
0.
0.
0.
0.
0.
0.
0.
0.
0.
0.
0.005
0.018
0.040
0.091
0.178
0.266
0.395
0.519
0.676
0.828
0.960
1.069
1.142
1.200
1.231
1.225
1.209
1.196
1.182
1.182
1.182
1.192
1.194
1.166
1.123
1.041
0.931
0.789
0.648
0.507
0.386
0.275
0.185
0.113
0.055
0.027
0.008
0.
0.
0.
0.
0.
0.
0.
0.
0.
0.
0.
0.
0.
0.
0.
0.
0.
0.
0.009
0.021
0.040
0.085
0.161
0.245
0.355
0.475
0.608
0.745
0.854
0.969
1.051
1.091
1.131
1.152
1.167
1.166
1.162
1.181
1.185
1.181
1.159
1.128
1.065
0.974
0.842
0.713
0.573
0.434
0.324
0.221
0.144
0.084
0.034
0.014
0.003
0.
0.
0.
0.
0.
0.
0.
0.
0.
0.
0.
0.
0.
0.
0.
0.
0.
0.
0.010
0.022
0.042
0.071
0.131
0.208
0.301
0.414
0.537
0.641
0.739
0.840
0.921
0.978
1.037
1.071
1.086
1.108
1.126
1.127
1.134
1.127
1.095
1.040
0.976
0.864
0.749
0.612
0.485
0.354
0.259
0.174
0.104
0.043
0.022
0.004
0.
0.
0.
0.
0.
0.
0.
0.
0.
0.
0.
0.
0.
0.
0.
0.
0.
0.
0.
0.010
0.022
0.041
0.068
0.111
0.165
0.233
0.327
0.432
0.524
0.618
0.723
0.803
0.870
0.905
0.951
1.006
1.037
1.050
1.062
1.062
1.046
1.001
0.943
0.864
0.752
0.625
0.519
0.398
0.275
0.182
0.113
0.068
0.018
0.007
0.003
0.
0.
0.
0.
0.
0.
0.
0.
0.
0.
0.
0.
0.
0.
0.
0.
0.
0.
0.
0.009
0.020
0.037
0.057
0.091
0.137
0.187
0.262
0.332
0.400
0.508
0.590
0.659
0.719
0.777
0.822
0.868
0.917
0.958
0.955
0.948
0.910
0.876
0.813
0.726
0.622
0.516
0.415
0.296
0.201
0.120
0.071
0.029
0.007
0.003
0.
0.
0.
0.
0.
0.
0.
0.
0.
0.
0.
0.
0.
0.
0.
0.
0.
0.
0.
0.
0.008
0.014
0.031
0.046
0.071
0.105
0.145
0.192
0.246
0.312
0.384
0.451
0.516
0.583
0.651
0.687
0.741
0.788
0.811
0.809
0.796
0.778
0.733
0.661
0.584
0.490
0.391
0.296
0.212
0.127
0.074
0.044
0.019
0.002
0.
0.
0.
0.
0.
0.
0.
0.
0.
0.
0.
0.
0.
0.
0.
0.
0.
0.
0.
0.
0.
0.003
0.011
0.017
0.036
0.052
0.076
0.104
0.131
0.172
0.226
0.287
0.335
0.397
0.467
0.515
0.552
0.601
0.621
0.656
0.672
0.664
0.638
0.598
0.533
0.445
0.363
0.293
0.211
0.144
0.083
0.050
0.021
0.009
0.
0.
0.
0.
0.
0.
0.
0.
0.
0.
0.
0.
0.
0.
0.
0.
0.
0.
0.
0.
0.
0.
0.
0.008
0.013
0.023
0.036
0.048
0.070
0.087
0.108
0.144
0.190
0.240
0.285
0.345
0.392
0.416
0.465
0.486
0.501
0.528
0.521
0.497
0.454
0.400
0.324
0.267
0.204
0.146
0.106
0.052
0.027
0.013
0.
0.
0.
0.
0.
0.
0.
0.
0.
0.
0.
0.
0.
0.
0.
0.
0.
0.
0.
0.
0.
0.
0.
0.
0.003
0.009
0.013
0.017
0.031
0.039
0.047
0.068
0.095
0.126
0.163
0.201
0.226
0.275
0.309
0.345
0.372
0.394
0.393
0.374
0.349
0.315
0.263
0.208
0.168
0.133
0.093
0.061
0.026
0.018
0.002
0.
0.
0.
0.
0.
0.
0.
0.
0.
0.
0.
0.
0.
0.
0.
0.
0.
0.
0.
0.
0.
0.
0.
0.
0.
0.003
0.005
0.011
0.014
0.016
0.021
0.036
0.044
0.066
0.089
0.121
0.149
0.183
0.222
0.247
0.266
0.282
0.276
0.256
0.236
0.205
0.170
0.138
0.109
0.084
0.061
0.031
0.017
0.002
0.
0.
0.
0.
0.
0.
0.
0.
0.
0.
0.
0.
0.
0.
0.
0.
0.
0.
0.
0.
0.
0.
0.
0.
0.
0.
0.
0.003
0.004
0.005
0.006
0.006
0.006
0.020
0.030
0.051
0.070
0.098
0.129
0.150
0.165
0.181
0.175
0.176
0.152
0.151
0.126
0.106
0.093
0.071
0.056
0.033
0.011
0.
0.
0.
0.
0.
0.
0.
0.
0.
0.
0.
0.
0.
0.
0.
0.
0.
0.
0.
0.
0.
0.
0.
0.
0.
0.
0.
0.
0.
0.
0.
0.003
0.003
0.004
0.003
0.009
0.017
0.027
0.044
0.053
0.076
0.085
0.094
0.103
0.105
0.096
0.095
0.085
0.074
0.060
0.047
0.038
0.026
0.007
0.
0.
0.
0.
0.
0.
0.
0.
0.
0.
0.
0.
0.
0.
0.
0.
0.
0.
0.
0.
0.
0.
0.
0.
0.
0.
0.
0.
0.
0.
0.
0.
0.
0.
0.
0.
0.004
0.006
0.019
0.024
0.035
0.042
0.055
0.060
0.065
0.059
0.062
0.058
0.043
0.033
0.025
0.020
0.015
0.009
0.
0.
0.
0.
0.
0.
0.
0.
0.
0.
0.
0.
0.
0.
0.
0.
0.
0.
0.
0.
0.
0.
0.
0.
0.
0.
0.
0.
0.
0.
0.
0.
0.
0.
0.
0.
0.
0.
0.005
0.006
0.013
0.021
0.028
0.029
0.034
0.030
0.029
0.027
0.024
0.019
0.018
0.016
0.011
0.005
0.
0.
0.
0.
0.
0.
0.
0.
0.
0.
0.
0.
0.
0.
0.
0.
0.
0.
0.
0.
0.
0.
0.
0.
0.
0.
0.
0.
0.
0.
0.
0.
0.
0.
0.
0.004
0.012
0.028
0.051
0.082
0.109
0.130
0.142
0.141
0.156
0.152
0.137
0.123
0.107
0.089
0.069
0.046
0.033
0.015
0.005
0.
0.
0.
0.
0.
0.
0.
0.
0.
0.
0.
0.
0.
0.
0.
0.
0.
0.
0.
0.
0.
0.
0.
0.
0.
0.
0.
0.
0.
0.
0.
0.
0.
0.
0.
0.011
0.033
0.065
0.106
0.140
0.173
0.202
0.222
0.247
0.260
0.246
0.229
0.206
0.175
0.149
0.111
0.079
0.056
0.034
0.019
0.005
0.
0.
0.
0.
0.
0.
0.
0.
0.
0.
0.
0.
0.
0.
0.
0.
0.
0.
0.
0.
0.
0.
0.
0.
0.
0.
0.
0.
0.
0.
0.
0.
0.
0.005
0.027
0.065
0.106
0.162
0.212
0.261
0.296
0.340
0.369
0.388
0.378
0.350
0.314
0.258
0.212
0.173
0.122
0.088
0.052
0.025
0.009
0.
0.
0.
0.
0.
0.
0.
0.
0.
0.
0.
0.
0.
0.
0.
0.
0.
0.
0.
0.
0.
0.
0.
0.
0.
0.
0.
0.
0.
0.
0.
0.
0.
0.014
0.053
0.098
0.153
0.223
0.285
0.359
0.430
0.494
0.538
0.542
0.536
0.497
0.442
0.365
0.303
0.240
0.176
0.115
0.078
0.042
0.020
0.005
0.
0.
0.
0.
0.
0.
0.
0.
0.
0.
0.
0.
0.
0.
0.
0.
0.
0.
0.
0.
0.
0.
0.
0.
0.
0.
0.
0.
0.
0.
0.
0.004
0.036
0.080
0.137
0.216
0.291
0.389
0.492
0.575
0.650
0.694
0.704
0.684
0.643
0.579
0.498
0.386
0.310
0.226
0.156
0.094
0.060
0.024
0.006
0.
0.
0.
0.
0.
0.
0.
0.
0.
0.
0.
0.
0.
0.
0.
0.
0.
0.
0.
0.
0.
0.
0.
0.
0.
0.
0.
0.
0.
0.
0.005
0.012
0.054
0.115
0.177
0.279
0.376
0.504
0.612
0.717
0.794
0.845
0.849
0.835
0.787
0.704
0.609
0.495
0.373
0.279
0.186
0.124
0.068
0.031
0.006
0.
0.
0.
0.
0.
0.
0.
0.
0.
0.
0.
0.
0.
0.
0.
0.
0.
0.
0.
0.
0.
0.
0.
0.
0.
0.
0.
0.
0.
0.005
0.008
0.024
0.082
0.144
0.228
0.338
0.474
0.605
0.727
0.847
0.920
0.975
0.983
0.955
0.895
0.814
0.708
0.562
0.443
0.324
0.222
0.138
0.089
0.042
0.015
0.
0.
0.
0.
0.
0.
0.
0.
0.
0.
0.
0.
0.
0.
0.
0.
0.
0.
0.
0.
0.
0.
0.
0.
0.
0.
0.
0.
0.005
0.008
0.016
0.043
0.097
0.178
0.266
0.393
0.541
0.682
0.818
0.942
1.039
1.070
1.074
1.052
0.977
0.880
0.778
0.631
0.508
0.374
0.265
0.174
0.109
0.056
0.027
0.011
0.006
0.004
0.
0.
0.
0.
0.
0.
0.
0.
0.
0.
0.
0.
0.
0.
0.
0.
0.
0.
0.
0.
0.
0.
0.
0.
0.
0.007
0.015
0.033
0.057
0.124
0.214
0.318
0.459
0.608
0.743
0.885
1.007
1.103
1.150
1.152
1.109
1.045
0.940
0.832
0.688
0.563
0.442
0.314
0.222
0.153
0.098
0.046
0.027
0.016
0.012
0.005
0.
0.
0.
0.
0.
0.
0.
0.
0.
0.
0.
0.
0.
0.
0.
0.
0.
0.
0.
0.
0.
0.
0.
0.005
0.008
0.027
0.046
0.073
0.154
0.251
0.377
0.518
0.663
0.804
0.941
1.057
1.150
1.180
1.186
1.155
1.084
0.983
0.867
0.738
0.618
0.499
0.376
0.282
0.197
0.137
0.080
0.057
0.043
0.023
0.013
0.005
0.
0.
0.
0.
0.
0.
0.
0.
0.
0.
0.
0.
0.
0.
0.
0.
0.
0.
0.
0.
0.
0.
0.005
0.016
0.033
0.061
0.099
0.181
0.284
0.411
0.555
0.706
0.845
0.976
1.103
1.163
1.192
1.199
1.163
1.095
1.010
0.890
0.783
0.674
0.558
0.449
0.353
0.260
0.190
0.124
0.095
0.066
0.046
0.023
0.012
0.004
0.
0.
0.
0.
0.
0.
0.
0.
0.
0.
0.
0.
0.
0.
0.
0.
0.
0.
0.
0.
0.
0.006
0.023
0.046
0.073
0.135
0.204
0.306
0.448
0.595
0.751
0.880
1.000
1.110
1.165
1.165
1.184
1.155
1.087
1.011
0.926
0.828
0.725
0.628
0.512
0.422
0.346
0.261
0.185
0.130
0.098
0.067
0.040
0.021
0.005
0.
0.
0.
0.
0.
0.
0.
0.
0.
0.
0.
0.
0.
0.
0.
0.
0.
0.
0.
0.
0.
0.009
0.025
0.060
0.096
0.157
0.231
0.343
0.467
0.612
0.757
0.894
0.986
1.072
1.121
1.152
1.139
1.119
1.073
1.022
0.948
0.882
0.802
0.695
0.612
0.526
0.450
0.362
0.264
0.180
0.128
0.085
0.055
0.027
0.016
0.
0.
0.
0.
0.
0.
0.
0.
0.
0.
0.
0.
0.
0.
0.
0.
0.
0.
0.
0.
0.
0.017
0.041
0.069
0.114
0.181
0.264
0.372
0.496
0.624
0.759
0.873
0.958
1.026
1.078
1.099
1.113
1.094
1.037
1.007
0.969
0.930
0.868
0.786
0.714
0.634
0.540
0.434
0.339
0.248
0.164
0.103
0.068
0.038
0.019
0.
0.
0.
0.
0.
0.
0.
0.
0.
0.
0.
0.
0.
0.
0.
0.
0.
0.
0.
0.
0.004
0.020
0.049
0.085
0.130
0.203
0.289
0.391
0.509
0.635
0.745
0.850
0.944
1.018
1.069
1.095
1.080
1.063
1.034
1.014
0.999
0.973
0.942
0.877
0.816
0.736
0.634
0.517
0.408
0.309
0.206
0.128
0.075
0.042
0.021
0.004
0.
0.
0.
0.
0.
0.
0.
0.
0.
0.
0.
0.
0.
0.
0.
0.
0.
0.
0.
0.011
0.024
0.055
0.096
0.146
0.215
0.296
0.407
0.531
0.636
0.763
0.845
0.941
0.997
1.065
1.067
1.076
1.054
1.052
1.048
1.035
1.021
1.003
0.960
0.903
0.809
0.701
0.580
0.453
0.349
0.242
0.149
0.088
0.043
0.022
0.005
0.
0.
0.
0.
0.
0.
0.
0.
0.
0.
0.
0.
0.
0.
0.
0.
0.
0.
0.005
0.018
0.037
0.059
0.109
0.148
0.217
0.316
0.422
0.535
0.662
0.767
0.860
0.941
0.983
1.045
1.053
1.057
1.056
1.058
1.076
1.089
1.095
1.067
1.033
0.967
0.862
0.755
0.622
0.483
0.366
0.260
0.152
0.096
0.038
0.021
0.005
0.
0.
0.
0.
0.
0.
0.
0.
0.
0.
0.
0.
0.
0.
0.
0.
0.
0.
0.006
0.021
0.045
0.066
0.108
0.172
0.232
0.340
0.424
0.536
0.654
0.770
0.864
0.931
0.984
1.016
1.042
1.052
1.077
1.091
1.106
1.133
1.123
1.138
1.110
1.036
0.931
0.802
0.654
0.500
0.371
0.255
0.157
0.088
0.039
0.018
0.005
0.
0.
0.
0.
0.
0.
0.
0.
0.
0.
0.
0.
0.
0.
0.
0.
0.
0.
0.011
0.023
0.046
0.065
0.106
0.180
0.253
0.331
0.428
0.531
0.642
0.752
0.852
0.907
0.961
0.999
1.028
1.058
1.081
1.114
1.150
1.185
1.181
1.188
1.152
1.084
0.966
0.833
0.665
0.510
0.371
0.244
0.148
0.080
0.035
0.011
0.004
0.
0.
0.
0.
0.
0.
0.
0.
0.
0.
0.
0.
0.
0.
0.
0.
0.
0.
0.011
0.023
0.048
0.074
0.135
0.194
0.256
0.343
0.430
0.521
0.648
0.752
0.827
0.893
0.953
0.994
1.025
1.077
1.089
1.131
1.188
1.227
1.258
1.245
1.196
1.113
0.996
0.833
0.665
0.510
0.361
0.235
0.135
0.068
0.030
0.006
0.
0.
0.
0.
0.
0.
0.
0.
0.
0.
0.
0.
0.
0.
0.
0.
0.
0.
0.
0.011
0.024
0.046
0.083
0.138
0.197
0.261
0.350
0.435
0.523
0.632
0.733
0.821
0.884
0.938
1.001
1.060
1.111
1.151
1.204
1.239
1.286
1.306
1.290
1.244
1.129
1.006
0.840
0.656
0.489
0.352
0.235
0.123
0.071
0.022
0.008
0.003
0.
0.
0.
0.
0.
0.
0.
0.
0.
0.
0.
0.
0.
0.
0.
0.
0.
0.
0.010
0.018
0.038
0.081
0.130
0.190
0.268
0.353
0.432
0.523
0.628
0.720
0.796
0.872
0.949
1.012
1.077
1.139
1.182
1.251
1.295
1.334
1.340
1.329
1.263
1.166
1.018
0.842
0.647
0.481
0.339
0.213
0.110
0.058
0.021
0.009
0.004
0.003
0.
0.
0.
0.
0.
0.
0.
0.
0.
0.
0.
0.
0.
0.
0.
0.
0.
0.004
0.016
0.034
0.073
0.132
0.184
0.249
0.334
0.435
0.526
0.627
0.713
0.816
0.887
0.969
1.031
1.091
1.150
1.238
1.296
1.335
1.358
1.358
1.346
1.269
1.176
1.002
0.827
0.630
0.464
0.307
0.183
0.106
0.051
0.019
0.010
0.009
0.003
0.
0.
0.
0.
0.
0.
0.
0.
0.
0.
0.
0.
0.
0.
0.
0.
0.
0.
0.014
0.029
0.076
0.116
0.183
0.246
0.326
0.417
0.510
0.619
0.718
0.801
0.887
0.975
1.033
1.097
1.162
1.257
1.303
1.342
1.380
1.383
1.357
1.286
1.175
1.005
0.815
0.640
0.462
0.317
0.194
0.109
0.041
0.015
0.011
0.009
0.003
0.
0.
0.
0.
0.
0.
0.
0.
0.
0.
0.
0.
0.
0.
0.
0.
0.
0.
0.005
0.025
0.060
0.104
0.162
0.238
0.311
0.404
0.499
0.599
0.693
0.795
0.881
0.956
1.016
1.073
1.160
1.225
1.294
1.353
1.394
1.390
1.363
1.284
1.173
1.021
0.837
0.664
0.476
0.336
0.217
0.112
0.051
0.015
0.011
0.009
0.003
0.
0.
0.
0.
0.
0.
0.
0.
0.
0.
0.
0.
0.
0.
0.
0.
0.
0.003
0.009
0.015
0.050
0.089
0.144
0.220
0.293
0.386
0.480
0.563
0.668
0.763
0.835
0.906
0.967
1.037
1.128
1.207
1.269
1.337
1.372
1.390
1.343
1.276
1.179
1.035
0.869
0.683
0.490
0.340
0.231
0.143
0.063
0.032
0.013
0.008
0.003
0.
0.
0.
0.
0.
0.
0.
0.
0.
0.
0.
0.
0.
0.
0.
0.
0.
0.002
0.016
0.033
0.055
0.100
0.142
0.211
0.268
0.366
0.450
0.545
0.620
0.720
0.789
0.853
0.928
1.018
1.103
1.174
1.233
1.290
1.328
1.348
1.332
1.262
1.167
1.035
0.872
0.703
0.517
0.361
0.253
0.159
0.093
0.047
0.022
0.010
0.
0.
0.
0.
0.
0.
0.
0.
0.
0.
0.
0.
0.
0.
0.
0.
0.
0.002
0.007
0.023
0.038
0.056
0.089
0.138
0.188
0.252
0.343
0.426
0.501
0.579
0.670
0.745
0.821
0.885
0.973
1.027
1.101
1.187
1.242
1.295
1.311
1.289
1.246
1.160
1.045
0.889
0.732
0.539
0.404
0.270
0.181
0.102
0.063
0.032
0.008
0.002
0.
0.
0.
0.
0.
0.
0.
0.
0.
0.
0.
0.
0.
0.
0.
0.
0.003
0.013
0.023
0.036
0.057
0.080
0.126
0.180
0.254
0.316
0.390
0.462
0.554
0.621
0.694
0.759
0.836
0.898
0.972
1.040
1.107
1.172
1.226
1.239
1.254
1.221
1.158
1.057
0.898
0.741
0.588
0.454
0.320
0.202
0.123
0.076
0.040
0.013
0.003
0.
0.
0.
0.
0.
0.
0.
0.
0.
0.
0.
0.
0.
0.
0.
0.002
0.004
0.015
0.022
0.036
0.055
0.076
0.109
0.164
0.230
0.297
0.373
0.442
0.518
0.598
0.641
0.691
0.759
0.812
0.879
0.932
0.996
1.065
1.138
1.183
1.206
1.205
1.159
1.075
0.927
0.776
0.637
0.504
0.365
0.235
0.157
0.090
0.047
0.024
0.003
0.
0.
0.
0.
0.
0.
0.
0.
0.
0.
0.
0.
0.
0.
0.
0.003
0.008
0.015
0.022
0.034
0.048
0.073
0.115
0.168
0.232
0.297
0.351
0.405
0.495
0.551
0.598
0.631
0.682
0.736
0.793
0.843
0.912
0.976
1.062
1.113
1.169
1.198
1.173
1.108
0.981
0.846
0.699
0.551
0.407
0.287
0.200
0.120
0.054
0.026
0.004
0.002
0.
0.
0.
0.
0.
0.
0.
0.
0.
0.
0.
0.
0.
0.
0.003
0.004
0.011
0.021
0.025
0.039
0.073
0.120
0.175
0.233
0.289
0.351
0.395
0.466
0.518
0.559
0.584
0.617
0.661
0.721
0.786
0.856
0.942
1.018
1.091
1.159
1.205
1.184
1.126
1.041
0.927
0.761
0.608
0.455
0.324
0.221
0.147
0.072
0.030
0.007
0.002
0.
0.
0.
0.
0.
0.
0.
0.
0.
0.
0.
0.
0.
0.
0.003
0.004
0.010
0.015
0.023
0.041
0.075
0.137
0.177
0.250
0.310
0.359
0.414
0.466
0.508
0.538
0.565
0.595
0.619
0.662
0.736
0.800
0.923
1.015
1.070
1.174
1.209
1.217
1.177
1.111
0.988
0.853
0.667
0.518
0.368
0.253
0.159
0.084
0.045
0.014
0.002
0.
0.
0.
0.
0.
0.
0.
0.
0.
0.
0.
0.
0.
0.
0.002
0.003
0.008
0.013
0.024
0.052
0.086
0.138
0.198
0.276
0.335
0.396
0.444
0.489
0.526
0.537
0.573
0.596
0.588
0.620
0.682
0.794
0.906
1.002
1.108
1.186
1.255
1.285
1.264
1.210
1.088
0.943
0.759
0.593
0.419
0.289
0.181
0.104
0.051
0.020
0.002
0.
0.
0.
0.
0.
0.
0.
0.
0.
0.
0.
0.
0.
0.
0.
0.003
0.003
0.011
0.032
0.065
0.104
0.170
0.231
0.300
0.383
0.459
0.516
0.533
0.559
0.564
0.573
0.592
0.608
0.624
0.673
0.774
0.902
1.003
1.130
1.232
1.297
1.348
1.341
1.282
1.175
1.005
0.836
0.647
0.471
0.338
0.206
0.123
0.054
0.029
0.010
0.
0.
0.
0.
0.
0.
0.
0.
0.
0.
0.
0.
0.
0.
0.
0.
0.002
0.006
0.029
0.071
0.130
0.188
0.266
0.357
0.425
0.500
0.564
0.594
0.600
0.595
0.580
0.610
0.630
0.638
0.694
0.801
0.895
1.020
1.155
1.252
1.337
1.403
1.403
1.351
1.231
1.075
0.888
0.707
0.521
0.383
0.237
0.135
0.075
0.038
0.012
0.
0.
0.
0.
0.
0.
0.
0.
0.
0.
0.
0.
0.
0.
0.
0.
0.002
0.004
0.034
0.090
0.140
0.213
0.299
0.389
0.486
0.550
0.601
0.638
0.651
0.657
0.635
0.656
0.682
0.700
0.752
0.838
0.943
1.057
1.187
1.285
1.387
1.429
1.433
1.382
1.272
1.120
0.949
0.764
0.575
0.410
0.267
0.154
0.087
0.048
0.018
0.002
0.
0.
0.
0.
0.
0.
0.
0.
0.
0.
0.
0.
0.
0.
0.
0.003
0.009
0.050
0.094
0.152
0.232
0.332
0.426
0.517
0.592
0.659
0.698
0.720
0.733
0.726
0.734
0.752
0.784
0.843
0.902
0.992
1.094
1.199
1.303
1.402
1.446
1.442
1.387
1.290
1.153
0.984
0.808
0.620
0.432
0.292
0.176
0.093
0.053
0.026
0.003
0.
0.
0.
0.
0.
0.
0.
0.
0.
0.
0.
0.
0.
0.
0.
0.003
0.009
0.048
0.097
0.154
0.240
0.331
0.442
0.532
0.635
0.720
0.768
0.807
0.826
0.829
0.808
0.824
0.874
0.916
0.975
1.054
1.132
1.221
1.323
1.401
1.437
1.466
1.412
1.318
1.180
1.012
0.831
0.639
0.465
0.308
0.200
0.102
0.055
0.027
0.003
0.
0.
0.
0.
0.
0.
0.
0.
0.
0.
0.
0.
0.
0.
0.
0.002
0.015
0.048
0.090
0.151
0.239
0.331
0.441
0.553
0.659
0.744
0.839
0.887
0.914
0.917
0.900
0.927
0.963
0.994
1.052
1.087
1.162
1.229
1.309
1.396
1.431
1.438
1.403
1.322
1.189
1.016
0.845
0.664
0.485
0.331
0.213
0.120
0.050
0.026
0.005
0.
0.
0.
0.
0.
0.
0.
0.
0.
0.
0.
0.
0.
0.
0.
0.
0.011
0.038
0.085
0.145
0.219
0.323
0.439
0.556
0.661
0.760
0.870
0.935
0.987
1.006
1.013
1.023
1.052
1.071
1.097
1.128
1.140
1.212
1.307
1.364
1.399
1.408
1.377
1.294
1.173
1.022
0.857
0.678
0.506
0.348
0.219
0.131
0.059
0.023
0.005
0.
0.
0.
0.
0.
0.
0.
0.
0.
0.
0.
0.
0.
0.
0.
0.
0.010
0.030
0.072
0.131
0.201
0.304
0.420
0.546
0.671
0.784
0.900
0.985
1.053
1.095
1.113
1.119
1.124
1.142
1.146
1.159
1.177
1.198
1.249
1.321
1.360
1.352
1.317
1.245
1.153
1.005
0.847
0.686
0.510
0.358
0.236
0.127
0.067
0.022
0.003
0.
0.
0.
0.
0.
0.
0.
0.
0.
0.
0.
0.
0.
0.
0.
0.
0.007
0.017
0.054
0.114
0.187
0.278
0.392
0.516
0.660
0.798
0.921
1.048
1.126
1.180
1.213
1.223
1.198
1.189
1.189
1.167
1.157
1.197
1.231
1.267
1.299
1.320
1.285
1.203
1.112
0.975
0.833
0.671
0.514
0.362
0.229
0.139
0.060
0.018
0.002
0.
0.
0.
0.
0.
0.
0.
0.
0.
0.
0.
0.
0.
0.
0.
0.
0.
0.017
0.039
0.089
0.167
0.257
0.356
0.507
0.664
0.822
0.960
1.083
1.191
1.242
1.284
1.300
1.267
1.249
1.208
1.174
1.155
1.185
1.205
1.237
1.261
1.265
1.256
1.183
1.077
0.946
0.812
0.644
0.498
0.354
0.236
0.131
0.068
0.024
0.007
0.
0.
0.
0.
0.
0.
0.
0.
0.
0.
0.
0.
0.
0.
0.
0.
0.
0.015
0.025
0.072
0.140
0.223
0.355
0.496
0.663
0.825
0.988
1.114
1.237
1.299
1.324
1.347
1.326
1.288
1.225
1.211
1.166
1.167
1.182
1.214
1.250
1.243
1.221
1.158
1.067
0.923
0.769
0.612
0.476
0.345
0.220
0.127
0.063
0.028
0.005
0.
0.
0.
0.
0.
0.
0.
0.
0.
0.
0.
0.
0.
0.
0.
0.
0.
0.008
0.021
0.056
0.115
0.215
0.336
0.481
0.641
0.812
0.972
1.135
1.242
1.334
1.375
1.383
1.362
1.319
1.254
1.232
1.205
1.197
1.206
1.214
1.236
1.240
1.198
1.128
1.034
0.882
0.735
0.584
0.441
0.324
0.220
0.119
0.062
0.033
0.005
0.
0.
0.
0.
0.
0.
0.
0.
0.
0.
0.
0.
0.
0.
0.
0.
0.
0.004
0.012
0.055
0.110
0.200
0.323
0.463
0.619
0.793
0.969
1.133
1.272
1.341
1.382
1.411
1.375
1.329
1.286
1.257
1.251
1.239
1.231
1.247
1.228
1.214
1.185
1.121
1.001
0.844
0.699
0.552
0.418
0.300
0.198
0.114
0.058
0.027
0.005
0.
0.
0.
0.
0.
0.
0.
0.
0.
0.
0.
0.
0.
0.
0.
0.
0.
0.
0.015
0.046
0.113
0.192
0.308
0.444
0.599
0.768
0.957
1.113
1.244
1.337
1.374
1.383
1.367
1.333
1.308
1.283
1.270
1.261
1.283
1.250
1.248
1.202
1.160
1.059
0.950
0.813
0.658
0.501
0.381
0.267
0.179
0.098
0.049
0.025
0.003
0.
0.
0.
0.
0.
0.
0.
0.
0.
0.
0.
0.
0.
0.
0.
0.
0.
0.
0.011
0.050
0.113
0.181
0.289
0.418
0.552
0.736
0.921
1.069
1.176
1.270
1.325
1.345
1.346
1.349
1.296
1.277
1.291
1.288
1.288
1.274
1.249
1.191
1.116
1.011
0.890
0.752
0.603
0.446
0.334
0.233
0.147
0.080
0.036
0.022
0.003
0.
0.
0.
0.
0.
0.
0.
0.
0.
0.
0.
0.
0.
0.
0.
0.
0.
0.005
0.015
0.044
0.101
0.175
0.266
0.392
0.519
0.685
0.846
0.994
1.109
1.200
1.255
1.289
1.304
1.315
1.297
1.303
1.288
1.297
1.285
1.277
1.238
1.175
1.081
0.964
0.815
0.675
0.531
0.391
0.285
0.188
0.116
0.059
0.030
0.005
0.
0.
0.
0.
0.
0.
0.
0.
0.
0.
0.
0.
0.
0.
0.
0.
0.
0.
0.005
0.017
0.034
0.091
0.150
0.238
0.350
0.481
0.617
0.750
0.894
1.006
1.103
1.168
1.236
1.249
1.264
1.256
1.274
1.281
1.289
1.276
1.242
1.200
1.125
1.013
0.882
0.739
0.591
0.461
0.326
0.231
0.149
0.077
0.040
0.019
0.004
0.
0.
0.
0.
0.
0.
0.
0.
0.
0.
0.
0.
0.
0.
0.
0.
0.
0.
0.008
0.018
0.035
0.071
0.137
0.204
0.298
0.402
0.544
0.660
0.780
0.887
0.979
1.060
1.123
1.178
1.208
1.230
1.246
1.253
1.267
1.257
1.202
1.126
1.036
0.919
0.778
0.639
0.507
0.373
0.258
0.171
0.100
0.051
0.023
0.005
0.003
0.
0.
0.
0.
0.
0.
0.
0.
0.
0.
0.
0.
0.
0.
0.
0.
0.
0.
0.008
0.018
0.034
0.059
0.110
0.165
0.240
0.331
0.438
0.548
0.659
0.767
0.867
0.934
1.009
1.073
1.129
1.161
1.183
1.201
1.186
1.164
1.105
1.025
0.932
0.808
0.668
0.539
0.409
0.293
0.197
0.115
0.066
0.017
0.006
0.004
0.
0.
0.
0.
0.
0.
0.
0.
0.
0.
0.
0.
0.
0.
0.
0.
0.
0.
0.
0.008
0.013
0.031
0.049
0.081
0.130
0.188
0.260
0.335
0.440
0.534
0.630
0.726
0.806
0.875
0.952
1.016
1.062
1.083
1.095
1.075
1.019
0.964
0.896
0.791
0.673
0.546
0.432
0.314
0.213
0.121
0.067
0.029
0.008
0.004
0.
0.
0.
0.
0.
0.
0.
0.
0.
0.
0.
0.
0.
0.
0.
0.
0.
0.
0.
0.
0.003
0.011
0.022
0.041
0.066
0.101
0.137
0.193
0.264
0.337
0.419
0.499
0.585
0.670
0.736
0.814
0.865
0.917
0.950
0.939
0.924
0.888
0.821
0.741
0.650
0.538
0.422
0.302
0.220
0.143
0.070
0.038
0.012
0.003
0.
0.
0.
0.
0.
0.
0.
0.
0.
0.
0.
0.
0.
0.
0.
0.
0.
0.
0.
0.
0.
0.
0.009
0.014
0.031
0.045
0.068
0.096
0.123
0.187
0.249
0.317
0.382
0.456
0.532
0.606
0.677
0.716
0.754
0.773
0.794
0.774
0.734
0.680
0.601
0.501
0.397
0.303
0.222
0.158
0.092
0.047
0.021
0.
0.
0.
0.
0.
0.
0.
0.
0.
0.
0.
0.
0.
0.
0.
0.
0.
0.
0.
0.
0.
0.
0.
0.
0.003
0.011
0.016
0.031
0.042
0.062
0.078
0.110
0.168
0.229
0.292
0.350
0.409
0.469
0.527
0.575
0.595
0.622
0.637
0.623
0.584
0.519
0.454
0.366
0.276
0.208
0.155
0.101
0.057
0.024
0.012
0.
0.
0.
0.
0.
0.
0.
0.
0.
0.
0.
0.
0.
0.
0.
0.
0.
0.
0.
0.
0.
0.
0.
0.
0.
0.004
0.011
0.014
0.022
0.034
0.041
0.063
0.100
0.147
0.196
0.235
0.287
0.344
0.393
0.438
0.477
0.490
0.483
0.465
0.431
0.374
0.312
0.250
0.194
0.141
0.098
0.055
0.025
0.013
0.
0.
0.
0.
0.
0.
0.
0.
0.
0.
0.
0.
0.
0.
0.
0.
0.
0.
0.
0.
0.
0.
0.
0.
0.
0.
0.
0.004
0.009
0.012
0.013
0.016
0.035
0.049
0.075
0.106
0.161
0.200
0.236
0.292
0.318
0.350
0.355
0.347
0.328
0.301
0.240
0.211
0.164
0.124
0.091
0.061
0.036
0.015
0.
0.
0.
0.
0.
0.
0.
0.
0.
0.
0.
0.
0.
0.
0.
0.
0.
0.
0.
0.
0.
0.
0.
0.
0.
0.
0.
0.
0.
0.003
0.004
0.005
0.005
0.015
0.023
0.045
0.062
0.101
0.140
0.171
0.203
0.223
0.241
0.243
0.247
0.219
0.191
0.166
0.129
0.100
0.077
0.057
0.029
0.016
0.
0.
0.
0.
0.
0.
0.
0.
0.
0.
0.
0.
0.
0.
0.
0.
0.
0.
0.
0.
0.
0.
0.
0.
0.
0.
0.
0.
0.
0.
0.
0.
0.003
0.003
0.008
0.012
0.024
0.045
0.059
0.081
0.109
0.120
0.139
0.144
0.145
0.140
0.134
0.115
0.100
0.067
0.055
0.039
0.021
0.012
0.
0.
0.
0.
0.
0.
0.
0.
0.
0.
0.
0.
0.
0.
0.
0.
0.
0.
0.
0.
0.
0.
0.
0.
0.
0.
0.
0.
0.
0.
0.
0.
0.
0.
0.
0.
0.006
0.018
0.026
0.042
0.051
0.063
0.080
0.084
0.091
0.089
0.090
0.079
0.060
0.045
0.033
0.023
0.017
0.012
0.
0.
0.
0.
0.
0.
0.
0.
0.
0.
0.
0.
0.
0.
0.
0.
0.
0.
0.
0.
0.
0.
0.
0.
0.
0.
0.
0.
0.
0.
0.
0.
0.
0.
0.
0.
0.
0.004
0.006
0.018
0.024
0.034
0.041
0.043
0.053
0.052
0.049
0.048
0.040
0.029
0.020
0.018
0.014
0.005
0.
0.
0.
0.
0.
0.
0.
0.
0.
0.
0.
0.
0.
0.
0.
0.
0.
0.
0.
0.
0.
0.
0.
0.
0.
0.
0.
0.
0.
0.
0.
0.
0.
0.
0.
0.
0.010
0.029
0.053
0.084
0.104
0.127
0.143
0.145
0.160
0.153
0.150
0.132
0.120
0.100
0.081
0.059
0.037
0.022
0.009
0.
0.
0.
0.
0.
0.
0.
0.
0.
0.
0.
0.
0.
0.
0.
0.
0.
0.
0.
0.
0.
0.
0.
0.
0.
0.
0.
0.
0.
0.
0.
0.
0.
0.
0.
0.006
0.040
0.060
0.105
0.141
0.177
0.212
0.230
0.250
0.256
0.250
0.241
0.215
0.185
0.162
0.127
0.094
0.064
0.039
0.022
0.008
0.
0.
0.
0.
0.
0.
0.
0.
0.
0.
0.
0.
0.
0.
0.
0.
0.
0.
0.
0.
0.
0.
0.
0.
0.
0.
0.
0.
0.
0.
0.
0.
0.
0.005
0.031
0.064
0.110
0.166
0.216
0.269
0.305
0.354
0.399
0.411
0.407
0.367
0.334
0.272
0.235
0.183
0.137
0.100
0.063
0.030
0.015
0.004
0.
0.
0.
0.
0.
0.
0.
0.
0.
0.
0.
0.
0.
0.
0.
0.
0.
0.
0.
0.
0.
0.
0.
0.
0.
0.
0.
0.
0.
0.
0.
0.
0.018
0.057
0.101
0.164
0.231
0.295
0.367
0.453
0.523
0.561
0.578
0.563
0.531
0.466
0.394
0.328
0.261
0.193
0.129
0.088
0.051
0.024
0.008
0.
0.
0.
0.
0.
0.
0.
0.
0.
0.
0.
0.
0.
0.
0.
0.
0.
0.
0.
0.
0.
0.
0.
0.
0.
0.
0.
0.
0.
0.
0.
0.
0.036
0.081
0.149
0.233
0.310
0.406
0.512
0.610
0.683
0.725
0.740
0.730
0.683
0.626
0.531
0.429
0.344
0.253
0.165
0.109
0.068
0.030
0.009
0.
0.
0.
0.
0.
0.
0.
0.
0.
0.
0.
0.
0.
0.
0.
0.
0.
0.
0.
0.
0.
0.
0.
0.
0.
0.
0.
0.
0.
0.
0.005
0.023
0.066
0.128
0.196
0.297
0.404
0.534
0.653
0.762
0.839
0.881
0.898
0.882
0.842
0.761
0.659
0.541
0.419
0.317
0.208
0.134
0.079
0.040
0.013
0.
0.
0.
0.
0.
0.
0.
0.
0.
0.
0.
0.
0.
0.
0.
0.
0.
0.
0.
0.
0.
0.
0.
0.
0.
0.
0.
0.
0.
0.005
0.008
0.040
0.085
0.157
0.247
0.366
0.502
0.649
0.771
0.893
0.984
1.030
1.046
1.016
0.961
0.874
0.751
0.627
0.503
0.368
0.239
0.159
0.099
0.047
0.016
0.
0.
0.
0.
0.
0.
0.
0.
0.
0.
0.
0.
0.
0.
0.
0.
0.
0.
0.
0.
0.
0.
0.
0.
0.
0.
0.
0.
0.005
0.008
0.017
0.051
0.114
0.202
0.301
0.446
0.602
0.749
0.882
1.004
1.110
1.162
1.164
1.126
1.066
0.961
0.831
0.690
0.562
0.423
0.298
0.201
0.129
0.072
0.030
0.011
0.005
0.004
0.
0.
0.
0.
0.
0.
0.
0.
0.
0.
0.
0.
0.
0.
0.
0.
0.
0.
0.
0.
0.
0.
0.
0.
0.
0.007
0.015
0.036
0.071
0.142
0.246
0.367
0.521
0.675
0.822
0.960
1.107
1.197
1.251
1.243
1.202
1.144
1.032
0.916
0.775
0.645
0.496
0.356
0.251
0.173
0.109
0.050
0.032
0.022
0.011
0.005
0.
0.
0.
0.
0.
0.
0.
0.
0.
0.
0.
0.
0.
0.
0.
0.
0.
0.
0.
0.
0.
0.
0.
0.005
0.008
0.027
0.047
0.096
0.191
0.290
0.437
0.575
0.737
0.890
1.048
1.175
1.258
1.300
1.303
1.270
1.209
1.085
0.958
0.824
0.700
0.566
0.418
0.316
0.231
0.155
0.091
0.059
0.044
0.029
0.012
0.005
0.
0.
0.
0.
0.
0.
0.
0.
0.
0.
0.
0.
0.
0.
0.
0.
0.
0.
0.
0.
0.
0.
0.006
0.017
0.038
0.073
0.121
0.222
0.325
0.466
0.628
0.787
0.951
1.090
1.224
1.296
1.322
1.332
1.300
1.228
1.114
1.004
0.893
0.766
0.640
0.501
0.394
0.301
0.219
0.128
0.101
0.069
0.048
0.030
0.012
0.
0.
0.
0.
0.
0.
0.
0.
0.
0.
0.
0.
0.
0.
0.
0.
0.
0.
0.
0.
0.
0.
0.009
0.024
0.053
0.096
0.153
0.239
0.363
0.515
0.669
0.836
0.987
1.117
1.233
1.291
1.324
1.325
1.290
1.211
1.154
1.053
0.940
0.829
0.705
0.591
0.480
0.390
0.295
0.204
0.143
0.104
0.069
0.045
0.021
0.009
0.
0.
0.
0.
0.
0.
0.
0.
0.
0.
0.
0.
0.
0.
0.
0.
0.
0.
0.
0.
0.
0.009
0.040
0.071
0.123
0.199
0.284
0.415
0.559
0.714
0.861
1.004
1.134
1.223
1.276
1.317
1.307
1.256
1.221
1.162
1.090
0.990
0.903
0.804
0.683
0.595
0.495
0.389
0.291
0.204
0.142
0.091
0.057
0.033
0.016
0.
0.
0.
0.
0.
0.
0.
0.
0.
0.
0.
0.
0.
0.
0.
0.
0.
0.
0.
0.
0.
0.021
0.051
0.090
0.148
0.227
0.322
0.437
0.578
0.750
0.877
1.011
1.120
1.204
1.259
1.293
1.282
1.237
1.196
1.156
1.108
1.050
0.988
0.886
0.802
0.702
0.607
0.482
0.371
0.279
0.176
0.113
0.070
0.039
0.019
0.
0.
0.
0.
0.
0.
0.
0.
0.
0.
0.
0.
0.
0.
0.
0.
0.
0.
0.
0.
0.014
0.033
0.068
0.120
0.177
0.255
0.349
0.485
0.618
0.760
0.896
1.008
1.093
1.170
1.235
1.261
1.261
1.225
1.197
1.171
1.122
1.092
1.057
0.980
0.900
0.815
0.699
0.566
0.446
0.338
0.218
0.144
0.085
0.047
0.021
0.004
0.
0.
0.
0.
0.
0.
0.
0.
0.
0.
0.
0.
0.
0.
0.
0.
0.
0.
0.008
0.025
0.045
0.092
0.135
0.199
0.281
0.386
0.514
0.643
0.778
0.921
1.023
1.110
1.178
1.228
1.236
1.242
1.218
1.182
1.187
1.178
1.145
1.108
1.059
1.002
0.891
0.763
0.635
0.495
0.375
0.264
0.160
0.097
0.052
0.021
0.005
0.
0.
0.
0.
0.
0.
0.
0.
0.
0.
0.
0.
0.
0.
0.
0.
0.
0.
0.015
0.033
0.055
0.108
0.159
0.224
0.302
0.425
0.539
0.674
0.796
0.923
1.035
1.114
1.183
1.209
1.212
1.210
1.186
1.193
1.197
1.203
1.192
1.171
1.131
1.059
0.949
0.825
0.679
0.526
0.397
0.284
0.177
0.098
0.051
0.021
0.005
0.
0.
0.
0.
0.
0.
0.
0.
0.
0.
0.
0.
0.
0.
0.
0.
0.
0.005
0.021
0.043
0.069
0.118
0.182
0.257
0.335
0.447
0.557
0.683
0.815
0.930
1.030
1.102
1.171
1.181
1.182
1.175
1.182
1.229
1.232
1.243
1.234
1.229
1.192
1.111
1.006
0.862
0.707
0.540
0.405
0.280
0.173
0.102
0.047
0.018
0.005
0.
0.
0.
0.
0.
0.
0.
0.
0.
0.
0.
0.
0.
0.
0.
0.
0.
0.008
0.025
0.047
0.075
0.126
0.198
0.269
0.359
0.454
0.560
0.689
0.823
0.932
1.029
1.086
1.149
1.163
1.186
1.188
1.201
1.214
1.248
1.275
1.279
1.273
1.235
1.156
1.038
0.905
0.726
0.543
0.398
0.265
0.170
0.099
0.044
0.015
0.004
0.
0.
0.
0.
0.
0.
0.
0.
0.
0.
0.
0.
0.
0.
0.
0.
0.
0.005
0.026
0.048
0.078
0.137
0.217
0.285
0.363
0.472
0.566
0.687
0.812
0.917
1.003
1.071
1.118
1.164
1.186
1.215
1.200
1.235
1.298
1.316
1.324
1.311
1.279
1.193
1.075
0.904
0.715
0.547
0.400
0.261
0.164
0.083
0.041
0.015
0.004
0.003
0.
0.
0.
0.
0.
0.
0.
0.
0.
0.
0.
0.
0.
0.
0.
0.
0.007
0.021
0.046
0.083
0.144
0.219
0.291
0.372
0.472
0.569
0.684
0.810
0.922
1.001
1.064
1.114
1.162
1.185
1.226
1.245
1.277
1.327
1.341
1.369
1.341
1.291
1.210
1.070
0.881
0.710
0.537
0.377
0.255
0.142
0.076
0.032
0.016
0.010
0.004
0.003
0.
0.
0.
0.
0.
0.
0.
0.
0.
0.
0.
0.
0.
0.
0.
0.006
0.016
0.041
0.082
0.142
0.206
0.281
0.370
0.468
0.566
0.690
0.791
0.907
1.007
1.065
1.119
1.163
1.208
1.244
1.292
1.332
1.364
1.388
1.396
1.365
1.317
1.213
1.054
0.878
0.685
0.509
0.365
0.238
0.122
0.075
0.036
0.015
0.012
0.009
0.004
0.
0.
0.
0.
0.
0.
0.
0.
0.
0.
0.
0.
0.
0.
0.
0.002
0.014
0.032
0.077
0.138
0.195
0.262
0.357
0.467
0.563
0.690
0.805
0.904
0.983
1.056
1.126
1.187
1.218
1.255
1.314
1.355
1.384
1.405
1.387
1.371
1.288
1.183
1.020
0.839
0.660
0.500
0.343
0.205
0.121
0.068
0.031
0.021
0.014
0.011
0.004
0.
0.
0.
0.
0.
0.
0.
0.
0.
0.
0.
0.
0.
0.
0.
0.
0.011
0.021
0.057
0.128
0.181
0.245
0.338
0.440
0.549
0.673
0.790
0.883
0.972
1.052
1.129
1.191
1.228
1.257
1.309
1.358
1.390
1.406
1.405
1.360
1.272
1.163
0.990
0.812
0.643
0.478
0.324
0.201
0.113
0.052
0.029
0.023
0.015
0.011
0.004
0.003
0.
0.
0.
0.
0.
0.
0.
0.
0.
0.
0.
0.
0.
0.
0.
0.003
0.017
0.046
0.110
0.175
0.243
0.327
0.417
0.529
0.641
0.766
0.853
0.948
1.035
1.110
1.165
1.209
1.264
1.308
1.343
1.370
1.395
1.398
1.341
1.275
1.137
0.985
0.814
0.658
0.500
0.332
0.214
0.105
0.052
0.030
0.024
0.019
0.011
0.004
0.
0.
0.
0.
0.
0.
0.
0.
0.
0.
0.
0.
0.
0.
0.
0.
0.010
0.022
0.055
0.102
0.166
0.243
0.324
0.399
0.501
0.624
0.719
0.819
0.927
1.006
1.072
1.137
1.164
1.259
1.286
1.315
1.351
1.369
1.363
1.328
1.256
1.145
0.993
0.827
0.662
0.499
0.333
0.218
0.132
0.060
0.036
0.023
0.018
0.010
0.004
0.
0.
0.
0.
0.
0.
0.
0.
0.
0.
0.
0.
0.
0.
0.
0.007
0.017
0.034
0.055
0.092
0.159
0.218
0.302
0.385
0.488
0.595
0.689
0.782
0.892
0.972
1.046
1.100
1.150
1.208
1.251
1.284
1.317
1.327
1.323
1.307
1.214
1.114
0.978
0.826
0.671
0.500
0.345
0.233
0.145
0.087
0.054
0.026
0.016
0.009
0.003
0.
0.
0.
0.
0.
0.
0.
0.
0.
0.
0.
0.
0.
0.
0.002
0.013
0.018
0.040
0.062
0.089
0.143
0.199
0.276
0.359
0.464
0.553
0.651
0.748
0.857
0.946
0.999
1.061
1.106
1.153
1.210
1.242
1.270
1.298
1.293
1.254
1.195
1.108
0.995
0.831
0.685
0.526
0.360
0.256
0.173
0.108
0.061
0.032
0.015
0.003
0.
0.
0.
0.
0.
0.
0.
0.
0.
0.
0.
0.
0.
0.
0.
0.003
0.016
0.024
0.044
0.061
0.091
0.134
0.191
0.257
0.331
0.439
0.529
0.616
0.720
0.822
0.886
0.926
0.998
1.050
1.102
1.151
1.180
1.182
1.231
1.248
1.235
1.184
1.121
1.016
0.840
0.698
0.529
0.409
0.296
0.195
0.122
0.076
0.043
0.007
0.002
0.
0.
0.
0.
0.
0.
0.
0.
0.
0.
0.
0.
0.
0.
0.002
0.008
0.017
0.026
0.042
0.058
0.085
0.130
0.181
0.253
0.335
0.415
0.505
0.587
0.693
0.782
0.846
0.868
0.912
0.974
1.025
1.063
1.072
1.117
1.166
1.184
1.182
1.163
1.120
1.039
0.882
0.731
0.582
0.458
0.343
0.225
0.152
0.080
0.042
0.014
0.003
0.
0.
0.
0.
0.
0.
0.
0.
0.
0.
0.
0.
0.
0.
0.003
0.008
0.018
0.027
0.039
0.056
0.074
0.132
0.187
0.242
0.326
0.412
0.482
0.573
0.657
0.742
0.788
0.831
0.847
0.875
0.935
0.970
1.009
1.061
1.077
1.138
1.168
1.181
1.147
1.053
0.944
0.815
0.664
0.522
0.378
0.272
0.188
0.107
0.053
0.022
0.006
0.
0.
0.
0.
0.
0.
0.
0.
0.
0.
0.
0.
0.
0.
0.003
0.008
0.017
0.026
0.033
0.044
0.073
0.132
0.199
0.264
0.343
0.409
0.483
0.555
0.628
0.689
0.733
0.769
0.801
0.830
0.874
0.908
0.968
1.011
1.070
1.131
1.178
1.186
1.176
1.101
1.000
0.891
0.745
0.595
0.438
0.322
0.214
0.132
0.071
0.028
0.009
0.
0.
0.
0.
0.
0.
0.
0.
0.
0.
0.
0.
0.
0.
0.002
0.004
0.011
0.023
0.030
0.040
0.069
0.135
0.203
0.271
0.349
0.424
0.486
0.568
0.636
0.685
0.720
0.764
0.779
0.798
0.802
0.850
0.926
0.991
1.076
1.129
1.196
1.230
1.204
1.154
1.106
0.985
0.854
0.690
0.508
0.376
0.253
0.153
0.079
0.045
0.015
0.002
0.
0.
0.
0.
0.
0.
0.
0.
0.
0.
0.
0.
0.
0.002
0.003
0.009
0.015
0.027
0.044
0.082
0.133
0.192
0.291
0.382
0.465
0.538
0.614
0.676
0.704
0.730
0.742
0.776
0.783
0.776
0.809
0.891
0.991
1.087
1.148
1.221
1.255
1.285
1.264
1.200
1.089
0.933
0.769
0.592
0.432
0.304
0.198
0.106
0.045
0.025
0.007
0.
0.
0.
0.
0.
0.
0.
0.
0.
0.
0.
0.
0.
0.
0.003
0.004
0.012
0.019
0.046
0.086
0.156
0.212
0.295
0.405
0.515
0.600
0.662
0.705
0.735
0.751
0.778
0.765
0.762
0.770
0.799
0.893
0.984
1.085
1.169
1.247
1.316
1.352
1.352
1.288
1.188
1.019
0.847
0.671
0.505
0.360
0.228
0.133
0.061
0.030
0.012
0.
0.
0.
0.
0.
0.
0.
0.
0.
0.
0.
0.
0.
0.
0.
0.003
0.006
0.018
0.054
0.108
0.168
0.250
0.332
0.448
0.540
0.637
0.703
0.746
0.777
0.772
0.781
0.772
0.791
0.777
0.817
0.899
0.999
1.095
1.195
1.306
1.362
1.415
1.419
1.372
1.249
1.105
0.916
0.746
0.565
0.413
0.273
0.144
0.078
0.038
0.019
0.005
0.
0.
0.
0.
0.
0.
0.
0.
0.
0.
0.
0.
0.
0.
0.
0.006
0.013
0.060
0.112
0.186
0.261
0.373
0.491
0.590
0.683
0.745
0.791
0.821
0.835
0.826
0.843
0.844
0.832
0.864
0.916
1.016
1.134
1.227
1.323
1.421
1.462
1.449
1.394
1.292
1.153
0.974
0.794
0.626
0.450
0.300
0.185
0.092
0.050
0.021
0.009
0.
0.
0.
0.
0.
0.
0.
0.
0.
0.
0.
0.
0.
0.
0.
0.003
0.015
0.058
0.117
0.187
0.280
0.399
0.511
0.622
0.717
0.788
0.846
0.870
0.878
0.880
0.882
0.898
0.890
0.948
1.005
1.076
1.141
1.252
1.352
1.429
1.482
1.496
1.432
1.320
1.182
1.012
0.839
0.662
0.476
0.325
0.207
0.102
0.059
0.024
0.010
0.
0.
0.
0.
0.
0.
0.
0.
0.
0.
0.
0.
0.
0.
0.
0.003
0.023
0.062
0.114
0.187
0.279
0.407
0.521
0.631
0.740
0.829
0.890
0.935
0.955
0.948
0.945
0.955
0.957
1.014
1.063
1.110
1.187
1.276
1.361
1.432
1.499
1.497
1.447
1.336
1.215
1.029
0.854
0.676
0.497
0.339
0.222
0.121
0.059
0.024
0.008
0.
0.
0.
0.
0.
0.
0.
0.
0.
0.
0.
0.
0.
0.
0.
0.003
0.024
0.057
0.104
0.195
0.280
0.390
0.510
0.643
0.745
0.849
0.927
0.987
1.008
1.012
0.999
1.005
1.032
1.072
1.106
1.137
1.192
1.272
1.347
1.402
1.453
1.452
1.433
1.353
1.237
1.053
0.872
0.696
0.520
0.352
0.235
0.129
0.063
0.018
0.005
0.
0.
0.
0.
0.
0.
0.
0.
0.
0.
0.
0.
0.
0.
0.
0.003
0.023
0.049
0.103
0.178
0.265
0.374
0.490
0.622
0.736
0.854
0.954
1.028
1.063
1.077
1.087
1.075
1.089
1.117
1.159
1.176
1.197
1.245
1.318
1.374
1.413
1.431
1.398
1.316
1.207
1.052
0.888
0.718
0.520
0.365
0.231
0.139
0.065
0.019
0.005
0.
0.
0.
0.
0.
0.
0.
0.
0.
0.
0.
0.
0.
0.
0.
0.
0.013
0.033
0.088
0.150
0.233
0.351
0.466
0.595
0.721
0.840
0.955
1.035
1.108
1.150
1.165
1.187
1.167
1.171
1.185
1.199
1.197
1.241
1.268
1.327
1.373
1.374
1.337
1.271
1.175
1.033
0.884
0.695
0.516
0.354
0.237
0.134
0.076
0.020
0.005
0.
0.
0.
0.
0.
0.
0.
0.
0.
0.
0.
0.
0.
0.
0.
0.
0.011
0.035
0.067
0.130
0.211
0.311
0.436
0.566
0.700
0.839
0.971
1.070
1.162
1.212
1.223
1.224
1.233
1.213
1.201
1.201
1.212
1.214
1.228
1.294
1.340
1.341
1.312
1.228
1.121
1.001
0.849
0.672
0.505
0.369
0.229
0.134
0.074
0.019
0.002
0.
0.
0.
0.
0.
0.
0.
0.
0.
0.
0.
0.
0.
0.
0.
0.
0.007
0.023
0.047
0.101
0.177
0.279
0.393
0.529
0.678
0.828
0.970
1.114
1.195
1.247
1.292
1.295
1.276
1.259
1.247
1.184
1.189
1.214
1.224
1.259
1.298
1.299
1.275
1.191
1.077
0.956
0.815
0.650
0.490
0.353
0.224
0.135
0.071
0.017
0.
0.
0.
0.
0.
0.
0.
0.
0.
0.
0.
0.
0.
0.
0.
0.
0.
0.
0.018
0.038
0.079
0.149
0.234
0.351
0.517
0.664
0.830
0.982
1.130
1.223
1.292
1.330
1.318
1.338
1.301
1.252
1.217
1.195
1.190
1.200
1.239
1.259
1.257
1.221
1.165
1.057
0.931
0.770
0.610
0.480
0.340
0.212
0.122
0.065
0.030
0.
0.
0.
0.
0.
0.
0.
0.
0.
0.
0.
0.
0.
0.
0.
0.
0.
0.
0.015
0.029
0.058
0.121
0.218
0.332
0.485
0.646
0.802
0.974
1.119
1.229
1.322
1.357
1.369
1.371
1.347
1.274
1.244
1.232
1.246
1.246
1.245
1.258
1.244
1.194
1.123
1.021
0.889
0.736
0.586
0.445
0.322
0.213
0.119
0.066
0.029
0.003
0.
0.
0.
0.
0.
0.
0.
0.
0.
0.
0.
0.
0.
0.
0.
0.
0.
0.005
0.024
0.048
0.115
0.200
0.315
0.466
0.617
0.786
0.951
1.109
1.227
1.318
1.379
1.384
1.388
1.356
1.305
1.274
1.291
1.278
1.258
1.282
1.260
1.230
1.181
1.092
0.989
0.840
0.697
0.555
0.411
0.299
0.198
0.110
0.058
0.027
0.006
0.
0.
0.
0.
0.
0.
0.
0.
0.
0.
0.
0.
0.
0.
0.
0.
0.
0.004
0.011
0.043
0.106
0.188
0.300
0.432
0.587
0.757
0.944
1.096
1.215
1.305
1.359
1.400
1.373
1.361
1.348
1.322
1.314
1.312
1.317
1.299
1.280
1.228
1.166
1.068
0.952
0.814
0.674
0.507
0.385
0.265
0.174
0.093
0.046
0.026
0.003
0.
0.
0.
0.
0.
0.
0.
0.
0.
0.
0.
0.
0.
0.
0.
0.
0.
0.
0.013
0.046
0.100
0.175
0.278
0.404
0.557
0.719
0.902
1.061
1.174
1.265
1.336
1.372
1.366
1.381
1.348
1.351
1.339
1.347
1.343
1.319
1.276
1.210
1.119
1.012
0.893
0.758
0.605
0.456
0.335
0.231
0.150
0.077
0.041
0.020
0.003
0.
0.
0.
0.
0.
0.
0.
0.
0.
0.
0.
0.
0.
0.
0.
0.
0.
0.
0.010
0.044
0.097
0.160
0.251
0.369
0.514
0.674
0.837
0.990
1.113
1.209
1.293
1.326
1.355
1.358
1.371
1.360
1.373
1.377
1.355
1.328
1.288
1.196
1.086
0.964
0.831
0.681
0.552
0.405
0.275
0.191
0.108
0.059
0.031
0.013
0.003
0.
0.
0.
0.
0.
0.
0.
0.
0.
0.
0.
0.
0.
0.
0.
0.
0.
0.
0.010
0.036
0.089
0.146
0.227
0.327
0.456
0.611
0.755
0.896
1.024
1.129
1.217
1.274
1.325
1.338
1.339
1.351
1.377
1.374
1.361
1.318
1.238
1.141
1.023
0.895
0.742
0.599
0.462
0.333
0.221
0.143
0.079
0.042
0.017
0.005
0.
0.
0.
0.
0.
0.
0.
0.
0.
0.
0.
0.
0.
0.
0.
0.
0.
0.
0.004
0.011
0.028
0.069
0.130
0.196
0.282
0.391
0.519
0.654
0.783
0.904
1.028
1.125
1.191
1.254
1.295
1.325
1.329
1.341
1.351
1.313
1.256
1.179
1.059
0.932
0.785
0.649
0.513
0.362
0.259
0.168
0.091
0.049
0.019
0.010
0.004
0.
0.
0.
0.
0.
0.
0.
0.
0.
0.
0.
0.
0.
0.
0.
0.
0.
0.
0.
0.011
0.027
0.044
0.101
0.161
0.228
0.317
0.432
0.552
0.679
0.782
0.901
0.994
1.072
1.160
1.223
1.269
1.303
1.298
1.286
1.244
1.159
1.074
0.964
0.821
0.680
0.551
0.411
0.283
0.198
0.109
0.054
0.022
0.011
0.004
0.
0.
0.
0.
0.
0.
0.
0.
0.
0.
0.
0.
0.
0.
0.
0.
0.
0.
0.
0.
0.010
0.025
0.039
0.074
0.125
0.178
0.250
0.335
0.439
0.554
0.661
0.772
0.877
0.970
1.052
1.129
1.170
1.207
1.203
1.176
1.106
1.049
0.949
0.831
0.702
0.564
0.435
0.299
0.208
0.131
0.068
0.026
0.012
0.004
0.003
0.
0.
0.
0.
0.
0.
0.
0.
0.
0.
0.
0.
0.
0.
0.
0.
0.
0.
0.
0.
0.009
0.014
0.033
0.051
0.087
0.126
0.180
0.263
0.355
0.436
0.536
0.635
0.737
0.829
0.914
0.982
1.035
1.060
1.081
1.040
0.966
0.895
0.792
0.683
0.550
0.434
0.316
0.222
0.144
0.077
0.029
0.012
0.004
0.003
0.
0.
0.
0.
0.
0.
0.
0.
0.
0.
0.
0.
0.
0.
0.
0.
0.
0.
0.
0.
0.
0.003
0.011
0.016
0.036
0.052
0.086
0.119
0.183
0.262
0.343
0.416
0.506
0.604
0.703
0.786
0.832
0.876
0.909
0.905
0.861
0.821
0.744
0.651
0.536
0.418
0.310
0.222
0.156
0.091
0.040
0.016
0.003
0.
0.
0.
0.
0.
0.
0.
0.
0.
0.
0.
0.
0.
0.
0.
0.
0.
0.
0.
0.
0.
0.
0.
0.
0.008
0.012
0.020
0.034
0.046
0.073
0.118
0.181
0.255
0.326
0.401
0.472
0.555
0.631
0.688
0.721
0.742
0.730
0.701
0.658
0.582
0.498
0.397
0.298
0.217
0.159
0.100
0.047
0.017
0.004
0.
0.
0.
0.
0.
0.
0.
0.
0.
0.
0.
0.
0.
0.
0.
0.
0.
0.
0.
0.
0.
0.
0.
0.
0.
0.003
0.005
0.011
0.014
0.024
0.039
0.059
0.113
0.157
0.218
0.278
0.343
0.429
0.491
0.545
0.571
0.586
0.567
0.540
0.498
0.436
0.357
0.270
0.206
0.143
0.098
0.062
0.025
0.004
0.
0.
0.
0.
0.
0.
0.
0.
0.
0.
0.
0.
0.
0.
0.
0.
0.
0.
0.
0.
0.
0.
0.
0.
0.
0.
0.
0.003
0.004
0.005
0.010
0.017
0.030
0.047
0.091
0.145
0.197
0.245
0.308
0.369
0.408
0.437
0.440
0.421
0.405
0.352
0.303
0.245
0.184
0.134
0.091
0.061
0.032
0.
0.
0.
0.
0.
0.
0.
0.
0.
0.
0.
0.
0.
0.
0.
0.
0.
0.
0.
0.
0.
0.
0.
0.
0.
0.
0.
0.
0.
0.
0.
0.003
0.004
0.004
0.016
0.031
0.056
0.084
0.128
0.176
0.217
0.255
0.292
0.308
0.308
0.308
0.279
0.230
0.200
0.161
0.114
0.077
0.052
0.025
0.007
0.
0.
0.
0.
0.
0.
0.
0.
0.
0.
0.
0.
0.
0.
0.
0.
0.
0.
0.
0.
0.
0.
0.
0.
0.
0.
0.
0.
0.
0.
0.
0.
0.
0.
0.010
0.020
0.038
0.054
0.081
0.112
0.136
0.160
0.181
0.201
0.199
0.189
0.175
0.152
0.129
0.096
0.054
0.036
0.019
0.013
0.
0.
0.
0.
0.
0.
0.
0.
0.
0.
0.
0.
0.
0.
0.
0.
0.
0.
0.
0.
0.
0.
0.
0.
0.
0.
0.
0.
0.
0.
0.
0.
0.
0.
0.
0.005
0.012
0.024
0.041
0.054
0.070
0.091
0.105
0.114
0.123
0.120
0.120
0.103
0.088
0.066
0.037
0.024
0.019
0.013
0.
0.
0.
0.
0.
0.
0.
0.
0.
0.
0.
0.
0.
0.
0.
0.
0.
0.
0.
0.
0.
0.
0.
0.
0.
0.
0.
0.
0.
0.
0.
0.
0.
0.
0.
0.
0.
0.005
0.013
0.024
0.035
0.046
0.052
0.061
0.072
0.071
0.077
0.069
0.058
0.036
0.028
0.019
0.015
0.012
0.
0.
0.
0.
0.
0.
0.
0.
0.
0.
0.
0.
0.
0.
0.
0.
0.
0.
0.
0.
0.
0.
0.
0.
0.
0.
0.
0.
0.
0.
0.
0.
0.
0.
0.
0.
0.005
0.023
0.050
0.076
0.092
0.112
0.130
0.146
0.158
0.153
0.144
0.137
0.125
0.108
0.086
0.062
0.042
0.024
0.014
0.002
0.
0.
0.
0.
0.
0.
0.
0.
0.
0.
0.
0.
0.
0.
0.
0.
0.
0.
0.
0.
0.
0.
0.
0.
0.
0.
0.
0.
0.
0.
0.
0.
0.
0.
0.009
0.027
0.065
0.098
0.138
0.171
0.201
0.225
0.253
0.252
0.253
0.237
0.212
0.193
0.170
0.132
0.100
0.069
0.043
0.024
0.013
0.
0.
0.
0.
0.
0.
0.
0.
0.
0.
0.
0.
0.
0.
0.
0.
0.
0.
0.
0.
0.
0.
0.
0.
0.
0.
0.
0.
0.
0.
0.
0.
0.
0.004
0.030
0.064
0.107
0.164
0.217
0.264
0.306
0.361
0.384
0.399
0.397
0.366
0.337
0.290
0.236
0.194
0.144
0.103
0.067
0.035
0.017
0.007
0.
0.
0.
0.
0.
0.
0.
0.
0.
0.
0.
0.
0.
0.
0.
0.
0.
0.
0.
0.
0.
0.
0.
0.
0.
0.
0.
0.
0.
0.
0.
0.
0.022
0.056
0.099
0.174
0.236
0.305
0.380
0.451
0.513
0.555
0.574
0.567
0.526
0.466
0.402
0.334
0.271
0.203
0.138
0.092
0.052
0.026
0.009
0.
0.
0.
0.
0.
0.
0.
0.
0.
0.
0.
0.
0.
0.
0.
0.
0.
0.
0.
0.
0.
0.
0.
0.
0.
0.
0.
0.
0.
0.
0.
0.008
0.043
0.089
0.156
0.238
0.318
0.412
0.515
0.603
0.682
0.729
0.740
0.733
0.701
0.638
0.543
0.456
0.356
0.263
0.177
0.115
0.071
0.035
0.014
0.
0.
0.
0.
0.
0.
0.
0.
0.
0.
0.
0.
0.
0.
0.
0.
0.
0.
0.
0.
0.
0.
0.
0.
0.
0.
0.
0.
0.
0.
0.005
0.024
0.062
0.131
0.208
0.307
0.410
0.544
0.662
0.758
0.841
0.896
0.907
0.898
0.855
0.771
0.668
0.558
0.443
0.332
0.220
0.140
0.083
0.039
0.019
0.
0.
0.
0.
0.
0.
0.
0.
0.
0.
0.
0.
0.
0.
0.
0.
0.
0.
0.
0.
0.
0.
0.
0.
0.
0.
0.
0.
0.
0.005
0.011
0.043
0.093
0.172
0.264
0.390
0.530
0.676
0.796
0.911
1.011
1.056
1.067
1.042
0.987
0.902
0.778
0.654
0.521
0.389
0.269
0.168
0.101
0.050
0.019
0.
0.
0.
0.
0.
0.
0.
0.
0.
0.
0.
0.
0.
0.
0.
0.
0.
0.
0.
0.
0.
0.
0.
0.
0.
0.
0.
0.
0.005
0.007
0.019
0.067
0.124
0.213
0.327
0.479
0.631
0.773
0.911
1.053
1.145
1.198
1.196
1.176
1.103
1.002
0.869
0.725
0.591
0.447
0.309
0.222
0.148
0.077
0.036
0.012
0.005
0.
0.
0.
0.
0.
0.
0.
0.
0.
0.
0.
0.
0.
0.
0.
0.
0.
0.
0.
0.
0.
0.
0.
0.
0.
0.
0.006
0.014
0.038
0.088
0.166
0.268
0.395
0.552
0.713
0.867
1.009
1.149
1.255
1.298
1.309
1.274
1.205
1.084
0.950
0.818
0.673
0.536
0.385
0.272
0.182
0.121
0.045
0.031
0.021
0.010
0.004
0.
0.
0.
0.
0.
0.
0.
0.
0.
0.
0.
0.
0.
0.
0.
0.
0.
0.
0.
0.
0.
0.
0.
0.005
0.008
0.022
0.057
0.116
0.205
0.323
0.453
0.613
0.779
0.939
1.100
1.240
1.328
1.373
1.373
1.330
1.280
1.159
1.022
0.891
0.750
0.600
0.460
0.347
0.255
0.170
0.090
0.060
0.043
0.024
0.011
0.
0.
0.
0.
0.
0.
0.
0.
0.
0.
0.
0.
0.
0.
0.
0.
0.
0.
0.
0.
0.
0.
0.
0.005
0.017
0.044
0.078
0.147
0.247
0.360
0.506
0.666
0.834
1.012
1.162
1.292
1.368
1.405
1.412
1.391
1.298
1.194
1.086
0.963
0.831
0.692
0.539
0.424
0.323
0.240
0.145
0.102
0.069
0.046
0.028
0.011
0.
0.
0.
0.
0.
0.
0.
0.
0.
0.
0.
0.
0.
0.
0.
0.
0.
0.
0.
0.
0.
0.
0.009
0.024
0.064
0.108
0.183
0.295
0.405
0.572
0.719
0.889
1.064
1.208
1.322
1.395
1.429
1.417
1.372
1.315
1.230
1.139
1.011
0.900
0.763
0.625
0.527
0.423
0.314
0.216
0.148
0.104
0.066
0.043
0.021
0.004
0.
0.
0.
0.
0.
0.
0.
0.
0.
0.
0.
0.
0.
0.
0.
0.
0.
0.
0.
0.
0.
0.014
0.049
0.096
0.150
0.222
0.331
0.469
0.627
0.791
0.948
1.100
1.216
1.306
1.388
1.438
1.420
1.378
1.330
1.245
1.178
1.079
0.978
0.857
0.734
0.636
0.524
0.410
0.303
0.210
0.144
0.088
0.055
0.031
0.015
0.
0.
0.
0.
0.
0.
0.
0.
0.
0.
0.
0.
0.
0.
0.
0.
0.
0.
0.
0.
0.017
0.034
0.080
0.131
0.194
0.271
0.375
0.513
0.662
0.838
0.987
1.131
1.226
1.307
1.383
1.427
1.412
1.360
1.298
1.250
1.193
1.138
1.061
0.955
0.851
0.755
0.636
0.506
0.382
0.283
0.188
0.116
0.075
0.041
0.017
0.
0.
0.
0.
0.
0.
0.
0.
0.
0.
0.
0.
0.
0.
0.
0.
0.
0.
0.
0.008
0.032
0.059
0.110
0.159
0.224
0.324
0.421
0.568
0.709
0.863
1.011
1.150
1.236
1.321
1.359
1.387
1.366
1.346
1.311
1.256
1.217
1.178
1.132
1.047
0.958
0.849
0.731
0.590
0.460
0.348
0.235
0.137
0.084
0.049
0.019
0.
0.
0.
0.
0.
0.
0.
0.
0.
0.
0.
0.
0.
0.
0.
0.
0.
0.
0.003
0.018
0.048
0.079
0.127
0.193
0.259
0.358
0.480
0.613
0.746
0.880
1.020
1.163
1.238
1.325
1.353
1.369
1.365
1.343
1.300
1.275
1.273
1.230
1.175
1.131
1.047
0.940
0.809
0.660
0.511
0.389
0.265
0.166
0.098
0.052
0.020
0.004
0.
0.
0.
0.
0.
0.
0.
0.
0.
0.
0.
0.
0.
0.
0.
0.
0.
0.009
0.035
0.061
0.101
0.149
0.221
0.308
0.408
0.530
0.665
0.793
0.939
1.066
1.176
1.259
1.333
1.338
1.350
1.335
1.306
1.306
1.305
1.292
1.273
1.236
1.190
1.113
1.008
0.858
0.703
0.543
0.402
0.289
0.177
0.103
0.051
0.019
0.005
0.
0.
0.
0.
0.
0.
0.
0.
0.
0.
0.
0.
0.
0.
0.
0.
0.003
0.010
0.045
0.071
0.117
0.176
0.258
0.349
0.445
0.567
0.692
0.833
0.971
1.087
1.186
1.276
1.321
1.327
1.315
1.310
1.291
1.298
1.309
1.303
1.306
1.289
1.250
1.167
1.054
0.901
0.752
0.565
0.411
0.287
0.178
0.107
0.050
0.021
0.004
0.
0.
0.
0.
0.
0.
0.
0.
0.
0.
0.
0.
0.
0.
0.
0.
0.003
0.018
0.047
0.081
0.131
0.208
0.281
0.367
0.475
0.584
0.716
0.841
0.985
1.093
1.179
1.266
1.290
1.313
1.305
1.300
1.295
1.311
1.299
1.321
1.341
1.329
1.290
1.209
1.090
0.934
0.761
0.575
0.428
0.291
0.181
0.113
0.051
0.025
0.004
0.003
0.
0.
0.
0.
0.
0.
0.
0.
0.
0.
0.
0.
0.
0.
0.
0.005
0.018
0.051
0.086
0.132
0.219
0.299
0.385
0.481
0.602
0.725
0.843
0.984
1.097
1.176
1.249
1.295
1.299
1.295
1.307
1.306
1.314
1.329
1.358
1.368
1.351
1.310
1.227
1.103
0.952
0.758
0.587
0.421
0.278
0.178
0.099
0.052
0.024
0.011
0.004
0.003
0.
0.
0.
0.
0.
0.
0.
0.
0.
0.
0.
0.
0.
0.
0.002
0.020
0.052
0.092
0.153
0.227
0.306
0.396
0.496
0.599
0.722
0.838
0.973
1.075
1.165
1.248
1.265
1.286
1.321
1.336
1.316
1.335
1.358
1.366
1.387
1.375
1.318
1.232
1.098
0.928
0.741
0.571
0.414
0.282
0.169
0.091
0.054
0.026
0.015
0.011
0.004
0.003
0.
0.
0.
0.
0.
0.
0.
0.
0.
0.
0.
0.
0.002
0.005
0.023
0.042
0.089
0.146
0.217
0.297
0.383
0.490
0.603
0.715
0.843
0.965
1.063
1.160
1.229
1.275
1.312
1.321
1.330
1.333
1.360
1.389
1.399
1.401
1.379
1.323
1.222
1.072
0.901
0.732
0.555
0.393
0.264
0.153
0.091
0.056
0.028
0.023
0.014
0.010
0.004
0.
0.
0.
0.
0.
0.
0.
0.
0.
0.
0.
0.002
0.003
0.005
0.016
0.036
0.079
0.134
0.201
0.274
0.362
0.472
0.590
0.703
0.837
0.954
1.067
1.154
1.219
1.261
1.318
1.337
1.337
1.362
1.380
1.393
1.401
1.393
1.368
1.296
1.181
1.027
0.868
0.681
0.529
0.366
0.238
0.153
0.095
0.047
0.033
0.027
0.016
0.011
0.004
0.
0.
0.
0.
0.
0.
0.
0.
0.
0.
0.
0.002
0.003
0.003
0.011
0.029
0.062
0.135
0.208
0.275
0.353
0.451
0.564
0.683
0.819
0.934
1.036
1.123
1.200
1.264
1.309
1.332
1.341
1.362
1.382
1.388
1.377
1.380
1.344
1.264
1.134
0.978
0.814
0.648
0.492
0.342
0.224
0.136
0.087
0.046
0.036
0.029
0.022
0.012
0.004
0.003
0.
0.
0.
0.
0.
0.
0.
0.
0.
0.
0.002
0.003
0.003
0.011
0.029
0.069
0.135
0.190
0.268
0.342
0.431
0.547
0.663
0.784
0.907
1.001
1.105
1.189
1.254
1.294
1.328
1.338
1.350
1.372
1.380
1.377
1.377
1.333
1.236
1.093
0.931
0.780
0.638
0.490
0.334
0.221
0.146
0.064
0.048
0.041
0.030
0.022
0.012
0.004
0.
0.
0.
0.
0.
0.
0.
0.
0.
0.
0.
0.002
0.003
0.003
0.011
0.033
0.066
0.113
0.175
0.250
0.320
0.421
0.540
0.650
0.754
0.856
0.971
1.087
1.171
1.243
1.297
1.316
1.333
1.347
1.348
1.346
1.333
1.328
1.298
1.217
1.098
0.932
0.776
0.619
0.487
0.349
0.229
0.144
0.070
0.051
0.039
0.028
0.021
0.011
0.004
0.
0.
0.
0.
0.
0.
0.
0.
0.
0.
0.
0.
0.002
0.010
0.018
0.038
0.064
0.100
0.166
0.227
0.303
0.400
0.510
0.627
0.722
0.821
0.934
1.052
1.143
1.208
1.243
1.271
1.301
1.303
1.312
1.315
1.304
1.290
1.245
1.170
1.045
0.920
0.778
0.605
0.477
0.346
0.231
0.160
0.090
0.056
0.034
0.025
0.018
0.009
0.003
0.
0.
0.
0.
0.
0.
0.
0.
0.
0.
0.
0.
0.002
0.015
0.026
0.042
0.065
0.091
0.141
0.212
0.276
0.376
0.490
0.599
0.699
0.806
0.899
1.021
1.107
1.168
1.189
1.228
1.256
1.263
1.277
1.274
1.257
1.254
1.211
1.135
1.050
0.931
0.791
0.634
0.478
0.350
0.249
0.162
0.103
0.065
0.039
0.023
0.015
0.003
0.
0.
0.
0.
0.
0.
0.
0.
0.
0.
0.
0.
0.
0.003
0.015
0.029
0.045
0.067
0.101
0.146
0.201
0.272
0.350
0.460
0.566
0.659
0.778
0.895
0.987
1.061
1.117
1.150
1.172
1.191
1.199
1.217
1.206
1.225
1.214
1.192
1.138
1.059
0.939
0.796
0.659
0.508
0.377
0.271
0.175
0.111
0.072
0.042
0.021
0.008
0.
0.
0.
0.
0.
0.
0.
0.
0.
0.
0.
0.
0.
0.
0.003
0.017
0.032
0.044
0.066
0.095
0.147
0.202
0.270
0.348
0.433
0.547
0.647
0.755
0.851
0.956
1.009
1.059
1.078
1.097
1.123
1.135
1.150
1.153
1.161
1.159
1.150
1.110
1.065
0.983
0.832
0.705
0.540
0.426
0.307
0.208
0.143
0.078
0.048
0.008
0.003
0.
0.
0.
0.
0.
0.
0.
0.
0.
0.
0.
0.
0.
0.002
0.004
0.017
0.028
0.045
0.062
0.085
0.136
0.198
0.272
0.340
0.436
0.526
0.621
0.721
0.822
0.897
0.957
1.004
1.027
1.041
1.050
1.072
1.096
1.107
1.128
1.143
1.132
1.152
1.114
1.023
0.907
0.792
0.638
0.491
0.364
0.253
0.181
0.091
0.044
0.016
0.003
0.
0.
0.
0.
0.
0.
0.
0.
0.
0.
0.
0.
0.
0.002
0.004
0.017
0.027
0.042
0.054
0.069
0.139
0.204
0.272
0.346
0.440
0.523
0.612
0.719
0.795
0.862
0.915
0.960
0.995
0.997
0.984
1.016
1.054
1.081
1.113
1.149
1.178
1.194
1.157
1.100
0.997
0.873
0.721
0.566
0.426
0.307
0.208
0.130
0.068
0.024
0.009
0.
0.
0.
0.
0.
0.
0.
0.
0.
0.
0.
0.
0.
0.
0.003
0.011
0.024
0.033
0.047
0.065
0.121
0.200
0.267
0.365
0.456
0.550
0.643
0.730
0.804
0.856
0.899
0.952
0.942
0.950
0.963
0.978
1.007
1.069
1.124
1.154
1.192
1.230
1.213
1.174
1.091
0.973
0.829
0.662
0.521
0.374
0.261
0.163
0.092
0.044
0.015
0.003
0.
0.
0.
0.
0.
0.
0.
0.
0.
0.
0.
0.
0.
0.003
0.009
0.020
0.027
0.038
0.071
0.125
0.186
0.267
0.382
0.489
0.588
0.695
0.779
0.842
0.896
0.925
0.935
0.953
0.943
0.962
0.945
0.989
1.053
1.120
1.162
1.220
1.273
1.279
1.245
1.200
1.096
0.936
0.752
0.603
0.435
0.315
0.207
0.115
0.055
0.027
0.010
0.
0.
0.
0.
0.
0.
0.
0.
0.
0.
0.
0.
0.
0.002
0.004
0.010
0.024
0.031
0.065
0.123
0.197
0.288
0.390
0.512
0.635
0.744
0.832
0.884
0.916
0.930
0.942
0.939
0.942
0.943
0.948
0.992
1.065
1.138
1.191
1.261
1.305
1.336
1.337
1.299
1.200
1.045
0.850
0.682
0.509
0.369
0.251
0.137
0.071
0.038
0.016
0.002
0.
0.
0.
0.
0.
0.
0.
0.
0.
0.
0.
0.
0.
0.003
0.004
0.013
0.026
0.075
0.133
0.214
0.302
0.411
0.547
0.676
0.772
0.866
0.922
0.946
0.954
0.957
0.948
0.943
0.947
0.953
1.018
1.076
1.166
1.234
1.318
1.368
1.391
1.406
1.365
1.253
1.115
0.927
0.760
0.597
0.431
0.287
0.182
0.086
0.042
0.019
0.009
0.
0.
0.
0.
0.
0.
0.
0.
0.
0.
0.
0.
0.
0.
0.003
0.007
0.025
0.079
0.141
0.215
0.318
0.445
0.578
0.694
0.803
0.881
0.932
0.980
0.982
0.984
0.996
0.993
0.986
1.016
1.042
1.106
1.187
1.270
1.347
1.418
1.478
1.473
1.402
1.316
1.175
0.998
0.823
0.658
0.476
0.331
0.208
0.106
0.053
0.026
0.010
0.
0.
0.
0.
0.
0.
0.
0.
0.
0.
0.
0.
0.
0.
0.002
0.006
0.030
0.071
0.135
0.217
0.329
0.463
0.593
0.714
0.832
0.919
0.971
0.994
1.022
1.033
1.022
1.038
1.027
1.043
1.079
1.148
1.202
1.292
1.373
1.475
1.513
1.508
1.442
1.353
1.216
1.036
0.862
0.687
0.505
0.355
0.232
0.126
0.062
0.029
0.011
0.
0.
0.
0.
0.
0.
0.
0.
0.
0.
0.
0.
0.
0.
0.002
0.004
0.028
0.066
0.136
0.212
0.336
0.465
0.592
0.715
0.837
0.943
1.003
1.045
1.070
1.059
1.076
1.062
1.053
1.097
1.131
1.150
1.228
1.300
1.373
1.453
1.496
1.494
1.460
1.372
1.236
1.059
0.896
0.724
0.535
0.368
0.242
0.145
0.067
0.029
0.010
0.
0.
0.
0.
0.
0.
0.
0.
0.
0.
0.
0.
0.
0.
0.
0.008
0.028
0.061
0.127
0.214
0.321
0.452
0.577
0.698
0.831
0.929
1.023
1.066
1.101
1.110
1.116
1.097
1.101
1.142
1.184
1.193
1.241
1.298
1.363
1.422
1.458
1.468
1.433
1.376
1.260
1.093
0.913
0.718
0.552
0.382
0.245
0.138
0.071
0.027
0.003
0.
0.
0.
0.
0.
0.
0.
0.
0.
0.
0.
0.
0.
0.
0.
0.008
0.027
0.056
0.116
0.195
0.300
0.410
0.536
0.674
0.789
0.912
1.007
1.086
1.125
1.142
1.146
1.143
1.129
1.177
1.221
1.215
1.223
1.282
1.329
1.376
1.414
1.422
1.421
1.352
1.241
1.096
0.939
0.740
0.545
0.383
0.249
0.138
0.074
0.023
0.003
0.
0.
0.
0.
0.
0.
0.
0.
0.
0.
0.
0.
0.
0.
0.
0.007
0.024
0.042
0.094
0.178
0.257
0.376
0.503
0.633
0.750
0.874
0.998
1.083
1.130
1.166
1.191
1.208
1.181
1.212
1.224
1.241
1.228
1.266
1.280
1.342
1.368
1.379
1.370
1.312
1.196
1.072
0.907
0.725
0.549
0.379
0.241
0.142
0.072
0.021
0.003
0.
0.
0.
0.
0.
0.
0.
0.
0.
0.
0.
0.
0.
0.
0.
0.
0.013
0.043
0.081
0.147
0.222
0.329
0.465
0.589
0.717
0.836
0.973
1.069
1.162
1.213
1.240
1.241
1.231
1.219
1.226
1.220
1.214
1.213
1.249
1.288
1.322
1.333
1.315
1.264
1.151
1.027
0.870
0.686
0.528
0.368
0.219
0.140
0.071
0.019
0.
0.
0.
0.
0.
0.
0.
0.
0.
0.
0.
0.
0.
0.
0.
0.
0.
0.009
0.033
0.057
0.120
0.187
0.283
0.411
0.544
0.674
0.833
0.953
1.094
1.177
1.242
1.263
1.277
1.282
1.263
1.229
1.218
1.200
1.211
1.209
1.271
1.281
1.289
1.274
1.217
1.102
0.987
0.830
0.672
0.495
0.360
0.219
0.128
0.067
0.023
0.
0.
0.
0.
0.
0.
0.
0.
0.
0.
0.
0.
0.
0.
0.
0.
0.
0.005
0.020
0.048
0.089
0.156
0.246
0.355
0.504
0.662
0.810
0.950
1.094
1.187
1.244
1.280
1.293
1.315
1.303
1.242
1.239
1.211
1.229
1.221
1.241
1.250
1.244
1.221
1.165
1.065
0.935
0.779
0.644
0.478
0.335
0.219
0.121
0.067
0.026
0.003
0.
0.
0.
0.
0.
0.
0.
0.
0.
0.
0.
0.
0.
0.
0.
0.
0.
0.017
0.032
0.062
0.123
0.203
0.317
0.478
0.628
0.785
0.933
1.076
1.177
1.246
1.302
1.333
1.354
1.335
1.274
1.236
1.255
1.264
1.229
1.239
1.246
1.230
1.192
1.119
1.029
0.901
0.741
0.591
0.447
0.303
0.202
0.118
0.062
0.026
0.006
0.
0.
0.
0.
0.
0.
0.
0.
0.
0.
0.
0.
0.
0.
0.
0.
0.
0.005
0.031
0.049
0.094
0.186
0.299
0.439
0.584
0.753
0.919
1.047
1.159
1.267
1.328
1.374
1.356
1.327
1.305
1.276
1.290
1.277
1.278
1.262
1.247
1.210
1.176
1.090
1.007
0.861
0.726
0.547
0.417
0.286
0.190
0.110
0.056
0.026
0.007
0.
0.
0.
0.
0.
0.
0.
0.
0.
0.
0.
0.
0.
0.
0.
0.
0.
0.005
0.021
0.045
0.095
0.180
0.287
0.414
0.559
0.733
0.893
1.046
1.155
1.250
1.328
1.367
1.375
1.352
1.351
1.326
1.321
1.311
1.317
1.304
1.264
1.233
1.153
1.076
0.964
0.819
0.675
0.519
0.369
0.260
0.167
0.095
0.049
0.018
0.007
0.
0.
0.
0.
0.
0.
0.
0.
0.
0.
0.
0.
0.
0.
0.
0.
0.
0.
0.011
0.037
0.087
0.161
0.261
0.375
0.538
0.694
0.859
1.020
1.132
1.220
1.297
1.341
1.360
1.377
1.374
1.384
1.365
1.371
1.359
1.324
1.282
1.207
1.118
1.006
0.893
0.750
0.612
0.460
0.329
0.226
0.140
0.071
0.041
0.017
0.006
0.
0.
0.
0.
0.
0.
0.
0.
0.
0.
0.
0.
0.
0.
0.
0.
0.
0.
0.005
0.035
0.086
0.148
0.231
0.344
0.471
0.633
0.799
0.958
1.087
1.190
1.271
1.340
1.370
1.395
1.403
1.393
1.402
1.400
1.373
1.343
1.266
1.199
1.076
0.964
0.820
0.677
0.537
0.392
0.281
0.179
0.101
0.057
0.027
0.015
0.003
0.
0.
0.
0.
0.
0.
0.
0.
0.
0.
0.
0.
0.
0.
0.
0.
0.
0.
0.005
0.030
0.076
0.137
0.207
0.301
0.428
0.564
0.720
0.867
1.011
1.131
1.229
1.303
1.345
1.398
1.406
1.414
1.405
1.411
1.388
1.322
1.234
1.132
1.007
0.878
0.727
0.580
0.453
0.315
0.212
0.139
0.067
0.041
0.019
0.008
0.003
0.
0.
0.
0.
0.
0.
0.
0.
0.
0.
0.
0.
0.
0.
0.
0.
0.
0.
0.005
0.020
0.059
0.116
0.176
0.256
0.359
0.497
0.648
0.767
0.891
1.022
1.135
1.210
1.288
1.336
1.378
1.411
1.408
1.391
1.345
1.280
1.178
1.065
0.929
0.773
0.634
0.499
0.362
0.253
0.162
0.090
0.047
0.022
0.014
0.004
0.
0.
0.
0.
0.
0.
0.
0.
0.
0.
0.
0.
0.
0.
0.
0.
0.
0.
0.
0.008
0.012
0.041
0.088
0.145
0.209
0.294
0.397
0.541
0.670
0.787
0.916
1.019
1.123
1.215
1.282
1.341
1.366
1.356
1.346
1.267
1.185
1.088
0.968
0.816
0.671
0.533
0.395
0.275
0.186
0.103
0.054
0.026
0.015
0.005
0.003
0.
0.
0.
0.
0.
0.
0.
0.
0.
0.
0.
0.
0.
0.
0.
0.
0.
0.
0.
0.007
0.011
0.029
0.055
0.108
0.157
0.231
0.331
0.441
0.550
0.673
0.794
0.925
1.018
1.131
1.214
1.255
1.285
1.278
1.235
1.164
1.084
0.966
0.835
0.692
0.546
0.414
0.293
0.200
0.126
0.056
0.028
0.011
0.005
0.003
0.
0.
0.
0.
0.
0.
0.
0.
0.
0.
0.
0.
0.
0.
0.
0.
0.
0.
0.
0.
0.003
0.010
0.021
0.039
0.073
0.117
0.175
0.259
0.348
0.445
0.557
0.669
0.802
0.916
1.006
1.077
1.139
1.156
1.148
1.116
1.031
0.937
0.828
0.687
0.563
0.425
0.303
0.208
0.143
0.071
0.019
0.005
0.004
0.003
0.
0.
0.
0.
0.
0.
0.
0.
0.
0.
0.
0.
0.
0.
0.
0.
0.
0.
0.
0.
0.
0.
0.008
0.012
0.023
0.040
0.077
0.117
0.180
0.261
0.358
0.450
0.547
0.660
0.777
0.874
0.934
0.979
1.000
0.994
0.947
0.873
0.782
0.669
0.551
0.428
0.308
0.218
0.147
0.082
0.029
0.008
0.003
0.
0.
0.
0.
0.
0.
0.
0.
0.
0.
0.
0.
0.
0.
0.
0.
0.
0.
0.
0.
0.
0.
0.
0.
0.003
0.009
0.012
0.022
0.036
0.062
0.124
0.190
0.265
0.348
0.433
0.539
0.640
0.719
0.775
0.816
0.842
0.816
0.766
0.690
0.612
0.513
0.405
0.310
0.215
0.145
0.090
0.042
0.005
0.
0.
0.
0.
0.
0.
0.
0.
0.
0.
0.
0.
0.
0.
0.
0.
0.
0.
0.
0.
0.
0.
0.
0.
0.
0.
0.
0.003
0.004
0.010
0.014
0.033
0.063
0.110
0.172
0.253
0.315
0.409
0.510
0.581
0.639
0.663
0.665
0.638
0.596
0.538
0.473
0.382
0.292
0.217
0.143
0.090
0.051
0.016
0.
0.
0.
0.
0.
0.
0.
0.
0.
0.
0.
0.
0.
0.
0.
0.
0.
0.
0.
0.
0.
0.
0.
0.
0.
0.
0.
0.
0.
0.003
0.004
0.004
0.017
0.029
0.066
0.109
0.161
0.233
0.296
0.378
0.443
0.492
0.515
0.509
0.487
0.455
0.406
0.343
0.261
0.200
0.149
0.090
0.057
0.016
0.
0.
0.
0.
0.
0.
0.
0.
0.
0.
0.
0.
0.
0.
0.
0.
0.
0.
0.
0.
0.
0.
0.
0.
0.
0.
0.
0.
0.
0.
0.
0.
0.
0.012
0.018
0.033
0.069
0.110
0.165
0.207
0.265
0.325
0.358
0.370
0.363
0.346
0.320
0.272
0.226
0.174
0.133
0.080
0.047
0.017
0.007
0.
0.
0.
0.
0.
0.
0.
0.
0.
0.
0.
0.
0.
0.
0.
0.
0.
0.
0.
0.
0.
0.
0.
0.
0.
0.
0.
0.
0.
0.
0.
0.
0.
0.
0.012
0.024
0.046
0.074
0.111
0.143
0.175
0.203
0.230
0.250
0.241
0.230
0.208
0.177
0.147
0.112
0.067
0.032
0.019
0.013
0.
0.
0.
0.
0.
0.
0.
0.
0.
0.
0.
0.
0.
0.
0.
0.
0.
0.
0.
0.
0.
0.
0.
0.
0.
0.
0.
0.
0.
0.
0.
0.
0.
0.
0.
0.009
0.015
0.031
0.049
0.064
0.091
0.109
0.134
0.142
0.155
0.156
0.150
0.138
0.112
0.086
0.057
0.024
0.018
0.013
0.
0.
0.
0.
0.
0.
0.
0.
0.
0.
0.
0.
0.
0.
0.
0.
0.
0.
0.
0.
0.
0.
0.
0.
0.
0.
0.
0.
0.
0.
0.
0.
0.
0.
0.
0.
0.
0.011
0.020
0.028
0.045
0.054
0.067
0.078
0.089
0.093
0.095
0.092
0.076
0.062
0.038
0.023
0.015
0.011
0.
0.
0.
0.
0.
0.
0.
0.
0.
0.
0.
0.
0.
0.
0.
0.
0.
0.
0.
0.
0.
0.
0.
0.
0.
0.
0.
0.
0.
0.
0.
0.
0.
0.
0.
0.
0.005
0.014
0.045
0.074
0.089
0.106
0.122
0.135
0.145
0.139
0.138
0.135
0.119
0.102
0.085
0.058
0.041
0.021
0.015
0.003
0.
0.
0.
0.
0.
0.
0.
0.
0.
0.
0.
0.
0.
0.
0.
0.
0.
0.
0.
0.
0.
0.
0.
0.
0.
0.
0.
0.
0.
0.
0.
0.
0.
0.
0.005
0.030
0.061
0.092
0.128
0.160
0.187
0.213
0.242
0.251
0.246
0.222
0.206
0.188
0.158
0.126
0.099
0.069
0.039
0.021
0.014
0.002
0.
0.
0.
0.
0.
0.
0.
0.
0.
0.
0.
0.
0.
0.
0.
0.
0.
0.
0.
0.
0.
0.
0.
0.
0.
0.
0.
0.
0.
0.
0.
0.
0.008
0.031
0.061
0.109
0.159
0.210
0.246
0.303
0.341
0.366
0.372
0.371
0.348
0.304
0.275
0.242
0.189
0.145
0.098
0.067
0.036
0.018
0.007
0.
0.
0.
0.
0.
0.
0.
0.
0.
0.
0.
0.
0.
0.
0.
0.
0.
0.
0.
0.
0.
0.
0.
0.
0.
0.
0.
0.
0.
0.
0.
0.003
0.025
0.054
0.107
0.165
0.229
0.293
0.369
0.429
0.484
0.517
0.530
0.527
0.509
0.454
0.387
0.324
0.264
0.196
0.135
0.089
0.053
0.027
0.013
0.
0.
0.
0.
0.
0.
0.
0.
0.
0.
0.
0.
0.
0.
0.
0.
0.
0.
0.
0.
0.
0.
0.
0.
0.
0.
0.
0.
0.
0.
0.
0.013
0.046
0.095
0.153
0.231
0.311
0.408
0.491
0.580
0.645
0.693
0.709
0.704
0.675
0.612
0.528
0.438
0.348
0.269
0.177
0.113
0.066
0.033
0.015
0.
0.
0.
0.
0.
0.
0.
0.
0.
0.
0.
0.
0.
0.
0.
0.
0.
0.
0.
0.
0.
0.
0.
0.
0.
0.
0.
0.
0.
0.
0.008
0.032
0.064
0.132
0.205
0.307
0.421
0.533
0.641
0.727
0.815
0.861
0.885
0.869
0.811
0.759
0.657
0.547
0.435
0.329
0.227
0.145
0.080
0.039
0.016
0.
0.
0.
0.
0.
0.
0.
0.
0.
0.
0.
0.
0.
0.
0.
0.
0.
0.
0.
0.
0.
0.
0.
0.
0.
0.
0.
0.
0.
0.005
0.011
0.043
0.109
0.169
0.262
0.398
0.532
0.665
0.785
0.899
0.990
1.038
1.044
1.016
0.962
0.888
0.773
0.647
0.520
0.387
0.271
0.181
0.102
0.047
0.015
0.
0.
0.
0.
0.
0.
0.
0.
0.
0.
0.
0.
0.
0.
0.
0.
0.
0.
0.
0.
0.
0.
0.
0.
0.
0.
0.
0.
0.004
0.007
0.023
0.069
0.140
0.229
0.332
0.478
0.632
0.772
0.911
1.049
1.139
1.184
1.191
1.175
1.091
0.988
0.877
0.736
0.589
0.453
0.322
0.222
0.147
0.083
0.026
0.007
0.
0.
0.
0.
0.
0.
0.
0.
0.
0.
0.
0.
0.
0.
0.
0.
0.
0.
0.
0.
0.
0.
0.
0.
0.
0.
0.
0.006
0.009
0.045
0.088
0.180
0.279
0.402
0.561
0.725
0.876
1.024
1.164
1.258
1.311
1.315
1.279
1.205
1.083
0.964
0.816
0.678
0.535
0.388
0.285
0.192
0.126
0.048
0.031
0.017
0.007
0.
0.
0.
0.
0.
0.
0.
0.
0.
0.
0.
0.
0.
0.
0.
0.
0.
0.
0.
0.
0.
0.
0.
0.
0.
0.007
0.028
0.069
0.125
0.222
0.339
0.460
0.629
0.790
0.962
1.113
1.251
1.341
1.394
1.391
1.352
1.273
1.171
1.047
0.903
0.769
0.603
0.463
0.360
0.258
0.185
0.099
0.060
0.042
0.023
0.012
0.
0.
0.
0.
0.
0.
0.
0.
0.
0.
0.
0.
0.
0.
0.
0.
0.
0.
0.
0.
0.
0.
0.
0.005
0.012
0.048
0.098
0.163
0.275
0.384
0.526
0.677
0.857
1.042
1.193
1.322
1.408
1.438
1.436
1.396
1.331
1.240
1.113
0.988
0.850
0.694
0.551
0.433
0.344
0.243
0.153
0.107
0.067
0.045
0.019
0.009
0.
0.
0.
0.
0.
0.
0.
0.
0.
0.
0.
0.
0.
0.
0.
0.
0.
0.
0.
0.
0.
0.
0.011
0.033
0.076
0.136
0.212
0.324
0.444
0.587
0.750
0.933
1.098
1.241
1.350
1.436
1.484
1.461
1.426
1.355
1.287
1.167
1.056
0.924
0.789
0.665
0.547
0.439
0.326
0.225
0.162
0.100
0.064
0.041
0.018
0.
0.
0.
0.
0.
0.
0.
0.
0.
0.
0.
0.
0.
0.
0.
0.
0.
0.
0.
0.
0.
0.006
0.030
0.070
0.119
0.171
0.261
0.365
0.497
0.653
0.833
1.008
1.161
1.281
1.375
1.462
1.492
1.500
1.428
1.385
1.291
1.211
1.111
1.012
0.889
0.760
0.639
0.526
0.405
0.298
0.219
0.152
0.093
0.052
0.024
0.009
0.
0.
0.
0.
0.
0.
0.
0.
0.
0.
0.
0.
0.
0.
0.
0.
0.
0.
0.003
0.006
0.031
0.049
0.103
0.156
0.224
0.316
0.428
0.559
0.727
0.895
1.064
1.195
1.304
1.383
1.475
1.486
1.467
1.422
1.364
1.302
1.243
1.159
1.084
0.981
0.872
0.761
0.638
0.499
0.385
0.275
0.190
0.117
0.070
0.037
0.015
0.
0.
0.
0.
0.
0.
0.
0.
0.
0.
0.
0.
0.
0.
0.
0.
0.
0.
0.006
0.023
0.041
0.079
0.133
0.199
0.277
0.378
0.496
0.642
0.790
0.934
1.115
1.239
1.321
1.411
1.468
1.481
1.455
1.403
1.372
1.317
1.261
1.213
1.143
1.063
0.974
0.879
0.737
0.588
0.455
0.340
0.227
0.138
0.087
0.046
0.019
0.
0.
0.
0.
0.
0.
0.
0.
0.
0.
0.
0.
0.
0.
0.
0.
0.
0.003
0.012
0.034
0.066
0.112
0.175
0.254
0.332
0.443
0.575
0.713
0.839
0.978
1.135
1.256
1.341
1.395
1.429
1.459
1.443
1.408
1.378
1.342
1.321
1.264
1.215
1.159
1.067
0.949
0.812
0.647
0.510
0.378
0.255
0.164
0.094
0.048
0.017
0.
0.
0.
0.
0.
0.
0.
0.
0.
0.
0.
0.
0.
0.
0.
0.
0.
0.004
0.021
0.052
0.094
0.142
0.207
0.301
0.413
0.520
0.644
0.779
0.906
1.041
1.166
1.281
1.354
1.419
1.422
1.417
1.414
1.398
1.372
1.353
1.337
1.317
1.266
1.219
1.143
1.023
0.889
0.716
0.554
0.409
0.276
0.168
0.105
0.052
0.017
0.
0.
0.
0.
0.
0.
0.
0.
0.
0.
0.
0.
0.
0.
0.
0.
0.003
0.005
0.032
0.059
0.116
0.169
0.242
0.342
0.451
0.564
0.692
0.825
0.957
1.083
1.201
1.289
1.379
1.419
1.407
1.391
1.382
1.374
1.351
1.356
1.335
1.333
1.311
1.263
1.168
1.071
0.938
0.758
0.592
0.429
0.303
0.187
0.113
0.055
0.021
0.004
0.003
0.
0.
0.
0.
0.
0.
0.
0.
0.
0.
0.
0.
0.
0.
0.003
0.007
0.034
0.077
0.132
0.194
0.291
0.377
0.483
0.591
0.712
0.853
1.000
1.117
1.224
1.318
1.378
1.418
1.406
1.374
1.366
1.355
1.336
1.340
1.351
1.343
1.345
1.285
1.195
1.103
0.953
0.783
0.599
0.445
0.307
0.189
0.114
0.052
0.025
0.010
0.004
0.003
0.
0.
0.
0.
0.
0.
0.
0.
0.
0.
0.
0.
0.
0.002
0.010
0.040
0.095
0.146
0.219
0.303
0.403
0.513
0.610
0.738
0.868
1.006
1.125
1.224
1.303
1.374
1.410
1.390
1.369
1.356
1.350
1.351
1.338
1.357
1.370
1.346
1.315
1.230
1.116
0.962
0.776
0.600
0.448
0.295
0.194
0.117
0.061
0.029
0.015
0.012
0.005
0.003
0.
0.
0.
0.
0.
0.
0.
0.
0.
0.
0.
0.002
0.005
0.015
0.042
0.095
0.147
0.224
0.308
0.402
0.521
0.634
0.752
0.862
0.984
1.106
1.217
1.296
1.369
1.376
1.378
1.390
1.382
1.354
1.361
1.360
1.377
1.376
1.363
1.304
1.226
1.098
0.946
0.764
0.597
0.438
0.305
0.192
0.113
0.068
0.036
0.025
0.016
0.011
0.004
0.
0.
0.
0.
0.
0.
0.
0.
0.
0.
0.002
0.003
0.006
0.021
0.052
0.102
0.147
0.233
0.311
0.390
0.502
0.643
0.743
0.861
0.987
1.093
1.209
1.307
1.358
1.362
1.392
1.393
1.397
1.360
1.365
1.373
1.387
1.378
1.356
1.304
1.196
1.072
0.904
0.753
0.566
0.431
0.295
0.186
0.122
0.075
0.049
0.032
0.024
0.014
0.005
0.003
0.
0.
0.
0.
0.
0.
0.
0.
0.
0.003
0.004
0.015
0.020
0.053
0.088
0.145
0.218
0.305
0.387
0.473
0.629
0.738
0.855
0.967
1.086
1.190
1.285
1.334
1.363
1.396
1.413
1.382
1.363
1.379
1.405
1.403
1.380
1.343
1.279
1.169
1.040
0.877
0.719
0.545
0.399
0.261
0.180
0.136
0.074
0.053
0.042
0.029
0.016
0.011
0.004
0.
0.
0.
0.
0.
0.
0.
0.
0.
0.003
0.004
0.014
0.025
0.040
0.079
0.139
0.215
0.289
0.378
0.472
0.581
0.719
0.822
0.961
1.058
1.176
1.253
1.310
1.358
1.391
1.403
1.378
1.382
1.379
1.382
1.382
1.366
1.314
1.235
1.120
0.970
0.810
0.663
0.518
0.365
0.257
0.172
0.125
0.078
0.058
0.047
0.031
0.022
0.011
0.004
0.
0.
0.
0.
0.
0.
0.
0.
0.
0.003
0.004
0.010
0.020
0.039
0.084
0.137
0.203
0.291
0.365
0.462
0.570
0.676
0.806
0.925
1.043
1.135
1.228
1.307
1.335
1.386
1.399
1.404
1.379
1.363
1.375
1.371
1.336
1.272
1.182
1.068
0.913
0.780
0.621
0.472
0.355
0.241
0.177
0.112
0.074
0.060
0.047
0.032
0.022
0.011
0.004
0.
0.
0.
0.
0.
0.
0.
0.
0.
0.003
0.004
0.010
0.021
0.050
0.082
0.122
0.195
0.267
0.343
0.440
0.546
0.655
0.784
0.893
1.004
1.105
1.231
1.289
1.350
1.382
1.375
1.393
1.394
1.352
1.349
1.295
1.285
1.240
1.137
1.028
0.899
0.752
0.618
0.472
0.330
0.234
0.149
0.108
0.076
0.057
0.045
0.030
0.021
0.010
0.003
0.
0.
0.
0.
0.
0.
0.
0.
0.
0.002
0.003
0.008
0.028
0.047
0.077
0.116
0.186
0.243
0.333
0.411
0.521
0.638
0.743
0.871
0.964
1.053
1.179
1.287
1.331
1.352
1.360
1.360
1.354
1.323
1.298
1.274
1.235
1.192
1.107
1.007
0.880
0.737
0.609
0.483
0.337
0.236
0.150
0.095
0.076
0.053
0.040
0.026
0.018
0.009
0.003
0.
0.
0.
0.
0.
0.
0.
0.
0.
0.
0.003
0.011
0.026
0.049
0.079
0.108
0.162
0.239
0.309
0.390
0.488
0.606
0.732
0.845
0.952
1.032
1.161
1.253
1.283
1.315
1.311
1.326
1.307
1.273
1.259
1.234
1.209
1.162
1.097
0.984
0.861
0.731
0.593
0.485
0.346
0.254
0.169
0.106
0.073
0.052
0.031
0.021
0.015
0.003
0.
0.
0.
0.
0.
0.
0.
0.
0.
0.
0.
0.002
0.016
0.028
0.048
0.069
0.103
0.149
0.211
0.281
0.375
0.468
0.586
0.702
0.829
0.928
1.019
1.124
1.198
1.247
1.268
1.274
1.274
1.268
1.254
1.221
1.185
1.164
1.127
1.077
0.996
0.881
0.754
0.620
0.502
0.382
0.265
0.168
0.113
0.072
0.048
0.025
0.016
0.003
0.
0.
0.
0.
0.
0.
0.
0.
0.
0.
0.
0.
0.003
0.014
0.025
0.048
0.072
0.100
0.154
0.219
0.296
0.375
0.454
0.572
0.680
0.799
0.893
0.993
1.097
1.158
1.199
1.236
1.217
1.221
1.212
1.197
1.208
1.154
1.137
1.117
1.056
1.015
0.916
0.800
0.682
0.538
0.429
0.298
0.213
0.129
0.073
0.042
0.020
0.010
0.
0.
0.
0.
0.
0.
0.
0.
0.
0.
0.
0.
0.
0.003
0.015
0.026
0.044
0.069
0.092
0.144
0.223
0.299
0.372
0.463
0.563
0.656
0.774
0.868
0.960
1.051
1.105
1.152
1.168
1.168
1.161
1.165
1.152
1.168
1.148
1.137
1.125
1.100
1.069
0.985
0.895
0.776
0.633
0.487
0.353
0.260
0.161
0.086
0.041
0.013
0.003
0.
0.
0.
0.
0.
0.
0.
0.
0.
0.
0.
0.
0.
0.003
0.014
0.025
0.041
0.060
0.082
0.128
0.206
0.291
0.375
0.468
0.562
0.655
0.747
0.863
0.946
1.008
1.077
1.105
1.133
1.132
1.129
1.130
1.126
1.124
1.133
1.171
1.156
1.151
1.109
1.061
0.989
0.878
0.723
0.586
0.442
0.323
0.221
0.113
0.068
0.026
0.007
0.
0.
0.
0.
0.
0.
0.
0.
0.
0.
0.
0.
0.
0.003
0.009
0.020
0.032
0.052
0.069
0.117
0.191
0.270
0.364
0.468
0.570
0.670
0.784
0.879
0.957
1.027
1.076
1.119
1.116
1.112
1.097
1.083
1.112
1.107
1.146
1.161
1.185
1.202
1.187
1.132
1.075
0.974
0.830
0.671
0.522
0.379
0.268
0.171
0.090
0.052
0.019
0.003
0.
0.
0.
0.
0.
0.
0.
0.
0.
0.
0.
0.
0.002
0.004
0.016
0.027
0.037
0.060
0.110
0.182
0.254
0.365
0.486
0.601
0.718
0.820
0.921
0.997
1.061
1.077
1.102
1.116
1.107
1.095
1.077
1.100
1.102
1.149
1.185
1.244
1.270
1.269
1.227
1.171
1.064
0.951
0.756
0.614
0.438
0.312
0.220
0.123
0.066
0.034
0.014
0.
0.
0.
0.
0.
0.
0.
0.
0.
0.
0.
0.
0.
0.003
0.009
0.020
0.031
0.047
0.100
0.177
0.263
0.361
0.495
0.620
0.751
0.882
0.971
1.030
1.075
1.093
1.110
1.114
1.106
1.087
1.087
1.087
1.115
1.161
1.202
1.252
1.305
1.322
1.318
1.282
1.193
1.045
0.874
0.701
0.528
0.387
0.249
0.145
0.080
0.044
0.018
0.006
0.
0.
0.
0.
0.
0.
0.
0.
0.
0.
0.
0.
0.002
0.004
0.010
0.019
0.041
0.089
0.168
0.255
0.363
0.495
0.636
0.782
0.909
1.005
1.063
1.099
1.102
1.106
1.102
1.091
1.083
1.099
1.125
1.170
1.203
1.265
1.335
1.366
1.382
1.384
1.346
1.270
1.140
0.964
0.796
0.609
0.441
0.300
0.188
0.103
0.058
0.026
0.013
0.
0.
0.
0.
0.
0.
0.
0.
0.
0.
0.
0.
0.
0.002
0.006
0.013
0.040
0.087
0.155
0.251
0.363
0.511
0.659
0.797
0.925
1.008
1.073
1.107
1.128
1.128
1.134
1.130
1.111
1.124
1.146
1.178
1.224
1.298
1.376
1.403
1.444
1.466
1.424
1.331
1.194
1.041
0.862
0.671
0.495
0.351
0.229
0.131
0.063
0.035
0.014
0.
0.
0.
0.
0.
0.
0.
0.
0.
0.
0.
0.
0.
0.
0.005
0.012
0.038
0.084
0.156
0.243
0.366
0.521
0.662
0.810
0.930
1.021
1.085
1.117
1.146
1.149
1.149
1.137
1.131
1.139
1.173
1.199
1.245
1.326
1.383
1.452
1.496
1.501
1.470
1.372
1.235
1.082
0.909
0.733
0.539
0.376
0.254
0.157
0.072
0.036
0.015
0.
0.
0.
0.
0.
0.
0.
0.
0.
0.
0.
0.
0.
0.
0.002
0.009
0.034
0.074
0.149
0.235
0.363
0.509
0.640
0.783
0.920
1.028
1.089
1.136
1.170
1.161
1.166
1.146
1.141
1.160
1.183
1.230
1.276
1.344
1.390
1.464
1.495
1.512
1.459
1.395
1.255
1.117
0.946
0.764
0.567
0.400
0.269
0.169
0.080
0.033
0.014
0.
0.
0.
0.
0.
0.
0.
0.
0.
0.
0.
0.
0.
0.
0.002
0.013
0.032
0.072
0.133
0.229
0.358
0.484
0.619
0.746
0.897
1.013
1.086
1.127
1.183
1.193
1.195
1.176
1.157
1.176
1.208
1.232
1.274
1.321
1.370
1.416
1.477
1.459
1.432
1.367
1.263
1.129
0.962
0.781
0.584
0.412
0.281
0.162
0.079
0.030
0.009
0.
0.
0.
0.
0.
0.
0.
0.
0.
0.
0.
0.
0.
0.
0.
0.008
0.033
0.064
0.127
0.208
0.327
0.445
0.568
0.714
0.835
0.962
1.061
1.119
1.172
1.201
1.203
1.194
1.182
1.206
1.225
1.236
1.265
1.297
1.349
1.379
1.415
1.420
1.400
1.344
1.258
1.131
0.970
0.785
0.580
0.428
0.271
0.157
0.078
0.036
0.005
0.
0.
0.
0.
0.
0.
0.
0.
0.
0.
0.
0.
0.
0.
0.
0.011
0.031
0.054
0.109
0.185
0.286
0.394
0.512
0.652
0.777
0.894
0.995
1.083
1.148
1.208
1.215
1.222
1.209
1.227
1.241
1.251
1.257
1.289
1.301
1.337
1.379
1.384
1.372
1.311
1.233
1.112
0.961
0.780
0.571
0.407
0.266
0.150
0.070
0.032
0.006
0.
0.
0.
0.
0.
0.
0.
0.
0.
0.
0.
0.
0.
0.
0.
0.008
0.023
0.046
0.080
0.158
0.237
0.348
0.464
0.597
0.722
0.829
0.940
1.051
1.135
1.225
1.254
1.248
1.227
1.223
1.233
1.224
1.237
1.250
1.267
1.295
1.332
1.351
1.338
1.272
1.177
1.054
0.916
0.737
0.547
0.390
0.258
0.138
0.065
0.028
0.003
0.
0.
0.
0.
0.
0.
0.
0.
0.
0.
0.
0.
0.
0.
0.
0.003
0.014
0.042
0.070
0.118
0.192
0.296
0.409
0.536
0.667
0.787
0.919
1.045
1.139
1.223
1.253
1.283
1.262
1.240
1.226
1.227
1.235
1.216
1.256
1.256
1.271
1.304
1.292
1.234
1.141
1.022
0.866
0.689
0.516
0.369
0.241
0.132
0.062
0.025
0.006
0.
0.
0.
0.
0.
0.
0.
0.
0.
0.
0.
0.
0.
0.
0.
0.003
0.009
0.030
0.057
0.098
0.157
0.228
0.355
0.487
0.635
0.771
0.899
1.030
1.123
1.198
1.277
1.287
1.276
1.253
1.221
1.219
1.237
1.240
1.220
1.229
1.245
1.254
1.241
1.183
1.079
0.962
0.801
0.660
0.496
0.351
0.205
0.112
0.069
0.025
0.007
0.
0.
0.
0.
0.
0.
0.
0.
0.
0.
0.
0.
0.
0.
0.
0.003
0.004
0.021
0.042
0.068
0.126
0.185
0.305
0.440
0.590
0.749
0.888
1.008
1.105
1.193
1.262
1.297
1.321
1.302
1.251
1.232
1.261
1.241
1.240
1.226
1.232
1.224
1.182
1.133
1.033
0.914
0.765
0.613
0.451
0.318
0.205
0.111
0.065
0.022
0.007
0.
0.
0.
0.
0.
0.
0.
0.
0.
0.
0.
0.
0.
0.
0.
0.
0.003
0.009
0.035
0.058
0.099
0.158
0.272
0.398
0.538
0.710
0.858
0.975
1.090
1.167
1.248
1.296
1.325
1.295
1.278
1.262
1.274
1.273
1.253
1.248
1.238
1.219
1.155
1.103
1.006
0.867
0.715
0.554
0.419
0.291
0.181
0.106
0.062
0.022
0.007
0.
0.
0.
0.
0.
0.
0.
0.
0.
0.
0.
0.
0.
0.
0.
0.
0.
0.005
0.023
0.049
0.078
0.153
0.257
0.359
0.507
0.681
0.833
0.955
1.074
1.178
1.253
1.302
1.305
1.318
1.319
1.324
1.313
1.293
1.294
1.278
1.250
1.231
1.144
1.051
0.948
0.799
0.667
0.512
0.371
0.268
0.154
0.093
0.052
0.019
0.007
0.
0.
0.
0.
0.
0.
0.
0.
0.
0.
0.
0.
0.
0.
0.
0.
0.
0.
0.011
0.033
0.072
0.145
0.221
0.336
0.482
0.636
0.797
0.949
1.063
1.158
1.243
1.307
1.321
1.365
1.370
1.369
1.341
1.343
1.331
1.295
1.247
1.202
1.104
0.994
0.883
0.742
0.588
0.460
0.322
0.224
0.129
0.075
0.035
0.018
0.007
0.
0.
0.
0.
0.
0.
0.
0.
0.
0.
0.
0.
0.
0.
0.
0.
0.
0.
0.005
0.022
0.071
0.130
0.202
0.299
0.427
0.575
0.728
0.894
1.024
1.126
1.237
1.297
1.348
1.375
1.393
1.405
1.399
1.398
1.357
1.311
1.243
1.151
1.062
0.935
0.790
0.648
0.511
0.383
0.272
0.177
0.096
0.056
0.028
0.015
0.003
0.
0.
0.
0.
0.
0.
0.
0.
0.
0.
0.
0.
0.
0.
0.
0.
0.
0.
0.
0.015
0.060
0.117
0.178
0.266
0.381
0.517
0.665
0.821
0.964
1.088
1.200
1.279
1.350
1.402
1.412
1.411
1.411
1.406
1.373
1.313
1.212
1.104
0.984
0.847
0.703
0.558
0.431
0.318
0.214
0.121
0.064
0.038
0.020
0.012
0.003
0.
0.
0.
0.
0.
0.
0.
0.
0.
0.
0.
0.
0.
0.
0.
0.
0.
0.
0.
0.008
0.045
0.097
0.152
0.228
0.325
0.445
0.596
0.739
0.856
1.013
1.119
1.214
1.309
1.381
1.405
1.415
1.398
1.389
1.334
1.245
1.154
1.032
0.903
0.749
0.602
0.470
0.350
0.237
0.149
0.074
0.041
0.022
0.015
0.004
0.
0.
0.
0.
0.
0.
0.
0.
0.
0.
0.
0.
0.
0.
0.
0.
0.
0.
0.
0.
0.008
0.028
0.069
0.125
0.184
0.270
0.372
0.507
0.636
0.756
0.910
1.020
1.134
1.241
1.322
1.363
1.384
1.379
1.337
1.281
1.179
1.058
0.936
0.787
0.640
0.490
0.367
0.267
0.170
0.088
0.050
0.024
0.015
0.005
0.003
0.
0.
0.
0.
0.
0.
0.
0.
0.
0.
0.
0.
0.
0.
0.
0.
0.
0.
0.
0.
0.008
0.013
0.042
0.090
0.135
0.205
0.304
0.415
0.529
0.662
0.803
0.927
1.056
1.165
1.249
1.307
1.313
1.301
1.254
1.183
1.075
0.948
0.809
0.673
0.528
0.393
0.276
0.191
0.113
0.050
0.018
0.011
0.005
0.003
0.
0.
0.
0.
0.
0.
0.
0.
0.
0.
0.
0.
0.
0.
0.
0.
0.
0.
0.
0.
0.
0.003
0.009
0.021
0.055
0.103
0.158
0.231
0.332
0.440
0.566
0.697
0.828
0.963
1.057
1.152
1.188
1.204
1.195
1.140
1.053
0.936
0.818
0.680
0.532
0.402
0.290
0.197
0.127
0.062
0.020
0.005
0.004
0.003
0.
0.
0.
0.
0.
0.
0.
0.
0.
0.
0.
0.
0.
0.
0.
0.
0.
0.
0.
0.
0.
0.
0.
0.004
0.013
0.022
0.056
0.108
0.172
0.250
0.356
0.461
0.580
0.708
0.840
0.941
1.007
1.046
1.066
1.048
0.995
0.894
0.785
0.667
0.522
0.403
0.291
0.207
0.130
0.071
0.018
0.004
0.003
0.
0.
0.
0.
0.
0.
0.
0.
0.
0.
0.
0.
0.
0.
0.
0.
0.
0.
0.
0.
0.
0.
0.
0.
0.
0.003
0.004
0.012
0.019
0.063
0.117
0.178
0.262
0.360
0.459
0.586
0.702
0.791
0.852
0.893
0.898
0.860
0.813
0.729
0.628
0.520
0.410
0.311
0.199
0.126
0.076
0.036
0.
0.
0.
0.
0.
0.
0.
0.
0.
0.
0.
0.
0.
0.
0.
0.
0.
0.
0.
0.
0.
0.
0.
0.
0.
0.
0.
0.
0.
0.003
0.004
0.007
0.022
0.063
0.115
0.184
0.261
0.357
0.466
0.565
0.650
0.712
0.735
0.733
0.706
0.647
0.569
0.486
0.391
0.311
0.220
0.145
0.078
0.040
0.002
0.
0.
0.
0.
0.
0.
0.
0.
0.
0.
0.
0.
0.
0.
0.
0.
0.
0.
0.
0.
0.
0.
0.
0.
0.
0.
0.
0.
0.
0.
0.
0.003
0.016
0.035
0.082
0.121
0.188
0.256
0.349
0.426
0.505
0.546
0.580
0.580
0.547
0.496
0.431
0.354
0.277
0.204
0.148
0.087
0.043
0.009
0.
0.
0.
0.
0.
0.
0.
0.
0.
0.
0.
0.
0.
0.
0.
0.
0.
0.
0.
0.
0.
0.
0.
0.
0.
0.
0.
0.
0.
0.
0.
0.
0.
0.010
0.017
0.048
0.084
0.135
0.187
0.252
0.315
0.367
0.416
0.433
0.419
0.389
0.356
0.300
0.243
0.188
0.133
0.082
0.039
0.016
0.003
0.
0.
0.
0.
0.
0.
0.
0.
0.
0.
0.
0.
0.
0.
0.
0.
0.
0.
0.
0.
0.
0.
0.
0.
0.
0.
0.
0.
0.
0.
0.
0.
0.
0.
0.014
0.030
0.055
0.090
0.129
0.164
0.214
0.246
0.274
0.284
0.275
0.258
0.237
0.204
0.161
0.123
0.082
0.041
0.018
0.008
0.
0.
0.
0.
0.
0.
0.
0.
0.
0.
0.
0.
0.
0.
0.
0.
0.
0.
0.
0.
0.
0.
0.
0.
0.
0.
0.
0.
0.
0.
0.
0.
0.
0.
0.
0.010
0.021
0.034
0.053
0.083
0.111
0.139
0.161
0.169
0.184
0.181
0.170
0.153
0.125
0.098
0.066
0.039
0.017
0.012
0.
0.
0.
0.
0.
0.
0.
0.
0.
0.
0.
0.
0.
0.
0.
0.
0.
0.
0.
0.
0.
0.
0.
0.
0.
0.
0.
0.
0.
0.
0.
0.
0.
0.
0.
0.
0.
0.012
0.022
0.034
0.049
0.060
0.077
0.091
0.104
0.109
0.111
0.103
0.085
0.073
0.053
0.027
0.018
0.007
0.
0.
0.
0.
0.
0.
0.
0.
0.
0.
0.
0.
0.
0.
0.
0.
0.
0.
0.
0.
0.
0.
0.
0.
0.
0.
0.
0.
0.
0.
0.
0.
0.
0.
0.
0.
0.005
0.014
0.034
0.053
0.074
0.087
0.097
0.113
0.118
0.119
0.123
0.122
0.112
0.094
0.076
0.053
0.035
0.021
0.015
0.003
0.
0.
0.
0.
0.
0.
0.
0.
0.
0.
0.
0.
0.
0.
0.
0.
0.
0.
0.
0.
0.
0.
0.
0.
0.
0.
0.
0.
0.
0.
0.
0.
0.
0.
0.009
0.026
0.043
0.081
0.118
0.143
0.163
0.196
0.219
0.228
0.214
0.196
0.190
0.173
0.146
0.120
0.092
0.060
0.038
0.021
0.013
0.002
0.
0.
0.
0.
0.
0.
0.
0.
0.
0.
0.
0.
0.
0.
0.
0.
0.
0.
0.
0.
0.
0.
0.
0.
0.
0.
0.
0.
0.
0.
0.
0.
0.009
0.032
0.059
0.102
0.151
0.189
0.230
0.278
0.317
0.334
0.336
0.338
0.308
0.277
0.253
0.221
0.172
0.132
0.087
0.059
0.035
0.018
0.007
0.
0.
0.
0.
0.
0.
0.
0.
0.
0.
0.
0.
0.
0.
0.
0.
0.
0.
0.
0.
0.
0.
0.
0.
0.
0.
0.
0.
0.
0.
0.
0.008
0.031
0.051
0.097
0.156
0.214
0.276
0.331
0.393
0.441
0.463
0.471
0.470
0.454
0.405
0.359
0.311
0.244
0.177
0.126
0.077
0.047
0.022
0.013
0.
0.
0.
0.
0.
0.
0.
0.
0.
0.
0.
0.
0.
0.
0.
0.
0.
0.
0.
0.
0.
0.
0.
0.
0.
0.
0.
0.
0.
0.
0.003
0.020
0.042
0.088
0.148
0.215
0.286
0.374
0.450
0.512
0.573
0.621
0.641
0.635
0.597
0.549
0.471
0.402
0.325
0.246
0.168
0.104
0.054
0.032
0.015
0.
0.
0.
0.
0.
0.
0.
0.
0.
0.
0.
0.
0.
0.
0.
0.
0.
0.
0.
0.
0.
0.
0.
0.
0.
0.
0.
0.
0.
0.
0.004
0.035
0.067
0.126
0.196
0.292
0.400
0.499
0.603
0.684
0.754
0.795
0.807
0.795
0.756
0.700
0.596
0.507
0.408
0.315
0.213
0.138
0.072
0.037
0.015
0.
0.
0.
0.
0.
0.
0.
0.
0.
0.
0.
0.
0.
0.
0.
0.
0.
0.
0.
0.
0.
0.
0.
0.
0.
0.
0.
0.
0.
0.003
0.015
0.047
0.106
0.169
0.256
0.374
0.507
0.642
0.753
0.851
0.935
0.977
0.973
0.957
0.899
0.823
0.733
0.597
0.485
0.373
0.264
0.172
0.096
0.041
0.015
0.
0.
0.
0.
0.
0.
0.
0.
0.
0.
0.
0.
0.
0.
0.
0.
0.
0.
0.
0.
0.
0.
0.
0.
0.
0.
0.
0.
0.
0.008
0.024
0.071
0.140
0.218
0.335
0.467
0.616
0.747
0.890
1.008
1.096
1.137
1.140
1.108
1.037
0.947
0.829
0.701
0.561
0.428
0.311
0.215
0.139
0.065
0.024
0.008
0.002
0.
0.
0.
0.
0.
0.
0.
0.
0.
0.
0.
0.
0.
0.
0.
0.
0.
0.
0.
0.
0.
0.
0.
0.
0.
0.
0.005
0.017
0.046
0.098
0.185
0.281
0.400
0.541
0.714
0.865
0.993
1.129
1.218
1.266
1.265
1.232
1.165
1.055
0.918
0.779
0.649
0.503
0.387
0.285
0.191
0.118
0.053
0.036
0.022
0.005
0.
0.
0.
0.
0.
0.
0.
0.
0.
0.
0.
0.
0.
0.
0.
0.
0.
0.
0.
0.
0.
0.
0.
0.
0.
0.010
0.031
0.068
0.138
0.224
0.337
0.466
0.615
0.786
0.948
1.087
1.220
1.310
1.357
1.358
1.324
1.244
1.139
1.018
0.879
0.739
0.600
0.466
0.351
0.266
0.189
0.093
0.060
0.043
0.024
0.005
0.
0.
0.
0.
0.
0.
0.
0.
0.
0.
0.
0.
0.
0.
0.
0.
0.
0.
0.
0.
0.
0.
0.
0.007
0.022
0.052
0.103
0.181
0.286
0.392
0.524
0.679
0.861
1.029
1.170
1.303
1.394
1.424
1.410
1.377
1.321
1.227
1.097
0.961
0.820
0.682
0.548
0.432
0.340
0.239
0.161
0.098
0.067
0.048
0.017
0.002
0.
0.
0.
0.
0.
0.
0.
0.
0.
0.
0.
0.
0.
0.
0.
0.
0.
0.
0.
0.
0.002
0.003
0.019
0.051
0.098
0.159
0.225
0.341
0.461
0.607
0.757
0.942
1.104
1.235
1.368
1.450
1.486
1.466
1.427
1.366
1.287
1.176
1.041
0.917
0.781
0.655
0.539
0.429
0.320
0.229
0.160
0.101
0.062
0.037
0.014
0.
0.
0.
0.
0.
0.
0.
0.
0.
0.
0.
0.
0.
0.
0.
0.
0.
0.
0.
0.002
0.011
0.014
0.044
0.086
0.138
0.207
0.297
0.405
0.537
0.689
0.855
1.022
1.182
1.296
1.407
1.478
1.503
1.495
1.455
1.385
1.305
1.214
1.106
0.994
0.878
0.749
0.625
0.519
0.401
0.294
0.215
0.144
0.090
0.050
0.022
0.
0.
0.
0.
0.
0.
0.
0.
0.
0.
0.
0.
0.
0.
0.
0.
0.
0.
0.
0.011
0.015
0.035
0.071
0.127
0.201
0.275
0.372
0.490
0.624
0.758
0.941
1.101
1.235
1.338
1.440
1.499
1.510
1.491
1.437
1.368
1.318
1.232
1.165
1.075
0.965
0.851
0.740
0.622
0.487
0.357
0.270
0.190
0.112
0.062
0.030
0.004
0.
0.
0.
0.
0.
0.
0.
0.
0.
0.
0.
0.
0.
0.
0.
0.
0.
0.006
0.015
0.034
0.066
0.116
0.179
0.266
0.348
0.460
0.582
0.699
0.840
0.997
1.157
1.281
1.365
1.436
1.506
1.508
1.486
1.428
1.403
1.343
1.268
1.206
1.138
1.063
0.971
0.858
0.726
0.584
0.439
0.320
0.215
0.137
0.079
0.042
0.012
0.
0.
0.
0.
0.
0.
0.
0.
0.
0.
0.
0.
0.
0.
0.
0.
0.003
0.012
0.018
0.055
0.097
0.146
0.232
0.328
0.429
0.546
0.682
0.801
0.924
1.049
1.189
1.293
1.388
1.444
1.485
1.468
1.462
1.428
1.400
1.357
1.316
1.271
1.205
1.142
1.061
0.955
0.801
0.650
0.506
0.367
0.246
0.149
0.086
0.040
0.015
0.
0.
0.
0.
0.
0.
0.
0.
0.
0.
0.
0.
0.
0.
0.
0.
0.004
0.014
0.037
0.070
0.125
0.203
0.278
0.392
0.514
0.632
0.754
0.883
0.997
1.126
1.243
1.335
1.409
1.441
1.460
1.460
1.439
1.423
1.390
1.376
1.344
1.301
1.259
1.199
1.125
1.019
0.870
0.719
0.556
0.410
0.273
0.170
0.100
0.047
0.019
0.003
0.
0.
0.
0.
0.
0.
0.
0.
0.
0.
0.
0.
0.
0.
0.
0.004
0.017
0.050
0.091
0.159
0.234
0.346
0.452
0.567
0.696
0.809
0.955
1.088
1.198
1.288
1.375
1.435
1.458
1.461
1.435
1.424
1.409
1.375
1.367
1.346
1.333
1.307
1.239
1.159
1.047
0.921
0.755
0.586
0.434
0.298
0.198
0.108
0.052
0.022
0.005
0.004
0.003
0.
0.
0.
0.
0.
0.
0.
0.
0.
0.
0.
0.
0.
0.009
0.020
0.069
0.123
0.181
0.267
0.379
0.493
0.607
0.734
0.862
1.004
1.141
1.242
1.318
1.380
1.441
1.488
1.449
1.415
1.397
1.392
1.356
1.342
1.342
1.336
1.308
1.271
1.186
1.074
0.945
0.782
0.617
0.463
0.315
0.207
0.128
0.062
0.028
0.014
0.010
0.004
0.003
0.
0.
0.
0.
0.
0.
0.
0.
0.
0.
0.
0.003
0.010
0.033
0.087
0.142
0.206
0.298
0.397
0.511
0.637
0.753
0.898
1.022
1.152
1.248
1.327
1.387
1.450
1.460
1.448
1.400
1.370
1.358
1.354
1.332
1.338
1.350
1.338
1.290
1.202
1.088
0.961
0.786
0.629
0.474
0.333
0.211
0.138
0.070
0.038
0.024
0.015
0.011
0.004
0.
0.
0.
0.
0.
0.
0.
0.
0.
0.
0.003
0.004
0.021
0.047
0.094
0.149
0.220
0.314
0.413
0.523
0.653
0.793
0.927
1.019
1.132
1.242
1.312
1.379
1.431
1.440
1.421
1.418
1.375
1.359
1.355
1.355
1.357
1.358
1.322
1.270
1.193
1.083
0.951
0.799
0.639
0.473
0.332
0.226
0.137
0.092
0.055
0.037
0.025
0.015
0.006
0.004
0.
0.
0.
0.
0.
0.
0.
0.
0.002
0.004
0.010
0.026
0.048
0.093
0.154
0.218
0.315
0.414
0.531
0.661
0.804
0.913
1.030
1.116
1.217
1.317
1.383
1.425
1.425
1.426
1.423
1.390
1.354
1.358
1.349
1.331
1.350
1.322
1.266
1.182
1.063
0.927
0.777
0.623
0.476
0.323
0.218
0.156
0.105
0.067
0.048
0.032
0.022
0.012
0.004
0.
0.
0.
0.
0.
0.
0.
0.
0.003
0.008
0.016
0.032
0.055
0.088
0.139
0.231
0.314
0.411
0.517
0.633
0.785
0.899
1.001
1.102
1.207
1.314
1.372
1.419
1.420
1.433
1.438
1.406
1.361
1.342
1.358
1.363
1.347
1.323
1.255
1.139
1.012
0.882
0.735
0.598
0.447
0.314
0.230
0.160
0.113
0.078
0.057
0.042
0.026
0.014
0.005
0.003
0.
0.
0.
0.
0.
0.
0.
0.003
0.009
0.017
0.034
0.053
0.093
0.148
0.224
0.302
0.417
0.510
0.616
0.737
0.847
0.961
1.094
1.201
1.289
1.361
1.382
1.409
1.429
1.449
1.416
1.371
1.339
1.362
1.341
1.345
1.283
1.208
1.105
0.959
0.837
0.693
0.560
0.430
0.298
0.219
0.165
0.116
0.086
0.062
0.046
0.029
0.015
0.005
0.003
0.
0.
0.
0.
0.
0.
0.
0.003
0.009
0.016
0.031
0.056
0.088
0.144
0.218
0.296
0.399
0.486
0.599
0.712
0.807
0.928
1.053
1.167
1.267
1.318
1.376
1.397
1.433
1.426
1.422
1.401
1.364
1.355
1.345
1.306
1.247
1.151
1.049
0.932
0.796
0.664
0.522
0.402
0.300
0.213
0.158
0.114
0.088
0.068
0.047
0.029
0.019
0.005
0.003
0.
0.
0.
0.
0.
0.
0.
0.003
0.009
0.015
0.029
0.052
0.097
0.145
0.200
0.286
0.369
0.471
0.565
0.680
0.791
0.892
1.020
1.113
1.213
1.286
1.348
1.412
1.437
1.433
1.419
1.411
1.375
1.328
1.286
1.251
1.180
1.106
1.013
0.887
0.760
0.636
0.519
0.383
0.280
0.204
0.143
0.112
0.083
0.065
0.045
0.027
0.018
0.004
0.
0.
0.
0.
0.
0.
0.
0.
0.003
0.004
0.013
0.029
0.059
0.094
0.137
0.189
0.269
0.365
0.445
0.548
0.662
0.765
0.867
0.985
1.093
1.159
1.267
1.347
1.389
1.422
1.414
1.399
1.366
1.358
1.297
1.243
1.193
1.138
1.059
0.952
0.856
0.731
0.620
0.498
0.368
0.263
0.192
0.137
0.099
0.077
0.058
0.039
0.024
0.011
0.004
0.
0.
0.
0.
0.
0.
0.
0.
0.
0.003
0.009
0.028
0.054
0.091
0.131
0.186
0.252
0.346
0.435
0.537
0.641
0.751
0.858
0.976
1.070
1.142
1.258
1.332
1.368
1.392
1.393
1.372
1.338
1.317
1.257
1.198
1.163
1.107
1.039
0.945
0.817
0.716
0.610
0.496
0.378
0.269
0.176
0.124
0.091
0.065
0.044
0.032
0.019
0.009
0.003
0.
0.
0.
0.
0.
0.
0.
0.
0.
0.002
0.006
0.025
0.051
0.080
0.125
0.168
0.235
0.324
0.413
0.512
0.607
0.721
0.844
0.956
1.051
1.152
1.233
1.313
1.336
1.365
1.353
1.327
1.303
1.272
1.215
1.178
1.118
1.085
1.016
0.940
0.824
0.735
0.631
0.519
0.391
0.289
0.191
0.109
0.086
0.060
0.037
0.021
0.015
0.003
0.
0.
0.
0.
0.
0.
0.
0.
0.
0.
0.
0.003
0.021
0.044
0.075
0.113
0.156
0.236
0.307
0.396
0.486
0.586
0.688
0.814
0.932
1.049
1.125
1.197
1.270
1.307
1.322
1.318
1.278
1.262
1.244
1.212
1.173
1.126
1.104
1.051
0.961
0.884
0.780
0.693
0.570
0.453
0.316
0.213
0.134
0.091
0.048
0.025
0.015
0.003
0.
0.
0.
0.
0.
0.
0.
0.
0.
0.
0.
0.
0.003
0.018
0.037
0.066
0.097
0.146
0.213
0.296
0.392
0.478
0.574
0.686
0.798
0.923
1.027
1.094
1.163
1.237
1.279
1.294
1.268
1.268
1.237
1.212
1.188
1.174
1.144
1.115
1.052
1.016
0.943
0.836
0.756
0.650
0.521
0.382
0.285
0.184
0.103
0.052
0.024
0.003
0.
0.
0.
0.
0.
0.
0.
0.
0.
0.
0.
0.
0.
0.003
0.017
0.030
0.054
0.090
0.120
0.194
0.285
0.377
0.475
0.573
0.680
0.788
0.913
1.000
1.080
1.146
1.210
1.259
1.275
1.272
1.248
1.229
1.199
1.197
1.160
1.145
1.139
1.126
1.074
1.035
0.961
0.857
0.745
0.591
0.460
0.333
0.229
0.136
0.083
0.030
0.014
0.
0.
0.
0.
0.
0.
0.
0.
0.
0.
0.
0.
0.
0.003
0.015
0.027
0.047
0.071
0.109
0.173
0.252
0.349
0.463
0.573
0.694
0.810
0.926
1.027
1.105
1.170
1.232
1.260
1.264
1.254
1.238
1.218
1.211
1.191
1.171
1.154
1.178
1.175
1.148
1.127
1.054
0.966
0.836
0.682
0.539
0.392
0.277
0.165
0.113
0.052
0.026
0.006
0.
0.
0.
0.
0.
0.
0.
0.
0.
0.
0.
0.
0.003
0.009
0.022
0.035
0.060
0.085
0.153
0.238
0.322
0.446
0.582
0.700
0.833
0.959
1.054
1.129
1.193
1.240
1.262
1.257
1.260
1.217
1.213
1.190
1.175
1.179
1.217
1.237
1.248
1.253
1.212
1.145
1.077
0.936
0.779
0.625
0.468
0.332
0.222
0.135
0.076
0.038
0.018
0.003
0.
0.
0.
0.
0.
0.
0.
0.
0.
0.
0.
0.002
0.004
0.011
0.025
0.040
0.072
0.137
0.217
0.313
0.423
0.566
0.714
0.863
0.984
1.094
1.159
1.201
1.232
1.265
1.245
1.225
1.201
1.192
1.189
1.180
1.208
1.230
1.276
1.301
1.309
1.295
1.247
1.151
1.037
0.892
0.705
0.547
0.390
0.272
0.171
0.099
0.055
0.025
0.007
0.
0.
0.
0.
0.
0.
0.
0.
0.
0.
0.
0.
0.003
0.004
0.012
0.028
0.052
0.113
0.207
0.299
0.426
0.563
0.718
0.864
1.006
1.105
1.179
1.219
1.248
1.258
1.234
1.222
1.200
1.194
1.200
1.220
1.246
1.278
1.336
1.362
1.363
1.377
1.360
1.277
1.160
1.000
0.827
0.636
0.456
0.322
0.206
0.124
0.065
0.032
0.014
0.003
0.
0.
0.
0.
0.
0.
0.
0.
0.
0.
0.
0.
0.003
0.006
0.017
0.042
0.101
0.185
0.291
0.416
0.563
0.720
0.874
0.997
1.097
1.192
1.222
1.251
1.256
1.247
1.241
1.224
1.211
1.217
1.238
1.273
1.331
1.365
1.421
1.447
1.471
1.439
1.345
1.237
1.087
0.921
0.721
0.522
0.383
0.245
0.150
0.078
0.039
0.019
0.003
0.
0.
0.
0.
0.
0.
0.
0.
0.
0.
0.
0.
0.
0.005
0.012
0.038
0.088
0.161
0.265
0.403
0.555
0.708
0.870
0.993
1.096
1.177
1.222
1.251
1.258
1.257
1.227
1.229
1.236
1.240
1.274
1.301
1.341
1.373
1.441
1.488
1.514
1.492
1.416
1.292
1.146
0.966
0.784
0.571
0.398
0.283
0.173
0.089
0.040
0.018
0.003
0.
0.
0.
0.
0.
0.
0.
0.
0.
0.
0.
0.
0.
0.003
0.013
0.040
0.081
0.150
0.247
0.384
0.526
0.674
0.845
0.978
1.085
1.144
1.207
1.238
1.251
1.255
1.234
1.245
1.241
1.248
1.277
1.302
1.335
1.391
1.452
1.506
1.516
1.495
1.422
1.309
1.169
0.990
0.795
0.602
0.428
0.293
0.194
0.097
0.044
0.018
0.003
0.
0.
0.
0.
0.
0.
0.
0.
0.
0.
0.
0.
0.
0.002
0.016
0.036
0.073
0.142
0.246
0.373
0.508
0.641
0.780
0.916
1.040
1.118
1.187
1.222
1.251
1.260
1.242
1.211
1.238
1.249
1.253
1.310
1.343
1.394
1.444
1.472
1.491
1.474
1.407
1.310
1.168
0.988
0.803
0.612
0.437
0.303
0.196
0.095
0.047
0.011
0.
0.
0.
0.
0.
0.
0.
0.
0.
0.
0.
0.
0.
0.
0.003
0.013
0.036
0.070
0.126
0.227
0.342
0.475
0.594
0.714
0.859
0.989
1.081
1.149
1.199
1.233
1.247
1.210
1.216
1.249
1.242
1.269
1.299
1.306
1.351
1.394
1.431
1.419
1.413
1.357
1.290
1.161
1.001
0.812
0.622
0.430
0.303
0.182
0.096
0.042
0.012
0.
0.
0.
0.
0.
0.
0.
0.
0.
0.
0.
0.
0.
0.
0.004
0.013
0.034
0.068
0.123
0.195
0.301
0.407
0.524
0.663
0.771
0.909
0.999
1.084
1.140
1.195
1.224
1.214
1.216
1.230
1.253
1.255
1.270
1.288
1.317
1.351
1.386
1.392
1.386
1.336
1.274
1.151
0.983
0.800
0.609
0.428
0.292
0.177
0.087
0.039
0.009
0.
0.
0.
0.
0.
0.
0.
0.
0.
0.
0.
0.
0.
0.
0.004
0.010
0.035
0.063
0.104
0.167
0.252
0.357
0.453
0.577
0.695
0.814
0.933
1.029
1.112
1.177
1.199
1.237
1.230
1.208
1.240
1.250
1.228
1.266
1.277
1.310
1.352
1.363
1.350
1.302
1.228
1.115
0.959
0.777
0.584
0.398
0.279
0.177
0.088
0.040
0.014
0.003
0.
0.
0.
0.
0.
0.
0.
0.
0.
0.
0.
0.
0.
0.004
0.006
0.023
0.053
0.082
0.136
0.194
0.292
0.400
0.520
0.635
0.744
0.870
0.990
1.073
1.153
1.202
1.238
1.263
1.213
1.205
1.225
1.236
1.260
1.265
1.289
1.288
1.304
1.292
1.274
1.169
1.041
0.903
0.722
0.557
0.378
0.257
0.162
0.089
0.031
0.015
0.003
0.
0.
0.
0.
0.
0.
0.
0.
0.
0.
0.
0.
0.
0.004
0.005
0.017
0.035
0.070
0.108
0.164
0.228
0.338
0.453
0.569
0.702
0.833
0.951
1.049
1.142
1.210
1.255
1.238
1.239
1.221
1.232
1.238
1.225
1.234
1.248
1.269
1.248
1.238
1.192
1.096
0.981
0.842
0.679
0.503
0.359
0.230
0.150
0.075
0.037
0.015
0.004
0.003
0.
0.
0.
0.
0.
0.
0.
0.
0.
0.
0.
0.
0.003
0.005
0.006
0.026
0.049
0.082
0.129
0.186
0.269
0.404
0.525
0.673
0.807
0.928
1.038
1.127
1.184
1.238
1.268
1.255
1.240
1.230
1.241
1.226
1.197
1.219
1.223
1.210
1.197
1.142
1.045
0.924
0.776
0.636
0.473
0.333
0.210
0.133
0.064
0.031
0.011
0.004
0.003
0.
0.
0.
0.
0.
0.
0.
0.
0.
0.
0.
0.
0.
0.004
0.005
0.019
0.037
0.067
0.100
0.158
0.233
0.331
0.478
0.643
0.778
0.911
1.013
1.084
1.192
1.233
1.265
1.260
1.237
1.236
1.254
1.241
1.219
1.220
1.226
1.185
1.151
1.088
0.986
0.863
0.728
0.570
0.412
0.297
0.188
0.110
0.058
0.026
0.011
0.003
0.
0.
0.
0.
0.
0.
0.
0.
0.
0.
0.
0.
0.
0.
0.003
0.004
0.009
0.019
0.046
0.080
0.130
0.205
0.311
0.445
0.601
0.752
0.873
0.977
1.089
1.186
1.227
1.252
1.262
1.281
1.277
1.277
1.246
1.243
1.251
1.230
1.186
1.106
1.021
0.921
0.795
0.643
0.496
0.373
0.261
0.158
0.093
0.047
0.025
0.010
0.003
0.
0.
0.
0.
0.
0.
0.
0.
0.
0.
0.
0.
0.
0.
0.
0.
0.003
0.009
0.034
0.057
0.114
0.193
0.285
0.412
0.563
0.712
0.835
0.973
1.077
1.163
1.234
1.271
1.329
1.333
1.326
1.324
1.299
1.262
1.238
1.218
1.162
1.055
0.952
0.843
0.705
0.564
0.439
0.326
0.221
0.131
0.069
0.042
0.020
0.006
0.
0.
0.
0.
0.
0.
0.
0.
0.
0.
0.
0.
0.
0.
0.
0.
0.
0.
0.004
0.018
0.047
0.101
0.170
0.258
0.371
0.511
0.653
0.805
0.935
1.056
1.157
1.244
1.289
1.340
1.358
1.377
1.358
1.347
1.294
1.251
1.182
1.108
1.020
0.888
0.744
0.616
0.495
0.382
0.261
0.171
0.096
0.054
0.028
0.015
0.003
0.
0.
0.
0.
0.
0.
0.
0.
0.
0.
0.
0.
0.
0.
0.
0.
0.
0.
0.
0.009
0.037
0.090
0.152
0.232
0.327
0.456
0.594
0.750
0.893
1.029
1.148
1.233
1.295
1.369
1.392
1.401
1.358
1.358
1.311
1.236
1.154
1.043
0.930
0.801
0.658
0.526
0.414
0.295
0.204
0.121
0.063
0.037
0.019
0.008
0.
0.
0.
0.
0.
0.
0.
0.
0.
0.
0.
0.
0.
0.
0.
0.
0.
0.
0.
0.
0.
0.027
0.074
0.126
0.193
0.288
0.396
0.527
0.669
0.806
0.943
1.072
1.186
1.277
1.357
1.399
1.390
1.366
1.331
1.281
1.187
1.085
0.979
0.841
0.697
0.545
0.425
0.322
0.228
0.135
0.076
0.044
0.021
0.014
0.004
0.
0.
0.
0.
0.
0.
0.
0.
0.
0.
0.
0.
0.
0.
0.
0.
0.
0.
0.
0.
0.
0.014
0.053
0.095
0.160
0.230
0.338
0.447
0.587
0.724
0.871
0.997
1.107
1.226
1.315
1.361
1.364
1.350
1.310
1.221
1.101
1.006
0.876
0.732
0.597
0.450
0.343
0.244
0.158
0.084
0.051
0.020
0.015
0.004
0.
0.
0.
0.
0.
0.
0.
0.
0.
0.
0.
0.
0.
0.
0.
0.
0.
0.
0.
0.
0.
0.
0.003
0.024
0.062
0.120
0.183
0.268
0.374
0.506
0.644
0.790
0.928
1.046
1.150
1.238
1.293
1.302
1.273
1.244
1.139
1.024
0.890
0.768
0.628
0.476
0.349
0.255
0.167
0.088
0.042
0.021
0.011
0.004
0.003
0.
0.
0.
0.
0.
0.
0.
0.
0.
0.
0.
0.
0.
0.
0.
0.
0.
0.
0.
0.
0.
0.
0.
0.006
0.037
0.070
0.141
0.207
0.305
0.418
0.549
0.695
0.837
0.968
1.067
1.153
1.205
1.209
1.193
1.129
1.031
0.892
0.775
0.637
0.493
0.367
0.260
0.173
0.091
0.050
0.016
0.005
0.004
0.003
0.
0.
0.
0.
0.
0.
0.
0.
0.
0.
0.
0.
0.
0.
0.
0.
0.
0.
0.
0.
0.
0.
0.
0.
0.005
0.007
0.039
0.086
0.151
0.228
0.333
0.463
0.593
0.732
0.871
0.975
1.025
1.071
1.074
1.052
0.975
0.883
0.753
0.635
0.500
0.384
0.262
0.166
0.106
0.054
0.018
0.003
0.003
0.
0.
0.
0.
0.
0.
0.
0.
0.
0.
0.
0.
0.
0.
0.
0.
0.
0.
0.
0.
0.
0.
0.
0.
0.
0.
0.
0.005
0.007
0.057
0.102
0.175
0.264
0.358
0.479
0.621
0.738
0.833
0.898
0.931
0.929
0.894
0.830
0.734
0.622
0.505
0.386
0.291
0.190
0.119
0.058
0.018
0.
0.
0.
0.
0.
0.
0.
0.
0.
0.
0.
0.
0.
0.
0.
0.
0.
0.
0.
0.
0.
0.
0.
0.
0.
0.
0.
0.
0.
0.
0.
0.002
0.025
0.062
0.114
0.192
0.279
0.381
0.482
0.600
0.687
0.750
0.783
0.782
0.743
0.669
0.584
0.490
0.380
0.297
0.204
0.131
0.066
0.029
0.002
0.
0.
0.
0.
0.
0.
0.
0.
0.
0.
0.
0.
0.
0.
0.
0.
0.
0.
0.
0.
0.
0.
0.
0.
0.
0.
0.
0.
0.
0.
0.
0.
0.011
0.038
0.085
0.135
0.201
0.282
0.372
0.457
0.543
0.594
0.623
0.620
0.579
0.528
0.438
0.361
0.274
0.194
0.132
0.085
0.036
0.008
0.
0.
0.
0.
0.
0.
0.
0.
0.
0.
0.
0.
0.
0.
0.
0.
0.
0.
0.
0.
0.
0.
0.
0.
0.
0.
0.
0.
0.
0.
0.
0.
0.
0.010
0.017
0.060
0.093
0.153
0.208
0.274
0.339
0.396
0.438
0.456
0.445
0.428
0.371
0.316
0.251
0.192
0.136
0.082
0.038
0.010
0.003
0.
0.
0.
0.
0.
0.
0.
0.
0.
0.
0.
0.
0.
0.
0.
0.
0.
0.
0.
0.
0.
0.
0.
0.
0.
0.
0.
0.
0.
0.
0.
0.
0.
0.004
0.014
0.031
0.066
0.097
0.143
0.196
0.238
0.278
0.301
0.312
0.310
0.276
0.247
0.206
0.168
0.119
0.081
0.042
0.019
0.003
0.
0.
0.
0.
0.
0.
0.
0.
0.
0.
0.
0.
0.
0.
0.
0.
0.
0.
0.
0.
0.
0.
0.
0.
0.
0.
0.
0.
0.
0.
0.
0.
0.
0.
0.
0.011
0.021
0.035
0.059
0.094
0.123
0.153
0.177
0.197
0.199
0.201
0.184
0.159
0.129
0.102
0.075
0.041
0.020
0.003
0.
0.
0.
0.
0.
0.
0.
0.
0.
0.
0.
0.
0.
0.
0.
0.
0.
0.
0.
0.
0.
0.
0.
0.
0.
0.
0.
0.
0.
0.
0.
0.
0.
0.
0.
0.
0.
0.012
0.022
0.034
0.050
0.065
0.088
0.104
0.114
0.118
0.117
0.116
0.097
0.077
0.057
0.033
0.014
0.002
0.
0.
0.
0.
0.
0.
0.
0.
0.
0.
0.
0.
0.
0.
0.
0.
0.
0.
0.
0.
0.
0.
0.
0.
0.
0.
0.
0.
0.
0.
0.
0.
0.
0.
0.
0.
0.005
0.014
0.029
0.037
0.056
0.064
0.073
0.081
0.093
0.099
0.103
0.100
0.091
0.082
0.064
0.040
0.029
0.019
0.013
0.003
0.
0.
0.
0.
0.
0.
0.
0.
0.
0.
0.
0.
0.
0.
0.
0.
0.
0.
0.
0.
0.
0.
0.
0.
0.
0.
0.
0.
0.
0.
0.
0.
0.
0.
0.013
0.025
0.042
0.066
0.105
0.124
0.144
0.166
0.183
0.184
0.175
0.169
0.160
0.146
0.123
0.105
0.070
0.046
0.030
0.019
0.012
0.002
0.
0.
0.
0.
0.
0.
0.
0.
0.
0.
0.
0.
0.
0.
0.
0.
0.
0.
0.
0.
0.
0.
0.
0.
0.
0.
0.
0.
0.
0.
0.
0.
0.014
0.030
0.054
0.090
0.125
0.160
0.204
0.241
0.272
0.285
0.292
0.283
0.259
0.236
0.217
0.186
0.142
0.112
0.074
0.046
0.028
0.016
0.003
0.
0.
0.
0.
0.
0.
0.
0.
0.
0.
0.
0.
0.
0.
0.
0.
0.
0.
0.
0.
0.
0.
0.
0.
0.
0.
0.
0.
0.
0.
0.
0.008
0.030
0.057
0.088
0.142
0.192
0.252
0.300
0.343
0.388
0.408
0.413
0.406
0.387
0.347
0.315
0.270
0.215
0.152
0.099
0.065
0.039
0.020
0.008
0.
0.
0.
0.
0.
0.
0.
0.
0.
0.
0.
0.
0.
0.
0.
0.
0.
0.
0.
0.
0.
0.
0.
0.
0.
0.
0.
0.
0.
0.
0.004
0.022
0.051
0.081
0.131
0.192
0.264
0.342
0.410
0.469
0.515
0.538
0.553
0.548
0.517
0.481
0.407
0.353
0.283
0.218
0.143
0.086
0.048
0.025
0.013
0.
0.
0.
0.
0.
0.
0.
0.
0.
0.
0.
0.
0.
0.
0.
0.
0.
0.
0.
0.
0.
0.
0.
0.
0.
0.
0.
0.
0.
0.
0.009
0.032
0.073
0.120
0.184
0.267
0.368
0.464
0.542
0.607
0.662
0.711
0.717
0.702
0.663
0.607
0.528
0.451
0.366
0.278
0.188
0.124
0.062
0.033
0.014
0.
0.
0.
0.
0.
0.
0.
0.
0.
0.
0.
0.
0.
0.
0.
0.
0.
0.
0.
0.
0.
0.
0.
0.
0.
0.
0.
0.
0.
0.003
0.016
0.051
0.099
0.169
0.249
0.354
0.480
0.591
0.683
0.767
0.850
0.872
0.874
0.859
0.799
0.736
0.638
0.536
0.438
0.334
0.242
0.157
0.090
0.046
0.023
0.005
0.004
0.
0.
0.
0.
0.
0.
0.
0.
0.
0.
0.
0.
0.
0.
0.
0.
0.
0.
0.
0.
0.
0.
0.
0.
0.
0.
0.
0.003
0.037
0.074
0.141
0.212
0.313
0.438
0.572
0.706
0.817
0.924
1.008
1.052
1.047
1.014
0.963
0.862
0.747
0.618
0.513
0.393
0.293
0.201
0.125
0.062
0.030
0.016
0.011
0.005
0.
0.
0.
0.
0.
0.
0.
0.
0.
0.
0.
0.
0.
0.
0.
0.
0.
0.
0.
0.
0.
0.
0.
0.
0.
0.005
0.028
0.048
0.104
0.175
0.276
0.378
0.522
0.683
0.820
0.935
1.048
1.152
1.181
1.188
1.163
1.098
0.991
0.846
0.713
0.589
0.465
0.354
0.259
0.185
0.113
0.053
0.022
0.018
0.012
0.003
0.
0.
0.
0.
0.
0.
0.
0.
0.
0.
0.
0.
0.
0.
0.
0.
0.
0.
0.
0.
0.
0.
0.
0.005
0.016
0.044
0.076
0.143
0.218
0.328
0.445
0.599
0.766
0.913
1.052
1.163
1.238
1.299
1.297
1.259
1.198
1.090
0.949
0.818
0.694
0.556
0.440
0.342
0.262
0.165
0.091
0.061
0.043
0.019
0.013
0.003
0.
0.
0.
0.
0.
0.
0.
0.
0.
0.
0.
0.
0.
0.
0.
0.
0.
0.
0.
0.
0.
0.007
0.010
0.034
0.064
0.114
0.191
0.295
0.392
0.513
0.672
0.826
0.997
1.135
1.255
1.321
1.387
1.376
1.351
1.279
1.169
1.062
0.927
0.786
0.661
0.525
0.415
0.330
0.231
0.160
0.096
0.067
0.043
0.016
0.003
0.002
0.
0.
0.
0.
0.
0.
0.
0.
0.
0.
0.
0.
0.
0.
0.
0.
0.
0.
0.002
0.003
0.017
0.030
0.073
0.113
0.174
0.248
0.366
0.476
0.593
0.765
0.932
1.086
1.204
1.314
1.409
1.432
1.432
1.396
1.343
1.238
1.132
0.996
0.882
0.748
0.627
0.511
0.398
0.308
0.220
0.152
0.099
0.063
0.033
0.011
0.003
0.
0.
0.
0.
0.
0.
0.
0.
0.
0.
0.
0.
0.
0.
0.
0.
0.
0.
0.010
0.015
0.025
0.069
0.122
0.176
0.247
0.324
0.436
0.569
0.689
0.849
1.025
1.180
1.284
1.388
1.454
1.476
1.463
1.420
1.349
1.278
1.187
1.076
0.985
0.859
0.725
0.601
0.493
0.386
0.279
0.213
0.139
0.089
0.048
0.016
0.003
0.
0.
0.
0.
0.
0.
0.
0.
0.
0.
0.
0.
0.
0.
0.
0.
0.
0.006
0.015
0.021
0.056
0.112
0.182
0.256
0.331
0.433
0.541
0.661
0.785
0.949
1.116
1.237
1.324
1.431
1.488
1.511
1.484
1.423
1.358
1.314
1.216
1.136
1.042
0.932
0.812
0.705
0.588
0.463
0.349
0.261
0.177
0.107
0.059
0.018
0.003
0.
0.
0.
0.
0.
0.
0.
0.
0.
0.
0.
0.
0.
0.
0.
0.
0.003
0.013
0.020
0.047
0.099
0.166
0.232
0.322
0.422
0.536
0.647
0.767
0.876
1.048
1.188
1.285
1.365
1.432
1.501
1.486
1.469
1.449
1.388
1.319
1.244
1.193
1.115
1.023
0.928
0.816
0.692
0.542
0.407
0.303
0.211
0.133
0.075
0.029
0.002
0.
0.
0.
0.
0.
0.
0.
0.
0.
0.
0.
0.
0.
0.
0.
0.
0.004
0.016
0.032
0.070
0.141
0.217
0.299
0.406
0.527
0.636
0.765
0.873
0.995
1.123
1.223
1.322
1.387
1.453
1.480
1.483
1.445
1.438
1.401
1.341
1.291
1.196
1.164
1.113
1.021
0.917
0.794
0.638
0.495
0.355
0.233
0.157
0.084
0.031
0.005
0.
0.
0.
0.
0.
0.
0.
0.
0.
0.
0.
0.
0.
0.
0.
0.
0.011
0.025
0.047
0.106
0.184
0.267
0.375
0.493
0.620
0.736
0.867
0.979
1.090
1.198
1.296
1.363
1.425
1.444
1.450
1.452
1.426
1.419
1.379
1.347
1.279
1.244
1.212
1.170
1.103
0.988
0.856
0.706
0.551
0.406
0.276
0.181
0.103
0.040
0.014
0.003
0.
0.
0.
0.
0.
0.
0.
0.
0.
0.
0.
0.
0.
0.
0.003
0.012
0.030
0.081
0.142
0.217
0.302
0.435
0.569
0.685
0.816
0.930
1.066
1.189
1.273
1.348
1.416
1.471
1.471
1.471
1.463
1.405
1.373
1.368
1.338
1.302
1.295
1.244
1.214
1.136
1.040
0.916
0.754
0.599
0.438
0.309
0.204
0.115
0.051
0.019
0.010
0.005
0.003
0.
0.
0.
0.
0.
0.
0.
0.
0.
0.
0.
0.
0.006
0.016
0.047
0.106
0.168
0.252
0.350
0.491
0.623
0.744
0.871
0.977
1.119
1.221
1.332
1.378
1.433
1.472
1.487
1.465
1.424
1.389
1.352
1.331
1.333
1.336
1.308
1.279
1.230
1.142
1.070
0.946
0.804
0.620
0.478
0.340
0.231
0.144
0.072
0.034
0.016
0.013
0.005
0.004
0.
0.
0.
0.
0.
0.
0.
0.
0.
0.
0.003
0.007
0.032
0.064
0.126
0.188
0.279
0.386
0.517
0.651
0.788
0.912
1.044
1.152
1.243
1.327
1.381
1.417
1.472
1.485
1.458
1.420
1.376
1.347
1.332
1.317
1.316
1.299
1.302
1.234
1.181
1.088
0.968
0.825
0.657
0.510
0.359
0.260
0.157
0.097
0.051
0.029
0.018
0.013
0.005
0.003
0.
0.
0.
0.
0.
0.
0.
0.
0.003
0.004
0.018
0.043
0.073
0.138
0.200
0.296
0.409
0.528
0.670
0.805
0.950
1.068
1.166
1.248
1.317
1.383
1.423
1.452
1.450
1.440
1.406
1.369
1.345
1.327
1.320
1.316
1.307
1.312
1.256
1.181
1.109
0.990
0.831
0.671
0.523
0.377
0.288
0.178
0.114
0.067
0.048
0.030
0.017
0.012
0.004
0.
0.
0.
0.
0.
0.
0.
0.002
0.003
0.010
0.030
0.054
0.078
0.139
0.209
0.311
0.424
0.538
0.670
0.816
0.950
1.080
1.178
1.247
1.311
1.368
1.437
1.467
1.435
1.431
1.401
1.380
1.343
1.345
1.319
1.300
1.313
1.280
1.244
1.174
1.102
0.982
0.827
0.665
0.525
0.380
0.297
0.206
0.138
0.088
0.061
0.044
0.027
0.014
0.005
0.003
0.
0.
0.
0.
0.
0.
0.003
0.008
0.015
0.034
0.056
0.079
0.145
0.221
0.316
0.424
0.547
0.668
0.805
0.935
1.046
1.146
1.217
1.303
1.386
1.434
1.441
1.418
1.424
1.420
1.388
1.350
1.303
1.300
1.302
1.331
1.314
1.221
1.128
1.060
0.946
0.803
0.664
0.506
0.384
0.292
0.220
0.159
0.098
0.077
0.052
0.036
0.021
0.010
0.004
0.
0.
0.
0.
0.
0.
0.003
0.009
0.017
0.035
0.059
0.081
0.145
0.217
0.320
0.421
0.543
0.643
0.773
0.891
1.002
1.076
1.189
1.291
1.361
1.415
1.422
1.415
1.417
1.442
1.428
1.357
1.321
1.309
1.293
1.298
1.266
1.186
1.104
1.020
0.899
0.761
0.625
0.484
0.380
0.287
0.223
0.166
0.109
0.085
0.058
0.040
0.023
0.011
0.004
0.
0.
0.
0.
0.
0.
0.003
0.009
0.017
0.035
0.050
0.090
0.153
0.209
0.299
0.403
0.519
0.628
0.733
0.847
0.944
1.039
1.158
1.247
1.309
1.370
1.393
1.421
1.431
1.437
1.413
1.370
1.348
1.322
1.292
1.276
1.220
1.117
1.061
0.964
0.846
0.734
0.616
0.473
0.356
0.276
0.218
0.160
0.117
0.086
0.059
0.040
0.023
0.011
0.004
0.
0.
0.
0.
0.
0.
0.003
0.009
0.017
0.033
0.049
0.099
0.151
0.204
0.286
0.398
0.496
0.611
0.706
0.814
0.913
1.009
1.109
1.189
1.256
1.319
1.376
1.413
1.437
1.431
1.411
1.391
1.352
1.329
1.264
1.241
1.159
1.077
1.024
0.911
0.813
0.712
0.586
0.464
0.349
0.269
0.206
0.149
0.112
0.082
0.060
0.038
0.021
0.010
0.003
0.
0.
0.
0.
0.
0.
0.002
0.004
0.015
0.029
0.047
0.093
0.146
0.208
0.278
0.380
0.481
0.604
0.698
0.804
0.888
0.986
1.080
1.159
1.244
1.304
1.380
1.426
1.428
1.427
1.394
1.382
1.351
1.300
1.249
1.192
1.127
1.042
0.997
0.875
0.766
0.653
0.547
0.427
0.339
0.258
0.189
0.138
0.098
0.074
0.053
0.034
0.019
0.004
0.
0.
0.
0.
0.
0.
0.
0.
0.003
0.012
0.023
0.047
0.090
0.137
0.199
0.273
0.374
0.480
0.581
0.680
0.777
0.871
0.976
1.079
1.172
1.230
1.324
1.384
1.414
1.420
1.399
1.385
1.355
1.323
1.259
1.209
1.150
1.087
1.020
0.943
0.847
0.745
0.647
0.524
0.412
0.326
0.245
0.185
0.122
0.084
0.061
0.040
0.024
0.015
0.003
0.
0.
0.
0.
0.
0.
0.
0.
0.002
0.003
0.020
0.039
0.083
0.132
0.186
0.257
0.364
0.464
0.567
0.658
0.750
0.857
0.964
1.081
1.162
1.242
1.310
1.387
1.400
1.420
1.391
1.369
1.346
1.304
1.248
1.189
1.124
1.077
1.011
0.926
0.846
0.761
0.650
0.540
0.431
0.315
0.246
0.170
0.111
0.076
0.050
0.031
0.018
0.004
0.
0.
0.
0.
0.
0.
0.
0.
0.
0.
0.002
0.011
0.032
0.068
0.113
0.170
0.244
0.325
0.418
0.516
0.623
0.725
0.825
0.942
1.051
1.149
1.222
1.283
1.357
1.388
1.398
1.378
1.365
1.312
1.279
1.227
1.182
1.125
1.084
1.038
0.928
0.882
0.795
0.701
0.598
0.493
0.370
0.261
0.165
0.115
0.079
0.038
0.018
0.012
0.
0.
0.
0.
0.
0.
0.
0.
0.
0.
0.
0.
0.008
0.024
0.056
0.092
0.147
0.218
0.304
0.393
0.496
0.598
0.688
0.818
0.925
1.041
1.151
1.200
1.263
1.330
1.378
1.394
1.361
1.335
1.300
1.278
1.230
1.191
1.150
1.107
1.056
0.996
0.944
0.868
0.774
0.674
0.553
0.433
0.313
0.213
0.129
0.082
0.038
0.011
0.
0.
0.
0.
0.
0.
0.
0.
0.
0.
0.
0.
0.
0.008
0.020
0.043
0.078
0.118
0.186
0.270
0.368
0.470
0.583
0.683
0.799
0.924
1.031
1.138
1.216
1.267
1.333
1.377
1.386
1.362
1.328
1.300
1.271
1.236
1.219
1.176
1.116
1.110
1.081
1.021
0.950
0.857
0.746
0.634
0.494
0.372
0.244
0.163
0.093
0.048
0.021
0.003
0.
0.
0.
0.
0.
0.
0.
0.
0.
0.
0.
0.
0.003
0.018
0.033
0.061
0.098
0.149
0.231
0.323
0.421
0.554
0.669
0.805
0.932
1.040
1.137
1.233
1.290
1.342
1.366
1.373
1.365
1.330
1.305
1.287
1.245
1.224
1.197
1.158
1.168
1.145
1.109
1.037
0.962
0.836
0.712
0.571
0.444
0.306
0.190
0.121
0.064
0.036
0.013
0.003
0.
0.
0.
0.
0.
0.
0.
0.
0.
0.
0.
0.003
0.014
0.027
0.050
0.073
0.124
0.195
0.287
0.395
0.516
0.659
0.799
0.940
1.070
1.179
1.257
1.296
1.345
1.373
1.372
1.343
1.330
1.309
1.272
1.259
1.220
1.217
1.244
1.221
1.235
1.202
1.166
1.082
0.966
0.824
0.666
0.514
0.371
0.245
0.150
0.091
0.049
0.017
0.009
0.003
0.
0.
0.
0.
0.
0.
0.
0.
0.
0.
0.002
0.004
0.017
0.031
0.056
0.090
0.164
0.253
0.369
0.490
0.633
0.776
0.951
1.084
1.190
1.260
1.323
1.352
1.382
1.358
1.330
1.314
1.290
1.265
1.230
1.230
1.256
1.295
1.304
1.311
1.299
1.272
1.200
1.076
0.933
0.771
0.603
0.446
0.296
0.204
0.125
0.062
0.032
0.011
0.004
0.
0.
0.
0.
0.
0.
0.
0.
0.
0.
0.
0.003
0.009
0.020
0.039
0.063
0.145
0.236
0.336
0.460
0.612
0.778
0.933
1.068
1.177
1.270
1.326
1.353
1.362
1.353
1.324
1.285
1.280
1.258
1.254
1.263
1.300
1.354
1.381
1.394
1.379
1.343
1.273
1.168
1.044
0.876
0.705
0.512
0.358
0.228
0.141
0.079
0.044
0.015
0.004
0.
0.
0.
0.
0.
0.
0.
0.
0.
0.
0.
0.
0.003
0.011
0.019
0.052
0.113
0.212
0.316
0.449
0.590
0.763
0.927
1.055
1.158
1.241
1.315
1.345
1.342
1.349
1.324
1.312
1.292
1.281
1.278
1.286
1.314
1.391
1.416
1.435
1.460
1.432
1.384
1.280
1.142
0.962
0.782
0.581
0.402
0.279
0.174
0.088
0.056
0.020
0.004
0.
0.
0.
0.
0.
0.
0.
0.
0.
0.
0.
0.
0.
0.005
0.012
0.042
0.099
0.182
0.299
0.428
0.579
0.735
0.897
1.029
1.135
1.208
1.278
1.327
1.341
1.359
1.322
1.304
1.310
1.299
1.288
1.316
1.360
1.387
1.439
1.470
1.504
1.503
1.441
1.350
1.203
1.030
0.813
0.610
0.444
0.302
0.201
0.106
0.058
0.021
0.007
0.
0.
0.
0.
0.
0.
0.
0.
0.
0.
0.
0.
0.
0.002
0.014
0.037
0.088
0.159
0.261
0.401
0.552
0.695
0.853
1.000
1.097
1.180
1.244
1.309
1.329
1.332
1.320
1.303
1.298
1.293
1.322
1.347
1.375
1.393
1.444
1.480
1.499
1.515
1.457
1.367
1.232
1.038
0.825
0.640
0.471
0.316
0.214
0.118
0.056
0.025
0.007
0.
0.
0.
0.
0.
0.
0.
0.
0.
0.
0.
0.
0.
0.006
0.017
0.046
0.088
0.148
0.243
0.384
0.512
0.649
0.798
0.915
1.037
1.124
1.197
1.248
1.280
1.295
1.273
1.285
1.272
1.280
1.292
1.335
1.350
1.388
1.417
1.478
1.476
1.465
1.443
1.359
1.226
1.029
0.836
0.636
0.478
0.330
0.221
0.129
0.065
0.023
0.006
0.
0.
0.
0.
0.
0.
0.
0.
0.
0.
0.
0.
0.003
0.004
0.014
0.048
0.081
0.127
0.226
0.349
0.476
0.584
0.732
0.852
0.964
1.056
1.142
1.193
1.237
1.267
1.243
1.254
1.270
1.273
1.251
1.288
1.319
1.360
1.403
1.431
1.418
1.434
1.423
1.336
1.204
1.026
0.841
0.657
0.492
0.341
0.225
0.137
0.080
0.037
0.013
0.003
0.
0.
0.
0.
0.
0.
0.
0.
0.
0.
0.
0.004
0.005
0.020
0.048
0.073
0.120
0.196
0.303
0.418
0.519
0.633
0.778
0.882
0.993
1.072
1.131
1.174
1.212
1.233
1.262
1.269
1.287
1.275
1.270
1.282
1.313
1.334
1.368
1.386
1.386
1.374
1.307
1.182
1.018
0.830
0.636
0.480
0.340
0.231
0.129
0.075
0.034
0.016
0.011
0.003
0.
0.
0.
0.
0.
0.
0.
0.
0.
0.
0.004
0.006
0.018
0.042
0.068
0.112
0.163
0.248
0.352
0.451
0.548
0.683
0.787
0.902
0.987
1.069
1.116
1.180
1.205
1.223
1.249
1.273
1.249
1.247
1.275
1.299
1.307
1.340
1.364
1.367
1.328
1.249
1.138
0.976
0.800
0.621
0.452
0.317
0.209
0.124
0.077
0.033
0.018
0.013
0.006
0.
0.
0.
0.
0.
0.
0.
0.
0.
0.
0.004
0.006
0.014
0.030
0.062
0.090
0.143
0.205
0.282
0.369
0.462
0.599
0.709
0.814
0.906
1.018
1.103
1.174
1.223
1.240
1.239
1.215
1.236
1.239
1.253
1.272
1.305
1.313
1.305
1.328
1.278
1.182
1.067
0.925
0.757
0.600
0.415
0.286
0.195
0.119
0.055
0.029
0.020
0.014
0.006
0.
0.
0.
0.
0.
0.
0.
0.
0.
0.
0.004
0.006
0.013
0.027
0.048
0.081
0.117
0.171
0.227
0.309
0.404
0.514
0.643
0.753
0.894
0.997
1.076
1.170
1.211
1.222
1.244
1.221
1.232
1.228
1.221
1.237
1.268
1.259
1.255
1.243
1.200
1.108
0.986
0.854
0.701
0.540
0.384
0.264
0.167
0.103
0.056
0.029
0.019
0.014
0.006
0.
0.
0.
0.
0.
0.
0.
0.
0.
0.
0.003
0.005
0.012
0.015
0.034
0.060
0.087
0.127
0.177
0.251
0.360
0.477
0.601
0.752
0.870
0.970
1.069
1.146
1.199
1.223
1.234
1.226
1.220
1.214
1.203
1.209
1.219
1.207
1.205
1.173
1.125
1.043
0.918
0.791
0.636
0.491
0.356
0.243
0.154
0.091
0.047
0.027
0.015
0.013
0.003
0.
0.
0.
0.
0.
0.
0.
0.
0.
0.
0.003
0.004
0.006
0.013
0.020
0.042
0.068
0.095
0.137
0.200
0.298
0.417
0.582
0.718
0.834
0.936
1.015
1.138
1.201
1.207
1.220
1.230
1.224
1.208
1.191
1.192
1.205
1.181
1.164
1.122
1.054
0.969
0.852
0.718
0.579
0.428
0.317
0.211
0.129
0.073
0.044
0.019
0.013
0.004
0.003
0.
0.
0.
0.
0.
0.
0.
0.
0.
0.
0.
0.003
0.004
0.010
0.012
0.019
0.045
0.075
0.113
0.173
0.253
0.377
0.527
0.671
0.787
0.896
1.002
1.126
1.173
1.218
1.242
1.258
1.253
1.224
1.202
1.191
1.201
1.177
1.131
1.065
0.987
0.881
0.761
0.645
0.503
0.375
0.259
0.174
0.098
0.057
0.035
0.016
0.005
0.004
0.
0.
0.
0.
0.
0.
0.
0.
0.
0.
0.
0.
0.
0.003
0.004
0.004
0.014
0.029
0.056
0.098
0.148
0.220
0.342
0.480
0.632
0.749
0.880
1.002
1.100
1.158
1.210
1.260
1.284
1.270
1.252
1.222
1.189
1.187
1.135
1.096
1.008
0.910
0.813
0.677
0.555
0.432
0.315
0.217
0.136
0.072
0.042
0.024
0.010
0.004
0.003
0.
0.
0.
0.
0.
0.
0.
0.
0.
0.
0.
0.
0.
0.
0.
0.003
0.003
0.019
0.041
0.079
0.129
0.202
0.303
0.438
0.572
0.709
0.848
0.983
1.101
1.169
1.213
1.280
1.302
1.303
1.287
1.253
1.194
1.173
1.094
1.015
0.937
0.827
0.702
0.579
0.463
0.366
0.253
0.170
0.102
0.055
0.030
0.016
0.003
0.
0.
0.
0.
0.
0.
0.
0.
0.
0.
0.
0.
0.
0.
0.
0.
0.
0.
0.
0.
0.031
0.065
0.107
0.180
0.269
0.390
0.515
0.646
0.798
0.946
1.075
1.168
1.234
1.291
1.318
1.305
1.272
1.244
1.205
1.140
1.059
0.963
0.858
0.725
0.593
0.481
0.382
0.290
0.184
0.119
0.079
0.035
0.021
0.007
0.
0.
0.
0.
0.
0.
0.
0.
0.
0.
0.
0.
0.
0.
0.
0.
0.
0.
0.
0.
0.
0.014
0.048
0.087
0.151
0.232
0.339
0.458
0.580
0.732
0.880
1.014
1.123
1.215
1.306
1.301
1.306
1.283
1.243
1.183
1.098
0.985
0.886
0.765
0.635
0.489
0.389
0.297
0.204
0.131
0.085
0.036
0.023
0.013
0.003
0.
0.
0.
0.
0.
0.
0.
0.
0.
0.
0.
0.
0.
0.
0.
0.
0.
0.
0.
0.
0.
0.
0.028
0.064
0.121
0.187
0.278
0.383
0.516
0.683
0.826
0.959
1.068
1.171
1.270
1.290
1.291
1.279
1.226
1.144
1.014
0.897
0.778
0.665
0.531
0.401
0.299
0.218
0.144
0.094
0.053
0.022
0.013
0.004
0.
0.
0.
0.
0.
0.
0.
0.
0.
0.
0.
0.
0.
0.
0.
0.
0.
0.
0.
0.
0.
0.
0.
0.010
0.043
0.090
0.143
0.219
0.318
0.446
0.598
0.752
0.889
1.010
1.119
1.190
1.219
1.251
1.218
1.164
1.066
0.921
0.798
0.681
0.569
0.424
0.299
0.218
0.151
0.090
0.052
0.019
0.005
0.004
0.
0.
0.
0.
0.
0.
0.
0.
0.
0.
0.
0.
0.
0.
0.
0.
0.
0.
0.
0.
0.
0.
0.
0.
0.002
0.016
0.058
0.110
0.178
0.266
0.377
0.512
0.665
0.819
0.946
1.047
1.121
1.165
1.169
1.136
1.069
0.959
0.820
0.701
0.565
0.435
0.310
0.207
0.144
0.086
0.040
0.015
0.004
0.003
0.
0.
0.
0.
0.
0.
0.
0.
0.
0.
0.
0.
0.
0.
0.
0.
0.
0.
0.
0.
0.
0.
0.
0.
0.
0.
0.003
0.019
0.065
0.132
0.213
0.312
0.431
0.575
0.723
0.849
0.952
1.020
1.061
1.061
1.017
0.944
0.838
0.699
0.588
0.459
0.344
0.239
0.136
0.085
0.041
0.013
0.003
0.
0.
0.
0.
0.
0.
0.
0.
0.
0.
0.
0.
0.
0.
0.
0.
0.
0.
0.
0.
0.
0.
0.
0.
0.
0.
0.
0.
0.
0.003
0.045
0.096
0.169
0.251
0.346
0.483
0.612
0.732
0.835
0.897
0.928
0.926
0.890
0.813
0.716
0.593
0.465
0.355
0.260
0.165
0.102
0.046
0.017
0.
0.
0.
0.
0.
0.
0.
0.
0.
0.
0.
0.
0.
0.
0.
0.
0.
0.
0.
0.
0.
0.
0.
0.
0.
0.
0.
0.
0.
0.
0.
0.
0.026
0.062
0.125
0.196
0.273
0.385
0.500
0.601
0.696
0.756
0.791
0.782
0.741
0.664
0.578
0.471
0.359
0.266
0.184
0.112
0.063
0.020
0.
0.
0.
0.
0.
0.
0.
0.
0.
0.
0.
0.
0.
0.
0.
0.
0.
0.
0.
0.
0.
0.
0.
0.
0.
0.
0.
0.
0.
0.
0.
0.
0.
0.011
0.036
0.090
0.141
0.205
0.294
0.379
0.462
0.553
0.607
0.624
0.618
0.577
0.527
0.445
0.345
0.256
0.183
0.127
0.075
0.018
0.003
0.
0.
0.
0.
0.
0.
0.
0.
0.
0.
0.
0.
0.
0.
0.
0.
0.
0.
0.
0.
0.
0.
0.
0.
0.
0.
0.
0.
0.
0.
0.
0.
0.
0.010
0.025
0.054
0.100
0.161
0.219
0.286
0.346
0.405
0.445
0.461
0.454
0.420
0.369
0.310
0.242
0.182
0.127
0.070
0.041
0.008
0.002
0.
0.
0.
0.
0.
0.
0.
0.
0.
0.
0.
0.
0.
0.
0.
0.
0.
0.
0.
0.
0.
0.
0.
0.
0.
0.
0.
0.
0.
0.
0.
0.
0.
0.004
0.013
0.038
0.068
0.099
0.152
0.208
0.246
0.287
0.307
0.319
0.314
0.293
0.251
0.207
0.161
0.118
0.079
0.046
0.016
0.003
0.
0.
0.
0.
0.
0.
0.
0.
0.
0.
0.
0.
0.
0.
0.
0.
0.
0.
0.
0.
0.
0.
0.
0.
0.
0.
0.
0.
0.
0.
0.
0.
0.
0.
0.
0.010
0.016
0.033
0.068
0.095
0.131
0.170
0.190
0.211
0.219
0.204
0.190
0.165
0.132
0.104
0.078
0.041
0.020
0.007
0.
0.
0.
0.
0.
0.
0.
0.
0.
0.
0.
0.
0.
0.
0.
0.
0.
0.
0.
0.
0.
0.
0.
0.
0.
0.
0.
0.
0.
0.
0.
0.
0.
0.
0.
0.
0.
0.011
0.021
0.033
0.047
0.063
0.088
0.110
0.120
0.118
0.120
0.114
0.095
0.081
0.054
0.030
0.019
0.005
0.
0.
0.
0.
0.
0.
0.
0.
0.
0.
0.
0.
0.
0.
0.
0.
0.
0.
0.
0.
0.
0.
0.
0.
0.
0.
0.
0.
0.
0.
0.
0.
0.
0.
0.
0.
0.004
0.014
0.016
0.033
0.042
0.048
0.052
0.064
0.065
0.072
0.071
0.076
0.073
0.066
0.038
0.031
0.024
0.017
0.004
0.003
0.
0.
0.
0.
0.
0.
0.
0.
0.
0.
0.
0.
0.
0.
0.
0.
0.
0.
0.
0.
0.
0.
0.
0.
0.
0.
0.
0.
0.
0.
0.
0.
0.
0.
0.013
0.022
0.040
0.059
0.069
0.085
0.109
0.121
0.129
0.143
0.139
0.132
0.125
0.115
0.098
0.079
0.052
0.035
0.026
0.016
0.003
0.
0.
0.
0.
0.
0.
0.
0.
0.
0.
0.
0.
0.
0.
0.
0.
0.
0.
0.
0.
0.
0.
0.
0.
0.
0.
0.
0.
0.
0.
0.
0.
0.003
0.018
0.025
0.053
0.068
0.100
0.128
0.168
0.199
0.217
0.229
0.236
0.226
0.207
0.187
0.170
0.141
0.116
0.082
0.052
0.034
0.024
0.014
0.003
0.
0.
0.
0.
0.
0.
0.
0.
0.
0.
0.
0.
0.
0.
0.
0.
0.
0.
0.
0.
0.
0.
0.
0.
0.
0.
0.
0.
0.
0.
0.
0.009
0.026
0.056
0.077
0.116
0.157
0.215
0.260
0.293
0.320
0.338
0.332
0.322
0.305
0.283
0.249
0.212
0.174
0.117
0.080
0.050
0.029
0.017
0.003
0.
0.
0.
0.
0.
0.
0.
0.
0.
0.
0.
0.
0.
0.
0.
0.
0.
0.
0.
0.
0.
0.
0.
0.
0.
0.
0.
0.
0.
0.
0.004
0.022
0.049
0.076
0.117
0.166
0.237
0.311
0.362
0.408
0.428
0.456
0.466
0.455
0.428
0.390
0.337
0.291
0.235
0.179
0.112
0.061
0.037
0.021
0.003
0.
0.
0.
0.
0.
0.
0.
0.
0.
0.
0.
0.
0.
0.
0.
0.
0.
0.
0.
0.
0.
0.
0.
0.
0.
0.
0.
0.
0.
0.
0.010
0.031
0.066
0.108
0.161
0.231
0.330
0.411
0.479
0.530
0.575
0.612
0.610
0.592
0.560
0.513
0.440
0.377
0.301
0.232
0.158
0.094
0.051
0.025
0.017
0.003
0.
0.
0.
0.
0.
0.
0.
0.
0.
0.
0.
0.
0.
0.
0.
0.
0.
0.
0.
0.
0.
0.
0.
0.
0.
0.
0.
0.
0.003
0.017
0.051
0.095
0.152
0.223
0.321
0.432
0.532
0.608
0.676
0.729
0.765
0.768
0.750
0.710
0.632
0.548
0.462
0.370
0.291
0.210
0.136
0.075
0.036
0.021
0.013
0.011
0.005
0.
0.
0.
0.
0.
0.
0.
0.
0.
0.
0.
0.
0.
0.
0.
0.
0.
0.
0.
0.
0.
0.
0.
0.
0.
0.004
0.014
0.038
0.080
0.134
0.196
0.286
0.394
0.538
0.643
0.741
0.829
0.905
0.952
0.935
0.910
0.848
0.771
0.652
0.548
0.452
0.338
0.260
0.171
0.117
0.060
0.026
0.019
0.016
0.012
0.005
0.
0.
0.
0.
0.
0.
0.
0.
0.
0.
0.
0.
0.
0.
0.
0.
0.
0.
0.
0.
0.
0.
0.
0.005
0.007
0.031
0.054
0.103
0.177
0.257
0.365
0.477
0.622
0.757
0.872
0.968
1.052
1.095
1.094
1.062
1.003
0.889
0.768
0.655
0.541
0.427
0.329
0.244
0.171
0.101
0.050
0.035
0.029
0.017
0.012
0.003
0.
0.
0.
0.
0.
0.
0.
0.
0.
0.
0.
0.
0.
0.
0.
0.
0.
0.
0.
0.
0.
0.005
0.009
0.025
0.052
0.087
0.150
0.219
0.312
0.428
0.561
0.719
0.865
0.978
1.089
1.171
1.214
1.222
1.183
1.117
1.018
0.883
0.761
0.651
0.522
0.401
0.312
0.239
0.170
0.092
0.067
0.038
0.029
0.016
0.010
0.002
0.
0.
0.
0.
0.
0.
0.
0.
0.
0.
0.
0.
0.
0.
0.
0.
0.
0.
0.
0.003
0.009
0.028
0.053
0.090
0.137
0.198
0.292
0.389
0.509
0.642
0.799
0.950
1.066
1.185
1.261
1.313
1.320
1.280
1.217
1.110
0.973
0.863
0.745
0.616
0.491
0.392
0.310
0.214
0.152
0.099
0.063
0.036
0.021
0.012
0.003
0.
0.
0.
0.
0.
0.
0.
0.
0.
0.
0.
0.
0.
0.
0.
0.
0.
0.
0.003
0.017
0.032
0.055
0.099
0.143
0.194
0.267
0.372
0.463
0.595
0.743
0.906
1.049
1.165
1.267
1.331
1.368
1.373
1.345
1.275
1.166
1.057
0.959
0.843
0.719
0.603
0.475
0.379
0.303
0.210
0.150
0.103
0.056
0.029
0.016
0.003
0.
0.
0.
0.
0.
0.
0.
0.
0.
0.
0.
0.
0.
0.
0.
0.
0.
0.003
0.013
0.023
0.060
0.099
0.158
0.221
0.294
0.375
0.482
0.582
0.685
0.847
0.998
1.140
1.244
1.336
1.407
1.426
1.412
1.365
1.302
1.221
1.124
1.039
0.947
0.829
0.687
0.574
0.464
0.372
0.284
0.209
0.130
0.086
0.040
0.017
0.004
0.002
0.
0.
0.
0.
0.
0.
0.
0.
0.
0.
0.
0.
0.
0.
0.
0.
0.012
0.019
0.051
0.097
0.147
0.228
0.309
0.381
0.474
0.579
0.693
0.814
0.951
1.073
1.204
1.291
1.389
1.454
1.472
1.447
1.381
1.315
1.253
1.174
1.112
1.026
0.926
0.799
0.681
0.566
0.446
0.344
0.247
0.172
0.109
0.053
0.014
0.004
0.002
0.
0.
0.
0.
0.
0.
0.
0.
0.
0.
0.
0.
0.
0.
0.
0.010
0.016
0.032
0.080
0.142
0.202
0.293
0.395
0.496
0.583
0.699
0.821
0.910
1.039
1.164
1.261
1.345
1.418
1.471
1.478
1.452
1.376
1.330
1.287
1.214
1.157
1.064
0.984
0.885
0.780
0.658
0.528
0.399
0.301
0.209
0.130
0.065
0.019
0.003
0.
0.
0.
0.
0.
0.
0.
0.
0.
0.
0.
0.
0.
0.
0.
0.
0.012
0.025
0.047
0.111
0.184
0.267
0.375
0.482
0.601
0.712
0.836
0.953
1.042
1.148
1.233
1.320
1.362
1.434
1.451
1.459
1.419
1.375
1.323
1.287
1.226
1.171
1.131
1.050
0.986
0.877
0.748
0.614
0.478
0.358
0.248
0.156
0.079
0.032
0.007
0.
0.
0.
0.
0.
0.
0.
0.
0.
0.
0.
0.
0.
0.
0.
0.003
0.014
0.032
0.072
0.152
0.231
0.322
0.453
0.588
0.708
0.822
0.943
1.045
1.139
1.245
1.323
1.371
1.415
1.440
1.436
1.424
1.408
1.357
1.317
1.280
1.251
1.205
1.159
1.122
1.059
0.957
0.827
0.684
0.534
0.404
0.292
0.189
0.110
0.037
0.012
0.004
0.003
0.
0.
0.
0.
0.
0.
0.
0.
0.
0.
0.
0.
0.
0.003
0.024
0.047
0.112
0.196
0.281
0.383
0.529
0.671
0.803
0.930
1.029
1.153
1.235
1.327
1.375
1.423
1.454
1.462
1.444
1.419
1.378
1.313
1.301
1.269
1.238
1.208
1.183
1.162
1.103
1.015
0.897
0.751
0.585
0.440
0.322
0.234
0.131
0.058
0.023
0.011
0.005
0.004
0.
0.
0.
0.
0.
0.
0.
0.
0.
0.
0.
0.003
0.007
0.041
0.071
0.136
0.221
0.320
0.441
0.596
0.736
0.871
1.001
1.109
1.220
1.301
1.361
1.410
1.430
1.467
1.487
1.438
1.398
1.364
1.304
1.297
1.280
1.270
1.257
1.245
1.178
1.134
1.054
0.947
0.804
0.633
0.496
0.364
0.262
0.163
0.084
0.042
0.020
0.014
0.010
0.004
0.
0.
0.
0.
0.
0.
0.
0.
0.
0.003
0.008
0.026
0.059
0.087
0.164
0.249
0.357
0.472
0.625
0.782
0.918
1.059
1.171
1.252
1.326
1.383
1.412
1.433
1.468
1.490
1.431
1.397
1.331
1.299
1.292
1.286
1.274
1.292
1.264
1.220
1.173
1.096
0.979
0.843
0.681
0.527
0.411
0.293
0.202
0.116
0.063
0.041
0.025
0.014
0.006
0.004
0.
0.
0.
0.
0.
0.
0.
0.002
0.004
0.011
0.036
0.066
0.103
0.176
0.263
0.376
0.521
0.665
0.806
0.940
1.091
1.188
1.279
1.344
1.387
1.397
1.430
1.449
1.440
1.400
1.371
1.328
1.298
1.287
1.280
1.266
1.282
1.288
1.247
1.201
1.126
1.031
0.862
0.714
0.564
0.437
0.321
0.236
0.164
0.091
0.056
0.039
0.024
0.013
0.005
0.003
0.
0.
0.
0.
0.
0.
0.003
0.010
0.026
0.041
0.072
0.115
0.187
0.285
0.391
0.539
0.678
0.826
0.963
1.094
1.196
1.277
1.343
1.379
1.395
1.422
1.428
1.418
1.373
1.373
1.339
1.303
1.291
1.264
1.281
1.268
1.259
1.232
1.197
1.120
1.014
0.881
0.728
0.583
0.447
0.343
0.262
0.197
0.110
0.076
0.051
0.035
0.016
0.006
0.004
0.
0.
0.
0.
0.
0.
0.003
0.014
0.031
0.048
0.080
0.116
0.198
0.298
0.415
0.539
0.667
0.816
0.944
1.058
1.168
1.242
1.322
1.363
1.411
1.420
1.441
1.393
1.389
1.373
1.359
1.319
1.282
1.287
1.302
1.294
1.260
1.214
1.182
1.114
1.001
0.866
0.727
0.574
0.451
0.364
0.287
0.212
0.140
0.091
0.060
0.041
0.023
0.011
0.004
0.
0.
0.
0.
0.
0.002
0.004
0.016
0.034
0.051
0.081
0.127
0.203
0.298
0.414
0.538
0.665
0.792
0.937
1.033
1.121
1.200
1.266
1.341
1.381
1.417
1.404
1.383
1.410
1.410
1.372
1.325
1.306
1.303
1.290
1.294
1.256
1.197
1.164
1.080
0.983
0.852
0.720
0.580
0.458
0.371
0.292
0.225
0.154
0.101
0.071
0.046
0.026
0.012
0.004
0.
0.
0.
0.
0.
0.002
0.008
0.017
0.035
0.050
0.082
0.141
0.206
0.296
0.417
0.530
0.654
0.764
0.898
1.000
1.083
1.152
1.246
1.299
1.348
1.379
1.370
1.399
1.413
1.408
1.374
1.356
1.343
1.322
1.281
1.270
1.218
1.146
1.105
1.038
0.941
0.827
0.712
0.566
0.453
0.358
0.289
0.213
0.153
0.108
0.074
0.047
0.026
0.012
0.004
0.
0.
0.
0.
0.
0.002
0.004
0.016
0.032
0.046
0.081
0.147
0.208
0.283
0.403
0.507
0.640
0.768
0.864
0.966
1.051
1.129
1.191
1.250
1.296
1.327
1.367
1.406
1.420
1.408
1.372
1.374
1.350
1.323
1.269
1.252
1.180
1.127
1.074
0.976
0.888
0.781
0.677
0.541
0.439
0.351
0.267
0.207
0.138
0.102
0.071
0.044
0.024
0.011
0.004
0.
0.
0.
0.
0.
0.
0.003
0.014
0.021
0.045
0.078
0.143
0.209
0.276
0.380
0.504
0.631
0.759
0.844
0.942
1.020
1.101
1.156
1.222
1.268
1.318
1.380
1.409
1.419
1.402
1.370
1.365
1.340
1.290
1.265
1.197
1.144
1.082
1.043
0.940
0.842
0.749
0.640
0.516
0.416
0.329
0.258
0.184
0.123
0.091
0.063
0.039
0.021
0.009
0.003
0.
0.
0.
0.
0.
0.
0.003
0.012
0.017
0.040
0.080
0.130
0.197
0.269
0.363
0.492
0.618
0.733
0.831
0.919
1.011
1.090
1.165
1.205
1.274
1.324
1.404
1.431
1.417
1.402
1.380
1.375
1.320
1.270
1.221
1.179
1.133
1.055
1.001
0.915
0.817
0.716
0.612
0.509
0.395
0.320
0.244
0.175
0.109
0.072
0.052
0.032
0.017
0.004
0.
0.
0.
0.
0.
0.
0.
0.
0.003
0.013
0.026
0.070
0.115
0.173
0.251
0.355
0.472
0.590
0.700
0.798
0.886
0.992
1.080
1.165
1.229
1.290
1.351
1.395
1.445
1.435
1.420
1.407
1.362
1.316
1.261
1.229
1.158
1.098
1.028
0.978
0.895
0.807
0.728
0.626
0.507
0.395
0.312
0.230
0.154
0.098
0.063
0.040
0.020
0.013
0.
0.
0.
0.
0.
0.
0.
0.
0.
0.
0.006
0.026
0.055
0.100
0.163
0.231
0.327
0.433
0.559
0.670
0.766
0.865
0.965
1.074
1.157
1.234
1.287
1.327
1.390
1.429
1.438
1.437
1.406
1.377
1.307
1.270
1.198
1.157
1.104
1.042
0.980
0.924
0.847
0.754
0.656
0.548
0.448
0.345
0.241
0.168
0.095
0.060
0.030
0.014
0.003
0.
0.
0.
0.
0.
0.
0.
0.
0.
0.
0.
0.016
0.040
0.083
0.136
0.199
0.289
0.394
0.488
0.605
0.730
0.836
0.946
1.053
1.137
1.231
1.301
1.339
1.395
1.424
1.445
1.428
1.393
1.346
1.312
1.257
1.204
1.162
1.130
1.075
1.051
0.989
0.914
0.819
0.709
0.608
0.497
0.381
0.266
0.168
0.104
0.056
0.028
0.
0.
0.
0.
0.
0.
0.
0.
0.
0.
0.
0.
0.
0.013
0.024
0.064
0.102
0.163
0.248
0.341
0.448
0.560
0.704
0.812
0.926
1.040
1.140
1.243
1.318
1.354
1.409
1.423
1.436
1.421
1.390
1.353
1.332
1.282
1.232
1.182
1.147
1.123
1.079
1.041
0.985
0.907
0.803
0.698
0.562
0.435
0.295
0.205
0.112
0.062
0.022
0.013
0.
0.
0.
0.
0.
0.
0.
0.
0.
0.
0.
0.
0.003
0.019
0.045
0.081
0.128
0.203
0.288
0.404
0.515
0.640
0.773
0.913
1.035
1.161
1.241
1.322
1.379
1.409
1.448
1.446
1.421
1.405
1.365
1.320
1.270
1.237
1.213
1.192
1.176
1.148
1.128
1.086
0.980
0.889
0.774
0.631
0.485
0.347
0.242
0.144
0.079
0.044
0.018
0.008
0.
0.
0.
0.
0.
0.
0.
0.
0.
0.
0.
0.003
0.015
0.030
0.056
0.096
0.149
0.234
0.343
0.459
0.574
0.721
0.887
1.019
1.142
1.251
1.324
1.380
1.422
1.448
1.443
1.425
1.402
1.361
1.331
1.282
1.255
1.238
1.220
1.247
1.226
1.221
1.184
1.116
1.012
0.873
0.710
0.569
0.414
0.299
0.191
0.109
0.063
0.028
0.011
0.003
0.
0.
0.
0.
0.
0.
0.
0.
0.
0.
0.002
0.008
0.021
0.040
0.071
0.106
0.189
0.293
0.410
0.544
0.687
0.841
1.003
1.150
1.275
1.343
1.391
1.441
1.446
1.447
1.425
1.389
1.373
1.319
1.292
1.283
1.279
1.301
1.312
1.321
1.323
1.293
1.232
1.121
0.977
0.829
0.661
0.489
0.350
0.228
0.142
0.084
0.040
0.013
0.004
0.
0.
0.
0.
0.
0.
0.
0.
0.
0.
0.
0.003
0.009
0.029
0.043
0.075
0.149
0.251
0.365
0.504
0.653
0.811
0.980
1.108
1.236
1.323
1.394
1.447
1.452
1.426
1.406
1.363
1.363
1.322
1.303
1.298
1.310
1.330
1.370
1.379
1.400
1.354
1.309
1.212
1.095
0.926
0.741
0.570
0.406
0.283
0.167
0.092
0.056
0.018
0.009
0.003
0.
0.
0.
0.
0.
0.
0.
0.
0.
0.
0.
0.003
0.009
0.027
0.057
0.125
0.220
0.328
0.470
0.612
0.786
0.947
1.077
1.199
1.285
1.369
1.417
1.452
1.420
1.381
1.362
1.330
1.318
1.304
1.313
1.335
1.368
1.406
1.435
1.442
1.426
1.383
1.302
1.178
1.008
0.809
0.635
0.461
0.325
0.201
0.110
0.063
0.026
0.010
0.003
0.
0.
0.
0.
0.
0.
0.
0.
0.
0.
0.
0.
0.003
0.015
0.049
0.103
0.198
0.317
0.445
0.583
0.758
0.900
1.043
1.133
1.241
1.320
1.385
1.401
1.394
1.375
1.368
1.365
1.341
1.326
1.327
1.359
1.391
1.420
1.468
1.491
1.483
1.432
1.357
1.238
1.064
0.862
0.665
0.497
0.351
0.224
0.126
0.066
0.030
0.008
0.003
0.
0.
0.
0.
0.
0.
0.
0.
0.
0.
0.
0.
0.003
0.010
0.043
0.097
0.163
0.281
0.409
0.555
0.722
0.864
0.992
1.095
1.189
1.274
1.330
1.357
1.359
1.348
1.354
1.351
1.336
1.324
1.341
1.357
1.381
1.417
1.450
1.486
1.501
1.472
1.401
1.260
1.092
0.879
0.687
0.528
0.381
0.255
0.150
0.090
0.046
0.011
0.003
0.
0.
0.
0.
0.
0.
0.
0.
0.
0.
0.
0.003
0.005
0.019
0.047
0.089
0.156
0.248
0.371
0.495
0.661
0.801
0.930
1.016
1.116
1.204
1.262
1.299
1.317
1.303
1.316
1.333
1.339
1.324
1.313
1.340
1.358
1.392
1.448
1.477
1.478
1.468
1.399
1.276
1.100
0.898
0.706
0.549
0.385
0.267
0.165
0.101
0.053
0.034
0.008
0.003
0.
0.
0.
0.
0.
0.
0.
0.
0.
0.
0.004
0.010
0.027
0.051
0.095
0.145
0.235
0.332
0.458
0.571
0.706
0.835
0.945
1.043
1.126
1.173
1.226
1.251
1.272
1.302
1.309
1.325
1.304
1.321
1.323
1.361
1.387
1.408
1.444
1.467
1.446
1.379
1.247
1.087
0.912
0.730
0.559
0.394
0.271
0.171
0.105
0.059
0.037
0.017
0.008
0.003
0.
0.
0.
0.
0.
0.
0.
0.
0.003
0.005
0.012
0.030
0.053
0.088
0.134
0.207
0.301
0.395
0.494
0.643
0.747
0.862
0.948
1.028
1.105
1.153
1.191
1.242
1.260
1.297
1.305
1.296
1.277
1.276
1.308
1.354
1.384
1.412
1.433
1.425
1.352
1.237
1.069
0.890
0.721
0.548
0.401
0.269
0.164
0.104
0.063
0.034
0.021
0.013
0.003
0.
0.
0.
0.
0.
0.
0.
0.
0.003
0.006
0.014
0.025
0.049
0.083
0.126
0.185
0.251
0.331
0.422
0.537
0.660
0.765
0.855
0.953
1.019
1.102
1.163
1.198
1.261
1.293
1.277
1.284
1.278
1.256
1.290
1.330
1.373
1.378
1.380
1.370
1.292
1.177
1.015
0.875
0.684
0.521
0.375
0.251
0.166
0.104
0.057
0.038
0.024
0.015
0.007
0.
0.
0.
0.
0.
0.
0.
0.
0.004
0.006
0.014
0.026
0.040
0.069
0.103
0.156
0.212
0.272
0.352
0.450
0.581
0.684
0.771
0.883
0.996
1.081
1.142
1.220
1.246
1.244
1.246
1.238
1.241
1.250
1.275
1.301
1.326
1.341
1.334
1.276
1.219
1.112
0.967
0.821
0.650
0.477
0.349
0.246
0.163
0.096
0.054
0.036
0.025
0.016
0.012
0.
0.
0.
0.
0.
0.
0.
0.
0.003
0.005
0.014
0.024
0.037
0.058
0.084
0.119
0.165
0.226
0.287
0.388
0.507
0.630
0.716
0.845
0.954
1.054
1.122
1.180
1.219
1.225
1.235
1.222
1.231
1.218
1.242
1.271
1.268
1.288
1.257
1.199
1.119
1.010
0.892
0.737
0.588
0.436
0.320
0.226
0.152
0.084
0.050
0.031
0.025
0.016
0.011
0.
0.
0.
0.
0.
0.
0.
0.
0.003
0.005
0.012
0.017
0.028
0.040
0.066
0.097
0.129
0.175
0.239
0.329
0.440
0.578
0.680
0.816
0.929
1.025
1.113
1.165
1.206
1.228
1.236
1.212
1.194
1.182
1.188
1.207
1.218
1.208
1.161
1.128
1.049
0.945
0.816
0.673
0.522
0.382
0.284
0.197
0.126
0.066
0.039
0.029
0.023
0.015
0.007
0.
0.
0.
0.
0.
0.
0.
0.
0.
0.004
0.010
0.014
0.023
0.028
0.043
0.072
0.098
0.137
0.182
0.280
0.381
0.504
0.654
0.775
0.883
0.997
1.084
1.145
1.175
1.194
1.217
1.213
1.184
1.153
1.162
1.150
1.146
1.138
1.092
1.041
0.961
0.853
0.724
0.594
0.460
0.345
0.245
0.163
0.084
0.054
0.031
0.024
0.017
0.013
0.003
0.
0.
0.
0.
0.
0.
0.
0.
0.
0.003
0.004
0.011
0.014
0.017
0.029
0.049
0.070
0.103
0.146
0.235
0.330
0.445
0.595
0.711
0.843
0.954
1.062
1.119
1.162
1.193
1.229
1.215
1.169
1.119
1.103
1.121
1.110
1.064
1.013
0.939
0.864
0.746
0.644
0.511
0.386
0.288
0.194
0.126
0.066
0.046
0.025
0.017
0.014
0.004
0.003
0.
0.
0.
0.
0.
0.
0.
0.
0.
0.
0.003
0.004
0.010
0.012
0.013
0.030
0.051
0.077
0.125
0.201
0.280
0.404
0.537
0.674
0.801
0.929
1.047
1.103
1.161
1.188
1.210
1.207
1.173
1.127
1.093
1.085
1.055
1.003
0.919
0.849
0.758
0.636
0.532
0.415
0.310
0.221
0.150
0.082
0.049
0.030
0.012
0.010
0.005
0.003
0.
0.
0.
0.
0.
0.
0.
0.
0.
0.
0.
0.
0.
0.003
0.004
0.009
0.014
0.040
0.062
0.105
0.159
0.256
0.377
0.500
0.637
0.777
0.911
1.014
1.103
1.155
1.201
1.210
1.222
1.189
1.146
1.091
1.057
0.993
0.933
0.847
0.734
0.639
0.540
0.436
0.341
0.249
0.175
0.104
0.064
0.029
0.012
0.005
0.004
0.003
0.
0.
0.
0.
0.
0.
0.
0.
0.
0.
0.
0.
0.
0.
0.
0.
0.
0.
0.025
0.047
0.082
0.133
0.221
0.334
0.445
0.567
0.717
0.853
0.976
1.084
1.158
1.195
1.196
1.219
1.176
1.145
1.082
0.997
0.936
0.852
0.763
0.654
0.530
0.428
0.344
0.267
0.177
0.124
0.072
0.041
0.022
0.007
0.003
0.003
0.
0.
0.
0.
0.
0.
0.
0.
0.
0.
0.
0.
0.
0.
0.
0.
0.
0.
0.
0.
0.034
0.067
0.111
0.181
0.284
0.403
0.513
0.666
0.795
0.928
1.061
1.121
1.203
1.225
1.216
1.174
1.112
1.060
0.955
0.852
0.758
0.662
0.534
0.419
0.335
0.262
0.198
0.130
0.083
0.048
0.021
0.004
0.
0.
0.
0.
0.
0.
0.
0.
0.
0.
0.
0.
0.
0.
0.
0.
0.
0.
0.
0.
0.
0.
0.
0.019
0.039
0.087
0.136
0.220
0.338
0.457
0.611
0.752
0.883
1.002
1.111
1.178
1.203
1.202
1.175
1.112
1.024
0.889
0.766
0.677
0.555
0.438
0.338
0.262
0.192
0.139
0.089
0.056
0.020
0.004
0.003
0.
0.
0.
0.
0.
0.
0.
0.
0.
0.
0.
0.
0.
0.
0.
0.
0.
0.
0.
0.
0.
0.
0.
0.002
0.023
0.066
0.108
0.177
0.276
0.381
0.535
0.689
0.834
0.946
1.039
1.117
1.158
1.166
1.136
1.059
0.946
0.814
0.697
0.573
0.474
0.344
0.255
0.191
0.139
0.086
0.044
0.022
0.004
0.003
0.
0.
0.
0.
0.
0.
0.
0.
0.
0.
0.
0.
0.
0.
0.
0.
0.
0.
0.
0.
0.
0.
0.
0.
0.
0.014
0.034
0.087
0.150
0.231
0.327
0.462
0.615
0.760
0.876
0.978
1.045
1.095
1.093
1.062
0.974
0.869
0.734
0.604
0.486
0.374
0.264
0.184
0.118
0.069
0.034
0.009
0.003
0.
0.
0.
0.
0.
0.
0.
0.
0.
0.
0.
0.
0.
0.
0.
0.
0.
0.
0.
0.
0.
0.
0.
0.
0.
0.
0.
0.
0.014
0.056
0.122
0.195
0.284
0.383
0.545
0.681
0.797
0.906
0.973
1.008
1.006
0.953
0.876
0.764
0.640
0.519
0.402
0.287
0.206
0.124
0.061
0.030
0.006
0.
0.
0.
0.
0.
0.
0.
0.
0.
0.
0.
0.
0.
0.
0.
0.
0.
0.
0.
0.
0.
0.
0.
0.
0.
0.
0.
0.
0.
0.
0.
0.035
0.083
0.158
0.235
0.323
0.452
0.577
0.698
0.796
0.858
0.891
0.884
0.835
0.764
0.665
0.545
0.418
0.317
0.223
0.144
0.077
0.033
0.010
0.
0.
0.
0.
0.
0.
0.
0.
0.
0.
0.
0.
0.
0.
0.
0.
0.
0.
0.
0.
0.
0.
0.
0.
0.
0.
0.
0.
0.
0.
0.
0.
0.017
0.057
0.116
0.184
0.267
0.365
0.477
0.574
0.663
0.730
0.755
0.739
0.702
0.632
0.546
0.431
0.326
0.229
0.163
0.091
0.055
0.010
0.
0.
0.
0.
0.
0.
0.
0.
0.
0.
0.
0.
0.
0.
0.
0.
0.
0.
0.
0.
0.
0.
0.
0.
0.
0.
0.
0.
0.
0.
0.
0.
0.
0.010
0.033
0.087
0.137
0.203
0.286
0.369
0.455
0.524
0.577
0.601
0.595
0.557
0.497
0.416
0.322
0.235
0.167
0.114
0.052
0.015
0.002
0.
0.
0.
0.
0.
0.
0.
0.
0.
0.
0.
0.
0.
0.
0.
0.
0.
0.
0.
0.
0.
0.
0.
0.
0.
0.
0.
0.
0.
0.
0.
0.
0.
0.005
0.024
0.053
0.101
0.155
0.218
0.281
0.341
0.384
0.429
0.443
0.440
0.413
0.360
0.293
0.220
0.160
0.108
0.067
0.035
0.007
0.
0.
0.
0.
0.
0.
0.
0.
0.
0.
0.
0.
0.
0.
0.
0.
0.
0.
0.
0.
0.
0.
0.
0.
0.
0.
0.
0.
0.
0.
0.
0.
0.
0.
0.
0.012
0.031
0.064
0.099
0.148
0.202
0.240
0.279
0.301
0.311
0.307
0.279
0.244
0.195
0.148
0.111
0.076
0.041
0.014
0.
0.
0.
0.
0.
0.
0.
0.
0.
0.
0.
0.
0.
0.
0.
0.
0.
0.
0.
0.
0.
0.
0.
0.
0.
0.
0.
0.
0.
0.
0.
0.
0.
0.
0.
0.
0.009
0.014
0.036
0.059
0.093
0.125
0.164
0.185
0.202
0.208
0.207
0.180
0.162
0.128
0.098
0.073
0.033
0.021
0.005
0.
0.
0.
0.
0.
0.
0.
0.
0.
0.
0.
0.
0.
0.
0.
0.
0.
0.
0.
0.
0.
0.
0.
0.
0.
0.
0.
0.
0.
0.
0.
0.
0.
0.
0.
0.
0.
0.010
0.015
0.029
0.044
0.065
0.086
0.108
0.114
0.114
0.115
0.107
0.089
0.069
0.050
0.028
0.019
0.006
0.
0.
0.
0.
0.
0.
0.
0.
0.
0.
0.
0.
0.
0.
0.
0.
0.
0.
0.
0.
0.
0.
0.
0.
0.
0.
0.
0.
0.
0.
0.
0.
0.
0.
0.
0.
0.
0.012
0.014
0.024
0.030
0.029
0.035
0.033
0.041
0.045
0.052
0.052
0.046
0.038
0.028
0.024
0.017
0.010
0.003
0.002
0.
0.
0.
0.
0.
0.
0.
0.
0.
0.
0.
0.
0.
0.
0.
0.
0.
0.
0.
0.
0.
0.
0.
0.
0.
0.
0.
0.
0.
0.
0.
0.
0.
0.
0.008
0.020
0.033
0.044
0.061
0.066
0.076
0.082
0.095
0.089
0.096
0.087
0.089
0.085
0.069
0.047
0.035
0.028
0.021
0.009
0.003
0.
0.
0.
0.
0.
0.
0.
0.
0.
0.
0.
0.
0.
0.
0.
0.
0.
0.
0.
0.
0.
0.
0.
0.
0.
0.
0.
0.
0.
0.
0.
0.
0.
0.008
0.024
0.046
0.062
0.081
0.101
0.124
0.140
0.163
0.173
0.175
0.157
0.152
0.138
0.126
0.107
0.083
0.055
0.037
0.027
0.017
0.004
0.002
0.
0.
0.
0.
0.
0.
0.
0.
0.
0.
0.
0.
0.
0.
0.
0.
0.
0.
0.
0.
0.
0.
0.
0.
0.
0.
0.
0.
0.
0.
0.
0.009
0.027
0.049
0.071
0.097
0.129
0.173
0.214
0.238
0.254
0.260
0.261
0.249
0.226
0.209
0.179
0.158
0.124
0.080
0.056
0.033
0.023
0.009
0.003
0.
0.
0.
0.
0.
0.
0.
0.
0.
0.
0.
0.
0.
0.
0.
0.
0.
0.
0.
0.
0.
0.
0.
0.
0.
0.
0.
0.
0.
0.
0.008
0.017
0.042
0.068
0.104
0.146
0.198
0.257
0.303
0.331
0.353
0.367
0.364
0.367
0.337
0.302
0.261
0.220
0.180
0.124
0.079
0.045
0.029
0.017
0.005
0.002
0.
0.
0.
0.
0.
0.
0.
0.
0.
0.
0.
0.
0.
0.
0.
0.
0.
0.
0.
0.
0.
0.
0.
0.
0.
0.
0.
0.
0.
0.010
0.030
0.063
0.097
0.145
0.213
0.283
0.355
0.412
0.450
0.482
0.507
0.520
0.500
0.466
0.405
0.353
0.292
0.236
0.177
0.113
0.075
0.039
0.027
0.014
0.010
0.005
0.002
0.
0.
0.
0.
0.
0.
0.
0.
0.
0.
0.
0.
0.
0.
0.
0.
0.
0.
0.
0.
0.
0.
0.
0.
0.
0.
0.007
0.018
0.051
0.087
0.143
0.206
0.278
0.363
0.459
0.532
0.587
0.631
0.656
0.672
0.647
0.602
0.545
0.452
0.377
0.307
0.231
0.166
0.112
0.059
0.036
0.021
0.017
0.014
0.011
0.004
0.
0.
0.
0.
0.
0.
0.
0.
0.
0.
0.
0.
0.
0.
0.
0.
0.
0.
0.
0.
0.
0.
0.
0.004
0.006
0.020
0.037
0.072
0.125
0.191
0.261
0.350
0.463
0.569
0.656
0.727
0.794
0.838
0.823
0.797
0.745
0.674
0.583
0.489
0.387
0.301
0.216
0.162
0.110
0.063
0.038
0.030
0.021
0.016
0.012
0.002
0.
0.
0.
0.
0.
0.
0.
0.
0.
0.
0.
0.
0.
0.
0.
0.
0.
0.
0.
0.
0.
0.004
0.011
0.019
0.040
0.062
0.108
0.164
0.245
0.328
0.434
0.568
0.682
0.785
0.871
0.943
0.971
0.977
0.954
0.880
0.799
0.695
0.595
0.477
0.388
0.285
0.211
0.143
0.098
0.059
0.050
0.035
0.027
0.016
0.011
0.002
0.
0.
0.
0.
0.
0.
0.
0.
0.
0.
0.
0.
0.
0.
0.
0.
0.
0.
0.
0.
0.008
0.023
0.036
0.067
0.108
0.152
0.215
0.302
0.391
0.510
0.670
0.785
0.890
1.002
1.066
1.104
1.117
1.078
1.012
0.912
0.814
0.701
0.600
0.479
0.393
0.298
0.209
0.154
0.095
0.070
0.054
0.037
0.025
0.014
0.003
0.
0.
0.
0.
0.
0.
0.
0.
0.
0.
0.
0.
0.
0.
0.
0.
0.
0.
0.002
0.008
0.027
0.046
0.085
0.113
0.160
0.209
0.279
0.366
0.471
0.618
0.770
0.887
0.992
1.096
1.146
1.205
1.215
1.192
1.114
1.016
0.904
0.805
0.707
0.590
0.476
0.374
0.275
0.215
0.153
0.098
0.070
0.050
0.032
0.016
0.008
0.002
0.
0.
0.
0.
0.
0.
0.
0.
0.
0.
0.
0.
0.
0.
0.
0.
0.002
0.007
0.027
0.052
0.091
0.136
0.180
0.236
0.307
0.380
0.470
0.583
0.729
0.855
0.982
1.093
1.193
1.251
1.291
1.297
1.248
1.198
1.099
1.002
0.900
0.803
0.674
0.566
0.456
0.366
0.291
0.213
0.153
0.091
0.061
0.037
0.022
0.009
0.003
0.
0.
0.
0.
0.
0.
0.
0.
0.
0.
0.
0.
0.
0.
0.
0.
0.010
0.018
0.054
0.089
0.141
0.188
0.261
0.335
0.410
0.505
0.593
0.702
0.829
0.954
1.075
1.193
1.288
1.351
1.364
1.367
1.325
1.253
1.166
1.076
0.982
0.888
0.779
0.646
0.556
0.460
0.379
0.289
0.207
0.136
0.080
0.039
0.025
0.010
0.003
0.
0.
0.
0.
0.
0.
0.
0.
0.
0.
0.
0.
0.
0.
0.
0.002
0.015
0.034
0.075
0.126
0.193
0.279
0.362
0.439
0.526
0.611
0.722
0.832
0.948
1.047
1.150
1.234
1.348
1.405
1.448
1.407
1.351
1.286
1.202
1.149
1.060
0.972
0.872
0.754
0.650
0.553
0.443
0.342
0.255
0.176
0.102
0.052
0.025
0.009
0.003
0.
0.
0.
0.
0.
0.
0.
0.
0.
0.
0.
0.
0.
0.
0.
0.012
0.026
0.056
0.099
0.177
0.266
0.362
0.458
0.551
0.653
0.752
0.855
0.950
1.065
1.145
1.224
1.311
1.369
1.447
1.452
1.431
1.363
1.295
1.218
1.165
1.119
1.038
0.946
0.865
0.758
0.642
0.533
0.406
0.316
0.217
0.134
0.057
0.032
0.008
0.002
0.
0.
0.
0.
0.
0.
0.
0.
0.
0.
0.
0.
0.
0.
0.003
0.014
0.034
0.066
0.137
0.224
0.339
0.447
0.569
0.679
0.781
0.885
0.995
1.072
1.151
1.234
1.307
1.347
1.404
1.429
1.420
1.398
1.344
1.269
1.219
1.179
1.123
1.066
1.010
0.935
0.846
0.730
0.601
0.477
0.359
0.257
0.168
0.089
0.033
0.003
0.
0.
0.
0.
0.
0.
0.
0.
0.
0.
0.
0.
0.
0.
0.
0.003
0.021
0.044
0.097
0.198
0.291
0.396
0.543
0.680
0.807
0.912
1.011
1.113
1.176
1.240
1.323
1.345
1.382
1.399
1.411
1.375
1.343
1.307
1.262
1.204
1.172
1.153
1.117
1.060
0.997
0.908
0.798
0.671
0.525
0.410
0.301
0.202
0.105
0.052
0.019
0.004
0.003
0.
0.
0.
0.
0.
0.
0.
0.
0.
0.
0.
0.
0.
0.011
0.033
0.077
0.138
0.241
0.343
0.467
0.622
0.771
0.901
1.016
1.120
1.209
1.275
1.332
1.376
1.387
1.417
1.421
1.394
1.373
1.319
1.262
1.226
1.223
1.189
1.183
1.146
1.134
1.076
0.987
0.874
0.732
0.592
0.463
0.345
0.255
0.159
0.067
0.033
0.012
0.005
0.004
0.
0.
0.
0.
0.
0.
0.
0.
0.
0.
0.002
0.003
0.028
0.059
0.096
0.175
0.281
0.394
0.525
0.686
0.854
0.984
1.109
1.214
1.286
1.341
1.385
1.426
1.440
1.451
1.455
1.409
1.367
1.325
1.271
1.252
1.223
1.219
1.218
1.185
1.161
1.119
1.040
0.946
0.797
0.652
0.518
0.397
0.294
0.190
0.112
0.063
0.030
0.014
0.010
0.004
0.
0.
0.
0.
0.
0.
0.
0.
0.
0.003
0.010
0.035
0.075
0.113
0.206
0.314
0.433
0.588
0.746
0.898
1.034
1.162
1.260
1.326
1.379
1.411
1.421
1.439
1.468
1.462
1.409
1.353
1.289
1.270
1.236
1.214
1.211
1.234
1.222
1.194
1.161
1.098
1.015
0.859
0.708
0.575
0.440
0.333
0.230
0.155
0.090
0.044
0.030
0.015
0.006
0.004
0.
0.
0.
0.
0.
0.
0.
0.003
0.009
0.027
0.049
0.087
0.131
0.221
0.336
0.473
0.626
0.791
0.925
1.068
1.200
1.275
1.335
1.390
1.415
1.406
1.407
1.437
1.402
1.382
1.340
1.289
1.258
1.242
1.217
1.244
1.245
1.240
1.212
1.173
1.137
1.037
0.896
0.752
0.622
0.485
0.368
0.274
0.191
0.125
0.060
0.044
0.029
0.013
0.005
0.003
0.
0.
0.
0.
0.
0.002
0.004
0.015
0.034
0.057
0.095
0.146
0.234
0.354
0.503
0.659
0.812
0.951
1.072
1.192
1.281
1.342
1.383
1.413
1.407
1.397
1.397
1.362
1.342
1.318
1.269
1.242
1.239
1.241
1.242
1.257
1.278
1.256
1.244
1.166
1.050
0.925
0.796
0.657
0.512
0.409
0.313
0.226
0.151
0.085
0.056
0.037
0.021
0.006
0.004
0.
0.
0.
0.
0.
0.002
0.009
0.023
0.040
0.066
0.104
0.158
0.250
0.378
0.519
0.650
0.812
0.944
1.063
1.161
1.263
1.312
1.342
1.377
1.401
1.407
1.379
1.361
1.309
1.310
1.286
1.271
1.256
1.267
1.272
1.277
1.278
1.268
1.226
1.156
1.064
0.952
0.821
0.670
0.533
0.430
0.339
0.256
0.170
0.110
0.072
0.044
0.024
0.012
0.004
0.
0.
0.
0.
0.
0.003
0.013
0.025
0.044
0.071
0.109
0.172
0.268
0.380
0.526
0.654
0.798
0.930
1.055
1.150
1.216
1.267
1.314
1.335
1.378
1.386
1.372
1.356
1.350
1.342
1.317
1.298
1.308
1.301
1.287
1.295
1.266
1.250
1.214
1.143
1.052
0.953
0.818
0.685
0.547
0.448
0.355
0.265
0.185
0.125
0.078
0.049
0.031
0.012
0.004
0.
0.
0.
0.
0.
0.003
0.014
0.026
0.045
0.069
0.116
0.186
0.272
0.380
0.512
0.649
0.773
0.914
1.041
1.140
1.200
1.247
1.292
1.308
1.346
1.360
1.353
1.356
1.358
1.360
1.338
1.323
1.338
1.310
1.288
1.273
1.252
1.202
1.185
1.095
1.015
0.921
0.804
0.664
0.542
0.443
0.341
0.271
0.190
0.125
0.080
0.054
0.032
0.012
0.004
0.
0.
0.
0.
0.
0.003
0.013
0.021
0.042
0.060
0.120
0.193
0.271
0.376
0.511
0.643
0.768
0.897
1.008
1.104
1.171
1.227
1.252
1.292
1.309
1.329
1.344
1.359
1.380
1.356
1.368
1.359
1.318
1.299
1.283
1.244
1.221
1.198
1.130
1.062
0.979
0.883
0.769
0.651
0.521
0.419
0.336
0.256
0.179
0.116
0.077
0.052
0.030
0.011
0.004
0.
0.
0.
0.
0.
0.002
0.012
0.019
0.033
0.057
0.113
0.186
0.269
0.362
0.502
0.634
0.764
0.884
0.964
1.073
1.144
1.183
1.237
1.265
1.276
1.335
1.367
1.386
1.373
1.379
1.375
1.360
1.333
1.287
1.270
1.217
1.195
1.164
1.116
1.030
0.952
0.853
0.730
0.633
0.509
0.417
0.335
0.235
0.159
0.102
0.069
0.046
0.027
0.009
0.003
0.
0.
0.
0.
0.
0.
0.006
0.015
0.023
0.052
0.105
0.175
0.255
0.342
0.484
0.621
0.752
0.869
0.958
1.056
1.141
1.186
1.223
1.251
1.304
1.348
1.381
1.398
1.398
1.398
1.386
1.373
1.315
1.265
1.257
1.208
1.169
1.135
1.092
1.015
0.921
0.842
0.731
0.611
0.490
0.404
0.311
0.220
0.143
0.092
0.057
0.034
0.018
0.004
0.
0.
0.
0.
0.
0.
0.
0.002
0.012
0.017
0.041
0.095
0.157
0.234
0.334
0.457
0.585
0.721
0.842
0.937
1.016
1.112
1.180
1.235
1.256
1.317
1.347
1.382
1.405
1.447
1.440
1.433
1.416
1.350
1.292
1.231
1.182
1.148
1.092
1.042
0.982
0.909
0.834
0.726
0.608
0.493
0.398
0.293
0.211
0.130
0.080
0.049
0.026
0.014
0.003
0.
0.
0.
0.
0.
0.
0.
0.
0.002
0.012
0.030
0.079
0.140
0.206
0.300
0.418
0.543
0.660
0.778
0.897
0.998
1.078
1.158
1.221
1.282
1.336
1.372
1.406
1.439
1.445
1.491
1.458
1.429
1.366
1.294
1.236
1.179
1.139
1.083
1.039
1.002
0.943
0.839
0.741
0.630
0.523
0.407
0.314
0.214
0.120
0.075
0.038
0.015
0.003
0.
0.
0.
0.
0.
0.
0.
0.
0.
0.
0.002
0.024
0.058
0.115
0.175
0.263
0.364
0.488
0.600
0.706
0.838
0.948
1.054
1.155
1.215
1.290
1.346
1.382
1.447
1.468
1.481
1.484
1.445
1.411
1.356
1.304
1.251
1.199
1.152
1.132
1.089
1.045
0.976
0.873
0.780
0.690
0.576
0.459
0.326
0.238
0.135
0.075
0.041
0.016
0.
0.
0.
0.
0.
0.
0.
0.
0.
0.
0.
0.
0.008
0.034
0.088
0.149
0.216
0.314
0.416
0.524
0.648
0.788
0.914
1.026
1.136
1.223
1.300
1.359
1.392
1.444
1.470
1.482
1.455
1.429
1.405
1.349
1.296
1.230
1.193
1.168
1.156
1.126
1.097
1.031
0.934
0.859
0.751
0.629
0.497
0.376
0.253
0.152
0.078
0.039
0.016
0.003
0.
0.
0.
0.
0.
0.
0.
0.
0.
0.
0.
0.003
0.021
0.056
0.105
0.164
0.250
0.352
0.473
0.580
0.721
0.865
0.994
1.117
1.223
1.305
1.361
1.427
1.461
1.481
1.498
1.461
1.444
1.409
1.370
1.306
1.243
1.209
1.188
1.177
1.172
1.164
1.109
1.046
0.957
0.833
0.693
0.549
0.410
0.272
0.177
0.099
0.058
0.021
0.010
0.
0.
0.
0.
0.
0.
0.
0.
0.
0.
0.
0.003
0.017
0.036
0.068
0.115
0.191
0.276
0.396
0.527
0.649
0.791
0.938
1.087
1.196
1.290
1.382
1.444
1.481
1.502
1.509
1.497
1.460
1.424
1.381
1.328
1.283
1.259
1.233
1.240
1.244
1.246
1.221
1.145
1.051
0.932
0.780
0.610
0.465
0.337
0.216
0.139
0.075
0.031
0.013
0.004
0.
0.
0.
0.
0.
0.
0.
0.
0.
0.
0.002
0.004
0.026
0.042
0.077
0.131
0.212
0.318
0.439
0.579
0.726
0.893
1.042
1.172
1.296
1.387
1.441
1.483
1.500
1.512
1.473
1.455
1.406
1.368
1.336
1.310
1.297
1.284
1.281
1.318
1.327
1.308
1.248
1.168
1.044
0.896
0.713
0.548
0.402
0.261
0.167
0.104
0.051
0.015
0.009
0.
0.
0.
0.
0.
0.
0.
0.
0.
0.
0.
0.003
0.011
0.031
0.053
0.083
0.157
0.267
0.386
0.523
0.685
0.836
0.988
1.149
1.271
1.355
1.424
1.487
1.492
1.472
1.472
1.420
1.418
1.376
1.330
1.311
1.345
1.333
1.342
1.374
1.387
1.383
1.318
1.241
1.133
0.985
0.790
0.616
0.454
0.320
0.203
0.120
0.063
0.023
0.010
0.003
0.
0.
0.
0.
0.
0.
0.
0.
0.
0.
0.
0.003
0.016
0.032
0.065
0.129
0.227
0.342
0.485
0.650
0.805
0.951
1.107
1.219
1.317
1.389
1.459
1.481
1.469
1.451
1.427
1.387
1.349
1.328
1.330
1.370
1.362
1.383
1.417
1.422
1.427
1.392
1.315
1.210
1.049
0.869
0.673
0.524
0.378
0.246
0.133
0.071
0.031
0.013
0.003
0.
0.
0.
0.
0.
0.
0.
0.
0.
0.
0.
0.
0.006
0.015
0.056
0.111
0.204
0.319
0.455
0.610
0.766
0.922
1.043
1.150
1.267
1.338
1.407
1.427
1.435
1.419
1.395
1.380
1.361
1.343
1.321
1.335
1.342
1.394
1.437
1.474
1.473
1.441
1.375
1.244
1.089
0.928
0.736
0.577
0.413
0.281
0.174
0.098
0.049
0.028
0.006
0.
0.
0.
0.
0.
0.
0.
0.
0.
0.
0.
0.003
0.004
0.018
0.049
0.106
0.181
0.285
0.421
0.558
0.711
0.861
0.966
1.071
1.179
1.270
1.327
1.376
1.391
1.384
1.381
1.381
1.361
1.346
1.332
1.331
1.350
1.371
1.413
1.481
1.483
1.472
1.405
1.293
1.135
0.956
0.775
0.612
0.441
0.316
0.193
0.118
0.064
0.036
0.012
0.003
0.
0.
0.
0.
0.
0.
0.
0.
0.
0.
0.004
0.011
0.024
0.054
0.102
0.159
0.253
0.380
0.500
0.658
0.793
0.920
1.014
1.122
1.206
1.264
1.307
1.324
1.340
1.353
1.339
1.363
1.352
1.327
1.331
1.343
1.390
1.431
1.448
1.482
1.467
1.418
1.311
1.164
1.000
0.818
0.628
0.455
0.327
0.210
0.130
0.079
0.047
0.026
0.009
0.004
0.
0.
0.
0.
0.
0.
0.
0.
0.003
0.005
0.019
0.029
0.062
0.104
0.156
0.234
0.326
0.454
0.584
0.716
0.832
0.935
1.035
1.118
1.181
1.221
1.256
1.292
1.341
1.342
1.342
1.312
1.313
1.330
1.351
1.383
1.419
1.455
1.460
1.463
1.414
1.300
1.176
0.995
0.817
0.638
0.478
0.345
0.217
0.131
0.083
0.055
0.033
0.019
0.009
0.003
0.
0.
0.
0.
0.
0.
0.
0.004
0.011
0.022
0.032
0.062
0.104
0.149
0.219
0.290
0.392
0.501
0.633
0.744
0.849
0.945
1.043
1.103
1.167
1.205
1.270
1.320
1.345
1.334
1.320
1.304
1.304
1.332
1.351
1.406
1.417
1.443
1.456
1.381
1.288
1.142
0.992
0.819
0.642
0.471
0.339
0.224
0.143
0.093
0.062
0.037
0.023
0.014
0.004
0.
0.
0.
0.
0.
0.
0.
0.004
0.012
0.024
0.035
0.062
0.098
0.137
0.198
0.262
0.340
0.430
0.527
0.640
0.714
0.828
0.943
1.018
1.082
1.166
1.237
1.277
1.317
1.324
1.307
1.288
1.308
1.296
1.332
1.361
1.401
1.399
1.400
1.333
1.230
1.107
0.959
0.790
0.621
0.444
0.319
0.222
0.135
0.095
0.060
0.042
0.027
0.016
0.004
0.
0.
0.
0.
0.
0.
0.
0.005
0.012
0.024
0.035
0.057
0.086
0.119
0.157
0.218
0.286
0.360
0.463
0.555
0.662
0.775
0.870
0.967
1.067
1.154
1.219
1.248
1.262
1.267
1.259
1.258
1.266
1.275
1.309
1.327
1.347
1.344
1.329
1.259
1.155
1.040
0.889
0.750
0.562
0.397
0.294
0.212
0.134
0.090
0.057
0.043
0.028
0.017
0.007
0.
0.
0.
0.
0.
0.
0.
0.004
0.012
0.023
0.033
0.049
0.067
0.099
0.132
0.175
0.242
0.307
0.404
0.493
0.589
0.713
0.803
0.917
1.025
1.120
1.193
1.231
1.241
1.238
1.249
1.227
1.225
1.221
1.256
1.274
1.279
1.276
1.216
1.135
1.060
0.942
0.810
0.652
0.492
0.368
0.263
0.190
0.121
0.077
0.053
0.042
0.028
0.017
0.007
0.
0.
0.
0.
0.
0.
0.
0.004
0.011
0.016
0.028
0.038
0.057
0.073
0.101
0.127
0.176
0.252
0.323
0.418
0.531
0.647
0.768
0.891
0.992
1.080
1.163
1.192
1.217
1.206
1.182
1.192
1.172
1.178
1.180
1.192
1.195
1.180
1.122
1.058
0.962
0.853
0.724
0.574
0.441
0.316
0.237
0.168
0.099
0.056
0.048
0.034
0.025
0.016
0.007
0.
0.
0.
0.
0.
0.
0.
0.003
0.005
0.013
0.023
0.031
0.038
0.058
0.071
0.100
0.139
0.187
0.261
0.355
0.478
0.595
0.717
0.845
0.948
1.026
1.108
1.160
1.189
1.188
1.170
1.147
1.125
1.127
1.107
1.119
1.119
1.080
1.014
0.967
0.857
0.746
0.628
0.489
0.381
0.278
0.200
0.136
0.072
0.047
0.036
0.029
0.019
0.013
0.003
0.
0.
0.
0.
0.
0.
0.
0.
0.004
0.010
0.014
0.023
0.028
0.033
0.050
0.071
0.098
0.144
0.215
0.299
0.402
0.516
0.663
0.799
0.905
0.997
1.078
1.129
1.158
1.157
1.158
1.127
1.077
1.080
1.046
1.020
1.010
0.970
0.902
0.840
0.747
0.648
0.527
0.407
0.307
0.216
0.152
0.084
0.051
0.033
0.029
0.020
0.015
0.007
0.
0.
0.
0.
0.
0.
0.
0.
0.
0.
0.004
0.010
0.013
0.016
0.023
0.029
0.047
0.069
0.117
0.188
0.252
0.351
0.468
0.607
0.759
0.874
0.982
1.040
1.084
1.130
1.160
1.147
1.091
1.043
1.006
0.996
0.969
0.917
0.857
0.772
0.711
0.619
0.530
0.418
0.324
0.245
0.166
0.109
0.064
0.038
0.024
0.019
0.015
0.005
0.003
0.
0.
0.
0.
0.
0.
0.
0.
0.
0.
0.
0.003
0.009
0.010
0.012
0.012
0.031
0.053
0.087
0.152
0.221
0.323
0.426
0.549
0.696
0.839
0.941
1.020
1.073
1.099
1.113
1.126
1.103
1.043
0.985
0.935
0.898
0.825
0.743
0.662
0.588
0.501
0.421
0.338
0.251
0.175
0.113
0.066
0.043
0.017
0.012
0.010
0.005
0.003
0.
0.
0.
0.
0.
0.
0.
0.
0.
0.
0.
0.
0.
0.
0.003
0.003
0.003
0.003
0.035
0.060
0.112
0.197
0.284
0.391
0.499
0.639
0.766
0.898
0.982
1.041
1.091
1.103
1.105
1.066
1.027
0.953
0.896
0.823
0.738
0.634
0.552
0.465
0.402
0.327
0.254
0.177
0.123
0.071
0.046
0.017
0.005
0.005
0.004
0.003
0.
0.
0.
0.
0.
0.
0.
0.
0.
0.
0.
0.
0.
0.
0.
0.
0.
0.
0.
0.021
0.040
0.088
0.160
0.239
0.339
0.451
0.577
0.719
0.850
0.950
1.029
1.073
1.105
1.107
1.072
1.002
0.914
0.817
0.731
0.635
0.551
0.453
0.370
0.308
0.250
0.178
0.125
0.076
0.044
0.025
0.006
0.003
0.003
0.
0.
0.
0.
0.
0.
0.
0.
0.
0.
0.
0.
0.
0.
0.
0.
0.
0.
0.
0.
0.
0.003
0.028
0.055
0.113
0.189
0.298
0.392
0.526
0.667
0.806
0.922
1.012
1.062
1.104
1.092
1.054
0.987
0.888
0.762
0.645
0.564
0.464
0.364
0.295
0.228
0.174
0.127
0.081
0.052
0.020
0.003
0.
0.
0.
0.
0.
0.
0.
0.
0.
0.
0.
0.
0.
0.
0.
0.
0.
0.
0.
0.
0.
0.
0.
0.
0.002
0.013
0.034
0.089
0.147
0.239
0.342
0.470
0.626
0.754
0.877
0.943
1.009
1.066
1.051
1.004
0.942
0.821
0.703
0.584
0.485
0.378
0.290
0.213
0.160
0.112
0.073
0.040
0.018
0.003
0.
0.
0.
0.
0.
0.
0.
0.
0.
0.
0.
0.
0.
0.
0.
0.
0.
0.
0.
0.
0.
0.
0.
0.
0.
0.
0.003
0.023
0.063
0.126
0.201
0.283
0.406
0.558
0.692
0.808
0.887
0.952
0.986
0.982
0.944
0.844
0.753
0.637
0.511
0.408
0.309
0.227
0.141
0.094
0.058
0.036
0.012
0.
0.
0.
0.
0.
0.
0.
0.
0.
0.
0.
0.
0.
0.
0.
0.
0.
0.
0.
0.
0.
0.
0.
0.
0.
0.
0.
0.
0.
0.007
0.042
0.106
0.163
0.245
0.344
0.477
0.610
0.723
0.819
0.886
0.910
0.898
0.858
0.777
0.678
0.556
0.442
0.341
0.256
0.162
0.087
0.050
0.027
0.005
0.
0.
0.
0.
0.
0.
0.
0.
0.
0.
0.
0.
0.
0.
0.
0.
0.
0.
0.
0.
0.
0.
0.
0.
0.
0.
0.
0.
0.
0.
0.
0.024
0.078
0.136
0.207
0.295
0.414
0.528
0.634
0.714
0.775
0.802
0.795
0.749
0.674
0.590
0.474
0.358
0.263
0.176
0.109
0.058
0.026
0.004
0.
0.
0.
0.
0.
0.
0.
0.
0.
0.
0.
0.
0.
0.
0.
0.
0.
0.
0.
0.
0.
0.
0.
0.
0.
0.
0.
0.
0.
0.
0.
0.
0.016
0.061
0.104
0.162
0.240
0.333
0.436
0.531
0.602
0.660
0.684
0.673
0.632
0.567
0.487
0.374
0.276
0.196
0.129
0.075
0.031
0.002
0.
0.
0.
0.
0.
0.
0.
0.
0.
0.
0.
0.
0.
0.
0.
0.
0.
0.
0.
0.
0.
0.
0.
0.
0.
0.
0.
0.
0.
0.
0.
0.
0.
0.009
0.029
0.077
0.130
0.191
0.265
0.342
0.418
0.477
0.523
0.547
0.524
0.496
0.445
0.372
0.289
0.202
0.138
0.083
0.041
0.015
0.
0.
0.
0.
0.
0.
0.
0.
0.
0.
0.
0.
0.
0.
0.
0.
0.
0.
0.
0.
0.
0.
0.
0.
0.
0.
0.
0.
0.
0.
0.
0.
0.
0.
0.004
0.021
0.044
0.091
0.137
0.202
0.261
0.317
0.359
0.390
0.409
0.401
0.373
0.320
0.260
0.188
0.136
0.097
0.056
0.026
0.007
0.
0.
0.
0.
0.
0.
0.
0.
0.
0.
0.
0.
0.
0.
0.
0.
0.
0.
0.
0.
0.
0.
0.
0.
0.
0.
0.
0.
0.
0.
0.
0.
0.
0.
0.
0.010
0.023
0.053
0.090
0.139
0.185
0.223
0.259
0.278
0.286
0.282
0.258
0.227
0.176
0.137
0.097
0.058
0.035
0.014
0.
0.
0.
0.
0.
0.
0.
0.
0.
0.
0.
0.
0.
0.
0.
0.
0.
0.
0.
0.
0.
0.
0.
0.
0.
0.
0.
0.
0.
0.
0.
0.
0.
0.
0.
0.
0.
0.012
0.029
0.052
0.081
0.115
0.150
0.173
0.190
0.196
0.185
0.163
0.142
0.107
0.085
0.057
0.035
0.019
0.005
0.
0.
0.
0.
0.
0.
0.
0.
0.
0.
0.
0.
0.
0.
0.
0.
0.
0.
0.
0.
0.
0.
0.
0.
0.
0.
0.
0.
0.
0.
0.
0.
0.
0.
0.
0.
0.
0.004
0.012
0.023
0.038
0.059
0.076
0.098
0.102
0.108
0.103
0.098
0.078
0.063
0.041
0.027
0.020
0.007
0.
0.
0.
0.
0.
0.
0.
0.
0.
0.
0.
0.
0.
0.
0.
0.
0.
0.
0.
0.
0.
0.
0.
0.
0.
0.
0.
0.
0.
0.
0.
0.
0.
0.
0.
0.
0.
0.
0.009
0.013
0.019
0.023
0.024
0.014
0.018
0.027
0.028
0.029
0.030
0.022
0.021
0.014
0.010
0.004
0.003
0.
0.
0.
0.
0.
0.
0.
0.
0.
0.
0.
0.
0.
0.
0.
0.
0.
0.
0.
0.
0.
0.
0.
0.
0.
0.
0.
0.
0.
0.
0.
0.
0.
0.
0.
0.003
0.018
0.029
0.035
0.040
0.048
0.049
0.047
0.056
0.065
0.055
0.061
0.059
0.049
0.040
0.033
0.026
0.021
0.010
0.004
0.002
0.
0.
0.
0.
0.
0.
0.
0.
0.
0.
0.
0.
0.
0.
0.
0.
0.
0.
0.
0.
0.
0.
0.
0.
0.
0.
0.
0.
0.
0.
0.
0.
0.
0.008
0.021
0.037
0.047
0.060
0.080
0.097
0.112
0.115
0.121
0.107
0.105
0.094
0.088
0.079
0.065
0.044
0.037
0.027
0.020
0.009
0.003
0.
0.
0.
0.
0.
0.
0.
0.
0.
0.
0.
0.
0.
0.
0.
0.
0.
0.
0.
0.
0.
0.
0.
0.
0.
0.
0.
0.
0.
0.
0.
0.
0.008
0.024
0.040
0.059
0.078
0.110
0.141
0.162
0.183
0.197
0.195
0.187
0.172
0.161
0.136
0.126
0.107
0.078
0.047
0.036
0.025
0.011
0.003
0.
0.
0.
0.
0.
0.
0.
0.
0.
0.
0.
0.
0.
0.
0.
0.
0.
0.
0.
0.
0.
0.
0.
0.
0.
0.
0.
0.
0.
0.
0.
0.003
0.011
0.038
0.055
0.088
0.129
0.167
0.206
0.236
0.264
0.282
0.283
0.277
0.272
0.246
0.212
0.186
0.163
0.122
0.083
0.053
0.031
0.023
0.011
0.005
0.003
0.002
0.
0.
0.
0.
0.
0.
0.
0.
0.
0.
0.
0.
0.
0.
0.
0.
0.
0.
0.
0.
0.
0.
0.
0.
0.
0.
0.
0.
0.009
0.023
0.048
0.083
0.132
0.183
0.232
0.296
0.331
0.372
0.407
0.412
0.416
0.404
0.363
0.327
0.278
0.226
0.180
0.122
0.084
0.055
0.034
0.023
0.014
0.013
0.011
0.003
0.
0.
0.
0.
0.
0.
0.
0.
0.
0.
0.
0.
0.
0.
0.
0.
0.
0.
0.
0.
0.
0.
0.
0.
0.
0.004
0.005
0.022
0.045
0.081
0.126
0.187
0.243
0.316
0.396
0.458
0.513
0.562
0.565
0.578
0.552
0.510
0.452
0.376
0.317
0.239
0.184
0.135
0.093
0.062
0.041
0.027
0.021
0.017
0.013
0.005
0.
0.
0.
0.
0.
0.
0.
0.
0.
0.
0.
0.
0.
0.
0.
0.
0.
0.
0.
0.
0.
0.
0.
0.005
0.012
0.027
0.043
0.076
0.115
0.177
0.236
0.309
0.397
0.502
0.570
0.652
0.701
0.727
0.720
0.705
0.656
0.578
0.492
0.405
0.332
0.256
0.191
0.136
0.096
0.057
0.047
0.042
0.031
0.020
0.014
0.005
0.
0.
0.
0.
0.
0.
0.
0.
0.
0.
0.
0.
0.
0.
0.
0.
0.
0.
0.
0.
0.
0.005
0.018
0.026
0.059
0.079
0.115
0.159
0.222
0.297
0.387
0.496
0.594
0.684
0.767
0.830
0.869
0.865
0.833
0.794
0.710
0.616
0.531
0.439
0.351
0.272
0.199
0.142
0.105
0.070
0.059
0.048
0.033
0.019
0.013
0.003
0.
0.
0.
0.
0.
0.
0.
0.
0.
0.
0.
0.
0.
0.
0.
0.
0.
0.
0.
0.005
0.021
0.039
0.059
0.088
0.116
0.159
0.216
0.283
0.365
0.485
0.603
0.705
0.822
0.906
0.962
1.007
0.999
0.973
0.913
0.818
0.722
0.645
0.551
0.449
0.354
0.280
0.214
0.152
0.100
0.085
0.066
0.048
0.031
0.017
0.010
0.
0.
0.
0.
0.
0.
0.
0.
0.
0.
0.
0.
0.
0.
0.
0.
0.
0.
0.002
0.019
0.051
0.076
0.107
0.137
0.179
0.225
0.283
0.362
0.467
0.583
0.718
0.833
0.936
1.017
1.081
1.115
1.122
1.093
1.045
0.939
0.850
0.751
0.661
0.556
0.441
0.358
0.283
0.224
0.159
0.112
0.080
0.061
0.037
0.024
0.012
0.003
0.
0.
0.
0.
0.
0.
0.
0.
0.
0.
0.
0.
0.
0.
0.
0.
0.002
0.015
0.048
0.078
0.119
0.161
0.206
0.269
0.337
0.397
0.484
0.598
0.694
0.825
0.940
1.048
1.119
1.173
1.233
1.230
1.207
1.132
1.050
0.946
0.852
0.739
0.648
0.532
0.436
0.377
0.296
0.229
0.151
0.112
0.069
0.048
0.028
0.013
0.003
0.
0.
0.
0.
0.
0.
0.
0.
0.
0.
0.
0.
0.
0.
0.
0.
0.013
0.041
0.078
0.115
0.171
0.230
0.296
0.373
0.452
0.520
0.618
0.726
0.814
0.925
1.028
1.121
1.208
1.277
1.323
1.329
1.281
1.209
1.116
1.031
0.938
0.833
0.738
0.633
0.536
0.459
0.380
0.292
0.211
0.138
0.082
0.051
0.029
0.014
0.003
0.
0.
0.
0.
0.
0.
0.
0.
0.
0.
0.
0.
0.
0.
0.
0.010
0.023
0.054
0.099
0.156
0.232
0.317
0.418
0.488
0.569
0.667
0.758
0.855
0.944
1.023
1.127
1.199
1.286
1.350
1.372
1.367
1.332
1.246
1.169
1.096
1.014
0.932
0.835
0.732
0.635
0.541
0.443
0.352
0.263
0.178
0.113
0.064
0.028
0.011
0.003
0.
0.
0.
0.
0.
0.
0.
0.
0.
0.
0.
0.
0.
0.
0.
0.013
0.035
0.072
0.134
0.214
0.311
0.426
0.525
0.619
0.713
0.798
0.894
0.987
1.084
1.139
1.198
1.264
1.333
1.389
1.405
1.381
1.326
1.270
1.192
1.144
1.073
0.989
0.920
0.828
0.745
0.638
0.531
0.417
0.315
0.218
0.138
0.075
0.034
0.010
0.003
0.
0.
0.
0.
0.
0.
0.
0.
0.
0.
0.
0.
0.
0.
0.003
0.023
0.048
0.088
0.169
0.278
0.402
0.522
0.633
0.756
0.869
0.946
1.027
1.101
1.176
1.221
1.276
1.328
1.343
1.379
1.376
1.368
1.296
1.263
1.194
1.141
1.083
1.042
0.972
0.910
0.828
0.723
0.596
0.481
0.368
0.268
0.169
0.086
0.048
0.013
0.002
0.
0.
0.
0.
0.
0.
0.
0.
0.
0.
0.
0.
0.
0.
0.008
0.026
0.066
0.131
0.230
0.359
0.486
0.629
0.768
0.896
1.009
1.084
1.158
1.208
1.250
1.300
1.332
1.362
1.359
1.381
1.359
1.333
1.269
1.213
1.172
1.135
1.087
1.079
1.031
0.964
0.893
0.791
0.672
0.551
0.427
0.321
0.216
0.126
0.065
0.025
0.004
0.003
0.
0.
0.
0.
0.
0.
0.
0.
0.
0.
0.
0.
0.002
0.011
0.048
0.107
0.179
0.293
0.419
0.565
0.715
0.868
1.012
1.106
1.201
1.270
1.304
1.339
1.352
1.382
1.392
1.376
1.372
1.343
1.280
1.254
1.214
1.173
1.166
1.141
1.134
1.089
1.029
0.964
0.863
0.735
0.617
0.507
0.379
0.264
0.164
0.089
0.042
0.013
0.005
0.004
0.
0.
0.
0.
0.
0.
0.
0.
0.
0.
0.002
0.008
0.031
0.070
0.130
0.225
0.341
0.470
0.634
0.798
0.951
1.084
1.182
1.271
1.327
1.370
1.367
1.404
1.408
1.413
1.398
1.371
1.324
1.267
1.233
1.212
1.206
1.195
1.187
1.150
1.138
1.105
1.037
0.941
0.806
0.699
0.568
0.429
0.315
0.209
0.131
0.075
0.035
0.014
0.006
0.004
0.
0.
0.
0.
0.
0.
0.
0.
0.002
0.008
0.020
0.041
0.086
0.168
0.262
0.376
0.516
0.689
0.863
1.015
1.132
1.243
1.321
1.375
1.405
1.426
1.417
1.407
1.418
1.398
1.354
1.302
1.248
1.237
1.206
1.207
1.206
1.204
1.198
1.179
1.144
1.093
1.014
0.883
0.764
0.621
0.482
0.360
0.267
0.177
0.108
0.052
0.032
0.014
0.006
0.004
0.
0.
0.
0.
0.
0.
0.
0.003
0.014
0.032
0.058
0.103
0.196
0.298
0.411
0.569
0.735
0.892
1.037
1.172
1.276
1.330
1.369
1.412
1.424
1.398
1.386
1.376
1.360
1.321
1.278
1.244
1.236
1.211
1.192
1.214
1.240
1.235
1.231
1.208
1.165
1.076
0.940
0.809
0.668
0.534
0.416
0.315
0.220
0.146
0.079
0.044
0.029
0.013
0.005
0.003
0.
0.
0.
0.
0.
0.002
0.009
0.023
0.041
0.068
0.119
0.209
0.316
0.458
0.603
0.767
0.929
1.069
1.180
1.259
1.316
1.359
1.395
1.380
1.382
1.360
1.349
1.322
1.286
1.262
1.255
1.238
1.234
1.216
1.236
1.272
1.287
1.283
1.264
1.193
1.107
0.985
0.859
0.731
0.583
0.461
0.360
0.256
0.179
0.110
0.063
0.037
0.020
0.006
0.004
0.
0.
0.
0.
0.
0.003
0.014
0.028
0.049
0.079
0.125
0.224
0.334
0.484
0.624
0.774
0.936
1.077
1.185
1.257
1.299
1.347
1.366
1.351
1.370
1.355
1.314
1.295
1.274
1.251
1.249
1.246
1.251
1.266
1.274
1.289
1.309
1.310
1.297
1.232
1.139
1.025
0.900
0.770
0.617
0.494
0.386
0.290
0.206
0.129
0.075
0.044
0.028
0.011
0.004
0.
0.
0.
0.
0.
0.003
0.016
0.031
0.053
0.084
0.134
0.231
0.343
0.483
0.623
0.767
0.938
1.056
1.185
1.245
1.299
1.313
1.337
1.316
1.343
1.312
1.314
1.307
1.264
1.258
1.265
1.305
1.290
1.293
1.310
1.302
1.322
1.328
1.290
1.222
1.130
1.039
0.912
0.780
0.638
0.518
0.394
0.304
0.214
0.133
0.088
0.053
0.031
0.012
0.004
0.
0.
0.
0.
0.
0.003
0.016
0.032
0.054
0.085
0.147
0.236
0.359
0.491
0.623
0.776
0.908
1.060
1.161
1.255
1.289
1.312
1.299
1.299
1.296
1.319
1.303
1.306
1.287
1.296
1.317
1.324
1.323
1.318
1.308
1.292
1.295
1.284
1.258
1.183
1.113
1.027
0.904
0.770
0.647
0.515
0.400
0.302
0.223
0.137
0.089
0.055
0.032
0.012
0.004
0.
0.
0.
0.
0.
0.003
0.016
0.030
0.051
0.080
0.151
0.237
0.341
0.473
0.610
0.771
0.898
1.038
1.129
1.212
1.270
1.284
1.281
1.275
1.297
1.305
1.309
1.318
1.302
1.310
1.318
1.331
1.328
1.314
1.297
1.271
1.276
1.245
1.224
1.144
1.068
0.973
0.872
0.750
0.629
0.487
0.392
0.299
0.203
0.136
0.084
0.053
0.030
0.015
0.004
0.
0.
0.
0.
0.
0.003
0.014
0.023
0.045
0.080
0.145
0.232
0.326
0.460
0.602
0.747
0.886
1.001
1.105
1.187
1.247
1.267
1.275
1.270
1.263
1.304
1.318
1.345
1.364
1.358
1.348
1.347
1.326
1.286
1.266
1.262
1.271
1.235
1.197
1.143
1.044
0.938
0.825
0.728
0.604
0.494
0.385
0.283
0.191
0.122
0.075
0.047
0.026
0.005
0.003
0.
0.
0.
0.
0.
0.
0.012
0.019
0.033
0.070
0.136
0.215
0.307
0.446
0.588
0.726
0.870
0.982
1.094
1.189
1.239
1.261
1.275
1.276
1.293
1.331
1.357
1.345
1.359
1.379
1.388
1.373
1.324
1.279
1.252
1.235
1.238
1.207
1.175
1.115
1.025
0.935
0.828
0.729
0.601
0.482
0.370
0.262
0.177
0.106
0.063
0.039
0.018
0.004
0.
0.
0.
0.
0.
0.
0.
0.006
0.014
0.021
0.060
0.125
0.193
0.279
0.398
0.550
0.693
0.828
0.961
1.061
1.147
1.212
1.263
1.275
1.307
1.323
1.346
1.369
1.389
1.425
1.431
1.432
1.409
1.365
1.327
1.281
1.243
1.204
1.153
1.124
1.071
1.001
0.931
0.843
0.719
0.600
0.476
0.359
0.249
0.163
0.095
0.051
0.026
0.009
0.
0.
0.
0.
0.
0.
0.
0.
0.
0.006
0.015
0.040
0.104
0.174
0.249
0.361
0.490
0.636
0.777
0.900
1.019
1.121
1.181
1.253
1.273
1.336
1.367
1.380
1.409
1.440
1.477
1.478
1.451
1.434
1.375
1.329
1.271
1.229
1.189
1.140
1.103
1.070
0.999
0.939
0.854
0.738
0.615
0.497
0.369
0.254
0.160
0.091
0.056
0.020
0.003
0.
0.
0.
0.
0.
0.
0.
0.
0.
0.
0.006
0.028
0.084
0.142
0.216
0.313
0.426
0.565
0.692
0.821
0.936
1.040
1.134
1.225
1.261
1.336
1.380
1.409
1.451
1.480
1.486
1.485
1.462
1.425
1.385
1.317
1.273
1.244
1.190
1.154
1.130
1.106
1.036
0.985
0.863
0.766
0.656
0.529
0.387
0.276
0.176
0.095
0.048
0.018
0.
0.
0.
0.
0.
0.
0.
0.
0.
0.
0.
0.
0.016
0.051
0.111
0.172
0.255
0.366
0.481
0.603
0.741
0.878
0.998
1.100
1.207
1.261
1.338
1.384
1.447
1.480
1.495
1.496
1.478
1.465
1.425
1.379
1.323
1.273
1.228
1.189
1.195
1.187
1.168
1.091
1.021
0.927
0.817
0.699
0.563
0.422
0.293
0.186
0.100
0.053
0.023
0.012
0.
0.
0.
0.
0.
0.
0.
0.
0.
0.
0.
0.003
0.028
0.080
0.131
0.195
0.292
0.398
0.521
0.669
0.800
0.924
1.053
1.176
1.274
1.362
1.400
1.436
1.510
1.525
1.531
1.507
1.473
1.455
1.387
1.323
1.274
1.231
1.239
1.220
1.222
1.180
1.158
1.102
1.021
0.909
0.760
0.608
0.473
0.331
0.206
0.123
0.069
0.031
0.015
0.003
0.
0.
0.
0.
0.
0.
0.
0.
0.
0.
0.002
0.016
0.043
0.095
0.145
0.215
0.325
0.431
0.573
0.726
0.856
1.001
1.133
1.250
1.327
1.409
1.471
1.504
1.539
1.562
1.529
1.470
1.455
1.412
1.368
1.323
1.272
1.256
1.246
1.255
1.265
1.244
1.188
1.118
1.005
0.847
0.670
0.518
0.377
0.250
0.157
0.099
0.044
0.018
0.008
0.
0.
0.
0.
0.
0.
0.
0.
0.
0.
0.
0.005
0.026
0.053
0.087
0.158
0.234
0.353
0.472
0.628
0.785
0.927
1.074
1.205
1.304
1.390
1.462
1.506
1.537
1.539
1.532
1.490
1.468
1.426
1.354
1.343
1.316
1.309
1.290
1.314
1.336
1.317
1.283
1.232
1.105
0.935
0.770
0.608
0.432
0.299
0.193
0.114
0.063
0.023
0.010
0.
0.
0.
0.
0.
0.
0.
0.
0.
0.
0.
0.002
0.015
0.031
0.052
0.093
0.168
0.275
0.404
0.556
0.722
0.871
1.033
1.171
1.282
1.380
1.435
1.491
1.521
1.521
1.508
1.496
1.450
1.416
1.361
1.340
1.337
1.318
1.337
1.344
1.370
1.373
1.356
1.288
1.182
1.020
0.842
0.661
0.508
0.359
0.245
0.148
0.071
0.031
0.011
0.003
0.
0.
0.
0.
0.
0.
0.
0.
0.
0.
0.
0.003
0.016
0.028
0.066
0.142
0.257
0.373
0.518
0.685
0.833
0.976
1.130
1.250
1.340
1.409
1.466
1.484
1.476
1.472
1.451
1.435
1.384
1.356
1.347
1.346
1.335
1.351
1.383
1.399
1.428
1.398
1.342
1.233
1.086
0.925
0.741
0.566
0.409
0.291
0.184
0.099
0.044
0.024
0.003
0.
0.
0.
0.
0.
0.
0.
0.
0.
0.
0.
0.
0.006
0.023
0.051
0.122
0.213
0.350
0.481
0.630
0.774
0.927
1.061
1.185
1.269
1.359
1.415
1.423
1.438
1.437
1.438
1.404
1.381
1.361
1.336
1.339
1.344
1.368
1.387
1.423
1.455
1.439
1.383
1.262
1.151
0.978
0.804
0.627
0.464
0.335
0.210
0.119
0.069
0.041
0.012
0.003
0.
0.
0.
0.
0.
0.
0.
0.
0.
0.
0.004
0.009
0.022
0.059
0.113
0.187
0.312
0.438
0.585
0.726
0.859
0.985
1.090
1.201
1.278
1.346
1.369
1.385
1.406
1.408
1.423
1.389
1.375
1.339
1.326
1.339
1.374
1.399
1.451
1.478
1.461
1.410
1.324
1.205
1.046
0.860
0.680
0.513
0.350
0.235
0.145
0.092
0.059
0.030
0.009
0.004
0.
0.
0.
0.
0.
0.
0.
0.
0.003
0.005
0.018
0.027
0.060
0.108
0.180
0.273
0.403
0.523
0.678
0.794
0.904
1.019
1.108
1.210
1.275
1.290
1.334
1.376
1.398
1.379
1.375
1.374
1.352
1.338
1.350
1.400
1.412
1.454
1.490
1.482
1.448
1.346
1.233
1.079
0.909
0.724
0.529
0.384
0.258
0.169
0.107
0.067
0.036
0.025
0.010
0.003
0.
0.
0.
0.
0.
0.
0.
0.004
0.011
0.023
0.039
0.071
0.113
0.177
0.258
0.349
0.473
0.590
0.728
0.825
0.923
1.019
1.118
1.162
1.237
1.304
1.338
1.358
1.364
1.360
1.358
1.334
1.346
1.353
1.371
1.420
1.438
1.465
1.479
1.455
1.362
1.235
1.077
0.920
0.725
0.561
0.395
0.277
0.177
0.120
0.079
0.046
0.032
0.016
0.004
0.
0.
0.
0.
0.
0.
0.
0.005
0.013
0.027
0.045
0.079
0.110
0.169
0.246
0.324
0.416
0.520
0.627
0.746
0.842
0.951
1.040
1.091
1.163
1.227
1.308
1.334
1.358
1.356
1.348
1.326
1.323
1.334
1.348
1.388
1.422
1.460
1.456
1.420
1.341
1.200
1.059
0.893
0.731
0.554
0.401
0.279
0.184
0.132
0.085
0.052
0.038
0.022
0.013
0.
0.
0.
0.
0.
0.
0.003
0.005
0.019
0.030
0.049
0.076
0.108
0.158
0.213
0.290
0.358
0.451
0.539
0.650
0.747
0.842
0.943
1.028
1.105
1.190
1.280
1.325
1.349
1.343
1.317
1.313
1.306
1.312
1.335
1.340
1.389
1.416
1.409
1.360
1.290
1.162
1.035
0.872
0.699
0.537
0.393
0.278
0.183
0.138
0.091
0.058
0.043
0.026
0.015
0.
0.
0.
0.
0.
0.
0.003
0.005
0.015
0.030
0.049
0.071
0.102
0.137
0.189
0.242
0.314
0.397
0.469
0.564
0.664
0.764
0.867
0.959
1.069
1.151
1.238
1.260
1.286
1.297
1.291
1.299
1.261
1.271
1.301
1.323
1.340
1.362
1.346
1.289
1.219
1.088
0.966
0.803
0.651
0.497
0.362
0.259
0.177
0.123
0.089
0.060
0.044
0.027
0.015
0.
0.
0.
0.
0.
0.
0.003
0.005
0.015
0.028
0.045
0.062
0.089
0.112
0.152
0.204
0.258
0.306
0.397
0.492
0.581
0.689
0.801
0.939
1.033
1.138
1.210
1.229
1.250
1.251
1.251
1.232
1.224
1.220
1.224
1.243
1.246
1.265
1.235
1.166
1.099
0.995
0.875
0.729
0.569
0.443
0.327
0.234
0.166
0.109
0.078
0.058
0.043
0.027
0.015
0.
0.
0.
0.
0.
0.
0.
0.005
0.013
0.025
0.036
0.053
0.068
0.090
0.110
0.153
0.210
0.256
0.339
0.428
0.530
0.629
0.727
0.863
0.986
1.080
1.144
1.186
1.202
1.205
1.201
1.180
1.176
1.170
1.137
1.160
1.166
1.159
1.123
1.059
0.974
0.889
0.775
0.621
0.496
0.379
0.285
0.199
0.143
0.085
0.066
0.052
0.035
0.022
0.014
0.
0.
0.
0.
0.
0.
0.
0.004
0.011
0.016
0.029
0.039
0.054
0.063
0.083
0.104
0.158
0.208
0.275
0.360
0.456
0.557
0.681
0.805
0.904
0.982
1.068
1.141
1.159
1.177
1.142
1.133
1.103
1.100
1.069
1.073
1.068
1.055
1.000
0.937
0.865
0.772
0.668
0.534
0.419
0.306
0.232
0.167
0.103
0.067
0.055
0.040
0.030
0.018
0.012
0.
0.
0.
0.
0.
0.
0.
0.003
0.005
0.012
0.018
0.029
0.036
0.047
0.051
0.067
0.107
0.162
0.214
0.283
0.383
0.493
0.620
0.755
0.857
0.946
1.038
1.107
1.124
1.120
1.100
1.080
1.046
1.012
0.975
0.962
0.958
0.919
0.878
0.818
0.723
0.651
0.547
0.430
0.327
0.244
0.172
0.110
0.071
0.050
0.039
0.031
0.021
0.015
0.006
0.
0.
0.
0.
0.
0.
0.
0.
0.003
0.005
0.012
0.016
0.025
0.028
0.035
0.044
0.074
0.121
0.173
0.235
0.326
0.438
0.566
0.698
0.821
0.914
0.980
1.038
1.066
1.081
1.073
1.022
0.964
0.926
0.891
0.858
0.828
0.783
0.723
0.663
0.605
0.512
0.420
0.330
0.249
0.178
0.121
0.075
0.044
0.033
0.029
0.021
0.015
0.007
0.
0.
0.
0.
0.
0.
0.
0.
0.
0.
0.003
0.004
0.011
0.013
0.015
0.015
0.019
0.049
0.080
0.137
0.198
0.295
0.390
0.505
0.642
0.755
0.858
0.926
0.966
1.019
1.019
1.030
0.977
0.924
0.856
0.820
0.768
0.720
0.651
0.586
0.539
0.477
0.397
0.328
0.248
0.182
0.123
0.074
0.051
0.029
0.023
0.017
0.014
0.005
0.003
0.
0.
0.
0.
0.
0.
0.
0.
0.
0.
0.
0.
0.003
0.004
0.009
0.009
0.009
0.020
0.048
0.097
0.164
0.257
0.351
0.442
0.572
0.696
0.803
0.886
0.950
0.984
0.996
0.969
0.943
0.875
0.799
0.745
0.676
0.623
0.550
0.490
0.415
0.360
0.303
0.243
0.178
0.114
0.072
0.046
0.026
0.011
0.011
0.005
0.004
0.003
0.
0.
0.
0.
0.
0.
0.
0.
0.
0.
0.
0.
0.
0.
0.
0.
0.
0.
0.003
0.032
0.049
0.137
0.204
0.310
0.403
0.518
0.636
0.748
0.852
0.920
0.964
0.979
0.966
0.917
0.862
0.772
0.670
0.589
0.502
0.453
0.387
0.319
0.268
0.219
0.168
0.113
0.069
0.046
0.027
0.004
0.004
0.004
0.003
0.
0.
0.
0.
0.
0.
0.
0.
0.
0.
0.
0.
0.
0.
0.
0.
0.
0.
0.
0.
0.002
0.013
0.028
0.088
0.162
0.256
0.350
0.454
0.591
0.720
0.814
0.893
0.935
0.964
0.945
0.909
0.833
0.728
0.629
0.530
0.445
0.361
0.304
0.233
0.193
0.153
0.107
0.066
0.039
0.025
0.
0.
0.
0.
0.
0.
0.
0.
0.
0.
0.
0.
0.
0.
0.
0.
0.
0.
0.
0.
0.
0.
0.
0.
0.
0.
0.003
0.015
0.064
0.122
0.204
0.298
0.407
0.536
0.669
0.769
0.835
0.884
0.916
0.908
0.869
0.781
0.688
0.575
0.477
0.381
0.296
0.225
0.163
0.125
0.098
0.060
0.039
0.016
0.
0.
0.
0.
0.
0.
0.
0.
0.
0.
0.
0.
0.
0.
0.
0.
0.
0.
0.
0.
0.
0.
0.
0.
0.
0.
0.
0.002
0.008
0.040
0.100
0.153
0.238
0.341
0.476
0.604
0.694
0.786
0.833
0.841
0.836
0.783
0.720
0.619
0.519
0.415
0.326
0.241
0.169
0.110
0.076
0.042
0.023
0.010
0.
0.
0.
0.
0.
0.
0.
0.
0.
0.
0.
0.
0.
0.
0.
0.
0.
0.
0.
0.
0.
0.
0.
0.
0.
0.
0.
0.
0.
0.002
0.020
0.076
0.136
0.205
0.297
0.405
0.525
0.626
0.711
0.752
0.765
0.761
0.726
0.645
0.559
0.457
0.352
0.270
0.188
0.122
0.069
0.034
0.019
0.004
0.
0.
0.
0.
0.
0.
0.
0.
0.
0.
0.
0.
0.
0.
0.
0.
0.
0.
0.
0.
0.
0.
0.
0.
0.
0.
0.
0.
0.
0.
0.
0.019
0.059
0.106
0.177
0.255
0.360
0.461
0.555
0.624
0.675
0.687
0.681
0.637
0.578
0.489
0.389
0.280
0.201
0.126
0.073
0.042
0.012
0.
0.
0.
0.
0.
0.
0.
0.
0.
0.
0.
0.
0.
0.
0.
0.
0.
0.
0.
0.
0.
0.
0.
0.
0.
0.
0.
0.
0.
0.
0.
0.
0.
0.014
0.039
0.088
0.142
0.208
0.292
0.381
0.462
0.525
0.565
0.583
0.578
0.530
0.476
0.403
0.317
0.211
0.144
0.093
0.046
0.020
0.
0.
0.
0.
0.
0.
0.
0.
0.
0.
0.
0.
0.
0.
0.
0.
0.
0.
0.
0.
0.
0.
0.
0.
0.
0.
0.
0.
0.
0.
0.
0.
0.
0.
0.004
0.022
0.063
0.109
0.164
0.235
0.303
0.365
0.423
0.456
0.466
0.458
0.427
0.377
0.305
0.224
0.150
0.107
0.063
0.035
0.012
0.
0.
0.
0.
0.
0.
0.
0.
0.
0.
0.
0.
0.
0.
0.
0.
0.
0.
0.
0.
0.
0.
0.
0.
0.
0.
0.
0.
0.
0.
0.
0.
0.
0.
0.
0.013
0.043
0.079
0.115
0.173
0.222
0.275
0.311
0.341
0.355
0.347
0.318
0.284
0.222
0.157
0.109
0.071
0.045
0.024
0.005
0.
0.
0.
0.
0.
0.
0.
0.
0.
0.
0.
0.
0.
0.
0.
0.
0.
0.
0.
0.
0.
0.
0.
0.
0.
0.
0.
0.
0.
0.
0.
0.
0.
0.
0.
0.004
0.020
0.046
0.077
0.115
0.161
0.192
0.227
0.244
0.252
0.246
0.226
0.191
0.146
0.111
0.078
0.054
0.029
0.012
0.
0.
0.
0.
0.
0.
0.
0.
0.
0.
0.
0.
0.
0.
0.
0.
0.
0.
0.
0.
0.
0.
0.
0.
0.
0.
0.
0.
0.
0.
0.
0.
0.
0.
0.
0.
0.
0.005
0.021
0.040
0.061
0.099
0.131
0.149
0.162
0.166
0.165
0.147
0.115
0.096
0.072
0.051
0.030
0.015
0.005
0.
0.
0.
0.
0.
0.
0.
0.
0.
0.
0.
0.
0.
0.
0.
0.
0.
0.
0.
0.
0.
0.
0.
0.
0.
0.
0.
0.
0.
0.
0.
0.
0.
0.
0.
0.
0.
0.
0.009
0.015
0.024
0.046
0.063
0.085
0.089
0.093
0.090
0.074
0.064
0.047
0.040
0.026
0.015
0.007
0.
0.
0.
0.
0.
0.
0.
0.
0.
0.
0.
0.
0.
0.
0.
0.
0.
0.
0.
0.
0.
0.
0.
0.
0.
0.
0.
0.
0.
0.
0.
0.
0.
0.
0.
0.
0.
0.
0.
0.
0.
0.
0.007
0.007
0.011
0.013
0.018
0.015
0.013
0.013
0.010
0.009
0.004
0.003
0.
0.
0.
0.
0.
0.
0.
0.
0.
0.
0.
0.
0.
0.
0.
0.
0.
0.
0.
0.
0.
0.
0.
0.
0.
0.
0.
0.
0.
0.
0.
0.
0.
0.
0.
0.
0.
0.003
0.017
0.028
0.031
0.034
0.038
0.033
0.029
0.029
0.032
0.033
0.029
0.022
0.022
0.017
0.014
0.010
0.004
0.003
0.
0.
0.
0.
0.
0.
0.
0.
0.
0.
0.
0.
0.
0.
0.
0.
0.
0.
0.
0.
0.
0.
0.
0.
0.
0.
0.
0.
0.
0.
0.
0.
0.
0.
0.003
0.013
0.030
0.039
0.045
0.059
0.069
0.079
0.079
0.079
0.072
0.056
0.052
0.053
0.048
0.034
0.031
0.023
0.015
0.009
0.003
0.
0.
0.
0.
0.
0.
0.
0.
0.
0.
0.
0.
0.
0.
0.
0.
0.
0.
0.
0.
0.
0.
0.
0.
0.
0.
0.
0.
0.
0.
0.
0.
0.
0.003
0.010
0.033
0.045
0.069
0.090
0.106
0.128
0.140
0.139
0.141
0.137
0.117
0.103
0.090
0.078
0.058
0.043
0.032
0.023
0.013
0.006
0.005
0.002
0.
0.
0.
0.
0.
0.
0.
0.
0.
0.
0.
0.
0.
0.
0.
0.
0.
0.
0.
0.
0.
0.
0.
0.
0.
0.
0.
0.
0.
0.
0.
0.010
0.023
0.048
0.076
0.105
0.134
0.170
0.196
0.212
0.217
0.227
0.213
0.199
0.185
0.147
0.131
0.102
0.075
0.054
0.032
0.019
0.012
0.007
0.004
0.003
0.003
0.
0.
0.
0.
0.
0.
0.
0.
0.
0.
0.
0.
0.
0.
0.
0.
0.
0.
0.
0.
0.
0.
0.
0.
0.
0.
0.
0.
0.008
0.020
0.044
0.072
0.111
0.152
0.202
0.242
0.284
0.312
0.334
0.346
0.336
0.323
0.276
0.252
0.206
0.173
0.126
0.082
0.059
0.039
0.025
0.019
0.016
0.015
0.012
0.005
0.002
0.
0.
0.
0.
0.
0.
0.
0.
0.
0.
0.
0.
0.
0.
0.
0.
0.
0.
0.
0.
0.
0.
0.
0.
0.005
0.011
0.022
0.038
0.081
0.114
0.165
0.213
0.273
0.336
0.403
0.437
0.462
0.476
0.478
0.460
0.422
0.360
0.293
0.248
0.197
0.143
0.111
0.073
0.046
0.041
0.037
0.028
0.019
0.015
0.011
0.
0.
0.
0.
0.
0.
0.
0.
0.
0.
0.
0.
0.
0.
0.
0.
0.
0.
0.
0.
0.
0.
0.
0.010
0.021
0.026
0.050
0.074
0.116
0.160
0.216
0.288
0.360
0.436
0.514
0.567
0.607
0.630
0.634
0.601
0.557
0.495
0.419
0.350
0.296
0.234
0.177
0.122
0.089
0.059
0.056
0.049
0.040
0.027
0.016
0.010
0.
0.
0.
0.
0.
0.
0.
0.
0.
0.
0.
0.
0.
0.
0.
0.
0.
0.
0.
0.
0.
0.017
0.029
0.045
0.065
0.085
0.112
0.166
0.210
0.281
0.360
0.460
0.544
0.633
0.703
0.758
0.773
0.769
0.741
0.694
0.622
0.553
0.475
0.391
0.318
0.251
0.203
0.147
0.109
0.084
0.069
0.056
0.042
0.027
0.014
0.005
0.
0.
0.
0.
0.
0.
0.
0.
0.
0.
0.
0.
0.
0.
0.
0.
0.
0.
0.
0.016
0.035
0.060
0.077
0.109
0.134
0.167
0.218
0.278
0.363
0.454
0.554
0.663
0.759
0.822
0.884
0.918
0.913
0.878
0.827
0.751
0.672
0.595
0.512
0.429
0.340
0.279
0.210
0.170
0.125
0.102
0.078
0.056
0.035
0.023
0.011
0.002
0.
0.
0.
0.
0.
0.
0.
0.
0.
0.
0.
0.
0.
0.
0.
0.
0.
0.007
0.035
0.062
0.093
0.126
0.161
0.195
0.240
0.318
0.378
0.471
0.561
0.657
0.779
0.876
0.961
1.020
1.042
1.060
1.024
0.966
0.874
0.792
0.693
0.609
0.515
0.432
0.353
0.304
0.241
0.163
0.134
0.102
0.068
0.047
0.028
0.014
0.003
0.
0.
0.
0.
0.
0.
0.
0.
0.
0.
0.
0.
0.
0.
0.
0.
0.002
0.028
0.062
0.106
0.143
0.186
0.247
0.298
0.385
0.449
0.513
0.602
0.692
0.787
0.881
0.986
1.066
1.137
1.183
1.199
1.166
1.088
1.023
0.901
0.802
0.707
0.627
0.511
0.454
0.381
0.321
0.237
0.174
0.125
0.087
0.054
0.032
0.019
0.003
0.
0.
0.
0.
0.
0.
0.
0.
0.
0.
0.
0.
0.
0.
0.
0.
0.011
0.058
0.092
0.141
0.196
0.272
0.344
0.443
0.511
0.572
0.655
0.744
0.826
0.907
0.993
1.094
1.183
1.238
1.279
1.275
1.242
1.180
1.092
0.998
0.893
0.816
0.714
0.618
0.547
0.476
0.397
0.308
0.233
0.158
0.103
0.064
0.033
0.020
0.003
0.
0.
0.
0.
0.
0.
0.
0.
0.
0.
0.
0.
0.
0.
0.
0.009
0.033
0.078
0.132
0.190
0.285
0.369
0.480
0.566
0.644
0.715
0.794
0.889
0.953
1.012
1.090
1.176
1.254
1.312
1.340
1.328
1.296
1.238
1.167
1.076
1.000
0.906
0.827
0.736
0.638
0.544
0.462
0.371
0.280
0.203
0.132
0.071
0.037
0.020
0.003
0.
0.
0.
0.
0.
0.
0.
0.
0.
0.
0.
0.
0.
0.
0.
0.020
0.054
0.101
0.169
0.257
0.366
0.482
0.604
0.714
0.795
0.869
0.941
1.013
1.071
1.130
1.187
1.238
1.316
1.356
1.366
1.349
1.310
1.272
1.177
1.114
1.032
0.971
0.905
0.824
0.732
0.650
0.551
0.446
0.349
0.240
0.154
0.096
0.044
0.020
0.003
0.
0.
0.
0.
0.
0.
0.
0.
0.
0.
0.
0.
0.
0.
0.
0.024
0.072
0.130
0.216
0.346
0.476
0.606
0.729
0.842
0.949
1.016
1.070
1.123
1.187
1.225
1.283
1.299
1.331
1.358
1.370
1.360
1.311
1.250
1.197
1.106
1.062
1.009
0.977
0.904
0.824
0.737
0.624
0.512
0.401
0.294
0.184
0.107
0.053
0.028
0.003
0.
0.
0.
0.
0.
0.
0.
0.
0.
0.
0.
0.
0.
0.
0.010
0.047
0.097
0.178
0.293
0.427
0.566
0.707
0.854
0.969
1.081
1.152
1.204
1.236
1.282
1.322
1.336
1.354
1.343
1.346
1.322
1.317
1.280
1.225
1.178
1.117
1.102
1.057
1.024
0.969
0.905
0.808
0.697
0.584
0.468
0.356
0.236
0.139
0.080
0.028
0.003
0.
0.
0.
0.
0.
0.
0.
0.
0.
0.
0.
0.
0.
0.002
0.024
0.072
0.133
0.231
0.360
0.502
0.657
0.808
0.952
1.078
1.194
1.270
1.309
1.331
1.357
1.378
1.372
1.379
1.345
1.317
1.308
1.295
1.255
1.203
1.172
1.144
1.124
1.108
1.069
1.037
0.975
0.888
0.775
0.671
0.546
0.423
0.299
0.183
0.117
0.046
0.022
0.004
0.003
0.
0.
0.
0.
0.
0.
0.
0.
0.
0.
0.002
0.009
0.048
0.105
0.177
0.274
0.393
0.556
0.729
0.896
1.034
1.165
1.267
1.345
1.382
1.400
1.410
1.397
1.384
1.362
1.366
1.301
1.280
1.255
1.226
1.190
1.180
1.176
1.150
1.152
1.131
1.098
1.055
0.947
0.872
0.760
0.632
0.482
0.348
0.237
0.150
0.086
0.046
0.012
0.005
0.004
0.
0.
0.
0.
0.
0.
0.
0.
0.002
0.009
0.026
0.071
0.135
0.215
0.311
0.443
0.613
0.777
0.947
1.109
1.222
1.332
1.393
1.423
1.434
1.427
1.406
1.370
1.348
1.332
1.302
1.270
1.235
1.188
1.195
1.182
1.182
1.194
1.203
1.200
1.193
1.127
1.045
0.955
0.834
0.707
0.541
0.402
0.284
0.198
0.119
0.065
0.032
0.012
0.005
0.003
0.
0.
0.
0.
0.
0.
0.
0.008
0.020
0.036
0.083
0.159
0.239
0.344
0.489
0.648
0.820
0.988
1.138
1.254
1.338
1.375
1.426
1.421
1.414
1.386
1.330
1.310
1.291
1.247
1.241
1.214
1.190
1.176
1.168
1.212
1.233
1.252
1.266
1.232
1.198
1.103
1.007
0.894
0.758
0.590
0.456
0.344
0.238
0.154
0.095
0.044
0.026
0.011
0.004
0.
0.
0.
0.
0.
0.
0.002
0.013
0.026
0.048
0.099
0.174
0.260
0.384
0.523
0.691
0.870
1.019
1.163
1.261
1.328
1.348
1.374
1.409
1.385
1.347
1.320
1.293
1.263
1.242
1.217
1.212
1.211
1.194
1.202
1.241
1.266
1.299
1.308
1.300
1.245
1.161
1.055
0.937
0.807
0.652
0.509
0.396
0.280
0.186
0.117
0.065
0.034
0.014
0.005
0.003
0.
0.
0.
0.
0.
0.003
0.016
0.031
0.057
0.107
0.183
0.282
0.411
0.557
0.707
0.896
1.036
1.174
1.268
1.326
1.342
1.349
1.378
1.357
1.323
1.306
1.271
1.246
1.235
1.205
1.231
1.261
1.258
1.269
1.271
1.309
1.341
1.352
1.361
1.296
1.217
1.107
0.986
0.848
0.701
0.551
0.417
0.309
0.222
0.136
0.081
0.041
0.026
0.006
0.004
0.
0.
0.
0.
0.
0.010
0.018
0.035
0.062
0.111
0.186
0.293
0.424
0.575
0.722
0.899
1.047
1.174
1.265
1.327
1.341
1.329
1.324
1.295
1.302
1.288
1.263
1.245
1.215
1.198
1.260
1.280
1.293
1.295
1.306
1.317
1.376
1.376
1.350
1.290
1.221
1.123
1.001
0.869
0.721
0.572
0.437
0.326
0.227
0.143
0.090
0.050
0.028
0.010
0.004
0.
0.
0.
0.
0.
0.011
0.018
0.036
0.063
0.109
0.194
0.296
0.429
0.579
0.730
0.888
1.021
1.155
1.244
1.329
1.344
1.324
1.300
1.283
1.260
1.255
1.259
1.228
1.226
1.234
1.270
1.308
1.328
1.348
1.310
1.331
1.344
1.364
1.330
1.276
1.205
1.113
1.005
0.869
0.725
0.574
0.440
0.332
0.230
0.146
0.091
0.052
0.029
0.010
0.004
0.
0.
0.
0.
0.
0.006
0.018
0.034
0.057
0.105
0.188
0.284
0.410
0.548
0.709
0.874
1.017
1.141
1.246
1.301
1.318
1.324
1.291
1.269
1.266
1.251
1.250
1.262
1.272
1.266
1.298
1.340
1.358
1.346
1.325
1.332
1.337
1.314
1.286
1.229
1.148
1.068
0.964
0.848
0.717
0.572
0.431
0.322
0.228
0.144
0.084
0.050
0.028
0.005
0.003
0.
0.
0.
0.
0.
0.006
0.016
0.030
0.055
0.099
0.174
0.275
0.395
0.537
0.708
0.851
0.989
1.114
1.208
1.280
1.328
1.313
1.286
1.276
1.248
1.251
1.254
1.280
1.279
1.302
1.331
1.339
1.358
1.340
1.323
1.326
1.310
1.297
1.270
1.200
1.128
1.025
0.929
0.814
0.701
0.571
0.438
0.318
0.209
0.129
0.073
0.045
0.025
0.004
0.
0.
0.
0.
0.
0.
0.002
0.013
0.021
0.042
0.098
0.156
0.246
0.365
0.514
0.677
0.830
0.958
1.082
1.185
1.267
1.318
1.305
1.295
1.293
1.263
1.289
1.301
1.320
1.346
1.365
1.374
1.381
1.354
1.333
1.321
1.304
1.292
1.252
1.228
1.176
1.124
1.023
0.922
0.810
0.685
0.550
0.419
0.300
0.195
0.118
0.066
0.037
0.020
0.003
0.
0.
0.
0.
0.
0.
0.
0.006
0.016
0.034
0.085
0.144
0.219
0.322
0.463
0.626
0.786
0.926
1.051
1.153
1.220
1.277
1.304
1.302
1.311
1.301
1.329
1.338
1.371
1.396
1.405
1.427
1.422
1.387
1.366
1.332
1.283
1.225
1.196
1.183
1.168
1.098
1.019
0.925
0.815
0.688
0.536
0.406
0.297
0.183
0.108
0.061
0.033
0.008
0.
0.
0.
0.
0.
0.
0.
0.
0.
0.012
0.022
0.065
0.128
0.195
0.292
0.410
0.555
0.713
0.863
0.992
1.093
1.190
1.259
1.291
1.294
1.326
1.348
1.374
1.392
1.401
1.456
1.464
1.456
1.436
1.396
1.375
1.349
1.297
1.246
1.205
1.161
1.153
1.098
1.042
0.944
0.831
0.702
0.552
0.424
0.304
0.187
0.110
0.058
0.015
0.
0.
0.
0.
0.
0.
0.
0.
0.
0.
0.003
0.016
0.040
0.097
0.159
0.251
0.358
0.484
0.623
0.765
0.900
0.997
1.108
1.196
1.256
1.293
1.349
1.396
1.437
1.449
1.489
1.484
1.489
1.469
1.466
1.409
1.364
1.339
1.284
1.270
1.207
1.196
1.169
1.144
1.080
0.979
0.859
0.711
0.577
0.437
0.317
0.206
0.119
0.054
0.017
0.004
0.
0.
0.
0.
0.
0.
0.
0.
0.
0.
0.003
0.025
0.071
0.128
0.197
0.294
0.406
0.529
0.674
0.804
0.921
1.042
1.151
1.232
1.289
1.350
1.412
1.449
1.471
1.511
1.517
1.515
1.470
1.457
1.431
1.386
1.323
1.286
1.264
1.243
1.254
1.233
1.178
1.124
1.031
0.913
0.773
0.618
0.470
0.341
0.215
0.115
0.065
0.032
0.012
0.
0.
0.
0.
0.
0.
0.
0.
0.
0.
0.
0.010
0.042
0.092
0.151
0.219
0.323
0.439
0.567
0.715
0.850
0.973
1.090
1.199
1.290
1.364
1.417
1.460
1.493
1.541
1.530
1.507
1.494
1.463
1.431
1.387
1.325
1.296
1.271
1.244
1.276
1.246
1.224
1.157
1.093
0.992
0.850
0.689
0.526
0.370
0.246
0.134
0.087
0.039
0.016
0.
0.
0.
0.
0.
0.
0.
0.
0.
0.
0.
0.
0.027
0.051
0.107
0.161
0.242
0.352
0.468
0.610
0.766
0.905
1.033
1.170
1.272
1.342
1.395
1.470
1.536
1.562
1.562
1.545
1.506
1.468
1.433
1.381
1.358
1.301
1.284
1.285
1.307
1.299
1.283
1.231
1.179
1.080
0.932
0.758
0.576
0.406
0.276
0.184
0.110
0.057
0.021
0.008
0.
0.
0.
0.
0.
0.
0.
0.
0.
0.
0.
0.007
0.032
0.059
0.110
0.169
0.262
0.372
0.532
0.682
0.835
0.953
1.089
1.222
1.319
1.412
1.460
1.516
1.543
1.580
1.559
1.519
1.495
1.450
1.409
1.371
1.329
1.317
1.326
1.345
1.334
1.325
1.312
1.256
1.154
0.996
0.827
0.654
0.480
0.330
0.222
0.140
0.076
0.026
0.010
0.
0.
0.
0.
0.
0.
0.
0.
0.
0.
0.
0.
0.011
0.029
0.058
0.108
0.191
0.305
0.443
0.620
0.760
0.914
1.046
1.172
1.315
1.392
1.431
1.492
1.535
1.547
1.550
1.522
1.473
1.432
1.406
1.385
1.344
1.317
1.347
1.327
1.350
1.376
1.358
1.302
1.214
1.069
0.894
0.722
0.544
0.397
0.271
0.181
0.098
0.042
0.013
0.003
0.
0.
0.
0.
0.
0.
0.
0.
0.
0.
0.
0.
0.012
0.030
0.073
0.162
0.264
0.400
0.543
0.706
0.857
0.984
1.130
1.255
1.333
1.415
1.456
1.480
1.487
1.515
1.505
1.478
1.424
1.385
1.364
1.347
1.302
1.334
1.372
1.381
1.394
1.386
1.355
1.275
1.139
0.962
0.790
0.607
0.456
0.320
0.218
0.133
0.067
0.031
0.011
0.
0.
0.
0.
0.
0.
0.
0.
0.
0.
0.
0.
0.008
0.030
0.061
0.141
0.251
0.372
0.504
0.656
0.794
0.945
1.074
1.189
1.284
1.353
1.418
1.428
1.432
1.481
1.466
1.437
1.408
1.376
1.334
1.282
1.312
1.342
1.377
1.393
1.430
1.438
1.403
1.314
1.185
1.031
0.869
0.679
0.505
0.367
0.249
0.163
0.094
0.057
0.023
0.004
0.003
0.
0.
0.
0.
0.
0.
0.
0.
0.
0.004
0.016
0.034
0.059
0.141
0.228
0.338
0.466
0.613
0.743
0.866
1.001
1.109
1.205
1.279
1.347
1.378
1.396
1.406
1.432
1.416
1.389
1.390
1.344
1.335
1.326
1.353
1.412
1.424
1.449
1.460
1.429
1.358
1.250
1.092
0.935
0.743
0.566
0.409
0.278
0.185
0.116
0.077
0.038
0.021
0.005
0.003
0.
0.
0.
0.
0.
0.
0.
0.003
0.010
0.021
0.044
0.064
0.132
0.216
0.322
0.424
0.561
0.700
0.824
0.920
0.997
1.120
1.208
1.261
1.312
1.347
1.387
1.417
1.402
1.391
1.381
1.372
1.358
1.359
1.389
1.400
1.449
1.452
1.474
1.449
1.375
1.265
1.127
0.977
0.788
0.609
0.438
0.312
0.206
0.139
0.090
0.054
0.032
0.019
0.005
0.
0.
0.
0.
0.
0.
0.
0.004
0.017
0.027
0.053
0.075
0.132
0.213
0.307
0.394
0.490
0.620
0.737
0.854
0.943
1.062
1.125
1.186
1.261
1.318
1.374
1.398
1.395
1.382
1.376
1.370
1.346
1.363
1.384
1.402
1.443
1.448
1.463
1.446
1.382
1.271
1.142
0.989
0.798
0.627
0.463
0.329
0.223
0.163
0.110
0.067
0.042
0.028
0.011
0.
0.
0.
0.
0.
0.
0.003
0.005
0.020
0.036
0.058
0.085
0.128
0.207
0.277
0.364
0.453
0.547
0.656
0.758
0.875
0.968
1.052
1.129
1.177
1.297
1.344
1.389
1.403
1.385
1.366
1.361
1.326
1.335
1.333
1.374
1.425
1.440
1.444
1.421
1.356
1.255
1.124
0.967
0.801
0.627
0.475
0.340
0.237
0.168
0.119
0.074
0.050
0.034
0.016
0.
0.
0.
0.
0.
0.
0.003
0.010
0.022
0.039
0.062
0.087
0.130
0.186
0.257
0.322
0.399
0.480
0.569
0.679
0.784
0.887
0.973
1.051
1.113
1.222
1.296
1.351
1.376
1.372
1.381
1.365
1.306
1.299
1.315
1.343
1.381
1.403
1.398
1.380
1.302
1.212
1.086
0.932
0.768
0.605
0.466
0.336
0.235
0.170
0.124
0.081
0.055
0.038
0.019
0.
0.
0.
0.
0.
0.
0.003
0.011
0.022
0.035
0.058
0.086
0.115
0.164
0.212
0.279
0.350
0.411
0.492
0.595
0.695
0.786
0.887
1.011
1.081
1.184
1.233
1.302
1.318
1.298
1.331
1.302
1.284
1.267
1.263
1.286
1.301
1.328
1.326
1.299
1.228
1.151
1.022
0.870
0.714
0.560
0.435
0.322
0.224
0.166
0.122
0.083
0.057
0.039
0.020
0.
0.
0.
0.
0.
0.
0.003
0.010
0.021
0.033
0.054
0.078
0.101
0.136
0.169
0.231
0.283
0.348
0.433
0.508
0.599
0.709
0.809
0.941
1.049
1.138
1.218
1.261
1.271
1.272
1.281
1.271
1.251
1.206
1.192
1.204
1.221
1.242
1.220
1.196
1.127
1.038
0.906
0.784
0.636
0.501
0.388
0.288
0.206
0.153
0.104
0.079
0.055
0.034
0.020
0.
0.
0.
0.
0.
0.
0.003
0.005
0.015
0.029
0.046
0.063
0.086
0.105
0.136
0.180
0.217
0.276
0.367
0.447
0.528
0.629
0.735
0.857
0.981
1.084
1.155
1.206
1.221
1.231
1.227
1.183
1.183
1.150
1.105
1.106
1.126
1.136
1.105
1.059
1.008
0.916
0.808
0.669
0.543
0.438
0.322
0.238
0.179
0.117
0.092
0.067
0.050
0.031
0.018
0.
0.
0.
0.
0.
0.
0.
0.004
0.012
0.023
0.033
0.050
0.064
0.081
0.096
0.132
0.166
0.217
0.292
0.369
0.466
0.558
0.671
0.794
0.912
1.007
1.078
1.131
1.155
1.146
1.142
1.123
1.085
1.062
1.017
1.018
1.023
0.997
0.969
0.921
0.866
0.793
0.669
0.554
0.458
0.347
0.252
0.192
0.127
0.091
0.073
0.056
0.038
0.023
0.015
0.
0.
0.
0.
0.
0.
0.
0.003
0.009
0.014
0.025
0.034
0.047
0.056
0.061
0.091
0.121
0.172
0.229
0.298
0.386
0.490
0.612
0.722
0.847
0.950
1.014
1.069
1.089
1.074
1.067
1.032
1.003
0.947
0.906
0.890
0.881
0.855
0.823
0.781
0.720
0.624
0.547
0.448
0.361
0.253
0.203
0.132
0.097
0.067
0.055
0.040
0.030
0.019
0.012
0.
0.
0.
0.
0.
0.
0.
0.
0.003
0.010
0.014
0.023
0.029
0.038
0.041
0.055
0.069
0.131
0.186
0.245
0.324
0.420
0.540
0.671
0.777
0.877
0.948
0.988
1.014
1.002
0.985
0.956
0.902
0.844
0.801
0.764
0.745
0.710
0.661
0.633
0.566
0.499
0.432
0.335
0.254
0.190
0.131
0.086
0.063
0.045
0.037
0.029
0.020
0.014
0.003
0.
0.
0.
0.
0.
0.
0.
0.
0.
0.003
0.009
0.012
0.015
0.021
0.023
0.027
0.044
0.081
0.125
0.191
0.265
0.358
0.473
0.595
0.705
0.797
0.871
0.931
0.941
0.941
0.886
0.858
0.804
0.749
0.681
0.646
0.621
0.566
0.514
0.477
0.429
0.381
0.314
0.241
0.174
0.126
0.081
0.055
0.038
0.029
0.025
0.018
0.013
0.004
0.
0.
0.
0.
0.
0.
0.
0.
0.
0.
0.
0.
0.003
0.009
0.010
0.011
0.010
0.021
0.039
0.084
0.142
0.222
0.312
0.411
0.525
0.622
0.716
0.802
0.862
0.870
0.883
0.853
0.811
0.736
0.659
0.606
0.560
0.514
0.440
0.402
0.365
0.327
0.276
0.219
0.160
0.112
0.076
0.044
0.029
0.017
0.016
0.011
0.005
0.004
0.
0.
0.
0.
0.
0.
0.
0.
0.
0.
0.
0.
0.
0.
0.
0.
0.
0.
0.004
0.014
0.050
0.108
0.176
0.264
0.353
0.457
0.561
0.649
0.754
0.797
0.841
0.849
0.816
0.773
0.701
0.621
0.539
0.471
0.405
0.352
0.297
0.263
0.231
0.187
0.144
0.100
0.061
0.036
0.026
0.005
0.005
0.005
0.004
0.003
0.
0.
0.
0.
0.
0.
0.
0.
0.
0.
0.
0.
0.
0.
0.
0.
0.
0.
0.
0.
0.010
0.019
0.069
0.134
0.210
0.298
0.390
0.497
0.619
0.705
0.778
0.802
0.809
0.795
0.738
0.666
0.568
0.486
0.397
0.329
0.285
0.223
0.179
0.156
0.123
0.084
0.055
0.032
0.022
0.004
0.003
0.003
0.
0.
0.
0.
0.
0.
0.
0.
0.
0.
0.
0.
0.
0.
0.
0.
0.
0.
0.
0.
0.
0.
0.
0.002
0.006
0.038
0.101
0.167
0.244
0.337
0.448
0.565
0.657
0.727
0.753
0.762
0.742
0.686
0.609
0.530
0.430
0.353
0.277
0.226
0.170
0.124
0.103
0.071
0.045
0.027
0.017
0.004
0.
0.
0.
0.
0.
0.
0.
0.
0.
0.
0.
0.
0.
0.
0.
0.
0.
0.
0.
0.
0.
0.
0.
0.
0.
0.
0.
0.003
0.019
0.065
0.128
0.192
0.291
0.392
0.510
0.598
0.671
0.703
0.704
0.688
0.630
0.552
0.469
0.391
0.309
0.237
0.178
0.130
0.078
0.054
0.036
0.018
0.011
0.
0.
0.
0.
0.
0.
0.
0.
0.
0.
0.
0.
0.
0.
0.
0.
0.
0.
0.
0.
0.
0.
0.
0.
0.
0.
0.
0.
0.
0.
0.017
0.055
0.106
0.165
0.241
0.344
0.448
0.525
0.584
0.631
0.645
0.617
0.566
0.508
0.424
0.342
0.262
0.188
0.130
0.082
0.039
0.026
0.010
0.004
0.
0.
0.
0.
0.
0.
0.
0.
0.
0.
0.
0.
0.
0.
0.
0.
0.
0.
0.
0.
0.
0.
0.
0.
0.
0.
0.
0.
0.
0.
0.
0.010
0.043
0.087
0.135
0.205
0.294
0.380
0.454
0.520
0.558
0.565
0.545
0.503
0.447
0.375
0.291
0.209
0.141
0.091
0.053
0.017
0.
0.
0.
0.
0.
0.
0.
0.
0.
0.
0.
0.
0.
0.
0.
0.
0.
0.
0.
0.
0.
0.
0.
0.
0.
0.
0.
0.
0.
0.
0.
0.
0.
0.
0.005
0.032
0.070
0.111
0.171
0.237
0.314
0.384
0.438
0.474
0.487
0.469
0.432
0.376
0.303
0.225
0.151
0.099
0.062
0.037
0.011
0.
0.
0.
0.
0.
0.
0.
0.
0.
0.
0.
0.
0.
0.
0.
0.
0.
0.
0.
0.
0.
0.
0.
0.
0.
0.
0.
0.
0.
0.
0.
0.
0.
0.
0.
0.022
0.049
0.085
0.128
0.195
0.251
0.309
0.356
0.379
0.387
0.378
0.347
0.300
0.236
0.174
0.118
0.077
0.048
0.022
0.009
0.
0.
0.
0.
0.
0.
0.
0.
0.
0.
0.
0.
0.
0.
0.
0.
0.
0.
0.
0.
0.
0.
0.
0.
0.
0.
0.
0.
0.
0.
0.
0.
0.
0.
0.
0.007
0.027
0.058
0.093
0.137
0.188
0.226
0.262
0.288
0.292
0.289
0.265
0.234
0.172
0.123
0.087
0.061
0.038
0.013
0.004
0.
0.
0.
0.
0.
0.
0.
0.
0.
0.
0.
0.
0.
0.
0.
0.
0.
0.
0.
0.
0.
0.
0.
0.
0.
0.
0.
0.
0.
0.
0.
0.
0.
0.
0.
0.
0.013
0.029
0.057
0.091
0.126
0.159
0.182
0.206
0.211
0.202
0.184
0.150
0.122
0.087
0.063
0.043
0.022
0.011
0.
0.
0.
0.
0.
0.
0.
0.
0.
0.
0.
0.
0.
0.
0.
0.
0.
0.
0.
0.
0.
0.
0.
0.
0.
0.
0.
0.
0.
0.
0.
0.
0.
0.
0.
0.
0.
0.002
0.008
0.028
0.050
0.069
0.098
0.121
0.131
0.135
0.129
0.106
0.094
0.071
0.056
0.037
0.027
0.013
0.005
0.
0.
0.
0.
0.
0.
0.
0.
0.
0.
0.
0.
0.
0.
0.
0.
0.
0.
0.
0.
0.
0.
0.
0.
0.
0.
0.
0.
0.
0.
0.
0.
0.
0.
0.
0.
0.
0.
0.002
0.008
0.015
0.031
0.044
0.053
0.064
0.068
0.065
0.056
0.050
0.042
0.033
0.024
0.014
0.006
0.
0.
0.
0.
0.
0.
0.
0.
0.
0.
0.
0.
0.
0.
0.
0.
0.
0.
0.
0.
0.
0.
0.
0.
0.
0.
0.
0.
0.
0.
0.
0.
0.
0.
0.
0.
0.
0.
0.
0.
0.
0.
0.
0.
0.
0.
0.003
0.003
0.003
0.003
0.003
0.003
0.002
0.
0.
0.
0.
0.
0.
0.
0.
0.
0.
0.
0.
0.
0.
0.
0.
0.
0.
0.
0.
0.
0.
0.
0.
0.
0.
0.
0.
0.
0.
0.
0.
0.
0.
0.
0.
0.
0.
0.
0.
0.011
0.020
0.017
0.017
0.007
0.012
0.010
0.009
0.009
0.015
0.015
0.012
0.009
0.004
0.003
0.002
0.
0.
0.
0.
0.
0.
0.
0.
0.
0.
0.
0.
0.
0.
0.
0.
0.
0.
0.
0.
0.
0.
0.
0.
0.
0.
0.
0.
0.
0.
0.
0.
0.
0.
0.
0.
0.007
0.016
0.030
0.041
0.053
0.055
0.057
0.063
0.052
0.038
0.040
0.036
0.027
0.021
0.020
0.017
0.012
0.008
0.003
0.002
0.
0.
0.
0.
0.
0.
0.
0.
0.
0.
0.
0.
0.
0.
0.
0.
0.
0.
0.
0.
0.
0.
0.
0.
0.
0.
0.
0.
0.
0.
0.
0.
0.
0.
0.008
0.019
0.037
0.058
0.072
0.081
0.095
0.107
0.105
0.098
0.094
0.080
0.069
0.058
0.045
0.034
0.022
0.018
0.012
0.006
0.005
0.002
0.002
0.
0.
0.
0.
0.
0.
0.
0.
0.
0.
0.
0.
0.
0.
0.
0.
0.
0.
0.
0.
0.
0.
0.
0.
0.
0.
0.
0.
0.
0.
0.
0.008
0.015
0.038
0.063
0.085
0.108
0.130
0.149
0.165
0.177
0.168
0.174
0.153
0.131
0.110
0.092
0.074
0.046
0.033
0.017
0.012
0.011
0.009
0.008
0.003
0.003
0.
0.
0.
0.
0.
0.
0.
0.
0.
0.
0.
0.
0.
0.
0.
0.
0.
0.
0.
0.
0.
0.
0.
0.
0.
0.
0.
0.
0.
0.015
0.031
0.060
0.087
0.119
0.157
0.192
0.225
0.266
0.285
0.290
0.280
0.258
0.224
0.179
0.151
0.117
0.094
0.060
0.046
0.028
0.024
0.018
0.017
0.015
0.013
0.010
0.002
0.
0.
0.
0.
0.
0.
0.
0.
0.
0.
0.
0.
0.
0.
0.
0.
0.
0.
0.
0.
0.
0.
0.
0.
0.009
0.014
0.023
0.035
0.066
0.098
0.138
0.185
0.222
0.281
0.348
0.383
0.408
0.419
0.404
0.388
0.355
0.307
0.240
0.200
0.170
0.128
0.088
0.061
0.044
0.042
0.040
0.035
0.025
0.016
0.011
0.002
0.
0.
0.
0.
0.
0.
0.
0.
0.
0.
0.
0.
0.
0.
0.
0.
0.
0.
0.
0.
0.
0.
0.018
0.028
0.039
0.053
0.075
0.110
0.157
0.203
0.250
0.332
0.402
0.465
0.506
0.550
0.552
0.568
0.532
0.478
0.419
0.358
0.306
0.266
0.217
0.166
0.128
0.091
0.076
0.065
0.053
0.043
0.029
0.016
0.011
0.
0.
0.
0.
0.
0.
0.
0.
0.
0.
0.
0.
0.
0.
0.
0.
0.
0.
0.
0.
0.002
0.024
0.034
0.053
0.064
0.093
0.118
0.170
0.226
0.274
0.351
0.427
0.517
0.583
0.643
0.677
0.718
0.713
0.693
0.625
0.565
0.492
0.430
0.366
0.298
0.249
0.196
0.155
0.117
0.104
0.083
0.061
0.046
0.029
0.015
0.009
0.
0.
0.
0.
0.
0.
0.
0.
0.
0.
0.
0.
0.
0.
0.
0.
0.
0.
0.002
0.023
0.043
0.070
0.093
0.115
0.144
0.200
0.251
0.303
0.376
0.457
0.524
0.618
0.713
0.797
0.850
0.880
0.865
0.842
0.799
0.717
0.633
0.545
0.472
0.391
0.335
0.267
0.230
0.173
0.142
0.118
0.089
0.060
0.042
0.024
0.012
0.002
0.
0.
0.
0.
0.
0.
0.
0.
0.
0.
0.
0.
0.
0.
0.
0.
0.
0.013
0.046
0.079
0.107
0.145
0.184
0.229
0.303
0.365
0.412
0.478
0.552
0.657
0.746
0.839
0.927
1.002
1.034
1.030
0.998
0.929
0.863
0.779
0.683
0.588
0.502
0.425
0.372
0.319
0.263
0.190
0.155
0.110
0.082
0.051
0.030
0.014
0.003
0.
0.
0.
0.
0.
0.
0.
0.
0.
0.
0.
0.
0.
0.
0.
0.
0.005
0.044
0.074
0.123
0.171
0.225
0.281
0.360
0.435
0.492
0.555
0.622
0.710
0.788
0.893
0.969
1.077
1.130
1.163
1.166
1.141
1.069
0.994
0.911
0.798
0.702
0.606
0.536
0.464
0.405
0.334
0.250
0.208
0.151
0.101
0.061
0.034
0.020
0.007
0.
0.
0.
0.
0.
0.
0.
0.
0.
0.
0.
0.
0.
0.
0.
0.002
0.023
0.067
0.117
0.185
0.250
0.316
0.422
0.495
0.561
0.626
0.708
0.771
0.840
0.920
1.008
1.076
1.168
1.224
1.255
1.268
1.240
1.181
1.076
0.982
0.886
0.802
0.719
0.637
0.565
0.497
0.423
0.328
0.253
0.194
0.129
0.079
0.040
0.021
0.008
0.
0.
0.
0.
0.
0.
0.
0.
0.
0.
0.
0.
0.
0.
0.
0.005
0.047
0.098
0.160
0.248
0.332
0.424
0.551
0.633
0.716
0.768
0.862
0.935
0.989
1.054
1.098
1.163
1.239
1.295
1.318
1.304
1.283
1.233
1.130
1.069
0.973
0.901
0.832
0.733
0.651
0.584
0.503
0.400
0.313
0.233
0.154
0.094
0.049
0.021
0.003
0.
0.
0.
0.
0.
0.
0.
0.
0.
0.
0.
0.
0.
0.
0.
0.026
0.072
0.141
0.212
0.315
0.429
0.552
0.667
0.773
0.869
0.927
0.983
1.045
1.090
1.149
1.207
1.241
1.291
1.317
1.335
1.330
1.295
1.263
1.185
1.098
1.026
0.966
0.908
0.832
0.767
0.681
0.590
0.479
0.373
0.269
0.185
0.113
0.059
0.021
0.003
0.
0.
0.
0.
0.
0.
0.
0.
0.
0.
0.
0.
0.
0.
0.002
0.047
0.097
0.178
0.277
0.390
0.524
0.688
0.804
0.915
1.012
1.077
1.129
1.161
1.184
1.263
1.291
1.296
1.342
1.327
1.333
1.310
1.302
1.250
1.183
1.107
1.060
1.014
0.977
0.916
0.857
0.769
0.681
0.556
0.445
0.326
0.225
0.143
0.069
0.033
0.002
0.
0.
0.
0.
0.
0.
0.
0.
0.
0.
0.
0.
0.
0.
0.024
0.060
0.140
0.233
0.350
0.491
0.642
0.785
0.929
1.048
1.154
1.208
1.253
1.259
1.304
1.341
1.357
1.349
1.346
1.358
1.331
1.310
1.288
1.221
1.181
1.117
1.091
1.048
1.033
0.998
0.938
0.853
0.762
0.635
0.515
0.385
0.265
0.173
0.091
0.038
0.009
0.
0.
0.
0.
0.
0.
0.
0.
0.
0.
0.
0.
0.
0.007
0.048
0.104
0.187
0.277
0.411
0.560
0.732
0.897
1.039
1.158
1.245
1.314
1.341
1.361
1.387
1.389
1.380
1.376
1.343
1.314
1.300
1.286
1.247
1.200
1.162
1.136
1.116
1.104
1.085
1.063
1.031
0.935
0.840
0.720
0.590
0.463
0.328
0.213
0.129
0.065
0.025
0.004
0.
0.
0.
0.
0.
0.
0.
0.
0.
0.
0.
0.002
0.023
0.074
0.140
0.222
0.322
0.460
0.628
0.804
0.971
1.115
1.232
1.331
1.395
1.419
1.423
1.419
1.416
1.396
1.353
1.321
1.289
1.277
1.252
1.213
1.174
1.158
1.156
1.157
1.151
1.161
1.160
1.105
1.017
0.930
0.823
0.690
0.544
0.392
0.271
0.165
0.096
0.048
0.016
0.004
0.003
0.
0.
0.
0.
0.
0.
0.
0.
0.002
0.012
0.041
0.100
0.162
0.258
0.364
0.499
0.674
0.863
1.042
1.177
1.292
1.373
1.418
1.451
1.462
1.437
1.411
1.348
1.307
1.296
1.272
1.247
1.212
1.178
1.160
1.151
1.164
1.206
1.223
1.222
1.221
1.185
1.106
1.027
0.913
0.776
0.613
0.440
0.319
0.210
0.138
0.072
0.036
0.010
0.004
0.
0.
0.
0.
0.
0.
0.
0.
0.008
0.028
0.060
0.114
0.187
0.286
0.407
0.536
0.707
0.911
1.079
1.225
1.329
1.391
1.436
1.455
1.438
1.429
1.356
1.311
1.277
1.258
1.223
1.205
1.198
1.171
1.151
1.153
1.208
1.237
1.275
1.291
1.293
1.228
1.182
1.103
0.973
0.837
0.658
0.495
0.375
0.255
0.168
0.106
0.051
0.023
0.005
0.004
0.
0.
0.
0.
0.
0.
0.002
0.016
0.035
0.071
0.131
0.217
0.311
0.436
0.581
0.760
0.922
1.090
1.223
1.323
1.386
1.418
1.407
1.393
1.371
1.336
1.281
1.237
1.227
1.198
1.198
1.178
1.183
1.202
1.201
1.241
1.309
1.339
1.351
1.314
1.278
1.231
1.151
1.034
0.875
0.709
0.541
0.411
0.297
0.196
0.122
0.066
0.032
0.011
0.004
0.
0.
0.
0.
0.
0.
0.006
0.019
0.036
0.084
0.142
0.222
0.337
0.465
0.623
0.791
0.957
1.108
1.243
1.337
1.386
1.392
1.387
1.362
1.316
1.284
1.233
1.221
1.202
1.210
1.201
1.214
1.234
1.243
1.260
1.289
1.342
1.383
1.400
1.388
1.333
1.278
1.185
1.064
0.915
0.758
0.585
0.435
0.323
0.221
0.134
0.084
0.037
0.022
0.005
0.003
0.
0.
0.
0.
0.
0.011
0.021
0.042
0.087
0.144
0.232
0.356
0.487
0.639
0.793
0.951
1.106
1.232
1.322
1.374
1.369
1.349
1.321
1.287
1.243
1.225
1.210
1.194
1.198
1.207
1.235
1.273
1.297
1.311
1.316
1.373
1.416
1.435
1.397
1.346
1.289
1.206
1.074
0.929
0.786
0.620
0.458
0.341
0.232
0.144
0.086
0.046
0.024
0.005
0.003
0.
0.
0.
0.
0.
0.011
0.022
0.041
0.082
0.149
0.235
0.351
0.493
0.638
0.799
0.961
1.112
1.229
1.320
1.355
1.358
1.338
1.319
1.268
1.222
1.188
1.185
1.188
1.175
1.212
1.251
1.301
1.320
1.341
1.357
1.376
1.424
1.413
1.401
1.343
1.293
1.186
1.080
0.931
0.783
0.625
0.470
0.348
0.232
0.148
0.087
0.048
0.025
0.005
0.003
0.
0.
0.
0.
0.
0.011
0.019
0.038
0.075
0.141
0.215
0.337
0.485
0.628
0.797
0.947
1.096
1.219
1.313
1.343
1.347
1.307
1.305
1.275
1.246
1.204
1.169
1.186
1.209
1.242
1.264
1.336
1.348
1.350
1.366
1.386
1.385
1.401
1.367
1.321
1.257
1.157
1.042
0.898
0.773
0.624
0.465
0.333
0.230
0.138
0.084
0.044
0.024
0.004
0.
0.
0.
0.
0.
0.
0.006
0.017
0.034
0.068
0.121
0.206
0.308
0.451
0.614
0.781
0.928
1.067
1.209
1.274
1.316
1.333
1.313
1.288
1.264
1.235
1.208
1.205
1.231
1.272
1.274
1.300
1.340
1.362
1.380
1.382
1.371
1.377
1.377
1.355
1.296
1.209
1.110
1.002
0.882
0.758
0.612
0.464
0.332
0.218
0.129
0.072
0.040
0.021
0.004
0.
0.
0.
0.
0.
0.
0.003
0.014
0.022
0.055
0.109
0.179
0.283
0.415
0.582
0.748
0.907
1.045
1.162
1.254
1.305
1.333
1.335
1.290
1.270
1.238
1.260
1.256
1.295
1.306
1.344
1.351
1.379
1.400
1.382
1.366
1.360
1.359
1.337
1.306
1.248
1.195
1.102
0.980
0.865
0.740
0.606
0.448
0.321
0.210
0.133
0.066
0.033
0.009
0.003
0.
0.
0.
0.
0.
0.
0.
0.007
0.017
0.047
0.087
0.159
0.248
0.364
0.526
0.689
0.855
0.993
1.116
1.212
1.261
1.303
1.322
1.311
1.291
1.271
1.273
1.293
1.329
1.377
1.402
1.423
1.407
1.401
1.405
1.379
1.352
1.303
1.283
1.250
1.231
1.167
1.092
0.988
0.859
0.729
0.594
0.443
0.319
0.211
0.118
0.062
0.030
0.003
0.
0.
0.
0.
0.
0.
0.
0.
0.003
0.012
0.033
0.077
0.135
0.215
0.323
0.459
0.614
0.781
0.926
1.044
1.141
1.221
1.276
1.303
1.305
1.312
1.310
1.346
1.362
1.393
1.431
1.444
1.436
1.438
1.434
1.416
1.406
1.347
1.299
1.268
1.256
1.230
1.180
1.127
1.026
0.902
0.743
0.597
0.450
0.335
0.220
0.129
0.054
0.019
0.
0.
0.
0.
0.
0.
0.
0.
0.
0.
0.003
0.026
0.051
0.105
0.170
0.280
0.389
0.519
0.668
0.821
0.960
1.057
1.142
1.228
1.268
1.310
1.353
1.368
1.405
1.419
1.471
1.477
1.473
1.470
1.445
1.430
1.416
1.375
1.357
1.312
1.284
1.261
1.249
1.219
1.151
1.056
0.940
0.794
0.639
0.470
0.347
0.230
0.138
0.061
0.018
0.005
0.
0.
0.
0.
0.
0.
0.
0.
0.
0.
0.015
0.026
0.084
0.135
0.219
0.322
0.429
0.558
0.713
0.836
0.968
1.077
1.176
1.257
1.317
1.361
1.379
1.433
1.455
1.489
1.494
1.478
1.494
1.488
1.455
1.396
1.377
1.348
1.321
1.317
1.283
1.288
1.254
1.213
1.114
1.001
0.835
0.681
0.519
0.371
0.250
0.129
0.073
0.034
0.010
0.
0.
0.
0.
0.
0.
0.
0.
0.
0.
0.002
0.016
0.048
0.091
0.166
0.240
0.338
0.455
0.598
0.751
0.890
1.011
1.124
1.226
1.293
1.356
1.414
1.451
1.483
1.524
1.504
1.506
1.497
1.486
1.452
1.411
1.364
1.347
1.331
1.327
1.316
1.321
1.295
1.254
1.163
1.049
0.911
0.737
0.578
0.423
0.277
0.150
0.088
0.041
0.022
0.
0.
0.
0.
0.
0.
0.
0.
0.
0.
0.
0.007
0.027
0.060
0.107
0.180
0.260
0.375
0.513
0.650
0.799
0.929
1.068
1.187
1.266
1.345
1.433
1.474
1.521
1.549
1.558
1.549
1.516
1.476
1.450
1.405
1.360
1.339
1.333
1.336
1.344
1.340
1.338
1.291
1.223
1.120
0.980
0.809
0.632
0.474
0.322
0.196
0.117
0.063
0.025
0.003
0.
0.
0.
0.
0.
0.
0.
0.
0.
0.
0.002
0.010
0.029
0.068
0.116
0.196
0.297
0.408
0.561
0.726
0.872
1.009
1.137
1.251
1.320
1.398
1.470
1.515
1.550
1.573
1.558
1.510
1.503
1.457
1.404
1.381
1.332
1.347
1.356
1.347
1.380
1.370
1.319
1.262
1.174
1.036
0.880
0.709
0.519
0.366
0.250
0.165
0.086
0.031
0.009
0.
0.
0.
0.
0.
0.
0.
0.
0.
0.
0.
0.002
0.013
0.033
0.064
0.131
0.236
0.350
0.491
0.657
0.799
0.952
1.088
1.192
1.292
1.384
1.452
1.478
1.522
1.548
1.537
1.505
1.491
1.459
1.397
1.383
1.327
1.326
1.326
1.367
1.366
1.371
1.354
1.323
1.245
1.126
0.956
0.757
0.584
0.427
0.292
0.199
0.110
0.055
0.017
0.
0.
0.
0.
0.
0.
0.
0.
0.
0.
0.
0.
0.
0.014
0.039
0.100
0.193
0.287
0.416
0.570
0.729
0.889
1.031
1.160
1.252
1.334
1.406
1.454
1.479
1.503
1.496
1.496
1.494
1.451
1.395
1.363
1.293
1.316
1.338
1.367
1.367
1.403
1.400
1.367
1.294
1.179
1.018
0.823
0.636
0.491
0.349
0.238
0.155
0.077
0.049
0.012
0.003
0.
0.
0.
0.
0.
0.
0.
0.
0.
0.
0.
0.015
0.035
0.092
0.174
0.274
0.388
0.523
0.682
0.838
0.974
1.091
1.171
1.266
1.342
1.387
1.421
1.430
1.450
1.461
1.455
1.432
1.397
1.357
1.307
1.293
1.327
1.370
1.419
1.433
1.424
1.408
1.347
1.233
1.087
0.905
0.729
0.544
0.401
0.282
0.179
0.111
0.069
0.029
0.015
0.004
0.
0.
0.
0.
0.
0.
0.
0.
0.
0.004
0.020
0.049
0.087
0.165
0.259
0.375
0.493
0.632
0.794
0.923
1.045
1.125
1.194
1.284
1.334
1.371
1.384
1.428
1.427
1.435
1.400
1.393
1.372
1.335
1.318
1.360
1.390
1.422
1.425
1.453
1.438
1.379
1.270
1.130
0.967
0.789
0.607
0.448
0.321
0.217
0.139
0.085
0.052
0.028
0.015
0.004
0.
0.
0.
0.
0.
0.
0.
0.003
0.015
0.026
0.055
0.093
0.166
0.261
0.363
0.464
0.593
0.738
0.866
0.950
1.023
1.116
1.216
1.276
1.320
1.351
1.382
1.405
1.396
1.392
1.407
1.376
1.368
1.362
1.385
1.403
1.414
1.445
1.473
1.447
1.393
1.281
1.172
1.016
0.840
0.638
0.491
0.357
0.246
0.167
0.106
0.068
0.039
0.027
0.010
0.
0.
0.
0.
0.
0.
0.
0.004
0.019
0.036
0.065
0.101
0.158
0.256
0.348
0.441
0.550
0.675
0.791
0.876
0.969
1.067
1.146
1.208
1.258
1.334
1.378
1.415
1.403
1.408
1.385
1.397
1.348
1.353
1.363
1.385
1.413
1.432
1.469
1.456
1.390
1.294
1.182
1.027
0.855
0.661
0.514
0.385
0.277
0.184
0.130
0.084
0.055
0.034
0.016
0.
0.
0.
0.
0.
0.
0.003
0.010
0.022
0.040
0.068
0.106
0.154
0.237
0.330
0.412
0.501
0.617
0.709
0.812
0.900
1.000
1.075
1.132
1.212
1.303
1.382
1.393
1.389
1.403
1.413
1.377
1.324
1.326
1.350
1.370
1.409
1.416
1.431
1.422
1.354
1.271
1.155
1.009
0.845
0.678
0.545
0.403
0.289
0.208
0.145
0.097
0.064
0.041
0.019
0.
0.
0.
0.
0.
0.
0.003
0.011
0.024
0.043
0.072
0.105
0.151
0.212
0.288
0.374
0.457
0.543
0.630
0.734
0.819
0.911
1.002
1.070
1.170
1.257
1.327
1.375
1.371
1.401
1.402
1.350
1.319
1.287
1.290
1.311
1.363
1.365
1.386
1.365
1.314
1.226
1.119
0.978
0.824
0.662
0.531
0.400
0.287
0.214
0.153
0.103
0.071
0.045
0.025
0.
0.
0.
0.
0.
0.
0.004
0.011
0.024
0.043
0.069
0.098
0.136
0.186
0.241
0.314
0.379
0.448
0.546
0.638
0.733
0.831
0.914
1.029
1.108
1.187
1.273
1.296
1.313
1.333
1.333
1.322
1.295
1.269
1.269
1.262
1.269
1.287
1.309
1.289
1.240
1.164
1.047
0.906
0.757
0.624
0.489
0.372
0.273
0.198
0.147
0.100
0.069
0.047
0.027
0.
0.
0.
0.
0.
0.
0.003
0.011
0.023
0.040
0.059
0.088
0.120
0.159
0.204
0.258
0.312
0.388
0.474
0.554
0.647
0.748
0.848
0.962
1.060
1.135
1.219
1.262
1.278
1.305
1.297
1.263
1.232
1.211
1.196
1.177
1.185
1.200
1.210
1.189
1.127
1.048
0.931
0.803
0.666
0.556
0.431
0.334
0.247
0.183
0.130
0.095
0.066
0.045
0.023
0.
0.
0.
0.
0.
0.
0.003
0.010
0.016
0.031
0.051
0.074
0.096
0.131
0.166
0.201
0.240
0.316
0.407
0.488
0.569
0.654
0.760
0.878
0.983
1.087
1.163
1.202
1.212
1.240
1.232
1.183
1.143
1.111
1.089
1.071
1.080
1.077
1.083
1.045
0.998
0.925
0.821
0.702
0.578
0.467
0.373
0.280
0.210
0.146
0.111
0.085
0.059
0.037
0.021
0.
0.
0.
0.
0.
0.
0.
0.004
0.013
0.025
0.041
0.056
0.075
0.093
0.130
0.161
0.183
0.236
0.318
0.394
0.492
0.587
0.692
0.796
0.916
1.016
1.080
1.124
1.131
1.142
1.126
1.089
1.046
1.002
0.966
0.950
0.941
0.943
0.925
0.885
0.841
0.773
0.692
0.576
0.476
0.377
0.291
0.216
0.150
0.117
0.092
0.067
0.049
0.031
0.018
0.
0.
0.
0.
0.
0.
0.
0.003
0.010
0.015
0.027
0.041
0.052
0.062
0.084
0.117
0.144
0.186
0.247
0.335
0.421
0.500
0.605
0.730
0.836
0.938
1.003
1.040
1.050
1.039
1.017
0.975
0.930
0.876
0.830
0.805
0.806
0.775
0.765
0.730
0.676
0.612
0.534
0.453
0.364
0.277
0.212
0.150
0.114
0.084
0.068
0.052
0.035
0.022
0.014
0.
0.
0.
0.
0.
0.
0.
0.
0.004
0.011
0.015
0.025
0.036
0.042
0.046
0.069
0.092
0.130
0.180
0.262
0.331
0.423
0.533
0.645
0.757
0.846
0.895
0.947
0.947
0.919
0.893
0.842
0.811
0.746
0.721
0.685
0.639
0.616
0.583
0.574
0.525
0.469
0.401
0.337
0.262
0.190
0.146
0.103
0.076
0.058
0.043
0.034
0.023
0.016
0.007
0.
0.
0.
0.
0.
0.
0.
0.
0.
0.003
0.010
0.013
0.016
0.023
0.029
0.038
0.057
0.093
0.138
0.181
0.259
0.342
0.454
0.546
0.661
0.757
0.820
0.853
0.869
0.851
0.815
0.760
0.685
0.631
0.584
0.555
0.526
0.487
0.434
0.429
0.399
0.351
0.291
0.228
0.155
0.125
0.084
0.066
0.039
0.034
0.029
0.021
0.016
0.007
0.
0.
0.
0.
0.
0.
0.
0.
0.
0.
0.
0.003
0.008
0.010
0.011
0.012
0.016
0.026
0.046
0.072
0.126
0.203
0.281
0.375
0.480
0.568
0.657
0.723
0.773
0.788
0.774
0.735
0.678
0.606
0.543
0.499
0.454
0.416
0.359
0.328
0.301
0.291
0.253
0.197
0.150
0.100
0.076
0.056
0.039
0.023
0.019
0.016
0.013
0.004
0.003
0.
0.
0.
0.
0.
0.
0.
0.
0.
0.
0.
0.
0.
0.
0.
0.
0.
0.009
0.020
0.045
0.081
0.159
0.232
0.313
0.407
0.492
0.566
0.652
0.707
0.720
0.706
0.679
0.609
0.543
0.477
0.418
0.371
0.320
0.268
0.230
0.210
0.184
0.154
0.115
0.082
0.061
0.038
0.021
0.010
0.010
0.005
0.005
0.004
0.
0.
0.
0.
0.
0.
0.
0.
0.
0.
0.
0.
0.
0.
0.
0.
0.
0.
0.
0.
0.009
0.020
0.054
0.114
0.182
0.247
0.349
0.431
0.505
0.592
0.646
0.670
0.660
0.632
0.571
0.499
0.438
0.361
0.286
0.242
0.207
0.163
0.143
0.126
0.094
0.065
0.040
0.031
0.021
0.007
0.003
0.003
0.003
0.
0.
0.
0.
0.
0.
0.
0.
0.
0.
0.
0.
0.
0.
0.
0.
0.
0.
0.
0.
0.
0.
0.
0.011
0.023
0.077
0.137
0.198
0.280
0.362
0.454
0.546
0.602
0.613
0.600
0.576
0.519
0.461
0.393
0.324
0.250
0.201
0.157
0.119
0.096
0.080
0.053
0.036
0.026
0.012
0.004
0.
0.
0.
0.
0.
0.
0.
0.
0.
0.
0.
0.
0.
0.
0.
0.
0.
0.
0.
0.
0.
0.
0.
0.
0.
0.
0.
0.
0.011
0.045
0.104
0.160
0.231
0.318
0.413
0.491
0.533
0.558
0.559
0.518
0.485
0.422
0.347
0.282
0.219
0.174
0.124
0.079
0.050
0.037
0.020
0.013
0.010
0.
0.
0.
0.
0.
0.
0.
0.
0.
0.
0.
0.
0.
0.
0.
0.
0.
0.
0.
0.
0.
0.
0.
0.
0.
0.
0.
0.
0.
0.
0.005
0.039
0.071
0.119
0.181
0.258
0.350
0.415
0.474
0.509
0.511
0.481
0.440
0.374
0.308
0.241
0.183
0.123
0.085
0.050
0.027
0.010
0.005
0.004
0.
0.
0.
0.
0.
0.
0.
0.
0.
0.
0.
0.
0.
0.
0.
0.
0.
0.
0.
0.
0.
0.
0.
0.
0.
0.
0.
0.
0.
0.
0.
0.005
0.031
0.059
0.101
0.154
0.224
0.295
0.358
0.413
0.448
0.453
0.431
0.393
0.339
0.267
0.201
0.147
0.095
0.052
0.032
0.002
0.
0.
0.
0.
0.
0.
0.
0.
0.
0.
0.
0.
0.
0.
0.
0.
0.
0.
0.
0.
0.
0.
0.
0.
0.
0.
0.
0.
0.
0.
0.
0.
0.
0.
0.004
0.020
0.050
0.082
0.122
0.187
0.249
0.303
0.348
0.370
0.377
0.368
0.338
0.284
0.216
0.171
0.107
0.070
0.042
0.018
0.
0.
0.
0.
0.
0.
0.
0.
0.
0.
0.
0.
0.
0.
0.
0.
0.
0.
0.
0.
0.
0.
0.
0.
0.
0.
0.
0.
0.
0.
0.
0.
0.
0.
0.
0.
0.013
0.038
0.057
0.096
0.140
0.195
0.239
0.274
0.306
0.312
0.300
0.277
0.232
0.176
0.135
0.083
0.058
0.037
0.013
0.
0.
0.
0.
0.
0.
0.
0.
0.
0.
0.
0.
0.
0.
0.
0.
0.
0.
0.
0.
0.
0.
0.
0.
0.
0.
0.
0.
0.
0.
0.
0.
0.
0.
0.
0.
0.002
0.019
0.042
0.067
0.102
0.139
0.180
0.206
0.226
0.235
0.229
0.202
0.162
0.129
0.091
0.066
0.046
0.025
0.011
0.
0.
0.
0.
0.
0.
0.
0.
0.
0.
0.
0.
0.
0.
0.
0.
0.
0.
0.
0.
0.
0.
0.
0.
0.
0.
0.
0.
0.
0.
0.
0.
0.
0.
0.
0.
0.
0.003
0.021
0.041
0.061
0.098
0.120
0.145
0.155
0.162
0.155
0.130
0.114
0.086
0.066
0.049
0.030
0.015
0.005
0.
0.
0.
0.
0.
0.
0.
0.
0.
0.
0.
0.
0.
0.
0.
0.
0.
0.
0.
0.
0.
0.
0.
0.
0.
0.
0.
0.
0.
0.
0.
0.
0.
0.
0.
0.
0.
0.002
0.003
0.019
0.031
0.048
0.073
0.087
0.095
0.095
0.083
0.073
0.065
0.054
0.040
0.031
0.017
0.011
0.004
0.
0.
0.
0.
0.
0.
0.
0.
0.
0.
0.
0.
0.
0.
0.
0.
0.
0.
0.
0.
0.
0.
0.
0.
0.
0.
0.
0.
0.
0.
0.
0.
0.
0.
0.
0.
0.
0.
0.002
0.003
0.004
0.014
0.022
0.033
0.036
0.045
0.047
0.044
0.039
0.033
0.024
0.017
0.012
0.005
0.
0.
0.
0.
0.
0.
0.
0.
0.
0.
0.
0.
0.
0.
0.
0.
0.
0.
0.
0.
0.
0.
0.
0.
0.
0.
0.
0.
0.
0.
0.
0.
0.
0.
0.
0.
0.
0.
0.
0.
0.
0.
0.
0.
0.
0.
0.
0.
0.
0.002
0.
0.
0.
0.
0.
0.
0.
0.
0.
0.
0.
0.
0.
0.
0.
0.
0.
0.
0.
0.
0.
0.
0.
0.
0.
0.
0.
0.
0.
0.
0.
0.
0.
0.
0.
0.
0.
0.
0.
0.
0.
0.
0.
0.
0.
0.
0.002
0.002
0.002
0.002
0.
0.
0.003
0.003
0.003
0.003
0.002
0.
0.
0.
0.
0.
0.
0.
0.
0.
0.
0.
0.
0.
0.
0.
0.
0.
0.
0.
0.
0.
0.
0.
0.
0.
0.
0.
0.
0.
0.
0.
0.
0.
0.
0.
0.
0.
0.
0.
0.004
0.011
0.030
0.039
0.041
0.038
0.032
0.026
0.012
0.012
0.014
0.011
0.007
0.006
0.003
0.003
0.003
0.
0.
0.
0.
0.
0.
0.
0.
0.
0.
0.
0.
0.
0.
0.
0.
0.
0.
0.
0.
0.
0.
0.
0.
0.
0.
0.
0.
0.
0.
0.
0.
0.
0.
0.
0.
0.
0.008
0.023
0.042
0.059
0.071
0.076
0.078
0.083
0.078
0.069
0.063
0.051
0.048
0.036
0.021
0.018
0.004
0.003
0.004
0.002
0.002
0.002
0.
0.
0.
0.
0.
0.
0.
0.
0.
0.
0.
0.
0.
0.
0.
0.
0.
0.
0.
0.
0.
0.
0.
0.
0.
0.
0.
0.
0.
0.
0.
0.
0.008
0.022
0.047
0.074
0.091
0.105
0.124
0.143
0.145
0.141
0.131
0.115
0.107
0.092
0.080
0.059
0.042
0.018
0.006
0.006
0.004
0.008
0.008
0.003
0.003
0.
0.
0.
0.
0.
0.
0.
0.
0.
0.
0.
0.
0.
0.
0.
0.
0.
0.
0.
0.
0.
0.
0.
0.
0.
0.
0.
0.
0.
0.009
0.023
0.046
0.072
0.101
0.132
0.158
0.189
0.216
0.234
0.238
0.236
0.218
0.190
0.153
0.135
0.109
0.070
0.055
0.024
0.022
0.022
0.026
0.017
0.015
0.012
0.007
0.002
0.
0.
0.
0.
0.
0.
0.
0.
0.
0.
0.
0.
0.
0.
0.
0.
0.
0.
0.
0.
0.
0.
0.
0.002
0.012
0.018
0.021
0.036
0.053
0.090
0.132
0.167
0.190
0.239
0.291
0.329
0.352
0.370
0.362
0.338
0.319
0.265
0.213
0.179
0.157
0.114
0.084
0.061
0.045
0.043
0.040
0.035
0.024
0.015
0.011
0.002
0.
0.
0.
0.
0.
0.
0.
0.
0.
0.
0.
0.
0.
0.
0.
0.
0.
0.
0.
0.
0.
0.003
0.024
0.031
0.042
0.053
0.073
0.107
0.154
0.194
0.243
0.301
0.346
0.413
0.463
0.493
0.514
0.520
0.498
0.467
0.407
0.351
0.273
0.237
0.199
0.162
0.129
0.089
0.083
0.072
0.053
0.043
0.032
0.016
0.011
0.
0.
0.
0.
0.
0.
0.
0.
0.
0.
0.
0.
0.
0.
0.
0.
0.
0.
0.
0.
0.007
0.027
0.037
0.060
0.074
0.088
0.148
0.182
0.233
0.278
0.341
0.400
0.474
0.543
0.599
0.649
0.678
0.683
0.658
0.614
0.567
0.494
0.408
0.335
0.286
0.230
0.196
0.156
0.125
0.110
0.092
0.069
0.046
0.028
0.015
0.009
0.
0.
0.
0.
0.
0.
0.
0.
0.
0.
0.
0.
0.
0.
0.
0.
0.
0.
0.003
0.028
0.047
0.079
0.106
0.127
0.184
0.233
0.274
0.328
0.386
0.453
0.511
0.591
0.670
0.756
0.806
0.851
0.842
0.818
0.768
0.718
0.645
0.553
0.454
0.382
0.330
0.284
0.246
0.192
0.157
0.129
0.092
0.068
0.042
0.024
0.011
0.
0.
0.
0.
0.
0.
0.
0.
0.
0.
0.
0.
0.
0.
0.
0.
0.
0.002
0.017
0.050
0.088
0.127
0.168
0.223
0.296
0.347
0.392
0.452
0.492
0.560
0.646
0.739
0.830
0.913
0.974
1.000
1.008
0.980
0.923
0.856
0.789
0.684
0.578
0.488
0.444
0.391
0.331
0.271
0.216
0.174
0.131
0.084
0.054
0.029
0.018
0.002
0.
0.
0.
0.
0.
0.
0.
0.
0.
0.
0.
0.
0.
0.
0.
0.
0.012
0.045
0.082
0.149
0.204
0.276
0.346
0.406
0.478
0.538
0.589
0.651
0.719
0.798
0.884
0.969
1.059
1.119
1.136
1.145
1.116
1.074
0.993
0.919
0.823
0.719
0.602
0.542
0.499
0.434
0.355
0.300
0.234
0.174
0.117
0.069
0.038
0.020
0.003
0.
0.
0.
0.
0.
0.
0.
0.
0.
0.
0.
0.
0.
0.
0.
0.005
0.027
0.086
0.146
0.211
0.288
0.377
0.471
0.552
0.619
0.672
0.731
0.805
0.853
0.932
1.019
1.089
1.159
1.213
1.253
1.243
1.219
1.164
1.086
1.000
0.908
0.811
0.707
0.649
0.599
0.534
0.438
0.363
0.289
0.227
0.155
0.087
0.042
0.021
0.007
0.
0.
0.
0.
0.
0.
0.
0.
0.
0.
0.
0.
0.
0.
0.
0.013
0.067
0.130
0.203
0.284
0.375
0.488
0.596
0.688
0.762
0.830
0.894
0.957
1.005
1.068
1.133
1.195
1.238
1.283
1.308
1.301
1.265
1.199
1.142
1.063
0.981
0.904
0.816
0.749
0.694
0.613
0.522
0.436
0.344
0.262
0.186
0.122
0.053
0.023
0.003
0.
0.
0.
0.
0.
0.
0.
0.
0.
0.
0.
0.
0.
0.
0.005
0.039
0.100
0.169
0.256
0.356
0.475
0.611
0.734
0.842
0.906
0.972
1.064
1.099
1.133
1.179
1.234
1.269
1.312
1.345
1.335
1.329
1.279
1.229
1.173
1.104
1.045
0.973
0.899
0.854
0.798
0.724
0.625
0.518
0.404
0.305
0.214
0.140
0.077
0.024
0.003
0.
0.
0.
0.
0.
0.
0.
0.
0.
0.
0.
0.
0.
0.
0.021
0.068
0.131
0.211
0.324
0.437
0.579
0.734
0.867
0.995
1.074
1.126
1.171
1.210
1.246
1.281
1.327
1.345
1.355
1.359
1.351
1.334
1.299
1.248
1.185
1.123
1.074
1.025
0.984
0.950
0.879
0.818
0.710
0.605
0.484
0.380
0.259
0.168
0.083
0.037
0.005
0.
0.
0.
0.
0.
0.
0.
0.
0.
0.
0.
0.
0.
0.010
0.031
0.098
0.174
0.279
0.405
0.541
0.688
0.851
1.000
1.109
1.206
1.273
1.282
1.311
1.332
1.361
1.375
1.375
1.369
1.370
1.366
1.340
1.276
1.248
1.182
1.125
1.107
1.059
1.040
1.016
0.974
0.911
0.810
0.688
0.563
0.430
0.314
0.212
0.111
0.052
0.019
0.
0.
0.
0.
0.
0.
0.
0.
0.
0.
0.
0.
0.004
0.021
0.062
0.143
0.227
0.336
0.473
0.621
0.785
0.951
1.097
1.220
1.315
1.364
1.381
1.397
1.393
1.412
1.405
1.383
1.376
1.366
1.317
1.304
1.253
1.206
1.177
1.155
1.122
1.109
1.116
1.113
1.056
1.000
0.914
0.790
0.651
0.502
0.378
0.260
0.155
0.075
0.028
0.006
0.
0.
0.
0.
0.
0.
0.
0.
0.
0.
0.
0.014
0.041
0.100
0.180
0.270
0.379
0.523
0.684
0.867
1.042
1.174
1.299
1.373
1.417
1.448
1.456
1.439
1.412
1.388
1.365
1.327
1.302
1.287
1.264
1.224
1.199
1.167
1.152
1.164
1.177
1.179
1.175
1.127
1.093
1.009
0.882
0.749
0.579
0.449
0.317
0.192
0.113
0.053
0.015
0.005
0.
0.
0.
0.
0.
0.
0.
0.
0.
0.002
0.025
0.066
0.125
0.208
0.309
0.419
0.560
0.734
0.912
1.097
1.232
1.339
1.419
1.467
1.479
1.464
1.443
1.409
1.369
1.314
1.278
1.284
1.259
1.226
1.189
1.171
1.146
1.163
1.209
1.247
1.251
1.260
1.222
1.173
1.094
0.982
0.820
0.657
0.498
0.346
0.240
0.146
0.078
0.028
0.007
0.003
0.
0.
0.
0.
0.
0.
0.
0.
0.013
0.050
0.092
0.141
0.229
0.337
0.448
0.597
0.789
0.962
1.119
1.276
1.375
1.442
1.470
1.460
1.450
1.411
1.378
1.318
1.276
1.238
1.231
1.227
1.200
1.183
1.151
1.166
1.168
1.235
1.275
1.306
1.314
1.298
1.242
1.167
1.031
0.876
0.719
0.539
0.405
0.279
0.169
0.107
0.046
0.020
0.004
0.
0.
0.
0.
0.
0.
0.
0.005
0.023
0.059
0.106
0.159
0.248
0.359
0.486
0.658
0.821
0.982
1.146
1.279
1.366
1.436
1.440
1.445
1.389
1.361
1.332
1.276
1.242
1.227
1.211
1.218
1.200
1.193
1.174
1.176
1.240
1.290
1.329
1.360
1.359
1.338
1.275
1.206
1.079
0.920
0.764
0.584
0.442
0.311
0.197
0.121
0.060
0.029
0.005
0.003
0.
0.
0.
0.
0.
0.
0.010
0.027
0.061
0.110
0.170
0.269
0.380
0.526
0.692
0.852
1.003
1.134
1.264
1.347
1.402
1.396
1.384
1.354
1.302
1.256
1.239
1.225
1.214
1.192
1.198
1.207
1.206
1.219
1.242
1.304
1.349
1.384
1.386
1.385
1.360
1.321
1.235
1.105
0.968
0.806
0.626
0.460
0.323
0.216
0.130
0.077
0.033
0.006
0.004
0.
0.
0.
0.
0.
0.
0.015
0.030
0.064
0.113
0.181
0.282
0.397
0.540
0.705
0.853
1.004
1.149
1.276
1.355
1.396
1.387
1.366
1.336
1.272
1.224
1.198
1.169
1.174
1.184
1.195
1.204
1.246
1.267
1.303
1.338
1.387
1.420
1.422
1.412
1.372
1.327
1.241
1.127
0.966
0.814
0.640
0.473
0.334
0.224
0.145
0.077
0.038
0.020
0.004
0.
0.
0.
0.
0.
0.
0.016
0.031
0.059
0.105
0.184
0.276
0.391
0.551
0.703
0.862
1.008
1.150
1.279
1.345
1.381
1.401
1.354
1.310
1.227
1.196
1.166
1.138
1.159
1.158
1.202
1.238
1.277
1.319
1.339
1.365
1.405
1.440
1.445
1.429
1.374
1.319
1.237
1.103
0.963
0.798
0.636
0.483
0.342
0.226
0.142
0.079
0.040
0.020
0.004
0.
0.
0.
0.
0.
0.
0.009
0.029
0.051
0.105
0.175
0.257
0.394
0.538
0.683
0.854
1.013
1.153
1.259
1.342
1.361
1.363
1.315
1.297
1.251
1.199
1.161
1.119
1.144
1.184
1.247
1.275
1.312
1.351
1.399
1.396
1.433
1.429
1.428
1.417
1.364
1.299
1.202
1.083
0.948
0.796
0.643
0.483
0.332
0.229
0.127
0.077
0.038
0.019
0.003
0.
0.
0.
0.
0.
0.
0.006
0.021
0.045
0.085
0.154
0.235
0.360
0.498
0.674
0.826
0.980
1.119
1.245
1.313
1.342
1.326
1.310
1.269
1.239
1.208
1.170
1.164
1.209
1.253
1.270
1.303
1.355
1.387
1.376
1.411
1.421
1.430
1.409
1.366
1.319
1.244
1.172
1.060
0.912
0.783
0.635
0.465
0.331
0.219
0.127
0.063
0.033
0.013
0.003
0.
0.
0.
0.
0.
0.
0.003
0.014
0.035
0.072
0.129
0.211
0.312
0.466
0.633
0.790
0.948
1.093
1.214
1.299
1.321
1.304
1.314
1.267
1.246
1.209
1.195
1.203
1.260
1.299
1.334
1.345
1.379
1.397
1.419
1.401
1.399
1.415
1.384
1.365
1.319
1.242
1.151
1.017
0.900
0.766
0.619
0.459
0.319
0.212
0.136
0.059
0.027
0.003
0.
0.
0.
0.
0.
0.
0.
0.
0.007
0.028
0.053
0.102
0.173
0.269
0.414
0.571
0.728
0.888
1.037
1.161
1.241
1.281
1.283
1.306
1.285
1.272
1.244
1.235
1.253
1.295
1.356
1.393
1.396
1.416
1.419
1.422
1.421
1.408
1.376
1.356
1.341
1.300
1.232
1.150
1.034
0.923
0.759
0.609
0.460
0.321
0.212
0.127
0.057
0.018
0.
0.
0.
0.
0.
0.
0.
0.
0.
0.003
0.023
0.039
0.083
0.142
0.228
0.353
0.491
0.652
0.799
0.949
1.080
1.175
1.242
1.261
1.309
1.310
1.302
1.283
1.303
1.330
1.363
1.398
1.399
1.439
1.439
1.433
1.447
1.417
1.396
1.353
1.346
1.295
1.271
1.236
1.174
1.084
0.938
0.794
0.640
0.476
0.341
0.222
0.135
0.049
0.012
0.
0.
0.
0.
0.
0.
0.
0.
0.
0.
0.006
0.032
0.057
0.106
0.190
0.298
0.414
0.555
0.700
0.856
1.006
1.087
1.167
1.230
1.299
1.324
1.345
1.340
1.344
1.378
1.418
1.445
1.439
1.472
1.461
1.447
1.427
1.405
1.374
1.374
1.352
1.311
1.272
1.255
1.201
1.105
0.982
0.832
0.682
0.509
0.369
0.231
0.140
0.050
0.015
0.005
0.
0.
0.
0.
0.
0.
0.
0.
0.
0.002
0.019
0.036
0.084
0.148
0.237
0.340
0.451
0.583
0.743
0.888
0.997
1.096
1.185
1.268
1.315
1.369
1.355
1.396
1.428
1.435
1.460
1.481
1.502
1.490
1.448
1.445
1.404
1.383
1.363
1.331
1.308
1.316
1.279
1.242
1.164
1.040
0.878
0.710
0.560
0.412
0.269
0.144
0.069
0.033
0.010
0.
0.
0.
0.
0.
0.
0.
0.
0.
0.
0.012
0.021
0.048
0.096
0.172
0.257
0.356
0.475
0.622
0.777
0.903
1.032
1.145
1.225
1.290
1.355
1.404
1.434
1.463
1.497
1.495
1.509
1.517
1.499
1.460
1.421
1.398
1.370
1.366
1.347
1.335
1.344
1.343
1.296
1.204
1.074
0.924
0.770
0.604
0.454
0.300
0.167
0.088
0.049
0.022
0.
0.
0.
0.
0.
0.
0.
0.
0.
0.
0.003
0.014
0.030
0.062
0.114
0.187
0.280
0.399
0.533
0.668
0.824
0.953
1.097
1.211
1.273
1.340
1.428
1.473
1.492
1.513
1.529
1.525
1.491
1.479
1.471
1.431
1.380
1.354
1.342
1.337
1.351
1.381
1.365
1.324
1.258
1.149
1.007
0.838
0.657
0.495
0.347
0.217
0.127
0.058
0.025
0.
0.
0.
0.
0.
0.
0.
0.
0.
0.
0.
0.003
0.017
0.030
0.068
0.135
0.215
0.328
0.447
0.592
0.740
0.887
1.034
1.141
1.237
1.320
1.394
1.455
1.487
1.508
1.544
1.525
1.486
1.479
1.457
1.406
1.371
1.339
1.343
1.363
1.366
1.384
1.379
1.350
1.283
1.190
1.073
0.916
0.736
0.563
0.395
0.264
0.171
0.090
0.038
0.003
0.
0.
0.
0.
0.
0.
0.
0.
0.
0.
0.
0.003
0.020
0.033
0.079
0.153
0.267
0.388
0.512
0.654
0.824
0.981
1.115
1.220
1.307
1.346
1.422
1.463
1.505
1.529
1.512
1.471
1.471
1.441
1.406
1.341
1.314
1.337
1.340
1.378
1.376
1.410
1.370
1.322
1.246
1.121
0.974
0.792
0.618
0.444
0.310
0.211
0.128
0.063
0.026
0.
0.
0.
0.
0.
0.
0.
0.
0.
0.
0.
0.
0.002
0.020
0.055
0.131
0.215
0.325
0.456
0.605
0.766
0.932
1.079
1.198
1.279
1.330
1.368
1.436
1.462
1.470
1.459
1.465
1.460
1.447
1.388
1.316
1.304
1.317
1.349
1.361
1.385
1.413
1.394
1.374
1.299
1.168
1.020
0.852
0.661
0.506
0.371
0.254
0.163
0.086
0.048
0.011
0.008
0.
0.
0.
0.
0.
0.
0.
0.
0.
0.
0.002
0.024
0.063
0.106
0.193
0.290
0.410
0.552
0.726
0.882
1.035
1.151
1.225
1.283
1.332
1.387
1.422
1.427
1.440
1.423
1.440
1.410
1.372
1.339
1.297
1.302
1.330
1.366
1.396
1.420
1.415
1.401
1.334
1.225
1.084
0.904
0.741
0.578
0.423
0.301
0.205
0.120
0.070
0.040
0.020
0.004
0.003
0.
0.
0.
0.
0.
0.
0.
0.
0.006
0.029
0.068
0.119
0.199
0.278
0.406
0.538
0.678
0.841
0.982
1.082
1.170
1.223
1.293
1.350
1.375
1.409
1.404
1.402
1.406
1.381
1.389
1.361
1.314
1.323
1.338
1.381
1.414
1.436
1.436
1.426
1.383
1.258
1.128
0.981
0.800
0.631
0.477
0.355
0.242
0.155
0.101
0.059
0.032
0.017
0.005
0.
0.
0.
0.
0.
0.
0.
0.003
0.017
0.039
0.074
0.123
0.200
0.284
0.400
0.513
0.637
0.788
0.917
0.998
1.080
1.161
1.235
1.279
1.319
1.379
1.395
1.389
1.394
1.385
1.387
1.375
1.337
1.344
1.365
1.386
1.415
1.411
1.443
1.439
1.385
1.285
1.163
1.030
0.851
0.665
0.526
0.391
0.275
0.188
0.126
0.078
0.049
0.030
0.011
0.
0.
0.
0.
0.
0.
0.
0.004
0.021
0.049
0.074
0.129
0.191
0.280
0.383
0.497
0.611
0.723
0.856
0.934
1.007
1.096
1.173
1.239
1.295
1.340
1.382
1.404
1.394
1.397
1.383
1.381
1.360
1.341
1.356
1.365
1.389
1.426
1.438
1.441
1.377
1.284
1.177
1.045
0.873
0.697
0.550
0.427
0.307
0.209
0.152
0.096
0.066
0.038
0.017
0.
0.
0.
0.
0.
0.
0.003
0.010
0.022
0.048
0.080
0.122
0.194
0.263
0.370
0.473
0.575
0.693
0.777
0.877
0.966
1.041
1.128
1.179
1.238
1.320
1.374
1.387
1.393
1.392
1.395
1.363
1.336
1.348
1.322
1.344
1.374
1.376
1.414
1.405
1.344
1.266
1.173
1.014
0.863
0.712
0.577
0.440
0.323
0.235
0.166
0.110
0.072
0.045
0.029
0.
0.
0.
0.
0.
0.
0.003
0.011
0.024
0.046
0.076
0.120
0.179
0.241
0.315
0.419
0.515
0.618
0.712
0.809
0.885
0.952
1.054
1.131
1.208
1.258
1.325
1.358
1.377
1.365
1.377
1.347
1.324
1.301
1.303
1.317
1.310
1.322
1.345
1.337
1.291
1.219
1.120
0.983
0.843
0.704
0.562
0.432
0.324
0.240
0.166
0.118
0.079
0.050
0.032
0.
0.
0.
0.
0.
0.
0.003
0.011
0.024
0.044
0.074
0.108
0.161
0.217
0.274
0.343
0.427
0.528
0.624
0.720
0.799
0.879
0.975
1.072
1.159
1.209
1.281
1.308
1.342
1.335
1.324
1.308
1.280
1.263
1.253
1.232
1.231
1.258
1.262
1.262
1.209
1.149
1.048
0.905
0.778
0.646
0.531
0.412
0.309
0.231
0.163
0.119
0.081
0.052
0.029
0.
0.
0.
0.
0.
0.
0.003
0.011
0.023
0.041
0.065
0.093
0.138
0.177
0.231
0.285
0.346
0.423
0.509
0.612
0.694
0.786
0.884
1.002
1.091
1.161
1.224
1.253
1.294
1.282
1.274
1.248
1.219
1.183
1.175
1.137
1.133
1.160
1.164
1.151
1.096
1.032
0.922
0.812
0.692
0.580
0.470
0.371
0.279
0.204
0.146
0.109
0.073
0.050
0.029
0.
0.
0.
0.
0.
0.
0.003
0.009
0.016
0.031
0.052
0.077
0.107
0.143
0.189
0.237
0.282
0.352
0.432
0.522
0.617
0.711
0.805
0.907
0.989
1.081
1.141
1.189
1.206
1.207
1.204
1.172
1.111
1.070
1.047
1.035
1.035
1.021
1.015
1.012
0.964
0.893
0.807
0.693
0.593
0.489
0.397
0.313
0.230
0.165
0.124
0.096
0.065
0.045
0.023
0.
0.
0.
0.
0.
0.
0.
0.004
0.013
0.025
0.041
0.057
0.080
0.107
0.147
0.180
0.217
0.280
0.349
0.437
0.533
0.618
0.711
0.804
0.913
0.998
1.059
1.088
1.086
1.092
1.069
1.027
0.993
0.940
0.918
0.898
0.887
0.873
0.856
0.839
0.796
0.734
0.656
0.561
0.479
0.396
0.315
0.230
0.175
0.131
0.102
0.074
0.054
0.034
0.020
0.
0.
0.
0.
0.
0.
0.
0.003
0.010
0.015
0.027
0.042
0.053
0.071
0.098
0.135
0.163
0.212
0.270
0.354
0.441
0.524
0.615
0.712
0.816
0.915
0.973
0.999
1.005
0.989
0.943
0.903
0.862
0.795
0.766
0.748
0.729
0.714
0.696
0.654
0.626
0.566
0.502
0.440
0.362
0.295
0.224
0.162
0.129
0.099
0.075
0.057
0.039
0.024
0.015
0.
0.
0.
0.
0.
0.
0.
0.
0.003
0.011
0.015
0.025
0.036
0.043
0.055
0.084
0.115
0.150
0.202
0.269
0.346
0.423
0.513
0.625
0.737
0.803
0.855
0.881
0.887
0.873
0.821
0.764
0.711
0.658
0.618
0.600
0.577
0.550
0.519
0.504
0.474
0.427
0.370
0.320
0.254
0.196
0.149
0.115
0.083
0.064
0.054
0.038
0.028
0.018
0.007
0.
0.
0.
0.
0.
0.
0.
0.
0.
0.003
0.010
0.013
0.016
0.023
0.030
0.051
0.068
0.101
0.134
0.184
0.253
0.321
0.441
0.518
0.621
0.694
0.756
0.778
0.787
0.765
0.709
0.652
0.602
0.541
0.504
0.461
0.434
0.415
0.399
0.375
0.353
0.306
0.265
0.205
0.152
0.122
0.096
0.074
0.047
0.039
0.032
0.025
0.017
0.012
0.003
0.
0.
0.
0.
0.
0.
0.
0.
0.
0.
0.
0.008
0.010
0.011
0.012
0.017
0.032
0.049
0.086
0.126
0.176
0.255
0.343
0.432
0.510
0.583
0.655
0.683
0.689
0.668
0.625
0.563
0.509
0.456
0.405
0.367
0.317
0.286
0.282
0.277
0.248
0.216
0.169
0.122
0.101
0.075
0.060
0.033
0.027
0.023
0.018
0.014
0.004
0.003
0.
0.
0.
0.
0.
0.
0.
0.
0.
0.
0.
0.
0.
0.
0.
0.
0.
0.010
0.025
0.051
0.078
0.130
0.206
0.272
0.344
0.432
0.503
0.547
0.591
0.598
0.586
0.544
0.486
0.420
0.380
0.312
0.279
0.247
0.199
0.184
0.174
0.153
0.127
0.096
0.075
0.054
0.042
0.027
0.011
0.011
0.010
0.005
0.004
0.003
0.
0.
0.
0.
0.
0.
0.
0.
0.
0.
0.
0.
0.
0.
0.
0.
0.
0.
0.004
0.010
0.024
0.049
0.092
0.152
0.208
0.282
0.358
0.423
0.473
0.514
0.530
0.529
0.482
0.438
0.369
0.322
0.268
0.209
0.164
0.144
0.119
0.111
0.097
0.069
0.045
0.036
0.027
0.014
0.007
0.003
0.004
0.003
0.003
0.
0.
0.
0.
0.
0.
0.
0.
0.
0.
0.
0.
0.
0.
0.
0.
0.
0.
0.
0.
0.
0.
0.009
0.019
0.063
0.105
0.156
0.222
0.295
0.358
0.419
0.470
0.484
0.463
0.425
0.387
0.341
0.264
0.219
0.165
0.133
0.096
0.074
0.066
0.049
0.033
0.029
0.020
0.011
0.004
0.
0.
0.
0.
0.
0.
0.
0.
0.
0.
0.
0.
0.
0.
0.
0.
0.
0.
0.
0.
0.
0.
0.
0.
0.
0.
0.
0.
0.008
0.044
0.076
0.122
0.182
0.245
0.305
0.370
0.404
0.423
0.430
0.400
0.357
0.300
0.235
0.183
0.141
0.100
0.070
0.042
0.025
0.016
0.014
0.012
0.010
0.
0.
0.
0.
0.
0.
0.
0.
0.
0.
0.
0.
0.
0.
0.
0.
0.
0.
0.
0.
0.
0.
0.
0.
0.
0.
0.
0.
0.
0.
0.004
0.024
[truncated: 884,995 more chars]
