# Supplementary material for: Ferroptosis regulation by traditional chinese medicine for ischemic stroke intervention based on network pharmacology and data mining
Source: PLoS One. 2025 Apr 16;20(4):e0321751. doi: 10.1371/journal.pone.0321751 (PMC12002469; doi:10.1371/journal.pone.0321751)
Supplement: S3 File — (ZIP) [file pone.0321751.s003.zip › 分子对接6/MAPK8/MAPK-0546/input/4qtd_h.e.map]

GRID_PARAMETER_FILE 4qtd_autolig.gpf
GRID_DATA_FILE 4qtd_h.maps.fld
MACROMOLECULE 4qtd_h.pdbqt
SPACING 1.000
NELEMENTS 54 62 80
CENTER 15.684 15.491 27.552
-0.046
-0.047
-0.048
-0.049
-0.050
-0.051
-0.052
-0.053
-0.055
-0.056
-0.057
-0.059
-0.061
-0.062
-0.064
-0.066
-0.069
-0.071
-0.074
-0.076
-0.078
-0.080
-0.082
-0.082
-0.082
-0.080
-0.077
-0.074
-0.070
-0.066
-0.063
-0.060
-0.058
-0.056
-0.055
-0.054
-0.053
-0.053
-0.052
-0.051
-0.050
-0.049
-0.048
-0.047
-0.046
-0.045
-0.044
-0.043
-0.041
-0.040
-0.039
-0.038
-0.037
-0.036
-0.035
-0.046
-0.047
-0.048
-0.049
-0.050
-0.051
-0.053
-0.054
-0.055
-0.057
-0.058
-0.060
-0.062
-0.064
-0.066
-0.068
-0.071
-0.073
-0.076
-0.079
-0.082
-0.085
-0.086
-0.087
-0.086
-0.084
-0.081
-0.076
-0.072
-0.067
-0.063
-0.060
-0.057
-0.055
-0.054
-0.053
-0.053
-0.052
-0.052
-0.051
-0.050
-0.049
-0.048
-0.047
-0.046
-0.045
-0.044
-0.042
-0.041
-0.040
-0.039
-0.038
-0.037
-0.036
-0.035
-0.046
-0.047
-0.048
-0.049
-0.051
-0.052
-0.053
-0.054
-0.056
-0.057
-0.059
-0.061
-0.062
-0.065
-0.067
-0.070
-0.073
-0.076
-0.079
-0.083
-0.086
-0.089
-0.091
-0.092
-0.091
-0.089
-0.084
-0.079
-0.073
-0.067
-0.062
-0.058
-0.056
-0.054
-0.053
-0.052
-0.052
-0.052
-0.051
-0.051
-0.050
-0.049
-0.048
-0.047
-0.046
-0.044
-0.043
-0.042
-0.041
-0.040
-0.039
-0.037
-0.036
-0.035
-0.034
-0.047
-0.048
-0.049
-0.050
-0.051
-0.052
-0.053
-0.055
-0.056
-0.058
-0.059
-0.061
-0.063
-0.066
-0.068
-0.071
-0.074
-0.078
-0.082
-0.086
-0.090
-0.093
-0.096
-0.097
-0.096
-0.092
-0.087
-0.080
-0.073
-0.066
-0.061
-0.057
-0.054
-0.052
-0.052
-0.051
-0.051
-0.051
-0.051
-0.050
-0.049
-0.048
-0.048
-0.046
-0.045
-0.044
-0.043
-0.042
-0.041
-0.039
-0.038
-0.037
-0.036
-0.035
-0.034
-0.047
-0.048
-0.049
-0.050
-0.051
-0.052
-0.054
-0.055
-0.057
-0.058
-0.060
-0.062
-0.064
-0.066
-0.069
-0.072
-0.076
-0.079
-0.084
-0.088
-0.093
-0.097
-0.099
-0.100
-0.099
-0.095
-0.089
-0.081
-0.073
-0.065
-0.059
-0.055
-0.052
-0.051
-0.050
-0.050
-0.050
-0.050
-0.050
-0.049
-0.049
-0.048
-0.047
-0.046
-0.045
-0.044
-0.042
-0.041
-0.040
-0.039
-0.038
-0.037
-0.035
-0.034
-0.033
-0.047
-0.048
-0.049
-0.050
-0.051
-0.053
-0.054
-0.055
-0.057
-0.058
-0.060
-0.062
-0.064
-0.067
-0.070
-0.073
-0.077
-0.081
-0.085
-0.090
-0.095
-0.099
-0.102
-0.103
-0.101
-0.097
-0.090
-0.081
-0.072
-0.064
-0.057
-0.053
-0.050
-0.049
-0.049
-0.049
-0.049
-0.049
-0.049
-0.049
-0.048
-0.047
-0.046
-0.045
-0.044
-0.043
-0.042
-0.041
-0.039
-0.038
-0.037
-0.036
-0.035
-0.034
-0.033
-0.047
-0.048
-0.049
-0.050
-0.052
-0.053
-0.054
-0.056
-0.057
-0.059
-0.060
-0.062
-0.065
-0.067
-0.070
-0.073
-0.077
-0.081
-0.086
-0.091
-0.096
-0.100
-0.103
-0.104
-0.102
-0.097
-0.090
-0.081
-0.071
-0.063
-0.056
-0.052
-0.049
-0.048
-0.048
-0.049
-0.049
-0.049
-0.049
-0.048
-0.047
-0.047
-0.045
-0.044
-0.043
-0.042
-0.041
-0.040
-0.039
-0.037
-0.036
-0.035
-0.034
-0.033
-0.032
-0.047
-0.048
-0.049
-0.050
-0.052
-0.053
-0.054
-0.056
-0.057
-0.059
-0.061
-0.063
-0.065
-0.067
-0.070
-0.074
-0.077
-0.081
-0.086
-0.091
-0.095
-0.100
-0.102
-0.103
-0.101
-0.096
-0.089
-0.079
-0.070
-0.062
-0.056
-0.051
-0.049
-0.048
-0.048
-0.048
-0.048
-0.048
-0.048
-0.047
-0.046
-0.045
-0.044
-0.043
-0.042
-0.041
-0.040
-0.039
-0.038
-0.036
-0.035
-0.034
-0.033
-0.032
-0.031
-0.047
-0.048
-0.049
-0.050
-0.052
-0.053
-0.054
-0.056
-0.057
-0.059
-0.061
-0.063
-0.065
-0.067
-0.070
-0.073
-0.077
-0.081
-0.085
-0.090
-0.094
-0.098
-0.100
-0.101
-0.099
-0.094
-0.087
-0.079
-0.070
-0.062
-0.056
-0.052
-0.050
-0.049
-0.049
-0.049
-0.048
-0.048
-0.047
-0.046
-0.045
-0.044
-0.043
-0.042
-0.041
-0.040
-0.039
-0.037
-0.036
-0.035
-0.034
-0.033
-0.032
-0.032
-0.031
-0.047
-0.048
-0.049
-0.050
-0.052
-0.053
-0.054
-0.056
-0.057
-0.059
-0.060
-0.062
-0.064
-0.067
-0.070
-0.073
-0.076
-0.080
-0.084
-0.088
-0.092
-0.096
-0.098
-0.098
-0.096
-0.092
-0.085
-0.078
-0.070
-0.064
-0.058
-0.054
-0.052
-0.051
-0.050
-0.049
-0.048
-0.047
-0.046
-0.045
-0.044
-0.043
-0.041
-0.040
-0.039
-0.038
-0.037
-0.036
-0.035
-0.034
-0.033
-0.032
-0.031
-0.031
-0.030
-0.047
-0.048
-0.049
-0.050
-0.051
-0.053
-0.054
-0.055
-0.057
-0.058
-0.060
-0.062
-0.064
-0.066
-0.069
-0.072
-0.075
-0.079
-0.083
-0.086
-0.090
-0.093
-0.094
-0.095
-0.093
-0.089
-0.084
-0.078
-0.072
-0.066
-0.061
-0.057
-0.055
-0.053
-0.051
-0.049
-0.048
-0.046
-0.045
-0.043
-0.042
-0.040
-0.039
-0.038
-0.037
-0.036
-0.035
-0.034
-0.033
-0.033
-0.032
-0.031
-0.030
-0.029
-0.029
-0.047
-0.048
-0.049
-0.050
-0.051
-0.052
-0.054
-0.055
-0.056
-0.058
-0.060
-0.062
-0.064
-0.066
-0.068
-0.071
-0.074
-0.077
-0.081
-0.084
-0.087
-0.090
-0.091
-0.092
-0.090
-0.087
-0.083
-0.078
-0.073
-0.068
-0.064
-0.060
-0.057
-0.054
-0.052
-0.049
-0.047
-0.044
-0.042
-0.041
-0.039
-0.038
-0.037
-0.036
-0.035
-0.034
-0.033
-0.032
-0.032
-0.031
-0.030
-0.030
-0.029
-0.028
-0.028
-0.047
-0.048
-0.049
-0.050
-0.051
-0.052
-0.053
-0.055
-0.056
-0.058
-0.059
-0.061
-0.063
-0.065
-0.067
-0.070
-0.073
-0.076
-0.079
-0.082
-0.085
-0.087
-0.088
-0.089
-0.088
-0.086
-0.083
-0.079
-0.075
-0.070
-0.066
-0.062
-0.059
-0.055
-0.051
-0.048
-0.045
-0.042
-0.039
-0.037
-0.035
-0.034
-0.033
-0.032
-0.032
-0.031
-0.031
-0.030
-0.030
-0.029
-0.029
-0.028
-0.027
-0.027
-0.026
-0.046
-0.047
-0.048
-0.049
-0.051
-0.052
-0.053
-0.054
-0.056
-0.057
-0.059
-0.060
-0.062
-0.064
-0.066
-0.069
-0.071
-0.074
-0.077
-0.080
-0.082
-0.084
-0.086
-0.086
-0.086
-0.084
-0.082
-0.079
-0.076
-0.072
-0.068
-0.063
-0.059
-0.054
-0.049
-0.045
-0.041
-0.037
-0.034
-0.032
-0.030
-0.029
-0.029
-0.028
-0.028
-0.028
-0.028
-0.028
-0.027
-0.027
-0.027
-0.026
-0.026
-0.026
-0.025
-0.046
-0.047
-0.048
-0.049
-0.050
-0.051
-0.052
-0.054
-0.055
-0.056
-0.058
-0.059
-0.061
-0.063
-0.065
-0.068
-0.070
-0.073
-0.075
-0.078
-0.080
-0.082
-0.084
-0.084
-0.084
-0.083
-0.081
-0.079
-0.076
-0.072
-0.067
-0.062
-0.057
-0.051
-0.045
-0.039
-0.034
-0.030
-0.027
-0.025
-0.024
-0.023
-0.023
-0.024
-0.024
-0.024
-0.025
-0.025
-0.025
-0.025
-0.025
-0.025
-0.024
-0.024
-0.024
-0.046
-0.047
-0.048
-0.049
-0.050
-0.051
-0.052
-0.053
-0.054
-0.056
-0.057
-0.059
-0.060
-0.062
-0.064
-0.066
-0.069
-0.071
-0.074
-0.076
-0.079
-0.081
-0.082
-0.083
-0.083
-0.082
-0.081
-0.078
-0.075
-0.071
-0.065
-0.059
-0.052
-0.045
-0.037
-0.030
-0.025
-0.020
-0.017
-0.016
-0.015
-0.016
-0.017
-0.018
-0.019
-0.020
-0.021
-0.022
-0.022
-0.022
-0.023
-0.023
-0.023
-0.022
-0.022
-0.045
-0.046
-0.047
-0.048
-0.049
-0.050
-0.051
-0.052
-0.053
-0.055
-0.056
-0.058
-0.059
-0.061
-0.063
-0.065
-0.068
-0.070
-0.072
-0.075
-0.077
-0.079
-0.081
-0.082
-0.082
-0.082
-0.080
-0.077
-0.073
-0.068
-0.061
-0.053
-0.044
-0.035
-0.026
-0.017
-0.011
-0.006
-0.004
-0.003
-0.004
-0.006
-0.008
-0.011
-0.013
-0.015
-0.017
-0.018
-0.019
-0.020
-0.020
-0.021
-0.021
-0.021
-0.021
-0.044
-0.045
-0.046
-0.047
-0.048
-0.049
-0.050
-0.051
-0.053
-0.054
-0.055
-0.057
-0.058
-0.060
-0.062
-0.064
-0.066
-0.069
-0.071
-0.074
-0.076
-0.078
-0.080
-0.081
-0.081
-0.081
-0.079
-0.076
-0.071
-0.064
-0.055
-0.045
-0.033
-0.021
-0.009
0.001
0.009
0.014
0.015
0.014
0.010
0.006
0.002
-0.003
-0.007
-0.010
-0.012
-0.014
-0.016
-0.017
-0.018
-0.019
-0.019
-0.019
-0.019
-0.044
-0.045
-0.046
-0.047
-0.047
-0.048
-0.049
-0.050
-0.052
-0.053
-0.054
-0.055
-0.057
-0.059
-0.061
-0.063
-0.065
-0.067
-0.070
-0.072
-0.075
-0.077
-0.079
-0.081
-0.081
-0.080
-0.078
-0.074
-0.068
-0.059
-0.048
-0.034
-0.019
-0.003
0.013
0.026
0.036
0.040
0.040
0.036
0.029
0.021
0.014
0.007
0.001
-0.004
-0.008
-0.011
-0.013
-0.014
-0.016
-0.016
-0.017
-0.017
-0.018
-0.043
-0.044
-0.045
-0.046
-0.047
-0.048
-0.048
-0.049
-0.050
-0.052
-0.053
-0.054
-0.056
-0.057
-0.059
-0.061
-0.064
-0.066
-0.069
-0.071
-0.074
-0.076
-0.079
-0.080
-0.081
-0.080
-0.077
-0.072
-0.065
-0.054
-0.039
-0.022
-0.001
0.021
0.042
0.060
0.072
0.077
0.073
0.064
0.052
0.039
0.028
0.017
0.009
0.002
-0.003
-0.007
-0.009
-0.012
-0.013
-0.014
-0.015
-0.016
-0.016
-0.042
-0.043
-0.044
-0.045
-0.046
-0.047
-0.047
-0.048
-0.049
-0.050
-0.052
-0.053
-0.054
-0.056
-0.058
-0.060
-0.062
-0.064
-0.067
-0.070
-0.073
-0.075
-0.078
-0.080
-0.080
-0.080
-0.077
-0.071
-0.061
-0.048
-0.030
-0.007
0.020
0.049
0.079
0.105
0.121
0.125
0.116
0.100
0.080
0.060
0.043
0.029
0.017
0.009
0.002
-0.003
-0.006
-0.009
-0.011
-0.012
-0.013
-0.014
-0.015
-0.041
-0.042
-0.043
-0.044
-0.045
-0.045
-0.046
-0.047
-0.048
-0.049
-0.050
-0.051
-0.053
-0.054
-0.056
-0.058
-0.060
-0.063
-0.065
-0.068
-0.071
-0.074
-0.077
-0.078
-0.079
-0.079
-0.076
-0.069
-0.058
-0.042
-0.020
0.008
0.042
0.082
0.123
0.159
0.182
0.185
0.169
0.142
0.111
0.083
0.059
0.040
0.026
0.015
0.007
0.001
-0.003
-0.006
-0.009
-0.010
-0.012
-0.013
-0.013
-0.041
-0.041
-0.042
-0.043
-0.043
-0.044
-0.045
-0.046
-0.047
-0.047
-0.048
-0.050
-0.051
-0.052
-0.054
-0.056
-0.058
-0.061
-0.063
-0.066
-0.069
-0.072
-0.075
-0.077
-0.078
-0.077
-0.074
-0.067
-0.054
-0.036
-0.011
0.023
0.065
0.115
0.171
0.221
0.251
0.252
0.226
0.186
0.143
0.105
0.074
0.051
0.033
0.021
0.011
0.005
0.000
-0.004
-0.007
-0.008
-0.010
-0.011
-0.012
-0.040
-0.040
-0.041
-0.042
-0.042
-0.043
-0.044
-0.044
-0.045
-0.046
-0.047
-0.048
-0.049
-0.050
-0.052
-0.054
-0.056
-0.058
-0.061
-0.063
-0.066
-0.069
-0.072
-0.074
-0.075
-0.074
-0.071
-0.063
-0.050
-0.030
-0.002
0.035
0.084
0.144
0.211
0.275
0.314
0.314
0.277
0.223
0.169
0.122
0.086
0.059
0.039
0.025
0.015
0.007
0.002
-0.002
-0.005
-0.007
-0.008
-0.010
-0.010
-0.038
-0.039
-0.040
-0.040
-0.041
-0.041
-0.042
-0.043
-0.043
-0.044
-0.045
-0.046
-0.047
-0.048
-0.049
-0.051
-0.053
-0.055
-0.058
-0.060
-0.063
-0.066
-0.068
-0.070
-0.071
-0.070
-0.067
-0.059
-0.045
-0.025
0.004
0.043
0.095
0.159
0.233
0.304
0.348
0.345
0.303
0.242
0.182
0.131
0.093
0.064
0.043
0.028
0.017
0.010
0.004
0.
-0.003
-0.005
-0.007
-0.008
-0.009
-0.037
-0.038
-0.038
-0.039
-0.039
-0.040
-0.040
-0.041
-0.042
-0.042
-0.043
-0.044
-0.044
-0.045
-0.047
-0.048
-0.050
-0.052
-0.054
-0.057
-0.059
-0.062
-0.064
-0.066
-0.066
-0.065
-0.061
-0.053
-0.040
-0.020
0.009
0.047
0.097
0.158
0.229
0.295
0.335
0.333
0.293
0.237
0.179
0.131
0.093
0.065
0.044
0.029
0.019
0.011
0.005
0.001
-0.002
-0.004
-0.006
-0.007
-0.008
-0.036
-0.036
-0.037
-0.037
-0.038
-0.038
-0.039
-0.039
-0.040
-0.040
-0.041
-0.041
-0.042
-0.043
-0.044
-0.045
-0.047
-0.048
-0.050
-0.052
-0.055
-0.057
-0.059
-0.060
-0.060
-0.059
-0.055
-0.047
-0.034
-0.015
0.011
0.046
0.090
0.143
0.202
0.255
0.287
0.286
0.256
0.210
0.163
0.121
0.087
0.062
0.043
0.029
0.019
0.012
0.006
0.002
-0.001
-0.003
-0.005
-0.006
-0.007
-0.035
-0.035
-0.036
-0.036
-0.036
-0.037
-0.037
-0.037
-0.038
-0.038
-0.038
-0.039
-0.039
-0.040
-0.041
-0.042
-0.043
-0.044
-0.046
-0.048
-0.050
-0.051
-0.053
-0.054
-0.054
-0.052
-0.048
-0.040
-0.029
-0.012
0.011
0.040
0.077
0.120
0.164
0.203
0.226
0.227
0.206
0.173
0.138
0.105
0.078
0.056
0.040
0.028
0.019
0.012
0.007
0.003
0.000
-0.002
-0.004
-0.005
-0.006
-0.033
-0.034
-0.034
-0.034
-0.035
-0.035
-0.035
-0.035
-0.036
-0.036
-0.036
-0.036
-0.037
-0.037
-0.038
-0.038
-0.039
-0.040
-0.042
-0.043
-0.044
-0.046
-0.047
-0.047
-0.047
-0.045
-0.041
-0.034
-0.024
-0.010
0.009
0.033
0.062
0.094
0.126
0.153
0.169
0.170
0.158
0.136
0.111
0.087
0.066
0.049
0.036
0.025
0.018
0.011
0.007
0.003
0.001
-0.001
-0.003
-0.004
-0.005
-0.032
-0.032
-0.032
-0.033
-0.033
-0.033
-0.033
-0.033
-0.033
-0.033
-0.033
-0.033
-0.034
-0.034
-0.034
-0.035
-0.035
-0.036
-0.037
-0.038
-0.039
-0.040
-0.041
-0.041
-0.040
-0.038
-0.035
-0.029
-0.020
-0.009
0.007
0.025
0.047
0.070
0.092
0.111
0.122
0.124
0.117
0.103
0.087
0.070
0.055
0.042
0.031
0.023
0.016
0.011
0.007
0.004
0.001
-0.001
-0.002
-0.003
-0.004
-0.030
-0.030
-0.031
-0.031
-0.031
-0.031
-0.031
-0.031
-0.031
-0.031
-0.031
-0.031
-0.031
-0.031
-0.031
-0.031
-0.031
-0.032
-0.032
-0.033
-0.034
-0.034
-0.035
-0.035
-0.034
-0.032
-0.029
-0.024
-0.017
-0.008
0.004
0.018
0.034
0.050
0.066
0.079
0.087
0.089
0.085
0.077
0.067
0.055
0.044
0.035
0.026
0.020
0.014
0.010
0.006
0.004
0.002
0.
-0.001
-0.002
-0.003
-0.029
-0.029
-0.029
-0.029
-0.029
-0.029
-0.029
-0.029
-0.028
-0.028
-0.028
-0.028
-0.027
-0.027
-0.027
-0.027
-0.027
-0.027
-0.028
-0.028
-0.028
-0.029
-0.029
-0.029
-0.028
-0.027
-0.024
-0.020
-0.015
-0.008
0.001
0.012
0.024
0.036
0.047
0.056
0.062
0.064
0.063
0.058
0.051
0.043
0.036
0.029
0.022
0.017
0.013
0.009
0.006
0.004
0.002
0.000
-0.001
-0.002
-0.003
-0.027
-0.027
-0.027
-0.027
-0.027
-0.027
-0.026
-0.026
-0.026
-0.026
-0.025
-0.025
-0.024
-0.024
-0.023
-0.023
-0.023
-0.023
-0.023
-0.023
-0.024
-0.024
-0.024
-0.024
-0.023
-0.022
-0.020
-0.017
-0.012
-0.007
0.
0.008
0.017
0.026
0.035
0.042
0.047
0.049
0.048
0.045
0.040
0.035
0.029
0.024
0.019
0.015
0.011
0.008
0.006
0.004
0.002
0.001
0.
-0.001
-0.002
-0.025
-0.025
-0.025
-0.025
-0.025
-0.024
-0.024
-0.024
-0.023
-0.023
-0.022
-0.022
-0.021
-0.021
-0.020
-0.020
-0.019
-0.019
-0.019
-0.019
-0.019
-0.020
-0.020
-0.019
-0.019
-0.018
-0.016
-0.013
-0.010
-0.006
0.000
0.006
0.013
0.021
0.028
0.034
0.038
0.039
0.039
0.036
0.033
0.029
0.024
0.020
0.016
0.013
0.010
0.008
0.006
0.004
0.003
0.002
0.001
0.000
-0.001
-0.024
-0.023
-0.023
-0.023
-0.023
-0.022
-0.022
-0.021
-0.021
-0.020
-0.019
-0.019
-0.018
-0.017
-0.017
-0.016
-0.016
-0.016
-0.016
-0.016
-0.016
-0.016
-0.016
-0.016
-0.015
-0.014
-0.013
-0.010
-0.008
-0.004
0.001
0.006
0.012
0.019
0.026
0.031
0.034
0.035
0.034
0.032
0.028
0.025
0.021
0.018
0.015
0.012
0.010
0.008
0.006
0.004
0.003
0.002
0.001
0.000
0.000
-0.022
-0.022
-0.021
-0.021
-0.020
-0.020
-0.019
-0.019
-0.018
-0.017
-0.017
-0.016
-0.015
-0.014
-0.014
-0.013
-0.013
-0.013
-0.013
-0.014
-0.014
-0.014
-0.014
-0.014
-0.013
-0.012
-0.010
-0.008
-0.005
-0.001
0.003
0.008
0.013
0.020
0.026
0.030
0.033
0.033
0.032
0.029
0.026
0.022
0.019
0.016
0.014
0.011
0.009
0.008
0.006
0.005
0.004
0.003
0.002
0.001
0.001
-0.020
-0.020
-0.019
-0.019
-0.018
-0.018
-0.017
-0.016
-0.015
-0.015
-0.014
-0.013
-0.012
-0.012
-0.011
-0.011
-0.011
-0.012
-0.012
-0.013
-0.014
-0.015
-0.014
-0.014
-0.012
-0.010
-0.008
-0.005
-0.002
0.002
0.006
0.011
0.016
0.022
0.027
0.031
0.033
0.033
0.031
0.028
0.025
0.021
0.018
0.016
0.013
0.011
0.009
0.008
0.007
0.006
0.005
0.004
0.003
0.002
0.001
-0.018
-0.018
-0.017
-0.017
-0.016
-0.015
-0.015
-0.014
-0.013
-0.012
-0.011
-0.010
-0.010
-0.009
-0.009
-0.010
-0.011
-0.012
-0.014
-0.015
-0.017
-0.017
-0.017
-0.016
-0.013
-0.010
-0.006
-0.003
0.001
0.005
0.010
0.014
0.020
0.025
0.030
0.033
0.034
0.033
0.031
0.028
0.024
0.021
0.018
0.016
0.013
0.012
0.010
0.009
0.007
0.006
0.005
0.005
0.004
0.003
0.002
-0.017
-0.016
-0.015
-0.015
-0.014
-0.013
-0.012
-0.011
-0.010
-0.009
-0.009
-0.008
-0.008
-0.008
-0.008
-0.009
-0.011
-0.014
-0.017
-0.020
-0.022
-0.024
-0.023
-0.020
-0.016
-0.011
-0.006
0.000
0.005
0.010
0.015
0.020
0.025
0.029
0.033
0.035
0.036
0.035
0.032
0.028
0.025
0.022
0.019
0.016
0.014
0.013
0.011
0.010
0.008
0.007
0.006
0.006
0.005
0.004
0.003
-0.015
-0.014
-0.013
-0.013
-0.012
-0.011
-0.010
-0.009
-0.008
-0.007
-0.006
-0.006
-0.006
-0.006
-0.007
-0.010
-0.013
-0.018
-0.023
-0.028
-0.032
-0.033
-0.032
-0.028
-0.021
-0.014
-0.006
0.002
0.009
0.015
0.021
0.026
0.031
0.035
0.038
0.040
0.039
0.037
0.034
0.030
0.026
0.023
0.020
0.018
0.016
0.014
0.012
0.011
0.010
0.008
0.007
0.007
0.006
0.005
0.004
-0.013
-0.012
-0.011
-0.010
-0.009
-0.008
-0.007
-0.006
-0.005
-0.004
-0.004
-0.003
-0.004
-0.005
-0.007
-0.011
-0.016
-0.023
-0.031
-0.038
-0.044
-0.046
-0.044
-0.038
-0.028
-0.017
-0.006
0.004
0.013
0.021
0.028
0.034
0.039
0.043
0.045
0.046
0.045
0.042
0.038
0.033
0.029
0.025
0.022
0.020
0.017
0.016
0.014
0.012
0.011
0.010
0.009
0.008
0.007
0.006
0.005
-0.011
-0.010
-0.009
-0.008
-0.007
-0.006
-0.005
-0.004
-0.003
-0.002
-0.001
-0.001
-0.002
-0.004
-0.007
-0.012
-0.020
-0.029
-0.040
-0.050
-0.058
-0.061
-0.058
-0.048
-0.035
-0.020
-0.005
0.007
0.018
0.028
0.036
0.042
0.048
0.052
0.054
0.054
0.052
0.048
0.043
0.038
0.033
0.029
0.025
0.022
0.020
0.017
0.016
0.014
0.012
0.011
0.010
0.009
0.008
0.007
0.006
-0.010
-0.009
-0.008
-0.007
-0.005
-0.004
-0.003
-0.002
0.000
0.001
0.001
0.001
0.
-0.002
-0.006
-0.013
-0.022
-0.034
-0.048
-0.062
-0.071
-0.075
-0.069
-0.057
-0.040
-0.021
-0.004
0.011
0.024
0.035
0.044
0.052
0.058
0.062
0.064
0.063
0.060
0.055
0.049
0.043
0.038
0.033
0.028
0.025
0.022
0.020
0.017
0.016
0.014
0.012
0.011
0.010
0.009
0.008
0.007
-0.008
-0.007
-0.006
-0.005
-0.003
-0.002
-0.001
0.001
0.002
0.003
0.004
0.003
0.002
0.000
-0.005
-0.012
-0.023
-0.037
-0.053
-0.068
-0.080
-0.083
-0.077
-0.062
-0.041
-0.020
-0.001
0.016
0.030
0.042
0.052
0.061
0.068
0.072
0.074
0.072
0.068
0.062
0.055
0.049
0.042
0.036
0.032
0.028
0.024
0.022
0.019
0.017
0.015
0.014
0.012
0.011
0.010
0.009
0.008
-0.006
-0.005
-0.004
-0.003
-0.001
0.000
0.002
0.003
0.004
0.006
0.006
0.006
0.005
0.003
-0.002
-0.010
-0.021
-0.035
-0.052
-0.068
-0.079
-0.083
-0.075
-0.059
-0.038
-0.016
0.005
0.022
0.037
0.049
0.060
0.069
0.076
0.081
0.082
0.080
0.075
0.068
0.061
0.053
0.046
0.040
0.034
0.030
0.026
0.023
0.021
0.019
0.017
0.015
0.013
0.012
0.011
0.010
0.009
-0.005
-0.004
-0.002
-0.001
0.000
0.002
0.004
0.005
0.007
0.008
0.009
0.009
0.009
0.006
0.002
-0.005
-0.015
-0.029
-0.044
-0.059
-0.070
-0.072
-0.064
-0.049
-0.028
-0.007
0.012
0.029
0.043
0.055
0.066
0.075
0.082
0.087
0.088
0.085
0.079
0.072
0.064
0.055
0.048
0.042
0.036
0.032
0.028
0.025
0.022
0.020
0.018
0.016
0.014
0.013
0.012
0.010
0.009
-0.004
-0.002
-0.001
0.001
0.002
0.004
0.006
0.007
0.009
0.011
0.012
0.013
0.012
0.011
0.007
0.002
-0.007
-0.018
-0.031
-0.043
-0.051
-0.052
-0.045
-0.032
-0.015
0.004
0.020
0.035
0.047
0.059
0.069
0.078
0.085
0.089
0.089
0.086
0.080
0.072
0.064
0.056
0.049
0.043
0.037
0.033
0.029
0.026
0.023
0.021
0.019
0.017
0.015
0.014
0.012
0.011
0.010
-0.002
-0.001
0.001
0.002
0.004
0.006
0.008
0.010
0.012
0.013
0.015
0.016
0.017
0.016
0.014
0.010
0.004
-0.004
-0.014
-0.022
-0.028
-0.028
-0.023
-0.012
0.001
0.015
0.029
0.040
0.051
0.060
0.069
0.077
0.083
0.087
0.087
0.083
0.078
0.070
0.062
0.055
0.048
0.042
0.037
0.033
0.029
0.026
0.024
0.021
0.019
0.017
0.016
0.014
0.013
0.012
0.011
-0.001
0.000
0.002
0.004
0.005
0.007
0.009
0.012
0.014
0.016
0.018
0.020
0.021
0.021
0.021
0.019
0.015
0.010
0.004
-0.001
-0.004
-0.004
0.000
0.008
0.017
0.027
0.037
0.045
0.053
0.060
0.067
0.073
0.078
0.081
0.081
0.078
0.072
0.066
0.059
0.052
0.046
0.041
0.036
0.032
0.029
0.026
0.024
0.022
0.020
0.018
0.016
0.015
0.013
0.012
0.011
0.
0.002
0.003
0.005
0.007
0.009
0.011
0.013
0.016
0.018
0.021
0.023
0.025
0.026
0.027
0.027
0.026
0.024
0.021
0.019
0.017
0.018
0.021
0.026
0.032
0.038
0.043
0.049
0.053
0.058
0.063
0.067
0.071
0.073
0.072
0.070
0.065
0.059
0.054
0.048
0.043
0.038
0.035
0.031
0.028
0.026
0.024
0.022
0.020
0.018
0.017
0.015
0.014
0.013
0.011
0.001
0.003
0.004
0.006
0.008
0.010
0.013
0.015
0.018
0.020
0.023
0.026
0.029
0.031
0.033
0.035
0.036
0.036
0.035
0.035
0.035
0.036
0.038
0.041
0.044
0.047
0.049
0.051
0.053
0.056
0.058
0.061
0.063
0.064
0.063
0.061
0.057
0.053
0.048
0.044
0.039
0.036
0.033
0.030
0.028
0.025
0.023
0.022
0.020
0.018
0.017
0.015
0.014
0.013
0.012
0.002
0.004
0.005
0.007
0.009
0.011
0.014
0.016
0.019
0.022
0.025
0.029
0.032
0.035
0.038
0.041
0.044
0.045
0.047
0.048
0.049
0.050
0.051
0.052
0.053
0.054
0.054
0.053
0.053
0.053
0.053
0.054
0.055
0.055
0.054
0.053
0.050
0.046
0.043
0.039
0.036
0.033
0.031
0.029
0.027
0.025
0.023
0.021
0.020
0.018
0.017
0.016
0.014
0.013
0.012
0.003
0.004
0.006
0.008
0.010
0.012
0.015
0.018
0.020
0.024
0.027
0.031
0.034
0.038
0.042
0.046
0.049
0.053
0.055
0.057
0.058
0.059
0.060
0.060
0.060
0.058
0.057
0.055
0.052
0.051
0.049
0.049
0.048
0.048
0.047
0.045
0.043
0.041
0.038
0.035
0.033
0.031
0.029
0.027
0.026
0.024
0.022
0.021
0.020
0.018
0.017
0.016
0.014
0.013
0.012
0.003
0.005
0.007
0.009
0.011
0.013
0.016
0.018
0.021
0.025
0.028
0.032
0.036
0.040
0.045
0.049
0.053
0.057
0.060
0.063
0.064
0.065
0.065
0.065
0.063
0.061
0.058
0.055
0.052
0.049
0.046
0.045
0.043
0.042
0.041
0.040
0.038
0.036
0.034
0.032
0.030
0.029
0.027
0.026
0.025
0.023
0.022
0.021
0.019
0.018
0.017
0.015
0.014
0.013
0.012
0.004
0.006
0.007
0.009
0.011
0.014
0.016
0.019
0.022
0.025
0.029
0.033
0.037
0.041
0.046
0.051
0.055
0.059
0.063
0.065
0.067
0.068
0.068
0.067
0.065
0.062
0.059
0.055
0.051
0.047
0.044
0.042
0.040
0.039
0.037
0.036
0.034
0.033
0.031
0.030
0.028
0.027
0.026
0.025
0.024
0.022
0.021
0.020
0.019
0.018
0.016
0.015
0.014
0.013
0.012
0.005
0.006
0.008
0.010
0.012
0.014
0.017
0.019
0.022
0.026
0.029
0.033
0.037
0.042
0.046
0.051
0.055
0.059
0.063
0.065
0.067
0.068
0.068
0.067
0.064
0.061
0.058
0.054
0.050
0.046
0.043
0.040
0.038
0.036
0.034
0.033
0.032
0.030
0.029
0.028
0.027
0.026
0.025
0.024
0.023
0.022
0.021
0.020
0.018
0.017
0.016
0.015
0.014
0.013
0.012
0.005
0.007
0.008
0.010
0.012
0.014
0.017
0.019
0.022
0.026
0.029
0.033
0.037
0.041
0.045
0.050
0.054
0.058
0.061
0.064
0.065
0.066
0.066
0.065
0.063
0.060
0.056
0.052
0.048
0.045
0.041
0.038
0.036
0.034
0.033
0.031
0.030
0.029
0.027
0.026
0.026
0.025
0.024
0.023
0.022
0.021
0.020
0.019
0.018
0.017
0.016
0.015
0.014
0.013
0.012
0.005
0.007
0.008
0.010
0.012
0.014
0.017
0.019
0.022
0.025
0.028
0.032
0.036
0.040
0.044
0.048
0.052
0.055
0.058
0.061
0.062
0.063
0.063
0.062
0.060
0.057
0.054
0.050
0.047
0.043
0.040
0.037
0.035
0.033
0.031
0.030
0.029
0.027
0.026
0.025
0.025
0.024
0.023
0.022
0.021
0.020
0.019
0.018
0.017
0.016
0.015
0.014
0.013
0.012
0.012
0.005
0.007
0.009
0.010
0.012
0.014
0.017
0.019
0.022
0.025
0.028
0.031
0.034
0.038
0.042
0.045
0.049
0.052
0.055
0.057
0.058
0.059
0.059
0.058
0.056
0.054
0.051
0.048
0.045
0.042
0.039
0.036
0.034
0.032
0.031
0.029
0.028
0.027
0.026
0.025
0.024
0.023
0.022
0.021
0.021
0.020
0.019
0.018
0.017
0.016
0.015
0.014
0.013
0.012
0.011
0.005
0.007
0.009
0.010
0.012
0.014
0.016
0.019
0.021
0.024
0.027
0.030
0.033
0.036
0.039
0.043
0.046
0.048
0.051
0.053
0.054
0.055
0.054
0.054
0.052
0.050
0.048
0.046
0.043
0.040
0.038
0.035
0.033
0.031
0.030
0.028
0.027
0.026
0.025
0.024
0.023
0.022
0.022
0.021
0.020
0.019
0.018
0.017
0.016
0.016
0.015
0.014
0.013
0.012
0.011
0.006
0.007
0.008
0.010
0.012
0.014
0.016
0.018
0.020
0.023
0.025
0.028
0.031
0.034
0.037
0.040
0.042
0.045
0.047
0.049
0.050
0.050
0.050
0.050
0.048
0.047
0.045
0.043
0.041
0.038
0.036
0.034
0.032
0.030
0.029
0.028
0.026
0.025
0.024
0.023
0.023
0.022
0.021
0.020
0.019
0.018
0.018
0.017
0.016
0.015
0.014
0.013
0.012
0.012
0.011
0.006
0.007
0.008
0.010
0.012
0.013
0.015
0.017
0.019
0.022
0.024
0.027
0.029
0.032
0.034
0.037
0.039
0.041
0.043
0.044
0.045
0.046
0.046
0.046
0.045
0.043
0.042
0.040
0.038
0.036
0.034
0.033
0.031
0.030
0.028
0.027
0.026
0.025
0.024
0.023
0.022
0.021
0.020
0.019
0.019
0.018
0.017
0.016
0.015
0.015
0.014
0.013
0.012
0.011
0.010
0.005
0.007
0.008
0.010
0.011
0.013
0.015
0.016
0.018
0.021
0.023
0.025
0.027
0.029
0.032
0.034
0.036
0.038
0.039
0.041
0.042
0.042
0.042
0.042
0.041
0.040
0.039
0.038
0.036
0.034
0.033
0.031
0.030
0.028
0.027
0.026
0.025
0.024
0.023
0.022
0.021
0.020
0.020
0.019
0.018
0.017
0.016
0.016
0.015
0.014
0.013
0.012
0.012
0.011
0.010
-0.047
-0.048
-0.049
-0.050
-0.051
-0.052
-0.054
-0.055
-0.056
-0.058
-0.059
-0.061
-0.063
-0.065
-0.067
-0.070
-0.073
-0.076
-0.079
-0.082
-0.085
-0.088
-0.091
-0.091
-0.091
-0.089
-0.085
-0.080
-0.075
-0.070
-0.065
-0.062
-0.059
-0.057
-0.056
-0.056
-0.055
-0.054
-0.054
-0.053
-0.052
-0.051
-0.050
-0.049
-0.048
-0.047
-0.045
-0.044
-0.043
-0.042
-0.040
-0.039
-0.038
-0.037
-0.036
-0.047
-0.048
-0.049
-0.050
-0.052
-0.053
-0.054
-0.055
-0.057
-0.058
-0.060
-0.062
-0.064
-0.066
-0.069
-0.072
-0.075
-0.079
-0.083
-0.087
-0.091
-0.095
-0.097
-0.099
-0.098
-0.095
-0.090
-0.084
-0.077
-0.070
-0.065
-0.060
-0.058
-0.056
-0.055
-0.054
-0.054
-0.054
-0.053
-0.053
-0.052
-0.051
-0.050
-0.049
-0.048
-0.047
-0.045
-0.044
-0.043
-0.041
-0.040
-0.039
-0.038
-0.037
-0.036
-0.048
-0.049
-0.050
-0.051
-0.052
-0.053
-0.055
-0.056
-0.058
-0.059
-0.061
-0.063
-0.065
-0.068
-0.070
-0.074
-0.077
-0.082
-0.086
-0.091
-0.096
-0.101
-0.105
-0.107
-0.106
-0.102
-0.096
-0.087
-0.078
-0.070
-0.063
-0.058
-0.055
-0.053
-0.053
-0.053
-0.053
-0.053
-0.053
-0.052
-0.052
-0.051
-0.050
-0.049
-0.048
-0.046
-0.045
-0.044
-0.042
-0.041
-0.040
-0.039
-0.038
-0.036
-0.035
-0.048
-0.049
-0.050
-0.051
-0.052
-0.054
-0.055
-0.057
-0.058
-0.060
-0.062
-0.064
-0.066
-0.069
-0.072
-0.075
-0.079
-0.084
-0.090
-0.095
-0.102
-0.107
-0.112
-0.114
-0.114
-0.109
-0.100
-0.090
-0.078
-0.068
-0.060
-0.055
-0.052
-0.051
-0.051
-0.051
-0.052
-0.052
-0.052
-0.052
-0.051
-0.051
-0.050
-0.048
-0.047
-0.046
-0.045
-0.043
-0.042
-0.041
-0.040
-0.038
-0.037
-0.036
-0.035
-0.048
-0.049
-0.050
-0.052
-0.053
-0.054
-0.055
-0.057
-0.058
-0.060
-0.062
-0.064
-0.067
-0.070
-0.073
-0.077
-0.081
-0.086
-0.092
-0.099
-0.106
-0.113
-0.118
-0.121
-0.120
-0.114
-0.104
-0.091
-0.077
-0.065
-0.056
-0.051
-0.048
-0.048
-0.048
-0.049
-0.050
-0.051
-0.051
-0.051
-0.051
-0.050
-0.049
-0.048
-0.047
-0.046
-0.044
-0.043
-0.042
-0.040
-0.039
-0.038
-0.037
-0.036
-0.034
-0.048
-0.049
-0.051
-0.052
-0.053
-0.054
-0.056
-0.057
-0.059
-0.061
-0.063
-0.065
-0.067
-0.070
-0.074
-0.078
-0.083
-0.088
-0.094
-0.102
-0.109
-0.116
-0.122
-0.125
-0.123
-0.117
-0.105
-0.091
-0.075
-0.062
-0.053
-0.047
-0.045
-0.045
-0.046
-0.048
-0.049
-0.050
-0.051
-0.051
-0.050
-0.049
-0.048
-0.047
-0.046
-0.045
-0.044
-0.042
-0.041
-0.040
-0.038
-0.037
-0.036
-0.035
-0.034
-0.048
-0.050
-0.051
-0.052
-0.053
-0.055
-0.056
-0.057
-0.059
-0.061
-0.063
-0.065
-0.068
-0.071
-0.074
-0.078
-0.083
-0.089
-0.096
-0.103
-0.111
-0.118
-0.124
-0.126
-0.124
-0.117
-0.104
-0.089
-0.073
-0.060
-0.050
-0.045
-0.043
-0.044
-0.045
-0.047
-0.049
-0.050
-0.050
-0.050
-0.050
-0.049
-0.048
-0.047
-0.045
-0.044
-0.043
-0.041
-0.040
-0.039
-0.038
-0.037
-0.035
-0.034
-0.033
-0.049
-0.050
-0.051
-0.052
-0.053
-0.055
-0.056
-0.058
-0.059
-0.061
-0.063
-0.065
-0.068
-0.071
-0.074
-0.079
-0.083
-0.089
-0.096
-0.103
-0.110
-0.117
-0.123
-0.125
-0.122
-0.114
-0.102
-0.087
-0.071
-0.058
-0.049
-0.044
-0.043
-0.044
-0.045
-0.047
-0.049
-0.049
-0.050
-0.049
-0.049
-0.048
-0.047
-0.045
-0.044
-0.043
-0.042
-0.040
-0.039
-0.038
-0.037
-0.036
-0.035
-0.034
-0.033
-0.049
-0.050
-0.051
-0.052
-0.053
-0.055
-0.056
-0.058
-0.059
-0.061
-0.063
-0.065
-0.068
-0.071
-0.074
-0.078
-0.083
-0.088
-0.095
-0.101
-0.108
-0.115
-0.119
-0.121
-0.118
-0.110
-0.099
-0.085
-0.071
-0.059
-0.051
-0.046
-0.045
-0.046
-0.047
-0.048
-0.049
-0.049
-0.049
-0.048
-0.048
-0.046
-0.045
-0.044
-0.043
-0.042
-0.040
-0.039
-0.038
-0.037
-0.036
-0.035
-0.034
-0.033
-0.032
-0.049
-0.050
-0.051
-0.052
-0.053
-0.055
-0.056
-0.057
-0.059
-0.061
-0.063
-0.065
-0.067
-0.070
-0.074
-0.078
-0.082
-0.087
-0.093
-0.099
-0.105
-0.110
-0.114
-0.115
-0.113
-0.106
-0.096
-0.084
-0.072
-0.062
-0.055
-0.051
-0.049
-0.049
-0.049
-0.050
-0.050
-0.049
-0.048
-0.047
-0.046
-0.045
-0.044
-0.042
-0.041
-0.040
-0.039
-0.038
-0.037
-0.035
-0.034
-0.033
-0.033
-0.032
-0.031
-0.048
-0.050
-0.051
-0.052
-0.053
-0.054
-0.056
-0.057
-0.059
-0.061
-0.062
-0.065
-0.067
-0.070
-0.073
-0.077
-0.081
-0.085
-0.091
-0.096
-0.101
-0.106
-0.109
-0.110
-0.107
-0.102
-0.094
-0.084
-0.075
-0.067
-0.061
-0.057
-0.055
-0.053
-0.053
-0.052
-0.050
-0.049
-0.047
-0.046
-0.044
-0.043
-0.041
-0.040
-0.039
-0.038
-0.037
-0.036
-0.035
-0.034
-0.033
-0.032
-0.031
-0.030
-0.030
-0.048
-0.049
-0.051
-0.052
-0.053
-0.054
-0.056
-0.057
-0.059
-0.060
-0.062
-0.064
-0.066
-0.069
-0.072
-0.075
-0.079
-0.084
-0.088
-0.093
-0.097
-0.101
-0.104
-0.104
-0.103
-0.099
-0.093
-0.086
-0.079
-0.072
-0.067
-0.063
-0.060
-0.058
-0.055
-0.053
-0.050
-0.048
-0.045
-0.043
-0.041
-0.040
-0.038
-0.037
-0.036
-0.035
-0.035
-0.034
-0.033
-0.032
-0.031
-0.031
-0.030
-0.029
-0.028
-0.048
-0.049
-0.050
-0.051
-0.053
-0.054
-0.055
-0.057
-0.058
-0.060
-0.062
-0.063
-0.066
-0.068
-0.071
-0.074
-0.078
-0.082
-0.086
-0.090
-0.094
-0.097
-0.099
-0.100
-0.099
-0.096
-0.092
-0.087
-0.082
-0.077
-0.073
-0.069
-0.065
-0.061
-0.057
-0.053
-0.049
-0.045
-0.042
-0.039
-0.037
-0.036
-0.035
-0.034
-0.033
-0.033
-0.032
-0.031
-0.031
-0.030
-0.030
-0.029
-0.028
-0.028
-0.027
-0.048
-0.049
-0.050
-0.051
-0.052
-0.054
-0.055
-0.056
-0.058
-0.059
-0.061
-0.063
-0.065
-0.067
-0.070
-0.073
-0.076
-0.080
-0.083
-0.087
-0.091
-0.094
-0.096
-0.097
-0.097
-0.095
-0.092
-0.089
-0.085
-0.081
-0.077
-0.072
-0.067
-0.062
-0.056
-0.050
-0.045
-0.040
-0.037
-0.034
-0.032
-0.031
-0.030
-0.030
-0.029
-0.029
-0.029
-0.029
-0.028
-0.028
-0.028
-0.027
-0.027
-0.026
-0.026
-0.047
-0.049
-0.050
-0.051
-0.052
-0.053
-0.054
-0.056
-0.057
-0.059
-0.060
-0.062
-0.064
-0.066
-0.069
-0.072
-0.075
-0.078
-0.081
-0.085
-0.088
-0.091
-0.093
-0.094
-0.095
-0.094
-0.092
-0.090
-0.087
-0.083
-0.078
-0.073
-0.066
-0.059
-0.052
-0.044
-0.038
-0.033
-0.029
-0.026
-0.025
-0.024
-0.024
-0.024
-0.025
-0.025
-0.025
-0.026
-0.026
-0.026
-0.026
-0.025
-0.025
-0.025
-0.024
-0.047
-0.048
-0.049
-0.050
-0.051
-0.053
-0.054
-0.055
-0.056
-0.058
-0.059
-0.061
-0.063
-0.065
-0.068
-0.070
-0.073
-0.076
-0.080
-0.083
-0.086
-0.089
-0.091
-0.093
-0.093
-0.093
-0.092
-0.090
-0.087
-0.083
-0.077
-0.070
-0.062
-0.053
-0.043
-0.034
-0.027
-0.021
-0.017
-0.015
-0.015
-0.015
-0.016
-0.018
-0.019
-0.020
-0.021
-0.022
-0.023
-0.023
-0.023
-0.023
-0.023
-0.023
-0.023
-0.047
-0.048
-0.049
-0.050
-0.051
-0.052
-0.053
-0.054
-0.056
-0.057
-0.058
-0.060
-0.062
-0.064
-0.066
-0.069
-0.072
-0.075
-0.078
-0.081
-0.085
-0.088
-0.090
-0.092
-0.093
-0.093
-0.092
-0.090
-0.086
-0.080
-0.073
-0.064
-0.053
-0.041
-0.029
-0.018
-0.009
-0.003
0.000
0.000
-0.001
-0.004
-0.007
-0.010
-0.013
-0.015
-0.017
-0.018
-0.019
-0.020
-0.021
-0.021
-0.021
-0.021
-0.021
-0.046
-0.047
-0.048
-0.049
-0.050
-0.051
-0.052
-0.053
-0.055
-0.056
-0.057
-0.059
-0.061
-0.063
-0.065
-0.068
-0.071
-0.074
-0.077
-0.080
-0.084
-0.087
-0.090
-0.092
-0.093
-0.093
-0.092
-0.089
-0.084
-0.076
-0.066
-0.054
-0.039
-0.023
-0.008
0.006
0.016
0.022
0.023
0.021
0.017
0.011
0.005
0.000
-0.005
-0.009
-0.012
-0.014
-0.016
-0.017
-0.018
-0.019
-0.019
-0.020
-0.020
-0.045
-0.046
-0.047
-0.048
-0.049
-0.050
-0.051
-0.052
-0.054
-0.055
-0.056
-0.058
-0.060
-0.062
-0.064
-0.067
-0.069
-0.073
-0.076
-0.079
-0.083
-0.086
-0.090
-0.092
-0.094
-0.094
-0.092
-0.088
-0.081
-0.071
-0.057
-0.040
-0.021
0.001
0.022
0.040
0.052
0.058
0.057
0.050
0.041
0.030
0.020
0.011
0.004
-0.002
-0.007
-0.010
-0.013
-0.014
-0.016
-0.017
-0.017
-0.018
-0.018
-0.045
-0.046
-0.047
-0.047
-0.048
-0.049
-0.050
-0.051
-0.053
-0.054
-0.055
-0.057
-0.058
-0.060
-0.063
-0.065
-0.068
-0.071
-0.075
-0.078
-0.082
-0.086
-0.090
-0.093
-0.095
-0.095
-0.093
-0.088
-0.079
-0.066
-0.048
-0.025
0.003
0.033
0.063
0.089
0.105
0.110
0.104
0.090
0.072
0.053
0.037
0.024
0.013
0.005
-0.001
-0.006
-0.009
-0.011
-0.013
-0.014
-0.015
-0.016
-0.017
-0.044
-0.045
-0.046
-0.047
-0.047
-0.048
-0.049
-0.050
-0.051
-0.052
-0.054
-0.055
-0.057
-0.059
-0.061
-0.064
-0.066
-0.070
-0.073
-0.077
-0.081
-0.086
-0.090
-0.093
-0.096
-0.096
-0.094
-0.088
-0.077
-0.060
-0.037
-0.007
0.031
0.073
0.118
0.157
0.182
0.186
0.170
0.143
0.111
0.082
0.057
0.038
0.023
0.013
0.005
-0.001
-0.005
-0.008
-0.011
-0.012
-0.013
-0.014
-0.015
-0.043
-0.044
-0.045
-0.046
-0.046
-0.047
-0.048
-0.049
-0.050
-0.051
-0.052
-0.054
-0.055
-0.057
-0.059
-0.062
-0.065
-0.068
-0.072
-0.076
-0.080
-0.085
-0.089
-0.093
-0.096
-0.098
-0.095
-0.089
-0.076
-0.055
-0.026
0.013
0.063
0.123
0.190
0.251
0.290
0.291
0.259
0.209
0.158
0.114
0.079
0.053
0.034
0.020
0.010
0.003
-0.002
-0.006
-0.008
-0.010
-0.012
-0.013
-0.013
-0.042
-0.043
-0.044
-0.044
-0.045
-0.046
-0.047
-0.048
-0.049
-0.050
-0.051
-0.052
-0.053
-0.055
-0.057
-0.060
-0.063
-0.066
-0.070
-0.074
-0.078
-0.083
-0.088
-0.092
-0.096
-0.097
-0.095
-0.088
-0.073
-0.050
-0.015
0.032
0.095
0.177
0.274
0.370
0.432
0.428
0.369
0.286
0.208
0.146
0.099
0.066
0.043
0.026
0.015
0.007
0.001
-0.003
-0.006
-0.008
-0.010
-0.011
-0.012
-0.041
-0.042
-0.042
-0.043
-0.044
-0.045
-0.045
-0.046
-0.047
-0.048
-0.049
-0.050
-0.051
-0.053
-0.055
-0.057
-0.060
-0.063
-0.067
-0.071
-0.076
-0.080
-0.085
-0.090
-0.094
-0.095
-0.093
-0.085
-0.070
-0.044
-0.006
0.048
0.123
0.224
0.353
0.493
0.586
0.573
0.475
0.356
0.251
0.172
0.116
0.077
0.050
0.032
0.019
0.010
0.004
-0.001
-0.004
-0.007
-0.008
-0.010
-0.011
-0.040
-0.041
-0.041
-0.042
-0.043
-0.043
-0.044
-0.045
-0.045
-0.046
-0.047
-0.048
-0.049
-0.051
-0.052
-0.054
-0.057
-0.060
-0.064
-0.068
-0.072
-0.077
-0.081
-0.086
-0.089
-0.091
-0.088
-0.080
-0.064
-0.038
0.002
0.059
0.139
0.250
0.396
0.560
0.673
0.654
0.533
0.392
0.274
0.186
0.124
0.083
0.054
0.035
0.022
0.012
0.006
0.001
-0.002
-0.005
-0.007
-0.008
-0.009
-0.039
-0.039
-0.040
-0.041
-0.041
-0.042
-0.042
-0.043
-0.043
-0.044
-0.045
-0.046
-0.047
-0.048
-0.049
-0.051
-0.054
-0.057
-0.060
-0.063
-0.067
-0.072
-0.076
-0.080
-0.083
-0.084
-0.081
-0.073
-0.057
-0.031
0.008
0.063
0.141
0.246
0.382
0.528
0.628
0.612
0.506
0.378
0.267
0.183
0.124
0.083
0.056
0.036
0.023
0.014
0.007
0.002
-0.001
-0.004
-0.006
-0.007
-0.008
-0.037
-0.038
-0.039
-0.039
-0.040
-0.040
-0.040
-0.041
-0.041
-0.042
-0.043
-0.043
-0.044
-0.045
-0.046
-0.048
-0.050
-0.052
-0.055
-0.058
-0.062
-0.066
-0.069
-0.072
-0.075
-0.075
-0.072
-0.064
-0.048
-0.024
0.011
0.061
0.128
0.216
0.322
0.430
0.497
0.489
0.418
0.323
0.236
0.166
0.115
0.079
0.054
0.036
0.023
0.014
0.008
0.003
0.
-0.003
-0.004
-0.006
-0.007
-0.036
-0.037
-0.037
-0.037
-0.038
-0.038
-0.039
-0.039
-0.039
-0.040
-0.040
-0.041
-0.041
-0.042
-0.043
-0.044
-0.046
-0.048
-0.050
-0.053
-0.056
-0.059
-0.062
-0.064
-0.066
-0.065
-0.062
-0.054
-0.040
-0.018
0.013
0.054
0.108
0.174
0.249
0.318
0.360
0.357
0.315
0.254
0.193
0.141
0.101
0.071
0.049
0.034
0.022
0.014
0.008
0.004
0.001
-0.002
-0.003
-0.005
-0.006
-0.035
-0.035
-0.035
-0.036
-0.036
-0.036
-0.037
-0.037
-0.037
-0.037
-0.038
-0.038
-0.038
-0.039
-0.039
-0.040
-0.042
-0.043
-0.045
-0.047
-0.050
-0.052
-0.054
-0.056
-0.057
-0.056
-0.052
-0.045
-0.032
-0.014
0.011
0.044
0.084
0.131
0.181
0.225
0.250
0.250
0.226
0.189
0.150
0.114
0.084
0.061
0.043
0.030
0.021
0.014
0.008
0.004
0.001
-0.001
-0.003
-0.004
-0.005
-0.033
-0.033
-0.034
-0.034
-0.034
-0.034
-0.035
-0.035
-0.035
-0.035
-0.035
-0.035
-0.035
-0.035
-0.036
-0.036
-0.037
-0.038
-0.039
-0.041
-0.043
-0.045
-0.046
-0.048
-0.048
-0.046
-0.043
-0.037
-0.026
-0.012
0.008
0.032
0.062
0.093
0.126
0.153
0.169
0.171
0.158
0.137
0.112
0.089
0.068
0.051
0.037
0.027
0.019
0.012
0.008
0.004
0.002
0.000
-0.002
-0.003
-0.004
-0.031
-0.032
-0.032
-0.032
-0.032
-0.032
-0.032
-0.032
-0.032
-0.032
-0.032
-0.032
-0.032
-0.032
-0.032
-0.032
-0.032
-0.033
-0.034
-0.035
-0.036
-0.038
-0.039
-0.040
-0.040
-0.038
-0.035
-0.030
-0.022
-0.011
0.004
0.021
0.042
0.064
0.085
0.102
0.113
0.115
0.110
0.098
0.083
0.068
0.054
0.041
0.031
0.023
0.016
0.011
0.007
0.004
0.002
0.000
-0.001
-0.002
-0.003
-0.030
-0.030
-0.030
-0.030
-0.030
-0.030
-0.030
-0.030
-0.030
-0.029
-0.029
-0.029
-0.028
-0.028
-0.028
-0.027
-0.027
-0.028
-0.028
-0.029
-0.030
-0.031
-0.032
-0.032
-0.032
-0.031
-0.029
-0.025
-0.019
-0.011
0.000
0.012
0.027
0.042
0.057
0.069
0.077
0.079
0.077
0.070
0.061
0.052
0.042
0.033
0.025
0.019
0.014
0.010
0.007
0.004
0.002
0.001
-0.001
-0.002
-0.003
-0.028
-0.028
-0.028
-0.028
-0.028
-0.028
-0.028
-0.027
-0.027
-0.026
-0.026
-0.025
-0.025
-0.024
-0.023
-0.023
-0.023
-0.023
-0.023
-0.023
-0.024
-0.025
-0.025
-0.026
-0.026
-0.025
-0.023
-0.020
-0.016
-0.010
-0.003
0.006
0.017
0.028
0.040
0.049
0.055
0.058
0.057
0.053
0.047
0.040
0.033
0.027
0.021
0.016
0.012
0.009
0.006
0.004
0.002
0.001
0.
-0.001
-0.002
-0.026
-0.026
-0.026
-0.026
-0.026
-0.025
-0.025
-0.025
-0.024
-0.023
-0.023
-0.022
-0.021
-0.020
-0.019
-0.019
-0.018
-0.018
-0.018
-0.018
-0.018
-0.019
-0.020
-0.020
-0.020
-0.020
-0.019
-0.017
-0.014
-0.009
-0.004
0.003
0.012
0.022
0.032
0.040
0.045
0.047
0.046
0.042
0.038
0.032
0.027
0.022
0.018
0.014
0.011
0.008
0.006
0.004
0.003
0.002
0.001
0.000
-0.001
-0.024
-0.024
-0.024
-0.024
-0.023
-0.023
-0.022
-0.022
-0.021
-0.020
-0.020
-0.019
-0.018
-0.017
-0.016
-0.015
-0.014
-0.014
-0.013
-0.014
-0.014
-0.015
-0.016
-0.016
-0.016
-0.016
-0.015
-0.013
-0.011
-0.007
-0.003
0.003
0.011
0.021
0.031
0.039
0.043
0.044
0.041
0.037
0.032
0.028
0.023
0.019
0.015
0.012
0.010
0.008
0.006
0.004
0.003
0.002
0.001
0.001
0.000
-0.023
-0.022
-0.022
-0.022
-0.021
-0.021
-0.020
-0.019
-0.018
-0.017
-0.016
-0.015
-0.014
-0.013
-0.012
-0.011
-0.011
-0.010
-0.011
-0.011
-0.012
-0.013
-0.013
-0.014
-0.013
-0.013
-0.011
-0.010
-0.008
-0.005
0.000
0.005
0.013
0.023
0.033
0.041
0.044
0.043
0.040
0.035
0.030
0.025
0.021
0.017
0.014
0.011
0.009
0.007
0.006
0.005
0.004
0.003
0.002
0.001
0.001
-0.021
-0.020
-0.020
-0.019
-0.019
-0.018
-0.017
-0.016
-0.015
-0.014
-0.013
-0.012
-0.011
-0.010
-0.009
-0.009
-0.009
-0.009
-0.010
-0.011
-0.012
-0.013
-0.014
-0.014
-0.013
-0.011
-0.009
-0.007
-0.004
-0.001
0.004
0.009
0.017
0.026
0.035
0.042
0.045
0.043
0.039
0.034
0.028
0.023
0.019
0.016
0.013
0.011
0.009
0.008
0.006
0.005
0.004
0.004
0.003
0.002
0.002
-0.019
-0.018
-0.018
-0.017
-0.016
-0.016
-0.015
-0.014
-0.013
-0.012
-0.010
-0.009
-0.008
-0.008
-0.007
-0.007
-0.008
-0.010
-0.012
-0.014
-0.017
-0.019
-0.019
-0.018
-0.016
-0.012
-0.008
-0.004
0.000
0.004
0.009
0.015
0.022
0.030
0.038
0.043
0.045
0.043
0.038
0.033
0.027
0.023
0.019
0.016
0.013
0.011
0.010
0.008
0.007
0.006
0.005
0.005
0.004
0.003
0.002
-0.017
-0.016
-0.016
-0.015
-0.014
-0.013
-0.012
-0.011
-0.010
-0.009
-0.008
-0.007
-0.006
-0.006
-0.006
-0.007
-0.010
-0.013
-0.018
-0.023
-0.027
-0.029
-0.029
-0.026
-0.021
-0.015
-0.008
-0.002
0.004
0.010
0.015
0.021
0.028
0.035
0.041
0.044
0.045
0.042
0.038
0.032
0.027
0.023
0.019
0.016
0.014
0.012
0.011
0.010
0.008
0.007
0.006
0.006
0.005
0.004
0.003
-0.015
-0.014
-0.014
-0.013
-0.012
-0.011
-0.009
-0.008
-0.007
-0.006
-0.005
-0.004
-0.004
-0.004
-0.006
-0.009
-0.014
-0.020
-0.028
-0.036
-0.043
-0.047
-0.046
-0.040
-0.031
-0.020
-0.009
0.000
0.009
0.016
0.023
0.030
0.036
0.042
0.046
0.049
0.048
0.044
0.039
0.033
0.028
0.024
0.020
0.018
0.016
0.014
0.012
0.011
0.010
0.009
0.008
0.007
0.006
0.005
0.004
-0.013
-0.012
-0.011
-0.010
-0.009
-0.008
-0.007
-0.006
-0.004
-0.003
-0.002
-0.002
-0.002
-0.003
-0.006
-0.011
-0.019
-0.030
-0.043
-0.056
-0.066
-0.072
-0.069
-0.059
-0.044
-0.027
-0.011
0.003
0.015
0.024
0.033
0.040
0.047
0.053
0.056
0.057
0.055
0.050
0.044
0.037
0.031
0.026
0.023
0.020
0.018
0.016
0.014
0.013
0.011
0.010
0.009
0.008
0.007
0.006
0.005
-0.011
-0.010
-0.009
-0.008
-0.007
-0.006
-0.004
-0.003
-0.002
-0.001
0.000
0.000
0.000
-0.003
-0.007
-0.015
-0.026
-0.041
-0.060
-0.080
-0.095
-0.101
-0.097
-0.081
-0.058
-0.034
-0.012
0.007
0.021
0.034
0.044
0.053
0.061
0.066
0.069
0.069
0.065
0.059
0.051
0.043
0.036
0.031
0.027
0.024
0.021
0.018
0.016
0.015
0.013
0.012
0.010
0.009
0.008
0.007
0.006
-0.010
-0.009
-0.007
-0.006
-0.005
-0.003
-0.002
-0.001
0.001
0.002
0.003
0.003
0.001
-0.002
-0.007
-0.017
-0.032
-0.052
-0.077
-0.103
-0.124
-0.132
-0.124
-0.101
-0.070
-0.039
-0.011
0.012
0.030
0.044
0.056
0.067
0.076
0.082
0.085
0.083
0.078
0.070
0.061
0.051
0.043
0.037
0.032
0.027
0.024
0.021
0.019
0.017
0.015
0.013
0.012
0.011
0.009
0.008
0.007
-0.008
-0.007
-0.006
-0.004
-0.003
-0.001
0.000
0.002
0.003
0.005
0.005
0.005
0.004
0.000
-0.006
-0.018
-0.035
-0.059
-0.089
-0.121
-0.146
-0.155
-0.142
-0.113
-0.076
-0.039
-0.007
0.019
0.039
0.055
0.069
0.082
0.092
0.098
0.101
0.098
0.091
0.082
0.071
0.060
0.050
0.043
0.036
0.031
0.027
0.024
0.021
0.019
0.017
0.015
0.013
0.012
0.011
0.009
0.008
-0.006
-0.005
-0.004
-0.002
-0.001
0.001
0.003
0.004
0.006
0.007
0.008
0.008
0.007
0.003
-0.004
-0.015
-0.033
-0.059
-0.091
-0.124
-0.150
-0.158
-0.145
-0.112
-0.072
-0.033
0.001
0.027
0.048
0.065
0.081
0.094
0.106
0.113
0.115
0.111
0.102
0.091
0.078
0.066
0.056
0.047
0.040
0.035
0.030
0.026
0.023
0.020
0.018
0.016
0.015
0.013
0.012
0.010
0.009
-0.005
-0.003
-0.002
0.000
0.001
0.003
0.005
0.007
0.009
0.010
0.011
0.012
0.011
0.007
0.001
-0.010
-0.026
-0.050
-0.080
-0.110
-0.134
-0.140
-0.126
-0.095
-0.058
-0.021
0.011
0.035
0.055
0.073
0.089
0.104
0.116
0.123
0.124
0.119
0.109
0.096
0.083
0.070
0.059
0.050
0.043
0.037
0.032
0.028
0.025
0.022
0.019
0.017
0.016
0.014
0.013
0.011
0.010
-0.003
-0.002
0.000
0.001
0.003
0.005
0.007
0.009
0.011
0.013
0.015
0.015
0.015
0.013
0.008
-0.001
-0.015
-0.034
-0.058
-0.082
-0.100
-0.104
-0.092
-0.066
-0.035
-0.005
0.022
0.043
0.061
0.077
0.093
0.107
0.119
0.126
0.126
0.120
0.110
0.096
0.083
0.070
0.060
0.051
0.044
0.038
0.033
0.029
0.026
0.023
0.021
0.018
0.017
0.015
0.013
0.012
0.011
-0.002
0.000
0.001
0.003
0.005
0.007
0.009
0.012
0.014
0.016
0.018
0.019
0.020
0.019
0.016
0.010
0.000
-0.013
-0.030
-0.047
-0.058
-0.061
-0.051
-0.033
-0.010
0.013
0.033
0.050
0.064
0.078
0.092
0.105
0.115
0.121
0.121
0.115
0.105
0.092
0.079
0.067
0.058
0.049
0.043
0.037
0.033
0.029
0.026
0.024
0.021
0.019
0.017
0.016
0.014
0.013
0.011
-0.001
0.001
0.003
0.005
0.007
0.009
0.011
0.014
0.016
0.019
0.021
0.023
0.025
0.026
0.025
0.022
0.016
0.008
-0.002
-0.012
-0.019
-0.019
-0.013
0.000
0.015
0.030
0.043
0.054
0.065
0.075
0.086
0.097
0.105
0.110
0.110
0.104
0.095
0.084
0.073
0.062
0.054
0.047
0.041
0.036
0.033
0.029
0.026
0.024
0.022
0.020
0.018
0.016
0.015
0.013
0.012
0.001
0.002
0.004
0.006
0.008
0.010
0.013
0.016
0.018
0.021
0.024
0.027
0.030
0.032
0.033
0.033
0.031
0.028
0.023
0.019
0.016
0.016
0.020
0.027
0.036
0.045
0.052
0.058
0.064
0.070
0.077
0.085
0.091
0.095
0.094
0.090
0.082
0.073
0.064
0.056
0.049
0.043
0.039
0.035
0.032
0.029
0.026
0.024
0.022
0.020
0.018
0.017
0.015
0.014
0.012
0.002
0.003
0.005
0.007
0.009
0.012
0.014
0.017
0.020
0.024
0.027
0.031
0.035
0.038
0.041
0.043
0.045
0.045
0.044
0.043
0.043
0.044
0.046
0.050
0.053
0.057
0.059
0.061
0.062
0.064
0.068
0.072
0.076
0.079
0.078
0.075
0.069
0.062
0.055
0.049
0.044
0.040
0.036
0.033
0.030
0.028
0.026
0.024
0.022
0.020
0.018
0.017
0.015
0.014
0.013
0.003
0.004
0.006
0.008
0.011
0.013
0.016
0.019
0.022
0.026
0.030
0.034
0.038
0.043
0.047
0.051
0.055
0.058
0.060
0.062
0.063
0.064
0.065
0.066
0.067
0.066
0.065
0.063
0.060
0.059
0.060
0.061
0.063
0.064
0.063
0.061
0.057
0.052
0.047
0.043
0.039
0.036
0.033
0.031
0.029
0.027
0.025
0.023
0.022
0.020
0.018
0.017
0.015
0.014
0.013
0.003
0.005
0.007
0.009
0.012
0.014
0.017
0.020
0.023
0.027
0.032
0.036
0.041
0.046
0.052
0.057
0.063
0.067
0.071
0.074
0.076
0.077
0.077
0.077
0.075
0.073
0.069
0.064
0.059
0.055
0.053
0.052
0.053
0.053
0.052
0.050
0.047
0.044
0.041
0.037
0.035
0.033
0.031
0.029
0.027
0.026
0.024
0.023
0.021
0.020
0.018
0.017
0.015
0.014
0.013
0.004
0.006
0.008
0.010
0.012
0.015
0.018
0.021
0.024
0.028
0.033
0.038
0.043
0.049
0.055
0.061
0.067
0.073
0.078
0.081
0.084
0.085
0.084
0.083
0.080
0.076
0.071
0.064
0.058
0.053
0.049
0.046
0.045
0.044
0.043
0.042
0.040
0.037
0.035
0.033
0.031
0.030
0.029
0.027
0.026
0.025
0.023
0.022
0.021
0.019
0.018
0.017
0.015
0.014
0.013
0.005
0.006
0.008
0.010
0.013
0.015
0.018
0.021
0.025
0.029
0.033
0.038
0.044
0.050
0.056
0.062
0.069
0.075
0.080
0.084
0.086
0.087
0.087
0.085
0.081
0.077
0.071
0.064
0.057
0.051
0.046
0.043
0.041
0.039
0.038
0.036
0.035
0.033
0.031
0.030
0.029
0.028
0.027
0.026
0.025
0.024
0.023
0.021
0.020
0.019
0.018
0.016
0.015
0.014
0.013
0.005
0.007
0.009
0.011
0.013
0.016
0.019
0.022
0.025
0.029
0.033
0.038
0.044
0.049
0.056
0.062
0.068
0.074
0.079
0.083
0.085
0.086
0.086
0.083
0.080
0.075
0.069
0.063
0.056
0.050
0.045
0.041
0.038
0.036
0.034
0.033
0.032
0.030
0.029
0.028
0.027
0.026
0.026
0.025
0.024
0.023
0.022
0.021
0.020
0.019
0.017
0.016
0.015
0.014
0.013
0.006
0.007
0.009
0.011
0.013
0.016
0.019
0.022
0.025
0.029
0.033
0.038
0.043
0.048
0.054
0.060
0.066
0.071
0.076
0.079
0.082
0.082
0.082
0.080
0.076
0.072
0.066
0.060
0.054
0.049
0.044
0.040
0.037
0.035
0.033
0.031
0.030
0.029
0.028
0.027
0.026
0.025
0.025
0.024
0.023
0.022
0.021
0.020
0.019
0.018
0.017
0.016
0.015
0.014
0.013
0.006
0.007
0.009
0.011
0.014
0.016
0.019
0.021
0.025
0.028
0.032
0.036
0.041
0.046
0.051
0.057
0.062
0.067
0.071
0.074
0.076
0.077
0.076
0.075
0.072
0.068
0.063
0.058
0.052
0.047
0.043
0.039
0.036
0.034
0.032
0.030
0.029
0.028
0.027
0.026
0.025
0.024
0.024
0.023
0.022
0.021
0.021
0.020
0.019
0.018
0.016
0.015
0.014
0.013
0.012
0.006
0.008
0.009
0.011
0.013
0.016
0.018
0.021
0.024
0.027
0.031
0.035
0.039
0.044
0.048
0.053
0.058
0.062
0.066
0.068
0.070
0.071
0.070
0.069
0.066
0.063
0.059
0.055
0.050
0.046
0.042
0.038
0.036
0.033
0.031
0.030
0.028
0.027
0.026
0.025
0.024
0.024
0.023
0.022
0.022
0.021
0.020
0.019
0.018
0.017
0.016
0.015
0.014
0.013
0.012
0.006
0.008
0.009
0.011
0.013
0.015
0.018
0.020
0.023
0.026
0.030
0.033
0.037
0.041
0.045
0.049
0.053
0.057
0.060
0.062
0.064
0.064
0.064
0.063
0.061
0.058
0.055
0.051
0.048
0.044
0.041
0.038
0.035
0.033
0.031
0.029
0.028
0.027
0.026
0.025
0.024
0.023
0.022
0.022
0.021
0.020
0.019
0.018
0.017
0.016
0.015
0.015
0.014
0.013
0.012
0.006
0.008
0.009
0.011
0.013
0.015
0.017
0.020
0.022
0.025
0.028
0.031
0.035
0.038
0.042
0.045
0.049
0.052
0.054
0.056
0.058
0.058
0.058
0.057
0.055
0.053
0.051
0.048
0.045
0.042
0.039
0.036
0.034
0.032
0.030
0.029
0.027
0.026
0.025
0.024
0.023
0.023
0.022
0.021
0.020
0.019
0.019
0.018
0.017
0.016
0.015
0.014
0.013
0.012
0.011
0.006
0.007
0.009
0.011
0.013
0.014
0.017
0.019
0.021
0.024
0.026
0.029
0.032
0.035
0.038
0.041
0.044
0.047
0.049
0.051
0.052
0.052
0.052
0.052
0.051
0.049
0.047
0.044
0.042
0.040
0.037
0.035
0.033
0.031
0.030
0.028
0.027
0.026
0.025
0.024
0.023
0.022
0.021
0.020
0.020
0.019
0.018
0.017
0.016
0.015
0.014
0.014
0.013
0.012
0.011
0.006
0.007
0.009
0.010
0.012
0.014
0.016
0.018
0.020
0.022
0.025
0.027
0.030
0.033
0.035
0.038
0.040
0.042
0.044
0.046
0.047
0.047
0.047
0.047
0.046
0.045
0.043
0.041
0.039
0.037
0.035
0.033
0.032
0.030
0.029
0.027
0.026
0.025
0.024
0.023
0.022
0.021
0.020
0.020
0.019
0.018
0.017
0.016
0.016
0.015
0.014
0.013
0.012
0.011
0.011
-0.048
-0.049
-0.050
-0.051
-0.053
-0.054
-0.055
-0.056
-0.058
-0.060
-0.061
-0.063
-0.065
-0.068
-0.070
-0.073
-0.077
-0.080
-0.085
-0.089
-0.094
-0.098
-0.101
-0.103
-0.103
-0.100
-0.095
-0.088
-0.081
-0.074
-0.067
-0.063
-0.060
-0.058
-0.057
-0.057
-0.057
-0.056
-0.056
-0.055
-0.054
-0.053
-0.052
-0.051
-0.050
-0.049
-0.047
-0.046
-0.044
-0.043
-0.042
-0.041
-0.039
-0.038
-0.037
-0.048
-0.049
-0.051
-0.052
-0.053
-0.054
-0.056
-0.057
-0.059
-0.060
-0.062
-0.064
-0.067
-0.069
-0.072
-0.076
-0.080
-0.084
-0.089
-0.095
-0.101
-0.107
-0.112
-0.115
-0.114
-0.111
-0.103
-0.094
-0.083
-0.073
-0.066
-0.060
-0.057
-0.055
-0.055
-0.055
-0.055
-0.055
-0.055
-0.055
-0.054
-0.053
-0.052
-0.051
-0.050
-0.049
-0.047
-0.046
-0.044
-0.043
-0.042
-0.040
-0.039
-0.038
-0.037
-0.049
-0.050
-0.051
-0.052
-0.054
-0.055
-0.056
-0.058
-0.059
-0.061
-0.063
-0.065
-0.068
-0.071
-0.074
-0.078
-0.083
-0.088
-0.094
-0.101
-0.109
-0.117
-0.123
-0.128
-0.127
-0.122
-0.112
-0.099
-0.085
-0.072
-0.062
-0.056
-0.052
-0.051
-0.052
-0.053
-0.054
-0.054
-0.055
-0.054
-0.054
-0.053
-0.052
-0.051
-0.050
-0.048
-0.047
-0.046
-0.044
-0.043
-0.041
-0.040
-0.039
-0.038
-0.036
-0.049
-0.050
-0.051
-0.053
-0.054
-0.055
-0.057
-0.058
-0.060
-0.062
-0.064
-0.066
-0.069
-0.072
-0.076
-0.080
-0.085
-0.092
-0.099
-0.108
-0.117
-0.127
-0.135
-0.141
-0.141
-0.134
-0.121
-0.103
-0.084
-0.068
-0.056
-0.049
-0.046
-0.046
-0.048
-0.050
-0.052
-0.053
-0.054
-0.054
-0.054
-0.053
-0.052
-0.051
-0.049
-0.048
-0.047
-0.045
-0.044
-0.042
-0.041
-0.040
-0.038
-0.037
-0.036
-0.049
-0.051
-0.052
-0.053
-0.054
-0.056
-0.057
-0.059
-0.060
-0.062
-0.064
-0.067
-0.070
-0.073
-0.077
-0.082
-0.088
-0.095
-0.103
-0.113
-0.124
-0.136
-0.146
-0.152
-0.152
-0.144
-0.127
-0.105
-0.082
-0.062
-0.049
-0.042
-0.040
-0.041
-0.044
-0.047
-0.050
-0.052
-0.053
-0.053
-0.053
-0.052
-0.051
-0.050
-0.049
-0.048
-0.046
-0.045
-0.043
-0.042
-0.041
-0.039
-0.038
-0.037
-0.036
-0.050
-0.051
-0.052
-0.053
-0.055
-0.056
-0.057
-0.059
-0.061
-0.063
-0.065
-0.067
-0.070
-0.074
-0.078
-0.083
-0.089
-0.097
-0.106
-0.117
-0.129
-0.141
-0.153
-0.160
-0.159
-0.149
-0.129
-0.103
-0.077
-0.055
-0.041
-0.034
-0.034
-0.036
-0.041
-0.045
-0.048
-0.051
-0.052
-0.053
-0.052
-0.052
-0.051
-0.050
-0.048
-0.047
-0.046
-0.044
-0.043
-0.041
-0.040
-0.039
-0.037
-0.036
-0.035
-0.050
-0.051
-0.052
-0.053
-0.055
-0.056
-0.058
-0.059
-0.061
-0.063
-0.065
-0.068
-0.071
-0.074
-0.079
-0.084
-0.090
-0.098
-0.107
-0.119
-0.131
-0.144
-0.155
-0.162
-0.160
-0.149
-0.127
-0.099
-0.071
-0.049
-0.035
-0.029
-0.030
-0.034
-0.039
-0.044
-0.048
-0.050
-0.052
-0.052
-0.052
-0.051
-0.050
-0.049
-0.048
-0.046
-0.045
-0.043
-0.042
-0.041
-0.039
-0.038
-0.037
-0.036
-0.034
-0.050
-0.051
-0.052
-0.054
-0.055
-0.056
-0.058
-0.059
-0.061
-0.063
-0.065
-0.068
-0.071
-0.074
-0.079
-0.084
-0.090
-0.098
-0.107
-0.118
-0.130
-0.142
-0.153
-0.158
-0.156
-0.143
-0.121
-0.094
-0.067
-0.045
-0.032
-0.028
-0.029
-0.034
-0.039
-0.044
-0.048
-0.050
-0.051
-0.052
-0.051
-0.050
-0.049
-0.048
-0.046
-0.045
-0.044
-0.042
-0.041
-0.040
-0.038
-0.037
-0.036
-0.035
-0.034
-0.050
-0.051
-0.052
-0.054
-0.055
-0.056
-0.058
-0.059
-0.061
-0.063
-0.065
-0.068
-0.071
-0.074
-0.078
-0.084
-0.090
-0.097
-0.106
-0.116
-0.127
-0.138
-0.146
-0.150
-0.147
-0.135
-0.115
-0.090
-0.066
-0.047
-0.035
-0.032
-0.033
-0.038
-0.042
-0.046
-0.049
-0.051
-0.051
-0.051
-0.050
-0.049
-0.048
-0.046
-0.045
-0.044
-0.042
-0.041
-0.040
-0.038
-0.037
-0.036
-0.035
-0.034
-0.033
-0.050
-0.051
-0.052
-0.054
-0.055
-0.056
-0.058
-0.059
-0.061
-0.063
-0.065
-0.068
-0.070
-0.074
-0.078
-0.083
-0.088
-0.095
-0.103
-0.112
-0.122
-0.131
-0.138
-0.140
-0.137
-0.126
-0.109
-0.089
-0.069
-0.053
-0.044
-0.041
-0.042
-0.044
-0.048
-0.050
-0.051
-0.051
-0.051
-0.050
-0.049
-0.047
-0.046
-0.045
-0.043
-0.042
-0.041
-0.039
-0.038
-0.037
-0.036
-0.035
-0.034
-0.033
-0.032
-0.050
-0.051
-0.052
-0.054
-0.055
-0.056
-0.058
-0.059
-0.061
-0.063
-0.065
-0.067
-0.070
-0.073
-0.077
-0.081
-0.087
-0.093
-0.100
-0.108
-0.116
-0.123
-0.128
-0.130
-0.127
-0.119
-0.106
-0.090
-0.075
-0.064
-0.056
-0.053
-0.052
-0.053
-0.054
-0.054
-0.053
-0.052
-0.050
-0.049
-0.047
-0.045
-0.044
-0.042
-0.041
-0.040
-0.039
-0.038
-0.036
-0.035
-0.034
-0.033
-0.032
-0.032
-0.031
-0.050
-0.051
-0.052
-0.053
-0.055
-0.056
-0.057
-0.059
-0.061
-0.062
-0.064
-0.067
-0.069
-0.072
-0.076
-0.080
-0.085
-0.090
-0.096
-0.103
-0.110
-0.116
-0.120
-0.121
-0.119
-0.113
-0.104
-0.094
-0.083
-0.075
-0.069
-0.066
-0.064
-0.062
-0.060
-0.058
-0.055
-0.052
-0.049
-0.046
-0.044
-0.042
-0.041
-0.039
-0.038
-0.037
-0.036
-0.035
-0.034
-0.034
-0.033
-0.032
-0.031
-0.030
-0.029
-0.050
-0.051
-0.052
-0.053
-0.054
-0.056
-0.057
-0.059
-0.060
-0.062
-0.064
-0.066
-0.069
-0.071
-0.075
-0.078
-0.083
-0.088
-0.093
-0.099
-0.104
-0.109
-0.113
-0.114
-0.113
-0.110
-0.104
-0.098
-0.091
-0.086
-0.081
-0.078
-0.074
-0.070
-0.065
-0.060
-0.054
-0.050
-0.046
-0.043
-0.040
-0.038
-0.037
-0.036
-0.035
-0.034
-0.033
-0.033
-0.032
-0.031
-0.031
-0.030
-0.029
-0.029
-0.028
-0.049
-0.051
-0.052
-0.053
-0.054
-0.055
-0.057
-0.058
-0.060
-0.061
-0.063
-0.065
-0.068
-0.070
-0.073
-0.077
-0.081
-0.085
-0.090
-0.095
-0.100
-0.104
-0.108
-0.109
-0.109
-0.108
-0.105
-0.101
-0.098
-0.094
-0.090
-0.086
-0.081
-0.074
-0.066
-0.059
-0.051
-0.045
-0.040
-0.037
-0.034
-0.033
-0.032
-0.031
-0.031
-0.030
-0.030
-0.030
-0.030
-0.029
-0.029
-0.028
-0.028
-0.027
-0.027
-0.049
-0.050
-0.051
-0.052
-0.054
-0.055
-0.056
-0.058
-0.059
-0.061
-0.062
-0.064
-0.067
-0.069
-0.072
-0.076
-0.079
-0.083
-0.088
-0.092
-0.097
-0.101
-0.104
-0.106
-0.107
-0.107
-0.106
-0.104
-0.102
-0.099
-0.095
-0.089
-0.082
-0.073
-0.063
-0.053
-0.044
-0.037
-0.032
-0.028
-0.026
-0.025
-0.025
-0.025
-0.026
-0.026
-0.026
-0.027
-0.027
-0.027
-0.026
-0.026
-0.026
-0.026
-0.025
-0.049
-0.050
-0.051
-0.052
-0.053
-0.054
-0.056
-0.057
-0.058
-0.060
-0.062
-0.064
-0.066
-0.068
-0.071
-0.074
-0.078
-0.082
-0.086
-0.090
-0.094
-0.098
-0.102
-0.104
-0.106
-0.107
-0.106
-0.105
-0.103
-0.100
-0.095
-0.088
-0.078
-0.066
-0.054
-0.041
-0.031
-0.023
-0.018
-0.016
-0.015
-0.015
-0.017
-0.018
-0.020
-0.021
-0.022
-0.023
-0.023
-0.024
-0.024
-0.024
-0.024
-0.024
-0.024
-0.048
-0.049
-0.050
-0.051
-0.053
-0.054
-0.055
-0.056
-0.058
-0.059
-0.061
-0.063
-0.065
-0.067
-0.070
-0.073
-0.076
-0.080
-0.084
-0.089
-0.093
-0.097
-0.101
-0.104
-0.106
-0.107
-0.107
-0.106
-0.103
-0.098
-0.090
-0.080
-0.067
-0.052
-0.037
-0.022
-0.010
-0.003
0.002
0.002
0.001
-0.002
-0.006
-0.009
-0.012
-0.015
-0.017
-0.019
-0.020
-0.021
-0.021
-0.022
-0.022
-0.022
-0.022
-0.048
-0.049
-0.050
-0.051
-0.052
-0.053
-0.054
-0.055
-0.057
-0.058
-0.060
-0.062
-0.064
-0.066
-0.069
-0.072
-0.075
-0.079
-0.083
-0.088
-0.092
-0.097
-0.101
-0.104
-0.107
-0.109
-0.108
-0.106
-0.101
-0.094
-0.082
-0.068
-0.050
-0.030
-0.010
0.008
0.021
0.029
0.031
0.028
0.022
0.015
0.008
0.002
-0.004
-0.008
-0.012
-0.014
-0.016
-0.018
-0.019
-0.019
-0.020
-0.020
-0.020
-0.047
-0.048
-0.049
-0.050
-0.051
-0.052
-0.053
-0.055
-0.056
-0.057
-0.059
-0.060
-0.062
-0.065
-0.067
-0.071
-0.074
-0.078
-0.083
-0.087
-0.092
-0.097
-0.102
-0.106
-0.109
-0.111
-0.111
-0.107
-0.100
-0.088
-0.072
-0.051
-0.027
0.001
0.028
0.052
0.069
0.076
0.074
0.065
0.052
0.038
0.026
0.015
0.006
-0.001
-0.006
-0.010
-0.012
-0.015
-0.016
-0.017
-0.018
-0.018
-0.019
-0.046
-0.047
-0.048
-0.049
-0.050
-0.051
-0.052
-0.053
-0.055
-0.056
-0.057
-0.059
-0.061
-0.063
-0.066
-0.069
-0.073
-0.077
-0.082
-0.087
-0.092
-0.098
-0.103
-0.108
-0.113
-0.115
-0.115
-0.110
-0.100
-0.084
-0.061
-0.032
0.004
0.043
0.084
0.120
0.143
0.149
0.138
0.117
0.092
0.068
0.047
0.030
0.017
0.008
0.000
-0.005
-0.009
-0.011
-0.013
-0.015
-0.016
-0.016
-0.017
-0.046
-0.046
-0.047
-0.048
-0.049
-0.050
-0.051
-0.052
-0.053
-0.055
-0.056
-0.058
-0.060
-0.062
-0.064
-0.068
-0.071
-0.076
-0.081
-0.086
-0.092
-0.098
-0.105
-0.111
-0.116
-0.120
-0.120
-0.114
-0.101
-0.080
-0.049
-0.010
0.040
0.100
0.164
0.223
0.260
0.263
0.236
0.192
0.146
0.105
0.072
0.047
0.029
0.016
0.007
0.
-0.005
-0.008
-0.011
-0.012
-0.014
-0.015
-0.015
-0.045
-0.046
-0.046
-0.047
-0.048
-0.049
-0.050
-0.051
-0.052
-0.053
-0.055
-0.056
-0.058
-0.060
-0.063
-0.066
-0.070
-0.074
-0.079
-0.085
-0.091
-0.098
-0.106
-0.113
-0.120
-0.124
-0.125
-0.119
-0.104
-0.078
-0.039
0.014
0.083
0.171
0.277
0.382
0.448
0.446
0.383
0.297
0.214
0.148
0.099
0.065
0.041
0.024
0.013
0.005
-0.001
-0.005
-0.008
-0.010
-0.012
-0.013
-0.014
-0.044
-0.045
-0.045
-0.046
-0.047
-0.048
-0.049
-0.050
-0.051
-0.052
-0.053
-0.054
-0.056
-0.058
-0.061
-0.064
-0.067
-0.072
-0.077
-0.083
-0.090
-0.097
-0.105
-0.113
-0.121
-0.127
-0.129
-0.123
-0.106
-0.076
-0.030
0.036
0.128
0.255
0.424
0.618
0.752
0.733
0.593
0.430
0.293
0.194
0.126
0.082
0.052
0.032
0.018
0.009
0.002
-0.002
-0.006
-0.008
-0.010
-0.011
-0.012
-0.043
-0.043
-0.044
-0.045
-0.046
-0.047
-0.047
-0.048
-0.049
-0.050
-0.051
-0.052
-0.054
-0.056
-0.058
-0.061
-0.065
-0.069
-0.074
-0.080
-0.087
-0.095
-0.103
-0.111
-0.120
-0.126
-0.128
-0.123
-0.105
-0.072
-0.021
0.055
0.166
0.333
0.581
0.921
1.194
1.125
0.839
0.564
0.365
0.233
0.149
0.095
0.061
0.038
0.023
0.012
0.005
0.
-0.004
-0.006
-0.008
-0.010
-0.011
-0.041
-0.042
-0.043
-0.044
-0.044
-0.045
-0.046
-0.047
-0.047
-0.048
-0.049
-0.050
-0.051
-0.053
-0.055
-0.058
-0.062
-0.066
-0.071
-0.076
-0.083
-0.090
-0.098
-0.107
-0.115
-0.121
-0.123
-0.117
-0.099
-0.065
-0.012
0.069
0.190
0.377
0.673
1.119
1.534
1.403
0.987
0.639
0.403
0.253
0.160
0.102
0.066
0.042
0.026
0.015
0.007
0.002
-0.002
-0.005
-0.007
-0.008
-0.009
-0.040
-0.041
-0.042
-0.042
-0.043
-0.044
-0.044
-0.045
-0.045
-0.046
-0.047
-0.048
-0.049
-0.050
-0.052
-0.055
-0.058
-0.062
-0.066
-0.072
-0.078
-0.084
-0.091
-0.099
-0.106
-0.111
-0.112
-0.106
-0.088
-0.055
-0.003
0.075
0.191
0.366
0.633
1.002
1.311
1.225
0.902
0.605
0.388
0.248
0.159
0.103
0.067
0.043
0.027
0.016
0.009
0.003
-0.001
-0.003
-0.005
-0.007
-0.008
-0.039
-0.040
-0.040
-0.041
-0.041
-0.042
-0.042
-0.043
-0.043
-0.044
-0.044
-0.045
-0.046
-0.047
-0.049
-0.051
-0.054
-0.057
-0.061
-0.066
-0.071
-0.077
-0.083
-0.089
-0.095
-0.099
-0.098
-0.091
-0.073
-0.042
0.005
0.074
0.173
0.314
0.508
0.733
0.889
0.856
0.684
0.490
0.332
0.220
0.146
0.097
0.064
0.042
0.027
0.017
0.009
0.004
0.000
-0.002
-0.004
-0.006
-0.007
-0.038
-0.038
-0.039
-0.039
-0.040
-0.040
-0.040
-0.041
-0.041
-0.042
-0.042
-0.042
-0.043
-0.044
-0.045
-0.047
-0.049
-0.052
-0.055
-0.059
-0.064
-0.068
-0.073
-0.078
-0.082
-0.084
-0.082
-0.075
-0.058
-0.030
0.010
0.066
0.143
0.244
0.369
0.496
0.572
0.560
0.473
0.362
0.260
0.182
0.125
0.086
0.058
0.039
0.026
0.016
0.010
0.005
0.001
-0.001
-0.003
-0.005
-0.006
-0.036
-0.036
-0.037
-0.037
-0.038
-0.038
-0.038
-0.039
-0.039
-0.039
-0.039
-0.039
-0.040
-0.040
-0.041
-0.042
-0.044
-0.046
-0.049
-0.052
-0.056
-0.059
-0.063
-0.067
-0.069
-0.070
-0.067
-0.060
-0.045
-0.022
0.011
0.054
0.109
0.177
0.253
0.323
0.363
0.358
0.316
0.255
0.194
0.143
0.103
0.073
0.051
0.035
0.024
0.015
0.009
0.005
0.002
-0.001
-0.002
-0.004
-0.005
-0.034
-0.035
-0.035
-0.035
-0.036
-0.036
-0.036
-0.036
-0.036
-0.036
-0.036
-0.036
-0.036
-0.037
-0.037
-0.038
-0.039
-0.040
-0.042
-0.045
-0.047
-0.050
-0.053
-0.056
-0.057
-0.057
-0.054
-0.047
-0.035
-0.017
0.007
0.039
0.077
0.121
0.166
0.205
0.227
0.227
0.207
0.175
0.140
0.108
0.081
0.059
0.043
0.030
0.021
0.014
0.009
0.005
0.002
0.000
-0.002
-0.003
-0.004
-0.033
-0.033
-0.033
-0.033
-0.034
-0.034
-0.034
-0.034
-0.034
-0.033
-0.033
-0.033
-0.033
-0.033
-0.033
-0.033
-0.033
-0.034
-0.035
-0.037
-0.039
-0.041
-0.044
-0.045
-0.046
-0.046
-0.043
-0.038
-0.029
-0.016
0.002
0.024
0.049
0.077
0.104
0.127
0.141
0.143
0.135
0.119
0.100
0.080
0.062
0.047
0.035
0.025
0.018
0.012
0.008
0.005
0.002
0.000
-0.001
-0.002
-0.003
-0.031
-0.031
-0.031
-0.031
-0.031
-0.031
-0.031
-0.031
-0.031
-0.031
-0.030
-0.030
-0.029
-0.028
-0.028
-0.028
-0.028
-0.028
-0.029
-0.030
-0.031
-0.033
-0.034
-0.036
-0.037
-0.037
-0.035
-0.031
-0.025
-0.016
-0.004
0.010
0.027
0.045
0.063
0.078
0.088
0.092
0.090
0.082
0.071
0.059
0.047
0.037
0.028
0.021
0.015
0.010
0.007
0.004
0.002
0.001
-0.001
-0.002
-0.003
-0.029
-0.029
-0.029
-0.029
-0.029
-0.029
-0.029
-0.028
-0.028
-0.027
-0.027
-0.026
-0.025
-0.024
-0.023
-0.022
-0.022
-0.022
-0.022
-0.022
-0.023
-0.025
-0.026
-0.027
-0.028
-0.029
-0.028
-0.026
-0.022
-0.016
-0.009
0.001
0.013
0.026
0.040
0.053
0.061
0.065
0.064
0.059
0.052
0.044
0.036
0.029
0.022
0.017
0.012
0.009
0.006
0.004
0.002
0.001
0.000
-0.001
-0.002
-0.027
-0.027
-0.027
-0.027
-0.027
-0.026
-0.026
-0.026
-0.025
-0.024
-0.023
-0.022
-0.021
-0.020
-0.018
-0.017
-0.016
-0.015
-0.015
-0.015
-0.016
-0.017
-0.019
-0.020
-0.021
-0.022
-0.022
-0.021
-0.019
-0.016
-0.011
-0.004
0.006
0.019
0.033
0.046
0.053
0.055
0.052
0.047
0.042
0.035
0.029
0.023
0.018
0.014
0.010
0.008
0.006
0.004
0.002
0.001
0.000
0.000
-0.001
-0.025
-0.025
-0.025
-0.025
-0.024
-0.024
-0.023
-0.023
-0.022
-0.021
-0.020
-0.018
-0.017
-0.015
-0.014
-0.012
-0.011
-0.010
-0.009
-0.010
-0.010
-0.012
-0.013
-0.015
-0.016
-0.017
-0.017
-0.017
-0.016
-0.014
-0.010
-0.004
0.006
0.021
0.038
0.052
0.058
0.056
0.050
0.043
0.036
0.030
0.024
0.019
0.015
0.012
0.009
0.007
0.005
0.004
0.003
0.002
0.001
0.000
0.000
-0.023
-0.023
-0.023
-0.022
-0.022
-0.021
-0.020
-0.020
-0.019
-0.017
-0.016
-0.015
-0.013
-0.011
-0.010
-0.008
-0.007
-0.006
-0.005
-0.006
-0.007
-0.008
-0.010
-0.012
-0.013
-0.013
-0.013
-0.013
-0.012
-0.010
-0.007
-0.001
0.010
0.027
0.046
0.061
0.066
0.061
0.052
0.042
0.034
0.027
0.021
0.017
0.013
0.011
0.008
0.007
0.005
0.004
0.003
0.003
0.002
0.001
0.001
-0.021
-0.021
-0.021
-0.020
-0.019
-0.019
-0.018
-0.017
-0.015
-0.014
-0.013
-0.011
-0.009
-0.008
-0.006
-0.005
-0.004
-0.003
-0.004
-0.005
-0.007
-0.009
-0.011
-0.013
-0.013
-0.012
-0.011
-0.009
-0.008
-0.005
-0.002
0.005
0.016
0.032
0.051
0.064
0.068
0.062
0.052
0.042
0.032
0.025
0.019
0.015
0.012
0.010
0.008
0.007
0.006
0.005
0.004
0.003
0.003
0.002
0.002
-0.019
-0.019
-0.018
-0.018
-0.017
-0.016
-0.015
-0.014
-0.012
-0.011
-0.009
-0.008
-0.006
-0.005
-0.004
-0.003
-0.003
-0.004
-0.007
-0.010
-0.013
-0.017
-0.019
-0.019
-0.017
-0.014
-0.010
-0.006
-0.003
0.001
0.005
0.012
0.023
0.036
0.050
0.060
0.063
0.058
0.049
0.039
0.030
0.023
0.018
0.015
0.012
0.010
0.009
0.008
0.007
0.006
0.005
0.004
0.004
0.003
0.003
-0.017
-0.017
-0.016
-0.015
-0.014
-0.013
-0.012
-0.011
-0.009
-0.008
-0.006
-0.005
-0.004
-0.003
-0.003
-0.003
-0.006
-0.010
-0.015
-0.022
-0.029
-0.034
-0.035
-0.033
-0.027
-0.019
-0.011
-0.004
0.003
0.008
0.014
0.021
0.030
0.040
0.050
0.057
0.058
0.053
0.045
0.036
0.028
0.022
0.018
0.015
0.013
0.011
0.010
0.009
0.008
0.007
0.006
0.006
0.005
0.004
0.004
-0.015
-0.015
-0.014
-0.013
-0.012
-0.010
-0.009
-0.008
-0.006
-0.005
-0.003
-0.002
-0.001
-0.001
-0.003
-0.006
-0.012
-0.020
-0.032
-0.045
-0.056
-0.064
-0.064
-0.056
-0.044
-0.028
-0.014
-0.001
0.009
0.017
0.025
0.033
0.041
0.049
0.056
0.059
0.058
0.052
0.043
0.034
0.027
0.022
0.019
0.017
0.015
0.013
0.012
0.011
0.010
0.009
0.008
0.007
0.006
0.005
0.005
-0.013
-0.013
-0.012
-0.010
-0.009
-0.008
-0.006
-0.005
-0.003
-0.002
-0.001
0.000
0.000
-0.001
-0.004
-0.010
-0.021
-0.036
-0.056
-0.079
-0.098
-0.109
-0.106
-0.091
-0.067
-0.041
-0.017
0.002
0.017
0.028
0.038
0.048
0.057
0.064
0.070
0.071
0.067
0.059
0.048
0.037
0.030
0.025
0.022
0.020
0.018
0.016
0.014
0.013
0.011
0.010
0.009
0.008
0.007
0.007
0.006
-0.012
-0.010
-0.009
-0.008
-0.007
-0.005
-0.004
-0.002
0.000
0.001
0.002
0.003
0.002
0.000
-0.006
-0.016
-0.032
-0.056
-0.088
-0.124
-0.155
-0.170
-0.162
-0.134
-0.094
-0.054
-0.019
0.007
0.026
0.041
0.054
0.066
0.077
0.085
0.090
0.090
0.083
0.073
0.059
0.047
0.037
0.031
0.027
0.024
0.021
0.019
0.017
0.015
0.014
0.012
0.011
0.010
0.009
0.008
0.007
-0.010
-0.009
-0.007
-0.006
-0.004
-0.003
-0.001
0.001
0.002
0.004
0.005
0.005
0.004
0.000
-0.007
-0.021
-0.043
-0.076
-0.121
-0.173
-0.219
-0.238
-0.223
-0.177
-0.120
-0.064
-0.018
0.015
0.038
0.057
0.073
0.089
0.101
0.111
0.115
0.113
0.105
0.091
0.075
0.060
0.049
0.040
0.034
0.030
0.026
0.023
0.020
0.018
0.016
0.014
0.013
0.011
0.010
0.009
0.008
-0.008
-0.007
-0.005
-0.004
-0.002
0.000
0.002
0.003
0.005
0.007
0.008
0.008
0.006
0.002
-0.007
-0.023
-0.050
-0.091
-0.148
-0.215
-0.274
-0.296
-0.270
-0.208
-0.133
-0.065
-0.012
0.025
0.052
0.073
0.093
0.111
0.128
0.139
0.143
0.138
0.127
0.110
0.092
0.075
0.061
0.050
0.042
0.035
0.030
0.026
0.023
0.020
0.018
0.016
0.014
0.013
0.011
0.010
0.009
-0.006
-0.005
-0.003
-0.002
0.000
0.002
0.004
0.006
0.008
0.010
0.011
0.011
0.009
0.005
-0.005
-0.022
-0.050
-0.094
-0.156
-0.230
-0.293
-0.315
-0.282
-0.211
-0.129
-0.056
-0.001
0.037
0.065
0.088
0.111
0.133
0.152
0.164
0.167
0.160
0.145
0.125
0.104
0.086
0.070
0.057
0.047
0.040
0.034
0.029
0.025
0.022
0.020
0.018
0.016
0.014
0.013
0.011
0.010
-0.004
-0.003
-0.001
0.000
0.002
0.004
0.006
0.009
0.011
0.013
0.014
0.015
0.014
0.010
0.001
-0.015
-0.041
-0.082
-0.138
-0.205
-0.261
-0.279
-0.246
-0.180
-0.105
-0.038
0.013
0.049
0.075
0.100
0.124
0.148
0.170
0.183
0.185
0.174
0.155
0.133
0.110
0.091
0.074
0.061
0.051
0.043
0.036
0.031
0.027
0.024
0.021
0.019
0.017
0.015
0.014
0.012
0.011
-0.003
-0.001
0.000
0.002
0.004
0.006
0.009
0.011
0.014
0.016
0.018
0.019
0.019
0.016
0.009
-0.003
-0.025
-0.057
-0.101
-0.151
-0.191
-0.202
-0.177
-0.125
-0.067
-0.013
0.028
0.058
0.082
0.104
0.129
0.154
0.176
0.189
0.189
0.177
0.156
0.132
0.109
0.090
0.074
0.061
0.051
0.044
0.038
0.033
0.029
0.025
0.023
0.020
0.018
0.016
0.015
0.013
0.012
-0.002
0.000
0.002
0.004
0.006
0.008
0.011
0.014
0.016
0.019
0.022
0.024
0.025
0.024
0.020
0.011
-0.004
-0.026
-0.055
-0.087
-0.111
-0.117
-0.099
-0.065
-0.025
0.012
0.042
0.064
0.083
0.103
0.125
0.148
0.168
0.179
0.179
0.166
0.146
0.123
0.102
0.084
0.070
0.059
0.050
0.043
0.037
0.033
0.029
0.026
0.023
0.021
0.019
0.017
0.015
0.014
0.012
0.000
0.002
0.003
0.006
0.008
0.010
0.013
0.016
0.019
0.022
0.025
0.028
0.031
0.032
0.031
0.027
0.019
0.006
-0.010
-0.028
-0.040
-0.043
-0.032
-0.012
0.013
0.036
0.054
0.068
0.080
0.095
0.112
0.131
0.147
0.157
0.156
0.145
0.128
0.109
0.091
0.075
0.063
0.054
0.047
0.041
0.037
0.033
0.029
0.026
0.024
0.022
0.019
0.018
0.016
0.014
0.013
0.001
0.003
0.005
0.007
0.009
0.012
0.015
0.018
0.021
0.025
0.029
0.033
0.036
0.040
0.042
0.042
0.040
0.035
0.028
0.021
0.015
0.015
0.021
0.032
0.044
0.056
0.064
0.070
0.076
0.084
0.095
0.109
0.121
0.127
0.127
0.119
0.106
0.091
0.077
0.065
0.056
0.049
0.043
0.039
0.035
0.032
0.029
0.026
0.024
0.022
0.020
0.018
0.016
0.015
0.013
0.002
0.004
0.006
0.008
0.011
0.014
0.017
0.020
0.024
0.028
0.032
0.037
0.042
0.047
0.051
0.055
0.058
0.059
0.059
0.057
0.056
0.057
0.060
0.064
0.069
0.072
0.073
0.072
0.071
0.073
0.078
0.086
0.094
0.098
0.098
0.093
0.084
0.073
0.064
0.055
0.048
0.043
0.039
0.036
0.033
0.030
0.028
0.026
0.024
0.022
0.020
0.018
0.017
0.015
0.014
0.003
0.005
0.007
0.009
0.012
0.015
0.018
0.021
0.025
0.030
0.035
0.040
0.046
0.053
0.059
0.066
0.072
0.077
0.081
0.083
0.085
0.086
0.087
0.088
0.088
0.085
0.080
0.074
0.068
0.064
0.064
0.067
0.071
0.074
0.074
0.070
0.064
0.058
0.051
0.046
0.041
0.038
0.035
0.033
0.031
0.029
0.027
0.025
0.023
0.022
0.020
0.018
0.017
0.015
0.014
0.004
0.006
0.008
0.010
0.013
0.016
0.019
0.023
0.027
0.031
0.037
0.043
0.049
0.057
0.065
0.073
0.081
0.089
0.096
0.100
0.103
0.104
0.104
0.103
0.099
0.094
0.086
0.076
0.066
0.058
0.054
0.053
0.054
0.055
0.055
0.053
0.050
0.045
0.041
0.038
0.036
0.034
0.032
0.031
0.029
0.028
0.026
0.025
0.023
0.021
0.020
0.018
0.017
0.015
0.014
0.005
0.007
0.009
0.011
0.014
0.017
0.020
0.024
0.028
0.033
0.038
0.044
0.051
0.059
0.068
0.077
0.087
0.096
0.103
0.109
0.112
0.114
0.113
0.110
0.105
0.097
0.088
0.076
0.065
0.055
0.048
0.045
0.044
0.043
0.043
0.042
0.039
0.037
0.034
0.033
0.031
0.030
0.030
0.029
0.028
0.026
0.025
0.024
0.022
0.021
0.019
0.018
0.017
0.015
0.014
0.005
0.007
0.009
0.012
0.014
0.017
0.020
0.024
0.028
0.033
0.038
0.045
0.052
0.060
0.069
0.078
0.088
0.097
0.105
0.111
0.115
0.116
0.114
0.111
0.105
0.097
0.087
0.076
0.064
0.054
0.046
0.041
0.038
0.037
0.036
0.035
0.033
0.031
0.030
0.029
0.028
0.028
0.028
0.027
0.026
0.025
0.024
0.023
0.022
0.020
0.019
0.018
0.016
0.015
0.014
0.006
0.008
0.010
0.012
0.015
0.017
0.021
0.024
0.028
0.033
0.038
0.044
0.051
0.059
0.068
0.077
0.086
0.094
0.102
0.108
0.111
0.112
0.111
0.107
0.101
0.094
0.084
0.074
0.063
0.053
0.045
0.040
0.036
0.034
0.033
0.031
0.030
0.028
0.027
0.027
0.027
0.026
0.026
0.026
0.025
0.024
0.023
0.022
0.021
0.020
0.019
0.017
0.016
0.015
0.014
0.006
0.008
0.010
0.012
0.015
0.018
0.021
0.024
0.028
0.032
0.038
0.043
0.050
0.057
0.065
0.073
0.081
0.089
0.096
0.101
0.104
0.105
0.104
0.100
0.095
0.088
0.080
0.070
0.061
0.053
0.045
0.040
0.036
0.033
0.031
0.030
0.028
0.027
0.026
0.026
0.026
0.025
0.025
0.025
0.024
0.023
0.023
0.022
0.020
0.019
0.018
0.017
0.016
0.014
0.013
0.006
0.008
0.010
0.012
0.015
0.017
0.020
0.024
0.027
0.032
0.036
0.042
0.047
0.054
0.061
0.068
0.075
0.082
0.088
0.092
0.095
0.096
0.095
0.092
0.087
0.081
0.074
0.067
0.059
0.052
0.045
0.040
0.036
0.034
0.031
0.030
0.028
0.027
0.026
0.026
0.025
0.025
0.024
0.024
0.023
0.023
0.022
0.021
0.020
0.019
0.018
0.016
0.015
0.014
0.013
0.007
0.008
0.010
0.012
0.015
0.017
0.020
0.023
0.027
0.030
0.035
0.039
0.045
0.050
0.056
0.063
0.069
0.074
0.079
0.083
0.085
0.086
0.085
0.083
0.079
0.074
0.069
0.062
0.056
0.050
0.045
0.040
0.037
0.034
0.032
0.030
0.028
0.027
0.026
0.025
0.025
0.024
0.024
0.023
0.023
0.022
0.021
0.020
0.019
0.018
0.017
0.016
0.015
0.014
0.013
0.007
0.008
0.010
0.012
0.014
0.017
0.019
0.022
0.025
0.029
0.033
0.037
0.042
0.047
0.052
0.057
0.062
0.067
0.071
0.074
0.076
0.077
0.076
0.074
0.071
0.067
0.063
0.058
0.053
0.048
0.044
0.040
0.036
0.034
0.032
0.030
0.028
0.027
0.026
0.025
0.025
0.024
0.023
0.023
0.022
0.021
0.020
0.019
0.018
0.017
0.016
0.015
0.014
0.013
0.012
0.007
0.008
0.010
0.012
0.014
0.016
0.019
0.021
0.024
0.027
0.031
0.035
0.039
0.043
0.047
0.052
0.056
0.060
0.063
0.066
0.067
0.068
0.067
0.066
0.064
0.061
0.057
0.054
0.050
0.046
0.042
0.039
0.036
0.033
0.031
0.030
0.028
0.027
0.026
0.025
0.024
0.023
0.023
0.022
0.021
0.020
0.020
0.019
0.018
0.017
0.016
0.015
0.014
0.013
0.012
0.006
0.008
0.010
0.011
0.013
0.016
0.018
0.020
0.023
0.026
0.029
0.032
0.036
0.039
0.043
0.047
0.050
0.053
0.056
0.058
0.059
0.060
0.060
0.059
0.057
0.055
0.052
0.049
0.046
0.043
0.040
0.037
0.035
0.033
0.031
0.029
0.028
0.027
0.025
0.025
0.024
0.023
0.022
0.021
0.020
0.020
0.019
0.018
0.017
0.016
0.015
0.014
0.013
0.012
0.012
0.006
0.008
0.009
0.011
0.013
0.015
0.017
0.019
0.022
0.024
0.027
0.030
0.033
0.036
0.039
0.042
0.045
0.048
0.050
0.052
0.053
0.053
0.053
0.053
0.051
0.050
0.048
0.045
0.043
0.040
0.038
0.036
0.034
0.032
0.030
0.029
0.027
0.026
0.025
0.024
0.023
0.022
0.021
0.021
0.020
0.019
0.018
0.017
0.016
0.016
0.015
0.014
0.013
0.012
0.011
-0.049
-0.050
-0.051
-0.053
-0.054
-0.055
-0.057
-0.058
-0.060
-0.061
-0.063
-0.065
-0.068
-0.070
-0.073
-0.077
-0.081
-0.086
-0.091
-0.097
-0.103
-0.109
-0.115
-0.118
-0.118
-0.115
-0.107
-0.098
-0.087
-0.077
-0.069
-0.064
-0.060
-0.059
-0.058
-0.058
-0.058
-0.058
-0.058
-0.058
-0.057
-0.056
-0.055
-0.053
-0.052
-0.051
-0.049
-0.048
-0.046
-0.045
-0.043
-0.042
-0.041
-0.039
-0.038
-0.050
-0.051
-0.052
-0.053
-0.054
-0.056
-0.057
-0.059
-0.060
-0.062
-0.064
-0.067
-0.069
-0.072
-0.076
-0.080
-0.085
-0.090
-0.097
-0.105
-0.114
-0.123
-0.131
-0.136
-0.137
-0.131
-0.121
-0.106
-0.090
-0.076
-0.065
-0.058
-0.055
-0.054
-0.054
-0.055
-0.056
-0.057
-0.057
-0.057
-0.057
-0.056
-0.055
-0.053
-0.052
-0.051
-0.049
-0.048
-0.046
-0.045
-0.043
-0.042
-0.040
-0.039
-0.038
-0.050
-0.051
-0.052
-0.054
-0.055
-0.056
-0.058
-0.059
-0.061
-0.063
-0.065
-0.068
-0.070
-0.074
-0.078
-0.082
-0.088
-0.095
-0.104
-0.114
-0.125
-0.138
-0.149
-0.157
-0.159
-0.152
-0.136
-0.115
-0.092
-0.073
-0.058
-0.050
-0.047
-0.047
-0.049
-0.052
-0.054
-0.056
-0.056
-0.057
-0.056
-0.056
-0.055
-0.053
-0.052
-0.051
-0.049
-0.047
-0.046
-0.044
-0.043
-0.042
-0.040
-0.039
-0.038
-0.050
-0.052
-0.053
-0.054
-0.055
-0.057
-0.058
-0.060
-0.062
-0.064
-0.066
-0.069
-0.072
-0.075
-0.080
-0.085
-0.091
-0.100
-0.110
-0.122
-0.137
-0.153
-0.169
-0.181
-0.184
-0.175
-0.153
-0.123
-0.091
-0.065
-0.047
-0.038
-0.037
-0.039
-0.043
-0.048
-0.051
-0.054
-0.055
-0.056
-0.056
-0.055
-0.054
-0.053
-0.052
-0.050
-0.049
-0.047
-0.046
-0.044
-0.043
-0.041
-0.040
-0.038
-0.037
-0.051
-0.052
-0.053
-0.054
-0.056
-0.057
-0.059
-0.061
-0.062
-0.064
-0.067
-0.069
-0.073
-0.076
-0.081
-0.087
-0.094
-0.104
-0.115
-0.130
-0.148
-0.168
-0.188
-0.203
-0.207
-0.195
-0.166
-0.126
-0.085
-0.053
-0.032
-0.024
-0.024
-0.030
-0.037
-0.043
-0.049
-0.052
-0.054
-0.055
-0.056
-0.055
-0.054
-0.053
-0.051
-0.050
-0.048
-0.047
-0.045
-0.044
-0.042
-0.041
-0.039
-0.038
-0.037
-0.051
-0.052
-0.053
-0.055
-0.056
-0.058
-0.059
-0.061
-0.063
-0.065
-0.067
-0.070
-0.073
-0.077
-0.082
-0.089
-0.096
-0.107
-0.120
-0.136
-0.156
-0.178
-0.201
-0.218
-0.222
-0.207
-0.171
-0.123
-0.074
-0.037
-0.015
-0.008
-0.012
-0.021
-0.031
-0.040
-0.047
-0.051
-0.054
-0.055
-0.055
-0.055
-0.054
-0.052
-0.051
-0.049
-0.048
-0.046
-0.045
-0.043
-0.042
-0.040
-0.039
-0.037
-0.036
-0.051
-0.052
-0.054
-0.055
-0.056
-0.058
-0.059
-0.061
-0.063
-0.065
-0.068
-0.070
-0.074
-0.078
-0.083
-0.089
-0.098
-0.108
-0.122
-0.139
-0.159
-0.182
-0.205
-0.222
-0.224
-0.206
-0.166
-0.113
-0.061
-0.022
0.000
0.004
-0.004
-0.016
-0.028
-0.038
-0.046
-0.050
-0.053
-0.054
-0.054
-0.054
-0.053
-0.052
-0.050
-0.048
-0.047
-0.045
-0.044
-0.042
-0.041
-0.039
-0.038
-0.037
-0.036
-0.051
-0.053
-0.054
-0.055
-0.057
-0.058
-0.060
-0.061
-0.063
-0.065
-0.068
-0.071
-0.074
-0.078
-0.083
-0.090
-0.098
-0.108
-0.122
-0.138
-0.158
-0.179
-0.200
-0.214
-0.213
-0.193
-0.153
-0.101
-0.051
-0.013
0.006
0.007
-0.002
-0.016
-0.029
-0.039
-0.046
-0.051
-0.053
-0.054
-0.054
-0.053
-0.052
-0.051
-0.049
-0.047
-0.046
-0.044
-0.043
-0.041
-0.040
-0.038
-0.037
-0.036
-0.035
-0.051
-0.053
-0.054
-0.055
-0.057
-0.058
-0.060
-0.061
-0.063
-0.065
-0.068
-0.071
-0.074
-0.078
-0.083
-0.089
-0.097
-0.107
-0.119
-0.134
-0.152
-0.171
-0.187
-0.197
-0.195
-0.174
-0.138
-0.093
-0.049
-0.016
-0.001
-0.001
-0.010
-0.023
-0.034
-0.043
-0.049
-0.052
-0.054
-0.054
-0.053
-0.052
-0.051
-0.049
-0.048
-0.046
-0.044
-0.043
-0.041
-0.040
-0.039
-0.037
-0.036
-0.035
-0.034
-0.051
-0.053
-0.054
-0.055
-0.057
-0.058
-0.060
-0.061
-0.063
-0.065
-0.068
-0.070
-0.073
-0.077
-0.082
-0.088
-0.095
-0.104
-0.115
-0.129
-0.143
-0.159
-0.171
-0.178
-0.174
-0.156
-0.127
-0.091
-0.056
-0.030
-0.018
-0.018
-0.026
-0.035
-0.043
-0.049
-0.053
-0.054
-0.054
-0.053
-0.052
-0.051
-0.049
-0.047
-0.046
-0.044
-0.043
-0.041
-0.040
-0.039
-0.037
-0.036
-0.035
-0.034
-0.033
-0.051
-0.053
-0.054
-0.055
-0.057
-0.058
-0.060
-0.061
-0.063
-0.065
-0.067
-0.070
-0.073
-0.077
-0.081
-0.086
-0.093
-0.101
-0.111
-0.122
-0.134
-0.146
-0.155
-0.159
-0.155
-0.142
-0.120
-0.094
-0.070
-0.052
-0.043
-0.043
-0.046
-0.051
-0.055
-0.057
-0.057
-0.056
-0.054
-0.052
-0.050
-0.048
-0.047
-0.045
-0.043
-0.042
-0.041
-0.039
-0.038
-0.037
-0.036
-0.035
-0.034
-0.033
-0.032
-0.051
-0.053
-0.054
-0.055
-0.056
-0.058
-0.059
-0.061
-0.063
-0.065
-0.067
-0.069
-0.072
-0.076
-0.080
-0.085
-0.091
-0.098
-0.106
-0.115
-0.125
-0.134
-0.141
-0.144
-0.141
-0.132
-0.118
-0.102
-0.086
-0.075
-0.070
-0.068
-0.068
-0.068
-0.067
-0.064
-0.061
-0.057
-0.053
-0.050
-0.048
-0.045
-0.044
-0.042
-0.041
-0.039
-0.038
-0.037
-0.036
-0.035
-0.034
-0.033
-0.032
-0.031
-0.030
-0.051
-0.052
-0.054
-0.055
-0.056
-0.058
-0.059
-0.061
-0.062
-0.064
-0.066
-0.069
-0.071
-0.074
-0.078
-0.083
-0.088
-0.094
-0.101
-0.109
-0.117
-0.124
-0.130
-0.132
-0.131
-0.126
-0.119
-0.110
-0.102
-0.096
-0.093
-0.091
-0.088
-0.083
-0.077
-0.070
-0.063
-0.056
-0.051
-0.047
-0.044
-0.041
-0.039
-0.038
-0.037
-0.036
-0.035
-0.034
-0.034
-0.033
-0.032
-0.031
-0.031
-0.030
-0.029
-0.051
-0.052
-0.053
-0.055
-0.056
-0.057
-0.059
-0.060
-0.062
-0.064
-0.066
-0.068
-0.070
-0.073
-0.077
-0.081
-0.086
-0.091
-0.097
-0.104
-0.111
-0.117
-0.122
-0.124
-0.125
-0.123
-0.120
-0.117
-0.114
-0.112
-0.111
-0.108
-0.102
-0.093
-0.083
-0.071
-0.061
-0.052
-0.046
-0.041
-0.037
-0.035
-0.034
-0.033
-0.033
-0.032
-0.032
-0.031
-0.031
-0.030
-0.030
-0.029
-0.029
-0.028
-0.028
-0.051
-0.052
-0.053
-0.054
-0.056
-0.057
-0.058
-0.060
-0.061
-0.063
-0.065
-0.067
-0.069
-0.072
-0.076
-0.079
-0.084
-0.089
-0.095
-0.100
-0.106
-0.112
-0.117
-0.120
-0.122
-0.123
-0.122
-0.122
-0.122
-0.122
-0.121
-0.116
-0.108
-0.096
-0.082
-0.067
-0.054
-0.044
-0.036
-0.031
-0.029
-0.027
-0.027
-0.027
-0.027
-0.027
-0.028
-0.028
-0.028
-0.028
-0.028
-0.027
-0.027
-0.026
-0.026
-0.050
-0.051
-0.053
-0.054
-0.055
-0.056
-0.058
-0.059
-0.061
-0.062
-0.064
-0.066
-0.068
-0.071
-0.074
-0.078
-0.082
-0.087
-0.092
-0.098
-0.104
-0.109
-0.114
-0.118
-0.121
-0.123
-0.124
-0.125
-0.126
-0.126
-0.123
-0.116
-0.105
-0.089
-0.072
-0.054
-0.040
-0.029
-0.021
-0.017
-0.016
-0.016
-0.017
-0.019
-0.021
-0.022
-0.023
-0.024
-0.024
-0.025
-0.025
-0.025
-0.025
-0.025
-0.024
-0.050
-0.051
-0.052
-0.053
-0.054
-0.056
-0.057
-0.058
-0.060
-0.061
-0.063
-0.065
-0.067
-0.070
-0.073
-0.077
-0.081
-0.086
-0.091
-0.097
-0.103
-0.108
-0.114
-0.118
-0.122
-0.124
-0.126
-0.127
-0.126
-0.123
-0.117
-0.107
-0.092
-0.072
-0.051
-0.032
-0.016
-0.005
0.001
0.003
0.002
-0.001
-0.005
-0.009
-0.013
-0.016
-0.018
-0.020
-0.021
-0.022
-0.022
-0.023
-0.023
-0.023
-0.023
-0.049
-0.050
-0.052
-0.053
-0.054
-0.055
-0.056
-0.057
-0.059
-0.060
-0.062
-0.064
-0.066
-0.069
-0.072
-0.076
-0.080
-0.085
-0.090
-0.096
-0.102
-0.109
-0.115
-0.120
-0.124
-0.128
-0.129
-0.128
-0.125
-0.118
-0.106
-0.090
-0.069
-0.044
-0.019
0.004
0.022
0.033
0.036
0.033
0.026
0.018
0.010
0.003
-0.003
-0.008
-0.012
-0.015
-0.017
-0.018
-0.019
-0.020
-0.020
-0.021
-0.021
-0.049
-0.050
-0.051
-0.052
-0.053
-0.054
-0.055
-0.057
-0.058
-0.059
-0.061
-0.063
-0.065
-0.068
-0.071
-0.075
-0.079
-0.084
-0.090
-0.096
-0.103
-0.110
-0.117
-0.123
-0.129
-0.133
-0.135
-0.132
-0.125
-0.112
-0.094
-0.069
-0.039
-0.005
0.030
0.060
0.082
0.091
0.088
0.077
0.061
0.045
0.030
0.017
0.008
0.
-0.006
-0.010
-0.013
-0.015
-0.016
-0.017
-0.018
-0.019
-0.019
-0.048
-0.049
-0.050
-0.051
-0.052
-0.053
-0.054
-0.056
-0.057
-0.058
-0.060
-0.062
-0.064
-0.066
-0.070
-0.073
-0.078
-0.083
-0.090
-0.096
-0.104
-0.112
-0.120
-0.128
-0.136
-0.142
-0.144
-0.140
-0.129
-0.109
-0.081
-0.045
-0.001
0.049
0.101
0.148
0.178
0.186
0.171
0.143
0.110
0.080
0.054
0.035
0.020
0.009
0.001
-0.004
-0.008
-0.011
-0.013
-0.015
-0.016
-0.017
-0.017
-0.047
-0.048
-0.049
-0.050
-0.051
-0.052
-0.053
-0.054
-0.056
-0.057
-0.058
-0.060
-0.062
-0.065
-0.068
-0.072
-0.077
-0.082
-0.089
-0.097
-0.105
-0.114
-0.124
-0.134
-0.144
-0.152
-0.156
-0.152
-0.137
-0.110
-0.071
-0.020
0.044
0.122
0.209
0.292
0.344
0.347
0.306
0.242
0.178
0.125
0.084
0.054
0.033
0.018
0.008
0.001
-0.004
-0.008
-0.011
-0.013
-0.014
-0.015
-0.015
-0.046
-0.047
-0.048
-0.049
-0.050
-0.051
-0.052
-0.053
-0.054
-0.055
-0.057
-0.058
-0.060
-0.063
-0.066
-0.070
-0.075
-0.081
-0.088
-0.096
-0.105
-0.115
-0.127
-0.139
-0.152
-0.164
-0.170
-0.167
-0.149
-0.115
-0.064
0.005
0.097
0.219
0.374
0.540
0.649
0.640
0.532
0.393
0.271
0.181
0.118
0.075
0.047
0.028
0.015
0.006
0.000
-0.005
-0.008
-0.010
-0.012
-0.013
-0.014
-0.045
-0.046
-0.047
-0.048
-0.049
-0.050
-0.051
-0.052
-0.053
-0.054
-0.055
-0.057
-0.058
-0.061
-0.064
-0.068
-0.073
-0.079
-0.086
-0.095
-0.104
-0.115
-0.128
-0.142
-0.158
-0.172
-0.182
-0.180
-0.162
-0.123
-0.061
0.027
0.153
0.338
0.613
0.976
1.260
1.203
0.911
0.610
0.387
0.242
0.152
0.095
0.059
0.036
0.021
0.010
0.003
-0.002
-0.006
-0.008
-0.010
-0.011
-0.012
-0.044
-0.045
-0.046
-0.047
-0.048
-0.049
-0.049
-0.050
-0.051
-0.052
-0.053
-0.054
-0.056
-0.058
-0.061
-0.065
-0.070
-0.076
-0.083
-0.092
-0.101
-0.113
-0.126
-0.141
-0.158
-0.174
-0.186
-0.187
-0.169
-0.128
-0.058
0.046
0.202
0.454
0.898
1.706
2.681
2.313
1.471
0.867
0.502
0.297
0.180
0.111
0.069
0.043
0.025
0.014
0.006
0.000
-0.003
-0.006
-0.008
-0.010
-0.011
-0.043
-0.044
-0.045
-0.046
-0.046
-0.047
-0.048
-0.049
-0.049
-0.050
-0.051
-0.052
-0.054
-0.056
-0.058
-0.062
-0.067
-0.072
-0.079
-0.087
-0.097
-0.108
-0.121
-0.135
-0.151
-0.168
-0.179
-0.181
-0.164
-0.122
-0.050
0.060
0.230
0.521
1.075
2.386
5.601
3.655
1.898
1.028
0.567
0.326
0.195
0.120
0.075
0.047
0.029
0.016
0.008
0.002
-0.002
-0.004
-0.007
-0.008
-0.009
-0.042
-0.043
-0.043
-0.044
-0.045
-0.046
-0.046
-0.047
-0.047
-0.048
-0.049
-0.050
-0.051
-0.053
-0.055
-0.058
-0.062
-0.068
-0.074
-0.082
-0.090
-0.100
-0.112
-0.125
-0.139
-0.153
-0.163
-0.162
-0.145
-0.105
-0.035
0.070
0.233
0.504
0.992
1.916
3.134
2.629
1.631
0.943
0.538
0.317
0.193
0.121
0.076
0.048
0.030
0.018
0.010
0.004
0.000
-0.003
-0.005
-0.007
-0.008
-0.041
-0.041
-0.042
-0.043
-0.043
-0.044
-0.044
-0.045
-0.045
-0.046
-0.046
-0.047
-0.048
-0.049
-0.051
-0.054
-0.057
-0.062
-0.068
-0.074
-0.082
-0.091
-0.101
-0.112
-0.123
-0.133
-0.139
-0.135
-0.117
-0.079
-0.016
0.077
0.212
0.425
0.761
1.229
1.586
1.476
1.086
0.710
0.443
0.276
0.175
0.112
0.073
0.047
0.030
0.018
0.010
0.005
0.001
-0.002
-0.004
-0.006
-0.007
-0.039
-0.040
-0.040
-0.041
-0.041
-0.042
-0.042
-0.043
-0.043
-0.043
-0.044
-0.044
-0.045
-0.046
-0.047
-0.049
-0.052
-0.056
-0.061
-0.066
-0.073
-0.080
-0.088
-0.096
-0.105
-0.111
-0.113
-0.107
-0.088
-0.053
0.000
0.075
0.179
0.325
0.524
0.750
0.892
0.848
0.678
0.489
0.334
0.223
0.149
0.099
0.066
0.044
0.028
0.018
0.010
0.005
0.001
-0.001
-0.003
-0.005
-0.006
-0.038
-0.038
-0.039
-0.039
-0.040
-0.040
-0.040
-0.040
-0.041
-0.041
-0.041
-0.041
-0.041
-0.042
-0.043
-0.044
-0.047
-0.049
-0.053
-0.058
-0.063
-0.069
-0.075
-0.081
-0.086
-0.089
-0.089
-0.081
-0.064
-0.035
0.008
0.064
0.137
0.229
0.339
0.446
0.507
0.492
0.419
0.325
0.240
0.171
0.120
0.083
0.057
0.039
0.026
0.017
0.010
0.005
0.002
-0.001
-0.002
-0.004
-0.005
-0.036
-0.036
-0.037
-0.037
-0.037
-0.038
-0.038
-0.038
-0.038
-0.038
-0.038
-0.038
-0.038
-0.038
-0.038
-0.039
-0.040
-0.042
-0.045
-0.049
-0.053
-0.057
-0.062
-0.066
-0.070
-0.071
-0.069
-0.062
-0.048
-0.026
0.005
0.045
0.094
0.149
0.209
0.261
0.290
0.288
0.257
0.213
0.167
0.126
0.093
0.067
0.048
0.033
0.022
0.015
0.009
0.005
0.002
0.000
-0.002
-0.003
-0.004
-0.034
-0.035
-0.035
-0.035
-0.035
-0.035
-0.036
-0.035
-0.035
-0.035
-0.035
-0.034
-0.034
-0.034
-0.033
-0.034
-0.034
-0.035
-0.037
-0.039
-0.042
-0.046
-0.049
-0.052
-0.055
-0.056
-0.054
-0.049
-0.038
-0.023
-0.002
0.024
0.054
0.086
0.119
0.146
0.163
0.167
0.157
0.138
0.114
0.091
0.070
0.053
0.038
0.027
0.019
0.012
0.008
0.004
0.002
0.
-0.001
-0.002
-0.003
-0.032
-0.033
-0.033
-0.033
-0.033
-0.033
-0.033
-0.033
-0.032
-0.032
-0.031
-0.031
-0.030
-0.029
-0.028
-0.028
-0.027
-0.027
-0.028
-0.030
-0.032
-0.034
-0.037
-0.040
-0.042
-0.043
-0.042
-0.039
-0.033
-0.024
-0.011
0.004
0.022
0.041
0.060
0.077
0.090
0.097
0.096
0.090
0.078
0.065
0.052
0.040
0.030
0.022
0.015
0.010
0.007
0.004
0.002
0.000
-0.001
-0.002
-0.003
-0.030
-0.031
-0.031
-0.031
-0.031
-0.030
-0.030
-0.030
-0.029
-0.029
-0.028
-0.027
-0.025
-0.024
-0.023
-0.021
-0.020
-0.020
-0.019
-0.020
-0.022
-0.024
-0.026
-0.029
-0.031
-0.033
-0.033
-0.032
-0.029
-0.025
-0.019
-0.011
0.
0.014
0.030
0.045
0.056
0.063
0.065
0.062
0.055
0.047
0.038
0.030
0.023
0.017
0.012
0.008
0.006
0.003
0.002
0.001
0.000
-0.001
-0.002
-0.028
-0.028
-0.028
-0.028
-0.028
-0.028
-0.027
-0.027
-0.026
-0.025
-0.024
-0.022
-0.021
-0.019
-0.017
-0.015
-0.013
-0.012
-0.011
-0.011
-0.012
-0.014
-0.016
-0.019
-0.022
-0.024
-0.026
-0.027
-0.027
-0.026
-0.024
-0.019
-0.010
0.007
0.028
0.048
0.059
0.060
0.056
0.051
0.044
0.036
0.029
0.023
0.017
0.013
0.009
0.007
0.005
0.003
0.002
0.001
0.000
0.000
-0.001
-0.026
-0.026
-0.026
-0.026
-0.025
-0.025
-0.024
-0.023
-0.023
-0.021
-0.020
-0.018
-0.016
-0.014
-0.011
-0.009
-0.006
-0.004
-0.002
-0.002
-0.003
-0.005
-0.008
-0.011
-0.015
-0.017
-0.020
-0.021
-0.023
-0.024
-0.024
-0.020
-0.009
0.016
0.051
0.081
0.089
0.077
0.063
0.050
0.039
0.031
0.024
0.018
0.014
0.010
0.008
0.006
0.004
0.003
0.002
0.001
0.001
0.000
0.000
-0.024
-0.024
-0.024
-0.023
-0.023
-0.022
-0.021
-0.020
-0.019
-0.018
-0.016
-0.014
-0.011
-0.009
-0.006
-0.003
0.000
0.003
0.004
0.005
0.003
0.000
-0.003
-0.007
-0.010
-0.013
-0.015
-0.017
-0.018
-0.020
-0.020
-0.015
0.000
0.032
0.078
0.117
0.120
0.097
0.073
0.054
0.039
0.028
0.021
0.015
0.011
0.009
0.007
0.005
0.004
0.003
0.003
0.002
0.002
0.001
0.001
-0.022
-0.022
-0.021
-0.021
-0.020
-0.019
-0.018
-0.017
-0.016
-0.014
-0.012
-0.010
-0.007
-0.004
-0.001
0.002
0.005
0.007
0.008
0.007
0.005
0.001
-0.004
-0.007
-0.010
-0.011
-0.012
-0.012
-0.013
-0.014
-0.012
-0.006
0.011
0.043
0.086
0.119
0.121
0.101
0.076
0.055
0.038
0.026
0.018
0.013
0.010
0.008
0.007
0.006
0.005
0.004
0.004
0.003
0.003
0.002
0.002
-0.020
-0.020
-0.019
-0.018
-0.017
-0.016
-0.015
-0.014
-0.012
-0.010
-0.008
-0.006
-0.003
-0.001
0.002
0.004
0.006
0.007
0.005
0.002
-0.003
-0.008
-0.013
-0.016
-0.016
-0.014
-0.011
-0.009
-0.007
-0.006
-0.003
0.005
0.019
0.044
0.074
0.095
0.097
0.086
0.068
0.050
0.034
0.023
0.016
0.012
0.010
0.008
0.007
0.006
0.006
0.005
0.005
0.004
0.004
0.003
0.003
-0.018
-0.017
-0.016
-0.016
-0.014
-0.013
-0.012
-0.010
-0.009
-0.007
-0.005
-0.002
0.000
0.002
0.003
0.004
0.003
0.000
-0.006
-0.014
-0.024
-0.033
-0.038
-0.037
-0.031
-0.022
-0.013
-0.005
0.000
0.004
0.009
0.016
0.028
0.045
0.062
0.074
0.075
0.068
0.055
0.038
0.026
0.018
0.014
0.012
0.011
0.010
0.009
0.008
0.007
0.006
0.006
0.005
0.005
0.004
0.004
-0.016
-0.015
-0.014
-0.013
-0.012
-0.010
-0.009
-0.007
-0.005
-0.003
-0.001
0.001
0.002
0.003
0.003
0.001
-0.005
-0.015
-0.030
-0.048
-0.067
-0.081
-0.084
-0.076
-0.058
-0.037
-0.017
-0.002
0.008
0.016
0.023
0.032
0.043
0.054
0.065
0.070
0.069
0.059
0.042
0.028
0.019
0.015
0.014
0.013
0.013
0.012
0.011
0.010
0.009
0.008
0.008
0.007
0.006
0.006
0.005
-0.014
-0.013
-0.012
-0.010
-0.009
-0.007
-0.006
-0.004
-0.002
0.000
0.002
0.003
0.004
0.004
0.001
-0.006
-0.018
-0.039
-0.068
-0.105
-0.139
-0.161
-0.160
-0.136
-0.098
-0.057
-0.023
0.002
0.019
0.031
0.042
0.054
0.066
0.076
0.084
0.086
0.080
0.065
0.044
0.027
0.019
0.017
0.017
0.017
0.016
0.015
0.014
0.012
0.011
0.010
0.009
0.008
0.008
0.007
0.006
-0.012
-0.011
-0.009
-0.008
-0.006
-0.005
-0.003
-0.001
0.001
0.003
0.005
0.006
0.006
0.004
-0.002
-0.014
-0.036
-0.071
-0.122
-0.186
-0.247
-0.282
-0.270
-0.219
-0.148
-0.079
-0.026
0.010
0.034
0.051
0.066
0.082
0.097
0.109
0.117
0.117
0.108
0.088
0.063
0.042
0.031
0.026
0.025
0.023
0.021
0.019
0.017
0.015
0.014
0.013
0.011
0.010
0.009
0.008
0.007
-0.010
-0.008
-0.007
-0.006
-0.004
-0.002
0.
0.002
0.004
0.006
0.008
0.008
0.008
0.004
-0.005
-0.022
-0.054
-0.106
-0.185
-0.289
-0.389
-0.439
-0.407
-0.312
-0.198
-0.096
-0.022
0.024
0.052
0.074
0.095
0.116
0.136
0.152
0.160
0.159
0.146
0.122
0.093
0.068
0.052
0.042
0.036
0.031
0.028
0.024
0.021
0.019
0.017
0.015
0.013
0.012
0.011
0.010
0.009
-0.008
-0.006
-0.005
-0.003
-0.001
0.001
0.003
0.005
0.007
0.009
0.011
0.011
0.010
0.005
-0.006
-0.028
-0.067
-0.134
-0.240
-0.388
-0.537
-0.599
-0.531
-0.384
-0.228
-0.098
-0.010
0.042
0.073
0.099
0.126
0.155
0.181
0.201
0.209
0.203
0.184
0.155
0.123
0.096
0.074
0.059
0.048
0.040
0.034
0.029
0.025
0.022
0.019
0.017
0.015
0.014
0.012
0.011
0.010
-0.006
-0.004
-0.003
-0.001
0.001
0.003
0.005
0.008
0.010
0.013
0.014
0.015
0.013
0.008
-0.004
-0.027
-0.069
-0.143
-0.262
-0.432
-0.608
-0.673
-0.576
-0.397
-0.221
-0.082
0.010
0.062
0.094
0.122
0.155
0.192
0.226
0.250
0.256
0.243
0.215
0.179
0.144
0.114
0.090
0.071
0.057
0.047
0.039
0.033
0.028
0.025
0.022
0.019
0.017
0.015
0.014
0.012
0.011
-0.004
-0.003
-0.001
0.001
0.003
0.006
0.008
0.011
0.013
0.016
0.018
0.019
0.018
0.014
0.003
-0.019
-0.058
-0.126
-0.234
-0.383
-0.532
-0.584
-0.494
-0.333
-0.175
-0.051
0.031
0.078
0.108
0.139
0.177
0.221
0.262
0.288
0.292
0.270
0.232
0.189
0.151
0.120
0.095
0.076
0.062
0.051
0.042
0.036
0.031
0.027
0.024
0.021
0.019
0.017
0.015
0.013
0.012
-0.003
-0.001
0.001
0.003
0.005
0.008
0.011
0.013
0.016
0.019
0.022
0.024
0.024
0.021
0.013
-0.004
-0.035
-0.087
-0.166
-0.270
-0.364
-0.393
-0.333
-0.223
-0.109
-0.015
0.048
0.086
0.113
0.145
0.185
0.232
0.276
0.302
0.302
0.276
0.232
0.186
0.146
0.116
0.093
0.075
0.062
0.051
0.043
0.037
0.032
0.028
0.025
0.022
0.020
0.018
0.016
0.014
0.013
-0.001
0.001
0.003
0.005
0.007
0.010
0.013
0.016
0.019
0.023
0.026
0.029
0.031
0.030
0.026
0.015
-0.005
-0.040
-0.089
-0.147
-0.197
-0.210
-0.177
-0.113
-0.041
0.019
0.061
0.088
0.110
0.138
0.175
0.219
0.259
0.283
0.281
0.254
0.212
0.169
0.133
0.105
0.085
0.070
0.058
0.050
0.043
0.037
0.033
0.029
0.026
0.023
0.021
0.019
0.017
0.015
0.013
0.000
0.002
0.004
0.007
0.009
0.012
0.015
0.019
0.022
0.026
0.030
0.034
0.038
0.040
0.040
0.036
0.026
0.008
-0.018
-0.046
-0.069
-0.075
-0.058
-0.024
0.015
0.049
0.072
0.087
0.100
0.120
0.149
0.185
0.218
0.236
0.234
0.212
0.178
0.143
0.113
0.091
0.074
0.062
0.053
0.047
0.041
0.037
0.033
0.029
0.026
0.024
0.021
0.019
0.017
0.016
0.014
0.002
0.003
0.006
0.008
0.011
0.014
0.017
0.021
0.025
0.029
0.034
0.039
0.045
0.050
0.053
0.055
0.054
0.049
0.040
0.028
0.019
0.018
0.026
0.042
0.060
0.075
0.082
0.085
0.088
0.098
0.116
0.141
0.165
0.179
0.177
0.162
0.138
0.113
0.091
0.075
0.063
0.054
0.048
0.043
0.039
0.035
0.032
0.029
0.026
0.024
0.022
0.020
0.018
0.016
0.014
0.003
0.005
0.007
0.009
0.012
0.015
0.019
0.023
0.027
0.032
0.038
0.044
0.051
0.058
0.066
0.073
0.078
0.082
0.083
0.082
0.080
0.081
0.084
0.090
0.095
0.097
0.093
0.086
0.079
0.078
0.084
0.099
0.115
0.124
0.125
0.116
0.101
0.085
0.071
0.059
0.051
0.046
0.042
0.039
0.036
0.033
0.031
0.028
0.026
0.024
0.022
0.020
0.018
0.016
0.015
0.004
0.006
0.008
0.011
0.013
0.017
0.020
0.024
0.029
0.034
0.041
0.048
0.056
0.065
0.075
0.086
0.097
0.106
0.114
0.119
0.121
0.122
0.123
0.123
0.121
0.115
0.103
0.088
0.073
0.063
0.060
0.066
0.075
0.082
0.084
0.079
0.071
0.061
0.053
0.046
0.042
0.039
0.037
0.035
0.033
0.032
0.030
0.028
0.026
0.024
0.022
0.020
0.018
0.016
0.015
0.005
0.007
0.009
0.011
0.014
0.018
0.021
0.026
0.030
0.036
0.043
0.051
0.060
0.070
0.082
0.095
0.109
0.122
0.133
0.141
0.146
0.147
0.146
0.143
0.136
0.126
0.111
0.091
0.070
0.055
0.046
0.045
0.049
0.053
0.055
0.053
0.049
0.043
0.039
0.036
0.034
0.033
0.033
0.032
0.031
0.030
0.028
0.027
0.025
0.023
0.021
0.020
0.018
0.016
0.015
0.005
0.007
0.010
0.012
0.015
0.018
0.022
0.026
0.031
0.037
0.044
0.052
0.061
0.073
0.085
0.100
0.115
0.129
0.142
0.152
0.157
0.158
0.156
0.151
0.143
0.130
0.113
0.092
0.070
0.052
0.040
0.035
0.035
0.037
0.038
0.037
0.034
0.032
0.030
0.029
0.029
0.029
0.030
0.030
0.029
0.028
0.027
0.026
0.024
0.023
0.021
0.019
0.018
0.016
0.015
0.006
0.008
0.010
0.013
0.016
0.019
0.023
0.027
0.032
0.038
0.044
0.052
0.062
0.073
0.085
0.100
0.115
0.129
0.142
0.152
0.157
0.158
0.155
0.149
0.140
0.128
0.111
0.091
0.071
0.053
0.040
0.033
0.030
0.030
0.030
0.029
0.027
0.026
0.025
0.025
0.026
0.027
0.028
0.028
0.027
0.027
0.026
0.025
0.023
0.022
0.020
0.019
0.017
0.016
0.015
0.006
0.008
0.011
0.013
0.016
0.019
0.023
0.027
0.032
0.037
0.044
0.051
0.060
0.071
0.083
0.096
0.110
0.123
0.135
0.144
0.149
0.150
0.147
0.141
0.132
0.120
0.105
0.088
0.070
0.054
0.043
0.035
0.030
0.029
0.027
0.026
0.025
0.024
0.023
0.024
0.025
0.025
0.026
0.026
0.026
0.026
0.025
0.024
0.023
0.021
0.020
0.018
0.017
0.016
0.015
0.007
0.009
0.011
0.013
0.016
0.019
0.023
0.027
0.031
0.036
0.043
0.050
0.058
0.067
0.078
0.090
0.102
0.114
0.124
0.131
0.135
0.136
0.134
0.129
0.121
0.110
0.098
0.083
0.069
0.056
0.045
0.037
0.033
0.030
0.028
0.026
0.025
0.024
0.024
0.024
0.024
0.025
0.025
0.025
0.025
0.025
0.024
0.023
0.022
0.021
0.019
0.018
0.017
0.015
0.014
0.007
0.009
0.011
0.013
0.016
0.019
0.022
0.026
0.030
0.035
0.041
0.047
0.055
0.063
0.072
0.082
0.092
0.102
0.110
0.117
0.120
0.121
0.119
0.115
0.108
0.099
0.089
0.078
0.066
0.056
0.047
0.040
0.035
0.032
0.030
0.028
0.026
0.025
0.025
0.024
0.025
0.025
0.025
0.025
0.024
0.024
0.023
0.022
0.021
0.020
0.019
0.017
0.016
0.015
0.014
0.007
0.009
0.011
0.013
0.016
0.019
0.022
0.025
0.029
0.034
0.039
0.044
0.051
0.058
0.066
0.074
0.083
0.090
0.097
0.102
0.105
0.106
0.104
0.101
0.096
0.089
0.081
0.072
0.063
0.055
0.047
0.041
0.037
0.034
0.031
0.029
0.028
0.026
0.026
0.025
0.025
0.025
0.024
0.024
0.024
0.023
0.022
0.021
0.020
0.019
0.018
0.017
0.016
0.015
0.014
0.007
0.009
0.011
0.013
0.015
0.018
0.021
0.024
0.028
0.032
0.036
0.041
0.047
0.053
0.060
0.066
0.073
0.079
0.085
0.089
0.091
0.092
0.091
0.088
0.084
0.079
0.073
0.066
0.059
0.052
0.047
0.042
0.038
0.035
0.032
0.030
0.028
0.027
0.026
0.025
0.025
0.024
0.024
0.023
0.023
0.022
0.021
0.020
0.019
0.018
0.017
0.016
0.015
0.014
0.013
0.007
0.009
0.011
0.013
0.015
0.017
0.020
0.023
0.026
0.030
0.034
0.038
0.043
0.048
0.054
0.059
0.064
0.069
0.073
0.077
0.079
0.079
0.079
0.077
0.074
0.070
0.065
0.060
0.055
0.050
0.045
0.041
0.038
0.035
0.032
0.030
0.029
0.028
0.026
0.026
0.025
0.024
0.024
0.023
0.022
0.021
0.021
0.020
0.019
0.018
0.017
0.016
0.015
0.014
0.013
0.007
0.009
0.010
0.012
0.014
0.017
0.019
0.022
0.025
0.028
0.032
0.035
0.039
0.044
0.048
0.053
0.057
0.061
0.064
0.067
0.068
0.069
0.068
0.067
0.065
0.062
0.059
0.055
0.051
0.047
0.043
0.040
0.037
0.034
0.032
0.030
0.029
0.027
0.026
0.025
0.024
0.024
0.023
0.022
0.021
0.021
0.020
0.019
0.018
0.017
0.016
0.015
0.014
0.013
0.012
0.007
0.008
0.010
0.012
0.014
0.016
0.018
0.021
0.023
0.026
0.029
0.032
0.036
0.039
0.043
0.047
0.050
0.053
0.056
0.058
0.059
0.060
0.060
0.059
0.057
0.055
0.053
0.050
0.047
0.044
0.041
0.038
0.036
0.033
0.032
0.030
0.028
0.027
0.026
0.025
0.024
0.023
0.022
0.021
0.021
0.020
0.019
0.018
0.017
0.016
0.015
0.014
0.014
0.013
0.012
-0.050
-0.051
-0.053
-0.054
-0.055
-0.057
-0.058
-0.060
-0.061
-0.063
-0.065
-0.067
-0.070
-0.073
-0.076
-0.080
-0.085
-0.091
-0.098
-0.105
-0.114
-0.122
-0.130
-0.136
-0.137
-0.133
-0.123
-0.109
-0.094
-0.081
-0.070
-0.063
-0.060
-0.058
-0.059
-0.059
-0.060
-0.060
-0.060
-0.060
-0.059
-0.058
-0.057
-0.056
-0.054
-0.053
-0.051
-0.050
-0.048
-0.046
-0.045
-0.043
-0.042
-0.040
-0.039
-0.051
-0.052
-0.053
-0.055
-0.056
-0.057
-0.059
-0.060
-0.062
-0.064
-0.066
-0.069
-0.072
-0.075
-0.079
-0.084
-0.089
-0.097
-0.105
-0.116
-0.128
-0.141
-0.154
-0.163
-0.167
-0.160
-0.145
-0.122
-0.099
-0.079
-0.064
-0.055
-0.052
-0.051
-0.053
-0.055
-0.057
-0.059
-0.060
-0.060
-0.059
-0.059
-0.057
-0.056
-0.055
-0.053
-0.051
-0.050
-0.048
-0.046
-0.045
-0.043
-0.042
-0.040
-0.039
-0.051
-0.052
-0.054
-0.055
-0.056
-0.058
-0.059
-0.061
-0.063
-0.065
-0.067
-0.070
-0.073
-0.077
-0.081
-0.087
-0.094
-0.103
-0.114
-0.128
-0.145
-0.164
-0.184
-0.200
-0.207
-0.198
-0.173
-0.138
-0.102
-0.071
-0.051
-0.041
-0.039
-0.041
-0.046
-0.050
-0.054
-0.057
-0.059
-0.059
-0.059
-0.059
-0.057
-0.056
-0.055
-0.053
-0.051
-0.050
-0.048
-0.046
-0.045
-0.043
-0.042
-0.040
-0.039
-0.052
-0.053
-0.054
-0.056
-0.057
-0.058
-0.060
-0.062
-0.064
-0.066
-0.068
-0.071
-0.074
-0.078
-0.083
-0.090
-0.098
-0.109
-0.122
-0.140
-0.162
-0.189
-0.218
-0.244
-0.256
-0.244
-0.207
-0.153
-0.099
-0.056
-0.029
-0.019
-0.020
-0.027
-0.036
-0.044
-0.050
-0.055
-0.057
-0.059
-0.059
-0.058
-0.057
-0.056
-0.054
-0.053
-0.051
-0.049
-0.048
-0.046
-0.044
-0.043
-0.041
-0.040
-0.038
-0.052
-0.053
-0.055
-0.056
-0.057
-0.059
-0.061
-0.062
-0.064
-0.066
-0.069
-0.072
-0.075
-0.080
-0.085
-0.092
-0.101
-0.114
-0.130
-0.151
-0.179
-0.213
-0.252
-0.288
-0.306
-0.291
-0.237
-0.161
-0.086
-0.029
0.002
0.010
0.003
-0.011
-0.026
-0.038
-0.047
-0.053
-0.056
-0.058
-0.058
-0.058
-0.057
-0.056
-0.054
-0.052
-0.051
-0.049
-0.047
-0.046
-0.044
-0.042
-0.041
-0.039
-0.038
-0.052
-0.054
-0.055
-0.056
-0.058
-0.059
-0.061
-0.063
-0.065
-0.067
-0.070
-0.073
-0.076
-0.081
-0.087
-0.094
-0.104
-0.118
-0.136
-0.160
-0.191
-0.232
-0.277
-0.320
-0.340
-0.319
-0.251
-0.155
-0.061
0.007
0.040
0.042
0.026
0.004
-0.016
-0.032
-0.044
-0.051
-0.055
-0.057
-0.058
-0.058
-0.057
-0.055
-0.054
-0.052
-0.050
-0.048
-0.047
-0.045
-0.043
-0.042
-0.040
-0.039
-0.037
-0.053
-0.054
-0.055
-0.057
-0.058
-0.060
-0.061
-0.063
-0.065
-0.067
-0.070
-0.073
-0.077
-0.081
-0.087
-0.095
-0.106
-0.120
-0.138
-0.164
-0.197
-0.239
-0.286
-0.327
-0.345
-0.317
-0.240
-0.133
-0.029
0.044
0.074
0.069
0.044
0.015
-0.011
-0.030
-0.042
-0.050
-0.055
-0.057
-0.058
-0.057
-0.056
-0.055
-0.053
-0.051
-0.049
-0.048
-0.046
-0.044
-0.043
-0.041
-0.039
-0.038
-0.037
-0.053
-0.054
-0.055
-0.057
-0.058
-0.060
-0.061
-0.063
-0.065
-0.067
-0.070
-0.073
-0.077
-0.082
-0.088
-0.095
-0.106
-0.120
-0.138
-0.163
-0.195
-0.234
-0.276
-0.309
-0.319
-0.285
-0.209
-0.105
-0.004
0.066
0.090
0.078
0.048
0.015
-0.012
-0.031
-0.044
-0.051
-0.055
-0.057
-0.057
-0.056
-0.055
-0.054
-0.052
-0.050
-0.048
-0.047
-0.045
-0.043
-0.042
-0.040
-0.039
-0.037
-0.036
-0.053
-0.054
-0.056
-0.057
-0.058
-0.060
-0.062
-0.063
-0.065
-0.068
-0.070
-0.073
-0.077
-0.081
-0.087
-0.095
-0.105
-0.118
-0.135
-0.157
-0.186
-0.219
-0.252
-0.275
-0.276
-0.243
-0.175
-0.086
0.000
0.058
0.076
0.063
0.034
0.004
-0.020
-0.037
-0.048
-0.054
-0.056
-0.057
-0.057
-0.055
-0.054
-0.052
-0.050
-0.049
-0.047
-0.045
-0.044
-0.042
-0.040
-0.039
-0.038
-0.036
-0.035
-0.053
-0.054
-0.056
-0.057
-0.058
-0.060
-0.062
-0.063
-0.065
-0.067
-0.070
-0.073
-0.076
-0.081
-0.086
-0.093
-0.102
-0.114
-0.129
-0.149
-0.172
-0.197
-0.221
-0.236
-0.232
-0.204
-0.151
-0.083
-0.019
0.024
0.037
0.026
0.004
-0.018
-0.036
-0.048
-0.054
-0.057
-0.058
-0.057
-0.056
-0.054
-0.052
-0.050
-0.049
-0.047
-0.045
-0.044
-0.042
-0.040
-0.039
-0.038
-0.036
-0.035
-0.034
-0.053
-0.054
-0.056
-0.057
-0.058
-0.060
-0.061
-0.063
-0.065
-0.067
-0.069
-0.072
-0.076
-0.080
-0.085
-0.091
-0.099
-0.110
-0.123
-0.139
-0.157
-0.176
-0.192
-0.201
-0.196
-0.175
-0.138
-0.093
-0.051
-0.023
-0.014
-0.021
-0.034
-0.047
-0.056
-0.060
-0.062
-0.061
-0.059
-0.057
-0.054
-0.052
-0.050
-0.048
-0.046
-0.045
-0.043
-0.042
-0.040
-0.039
-0.037
-0.036
-0.035
-0.034
-0.033
-0.053
-0.054
-0.056
-0.057
-0.058
-0.060
-0.061
-0.063
-0.065
-0.067
-0.069
-0.072
-0.075
-0.079
-0.083
-0.089
-0.096
-0.105
-0.116
-0.129
-0.142
-0.156
-0.168
-0.173
-0.170
-0.157
-0.134
-0.108
-0.085
-0.071
-0.067
-0.070
-0.075
-0.078
-0.077
-0.074
-0.069
-0.064
-0.059
-0.055
-0.052
-0.049
-0.047
-0.045
-0.043
-0.042
-0.040
-0.039
-0.038
-0.037
-0.036
-0.035
-0.033
-0.032
-0.031
-0.053
-0.054
-0.055
-0.057
-0.058
-0.060
-0.061
-0.063
-0.064
-0.066
-0.068
-0.071
-0.074
-0.077
-0.082
-0.087
-0.093
-0.101
-0.110
-0.120
-0.131
-0.141
-0.150
-0.154
-0.154
-0.147
-0.136
-0.124
-0.115
-0.111
-0.111
-0.113
-0.111
-0.106
-0.096
-0.085
-0.074
-0.065
-0.057
-0.052
-0.048
-0.045
-0.042
-0.041
-0.039
-0.038
-0.037
-0.036
-0.035
-0.034
-0.034
-0.033
-0.032
-0.031
-0.030
-0.053
-0.054
-0.055
-0.056
-0.058
-0.059
-0.061
-0.062
-0.064
-0.066
-0.068
-0.070
-0.073
-0.076
-0.080
-0.085
-0.091
-0.097
-0.105
-0.114
-0.122
-0.131
-0.138
-0.142
-0.144
-0.143
-0.140
-0.137
-0.138
-0.141
-0.145
-0.145
-0.139
-0.127
-0.109
-0.091
-0.075
-0.062
-0.052
-0.046
-0.041
-0.038
-0.037
-0.036
-0.035
-0.034
-0.034
-0.033
-0.032
-0.032
-0.031
-0.031
-0.030
-0.029
-0.028
-0.052
-0.054
-0.055
-0.056
-0.057
-0.059
-0.060
-0.062
-0.063
-0.065
-0.067
-0.069
-0.072
-0.075
-0.079
-0.083
-0.088
-0.094
-0.101
-0.109
-0.117
-0.125
-0.131
-0.136
-0.139
-0.141
-0.143
-0.147
-0.152
-0.159
-0.165
-0.164
-0.154
-0.135
-0.112
-0.089
-0.069
-0.054
-0.043
-0.036
-0.032
-0.030
-0.029
-0.029
-0.029
-0.029
-0.029
-0.029
-0.029
-0.029
-0.029
-0.028
-0.028
-0.027
-0.027
-0.052
-0.053
-0.054
-0.056
-0.057
-0.058
-0.060
-0.061
-0.063
-0.064
-0.066
-0.068
-0.071
-0.074
-0.077
-0.082
-0.087
-0.093
-0.099
-0.106
-0.114
-0.121
-0.128
-0.134
-0.138
-0.142
-0.146
-0.151
-0.158
-0.165
-0.169
-0.166
-0.152
-0.129
-0.102
-0.076
-0.054
-0.037
-0.027
-0.021
-0.018
-0.018
-0.019
-0.021
-0.022
-0.023
-0.024
-0.025
-0.026
-0.026
-0.026
-0.026
-0.026
-0.025
-0.025
-0.052
-0.053
-0.054
-0.055
-0.056
-0.058
-0.059
-0.060
-0.062
-0.063
-0.065
-0.067
-0.070
-0.073
-0.076
-0.081
-0.086
-0.091
-0.098
-0.105
-0.113
-0.121
-0.128
-0.135
-0.140
-0.145
-0.149
-0.154
-0.158
-0.161
-0.160
-0.151
-0.133
-0.107
-0.077
-0.049
-0.026
-0.011
-0.002
0.001
0.001
-0.002
-0.006
-0.010
-0.014
-0.017
-0.019
-0.020
-0.022
-0.023
-0.023
-0.023
-0.023
-0.023
-0.023
-0.051
-0.052
-0.053
-0.055
-0.056
-0.057
-0.058
-0.060
-0.061
-0.062
-0.064
-0.066
-0.069
-0.072
-0.075
-0.080
-0.085
-0.091
-0.098
-0.105
-0.114
-0.122
-0.130
-0.138
-0.145
-0.150
-0.154
-0.157
-0.156
-0.153
-0.143
-0.127
-0.102
-0.071
-0.037
-0.006
0.017
0.032
0.036
0.034
0.028
0.019
0.011
0.003
-0.004
-0.009
-0.013
-0.015
-0.018
-0.019
-0.020
-0.021
-0.021
-0.021
-0.021
-0.050
-0.052
-0.053
-0.054
-0.055
-0.056
-0.057
-0.059
-0.060
-0.061
-0.063
-0.065
-0.068
-0.070
-0.074
-0.079
-0.084
-0.091
-0.098
-0.106
-0.115
-0.125
-0.135
-0.144
-0.153
-0.161
-0.165
-0.164
-0.158
-0.144
-0.124
-0.096
-0.061
-0.021
0.021
0.059
0.086
0.098
0.096
0.083
0.066
0.048
0.032
0.018
0.008
0.
-0.006
-0.010
-0.013
-0.015
-0.017
-0.018
-0.019
-0.019
-0.019
-0.050
-0.051
-0.052
-0.053
-0.054
-0.055
-0.056
-0.058
-0.059
-0.060
-0.062
-0.064
-0.066
-0.069
-0.073
-0.078
-0.083
-0.090
-0.099
-0.108
-0.118
-0.129
-0.141
-0.153
-0.166
-0.177
-0.183
-0.180
-0.167
-0.143
-0.108
-0.065
-0.014
0.044
0.108
0.164
0.201
0.210
0.192
0.159
0.121
0.087
0.059
0.037
0.021
0.010
0.001
-0.005
-0.009
-0.012
-0.014
-0.015
-0.016
-0.017
-0.018
-0.049
-0.050
-0.051
-0.052
-0.053
-0.054
-0.055
-0.057
-0.058
-0.059
-0.061
-0.062
-0.065
-0.068
-0.071
-0.076
-0.083
-0.090
-0.099
-0.109
-0.120
-0.133
-0.148
-0.164
-0.181
-0.198
-0.209
-0.208
-0.189
-0.152
-0.101
-0.037
0.040
0.132
0.239
0.344
0.411
0.412
0.358
0.278
0.201
0.138
0.091
0.059
0.036
0.020
0.009
0.001
-0.004
-0.008
-0.011
-0.013
-0.014
-0.015
-0.016
-0.048
-0.049
-0.050
-0.051
-0.052
-0.053
-0.054
-0.055
-0.056
-0.058
-0.059
-0.061
-0.063
-0.066
-0.070
-0.075
-0.081
-0.089
-0.098
-0.110
-0.122
-0.137
-0.154
-0.174
-0.197
-0.222
-0.241
-0.244
-0.223
-0.175
-0.105
-0.015
0.098
0.251
0.453
0.685
0.840
0.818
0.660
0.470
0.314
0.203
0.129
0.082
0.050
0.030
0.016
0.006
0.000
-0.005
-0.008
-0.010
-0.012
-0.013
-0.014
-0.047
-0.048
-0.049
-0.050
-0.051
-0.052
-0.053
-0.054
-0.055
-0.056
-0.057
-0.059
-0.061
-0.064
-0.067
-0.072
-0.079
-0.087
-0.097
-0.109
-0.122
-0.138
-0.157
-0.181
-0.210
-0.241
-0.269
-0.280
-0.261
-0.207
-0.120
-0.003
0.155
0.396
0.787
1.372
1.863
1.725
1.243
0.777
0.463
0.277
0.169
0.104
0.064
0.039
0.022
0.011
0.003
-0.002
-0.005
-0.008
-0.010
-0.011
-0.012
-0.046
-0.047
-0.048
-0.049
-0.050
-0.051
-0.052
-0.052
-0.053
-0.054
-0.055
-0.057
-0.058
-0.061
-0.064
-0.069
-0.076
-0.084
-0.094
-0.106
-0.120
-0.136
-0.157
-0.182
-0.213
-0.249
-0.282
-0.301
-0.289
-0.235
-0.138
0.001
0.202
0.541
1.201
2.639
4.677
3.925
2.412
1.217
0.626
0.346
0.202
0.122
0.075
0.046
0.027
0.015
0.007
0.001
-0.003
-0.006
-0.008
-0.010
-0.011
-0.045
-0.046
-0.047
-0.048
-0.048
-0.049
-0.050
-0.051
-0.051
-0.052
-0.053
-0.054
-0.056
-0.058
-0.061
-0.066
-0.072
-0.080
-0.089
-0.101
-0.115
-0.131
-0.150
-0.175
-0.205
-0.240
-0.274
-0.296
-0.288
-0.237
-0.139
0.006
0.227
0.621
1.448
3.717
13.713
7.566
4.063
1.562
0.723
0.383
0.220
0.132
0.081
0.050
0.031
0.018
0.009
0.003
-0.001
-0.004
-0.007
-0.008
-0.009
-0.044
-0.045
-0.045
-0.046
-0.047
-0.048
-0.048
-0.049
-0.050
-0.050
-0.051
-0.052
-0.053
-0.055
-0.057
-0.061
-0.067
-0.074
-0.083
-0.094
-0.107
-0.121
-0.139
-0.161
-0.186
-0.216
-0.244
-0.261
-0.252
-0.204
-0.110
0.026
0.233
0.601
1.352
3.009
5.473
4.637
2.894
1.361
0.678
0.372
0.217
0.133
0.083
0.052
0.032
0.019
0.010
0.004
0.
-0.003
-0.005
-0.007
-0.008
-0.042
-0.043
-0.044
-0.045
-0.045
-0.046
-0.047
-0.047
-0.047
-0.048
-0.048
-0.049
-0.050
-0.051
-0.053
-0.057
-0.061
-0.067
-0.075
-0.085
-0.096
-0.109
-0.124
-0.141
-0.161
-0.182
-0.201
-0.209
-0.194
-0.147
-0.061
0.058
0.228
0.515
1.042
1.998
2.856
2.345
1.565
0.933
0.540
0.320
0.197
0.124
0.079
0.051
0.032
0.020
0.011
0.005
0.001
-0.002
-0.004
-0.006
-0.007
-0.041
-0.042
-0.042
-0.043
-0.043
-0.044
-0.045
-0.045
-0.045
-0.046
-0.046
-0.046
-0.047
-0.048
-0.049
-0.052
-0.055
-0.060
-0.067
-0.075
-0.084
-0.095
-0.107
-0.120
-0.134
-0.148
-0.157
-0.155
-0.135
-0.089
-0.015
0.083
0.210
0.400
0.693
1.086
1.345
1.199
0.888
0.602
0.394
0.255
0.166
0.109
0.072
0.047
0.030
0.019
0.011
0.005
0.002
-0.001
-0.003
-0.005
-0.006
-0.039
-0.040
-0.040
-0.041
-0.042
-0.042
-0.042
-0.043
-0.043
-0.043
-0.043
-0.043
-0.043
-0.044
-0.045
-0.046
-0.049
-0.053
-0.058
-0.064
-0.071
-0.080
-0.089
-0.098
-0.108
-0.115
-0.118
-0.112
-0.091
-0.052
0.006
0.080
0.170
0.284
0.430
0.581
0.664
0.627
0.512
0.385
0.276
0.193
0.134
0.092
0.062
0.042
0.027
0.017
0.010
0.005
0.002
-0.001
-0.003
-0.004
-0.005
-0.038
-0.038
-0.039
-0.039
-0.039
-0.040
-0.040
-0.040
-0.040
-0.040
-0.040
-0.040
-0.039
-0.039
-0.040
-0.040
-0.042
-0.044
-0.048
-0.053
-0.058
-0.065
-0.072
-0.078
-0.084
-0.088
-0.088
-0.081
-0.064
-0.035
0.005
0.056
0.113
0.180
0.251
0.312
0.345
0.337
0.297
0.242
0.188
0.142
0.104
0.074
0.052
0.035
0.023
0.015
0.009
0.005
0.002
0.000
-0.002
-0.003
-0.004
-0.036
-0.036
-0.037
-0.037
-0.037
-0.037
-0.037
-0.037
-0.037
-0.037
-0.036
-0.036
-0.035
-0.035
-0.034
-0.034
-0.035
-0.036
-0.038
-0.041
-0.045
-0.050
-0.055
-0.060
-0.065
-0.067
-0.067
-0.062
-0.050
-0.032
-0.007
0.022
0.056
0.091
0.123
0.150
0.168
0.175
0.167
0.149
0.125
0.100
0.078
0.058
0.041
0.028
0.019
0.012
0.007
0.004
0.002
0.000
-0.002
-0.003
-0.003
-0.034
-0.034
-0.034
-0.035
-0.035
-0.035
-0.035
-0.035
-0.034
-0.034
-0.033
-0.032
-0.031
-0.029
-0.028
-0.027
-0.027
-0.027
-0.027
-0.029
-0.032
-0.036
-0.040
-0.044
-0.048
-0.051
-0.051
-0.049
-0.044
-0.035
-0.023
-0.009
0.007
0.022
0.035
0.048
0.064
0.081
0.090
0.089
0.081
0.069
0.055
0.042
0.031
0.022
0.015
0.010
0.006
0.003
0.001
0.
-0.001
-0.002
-0.003
-0.032
-0.032
-0.032
-0.032
-0.032
-0.032
-0.032
-0.031
-0.031
-0.030
-0.029
-0.027
-0.026
-0.024
-0.022
-0.020
-0.018
-0.016
-0.016
-0.017
-0.018
-0.022
-0.025
-0.030
-0.034
-0.037
-0.039
-0.040
-0.040
-0.039
-0.037
-0.034
-0.029
-0.020
-0.008
0.006
0.023
0.041
0.053
0.057
0.054
0.047
0.038
0.030
0.022
0.015
0.011
0.007
0.004
0.002
0.001
0.
-0.001
-0.001
-0.002
-0.030
-0.030
-0.030
-0.030
-0.029
-0.029
-0.029
-0.028
-0.027
-0.026
-0.025
-0.023
-0.020
-0.018
-0.015
-0.012
-0.008
-0.006
-0.004
-0.004
-0.005
-0.007
-0.012
-0.017
-0.021
-0.026
-0.030
-0.034
-0.037
-0.042
-0.047
-0.051
-0.049
-0.032
0.003
0.036
0.052
0.054
0.052
0.048
0.042
0.034
0.027
0.020
0.015
0.011
0.007
0.005
0.003
0.002
0.001
0.000
0.000
-0.001
-0.001
-0.028
-0.027
-0.027
-0.027
-0.027
-0.026
-0.025
-0.025
-0.023
-0.022
-0.020
-0.018
-0.015
-0.012
-0.008
-0.003
0.001
0.005
0.008
0.010
0.009
0.006
0.001
-0.005
-0.011
-0.017
-0.022
-0.028
-0.034
-0.041
-0.049
-0.056
-0.050
-0.009
0.073
0.158
0.161
0.111
0.077
0.056
0.041
0.029
0.021
0.015
0.010
0.007
0.005
0.003
0.002
0.002
0.001
0.001
0.000
0.
0.000
-0.025
-0.025
-0.025
-0.024
-0.024
-0.023
-0.022
-0.021
-0.020
-0.018
-0.016
-0.013
-0.009
-0.005
-0.001
0.005
0.010
0.016
0.020
0.022
0.021
0.017
0.010
0.003
-0.004
-0.011
-0.016
-0.022
-0.028
-0.036
-0.044
-0.047
-0.031
0.035
0.166
0.320
0.293
0.175
0.110
0.071
0.045
0.028
0.018
0.011
0.008
0.005
0.004
0.003
0.002
0.002
0.002
0.001
0.001
0.001
0.000
-0.023
-0.023
-0.022
-0.022
-0.021
-0.020
-0.019
-0.017
-0.016
-0.014
-0.011
-0.008
-0.004
0.000
0.006
0.012
0.018
0.024
0.028
0.030
0.028
0.021
0.013
0.004
-0.003
-0.008
-0.012
-0.016
-0.021
-0.028
-0.033
-0.031
-0.007
0.062
0.180
0.290
0.265
0.184
0.126
0.079
0.046
0.026
0.015
0.009
0.006
0.004
0.003
0.003
0.003
0.003
0.002
0.002
0.002
0.002
0.001
-0.021
-0.020
-0.020
-0.019
-0.018
-0.017
-0.015
-0.014
-0.012
-0.009
-0.007
-0.003
0.000
0.005
0.010
0.016
0.022
0.027
0.030
0.029
0.023
0.014
0.003
-0.006
-0.011
-0.012
-0.011
-0.011
-0.013
-0.017
-0.019
-0.014
0.007
0.054
0.120
0.163
0.159
0.142
0.109
0.069
0.038
0.020
0.012
0.008
0.006
0.005
0.004
0.004
0.004
0.004
0.004
0.003
0.003
0.003
0.003
-0.019
-0.018
-0.017
-0.016
-0.015
-0.013
-0.012
-0.010
-0.008
-0.005
-0.003
0.001
0.004
0.009
0.013
0.017
0.020
0.021
0.018
0.010
-0.003
-0.018
-0.030
-0.035
-0.032
-0.023
-0.013
-0.007
-0.005
-0.005
-0.003
0.003
0.017
0.042
0.071
0.090
0.095
0.092
0.070
0.038
0.018
0.009
0.007
0.007
0.006
0.006
0.006
0.006
0.005
0.005
0.005
0.005
0.005
0.004
0.004
-0.016
-0.015
-0.014
-0.013
-0.012
-0.010
-0.009
-0.006
-0.004
-0.002
0.001
0.004
0.007
0.010
0.013
0.013
0.011
0.003
-0.012
-0.036
-0.064
-0.089
-0.101
-0.095
-0.073
-0.045
-0.019
-0.002
0.007
0.011
0.016
0.025
0.037
0.051
0.065
0.076
0.075
0.060
0.029
0.002
-0.006
-0.002
0.004
0.007
0.009
0.009
0.008
0.008
0.008
0.007
0.007
0.007
0.006
0.006
0.005
-0.014
-0.013
-0.012
-0.010
-0.009
-0.007
-0.005
-0.003
-0.001
0.002
0.005
0.007
0.010
0.011
0.010
0.005
-0.007
-0.030
-0.069
-0.122
-0.181
-0.224
-0.232
-0.197
-0.138
-0.074
-0.024
0.006
0.022
0.032
0.042
0.056
0.070
0.084
0.096
0.101
0.093
0.061
0.016
-0.015
-0.016
-0.004
0.006
0.011
0.013
0.013
0.012
0.011
0.011
0.010
0.009
0.008
0.008
0.007
0.006
-0.012
-0.011
-0.009
-0.008
-0.006
-0.004
-0.002
0.000
0.003
0.006
0.008
0.010
0.011
0.011
0.006
-0.007
-0.032
-0.078
-0.154
-0.260
-0.379
-0.455
-0.446
-0.355
-0.226
-0.108
-0.025
0.021
0.044
0.059
0.077
0.098
0.119
0.138
0.151
0.157
0.144
0.105
0.048
0.010
0.003
0.011
0.018
0.020
0.020
0.019
0.017
0.015
0.014
0.013
0.011
0.010
0.010
0.009
0.008
-0.010
-0.008
-0.007
-0.005
-0.003
-0.001
0.001
0.004
0.006
0.009
0.011
0.013
0.013
0.010
0.002
-0.018
-0.058
-0.132
-0.262
-0.461
-0.691
-0.820
-0.755
-0.552
-0.321
-0.131
-0.011
0.047
0.074
0.093
0.120
0.150
0.183
0.209
0.226
0.231
0.216
0.172
0.114
0.069
0.048
0.041
0.037
0.033
0.029
0.026
0.022
0.020
0.017
0.015
0.014
0.013
0.011
0.010
0.009
-0.008
-0.006
-0.005
-0.003
-0.001
0.002
0.004
0.007
0.010
0.012
0.015
0.016
0.016
0.011
-0.001
-0.026
-0.079
-0.180
-0.370
-0.698
-1.117
-1.323
-1.100
-0.722
-0.376
-0.122
0.025
0.086
0.108
0.132
0.168
0.214
0.260
0.296
0.315
0.311
0.283
0.232
0.175
0.128
0.095
0.072
0.057
0.046
0.038
0.032
0.027
0.024
0.021
0.018
0.016
0.015
0.013
0.012
0.010
-0.006
-0.004
-0.002
0.000
0.002
0.004
0.007
0.010
0.013
0.016
0.018
0.020
0.019
0.014
0.001
-0.027
-0.084
-0.198
-0.420
-0.834
-1.417
-1.669
-1.271
-0.751
-0.356
-0.083
0.072
0.122
0.140
0.169
0.218
0.282
0.347
0.395
0.411
0.386
0.332
0.267
0.208
0.161
0.123
0.093
0.072
0.057
0.046
0.038
0.032
0.027
0.024
0.021
0.018
0.016
0.015
0.013
0.012
-0.004
-0.002
0.000
0.002
0.004
0.007
0.010
0.013
0.016
0.020
0.023
0.025
0.024
0.020
0.009
-0.018
-0.071
-0.175
-0.371
-0.718
-1.177
-1.354
-1.028
-0.602
-0.265
-0.029
0.102
0.142
0.159
0.195
0.258
0.341
0.426
0.486
0.495
0.445
0.361
0.277
0.212
0.165
0.129
0.100
0.077
0.061
0.050
0.041
0.035
0.030
0.026
0.023
0.020
0.018
0.016
0.014
0.013
-0.002
0.000
0.002
0.004
0.006
0.009
0.012
0.016
0.020
0.023
0.027
0.030
0.031
0.029
0.021
0.000
-0.041
-0.117
-0.252
-0.459
-0.685
-0.764
-0.612
-0.369
-0.149
0.016
0.108
0.140
0.160
0.201
0.273
0.368
0.463
0.526
0.527
0.461
0.359
0.266
0.198
0.151
0.119
0.094
0.075
0.061
0.051
0.043
0.037
0.032
0.028
0.025
0.022
0.019
0.017
0.015
0.014
-0.001
0.001
0.003
0.006
0.009
0.012
0.015
0.019
0.023
0.027
0.031
0.036
0.039
0.040
0.036
0.024
-0.001
-0.048
-0.124
-0.225
-0.320
-0.349
-0.285
-0.168
-0.046
0.049
0.103
0.126
0.145
0.184
0.252
0.343
0.432
0.484
0.478
0.413
0.320
0.234
0.171
0.130
0.102
0.083
0.069
0.058
0.049
0.043
0.037
0.033
0.029
0.026
0.023
0.020
0.018
0.016
0.015
0.001
0.003
0.005
0.008
0.010
0.014
0.017
0.021
0.026
0.031
0.036
0.042
0.047
0.051
0.053
0.050
0.040
0.018
-0.017
-0.061
-0.099
-0.109
-0.082
-0.028
0.031
0.078
0.102
0.111
0.121
0.148
0.201
0.273
0.342
0.381
0.373
0.323
0.253
0.188
0.139
0.106
0.085
0.070
0.060
0.053
0.046
0.041
0.037
0.033
0.029
0.026
0.023
0.021
0.019
0.017
0.015
0.002
0.004
0.006
0.009
0.012
0.016
0.019
0.024
0.029
0.034
0.040
0.047
0.055
0.063
0.070
0.076
0.078
0.075
0.064
0.050
0.037
0.034
0.045
0.067
0.091
0.107
0.109
0.101
0.095
0.104
0.136
0.185
0.233
0.260
0.257
0.226
0.181
0.138
0.105
0.082
0.067
0.058
0.052
0.047
0.043
0.039
0.036
0.032
0.029
0.026
0.024
0.021
0.019
0.017
0.016
0.003
0.005
0.008
0.011
0.014
0.017
0.021
0.026
0.031
0.037
0.044
0.053
0.062
0.073
0.085
0.098
0.110
0.119
0.125
0.126
0.125
0.124
0.127
0.134
0.139
0.137
0.123
0.100
0.077
0.067
0.078
0.105
0.137
0.158
0.160
0.144
0.119
0.094
0.074
0.060
0.052
0.047
0.044
0.041
0.039
0.037
0.034
0.031
0.029
0.026
0.024
0.022
0.020
0.018
0.016
0.004
0.006
0.009
0.012
0.015
0.018
0.023
0.027
0.033
0.040
0.047
0.057
0.068
0.082
0.097
0.115
0.134
0.153
0.168
0.178
0.182
0.183
0.181
0.180
0.176
0.164
0.140
0.106
0.069
0.044
0.037
0.049
0.069
0.085
0.091
0.084
0.072
0.058
0.048
0.042
0.039
0.038
0.037
0.037
0.036
0.034
0.032
0.030
0.028
0.026
0.024
0.021
0.020
0.018
0.016
0.005
0.007
0.010
0.013
0.016
0.019
0.024
0.029
0.034
0.041
0.050
0.060
0.072
0.087
0.105
0.126
0.150
0.173
0.194
0.209
0.216
0.216
0.212
0.207
0.197
0.180
0.151
0.112
0.070
0.035
0.018
0.018
0.029
0.041
0.048
0.046
0.039
0.033
0.029
0.028
0.029
0.031
0.032
0.033
0.033
0.032
0.031
0.029
0.027
0.025
0.023
0.021
0.019
0.018
0.016
0.006
0.008
0.011
0.013
0.017
0.020
0.024
0.029
0.035
0.042
0.051
0.061
0.074
0.089
0.108
0.131
0.155
0.181
0.204
0.220
0.228
0.229
0.224
0.215
0.203
0.183
0.153
0.115
0.073
0.038
0.016
0.009
0.013
0.020
0.025
0.025
0.021
0.018
0.018
0.020
0.023
0.026
0.029
0.030
0.030
0.030
0.029
0.028
0.026
0.024
0.023
0.021
0.019
0.018
0.016
0.006
0.009
0.011
0.014
0.017
0.021
0.025
0.030
0.035
0.042
0.051
0.061
0.073
0.089
0.107
0.129
0.153
0.177
0.199
0.215
0.223
0.223
0.217
0.208
0.195
0.175
0.147
0.113
0.077
0.045
0.023
0.013
0.012
0.015
0.017
0.017
0.015
0.013
0.014
0.017
0.020
0.024
0.027
0.028
0.029
0.028
0.028
0.027
0.025
0.024
0.022
0.020
0.019
0.017
0.016
0.007
0.009
0.011
0.014
0.017
0.021
0.025
0.030
0.035
0.042
0.050
0.059
0.071
0.085
0.102
0.122
0.143
0.165
0.184
0.198
0.205
0.205
0.200
0.190
0.177
0.159
0.136
0.108
0.078
0.052
0.033
0.022
0.018
0.017
0.018
0.017
0.015
0.014
0.015
0.017
0.020
0.023
0.025
0.027
0.027
0.027
0.026
0.025
0.024
0.023
0.021
0.020
0.018
0.017
0.015
0.007
0.009
0.012
0.014
0.017
0.021
0.025
0.029
0.034
0.041
0.048
0.057
0.067
0.080
0.095
0.112
0.129
0.147
0.163
0.174
0.180
0.181
0.176
0.168
0.156
0.141
0.122
0.100
0.078
0.057
0.041
0.031
0.026
0.023
0.022
0.020
0.018
0.018
0.018
0.019
0.022
0.023
0.025
0.026
0.026
0.026
0.025
0.024
0.023
0.022
0.021
0.019
0.018
0.016
0.015
0.007
0.009
0.012
0.014
0.017
0.020
0.024
0.028
0.033
0.039
0.046
0.054
0.063
0.074
0.086
0.100
0.114
0.128
0.141
0.149
0.154
0.155
0.152
0.145
0.135
0.123
0.109
0.092
0.075
0.060
0.047
0.038
0.032
0.029
0.026
0.024
0.023
0.022
0.021
0.022
0.023
0.024
0.025
0.025
0.025
0.025
0.024
0.023
0.022
0.021
0.020
0.019
0.017
0.016
0.015
0.008
0.010
0.012
0.014
0.017
0.020
0.023
0.027
0.032
0.037
0.043
0.050
0.058
0.067
0.077
0.088
0.099
0.110
0.119
0.126
0.130
0.131
0.128
0.123
0.116
0.107
0.096
0.083
0.071
0.059
0.049
0.042
0.036
0.033
0.030
0.028
0.026
0.025
0.024
0.024
0.024
0.025
0.025
0.025
0.025
0.024
0.023
0.022
0.021
0.020
0.019
0.018
0.017
0.015
0.014
0.008
0.009
0.012
0.014
0.016
0.019
0.022
0.026
0.030
0.035
0.040
0.046
0.053
0.060
0.068
0.077
0.086
0.094
0.101
0.106
0.109
0.110
0.109
0.105
0.099
0.092
0.084
0.075
0.066
0.057
0.050
0.044
0.039
0.035
0.032
0.030
0.028
0.027
0.026
0.025
0.025
0.025
0.025
0.024
0.024
0.023
0.022
0.022
0.021
0.019
0.018
0.017
0.016
0.015
0.014
0.007
0.009
0.011
0.013
0.016
0.018
0.021
0.025
0.028
0.032
0.037
0.042
0.048
0.054
0.061
0.067
0.074
0.080
0.086
0.090
0.092
0.093
0.092
0.089
0.085
0.080
0.074
0.068
0.061
0.054
0.048
0.044
0.039
0.036
0.033
0.031
0.029
0.028
0.027
0.026
0.025
0.025
0.024
0.024
0.023
0.022
0.022
0.021
0.020
0.019
0.018
0.017
0.015
0.014
0.013
0.007
0.009
0.011
0.013
0.015
0.018
0.020
0.023
0.027
0.030
0.034
0.038
0.043
0.048
0.054
0.059
0.064
0.069
0.073
0.076
0.078
0.079
0.078
0.076
0.074
0.070
0.066
0.061
0.056
0.051
0.046
0.042
0.039
0.036
0.034
0.031
0.030
0.028
0.027
0.026
0.025
0.025
0.024
0.023
0.022
0.022
0.021
0.020
0.019
0.018
0.017
0.016
0.015
0.014
0.013
0.007
0.009
0.010
0.012
0.014
0.017
0.019
0.022
0.025
0.028
0.031
0.035
0.039
0.043
0.047
0.052
0.056
0.060
0.063
0.065
0.067
0.067
0.067
0.066
0.064
0.061
0.058
0.055
0.051
0.047
0.044
0.041
0.038
0.035
0.033
0.031
0.029
0.028
0.027
0.026
0.025
0.024
0.023
0.022
0.022
0.021
0.020
0.019
0.018
0.017
0.016
0.015
0.014
0.013
0.012
-0.051
-0.053
-0.054
-0.055
-0.057
-0.058
-0.060
-0.061
-0.063
-0.065
-0.067
-0.069
-0.072
-0.075
-0.079
-0.084
-0.089
-0.096
-0.104
-0.113
-0.124
-0.136
-0.148
-0.156
-0.159
-0.154
-0.141
-0.122
-0.102
-0.084
-0.071
-0.063
-0.059
-0.058
-0.059
-0.061
-0.062
-0.063
-0.063
-0.063
-0.062
-0.061
-0.060
-0.058
-0.057
-0.055
-0.053
-0.052
-0.050
-0.048
-0.046
-0.045
-0.043
-0.042
-0.040
-0.052
-0.053
-0.055
-0.056
-0.057
-0.059
-0.060
-0.062
-0.064
-0.066
-0.068
-0.071
-0.074
-0.078
-0.082
-0.087
-0.094
-0.103
-0.114
-0.127
-0.143
-0.162
-0.182
-0.198
-0.205
-0.198
-0.176
-0.143
-0.108
-0.079
-0.060
-0.050
-0.047
-0.048
-0.052
-0.056
-0.059
-0.061
-0.063
-0.063
-0.063
-0.062
-0.060
-0.059
-0.057
-0.055
-0.054
-0.052
-0.050
-0.048
-0.046
-0.045
-0.043
-0.042
-0.040
-0.053
-0.054
-0.055
-0.057
-0.058
-0.059
-0.061
-0.063
-0.065
-0.067
-0.069
-0.072
-0.076
-0.080
-0.085
-0.091
-0.099
-0.110
-0.124
-0.143
-0.166
-0.195
-0.228
-0.259
-0.277
-0.267
-0.228
-0.170
-0.112
-0.066
-0.038
-0.026
-0.026
-0.033
-0.041
-0.049
-0.055
-0.059
-0.061
-0.062
-0.062
-0.062
-0.061
-0.059
-0.057
-0.055
-0.054
-0.052
-0.050
-0.048
-0.046
-0.045
-0.043
-0.041
-0.040
-0.053
-0.054
-0.056
-0.057
-0.059
-0.060
-0.062
-0.064
-0.066
-0.068
-0.070
-0.073
-0.077
-0.081
-0.087
-0.095
-0.104
-0.117
-0.135
-0.159
-0.192
-0.235
-0.288
-0.341
-0.377
-0.366
-0.299
-0.201
-0.106
-0.036
0.003
0.012
0.004
-0.011
-0.027
-0.040
-0.050
-0.056
-0.060
-0.062
-0.062
-0.062
-0.061
-0.059
-0.057
-0.055
-0.054
-0.052
-0.050
-0.048
-0.046
-0.044
-0.043
-0.041
-0.040
-0.053
-0.055
-0.056
-0.057
-0.059
-0.061
-0.062
-0.064
-0.066
-0.068
-0.071
-0.074
-0.078
-0.083
-0.089
-0.097
-0.109
-0.124
-0.145
-0.175
-0.218
-0.276
-0.351
-0.434
-0.495
-0.483
-0.378
-0.224
-0.080
0.020
0.066
0.068
0.045
0.016
-0.011
-0.031
-0.045
-0.053
-0.059
-0.061
-0.062
-0.061
-0.060
-0.059
-0.057
-0.055
-0.053
-0.051
-0.049
-0.047
-0.046
-0.044
-0.042
-0.041
-0.039
-0.054
-0.055
-0.056
-0.058
-0.059
-0.061
-0.063
-0.065
-0.067
-0.069
-0.072
-0.075
-0.079
-0.084
-0.091
-0.100
-0.112
-0.129
-0.153
-0.188
-0.238
-0.308
-0.401
-0.507
-0.585
-0.567
-0.424
-0.215
-0.021
0.105
0.152
0.137
0.092
0.044
0.005
-0.023
-0.040
-0.051
-0.058
-0.060
-0.061
-0.061
-0.060
-0.059
-0.057
-0.055
-0.053
-0.051
-0.049
-0.047
-0.045
-0.043
-0.042
-0.040
-0.039
-0.054
-0.055
-0.057
-0.058
-0.060
-0.061
-0.063
-0.065
-0.067
-0.069
-0.072
-0.075
-0.080
-0.085
-0.092
-0.101
-0.114
-0.132
-0.157
-0.194
-0.247
-0.322
-0.419
-0.524
-0.595
-0.561
-0.396
-0.162
0.060
0.202
0.239
0.199
0.129
0.064
0.015
-0.018
-0.039
-0.051
-0.057
-0.060
-0.061
-0.061
-0.060
-0.058
-0.056
-0.054
-0.052
-0.050
-0.048
-0.046
-0.044
-0.043
-0.041
-0.039
-0.038
-0.054
-0.056
-0.057
-0.058
-0.060
-0.062
-0.063
-0.065
-0.067
-0.070
-0.072
-0.076
-0.080
-0.085
-0.092
-0.101
-0.114
-0.132
-0.157
-0.193
-0.244
-0.314
-0.399
-0.483
-0.525
-0.475
-0.316
-0.093
0.125
0.263
0.284
0.223
0.139
0.066
0.013
-0.020
-0.041
-0.052
-0.058
-0.061
-0.061
-0.060
-0.059
-0.057
-0.055
-0.053
-0.051
-0.049
-0.047
-0.045
-0.043
-0.042
-0.040
-0.039
-0.037
-0.054
-0.056
-0.057
-0.059
-0.060
-0.062
-0.063
-0.065
-0.067
-0.070
-0.072
-0.075
-0.079
-0.085
-0.091
-0.100
-0.112
-0.129
-0.152
-0.185
-0.229
-0.287
-0.353
-0.408
-0.424
-0.368
-0.235
-0.052
0.128
0.240
0.251
0.190
0.113
0.046
0.000
-0.030
-0.047
-0.056
-0.060
-0.061
-0.061
-0.059
-0.058
-0.056
-0.054
-0.052
-0.050
-0.048
-0.046
-0.044
-0.042
-0.041
-0.039
-0.038
-0.036
-0.055
-0.056
-0.057
-0.059
-0.060
-0.062
-0.063
-0.065
-0.067
-0.069
-0.072
-0.075
-0.079
-0.084
-0.090
-0.098
-0.109
-0.124
-0.145
-0.172
-0.208
-0.251
-0.295
-0.329
-0.330
-0.281
-0.183
-0.054
0.071
0.149
0.155
0.113
0.056
0.008
-0.025
-0.046
-0.056
-0.061
-0.062
-0.062
-0.060
-0.058
-0.056
-0.054
-0.052
-0.050
-0.048
-0.046
-0.044
-0.042
-0.041
-0.039
-0.038
-0.036
-0.035
-0.055
-0.056
-0.057
-0.059
-0.060
-0.062
-0.063
-0.065
-0.067
-0.069
-0.072
-0.075
-0.078
-0.083
-0.088
-0.096
-0.106
-0.119
-0.135
-0.157
-0.184
-0.214
-0.243
-0.261
-0.257
-0.223
-0.159
-0.080
-0.006
0.038
0.042
0.018
-0.015
-0.041
-0.058
-0.066
-0.068
-0.067
-0.065
-0.062
-0.059
-0.056
-0.054
-0.051
-0.049
-0.047
-0.046
-0.044
-0.042
-0.041
-0.039
-0.038
-0.036
-0.035
-0.034
-0.055
-0.056
-0.057
-0.059
-0.060
-0.062
-0.063
-0.065
-0.067
-0.069
-0.071
-0.074
-0.077
-0.081
-0.086
-0.093
-0.102
-0.113
-0.126
-0.143
-0.163
-0.184
-0.202
-0.213
-0.209
-0.189
-0.153
-0.112
-0.076
-0.058
-0.059
-0.073
-0.087
-0.094
-0.094
-0.088
-0.080
-0.073
-0.066
-0.061
-0.057
-0.053
-0.050
-0.048
-0.046
-0.045
-0.043
-0.041
-0.040
-0.039
-0.037
-0.036
-0.035
-0.034
-0.033
-0.054
-0.056
-0.057
-0.059
-0.060
-0.061
-0.063
-0.065
-0.066
-0.068
-0.070
-0.073
-0.076
-0.080
-0.085
-0.090
-0.098
-0.107
-0.118
-0.132
-0.146
-0.162
-0.174
-0.181
-0.181
-0.172
-0.157
-0.141
-0.132
-0.133
-0.143
-0.153
-0.154
-0.145
-0.127
-0.108
-0.090
-0.076
-0.065
-0.058
-0.052
-0.049
-0.046
-0.044
-0.042
-0.041
-0.040
-0.038
-0.037
-0.036
-0.035
-0.034
-0.033
-0.032
-0.031
-0.054
-0.056
-0.057
-0.058
-0.060
-0.061
-0.063
-0.064
-0.066
-0.068
-0.070
-0.072
-0.075
-0.078
-0.083
-0.088
-0.095
-0.103
-0.112
-0.123
-0.135
-0.147
-0.157
-0.163
-0.166
-0.165
-0.163
-0.164
-0.172
-0.188
-0.206
-0.215
-0.209
-0.184
-0.152
-0.121
-0.094
-0.075
-0.061
-0.052
-0.046
-0.042
-0.040
-0.038
-0.037
-0.037
-0.036
-0.035
-0.034
-0.033
-0.033
-0.032
-0.031
-0.030
-0.029
-0.054
-0.055
-0.057
-0.058
-0.059
-0.061
-0.062
-0.064
-0.065
-0.067
-0.069
-0.071
-0.074
-0.077
-0.081
-0.086
-0.092
-0.099
-0.108
-0.118
-0.128
-0.138
-0.147
-0.154
-0.159
-0.163
-0.169
-0.179
-0.197
-0.220
-0.243
-0.252
-0.239
-0.205
-0.162
-0.122
-0.090
-0.066
-0.051
-0.042
-0.036
-0.033
-0.032
-0.031
-0.031
-0.031
-0.031
-0.031
-0.031
-0.030
-0.030
-0.029
-0.029
-0.028
-0.028
-0.054
-0.055
-0.056
-0.058
-0.059
-0.060
-0.062
-0.063
-0.065
-0.066
-0.068
-0.070
-0.073
-0.076
-0.080
-0.085
-0.091
-0.098
-0.106
-0.115
-0.125
-0.135
-0.144
-0.152
-0.158
-0.165
-0.173
-0.186
-0.206
-0.230
-0.250
-0.256
-0.238
-0.199
-0.152
-0.108
-0.074
-0.049
-0.034
-0.026
-0.022
-0.021
-0.022
-0.023
-0.024
-0.025
-0.026
-0.027
-0.027
-0.027
-0.027
-0.027
-0.027
-0.026
-0.026
-0.053
-0.055
-0.056
-0.057
-0.058
-0.060
-0.061
-0.062
-0.064
-0.065
-0.067
-0.069
-0.072
-0.075
-0.079
-0.084
-0.090
-0.097
-0.105
-0.114
-0.125
-0.135
-0.145
-0.154
-0.161
-0.168
-0.177
-0.188
-0.203
-0.219
-0.231
-0.229
-0.207
-0.167
-0.120
-0.077
-0.044
-0.021
-0.008
-0.003
-0.002
-0.005
-0.008
-0.012
-0.015
-0.018
-0.020
-0.022
-0.023
-0.024
-0.024
-0.024
-0.024
-0.024
-0.024
-0.053
-0.054
-0.055
-0.057
-0.058
-0.059
-0.060
-0.062
-0.063
-0.065
-0.066
-0.068
-0.071
-0.074
-0.078
-0.083
-0.089
-0.097
-0.106
-0.116
-0.127
-0.138
-0.150
-0.160
-0.169
-0.177
-0.184
-0.190
-0.196
-0.200
-0.198
-0.184
-0.156
-0.115
-0.070
-0.028
0.004
0.024
0.032
0.031
0.026
0.017
0.009
0.001
-0.005
-0.010
-0.014
-0.016
-0.018
-0.020
-0.021
-0.021
-0.022
-0.022
-0.022
-0.052
-0.054
-0.055
-0.056
-0.057
-0.058
-0.060
-0.061
-0.062
-0.064
-0.065
-0.067
-0.070
-0.073
-0.077
-0.082
-0.089
-0.097
-0.107
-0.118
-0.130
-0.143
-0.156
-0.170
-0.182
-0.193
-0.200
-0.202
-0.197
-0.184
-0.164
-0.135
-0.097
-0.050
0.
0.045
0.078
0.094
0.094
0.082
0.065
0.047
0.031
0.017
0.007
-0.001
-0.007
-0.011
-0.014
-0.016
-0.017
-0.019
-0.019
-0.020
-0.020
-0.052
-0.053
-0.054
-0.055
-0.056
-0.058
-0.059
-0.060
-0.061
-0.062
-0.064
-0.066
-0.068
-0.072
-0.076
-0.082
-0.089
-0.098
-0.109
-0.121
-0.135
-0.150
-0.166
-0.183
-0.202
-0.221
-0.233
-0.233
-0.216
-0.183
-0.139
-0.090
-0.035
0.028
0.096
0.158
0.200
0.212
0.194
0.160
0.122
0.087
0.058
0.037
0.021
0.009
0.001
-0.005
-0.009
-0.012
-0.014
-0.016
-0.017
-0.018
-0.018
-0.051
-0.052
-0.053
-0.054
-0.055
-0.057
-0.058
-0.059
-0.060
-0.061
-0.063
-0.064
-0.067
-0.070
-0.075
-0.081
-0.089
-0.098
-0.110
-0.124
-0.139
-0.157
-0.177
-0.201
-0.230
-0.261
-0.286
-0.290
-0.263
-0.206
-0.134
-0.056
0.028
0.126
0.239
0.353
0.425
0.428
0.369
0.285
0.204
0.140
0.092
0.059
0.035
0.019
0.008
0.001
-0.005
-0.008
-0.011
-0.013
-0.014
-0.015
-0.016
-0.050
-0.051
-0.052
-0.053
-0.054
-0.056
-0.057
-0.058
-0.059
-0.060
-0.061
-0.063
-0.065
-0.068
-0.073
-0.079
-0.087
-0.098
-0.111
-0.126
-0.144
-0.164
-0.188
-0.220
-0.260
-0.308
-0.354
-0.372
-0.342
-0.262
-0.155
-0.041
0.086
0.250
0.470
0.734
0.914
0.878
0.696
0.489
0.322
0.207
0.131
0.082
0.051
0.030
0.016
0.006
0.000
-0.005
-0.008
-0.010
-0.012
-0.013
-0.014
-0.049
-0.050
-0.051
-0.052
-0.053
-0.054
-0.055
-0.056
-0.057
-0.058
-0.059
-0.061
-0.063
-0.066
-0.070
-0.077
-0.085
-0.096
-0.110
-0.126
-0.146
-0.168
-0.196
-0.233
-0.284
-0.349
-0.417
-0.460
-0.442
-0.353
-0.216
-0.057
0.130
0.396
0.843
1.609
2.306
1.981
1.355
0.827
0.482
0.285
0.172
0.105
0.065
0.039
0.022
0.011
0.004
-0.002
-0.005
-0.008
-0.010
-0.011
-0.013
-0.048
-0.049
-0.050
-0.051
-0.052
-0.053
-0.054
-0.055
-0.055
-0.056
-0.057
-0.058
-0.060
-0.063
-0.067
-0.073
-0.082
-0.093
-0.107
-0.124
-0.144
-0.167
-0.197
-0.237
-0.292
-0.366
-0.450
-0.518
-0.529
-0.452
-0.296
-0.099
0.141
0.527
1.307
3.557
10.841
4.983
2.919
1.344
0.661
0.358
0.207
0.124
0.076
0.046
0.027
0.015
0.007
0.001
-0.003
-0.006
-0.008
-0.010
-0.011
-0.047
-0.048
-0.049
-0.050
-0.051
-0.052
-0.052
-0.053
-0.054
-0.054
-0.055
-0.056
-0.057
-0.060
-0.063
-0.069
-0.077
-0.088
-0.101
-0.118
-0.138
-0.161
-0.189
-0.227
-0.280
-0.351
-0.435
-0.513
-0.546
-0.485
-0.332
-0.133
0.123
0.575
1.540
4.099
8.730
12.187
7.436
1.808
0.771
0.399
0.226
0.135
0.083
0.051
0.031
0.018
0.009
0.003
-0.001
-0.004
-0.007
-0.008
-0.009
-0.046
-0.047
-0.048
-0.048
-0.049
-0.050
-0.051
-0.051
-0.052
-0.052
-0.053
-0.053
-0.055
-0.056
-0.059
-0.064
-0.071
-0.081
-0.094
-0.109
-0.127
-0.148
-0.174
-0.207
-0.251
-0.308
-0.376
-0.439
-0.466
-0.411
-0.271
-0.098
0.120
0.546
1.478
3.991
9.523
5.868
3.812
1.536
0.723
0.387
0.224
0.136
0.084
0.053
0.033
0.019
0.010
0.004
0.
-0.003
-0.005
-0.007
-0.008
-0.044
-0.045
-0.046
-0.047
-0.048
-0.048
-0.049
-0.049
-0.050
-0.050
-0.050
-0.051
-0.051
-0.053
-0.055
-0.059
-0.065
-0.073
-0.084
-0.098
-0.113
-0.132
-0.153
-0.179
-0.212
-0.252
-0.296
-0.330
-0.331
-0.266
-0.135
0.020
0.185
0.504
1.197
3.150
7.705
3.180
1.791
1.018
0.572
0.335
0.204
0.128
0.081
0.052
0.032
0.020
0.011
0.005
0.001
-0.002
-0.004
-0.006
-0.007
-0.043
-0.044
-0.044
-0.045
-0.046
-0.046
-0.047
-0.047
-0.048
-0.048
-0.048
-0.048
-0.048
-0.049
-0.050
-0.053
-0.058
-0.065
-0.073
-0.085
-0.098
-0.113
-0.130
-0.149
-0.172
-0.196
-0.218
-0.228
-0.208
-0.139
-0.020
0.120
0.251
0.451
0.811
1.376
1.790
1.445
0.989
0.649
0.417
0.268
0.175
0.114
0.075
0.048
0.031
0.019
0.011
0.005
0.001
-0.001
-0.003
-0.005
-0.006
-0.041
-0.042
-0.043
-0.043
-0.044
-0.044
-0.045
-0.045
-0.045
-0.045
-0.045
-0.045
-0.045
-0.045
-0.046
-0.047
-0.051
-0.055
-0.062
-0.071
-0.081
-0.093
-0.106
-0.119
-0.134
-0.147
-0.155
-0.152
-0.126
-0.068
0.022
0.125
0.228
0.355
0.518
0.684
0.768
0.704
0.558
0.412
0.294
0.207
0.144
0.099
0.066
0.043
0.028
0.017
0.010
0.005
0.002
-0.001
-0.003
-0.004
-0.005
-0.039
-0.040
-0.041
-0.041
-0.042
-0.042
-0.042
-0.043
-0.043
-0.042
-0.042
-0.041
-0.041
-0.040
-0.040
-0.041
-0.043
-0.046
-0.051
-0.057
-0.065
-0.074
-0.083
-0.093
-0.102
-0.109
-0.111
-0.104
-0.082
-0.043
0.013
0.078
0.146
0.223
0.298
0.350
0.372
0.357
0.313
0.257
0.202
0.155
0.115
0.082
0.056
0.037
0.023
0.014
0.008
0.004
0.001
-0.001
-0.002
-0.003
-0.004
-0.037
-0.038
-0.038
-0.039
-0.039
-0.040
-0.040
-0.040
-0.040
-0.039
-0.039
-0.038
-0.037
-0.036
-0.035
-0.034
-0.035
-0.036
-0.039
-0.043
-0.049
-0.055
-0.062
-0.069
-0.076
-0.081
-0.081
-0.077
-0.063
-0.041
-0.012
0.021
0.056
0.091
0.113
0.123
0.137
0.154
0.160
0.151
0.132
0.110
0.087
0.064
0.044
0.029
0.018
0.011
0.006
0.003
0.001
-0.001
-0.002
-0.003
-0.004
-0.035
-0.036
-0.036
-0.037
-0.037
-0.037
-0.037
-0.037
-0.036
-0.036
-0.035
-0.033
-0.032
-0.030
-0.028
-0.026
-0.025
-0.025
-0.026
-0.028
-0.032
-0.037
-0.043
-0.049
-0.055
-0.059
-0.061
-0.060
-0.056
-0.049
-0.039
-0.030
-0.022
-0.021
-0.034
-0.050
-0.030
0.022
0.062
0.080
0.080
0.072
0.059
0.045
0.031
0.021
0.013
0.008
0.004
0.002
0.000
-0.001
-0.002
-0.002
-0.003
-0.033
-0.034
-0.034
-0.034
-0.034
-0.034
-0.034
-0.033
-0.033
-0.032
-0.030
-0.029
-0.026
-0.024
-0.021
-0.018
-0.015
-0.012
-0.011
-0.011
-0.014
-0.018
-0.023
-0.030
-0.036
-0.042
-0.047
-0.050
-0.054
-0.058
-0.064
-0.074
-0.087
-0.098
-0.114
-0.129
-0.100
-0.035
0.018
0.041
0.047
0.043
0.036
0.028
0.019
0.013
0.008
0.005
0.002
0.001
0.
-0.001
-0.001
-0.002
-0.002
-0.031
-0.031
-0.031
-0.031
-0.031
-0.031
-0.031
-0.030
-0.029
-0.028
-0.026
-0.023
-0.020
-0.017
-0.012
-0.008
-0.003
0.002
0.006
0.007
0.006
0.002
-0.004
-0.012
-0.020
-0.027
-0.035
-0.043
-0.052
-0.064
-0.083
-0.110
-0.137
-0.136
-0.091
-0.044
-0.017
0.009
0.029
0.036
0.034
0.027
0.021
0.015
0.010
0.006
0.004
0.002
0.001
0.000
0.000
-0.001
-0.001
-0.001
-0.001
-0.029
-0.029
-0.029
-0.028
-0.028
-0.028
-0.027
-0.026
-0.025
-0.023
-0.021
-0.018
-0.014
-0.009
-0.003
0.003
0.011
0.018
0.024
0.028
0.028
0.023
0.015
0.005
-0.005
-0.015
-0.025
-0.035
-0.048
-0.065
-0.092
-0.129
-0.162
-0.119
0.076
0.308
0.277
0.141
0.088
0.059
0.038
0.023
0.014
0.008
0.004
0.002
0.001
0.
0.000
0.000
0.000
0.000
0.000
0.000
-0.001
-0.026
-0.026
-0.026
-0.026
-0.025
-0.024
-0.023
-0.022
-0.020
-0.018
-0.016
-0.012
-0.007
-0.001
0.006
0.015
0.025
0.035
0.044
0.050
0.050
0.044
0.033
0.019
0.006
-0.006
-0.016
-0.027
-0.041
-0.060
-0.086
-0.118
-0.128
-0.012
0.381
1.569
0.951
0.303
0.169
0.095
0.051
0.025
0.012
0.005
0.001
0.000
-0.001
-0.001
-0.001
0.000
0.000
0.000
0.000
0.000
0.000
-0.024
-0.024
-0.023
-0.023
-0.022
-0.021
-0.020
-0.018
-0.016
-0.014
-0.010
-0.006
-0.001
0.006
0.015
0.025
0.038
0.051
0.063
0.070
0.070
0.060
0.044
0.026
0.010
-0.001
-0.010
-0.020
-0.033
-0.049
-0.068
-0.084
-0.064
0.080
0.458
0.887
0.605
0.359
0.239
0.125
0.058
0.025
0.010
0.003
0.000
-0.001
-0.001
-0.001
0.000
0.000
0.001
0.001
0.001
0.001
0.001
-0.022
-0.021
-0.020
-0.020
-0.019
-0.017
-0.016
-0.014
-0.012
-0.009
-0.005
-0.001
0.005
0.013
0.022
0.033
0.047
0.062
0.075
0.081
0.078
0.062
0.040
0.018
0.002
-0.005
-0.008
-0.012
-0.023
-0.036
-0.049
-0.052
-0.029
0.057
0.215
0.270
0.198
0.277
0.225
0.110
0.044
0.016
0.004
0.000
-0.001
-0.001
0.000
0.000
0.001
0.002
0.002
0.003
0.003
0.003
0.002
-0.019
-0.018
-0.018
-0.017
-0.015
-0.014
-0.012
-0.010
-0.007
-0.004
0.000
0.004
0.010
0.017
0.026
0.037
0.049
0.061
0.069
0.070
0.057
0.032
0.003
-0.019
-0.028
-0.021
-0.010
-0.005
-0.011
-0.021
-0.028
-0.028
-0.016
0.013
0.053
0.064
0.082
0.140
0.108
0.036
0.
-0.007
-0.004
-0.002
0.000
0.001
0.002
0.002
0.003
0.004
0.004
0.004
0.004
0.004
0.004
-0.017
-0.016
-0.015
-0.014
-0.012
-0.010
-0.008
-0.006
-0.003
0.000
0.004
0.009
0.014
0.020
0.027
0.035
0.040
0.042
0.036
0.016
-0.020
-0.063
-0.096
-0.104
-0.085
-0.050
-0.015
0.003
0.004
-0.002
-0.004
0.001
0.011
0.023
0.036
0.054
0.069
0.047
-0.026
-0.078
-0.066
-0.035
-0.013
-0.002
0.002
0.004
0.005
0.005
0.006
0.006
0.006
0.006
0.006
0.006
0.005
-0.014
-0.013
-0.012
-0.011
-0.009
-0.007
-0.005
-0.002
0.001
0.004
0.008
0.013
0.017
0.022
0.025
0.025
0.020
0.002
-0.037
-0.102
-0.192
-0.275
-0.309
-0.268
-0.181
-0.087
-0.016
0.018
0.025
0.025
0.031
0.045
0.064
0.079
0.093
0.109
0.101
0.027
-0.112
-0.172
-0.115
-0.049
-0.013
0.003
0.008
0.010
0.010
0.010
0.009
0.009
0.009
0.008
0.008
0.007
0.007
-0.012
-0.011
-0.009
-0.008
-0.006
-0.004
-0.001
0.002
0.005
0.008
0.012
0.016
0.019
0.021
0.020
0.011
-0.011
-0.061
-0.155
-0.312
-0.515
-0.688
-0.718
-0.565
-0.331
-0.129
-0.005
0.046
0.057
0.063
0.079
0.107
0.139
0.167
0.191
0.212
0.208
0.124
-0.044
-0.127
-0.083
-0.026
0.004
0.015
0.018
0.018
0.016
0.015
0.013
0.012
0.011
0.011
0.010
0.009
0.008
-0.010
-0.008
-0.007
-0.005
-0.003
0.000
0.002
0.005
0.009
0.012
0.016
0.019
0.021
0.021
0.015
-0.004
-0.046
-0.137
-0.318
-0.651
-1.126
-1.474
-1.413
-0.993
-0.505
-0.146
0.045
0.099
0.102
0.110
0.141
0.189
0.239
0.283
0.318
0.351
0.367
0.285
0.135
0.041
0.025
0.032
0.037
0.035
0.031
0.027
0.023
0.020
0.018
0.016
0.014
0.013
0.012
0.011
0.010
-0.008
-0.006
-0.004
-0.002
0.
0.003
0.006
0.009
0.012
0.016
0.020
0.023
0.024
0.022
0.011
-0.015
-0.075
-0.206
-0.497
-1.146
-2.395
-3.154
-2.339
-1.363
-0.602
-0.077
0.181
0.186
0.156
0.166
0.216
0.292
0.373
0.439
0.478
0.496
0.489
0.393
0.275
0.196
0.138
0.096
0.072
0.056
0.045
0.036
0.030
0.026
0.022
0.019
0.017
0.015
0.014
0.012
0.011
-0.006
-0.004
-0.002
0.000
0.003
0.006
0.009
0.012
0.016
0.020
0.024
0.027
0.028
0.025
0.013
-0.017
-0.085
-0.236
-0.593
-1.529
-4.098
-5.923
-2.973
-1.376
-0.527
0.048
0.329
0.267
0.205
0.223
0.300
0.416
0.543
0.646
0.688
0.642
0.537
0.413
0.321
0.261
0.193
0.133
0.095
0.071
0.055
0.044
0.036
0.030
0.026
0.023
0.020
0.018
0.016
0.014
0.013
-0.004
-0.002
0.000
0.003
0.005
0.008
0.012
0.015
0.019
0.024
0.028
0.032
0.033
0.031
0.020
-0.007
-0.069
-0.206
-0.514
-1.252
-2.831
-3.710
-2.141
-0.994
-0.335
0.132
0.379
0.285
0.229
0.264
0.374
0.543
0.733
0.879
0.923
0.791
0.577
0.404
0.301
0.241
0.185
0.137
0.101
0.077
0.060
0.049
0.040
0.034
0.029
0.025
0.022
0.020
0.017
0.015
0.014
-0.002
0.
0.002
0.005
0.008
0.011
0.015
0.019
0.023
0.028
0.033
0.037
0.040
0.041
0.034
0.014
-0.032
-0.129
-0.325
-0.686
-1.186
-1.386
-1.012
-0.529
-0.135
0.159
0.286
0.242
0.220
0.274
0.409
0.620
0.852
1.019
1.047
0.853
0.575
0.374
0.260
0.197
0.154
0.120
0.094
0.075
0.061
0.050
0.042
0.036
0.031
0.027
0.024
0.021
0.019
0.017
0.015
0.000
0.002
0.004
0.007
0.010
0.013
0.017
0.022
0.026
0.032
0.038
0.044
0.049
0.053
0.052
0.042
0.016
-0.039
-0.139
-0.288
-0.447
-0.501
-0.394
-0.203
-0.005
0.143
0.194
0.183
0.183
0.239
0.371
0.575
0.792
0.920
0.904
0.725
0.490
0.316
0.212
0.155
0.121
0.098
0.081
0.068
0.058
0.049
0.043
0.037
0.032
0.028
0.025
0.022
0.020
0.018
0.016
0.001
0.003
0.006
0.009
0.012
0.015
0.020
0.024
0.030
0.036
0.043
0.050
0.058
0.066
0.072
0.074
0.067
0.046
0.006
-0.051
-0.105
-0.122
-0.086
-0.009
0.076
0.137
0.152
0.137
0.131
0.168
0.267
0.419
0.575
0.654
0.627
0.507
0.358
0.238
0.161
0.116
0.091
0.077
0.067
0.059
0.053
0.047
0.042
0.037
0.033
0.029
0.026
0.023
0.021
0.018
0.016
0.002
0.005
0.007
0.010
0.014
0.017
0.022
0.027
0.033
0.039
0.047
0.057
0.068
0.080
0.092
0.105
0.115
0.119
0.115
0.101
0.084
0.078
0.088
0.115
0.145
0.160
0.147
0.112
0.080
0.083
0.139
0.237
0.337
0.391
0.378
0.312
0.229
0.159
0.111
0.082
0.067
0.059
0.055
0.051
0.048
0.044
0.040
0.036
0.033
0.029
0.026
0.023
0.021
0.019
0.017
0.004
0.006
0.009
0.012
0.015
0.019
0.024
0.029
0.035
0.043
0.052
0.063
0.076
0.092
0.111
0.133
0.157
0.180
0.197
0.206
0.205
0.201
0.201
0.206
0.212
0.204
0.171
0.112
0.050
0.016
0.030
0.087
0.154
0.196
0.200
0.171
0.129
0.092
0.066
0.053
0.046
0.045
0.045
0.044
0.043
0.041
0.038
0.035
0.032
0.029
0.026
0.024
0.021
0.019
0.017
0.005
0.007
0.010
0.013
0.016
0.020
0.025
0.031
0.037
0.045
0.055
0.067
0.083
0.102
0.126
0.155
0.190
0.225
0.257
0.279
0.286
0.283
0.277
0.273
0.269
0.251
0.205
0.130
0.044
-0.018
-0.036
-0.010
0.038
0.075
0.088
0.078
0.058
0.040
0.030
0.028
0.030
0.033
0.036
0.038
0.038
0.037
0.036
0.033
0.031
0.028
0.026
0.023
0.021
0.019
0.017
0.006
0.008
0.011
0.014
0.017
0.021
0.026
0.032
0.039
0.047
0.057
0.070
0.087
0.108
0.135
0.169
0.210
0.253
0.294
0.322
0.334
0.330
0.320
0.311
0.302
0.279
0.228
0.147
0.055
-0.020
-0.057
-0.051
-0.021
0.010
0.025
0.023
0.013
0.004
0.003
0.009
0.018
0.025
0.030
0.034
0.035
0.035
0.034
0.032
0.030
0.027
0.025
0.023
0.021
0.019
0.017
0.006
0.009
0.011
0.014
0.018
0.022
0.027
0.032
0.039
0.048
0.058
0.071
0.088
0.110
0.138
0.173
0.215
0.261
0.303
0.334
0.347
0.343
0.330
0.318
0.303
0.277
0.226
0.152
0.070
-0.002
-0.043
-0.050
-0.034
-0.014
-0.002
-0.002
-0.009
-0.013
-0.010
0.
0.011
0.020
0.027
0.030
0.032
0.032
0.032
0.030
0.028
0.026
0.024
0.023
0.021
0.019
0.017
0.007
0.009
0.012
0.015
0.018
0.022
0.027
0.033
0.039
0.048
0.058
0.071
0.087
0.108
0.135
0.168
0.207
0.249
0.288
0.316
0.329
0.325
0.313
0.298
0.280
0.252
0.207
0.147
0.081
0.023
-0.015
-0.028
-0.023
-0.012
-0.006
-0.006
-0.011
-0.013
-0.009
0.
0.010
0.019
0.025
0.028
0.030
0.030
0.030
0.029
0.027
0.025
0.024
0.022
0.020
0.018
0.017
0.007
0.010
0.012
0.015
0.019
0.022
0.027
0.032
0.039
0.047
0.056
0.068
0.083
0.103
0.127
0.156
0.189
0.225
0.256
0.280
0.290
0.288
0.277
0.262
0.244
0.218
0.182
0.136
0.087
0.044
0.013
-0.002
-0.004
-0.001
0.002
0.001
-0.002
-0.004
-0.001
0.005
0.013
0.019
0.024
0.027
0.028
0.029
0.028
0.027
0.026
0.024
0.023
0.021
0.020
0.018
0.016
0.008
0.010
0.012
0.015
0.019
0.022
0.027
0.032
0.038
0.045
0.054
0.065
0.078
0.095
0.115
0.139
0.166
0.193
0.218
0.236
0.244
0.243
0.235
0.222
0.206
0.184
0.156
0.123
0.088
0.057
0.034
0.020
0.014
0.013
0.013
0.011
0.008
0.007
0.009
0.012
0.017
0.021
0.024
0.026
0.027
0.027
0.027
0.026
0.025
0.023
0.022
0.020
0.019
0.017
0.016
0.008
0.010
0.012
0.015
0.018
0.022
0.026
0.031
0.036
0.043
0.051
0.060
0.072
0.086
0.102
0.121
0.142
0.162
0.180
0.194
0.200
0.200
0.194
0.184
0.171
0.154
0.133
0.110
0.085
0.063
0.046
0.034
0.027
0.024
0.022
0.019
0.017
0.016
0.016
0.018
0.021
0.023
0.025
0.026
0.026
0.026
0.026
0.025
0.024
0.022
0.021
0.020
0.018
0.017
0.016
0.008
0.010
0.012
0.015
0.018
0.021
0.025
0.029
0.034
0.040
0.047
0.056
0.065
0.077
0.090
0.104
0.120
0.135
0.148
0.157
0.162
0.163
0.159
0.152
0.142
0.129
0.114
0.097
0.080
0.065
0.052
0.042
0.036
0.031
0.028
0.026
0.024
0.022
0.022
0.022
0.023
0.024
0.025
0.026
0.026
0.025
0.025
0.024
0.023
0.021
0.020
0.019
0.018
0.016
0.015
0.008
0.010
0.012
0.015
0.017
0.020
0.024
0.028
0.032
0.038
0.044
0.051
0.059
0.068
0.078
0.089
0.101
0.112
0.121
0.128
0.132
0.132
0.130
0.125
0.118
0.108
0.098
0.086
0.074
0.063
0.053
0.046
0.040
0.036
0.033
0.030
0.028
0.026
0.025
0.025
0.025
0.025
0.025
0.025
0.025
0.024
0.024
0.023
0.022
0.021
0.019
0.018
0.017
0.016
0.015
0.008
0.010
0.012
0.014
0.017
0.020
0.023
0.026
0.030
0.035
0.040
0.046
0.053
0.060
0.068
0.076
0.085
0.093
0.100
0.105
0.108
0.108
0.107
0.104
0.098
0.092
0.084
0.076
0.068
0.059
0.052
0.046
0.041
0.038
0.035
0.032
0.030
0.028
0.027
0.026
0.026
0.026
0.025
0.025
0.024
0.023
0.023
0.022
0.021
0.020
0.018
0.017
0.016
0.015
0.014
0.008
0.009
0.011
0.014
0.016
0.019
0.022
0.025
0.028
0.032
0.037
0.042
0.047
0.053
0.059
0.066
0.072
0.078
0.083
0.087
0.089
0.090
0.089
0.087
0.083
0.079
0.073
0.067
0.061
0.055
0.050
0.045
0.041
0.038
0.035
0.033
0.031
0.029
0.028
0.027
0.026
0.025
0.025
0.024
0.023
0.023
0.022
0.021
0.020
0.019
0.018
0.017
0.016
0.014
0.013
0.007
0.009
0.011
0.013
0.015
0.018
0.020
0.023
0.026
0.030
0.034
0.038
0.042
0.047
0.052
0.057
0.062
0.066
0.070
0.073
0.075
0.075
0.075
0.074
0.071
0.068
0.064
0.060
0.055
0.051
0.047
0.043
0.040
0.037
0.035
0.032
0.031
0.029
0.028
0.027
0.026
0.025
0.024
0.023
0.022
0.022
0.021
0.020
0.019
0.018
0.017
0.016
0.015
0.014
0.013
-0.053
-0.054
-0.055
-0.057
-0.058
-0.060
-0.061
-0.063
-0.065
-0.067
-0.069
-0.071
-0.074
-0.078
-0.082
-0.087
-0.093
-0.100
-0.110
-0.121
-0.134
-0.149
-0.164
-0.176
-0.182
-0.176
-0.159
-0.135
-0.109
-0.087
-0.071
-0.062
-0.059
-0.059
-0.061
-0.063
-0.065
-0.067
-0.067
-0.067
-0.066
-0.065
-0.063
-0.061
-0.060
-0.058
-0.056
-0.054
-0.052
-0.050
-0.048
-0.046
-0.045
-0.043
-0.041
-0.053
-0.055
-0.056
-0.057
-0.059
-0.060
-0.062
-0.064
-0.066
-0.068
-0.070
-0.073
-0.076
-0.080
-0.085
-0.091
-0.098
-0.108
-0.121
-0.137
-0.158
-0.183
-0.210
-0.236
-0.250
-0.242
-0.211
-0.165
-0.117
-0.079
-0.054
-0.043
-0.042
-0.046
-0.051
-0.057
-0.062
-0.065
-0.066
-0.067
-0.066
-0.065
-0.064
-0.062
-0.060
-0.058
-0.056
-0.054
-0.052
-0.050
-0.048
-0.046
-0.045
-0.043
-0.041
-0.054
-0.055
-0.056
-0.058
-0.059
-0.061
-0.063
-0.065
-0.067
-0.069
-0.071
-0.074
-0.078
-0.082
-0.088
-0.095
-0.104
-0.117
-0.134
-0.157
-0.188
-0.229
-0.280
-0.333
-0.370
-0.363
-0.302
-0.211
-0.122
-0.055
-0.018
-0.007
-0.012
-0.024
-0.037
-0.048
-0.057
-0.062
-0.065
-0.066
-0.066
-0.065
-0.064
-0.062
-0.060
-0.058
-0.056
-0.054
-0.052
-0.050
-0.048
-0.046
-0.044
-0.043
-0.041
-0.054
-0.056
-0.057
-0.059
-0.060
-0.062
-0.063
-0.065
-0.067
-0.070
-0.072
-0.075
-0.079
-0.084
-0.090
-0.099
-0.110
-0.125
-0.147
-0.179
-0.224
-0.288
-0.377
-0.485
-0.577
-0.580
-0.457
-0.275
-0.110
0.001
0.052
0.057
0.036
0.008
-0.017
-0.037
-0.050
-0.059
-0.063
-0.066
-0.066
-0.066
-0.064
-0.062
-0.060
-0.058
-0.056
-0.054
-0.052
-0.050
-0.048
-0.046
-0.044
-0.043
-0.041
-0.055
-0.056
-0.058
-0.059
-0.061
-0.062
-0.064
-0.066
-0.068
-0.070
-0.073
-0.076
-0.081
-0.086
-0.093
-0.102
-0.115
-0.134
-0.160
-0.200
-0.261
-0.354
-0.493
-0.687
-0.882
-0.910
-0.674
-0.334
-0.055
0.118
0.179
0.162
0.108
0.051
0.007
-0.024
-0.043
-0.055
-0.062
-0.065
-0.066
-0.066
-0.064
-0.062
-0.060
-0.058
-0.056
-0.054
-0.052
-0.050
-0.048
-0.046
-0.044
-0.042
-0.041
-0.055
-0.057
-0.058
-0.059
-0.061
-0.063
-0.064
-0.066
-0.068
-0.071
-0.074
-0.077
-0.082
-0.087
-0.094
-0.105
-0.119
-0.140
-0.171
-0.218
-0.292
-0.410
-0.594
-0.864
-1.164
-1.213
-0.840
-0.327
0.081
0.321
0.378
0.309
0.196
0.098
0.031
-0.012
-0.038
-0.053
-0.061
-0.065
-0.066
-0.065
-0.064
-0.062
-0.060
-0.058
-0.056
-0.053
-0.051
-0.049
-0.047
-0.045
-0.043
-0.042
-0.040
-0.055
-0.057
-0.058
-0.060
-0.061
-0.063
-0.065
-0.067
-0.069
-0.071
-0.074
-0.078
-0.082
-0.088
-0.095
-0.106
-0.121
-0.143
-0.177
-0.228
-0.310
-0.437
-0.635
-0.906
-1.176
-1.179
-0.772
-0.202
0.298
0.595
0.614
0.458
0.274
0.135
0.047
-0.006
-0.036
-0.052
-0.061
-0.065
-0.066
-0.065
-0.064
-0.062
-0.060
-0.057
-0.055
-0.053
-0.050
-0.048
-0.046
-0.044
-0.043
-0.041
-0.039
-0.056
-0.057
-0.059
-0.060
-0.062
-0.063
-0.065
-0.067
-0.069
-0.071
-0.074
-0.078
-0.082
-0.088
-0.095
-0.106
-0.121
-0.143
-0.176
-0.227
-0.306
-0.426
-0.599
-0.809
-0.958
-0.890
-0.539
-0.031
0.488
0.810
0.756
0.522
0.298
0.141
0.046
-0.009
-0.039
-0.054
-0.062
-0.065
-0.066
-0.065
-0.063
-0.061
-0.059
-0.056
-0.054
-0.052
-0.049
-0.047
-0.045
-0.044
-0.042
-0.040
-0.039
-0.056
-0.057
-0.059
-0.060
-0.062
-0.064
-0.065
-0.067
-0.069
-0.071
-0.074
-0.078
-0.082
-0.087
-0.095
-0.105
-0.119
-0.140
-0.170
-0.216
-0.284
-0.382
-0.511
-0.642
-0.703
-0.608
-0.341
0.048
0.473
0.731
0.660
0.440
0.245
0.107
0.025
-0.022
-0.047
-0.059
-0.065
-0.066
-0.066
-0.064
-0.062
-0.060
-0.057
-0.055
-0.053
-0.050
-0.048
-0.046
-0.044
-0.042
-0.041
-0.039
-0.038
-0.056
-0.058
-0.059
-0.060
-0.062
-0.064
-0.065
-0.067
-0.069
-0.071
-0.074
-0.077
-0.081
-0.086
-0.093
-0.102
-0.115
-0.134
-0.160
-0.198
-0.251
-0.322
-0.405
-0.477
-0.492
-0.412
-0.231
0.020
0.277
0.429
0.396
0.266
0.137
0.044
-0.014
-0.045
-0.061
-0.067
-0.068
-0.067
-0.065
-0.063
-0.060
-0.058
-0.055
-0.053
-0.051
-0.049
-0.047
-0.045
-0.043
-0.041
-0.039
-0.038
-0.036
-0.056
-0.058
-0.059
-0.061
-0.062
-0.064
-0.065
-0.067
-0.069
-0.071
-0.074
-0.076
-0.080
-0.085
-0.091
-0.099
-0.111
-0.126
-0.148
-0.177
-0.216
-0.263
-0.312
-0.348
-0.347
-0.293
-0.185
-0.048
0.083
0.155
0.143
0.080
0.013
-0.037
-0.064
-0.075
-0.077
-0.075
-0.072
-0.068
-0.064
-0.061
-0.058
-0.055
-0.053
-0.051
-0.049
-0.046
-0.045
-0.043
-0.041
-0.039
-0.038
-0.037
-0.035
-0.056
-0.058
-0.059
-0.061
-0.062
-0.064
-0.065
-0.067
-0.069
-0.071
-0.073
-0.076
-0.079
-0.083
-0.089
-0.096
-0.106
-0.119
-0.136
-0.158
-0.185
-0.216
-0.244
-0.263
-0.260
-0.230
-0.175
-0.111
-0.058
-0.036
-0.051
-0.085
-0.113
-0.124
-0.119
-0.108
-0.095
-0.084
-0.074
-0.067
-0.062
-0.058
-0.055
-0.052
-0.050
-0.048
-0.046
-0.044
-0.042
-0.041
-0.039
-0.038
-0.036
-0.035
-0.034
-0.056
-0.058
-0.059
-0.060
-0.062
-0.063
-0.065
-0.066
-0.068
-0.070
-0.072
-0.075
-0.078
-0.082
-0.087
-0.093
-0.101
-0.112
-0.126
-0.143
-0.162
-0.183
-0.201
-0.213
-0.213
-0.201
-0.181
-0.162
-0.156
-0.171
-0.202
-0.230
-0.235
-0.212
-0.176
-0.140
-0.111
-0.089
-0.074
-0.064
-0.058
-0.053
-0.050
-0.048
-0.046
-0.044
-0.042
-0.041
-0.039
-0.038
-0.037
-0.036
-0.034
-0.033
-0.032
-0.056
-0.057
-0.059
-0.060
-0.062
-0.063
-0.065
-0.066
-0.068
-0.070
-0.072
-0.074
-0.077
-0.080
-0.085
-0.090
-0.098
-0.107
-0.118
-0.132
-0.147
-0.162
-0.176
-0.186
-0.191
-0.190
-0.191
-0.199
-0.224
-0.269
-0.321
-0.354
-0.343
-0.290
-0.223
-0.163
-0.119
-0.089
-0.070
-0.058
-0.051
-0.046
-0.044
-0.042
-0.040
-0.039
-0.038
-0.037
-0.036
-0.035
-0.034
-0.033
-0.032
-0.031
-0.030
-0.056
-0.057
-0.059
-0.060
-0.061
-0.063
-0.064
-0.066
-0.067
-0.069
-0.071
-0.073
-0.076
-0.079
-0.083
-0.088
-0.095
-0.103
-0.114
-0.126
-0.139
-0.153
-0.165
-0.175
-0.182
-0.188
-0.199
-0.223
-0.265
-0.326
-0.394
-0.434
-0.412
-0.336
-0.246
-0.170
-0.117
-0.082
-0.060
-0.048
-0.041
-0.037
-0.035
-0.035
-0.034
-0.034
-0.033
-0.033
-0.033
-0.032
-0.031
-0.031
-0.030
-0.029
-0.029
-0.056
-0.057
-0.058
-0.060
-0.061
-0.062
-0.064
-0.065
-0.067
-0.068
-0.070
-0.072
-0.075
-0.078
-0.082
-0.087
-0.093
-0.102
-0.111
-0.123
-0.136
-0.150
-0.163
-0.173
-0.181
-0.190
-0.204
-0.231
-0.276
-0.337
-0.403
-0.436
-0.408
-0.329
-0.234
-0.155
-0.100
-0.064
-0.043
-0.032
-0.026
-0.025
-0.025
-0.026
-0.027
-0.027
-0.028
-0.028
-0.029
-0.028
-0.028
-0.028
-0.028
-0.027
-0.027
-0.055
-0.057
-0.058
-0.059
-0.061
-0.062
-0.063
-0.064
-0.066
-0.067
-0.069
-0.071
-0.074
-0.077
-0.081
-0.086
-0.093
-0.101
-0.112
-0.124
-0.138
-0.152
-0.166
-0.178
-0.187
-0.195
-0.207
-0.228
-0.263
-0.310
-0.354
-0.372
-0.341
-0.271
-0.188
-0.117
-0.066
-0.034
-0.016
-0.008
-0.007
-0.008
-0.011
-0.015
-0.018
-0.020
-0.022
-0.023
-0.024
-0.025
-0.025
-0.025
-0.025
-0.025
-0.025
-0.055
-0.056
-0.057
-0.059
-0.060
-0.061
-0.063
-0.064
-0.065
-0.066
-0.068
-0.070
-0.073
-0.076
-0.080
-0.086
-0.093
-0.102
-0.113
-0.127
-0.142
-0.158
-0.173
-0.186
-0.197
-0.205
-0.214
-0.226
-0.244
-0.264
-0.281
-0.279
-0.245
-0.186
-0.119
-0.059
-0.015
0.011
0.023
0.025
0.021
0.013
0.006
-0.001
-0.007
-0.012
-0.015
-0.018
-0.019
-0.021
-0.022
-0.022
-0.022
-0.023
-0.023
-0.054
-0.056
-0.057
-0.058
-0.059
-0.061
-0.062
-0.063
-0.064
-0.066
-0.067
-0.069
-0.072
-0.075
-0.080
-0.086
-0.094
-0.104
-0.116
-0.131
-0.147
-0.165
-0.183
-0.199
-0.215
-0.228
-0.237
-0.241
-0.238
-0.227
-0.213
-0.188
-0.148
-0.094
-0.035
0.019
0.059
0.079
0.082
0.073
0.058
0.042
0.027
0.015
0.005
-0.003
-0.008
-0.012
-0.015
-0.017
-0.018
-0.019
-0.020
-0.020
-0.020
-0.054
-0.055
-0.056
-0.057
-0.059
-0.060
-0.061
-0.062
-0.063
-0.064
-0.066
-0.068
-0.070
-0.074
-0.079
-0.085
-0.094
-0.106
-0.120
-0.136
-0.155
-0.174
-0.196
-0.219
-0.245
-0.272
-0.293
-0.296
-0.269
-0.220
-0.164
-0.112
-0.060
0.000
0.066
0.129
0.173
0.188
0.175
0.146
0.111
0.080
0.053
0.033
0.018
0.007
0.000
-0.006
-0.010
-0.013
-0.015
-0.016
-0.017
-0.018
-0.018
-0.053
-0.054
-0.055
-0.057
-0.058
-0.059
-0.060
-0.061
-0.062
-0.063
-0.064
-0.066
-0.069
-0.072
-0.077
-0.085
-0.095
-0.108
-0.124
-0.142
-0.163
-0.186
-0.213
-0.247
-0.290
-0.344
-0.395
-0.412
-0.361
-0.255
-0.143
-0.054
0.020
0.103
0.202
0.305
0.373
0.380
0.330
0.258
0.187
0.129
0.085
0.054
0.033
0.018
0.007
0.
-0.005
-0.009
-0.011
-0.013
-0.015
-0.016
-0.016
-0.052
-0.053
-0.055
-0.056
-0.057
-0.058
-0.059
-0.060
-0.061
-0.062
-0.063
-0.064
-0.067
-0.070
-0.075
-0.083
-0.094
-0.108
-0.126
-0.147
-0.171
-0.198
-0.231
-0.277
-0.342
-0.436
-0.541
-0.600
-0.536
-0.357
-0.170
-0.032
0.083
0.219
0.406
0.630
0.782
0.755
0.607
0.435
0.292
0.190
0.122
0.077
0.047
0.028
0.015
0.006
-0.001
-0.005
-0.008
-0.011
-0.012
-0.014
-0.014
-0.051
-0.052
-0.054
-0.055
-0.056
-0.057
-0.058
-0.059
-0.059
-0.060
-0.061
-0.062
-0.064
-0.067
-0.072
-0.080
-0.092
-0.107
-0.127
-0.150
-0.176
-0.207
-0.245
-0.300
-0.387
-0.518
-0.688
-0.821
-0.791
-0.580
-0.319
-0.095
0.095
0.331
0.707
1.300
1.798
1.571
1.106
0.705
0.429
0.260
0.160
0.099
0.061
0.037
0.021
0.011
0.003
-0.002
-0.005
-0.008
-0.010
-0.012
-0.013
-0.050
-0.051
-0.052
-0.054
-0.055
-0.056
-0.056
-0.057
-0.058
-0.058
-0.059
-0.060
-0.061
-0.064
-0.069
-0.076
-0.087
-0.103
-0.124
-0.148
-0.176
-0.208
-0.249
-0.308
-0.403
-0.551
-0.757
-0.965
-1.053
-0.919
-0.592
-0.264
0.015
0.384
1.047
2.524
4.804
3.193
1.956
1.065
0.574
0.325
0.192
0.117
0.072
0.044
0.026
0.015
0.006
0.001
-0.003
-0.006
-0.008
-0.010
-0.011
-0.049
-0.050
-0.051
-0.052
-0.053
-0.054
-0.055
-0.056
-0.056
-0.057
-0.057
-0.057
-0.058
-0.060
-0.064
-0.071
-0.081
-0.097
-0.116
-0.141
-0.169
-0.200
-0.240
-0.296
-0.382
-0.517
-0.712
-0.949
-1.145
-1.109
-0.765
-0.425
-0.175
0.295
1.184
2.916
5.158
4.271
2.818
1.330
0.662
0.362
0.211
0.128
0.079
0.049
0.030
0.017
0.009
0.003
-0.001
-0.004
-0.007
-0.008
-0.009
-0.048
-0.049
-0.050
-0.051
-0.052
-0.053
-0.053
-0.054
-0.054
-0.055
-0.055
-0.055
-0.055
-0.057
-0.060
-0.065
-0.074
-0.088
-0.106
-0.129
-0.154
-0.184
-0.219
-0.266
-0.335
-0.438
-0.584
-0.766
-0.925
-0.892
-0.606
-0.384
-0.354
0.109
1.126
2.864
4.876
3.603
2.306
1.204
0.632
0.355
0.211
0.130
0.081
0.051
0.032
0.019
0.010
0.004
0.
-0.003
-0.005
-0.007
-0.008
-0.046
-0.047
-0.048
-0.049
-0.050
-0.051
-0.052
-0.052
-0.052
-0.053
-0.052
-0.052
-0.052
-0.053
-0.055
-0.059
-0.066
-0.078
-0.093
-0.113
-0.135
-0.160
-0.190
-0.226
-0.275
-0.343
-0.429
-0.523
-0.574
-0.484
-0.212
0.065
0.001
0.226
0.985
2.358
4.044
2.527
1.478
0.880
0.520
0.314
0.196
0.124
0.079
0.051
0.032
0.019
0.011
0.005
0.001
-0.002
-0.004
-0.006
-0.007
-0.045
-0.046
-0.047
-0.048
-0.048
-0.049
-0.050
-0.050
-0.050
-0.050
-0.050
-0.050
-0.049
-0.049
-0.050
-0.053
-0.059
-0.068
-0.080
-0.096
-0.114
-0.135
-0.157
-0.184
-0.215
-0.254
-0.295
-0.325
-0.308
-0.192
0.066
0.382
0.436
0.505
0.831
1.276
1.578
1.299
0.900
0.602
0.397
0.262
0.174
0.115
0.075
0.048
0.030
0.018
0.010
0.005
0.001
-0.001
-0.003
-0.005
-0.006
-0.043
-0.044
-0.045
-0.046
-0.046
-0.047
-0.048
-0.048
-0.048
-0.048
-0.048
-0.047
-0.046
-0.046
-0.046
-0.047
-0.051
-0.057
-0.067
-0.079
-0.093
-0.109
-0.126
-0.144
-0.164
-0.183
-0.198
-0.199
-0.163
-0.069
0.099
0.280
0.383
0.533
0.686
0.739
0.754
0.671
0.534
0.402
0.295
0.215
0.153
0.105
0.069
0.044
0.027
0.016
0.009
0.004
0.001
-0.001
-0.003
-0.004
-0.005
-0.041
-0.042
-0.043
-0.044
-0.044
-0.045
-0.045
-0.046
-0.046
-0.045
-0.045
-0.044
-0.043
-0.042
-0.041
-0.041
-0.043
-0.047
-0.053
-0.062
-0.072
-0.084
-0.097
-0.110
-0.122
-0.132
-0.136
-0.128
-0.099
-0.041
0.043
0.127
0.202
0.323
0.412
0.396
0.367
0.340
0.303
0.260
0.216
0.176
0.135
0.094
0.061
0.037
0.023
0.013
0.007
0.003
0.001
-0.001
-0.003
-0.004
-0.004
-0.039
-0.040
-0.041
-0.041
-0.042
-0.042
-0.043
-0.043
-0.043
-0.042
-0.041
-0.040
-0.039
-0.037
-0.035
-0.034
-0.034
-0.036
-0.039
-0.045
-0.052
-0.061
-0.070
-0.080
-0.089
-0.095
-0.097
-0.092
-0.077
-0.050
-0.015
0.019
0.053
0.097
0.104
0.060
0.053
0.099
0.137
0.149
0.144
0.133
0.109
0.077
0.048
0.029
0.017
0.009
0.005
0.002
0.
-0.001
-0.002
-0.003
-0.004
-0.037
-0.038
-0.038
-0.039
-0.039
-0.039
-0.040
-0.040
-0.039
-0.039
-0.037
-0.036
-0.034
-0.031
-0.028
-0.026
-0.024
-0.023
-0.023
-0.026
-0.031
-0.037
-0.045
-0.053
-0.061
-0.068
-0.072
-0.073
-0.071
-0.066
-0.062
-0.061
-0.065
-0.089
-0.188
-0.339
-0.300
-0.112
0.010
0.061
0.078
0.080
0.071
0.051
0.032
0.018
0.010
0.005
0.002
0.000
-0.001
-0.002
-0.002
-0.003
-0.003
-0.035
-0.035
-0.036
-0.036
-0.036
-0.036
-0.036
-0.036
-0.035
-0.034
-0.033
-0.031
-0.028
-0.024
-0.020
-0.015
-0.011
-0.007
-0.005
-0.005
-0.007
-0.013
-0.020
-0.029
-0.038
-0.047
-0.054
-0.062
-0.070
-0.081
-0.100
-0.130
-0.175
-0.235
-0.376
-0.616
-0.531
-0.224
-0.052
0.010
0.029
0.034
0.031
0.024
0.015
0.008
0.003
0.001
0.000
-0.001
-0.002
-0.002
-0.002
-0.002
-0.003
-0.033
-0.033
-0.033
-0.033
-0.033
-0.033
-0.033
-0.032
-0.031
-0.030
-0.028
-0.025
-0.021
-0.016
-0.010
-0.003
0.004
0.012
0.018
0.021
0.020
0.015
0.006
-0.004
-0.016
-0.028
-0.040
-0.053
-0.069
-0.093
-0.133
-0.204
-0.316
-0.393
-0.352
-0.367
-0.301
-0.129
-0.025
0.009
0.014
0.011
0.008
0.005
0.001
-0.001
-0.002
-0.003
-0.003
-0.002
-0.002
-0.002
-0.002
-0.002
-0.002
-0.030
-0.030
-0.030
-0.030
-0.030
-0.030
-0.029
-0.028
-0.027
-0.025
-0.022
-0.018
-0.013
-0.007
0.001
0.011
0.023
0.035
0.046
0.053
0.054
0.048
0.036
0.020
0.004
-0.011
-0.027
-0.044
-0.066
-0.098
-0.154
-0.266
-0.490
-0.623
-0.105
0.293
0.204
0.107
0.079
0.051
0.026
0.009
0.000
-0.004
-0.006
-0.006
-0.006
-0.005
-0.004
-0.003
-0.002
-0.002
-0.001
-0.001
-0.001
-0.028
-0.028
-0.027
-0.027
-0.027
-0.026
-0.025
-0.024
-0.022
-0.019
-0.016
-0.011
-0.005
0.003
0.014
0.027
0.044
0.062
0.080
0.092
0.095
0.087
0.068
0.045
0.023
0.003
-0.014
-0.034
-0.058
-0.092
-0.148
-0.255
-0.451
-0.439
0.724
1.907
0.913
0.397
0.245
0.122
0.051
0.016
0.000
-0.007
-0.009
-0.009
-0.008
-0.006
-0.005
-0.003
-0.002
-0.001
0.000
0.000
0.
-0.025
-0.025
-0.024
-0.024
-0.023
-0.022
-0.021
-0.019
-0.017
-0.014
-0.010
-0.004
0.003
0.013
0.026
0.043
0.065
0.091
0.118
0.138
0.143
0.128
0.099
0.063
0.033
0.011
-0.005
-0.023
-0.047
-0.079
-0.121
-0.179
-0.224
0.004
1.422
4.299
0.481
0.952
0.531
0.196
0.070
0.020
-0.001
-0.008
-0.010
-0.010
-0.008
-0.006
-0.004
-0.003
-0.001
0.000
0.001
0.001
0.001
-0.023
-0.022
-0.021
-0.021
-0.019
-0.018
-0.017
-0.014
-0.012
-0.008
-0.004
0.002
0.011
0.022
0.037
0.057
0.084
0.117
0.152
0.180
0.186
0.162
0.115
0.063
0.023
0.006
0.001
-0.010
-0.034
-0.065
-0.094
-0.117
-0.112
0.003
0.350
0.127
-0.830
1.270
0.616
0.188
0.053
0.008
-0.006
-0.011
-0.011
-0.009
-0.007
-0.005
-0.003
-0.001
0.000
0.001
0.002
0.002
0.002
-0.020
-0.019
-0.018
-0.017
-0.016
-0.014
-0.012
-0.010
-0.007
-0.003
0.002
0.009
0.017
0.029
0.044
0.066
0.094
0.129
0.168
0.198
0.196
0.155
0.089
0.023
-0.020
-0.023
0.002
0.005
-0.019
-0.052
-0.077
-0.087
-0.089
-0.096
-0.102
-0.132
-0.081
0.317
0.230
0.036
-0.026
-0.028
-0.019
-0.014
-0.010
-0.007
-0.005
-0.003
-0.001
0.001
0.002
0.003
0.004
0.004
0.004
-0.017
-0.016
-0.015
-0.014
-0.012
-0.010
-0.008
-0.005
-0.002
0.002
0.007
0.014
0.022
0.033
0.047
0.066
0.089
0.117
0.143
0.153
0.123
0.051
-0.029
-0.085
-0.104
-0.068
0.001
0.023
-0.001
-0.035
-0.054
-0.052
-0.047
-0.068
-0.088
-0.017
0.072
0.040
-0.182
-0.290
-0.185
-0.084
-0.035
-0.015
-0.007
-0.003
-0.001
0.001
0.003
0.004
0.005
0.005
0.005
0.005
0.005
-0.015
-0.014
-0.012
-0.011
-0.009
-0.007
-0.004
-0.001
0.003
0.007
0.012
0.019
0.026
0.035
0.046
0.058
0.068
0.074
0.060
0.009
-0.099
-0.243
-0.339
-0.320
-0.219
-0.092
0.016
0.049
0.024
-0.005
-0.011
0.011
0.038
0.047
0.055
0.089
0.095
-0.072
-0.685
-0.817
-0.361
-0.124
-0.038
-0.009
0.001
0.004
0.006
0.007
0.007
0.008
0.008
0.008
0.008
0.007
0.007
-0.012
-0.011
-0.010
-0.008
-0.006
-0.003
0.000
0.003
0.007
0.011
0.017
0.023
0.029
0.036
0.041
0.043
0.034
0.
-0.084
-0.259
-0.552
-0.909
-1.086
-0.846
-0.427
-0.105
0.066
0.097
0.065
0.042
0.057
0.102
0.155
0.191
0.224
0.285
0.355
0.220
-0.489
-0.730
-0.311
-0.091
-0.013
0.010
0.015
0.015
0.014
0.013
0.012
0.012
0.011
0.011
0.010
0.009
0.009
-0.010
-0.009
-0.007
-0.005
-0.002
0.000
0.004
0.007
0.011
0.016
0.021
0.026
0.032
0.035
0.035
0.025
-0.007
-0.090
-0.281
-0.690
-1.420
-2.323
-2.824
-1.886
-0.764
-0.100
0.184
0.184
0.122
0.103
0.143
0.222
0.304
0.367
0.423
0.545
0.819
0.650
0.157
-0.068
-0.029
0.022
0.039
0.039
0.034
0.028
0.024
0.021
0.018
0.016
0.015
0.014
0.012
0.011
0.010
-0.008
-0.006
-0.004
-0.002
0.001
0.004
0.007
0.011
0.015
0.020
0.025
0.030
0.035
0.036
0.031
0.012
-0.041
-0.171
-0.495
-1.364
-3.649
-5.815
-5.086
-2.810
-0.941
0.195
0.751
0.366
0.191
0.178
0.253
0.379
0.515
0.625
0.702
0.799
1.195
0.810
0.488
0.439
0.256
0.146
0.097
0.071
0.053
0.042
0.033
0.028
0.024
0.021
0.018
0.016
0.015
0.013
0.012
-0.006
-0.004
-0.002
0.001
0.004
0.007
0.010
0.015
0.019
0.024
0.030
0.035
0.039
0.039
0.033
0.009
-0.054
-0.209
-0.619
-1.986
-10.363
-27.614
-5.487
-2.271
-0.710
0.692
1.786
0.526
0.253
0.261
0.388
0.597
0.837
1.046
1.199
1.099
0.908
0.617
0.553
0.592
0.369
0.210
0.134
0.093
0.068
0.052
0.041
0.034
0.029
0.025
0.022
0.019
0.017
0.015
0.014
-0.004
-0.002
0.001
0.003
0.006
0.010
0.014
0.018
0.023
0.028
0.034
0.040
0.045
0.046
0.040
0.018
-0.040
-0.180
-0.528
-1.548
-5.008
-8.157
-3.235
-1.319
-0.312
0.576
1.544
0.475
0.281
0.329
0.527
0.877
1.308
1.683
1.962
1.532
0.902
0.540
0.418
0.387
0.293
0.199
0.138
0.099
0.075
0.058
0.047
0.039
0.033
0.028
0.024
0.021
0.019
0.017
0.015
-0.002
0.000
0.003
0.006
0.009
0.012
0.017
0.021
0.027
0.033
0.039
0.046
0.052
0.056
0.054
0.040
-0.001
-0.097
-0.311
-0.756
-1.475
-1.805
-1.248
-0.580
0.052
0.708
0.695
0.363
0.270
0.349
0.609
1.122
1.807
2.253
2.711
1.859
0.910
0.482
0.311
0.245
0.200
0.155
0.120
0.093
0.074
0.060
0.049
0.042
0.035
0.030
0.026
0.023
0.020
0.018
0.016
0.
0.002
0.005
0.008
0.011
0.015
0.019
0.025
0.030
0.037
0.045
0.053
0.061
0.069
0.074
0.071
0.052
0.003
-0.098
-0.266
-0.460
-0.535
-0.412
-0.166
0.140
0.394
0.358
0.245
0.205
0.285
0.540
1.046
1.699
1.964
1.944
1.373
0.734
0.389
0.232
0.166
0.134
0.113
0.095
0.080
0.068
0.058
0.050
0.043
0.037
0.032
0.028
0.025
0.022
0.019
0.017
0.001
0.004
0.007
0.010
0.013
0.017
0.022
0.027
0.034
0.041
0.050
0.060
0.072
0.084
0.097
0.107
0.111
0.101
0.069
0.012
-0.047
-0.074
-0.040
0.049
0.160
0.234
0.218
0.149
0.103
0.147
0.330
0.666
1.032
1.181
1.073
0.780
0.473
0.271
0.162
0.112
0.089
0.079
0.073
0.067
0.061
0.054
0.048
0.042
0.037
0.033
0.029
0.025
0.023
0.020
0.018
0.003
0.005
0.008
0.011
0.015
0.019
0.024
0.030
0.037
0.045
0.055
0.067
0.082
0.100
0.121
0.145
0.170
0.192
0.203
0.199
0.182
0.168
0.171
0.196
0.229
0.239
0.194
0.099
0.002
-0.022
0.080
0.280
0.485
0.586
0.539
0.401
0.260
0.159
0.098
0.068
0.057
0.055
0.056
0.055
0.053
0.050
0.046
0.041
0.037
0.033
0.029
0.026
0.023
0.021
0.018
0.004
0.007
0.009
0.013
0.016
0.021
0.026
0.032
0.039
0.048
0.060
0.074
0.091
0.114
0.144
0.181
0.226
0.274
0.318
0.343
0.345
0.331
0.319
0.321
0.330
0.319
0.251
0.117
-0.047
-0.148
-0.126
-0.002
0.142
0.227
0.229
0.176
0.114
0.066
0.040
0.031
0.032
0.037
0.043
0.046
0.047
0.045
0.043
0.039
0.036
0.032
0.029
0.026
0.023
0.021
0.019
0.005
0.008
0.011
0.014
0.018
0.022
0.027
0.034
0.041
0.051
0.063
0.079
0.099
0.126
0.162
0.210
0.271
0.341
0.409
0.456
0.467
0.450
0.428
0.423
0.434
0.427
0.346
0.180
-0.029
-0.190
-0.238
-0.170
-0.054
0.032
0.061
0.045
0.012
-0.011
-0.014
-0.003
0.012
0.024
0.034
0.039
0.041
0.041
0.040
0.037
0.034
0.031
0.028
0.026
0.023
0.021
0.019
0.006
0.009
0.011
0.015
0.019
0.023
0.028
0.035
0.043
0.053
0.065
0.082
0.103
0.133
0.174
0.228
0.299
0.382
0.465
0.525
0.543
0.522
0.492
0.482
0.495
0.487
0.400
0.225
0.016
-0.162
-0.247
-0.220
-0.134
-0.056
-0.021
-0.026
-0.053
-0.068
-0.055
-0.029
-0.003
0.015
0.027
0.034
0.037
0.038
0.037
0.035
0.033
0.030
0.028
0.025
0.023
0.021
0.019
0.007
0.009
0.012
0.016
0.019
0.024
0.029
0.035
0.043
0.053
0.066
0.082
0.105
0.135
0.176
0.231
0.304
0.389
0.474
0.537
0.556
0.536
0.501
0.482
0.478
0.458
0.372
0.226
0.055
-0.095
-0.179
-0.181
-0.129
-0.074
-0.047
-0.052
-0.075
-0.087
-0.071
-0.038
-0.009
0.011
0.024
0.031
0.034
0.035
0.035
0.033
0.031
0.029
0.027
0.024
0.022
0.020
0.018
0.007
0.010
0.013
0.016
0.020
0.024
0.029
0.036
0.043
0.053
0.065
0.081
0.102
0.131
0.169
0.221
0.286
0.362
0.436
0.490
0.509
0.492
0.460
0.435
0.415
0.381
0.312
0.206
0.084
-0.025
-0.093
-0.108
-0.086
-0.056
-0.039
-0.044
-0.061
-0.069
-0.056
-0.030
-0.006
0.011
0.022
0.028
0.032
0.033
0.032
0.031
0.030
0.028
0.026
0.024
0.022
0.020
0.018
0.008
0.010
0.013
0.016
0.020
0.024
0.029
0.035
0.042
0.051
0.063
0.078
0.097
0.123
0.156
0.200
0.253
0.313
0.369
0.410
0.425
0.414
0.390
0.365
0.340
0.306
0.252
0.180
0.098
0.025
-0.023
-0.043
-0.038
-0.026
-0.018
-0.022
-0.032
-0.036
-0.029
-0.014
0.002
0.014
0.023
0.028
0.030
0.031
0.030
0.029
0.028
0.026
0.025
0.023
0.021
0.019
0.018
0.008
0.010
0.013
0.016
0.020
0.024
0.028
0.034
0.041
0.049
0.060
0.073
0.090
0.111
0.139
0.173
0.214
0.257
0.297
0.325
0.336
0.331
0.315
0.295
0.272
0.243
0.203
0.154
0.102
0.055
0.020
0.003
-0.002
0.001
0.002
0.000
-0.006
-0.009
-0.006
0.002
0.011
0.018
0.024
0.027
0.029
0.029
0.029
0.028
0.027
0.025
0.023
0.022
0.020
0.019
0.017
0.008
0.011
0.013
0.016
0.019
0.023
0.028
0.033
0.039
0.047
0.056
0.067
0.082
0.099
0.121
0.147
0.176
0.206
0.233
0.252
0.261
0.258
0.249
0.234
0.216
0.193
0.165
0.133
0.098
0.068
0.044
0.029
0.022
0.019
0.017
0.015
0.011
0.009
0.010
0.013
0.018
0.022
0.025
0.027
0.028
0.028
0.027
0.027
0.025
0.024
0.022
0.021
0.019
0.018
0.016
0.008
0.011
0.013
0.016
0.019
0.022
0.027
0.031
0.037
0.044
0.052
0.061
0.073
0.087
0.104
0.123
0.144
0.164
0.182
0.195
0.201
0.201
0.195
0.185
0.172
0.155
0.136
0.114
0.092
0.071
0.054
0.042
0.035
0.031
0.028
0.025
0.022
0.020
0.020
0.021
0.023
0.024
0.026
0.027
0.027
0.027
0.026
0.025
0.024
0.023
0.021
0.020
0.019
0.017
0.016
0.008
0.010
0.013
0.015
0.018
0.022
0.025
0.030
0.035
0.040
0.047
0.055
0.065
0.076
0.089
0.103
0.117
0.131
0.144
0.153
0.157
0.158
0.154
0.148
0.138
0.127
0.113
0.098
0.083
0.069
0.057
0.048
0.041
0.037
0.033
0.030
0.028
0.026
0.025
0.025
0.025
0.026
0.026
0.026
0.026
0.026
0.025
0.024
0.023
0.022
0.020
0.019
0.018
0.017
0.015
0.008
0.010
0.012
0.015
0.018
0.021
0.024
0.028
0.032
0.037
0.043
0.050
0.058
0.066
0.076
0.086
0.096
0.106
0.115
0.121
0.125
0.125
0.123
0.119
0.113
0.105
0.096
0.085
0.075
0.065
0.057
0.049
0.044
0.040
0.036
0.033
0.031
0.029
0.028
0.027
0.027
0.026
0.026
0.026
0.025
0.025
0.024
0.023
0.022
0.021
0.019
0.018
0.017
0.016
0.015
0.008
0.010
0.012
0.014
0.017
0.019
0.023
0.026
0.030
0.034
0.039
0.045
0.051
0.058
0.065
0.073
0.080
0.087
0.093
0.098
0.101
0.101
0.100
0.098
0.093
0.088
0.082
0.075
0.067
0.060
0.054
0.048
0.044
0.040
0.037
0.034
0.032
0.030
0.029
0.028
0.027
0.026
0.026
0.025
0.024
0.024
0.023
0.022
0.021
0.020
0.019
0.017
0.016
0.015
0.014
0.008
0.009
0.011
0.013
0.016
0.018
0.021
0.024
0.028
0.031
0.036
0.040
0.045
0.051
0.056
0.062
0.068
0.073
0.077
0.081
0.083
0.084
0.083
0.081
0.078
0.075
0.070
0.065
0.060
0.055
0.050
0.046
0.042
0.039
0.036
0.034
0.032
0.030
0.029
0.028
0.027
0.026
0.025
0.024
0.023
0.023
0.022
0.021
0.020
0.019
0.018
0.017
0.015
0.014
0.013
-0.054
-0.055
-0.057
-0.058
-0.059
-0.061
-0.063
-0.064
-0.066
-0.068
-0.071
-0.073
-0.076
-0.080
-0.084
-0.089
-0.096
-0.104
-0.114
-0.126
-0.141
-0.159
-0.176
-0.191
-0.199
-0.193
-0.174
-0.145
-0.115
-0.089
-0.072
-0.063
-0.060
-0.062
-0.064
-0.067
-0.070
-0.071
-0.071
-0.071
-0.070
-0.068
-0.067
-0.065
-0.062
-0.060
-0.058
-0.056
-0.054
-0.052
-0.050
-0.048
-0.046
-0.044
-0.043
-0.054
-0.056
-0.057
-0.059
-0.060
-0.062
-0.063
-0.065
-0.067
-0.069
-0.072
-0.075
-0.078
-0.082
-0.087
-0.094
-0.102
-0.112
-0.126
-0.145
-0.168
-0.198
-0.233
-0.268
-0.289
-0.283
-0.243
-0.184
-0.124
-0.077
-0.049
-0.038
-0.039
-0.045
-0.053
-0.061
-0.066
-0.069
-0.071
-0.071
-0.071
-0.069
-0.067
-0.065
-0.063
-0.061
-0.059
-0.056
-0.054
-0.052
-0.050
-0.048
-0.046
-0.044
-0.043
-0.055
-0.056
-0.058
-0.059
-0.061
-0.063
-0.064
-0.066
-0.068
-0.070
-0.073
-0.076
-0.080
-0.085
-0.090
-0.098
-0.108
-0.122
-0.141
-0.168
-0.205
-0.256
-0.326
-0.407
-0.471
-0.471
-0.385
-0.251
-0.127
-0.041
0.003
0.012
0.001
-0.018
-0.036
-0.050
-0.060
-0.066
-0.070
-0.071
-0.071
-0.070
-0.068
-0.066
-0.064
-0.061
-0.059
-0.057
-0.054
-0.052
-0.050
-0.048
-0.046
-0.044
-0.042
-0.056
-0.057
-0.058
-0.060
-0.062
-0.063
-0.065
-0.067
-0.069
-0.071
-0.074
-0.077
-0.081
-0.087
-0.093
-0.102
-0.114
-0.132
-0.157
-0.194
-0.250
-0.336
-0.467
-0.656
-0.859
-0.901
-0.682
-0.362
-0.102
0.054
0.116
0.110
0.070
0.026
-0.010
-0.036
-0.053
-0.063
-0.068
-0.071
-0.071
-0.070
-0.068
-0.066
-0.064
-0.062
-0.059
-0.057
-0.054
-0.052
-0.050
-0.048
-0.046
-0.044
-0.042
-0.056
-0.058
-0.059
-0.061
-0.062
-0.064
-0.066
-0.068
-0.070
-0.072
-0.075
-0.078
-0.083
-0.088
-0.096
-0.106
-0.120
-0.141
-0.173
-0.222
-0.301
-0.432
-0.659
-1.065
-1.668
-1.927
-1.272
-0.500
0.012
0.282
0.354
0.292
0.184
0.088
0.022
-0.020
-0.045
-0.059
-0.067
-0.070
-0.071
-0.070
-0.069
-0.067
-0.064
-0.062
-0.059
-0.057
-0.054
-0.052
-0.050
-0.047
-0.045
-0.044
-0.042
-0.057
-0.058
-0.059
-0.061
-0.063
-0.064
-0.066
-0.068
-0.070
-0.073
-0.076
-0.079
-0.084
-0.089
-0.097
-0.108
-0.124
-0.148
-0.185
-0.246
-0.347
-0.523
-0.849
-1.500
-2.761
-3.538
-1.947
-0.517
0.331
0.764
0.815
0.603
0.345
0.163
0.056
-0.005
-0.039
-0.057
-0.066
-0.070
-0.071
-0.070
-0.069
-0.067
-0.064
-0.061
-0.059
-0.056
-0.054
-0.051
-0.049
-0.047
-0.045
-0.043
-0.041
-0.057
-0.058
-0.060
-0.061
-0.063
-0.065
-0.067
-0.068
-0.071
-0.073
-0.076
-0.080
-0.084
-0.090
-0.098
-0.110
-0.127
-0.152
-0.193
-0.260
-0.374
-0.578
-0.952
-1.620
-2.682
-3.125
-1.712
-0.233
0.917
1.587
1.514
0.988
0.504
0.224
0.079
0.004
-0.036
-0.056
-0.066
-0.070
-0.071
-0.070
-0.069
-0.066
-0.064
-0.061
-0.058
-0.056
-0.053
-0.051
-0.048
-0.046
-0.044
-0.042
-0.041
-0.057
-0.059
-0.060
-0.062
-0.063
-0.065
-0.067
-0.069
-0.071
-0.073
-0.076
-0.080
-0.084
-0.090
-0.098
-0.110
-0.127
-0.153
-0.194
-0.261
-0.374
-0.571
-0.913
-1.428
-1.909
-1.816
-0.984
0.156
1.571
2.730
2.022
1.133
0.546
0.235
0.079
0.
-0.040
-0.059
-0.068
-0.071
-0.072
-0.070
-0.068
-0.066
-0.063
-0.060
-0.057
-0.055
-0.052
-0.050
-0.047
-0.045
-0.043
-0.042
-0.040
-0.058
-0.059
-0.061
-0.062
-0.064
-0.065
-0.067
-0.069
-0.071
-0.073
-0.076
-0.079
-0.084
-0.089
-0.097
-0.108
-0.124
-0.149
-0.186
-0.246
-0.344
-0.504
-0.754
-1.066
-1.252
-1.067
-0.520
0.276
1.436
2.414
1.654
0.889
0.433
0.180
0.049
-0.018
-0.050
-0.065
-0.071
-0.073
-0.072
-0.070
-0.067
-0.064
-0.062
-0.059
-0.056
-0.053
-0.051
-0.048
-0.046
-0.044
-0.042
-0.041
-0.039
-0.058
-0.059
-0.061
-0.062
-0.064
-0.065
-0.067
-0.069
-0.071
-0.073
-0.076
-0.079
-0.083
-0.088
-0.095
-0.105
-0.120
-0.141
-0.173
-0.222
-0.297
-0.408
-0.558
-0.711
-0.767
-0.627
-0.304
0.152
0.684
1.015
0.836
0.500
0.241
0.082
-0.006
-0.049
-0.068
-0.075
-0.076
-0.074
-0.072
-0.069
-0.066
-0.063
-0.060
-0.057
-0.054
-0.052
-0.049
-0.047
-0.045
-0.043
-0.041
-0.039
-0.038
-0.058
-0.059
-0.061
-0.062
-0.064
-0.065
-0.067
-0.069
-0.071
-0.073
-0.075
-0.078
-0.082
-0.086
-0.093
-0.102
-0.114
-0.132
-0.158
-0.195
-0.247
-0.316
-0.397
-0.464
-0.474
-0.390
-0.219
0.003
0.220
0.335
0.290
0.159
0.037
-0.039
-0.076
-0.089
-0.089
-0.085
-0.080
-0.075
-0.071
-0.067
-0.063
-0.060
-0.057
-0.054
-0.052
-0.049
-0.047
-0.045
-0.043
-0.041
-0.040
-0.038
-0.036
-0.058
-0.059
-0.061
-0.062
-0.064
-0.065
-0.067
-0.069
-0.070
-0.072
-0.074
-0.077
-0.080
-0.085
-0.090
-0.098
-0.108
-0.123
-0.143
-0.170
-0.205
-0.248
-0.291
-0.321
-0.321
-0.279
-0.199
-0.106
-0.032
-0.012
-0.052
-0.119
-0.165
-0.173
-0.158
-0.134
-0.113
-0.096
-0.083
-0.074
-0.068
-0.063
-0.060
-0.056
-0.054
-0.051
-0.049
-0.047
-0.045
-0.043
-0.041
-0.039
-0.038
-0.036
-0.035
-0.058
-0.059
-0.061
-0.062
-0.064
-0.065
-0.067
-0.068
-0.070
-0.072
-0.074
-0.076
-0.079
-0.083
-0.088
-0.094
-0.103
-0.115
-0.130
-0.151
-0.175
-0.202
-0.228
-0.245
-0.247
-0.232
-0.207
-0.187
-0.192
-0.237
-0.315
-0.381
-0.384
-0.325
-0.247
-0.181
-0.134
-0.103
-0.084
-0.071
-0.063
-0.058
-0.054
-0.052
-0.049
-0.047
-0.045
-0.043
-0.042
-0.040
-0.039
-0.037
-0.036
-0.035
-0.033
-0.058
-0.059
-0.061
-0.062
-0.064
-0.065
-0.067
-0.068
-0.070
-0.071
-0.073
-0.075
-0.078
-0.081
-0.085
-0.091
-0.099
-0.109
-0.122
-0.138
-0.157
-0.177
-0.195
-0.209
-0.215
-0.217
-0.222
-0.244
-0.302
-0.407
-0.548
-0.651
-0.622
-0.483
-0.331
-0.218
-0.147
-0.105
-0.079
-0.065
-0.056
-0.051
-0.048
-0.046
-0.044
-0.042
-0.041
-0.040
-0.038
-0.037
-0.036
-0.035
-0.034
-0.033
-0.032
-0.058
-0.059
-0.061
-0.062
-0.063
-0.065
-0.066
-0.068
-0.069
-0.071
-0.072
-0.074
-0.077
-0.080
-0.084
-0.089
-0.096
-0.105
-0.117
-0.131
-0.148
-0.166
-0.183
-0.197
-0.206
-0.215
-0.234
-0.278
-0.365
-0.514
-0.710
-0.855
-0.803
-0.592
-0.379
-0.233
-0.147
-0.096
-0.068
-0.053
-0.045
-0.041
-0.039
-0.038
-0.037
-0.037
-0.036
-0.035
-0.034
-0.034
-0.033
-0.032
-0.031
-0.030
-0.030
-0.058
-0.059
-0.060
-0.062
-0.063
-0.064
-0.066
-0.067
-0.068
-0.070
-0.071
-0.073
-0.076
-0.078
-0.082
-0.088
-0.095
-0.104
-0.115
-0.130
-0.148
-0.167
-0.185
-0.200
-0.209
-0.217
-0.238
-0.284
-0.376
-0.526
-0.718
-0.851
-0.790
-0.576
-0.363
-0.214
-0.126
-0.077
-0.050
-0.037
-0.031
-0.028
-0.028
-0.029
-0.030
-0.030
-0.030
-0.030
-0.030
-0.030
-0.030
-0.029
-0.029
-0.028
-0.028
-0.057
-0.059
-0.060
-0.061
-0.063
-0.064
-0.065
-0.067
-0.068
-0.069
-0.071
-0.072
-0.075
-0.078
-0.082
-0.087
-0.095
-0.104
-0.117
-0.133
-0.152
-0.174
-0.195
-0.211
-0.219
-0.223
-0.235
-0.271
-0.341
-0.454
-0.584
-0.660
-0.608
-0.449
-0.285
-0.164
-0.088
-0.045
-0.023
-0.014
-0.011
-0.012
-0.015
-0.018
-0.020
-0.022
-0.024
-0.025
-0.026
-0.026
-0.026
-0.026
-0.026
-0.026
-0.025
-0.057
-0.058
-0.060
-0.061
-0.062
-0.064
-0.065
-0.066
-0.067
-0.068
-0.070
-0.071
-0.074
-0.077
-0.081
-0.087
-0.096
-0.107
-0.121
-0.138
-0.159
-0.183
-0.206
-0.224
-0.232
-0.233
-0.237
-0.254
-0.290
-0.349
-0.411
-0.438
-0.393
-0.292
-0.181
-0.092
-0.034
0.000
0.015
0.018
0.014
0.008
0.001
-0.005
-0.010
-0.014
-0.017
-0.019
-0.021
-0.022
-0.022
-0.023
-0.023
-0.023
-0.023
-0.056
-0.058
-0.059
-0.060
-0.062
-0.063
-0.064
-0.065
-0.066
-0.067
-0.069
-0.070
-0.073
-0.076
-0.081
-0.088
-0.097
-0.110
-0.126
-0.145
-0.168
-0.193
-0.217
-0.238
-0.252
-0.260
-0.265
-0.266
-0.265
-0.264
-0.266
-0.256
-0.217
-0.152
-0.078
-0.012
0.035
0.060
0.066
0.060
0.048
0.034
0.021
0.010
0.002
-0.005
-0.010
-0.013
-0.016
-0.017
-0.019
-0.020
-0.020
-0.021
-0.021
-0.056
-0.057
-0.059
-0.060
-0.061
-0.062
-0.063
-0.064
-0.065
-0.066
-0.067
-0.069
-0.071
-0.075
-0.080
-0.088
-0.099
-0.114
-0.133
-0.155
-0.179
-0.205
-0.232
-0.260
-0.290
-0.323
-0.351
-0.354
-0.309
-0.232
-0.162
-0.118
-0.080
-0.034
0.023
0.082
0.128
0.147
0.142
0.120
0.093
0.067
0.045
0.027
0.014
0.005
-0.002
-0.007
-0.010
-0.013
-0.015
-0.016
-0.017
-0.018
-0.019
-0.055
-0.056
-0.058
-0.059
-0.060
-0.061
-0.062
-0.063
-0.064
-0.065
-0.066
-0.067
-0.070
-0.073
-0.079
-0.088
-0.101
-0.118
-0.140
-0.165
-0.193
-0.222
-0.255
-0.296
-0.356
-0.441
-0.541
-0.586
-0.484
-0.257
-0.071
0.004
0.039
0.076
0.136
0.214
0.274
0.289
0.259
0.209
0.154
0.108
0.073
0.047
0.028
0.015
0.006
-0.001
-0.005
-0.009
-0.011
-0.013
-0.015
-0.016
-0.017
-0.054
-0.056
-0.057
-0.058
-0.059
-0.060
-0.061
-0.062
-0.063
-0.064
-0.064
-0.065
-0.067
-0.071
-0.076
-0.086
-0.100
-0.120
-0.146
-0.176
-0.208
-0.242
-0.283
-0.342
-0.442
-0.613
-0.864
-1.052
-0.873
-0.335
0.055
0.127
0.148
0.188
0.285
0.429
0.536
0.536
0.449
0.337
0.236
0.158
0.104
0.067
0.042
0.025
0.013
0.005
-0.001
-0.005
-0.008
-0.011
-0.012
-0.014
-0.015
-0.053
-0.055
-0.056
-0.057
-0.058
-0.059
-0.060
-0.061
-0.062
-0.062
-0.063
-0.063
-0.065
-0.067
-0.073
-0.082
-0.097
-0.119
-0.148
-0.183
-0.220
-0.260
-0.308
-0.381
-0.517
-0.776
-1.220
-1.687
-1.524
-0.762
-0.165
0.063
0.161
0.264
0.474
0.783
1.007
0.954
0.739
0.511
0.334
0.213
0.135
0.086
0.054
0.033
0.019
0.010
0.003
-0.002
-0.005
-0.008
-0.010
-0.012
-0.013
-0.052
-0.054
-0.055
-0.056
-0.057
-0.058
-0.059
-0.060
-0.060
-0.060
-0.060
-0.061
-0.061
-0.063
-0.068
-0.077
-0.092
-0.114
-0.145
-0.183
-0.223
-0.266
-0.318
-0.396
-0.542
-0.826
-1.338
-1.992
-2.321
-2.027
-1.109
-0.394
-0.078
0.207
0.640
1.237
1.669
1.513
1.100
0.706
0.430
0.262
0.162
0.102
0.064
0.040
0.025
0.014
0.006
0.001
-0.003
-0.006
-0.008
-0.010
-0.011
-0.051
-0.053
-0.054
-0.055
-0.056
-0.057
-0.058
-0.058
-0.059
-0.059
-0.058
-0.058
-0.058
-0.059
-0.062
-0.070
-0.083
-0.105
-0.135
-0.173
-0.214
-0.257
-0.307
-0.380
-0.508
-0.746
-1.166
-1.821
-2.833
-3.340
-1.849
-0.897
-0.754
-0.199
0.678
1.527
2.084
1.876
1.341
0.830
0.489
0.291
0.179
0.112
0.071
0.045
0.028
0.016
0.009
0.003
-0.001
-0.004
-0.006
-0.008
-0.009
-0.050
-0.051
-0.052
-0.054
-0.055
-0.056
-0.056
-0.057
-0.057
-0.057
-0.056
-0.056
-0.055
-0.055
-0.057
-0.063
-0.074
-0.093
-0.120
-0.155
-0.193
-0.233
-0.277
-0.337
-0.434
-0.598
-0.871
-1.322
-1.993
-2.221
-1.327
-0.968
-3.036
-1.520
0.583
1.585
2.368
1.911
1.283
0.798
0.479
0.292
0.181
0.115
0.074
0.047
0.030
0.018
0.010
0.004
0.000
-0.003
-0.005
-0.007
-0.008
-0.049
-0.050
-0.051
-0.052
-0.053
-0.054
-0.055
-0.055
-0.055
-0.055
-0.055
-0.053
-0.052
-0.052
-0.052
-0.056
-0.065
-0.080
-0.103
-0.132
-0.164
-0.199
-0.236
-0.282
-0.347
-0.445
-0.591
-0.788
-0.975
-0.875
-0.202
1.203
-1.051
-0.935
0.635
1.386
2.382
1.600
1.013
0.656
0.419
0.269
0.175
0.114
0.074
0.047
0.030
0.018
0.010
0.005
0.001
-0.002
-0.004
-0.006
-0.007
-0.047
-0.048
-0.049
-0.050
-0.051
-0.052
-0.053
-0.053
-0.054
-0.053
-0.053
-0.051
-0.050
-0.048
-0.048
-0.050
-0.056
-0.068
-0.085
-0.108
-0.134
-0.162
-0.192
-0.224
-0.264
-0.316
-0.378
-0.434
-0.426
-0.231
0.390
2.131
1.544
0.685
0.974
1.044
1.123
0.961
0.706
0.499
0.348
0.242
0.167
0.111
0.072
0.046
0.028
0.017
0.009
0.004
0.001
-0.002
-0.003
-0.005
-0.006
-0.045
-0.046
-0.047
-0.048
-0.049
-0.050
-0.051
-0.051
-0.052
-0.051
-0.051
-0.049
-0.047
-0.046
-0.045
-0.045
-0.049
-0.056
-0.069
-0.086
-0.106
-0.127
-0.149
-0.172
-0.196
-0.221
-0.241
-0.242
-0.192
-0.038
0.291
0.711
0.648
1.400
1.647
0.859
0.683
0.577
0.472
0.377
0.295
0.230
0.170
0.114
0.071
0.043
0.025
0.014
0.008
0.003
0.001
-0.002
-0.003
-0.004
-0.005
-0.043
-0.044
-0.045
-0.046
-0.047
-0.048
-0.049
-0.049
-0.049
-0.049
-0.048
-0.047
-0.045
-0.043
-0.041
-0.040
-0.041
-0.046
-0.054
-0.066
-0.080
-0.096
-0.112
-0.128
-0.143
-0.155
-0.160
-0.150
-0.111
-0.029
0.098
0.191
0.166
0.546
0.831
0.544
0.379
0.315
0.297
0.282
0.258
0.237
0.190
0.121
0.068
0.037
0.020
0.011
0.005
0.002
0.000
-0.002
-0.003
-0.004
-0.005
-0.041
-0.042
-0.043
-0.044
-0.045
-0.045
-0.046
-0.046
-0.046
-0.046
-0.045
-0.043
-0.041
-0.039
-0.036
-0.034
-0.033
-0.034
-0.039
-0.046
-0.055
-0.067
-0.079
-0.091
-0.102
-0.110
-0.113
-0.107
-0.090
-0.060
-0.024
-0.006
0.016
0.121
0.172
0.031
-0.041
0.039
0.125
0.169
0.192
0.222
0.192
0.113
0.057
0.028
0.013
0.006
0.002
0.000
-0.001
-0.002
-0.003
-0.003
-0.004
-0.039
-0.040
-0.041
-0.041
-0.042
-0.042
-0.043
-0.043
-0.043
-0.042
-0.041
-0.039
-0.036
-0.033
-0.029
-0.025
-0.022
-0.020
-0.021
-0.024
-0.030
-0.038
-0.048
-0.059
-0.069
-0.077
-0.084
-0.087
-0.087
-0.088
-0.093
-0.106
-0.116
-0.148
-0.406
-1.132
-0.975
-0.314
-0.045
0.044
0.079
0.116
0.113
0.069
0.033
0.014
0.005
0.001
-0.001
-0.002
-0.002
-0.003
-0.003
-0.003
-0.003
-0.037
-0.037
-0.038
-0.038
-0.039
-0.039
-0.039
-0.039
-0.039
-0.038
-0.036
-0.034
-0.030
-0.026
-0.020
-0.014
-0.008
-0.002
0.002
0.003
0.000
-0.007
-0.016
-0.028
-0.040
-0.051
-0.063
-0.075
-0.089
-0.110
-0.143
-0.195
-0.264
-0.368
-0.833
-3.413
-2.419
-0.557
-0.138
-0.033
-0.008
0.009
0.020
0.015
0.005
-0.001
-0.004
-0.004
-0.004
-0.004
-0.003
-0.003
-0.003
-0.003
-0.003
-0.034
-0.035
-0.035
-0.035
-0.036
-0.036
-0.036
-0.035
-0.034
-0.033
-0.031
-0.027
-0.023
-0.017
-0.009
0.001
0.012
0.022
0.032
0.037
0.037
0.031
0.020
0.005
-0.012
-0.028
-0.045
-0.065
-0.090
-0.128
-0.190
-0.310
-0.552
-0.794
-0.748
-1.285
-1.072
-0.352
-0.093
-0.035
-0.029
-0.027
-0.021
-0.016
-0.014
-0.012
-0.011
-0.009
-0.007
-0.006
-0.004
-0.003
-0.003
-0.002
-0.002
-0.032
-0.032
-0.032
-0.032
-0.032
-0.032
-0.031
-0.031
-0.029
-0.027
-0.024
-0.020
-0.014
-0.006
0.005
0.019
0.036
0.054
0.072
0.085
0.088
0.081
0.064
0.041
0.017
-0.005
-0.028
-0.053
-0.087
-0.136
-0.223
-0.436
-1.199
-3.464
-0.700
0.103
-0.129
0.016
0.050
0.025
-0.005
-0.022
-0.027
-0.026
-0.022
-0.019
-0.015
-0.012
-0.009
-0.007
-0.005
-0.003
-0.002
-0.002
-0.001
-0.029
-0.029
-0.029
-0.029
-0.028
-0.028
-0.027
-0.026
-0.024
-0.021
-0.017
-0.012
-0.004
0.007
0.021
0.041
0.066
0.096
0.127
0.151
0.160
0.148
0.119
0.082
0.046
0.016
-0.011
-0.040
-0.078
-0.130
-0.217
-0.430
-1.236
-4.196
2.633
2.617
0.513
0.412
0.285
0.123
0.036
-0.005
-0.022
-0.026
-0.025
-0.022
-0.018
-0.014
-0.010
-0.007
-0.005
-0.003
-0.002
-0.001
0.000
-0.026
-0.026
-0.026
-0.025
-0.025
-0.024
-0.022
-0.021
-0.018
-0.015
-0.010
-0.003
0.006
0.019
0.038
0.064
0.100
0.146
0.198
0.243
0.261
0.239
0.186
0.121
0.066
0.030
0.006
-0.022
-0.063
-0.115
-0.182
-0.291
-0.490
-0.396
1.737
4.552
-1.960
1.912
0.755
0.236
0.069
0.007
-0.017
-0.025
-0.025
-0.023
-0.018
-0.014
-0.010
-0.007
-0.004
-0.002
-0.001
0.000
0.001
-0.024
-0.023
-0.022
-0.022
-0.021
-0.019
-0.018
-0.015
-0.012
-0.008
-0.003
0.005
0.016
0.031
0.054
0.086
0.133
0.198
0.279
0.358
0.393
0.350
0.252
0.143
0.056
0.021
0.023
0.003
-0.047
-0.107
-0.159
-0.200
-0.235
-0.218
-0.050
-1.477
-12.069
4.511
1.012
0.252
0.058
-0.002
-0.021
-0.026
-0.025
-0.022
-0.017
-0.013
-0.009
-0.005
-0.002
0.000
0.001
0.002
0.002
-0.021
-0.020
-0.019
-0.018
-0.017
-0.015
-0.013
-0.010
-0.007
-0.002
0.004
0.013
0.024
0.041
0.066
0.102
0.157
0.237
0.345
0.463
0.511
0.434
0.279
0.108
-0.039
-0.056
0.054
0.049
-0.030
-0.112
-0.168
-0.182
-0.207
-0.403
-0.951
-0.106
0.856
0.933
0.466
0.057
-0.044
-0.044
-0.035
-0.029
-0.024
-0.019
-0.014
-0.010
-0.006
-0.003
0.000
0.002
0.003
0.003
0.004
-0.018
-0.017
-0.016
-0.015
-0.013
-0.011
-0.008
-0.005
-0.001
0.004
0.011
0.019
0.031
0.048
0.072
0.108
0.161
0.241
0.352
0.466
0.499
0.379
0.180
-0.018
-0.230
-0.241
0.091
0.104
-0.010
-0.117
-0.183
-0.167
-0.147
-0.275
-0.572
-0.211
0.297
0.201
-0.355
-0.589
-0.304
-0.123
-0.054
-0.030
-0.020
-0.014
-0.009
-0.005
-0.002
0.001
0.003
0.004
0.005
0.005
0.005
-0.015
-0.014
-0.013
-0.011
-0.009
-0.007
-0.004
0.000
0.004
0.010
0.016
0.025
0.037
0.052
0.073
0.102
0.144
0.199
0.265
0.305
0.238
0.024
-0.194
-0.277
-0.284
-0.179
0.113
0.128
0.012
-0.093
-0.133
-0.080
-0.002
-0.010
-0.051
-0.003
-0.215
-0.222
-3.306
-3.414
-0.707
-0.190
-0.059
-0.021
-0.009
-0.004
-0.001
0.002
0.004
0.005
0.007
0.007
0.007
0.007
0.007
-0.013
-0.011
-0.010
-0.008
-0.005
-0.003
0.001
0.004
0.009
0.015
0.022
0.030
0.041
0.054
0.069
0.088
0.107
0.119
0.101
-0.005
-0.305
-0.868
-1.321
-1.004
-0.364
0.104
0.292
0.212
0.052
-0.040
-0.028
0.071
0.181
0.218
0.223
0.347
0.621
1.624
-2.354
-3.266
-0.644
-0.144
-0.025
0.005
0.010
0.011
0.010
0.010
0.011
0.011
0.011
0.011
0.010
0.010
0.009
-0.010
-0.009
-0.007
-0.005
-0.002
0.001
0.005
0.009
0.014
0.020
0.027
0.035
0.044
0.054
0.064
0.070
0.064
0.024
-0.094
-0.400
-1.115
-2.989
-6.224
-3.286
-0.869
0.113
0.458
0.318
0.097
0.017
0.087
0.238
0.380
0.447
0.479
0.694
1.538
2.127
0.302
-0.335
-0.096
0.027
0.053
0.047
0.038
0.029
0.024
0.020
0.018
0.016
0.015
0.014
0.013
0.012
0.011
-0.008
-0.006
-0.004
-0.002
0.001
0.005
0.009
0.013
0.018
0.024
0.031
0.039
0.047
0.055
0.060
0.055
0.028
-0.055
-0.269
-0.815
-1.985
-4.270
-25.263
-6.412
-1.268
0.145
0.933
0.370
0.137
0.106
0.235
0.453
0.671
0.811
0.881
1.006
2.038
1.368
0.405
1.797
0.509
0.230
0.143
0.095
0.066
0.048
0.037
0.030
0.025
0.022
0.019
0.017
0.016
0.014
0.013
-0.006
-0.004
-0.001
0.001
0.004
0.008
0.012
0.017
0.023
0.029
0.036
0.044
0.052
0.059
0.061
0.051
0.012
-0.093
-0.361
-1.097
-3.262
-1.951
-5.802
-3.063
-0.885
0.338
2.926
0.329
0.185
0.234
0.442
0.792
1.205
1.536
1.964
1.622
1.129
0.580
0.934
2.590
0.748
0.339
0.199
0.127
0.087
0.063
0.048
0.038
0.032
0.027
0.023
0.021
0.018
0.016
0.015
-0.004
-0.001
0.001
0.004
0.007
0.011
0.016
0.021
0.027
0.034
0.041
0.050
0.058
0.065
0.068
0.058
0.022
-0.074
-0.312
-0.922
-2.421
-3.489
-2.405
-1.208
-0.164
0.486
0.502
0.288
0.243
0.355
0.675
1.329
2.270
2.959
3.983
2.611
1.113
0.532
0.468
0.612
0.467
0.299
0.195
0.133
0.095
0.071
0.055
0.045
0.037
0.031
0.027
0.023
0.021
0.018
0.016
-0.002
0.001
0.003
0.006
0.010
0.014
0.019
0.024
0.031
0.038
0.047
0.056
0.066
0.075
0.082
0.079
0.056
-0.009
-0.159
-0.466
-0.947
-1.226
-0.976
-0.429
0.489
2.651
0.937
0.379
0.269
0.395
0.831
2.043
5.165
5.045
12.086
4.210
1.178
0.479
0.284
0.269
0.252
0.203
0.155
0.118
0.092
0.073
0.059
0.048
0.040
0.034
0.029
0.026
0.022
0.020
0.017
0.000
0.003
0.005
0.009
0.012
0.017
0.022
0.028
0.034
0.043
0.052
0.063
0.076
0.089
0.102
0.110
0.108
0.081
0.013
-0.111
-0.265
-0.349
-0.283
-0.052
0.368
0.807
0.553
0.276
0.180
0.287
0.718
1.932
5.176
4.444
4.043
2.302
0.902
0.368
0.183
0.138
0.130
0.122
0.111
0.097
0.082
0.070
0.059
0.050
0.042
0.036
0.031
0.027
0.024
0.021
0.019
0.002
0.004
0.007
0.011
0.014
0.019
0.024
0.030
0.038
0.047
0.058
0.071
0.087
0.106
0.127
0.151
0.172
0.186
0.179
0.145
0.093
0.056
0.063
0.134
0.252
0.334
0.272
0.112
-0.022
0.010
0.326
0.982
1.835
2.109
1.700
1.016
0.501
0.234
0.113
0.071
0.065
0.072
0.077
0.076
0.071
0.064
0.056
0.049
0.042
0.037
0.032
0.028
0.025
0.022
0.019
0.003
0.006
0.009
0.012
0.016
0.021
0.026
0.033
0.041
0.051
0.063
0.078
0.098
0.123
0.155
0.196
0.245
0.299
0.345
0.365
0.351
0.317
0.295
0.302
0.330
0.330
0.237
0.017
-0.260
-0.361
-0.149
0.252
0.652
0.823
0.670
0.393
0.209
0.109
0.052
0.027
0.027
0.041
0.053
0.060
0.061
0.058
0.053
0.047
0.042
0.037
0.032
0.029
0.025
0.022
0.020
0.004
0.007
0.010
0.014
0.018
0.023
0.028
0.035
0.044
0.054
0.068
0.085
0.108
0.140
0.183
0.242
0.321
0.418
0.517
0.582
0.583
0.537
0.492
0.483
0.509
0.514
0.407
0.119
-0.343
-0.642
-0.559
-0.254
0.059
0.222
0.203
0.106
0.037
0.001
-0.014
-0.012
0.002
0.022
0.039
0.049
0.053
0.052
0.049
0.045
0.040
0.036
0.032
0.028
0.025
0.023
0.020
0.006
0.008
0.011
0.015
0.019
0.024
0.030
0.037
0.046
0.057
0.071
0.090
0.117
0.153
0.206
0.281
0.387
0.525
0.676
0.782
0.794
0.728
0.659
0.653
0.738
0.839
0.712
0.369
-0.202
-0.671
-0.789
-0.575
-0.265
-0.062
-0.004
-0.036
-0.093
-0.123
-0.100
-0.057
-0.018
0.010
0.029
0.041
0.046
0.047
0.045
0.042
0.039
0.035
0.031
0.028
0.025
0.022
0.020
0.006
0.009
0.012
0.016
0.020
0.025
0.031
0.038
0.047
0.058
0.073
0.093
0.121
0.161
0.219
0.305
0.428
0.594
0.778
0.920
0.948
0.863
0.766
0.755
0.879
1.057
0.863
0.451
-0.056
-0.524
-0.749
-0.641
-0.369
-0.173
-0.096
-0.123
-0.211
-0.260
-0.195
-0.100
-0.035
0.002
0.024
0.035
0.041
0.042
0.042
0.039
0.036
0.033
0.030
0.027
0.025
0.022
0.020
0.007
0.010
0.013
0.016
0.021
0.025
0.031
0.038
0.047
0.059
0.073
0.094
0.122
0.162
0.221
0.307
0.433
0.601
0.789
0.936
0.972
0.885
0.775
0.741
0.797
0.853
0.695
0.384
0.030
-0.306
-0.495
-0.464
-0.307
-0.168
-0.110
-0.142
-0.238
-0.289
-0.216
-0.110
-0.039
0.
0.021
0.032
0.037
0.039
0.038
0.037
0.034
0.032
0.029
0.026
0.024
0.022
0.020
0.008
0.010
0.013
0.017
0.021
0.026
0.031
0.038
0.047
0.058
0.072
0.091
0.118
0.156
0.210
0.288
0.398
0.540
0.695
0.812
0.840
0.774
0.686
0.637
0.629
0.604
0.496
0.307
0.086
-0.117
-0.241
-0.250
-0.185
-0.111
-0.077
-0.099
-0.160
-0.193
-0.152
-0.082
-0.029
0.003
0.020
0.030
0.034
0.036
0.036
0.034
0.032
0.030
0.028
0.025
0.023
0.021
0.019
0.008
0.011
0.014
0.017
0.021
0.025
0.031
0.038
0.046
0.056
0.069
0.087
0.111
0.144
0.190
0.254
0.338
0.442
0.547
0.622
0.641
0.606
0.550
0.506
0.476
0.434
0.358
0.245
0.115
-0.004
-0.081
-0.103
-0.083
-0.052
-0.035
-0.045
-0.075
-0.091
-0.076
-0.042
-0.012
0.009
0.022
0.029
0.032
0.033
0.033
0.032
0.030
0.028
0.026
0.024
0.022
0.020
0.019
0.008
0.011
0.014
0.017
0.021
0.025
0.030
0.036
0.044
0.053
0.065
0.081
0.102
0.129
0.166
0.213
0.273
0.342
0.407
0.452
0.466
0.450
0.419
0.387
0.357
0.320
0.266
0.197
0.120
0.051
0.002
-0.019
-0.018
-0.009
-0.003
-0.009
-0.021
-0.029
-0.025
-0.011
0.004
0.016
0.024
0.028
0.031
0.031
0.031
0.030
0.029
0.027
0.025
0.023
0.021
0.020
0.018
0.009
0.011
0.014
0.017
0.020
0.024
0.029
0.035
0.042
0.050
0.061
0.074
0.091
0.113
0.141
0.175
0.216
0.259
0.299
0.326
0.336
0.330
0.314
0.293
0.269
0.241
0.204
0.161
0.115
0.073
0.042
0.024
0.018
0.017
0.017
0.013
0.007
0.002
0.003
0.009
0.015
0.021
0.026
0.028
0.030
0.030
0.029
0.028
0.027
0.025
0.024
0.022
0.021
0.019
0.017
0.009
0.011
0.014
0.016
0.020
0.024
0.028
0.033
0.039
0.047
0.056
0.067
0.081
0.097
0.118
0.142
0.170
0.197
0.222
0.239
0.247
0.245
0.236
0.223
0.206
0.186
0.161
0.134
0.105
0.079
0.058
0.044
0.036
0.032
0.029
0.025
0.021
0.019
0.018
0.019
0.022
0.025
0.027
0.028
0.029
0.028
0.028
0.027
0.026
0.024
0.023
0.021
0.020
0.018
0.017
0.009
0.011
0.013
0.016
0.019
0.023
0.027
0.031
0.037
0.043
0.051
0.060
0.071
0.084
0.099
0.116
0.134
0.152
0.168
0.179
0.185
0.185
0.180
0.172
0.161
0.147
0.131
0.113
0.094
0.077
0.063
0.052
0.045
0.039
0.036
0.032
0.029
0.026
0.025
0.025
0.026
0.027
0.027
0.028
0.028
0.027
0.026
0.025
0.024
0.023
0.021
0.020
0.019
0.017
0.016
0.008
0.010
0.013
0.015
0.018
0.021
0.025
0.029
0.034
0.039
0.046
0.053
0.062
0.072
0.083
0.095
0.108
0.120
0.130
0.138
0.142
0.143
0.140
0.135
0.128
0.118
0.108
0.096
0.083
0.072
0.062
0.054
0.047
0.042
0.038
0.035
0.032
0.030
0.029
0.028
0.028
0.027
0.027
0.027
0.027
0.026
0.025
0.024
0.023
0.022
0.020
0.019
0.018
0.017
0.015
0.008
0.010
0.012
0.015
0.017
0.020
0.023
0.027
0.031
0.036
0.041
0.048
0.054
0.062
0.070
0.079
0.088
0.096
0.103
0.109
0.112
0.113
0.112
0.109
0.104
0.097
0.090
0.082
0.074
0.066
0.058
0.052
0.047
0.043
0.039
0.036
0.034
0.031
0.030
0.029
0.028
0.027
0.027
0.026
0.026
0.025
0.024
0.023
0.022
0.021
0.019
0.018
0.017
0.016
0.015
0.008
0.010
0.012
0.014
0.016
0.019
0.022
0.025
0.029
0.033
0.037
0.042
0.048
0.054
0.060
0.067
0.073
0.079
0.084
0.088
0.090
0.091
0.091
0.089
0.086
0.082
0.077
0.071
0.065
0.060
0.054
0.049
0.045
0.042
0.038
0.036
0.033
0.032
0.030
0.029
0.028
0.027
0.026
0.025
0.024
0.024
0.023
0.022
0.021
0.019
0.018
0.017
0.016
0.015
0.014
-0.055
-0.056
-0.058
-0.059
-0.061
-0.062
-0.064
-0.066
-0.068
-0.070
-0.072
-0.075
-0.078
-0.082
-0.086
-0.091
-0.098
-0.106
-0.116
-0.129
-0.144
-0.162
-0.180
-0.197
-0.205
-0.199
-0.179
-0.149
-0.118
-0.092
-0.075
-0.067
-0.065
-0.067
-0.071
-0.074
-0.076
-0.077
-0.077
-0.076
-0.075
-0.073
-0.071
-0.068
-0.066
-0.063
-0.061
-0.058
-0.056
-0.054
-0.051
-0.049
-0.047
-0.046
-0.044
-0.056
-0.057
-0.059
-0.060
-0.062
-0.063
-0.065
-0.067
-0.069
-0.071
-0.074
-0.076
-0.080
-0.084
-0.089
-0.096
-0.104
-0.115
-0.129
-0.148
-0.173
-0.204
-0.241
-0.279
-0.304
-0.299
-0.256
-0.190
-0.125
-0.076
-0.048
-0.039
-0.042
-0.050
-0.059
-0.067
-0.072
-0.076
-0.077
-0.077
-0.076
-0.074
-0.072
-0.069
-0.067
-0.064
-0.061
-0.059
-0.056
-0.054
-0.052
-0.050
-0.048
-0.046
-0.044
-0.056
-0.058
-0.059
-0.061
-0.062
-0.064
-0.066
-0.068
-0.070
-0.072
-0.075
-0.078
-0.082
-0.086
-0.092
-0.100
-0.110
-0.125
-0.144
-0.172
-0.212
-0.267
-0.343
-0.438
-0.523
-0.529
-0.427
-0.267
-0.123
-0.027
0.016
0.021
0.004
-0.019
-0.040
-0.056
-0.067
-0.073
-0.076
-0.077
-0.076
-0.075
-0.073
-0.070
-0.067
-0.065
-0.062
-0.059
-0.057
-0.054
-0.052
-0.050
-0.048
-0.046
-0.044
-0.057
-0.058
-0.060
-0.061
-0.063
-0.065
-0.067
-0.069
-0.071
-0.073
-0.076
-0.079
-0.083
-0.088
-0.095
-0.104
-0.117
-0.135
-0.162
-0.201
-0.263
-0.358
-0.515
-0.758
-1.071
-1.173
-0.855
-0.410
-0.077
0.109
0.170
0.148
0.091
0.033
-0.012
-0.041
-0.059
-0.070
-0.075
-0.077
-0.077
-0.076
-0.073
-0.071
-0.068
-0.065
-0.062
-0.059
-0.057
-0.054
-0.052
-0.050
-0.047
-0.045
-0.044
-0.057
-0.059
-0.060
-0.062
-0.064
-0.065
-0.067
-0.069
-0.071
-0.074
-0.077
-0.080
-0.084
-0.090
-0.098
-0.108
-0.123
-0.145
-0.179
-0.233
-0.323
-0.478
-0.769
-1.378
-2.714
-3.675
-2.012
-0.613
0.138
0.491
0.548
0.418
0.245
0.111
0.027
-0.023
-0.051
-0.066
-0.074
-0.077
-0.077
-0.076
-0.074
-0.071
-0.068
-0.065
-0.062
-0.060
-0.057
-0.054
-0.052
-0.049
-0.047
-0.045
-0.043
-0.058
-0.059
-0.061
-0.063
-0.064
-0.066
-0.068
-0.070
-0.072
-0.074
-0.077
-0.081
-0.085
-0.091
-0.099
-0.111
-0.127
-0.153
-0.194
-0.262
-0.383
-0.609
-1.071
-2.205
-6.999
-21.297
-4.231
-0.627
0.864
1.530
1.522
1.004
0.493
0.212
0.068
-0.006
-0.044
-0.064
-0.074
-0.077
-0.078
-0.077
-0.074
-0.071
-0.068
-0.065
-0.062
-0.059
-0.056
-0.054
-0.051
-0.049
-0.047
-0.045
-0.043
-0.058
-0.060
-0.061
-0.063
-0.065
-0.066
-0.068
-0.070
-0.072
-0.075
-0.078
-0.081
-0.086
-0.092
-0.100
-0.112
-0.130
-0.158
-0.203
-0.282
-0.425
-0.708
-1.316
-2.687
-6.043
-10.149
-3.412
-0.051
2.499
3.845
4.210
2.074
0.779
0.299
0.097
0.004
-0.042
-0.064
-0.074
-0.078
-0.078
-0.077
-0.074
-0.071
-0.068
-0.065
-0.062
-0.059
-0.056
-0.053
-0.051
-0.048
-0.046
-0.044
-0.042
-0.059
-0.060
-0.062
-0.063
-0.065
-0.067
-0.069
-0.071
-0.073
-0.075
-0.078
-0.081
-0.085
-0.091
-0.100
-0.112
-0.130
-0.158
-0.204
-0.285
-0.432
-0.726
-1.357
-2.683
-4.223
-3.570
-1.585
0.521
3.918
10.981
5.401
2.327
0.844
0.313
0.096
-0.001
-0.047
-0.068
-0.077
-0.079
-0.079
-0.077
-0.074
-0.071
-0.067
-0.064
-0.061
-0.058
-0.055
-0.052
-0.050
-0.047
-0.045
-0.043
-0.041
-0.059
-0.061
-0.062
-0.064
-0.065
-0.067
-0.069
-0.071
-0.073
-0.075
-0.078
-0.081
-0.085
-0.090
-0.098
-0.110
-0.127
-0.153
-0.197
-0.269
-0.397
-0.636
-1.096
-1.877
-2.486
-1.918
-0.789
0.559
3.166
9.426
3.277
1.475
0.628
0.235
0.058
-0.023
-0.059
-0.075
-0.080
-0.081
-0.079
-0.077
-0.073
-0.070
-0.066
-0.063
-0.060
-0.057
-0.054
-0.051
-0.049
-0.046
-0.044
-0.042
-0.040
-0.059
-0.061
-0.062
-0.064
-0.066
-0.067
-0.069
-0.071
-0.073
-0.075
-0.077
-0.080
-0.084
-0.089
-0.096
-0.106
-0.122
-0.145
-0.181
-0.240
-0.336
-0.495
-0.745
-1.054
-1.205
-0.950
-0.406
0.294
1.170
1.782
1.358
0.744
0.329
0.102
-0.010
-0.060
-0.080
-0.085
-0.085
-0.083
-0.079
-0.075
-0.072
-0.068
-0.064
-0.061
-0.058
-0.055
-0.052
-0.049
-0.047
-0.045
-0.043
-0.041
-0.039
-0.060
-0.061
-0.063
-0.064
-0.066
-0.067
-0.069
-0.071
-0.072
-0.074
-0.076
-0.079
-0.082
-0.087
-0.093
-0.102
-0.115
-0.134
-0.163
-0.207
-0.272
-0.366
-0.485
-0.598
-0.627
-0.505
-0.257
0.058
0.366
0.525
0.433
0.221
0.042
-0.058
-0.099
-0.108
-0.105
-0.097
-0.090
-0.083
-0.078
-0.073
-0.069
-0.065
-0.062
-0.058
-0.055
-0.053
-0.050
-0.047
-0.045
-0.043
-0.041
-0.039
-0.038
-0.060
-0.061
-0.063
-0.064
-0.066
-0.067
-0.069
-0.070
-0.072
-0.074
-0.076
-0.078
-0.081
-0.085
-0.090
-0.097
-0.108
-0.123
-0.145
-0.176
-0.219
-0.272
-0.331
-0.377
-0.381
-0.326
-0.222
-0.101
-0.012
-0.001
-0.080
-0.188
-0.250
-0.244
-0.206
-0.164
-0.132
-0.108
-0.092
-0.082
-0.075
-0.069
-0.065
-0.061
-0.058
-0.055
-0.052
-0.050
-0.047
-0.045
-0.043
-0.041
-0.039
-0.038
-0.036
-0.060
-0.061
-0.063
-0.064
-0.066
-0.067
-0.069
-0.070
-0.072
-0.073
-0.075
-0.077
-0.079
-0.083
-0.087
-0.093
-0.102
-0.114
-0.131
-0.153
-0.182
-0.215
-0.248
-0.272
-0.278
-0.260
-0.231
-0.214
-0.240
-0.339
-0.502
-0.642
-0.634
-0.490
-0.335
-0.225
-0.156
-0.116
-0.092
-0.077
-0.069
-0.063
-0.059
-0.056
-0.053
-0.051
-0.049
-0.046
-0.044
-0.042
-0.040
-0.039
-0.037
-0.036
-0.035
-0.060
-0.061
-0.063
-0.064
-0.066
-0.067
-0.069
-0.070
-0.071
-0.073
-0.074
-0.076
-0.078
-0.081
-0.084
-0.090
-0.097
-0.107
-0.121
-0.139
-0.161
-0.185
-0.210
-0.228
-0.237
-0.242
-0.253
-0.295
-0.404
-0.624
-0.984
-1.313
-1.226
-0.818
-0.476
-0.277
-0.172
-0.116
-0.085
-0.069
-0.060
-0.055
-0.052
-0.050
-0.048
-0.046
-0.044
-0.042
-0.041
-0.039
-0.038
-0.036
-0.035
-0.034
-0.033
-0.060
-0.061
-0.063
-0.064
-0.066
-0.067
-0.068
-0.070
-0.071
-0.072
-0.073
-0.075
-0.077
-0.079
-0.082
-0.087
-0.094
-0.103
-0.116
-0.133
-0.154
-0.178
-0.201
-0.219
-0.230
-0.240
-0.268
-0.340
-0.503
-0.828
-1.416
-2.072
-1.883
-1.101
-0.567
-0.299
-0.169
-0.104
-0.072
-0.056
-0.048
-0.045
-0.043
-0.042
-0.041
-0.040
-0.039
-0.038
-0.037
-0.035
-0.034
-0.033
-0.032
-0.031
-0.031
-0.060
-0.061
-0.063
-0.064
-0.065
-0.067
-0.068
-0.069
-0.070
-0.071
-0.073
-0.074
-0.076
-0.078
-0.081
-0.086
-0.093
-0.102
-0.116
-0.134
-0.157
-0.186
-0.217
-0.237
-0.243
-0.244
-0.267
-0.342
-0.512
-0.845
-1.412
-1.996
-1.796
-1.054
-0.535
-0.271
-0.142
-0.081
-0.051
-0.038
-0.033
-0.032
-0.032
-0.032
-0.033
-0.033
-0.033
-0.032
-0.032
-0.031
-0.031
-0.030
-0.030
-0.029
-0.028
-0.059
-0.061
-0.062
-0.064
-0.065
-0.066
-0.068
-0.069
-0.070
-0.071
-0.072
-0.073
-0.075
-0.077
-0.081
-0.086
-0.094
-0.104
-0.119
-0.140
-0.168
-0.204
-0.244
-0.271
-0.271
-0.253
-0.253
-0.301
-0.431
-0.674
-1.020
-1.275
-1.139
-0.737
-0.395
-0.196
-0.095
-0.046
-0.023
-0.015
-0.015
-0.016
-0.019
-0.022
-0.024
-0.025
-0.026
-0.027
-0.027
-0.027
-0.027
-0.027
-0.027
-0.026
-0.026
-0.059
-0.060
-0.062
-0.063
-0.065
-0.066
-0.067
-0.068
-0.069
-0.070
-0.071
-0.072
-0.074
-0.077
-0.081
-0.087
-0.096
-0.109
-0.126
-0.149
-0.180
-0.220
-0.266
-0.297
-0.292
-0.262
-0.240
-0.250
-0.312
-0.443
-0.609
-0.701
-0.621
-0.424
-0.234
-0.107
-0.036
-0.002
0.011
0.013
0.008
0.002
-0.004
-0.009
-0.013
-0.016
-0.019
-0.020
-0.022
-0.023
-0.023
-0.023
-0.024
-0.024
-0.024
-0.059
-0.060
-0.062
-0.063
-0.064
-0.065
-0.066
-0.067
-0.068
-0.069
-0.070
-0.071
-0.073
-0.076
-0.081
-0.088
-0.099
-0.115
-0.135
-0.161
-0.192
-0.229
-0.270
-0.298
-0.299
-0.280
-0.259
-0.241
-0.235
-0.259
-0.306
-0.332
-0.296
-0.206
-0.106
-0.027
0.023
0.047
0.053
0.047
0.036
0.025
0.014
0.005
-0.002
-0.007
-0.011
-0.014
-0.016
-0.018
-0.019
-0.020
-0.021
-0.021
-0.021
-0.058
-0.060
-0.061
-0.062
-0.064
-0.065
-0.066
-0.067
-0.067
-0.068
-0.069
-0.070
-0.072
-0.075
-0.080
-0.090
-0.103
-0.122
-0.146
-0.175
-0.208
-0.242
-0.275
-0.304
-0.327
-0.351
-0.371
-0.358
-0.284
-0.179
-0.111
-0.093
-0.087
-0.067
-0.024
0.035
0.084
0.108
0.107
0.092
0.072
0.051
0.034
0.021
0.010
0.002
-0.003
-0.008
-0.011
-0.013
-0.015
-0.017
-0.018
-0.018
-0.019
-0.057
-0.059
-0.060
-0.062
-0.063
-0.064
-0.065
-0.066
-0.066
-0.067
-0.067
-0.068
-0.070
-0.073
-0.079
-0.089
-0.105
-0.129
-0.159
-0.195
-0.232
-0.267
-0.302
-0.344
-0.410
-0.524
-0.683
-0.774
-0.593
-0.178
0.102
0.133
0.089
0.035
0.033
0.097
0.166
0.194
0.184
0.153
0.116
0.083
0.057
0.037
0.023
0.012
0.004
-0.001
-0.006
-0.009
-0.011
-0.013
-0.015
-0.016
-0.017
-0.057
-0.058
-0.060
-0.061
-0.062
-0.063
-0.064
-0.065
-0.065
-0.065
-0.066
-0.066
-0.067
-0.070
-0.076
-0.087
-0.105
-0.134
-0.171
-0.215
-0.261
-0.303
-0.346
-0.409
-0.535
-0.807
-1.341
-1.971
-1.536
0.178
1.126
0.579
0.352
0.173
0.116
0.204
0.308
0.335
0.297
0.234
0.171
0.120
0.082
0.054
0.035
0.021
0.011
0.004
-0.001
-0.005
-0.008
-0.010
-0.012
-0.013
-0.015
-0.056
-0.057
-0.059
-0.060
-0.061
-0.062
-0.063
-0.064
-0.064
-0.064
-0.064
-0.063
-0.064
-0.065
-0.070
-0.081
-0.101
-0.133
-0.179
-0.233
-0.289
-0.340
-0.390
-0.471
-0.650
-1.094
-2.273
-4.787
-3.705
0.300
1.996
1.578
0.619
0.291
0.237
0.409
0.561
0.554
0.454
0.335
0.234
0.159
0.106
0.070
0.046
0.029
0.018
0.009
0.003
-0.001
-0.005
-0.008
-0.010
-0.011
-0.013
-0.055
-0.056
-0.058
-0.059
-0.060
-0.061
-0.062
-0.063
-0.063
-0.062
-0.062
-0.061
-0.060
-0.060
-0.063
-0.072
-0.092
-0.125
-0.175
-0.237
-0.301
-0.359
-0.414
-0.499
-0.690
-1.161
-2.402
-5.062
-4.856
-3.534
-1.665
-0.171
0.143
0.154
0.264
0.699
0.917
0.826
0.629
0.439
0.293
0.193
0.126
0.083
0.055
0.036
0.022
0.013
0.006
0.001
-0.002
-0.005
-0.008
-0.009
-0.011
-0.054
-0.055
-0.057
-0.058
-0.059
-0.060
-0.061
-0.062
-0.061
-0.061
-0.060
-0.058
-0.056
-0.055
-0.056
-0.062
-0.079
-0.111
-0.159
-0.222
-0.290
-0.349
-0.403
-0.479
-0.638
-0.989
-1.749
-3.213
-7.777
-22.521
-4.124
-1.087
-0.788
-0.095
0.442
1.046
1.301
1.042
0.750
0.507
0.331
0.214
0.140
0.092
0.060
0.040
0.026
0.016
0.009
0.003
-0.001
-0.004
-0.006
-0.008
-0.009
-0.052
-0.054
-0.055
-0.057
-0.058
-0.059
-0.060
-0.060
-0.060
-0.060
-0.058
-0.056
-0.053
-0.050
-0.049
-0.053
-0.066
-0.092
-0.135
-0.192
-0.254
-0.309
-0.360
-0.422
-0.533
-0.750
-1.158
-1.961
-3.939
-5.751
-2.372
-1.248
-7.710
-1.302
0.769
1.219
1.440
1.088
0.758
0.510
0.335
0.219
0.144
0.096
0.063
0.042
0.027
0.017
0.010
0.004
0.001
-0.002
-0.005
-0.007
-0.008
-0.051
-0.052
-0.054
-0.055
-0.056
-0.058
-0.058
-0.059
-0.059
-0.058
-0.057
-0.054
-0.051
-0.047
-0.044
-0.045
-0.054
-0.074
-0.108
-0.154
-0.205
-0.254
-0.299
-0.347
-0.417
-0.534
-0.724
-1.020
-1.374
-1.311
-0.265
2.104
-3.236
0.015
0.873
1.002
1.112
0.917
0.657
0.457
0.313
0.213
0.145
0.097
0.064
0.042
0.027
0.017
0.010
0.005
0.001
-0.002
-0.004
-0.006
-0.007
-0.049
-0.051
-0.052
-0.053
-0.055
-0.056
-0.057
-0.057
-0.058
-0.057
-0.056
-0.053
-0.049
-0.045
-0.042
-0.041
-0.046
-0.060
-0.085
-0.119
-0.159
-0.198
-0.234
-0.271
-0.313
-0.368
-0.440
-0.505
-0.489
-0.208
0.722
4.154
3.043
0.656
1.014
0.862
0.794
0.670
0.521
0.394
0.292
0.214
0.153
0.103
0.065
0.041
0.025
0.015
0.008
0.004
0.001
-0.002
-0.003
-0.005
-0.006
-0.048
-0.049
-0.050
-0.052
-0.053
-0.054
-0.055
-0.056
-0.056
-0.056
-0.054
-0.052
-0.049
-0.045
-0.041
-0.039
-0.041
-0.050
-0.067
-0.091
-0.120
-0.150
-0.178
-0.203
-0.228
-0.252
-0.271
-0.265
-0.189
0.030
0.555
1.714
0.155
-0.458
3.351
0.934
0.632
0.491
0.428
0.382
0.313
0.257
0.197
0.123
0.070
0.038
0.021
0.012
0.006
0.003
0.
-0.002
-0.003
-0.004
-0.005
-0.046
-0.047
-0.048
-0.049
-0.051
-0.052
-0.053
-0.054
-0.054
-0.054
-0.053
-0.051
-0.048
-0.044
-0.040
-0.037
-0.037
-0.041
-0.051
-0.068
-0.087
-0.109
-0.130
-0.149
-0.164
-0.175
-0.177
-0.162
-0.114
-0.009
0.153
0.226
-0.575
-0.658
1.348
0.948
0.486
0.321
0.367
0.445
0.393
0.428
0.345
0.170
0.074
0.033
0.016
0.008
0.003
0.001
-0.001
-0.002
-0.003
-0.004
-0.005
-0.044
-0.045
-0.046
-0.047
-0.048
-0.049
-0.050
-0.051
-0.051
-0.051
-0.050
-0.048
-0.045
-0.041
-0.037
-0.033
-0.031
-0.032
-0.037
-0.046
-0.059
-0.074
-0.089
-0.104
-0.116
-0.124
-0.126
-0.120
-0.103
-0.077
-0.061
-0.092
-0.103
0.279
0.714
0.482
0.052
0.042
0.179
0.304
0.346
0.709
0.567
0.199
0.065
0.022
0.007
0.002
-0.001
-0.002
-0.003
-0.003
-0.003
-0.004
-0.004
-0.041
-0.042
-0.043
-0.044
-0.045
-0.046
-0.047
-0.048
-0.048
-0.048
-0.047
-0.044
-0.041
-0.037
-0.031
-0.026
-0.021
-0.018
-0.018
-0.022
-0.029
-0.040
-0.052
-0.065
-0.077
-0.087
-0.095
-0.101
-0.107
-0.118
-0.145
-0.185
-0.191
-0.164
-0.405
-1.358
-1.197
-0.350
-0.047
0.033
0.030
0.266
0.290
0.105
0.028
0.004
-0.003
-0.005
-0.005
-0.005
-0.004
-0.004
-0.004
-0.003
-0.004
-0.039
-0.040
-0.040
-0.041
-0.042
-0.043
-0.043
-0.044
-0.044
-0.043
-0.042
-0.039
-0.035
-0.030
-0.023
-0.014
-0.006
0.002
0.007
0.009
0.006
-0.002
-0.013
-0.027
-0.042
-0.057
-0.072
-0.089
-0.112
-0.145
-0.193
-0.256
-0.311
-0.333
-0.370
-6.974
-4.115
-0.624
-0.171
-0.102
-0.139
-0.107
-0.027
-0.011
-0.015
-0.015
-0.014
-0.012
-0.009
-0.007
-0.006
-0.004
-0.004
-0.003
-0.003
-0.036
-0.037
-0.037
-0.038
-0.038
-0.039
-0.039
-0.039
-0.039
-0.038
-0.036
-0.032
-0.027
-0.020
-0.010
0.003
0.017
0.031
0.045
0.053
0.055
0.048
0.033
0.014
-0.007
-0.028
-0.050
-0.077
-0.114
-0.167
-0.244
-0.370
-0.580
-0.698
-0.233
-0.871
-1.193
-0.377
-0.136
-0.101
-0.123
-0.123
-0.088
-0.057
-0.039
-0.029
-0.022
-0.017
-0.013
-0.010
-0.007
-0.005
-0.004
-0.003
-0.002
-0.034
-0.034
-0.034
-0.034
-0.035
-0.035
-0.035
-0.034
-0.033
-0.031
-0.028
-0.024
-0.017
-0.007
0.007
0.025
0.048
0.074
0.100
0.120
0.127
0.118
0.095
0.065
0.033
0.002
-0.028
-0.064
-0.111
-0.179
-0.284
-0.503
-1.253
-3.623
-0.931
-2.281
-0.809
0.043
0.023
-0.029
-0.066
-0.080
-0.075
-0.060
-0.047
-0.037
-0.028
-0.021
-0.016
-0.011
-0.008
-0.005
-0.003
-0.002
-0.002
-0.031
-0.031
-0.031
-0.031
-0.031
-0.030
-0.030
-0.029
-0.027
-0.024
-0.020
-0.014
-0.005
0.008
0.027
0.053
0.088
0.133
0.181
0.223
0.242
0.226
0.183
0.127
0.076
0.033
-0.004
-0.045
-0.099
-0.172
-0.278
-0.491
-1.314
-4.568
3.800
-2.142
1.738
0.803
0.258
0.081
-0.004
-0.043
-0.055
-0.055
-0.048
-0.040
-0.031
-0.024
-0.017
-0.012
-0.008
-0.005
-0.003
-0.001
-0.001
-0.028
-0.028
-0.027
-0.027
-0.026
-0.026
-0.024
-0.023
-0.020
-0.017
-0.012
-0.004
0.007
0.024
0.049
0.085
0.138
0.211
0.302
0.391
0.435
0.401
0.309
0.203
0.114
0.059
0.023
-0.020
-0.081
-0.156
-0.235
-0.334
-0.524
-0.550
0.561
0.287
0.230
0.779
0.498
0.190
0.044
-0.018
-0.043
-0.049
-0.048
-0.041
-0.033
-0.024
-0.017
-0.012
-0.007
-0.004
-0.002
0.000
0.000
-0.025
-0.024
-0.024
-0.023
-0.022
-0.021
-0.019
-0.017
-0.014
-0.009
-0.003
0.006
0.020
0.040
0.070
0.117
0.190
0.302
0.466
0.661
0.772
0.685
0.482
0.270
0.109
0.051
0.066
0.026
-0.063
-0.163
-0.238
-0.259
-0.272
-0.403
-0.911
-0.165
0.418
1.110
0.721
0.244
0.053
-0.014
-0.039
-0.048
-0.046
-0.040
-0.032
-0.023
-0.016
-0.010
-0.006
-0.002
0.000
0.001
0.002
-0.022
-0.021
-0.020
-0.019
-0.018
-0.016
-0.014
-0.011
-0.007
-0.002
0.006
0.016
0.031
0.053
0.088
0.143
0.234
0.386
0.643
1.023
1.284
1.065
0.657
0.273
-0.096
-0.148
0.274
0.156
-0.045
-0.229
-0.361
-0.341
-0.299
-0.751
-6.890
-2.232
7.838
3.561
0.874
0.132
-0.023
-0.044
-0.048
-0.049
-0.045
-0.037
-0.028
-0.020
-0.013
-0.007
-0.003
0.000
0.002
0.003
0.003
-0.019
-0.018
-0.017
-0.015
-0.013
-0.011
-0.009
-0.005
-0.001
0.005
0.013
0.024
0.040
0.063
0.099
0.157
0.253
0.420
0.718
1.198
1.548
1.218
0.671
0.151
-0.873
-2.363
1.799
0.373
-0.037
-0.335
-0.602
-0.485
-0.258
-0.441
-1.762
-1.017
0.679
2.076
0.079
-0.408
-0.246
-0.112
-0.066
-0.049
-0.040
-0.031
-0.022
-0.014
-0.008
-0.003
0.000
0.003
0.004
0.005
0.005
-0.016
-0.015
-0.013
-0.012
-0.009
-0.007
-0.003
0.000
0.006
0.012
0.020
0.032
0.047
0.070
0.104
0.156
0.241
0.382
0.618
0.948
1.124
0.811
0.321
-0.023
-0.580
-1.382
0.460
0.276
-0.045
-0.331
-0.567
-0.348
0.002
0.029
-0.141
0.267
-4.061
-5.169
-1.380
-2.038
-0.578
-0.173
-0.067
-0.039
-0.027
-0.018
-0.011
-0.005
-0.001
0.002
0.005
0.006
0.007
0.007
0.007
-0.013
-0.012
-0.010
-0.008
-0.005
-0.002
0.001
0.006
0.011
0.018
0.027
0.038
0.053
0.074
0.102
0.143
0.203
0.292
0.412
0.516
0.405
-0.144
-0.718
-0.543
0.366
1.405
1.054
0.411
-0.054
-0.261
-0.255
0.014
0.337
0.350
0.058
0.544
0.774
6.655
2.032
-1.864
-0.524
-0.121
-0.023
-0.003
0.
0.002
0.004
0.006
0.008
0.009
0.010
0.010
0.010
0.010
0.010
-0.011
-0.009
-0.007
-0.004
-0.002
0.002
0.006
0.011
0.017
0.024
0.033
0.044
0.058
0.075
0.098
0.125
0.158
0.191
0.208
0.137
-0.287
-1.856
-4.269
-2.335
-0.166
1.175
2.051
0.794
-0.107
-0.344
-0.110
0.250
0.551
0.562
0.303
0.506
1.888
7.410
0.250
-0.581
-0.074
0.079
0.083
0.058
0.039
0.027
0.022
0.019
0.017
0.016
0.015
0.014
0.014
0.013
0.012
-0.008
-0.006
-0.004
-0.001
0.002
0.006
0.010
0.015
0.022
0.029
0.038
0.049
0.062
0.077
0.094
0.111
0.122
0.117
0.084
0.058
-0.026
-2.630
-12.478
-4.102
-0.749
-0.200
0.490
0.399
-0.112
-0.252
0.067
0.487
0.831
0.938
0.826
0.808
1.337
1.709
-11.180
-0.516
0.547
0.367
0.221
0.130
0.081
0.055
0.040
0.032
0.027
0.023
0.021
0.019
0.017
0.015
0.014
-0.006
-0.004
-0.001
0.002
0.005
0.009
0.014
0.020
0.026
0.034
0.043
0.054
0.067
0.081
0.095
0.104
0.104
0.079
0.040
0.246
3.302
-0.026
-3.340
0.648
-0.142
-5.811
-8.849
-0.341
-0.013
0.073
0.394
0.909
1.529
1.921
1.758
1.274
0.773
-0.072
-1.644
1.640
1.057
0.570
0.311
0.180
0.112
0.076
0.056
0.043
0.035
0.030
0.026
0.022
0.020
0.018
0.016
-0.004
-0.001
0.001
0.005
0.008
0.013
0.018
0.024
0.031
0.039
0.049
0.060
0.073
0.087
0.101
0.110
0.106
0.079
0.025
0.017
0.176
-0.535
-1.308
-1.033
0.309
0.913
-1.077
-0.095
0.137
0.314
0.727
1.604
3.270
4.878
3.661
2.094
0.859
0.226
0.228
0.739
0.786
0.482
0.288
0.183
0.124
0.088
0.066
0.052
0.042
0.035
0.030
0.026
0.023
0.020
0.018
-0.002
0.001
0.004
0.007
0.011
0.016
0.021
0.027
0.035
0.044
0.054
0.067
0.081
0.097
0.114
0.127
0.131
0.115
0.066
-0.022
-0.163
-0.362
-0.579
-0.328
1.333
5.034
1.825
0.364
0.230
0.386
0.912
2.477
7.826
6.230
5.996
2.937
0.922
0.155
0.032
0.216
0.303
0.261
0.203
0.155
0.117
0.090
0.071
0.057
0.047
0.039
0.033
0.028
0.025
0.022
0.019
0.000
0.003
0.006
0.009
0.013
0.018
0.024
0.031
0.039
0.048
0.060
0.074
0.091
0.111
0.134
0.158
0.178
0.186
0.171
0.124
0.044
-0.041
-0.096
0.031
0.523
0.947
0.675
0.261
0.102
0.209
0.735
2.299
7.758
7.796
5.254
2.114
0.692
0.111
-0.036
0.020
0.085
0.119
0.128
0.119
0.103
0.086
0.071
0.059
0.049
0.041
0.035
0.030
0.026
0.023
0.020
0.002
0.005
0.008
0.011
0.016
0.021
0.026
0.034
0.042
0.053
0.065
0.082
0.102
0.128
0.161
0.200
0.246
0.292
0.327
0.332
0.298
0.240
0.183
0.162
0.233
0.330
0.259
-0.007
-0.320
-0.339
0.142
1.070
2.408
3.629
2.442
0.778
0.260
0.070
-0.024
-0.036
0.000
0.046
0.078
0.089
0.087
0.078
0.068
0.058
0.049
0.042
0.036
0.031
0.027
0.024
0.021
0.003
0.006
0.009
0.013
0.017
0.023
0.029
0.036
0.045
0.056
0.071
0.089
0.114
0.147
0.192
0.253
0.336
0.440
0.547
0.614
0.601
0.528
0.449
0.404
0.403
0.398
0.252
-0.216
-1.048
-1.413
-0.742
0.082
0.737
0.991
0.457
-0.134
-0.064
0.001
-0.035
-0.066
-0.042
0.008
0.048
0.068
0.073
0.070
0.063
0.055
0.048
0.042
0.036
0.032
0.028
0.024
0.021
0.005
0.008
0.011
0.015
0.019
0.024
0.031
0.038
0.048
0.060
0.075
0.096
0.125
0.165
0.224
0.311
0.440
0.624
0.848
1.006
0.985
0.848
0.721
0.680
0.731
0.785
0.674
0.154
-1.395
-2.354
-1.647
-0.772
-0.110
0.160
0.022
-0.168
-0.130
-0.082
-0.081
-0.085
-0.053
-0.006
0.032
0.053
0.062
0.062
0.058
0.052
0.046
0.041
0.036
0.031
0.028
0.024
0.022
0.006
0.009
0.012
0.016
0.020
0.026
0.032
0.040
0.050
0.062
0.079
0.102
0.134
0.181
0.252
0.363
0.540
0.812
1.174
1.452
1.422
1.186
0.982
0.959
1.233
1.886
1.606
1.810
-0.556
-2.049
-2.428
-1.648
-0.661
-0.193
-0.104
-0.171
-0.277
-0.333
-0.240
-0.130
-0.058
-0.008
0.026
0.045
0.053
0.055
0.052
0.048
0.044
0.039
0.035
0.031
0.027
0.024
0.022
0.007
0.010
0.013
0.017
0.021
0.026
0.033
0.041
0.051
0.063
0.081
0.104
0.138
0.189
0.269
0.396
0.606
0.942
1.393
1.788
1.848
1.503
1.176
1.147
1.623
4.089
2.231
1.159
-0.120
-1.450
-2.376
-1.813
-0.827
-0.325
-0.183
-0.279
-0.634
-0.925
-0.540
-0.208
-0.070
-0.009
0.023
0.039
0.047
0.049
0.048
0.045
0.041
0.037
0.033
0.030
0.027
0.024
0.021
0.008
0.010
0.014
0.017
0.022
0.027
0.033
0.041
0.051
0.063
0.081
0.104
0.138
0.189
0.269
0.398
0.613
0.957
1.421
1.850
2.000
1.596
1.199
1.118
1.339
1.729
1.330
0.678
0.006
-0.735
-1.240
-1.073
-0.597
-0.275
-0.160
-0.271
-0.704
-1.061
-0.604
-0.227
-0.072
-0.008
0.021
0.036
0.042
0.044
0.043
0.041
0.038
0.035
0.032
0.029
0.026
0.023
0.021
0.008
0.011
0.014
0.018
0.022
0.027
0.033
0.041
0.050
0.062
0.079
0.101
0.133
0.181
0.253
0.367
0.549
0.827
1.175
1.464
1.525
1.278
1.013
0.918
0.944
0.951
0.790
0.480
0.106
-0.258
-0.484
-0.474
-0.312
-0.155
-0.076
-0.134
-0.348
-0.483
-0.340
-0.153
-0.051
-0.002
0.021
0.033
0.038
0.040
0.040
0.038
0.036
0.033
0.030
0.027
0.025
0.023
0.020
0.008
0.011
0.014
0.018
0.022
0.027
0.033
0.040
0.049
0.060
0.075
0.096
0.124
0.165
0.225
0.315
0.446
0.625
0.824
0.967
0.987
0.885
0.758
0.683
0.651
0.606
0.503
0.341
0.145
-0.036
-0.151
-0.173
-0.126
-0.061
-0.019
-0.041
-0.120
-0.169
-0.137
-0.073
-0.023
0.007
0.023
0.032
0.036
0.037
0.037
0.035
0.033
0.031
0.028
0.026
0.024
0.022
0.020
0.009
0.011
0.014
0.018
0.022
0.026
0.032
0.038
0.047
0.057
0.070
0.088
0.112
0.146
0.192
0.256
0.342
0.446
0.551
0.622
0.635
0.597
0.540
0.493
0.455
0.411
0.344
0.252
0.147
0.052
-0.012
-0.036
-0.027
-0.007
0.007
-0.001
-0.029
-0.048
-0.043
-0.022
0.000
0.016
0.025
0.031
0.034
0.034
0.034
0.033
0.031
0.029
0.027
0.025
0.023
0.021
0.019
0.009
0.011
0.014
0.017
0.021
0.025
0.031
0.037
0.044
0.053
0.065
0.080
0.100
0.125
0.160
0.204
0.258
0.318
0.374
0.412
0.423
0.410
0.384
0.355
0.326
0.292
0.248
0.195
0.137
0.083
0.045
0.025
0.020
0.023
0.024
0.018
0.007
-0.001
-0.001
0.006
0.015
0.022
0.028
0.031
0.032
0.032
0.032
0.030
0.029
0.027
0.025
0.023
0.022
0.020
0.018
0.009
0.011
0.014
0.017
0.020
0.024
0.029
0.035
0.041
0.049
0.059
0.072
0.087
0.107
0.131
0.161
0.195
0.231
0.263
0.285
0.294
0.289
0.277
0.260
0.240
0.217
0.189
0.156
0.121
0.090
0.065
0.050
0.041
0.038
0.035
0.030
0.024
0.019
0.018
0.019
0.023
0.026
0.029
0.030
0.031
0.030
0.030
0.029
0.027
0.026
0.024
0.022
0.021
0.019
0.018
0.009
0.011
0.014
0.016
0.020
0.023
0.028
0.032
0.038
0.045
0.054
0.064
0.076
0.091
0.108
0.128
0.150
0.172
0.192
0.205
0.212
0.211
0.205
0.195
0.183
0.167
0.148
0.128
0.106
0.086
0.070
0.058
0.050
0.045
0.040
0.036
0.032
0.028
0.026
0.026
0.027
0.028
0.029
0.029
0.029
0.029
0.028
0.027
0.026
0.024
0.023
0.021
0.020
0.018
0.017
0.009
0.011
0.013
0.016
0.019
0.022
0.026
0.030
0.035
0.041
0.048
0.056
0.066
0.077
0.090
0.104
0.118
0.132
0.145
0.154
0.159
0.159
0.156
0.150
0.142
0.132
0.120
0.106
0.093
0.080
0.068
0.059
0.052
0.047
0.042
0.038
0.035
0.032
0.030
0.029
0.029
0.029
0.029
0.028
0.028
0.027
0.026
0.025
0.024
0.023
0.021
0.020
0.019
0.017
0.016
0.008
0.010
0.013
0.015
0.018
0.021
0.024
0.028
0.033
0.038
0.043
0.050
0.057
0.066
0.075
0.085
0.095
0.104
0.113
0.119
0.122
0.123
0.122
0.119
0.113
0.107
0.099
0.090
0.081
0.072
0.064
0.057
0.051
0.046
0.042
0.039
0.036
0.033
0.031
0.030
0.029
0.029
0.028
0.027
0.027
0.026
0.025
0.024
0.023
0.021
0.020
0.019
0.018
0.016
0.015
0.008
0.010
0.012
0.014
0.017
0.019
0.023
0.026
0.030
0.034
0.039
0.044
0.050
0.057
0.064
0.071
0.078
0.084
0.090
0.095
0.097
0.098
0.098
0.096
0.093
0.088
0.083
0.077
0.071
0.064
0.058
0.053
0.048
0.044
0.041
0.038
0.035
0.033
0.031
0.030
0.029
0.028
0.027
0.026
0.025
0.025
0.024
0.022
0.021
0.020
0.019
0.018
0.017
0.016
0.014
-0.056
-0.058
-0.059
-0.061
-0.062
-0.064
-0.065
-0.067
-0.069
-0.071
-0.074
-0.076
-0.079
-0.083
-0.087
-0.093
-0.099
-0.107
-0.117
-0.128
-0.142
-0.158
-0.174
-0.187
-0.194
-0.188
-0.171
-0.144
-0.117
-0.096
-0.082
-0.076
-0.075
-0.077
-0.080
-0.083
-0.084
-0.085
-0.084
-0.082
-0.080
-0.078
-0.075
-0.072
-0.069
-0.066
-0.063
-0.061
-0.058
-0.056
-0.053
-0.051
-0.049
-0.047
-0.045
-0.057
-0.058
-0.060
-0.061
-0.063
-0.065
-0.066
-0.068
-0.070
-0.073
-0.075
-0.078
-0.081
-0.086
-0.091
-0.097
-0.105
-0.115
-0.129
-0.146
-0.169
-0.196
-0.227
-0.258
-0.279
-0.274
-0.237
-0.179
-0.121
-0.079
-0.057
-0.050
-0.054
-0.062
-0.071
-0.077
-0.082
-0.084
-0.085
-0.084
-0.082
-0.079
-0.076
-0.073
-0.070
-0.067
-0.064
-0.061
-0.059
-0.056
-0.054
-0.051
-0.049
-0.047
-0.045
-0.058
-0.059
-0.061
-0.062
-0.064
-0.066
-0.067
-0.069
-0.071
-0.074
-0.076
-0.079
-0.083
-0.088
-0.094
-0.101
-0.111
-0.125
-0.144
-0.169
-0.205
-0.253
-0.316
-0.394
-0.461
-0.471
-0.382
-0.242
-0.112
-0.028
0.008
0.008
-0.010
-0.033
-0.053
-0.068
-0.077
-0.083
-0.085
-0.085
-0.083
-0.081
-0.078
-0.075
-0.071
-0.068
-0.065
-0.062
-0.059
-0.056
-0.054
-0.051
-0.049
-0.047
-0.045
-0.058
-0.060
-0.061
-0.063
-0.065
-0.066
-0.068
-0.070
-0.072
-0.075
-0.077
-0.081
-0.085
-0.090
-0.096
-0.105
-0.118
-0.135
-0.160
-0.198
-0.254
-0.339
-0.466
-0.657
-0.906
-1.008
-0.748
-0.352
-0.046
0.122
0.168
0.138
0.076
0.019
-0.025
-0.054
-0.071
-0.080
-0.084
-0.085
-0.084
-0.082
-0.079
-0.076
-0.072
-0.069
-0.066
-0.062
-0.059
-0.057
-0.054
-0.051
-0.049
-0.047
-0.045
-0.059
-0.060
-0.062
-0.064
-0.065
-0.067
-0.069
-0.071
-0.073
-0.075
-0.078
-0.082
-0.086
-0.091
-0.099
-0.109
-0.123
-0.145
-0.178
-0.230
-0.315
-0.457
-0.702
-1.164
-2.167
-2.970
-1.716
-0.486
0.245
0.580
0.595
0.432
0.238
0.098
0.013
-0.036
-0.064
-0.078
-0.084
-0.086
-0.085
-0.083
-0.080
-0.076
-0.073
-0.069
-0.066
-0.063
-0.060
-0.057
-0.054
-0.051
-0.049
-0.047
-0.045
-0.059
-0.061
-0.063
-0.064
-0.066
-0.068
-0.069
-0.071
-0.074
-0.076
-0.079
-0.082
-0.086
-0.092
-0.100
-0.111
-0.128
-0.153
-0.194
-0.262
-0.381
-0.607
-1.055
-1.970
-4.720
-11.559
-3.464
-0.345
1.467
2.122
1.874
1.142
0.518
0.204
0.054
-0.020
-0.058
-0.076
-0.084
-0.087
-0.086
-0.084
-0.081
-0.077
-0.073
-0.070
-0.066
-0.063
-0.059
-0.056
-0.054
-0.051
-0.048
-0.046
-0.044
-0.060
-0.062
-0.063
-0.065
-0.066
-0.068
-0.070
-0.072
-0.074
-0.076
-0.079
-0.082
-0.087
-0.092
-0.100
-0.112
-0.130
-0.158
-0.204
-0.285
-0.437
-0.755
-1.519
-3.495
-4.988
-7.312
-2.975
0.466
8.209
7.972
9.043
2.801
0.854
0.299
0.083
-0.012
-0.056
-0.077
-0.086
-0.088
-0.087
-0.085
-0.081
-0.077
-0.073
-0.069
-0.066
-0.062
-0.059
-0.056
-0.053
-0.050
-0.048
-0.046
-0.044
-0.060
-0.062
-0.064
-0.065
-0.067
-0.069
-0.070
-0.072
-0.074
-0.076
-0.079
-0.082
-0.086
-0.092
-0.100
-0.111
-0.129
-0.158
-0.206
-0.291
-0.454
-0.813
-1.774
-5.549
-21.690
-6.334
-1.788
0.839
5.507
4.908
10.407
3.127
0.930
0.309
0.079
-0.019
-0.062
-0.081
-0.088
-0.090
-0.088
-0.085
-0.081
-0.077
-0.073
-0.069
-0.065
-0.061
-0.058
-0.055
-0.052
-0.049
-0.047
-0.045
-0.043
-0.061
-0.062
-0.064
-0.066
-0.067
-0.069
-0.071
-0.072
-0.074
-0.076
-0.079
-0.082
-0.085
-0.091
-0.098
-0.109
-0.126
-0.153
-0.197
-0.276
-0.421
-0.720
-1.415
-3.184
-5.482
-3.213
-1.011
0.661
2.913
5.212
3.721
1.732
0.668
0.221
0.035
-0.043
-0.077
-0.089
-0.093
-0.092
-0.088
-0.085
-0.080
-0.076
-0.072
-0.068
-0.064
-0.060
-0.057
-0.054
-0.051
-0.048
-0.046
-0.044
-0.042
-0.061
-0.063
-0.064
-0.066
-0.068
-0.069
-0.071
-0.072
-0.074
-0.076
-0.078
-0.081
-0.084
-0.089
-0.095
-0.105
-0.120
-0.143
-0.181
-0.244
-0.353
-0.545
-0.884
-1.383
-1.682
-1.261
-0.485
0.377
1.381
2.126
1.683
0.843
0.326
0.073
-0.039
-0.083
-0.097
-0.100
-0.097
-0.093
-0.088
-0.083
-0.079
-0.074
-0.070
-0.066
-0.062
-0.058
-0.055
-0.052
-0.049
-0.047
-0.045
-0.042
-0.041
-0.061
-0.063
-0.065
-0.066
-0.068
-0.069
-0.071
-0.072
-0.074
-0.076
-0.077
-0.080
-0.082
-0.086
-0.092
-0.100
-0.112
-0.131
-0.160
-0.206
-0.279
-0.388
-0.538
-0.693
-0.740
-0.584
-0.272
0.105
0.459
0.636
0.500
0.217
0.002
-0.102
-0.134
-0.133
-0.122
-0.111
-0.101
-0.093
-0.086
-0.081
-0.076
-0.071
-0.067
-0.063
-0.060
-0.056
-0.053
-0.050
-0.048
-0.045
-0.043
-0.041
-0.039
-0.062
-0.063
-0.065
-0.066
-0.068
-0.069
-0.071
-0.072
-0.074
-0.075
-0.077
-0.078
-0.081
-0.083
-0.088
-0.094
-0.104
-0.118
-0.140
-0.172
-0.217
-0.279
-0.348
-0.408
-0.417
-0.350
-0.225
-0.090
-0.002
-0.016
-0.139
-0.289
-0.351
-0.321
-0.252
-0.191
-0.149
-0.120
-0.101
-0.090
-0.082
-0.076
-0.071
-0.067
-0.063
-0.060
-0.056
-0.053
-0.050
-0.048
-0.045
-0.043
-0.041
-0.039
-0.038
-0.062
-0.063
-0.065
-0.066
-0.068
-0.069
-0.071
-0.072
-0.073
-0.075
-0.076
-0.077
-0.079
-0.081
-0.084
-0.089
-0.096
-0.107
-0.123
-0.146
-0.176
-0.213
-0.252
-0.284
-0.296
-0.279
-0.248
-0.235
-0.289
-0.453
-0.727
-0.975
-0.929
-0.655
-0.407
-0.256
-0.171
-0.124
-0.097
-0.082
-0.074
-0.069
-0.065
-0.062
-0.058
-0.055
-0.052
-0.050
-0.047
-0.045
-0.043
-0.041
-0.039
-0.037
-0.036
-0.062
-0.063
-0.065
-0.066
-0.068
-0.069
-0.071
-0.072
-0.073
-0.074
-0.075
-0.076
-0.077
-0.079
-0.081
-0.085
-0.091
-0.100
-0.113
-0.131
-0.154
-0.182
-0.211
-0.236
-0.252
-0.263
-0.282
-0.344
-0.509
-0.880
-1.636
-2.650
-2.362
-1.240
-0.594
-0.310
-0.180
-0.118
-0.086
-0.070
-0.063
-0.059
-0.057
-0.054
-0.052
-0.050
-0.047
-0.045
-0.043
-0.041
-0.039
-0.038
-0.036
-0.035
-0.034
-0.062
-0.063
-0.065
-0.066
-0.068
-0.069
-0.070
-0.071
-0.072
-0.073
-0.074
-0.075
-0.076
-0.077
-0.079
-0.082
-0.087
-0.095
-0.108
-0.126
-0.151
-0.182
-0.214
-0.238
-0.249
-0.260
-0.296
-0.399
-0.651
-1.253
-2.858
-7.380
-5.833
-1.938
-0.732
-0.325
-0.167
-0.098
-0.066
-0.053
-0.049
-0.048
-0.047
-0.046
-0.045
-0.043
-0.042
-0.040
-0.039
-0.037
-0.036
-0.035
-0.034
-0.033
-0.032
-0.062
-0.063
-0.065
-0.066
-0.068
-0.069
-0.070
-0.071
-0.072
-0.073
-0.073
-0.074
-0.075
-0.076
-0.078
-0.081
-0.087
-0.096
-0.110
-0.131
-0.162
-0.207
-0.260
-0.296
-0.290
-0.264
-0.280
-0.384
-0.656
-1.299
-2.819
-6.155
-4.929
-1.788
-0.667
-0.275
-0.125
-0.064
-0.041
-0.034
-0.033
-0.034
-0.035
-0.036
-0.036
-0.036
-0.035
-0.035
-0.034
-0.033
-0.032
-0.031
-0.031
-0.030
-0.029
-0.062
-0.063
-0.065
-0.066
-0.068
-0.069
-0.070
-0.071
-0.072
-0.072
-0.073
-0.073
-0.074
-0.075
-0.077
-0.082
-0.089
-0.099
-0.116
-0.142
-0.183
-0.248
-0.344
-0.422
-0.388
-0.288
-0.244
-0.293
-0.496
-0.976
-1.793
-2.494
-2.057
-1.052
-0.436
-0.167
-0.063
-0.024
-0.011
-0.011
-0.015
-0.019
-0.023
-0.025
-0.027
-0.028
-0.028
-0.028
-0.028
-0.028
-0.028
-0.028
-0.027
-0.027
-0.027
-0.061
-0.063
-0.064
-0.066
-0.067
-0.068
-0.070
-0.070
-0.071
-0.071
-0.072
-0.072
-0.073
-0.075
-0.078
-0.084
-0.093
-0.107
-0.127
-0.157
-0.202
-0.279
-0.398
-0.512
-0.462
-0.302
-0.196
-0.165
-0.239
-0.499
-0.893
-1.108
-0.916
-0.509
-0.197
-0.051
0.003
0.020
0.020
0.014
0.005
-0.002
-0.008
-0.013
-0.016
-0.019
-0.020
-0.022
-0.023
-0.023
-0.024
-0.024
-0.024
-0.024
-0.024
-0.061
-0.063
-0.064
-0.066
-0.067
-0.068
-0.069
-0.070
-0.070
-0.071
-0.071
-0.071
-0.072
-0.074
-0.079
-0.086
-0.098
-0.117
-0.141
-0.175
-0.220
-0.281
-0.366
-0.429
-0.387
-0.276
-0.174
-0.083
-0.041
-0.119
-0.279
-0.391
-0.355
-0.207
-0.063
0.017
0.051
0.060
0.053
0.041
0.028
0.016
0.007
0.000
-0.005
-0.009
-0.012
-0.015
-0.017
-0.018
-0.019
-0.020
-0.021
-0.021
-0.022
-0.060
-0.062
-0.064
-0.065
-0.066
-0.068
-0.069
-0.069
-0.070
-0.070
-0.070
-0.070
-0.071
-0.073
-0.078
-0.088
-0.104
-0.128
-0.160
-0.199
-0.242
-0.286
-0.326
-0.344
-0.335
-0.316
-0.276
-0.180
-0.054
0.040
0.056
-0.004
-0.062
-0.083
-0.049
0.018
0.072
0.091
0.086
0.070
0.053
0.037
0.024
0.014
0.006
0.000
-0.004
-0.008
-0.011
-0.013
-0.015
-0.016
-0.018
-0.018
-0.019
-0.060
-0.062
-0.063
-0.065
-0.066
-0.067
-0.068
-0.069
-0.069
-0.069
-0.068
-0.068
-0.068
-0.071
-0.076
-0.088
-0.108
-0.140
-0.183
-0.233
-0.283
-0.322
-0.351
-0.374
-0.418
-0.518
-0.668
-0.741
-0.501
-0.036
0.255
0.267
0.133
-0.079
-0.173
-0.056
0.071
0.121
0.122
0.104
0.081
0.060
0.042
0.028
0.018
0.010
0.004
-0.001
-0.005
-0.008
-0.011
-0.013
-0.014
-0.016
-0.017
-0.059
-0.061
-0.062
-0.064
-0.065
-0.066
-0.067
-0.068
-0.068
-0.067
-0.066
-0.066
-0.065
-0.066
-0.071
-0.084
-0.108
-0.148
-0.206
-0.276
-0.344
-0.393
-0.425
-0.467
-0.581
-0.882
-1.618
-2.794
-2.225
-0.156
0.874
0.826
0.594
0.024
-0.361
-0.123
0.109
0.179
0.173
0.144
0.112
0.083
0.060
0.042
0.029
0.019
0.011
0.005
0.
-0.004
-0.007
-0.010
-0.012
-0.013
-0.014
-0.058
-0.060
-0.062
-0.063
-0.065
-0.066
-0.067
-0.067
-0.067
-0.066
-0.065
-0.063
-0.061
-0.060
-0.063
-0.074
-0.100
-0.147
-0.221
-0.317
-0.412
-0.478
-0.512
-0.565
-0.733
-1.267
-3.231
-15.060
-10.523
-0.530
1.045
2.314
1.663
0.826
-0.141
0.073
0.317
0.308
0.248
0.193
0.146
0.107
0.077
0.054
0.038
0.026
0.017
0.010
0.004
0.000
-0.004
-0.007
-0.009
-0.011
-0.012
-0.057
-0.059
-0.061
-0.062
-0.064
-0.065
-0.066
-0.066
-0.066
-0.065
-0.062
-0.059
-0.056
-0.052
-0.052
-0.059
-0.082
-0.132
-0.217
-0.333
-0.453
-0.536
-0.572
-0.619
-0.793
-1.350
-3.321
-13.063
-9.592
-2.137
-1.522
0.129
0.900
0.001
-1.133
0.721
0.866
0.525
0.341
0.244
0.177
0.128
0.091
0.064
0.045
0.032
0.021
0.014
0.007
0.003
-0.001
-0.004
-0.007
-0.009
-0.010
-0.056
-0.058
-0.060
-0.061
-0.063
-0.064
-0.065
-0.065
-0.065
-0.063
-0.061
-0.057
-0.051
-0.045
-0.040
-0.042
-0.059
-0.104
-0.188
-0.308
-0.435
-0.524
-0.566
-0.606
-0.738
-1.114
-2.045
-3.886
-7.378
-15.843
-2.459
-0.216
0.257
2.763
-0.848
1.752
1.533
0.733
0.424
0.285
0.202
0.143
0.101
0.071
0.050
0.035
0.024
0.016
0.009
0.004
0.001
-0.003
-0.005
-0.007
-0.009
-0.055
-0.057
-0.058
-0.060
-0.062
-0.063
-0.064
-0.064
-0.064
-0.063
-0.060
-0.055
-0.048
-0.040
-0.032
-0.028
-0.038
-0.073
-0.143
-0.247
-0.359
-0.446
-0.492
-0.532
-0.619
-0.824
-1.236
-2.018
-3.693
-4.933
-1.437
-0.046
0.434
4.023
1.221
1.803
2.095
0.764
0.451
0.303
0.213
0.150
0.106
0.074
0.052
0.036
0.025
0.016
0.010
0.005
0.001
-0.002
-0.004
-0.006
-0.008
-0.054
-0.055
-0.057
-0.059
-0.060
-0.062
-0.063
-0.063
-0.063
-0.062
-0.059
-0.054
-0.047
-0.038
-0.028
-0.021
-0.025
-0.048
-0.101
-0.179
-0.266
-0.340
-0.391
-0.430
-0.483
-0.581
-0.750
-1.005
-1.259
-1.031
-0.265
0.858
1.451
3.641
1.023
0.857
0.855
0.601
0.415
0.296
0.213
0.153
0.110
0.077
0.053
0.036
0.024
0.016
0.010
0.005
0.002
-0.001
-0.003
-0.005
-0.006
-0.052
-0.054
-0.055
-0.057
-0.059
-0.060
-0.062
-0.062
-0.063
-0.062
-0.059
-0.055
-0.048
-0.039
-0.029
-0.021
-0.020
-0.035
-0.070
-0.124
-0.188
-0.246
-0.293
-0.328
-0.361
-0.400
-0.450
-0.480
-0.365
0.190
0.921
3.698
4.078
0.217
0.418
0.617
0.586
0.468
0.368
0.293
0.225
0.169
0.124
0.084
0.054
0.033
0.021
0.013
0.008
0.004
0.001
-0.001
-0.003
-0.004
-0.006
-0.050
-0.052
-0.053
-0.055
-0.057
-0.058
-0.060
-0.061
-0.062
-0.061
-0.060
-0.056
-0.050
-0.042
-0.033
-0.025
-0.023
-0.031
-0.053
-0.088
-0.132
-0.175
-0.213
-0.241
-0.261
-0.274
-0.279
-0.251
-0.128
0.175
0.689
2.755
1.130
-6.617
0.431
0.877
0.625
0.407
0.409
0.403
0.308
0.249
0.191
0.112
0.058
0.030
0.016
0.009
0.005
0.002
0.
-0.002
-0.003
-0.004
-0.005
-0.048
-0.050
-0.051
-0.053
-0.055
-0.056
-0.058
-0.059
-0.060
-0.060
-0.059
-0.056
-0.052
-0.045
-0.037
-0.030
-0.027
-0.030
-0.042
-0.064
-0.093
-0.123
-0.151
-0.172
-0.187
-0.192
-0.187
-0.164
-0.104
-0.005
0.106
0.074
-0.715
4.323
2.811
2.093
0.740
0.259
0.745
1.556
0.586
0.693
0.538
0.190
0.062
0.023
0.009
0.003
0.001
-0.001
-0.002
-0.003
-0.003
-0.004
-0.005
-0.046
-0.047
-0.049
-0.051
-0.052
-0.054
-0.055
-0.057
-0.058
-0.058
-0.058
-0.056
-0.052
-0.046
-0.039
-0.032
-0.027
-0.027
-0.032
-0.044
-0.062
-0.082
-0.102
-0.120
-0.132
-0.138
-0.138
-0.131
-0.118
-0.111
-0.160
-0.374
-0.485
1.606
4.342
3.489
0.299
-0.051
0.299
0.972
0.403
5.371
2.056
0.261
0.048
0.008
-0.002
-0.004
-0.004
-0.004
-0.004
-0.004
-0.004
-0.004
-0.004
-0.044
-0.045
-0.046
-0.048
-0.049
-0.051
-0.052
-0.054
-0.055
-0.055
-0.055
-0.053
-0.049
-0.044
-0.037
-0.029
-0.022
-0.017
-0.016
-0.021
-0.030
-0.044
-0.059
-0.074
-0.088
-0.098
-0.107
-0.115
-0.129
-0.160
-0.229
-0.355
-0.434
-0.421
-2.621
-2.206
-0.457
-0.192
0.021
0.069
-0.775
-0.044
0.590
0.081
-0.002
-0.015
-0.015
-0.012
-0.010
-0.008
-0.006
-0.005
-0.004
-0.004
-0.004
-0.041
-0.042
-0.043
-0.044
-0.046
-0.047
-0.048
-0.049
-0.050
-0.051
-0.050
-0.048
-0.044
-0.037
-0.029
-0.019
-0.008
0.002
0.010
0.013
0.009
0.000
-0.014
-0.030
-0.047
-0.063
-0.081
-0.104
-0.137
-0.188
-0.260
-0.333
-0.353
-0.311
0.321
6.679
-0.017
-0.256
-0.149
-0.220
-0.613
-0.720
-0.284
-0.100
-0.055
-0.037
-0.028
-0.020
-0.015
-0.011
-0.008
-0.006
-0.004
-0.004
-0.003
-0.038
-0.039
-0.040
-0.041
-0.042
-0.043
-0.044
-0.044
-0.045
-0.044
-0.043
-0.040
-0.035
-0.027
-0.015
0.000
0.017
0.036
0.053
0.065
0.068
0.060
0.044
0.021
-0.003
-0.028
-0.056
-0.092
-0.143
-0.221
-0.321
-0.415
-0.427
-0.127
1.728
4.188
0.440
-0.144
-0.175
-0.212
-0.300
-0.322
-0.219
-0.126
-0.077
-0.053
-0.038
-0.028
-0.020
-0.014
-0.010
-0.007
-0.005
-0.003
-0.003
-0.035
-0.036
-0.037
-0.037
-0.038
-0.038
-0.039
-0.039
-0.038
-0.037
-0.035
-0.030
-0.023
-0.012
0.004
0.026
0.054
0.088
0.123
0.150
0.162
0.152
0.124
0.087
0.048
0.010
-0.028
-0.075
-0.143
-0.244
-0.386
-0.531
-0.651
-0.554
0.706
0.162
-0.357
0.088
-0.067
-0.132
-0.162
-0.167
-0.143
-0.109
-0.081
-0.061
-0.045
-0.033
-0.024
-0.016
-0.011
-0.007
-0.005
-0.003
-0.002
-0.032
-0.033
-0.033
-0.033
-0.033
-0.033
-0.033
-0.032
-0.031
-0.029
-0.025
-0.019
-0.009
0.006
0.028
0.060
0.106
0.165
0.233
0.294
0.324
0.306
0.248
0.176
0.108
0.053
0.004
-0.051
-0.127
-0.234
-0.370
-0.492
-0.593
-0.629
-0.641
-5.916
3.061
0.867
0.137
-0.017
-0.072
-0.097
-0.102
-0.094
-0.081
-0.065
-0.050
-0.037
-0.026
-0.018
-0.011
-0.007
-0.004
-0.002
-0.001
-0.029
-0.029
-0.029
-0.029
-0.029
-0.028
-0.027
-0.026
-0.024
-0.020
-0.015
-0.007
0.006
0.025
0.055
0.101
0.171
0.274
0.411
0.557
0.637
0.590
0.452
0.298
0.174
0.095
0.044
-0.016
-0.101
-0.205
-0.296
-0.304
-0.175
-0.014
-0.060
-0.201
1.001
0.737
0.319
0.103
-0.001
-0.053
-0.078
-0.085
-0.080
-0.067
-0.052
-0.039
-0.027
-0.018
-0.011
-0.006
-0.003
-0.001
0.000
-0.026
-0.026
-0.025
-0.025
-0.024
-0.023
-0.021
-0.019
-0.016
-0.011
-0.005
0.005
0.021
0.045
0.082
0.144
0.245
0.413
0.688
1.081
1.352
1.177
0.802
0.453
0.210
0.112
0.105
0.043
-0.079
-0.222
-0.318
-0.251
-0.021
0.087
-0.333
0.002
0.946
1.078
0.583
0.196
0.043
-0.026
-0.066
-0.082
-0.080
-0.068
-0.053
-0.038
-0.026
-0.016
-0.009
-0.005
-0.001
0.001
0.002
-0.023
-0.022
-0.021
-0.020
-0.019
-0.017
-0.015
-0.012
-0.008
-0.002
0.006
0.017
0.035
0.062
0.106
0.180
0.311
0.554
1.045
2.146
3.563
2.404
1.326
0.589
0.056
-0.051
0.363
0.196
-0.070
-0.388
-0.706
-0.565
-0.274
-0.102
-1.372
-0.888
2.061
3.266
0.923
0.176
0.036
-0.021
-0.064
-0.083
-0.080
-0.066
-0.049
-0.034
-0.022
-0.013
-0.007
-0.002
0.001
0.002
0.003
-0.020
-0.019
-0.018
-0.016
-0.014
-0.012
-0.009
-0.005
-0.001
0.006
0.015
0.028
0.047
0.076
0.124
0.203
0.347
0.627
1.244
2.945
6.428
3.397
1.690
0.601
-0.690
-2.442
2.457
0.445
-0.077
-0.787
-2.561
-1.563
-0.415
0.062
0.117
-0.193
0.681
1.765
0.337
-0.085
-0.070
-0.054
-0.077
-0.086
-0.076
-0.059
-0.042
-0.027
-0.016
-0.008
-0.003
0.001
0.004
0.005
0.005
-0.017
-0.016
-0.014
-0.012
-0.010
-0.007
-0.003
0.001
0.007
0.014
0.024
0.037
0.057
0.086
0.132
0.208
0.341
0.593
1.104
2.179
3.436
2.638
1.325
0.507
-0.236
-1.181
0.597
0.126
-0.116
-0.775
-2.865
-1.314
0.318
0.464
-0.161
1.063
0.222
-2.999
-0.347
-0.380
-0.209
-0.102
-0.085
-0.079
-0.062
-0.043
-0.028
-0.016
-0.008
-0.001
0.003
0.005
0.007
0.008
0.008
-0.014
-0.012
-0.010
-0.008
-0.005
-0.002
0.002
0.007
0.013
0.021
0.031
0.045
0.065
0.093
0.134
0.199
0.304
0.485
0.805
1.348
1.864
1.307
0.456
0.245
1.403
4.094
1.588
-0.627
-0.255
-0.531
-0.625
0.106
1.198
2.056
-2.059
-0.613
1.391
0.286
0.180
-0.341
-0.183
-0.058
-0.037
-0.035
-0.026
-0.017
-0.008
-0.001
0.003
0.007
0.009
0.010
0.010
0.011
0.010
-0.011
-0.009
-0.007
-0.004
-0.001
0.002
0.007
0.012
0.019
0.028
0.038
0.052
0.071
0.097
0.133
0.184
0.259
0.371
0.535
0.727
0.713
0.075
-0.675
-0.407
0.731
2.511
9.457
0.897
-1.015
-2.163
-0.584
0.341
1.158
1.163
-0.867
-0.699
0.521
0.860
-0.288
-0.239
0.089
0.163
0.111
0.056
0.030
0.020
0.017
0.016
0.016
0.016
0.015
0.015
0.014
0.014
0.013
-0.008
-0.006
-0.004
-0.001
0.003
0.007
0.012
0.017
0.025
0.034
0.045
0.059
0.077
0.100
0.131
0.171
0.224
0.293
0.397
0.599
0.831
-0.010
-1.231
-0.630
0.111
1.627
7.561
0.819
-1.097
-1.983
-0.407
0.489
1.116
1.083
0.520
0.302
0.399
-0.144
-1.303
1.116
0.878
0.701
0.352
0.171
0.094
0.060
0.043
0.034
0.028
0.025
0.022
0.020
0.018
0.017
0.015
-0.006
-0.004
-0.001
0.002
0.006
0.010
0.016
0.022
0.030
0.039
0.051
0.065
0.083
0.105
0.132
0.164
0.203
0.251
0.347
0.752
2.581
1.315
-0.531
0.833
0.054
-0.735
1.336
0.036
-0.293
-0.289
0.223
0.874
1.570
1.916
1.429
0.820
0.322
-0.187
1.609
3.587
2.876
1.244
0.524
0.254
0.144
0.091
0.065
0.049
0.039
0.033
0.028
0.025
0.022
0.019
0.017
-0.004
-0.001
0.002
0.005
0.009
0.014
0.020
0.026
0.034
0.044
0.056
0.071
0.089
0.111
0.137
0.166
0.198
0.233
0.294
0.500
0.963
0.927
-0.635
-14.114
0.143
1.034
-0.158
-0.070
0.065
0.237
0.660
1.467
3.356
7.282
3.061
1.319
0.314
-0.412
-0.012
1.641
2.343
0.792
0.436
0.259
0.162
0.110
0.080
0.061
0.048
0.040
0.033
0.029
0.025
0.022
0.019
-0.001
0.001
0.004
0.008
0.012
0.017
0.023
0.030
0.039
0.049
0.062
0.078
0.097
0.120
0.148
0.179
0.212
0.242
0.272
0.315
0.376
0.413
-0.110
-0.748
8.956
3.163
1.177
0.311
0.233
0.364
0.809
1.870
4.609
11.811
4.256
1.619
0.190
-1.263
-1.051
-0.080
0.185
0.271
0.265
0.209
0.153
0.113
0.087
0.068
0.054
0.044
0.037
0.032
0.027
0.024
0.021
0.000
0.003
0.006
0.010
0.015
0.020
0.026
0.033
0.042
0.054
0.067
0.085
0.106
0.133
0.166
0.206
0.250
0.293
0.326
0.342
0.329
0.267
0.049
-0.376
-0.715
0.308
0.470
0.228
0.074
0.124
0.575
1.614
3.654
10.664
5.440
1.290
0.115
-0.662
-0.643
-0.231
-0.056
0.080
0.150
0.154
0.132
0.108
0.087
0.070
0.057
0.047
0.040
0.034
0.029
0.025
0.022
0.002
0.005
0.008
0.012
0.017
0.022
0.029
0.036
0.046
0.058
0.073
0.092
0.117
0.149
0.192
0.248
0.319
0.402
0.481
0.528
0.513
0.432
0.274
-0.020
-0.266
0.048
0.166
-0.135
-0.683
-0.826
-0.145
0.843
2.069
3.865
1.694
-0.942
-0.286
-0.190
-0.259
-0.270
-0.149
-0.003
0.082
0.111
0.110
0.098
0.083
0.069
0.058
0.048
0.041
0.035
0.030
0.026
0.023
0.004
0.007
0.010
0.014
0.019
0.024
0.031
0.039
0.049
0.062
0.078
0.099
0.128
0.169
0.225
0.307
0.425
0.590
0.790
0.937
0.930
0.786
0.620
0.477
0.402
0.407
0.243
-0.589
-2.996
-4.519
-1.607
-0.023
0.790
0.963
-1.418
-4.810
-0.630
-0.032
-0.158
-0.341
-0.226
-0.054
0.043
0.082
0.092
0.087
0.077
0.066
0.056
0.048
0.041
0.035
0.030
0.027
0.023
0.005
0.008
0.011
0.015
0.020
0.026
0.033
0.041
0.051
0.065
0.082
0.106
0.139
0.188
0.261
0.376
0.563
0.876
1.379
1.826
1.712
1.292
0.994
0.885
0.922
0.981
0.844
-0.071
-6.013
-13.604
-3.209
-1.202
-0.120
0.210
-0.283
-0.754
-0.234
0.035
-0.087
-0.239
-0.177
-0.053
0.028
0.065
0.077
0.076
0.070
0.062
0.054
0.046
0.040
0.035
0.030
0.027
0.023
0.006
0.009
0.013
0.017
0.021
0.027
0.034
0.042
0.053
0.067
0.085
0.111
0.148
0.204
0.293
0.442
0.706
1.207
2.188
3.331
2.691
1.856
1.361
1.280
1.635
2.314
0.440
6.368
-1.649
-5.301
-8.244
-4.329
-1.098
-0.236
-0.143
-0.242
-0.319
-0.424
-0.286
-0.176
-0.100
-0.025
0.027
0.055
0.065
0.066
0.062
0.056
0.050
0.044
0.039
0.034
0.030
0.026
0.023
0.007
0.010
0.013
0.017
0.022
0.028
0.035
0.043
0.054
0.068
0.087
0.114
0.153
0.213
0.312
0.486
0.811
1.455
2.623
3.833
4.162
2.659
1.689
1.620
2.369
6.075
-2.180
1.960
-0.156
-3.360
-11.319
-5.443
-1.422
-0.435
-0.233
-0.412
-1.485
-4.196
-1.116
-0.272
-0.082
-0.009
0.029
0.049
0.057
0.058
0.056
0.051
0.046
0.041
0.037
0.033
0.029
0.026
0.023
0.008
0.011
0.014
0.018
0.023
0.028
0.035
0.043
0.054
0.068
0.086
0.113
0.152
0.213
0.312
0.488
0.827
1.540
2.928
4.333
6.765
3.222
1.755
1.639
2.189
2.637
2.175
1.248
0.081
-1.334
-2.655
-2.056
-0.902
-0.327
-0.100
-0.310
-1.899
-6.345
-1.370
-0.309
-0.078
-0.004
0.028
0.044
0.050
0.052
0.050
0.047
0.043
0.039
0.035
0.031
0.028
0.025
0.022
0.008
0.011
0.014
0.018
0.023
0.028
0.035
0.043
0.053
0.066
0.084
0.109
0.145
0.201
0.291
0.444
0.724
1.260
2.153
2.845
3.006
2.109
1.412
1.264
1.387
1.400
1.209
0.765
0.189
-0.370
-0.737
-0.687
-0.400
-0.128
0.136
0.144
-0.520
-0.936
-0.538
-0.195
-0.054
0.003
0.028
0.040
0.045
0.046
0.045
0.042
0.039
0.036
0.033
0.030
0.027
0.024
0.022
0.009
0.011
0.015
0.018
0.023
0.028
0.034
0.041
0.051
0.063
0.080
0.102
0.134
0.182
0.255
0.371
0.558
0.850
1.213
1.462
1.448
1.216
0.975
0.867
0.844
0.800
0.680
0.467
0.204
-0.041
-0.193
-0.212
-0.135
-0.023
0.092
0.086
-0.105
-0.220
-0.173
-0.083
-0.022
0.011
0.029
0.037
0.041
0.042
0.041
0.039
0.036
0.033
0.031
0.028
0.025
0.023
0.021
0.009
0.012
0.015
0.018
0.022
0.027
0.033
0.040
0.049
0.060
0.074
0.094
0.121
0.159
0.214
0.293
0.407
0.554
0.707
0.808
0.814
0.743
0.654
0.591
0.550
0.503
0.426
0.315
0.187
0.070
-0.009
-0.034
-0.016
0.021
0.049
0.039
-0.013
-0.050
-0.046
-0.021
0.003
0.020
0.030
0.035
0.038
0.038
0.037
0.036
0.033
0.031
0.029
0.026
0.024
0.022
0.020
0.009
0.012
0.015
0.018
0.022
0.026
0.032
0.038
0.046
0.056
0.068
0.085
0.106
0.136
0.175
0.227
0.294
0.371
0.444
0.492
0.502
0.481
0.444
0.410
0.377
0.341
0.293
0.231
0.163
0.101
0.058
0.036
0.034
0.041
0.044
0.035
0.017
0.004
0.002
0.009
0.018
0.025
0.031
0.034
0.035
0.035
0.034
0.033
0.031
0.029
0.027
0.025
0.023
0.021
0.019
0.009
0.011
0.014
0.017
0.021
0.025
0.030
0.036
0.043
0.051
0.062
0.075
0.092
0.114
0.142
0.176
0.216
0.259
0.297
0.324
0.333
0.327
0.311
0.292
0.271
0.245
0.215
0.179
0.140
0.105
0.078
0.061
0.053
0.050
0.046
0.039
0.030
0.024
0.021
0.022
0.026
0.029
0.031
0.033
0.033
0.033
0.032
0.030
0.029
0.027
0.025
0.023
0.022
0.020
0.018
0.009
0.011
0.014
0.017
0.020
0.024
0.028
0.033
0.040
0.047
0.056
0.067
0.080
0.096
0.115
0.138
0.163
0.188
0.211
0.226
0.233
0.233
0.226
0.215
0.201
0.185
0.165
0.143
0.120
0.098
0.080
0.067
0.059
0.053
0.047
0.042
0.036
0.032
0.029
0.029
0.029
0.030
0.031
0.031
0.031
0.031
0.030
0.028
0.027
0.025
0.024
0.022
0.021
0.019
0.017
0.009
0.011
0.013
0.016
0.019
0.023
0.027
0.031
0.036
0.043
0.050
0.059
0.069
0.081
0.095
0.110
0.126
0.142
0.156
0.166
0.171
0.172
0.169
0.163
0.154
0.144
0.131
0.117
0.102
0.088
0.076
0.066
0.058
0.052
0.047
0.042
0.038
0.035
0.032
0.031
0.031
0.031
0.030
0.030
0.030
0.029
0.028
0.027
0.025
0.024
0.022
0.021
0.019
0.018
0.017
0.008
0.010
0.013
0.015
0.018
0.021
0.025
0.029
0.033
0.039
0.045
0.052
0.060
0.069
0.079
0.089
0.100
0.111
0.120
0.126
0.131
0.132
0.131
0.127
0.122
0.115
0.107
0.098
0.088
0.078
0.070
0.062
0.056
0.050
0.046
0.042
0.038
0.035
0.033
0.032
0.031
0.030
0.029
0.029
0.028
0.027
0.026
0.025
0.024
0.022
0.021
0.020
0.018
0.017
0.016
0.008
0.010
0.012
0.014
0.017
0.020
0.023
0.027
0.030
0.035
0.040
0.046
0.052
0.059
0.066
0.074
0.081
0.089
0.095
0.100
0.103
0.104
0.104
0.102
0.098
0.094
0.089
0.082
0.076
0.069
0.063
0.057
0.052
0.047
0.043
0.040
0.037
0.035
0.033
0.031
0.030
0.029
0.028
0.027
0.027
0.026
0.025
0.023
0.022
0.021
0.020
0.019
0.017
0.016
0.015
-0.057
-0.059
-0.060
-0.062
-0.063
-0.065
-0.067
-0.069
-0.071
-0.073
-0.075
-0.078
-0.081
-0.084
-0.088
-0.093
-0.099
-0.106
-0.115
-0.125
-0.136
-0.147
-0.158
-0.166
-0.169
-0.164
-0.151
-0.133
-0.116
-0.102
-0.094
-0.091
-0.091
-0.093
-0.095
-0.096
-0.096
-0.094
-0.092
-0.089
-0.086
-0.083
-0.080
-0.076
-0.073
-0.069
-0.066
-0.063
-0.060
-0.058
-0.055
-0.053
-0.050
-0.048
-0.046
-0.058
-0.060
-0.061
-0.063
-0.064
-0.066
-0.068
-0.070
-0.072
-0.074
-0.077
-0.079
-0.083
-0.087
-0.091
-0.097
-0.105
-0.114
-0.126
-0.140
-0.157
-0.176
-0.196
-0.212
-0.221
-0.215
-0.189
-0.152
-0.115
-0.089
-0.076
-0.073
-0.076
-0.082
-0.088
-0.093
-0.095
-0.096
-0.094
-0.092
-0.089
-0.085
-0.082
-0.078
-0.074
-0.071
-0.067
-0.064
-0.061
-0.058
-0.056
-0.053
-0.051
-0.048
-0.046
-0.059
-0.060
-0.062
-0.064
-0.065
-0.067
-0.069
-0.071
-0.073
-0.075
-0.078
-0.081
-0.084
-0.089
-0.094
-0.101
-0.110
-0.122
-0.138
-0.159
-0.186
-0.218
-0.252
-0.286
-0.311
-0.314
-0.265
-0.182
-0.102
-0.051
-0.032
-0.032
-0.044
-0.060
-0.075
-0.086
-0.093
-0.096
-0.096
-0.094
-0.091
-0.087
-0.084
-0.080
-0.076
-0.072
-0.068
-0.065
-0.062
-0.059
-0.056
-0.053
-0.051
-0.049
-0.046
-0.060
-0.061
-0.063
-0.064
-0.066
-0.068
-0.070
-0.072
-0.074
-0.076
-0.079
-0.082
-0.086
-0.090
-0.097
-0.105
-0.116
-0.131
-0.153
-0.183
-0.225
-0.279
-0.337
-0.386
-0.438
-0.502
-0.426
-0.225
-0.044
0.054
0.078
0.057
0.020
-0.020
-0.053
-0.075
-0.088
-0.095
-0.096
-0.095
-0.093
-0.089
-0.085
-0.081
-0.077
-0.073
-0.069
-0.066
-0.062
-0.059
-0.056
-0.053
-0.051
-0.049
-0.046
-0.060
-0.062
-0.064
-0.065
-0.067
-0.069
-0.071
-0.072
-0.075
-0.077
-0.080
-0.083
-0.087
-0.092
-0.098
-0.108
-0.121
-0.140
-0.169
-0.212
-0.277
-0.369
-0.472
-0.472
-0.224
-0.763
-0.744
-0.246
0.180
0.369
0.357
0.258
0.139
0.044
-0.022
-0.061
-0.083
-0.094
-0.097
-0.097
-0.095
-0.091
-0.087
-0.082
-0.078
-0.074
-0.070
-0.066
-0.063
-0.059
-0.056
-0.053
-0.051
-0.048
-0.046
-0.061
-0.063
-0.064
-0.066
-0.068
-0.069
-0.071
-0.073
-0.075
-0.077
-0.080
-0.083
-0.087
-0.092
-0.100
-0.110
-0.125
-0.147
-0.183
-0.241
-0.338
-0.500
-0.746
-0.834
0.851
-1.034
-1.148
-0.075
0.968
1.331
1.100
0.699
0.338
0.126
0.012
-0.049
-0.079
-0.093
-0.099
-0.099
-0.096
-0.092
-0.088
-0.083
-0.079
-0.074
-0.070
-0.066
-0.063
-0.059
-0.056
-0.053
-0.050
-0.048
-0.046
-0.062
-0.063
-0.065
-0.066
-0.068
-0.070
-0.072
-0.074
-0.076
-0.078
-0.080
-0.083
-0.087
-0.092
-0.099
-0.110
-0.126
-0.152
-0.193
-0.265
-0.396
-0.658
-1.254
-2.694
-3.213
-2.296
-1.323
0.396
2.969
3.546
2.664
1.440
0.567
0.194
0.031
-0.045
-0.080
-0.095
-0.101
-0.101
-0.098
-0.094
-0.089
-0.084
-0.079
-0.074
-0.070
-0.066
-0.062
-0.059
-0.055
-0.052
-0.050
-0.047
-0.045
-0.062
-0.064
-0.065
-0.067
-0.069
-0.070
-0.072
-0.074
-0.076
-0.078
-0.080
-0.083
-0.086
-0.091
-0.098
-0.109
-0.125
-0.151
-0.195
-0.273
-0.421
-0.743
-1.615
-5.177
-20.912
-5.346
-1.315
0.609
3.105
4.880
3.803
1.741
0.626
0.190
0.019
-0.055
-0.088
-0.101
-0.104
-0.103
-0.099
-0.094
-0.089
-0.084
-0.079
-0.074
-0.070
-0.065
-0.061
-0.058
-0.055
-0.052
-0.049
-0.046
-0.044
-0.062
-0.064
-0.066
-0.067
-0.069
-0.071
-0.072
-0.074
-0.076
-0.078
-0.080
-0.082
-0.085
-0.090
-0.096
-0.105
-0.120
-0.145
-0.187
-0.260
-0.397
-0.679
-1.341
-3.048
-5.268
-2.977
-0.879
0.647
2.899
11.336
4.984
1.342
0.440
0.102
-0.029
-0.082
-0.102
-0.109
-0.108
-0.105
-0.100
-0.094
-0.089
-0.083
-0.078
-0.073
-0.069
-0.064
-0.060
-0.057
-0.053
-0.051
-0.048
-0.045
-0.043
-0.063
-0.065
-0.066
-0.068
-0.069
-0.071
-0.073
-0.074
-0.076
-0.077
-0.079
-0.081
-0.084
-0.087
-0.092
-0.100
-0.113
-0.134
-0.169
-0.229
-0.334
-0.520
-0.853
-1.342
-1.624
-1.187
-0.416
0.487
1.757
2.594
1.798
0.661
0.161
-0.031
-0.098
-0.119
-0.122
-0.118
-0.112
-0.105
-0.099
-0.093
-0.087
-0.082
-0.076
-0.071
-0.067
-0.063
-0.059
-0.055
-0.052
-0.049
-0.047
-0.044
-0.042
-0.063
-0.065
-0.067
-0.068
-0.070
-0.071
-0.073
-0.074
-0.076
-0.077
-0.078
-0.080
-0.081
-0.084
-0.088
-0.094
-0.104
-0.121
-0.147
-0.191
-0.259
-0.368
-0.519
-0.677
-0.722
-0.546
-0.204
0.177
0.494
0.615
0.419
0.093
-0.110
-0.176
-0.180
-0.163
-0.144
-0.127
-0.113
-0.104
-0.096
-0.090
-0.084
-0.079
-0.073
-0.069
-0.064
-0.060
-0.056
-0.053
-0.050
-0.047
-0.045
-0.043
-0.041
-0.064
-0.065
-0.067
-0.068
-0.070
-0.071
-0.073
-0.074
-0.075
-0.076
-0.077
-0.078
-0.079
-0.081
-0.083
-0.087
-0.094
-0.106
-0.125
-0.154
-0.195
-0.254
-0.327
-0.395
-0.409
-0.328
-0.179
-0.045
0.006
-0.052
-0.209
-0.372
-0.425
-0.367
-0.281
-0.211
-0.163
-0.131
-0.110
-0.097
-0.089
-0.084
-0.079
-0.074
-0.069
-0.065
-0.061
-0.057
-0.054
-0.050
-0.048
-0.045
-0.043
-0.041
-0.039
-0.064
-0.065
-0.067
-0.069
-0.070
-0.072
-0.073
-0.074
-0.075
-0.076
-0.076
-0.077
-0.077
-0.078
-0.079
-0.081
-0.086
-0.093
-0.106
-0.125
-0.151
-0.185
-0.226
-0.268
-0.298
-0.289
-0.249
-0.236
-0.311
-0.511
-0.833
-1.108
-1.023
-0.684
-0.409
-0.256
-0.173
-0.125
-0.098
-0.084
-0.078
-0.075
-0.071
-0.068
-0.064
-0.060
-0.057
-0.053
-0.050
-0.047
-0.045
-0.042
-0.040
-0.039
-0.037
-0.064
-0.066
-0.067
-0.069
-0.070
-0.072
-0.073
-0.074
-0.074
-0.075
-0.075
-0.075
-0.075
-0.075
-0.075
-0.076
-0.079
-0.084
-0.094
-0.108
-0.129
-0.156
-0.189
-0.224
-0.258
-0.292
-0.321
-0.386
-0.572
-1.013
-1.950
-3.359
-2.840
-1.274
-0.551
-0.280
-0.164
-0.105
-0.076
-0.065
-0.063
-0.063
-0.062
-0.060
-0.057
-0.054
-0.051
-0.048
-0.046
-0.043
-0.041
-0.040
-0.038
-0.036
-0.035
-0.064
-0.066
-0.067
-0.069
-0.070
-0.072
-0.073
-0.074
-0.074
-0.074
-0.074
-0.074
-0.073
-0.073
-0.072
-0.073
-0.074
-0.079
-0.089
-0.105
-0.131
-0.167
-0.207
-0.236
-0.247
-0.269
-0.324
-0.444
-0.751
-1.530
-3.829
-17.199
-10.491
-2.006
-0.608
-0.253
-0.123
-0.067
-0.045
-0.042
-0.046
-0.049
-0.051
-0.051
-0.049
-0.047
-0.045
-0.043
-0.041
-0.039
-0.038
-0.036
-0.035
-0.034
-0.033
-0.064
-0.066
-0.067
-0.069
-0.070
-0.071
-0.073
-0.073
-0.074
-0.074
-0.074
-0.073
-0.072
-0.072
-0.071
-0.071
-0.074
-0.080
-0.092
-0.115
-0.154
-0.218
-0.308
-0.366
-0.307
-0.235
-0.258
-0.388
-0.757
-1.743
-4.303
-11.407
-7.323
-1.756
-0.497
-0.159
-0.047
-0.016
-0.012
-0.019
-0.028
-0.035
-0.039
-0.040
-0.040
-0.039
-0.038
-0.037
-0.035
-0.034
-0.033
-0.032
-0.032
-0.031
-0.030
-0.064
-0.066
-0.067
-0.069
-0.070
-0.071
-0.072
-0.073
-0.073
-0.073
-0.073
-0.072
-0.072
-0.071
-0.071
-0.073
-0.077
-0.086
-0.102
-0.132
-0.187
-0.300
-0.541
-0.873
-0.703
-0.289
-0.162
-0.204
-0.459
-1.337
-3.278
-4.456
-2.675
-0.971
-0.188
0.001
0.040
0.037
0.020
0.003
-0.010
-0.020
-0.026
-0.029
-0.030
-0.030
-0.030
-0.030
-0.029
-0.029
-0.029
-0.028
-0.028
-0.028
-0.027
-0.064
-0.065
-0.067
-0.069
-0.070
-0.071
-0.072
-0.073
-0.073
-0.073
-0.072
-0.072
-0.071
-0.071
-0.072
-0.076
-0.083
-0.097
-0.118
-0.154
-0.218
-0.358
-0.734
-1.526
-1.268
-0.367
-0.058
0.081
0.152
-0.325
-1.346
-1.822
-1.188
-0.305
0.222
0.175
0.119
0.082
0.049
0.024
0.007
-0.005
-0.012
-0.017
-0.019
-0.021
-0.022
-0.022
-0.023
-0.023
-0.024
-0.024
-0.024
-0.025
-0.025
-0.063
-0.065
-0.067
-0.068
-0.070
-0.071
-0.072
-0.072
-0.073
-0.072
-0.072
-0.071
-0.070
-0.071
-0.073
-0.080
-0.092
-0.112
-0.141
-0.181
-0.240
-0.340
-0.541
-0.780
-0.563
-0.200
0.042
0.333
0.590
0.421
0.002
-0.342
-0.320
-0.033
0.214
0.216
0.171
0.119
0.074
0.044
0.024
0.010
0.002
-0.004
-0.008
-0.010
-0.013
-0.015
-0.016
-0.018
-0.019
-0.020
-0.021
-0.021
-0.022
-0.063
-0.065
-0.067
-0.068
-0.070
-0.071
-0.072
-0.072
-0.072
-0.071
-0.070
-0.069
-0.069
-0.069
-0.073
-0.083
-0.101
-0.130
-0.171
-0.221
-0.274
-0.328
-0.359
-0.305
-0.204
-0.155
0.010
0.469
0.786
0.676
0.600
0.283
0.049
-0.021
0.030
0.119
0.156
0.128
0.090
0.060
0.039
0.026
0.016
0.009
0.004
0.000
-0.004
-0.007
-0.009
-0.012
-0.014
-0.016
-0.017
-0.018
-0.019
-0.063
-0.064
-0.066
-0.068
-0.069
-0.070
-0.071
-0.072
-0.071
-0.071
-0.069
-0.067
-0.066
-0.066
-0.070
-0.082
-0.107
-0.149
-0.210
-0.282
-0.349
-0.390
-0.391
-0.359
-0.344
-0.374
-0.358
-0.105
0.282
0.511
0.637
0.483
0.159
-0.348
-0.556
-0.202
0.037
0.095
0.088
0.069
0.053
0.040
0.029
0.021
0.015
0.010
0.005
0.001
-0.003
-0.006
-0.009
-0.012
-0.014
-0.015
-0.016
-0.062
-0.064
-0.066
-0.067
-0.069
-0.070
-0.071
-0.071
-0.071
-0.069
-0.067
-0.064
-0.061
-0.060
-0.062
-0.074
-0.104
-0.161
-0.252
-0.368
-0.476
-0.536
-0.532
-0.513
-0.552
-0.733
-1.155
-1.672
-1.233
-0.178
0.442
0.814
0.608
-1.411
-3.253
-0.709
-0.074
0.057
0.074
0.072
0.063
0.052
0.042
0.033
0.025
0.018
0.012
0.007
0.003
-0.002
-0.005
-0.008
-0.011
-0.013
-0.014
-0.061
-0.063
-0.065
-0.067
-0.068
-0.069
-0.070
-0.070
-0.070
-0.068
-0.065
-0.061
-0.055
-0.050
-0.048
-0.056
-0.086
-0.156
-0.282
-0.464
-0.655
-0.756
-0.727
-0.672
-0.734
-1.085
-2.219
-5.022
-4.209
-1.199
-0.006
3.083
4.318
5.522
-2.173
-0.452
0.082
0.065
0.056
0.069
0.071
0.063
0.053
0.042
0.033
0.025
0.019
0.013
0.007
0.002
-0.002
-0.005
-0.008
-0.010
-0.012
-0.060
-0.062
-0.064
-0.066
-0.068
-0.069
-0.070
-0.070
-0.069
-0.067
-0.063
-0.057
-0.049
-0.039
-0.030
-0.028
-0.050
-0.121
-0.273
-0.517
-0.799
-0.958
-0.897
-0.788
-0.826
-1.188
-2.352
-5.098
-4.683
-2.233
-1.736
-2.376
2.011
2.715
-3.438
1.844
1.016
0.162
0.047
0.070
0.080
0.073
0.061
0.049
0.039
0.030
0.023
0.016
0.010
0.005
0.001
-0.003
-0.006
-0.008
-0.010
-0.059
-0.061
-0.063
-0.065
-0.067
-0.068
-0.069
-0.070
-0.069
-0.067
-0.062
-0.055
-0.043
-0.028
-0.011
0.002
-0.004
-0.061
-0.208
-0.466
-0.769
-0.948
-0.902
-0.796
-0.802
-1.029
-1.627
-2.568
-3.092
-2.683
-0.622
-8.269
-0.659
-0.706
-5.441
7.580
2.228
0.365
0.095
0.093
0.093
0.082
0.067
0.054
0.042
0.033
0.025
0.018
0.012
0.007
0.003
-0.001
-0.004
-0.006
-0.008
-0.058
-0.060
-0.062
-0.064
-0.066
-0.067
-0.069
-0.069
-0.069
-0.066
-0.062
-0.054
-0.041
-0.022
0.001
0.024
0.033
-0.003
-0.119
-0.324
-0.569
-0.725
-0.742
-0.699
-0.697
-0.799
-1.043
-1.421
-1.794
-1.625
-0.208
-0.009
0.183
1.087
0.544
1.424
1.215
0.432
0.179
0.129
0.107
0.088
0.070
0.055
0.043
0.033
0.025
0.018
0.012
0.007
0.003
0.
-0.003
-0.005
-0.007
-0.057
-0.059
-0.061
-0.063
-0.065
-0.066
-0.068
-0.069
-0.069
-0.067
-0.063
-0.055
-0.042
-0.023
0.003
0.030
0.046
0.028
-0.050
-0.189
-0.356
-0.483
-0.541
-0.555
-0.561
-0.587
-0.658
-0.750
-0.696
-0.068
-1.783
-0.633
0.777
-2.138
0.059
0.511
0.533
0.345
0.212
0.152
0.118
0.093
0.072
0.055
0.041
0.030
0.022
0.016
0.011
0.007
0.003
0.000
-0.002
-0.004
-0.006
-0.055
-0.057
-0.059
-0.061
-0.063
-0.065
-0.067
-0.069
-0.069
-0.068
-0.065
-0.058
-0.046
-0.029
-0.006
0.019
0.036
0.029
-0.017
-0.104
-0.212
-0.309
-0.376
-0.411
-0.421
-0.414
-0.408
-0.372
-0.106
2.209
2.881
2.661
5.997
-1.788
-0.229
0.330
0.379
0.284
0.212
0.170
0.133
0.101
0.076
0.055
0.038
0.026
0.018
0.012
0.008
0.005
0.002
0.000
-0.002
-0.004
-0.005
-0.053
-0.055
-0.057
-0.059
-0.062
-0.064
-0.066
-0.068
-0.069
-0.069
-0.067
-0.062
-0.053
-0.039
-0.021
-0.001
0.014
0.013
-0.013
-0.065
-0.133
-0.202
-0.257
-0.291
-0.300
-0.288
-0.265
-0.211
-0.049
0.361
0.482
0.722
0.340
-0.334
0.364
0.832
0.614
0.226
0.227
0.247
0.176
0.124
0.101
0.061
0.033
0.018
0.011
0.006
0.004
0.002
0.000
-0.001
-0.002
-0.004
-0.005
-0.051
-0.053
-0.055
-0.057
-0.059
-0.062
-0.064
-0.067
-0.069
-0.070
-0.069
-0.066
-0.059
-0.049
-0.035
-0.020
-0.008
-0.007
-0.020
-0.049
-0.091
-0.137
-0.176
-0.204
-0.214
-0.207
-0.189
-0.157
-0.100
-0.040
-0.088
-0.582
-2.975
1.569
1.924
3.394
1.535
-0.926
0.228
0.595
0.231
0.168
0.206
0.079
0.022
0.005
0.000
-0.001
-0.001
-0.002
-0.002
-0.002
-0.003
-0.004
-0.004
-0.049
-0.051
-0.052
-0.055
-0.057
-0.059
-0.062
-0.065
-0.067
-0.069
-0.069
-0.067
-0.063
-0.055
-0.045
-0.033
-0.023
-0.019
-0.024
-0.039
-0.063
-0.092
-0.119
-0.141
-0.153
-0.154
-0.148
-0.140
-0.134
-0.158
-0.304
-0.986
-5.308
-1.737
1.377
1.438
0.152
-1.338
0.198
1.460
-0.294
-1.487
0.335
0.044
-0.009
-0.015
-0.013
-0.010
-0.008
-0.006
-0.005
-0.004
-0.004
-0.004
-0.004
-0.046
-0.048
-0.050
-0.052
-0.054
-0.056
-0.059
-0.061
-0.064
-0.066
-0.067
-0.066
-0.063
-0.056
-0.047
-0.037
-0.026
-0.019
-0.017
-0.023
-0.035
-0.052
-0.071
-0.090
-0.104
-0.113
-0.120
-0.130
-0.150
-0.200
-0.319
-0.595
-0.987
-0.763
-4.351
-4.272
-0.409
-0.119
0.234
0.578
-3.577
-13.294
-0.931
-0.152
-0.066
-0.041
-0.028
-0.020
-0.014
-0.010
-0.007
-0.006
-0.004
-0.004
-0.004
-0.044
-0.045
-0.047
-0.048
-0.050
-0.052
-0.055
-0.057
-0.059
-0.061
-0.062
-0.061
-0.058
-0.051
-0.042
-0.030
-0.016
-0.004
0.005
0.009
0.006
-0.005
-0.020
-0.038
-0.056
-0.073
-0.092
-0.119
-0.162
-0.233
-0.334
-0.430
-0.411
-0.131
0.201
-0.400
-0.023
-0.157
-0.130
-0.291
-1.244
-1.873
-0.724
-0.237
-0.108
-0.065
-0.043
-0.030
-0.021
-0.015
-0.010
-0.007
-0.005
-0.004
-0.003
-0.041
-0.042
-0.043
-0.044
-0.046
-0.048
-0.050
-0.051
-0.053
-0.054
-0.054
-0.053
-0.048
-0.040
-0.028
-0.011
0.009
0.031
0.051
0.066
0.071
0.064
0.046
0.022
-0.004
-0.031
-0.062
-0.105
-0.173
-0.291
-0.471
-0.593
-0.420
0.071
1.549
2.897
0.528
-0.220
-0.365
-0.376
-0.481
-0.517
-0.355
-0.201
-0.121
-0.080
-0.056
-0.039
-0.027
-0.019
-0.013
-0.008
-0.006
-0.004
-0.003
-0.038
-0.038
-0.039
-0.040
-0.041
-0.043
-0.044
-0.045
-0.046
-0.046
-0.045
-0.041
-0.035
-0.024
-0.006
0.018
0.051
0.090
0.131
0.166
0.181
0.172
0.142
0.101
0.059
0.017
-0.027
-0.084
-0.177
-0.354
-0.700
-1.051
-0.673
-0.066
1.449
3.327
0.363
-0.250
-0.418
-0.334
-0.277
-0.255
-0.215
-0.164
-0.123
-0.091
-0.066
-0.047
-0.033
-0.022
-0.014
-0.009
-0.006
-0.003
-0.002
-0.034
-0.035
-0.035
-0.036
-0.036
-0.037
-0.037
-0.038
-0.037
-0.036
-0.033
-0.028
-0.018
-0.003
0.021
0.058
0.110
0.181
0.265
0.341
0.380
0.360
0.294
0.211
0.135
0.073
0.016
-0.053
-0.158
-0.341
-0.677
-0.971
-0.528
-0.058
0.072
-0.075
0.063
-0.026
-0.191
-0.181
-0.157
-0.159
-0.158
-0.146
-0.124
-0.098
-0.074
-0.053
-0.037
-0.024
-0.015
-0.009
-0.005
-0.003
-0.001
-0.031
-0.031
-0.031
-0.031
-0.031
-0.031
-0.031
-0.030
-0.028
-0.026
-0.021
-0.013
0.000
0.020
0.053
0.106
0.189
0.314
0.487
0.674
0.781
0.729
0.560
0.375
0.229
0.134
0.067
-0.009
-0.118
-0.269
-0.428
-0.369
0.471
1.978
0.558
0.001
0.166
0.207
0.082
-0.007
-0.056
-0.099
-0.130
-0.139
-0.127
-0.104
-0.079
-0.057
-0.039
-0.025
-0.015
-0.009
-0.004
-0.002
0.
-0.028
-0.027
-0.027
-0.027
-0.026
-0.025
-0.024
-0.022
-0.019
-0.015
-0.008
0.002
0.018
0.044
0.086
0.157
0.279
0.492
0.854
1.378
1.761
1.572
1.085
0.623
0.329
0.192
0.135
0.055
-0.079
-0.254
-0.370
-0.157
0.919
2.356
0.839
0.207
0.449
0.759
0.356
0.113
0.037
-0.043
-0.111
-0.139
-0.132
-0.109
-0.081
-0.057
-0.038
-0.024
-0.014
-0.007
-0.003
0.
0.002
-0.024
-0.024
-0.023
-0.022
-0.021
-0.019
-0.017
-0.014
-0.010
-0.004
0.004
0.016
0.035
0.066
0.116
0.203
0.364
0.681
1.359
2.969
5.467
3.902
2.242
0.966
0.380
0.212
0.259
0.175
-0.046
-0.406
-0.796
-0.548
-0.070
0.071
1.505
0.402
1.016
4.091
0.372
0.138
0.228
0.058
-0.095
-0.147
-0.139
-0.109
-0.079
-0.053
-0.034
-0.020
-0.011
-0.004
0.000
0.002
0.004
-0.021
-0.020
-0.019
-0.017
-0.015
-0.013
-0.010
-0.006
-0.001
0.006
0.015
0.030
0.051
0.084
0.139
0.235
0.415
0.790
1.680
4.366
12.484
8.323
4.012
1.218
0.345
0.165
0.510
0.383
0.045
-0.822
-4.107
-1.720
-1.248
-6.028
3.493
0.647
0.640
0.792
-0.647
-0.159
0.218
0.130
-0.120
-0.172
-0.144
-0.104
-0.070
-0.045
-0.027
-0.014
-0.006
0.000
0.003
0.005
0.006
-0.018
-0.016
-0.015
-0.013
-0.010
-0.007
-0.004
0.001
0.007
0.015
0.026
0.041
0.064
0.098
0.153
0.247
0.417
0.760
1.524
3.569
11.996
6.295
2.717
1.056
0.486
0.491
1.091
0.340
0.328
-0.535
-4.766
1.616
2.459
1.232
0.461
1.161
0.414
-0.080
-0.141
-0.066
0.050
-0.053
-0.201
-0.192
-0.134
-0.086
-0.053
-0.031
-0.016
-0.006
0.000
0.004
0.007
0.008
0.008
-0.014
-0.013
-0.011
-0.008
-0.006
-0.002
0.002
0.008
0.015
0.024
0.036
0.052
0.075
0.109
0.161
0.245
0.387
0.642
1.135
2.288
5.122
3.228
1.358
0.715
0.745
0.979
-0.629
-9.984
2.648
0.359
-0.402
1.369
2.848
5.581
-9.970
-3.553
0.072
-0.101
-0.195
-0.116
-0.027
-0.096
-0.170
-0.140
-0.086
-0.049
-0.026
-0.011
-0.002
0.004
0.008
0.010
0.011
0.011
0.011
-0.012
-0.010
-0.007
-0.004
-0.001
0.003
0.008
0.014
0.022
0.031
0.044
0.061
0.084
0.116
0.164
0.237
0.349
0.526
0.797
1.187
1.484
1.139
0.574
0.419
0.623
0.882
-0.035
-3.434
2.067
-5.732
-0.845
0.502
2.025
1.922
-2.664
-1.992
-0.300
-0.611
-1.193
-0.319
0.122
0.151
0.055
0.007
0.
0.004
0.008
0.012
0.014
0.015
0.016
0.016
0.015
0.015
0.014
-0.009
-0.006
-0.004
-0.001
0.003
0.007
0.013
0.020
0.028
0.038
0.051
0.068
0.091
0.122
0.166
0.229
0.320
0.450
0.629
0.853
1.077
1.040
0.464
0.412
0.497
0.000
-0.255
-0.406
-2.000
-4.969
-0.693
0.498
1.735
1.312
0.239
-0.088
-0.238
-1.728
-6.989
0.528
0.833
0.983
0.428
0.189
0.099
0.061
0.044
0.035
0.030
0.026
0.024
0.022
0.020
0.018
0.016
-0.006
-0.004
-0.001
0.003
0.007
0.012
0.017
0.025
0.033
0.044
0.058
0.075
0.098
0.128
0.168
0.224
0.301
0.406
0.554
0.800
1.392
2.918
1.320
-0.136
0.031
-1.925
-7.232
-0.780
-0.498
-0.463
0.177
0.778
1.232
1.314
0.904
0.417
-0.079
-0.813
0.145
2.469
2.551
2.155
0.817
0.342
0.176
0.108
0.075
0.056
0.045
0.037
0.031
0.027
0.024
0.021
0.019
-0.004
-0.001
0.002
0.006
0.010
0.015
0.021
0.029
0.038
0.049
0.064
0.081
0.104
0.134
0.173
0.223
0.288
0.371
0.481
0.655
1.036
2.668
8.478
-2.020
-0.228
-0.111
-0.683
-0.197
0.061
0.240
0.720
1.230
1.843
2.321
1.559
0.675
-0.170
-1.345
-0.694
-0.695
-0.117
0.787
0.777
0.375
0.210
0.136
0.096
0.072
0.056
0.045
0.037
0.032
0.027
0.024
0.021
-0.001
0.001
0.005
0.008
0.013
0.018
0.025
0.033
0.042
0.054
0.069
0.088
0.112
0.142
0.181
0.230
0.289
0.356
0.427
0.506
0.643
1.132
1.453
-0.556
-0.484
0.217
0.343
0.353
0.522
0.454
0.746
1.317
2.197
2.932
1.953
0.751
-0.545
-8.413
-4.653
-1.051
-1.523
0.142
0.387
0.294
0.203
0.145
0.107
0.082
0.064
0.051
0.042
0.035
0.030
0.026
0.023
0.001
0.003
0.007
0.011
0.016
0.021
0.028
0.036
0.046
0.059
0.074
0.094
0.120
0.153
0.195
0.249
0.314
0.385
0.448
0.488
0.495
0.466
0.197
-1.462
-12.241
-1.318
0.246
0.436
0.467
0.242
0.442
1.051
1.900
2.623
1.817
0.528
-0.365
-1.878
-1.202
-0.255
-0.275
0.051
0.210
0.214
0.177
0.140
0.109
0.085
0.068
0.055
0.045
0.038
0.032
0.028
0.024
0.002
0.005
0.009
0.013
0.018
0.024
0.031
0.039
0.050
0.063
0.079
0.101
0.130
0.167
0.219
0.287
0.376
0.484
0.594
0.664
0.660
0.577
0.378
-0.183
-0.941
-0.225
0.211
0.060
-0.521
-0.773
-0.132
0.707
1.496
2.049
0.802
-1.021
-0.384
-0.234
-0.457
-0.814
-0.415
-0.046
0.114
0.156
0.149
0.127
0.104
0.084
0.068
0.056
0.046
0.039
0.033
0.029
0.025
0.004
0.007
0.010
0.015
0.020
0.026
0.033
0.041
0.052
0.066
0.084
0.108
0.140
0.185
0.250
0.345
0.486
0.693
0.966
1.186
1.210
1.031
0.865
0.634
0.428
0.420
0.321
-0.506
-3.204
-4.968
-1.105
0.671
1.275
1.813
0.904
-3.810
-0.342
0.612
-0.355
-2.048
-0.767
-0.140
0.057
0.116
0.123
0.112
0.096
0.080
0.066
0.055
0.046
0.039
0.034
0.029
0.025
0.005
0.008
0.012
0.016
0.021
0.027
0.034
0.043
0.054
0.069
0.088
0.114
0.150
0.204
0.286
0.418
0.642
1.056
1.888
2.902
3.156
1.819
1.312
1.128
1.069
1.156
1.051
-0.226
-7.158
-19.928
0.886
0.195
1.025
0.978
0.701
-0.308
0.439
1.316
0.137
-0.824
-0.467
-0.108
0.039
0.090
0.102
0.097
0.086
0.074
0.062
0.053
0.045
0.039
0.033
0.029
0.025
0.006
0.009
0.013
0.017
0.022
0.028
0.035
0.044
0.056
0.070
0.090
0.118
0.158
0.220
0.319
0.491
0.815
1.515
3.744
12.994
4.499
2.431
1.666
1.534
1.826
2.744
3.896
2.196
-0.838
-4.726
-7.061
-4.293
-0.741
0.016
0.008
-0.111
0.459
0.762
0.230
-0.126
-0.130
-0.027
0.044
0.076
0.086
0.083
0.076
0.067
0.058
0.050
0.043
0.037
0.033
0.028
0.025
0.007
0.010
0.014
0.018
0.023
0.029
0.036
0.045
0.056
0.071
0.091
0.120
0.162
0.228
0.339
0.541
0.951
1.905
4.238
6.682
6.288
3.501
2.036
2.067
3.442
4.913
20.658
4.586
0.624
-3.241
-15.557
-6.218
-1.386
-0.368
-0.288
-0.640
0.950
-0.818
-0.412
-0.105
-0.036
0.013
0.047
0.066
0.073
0.072
0.066
0.060
0.053
0.046
0.041
0.036
0.031
0.028
0.025
0.008
0.011
0.014
0.018
0.023
0.029
0.036
0.045
0.056
0.070
0.090
0.118
0.160
0.226
0.338
0.544
0.980
2.174
8.562
10.321
14.094
4.485
2.116
2.302
6.974
3.539
5.291
2.632
0.418
-1.223
-2.774
-2.117
-0.870
-0.255
0.055
-1.030
-0.758
-2.563
-0.805
-0.168
-0.027
0.022
0.046
0.058
0.063
0.062
0.058
0.053
0.048
0.043
0.038
0.034
0.030
0.027
0.024
0.008
0.011
0.015
0.019
0.023
0.029
0.036
0.044
0.055
0.068
0.087
0.114
0.153
0.213
0.313
0.491
0.846
1.682
3.924
4.932
4.210
2.646
1.654
1.568
1.955
1.797
1.662
1.113
0.357
-0.291
-0.699
-0.651
-0.343
-0.011
0.937
3.905
-0.357
-0.624
-0.361
-0.120
-0.019
0.023
0.042
0.051
0.054
0.054
0.051
0.048
0.043
0.039
0.035
0.032
0.029
0.026
0.023
0.009
0.012
0.015
0.019
0.023
0.028
0.035
0.043
0.053
0.065
0.083
0.106
0.141
0.192
0.272
0.404
0.630
1.019
1.553
1.871
1.768
1.417
1.105
0.991
0.992
0.947
0.825
0.590
0.290
0.018
-0.149
-0.169
-0.077
0.067
0.296
0.371
-0.019
-0.156
-0.121
-0.049
-0.001
0.026
0.039
0.045
0.048
0.047
0.046
0.043
0.040
0.036
0.033
0.030
0.027
0.024
0.022
0.009
0.012
0.015
0.019
0.023
0.028
0.034
0.041
0.050
0.062
0.077
0.097
0.126
0.166
0.226
0.315
0.444
0.621
0.810
0.928
0.924
0.828
0.719
0.651
0.613
0.568
0.491
0.374
0.235
0.109
0.027
0.004
0.029
0.074
0.112
0.096
0.023
-0.025
-0.025
-0.005
0.015
0.029
0.037
0.041
0.043
0.042
0.041
0.039
0.036
0.033
0.031
0.028
0.026
0.023
0.021
0.009
0.012
0.015
0.018
0.022
0.027
0.032
0.039
0.047
0.057
0.070
0.087
0.110
0.141
0.183
0.240
0.315
0.402
0.485
0.538
0.548
0.520
0.480
0.442
0.411
0.376
0.327
0.264
0.193
0.129
0.084
0.065
0.066
0.073
0.074
0.060
0.036
0.017
0.013
0.017
0.025
0.032
0.036
0.038
0.039
0.038
0.037
0.035
0.033
0.031
0.029
0.026
0.024
0.022
0.020
0.009
0.012
0.014
0.018
0.021
0.026
0.031
0.036
0.044
0.052
0.063
0.077
0.095
0.118
0.148
0.184
0.228
0.275
0.317
0.345
0.355
0.348
0.331
0.312
0.291
0.266
0.237
0.200
0.161
0.124
0.097
0.081
0.074
0.070
0.063
0.053
0.041
0.031
0.028
0.028
0.030
0.033
0.035
0.036
0.036
0.035
0.034
0.032
0.031
0.029
0.027
0.025
0.023
0.021
0.019
0.009
0.011
0.014
0.017
0.020
0.024
0.029
0.034
0.040
0.048
0.057
0.068
0.082
0.099
0.119
0.143
0.170
0.197
0.221
0.238
0.246
0.245
0.238
0.227
0.214
0.199
0.180
0.157
0.134
0.112
0.094
0.080
0.071
0.064
0.057
0.049
0.042
0.036
0.033
0.032
0.033
0.033
0.034
0.034
0.033
0.033
0.031
0.030
0.028
0.027
0.025
0.023
0.021
0.020
0.018
0.009
0.011
0.013
0.016
0.019
0.023
0.027
0.032
0.037
0.043
0.051
0.060
0.071
0.083
0.097
0.114
0.131
0.147
0.162
0.173
0.179
0.180
0.177
0.172
0.164
0.154
0.142
0.128
0.113
0.098
0.085
0.075
0.066
0.059
0.053
0.047
0.042
0.038
0.035
0.034
0.033
0.033
0.032
0.032
0.031
0.030
0.029
0.028
0.026
0.025
0.023
0.022
0.020
0.019
0.017
0.008
0.010
0.013
0.015
0.018
0.021
0.025
0.029
0.034
0.039
0.045
0.053
0.061
0.070
0.081
0.092
0.103
0.114
0.124
0.131
0.135
0.137
0.136
0.133
0.128
0.122
0.114
0.105
0.095
0.086
0.076
0.068
0.061
0.055
0.049
0.045
0.041
0.038
0.035
0.034
0.033
0.032
0.031
0.030
0.029
0.028
0.027
0.026
0.025
0.023
0.022
0.020
0.019
0.018
0.016
0.008
0.010
0.012
0.014
0.017
0.020
0.023
0.027
0.031
0.035
0.041
0.046
0.053
0.060
0.067
0.075
0.083
0.091
0.097
0.103
0.106
0.108
0.108
0.106
0.103
0.099
0.094
0.088
0.081
0.074
0.068
0.061
0.056
0.051
0.046
0.042
0.039
0.036
0.034
0.033
0.032
0.030
0.030
0.029
0.028
0.027
0.025
0.024
0.023
0.022
0.020
0.019
0.018
0.017
0.015
-0.059
-0.060
-0.062
-0.063
-0.065
-0.067
-0.068
-0.070
-0.072
-0.074
-0.077
-0.079
-0.082
-0.085
-0.089
-0.094
-0.099
-0.105
-0.112
-0.119
-0.127
-0.134
-0.139
-0.141
-0.139
-0.134
-0.126
-0.119
-0.114
-0.112
-0.112
-0.113
-0.114
-0.114
-0.114
-0.112
-0.110
-0.106
-0.102
-0.098
-0.093
-0.089
-0.085
-0.080
-0.077
-0.073
-0.069
-0.066
-0.063
-0.060
-0.057
-0.054
-0.052
-0.050
-0.048
-0.059
-0.061
-0.063
-0.064
-0.066
-0.068
-0.069
-0.071
-0.073
-0.076
-0.078
-0.081
-0.084
-0.087
-0.092
-0.097
-0.103
-0.111
-0.120
-0.131
-0.142
-0.151
-0.158
-0.159
-0.154
-0.144
-0.132
-0.118
-0.108
-0.105
-0.105
-0.107
-0.109
-0.112
-0.114
-0.114
-0.113
-0.110
-0.106
-0.101
-0.097
-0.092
-0.087
-0.083
-0.079
-0.075
-0.071
-0.067
-0.064
-0.061
-0.058
-0.055
-0.052
-0.050
-0.048
-0.060
-0.062
-0.063
-0.065
-0.067
-0.069
-0.070
-0.072
-0.074
-0.077
-0.079
-0.082
-0.085
-0.089
-0.094
-0.100
-0.108
-0.118
-0.130
-0.145
-0.160
-0.174
-0.179
-0.172
-0.159
-0.146
-0.130
-0.109
-0.094
-0.092
-0.094
-0.093
-0.095
-0.100
-0.107
-0.112
-0.114
-0.112
-0.109
-0.105
-0.100
-0.095
-0.090
-0.085
-0.080
-0.076
-0.072
-0.068
-0.065
-0.061
-0.058
-0.055
-0.053
-0.050
-0.048
-0.061
-0.063
-0.064
-0.066
-0.068
-0.069
-0.071
-0.073
-0.075
-0.078
-0.080
-0.083
-0.087
-0.091
-0.096
-0.103
-0.113
-0.125
-0.142
-0.163
-0.186
-0.205
-0.201
-0.143
-0.074
-0.096
-0.127
-0.098
-0.069
-0.077
-0.087
-0.073
-0.065
-0.076
-0.092
-0.105
-0.112
-0.114
-0.112
-0.108
-0.103
-0.098
-0.092
-0.087
-0.082
-0.078
-0.073
-0.069
-0.065
-0.062
-0.058
-0.055
-0.053
-0.050
-0.048
-0.062
-0.063
-0.065
-0.067
-0.069
-0.070
-0.072
-0.074
-0.076
-0.078
-0.081
-0.084
-0.087
-0.092
-0.098
-0.106
-0.117
-0.132
-0.154
-0.184
-0.221
-0.255
-0.230
0.038
0.736
0.219
-0.160
-0.094
-0.012
-0.071
-0.114
-0.043
-0.012
-0.034
-0.070
-0.096
-0.109
-0.114
-0.114
-0.111
-0.106
-0.100
-0.095
-0.089
-0.084
-0.079
-0.074
-0.070
-0.066
-0.062
-0.059
-0.055
-0.053
-0.050
-0.047
-0.062
-0.064
-0.066
-0.068
-0.069
-0.071
-0.073
-0.075
-0.077
-0.079
-0.081
-0.084
-0.087
-0.092
-0.098
-0.107
-0.119
-0.138
-0.165
-0.207
-0.267
-0.341
-0.351
0.148
3.305
0.558
-0.311
-0.070
0.191
0.047
-0.098
0.060
0.081
0.015
-0.048
-0.087
-0.108
-0.116
-0.116
-0.113
-0.108
-0.102
-0.097
-0.091
-0.085
-0.080
-0.075
-0.070
-0.066
-0.062
-0.058
-0.055
-0.052
-0.050
-0.047
-0.063
-0.065
-0.066
-0.068
-0.070
-0.072
-0.073
-0.075
-0.077
-0.079
-0.081
-0.084
-0.087
-0.091
-0.097
-0.106
-0.119
-0.140
-0.173
-0.227
-0.315
-0.459
-0.673
-0.799
-0.610
-0.608
-0.508
0.055
0.651
0.731
0.483
0.352
0.183
0.044
-0.042
-0.089
-0.111
-0.119
-0.119
-0.116
-0.111
-0.104
-0.098
-0.092
-0.086
-0.080
-0.075
-0.070
-0.066
-0.062
-0.058
-0.055
-0.052
-0.049
-0.047
-0.064
-0.065
-0.067
-0.069
-0.071
-0.072
-0.074
-0.076
-0.077
-0.079
-0.081
-0.083
-0.086
-0.090
-0.095
-0.104
-0.117
-0.138
-0.174
-0.235
-0.343
-0.549
-0.966
-1.795
-2.480
-1.577
-0.633
0.186
1.103
1.799
1.343
0.566
0.166
0.001
-0.070
-0.104
-0.120
-0.125
-0.124
-0.119
-0.112
-0.106
-0.099
-0.092
-0.086
-0.080
-0.075
-0.070
-0.065
-0.061
-0.057
-0.054
-0.051
-0.048
-0.046
-0.064
-0.066
-0.068
-0.069
-0.071
-0.073
-0.074
-0.076
-0.077
-0.079
-0.080
-0.082
-0.084
-0.087
-0.092
-0.099
-0.111
-0.131
-0.166
-0.225
-0.332
-0.535
-0.927
-1.584
-2.017
-1.401
-0.519
0.351
1.504
2.809
1.749
0.367
-0.053
-0.115
-0.125
-0.133
-0.136
-0.133
-0.128
-0.121
-0.113
-0.106
-0.099
-0.092
-0.085
-0.079
-0.074
-0.069
-0.064
-0.060
-0.056
-0.053
-0.050
-0.047
-0.045
-0.065
-0.066
-0.068
-0.070
-0.071
-0.073
-0.075
-0.076
-0.077
-0.078
-0.080
-0.081
-0.082
-0.084
-0.087
-0.093
-0.102
-0.119
-0.147
-0.197
-0.282
-0.433
-0.684
-1.003
-1.127
-0.802
-0.215
0.435
1.137
1.317
0.759
-0.043
-0.270
-0.224
-0.185
-0.166
-0.153
-0.141
-0.131
-0.121
-0.113
-0.105
-0.097
-0.090
-0.084
-0.078
-0.072
-0.067
-0.062
-0.058
-0.055
-0.051
-0.048
-0.046
-0.044
-0.065
-0.067
-0.069
-0.070
-0.072
-0.073
-0.075
-0.076
-0.077
-0.078
-0.079
-0.079
-0.080
-0.080
-0.082
-0.085
-0.091
-0.103
-0.123
-0.157
-0.214
-0.303
-0.434
-0.583
-0.612
-0.393
0.079
0.442
0.441
0.360
0.096
-0.223
-0.330
-0.290
-0.236
-0.197
-0.168
-0.146
-0.129
-0.117
-0.109
-0.101
-0.094
-0.087
-0.081
-0.075
-0.070
-0.065
-0.060
-0.056
-0.053
-0.050
-0.047
-0.044
-0.042
-0.066
-0.067
-0.069
-0.071
-0.072
-0.074
-0.075
-0.076
-0.077
-0.077
-0.077
-0.077
-0.077
-0.076
-0.076
-0.077
-0.080
-0.086
-0.098
-0.117
-0.146
-0.187
-0.250
-0.337
-0.384
-0.252
0.017
0.149
0.053
-0.095
-0.274
-0.424
-0.450
-0.378
-0.292
-0.225
-0.176
-0.142
-0.119
-0.106
-0.099
-0.094
-0.088
-0.082
-0.077
-0.071
-0.066
-0.061
-0.057
-0.053
-0.050
-0.047
-0.045
-0.042
-0.040
-0.066
-0.068
-0.069
-0.071
-0.072
-0.074
-0.075
-0.076
-0.076
-0.077
-0.076
-0.075
-0.074
-0.072
-0.070
-0.069
-0.068
-0.070
-0.076
-0.085
-0.095
-0.110
-0.139
-0.206
-0.298
-0.317
-0.243
-0.194
-0.278
-0.475
-0.727
-0.889
-0.790
-0.536
-0.342
-0.236
-0.169
-0.121
-0.093
-0.084
-0.083
-0.082
-0.080
-0.076
-0.071
-0.066
-0.062
-0.057
-0.053
-0.050
-0.047
-0.044
-0.042
-0.040
-0.038
-0.066
-0.068
-0.070
-0.071
-0.073
-0.074
-0.075
-0.076
-0.076
-0.076
-0.075
-0.074
-0.072
-0.069
-0.065
-0.062
-0.058
-0.058
-0.060
-0.065
-0.067
-0.083
-0.114
-0.166
-0.275
-0.418
-0.482
-0.453
-0.569
-0.925
-1.514
-1.980
-1.490
-0.632
-0.301
-0.201
-0.134
-0.077
-0.044
-0.047
-0.060
-0.067
-0.069
-0.067
-0.064
-0.060
-0.056
-0.052
-0.049
-0.046
-0.043
-0.041
-0.039
-0.038
-0.036
-0.066
-0.068
-0.070
-0.071
-0.073
-0.074
-0.075
-0.076
-0.076
-0.075
-0.074
-0.073
-0.070
-0.066
-0.062
-0.057
-0.052
-0.049
-0.052
-0.062
-0.080
-0.117
-0.157
-0.175
-0.204
-0.309
-0.420
-0.498
-0.756
-1.466
-2.859
-3.906
-1.940
0.156
-0.024
-0.085
-0.047
-0.007
0.011
-0.011
-0.037
-0.051
-0.056
-0.056
-0.055
-0.052
-0.049
-0.046
-0.043
-0.041
-0.039
-0.038
-0.036
-0.035
-0.034
-0.066
-0.068
-0.070
-0.072
-0.073
-0.074
-0.075
-0.076
-0.076
-0.075
-0.074
-0.072
-0.069
-0.065
-0.060
-0.055
-0.051
-0.048
-0.053
-0.074
-0.116
-0.193
-0.293
-0.295
-0.042
-0.015
-0.184
-0.357
-0.747
-1.984
-5.864
-5.753
1.603
0.458
0.147
0.101
0.139
0.087
0.047
0.012
-0.018
-0.035
-0.043
-0.045
-0.044
-0.043
-0.041
-0.039
-0.037
-0.036
-0.034
-0.033
-0.032
-0.032
-0.031
-0.066
-0.068
-0.070
-0.072
-0.073
-0.074
-0.075
-0.076
-0.075
-0.075
-0.073
-0.071
-0.068
-0.064
-0.061
-0.057
-0.055
-0.057
-0.067
-0.097
-0.161
-0.309
-0.712
-1.609
-0.648
0.209
0.064
-0.046
-0.266
-1.617
-8.587
-19.341
-2.828
-0.342
0.409
0.301
0.282
0.162
0.077
0.029
-0.002
-0.020
-0.029
-0.032
-0.033
-0.033
-0.032
-0.031
-0.030
-0.030
-0.029
-0.029
-0.029
-0.028
-0.028
-0.066
-0.068
-0.070
-0.072
-0.073
-0.074
-0.075
-0.075
-0.075
-0.074
-0.073
-0.070
-0.067
-0.064
-0.062
-0.062
-0.065
-0.074
-0.092
-0.129
-0.203
-0.392
-1.211
-9.593
-6.598
-0.110
0.240
0.474
1.669
0.833
-1.809
-3.019
-1.395
0.795
4.128
0.590
0.318
0.188
0.096
0.043
0.012
-0.006
-0.015
-0.019
-0.021
-0.022
-0.022
-0.022
-0.023
-0.023
-0.024
-0.024
-0.025
-0.025
-0.025
-0.066
-0.068
-0.070
-0.072
-0.073
-0.074
-0.075
-0.075
-0.075
-0.074
-0.072
-0.069
-0.067
-0.064
-0.064
-0.068
-0.078
-0.097
-0.128
-0.171
-0.237
-0.359
-0.649
-0.681
1.276
0.209
0.374
0.962
2.660
2.183
1.071
0.029
-0.132
0.407
1.015
0.683
0.458
0.243
0.118
0.056
0.023
0.007
-0.002
-0.006
-0.008
-0.010
-0.011
-0.013
-0.015
-0.016
-0.018
-0.019
-0.020
-0.021
-0.022
-0.066
-0.068
-0.070
-0.072
-0.073
-0.074
-0.075
-0.075
-0.075
-0.073
-0.071
-0.068
-0.065
-0.063
-0.064
-0.072
-0.091
-0.125
-0.175
-0.235
-0.296
-0.342
-0.310
0.165
0.544
0.171
0.399
2.251
4.818
1.754
2.965
1.045
0.326
0.239
0.503
0.641
0.592
0.276
0.128
0.063
0.033
0.018
0.011
0.007
0.004
0.002
-0.001
-0.004
-0.007
-0.010
-0.012
-0.014
-0.016
-0.018
-0.019
-0.066
-0.068
-0.069
-0.071
-0.073
-0.074
-0.075
-0.075
-0.074
-0.073
-0.070
-0.066
-0.062
-0.058
-0.059
-0.070
-0.099
-0.154
-0.237
-0.337
-0.424
-0.458
-0.416
-0.301
-0.213
-0.175
0.075
1.138
2.407
2.012
1.942
1.004
0.279
-0.325
-0.459
-0.035
0.193
0.167
0.095
0.054
0.034
0.027
0.022
0.019
0.016
0.013
0.009
0.005
0.001
-0.003
-0.007
-0.010
-0.012
-0.014
-0.016
-0.065
-0.067
-0.069
-0.071
-0.073
-0.074
-0.075
-0.075
-0.074
-0.072
-0.068
-0.063
-0.056
-0.050
-0.047
-0.056
-0.090
-0.169
-0.309
-0.501
-0.682
-0.749
-0.670
-0.552
-0.492
-0.489
-0.480
-0.242
0.436
0.842
0.704
0.701
0.220
-2.022
-3.947
-0.848
-0.142
-0.012
0.007
0.020
0.027
0.031
0.031
0.029
0.027
0.023
0.018
0.013
0.008
0.003
-0.002
-0.006
-0.009
-0.011
-0.013
-0.064
-0.066
-0.069
-0.071
-0.072
-0.074
-0.075
-0.075
-0.074
-0.071
-0.066
-0.059
-0.048
-0.036
-0.024
-0.022
-0.050
-0.146
-0.358
-0.717
-1.155
-1.354
-1.113
-0.809
-0.688
-0.755
-0.996
-1.194
-0.643
0.042
0.102
0.548
0.815
-0.604
-3.311
-0.736
-0.284
-0.297
-0.153
-0.038
0.013
0.032
0.037
0.037
0.035
0.030
0.025
0.019
0.013
0.007
0.002
-0.002
-0.006
-0.009
-0.011
-0.063
-0.066
-0.068
-0.070
-0.072
-0.074
-0.075
-0.075
-0.074
-0.071
-0.065
-0.055
-0.040
-0.019
0.007
0.031
0.030
-0.052
-0.316
-0.876
-1.743
-2.268
-1.681
-1.057
-0.828
-0.884
-1.181
-1.524
-1.309
-0.764
-0.873
-1.556
0.022
0.397
-0.533
0.691
-0.218
-1.171
-0.414
-0.097
0.001
0.032
0.041
0.042
0.040
0.035
0.029
0.023
0.016
0.010
0.005
0.000
-0.004
-0.007
-0.009
-0.062
-0.065
-0.067
-0.069
-0.071
-0.073
-0.075
-0.075
-0.074
-0.071
-0.064
-0.052
-0.033
-0.003
0.039
0.091
0.132
0.097
-0.146
-0.742
-1.688
-2.289
-1.738
-1.121
-0.870
-0.858
-1.015
-1.205
-1.132
-0.723
-0.207
1.237
-0.282
-0.374
-0.309
4.608
3.096
-1.436
-0.447
-0.098
0.002
0.035
0.043
0.044
0.041
0.036
0.031
0.024
0.018
0.012
0.007
0.002
-0.002
-0.005
-0.007
-0.061
-0.064
-0.066
-0.068
-0.071
-0.073
-0.075
-0.075
-0.075
-0.072
-0.065
-0.053
-0.031
0.004
0.057
0.129
0.202
0.212
0.043
-0.390
-0.989
-1.362
-1.234
-0.980
-0.826
-0.749
-0.754
-0.788
-0.660
-0.198
0.871
1.348
0.005
0.229
1.984
0.428
0.906
-0.175
-0.153
-0.034
0.020
0.039
0.043
0.043
0.039
0.034
0.029
0.023
0.017
0.012
0.007
0.003
-0.001
-0.004
-0.006
-0.060
-0.062
-0.065
-0.067
-0.070
-0.072
-0.074
-0.076
-0.076
-0.074
-0.068
-0.057
-0.035
0.
0.054
0.127
0.202
0.231
0.135
-0.121
-0.457
-0.702
-0.783
-0.780
-0.721
-0.597
-0.510
-0.450
-0.251
0.057
-3.053
-2.319
-1.801
-4.078
0.328
-0.026
0.114
0.056
0.015
0.024
0.035
0.039
0.039
0.037
0.033
0.029
0.024
0.019
0.015
0.010
0.006
0.003
0.000
-0.003
-0.005
-0.058
-0.061
-0.063
-0.066
-0.069
-0.071
-0.074
-0.076
-0.078
-0.077
-0.073
-0.064
-0.046
-0.016
0.030
0.090
0.150
0.177
0.129
-0.009
-0.202
-0.375
-0.495
-0.562
-0.541
-0.427
-0.325
-0.246
-0.055
0.458
-2.067
-1.809
-0.949
-3.278
-0.538
0.047
0.134
0.094
0.059
0.046
0.038
0.032
0.029
0.027
0.023
0.020
0.017
0.014
0.010
0.007
0.004
0.002
-0.001
-0.003
-0.004
-0.056
-0.059
-0.061
-0.064
-0.067
-0.070
-0.074
-0.077
-0.079
-0.081
-0.079
-0.073
-0.060
-0.037
-0.003
0.039
0.080
0.101
0.078
0.005
-0.105
-0.219
-0.313
-0.371
-0.364
-0.293
-0.223
-0.164
-0.059
0.082
-0.138
-0.311
-0.542
-0.689
-0.108
0.315
0.278
0.072
0.047
0.053
0.020
-0.007
0.
0.007
0.008
0.007
0.007
0.006
0.005
0.003
0.002
0.000
-0.001
-0.003
-0.004
-0.054
-0.057
-0.059
-0.062
-0.065
-0.069
-0.072
-0.076
-0.080
-0.083
-0.084
-0.081
-0.073
-0.058
-0.035
-0.006
0.020
0.034
0.025
-0.014
-0.075
-0.143
-0.207
-0.249
-0.254
-0.222
-0.182
-0.146
-0.113
-0.112
-0.245
-0.749
-2.272
-1.443
0.075
0.784
0.438
-0.195
-0.004
0.082
-0.093
-0.206
-0.106
-0.039
-0.019
-0.011
-0.007
-0.004
-0.002
-0.001
-0.001
-0.002
-0.002
-0.003
-0.004
-0.052
-0.054
-0.056
-0.059
-0.062
-0.066
-0.070
-0.075
-0.079
-0.083
-0.086
-0.087
-0.082
-0.073
-0.057
-0.038
-0.020
-0.009
-0.011
-0.030
-0.062
-0.102
-0.143
-0.175
-0.188
-0.180
-0.163
-0.148
-0.149
-0.189
-0.347
-0.943
-3.105
-2.039
-0.183
0.177
0.001
-0.134
0.194
0.308
-0.597
-1.247
-0.474
-0.145
-0.063
-0.036
-0.023
-0.015
-0.010
-0.007
-0.005
-0.004
-0.003
-0.003
-0.004
-0.049
-0.051
-0.054
-0.056
-0.059
-0.063
-0.067
-0.071
-0.076
-0.081
-0.085
-0.087
-0.085
-0.079
-0.068
-0.054
-0.039
-0.028
-0.024
-0.030
-0.045
-0.066
-0.092
-0.117
-0.133
-0.139
-0.140
-0.145
-0.166
-0.220
-0.338
-0.592
-0.934
-0.546
1.125
-0.237
-0.263
0.103
0.756
0.979
-1.357
-2.592
-0.894
-0.266
-0.112
-0.064
-0.041
-0.027
-0.018
-0.012
-0.008
-0.006
-0.004
-0.004
-0.003
-0.046
-0.048
-0.050
-0.052
-0.055
-0.059
-0.062
-0.067
-0.071
-0.076
-0.080
-0.082
-0.081
-0.076
-0.066
-0.052
-0.036
-0.022
-0.011
-0.007
-0.010
-0.021
-0.037
-0.056
-0.075
-0.092
-0.108
-0.133
-0.178
-0.256
-0.367
-0.454
-0.401
-0.020
2.121
0.030
-0.257
-0.285
-0.196
-0.256
-0.860
-1.162
-0.645
-0.282
-0.146
-0.089
-0.059
-0.040
-0.027
-0.018
-0.012
-0.008
-0.005
-0.004
-0.003
-0.043
-0.045
-0.046
-0.048
-0.051
-0.053
-0.057
-0.060
-0.064
-0.068
-0.071
-0.072
-0.070
-0.064
-0.052
-0.035
-0.013
0.011
0.032
0.048
0.055
0.051
0.036
0.014
-0.011
-0.037
-0.069
-0.114
-0.191
-0.344
-0.645
-0.904
-0.437
-0.018
0.246
0.255
-0.185
-0.837
-0.990
-0.602
-0.512
-0.501
-0.377
-0.243
-0.160
-0.109
-0.075
-0.052
-0.035
-0.023
-0.015
-0.010
-0.006
-0.004
-0.003
-0.040
-0.041
-0.042
-0.044
-0.046
-0.048
-0.050
-0.053
-0.055
-0.058
-0.059
-0.058
-0.054
-0.045
-0.028
-0.003
0.031
0.073
0.118
0.156
0.174
0.167
0.140
0.103
0.063
0.023
-0.021
-0.085
-0.197
-0.463
-1.407
-4.891
-1.165
-0.039
0.130
0.275
-0.307
-1.609
-1.922
-0.717
-0.373
-0.307
-0.268
-0.220
-0.169
-0.126
-0.090
-0.063
-0.042
-0.028
-0.018
-0.011
-0.006
-0.004
-0.002
-0.036
-0.037
-0.038
-0.039
-0.040
-0.041
-0.043
-0.044
-0.045
-0.046
-0.045
-0.042
-0.035
-0.021
0.003
0.040
0.096
0.173
0.264
0.348
0.388
0.369
0.303
0.224
0.152
0.091
0.032
-0.044
-0.171
-0.451
-1.368
-4.412
-1.279
-1.551
-0.625
-0.129
-0.360
-0.802
-0.856
-0.387
-0.223
-0.216
-0.227
-0.215
-0.184
-0.143
-0.104
-0.072
-0.048
-0.031
-0.019
-0.011
-0.006
-0.003
-0.001
-0.033
-0.033
-0.034
-0.034
-0.034
-0.035
-0.035
-0.035
-0.035
-0.033
-0.030
-0.024
-0.013
0.006
0.039
0.093
0.180
0.316
0.503
0.704
0.810
0.748
0.580
0.400
0.260
0.166
0.094
0.011
-0.115
-0.318
-0.640
-0.777
0.276
3.572
0.130
-0.335
-0.449
-0.241
-0.111
-0.062
-0.089
-0.154
-0.210
-0.224
-0.200
-0.158
-0.115
-0.079
-0.052
-0.033
-0.020
-0.011
-0.005
-0.002
0.000
-0.029
-0.029
-0.029
-0.029
-0.028
-0.028
-0.027
-0.026
-0.024
-0.020
-0.015
-0.006
0.009
0.034
0.076
0.149
0.278
0.507
0.899
1.435
1.752
1.572
1.115
0.667
0.388
0.249
0.171
0.083
-0.052
-0.248
-0.460
-0.367
1.978
5.981
1.023
-0.277
-0.357
0.025
0.068
0.046
0.013
-0.094
-0.203
-0.241
-0.218
-0.170
-0.121
-0.082
-0.052
-0.032
-0.018
-0.009
-0.004
0.
0.002
-0.026
-0.025
-0.024
-0.024
-0.022
-0.021
-0.019
-0.016
-0.013
-0.008
0.000
0.012
0.030
0.060
0.111
0.201
0.371
0.715
1.482
3.062
3.957
3.749
2.382
1.055
0.519
0.341
0.294
0.215
0.044
-0.250
-0.590
-0.687
4.008
3.400
0.372
0.111
0.155
0.352
-0.259
0.007
0.306
0.142
-0.202
-0.276
-0.237
-0.175
-0.120
-0.078
-0.048
-0.028
-0.015
-0.006
-0.001
0.002
0.004
-0.022
-0.021
-0.020
-0.018
-0.017
-0.014
-0.011
-0.008
-0.002
0.005
0.014
0.028
0.050
0.084
0.140
0.239
0.430
0.840
1.898
5.268
6.283
11.504
4.905
1.349
0.605
0.483
0.613
0.549
0.344
-0.173
-0.700
-0.105
-0.826
-7.774
-0.207
0.520
0.377
0.177
-1.124
-0.106
1.052
0.983
-0.324
-0.361
-0.257
-0.170
-0.109
-0.067
-0.040
-0.021
-0.009
-0.002
0.003
0.005
0.006
-0.019
-0.017
-0.016
-0.014
-0.011
-0.008
-0.004
0.001
0.007
0.016
0.027
0.043
0.067
0.103
0.161
0.260
0.443
0.810
1.638
3.569
6.555
5.474
2.846
1.120
0.625
0.752
2.312
1.665
1.547
0.904
-0.860
6.505
6.605
2.545
1.576
2.355
0.529
0.161
0.334
0.341
0.695
-0.163
-0.766
-0.481
-0.259
-0.146
-0.085
-0.049
-0.026
-0.011
-0.002
0.004
0.007
0.008
0.009
-0.015
-0.014
-0.011
-0.009
-0.006
-0.002
0.003
0.009
0.016
0.026
0.039
0.056
0.082
0.119
0.176
0.270
0.428
0.706
1.214
2.177
3.679
2.706
1.350
0.736
0.574
0.716
2.401
0.777
3.861
2.721
-4.960
0.973
2.923
2.123
1.273
2.421
0.300
-0.048
-0.059
0.211
0.139
-0.580
-0.827
-0.419
-0.192
-0.095
-0.049
-0.023
-0.008
0.001
0.007
0.010
0.012
0.012
0.012
-0.012
-0.010
-0.008
-0.005
-0.001
0.003
0.009
0.016
0.024
0.035
0.049
0.067
0.094
0.132
0.188
0.276
0.415
0.632
0.946
1.319
1.531
1.225
0.762
0.596
0.560
0.326
-0.198
-0.309
2.460
0.229
-0.730
0.252
1.135
0.938
-0.130
-0.242
-0.182
-0.688
-1.180
-0.375
0.067
-0.023
-0.170
-0.120
-0.055
-0.019
-0.002
0.007
0.012
0.015
0.016
0.017
0.017
0.016
0.015
-0.009
-0.007
-0.004
-0.001
0.003
0.008
0.014
0.022
0.031
0.042
0.057
0.077
0.104
0.141
0.197
0.281
0.411
0.605
0.861
1.095
1.180
1.042
0.730
1.237
1.707
-0.417
-1.459
-0.526
-0.299
-0.638
-0.122
0.442
0.851
0.734
0.266
-0.002
-0.292
-1.705
-5.898
-0.902
0.277
0.485
0.332
0.167
0.091
0.060
0.046
0.037
0.032
0.029
0.026
0.024
0.022
0.020
0.018
-0.006
-0.004
-0.001
0.003
0.007
0.013
0.019
0.027
0.037
0.049
0.065
0.085
0.112
0.149
0.203
0.281
0.401
0.578
0.809
1.027
1.199
1.462
1.489
0.720
3.058
-1.256
-3.744
-0.781
-0.252
-0.088
0.438
0.773
0.835
0.758
0.499
0.203
-0.162
-0.876
-1.548
-0.526
0.294
1.058
0.903
0.387
0.203
0.126
0.087
0.065
0.051
0.041
0.035
0.030
0.026
0.023
0.021
-0.004
-0.001
0.002
0.006
0.011
0.017
0.023
0.032
0.042
0.055
0.071
0.091
0.118
0.155
0.206
0.278
0.381
0.522
0.690
0.836
0.961
1.677
6.620
0.873
-0.358
0.535
0.121
-0.076
0.089
0.221
2.138
1.861
1.043
0.913
0.616
0.257
-0.139
-0.464
0.377
-3.327
-3.270
2.433
1.263
0.476
0.261
0.168
0.117
0.086
0.066
0.052
0.042
0.036
0.030
0.026
0.023
-0.002
0.001
0.005
0.009
0.014
0.020
0.027
0.036
0.046
0.059
0.076
0.097
0.125
0.161
0.210
0.276
0.362
0.466
0.570
0.624
0.572
0.523
1.287
0.331
-0.522
0.618
0.838
0.657
1.921
0.309
0.915
1.242
1.053
0.935
0.535
0.161
-0.325
-1.147
7.045
1.241
-2.162
0.856
0.656
0.405
0.266
0.185
0.134
0.099
0.076
0.059
0.048
0.040
0.033
0.029
0.025
0.001
0.004
0.007
0.011
0.017
0.023
0.030
0.039
0.050
0.063
0.081
0.103
0.132
0.169
0.219
0.285
0.366
0.456
0.534
0.559
0.477
0.279
0.143
-0.226
-0.731
-0.129
0.568
1.405
2.642
0.378
0.234
0.654
0.942
0.938
0.472
0.094
-0.298
-0.997
0.742
0.728
-0.041
0.256
0.360
0.313
0.243
0.184
0.138
0.105
0.081
0.064
0.051
0.042
0.036
0.030
0.026
0.002
0.005
0.009
0.014
0.019
0.025
0.032
0.041
0.053
0.067
0.085
0.108
0.139
0.181
0.236
0.311
0.408
0.523
0.633
0.696
0.674
0.604
0.538
0.429
1.462
0.434
0.697
1.300
0.267
-0.219
0.082
0.609
1.172
2.061
1.423
0.387
-0.130
-0.696
-0.330
-1.384
-0.493
0.049
0.219
0.240
0.210
0.170
0.133
0.104
0.081
0.065
0.053
0.044
0.037
0.031
0.027
0.004
0.007
0.011
0.015
0.020
0.027
0.034
0.044
0.055
0.070
0.089
0.114
0.148
0.195
0.262
0.359
0.500
0.697
0.939
1.127
1.154
1.147
1.678
1.110
0.284
0.235
0.528
0.162
-0.839
-1.213
0.297
1.741
1.933
8.477
6.576
1.027
-0.389
3.340
4.254
-12.056
-1.372
-0.113
0.133
0.184
0.176
0.150
0.122
0.098
0.078
0.064
0.052
0.044
0.037
0.032
0.027
0.005
0.008
0.012
0.017
0.022
0.028
0.036
0.045
0.057
0.072
0.092
0.118
0.156
0.211
0.293
0.424
0.638
1.006
1.637
2.245
2.153
1.822
2.010
1.707
1.196
1.070
1.076
0.411
-0.968
-1.876
0.648
3.504
2.355
1.856
1.503
-4.059
1.301
7.434
0.965
-1.792
-0.667
-0.080
0.097
0.143
0.144
0.127
0.108
0.089
0.073
0.060
0.051
0.043
0.036
0.031
0.027
0.006
0.009
0.013
0.018
0.023
0.029
0.037
0.046
0.058
0.073
0.093
0.122
0.162
0.224
0.322
0.490
0.794
1.404
2.768
4.784
3.510
2.340
1.759
1.677
1.777
2.587
3.941
1.163
4.934
-0.875
-1.580
-0.994
-0.030
0.240
0.073
-0.278
1.462
4.412
1.262
0.059
-0.080
0.019
0.089
0.115
0.117
0.107
0.093
0.079
0.067
0.056
0.048
0.041
0.035
0.031
0.027
0.007
0.010
0.014
0.018
0.023
0.030
0.037
0.046
0.058
0.073
0.094
0.122
0.165
0.231
0.340
0.535
0.920
1.764
3.581
6.009
6.736
3.199
1.948
1.940
2.370
1.283
16.690
-2.216
1.659
-0.716
-2.420
-1.848
-0.700
-0.174
-0.137
-0.850
2.192
3.668
0.931
0.194
0.059
0.061
0.083
0.095
0.095
0.089
0.080
0.070
0.060
0.052
0.045
0.039
0.034
0.030
0.026
0.008
0.011
0.015
0.019
0.024
0.030
0.037
0.046
0.057
0.072
0.092
0.120
0.162
0.228
0.337
0.536
0.946
1.969
5.119
8.308
11.166
3.551
1.970
2.081
3.715
-1.973
4.641
2.262
0.618
-0.388
-1.149
-1.020
-0.460
-0.066
-0.094
-11.021
-2.456
1.192
0.236
0.079
0.057
0.063
0.073
0.079
0.079
0.075
0.068
0.061
0.054
0.047
0.042
0.037
0.032
0.029
0.025
0.008
0.011
0.015
0.019
0.024
0.029
0.036
0.045
0.056
0.070
0.089
0.115
0.154
0.214
0.312
0.484
0.820
1.555
3.156
4.124
3.622
2.336
1.562
1.498
1.818
1.709
1.686
1.186
0.511
-0.018
-0.341
-0.343
-0.123
0.130
0.482
-0.086
-0.837
-0.089
-0.016
0.015
0.038
0.053
0.062
0.066
0.066
0.063
0.059
0.053
0.048
0.043
0.038
0.034
0.030
0.027
0.024
0.009
0.012
0.015
0.019
0.023
0.029
0.035
0.043
0.053
0.066
0.084
0.107
0.142
0.192
0.271
0.399
0.615
0.978
1.465
1.756
1.663
1.343
1.066
0.974
0.993
0.973
0.864
0.649
0.372
0.127
-0.019
-0.031
0.062
0.186
0.299
0.235
-0.021
-0.049
-0.019
0.011
0.032
0.045
0.053
0.056
0.056
0.054
0.051
0.047
0.043
0.039
0.035
0.032
0.029
0.026
0.023
0.009
0.012
0.015
0.019
0.023
0.028
0.034
0.041
0.051
0.062
0.077
0.098
0.126
0.167
0.225
0.312
0.438
0.608
0.788
0.901
0.895
0.805
0.705
0.646
0.619
0.584
0.516
0.410
0.282
0.166
0.095
0.085
0.123
0.163
0.171
0.123
0.050
0.012
0.010
0.021
0.033
0.041
0.046
0.049
0.049
0.047
0.045
0.042
0.039
0.036
0.033
0.030
0.027
0.024
0.022
0.009
0.012
0.015
0.018
0.022
0.027
0.032
0.039
0.047
0.058
0.071
0.088
0.111
0.141
0.183
0.239
0.312
0.397
0.477
0.530
0.539
0.513
0.475
0.443
0.418
0.388
0.346
0.289
0.224
0.164
0.125
0.113
0.121
0.127
0.115
0.086
0.054
0.034
0.028
0.030
0.035
0.039
0.042
0.043
0.043
0.042
0.040
0.038
0.035
0.033
0.030
0.028
0.025
0.023
0.021
0.009
0.011
0.014
0.018
0.021
0.026
0.031
0.037
0.044
0.053
0.064
0.078
0.096
0.118
0.148
0.184
0.227
0.273
0.314
0.343
0.353
0.346
0.332
0.315
0.297
0.278
0.252
0.219
0.182
0.148
0.122
0.108
0.103
0.097
0.084
0.067
0.051
0.040
0.035
0.035
0.036
0.038
0.039
0.039
0.039
0.038
0.036
0.034
0.032
0.030
0.028
0.026
0.024
0.022
0.020
0.009
0.011
0.014
0.017
0.020
0.024
0.029
0.034
0.041
0.048
0.057
0.069
0.082
0.099
0.120
0.143
0.170
0.197
0.220
0.237
0.245
0.245
0.240
0.231
0.221
0.208
0.192
0.172
0.150
0.128
0.110
0.097
0.087
0.078
0.068
0.057
0.048
0.041
0.038
0.036
0.036
0.036
0.037
0.036
0.036
0.035
0.033
0.032
0.030
0.028
0.026
0.024
0.022
0.021
0.019
0.009
0.011
0.013
0.016
0.019
0.023
0.027
0.032
0.037
0.044
0.051
0.060
0.071
0.083
0.098
0.114
0.131
0.147
0.162
0.173
0.179
0.181
0.179
0.175
0.169
0.161
0.151
0.138
0.124
0.110
0.096
0.085
0.075
0.067
0.059
0.051
0.045
0.041
0.038
0.036
0.036
0.035
0.035
0.034
0.033
0.032
0.031
0.029
0.028
0.026
0.024
0.023
0.021
0.019
0.018
0.008
0.010
0.013
0.015
0.018
0.021
0.025
0.029
0.034
0.039
0.046
0.053
0.061
0.070
0.081
0.092
0.103
0.114
0.124
0.131
0.136
0.138
0.138
0.136
0.133
0.128
0.121
0.113
0.103
0.093
0.083
0.074
0.066
0.059
0.053
0.048
0.043
0.040
0.037
0.035
0.034
0.033
0.033
0.032
0.031
0.030
0.028
0.027
0.026
0.024
0.023
0.021
0.020
0.018
0.017
0.008
0.010
0.012
0.014
0.017
0.020
0.023
0.027
0.031
0.035
0.041
0.046
0.053
0.060
0.068
0.076
0.084
0.091
0.098
0.103
0.107
0.109
0.109
0.109
0.106
0.103
0.099
0.093
0.087
0.080
0.072
0.066
0.059
0.054
0.049
0.044
0.041
0.038
0.036
0.034
0.033
0.032
0.031
0.030
0.029
0.028
0.026
0.025
0.024
0.022
0.021
0.020
0.018
0.017
0.016
-0.060
-0.061
-0.063
-0.065
-0.066
-0.068
-0.070
-0.072
-0.074
-0.076
-0.078
-0.080
-0.083
-0.086
-0.090
-0.094
-0.098
-0.103
-0.108
-0.114
-0.118
-0.121
-0.120
-0.117
-0.112
-0.106
-0.103
-0.106
-0.114
-0.125
-0.134
-0.141
-0.143
-0.142
-0.139
-0.134
-0.127
-0.120
-0.114
-0.107
-0.101
-0.095
-0.090
-0.085
-0.081
-0.076
-0.072
-0.069
-0.065
-0.062
-0.059
-0.056
-0.053
-0.051
-0.049
-0.061
-0.062
-0.064
-0.066
-0.067
-0.069
-0.071
-0.073
-0.075
-0.077
-0.079
-0.082
-0.085
-0.088
-0.092
-0.097
-0.102
-0.108
-0.115
-0.121
-0.126
-0.128
-0.124
-0.113
-0.097
-0.081
-0.075
-0.082
-0.100
-0.123
-0.141
-0.150
-0.152
-0.150
-0.147
-0.141
-0.135
-0.127
-0.120
-0.112
-0.106
-0.099
-0.093
-0.088
-0.083
-0.078
-0.074
-0.070
-0.066
-0.063
-0.060
-0.057
-0.054
-0.051
-0.049
-0.062
-0.063
-0.065
-0.067
-0.068
-0.070
-0.072
-0.074
-0.076
-0.078
-0.080
-0.083
-0.086
-0.090
-0.094
-0.099
-0.105
-0.113
-0.121
-0.130
-0.136
-0.135
-0.121
-0.090
-0.047
-0.008
0.003
-0.027
-0.076
-0.128
-0.159
-0.161
-0.155
-0.151
-0.149
-0.146
-0.140
-0.133
-0.125
-0.118
-0.110
-0.103
-0.097
-0.091
-0.085
-0.080
-0.076
-0.071
-0.067
-0.064
-0.060
-0.057
-0.054
-0.052
-0.049
-0.062
-0.064
-0.066
-0.068
-0.069
-0.071
-0.073
-0.075
-0.077
-0.079
-0.081
-0.084
-0.087
-0.091
-0.095
-0.101
-0.109
-0.118
-0.129
-0.141
-0.149
-0.143
-0.105
-0.021
0.090
0.193
0.187
0.066
-0.058
-0.198
-0.252
-0.200
-0.149
-0.137
-0.140
-0.144
-0.143
-0.137
-0.130
-0.122
-0.114
-0.107
-0.100
-0.094
-0.088
-0.082
-0.077
-0.073
-0.068
-0.064
-0.061
-0.057
-0.054
-0.052
-0.049
-0.063
-0.065
-0.067
-0.068
-0.070
-0.072
-0.074
-0.076
-0.078
-0.080
-0.082
-0.085
-0.088
-0.091
-0.096
-0.102
-0.111
-0.122
-0.137
-0.154
-0.167
-0.159
-0.078
0.156
0.414
0.462
0.348
0.093
-0.131
-0.610
-0.760
-0.338
-0.129
-0.101
-0.121
-0.137
-0.143
-0.140
-0.134
-0.127
-0.119
-0.111
-0.103
-0.096
-0.090
-0.084
-0.079
-0.074
-0.069
-0.065
-0.061
-0.058
-0.054
-0.052
-0.049
-0.064
-0.066
-0.067
-0.069
-0.071
-0.073
-0.075
-0.076
-0.078
-0.080
-0.082
-0.085
-0.088
-0.091
-0.096
-0.103
-0.112
-0.125
-0.144
-0.169
-0.195
-0.200
-0.078
0.665
1.546
0.215
-0.610
-0.122
-0.299
-2.188
-3.409
-0.589
-0.077
-0.055
-0.100
-0.132
-0.143
-0.144
-0.138
-0.131
-0.122
-0.114
-0.106
-0.099
-0.092
-0.085
-0.080
-0.074
-0.069
-0.065
-0.061
-0.057
-0.054
-0.051
-0.049
-0.065
-0.066
-0.068
-0.070
-0.072
-0.074
-0.075
-0.077
-0.079
-0.080
-0.082
-0.084
-0.087
-0.090
-0.094
-0.101
-0.111
-0.125
-0.148
-0.182
-0.229
-0.276
-0.229
0.426
1.983
1.994
-0.483
-0.208
-0.219
-1.416
-2.065
-0.353
-0.025
-0.053
-0.105
-0.136
-0.148
-0.148
-0.143
-0.135
-0.126
-0.117
-0.109
-0.101
-0.093
-0.086
-0.080
-0.075
-0.069
-0.065
-0.061
-0.057
-0.054
-0.051
-0.048
-0.065
-0.067
-0.069
-0.071
-0.072
-0.074
-0.076
-0.077
-0.079
-0.080
-0.082
-0.083
-0.085
-0.088
-0.091
-0.097
-0.106
-0.121
-0.147
-0.189
-0.255
-0.357
-0.473
-0.420
0.240
0.557
-0.284
-0.298
-0.015
0.024
-0.150
-0.255
-0.227
-0.165
-0.153
-0.157
-0.159
-0.155
-0.147
-0.138
-0.129
-0.119
-0.110
-0.102
-0.094
-0.087
-0.080
-0.074
-0.069
-0.064
-0.060
-0.056
-0.053
-0.050
-0.047
-0.066
-0.068
-0.070
-0.071
-0.073
-0.075
-0.076
-0.078
-0.079
-0.080
-0.081
-0.082
-0.083
-0.084
-0.087
-0.091
-0.099
-0.112
-0.136
-0.179
-0.253
-0.387
-0.627
-0.994
-1.127
-0.668
-0.376
-0.137
0.199
0.329
-0.252
-1.420
-0.935
-0.378
-0.225
-0.187
-0.174
-0.163
-0.152
-0.141
-0.130
-0.120
-0.111
-0.102
-0.094
-0.086
-0.080
-0.074
-0.068
-0.063
-0.059
-0.055
-0.052
-0.049
-0.046
-0.067
-0.068
-0.070
-0.072
-0.074
-0.075
-0.077
-0.078
-0.079
-0.080
-0.080
-0.080
-0.080
-0.080
-0.081
-0.083
-0.087
-0.097
-0.116
-0.151
-0.214
-0.331
-0.552
-0.919
-1.101
-0.642
-0.059
0.304
0.422
0.218
-0.571
-2.455
-1.354
-0.486
-0.276
-0.216
-0.189
-0.170
-0.155
-0.142
-0.130
-0.120
-0.110
-0.101
-0.093
-0.085
-0.078
-0.072
-0.067
-0.062
-0.058
-0.054
-0.051
-0.048
-0.045
-0.067
-0.069
-0.071
-0.072
-0.074
-0.076
-0.077
-0.078
-0.079
-0.079
-0.079
-0.078
-0.077
-0.075
-0.074
-0.073
-0.073
-0.077
-0.087
-0.107
-0.143
-0.202
-0.319
-0.520
-0.590
-0.237
0.857
1.653
0.388
0.067
-0.316
-0.790
-0.678
-0.415
-0.295
-0.236
-0.199
-0.171
-0.151
-0.137
-0.125
-0.116
-0.107
-0.098
-0.090
-0.083
-0.076
-0.070
-0.064
-0.060
-0.055
-0.052
-0.049
-0.046
-0.044
-0.068
-0.069
-0.071
-0.073
-0.075
-0.076
-0.077
-0.078
-0.078
-0.078
-0.078
-0.076
-0.073
-0.070
-0.066
-0.062
-0.058
-0.056
-0.057
-0.060
-0.068
-0.059
-0.060
-0.241
-0.554
-0.116
0.724
0.825
0.201
-0.111
-0.290
-0.416
-0.434
-0.376
-0.305
-0.248
-0.198
-0.159
-0.133
-0.121
-0.114
-0.108
-0.101
-0.093
-0.086
-0.079
-0.072
-0.066
-0.061
-0.057
-0.053
-0.049
-0.047
-0.044
-0.042
-0.068
-0.070
-0.072
-0.073
-0.075
-0.076
-0.077
-0.078
-0.078
-0.078
-0.076
-0.074
-0.070
-0.065
-0.059
-0.051
-0.043
-0.035
-0.030
-0.025
-0.004
0.040
0.119
0.056
-0.381
-0.367
-0.137
-0.034
-0.181
-0.377
-0.531
-0.588
-0.511
-0.381
-0.293
-0.238
-0.176
-0.117
-0.084
-0.083
-0.092
-0.094
-0.091
-0.086
-0.080
-0.073
-0.067
-0.062
-0.057
-0.053
-0.050
-0.047
-0.044
-0.042
-0.040
-0.068
-0.070
-0.072
-0.074
-0.075
-0.077
-0.078
-0.078
-0.078
-0.077
-0.075
-0.072
-0.067
-0.061
-0.052
-0.041
-0.028
-0.015
-0.007
0.004
0.116
0.124
0.072
0.043
-0.332
-1.186
-1.609
-0.707
-0.525
-0.716
-0.978
-0.989
-0.551
-0.107
-0.110
-0.177
-0.134
-0.024
0.059
-0.008
-0.058
-0.076
-0.079
-0.076
-0.071
-0.066
-0.061
-0.056
-0.052
-0.048
-0.046
-0.043
-0.041
-0.039
-0.037
-0.069
-0.071
-0.072
-0.074
-0.076
-0.077
-0.078
-0.078
-0.078
-0.077
-0.074
-0.070
-0.065
-0.057
-0.047
-0.034
-0.017
0.002
0.015
0.013
0.016
-0.019
-0.072
-0.078
-0.178
-0.615
-0.896
-0.642
-0.672
-1.113
-1.823
-1.702
0.297
2.791
0.530
-0.051
-0.064
0.093
0.274
0.067
-0.025
-0.055
-0.064
-0.064
-0.061
-0.057
-0.053
-0.049
-0.046
-0.043
-0.041
-0.039
-0.037
-0.036
-0.035
-0.069
-0.071
-0.073
-0.075
-0.076
-0.077
-0.078
-0.078
-0.078
-0.076
-0.074
-0.069
-0.064
-0.055
-0.045
-0.031
-0.012
0.010
0.024
0.010
-0.038
-0.117
-0.186
0.029
0.713
0.380
-0.138
-0.333
-0.607
-1.545
-4.278
-5.264
0.070
4.020
0.946
0.476
0.676
0.255
0.158
0.067
-0.004
-0.037
-0.049
-0.051
-0.050
-0.047
-0.044
-0.041
-0.039
-0.037
-0.035
-0.034
-0.033
-0.032
-0.032
-0.069
-0.071
-0.073
-0.075
-0.076
-0.078
-0.078
-0.078
-0.078
-0.076
-0.073
-0.069
-0.063
-0.055
-0.045
-0.033
-0.018
-0.002
0.005
-0.016
-0.079
-0.206
-0.439
-0.204
7.316
2.135
0.332
0.020
-0.134
-1.139
-5.845
-10.730
-1.985
-0.470
-1.050
0.771
1.357
0.378
0.159
0.071
0.010
-0.021
-0.033
-0.037
-0.036
-0.035
-0.033
-0.031
-0.030
-0.030
-0.029
-0.029
-0.029
-0.029
-0.028
-0.069
-0.071
-0.073
-0.075
-0.077
-0.078
-0.079
-0.079
-0.078
-0.076
-0.073
-0.068
-0.062
-0.055
-0.047
-0.039
-0.033
-0.030
-0.037
-0.065
-0.129
-0.279
-0.757
-3.028
0.042
1.753
0.716
0.548
1.437
1.137
1.092
-0.534
-1.057
-2.925
-3.204
0.410
0.552
0.300
0.148
0.067
0.018
-0.008
-0.018
-0.022
-0.022
-0.021
-0.021
-0.021
-0.021
-0.022
-0.023
-0.024
-0.024
-0.025
-0.025
-0.069
-0.071
-0.073
-0.075
-0.077
-0.078
-0.079
-0.079
-0.078
-0.076
-0.073
-0.068
-0.062
-0.055
-0.049
-0.047
-0.052
-0.066
-0.093
-0.133
-0.189
-0.280
-0.393
0.913
3.717
0.971
0.657
0.929
1.703
3.115
2.537
0.146
0.304
0.335
1.464
1.330
0.817
0.359
0.157
0.068
0.025
0.005
-0.004
-0.006
-0.007
-0.007
-0.008
-0.009
-0.012
-0.014
-0.016
-0.018
-0.020
-0.021
-0.022
-0.069
-0.071
-0.073
-0.075
-0.077
-0.078
-0.079
-0.079
-0.078
-0.076
-0.072
-0.067
-0.060
-0.054
-0.050
-0.053
-0.071
-0.108
-0.164
-0.229
-0.288
-0.325
-0.265
0.278
0.647
0.262
0.488
1.549
1.525
13.488
18.349
1.819
0.848
0.696
3.365
2.542
2.078
0.536
0.188
0.071
0.030
0.014
0.010
0.009
0.009
0.008
0.005
0.002
-0.002
-0.006
-0.009
-0.012
-0.015
-0.017
-0.019
-0.069
-0.071
-0.073
-0.075
-0.077
-0.079
-0.079
-0.079
-0.078
-0.076
-0.071
-0.065
-0.057
-0.048
-0.044
-0.051
-0.081
-0.149
-0.259
-0.391
-0.489
-0.503
-0.446
-0.374
-0.328
-0.161
0.239
1.182
2.376
3.959
3.520
1.884
0.401
-0.061
0.137
0.253
0.575
0.450
0.154
0.053
0.026
0.021
0.022
0.023
0.024
0.022
0.018
0.013
0.008
0.002
-0.003
-0.007
-0.011
-0.013
-0.015
-0.068
-0.071
-0.073
-0.075
-0.077
-0.079
-0.080
-0.080
-0.079
-0.075
-0.070
-0.062
-0.050
-0.037
-0.026
-0.027
-0.063
-0.165
-0.370
-0.666
-0.923
-0.951
-0.745
-0.572
-0.482
-0.347
-0.071
0.511
2.286
2.858
0.097
1.279
0.134
-0.568
-1.015
-0.592
0.022
0.078
0.008
-0.002
0.009
0.021
0.030
0.035
0.037
0.035
0.030
0.023
0.016
0.009
0.003
-0.002
-0.007
-0.010
-0.012
-0.068
-0.070
-0.073
-0.075
-0.077
-0.079
-0.080
-0.080
-0.079
-0.075
-0.068
-0.057
-0.041
-0.018
0.009
0.030
0.017
-0.099
-0.433
-1.090
-1.999
-2.409
-1.562
-0.865
-0.623
-0.521
-0.372
0.012
1.460
2.470
0.513
0.034
-0.271
-0.438
-0.764
-0.551
-0.496
-0.513
-0.266
-0.097
-0.019
0.017
0.035
0.044
0.046
0.044
0.039
0.031
0.023
0.015
0.008
0.002
-0.003
-0.007
-0.010
-0.067
-0.070
-0.072
-0.075
-0.077
-0.079
-0.081
-0.081
-0.080
-0.076
-0.067
-0.053
-0.030
0.006
0.059
0.128
0.192
0.159
-0.244
-1.431
-4.444
-8.513
-3.442
-1.319
-0.793
-0.666
-0.585
-0.416
-0.051
0.171
-0.094
-2.260
-2.118
-0.087
-0.145
-0.201
-2.435
-3.053
-0.731
-0.198
-0.046
0.011
0.036
0.048
0.051
0.049
0.044
0.036
0.027
0.018
0.011
0.005
-0.001
-0.005
-0.008
-0.066
-0.069
-0.071
-0.074
-0.077
-0.079
-0.081
-0.082
-0.081
-0.077
-0.068
-0.051
-0.022
0.028
0.112
0.245
0.431
0.605
0.341
-1.023
-4.374
-8.970
-3.677
-1.527
-0.951
-0.747
-0.635
-0.509
-0.250
0.159
1.061
3.920
-1.599
-0.110
-0.874
-0.205
-3.382
-5.766
-0.863
-0.217
-0.052
0.008
0.035
0.047
0.051
0.050
0.044
0.036
0.028
0.020
0.012
0.006
0.001
-0.003
-0.006
-0.065
-0.068
-0.070
-0.073
-0.076
-0.079
-0.082
-0.083
-0.083
-0.080
-0.071
-0.054
-0.021
0.038
0.142
0.319
0.585
0.862
0.757
-0.194
-1.644
-2.571
-1.988
-1.415
-1.129
-0.776
-0.530
-0.367
0.052
1.393
3.309
3.177
0.258
0.434
-1.491
-10.432
-0.613
-0.803
-0.387
-0.141
-0.038
0.008
0.031
0.042
0.046
0.045
0.040
0.034
0.026
0.019
0.012
0.007
0.002
-0.002
-0.005
-0.063
-0.066
-0.069
-0.072
-0.076
-0.079
-0.082
-0.085
-0.086
-0.084
-0.078
-0.062
-0.031
0.027
0.129
0.299
0.537
0.743
0.694
0.233
-0.447
-0.924
-1.097
-1.296
-1.320
-0.690
-0.307
-0.196
0.137
1.499
2.948
1.988
-0.171
-0.193
0.297
-0.984
-0.247
-0.150
-0.125
-0.068
-0.025
0.003
0.021
0.031
0.035
0.035
0.032
0.028
0.022
0.016
0.011
0.006
0.002
-0.001
-0.004
-0.062
-0.065
-0.068
-0.071
-0.075
-0.079
-0.083
-0.087
-0.089
-0.090
-0.087
-0.076
-0.050
-0.003
0.079
0.204
0.362
0.491
0.491
0.283
-0.071
-0.394
-0.643
-0.925
-0.949
-0.403
-0.108
-0.100
-0.070
-0.017
-0.132
-0.254
-0.490
-0.634
-0.250
-0.094
-0.027
-0.043
-0.062
-0.052
-0.033
-0.014
0.001
0.013
0.019
0.022
0.022
0.019
0.016
0.012
0.008
0.005
0.002
-0.001
-0.003
-0.060
-0.063
-0.066
-0.069
-0.073
-0.078
-0.083
-0.088
-0.093
-0.097
-0.097
-0.092
-0.075
-0.042
0.014
0.093
0.186
0.257
0.264
0.167
-0.011
-0.202
-0.369
-0.503
-0.477
-0.242
-0.097
-0.081
-0.024
-0.098
-0.227
-0.341
-0.457
-0.459
-0.238
-0.033
0.005
-0.060
-0.088
-0.080
-0.071
-0.061
-0.039
-0.017
-0.003
0.004
0.008
0.009
0.008
0.007
0.005
0.003
0.000
-0.001
-0.003
-0.058
-0.060
-0.064
-0.067
-0.071
-0.076
-0.082
-0.088
-0.095
-0.102
-0.107
-0.107
-0.099
-0.079
-0.044
0.004
0.055
0.094
0.099
0.055
-0.032
-0.136
-0.239
-0.316
-0.322
-0.238
-0.157
-0.122
-0.105
-0.144
-0.249
-0.445
-0.689
-0.591
-0.259
-0.047
-0.038
-0.127
-0.137
-0.125
-0.159
-0.177
-0.127
-0.068
-0.036
-0.018
-0.009
-0.003
-0.001
0.001
0.001
0.
-0.001
-0.002
-0.003
-0.055
-0.058
-0.061
-0.065
-0.069
-0.074
-0.080
-0.087
-0.096
-0.104
-0.113
-0.118
-0.117
-0.107
-0.086
-0.057
-0.026
-0.002
0.003
-0.016
-0.056
-0.112
-0.176
-0.238
-0.267
-0.241
-0.191
-0.160
-0.156
-0.189
-0.285
-0.499
-0.789
-0.735
-0.494
-0.311
-0.186
-0.148
-0.104
-0.129
-0.318
-0.416
-0.282
-0.146
-0.078
-0.046
-0.028
-0.017
-0.010
-0.006
-0.004
-0.003
-0.002
-0.002
-0.003
-0.052
-0.055
-0.058
-0.061
-0.065
-0.071
-0.077
-0.084
-0.093
-0.103
-0.113
-0.121
-0.124
-0.120
-0.107
-0.088
-0.067
-0.050
-0.044
-0.049
-0.066
-0.091
-0.127
-0.167
-0.196
-0.196
-0.179
-0.170
-0.179
-0.211
-0.279
-0.393
-0.541
-0.735
-1.504
-1.294
-0.389
-0.157
-0.068
-0.135
-0.468
-0.604
-0.411
-0.219
-0.123
-0.076
-0.049
-0.032
-0.020
-0.013
-0.008
-0.005
-0.004
-0.003
-0.003
-0.049
-0.051
-0.054
-0.057
-0.061
-0.066
-0.072
-0.079
-0.088
-0.097
-0.107
-0.115
-0.120
-0.118
-0.109
-0.093
-0.075
-0.059
-0.051
-0.048
-0.049
-0.054
-0.068
-0.090
-0.111
-0.124
-0.136
-0.154
-0.186
-0.238
-0.300
-0.307
-0.275
-0.696
-4.676
-3.327
-0.437
-0.353
-0.407
-0.374
-0.480
-0.524
-0.394
-0.250
-0.160
-0.106
-0.071
-0.047
-0.031
-0.020
-0.013
-0.008
-0.005
-0.003
-0.003
-0.046
-0.048
-0.050
-0.053
-0.056
-0.060
-0.065
-0.072
-0.079
-0.087
-0.096
-0.103
-0.106
-0.103
-0.094
-0.077
-0.055
-0.033
-0.015
-0.002
0.008
0.013
0.009
-0.005
-0.024
-0.047
-0.076
-0.118
-0.185
-0.305
-0.523
-0.555
0.195
0.050
-0.844
-0.439
-0.367
-1.468
-1.757
-0.726
-0.450
-0.403
-0.343
-0.263
-0.192
-0.137
-0.094
-0.063
-0.042
-0.027
-0.017
-0.010
-0.006
-0.004
-0.002
-0.042
-0.044
-0.046
-0.048
-0.051
-0.054
-0.058
-0.063
-0.068
-0.074
-0.080
-0.084
-0.085
-0.080
-0.066
-0.043
-0.010
0.032
0.075
0.112
0.132
0.133
0.118
0.094
0.065
0.033
-0.008
-0.069
-0.173
-0.405
-1.182
-3.434
3.246
1.308
-0.247
-0.148
-0.649
-6.030
-8.643
-0.934
-0.376
-0.334
-0.327
-0.288
-0.229
-0.169
-0.118
-0.079
-0.052
-0.033
-0.020
-0.012
-0.007
-0.003
-0.002
-0.039
-0.040
-0.041
-0.043
-0.044
-0.047
-0.049
-0.052
-0.056
-0.059
-0.062
-0.063
-0.060
-0.050
-0.031
0.003
0.057
0.135
0.230
0.316
0.355
0.332
0.275
0.214
0.162
0.115
0.063
-0.010
-0.134
-0.392
-1.183
-3.197
4.455
-5.612
0.121
-0.131
-0.603
-0.945
-1.027
-0.235
-0.182
-0.271
-0.334
-0.328
-0.273
-0.203
-0.142
-0.094
-0.060
-0.037
-0.022
-0.013
-0.006
-0.003
-0.001
-0.035
-0.035
-0.036
-0.037
-0.038
-0.039
-0.040
-0.042
-0.043
-0.044
-0.043
-0.040
-0.033
-0.019
0.008
0.057
0.140
0.273
0.460
0.661
0.755
0.668
0.511
0.370
0.269
0.199
0.136
0.055
-0.071
-0.279
-0.624
-0.878
-1.006
-7.660
0.084
-1.391
-1.876
-0.315
0.368
0.252
-0.012
-0.215
-0.351
-0.375
-0.319
-0.237
-0.161
-0.105
-0.066
-0.040
-0.023
-0.012
-0.006
-0.002
0.001
-0.031
-0.031
-0.031
-0.031
-0.031
-0.031
-0.031
-0.030
-0.030
-0.028
-0.024
-0.018
-0.006
0.014
0.049
0.114
0.231
0.444
0.809
1.338
1.799
1.295
0.878
0.573
0.385
0.283
0.213
0.130
-0.001
-0.211
-0.583
-1.419
-1.292
0.252
-0.214
-2.915
-3.365
-0.474
0.109
0.154
0.011
-0.205
-0.390
-0.430
-0.361
-0.260
-0.173
-0.110
-0.068
-0.040
-0.022
-0.011
-0.004
0.000
0.002
-0.027
-0.027
-0.026
-0.025
-0.025
-0.023
-0.022
-0.020
-0.017
-0.012
-0.006
0.004
0.020
0.045
0.089
0.167
0.317
0.625
1.317
2.941
3.938
2.276
1.419
0.797
0.489
0.369
0.316
0.249
0.115
-0.147
-0.686
-3.633
-8.481
0.398
0.036
-0.417
-0.446
-0.140
-0.071
0.006
0.023
-0.211
-0.482
-0.502
-0.394
-0.270
-0.173
-0.107
-0.063
-0.036
-0.018
-0.007
-0.001
0.003
0.005
-0.023
-0.022
-0.021
-0.020
-0.018
-0.016
-0.013
-0.009
-0.004
0.002
0.011
0.025
0.044
0.074
0.124
0.211
0.376
0.728
1.678
6.770
7.122
2.981
1.776
0.873
0.533
0.465
0.504
0.506
0.433
0.052
-0.535
-1.072
-1.267
-0.362
0.105
0.272
0.185
0.075
0.009
0.113
0.285
-0.338
-0.869
-0.658
-0.417
-0.258
-0.157
-0.093
-0.053
-0.028
-0.012
-0.003
0.003
0.006
0.007
-0.020
-0.018
-0.017
-0.014
-0.012
-0.009
-0.005
0.001
0.007
0.016
0.027
0.043
0.066
0.101
0.154
0.243
0.399
0.704
1.357
2.690
3.018
2.009
1.134
0.618
0.480
0.556
0.831
0.983
1.575
0.950
-2.436
-0.346
0.747
0.654
0.602
0.647
0.335
0.173
0.352
1.182
1.782
-2.343
-2.949
-0.953
-0.414
-0.220
-0.124
-0.069
-0.036
-0.016
-0.004
0.003
0.008
0.010
0.010
-0.016
-0.014
-0.012
-0.009
-0.006
-0.002
0.003
0.009
0.017
0.028
0.041
0.060
0.085
0.123
0.180
0.270
0.417
0.662
1.043
1.470
1.486
0.828
0.326
0.301
0.395
0.521
0.774
1.077
2.727
2.283
-8.582
-0.553
0.972
0.888
0.682
0.599
0.251
0.072
0.192
1.200
0.281
-4.578
-4.105
-0.861
-0.306
-0.144
-0.073
-0.036
-0.014
-0.001
0.007
0.011
0.013
0.014
0.014
-0.013
-0.011
-0.008
-0.005
-0.001
0.004
0.010
0.017
0.026
0.038
0.053
0.074
0.102
0.142
0.202
0.298
0.453
0.705
1.053
1.323
1.164
0.600
0.215
0.269
0.435
0.409
0.327
0.520
1.072
0.664
-0.100
0.529
0.703
0.600
0.365
0.215
0.037
-0.183
-0.251
0.050
0.370
0.436
-0.327
-0.245
-0.103
-0.041
-0.013
0.003
0.011
0.015
0.018
0.019
0.019
0.018
0.017
-0.009
-0.007
-0.004
0.000
0.004
0.009
0.016
0.024
0.034
0.047
0.063
0.085
0.114
0.157
0.221
0.323
0.497
0.804
1.297
1.729
1.565
1.040
0.432
0.090
0.616
0.354
-0.020
0.059
0.226
0.228
0.296
0.485
0.556
0.473
0.293
0.134
-0.049
-0.372
-0.563
-0.124
0.338
0.515
0.327
0.153
0.088
0.063
0.050
0.041
0.036
0.032
0.029
0.027
0.024
0.022
0.020
-0.007
-0.004
-0.001
0.003
0.008
0.014
0.021
0.030
0.041
0.054
0.071
0.094
0.124
0.167
0.232
0.335
0.510
0.830
1.381
1.895
1.738
1.304
0.536
-8.978
-1.595
0.278
-0.122
-0.106
-0.015
0.084
0.418
0.606
0.549
0.439
0.288
0.148
0.023
-0.126
-0.167
0.035
0.529
0.939
0.665
0.382
0.229
0.149
0.103
0.076
0.059
0.047
0.039
0.034
0.030
0.026
0.023
-0.004
-0.001
0.002
0.007
0.012
0.018
0.025
0.034
0.046
0.060
0.077
0.100
0.131
0.174
0.235
0.329
0.480
0.722
1.068
1.315
1.069
0.019
3.286
-2.230
-0.864
1.325
0.771
0.035
-0.138
-0.499
0.890
1.136
0.587
0.339
0.102
0.043
0.098
0.346
0.789
0.355
1.235
3.329
1.002
0.513
0.314
0.208
0.144
0.103
0.077
0.060
0.048
0.040
0.034
0.029
0.025
-0.002
0.001
0.005
0.010
0.015
0.021
0.029
0.038
0.050
0.064
0.082
0.106
0.136
0.178
0.235
0.317
0.433
0.588
0.754
0.801
0.371
-3.083
-6.163
0.011
0.025
-2.742
-1.438
0.373
-0.041
-5.119
-0.828
0.644
0.471
-0.051
-0.914
-0.439
0.044
0.741
3.556
1.807
0.898
1.530
0.846
0.518
0.348
0.240
0.168
0.121
0.090
0.069
0.055
0.045
0.037
0.032
0.027
0.000
0.004
0.007
0.012
0.017
0.024
0.032
0.041
0.053
0.068
0.086
0.110
0.141
0.182
0.237
0.311
0.405
0.515
0.609
0.610
0.372
-0.339
-0.545
0.197
0.983
-0.488
1.400
1.913
0.658
-0.997
-0.457
0.266
0.349
-0.344
-2.825
-0.826
0.250
-1.264
4.921
2.015
0.663
0.642
0.583
0.458
0.339
0.245
0.176
0.128
0.096
0.074
0.058
0.047
0.040
0.033
0.029
0.002
0.006
0.009
0.014
0.019
0.026
0.034
0.044
0.056
0.070
0.089
0.114
0.146
0.188
0.246
0.321
0.417
0.525
0.622
0.659
0.603
0.502
0.526
0.478
0.777
0.090
2.151
1.959
0.537
-0.049
0.025
0.262
0.148
-0.254
-0.245
0.012
2.559
-9.918
-3.374
-0.138
0.127
0.371
0.430
0.384
0.305
0.230
0.171
0.127
0.096
0.075
0.060
0.049
0.041
0.034
0.030
0.004
0.007
0.011
0.016
0.021
0.028
0.036
0.045
0.057
0.072
0.092
0.117
0.151
0.198
0.262
0.351
0.473
0.627
0.791
0.902
0.924
1.014
1.603
1.999
-5.391
-1.383
1.021
0.579
0.100
-0.117
0.172
0.446
-0.096
-2.228
0.264
-1.039
-0.406
1.243
2.136
-1.194
-0.350
0.177
0.309
0.305
0.256
0.202
0.155
0.119
0.092
0.073
0.059
0.048
0.041
0.035
0.030
0.005
0.008
0.012
0.017
0.022
0.029
0.037
0.046
0.058
0.074
0.094
0.120
0.157
0.209
0.284
0.396
0.566
0.817
1.137
1.387
1.400
1.418
2.046
4.944
2.110
0.591
0.646
0.465
0.168
-0.122
0.087
0.333
0.291
0.162
0.505
-0.226
-0.695
2.157
1.086
-0.299
-0.165
0.121
0.223
0.232
0.205
0.168
0.135
0.107
0.085
0.069
0.056
0.047
0.040
0.034
0.030
0.006
0.010
0.013
0.018
0.023
0.030
0.037
0.047
0.059
0.074
0.094
0.122
0.161
0.218
0.305
0.444
0.675
1.058
1.631
2.179
2.143
1.681
1.493
1.779
1.668
1.589
1.553
0.782
0.874
0.140
-0.327
-0.493
-0.333
-0.015
-0.028
-0.096
0.953
3.490
1.258
0.269
0.092
0.132
0.170
0.175
0.160
0.137
0.114
0.093
0.077
0.063
0.053
0.045
0.038
0.033
0.029
0.007
0.010
0.014
0.019
0.024
0.030
0.038
0.047
0.059
0.074
0.094
0.122
0.162
0.221
0.316
0.475
0.757
1.269
2.146
3.573
4.042
2.213
1.440
1.452
2.078
3.344
2.845
1.852
1.216
0.268
-0.427
-0.615
-0.399
-0.078
0.006
0.442
0.772
2.337
0.994
0.321
0.153
0.129
0.134
0.134
0.125
0.110
0.095
0.080
0.068
0.058
0.049
0.042
0.037
0.032
0.028
0.008
0.011
0.015
0.019
0.024
0.030
0.037
0.046
0.058
0.072
0.092
0.119
0.158
0.217
0.312
0.472
0.765
1.322
2.331
4.267
5.281
2.386
1.462
1.462
2.755
8.241
2.778
1.983
1.021
0.249
-0.215
-0.305
-0.047
0.293
0.944
3.963
-0.036
0.515
0.381
0.196
0.124
0.107
0.106
0.104
0.098
0.089
0.079
0.069
0.060
0.052
0.045
0.039
0.035
0.030
0.027
0.008
0.011
0.015
0.019
0.024
0.030
0.037
0.045
0.056
0.070
0.088
0.113
0.149
0.204
0.289
0.430
0.674
1.102
1.759
2.408
2.422
1.695
1.225
1.177
1.514
1.869
1.483
1.075
0.631
0.245
0.005
-0.010
0.232
0.502
0.520
0.151
-0.161
0.065
0.116
0.099
0.086
0.084
0.084
0.083
0.079
0.073
0.067
0.060
0.053
0.047
0.041
0.037
0.032
0.029
0.026
0.009
0.012
0.015
0.019
0.023
0.029
0.035
0.043
0.053
0.066
0.083
0.105
0.137
0.184
0.253
0.361
0.529
0.779
1.080
1.296
1.278
1.075
0.891
0.832
0.871
0.888
0.801
0.633
0.427
0.241
0.130
0.155
0.325
0.469
0.402
0.187
0.040
0.030
0.049
0.058
0.063
0.066
0.067
0.067
0.065
0.061
0.057
0.052
0.047
0.042
0.038
0.034
0.030
0.027
0.024
0.009
0.012
0.015
0.019
0.023
0.028
0.034
0.041
0.050
0.062
0.077
0.096
0.123
0.160
0.213
0.288
0.392
0.525
0.661
0.751
0.755
0.692
0.622
0.581
0.567
0.548
0.501
0.421
0.320
0.226
0.175
0.205
0.312
0.354
0.278
0.160
0.076
0.044
0.041
0.045
0.051
0.054
0.056
0.056
0.055
0.053
0.049
0.046
0.042
0.038
0.035
0.031
0.028
0.026
0.023
0.009
0.011
0.015
0.018
0.022
0.027
0.032
0.039
0.047
0.057
0.070
0.086
0.108
0.136
0.175
0.225
0.288
0.359
0.427
0.471
0.481
0.464
0.436
0.413
0.397
0.379
0.350
0.307
0.255
0.205
0.173
0.180
0.216
0.217
0.168
0.109
0.068
0.047
0.041
0.042
0.045
0.047
0.049
0.049
0.048
0.046
0.043
0.041
0.038
0.035
0.032
0.029
0.026
0.024
0.022
0.009
0.011
0.014
0.017
0.021
0.026
0.031
0.037
0.044
0.052
0.063
0.077
0.094
0.115
0.142
0.175
0.214
0.255
0.291
0.317
0.327
0.324
0.313
0.302
0.291
0.279
0.262
0.238
0.208
0.176
0.152
0.141
0.140
0.129
0.104
0.077
0.057
0.046
0.042
0.041
0.042
0.043
0.044
0.043
0.042
0.041
0.039
0.036
0.034
0.032
0.029
0.027
0.025
0.023
0.021
0.009
0.011
0.014
0.017
0.020
0.024
0.029
0.034
0.040
0.048
0.057
0.068
0.081
0.097
0.116
0.138
0.163
0.187
0.209
0.225
0.233
0.235
0.232
0.227
0.221
0.214
0.203
0.188
0.169
0.148
0.128
0.114
0.102
0.090
0.075
0.061
0.051
0.044
0.041
0.040
0.040
0.040
0.040
0.039
0.038
0.037
0.035
0.033
0.031
0.029
0.027
0.025
0.023
0.021
0.019
0.008
0.011
0.013
0.016
0.019
0.023
0.027
0.031
0.037
0.043
0.051
0.059
0.070
0.082
0.095
0.111
0.127
0.142
0.156
0.167
0.173
0.176
0.176
0.174
0.171
0.167
0.160
0.150
0.137
0.123
0.108
0.095
0.083
0.072
0.062
0.053
0.047
0.043
0.040
0.039
0.038
0.037
0.037
0.036
0.035
0.033
0.032
0.030
0.029
0.027
0.025
0.023
0.022
0.020
0.018
0.008
0.010
0.012
0.015
0.018
0.021
0.025
0.029
0.034
0.039
0.045
0.052
0.060
0.069
0.079
0.090
0.101
0.111
0.121
0.128
0.133
0.136
0.137
0.137
0.135
0.132
0.127
0.121
0.112
0.102
0.091
0.081
0.071
0.063
0.055
0.049
0.045
0.041
0.039
0.037
0.036
0.035
0.034
0.033
0.032
0.031
0.029
0.028
0.026
0.025
0.023
0.022
0.020
0.019
0.017
0.008
0.010
0.012
0.014
0.017
0.020
0.023
0.027
0.031
0.035
0.040
0.046
0.052
0.059
0.067
0.074
0.082
0.090
0.096
0.102
0.105
0.108
0.109
0.109
0.108
0.106
0.103
0.098
0.092
0.085
0.077
0.070
0.063
0.056
0.051
0.046
0.042
0.039
0.037
0.035
0.034
0.033
0.032
0.031
0.030
0.028
0.027
0.026
0.024
0.023
0.022
0.020
0.019
0.018
0.016
-0.061
-0.063
-0.064
-0.066
-0.068
-0.069
-0.071
-0.073
-0.075
-0.077
-0.079
-0.082
-0.084
-0.087
-0.090
-0.094
-0.098
-0.102
-0.105
-0.109
-0.111
-0.111
-0.107
-0.101
-0.093
-0.087
-0.088
-0.099
-0.118
-0.142
-0.163
-0.177
-0.181
-0.179
-0.171
-0.160
-0.148
-0.137
-0.126
-0.117
-0.109
-0.102
-0.096
-0.090
-0.085
-0.080
-0.075
-0.071
-0.067
-0.064
-0.061
-0.058
-0.055
-0.052
-0.050
-0.062
-0.064
-0.065
-0.067
-0.069
-0.071
-0.072
-0.074
-0.076
-0.078
-0.081
-0.083
-0.086
-0.089
-0.092
-0.096
-0.100
-0.105
-0.109
-0.113
-0.114
-0.110
-0.101
-0.083
-0.060
-0.038
-0.032
-0.053
-0.095
-0.142
-0.182
-0.202
-0.207
-0.202
-0.191
-0.177
-0.162
-0.148
-0.135
-0.125
-0.115
-0.107
-0.100
-0.093
-0.088
-0.082
-0.077
-0.073
-0.069
-0.065
-0.062
-0.058
-0.055
-0.053
-0.050
-0.063
-0.065
-0.066
-0.068
-0.070
-0.072
-0.073
-0.075
-0.077
-0.080
-0.082
-0.084
-0.087
-0.090
-0.094
-0.098
-0.103
-0.108
-0.113
-0.117
-0.116
-0.107
-0.083
-0.042
0.021
0.093
0.116
0.063
-0.036
-0.143
-0.213
-0.232
-0.228
-0.218
-0.207
-0.191
-0.174
-0.158
-0.144
-0.132
-0.121
-0.112
-0.104
-0.097
-0.091
-0.085
-0.080
-0.075
-0.070
-0.066
-0.062
-0.059
-0.056
-0.053
-0.050
-0.064
-0.066
-0.067
-0.069
-0.071
-0.073
-0.075
-0.076
-0.078
-0.080
-0.083
-0.085
-0.088
-0.091
-0.095
-0.099
-0.104
-0.111
-0.117
-0.121
-0.119
-0.101
-0.053
0.038
0.191
0.514
0.634
0.327
0.072
-0.198
-0.313
-0.268
-0.220
-0.206
-0.205
-0.196
-0.182
-0.167
-0.152
-0.139
-0.127
-0.117
-0.109
-0.101
-0.094
-0.087
-0.081
-0.076
-0.071
-0.067
-0.063
-0.059
-0.056
-0.053
-0.050
-0.065
-0.066
-0.068
-0.070
-0.072
-0.074
-0.076
-0.077
-0.079
-0.081
-0.083
-0.085
-0.088
-0.091
-0.095
-0.099
-0.105
-0.112
-0.120
-0.127
-0.125
-0.098
-0.014
0.167
0.410
2.053
4.101
0.679
0.208
-0.614
-0.779
-0.314
-0.125
-0.135
-0.175
-0.191
-0.186
-0.173
-0.158
-0.145
-0.133
-0.122
-0.113
-0.104
-0.097
-0.090
-0.083
-0.078
-0.072
-0.068
-0.063
-0.060
-0.056
-0.053
-0.050
-0.066
-0.067
-0.069
-0.071
-0.073
-0.075
-0.076
-0.078
-0.080
-0.082
-0.083
-0.085
-0.087
-0.090
-0.093
-0.098
-0.104
-0.112
-0.122
-0.133
-0.138
-0.114
0.006
0.363
0.689
-2.013
-7.641
0.702
0.149
-2.561
-3.935
-0.180
0.124
-0.017
-0.136
-0.181
-0.187
-0.177
-0.164
-0.151
-0.139
-0.127
-0.117
-0.108
-0.099
-0.092
-0.085
-0.079
-0.073
-0.068
-0.064
-0.060
-0.056
-0.053
-0.050
-0.066
-0.068
-0.070
-0.072
-0.074
-0.075
-0.077
-0.079
-0.080
-0.082
-0.083
-0.085
-0.086
-0.088
-0.091
-0.095
-0.100
-0.109
-0.122
-0.140
-0.159
-0.163
-0.067
0.478
2.512
2.884
-2.678
1.050
-0.251
-1.506
-0.977
0.490
0.340
0.008
-0.137
-0.184
-0.191
-0.183
-0.170
-0.156
-0.144
-0.132
-0.121
-0.111
-0.101
-0.093
-0.086
-0.079
-0.073
-0.068
-0.064
-0.059
-0.056
-0.052
-0.050
-0.067
-0.069
-0.071
-0.073
-0.074
-0.076
-0.078
-0.079
-0.081
-0.082
-0.083
-0.083
-0.084
-0.085
-0.086
-0.089
-0.094
-0.102
-0.116
-0.140
-0.178
-0.232
-0.264
0.199
3.299
1.733
-0.748
-2.356
-0.988
-0.471
-0.265
-0.176
-0.184
-0.193
-0.202
-0.207
-0.201
-0.189
-0.176
-0.162
-0.148
-0.135
-0.124
-0.113
-0.103
-0.094
-0.086
-0.079
-0.073
-0.068
-0.063
-0.059
-0.055
-0.052
-0.049
-0.068
-0.070
-0.072
-0.073
-0.075
-0.077
-0.078
-0.080
-0.081
-0.081
-0.082
-0.082
-0.081
-0.081
-0.080
-0.081
-0.083
-0.089
-0.103
-0.129
-0.179
-0.279
-0.537
-1.690
-5.451
-0.884
-0.593
-1.025
-0.591
-0.321
-0.853
-3.562
-1.542
-0.491
-0.287
-0.237
-0.215
-0.198
-0.182
-0.166
-0.152
-0.138
-0.126
-0.114
-0.104
-0.095
-0.086
-0.079
-0.073
-0.067
-0.062
-0.058
-0.054
-0.051
-0.048
-0.069
-0.071
-0.072
-0.074
-0.076
-0.077
-0.079
-0.080
-0.081
-0.081
-0.081
-0.080
-0.078
-0.075
-0.072
-0.070
-0.068
-0.070
-0.077
-0.097
-0.141
-0.236
-0.513
-1.520
-3.161
-0.978
-0.184
-0.071
-0.127
-0.161
-0.999
-9.396
-2.382
-0.580
-0.329
-0.263
-0.230
-0.205
-0.185
-0.168
-0.153
-0.139
-0.126
-0.114
-0.104
-0.094
-0.085
-0.078
-0.071
-0.065
-0.061
-0.056
-0.053
-0.049
-0.047
-0.069
-0.071
-0.073
-0.075
-0.077
-0.078
-0.079
-0.080
-0.080
-0.080
-0.079
-0.077
-0.074
-0.069
-0.063
-0.056
-0.049
-0.044
-0.039
-0.037
-0.054
-0.071
-0.159
-0.433
0.019
0.079
0.745
1.118
0.160
-0.046
-0.233
-0.788
-0.678
-0.429
-0.334
-0.281
-0.240
-0.208
-0.182
-0.164
-0.150
-0.137
-0.124
-0.112
-0.101
-0.092
-0.083
-0.075
-0.069
-0.063
-0.058
-0.054
-0.051
-0.048
-0.045
-0.070
-0.072
-0.074
-0.076
-0.077
-0.079
-0.080
-0.080
-0.080
-0.080
-0.078
-0.075
-0.070
-0.062
-0.053
-0.041
-0.029
-0.015
0.005
0.054
0.042
0.191
0.591
0.004
-3.599
-0.536
3.481
4.816
0.359
-0.084
-0.102
-0.070
-0.254
-0.355
-0.346
-0.296
-0.239
-0.190
-0.161
-0.147
-0.138
-0.129
-0.119
-0.108
-0.097
-0.088
-0.079
-0.072
-0.066
-0.060
-0.056
-0.052
-0.049
-0.046
-0.043
-0.070
-0.072
-0.074
-0.076
-0.078
-0.079
-0.080
-0.080
-0.080
-0.079
-0.076
-0.072
-0.066
-0.056
-0.043
-0.026
-0.007
0.015
0.035
0.055
-0.014
0.146
0.939
2.676
-1.184
1.663
2.671
0.401
-0.084
-0.283
-0.316
-0.272
-0.326
-0.374
-0.365
-0.305
-0.205
-0.123
-0.092
-0.102
-0.113
-0.115
-0.109
-0.100
-0.091
-0.082
-0.074
-0.067
-0.061
-0.056
-0.052
-0.049
-0.046
-0.043
-0.041
-0.071
-0.073
-0.075
-0.077
-0.078
-0.080
-0.080
-0.081
-0.080
-0.078
-0.075
-0.070
-0.062
-0.050
-0.035
-0.013
0.016
0.047
0.071
0.072
0.136
0.185
0.445
0.995
-0.126
-4.112
-9.793
-1.084
-0.450
-0.505
-0.602
-0.566
-0.379
-0.244
-0.266
-0.309
-0.146
0.061
0.135
0.001
-0.073
-0.094
-0.095
-0.090
-0.082
-0.074
-0.067
-0.061
-0.055
-0.051
-0.048
-0.045
-0.042
-0.040
-0.038
-0.071
-0.073
-0.075
-0.077
-0.079
-0.080
-0.081
-0.081
-0.080
-0.078
-0.074
-0.068
-0.059
-0.046
-0.028
-0.002
0.036
0.090
0.141
0.134
0.093
0.017
-0.111
-0.188
-0.279
-1.054
-1.681
-0.726
-0.491
-0.675
-0.949
-0.840
-0.074
0.742
0.694
-0.711
-0.534
0.314
0.588
0.120
-0.029
-0.070
-0.078
-0.076
-0.070
-0.064
-0.058
-0.053
-0.048
-0.045
-0.042
-0.040
-0.038
-0.037
-0.036
-0.072
-0.074
-0.076
-0.078
-0.079
-0.081
-0.081
-0.081
-0.080
-0.078
-0.074
-0.067
-0.057
-0.044
-0.024
0.004
0.047
0.121
0.212
0.200
0.092
-0.048
-0.220
-0.137
0.377
0.557
0.175
-0.274
-0.359
-0.759
-1.429
-1.405
0.363
5.631
2.926
-3.053
-1.484
0.333
0.354
0.136
0.001
-0.047
-0.060
-0.060
-0.056
-0.051
-0.047
-0.043
-0.040
-0.038
-0.036
-0.035
-0.034
-0.033
-0.032
-0.072
-0.074
-0.076
-0.078
-0.080
-0.081
-0.082
-0.082
-0.080
-0.078
-0.073
-0.066
-0.056
-0.042
-0.024
0.001
0.039
0.098
0.166
0.166
0.083
-0.041
-0.136
0.362
2.376
1.485
-0.707
-0.199
-0.092
-0.414
-1.106
-1.387
-0.094
4.025
-0.137
0.672
2.363
0.403
0.350
0.161
0.017
-0.028
-0.042
-0.043
-0.040
-0.036
-0.033
-0.031
-0.030
-0.030
-0.029
-0.029
-0.029
-0.029
-0.029
-0.072
-0.075
-0.077
-0.079
-0.080
-0.082
-0.083
-0.082
-0.081
-0.078
-0.073
-0.066
-0.056
-0.042
-0.025
-0.006
0.017
0.043
0.067
0.063
0.021
-0.076
-0.185
0.294
2.911
9.515
0.923
0.173
0.428
0.616
1.496
0.802
-0.256
-2.106
-1.743
0.382
0.467
0.280
0.188
0.096
0.019
-0.013
-0.023
-0.024
-0.022
-0.019
-0.018
-0.018
-0.019
-0.020
-0.022
-0.023
-0.024
-0.025
-0.025
-0.072
-0.075
-0.077
-0.079
-0.081
-0.082
-0.083
-0.083
-0.082
-0.079
-0.074
-0.066
-0.056
-0.042
-0.028
-0.015
-0.009
-0.013
-0.027
-0.051
-0.084
-0.142
-0.194
0.229
1.663
1.838
0.684
0.463
0.998
2.166
0.575
0.723
1.207
1.103
8.144
1.646
0.544
0.295
0.147
0.064
0.020
0.001
-0.004
-0.004
-0.002
-0.001
-0.001
-0.003
-0.007
-0.010
-0.013
-0.016
-0.019
-0.020
-0.022
-0.072
-0.075
-0.077
-0.080
-0.082
-0.083
-0.084
-0.084
-0.083
-0.079
-0.074
-0.066
-0.055
-0.041
-0.029
-0.023
-0.034
-0.071
-0.131
-0.195
-0.240
-0.269
-0.334
-0.770
-2.124
-0.455
0.250
0.691
1.623
5.614
5.320
5.380
1.920
0.542
4.249
1.982
0.817
0.623
0.195
0.065
0.025
0.014
0.014
0.017
0.020
0.020
0.017
0.012
0.006
0.000
-0.005
-0.010
-0.013
-0.016
-0.018
-0.072
-0.075
-0.077
-0.080
-0.082
-0.084
-0.085
-0.085
-0.083
-0.080
-0.074
-0.065
-0.052
-0.036
-0.023
-0.021
-0.048
-0.128
-0.266
-0.425
-0.513
-0.474
-0.448
-0.774
-1.305
-0.565
0.161
0.801
1.553
2.153
2.521
2.259
-1.819
-0.820
-3.844
-3.624
1.193
1.015
0.203
0.054
0.023
0.023
0.030
0.037
0.041
0.040
0.035
0.028
0.019
0.011
0.003
-0.003
-0.008
-0.012
-0.014
-0.072
-0.075
-0.077
-0.080
-0.083
-0.085
-0.086
-0.086
-0.085
-0.081
-0.073
-0.062
-0.045
-0.024
-0.001
0.009
-0.022
-0.151
-0.438
-0.850
-1.097
-0.867
-0.423
-0.422
-0.540
-0.339
0.137
0.803
1.655
1.078
3.250
4.036
-0.548
0.142
-1.425
-1.369
1.875
0.447
0.061
0.000
0.007
0.026
0.043
0.055
0.060
0.059
0.052
0.042
0.030
0.020
0.010
0.003
-0.003
-0.008
-0.011
-0.071
-0.074
-0.077
-0.080
-0.083
-0.085
-0.087
-0.087
-0.086
-0.081
-0.073
-0.058
-0.035
-0.001
0.045
0.093
0.108
-0.020
-0.525
-1.593
-2.610
-2.226
-0.777
-0.357
-0.542
-0.472
-0.056
0.514
1.797
1.373
0.728
0.195
-0.266
0.018
-0.528
-0.515
-0.179
-0.255
-0.198
-0.092
-0.022
0.022
0.050
0.067
0.074
0.073
0.064
0.052
0.039
0.027
0.016
0.007
0.001
-0.005
-0.008
-0.071
-0.074
-0.077
-0.080
-0.083
-0.086
-0.088
-0.089
-0.088
-0.083
-0.073
-0.055
-0.023
0.030
0.116
0.251
0.436
0.568
0.075
-2.078
-6.361
-14.015
-3.467
-0.844
-0.577
-0.595
-0.371
-0.028
0.358
0.369
-0.155
-2.598
-2.076
3.381
-0.076
-0.520
-0.924
-1.088
-0.502
-0.185
-0.050
0.016
0.052
0.073
0.081
0.080
0.071
0.058
0.044
0.031
0.020
0.011
0.003
-0.002
-0.006
-0.070
-0.073
-0.076
-0.080
-0.083
-0.086
-0.089
-0.091
-0.090
-0.086
-0.075
-0.054
-0.015
0.059
0.197
0.463
0.974
2.030
3.195
-0.616
-6.112
-16.650
-4.340
-1.457
-0.922
-0.754
-0.560
-0.286
0.019
0.248
0.031
-2.435
-2.164
1.085
0.244
0.059
-0.833
-1.296
-0.574
-0.208
-0.061
0.009
0.048
0.070
0.079
0.078
0.070
0.058
0.045
0.032
0.021
0.012
0.005
0.000
-0.004
-0.069
-0.072
-0.075
-0.079
-0.083
-0.087
-0.090
-0.093
-0.094
-0.091
-0.082
-0.060
-0.017
0.069
0.244
0.615
1.405
2.788
4.135
0.994
-1.660
-2.990
-2.244
-1.837
-1.791
-0.915
-0.403
-0.201
0.176
1.146
0.946
0.374
-0.139
0.099
0.070
3.412
0.168
-0.463
-0.335
-0.159
-0.057
0.002
0.038
0.059
0.068
0.069
0.063
0.053
0.041
0.030
0.020
0.012
0.006
0.001
-0.003
-0.067
-0.071
-0.074
-0.078
-0.083
-0.087
-0.092
-0.096
-0.099
-0.099
-0.092
-0.075
-0.034
0.048
0.217
0.565
1.237
2.001
2.205
1.500
0.005
-0.875
-1.262
-2.802
-5.968
-0.655
0.253
0.004
0.043
0.844
0.828
0.523
0.075
0.132
0.492
0.932
0.225
-0.124
-0.164
-0.113
-0.055
-0.010
0.021
0.041
0.051
0.054
0.050
0.043
0.034
0.026
0.018
0.011
0.006
0.001
-0.002
-0.066
-0.069
-0.073
-0.077
-0.082
-0.087
-0.093
-0.099
-0.105
-0.109
-0.108
-0.097
-0.067
-0.002
0.125
0.356
0.715
1.083
1.315
1.124
0.329
-0.273
-0.693
-1.767
-3.002
0.803
0.844
0.123
-0.399
-1.785
-0.090
0.012
-0.095
-0.094
-0.114
0.068
0.019
-0.102
-0.147
-0.124
-0.077
-0.034
-0.003
0.017
0.029
0.034
0.034
0.031
0.025
0.020
0.014
0.009
0.005
0.001
-0.002
-0.064
-0.067
-0.071
-0.075
-0.081
-0.087
-0.094
-0.102
-0.111
-0.119
-0.125
-0.124
-0.108
-0.066
0.015
0.146
0.318
0.485
0.575
0.479
0.184
-0.115
-0.362
-0.617
-0.566
0.131
0.294
0.064
0.029
-0.236
-0.196
-0.178
-0.192
-0.194
-0.528
-0.117
-0.066
-0.197
-0.246
-0.200
-0.126
-0.071
-0.037
-0.013
0.002
0.012
0.016
0.017
0.015
0.012
0.009
0.006
0.003
0.000
-0.002
-0.061
-0.065
-0.069
-0.073
-0.079
-0.086
-0.094
-0.104
-0.116
-0.129
-0.142
-0.150
-0.148
-0.127
-0.081
-0.008
0.080
0.158
0.194
0.153
0.041
-0.101
-0.260
-0.426
-0.496
-0.305
-0.108
-0.081
-0.074
-0.143
-0.197
-0.244
-0.272
-0.237
-0.248
-0.170
-0.192
-0.355
-0.431
-0.318
-0.183
-0.114
-0.080
-0.053
-0.030
-0.014
-0.004
0.001
0.004
0.005
0.004
0.003
0.001
0.000
-0.002
-0.059
-0.062
-0.066
-0.070
-0.076
-0.083
-0.092
-0.104
-0.118
-0.135
-0.153
-0.169
-0.178
-0.172
-0.147
-0.105
-0.056
-0.012
0.007
-0.005
-0.049
-0.120
-0.225
-0.385
-0.525
-0.446
-0.273
-0.190
-0.167
-0.179
-0.212
-0.268
-0.339
-0.404
-0.462
-0.374
-0.282
-0.405
-0.502
-0.370
-0.210
-0.151
-0.134
-0.102
-0.068
-0.044
-0.026
-0.015
-0.008
-0.004
-0.001
-0.001
-0.001
-0.001
-0.002
-0.056
-0.059
-0.062
-0.067
-0.073
-0.080
-0.089
-0.101
-0.116
-0.134
-0.155
-0.175
-0.190
-0.193
-0.180
-0.155
-0.124
-0.098
-0.088
-0.091
-0.103
-0.128
-0.179
-0.266
-0.347
-0.335
-0.267
-0.226
-0.210
-0.203
-0.207
-0.225
-0.305
-0.622
-1.516
-1.116
-0.195
-0.186
-0.329
-0.345
-0.260
-0.215
-0.199
-0.158
-0.113
-0.078
-0.052
-0.033
-0.020
-0.012
-0.007
-0.004
-0.002
-0.002
-0.002
-0.052
-0.055
-0.059
-0.063
-0.068
-0.075
-0.083
-0.095
-0.109
-0.127
-0.147
-0.167
-0.183
-0.189
-0.183
-0.165
-0.144
-0.130
-0.130
-0.137
-0.131
-0.116
-0.116
-0.140
-0.170
-0.185
-0.191
-0.203
-0.212
-0.210
-0.186
-0.097
-0.031
-0.618
-3.909
-1.230
0.622
0.098
-0.313
-0.386
-0.350
-0.307
-0.272
-0.222
-0.166
-0.118
-0.080
-0.052
-0.033
-0.020
-0.012
-0.007
-0.004
-0.002
-0.002
-0.049
-0.051
-0.054
-0.058
-0.062
-0.068
-0.076
-0.086
-0.098
-0.114
-0.131
-0.148
-0.161
-0.167
-0.161
-0.147
-0.127
-0.112
-0.114
-0.125
-0.109
-0.066
-0.036
-0.027
-0.035
-0.056
-0.089
-0.134
-0.177
-0.214
-0.197
0.155
1.523
0.601
-0.472
6.044
1.147
-0.440
-0.754
-0.475
-0.374
-0.363
-0.348
-0.300
-0.232
-0.165
-0.112
-0.073
-0.046
-0.028
-0.017
-0.009
-0.005
-0.003
-0.001
-0.045
-0.047
-0.049
-0.052
-0.056
-0.061
-0.067
-0.075
-0.084
-0.096
-0.109
-0.121
-0.130
-0.133
-0.126
-0.107
-0.078
-0.041
-0.011
0.008
0.029
0.057
0.076
0.083
0.079
0.062
0.024
-0.037
-0.118
-0.219
-0.306
0.213
4.061
2.554
-3.126
-0.128
-0.625
0.108
0.224
-0.253
-0.296
-0.405
-0.451
-0.407
-0.315
-0.222
-0.147
-0.094
-0.059
-0.035
-0.021
-0.011
-0.006
-0.003
-0.001
-0.041
-0.043
-0.044
-0.046
-0.049
-0.052
-0.057
-0.062
-0.069
-0.077
-0.085
-0.092
-0.096
-0.095
-0.085
-0.059
-0.010
0.072
0.181
0.282
0.315
0.271
0.225
0.198
0.182
0.166
0.133
0.065
-0.045
-0.193
-0.361
-0.110
1.253
0.345
1.205
-0.054
-0.487
4.239
3.818
0.660
-0.033
-0.400
-0.565
-0.538
-0.414
-0.285
-0.184
-0.115
-0.070
-0.041
-0.024
-0.012
-0.006
-0.002
0.000
-0.037
-0.038
-0.039
-0.040
-0.042
-0.044
-0.046
-0.049
-0.053
-0.057
-0.060
-0.063
-0.062
-0.057
-0.042
-0.008
0.063
0.195
0.402
0.636
0.713
0.552
0.405
0.322
0.282
0.257
0.223
0.149
0.024
-0.142
-0.341
-0.451
-0.454
-0.581
1.347
-1.283
-1.723
0.266
5.911
1.477
0.297
-0.294
-0.653
-0.671
-0.515
-0.344
-0.217
-0.132
-0.079
-0.045
-0.025
-0.012
-0.005
-0.001
0.002
-0.033
-0.033
-0.033
-0.034
-0.034
-0.035
-0.035
-0.036
-0.037
-0.037
-0.036
-0.034
-0.029
-0.019
0.002
0.045
0.135
0.315
0.618
1.052
1.225
0.875
0.597
0.449
0.379
0.337
0.288
0.210
0.083
-0.109
-0.437
-1.106
-1.376
-0.523
-0.235
-2.634
-1.021
-0.886
0.336
0.504
0.323
-0.254
-0.776
-0.807
-0.602
-0.389
-0.237
-0.141
-0.081
-0.046
-0.024
-0.011
-0.003
0.001
0.004
-0.029
-0.028
-0.028
-0.027
-0.027
-0.026
-0.025
-0.023
-0.021
-0.018
-0.013
-0.007
0.004
0.020
0.048
0.099
0.205
0.421
0.837
1.480
1.749
1.129
0.728
0.538
0.448
0.399
0.352
0.284
0.168
-0.048
-0.503
-2.004
-3.320
-0.624
0.113
0.373
0.775
-0.149
-0.233
-0.063
-0.140
-0.593
-0.984
-0.923
-0.643
-0.400
-0.238
-0.137
-0.078
-0.042
-0.020
-0.008
0.000
0.004
0.006
-0.025
-0.024
-0.023
-0.021
-0.020
-0.017
-0.015
-0.011
-0.006
0.000
0.008
0.019
0.034
0.057
0.092
0.150
0.255
0.467
0.914
1.658
1.646
0.867
0.500
0.442
0.428
0.419
0.418
0.415
0.355
0.119
-0.284
-0.829
-1.005
-0.217
0.274
0.516
0.385
0.077
-0.068
-0.108
-0.348
-0.999
-1.299
-0.982
-0.618
-0.367
-0.211
-0.120
-0.065
-0.033
-0.014
-0.002
0.004
0.007
0.009
-0.021
-0.019
-0.018
-0.015
-0.013
-0.009
-0.005
0.000
0.007
0.016
0.027
0.042
0.063
0.091
0.134
0.196
0.289
0.447
0.729
1.041
0.601
-0.574
-0.684
-0.026
0.288
0.399
0.488
0.622
0.810
0.481
-0.017
0.068
0.124
0.243
0.366
0.419
0.288
0.129
0.089
0.127
-0.316
-2.758
-2.784
-1.081
-0.532
-0.290
-0.162
-0.088
-0.045
-0.019
-0.004
0.005
0.009
0.011
0.012
-0.017
-0.015
-0.013
-0.010
-0.006
-0.002
0.003
0.010
0.019
0.030
0.044
0.063
0.088
0.122
0.172
0.244
0.348
0.499
0.707
0.750
-0.204
-2.823
-2.533
-0.563
0.160
0.380
0.488
0.776
2.294
1.176
1.998
2.528
0.604
0.429
0.375
0.319
0.217
0.122
0.129
0.276
0.461
1.510
-2.743
-0.825
-0.349
-0.178
-0.094
-0.046
-0.018
-0.002
0.007
0.013
0.015
0.016
0.016
-0.013
-0.011
-0.008
-0.005
-0.001
0.005
0.011
0.019
0.029
0.042
0.058
0.080
0.108
0.149
0.208
0.301
0.455
0.728
1.196
1.566
0.811
-1.159
-1.420
-0.308
0.389
0.590
0.442
0.553
1.032
1.436
1.777
1.786
0.635
0.412
0.306
0.223
0.148
0.072
0.069
0.231
0.950
4.763
0.404
-0.171
-0.104
-0.049
-0.017
0.001
0.011
0.017
0.020
0.022
0.021
0.021
0.019
-0.010
-0.007
-0.004
0.000
0.004
0.010
0.018
0.027
0.038
0.052
0.070
0.093
0.125
0.169
0.237
0.351
0.564
1.034
2.261
4.196
3.163
1.680
0.361
0.323
1.345
1.905
0.465
0.286
0.370
0.492
0.569
0.575
0.460
0.357
0.270
0.192
0.128
0.078
0.094
0.247
0.533
0.740
0.443
0.195
0.110
0.077
0.059
0.048
0.041
0.037
0.033
0.030
0.028
0.025
0.023
-0.007
-0.004
-0.001
0.004
0.009
0.015
0.023
0.033
0.045
0.060
0.078
0.103
0.136
0.183
0.255
0.376
0.611
1.153
2.836
7.283
4.436
3.073
0.914
0.976
5.493
1.484
0.369
0.124
0.095
0.120
0.268
0.390
0.379
0.306
0.230
0.186
0.197
0.272
0.366
0.470
0.659
0.768
0.617
0.418
0.273
0.183
0.126
0.090
0.068
0.054
0.045
0.038
0.033
0.029
0.026
-0.004
-0.001
0.003
0.007
0.013
0.019
0.027
0.038
0.050
0.065
0.085
0.110
0.143
0.189
0.258
0.371
0.571
0.957
1.710
2.516
2.165
0.730
-0.272
0.897
4.104
1.488
-0.205
-0.026
-0.182
-0.555
-0.120
0.316
0.328
0.148
-0.049
0.028
0.285
0.815
1.186
0.951
1.027
1.145
0.869
0.591
0.395
0.264
0.178
0.124
0.090
0.069
0.055
0.045
0.038
0.033
0.028
-0.002
0.001
0.005
0.010
0.016
0.023
0.031
0.041
0.054
0.069
0.089
0.114
0.146
0.191
0.254
0.348
0.493
0.714
0.998
1.158
0.763
-1.309
-2.409
0.145
2.685
-2.347
-2.966
0.114
-0.410
-3.090
-1.028
0.157
0.260
-0.364
-1.940
-0.707
0.264
1.425
2.826
1.685
1.246
1.215
0.966
0.685
0.468
0.314
0.212
0.146
0.105
0.079
0.062
0.050
0.042
0.035
0.030
0.000
0.004
0.008
0.012
0.018
0.025
0.034
0.044
0.056
0.072
0.091
0.116
0.148
0.191
0.248
0.327
0.433
0.564
0.689
0.718
0.491
-0.122
-0.294
0.264
0.131
-0.605
4.507
2.039
0.121
-0.934
-0.485
0.125
0.333
-0.103
-10.412
-1.607
0.536
0.492
2.146
1.738
1.172
1.080
0.914
0.693
0.487
0.331
0.225
0.156
0.113
0.085
0.066
0.053
0.044
0.037
0.032
0.002
0.006
0.010
0.014
0.020
0.027
0.036
0.046
0.058
0.074
0.093
0.118
0.150
0.192
0.247
0.320
0.411
0.512
0.599
0.625
0.552
0.424
0.462
0.593
-1.246
2.853
4.514
1.613
0.365
-0.020
-0.006
0.119
-0.054
2.591
1.982
-0.052
2.331
-0.304
-0.347
0.688
0.844
0.909
0.802
0.625
0.452
0.314
0.217
0.154
0.113
0.086
0.067
0.054
0.045
0.038
0.032
0.004
0.007
0.011
0.016
0.022
0.029
0.037
0.047
0.059
0.075
0.094
0.119
0.152
0.195
0.253
0.330
0.428
0.540
0.644
0.699
0.688
0.719
1.262
2.050
-1.488
2.176
1.108
0.184
0.208
0.112
0.083
0.043
-0.579
-10.186
-0.640
0.465
0.203
0.099
0.164
0.314
0.503
0.659
0.619
0.499
0.376
0.272
0.195
0.143
0.107
0.083
0.066
0.054
0.045
0.038
0.032
0.005
0.008
0.012
0.017
0.023
0.029
0.038
0.047
0.060
0.075
0.094
0.120
0.154
0.200
0.264
0.353
0.474
0.628
0.788
0.887
0.859
0.812
1.872
4.952
1.803
-0.263
-1.198
-0.030
0.315
0.239
0.003
-0.538
0.907
1.630
0.291
2.968
0.253
0.414
0.457
0.297
0.330
0.418
0.419
0.361
0.287
0.219
0.166
0.126
0.098
0.077
0.063
0.052
0.043
0.037
0.032
0.006
0.009
0.013
0.018
0.023
0.030
0.038
0.048
0.059
0.074
0.094
0.120
0.155
0.204
0.275
0.379
0.532
0.745
0.998
1.186
1.110
0.668
0.174
1.050
1.133
0.738
0.657
1.089
1.139
0.692
0.003
-2.149
-2.907
-0.340
-0.533
-0.691
0.065
0.617
0.549
0.333
0.268
0.278
0.278
0.252
0.212
0.172
0.137
0.108
0.087
0.071
0.058
0.049
0.041
0.036
0.031
0.007
0.010
0.014
0.019
0.024
0.030
0.038
0.047
0.059
0.073
0.092
0.118
0.153
0.204
0.280
0.395
0.573
0.840
1.201
1.556
1.526
0.960
0.424
0.627
1.162
1.563
1.765
5.367
2.367
1.019
0.248
-0.558
-0.855
0.010
-2.340
-7.459
-0.444
0.470
0.459
0.293
0.219
0.200
0.193
0.178
0.157
0.133
0.111
0.092
0.076
0.063
0.053
0.046
0.039
0.034
0.030
0.008
0.011
0.014
0.019
0.024
0.030
0.037
0.046
0.057
0.071
0.090
0.114
0.149
0.199
0.273
0.389
0.570
0.846
1.232
1.645
1.667
1.176
0.810
0.842
1.363
1.995
1.701
2.142
1.340
0.631
0.220
-0.127
0.354
1.618
0.435
-0.907
-0.166
0.206
0.256
0.202
0.163
0.147
0.140
0.131
0.119
0.105
0.090
0.077
0.066
0.057
0.049
0.042
0.037
0.032
0.028
0.008
0.011
0.015
0.019
0.024
0.029
0.036
0.045
0.055
0.068
0.085
0.109
0.140
0.186
0.254
0.356
0.512
0.737
1.021
1.264
1.270
1.021
0.811
0.794
0.985
1.165
1.054
0.911
0.675
0.409
0.199
0.129
0.857
2.031
1.134
0.325
0.068
0.101
0.130
0.125
0.115
0.109
0.105
0.100
0.092
0.084
0.074
0.066
0.057
0.050
0.044
0.039
0.034
0.030
0.027
0.008
0.011
0.015
0.019
0.023
0.029
0.035
0.043
0.053
0.065
0.080
0.101
0.129
0.168
0.225
0.306
0.420
0.571
0.736
0.853
0.855
0.760
0.661
0.630
0.661
0.687
0.652
0.567
0.451
0.321
0.230
0.321
0.833
1.382
0.933
0.328
0.106
0.071
0.077
0.081
0.083
0.082
0.081
0.078
0.074
0.068
0.062
0.056
0.050
0.045
0.040
0.036
0.032
0.029
0.026
0.008
0.011
0.015
0.018
0.023
0.028
0.034
0.041
0.050
0.060
0.074
0.092
0.116
0.148
0.192
0.251
0.328
0.419
0.509
0.569
0.577
0.544
0.502
0.479
0.477
0.476
0.456
0.418
0.358
0.282
0.236
0.351
0.959
0.896
0.490
0.203
0.087
0.058
0.057
0.061
0.064
0.065
0.065
0.064
0.061
0.057
0.053
0.049
0.044
0.040
0.036
0.033
0.030
0.027
0.024
0.008
0.011
0.014
0.018
0.022
0.026
0.032
0.038
0.046
0.056
0.068
0.083
0.102
0.128
0.160
0.201
0.251
0.305
0.356
0.389
0.400
0.391
0.376
0.365
0.361
0.358
0.351
0.334
0.300
0.251
0.214
0.249
0.381
0.349
0.205
0.108
0.064
0.050
0.048
0.051
0.053
0.054
0.055
0.054
0.052
0.049
0.046
0.043
0.040
0.036
0.033
0.030
0.028
0.025
0.023
0.008
0.011
0.014
0.017
0.021
0.025
0.030
0.036
0.043
0.051
0.061
0.074
0.089
0.109
0.132
0.161
0.193
0.226
0.256
0.277
0.287
0.288
0.284
0.280
0.279
0.280
0.278
0.268
0.247
0.213
0.180
0.167
0.167
0.146
0.104
0.069
0.052
0.046
0.045
0.046
0.047
0.047
0.047
0.047
0.045
0.043
0.041
0.038
0.036
0.033
0.030
0.028
0.026
0.023
0.021
0.008
0.011
0.013
0.016
0.020
0.024
0.028
0.033
0.039
0.047
0.055
0.065
0.078
0.092
0.109
0.129
0.150
0.171
0.190
0.204
0.213
0.216
0.217
0.218
0.218
0.220
0.219
0.212
0.197
0.174
0.147
0.126
0.109
0.091
0.072
0.057
0.048
0.044
0.042
0.042
0.043
0.043
0.042
0.041
0.040
0.039
0.037
0.035
0.032
0.030
0.028
0.026
0.024
0.022
0.020
0.008
0.010
0.013
0.016
0.019
0.022
0.026
0.031
0.036
0.042
0.049
0.058
0.067
0.078
0.091
0.105
0.119
0.133
0.146
0.156
0.162
0.167
0.169
0.170
0.172
0.172
0.171
0.166
0.155
0.139
0.120
0.103
0.087
0.073
0.061
0.052
0.046
0.043
0.041
0.040
0.040
0.039
0.038
0.037
0.036
0.035
0.033
0.031
0.030
0.028
0.026
0.024
0.022
0.020
0.019
0.008
0.010
0.012
0.015
0.018
0.021
0.024
0.028
0.033
0.038
0.044
0.051
0.058
0.067
0.076
0.086
0.096
0.106
0.115
0.122
0.127
0.131
0.133
0.135
0.136
0.136
0.134
0.130
0.122
0.111
0.099
0.086
0.075
0.064
0.056
0.049
0.044
0.041
0.039
0.038
0.037
0.036
0.035
0.034
0.033
0.032
0.030
0.029
0.027
0.026
0.024
0.022
0.021
0.019
0.018
0.007
0.009
0.011
0.014
0.016
0.019
0.022
0.026
0.030
0.034
0.039
0.045
0.051
0.057
0.065
0.072
0.079
0.086
0.092
0.098
0.102
0.105
0.107
0.109
0.109
0.109
0.107
0.104
0.098
0.091
0.082
0.074
0.065
0.058
0.051
0.046
0.043
0.040
0.038
0.036
0.035
0.034
0.033
0.032
0.031
0.029
0.028
0.027
0.025
0.024
0.022
0.021
0.019
0.018
0.017
-0.062
-0.064
-0.065
-0.067
-0.069
-0.071
-0.073
-0.074
-0.076
-0.078
-0.081
-0.083
-0.085
-0.088
-0.091
-0.094
-0.097
-0.101
-0.104
-0.106
-0.106
-0.105
-0.101
-0.094
-0.087
-0.082
-0.085
-0.101
-0.131
-0.167
-0.200
-0.223
-0.231
-0.226
-0.211
-0.191
-0.172
-0.155
-0.140
-0.128
-0.118
-0.109
-0.101
-0.095
-0.089
-0.083
-0.078
-0.074
-0.070
-0.066
-0.062
-0.059
-0.056
-0.054
-0.051
-0.063
-0.065
-0.067
-0.068
-0.070
-0.072
-0.074
-0.076
-0.078
-0.080
-0.082
-0.084
-0.087
-0.090
-0.092
-0.096
-0.099
-0.103
-0.106
-0.107
-0.106
-0.100
-0.089
-0.070
-0.047
-0.025
-0.018
-0.043
-0.101
-0.175
-0.238
-0.276
-0.288
-0.277
-0.252
-0.223
-0.195
-0.172
-0.153
-0.138
-0.125
-0.115
-0.107
-0.099
-0.092
-0.086
-0.081
-0.076
-0.071
-0.067
-0.064
-0.060
-0.057
-0.054
-0.051
-0.064
-0.066
-0.068
-0.070
-0.071
-0.073
-0.075
-0.077
-0.079
-0.081
-0.083
-0.085
-0.088
-0.091
-0.094
-0.097
-0.101
-0.104
-0.107
-0.108
-0.103
-0.090
-0.064
-0.023
0.038
0.114
0.157
0.124
-0.001
-0.165
-0.285
-0.340
-0.349
-0.329
-0.294
-0.253
-0.218
-0.188
-0.165
-0.148
-0.133
-0.122
-0.112
-0.104
-0.096
-0.089
-0.083
-0.078
-0.073
-0.069
-0.065
-0.061
-0.057
-0.054
-0.052
-0.065
-0.067
-0.069
-0.071
-0.073
-0.074
-0.076
-0.078
-0.080
-0.082
-0.084
-0.086
-0.088
-0.091
-0.094
-0.097
-0.101
-0.104
-0.107
-0.107
-0.099
-0.076
-0.025
0.063
0.203
0.448
0.626
0.581
0.302
-0.146
-0.352
-0.368
-0.350
-0.337
-0.312
-0.274
-0.235
-0.203
-0.177
-0.157
-0.141
-0.129
-0.118
-0.108
-0.100
-0.093
-0.086
-0.080
-0.075
-0.070
-0.065
-0.061
-0.058
-0.055
-0.052
-0.066
-0.068
-0.070
-0.072
-0.074
-0.075
-0.077
-0.079
-0.081
-0.083
-0.084
-0.086
-0.088
-0.091
-0.093
-0.096
-0.099
-0.103
-0.106
-0.105
-0.095
-0.061
0.022
0.204
0.445
0.962
1.522
1.778
1.523
-0.325
-0.396
-0.154
-0.071
-0.186
-0.272
-0.273
-0.244
-0.213
-0.187
-0.166
-0.149
-0.135
-0.123
-0.113
-0.104
-0.095
-0.088
-0.082
-0.076
-0.071
-0.066
-0.062
-0.058
-0.055
-0.052
-0.067
-0.069
-0.071
-0.073
-0.075
-0.076
-0.078
-0.080
-0.082
-0.083
-0.085
-0.086
-0.087
-0.089
-0.091
-0.093
-0.096
-0.099
-0.103
-0.103
-0.095
-0.065
0.027
0.342
0.891
-0.392
-0.463
4.068
3.634
-2.271
2.047
1.085
0.867
0.164
-0.187
-0.257
-0.245
-0.219
-0.195
-0.174
-0.157
-0.142
-0.129
-0.117
-0.107
-0.098
-0.090
-0.083
-0.077
-0.071
-0.066
-0.062
-0.058
-0.055
-0.052
-0.068
-0.070
-0.072
-0.074
-0.076
-0.077
-0.079
-0.081
-0.082
-0.083
-0.084
-0.085
-0.086
-0.086
-0.087
-0.088
-0.090
-0.093
-0.096
-0.100
-0.101
-0.095
-0.100
-0.208
0.310
-0.178
0.706
7.034
-0.094
-1.191
6.796
6.528
1.877
0.231
-0.169
-0.250
-0.246
-0.225
-0.202
-0.182
-0.164
-0.148
-0.134
-0.122
-0.111
-0.101
-0.092
-0.084
-0.078
-0.072
-0.066
-0.062
-0.058
-0.054
-0.051
-0.069
-0.071
-0.073
-0.075
-0.077
-0.078
-0.080
-0.081
-0.082
-0.083
-0.084
-0.084
-0.083
-0.082
-0.081
-0.080
-0.080
-0.081
-0.085
-0.093
-0.108
-0.137
-0.231
-0.238
6.231
0.856
-1.497
-13.126
-1.938
-0.594
-0.167
0.559
0.181
-0.152
-0.245
-0.263
-0.251
-0.231
-0.209
-0.189
-0.171
-0.154
-0.139
-0.126
-0.114
-0.103
-0.093
-0.085
-0.078
-0.071
-0.066
-0.061
-0.057
-0.054
-0.050
-0.070
-0.072
-0.074
-0.076
-0.077
-0.079
-0.081
-0.082
-0.083
-0.083
-0.083
-0.082
-0.080
-0.077
-0.073
-0.069
-0.065
-0.063
-0.066
-0.077
-0.104
-0.174
-0.392
-1.417
-4.022
-0.714
-0.329
-1.574
-0.951
-0.434
-0.393
-0.046
-0.679
-0.409
-0.315
-0.286
-0.263
-0.240
-0.217
-0.197
-0.177
-0.160
-0.144
-0.129
-0.116
-0.104
-0.094
-0.085
-0.077
-0.071
-0.065
-0.060
-0.056
-0.053
-0.049
-0.071
-0.073
-0.075
-0.077
-0.078
-0.080
-0.081
-0.082
-0.083
-0.082
-0.081
-0.079
-0.075
-0.070
-0.063
-0.054
-0.045
-0.037
-0.034
-0.040
-0.070
-0.144
-0.386
-1.296
-2.630
-0.834
0.852
1.158
-0.368
-0.070
1.224
7.331
0.166
-0.369
-0.340
-0.307
-0.278
-0.250
-0.225
-0.203
-0.182
-0.163
-0.146
-0.130
-0.116
-0.104
-0.093
-0.084
-0.076
-0.069
-0.064
-0.059
-0.055
-0.051
-0.048
-0.071
-0.074
-0.076
-0.077
-0.079
-0.081
-0.082
-0.083
-0.083
-0.082
-0.080
-0.076
-0.070
-0.062
-0.051
-0.036
-0.020
-0.002
0.016
0.037
0.026
0.020
-0.037
-0.203
3.450
0.689
-3.208
-5.644
-0.536
0.031
1.058
1.626
0.114
-0.325
-0.368
-0.340
-0.297
-0.258
-0.228
-0.204
-0.183
-0.164
-0.146
-0.130
-0.115
-0.102
-0.091
-0.082
-0.074
-0.067
-0.062
-0.057
-0.053
-0.050
-0.047
-0.072
-0.074
-0.076
-0.078
-0.080
-0.081
-0.082
-0.083
-0.083
-0.081
-0.078
-0.073
-0.065
-0.054
-0.038
-0.016
0.010
0.039
0.079
0.323
0.200
0.367
1.471
0.306
-5.746
-1.796
1.086
0.940
-0.158
-0.116
0.379
1.845
0.178
-0.377
-0.442
-0.386
-0.308
-0.249
-0.215
-0.195
-0.177
-0.160
-0.143
-0.126
-0.112
-0.099
-0.087
-0.078
-0.070
-0.064
-0.059
-0.054
-0.051
-0.047
-0.045
-0.073
-0.075
-0.077
-0.079
-0.081
-0.082
-0.083
-0.083
-0.083
-0.081
-0.077
-0.070
-0.061
-0.046
-0.025
0.005
0.043
0.084
0.119
0.168
-0.130
-0.084
1.547
5.907
-1.322
-0.093
1.357
0.018
-0.289
-0.316
-0.170
0.186
-0.236
-0.554
-0.599
-0.453
-0.269
-0.166
-0.151
-0.158
-0.158
-0.148
-0.134
-0.119
-0.105
-0.093
-0.082
-0.073
-0.066
-0.060
-0.055
-0.051
-0.048
-0.045
-0.042
-0.074
-0.076
-0.078
-0.080
-0.082
-0.083
-0.084
-0.084
-0.083
-0.080
-0.076
-0.068
-0.056
-0.039
-0.013
0.024
0.076
0.138
0.172
0.127
0.008
0.051
0.674
2.857
0.879
-1.223
-1.903
-0.663
-0.379
-0.386
-0.425
-0.431
-0.548
-0.921
-1.060
-0.573
0.007
0.230
0.051
-0.074
-0.122
-0.128
-0.120
-0.108
-0.095
-0.084
-0.074
-0.066
-0.059
-0.054
-0.050
-0.047
-0.044
-0.042
-0.040
-0.074
-0.076
-0.079
-0.081
-0.082
-0.084
-0.084
-0.084
-0.083
-0.080
-0.075
-0.066
-0.053
-0.033
-0.005
0.038
0.107
0.227
0.399
0.311
0.128
-0.039
-0.753
-2.842
-0.666
-0.193
-0.275
-0.312
-0.130
-0.285
-0.490
-0.522
-0.507
-1.220
-1.282
-1.004
1.356
1.997
0.537
0.052
-0.075
-0.102
-0.101
-0.092
-0.082
-0.072
-0.063
-0.057
-0.051
-0.047
-0.044
-0.042
-0.040
-0.038
-0.037
-0.075
-0.077
-0.079
-0.081
-0.083
-0.084
-0.085
-0.085
-0.083
-0.080
-0.074
-0.065
-0.050
-0.030
0.000
0.046
0.124
0.321
0.964
0.899
0.321
0.033
-0.713
-1.872
-0.524
2.149
2.946
0.119
0.127
-0.178
-0.480
-0.498
-0.106
0.875
8.251
-4.797
-2.262
1.569
0.721
0.136
-0.033
-0.074
-0.079
-0.073
-0.065
-0.057
-0.050
-0.045
-0.041
-0.039
-0.037
-0.036
-0.035
-0.034
-0.033
-0.075
-0.078
-0.080
-0.082
-0.084
-0.085
-0.086
-0.086
-0.084
-0.081
-0.074
-0.064
-0.049
-0.027
0.003
0.046
0.112
0.257
0.563
0.607
0.438
0.245
-0.075
0.229
0.556
-4.362
-10.160
0.005
0.119
-0.066
-0.263
-0.320
-0.040
0.525
0.449
-0.863
-0.534
0.306
0.594
0.201
-0.007
-0.049
-0.055
-0.051
-0.044
-0.038
-0.033
-0.031
-0.029
-0.029
-0.029
-0.029
-0.029
-0.029
-0.029
-0.075
-0.078
-0.081
-0.083
-0.085
-0.086
-0.087
-0.087
-0.085
-0.081
-0.075
-0.064
-0.048
-0.026
0.004
0.041
0.087
0.148
0.226
0.286
0.325
0.235
-0.182
-0.891
2.018
1.825
-0.882
-0.402
-0.010
0.228
0.259
0.141
-0.099
-0.682
-2.318
-0.644
0.066
0.131
0.157
0.076
-0.002
-0.027
-0.030
-0.026
-0.020
-0.016
-0.014
-0.014
-0.015
-0.017
-0.020
-0.022
-0.023
-0.025
-0.025
-0.076
-0.079
-0.081
-0.084
-0.086
-0.088
-0.089
-0.088
-0.087
-0.083
-0.076
-0.065
-0.049
-0.026
0.003
0.034
0.060
0.072
0.074
0.086
0.109
0.092
-0.141
-0.134
10.361
1.627
-0.189
-0.615
0.141
0.725
0.742
0.847
0.372
-0.353
-2.573
-0.692
0.024
0.103
0.073
0.032
0.003
-0.006
-0.004
0.003
0.008
0.011
0.010
0.006
0.001
-0.005
-0.010
-0.014
-0.017
-0.020
-0.021
-0.076
-0.079
-0.082
-0.084
-0.087
-0.089
-0.090
-0.090
-0.088
-0.085
-0.077
-0.066
-0.049
-0.026
0.001
0.027
0.031
-0.001
-0.064
-0.120
-0.134
-0.121
-0.260
-1.613
-11.572
-1.450
-0.105
0.138
0.654
1.283
1.339
1.264
-0.171
-0.475
-0.564
-0.549
0.097
0.213
0.101
0.036
0.015
0.015
0.024
0.034
0.040
0.041
0.036
0.028
0.018
0.009
0.001
-0.006
-0.011
-0.015
-0.017
-0.076
-0.079
-0.082
-0.085
-0.088
-0.090
-0.092
-0.092
-0.090
-0.086
-0.079
-0.067
-0.048
-0.024
0.005
0.025
0.008
-0.080
-0.244
-0.424
-0.489
-0.375
-0.336
-0.977
-2.334
-0.718
0.146
0.781
1.027
1.145
1.285
0.217
-8.480
-0.456
-2.561
-3.272
0.994
0.469
0.126
0.035
0.023
0.034
0.051
0.066
0.074
0.072
0.064
0.050
0.036
0.022
0.011
0.002
-0.005
-0.010
-0.013
-0.076
-0.079
-0.082
-0.086
-0.089
-0.091
-0.093
-0.094
-0.093
-0.088
-0.080
-0.066
-0.044
-0.013
0.025
0.052
0.029
-0.122
-0.493
-1.056
-1.282
-0.568
0.464
-0.004
-0.050
-0.099
0.528
2.038
1.551
0.925
1.111
0.536
-1.541
6.218
1.874
-0.768
2.685
0.450
0.052
0.000
0.017
0.047
0.075
0.097
0.106
0.103
0.090
0.071
0.052
0.035
0.020
0.009
0.001
-0.005
-0.010
-0.075
-0.079
-0.082
-0.086
-0.090
-0.093
-0.095
-0.096
-0.095
-0.091
-0.081
-0.063
-0.035
0.010
0.073
0.147
0.187
0.038
-0.692
-2.643
-4.216
-0.662
6.345
1.338
-1.826
-1.329
0.603
0.968
1.310
0.711
0.492
0.230
0.196
0.976
-0.219
-0.450
-0.086
-0.138
-0.135
-0.068
-0.002
0.051
0.092
0.119
0.131
0.127
0.110
0.088
0.065
0.044
0.028
0.015
0.005
-0.002
-0.007
-0.075
-0.078
-0.082
-0.086
-0.090
-0.094
-0.097
-0.099
-0.098
-0.094
-0.083
-0.062
-0.024
0.042
0.157
0.348
0.633
0.888
0.144
-4.687
-15.886
1.010
0.037
2.761
0.298
-0.847
-0.454
-0.002
0.320
0.278
0.039
-0.357
-0.323
-1.831
-14.433
-0.449
-0.613
-0.572
-0.318
-0.136
-0.024
0.048
0.098
0.129
0.143
0.138
0.120
0.096
0.071
0.049
0.032
0.018
0.008
0.001
-0.004
-0.074
-0.078
-0.082
-0.086
-0.091
-0.095
-0.099
-0.102
-0.102
-0.099
-0.088
-0.064
-0.018
0.074
0.257
0.654
1.538
3.434
7.142
-0.686
-5.579
-4.154
-1.968
-0.535
-0.574
-1.106
-1.300
-0.512
-0.042
0.098
-0.036
-0.426
-0.432
-0.374
-0.094
7.330
-0.068
-0.600
-0.359
-0.160
-0.038
0.039
0.091
0.123
0.137
0.134
0.117
0.094
0.071
0.050
0.033
0.020
0.010
0.003
-0.002
-0.073
-0.077
-0.081
-0.086
-0.091
-0.096
-0.101
-0.105
-0.108
-0.107
-0.098
-0.075
-0.025
0.081
0.317
0.926
2.979
7.678
7.762
2.459
-0.880
-1.914
-1.765
-1.708
-1.781
-0.911
-0.511
-0.288
-0.048
0.141
0.137
-0.036
-0.088
0.189
1.477
4.934
0.667
-0.260
-0.251
-0.139
-0.045
0.024
0.072
0.103
0.117
0.116
0.103
0.084
0.064
0.046
0.031
0.020
0.011
0.004
-0.001
-0.071
-0.075
-0.080
-0.085
-0.091
-0.097
-0.103
-0.110
-0.115
-0.118
-0.115
-0.098
-0.053
0.046
0.272
0.841
2.629
5.892
5.206
8.361
0.975
-0.533
-0.906
-1.440
-10.543
0.817
0.940
0.100
-0.106
-0.108
0.088
0.072
0.052
0.398
2.314
1.624
0.422
-0.096
-0.172
-0.126
-0.059
0.001
0.045
0.074
0.088
0.089
0.082
0.068
0.053
0.039
0.027
0.018
0.010
0.004
0.000
-0.070
-0.074
-0.078
-0.084
-0.090
-0.097
-0.105
-0.115
-0.124
-0.133
-0.138
-0.133
-0.104
-0.030
0.133
0.473
1.107
1.842
2.795
3.515
0.993
-0.018
-0.288
0.203
-2.653
6.696
2.623
0.376
-0.237
-0.628
-0.118
-0.026
-0.004
0.134
0.423
0.276
0.054
-0.152
-0.218
-0.176
-0.098
-0.032
0.013
0.040
0.055
0.060
0.057
0.050
0.040
0.031
0.022
0.014
0.008
0.004
0.
-0.068
-0.072
-0.077
-0.082
-0.089
-0.097
-0.107
-0.119
-0.134
-0.151
-0.166
-0.177
-0.169
-0.127
-0.029
0.147
0.400
0.673
0.899
0.856
0.430
0.040
-0.202
-0.310
-0.048
1.148
1.033
0.255
-0.094
-0.218
-0.149
-0.105
-0.051
0.092
-0.254
0.106
-0.018
-0.375
-0.478
-0.341
-0.165
-0.063
-0.017
0.007
0.021
0.030
0.032
0.030
0.026
0.021
0.015
0.011
0.006
0.003
0.000
-0.065
-0.069
-0.074
-0.080
-0.087
-0.096
-0.108
-0.123
-0.142
-0.166
-0.194
-0.221
-0.236
-0.225
-0.172
-0.076
0.051
0.175
0.255
0.238
0.125
-0.032
-0.243
-0.655
-1.448
-0.805
-0.067
-0.049
-0.105
-0.148
-0.152
-0.144
-0.101
0.073
-0.139
-0.123
-0.311
-0.930
-1.334
-0.677
-0.195
-0.040
-0.029
-0.024
-0.013
-0.001
0.007
0.011
0.012
0.011
0.009
0.007
0.004
0.002
0.000
-0.062
-0.066
-0.071
-0.077
-0.084
-0.094
-0.107
-0.124
-0.147
-0.177
-0.214
-0.254
-0.287
-0.297
-0.272
-0.214
-0.137
-0.065
-0.020
-0.015
-0.044
-0.111
-0.273
-0.739
-1.745
-1.313
-0.471
-0.261
-0.213
-0.188
-0.167
-0.160
-0.168
-0.198
-0.227
-0.201
-0.350
-1.284
-2.267
-0.844
0.106
0.165
-0.018
-0.059
-0.051
-0.034
-0.019
-0.009
-0.002
0.001
0.003
0.003
0.002
0.001
0.000
-0.059
-0.063
-0.067
-0.073
-0.080
-0.090
-0.103
-0.121
-0.145
-0.177
-0.218
-0.264
-0.306
-0.327
-0.317
-0.280
-0.230
-0.189
-0.170
-0.171
-0.167
-0.171
-0.235
-0.425
-0.680
-0.629
-0.432
-0.359
-0.310
-0.235
-0.165
-0.121
-0.145
-0.261
-0.315
-0.014
0.207
-0.176
-0.524
-0.707
0.236
0.249
-0.063
-0.117
-0.101
-0.073
-0.048
-0.029
-0.016
-0.008
-0.003
-0.001
0.000
0.000
-0.001
-0.056
-0.059
-0.063
-0.069
-0.075
-0.084
-0.097
-0.113
-0.137
-0.167
-0.206
-0.249
-0.289
-0.312
-0.310
-0.288
-0.258
-0.246
-0.276
-0.325
-0.300
-0.218
-0.171
-0.187
-0.238
-0.267
-0.302
-0.357
-0.340
-0.244
-0.128
0.005
0.046
-0.225
0.003
1.489
2.773
0.891
-0.037
-0.592
-0.444
-0.182
-0.216
-0.215
-0.174
-0.124
-0.082
-0.051
-0.030
-0.017
-0.009
-0.004
-0.002
-0.001
0.000
-0.052
-0.055
-0.059
-0.063
-0.069
-0.077
-0.088
-0.103
-0.122
-0.148
-0.180
-0.216
-0.247
-0.267
-0.269
-0.255
-0.237
-0.243
-0.327
-0.481
-0.437
-0.231
-0.094
-0.032
-0.014
-0.039
-0.117
-0.215
-0.245
-0.186
-0.046
0.324
0.935
-0.390
-2.399
3.009
6.821
0.056
-0.324
-0.306
-0.342
-0.391
-0.420
-0.371
-0.280
-0.191
-0.123
-0.076
-0.045
-0.026
-0.014
-0.007
-0.003
-0.001
0.000
-0.048
-0.050
-0.053
-0.057
-0.062
-0.068
-0.077
-0.089
-0.104
-0.124
-0.148
-0.173
-0.196
-0.212
-0.215
-0.204
-0.179
-0.154
-0.184
-0.307
-0.281
-0.100
0.022
0.099
0.142
0.151
0.103
0.006
-0.080
-0.098
0.028
0.869
2.195
-0.397
-7.893
0.306
-3.620
-10.990
-0.228
-0.077
-0.361
-0.649
-0.742
-0.618
-0.431
-0.278
-0.171
-0.103
-0.060
-0.034
-0.019
-0.009
-0.004
-0.001
0.001
-0.044
-0.045
-0.048
-0.050
-0.054
-0.059
-0.065
-0.074
-0.084
-0.098
-0.114
-0.131
-0.146
-0.158
-0.162
-0.153
-0.111
-0.009
0.173
0.345
0.329
0.201
0.171
0.208
0.253
0.291
0.311
0.238
0.080
-0.028
-0.014
0.299
0.597
0.129
1.150
0.468
-0.829
-0.406
1.450
0.842
-0.084
-0.928
-1.192
-0.951
-0.622
-0.379
-0.224
-0.130
-0.074
-0.042
-0.022
-0.011
-0.004
0.000
0.002
-0.039
-0.040
-0.042
-0.044
-0.046
-0.049
-0.053
-0.058
-0.064
-0.072
-0.081
-0.090
-0.100
-0.109
-0.115
-0.113
-0.067
0.094
0.458
1.058
1.616
0.495
0.295
0.286
0.332
0.388
0.452
0.394
0.185
0.014
-0.092
-0.125
-0.127
-0.151
-0.058
-0.077
-0.312
-1.974
2.944
2.306
0.973
-0.658
-1.475
-1.277
-0.817
-0.477
-0.271
-0.153
-0.085
-0.046
-0.024
-0.011
-0.003
0.001
0.003
-0.035
-0.035
-0.036
-0.037
-0.037
-0.039
-0.040
-0.042
-0.044
-0.047
-0.050
-0.053
-0.057
-0.062
-0.069
-0.072
-0.036
0.125
0.446
0.912
1.000
0.550
0.370
0.369
0.451
0.507
0.474
0.383
0.219
0.043
-0.151
-0.368
-0.432
-0.223
0.229
1.668
6.106
-12.528
-1.754
0.460
3.612
0.232
-1.804
-1.650
-0.999
-0.550
-0.301
-0.166
-0.090
-0.048
-0.023
-0.009
-0.001
0.003
0.005
-0.030
-0.030
-0.030
-0.030
-0.029
-0.029
-0.028
-0.027
-0.025
-0.024
-0.022
-0.019
-0.016
-0.014
-0.014
-0.009
0.030
0.168
0.434
0.705
0.666
0.441
0.384
0.473
0.569
0.610
0.484
0.373
0.253
0.091
-0.137
-0.450
-0.530
-0.117
0.952
5.123
2.493
-0.640
-0.652
-0.325
-0.207
-1.394
-2.560
-1.940
-1.063
-0.563
-0.301
-0.162
-0.086
-0.044
-0.020
-0.006
0.002
0.006
0.008
-0.026
-0.025
-0.024
-0.023
-0.021
-0.019
-0.016
-0.013
-0.008
-0.002
0.005
0.013
0.023
0.035
0.049
0.066
0.095
0.154
0.353
0.607
0.285
-0.138
0.092
0.559
0.551
0.491
0.435
0.393
0.330
0.199
0.006
-0.193
-0.225
0.056
0.645
1.587
0.740
0.038
-0.280
-0.434
-0.761
-1.543
-2.072
-1.583
-0.904
-0.488
-0.263
-0.140
-0.073
-0.034
-0.012
0.000
0.007
0.010
0.011
-0.022
-0.020
-0.019
-0.016
-0.014
-0.010
-0.005
0.000
0.008
0.017
0.028
0.042
0.059
0.081
0.108
0.136
0.133
0.014
-0.130
-0.004
-0.900
-3.046
-2.120
-0.009
0.345
0.357
0.383
0.438
0.483
0.402
0.303
0.218
0.149
0.245
0.481
0.725
0.356
0.084
-0.091
-0.213
-0.495
-1.090
-1.393
-1.042
-0.629
-0.354
-0.194
-0.102
-0.050
-0.019
-0.002
0.007
0.012
0.014
0.015
-0.018
-0.016
-0.013
-0.010
-0.007
-0.002
0.004
0.012
0.022
0.034
0.049
0.067
0.091
0.122
0.162
0.207
0.229
0.140
-0.010
-0.027
-2.023
-21.317
-12.247
-1.276
0.039
0.281
0.346
0.471
0.684
0.726
0.834
0.764
0.405
0.310
0.311
0.263
0.239
0.140
0.034
0.021
0.093
0.117
-0.550
-0.536
-0.342
-0.198
-0.107
-0.052
-0.019
0.000
0.010
0.016
0.019
0.019
0.019
-0.014
-0.012
-0.009
-0.005
0.000
0.005
0.013
0.022
0.033
0.048
0.065
0.088
0.117
0.155
0.210
0.289
0.403
0.609
1.130
2.299
1.345
-5.356
-4.701
-0.915
0.210
0.425
0.302
0.385
0.580
0.978
0.946
0.775
0.451
0.293
0.219
0.178
0.227
0.182
0.105
0.150
0.420
0.820
0.222
-0.072
-0.077
-0.042
-0.015
0.003
0.015
0.021
0.025
0.026
0.025
0.024
0.022
-0.011
-0.008
-0.004
0.000
0.005
0.012
0.020
0.030
0.043
0.059
0.078
0.103
0.136
0.181
0.248
0.359
0.576
1.098
2.706
6.524
6.498
3.056
0.234
0.315
1.233
1.599
0.217
0.263
0.336
0.452
0.496
0.460
0.368
0.288
0.257
0.217
0.192
0.201
0.231
0.298
0.443
0.562
0.422
0.245
0.151
0.101
0.074
0.058
0.049
0.043
0.039
0.035
0.032
0.029
0.026
-0.007
-0.004
-0.001
0.004
0.010
0.017
0.026
0.037
0.050
0.067
0.088
0.114
0.148
0.196
0.270
0.397
0.654
1.292
3.485
11.266
8.373
10.378
1.616
1.365
2.373
1.142
0.272
0.174
0.152
0.176
0.246
0.309
0.314
0.309
0.375
0.342
0.305
0.404
0.537
0.652
0.764
0.814
0.703
0.515
0.350
0.231
0.154
0.107
0.080
0.063
0.052
0.044
0.038
0.033
0.029
-0.005
-0.001
0.003
0.007
0.014
0.021
0.030
0.041
0.055
0.072
0.093
0.120
0.154
0.202
0.274
0.393
0.618
1.091
2.125
3.476
3.509
2.510
1.011
1.147
2.272
1.369
0.143
0.051
-0.003
-0.067
0.062
0.257
0.320
0.264
0.234
0.266
0.419
0.816
1.123
1.161
1.274
1.341
1.112
0.791
0.528
0.340
0.219
0.147
0.105
0.079
0.063
0.051
0.043
0.037
0.032
-0.002
0.001
0.005
0.010
0.017
0.024
0.033
0.045
0.058
0.075
0.096
0.122
0.156
0.201
0.266
0.365
0.527
0.798
1.204
1.568
1.449
0.813
0.311
0.121
-1.573
-0.024
-0.222
0.073
-0.054
-0.273
-0.086
0.322
0.485
0.274
-0.141
-0.005
0.452
1.334
1.851
1.644
1.711
1.917
1.508
1.026
0.663
0.416
0.264
0.175
0.122
0.090
0.070
0.056
0.047
0.040
0.034
0.
0.004
0.008
0.013
0.019
0.026
0.036
0.047
0.060
0.077
0.097
0.122
0.154
0.197
0.253
0.333
0.444
0.592
0.759
0.857
0.764
0.479
0.389
0.823
-1.891
-1.314
0.310
0.466
0.113
-0.114
-0.009
0.306
0.737
1.514
0.439
-0.087
0.342
0.963
1.804
2.075
1.934
2.017
1.557
1.133
0.724
0.445
0.281
0.186
0.130
0.096
0.074
0.059
0.049
0.041
0.035
0.002
0.005
0.010
0.015
0.021
0.028
0.037
0.048
0.061
0.077
0.097
0.121
0.152
0.192
0.244
0.311
0.395
0.490
0.577
0.617
0.566
0.367
-0.092
5.302
0.662
0.372
0.572
0.369
0.193
0.090
0.112
0.264
0.804
3.864
2.723
-0.064
-0.241
0.288
0.947
1.445
1.832
2.260
1.496
1.077
0.683
0.421
0.270
0.182
0.129
0.096
0.075
0.060
0.049
0.041
0.035
0.003
0.007
0.011
0.016
0.022
0.029
0.038
0.048
0.061
0.077
0.096
0.120
0.150
0.189
0.240
0.303
0.380
0.463
0.532
0.561
0.512
0.319
-0.806
-2.265
0.093
-1.160
-6.625
-0.614
0.121
0.192
0.151
0.116
0.459
0.448
0.081
-1.455
-3.345
-0.392
0.411
0.812
1.265
1.641
1.173
0.807
0.541
0.355
0.239
0.167
0.121
0.092
0.073
0.059
0.049
0.041
0.035
0.005
0.008
0.012
0.017
0.023
0.030
0.038
0.048
0.060
0.076
0.094
0.118
0.148
0.188
0.240
0.307
0.390
0.483
0.562
0.585
0.478
0.103
1.102
6.984
0.779
-1.294
-4.563
-0.582
0.279
0.430
0.248
-0.630
-0.289
0.481
-0.095
-0.564
-1.804
-0.267
0.295
0.502
0.674
0.769
0.674
0.523
0.384
0.275
0.198
0.145
0.110
0.085
0.068
0.056
0.047
0.040
0.034
0.006
0.009
0.013
0.018
0.024
0.030
0.038
0.048
0.059
0.074
0.092
0.116
0.146
0.187
0.242
0.315
0.411
0.524
0.630
0.664
0.480
-0.554
-9.358
-2.079
0.299
0.072
-0.072
0.424
0.876
1.080
0.982
-2.596
-6.719
-0.450
-0.363
-0.668
-0.277
0.107
0.301
0.359
0.396
0.417
0.391
0.332
0.266
0.206
0.158
0.122
0.096
0.077
0.063
0.053
0.045
0.038
0.033
0.007
0.010
0.014
0.018
0.024
0.030
0.038
0.047
0.058
0.072
0.090
0.112
0.143
0.184
0.240
0.319
0.425
0.557
0.694
0.764
0.621
0.026
-1.173
-0.549
0.257
0.434
0.618
1.064
1.466
1.696
1.625
5.224
-0.544
0.807
2.628
-3.317
-0.479
0.137
0.259
0.268
0.264
0.260
0.247
0.221
0.188
0.155
0.126
0.102
0.083
0.069
0.058
0.049
0.042
0.036
0.031
0.007
0.010
0.014
0.019
0.024
0.030
0.037
0.046
0.056
0.069
0.086
0.108
0.137
0.177
0.232
0.310
0.416
0.551
0.697
0.790
0.732
0.490
0.243
0.268
0.442
0.562
0.687
0.912
0.984
0.908
0.598
-1.712
-2.581
6.387
6.064
-0.140
-0.176
0.102
0.183
0.190
0.184
0.177
0.168
0.154
0.137
0.118
0.100
0.085
0.071
0.061
0.052
0.045
0.039
0.034
0.030
0.008
0.011
0.014
0.019
0.023
0.029
0.036
0.044
0.054
0.066
0.082
0.102
0.129
0.166
0.216
0.285
0.379
0.495
0.616
0.697
0.680
0.570
0.463
0.438
0.483
0.529
0.563
0.605
0.586
0.482
0.322
-0.208
0.798
6.813
2.083
0.428
0.075
0.089
0.120
0.130
0.129
0.126
0.121
0.114
0.104
0.092
0.081
0.071
0.061
0.054
0.047
0.041
0.036
0.032
0.028
0.008
0.011
0.014
0.018
0.023
0.028
0.034
0.042
0.051
0.062
0.077
0.095
0.119
0.151
0.193
0.251
0.324
0.410
0.494
0.549
0.549
0.503
0.453
0.431
0.439
0.455
0.467
0.481
0.470
0.369
0.227
0.296
1.092
5.506
2.265
0.271
0.076
0.066
0.081
0.091
0.094
0.094
0.091
0.087
0.081
0.075
0.067
0.060
0.053
0.047
0.042
0.037
0.033
0.030
0.027
0.008
0.011
0.014
0.018
0.022
0.027
0.033
0.040
0.048
0.058
0.071
0.087
0.107
0.134
0.168
0.212
0.265
0.323
0.378
0.413
0.421
0.405
0.385
0.376
0.382
0.397
0.416
0.444
0.450
0.360
0.214
0.293
1.676
1.293
0.443
0.066
0.033
0.045
0.059
0.067
0.071
0.073
0.072
0.070
0.066
0.062
0.057
0.052
0.047
0.042
0.038
0.034
0.031
0.028
0.025
0.008
0.011
0.014
0.017
0.021
0.026
0.031
0.037
0.045
0.054
0.065
0.078
0.095
0.116
0.143
0.175
0.212
0.250
0.285
0.309
0.319
0.318
0.313
0.314
0.326
0.348
0.378
0.406
0.408
0.337
0.231
0.216
0.360
0.266
0.071
0.015
0.023
0.037
0.047
0.054
0.058
0.059
0.059
0.058
0.055
0.052
0.049
0.045
0.041
0.038
0.034
0.031
0.028
0.026
0.023
0.008
0.011
0.013
0.017
0.020
0.024
0.029
0.035
0.041
0.049
0.059
0.070
0.084
0.100
0.120
0.143
0.169
0.194
0.217
0.234
0.244
0.248
0.251
0.257
0.271
0.293
0.319
0.338
0.330
0.278
0.207
0.160
0.136
0.094
0.045
0.027
0.030
0.037
0.043
0.048
0.050
0.051
0.050
0.049
0.048
0.045
0.043
0.040
0.037
0.034
0.031
0.029
0.026
0.024
0.022
0.008
0.010
0.013
0.016
0.019
0.023
0.027
0.032
0.038
0.045
0.053
0.062
0.073
0.086
0.101
0.118
0.135
0.153
0.168
0.180
0.189
0.195
0.200
0.207
0.218
0.233
0.249
0.256
0.245
0.212
0.169
0.130
0.100
0.073
0.051
0.040
0.038
0.039
0.042
0.043
0.044
0.045
0.044
0.043
0.042
0.040
0.038
0.036
0.033
0.031
0.029
0.027
0.024
0.022
0.020
0.008
0.010
0.012
0.015
0.018
0.022
0.026
0.030
0.035
0.041
0.047
0.055
0.064
0.074
0.085
0.097
0.110
0.122
0.133
0.142
0.149
0.154
0.159
0.165
0.172
0.181
0.188
0.188
0.179
0.160
0.134
0.109
0.087
0.069
0.055
0.046
0.042
0.041
0.041
0.041
0.041
0.041
0.040
0.039
0.038
0.036
0.034
0.032
0.030
0.028
0.026
0.025
0.023
0.021
0.019
0.007
0.009
0.012
0.014
0.017
0.020
0.024
0.028
0.032
0.037
0.043
0.049
0.056
0.064
0.072
0.081
0.090
0.099
0.107
0.114
0.119
0.124
0.128
0.132
0.136
0.141
0.143
0.141
0.134
0.122
0.107
0.091
0.076
0.064
0.054
0.048
0.043
0.041
0.040
0.039
0.038
0.037
0.036
0.035
0.034
0.033
0.031
0.029
0.028
0.026
0.024
0.023
0.021
0.020
0.018
0.007
0.009
0.011
0.013
0.016
0.019
0.022
0.025
0.029
0.033
0.038
0.043
0.049
0.055
0.062
0.068
0.075
0.081
0.087
0.093
0.097
0.101
0.104
0.107
0.109
0.111
0.111
0.109
0.104
0.097
0.087
0.077
0.067
0.059
0.052
0.046
0.043
0.040
0.038
0.037
0.036
0.035
0.034
0.032
0.031
0.030
0.029
0.027
0.026
0.024
0.023
0.021
0.020
0.018
0.017
-0.063
-0.065
-0.067
-0.068
-0.070
-0.072
-0.074
-0.076
-0.078
-0.080
-0.082
-0.084
-0.087
-0.089
-0.092
-0.095
-0.098
-0.100
-0.103
-0.105
-0.105
-0.104
-0.101
-0.096
-0.092
-0.091
-0.098
-0.119
-0.157
-0.204
-0.250
-0.282
-0.294
-0.283
-0.257
-0.227
-0.198
-0.173
-0.154
-0.138
-0.126
-0.115
-0.107
-0.099
-0.093
-0.087
-0.081
-0.076
-0.072
-0.068
-0.064
-0.061
-0.058
-0.055
-0.052
-0.064
-0.066
-0.068
-0.070
-0.072
-0.073
-0.075
-0.077
-0.079
-0.081
-0.083
-0.086
-0.088
-0.090
-0.093
-0.096
-0.099
-0.102
-0.104
-0.105
-0.103
-0.098
-0.088
-0.074
-0.057
-0.041
-0.038
-0.064
-0.134
-0.231
-0.323
-0.386
-0.406
-0.382
-0.332
-0.278
-0.232
-0.197
-0.171
-0.151
-0.136
-0.123
-0.113
-0.105
-0.097
-0.090
-0.084
-0.079
-0.074
-0.069
-0.065
-0.062
-0.058
-0.055
-0.053
-0.066
-0.067
-0.069
-0.071
-0.073
-0.075
-0.077
-0.079
-0.081
-0.083
-0.085
-0.087
-0.089
-0.091
-0.094
-0.097
-0.099
-0.102
-0.103
-0.102
-0.097
-0.085
-0.063
-0.030
0.014
0.069
0.123
0.117
-0.024
-0.242
-0.430
-0.545
-0.578
-0.525
-0.428
-0.338
-0.269
-0.221
-0.188
-0.164
-0.146
-0.132
-0.120
-0.110
-0.102
-0.094
-0.087
-0.081
-0.076
-0.071
-0.067
-0.063
-0.059
-0.056
-0.053
-0.067
-0.069
-0.070
-0.072
-0.074
-0.076
-0.078
-0.080
-0.082
-0.084
-0.085
-0.087
-0.089
-0.091
-0.094
-0.096
-0.098
-0.100
-0.101
-0.098
-0.088
-0.064
-0.019
0.056
0.149
0.274
0.520
0.771
0.390
-0.232
-0.572
-0.718
-0.752
-0.662
-0.518
-0.391
-0.303
-0.244
-0.204
-0.176
-0.156
-0.140
-0.127
-0.116
-0.106
-0.098
-0.090
-0.084
-0.078
-0.072
-0.068
-0.063
-0.060
-0.056
-0.053
-0.068
-0.070
-0.072
-0.074
-0.075
-0.077
-0.079
-0.081
-0.083
-0.084
-0.086
-0.088
-0.089
-0.091
-0.092
-0.094
-0.095
-0.096
-0.095
-0.090
-0.074
-0.039
0.045
0.243
0.488
0.520
1.153
3.217
1.883
-0.565
-0.776
-0.578
-0.420
-0.533
-0.517
-0.411
-0.322
-0.260
-0.218
-0.188
-0.166
-0.149
-0.134
-0.122
-0.111
-0.102
-0.093
-0.086
-0.079
-0.074
-0.068
-0.064
-0.060
-0.056
-0.053
-0.069
-0.071
-0.073
-0.075
-0.077
-0.078
-0.080
-0.082
-0.084
-0.085
-0.086
-0.087
-0.088
-0.089
-0.089
-0.089
-0.089
-0.089
-0.086
-0.078
-0.059
-0.018
0.076
0.600
3.849
0.803
0.936
3.549
2.931
-8.666
-0.998
0.637
4.361
0.316
-0.386
-0.390
-0.325
-0.269
-0.229
-0.199
-0.177
-0.158
-0.142
-0.128
-0.116
-0.105
-0.096
-0.088
-0.081
-0.074
-0.069
-0.064
-0.060
-0.056
-0.053
-0.070
-0.072
-0.074
-0.076
-0.078
-0.080
-0.081
-0.083
-0.084
-0.085
-0.086
-0.086
-0.086
-0.085
-0.084
-0.082
-0.080
-0.077
-0.072
-0.062
-0.044
-0.008
-0.028
-1.146
-2.120
0.027
0.505
1.287
-0.408
-4.432
-0.176
1.782
2.997
0.327
-0.313
-0.359
-0.318
-0.274
-0.238
-0.210
-0.187
-0.167
-0.150
-0.134
-0.121
-0.109
-0.099
-0.090
-0.082
-0.075
-0.069
-0.064
-0.060
-0.056
-0.053
-0.071
-0.073
-0.075
-0.077
-0.079
-0.081
-0.082
-0.084
-0.085
-0.085
-0.085
-0.084
-0.083
-0.080
-0.076
-0.072
-0.066
-0.060
-0.053
-0.045
-0.031
-0.002
0.030
-1.327
-8.279
-0.564
0.006
-0.579
-0.523
-0.711
-1.519
-5.283
-0.811
-0.310
-0.352
-0.347
-0.315
-0.280
-0.248
-0.221
-0.198
-0.177
-0.158
-0.140
-0.125
-0.112
-0.101
-0.091
-0.082
-0.075
-0.069
-0.064
-0.059
-0.055
-0.052
-0.072
-0.074
-0.076
-0.078
-0.080
-0.082
-0.083
-0.084
-0.085
-0.085
-0.084
-0.082
-0.078
-0.073
-0.066
-0.057
-0.046
-0.035
-0.026
-0.021
-0.023
-0.027
0.015
0.133
-0.118
-0.422
-0.193
-0.078
-0.282
-0.373
-1.394
-9.023
-1.327
-0.424
-0.360
-0.345
-0.319
-0.289
-0.260
-0.233
-0.209
-0.186
-0.165
-0.146
-0.129
-0.114
-0.102
-0.091
-0.082
-0.075
-0.068
-0.063
-0.058
-0.054
-0.051
-0.073
-0.075
-0.077
-0.079
-0.081
-0.083
-0.084
-0.085
-0.085
-0.084
-0.083
-0.079
-0.073
-0.065
-0.053
-0.037
-0.019
0.000
0.015
0.019
0.001
-0.055
-0.192
-0.478
-0.526
-0.522
-0.071
0.228
-0.092
0.021
0.892
1.756
0.074
-0.257
-0.351
-0.359
-0.336
-0.305
-0.275
-0.247
-0.220
-0.194
-0.171
-0.150
-0.131
-0.116
-0.102
-0.091
-0.081
-0.074
-0.067
-0.062
-0.057
-0.053
-0.050
-0.074
-0.076
-0.078
-0.080
-0.082
-0.084
-0.085
-0.085
-0.085
-0.084
-0.081
-0.076
-0.067
-0.055
-0.037
-0.013
0.017
0.048
0.076
0.090
0.072
0.019
-0.138
-0.510
-0.571
-0.513
-1.984
-2.756
-0.404
0.012
2.701
5.211
-0.153
-0.370
-0.431
-0.415
-0.371
-0.328
-0.292
-0.259
-0.229
-0.200
-0.175
-0.152
-0.132
-0.115
-0.101
-0.089
-0.079
-0.071
-0.065
-0.060
-0.055
-0.051
-0.048
-0.075
-0.077
-0.079
-0.081
-0.083
-0.085
-0.086
-0.086
-0.086
-0.084
-0.080
-0.073
-0.062
-0.045
-0.020
0.015
0.060
0.111
0.156
0.188
0.166
0.182
0.230
0.076
-0.235
-0.538
-0.778
-1.159
-0.728
-0.411
0.238
0.629
-0.323
-0.618
-0.627
-0.523
-0.417
-0.349
-0.305
-0.268
-0.234
-0.203
-0.175
-0.150
-0.129
-0.112
-0.097
-0.085
-0.076
-0.068
-0.062
-0.057
-0.053
-0.049
-0.046
-0.076
-0.078
-0.080
-0.082
-0.084
-0.086
-0.087
-0.087
-0.086
-0.083
-0.078
-0.070
-0.057
-0.036
-0.004
0.044
0.110
0.190
0.244
0.230
0.168
0.221
0.544
0.830
-0.339
-0.555
-0.816
-1.580
-0.898
-0.640
-0.482
-0.296
-0.599
-0.959
-0.946
-0.664
-0.423
-0.330
-0.302
-0.268
-0.231
-0.198
-0.169
-0.144
-0.123
-0.105
-0.091
-0.080
-0.071
-0.064
-0.058
-0.053
-0.049
-0.046
-0.044
-0.076
-0.079
-0.081
-0.083
-0.085
-0.087
-0.088
-0.088
-0.086
-0.083
-0.077
-0.068
-0.052
-0.028
0.010
0.068
0.160
0.292
0.353
0.177
0.114
0.133
0.470
6.993
1.126
-0.420
0.222
-0.388
-0.459
-0.456
-0.494
-0.531
-0.833
-1.614
-1.915
-0.852
-0.112
-0.028
-0.218
-0.239
-0.213
-0.182
-0.156
-0.132
-0.112
-0.095
-0.082
-0.072
-0.064
-0.057
-0.053
-0.049
-0.046
-0.043
-0.041
-0.077
-0.080
-0.082
-0.084
-0.086
-0.088
-0.089
-0.088
-0.087
-0.083
-0.076
-0.065
-0.048
-0.021
0.020
0.083
0.189
0.376
0.408
-0.371
0.033
0.020
-1.114
-7.002
-0.924
-0.441
-0.692
-0.033
0.734
0.082
-0.327
-0.460
-0.838
-3.750
-9.267
-1.002
1.935
1.759
0.094
-0.160
-0.175
-0.157
-0.135
-0.114
-0.096
-0.081
-0.070
-0.061
-0.054
-0.050
-0.046
-0.043
-0.041
-0.039
-0.038
-0.078
-0.081
-0.083
-0.085
-0.087
-0.089
-0.090
-0.090
-0.088
-0.084
-0.076
-0.064
-0.044
-0.016
0.027
0.091
0.192
0.424
3.624
2.391
0.568
0.386
-0.794
-3.118
-0.779
-0.326
0.037
1.662
1.753
0.377
-0.190
-0.328
-0.505
-1.356
-1.842
-0.589
2.064
2.225
0.303
-0.065
-0.125
-0.123
-0.108
-0.091
-0.075
-0.063
-0.053
-0.047
-0.043
-0.040
-0.038
-0.037
-0.036
-0.035
-0.034
-0.079
-0.081
-0.084
-0.087
-0.089
-0.090
-0.091
-0.091
-0.089
-0.084
-0.076
-0.063
-0.042
-0.011
0.034
0.097
0.184
0.346
0.900
1.031
1.513
1.369
0.294
3.535
1.912
-0.875
3.576
3.866
0.654
0.108
-0.112
-0.214
-0.299
-0.438
-0.371
1.459
0.297
0.246
0.105
-0.025
-0.081
-0.087
-0.076
-0.062
-0.049
-0.039
-0.033
-0.029
-0.028
-0.028
-0.028
-0.029
-0.029
-0.030
-0.030
-0.079
-0.082
-0.085
-0.088
-0.090
-0.092
-0.093
-0.093
-0.091
-0.086
-0.077
-0.063
-0.041
-0.008
0.041
0.108
0.184
0.260
0.364
0.558
1.073
1.147
0.157
-9.205
-2.709
-0.251
0.082
-3.020
-0.459
0.001
0.025
-0.061
-0.296
-1.095
-3.139
0.447
0.404
-0.065
-0.021
-0.031
-0.051
-0.051
-0.040
-0.027
-0.016
-0.009
-0.007
-0.007
-0.010
-0.014
-0.017
-0.020
-0.023
-0.024
-0.025
-0.080
-0.083
-0.086
-0.089
-0.091
-0.094
-0.095
-0.095
-0.093
-0.089
-0.080
-0.066
-0.043
-0.008
0.045
0.120
0.191
0.209
0.206
0.260
0.419
0.663
1.280
-2.039
-0.596
-0.040
-2.086
-5.872
-0.748
0.095
0.219
0.123
-0.215
-1.266
-5.117
-1.444
-0.209
-0.064
-0.030
-0.025
-0.024
-0.015
-0.001
0.014
0.024
0.028
0.026
0.019
0.011
0.002
-0.005
-0.011
-0.015
-0.019
-0.021
-0.080
-0.083
-0.087
-0.090
-0.093
-0.096
-0.097
-0.098
-0.096
-0.092
-0.084
-0.070
-0.047
-0.010
0.045
0.120
0.174
0.137
0.051
0.
0.033
0.184
0.458
-0.125
-1.042
-0.418
0.202
-0.243
0.021
0.335
0.379
0.154
-0.306
-0.565
-0.906
-0.630
-0.159
-0.013
-0.002
-0.004
0.004
0.021
0.043
0.062
0.073
0.073
0.064
0.050
0.035
0.020
0.008
-0.001
-0.008
-0.013
-0.016
-0.080
-0.084
-0.087
-0.091
-0.095
-0.098
-0.100
-0.101
-0.100
-0.096
-0.088
-0.073
-0.050
-0.013
0.041
0.105
0.126
0.031
-0.161
-0.350
-0.402
-0.290
-0.223
-0.356
0.068
0.003
-0.103
0.411
0.523
0.488
0.419
0.018
-0.656
0.161
0.035
-0.368
0.026
0.078
0.022
0.011
0.027
0.058
0.091
0.118
0.130
0.126
0.109
0.084
0.060
0.038
0.021
0.009
-0.001
-0.007
-0.012
-0.080
-0.084
-0.088
-0.092
-0.096
-0.100
-0.103
-0.104
-0.104
-0.100
-0.091
-0.076
-0.050
-0.008
0.048
0.105
0.105
-0.052
-0.463
-1.058
-1.300
-0.696
0.029
-0.016
3.172
0.851
1.397
3.218
1.078
0.533
0.398
0.212
0.285
2.100
1.687
0.080
0.092
0.036
-0.016
-0.002
0.039
0.089
0.138
0.175
0.191
0.182
0.154
0.118
0.083
0.055
0.033
0.017
0.006
-0.002
-0.008
-0.080
-0.084
-0.088
-0.093
-0.097
-0.102
-0.106
-0.108
-0.108
-0.104
-0.095
-0.076
-0.044
0.008
0.084
0.175
0.227
0.071
-0.714
-2.851
-4.867
-1.765
1.224
1.012
-9.754
-2.845
5.006
2.424
0.836
0.410
0.286
0.357
1.324
4.951
4.900
-0.163
-0.449
-0.288
-0.145
-0.045
0.037
0.110
0.174
0.222
0.242
0.228
0.190
0.144
0.102
0.068
0.042
0.024
0.011
0.002
-0.005
-0.079
-0.084
-0.088
-0.093
-0.099
-0.104
-0.108
-0.112
-0.113
-0.109
-0.099
-0.077
-0.037
0.034
0.157
0.359
0.648
0.863
0.055
-5.254
-22.703
-4.082
0.249
5.307
0.308
-0.638
-1.309
-0.158
0.186
0.170
0.104
0.111
0.374
-0.066
-1.513
-1.604
-2.722
-0.840
-0.297
-0.093
0.025
0.116
0.191
0.244
0.265
0.249
0.207
0.157
0.111
0.075
0.048
0.028
0.014
0.005
-0.002
-0.079
-0.083
-0.088
-0.093
-0.099
-0.105
-0.111
-0.116
-0.119
-0.117
-0.107
-0.084
-0.036
0.058
0.248
0.651
1.527
3.127
5.533
-0.530
-5.335
-2.930
-1.101
0.860
-0.178
-2.539
-8.383
-1.148
-0.152
0.016
0.001
-0.066
-0.134
-0.397
-0.029
-0.752
-6.743
-1.045
-0.340
-0.117
0.010
0.105
0.180
0.232
0.252
0.238
0.199
0.152
0.110
0.075
0.049
0.030
0.016
0.007
0.
-0.077
-0.082
-0.087
-0.093
-0.100
-0.107
-0.114
-0.121
-0.126
-0.127
-0.121
-0.100
-0.052
0.055
0.295
0.910
2.972
7.740
10.069
2.897
-0.380
-1.346
-2.512
-4.105
-1.160
-0.500
-0.779
-0.483
-0.148
-0.023
-0.004
-0.037
-0.048
0.037
0.438
0.354
-0.660
-0.481
-0.253
-0.112
-0.008
0.077
0.145
0.191
0.209
0.199
0.170
0.133
0.098
0.069
0.046
0.029
0.016
0.008
0.001
-0.076
-0.081
-0.086
-0.092
-0.100
-0.108
-0.117
-0.126
-0.136
-0.143
-0.145
-0.133
-0.094
0.004
0.232
0.808
2.630
5.974
4.640
4.901
1.171
-0.309
-0.901
0.370
0.064
0.206
0.018
-0.112
-0.091
-0.027
-0.009
-0.015
0.011
0.171
0.495
0.354
-0.020
-0.196
-0.189
-0.120
-0.038
0.037
0.097
0.137
0.154
0.150
0.132
0.107
0.081
0.058
0.040
0.026
0.015
0.007
0.002
-0.074
-0.079
-0.085
-0.091
-0.099
-0.109
-0.120
-0.133
-0.148
-0.165
-0.180
-0.186
-0.169
-0.103
0.061
0.408
1.056
1.790
2.478
2.874
1.179
0.196
-0.039
1.612
1.474
4.553
3.285
0.312
-0.041
0.083
-0.022
-0.039
-0.009
0.080
0.194
0.106
-0.069
-0.215
-0.255
-0.192
-0.093
-0.009
0.048
0.083
0.100
0.101
0.093
0.078
0.061
0.045
0.032
0.021
0.013
0.007
0.002
-0.072
-0.077
-0.083
-0.090
-0.098
-0.109
-0.122
-0.140
-0.162
-0.190
-0.224
-0.257
-0.274
-0.249
-0.155
0.032
0.310
0.607
0.850
0.869
0.567
0.252
-0.055
-0.233
2.737
4.132
2.354
0.319
-0.053
-0.065
-0.084
-0.074
-0.046
-0.015
-0.030
-0.062
-0.218
-0.501
-0.624
-0.414
-0.176
-0.047
0.010
0.037
0.052
0.058
0.057
0.050
0.042
0.032
0.024
0.016
0.010
0.005
0.002
-0.069
-0.074
-0.080
-0.087
-0.096
-0.108
-0.124
-0.145
-0.175
-0.216
-0.270
-0.335
-0.393
-0.412
-0.366
-0.251
-0.087
0.080
0.204
0.239
0.198
0.130
-0.068
-0.832
-4.858
-1.547
0.025
-0.065
-0.145
-0.140
-0.118
-0.099
-0.076
-0.059
-0.087
-0.142
-0.432
-1.566
-2.781
-0.988
-0.207
0.004
0.005
0.002
0.010
0.019
0.025
0.026
0.024
0.020
0.016
0.011
0.007
0.004
0.001
-0.066
-0.071
-0.077
-0.084
-0.093
-0.106
-0.123
-0.147
-0.182
-0.233
-0.305
-0.398
-0.491
-0.545
-0.525
-0.438
-0.313
-0.191
-0.102
-0.054
-0.035
-0.042
-0.193
-1.008
-5.654
-2.984
-0.648
-0.369
-0.302
-0.217
-0.146
-0.103
-0.091
-0.094
-0.086
-0.089
-0.378
-3.048
-11.737
-1.417
0.791
0.504
0.043
-0.032
-0.032
-0.019
-0.006
0.003
0.007
0.009
0.008
0.007
0.005
0.003
0.001
-0.063
-0.067
-0.073
-0.080
-0.089
-0.101
-0.119
-0.144
-0.181
-0.235
-0.313
-0.415
-0.521
-0.590
-0.584
-0.516
-0.421
-0.337
-0.294
-0.279
-0.243
-0.197
-0.238
-0.491
-0.939
-0.867
-0.630
-0.688
-0.599
-0.337
-0.158
-0.032
-0.038
-0.086
-0.010
0.253
0.463
0.306
4.549
-3.680
1.664
0.992
0.004
-0.093
-0.088
-0.062
-0.037
-0.019
-0.008
-0.001
0.002
0.003
0.003
0.002
0.001
-0.059
-0.063
-0.068
-0.075
-0.083
-0.095
-0.111
-0.135
-0.170
-0.221
-0.291
-0.381
-0.473
-0.535
-0.540
-0.495
-0.437
-0.414
-0.492
-0.650
-0.590
-0.345
-0.202
-0.156
-0.203
-0.313
-0.533
-0.987
-0.890
-0.412
-0.141
0.146
0.065
-0.088
0.078
0.902
2.678
1.483
0.947
-2.265
-1.370
-0.080
-0.198
-0.220
-0.174
-0.120
-0.074
-0.043
-0.023
-0.011
-0.004
-0.001
0.001
0.001
0.001
-0.055
-0.059
-0.063
-0.069
-0.076
-0.087
-0.101
-0.122
-0.151
-0.192
-0.248
-0.315
-0.382
-0.429
-0.440
-0.420
-0.394
-0.423
-0.724
-1.749
-1.565
-0.522
-0.143
0.040
0.122
0.070
-0.175
-0.569
-0.579
-0.289
-0.069
0.041
0.014
-0.225
-0.267
0.721
1.433
0.374
0.072
-0.010
0.097
-0.383
-0.529
-0.452
-0.317
-0.201
-0.119
-0.069
-0.038
-0.020
-0.009
-0.003
0.000
0.001
0.002
-0.051
-0.054
-0.057
-0.062
-0.068
-0.077
-0.088
-0.105
-0.127
-0.158
-0.197
-0.243
-0.288
-0.323
-0.339
-0.338
-0.318
-0.307
-0.521
-1.989
-1.761
-0.398
-0.021
0.204
0.349
0.448
0.322
0.043
-0.114
-0.087
0.050
0.507
0.606
-0.189
0.371
0.460
0.012
-0.563
-0.306
-0.249
-0.610
-1.168
-1.267
-0.905
-0.546
-0.312
-0.175
-0.097
-0.053
-0.028
-0.013
-0.005
-0.001
0.002
0.002
-0.046
-0.048
-0.051
-0.055
-0.059
-0.066
-0.074
-0.086
-0.102
-0.122
-0.148
-0.178
-0.208
-0.238
-0.264
-0.283
-0.265
-0.116
0.351
0.899
0.430
0.098
0.121
0.376
0.452
0.585
0.799
0.701
0.226
0.055
0.066
0.230
0.193
-0.289
-0.489
-0.457
1.388
3.445
0.022
-0.162
-1.117
-2.910
-3.004
-1.668
-0.853
-0.448
-0.238
-0.128
-0.068
-0.035
-0.017
-0.006
-0.001
0.002
0.004
-0.041
-0.043
-0.045
-0.047
-0.050
-0.054
-0.060
-0.067
-0.076
-0.089
-0.104
-0.122
-0.144
-0.171
-0.214
-0.279
-0.319
-0.106
0.972
3.745
1.471
0.340
0.138
0.248
0.414
0.580
1.299
1.595
0.437
0.135
0.041
0.000
-0.104
-0.526
-2.026
-1.326
-0.323
-0.667
-0.212
0.047
-0.908
-3.738
-4.484
-2.398
-1.175
-0.583
-0.297
-0.155
-0.080
-0.041
-0.019
-0.006
0.000
0.004
0.006
-0.037
-0.037
-0.038
-0.039
-0.041
-0.042
-0.045
-0.048
-0.052
-0.058
-0.065
-0.074
-0.087
-0.112
-0.165
-0.282
-0.442
-0.312
0.168
0.626
0.632
0.215
0.075
0.257
0.642
0.955
0.779
0.737
0.404
0.191
0.063
-0.060
-0.144
-0.229
-0.265
-0.065
-0.202
1.816
0.505
-0.514
0.012
1.169
-4.472
-3.274
-1.466
-0.684
-0.337
-0.171
-0.087
-0.043
-0.018
-0.005
0.003
0.006
0.008
-0.032
-0.032
-0.032
-0.032
-0.031
-0.031
-0.031
-0.030
-0.029
-0.029
-0.029
-0.030
-0.035
-0.050
-0.091
-0.183
-0.307
-0.169
0.131
0.201
0.263
0.052
0.173
0.532
1.151
2.296
0.804
0.557
0.412
0.251
0.226
-0.020
-0.090
-0.002
0.523
3.767
0.262
0.549
-0.595
-1.340
-1.382
-4.813
-14.772
-4.578
-1.594
-0.698
-0.338
-0.170
-0.085
-0.040
-0.015
-0.001
0.006
0.010
0.011
-0.027
-0.027
-0.026
-0.024
-0.023
-0.020
-0.017
-0.013
-0.009
-0.003
0.003
0.010
0.015
0.016
0.005
-0.023
-0.060
-0.081
0.372
2.013
0.088
-0.435
0.672
2.262
0.883
0.651
0.511
0.474
0.405
0.284
0.174
0.061
0.025
0.126
0.430
0.853
0.313
-0.159
-0.760
-1.059
-1.327
-3.042
-4.973
-2.820
-1.236
-0.585
-0.292
-0.147
-0.072
-0.030
-0.008
0.005
0.011
0.014
0.014
-0.023
-0.022
-0.020
-0.017
-0.014
-0.010
-0.005
0.002
0.010
0.020
0.032
0.046
0.061
0.077
0.092
0.102
0.032
-0.672
-4.033
0.354
-1.403
-2.218
0.869
4.484
0.815
0.314
0.321
0.377
0.387
0.335
0.269
0.203
0.165
0.273
0.657
0.344
0.164
-0.056
-0.241
-0.358
-0.606
-1.152
-1.533
-1.222
-0.727
-0.397
-0.210
-0.106
-0.048
-0.015
0.003
0.012
0.017
0.019
0.018
-0.019
-0.017
-0.014
-0.011
-0.007
-0.001
0.006
0.015
0.026
0.040
0.057
0.077
0.100
0.128
0.163
0.195
0.143
-0.488
-2.980
-1.785
-2.707
-6.771
-2.196
-0.447
0.152
0.194
0.231
0.308
0.375
0.400
0.397
0.354
0.275
0.239
0.253
0.119
0.070
0.018
-0.037
-0.084
-0.160
-0.304
-0.480
-0.476
-0.341
-0.204
-0.110
-0.051
-0.016
0.005
0.016
0.022
0.024
0.024
0.022
-0.015
-0.012
-0.009
-0.005
0.
0.007
0.015
0.026
0.040
0.056
0.077
0.101
0.131
0.168
0.218
0.282
0.348
0.359
0.504
1.976
1.679
-3.318
-2.933
-0.798
-0.025
0.029
0.075
0.230
0.327
0.400
0.431
0.418
0.338
0.171
0.021
-0.005
0.059
0.074
0.016
-0.111
-0.133
0.033
0.017
-0.048
-0.051
-0.030
-0.008
0.009
0.021
0.028
0.031
0.032
0.031
0.029
0.027
-0.011
-0.008
-0.005
0.
0.006
0.013
0.023
0.035
0.050
0.068
0.091
0.119
0.153
0.197
0.259
0.357
0.531
0.912
1.934
5.417
8.151
1.514
-0.052
0.004
0.183
-1.400
-0.564
0.211
0.247
0.298
0.340
0.370
0.333
0.157
0.096
0.089
0.118
0.176
0.166
0.033
0.001
0.294
0.384
0.295
0.199
0.132
0.092
0.070
0.058
0.051
0.047
0.042
0.038
0.034
0.030
-0.008
-0.005
-0.001
0.004
0.011
0.019
0.029
0.041
0.057
0.077
0.100
0.129
0.165
0.213
0.282
0.397
0.622
1.143
2.509
5.709
5.353
3.214
1.114
0.559
0.437
-0.159
-0.075
0.276
0.165
0.189
0.236
0.282
0.279
0.340
1.792
1.000
0.328
0.407
0.594
0.808
0.902
1.015
0.909
0.683
0.456
0.287
0.184
0.125
0.092
0.073
0.060
0.052
0.045
0.039
0.034
-0.005
-0.002
0.003
0.008
0.015
0.023
0.033
0.046
0.062
0.081
0.105
0.134
0.169
0.217
0.285
0.396
0.605
1.048
2.143
5.752
4.866
2.342
1.049
0.458
0.034
-0.101
-0.013
0.068
0.089
0.105
0.173
0.287
0.338
0.389
0.784
0.641
0.474
0.738
1.210
1.983
2.120
2.272
1.673
1.165
0.728
0.430
0.262
0.170
0.119
0.090
0.071
0.059
0.050
0.042
0.036
-0.002
0.001
0.005
0.011
0.018
0.026
0.036
0.049
0.064
0.083
0.106
0.133
0.167
0.212
0.273
0.366
0.521
0.796
1.280
1.919
1.920
1.342
0.701
-0.123
-3.320
-2.030
-0.267
0.030
0.070
0.072
0.164
0.525
0.695
0.574
0.469
0.370
0.530
1.369
1.943
1.314
2.228
5.800
2.939
1.658
0.949
0.532
0.314
0.200
0.138
0.101
0.079
0.064
0.053
0.045
0.038
0.000
0.003
0.008
0.013
0.020
0.028
0.038
0.050
0.065
0.082
0.104
0.130
0.162
0.202
0.255
0.328
0.434
0.584
0.774
0.939
0.971
0.884
0.611
0.139
-2.173
-1.619
-0.235
0.075
0.125
0.117
0.187
0.460
1.062
1.950
1.264
0.358
0.394
1.145
3.979
5.602
3.354
4.931
2.555
2.114
1.069
0.569
0.333
0.212
0.145
0.107
0.082
0.066
0.054
0.046
0.039
0.002
0.005
0.010
0.015
0.021
0.029
0.039
0.050
0.064
0.081
0.101
0.125
0.155
0.192
0.238
0.297
0.371
0.458
0.546
0.612
0.639
0.617
-0.145
-0.794
-0.140
-0.255
-0.158
0.033
0.173
0.182
0.203
0.370
1.046
6.406
2.501
-0.085
-0.398
0.417
1.657
2.408
3.211
6.635
2.208
2.441
1.021
0.532
0.317
0.206
0.143
0.106
0.082
0.066
0.054
0.046
0.039
0.003
0.007
0.011
0.016
0.022
0.030
0.039
0.050
0.063
0.079
0.098
0.120
0.148
0.183
0.225
0.277
0.336
0.399
0.453
0.482
0.481
0.437
-1.363
-6.522
0.324
0.557
-0.701
-0.186
0.165
0.249
0.228
0.192
0.265
-2.314
-4.724
-0.866
-5.261
-0.405
0.609
1.123
2.026
3.806
1.830
1.252
0.729
0.430
0.274
0.186
0.134
0.101
0.079
0.064
0.053
0.045
0.038
0.004
0.008
0.012
0.017
0.023
0.030
0.039
0.049
0.061
0.076
0.094
0.116
0.143
0.176
0.217
0.267
0.324
0.381
0.423
0.424
0.337
0.035
-0.560
-0.254
1.055
1.127
-0.596
-0.098
0.309
0.547
0.593
0.121
0.016
-0.586
-0.293
6.216
-1.791
-0.247
0.348
0.627
0.885
1.031
0.880
0.665
0.468
0.320
0.222
0.160
0.119
0.092
0.074
0.060
0.051
0.043
0.037
0.005
0.009
0.013
0.018
0.023
0.030
0.038
0.048
0.059
0.073
0.090
0.111
0.137
0.170
0.212
0.262
0.321
0.381
0.425
0.411
0.243
-0.441
-2.673
-1.265
-0.143
-0.147
-0.156
0.205
0.659
1.650
4.559
1.584
-0.080
-0.242
-0.262
1.429
0.568
0.222
0.302
0.395
0.470
0.502
0.467
0.391
0.306
0.232
0.174
0.133
0.104
0.083
0.068
0.056
0.048
0.041
0.035
0.006
0.009
0.013
0.018
0.023
0.030
0.037
0.046
0.057
0.070
0.086
0.106
0.132
0.164
0.205
0.257
0.319
0.384
0.434
0.429
0.292
-0.132
-0.826
-0.603
-0.319
-0.538
-0.292
0.303
1.088
2.504
4.889
5.196
0.220
-0.164
-5.375
-0.668
0.249
0.239
0.249
0.273
0.292
0.297
0.281
0.249
0.209
0.170
0.136
0.109
0.089
0.073
0.061
0.052
0.044
0.038
0.033
0.007
0.010
0.014
0.018
0.023
0.029
0.036
0.045
0.055
0.067
0.082
0.101
0.125
0.156
0.196
0.246
0.307
0.373
0.430
0.443
0.375
0.207
0.024
-0.034
-0.138
-0.417
-0.220
0.264
0.648
0.905
0.940
-1.495
-6.323
1.333
1.132
-0.033
0.056
0.145
0.179
0.191
0.196
0.195
0.186
0.170
0.149
0.128
0.107
0.090
0.075
0.064
0.055
0.047
0.041
0.036
0.031
0.007
0.010
0.014
0.018
0.023
0.028
0.035
0.043
0.052
0.063
0.077
0.095
0.117
0.145
0.182
0.228
0.283
0.343
0.395
0.419
0.394
0.327
0.251
0.195
0.126
0.046
0.110
0.294
0.448
0.450
0.620
4.212
-0.080
1.575
0.738
0.102
0.042
0.086
0.118
0.133
0.137
0.137
0.132
0.123
0.111
0.099
0.086
0.075
0.065
0.056
0.049
0.043
0.038
0.033
0.029
0.007
0.010
0.014
0.018
0.022
0.027
0.033
0.041
0.049
0.059
0.072
0.088
0.108
0.133
0.164
0.203
0.249
0.297
0.340
0.364
0.360
0.334
0.302
0.281
0.269
0.268
0.289
0.400
0.620
0.469
-0.226
-0.308
-0.053
-1.809
-2.768
-0.421
-0.053
0.040
0.077
0.093
0.100
0.101
0.098
0.093
0.086
0.079
0.071
0.063
0.056
0.049
0.044
0.039
0.035
0.031
0.028
0.008
0.010
0.014
0.017
0.021
0.026
0.032
0.038
0.046
0.055
0.067
0.080
0.098
0.119
0.145
0.176
0.211
0.248
0.280
0.301
0.306
0.300
0.293
0.296
0.319
0.361
0.418
0.563
0.861
0.669
-0.033
-0.342
-0.252
-1.341
-1.609
-0.451
-0.088
0.015
0.053
0.069
0.076
0.077
0.077
0.074
0.070
0.065
0.059
0.054
0.048
0.044
0.039
0.035
0.032
0.029
0.026
0.008
0.010
0.013
0.017
0.020
0.025
0.030
0.036
0.043
0.051
0.061
0.073
0.087
0.105
0.125
0.149
0.176
0.202
0.226
0.243
0.251
0.255
0.260
0.277
0.315
0.387
0.495
0.629
0.767
0.601
0.245
0.025
-0.058
-0.271
-0.352
-0.180
-0.047
0.015
0.043
0.055
0.060
0.063
0.062
0.061
0.058
0.054
0.051
0.047
0.043
0.039
0.035
0.032
0.029
0.027
0.024
0.007
0.010
0.013
0.016
0.019
0.024
0.028
0.034
0.040
0.047
0.055
0.065
0.077
0.091
0.107
0.126
0.145
0.164
0.181
0.194
0.204
0.212
0.221
0.240
0.275
0.338
0.434
0.516
0.541
0.424
0.250
0.124
0.046
-0.023
-0.058
-0.037
-0.001
0.025
0.040
0.048
0.051
0.053
0.053
0.051
0.049
0.047
0.044
0.041
0.038
0.035
0.032
0.030
0.027
0.025
0.022
0.007
0.010
0.012
0.015
0.018
0.022
0.026
0.031
0.037
0.043
0.050
0.058
0.068
0.079
0.092
0.105
0.120
0.134
0.146
0.157
0.165
0.173
0.183
0.198
0.223
0.260
0.305
0.335
0.330
0.275
0.198
0.131
0.080
0.044
0.022
0.019
0.026
0.034
0.040
0.044
0.046
0.046
0.046
0.045
0.043
0.041
0.039
0.037
0.034
0.032
0.029
0.027
0.025
0.023
0.021
0.007
0.009
0.012
0.014
0.017
0.021
0.024
0.029
0.034
0.039
0.045
0.052
0.060
0.069
0.078
0.089
0.099
0.110
0.119
0.127
0.134
0.141
0.149
0.160
0.174
0.192
0.210
0.219
0.211
0.185
0.149
0.114
0.085
0.062
0.047
0.040
0.038
0.039
0.040
0.041
0.042
0.042
0.041
0.040
0.038
0.037
0.035
0.033
0.031
0.029
0.027
0.025
0.023
0.021
0.020
0.007
0.009
0.011
0.013
0.016
0.019
0.023
0.026
0.031
0.035
0.041
0.046
0.053
0.060
0.067
0.075
0.083
0.091
0.098
0.104
0.110
0.116
0.121
0.128
0.136
0.145
0.151
0.153
0.147
0.133
0.115
0.095
0.078
0.064
0.053
0.046
0.042
0.041
0.040
0.039
0.039
0.038
0.037
0.036
0.035
0.033
0.032
0.030
0.028
0.027
0.025
0.023
0.021
0.020
0.018
0.006
0.008
0.010
0.013
0.015
0.018
0.021
0.024
0.028
0.032
0.036
0.041
0.046
0.052
0.058
0.064
0.070
0.076
0.081
0.086
0.091
0.095
0.099
0.104
0.108
0.112
0.114
0.114
0.109
0.101
0.091
0.080
0.069
0.060
0.052
0.046
0.042
0.040
0.038
0.037
0.036
0.035
0.034
0.033
0.032
0.030
0.029
0.027
0.026
0.024
0.023
0.021
0.020
0.018
0.017
-0.064
-0.066
-0.068
-0.070
-0.072
-0.074
-0.075
-0.077
-0.079
-0.081
-0.083
-0.086
-0.088
-0.090
-0.093
-0.096
-0.098
-0.101
-0.104
-0.106
-0.107
-0.107
-0.106
-0.106
-0.106
-0.111
-0.123
-0.149
-0.192
-0.248
-0.304
-0.345
-0.358
-0.341
-0.304
-0.260
-0.221
-0.191
-0.166
-0.148
-0.133
-0.122
-0.112
-0.104
-0.096
-0.090
-0.084
-0.079
-0.074
-0.070
-0.066
-0.062
-0.059
-0.056
-0.053
-0.066
-0.067
-0.069
-0.071
-0.073
-0.075
-0.077
-0.079
-0.081
-0.083
-0.085
-0.087
-0.089
-0.092
-0.094
-0.097
-0.100
-0.102
-0.104
-0.105
-0.105
-0.102
-0.096
-0.090
-0.083
-0.079
-0.085
-0.120
-0.198
-0.310
-0.429
-0.521
-0.552
-0.506
-0.420
-0.335
-0.268
-0.221
-0.187
-0.163
-0.145
-0.131
-0.119
-0.110
-0.101
-0.094
-0.087
-0.082
-0.076
-0.072
-0.067
-0.063
-0.060
-0.057
-0.054
-0.067
-0.069
-0.071
-0.073
-0.075
-0.076
-0.078
-0.080
-0.082
-0.084
-0.086
-0.088
-0.090
-0.092
-0.095
-0.097
-0.099
-0.102
-0.103
-0.102
-0.098
-0.089
-0.075
-0.057
-0.036
-0.011
0.025
0.011
-0.143
-0.388
-0.646
-0.869
-0.951
-0.816
-0.602
-0.433
-0.322
-0.254
-0.209
-0.179
-0.157
-0.141
-0.128
-0.116
-0.107
-0.098
-0.091
-0.084
-0.079
-0.073
-0.069
-0.064
-0.061
-0.057
-0.054
-0.068
-0.070
-0.072
-0.074
-0.076
-0.078
-0.080
-0.082
-0.084
-0.085
-0.087
-0.089
-0.091
-0.092
-0.094
-0.096
-0.098
-0.099
-0.098
-0.095
-0.085
-0.066
-0.033
0.011
0.050
0.103
0.317
0.606
0.149
-0.485
-1.005
-1.547
-1.814
-1.378
-0.849
-0.540
-0.376
-0.285
-0.230
-0.195
-0.170
-0.151
-0.136
-0.124
-0.113
-0.103
-0.095
-0.087
-0.081
-0.075
-0.070
-0.065
-0.061
-0.058
-0.054
-0.069
-0.071
-0.073
-0.075
-0.077
-0.079
-0.081
-0.083
-0.085
-0.086
-0.088
-0.089
-0.090
-0.091
-0.092
-0.093
-0.093
-0.092
-0.089
-0.081
-0.064
-0.029
0.041
0.156
0.238
0.192
0.788
5.966
1.012
-0.680
-1.468
-2.283
-2.940
-1.925
-1.021
-0.606
-0.411
-0.308
-0.249
-0.211
-0.184
-0.163
-0.146
-0.131
-0.119
-0.108
-0.098
-0.090
-0.083
-0.076
-0.071
-0.066
-0.062
-0.058
-0.054
-0.070
-0.073
-0.075
-0.077
-0.079
-0.081
-0.082
-0.084
-0.086
-0.087
-0.088
-0.089
-0.089
-0.089
-0.088
-0.087
-0.085
-0.081
-0.074
-0.059
-0.030
0.028
0.160
0.409
0.686
0.157
-0.833
-0.153
0.122
-0.217
-1.738
-1.242
-0.483
-1.282
-0.905
-0.591
-0.417
-0.322
-0.264
-0.226
-0.197
-0.175
-0.156
-0.140
-0.125
-0.113
-0.102
-0.093
-0.085
-0.078
-0.072
-0.066
-0.062
-0.058
-0.054
-0.072
-0.074
-0.076
-0.078
-0.080
-0.082
-0.084
-0.085
-0.086
-0.087
-0.088
-0.087
-0.086
-0.085
-0.082
-0.078
-0.072
-0.064
-0.050
-0.025
0.021
0.112
0.365
0.650
0.247
0.141
-0.496
2.796
0.468
2.461
-2.442
-3.233
-0.415
-0.712
-0.687
-0.523
-0.404
-0.328
-0.278
-0.241
-0.212
-0.188
-0.167
-0.148
-0.132
-0.118
-0.106
-0.095
-0.086
-0.079
-0.072
-0.067
-0.062
-0.058
-0.054
-0.073
-0.075
-0.077
-0.079
-0.081
-0.083
-0.085
-0.086
-0.087
-0.087
-0.087
-0.085
-0.083
-0.078
-0.072
-0.064
-0.054
-0.040
-0.020
0.016
0.073
0.180
0.745
5.611
1.835
0.807
4.773
3.015
0.682
-0.556
-1.723
-1.512
-1.175
-0.694
-0.551
-0.459
-0.387
-0.333
-0.291
-0.258
-0.229
-0.202
-0.179
-0.157
-0.139
-0.122
-0.109
-0.097
-0.087
-0.079
-0.072
-0.066
-0.061
-0.057
-0.053
-0.074
-0.076
-0.078
-0.081
-0.083
-0.084
-0.086
-0.087
-0.088
-0.087
-0.086
-0.083
-0.078
-0.070
-0.060
-0.045
-0.028
-0.006
0.019
0.049
0.081
0.124
0.494
2.910
5.016
-2.391
-3.799
0.613
0.601
-0.112
0.279
3.544
-0.338
-0.378
-0.426
-0.418
-0.382
-0.345
-0.310
-0.278
-0.247
-0.218
-0.191
-0.166
-0.145
-0.126
-0.111
-0.098
-0.088
-0.079
-0.072
-0.066
-0.061
-0.056
-0.053
-0.075
-0.077
-0.080
-0.082
-0.084
-0.086
-0.087
-0.088
-0.088
-0.087
-0.085
-0.080
-0.072
-0.060
-0.043
-0.020
0.009
0.042
0.073
0.092
0.083
0.015
-0.133
-0.760
0.621
-0.744
-0.297
1.904
0.939
0.123
-0.285
-1.418
1.763
0.185
-0.353
-0.419
-0.401
-0.369
-0.336
-0.301
-0.267
-0.233
-0.202
-0.174
-0.149
-0.129
-0.112
-0.098
-0.087
-0.078
-0.070
-0.064
-0.059
-0.055
-0.051
-0.076
-0.079
-0.081
-0.083
-0.085
-0.087
-0.088
-0.089
-0.089
-0.087
-0.083
-0.077
-0.066
-0.049
-0.024
0.012
0.059
0.113
0.162
0.184
0.154
0.037
-0.314
-2.058
-6.218
-0.875
2.494
5.718
0.367
-0.322
-0.727
-10.600
-2.522
-0.319
-0.505
-0.506
-0.457
-0.412
-0.371
-0.330
-0.288
-0.248
-0.211
-0.179
-0.152
-0.129
-0.111
-0.097
-0.085
-0.076
-0.068
-0.062
-0.057
-0.053
-0.050
-0.077
-0.080
-0.082
-0.084
-0.087
-0.088
-0.089
-0.090
-0.089
-0.087
-0.082
-0.074
-0.060
-0.038
-0.003
0.049
0.123
0.213
0.291
0.321
0.284
0.175
-0.046
-0.094
1.866
-0.286
-1.290
-5.319
-1.194
-1.382
-1.590
-1.345
-1.295
-1.108
-0.946
-0.692
-0.552
-0.482
-0.425
-0.365
-0.308
-0.258
-0.216
-0.180
-0.151
-0.127
-0.108
-0.093
-0.082
-0.073
-0.065
-0.060
-0.055
-0.051
-0.048
-0.078
-0.081
-0.083
-0.086
-0.088
-0.090
-0.091
-0.091
-0.090
-0.087
-0.082
-0.071
-0.055
-0.027
0.017
0.087
0.198
0.354
0.489
0.469
0.381
0.274
0.025
-1.453
-1.016
-0.504
-2.115
-6.448
-1.686
-1.586
-1.801
-0.948
-1.240
-2.261
-1.627
-0.918
-0.676
-0.629
-0.541
-0.418
-0.326
-0.261
-0.213
-0.175
-0.145
-0.121
-0.102
-0.087
-0.076
-0.068
-0.061
-0.056
-0.051
-0.048
-0.045
-0.079
-0.082
-0.085
-0.087
-0.089
-0.091
-0.092
-0.092
-0.091
-0.088
-0.081
-0.069
-0.050
-0.019
0.031
0.116
0.269
0.598
1.153
0.574
0.304
0.229
0.000
-2.343
-8.368
-0.374
4.584
-0.361
-0.796
-0.813
-0.826
-0.685
-1.058
-2.052
-1.750
-0.986
-0.779
-1.172
-0.873
-0.498
-0.333
-0.252
-0.201
-0.163
-0.133
-0.110
-0.092
-0.079
-0.068
-0.061
-0.055
-0.051
-0.047
-0.044
-0.042
-0.080
-0.083
-0.086
-0.089
-0.091
-0.093
-0.094
-0.094
-0.092
-0.088
-0.081
-0.067
-0.046
-0.012
0.042
0.129
0.288
0.743
3.691
-2.335
0.058
0.194
-0.173
-0.488
0.174
-0.305
-11.256
-1.218
0.142
-0.142
-0.311
-0.300
-0.591
-1.261
-1.209
-0.661
0.409
-2.734
-1.361
-0.521
-0.311
-0.227
-0.178
-0.142
-0.114
-0.093
-0.078
-0.066
-0.058
-0.052
-0.048
-0.045
-0.042
-0.040
-0.039
-0.081
-0.084
-0.087
-0.090
-0.092
-0.094
-0.095
-0.095
-0.094
-0.089
-0.080
-0.065
-0.041
-0.004
0.052
0.135
0.250
0.318
-2.256
-9.191
3.785
0.913
0.034
-0.326
0.014
-0.047
-2.275
6.422
1.491
0.214
-0.103
-0.114
-0.334
-0.301
1.647
-0.850
4.479
2.551
-0.596
-0.373
-0.247
-0.185
-0.144
-0.113
-0.089
-0.071
-0.058
-0.049
-0.044
-0.041
-0.039
-0.037
-0.036
-0.036
-0.035
-0.082
-0.085
-0.088
-0.091
-0.094
-0.096
-0.097
-0.097
-0.095
-0.090
-0.080
-0.063
-0.035
0.006
0.067
0.156
0.262
0.311
0.115
0.669
3.781
3.114
0.732
0.409
-0.091
-0.575
0.840
2.532
0.805
0.091
-0.132
-0.219
-0.336
-0.429
-0.269
-2.733
-10.798
-0.619
-0.257
-0.217
-0.171
-0.133
-0.101
-0.075
-0.055
-0.041
-0.032
-0.028
-0.026
-0.027
-0.028
-0.029
-0.030
-0.030
-0.030
-0.083
-0.086
-0.090
-0.093
-0.096
-0.098
-0.100
-0.100
-0.098
-0.093
-0.082
-0.064
-0.034
0.013
0.085
0.203
0.356
0.443
0.437
0.704
1.779
2.422
1.793
-0.127
-0.397
-0.108
-0.464
-1.280
-0.331
-0.090
-0.106
-0.050
-0.313
-0.586
-0.652
-0.016
-0.931
-0.432
-0.184
-0.133
-0.106
-0.079
-0.052
-0.028
-0.011
-0.001
0.002
0.000
-0.004
-0.010
-0.015
-0.019
-0.022
-0.024
-0.026
-0.084
-0.087
-0.091
-0.095
-0.098
-0.101
-0.103
-0.103
-0.102
-0.097
-0.087
-0.069
-0.039
0.011
0.098
0.267
0.522
0.505
0.379
0.407
0.654
1.276
6.123
3.454
-0.264
-0.303
-0.935
-2.154
-0.610
-0.105
-0.018
-0.053
-0.254
-0.575
-0.806
-0.407
-0.201
-0.201
-0.117
-0.077
-0.051
-0.023
0.006
0.031
0.047
0.052
0.047
0.036
0.023
0.011
0.000
-0.008
-0.014
-0.018
-0.021
-0.084
-0.088
-0.092
-0.096
-0.100
-0.104
-0.106
-0.107
-0.107
-0.103
-0.094
-0.078
-0.050
0.000
0.097
0.305
0.647
0.448
0.221
0.152
0.205
0.424
1.338
2.893
0.203
-0.169
4.451
0.376
-0.156
0.026
0.066
-0.012
-0.161
-0.299
-0.391
-0.287
-0.179
-0.154
-0.073
-0.032
-0.002
0.035
0.075
0.107
0.124
0.122
0.105
0.080
0.055
0.033
0.016
0.004
-0.005
-0.011
-0.016
-0.085
-0.089
-0.093
-0.098
-0.103
-0.107
-0.110
-0.112
-0.112
-0.109
-0.102
-0.088
-0.062
-0.013
0.081
0.263
0.452
0.296
-0.009
-0.164
-0.187
-0.287
-0.877
-1.224
-0.287
-0.724
-8.283
-1.598
0.030
0.146
0.130
0.056
0.015
0.084
0.021
-0.092
-0.070
-0.043
-0.030
0.001
0.043
0.098
0.157
0.204
0.225
0.214
0.177
0.132
0.091
0.058
0.033
0.016
0.003
-0.005
-0.011
-0.085
-0.090
-0.094
-0.100
-0.105
-0.110
-0.115
-0.118
-0.119
-0.117
-0.109
-0.095
-0.069
-0.020
0.065
0.188
0.269
0.099
-0.346
-0.897
-0.993
-0.766
-0.772
-0.731
-0.352
-0.531
-1.999
1.484
0.458
0.230
0.178
0.221
0.509
0.779
0.543
0.046
-0.093
-0.079
-0.043
0.011
0.080
0.161
0.247
0.317
0.347
0.322
0.259
0.187
0.127
0.081
0.049
0.026
0.011
0.000
-0.007
-0.085
-0.090
-0.095
-0.101
-0.107
-0.113
-0.119
-0.124
-0.126
-0.124
-0.116
-0.099
-0.069
-0.015
0.073
0.184
0.255
0.118
-0.577
-2.233
-2.774
-1.494
-0.490
0.270
-0.998
-0.073
1.784
1.831
0.503
0.208
0.165
0.371
2.523
1.653
0.748
-0.207
-0.465
-0.301
-0.126
-0.005
0.102
0.214
0.329
0.425
0.464
0.424
0.331
0.233
0.155
0.099
0.060
0.034
0.017
0.005
-0.003
-0.084
-0.090
-0.095
-0.102
-0.108
-0.116
-0.123
-0.129
-0.133
-0.132
-0.123
-0.103
-0.066
0.001
0.114
0.288
0.508
0.643
0.119
-1.970
-3.471
-2.063
-0.674
0.995
-0.370
-0.549
-0.679
-0.117
0.088
0.088
0.075
0.126
0.252
0.086
-0.222
-1.407
-1.905
-0.724
-0.240
-0.035
0.105
0.239
0.371
0.479
0.522
0.472
0.364
0.255
0.169
0.108
0.067
0.039
0.021
0.009
0.000
-0.084
-0.089
-0.095
-0.102
-0.110
-0.118
-0.127
-0.135
-0.140
-0.141
-0.134
-0.113
-0.071
0.012
0.168
0.462
0.989
1.941
3.073
0.272
-1.709
-1.590
-0.865
5.192
-0.026
-1.175
-2.492
-0.710
-0.108
0.000
-0.001
-0.042
-0.303
-0.442
-0.482
-2.185
-3.187
-0.900
-0.285
-0.058
0.090
0.224
0.351
0.448
0.481
0.436
0.342
0.244
0.164
0.107
0.068
0.041
0.023
0.011
0.002
-0.082
-0.088
-0.094
-0.102
-0.110
-0.119
-0.130
-0.140
-0.149
-0.154
-0.152
-0.135
-0.094
-0.005
0.180
0.575
1.398
2.825
5.041
1.868
-0.089
-0.939
-3.363
-9.026
-0.977
3.353
0.762
-0.316
-0.088
-0.023
-0.023
-0.017
0.062
-0.119
-0.178
-0.604
-0.881
-0.500
-0.226
-0.067
0.058
0.175
0.279
0.353
0.377
0.347
0.281
0.207
0.144
0.097
0.063
0.039
0.023
0.011
0.003
-0.081
-0.087
-0.093
-0.101
-0.110
-0.120
-0.133
-0.146
-0.161
-0.174
-0.182
-0.179
-0.152
-0.075
0.097
0.466
1.184
2.026
2.323
1.969
0.811
-0.234
-1.108
-1.273
-0.310
-2.731
-5.728
-0.455
-0.080
-0.039
-0.034
-0.033
-0.026
-0.018
-0.018
-0.122
-0.242
-0.247
-0.180
-0.089
0.010
0.106
0.188
0.243
0.263
0.248
0.209
0.161
0.117
0.081
0.054
0.035
0.021
0.011
0.004
-0.079
-0.085
-0.091
-0.099
-0.109
-0.121
-0.136
-0.154
-0.176
-0.202
-0.230
-0.254
-0.259
-0.218
-0.094
0.159
0.565
0.989
1.259
1.456
0.952
0.319
-0.173
-0.389
0.483
-0.544
-1.694
-0.270
-0.112
-0.066
-0.052
-0.049
-0.037
-0.019
-0.016
-0.069
-0.156
-0.225
-0.226
-0.158
-0.057
0.035
0.104
0.148
0.167
0.163
0.143
0.115
0.087
0.063
0.044
0.029
0.018
0.010
0.004
-0.076
-0.082
-0.089
-0.097
-0.108
-0.121
-0.139
-0.162
-0.194
-0.238
-0.296
-0.368
-0.430
-0.448
-0.381
-0.217
0.032
0.297
0.498
0.578
0.591
0.738
0.322
-5.795
-0.797
2.482
0.693
-0.127
-0.160
-0.096
-0.076
-0.065
-0.053
-0.046
-0.057
-0.106
-0.222
-0.392
-0.458
-0.319
-0.145
-0.025
0.041
0.076
0.094
0.097
0.090
0.076
0.061
0.046
0.033
0.023
0.014
0.008
0.003
-0.074
-0.079
-0.086
-0.095
-0.106
-0.120
-0.140
-0.169
-0.211
-0.276
-0.372
-0.511
-0.669
-0.765
-0.739
-0.594
-0.379
-0.143
0.042
0.154
0.269
0.585
1.419
-0.441
-0.284
0.340
-0.097
-0.237
-0.204
-0.138
-0.097
-0.076
-0.065
-0.061
-0.072
-0.122
-0.310
-0.807
-1.139
-0.616
-0.221
-0.040
0.006
0.025
0.038
0.046
0.048
0.045
0.038
0.031
0.023
0.017
0.011
0.007
0.003
-0.070
-0.076
-0.083
-0.091
-0.102
-0.118
-0.140
-0.172
-0.223
-0.303
-0.435
-0.640
-0.902
-1.088
-1.064
-0.894
-0.658
-0.418
-0.237
-0.120
-0.024
0.123
0.285
-0.285
-1.410
-1.103
-0.519
-0.431
-0.357
-0.213
-0.120
-0.074
-0.060
-0.056
-0.043
-0.036
-0.160
-0.769
-1.193
-0.753
-0.305
0.040
-0.004
-0.020
-0.011
0.003
0.014
0.019
0.020
0.018
0.015
0.012
0.008
0.005
0.003
-0.067
-0.072
-0.078
-0.087
-0.098
-0.113
-0.135
-0.169
-0.222
-0.308
-0.450
-0.674
-0.966
-1.176
-1.154
-0.981
-0.764
-0.563
-0.436
-0.365
-0.284
-0.208
-0.184
-0.310
-0.583
-0.635
-0.684
-1.310
-1.136
-0.426
-0.152
-0.032
-0.023
-0.037
0.030
0.216
0.537
1.272
3.612
-1.968
-2.021
-0.023
-0.058
-0.084
-0.067
-0.040
-0.018
-0.003
0.005
0.008
0.009
0.008
0.006
0.004
0.003
-0.063
-0.067
-0.073
-0.081
-0.091
-0.106
-0.127
-0.158
-0.207
-0.286
-0.409
-0.591
-0.812
-0.972
-0.969
-0.858
-0.717
-0.617
-0.658
-0.838
-0.721
-0.393
-0.212
-0.015
0.055
-0.300
-0.865
-5.590
-3.644
-0.665
-0.167
0.016
-0.019
-0.044
0.068
0.499
1.615
5.052
2.015
-0.102
2.652
-0.007
-0.207
-0.209
-0.153
-0.095
-0.052
-0.024
-0.009
-0.001
0.003
0.005
0.005
0.004
0.003
-0.058
-0.063
-0.068
-0.074
-0.084
-0.096
-0.115
-0.142
-0.183
-0.244
-0.334
-0.457
-0.591
-0.689
-0.708
-0.665
-0.603
-0.606
-0.983
-3.221
-2.701
-0.634
-0.134
0.203
0.468
0.382
-0.257
-1.703
-1.505
-0.444
-0.088
-0.205
-0.435
-0.124
-0.041
0.261
0.656
0.811
0.406
0.555
1.107
-0.319
-0.575
-0.469
-0.300
-0.172
-0.092
-0.046
-0.021
-0.008
-0.001
0.002
0.004
0.004
0.004
-0.054
-0.057
-0.061
-0.067
-0.075
-0.085
-0.100
-0.121
-0.151
-0.195
-0.255
-0.330
-0.409
-0.471
-0.503
-0.506
-0.489
-0.467
-0.683
-5.252
-3.906
-0.536
-0.027
0.362
0.891
2.037
1.190
0.024
-0.217
-0.109
0.067
0.044
-0.143
-0.244
-0.399
-0.239
0.024
-0.154
-0.410
-0.423
-0.833
-1.620
-1.681
-1.048
-0.554
-0.281
-0.141
-0.071
-0.034
-0.014
-0.004
0.001
0.004
0.005
0.005
-0.049
-0.052
-0.055
-0.059
-0.065
-0.072
-0.083
-0.098
-0.119
-0.148
-0.185
-0.231
-0.280
-0.328
-0.379
-0.436
-0.465
-0.310
0.478
5.138
2.314
-0.030
0.039
0.624
0.778
1.401
1.364
0.900
0.224
0.076
0.073
0.065
-0.075
-0.636
-3.186
-2.007
-0.247
-0.553
-0.851
-0.875
-2.190
-6.678
-6.141
-2.220
-0.918
-0.419
-0.198
-0.096
-0.046
-0.021
-0.007
0.000
0.004
0.006
0.006
-0.044
-0.046
-0.048
-0.051
-0.054
-0.059
-0.066
-0.075
-0.088
-0.105
-0.127
-0.154
-0.188
-0.234
-0.318
-0.498
-0.797
-0.668
0.782
5.752
1.043
-0.032
-0.177
0.109
0.410
0.479
0.460
3.556
0.418
0.181
0.098
0.038
-0.096
-0.700
-6.410
-1.559
-0.236
-0.520
-0.666
-1.042
-3.045
-21.871
-17.021
-3.358
-1.277
-0.556
-0.256
-0.122
-0.058
-0.026
-0.008
0.001
0.006
0.008
0.009
-0.039
-0.040
-0.041
-0.042
-0.044
-0.046
-0.049
-0.053
-0.059
-0.067
-0.077
-0.092
-0.114
-0.158
-0.269
-0.621
-1.914
-2.377
-1.202
-8.115
-0.098
-0.500
-0.894
-0.141
0.390
0.720
-0.356
0.421
0.494
0.308
0.165
0.061
-0.026
-0.162
0.030
0.132
-1.007
0.173
-0.762
-1.664
-2.296
-4.116
-7.759
-3.994
-1.568
-0.664
-0.303
-0.143
-0.067
-0.029
-0.008
0.003
0.008
0.011
0.011
-0.034
-0.034
-0.034
-0.034
-0.034
-0.033
-0.033
-0.033
-0.032
-0.032
-0.033
-0.037
-0.048
-0.078
-0.165
-0.445
-1.334
-1.009
0.770
-1.734
1.442
-0.578
-0.829
0.237
-0.276
3.236
1.078
1.146
0.907
0.412
0.303
0.114
0.037
-0.028
-0.745
-11.070
-2.026
-0.369
-4.967
-6.216
-2.367
-6.800
-24.781
-5.435
-1.672
-0.687
-0.315
-0.149
-0.069
-0.027
-0.005
0.006
0.012
0.014
0.015
-0.029
-0.028
-0.027
-0.026
-0.024
-0.021
-0.018
-0.013
-0.008
-0.001
0.006
0.012
0.015
0.008
-0.020
-0.084
-0.100
0.323
1.038
2.143
-0.030
-0.845
0.522
2.867
-0.815
-1.899
0.524
0.774
0.688
0.380
0.240
0.145
0.090
0.049
-0.132
-0.239
0.446
-0.438
-2.025
-2.206
-1.399
-3.408
-5.933
-3.083
-1.264
-0.577
-0.277
-0.134
-0.060
-0.020
0.001
0.012
0.017
0.019
0.019
-0.024
-0.023
-0.021
-0.018
-0.015
-0.010
-0.004
0.004
0.014
0.027
0.041
0.057
0.073
0.087
0.104
0.142
0.266
0.324
-6.054
-0.293
-2.596
-5.873
-0.581
2.874
1.093
-0.004
0.237
0.421
0.511
0.343
0.251
0.196
0.154
0.120
0.057
-0.085
-0.251
-0.284
-0.085
0.155
-0.150
-0.886
-1.457
-1.199
-0.713
-0.385
-0.199
-0.096
-0.038
-0.006
0.012
0.020
0.024
0.024
0.023
-0.020
-0.018
-0.015
-0.011
-0.006
0.
0.008
0.019
0.033
0.051
0.071
0.095
0.122
0.151
0.189
0.247
0.335
0.151
-3.629
-2.657
-5.556
-25.834
-3.772
-0.186
0.229
0.119
0.148
0.240
0.301
0.296
0.283
0.275
0.235
0.126
-0.016
-0.147
-0.212
-0.141
0.060
0.221
0.203
0.002
-0.354
-0.420
-0.312
-0.190
-0.101
-0.043
-0.007
0.014
0.026
0.030
0.031
0.030
0.028
-0.016
-0.013
-0.010
-0.005
0.001
0.009
0.019
0.032
0.049
0.070
0.095
0.125
0.159
0.198
0.245
0.310
0.385
0.373
0.127
0.025
-1.511
-4.262
-2.280
-0.606
-0.042
0.050
0.061
0.155
0.221
0.262
0.303
0.415
0.533
0.090
-0.408
-0.372
-0.117
-0.036
-0.119
-0.714
-1.238
-0.062
0.000
-0.036
-0.028
-0.014
0.003
0.018
0.031
0.038
0.041
0.041
0.039
0.036
0.032
-0.012
-0.009
-0.005
0.000
0.007
0.016
0.027
0.041
0.060
0.083
0.111
0.144
0.183
0.227
0.283
0.362
0.486
0.702
1.130
1.814
1.484
0.112
-0.314
-0.133
0.089
0.089
-0.050
0.124
0.180
0.219
0.277
0.475
1.078
-0.203
-2.894
-1.410
-0.077
0.098
-0.045
-1.257
-3.391
-0.161
0.399
0.345
0.243
0.158
0.107
0.081
0.069
0.062
0.057
0.052
0.047
0.041
0.036
-0.008
-0.005
-0.001
0.005
0.012
0.021
0.033
0.048
0.067
0.091
0.120
0.154
0.193
0.240
0.300
0.391
0.553
0.891
1.719
3.881
3.370
1.486
0.576
0.247
0.117
-0.028
-0.014
0.129
0.146
0.173
0.219
0.280
0.240
-0.311
-0.365
-0.278
0.143
0.339
0.539
0.741
0.747
1.656
1.354
0.915
0.570
0.335
0.207
0.140
0.105
0.084
0.072
0.062
0.053
0.046
0.039
-0.005
-0.002
0.003
0.008
0.016
0.025
0.037
0.052
0.071
0.094
0.122
0.155
0.193
0.239
0.298
0.388
0.547
0.872
1.694
4.412
4.049
2.371
0.821
0.315
0.004
-0.095
-0.023
0.062
0.107
0.143
0.190
0.244
0.236
0.158
0.449
0.385
0.354
0.608
1.380
6.819
3.847
3.200
1.602
1.958
0.987
0.507
0.292
0.187
0.133
0.102
0.082
0.069
0.058
0.049
0.042
-0.003
0.001
0.005
0.011
0.019
0.028
0.039
0.054
0.072
0.093
0.119
0.149
0.185
0.227
0.281
0.358
0.482
0.702
1.100
1.662
1.814
1.473
0.800
0.223
-0.360
-0.394
-0.116
0.036
0.105
0.143
0.202
0.317
0.417
0.419
0.376
0.340
0.441
0.800
1.489
1.240
3.032
18.922
3.711
3.146
1.295
0.621
0.347
0.218
0.151
0.113
0.089
0.073
0.061
0.051
0.043
-0.001
0.003
0.008
0.013
0.021
0.030
0.040
0.054
0.070
0.090
0.114
0.141
0.173
0.210
0.257
0.318
0.405
0.529
0.695
0.861
0.975
1.200
1.503
0.425
-0.278
-0.377
-0.129
0.030
0.192
0.199
0.225
0.392
0.739
0.833
0.610
0.350
0.410
0.818
1.726
1.733
5.109
17.325
4.397
3.000
1.309
0.641
0.362
0.228
0.157
0.117
0.091
0.074
0.061
0.051
0.043
0.001
0.005
0.009
0.015
0.022
0.030
0.041
0.053
0.068
0.086
0.107
0.131
0.160
0.193
0.233
0.281
0.341
0.413
0.491
0.568
0.688
1.183
2.738
1.152
0.044
-0.188
-0.087
-0.034
0.473
0.285
0.217
0.306
0.573
0.684
0.193
0.138
0.173
0.560
1.228
1.781
2.603
1.766
4.573
3.892
1.173
0.579
0.338
0.219
0.153
0.114
0.090
0.073
0.060
0.050
0.043
0.003
0.006
0.011
0.016
0.023
0.031
0.040
0.051
0.065
0.081
0.100
0.122
0.148
0.178
0.213
0.253
0.299
0.345
0.388
0.426
0.516
1.125
6.994
2.653
-0.583
-0.535
0.064
0.248
0.282
0.259
0.180
0.066
0.215
-1.196
-3.268
0.622
0.015
0.267
0.692
1.058
1.543
1.873
1.723
1.418
0.791
0.458
0.288
0.196
0.141
0.108
0.085
0.069
0.058
0.049
0.041
0.004
0.007
0.012
0.017
0.023
0.030
0.039
0.050
0.062
0.077
0.094
0.114
0.138
0.166
0.198
0.234
0.273
0.310
0.335
0.341
0.333
0.420
0.853
0.828
-3.051
-1.512
0.334
0.508
0.377
0.351
0.241
-0.331
-0.058
5.263
0.168
3.641
0.880
0.340
0.464
0.637
0.822
0.926
0.850
0.688
0.490
0.334
0.232
0.167
0.125
0.098
0.079
0.065
0.054
0.046
0.039
0.005
0.008
0.012
0.017
0.023
0.030
0.038
0.048
0.059
0.072
0.088
0.107
0.129
0.155
0.186
0.221
0.258
0.292
0.310
0.293
0.213
0.026
-0.186
-0.272
-0.688
-0.560
0.047
0.298
0.387
0.442
0.374
-0.205
-0.930
-0.006
0.443
8.646
1.971
0.515
0.373
0.412
0.470
0.497
0.468
0.400
0.316
0.240
0.181
0.138
0.108
0.087
0.071
0.060
0.051
0.043
0.037
0.006
0.009
0.013
0.018
0.023
0.029
0.037
0.046
0.056
0.068
0.083
0.100
0.121
0.146
0.176
0.210
0.247
0.280
0.299
0.282
0.199
0.023
-0.184
-0.304
-0.788
-4.113
-2.228
-0.107
0.302
0.157
-3.115
-0.261
0.122
1.363
-7.784
0.591
0.932
0.403
0.288
0.283
0.296
0.301
0.286
0.255
0.215
0.175
0.140
0.113
0.092
0.076
0.064
0.054
0.047
0.040
0.035
0.006
0.009
0.013
0.017
0.022
0.028
0.035
0.043
0.053
0.064
0.078
0.094
0.113
0.137
0.165
0.198
0.234
0.268
0.289
0.283
0.234
0.137
0.021
-0.120
-0.651
-3.095
-1.967
-0.229
0.117
0.394
-0.077
0.282
0.301
3.449
0.241
-0.282
0.188
0.208
0.194
0.195
0.199
0.199
0.191
0.175
0.153
0.131
0.110
0.093
0.078
0.066
0.057
0.049
0.043
0.037
0.033
0.007
0.010
0.013
0.017
0.022
0.027
0.034
0.041
0.050
0.060
0.073
0.087
0.105
0.127
0.153
0.183
0.216
0.248
0.271
0.276
0.255
0.211
0.154
0.077
-0.097
-0.366
-0.276
-0.018
0.184
0.282
-0.194
0.506
0.519
6.093
1.426
-0.096
0.015
0.093
0.122
0.135
0.140
0.140
0.135
0.126
0.114
0.101
0.088
0.077
0.067
0.058
0.050
0.044
0.039
0.034
0.030
0.007
0.010
0.013
0.017
0.021
0.026
0.032
0.039
0.047
0.056
0.067
0.081
0.097
0.116
0.139
0.165
0.194
0.222
0.244
0.255
0.250
0.235
0.217
0.201
0.190
0.177
0.059
-0.055
1.268
1.227
-3.732
-6.177
-0.882
-5.051
-6.294
-0.759
-0.124
0.025
0.075
0.094
0.101
0.103
0.101
0.096
0.089
0.080
0.072
0.064
0.057
0.051
0.045
0.040
0.036
0.032
0.028
0.007
0.010
0.013
0.016
0.020
0.025
0.030
0.037
0.044
0.052
0.062
0.074
0.088
0.105
0.124
0.146
0.170
0.193
0.212
0.224
0.229
0.230
0.233
0.254
0.314
0.442
0.496
0.530
3.914
2.533
-0.306
-1.767
-0.923
-2.652
-2.727
-0.696
-0.150
-0.002
0.049
0.069
0.077
0.079
0.079
0.076
0.071
0.066
0.060
0.055
0.050
0.045
0.040
0.036
0.033
0.029
0.026
0.007
0.009
0.012
0.016
0.020
0.024
0.029
0.034
0.041
0.048
0.057
0.067
0.079
0.093
0.109
0.127
0.146
0.164
0.180
0.192
0.200
0.209
0.223
0.257
0.341
0.546
0.951
1.216
2.228
1.295
0.411
-0.106
-0.264
-0.520
-0.550
-0.274
-0.081
0.003
0.039
0.055
0.062
0.064
0.064
0.062
0.059
0.055
0.052
0.048
0.044
0.040
0.036
0.033
0.030
0.027
0.024
0.007
0.009
0.012
0.015
0.019
0.022
0.027
0.032
0.038
0.044
0.052
0.061
0.071
0.082
0.095
0.109
0.124
0.138
0.151
0.162
0.171
0.181
0.197
0.229
0.296
0.434
0.744
0.973
1.124
0.681
0.325
0.120
0.005
-0.081
-0.107
-0.068
-0.016
0.019
0.038
0.048
0.052
0.054
0.054
0.052
0.050
0.048
0.045
0.042
0.039
0.036
0.033
0.030
0.027
0.025
0.023
0.007
0.009
0.011
0.014
0.017
0.021
0.025
0.030
0.035
0.040
0.047
0.054
0.063
0.072
0.083
0.094
0.105
0.116
0.126
0.135
0.144
0.153
0.167
0.190
0.230
0.294
0.379
0.435
0.430
0.343
0.229
0.140
0.078
0.034
0.011
0.010
0.021
0.031
0.039
0.044
0.046
0.047
0.047
0.046
0.044
0.042
0.040
0.037
0.035
0.032
0.030
0.028
0.025
0.023
0.021
0.006
0.008
0.011
0.013
0.016
0.020
0.023
0.027
0.032
0.037
0.042
0.049
0.056
0.063
0.072
0.080
0.089
0.098
0.106
0.113
0.120
0.128
0.138
0.153
0.174
0.202
0.230
0.245
0.238
0.207
0.163
0.123
0.088
0.063
0.045
0.038
0.037
0.038
0.040
0.042
0.042
0.042
0.042
0.040
0.039
0.037
0.035
0.033
0.031
0.029
0.027
0.025
0.023
0.022
0.020
0.006
0.008
0.010
0.013
0.015
0.018
0.022
0.025
0.029
0.033
0.038
0.043
0.049
0.055
0.062
0.069
0.076
0.082
0.089
0.095
0.100
0.107
0.114
0.123
0.133
0.146
0.156
0.160
0.155
0.141
0.121
0.100
0.081
0.065
0.054
0.046
0.042
0.041
0.040
0.040
0.039
0.039
0.038
0.036
0.035
0.034
0.032
0.030
0.029
0.027
0.025
0.023
0.022
0.020
0.018
0.006
0.008
0.010
0.012
0.014
0.017
0.020
0.023
0.026
0.030
0.034
0.039
0.044
0.049
0.054
0.059
0.065
0.070
0.075
0.080
0.084
0.089
0.094
0.099
0.105
0.110
0.114
0.115
0.112
0.104
0.094
0.082
0.071
0.061
0.053
0.047
0.043
0.040
0.039
0.038
0.036
0.035
0.034
0.033
0.032
0.031
0.029
0.028
0.026
0.025
0.023
0.022
0.020
0.019
0.017
-0.066
-0.067
-0.069
-0.071
-0.073
-0.075
-0.077
-0.079
-0.081
-0.083
-0.085
-0.087
-0.089
-0.092
-0.094
-0.097
-0.100
-0.103
-0.106
-0.109
-0.111
-0.114
-0.116
-0.119
-0.125
-0.136
-0.153
-0.184
-0.230
-0.288
-0.348
-0.393
-0.407
-0.384
-0.337
-0.284
-0.239
-0.203
-0.176
-0.156
-0.140
-0.127
-0.117
-0.108
-0.100
-0.093
-0.087
-0.081
-0.076
-0.071
-0.067
-0.063
-0.060
-0.057
-0.054
-0.067
-0.069
-0.071
-0.073
-0.075
-0.077
-0.079
-0.081
-0.083
-0.085
-0.087
-0.089
-0.091
-0.093
-0.096
-0.098
-0.101
-0.104
-0.107
-0.109
-0.111
-0.111
-0.111
-0.113
-0.117
-0.127
-0.147
-0.191
-0.271
-0.384
-0.516
-0.629
-0.667
-0.602
-0.486
-0.376
-0.295
-0.239
-0.200
-0.173
-0.153
-0.138
-0.125
-0.115
-0.106
-0.098
-0.090
-0.084
-0.079
-0.073
-0.069
-0.065
-0.061
-0.058
-0.055
-0.068
-0.070
-0.072
-0.074
-0.076
-0.078
-0.080
-0.082
-0.084
-0.086
-0.088
-0.090
-0.092
-0.094
-0.096
-0.099
-0.101
-0.103
-0.105
-0.106
-0.106
-0.102
-0.098
-0.095
-0.098
-0.108
-0.120
-0.170
-0.310
-0.539
-0.844
-1.171
-1.309
-1.077
-0.746
-0.506
-0.363
-0.278
-0.226
-0.192
-0.168
-0.149
-0.135
-0.122
-0.112
-0.103
-0.095
-0.087
-0.081
-0.075
-0.070
-0.066
-0.062
-0.058
-0.055
-0.070
-0.072
-0.074
-0.076
-0.078
-0.080
-0.082
-0.084
-0.086
-0.087
-0.089
-0.091
-0.092
-0.094
-0.096
-0.097
-0.099
-0.100
-0.100
-0.099
-0.094
-0.083
-0.067
-0.054
-0.064
-0.094
-0.090
-0.090
-0.333
-0.788
-1.466
-2.677
-3.562
-2.275
-1.166
-0.662
-0.433
-0.317
-0.252
-0.211
-0.183
-0.162
-0.145
-0.131
-0.119
-0.108
-0.099
-0.091
-0.084
-0.077
-0.072
-0.067
-0.063
-0.059
-0.055
-0.071
-0.073
-0.075
-0.077
-0.079
-0.081
-0.083
-0.085
-0.087
-0.088
-0.090
-0.091
-0.092
-0.093
-0.093
-0.094
-0.094
-0.092
-0.090
-0.083
-0.071
-0.043
0.005
0.048
0.008
-0.165
-0.407
-0.352
-0.532
-1.182
-2.475
-6.471
-19.866
-4.743
-1.577
-0.778
-0.484
-0.349
-0.276
-0.231
-0.200
-0.176
-0.157
-0.141
-0.126
-0.114
-0.103
-0.094
-0.086
-0.079
-0.073
-0.068
-0.063
-0.059
-0.056
-0.072
-0.074
-0.077
-0.079
-0.081
-0.083
-0.085
-0.087
-0.088
-0.089
-0.090
-0.091
-0.091
-0.090
-0.089
-0.087
-0.084
-0.079
-0.069
-0.051
-0.021
0.035
0.186
0.386
0.223
-0.340
-2.546
-6.520
-1.542
-1.741
-4.824
-5.834
-10.466
-3.994
-1.501
-0.774
-0.498
-0.368
-0.297
-0.252
-0.219
-0.193
-0.170
-0.151
-0.135
-0.120
-0.108
-0.097
-0.088
-0.081
-0.074
-0.069
-0.064
-0.059
-0.056
-0.074
-0.076
-0.078
-0.080
-0.082
-0.084
-0.086
-0.088
-0.089
-0.090
-0.090
-0.090
-0.088
-0.085
-0.082
-0.076
-0.069
-0.057
-0.035
0.012
0.091
0.177
0.612
2.779
0.989
-0.086
-2.163
-5.718
-1.142
-1.962
-15.976
-22.227
-3.481
-1.947
-1.089
-0.678
-0.481
-0.378
-0.316
-0.274
-0.240
-0.211
-0.186
-0.163
-0.144
-0.127
-0.113
-0.101
-0.091
-0.082
-0.075
-0.069
-0.064
-0.059
-0.055
-0.075
-0.077
-0.079
-0.082
-0.084
-0.086
-0.088
-0.089
-0.090
-0.090
-0.090
-0.088
-0.084
-0.079
-0.071
-0.060
-0.046
-0.025
0.011
0.100
0.306
0.389
0.717
3.285
1.641
0.283
0.788
0.590
0.099
-0.951
-4.599
-5.617
-2.200
-1.143
-0.760
-0.569
-0.457
-0.388
-0.339
-0.300
-0.265
-0.233
-0.203
-0.176
-0.153
-0.133
-0.117
-0.103
-0.092
-0.083
-0.075
-0.069
-0.063
-0.059
-0.055
-0.076
-0.079
-0.081
-0.083
-0.086
-0.087
-0.089
-0.090
-0.091
-0.091
-0.089
-0.085
-0.079
-0.070
-0.056
-0.037
-0.012
0.019
0.064
0.147
0.315
0.264
0.207
1.179
2.168
-2.194
-2.950
1.264
2.425
0.089
-0.826
-0.784
-0.539
-0.490
-0.521
-0.493
-0.448
-0.407
-0.368
-0.332
-0.294
-0.257
-0.222
-0.190
-0.162
-0.139
-0.121
-0.105
-0.093
-0.083
-0.075
-0.068
-0.063
-0.058
-0.054
-0.077
-0.080
-0.082
-0.085
-0.087
-0.089
-0.091
-0.092
-0.092
-0.091
-0.088
-0.083
-0.073
-0.058
-0.036
-0.005
0.036
0.086
0.140
0.188
0.192
0.034
-0.237
-0.818
-0.797
-0.996
2.490
5.055
5.151
0.490
-0.432
-0.731
2.542
0.248
-0.394
-0.481
-0.471
-0.443
-0.409
-0.371
-0.328
-0.283
-0.241
-0.203
-0.170
-0.144
-0.123
-0.106
-0.093
-0.082
-0.074
-0.067
-0.061
-0.057
-0.053
-0.079
-0.081
-0.084
-0.086
-0.089
-0.091
-0.092
-0.093
-0.093
-0.091
-0.087
-0.080
-0.067
-0.046
-0.013
0.036
0.105
0.192
0.279
0.335
0.308
0.129
-0.295
-1.805
-4.261
-0.840
1.459
2.009
0.507
-0.448
-0.192
-0.894
-0.056
-0.168
-0.558
-0.578
-0.539
-0.504
-0.466
-0.419
-0.365
-0.309
-0.257
-0.212
-0.176
-0.146
-0.123
-0.105
-0.091
-0.080
-0.072
-0.065
-0.060
-0.055
-0.051
-0.080
-0.083
-0.085
-0.088
-0.090
-0.092
-0.094
-0.095
-0.094
-0.092
-0.087
-0.078
-0.061
-0.034
0.011
0.084
0.195
0.349
0.513
0.618
0.601
0.412
0.036
-0.397
-0.453
-0.449
-0.706
-1.236
-1.126
-3.078
-6.479
5.380
-0.508
-1.448
-1.215
-0.814
-0.665
-0.608
-0.551
-0.477
-0.401
-0.330
-0.269
-0.217
-0.177
-0.145
-0.121
-0.102
-0.088
-0.077
-0.069
-0.062
-0.057
-0.053
-0.049
-0.081
-0.084
-0.087
-0.090
-0.092
-0.094
-0.096
-0.096
-0.096
-0.093
-0.088
-0.077
-0.058
-0.025
0.032
0.129
0.295
0.560
0.857
0.971
0.898
0.658
0.260
-0.260
-0.253
-0.256
-1.063
-1.994
-1.671
-3.169
-6.262
-1.019
-1.598
-9.834
-2.921
-1.104
-0.863
-0.853
-0.736
-0.564
-0.434
-0.340
-0.269
-0.214
-0.171
-0.139
-0.114
-0.096
-0.082
-0.072
-0.064
-0.058
-0.053
-0.050
-0.047
-0.083
-0.086
-0.089
-0.091
-0.094
-0.096
-0.098
-0.098
-0.097
-0.094
-0.088
-0.076
-0.055
-0.018
0.045
0.157
0.372
0.815
1.472
1.225
0.819
0.594
0.360
0.492
4.000
0.627
-0.411
-1.053
-1.149
-1.222
-1.145
-0.578
-0.456
-4.453
-2.246
-1.147
-1.293
-2.015
-1.310
-0.698
-0.454
-0.334
-0.257
-0.200
-0.158
-0.127
-0.103
-0.086
-0.074
-0.065
-0.058
-0.053
-0.049
-0.046
-0.043
-0.084
-0.087
-0.090
-0.093
-0.096
-0.098
-0.100
-0.100
-0.099
-0.096
-0.088
-0.074
-0.051
-0.012
0.052
0.163
0.367
0.880
2.610
0.651
-0.339
-0.046
0.289
1.135
5.254
5.792
-2.519
-1.137
-0.439
-0.425
-0.239
0.462
0.490
-0.781
-1.141
-0.908
-1.910
-10.496
-2.506
-0.776
-0.433
-0.304
-0.228
-0.175
-0.136
-0.107
-0.087
-0.072
-0.062
-0.055
-0.050
-0.047
-0.044
-0.042
-0.040
-0.085
-0.088
-0.092
-0.095
-0.098
-0.100
-0.102
-0.102
-0.101
-0.097
-0.088
-0.071
-0.042
0.002
0.068
0.167
0.312
0.468
0.200
0.006
-0.241
-0.524
0.201
0.212
0.110
3.291
-1.110
0.043
0.201
-0.068
0.020
1.812
0.429
-2.315
-0.498
-0.651
-1.148
-2.536
-1.391
-0.596
-0.355
-0.250
-0.185
-0.139
-0.105
-0.080
-0.063
-0.053
-0.046
-0.042
-0.040
-0.038
-0.037
-0.036
-0.036
-0.086
-0.090
-0.093
-0.097
-0.100
-0.103
-0.105
-0.105
-0.104
-0.099
-0.088
-0.066
-0.028
0.026
0.100
0.217
0.380
0.458
0.325
0.714
1.506
0.854
0.574
0.031
-2.018
-7.140
-0.840
0.249
0.183
-0.069
-0.389
-0.943
-0.404
-0.981
-0.502
0.021
-1.197
-0.686
-0.502
-0.352
-0.250
-0.181
-0.130
-0.091
-0.062
-0.043
-0.032
-0.027
-0.025
-0.026
-0.027
-0.029
-0.030
-0.031
-0.031
-0.087
-0.091
-0.095
-0.099
-0.103
-0.106
-0.108
-0.109
-0.107
-0.102
-0.090
-0.066
-0.022
0.044
0.134
0.311
0.708
1.120
0.622
0.610
0.945
1.754
1.650
0.498
1.462
1.071
-0.324
-0.221
-0.128
-0.143
-0.317
-0.432
-0.398
-0.421
-0.108
0.767
0.684
-0.192
-0.228
-0.195
-0.153
-0.107
-0.064
-0.029
-0.004
0.009
0.012
0.008
0.002
-0.006
-0.012
-0.018
-0.021
-0.024
-0.026
-0.088
-0.093
-0.097
-0.101
-0.105
-0.109
-0.112
-0.113
-0.113
-0.108
-0.098
-0.075
-0.036
0.029
0.136
0.397
1.076
1.447
0.624
0.464
0.593
1.000
1.602
1.544
-4.479
-0.784
-0.069
-0.224
-0.195
-0.127
-0.133
-0.158
-0.249
-0.298
-0.158
0.480
0.271
-0.300
-0.094
-0.093
-0.072
-0.030
0.015
0.053
0.076
0.082
0.072
0.055
0.036
0.019
0.005
-0.005
-0.012
-0.017
-0.021
-0.089
-0.094
-0.099
-0.104
-0.109
-0.113
-0.117
-0.120
-0.120
-0.117
-0.109
-0.094
-0.066
-0.012
0.110
0.477
1.651
0.872
0.372
0.300
0.337
0.316
0.488
6.836
-3.161
-1.288
0.563
0.040
-0.102
-0.061
-0.050
-0.076
-0.135
-0.174
-0.144
-0.012
-0.196
-0.608
-0.084
-0.037
0.001
0.056
0.117
0.169
0.195
0.188
0.156
0.116
0.078
0.048
0.025
0.009
-0.002
-0.010
-0.015
-0.090
-0.095
-0.100
-0.106
-0.112
-0.118
-0.123
-0.127
-0.129
-0.128
-0.123
-0.115
-0.097
-0.051
0.083
0.520
2.336
1.014
0.123
0.193
0.510
-0.206
-3.314
-10.479
-0.826
0.984
-0.627
-0.920
-0.124
-0.008
0.006
-0.003
-0.006
-0.009
-0.036
-0.050
0.127
0.081
-0.030
0.010
0.071
0.156
0.253
0.337
0.374
0.345
0.273
0.194
0.128
0.079
0.045
0.022
0.007
-0.003
-0.010
-0.090
-0.096
-0.102
-0.108
-0.115
-0.123
-0.130
-0.136
-0.140
-0.140
-0.136
-0.130
-0.114
-0.071
0.043
0.296
0.644
0.370
-0.241
-0.394
1.130
-0.385
-1.362
-1.704
-0.469
0.239
-0.179
-0.624
-0.045
0.037
0.048
0.083
0.166
0.181
0.084
-0.039
-0.040
-0.018
-0.010
0.049
0.142
0.272
0.426
0.571
0.637
0.569
0.424
0.284
0.180
0.110
0.065
0.035
0.016
0.003
-0.005
-0.090
-0.096
-0.103
-0.110
-0.118
-0.127
-0.137
-0.146
-0.152
-0.153
-0.148
-0.137
-0.115
-0.069
0.028
0.178
0.308
0.252
-0.325
-7.419
-5.638
-1.112
-0.597
5.879
0.166
-0.989
-1.132
-0.217
0.022
0.049
0.057
0.106
0.231
0.208
0.040
-0.175
-0.246
-0.161
-0.046
0.065
0.200
0.384
0.612
0.840
0.962
0.833
0.578
0.364
0.223
0.135
0.080
0.045
0.023
0.008
-0.001
-0.090
-0.096
-0.103
-0.111
-0.120
-0.131
-0.143
-0.154
-0.163
-0.165
-0.158
-0.142
-0.112
-0.057
0.041
0.191
0.367
0.516
0.480
-1.560
-2.394
-1.244
-2.501
-16.594
-1.496
-0.207
-0.348
-0.181
-0.004
0.032
0.020
-0.046
-0.714
-0.556
-0.226
-0.483
-0.567
-0.334
-0.111
0.055
0.228
0.453
0.728
0.999
1.144
0.973
0.653
0.402
0.244
0.148
0.088
0.051
0.027
0.012
0.002
-0.089
-0.096
-0.103
-0.112
-0.122
-0.134
-0.147
-0.160
-0.172
-0.176
-0.170
-0.152
-0.117
-0.055
0.056
0.242
0.518
0.847
0.919
0.132
-0.658
-0.780
-1.028
-1.958
-0.733
-0.549
-0.341
-0.039
0.083
0.033
-0.011
-0.103
-0.612
-0.590
-0.349
-0.612
-0.705
-0.410
-0.153
0.029
0.212
0.435
0.686
0.899
0.983
0.842
0.591
0.378
0.235
0.145
0.088
0.052
0.029
0.014
0.004
-0.088
-0.094
-0.102
-0.111
-0.122
-0.135
-0.149
-0.165
-0.180
-0.189
-0.189
-0.177
-0.145
-0.082
0.038
0.252
0.589
0.997
1.158
0.628
-0.029
-0.435
-0.823
-0.867
-0.358
-0.254
0.238
0.372
0.229
0.044
-0.019
-0.045
-0.074
-0.176
-0.235
-0.380
-0.440
-0.310
-0.148
-0.001
0.156
0.336
0.518
0.652
0.685
0.602
0.453
0.310
0.202
0.129
0.081
0.049
0.029
0.015
0.005
-0.086
-0.093
-0.101
-0.110
-0.121
-0.135
-0.151
-0.170
-0.190
-0.208
-0.223
-0.227
-0.212
-0.162
-0.055
0.142
0.444
0.764
0.896
0.698
0.297
-0.115
-0.489
-0.273
0.042
-1.044
0.590
0.546
0.121
0.003
-0.033
-0.042
-0.024
-0.081
-0.125
-0.189
-0.232
-0.207
-0.137
-0.039
0.079
0.210
0.331
0.414
0.436
0.395
0.316
0.231
0.160
0.107
0.069
0.044
0.026
0.014
0.006
-0.084
-0.091
-0.099
-0.108
-0.120
-0.135
-0.153
-0.177
-0.205
-0.240
-0.281
-0.323
-0.350
-0.339
-0.268
-0.118
0.113
0.363
0.519
0.545
0.461
0.404
0.045
1.656
3.561
-0.506
1.451
-0.186
-0.154
-0.078
-0.057
-0.052
-0.052
-0.062
-0.083
-0.122
-0.165
-0.187
-0.166
-0.099
-0.003
0.097
0.183
0.241
0.261
0.246
0.208
0.161
0.118
0.082
0.056
0.036
0.023
0.013
0.006
-0.081
-0.088
-0.096
-0.106
-0.118
-0.134
-0.156
-0.185
-0.226
-0.285
-0.372
-0.491
-0.620
-0.700
-0.677
-0.560
-0.333
-0.061
0.152
0.287
0.545
2.490
1.555
-3.176
-2.523
-0.454
-2.094
-1.367
-0.366
-0.128
-0.071
-0.057
-0.055
-0.060
-0.074
-0.109
-0.168
-0.235
-0.252
-0.190
-0.087
0.009
0.080
0.125
0.146
0.145
0.130
0.107
0.082
0.061
0.043
0.029
0.019
0.011
0.005
-0.078
-0.085
-0.093
-0.102
-0.115
-0.133
-0.157
-0.193
-0.248
-0.337
-0.492
-0.752
-1.122
-1.403
-1.396
-1.228
-0.881
-0.469
-0.158
0.036
0.273
1.023
6.132
2.019
-0.735
-0.323
-0.600
-0.571
-0.252
-0.101
-0.062
-0.054
-0.053
-0.055
-0.065
-0.094
-0.166
-0.290
-0.355
-0.288
-0.162
-0.054
0.013
0.049
0.070
0.078
0.076
0.067
0.055
0.043
0.032
0.022
0.015
0.009
0.005
-0.075
-0.081
-0.089
-0.098
-0.112
-0.130
-0.156
-0.197
-0.263
-0.378
-0.598
-1.030
-1.818
-2.534
-2.320
-1.918
-1.371
-0.787
-0.404
-0.197
-0.061
0.088
0.818
0.751
-0.284
-0.386
-0.292
-0.242
-0.126
-0.050
-0.048
-0.046
-0.045
-0.044
-0.036
-0.029
-0.049
-0.117
-0.203
-0.304
-0.251
-0.100
-0.035
-0.005
0.016
0.031
0.038
0.039
0.035
0.029
0.023
0.017
0.012
0.008
0.005
-0.071
-0.077
-0.084
-0.093
-0.106
-0.124
-0.151
-0.193
-0.262
-0.386
-0.625
-1.108
-2.027
-2.893
-2.558
-1.993
-1.435
-0.906
-0.586
-0.415
-0.276
-0.410
-0.608
-0.298
-0.310
-0.400
-0.260
-0.388
-0.525
-0.169
-0.065
-0.038
-0.035
-0.030
0.003
0.086
0.251
0.517
0.360
-0.233
-0.335
-0.145
-0.087
-0.062
-0.033
-0.007
0.010
0.019
0.021
0.020
0.017
0.013
0.010
0.007
0.005
-0.066
-0.072
-0.078
-0.087
-0.099
-0.116
-0.141
-0.181
-0.244
-0.354
-0.550
-0.905
-1.454
-1.902
-1.811
-1.491
-1.161
-0.871
-0.722
-0.645
-0.425
-0.304
-0.340
-0.190
-0.141
-0.469
0.012
-0.386
-2.409
-0.409
-0.092
-0.035
-0.040
-0.034
0.014
0.148
0.452
1.130
0.629
0.094
0.073
-0.128
-0.186
-0.154
-0.094
-0.044
-0.012
0.004
0.011
0.013
0.012
0.011
0.009
0.007
0.005
-0.062
-0.066
-0.072
-0.080
-0.091
-0.106
-0.127
-0.161
-0.213
-0.296
-0.431
-0.634
-0.890
-1.080
-1.097
-0.998
-0.874
-0.789
-0.818
-1.039
-0.733
-0.185
-0.040
0.128
0.305
-0.323
-2.666
-0.568
-0.944
-0.279
-0.015
0.010
-0.070
-0.073
-0.054
0.016
0.099
0.157
0.023
-0.008
-0.053
-0.380
-0.466
-0.346
-0.194
-0.089
-0.033
-0.006
0.005
0.009
0.010
0.009
0.009
0.007
0.006
-0.057
-0.061
-0.066
-0.072
-0.081
-0.093
-0.110
-0.136
-0.174
-0.232
-0.315
-0.425
-0.547
-0.644
-0.689
-0.692
-0.679
-0.659
-0.638
-0.719
-1.086
-0.261
0.066
0.342
1.136
6.205
1.986
-0.114
-0.148
-0.047
0.137
0.146
-0.049
-0.140
-0.233
-0.254
-0.540
-1.444
-1.086
-0.573
-0.778
-1.274
-1.260
-0.766
-0.360
-0.148
-0.054
-0.016
-0.001
0.006
0.008
0.009
0.009
0.009
0.008
-0.052
-0.055
-0.058
-0.063
-0.070
-0.079
-0.091
-0.110
-0.135
-0.172
-0.220
-0.281
-0.349
-0.414
-0.479
-0.560
-0.633
-0.575
-0.213
0.692
-3.414
-0.621
-0.038
0.248
0.803
3.586
3.167
0.196
0.076
0.079
0.091
0.065
-0.027
-0.219
-0.523
-0.351
-1.080
-8.690
-3.159
-0.940
-1.696
-3.721
-3.523
-1.551
-0.593
-0.221
-0.081
-0.028
-0.007
0.002
0.007
0.010
0.010
0.010
0.010
-0.046
-0.048
-0.051
-0.054
-0.059
-0.064
-0.072
-0.083
-0.098
-0.119
-0.146
-0.181
-0.222
-0.280
-0.383
-0.613
-1.078
-1.099
-0.428
-0.034
-0.125
-0.498
-0.489
-0.091
0.251
1.320
-6.722
-2.435
0.084
0.173
0.128
0.086
0.042
-0.025
0.529
2.545
-0.175
-1.318
-0.652
-0.752
-2.260
-6.527
-6.053
-2.245
-0.826
-0.310
-0.120
-0.047
-0.017
-0.002
0.007
0.011
0.012
0.013
0.012
-0.041
-0.042
-0.043
-0.045
-0.047
-0.050
-0.053
-0.058
-0.064
-0.073
-0.085
-0.103
-0.130
-0.181
-0.312
-0.771
-3.443
-6.206
-0.107
-4.661
0.210
-1.883
-3.799
-0.594
-0.161
-0.010
-1.423
0.998
0.558
0.324
0.190
0.133
0.140
0.244
1.376
3.836
-0.192
-0.469
-0.618
-1.190
-2.006
-3.843
-4.257
-2.395
-1.018
-0.412
-0.173
-0.074
-0.028
-0.005
0.007
0.013
0.016
0.016
0.015
-0.036
-0.036
-0.036
-0.036
-0.036
-0.035
-0.035
-0.034
-0.033
-0.032
-0.032
-0.036
-0.047
-0.082
-0.181
-0.534
-2.155
-1.256
9.243
-0.260
3.722
-2.797
-6.614
0.376
-1.908
-0.133
3.805
4.569
1.065
0.435
0.241
0.161
0.144
0.145
0.065
0.047
1.186
-0.562
-1.837
-1.608
-1.585
-2.929
-4.024
-2.476
-1.097
-0.479
-0.215
-0.095
-0.037
-0.007
0.009
0.017
0.020
0.021
0.019
-0.030
-0.030
-0.029
-0.027
-0.025
-0.022
-0.018
-0.012
-0.004
0.005
0.016
0.025
0.031
0.024
-0.003
-0.052
0.078
1.646
4.578
0.509
-0.491
-0.831
2.941
5.073
-0.966
-1.525
1.848
1.145
0.808
0.409
0.247
0.174
0.129
0.068
-0.072
0.286
0.450
-0.619
0.935
5.155
-0.144
-1.539
-2.332
-1.706
-0.896
-0.447
-0.217
-0.099
-0.036
-0.003
0.015
0.023
0.026
0.026
0.024
-0.025
-0.024
-0.022
[truncated: 1,469,242 more chars]
