# Supplementary material for: Ferroptosis regulation by traditional chinese medicine for ischemic stroke intervention based on network pharmacology and data mining
Source: PLoS One. 2025 Apr 16;20(4):e0321751. doi: 10.1371/journal.pone.0321751 (PMC12002469; doi:10.1371/journal.pone.0321751)
Supplement: S3 File — (ZIP) [file pone.0321751.s003.zip › 分子对接6/MAPK8/MAPK-0546/input/4qtd_h.HD.map]

GRID_PARAMETER_FILE 4qtd_autolig.gpf
GRID_DATA_FILE 4qtd_h.maps.fld
MACROMOLECULE 4qtd_h.pdbqt
SPACING 1.000
NELEMENTS 54 62 80
CENTER 15.684 15.491 27.552
0.
0.
0.
0.
0.
0.
0.
0.
0.
0.
0.
0.
0.
0.
0.
0.
0.
0.
0.
0.
0.
0.
0.
0.
0.
0.
0.
0.
0.
0.
0.
0.
0.
0.
0.
0.
0.
0.
0.
0.
0.
0.
0.
0.
0.
0.
0.
0.
0.
0.
0.
0.
0.
0.
0.
0.
0.
0.
0.
0.
0.
0.
0.
0.
0.
0.
0.
0.
0.
0.
0.
0.
0.
0.
0.
0.
0.
0.
0.
0.
0.
0.
0.
0.
0.
0.
0.
0.
0.
0.
0.
0.
0.
0.
0.
0.
0.
0.
0.
0.
0.
0.
0.
0.
0.
0.
0.
0.
0.
0.
0.
0.
0.
0.
0.
0.
0.
0.
0.
0.
0.
0.
0.
0.
0.
0.
0.
0.
0.
0.
0.
0.
0.
0.
0.
0.
0.
0.
0.
0.
0.
0.
0.
0.
0.
0.
0.
0.
0.
0.
0.
0.
0.
0.
0.
0.
0.
0.
0.
0.
0.
0.
0.
0.
0.
0.
0.
0.
0.
0.
0.
0.
0.
0.
0.
0.
0.
0.
0.
0.
0.
0.
0.
0.
0.
0.
0.
0.
0.
0.
0.
0.
0.
0.
0.
0.
0.
0.
0.
0.
0.
0.
0.
0.
0.
0.
0.
0.
0.
0.
0.
0.
0.
0.
0.
0.
0.
0.
0.
0.
0.
0.
0.
0.
0.
0.
0.
0.
0.
0.
0.
0.
0.
0.
0.
0.
0.
0.
0.
0.
0.
0.
0.
0.
0.
0.
0.
0.
0.
0.
0.
0.
0.
0.
0.
0.
0.
0.
0.
0.
0.
0.
0.
0.
0.
0.
0.
0.
0.
0.
0.
0.
0.
0.
0.
0.
0.
0.
0.
0.
0.
0.
0.
0.
0.
0.
0.
0.
0.
0.
0.
0.
0.
0.
0.
0.
0.
0.
0.
0.
0.
0.
0.
0.
0.
0.
0.
0.
0.
0.
0.
0.
0.
0.
0.
0.
0.
0.
0.
0.
0.
0.
0.
0.
0.
0.
0.
0.
0.
0.
0.
0.
0.
0.
0.
0.
0.
0.
0.
0.
0.
0.
0.
0.
0.
0.
0.
0.
0.
0.
0.
0.
0.
0.
0.
0.
0.
0.
0.
0.
0.
0.
0.
0.
0.
0.
0.
0.
0.
0.
0.
0.
0.
0.
0.
0.
0.
0.
0.
0.
0.
0.
0.
0.
0.
0.
0.
0.
0.
0.
0.
0.
0.
0.
0.
0.
0.
0.
0.
0.
0.
0.
0.
0.
0.
0.
0.
0.
0.
0.
0.
0.
0.
0.
0.
0.
0.
0.
0.
0.
0.
0.
0.
0.
0.
0.
0.
0.
0.
0.
0.
0.
0.
0.
0.
0.
0.
0.
0.
0.
0.
0.
0.
0.
0.
0.
0.
0.
0.
0.
0.
0.
0.
0.
0.
0.
0.
0.
0.
0.
0.
0.
0.
0.
0.
0.
0.
0.
0.
0.
0.
0.
0.
0.
0.
0.
0.
0.
0.
0.
0.
0.
0.
0.
0.
0.
0.
0.
0.
0.
0.
0.
0.
0.
0.
0.
0.
0.
0.
0.
0.
0.
0.
0.
0.
0.
0.
0.
0.
0.
0.
0.
0.
0.
0.
0.
0.
0.
0.
0.
0.
0.
0.
0.
0.
0.
0.
0.
0.
0.
0.
0.
0.
0.
0.
0.
0.
0.
0.
0.
0.
0.
0.
0.
0.
0.
0.
0.
0.
0.
0.
0.
0.
0.
0.
0.
0.
0.
0.
0.
0.
0.
0.
0.
0.
0.
0.
0.
0.
0.
0.
0.
0.
0.
0.
0.
0.
0.
0.
0.
0.
0.
0.
0.
0.
0.
0.
0.
0.
0.
0.
0.
0.
0.
0.
0.
0.
0.
0.
0.
0.
0.
0.
0.
0.
0.
0.
0.
0.
0.
0.
0.
0.
0.
0.
0.
0.
0.
0.
0.
0.
0.
0.
0.
0.
0.
0.
0.
0.
0.
0.
0.
0.
0.
0.
0.
0.
0.
0.
0.
0.
0.
0.
0.
0.
0.
0.
0.
0.
0.
0.
0.
0.
0.
0.
0.
0.
0.
0.
0.
0.
0.
0.
0.
0.
0.
0.
0.
0.
0.
0.
0.
0.
0.
0.
0.
0.
0.
0.
0.
0.
0.
0.
0.
0.
0.
0.
0.
0.
0.
0.
0.
0.
0.
0.
0.
0.
0.
0.
0.
0.
0.
0.
0.
0.
0.
0.
0.
0.
0.
0.
0.
0.
0.
0.
0.
0.
0.
0.
0.
0.
0.
0.
0.
0.
0.
0.
0.
0.
0.
0.
0.
0.
0.
0.
0.
0.
0.
0.
0.
0.
0.
0.
0.
0.
0.
0.
0.
0.
0.
0.
0.
0.
0.
0.
0.
0.
0.
0.
0.
0.
0.
0.
0.
0.
0.
0.
0.
0.
0.
0.
0.
0.
0.
0.
0.
0.
0.
0.
0.
0.
0.
0.
0.
0.
0.
0.
0.
0.
0.
0.
0.
0.
0.
0.
0.
0.
0.
0.
0.
0.
0.
0.
0.
0.
0.
0.
0.
0.
0.
0.
0.
0.
0.
0.
0.
0.
0.
0.
0.
0.
0.
0.
0.
0.
0.
0.
0.
0.
0.
0.
0.
0.
0.
0.
0.
0.
0.
0.
0.
0.
0.
0.
0.
0.
0.
0.
0.
0.
0.
0.
0.
0.
0.
0.
0.
0.
0.
0.
0.
0.
0.
0.
0.
0.
0.
0.
0.
0.
0.
0.
0.
0.
0.
0.
0.
0.
0.
0.
0.
0.
0.
0.
0.
0.
0.
0.
0.
0.
0.
0.
0.
0.
0.
0.
0.
0.
0.
0.
0.
0.
0.
0.
0.
0.
0.
0.
0.
0.
0.
0.
0.
0.
0.
0.
0.
0.
0.
0.
0.
0.
0.
0.
0.
0.
0.
0.
0.
0.
0.
0.
0.
0.
0.
0.
0.
0.
0.
0.
0.
0.
0.
0.
0.
0.
0.
0.
0.
0.
0.
0.
0.
0.
0.
0.
0.
0.
0.
0.
0.
0.
0.
0.
0.
0.
0.
0.
0.
0.
0.
0.
0.
0.
0.
0.
0.
0.
0.
0.
0.
0.
0.
0.
0.
0.
0.
0.
0.
0.
0.
0.
0.
0.
0.
0.
0.
0.
0.
0.
0.
0.
0.
0.
0.
0.
0.
0.
0.
0.
0.
0.
0.
0.
0.
0.
0.
0.
0.
0.
0.
0.
0.
0.
0.
0.
0.
0.
0.
0.
0.
0.
0.
0.
0.
0.
0.
0.
0.
0.
0.
0.
0.
0.
0.
0.
0.
0.
0.
0.
0.
0.
0.
0.
0.
0.
0.
0.
0.
0.
0.
0.
0.
0.
0.
0.
0.
0.
0.
0.
0.
0.
0.
0.
0.
0.
0.
0.
0.
0.
0.000
0.000
0.000
0.000
0.000
0.000
0.
0.
0.
0.
0.
0.
0.
0.
0.
0.
0.
0.
0.
0.
0.
0.
0.
0.
0.
0.
0.
0.
0.
0.
0.
0.
0.
0.
0.
0.
0.
0.
0.
0.
0.
0.
0.
0.
0.
0.
0.
0.
0.
0.
0.
0.
0.
0.
0.000
0.000
0.000
0.000
0.000
0.000
0.000
0.000
0.
0.
0.
0.
0.
0.
0.
0.
0.
0.
0.
0.
0.
0.
0.
0.
0.
0.
0.
0.
0.
0.
0.
0.
0.
0.
0.
0.
0.
0.
0.
0.
0.
0.
0.
0.
0.
0.
0.
0.
0.
0.
0.
0.
0.
0.
0.000
0.000
0.000
0.000
0.000
0.000
0.000
0.000
0.000
0.000
0.
0.
0.
0.
0.
0.
0.
0.
0.
0.
0.
0.
0.
0.
0.
0.
0.
0.
0.
0.
0.
0.
0.
0.
0.
0.
0.
0.
0.
0.
0.
0.
0.
0.
0.
0.
0.
0.
0.
0.
0.
0.
0.
0.
0.000
0.000
0.000
0.000
0.000
0.000
0.000
0.000
0.000
0.000
0.000
0.000
0.
0.
0.
0.
0.
0.
0.
0.
0.
0.
0.
0.
0.
0.
0.
0.
0.
0.
0.
0.
0.
0.
0.
0.
0.
0.
0.
0.
0.
0.
0.
0.
0.
0.
0.
0.
0.
0.
0.
0.
0.
0.
0.
0.000
0.000
0.000
0.000
0.000
0.
0.000
0.000
0.000
0.000
0.000
0.000
0.
0.
0.
0.
0.
0.
0.
0.
0.
0.
0.
0.
0.
0.
0.
0.
0.
0.
0.
0.
0.
0.
0.
0.
0.
0.
0.
0.
0.
0.
0.
0.
0.
0.
0.
0.
0.
0.
0.
0.
0.
0.
0.
0.000
0.000
0.001
0.000
0.
0.000
0.000
0.000
0.000
0.000
0.000
0.000
0.
0.
0.
0.
0.
0.
0.
0.
0.
0.
0.
0.
0.
0.
0.
0.
0.
0.
0.
0.
0.
0.
0.
0.
0.
0.
0.
0.
0.
0.
0.
0.
0.
0.
0.
0.
0.
0.
0.
0.
0.
0.
0.000
0.001
0.001
0.001
0.000
0.
0.000
0.000
0.000
0.000
0.000
0.000
0.000
0.
0.
0.
0.
0.
0.
0.
0.
0.
0.
0.
0.
0.
0.
0.
0.
0.
0.
0.
0.
0.
0.
0.
0.
0.
0.
0.
0.
0.
0.
0.
0.
0.
0.
0.
0.
0.
0.
0.
0.
0.
0.
0.000
0.001
0.001
0.001
0.001
0.000
0.
0.000
0.000
0.000
0.000
0.000
0.000
0.
0.
0.
0.
0.
0.
0.
0.
0.
0.
0.
0.
0.
0.
0.
0.
0.
0.
0.
0.
0.
0.
0.
0.
0.
0.
0.
0.
0.
0.
0.
0.
0.
0.
0.
0.
0.
0.
0.
0.
0.
0.
0.000
0.000
0.001
0.001
0.000
0.000
0.000
0.000
0.000
0.001
0.000
0.000
0.
0.
0.
0.
0.
0.
0.
0.
0.
0.
0.
0.
0.
0.
0.
0.
0.
0.
0.
0.
0.
0.
0.
0.
0.
0.
0.
0.
0.
0.
0.
0.
0.
0.
0.
0.
0.
0.
0.
0.
0.
0.
0.
0.000
0.000
0.000
0.001
0.001
0.000
0.000
0.000
0.001
0.001
0.000
0.000
0.
0.
0.
0.
0.
0.
0.
0.
0.
0.
0.
0.
0.
0.
0.
0.
0.
0.
0.
0.
0.
0.
0.
0.
0.
0.
0.
0.
0.
0.
0.
0.
0.
0.
0.
0.
0.
0.
0.
0.
0.
0.
0.
0.
0.000
0.000
0.000
0.000
0.001
0.001
0.001
0.001
0.000
0.000
0.
0.
0.
0.
0.
0.
0.
0.
0.
0.
0.
0.
0.
0.
0.
0.
0.
0.
0.
0.
0.
0.
0.
0.
0.
0.
0.
0.
0.
0.
0.
0.
0.
0.
0.
0.
0.
0.
0.
0.
0.
0.
0.
0.
0.
0.
0.000
0.000
0.000
0.001
0.000
0.000
0.000
0.000
0.
0.
0.
0.
0.
0.
0.
0.
0.
0.
0.
0.
0.
0.
0.
0.
0.
0.
0.
0.
0.
0.
0.
0.
0.
0.
0.
0.
0.
0.
0.
0.
0.
0.
0.
0.
0.
0.
0.
0.
0.
0.
0.
0.
0.
0.
0.
0.000
0.000
0.000
0.000
0.000
0.000
0.000
0.000
0.
0.
0.
0.
0.
0.
0.
0.
0.
0.
0.
0.
0.
0.
0.
0.
0.
0.
0.
0.
0.
0.
0.
0.
0.
0.
0.
0.
0.
0.
0.
0.
0.
0.
0.
0.
0.
0.
0.
0.
0.
0.
0.
0.
0.
0.
0.000
0.000
0.000
0.001
0.000
0.000
0.000
0.000
0.000
0.000
0.
0.
0.
0.
0.
0.
0.
0.
0.
0.
0.
0.
0.
0.
0.
0.
0.
0.
0.
0.
0.
0.
0.
0.
0.
0.
0.
0.
0.
0.
0.
0.
0.
0.
0.
0.
0.
0.
0.
0.
0.
0.
0.
0.
0.000
0.000
0.000
0.001
0.001
0.001
0.001
0.000
0.000
0.000
0.000
0.
0.
0.
0.
0.
0.
0.
0.
0.
0.
0.
0.
0.
0.
0.
0.
0.
0.
0.
0.
0.
0.
0.
0.
0.
0.
0.
0.
0.
0.
0.
0.
0.
0.
0.
0.
0.
0.
0.
0.
0.
0.
0.
0.
0.000
0.000
0.001
0.001
0.001
0.001
0.001
0.000
0.000
0.000
0.000
0.000
0.
0.
0.
0.
0.
0.
0.
0.
0.
0.
0.
0.
0.
0.
0.
0.
0.
0.
0.
0.
0.
0.
0.
0.
0.
0.
0.
0.
0.
0.
0.
0.
0.
0.
0.
0.
0.
0.
0.
0.
0.
0.
0.
0.000
0.000
0.001
0.001
0.001
0.001
0.001
0.000
0.000
0.000
0.000
0.000
0.
0.
0.
0.
0.
0.
0.
0.
0.
0.
0.
0.
0.
0.
0.
0.
0.
0.
0.
0.
0.
0.
0.
0.
0.
0.
0.
0.
0.
0.
0.
0.
0.
0.
0.
0.
0.
0.
0.
0.
0.
0.
0.
0.000
0.000
0.001
0.001
0.001
0.001
0.001
0.000
0.001
0.000
0.000
0.000
0.
0.
0.
0.
0.
0.
0.
0.
0.
0.
0.
0.
0.
0.
0.
0.
0.
0.
0.
0.
0.
0.
0.
0.
0.
0.
0.
0.
0.
0.
0.
0.
0.
0.
0.
0.
0.
0.
0.
0.
0.
0.
0.
0.000
0.000
0.001
0.001
0.001
0.001
0.001
0.001
0.001
0.000
0.000
0.000
0.
0.
0.
0.
0.
0.
0.
0.
0.
0.
0.
0.
0.
0.
0.
0.
0.
0.
0.
0.
0.
0.
0.
0.
0.
0.
0.
0.
0.
0.
0.
0.
0.
0.
0.
0.
0.
0.
0.
0.
0.
0.
0.
0.
0.000
0.000
0.001
0.001
0.001
0.001
0.001
0.001
0.000
0.000
0.
0.
0.
0.
0.
0.
0.
0.
0.
0.
0.
0.
0.
0.
0.
0.
0.
0.
0.
0.
0.
0.
0.
0.
0.
0.
0.
0.
0.
0.
0.
0.
0.
0.
0.
0.
0.
0.
0.
0.
0.
0.
0.
0.
0.
0.000
0.000
0.000
0.001
0.001
0.001
0.001
0.001
0.000
0.000
0.000
0.
0.
0.
0.
0.
0.
0.
0.
0.
0.
0.
0.
0.
0.
0.
0.
0.
0.
0.
0.
0.
0.
0.
0.
0.
0.
0.
0.
0.
0.
0.
0.000
0.000
0.000
0.000
0.000
0.000
0.000
0.000
0.000
0.000
0.
0.
0.
0.
0.000
0.000
0.001
0.001
0.001
0.001
0.001
0.000
0.000
0.000
0.
0.
0.
0.
0.
0.
0.
0.
0.
0.
0.
0.
0.
0.
0.
0.
0.
0.
0.
0.
0.
0.
0.
0.
0.
0.
0.
0.
0.
0.
0.000
0.000
0.000
0.000
0.000
0.000
0.001
0.001
0.000
0.000
0.000
0.000
0.000
0.
0.
0.
0.000
0.000
0.001
0.001
0.001
0.001
0.000
0.000
0.000
0.
0.
0.
0.
0.
0.
0.
0.
0.
0.
0.
0.
0.
0.
0.
0.
0.
0.
0.
0.
0.
0.
0.
0.
0.
0.
0.
0.
0.
0.
0.000
0.000
0.000
0.001
0.001
0.001
0.001
0.001
0.001
0.000
0.000
0.000
0.000
0.000
0.
0.000
0.001
0.001
0.001
0.001
0.001
0.001
0.000
0.000
0.
0.
0.
0.
0.
0.
0.
0.
0.
0.
0.
0.
0.
0.
0.
0.
0.
0.
0.
0.
0.
0.
0.
0.
0.
0.
0.
0.
0.
0.
0.000
0.000
0.000
0.000
0.001
0.001
0.001
0.001
0.001
0.001
0.001
0.001
0.000
0.000
0.000
0.000
0.000
0.001
0.001
0.001
0.001
0.001
0.001
0.000
0.000
0.
0.
0.
0.
0.
0.
0.
0.
0.
0.
0.
0.
0.
0.
0.
0.
0.
0.
0.
0.
0.
0.
0.
0.
0.
0.
0.
0.
0.
0.
0.000
0.000
0.000
0.000
0.001
0.001
0.001
0.001
0.001
0.001
0.001
0.001
0.001
0.000
0.000
0.000
0.001
0.001
0.001
0.001
0.001
0.001
0.001
0.000
0.000
0.
0.
0.
0.
0.
0.
0.
0.
0.
0.
0.
0.
0.
0.
0.
0.
0.
0.
0.
0.
0.
0.
0.
0.
0.
0.
0.
0.
0.
0.
0.000
0.000
0.000
0.000
0.001
0.001
0.001
0.001
0.001
0.001
0.001
0.001
0.001
0.000
0.000
0.000
0.000
0.001
0.001
0.001
0.001
0.001
0.001
0.000
0.000
0.
0.
0.
0.
0.
0.
0.
0.
0.
0.
0.
0.
0.
0.
0.
0.
0.
0.
0.
0.
0.
0.
0.
0.
0.
0.
0.
0.
0.
0.
0.
0.000
0.000
0.000
0.000
0.001
0.001
0.001
0.001
0.001
0.001
0.001
0.001
0.000
0.000
0.000
0.000
0.001
0.001
0.001
0.001
0.001
0.000
0.000
0.000
0.
0.
0.
0.
0.
0.
0.
0.
0.
0.
0.
0.
0.
0.
0.
0.
0.
0.
0.
0.
0.
0.
0.
0.
0.
0.
0.
0.
0.
0.
0.
0.000
0.000
0.000
0.000
0.001
0.001
0.001
0.001
0.001
0.001
0.001
0.001
0.000
0.000
0.000
0.000
0.000
0.001
0.001
0.001
0.001
0.000
0.000
0.
0.
0.
0.
0.
0.
0.
0.
0.
0.
0.
0.
0.
0.
0.
0.
0.
0.
0.
0.
0.
0.
0.
0.
0.
0.
0.
0.
0.
0.
0.
0.
0.
0.000
0.000
0.000
0.000
0.000
0.000
0.000
0.001
0.001
0.001
0.000
0.000
0.000
0.
0.000
0.000
0.000
0.000
0.000
0.000
0.000
0.
0.
0.
0.
0.
0.
0.
0.
0.
0.
0.
0.
0.
0.
0.
0.
0.
0.
0.
0.
0.
0.
0.
0.
0.
0.
0.
0.
0.
0.
0.
0.
0.
0.
0.
0.
0.000
0.000
0.000
0.000
0.000
0.000
0.000
0.000
0.000
0.000
0.
0.
0.
0.000
0.000
0.000
0.000
0.
0.
0.
0.
0.
0.
0.
0.
0.
0.
0.
0.
0.
0.
0.
0.
0.
0.
0.
0.
0.
0.
0.
0.
0.
0.
0.
0.
0.
0.
0.
0.
0.
0.
0.
0.
0.
0.
0.
0.
0.
0.
0.000
0.000
0.000
0.000
0.
0.
0.
0.
0.
0.
0.
0.
0.
0.
0.
0.
0.
0.
0.
0.
0.
0.
0.
0.
0.
0.
0.
0.
0.
0.
0.
0.
0.
0.
0.
0.
0.
0.
0.
0.
0.
0.
0.
0.
0.
0.
0.
0.
0.
0.
0.
0.
0.
0.
0.
0.
0.
0.
0.
0.
0.
0.
0.
0.
0.
0.
0.
0.
0.
0.
0.
0.
0.
0.
0.
0.
0.
0.
0.
0.
0.
0.
0.
0.
0.
0.
0.
0.
0.
0.
0.
0.
0.
0.
0.
0.
0.
0.
0.
0.
0.
0.
0.
0.
0.
0.
0.
0.
0.
0.
0.
0.
0.
0.
0.
0.
0.
0.
0.
0.
0.
0.
0.
0.
0.
0.
0.
0.
0.
0.
0.
0.
0.
0.
0.
0.
0.
0.
0.
0.
0.
0.
0.
0.
0.
0.
0.
0.
0.
0.
0.
0.
0.
0.
0.
0.
0.
0.
0.
0.
0.
0.
0.
0.
0.
0.
0.
0.
0.
0.
0.
0.
0.
0.
0.
0.
0.
0.
0.
0.
0.
0.
0.
0.
0.
0.
0.
0.
0.
0.
0.
0.
0.
0.
0.
0.
0.
0.
0.
0.
0.
0.
0.
0.
0.
0.
0.
0.
0.
0.
0.
0.
0.
0.
0.
0.
0.
0.
0.
0.
0.
0.
0.
0.
0.
0.
0.
0.
0.
0.
0.
0.
0.
0.
0.
0.
0.
0.
0.
0.
0.
0.
0.
0.
0.
0.
0.
0.
0.
0.
0.
0.
0.
0.
0.
0.
0.
0.
0.
0.
0.
0.
0.
0.
0.
0.
0.
0.
0.
0.
0.
0.
0.
0.
0.
0.
0.
0.
0.
0.
0.
0.
0.
0.
0.
0.
0.
0.
0.
0.
0.
0.
0.
0.
0.
0.
0.
0.
0.
0.
0.
0.
0.
0.
0.
0.
0.
0.
0.
0.
0.
0.
0.
0.
0.
0.
0.
0.
0.
0.
0.
0.
0.
0.
0.
0.
0.
0.
0.
0.
0.
0.
0.
0.
0.
0.
0.
0.
0.
0.
0.
0.
0.
0.
0.
0.
0.
0.
0.
0.
0.
0.
0.
0.
0.
0.
0.
0.
0.
0.
0.
0.
0.
0.
0.
0.
0.
0.
0.
0.
0.
0.
0.
0.
0.
0.
0.
0.
0.
0.
0.
0.
0.
0.
0.
0.
0.
0.
0.
0.
0.
0.
0.
0.
0.
0.
0.
0.
0.
0.
0.
0.
0.
0.
0.
0.
0.
0.
0.
0.
0.
0.
0.
0.
0.
0.
0.
0.
0.
0.
0.
0.
0.
0.
0.
0.
0.
0.
0.
0.
0.
0.
0.
0.
0.
0.
0.
0.
0.
0.
0.
0.
0.
0.
0.
0.
0.
0.
0.
0.
0.
0.
0.
0.
0.
0.
0.
0.
0.
0.
0.
0.
0.
0.
0.
0.
0.
0.
0.
0.
0.
0.
0.
0.
0.
0.
0.
0.
0.
0.
0.
0.
0.
0.
0.
0.
0.
0.
0.
0.
0.
0.
0.
0.
0.
0.
0.
0.
0.
0.
0.
0.
0.
0.
0.
0.
0.
0.
0.
0.
0.
0.
0.
0.
0.
0.
0.
0.
0.
0.
0.
0.
0.
0.
0.
0.
0.
0.
0.
0.
0.
0.
0.
0.
0.
0.
0.
0.
0.
0.
0.
0.
0.
0.
0.
0.
0.
0.
0.
0.
0.
0.
0.
0.
0.
0.
0.
0.
0.
0.
0.
0.
0.
0.
0.
0.
0.
0.
0.
0.
0.
0.
0.
0.
0.
0.
0.
0.
0.
0.
0.
0.
0.
0.
0.
0.
0.
0.
0.
0.
0.
0.
0.
0.
0.
0.
0.
0.
0.
0.
0.
0.
0.
0.
0.
0.
0.
0.
0.
0.
0.
0.
0.
0.
0.
0.
0.
0.
0.
0.
0.
0.
0.
0.
0.
0.
0.
0.
0.
0.
0.
0.
0.
0.
0.
0.
0.
0.
0.
0.
0.
0.
0.
0.
0.
0.
0.
0.
0.
0.
0.
0.
0.
0.
0.
0.
0.
0.
0.
0.
0.
0.
0.
0.
0.
0.
0.
0.
0.
0.
0.
0.
0.
0.
0.
0.
0.
0.
0.
0.
0.
0.
0.
0.
0.
0.
0.
0.
0.
0.
0.
0.
0.
0.
0.
0.
0.
0.
0.
0.
0.
0.
0.
0.
0.
0.
0.
0.
0.
0.
0.
0.
0.
0.
0.
0.
0.
0.
0.
0.
0.
0.
0.
0.
0.
0.
0.
0.
0.
0.
0.
0.
0.
0.
0.
0.
0.
0.
0.
0.
0.
0.
0.
0.
0.
0.
0.
0.
0.
0.
0.
0.
0.
0.
0.
0.
0.
0.
0.
0.
0.
0.
0.
0.
0.
0.
0.
0.
0.
0.
0.
0.
0.
0.
0.
0.
0.
0.
0.
0.
0.
0.
0.
0.
0.
0.
0.
0.
0.
0.
0.
0.
0.
0.
0.
0.
0.
0.
0.
0.
0.
0.
0.
0.
0.
0.
0.
0.
0.
0.
0.
0.
0.
0.
0.
0.
0.
0.
0.
0.
0.
0.
0.
0.
0.
0.
0.
0.
0.
0.
0.
0.
0.
0.
0.
0.
0.
0.
0.
0.
0.
0.
0.
0.
0.
0.
0.
0.
0.
0.
0.
0.
0.
0.
0.
0.
0.
0.
0.
0.
0.
0.
0.
0.
0.
0.
0.
0.
0.
0.
0.
0.
0.
0.
0.
0.
0.
0.
0.
0.
0.000
0.000
0.000
0.
0.
0.
0.
0.
0.
0.
0.
0.
0.
0.
0.
0.
0.
0.
0.
0.
0.
0.
0.
0.
0.
0.
0.
0.
0.
0.
0.
0.
0.
0.
0.
0.
0.
0.
0.
0.
0.
0.
0.
0.
0.
0.
0.
0.
0.
0.
0.
0.
0.
0.
0.000
0.000
0.000
0.000
0.000
0.
0.
0.
0.
0.
0.
0.
0.
0.
0.
0.
0.
0.
0.
0.
0.
0.
0.
0.
0.
0.
0.
0.
0.
0.
0.
0.
0.
0.
0.
0.
0.
0.
0.
0.
0.
0.
0.
0.
0.
0.
0.
0.
0.
0.
0.
0.
0.
0.
0.
0.000
0.000
0.000
0.000
0.000
0.
0.
0.
0.
0.
0.
0.
0.
0.
0.
0.
0.
0.
0.
0.
0.
0.
0.
0.
0.
0.
0.
0.
0.
0.
0.
0.
0.
0.
0.
0.
0.
0.
0.
0.
0.
0.
0.
0.
0.
0.
0.
0.
0.
0.
0.
0.
0.
0.
0.
0.000
0.000
0.000
0.000
0.000
0.
0.
0.
0.
0.
0.
0.
0.
0.
0.
0.
0.
0.
0.
0.
0.
0.
0.
0.
0.
0.
0.
0.
0.
0.
0.
0.
0.
0.
0.
0.
0.
0.
0.
0.
0.
0.
0.
0.
0.
0.
0.
0.
0.
0.
0.
0.
0.
0.
0.
0.000
0.000
0.000
0.000
0.
0.
0.
0.
0.
0.
0.
0.
0.
0.
0.
0.
0.
0.
0.
0.
0.
0.
0.
0.
0.
0.
0.
0.
0.
0.
0.
0.
0.
0.
0.
0.
0.
0.
0.
0.
0.
0.
0.
0.
0.
0.
0.
0.
0.
0.
0.
0.
0.
0.
0.
0.
0.
0.000
0.
0.
0.
0.
0.
0.
0.
0.
0.
0.
0.
0.
0.
0.
0.
0.
0.
0.
0.
0.
0.
0.
0.
0.
0.
0.
0.
0.
0.
0.
0.
0.
0.
0.
0.
0.
0.
0.
0.
0.
0.
0.
0.
0.
0.
0.
0.
0.
0.
0.
0.
0.
0.
0.
0.
0.
0.
0.
0.
0.
0.
0.
0.
0.
0.
0.
0.
0.
0.
0.
0.
0.
0.
0.
0.
0.
0.
0.
0.
0.
0.
0.
0.
0.
0.
0.
0.
0.
0.
0.
0.
0.
0.
0.
0.
0.
0.
0.
0.
0.
0.
0.
0.
0.
0.
0.
0.
0.
0.
0.
0.
0.
0.
0.
0.
0.
0.
0.
0.
0.
0.
0.
0.
0.
0.
0.
0.
0.
0.
0.
0.
0.
0.
0.
0.
0.
0.
0.
0.
0.
0.
0.
0.
0.
0.
0.
0.
0.
0.
0.
0.
0.
0.
0.
0.
0.
0.
0.
0.
0.
0.
0.
0.
0.
0.
0.
0.
0.
0.
0.
0.
0.
0.
0.
0.
0.
0.
0.
0.
0.
0.
0.
0.
0.
0.
0.
0.
0.
0.
0.
0.
0.
0.
0.
0.
0.
0.
0.
0.
0.
0.
0.
0.
0.
0.
0.
0.
0.
0.
0.
0.
0.
0.
0.
0.
0.
0.
0.
0.
0.
0.
0.
0.
0.
0.
0.
0.
0.
0.
0.
0.
0.
0.
0.
0.
0.
0.
0.
0.
0.
0.
0.
0.
0.
0.
0.
0.
0.
0.
0.
0.
0.
0.
0.
0.
0.
0.
0.
0.
0.
0.
0.
0.
0.
0.
0.
0.
0.
0.
0.
0.
0.
0.
0.
0.
0.
0.
0.
0.
0.
0.
0.
0.
0.
0.
0.
0.
0.
0.
0.
0.
0.
0.
0.
0.
0.
0.
0.
0.
0.
0.
0.
0.
0.
0.
0.
0.
0.
0.
0.
0.
0.
0.
0.
0.
0.
0.
0.
0.
0.
0.
0.
0.
0.
0.
0.
0.
0.
0.
0.
0.
0.
0.
0.
0.
0.
0.
0.
0.
0.
0.
0.
0.
0.
0.
0.
0.
0.
0.
0.
0.
0.
0.
0.
0.
0.
0.
0.
0.
0.
0.
0.
0.
0.
0.
0.
0.
0.
0.
0.
0.
0.
0.
0.
0.
0.
0.
0.
0.
0.
0.
0.
0.
0.
0.
0.
0.
0.
0.
0.
0.
0.
0.
0.
0.
0.
0.
0.
0.
0.
0.
0.
0.
0.
0.
0.
0.
0.
0.
0.
0.
0.
0.
0.
0.
0.
0.
0.
0.
0.
0.
0.
0.
0.
0.
0.
0.
0.
0.
0.
0.
0.
0.
0.
0.
0.
0.
0.
0.
0.
0.
0.
0.
0.
0.
0.
0.
0.
0.
0.
0.
0.
0.
0.
0.
0.
0.
0.
0.
0.
0.
0.
0.
0.
0.
0.
0.
0.
0.
0.
0.
0.
0.
0.
0.
0.
0.
0.
0.
0.
0.
0.
0.
0.
0.
0.
0.
0.
0.
0.
0.
0.
0.
0.
0.
0.
0.
0.
0.
0.
0.
0.
0.
0.
0.
0.
0.
0.
0.
0.
0.
0.
0.
0.
0.
0.
0.
0.
0.
0.
0.
0.
0.
0.
0.
0.
0.
0.
0.
0.
0.
0.
0.
0.
0.
0.
0.
0.
0.
0.
0.
0.
0.
0.
0.
0.
0.
0.
0.
0.
0.
0.
0.
0.
0.
0.
0.
0.
0.000
0.000
0.000
0.000
0.000
0.
0.
0.
0.
0.
0.
0.
0.
0.
0.
0.
0.
0.
0.
0.
0.
0.
0.
0.
0.
0.
0.
0.
0.
0.
0.
0.
0.
0.
0.
0.
0.
0.
0.
0.
0.
0.
0.
0.
0.
0.
0.
0.
0.
0.000
0.000
0.000
0.000
0.
0.000
0.000
0.000
0.000
0.000
0.000
0.000
0.000
0.
0.
0.
0.
0.
0.
0.
0.
0.
0.
0.
0.
0.
0.
0.
0.
0.
0.
0.
0.
0.
0.
0.
0.
0.
0.
0.
0.
0.
0.
0.
0.
0.
0.
0.
0.
0.
0.
0.
0.
0.
0.000
0.000
0.000
0.000
0.000
0.001
0.000
0.000
0.000
0.000
0.000
0.000
0.000
0.000
0.000
0.
0.
0.
0.
0.
0.
0.
0.
0.
0.
0.
0.
0.
0.
0.
0.
0.
0.
0.
0.
0.
0.
0.
0.
0.
0.
0.
0.
0.
0.
0.
0.
0.
0.
0.
0.
0.
0.
0.
0.
0.000
0.000
0.000
0.000
0.001
0.001
0.001
0.001
0.000
0.000
0.000
0.000
0.000
0.000
0.000
0.000
0.
0.
0.
0.
0.
0.
0.
0.
0.
0.
0.
0.
0.
0.
0.
0.
0.
0.
0.
0.
0.
0.
0.
0.
0.
0.
0.
0.
0.
0.
0.
0.
0.
0.
0.
0.
0.
0.
0.
0.000
0.000
0.001
0.001
0.001
0.001
0.001
0.000
0.000
-0.001
-0.001
0.000
0.000
0.000
0.000
0.000
0.
0.
0.
0.
0.
0.
0.
0.
0.
0.
0.
0.
0.
0.
0.
0.
0.
0.
0.
0.
0.
0.
0.
0.
0.
0.
0.
0.
0.
0.
0.
0.
0.
0.
0.
0.
0.
0.
0.
0.000
0.000
0.001
0.001
0.001
0.001
0.001
0.000
-0.002
-0.003
-0.003
-0.001
0.000
0.000
0.000
0.000
0.000
0.
0.
0.
0.
0.
0.
0.
0.
0.
0.
0.
0.
0.
0.
0.
0.
0.
0.
0.
0.
0.
0.
0.
0.
0.
0.
0.
0.
0.
0.
0.
0.
0.
0.
0.
0.
0.
0.000
0.000
0.001
0.001
0.001
0.001
0.001
0.001
-0.001
-0.003
-0.005
-0.005
-0.002
0.000
0.000
0.000
0.000
0.000
0.
0.
0.
0.
0.
0.
0.
0.
0.
0.
0.
0.
0.
0.
0.
0.
0.
0.
0.
0.
0.
0.
0.
0.
0.
0.
0.
0.
0.
0.
0.
0.
0.
0.
0.
0.
0.
0.
0.000
0.000
0.001
0.001
0.001
0.001
0.000
-0.001
-0.003
-0.005
-0.005
-0.002
0.000
0.000
0.000
0.000
0.000
0.
0.
0.
0.
0.
0.
0.
0.
0.
0.
0.
0.
0.
0.
0.
0.
0.
0.
0.
0.
0.
0.
0.
0.
0.
0.
0.
0.
0.
0.
0.
0.
0.
0.
0.
0.
0.
0.
0.000
0.000
0.000
0.001
0.001
0.001
0.001
0.000
-0.002
-0.003
-0.003
-0.001
0.
0.001
0.001
0.000
0.
0.
0.
0.
0.
0.
0.
0.
0.
0.
0.
0.
0.
0.
0.
0.
0.
0.
0.
0.
0.
0.
0.
0.
0.
0.
0.
0.
0.
0.
0.
0.
0.
0.
0.
0.
0.
0.
0.
0.000
0.000
0.000
0.001
0.001
0.001
0.001
0.000
-0.001
-0.001
-0.001
0.000
0.000
0.001
0.001
0.000
0.
0.
0.
0.
0.
0.
0.
0.
0.
0.
0.
0.
0.
0.
0.
0.
0.
0.
0.
0.
0.
0.
0.
0.
0.
0.
0.
0.
0.
0.
0.
0.
0.
0.
0.
0.
0.
0.
0.
0.
0.000
0.000
0.001
0.001
0.001
0.001
0.001
0.001
0.
0.000
0.000
0.000
0.001
0.000
0.000
0.
0.
0.
0.
0.
0.
0.
0.
0.
0.
0.
0.
0.
0.
0.
0.
0.
0.
0.
0.
0.
0.
0.
0.
0.
0.
0.
0.
0.
0.
0.
0.
0.
0.
0.
0.
0.
0.
0.
0.
0.000
0.000
0.000
0.001
0.001
0.001
0.001
0.001
0.001
0.001
0.001
0.001
0.000
0.000
0.
0.
0.
0.
0.
0.
0.
0.
0.
0.
0.
0.
0.
0.
0.
0.
0.
0.
0.
0.
0.
0.
0.
0.
0.
0.
0.
0.
0.
0.
0.
0.
0.
0.
0.
0.
0.
0.
0.
0.
0.
0.
0.000
0.000
0.000
0.001
0.001
0.001
0.001
0.001
0.001
0.001
0.001
0.000
0.
0.
0.
0.
0.
0.
0.
0.
0.
0.
0.
0.
0.
0.
0.
0.
0.
0.
0.
0.
0.
0.
0.
0.
0.
0.
0.
0.
0.
0.
0.
0.
0.
0.
0.
0.
0.
0.
0.
0.
0.
0.
0.
0.
0.
0.000
0.001
0.001
0.001
0.001
0.001
0.001
0.001
0.000
0.000
0.
0.
0.
0.
0.
0.
0.
0.
0.
0.
0.
0.
0.
0.
0.
0.
0.
0.
0.
0.
0.
0.
0.
0.
0.
0.
0.
0.
0.
0.
0.
0.
0.
0.
0.
0.
0.
0.
0.
0.
0.
0.
0.
0.
0.000
0.001
0.001
0.001
0.001
0.001
0.001
0.001
0.001
0.000
0.000
0.000
0.
0.
0.
0.
0.
0.
0.
0.
0.
0.
0.
0.
0.
0.
0.
0.
0.
0.
0.
0.
0.
0.
0.
0.
0.
0.
0.
0.
0.
0.
0.
0.
0.
0.
0.
0.
0.
0.
0.
0.
0.
0.
0.
0.000
0.001
0.001
0.001
0.001
0.001
0.001
0.001
0.001
0.001
0.000
0.000
0.
0.
0.
0.
0.
0.
0.
0.
0.
0.
0.
0.
0.
0.
0.
0.
0.
0.
0.
0.
0.
0.
0.
0.
0.
0.
0.
0.
0.
0.
0.
0.
0.
0.
0.
0.
0.
0.
0.
0.
0.
0.
0.000
0.001
0.001
0.001
0.001
0.000
0.
0.000
0.001
0.001
0.001
0.000
0.000
0.
0.
0.
0.
0.
0.
0.
0.
0.
0.
0.
0.
0.
0.
0.
0.
0.
0.
0.
0.
0.
0.
0.
0.
0.
0.
0.
0.
0.
0.
0.
0.
0.
0.
0.
0.
0.
0.
0.
0.
0.
0.
0.000
0.001
0.001
0.001
0.001
0.000
0.000
0.000
0.000
0.001
0.000
0.000
0.000
0.000
0.
0.
0.
0.
0.
0.
0.
0.
0.
0.
0.
0.
0.
0.
0.
0.
0.
0.
0.
0.
0.
0.
0.
0.
0.
0.
0.
0.
0.
0.
0.
0.
0.
0.
0.
0.
0.
0.
0.
0.
0.
0.000
0.001
0.001
0.001
0.001
0.000
0.
0.000
0.001
0.001
0.001
0.001
0.000
0.000
0.
0.
0.
0.
0.
0.
0.
0.
0.
0.
0.
0.
0.
0.
0.
0.
0.
0.
0.
0.
0.
0.
0.
0.
0.
0.
0.
0.
0.
0.
0.
0.
0.
0.
0.
0.
0.000
0.000
0.000
0.
0.
0.000
0.000
0.001
0.001
0.001
0.001
0.001
0.001
0.001
0.001
0.001
0.001
0.000
0.
0.
0.
0.
0.
0.
0.
0.
0.
0.
0.
0.
0.
0.
0.
0.
0.
0.
0.
0.
0.
0.
0.
0.
0.
0.
0.
0.
0.
0.
0.
0.
0.
0.
0.
0.
0.000
0.000
0.000
0.000
0.000
0.
0.
0.000
0.001
0.001
0.001
0.001
0.002
0.002
0.002
0.002
0.001
0.001
0.000
0.000
0.
0.
0.
0.
0.
0.
0.
0.
0.
0.
0.
0.
0.
0.
0.
0.
0.
0.
0.
0.
0.
0.
0.
0.
0.
0.
0.
0.
0.
0.
0.000
0.000
0.000
0.000
0.000
0.001
0.001
0.000
0.001
0.000
0.000
0.
0.000
0.000
0.001
0.001
0.002
0.002
0.002
0.002
0.002
0.002
0.001
0.000
0.000
0.
0.
0.
0.
0.
0.
0.
0.
0.
0.
0.
0.
0.
0.
0.
0.
0.
0.
0.
0.
0.
0.
0.
0.
0.
0.
0.
0.
0.
0.000
0.000
0.000
0.001
0.001
0.001
0.001
0.001
0.001
0.001
0.001
0.000
0.000
0.
0.000
0.001
0.001
0.002
0.002
0.002
0.002
0.002
0.002
0.001
0.000
0.000
0.000
0.
0.
0.
0.
0.
0.
0.
0.
0.
0.
0.
0.
0.
0.
0.
0.
0.
0.
0.
0.
0.
0.
0.
0.
0.
0.
0.
0.000
0.000
0.000
0.001
0.001
0.001
0.001
0.001
0.002
0.001
0.001
0.001
0.000
0.000
0.000
0.000
0.001
0.001
0.002
0.002
0.002
0.002
0.002
0.001
0.001
0.000
0.000
0.000
0.
0.
0.
0.
0.
0.
0.
0.
0.
0.
0.
0.
0.
0.
0.
0.
0.
0.
0.
0.
0.
0.
0.
0.
0.
0.
0.
0.000
0.000
0.001
0.001
0.001
0.001
0.001
0.002
0.001
0.002
0.001
0.001
0.001
0.000
0.001
0.001
0.001
0.001
0.001
0.001
0.002
0.002
0.001
0.001
0.001
0.001
0.000
0.
0.
0.
0.
0.
0.
0.
0.
0.
0.
0.
0.
0.
0.
0.
0.
0.
0.
0.
0.
0.
0.
0.
0.
0.
0.
0.
0.000
0.000
0.000
0.001
0.001
0.001
0.001
0.001
0.002
0.001
0.001
0.001
0.001
0.001
0.001
0.001
0.001
0.001
0.001
0.001
0.001
0.001
0.001
0.001
0.001
0.001
0.001
0.000
0.
0.
0.
0.
0.
0.
0.
0.
0.
0.
0.
0.
0.
0.
0.
0.
0.
0.
0.
0.
0.
0.
0.
0.
0.
0.
0.
0.000
0.000
0.000
0.001
0.001
0.001
0.001
0.002
0.002
0.001
0.001
0.001
0.001
0.001
0.001
0.001
0.001
0.001
0.001
0.001
0.001
0.001
0.001
0.001
0.001
0.001
0.001
0.
0.
0.
0.
0.
0.
0.
0.
0.
0.
0.
0.
0.
0.
0.
0.
0.
0.
0.
0.
0.
0.
0.
0.
0.
0.
0.
0.
0.000
0.000
0.000
0.001
0.001
0.001
0.001
0.001
0.002
0.001
0.001
0.001
0.001
0.001
0.001
0.001
0.001
0.001
0.001
0.001
0.001
0.001
0.001
0.001
0.001
0.001
0.000
0.
0.
0.
0.
0.
0.
0.
0.
0.
0.
0.
0.
0.
0.
0.
0.
0.
0.
0.
0.
0.
0.
0.
0.
0.
0.
0.
0.
0.000
0.000
0.000
0.001
0.001
0.001
0.001
0.001
0.001
0.001
0.001
0.001
0.001
0.001
0.001
0.001
0.001
0.001
0.001
0.001
0.001
0.001
0.001
0.001
0.001
0.000
0.000
0.
0.
0.
0.
0.
0.
0.
0.
0.
0.
0.
0.
0.
0.
0.
0.
0.
0.
0.
0.
0.
0.
0.
0.
0.
0.
0.
0.
0.
0.000
0.000
0.000
0.000
0.001
0.001
0.001
0.001
0.001
0.001
0.001
0.001
0.001
0.001
0.001
0.001
0.001
0.001
0.001
0.001
0.001
0.001
0.001
0.001
0.000
0.
0.
0.
0.
0.
0.
0.
0.
0.
0.
0.
0.
0.
0.
0.
0.
0.
0.
0.
0.
0.
0.
0.
0.
0.
0.
0.
0.
0.
0.
0.
0.000
0.000
0.000
0.000
0.001
0.001
0.001
0.001
0.001
0.001
0.001
0.001
0.001
0.001
0.001
0.001
0.001
0.001
0.001
0.001
0.001
0.001
0.000
0.000
0.
0.
0.
0.
0.
0.
0.
0.
0.
0.
0.
0.
0.
0.
0.
0.
0.
0.
0.
0.
0.
0.
0.
0.
0.
0.
0.
0.
0.
0.
0.
0.
0.000
0.000
0.000
0.000
0.001
0.001
0.001
0.001
0.001
0.001
0.000
0.000
0.000
0.000
0.000
0.001
0.001
0.001
0.001
0.000
0.000
0.
0.
0.
0.
0.
0.
0.
0.
0.
0.
0.
0.
0.
0.
0.
0.
0.
0.
0.
0.
0.
0.
0.
0.
0.
0.
0.
0.
0.
0.
0.
0.
0.
0.
0.
0.
0.000
0.000
0.000
0.000
0.000
0.000
0.000
0.000
0.000
0.000
0.
0.
0.000
0.000
0.000
0.000
0.000
0.000
0.
0.
0.
0.
0.
0.
0.
0.
0.
0.
0.
0.
0.
0.
0.
0.
0.
0.
0.
0.
0.
0.
0.
0.
0.
0.
0.
0.
0.
0.
0.
0.
0.
0.
0.
0.
0.
0.
0.
0.
0.000
0.000
0.000
0.000
0.000
0.
0.
0.
0.
0.
0.
0.000
0.000
0.
0.
0.
0.
0.
0.
0.
0.
0.
0.
0.
0.
0.
0.
0.
0.
0.
0.
0.
0.
0.
0.
0.
0.
0.
0.
0.
0.
0.
0.
0.
0.
0.
0.
0.
0.
0.
0.
0.
0.
0.
0.
0.
0.
0.
0.
0.
0.
0.
0.
0.
0.
0.
0.
0.
0.
0.
0.
0.
0.
0.
0.
0.
0.
0.
0.
0.
0.
0.
0.
0.
0.
0.
0.
0.
0.
0.
0.
0.
0.
0.
0.
0.
0.
0.
0.
0.
0.
0.
0.
0.
0.
0.
0.
0.
0.
0.
0.
0.
0.
0.
0.
0.
0.
0.
0.
0.
0.
0.
0.
0.
0.
0.
0.
0.
0.
0.
0.
0.
0.
0.
0.
0.
0.
0.
0.
0.
0.
0.
0.
0.
0.
0.
0.
0.
0.
0.
0.
0.
0.
0.
0.
0.
0.
0.
0.
0.
0.
0.
0.
0.
0.
0.
0.
0.
0.
0.
0.
0.
0.
0.
0.
0.
0.
0.
0.
0.
0.
0.
0.
0.
0.
0.
0.
0.
0.
0.
0.
0.
0.
0.
0.
0.
0.
0.
0.
0.
0.
0.
0.
0.
0.
0.
0.
0.
0.
0.
0.
0.
0.
0.
0.
0.
0.
0.
0.
0.
0.
0.
0.
0.
0.
0.
0.
0.
0.
0.
0.
0.
0.
0.
0.
0.
0.
0.
0.
0.
0.
0.
0.
0.
0.
0.
0.
0.
0.
0.
0.
0.
0.
0.
0.
0.
0.
0.
0.
0.
0.
0.
0.
0.
0.
0.
0.
0.
0.
0.
0.
0.
0.
0.
0.
0.
0.
0.
0.
0.
0.
0.
0.
0.
0.
0.
0.
0.
0.
0.
0.
0.
0.
0.
0.
0.
0.
0.
0.
0.
0.
0.
0.
0.
0.
0.
0.
0.
0.
0.
0.
0.
0.
0.
0.
0.
0.
0.
0.
0.
0.
0.
0.
0.
0.
0.
0.
0.
0.
0.
0.
0.
0.
0.
0.
0.
0.
0.
0.
0.
0.
0.
0.
0.
0.
0.
0.
0.
0.
0.
0.
0.
0.
0.
0.
0.
0.
0.
0.
0.
0.
0.
0.
0.
0.
0.
0.
0.
0.
0.
0.
0.
0.
0.
0.
0.
0.
0.
0.
0.
0.
0.
0.
0.
0.
0.
0.
0.
0.
0.
0.
0.
0.
0.
0.
0.
0.
0.
0.
0.
0.
0.
0.
0.
0.
0.
0.
0.
0.
0.
0.
0.
0.
0.
0.
0.
0.
0.
0.
0.
0.
0.
0.
0.
0.
0.
0.
0.
0.
0.
0.
0.
0.
0.
0.
0.
0.
0.
0.
0.
0.
0.
0.
0.
0.
0.
0.
0.
0.
0.
0.
0.
0.
0.
0.
0.
0.
0.
0.
0.
0.
0.
0.
0.
0.
0.
0.
0.
0.
0.
0.
0.
0.
0.
0.
0.
0.
0.
0.
0.
0.
0.
0.
0.
0.
0.
0.
0.
0.
0.
0.
0.
0.
0.
0.
0.
0.
0.
0.
0.
0.
0.
0.
0.
0.
0.
0.
0.
0.
0.
0.
0.
0.
0.
0.
0.
0.
0.
0.
0.
0.
0.
0.
0.
0.
0.
0.
0.
0.
0.
0.
0.
0.
0.
0.
0.
0.
0.
0.
0.
0.
0.
0.
0.
0.
0.
0.
0.
0.
0.
0.
0.
0.
0.
0.
0.
0.
0.
0.
0.
0.
0.
0.
0.
0.
0.
0.
0.
0.
0.
0.
0.
0.
0.
0.
0.
0.
0.
0.
0.
0.
0.
0.
0.
0.
0.
0.
0.
0.
0.
0.
0.
0.
0.
0.
0.
0.
0.
0.
0.
0.
0.
0.
0.
0.
0.
0.
0.
0.
0.
0.
0.
0.
0.
0.
0.
0.
0.
0.
0.
0.
0.
0.
0.
0.
0.
0.
0.
0.
0.
0.
0.
0.
0.
0.
0.
0.
0.
0.
0.
0.
0.
0.
0.
0.
0.
0.
0.
0.
0.
0.
0.
0.
0.
0.
0.
0.
0.
0.
0.
0.
0.
0.
0.
0.
0.
0.
0.
0.
0.
0.
0.
0.
0.
0.
0.
0.
0.
0.
0.
0.
0.
0.
0.
0.
0.
0.
0.
0.
0.
0.
0.
0.
0.
0.
0.
0.
0.
0.
0.
0.
0.
0.
0.
0.
0.
0.
0.
0.
0.
0.
0.
0.
0.
0.
0.
0.000
0.000
0.000
0.
0.
0.
0.
0.
0.
0.
0.
0.
0.
0.
0.
0.
0.
0.
0.
0.
0.
0.
0.
0.
0.
0.
0.
0.
0.
0.
0.
0.
0.
0.
0.
0.
0.
0.
0.
0.
0.
0.
0.
0.
0.
0.
0.
0.
0.
0.
0.
0.
0.
0.000
0.000
0.000
0.000
0.000
0.000
0.000
0.
0.
0.
0.
0.
0.
0.
0.
0.
0.
0.
0.
0.
0.
0.
0.
0.
0.
0.
0.
0.
0.
0.
0.
0.
0.
0.
0.
0.
0.
0.
0.
0.
0.
0.
0.
0.
0.
0.
0.
0.
0.
0.
0.
0.
0.
0.
0.000
0.000
0.000
0.000
0.000
0.000
0.000
0.000
0.
0.
0.
0.
0.
0.
0.
0.
0.
0.
0.
0.
0.
0.
0.
0.
0.
0.
0.
0.
0.
0.
0.
0.
0.
0.
0.
0.
0.
0.
0.
0.
0.
0.
0.
0.
0.
0.
0.
0.
0.
0.
0.
0.
0.
0.
0.
0.000
0.000
0.000
0.000
0.000
0.000
0.000
0.000
0.000
0.000
0.
0.
0.
0.
0.
0.
0.
0.
0.
0.
0.
0.
0.
0.
0.
0.
0.
0.
0.
0.
0.
0.
0.
0.
0.
0.
0.
0.
0.
0.
0.
0.
0.
0.
0.
0.
0.
0.
0.
0.
0.
0.
0.
0.
0.
0.000
0.000
0.000
0.000
0.000
0.000
0.000
0.000
0.000
0.000
0.000
0.
0.
0.
0.
0.
0.
0.
0.
0.
0.
0.
0.
0.
0.
0.
0.
0.
0.
0.
0.
0.
0.
0.
0.
0.
0.
0.
0.
0.
0.
0.
0.
0.
0.
0.
0.
0.
0.
0.
0.
0.
0.
0.
0.
0.000
0.000
0.000
0.001
0.001
0.001
0.000
0.000
0.000
0.000
0.000
0.000
0.
0.
0.
0.
0.
0.
0.
0.
0.
0.
0.
0.
0.
0.
0.
0.
0.
0.
0.
0.
0.
0.
0.
0.
0.
0.
0.
0.
0.
0.
0.
0.
0.
0.
0.
0.
0.
0.
0.
0.
0.
0.
0.
0.000
0.000
0.000
0.000
0.000
0.001
0.000
0.000
0.000
0.000
0.000
0.000
0.
0.
0.
0.
0.
0.
0.
0.
0.
0.
0.
0.
0.
0.
0.
0.
0.
0.
0.
0.
0.
0.
0.
0.
0.
0.
0.
0.
0.
0.
0.
0.
0.
0.
0.
0.
0.
0.
0.
0.
0.
0.
0.
0.
0.000
0.000
0.000
0.000
0.001
0.000
0.000
0.000
0.000
0.000
0.000
0.
0.
0.
0.
0.
0.
0.
0.
0.
0.
0.
0.
0.
0.
0.
0.
0.
0.
0.
0.
0.
0.
0.
0.
0.
0.
0.
0.
0.
0.
0.
0.
0.
0.
0.
0.
0.
0.
0.
0.
0.
0.
0.
0.
0.
0.000
0.000
0.000
0.000
0.000
0.000
0.000
0.000
0.000
0.
0.
0.
0.
0.
0.
0.
0.
0.
0.
0.
0.
0.
0.
0.
0.
0.
0.
0.
0.
0.
0.
0.
0.
0.
0.
0.
0.
0.
0.
0.
0.
0.
0.
0.
0.
0.
0.
0.
0.
0.
0.
0.
0.
0.
0.
0.
0.
0.
0.
0.
0.000
0.000
0.000
0.
0.
0.
0.
0.
0.
0.
0.
0.
0.
0.
0.
0.
0.
0.
0.
0.
0.
0.
0.
0.
0.
0.
0.
0.
0.
0.
0.
0.
0.
0.
0.
0.
0.
0.
0.
0.
0.
0.
0.
0.
0.
0.
0.
0.
0.
0.
0.
0.
0.
0.
0.
0.
0.
0.
0.
0.
0.
0.
0.
0.
0.
0.
0.
0.
0.
0.
0.
0.
0.
0.
0.
0.
0.
0.
0.
0.
0.
0.
0.
0.
0.
0.
0.
0.
0.
0.
0.
0.
0.
0.
0.
0.
0.
0.
0.
0.
0.
0.
0.
0.
0.
0.
0.
0.
0.
0.
0.
0.
0.
0.
0.
0.
0.
0.
0.
0.
0.
0.
0.
0.
0.
0.
0.
0.
0.
0.
0.
0.
0.
0.
0.
0.
0.
0.
0.
0.
0.
0.
0.
0.
0.
0.
0.
0.
0.
0.
0.
0.
0.
0.
0.
0.
0.
0.
0.
0.
0.
0.
0.
0.
0.
0.
0.
0.
0.
0.
0.
0.
0.
0.
0.
0.
0.
0.
0.
0.
0.
0.
0.
0.
0.
0.
0.
0.
0.
0.
0.
0.
0.
0.
0.
0.
0.
0.
0.
0.
0.
0.
0.
0.
0.
0.
0.
0.
0.
0.
0.
0.
0.
0.
0.
0.
0.
0.
0.
0.
0.
0.
0.
0.000
0.000
0.
0.
0.
0.
0.
0.
0.
0.
0.
0.
0.
0.
0.
0.
0.
0.
0.
0.
0.
0.
0.
0.
0.
0.
0.
0.
0.
0.
0.
0.
0.
0.
0.
0.
0.
0.
0.
0.
0.
0.
0.
0.
0.
0.
0.
0.
0.
0.
0.
0.
0.
0.
0.
0.000
0.000
0.
0.
0.
0.
0.
0.
0.
0.
0.
0.
0.
0.
0.
0.
0.
0.
0.
0.
0.
0.
0.
0.
0.
0.
0.
0.
0.
0.
0.
0.
0.
0.
0.
0.
0.
0.
0.
0.
0.
0.
0.
0.
0.
0.
0.
0.
0.
0.
0.
0.
0.
0.
0.
0.
0.
0.
0.
0.
0.
0.
0.
0.
0.
0.
0.
0.
0.
0.
0.
0.
0.
0.
0.
0.
0.
0.
0.
0.
0.
0.
0.
0.
0.
0.
0.
0.
0.
0.
0.
0.
0.
0.
0.
0.
0.
0.
0.
0.
0.
0.
0.
0.
0.
0.
0.
0.
0.000
0.000
0.
0.
0.
0.
0.
0.
0.
0.
0.
0.
0.
0.
0.
0.
0.
0.
0.
0.
0.
0.
0.
0.
0.
0.
0.
0.
0.
0.
0.
0.
0.
0.
0.
0.
0.
0.
0.
0.
0.
0.
0.
0.
0.
0.
0.
0.
0.
0.
0.
0.
0.
0.000
0.000
0.000
0.000
0.000
0.000
0.000
0.000
0.000
0.000
0.000
0.000
0.000
0.
0.
0.
0.
0.
0.
0.
0.
0.
0.
0.
0.
0.
0.
0.
0.
0.
0.
0.
0.
0.
0.
0.
0.
0.
0.
0.
0.
0.
0.
0.
0.
0.
0.
0.
0.
0.
0.
0.
0.
0.
0.000
0.000
0.001
0.001
0.001
0.000
0.000
0.001
0.001
0.000
0.000
0.000
0.000
0.000
0.000
0.000
0.
0.
0.
0.
0.
0.
0.
0.
0.
0.
0.
0.
0.
0.
0.
0.
0.
0.
0.
0.
0.
0.
0.
0.
0.
0.
0.
0.
0.
0.
0.
0.
0.
0.
0.
0.
0.
0.
0.000
0.000
0.001
0.001
0.001
0.001
0.001
0.001
0.001
0.001
0.001
0.000
0.000
0.000
0.001
0.000
0.000
0.000
0.
0.
0.
0.
0.
0.
0.
0.
0.
0.
0.
0.
0.
0.
0.
0.
0.
0.
0.
0.
0.
0.
0.
0.
0.
0.
0.
0.
0.
0.
0.
0.
0.
0.
0.
0.
0.000
0.000
0.001
0.001
0.001
0.001
0.001
0.001
0.002
0.001
0.001
0.000
-0.001
-0.001
0.000
0.000
0.001
0.000
0.000
0.
0.
0.
0.
0.
0.
0.
0.
0.
0.
0.
0.
0.
0.
0.
0.
0.
0.
0.
0.
0.
0.
0.
0.
0.
0.
0.
0.
0.
0.
0.
0.
0.
0.
0.
0.
0.000
0.001
0.001
0.001
0.001
0.001
0.002
0.002
0.002
0.001
-0.001
-0.004
-0.007
-0.006
-0.003
-0.001
0.000
0.000
0.000
0.000
0.
0.
0.
0.
0.
0.
0.
0.
0.
0.
0.
0.
0.
0.
0.
0.
0.
0.
0.
0.
0.
0.
0.
0.
0.
0.
0.
0.
0.
0.
0.
0.
0.
0.
0.
0.000
0.001
0.001
0.001
0.001
0.001
0.002
0.002
0.002
0.001
-0.004
-0.011
-0.015
-0.014
-0.009
-0.003
0.000
0.001
0.000
0.000
0.
0.
0.
0.
0.
0.
0.
0.
0.
0.
0.
0.
0.
0.
0.
0.
0.
0.
0.
0.
0.
0.
0.
0.
0.
0.
0.
0.
0.
0.
0.
0.
0.
0.
0.
0.
0.000
0.001
0.001
0.001
0.002
0.002
0.002
0.002
0.000
-0.007
-0.017
-0.019
-0.018
-0.013
-0.004
0.000
0.001
0.000
0.000
0.
0.
0.
0.
0.
0.
0.
0.
0.
0.
0.
0.
0.
0.
0.
0.
0.
0.
0.
0.
0.
0.
0.
0.
0.
0.
0.
0.
0.
0.
0.
0.
0.
0.
0.
0.
0.000
0.001
0.001
0.001
0.002
0.002
0.002
0.002
-0.001
-0.008
-0.018
-0.020
-0.020
-0.013
-0.004
0.000
0.001
0.001
0.000
0.
0.
0.
0.
0.
0.
0.
0.
0.
0.
0.
0.
0.
0.
0.
0.
0.
0.
0.
0.
0.
0.
0.
0.
0.
0.
0.
0.
0.
0.
0.
0.
0.
0.
0.
0.
0.000
0.000
0.001
0.001
0.001
0.002
0.002
0.001
0.000
-0.006
-0.012
-0.016
-0.015
-0.008
-0.002
0.
0.001
0.001
0.000
0.
0.
0.
0.
0.
0.
0.
0.
0.
0.
0.
0.
0.
0.
0.
0.
0.
0.
0.
0.
0.
0.
0.
0.
0.
0.
0.
0.
0.
0.
0.
0.
0.
0.
0.
0.
0.
0.000
0.001
0.001
0.001
0.001
0.002
0.001
0.001
-0.002
-0.006
-0.008
-0.006
-0.003
-0.001
0.001
0.001
0.000
0.000
0.
0.
0.
0.
0.
0.
0.
0.
0.
0.
0.
0.
0.
0.
0.
0.
0.
0.
0.
0.
0.
0.
0.
0.
0.
0.
0.
0.
0.
0.
0.
0.
0.
0.
0.
0.
0.
0.000
0.000
0.001
0.001
0.001
0.002
0.002
0.001
0.001
-0.001
-0.002
-0.001
0.000
0.001
0.001
0.001
0.001
0.
0.
0.
0.
0.
0.
0.
0.
0.
0.
0.
0.
0.
0.
0.
0.
0.
0.
0.
0.
0.
0.
0.
0.
0.
0.
0.
0.
0.
0.
0.
0.
0.
0.
0.
0.
0.
0.
0.
0.000
0.000
0.001
0.001
0.001
0.002
0.002
0.002
0.002
0.001
0.001
0.001
0.001
0.001
0.001
0.000
0.
0.
0.
0.
0.
0.
0.
0.
0.
0.
0.
0.
0.
0.
0.
0.
0.
0.
0.
0.
0.
0.
0.
0.
0.
0.
0.
0.
0.
0.
0.
0.
0.
0.
0.
0.
0.
0.
0.
0.000
0.000
0.000
0.001
0.001
0.002
0.003
0.003
0.003
0.002
0.002
0.001
0.001
0.001
0.001
0.000
0.
0.
0.
0.
0.
0.
0.
0.
0.
0.
0.
0.
0.
0.
0.
0.
0.
0.
0.
0.
0.
0.
0.
0.
0.
0.
0.
0.
0.
0.
0.
0.
0.
0.
0.
0.
0.
0.
0.
0.
0.000
0.000
0.001
0.002
0.002
0.003
0.003
0.002
0.002
0.002
0.002
0.001
0.001
0.000
0.000
0.
0.
0.
0.
0.
0.
0.
0.
0.
0.
0.
0.
0.
0.
0.
0.
0.
0.
0.
0.
0.
0.
0.
0.
0.
0.
0.
0.
0.
0.
0.
0.
0.
0.
0.
0.
0.
0.
0.
0.
0.
0.000
0.001
0.001
0.002
0.002
0.002
0.001
0.001
0.002
0.002
0.001
0.001
0.000
0.
0.
0.
0.
0.
0.
0.
0.
0.
0.
0.
0.
0.
0.
0.
0.
0.
0.
0.
0.
0.
0.
0.
0.
0.
0.
0.
0.
0.
0.
0.
0.
0.
0.
0.
0.
0.
0.
0.
0.
0.
0.000
0.001
0.001
0.001
0.001
0.001
0.000
-0.001
-0.001
0.000
0.001
0.001
0.001
0.000
0.000
0.
0.
0.
0.
0.
0.
0.
0.
0.
0.
0.
0.
0.
0.
0.
0.
0.
0.
0.
0.
0.
0.
0.
0.
0.
0.
0.
0.
0.
0.
0.
0.
0.
0.
0.
0.
0.
0.
0.
0.
0.000
0.001
0.001
0.001
0.001
0.000
-0.003
-0.005
-0.004
-0.002
0.000
0.001
0.001
0.000
0.000
0.
0.
0.
0.
0.
0.
0.
0.
0.
0.
0.
0.
0.
0.
0.
0.
0.
0.
0.
0.
0.
0.
0.
0.
0.
0.
0.
0.
0.
0.
0.
0.
0.
0.
0.
0.
0.000
0.000
0.000
0.
0.000
0.001
0.001
0.001
0.001
-0.001
-0.004
-0.006
-0.006
-0.003
0.000
0.001
0.001
0.000
0.000
0.
0.
0.
0.
0.
0.
0.
0.
0.
0.
0.
0.
0.
0.
0.
0.
0.
0.
0.
0.
0.
0.
0.
0.
0.
0.
0.
0.
0.
0.
0.
0.
0.
0.
0.000
0.000
0.000
0.000
0.000
0.000
0.000
0.001
0.001
0.001
0.001
-0.001
-0.004
-0.006
-0.005
-0.003
0.000
0.001
0.001
0.001
0.000
0.
0.
0.
0.
0.
0.
0.
0.
0.
0.
0.
0.
0.
0.
0.
0.
0.
0.
0.
0.
0.
0.
0.
0.
0.
0.
0.
0.
0.
0.
0.
0.
0.
0.000
0.000
0.000
0.000
0.000
0.000
0.000
0.000
0.001
0.001
0.001
0.001
0.000
-0.001
-0.003
-0.002
0.000
0.001
0.002
0.001
0.001
0.000
0.000
0.
0.
0.
0.
0.
0.
0.
0.
0.
0.
0.
0.
0.
0.
0.
0.
0.
0.
0.
0.
0.
0.
0.
0.
0.
0.
0.
0.
0.
0.000
0.000
0.000
0.001
0.001
0.001
0.001
0.001
0.001
0.001
0.000
0.001
0.001
0.001
0.001
0.001
0.001
0.001
0.001
0.002
0.002
0.002
0.002
0.001
0.000
0.000
0.
0.
0.
0.
0.
0.
0.
0.
0.
0.
0.
0.
0.
0.
0.
0.
0.
0.
0.
0.
0.
0.
0.
0.
0.
0.
0.
0.
0.000
0.000
0.001
0.001
0.001
0.001
0.001
0.002
0.001
0.001
0.001
0.001
0.000
0.001
0.001
0.002
0.002
0.003
0.002
0.003
0.003
0.003
0.002
0.002
0.001
0.000
0.000
0.000
0.
0.
0.
0.
0.
0.
0.
0.
0.
0.
0.
0.
0.
0.
0.
0.
0.
0.
0.
0.
0.
0.
0.
0.
0.
0.
0.000
0.000
0.001
0.001
0.001
0.001
0.002
0.002
0.002
0.002
0.002
0.001
0.001
0.001
0.001
0.001
0.002
0.003
0.003
0.003
0.003
0.003
0.003
0.002
0.002
0.001
0.001
0.000
0.000
0.
0.
0.
0.
0.
0.
0.
0.
0.
0.
0.
0.
0.
0.
0.
0.
0.
0.
0.
0.
0.
0.
0.
0.
0.
0.000
0.000
0.001
0.001
0.001
0.001
0.002
0.002
0.002
0.002
0.002
0.002
0.002
0.002
0.001
0.001
0.002
0.002
0.003
0.003
0.003
0.002
0.003
0.003
0.002
0.002
0.001
0.001
0.000
0.000
0.
0.
0.
0.
0.
0.
0.
0.
0.
0.
0.
0.
0.
0.
0.
0.
0.
0.
0.
0.
0.
0.
0.
0.
0.
0.000
0.001
0.001
0.001
0.001
0.001
0.001
0.002
0.003
0.003
0.002
0.002
0.002
0.002
0.001
0.001
0.001
0.002
0.002
0.002
0.002
0.002
0.002
0.002
0.002
0.002
0.001
0.001
0.000
0.000
0.
0.
0.
0.
0.
0.
0.
0.
0.
0.
0.
0.
0.
0.
0.
0.
0.
0.
0.
0.
0.
0.
0.
0.
0.
0.000
0.001
0.001
0.001
0.000
0.000
0.000
0.001
0.002
0.002
0.001
0.001
0.001
0.001
0.001
0.002
0.001
0.002
0.001
0.001
0.000
0.000
0.001
0.001
0.002
0.002
0.002
0.001
0.000
0.
0.
0.
0.
0.
0.
0.
0.
0.
0.
0.
0.
0.
0.
0.
0.
0.
0.
0.
0.
0.
0.
0.
0.
0.
0.000
0.000
0.001
0.001
0.001
0.000
0.000
0.000
0.001
0.001
0.001
0.
-0.001
0.000
0.000
0.001
0.002
0.001
0.001
0.001
0.000
0.000
0.
0.001
0.001
0.002
0.002
0.002
0.001
0.000
0.
0.
0.
0.
0.
0.
0.
0.
0.
0.
0.
0.
0.
0.
0.
0.
0.
0.
0.
0.
0.
0.
0.
0.
0.
0.
0.000
0.001
0.001
0.001
0.001
0.
0.000
0.001
0.001
0.000
-0.001
-0.002
-0.001
0.
0.001
0.002
0.002
0.001
0.001
0.000
0.
0.000
0.001
0.001
0.002
0.002
0.001
0.001
0.
0.
0.
0.
0.
0.
0.
0.
0.
0.
0.
0.
0.
0.
0.
0.
0.
0.
0.
0.
0.
0.
0.
0.
0.
0.
0.
0.000
0.000
0.001
0.001
0.001
0.001
0.001
0.002
0.001
0.000
-0.001
-0.001
-0.001
0.000
0.001
0.002
0.001
0.001
0.001
0.000
0.000
0.001
0.001
0.002
0.002
0.001
0.001
0.000
0.
0.
0.
0.
0.
0.
0.
0.
0.
0.
0.
0.
0.
0.
0.
0.
0.
0.
0.
0.
0.
0.
0.
0.
0.
0.
0.
0.000
0.000
0.001
0.001
0.001
0.001
0.002
0.002
0.002
0.001
0.
0.000
0.000
0.000
0.001
0.001
0.001
0.001
0.001
0.001
0.001
0.001
0.001
0.001
0.001
0.001
0.000
0.
0.
0.
0.
0.
0.
0.
0.
0.
0.
0.
0.
0.
0.
0.
0.
0.
0.
0.
0.
0.
0.
0.
0.
0.
0.
0.
0.
0.
0.000
0.000
0.001
0.001
0.001
0.001
0.002
0.002
0.001
0.001
0.000
0.000
0.001
0.001
0.001
0.001
0.001
0.001
0.001
0.001
0.001
0.001
0.001
0.001
0.000
0.000
0.
0.
0.
0.
0.
0.
0.
0.
0.
0.
0.
0.
0.
0.
0.
0.
0.
0.
0.
0.
0.
0.
0.
0.
0.
0.
0.
0.
0.
0.
0.000
0.000
0.000
0.001
0.001
0.001
0.001
0.001
0.001
0.001
0.001
0.001
0.001
0.001
0.001
0.001
0.001
0.001
0.001
0.001
0.001
0.001
0.000
0.000
0.
0.
0.
0.
0.
0.
0.
0.
0.
0.
0.
0.
0.
0.
0.
0.
0.
0.
0.
0.
0.
0.
0.
0.
0.
0.
0.
0.
0.
0.
0.
0.
0.000
0.000
0.000
0.000
0.001
0.001
0.001
0.001
0.001
0.001
0.001
0.001
0.001
0.001
0.001
0.001
0.001
0.001
0.001
0.001
0.000
0.
0.
0.
0.
0.
0.
0.
0.
0.
0.
0.
0.
0.
0.
0.
0.
0.
0.
0.
0.
0.
0.
0.
0.
0.
0.
0.
0.
0.
0.
0.
0.
0.
0.
0.
0.
0.
0.000
0.000
0.000
0.000
0.001
0.001
0.001
0.001
0.001
0.000
0.000
0.000
0.000
0.000
0.000
0.000
0.000
0.000
0.000
0.
0.
0.
0.
0.
0.
0.
0.
0.
0.
0.
0.
0.
0.
0.
0.
0.
0.
0.
0.
0.
0.
0.
0.
0.
0.
0.
0.
0.
0.
0.
0.
0.
0.
0.
0.
0.
0.
0.000
0.000
0.000
0.000
0.000
0.000
0.000
0.000
0.000
0.000
0.000
0.000
0.000
0.000
0.000
0.000
0.000
0.
0.
0.
0.
0.
0.
0.
0.
0.
0.
0.
0.
0.
0.
0.
0.
0.
0.
0.
0.
0.
0.
0.
0.
0.
0.
0.
0.
0.
0.
0.
0.
0.
0.
0.
0.
0.
0.
0.
0.000
0.000
0.000
0.000
0.000
0.000
0.000
0.000
0.
0.
0.
0.000
0.000
0.000
0.000
0.000
0.
0.
0.
0.
0.
0.
0.
0.
0.
0.
0.
0.
0.
0.
0.
0.
0.
0.
0.
0.
0.
0.
0.
0.
0.
0.
0.
0.
0.
0.
0.
0.
0.
0.
0.
0.
0.
0.
0.
0.
0.000
0.000
0.000
0.
0.
0.
0.
0.
0.
0.
0.000
0.000
0.000
0.000
0.000
0.
0.
0.
0.
0.
0.
0.
0.
0.
0.
0.
0.
0.
0.
0.
0.
0.
0.
0.
0.
0.
0.
0.
0.
0.
0.
0.
0.
0.
0.
0.
0.
0.
0.
0.
0.
0.
0.
0.
0.
0.
0.
0.
0.
0.
0.
0.
0.
0.
0.
0.
0.000
0.000
0.000
0.
0.
0.
0.
0.
0.
0.
0.
0.
0.
0.
0.
0.
0.
0.
0.
0.
0.
0.
0.
0.
0.
0.
0.
0.
0.
0.
0.
0.
0.
0.
0.
0.
0.
0.
0.
0.
0.
0.
0.
0.
0.
0.
0.
0.
0.
0.
0.
0.
0.
0.
0.
0.
0.
0.
0.
0.
0.
0.
0.
0.
0.
0.
0.
0.
0.
0.
0.
0.
0.
0.
0.
0.
0.
0.
0.
0.
0.
0.
0.
0.
0.
0.
0.
0.
0.
0.
0.
0.
0.
0.
0.
0.
0.
0.
0.
0.
0.
0.
0.
0.
0.
0.
0.
0.
0.
0.
0.
0.
0.
0.
0.
0.
0.
0.
0.
0.
0.
0.
0.
0.
0.
0.
0.
0.
0.
0.
0.
0.
0.
0.
0.
0.
0.
0.
0.
0.
0.
0.
0.
0.
0.
0.
0.
0.
0.
0.
0.
0.
0.
0.
0.
0.
0.
0.
0.
0.
0.
0.
0.
0.
0.
0.
0.
0.
0.
0.
0.
0.
0.
0.
0.
0.
0.
0.
0.
0.
0.
0.
0.
0.
0.
0.
0.
0.
0.
0.
0.
0.
0.
0.
0.
0.
0.
0.
0.
0.
0.
0.
0.
0.
0.
0.
0.
0.
0.
0.
0.
0.
0.
0.
0.
0.
0.
0.
0.
0.
0.
0.
0.
0.
0.
0.
0.
0.
0.
0.
0.
0.
0.
0.
0.
0.
0.
0.
0.
0.
0.
0.
0.
0.
0.
0.
0.
0.
0.
0.
0.
0.
0.
0.
0.
0.
0.
0.
0.
0.
0.
0.
0.
0.
0.
0.
0.
0.
0.
0.
0.
0.
0.
0.
0.
0.
0.
0.
0.
0.
0.
0.
0.
0.
0.
0.
0.
0.
0.
0.
0.
0.
0.
0.
0.
0.
0.
0.
0.
0.
0.
0.
0.
0.
0.
0.
0.
0.
0.
0.
0.
0.
0.
0.
0.
0.
0.
0.
0.
0.
0.
0.
0.
0.
0.
0.
0.
0.
0.
0.
0.
0.
0.
0.
0.
0.
0.
0.
0.
0.
0.
0.
0.
0.
0.
0.
0.
0.
0.
0.
0.
0.
0.
0.
0.
0.
0.
0.
0.
0.
0.
0.
0.
0.
0.
0.
0.
0.
0.
0.
0.
0.
0.
0.
0.
0.
0.
0.
0.
0.
0.
0.
0.
0.
0.
0.
0.
0.
0.
0.
0.
0.
0.
0.
0.
0.
0.
0.
0.
0.
0.
0.
0.
0.
0.
0.
0.
0.
0.
0.
0.
0.
0.
0.
0.
0.
0.
0.
0.
0.
0.
0.
0.
0.
0.
0.
0.
0.000
0.000
0.000
0.000
0.000
0.
0.
0.
0.
0.
0.
0.
0.
0.
0.
0.
0.
0.
0.
0.
0.
0.
0.
0.
0.
0.
0.
0.
0.
0.
0.
0.
0.
0.
0.
0.
0.
0.
0.
0.
0.
0.
0.
0.
0.
0.
0.
0.
0.
0.
0.
0.
0.
0.000
0.000
0.000
0.000
0.000
0.000
0.000
0.000
0.
0.
0.
0.
0.
0.
0.
0.
0.
0.
0.
0.
0.
0.
0.
0.
0.
0.
0.
0.
0.
0.
0.
0.
0.
0.
0.
0.
0.
0.
0.
0.
0.
0.
0.
0.
0.
0.
0.
0.
0.
0.
0.
0.
0.
0.
0.
0.000
0.000
0.000
0.000
0.000
0.000
0.000
0.000
0.000
0.
0.
0.
0.
0.
0.
0.
0.
0.
0.
0.
0.
0.
0.
0.
0.
0.
0.
0.
0.
0.
0.
0.
0.
0.
0.
0.
0.
0.
0.
0.
0.
0.
0.
0.
0.
0.
0.
0.
0.
0.
0.
0.
0.
0.
0.000
0.000
0.000
0.001
0.001
0.001
0.001
0.000
0.000
0.000
0.000
0.000
0.
0.
0.
0.
0.
0.
0.
0.
0.
0.
0.
0.
0.
0.
0.
0.
0.
0.
0.
0.
0.
0.
0.
0.
0.
0.
0.
0.
0.
0.
0.
0.
0.
0.
0.
0.
0.
0.
0.
0.
0.
0.
0.
0.000
0.000
0.001
0.001
0.001
0.001
0.001
0.001
0.000
0.000
0.000
0.000
0.000
0.
0.
0.
0.
0.
0.
0.
0.
0.
0.
0.
0.
0.
0.
0.
0.
0.
0.
0.
0.
0.
0.
0.
0.
0.
0.
0.
0.
0.
0.
0.
0.
0.
0.
0.
0.
0.
0.
0.
0.
0.
0.
0.000
0.001
0.001
0.001
0.001
0.001
0.001
0.001
0.001
0.001
0.000
0.000
0.000
0.000
0.
0.
0.
0.
0.
0.
0.
0.
0.
0.
0.
0.
0.
0.
0.
0.
0.
0.
0.
0.
0.
0.
0.
0.
0.
0.
0.
0.
0.
0.
0.
0.
0.
0.
0.
0.
0.
0.
0.
0.
0.
0.000
0.001
0.001
0.001
0.001
0.001
0.001
0.001
0.001
0.001
0.000
0.000
0.000
0.000
0.
0.
0.
0.
0.
0.
0.
0.
0.
0.
0.
0.
0.
0.
0.
0.
0.
0.
0.
0.
0.
0.
0.
0.
0.
0.
0.
0.
0.
0.
0.
0.
0.
0.
0.
0.
0.
0.
0.
0.
0.
0.000
0.001
0.001
0.001
0.001
0.001
0.001
0.001
0.001
0.001
0.001
0.000
0.000
0.000
0.000
0.
0.
0.
0.
0.
0.
0.
0.
0.
0.
0.
0.
0.
0.
0.
0.
0.
0.
0.
0.
0.
0.
0.
0.
0.
0.
0.
0.
0.
0.
0.
0.
0.
0.
0.
0.
0.
0.
0.
0.
0.000
0.000
0.001
0.001
0.001
0.001
0.001
0.001
0.001
0.001
0.001
0.000
0.000
0.000
0.
0.
0.
0.
0.
0.
0.
0.
0.
0.
0.
0.
0.
0.
0.
0.
0.
0.
0.
0.
0.
0.
0.
0.
0.
0.
0.
0.
0.
0.
0.
0.
0.
0.
0.
0.
0.
0.
0.
0.
0.
0.
0.000
0.000
0.001
0.001
0.001
0.001
0.001
0.001
0.001
0.000
0.000
0.000
0.000
0.
0.
0.
0.
0.
0.
0.
0.
0.
0.
0.
0.
0.
0.
0.
0.
0.
0.
0.
0.
0.
0.
0.
0.
0.
0.
0.
0.
0.
0.
0.
0.
0.
0.
0.
0.
0.
0.
0.
0.
0.
0.
0.000
0.000
0.000
0.000
0.001
0.001
0.001
0.001
0.000
0.000
0.000
0.000
0.
0.
0.
0.
0.
0.
0.
0.
0.
0.
0.
0.
0.
0.
0.
0.
0.
0.
0.
0.
0.
0.
0.
0.
0.
0.
0.
0.
0.
0.
0.
0.
0.
0.
0.
0.
0.
0.
0.
0.
0.
0.
0.
0.
0.
0.000
0.000
0.000
0.000
0.000
0.000
0.001
0.000
0.000
0.000
0.000
0.
0.
0.
0.
0.
0.
0.
0.
0.
0.
0.
0.
0.
0.
0.
0.
0.
0.
0.
0.
0.
0.
0.
0.
0.
0.
0.
0.
0.
0.
0.
0.
0.
0.
0.
0.
0.
0.
0.
0.
0.
0.
0.
0.
0.
0.
0.
0.
0.
0.000
0.000
0.000
0.000
0.000
0.000
0.000
0.
0.
0.
0.
0.
0.
0.
0.
0.
0.
0.
0.
0.
0.
0.
0.
0.
0.
0.
0.
0.
0.
0.
0.
0.
0.
0.
0.
0.
0.
0.
0.
0.
0.
0.
0.
0.
0.
0.
0.
0.
0.
0.
0.
0.
0.
0.
0.
0.000
0.000
0.000
0.000
0.000
0.000
0.000
0.000
0.
0.
0.
0.
0.
0.
0.
0.
0.
0.
0.
0.
0.
0.
0.
0.
0.
0.
0.
0.
0.
0.
0.
0.
0.
0.
0.
0.
0.
0.
0.
0.
0.
0.
0.
0.
0.
0.
0.
0.
0.
0.
0.
0.
0.
0.
0.
0.000
0.000
0.000
0.000
0.000
0.000
0.000
0.000
0.
0.
0.
0.
0.
0.
0.
0.
0.
0.
0.
0.
0.
0.
0.
0.
0.
0.
0.
0.
0.
0.
0.
0.
0.
0.
0.
0.
0.
0.
0.
0.
0.
0.
0.
0.
0.
0.
0.
0.
0.
0.
0.
0.
0.
0.
0.
0.000
0.000
0.000
0.000
0.000
0.000
0.000
0.000
0.
0.
0.
0.
0.
0.
0.
0.
0.
0.
0.
0.
0.
0.
0.
0.
0.
0.
0.
0.
0.
0.
0.
0.
0.
0.
0.
0.
0.
0.
0.
0.
0.
0.
0.
0.
0.
0.
0.
0.
0.
0.
0.
0.
0.
0.
0.
0.000
0.000
0.000
0.000
0.000
0.000
0.000
0.000
0.
0.
0.
0.
0.
0.
0.
0.
0.
0.
0.
0.
0.
0.
0.
0.
0.
0.
0.
0.
0.
0.
0.
0.
0.
0.
0.
0.
0.
0.
0.
0.
0.
0.
0.
0.
0.
0.
0.
0.
0.
0.
0.
0.
0.
0.000
0.000
0.000
0.000
0.000
0.000
0.000
0.000
0.000
0.000
0.000
0.000
0.000
0.
0.
0.
0.
0.
0.
0.
0.
0.
0.
0.
0.
0.
0.
0.
0.
0.
0.
0.
0.
0.
0.
0.
0.
0.
0.
0.
0.
0.
0.
0.
0.
0.
0.
0.
0.
0.
0.
0.
0.
0.
0.000
0.000
0.001
0.001
0.001
0.001
0.001
0.001
0.001
0.000
0.001
0.000
0.000
0.000
0.000
0.000
0.
0.
0.
0.
0.
0.
0.
0.
0.
0.
0.
0.
0.
0.
0.
0.
0.
0.
0.
0.
0.
0.
0.
0.
0.
0.
0.
0.
0.
0.
0.
0.
0.
0.
0.
0.
0.
0.
0.000
0.000
0.001
0.001
0.001
0.001
0.001
0.001
0.001
0.001
0.001
0.001
0.001
0.001
0.001
0.000
0.000
0.000
0.
0.
0.
0.
0.
0.
0.
0.
0.
0.
0.
0.
0.
0.
0.
0.
0.
0.
0.
0.
0.
0.
0.
0.
0.
0.
0.
0.
0.
0.
0.
0.
0.
0.
0.
0.
0.000
0.000
0.001
0.001
0.001
0.001
0.001
0.001
0.002
0.002
0.002
0.002
0.001
0.000
0.
0.000
0.000
0.001
0.000
0.000
0.
0.
0.
0.
0.
0.
0.
0.
0.
0.
0.
0.
0.
0.
0.
0.
0.
0.
0.
0.
0.
0.
0.
0.
0.
0.
0.
0.
0.
0.
0.
0.
0.
0.
0.
0.000
0.001
0.001
0.001
0.001
0.001
0.001
0.002
0.002
0.003
0.002
0.001
-0.002
-0.004
-0.004
-0.002
0.000
0.000
0.001
0.000
0.000
0.
0.
0.
0.
0.
0.
0.
0.
0.
0.
0.
0.
0.
0.
0.
0.
0.
0.
0.
0.
0.
0.
0.
0.
0.
0.
0.
0.
0.
0.
0.
0.
0.
0.
0.000
0.001
0.001
0.001
0.001
0.002
0.002
0.002
0.003
0.003
0.001
-0.003
-0.012
-0.015
-0.015
-0.010
-0.003
0.000
0.001
0.000
0.000
0.
0.
0.
0.
0.
0.
0.
0.
0.
0.
0.
0.
0.
0.
0.
0.
0.
0.
0.
0.
0.
0.
0.
0.
0.
0.
0.
0.
0.
0.
0.
0.
0.
0.
0.000
0.001
0.001
0.001
0.001
0.002
0.002
0.003
0.003
0.003
-0.001
-0.013
-0.021
0.030
-0.007
-0.019
-0.009
-0.002
0.000
0.001
0.000
0.
0.
0.
0.
0.
0.
0.
0.
0.
0.
0.
0.
0.
0.
0.
0.
0.
0.
0.
0.
0.
0.
0.
0.
0.
0.
0.
0.
0.
0.
0.
0.
0.
0.
0.000
0.000
0.001
0.001
0.002
0.002
0.002
0.003
0.003
0.002
-0.004
-0.019
0.002
10.605
0.440
-0.022
-0.014
-0.003
0.000
0.001
0.000
0.
0.
0.
0.
0.
0.
0.
0.
0.
0.
0.
0.
0.
0.
0.
0.
0.
0.
0.
0.
0.
0.
0.
0.
0.
0.
0.
0.
0.
0.
0.
0.
0.
0.
0.000
0.000
0.001
0.001
0.002
0.002
0.003
0.003
0.003
0.001
-0.006
-0.018
-0.013
0.202
0.043
-0.024
-0.014
-0.002
0.000
0.001
0.000
0.
0.
0.
0.
0.
0.
0.
0.
0.
0.
0.
0.
0.
0.
0.
0.
0.
0.
0.
0.
0.
0.
0.
0.
0.
0.
0.
0.
0.
0.
0.
0.
0.
0.
0.
0.000
0.001
0.001
0.002
0.002
0.002
0.003
0.002
0.001
-0.005
-0.013
-0.012
0.010
-0.020
-0.021
-0.009
-0.001
0.001
0.001
0.000
0.
0.
0.
0.
0.
0.
0.
0.
0.
0.
0.
0.
0.
0.
0.
0.
0.
0.
0.
0.
0.
0.
0.
0.
0.
0.
0.
0.
0.
0.
0.
0.
0.
0.
0.
0.000
0.001
0.001
0.001
0.002
0.002
0.002
0.002
0.002
-0.002
-0.008
-0.012
-0.015
-0.015
-0.011
-0.003
0.000
0.001
0.001
0.001
0.
0.
0.
0.
0.
0.
0.
0.
0.
0.
0.
0.
0.
0.
0.
0.
0.
0.
0.
0.
0.
0.
0.
0.
0.
0.
0.
0.
0.
0.
0.
0.
0.
0.
0.
0.
0.000
0.000
0.001
0.001
0.002
0.002
0.002
0.002
0.002
-0.002
-0.005
-0.007
-0.006
-0.003
0.000
0.001
0.001
0.001
0.001
0.
0.
0.
0.
0.
0.
0.
0.
0.
0.
0.
0.
0.
0.
0.
0.
0.
0.
0.
0.
0.
0.
0.
0.
0.
0.
0.
0.
0.
0.
0.
0.
0.
0.
0.
0.
0.
0.000
0.001
0.001
0.001
0.002
0.003
0.003
0.003
0.003
0.002
0.001
0.001
0.002
0.002
0.002
0.001
0.001
0.000
0.000
0.
0.
0.
0.
0.
0.
0.
0.
0.
0.
0.
0.
0.
0.
0.
0.
0.
0.
0.
0.
0.
0.
0.
0.
0.
0.
0.
0.
0.
0.
0.
0.
0.
0.
0.
0.
0.000
0.000
0.001
0.001
0.002
0.003
0.004
0.004
0.004
0.004
0.004
0.004
0.003
0.003
0.002
0.001
0.001
0.000
0.000
0.
0.
0.
0.
0.
0.
0.
0.
0.
0.
0.
0.
0.
0.
0.
0.
0.
0.
0.
0.
0.
0.
0.
0.
0.
0.
0.
0.
0.
0.
0.
0.
0.
0.
0.
0.
0.
0.000
0.001
0.001
0.002
0.003
0.003
0.004
0.004
0.004
0.003
0.004
0.004
0.003
0.002
0.001
0.001
0.000
0.000
0.
0.
0.
0.
0.
0.
0.
0.
0.
0.
0.
0.
0.
0.
0.
0.
0.
0.
0.
0.
0.
0.
0.
0.
0.
0.
0.
0.
0.
0.
0.
0.
0.
0.
0.
0.
0.
0.
0.000
0.001
0.002
0.003
0.003
0.002
0.001
0.000
0.000
0.002
0.003
0.003
0.002
0.001
0.001
0.000
0.000
0.
0.
0.
0.
0.
0.
0.
0.
0.
0.
0.
0.
0.
0.
0.
0.
0.
0.
0.
0.
0.
0.
0.
0.
0.
0.
0.
0.
0.
0.
0.
0.
0.
0.
0.
0.
0.
0.000
0.000
0.001
0.001
0.002
0.002
-0.001
-0.005
-0.006
-0.006
-0.003
0.000
0.002
0.002
0.001
0.001
0.000
0.
0.
0.
0.
0.
0.
0.
0.
0.
0.
0.
0.
0.
0.
0.
0.
0.
0.
0.
0.
0.
0.
0.
0.
0.
0.
0.
0.
0.
0.
0.
0.
0.
0.
0.000
0.000
0.000
0.000
0.000
0.001
0.001
0.001
0.001
-0.001
-0.006
-0.009
-0.008
-0.008
-0.006
-0.003
0.001
0.002
0.001
0.000
0.
0.
0.
0.
0.
0.
0.
0.
0.
0.
0.
0.
0.
0.
0.
0.
0.
0.
0.
0.
0.
0.
0.
0.
0.
0.
0.
0.
0.
0.
0.
0.
0.
0.
0.000
0.000
0.000
0.000
0.000
0.000
0.001
0.001
0.001
0.001
-0.002
-0.009
-0.011
0.003
-0.001
-0.008
-0.005
0.001
0.001
0.001
0.000
0.000
0.
0.
0.
0.
0.
0.
0.
0.
0.
0.
0.
0.
0.
0.
0.
0.
0.
0.
0.
0.
0.
0.
0.
0.
0.
0.
0.
0.
0.
0.
0.
0.
0.000
0.000
0.000
0.000
0.000
0.000
0.000
0.001
0.001
0.002
0.001
-0.001
-0.009
-0.012
-0.009
-0.009
-0.008
-0.004
0.001
0.002
0.001
0.001
0.000
0.
0.
0.
0.
0.
0.
0.
0.
0.
0.
0.
0.
0.
0.
0.
0.
0.
0.
0.
0.
0.
0.
0.
0.
0.
0.
0.
0.
0.
0.
0.000
0.001
0.001
0.001
0.001
0.001
0.001
0.001
0.001
0.001
0.001
0.002
0.001
0.000
-0.004
-0.010
-0.012
-0.011
-0.008
-0.002
0.002
0.003
0.002
0.001
0.000
0.000
0.
0.
0.
0.
0.
0.
0.
0.
0.
0.
0.
0.
0.
0.
0.
0.
0.
0.
0.
0.
0.
0.
0.
0.
0.
0.
0.
0.000
0.000
0.001
0.001
0.001
0.001
0.001
0.001
0.001
0.001
0.001
0.001
0.002
0.002
0.002
0.002
0.001
-0.003
-0.005
-0.005
-0.002
0.001
0.003
0.003
0.002
0.001
0.000
0.000
0.
0.
0.
0.
0.
0.
0.
0.
0.
0.
0.
0.
0.
0.
0.
0.
0.
0.
0.
0.
0.
0.
0.
0.
0.
0.
0.000
0.001
0.001
0.001
0.001
0.002
0.002
0.002
0.002
0.002
0.002
0.002
0.002
0.002
0.002
0.003
0.004
0.003
0.002
0.001
0.000
0.001
0.002
0.003
0.003
0.002
0.001
0.000
0.000
0.
0.
0.
0.
0.
0.
0.
0.
0.
0.
0.
0.
0.
0.
0.
0.
0.
0.
0.
0.
0.
0.
0.
0.
0.
0.000
0.000
0.001
0.001
0.001
0.002
0.002
0.003
0.003
0.003
0.003
0.003
0.003
0.002
0.003
0.003
0.004
0.004
0.004
0.004
0.002
0.002
0.002
0.002
0.003
0.003
0.002
0.001
0.000
0.000
0.000
0.
0.
0.
0.
0.
0.
0.
0.
0.
0.
0.
0.
0.
0.
0.
0.
0.
0.
0.
0.
0.
0.
0.
0.
0.000
0.001
0.001
0.001
0.001
0.001
0.002
0.003
0.003
0.003
0.002
0.002
0.002
0.002
0.003
0.003
0.004
0.004
0.004
0.003
0.001
0.000
0.000
0.001
0.002
0.002
0.002
0.002
0.001
0.000
0.000
0.
0.
0.
0.
0.
0.
0.
0.
0.
0.
0.
0.
0.
0.
0.
0.
0.
0.
0.
0.
0.
0.
0.
0.000
0.000
0.001
0.001
0.001
0.000
-0.002
-0.003
-0.001
0.002
0.001
0.000
-0.001
0.001
0.002
0.003
0.004
0.003
0.003
0.002
0.
-0.003
-0.004
-0.003
-0.001
0.001
0.002
0.002
0.002
0.001
0.000
0.
0.
0.
0.
0.
0.
0.
0.
0.
0.
0.
0.
0.
0.
0.
0.
0.
0.
0.
0.
0.
0.
0.
0.
0.000
0.001
0.001
0.001
0.
-0.004
-0.014
-0.020
-0.010
-0.002
-0.002
-0.005
-0.006
-0.004
0.000
0.002
0.003
0.003
0.002
0.
-0.003
-0.007
-0.008
-0.006
-0.002
0.001
0.002
0.002
0.002
0.001
0.001
0.000
0.
0.
0.
0.
0.
0.
0.
0.
0.
0.
0.
0.
0.
0.
0.
0.
0.
0.
0.
0.
0.
0.
0.
0.000
0.001
0.001
0.001
-0.001
-0.008
-0.031
-0.044
-0.021
-0.006
-0.006
-0.010
-0.011
-0.008
-0.002
0.001
0.003
0.002
0.001
-0.002
-0.006
-0.009
-0.009
-0.006
-0.002
0.001
0.002
0.002
0.002
0.001
0.001
0.000
0.
0.
0.
0.
0.
0.
0.
0.
0.
0.
0.
0.
0.
0.
0.
0.
0.
0.
0.
0.
0.
0.
0.
0.000
0.001
0.001
0.001
-0.001
-0.006
-0.022
-0.030
-0.015
-0.005
-0.008
-0.011
-0.011
-0.009
-0.004
0.000
0.002
0.002
0.
-0.003
-0.006
-0.008
-0.007
-0.004
0.000
0.002
0.002
0.002
0.002
0.001
0.000
0.
0.
0.
0.
0.
0.
0.
0.
0.
0.
0.
0.
0.
0.
0.
0.
0.
0.
0.
0.
0.
0.
0.
0.
0.000
0.000
0.001
0.001
0.000
-0.001
-0.005
-0.007
-0.003
-0.002
-0.006
-0.010
-0.010
-0.008
-0.003
0.001
0.002
0.002
0.
-0.002
-0.004
-0.005
-0.004
-0.001
0.001
0.002
0.002
0.002
0.001
0.001
0.000
0.
0.
0.
0.
0.
0.
0.
0.
0.
0.
0.
0.
0.
0.
0.
0.
0.
0.
0.
0.
0.
0.
0.
0.
0.
0.000
0.001
0.001
0.001
0.001
0.001
0.001
0.001
0.
-0.003
-0.006
-0.007
-0.004
-0.001
0.001
0.002
0.002
0.000
-0.001
-0.002
-0.002
-0.001
0.001
0.002
0.002
0.002
0.001
0.001
0.000
0.
0.
0.
0.
0.
0.
0.
0.
0.
0.
0.
0.
0.
0.
0.
0.
0.
0.
0.
0.
0.
0.
0.
0.
0.
0.
0.000
0.000
0.001
0.001
0.001
0.002
0.003
0.002
0.002
0.
-0.002
-0.002
-0.001
0.001
0.002
0.002
0.002
0.001
0.000
0.000
0.000
0.001
0.002
0.002
0.002
0.001
0.001
0.000
0.
0.
0.
0.
0.
0.
0.
0.
0.
0.
0.
0.
0.
0.
0.
0.
0.
0.
0.
0.
0.
0.
0.
0.
0.
0.
0.
0.
0.000
0.001
0.001
0.001
0.002
0.002
0.002
0.002
0.001
0.001
0.001
0.001
0.002
0.002
0.002
0.002
0.002
0.001
0.001
0.001
0.001
0.001
0.001
0.001
0.001
0.000
0.
0.
0.
0.
0.
0.
0.
0.
0.
0.
0.
0.
0.
0.
0.
0.
0.
0.
0.
0.
0.
0.
0.
0.
0.
0.
0.
0.
0.
0.000
0.000
0.001
0.001
0.001
0.001
0.002
0.002
0.001
0.002
0.002
0.002
0.002
0.002
0.002
0.002
0.002
0.002
0.001
0.001
0.001
0.001
0.001
0.001
0.000
0.
0.
0.
0.
0.
0.
0.
0.
0.
0.
0.
0.
0.
0.
0.
0.
0.
0.
0.
0.
0.
0.
0.
0.
0.
0.
0.
0.
0.
0.
0.000
0.000
0.001
0.001
0.001
0.001
0.001
0.001
0.001
0.001
0.001
0.001
0.001
0.001
0.001
0.001
0.001
0.001
0.001
0.001
0.001
0.001
0.001
0.000
0.000
0.000
0.
0.
0.
0.
0.
0.
0.
0.
0.
0.
0.
0.
0.
0.
0.
0.
0.
0.
0.
0.
0.
0.
0.
0.
0.
0.
0.
0.
0.
0.000
0.000
0.000
0.000
0.000
0.000
0.001
0.000
0.001
0.001
0.001
0.001
0.001
0.001
0.001
0.001
0.001
0.001
0.001
0.001
0.001
0.001
0.000
0.000
0.000
0.000
0.
0.
0.
0.
0.
0.
0.
0.
0.
0.
0.
0.
0.
0.
0.
0.
0.
0.
0.
0.
0.
0.
0.
0.
0.
0.
0.
0.
0.
0.000
0.000
0.000
0.000
0.000
0.000
0.000
0.000
0.000
0.001
0.001
0.001
0.001
0.001
0.001
0.001
0.000
0.000
0.001
0.001
0.001
0.000
0.000
0.000
0.000
0.000
0.
0.
0.
0.
0.
0.
0.
0.
0.
0.
0.
0.
0.
0.
0.
0.
0.
0.
0.
0.
0.
0.
0.
0.
0.
0.
0.
0.
0.
0.
0.000
0.000
0.000
0.000
0.000
0.000
0.000
0.000
0.000
0.000
0.000
0.001
0.001
0.001
0.000
0.000
0.000
0.000
0.000
0.000
0.000
0.000
0.000
0.000
0.000
0.
0.
0.
0.
0.
0.
0.
0.
0.
0.
0.
0.
0.
0.
0.
0.
0.
0.
0.
0.
0.
0.
0.
0.
0.
0.
0.
0.
0.
0.
0.
0.
0.
0.
0.
0.
0.
0.000
0.000
0.000
0.000
0.000
0.000
0.000
0.000
0.000
0.000
0.000
0.000
0.000
0.000
0.000
0.000
0.000
0.
0.
0.
0.
0.
0.
0.
0.
0.
0.
0.
0.
0.
0.
0.
0.
0.
0.
0.
0.
0.
0.
0.
0.
0.
0.
0.
0.
0.
0.
0.
0.
0.
0.
0.
0.
0.
0.
0.
0.000
0.000
0.000
0.
0.
0.
0.
0.
0.
0.000
0.000
0.000
0.000
0.000
0.000
0.
0.
0.
0.
0.
0.
0.
0.
0.
0.
0.
0.
0.
0.
0.
0.
0.
0.
0.
0.
0.
0.
0.
0.
0.
0.
0.
0.
0.
0.
0.
0.
0.
0.
0.
0.
0.
0.
0.
0.
0.
0.
0.
0.
0.
0.
0.
0.
0.
0.
0.
0.000
0.000
0.000
0.
0.
0.
0.
0.
0.
0.
0.
0.
0.
0.
0.
0.
0.
0.
0.
0.
0.
0.
0.
0.
0.
0.
0.
0.
0.
0.
0.
0.
0.
0.
0.
0.
0.
0.
0.
0.
0.
0.
0.
0.
0.
0.
0.
0.
0.
0.
0.
0.
0.
0.
0.
0.
0.
0.
0.
0.
0.
0.
0.
0.
0.
0.
0.
0.
0.
0.
0.
0.
0.
0.
0.
0.
0.
0.
0.
0.
0.
0.
0.
0.
0.
0.
0.
0.
0.
0.
0.
0.
0.
0.
0.
0.
0.
0.
0.
0.
0.
0.
0.
0.
0.
0.
0.
0.
0.
0.
0.
0.
0.
0.
0.
0.
0.
0.
0.
0.
0.
0.
0.
0.
0.
0.
0.
0.
0.
0.
0.
0.
0.
0.
0.
0.
0.
0.
0.
0.
0.
0.
0.
0.
0.
0.
0.
0.
0.
0.
0.
0.
0.
0.
0.
0.
0.
0.
0.
0.
0.
0.
0.
0.
0.
0.
0.
0.
0.
0.
0.
0.
0.
0.
0.
0.
0.
0.
0.
0.
0.
0.
0.
0.
0.
0.
0.
0.
0.
0.
0.
0.
0.
0.
0.
0.
0.
0.
0.
0.
0.
0.
0.
0.
0.
0.
0.
0.
0.
0.
0.
0.
0.
0.
0.
0.
0.
0.
0.
0.
0.
0.
0.
0.
0.
0.
0.
0.
0.
0.
0.
0.
0.
0.
0.
0.
0.
0.
0.
0.
0.
0.
0.
0.
0.
0.
0.
0.
0.
0.
0.
0.
0.
0.
0.
0.
0.
0.
0.
0.
0.
0.
0.
0.
0.
0.
0.
0.
0.
0.
0.
0.
0.
0.
0.
0.
0.
0.
0.
0.
0.
0.
0.
0.
0.
0.
0.
0.
0.
0.
0.
0.
0.
0.
0.
0.
0.
0.
0.
0.
0.
0.
0.
0.
0.
0.
0.
0.
0.
0.
0.
0.
0.
0.
0.
0.000
0.000
0.000
0.000
0.000
0.000
0.000
0.000
0.
0.
0.
0.
0.
0.
0.
0.
0.
0.
0.
0.
0.
0.
0.
0.
0.
0.
0.
0.
0.
0.
0.
0.
0.
0.
0.
0.
0.
0.
0.
0.
0.
0.
0.
0.
0.
0.
0.
0.
0.
0.
0.
0.
0.
0.
0.000
0.000
0.000
0.001
0.001
0.001
0.001
0.000
0.000
0.000
0.
0.
0.
0.
0.
0.
0.
0.
0.
0.
0.
0.
0.
0.
0.
0.
0.
0.
0.
0.
0.
0.
0.
0.
0.
0.
0.
0.
0.
0.
0.
0.
0.
0.
0.
0.
0.
0.
0.
0.
0.
0.
0.
0.
0.
0.000
0.001
0.001
0.001
0.001
0.001
0.001
0.001
0.000
0.000
0.000
0.000
0.000
0.
0.
0.
0.
0.
0.
0.
0.
0.
0.
0.
0.
0.
0.
0.
0.
0.
0.
0.
0.
0.
0.
0.
0.
0.
0.
0.
0.
0.
0.
0.
0.
0.
0.
0.
0.
0.
0.
0.
0.
0.
0.000
0.000
0.001
0.001
0.001
0.001
0.001
0.001
0.001
0.001
0.001
0.000
0.000
0.000
0.000
0.
0.
0.
0.
0.
0.
0.
0.
0.
0.
0.
0.
0.
0.
0.
0.
0.
0.
0.
0.
0.
0.
0.
0.
0.
0.
0.
0.
0.
0.
0.
0.
0.
0.
0.
0.
0.
0.
0.
0.
0.000
0.001
0.001
0.001
0.001
0.001
0.001
0.001
0.001
0.001
0.001
0.000
0.000
0.000
0.000
0.000
0.
0.
0.
0.
0.
0.
0.
0.
0.
0.
0.
0.
0.
0.
0.
0.
0.
0.
0.
0.
0.
0.
0.
0.
0.
0.
0.
0.
0.
0.
0.
0.
0.
0.
0.
0.
0.
0.
0.
0.000
0.001
0.001
0.001
0.001
0.001
0.001
0.001
0.001
0.001
0.001
0.001
0.001
0.000
0.000
0.000
0.
0.
0.
0.
0.
0.
0.
0.
0.
0.
0.
0.
0.
0.
0.
0.
0.
0.
0.
0.
0.
0.
0.
0.
0.
0.
0.
0.
0.
0.
0.
0.
0.
0.
0.
0.
0.
0.
0.
0.000
0.001
0.001
0.001
0.001
0.001
0.001
0.001
0.001
0.001
0.001
0.001
0.000
0.000
0.000
0.000
0.
0.
0.
0.
0.
0.
0.
0.
0.
0.
0.
0.
0.
0.
0.
0.
0.
0.
0.
0.
0.
0.
0.
0.
0.
0.
0.
0.
0.
0.
0.
0.
0.
0.
0.
0.
0.
0.
0.
0.000
0.001
0.001
0.001
0.001
0.001
0.001
0.001
0.001
0.001
0.001
0.000
0.000
0.000
0.000
0.000
0.000
0.
0.
0.
0.
0.
0.
0.
0.
0.
0.
0.
0.
0.
0.
0.
0.
0.
0.
0.
0.
0.
0.
0.
0.
0.
0.
0.
0.
0.
0.
0.
0.
0.
0.
0.
0.
0.
0.
0.000
0.001
0.001
0.001
0.001
0.001
0.001
0.001
0.001
0.001
0.001
0.000
0.000
0.000
0.000
0.000
0.
0.
0.
0.
0.
0.
0.
0.
0.
0.
0.
0.
0.
0.
0.
0.
0.
0.
0.
0.
0.
0.
0.
0.
0.
0.
0.
0.
0.
0.
0.
0.
0.
0.
0.
0.
0.
0.
0.
0.000
0.000
0.001
0.001
0.001
0.001
0.001
0.002
0.001
0.001
0.001
0.001
0.001
0.001
0.000
0.000
0.
0.
0.
0.
0.
0.
0.
0.
0.
0.
0.
0.
0.
0.
0.
0.
0.
0.
0.
0.
0.
0.
0.
0.
0.
0.
0.
0.
0.
0.
0.
0.
0.
0.
0.
0.
0.
0.
0.
0.
0.000
0.000
0.001
0.001
0.001
0.001
0.001
0.001
0.001
0.001
0.001
0.001
0.001
0.000
0.000
0.
0.
0.
0.
0.
0.
0.
0.
0.
0.
0.
0.
0.
0.
0.
0.
0.
0.
0.
0.
0.
0.
0.
0.
0.
0.
0.
0.
0.
0.
0.
0.
0.
0.
0.
0.
0.
0.
0.
0.
0.
0.000
0.000
0.000
0.001
0.001
0.001
0.001
0.001
0.001
0.001
0.001
0.001
0.000
0.000
0.000
0.
0.
0.
0.
0.
0.
0.
0.
0.
0.
0.
0.
0.
0.
0.
0.
0.
0.
0.
0.
0.
0.
0.
0.
0.
0.
0.
0.
0.
0.
0.
0.
0.
0.
0.
0.
0.
0.
0.
0.
0.
0.000
0.000
0.000
0.000
0.001
0.001
0.001
0.001
0.001
0.001
0.001
0.000
0.000
0.000
0.000
0.
0.
0.
0.
0.
0.
0.
0.
0.
0.
0.
0.
0.
0.
0.
0.
0.
0.
0.
0.
0.
0.
0.
0.
0.
0.
0.
0.
0.
0.
0.
0.
0.
0.
0.
0.
0.
0.
0.
0.
0.
0.
0.
0.
0.
0.000
0.001
0.001
0.001
0.001
0.001
0.001
0.000
0.000
0.000
0.
0.
0.
0.
0.
0.
0.
0.
0.
0.
0.
0.
0.
0.
0.
0.
0.
0.
0.
0.
0.
0.
0.
0.
0.
0.
0.
0.
0.
0.
0.
0.
0.
0.
0.
0.
0.
0.
0.
0.
0.
0.
0.
0.
0.
0.000
0.000
0.001
0.001
0.001
0.001
0.001
0.001
0.000
0.000
0.
0.
0.
0.
0.
0.
0.
0.
0.
0.
0.
0.
0.
0.
0.
0.
0.
0.
0.
0.
0.
0.
0.
0.
0.
0.
0.
0.
0.
0.
0.
0.
0.
0.
0.
0.
0.
0.
0.
0.
0.000
0.000
0.000
0.000
0.
0.000
0.000
0.001
0.001
0.001
0.001
0.001
0.001
0.000
0.000
0.
0.
0.
0.
0.
0.
0.
0.
0.
0.
0.
0.
0.
0.
0.
0.
0.
0.
0.
0.
0.
0.
0.
0.
0.
0.
0.
0.
0.
0.
0.
0.
0.
0.
0.
0.
0.
0.
0.
0.000
0.000
0.000
0.000
0.000
0.000
0.000
0.001
0.001
0.001
0.001
0.001
0.001
0.000
0.000
0.000
0.
0.
0.
0.
0.
0.
0.
0.
0.
0.
0.
0.
0.
0.
0.
0.
0.
0.
0.
0.
0.
0.
0.
0.
0.
0.
0.
0.
0.
0.
0.
0.
0.
0.
0.
0.
0.
0.
0.
0.000
0.000
0.000
0.000
0.000
0.001
0.001
0.001
0.001
0.001
0.001
0.001
0.001
0.001
0.000
0.000
0.000
0.000
0.
0.
0.
0.
0.
0.
0.
0.
0.
0.
0.
0.
0.
0.
0.
0.
0.
0.
0.
0.
0.
0.
0.
0.
0.
0.
0.
0.
0.
0.
0.
0.
0.
0.
0.
0.
0.
0.000
0.000
0.000
0.000
0.001
0.001
0.001
0.001
0.002
0.002
0.002
0.002
0.002
0.002
0.001
0.001
0.000
0.000
0.000
0.000
0.
0.
0.
0.
0.
0.
0.
0.
0.
0.
0.
0.
0.
0.
0.
0.
0.
0.
0.
0.
0.
0.
0.
0.
0.
0.
0.
0.
0.
0.
0.
0.
0.
0.
0.
0.
0.000
0.000
0.001
0.001
0.001
0.001
0.001
0.001
0.001
0.002
0.002
0.002
0.002
0.002
0.002
0.001
0.001
0.001
0.000
0.000
0.
0.
0.
0.
0.
0.
0.
0.
0.
0.
0.
0.
0.
0.
0.
0.
0.
0.
0.
0.
0.
0.
0.
0.
0.
0.
0.
0.
0.
0.
0.
0.
0.
0.
0.
0.000
0.000
0.001
0.001
0.001
0.001
0.001
0.001
0.001
0.002
0.003
0.003
0.002
0.001
0.000
0.
0.000
0.000
0.001
0.001
0.000
0.
0.
0.
0.
0.
0.
0.
0.
0.
0.
0.
0.
0.
0.
0.
0.
0.
0.
0.
0.
0.
0.
0.
0.
0.
0.
0.
0.
0.
0.
0.
0.
0.
0.
0.000
0.001
0.001
0.001
0.001
0.001
0.001
0.
0.000
0.001
0.002
0.002
0.000
-0.005
-0.009
-0.008
-0.004
-0.001
0.000
0.001
0.000
0.000
0.
0.
0.
0.
0.
0.
0.
0.
0.
0.
0.
0.
0.
0.
0.
0.
0.
0.
0.
0.
0.
0.
0.
0.
0.
0.
0.
0.
0.
0.
0.
0.
0.
0.000
0.001
0.001
0.001
0.001
0.001
0.000
0.000
0.001
0.002
0.002
0.000
-0.009
-0.019
-0.020
-0.021
-0.016
-0.007
-0.001
0.001
0.001
0.000
0.
0.
0.
0.
0.
0.
0.
0.
0.
0.
0.
0.
0.
0.
0.
0.
0.
0.
0.
0.
0.
0.
0.
0.
0.
0.
0.
0.
0.
0.
0.
0.
0.
0.000
0.001
0.001
0.001
0.001
0.001
0.001
0.001
0.002
0.002
0.000
-0.006
-0.022
0.038
3.185
1.858
-0.002
-0.016
-0.004
0.000
0.001
0.000
0.
0.
0.
0.
0.
0.
0.
0.
0.
0.
0.
0.
0.
0.
0.
0.
0.
0.
0.
0.
0.
0.
0.
0.
0.
0.
0.
0.
0.
0.
0.
0.
0.
0.000
0.001
0.001
0.001
0.001
0.002
0.002
0.002
0.002
0.001
-0.003
-0.014
-0.027
1.216
14921.112
199.937
0.892
-0.020
-0.006
0.000
0.001
0.000
0.000
0.
0.
0.
0.
0.
0.
0.
0.
0.
0.
0.
0.
0.
0.
0.
0.
0.
0.
0.
0.
0.
0.
0.
0.
0.
0.
0.
0.
0.
0.
0.
0.
0.000
0.000
0.001
0.001
0.002
0.002
0.002
0.002
0.002
-0.001
-0.007
-0.018
-0.003
3.327
52.757
15.417
0.091
-0.023
-0.006
0.000
0.001
0.001
0.
0.
0.
0.
0.
0.
0.
0.
0.
0.
0.
0.
0.
0.
0.
0.
0.
0.
0.
0.
0.
0.
0.
0.
0.
0.
0.
0.
0.
0.
0.
0.
0.
0.
0.000
0.001
0.001
0.002
0.002
0.002
0.002
0.001
-0.003
-0.008
-0.016
0.001
2.852
22.402
1.288
-0.021
-0.019
-0.003
0.001
0.001
0.001
0.000
0.
0.
0.
0.
0.
0.
0.
0.
0.
0.
0.
0.
0.
0.
0.
0.
0.
0.
0.
0.
0.
0.
0.
0.
0.
0.
0.
0.
0.
0.
0.
0.
0.
0.
0.000
0.001
0.001
0.002
0.002
0.002
0.000
-0.002
-0.005
-0.010
-0.014
0.061
0.283
0.022
-0.019
-0.008
-0.001
0.001
0.001
0.001
0.000
0.
0.
0.
0.
0.
0.
0.
0.
0.
0.
0.
0.
0.
0.
0.
0.
0.
0.
0.
0.
0.
0.
0.
0.
0.
0.
0.
0.
0.
0.
0.
0.
0.
0.
0.000
0.001
0.001
0.002
0.002
0.002
0.001
0.000
-0.001
-0.003
-0.007
-0.010
-0.012
-0.012
-0.008
-0.001
0.002
0.002
0.001
0.001
0.000
0.000
0.
0.
0.
0.
0.
0.
0.
0.
0.
0.
0.
0.
0.
0.
0.
0.
0.
0.
0.
0.
0.
0.
0.
0.
0.
0.
0.
0.
0.
0.
0.
0.
0.
0.
0.000
0.001
0.001
0.002
0.002
0.002
0.002
0.002
0.002
0.001
-0.001
-0.002
-0.001
0.001
0.002
0.003
0.002
0.001
0.001
0.001
0.000
0.
0.
0.
0.
0.
0.
0.
0.
0.
0.
0.
0.
0.
0.
0.
0.
0.
0.
0.
0.
0.
0.
0.
0.
0.
0.
0.
0.
0.
0.
0.
0.
0.
0.
0.
0.000
0.001
0.001
0.002
0.003
0.004
0.004
0.004
0.004
0.003
0.003
0.004
0.004
0.004
0.003
0.002
0.001
0.001
0.001
0.000
0.
0.
0.
0.
0.
0.
0.
0.
0.
0.
0.
0.
0.
0.
0.
0.
0.
0.
0.
0.
0.
0.
0.
0.
0.
0.
0.
0.
0.
0.
0.
0.
0.
0.
0.
0.000
0.001
0.001
0.002
0.003
0.004
0.004
0.004
0.002
0.
0.000
0.002
0.004
0.004
0.003
0.002
0.001
0.001
0.001
0.000
0.
0.
0.
0.
0.
0.
0.
0.
0.
0.
0.
0.
0.
0.
0.
0.
0.
0.
0.
0.
0.
0.
0.
0.
0.
0.
0.
0.
0.
0.
0.
0.
0.
0.
0.
0.
0.000
0.001
0.002
0.003
0.003
0.003
0.001
-0.004
-0.009
-0.008
-0.002
0.002
0.004
0.003
0.002
0.001
0.001
0.000
0.000
0.
0.
0.
0.
0.
0.
0.
0.
0.
0.
0.
0.
0.
0.
0.
0.
0.
0.
0.
0.
0.
0.
0.
0.
0.
0.
0.
0.
0.
0.
0.
0.
0.
0.000
0.000
0.000
0.000
0.001
0.002
0.003
0.002
-0.002
-0.009
-0.011
-0.012
-0.011
-0.007
-0.002
0.002
0.003
0.002
0.001
0.001
0.000
0.000
0.
0.
0.
0.
0.
0.
0.
0.
0.
0.
0.
0.
0.
0.
0.
0.
0.
0.
0.
0.
0.
0.
0.
0.
0.
0.
0.
0.
0.
0.
0.
0.000
0.000
0.000
0.000
0.000
0.000
0.001
0.002
0.002
0.000
-0.009
-0.020
0.018
0.645
0.405
0.001
-0.006
0.001
0.003
0.002
0.001
0.001
0.000
0.
0.
0.
0.
0.
0.
0.
0.
0.
0.
0.
0.
0.
0.
0.
0.
0.
0.
0.
0.
0.
0.
0.
0.
0.
0.
0.
0.
0.
0.
0.000
0.000
0.000
0.000
0.000
0.000
0.001
0.001
0.001
0.002
0.002
-0.001
-0.013
-0.025
0.305
11.210
6.225
0.078
-0.009
-0.001
0.003
0.002
0.001
0.000
0.
0.
0.
0.
0.
0.
0.
0.
0.
0.
0.
0.
0.
0.
0.
0.
0.
0.
0.
0.
0.
0.
0.
0.
0.
0.
0.
0.
0.
0.000
0.000
0.000
0.001
0.001
0.001
0.001
0.001
0.001
0.001
0.002
0.002
0.003
0.
-0.010
-0.020
0.088
2.489
1.438
0.012
-0.011
-0.002
0.002
0.003
0.002
0.001
0.
0.
0.
0.
0.
0.
0.
0.
0.
0.
0.
0.
0.
0.
0.
0.
0.
0.
0.
0.
0.
0.
0.
0.
0.
0.
0.
0.
0.000
0.000
0.001
0.001
0.001
0.001
0.001
0.001
0.001
0.001
0.002
0.003
0.003
0.003
0.002
-0.004
-0.015
-0.018
0.003
-0.008
-0.022
-0.011
0.000
0.003
0.003
0.002
0.001
0.000
0.
0.
0.
0.
0.
0.
0.
0.
0.
0.
0.
0.
0.
0.
0.
0.
0.
0.
0.
0.
0.
0.
0.
0.
0.
0.
0.
0.001
0.001
0.001
0.002
0.002
0.002
0.002
0.001
0.001
0.002
0.003
0.003
0.004
0.004
0.004
0.002
-0.005
-0.015
-0.021
-0.023
-0.016
-0.006
0.000
0.003
0.003
0.002
0.001
0.000
0.000
0.
0.
0.
0.
0.
0.
0.
0.
0.
0.
0.
0.
0.
0.
0.
0.
0.
0.
0.
0.
0.
0.
0.
0.
0.
0.001
0.001
0.001
0.002
0.002
0.002
0.003
0.002
0.002
0.001
0.002
0.003
0.004
0.005
0.006
0.006
0.004
0.002
-0.003
-0.008
-0.010
-0.009
-0.005
-0.002
0.001
0.003
0.002
0.001
0.001
0.000
0.
0.
0.
0.
0.
0.
0.
0.
0.
0.
0.
0.
0.
0.
0.
0.
0.
0.
0.
0.
0.
0.
0.
0.
0.000
0.001
0.001
0.001
0.002
0.002
0.003
0.003
0.003
0.002
0.001
0.002
0.003
0.004
0.005
0.006
0.007
0.006
0.004
0.001
-0.003
-0.008
-0.008
-0.009
-0.008
-0.002
0.003
0.003
0.002
0.001
0.000
0.
0.
0.
0.
0.
0.
0.
0.
0.
0.
0.
0.
0.
0.
0.
0.
0.
0.
0.
0.
0.
0.
0.
0.000
0.001
0.001
0.001
0.001
0.001
-0.001
-0.002
-0.001
0.000
0.000
-0.001
-0.001
0.000
0.002
0.005
0.006
0.006
0.005
0.003
-0.002
-0.008
-0.012
-0.014
-0.015
-0.011
-0.003
0.002
0.003
0.002
0.001
0.000
0.
0.
0.
0.
0.
0.
0.
0.
0.
0.
0.
0.
0.
0.
0.
0.
0.
0.
0.
0.
0.
0.
0.
0.000
0.001
0.001
0.001
0.000
-0.006
-0.027
-0.045
-0.025
-0.010
-0.008
-0.010
-0.010
-0.007
-0.001
0.004
0.005
0.005
0.004
-0.001
-0.010
-0.015
-0.017
-0.018
-0.017
-0.009
-0.001
0.002
0.003
0.002
0.001
0.000
0.000
0.
0.
0.
0.
0.
0.
0.
0.
0.
0.
0.
0.
0.
0.
0.
0.
0.
0.
0.
0.
0.
0.
0.000
0.001
0.001
0.000
-0.005
-0.041
-0.216
-0.369
-0.163
-0.031
-0.018
-0.016
-0.015
-0.014
-0.007
0.001
0.004
0.004
0.000
-0.007
-0.019
-0.021
-0.020
-0.019
-0.016
-0.007
0.000
0.002
0.003
0.002
0.001
0.001
0.000
0.
0.
0.
0.
0.
0.
0.
0.
0.
0.
0.
0.
0.
0.
0.
0.
0.
0.
0.
0.
0.
0.
0.000
0.001
0.001
0.000
-0.012
-0.118
-0.506
-0.593
-0.383
-0.058
-0.024
-0.017
-0.003
-0.015
-0.011
-0.001
0.003
0.002
-0.003
-0.013
-0.022
-0.024
-0.022
-0.019
-0.016
-0.005
0.001
0.003
0.003
0.002
0.001
0.001
0.000
0.
0.
0.
0.
0.
0.
0.
0.
0.
0.
0.
0.
0.
0.
0.
0.
0.
0.
0.
0.
0.
0.
0.000
0.001
0.001
0.
-0.010
-0.091
-0.411
-0.537
-0.226
-0.044
-0.024
0.020
0.110
-0.001
-0.011
-0.002
0.002
0.001
-0.006
-0.016
-0.023
-0.025
-0.023
-0.016
-0.010
-0.002
0.002
0.003
0.003
0.002
0.001
0.001
0.000
0.
0.
0.
0.
0.
0.
0.
0.
0.
0.
0.
0.
0.
0.
0.
0.
0.
0.
0.
0.
0.
0.
0.000
0.001
0.001
0.001
-0.003
-0.022
-0.080
-0.096
-0.043
-0.020
-0.019
-0.006
0.028
-0.011
-0.009
-0.001
0.002
0.001
-0.005
-0.014
-0.020
-0.022
-0.017
-0.010
-0.003
0.001
0.003
0.003
0.002
0.002
0.001
0.000
0.
0.
0.
0.
0.
0.
0.
0.
0.
0.
0.
0.
0.
0.
0.
0.
0.
0.
0.
0.
0.
0.
0.
0.000
0.001
0.001
0.001
0.001
-0.001
-0.006
-0.006
-0.004
-0.008
-0.014
-0.015
-0.015
-0.012
-0.006
0.001
0.003
0.002
-0.003
-0.008
-0.012
-0.012
-0.008
-0.003
0.001
0.003
0.003
0.003
0.002
0.001
0.001
0.000
0.
0.
0.
0.
0.
0.
0.
0.
0.
0.
0.
0.
0.
0.
0.
0.
0.
0.
0.
0.
0.
0.
0.
0.
0.000
0.001
0.001
0.002
0.002
0.003
0.003
0.002
-0.001
-0.006
-0.010
-0.010
-0.005
0.000
0.003
0.003
0.003
0.000
-0.003
-0.004
-0.003
-0.001
0.002
0.003
0.003
0.003
0.002
0.001
0.001
0.000
0.
0.
0.
0.
0.
0.
0.
0.
0.
0.
0.
0.
0.
0.
0.
0.
0.
0.
0.
0.
0.
0.
0.
0.
0.
0.000
0.001
0.001
0.001
0.002
0.003
0.004
0.003
0.002
0.000
-0.001
-0.001
0.001
0.002
0.003
0.003
0.003
0.002
0.001
0.001
0.001
0.002
0.003
0.003
0.003
0.002
0.001
0.001
0.000
0.
0.
0.
0.
0.
0.
0.
0.
0.
0.
0.
0.
0.
0.
0.
0.
0.
0.
0.
0.
0.
0.
0.
0.
0.
0.000
0.000
0.001
0.001
0.001
0.001
0.002
0.003
0.003
0.003
0.002
0.002
0.002
0.002
0.003
0.003
0.003
0.003
0.002
0.003
0.003
0.003
0.003
0.003
0.003
0.002
0.001
0.000
0.000
0.
0.
0.
0.
0.
0.
0.
0.
0.
0.
0.
0.
0.
0.
0.
0.
0.
0.
0.
0.
0.
0.
0.
0.
0.
0.
0.000
0.000
0.001
0.001
0.001
0.001
0.001
0.002
0.002
0.002
0.002
0.002
0.002
0.002
0.002
0.002
0.002
0.002
0.003
0.003
0.003
0.003
0.003
0.003
0.002
0.002
0.001
0.000
0.000
0.
0.
0.
0.
0.
0.
0.
0.
0.
0.
0.
0.
0.
0.
0.
0.
0.
0.
0.
0.
0.
0.
0.
0.
0.
0.
0.000
0.000
0.000
0.001
0.001
0.001
0.001
0.001
0.001
0.002
0.002
0.002
0.001
0.002
0.002
0.002
0.002
0.002
0.002
0.002
0.003
0.002
0.002
0.002
0.001
0.001
0.001
0.000
0.000
0.
0.
0.
0.
0.
0.
0.
0.
0.
0.
0.
0.
0.
0.
0.
0.
0.
0.
0.
0.
0.
0.
0.
0.
0.
0.
0.
0.000
0.000
0.001
0.001
0.001
0.001
0.001
0.001
0.001
0.001
0.001
0.001
0.001
0.001
0.001
0.001
0.001
0.002
0.002
0.002
0.002
0.001
0.001
0.001
0.001
0.000
0.000
0.000
0.
0.
0.
0.
0.
0.
0.
0.
0.
0.
0.
0.
0.
0.
0.
0.
0.
0.
0.
0.
0.
0.
0.
0.
0.
0.
0.
0.000
0.000
0.000
0.001
0.001
0.001
0.001
0.001
0.001
0.000
0.001
0.001
0.001
0.001
0.001
0.001
0.001
0.001
0.001
0.001
0.001
0.001
0.001
0.001
0.000
0.000
0.000
0.000
0.
0.
0.
0.
0.
0.
0.
0.
0.
0.
0.
0.
0.
0.
0.
0.
0.
0.
0.
0.
0.
0.
0.
0.
0.
0.
0.
0.
0.000
0.000
0.000
0.000
0.000
0.001
0.001
0.000
0.000
0.000
0.001
0.001
0.001
0.001
0.001
0.001
0.001
0.001
0.001
0.001
0.001
0.001
0.000
0.000
0.000
0.000
0.000
0.
0.
0.
0.
0.
0.
0.
0.
0.
0.
0.
0.
0.
0.
0.
0.
0.
0.
0.
0.
0.
0.
0.
0.
0.
0.
0.
0.
0.
0.000
0.000
0.000
0.000
0.000
0.000
0.000
0.000
0.000
0.000
0.000
0.000
0.000
0.000
0.000
0.000
0.000
0.000
0.000
0.000
0.000
0.000
0.000
0.000
0.000
0.
0.
0.
0.
0.
0.
0.
0.
0.
0.
0.
0.
0.
0.
0.
0.
0.
0.
0.
0.
0.
0.
0.
0.
0.
0.
0.
0.
0.
0.
0.
0.
0.
0.
0.
0.
0.
0.
0.000
0.000
0.000
0.000
0.000
0.000
0.000
0.
0.
0.000
0.000
0.000
0.000
0.000
0.000
0.000
0.
0.
0.
0.
0.
0.
0.
0.
0.
0.
0.
0.
0.
0.
0.
0.
0.
0.
0.
0.
0.
0.
0.
0.
0.
0.
0.
0.
0.
0.
0.
0.
0.
0.
0.
0.
0.
0.
0.
0.
0.
0.
0.
0.
0.
0.
0.
0.
0.
0.
0.000
0.000
0.000
0.
0.
0.
0.
0.
0.
0.
0.
0.
0.
0.
0.
0.
0.
0.
0.
0.
0.
0.
0.
0.
0.
0.
0.
0.
0.
0.
0.
0.
0.
0.
0.
0.
0.
0.
0.
0.
0.
0.
0.
0.
0.
0.
0.
0.
0.
0.
0.
0.
0.
0.
0.
0.
0.
0.
0.
0.
0.
0.
0.
0.
0.
0.
0.
0.
0.
0.
0.
0.
0.
0.
0.
0.
0.
0.
0.
0.
0.
0.
0.
0.
0.
0.
0.
0.
0.
0.
0.
0.
0.
0.
0.
0.
0.
0.
0.
0.
0.
0.
0.
0.
0.
0.
0.
0.
0.
0.
0.
0.
0.
0.
0.
0.
0.
0.
0.
0.
0.
0.
0.
0.
0.
0.
0.
0.
0.
0.
0.
0.
0.
0.
0.
0.
0.
0.
0.
0.
0.
0.
0.
0.
0.
0.
0.
0.
0.
0.
0.
0.
0.
0.
0.
0.
0.
0.
0.
0.
0.
0.
0.
0.
0.
0.
0.
0.
0.
0.
0.
0.
0.
0.
0.
0.
0.
0.
0.
0.
0.
0.
0.
0.
0.
0.
0.
0.
0.
0.
0.
0.
0.
0.
0.
0.
0.
0.
0.
0.
0.
0.
0.
0.
0.
0.
0.
0.
0.
0.
0.
0.
0.
0.
0.
0.
0.
0.
0.
0.
0.
0.
0.
0.
0.
0.
0.
0.
0.
0.
0.
0.
0.
0.
0.
0.
0.
0.
0.
0.
0.
0.
0.
0.
0.
0.
0.
0.
0.
0.
0.
0.
0.
0.
0.
0.
0.
0.
0.
0.
0.000
0.000
0.001
0.001
0.001
0.001
0.000
0.000
0.000
0.
0.
0.
0.
0.
0.
0.
0.
0.
0.
0.
0.
0.
0.
0.
0.
0.
0.
0.
0.
0.
0.
0.
0.
0.
0.
0.
0.
0.
0.
0.
0.
0.
0.
0.
0.
0.
0.
0.
0.
0.
0.
0.
0.
0.
0.000
0.001
0.001
0.001
0.001
0.001
0.001
0.001
0.001
0.000
0.000
0.000
0.
0.
0.
0.
0.
0.
0.
0.
0.
0.
0.
0.
0.
0.
0.
0.
0.
0.
0.
0.
0.
0.
0.
0.
0.
0.
0.
0.
0.
0.
0.
0.
0.
0.
0.
0.
0.
0.
0.
0.
0.
0.
0.000
0.001
0.001
0.001
0.001
0.001
0.001
0.001
0.001
0.001
0.001
0.000
0.000
0.000
0.000
0.
0.
0.
0.
0.
0.
0.
0.
0.
0.
0.
0.
0.
0.
0.
0.
0.
0.
0.
0.
0.
0.
0.
0.
0.
0.
0.
0.
0.
0.
0.
0.
0.
0.
0.
0.
0.
0.
0.
0.
0.001
0.001
0.001
0.001
0.001
0.000
-0.001
0.
0.001
0.001
0.001
0.001
0.000
0.000
0.000
0.000
0.
0.
0.
0.
0.
0.
0.
0.
0.
0.
0.
0.
0.
0.
0.
0.
0.
0.
0.
0.
0.
0.
0.
0.
0.
0.
0.
0.
0.
0.
0.
0.
0.
0.
0.
0.
0.
0.
0.000
0.001
0.001
0.001
0.001
0.000
-0.004
-0.006
-0.003
0.000
0.001
0.001
0.001
0.001
0.000
0.000
0.000
0.000
0.
0.
0.
0.
0.
0.
0.
0.
0.
0.
0.
0.
0.
0.
0.
0.
0.
0.
0.
0.
0.
0.
0.
0.
0.
0.
0.
0.
0.
0.
0.
0.
0.
0.
0.
0.
0.
0.000
0.001
0.001
0.001
0.001
-0.002
-0.009
-0.014
-0.008
-0.002
0.000
0.000
0.
0.000
0.000
0.000
0.000
0.000
0.
0.
0.
0.
0.
0.
0.
0.
0.
0.
0.
0.
0.
0.
0.
0.
0.
0.
0.
0.
0.
0.
0.
0.
0.
0.
0.
0.
0.
0.
0.
0.
0.
0.
0.
0.
0.
0.000
0.001
0.001
0.001
0.000
-0.002
-0.008
-0.012
-0.007
-0.002
-0.001
-0.001
-0.001
0.000
0.000
0.000
0.000
0.000
0.
0.
0.
0.
0.
0.
0.
0.
0.
0.
0.
0.
0.
0.
0.
0.
0.
0.
0.
0.
0.
0.
0.
0.
0.
0.
0.
0.
0.
0.
0.
0.
0.
0.
0.
0.
0.
0.000
0.001
0.001
0.001
0.001
-0.001
-0.003
-0.004
-0.002
-0.001
-0.001
-0.002
-0.002
-0.001
0.
0.000
0.000
0.000
0.
0.
0.
0.
0.
0.
0.
0.
0.
0.
0.
0.
0.
0.
0.
0.
0.
0.
0.
0.
0.
0.
0.
0.
0.
0.
0.
0.
0.
0.
0.
0.
0.
0.
0.
0.
0.
0.000
0.001
0.001
0.001
0.001
0.001
0.000
0.000
0.001
0.000
-0.001
-0.002
-0.001
0.000
0.000
0.000
0.000
0.000
0.
0.
0.
0.
0.
0.
0.
0.
0.
0.
0.
0.
0.
0.
0.
0.
0.
0.
0.
0.
0.
0.
0.
0.
0.
0.
0.
0.
0.
0.
0.
0.
0.
0.
0.
0.
0.
0.000
0.000
0.001
0.001
0.001
0.001
0.002
0.002
0.001
0.001
0.000
0.000
0.
0.000
0.001
0.001
0.000
0.000
0.
0.
0.
0.
0.
0.
0.
0.
0.
0.
0.
0.
0.
0.
0.
0.
0.
0.
0.
0.
0.
0.
0.
0.
0.
0.
0.
0.
0.
0.
0.
0.
0.
0.
0.
0.
0.
0.
0.000
0.000
0.001
0.001
0.001
0.002
0.002
0.002
0.002
0.001
0.001
0.001
0.001
0.001
0.001
0.000
0.000
0.
0.
0.
0.
0.
0.
0.
0.
0.
0.
0.
0.
0.
0.
0.
0.
0.
0.
0.
0.
0.
0.
0.
0.
0.
0.
0.
0.
0.
0.
0.
0.
0.
0.
0.
0.
0.
0.
0.000
0.000
0.001
0.001
0.001
0.001
0.002
0.002
0.002
0.002
0.001
0.001
0.001
0.001
0.001
0.001
0.000
0.000
0.
0.
0.
0.
0.
0.
0.
0.
0.
0.
0.
0.
0.
0.
0.
0.
0.
0.
0.
0.
0.
0.
0.
0.
0.
0.
0.
0.
0.
0.
0.
0.
0.
0.
0.
0.
0.000
0.000
0.000
0.000
0.000
0.001
0.001
0.001
0.001
0.001
0.002
0.001
0.002
0.001
0.001
0.001
0.001
0.001
0.000
0.000
0.000
0.000
0.
0.
0.
0.
0.
0.
0.
0.
0.
0.
0.
0.
0.
0.
0.
0.
0.
0.
0.
0.
0.
0.
0.
0.
0.
0.
0.
0.
0.
0.
0.
0.
0.
0.000
0.000
0.000
0.000
0.000
0.001
0.000
0.001
0.001
0.001
0.001
0.002
0.001
0.001
0.001
0.001
0.001
0.001
0.001
0.000
0.000
0.000
0.000
0.
0.
0.
0.
0.
0.
0.
0.
0.
0.
0.
0.
0.
0.
0.
0.
0.
0.
0.
0.
0.
0.
0.
0.
0.
0.
0.
0.
0.
0.
0.
0.
0.000
0.000
0.000
0.000
0.000
0.000
0.000
0.000
0.001
0.001
0.001
0.001
0.001
0.001
0.001
0.001
0.001
0.001
0.001
0.000
0.000
0.000
0.000
0.
0.
0.
0.
0.
0.
0.
0.
0.
0.
0.
0.
0.
0.
0.
0.
0.
0.
0.
0.
0.
0.
0.
0.
0.
0.
0.
0.
0.
0.
0.
0.
0.
0.000
0.000
0.000
0.000
0.000
0.000
0.000
0.001
0.001
0.001
0.001
0.001
0.001
0.001
0.001
0.001
0.001
0.001
0.000
0.000
0.000
0.000
0.
0.
0.
0.
0.
0.
0.
0.
0.
0.
0.
0.
0.
0.
0.
0.
0.
0.
0.
0.
0.
0.
0.
0.
0.
0.
0.
0.
0.
0.
0.
0.
0.
0.000
0.000
0.000
0.000
0.000
0.000
0.001
0.001
0.001
0.002
0.002
0.002
0.002
0.002
0.002
0.002
0.001
0.001
0.000
0.000
0.000
0.
0.
0.
0.
0.
0.
0.
0.
0.
0.
0.
0.
0.
0.
0.
0.
0.
0.
0.
0.
0.
0.
0.
0.
0.
0.
0.
0.
0.
0.
0.
0.
0.
0.
0.000
0.000
0.000
0.000
0.000
0.001
0.001
0.001
0.002
0.002
0.002
0.002
0.003
0.002
0.002
0.002
0.002
0.001
0.001
0.000
0.000
0.
0.
0.
0.
0.
0.
0.
0.
0.
0.
0.
0.
0.
0.
0.
0.
0.
0.
0.
0.
0.
0.
0.
0.
0.
0.
0.
0.
0.
0.
0.
0.
0.
0.
0.000
0.000
0.000
0.000
0.001
0.001
0.001
0.001
0.002
0.002
0.002
0.002
0.003
0.003
0.003
0.003
0.003
0.002
0.001
0.001
0.000
0.000
0.
0.
0.
0.
0.
0.
0.
0.
0.
0.
0.
0.
0.
0.
0.
0.
0.
0.
0.
0.
0.
0.
0.
0.
0.
0.
0.
0.
0.
0.
0.
0.
0.
0.
0.000
0.000
0.000
0.001
0.001
0.001
0.001
0.001
0.001
0.001
0.001
0.001
0.003
0.004
0.004
0.003
0.003
0.002
0.002
0.001
0.001
0.000
0.
0.
0.
0.
0.
0.
0.
0.
0.
0.
0.
0.
0.
0.
0.
0.
0.
0.
0.
0.
0.
0.
0.
0.
0.
0.
0.
0.
0.
0.
0.
0.
0.
0.000
0.000
0.000
0.001
0.001
0.001
0.001
0.000
-0.001
-0.003
-0.003
-0.002
0.001
0.002
0.003
0.002
0.001
0.001
0.001
0.001
0.001
0.001
0.000
0.
0.
0.
0.
0.
0.
0.
0.
0.
0.
0.
0.
0.
0.
0.
0.
0.
0.
0.
0.
0.
0.
0.
0.
0.
0.
0.
0.
0.
0.
0.
0.
0.
0.000
0.000
0.001
0.001
0.001
0.001
-0.001
-0.005
-0.008
-0.008
-0.007
-0.003
-0.001
-0.002
-0.007
-0.011
-0.010
-0.005
-0.001
0.001
0.001
0.001
0.000
0.
0.
0.
0.
0.
0.
0.
0.
0.
0.
0.
0.
0.
0.
0.
0.
0.
0.
0.
0.
0.
0.
0.
0.
0.
0.
0.
0.
0.
0.
0.
0.000
0.000
0.001
0.001
0.001
0.001
0.001
-0.002
-0.006
-0.010
-0.011
-0.009
-0.006
-0.006
-0.016
-0.024
-0.014
-0.023
-0.019
-0.008
-0.001
0.001
0.001
0.000
0.
0.
0.
0.
0.
0.
0.
0.
0.
0.
0.
0.
0.
0.
0.
0.
0.
0.
0.
0.
0.
0.
0.
0.
0.
0.
0.
0.
0.
0.
0.
0.000
0.000
0.001
0.001
0.001
0.001
0.000
-0.002
-0.006
-0.010
-0.012
-0.011
-0.013
-0.019
-0.033
0.421
438.312
6.066
0.061
-0.018
-0.004
0.001
0.001
0.001
0.
0.
0.
0.
0.
0.
0.
0.
0.
0.
0.
0.
0.
0.
0.
0.
0.
0.
0.
0.
0.
0.
0.
0.
0.
0.
0.
0.
0.
0.
0.
0.000
0.000
0.001
0.001
0.001
0.001
0.001
0.000
-0.003
-0.009
-0.011
-0.020
-0.041
-0.052
-0.036
4.031
40547.492
5169.563
54.963
-0.024
-0.008
0.
0.001
0.001
0.000
0.
0.
0.
0.
0.
0.
0.
0.
0.
0.
0.
0.
0.
0.
0.
0.
0.
0.
0.
0.
0.
0.
0.
0.
0.
0.
0.
0.
0.
0.
0.000
0.000
0.001
0.001
0.001
0.002
0.002
0.001
-0.002
-0.007
-0.010
-0.034
-0.094
-0.102
0.178
225.633
95528.055
125.443
0.690
-0.027
-0.008
0.000
0.001
0.001
0.000
0.
0.
0.
0.
0.
0.
0.
0.
0.
0.
0.
0.
0.
0.
0.
0.
0.
0.
0.
0.
0.
0.
0.
0.
0.
0.
0.
0.
0.
0.
0.
0.
0.000
0.001
0.001
0.002
0.002
0.002
0.000
-0.004
-0.008
-0.027
-0.080
-0.091
0.166
204.967
60603.480
46.587
0.038
-0.025
-0.005
0.001
0.002
0.001
0.000
0.
0.
0.
0.
0.
0.
0.
0.
0.
0.
0.
0.
0.
0.
0.
0.
0.
0.
0.
0.
0.
0.
0.
0.
0.
0.
0.
0.
0.
0.
0.
0.
0.
0.000
0.001
0.001
0.002
0.003
0.001
-0.002
-0.006
-0.014
-0.032
-0.043
-0.026
0.838
4.725
0.417
-0.021
-0.014
-0.002
0.001
0.002
0.001
0.001
0.000
0.
0.
0.
0.
0.
0.
0.
0.
0.
0.
0.
0.
0.
0.
0.
0.
0.
0.
0.
0.
0.
0.
0.
0.
0.
0.
0.
0.
0.
0.
0.
0.
0.000
0.001
0.001
0.002
0.002
0.002
-0.001
-0.006
-0.010
-0.015
-0.020
-0.021
-0.018
-0.014
-0.017
-0.015
-0.006
0.000
0.002
0.002
0.001
0.001
0.000
0.000
0.
0.
0.
0.
0.
0.
0.
0.
0.
0.
0.
0.
0.
0.
0.
0.
0.
0.
0.
0.
0.
0.
0.
0.
0.
0.
0.
0.
0.
0.
0.
0.
0.000
0.000
0.001
0.002
0.002
0.001
-0.002
-0.005
-0.008
-0.008
-0.009
-0.011
-0.012
-0.009
-0.004
-0.002
0.000
0.002
0.002
0.001
0.001
0.001
0.000
0.
0.
0.
0.
0.
0.
0.
0.
0.
0.
0.
0.
0.
0.
0.
0.
0.
0.
0.
0.
0.
0.
0.
0.
0.
0.
0.
0.
0.
0.
0.
0.
0.
0.000
0.001
0.001
0.002
0.002
0.002
0.001
-0.001
-0.003
-0.008
-0.015
-0.014
-0.005
-0.001
0.001
0.001
0.002
0.002
0.001
0.001
0.001
0.000
0.
0.
0.
0.
0.
0.
0.
0.
0.
0.
0.
0.
0.
0.
0.
0.
0.
0.
0.
0.
0.
0.
0.
0.
0.
0.
0.
0.
0.
0.
0.
0.
0.
0.
0.000
0.001
0.002
0.003
0.004
0.003
0.002
-0.002
-0.021
-0.059
-0.054
-0.016
-0.001
0.002
0.002
0.002
0.002
0.001
0.001
0.001
0.000
0.
0.
0.
0.
0.
0.
0.
0.
0.
0.
0.
0.
0.
0.
0.
0.
0.
0.
0.
0.
0.
0.
0.
0.
0.
0.
0.
0.
0.
0.
0.
0.
0.
0.
0.
0.001
0.002
0.003
0.004
0.003
-0.001
-0.007
-0.039
-0.108
-0.103
-0.033
-0.003
0.003
0.004
0.003
0.002
0.001
0.001
0.000
0.000
0.
0.
0.
0.
0.
0.
0.
0.
0.
0.
0.
0.
0.
0.
0.
0.
0.
0.
0.
0.
0.
0.
0.
0.
0.
0.
0.
0.
0.
0.
0.000
0.000
0.000
0.000
0.000
0.001
0.002
0.003
0.003
-0.003
-0.025
-0.046
-0.040
-0.041
-0.050
-0.030
-0.008
0.002
0.004
0.003
0.002
0.001
0.001
0.000
0.000
0.
0.
0.
0.
0.
0.
0.
0.
0.
0.
0.
0.
0.
0.
0.
0.
0.
0.
0.
0.
0.
0.
0.
0.
0.
0.
0.
0.
0.000
0.000
0.000
0.000
0.000
0.000
0.001
0.001
0.002
0.003
0.001
-0.016
-0.091
-0.166
0.523
30.703
15.153
0.133
-0.011
0.000
0.004
0.004
0.002
0.001
0.000
0.000
0.
0.
0.
0.
0.
0.
0.
0.
0.
0.
0.
0.
0.
0.
0.
0.
0.
0.
0.
0.
0.
0.
0.
0.
0.
0.
0.000
0.000
0.000
0.001
0.001
0.001
0.001
0.001
0.000
0.001
0.001
0.002
0.003
0.001
-0.019
-0.114
-0.204
9.869
95333.641
6150.083
1.757
-0.017
-0.004
0.003
0.004
0.003
0.001
0.000
0.000
0.
0.
0.
0.
0.
0.
0.
0.
0.
0.
0.
0.
0.
0.
0.
0.
0.
0.
0.
0.
0.
0.
0.
0.
0.
0.
0.000
0.000
0.001
0.001
0.001
0.001
0.001
0.001
0.001
0.001
0.002
0.003
0.004
0.003
-0.009
-0.052
-0.072
2.998
444.993
142.375
0.479
-0.026
-0.007
0.003
0.003
0.003
0.001
0.001
0.
0.
0.
0.
0.
0.
0.
0.
0.
0.
0.
0.
0.
0.
0.
0.
0.
0.
0.
0.
0.
0.
0.
0.
0.
0.
0.000
0.000
0.001
0.001
0.002
0.002
0.002
0.001
-0.001
-0.001
0.001
0.002
0.004
0.005
0.005
0.001
-0.016
-0.028
0.127
0.791
0.302
-0.030
-0.030
-0.009
0.001
0.003
0.003
0.002
0.001
0.000
0.
0.
0.
0.
0.
0.
0.
0.
0.
0.
0.
0.
0.
0.
0.
0.
0.
0.
0.
0.
0.
0.
0.
0.
0.
0.001
0.001
0.001
0.002
0.002
0.002
0.002
-0.001
-0.007
-0.008
-0.004
0.003
0.005
0.006
0.006
0.005
-0.003
-0.023
-0.039
-0.033
-0.040
-0.046
-0.036
-0.017
-0.003
0.003
0.004
0.002
0.001
0.000
0.
0.
0.
0.
0.
0.
0.
0.
0.
0.
0.
0.
0.
0.
0.
0.
0.
0.
0.
0.
0.
0.
0.
0.
0.000
0.001
0.001
0.002
0.002
0.003
0.003
0.002
-0.004
-0.015
-0.019
-0.007
0.003
0.005
0.006
0.007
0.007
0.003
-0.008
-0.024
-0.032
-0.040
-0.051
-0.076
-0.078
-0.026
-0.001
0.004
0.003
0.001
0.001
0.
0.
0.
0.
0.
0.
0.
0.
0.
0.
0.
0.
0.
0.
0.
0.
0.
0.
0.
0.
0.
0.
0.
0.
0.001
0.001
0.001
0.002
0.002
0.002
0.000
-0.001
-0.005
-0.016
-0.022
-0.004
0.001
0.003
0.006
0.007
0.008
0.005
0.
-0.010
-0.025
-0.034
-0.045
-0.125
-0.211
-0.075
-0.007
0.003
0.003
0.002
0.001
0.000
0.
0.
0.
0.
0.
0.
0.
0.
0.
0.
0.
0.
0.
0.
0.
0.
0.
0.
0.
0.
0.
0.
0.000
0.001
0.001
0.001
0.001
-0.001
-0.007
-0.017
-0.036
-0.029
-0.015
-0.018
-0.012
-0.007
0.000
0.005
0.007
0.007
0.005
-0.001
-0.014
-0.025
-0.020
-0.041
-0.164
-0.248
-0.084
-0.009
0.003
0.003
0.002
0.001
0.000
0.
0.
0.
0.
0.
0.
0.
0.
0.
0.
0.
0.
0.
0.
0.
0.
0.
0.
0.
0.
0.
0.
0.000
0.001
0.001
0.001
-0.004
-0.016
-0.094
-0.225
-0.209
-0.150
-0.048
-0.025
-0.018
-0.016
-0.008
0.002
0.006
0.006
0.001
-0.011
-0.023
0.033
0.673
0.268
-0.089
-0.102
-0.036
-0.004
0.003
0.003
0.002
0.001
0.000
0.000
0.
0.
0.
0.
0.
0.
0.
0.
0.
0.
0.
0.
0.
0.
0.
0.
0.
0.
0.
0.
0.000
0.001
0.001
0.001
-0.002
-0.022
-0.198
-0.265
-0.360
-0.546
-0.260
-0.074
0.137
0.329
0.008
-0.015
-0.003
0.004
0.003
-0.006
-0.020
-0.023
0.158
1.924
0.650
-0.035
-0.039
-0.014
-0.001
0.003
0.003
0.002
0.001
0.001
0.000
0.
0.
0.
0.
0.
0.
0.
0.
0.
0.
0.
0.
0.
0.
0.
0.
0.
0.
0.
0.
0.000
0.001
0.001
0.001
-0.003
-0.056
-0.477
6.183
89.862
-0.570
-0.283
-0.042
1.230
4.250
0.343
-0.016
-0.007
0.002
-0.001
-0.013
-0.021
0.078
0.640
2.427
0.251
-0.032
-0.025
-0.008
0.000
0.002
0.002
0.002
0.001
0.001
0.000
0.
0.
0.
0.
0.
0.
0.
0.
0.
0.
0.
0.
0.
0.
0.
0.
0.
0.
0.
0.
0.000
0.001
0.001
0.001
-0.003
-0.045
-0.578
-0.399
2.554
-0.483
-0.168
0.045
14.177
170.481
3.784
-0.005
-0.008
0.001
-0.004
-0.017
-0.021
0.092
0.278
0.728
0.064
-0.023
-0.013
-0.003
0.001
0.002
0.002
0.001
0.001
0.001
0.000
0.
0.
0.
0.
0.
0.
0.
0.
0.
0.
0.
0.
0.
0.
0.
0.
0.
0.
0.
0.
0.
0.000
0.001
0.001
0.000
-0.013
-0.123
-0.494
-0.422
-0.194
-0.049
0.089
3.299
17.772
0.959
-0.013
-0.006
0.001
-0.005
-0.018
-0.019
0.039
0.003
-0.014
-0.021
-0.012
-0.003
0.002
0.003
0.003
0.002
0.001
0.001
0.000
0.000
0.
0.
0.
0.
0.
0.
0.
0.
0.
0.
0.
0.
0.
0.
0.
0.
0.
0.
0.
0.
0.
0.000
0.001
0.001
0.001
0.000
-0.009
-0.030
-0.032
-0.018
-0.017
0.004
0.121
0.094
-0.005
-0.010
-0.001
0.003
-0.003
-0.014
-0.020
-0.009
-0.018
-0.018
-0.011
-0.002
0.003
0.004
0.004
0.003
0.002
0.001
0.001
0.000
0.
0.
0.
0.
0.
0.
0.
0.
0.
0.
0.
0.
0.
0.
0.
0.
0.
0.
0.
0.
0.
0.
0.000
0.001
0.001
0.002
0.002
0.002
0.001
0.001
-0.001
-0.006
-0.011
-0.014
-0.014
-0.012
-0.004
0.003
0.004
0.001
-0.007
-0.011
-0.011
-0.010
-0.007
0.000
0.004
0.005
0.005
0.004
0.002
0.002
0.001
0.000
0.000
0.
0.
0.
0.
0.
0.
0.
0.
0.
0.
0.
0.
0.
0.
0.
0.
0.
0.
0.
0.
0.
0.
0.000
0.001
0.001
0.001
0.002
0.003
0.003
0.004
0.004
0.001
-0.003
-0.006
-0.005
-0.002
0.002
0.004
0.004
0.003
0.001
-0.002
-0.003
-0.002
0.001
0.004
0.005
0.005
0.004
0.003
0.002
0.001
0.001
0.000
0.
0.
0.
0.
0.
0.
0.
0.
0.
0.
0.
0.
0.
0.
0.
0.
0.
0.
0.
0.
0.
0.
0.000
0.000
0.001
0.001
0.001
0.001
0.002
0.003
0.004
0.004
0.004
0.003
0.002
0.001
0.002
0.003
0.004
0.004
0.004
0.003
0.002
0.002
0.003
0.004
0.004
0.004
0.004
0.003
0.002
0.001
0.001
0.
0.
0.
0.
0.
0.
0.
0.
0.
0.
0.
0.
0.
0.
0.
0.
0.
0.
0.
0.
0.
0.
0.
0.
0.000
0.000
0.001
0.001
0.001
0.001
0.001
0.002
0.003
0.003
0.004
0.003
0.002
0.002
0.002
0.002
0.003
0.003
0.003
0.003
0.004
0.004
0.004
0.004
0.003
0.003
0.003
0.002
0.001
0.001
0.000
0.
0.
0.
0.
0.
0.
0.
0.
0.
0.
0.
0.
0.
0.
0.
0.
0.
0.
0.
0.
0.
0.
0.
0.
0.000
0.000
0.001
0.001
0.001
0.000
0.000
0.001
0.001
0.002
0.002
0.002
0.002
0.001
0.001
0.001
0.002
0.002
0.003
0.003
0.004
0.004
0.003
0.003
0.002
0.002
0.002
0.001
0.001
0.000
0.000
0.
0.
0.
0.
0.
0.
0.
0.
0.
0.
0.
0.
0.
0.
0.
0.
0.
0.
0.
0.
0.
0.
0.
0.
0.
0.000
0.000
0.001
0.001
0.001
0.001
0.001
0.001
0.002
0.002
0.001
0.001
0.000
0.001
0.001
0.001
0.002
0.003
0.003
0.003
0.003
0.002
0.002
0.001
0.001
0.001
0.001
0.001
0.000
0.000
0.
0.
0.
0.
0.
0.
0.
0.
0.
0.
0.
0.
0.
0.
0.
0.
0.
0.
0.
0.
0.
0.
0.
0.
0.
0.000
0.000
0.001
0.001
0.001
0.001
0.001
0.001
0.001
0.001
0.001
0.001
0.001
0.001
0.001
0.002
0.002
0.002
0.002
0.002
0.002
0.002
0.001
0.001
0.001
0.001
0.001
0.000
0.000
0.000
0.
0.
0.
0.
0.
0.
0.
0.
0.
0.
0.
0.
0.
0.
0.
0.
0.
0.
0.
0.
0.
0.
0.
0.
0.
0.
0.000
0.000
0.001
0.001
0.001
0.001
0.001
0.001
0.001
0.001
0.001
0.001
0.001
0.001
0.001
0.001
0.001
0.001
0.001
0.001
0.001
0.001
0.000
0.001
0.001
0.000
0.000
0.000
0.
0.
0.
0.
0.
0.
0.
0.
0.
0.
0.
0.
0.
0.
0.
0.
0.
0.
0.
0.
0.
0.
0.
0.
0.
0.
0.
0.
0.000
0.000
0.000
0.000
0.000
0.001
0.001
0.001
0.001
0.001
0.001
0.001
0.001
0.001
0.001
0.001
0.001
0.001
0.001
0.001
0.001
0.001
0.001
0.001
0.000
0.000
0.000
0.
0.
0.
0.
0.
0.
0.
0.
0.
0.
0.
0.
0.
0.
0.
0.
0.
0.
0.
0.
0.
0.
0.
0.
0.
0.
0.
0.
0.
0.000
0.000
0.000
0.000
0.000
0.000
0.000
0.000
0.000
0.000
0.001
0.000
0.000
0.000
0.000
0.000
0.001
0.000
0.000
0.001
0.001
0.000
0.000
0.000
0.000
0.
0.
0.
0.
0.
0.
0.
0.
0.
0.
0.
0.
0.
0.
0.
0.
0.
0.
0.
0.
0.
0.
0.
0.
0.
0.
0.
0.
0.
0.
0.
0.
0.000
0.000
0.
0.
0.
0.
0.000
0.000
0.000
0.
0.
0.000
0.
0.
0.
0.000
0.000
0.000
0.000
0.000
0.000
0.000
0.
0.
0.
0.
0.
0.
0.
0.
0.
0.
0.
0.
0.
0.
0.
0.
0.
0.
0.
0.
0.
0.
0.
0.
0.
0.
0.
0.
0.
0.
0.
0.
0.
0.
0.
0.
0.
0.
0.
0.
0.
0.
0.
0.
0.
0.
0.
0.
0.
0.
0.000
0.000
0.000
0.
0.
0.
0.
0.
0.
0.
0.
0.
0.
0.
0.
0.
0.
0.
0.
0.
0.
0.
0.
0.
0.
0.
0.
0.
0.
0.
0.
0.
0.
0.
0.
0.
0.
0.
0.
0.
0.
0.
0.
0.
0.
0.
0.
0.
0.
0.
0.
0.
0.
0.
0.
0.
0.
0.
0.
0.
0.
0.
0.
0.
0.
0.
0.
0.
0.
0.
0.
0.
0.
0.
0.
0.
0.
0.
0.
0.
0.
0.
0.
0.
0.
0.
0.
0.
0.
0.
0.
0.
0.
0.
0.
0.
0.
0.
0.
0.
0.
0.
0.
0.
0.
0.
0.
0.
0.
0.
0.
0.
0.
0.
0.
0.
0.
0.
0.
0.
0.
0.
0.
0.
0.
0.
0.
0.
0.
0.
0.
0.
0.
0.
0.
0.
0.
0.
0.
0.
0.
0.
0.
0.
0.
0.
0.
0.
0.
0.
0.
0.
0.
0.
0.
0.
0.
0.
0.
0.
0.
0.
0.
0.
0.
0.
0.
0.
0.
0.
0.
0.
0.
0.
0.
0.
0.
0.
0.
0.
0.
0.
0.
0.
0.
0.
0.
0.
0.
0.
0.
0.
0.
0.
0.
0.
0.
0.
0.
0.
0.
0.
0.
0.
0.000
0.001
0.001
0.001
0.001
0.001
0.001
0.001
0.001
0.000
0.000
0.
0.
0.
0.
0.
0.
0.
0.
0.
0.
0.
0.
0.
0.
0.
0.
0.
0.
0.
0.
0.
0.
0.
0.
0.
0.
0.
0.
0.
0.
0.
0.
0.
0.
0.
0.
0.
0.
0.
0.
0.
0.
0.
0.000
0.001
0.001
0.001
0.001
0.001
0.001
0.001
0.001
0.001
0.001
0.000
0.000
0.000
0.
0.
0.
0.
0.
0.
0.
0.
0.
0.
0.
0.
0.
0.
0.
0.
0.
0.
0.
0.
0.
0.
0.
0.
0.
0.
0.
0.
0.
0.
0.
0.
0.
0.
0.
0.
0.
0.
0.
0.
0.
0.001
0.001
0.001
0.001
0.000
-0.001
-0.001
0.000
0.001
0.001
0.001
0.001
0.001
0.000
0.000
0.000
0.
0.
0.
0.
0.
0.
0.
0.
0.
0.
0.
0.
0.
0.
0.
0.
0.
0.
0.
0.
0.
0.
0.
0.
0.
0.
0.
0.
0.
0.
0.
0.
0.
0.
0.
0.
0.
0.
0.000
0.001
0.001
0.001
0.000
-0.003
-0.012
-0.019
-0.010
-0.002
0.001
0.001
0.001
0.001
0.000
0.000
0.000
0.
0.
0.
0.
0.
0.
0.
0.
0.
0.
0.
0.
0.
0.
0.
0.
0.
0.
0.
0.
0.
0.
0.
0.
0.
0.
0.
0.
0.
0.
0.
0.
0.
0.
0.
0.
0.
0.
0.001
0.001
0.001
0.001
-0.001
-0.012
-0.063
-0.118
-0.061
-0.011
-0.001
0.000
0.
0.
0.000
0.000
0.000
0.000
0.
0.
0.
0.
0.
0.
0.
0.
0.
0.
0.
0.
0.
0.
0.
0.
0.
0.
0.
0.
0.
0.
0.
0.
0.
0.
0.
0.
0.
0.
0.
0.
0.
0.
0.
0.
0.
0.001
0.001
0.001
0.001
-0.003
-0.029
-0.184
-0.343
-0.161
-0.026
-0.005
-0.004
-0.003
-0.001
0.000
0.000
0.000
0.000
0.
0.
0.
0.
0.
0.
0.
0.
0.
0.
0.
0.
0.
0.
0.
0.
0.
0.
0.
0.
0.
0.
0.
0.
0.
0.
0.
0.
0.
0.
0.
0.
0.
0.
0.
0.
0.000
0.001
0.001
0.001
0.000
-0.004
-0.028
-0.160
-0.287
-0.134
-0.025
-0.010
-0.011
-0.009
-0.005
-0.001
0.000
0.001
0.000
0.000
0.
0.
0.
0.
0.
0.
0.
0.
0.
0.
0.
0.
0.
0.
0.
0.
0.
0.
0.
0.
0.
0.
0.
0.
0.
0.
0.
0.
0.
0.
0.
0.
0.
0.
0.
0.000
0.000
0.001
0.001
0.001
-0.001
-0.011
-0.043
-0.071
-0.037
-0.013
-0.013
-0.014
-0.013
-0.007
-0.002
0.000
0.001
0.000
0.000
0.
0.
0.
0.
0.
0.
0.
0.
0.
0.
0.
0.
0.
0.
0.
0.
0.
0.
0.
0.
0.
0.
0.
0.
0.
0.
0.
0.
0.
0.
0.
0.
0.
0.
0.
0.000
0.000
0.001
0.001
0.001
0.
-0.003
-0.007
-0.008
-0.006
-0.006
-0.011
-0.014
-0.012
-0.005
-0.001
0.001
0.001
0.000
0.000
0.
0.
0.
0.
0.
0.
0.
0.
0.
0.
0.
0.
0.
0.
0.
0.
0.
0.
0.
0.
0.
0.
0.
0.
0.
0.
0.
0.
0.
0.
0.
0.
0.
0.
0.
0.
0.000
0.001
0.001
0.001
0.001
0.000
0.000
0.000
0.000
-0.002
-0.006
-0.008
-0.006
-0.002
0.
0.001
0.001
0.001
0.000
0.
0.
0.
0.
0.
0.
0.
0.
0.
0.
0.
0.
0.
0.
0.
0.
0.
0.
0.
0.
0.
0.
0.
0.
0.
0.
0.
0.
0.
0.
0.
0.
0.
0.
0.
0.000
0.000
0.001
0.001
0.001
0.002
0.003
0.002
0.002
0.002
0.001
-0.001
-0.002
-0.001
0.000
0.001
0.001
0.001
0.001
0.000
0.000
0.000
0.000
0.000
0.
0.
0.
0.
0.
0.
0.
0.
0.
0.
0.
0.
0.
0.
0.
0.
0.
0.
0.
0.
0.
0.
0.
0.
0.
0.
0.
0.
0.
0.
0.
0.000
0.000
0.000
0.001
0.001
0.002
0.002
0.003
0.003
0.002
0.002
0.002
0.001
0.001
0.001
0.002
0.002
0.001
0.001
0.001
0.000
0.000
0.000
0.000
0.000
0.
0.
0.
0.
0.
0.
0.
0.
0.
0.
0.
0.
0.
0.
0.
0.
0.
0.
0.
0.
0.
0.
0.
0.
0.
0.
0.
0.
0.
0.000
0.000
0.000
0.001
0.001
0.001
0.002
0.002
0.003
0.003
0.003
0.003
0.002
0.002
0.002
0.001
0.001
0.001
0.001
0.001
0.001
0.001
0.000
0.000
0.000
0.000
0.000
0.
0.
0.
0.
0.
0.
0.
0.
0.
0.
0.
0.
0.
0.
0.
0.
0.
0.
0.
0.
0.
0.
0.
0.
0.
0.
0.
0.
0.000
0.000
0.000
0.000
0.000
0.001
0.001
0.002
0.002
0.002
0.002
0.002
0.002
0.002
0.001
0.000
0.000
0.000
0.001
0.001
0.001
0.001
0.000
0.000
0.000
0.000
0.000
0.
0.
0.
0.
0.
0.
0.
0.
0.
0.
0.
0.
0.
0.
0.
0.
0.
0.
0.
0.
0.
0.
0.
0.
0.
0.
0.
0.
0.000
0.000
0.000
0.000
0.001
0.001
0.001
0.001
0.001
0.002
0.002
0.002
0.002
0.001
0.000
-0.003
-0.002
0.000
0.001
0.002
0.002
0.001
0.001
0.000
0.000
0.000
0.000
0.
0.
0.
0.
0.
0.
0.
0.
0.
0.
0.
0.
0.
0.
0.
0.
0.
0.
0.
0.
0.
0.
0.
0.
0.
0.
0.
0.
0.
0.000
0.000
0.000
0.001
0.001
0.001
0.001
0.001
0.001
0.002
0.002
0.002
0.001
0.000
-0.002
-0.001
0.001
0.002
0.002
0.002
0.002
0.001
0.001
0.000
0.000
0.000
0.
0.
0.
0.
0.
0.
0.
0.
0.
0.
0.
0.
0.
0.
0.
0.
0.
0.
0.
0.
0.
0.
0.
0.
0.
0.
0.
0.
0.
0.000
0.000
0.000
0.001
0.001
0.001
0.001
0.001
0.001
0.002
0.002
0.003
0.002
0.002
0.001
0.002
0.003
0.003
0.003
0.002
0.002
0.001
0.001
0.000
0.000
0.
0.
0.
0.
0.
0.
0.
0.
0.
0.
0.
0.
0.
0.
0.
0.
0.
0.
0.
0.
0.
0.
0.
0.
0.
0.
0.
0.
0.
0.
0.
0.000
0.000
0.001
0.001
0.001
0.001
0.001
0.002
0.002
0.003
0.003
0.003
0.003
0.003
0.004
0.004
0.004
0.004
0.003
0.002
0.001
0.001
0.000
0.000
0.
0.
0.
0.
0.
0.
0.
0.
0.
0.
0.
0.
0.
0.
0.
0.
0.
0.
0.
0.
0.
0.
0.
0.
0.
0.
0.
0.
0.
0.
0.
0.000
0.000
0.000
0.000
0.001
0.001
0.001
0.002
0.003
0.003
0.002
0.002
0.002
0.003
0.004
0.005
0.005
0.004
0.004
0.003
0.002
0.001
0.001
0.000
0.
0.
0.
0.
0.
0.
0.
0.
0.
0.
0.
0.
0.
0.
0.
0.
0.
0.
0.
0.
0.
0.
0.
0.
0.
0.
0.
0.
0.
0.
0.
0.000
0.000
0.000
0.001
0.001
0.001
0.002
0.002
0.002
0.001
-0.002
-0.004
-0.005
-0.002
0.001
0.004
0.005
0.005
0.004
0.003
0.003
0.002
0.001
0.000
0.
0.
0.
0.
0.
0.
0.
0.
0.
0.
0.
0.
0.
0.
0.
0.
0.
0.
0.
0.
0.
0.
0.
0.
0.
0.
0.
0.
0.
0.
0.
0.
0.000
0.000
0.001
0.001
0.002
0.002
0.002
0.
-0.005
-0.009
-0.011
-0.013
-0.012
-0.007
-0.001
0.003
0.002
0.002
0.002
0.002
0.002
0.002
0.001
0.000
0.
0.
0.
0.
0.
0.
0.
0.
0.
0.
0.
0.
0.
0.
0.
0.
0.
0.
0.
0.
0.
0.
0.
0.
0.
0.
0.
0.
0.
0.
0.000
0.000
0.000
0.000
0.001
0.001
0.002
0.001
-0.004
-0.014
-0.013
-0.013
-0.011
-0.014
-0.013
-0.009
-0.006
-0.009
-0.011
-0.008
-0.003
0.000
0.001
0.001
0.001
0.000
0.
0.
0.
0.
0.
0.
0.
0.
0.
0.
0.
0.
0.
0.
0.
0.
0.
0.
0.
0.
0.
0.
0.
0.
0.
0.
0.
0.
0.000
0.000
0.000
0.000
0.001
0.001
0.001
0.001
0.000
-0.005
-0.014
-0.013
-0.009
-0.008
-0.017
-0.022
-0.021
-0.027
-0.031
-0.031
-0.030
-0.021
-0.006
0.
0.001
0.001
0.001
0.
0.
0.
0.
0.
0.
0.
0.
0.
0.
0.
0.
0.
0.
0.
0.
0.
0.
0.
0.
0.
0.
0.
0.
0.
0.
0.
0.
0.000
0.000
0.000
0.000
0.000
0.001
0.001
0.001
0.000
-0.006
-0.009
-0.013
-0.032
-0.057
-0.046
-0.070
-0.068
-0.055
0.043
3.564
0.158
-0.036
-0.020
-0.003
0.001
0.001
0.001
0.
0.
0.
0.
0.
0.
0.
0.
0.
0.
0.
0.
0.
0.
0.
0.
0.
0.
0.
0.
0.
0.
0.
0.
0.
0.
0.
0.
0.000
0.000
0.000
0.000
0.000
0.001
0.001
0.001
0.001
-0.004
-0.019
-0.025
-0.144
-0.131
-0.180
-0.457
-0.403
-0.106
1.619
11.731
3.983
0.039
-0.030
-0.006
0.001
0.002
0.001
0.000
0.
0.
0.
0.
0.
0.
0.
0.
0.
0.
0.
0.
0.
0.
0.
0.
0.
0.
0.
0.
0.
0.
0.
0.
0.
0.
0.
0.
0.000
0.000
0.000
0.000
0.001
0.001
0.001
0.002
-0.001
-0.015
-0.057
-0.121
-0.084
-0.333
-0.509
-0.645
-0.193
31.592
1061.538
45.918
0.152
-0.030
-0.008
0.001
0.002
0.001
0.001
0.
0.
0.
0.
0.
0.
0.
0.
0.
0.
0.
0.
0.
0.
0.
0.
0.
0.
0.
0.
0.
0.
0.
0.
0.
0.
0.
0.
0.000
0.000
0.000
0.000
0.001
0.001
0.002
0.003
0.002
-0.003
-0.019
-0.034
0.024
0.904
0.308
-0.587
-0.193
33.171
2990.148
107.821
0.226
-0.025
-0.006
0.001
0.002
0.002
0.001
0.000
0.
0.
0.
0.
0.
0.
0.
0.
0.
0.
0.
0.
0.
0.
0.
0.
0.
0.
0.
0.
0.
0.
0.
0.
0.
0.
0.
0.
0.000
0.000
0.000
0.000
0.001
0.001
0.002
0.003
0.002
-0.004
-0.011
0.040
0.988
0.500
-0.273
-0.114
0.560
5.406
1.322
-0.014
-0.020
-0.006
0.000
0.002
0.002
0.001
0.001
0.000
0.
0.
0.
0.
0.
0.
0.
0.
0.
0.
0.
0.
0.
0.
0.
0.
0.
0.
0.
0.
0.
0.
0.
0.
0.
0.
0.
0.
0.
0.
0.
0.000
0.001
0.002
0.003
0.003
0.
-0.008
-0.013
0.016
-0.005
-0.044
-0.050
-0.039
-0.025
-0.028
-0.028
-0.018
-0.008
-0.002
0.001
0.002
0.001
0.001
0.000
0.
0.
0.
0.
0.
0.
0.
0.
0.
0.
0.
0.
0.
0.
0.
0.
0.
0.
0.
0.
0.
0.
0.
0.
0.
0.
0.
0.
0.
0.
0.
0.
0.000
0.001
0.002
0.003
0.002
-0.003
-0.012
-0.020
-0.028
-0.036
-0.040
-0.044
-0.039
-0.030
-0.021
-0.016
-0.010
-0.004
0.
0.001
0.001
0.001
0.000
0.000
0.
0.
0.
0.
0.
0.
0.
0.
0.
0.
0.
0.
0.
0.
0.
0.
0.
0.
0.
0.
0.
0.
0.
0.
0.
0.
0.
0.
0.
0.
0.
0.
0.001
0.002
0.002
0.003
0.002
-0.002
-0.010
-0.019
-0.032
-0.070
-0.161
-0.145
-0.052
-0.021
-0.014
-0.009
-0.004
-0.001
0.001
0.001
0.001
0.001
0.000
0.
0.
0.
0.
0.
0.
0.
0.
0.
0.
0.
0.
0.
0.
0.
0.
0.
0.
0.
0.
0.
0.
0.
0.
0.
0.
0.
0.
0.
0.
0.
0.
0.000
0.001
0.002
0.003
0.004
0.003
-0.001
-0.008
-0.033
-0.236
-0.541
-0.602
-0.191
-0.026
-0.009
-0.005
-0.001
0.000
0.001
0.001
0.001
0.000
0.000
0.
0.
0.
0.
0.
0.
0.
0.
0.
0.
0.
0.
0.
0.
0.
0.
0.
0.
0.
0.
0.
0.
0.
0.
0.
0.
0.
0.
0.
0.
0.
0.000
0.000
0.001
0.001
0.003
0.004
0.004
-0.002
-0.021
-0.037
-0.281
-0.485
-0.586
-0.358
-0.032
-0.003
0.000
0.001
0.002
0.001
0.001
0.001
0.000
0.000
0.
0.
0.
0.
0.
0.
0.
0.
0.
0.
0.
0.
0.
0.
0.
0.
0.
0.
0.
0.
0.
0.
0.
0.
0.
0.
0.000
0.000
0.000
0.000
0.000
0.000
0.000
0.001
0.001
0.003
0.004
0.001
-0.034
-0.212
-0.265
-0.244
-0.526
-0.623
-0.232
-0.028
-0.001
0.004
0.004
0.003
0.002
0.001
0.001
0.000
0.000
0.
0.
0.
0.
0.
0.
0.
0.
0.
0.
0.
0.
0.
0.
0.
0.
0.
0.
0.
0.
0.
0.
0.
0.
0.000
0.000
0.000
0.001
0.001
0.001
0.001
0.001
0.001
0.001
0.001
0.003
0.004
-0.005
-0.138
-0.552
-0.389
0.699
12.321
6.085
0.023
-0.023
-0.002
0.005
0.005
0.004
0.002
0.001
0.000
0.000
0.
0.
0.
0.
0.
0.
0.
0.
0.
0.
0.
0.
0.
0.
0.
0.
0.
0.
0.
0.
0.
0.
0.
0.
0.000
0.000
0.001
0.001
0.001
0.001
0.001
0.001
0.000
0.001
0.001
0.002
0.004
0.004
-0.006
-0.160
-0.617
-0.260
21.867
3959.456
733.352
0.883
-0.032
-0.008
0.004
0.005
0.004
0.002
0.001
0.000
0.000
0.
0.
0.
0.
0.
0.
0.
0.
0.
0.
0.
0.
0.
0.
0.
0.
0.
0.
0.
0.
0.
0.
0.
0.000
0.000
0.001
0.001
0.001
0.001
0.002
0.001
0.000
-0.001
-0.001
0.001
0.003
0.005
0.006
0.000
-0.055
-0.390
-0.089
330.403
70458.289
81.170
1.147
-0.034
-0.016
0.001
0.004
0.004
0.002
0.001
0.000
0.000
0.
0.
0.
0.
0.
0.
0.
0.
0.
0.
0.
0.
0.
0.
0.
0.
0.
0.
0.
0.
0.
0.
0.
0.000
0.001
0.001
0.001
0.002
0.002
0.002
0.000
-0.005
-0.015
-0.017
-0.007
0.002
0.006
0.006
0.005
-0.007
-0.051
-0.048
7.123
59.423
69.352
4.739
-0.030
-0.027
-0.004
0.003
0.003
0.003
0.001
0.001
0.000
0.
0.
0.
0.
0.
0.
0.
0.
0.
0.
0.
0.
0.
0.
0.
0.
0.
0.
0.
0.
0.
0.
0.000
0.000
0.001
0.001
0.002
0.002
0.002
0.002
-0.003
-0.028
-0.077
-0.087
-0.047
0.003
0.005
0.006
0.005
0.002
-0.025
-0.151
-0.278
0.452
1.292
0.038
-0.114
-0.098
-0.031
-0.003
0.003
0.003
0.002
0.001
0.000
0.
0.
0.
0.
0.
0.
0.
0.
0.
0.
0.
0.
0.
0.
0.
0.
0.
0.
0.
0.
0.
0.
0.000
0.001
0.001
0.002
0.002
0.002
0.002
0.001
-0.008
-0.059
-0.120
-0.113
-0.038
-0.001
0.003
0.004
0.002
0.001
-0.011
-0.075
-0.139
-0.026
-0.017
-0.165
-0.449
-0.547
-0.247
-0.023
0.002
0.004
0.003
0.001
0.001
0.
0.
0.
0.
0.
0.
0.
0.
0.
0.
0.
0.
0.
0.
0.
0.
0.
0.
0.
0.
0.
0.
0.000
0.001
0.002
0.002
0.001
0.000
-0.001
-0.005
-0.015
-0.057
-0.119
-0.116
-0.016
-0.011
-0.002
0.002
0.002
0.001
-0.002
-0.019
-0.038
-0.055
-0.048
0.062
0.058
-0.187
-0.546
-0.066
-0.001
0.004
0.003
0.002
0.001
0.
0.
0.
0.
0.
0.
0.
0.
0.
0.
0.
0.
0.
0.
0.
0.
0.
0.
0.
0.
0.
0.
0.001
0.001
0.001
0.001
-0.001
-0.006
-0.009
-0.073
-0.251
-0.218
-0.075
-0.051
-0.027
-0.024
-0.012
0.
0.003
0.002
-0.003
-0.016
-0.037
-0.009
0.485
0.586
0.264
-0.212
-0.603
-0.075
-0.001
0.004
0.003
0.002
0.001
0.000
0.
0.
0.
0.
0.
0.
0.
0.
0.
0.
0.
0.
0.
0.
0.
0.
0.
0.
0.
0.
0.000
0.001
0.001
0.001
-0.001
-0.010
-0.024
0.002
0.109
-0.415
-0.608
-0.285
0.046
0.176
-0.017
-0.023
-0.007
0.002
0.001
-0.008
-0.026
-0.030
3.267
362.485
46.477
-0.052
-0.576
-0.280
-0.033
-0.001
0.003
0.003
0.002
0.001
0.000
0.
0.
0.
0.
0.
0.
0.
0.
0.
0.
0.
0.
0.
0.
0.
0.
0.
0.
0.
0.
0.000
0.001
0.001
0.001
-0.005
-0.043
-0.233
1.526
27.158
3.160
-0.599
-0.295
24.146
108.673
1.636
-0.027
-0.014
0.000
-0.003
-0.015
-0.007
0.516
13.287
6971.725
272.646
0.387
-0.117
-0.060
-0.017
-0.003
0.002
0.002
0.002
0.001
0.000
0.000
0.
0.
0.
0.
0.
0.
0.
0.
0.
0.
0.
0.
0.
0.
0.
0.
0.
0.
0.
0.000
0.001
0.001
0.000
-0.008
-0.105
-0.452
3926.375
100050.195
6.837
-0.476
0.314
279.379
3873.120
9.517
-0.009
-0.016
-0.001
-0.008
-0.022
0.631
59.594
192.047
17113.465
26.848
0.033
-0.048
-0.033
-0.014
-0.003
0.001
0.002
0.001
0.001
0.000
0.000
0.
0.
0.
0.
0.
0.
0.
0.
0.
0.
0.
0.
0.
0.
0.
0.
0.
0.
0.
0.000
0.001
0.001
0.001
-0.006
-0.084
-0.595
50.512
889.174
0.062
-0.221
1.886
1126.832
100014.305
91.616
0.047
-0.013
-0.003
-0.015
-0.023
0.945
68.224
59.454
362.761
5.368
-0.029
-0.038
-0.021
-0.008
-0.002
0.000
0.001
0.001
0.001
0.000
0.000
0.
0.
0.
0.
0.
0.
0.
0.
0.
0.
0.
0.
0.
0.
0.
0.
0.
0.
0.
0.000
0.001
0.001
0.001
-0.002
-0.025
-0.241
-0.517
-0.313
-0.152
-0.007
22.476
1289.597
1729.811
11.251
0.004
-0.010
-0.003
-0.016
-0.017
1.801
65.137
10.191
0.475
0.020
-0.027
-0.017
-0.007
-0.002
0.000
0.002
0.001
0.001
0.001
0.000
0.000
0.
0.
0.
0.
0.
0.
0.
0.
0.
0.
0.
0.
0.
0.
0.
0.
0.
0.
0.
0.
0.001
0.001
0.002
0.002
-0.002
-0.019
-0.056
-0.055
-0.030
-0.016
2.655
30.877
2.743
0.059
-0.017
-0.004
-0.001
-0.014
-0.020
0.306
4.343
1.169
-0.008
-0.019
-0.009
-0.002
0.001
0.002
0.003
0.002
0.002
0.001
0.001
0.000
0.
0.
0.
0.
0.
0.
0.
0.
0.
0.
0.
0.
0.
0.
0.
0.
0.
0.
0.
0.
0.000
0.001
0.001
0.002
0.002
0.002
0.001
-0.001
-0.003
-0.006
-0.012
0.000
0.073
-0.003
-0.016
-0.009
0.001
0.001
-0.007
-0.017
-0.021
-0.002
-0.016
-0.015
-0.006
0.002
0.004
0.005
0.004
0.003
0.002
0.002
0.001
0.000
0.000
0.
0.
0.
0.
0.
0.
0.
0.
0.
0.
0.
0.
0.
0.
0.
0.
0.
0.
0.
0.
0.000
0.000
0.001
0.001
0.001
0.001
0.001
0.001
0.002
0.002
-0.002
-0.007
-0.009
-0.010
-0.007
-0.002
0.000
0.002
0.000
-0.007
-0.014
-0.018
-0.016
-0.007
0.002
0.005
0.006
0.005
0.004
0.003
0.002
0.001
0.001
0.000
0.
0.
0.
0.
0.
0.
0.
0.
0.
0.
0.
0.
0.
0.
0.
0.
0.
0.
0.
0.
0.
0.000
0.001
0.001
0.001
0.000
-0.001
-0.001
0.000
0.001
0.003
0.003
0.001
-0.002
-0.004
-0.004
-0.004
-0.003
0.000
0.001
0.001
-0.002
-0.004
-0.003
0.000
0.003
0.004
0.005
0.005
0.004
0.002
0.002
0.001
0.000
0.
0.
0.
0.
0.
0.
0.
0.
0.
0.
0.
0.
0.
0.
0.
0.
0.
0.
0.
0.
0.
0.
0.000
0.001
0.001
0.000
-0.001
-0.002
-0.003
-0.002
0.
0.002
0.003
0.001
-0.004
-0.006
-0.006
-0.005
-0.003
-0.003
0.000
0.002
0.003
0.002
0.002
0.001
-0.001
0.000
0.002
0.003
0.002
0.002
0.000
0.000
0.
0.
0.
0.
0.
0.
0.
0.
0.
0.
0.
0.
0.
0.
0.
0.
0.
0.
0.
0.
0.
0.
0.
0.000
0.001
0.001
0.000
-0.001
-0.002
-0.003
-0.002
-0.001
0.001
0.001
-0.001
-0.005
-0.008
-0.007
-0.004
-0.003
-0.004
-0.001
0.002
0.004
0.003
0.001
-0.005
-0.009
-0.005
0.
0.002
0.002
0.001
0.000
0.000
0.
0.
0.
0.
0.
0.
0.
0.
0.
0.
0.
0.
0.
0.
0.
0.
0.
0.
0.
0.
0.
0.
0.
0.000
0.000
0.001
0.000
0.000
-0.001
-0.002
-0.001
0.
0.001
0.001
0.000
-0.003
-0.005
-0.004
-0.002
-0.001
-0.001
0.001
0.003
0.004
0.003
-0.001
-0.008
-0.012
-0.007
-0.001
0.001
0.001
0.001
0.000
0.
0.
0.
0.
0.
0.
0.
0.
0.
0.
0.
0.
0.
0.
0.
0.
0.
0.
0.
0.
0.
0.
0.
0.
0.000
0.000
0.001
0.000
0.000
0.000
0.000
0.
0.001
0.001
0.001
0.001
-0.001
-0.002
-0.001
0.000
0.001
0.001
0.002
0.003
0.003
0.002
0.000
-0.004
-0.006
-0.003
0.000
0.001
0.001
0.001
0.000
0.
0.
0.
0.
0.
0.
0.
0.
0.
0.
0.
0.
0.
0.
0.
0.
0.
0.
0.
0.
0.
0.
0.
0.
0.
0.000
0.000
0.000
0.000
0.000
0.000
0.001
0.001
0.001
0.001
0.001
0.001
0.000
0.001
0.002
0.002
0.002
0.002
0.002
0.003
0.002
0.001
0.000
-0.001
0.
0.001
0.001
0.001
0.000
0.000
0.
0.
0.
0.
0.
0.
0.
0.
0.
0.
0.
0.
0.
0.
0.
0.
0.
0.
0.
0.
0.
0.
0.
0.
0.
0.
0.000
0.000
0.000
0.000
0.000
0.001
0.001
0.001
0.001
0.001
0.001
0.001
0.001
0.001
0.001
0.002
0.002
0.001
0.001
0.001
0.001
0.000
0.000
0.000
0.001
0.001
0.000
0.000
0.000
0.
0.
0.
0.
0.
0.
0.
0.
0.
0.
0.
0.
0.
0.
0.
0.
0.
0.
0.
0.
0.
0.
0.
0.
0.
0.
0.000
0.000
0.000
0.000
0.000
0.000
0.001
0.001
0.001
0.001
0.001
0.001
0.001
0.001
0.001
0.001
0.001
0.001
0.001
0.001
0.001
0.001
0.001
0.001
0.001
0.000
0.000
0.000
0.
0.
0.
0.
0.
0.
0.
0.
0.
0.
0.
0.
0.
0.
0.
0.
0.
0.
0.
0.
0.
0.
0.
0.
0.
0.
0.
0.
0.
0.000
0.000
0.000
0.000
0.000
0.000
0.000
0.000
0.000
0.000
0.000
0.000
0.000
0.000
0.000
0.000
0.001
0.000
0.000
0.001
0.001
0.000
0.000
0.000
0.000
0.
0.
0.
0.
0.
0.
0.
0.
0.
0.
0.
0.
0.
0.
0.
0.
0.
0.
0.
0.
0.
0.
0.
0.
0.
0.
0.
0.
0.
0.
0.
0.
0.
0.
0.
0.
0.
0.
0.
0.
0.
0.
0.
0.
0.
0.
0.
0.000
0.000
0.000
0.000
0.000
0.000
0.000
0.
0.
0.
0.
0.
0.
0.
0.
0.
0.
0.
0.
0.
0.
0.
0.
0.
0.
0.
0.
0.
0.
0.
0.
0.
0.
0.
0.
0.
0.
0.
0.
0.
0.
0.
0.
0.
0.
0.
0.
0.
0.
0.
0.
0.
0.
0.
0.
0.
0.
0.
0.
0.
0.
0.
0.
0.
0.
0.
0.
0.
0.
0.
0.
0.
0.
0.
0.
0.
0.
0.
0.
0.
0.
0.
0.
0.
0.
0.
0.
0.
0.
0.
0.
0.
0.
0.
0.
0.
0.
0.
0.
0.
0.
0.
0.
0.
0.
0.
0.
0.
0.
0.
0.
0.
0.
0.
0.
0.
0.
0.
0.
0.
0.
0.
0.
0.
0.
0.
0.
0.
0.
0.
0.
0.
0.
0.
0.
0.
0.
0.
0.
0.
0.
0.
0.
0.
0.
0.
0.
0.
0.
0.
0.
0.
0.
0.
0.
0.
0.
0.
0.
0.
0.
0.
0.
0.
0.
0.
0.
0.
0.
0.
0.
0.
0.
0.
0.
0.
0.
0.
0.
0.
0.
0.
0.
0.
0.
0.
0.
0.
0.
0.
0.
0.
0.
0.
0.
0.
0.
0.
0.
0.
0.
0.
0.
0.
0.
0.000
0.000
0.001
0.001
0.001
0.001
0.001
0.001
0.001
0.001
0.001
0.000
0.000
0.
0.
0.
0.
0.
0.
0.
0.
0.
0.
0.
0.
0.
0.
0.
0.
0.
0.
0.
0.
0.
0.
0.
0.
0.
0.
0.
0.
0.
0.
0.
0.
0.
0.
0.
0.
0.
0.
0.
0.
0.
0.
0.000
0.001
0.001
0.001
0.001
0.001
0.000
0.001
0.001
0.001
0.001
0.001
0.001
0.000
0.000
0.
0.
0.
0.
0.
0.
0.
0.
0.
0.
0.
0.
0.
0.
0.
0.
0.
0.
0.
0.
0.
0.
0.
0.
0.
0.
0.
0.
0.
0.
0.
0.
0.
0.
0.
0.
0.
0.
0.
0.000
0.001
0.001
0.001
0.000
-0.002
-0.007
-0.009
-0.005
0.
0.002
0.002
0.001
0.001
0.001
0.000
0.000
0.
0.
0.
0.
0.
0.
0.
0.
0.
0.
0.
0.
0.
0.
0.
0.
0.
0.
0.
0.
0.
0.
0.
0.
0.
0.
0.
0.
0.
0.
0.
0.
0.
0.
0.
0.
0.
0.
0.001
0.001
0.001
0.001
-0.002
-0.017
-0.082
-0.147
-0.075
-0.013
0.000
0.001
0.001
0.001
0.001
0.001
0.000
0.000
0.
0.
0.
0.
0.
0.
0.
0.
0.
0.
0.
0.
0.
0.
0.
0.
0.
0.
0.
0.
0.
0.
0.
0.
0.
0.
0.
0.
0.
0.
0.
0.
0.
0.
0.
0.
0.000
0.001
0.001
0.001
0.
-0.006
-0.069
-0.397
-0.552
-0.558
-0.078
-0.008
-0.003
-0.003
-0.001
0.000
0.001
0.000
0.000
0.
0.
0.
0.
0.
0.
0.
0.
0.
0.
0.
0.
0.
0.
0.
0.
0.
0.
0.
0.
0.
0.
0.
0.
0.
0.
0.
0.
0.
0.
0.
0.
0.
0.
0.
0.
0.000
0.001
0.001
0.001
-0.001
-0.011
-0.144
-0.366
1.165
-0.550
-0.181
-0.022
-0.014
-0.012
-0.008
-0.002
0.000
0.001
0.001
0.000
0.
0.
0.
0.
0.
0.
0.
0.
0.
0.
0.
0.
0.
0.
0.
0.
0.
0.
0.
0.
0.
0.
0.
0.
0.
0.
0.
0.
0.
0.
0.
0.
0.
0.
0.
0.000
0.001
0.001
0.001
-0.001
-0.014
-0.188
-0.466
-0.445
-0.567
-0.156
-0.028
-0.011
-0.017
-0.014
-0.006
0.
0.001
0.001
0.000
0.
0.
0.
0.
0.
0.
0.
0.
0.
0.
0.
0.
0.
0.
0.
0.
0.
0.
0.
0.
0.
0.
0.
0.
0.
0.
0.
0.
0.
0.
0.
0.
0.
0.
0.
0.000
0.001
0.001
0.001
-0.001
-0.018
-0.107
-0.366
-0.565
-0.286
-0.057
-0.018
0.169
0.000
-0.018
-0.008
-0.001
0.001
0.001
0.000
0.
0.
0.
0.
0.
0.
0.
0.
0.
0.
0.
0.
0.
0.
0.
0.
0.
0.
0.
0.
0.
0.
0.
0.
0.
0.
0.
0.
0.
0.
0.
0.
0.
0.
0.
0.000
0.001
0.001
0.002
0.001
-0.011
-0.068
-0.137
-0.082
-0.032
-0.027
-0.022
0.091
-0.020
-0.018
-0.006
0.000
0.001
0.001
0.000
0.
0.
0.
0.
0.
0.
0.
0.
0.
0.
0.
0.
0.
0.
0.
0.
0.
0.
0.
0.
0.
0.
0.
0.
0.
0.
0.
0.
0.
0.
0.
0.
0.
0.
0.000
0.000
0.001
0.002
0.002
0.002
-0.001
-0.014
-0.026
-0.018
-0.009
-0.015
-0.023
-0.023
-0.020
-0.011
-0.002
0.001
0.002
0.001
0.001
0.000
0.000
0.000
0.000
0.000
0.
0.
0.
0.
0.
0.
0.
0.
0.
0.
0.
0.
0.
0.
0.
0.
0.
0.
0.
0.
0.
0.
0.
0.
0.
0.
0.
0.
0.
0.000
0.000
0.001
0.001
0.002
0.003
0.003
0.002
0.000
0.
-0.001
-0.005
-0.010
-0.012
-0.008
-0.003
0.000
0.002
0.002
0.001
0.001
0.000
0.000
0.000
0.000
0.000
0.000
0.
0.
0.
0.
0.
0.
0.
0.
0.
0.
0.
0.
0.
0.
0.
0.
0.
0.
0.
0.
0.
0.
0.
0.
0.
0.
0.
0.
0.000
0.001
0.001
0.001
0.002
0.003
0.004
0.004
0.004
0.004
0.002
0.000
-0.001
-0.002
-0.001
0.000
0.001
0.002
0.002
0.002
0.001
0.001
0.001
0.000
0.000
0.000
0.000
0.000
0.
0.
0.
0.
0.
0.
0.
0.
0.
0.
0.
0.
0.
0.
0.
0.
0.
0.
0.
0.
0.
0.
0.
0.
0.
0.
0.000
0.000
0.001
0.001
0.001
0.002
0.002
0.003
0.004
0.004
0.004
0.004
0.003
0.002
0.001
-0.001
-0.004
-0.004
-0.001
0.002
0.002
0.002
0.002
0.001
0.001
0.000
0.000
0.000
0.000
0.
0.
0.
0.
0.
0.
0.
0.
0.
0.
0.
0.
0.
0.
0.
0.
0.
0.
0.
0.
0.
0.
0.
0.
0.
0.
0.000
0.000
0.001
0.001
0.001
0.001
0.002
0.003
0.003
0.004
0.004
0.004
0.004
0.003
0.000
-0.012
-0.031
-0.028
-0.009
0.000
0.002
0.002
0.002
0.001
0.001
0.001
0.001
0.000
0.000
0.
0.
0.
0.
0.
0.
0.
0.
0.
0.
0.
0.
0.
0.
0.
0.
0.
0.
0.
0.
0.
0.
0.
0.
0.
0.
0.000
0.000
0.001
0.001
0.001
0.001
0.002
0.002
0.003
0.003
0.003
0.004
0.004
0.003
-0.004
-0.033
-0.080
-0.065
-0.020
-0.002
0.002
0.003
0.003
0.002
0.001
0.001
0.001
0.000
0.000
0.
0.
0.
0.
0.
0.
0.
0.
0.
0.
0.
0.
0.
0.
0.
0.
0.
0.
0.
0.
0.
0.
0.
0.
0.
0.
0.
0.000
0.000
0.001
0.001
0.001
0.002
0.002
0.002
0.002
0.003
0.004
0.004
0.003
-0.003
-0.028
-0.065
-0.046
-0.013
0.000
0.003
0.003
0.003
0.002
0.001
0.001
0.001
0.000
0.000
0.
0.
0.
0.
0.
0.
0.
0.
0.
0.
0.
0.
0.
0.
0.
0.
0.
0.
0.
0.
0.
0.
0.
0.
0.
0.
0.
0.000
0.000
0.000
0.001
0.001
0.001
0.001
0.001
0.001
0.002
0.003
0.004
0.003
0.001
-0.007
-0.016
-0.010
-0.001
0.003
0.004
0.004
0.003
0.003
0.002
0.001
0.001
0.000
0.000
0.
0.
0.
0.
0.
0.
0.
0.
0.
0.
0.
0.
0.
0.
0.
0.
0.
0.
0.
0.
0.
0.
0.
0.
0.
0.
0.
0.
0.000
0.000
0.001
0.001
0.001
0.001
0.000
0.001
0.002
0.003
0.004
0.003
0.003
0.001
0.000
0.002
0.004
0.005
0.005
0.005
0.004
0.003
0.002
0.001
0.001
0.000
0.
0.
0.
0.
0.
0.
0.
0.
0.
0.
0.
0.
0.
0.
0.
0.
0.
0.
0.
0.
0.
0.
0.
0.
0.
0.
0.
0.
0.
0.000
0.000
0.001
0.001
0.001
0.001
0.001
0.001
0.003
0.004
0.003
0.001
0.000
-0.001
0.001
0.003
0.005
0.006
0.006
0.006
0.005
0.004
0.002
0.001
0.001
0.000
0.
0.
0.
0.
0.
0.
0.
0.
0.
0.
0.
0.
0.
0.
0.
0.
0.
0.
0.
0.
0.
0.
0.
0.
0.
0.
0.
0.
0.
0.
0.000
0.000
0.001
0.001
0.002
0.002
0.003
0.003
0.002
-0.003
-0.008
-0.009
-0.010
-0.011
-0.005
0.001
0.005
0.005
0.005
0.004
0.004
0.003
0.002
0.001
0.000
0.
0.
0.
0.
0.
0.
0.
0.
0.
0.
0.
0.
0.
0.
0.
0.
0.
0.
0.
0.
0.
0.
0.
0.
0.
0.
0.
0.
0.
0.000
0.000
0.001
0.001
0.002
0.002
0.003
0.003
0.001
-0.009
-0.028
-0.023
0.023
0.041
-0.011
-0.014
-0.010
-0.003
0.001
0.002
0.002
0.003
0.003
0.003
0.001
0.000
0.
0.
0.
0.
0.
0.
0.
0.
0.
0.
0.
0.
0.
0.
0.
0.
0.
0.
0.
0.
0.
0.
0.
0.
0.
0.
0.
0.
0.
0.000
0.000
0.001
0.001
0.002
0.002
0.003
0.003
-0.005
-0.046
-0.128
0.043
2.332
3.861
0.697
0.124
-0.023
-0.020
-0.015
-0.012
-0.007
-0.002
0.001
0.002
0.002
0.001
0.000
0.
0.
0.
0.
0.
0.
0.
0.
0.
0.
0.
0.
0.
0.
0.
0.
0.
0.
0.
0.
0.
0.
0.
0.
0.
0.
0.
0.000
0.000
0.000
0.001
0.001
0.001
0.002
0.003
0.001
-0.013
-0.076
-0.083
0.473
5.903
9.465
5.624
1.004
-0.038
-0.046
-0.042
-0.036
-0.029
-0.016
-0.004
0.001
0.002
0.001
0.000
0.
0.
0.
0.
0.
0.
0.
0.
0.
0.
0.
0.
0.
0.
0.
0.
0.
0.
0.
0.
0.
0.
0.
0.
0.
0.
0.
0.000
0.000
0.001
0.001
0.001
0.001
0.002
0.002
0.001
-0.015
-0.099
-0.032
1.111
1.774
0.422
0.755
-0.038
-0.193
-0.069
1.305
2.638
0.085
-0.036
-0.014
-0.001
0.002
0.002
0.001
0.
0.
0.
0.
0.
0.
0.
0.
0.
0.
0.
0.
0.
0.
0.
0.
0.
0.
0.
0.
0.
0.
0.
0.
0.
0.
0.
0.000
0.001
0.001
0.001
0.001
0.002
0.002
0.002
0.002
-0.005
-0.044
-0.175
-0.033
0.521
-0.520
-0.618
-0.641
-0.570
0.279
441.049
3383.599
5.509
-0.027
-0.025
-0.004
0.002
0.002
0.001
0.000
0.
0.
0.
0.
0.
0.
0.
0.
0.
0.
0.
0.
0.
0.
0.
0.
0.
0.
0.
0.
0.
0.
0.
0.
0.
0.
0.000
0.000
0.001
0.001
0.001
0.001
0.002
0.002
0.002
0.001
-0.013
-0.168
-0.373
-0.429
-0.507
1.360
440.191
50.177
0.084
375.621
8545.490
175.115
0.254
-0.027
-0.006
0.002
0.002
0.002
0.001
0.000
0.
0.
0.
0.
0.
0.
0.
0.
0.
0.
0.
0.
0.
0.
0.
0.
0.
0.
0.
0.
0.
0.
0.
0.
0.
0.000
0.000
0.001
0.001
0.001
0.001
0.001
0.001
0.002
0.003
-0.001
-0.036
-0.185
-0.294
2.514
1109.628
583.355
28.278
-0.532
31.802
100002.508
730.185
0.439
-0.026
-0.008
0.000
0.002
0.002
0.001
0.001
0.000
0.
0.
0.
0.
0.
0.
0.
0.
0.
0.
0.
0.
0.
0.
0.
0.
0.
0.
0.
0.
0.
0.
0.
0.
0.000
0.000
0.000
0.000
0.001
0.001
0.001
0.001
0.002
0.003
0.003
-0.002
-0.021
-0.032
2.484
998.392
362.867
0.822
-0.092
0.552
12.072
2.641
-0.011
-0.029
-0.014
-0.004
0.000
0.002
0.001
0.001
0.000
0.000
0.
0.
0.
0.
0.
0.
0.
0.
0.
0.
0.
0.
0.
0.
0.
0.
0.
0.
0.
0.
0.
0.
0.
0.
0.000
0.000
0.000
0.000
0.000
0.000
0.001
0.002
0.003
0.004
0.003
-0.005
-0.015
0.063
1.986
1.803
2.809
1.239
-0.073
-0.051
-0.045
-0.028
-0.024
-0.018
-0.010
-0.003
0.001
0.001
0.001
0.001
0.000
0.
0.
0.
0.
0.
0.
0.
0.
0.
0.
0.
0.
0.
0.
0.
0.
0.
0.
0.
0.
0.
0.
0.
0.
0.
0.000
0.000
0.000
0.000
0.000
0.001
0.001
0.002
0.003
0.004
0.001
-0.010
-0.020
-0.015
0.087
0.350
-0.004
-0.091
-0.089
-0.042
0.008
0.023
-0.011
-0.016
-0.007
-0.001
0.001
0.001
0.001
0.000
0.
0.
0.
0.
0.
0.
0.
0.
0.
0.
0.
0.
0.
0.
0.
0.
0.
0.
0.
0.
0.
0.
0.
0.
0.
0.
0.
0.
0.
0.000
0.000
0.001
0.001
0.003
0.004
0.003
-0.001
-0.012
-0.026
-0.038
-0.060
-0.212
-0.596
-0.582
-0.168
-0.039
0.002
-0.017
-0.018
-0.009
-0.001
0.001
0.001
0.001
0.000
0.000
0.
0.
0.
0.
0.
0.
0.
0.
0.
0.
0.
0.
0.
0.
0.
0.
0.
0.
0.
0.
0.
0.
0.
0.
0.
0.
0.
0.
0.
0.
0.000
0.001
0.002
0.003
0.004
0.004
0.000
-0.012
-0.032
-0.098
-0.366
5.511
1.202
-0.524
-0.081
-0.029
-0.020
-0.016
-0.006
-0.001
0.001
0.001
0.001
0.000
0.000
0.
0.
0.
0.
0.
0.
0.
0.
0.
0.
0.
0.
0.
0.
0.
0.
0.
0.
0.
0.
0.
0.
0.
0.
0.000
0.000
0.000
0.000
0.000
0.000
0.000
0.001
0.001
0.003
0.004
0.005
0.003
-0.014
-0.077
-0.134
0.059
2083.299
310.883
-0.459
-0.102
-0.022
-0.012
-0.006
-0.004
-0.001
0.001
0.001
0.001
0.000
0.
0.
0.
0.
0.
0.
0.
0.
0.
0.
0.
0.
0.
0.
0.
0.
0.
0.
0.
0.
0.
0.
0.
0.
0.000
0.001
0.001
0.001
0.001
0.001
0.001
0.000
0.001
0.001
0.002
0.005
0.006
-0.003
-0.113
-0.482
-0.321
-0.157
9.938
2.527
-0.542
-0.071
-0.008
-0.003
-0.003
0.000
0.001
0.001
0.001
0.000
0.000
0.
0.
0.
0.
0.
0.
0.
0.
0.
0.
0.
0.
0.
0.
0.
0.
0.
0.
0.
0.
0.
0.
0.
0.001
0.001
0.001
0.001
0.001
0.001
0.001
0.001
0.001
0.001
0.001
0.002
0.005
0.005
-0.018
-0.454
1.390
2677.051
80.438
19.382
-0.217
-0.196
-0.044
-0.004
0.004
0.005
0.004
0.002
0.001
0.001
0.000
0.000
0.
0.
0.
0.
0.
0.
0.
0.
0.
0.
0.
0.
0.
0.
0.
0.
0.
0.
0.
0.
0.
0.
0.000
0.001
0.001
0.001
0.001
0.001
0.001
0.002
0.001
0.
0.001
0.002
0.004
0.006
0.006
-0.019
-0.497
3.885
11395.101
13266.495
1205.131
5.814
-0.014
-0.046
-0.010
0.003
0.006
0.005
0.003
0.002
0.001
0.000
0.
0.
0.
0.
0.
0.
0.
0.
0.
0.
0.
0.
0.
0.
0.
0.
0.
0.
0.
0.
0.
0.
0.000
0.001
0.001
0.001
0.001
0.001
0.001
0.001
0.001
-0.002
-0.006
-0.005
0.
0.004
0.006
0.007
-0.004
-0.154
-0.487
1.102
537.054
100036.367
1013.164
24.459
-0.008
-0.025
-0.002
0.003
0.004
0.003
0.002
0.001
0.000
0.
0.
0.
0.
0.
0.
0.
0.
0.
0.
0.
0.
0.
0.
0.
0.
0.
0.
0.
0.
0.
0.
0.000
0.001
0.001
0.001
0.001
0.000
0.000
0.000
-0.004
-0.027
-0.069
-0.064
-0.028
0.001
0.006
0.004
0.000
-0.020
-0.108
-0.531
8.279
353.622
100042.352
3515.755
0.134
-0.048
-0.016
-0.002
0.003
0.003
0.002
0.001
0.000
0.000
0.
0.
0.
0.
0.
0.
0.
0.
0.
0.
0.
0.
0.
0.
0.
0.
0.
0.
0.
0.
0.
0.000
0.001
0.001
0.001
0.000
-0.002
-0.003
-0.004
-0.022
-0.113
-0.110
-0.031
-0.058
-0.001
0.
-0.010
-0.030
-0.031
-0.134
-0.567
6.064
172.658
507.654
7.227
0.045
-0.256
-0.085
-0.015
0.
0.003
0.002
0.001
0.001
0.000
0.
0.
0.
0.
0.
0.
0.
0.
0.
0.
0.
0.
0.
0.
0.
0.
0.
0.
0.
0.
0.000
0.000
0.001
0.001
0.001
0.000
-0.003
-0.005
-0.008
-0.046
-0.122
1.381
8.777
-0.010
-0.014
-0.013
-0.040
-0.105
-0.091
-0.081
-0.428
-0.111
2.831
6.735
5.982
-0.109
-0.644
-0.614
-0.063
-0.003
0.003
0.003
0.002
0.001
0.000
0.
0.
0.
0.
0.
0.
0.
0.
0.
0.
0.
0.
0.
0.
0.
0.
0.
0.
0.
0.
0.
0.001
0.001
0.002
0.001
-0.001
-0.005
-0.009
-0.017
-0.046
-0.112
0.674
3.457
-0.020
-0.028
-0.027
-0.046
-0.095
-0.088
-0.041
-0.117
-0.240
-0.129
2.894
36.306
4483.727
2360.061
-0.564
-0.174
-0.008
0.003
0.004
0.002
0.001
0.001
0.
0.
0.
0.
0.
0.
0.
0.
0.
0.
0.
0.
0.
0.
0.
0.
0.
0.
0.
0.
0.000
0.001
0.001
0.002
0.000
-0.004
-0.013
-0.020
-0.068
-0.314
-0.497
0.187
0.719
0.096
-0.021
-0.044
-0.028
-0.031
-0.034
-0.027
-0.053
-0.127
-0.055
3.656
598.647
5293.601
2360.484
-0.614
-0.190
-0.010
0.002
0.003
0.002
0.001
0.001
0.
0.
0.
0.
0.
0.
0.
0.
0.
0.
0.
0.
0.
0.
0.
0.
0.
0.
0.
0.
0.000
0.001
0.001
0.001
-0.003
-0.012
-0.014
0.211
1.547
197.578
2.396
-0.505
0.428
0.705
0.050
-0.089
-0.074
-0.031
-0.019
-0.024
-0.051
-0.082
6.211
1549.346
565.924
14.233
-0.378
-0.624
-0.085
-0.013
-0.001
0.002
0.002
0.001
0.001
0.000
0.
0.
0.
0.
0.
0.
0.
0.
0.
0.
0.
0.
0.
0.
0.
0.
0.
0.
0.
0.000
0.001
0.001
0.000
-0.008
-0.020
0.177
34.579
8968.313
100070.320
247.537
-0.278
91.456
730.641
3.759
-0.094
-0.092
-0.036
-0.020
-0.029
0.073
3.542
27.242
100033.789
1188.408
22.915
16.683
-0.093
-0.044
-0.016
-0.006
0.000
0.002
0.002
0.001
0.000
0.
0.
0.
0.
0.
0.
0.
0.
0.
0.
0.
0.
0.
0.
0.
0.
0.
0.
0.
0.000
0.001
0.001
0.000
-0.011
-0.059
0.796
136.227
100223.602
350.575
0.405
0.710
2696.149
100023.008
21.262
-0.041
-0.051
-0.020
-0.023
-0.028
5.010
14979.093
4722.415
100019.648
55.300
4.044
28.408
-0.035
-0.036
-0.019
-0.008
-0.001
0.001
0.001
0.001
0.000
0.
0.
0.
0.
0.
0.
0.
0.
0.
0.
0.
0.
0.
0.
0.
0.
0.
0.
0.
0.000
0.001
0.001
0.000
-0.008
-0.057
-0.366
3.005
20.043
2.129
-0.056
8.276
216.699
540.715
7.292
-0.024
-0.026
-0.011
-0.024
0.016
8.952
19765.293
4887.721
1111.856
8.919
-0.043
-0.058
-0.043
-0.029
-0.018
-0.008
-0.001
0.001
0.001
0.001
0.000
0.
0.
0.
0.
0.
0.
0.
0.
0.
0.
0.
0.
0.
0.
0.
0.
0.
0.
0.
0.000
0.001
0.001
0.001
-0.003
-0.022
-0.133
-0.436
-0.215
-0.076
0.160
400.196
100017.742
283.977
1.639
-0.030
-0.016
-0.010
-0.012
5.518
80.969
100005.773
1915.811
1.216
-0.007
-0.081
-0.050
-0.029
-0.019
-0.010
-0.003
0.
0.001
0.001
0.001
0.000
0.
0.
0.
0.
0.
0.
0.
0.
0.
0.
0.
0.
0.
0.
0.
0.
0.
0.
0.
0.000
0.001
0.001
0.002
0.001
-0.004
-0.020
-0.046
-0.052
-0.048
0.013
16.398
659.256
13.285
0.028
-0.027
-0.010
-0.009
-0.010
6.964
12.941
329.887
30.679
0.087
-0.047
-0.038
-0.020
-0.011
-0.006
-0.002
0.000
0.001
0.001
0.001
0.001
0.000
0.
0.
0.
0.
0.
0.
0.
0.
0.
0.
0.
0.
0.
0.
0.
0.
0.
0.
0.
0.000
0.001
0.001
0.002
0.002
0.000
-0.004
-0.008
-0.011
-0.018
-0.025
0.040
0.277
0.031
-0.029
-0.026
-0.014
-0.009
-0.018
-0.024
0.019
0.076
-0.099
-0.079
-0.022
-0.007
-0.002
0.001
0.002
0.003
0.002
0.002
0.001
0.001
0.000
0.
0.
0.
0.
0.
0.
0.
0.
0.
0.
0.
0.
0.
0.
0.
0.
0.
0.
0.
0.000
0.000
0.001
0.001
0.001
0.000
-0.004
-0.007
-0.008
-0.007
-0.006
-0.011
-0.017
-0.021
-0.022
-0.035
-0.067
-0.050
-0.012
-0.015
-0.029
-0.067
-0.183
-0.218
-0.095
-0.018
-0.001
0.002
0.003
0.004
0.004
0.003
0.002
0.001
0.000
0.000
0.
0.
0.
0.
0.
0.
0.
0.
0.
0.
0.
0.
0.
0.
0.
0.
0.
0.
0.
0.000
0.000
0.001
0.000
-0.001
-0.004
-0.010
-0.013
-0.013
-0.009
-0.005
-0.003
-0.008
-0.014
-0.021
-0.048
-0.126
-0.116
-0.026
-0.014
-0.015
-0.028
-0.064
-0.080
-0.041
-0.009
-0.004
0.002
0.004
0.004
0.003
0.003
0.001
0.000
0.000
0.
0.
0.
0.
0.
0.
0.
0.
0.
0.
0.
0.
0.
0.
0.
0.
0.
0.
0.
0.
0.000
0.000
0.001
0.000
-0.002
-0.006
-0.013
-0.016
-0.017
-0.013
-0.006
-0.003
-0.011
-0.015
-0.016
-0.037
-0.082
-0.081
-0.088
-0.037
-0.012
-0.006
-0.010
-0.014
-0.033
-0.059
-0.037
-0.007
0.002
0.003
0.003
0.002
0.001
0.000
0.
0.
0.
0.
0.
0.
0.
0.
0.
0.
0.
0.
0.
0.
0.
0.
0.
0.
0.
0.
0.
0.000
0.000
0.001
0.000
-0.001
-0.006
-0.013
-0.018
-0.018
-0.012
-0.005
-0.005
-0.013
-0.015
-0.011
-0.024
-0.031
-0.078
-0.137
-0.073
-0.014
-0.001
-0.004
-0.030
-0.147
-0.251
-0.132
-0.024
-0.001
0.002
0.002
0.001
0.000
0.
0.
0.
0.
0.
0.
0.
0.
0.
0.
0.
0.
0.
0.
0.
0.
0.
0.
0.
0.
0.
0.
0.000
0.000
0.001
0.000
-0.001
-0.004
-0.009
-0.014
-0.013
-0.007
-0.002
-0.003
-0.011
-0.015
-0.017
-0.017
-0.018
-0.035
-0.057
-0.034
-0.006
0.001
-0.004
-0.040
-0.201
-0.323
-0.143
-0.025
-0.001
0.001
0.001
0.001
0.000
0.
0.
0.
0.
0.
0.
0.
0.
0.
0.
0.
0.
0.
0.
0.
0.
0.
0.
0.
0.
0.
0.
0.
0.000
0.000
0.000
0.
-0.002
-0.004
-0.006
-0.006
-0.003
0.000
0.000
-0.004
-0.009
-0.011
-0.009
-0.006
-0.006
-0.008
-0.003
0.002
0.003
-0.001
-0.019
-0.074
-0.109
-0.050
-0.009
0.
0.001
0.001
0.001
0.000
0.
0.
0.
0.
0.
0.
0.
0.
0.
0.
0.
0.
0.
0.
0.
0.
0.
0.
0.
0.
0.
0.
0.
0.000
0.000
0.000
0.000
0.000
-0.001
-0.002
-0.001
0.
0.001
0.001
0.
-0.001
-0.003
-0.002
0.
0.001
0.002
0.003
0.004
0.003
0.001
-0.003
-0.011
-0.015
-0.007
-0.001
0.001
0.001
0.001
0.000
0.000
0.
0.
0.
0.
0.
0.
0.
0.
0.
0.
0.
0.
0.
0.
0.
0.
0.
0.
0.
0.
0.
0.
0.
0.
0.000
0.000
0.000
0.000
0.000
0.000
0.000
0.001
0.001
0.001
0.001
0.001
0.000
0.001
0.002
0.002
0.002
0.003
0.003
0.002
0.002
0.001
0.000
-0.001
-0.001
0.001
0.001
0.001
0.000
0.000
0.
0.
0.
0.
0.
0.
0.
0.
0.
0.
0.
0.
0.
0.
0.
0.
0.
0.
0.
0.
0.
0.
0.
0.
0.
0.
0.000
0.000
0.000
0.000
0.000
0.001
0.001
0.001
0.001
0.001
0.001
0.001
0.001
0.001
0.001
0.002
0.002
0.002
0.002
0.001
0.001
0.001
0.000
0.001
0.001
0.001
0.000
0.000
0.
0.
0.
0.
0.
0.
0.
0.
0.
0.
0.
0.
0.
0.
0.
0.
0.
0.
0.
0.
0.
0.
0.
0.
0.
0.
0.
0.
0.000
0.000
0.000
0.000
0.000
0.000
0.000
0.001
0.001
0.001
0.001
0.001
0.001
0.001
0.001
0.000
0.001
0.001
0.001
0.001
0.001
0.001
0.001
0.001
0.000
0.000
0.000
0.
0.
0.
0.
0.
0.
0.
0.
0.
0.
0.
0.
0.
0.
0.
0.
0.
0.
0.
0.
0.
0.
0.
0.
0.
0.
0.
0.
0.
0.000
0.000
0.000
0.000
0.000
0.
0.
0.000
0.000
0.000
0.000
0.
0.
0.000
0.000
0.000
0.000
0.001
0.001
0.000
0.000
0.000
0.000
0.000
0.
0.
0.
0.
0.
0.
0.
0.
0.
0.
0.
0.
0.
0.
0.
0.
0.
0.
0.
0.
0.
0.
0.
0.
0.
0.
0.
0.
0.
0.
0.
0.
0.
0.
0.
0.
0.
0.
0.
0.
0.
0.
0.
0.
0.
0.000
0.000
0.000
0.
0.
0.
0.000
0.
0.
0.
0.
0.
0.
0.
0.
0.
0.
0.
0.
0.
0.
0.
0.
0.
0.
0.
0.
0.
0.
0.
0.
0.
0.
0.
0.
0.
0.
0.
0.
0.
0.
0.
0.
0.
0.
0.
0.
0.
0.
0.
0.
0.
0.
0.
0.
0.
0.
0.
0.
0.
0.
0.
0.
0.
0.
0.
0.
0.
0.
0.
0.
0.
0.
0.
0.
0.
0.
0.
0.
0.
0.
0.
0.
0.
0.
0.
0.
0.
0.
0.
0.
0.
0.
0.
0.
0.
0.
0.
0.
0.
0.
0.
0.
0.
0.
0.
0.
0.
0.
0.
0.
0.
0.
0.
0.
0.
0.
0.
0.
0.
0.
0.
0.
0.
0.
0.
0.
0.
0.
0.
0.
0.
0.
0.
0.
0.
0.
0.
0.
0.
0.
0.
0.
0.
0.
0.
0.
0.
0.
0.
0.
0.
0.
0.000
0.001
0.001
0.001
0.001
0.001
0.001
0.001
0.001
0.001
0.001
0.001
0.000
0.000
0.
0.
0.
0.
0.
0.
0.
0.
0.
0.
0.
0.
0.
0.
0.
0.
0.
0.
0.
0.
0.
0.
0.
0.
0.
0.
0.
0.
0.
0.
0.
0.
0.
0.
0.
0.
0.
0.
0.
0.
0.000
0.001
0.001
0.001
0.001
0.000
-0.001
0.000
0.001
0.002
0.002
0.002
0.001
0.001
0.001
0.000
0.000
0.
0.
0.
0.
0.
0.
0.
0.
0.
0.
0.
0.
0.
0.
0.
0.
0.
0.
0.
0.
0.
0.
0.
0.
0.
0.
0.
0.
0.
0.
0.
0.
0.
0.
0.
0.
0.
0.
0.001
0.001
0.001
0.001
-0.001
-0.007
-0.017
-0.023
-0.012
-0.002
0.002
0.003
0.002
0.002
0.001
0.001
0.000
0.000
0.
0.
0.
0.
0.
0.
0.
0.
0.
0.
0.
0.
0.
0.
0.
0.
0.
0.
0.
0.
0.
0.
0.
0.
0.
0.
0.
0.
0.
0.
0.
0.
0.
0.
0.
0.
0.000
0.001
0.001
0.001
-0.001
-0.009
-0.046
-0.241
-0.444
-0.216
-0.032
-0.002
0.001
0.001
0.002
0.001
0.001
0.001
0.000
0.
0.
0.
0.
0.
0.
0.
0.
0.
0.
0.
0.
0.
0.
0.
0.
0.
0.
0.
0.
0.
0.
0.
0.
0.
0.
0.
0.
0.
0.
0.
0.
0.
0.
0.
0.
0.001
0.001
0.001
0.001
-0.003
-0.019
-0.178
-0.354
3.452
-0.580
-0.212
-0.019
-0.010
-0.007
-0.003
0.000
0.001
0.001
0.001
0.000
0.
0.
0.
0.
0.
0.
0.
0.
0.
0.
0.
0.
0.
0.
0.
0.
0.
0.
0.
0.
0.
0.
0.
0.
0.
0.
0.
0.
0.
0.
0.
0.
0.
0.
0.
0.001
0.001
0.001
0.000
-0.006
-0.015
0.039
279.100
100001.039
12.122
-0.353
-0.036
-0.012
-0.017
-0.013
-0.005
0.000
0.001
0.001
0.000
0.
0.
0.
0.
0.
0.
0.
0.
0.
0.
0.
0.
0.
0.
0.
0.
0.
0.
0.
0.
0.
0.
0.
0.
0.
0.
0.
0.
0.
0.
0.
0.
0.
0.
0.
0.001
0.001
0.002
0.001
-0.006
-0.027
0.222
18.353
2086.403
1.445
-0.277
0.280
4.980
2.127
0.008
-0.012
-0.001
0.001
0.001
0.001
0.
0.
0.
0.
0.
0.
0.
0.
0.
0.
0.
0.
0.
0.
0.
0.
0.
0.
0.
0.
0.
0.
0.
0.
0.
0.
0.
0.
0.
0.
0.
0.
0.
0.
0.000
0.001
0.001
0.002
0.002
-0.006
-0.104
-0.337
0.338
0.031
-0.448
-0.102
2.688
642.696
13.494
0.035
-0.016
-0.002
0.001
0.001
0.001
0.000
0.
0.
0.
0.
0.
0.
0.
0.
0.
0.
0.
0.
0.
0.
0.
0.
0.
0.
0.
0.
0.
0.
0.
0.
0.
0.
0.
0.
0.
0.
0.
0.
0.
0.000
0.001
0.002
0.002
0.002
-0.004
-0.089
-0.502
-0.596
-0.564
-0.140
-0.040
0.721
316.055
0.981
-0.019
-0.015
-0.001
0.002
0.002
0.001
0.000
0.000
0.000
0.000
0.000
0.
0.
0.
0.
0.
0.
0.
0.
0.
0.
0.
0.
0.
0.
0.
0.
0.
0.
0.
0.
0.
0.
0.
0.
0.
0.
0.
0.
0.000
0.000
0.001
0.002
0.003
0.003
0.001
-0.019
-0.127
-0.266
-0.143
-0.041
-0.030
-0.020
0.005
-0.016
-0.019
-0.008
0.001
0.003
0.002
0.001
0.001
0.000
0.000
0.000
0.000
0.000
0.
0.
0.
0.
0.
0.
0.
0.
0.
0.
0.
0.
0.
0.
0.
0.
0.
0.
0.
0.
0.
0.
0.
0.
0.
0.
0.
0.000
0.001
0.001
0.001
0.002
0.003
0.003
0.002
-0.006
-0.014
-0.012
-0.013
-0.018
-0.024
-0.025
-0.020
-0.010
-0.002
0.003
0.003
0.003
0.002
0.001
0.001
0.000
0.000
0.000
0.000
0.000
0.
0.
0.
0.
0.
0.
0.
0.
0.
0.
0.
0.
0.
0.
0.
0.
0.
0.
0.
0.
0.
0.
0.
0.
0.
0.000
0.000
0.001
0.001
0.001
0.001
0.002
0.004
0.004
0.004
0.003
0.002
-0.002
-0.007
-0.011
-0.011
-0.008
-0.005
-0.002
0.001
0.003
0.003
0.003
0.002
0.001
0.001
0.000
0.000
0.000
0.000
0.
0.
0.
0.
0.
0.
0.
0.
0.
0.
0.
0.
0.
0.
0.
0.
0.
0.
0.
0.
0.
0.
0.
0.
0.
0.000
0.000
0.001
0.001
0.001
0.001
0.002
0.002
0.004
0.005
0.005
0.004
0.003
0.001
0.000
-0.004
-0.017
-0.046
-0.046
-0.015
-0.001
0.002
0.003
0.002
0.001
0.001
0.001
0.001
0.001
0.000
0.000
0.
0.
0.
0.
0.
0.
0.
0.
0.
0.
0.
0.
0.
0.
0.
0.
0.
0.
0.
0.
0.
0.
0.
0.
0.000
0.000
0.001
0.001
0.001
0.001
0.001
0.002
0.003
0.004
0.005
0.005
0.005
0.005
0.002
-0.017
-0.155
-0.445
-0.428
-0.113
-0.013
0.001
0.002
0.002
0.001
0.001
0.001
0.001
0.001
0.000
0.000
0.
0.
0.
0.
0.
0.
0.
0.
0.
0.
0.
0.
0.
0.
0.
0.
0.
0.
0.
0.
0.
0.
0.
0.
0.000
0.000
0.001
0.001
0.001
0.001
0.001
0.002
0.002
0.003
0.003
0.004
0.005
0.005
0.000
-0.050
-0.489
-0.562
-0.527
-0.281
-0.027
-0.001
0.002
0.003
0.002
0.001
0.001
0.001
0.001
0.001
0.000
0.
0.
0.
0.
0.
0.
0.
0.
0.
0.
0.
0.
0.
0.
0.
0.
0.
0.
0.
0.
0.
0.
0.
0.
0.
0.000
0.001
0.001
0.001
0.001
0.002
0.002
0.001
-0.001
-0.001
0.002
0.005
0.005
0.001
-0.045
-0.423
-0.500
-0.340
-0.163
-0.019
-0.001
0.003
0.003
0.002
0.002
0.001
0.001
0.001
0.001
0.000
0.
0.
0.
0.
0.
0.
0.
0.
0.
0.
0.
0.
0.
0.
0.
0.
0.
0.
0.
0.
0.
0.
0.
0.
0.
0.000
0.000
0.001
0.001
0.001
0.002
0.001
-0.003
-0.010
-0.010
-0.002
0.003
0.005
0.002
-0.013
-0.096
-0.220
-0.107
-0.024
-0.005
0.002
0.003
0.003
0.003
0.002
0.001
0.001
0.001
0.001
0.000
0.
0.
0.
0.
0.
0.
0.
0.
0.
0.
0.
0.
0.
0.
0.
0.
0.
0.
0.
0.
0.
0.
0.
0.
0.
0.
0.000
0.000
0.001
0.001
0.001
0.000
-0.006
-0.018
-0.017
-0.005
0.002
0.003
0.002
-0.002
-0.011
-0.019
-0.010
-0.001
0.001
0.003
0.004
0.004
0.003
0.002
0.002
0.001
0.001
0.000
0.
0.
0.
0.
0.
0.
0.
0.
0.
0.
0.
0.
0.
0.
0.
0.
0.
0.
0.
0.
0.
0.
0.
0.
0.
0.
0.
0.
0.000
0.001
0.001
0.002
0.001
-0.003
-0.010
-0.009
-0.002
0.002
0.
-0.003
-0.007
-0.008
-0.006
-0.002
0.001
0.002
0.003
0.003
0.004
0.004
0.003
0.002
0.001
0.001
0.000
0.
0.
0.
0.
0.
0.
0.
0.
0.
0.
0.
0.
0.
0.
0.
0.
0.
0.
0.
0.
0.
0.
0.
0.
0.
0.
0.
0.
0.000
0.001
0.002
0.002
0.002
0.001
0.001
0.001
0.002
-0.002
-0.013
-0.020
-0.018
-0.019
-0.017
-0.015
-0.010
-0.005
-0.001
0.001
0.003
0.004
0.003
0.003
0.002
0.001
0.000
0.
0.
0.
0.
0.
0.
0.
0.
0.
0.
0.
0.
0.
0.
0.
0.
0.
0.
0.
0.
0.
0.
0.
0.
0.
0.
0.
0.000
0.001
0.001
0.001
0.002
0.002
0.003
0.004
0.004
-0.004
-0.046
-0.136
-0.101
0.639
0.905
0.117
-0.004
-0.040
-0.026
-0.015
-0.005
0.000
0.003
0.003
0.003
0.002
0.001
0.000
0.
0.
0.
0.
0.
0.
0.
0.
0.
0.
0.
0.
0.
0.
0.
0.
0.
0.
0.
0.
0.
0.
0.
0.
0.
0.
0.
0.000
0.001
0.001
0.001
0.002
0.003
0.004
0.004
0.002
-0.038
-0.377
-0.438
0.990
441.204
1378.421
73.217
6.690
0.012
-0.051
-0.053
-0.026
-0.010
-0.002
0.002
0.003
0.002
0.001
0.
0.
0.
0.
0.
0.
0.
0.
0.
0.
0.
0.
0.
0.
0.
0.
0.
0.
0.
0.
0.
0.
0.
0.
0.
0.
0.
0.000
0.001
0.001
0.001
0.001
0.002
0.002
0.003
0.004
-0.002
-0.107
-0.330
11.227
73.460
4410.667
29575.762
100006.813
271.743
0.268
-0.038
-0.052
-0.043
-0.029
-0.015
-0.002
0.002
0.003
0.002
0.000
0.
0.
0.
0.
0.
0.
0.
0.
0.
0.
0.
0.
0.
0.
0.
0.
0.
0.
0.
0.
0.
0.
0.
0.
0.
0.
0.000
0.001
0.001
0.001
0.001
0.002
0.002
0.003
0.004
-0.002
-0.112
-0.402
8.252
1235.592
3842.129
18.278
170.587
11.881
-0.062
0.066
1.656
3.122
0.112
-0.030
-0.010
0.001
0.003
0.002
0.001
0.
0.
0.
0.
0.
0.
0.
0.
0.
0.
0.
0.
0.
0.
0.
0.
0.
0.
0.
0.
0.
0.
0.
0.
0.
0.000
0.000
0.001
0.001
0.001
0.001
0.001
0.002
0.003
0.004
0.002
-0.036
-0.345
-0.016
355.829
100011.188
22.480
-0.476
-0.024
-0.338
0.756
603.184
5456.014
6.074
-0.025
-0.020
-0.001
0.003
0.002
0.002
0.000
0.
0.
0.
0.
0.
0.
0.
0.
0.
0.
0.
0.
0.
0.
0.
0.
0.
0.
0.
0.
0.
0.
0.
0.
0.000
0.000
0.001
0.001
0.001
0.001
0.002
0.002
0.003
0.004
0.004
-0.002
-0.039
-0.529
2.746
112.459
-0.361
3.947
48255.395
1280.612
0.828
563.948
3952.553
8.328
-0.004
-0.023
-0.004
0.002
0.003
0.002
0.001
0.000
0.
0.
0.
0.
0.
0.
0.
0.
0.
0.
0.
0.
0.
0.
0.
0.
0.
0.
0.
0.
0.
0.
0.
0.000
0.000
0.000
0.001
0.001
0.002
0.002
0.002
0.003
0.003
0.005
0.004
-0.007
-0.122
-0.593
-0.599
3.884
5444.560
14452.966
637.317
-0.030
4.364
22.233
3.739
-0.005
-0.030
-0.011
-0.001
0.002
0.002
0.001
0.001
0.000
0.
0.
0.
0.
0.
0.
0.
0.
0.
0.
0.
0.
0.
0.
0.
0.
0.
0.
0.
0.
0.
0.
0.000
0.000
0.000
0.001
0.001
0.001
0.002
0.002
0.002
0.003
0.004
0.005
0.003
-0.010
-0.055
-0.081
5.012
5630.595
1705.799
7.027
0.124
-0.044
0.389
0.107
-0.024
-0.029
-0.019
-0.010
-0.002
0.001
0.001
0.001
0.001
0.000
0.
0.
0.
0.
0.
0.
0.
0.
0.
0.
0.
0.
0.
0.
0.
0.
0.
0.
0.
0.
0.
0.
0.000
0.000
0.000
0.001
0.001
0.001
0.001
0.002
0.002
0.003
0.005
0.005
0.001
-0.013
-0.030
0.738
173.341
449.532
6641.199
131.490
-0.047
-0.057
1.134
3.609
0.894
0.135
-0.019
-0.010
-0.001
0.001
0.001
0.001
0.000
0.
0.
0.
0.
0.
0.
0.
0.
0.
0.
0.
0.
0.
0.
0.
0.
0.
0.
0.
0.
0.
0.
0.000
0.000
0.000
0.000
0.001
0.001
0.001
0.001
0.002
0.003
0.004
0.005
0.003
-0.002
-0.019
-0.013
0.876
18.262
204.909
6.691
2.836
0.103
8.347
38.426
43.566
3.777
0.001
-0.016
-0.005
0.001
0.001
0.001
0.000
0.000
0.
0.
0.
0.
0.
0.
0.
0.
0.
0.
0.
0.
0.
0.
0.
0.
0.
0.
0.
0.
0.
0.
0.000
0.000
0.000
0.000
0.000
0.001
0.000
0.001
0.002
0.003
0.004
0.004
0.003
-0.006
-0.029
-0.033
0.278
3.065
15.716
13.544
-0.333
0.620
3.273
17.933
2.107
0.026
-0.012
-0.006
0.000
0.001
0.001
0.000
0.000
0.
0.
0.
0.
0.
0.
0.
0.
0.
0.
0.
0.
0.
0.
0.
0.
0.
0.
0.
0.
0.
0.
0.
0.
0.000
0.000
0.000
0.000
0.000
0.001
0.001
0.002
0.003
0.004
0.005
0.003
-0.007
-0.027
-0.042
0.035
2.396
46.006
11.969
-0.393
-0.051
0.199
0.077
-0.015
-0.015
-0.014
-0.001
0.001
0.001
0.000
0.000
0.
0.
0.
0.
0.
0.
0.
0.
0.
0.
0.
0.
0.
0.
0.
0.
0.
0.
0.
0.
0.
0.
0.
0.000
0.001
0.001
0.001
0.001
0.001
0.000
0.001
0.001
0.003
0.004
0.005
0.007
0.002
-0.023
-0.108
-0.040
46.294
101109.852
8675.034
-0.200
-0.104
-0.035
-0.047
-0.227
-0.127
-0.015
0.000
0.001
0.001
0.000
0.000
0.
0.
0.
0.
0.
0.
0.
0.
0.
0.
0.
0.
0.
0.
0.
0.
0.
0.
0.
0.
0.
0.
0.000
0.001
0.001
0.001
0.001
0.001
0.001
0.001
0.001
0.001
0.002
0.004
0.006
0.007
-0.003
-0.134
-0.603
-0.458
9.722
191.895
19.795
-0.378
-0.084
-0.030
-0.051
-0.058
-0.023
-0.003
0.001
0.001
0.001
0.000
0.000
0.
0.
0.
0.
0.
0.
0.
0.
0.
0.
0.
0.
0.
0.
0.
0.
0.
0.
0.
0.
0.
0.001
0.001
0.001
0.001
0.001
0.001
0.001
0.002
0.002
0.002
0.002
0.002
0.004
0.006
0.006
-0.017
-0.463
1.776
3452.011
156.206
535.423
21.393
-0.166
-0.050
-0.009
-0.002
0.000
0.002
0.003
0.002
0.001
0.000
0.000
0.
0.
0.
0.
0.
0.
0.
0.
0.
0.
0.
0.
0.
0.
0.
0.
0.
0.
0.
0.
0.
0.000
0.001
0.001
0.001
0.001
0.001
0.001
0.001
0.001
0.000
0.001
0.002
0.003
0.005
0.006
0.006
-0.018
-0.421
3.518
15047.525
100132.875
7201.358
157.192
0.246
-0.055
-0.014
0.001
0.004
0.005
0.004
0.002
0.001
0.000
0.000
0.
0.
0.
0.
0.
0.
0.
0.
0.
0.
0.
0.
0.
0.
0.
0.
0.
0.
0.
0.
0.
0.001
0.001
0.001
0.001
0.000
-0.002
-0.002
-0.001
-0.001
-0.005
-0.011
-0.009
0.001
0.005
0.007
0.006
-0.006
-0.125
-0.285
1.062
92.308
38.988
14.991
0.583
-0.064
-0.037
-0.012
-0.002
0.002
0.003
0.003
0.001
0.001
0.000
0.
0.
0.
0.
0.
0.
0.
0.
0.
0.
0.
0.
0.
0.
0.
0.
0.
0.
0.
0.
0.000
0.001
0.001
0.001
0.000
-0.003
-0.007
-0.010
-0.009
-0.013
-0.058
-0.080
-0.049
-0.012
0.001
0.002
-0.010
-0.037
-0.048
-0.171
-0.639
13.483
256.352
1043.635
7.764
0.152
-0.058
-0.031
-0.013
-0.004
0.001
0.002
0.001
0.001
0.000
0.
0.
0.
0.
0.
0.
0.
0.
0.
0.
0.
0.
0.
0.
0.
0.
0.
0.
0.
0.
0.000
0.001
0.001
0.001
-0.001
-0.007
-0.015
-0.016
-0.018
-0.055
-0.112
1.992
10.814
0.136
-0.009
-0.027
-0.159
-0.430
-0.367
-0.331
-0.124
100002.102
71184.523
100206.336
7891.405
13.948
-0.193
-0.083
-0.027
-0.011
-0.001
0.002
0.002
0.001
0.001
0.
0.
0.
0.
0.
0.
0.
0.
0.
0.
0.
0.
0.
0.
0.
0.
0.
0.
0.
0.
0.000
0.001
0.001
0.001
-0.001
-0.009
-0.016
-0.018
-0.023
-0.099
0.088
704.402
93968.438
246.838
0.019
-0.096
-0.555
-0.579
-0.624
-0.329
-0.548
197.363
175.594
360.092
17140.967
16.576
-0.562
-0.505
-0.065
-0.015
-0.001
0.003
0.002
0.001
0.001
0.
0.
0.
0.
0.
0.
0.
0.
0.
0.
0.
0.
0.
0.
0.
0.
0.
0.
0.
0.
0.000
0.001
0.002
0.001
-0.001
-0.008
-0.019
-0.025
-0.036
-0.087
0.001
301.958
15824.763
30.987
-0.015
-0.111
-0.501
-0.430
-0.485
-0.270
-0.224
-0.532
0.953
6217.296
14827.462
598.139
221.485
-0.456
-0.140
-0.018
-0.002
0.003
0.003
0.002
0.001
0.
0.
0.
0.
0.
0.
0.
0.
0.
0.
0.
0.
0.
0.
0.
0.
0.
0.
0.
0.
0.000
0.001
0.002
0.001
-0.001
-0.010
-0.024
-0.046
-0.242
-0.445
-0.143
155.568
2140.573
28.579
3.074
-0.033
-0.167
-0.206
-0.224
0.198
0.983
-0.387
-0.336
32.103
100049.242
19953.299
223.214
-0.454
-0.151
-0.021
-0.003
0.002
0.003
0.002
0.001
0.000
0.
0.
0.
0.
0.
0.
0.
0.
0.
0.
0.
0.
0.
0.
0.
0.
0.
0.
0.
0.000
0.001
0.002
0.001
-0.004
-0.015
-0.006
0.178
0.298
36.439
0.092
18.613
107.377
597.479
26.155
-0.370
-0.357
-0.299
-0.067
0.211
0.321
-0.436
-0.179
332.714
100048.078
199.243
2.232
-0.455
-0.079
-0.023
-0.010
-0.001
0.002
0.002
0.001
0.000
0.
0.
0.
0.
0.
0.
0.
0.
0.
0.
0.
0.
0.
0.
0.
0.
0.
0.
0.
0.000
0.001
0.001
0.
-0.008
-0.007
3.089
147.519
186.368
15044.260
40.810
-0.298
15.466
60.810
3.019
-0.598
-0.566
-0.433
-0.068
0.145
0.070
0.292
0.904
70.236
7911.958
100036.867
301.063
0.250
0.297
0.016
-0.015
-0.006
0.000
0.001
0.001
0.000
0.000
0.
0.
0.
0.
0.
0.
0.
0.
0.
0.
0.
0.
0.
0.
0.
0.
0.
0.
0.000
0.001
0.001
-0.001
-0.009
0.036
50.230
100013.336
1808.723
29.668
147.663
2.606
10735.918
90595.906
4.562
-0.333
-0.410
-0.155
-0.051
-0.034
0.622
54.593
35.216
11.340
6.180
560.594
32.553
2.438
0.759
0.059
-0.018
-0.010
-0.001
0.001
0.001
0.000
0.000
0.
0.
0.
0.
0.
0.
0.
0.
0.
0.
0.
0.
0.
0.
0.
0.
0.
0.
0.000
0.001
0.001
0.000
-0.008
-0.008
3.523
205.347
22.860
1.972
29.045
19.807
7069.535
538.955
1.159
-0.082
-0.066
-0.036
-0.038
0.326
7.596
79.120
40.529
2.853
-0.178
-0.088
1.359
2.297
0.104
-0.024
-0.019
-0.009
-0.001
0.001
0.001
0.000
0.000
0.
0.
0.
0.
0.
0.
0.
0.
0.
0.
0.
0.
0.
0.
0.
0.
0.
0.
0.000
0.001
0.002
0.002
-0.003
-0.015
-0.010
0.149
0.036
0.122
4.489
79.644
70452.070
903.375
0.602
-0.051
-0.027
-0.023
0.011
64.599
100012.945
1653.242
77.097
-0.041
-0.645
-0.603
-0.163
0.012
-0.036
-0.028
-0.016
-0.005
0.000
0.001
0.001
0.000
0.000
0.
0.
0.
0.
0.
0.
0.
0.
0.
0.
0.
0.
0.
0.
0.
0.
0.
0.
0.000
0.001
0.002
0.002
0.000
-0.007
-0.019
-0.035
-0.048
-0.055
0.260
3.368
15.861
3.265
-0.018
-0.048
-0.030
-0.027
0.003
60.226
6228.711
62.967
4.721
-0.120
-0.409
-0.321
-0.105
-0.037
-0.026
-0.015
-0.006
-0.001
0.001
0.001
0.001
0.000
0.
0.
0.
0.
0.
0.
0.
0.
0.
0.
0.
0.
0.
0.
0.
0.
0.
0.
0.000
0.000
0.001
0.001
0.001
-0.001
-0.006
-0.014
-0.019
-0.029
-0.046
-0.065
-0.152
-0.113
-0.060
-0.075
-0.171
-0.156
-0.060
-0.039
0.006
0.669
-0.357
-0.558
-0.600
-0.110
-0.055
-0.028
-0.020
-0.009
-0.002
0.001
0.002
0.001
0.001
0.001
0.000
0.
0.
0.
0.
0.
0.
0.
0.
0.
0.
0.
0.
0.
0.
0.
0.
0.
0.
0.000
0.000
0.001
0.001
-0.001
-0.006
-0.014
-0.016
-0.011
-0.021
-0.026
-0.036
-0.064
-0.064
-0.055
-0.251
-0.454
-0.203
-0.062
-0.030
-0.078
-0.470
-0.560
-0.448
-0.622
-0.141
-0.034
-0.040
-0.021
-0.003
0.002
0.003
0.002
0.001
0.001
0.000
0.
0.
0.
0.
0.
0.
0.
0.
0.
0.
0.
0.
0.
0.
0.
0.
0.
0.
0.
0.000
0.001
0.001
0.000
-0.004
-0.011
-0.016
0.000
0.065
0.008
-0.023
-0.023
-0.028
-0.028
-0.018
-0.415
-0.547
-0.241
0.178
0.003
-0.043
-0.165
-0.338
-0.406
-0.418
-0.077
-0.044
-0.034
-0.016
-0.001
0.003
0.003
0.002
0.001
0.000
0.
0.
0.
0.
0.
0.
0.
0.
0.
0.
0.
0.
0.
0.
0.
0.
0.
0.
0.
0.
0.000
0.001
0.001
-0.001
-0.006
-0.014
-0.003
0.066
0.026
-0.016
-0.025
-0.025
-0.026
0.666
5.902
5.137
-0.573
-0.270
-0.063
-0.047
-0.117
-0.034
-0.055
-0.097
-0.178
-0.401
-0.362
-0.063
-0.005
0.002
0.003
0.003
0.001
0.000
0.
0.
0.
0.
0.
0.
0.
0.
0.
0.
0.
0.
0.
0.
0.
0.
0.
0.
0.
0.
0.
0.000
0.001
0.001
-0.001
-0.006
-0.016
-0.020
0.002
-0.025
-0.031
-0.024
-0.024
-0.017
42.172
18.822
1.847
-0.151
-0.569
-0.475
-0.342
-0.212
-0.030
-0.034
-0.233
-0.393
-0.189
-0.599
-0.202
-0.013
0.002
0.003
0.002
0.001
0.000
0.
0.
0.
0.
0.
0.
0.
0.
0.
0.
0.
0.
0.
0.
0.
0.
0.
0.
0.
0.
0.
0.000
0.000
0.000
0.000
-0.004
-0.015
-0.023
-0.027
-0.028
-0.026
-0.016
-0.017
-0.028
0.046
0.232
0.021
-0.072
-0.359
-0.580
-0.444
-0.091
-0.014
-0.035
-0.345
-0.581
0.421
-0.553
-0.207
-0.012
0.001
0.001
0.001
0.000
0.
0.
0.
0.
0.
0.
0.
0.
0.
0.
0.
0.
0.
0.
0.
0.
0.
0.
0.
0.
0.
0.
0.000
0.000
0.000
0.000
-0.002
-0.008
-0.017
-0.021
-0.019
-0.014
-0.006
-0.007
-0.018
-0.025
-0.024
-0.022
-0.022
-0.043
-0.079
-0.051
-0.011
-0.002
-0.019
-0.136
-0.605
-0.573
-0.413
-0.057
-0.004
0.001
0.001
0.001
0.000
0.
0.
0.
0.
0.
0.
0.
0.
0.
0.
0.
0.
0.
0.
0.
0.
0.
0.
0.
0.
0.
0.
0.
0.000
0.000
0.000
0.000
-0.002
-0.006
-0.009
-0.008
-0.004
-0.001
-0.001
-0.004
-0.008
-0.010
-0.007
-0.003
-0.002
-0.002
0.000
0.003
0.002
-0.004
-0.023
-0.072
-0.095
-0.041
-0.007
0.
0.001
0.001
0.001
0.000
0.
0.
0.
0.
0.
0.
0.
0.
0.
0.
0.
0.
0.
0.
0.
0.
0.
0.
0.
0.
0.
0.
0.
0.000
0.000
0.000
0.000
0.
-0.001
-0.001
-0.001
0.000
0.001
0.001
0.000
0.000
-0.001
0.
0.001
0.003
0.003
0.004
0.004
0.003
0.001
-0.002
-0.005
-0.005
-0.003
0.000
0.001
0.001
0.001
0.000
0.
0.
0.
0.
0.
0.
0.
0.
0.
0.
0.
0.
0.
0.
0.
0.
0.
0.
0.
0.
0.
0.
0.
0.
0.
0.000
0.000
0.000
0.000
0.000
0.000
0.000
0.001
0.001
0.001
0.001
0.001
0.001
0.001
0.002
0.002
0.003
0.003
0.002
0.002
0.002
0.001
0.001
0.001
0.001
0.001
0.001
0.001
0.000
0.000
0.
0.
0.
0.
0.
0.
0.
0.
0.
0.
0.
0.
0.
0.
0.
0.
0.
0.
0.
0.
0.
0.
0.
0.
0.
0.
0.000
0.000
0.000
0.000
0.000
0.000
0.000
0.001
0.001
0.001
0.001
0.001
0.001
0.001
0.001
0.002
0.001
0.001
0.001
0.001
0.001
0.001
0.001
0.001
0.001
0.001
0.000
0.000
0.
0.
0.
0.
0.
0.
0.
0.
0.
0.
0.
0.
0.
0.
0.
0.
0.
0.
0.
0.
0.
0.
0.
0.
0.
0.
0.
0.
0.000
0.000
0.000
0.000
0.000
0.000
0.000
0.000
0.000
0.000
0.001
0.000
0.001
0.001
0.000
0.001
0.001
0.001
0.001
0.001
0.001
0.001
0.001
0.000
0.000
0.000
0.
0.
0.
0.
0.
0.
0.
0.
0.
0.
0.
0.
0.
0.
0.
0.
0.
0.
0.
0.
0.
0.
0.
0.
0.
0.
0.
0.
0.
0.
0.
0.
0.
0.
0.
0.
0.
0.
0.
0.
0.
0.
0.000
0.000
0.000
0.000
0.000
0.000
0.000
0.000
0.000
0.000
0.000
0.
0.
0.
0.
0.
0.
0.
0.
0.
0.
0.
0.
0.
0.
0.
0.
0.
0.
0.
0.
0.
0.
0.
0.
0.
0.
0.
0.
0.
0.
0.
0.
0.
0.
0.
0.
0.
0.
0.
0.
0.
0.
0.
0.
0.
0.000
0.000
0.000
0.000
0.000
0.
0.
0.
0.
0.
0.
0.
0.
0.
0.
0.
0.
0.
0.
0.
0.
0.
0.
0.
0.
0.
0.
0.
0.
0.
0.
0.
0.
0.
0.
0.
0.
0.
0.
0.
0.
0.
0.
0.
0.
0.
0.
0.
0.
0.
0.
0.
0.
0.
0.
0.
0.
0.
0.
0.
0.
0.
0.
0.
0.
0.
0.
0.
0.
0.
0.
0.
0.
0.
0.
0.
0.
0.
0.
0.
0.
0.
0.
0.
0.
0.
0.
0.
0.
0.
0.
0.
0.
0.
0.
0.
0.
0.
0.
0.001
0.001
0.001
0.001
0.001
0.001
0.001
0.002
0.002
0.002
0.002
0.001
0.000
0.000
0.000
0.000
0.
0.
0.
0.
0.
0.
0.
0.
0.
0.
0.
0.
0.
0.
0.
0.
0.
0.
0.
0.
0.
0.
0.
0.
0.
0.
0.
0.
0.
0.
0.
0.
0.
0.
0.
0.
0.
0.
0.000
0.001
0.001
0.001
0.000
-0.001
-0.002
-0.001
0.001
0.002
0.003
0.003
0.002
0.002
0.001
0.001
0.001
0.000
0.
0.
0.
0.
0.
0.
0.
0.
0.
0.
0.
0.
0.
0.
0.
0.
0.
0.
0.
0.
0.
0.
0.
0.
0.
0.
0.
0.
0.
0.
0.
0.
0.
0.
0.
0.
0.000
0.001
0.001
0.001
0.
-0.004
-0.012
-0.021
-0.026
-0.014
-0.002
0.003
0.003
0.003
0.002
0.002
0.001
0.001
0.001
0.
0.
0.
0.
0.
0.
0.
0.
0.
0.
0.
0.
0.
0.
0.
0.
0.
0.
0.
0.
0.
0.
0.
0.
0.
0.
0.
0.
0.
0.
0.
0.
0.
0.
0.
0.
0.000
0.001
0.001
0.001
-0.003
-0.014
-0.040
-0.207
-0.376
-0.179
-0.031
-0.003
0.000
0.001
0.002
0.002
0.002
0.001
0.001
0.000
0.
0.
0.
0.
0.
0.
0.
0.
0.
0.
0.
0.
0.
0.
0.
0.
0.
0.
0.
0.
0.
0.
0.
0.
0.
0.
0.
0.
0.
0.
0.
0.
0.
0.
0.
0.001
0.001
0.001
0.000
-0.009
-0.018
0.084
1.015
1.068
-0.506
-0.168
-0.022
-0.016
-0.014
-0.007
0.000
0.002
0.002
0.001
0.001
0.
0.
0.
0.
0.
0.
0.
0.
0.
0.
0.
0.
0.
0.
0.
0.
0.
0.
0.
0.
0.
0.
0.
0.
0.
0.
0.
0.
0.
0.
0.
0.
0.
0.
0.
0.001
0.001
0.002
-0.001
-0.013
-0.016
2.546
541.392
8796.733
2.928
-0.235
-0.020
0.036
-0.011
-0.019
-0.008
0.000
0.002
0.002
0.001
0.000
0.
0.
0.
0.
0.
0.
0.
0.
0.
0.
0.
0.
0.
0.
0.
0.
0.
0.
0.
0.
0.
0.
0.
0.
0.
0.
0.
0.
0.
0.
0.
0.
0.
0.000
0.001
0.002
0.002
-0.001
-0.016
-0.044
8.996
45283.852
3450.310
1.337
-0.074
198.073
160.386
205.062
0.251
-0.017
-0.002
0.002
0.002
0.001
0.000
0.
0.
0.
0.
0.
0.
0.
0.
0.
0.
0.
0.
0.
0.
0.
0.
0.
0.
0.
0.
0.
0.
0.
0.
0.
0.
0.
0.
0.
0.
0.
0.
0.000
0.000
0.001
0.002
0.003
0.001
-0.019
-0.168
33.833
100020.672
75.333
0.062
-0.009
36.241
100011.859
922.915
0.471
-0.018
-0.004
0.002
0.002
0.002
0.001
0.000
0.000
0.000
0.
0.
0.
0.
0.
0.
0.
0.
0.
0.
0.
0.
0.
0.
0.
0.
0.
0.
0.
0.
0.
0.
0.
0.
0.
0.
0.
0.
0.000
0.000
0.001
0.001
0.002
0.003
0.002
-0.014
-0.281
-0.241
51.226
-0.119
-0.301
1.228
10.232
241.055
34.094
0.154
-0.019
-0.004
0.002
0.003
0.002
0.001
0.000
0.000
0.000
0.000
0.000
0.
0.
0.
0.
0.
0.
0.
0.
0.
0.
0.
0.
0.
0.
0.
0.
0.
0.
0.
0.
0.
0.
0.
0.
0.
0.
0.000
0.000
0.001
0.001
0.002
0.003
0.003
-0.001
-0.056
-0.419
-0.590
-0.429
-0.074
1.239
6.948
5.565
1.768
0.
-0.014
-0.001
0.003
0.004
0.002
0.001
0.001
0.000
0.000
0.000
0.000
0.000
0.
0.
0.
0.
0.
0.
0.
0.
0.
0.
0.
0.
0.
0.
0.
0.
0.
0.
0.
0.
0.
0.
0.
0.
0.
0.000
0.001
0.001
0.001
0.001
0.002
0.002
0.002
-0.002
-0.022
-0.044
-0.038
-0.028
0.019
0.119
0.012
-0.018
-0.017
-0.006
0.002
0.004
0.004
0.003
0.002
0.001
0.001
0.001
0.000
0.000
0.000
0.000
0.
0.
0.
0.
0.
0.
0.
0.
0.
0.
0.
0.
0.
0.
0.
0.
0.
0.
0.
0.
0.
0.
0.
0.
0.000
0.001
0.001
0.001
0.000
0.
0.000
0.001
0.002
0.002
-0.002
-0.008
-0.016
-0.021
-0.024
-0.023
-0.020
-0.016
-0.010
-0.002
0.002
0.004
0.003
0.002
0.001
0.000
0.000
0.001
0.001
0.000
0.000
0.
0.
0.
0.
0.
0.
0.
0.
0.
0.
0.
0.
0.
0.
0.
0.
0.
0.
0.
0.
0.
0.
0.
0.
0.000
0.001
0.001
0.001
0.000
-0.002
-0.003
-0.002
0.
0.002
0.002
0.000
-0.004
-0.008
-0.009
-0.014
-0.057
-0.191
-0.195
-0.059
-0.009
0.001
0.002
0.001
-0.001
-0.001
0.000
0.000
0.001
0.001
0.000
0.
0.
0.
0.
0.
0.
0.
0.
0.
0.
0.
0.
0.
0.
0.
0.
0.
0.
0.
0.
0.
0.
0.
0.
0.000
0.001
0.001
0.001
0.000
-0.002
-0.004
-0.003
-0.001
0.001
0.003
0.003
0.002
0.002
-0.002
-0.065
-0.453
-0.485
-0.599
-0.529
-0.051
-0.005
0.000
-0.001
-0.002
-0.002
-0.001
0.000
0.001
0.001
0.000
0.000
0.
0.
0.
0.
0.
0.
0.
0.
0.
0.
0.
0.
0.
0.
0.
0.
0.
0.
0.
0.
0.
0.
0.
0.000
0.001
0.001
0.001
0.000
-0.001
-0.003
-0.002
-0.002
-0.003
-0.002
0.001
0.004
0.005
-0.006
-0.221
-0.560
391.193
100.647
-0.528
-0.112
-0.013
-0.003
-0.003
-0.003
-0.002
-0.001
0.000
0.001
0.001
0.000
0.000
0.
0.
0.
0.
0.
0.
0.
0.
0.
0.
0.
0.
0.
0.
0.
0.
0.
0.
0.
0.
0.
0.
0.
0.000
0.001
0.001
0.001
0.001
0.001
0.000
-0.003
-0.013
-0.034
-0.032
-0.012
0.000
0.004
-0.006
-0.200
-0.580
100.788
14.923
-0.304
-0.078
-0.014
-0.004
-0.002
-0.002
-0.001
0.
0.000
0.001
0.001
0.001
0.000
0.
0.
0.
0.
0.
0.
0.
0.
0.
0.
0.
0.
0.
0.
0.
0.
0.
0.
0.
0.
0.
0.
0.
0.000
0.000
0.001
0.001
0.002
0.002
0.001
-0.008
-0.064
-0.207
-0.197
-0.059
-0.009
0.001
-0.008
-0.066
-0.442
-0.341
-0.075
-0.072
-0.030
-0.012
-0.004
-0.001
0.000
0.000
0.001
0.001
0.001
0.001
0.000
0.
0.
0.
0.
0.
0.
0.
0.
0.
0.
0.
0.
0.
0.
0.
0.
0.
0.
0.
0.
0.
0.
0.
0.
0.
0.000
0.001
0.001
0.002
0.003
0.002
-0.013
-0.119
-0.424
-0.419
-0.116
-0.016
-0.005
-0.014
-0.041
-0.101
-0.078
-0.025
-0.021
-0.019
-0.012
-0.007
-0.002
0.000
0.001
0.002
0.001
0.001
0.001
0.000
0.
0.
0.
0.
0.
0.
0.
0.
0.
0.
0.
0.
0.
0.
0.
0.
0.
0.
0.
0.
0.
0.
0.
0.
0.
0.000
0.000
0.001
0.002
0.003
0.002
-0.006
-0.060
-0.214
-0.220
-0.066
-0.013
-0.011
-0.018
-0.028
-0.039
-0.032
-0.018
-0.018
-0.019
-0.014
-0.008
-0.005
-0.001
0.002
0.002
0.002
0.001
0.001
0.000
0.
0.
0.
0.
0.
0.
0.
0.
0.
0.
0.
0.
0.
0.
0.
0.
0.
0.
0.
0.
0.
0.
0.
0.
0.
0.000
0.001
0.001
0.002
0.003
0.003
0.001
-0.007
-0.026
-0.030
-0.012
-0.009
-0.030
-0.041
-0.039
-0.041
-0.038
-0.041
-0.060
-0.059
-0.031
-0.014
-0.007
-0.002
0.002
0.003
0.002
0.001
0.000
0.000
0.
0.
0.
0.
0.
0.
0.
0.
0.
0.
0.
0.
0.
0.
0.
0.
0.
0.
0.
0.
0.
0.
0.
0.
0.
0.000
0.001
0.001
0.001
0.003
0.003
0.003
0.004
0.003
0.003
-0.010
-0.096
-0.305
-0.269
0.316
0.474
0.072
-0.089
-0.330
-0.275
-0.163
-0.040
-0.012
-0.002
0.002
0.003
0.003
0.001
0.001
0.
0.
0.
0.
0.
0.
0.
0.
0.
0.
0.
0.
0.
0.
0.
0.
0.
0.
0.
0.
0.
0.
0.
0.
0.
0.
0.001
0.001
0.001
0.002
0.002
0.003
0.003
0.004
0.006
0.001
-0.083
-0.579
-0.230
0.385
109.021
274.322
72.696
7.750
0.692
0.067
-0.352
-0.101
-0.024
-0.006
0.001
0.003
0.003
0.002
0.000
0.
0.
0.
0.
0.
0.
0.
0.
0.
0.
0.
0.
0.
0.
0.
0.
0.
0.
0.
0.
0.
0.
0.
0.
0.
0.000
0.001
0.001
0.001
0.001
0.001
0.001
0.001
0.003
0.005
-0.006
-0.265
-0.054
26626.994
5991.187
994.880
1965.204
100094.453
349.418
60.393
4.879
-0.078
-0.069
-0.049
-0.024
-0.003
0.003
0.003
0.002
0.001
0.
0.
0.
0.
0.
0.
0.
0.
0.
0.
0.
0.
0.
0.
0.
0.
0.
0.
0.
0.
0.
0.
0.
0.
0.000
0.000
0.001
0.001
0.001
0.001
0.001
-0.001
-0.002
0.001
0.005
-0.006
-0.269
-0.283
9929.991
10554.916
39172.941
16.022
215.492
64.781
64.843
86.722
43.373
4.734
-0.009
-0.047
-0.011
0.002
0.003
0.002
0.001
0.
0.
0.
0.
0.
0.
0.
0.
0.
0.
0.
0.
0.
0.
0.
0.
0.
0.
0.
0.
0.
0.
0.
0.
0.000
0.000
0.001
0.001
0.001
0.001
0.001
-0.001
-0.002
0.000
0.005
0.001
-0.075
-0.582
-0.330
153.773
41513.715
13.828
9.494
0.637
313.258
184.145
606.813
461.711
1.853
-0.051
-0.018
0.000
0.004
0.003
0.002
0.001
0.
0.
0.
0.
0.
0.
0.
0.
0.
0.
0.
0.
0.
0.
0.
0.
0.
0.
0.
0.
0.
0.
0.
0.000
0.000
0.001
0.001
0.001
0.001
0.001
0.000
0.000
0.003
0.006
0.006
-0.005
-0.065
-0.570
0.970
45.855
0.133
0.322
0.678
31.931
3.974
45224.078
100003.555
9.784
-0.033
-0.021
-0.002
0.002
0.003
0.002
0.001
0.000
0.000
0.
0.
0.
0.
0.
0.
0.
0.
0.
0.
0.
0.
0.
0.
0.
0.
0.
0.
0.
0.
0.
0.000
0.000
0.000
0.001
0.001
0.001
0.002
0.002
0.003
0.004
0.006
0.007
0.006
-0.008
-0.122
-0.599
-0.595
0.294
16.340
23.258
71.712
-0.245
33.194
59.395
0.615
-0.046
-0.030
-0.011
-0.002
0.001
0.002
0.001
0.001
0.000
0.
0.
0.
0.
0.
0.
0.
0.
0.
0.
0.
0.
0.
0.
0.
0.
0.
0.
0.
0.
0.
0.000
0.000
0.000
0.001
0.001
0.001
0.002
0.002
0.003
0.004
0.005
0.006
0.006
0.001
-0.018
-0.069
-0.058
2.463
3049.338
9015.917
11.484
-0.409
-0.120
-0.013
0.043
0.199
0.005
-0.019
-0.013
-0.004
0.001
0.001
0.001
0.001
0.000
0.
0.
0.
0.
0.
0.
0.
0.
0.
0.
0.
0.
0.
0.
0.
0.
0.
0.
0.
0.
0.
0.000
0.000
0.001
0.001
0.001
0.002
0.002
0.003
0.004
0.004
0.005
0.005
0.003
-0.005
-0.027
-0.044
1.739
3012.318
9175.852
29757.969
11.702
2.611
1.913
46.581
363.560
17.348
1.767
-0.010
-0.015
-0.003
0.001
0.001
0.001
0.000
0.000
0.
0.
0.
0.
0.
0.
0.
0.
0.
0.
0.
0.
0.
0.
0.
0.
0.
0.
0.
0.
0.000
0.000
0.000
0.001
0.001
0.001
0.002
0.002
0.003
0.003
0.004
0.004
0.003
0.000
-0.010
-0.035
-0.073
2.215
85.076
100403.188
727.581
345.308
33.837
3050.678
100100.953
100034.148
272.390
0.248
-0.014
-0.008
0.000
0.001
0.001
0.000
0.000
0.
0.
0.
0.
0.
0.
0.
0.
0.
0.
0.
0.
0.
0.
0.
0.
0.
0.
0.
0.
0.
0.000
0.000
0.001
0.001
0.001
0.001
0.002
0.002
0.003
0.003
0.004
0.004
0.003
0.
-0.014
-0.104
-0.296
10.458
1240.268
52347.137
33982.051
13.459
67.095
157.241
15051.108
138.165
592.735
5.745
-0.021
-0.005
0.001
0.001
0.001
0.000
0.
0.
0.
0.
0.
0.
0.
0.
0.
0.
0.
0.
0.
0.
0.
0.
0.
0.
0.
0.
0.
0.
0.000
0.001
0.001
0.001
0.001
0.002
0.002
0.002
0.002
0.003
0.004
0.005
0.005
0.001
-0.028
-0.109
-0.015
1.858
807.613
565.088
2.600
0.589
1.108
32.946
27.601
164.245
0.348
-0.050
-0.003
0.001
0.001
0.000
0.000
0.
0.
0.
0.
0.
0.
0.
0.
0.
0.
0.
0.
0.
0.
0.
0.
0.
0.
0.
0.
0.
0.
0.001
0.001
0.001
0.001
0.002
0.002
0.002
0.002
0.002
0.003
0.004
0.006
0.007
0.005
-0.002
-0.025
-0.082
0.645
1049.656
100037.508
70.584
-0.021
-0.007
0.065
-0.335
-0.441
-0.414
-0.072
-0.003
0.001
0.001
0.000
0.000
0.
0.
0.
0.
0.
0.
0.
0.
0.
0.
0.
0.
0.
0.
0.
0.
0.
0.
0.
0.
0.
0.001
0.001
0.001
0.001
0.001
0.002
0.002
0.002
0.002
0.002
0.003
0.003
0.005
0.006
0.000
-0.025
-0.058
-0.351
-0.124
212.296
4790.222
19.362
-0.046
-0.079
-0.075
-0.255
-0.362
-0.127
-0.015
0.001
0.001
0.001
0.000
0.000
0.
0.
0.
0.
0.
0.
0.
0.
0.
0.
0.
0.
0.
0.
0.
0.
0.
0.
0.
0.
0.000
0.001
0.001
0.001
0.001
0.001
0.001
0.002
0.002
0.002
0.003
0.003
0.005
0.005
0.005
-0.012
-0.098
-0.199
-0.612
-0.057
367.884
14229.520
45.874
-0.012
-0.087
-0.034
-0.018
-0.016
-0.005
0.002
0.003
0.002
0.001
0.000
0.
0.
0.
0.
0.
0.
0.
0.
0.
0.
0.
0.
0.
0.
0.
0.
0.
0.
0.
0.
0.
0.001
0.001
0.001
0.001
0.000
-0.002
-0.002
-0.001
0.001
0.002
0.002
0.003
0.005
0.006
0.005
-0.013
-0.117
-0.250
-0.432
0.053
19.338
14237.414
1273.220
0.550
-0.079
-0.032
-0.008
0.000
0.004
0.004
0.003
0.002
0.001
0.000
0.
0.
0.
0.
0.
0.
0.
0.
0.
0.
0.
0.
0.
0.
0.
0.
0.
0.
0.
0.
0.000
0.001
0.001
0.001
-0.001
-0.005
-0.010
-0.012
-0.008
-0.005
-0.006
-0.013
-0.010
0.000
0.006
0.006
-0.004
-0.047
-0.099
-0.024
0.594
0.887
3.589
2.032
-0.015
-0.067
-0.042
-0.021
-0.010
-0.003
0.002
0.003
0.002
0.001
0.000
0.
0.
0.
0.
0.
0.
0.
0.
0.
0.
0.
0.
0.
0.
0.
0.
0.
0.
0.
0.
0.001
0.001
0.001
0.
-0.004
-0.013
-0.024
-0.026
-0.024
-0.025
-0.066
-0.089
-0.060
-0.029
0.001
-0.007
-0.047
-0.124
-0.120
0.008
0.124
0.239
4.625
10.307
14.190
1.321
0.247
0.215
-0.011
-0.012
-0.003
0.002
0.002
0.001
0.001
0.000
0.
0.
0.
0.
0.
0.
0.
0.
0.
0.
0.
0.
0.
0.
0.
0.
0.
0.
0.
0.001
0.001
0.001
0.000
-0.007
-0.021
-0.011
0.642
0.005
-0.068
-0.125
2.585
13.707
0.134
-0.020
-0.094
-0.541
-0.508
-0.553
-0.248
-0.145
439.498
373.059
181.176
3505.443
27.956
5.727
4.664
0.109
-0.016
-0.008
0.000
0.002
0.001
0.001
0.000
0.
0.
0.
0.
0.
0.
0.
0.
0.
0.
0.
0.
0.
0.
0.
0.
0.
0.
0.000
0.001
0.001
0.001
0.000
-0.008
-0.020
0.139
23.258
0.668
-0.105
0.107
856.868
100001.273
547.955
0.017
-0.348
-0.543
439.079
45.463
-0.208
1.530
11.815
8.199
157.084
4325.796
16.825
2.373
1.635
0.118
-0.019
-0.012
0.000
0.002
0.002
0.001
0.000
0.
0.
0.
0.
0.
0.
0.
0.
0.
0.
0.
0.
0.
0.
0.
0.
0.
0.
0.
0.000
0.001
0.002
0.000
-0.006
-0.020
0.003
0.651
0.256
-0.094
0.069
370.424
22774.336
37.952
0.606
-0.216
-0.262
1129.596
102.644
2.850
15.455
0.481
6.442
902.182
1236.086
5.134
-0.110
-0.205
-0.051
-0.034
-0.015
-0.001
0.002
0.002
0.001
0.000
0.
0.
0.
0.
0.
0.
0.
0.
0.
0.
0.
0.
0.
0.
0.
0.
0.
0.
0.
0.000
0.001
0.002
0.001
-0.003
-0.019
-0.034
-0.040
-0.122
-0.237
0.753
2684.001
100009.141
840.656
77.993
7.635
0.712
-0.052
0.692
71.196
6956.951
417.244
82.056
25.162
56.958
22.554
0.083
-0.222
-0.079
-0.042
-0.018
-0.002
0.002
0.002
0.001
0.000
0.
0.
0.
0.
0.
0.
0.
0.
0.
0.
0.
0.
0.
0.
0.
0.
0.
0.
0.
0.000
0.001
0.002
0.001
-0.005
-0.018
-0.020
0.093
-0.333
-0.610
-0.377
118.650
1355.886
100017.945
1010.368
18.527
392.510
-0.317
0.731
100.791
194.575
17.531
3.663
6.713
120.413
10.515
1.867
0.025
0.379
0.019
-0.020
-0.008
0.001
0.002
0.001
0.000
0.000
0.
0.
0.
0.
0.
0.
0.
0.
0.
0.
0.
0.
0.
0.
0.
0.
0.
0.
0.000
0.001
0.002
0.001
-0.008
-0.012
1.696
57.440
72.065
1.723
-0.497
0.390
543.550
100143.656
57.060
16.126
197.308
-0.546
0.860
129.847
54.617
-0.146
-0.626
2.627
35.213
2607.952
1018.864
18.559
204.959
4.358
-0.006
-0.014
-0.002
0.001
0.001
0.001
0.000
0.
0.
0.
0.
0.
0.
0.
0.
0.
0.
0.
0.
0.
0.
0.
0.
0.
0.
0.000
0.001
0.002
0.000
-0.009
0.018
20.862
17203.777
6356.745
28.078
372.612
8.129
254.987
17249.021
22.623
-0.590
-0.620
-0.586
-0.071
0.871
0.525
0.008
-0.039
-0.100
4.247
4854.990
2935.983
2451.216
1716.239
12.006
0.063
-0.015
-0.005
0.000
0.001
0.001
0.000
0.
0.
0.
0.
0.
0.
0.
0.
0.
0.
0.
0.
0.
0.
0.
0.
0.
0.
0.000
0.001
0.002
0.001
-0.007
-0.010
2.051
74.227
55.902
340.229
100021.906
1289.828
567.853
72.610
0.483
-0.157
-0.165
-0.068
-0.036
0.251
55.079
0.379
-0.010
-0.561
-0.442
3.964
661.966
3012.530
9.618
1.587
0.052
-0.014
-0.004
0.000
0.001
0.001
0.000
0.
0.
0.
0.
0.
0.
0.
0.
0.
0.
0.
0.
0.
0.
0.
0.
0.
0.
0.000
0.001
0.002
0.002
-0.003
-0.013
-0.012
0.113
2.391
16.177
272.895
100010.820
2241.748
142.194
0.252
0.019
-0.013
-0.023
-0.029
3.831
1064.760
8.628
0.007
-0.608
35.964
16.568
1.690
2.632
0.109
0.022
-0.021
-0.011
-0.002
0.001
0.001
0.001
0.000
0.
0.
0.
0.
0.
0.
0.
0.
0.
0.
0.
0.
0.
0.
0.
0.
0.
0.
0.000
0.001
0.002
0.002
0.
-0.008
-0.026
-0.042
-0.054
-0.071
4.073
361.042
8.686
1.069
-0.034
0.014
-0.050
-0.051
-0.048
1.679
425.534
12.438
-0.341
-0.615
-0.076
-0.139
-0.117
-0.077
-0.052
-0.032
-0.014
-0.005
0.000
0.001
0.001
0.000
0.000
0.
0.
0.
0.
0.
0.
0.
0.
0.
0.
0.
0.
0.
0.
0.
0.
0.
0.000
0.000
0.001
0.002
0.001
-0.003
-0.013
-0.021
-0.031
-0.054
-0.164
-0.165
-0.058
-0.544
-0.311
-0.190
-0.577
-0.478
-0.265
-0.048
-0.108
1.104
25.223
220.962
-0.543
-0.346
-0.125
-0.212
-0.197
-0.052
-0.013
-0.003
0.001
0.002
0.001
0.001
0.000
0.
0.
0.
0.
0.
0.
0.
0.
0.
0.
0.
0.
0.
0.
0.
0.
0.
0.
0.000
0.001
0.001
0.000
-0.004
-0.012
-0.015
0.145
1.760
0.512
-0.038
-0.132
-0.315
-0.249
-0.112
-0.597
4.107
46.601
1.060
0.302
0.142
-0.369
789.750
26627.148
1.524
-0.415
-0.247
-0.357
-0.385
-0.060
-0.004
0.002
0.003
0.002
0.001
0.000
0.000
0.
0.
0.
0.
0.
0.
0.
0.
0.
0.
0.
0.
0.
0.
0.
0.
0.
0.
0.000
0.001
0.000
-0.001
-0.009
-0.014
0.405
4.670
91.503
12.086
0.056
-0.048
-0.067
-0.008
0.415
-0.407
391.211
19974.152
187.022
3.663
1.776
0.178
0.293
2.456
-0.461
-0.086
-0.340
-0.516
-0.283
-0.039
0.000
0.003
0.003
0.001
0.000
0.000
0.
0.
0.
0.
0.
0.
0.
0.
0.
0.
0.
0.
0.
0.
0.
0.
0.
0.
0.
0.000
0.001
0.000
-0.002
-0.011
0.008
5.786
109.456
21.072
3.537
-0.005
-0.054
-0.040
10.041
3686.389
27730.789
1.063
19.816
1156.627
18.462
-0.028
0.019
-0.081
-0.234
-0.078
-0.290
-0.562
-0.176
-0.060
-0.009
0.002
0.003
0.002
0.001
0.000
0.
0.
0.
0.
0.
0.
0.
0.
0.
0.
0.
0.
0.
0.
0.
0.
0.
0.
0.
0.
0.000
0.001
0.000
-0.002
-0.013
-0.014
1.392
13.691
2.228
0.021
-0.049
-0.052
0.014
297.334
100013.594
149.898
-0.359
2.233
6626.775
100.661
-0.508
-0.099
-0.047
-0.003
36.520
7575.016
5.353
-0.555
-0.033
0.
0.003
0.002
0.001
0.000
0.
0.
0.
0.
0.
0.
0.
0.
0.
0.
0.
0.
0.
0.
0.
0.
0.
0.
0.
0.
0.
0.000
0.001
0.000
-0.001
-0.010
-0.021
0.089
2.643
22.775
0.078
-0.038
-0.035
-0.001
0.621
6.805
0.949
-0.185
-0.601
-0.232
-0.562
-0.409
-0.050
-0.026
-0.049
127.638
48254.621
10.420
-0.487
-0.030
0.000
0.002
0.001
0.001
0.000
0.
0.
0.
0.
0.
0.
0.
0.
0.
0.
0.
0.
0.
0.
0.
0.
0.
0.
0.
0.
0.
0.000
0.000
0.000
0.000
-0.005
-0.017
-0.021
0.036
0.038
-0.022
-0.018
-0.020
-0.028
-0.030
-0.024
-0.035
-0.047
-0.132
-0.291
-0.191
-0.045
-0.017
-0.022
-0.250
-0.492
0.132
-0.308
-0.132
-0.010
0.001
0.001
0.001
0.001
0.
0.
0.
0.
0.
0.
0.
0.
0.
0.
0.
0.
0.
0.
0.
0.
0.
0.
0.
0.
0.
0.
0.
0.000
0.000
0.000
-0.001
-0.007
-0.014
-0.017
-0.016
-0.011
-0.005
-0.006
-0.013
-0.020
-0.021
-0.016
-0.009
-0.008
-0.009
-0.005
-0.001
-0.004
-0.014
-0.051
-0.173
-0.226
-0.081
-0.013
-0.001
0.001
0.001
0.001
0.000
0.
0.
0.
0.
0.
0.
0.
0.
0.
0.
0.
0.
0.
0.
0.
0.
0.
0.
0.
0.
0.
0.
0.
0.000
0.000
0.000
0.000
-0.001
-0.003
-0.004
-0.003
-0.001
0.001
0.000
-0.001
-0.003
-0.003
-0.002
0.001
0.003
0.004
0.004
0.004
0.002
-0.003
-0.008
-0.013
-0.012
-0.005
0.000
0.001
0.001
0.001
0.000
0.000
0.
0.
0.
0.
0.
0.
0.
0.
0.
0.
0.
0.
0.
0.
0.
0.
0.
0.
0.
0.
0.
0.
0.
0.
0.000
0.000
0.000
0.000
0.
0.
0.000
0.001
0.001
0.001
0.001
0.001
0.001
0.002
0.003
0.004
0.004
0.004
0.003
0.002
0.001
0.001
0.000
0.000
0.001
0.001
0.001
0.001
0.000
0.000
0.
0.
0.
0.
0.
0.
0.
0.
0.
0.
0.
0.
0.
0.
0.
0.
0.
0.
0.
0.
0.
0.
0.
0.
0.
0.
0.000
0.000
0.000
0.000
0.000
0.000
0.001
0.001
0.001
0.001
0.001
0.001
0.002
0.002
0.003
0.002
0.002
0.002
0.002
0.002
0.002
0.002
0.001
0.001
0.001
0.001
0.000
0.000
0.
0.
0.
0.
0.
0.
0.
0.
0.
0.
0.
0.
0.
0.
0.
0.
0.
0.
0.
0.
0.
0.
0.
0.
0.
0.
0.
0.
0.000
0.000
0.000
0.000
0.000
0.000
0.000
0.000
0.001
0.001
0.001
0.001
0.001
0.001
0.001
0.001
0.001
0.001
0.001
0.001
0.001
0.001
0.001
0.000
0.000
0.000
0.
0.
0.
0.
0.
0.
0.
0.
0.
0.
0.
0.
0.
0.
0.
0.
0.
0.
0.
0.
0.
0.
0.
0.
0.
0.
0.
0.
0.
0.
0.
0.
0.000
0.000
0.
0.
0.
0.
0.000
0.000
0.000
0.000
0.000
0.000
0.000
0.000
0.001
0.001
0.001
0.001
0.001
0.000
0.000
0.
0.
0.
0.
0.
0.
0.
0.
0.
0.
0.
0.
0.
0.
0.
0.
0.
0.
0.
0.
0.
0.
0.
0.
0.
0.
0.
0.
0.
0.
0.
0.
0.
0.
0.
0.
0.
0.
0.
0.
0.
0.
0.
0.
0.000
0.000
0.000
0.000
0.000
0.000
0.000
0.000
0.
0.
0.
0.
0.
0.
0.
0.
0.
0.
0.
0.
0.
0.
0.
0.
0.
0.
0.
0.
0.
0.
0.
0.
0.
0.
0.
0.
0.
0.
0.
0.
0.
0.
0.
0.
0.
0.
0.
0.
0.
0.
0.
0.
0.
0.
0.
0.
0.
0.000
0.000
0.000
0.000
0.
0.
0.
0.
0.
0.
0.
0.
0.
0.
0.
0.
0.
0.
0.
0.
0.
0.
0.
0.
0.
0.
0.
0.
0.
0.
0.
0.
0.
0.
0.
0.
0.
0.
0.
0.
0.
0.
0.000
0.001
0.001
0.001
0.001
0.001
0.001
0.001
0.002
0.003
0.002
0.002
0.002
0.001
0.001
0.001
0.000
0.
0.
0.
0.
0.
0.
0.
0.
0.
0.
0.
0.
0.
0.
0.
0.
0.
0.
0.
0.
0.
0.
0.
0.
0.
0.
0.
0.
0.
0.
0.
0.
0.
0.
0.
0.
0.
0.
0.000
0.001
0.001
0.001
0.
-0.002
-0.003
-0.002
0.001
0.003
0.003
0.004
0.003
0.002
0.002
0.001
0.001
0.001
0.000
0.
0.
0.
0.
0.
0.
0.
0.
0.
0.
0.
0.
0.
0.
0.
0.
0.
0.
0.
0.
0.
0.
0.
0.
0.
0.
0.
0.
0.
0.
0.
0.
0.
0.
0.
0.000
0.001
0.001
0.001
-0.001
-0.006
-0.011
-0.016
-0.017
-0.011
-0.002
0.002
0.003
0.003
0.003
0.003
0.002
0.002
0.001
0.000
0.000
0.
0.
0.
0.
0.
0.
0.
0.
0.
0.
0.
0.
0.
0.
0.
0.
0.
0.
0.
0.
0.
0.
0.
0.
0.
0.
0.
0.
0.
0.
0.
0.
0.
0.
0.000
0.001
0.001
0.
-0.007
-0.017
0.013
0.280
0.037
-0.060
-0.020
-0.006
-0.008
-0.007
-0.002
0.002
0.002
0.002
0.002
0.001
0.000
0.
0.
0.
0.
0.
0.
0.
0.
0.
0.
0.
0.
0.
0.
0.
0.
0.
0.
0.
0.
0.
0.
0.
0.
0.
0.
0.
0.
0.
0.
0.
0.
0.
0.000
0.001
0.001
0.001
-0.002
-0.015
-0.010
3.551
247.412
24.387
-0.065
-0.064
-0.036
-0.064
-0.066
-0.027
-0.005
0.001
0.002
0.002
0.001
0.000
0.
0.
0.
0.
0.
0.
0.
0.
0.
0.
0.
0.
0.
0.
0.
0.
0.
0.
0.
0.
0.
0.
0.
0.
0.
0.
0.
0.
0.
0.
0.
0.
0.
0.000
0.001
0.002
0.002
-0.003
-0.019
0.016
20.961
22607.904
369.176
0.674
-0.087
-0.076
-0.153
-0.190
-0.083
-0.018
-0.001
0.002
0.002
0.002
0.001
0.000
0.
0.
0.
0.
0.
0.
0.
0.
0.
0.
0.
0.
0.
0.
0.
0.
0.
0.
0.
0.
0.
0.
0.
0.
0.
0.
0.
0.
0.
0.
0.
0.000
0.000
0.001
0.002
0.002
-0.003
-0.030
-0.136
6.856
7966.100
1002.439
0.970
-0.066
0.779
2.983
0.498
-0.076
-0.028
-0.003
0.002
0.003
0.002
0.001
0.000
0.
0.
0.
0.
0.
0.
0.
0.
0.
0.
0.
0.
0.
0.
0.
0.
0.
0.
0.
0.
0.
0.
0.
0.
0.
0.
0.
0.
0.
0.
0.000
0.000
0.000
0.002
0.003
0.003
0.000
-0.035
-0.376
44.891
100013.063
59.432
0.019
0.806
8.392
461.315
59.910
0.194
-0.033
-0.008
0.001
0.003
0.002
0.001
0.000
0.000
0.000
0.000
0.
0.
0.
0.
0.
0.
0.
0.
0.
0.
0.
0.
0.
0.
0.
0.
0.
0.
0.
0.
0.
0.
0.
0.
0.
0.
0.
0.000
0.000
0.001
0.001
0.003
0.003
0.001
-0.021
-0.379
-0.294
48.924
-0.101
0.059
170.386
19593.744
100030.672
5444.258
0.966
-0.055
-0.014
0.001
0.004
0.003
0.002
0.001
0.000
0.000
0.000
0.000
0.
0.
0.
0.
0.
0.
0.
0.
0.
0.
0.
0.
0.
0.
0.
0.
0.
0.
0.
0.
0.
0.
0.
0.
0.
0.000
0.000
0.001
0.001
0.001
0.001
0.001
0.001
-0.005
-0.068
-0.441
-0.556
-0.366
0.181
170.655
19563.377
184.004
26.188
0.064
-0.058
-0.012
0.002
0.004
0.004
0.002
0.001
0.001
0.001
0.000
0.000
0.000
0.
0.
0.
0.
0.
0.
0.
0.
0.
0.
0.
0.
0.
0.
0.
0.
0.
0.
0.
0.
0.
0.
0.
0.
0.000
0.001
0.001
0.001
0.000
-0.001
-0.003
-0.004
-0.005
-0.011
-0.032
-0.056
-0.049
0.104
1.167
4.271
0.506
0.014
-0.054
-0.030
-0.005
0.004
0.005
0.004
0.002
0.001
0.000
0.000
0.001
0.000
0.000
0.000
0.
0.
0.
0.
0.
0.
0.
0.
0.
0.
0.
0.
0.
0.
0.
0.
0.
0.
0.
0.
0.
0.
0.
0.000
0.001
0.001
0.000
-0.001
-0.004
-0.009
-0.012
-0.013
-0.012
-0.013
-0.020
-0.026
0.000
0.020
-0.016
-0.028
-0.028
-0.023
-0.016
-0.006
0.001
0.003
0.002
-0.001
-0.002
-0.002
-0.001
0.000
0.001
0.001
0.000
0.000
0.
0.
0.
0.
0.
0.
0.
0.
0.
0.
0.
0.
0.
0.
0.
0.
0.
0.
0.
0.
0.
0.
0.000
0.001
0.001
0.000
-0.001
-0.006
-0.011
-0.013
-0.014
-0.015
-0.014
-0.016
-0.020
-0.026
-0.028
-0.023
-0.025
-0.055
-0.201
-0.243
-0.080
-0.017
-0.004
-0.003
-0.006
-0.006
-0.006
-0.004
-0.001
0.000
0.001
0.001
0.000
0.
0.
0.
0.
0.
0.
0.
0.
0.
0.
0.
0.
0.
0.
0.
0.
0.
0.
0.
0.
0.
0.
0.000
0.001
0.001
0.001
-0.001
-0.007
-0.009
-0.008
-0.010
-0.013
-0.014
-0.015
-0.017
-0.022
-0.018
-0.010
-0.070
-0.247
0.302
-0.189
-0.544
-0.071
-0.018
-0.012
-0.009
-0.008
-0.007
-0.006
-0.002
0.000
0.001
0.001
0.000
0.
0.
0.
0.
0.
0.
0.
0.
0.
0.
0.
0.
0.
0.
0.
0.
0.
0.
0.
0.
0.
0.
0.000
0.001
0.001
0.001
0.000
-0.004
-0.006
-0.007
-0.010
-0.017
-0.023
-0.018
-0.017
-0.017
-0.007
-0.011
-0.250
0.542
56214.348
4478.305
0.432
-0.062
-0.029
-0.021
-0.014
-0.010
-0.009
-0.008
-0.003
0.
0.001
0.001
0.000
0.
0.
0.
0.
0.
0.
0.
0.
0.
0.
0.
0.
0.
0.
0.
0.
0.
0.
0.
0.
0.
0.
0.
0.001
0.001
0.002
0.001
0.000
-0.003
-0.006
-0.019
-0.081
-0.208
-0.181
-0.057
-0.013
-0.004
-0.032
-0.376
0.585
4094.062
972.538
1.833
0.014
-0.038
-0.027
-0.018
-0.014
-0.011
-0.007
-0.002
0.000
0.001
0.001
0.000
0.
0.
0.
0.
0.
0.
0.
0.
0.
0.
0.
0.
0.
0.
0.
0.
0.
0.
0.
0.
0.
0.
0.000
0.000
0.001
0.002
0.002
0.003
0.001
-0.004
-0.059
-0.523
-0.545
-0.481
-0.405
-0.046
-0.014
-0.056
-0.574
-0.365
5.396
7.195
0.169
-0.043
-0.046
-0.030
-0.020
-0.015
-0.010
-0.004
0.000
0.001
0.001
0.001
0.000
0.
0.
0.
0.
0.
0.
0.
0.
0.
0.
0.
0.
0.
0.
0.
0.
0.
0.
0.
0.
0.
0.
0.000
0.001
0.001
0.001
0.002
0.004
0.004
-0.003
-0.104
-0.541
2.410
1.545
-0.556
-0.055
-0.021
-0.038
-0.269
-0.513
-0.268
-0.034
-0.046
-0.043
-0.044
-0.030
-0.018
-0.013
-0.006
-0.001
0.001
0.001
0.001
0.001
0.000
0.
0.
0.
0.
0.
0.
0.
0.
0.
0.
0.
0.
0.
0.
0.
0.
0.
0.
0.
0.
0.
0.000
0.000
0.000
0.001
0.001
0.002
0.004
0.004
0.000
-0.053
-0.394
-0.358
-0.448
-0.336
-0.024
-0.018
0.263
0.230
-0.129
-0.116
-0.056
-0.058
-0.051
-0.009
0.038
-0.013
-0.012
-0.004
0.001
0.001
0.001
0.001
0.000
0.000
0.
0.
0.
0.
0.
0.
0.
0.
0.
0.
0.
0.
0.
0.
0.
0.
0.
0.
0.
0.
0.
0.000
0.000
0.000
0.001
0.002
0.002
0.004
0.004
0.003
-0.007
-0.052
-0.132
-0.204
-0.022
-0.024
-0.022
0.500
0.455
-0.016
-0.065
-0.101
-0.214
-0.227
0.022
0.231
0.004
-0.012
-0.004
0.001
0.002
0.001
0.001
0.000
0.
0.
0.
0.
0.
0.
0.
0.
0.
0.
0.
0.
0.
0.
0.
0.
0.
0.
0.
0.
0.
0.
0.
0.000
0.000
0.001
0.001
0.002
0.004
0.004
0.004
0.003
0.002
-0.002
-0.004
-0.011
-0.074
-0.196
-0.160
-0.050
-0.045
-0.083
-0.478
-0.551
-0.485
-0.495
-0.077
-0.024
-0.014
-0.004
0.002
0.002
0.002
0.001
0.000
0.
0.
0.
0.
0.
0.
0.
0.
0.
0.
0.
0.
0.
0.
0.
0.
0.
0.
0.
0.
0.
0.
0.
0.000
0.001
0.001
0.002
0.002
0.003
0.003
0.001
-0.001
0.000
0.004
0.001
-0.053
-0.538
-0.602
-0.480
0.385
0.716
6.351
7.127
285.769
2677.246
-0.242
-0.360
-0.053
-0.024
-0.004
0.003
0.003
0.002
0.001
0.000
0.
0.
0.
0.
0.
0.
0.
0.
0.
0.
0.
0.
0.
0.
0.
0.
0.
0.
0.
0.
0.
0.
0.
0.000
0.001
0.001
0.002
0.002
0.001
-0.002
-0.013
-0.027
-0.017
-0.002
-0.003
-0.158
-0.542
39.434
13.761
2.633
4.999
17110.178
25790.100
100225.641
2288.557
0.778
-0.148
-0.254
-0.092
-0.013
0.002
0.004
0.002
0.000
0.
0.
0.
0.
0.
0.
0.
0.
0.
0.
0.
0.
0.
0.
0.
0.
0.
0.
0.
0.
0.
0.
0.
0.000
0.000
0.001
0.001
0.001
0.001
-0.001
-0.012
-0.052
-0.104
-0.059
-0.009
-0.002
-0.156
-0.585
23.612
7.619
7.772
25.699
5244.445
3871.929
52666.176
3008.945
3805.559
59.898
-0.400
-0.306
-0.035
0.001
0.004
0.003
0.001
0.000
0.
0.
0.
0.
0.
0.
0.
0.
0.
0.
0.
0.
0.
0.
0.
0.
0.
0.
0.
0.
0.
0.
0.000
0.000
0.001
0.001
0.001
0.001
-0.002
-0.016
-0.069
-0.115
-0.061
-0.009
0.003
-0.044
-0.456
-0.509
0.257
0.373
131.006
100022.070
32.879
1143.022
16559.502
100019.766
615.054
0.668
-0.305
-0.038
0.000
0.004
0.003
0.002
0.001
0.
0.
0.
0.
0.
0.
0.
0.
0.
0.
0.
0.
0.
0.
0.
0.
0.
0.
0.
0.
0.
0.
0.000
0.000
0.001
0.001
0.001
0.
-0.001
-0.008
-0.026
-0.036
-0.019
0.000
0.004
-0.002
-0.045
-0.178
-0.507
-0.334
3.860
8.862
1.238
3.953
4.596
131.273
161.396
1.082
-0.095
-0.022
0.000
0.003
0.003
0.002
0.001
0.000
0.000
0.
0.
0.
0.
0.
0.
0.
0.
0.
0.
0.
0.
0.
0.
0.
0.
0.
0.
0.
0.
0.000
0.000
0.001
0.001
0.001
0.
-0.001
-0.002
-0.003
-0.003
0.001
0.001
0.
0.001
-0.009
-0.061
-0.196
1.149
501.661
725.716
2160.775
2679.301
-0.187
2.321
3.729
0.063
-0.051
-0.025
-0.009
-0.001
0.002
0.002
0.001
0.001
0.000
0.000
0.
0.
0.
0.
0.
0.
0.
0.
0.
0.
0.
0.
0.
0.
0.
0.
0.
0.
0.
0.000
0.000
0.000
0.001
0.001
0.000
0.
0.001
0.002
0.003
0.003
0.001
-0.001
-0.001
-0.007
-0.030
-0.063
41.941
1004.617
13241.849
100112.039
799.363
-0.564
-0.319
-0.023
-0.024
0.055
-0.021
-0.023
-0.014
-0.004
0.001
0.001
0.001
0.001
0.000
0.
0.
0.
0.
0.
0.
0.
0.
0.
0.
0.
0.
0.
0.
0.
0.
0.
0.
0.
0.
0.000
0.000
0.001
0.001
0.001
0.001
0.002
0.003
0.004
0.004
0.003
0.002
0.001
-0.006
-0.019
-0.044
-0.033
0.481
18.626
33.399
16.947
2.898
83.599
47.256
13.641
43.193
4.173
0.522
-0.021
-0.016
-0.003
0.001
0.001
0.001
0.000
0.000
0.
0.
0.
0.
0.
0.
0.
0.
0.
0.
0.
0.
0.
0.
0.
0.
0.
0.
0.
0.000
0.000
0.001
0.001
0.001
0.001
0.002
0.003
0.004
0.004
0.004
0.004
0.002
-0.004
-0.012
-0.025
-0.058
-0.328
-0.145
3066.160
17659.527
206.246
100046.695
29887.725
60761.414
2728.218
1013.127
32.425
0.188
-0.019
-0.017
-0.003
0.001
0.001
0.000
0.000
0.
0.
0.
0.
0.
0.
0.
0.
0.
0.
0.
0.
0.
0.
0.
0.
0.
0.
0.
0.
0.000
0.000
0.001
0.001
0.001
0.002
0.003
0.003
0.004
0.004
0.004
0.003
0.000
-0.005
-0.011
-0.031
-0.311
0.191
26632.537
3077.536
1027.074
1061.251
562.842
100124.430
101.060
34214.695
17148.844
1447.975
0.516
-0.185
-0.009
0.
0.001
0.000
0.000
0.
0.
0.
0.
0.
0.
0.
0.
0.
0.
0.
0.
0.
0.
0.
0.
0.
0.
0.
0.
0.000
0.000
0.001
0.002
0.002
0.003
0.003
0.004
0.004
0.004
0.004
0.004
0.004
0.003
0.001
-0.006
-0.082
-0.313
0.086
1.955
8150.520
4197.385
4.745
177.241
241.631
4244.432
5072.882
100002.391
8.346
-0.230
-0.011
0.
0.001
0.000
0.000
0.
0.
0.
0.
0.
0.
0.
0.
0.
0.
0.
0.
0.
0.
0.
0.
0.
0.
0.
0.
0.
0.001
0.001
0.002
0.002
0.003
0.003
0.003
0.004
0.004
0.004
0.004
0.005
0.007
0.006
-0.003
-0.032
-0.079
-0.252
0.333
198.957
184.847
2.564
0.959
7.090
11.610
2.663
23.180
-0.470
-0.153
-0.005
0.001
0.001
0.000
0.000
0.
0.
0.
0.
0.
0.
0.
0.
0.
0.
0.
0.
0.
0.
0.
0.
0.
0.
0.
0.
0.001
0.001
0.002
0.002
0.002
0.002
0.002
0.003
0.003
0.004
0.004
0.004
0.006
0.007
0.003
-0.046
-0.329
-0.318
-0.102
0.194
144.253
2150.462
7.751
-0.458
-0.464
-0.132
-0.455
-0.602
-0.248
-0.027
0.001
0.002
0.001
0.000
0.000
0.
0.
0.
0.
0.
0.
0.
0.
0.
0.
0.
0.
0.
0.
0.
0.
0.
0.
0.
0.000
0.001
0.002
0.002
0.001
0.000
-0.001
-0.001
0.001
0.002
0.003
0.004
0.005
0.007
0.007
-0.002
-0.156
-0.515
-0.238
-0.188
0.211
362.462
11537.693
12.159
-0.513
-0.631
-0.324
-0.043
-0.031
-0.012
0.001
0.003
0.003
0.001
0.000
0.
0.
0.
0.
0.
0.
0.
0.
0.
0.
0.
0.
0.
0.
0.
0.
0.
0.
0.
0.
0.000
0.001
0.002
0.001
-0.001
-0.005
-0.009
-0.009
-0.006
-0.001
0.003
0.004
0.005
0.007
0.008
-0.001
-0.160
-0.606
-0.430
-0.051
1.981
2.159
7.297
0.617
-0.422
-0.549
-0.203
-0.036
-0.007
0.000
0.003
0.004
0.003
0.002
0.000
0.
0.
0.
0.
0.
0.
0.
0.
0.
0.
0.
0.
0.
0.
0.
0.
0.
0.
0.
0.
0.001
0.001
0.002
0.000
-0.005
-0.016
-0.023
-0.024
-0.019
-0.011
-0.004
-0.004
-0.003
0.004
0.008
0.003
-0.050
-0.381
-0.548
21.961
1235.085
17.623
-0.098
-0.183
-0.031
-0.124
-0.060
-0.020
-0.018
-0.011
-0.001
0.003
0.003
0.002
0.001
0.
0.
0.
0.
0.
0.
0.
0.
0.
0.
0.
0.
0.
0.
0.
0.
0.
0.
0.
0.000
0.001
0.002
0.001
-0.002
-0.012
-0.026
-0.027
-0.015
-0.028
-0.029
-0.039
-0.078
-0.074
-0.037
0.002
-0.009
-0.056
-0.108
0.068
22.332
813.805
15.056
-0.160
7.013
155.513
6.557
11.393
9.680
0.193
-0.015
-0.009
0.000
0.002
0.002
0.001
0.000
0.
0.
0.
0.
0.
0.
0.
0.
0.
0.
0.
0.
0.
0.
0.
0.
0.
0.
0.000
0.001
0.001
0.001
-0.003
-0.016
-0.020
0.362
8.440
1.456
-0.030
-0.136
-0.117
-0.016
-0.028
-0.027
-0.115
-0.459
-0.266
0.054
29.512
122.802
11.254
-0.144
362.901
100007.844
934.733
15018.103
6963.331
11.639
0.183
-0.015
-0.003
0.002
0.002
0.001
0.000
0.
0.
0.
0.
0.
0.
0.
0.
0.
0.
0.
0.
0.
0.
0.
0.
0.
0.
0.000
0.001
0.001
0.001
-0.003
-0.016
0.016
5.228
11614.281
389.684
1.303
-0.136
1.796
11.623
-0.027
-0.058
-0.402
0.563
7576.964
365.324
89.944
34661.977
446.393
-0.504
17.015
754.840
22421.672
734.943
433.182
109.658
0.753
-0.030
-0.007
0.001
0.002
0.001
0.000
0.
0.
0.
0.
0.
0.
0.
0.
0.
0.
0.
0.
0.
0.
0.
0.
0.
0.
0.000
0.001
0.001
0.002
-0.001
-0.012
-0.017
1.481
1526.644
54.176
0.075
-0.112
1.207
1.691
2.611
9.173
3.416
4.092
41740.500
14028.050
1556.622
394.268
5.691
1.739
0.193
3.520
35.470
5.070
3.892
3.576
-0.060
-0.067
-0.012
0.001
0.002
0.001
0.001
0.
0.
0.
0.
0.
0.
0.
0.
0.
0.
0.
0.
0.
0.
0.
0.
0.
0.
0.000
0.001
0.001
0.002
0.001
-0.007
-0.021
-0.011
7.477
0.365
-0.066
-0.024
7.667
31.654
416.890
100033.258
13157.449
103.311
25.310
226.363
489.320
100035.141
100100.945
9933.580
-0.273
-0.161
0.716
0.197
0.128
-0.103
-0.254
-0.089
-0.014
0.001
0.002
0.001
0.001
0.
0.
0.
0.
0.
0.
0.
0.
0.
0.
0.
0.
0.
0.
0.
0.
0.
0.
0.
0.001
0.002
0.003
0.002
-0.004
-0.021
-0.034
0.038
0.168
-0.128
-0.111
1.839
10.800
224.279
2583.494
53195.703
89894.227
3.860
6.192
13167.146
3248.983
902.650
140.696
-0.558
-0.064
23.294
0.881
0.263
1.117
0.011
-0.051
-0.016
-0.001
0.001
0.001
0.001
0.000
0.
0.
0.
0.
0.
0.
0.
0.
0.
0.
0.
0.
0.
0.
0.
0.
0.
0.
0.001
0.001
0.003
0.002
-0.005
-0.016
0.109
24.474
441.008
6.144
-0.122
0.057
53.684
1514.964
9.053
397.379
19954.461
2.163
7.259
39163.121
4280.916
1.165
-0.661
-0.500
159.377
100730.195
459.362
94.332
5444.285
18.646
0.076
-0.016
-0.005
0.001
0.001
0.001
0.000
0.
0.
0.
0.
0.
0.
0.
0.
0.
0.
0.
0.
0.
0.
0.
0.
0.
0.
0.000
0.001
0.002
0.002
-0.006
-0.016
0.562
811.633
100014.664
233.235
15.701
1.122
1021.791
100271.625
5.025
-0.412
-0.404
-0.216
0.303
5.372
3.015
-0.068
-0.138
-0.281
2.349
1812.133
1405.940
3281.764
100103.758
659.840
3.350
-0.010
-0.007
0.
0.001
0.001
0.000
0.
0.
0.
0.
0.
0.
0.
0.
0.
0.
0.
0.
0.
0.
0.
0.
0.
0.
0.000
0.001
0.002
0.002
-0.004
-0.016
0.075
12.019
1494.865
100014.539
789.615
76.090
5.418
11.845
-0.212
0.260
0.162
8.257
4.996
0.059
-0.022
-0.058
-0.174
-0.410
27.564
20.219
930.486
3712.150
253.124
2140.448
5.387
-0.008
-0.007
0.
0.001
0.001
0.000
0.
0.
0.
0.
0.
0.
0.
0.
0.
0.
0.
0.
0.
0.
0.
0.
0.
0.
0.000
0.001
0.002
0.003
0.000
-0.015
-0.036
0.096
33.442
660.278
35.978
3834.577
31.694
-0.083
2.349
54.540
4.771
2.692
1.635
0.001
0.077
-0.096
-0.370
0.661
100002.430
48740.633
201.289
101.339
2.825
3.332
0.154
-0.014
-0.004
0.001
0.001
0.001
0.000
0.
0.
0.
0.
0.
0.
0.
0.
0.
0.
0.
0.
0.
0.
0.
0.
0.
0.
0.000
0.001
0.002
0.003
0.001
-0.009
-0.035
-0.090
-0.020
-0.229
177.412
100011.992
222.235
-0.134
6.287
70.826
5.733
0.012
-0.026
-0.062
-0.067
-0.306
-0.252
-0.674
176.558
77.843
5.634
0.044
-0.064
-0.036
-0.020
-0.008
-0.001
0.001
0.001
0.001
0.000
0.
0.
0.
0.
0.
0.
0.
0.
0.
0.
0.
0.
0.
0.
0.
0.
0.
0.000
0.000
0.001
0.002
0.001
-0.005
-0.016
-0.026
-0.011
-0.039
-0.218
-0.246
36.743
-0.373
0.009
4.563
0.819
-0.419
-0.062
0.283
0.505
4.289
23.415
285.568
-0.238
0.427
1.561
0.363
-0.551
-0.224
-0.031
-0.008
0.000
0.002
0.001
0.001
0.000
0.
0.
0.
0.
0.
0.
0.
0.
0.
0.
0.
0.
0.
0.
0.
0.
0.
0.
0.000
0.001
0.001
0.
-0.004
-0.013
-0.002
1.319
36.155
6.931
8.369
1.724
-0.544
-0.470
-0.122
-0.449
11.207
142.451
32.413
101.432
43.207
58.271
3400.053
42392.176
5.892
10.656
13.308
277.698
-0.279
-0.377
-0.021
0.001
0.003
0.002
0.001
0.000
0.000
0.
0.
0.
0.
0.
0.
0.
0.
0.
0.
0.
0.
0.
0.
0.
0.
0.
0.
0.000
0.001
0.000
-0.002
-0.010
0.007
4.720
126.849
100004.695
1544.035
8.442
1.731
-0.077
-0.067
0.093
-0.433
1274.599
100595.531
100099.891
648.323
13139.858
158.917
71.030
44.452
51.087
130.304
2.169
2.914
-0.617
-0.224
-0.010
0.003
0.003
0.002
0.001
0.000
0.
0.
0.
0.
0.
0.
0.
0.
0.
0.
0.
0.
0.
0.
0.
0.
0.
0.
0.000
0.000
0.001
0.000
-0.003
-0.013
0.195
362.459
100010.984
3237.082
115.038
1.232
-0.008
-0.022
5.761
166.849
12.985
5.124
451.702
64527.527
96.727
76.402
8.251
0.151
0.308
6.722
11.773
0.496
-0.599
-0.321
-0.042
0.000
0.003
0.003
0.001
0.000
0.
0.
0.
0.
0.
0.
0.
0.
0.
0.
0.
0.
0.
0.
0.
0.
0.
0.
0.
0.
0.000
0.001
0.000
-0.003
-0.015
0.047
28.073
3091.751
199.225
0.658
-0.034
-0.049
5.682
137.532
100363.367
227.547
1.669
4.075
41497.426
277.626
-0.476
-0.093
0.069
8.304
3387.316
2340.273
2.520
-0.463
-0.036
-0.005
0.002
0.002
0.001
0.000
0.000
0.
0.
0.
0.
0.
0.
0.
0.
0.
0.
0.
0.
0.
0.
0.
0.
0.
0.
0.
0.
0.000
0.001
0.000
-0.002
-0.015
-0.018
112.326
8284.090
14798.794
0.943
-0.053
0.042
1169.664
105.741
190.208
10.185
-0.056
-0.440
0.285
-0.589
-0.499
-0.071
1.450
276.144
1590.841
5575.427
3.235
-0.370
-0.028
0.000
0.002
0.002
0.001
0.000
0.
0.
0.
0.
0.
0.
0.
0.
0.
0.
0.
0.
0.
0.
0.
0.
0.
0.
0.
0.
0.
0.000
0.000
0.000
-0.001
-0.008
-0.019
0.719
2.955
1.123
-0.018
-0.029
-0.024
0.120
0.476
0.196
0.003
-0.055
-0.133
-0.277
-0.214
-0.062
-0.029
1.703
1395.375
3.538
1.008
-0.038
-0.083
-0.010
0.000
0.002
0.001
0.001
0.
0.
0.
0.
0.
0.
0.
0.
0.
0.
0.
0.
0.
0.
0.
0.
0.
0.
0.
0.
0.
0.
0.000
0.000
0.000
0.
-0.002
-0.010
-0.016
-0.019
-0.019
-0.015
-0.008
-0.011
-0.017
-0.023
-0.025
-0.023
-0.015
-0.010
-0.011
-0.010
-0.009
-0.016
-0.017
0.026
-0.031
-0.119
-0.035
-0.009
-0.001
0.001
0.001
0.001
0.000
0.
0.
0.
0.
0.
0.
0.
0.
0.
0.
0.
0.
0.
0.
0.
0.
0.
0.
0.
0.
0.
0.
0.
0.000
0.000
0.000
0.
-0.002
-0.005
-0.007
-0.005
-0.002
0.000
0.000
-0.003
-0.005
-0.005
-0.002
0.001
0.003
0.003
0.001
-0.001
-0.005
-0.011
-0.013
-0.016
-0.014
-0.005
0.000
0.001
0.001
0.001
0.000
0.000
0.
0.
0.
0.
0.
0.
0.
0.
0.
0.
0.
0.
0.
0.
0.
0.
0.
0.
0.
0.
0.
0.
0.
0.
0.000
0.000
0.000
0.000
0.000
0.000
0.000
0.001
0.002
0.002
0.002
0.001
0.002
0.003
0.004
0.005
0.004
0.002
0.000
-0.001
-0.001
-0.001
-0.001
0.
0.001
0.001
0.001
0.001
0.001
0.000
0.
0.
0.
0.
0.
0.
0.
0.
0.
0.
0.
0.
0.
0.
0.
0.
0.
0.
0.
0.
0.
0.
0.
0.
0.
0.000
0.000
0.000
0.000
0.000
0.000
0.001
0.001
0.001
0.001
0.001
0.002
0.002
0.003
0.003
0.003
0.003
0.002
0.001
0.000
0.001
0.001
0.002
0.002
0.002
0.001
0.001
0.001
0.000
0.
0.
0.
0.
0.
0.
0.
0.
0.
0.
0.
0.
0.
0.
0.
0.
0.
0.
0.
0.
0.
0.
0.
0.
0.
0.
0.
0.
0.000
0.000
0.000
0.000
0.000
0.000
0.000
0.001
0.001
0.001
0.002
0.002
0.002
0.002
0.002
0.001
0.001
0.001
0.001
0.002
0.002
0.001
0.001
0.001
0.000
0.000
0.
0.
0.
0.
0.
0.
0.
0.
0.
0.
0.
0.
0.
0.
0.
0.
0.
0.
0.
0.
0.
0.
0.
0.
0.
0.
0.
0.
0.
0.
0.
0.000
0.000
0.000
0.
0.
0.000
0.000
0.000
0.001
0.001
0.001
0.001
0.001
0.001
0.001
0.001
0.001
0.001
0.001
0.001
0.001
0.000
0.
0.
0.
0.
0.
0.
0.
0.
0.
0.
0.
0.
0.
0.
0.
0.
0.
0.
0.
0.
0.
0.
0.
0.
0.
0.
0.
0.
0.
0.
0.
0.
0.
0.
0.
0.
0.
0.
0.
0.000
0.000
0.000
0.000
0.001
0.001
0.000
0.001
0.000
0.000
0.000
0.000
0.000
0.000
0.
0.
0.
0.
0.
0.
0.
0.
0.
0.
0.
0.
0.
0.
0.
0.
0.
0.
0.
0.
0.
0.
0.
0.
0.
0.
0.
0.
0.
0.
0.
0.
0.
0.
0.
0.
0.
0.
0.
0.
0.
0.
0.
0.000
0.000
0.000
0.000
0.000
0.000
0.000
0.000
0.000
0.000
0.000
0.
0.
0.
0.
0.
0.
0.
0.
0.
0.
0.
0.
0.
0.
0.
0.
0.
0.
0.
0.
0.
0.
0.
0.
0.
0.
0.
0.
0.
0.
0.
0.
0.
0.
0.
0.
0.000
0.000
0.001
0.001
0.001
0.002
0.002
0.002
0.003
0.003
0.003
0.003
0.002
0.002
0.002
0.001
0.001
0.000
0.000
0.
0.
0.
0.
0.
0.
0.
0.
0.
0.
0.
0.
0.
0.
0.
0.
0.
0.
0.
0.
0.
0.
0.
0.
0.
0.
0.
0.
0.
0.
0.
0.
0.
0.
0.
0.
0.000
0.001
0.001
0.001
0.000
-0.002
-0.003
-0.002
0.000
0.002
0.003
0.004
0.004
0.003
0.003
0.002
0.001
0.001
0.000
0.000
0.
0.
0.
0.
0.
0.
0.
0.
0.
0.
0.
0.
0.
0.
0.
0.
0.
0.
0.
0.
0.
0.
0.
0.
0.
0.
0.
0.
0.
0.
0.
0.
0.
0.
0.000
0.001
0.001
0.001
-0.001
-0.007
-0.013
-0.014
-0.014
-0.012
-0.004
-0.001
-0.001
0.000
0.002
0.002
0.003
0.002
0.002
0.001
0.000
0.
0.
0.
0.
0.
0.
0.
0.
0.
0.
0.
0.
0.
0.
0.
0.
0.
0.
0.
0.
0.
0.
0.
0.
0.
0.
0.
0.
0.
0.
0.
0.
0.
0.
0.000
0.001
0.002
0.
-0.008
-0.017
0.023
0.368
0.116
-0.033
-0.026
-0.030
-0.060
-0.056
-0.021
-0.004
0.001
0.002
0.002
0.001
0.000
0.000
0.
0.
0.
0.
0.
0.
0.
0.
0.
0.
0.
0.
0.
0.
0.
0.
0.
0.
0.
0.
0.
0.
0.
0.
0.
0.
0.
0.
0.
0.
0.
0.
0.000
0.001
0.002
0.002
-0.003
-0.015
0.007
5.717
539.324
42.579
0.110
-0.064
-0.187
-0.556
-0.488
-0.229
-0.032
-0.003
0.002
0.002
0.002
0.001
0.000
0.
0.
0.
0.
0.
0.
0.
0.
0.
0.
0.
0.
0.
0.
0.
0.
0.
0.
0.
0.
0.
0.
0.
0.
0.
0.
0.
0.
0.
0.
0.
0.
0.000
0.001
0.002
0.002
-0.005
-0.018
0.384
107.414
100247.852
732.240
0.450
-0.103
-0.492
-0.611
-0.612
-0.603
-0.092
-0.010
0.001
0.002
0.002
0.001
0.000
0.
0.
0.
0.
0.
0.
0.
0.
0.
0.
0.
0.
0.
0.
0.
0.
0.
0.
0.
0.
0.
0.
0.
0.
0.
0.
0.
0.
0.
0.
0.
0.000
0.000
0.002
0.003
0.003
-0.004
-0.026
0.199
55.927
194.612
11.106
0.123
-0.110
-0.363
-0.431
-0.575
-0.626
-0.097
-0.013
-0.001
0.003
0.002
0.001
0.001
0.
0.
0.
0.
0.
0.
0.
0.
0.
0.
0.
0.
0.
0.
0.
0.
0.
0.
0.
0.
0.
0.
0.
0.
0.
0.
0.
0.
0.
0.
0.000
0.000
0.001
0.002
0.003
0.003
-0.001
-0.027
-0.235
-0.147
1.092
0.444
-0.071
0.438
2.827
16.405
4.302
-0.217
-0.170
-0.039
-0.003
0.003
0.003
0.002
0.001
0.000
0.000
0.000
0.
0.
0.
0.
0.
0.
0.
0.
0.
0.
0.
0.
0.
0.
0.
0.
0.
0.
0.
0.
0.
0.
0.
0.
0.
0.
0.000
0.000
0.001
0.001
0.001
0.002
0.002
0.000
-0.017
-0.151
-0.639
-0.601
-0.428
0.068
65.845
2694.972
455.572
59.012
-0.378
-0.579
-0.108
-0.006
0.004
0.004
0.003
0.001
0.001
0.000
0.000
0.000
0.000
0.
0.
0.
0.
0.
0.
0.
0.
0.
0.
0.
0.
0.
0.
0.
0.
0.
0.
0.
0.
0.
0.
0.
0.
0.000
0.001
0.001
0.000
0.000
-0.002
-0.004
-0.007
-0.013
-0.044
-0.170
-0.292
-0.101
4.309
142.691
6965.357
42.122
2.479
-0.552
-0.554
-0.120
-0.005
0.005
0.005
0.003
0.002
0.001
0.001
0.001
0.000
0.000
0.000
0.
0.
0.
0.
0.
0.
0.
0.
0.
0.
0.
0.
0.
0.
0.
0.
0.
0.
0.
0.
0.
0.
0.
0.000
0.001
0.001
0.
-0.003
-0.008
-0.014
-0.022
-0.026
-0.033
-0.069
-0.102
0.288
83.606
288.549
275.730
6.015
-0.221
-0.545
-0.337
-0.057
-0.002
0.005
0.004
0.002
0.000
-0.001
0.
0.000
0.001
0.000
0.000
0.
0.
0.
0.
0.
0.
0.
0.
0.
0.
0.
0.
0.
0.
0.
0.
0.
0.
0.
0.
0.
0.
0.000
0.000
0.001
0.001
-0.001
-0.006
-0.015
-0.021
-0.025
-0.029
-0.036
-0.045
-0.051
0.037
5.382
10.528
0.740
0.024
-0.068
-0.090
-0.056
-0.018
-0.003
0.001
-0.002
-0.005
-0.006
-0.006
-0.003
0.000
0.000
0.001
0.000
0.000
0.
0.
0.
0.
0.
0.
0.
0.
0.
0.
0.
0.
0.
0.
0.
0.
0.
0.
0.
0.
0.
0.000
0.000
0.001
0.001
-0.001
-0.007
-0.018
-0.007
0.344
0.316
-0.020
-0.042
-0.043
-0.035
-0.034
-0.043
-0.043
-0.031
-0.030
-0.070
-0.095
-0.043
-0.018
-0.014
-0.012
-0.010
0.001
-0.008
-0.008
-0.003
0.000
0.001
0.001
0.000
0.
0.
0.
0.
0.
0.
0.
0.
0.
0.
0.
0.
0.
0.
0.
0.
0.
0.
0.
0.
0.
0.
0.000
0.001
0.001
0.000
-0.006
-0.014
0.074
3.061
2.849
0.043
-0.051
-0.115
-0.186
-0.234
-0.220
-0.050
-0.034
-0.069
0.121
0.637
1.169
0.067
-0.036
-0.031
0.108
0.738
0.145
-0.010
-0.007
-0.001
0.001
0.001
0.000
0.
0.
0.
0.
0.
0.
0.
0.
0.
0.
0.
0.
0.
0.
0.
0.
0.
0.
0.
0.
0.
0.
0.000
0.001
0.002
0.001
-0.003
-0.009
0.010
0.529
0.487
-0.021
-0.048
-0.083
-0.230
-0.287
-0.142
-0.029
-0.137
0.610
130.318
259.494
539.250
4.034
-0.045
-0.050
0.310
2.318
0.375
-0.012
-0.009
-0.001
0.000
0.001
0.001
0.
0.
0.
0.
0.
0.
0.
0.
0.
0.
0.
0.
0.
0.
0.
0.
0.
0.
0.
0.
0.
0.000
0.001
0.001
0.002
0.002
0.001
-0.004
-0.007
-0.007
-0.035
-0.193
-0.164
1.644
0.401
-0.072
-0.045
-0.081
-0.452
45.040
61225.512
100070.375
738.572
4.708
-0.056
-0.068
-0.014
0.152
0.017
-0.018
-0.009
-0.001
0.000
0.001
0.001
0.
0.
0.
0.
0.
0.
0.
0.
0.
0.
0.
0.
0.
0.
0.
0.
0.
0.
0.
0.
0.
0.000
0.000
0.001
0.002
0.002
0.003
0.001
-0.002
-0.013
-0.154
-0.578
14.669
83.318
8.715
0.029
-0.036
-0.139
-0.611
1439.514
100064.586
91.903
3.107
1.031
-0.058
-0.078
-0.055
-0.033
-0.022
-0.016
-0.005
0.000
0.001
0.001
0.000
0.
0.
0.
0.
0.
0.
0.
0.
0.
0.
0.
0.
0.
0.
0.
0.
0.
0.
0.
0.
0.000
0.000
0.001
0.001
0.002
0.002
0.004
0.004
0.003
-0.011
-0.295
0.033
89724.430
26637.658
2.074
-0.004
-0.035
3.429
0.979
0.247
2.702
-0.074
7.103
429.534
0.049
-0.001
-0.044
-0.033
-0.019
-0.009
-0.002
0.001
0.001
0.001
0.000
0.
0.
0.
0.
0.
0.
0.
0.
0.
0.
0.
0.
0.
0.
0.
0.
0.
0.
0.
0.
0.000
0.000
0.001
0.001
0.001
0.002
0.004
0.005
0.005
-0.004
-0.152
-0.420
145.339
122.471
0.012
-0.039
0.383
176.237
142.222
1.814
0.222
-0.131
0.069
0.730
5.563
17.674
0.591
-0.024
-0.018
-0.005
0.001
0.001
0.001
0.001
0.000
0.
0.
0.
0.
0.
0.
0.
0.
0.
0.
0.
0.
0.
0.
0.
0.
0.
0.
0.
0.
0.000
0.000
0.001
0.001
0.001
0.003
0.004
0.005
0.006
0.002
-0.022
-0.151
-0.009
0.092
-0.070
-0.051
6.443
2082.121
642.834
29.176
0.549
-0.128
-0.137
2.629
60.707
441.095
3.559
0.005
-0.013
-0.002
0.002
0.002
0.001
0.000
0.000
0.
0.
0.
0.
0.
0.
0.
0.
0.
0.
0.
0.
0.
0.
0.
0.
0.
0.
0.
0.
0.000
0.000
0.001
0.001
0.002
0.003
0.004
0.005
0.005
0.002
-0.002
-0.010
-0.028
-0.056
-0.050
-0.050
0.256
6.144
5.724
5.159
0.038
-0.563
-0.652
-0.071
2.359
8.479
0.782
0.007
-0.011
-0.001
0.002
0.002
0.001
0.000
0.
0.
0.
0.
0.
0.
0.
0.
0.
0.
0.
0.
0.
0.
0.
0.
0.
0.
0.
0.
0.
0.
0.000
0.000
0.001
0.002
0.003
0.003
0.003
0.001
-0.010
-0.030
-0.026
-0.014
-0.019
-0.025
-0.116
-0.149
11.007
26.634
1.434
0.510
0.544
440.439
5088.569
-0.020
-0.363
-0.081
-0.052
-0.014
0.001
0.003
0.002
0.001
0.000
0.
0.
0.
0.
0.
0.
0.
0.
0.
0.
0.
0.
0.
0.
0.
0.
0.
0.
0.
0.
0.
0.
0.000
0.001
0.001
0.002
0.002
0.002
-0.002
-0.023
-0.102
-0.307
-0.217
-0.047
-0.010
-0.040
-0.256
-0.262
8.120
19.062
0.848
39.346
54.036
711.335
3937.711
0.087
-0.329
-0.574
-0.402
-0.043
0.000
0.003
0.002
0.001
0.000
0.
0.
0.
0.
0.
0.
0.
0.
0.
0.
0.
0.
0.
0.
0.
0.
0.
0.
0.
0.
0.
0.
0.000
0.001
0.001
0.002
0.001
-0.001
-0.013
-0.133
-0.358
-0.478
-0.587
-0.132
-0.014
-0.036
-0.252
-0.354
-0.021
0.195
9.532
214.921
35.452
207.041
16.693
54.809
37.928
28.599
-0.609
-0.133
-0.003
0.004
0.003
0.001
0.000
0.
0.
0.
0.
0.
0.
0.
0.
0.
0.
0.
0.
0.
0.
0.
0.
0.
0.
0.
0.
0.
0.
0.000
0.000
0.001
0.001
-0.001
-0.004
-0.021
-0.193
-0.544
-0.557
-0.604
-0.129
-0.011
-0.013
-0.085
-0.202
-0.127
0.198
148.488
61982.719
72.056
3.950
17.462
25871.811
22571.531
180.067
-0.438
-0.135
-0.003
0.005
0.003
0.001
0.001
0.
0.
0.
0.
0.
0.
0.
0.
0.
0.
0.
0.
0.
0.
0.
0.
0.
0.
0.
0.
0.
0.
0.000
0.000
0.001
0.
-0.002
-0.007
-0.018
-0.075
-0.348
-0.499
-0.250
-0.038
-0.053
-0.027
-0.026
-0.058
0.257
4.544
261.622
416.781
7.680
0.430
85.002
231.929
171.415
0.811
-0.200
-0.040
0.000
0.005
0.004
0.002
0.001
0.000
0.000
0.
0.
0.
0.
0.
0.
0.
0.
0.
0.
0.
0.
0.
0.
0.
0.
0.
0.
0.
0.
0.000
0.000
0.001
0.
-0.003
-0.007
-0.012
-0.019
-0.040
-0.048
-0.021
-0.097
-0.139
-0.056
-0.029
-0.045
0.382
7.187
3223.506
1316.321
829.184
15035.083
3.168
1.098
0.203
-0.057
-0.042
-0.018
-0.004
0.002
0.003
0.002
0.001
0.001
0.000
0.
0.
0.
0.
0.
0.
0.
0.
0.
0.
0.
0.
0.
0.
0.
0.
0.
0.
0.
0.
0.000
0.000
0.001
0.000
-0.001
-0.005
-0.007
-0.008
-0.007
-0.003
-0.017
-0.080
-0.115
-0.051
-0.030
-0.023
0.255
1.755
778.940
453.511
524.702
3452.012
-0.168
-0.406
-0.086
-0.077
-0.051
-0.032
-0.020
-0.009
-0.001
0.001
0.002
0.001
0.001
0.000
0.
0.
0.
0.
0.
0.
0.
0.
0.
0.
0.
0.
0.
0.
0.
0.
0.
0.
0.
0.000
0.000
0.000
0.001
0.
-0.002
-0.003
-0.003
-0.001
0.001
-0.004
-0.022
-0.034
-0.024
-0.026
0.058
1.510
0.701
0.399
1.373
2.098
-0.003
-0.191
9.506
6.422
0.976
0.227
0.006
-0.027
-0.021
-0.010
-0.002
0.001
0.001
0.001
0.000
0.000
0.
0.
0.
0.
0.
0.
0.
0.
0.
0.
0.
0.
0.
0.
0.
0.
0.
0.
0.000
0.000
0.001
0.001
0.001
0.001
0.000
0.001
0.003
0.004
0.003
0.000
-0.004
-0.010
-0.018
-0.007
0.196
0.061
-0.304
-0.666
247.671
47.411
2.686
595.448
267.904
229.210
6.452
1.662
0.898
-0.011
-0.209
-0.040
-0.002
0.001
0.001
0.000
0.000
0.
0.
0.
0.
0.
0.
0.
0.
0.
0.
0.
0.
0.
0.
0.
0.
0.
0.
0.000
0.000
0.001
0.001
0.001
0.002
0.002
0.004
0.004
0.005
0.005
0.005
0.002
-0.003
-0.010
-0.012
-0.014
-0.036
-0.290
-0.546
1001.136
221.675
1.088
21.235
48.281
29823.982
994.810
271.312
65.757
6.096
-0.533
-0.163
-0.008
0.
0.001
0.000
0.000
0.
0.
0.
0.
0.
0.
0.
0.
0.
0.
0.
0.
0.
0.
0.
0.
0.
0.
0.000
0.000
0.000
0.001
0.002
0.002
0.003
0.004
0.005
0.005
0.006
0.005
0.004
0.003
0.000
-0.005
-0.008
-0.015
-0.090
-0.504
-0.559
-0.551
26.774
1.967
15.168
95337.133
40697.535
100036.883
42.982
141.069
-0.508
-0.243
-0.009
0.001
0.001
0.000
0.000
0.
0.
0.
0.
0.
0.
0.
0.
0.
0.
0.
0.
0.
0.
0.
0.
0.
0.
0.000
0.000
0.001
0.001
0.002
0.002
0.003
0.004
0.005
0.005
0.005
0.005
0.005
0.005
0.005
0.004
0.
-0.020
-0.112
-0.210
-0.281
-0.571
82.568
0.798
-0.156
6.124
66.495
118.810
0.760
-0.445
-0.530
-0.104
-0.004
0.001
0.001
0.000
0.000
0.
0.
0.
0.
0.
0.
0.
0.
0.
0.
0.
0.
0.
0.
0.
0.
0.
0.
0.
0.000
0.001
0.002
0.002
0.002
0.002
0.001
0.002
0.003
0.005
0.005
0.005
0.006
0.007
0.008
-0.003
-0.169
-0.576
-0.269
0.227
-0.296
0.382
1.945
-0.447
-0.538
-0.155
-0.346
-0.238
-0.354
-0.136
-0.016
0.002
0.002
0.001
0.000
0.000
0.
0.
0.
0.
0.
0.
0.
0.
0.
0.
0.
0.
0.
0.
0.
0.
0.
0.
0.
0.001
0.001
0.002
0.002
0.000
-0.003
-0.006
-0.006
-0.003
0.001
0.004
0.005
0.007
0.009
0.008
-0.018
-0.519
5.159
13076.996
139.781
8.622
1.124
3.148
-0.168
28.681
80.185
-0.564
-0.166
-0.026
-0.008
0.002
0.004
0.003
0.002
0.001
0.
0.
0.
0.
0.
0.
0.
0.
0.
0.
0.
0.
0.
0.
0.
0.
0.
0.
0.
0.000
0.001
0.002
0.002
0.000
-0.005
-0.015
-0.021
-0.020
-0.014
-0.006
0.001
0.006
0.008
0.010
0.009
-0.013
-0.447
3.617
7574.916
131.970
148.695
9.255
-0.274
-0.458
-0.129
0.555
-0.610
-0.125
-0.022
-0.004
0.002
0.004
0.003
0.002
0.001
0.
0.
0.
0.
0.
0.
0.
0.
0.
0.
0.
0.
0.
0.
0.
0.
0.
0.
0.
0.000
0.001
0.002
0.002
-0.002
-0.014
-0.026
-0.006
0.082
-0.008
-0.016
-0.004
0.003
0.006
0.009
0.010
-0.001
-0.129
-0.523
-0.286
111.695
95492.828
92.351
-0.514
-0.688
-0.557
-0.518
-0.219
-0.058
-0.033
-0.018
-0.004
0.002
0.003
0.002
0.001
0.000
0.
0.
0.
0.
0.
0.
0.
0.
0.
0.
0.
0.
0.
0.
0.
0.
0.
0.
0.000
0.001
0.002
0.001
-0.006
-0.023
-0.020
1.182
9.041
0.887
-0.024
-0.019
-0.016
-0.015
-0.005
0.004
-0.006
-0.031
-0.181
1.278
578.094
45618.922
70.945
-0.523
0.014
3.373
1.228
7.362
5.984
0.347
-0.014
-0.013
-0.002
0.002
0.002
0.001
0.000
0.
0.
0.
0.
0.
0.
0.
0.
0.
0.
0.
0.
0.
0.
0.
0.
0.
0.
0.000
0.002
0.002
0.001
-0.008
-0.024
0.377
35.297
55.556
3.269
0.012
-0.052
-0.089
-0.098
-0.024
-0.022
-0.059
-0.227
-0.146
5.397
81822.828
45330.723
6.436
-0.492
5.514
116.907
1243.047
3066.560
1917.162
330.740
1.321
-0.026
-0.007
0.001
0.002
0.001
0.001
0.
0.
0.
0.
0.
0.
0.
0.
0.
0.
0.
0.
0.
0.
0.
0.
0.
0.
0.001
0.001
0.002
0.001
-0.007
-0.020
2.160
1915.984
6102.215
1246.260
5.945
-0.086
-0.126
-0.113
-0.037
-0.041
0.226
0.307
6.185
37.073
144.788
47357.574
19.858
-0.153
0.945
56.123
82546.828
623.694
70523.648
100008.938
7.569
-0.114
-0.020
0.
0.002
0.002
0.001
0.
0.
0.
0.
0.
0.
0.
0.
0.
0.
0.
0.
0.
0.
0.
0.
0.
0.
0.000
0.001
0.002
0.002
-0.003
-0.014
0.260
20.239
289.972
40.211
0.138
-0.078
-0.126
-0.038
11.857
3.575
156.921
662.405
971.670
100018.695
100035.133
7896.236
4.154
7.147
0.070
247.911
100023.461
365.247
1765.545
363.228
0.761
-0.514
-0.052
-0.002
0.002
0.002
0.001
0.000
0.
0.
0.
0.
0.
0.
0.
0.
0.
0.
0.
0.
0.
0.
0.
0.
0.
0.000
0.001
0.002
0.003
0.001
-0.009
-0.019
0.028
0.770
0.084
-0.075
-0.062
-0.077
-0.017
63.525
139.279
2911.586
15030.975
8195.422
855.302
907.325
227.484
12.525
32.074
-0.192
3.932
76.130
229.172
39.611
12.143
-0.428
-0.624
-0.063
-0.002
0.002
0.001
0.001
0.000
0.
0.
0.
0.
0.
0.
0.
0.
0.
0.
0.
0.
0.
0.
0.
0.
0.
0.
0.001
0.002
0.003
0.003
-0.002
-0.018
-0.037
-0.048
-0.056
-0.085
-0.082
-0.161
-0.465
2.496
39.979
3808.090
70.758
5.644
1.698
34.610
20.756
0.621
-0.322
-0.542
-0.503
9.752
0.811
0.138
0.086
-0.580
-0.267
-0.034
-0.002
0.002
0.001
0.001
0.000
0.
0.
0.
0.
0.
0.
0.
0.
0.
0.
0.
0.
0.
0.
0.
0.
0.
0.
0.001
0.001
0.003
0.003
-0.002
-0.017
-0.024
0.660
3.035
0.370
2.811
8.213
4.661
112.915
-0.047
3.049
2.764
-0.559
0.480
46.158
22.263
-0.363
-0.566
-0.524
68.412
41494.117
16.074
1.796
11.193
2.376
0.058
-0.019
-0.004
0.001
0.001
0.001
0.000
0.
0.
0.
0.
0.
0.
0.
0.
0.
0.
0.
0.
0.
0.
0.
0.
0.
0.
0.001
0.002
0.003
0.003
-0.003
-0.019
-0.003
4.051
31.058
60.013
230.023
387.293
140.820
6626.237
0.705
-0.246
0.012
14.791
8.286
0.631
0.327
-0.058
-0.069
-0.299
0.528
114.011
4.397
14.820
447.110
4826.525
6.691
-0.005
-0.007
0.000
0.001
0.001
0.000
0.
0.
0.
0.
0.
0.
0.
0.
0.
0.
0.
0.
0.
0.
0.
0.
0.
0.
0.000
0.001
0.003
0.003
-0.001
-0.018
-0.059
0.469
43.249
70678.133
853.708
7.645
0.938
2.689
-0.024
3.680
7.868
33975.781
4824.489
1.750
-0.096
-0.187
-0.134
-0.320
1.291
187.558
2288.970
4056.984
16215.757
33984.883
12.093
-0.001
-0.007
0.
0.001
0.001
0.000
0.
0.
0.
0.
0.
0.
0.
0.
0.
0.
0.
0.
0.
0.
0.
0.
0.
0.
0.001
0.001
0.003
0.003
0.002
-0.012
-0.086
-0.528
5.136
219.833
28.876
2.904
2.627
1.455
56.315
70348.766
193.891
810.307
271.598
0.617
-0.429
-0.622
-0.613
-0.532
215.557
100091.125
15428.251
622.269
332.531
9.519
0.284
-0.014
-0.004
0.001
0.001
0.001
0.000
0.
0.
0.
0.
0.
0.
0.
0.
0.
0.
0.
0.
0.
0.
0.
0.
0.
0.
0.000
0.001
0.003
0.003
0.002
-0.008
-0.057
-0.398
-0.537
-0.309
0.457
141.427
0.807
29.078
5520.751
100050.164
247.481
0.819
0.366
-0.083
-0.293
-0.546
-0.618
-0.521
7.759
237.193
64.252
0.513
0.296
-0.003
-0.019
-0.010
-0.001
0.001
0.001
0.001
0.000
0.
0.
0.
0.
0.
0.
0.
0.
0.
0.
0.
0.
0.
0.
0.
0.
0.
0.000
0.000
0.001
0.002
0.002
-0.004
-0.017
-0.036
-0.079
0.150
4.730
0.958
26.854
0.733
50.412
25698.762
106.961
0.978
0.486
1.107
9.818
441.425
50.741
22.199
1.008
96.700
236.877
102.981
-0.558
-0.404
-0.042
-0.011
-0.001
0.002
0.002
0.001
0.000
0.
0.
0.
0.
0.
0.
0.
0.
0.
0.
0.
0.
0.
0.
0.
0.
0.
0.
0.000
0.001
0.001
0.001
-0.003
-0.013
-0.018
0.299
5.121
27.422
29525.592
402.208
5.422
1.226
0.595
5.910
0.385
0.362
329.554
3385.246
311.785
100018.867
70749.398
13498.026
136.197
3608.110
101628.555
100016.359
31.219
-0.577
-0.034
-0.001
0.003
0.002
0.001
0.001
0.000
0.
0.
0.
0.
0.
0.
0.
0.
0.
0.
0.
0.
0.
0.
0.
0.
0.
0.
0.000
0.001
0.000
-0.002
-0.009
-0.013
0.968
12.687
666.399
70406.141
11655.789
253.895
3.210
-0.004
0.005
-0.092
-0.119
10.737
3867.403
100066.344
100023.438
901.874
341.393
6369.501
22765.586
100027.133
86.890
349.813
-0.148
-0.354
-0.015
0.003
0.003
0.002
0.001
0.000
0.
0.
0.
0.
0.
0.
0.
0.
0.
0.
0.
0.
0.
0.
0.
0.
0.
0.
0.
0.000
0.001
0.000
-0.003
-0.012
0.037
20.675
1000.126
113.888
11545.860
67.524
1.198
0.264
4.202
75.811
781.942
4229.103
8.561
60.776
24.312
299.189
20.710
0.330
3.721
129.438
25855.682
66.063
-0.406
-0.455
-0.064
-0.002
0.004
0.003
0.001
0.001
0.
0.
0.
0.
0.
0.
0.
0.
0.
0.
0.
0.
0.
0.
0.
0.
0.
0.
0.
0.
0.000
0.001
0.000
-0.003
-0.014
-0.004
4.555
289.282
61.932
2.513
0.342
-0.027
47.231
14292.631
70399.305
100144.172
198.292
0.214
0.451
-0.422
-0.265
-0.070
0.292
59.934
3847.848
4912.647
34.470
-0.002
-0.042
-0.007
0.002
0.003
0.002
0.000
0.000
0.
0.
0.
0.
0.
0.
0.
0.
0.
0.
0.
0.
0.
0.
0.
0.
0.
0.
0.
0.
0.000
0.001
0.000
-0.002
-0.013
-0.022
3.729
784.712
430.160
0.152
-0.061
0.036
122.607
100006.492
163.180
21.652
1.621
-0.180
-0.329
-0.526
-0.195
-0.098
10.039
100010.828
3944.335
540.163
1.177
-0.036
-0.016
0.000
0.002
0.002
0.001
0.000
0.
0.
0.
0.
0.
0.
0.
0.
0.
0.
0.
0.
0.
0.
0.
0.
0.
0.
0.
0.
0.
0.000
0.000
0.000
-0.001
-0.007
-0.018
0.102
1.187
0.500
-0.027
-0.031
-0.026
0.468
3.918
0.408
0.008
-0.044
-0.061
-0.093
-0.090
-0.054
-0.057
1.026
118.177
21.030
1.156
0.008
-0.024
-0.006
0.001
0.002
0.001
0.001
0.
0.
0.
0.
0.
0.
0.
0.
0.
0.
0.
0.
0.
0.
0.
0.
0.
0.
0.
0.
0.
0.
0.
0.000
0.000
0.000
-0.002
-0.009
-0.015
-0.019
-0.019
-0.014
-0.008
-0.011
-0.017
-0.023
-0.027
-0.028
-0.021
-0.013
-0.012
-0.017
-0.023
-0.034
-0.040
0.030
-0.001
-0.020
-0.015
-0.006
0.000
0.001
0.001
0.001
0.000
0.
0.
0.
0.
0.
0.
0.
0.
0.
0.
0.
0.
0.
0.
0.
0.
0.
0.
0.
0.
0.
0.
0.
0.000
0.000
0.000
0.
-0.002
-0.004
-0.006
-0.005
-0.001
0.000
0.000
-0.003
-0.005
-0.005
-0.003
0.000
0.001
-0.002
-0.006
-0.010
-0.017
-0.024
-0.022
-0.016
-0.009
-0.003
0.001
0.002
0.001
0.001
0.000
0.
0.
0.
0.
0.
0.
0.
0.
0.
0.
0.
0.
0.
0.
0.
0.
0.
0.
0.
0.
0.
0.
0.
0.
0.
0.000
0.000
0.000
0.000
0.000
0.000
0.000
0.001
0.002
0.003
0.002
0.002
0.002
0.003
0.004
0.004
0.001
-0.003
-0.006
-0.008
-0.010
-0.006
-0.002
0.000
0.001
0.002
0.001
0.001
0.001
0.000
0.
0.
0.
0.
0.
0.
0.
0.
0.
0.
0.
0.
0.
0.
0.
0.
0.
0.
0.
0.
0.
0.
0.
0.
0.
0.000
0.000
0.000
0.000
0.000
0.000
0.001
0.001
0.001
0.002
0.002
0.002
0.003
0.003
0.004
0.004
0.002
-0.001
-0.004
-0.005
-0.003
0.000
0.001
0.002
0.002
0.001
0.001
0.001
0.000
0.
0.
0.
0.
0.
0.
0.
0.
0.
0.
0.
0.
0.
0.
0.
0.
0.
0.
0.
0.
0.
0.
0.
0.
0.
0.
0.
0.
0.000
0.000
0.000
0.000
0.000
0.000
0.000
0.001
0.002
0.002
0.002
0.002
0.003
0.003
0.002
0.001
0.000
0.000
0.000
0.001
0.002
0.002
0.001
0.001
0.000
0.000
0.
0.
0.
0.
0.
0.
0.
0.
0.
0.
0.
0.
0.
0.
0.
0.
0.
0.
0.
0.
0.
0.
0.
0.
0.
0.
0.
0.
0.
0.
0.
0.000
0.000
0.000
0.
0.000
0.001
0.001
0.001
0.001
0.001
0.001
0.001
0.002
0.001
0.001
0.001
0.001
0.001
0.001
0.001
0.001
0.000
0.
0.
0.
0.
0.
0.
0.
0.
0.
0.
0.
0.
0.
0.
0.
0.
0.
0.
0.
0.
0.
0.
0.
0.
0.
0.
0.
0.
0.
0.
0.
0.
0.
0.
0.
0.
0.
0.000
0.000
0.000
0.001
0.001
0.001
0.001
0.001
0.001
0.001
0.001
0.000
0.001
0.001
0.001
0.000
0.
0.
0.
0.
0.
0.
0.
0.
0.
0.
0.
0.
0.
0.
0.
0.
0.
0.
0.
0.
0.
0.
0.
0.
0.
0.
0.
0.
0.
0.
0.
0.
0.
0.
0.
0.
0.
0.
0.
0.
0.000
0.000
0.000
0.000
0.000
0.001
0.001
0.001
0.000
0.000
0.000
0.000
0.000
0.000
0.
0.
0.
0.
0.
0.
0.
0.
0.
0.
0.
0.
0.
0.
0.
0.
0.
0.
0.
0.
0.
0.
0.
0.
0.
0.
0.
0.
0.
0.
0.
0.
0.
0.
0.
0.
0.000
0.000
0.001
0.001
0.002
0.002
0.002
0.002
0.003
0.003
0.003
0.003
0.003
0.002
0.002
0.002
0.001
0.001
0.000
0.
0.
0.
0.
0.
0.
0.
0.
0.
0.
0.
0.
0.
0.
0.
0.
0.
0.
0.
0.
0.
0.
0.
0.
0.
0.
0.
0.
0.
0.
0.
0.
0.
0.
0.
0.000
0.000
0.001
0.001
0.002
0.001
0.000
-0.001
-0.001
0.
0.001
0.002
0.002
0.003
0.003
0.003
0.002
0.002
0.001
0.001
0.000
0.
0.
0.
0.
0.
0.
0.
0.
0.
0.
0.
0.
0.
0.
0.
0.
0.
0.
0.
0.
0.
0.
0.
0.
0.
0.
0.
0.
0.
0.
0.
0.
0.
0.
0.000
0.001
0.002
0.002
0.000
-0.006
-0.013
-0.017
-0.019
-0.016
-0.011
-0.010
-0.011
-0.007
-0.002
0.001
0.002
0.002
0.002
0.001
0.001
0.000
0.
0.
0.
0.
0.
0.
0.
0.
0.
0.
0.
0.
0.
0.
0.
0.
0.
0.
0.
0.
0.
0.
0.
0.
0.
0.
0.
0.
0.
0.
0.
0.
0.
0.000
0.001
0.002
0.000
-0.007
-0.016
-0.020
-0.010
-0.035
-0.046
-0.046
-0.082
-0.203
-0.155
-0.050
-0.014
-0.003
0.001
0.002
0.002
0.001
0.000
0.
0.
0.
0.
0.
0.
0.
0.
0.
0.
0.
0.
0.
0.
0.
0.
0.
0.
0.
0.
0.
0.
0.
0.
0.
0.
0.
0.
0.
0.
0.
0.
0.000
0.001
0.002
0.002
-0.002
-0.013
0.030
3.000
7.285
0.888
0.226
-0.092
-0.596
-0.545
-0.202
-0.349
-0.091
-0.015
-0.002
0.001
0.002
0.001
0.000
0.000
0.
0.
0.
0.
0.
0.
0.
0.
0.
0.
0.
0.
0.
0.
0.
0.
0.
0.
0.
0.
0.
0.
0.
0.
0.
0.
0.
0.
0.
0.
0.000
0.000
0.002
0.003
0.002
-0.004
-0.018
1.334
3011.710
39176.391
25.993
11.372
0.239
-0.617
348.687
3037.658
-0.177
-0.289
-0.031
-0.007
0.001
0.002
0.002
0.000
0.000
0.
0.
0.
0.
0.
0.
0.
0.
0.
0.
0.
0.
0.
0.
0.
0.
0.
0.
0.
0.
0.
0.
0.
0.
0.
0.
0.
0.
0.
0.000
0.000
0.001
0.002
0.003
0.003
-0.004
-0.022
1.070
1534.610
15466.261
6964.709
10.767
0.568
-0.439
72.754
493.570
-0.485
-0.270
-0.036
-0.010
0.000
0.002
0.002
0.001
0.000
0.
0.
0.
0.
0.
0.
0.
0.
0.
0.
0.
0.
0.
0.
0.
0.
0.
0.
0.
0.
0.
0.
0.
0.
0.
0.
0.
0.
0.000
0.000
0.000
0.001
0.002
0.003
0.003
-0.003
-0.022
-0.026
1.803
54.074
225.185
1.810
-0.208
-0.132
-0.108
-0.416
-0.612
-0.614
-0.145
-0.017
0.001
0.003
0.003
0.001
0.000
0.000
0.000
0.000
0.
0.
0.
0.
0.
0.
0.
0.
0.
0.
0.
0.
0.
0.
0.
0.
0.
0.
0.
0.
0.
0.
0.
0.
0.
0.000
0.000
0.001
0.000
0.001
0.000
-0.001
-0.006
-0.022
-0.145
-0.350
0.321
-0.054
-0.340
3.114
25.442
1.611
-0.259
39.979
0.514
-0.418
-0.026
0.002
0.004
0.004
0.002
0.001
0.001
0.000
0.000
0.000
0.
0.
0.
0.
0.
0.
0.
0.
0.
0.
0.
0.
0.
0.
0.
0.
0.
0.
0.
0.
0.
0.
0.
0.000
0.000
0.001
0.001
0.000
-0.003
-0.006
-0.010
-0.018
-0.033
-0.179
-0.530
-0.659
-0.332
50.312
541.900
100002.727
76.652
0.305
493.101
7.906
-0.325
-0.023
0.004
0.005
0.003
0.002
0.001
0.001
0.001
0.000
0.000
0.000
0.
0.
0.
0.
0.
0.
0.
0.
0.
0.
0.
0.
0.
0.
0.
0.
0.
0.
0.
0.
0.
0.
0.000
0.000
0.001
0.000
-0.002
-0.008
-0.012
0.006
-0.005
-0.021
-0.039
-0.368
-0.591
1.779
19562.098
100062.414
3026.511
17.574
-0.501
-0.472
-0.552
-0.234
-0.015
0.003
0.003
0.000
-0.002
-0.002
-0.001
0.001
0.001
0.001
0.000
0.000
0.
0.
0.
0.
0.
0.
0.
0.
0.
0.
0.
0.
0.
0.
0.
0.
0.
0.
0.
0.
0.
0.000
0.001
0.001
0.000
-0.003
-0.011
-0.003
0.303
0.329
0.353
0.895
0.239
0.621
2.697
92.279
260.406
3.091
0.063
-0.174
-0.285
-0.189
-0.050
-0.012
-0.004
-0.006
-0.008
-0.009
-0.008
-0.006
-0.002
0.001
0.001
0.001
0.000
0.
0.
0.
0.
0.
0.
0.
0.
0.
0.
0.
0.
0.
0.
0.
0.
0.
0.
0.
0.
0.
0.000
0.001
0.001
0.001
-0.003
-0.014
-0.014
0.560
33.877
31.520
1.037
1.929
0.854
7.839
8.238
0.921
-0.047
-0.045
-0.041
-0.019
-0.029
-0.029
-0.027
-0.029
-0.026
0.054
0.403
0.073
-0.011
-0.007
-0.001
0.001
0.001
0.000
0.
0.
0.
0.
0.
0.
0.
0.
0.
0.
0.
0.
0.
0.
0.
0.
0.
0.
0.
0.
0.
0.000
0.001
0.001
0.001
-0.002
-0.014
-0.019
3.526
8934.987
6956.729
2.719
0.372
-0.308
4.618
37.876
-0.515
-0.241
-0.042
-0.025
0.020
1.199
3.510
0.178
-0.050
-0.011
9.642
362.423
12.084
0.031
-0.011
-0.002
0.001
0.001
0.001
0.
0.
0.
0.
0.
0.
0.
0.
0.
0.
0.
0.
0.
0.
0.
0.
0.
0.
0.
0.
0.
0.000
0.001
0.001
0.002
0.
-0.008
-0.018
0.559
70.336
59.323
0.360
-0.171
-0.476
-0.523
-0.230
-0.609
-0.147
-0.080
0.052
4.859
543.654
25698.977
15.520
0.108
0.097
50.232
19560.443
70.371
0.102
-0.015
-0.004
0.000
0.001
0.001
0.
0.
0.
0.
0.
0.
0.
0.
0.
0.
0.
0.
0.
0.
0.
0.
0.
0.
0.
0.
0.000
0.000
0.001
0.002
0.002
0.001
-0.003
-0.011
-0.011
0.108
0.072
-0.155
1.630
54.453
6.331
-0.410
-0.214
-0.082
-0.334
5.881
208.232
811.717
52489.602
30.508
1.272
1.130
1.429
16.840
1.769
-0.008
-0.017
-0.004
0.001
0.001
0.001
0.000
0.
0.
0.
0.
0.
0.
0.
0.
0.
0.
0.
0.
0.
0.
0.
0.
0.
0.
0.
0.000
0.000
0.001
0.002
0.002
0.002
0.001
-0.003
-0.010
-0.021
-0.131
-0.496
77.664
100000.680
1002.414
0.892
-0.059
-0.140
-0.536
310.903
7576.168
10.765
297.704
189.527
1.389
2.367
0.025
1.193
0.491
-0.011
-0.013
-0.002
0.001
0.001
0.001
0.000
0.
0.
0.
0.
0.
0.
0.
0.
0.
0.
0.
0.
0.
0.
0.
0.
0.
0.
0.000
0.000
0.001
0.001
0.001
0.002
0.003
0.003
0.003
0.000
-0.017
-0.243
-0.565
1450.385
2618.670
118.721
2.993
-0.037
1.229
0.276
29.124
13.477
0.288
1754.363
10779.514
3.130
0.199
-0.032
0.203
0.092
-0.014
-0.007
0.000
0.001
0.001
0.001
0.000
0.
0.
0.
0.
0.
0.
0.
0.
0.
0.
0.
0.
0.
0.
0.
0.
0.
0.
0.000
0.000
0.001
0.001
0.001
0.001
0.003
0.005
0.005
0.004
-0.007
-0.134
-0.484
13.865
148.579
3.491
0.326
0.471
331.947
298.003
665.751
694.650
0.594
7.097
74.100
81.761
487.340
3.761
0.004
-0.024
-0.011
-0.002
0.001
0.001
0.001
0.000
0.
0.
0.
0.
0.
0.
0.
0.
0.
0.
0.
0.
0.
0.
0.
0.
0.
0.
0.
0.000
0.000
0.001
0.001
0.001
0.002
0.003
0.005
0.006
0.005
0.000
-0.030
-0.096
-0.132
-0.166
-0.555
-0.181
1.303
1985.749
46772.941
100091.031
104.082
-0.257
6.877
14980.648
7526.232
100051.234
186.224
1.464
-0.018
-0.008
0.001
0.002
0.001
0.001
0.000
0.
0.
0.
0.
0.
0.
0.
0.
0.
0.
0.
0.
0.
0.
0.
0.
0.
0.
0.
0.000
0.000
0.001
0.001
0.001
0.002
0.003
0.005
0.005
0.002
-0.005
-0.014
-0.049
-0.303
-0.537
-0.537
-0.145
0.083
6.106
579.665
2338.292
2.782
-0.487
0.531
84.575
56.392
273.419
540.165
2.487
-0.013
-0.004
0.002
0.002
0.001
0.000
0.000
0.
0.
0.
0.
0.
0.
0.
0.
0.
0.
0.
0.
0.
0.
0.
0.
0.
0.
0.
0.
0.000
0.001
0.001
0.002
0.003
0.003
0.004
0.001
-0.005
-0.012
-0.024
-0.026
-0.094
-0.192
-0.142
-0.069
1.457
2685.306
45413.820
983.531
1.528
-0.462
-0.298
0.247
0.663
4.201
2.487
0.053
-0.019
-0.002
0.003
0.002
0.001
0.000
0.
0.
0.
0.
0.
0.
0.
0.
0.
0.
0.
0.
0.
0.
0.
0.
0.
0.
0.
0.
0.
0.000
0.000
0.001
0.002
0.002
0.002
-0.001
-0.013
-0.079
0.010
-0.083
-0.386
-0.149
-0.044
-0.053
-0.048
2.031
1243.943
13137.459
7.545
-0.401
-0.570
-0.339
-0.227
-0.481
-0.105
-0.481
-0.541
-0.062
-0.002
0.003
0.002
0.001
0.000
0.
0.
0.
0.
0.
0.
0.
0.
0.
0.
0.
0.
0.
0.
0.
0.
0.
0.
0.
0.
0.
0.000
0.001
0.001
0.001
0.001
-0.002
-0.011
-0.050
-0.382
7.764
1129.731
1.856
-0.509
-0.053
-0.039
-0.052
0.134
2.309
2.793
4.155
1672.910
625.567
-0.214
0.179
12.905
1141.044
1274.371
-0.603
-0.199
-0.005
0.004
0.003
0.001
0.000
0.
0.
0.
0.
0.
0.
0.
0.
0.
0.
0.
0.
0.
0.
0.
0.
0.
0.
0.
0.
0.
0.000
0.000
0.001
0.001
-0.001
-0.009
-0.018
-0.066
-0.565
15.890
1439.185
1.991
-0.487
-0.112
-0.067
-0.044
-0.056
0.222
2.550
189.592
102361.953
1092.164
0.010
41.213
2315.703
28540.021
35737.594
-0.232
-0.202
-0.004
0.005
0.003
0.001
0.001
0.
0.
0.
0.
0.
0.
0.
0.
0.
0.
0.
0.
0.
0.
0.
0.
0.
0.
0.
0.
0.
0.000
0.000
0.000
0.000
-0.003
-0.014
-0.021
-0.040
-0.293
-0.614
-0.503
-0.438
-0.494
-0.576
-0.308
-0.064
0.001
26.149
6960.354
6235.563
2835.868
9.980
0.618
4967.722
100066.555
66.776
0.999
-0.304
-0.058
0.001
0.005
0.004
0.002
0.001
0.000
0.
0.
0.
0.
0.
0.
0.
0.
0.
0.
0.
0.
0.
0.
0.
0.
0.
0.
0.
0.
0.000
0.000
0.000
0.
-0.003
-0.014
-0.020
-0.019
-0.034
-0.141
-0.180
-0.234
-0.581
-0.511
-0.141
-0.002
0.029
37.224
17113.313
13237.913
4826.391
1.591
0.039
13.630
34.271
0.672
-0.139
-0.073
-0.012
0.001
0.004
0.004
0.002
0.001
0.001
0.000
0.
0.
0.
0.
0.
0.
0.
0.
0.
0.
0.
0.
0.
0.
0.
0.
0.
0.
0.
0.000
0.000
0.001
0.001
-0.001
-0.009
-0.016
-0.016
-0.014
-0.022
-0.027
-0.199
-0.612
-0.510
0.094
0.106
0.967
59.075
46.716
7.569
4.268
-0.097
0.057
3.625
0.771
-0.043
-0.073
-0.047
-0.022
-0.009
-0.001
0.002
0.002
0.002
0.001
0.000
0.000
0.
0.
0.
0.
0.
0.
0.
0.
0.
0.
0.
0.
0.
0.
0.
0.
0.
0.000
0.000
0.001
0.001
0.001
0.000
-0.003
-0.009
-0.011
-0.012
-0.013
-0.014
-0.054
-0.264
-0.378
-0.111
-0.028
6.724
6150.900
596.443
0.745
-0.184
-0.183
0.808
7.079
1.691
0.286
-0.054
-0.068
-0.051
-0.030
-0.016
-0.008
-0.001
0.001
0.001
0.001
0.000
0.
0.
0.
0.
0.
0.
0.
0.
0.
0.
0.
0.
0.
0.
0.
0.
0.
0.000
0.000
0.001
0.001
0.001
0.001
0.000
-0.002
-0.004
-0.005
-0.004
-0.003
-0.007
-0.027
-0.041
-0.054
-0.042
1.178
40.373
13.682
0.011
-0.557
-0.355
0.179
0.093
0.479
0.453
0.571
0.145
-0.029
-0.092
-0.146
-0.066
-0.011
0.000
0.001
0.001
0.000
0.000
0.
0.
0.
0.
0.
0.
0.
0.
0.
0.
0.
0.
0.
0.
0.
0.000
0.000
0.000
0.000
0.001
0.001
0.002
0.002
0.002
0.002
0.003
0.003
0.003
0.001
-0.010
-0.036
-0.046
-0.032
0.149
2.087
0.665
-0.098
-0.580
-0.590
-0.551
-0.582
-0.570
0.822
46.455
14.931
4.205
-0.151
-0.588
-0.291
-0.036
-0.002
0.001
0.001
0.000
0.000
0.
0.
0.
0.
0.
0.
0.
0.
0.
0.
0.
0.
0.
0.
0.
0.000
0.000
0.000
0.000
0.001
0.001
0.002
0.003
0.004
0.004
0.005
0.005
0.005
0.004
-0.002
-0.012
-0.015
-0.013
-0.013
0.007
-0.014
-0.053
-0.235
-0.629
-0.640
42.477
23.241
0.531
59.502
48.408
59.457
0.300
-0.603
-0.431
-0.051
-0.002
0.002
0.001
0.000
0.000
0.
0.
0.
0.
0.
0.
0.
0.
0.
0.
0.
0.
0.
0.
0.
0.000
0.000
0.000
0.000
0.001
0.002
0.002
0.003
0.004
0.003
0.003
0.003
0.004
0.004
0.002
0.000
0.001
0.001
-0.002
-0.007
-0.032
-0.130
-0.240
-0.294
-0.151
17310.064
4469.694
-0.152
0.032
2.075
3.103
-0.145
-0.430
-0.178
-0.023
0.001
0.002
0.001
0.000
0.000
0.
0.
0.
0.
0.
0.
0.
0.
0.
0.
0.
0.
0.
0.
0.
0.
0.000
0.000
0.000
0.001
0.002
0.003
0.003
0.002
-0.001
-0.005
-0.004
0.000
0.002
0.001
0.002
0.004
0.006
0.006
-0.007
-0.169
-0.613
-0.174
6.693
4.341
8.180
16.895
0.183
25.655
43.930
-0.241
-0.099
-0.070
-0.028
-0.002
0.003
0.003
0.002
0.000
0.000
0.
0.
0.
0.
0.
0.
0.
0.
0.
0.
0.
0.
0.
0.
0.
0.
0.
0.000
0.000
0.001
0.002
0.002
0.001
-0.003
-0.013
-0.020
-0.019
-0.012
-0.005
-0.001
0.001
0.005
0.008
0.008
-0.017
-0.477
3.195
5818.803
25749.855
550.880
1.600
0.561
0.155
56224.426
100012.047
0.665
-0.215
-0.027
-0.006
0.002
0.004
0.003
0.002
0.001
0.000
0.
0.
0.
0.
0.
0.
0.
0.
0.
0.
0.
0.
0.
0.
0.
0.
0.
0.000
0.001
0.002
0.002
0.002
-0.002
-0.014
-0.027
-0.029
-0.027
-0.024
-0.017
-0.005
0.001
0.006
0.009
0.008
-0.013
-0.352
1.278
3472.899
100033.430
26672.338
132.852
-0.375
-0.050
94.022
182.798
0.226
-0.159
-0.035
-0.015
-0.001
0.003
0.003
0.002
0.001
0.000
0.
0.
0.
0.
0.
0.
0.
0.
0.
0.
0.
0.
0.
0.
0.
0.
0.
0.000
0.001
0.002
0.003
0.001
-0.007
-0.024
-0.014
0.446
1.819
0.237
-0.024
-0.010
0.001
0.007
0.009
0.008
-0.002
-0.089
-0.302
-0.124
22.469
34662.781
163.729
88.101
140.852
1.018
11.513
1.537
-0.025
-0.042
-0.028
-0.010
0.000
0.003
0.002
0.001
0.000
0.
0.
0.
0.
0.
0.
0.
0.
0.
0.
0.
0.
0.
0.
0.
0.
0.
0.000
0.001
0.002
0.003
0.000
-0.011
-0.027
0.348
58.016
8935.826
39.179
0.043
-0.015
-0.001
0.003
0.005
0.003
-0.007
-0.061
-0.409
14.619
238.134
53.073
1.447
1840.164
3452.263
0.004
1.058
0.292
0.116
0.024
-0.039
-0.021
-0.003
0.002
0.002
0.002
0.001
0.
0.
0.
0.
0.
0.
0.
0.
0.
0.
0.
0.
0.
0.
0.
0.
0.
0.000
0.001
0.002
0.003
0.000
-0.013
-0.026
1.002
280.801
100109.188
109.312
0.085
-0.026
-0.012
-0.010
-0.007
-0.017
-0.034
-0.103
-0.322
3451.967
100538.203
442.431
0.641
0.142
0.555
0.279
2.396
2.313
10.407
12.104
0.140
-0.049
-0.010
0.001
0.002
0.002
0.001
0.
0.
0.
0.
0.
0.
0.
0.
0.
0.
0.
0.
0.
0.
0.
0.
0.
0.000
0.001
0.002
0.003
0.001
-0.010
-0.022
4.354
39164.559
33989.891
5.669
-0.050
-0.041
-0.029
-0.034
-0.029
-0.031
0.325
0.550
-0.040
6.585
63.604
7.107
0.121
-0.275
-0.090
7.085
137.000
14.018
238.851
209.317
0.842
-0.381
-0.040
-0.001
0.002
0.002
0.001
0.000
0.
0.
0.
0.
0.
0.
0.
0.
0.
0.
0.
0.
0.
0.
0.
0.
0.000
0.001
0.002
0.003
0.002
-0.006
-0.020
0.478
54.567
50.541
0.403
-0.273
-0.099
-0.043
-0.045
-0.041
0.824
148.748
601.060
453.981
24.647
22.504
10.493
0.052
-0.059
0.020
54.621
8999.724
100057.891
100173.984
10851.086
222.713
-0.572
-0.133
-0.004
0.002
0.002
0.001
0.000
0.
0.
0.
0.
0.
0.
0.
0.
0.
0.
0.
0.
0.
0.
0.
0.
0.
0.001
0.002
0.003
0.003
-0.001
-0.012
-0.023
0.030
-0.127
-0.574
-0.605
-0.189
-0.064
-0.080
-0.045
7.826
2134.669
11616.451
90737.328
316.636
5.903
2.454
-0.022
-0.068
-0.023
2.025
97.162
100003.234
409.781
11452.100
2360.204
-0.586
-0.156
-0.005
0.003
0.002
0.001
0.000
0.
0.
0.
0.
0.
0.
0.
0.
0.
0.
0.
0.
0.
0.
0.
0.
0.
0.000
0.001
0.002
0.004
0.002
-0.005
-0.021
-0.054
-0.187
-0.470
-0.443
-0.149
0.058
0.033
-0.350
1.750
60.702
27.630
71.829
77.680
0.712
0.023
-0.054
-0.127
-0.104
-0.540
0.097
5.787
1.055
0.476
-0.193
-0.509
-0.060
-0.002
0.002
0.001
0.001
0.000
0.
0.
0.
0.
0.
0.
0.
0.
0.
0.
0.
0.
0.
0.
0.
0.
0.
0.000
0.001
0.002
0.004
0.003
-0.004
-0.019
-0.040
-0.084
-0.131
0.128
6.466
3.840
3.239
-0.533
-0.597
0.152
0.763
0.494
0.297
0.028
0.009
-0.074
-0.099
-0.260
-0.595
-0.609
-0.615
-0.202
0.029
-0.094
-0.079
-0.019
-0.002
0.002
0.002
0.001
0.000
0.
0.
0.
0.
0.
0.
0.
0.
0.
0.
0.
0.
0.
0.
0.
0.
0.
0.
0.001
0.002
0.003
0.002
-0.005
-0.021
-0.048
-0.075
1.168
54.791
100015.719
804.963
1.591
-0.616
-0.606
-0.158
0.105
7.120
4.319
0.044
-0.043
-0.058
-0.051
-0.147
-0.480
-0.557
-0.495
6.639
21.309
5.920
0.226
-0.014
-0.004
0.002
0.001
0.001
0.000
0.
0.
0.
0.
0.
0.
0.
0.
0.
0.
0.
0.
0.
0.
0.
0.
0.
0.
0.000
0.001
0.003
0.003
-0.002
-0.023
-0.108
-0.315
131.650
61098.777
2709.319
115.039
23.463
8.937
-0.221
0.800
276.710
3392.643
809.515
1.000
-0.263
-0.509
-0.478
-0.038
4.204
11.089
5.600
1536.308
45222.422
21.054
0.361
-0.014
-0.004
0.001
0.001
0.001
0.000
0.
0.
0.
0.
0.
0.
0.
0.
0.
0.
0.
0.
0.
0.
0.
0.
0.
0.
0.000
0.002
0.002
0.003
0.001
-0.015
-0.170
-0.558
6628.493
100186.719
26.441
5.725
4796.263
986.518
9.025
328.425
100011.758
5229.367
91.175
0.320
-0.291
16.058
-0.467
-0.225
27.257
4385.044
148.961
101.237
538.241
3.307
0.002
-0.013
-0.003
0.001
0.001
0.001
0.000
0.
0.
0.
0.
0.
0.
0.
0.
0.
0.
0.
0.
0.
0.
0.
0.
0.
0.
0.000
0.002
0.003
0.004
0.002
-0.009
-0.094
-0.653
1.979
4.034
-0.452
4.837
58.524
2184.922
3187.874
293.707
2380.116
158.139
0.214
-0.024
4.162
2677.353
11.815
1.152
307.411
100044.391
900.727
0.511
0.384
-0.007
-0.020
-0.009
0.
0.002
0.001
0.000
0.000
0.
0.
0.
0.
0.
0.
0.
0.
0.
0.
0.
0.
0.
0.
0.
0.
0.
0.000
0.000
0.001
0.002
0.003
0.000
-0.012
-0.044
-0.165
-0.260
2.376
4.356
4184.798
202.519
294.975
13172.718
77.940
0.544
-0.056
-0.044
4.345
80.806
12.857
0.544
154.535
100028.820
2957.326
5.360
-0.578
-0.226
-0.038
-0.012
-0.001
0.002
0.002
0.001
0.000
0.
0.
0.
0.
0.
0.
0.
0.
0.
0.
0.
0.
0.
0.
0.
0.
0.
0.
0.000
0.000
0.001
0.001
0.
-0.009
-0.021
-0.030
0.475
12.730
2399.594
1348.703
19190.686
472.586
40.367
5.433
0.640
-0.078
4.547
13.087
46.972
7066.794
70.230
302.342
57.589
633.140
7886.065
148.507
-0.366
-0.324
-0.025
-0.002
0.002
0.002
0.001
0.001
0.000
0.
0.
0.
0.
0.
0.
0.
0.
0.
0.
0.
0.
0.
0.
0.
0.
0.
0.
0.000
0.001
0.001
0.000
-0.004
-0.014
-0.018
0.111
28.673
4288.100
1433.397
39240.426
1536.688
2.383
0.403
-0.002
-0.026
0.161
12.909
43.007
20.559
35.019
8.392
5598.251
385.065
287.265
30.742
0.964
-0.295
-0.143
-0.009
0.002
0.003
0.002
0.001
0.000
0.
0.
0.
0.
0.
0.
0.
0.
0.
0.
0.
0.
0.
0.
0.
0.
0.
0.
0.
0.000
0.001
0.001
-0.001
-0.008
-0.020
0.050
0.422
17.871
1375.748
28.074
12.690
4.624
0.019
2.618
71.996
16.194
6.239
0.414
0.785
1.524
-0.116
-0.341
2.607
64.419
17111.957
59.636
-0.223
-0.174
-0.028
0.001
0.004
0.003
0.001
0.001
0.000
0.
0.
0.
0.
0.
0.
0.
0.
0.
0.
0.
0.
0.
0.
0.
0.
0.
0.
0.
0.000
0.001
0.000
-0.001
-0.009
-0.022
0.005
0.478
0.927
1.214
-0.082
-0.247
1.528
24.787
29.961
14229.206
223.169
10.655
0.016
-0.284
-0.522
-0.494
-0.258
6.748
33.367
3012.835
30.741
0.025
-0.023
-0.003
0.003
0.003
0.002
0.001
0.000
0.
0.
0.
0.
0.
0.
0.
0.
0.
0.
0.
0.
0.
0.
0.
0.
0.
0.
0.
0.
0.000
0.000
0.001
-0.001
-0.007
-0.021
-0.011
0.988
5.301
-0.061
-0.099
-0.079
4.381
71072.031
5.613
173.620
17.198
0.312
-0.104
-0.122
-0.138
-0.093
1.977
9412.995
8.820
2.958
0.273
-0.016
-0.007
0.002
0.003
0.002
0.001
0.000
0.
0.
0.
0.
0.
0.
0.
0.
0.
0.
0.
0.
0.
0.
0.
0.
0.
0.
0.
0.
0.
0.000
0.000
0.001
0.000
-0.003
-0.014
-0.021
-0.013
-0.018
-0.027
-0.025
-0.026
0.032
0.370
0.032
0.211
0.047
-0.044
-0.060
-0.057
0.016
0.149
-0.221
1.577
0.587
0.006
-0.021
-0.012
-0.001
0.002
0.002
0.001
0.001
0.
0.
0.
0.
0.
0.
0.
0.
0.
0.
0.
0.
0.
0.
0.
0.
0.
0.
0.
0.
0.
0.
0.
0.000
0.000
0.000
-0.001
-0.004
-0.011
-0.014
-0.013
-0.008
-0.003
-0.007
-0.013
-0.021
-0.027
-0.027
-0.023
-0.023
-0.025
-0.011
0.225
0.148
-0.033
-0.061
-0.042
-0.023
-0.012
-0.003
0.001
0.002
0.001
0.001
0.000
0.
0.
0.
0.
0.
0.
0.
0.
0.
0.
0.
0.
0.
0.
0.
0.
0.
0.
0.
0.
0.
0.
0.
0.000
0.000
0.000
0.000
-0.001
-0.002
-0.003
-0.002
0.000
0.002
0.002
0.
-0.003
-0.005
-0.005
-0.004
-0.006
-0.010
0.061
1.180
0.568
-0.011
-0.028
-0.018
-0.007
-0.001
0.002
0.002
0.001
0.001
0.000
0.
0.
0.
0.
0.
0.
0.
0.
0.
0.
0.
0.
0.
0.
0.
0.
0.
0.
0.
0.
0.
0.
0.
0.
0.
0.000
0.000
0.000
0.000
0.000
0.000
0.001
0.002
0.003
0.003
0.003
0.002
0.001
0.001
0.001
-0.001
-0.004
0.005
0.159
0.081
-0.013
-0.014
-0.004
0.000
0.002
0.002
0.002
0.001
0.001
0.
0.
0.
0.
0.
0.
0.
0.
0.
0.
0.
0.
0.
0.
0.
0.
0.
0.
0.
0.
0.
0.
0.
0.
0.
0.
0.
0.000
0.000
0.000
0.000
0.000
0.001
0.001
0.002
0.002
0.002
0.002
0.001
0.002
0.002
0.001
-0.002
-0.004
-0.006
-0.008
-0.008
-0.004
0.000
0.002
0.002
0.002
0.001
0.001
0.000
0.
0.
0.
0.
0.
0.
0.
0.
0.
0.
0.
0.
0.
0.
0.
0.
0.
0.
0.
0.
0.
0.
0.
0.
0.
0.
0.
0.
0.000
0.000
0.000
0.000
0.000
0.001
0.001
0.001
0.001
0.001
0.002
0.001
0.002
0.002
0.001
-0.001
-0.004
-0.004
-0.002
0.000
0.002
0.002
0.002
0.001
0.000
0.
0.
0.
0.
0.
0.
0.
0.
0.
0.
0.
0.
0.
0.
0.
0.
0.
0.
0.
0.
0.
0.
0.
0.
0.
0.
0.
0.
0.
0.
0.
0.
0.
0.000
0.000
0.000
0.000
0.001
0.001
0.001
0.001
0.001
0.001
0.002
0.002
0.001
0.001
0.000
0.001
0.001
0.001
0.001
0.001
0.000
0.
0.
0.
0.
0.
0.
0.
0.
0.
0.
0.
0.
0.
0.
0.
0.
0.
0.
0.
0.
0.
0.
0.
0.
0.
0.
0.
0.
0.
0.
0.
0.
0.
0.
0.
0.
0.000
0.000
0.001
0.001
0.001
0.001
0.001
0.001
0.002
0.001
0.001
0.001
0.001
0.001
0.001
0.001
0.000
0.000
0.
0.
0.
0.
0.
0.
0.
0.
0.
0.
0.
0.
0.
0.
0.
0.
0.
0.
0.
0.
0.
0.
0.
0.
0.
0.
0.
0.
0.
0.
0.
0.
0.
0.
0.
0.
0.
0.
0.000
0.000
0.000
0.001
0.001
0.001
0.001
0.001
0.001
0.001
0.001
0.001
0.001
0.000
0.000
0.000
0.
0.
0.
0.
0.
0.
0.
0.
0.
0.
0.
0.
0.
0.
0.
0.
0.
0.
0.
0.
0.
0.
0.
0.
0.
0.
0.
0.
0.
0.
0.
0.
0.
0.
0.
0.000
0.000
0.001
0.001
0.002
0.002
0.003
0.003
0.002
0.003
0.003
0.003
0.003
0.003
0.002
0.002
0.001
0.001
0.000
0.000
0.
0.
0.
0.
0.
0.
0.
0.
0.
0.
0.
0.
0.
0.
0.
0.
0.
0.
0.
0.
0.
0.
0.
0.
0.
0.
0.
0.
0.
0.
0.
0.
0.
0.
0.
0.000
0.001
0.002
0.002
0.002
0.001
0.
-0.001
-0.001
-0.001
-0.001
0.
0.001
0.002
0.002
0.002
0.002
0.002
0.001
0.001
0.000
0.
0.
0.
0.
0.
0.
0.
0.
0.
0.
0.
0.
0.
0.
0.
0.
0.
0.
0.
0.
0.
0.
0.
0.
0.
0.
0.
0.
0.
0.
0.
0.
0.
0.000
0.001
0.002
0.002
0.001
-0.002
-0.008
-0.015
-0.021
-0.023
-0.021
-0.020
-0.020
-0.013
-0.006
-0.003
-0.001
0.001
0.002
0.001
0.001
0.000
0.
0.
0.
0.
0.
0.
0.
0.
0.
0.
0.
0.
0.
0.
0.
0.
0.
0.
0.
0.
0.
0.
0.
0.
0.
0.
0.
0.
0.
0.
0.
0.
0.
0.000
0.001
0.002
0.001
-0.004
-0.014
-0.027
-0.041
-0.040
-0.022
-0.043
-0.084
-0.205
-0.121
-0.034
-0.023
-0.010
-0.003
0.001
0.002
0.001
0.001
0.000
0.
0.
0.
0.
0.
0.
0.
0.
0.
0.
0.
0.
0.
0.
0.
0.
0.
0.
0.
0.
0.
0.
0.
0.
0.
0.
0.
0.
0.
0.
0.
0.000
0.001
0.002
0.003
0.
-0.011
-0.023
0.220
0.397
23.673
433.235
0.837
0.724
-0.121
0.554
-0.080
-0.057
-0.022
-0.010
-0.001
0.001
0.002
0.001
0.000
0.
0.
0.
0.
0.
0.
0.
0.
0.
0.
0.
0.
0.
0.
0.
0.
0.
0.
0.
0.
0.
0.
0.
0.
0.
0.
0.
0.
0.
0.
0.000
0.000
0.002
0.003
0.003
-0.002
-0.019
0.108
13.093
38.846
1251.016
90578.461
84.162
5.906
1292.346
20178.480
4.424
0.217
-0.017
-0.015
-0.004
0.001
0.002
0.001
0.000
0.
0.
0.
0.
0.
0.
0.
0.
0.
0.
0.
0.
0.
0.
0.
0.
0.
0.
0.
0.
0.
0.
0.
0.
0.
0.
0.
0.
0.
0.000
0.000
0.001
0.002
0.003
0.003
-0.004
-0.026
0.084
12.730
2182.426
95455.094
1349.407
1536.050
6.923
297.834
2950.669
32.408
4.013
-0.009
-0.020
-0.005
0.001
0.002
0.001
0.000
0.
0.
0.
0.
0.
0.
0.
0.
0.
0.
0.
0.
0.
0.
0.
0.
0.
0.
0.
0.
0.
0.
0.
0.
0.
0.
0.
0.
0.000
0.000
0.000
0.001
0.002
0.003
0.002
-0.005
-0.027
0.013
26.698
7086.650
886.211
7.516
896.525
1.645
0.444
3.828
8.353
1.264
-0.176
-0.031
-0.003
0.003
0.003
0.002
0.001
0.000
0.000
0.000
0.
0.
0.
0.
0.
0.
0.
0.
0.
0.
0.
0.
0.
0.
0.
0.
0.
0.
0.
0.
0.
0.
0.
0.
0.
0.000
0.000
0.001
0.000
0.000
-0.002
-0.005
-0.012
-0.038
-0.073
104.082
56305.039
11.405
-0.581
6.662
0.181
-0.258
2.660
5107.645
38.558
-0.293
-0.039
-0.001
0.004
0.004
0.003
0.001
0.001
0.000
0.000
0.000
0.
0.
0.
0.
0.
0.
0.
0.
0.
0.
0.
0.
0.
0.
0.
0.
0.
0.
0.
0.
0.
0.
0.
0.000
0.000
0.001
0.000
-0.001
-0.005
-0.007
-0.005
-0.017
-0.053
-0.336
11.560
1626.643
2.028
2.944
8.524
20.530
1.167
20.435
100070.383
557.094
-0.076
-0.021
0.002
0.006
0.004
0.003
0.001
0.001
0.001
0.001
0.000
0.000
0.
0.
0.
0.
0.
0.
0.
0.
0.
0.
0.
0.
0.
0.
0.
0.
0.
0.
0.
0.
0.
0.
0.000
0.000
0.001
0.000
-0.004
-0.008
0.116
3.283
2.185
0.999
4.171
-0.090
5.021
2.119
222.048
804.013
10.165
0.412
0.322
9.732
0.249
-0.247
-0.023
0.001
0.003
0.000
-0.002
-0.002
-0.001
0.001
0.001
0.001
0.000
0.000
0.
0.
0.
0.
0.
0.
0.
0.
0.
0.
0.
0.
0.
0.
0.
0.
0.
0.
0.
0.
0.
0.000
0.001
0.001
0.000
-0.006
-0.009
1.766
399.687
160.418
72.445
2396.142
36.659
1980.610
539.999
5810.255
100008.438
10.687
-0.049
1.877
58.970
6.932
-0.014
-0.020
-0.011
-0.012
-0.013
-0.012
-0.011
-0.008
-0.002
0.001
0.001
0.001
0.000
0.
0.
0.
0.
0.
0.
0.
0.
0.
0.
0.
0.
0.
0.
0.
0.
0.
0.
0.
0.
0.
0.000
0.001
0.001
0.000
-0.006
-0.016
0.685
55.900
503.352
1164.937
423.121
13142.464
305.017
19592.328
19713.123
29.938
0.459
-0.057
0.661
11.178
1.998
-0.030
-0.045
-0.045
-0.037
0.080
0.598
0.104
-0.015
-0.008
-0.001
0.001
0.001
0.000
0.
0.
0.
0.
0.
0.
0.
0.
0.
0.
0.
0.
0.
0.
0.
0.
0.
0.
0.
0.
0.
0.001
0.001
0.002
0.001
-0.004
-0.019
-0.012
4.036
10182.125
7943.548
7.584
155.984
14.338
9944.297
100016.328
5.962
-0.478
-0.055
-0.025
0.039
0.017
0.151
0.120
0.006
0.140
17.950
1235.612
22.425
0.046
-0.014
-0.003
0.001
0.001
0.001
0.
0.
0.
0.
0.
0.
0.
0.
0.
0.
0.
0.
0.
0.
0.
0.
0.
0.
0.
0.
0.000
0.001
0.001
0.002
0.002
-0.002
-0.017
-0.034
0.585
70.456
64.623
-0.034
-0.204
-0.513
18.439
125.790
-0.657
-0.253
-0.025
-0.096
0.018
4.542
22.372
56.228
19.161
11.275
135.923
100170.477
174.458
0.162
-0.020
-0.005
0.000
0.001
0.001
0.000
0.
0.
0.
0.
0.
0.
0.
0.
0.
0.
0.
0.
0.
0.
0.
0.
0.
0.
0.
0.000
0.001
0.001
0.002
0.002
-0.001
-0.012
-0.027
-0.034
0.078
-0.055
-0.659
-0.137
6.294
2.499
2.429
-0.345
-0.037
-0.152
-0.346
-0.229
59.030
100030.797
1939.327
3732.207
986.655
29.948
497.905
16.117
0.091
-0.020
-0.005
0.000
0.001
0.001
0.000
0.
0.
0.
0.
0.
0.
0.
0.
0.
0.
0.
0.
0.
0.
0.
0.
0.
0.
0.000
0.001
0.001
0.001
0.002
0.001
-0.001
-0.006
-0.017
-0.029
-0.038
-0.086
-0.260
7.995
1013.219
458.575
55.138
0.436
-0.079
-0.362
-0.572
-0.536
59.079
100033.906
333.126
38.035
123.063
8.285
4826.293
298.993
0.458
-0.015
-0.004
0.001
0.001
0.001
0.000
0.
0.
0.
0.
0.
0.
0.
0.
0.
0.
0.
0.
0.
0.
0.
0.
0.
0.
0.000
0.001
0.001
0.001
0.001
0.001
-0.001
-0.001
-0.006
-0.013
-0.026
-0.096
-0.238
3.656
562.685
100010.047
172.301
0.164
-0.080
-0.148
9.124
4.767
0.676
489.133
4660.559
23.885
0.024
1.030
54.526
13.019
0.096
-0.009
-0.002
0.001
0.001
0.001
0.000
0.
0.
0.
0.
0.
0.
0.
0.
0.
0.
0.
0.
0.
0.
0.
0.
0.
0.
0.000
0.001
0.001
0.001
0.
-0.001
-0.001
0.000
0.
-0.004
-0.018
-0.065
-0.020
7.266
235.525
215.286
5.918
-0.383
0.677
7.368
2533.112
2873.689
1.974
301.523
100062.953
155.101
10.075
1.894
0.149
0.026
-0.013
-0.005
0.001
0.002
0.001
0.000
0.000
0.
0.
0.
0.
0.
0.
0.
0.
0.
0.
0.
0.
0.
0.
0.
0.
0.
0.
0.000
0.001
0.001
0.001
0.001
0.000
-0.001
0.001
0.003
0.000
-0.010
-0.044
-0.219
0.861
1133.702
6.290
-0.546
-0.157
2.251
401.737
811.265
1404.466
12.963
13.198
70386.906
3415.677
874.286
4826.473
5.377
-0.017
-0.012
0.000
0.002
0.002
0.001
0.000
0.
0.
0.
0.
0.
0.
0.
0.
0.
0.
0.
0.
0.
0.
0.
0.
0.
0.
0.
0.000
0.001
0.001
0.001
0.002
0.001
0.001
0.002
0.003
-0.004
-0.012
-0.032
-0.247
-0.392
15.041
-0.580
-0.300
4.334
3.859
240.856
1125.055
4.563
1627.179
90.345
3840.964
2951.982
5284.430
81823.352
10.416
-0.007
-0.006
0.003
0.003
0.002
0.001
0.000
0.
0.
0.
0.
0.
0.
0.
0.
0.
0.
0.
0.
0.
0.
0.
0.
0.
0.
0.
0.000
0.001
0.001
0.002
0.002
0.002
0.002
0.001
-0.007
-0.014
0.032
0.612
3.728
0.121
-0.592
-0.536
0.517
41.383
292.197
467.235
726.877
169.898
22.150
155.849
148.456
251.779
17109.127
33.802
0.302
-0.017
-0.003
0.003
0.003
0.002
0.001
0.000
0.000
0.
0.
0.
0.
0.
0.
0.
0.
0.
0.
0.
0.
0.
0.
0.
0.
0.
0.
0.000
0.000
0.001
0.002
0.003
0.002
0.000
-0.011
-0.073
-0.036
5.819
50.267
72.177
4.727
0.354
0.013
0.216
157.243
100060.195
329.102
1.942
-0.500
-0.605
1.711
2.944
1.896
8.703
0.181
-0.237
-0.036
-0.001
0.003
0.003
0.002
0.001
0.000
0.000
0.
0.
0.
0.
0.
0.
0.
0.
0.
0.
0.
0.
0.
0.
0.
0.
0.
0.
0.
0.000
0.001
0.002
0.002
0.000
-0.009
-0.030
-0.222
-0.059
145.538
33219.203
18.297
2.966
1.003
-0.021
-0.004
5.755
119.094
6.017
0.009
1274.623
554.059
596.920
78.083
3.633
0.757
0.848
-0.593
-0.091
-0.001
0.004
0.003
0.001
0.000
0.000
0.000
0.000
0.
0.
0.
0.
0.
0.
0.
0.
0.
0.
0.
0.
0.
0.
0.
0.
0.
0.
0.000
0.001
0.001
0.001
-0.006
-0.017
0.055
3.636
-0.468
115.153
48269.813
10.536
-0.203
-0.306
-0.256
-0.196
-0.103
0.289
2.015
1.529
1847.682
789.298
10.751
13.872
61.398
9.938
7.885
-0.584
-0.102
0.000
0.005
0.003
0.002
0.000
0.000
0.000
0.
0.
0.
0.
0.
0.
0.
0.
0.
0.
0.
0.
0.
0.
0.
0.
0.
0.
0.
0.000
0.000
0.001
-0.001
-0.011
-0.019
0.478
6.412
0.361
-0.485
-0.113
-0.308
-0.577
0.099
-0.236
-0.072
-0.054
22.458
4281.478
65.281
8.678
-0.154
0.385
220.055
100120.633
77.707
-0.427
-0.406
-0.036
0.003
0.006
0.004
0.002
0.001
0.000
0.000
0.
0.
0.
0.
0.
0.
0.
0.
0.
0.
0.
0.
0.
0.
0.
0.
0.
0.
0.
0.001
0.001
0.001
0.000
-0.010
-0.020
0.130
4.180
14.048
0.417
-0.187
-0.408
51.988
5805.576
101.112
13.896
0.238
81.117
11256.489
105.115
9.728
-0.146
8.856
267.265
549.013
9.740
-0.136
-0.061
-0.007
0.004
0.006
0.004
0.003
0.002
0.001
0.000
0.
0.
0.
0.
0.
0.
0.
0.
0.
0.
0.
0.
0.
0.
0.
0.
0.
0.000
0.000
0.001
0.001
0.001
0.000
-0.005
-0.018
-0.002
1.434
4.343
0.217
-0.061
-0.469
8.138
397.361
998.130
64.535
2.371
996.962
100052.773
61.324
0.191
0.076
22.483
5472.420
90.462
3.494
0.019
-0.037
-0.014
-0.001
0.003
0.003
0.002
0.002
0.001
0.000
0.
0.
0.
0.
0.
0.
0.
0.
0.
0.
0.
0.
0.
0.
0.
0.
0.
0.000
0.000
0.001
0.001
0.001
0.001
-0.001
-0.008
-0.015
0.000
0.028
-0.019
-0.036
-0.189
-0.571
-0.106
4.567
1.327
16.479
100045.953
4338.547
3.049
-0.024
19.089
577.287
52312.605
645.857
247.269
0.679
-0.153
-0.081
-0.023
-0.005
0.000
0.002
0.002
0.001
0.000
0.000
0.
0.
0.
0.
0.
0.
0.
0.
0.
0.
0.
0.
0.
0.
0.
0.000
0.000
0.001
0.001
0.001
0.002
0.002
0.001
-0.001
-0.006
-0.011
-0.015
-0.017
-0.018
-0.036
-0.091
-0.308
-0.491
-0.159
31.966
100091.727
927.733
0.721
-0.033
22.243
659.449
18.490
43.941
28.246
-0.076
-0.520
-0.307
-0.072
-0.025
-0.009
0.000
0.002
0.001
0.001
0.000
0.
0.
0.
0.
0.
0.
0.
0.
0.
0.
0.
0.
0.
0.
0.
0.000
0.000
0.001
0.001
0.001
0.001
0.002
0.003
0.003
0.003
0.001
-0.002
-0.004
-0.007
-0.031
-0.194
-0.447
-0.583
-0.190
4.654
538.418
46.499
0.125
-0.095
0.167
1.330
-0.182
-0.361
-0.141
-0.254
-0.295
-0.359
-0.093
-0.063
-0.026
-0.003
0.002
0.001
0.001
0.000
0.
0.
0.
0.
0.
0.
0.
0.
0.
0.
0.
0.
0.
0.
0.
0.000
0.000
0.000
0.001
0.001
0.001
0.002
0.004
0.005
0.005
0.003
0.001
0.000
0.001
-0.013
-0.078
-0.226
-0.211
-0.070
0.015
0.370
0.118
-0.045
-0.069
-0.182
-0.444
24.966
16.802
-0.346
-0.024
-0.045
-0.003
-0.071
-0.078
-0.034
-0.005
0.002
0.002
0.001
0.000
0.000
0.
0.
0.
0.
0.
0.
0.
0.
0.
0.
0.
0.
0.
0.
0.000
0.000
0.000
0.001
0.001
0.001
0.002
0.004
0.004
0.003
-0.005
-0.017
-0.016
-0.005
-0.006
-0.017
-0.030
-0.029
-0.016
-0.020
-0.025
-0.038
-0.076
-0.039
0.377
0.797
15143.271
4562.144
44.062
3.937
-0.350
-0.119
-0.065
-0.051
-0.020
-0.001
0.003
0.002
0.001
0.001
0.
0.
0.
0.
0.
0.
0.
0.
0.
0.
0.
0.
0.
0.
0.
0.
0.000
0.000
0.000
0.001
0.002
0.003
0.003
0.003
-0.004
-0.030
-0.077
-0.068
-0.025
-0.013
-0.013
-0.014
-0.011
-0.008
-0.009
-0.014
-0.071
-0.332
1.741
730.934
816.306
2014.054
100008.078
294.413
17.731
1.135
-0.122
-0.057
-0.030
-0.008
0.002
0.004
0.003
0.002
0.001
0.000
0.
0.
0.
0.
0.
0.
0.
0.
0.
0.
0.
0.
0.
0.
0.
0.000
0.000
0.000
0.001
0.002
0.003
0.003
0.000
-0.015
-0.053
-0.110
-0.095
-0.042
-0.021
-0.015
-0.014
-0.012
-0.005
-0.001
-0.011
-0.138
-0.374
9.338
17238.727
22448.846
1391.421
37.216
15.507
4332.450
1476.887
1.413
-0.022
-0.033
-0.016
-0.001
0.003
0.003
0.002
0.001
0.000
0.
0.
0.
0.
0.
0.
0.
0.
0.
0.
0.
0.
0.
0.
0.
0.
0.000
0.000
0.001
0.002
0.003
0.001
-0.006
-0.027
-0.044
0.177
0.452
0.001
-0.029
-0.016
-0.011
-0.009
-0.004
0.000
-0.010
-0.097
-0.214
3.793
236.652
55.078
21.013
-0.006
7.260
52309.160
10316.523
18.214
2.907
0.030
-0.020
-0.009
0.001
0.003
0.002
0.001
0.000
0.
0.
0.
0.
0.
0.
0.
0.
0.
0.
0.
0.
0.
0.
0.
0.
0.000
0.000
0.001
0.003
0.003
-0.001
-0.015
-0.033
0.485
10.878
14.542
0.590
-0.033
-0.022
-0.010
-0.007
-0.003
-0.003
-0.010
-0.036
-0.165
-0.492
1.152
12.248
22.865
199.238
327.684
112.298
100006.813
298.059
13.485
1.208
-0.004
-0.015
-0.003
0.002
0.002
0.002
0.001
0.000
0.
0.
0.
0.
0.
0.
0.
0.
0.
0.
0.
0.
0.
0.
0.
0.000
0.000
0.002
0.003
0.002
-0.002
-0.019
-0.007
19.174
17120.574
766.363
11.686
-0.002
-0.030
-0.013
-0.007
-0.006
-0.011
-0.021
-0.068
-0.573
0.755
11.282
-0.022
-0.302
5887.437
24523.766
66.254
158.047
10.621
31.192
8.318
0.049
-0.021
-0.007
0.002
0.002
0.002
0.001
0.000
0.
0.
0.
0.
0.
0.
0.
0.
0.
0.
0.
0.
0.
0.
0.
0.000
0.000
0.002
0.003
0.002
-0.001
-0.018
-0.019
9.068
1568.637
2755.598
26.374
0.009
-0.033
-0.017
-0.014
-0.015
-0.027
-0.043
-0.113
-0.528
100.549
2083.233
0.273
0.341
15.607
225.596
6.885
0.199
0.055
1.869
0.720
-0.109
-0.069
-0.012
0.001
0.002
0.002
0.001
0.000
0.
0.
0.
0.
0.
0.
0.
0.
0.
0.
0.
0.
0.
0.
0.
0.000
0.001
0.002
0.002
0.003
0.000
-0.019
-0.054
0.233
11.355
14.326
0.541
-0.219
-0.069
-0.026
-0.024
-0.030
-0.036
0.007
-0.059
-0.588
-0.213
4.536
-0.301
2.114
31.339
3.576
0.290
0.360
0.557
2.244
0.781
-0.567
-0.402
-0.037
0.000
0.003
0.002
0.001
0.000
0.
0.
0.
0.
0.
0.
0.
0.
0.
0.
0.
0.
0.
0.
0.
0.
0.000
0.001
0.002
0.003
0.000
-0.019
-0.085
-0.126
0.815
0.618
-0.357
-0.543
-0.450
-0.068
-0.045
-0.048
1.628
55.293
10.038
8.120
7.971
-0.402
-0.040
2.408
28.532
6.415
2.631
4.308
60.156
35.393
360.747
112.586
-0.584
-0.117
-0.002
0.003
0.002
0.001
0.000
0.
0.
0.
0.
0.
0.
0.
0.
0.
0.
0.
0.
0.
0.
0.
0.
0.000
0.001
0.002
0.003
0.001
-0.012
-0.070
-0.145
-0.156
-0.468
15.718
6.114
-0.593
-0.104
-0.027
-0.017
59.336
100003.664
1696.300
17138.742
29525.100
4.592
-0.005
0.216
0.759
26.982
21.160
3.439
64.717
8.256
5165.918
1001.562
-0.425
-0.119
-0.002
0.003
0.002
0.001
0.000
0.
0.
0.
0.
0.
0.
0.
0.
0.
0.
0.
0.
0.
0.
0.
0.
0.000
0.001
0.002
0.003
0.003
-0.004
-0.027
-0.059
-0.131
-0.607
0.219
-0.403
-0.424
7.667
22.323
0.555
8.921
1729.844
100078.594
3625.165
2684.779
2.613
-0.065
-0.052
0.473
42.505
33.225
0.280
0.485
0.252
228.630
0.180
-0.315
-0.039
0.001
0.003
0.002
0.001
0.000
0.
0.
0.
0.
0.
0.
0.
0.
0.
0.
0.
0.
0.
0.
0.
0.
0.
0.001
0.001
0.002
0.003
-0.001
-0.016
0.000
2.029
1.762
-0.502
-0.393
3.524
1119.471
25698.695
10.509
0.046
1.843
83.709
20.251
1.434
-0.012
-0.053
-0.042
-0.006
0.529
0.352
-0.255
-0.171
-0.084
-0.048
-0.094
-0.054
-0.010
0.002
0.003
0.002
0.001
0.000
0.
0.
0.
0.
0.
0.
0.
0.
0.
0.
0.
0.
0.
0.
0.
0.
0.
0.001
0.001
0.002
0.003
-0.001
-0.014
0.133
55.837
4.534
0.510
1.309
918.361
100059.195
298.317
2.200
-0.006
-0.182
-0.059
0.035
-0.004
-0.046
-0.064
-0.085
-0.065
-0.028
0.468
0.559
-0.107
0.088
0.291
-0.003
-0.022
-0.010
0.000
0.002
0.002
0.001
0.000
0.
0.
0.
0.
0.
0.
0.
0.
0.
0.
0.
0.
0.
0.
0.
0.
0.
0.000
0.001
0.001
0.002
0.000
-0.012
-0.024
-0.011
-0.194
7.371
40.713
337.105
13436.878
423.951
6.978
-0.119
1.994
110.305
10.937
1.050
0.082
-0.368
-0.565
-0.635
0.835
538.219
1235.449
2.613
2.255
5.741
0.218
-0.025
-0.013
-0.001
0.002
0.002
0.001
0.000
0.
0.
0.
0.
0.
0.
0.
0.
0.
0.
0.
0.
0.
0.
0.
0.
0.
0.000
0.000
0.002
0.002
0.002
-0.005
-0.025
-0.139
-0.535
348.621
1840.659
3.414
6960.755
18283.781
1400.946
5.525
65.824
100000.039
1413.393
1.577
0.977
0.665
391.303
3.297
2.053
11541.272
70554.180
26.375
0.820
1.585
0.048
-0.030
-0.013
-0.001
0.002
0.001
0.001
0.000
0.
0.
0.
0.
0.
0.
0.
0.
0.
0.
0.
0.
0.
0.
0.
0.
0.
0.
0.000
0.001
0.003
0.003
0.000
-0.013
-0.084
-0.639
-0.353
0.454
-0.251
10.319
98.023
100029.930
1714.250
5.236
704.416
70.146
0.156
1.319
317.523
100142.016
277.825
0.273
27.989
1730.216
77.033
0.084
-0.065
-0.050
-0.030
-0.009
0.000
0.002
0.001
0.001
0.
0.
0.
0.
0.
0.
0.
0.
0.
0.
0.
0.
0.
0.
0.
0.
0.
0.
0.
0.000
0.001
0.003
0.003
0.001
-0.008
-0.041
-0.152
-0.396
-0.083
2.220
199.728
13170.277
5695.550
191.238
0.765
0.028
-0.174
-0.172
10.307
39322.785
13220.803
2.257
54.477
135.174
28.457
1.306
-0.233
-0.089
-0.040
-0.018
-0.005
0.001
0.001
0.001
0.001
0.
0.
0.
0.
0.
0.
0.
0.
0.
0.
0.
0.
0.
0.
0.
0.
0.
0.
0.000
0.000
0.001
0.002
0.002
-0.001
-0.013
-0.036
-0.055
0.226
19.590
544.368
654.252
25761.029
6145.487
2.358
-0.321
-0.163
-0.223
-0.568
99.800
100038.492
87.448
0.908
-0.149
2.169
2.357
0.020
-0.279
-0.074
-0.022
-0.008
-0.001
0.001
0.001
0.001
0.000
0.
0.
0.
0.
0.
0.
0.
0.
0.
0.
0.
0.
0.
0.
0.
0.
0.
0.
0.000
0.000
0.001
0.002
0.000
-0.006
-0.020
-0.035
0.156
1.984
150.560
8191.941
543.889
7.548
250.708
-0.038
1.282
1.059
-0.497
2.036
32.467
147.658
1.793
169.743
0.377
-0.110
0.123
-0.063
-0.088
-0.030
-0.007
0.
0.002
0.001
0.001
0.001
0.000
0.
0.
0.
0.
0.
0.
0.
0.
0.
0.
0.
0.
0.
0.
0.
0.
0.
0.
0.000
0.000
0.001
0.001
-0.001
-0.010
-0.024
-0.041
0.046
0.848
12.526
16.695
3.141
-0.535
1.226
53.279
3810.029
1375.925
1.338
701.960
2360.165
-0.509
0.600
20.176
-0.141
3.307
0.414
-0.045
-0.027
-0.005
0.002
0.003
0.002
0.001
0.001
0.000
0.
0.
0.
0.
0.
0.
0.
0.
0.
0.
0.
0.
0.
0.
0.
0.
0.
0.
0.
0.000
0.000
0.001
0.000
-0.002
-0.011
-0.024
-0.038
-0.114
-0.491
-0.584
-0.557
-0.332
-0.056
46.077
100005.617
26429.070
6958.838
2.747
6.580
13.581
1.819
2690.030
100001.094
2.777
1.786
0.299
-0.019
-0.008
0.002
0.004
0.003
0.002
0.000
0.000
0.000
0.
0.
0.
0.
0.
0.
0.
0.
0.
0.
0.
0.
0.
0.
0.
0.
0.
0.
0.
0.000
0.000
0.001
0.000
-0.002
-0.008
-0.019
-0.027
-0.048
-0.171
-0.408
-0.298
-0.074
0.290
6.192
659.098
46.131
5.225
0.121
0.868
17.105
188.377
26.944
177.648
-0.298
-0.128
-0.021
-0.010
-0.001
0.003
0.003
0.002
0.001
0.000
0.000
0.
0.
0.
0.
0.
0.
0.
0.
0.
0.
0.
0.
0.
0.
0.
0.
0.
0.
0.
0.
0.
0.000
0.000
0.001
0.000
-0.004
-0.011
-0.015
-0.018
-0.022
-0.029
-0.029
-0.025
-0.033
0.002
0.377
0.098
-0.048
-0.075
0.098
16.737
189.944
5.392
-0.221
-0.209
-0.048
-0.018
-0.005
0.002
0.003
0.002
0.001
0.000
0.
0.
0.
0.
0.
0.
0.
0.
0.
0.
0.
0.
0.
0.
0.
0.
0.
0.
0.
0.
0.
0.
0.
0.000
0.000
0.001
0.000
-0.001
-0.003
-0.005
-0.003
0.000
0.001
0.000
-0.007
-0.017
-0.024
-0.029
-0.036
-0.051
-0.067
0.862
51.140
50.604
11.432
0.061
-0.048
-0.020
-0.005
0.001
0.003
0.002
0.001
0.001
0.
0.
0.
0.
0.
0.
0.
0.
0.
0.
0.
0.
0.
0.
0.
0.
0.
0.
0.
0.
0.
0.
0.
0.
0.000
0.000
0.000
0.001
0.000
0.000
0.
0.001
0.003
0.005
0.005
0.002
-0.004
-0.010
-0.017
-0.021
-0.029
-0.027
6.206
4280.889
442.962
1.634
-0.018
-0.020
-0.005
0.001
0.003
0.003
0.002
0.001
0.000
0.
0.
0.
0.
0.
0.
0.
0.
0.
0.
0.
0.
0.
0.
0.
0.
0.
0.
0.
0.
0.
0.
0.
0.
0.
0.000
0.000
0.000
0.000
0.001
0.001
0.001
0.003
0.004
0.004
0.002
-0.003
-0.008
-0.013
-0.015
-0.017
-0.016
0.604
24.191
8.979
0.086
-0.018
-0.009
0.000
0.002
0.002
0.002
0.001
0.000
0.
0.
0.
0.
0.
0.
0.
0.
0.
0.
0.
0.
0.
0.
0.
0.
0.
0.
0.
0.
0.
0.
0.
0.
0.
0.
0.
0.000
0.000
0.000
0.000
0.000
0.001
0.001
0.002
0.002
0.001
-0.003
-0.007
-0.010
-0.010
-0.009
-0.009
-0.005
0.045
0.019
-0.013
-0.009
-0.001
0.002
0.002
0.002
0.001
0.001
0.
0.
0.
0.
0.
0.
0.
0.
0.
0.
0.
0.
0.
0.
0.
0.
0.
0.
0.
0.
0.
0.
0.
0.
0.
0.
0.
0.
0.
0.
0.000
0.000
0.000
0.000
0.001
0.001
0.001
0.001
-0.001
-0.004
-0.005
-0.005
-0.003
-0.002
-0.004
-0.005
-0.006
-0.005
-0.001
0.001
0.002
0.002
0.001
0.001
0.
0.
0.
0.
0.
0.
0.
0.
0.
0.
0.
0.
0.
0.
0.
0.
0.
0.
0.
0.
0.
0.
0.
0.
0.
0.
0.
0.
0.
0.
0.
0.
0.
0.
0.000
0.000
0.001
0.001
0.001
0.000
-0.001
-0.002
-0.001
0.000
0.001
0.001
0.000
0.
0.001
0.001
0.001
0.001
0.001
0.000
0.
0.
0.
0.
0.
0.
0.
0.
0.
0.
0.
0.
0.
0.
0.
0.
0.
0.
0.
0.
0.
0.
0.
0.
0.
0.
0.
0.
0.
0.
0.
0.
0.
0.
0.
0.
0.000
0.001
0.001
0.001
0.001
0.000
0.001
0.001
0.001
0.002
0.002
0.002
0.001
0.001
0.001
0.001
0.001
0.000
0.
0.
0.
0.
0.
0.
0.
0.
0.
0.
0.
0.
0.
0.
0.
0.
0.
0.
0.
0.
0.
0.
0.
0.
0.
0.
0.
0.
0.
0.
0.
0.
0.
0.
0.
0.
0.
0.000
0.000
0.001
0.001
0.001
0.001
0.001
0.001
0.001
0.001
0.001
0.001
0.001
0.001
0.001
0.000
0.000
0.
0.
0.
0.
0.
0.
0.
0.
0.
0.
0.
0.
0.
0.
0.
0.
0.
0.
0.
0.
0.
0.
0.
0.
0.
0.
0.
0.
0.
0.
0.
0.
0.
0.
0.
0.
0.000
0.001
0.001
0.002
0.002
0.003
0.003
0.002
0.002
0.002
0.002
0.003
0.003
0.002
0.002
0.002
0.001
0.001
0.000
0.
0.
0.
0.
0.
0.
0.
0.
0.
0.
0.
0.
0.
0.
0.
0.
0.
0.
0.
0.
0.
0.
0.
0.
0.
0.
0.
0.
0.
0.
0.
0.
0.
0.
0.
0.000
0.001
0.002
0.002
0.003
0.002
0.001
-0.001
-0.003
-0.005
-0.005
-0.003
-0.001
0.000
0.001
0.001
0.001
0.001
0.001
0.001
0.000
0.
0.
0.
0.
0.
0.
0.
0.
0.
0.
0.
0.
0.
0.
0.
0.
0.
0.
0.
0.
0.
0.
0.
0.
0.
0.
0.
0.
0.
0.
0.
0.
0.
0.000
0.001
0.002
0.002
0.002
0.001
-0.003
-0.010
-0.019
-0.024
-0.022
-0.022
-0.024
-0.018
-0.013
-0.010
-0.006
-0.001
0.001
0.001
0.001
0.000
0.000
0.
0.
0.
0.
0.
0.
0.
0.
0.
0.
0.
0.
0.
0.
0.
0.
0.
0.
0.
0.
0.
0.
0.
0.
0.
0.
0.
0.
0.
0.
0.
0.
0.001
0.002
0.002
0.002
-0.001
-0.009
-0.024
-0.042
-0.050
-0.031
0.202
0.354
-0.017
-0.042
-0.037
-0.027
-0.018
-0.010
-0.002
0.001
0.001
0.001
0.000
0.
0.
0.
0.
0.
0.
0.
0.
0.
0.
0.
0.
0.
0.
0.
0.
0.
0.
0.
0.
0.
0.
0.
0.
0.
0.
0.
0.
0.
0.
0.
0.
0.001
0.002
0.003
0.001
-0.009
-0.030
-0.053
-0.064
0.853
3.286
71.563
362.743
4.051
1.740
0.252
0.595
0.089
-0.015
-0.006
0.000
0.002
0.001
0.000
0.
0.
0.
0.
0.
0.
0.
0.
0.
0.
0.
0.
0.
0.
0.
0.
0.
0.
0.
0.
0.
0.
0.
0.
0.
0.
0.
0.
0.
0.
0.000
0.001
0.002
0.003
0.003
-0.002
-0.023
-0.047
0.061
1.064
47.430
417.470
2471.615
33991.980
773.685
8943.042
39.697
42.497
2.686
-0.004
-0.009
0.000
0.002
0.001
0.000
0.
0.
0.
0.
0.
0.
0.
0.
0.
0.
0.
0.
0.
0.
0.
0.
0.
0.
0.
0.
0.
0.
0.
0.
0.
0.
0.
0.
0.
0.000
0.000
0.001
0.002
0.003
0.003
-0.005
-0.033
-0.010
10.648
155.205
30.019
2441.941
100120.172
62.931
897.842
100050.414
100052.141
678.107
2.052
-0.014
-0.011
0.000
0.002
0.001
0.000
0.
0.
0.
0.
0.
0.
0.
0.
0.
0.
0.
0.
0.
0.
0.
0.
0.
0.
0.
0.
0.
0.
0.
0.
0.
0.
0.
0.
0.000
0.000
0.000
0.001
0.002
0.003
0.001
-0.008
-0.032
0.090
118.043
100109.008
444.742
257.590
100050.102
198.577
2.651
33.096
4893.891
110.998
0.221
-0.030
-0.008
0.002
0.003
0.002
0.001
0.000
0.000
0.000
0.
0.
0.
0.
0.
0.
0.
0.
0.
0.
0.
0.
0.
0.
0.
0.
0.
0.
0.
0.
0.
0.
0.
0.
0.
0.000
0.000
0.001
0.001
0.
-0.002
-0.006
-0.016
-0.063
-0.269
62.552
27285.637
23.978
2.860
439.881
1.992
-0.489
76.668
7152.466
32.033
0.021
-0.032
-0.004
0.004
0.005
0.003
0.001
0.001
0.001
0.000
0.000
0.
0.
0.
0.
0.
0.
0.
0.
0.
0.
0.
0.
0.
0.
0.
0.
0.
0.
0.
0.
0.
0.
0.
0.000
0.000
0.001
0.000
-0.001
-0.005
-0.006
0.014
-0.004
-0.066
-0.470
11.651
1129.335
0.824
79.640
206.831
-0.138
0.137
406.359
100032.773
119.203
0.063
-0.026
-0.001
0.005
0.005
0.003
0.002
0.001
0.001
0.001
0.000
0.000
0.
0.
0.
0.
0.
0.
0.
0.
0.
0.
0.
0.
0.
0.
0.
0.
0.
0.
0.
0.
0.
0.
0.000
0.000
0.001
0.000
-0.004
-0.007
0.408
20.672
12.130
2.477
13.849
0.358
1169.409
11.639
1600.115
12473.657
3.730
0.351
123.025
507.664
9.276
0.018
-0.024
-0.002
0.003
0.001
-0.001
-0.001
0.000
0.001
0.001
0.001
0.000
0.
0.
0.
0.
0.
0.
0.
0.
0.
0.
0.
0.
0.
0.
0.
0.
0.
0.
0.
0.
0.
0.
0.000
0.001
0.001
0.000
-0.006
-0.001
9.658
100000.188
14996.698
517.463
100002.320
113.697
19017.172
794.176
643.494
3023.193
4.485
0.046
74.972
100010.422
898.775
0.403
-0.033
-0.018
-0.015
-0.018
-0.016
-0.012
-0.006
-0.001
0.001
0.001
0.001
0.000
0.
0.
0.
0.
0.
0.
0.
0.
0.
0.
0.
0.
0.
0.
0.
0.
0.
0.
0.
0.
0.
0.000
0.001
0.001
0.001
-0.007
-0.014
3.058
1536.477
15420.203
100120.016
7015.463
100030.281
1112.051
1779.709
1716.391
11.118
-0.063
-0.062
12.048
2394.866
70.272
-0.010
-0.184
-0.131
-0.053
-0.028
0.000
-0.018
-0.017
-0.006
0.000
0.001
0.001
0.000
0.
0.
0.
0.
0.
0.
0.
0.
0.
0.
0.
0.
0.
0.
0.
0.
0.
0.
0.
0.
0.
0.001
0.001
0.002
0.001
-0.006
-0.026
0.001
1.565
275.635
598.946
14.242
1705.076
163.417
35.749
355.579
-0.258
-0.039
0.051
0.042
0.671
-0.243
-0.225
0.526
0.044
3.752
3.849
5.590
0.678
-0.021
-0.015
-0.002
0.001
0.001
0.001
0.
0.
0.
0.
0.
0.
0.
0.
0.
0.
0.
0.
0.
0.
0.
0.
0.
0.
0.
0.
0.000
0.001
0.002
0.002
0.001
-0.007
-0.025
-0.024
0.029
0.850
0.598
9.191
5124.716
12.602
0.081
1.490
0.273
22.207
5.769
0.008
-0.134
-0.464
111.483
2736.565
57.511
5455.101
2327.216
29537.506
32.034
0.033
-0.021
-0.004
0.001
0.001
0.001
0.000
0.
0.
0.
0.
0.
0.
0.
0.
0.
0.
0.
0.
0.
0.
0.
0.
0.
0.
0.000
0.001
0.001
0.002
0.002
0.000
-0.009
-0.021
0.368
0.378
-0.023
-0.427
1.291
310.863
0.993
193.993
1061.606
2.380
33.359
7.709
-0.044
-0.147
2.484
158.931
100024.672
11537.287
4145.782
1341.939
100101.289
81.830
0.190
-0.019
-0.005
0.001
0.001
0.001
0.000
0.
0.
0.
0.
0.
0.
0.
0.
0.
0.
0.
0.
0.
0.
0.
0.
0.
0.
0.000
0.001
0.001
0.002
0.000
-0.003
-0.011
-0.022
-0.018
-0.004
0.455
0.399
-0.582
0.824
4.940
7138.520
100066.828
45.093
0.785
0.122
-0.181
-0.230
2.555
67.470
89.916
43.244
21.130
27.319
100010.406
3382.687
0.960
-0.015
-0.004
0.001
0.001
0.001
0.000
0.
0.
0.
0.
0.
0.
0.
0.
0.
0.
0.
0.
0.
0.
0.
0.
0.
0.000
0.001
0.001
0.001
0.001
-0.002
-0.008
-0.013
-0.021
-0.030
-0.023
0.226
0.245
0.814
114.430
1293.856
2441.035
104.674
16.925
0.102
-0.095
-0.076
-0.093
0.009
10.100
2863.638
10.540
-0.122
2.400
271.571
46.170
0.202
-0.009
-0.002
0.002
0.001
0.001
0.000
0.
0.
0.
0.
0.
0.
0.
0.
0.
0.
0.
0.
0.
0.
0.
0.
0.
0.000
0.001
0.001
0.001
0.000
-0.005
-0.009
-0.012
-0.014
-0.020
-0.021
-0.026
-0.010
0.870
239.228
100039.797
462.900
1.692
3.140
-0.328
-0.063
1.561
1.440
-0.375
44.346
30429.725
76.286
-0.039
0.045
0.164
0.073
-0.013
-0.006
0.001
0.002
0.001
0.000
0.000
0.
0.
0.
0.
0.
0.
0.
0.
0.
0.
0.
0.
0.
0.
0.
0.
0.
0.000
0.001
0.001
0.001
0.000
-0.005
-0.008
-0.011
-0.011
-0.012
-0.015
-0.031
-0.075
-0.286
161.921
100099.430
253.504
-0.632
-0.311
-0.226
0.306
0.849
0.831
14.460
2.845
19.282
7.891
6.854
12.146
0.295
-0.029
-0.012
0.000
0.003
0.002
0.001
0.000
0.000
0.
0.
0.
0.
0.
0.
0.
0.
0.
0.
0.
0.
0.
0.
0.
0.
0.
0.000
0.001
0.001
0.001
0.001
-0.003
-0.007
-0.009
-0.009
-0.011
-0.022
-0.025
-0.029
-0.355
3.195
788.735
3.882
1.941
486.912
129.896
0.905
0.232
11.183
100004.945
5886.655
2092.424
1292.744
2151.158
37.372
0.532
-0.021
-0.006
0.003
0.003
0.002
0.001
0.000
0.000
0.000
0.
0.
0.
0.
0.
0.
0.
0.
0.
0.
0.
0.
0.
0.
0.
0.
0.000
0.001
0.001
0.002
0.002
0.000
-0.003
-0.006
-0.011
-0.034
-0.113
0.102
9.274
247.009
8.779
8.669
3.475
15.854
100009.078
10254.868
7.777
0.256
0.000
1014.312
100039.781
7955.545
351.788
70348.906
33.797
0.051
-0.015
-0.001
0.004
0.003
0.002
0.001
0.000
0.000
0.000
0.000
0.
0.
0.
0.
0.
0.
0.
0.
0.
0.
0.
0.
0.
0.
0.
0.
0.000
0.001
0.002
0.003
0.003
0.000
-0.005
-0.032
-0.274
0.045
36.325
894.032
100009.016
524.473
254.681
80.427
22.689
152.795
60625.020
83.993
-0.040
-0.501
1.754
269.053
392.784
5.080
11.998
0.614
-0.055
-0.015
0.002
0.004
0.003
0.002
0.001
0.000
0.000
0.000
0.000
0.
0.
0.
0.
0.
0.
0.
0.
0.
0.
0.
0.
0.
0.
0.
0.
0.000
0.001
0.002
0.003
0.003
-0.002
-0.015
-0.068
-0.501
76.547
49251.516
100014.727
456.471
14989.472
598.760
10.752
13.106
4.673
70.251
3.985
-0.412
-0.576
-0.023
563.499
100033.586
392.442
4.656
-0.462
-0.162
-0.018
0.004
0.005
0.003
0.001
0.001
0.000
0.000
0.000
0.000
0.
0.
0.
0.
0.
0.
0.
0.
0.
0.
0.
0.
0.
0.
0.
0.
0.
0.001
0.001
0.003
0.001
-0.009
-0.013
2.218
123.706
1.271
53.167
118.720
3.950
19.485
5.362
-0.054
3.502
-0.364
-0.137
-0.038
-0.512
-0.663
-0.643
13.096
1027.667
100030.438
55.917
-0.527
-0.196
-0.018
0.005
0.006
0.003
0.001
0.001
0.001
0.000
0.000
0.000
0.
0.
0.
0.
0.
0.
0.
0.
0.
0.
0.
0.
0.
0.
0.
0.
0.000
0.001
0.002
0.002
0.
-0.011
0.328
191.474
47451.793
33.147
0.396
-0.140
-0.532
-0.547
2.390
0.315
-0.193
-0.504
0.243
2.720
0.325
-0.632
-0.611
3.552
190.479
60696.875
61.659
-0.225
-0.079
-0.006
0.006
0.006
0.004
0.002
0.001
0.001
0.000
0.000
0.000
0.
0.
0.
0.
0.
0.
0.
0.
0.
0.
0.
0.
0.
0.
0.
0.000
0.001
0.001
0.002
0.002
0.
-0.013
0.173
22.440
1494.512
100002.328
22.843
-0.077
-0.632
284.847
100011.266
3385.701
129.992
0.228
15.811
274.712
22.709
-0.010
0.030
298.921
100015.234
634.455
7.922
-0.045
-0.028
0.000
0.006
0.006
0.004
0.003
0.002
0.001
0.000
0.000
0.
0.
0.
0.
0.
0.
0.
0.
0.
0.
0.
0.
0.
0.
0.
0.000
0.000
0.001
0.001
0.002
0.002
0.001
-0.009
-0.019
0.303
129.922
1712.763
7.767
1.326
-0.246
22.585
3081.638
100017.805
1546.953
1.082
128.122
24387.109
344.468
0.311
0.762
48.840
4916.927
103.452
17.925
0.158
-0.058
-0.024
-0.002
0.004
0.004
0.003
0.002
0.001
0.000
0.
0.
0.
0.
0.
0.
0.
0.
0.
0.
0.
0.
0.
0.
0.
0.
0.000
0.001
0.001
0.001
0.002
0.002
0.002
-0.001
-0.013
-0.019
0.299
0.834
1.105
1.229
-0.042
0.065
3.711
38.128
12.485
1.524
44.024
84.889
9.750
0.193
155.497
60624.895
7941.348
100099.680
29524.584
2.599
-0.611
-0.343
-0.050
-0.005
0.002
0.002
0.002
0.001
0.000
0.
0.
0.
0.
0.
0.
0.
0.
0.
0.
0.
0.
0.
0.
0.
0.000
0.000
0.001
0.001
0.001
0.001
0.002
0.003
0.002
-0.001
-0.009
-0.019
-0.022
0.007
0.001
-0.149
-0.130
34.827
8.472
-0.441
17.273
17643.828
2014.414
4.017
0.149
186.725
100000.422
66.653
810.597
399.070
0.511
3.765
-0.617
-0.239
-0.026
-0.004
0.002
0.002
0.001
0.000
0.000
0.
0.
0.
0.
0.
0.
0.
0.
0.
0.
0.
0.
0.
0.
0.000
0.000
0.001
0.001
0.001
0.001
0.002
0.003
0.004
0.004
0.002
-0.004
-0.013
-0.017
-0.031
-0.185
-0.449
30.739
6.942
-0.620
3.273
244.052
100.845
0.880
-0.021
0.943
5.737
0.486
0.357
-0.131
6.444
248.548
0.120
-0.052
-0.018
-0.011
0.000
0.002
0.002
0.001
0.000
0.
0.
0.
0.
0.
0.
0.
0.
0.
0.
0.
0.
0.
0.
0.000
0.000
0.001
0.001
0.001
0.001
0.002
0.003
0.005
0.006
0.005
-0.004
-0.019
-0.022
-0.018
-0.074
-0.515
-0.562
-0.611
-0.311
-0.090
0.307
0.228
0.061
2.285
1.284
-0.193
0.022
0.548
1.572
0.812
9.656
4.289
2.719
0.062
-0.013
-0.001
0.003
0.002
0.001
0.000
0.
0.
0.
0.
0.
0.
0.
0.
0.
0.
0.
0.
0.
0.
0.000
0.000
0.000
0.001
0.001
0.001
0.002
0.004
0.006
0.005
-0.005
-0.072
-0.248
-0.215
-0.062
-0.022
0.027
-0.010
-0.112
-0.101
-0.268
-0.244
-0.099
0.232
9.050
5.410
0.582
31.046
191.525
4298.125
71.635
1.189
1.391
0.862
-0.012
-0.012
0.001
0.003
0.002
0.001
0.001
0.
0.
0.
0.
0.
0.
0.
0.
0.
0.
0.
0.
0.
0.
0.
0.000
0.000
0.001
0.001
0.001
0.003
0.004
0.004
0.001
-0.033
-0.342
-0.622
-0.552
-0.207
-0.033
0.064
0.087
-0.028
-0.084
-0.186
-0.168
-0.074
0.222
20.999
127.137
132.573
1474.585
4395.656
100019.211
695.234
1.039
-0.052
-0.050
-0.039
-0.017
-0.001
0.004
0.003
0.001
0.001
0.000
0.
0.
0.
0.
0.
0.
0.
0.
0.
0.
0.
0.
0.
0.
0.000
0.000
0.000
0.001
0.002
0.003
0.004
0.003
-0.006
-0.056
-0.438
-0.587
-0.473
-0.222
-0.008
0.326
0.121
-0.031
-0.049
-0.057
-0.053
-0.044
2.266
6958.290
17834.912
1062.480
100066.859
40.013
2900.372
100074.766
51.217
0.941
0.310
-0.096
-0.067
-0.014
0.001
0.003
0.002
0.001
0.000
0.
0.
0.
0.
0.
0.
0.
0.
0.
0.
0.
0.
0.
0.
0.
0.000
0.000
0.001
0.002
0.003
0.003
-0.002
-0.019
-0.043
0.015
6.257
23.968
0.653
0.069
1.334
0.449
-0.030
-0.040
-0.035
-0.033
-0.046
0.510
108.720
174.324
5.833
27.089
1.176
31.142
384.658
189.861
1382.458
247.285
0.537
-0.129
-0.031
-0.003
0.002
0.002
0.001
0.001
0.000
0.
0.
0.
0.
0.
0.
0.
0.
0.
0.
0.
0.
0.
0.
0.
0.000
0.001
0.002
0.003
0.001
-0.012
-0.049
-0.067
1.722
1544.478
100002.133
20.654
-0.018
0.116
0.026
-0.042
-0.041
-0.038
-0.036
-0.040
-0.068
0.009
0.019
-0.498
-0.655
3.257
42.715
455.706
39191.105
100132.508
6449.073
49.010
0.773
-0.001
-0.006
0.001
0.002
0.002
0.001
0.000
0.
0.
0.
0.
0.
0.
0.
0.
0.
0.
0.
0.
0.
0.
0.
0.000
0.001
0.002
0.003
-0.001
-0.021
-0.079
-0.070
22.712
29633.660
1409.138
5.383
-0.077
-0.065
-0.047
-0.049
-0.047
-0.044
-0.036
0.104
0.725
-0.453
-0.569
-0.292
4.369
389.628
100040.648
100102.648
396.092
56.113
100010.734
3811.847
4.331
0.027
-0.013
-0.001
0.002
0.002
0.001
0.000
0.
0.
0.
0.
0.
0.
0.
0.
0.
0.
0.
0.
0.
0.
0.
0.000
0.001
0.002
0.002
0.
-0.014
-0.049
-0.057
10.362
2139.600
85.105
0.340
-0.061
0.013
-0.037
-0.048
-0.053
-0.047
-0.029
0.750
8.044
0.601
-0.466
-0.146
91.793
81848.977
1210.974
43.005
2.327
1.342
129.743
24.936
0.287
-0.235
-0.056
-0.002
0.002
0.002
0.001
0.000
0.
0.
0.
0.
0.
0.
0.
0.
0.
0.
0.
0.
0.
0.
0.
0.000
0.001
0.002
0.002
0.002
-0.007
-0.060
-0.321
-0.336
0.997
0.359
0.029
1.815
6.672
0.381
-0.049
-0.061
-0.057
-0.048
0.086
0.840
-0.413
-0.524
1.436
88.336
100100.531
176.303
14.206
-0.265
-0.410
-0.038
-0.535
-0.563
-0.452
-0.060
-0.001
0.003
0.002
0.001
0.000
0.
0.
0.
0.
0.
0.
0.
0.
0.
0.
0.
0.
0.
0.
0.
0.000
0.001
0.001
0.002
0.002
-0.009
-0.116
-0.613
-0.511
-0.269
-0.105
6.366
10.500
19.325
0.756
-0.064
-0.076
0.112
1.988
0.661
0.494
0.369
0.021
70.348
1446.083
81830.023
19692.107
2396.617
1.275
-0.070
-0.039
-0.328
-0.582
-0.428
-0.033
0.002
0.004
0.002
0.001
0.000
0.
0.
0.
0.
0.
0.
0.
0.
0.
0.
0.
0.
0.
0.
0.
0.
0.000
0.001
0.002
0.002
-0.007
-0.095
-0.619
-0.574
-0.464
0.882
100006.648
17322.004
0.611
-0.040
-0.021
-0.063
1.967
78.050
94.219
41.517
28.427
0.385
12.031
91.657
11.426
5586.521
3065.724
2.324
0.013
-0.036
0.128
-0.362
-0.354
-0.030
0.002
0.004
0.002
0.001
0.000
0.
0.
0.
0.
0.
0.
0.
0.
0.
0.
0.
0.
0.
0.
0.
0.
0.000
0.001
0.002
0.002
-0.001
-0.030
-0.199
-0.451
0.037
0.514
554.242
157.798
-0.213
9.085
30.875
3.113
0.891
22.402
19562.697
740.436
12.702
0.187
0.019
0.197
5.040
25698.141
11536.757
2.824
-0.102
-0.100
0.081
-0.117
-0.073
-0.007
0.003
0.003
0.002
0.001
0.
0.
0.
0.
0.
0.
0.
0.
0.
0.
0.
0.
0.
0.
0.
0.
0.
0.000
0.001
0.001
0.002
0.001
-0.008
-0.036
0.171
149.100
1235.070
3.161
-0.344
1.566
1539.035
39758.758
161.686
46.624
1.757
46.153
12.154
0.183
-0.047
-0.062
-0.056
0.110
5.767
4.996
0.041
-0.134
-0.138
-0.066
-0.032
-0.015
-0.001
0.003
0.003
0.002
0.001
0.
0.
0.
0.
0.
0.
0.
0.
0.
0.
0.
0.
0.
0.
0.
0.
0.
0.
0.001
0.001
0.002
0.001
-0.006
-0.018
0.704
1522.331
22103.711
1169.199
-0.049
64.829
875.314
359.461
71.641
129.933
1.049
-0.095
-0.106
-0.048
-0.029
-0.067
-0.080
-0.066
-0.033
0.205
0.245
-0.091
-0.118
-0.077
-0.044
-0.022
-0.005
0.002
0.002
0.002
0.001
0.
0.
0.
0.
0.
0.
0.
0.
0.
0.
0.
0.
0.
0.
0.
0.
0.
0.
0.001
0.001
0.001
0.001
-0.004
-0.017
0.144
5.362
5.792
-0.129
-0.463
33.636
442.110
228.806
1.987
1.109
-0.132
0.070
0.090
11.129
12.035
-0.021
-0.515
-0.348
0.478
59.942
102.332
0.864
-0.070
-0.064
-0.053
-0.035
-0.011
0.
0.002
0.002
0.001
0.
0.
0.
0.
0.
0.
0.
0.
0.
0.
0.
0.
0.
0.
0.
0.
0.
0.
0.000
0.001
0.001
0.002
-0.001
-0.011
-0.021
0.094
0.212
1.078
-0.514
1.685
15760.449
4805.396
4.358
0.105
-0.016
5.599
2.759
1712.031
1912.973
2.132
-0.132
-0.610
4.938
3340.180
1349.898
6.361
0.429
0.172
-0.022
-0.039
-0.017
-0.002
0.001
0.001
0.001
0.000
0.
0.
0.
0.
0.
0.
0.
0.
0.
0.
0.
0.
0.
0.
0.
0.
0.
0.000
0.000
0.001
0.002
0.002
-0.005
-0.021
-0.041
0.596
2.660
-0.300
1.832
1446.275
206.364
19.539
5.282
-0.056
0.648
0.472
51.251
64.739
94.056
63.872
0.188
1.576
365.537
155.916
91.965
1.026
0.595
0.358
-0.027
-0.018
-0.002
0.001
0.001
0.001
0.
0.
0.
0.
0.
0.
0.
0.
0.
0.
0.
0.
0.
0.
0.
0.
0.
0.
0.
0.000
0.001
0.002
0.003
0.000
-0.011
-0.035
-0.038
0.073
19.906
100118.945
3.748
49.989
36.516
2.358
-0.083
-0.144
-0.179
0.862
11.940
3921.733
1820.671
1.417
-0.120
0.127
4.965
7.703
0.186
1.128
0.596
-0.015
-0.014
-0.002
0.001
0.001
0.001
0.
0.
0.
0.
0.
0.
0.
0.
0.
0.
0.
0.
0.
0.
0.
0.
0.
0.
0.
0.000
0.001
0.003
0.003
0.002
-0.006
-0.031
-0.061
0.451
303.412
4999.679
8.778
557.629
100036.055
8.604
-0.562
-0.116
-0.270
-0.649
1.017
33.312
19.230
281.846
4466.173
0.055
-0.408
-0.041
-0.062
0.069
-0.005
-0.017
-0.008
-0.001
0.001
0.001
0.000
0.
0.
0.
0.
0.
0.
0.
0.
0.
0.
0.
0.
0.
0.
0.
0.
0.
0.
0.
0.000
0.001
0.002
0.003
0.001
-0.006
-0.030
-0.139
1.060
5073.464
100009.594
24.776
197.860
17309.127
3.497
0.096
0.458
-0.246
14.002
31.051
2.653
4.188
41.327
391.740
-0.605
-0.374
-0.060
-0.033
-0.019
-0.012
-0.007
-0.001
0.001
0.001
0.000
0.000
0.
0.
0.
0.
0.
0.
0.
0.
0.
0.
0.
0.
0.
0.
0.
0.
0.
0.
0.000
0.000
0.001
0.002
0.002
0.000
-0.007
-0.030
-0.244
4.963
100014.031
3091.993
0.751
-0.695
-0.523
1.509
196.561
124.019
22.417
13476.449
100022.227
0.940
3.869
7.503
-0.532
-0.580
-0.116
-0.027
-0.007
-0.002
0.000
0.001
0.001
0.001
0.000
0.000
0.000
0.
0.
0.
0.
0.
0.
0.
0.
0.
0.
0.
0.
0.
0.
0.
0.
0.
0.
0.
0.000
0.001
0.001
0.001
0.000
-0.005
-0.022
-0.205
-0.506
71.673
4.632
-0.343
-0.346
0.482
16.605
1388.066
8128.093
68.371
100018.719
419.055
104.770
39657.590
8725.674
0.342
-0.337
-0.039
-0.009
0.001
0.004
0.004
0.002
0.001
0.001
0.000
0.000
0.
0.
0.
0.
0.
0.
0.
0.
0.
0.
0.
0.
0.
0.
0.
0.
0.
0.
0.
0.
0.000
0.001
0.001
0.001
0.
-0.003
-0.010
-0.047
-0.343
-0.605
-0.519
-0.124
-0.274
0.010
2.918
36.013
101.074
3.449
486.778
2892.221
100120.672
81851.844
103.171
-0.121
-0.142
-0.022
-0.002
0.003
0.005
0.004
0.002
0.001
0.000
0.000
0.
0.
0.
0.
0.
0.
0.
0.
0.
0.
0.
0.
0.
0.
0.
0.
0.
0.
0.
0.
0.
0.000
0.000
0.001
0.001
0.000
-0.001
-0.002
-0.005
-0.019
-0.041
-0.032
-0.035
-0.085
-0.088
-0.034
0.054
0.063
-0.152
13.086
394.549
100248.273
101.257
0.943
-0.074
-0.033
-0.007
0.002
0.004
0.004
0.002
0.001
0.000
0.000
0.
0.
0.
0.
0.
0.
0.
0.
0.
0.
0.
0.
0.
0.
0.
0.
0.
0.
0.
0.
0.
0.
0.
0.000
0.000
0.001
0.001
0.001
0.001
0.002
0.003
0.004
0.002
-0.007
-0.025
-0.043
-0.052
-0.066
-0.172
-0.473
1.620
245.141
100059.945
6957.183
1.169
-0.070
-0.014
0.000
0.004
0.004
0.003
0.001
0.001
0.
0.
0.
0.
0.
0.
0.
0.
0.
0.
0.
0.
0.
0.
0.
0.
0.
0.
0.
0.
0.
0.
0.
0.
0.
0.000
0.000
0.000
0.001
0.001
0.001
0.003
0.004
0.006
0.004
-0.003
-0.016
-0.031
-0.036
-0.040
-0.108
-0.261
17.437
100001.266
4943.071
34.414
-0.051
-0.044
-0.005
0.003
0.004
0.003
0.002
0.001
0.000
0.
0.
0.
0.
0.
0.
0.
0.
0.
0.
0.
0.
0.
0.
0.
0.
0.
0.
0.
0.
0.
0.
0.
0.
0.
0.
0.000
0.000
0.000
0.001
0.001
0.002
0.003
0.003
0.002
-0.005
-0.015
-0.021
-0.022
-0.017
-0.044
-0.067
1.216
91.103
26.176
0.117
-0.062
-0.017
0.000
0.003
0.003
0.002
0.001
0.000
0.
0.
0.
0.
0.
0.
0.
0.
0.
0.
0.
0.
0.
0.
0.
0.
0.
0.
0.
0.
0.
0.
0.
0.
0.
0.
0.
0.
0.000
0.000
0.000
0.001
0.001
0.001
0.002
0.001
-0.005
-0.012
-0.016
-0.016
-0.016
-0.024
-0.024
-0.011
0.083
0.035
-0.022
-0.015
-0.003
0.002
0.002
0.002
0.001
0.
0.
0.
0.
0.
0.
0.
0.
0.
0.
0.
0.
0.
0.
0.
0.
0.
0.
0.
0.
0.
0.
0.
0.
0.
0.
0.
0.
0.
0.
0.
0.
0.000
0.000
0.000
0.001
0.001
0.000
-0.003
-0.009
-0.013
-0.015
-0.015
-0.013
-0.010
-0.007
-0.006
-0.008
-0.006
-0.001
0.001
0.002
0.001
0.001
0.000
0.
0.
0.
0.
0.
0.
0.
0.
0.
0.
0.
0.
0.
0.
0.
0.
0.
0.
0.
0.
0.
0.
0.
0.
0.
0.
0.
0.
0.
0.
0.
0.
0.
0.
0.000
0.001
0.001
0.000
-0.001
-0.004
-0.008
-0.010
-0.009
-0.005
-0.001
0.000
0.000
0.000
0.001
0.002
0.001
0.001
0.001
0.000
0.
0.
0.
0.
0.
0.
0.
0.
0.
0.
0.
0.
0.
0.
0.
0.
0.
0.
0.
0.
0.
0.
0.
0.
0.
0.
0.
0.
0.
0.
0.
0.
0.
0.
0.
0.000
0.000
0.001
0.001
0.000
0.000
-0.001
-0.002
-0.001
0.000
0.001
0.002
0.002
0.002
0.001
0.001
0.001
0.001
0.000
0.
0.
0.
0.
0.
0.
0.
0.
0.
0.
0.
0.
0.
0.
0.
0.
0.
0.
0.
0.
0.
0.
0.
0.
0.
0.
0.
0.
0.
0.
0.
0.
0.
0.
0.
0.
0.
0.000
0.000
0.001
0.001
0.001
0.001
0.001
0.001
0.001
0.002
0.002
0.002
0.001
0.001
0.001
0.000
0.000
0.
0.
0.
0.
0.
0.
0.
0.
0.
0.
0.
0.
0.
0.
0.
0.
0.
0.
0.
0.
0.
0.
0.
0.
0.
0.
0.
0.
0.
0.
0.
0.
0.
0.
0.
0.
0.000
0.001
0.001
0.002
0.002
0.002
0.002
0.002
0.002
0.002
0.002
0.002
0.002
0.002
0.002
0.002
0.001
0.001
0.000
0.000
0.
0.
0.
0.
0.
0.
0.
0.
0.
0.
0.
0.
0.
0.
0.
0.
0.
0.
0.
0.
0.
0.
0.
0.
0.
0.
0.
0.
0.
0.
0.
0.
0.
0.
0.000
0.001
0.002
0.002
0.003
0.003
0.002
-0.001
-0.004
-0.007
-0.007
-0.004
-0.002
-0.001
-0.001
-0.001
0.001
0.001
0.001
0.001
0.000
0.
0.
0.
0.
0.
0.
0.
0.
0.
0.
0.
0.
0.
0.
0.
0.
0.
0.
0.
0.
0.
0.
0.
0.
0.
0.
0.
0.
0.
0.
0.
0.
0.
0.000
0.001
0.002
0.003
0.003
0.002
0.000
-0.006
-0.014
-0.018
-0.013
-0.018
-0.023
-0.021
-0.023
-0.026
-0.017
-0.006
0.
0.001
0.001
0.001
0.000
0.
0.
0.
0.
0.
0.
0.
0.
0.
0.
0.
0.
0.
0.
0.
0.
0.
0.
0.
0.
0.
0.
0.
0.
0.
0.
0.
0.
0.
0.
0.
0.
0.001
0.002
0.002
0.003
0.001
-0.005
-0.016
-0.033
-0.044
0.335
3.243
0.881
-0.008
-0.048
-0.044
-0.083
-0.075
-0.024
-0.005
0.001
0.001
0.001
0.000
0.
0.
0.
0.
0.
0.
0.
0.
0.
0.
0.
0.
0.
0.
0.
0.
0.
0.
0.
0.
0.
0.
0.
0.
0.
0.
0.
0.
0.
0.
0.
0.000
0.001
0.002
0.003
0.001
-0.008
-0.029
-0.050
-0.075
-0.057
15.453
1440.374
360.032
5.714
0.393
1.349
11.272
1.160
-0.033
-0.012
-0.001
0.001
0.001
0.000
0.
0.
0.
0.
0.
0.
0.
0.
0.
0.
0.
0.
0.
0.
0.
0.
0.
0.
0.
0.
0.
0.
0.
0.
0.
0.
0.
0.
0.
0.
0.000
0.001
0.002
0.003
0.003
-0.003
-0.025
-0.044
0.456
267.774
0.337
10.682
1478.872
25763.457
65189.707
50.432
162.997
100002.219
142.071
0.119
-0.012
-0.001
0.001
0.001
0.001
0.
0.
0.
0.
0.
0.
0.
0.
0.
0.
0.
0.
0.
0.
0.
0.
0.
0.
0.
0.
0.
0.
0.
0.
0.
0.
0.
0.
0.
0.000
0.000
0.001
0.002
0.004
0.002
-0.010
-0.033
0.153
146.203
17129.184
9.226
9.157
49.988
47.905
7116.547
65.863
2468.088
22479.930
59.545
0.075
-0.011
-0.001
0.002
0.001
0.001
0.
0.
0.
0.
0.
0.
0.
0.
0.
0.
0.
0.
0.
0.
0.
0.
0.
0.
0.
0.
0.
0.
0.
0.
0.
0.
0.
0.
0.000
0.000
0.000
0.002
0.003
0.003
0.000
-0.014
-0.035
1.651
346.602
55533.715
13.942
0.556
53.358
0.025
0.603
43.532
9607.034
39.679
0.439
-0.031
-0.010
0.002
0.004
0.002
0.001
0.000
0.000
0.
0.
0.
0.
0.
0.
0.
0.
0.
0.
0.
0.
0.
0.
0.
0.
0.
0.
0.
0.
0.
0.
0.
0.
0.
0.
0.000
0.000
0.001
0.001
0.001
-0.001
-0.005
-0.020
-0.056
0.626
40.456
29.247
5.315
1.662
0.514
-0.695
-0.312
96.955
100120.859
39.872
-0.015
-0.037
-0.005
0.004
0.005
0.004
0.001
0.001
0.001
0.000
0.000
0.
0.
0.
0.
0.
0.
0.
0.
0.
0.
0.
0.
0.
0.
0.
0.
0.
0.
0.
0.
0.
0.
0.
0.000
0.000
0.000
0.001
0.000
-0.003
-0.005
-0.009
-0.026
-0.072
-0.343
-0.003
9.200
3.182
27.616
57.349
0.208
0.265
101.307
1086.166
13.782
-0.017
-0.037
-0.003
0.006
0.006
0.004
0.002
0.001
0.001
0.001
0.000
0.
0.
0.
0.
0.
0.
0.
0.
0.
0.
0.
0.
0.
0.
0.
0.
0.
0.
0.
0.
0.
0.
0.
0.000
0.000
0.001
0.001
-0.002
-0.005
0.044
1.102
0.729
0.094
0.058
-0.379
-0.225
0.898
1022.609
5596.909
5.833
1.672
14980.009
100020.078
20.538
-0.029
-0.054
-0.010
0.003
0.003
0.002
0.001
0.001
0.001
0.001
0.001
0.000
0.
0.
0.
0.
0.
0.
0.
0.
0.
0.
0.
0.
0.
0.
0.
0.
0.
0.
0.
0.
0.
0.
0.000
0.001
0.001
0.001
-0.004
-0.008
0.645
46.200
23.030
4.377
20.620
1.710
3.113
1.432
64.429
274.699
1.768
-0.325
54.727
1377.615
51.628
-0.141
-0.186
-0.045
-0.014
-0.019
-0.017
-0.009
-0.003
0.000
0.001
0.001
0.001
0.000
0.
0.
0.
0.
0.
0.
0.
0.
0.
0.
0.
0.
0.
0.
0.
0.
0.
0.
0.
0.
0.
0.000
0.001
0.002
0.001
-0.006
-0.018
0.254
10.551
19.261
22.401
11.586
112.012
52.097
1.794
4.048
50.414
-0.450
-0.576
2.050
83.540
8.760
-0.455
-0.498
-0.233
-0.060
-0.134
-0.095
-0.038
-0.015
-0.003
0.000
0.001
0.001
0.000
0.
0.
0.
0.
0.
0.
0.
0.
0.
0.
0.
0.
0.
0.
0.
0.
0.
0.
0.
0.
0.001
0.001
0.002
0.003
0.001
-0.009
-0.026
-0.005
0.179
2.879
4.358
26.633
100012.680
5495.449
1.741
1.832
-0.359
2.303
0.856
-0.152
0.117
-0.551
0.699
14.295
-0.461
2.562
2.134
-0.163
-0.068
-0.029
-0.010
-0.001
0.001
0.001
0.001
0.
0.
0.
0.
0.
0.
0.
0.
0.
0.
0.
0.
0.
0.
0.
0.
0.
0.
0.
0.000
0.001
0.002
0.003
0.003
-0.001
-0.013
-0.001
5.493
25.388
0.653
-0.086
56.425
100538.203
177.508
1.145
18.496
20.994
22403.494
486.885
0.446
-0.190
-0.673
3037.739
100007.039
10.477
1742.779
831.576
32.189
1.310
-0.032
-0.016
-0.002
0.001
0.001
0.001
0.
0.
0.
0.
0.
0.
0.
0.
0.
0.
0.
0.
0.
0.
0.
0.
0.
0.
0.000
0.001
0.001
0.002
0.002
0.001
-0.005
-0.020
0.039
523.554
525.066
8.299
3.254
7.865
3923.933
10.152
2.260
30.307
837.823
100020.773
998.109
0.605
-0.138
-0.578
49.934
853.110
12.014
1211.739
593.221
62.425
2.762
-0.014
-0.017
-0.003
0.001
0.001
0.001
0.000
0.
0.
0.
0.
0.
0.
0.
0.
0.
0.
0.
0.
0.
0.
0.
0.
0.
0.000
0.001
0.002
0.002
0.001
-0.004
-0.014
-0.025
-0.035
0.779
3.040
488.500
659.053
1.511
835.813
64.983
36.654
70459.289
13196.520
14.364
2.156
0.019
0.304
-0.090
-0.344
1.557
52.001
25.316
5.394
21.476
6.291
0.046
-0.013
-0.002
0.001
0.001
0.001
0.000
0.
0.
0.
0.
0.
0.
0.
0.
0.
0.
0.
0.
0.
0.
0.
0.
0.
0.000
0.001
0.002
0.001
-0.002
-0.010
-0.015
-0.012
-0.030
-0.042
0.510
83.602
110.387
24.646
100014.289
2001.001
8.199
4197.076
24409.529
1.947
-0.276
0.421
5.001
0.551
2.882
2360.174
27.539
1.771
0.080
2.265
0.871
-0.006
-0.009
-0.001
0.002
0.001
0.001
0.000
0.
0.
0.
0.
0.
0.
0.
0.
0.
0.
0.
0.
0.
0.
0.
0.
0.
0.001
0.001
0.002
0.001
-0.004
-0.012
0.044
0.401
0.093
-0.039
-0.036
0.299
2.989
900.705
1345.541
539.696
13.931
624.215
48254.398
2.063
-0.350
0.686
2.349
0.130
5.078
19954.350
51.644
-0.426
-0.079
-0.055
-0.033
-0.018
-0.005
0.001
0.002
0.001
0.001
0.000
0.
0.
0.
0.
0.
0.
0.
0.
0.
0.
0.
0.
0.
0.
0.
0.
0.000
0.001
0.001
0.002
0.001
-0.005
-0.013
0.096
0.841
0.197
-0.031
-0.044
-0.049
0.324
20.454
13.794
30.428
0.386
0.225
-0.006
-0.491
-0.183
0.388
0.733
-0.152
-0.231
0.293
-0.579
-0.250
0.020
-0.051
-0.038
-0.014
0.000
0.003
0.002
0.001
0.001
0.000
0.000
0.
0.
0.
0.
0.
0.
0.
0.
0.
0.
0.
0.
0.
0.
0.
0.
0.001
0.002
0.002
0.002
-0.003
-0.011
-0.007
0.040
-0.008
-0.035
-0.050
-0.069
-0.188
-0.302
-0.483
1.772
0.243
11.010
52.970
17.795
0.074
-0.289
-0.561
7.949
28.395
12.676
1.220
2.642
0.253
-0.040
-0.030
-0.006
0.003
0.003
0.002
0.001
0.001
0.000
0.000
0.000
0.
0.
0.
0.
0.
0.
0.
0.
0.
0.
0.
0.
0.
0.000
0.000
0.001
0.001
0.002
0.003
0.001
-0.007
-0.012
-0.016
-0.028
-0.086
-0.327
-0.425
1.932
23.817
2.584
5228.581
62.302
741.946
11381.612
279.875
0.619
-0.239
-0.281
10.948
292.351
264.321
2.793
6.106
0.410
-0.034
-0.018
0.000
0.004
0.003
0.002
0.001
0.000
0.000
0.000
0.000
0.000
0.
0.
0.
0.
0.
0.
0.
0.
0.
0.
0.
0.
0.000
0.000
0.001
0.001
0.002
0.003
0.003
0.
-0.007
-0.017
-0.052
-0.407
-0.149
46.754
31.072
2142.891
518.013
100072.625
14287.886
29730.492
1551.107
12.907
0.496
-0.102
5.932
2688.354
82063.906
100004.406
6.901
-0.169
-0.288
-0.053
-0.008
0.004
0.005
0.003
0.002
0.000
0.000
0.000
0.000
0.000
0.000
0.
0.
0.
0.
0.
0.
0.
0.
0.
0.
0.
0.000
0.000
0.000
0.000
0.001
0.002
0.004
0.005
0.003
-0.003
-0.020
-0.084
-0.566
175.962
100005.836
69.370
54.987
95506.031
1577.320
1853.826
15372.176
5.432
0.160
-0.006
-0.123
1.508
131.332
94.685
256.859
314.632
890.535
-0.287
-0.169
-0.006
0.005
0.005
0.002
0.001
0.000
0.
0.000
0.000
0.000
0.000
0.
0.
0.
0.
0.
0.
0.
0.
0.
0.
0.
0.000
0.000
0.000
0.000
0.001
0.002
0.004
0.005
0.003
-0.008
-0.016
1.855
33.926
2.288
157.948
2.348
27.291
1419.864
25.493
624.281
100001.805
10.477
-0.593
-0.107
-0.120
1.684
11.176
2.727
177.220
17719.893
100019.109
0.618
-0.290
-0.007
0.006
0.005
0.003
0.000
0.000
0.000
0.000
0.000
0.000
0.000
0.
0.
0.
0.
0.
0.
0.
0.
0.
0.
0.
0.000
0.000
0.000
0.000
0.001
0.002
0.003
0.004
0.002
-0.010
0.319
155.250
22524.512
20.011
1.163
-0.223
141.318
5807.955
0.647
-0.306
1.825
-0.667
-0.262
0.201
0.039
2.731
16.316
1.386
8.815
34.980
4.761
-0.586
-0.140
-0.001
0.008
0.006
0.003
0.001
0.000
0.000
0.000
0.000
0.000
0.000
0.
0.
0.
0.
0.
0.
0.
0.
0.
0.
0.
0.
0.000
0.000
0.001
0.001
0.002
0.003
0.004
0.001
-0.011
0.187
22.562
324.826
4877.499
282.007
2.169
-0.146
14.791
1.644
22.934
14.026
0.006
4.090
362.836
33.310
0.176
0.381
10.399
329.152
10.660
-0.122
-0.183
-0.031
0.003
0.007
0.006
0.004
0.002
0.001
0.001
0.001
0.000
0.000
0.
0.
0.
0.
0.
0.
0.
0.
0.
0.
0.
0.
0.
0.
0.001
0.001
0.001
0.002
0.002
0.003
0.002
-0.008
-0.021
0.167
37.965
759.666
845.180
1235.713
1.883
9.059
13.625
25756.938
10156.827
2.763
34.562
100109.766
906.887
0.509
0.022
3.084
34.724
3.921
0.890
-0.041
-0.072
-0.030
-0.003
0.004
0.003
0.003
0.002
0.001
0.001
0.000
0.000
0.
0.
0.
0.
0.
0.
0.
0.
0.
0.
0.
0.
0.
0.000
0.001
0.001
0.001
0.001
0.002
0.002
0.002
-0.001
-0.014
-0.022
0.208
2.819
596.280
1110.029
2.403
7.975
6960.739
3583.608
1376.984
1.781
118.974
100090.266
497.081
0.324
2.622
22.596
4.244
36.599
24.005
-0.294
-0.539
-0.502
-0.073
-0.007
0.001
0.002
0.002
0.001
0.001
0.000
0.
0.
0.
0.
0.
0.
0.
0.
0.
0.
0.
0.
0.
0.
0.000
0.001
0.001
0.001
0.001
0.000
0.001
0.002
0.002
-0.001
-0.013
-0.022
0.012
1.345
1.711
0.401
3.409
66385.531
2046.083
1.554
2.319
11546.702
100441.734
29.023
0.049
2.824
26.177
1.801
6.648
4.762
17.968
493.204
-0.015
-0.373
-0.030
-0.005
0.002
0.002
0.001
0.000
0.
0.
0.
0.
0.
0.
0.
0.
0.
0.
0.
0.
0.
0.
0.
0.000
0.001
0.001
0.001
0.
-0.002
-0.002
0.000
0.003
0.004
0.001
-0.011
-0.025
-0.032
-0.048
-0.331
0.975
26627.215
1129.513
-0.494
0.542
205.370
538.574
1.958
0.429
0.346
0.330
0.005
-0.066
-0.479
1842.586
100142.070
28.143
8.152
0.213
-0.011
0.
0.002
0.001
0.001
0.000
0.
0.
0.
0.
0.
0.
0.
0.
0.
0.
0.
0.
0.
0.
0.000
0.001
0.001
0.001
0.000
-0.003
-0.003
0.
0.004
0.006
0.001
-0.024
-0.083
-0.093
-0.055
-0.132
-0.135
0.255
-0.469
-0.440
-0.404
-0.279
0.061
2.285
538.105
170.344
0.482
-0.035
5.737
70.751
44.249
100055.242
4142.280
36364.293
4.809
-0.012
-0.001
0.003
0.002
0.001
0.000
0.
0.
0.
0.
0.
0.
0.
0.
0.
0.
0.
0.
0.
0.
0.000
0.000
0.001
0.001
0.000
-0.001
-0.001
0.002
0.005
0.004
-0.024
-0.308
-0.543
-0.568
-0.283
0.253
42.433
90.925
0.794
-0.454
-0.298
-0.576
-0.576
8.982
60606.211
4831.227
1.714
0.391
364.498
100035.359
214.416
147.091
572.597
328.314
0.430
-0.015
-0.001
0.003
0.003
0.001
0.001
0.000
0.
0.
0.
0.
0.
0.
0.
0.
0.
0.
0.
0.
0.
0.000
0.000
0.001
0.001
0.001
0.001
0.002
0.004
0.005
-0.002
-0.103
-0.459
35.570
17.425
-0.369
0.208
31.153
65.467
0.873
-0.519
-0.645
-0.615
-0.350
2.026
632.217
2425.550
4.644
2.774
27.034
764.464
29.912
1.448
0.429
0.521
-0.062
-0.043
-0.008
0.002
0.003
0.002
0.001
0.000
0.
0.
0.
0.
0.
0.
0.
0.
0.
0.
0.
0.
0.
0.000
0.000
0.000
0.001
0.001
0.002
0.003
0.004
0.001
-0.012
-0.145
-0.352
350.727
177.520
-0.112
2.004
100.501
18.363
0.812
0.118
-0.388
-0.319
-0.062
3.677
3453.858
8049.803
6.324
12.487
0.960
40.435
226.140
1.060
0.155
-0.090
-0.547
-0.391
-0.075
-0.005
0.002
0.002
0.001
0.001
0.000
0.
0.
0.
0.
0.
0.
0.
0.
0.
0.
0.
0.
0.
0.000
0.000
0.001
0.001
0.002
0.003
0.001
-0.016
-0.065
-0.061
4.917
57.814
17.243
0.487
11.160
6150.059
225.119
0.444
0.037
-0.037
-0.079
-0.055
0.537
76.963
108.886
0.418
58.684
11.770
27.037
510.900
1.728
99.460
32.850
0.695
-0.011
-0.095
-0.023
0.000
0.002
0.001
0.001
0.000
0.
0.
0.
0.
0.
0.
0.
0.
0.
0.
0.
0.
0.
0.
0.000
0.000
0.001
0.002
0.003
-0.008
-0.100
-0.430
-0.328
119.157
22702.260
6992.949
9.563
0.555
19.023
4.298
-0.006
1.121
2.690
-0.023
0.111
0.112
0.134
-0.001
-0.458
391.687
103.164
1.563
19.884
8.332
1236.284
288.395
224.429
41.990
0.184
-0.030
-0.002
0.002
0.002
0.001
0.000
0.
0.
0.
0.
0.
0.
0.
0.
0.
0.
0.
0.
0.
0.
0.
0.000
0.001
0.002
0.001
-0.019
-0.242
-0.453
-0.357
8.238
138.117
251.671
2.196
-0.643
-0.250
-0.072
0.008
0.075
0.254
1.229
10.920
130.491
7.670
-0.090
-0.387
7.010
148.302
28.059
2944.656
35.576
12.065
2704.206
100204.914
2148.189
0.896
-0.140
-0.009
0.002
0.002
0.001
0.000
0.
0.
0.
0.
0.
0.
0.
0.
0.
0.
0.
0.
0.
0.
0.
0.000
0.001
0.002
0.001
-0.017
-0.159
-0.211
-0.004
0.735
3.806
1.004
-0.449
-0.178
0.958
1.057
15.285
0.031
4.656
12.215
106.541
100000.703
224.825
0.064
0.060
131.181
100109.844
172.100
8.048
2.580
2.472
23.271
128.319
26644.111
5.387
-0.293
-0.017
0.002
0.002
0.001
0.000
0.
0.
0.
0.
0.
0.
0.
0.
0.
0.
0.
0.
0.
0.
0.
0.000
0.001
0.002
0.002
-0.006
-0.048
-0.138
-0.153
0.228
10.322
-0.066
0.947
143.366
3803.799
11.436
0.640
-0.025
1.942
4.448
5.759
155.488
8.887
-0.015
6.225
55.860
696.744
54.120
14.745
-0.427
-0.497
-0.413
0.066
32.596
-0.456
-0.258
-0.011
0.003
0.002
0.001
0.000
0.
0.
0.
0.
0.
0.
0.
0.
0.
0.
0.
0.
0.
0.
0.
0.000
0.001
0.001
0.002
-0.001
-0.026
-0.390
0.966
4466.697
189.208
0.623
595.694
3909.668
100004.953
31.063
-0.024
-0.094
0.181
0.914
0.090
0.085
-0.045
0.462
1234.977
100009.648
498.451
25713.512
2684.153
0.775
-0.600
-0.214
-0.526
-0.633
-0.408
-0.051
0.000
0.003
0.002
0.001
0.000
0.
0.
0.
0.
0.
0.
0.
0.
0.
0.
0.
0.
0.
0.
0.
0.000
0.001
0.001
0.002
0.
-0.020
-0.313
-0.196
554.205
32.721
0.951
3773.103
39279.055
24.715
0.708
0.030
-0.071
-0.062
0.107
0.435
0.191
0.006
0.175
91.089
2139.304
12.784
215.073
105.502
0.637
-0.231
-0.250
-0.068
-0.133
-0.041
-0.004
0.004
0.004
0.002
0.001
0.000
0.
0.
0.
0.
0.
0.
0.
0.
0.
0.
0.
0.
0.
0.
0.
0.
0.000
0.001
0.002
0.001
-0.008
-0.078
-0.517
-0.588
0.140
3.893
7.244
9.145
0.321
7.500
46.260
13.475
1.736
0.243
2.621
1.107
0.753
2.836
0.488
0.701
0.832
108.825
83.660
0.279
-0.584
-0.371
-0.114
-0.048
-0.019
-0.001
0.003
0.004
0.002
0.001
0.
0.
0.
0.
0.
0.
0.
0.
0.
0.
0.
0.
0.
0.
0.
0.
0.
0.000
0.001
0.001
0.002
-0.001
-0.017
-0.069
0.011
36.953
300.642
0.422
-0.269
0.272
71.782
100192.453
9935.161
5456.645
8.299
0.323
0.119
1.632
8.943
0.800
0.544
0.180
0.925
0.738
-0.289
-0.594
-0.395
-0.240
-0.074
-0.019
-0.002
0.003
0.003
0.002
0.001
0.
0.
0.
0.
0.
0.
0.
0.
0.
0.
0.
0.
0.
0.
0.
0.
0.
0.000
0.001
0.001
0.002
0.001
-0.009
-0.018
3.425
2001.887
1232.567
4.379
-0.020
0.144
6.869
1382.538
7204.737
100031.227
18.101
-0.009
-0.084
0.106
0.410
0.067
15.690
1.479
-0.048
-0.042
-0.144
-0.551
-0.562
-0.325
-0.070
-0.030
-0.010
0.001
0.002
0.002
0.001
0.
0.
0.
0.
0.
0.
0.
0.
0.
0.
0.
0.
0.
0.
0.
0.
0.
0.
0.001
0.001
0.001
0.001
-0.007
-0.012
5.015
7879.616
1574.719
93.419
0.990
-0.457
0.925
1.390
6.165
11.843
0.492
-0.160
0.233
30.665
30.686
0.303
0.046
-0.061
0.266
10.575
5.691
2.223
2.512
1.346
0.499
-0.024
-0.020
-0.003
0.001
0.001
0.001
0.000
0.
0.
0.
0.
0.
0.
0.
0.
0.
0.
0.
0.
0.
0.
0.
0.
0.
0.000
0.001
0.001
0.001
-0.004
-0.014
0.143
4.938
66.384
1550.353
10.663
-0.043
5090.043
494.886
-0.252
-0.120
-0.091
-0.134
3.941
29525.510
33983.066
5.322
-0.102
-0.251
8.264
33976.477
2721.004
364.816
640.345
248.695
5.160
-0.005
-0.028
-0.006
0.001
0.001
0.001
0.000
0.
0.
0.
0.
0.
0.
0.
0.
0.
0.
0.
0.
0.
0.
0.
0.
0.
0.000
0.001
0.001
0.002
0.000
-0.009
-0.023
0.221
186.822
17105.695
30.402
0.300
700.701
112.521
-0.527
0.490
11.979
2.719
0.911
316.624
60810.363
506.888
91.471
0.040
3.185
1536.534
29853.613
100025.875
72.080
443.529
163.576
0.441
-0.026
-0.007
0.000
0.001
0.000
0.000
0.
0.
0.
0.
0.
0.
0.
0.
0.
0.
0.
0.
0.
0.
0.
0.
0.
0.
0.000
0.001
0.002
0.002
-0.002
-0.016
-0.020
1.523
9.824
79.401
303.346
0.909
-0.633
-0.278
1.989
99.446
15.087
0.134
70.568
10165.424
100040.055
10151.835
1.977
0.806
1.107
155.917
399.621
4.208
15393.223
698.198
1.946
-0.019
-0.006
0.
0.001
0.000
0.000
0.
0.
0.
0.
0.
0.
0.
0.
0.
0.
0.
0.
0.
0.
0.
0.
0.
0.
0.000
0.001
0.002
0.003
0.002
-0.007
-0.030
-0.043
4.062
863.181
25607.387
7.200
2.808
4.636
-0.209
2.240
0.720
-0.134
0.107
3.845
1318.465
8230.178
2366.466
41500.738
1.359
-0.235
0.220
0.205
29.345
1.235
0.002
-0.013
-0.003
0.000
0.001
0.000
0.
0.
0.
0.
0.
0.
0.
0.
0.
0.
0.
0.
0.
0.
0.
0.
0.
0.
0.
0.000
0.001
0.002
0.003
0.003
-0.002
-0.024
-0.177
-0.059
19.179
50.572
7.029
13.499
2.478
-0.505
-0.210
0.847
4.580
0.163
-0.388
83.114
1236.817
100145.664
1883.039
-0.164
-0.390
-0.056
-0.030
-0.020
-0.016
-0.012
-0.004
0.000
0.001
0.000
0.000
0.
0.
0.
0.
0.
0.
0.
0.
0.
0.
0.
0.
0.
0.
0.
0.
0.
0.
0.
0.000
0.001
0.002
0.003
0.003
0.000
-0.019
-0.298
0.011
1439.768
61.740
-0.219
-0.630
-0.655
-0.316
18.151
233.221
52308.254
340.850
18.641
0.787
28.335
402.981
16.028
-0.543
-0.122
-0.022
-0.006
-0.004
-0.003
-0.001
0.000
0.001
0.000
0.000
0.000
0.
0.
0.
0.
0.
0.
0.
0.
0.
0.
0.
0.
0.
0.
0.
0.
0.
0.
0.
0.000
0.000
0.001
0.002
0.003
0.001
-0.010
-0.168
-0.575
3.225
-0.237
-0.573
-0.471
-0.572
1.034
4281.410
100187.234
52352.949
60652.867
263.573
41.039
22920.045
96.979
2.949
-0.096
-0.033
-0.004
0.004
0.004
0.003
0.002
0.001
0.001
0.000
0.000
0.
0.
0.
0.
0.
0.
0.
0.
0.
0.
0.
0.
0.
0.
0.
0.
0.
0.
0.
0.
0.000
0.000
0.001
0.001
0.002
0.002
-0.001
-0.028
-0.226
-0.505
-0.338
-0.507
-0.581
-0.550
-0.004
70.283
272.405
8.619
2278.811
25573.156
90.690
1466.880
22.026
0.042
-0.063
-0.013
0.002
0.005
0.005
0.003
0.001
0.001
0.000
0.000
0.
0.
0.
0.
0.
0.
0.
0.
0.
0.
0.
0.
0.
0.
0.
0.
0.
0.
0.
0.
0.
0.
0.000
0.001
0.001
0.002
0.002
0.003
0.001
-0.009
-0.024
-0.021
-0.209
-0.600
-0.562
-0.174
0.045
-0.169
-0.217
6272.493
82.584
91.034
15.370
0.386
-0.070
-0.025
-0.001
0.004
0.005
0.004
0.002
0.001
0.000
0.000
0.
0.
0.
0.
0.
0.
0.
0.
0.
0.
0.
0.
0.
0.
0.
0.
0.
0.
0.
0.
0.
0.
0.
0.000
0.000
0.001
0.001
0.002
0.003
0.004
0.005
0.005
-0.002
-0.033
-0.089
-0.099
-0.007
0.908
0.028
1.213
2.679
6.361
3540.728
1873.703
-0.041
-0.215
-0.015
0.002
0.005
0.004
0.003
0.001
0.000
0.
0.
0.
0.
0.
0.
0.
0.
0.
0.
0.
0.
0.
0.
0.
0.
0.
0.
0.
0.
0.
0.
0.
0.
0.
0.
0.000
0.000
0.001
0.001
0.002
0.004
0.005
0.005
-0.001
-0.017
-0.032
0.051
0.316
3.802
1.494
-0.407
0.067
17.726
54.280
35.002
-0.454
-0.138
-0.007
0.003
0.004
0.003
0.001
0.000
0.
0.
0.
0.
0.
0.
0.
0.
0.
0.
0.
0.
0.
0.
0.
0.
0.
0.
0.
0.
0.
0.
0.
0.
0.
0.
0.
0.
0.000
0.000
0.000
0.001
0.002
0.003
0.003
-0.003
-0.015
0.037
2.854
5.115
10.072
1.560
-0.229
-0.143
1.069
0.218
-0.397
-0.277
-0.035
-0.001
0.003
0.003
0.002
0.001
0.
0.
0.
0.
0.
0.
0.
0.
0.
0.
0.
0.
0.
0.
0.
0.
0.
0.
0.
0.
0.
0.
0.
0.
0.
0.
0.
0.
0.
0.
0.000
0.000
0.001
0.001
0.002
0.001
-0.003
-0.012
0.037
2.484
4.220
4.481
0.775
-0.032
-0.035
-0.031
-0.061
-0.059
-0.026
-0.004
0.002
0.002
0.002
0.001
0.
0.
0.
0.
0.
0.
0.
0.
0.
0.
0.
0.
0.
0.
0.
0.
0.
0.
0.
0.
0.
0.
0.
0.
0.
0.
0.
0.
0.
0.
0.
0.
0.
0.000
0.000
0.001
0.001
-0.002
-0.009
-0.014
0.051
0.083
0.055
-0.003
-0.016
-0.012
-0.009
-0.009
-0.006
-0.001
0.002
0.002
0.001
0.001
0.000
0.
0.
0.
0.
0.
0.
0.
0.
0.
0.
0.
0.
0.
0.
0.
0.
0.
0.
0.
0.
0.
0.
0.
0.
0.
0.
0.
0.
0.
0.
0.
0.
0.
0.
0.000
0.001
0.001
0.
-0.003
-0.009
-0.013
-0.015
-0.015
-0.011
-0.006
-0.001
0.001
0.001
0.002
0.002
0.002
0.001
0.001
0.000
0.
0.
0.
0.
0.
0.
0.
0.
0.
0.
0.
0.
0.
0.
0.
0.
0.
0.
0.
0.
0.
0.
0.
0.
0.
0.
0.
0.
0.
0.
0.
0.
0.
0.
0.
0.000
0.000
0.001
0.001
0.000
-0.002
-0.004
-0.005
-0.005
-0.002
0.001
0.002
0.003
0.003
0.002
0.002
0.001
0.001
0.000
0.
0.
0.
0.
0.
0.
0.
0.
0.
0.
0.
0.
0.
0.
0.
0.
0.
0.
0.
0.
0.
0.
0.
0.
0.
0.
0.
0.
0.
0.
0.
0.
0.
0.
0.
0.
0.
0.000
0.001
0.001
0.001
0.000
0.000
0.000
0.001
0.001
0.002
0.002
0.002
0.002
0.001
0.001
0.000
0.000
0.
0.
0.
0.
0.
0.
0.
0.
0.
0.
0.
0.
0.
0.
0.
0.
0.
0.
0.
0.
0.
0.
0.
0.
0.
0.
0.
0.
0.
0.
0.
0.
0.
0.
0.
0.
0.000
0.000
0.001
0.002
0.002
0.002
0.002
0.002
0.002
0.001
0.002
0.002
0.002
0.002
0.002
0.001
0.001
0.001
0.000
0.000
0.
0.
0.
0.
0.
0.
0.
0.
0.
0.
0.
0.
0.
0.
0.
0.
0.
0.
0.
0.
0.
0.
0.
0.
0.
0.
0.
0.
0.
0.
0.
0.
0.
0.
0.000
0.001
0.002
0.002
0.003
0.003
0.002
0.
-0.003
-0.005
-0.005
-0.003
-0.002
-0.003
-0.006
-0.004
-0.001
0.001
0.001
0.001
0.000
0.
0.
0.
0.
0.
0.
0.
0.
0.
0.
0.
0.
0.
0.
0.
0.
0.
0.
0.
0.
0.
0.
0.
0.
0.
0.
0.
0.
0.
0.
0.
0.
0.
0.000
0.001
0.002
0.003
0.003
0.003
0.001
-0.003
-0.009
-0.010
0.000
-0.014
-0.019
-0.021
-0.051
-0.106
-0.068
-0.016
-0.002
0.001
0.001
0.001
0.000
0.
0.
0.
0.
0.
0.
0.
0.
0.
0.
0.
0.
0.
0.
0.
0.
0.
0.
0.
0.
0.
0.
0.
0.
0.
0.
0.
0.
0.
0.
0.
0.
0.001
0.001
0.002
0.002
0.001
-0.004
-0.011
-0.023
-0.036
0.989
12.071
1.542
-0.026
-0.055
-0.235
-0.447
-0.552
-0.099
-0.010
0.000
0.001
0.001
0.000
0.
0.
0.
0.
0.
0.
0.
0.
0.
0.
0.
0.
0.
0.
0.
0.
0.
0.
0.
0.
0.
0.
0.
0.
0.
0.
0.
0.
0.
0.
0.
0.000
0.001
0.002
0.002
0.000
-0.010
-0.023
-0.038
-0.070
-0.193
90.879
100000.453
248.118
0.336
0.124
6.163
6.878
-0.061
-0.241
-0.022
-0.001
0.001
0.001
0.000
0.
0.
0.
0.
0.
0.
0.
0.
0.
0.
0.
0.
0.
0.
0.
0.
0.
0.
0.
0.
0.
0.
0.
0.
0.
0.
0.
0.
0.
0.
0.000
0.001
0.002
0.003
0.001
-0.008
-0.025
-0.002
0.298
0.210
-0.541
74.088
16820.201
87.986
13.372
3.774
2156.924
2008.206
17.747
-0.033
-0.021
-0.002
0.001
0.001
0.001
0.
0.
0.
0.
0.
0.
0.
0.
0.
0.
0.
0.
0.
0.
0.
0.
0.
0.
0.
0.
0.
0.
0.
0.
0.
0.
0.
0.
0.
0.000
0.000
0.001
0.003
0.003
-0.001
-0.019
-0.035
1.418
35.001
22.668
-0.094
28.939
5238.974
2.251
431.239
20.918
229.698
428.887
9.579
0.013
-0.012
0.000
0.002
0.001
0.000
0.
0.
0.
0.
0.
0.
0.
0.
0.
0.
0.
0.
0.
0.
0.
0.
0.
0.
0.
0.
0.
0.
0.
0.
0.
0.
0.
0.
0.000
0.000
0.001
0.002
0.003
0.003
-0.004
-0.027
-0.026
17.221
100018.289
4305.565
10.781
3482.199
27.823
-0.040
-0.586
0.888
20.119
1.728
0.094
-0.030
-0.008
0.002
0.004
0.003
0.001
0.000
0.
0.
0.
0.
0.
0.
0.
0.
0.
0.
0.
0.
0.
0.
0.
0.
0.
0.
0.
0.
0.
0.
0.
0.
0.
0.
0.
0.000
0.000
0.001
0.002
0.003
0.001
-0.007
-0.030
-0.049
6.687
6163.274
26185.910
3121.105
6220.947
7.298
12.808
0.489
6.213
7663.315
0.961
-0.063
-0.036
-0.004
0.005
0.005
0.004
0.002
0.001
0.001
0.000
0.
0.
0.
0.
0.
0.
0.
0.
0.
0.
0.
0.
0.
0.
0.
0.
0.
0.
0.
0.
0.
0.
0.
0.
0.
0.000
0.001
0.002
0.002
0.001
-0.004
-0.011
-0.033
-0.123
-0.511
46.527
19781.004
606.731
601.584
460.528
37.610
1.395
4.153
165.970
114.331
0.192
-0.042
-0.005
0.006
0.007
0.005
0.003
0.002
0.001
0.001
0.000
0.
0.
0.
0.
0.
0.
0.
0.
0.
0.
0.
0.
0.
0.
0.
0.
0.
0.
0.
0.
0.
0.
0.
0.000
0.000
0.001
0.002
0.001
-0.003
-0.007
-0.013
-0.035
-0.139
-0.680
277.386
65579.195
8.337
3441.822
81870.359
12.181
-0.118
43.813
100101.625
1097.214
0.080
-0.160
-0.030
0.002
0.004
0.003
0.002
0.002
0.002
0.001
0.001
0.000
0.
0.
0.
0.
0.
0.
0.
0.
0.
0.
0.
0.
0.
0.
0.
0.
0.
0.
0.
0.
0.
0.
0.000
0.001
0.002
0.002
0.
-0.007
-0.014
0.029
-0.004
-0.096
-0.542
0.098
111.028
0.086
999.480
101912.945
3.974
2.365
33.249
70.452
7.037
-0.594
-0.620
-0.191
-0.017
-0.026
-0.019
-0.006
0.000
0.001
0.002
0.001
0.001
0.
0.
0.
0.
0.
0.
0.
0.
0.
0.
0.
0.
0.
0.
0.
0.
0.
0.
0.
0.
0.
0.000
0.001
0.002
0.003
0.002
-0.003
-0.018
-0.032
-0.022
-0.032
-0.063
0.214
267.044
8764.456
3.921
493.558
56206.141
1.298
1.041
20.308
0.874
-0.091
34.613
-0.013
-0.530
-0.190
-0.468
-0.323
-0.066
-0.009
0.000
0.002
0.001
0.001
0.000
0.
0.
0.
0.
0.
0.
0.
0.
0.
0.
0.
0.
0.
0.
0.
0.
0.
0.
0.
0.000
0.001
0.001
0.003
0.003
0.001
-0.009
-0.021
0.603
0.351
-0.033
-0.092
1.317
752.817
55536.461
10.158
55756.293
2.651
0.224
-0.275
-0.390
-0.151
-0.299
7.731
-0.666
-0.646
0.337
3.332
-0.602
-0.371
-0.033
-0.004
0.001
0.002
0.001
0.000
0.
0.
0.
0.
0.
0.
0.
0.
0.
0.
0.
0.
0.
0.
0.
0.
0.
0.
0.000
0.001
0.001
0.002
0.003
0.003
-0.002
-0.016
0.174
2966.008
1559.904
17.823
0.542
0.021
11.209
54.632
288.223
100017.547
171.470
251.085
33.219
0.201
1.655
-0.041
0.091
8.934
1.503
661.517
6898.819
18.300
-0.399
-0.049
-0.007
0.000
0.002
0.001
0.001
0.
0.
0.
0.
0.
0.
0.
0.
0.
0.
0.
0.
0.
0.
0.
0.
0.
0.000
0.000
0.001
0.002
0.002
0.002
-0.001
-0.012
-0.027
0.255
1093.029
100487.289
39181.270
31.748
-0.237
0.119
11.006
278.887
970.779
100016.656
840.555
50.381
0.659
7.351
1.363
0.664
95.293
28.902
100119.766
25751.584
2.922
-0.151
-0.036
-0.009
0.000
0.002
0.001
0.001
0.
0.
0.
0.
0.
0.
0.
0.
0.
0.
0.
0.
0.
0.
0.
0.
0.
0.000
0.001
0.001
0.002
0.002
-0.001
-0.011
-0.019
0.
0.061
2.316
70.330
15709.136
29545.043
19.951
0.518
0.100
2.424
152.403
2760.668
41.272
0.661
2.609
39.185
4.331
-0.308
-0.107
1757.818
100041.680
32.463
0.194
-0.048
-0.028
-0.009
0.000
0.002
0.001
0.001
0.
0.
0.
0.
0.
0.
0.
0.
0.
0.
0.
0.
0.
0.
0.
0.
0.
0.000
0.001
0.002
0.002
0.001
-0.007
-0.018
0.060
1.598
4.781
0.292
1.536
812.423
3919.968
2795.065
95.931
10.345
0.200
52.579
377.601
0.010
-0.226
55.919
95336.328
204.960
-0.393
-0.610
12.510
48.441
0.828
-0.015
-0.045
-0.024
-0.007
0.001
0.002
0.001
0.001
0.000
0.
0.
0.
0.
0.
0.
0.
0.
0.
0.
0.
0.
0.
0.
0.
0.
0.000
0.001
0.002
0.002
0.
-0.010
-0.004
5.399
273.169
22.605
0.458
-0.040
1.219
69.864
100061.203
25760.504
17.702
1.234
20.646
554.148
-0.425
0.136
231.804
2468.178
21.648
-0.428
-0.495
1.263
10.786
26.268
0.952
0.014
-0.020
-0.005
0.002
0.003
0.001
0.001
0.000
0.000
0.
0.
0.
0.
0.
0.
0.
0.
0.
0.
0.
0.
0.
0.
0.
0.000
0.001
0.003
0.003
0.
-0.012
0.013
15.213
2395.427
54.930
0.098
-0.069
-0.077
1.273
182.524
4364.283
122.127
1.490
9391.070
3.294
-0.665
0.364
156.421
1376.149
4.317
-0.433
-0.673
-0.205
23.508
71.329
1.254
-0.006
-0.015
-0.002
0.003
0.003
0.001
0.001
0.000
0.000
0.000
0.
0.
0.
0.
0.
0.
0.
0.
0.
0.
0.
0.
0.000
0.000
0.001
0.001
0.003
0.003
0.001
-0.010
-0.016
0.611
7.419
1.688
-0.039
0.023
0.097
-0.590
12.576
198.421
3.704
17.767
100024.125
270.268
0.335
-0.049
0.734
1.358
-0.196
-0.011
-0.110
0.239
24.636
20.074
0.279
-0.022
-0.011
0.001
0.003
0.002
0.001
0.000
0.000
0.000
0.000
0.000
0.
0.
0.
0.
0.
0.
0.
0.
0.
0.
0.000
0.000
0.000
0.001
0.002
0.003
0.003
0.003
-0.004
-0.015
0.001
0.196
0.043
-0.072
0.232
0.817
-0.523
-0.372
1.257
1.663
8.368
1826.159
10179.316
8.115
-0.055
-0.095
0.605
30.695
13.109
4.757
0.092
3.661
3.235
0.048
-0.018
-0.003
0.003
0.002
0.001
0.000
0.000
0.
0.000
0.000
0.000
0.
0.
0.
0.
0.
0.
0.
0.
0.
0.
0.000
0.000
0.001
0.001
0.002
0.003
0.004
0.004
0.002
-0.006
-0.016
-0.030
-0.055
-0.166
5.066
5.284
-0.451
0.868
7.039
22.799
165.201
534.182
1535.585
4.347
-0.064
-0.058
19.143
100003.023
3052.543
51.044
-0.099
-0.586
-0.360
-0.052
-0.009
0.002
0.002
0.
-0.002
-0.003
-0.002
0.000
0.000
0.000
0.000
0.000
0.
0.
0.
0.
0.
0.
0.
0.
0.
0.000
0.000
0.000
0.001
0.001
0.002
0.004
0.005
0.005
0.002
-0.007
-0.027
-0.057
-0.276
-0.499
0.467
-0.345
56.356
6317.089
40.186
77.676
332.002
2.135
-0.269
-0.092
-0.055
7.263
2488.038
791.554
3.895
21.735
71.457
-0.520
-0.163
-0.005
0.004
0.002
-0.002
-0.004
-0.005
-0.003
-0.001
0.000
0.000
0.000
0.000
0.
0.
0.
0.
0.
0.
0.
0.
0.
0.000
0.000
0.000
0.001
0.001
0.003
0.004
0.006
0.007
0.005
-0.004
-0.024
-0.008
1.777
-0.488
-0.430
-0.109
250.497
100254.109
155.634
20.388
888.717
0.218
-0.468
-0.102
0.174
172.056
15420.340
269.972
1.298
312.465
1274.312
-0.538
-0.253
-0.006
0.005
0.002
-0.002
-0.005
-0.005
-0.002
0.000
0.000
0.000
0.000
0.000
0.
0.
0.
0.
0.
0.
0.
0.
0.
0.000
0.000
0.000
0.001
0.002
0.003
0.004
0.005
0.006
0.005
-0.006
-0.022
0.319
11.933
3.394
2.126
-0.223
1628.813
100022.250
3.780
593.595
22.572
-0.532
-0.182
-0.079
0.260
364.594
100029.164
42.354
0.093
-0.029
-0.064
-0.617
-0.108
0.001
0.006
0.003
-0.001
-0.003
-0.002
-0.001
0.
0.000
0.000
0.000
0.000
0.
0.
0.
0.
0.
0.
0.
0.
0.
0.000
0.000
0.000
0.001
0.001
0.002
0.003
0.004
0.005
0.004
-0.006
-0.022
0.064
4.840
7880.164
2396.827
3.740
2.732
38.342
0.456
2873.938
16434.438
2.564
0.054
1.637
0.527
6.643
116.943
6.378
0.156
-0.191
-0.333
-0.141
-0.016
0.007
0.007
0.004
0.001
0.000
0.000
0.
0.000
0.001
0.000
0.000
0.
0.
0.
0.
0.
0.
0.
0.
0.
0.
0.
0.000
0.000
0.001
0.001
0.002
0.002
0.002
0.002
0.002
-0.004
-0.022
-0.022
4.275
6152.113
3674.303
3396.487
4.582
30.502
28.220
683.459
896.134
2.282
2.022
38.716
5.748
0.220
1.401
0.221
0.021
-0.042
-0.044
-0.037
-0.030
-0.010
0.001
0.004
0.003
0.001
0.001
0.001
0.001
0.001
0.000
0.000
0.
0.
0.
0.
0.
0.
0.
0.
0.
0.
0.
0.
0.001
0.001
0.001
0.001
0.
-0.002
-0.003
-0.003
-0.003
-0.012
-0.026
0.071
4.159
1388.179
3671.026
78.883
12368.617
14397.646
1365.736
92.408
0.180
26.658
8936.332
91.408
0.097
-0.054
-0.018
-0.036
0.004
-0.070
-0.349
-0.352
-0.197
-0.035
-0.004
0.001
0.002
0.002
0.001
0.001
0.000
0.000
0.
0.
0.
0.
0.
0.
0.
0.
0.
0.
0.
0.
0.000
0.000
0.001
0.001
0.000
-0.004
-0.011
-0.010
-0.009
-0.006
-0.007
-0.017
-0.031
0.022
2.949
20.795
900.686
213.187
1262.900
272.292
0.356
-0.306
12.615
99.908
7.523
-0.016
-0.041
-0.006
-0.033
-0.052
-0.474
-0.393
0.722
-0.292
-0.135
-0.018
-0.003
0.002
0.002
0.001
0.001
0.000
0.
0.
0.
0.
0.
0.
0.
0.
0.
0.
0.
0.
0.
0.000
0.000
0.001
0.001
-0.001
-0.012
-0.042
-0.065
-0.039
-0.016
-0.011
-0.008
-0.021
-0.039
-0.060
0.226
6.523
2.842
21.131
0.919
-0.285
-0.362
1.683
3.252
0.114
0.250
0.154
-0.032
-0.047
-0.082
-0.481
4.794
217.544
12.248
0.989
0.000
-0.009
0.000
0.002
0.001
0.000
0.
0.
0.
0.
0.
0.
0.
0.
0.
0.
0.
0.
0.
0.
0.000
0.000
0.001
0.001
-0.001
-0.015
-0.069
-0.125
-0.071
-0.016
-0.010
-0.005
-0.044
-0.138
-0.157
-0.224
-0.175
2.760
4.861
-0.186
-0.116
5.272
2.871
-0.629
1.236
155.489
59.356
0.297
-0.040
3.027
30.566
560.480
29575.447
860.997
325.933
0.450
-0.011
0.000
0.002
0.002
0.001
0.000
0.
0.
0.
0.
0.
0.
0.
0.
0.
0.
0.
0.
0.
0.000
0.000
0.001
0.001
0.000
-0.007
-0.033
-0.059
-0.033
-0.005
-0.002
-0.028
-0.346
-0.560
-0.647
-0.467
1.536
4824.545
33976.020
7.185
1.039
30827.236
3037.582
-0.549
4.950
4290.089
825.923
1.284
0.079
99.482
17146.777
100037.883
3447.088
150.498
1069.174
0.279
-0.015
-0.001
0.003
0.002
0.002
0.001
0.000
0.
0.
0.
0.
0.
0.
0.
0.
0.
0.
0.
0.
0.000
0.000
0.001
0.001
0.000
-0.001
-0.005
-0.008
-0.003
0.003
-0.003
-0.074
-0.173
1274.589
554.275
-0.467
1.468
2419.390
13435.515
23.250
5.828
101.827
25.690
0.295
120.744
6316.157
52308.914
7.739
-0.167
8.832
144.241
133.962
20.559
0.901
7.403
-0.090
-0.071
-0.016
0.001
0.003
0.002
0.001
0.001
0.
0.
0.
0.
0.
0.
0.
0.
0.
0.
0.
0.
0.
0.000
0.000
0.001
0.001
0.001
0.002
0.003
0.005
-0.001
-0.020
-0.065
2.031
77125.469
15204.968
0.410
4.600
786.992
22459.326
1019.137
186.800
-0.060
-0.461
1.488
1534.695
2695.733
903.584
1.948
-0.698
-0.513
-0.400
-0.342
-0.612
-0.387
-0.459
-0.629
-0.511
-0.212
-0.018
0.001
0.002
0.001
0.001
0.000
0.
0.
0.
0.
0.
0.
0.
0.
0.
0.
0.
0.
0.000
0.000
0.000
0.001
0.001
0.003
0.004
-0.002
-0.052
-0.221
-0.219
16.627
52421.012
4829.007
1.643
33.211
100003.469
1553.801
32.834
16.075
1.183
-0.112
0.053
6.221
8.113
1.179
-0.317
2676.412
440.231
-0.427
2.423
-0.284
-0.303
-0.409
277.445
140.820
-0.359
-0.087
-0.002
0.002
0.002
0.001
0.000
0.
0.
0.
0.
0.
0.
0.
0.
0.
0.
0.
0.
0.
0.000
0.000
0.001
0.001
0.003
0.001
-0.032
-0.473
-0.634
-0.251
400.981
100029.758
104.321
-0.304
0.913
64.226
11.215
4.165
767.859
1047.462
0.636
3.499
0.523
-0.009
-0.149
0.279
100091.102
9310.175
10.850
-0.058
-0.441
0.157
1.915
100091.219
48274.121
-0.157
-0.143
-0.005
0.002
0.002
0.001
0.001
0.
0.
0.
0.
0.
0.
0.
0.
0.
0.
0.
0.
0.
0.
0.000
0.000
0.001
0.002
-0.002
-0.088
-0.527
78.209
706.998
134.267
65449.230
29.600
0.248
6.012
-0.490
0.234
1.625
78.127
29.195
83.704
19564.133
133.737
5.847
-0.008
0.256
227.778
17973.455
67.412
0.763
2.285
2.796
10.922
14983.275
739.857
0.492
-0.294
-0.015
0.002
0.002
0.001
0.001
0.
0.
0.
0.
0.
0.
0.
0.
0.
0.
0.
0.
0.
0.
0.000
0.000
0.001
0.002
-0.002
-0.079
-0.497
16.488
222.468
744.159
627.779
29.655
2.307
30.871
4.635
223.436
3803.106
10.410
2699.409
70432.797
25773.832
60661.758
129.881
0.115
-0.030
16.249
100014.789
979.585
0.043
19954.645
35738.590
1.075
313.470
100010.398
38.116
-0.484
-0.027
0.002
0.002
0.001
0.001
0.
0.
0.
0.
0.
0.
0.
0.
0.
0.
0.
0.
0.
0.
0.
0.000
0.001
0.002
0.000
-0.026
-0.251
-0.302
3.170
11.169
12.690
-0.150
0.553
38.394
1834.665
750.016
696.098
2.903
284.087
1899.532
17.149
100.018
6.648
-0.038
0.334
1.856
16.814
5.501
-0.343
394.824
564.621
0.154
0.995
112.504
-0.223
-0.387
-0.016
0.003
0.002
0.001
0.000
0.
0.
0.
0.
0.
0.
0.
0.
0.
0.
0.
0.
0.
0.
0.
0.000
0.001
0.002
0.001
-0.007
-0.034
0.175
130.635
48616.738
660.765
0.811
584.436
392.872
3085.293
118.365
1.305
0.122
59.800
3012.031
16.422
0.106
-0.014
-0.017
7.659
50.097
1.607
3.881
1.898
1.172
4.826
1.051
-0.039
-0.558
-0.463
-0.067
-0.001
0.004
0.002
0.001
0.000
0.
0.
0.
0.
0.
0.
0.
0.
0.
0.
0.
0.
0.
0.
0.
0.000
0.001
0.001
0.002
-0.003
-0.020
0.071
46.388
3145.961
126.347
157.590
100298.719
1223.694
9.242
0.960
0.339
-0.045
1.276
7.673
0.542
0.791
6.854
1.425
2.120
9.561
0.353
0.603
0.294
0.273
1.198
1.965
1.127
-0.034
-0.044
-0.010
0.003
0.004
0.002
0.001
0.000
0.
0.
0.
0.
0.
0.
0.
0.
0.
0.
0.
0.
0.
0.
0.
0.000
0.001
0.001
0.001
0.
-0.010
-0.059
-0.061
-0.087
-0.602
-0.344
39.267
3.020
0.563
170.609
663.779
5.070
1.843
0.509
-0.031
7.275
188.209
1540.085
24.295
2.927
0.167
0.095
0.022
-0.636
4.590
144.876
5.423
0.138
-0.021
-0.008
0.003
0.003
0.002
0.001
0.
0.
0.
0.
0.
0.
0.
0.
0.
0.
0.
0.
0.
0.
0.
0.
0.
0.000
0.001
0.002
0.001
-0.003
-0.017
-0.065
-0.104
1.065
0.537
-0.383
-0.156
1.838
14980.574
100089.672
74.916
4865.809
272.381
0.357
1.077
335.167
100005.016
323.645
519.398
45.404
1.077
-0.103
-0.628
71.338
5804.259
2.372
0.014
-0.029
-0.012
0.001
0.003
0.002
0.001
0.000
0.
0.
0.
0.
0.
0.
0.
0.
0.
0.
0.
0.
0.
0.
0.
0.
0.000
0.001
0.001
0.002
0.000
-0.009
-0.019
2.476
898.751
284.944
26.848
0.427
0.080
22.724
71.676
69.519
100095.000
1713.204
0.738
-0.040
3.047
21.105
11.231
3688.000
133.678
1.269
-0.067
-0.462
-0.588
1.476
0.166
0.272
-0.030
-0.018
-0.002
0.001
0.002
0.001
0.000
0.
0.
0.
0.
0.
0.
0.
0.
0.
0.
0.
0.
0.
0.
0.
0.
0.000
0.001
0.001
0.001
0.001
-0.007
-0.011
3.774
3013.211
13866.583
100002.141
12.142
-0.363
-0.529
-0.188
1.252
16.236
4.365
-0.024
-0.050
0.612
0.648
0.057
2.333
0.748
0.005
0.240
0.204
3479.972
13.134
203.139
361.948
0.843
-0.022
-0.006
0.001
0.001
0.001
0.000
0.
0.
0.
0.
0.
0.
0.
0.
0.
0.
0.
0.
0.
0.
0.
0.
0.
0.000
0.001
0.001
0.001
-0.004
-0.014
0.115
4.438
472.157
4108.646
22.475
-0.146
-0.652
-0.460
-0.295
0.007
0.488
0.130
0.133
11.096
20.917
1.565
-0.055
-0.099
0.184
8.347
8.703
4211.929
16829.539
100363.750
734.106
3.283
-0.028
-0.009
0.000
0.001
0.001
0.000
0.
0.
0.
0.
0.
0.
0.
0.
0.
0.
0.
0.
0.
0.
0.
0.
0.
0.000
0.001
0.001
0.001
0.000
-0.010
-0.024
0.271
247.847
34248.188
39192.047
25.865
-0.625
-0.622
0.731
14.417
1376.452
83.518
0.396
68.240
5725.013
54.225
3.119
-0.089
-0.005
3.955
120.849
417.857
569.407
82109.070
254.130
1.038
-0.028
-0.010
0.000
0.001
0.000
0.000
0.
0.
0.
0.
0.
0.
0.
0.
0.
0.
0.
0.
0.
0.
0.
0.
0.
0.
0.000
0.001
0.002
0.002
-0.003
-0.017
-0.016
1.981
125.363
6964.666
134.683
0.365
-0.328
26.169
1281.400
100015.180
2394.864
0.788
33.958
1585.283
105.137
27.407
0.423
-0.190
0.003
9.623
16.470
2.583
1558.400
1135.222
25.221
-0.021
-0.007
0.
0.001
0.000
0.000
0.
0.
0.
0.
0.
0.
0.
0.
0.
0.
0.
0.
0.
0.
0.
0.
0.
0.
0.000
0.001
0.002
0.003
0.001
-0.007
-0.028
0.001
42.997
100005.609
2622.999
185.372
76.280
13.128
110.889
63.619
10.363
-0.100
-0.210
1.524
454.705
1994.564
171.986
3.099
-0.031
-0.033
0.007
-0.011
1.571
1.307
0.018
-0.014
-0.003
0.000
0.001
0.000
0.
0.
0.
0.
0.
0.
0.
0.
0.
0.
0.
0.
0.
0.
0.
0.
0.
0.
0.
0.
0.000
0.002
0.003
0.003
-0.001
-0.018
-0.073
0.899
47.965
110.136
3263.096
883.248
28.406
204.902
3.070
0.353
1.626
0.664
25.176
100042.273
252.975
5509.367
18.674
-0.135
-0.086
-0.048
-0.035
-0.022
-0.017
-0.012
-0.005
-0.001
0.000
0.000
0.000
0.
0.
0.
0.
0.
0.
0.
0.
0.
0.
0.
0.
0.
0.
0.
0.
0.
0.
0.
0.
0.000
0.001
0.003
0.003
0.002
-0.009
-0.089
-0.602
-0.519
0.093
3.319
4.852
2.851
1.844
0.538
35.922
1041.618
18.930
68.065
0.769
191.055
100018.563
539.920
0.186
-0.070
-0.023
-0.008
-0.004
-0.003
-0.001
0.000
0.000
0.000
0.000
0.000
0.
0.
0.
0.
0.
0.
0.
0.
0.
0.
0.
0.
0.
0.
0.
0.
0.
0.
0.
0.
0.000
0.001
0.002
0.003
0.003
-0.001
-0.046
-0.352
-0.603
-0.445
0.091
9931.556
891.282
-0.051
4.214
60.659
5769.264
37.550
1.437
63.716
90580.430
2221.304
39.505
0.052
-0.032
-0.007
0.003
0.004
0.003
0.001
0.001
0.000
0.000
0.000
0.
0.
0.
0.
0.
0.
0.
0.
0.
0.
0.
0.
0.
0.
0.
0.
0.
0.
0.
0.
0.
0.000
0.000
0.001
0.003
0.003
0.003
-0.006
-0.052
-0.118
-0.129
-0.230
1840.050
277.440
-0.296
0.530
2.224
10.849
2.999
2.804
112.145
152.315
6.067
0.116
-0.032
-0.012
0.002
0.005
0.005
0.003
0.001
0.000
0.000
0.000
0.
0.
0.
0.
0.
0.
0.
0.
0.
0.
0.
0.
0.
0.
0.
0.
0.
0.
0.
0.
0.
0.
0.
0.000
0.001
0.002
0.003
0.004
0.004
0.000
-0.006
-0.054
-0.491
-0.642
-0.611
-0.090
0.136
-0.276
2.625
11.336
-0.072
2877.337
9.609
-0.090
-0.125
-0.023
0.000
0.005
0.005
0.004
0.002
0.001
0.000
0.000
0.
0.
0.
0.
0.
0.
0.
0.
0.
0.
0.
0.
0.
0.
0.
0.
0.
0.
0.
0.
0.
0.
0.
0.
0.000
0.000
0.001
0.002
0.003
0.005
0.005
0.004
-0.013
-0.084
-0.197
0.094
5.046
299.459
67.360
19989.717
76639.070
-0.009
23043.127
23034.422
-0.446
-0.254
-0.013
0.003
0.005
0.004
0.002
0.001
0.000
0.
0.
0.
0.
0.
0.
0.
0.
0.
0.
0.
0.
0.
0.
0.
0.
0.
0.
0.
0.
0.
0.
0.
0.
0.
0.
0.
0.000
0.000
0.001
0.002
0.003
0.004
0.003
-0.008
-0.026
0.478
7.930
17.970
25709.850
919.228
200.821
248.308
-0.612
157.413
157.513
-0.623
-0.168
-0.006
0.003
0.003
0.002
0.001
0.
0.
0.
0.
0.
0.
0.
0.
0.
0.
0.
0.
0.
0.
0.
0.
0.
0.
0.
0.
0.
0.
0.
0.
0.
0.
0.
0.
0.
0.
0.000
0.000
0.001
0.002
0.003
0.001
-0.009
-0.017
1.782
1539.061
5500.030
100024.750
211.937
0.945
-0.045
-0.417
-0.621
-0.558
-0.372
-0.036
0.000
0.003
0.002
0.001
0.000
0.
0.
0.
0.
0.
0.
0.
0.
0.
0.
0.
0.
0.
0.
0.
0.
0.
0.
0.
0.
0.
0.
0.
0.
0.
0.
0.
0.
0.
0.
0.
0.
0.001
0.001
0.002
0.000
-0.008
-0.016
1.188
1109.868
3823.478
4284.586
64.597
0.098
-0.045
-0.054
-0.089
-0.076
-0.026
-0.003
0.003
0.002
0.001
0.000
0.
0.
0.
0.
0.
0.
0.
0.
0.
0.
0.
0.
0.
0.
0.
0.
0.
0.
0.
0.
0.
0.
0.
0.
0.
0.
0.
0.
0.
0.
0.
0.
0.
0.000
0.000
0.001
0.001
-0.003
-0.013
0.019
1.540
2.498
1.527
0.297
-0.021
-0.017
-0.009
-0.006
-0.003
0.001
0.002
0.002
0.001
0.001
0.000
0.
0.
0.
0.
0.
0.
0.
0.
0.
0.
0.
0.
0.
0.
0.
0.
0.
0.
0.
0.
0.
0.
0.
0.
0.
0.
0.
0.
0.
0.
0.
0.
0.
0.
0.000
0.001
0.001
-0.001
-0.006
-0.012
-0.016
-0.016
-0.016
-0.014
-0.009
-0.002
0.001
0.002
0.003
0.003
0.002
0.001
0.001
0.000
0.
0.
0.
0.
0.
0.
0.
0.
0.
0.
0.
0.
0.
0.
0.
0.
0.
0.
0.
0.
0.
0.
0.
0.
0.
0.
0.
0.
0.
0.
0.
0.
0.
0.
0.
0.000
0.001
0.001
0.000
-0.001
-0.003
-0.007
-0.008
-0.007
-0.004
0.
0.002
0.003
0.003
0.003
0.002
0.001
0.001
0.000
0.
0.
0.
0.
0.
0.
0.
0.
0.
0.
0.
0.
0.
0.
0.
0.
0.
0.
0.
0.
0.
0.
0.
0.
0.
0.
0.
0.
0.
0.
0.
0.
0.
0.
0.
0.
0.
0.000
0.001
0.001
0.001
0.000
0.000
0.000
0.000
0.001
0.002
0.002
0.002
0.002
0.002
0.001
0.001
0.000
0.
0.
0.
0.
0.
0.
0.
0.
0.
0.
0.
0.
0.
0.
0.
0.
0.
0.
0.
0.
0.
0.
0.
0.
0.
0.
0.
0.
0.
0.
0.
0.
0.
0.
0.
0.
0.000
0.000
0.001
0.002
0.002
0.002
0.002
0.002
0.002
0.002
0.002
0.002
0.002
0.001
0.001
0.001
0.001
0.001
0.000
0.000
0.
0.
0.
0.
0.
0.
0.
0.
0.
0.
0.
0.
0.
0.
0.
0.
0.
0.
0.
0.
0.
0.
0.
0.
0.
0.
0.
0.
0.
0.
0.
0.
0.
0.
0.000
0.001
0.001
0.002
0.003
0.003
0.003
0.002
-0.001
-0.002
-0.002
-0.001
-0.001
-0.006
-0.012
-0.008
-0.002
0.001
0.001
0.001
0.000
0.000
0.
0.
0.
0.
0.
0.
0.
0.
0.
0.
0.
0.
0.
0.
0.
0.
0.
0.
0.
0.
0.
0.
0.
0.
0.
0.
0.
0.
0.
0.
0.
0.
0.000
0.001
0.002
0.002
0.003
0.003
0.002
0.
-0.005
-0.007
-0.010
-0.011
-0.012
-0.021
-0.112
-0.291
-0.170
-0.032
-0.003
0.001
0.001
0.001
0.000
0.
0.
0.
0.
0.
0.
0.
0.
0.
0.
0.
0.
0.
0.
0.
0.
0.
0.
0.
0.
0.
0.
0.
0.
0.
0.
0.
0.
0.
0.
0.
0.000
0.001
0.001
0.002
0.002
0.000
-0.004
-0.009
-0.016
-0.036
0.009
0.446
0.059
-0.039
-0.097
-0.168
0.809
-0.613
-0.258
-0.016
0.000
0.001
0.001
0.000
0.
0.
0.
0.
0.
0.
0.
0.
0.
0.
0.
0.
0.
0.
0.
0.
0.
0.
0.
0.
0.
0.
0.
0.
0.
0.
0.
0.
0.
0.
0.
0.001
0.001
0.002
0.001
-0.003
-0.012
-0.020
-0.025
-0.061
-0.326
1.539
28.125
2.447
-0.101
0.202
151.965
100008.359
21.843
-0.512
-0.034
-0.001
0.001
0.001
0.000
0.
0.
0.
0.
0.
0.
0.
0.
0.
0.
0.
0.
0.
0.
0.
0.
0.
0.
0.
0.
0.
0.
0.
0.
0.
0.
0.
0.
0.
0.
0.000
0.001
0.002
0.002
-0.002
-0.015
-0.029
0.409
5.762
1.060
-0.638
158.545
15048.547
4.944
-0.221
9.981
19577.203
14530.500
4.067
-0.329
-0.027
-0.001
0.001
0.001
0.000
0.
0.
0.
0.
0.
0.
0.
0.
0.
0.
0.
0.
0.
0.
0.
0.
0.
0.
0.
0.
0.
0.
0.
0.
0.
0.
0.
0.
0.
0.
0.000
0.001
0.002
0.001
-0.008
-0.030
0.010
36.256
70350.117
299.479
-0.350
176.201
19955.920
1.220
-0.346
48255.277
100730.055
441.267
1.023
-0.026
-0.012
0.001
0.002
0.001
0.000
0.
0.
0.
0.
0.
0.
0.
0.
0.
0.
0.
0.
0.
0.
0.
0.
0.
0.
0.
0.
0.
0.
0.
0.
0.
0.
0.
0.
0.
0.000
0.001
0.002
0.003
0.000
-0.014
-0.034
0.070
31.165
34122.992
263.225
4.169
10.831
0.914
1.636
-0.258
80.062
176.861
0.474
-0.024
-0.020
-0.004
0.003
0.004
0.002
0.001
0.000
0.000
0.
0.
0.
0.
0.
0.
0.
0.
0.
0.
0.
0.
0.
0.
0.
0.
0.
0.
0.
0.
0.
0.
0.
0.
0.
0.
0.000
0.001
0.001
0.002
0.003
0.000
-0.015
-0.038
0.042
1.699
49.753
1124.339
977.284
1767.738
158.857
7881.100
17.570
-0.613
-0.292
-0.192
-0.067
-0.025
-0.001
0.006
0.006
0.004
0.002
0.001
0.001
0.000
0.
0.
0.
0.
0.
0.
0.
0.
0.
0.
0.
0.
0.
0.
0.
0.
0.
0.
0.
0.
0.
0.
0.
0.
0.
0.000
0.001
0.002
0.003
0.003
-0.001
-0.015
-0.041
-0.114
-0.527
12.353
1687.374
134.759
45275.711
34635.660
100004.602
50.168
0.782
20.746
150.179
0.174
-0.042
-0.005
0.006
0.007
0.006
0.003
0.002
0.001
0.001
0.000
0.
0.
0.
0.
0.
0.
0.
0.
0.
0.
0.
0.
0.
0.
0.
0.
0.
0.
0.
0.
0.
0.
0.
0.000
0.001
0.002
0.002
0.003
0.001
-0.007
-0.021
-0.044
-0.140
-0.649
112.503
8667.561
4.825
815.628
746.925
18.007
1.040
207.588
5373.688
81.388
-0.269
-0.275
-0.048
0.001
0.006
0.004
0.003
0.003
0.002
0.002
0.001
0.000
0.
0.
0.
0.
0.
0.
0.
0.
0.
0.
0.
0.
0.
0.
0.
0.
0.
0.
0.
0.
0.
0.000
0.001
0.002
0.003
0.003
0.002
-0.004
-0.019
-0.032
-0.048
-0.097
-0.490
-0.492
0.377
-0.607
3.414
35.587
-0.207
789.234
101712.266
100008.641
29.226
3.559
-0.557
-0.325
-0.019
-0.024
-0.017
-0.003
0.002
0.002
0.002
0.001
0.001
0.
0.
0.
0.
0.
0.
0.
0.
0.
0.
0.
0.
0.
0.
0.
0.
0.
0.
0.
0.
0.000
0.000
0.001
0.003
0.004
0.004
0.
-0.014
-0.042
-0.076
-0.069
-0.062
0.002
6.020
27.649
1.487
1.710
36.187
-0.603
390.717
41497.648
19.636
32.244
100008.898
310.963
-0.393
-0.207
-0.502
-0.401
-0.071
-0.005
0.002
0.002
0.002
0.001
0.
0.
0.
0.
0.
0.
0.
0.
0.
0.
0.
0.
0.
0.
0.
0.
0.
0.
0.
0.000
0.000
0.001
0.002
0.003
0.004
0.003
-0.007
-0.022
0.089
-0.186
-0.391
-0.222
0.271
254.985
100042.383
62.316
3.188
-0.292
-0.553
-0.613
-0.329
0.923
85.164
15118.268
52.825
-0.489
-0.118
25.070
-0.370
-0.460
-0.027
0.001
0.002
0.002
0.001
0.000
0.
0.
0.
0.
0.
0.
0.
0.
0.
0.
0.
0.
0.
0.
0.
0.
0.
0.000
0.000
0.001
0.002
0.003
0.003
0.003
-0.002
-0.019
0.003
33.589
10.279
67.115
0.773
-0.078
225.141
81957.414
100057.563
852.365
13.044
0.476
-0.057
5.195
659.277
69.301
25.241
17.183
0.201
89.355
100004.984
176.310
-0.414
-0.044
-0.001
0.002
0.002
0.001
0.000
0.
0.
0.
0.
0.
0.
0.
0.
0.
0.
0.
0.
0.
0.
0.
0.
0.
0.000
0.000
0.001
0.002
0.002
0.001
-0.004
-0.016
-0.035
-0.022
5.819
466.475
59117.352
145.408
-0.390
0.594
226.577
102361.758
126.885
101.719
7.006
0.178
30.995
100015.414
669.723
629.399
4227.424
10.720
69.644
819.745
2.784
-0.234
-0.029
-0.002
0.002
0.002
0.001
0.000
0.
0.
0.
0.
0.
0.
0.
0.
0.
0.
0.
0.
0.
0.
0.
0.
0.000
0.000
0.001
0.002
0.002
0.001
-0.005
-0.019
-0.018
0.582
2.137
0.478
55.127
743.816
51.269
30.682
-0.157
623.579
100005.703
8.357
14.855
1.704
0.262
208.249
19627.934
33.783
8.284
30.678
965.150
3939.689
6.786
-0.157
-0.086
-0.021
-0.003
0.002
0.002
0.001
0.001
0.
0.
0.
0.
0.
0.
0.
0.
0.
0.
0.
0.
0.
0.
0.
0.
0.000
0.001
0.001
0.002
0.002
-0.002
-0.014
-0.029
0.375
156.820
6956.868
15.130
0.282
9.002
22408.230
22405.152
5.510
38.173
30.970
-0.553
-0.309
-0.578
0.239
85.922
100445.727
230.892
0.085
1.699
344.028
858.613
5.522
5.076
0.376
-0.016
-0.005
0.002
0.002
0.001
0.001
0.000
0.000
0.
0.
0.
0.
0.
0.
0.
0.
0.
0.
0.
0.
0.
0.
0.000
0.001
0.002
0.003
0.002
-0.004
-0.021
0.007
21.002
5742.965
29601.520
22.469
-0.057
0.783
142.612
179.988
424.784
16478.947
339.137
0.638
-0.394
-0.646
3.896
796.934
15346.335
27.393
-0.103
3.498
5445.051
2572.789
6994.263
816.215
7.741
0.009
-0.005
0.002
0.003
0.002
0.001
0.000
0.000
0.000
0.
0.
0.
0.
0.
0.
0.
0.
0.
0.
0.
0.
0.000
0.000
0.001
0.003
0.003
0.002
-0.004
-0.024
0.041
72.527
100131.320
426.132
0.763
-0.062
-0.026
0.184
57.969
100070.219
5566.696
207.588
10.780
0.378
-0.217
24.784
4289.858
7003.028
7.873
-0.113
0.225
23.981
4329.292
100035.766
78.974
2.185
-0.005
-0.004
0.002
0.003
0.001
0.001
0.000
0.000
0.000
0.000
0.
0.
0.
0.
0.
0.
0.
0.
0.
0.
0.000
0.000
0.001
0.002
0.003
0.004
0.003
-0.004
-0.025
-0.013
14.199
13155.311
365.079
0.468
8.941
46.046
0.651
3926.122
100118.680
19.126
554.797
5031.361
40.787
-0.018
1.408
20.207
4.631
0.081
-0.094
-0.088
6.282
95337.984
39175.195
4.390
0.014
-0.013
-0.002
0.002
0.000
0.000
0.000
0.
0.000
0.000
0.000
0.000
0.
0.
0.
0.
0.
0.
0.
0.
0.000
0.000
0.000
0.001
0.001
0.003
0.004
0.003
-0.002
-0.018
-0.032
0.815
24.163
5.742
0.464
207.811
4825.476
9.018
22.653
391.617
0.416
488.279
3103.825
15.832
0.124
-0.063
-0.019
-0.006
0.738
0.319
-0.061
1.269
362.372
271.603
0.894
-0.018
-0.008
-0.001
-0.003
-0.006
-0.006
-0.004
-0.001
0.
0.000
0.000
0.000
0.
0.
0.
0.
0.
0.
0.
0.
0.000
0.000
0.001
0.001
0.002
0.002
0.003
0.005
0.003
-0.005
-0.019
-0.033
-0.009
0.152
13.146
100025.781
41523.934
0.721
3.111
100055.492
3.636
7.398
39.166
1.551
-0.068
0.053
-0.016
0.703
25.987
13.568
0.835
-0.296
0.000
0.179
-0.021
-0.010
-0.003
-0.005
-0.010
-0.016
-0.016
-0.011
-0.004
-0.001
0.000
0.000
0.000
0.
0.
0.
0.
0.
0.
0.
0.
0.000
0.000
0.001
0.001
0.001
0.002
0.004
0.005
0.005
0.004
-0.003
-0.019
-0.036
0.427
76.592
395.858
158.091
-0.133
218.870
100019.164
68.452
-0.058
-0.380
-0.500
0.047
0.913
0.266
4.859
10160.240
4193.449
35.009
-0.477
-0.635
-0.439
-0.052
-0.005
-0.001
-0.007
-0.013
-0.019
-0.020
-0.015
-0.006
-0.001
0.000
0.000
0.000
0.
0.
0.
0.
0.
0.
0.
0.
0.000
0.000
0.000
0.001
0.002
0.002
0.004
0.005
0.007
0.007
0.004
-0.005
-0.023
0.002
1.600
1.884
-0.154
-0.051
21.044
339.143
9.037
5.868
0.664
9.202
8.260
0.328
0.136
36.385
2803.264
1136.182
12.890
-0.334
-0.515
-0.546
-0.060
-0.001
-0.001
-0.007
-0.013
-0.019
-0.020
-0.013
-0.004
-0.001
0.000
0.000
0.000
0.
0.
0.
0.
0.
0.
0.
0.
0.000
0.000
0.000
0.001
0.002
0.003
0.004
0.005
0.006
0.006
0.005
-0.002
-0.020
-0.038
-0.040
0.100
0.030
-0.454
0.479
8.536
8.066
7.213
9.141
47.433
39.111
0.316
0.162
101.951
12063.085
78.613
1.132
-0.265
-0.485
-0.239
-0.024
0.005
0.002
-0.006
-0.011
-0.014
-0.014
-0.007
-0.002
0.
0.000
0.000
0.000
0.
0.
0.
0.
0.
0.
0.
0.
0.000
0.000
0.000
0.001
0.002
0.003
0.003
0.004
0.003
0.003
0.001
-0.003
-0.018
-0.037
0.157
7.164
5.074
0.036
-0.632
-0.303
0.679
183.969
4610.063
36.049
1.113
-0.048
0.077
187.476
100007.727
266.483
0.899
-0.092
-0.095
-0.033
0.002
0.009
0.005
-0.001
-0.006
-0.008
-0.005
-0.002
0.000
0.000
0.001
0.000
0.000
0.
0.
0.
0.
0.
0.
0.
0.
0.
0.000
0.000
0.001
0.002
0.002
0.002
0.001
-0.003
-0.006
-0.008
-0.009
-0.018
-0.036
0.147
7.263
14.884
302.391
13.535
100.008
991.044
100.687
19627.297
59.777
0.031
0.102
-0.007
1.730
22.503
2.585
0.001
-0.048
-0.026
-0.007
0.002
0.005
0.005
0.003
0.000
-0.001
-0.001
0.
0.000
0.001
0.001
0.000
0.
0.
0.
0.
0.
0.
0.
0.
0.
0.
0.
0.000
0.001
0.002
0.002
0.001
-0.006
-0.019
-0.018
-0.014
-0.018
-0.023
-0.037
-0.042
0.298
207.476
100006.336
1495.375
3031.066
872.789
3.541
560.158
31.324
-0.086
1.376
0.274
-0.050
-0.029
-0.040
-0.042
-0.033
-0.030
-0.047
-0.034
-0.020
-0.005
0.002
0.002
0.001
0.001
0.001
0.001
0.001
0.000
0.
0.
0.
0.
0.
0.
0.
0.
0.
0.
0.
0.
0.000
0.001
0.001
0.001
-0.004
-0.034
-0.124
-0.066
-0.012
-0.047
-0.057
-0.046
-0.053
-0.032
8.378
415.007
100026.531
8968.071
13.160
0.605
-0.371
-0.635
-0.232
0.331
0.059
-0.049
-0.046
-0.035
-0.029
-0.034
-0.083
-0.210
-0.051
-0.067
-0.016
-0.006
0.001
0.002
0.002
0.001
0.001
0.000
0.
0.
0.
0.
0.
0.
0.
0.
0.
0.
0.
0.
0.
0.000
0.001
0.001
0.000
-0.011
-0.126
-0.379
-0.194
-0.188
-0.286
-0.244
-0.078
-0.048
-0.075
-0.257
0.949
59.852
54.217
0.577
-0.212
-0.428
-0.127
3.051
2.157
-0.020
-0.047
-0.034
-0.031
-0.035
-0.043
-0.101
0.073
0.431
0.153
-0.006
-0.013
-0.003
0.003
0.003
0.001
0.001
0.
0.
0.
0.
0.
0.
0.
0.
0.
0.
0.
0.
0.
0.
0.000
0.001
0.001
0.
-0.012
-0.168
-0.491
-0.479
-0.461
-0.379
-0.276
-0.077
-0.053
-0.104
-0.383
-0.635
1.008
0.915
0.405
-0.097
3.346
16.903
5.780
1.298
-0.059
0.456
0.284
-0.034
-0.047
0.012
1.044
24.431
8.268
1.222
0.302
-0.011
-0.006
0.003
0.003
0.002
0.001
0.000
0.
0.
0.
0.
0.
0.
0.
0.
0.
0.
0.
0.
0.
0.000
0.000
0.001
0.001
-0.005
-0.063
-0.416
-0.597
-0.446
-0.104
-0.080
-0.044
-0.183
-0.547
-0.643
-0.640
-0.239
30.653
65.003
2.103
367.431
44559.816
1860.765
-0.370
0.369
2.349
1.346
-0.006
-0.059
0.354
7.020
730.272
64.959
0.568
0.226
-0.017
-0.009
0.002
0.003
0.003
0.002
0.001
0.000
0.
0.
0.
0.
0.
0.
0.
0.
0.
0.
0.
0.
0.000
0.000
0.001
0.001
0.000
-0.010
-0.047
-0.088
-0.050
-0.010
-0.015
-0.041
-0.224
0.706
1.246
-0.056
0.216
64.851
777.521
131.683
1046.500
607.609
11.274
0.779
328.988
493.269
12.728
0.197
-0.127
0.025
0.654
9.938
2.153
-0.122
-0.038
-0.064
-0.045
-0.011
0.001
0.003
0.002
0.001
0.001
0.000
0.
0.
0.
0.
0.
0.
0.
0.
0.
0.
0.
0.
0.000
0.000
0.001
0.001
0.000
-0.001
-0.001
0.002
-0.001
-0.023
-0.066
1.226
160.194
92.142
3.076
0.590
598.332
100020.477
100041.117
10172.457
2.824
-0.132
2.769
8934.832
17106.354
7.589
-0.226
-0.680
-0.593
-0.670
26.633
2.486
-0.656
-0.277
-0.604
-0.547
-0.172
-0.016
0.001
0.002
0.002
0.001
0.000
0.
0.
0.
0.
0.
0.
0.
0.
0.
0.
0.
0.
0.000
0.000
0.000
0.001
0.002
0.003
0.005
-0.002
-0.061
-0.259
-0.313
4.988
4956.551
5768.780
5.761
0.612
24.442
38.895
2243.186
4363.191
5.403
-0.090
0.092
11.166
13.019
0.149
-0.524
1.610
1.690
7.036
100003.969
1841.992
-0.524
-0.484
3.882
2.498
-0.559
-0.076
-0.003
0.002
0.002
0.001
0.000
0.
0.
0.
0.
0.
0.
0.
0.
0.
0.
0.
0.
0.
0.000
0.000
0.001
0.001
0.003
0.002
-0.041
-0.525
-0.431
0.699
3.292
32.947
25.649
-0.143
-0.431
0.671
1.791
1115.707
67316.281
872.650
0.694
2.112
0.280
0.002
1.242
1.550
91.118
2802.588
17.727
419.523
56.145
2.075
-0.047
197.700
100.792
-0.566
-0.123
-0.005
0.002
0.002
0.001
0.001
0.000
0.
0.
0.
0.
0.
0.
0.
0.
0.
0.
0.
0.
0.
0.000
0.000
0.001
0.002
-0.003
-0.127
-0.582
1840.024
76697.773
1274.298
6221.263
15.421
277.275
5804.187
0.498
0.407
6.898
1706.747
4916.411
44.239
3011.443
26.654
0.469
30.677
33.775
212.121
17203.367
28.996
11.045
6.452
4.185
0.162
2.270
0.905
-0.514
-0.134
-0.008
0.002
0.002
0.001
0.001
0.
0.
0.
0.
0.
0.
0.
0.
0.
0.
0.
0.
0.
0.
0.000
0.000
0.001
0.002
-0.004
-0.118
-0.615
391.710
7517.285
100028.523
283.933
982.966
3041.375
100998.273
126.580
331.690
2412.570
3822.345
45582.926
3060.177
3808.344
32.133
0.744
4.314
4.748
2.833
65.698
39.837
-0.043
684.267
1788.548
4.421
0.106
1.847
-0.603
-0.263
-0.012
0.003
0.003
0.001
0.001
0.
0.
0.
0.
0.
0.
0.
0.
0.
0.
0.
0.
0.
0.
0.
0.001
0.001
0.002
-0.001
-0.038
-0.417
-0.279
62.397
11623.123
64.898
3.218
9.238
13145.579
34635.906
2918.008
2761.899
735.210
133.770
2983.450
19.961
0.900
0.061
-0.042
-0.072
-0.340
1.877
22.781
0.457
1928.691
100035.469
17.836
0.169
-0.490
-0.608
-0.147
-0.006
0.004
0.003
0.002
0.000
0.
0.
0.
0.
0.
0.
0.
0.
0.
0.
0.
0.
0.
0.
0.
0.000
0.001
0.002
0.000
-0.010
-0.047
1.857
6962.765
70490.563
17.218
1.926
43.414
14.012
3806.841
539.258
3.698
1.717
487.193
100000.445
83.550
0.086
0.316
0.049
-0.103
-0.530
0.744
888.453
14.101
335.694
39188.492
562.997
91.099
0.028
-0.176
-0.033
0.001
0.004
0.003
0.001
0.000
0.
0.
0.
0.
0.
0.
0.
0.
0.
0.
0.
0.
0.
0.
0.000
0.000
0.001
0.002
0.002
-0.004
-0.014
0.995
898.469
4280.950
3.858
16.861
6626.445
11.187
1.525
0.799
0.170
0.035
3.725
30.656
1.643
12.441
370.885
12.282
0.669
0.066
-0.383
0.573
0.992
50.838
904.659
3411.061
362.302
0.998
-0.031
-0.015
0.002
0.004
0.003
0.001
0.000
0.
0.
0.
0.
0.
0.
0.
0.
0.
0.
0.
0.
0.
0.
0.000
0.000
0.001
0.002
0.002
0.000
-0.007
0.004
0.875
1.083
-0.397
-0.647
4.014
-0.154
-0.049
9.941
344.215
48.761
7.798
0.352
0.173
441.325
100031.398
742.923
613.179
43.113
3.359
0.856
-0.075
-0.265
20.770
9157.742
22408.396
11.287
0.088
-0.015
0.
0.004
0.002
0.001
0.000
0.
0.
0.
0.
0.
0.
0.
0.
0.
0.
0.
0.
0.
0.
0.000
0.000
0.001
0.001
0.002
0.002
-0.003
-0.010
-0.030
-0.066
-0.061
-0.314
-0.393
-0.137
0.276
95.447
100189.148
9165.012
15149.937
33.005
0.144
11.383
441.041
15070.775
100035.414
2700.144
3873.943
225.250
0.285
-0.469
493.563
100099.508
167.119
13.909
0.146
-0.018
-0.002
0.003
0.002
0.001
0.000
0.
0.
0.
0.
0.
0.
0.
0.
0.
0.
0.
0.
0.
0.
0.000
0.000
0.000
0.001
0.002
0.002
0.001
-0.005
-0.016
0.036
1.282
2.323
2.649
0.051
-0.020
4.167
147.113
837.167
2532.264
101.792
0.227
-0.011
2.173
15.369
175.826
7129.298
8073.611
362.571
0.390
-0.413
-0.229
9.503
15.242
1.163
-0.020
-0.024
-0.004
0.002
0.002
0.001
0.000
0.000
0.
0.
0.
0.
0.
0.
0.
0.
0.
0.
0.
0.
0.
0.
0.000
0.000
0.001
0.001
0.002
0.001
-0.003
-0.012
0.067
2.155
77.846
224.978
1.519
-0.087
-0.101
0.060
1.057
4.528
1.263
-0.046
-0.070
-0.055
0.015
0.144
2.334
4.453
1.273
-0.145
-0.126
0.106
0.316
4538.055
623.802
2.919
-0.022
-0.007
0.001
0.001
0.001
0.000
0.000
0.
0.
0.
0.
0.
0.
0.
0.
0.
0.
0.
0.
0.
0.
0.000
0.000
0.001
0.001
0.002
0.001
-0.002
-0.011
-0.019
0.233
15.856
34.408
5.794
0.262
-0.249
-0.203
-0.017
0.285
0.142
-0.004
-0.040
3.770
70.382
4.304
-0.070
-0.090
-0.090
-0.250
-0.119
2.762
11.612
675.084
1428.808
127.084
-0.020
-0.008
0.000
0.001
0.001
0.000
0.
0.
0.
0.
0.
0.
0.
0.
0.
0.
0.
0.
0.
0.
0.
0.
0.000
0.000
0.001
0.001
0.001
0.000
-0.007
-0.023
-0.015
1.429
147.221
7879.230
16.328
-0.209
-0.155
7.285
86.456
43.701
7.730
0.183
247.371
100001.617
329.159
0.126
-0.091
-0.006
0.388
0.507
0.995
7.257
51.564
3.355
0.035
-0.028
-0.007
0.000
0.001
0.001
0.000
0.
0.
0.
0.
0.
0.
0.
0.
0.
0.
0.
0.
0.
0.
0.
0.
0.
0.
0.000
0.001
0.001
0.002
-0.001
-0.014
-0.031
0.191
60.289
1553.605
22.953
2.438
0.326
444.081
100030.578
831.070
54.670
0.184
22.496
1913.807
26.333
0.127
0.210
0.445
9.795
9.246
0.185
0.108
1.366
0.877
-0.005
-0.021
-0.004
0.000
0.001
0.001
0.000
0.
0.
0.
0.
0.
0.
0.
0.
0.
0.
0.
0.
0.
0.
0.
0.
0.
0.
0.000
0.001
0.001
0.002
0.002
-0.005
-0.025
-0.045
2.853
174.019
100024.023
1142.778
84.535
250.545
9591.717
37.013
1.667
-0.132
-0.152
0.145
-0.053
1.014
6.335
22.233
443.604
17.461
0.073
-0.052
-0.010
-0.002
-0.020
-0.011
-0.002
0.000
0.001
0.000
0.
0.
0.
0.
0.
0.
0.
0.
0.
0.
0.
0.
0.
0.
0.
0.
0.
0.
0.
0.
0.000
0.001
0.002
0.003
0.001
-0.012
-0.052
0.102
20.121
25708.881
3611.116
23272.432
7684.969
100002.711
39.213
-0.021
1.013
164.628
26626.992
6.262
2.260
78.219
133.440
300.296
12.072
0.011
-0.033
-0.020
-0.013
-0.009
-0.003
0.000
0.001
0.000
0.000
0.
0.
0.
0.
0.
0.
0.
0.
0.
0.
0.
0.
0.
0.
0.
0.
0.
0.
0.
0.
0.
0.001
0.002
0.003
0.003
-0.002
-0.023
-0.080
0.076
2.646
6.986
727.035
456.331
22.095
0.591
4.667
307.011
39722.148
100059.266
12.317
39.299
95559.234
376.453
1.419
0.150
-0.024
-0.011
-0.003
-0.001
0.000
0.000
0.001
0.000
0.000
0.000
0.
0.
0.
0.
0.
0.
0.
0.
0.
0.
0.
0.
0.
0.
0.
0.
0.
0.
0.
0.
0.
0.000
0.002
0.003
0.004
0.002
-0.007
-0.039
-0.081
-0.075
3.759
12859.069
5264.283
2.013
-0.439
108.419
100050.742
4898.700
30.569
0.394
8.508
294.280
23.156
0.080
-0.029
-0.011
0.001
0.003
0.003
0.001
0.001
0.000
0.000
0.000
0.
0.
0.
0.
0.
0.
0.
0.
0.
0.
0.
0.
0.
0.
0.
0.
0.
0.
0.
0.
0.
0.
0.
0.001
0.002
0.003
0.004
0.002
-0.006
-0.022
-0.083
0.013
898.851
150.620
4.349
494.069
119.917
35.288
3.219
-0.007
0.456
0.155
0.294
0.067
-0.028
-0.014
0.
0.004
0.004
0.002
0.001
0.001
0.000
0.000
0.
0.
0.
0.
0.
0.
0.
0.
0.
0.
0.
0.
0.
0.
0.
0.
0.
0.
0.
0.
0.
0.
0.
0.
0.000
0.001
0.002
0.004
0.005
0.004
-0.003
-0.058
-0.454
-0.304
5.600
401.379
228.776
5.955
1.834
1.020
0.263
1.864
-0.429
-0.314
-0.063
-0.015
0.000
0.004
0.004
0.003
0.001
0.000
0.000
0.000
0.
0.
0.
0.
0.
0.
0.
0.
0.
0.
0.
0.
0.
0.
0.
0.
0.
0.
0.
0.
0.
0.
0.
0.
0.
0.000
0.000
0.001
0.003
0.004
0.005
0.001
-0.022
-0.091
0.195
13.254
12382.432
487.776
1062.570
15602.583
1447.806
-0.220
-0.149
-0.369
-0.491
-0.089
-0.004
0.004
0.004
0.003
0.002
0.001
0.000
0.
0.
0.
0.
0.
0.
0.
0.
0.
0.
0.
0.
0.
0.
0.
0.
0.
0.
0.
0.
0.
0.
0.
0.
0.
0.
0.
0.
0.000
0.000
0.002
0.003
0.004
0.001
-0.013
0.009
28.354
19567.020
3031.317
45287.875
3920.757
95342.477
22.190
-0.403
-0.537
-0.487
-0.547
-0.058
0.000
0.004
0.003
0.002
0.001
0.
0.
0.
0.
0.
0.
0.
0.
0.
0.
0.
0.
0.
0.
0.
0.
0.
0.
0.
0.
0.
0.
0.
0.
0.
0.
0.
0.
0.
0.
0.
0.
0.001
0.002
0.002
0.000
-0.011
0.021
25.086
13623.205
1533.178
7906.074
94.632
7.614
0.256
-0.223
-0.463
-0.412
-0.123
-0.013
0.003
0.003
0.002
0.001
0.000
0.
0.
0.
0.
0.
0.
0.
0.
0.
0.
0.
0.
0.
0.
0.
0.
0.
0.
0.
0.
0.
0.
0.
0.
0.
0.
0.
0.
0.
0.
0.
0.
0.000
0.001
0.002
0.000
-0.010
-0.016
1.138
365.525
1009.988
900.992
28.342
0.049
-0.051
-0.048
-0.049
-0.033
-0.010
0.001
0.003
0.003
0.001
0.000
0.
0.
0.
0.
0.
0.
0.
0.
0.
0.
0.
0.
0.
0.
0.
0.
0.
0.
0.
0.
0.
0.
0.
0.
0.
0.
0.
0.
0.
0.
0.
0.
0.
0.000
0.000
0.001
0.001
-0.004
-0.014
0.009
1.027
1.656
0.957
0.184
-0.032
-0.025
-0.013
-0.006
-0.001
0.002
0.003
0.002
0.001
0.000
0.000
0.
0.
0.
0.
0.
0.
0.
0.
0.
0.
0.
0.
0.
0.
0.
0.
0.
0.
0.
0.
0.
0.
0.
0.
0.
0.
0.
0.
0.
0.
0.
0.
0.
0.000
0.000
0.001
0.001
-0.001
-0.006
-0.012
-0.018
-0.018
-0.018
-0.016
-0.011
-0.005
-0.001
0.002
0.003
0.003
0.002
0.001
0.001
0.000
0.
0.
0.
0.
0.
0.
0.
0.
0.
0.
0.
0.
0.
0.
0.
0.
0.
0.
0.
0.
0.
0.
0.
0.
0.
0.
0.
0.
0.
0.
0.
0.
0.
0.
0.
0.000
0.001
0.001
0.001
0.000
-0.003
-0.006
-0.008
-0.007
-0.004
0.
0.002
0.003
0.003
0.003
0.002
0.001
0.001
0.000
0.
0.
0.
0.
0.
0.
0.
0.
0.
0.
0.
0.
0.
0.
0.
0.
0.
0.
0.
0.
0.
0.
0.
0.
0.
0.
0.
0.
0.
0.
0.
0.
0.
0.
0.
0.
0.
0.000
0.001
0.001
0.001
0.000
0.
0.
0.001
0.001
0.002
0.003
0.002
0.002
0.002
0.001
0.000
0.000
0.
0.
0.
0.
0.
0.
0.
0.
0.
0.
0.
0.
0.
0.
0.
0.
0.
0.
0.
0.
0.
0.
0.
0.
0.
0.
0.
0.
0.
0.
0.
0.
0.
0.
0.
0.
0.000
0.000
0.001
0.001
0.002
0.002
0.002
0.002
0.002
0.002
0.002
0.002
0.002
0.001
0.001
0.001
0.001
0.001
0.000
0.000
0.
0.
0.
0.
0.
0.
0.
0.
0.
0.
0.
0.
0.
0.
0.
0.
0.
0.
0.
0.
0.
0.
0.
0.
0.
0.
0.
0.
0.
0.
0.
0.
0.
0.
0.000
0.001
0.001
0.002
0.003
0.003
0.003
0.003
0.002
0.001
0.001
0.002
0.000
-0.005
-0.010
-0.006
-0.001
0.000
0.001
0.001
0.000
0.
0.
0.
0.
0.
0.
0.
0.
0.
0.
0.
0.
0.
0.
0.
0.
0.
0.
0.
0.
0.
0.
0.
0.
0.
0.
0.
0.
0.
0.
0.
0.
0.
0.000
0.001
0.001
0.002
0.002
0.002
0.002
0.002
0.000
-0.004
-0.006
-0.006
-0.005
-0.023
-0.121
-0.252
-0.141
-0.026
-0.002
0.001
0.001
0.001
0.000
0.
0.
0.
0.
0.
0.
0.
0.
0.
0.
0.
0.
0.
0.
0.
0.
0.
0.
0.
0.
0.
0.
0.
0.
0.
0.
0.
0.
0.
0.
0.
0.000
0.001
0.001
0.002
0.001
-0.001
-0.004
-0.006
-0.009
-0.019
-0.041
-0.058
-0.037
-0.025
-0.192
-0.414
-0.253
-0.584
-0.199
-0.013
0.000
0.001
0.001
0.000
0.
0.
0.
0.
0.
0.
0.
0.
0.
0.
0.
0.
0.
0.
0.
0.
0.
0.
0.
0.
0.
0.
0.
0.
0.
0.
0.
0.
0.
0.
0.000
0.001
0.001
0.001
0.000
-0.004
-0.014
-0.019
-0.021
-0.035
-0.133
-0.448
-0.468
-0.369
-0.101
-0.397
25.126
4466.263
4.249
-0.427
-0.024
0.000
0.001
0.001
0.000
0.
0.
0.
0.
0.
0.
0.
0.
0.
0.
0.
0.
0.
0.
0.
0.
0.
0.
0.
0.
0.
0.
0.
0.
0.
0.
0.
0.
0.
0.
0.000
0.001
0.002
0.001
-0.004
-0.020
-0.031
0.161
1.892
0.437
-0.479
-0.589
0.022
-0.632
-0.468
-0.024
8.235
706.082
0.395
-0.211
-0.016
0.001
0.001
0.001
0.000
0.
0.
0.
0.
0.
0.
0.
0.
0.
0.
0.
0.
0.
0.
0.
0.
0.
0.
0.
0.
0.
0.
0.
0.
0.
0.
0.
0.
0.
0.
0.000
0.001
0.002
-0.001
-0.015
-0.033
0.077
11.282
1014.463
43.472
-0.350
-0.591
0.089
0.419
6.165
90.315
199.952
2.163
-0.004
-0.021
-0.004
0.002
0.002
0.002
0.001
0.000
0.000
0.
0.
0.
0.
0.
0.
0.
0.
0.
0.
0.
0.
0.
0.
0.
0.
0.
0.
0.
0.
0.
0.
0.
0.
0.
0.
0.
0.000
0.001
0.002
0.002
-0.003
-0.020
1.315
88.176
311.554
61333.762
74.205
0.146
-0.356
3.691
65.258
4428.319
12.194
1.354
-0.125
-0.026
-0.011
0.001
0.004
0.004
0.002
0.001
0.001
0.000
0.000
0.
0.
0.
0.
0.
0.
0.
0.
0.
0.
0.
0.
0.
0.
0.
0.
0.
0.
0.
0.
0.
0.
0.
0.
0.
0.000
0.001
0.001
0.002
0.002
-0.003
-0.021
1.406
138.874
198.834
1002.235
14.196
0.990
1.659
223.284
17333.336
36.463
-0.266
-0.404
-0.112
-0.044
-0.013
0.002
0.006
0.006
0.004
0.002
0.001
0.001
0.000
0.000
0.
0.
0.
0.
0.
0.
0.
0.
0.
0.
0.
0.
0.
0.
0.
0.
0.
0.
0.
0.
0.
0.
0.
0.000
0.001
0.001
0.002
0.003
0.003
-0.003
-0.024
-0.031
0.588
0.978
0.643
1.028
0.536
20.653
87.011
1422.039
12.473
0.158
0.855
0.444
-0.043
-0.032
-0.003
0.006
0.007
0.005
0.003
0.002
0.001
0.001
0.001
0.000
0.
0.
0.
0.
0.
0.
0.
0.
0.
0.
0.
0.
0.
0.
0.
0.
0.
0.
0.
0.
0.
0.000
0.000
0.001
0.002
0.003
0.003
0.001
-0.008
-0.022
-0.037
-0.074
-0.292
-0.291
-0.298
-0.344
4.871
6.259
4.057
0.361
25.763
403.638
227.276
0.638
-0.163
-0.030
0.003
0.007
0.005
0.004
0.003
0.002
0.001
0.001
0.000
0.
0.
0.
0.
0.
0.
0.
0.
0.
0.
0.
0.
0.
0.
0.
0.
0.
0.
0.
0.
0.000
0.001
0.001
0.002
0.003
0.004
0.002
-0.004
-0.018
0.028
1.519
1.258
1.753
22.026
2.627
-0.073
-0.497
-0.413
-0.364
3.407
174.763
4122.041
2692.560
2.238
-0.409
-0.146
-0.007
-0.007
-0.004
0.001
0.003
0.003
0.002
0.001
0.000
0.000
0.
0.
0.
0.
0.
0.
0.
0.
0.
0.
0.
0.
0.
0.
0.
0.
0.
0.
0.000
0.000
0.001
0.002
0.003
0.004
0.004
0.000
-0.016
-0.033
0.368
26.178
23.530
27.352
740.570
2412.349
99.520
-0.332
0.014
16.668
2.370
49.807
33.260
670.186
675.123
2.064
-0.136
-0.087
-0.214
-0.140
-0.026
0.001
0.003
0.003
0.002
0.001
0.000
0.
0.
0.
0.
0.
0.
0.
0.
0.
0.
0.
0.
0.
0.
0.
0.
0.
0.000
0.000
0.001
0.002
0.003
0.004
0.005
0.003
-0.005
-0.032
-0.057
0.298
3.515
14.385
84.666
58.501
100330.250
601.851
0.337
3.476
311.795
-0.618
-0.525
8.212
100019.359
95372.578
5.113
-0.271
-0.367
-0.506
-0.557
-0.170
-0.009
0.003
0.003
0.002
0.001
0.000
0.
0.
0.
0.
0.
0.
0.
0.
0.
0.
0.
0.
0.
0.
0.
0.
0.
0.000
0.001
0.001
0.002
0.003
0.002
0.001
-0.004
-0.025
-0.065
-0.393
0.026
248.001
5.538
1.504
16.014
289.716
63.410
3.099
4.992
11.970
0.149
3.904
334.757
34045.797
10196.045
36.259
0.529
-0.434
7.712
-0.563
-0.335
-0.017
0.002
0.003
0.002
0.001
0.000
0.
0.
0.
0.
0.
0.
0.
0.
0.
0.
0.
0.
0.
0.
0.
0.
0.000
0.000
0.001
0.001
0.002
0.000
-0.004
-0.011
-0.025
-0.078
-0.194
-0.266
15.480
100004.297
493.284
-0.620
-0.294
10.165
370.295
3.091
0.734
1.299
0.104
23.307
25723.531
3341.847
3609.921
22751.170
405.754
5.962
-0.197
-0.531
-0.205
-0.014
0.002
0.004
0.002
0.001
0.000
0.
0.
0.
0.
0.
0.
0.
0.
0.
0.
0.
0.
0.
0.
0.
0.
0.000
0.001
0.001
0.002
0.001
-0.006
-0.017
-0.035
-0.037
0.448
1.515
0.146
0.395
25.434
1.341
-0.087
-0.658
112.497
4466.438
0.834
-0.359
-0.079
3.374
688.964
100050.297
44.915
20.887
45252.906
16691.244
8937.993
4.623
-0.221
-0.055
-0.011
0.
0.004
0.003
0.001
0.000
0.
0.
0.
0.
0.
0.
0.
0.
0.
0.
0.
0.
0.
0.
0.
0.
0.000
0.001
0.002
0.002
-0.001
-0.012
-0.026
-0.046
0.293
82.524
1738.656
10.501
0.040
-0.107
6.247
6.537
-0.338
0.311
0.707
1.279
0.427
-0.058
12.286
2751.737
1258.396
9.565
0.272
19.556
655.452
1625.538
9.298
42.517
1.757
-0.002
-0.003
0.003
0.003
0.001
0.000
0.000
0.000
0.000
0.
0.
0.
0.
0.
0.
0.
0.
0.
0.
0.
0.
0.000
0.001
0.001
0.003
0.002
-0.002
-0.016
-0.040
-0.058
1.390
258.384
5845.724
16.749
0.121
-0.056
1.093
1.492
5.096
500.596
80.156
812.725
64.482
0.321
88.225
2516.936
38.620
0.677
-0.089
6.194
39164.035
10169.929
971.393
100001.023
83.554
0.067
-0.003
0.003
0.003
0.002
0.001
0.000
0.000
0.000
0.000
0.
0.
0.
0.
0.
0.
0.
0.
0.
0.
0.000
0.000
0.001
0.002
0.003
0.003
-0.003
-0.026
-0.076
-0.083
5.544
480.715
97.660
0.815
0.049
0.079
-0.196
1.129
32.027
334.847
100033.164
976.572
46.550
0.262
175.397
100032.758
405.823
0.472
0.179
0.558
42.941
90.292
301.359
3013.190
14.063
0.019
-0.004
0.002
0.002
0.001
0.000
0.000
0.000
0.000
0.000
0.
0.
0.
0.
0.
0.
0.
0.
0.
0.000
0.000
0.001
0.001
0.002
0.003
0.003
-0.006
-0.052
-0.182
-0.178
26.315
100013.523
1385.172
1.555
51.875
249.118
2.492
4.284
159.245
20.510
5362.850
3453.677
5.596
-0.039
4.659
118.827
7.275
0.053
0.672
0.163
1.811
730.915
488.789
1.995
0.077
-0.015
-0.005
-0.001
-0.004
-0.005
-0.003
-0.001
0.
0.000
0.000
0.000
0.
0.
0.
0.
0.
0.
0.
0.
0.000
0.000
0.001
0.002
0.002
0.003
0.003
-0.005
-0.054
-0.197
-0.233
1.250
54.620
10.639
10.721
2590.136
100015.148
32.843
-0.424
1.737
0.165
1442.852
10584.982
4.661
-0.075
0.002
0.060
-0.047
-0.064
0.020
-0.048
0.404
39.138
30.701
0.294
-0.029
-0.017
-0.010
-0.012
-0.017
-0.018
-0.014
-0.005
-0.001
0.000
0.000
0.000
0.
0.
0.
0.
0.
0.
0.
0.000
0.000
0.000
0.001
0.001
0.001
0.002
0.003
-0.001
-0.017
-0.063
-0.093
-0.071
0.048
2.168
637.932
1565.304
365.891
2.205
0.904
3.624
-0.054
5089.424
100002.078
0.633
0.622
20.630
4.012
-0.017
1.266
20.797
3.012
-0.059
0.058
0.096
-0.016
-0.020
-0.016
-0.014
-0.010
-0.015
-0.005
-0.019
-0.013
-0.003
0.
0.000
0.000
0.000
0.
0.
0.
0.
0.
0.
0.000
0.000
0.000
0.001
0.001
0.000
0.001
0.001
0.003
0.000
-0.009
-0.025
-0.043
-0.047
3.440
33980.477
100003.555
8.238
0.433
149.732
904.921
5.804
366.144
2.184
0.162
13.413
3803.262
129.775
0.453
76.301
100007.203
596.530
0.242
-0.122
-0.039
-0.022
-0.019
-0.016
0.004
0.371
0.284
0.346
0.006
-0.015
-0.004
0.000
0.000
0.000
0.000
0.
0.
0.
0.
0.
0.
0.000
0.000
0.000
0.001
0.001
0.001
0.001
0.002
0.003
0.003
0.000
-0.012
-0.031
-0.041
0.181
17.689
24.155
0.309
1.289
5444.791
100047.563
441.480
29961.854
59.262
900.992
767.691
61.715
8.974
0.441
31.129
9796.455
333.737
0.555
-0.127
-0.051
-0.035
-0.021
-0.016
0.017
0.640
0.456
0.000
-0.023
-0.015
-0.003
0.
0.000
0.000
0.000
0.
0.
0.
0.
0.
0.
0.000
0.000
0.000
0.001
0.000
0.002
0.002
0.003
0.004
0.003
-0.002
-0.012
-0.024
-0.030
-0.038
-0.019
-0.025
-0.081
-0.014
14.281
1040.340
100020.258
14278.533
25744.121
82040.313
52306.621
5.616
0.022
4.962
360.060
9839.954
141.393
0.329
-0.066
-0.040
-0.026
-0.012
-0.013
-0.014
0.021
0.006
-0.027
-0.021
-0.008
-0.001
0.000
0.000
0.000
0.
0.
0.
0.
0.
0.
0.
0.000
0.000
0.000
0.001
0.001
0.002
0.003
0.004
0.002
-0.003
-0.011
-0.018
-0.023
-0.026
-0.034
-0.013
-0.005
-0.061
-0.238
-0.489
1137.101
930.885
55.065
9953.438
168.558
17.982
0.210
-0.037
11.795
1439.116
100014.219
22.963
-0.001
-0.031
-0.014
-0.004
0.000
-0.005
-0.012
-0.015
-0.018
-0.017
-0.009
-0.002
0.
0.001
0.000
0.000
0.
0.
0.
0.
0.
0.
0.
0.
0.000
0.000
0.001
0.001
0.003
0.003
0.002
-0.004
-0.012
-0.019
-0.022
-0.027
-0.036
-0.031
0.138
0.185
0.660
6.526
0.495
6.220
5.480
64.277
19189.184
155.706
-0.079
-0.103
-0.019
0.386
5.520
10.082
0.440
-0.033
-0.018
-0.003
0.005
0.006
0.003
-0.002
-0.007
-0.007
-0.005
-0.002
0.
0.001
0.001
0.000
0.000
0.
0.
0.
0.
0.
0.
0.
0.
0.
0.000
0.001
0.001
0.002
0.002
-0.002
-0.020
-0.045
0.026
0.024
-0.040
-0.092
-0.052
0.031
0.030
5.747
186.972
17.346
6.809
55.940
2.705
100005.266
2676.669
-0.346
0.477
5.753
0.933
-0.023
-0.028
-0.036
-0.029
-0.015
-0.007
0.001
0.004
0.004
0.003
0.002
0.001
0.001
0.001
0.001
0.001
0.000
0.000
0.
0.
0.
0.
0.
0.
0.
0.
0.
0.
0.
0.000
0.001
0.002
0.001
-0.012
-0.130
-0.399
0.510
2.117
0.176
-0.261
-0.185
-0.008
0.091
0.673
10.303
1416.210
5520.323
86.172
0.117
18.573
0.475
2.951
4.472
30.842
3.260
-0.016
-0.035
-0.029
-0.028
-0.026
-0.026
-0.018
-0.011
-0.002
0.003
0.004
0.003
0.003
0.002
0.001
0.001
0.000
0.
0.
0.
0.
0.
0.
0.
0.
0.
0.
0.
0.
0.000
0.001
0.001
-0.001
-0.034
-0.538
1.805
557.354
30.900
7.796
-0.120
-0.475
-0.008
0.105
-0.425
13.277
12761.328
52308.570
12.566
2.393
61.415
11.229
4825.929
1236.564
2.482
0.206
-0.043
-0.037
-0.035
-0.040
-0.041
-0.045
-0.054
-0.038
-0.017
-0.003
0.004
0.005
0.003
0.002
0.001
0.000
0.
0.
0.
0.
0.
0.
0.
0.
0.
0.
0.
0.
0.
0.000
0.001
0.001
-0.001
-0.039
-0.601
12.256
7574.021
15.625
2.233
-0.591
-0.482
0.139
0.977
0.250
63.610
100004.938
25.155
0.234
2.295
51.891
3035.386
2775.943
730.225
0.990
-0.060
-0.055
-0.020
-0.008
-0.020
-0.043
0.015
-0.065
-0.068
-0.027
-0.008
0.003
0.005
0.004
0.003
0.001
0.001
0.000
0.
0.
0.
0.
0.
0.
0.
0.
0.
0.
0.
0.
0.000
0.001
0.001
0.
-0.016
-0.250
-0.550
0.288
-0.545
-0.566
-0.571
-0.149
0.262
7.034
3.473
-0.439
0.635
-0.229
-0.052
3.602
576.003
70711.813
54.416
1.321
-0.043
-0.038
-0.017
0.832
2.021
3.279
0.172
0.277
0.045
-0.063
-0.030
-0.010
0.001
0.004
0.004
0.003
0.002
0.001
0.000
0.
0.
0.
0.
0.
0.
0.
0.
0.
0.
0.
0.
0.000
0.000
0.001
0.001
-0.002
-0.027
-0.162
-0.325
-0.184
-0.063
-0.084
-0.184
2.118
72.621
233.254
42.430
-0.082
0.449
2.414
329.484
100057.438
840.042
5.934
-0.015
1.700
1.990
0.070
1.069
9.828
30.711
0.631
-0.313
-0.342
-0.125
-0.040
-0.025
-0.013
-0.003
0.001
0.002
0.002
0.001
0.000
0.000
0.
0.
0.
0.
0.
0.
0.
0.
0.
0.
0.
0.000
0.000
0.001
0.001
0.001
-0.001
-0.006
-0.010
-0.004
-0.004
-0.102
-0.267
0.459
32.595
81878.320
1537.392
1.604
1.753
9.760
65.453
311.847
3.422
0.156
0.181
5.398
6.181
0.083
-0.062
0.609
1.570
-0.347
2.295
-0.045
-0.543
-0.081
-0.148
-0.137
-0.047
-0.009
0.
0.002
0.001
0.001
0.000
0.000
0.
0.
0.
0.
0.
0.
0.
0.
0.
0.
0.
0.000
0.000
0.001
0.001
0.002
0.004
0.005
0.003
-0.020
-0.086
-0.404
-0.212
623.194
100048.078
25.868
0.771
-0.222
2.252
1306.999
1536.596
2.424
0.829
0.643
0.671
0.312
-0.030
-0.134
0.867
6.852
2.330
6709.609
252.200
1.470
-0.065
-0.488
-0.612
-0.215
-0.034
-0.006
0.000
0.001
0.001
0.000
0.000
0.
0.
0.
0.
0.
0.
0.
0.
0.
0.
0.
0.
0.000
0.000
0.001
0.002
0.003
0.004
-0.015
-0.196
-0.319
-0.206
-0.312
48.634
9430.076
0.209
-0.453
-0.316
6.448
41980.141
868.423
4.686
0.125
0.109
0.062
0.309
36.062
40.233
176.085
100003.422
275.324
100057.281
17291.309
1915.331
5.474
-0.295
-0.587
-0.332
-0.046
-0.010
0.000
0.001
0.002
0.001
0.000
0.
0.
0.
0.
0.
0.
0.
0.
0.
0.
0.
0.
0.
0.000
0.000
0.001
0.003
0.001
-0.051
-0.525
0.162
2.584
10.865
1.526
0.419
4.572
26.725
0.227
-0.220
5.666
88.869
272.535
2.056
1.486
0.165
4.632
70348.500
100050.344
2275.340
95354.438
22098.900
1355.923
672.102
11557.050
10.144
-0.289
-0.455
-0.161
-0.035
-0.009
0.001
0.002
0.002
0.001
0.000
0.
0.
0.
0.
0.
0.
0.
0.
0.
0.
0.
0.
0.
0.000
0.001
0.001
0.002
-0.001
-0.051
-0.587
-0.272
15.687
163.970
22.191
44.672
18.029
1335.492
142.796
4.011
2685.578
1314.454
900.460
4.352
1.682
0.185
0.989
298.837
345.324
273.406
10.028
8.873
3.809
286.758
25814.662
10.444
-0.173
-0.350
-0.206
-0.042
-0.005
0.003
0.003
0.002
0.001
0.000
0.
0.
0.
0.
0.
0.
0.
0.
0.
0.
0.
0.
0.
0.000
0.001
0.001
0.002
0.000
-0.021
-0.183
-0.362
171.496
100007.242
47531.270
1998.714
23.642
21792.797
839.244
9.067
15471.760
1700.186
5.319
7.867
0.611
-0.059
-0.055
0.237
0.357
-0.007
0.362
554.346
7.641
410.446
6225.444
10.495
0.511
-0.200
-0.121
-0.024
-0.001
0.004
0.003
0.002
0.001
0.000
0.
0.
0.
0.
0.
0.
0.
0.
0.
0.
0.
0.
0.
0.000
0.000
0.001
0.002
0.001
-0.007
-0.032
0.187
31.568
841.630
793.206
100143.992
2.894
70.404
12.636
2.421
50.903
3.214
3.337
30.648
1.491
0.197
4.367
1.695
0.095
-0.687
50.434
100083.477
1386.682
443.805
39183.426
2708.494
298.811
0.441
-0.046
-0.019
0.
0.004
0.004
0.003
0.001
0.000
0.
0.
0.
0.
0.
0.
0.
0.
0.
0.
0.
0.
0.000
0.000
0.001
0.001
0.002
0.001
-0.003
-0.012
0.098
7.817
14.462
0.521
0.660
-0.625
-0.458
-0.060
-0.340
-0.354
-0.175
0.110
0.836
0.077
14.903
19578.279
625.169
33.620
4.136
0.468
194.110
1391.056
7159.451
942.563
39186.133
1398.466
1.870
-0.010
-0.020
0.000
0.005
0.004
0.002
0.001
0.001
0.000
0.
0.
0.
0.
0.
0.
0.
0.
0.
0.
0.
0.000
0.000
0.000
0.001
0.001
0.001
0.000
-0.006
-0.009
0.083
0.089
-0.118
-0.528
-0.509
-0.365
-0.099
1.002
36.160
10.967
3.328
0.044
0.017
31.859
14035.591
561.115
11643.726
6982.258
303.819
6.677
2.924
6.889
3.467
3020.516
7458.415
1776.105
1.641
-0.017
-0.002
0.004
0.003
0.002
0.001
0.001
0.000
0.000
0.
0.
0.
0.
0.
0.
0.
0.
0.
0.
0.000
0.000
0.000
0.001
0.001
0.001
0.001
-0.001
-0.006
-0.013
-0.026
-0.044
-0.096
-0.120
-0.073
-0.029
7.268
2396.174
800.951
1235.590
2.267
-0.044
1.928
20.038
14.027
3342.019
2443.205
37360.461
231.549
0.380
-0.220
0.195
60.056
2951.950
22091.924
2.510
-0.019
-0.003
0.004
0.003
0.002
0.001
0.001
0.000
0.000
0.
0.
0.
0.
0.
0.
0.
0.
0.
0.
0.000
0.000
0.000
0.001
0.001
0.001
0.002
0.002
-0.001
-0.008
-0.016
-0.019
-0.013
-0.016
-0.037
-0.005
0.796
21.350
160.481
247.597
1.383
0.423
0.747
0.074
0.658
9.070
17.723
6174.807
299.857
0.252
-0.160
-0.327
-0.175
4.354
1167.978
0.096
-0.022
-0.002
0.003
0.003
0.002
0.001
0.001
0.000
0.000
0.
0.
0.
0.
0.
0.
0.
0.
0.
0.
0.
0.000
0.000
0.000
0.001
0.001
0.002
0.002
0.000
-0.006
-0.014
-0.015
0.107
0.177
-0.011
1.323
8.302
0.717
0.361
0.483
0.013
1.983
3.474
0.073
-0.084
-0.062
0.187
3.526
1.145
-0.609
-0.672
-0.203
-0.224
0.600
0.749
-0.018
-0.021
-0.003
0.002
0.002
0.001
0.001
0.000
0.000
0.000
0.
0.
0.
0.
0.
0.
0.
0.
0.
0.
0.
0.000
0.000
0.000
0.000
0.001
0.002
0.002
0.001
-0.005
-0.016
-0.023
0.033
0.088
0.082
2.006
15.130
1.061
0.585
3.963
0.391
0.146
0.264
0.332
2.439
0.307
-0.083
-0.009
0.505
0.468
-0.540
-0.340
-0.052
0.843
1.012
0.009
-0.019
-0.003
0.002
0.002
0.001
0.001
0.000
0.000
0.
0.
0.
0.
0.
0.
0.
0.
0.
0.
0.
0.
0.
0.000
0.000
0.000
0.000
0.001
0.002
0.001
-0.002
-0.012
-0.026
-0.026
0.526
2.073
0.216
0.297
0.158
142.391
52304.129
54.937
0.074
-0.040
4.976
108.594
5.337
0.218
5.305
33.130
92.766
16.909
0.057
-0.058
0.035
-0.011
-0.034
-0.018
-0.002
0.001
0.001
0.001
0.000
0.000
0.000
0.
0.
0.
0.
0.
0.
0.
0.
0.
0.
0.
0.
0.
0.
0.000
0.000
0.000
0.001
0.001
0.002
0.000
-0.006
-0.023
-0.048
0.080
1.040
0.918
0.235
0.184
176.244
100083.797
68.491
0.179
-0.046
1.197
11.963
1.297
7.715
75.616
29.126
19600.801
22404.221
4.000
-0.066
-0.049
-0.036
-0.028
-0.010
-0.001
0.001
0.001
0.001
0.000
0.000
0.
0.
0.
0.
0.
0.
0.
0.
0.
0.
0.
0.
0.
0.
0.
0.
0.
0.
0.001
0.001
0.002
0.002
-0.001
-0.015
-0.088
-0.566
142.785
56288.953
15.307
10.798
17.368
55.946
2.867
-0.002
0.536
0.110
-0.414
-0.386
130.115
6292.940
1107.378
100403.680
569.971
1.409
-0.045
-0.033
-0.021
-0.012
-0.003
0.000
0.001
0.001
0.000
0.
0.
0.
0.
0.
0.
0.
0.
0.
0.
0.
0.
0.
0.
0.
0.
0.
0.
0.
0.
0.
0.001
0.002
0.002
0.002
-0.007
-0.079
-0.508
248.827
100046.188
18.933
4825.768
1933.819
157.097
2.597
-0.007
1.726
5.932
32.512
-0.650
7.559
7952.085
100072.109
70371.234
130.258
0.143
-0.023
-0.012
-0.005
-0.002
0.000
0.001
0.001
0.001
0.000
0.
0.
0.
0.
0.
0.
0.
0.
0.
0.
0.
0.
0.
0.
0.
0.
0.
0.
0.
0.
0.
0.000
0.001
0.002
0.003
0.000
-0.025
-0.239
-0.155
0.473
2.135
442.775
288.776
2.815
-0.284
0.096
68.878
11573.188
157.788
-0.357
33.118
95349.516
454.676
5.424
0.627
-0.020
-0.011
-0.001
0.001
0.001
0.001
0.001
0.001
0.000
0.
0.
0.
0.
0.
0.
0.
0.
0.
0.
0.
0.
0.
0.
0.
0.
0.
0.
0.
0.
0.
0.
0.
0.001
0.002
0.003
0.003
-0.001
-0.022
-0.055
-0.160
3.354
5574.988
4238.501
3.582
0.667
0.384
56.592
3394.129
41.064
-0.548
3.806
271.601
20.712
0.071
-0.027
-0.012
-0.001
0.003
0.003
0.002
0.001
0.001
0.000
0.000
0.
0.
0.
0.
0.
0.
0.
0.
0.
0.
0.
0.
0.
0.
0.
0.
0.
0.
0.
0.
0.
0.
0.
0.000
0.001
0.003
0.004
0.004
0.001
-0.013
-0.040
0.304
50.468
364.612
65.592
100007.633
248.071
15.227
88.636
10.334
197.507
-0.432
-0.131
0.038
-0.025
-0.013
-0.001
0.003
0.003
0.002
0.001
0.001
0.000
0.000
0.
0.
0.
0.
0.
0.
0.
0.
0.
0.
0.
0.
0.
0.
0.
0.
0.
0.
0.
0.
0.
0.
0.
0.
0.
0.001
0.002
0.003
0.004
0.004
-0.005
-0.040
0.013
70.322
3867.569
100019.867
32357.957
113.254
5.353
380.506
2840.072
100004.266
15.754
-0.580
-0.044
-0.009
0.000
0.003
0.003
0.002
0.001
0.000
0.000
0.
0.
0.
0.
0.
0.
0.
0.
0.
0.
0.
0.
0.
0.
0.
0.
0.
0.
0.
0.
0.
0.
0.
0.
0.
0.
0.
0.000
0.001
0.002
0.004
0.004
-0.001
-0.025
-0.051
1.673
25.801
3693.638
127.620
38.616
454.248
143.577
137.362
44.002
-0.633
-0.333
-0.019
0.002
0.004
0.003
0.002
0.001
0.000
0.
0.
0.
0.
0.
0.
0.
0.
0.
0.
0.
0.
0.
0.
0.
0.
0.
0.
0.
0.
0.
0.
0.
0.
0.
0.
0.
0.
0.
0.
0.000
0.001
0.003
0.004
0.000
-0.016
-0.006
16.352
4283.748
633.365
30.968
194.693
100174.172
567.385
64.678
-0.206
-0.380
-0.061
-0.006
0.004
0.004
0.003
0.001
0.001
0.
0.
0.
0.
0.
0.
0.
0.
0.
0.
0.
0.
0.
0.
0.
0.
0.
0.
0.
0.
0.
0.
0.
0.
0.
0.
0.
0.
0.
0.
0.
0.
0.001
0.002
0.003
0.000
-0.011
0.007
15.173
3012.082
72.315
2.554
2.728
16.406
3.521
0.988
-0.063
-0.060
-0.018
0.001
0.004
0.003
0.002
0.001
0.
0.
0.
0.
0.
0.
0.
0.
0.
0.
0.
0.
0.
0.
0.
0.
0.
0.
0.
0.
0.
0.
0.
0.
0.
0.
0.
0.
0.
0.
0.
0.
0.
0.000
0.001
0.002
0.001
-0.008
-0.016
0.230
2.957
1.801
1.049
0.182
-0.050
-0.043
-0.039
-0.031
-0.016
-0.002
0.003
0.003
0.002
0.001
0.000
0.
0.
0.
0.
0.
0.
0.
0.
0.
0.
0.
0.
0.
0.
0.
0.
0.
0.
0.
0.
0.
0.
0.
0.
0.
0.
0.
0.
0.
0.
0.
0.
0.
0.000
0.001
0.001
0.001
-0.002
-0.013
-0.018
0.005
0.011
-0.013
-0.038
-0.040
-0.031
-0.021
-0.012
-0.003
0.002
0.003
0.002
0.001
0.000
0.
0.
0.
0.
0.
0.
0.
0.
0.
0.
0.
0.
0.
0.
0.
0.
0.
0.
0.
0.
0.
0.
0.
0.
0.
0.
0.
0.
0.
0.
0.
0.
0.
0.
0.000
0.000
0.001
0.001
0.000
-0.003
-0.010
-0.016
-0.019
-0.018
-0.015
-0.012
-0.009
-0.006
-0.002
0.001
0.002
0.002
0.001
0.001
0.000
0.
0.
0.
0.
0.
0.
0.
0.
0.
0.
0.
0.
0.
0.
0.
0.
0.
0.
0.
0.
0.
0.
0.
0.
0.
0.
0.
0.
0.
0.
0.
0.
0.
0.
0.
0.000
0.000
0.001
0.001
0.000
-0.001
-0.003
-0.004
-0.003
-0.001
0.000
0.000
0.001
0.002
0.002
0.002
0.001
0.001
0.000
0.
0.
0.
0.
0.
0.
0.
0.
0.
0.
0.
0.
0.
0.
0.
0.
0.
0.
0.
0.
0.
0.
0.
0.
0.
0.
0.
0.
0.
0.
0.
0.
0.
0.
0.
0.
0.
0.000
0.001
0.001
0.001
0.001
0.001
0.001
0.001
0.002
0.002
0.002
0.002
0.002
0.001
0.001
0.001
0.000
0.
0.
0.
0.
0.
0.
0.
0.
0.
0.
0.
0.
0.
0.
0.
0.
0.
0.
0.
0.
0.
0.
0.
0.
0.
0.
0.
0.
0.
0.
0.
0.
0.
0.
0.
0.
0.000
0.000
0.000
0.001
0.001
0.001
0.001
0.002
0.002
0.002
0.002
0.002
0.002
0.001
0.001
0.001
0.001
0.001
0.000
0.000
0.
0.
0.
0.
0.
0.
0.
0.
0.
0.
0.
0.
0.
0.
0.
0.
0.
0.
0.
0.
0.
0.
0.
0.
0.
0.
0.
0.
0.
0.
0.
0.
0.
0.
0.000
0.001
0.001
0.002
0.002
0.002
0.003
0.003
0.003
0.003
0.003
0.003
0.001
-0.001
-0.003
-0.002
0.000
0.001
0.001
0.001
0.000
0.
0.
0.
0.
0.
0.
0.
0.
0.
0.
0.
0.
0.
0.
0.
0.
0.
0.
0.
0.
0.
0.
0.
0.
0.
0.
0.
0.
0.
0.
0.
0.
0.
0.001
0.001
0.001
0.001
0.002
0.002
0.003
0.003
0.003
0.002
0.001
0.001
0.001
-0.008
-0.040
-0.068
-0.036
-0.008
0.000
0.001
0.001
0.000
0.000
0.
0.
0.
0.
0.
0.
0.
0.
0.
0.
0.
0.
0.
0.
0.
0.
0.
0.
0.
0.
0.
0.
0.
0.
0.
0.
0.
0.
0.
0.
0.
0.000
0.001
0.001
0.001
0.001
0.000
-0.002
-0.002
-0.002
-0.003
-0.008
-0.013
-0.009
-0.009
-0.069
-0.409
-0.585
-0.324
-0.046
-0.004
0.001
0.001
0.001
0.000
0.
0.
0.
0.
0.
0.
0.
0.
0.
0.
0.
0.
0.
0.
0.
0.
0.
0.
0.
0.
0.
0.
0.
0.
0.
0.
0.
0.
0.
0.
0.000
0.001
0.001
0.001
0.000
-0.004
-0.012
-0.018
-0.019
-0.020
-0.029
-0.067
-0.098
-0.056
-0.037
-0.210
-0.591
-0.596
-0.494
-0.101
-0.007
0.001
0.001
0.001
0.000
0.
0.
0.
0.
0.
0.
0.
0.
0.
0.
0.
0.
0.
0.
0.
0.
0.
0.
0.
0.
0.
0.
0.
0.
0.
0.
0.
0.
0.
0.
0.000
0.001
0.001
0.000
-0.005
-0.020
-0.032
-0.027
0.016
-0.026
-0.076
-0.237
-0.349
-0.160
-0.146
-0.507
-0.557
-0.489
-0.356
-0.060
-0.003
0.002
0.001
0.001
0.001
0.000
0.
0.
0.
0.
0.
0.
0.
0.
0.
0.
0.
0.
0.
0.
0.
0.
0.
0.
0.
0.
0.
0.
0.
0.
0.
0.
0.
0.
0.
0.000
0.001
0.001
-0.002
-0.017
-0.028
0.223
3.098
16.221
1.816
-0.037
-0.245
-0.277
6.687
21.280
-0.292
-0.532
-0.267
-0.100
-0.011
0.002
0.003
0.002
0.001
0.001
0.000
0.000
0.000
0.
0.
0.
0.
0.
0.
0.
0.
0.
0.
0.
0.
0.
0.
0.
0.
0.
0.
0.
0.
0.
0.
0.
0.
0.
0.000
0.000
0.001
0.002
0.002
-0.005
-0.021
0.508
267.793
1117.231
45362.719
929.348
3.497
-0.109
7.103
3290.131
100006.781
6.398
-0.481
-0.136
-0.019
-0.003
0.004
0.004
0.004
0.002
0.001
0.001
0.001
0.000
0.000
0.
0.
0.
0.
0.
0.
0.
0.
0.
0.
0.
0.
0.
0.
0.
0.
0.
0.
0.
0.
0.
0.
0.
0.000
0.000
0.001
0.001
0.002
0.002
-0.006
-0.020
1.168
3736.569
29921.793
1923.414
22410.426
9.352
4.055
6462.559
100055.680
335.472
1.030
-0.129
-0.061
-0.026
-0.006
0.004
0.006
0.005
0.003
0.002
0.001
0.001
0.001
0.000
0.000
0.
0.
0.
0.
0.
0.
0.
0.
0.
0.
0.
0.
0.
0.
0.
0.
0.
0.
0.
0.
0.
0.000
0.000
0.001
0.001
0.002
0.003
0.002
-0.007
-0.024
0.175
23.333
58.996
5.860
11.201
-0.170
23.625
35771.879
616.995
6.442
3.274
5.514
0.649
-0.024
-0.019
0.000
0.006
0.006
0.004
0.002
0.002
0.001
0.001
0.001
0.000
0.000
0.
0.
0.
0.
0.
0.
0.
0.
0.
0.
0.
0.
0.
0.
0.
0.
0.
0.
0.
0.000
0.000
0.001
0.001
0.002
0.003
0.003
0.000
-0.011
-0.024
0.039
0.207
0.311
0.225
-0.059
-0.339
-0.648
0.226
0.361
0.865
488.274
1816.973
402.305
1.056
-0.057
-0.013
0.005
0.006
0.003
0.001
0.001
0.001
0.001
0.001
0.000
0.000
0.
0.
0.
0.
0.
0.
0.
0.
0.
0.
0.
0.
0.
0.
0.
0.
0.
0.
0.000
0.001
0.001
0.002
0.003
0.003
0.003
0.001
-0.009
-0.018
0.556
59.340
42.783
14.049
658.980
16.951
0.169
0.969
35.811
6.527
-0.023
73.807
8027.586
6187.095
3.529
-0.095
-0.036
0.000
0.003
0.000
-0.005
-0.002
0.001
0.001
0.001
0.001
0.000
0.
0.
0.
0.
0.
0.
0.
0.
0.
0.
0.
0.
0.
0.
0.
0.
0.
0.000
0.000
0.001
0.002
0.003
0.004
0.004
0.003
-0.003
-0.017
0.158
10.675
100004.094
45310.234
2414.601
100014.352
994.814
42.701
7.409
1575.609
2759.630
-0.075
1.850
1135.158
100025.781
28.728
0.177
-0.041
-0.021
-0.026
-0.016
-0.011
-0.005
0.000
0.002
0.001
0.001
0.000
0.
0.
0.
0.
0.
0.
0.
0.
0.
0.
0.
0.
0.
0.
0.
0.
0.
0.000
0.001
0.001
0.002
0.003
0.003
0.002
0.000
-0.012
-0.034
54.990
3615.666
1778.631
1868.347
100007.367
235.809
8942.869
186.789
1.388
1484.589
100111.930
7.486
1.643
66.430
413.205
133.336
0.743
-0.056
-0.113
-0.209
-0.122
-0.021
-0.003
0.002
0.003
0.002
0.001
0.000
0.
0.
0.
0.
0.
0.
0.
0.
0.
0.
0.
0.
0.
0.
0.
0.
0.000
0.001
0.001
0.002
0.002
-0.001
-0.008
-0.014
-0.013
-0.072
-0.246
0.100
45.076
55790.965
7.842
45.915
2.062
7.996
1.931
1.486
3804.937
100001.883
15.090
0.063
2.898
403.392
228.152
1.369
0.165
-0.254
-0.507
-0.293
-0.045
0.000
0.004
0.003
0.002
0.001
0.000
0.
0.
0.
0.
0.
0.
0.
0.
0.
0.
0.
0.
0.
0.
0.
0.
0.000
0.001
0.001
0.002
-0.001
-0.013
-0.046
-0.075
-0.057
-0.426
-0.500
-0.296
-0.384
2.540
-0.641
-0.504
-0.181
-0.328
-0.163
0.135
39.346
142.009
1.574
1.274
4.645
119.532
78.903
110.999
64.763
0.411
-0.349
-0.197
-0.037
-0.001
0.005
0.004
0.002
0.001
0.000
0.
0.
0.
0.
0.
0.
0.
0.
0.
0.
0.
0.
0.
0.
0.
0.
0.000
0.001
0.001
0.001
-0.006
-0.021
-0.055
-0.118
-0.099
-0.199
3.189
14.856
0.096
-0.409
-0.632
0.432
6.376
1.217
-0.073
-0.326
-0.053
0.096
8.363
3012.968
150.590
0.921
4.244
101235.297
1450.255
5.196
0.046
-0.063
-0.021
-0.004
0.003
0.004
0.003
0.001
0.000
0.000
0.
0.
0.
0.
0.
0.
0.
0.
0.
0.
0.
0.
0.
0.
0.000
0.001
0.001
0.002
0.001
-0.010
-0.013
2.747
0.447
0.449
171.022
802.282
3014.648
14.870
1.554
0.261
1.105
11.138
0.987
-0.072
5.919
1.676
0.089
47.468
100187.398
1240.612
0.610
-0.122
118.331
8.447
3.418
0.531
1.751
0.175
-0.004
0.000
0.005
0.004
0.002
0.001
0.000
0.000
0.000
0.
0.
0.
0.
0.
0.
0.
0.
0.
0.
0.
0.000
0.000
0.001
0.002
0.003
0.
-0.013
-0.020
0.574
0.209
2.048
14983.934
100038.867
330.967
559.891
5.465
6.900
2.105
0.489
0.706
27.359
70349.313
658.867
1.042
1535.203
100023.484
69.679
0.051
0.128
-0.006
6.797
5.429
9.132
91.128
2.666
0.003
-0.002
0.004
0.004
0.002
0.001
0.000
0.000
0.000
0.000
0.
0.
0.
0.
0.
0.
0.
0.
0.
0.000
0.000
0.001
0.002
0.002
0.003
0.
-0.024
-0.138
-0.403
-0.436
2.426
25593.289
9393.399
5.476
1176.320
0.821
4.279
1.245
0.023
12.255
1392.199
22441.947
399.680
0.501
30.668
371.500
7.887
2.656
108.578
12.034
0.601
0.530
2.665
15.155
0.889
-0.011
-0.005
0.002
0.002
0.
0.000
0.
0.000
0.000
0.000
0.000
0.
0.
0.
0.
0.
0.
0.
0.000
0.000
0.000
0.001
0.002
0.002
0.003
-0.002
-0.058
-0.525
-0.617
-0.678
1.954
781.638
429.282
4.807
1091.169
20.114
0.135
-0.313
-0.481
3.675
143.459
15.798
1.105
-0.044
0.288
2.212
0.375
10.405
2394.900
76.599
0.137
0.395
0.431
0.065
-0.045
-0.038
-0.015
-0.008
-0.010
-0.010
-0.007
-0.003
0.000
0.000
0.000
0.000
0.
0.
0.
0.
0.
0.
0.
0.000
0.000
0.001
0.001
0.001
0.001
0.000
-0.004
-0.068
-0.467
-0.440
-0.546
1.264
49.860
10.518
258.577
100082.992
349.731
0.844
-0.200
-0.292
-0.448
6.030
15.938
-0.052
-0.061
0.047
-0.008
-0.060
0.508
8.353
1.713
-0.055
0.119
0.335
0.047
-0.082
-0.070
-0.032
-0.022
-0.021
-0.018
-0.019
-0.011
-0.002
0.
0.000
0.000
0.000
0.
0.
0.
0.
0.
0.
0.000
0.000
0.001
0.001
0.000
-0.005
-0.012
-0.013
-0.030
-0.167
-0.231
-0.367
1.173
33.523
34.441
100027.906
22446.455
6.746
0.505
99.473
271.652
0.997
18.148
59.671
-0.288
2.313
108.643
14.022
0.014
0.051
0.999
0.190
-0.077
0.448
10.400
2.468
-0.031
-0.060
-0.011
0.485
1.186
4.221
0.177
-0.017
-0.006
0.000
0.000
0.000
0.000
0.
0.
0.
0.
0.
0.
0.000
0.000
0.001
0.000
-0.003
-0.016
-0.037
-0.031
-0.017
-0.024
-0.038
-0.070
-0.074
0.302
4.304
214.710
173.357
1.207
1.873
4303.591
39233.711
8.260
0.390
-0.466
2.053
137.433
100011.203
1534.000
0.551
2.368
64.705
8.341
-0.002
0.382
8.937
2.282
-0.057
-0.043
1.333
204.933
100.137
100131.250
7.558
-0.020
-0.008
-0.001
0.000
0.000
0.000
0.
0.
0.
0.
0.
0.
0.000
0.000
0.001
-0.001
-0.004
-0.018
-0.037
-0.030
-0.013
-0.012
-0.039
-0.162
-0.333
-0.207
-0.004
1.670
2.075
0.189
1.632
261.926
1766.865
215.452
450.589
13.587
86.224
100033.578
1818.447
36.732
0.101
11.698
22421.145
1000.764
0.739
-0.100
0.092
-0.019
-0.114
-0.050
2.548
898.859
300.366
6.370
0.174
-0.021
-0.007
-0.001
0.000
0.000
0.000
0.
0.
0.
0.
0.
0.
0.000
0.000
0.001
0.000
-0.001
-0.007
-0.012
-0.009
-0.005
-0.011
-0.045
-0.202
-0.368
-0.196
-0.073
-0.024
-0.019
0.022
0.358
4.301
458.493
25710.020
357.942
6965.516
349.535
792.656
99.673
1.645
0.155
49.874
6512.607
490.467
0.550
-0.137
-0.110
-0.106
-0.113
-0.042
0.254
4.037
2.199
0.026
-0.030
-0.016
-0.003
0.
0.000
0.000
0.000
0.
0.
0.
0.
0.
0.
0.000
0.000
0.001
0.001
0.001
0.001
0.000
0.000
-0.005
-0.019
-0.037
-0.093
-0.152
-0.079
0.057
4.995
7.164
0.119
-0.333
-0.156
65581.531
41519.266
12.857
2397.454
73.433
5.662
10.551
0.444
0.253
99.854
1377.944
7.176
-0.014
-0.075
-0.099
-0.083
-0.040
-0.023
-0.006
0.059
-0.005
-0.025
-0.019
-0.006
-0.001
0.001
0.000
0.000
0.
0.
0.
0.
0.
0.
0.
0.000
0.000
0.001
0.001
0.002
0.003
0.003
0.000
-0.011
-0.019
0.066
0.318
0.284
-0.043
0.663
142.496
247.150
1.210
-0.219
-0.703
70.697
57.466
0.032
5.016
0.621
-0.415
0.086
0.607
0.120
1.020
3.039
0.167
0.024
0.007
-0.022
-0.015
-0.004
-0.006
-0.011
-0.013
-0.014
-0.011
-0.005
-0.001
0.001
0.001
0.000
0.000
0.
0.
0.
0.
0.
0.
0.
0.
0.000
0.000
0.001
0.002
0.003
0.002
-0.005
-0.027
0.282
13.114
10.018
1.880
-0.183
2.231
38.563
14.624
0.414
0.029
0.090
15.721
1405.936
0.010
23.236
2.055
-0.407
15.582
1712.126
39.151
0.068
-0.012
-0.026
-0.003
-0.010
-0.020
-0.012
-0.001
0.002
0.000
-0.002
-0.002
-0.001
0.000
0.001
0.001
0.001
0.000
0.
0.
0.
0.
0.
0.
0.
0.
0.
0.
0.000
0.001
0.002
0.003
0.001
-0.017
-0.164
0.758
119.074
225.180
5.609
-0.392
1.186
25.391
144.151
9.072
0.371
47.658
29821.893
76755.977
3.998
26.546
-0.220
14.534
439.371
100009.008
440.947
0.230
0.001
-0.021
-0.038
-0.044
-0.062
-0.078
-0.041
-0.005
0.005
0.006
0.005
0.004
0.002
0.002
0.001
0.000
0.
0.
0.
0.
0.
0.
0.
0.
0.
0.
0.
0.
0.001
0.001
0.002
0.000
-0.041
-0.597
8.829
4464.330
100007.094
100118.742
554.083
-0.310
16.022
151.127
9.024
1.325
1100.834
319.157
207.172
120.744
100046.703
61.076
2192.248
7618.004
79.932
4.415
-0.019
-0.047
-0.050
-0.059
-0.087
-0.269
-0.538
-0.318
-0.051
0.001
0.007
0.006
0.004
0.003
0.002
0.001
0.
0.
0.
0.
0.
0.
0.
0.
0.
0.
0.
0.
0.
0.000
0.001
0.002
-0.001
-0.044
-0.583
42.630
100016.391
409.898
5810.123
63.321
0.500
205.606
302.158
138.456
21.531
7574.364
11.513
18.254
1274.275
34706.059
100035.711
1831.499
410.536
2.550
-0.016
-0.018
1.001
0.938
0.231
-0.093
-0.445
-0.581
-0.605
-0.128
-0.006
0.005
0.006
0.005
0.003
0.002
0.001
0.000
0.
0.
0.
0.
0.
0.
0.
0.
0.
0.
0.
0.
0.000
0.001
0.001
0.000
-0.017
-0.265
-0.398
1.553
-0.086
-0.460
-0.587
-0.327
10.902
47401.359
3015.605
4.794
-0.027
-0.516
0.497
7.603
18.776
4830.541
120.594
1.275
0.010
-0.074
1.517
487.261
421.814
363.715
3.302
-0.292
-0.515
-0.564
-0.110
-0.011
0.001
0.003
0.003
0.003
0.002
0.001
0.000
0.000
0.
0.
0.
0.
0.
0.
0.
0.
0.
0.
0.
0.000
0.001
0.001
0.001
-0.002
-0.027
-0.149
-0.281
-0.171
-0.122
-0.404
0.683
958.777
100016.414
1396.455
35.137
10.294
0.765
-0.193
170.784
283.182
3.527
0.537
-0.018
-0.062
-0.073
2.017
1110.994
4939.924
100016.414
54.848
0.419
-0.291
-0.190
-0.057
-0.022
-0.013
-0.007
-0.002
0.001
0.001
0.001
0.001
0.000
0.
0.
0.
0.
0.
0.
0.
0.
0.
0.
0.
0.000
0.000
0.001
0.001
0.001
0.000
-0.005
-0.009
-0.005
-0.025
-0.452
7.001
30832.053
1247.780
25760.668
6343.428
179.352
1.007
-0.648
0.263
2.235
0.870
36.236
17.089
7.852
0.290
0.003
2.424
24.342
109.119
19.024
0.310
-0.264
-0.098
-0.028
-0.031
-0.040
-0.031
-0.018
-0.007
0.000
0.001
0.001
0.000
0.000
0.
0.
0.
0.
0.
0.
0.
0.
0.
0.
0.
0.000
0.000
0.001
0.001
0.002
0.004
0.006
0.006
-0.008
-0.214
-0.599
1.362
2.240
50.920
6159.808
170.529
-0.209
2.221
889.291
3.584
4.643
2395.527
508.234
810.260
3.796
-0.061
-0.064
0.184
1.067
0.561
5.398
4.213
16.520
4.271
3.251
0.054
-0.039
-0.024
-0.015
-0.005
0.000
0.001
0.000
0.000
0.
0.
0.
0.
0.
0.
0.
0.
0.
0.
0.
0.
0.000
0.000
0.001
0.002
0.004
0.006
0.002
-0.020
-0.062
-0.267
-0.629
-0.094
0.709
2.659
0.602
-0.496
23.733
100000.875
113.604
0.377
22.411
20.016
36.203
0.936
5.376
8.913
28.629
144.005
80.787
266.932
260.106
3424.842
102.482
118.783
1.024
1.594
0.490
-0.017
-0.008
0.
0.001
0.001
0.000
0.
0.
0.
0.
0.
0.
0.
0.
0.
0.
0.
0.
0.
0.000
0.001
0.002
0.003
0.004
-0.004
-0.073
-0.221
-0.636
12.851
15037.290
31.269
1.601
0.135
-0.275
-0.542
5.430
-0.257
0.033
-0.020
0.019
0.048
1.065
362.713
803.308
100046.672
183.512
3693.648
349.926
499.184
10201.624
20.378
10.382
0.204
0.116
0.051
-0.020
-0.007
0.001
0.001
0.001
0.000
0.
0.
0.
0.
0.
0.
0.
0.
0.
0.
0.
0.
0.
0.
0.000
0.001
0.003
0.002
-0.007
-0.081
-0.270
-0.367
8.732
7180.699
100018.734
1735.357
82.949
2.087
-0.181
8.745
2.967
0.393
0.370
0.720
-0.031
0.237
22.491
110.243
6959.424
23.143
46.697
127.894
240.616
29750.477
7.916
-0.192
-0.110
-0.155
-0.105
-0.031
-0.004
0.002
0.002
0.001
0.000
0.
0.
0.
0.
0.
0.
0.
0.
0.
0.
0.
0.
0.
0.000
0.001
0.001
0.002
0.002
-0.004
-0.037
-0.080
1.516
20.621
804.033
15070.949
2455.112
100087.773
109.432
1.758
100002.406
2361.753
-0.476
0.954
1.916
0.025
-0.064
0.048
0.353
1.099
-0.359
0.410
1.858
9.441
374.082
0.500
-0.638
-0.224
-0.415
-0.270
-0.051
-0.003
0.003
0.003
0.002
0.001
0.000
0.
0.
0.
0.
0.
0.
0.
0.
0.
0.
0.
0.000
0.000
0.001
0.001
0.002
0.001
-0.002
-0.017
-0.023
0.447
3.539
47.945
19.776
8.492
727.816
601.552
-0.634
157.480
19.802
-0.384
1.536
0.862
0.109
2.165
1.780
0.899
-0.388
1.332
476.717
8940.142
335.938
12.982
3.905
1.155
-0.202
-0.429
-0.244
-0.038
0.000
0.004
0.003
0.002
0.001
0.001
0.000
0.
0.
0.
0.
0.
0.
0.
0.
0.
0.
0.000
0.000
0.001
0.001
0.001
0.000
-0.002
-0.009
-0.015
-0.001
0.024
0.049
-0.057
-0.166
0.505
0.535
-0.478
-0.548
-0.388
-0.155
0.401
0.199
5.773
1536.191
2042.647
1536.010
3.484
18.083
1657.985
39212.809
100042.414
100.972
8.453
3.411
0.491
-0.118
-0.081
-0.012
0.003
0.004
0.003
0.002
0.001
0.001
0.000
0.000
0.
0.
0.
0.
0.
0.
0.
0.
0.000
0.000
0.000
0.000
0.000
0.000
-0.001
-0.002
-0.005
-0.010
-0.015
-0.024
-0.041
-0.074
-0.098
-0.070
-0.051
-0.053
0.072
0.042
-0.008
-0.065
-0.058
5.056
1240.026
45329.031
34463.172
400.246
650.078
359.304
10.674
17.178
2.753
1.552
18.684
11595.353
2.586
-0.025
-0.003
0.004
0.004
0.003
0.001
0.001
0.001
0.000
0.000
0.
0.
0.
0.
0.
0.
0.
0.
0.000
0.000
0.000
0.000
0.000
-0.001
-0.002
-0.002
-0.002
-0.003
-0.006
-0.009
-0.012
-0.018
-0.022
-0.024
-0.039
-0.020
0.677
0.979
0.814
-0.027
0.081
0.296
1.898
12.907
235.870
658.172
100158.633
527.061
2.098
-0.669
-0.550
0.123
39.262
81.898
0.442
-0.017
-0.001
0.004
0.004
0.002
0.001
0.001
0.001
0.000
0.000
0.
0.
0.
0.
0.
0.
0.
0.
0.
0.000
0.000
0.000
0.
-0.001
-0.002
-0.002
0.
0.001
0.000
-0.002
-0.006
-0.008
-0.013
-0.011
0.401
2.148
0.817
0.594
0.383
0.258
59.315
170.379
1.435
-0.019
0.712
6.216
39.692
3.827
-0.334
-0.569
-0.590
-0.361
0.273
0.905
-0.021
-0.016
0.001
0.004
0.004
0.002
0.001
0.001
0.001
0.000
0.000
0.
0.
0.
0.
0.
0.
0.
0.
0.
0.000
0.000
0.000
0.000
0.000
0.000
0.000
0.001
0.002
0.001
-0.002
-0.008
-0.012
-0.017
0.132
91.144
11536.633
49.971
6.610
-0.158
1.078
1912.772
19560.748
7.956
0.987
-0.013
-0.056
0.074
0.055
5.528
-0.582
-0.497
-0.060
0.174
-0.026
-0.035
-0.014
0.001
0.004
0.003
0.001
0.001
0.001
0.001
0.000
0.000
0.
0.
0.
0.
0.
0.
0.
0.
0.
0.000
0.000
0.000
0.000
0.000
0.000
0.001
0.002
0.002
0.001
-0.002
-0.010
-0.019
-0.024
0.195
224.908
99999.977
64.758
0.730
1.031
0.205
12.062
26.375
2.186
4.032
0.151
-0.025
0.679
8.779
48262.477
89.568
-0.601
0.224
0.990
0.050
-0.028
-0.011
0.001
0.003
0.002
0.001
0.001
0.001
0.000
0.000
0.
0.
0.
0.
0.
0.
0.
0.
0.
0.
0.
0.000
0.000
0.000
0.000
0.001
0.001
0.002
0.002
0.001
-0.001
-0.009
-0.022
-0.046
-0.073
1.384
9.623
0.830
19.102
538.081
9.607
0.002
-0.005
0.117
0.332
-0.006
4.388
1377.585
5630.712
95617.398
18.515
-0.349
-0.051
0.079
-0.021
-0.023
-0.007
0.001
0.003
0.002
0.001
0.001
0.000
0.000
0.000
0.
0.
0.
0.
0.
0.
0.
0.
0.
0.
0.
0.
0.000
0.000
0.000
0.000
0.001
0.001
0.002
0.002
0.001
-0.007
-0.031
-0.206
-0.480
-0.266
-0.259
-0.037
22.338
730.082
11.190
0.028
0.848
0.415
-0.036
0.060
38.716
100299.891
4918.842
9256.192
1539.242
1.778
-0.064
-0.042
-0.026
-0.014
-0.002
0.002
0.002
0.001
0.001
0.000
0.000
0.000
0.
0.
0.
0.
0.
0.
0.
0.
0.
0.
0.
0.
0.
0.
0.000
0.000
0.000
0.000
0.001
0.002
0.002
0.001
-0.004
-0.054
-0.621
2.470
112.559
-0.303
-0.211
0.438
1.721
0.194
2.451
440.926
99.388
0.134
0.309
998.764
100035.188
98.772
140.063
94.992
0.635
-0.040
-0.025
-0.011
-0.003
0.001
0.002
0.001
0.001
0.000
0.000
0.000
0.
0.
0.
0.
0.
0.
0.
0.
0.
0.
0.
0.
0.
0.
0.
0.
0.
0.
0.
0.001
0.001
0.002
0.002
-0.001
-0.047
-0.571
4.214
197.345
-0.090
1.468
1.446
0.105
-0.059
5.283
1252.782
207.297
0.118
-0.371
15.411
226.323
334.368
38.838
3.291
-0.005
-0.022
-0.008
-0.001
0.001
0.002
0.002
0.001
0.001
0.000
0.
0.
0.
0.
0.
0.
0.
0.
0.
0.
0.
0.
0.
0.
0.
0.
0.
0.
0.
0.
0.
0.
0.001
0.002
0.003
0.001
-0.014
-0.184
-0.387
-0.497
-0.510
3.368
8.758
0.014
-0.185
28.395
3823.583
1041.287
19.525
-0.393
0.350
7.526
5.917
0.535
0.045
-0.023
-0.010
0.
0.003
0.002
0.002
0.001
0.001
0.000
0.
0.
0.
0.
0.
0.
0.
0.
0.
0.
0.
0.
0.
0.
0.
0.
0.
0.
0.
0.
0.
0.
0.
0.001
0.001
0.002
0.003
0.000
-0.015
-0.073
-0.159
0.272
698.597
22093.945
3.819
-0.676
3.084
338.390
100012.359
329.313
-0.403
-0.336
0.958
0.277
-0.028
-0.025
-0.010
0.000
0.003
0.003
0.002
0.002
0.001
0.000
0.
0.
0.
0.
0.
0.
0.
0.
0.
0.
0.
0.
0.
0.
0.
0.
0.
0.
0.
0.
0.
0.
0.
0.
0.000
0.001
0.002
0.003
0.003
0.001
-0.012
-0.038
0.251
144.071
3089.796
19.836
10.495
0.484
1244.780
100119.063
39.885
40.580
-0.532
-0.281
-0.034
-0.017
-0.008
0.000
0.003
0.003
0.002
0.001
0.001
0.000
0.
0.
0.
0.
0.
0.
0.
0.
0.
0.
0.
0.
0.
0.
0.
0.
0.
0.
0.
0.
0.
0.
0.
0.
0.
0.
0.001
0.001
0.003
0.004
0.003
-0.005
-0.028
0.290
491.735
100057.969
235.080
16.855
3.314
1791.341
6801.385
100160.633
15047.533
2.841
-0.437
-0.029
-0.003
0.002
0.003
0.003
0.002
0.001
0.000
0.000
0.
0.
0.
0.
0.
0.
0.
0.
0.
0.
0.
0.
0.
0.
0.
0.
0.
0.
0.
0.
0.
0.
0.
0.
0.
0.
0.
0.
0.001
0.002
0.003
0.004
-0.002
-0.023
-0.003
5.312
40.557
22.145
3.625
5.221
90.809
5633.506
1270.294
7.781
-0.526
-0.250
-0.012
0.003
0.005
0.003
0.002
0.001
0.000
0.
0.
0.
0.
0.
0.
0.
0.
0.
0.
0.
0.
0.
0.
0.
0.
0.
0.
0.
0.
0.
0.
0.
0.
0.
0.
0.
0.
0.
0.
0.
0.001
0.002
0.003
0.
-0.016
-0.035
0.180
1.875
0.880
0.428
100039.031
4217.425
100022.508
2147.520
0.833
-0.294
-0.048
-0.001
0.005
0.004
0.002
0.001
0.000
0.
0.
0.
0.
0.
0.
0.
0.
0.
0.
0.
0.
0.
0.
0.
0.
0.
0.
0.
0.
0.
0.
0.
0.
0.
0.
0.
0.
0.
0.
0.
0.
0.001
0.002
0.003
0.001
-0.008
-0.025
0.134
1.602
0.335
-0.079
2.600
6.611
21.607
7.120
0.069
-0.040
-0.010
0.002
0.004
0.003
0.002
0.000
0.
0.
0.
0.
0.
0.
0.
0.
0.
0.
0.
0.
0.
0.
0.
0.
0.
0.
0.
0.
0.
0.
0.
0.
0.
0.
0.
0.
0.
0.
0.
0.
0.
0.000
0.001
0.002
0.002
-0.003
-0.013
-0.018
0.011
-0.038
-0.070
-0.071
0.110
2.874
1.186
-0.002
-0.018
-0.003
0.003
0.003
0.002
0.001
0.000
0.
0.
0.
0.
0.
0.
0.
0.
0.
0.
0.
0.
0.
0.
0.
0.
0.
0.
0.
0.
0.
0.
0.
0.
0.
0.
0.
0.
0.
0.
0.
0.
0.
0.000
0.001
0.001
0.002
0.000
-0.006
-0.015
-0.021
-0.028
-0.034
-0.037
-0.025
0.095
0.042
-0.015
-0.008
0.000
0.002
0.002
0.001
0.000
0.
0.
0.
0.
0.
0.
0.
0.
0.
0.
0.
0.
0.
0.
0.
0.
0.
0.
0.
0.
0.
0.
0.
0.
0.
0.
0.
0.
0.
0.
0.
0.
0.
0.
0.
0.000
0.001
0.001
0.001
0.000
-0.003
-0.008
-0.010
-0.010
-0.011
-0.011
-0.009
-0.008
-0.007
-0.002
0.001
0.002
0.001
0.000
0.
0.
0.
0.
0.
0.
0.
0.
0.
0.
0.
0.
0.
0.
0.
0.
0.
0.
0.
0.
0.
0.
0.
0.
0.
0.
0.
0.
0.
0.
0.
0.
0.
0.
0.
0.
0.000
0.000
0.001
0.001
0.001
0.001
0.001
0.000
0.000
0.000
-0.001
-0.002
-0.002
0.000
0.001
0.002
0.001
0.001
0.000
0.
0.
0.
0.
0.
0.
0.
0.
0.
0.
0.
0.
0.
0.
0.
0.
0.
0.
0.
0.
0.
0.
0.
0.
0.
0.
0.
0.
0.
0.
0.
0.
0.
0.
0.
0.
0.
0.000
0.000
0.001
0.001
0.001
0.002
0.002
0.002
0.002
0.002
0.001
0.001
0.001
0.001
0.001
0.001
0.000
0.
0.
0.
0.
0.
0.
0.
0.
0.
0.
0.
0.
0.
0.
0.
0.
0.
0.
0.
0.
0.
0.
0.
0.
0.
0.
0.
0.
0.
0.
0.
0.
0.
0.
0.
0.
0.
0.000
0.000
0.001
0.001
0.001
0.001
0.001
0.001
0.001
0.002
0.002
0.001
0.001
0.001
0.001
0.001
0.000
0.000
0.
0.
0.
0.
0.
0.
0.
0.
0.
0.
0.
0.
0.
0.
0.
0.
0.
0.
0.
0.
0.
0.
0.
0.
0.
0.
0.
0.
0.
0.
0.
0.
0.
0.
0.
0.000
0.001
0.001
0.001
0.002
0.002
0.002
0.002
0.003
0.002
0.003
0.002
0.002
0.001
0.001
0.000
0.001
0.001
0.001
0.000
0.000
0.
0.
0.
0.
0.
0.
0.
0.
0.
0.
0.
0.
0.
0.
0.
0.
0.
0.
0.
0.
0.
0.
0.
0.
0.
0.
0.
0.
0.
0.
0.
0.
0.
0.000
0.001
0.001
0.001
0.002
0.002
0.002
0.003
0.004
0.004
0.004
0.003
0.003
0.000
-0.004
-0.008
-0.004
-0.001
0.001
0.001
0.001
0.000
0.
0.
0.
0.
0.
0.
0.
0.
0.
0.
0.
0.
0.
0.
0.
0.
0.
0.
0.
0.
0.
0.
0.
0.
0.
0.
0.
0.
0.
0.
0.
0.
0.000
0.001
0.001
0.001
0.001
0.001
0.000
0.001
0.002
0.003
0.003
0.002
0.002
0.001
-0.008
-0.035
-0.054
-0.027
-0.006
0.000
0.001
0.001
0.000
0.000
0.
0.
0.
0.
0.
0.
0.
0.
0.
0.
0.
0.
0.
0.
0.
0.
0.
0.
0.
0.
0.
0.
0.
0.
0.
0.
0.
0.
0.
0.
0.000
0.000
0.001
0.001
0.001
-0.002
-0.006
-0.011
-0.013
-0.010
-0.005
-0.004
-0.007
-0.007
-0.008
-0.025
-0.098
-0.148
-0.066
-0.011
0.
0.001
0.001
0.001
0.000
0.
0.
0.
0.
0.
0.
0.
0.
0.
0.
0.
0.
0.
0.
0.
0.
0.
0.
0.
0.
0.
0.
0.
0.
0.
0.
0.
0.
0.
0.
0.000
0.001
0.001
0.001
-0.003
-0.014
-0.028
-0.034
-0.030
-0.024
-0.022
-0.023
-0.028
-0.022
-0.025
-0.046
-0.086
-0.119
-0.050
-0.007
0.001
0.002
0.001
0.001
0.001
0.000
0.000
0.
0.
0.
0.
0.
0.
0.
0.
0.
0.
0.
0.
0.
0.
0.
0.
0.
0.
0.
0.
0.
0.
0.
0.
0.
0.
0.
0.000
0.000
0.001
0.001
-0.001
-0.013
-0.026
-0.010
0.088
0.550
0.660
0.010
-0.079
-0.054
0.811
6.454
-0.045
-0.075
-0.036
-0.013
0.000
0.003
0.003
0.002
0.001
0.001
0.001
0.001
0.000
0.000
0.
0.
0.
0.
0.
0.
0.
0.
0.
0.
0.
0.
0.
0.
0.
0.
0.
0.
0.
0.
0.
0.
0.
0.000
0.000
0.001
0.001
0.002
0.002
-0.004
-0.018
0.080
7.540
16.124
113.141
659.256
2.953
-0.386
-0.115
17.790
1684.412
0.305
-0.061
-0.025
-0.005
0.003
0.005
0.005
0.003
0.002
0.001
0.001
0.001
0.001
0.000
0.000
0.
0.
0.
0.
0.
0.
0.
0.
0.
0.
0.
0.
0.
0.
0.
0.
0.
0.
0.
0.
0.
0.000
0.000
0.001
0.001
0.002
0.002
0.002
-0.005
-0.017
1.586
5449.538
100168.672
100823.203
11540.192
7.930
4.446
2362.233
14.610
3.615
0.051
-0.029
-0.029
-0.016
-0.001
0.004
0.005
0.003
0.002
0.001
0.001
0.001
0.001
0.001
0.000
0.000
0.
0.
0.
0.
0.
0.
0.
0.
0.
0.
0.
0.
0.
0.
0.
0.
0.
0.
0.
0.
0.000
0.001
0.001
0.002
0.002
0.002
0.001
-0.006
-0.021
0.889
809.646
6970.233
5097.911
9.376
-0.231
13.561
9928.388
13.965
0.302
8.935
14.067
0.313
-0.027
-0.013
0.003
0.005
0.001
-0.001
-0.001
-0.001
0.001
0.001
0.001
0.001
0.000
0.
0.
0.
0.
0.
0.
0.
0.
0.
0.
0.
0.
0.
0.
0.
0.
0.
0.
0.
0.000
0.001
0.001
0.002
0.002
0.002
0.000
-0.003
-0.013
-0.024
0.013
0.899
1.610
0.021
-0.109
-0.309
-0.613
0.078
-0.052
2.112
7879.887
52309.313
9.148
0.017
-0.029
-0.004
0.002
-0.004
-0.015
-0.023
-0.012
-0.002
0.001
0.001
0.001
0.000
0.
0.
0.
0.
0.
0.
0.
0.
0.
0.
0.
0.
0.
0.
0.
0.
0.
0.
0.000
0.001
0.002
0.002
0.003
0.002
-0.001
-0.005
-0.014
-0.022
0.195
9.646
7.797
1.328
9.626
1.128
-0.056
4.707
487.029
42.428
1.105
480.588
2352.901
19.398
0.160
-0.039
-0.012
-0.001
-0.016
-0.090
-0.154
-0.072
-0.012
0.000
0.001
0.001
0.000
0.000
0.
0.
0.
0.
0.
0.
0.
0.
0.
0.
0.
0.
0.
0.
0.
0.
0.000
0.001
0.002
0.002
0.003
0.002
0.000
-0.004
-0.008
-0.022
0.047
6.734
735.863
495.992
61.912
171.986
8.624
0.593
83.617
100118.781
2140.883
0.732
48.652
60708.156
263.966
0.951
-0.044
-0.022
-0.005
-0.027
-0.190
-0.364
-0.167
-0.024
-0.001
0.001
0.001
0.000
0.000
0.
0.
0.
0.
0.
0.
0.
0.
0.
0.
0.
0.
0.
0.
0.
0.000
0.000
0.001
0.002
0.002
0.001
-0.006
-0.013
-0.013
-0.021
-0.050
1.535
3260.836
4801.556
72.129
730.889
10.961
2.562
0.970
146.412
991.493
102.261
0.891
50.194
100001.008
332.268
0.538
-0.060
-0.036
-0.017
-0.017
-0.114
-0.238
-0.113
-0.016
0.000
0.001
0.001
0.000
0.000
0.
0.
0.
0.
0.
0.
0.
0.
0.
0.
0.
0.
0.
0.
0.
0.000
0.001
0.001
0.002
0.
-0.017
-0.092
-0.169
-0.094
-0.148
-0.538
-0.254
74.325
96.526
1.701
5.319
0.336
0.074
0.019
44.927
77402.203
7925.578
7.178
0.468
6.655
1.601
0.063
-0.356
-0.114
-0.033
-0.031
-0.033
-0.055
-0.026
-0.002
0.003
0.002
0.001
0.000
0.000
0.
0.
0.
0.
0.
0.
0.
0.
0.
0.
0.
0.
0.
0.
0.
0.000
0.001
0.001
0.001
-0.008
-0.081
-0.499
-0.608
-0.456
-0.636
3.958
28.097
-0.477
-0.213
-0.311
0.186
2.849
20.916
4.532
1.855
63.162
52.248
0.857
0.005
-0.030
-0.047
-0.396
15.157
0.389
-0.255
-0.042
-0.018
-0.006
0.
0.004
0.004
0.003
0.001
0.000
0.
0.
0.
0.
0.
0.
0.
0.
0.
0.
0.
0.
0.
0.
0.
0.000
0.001
0.001
0.002
0.000
-0.015
-0.063
-0.163
-0.366
-0.450
-0.516
5807.239
100016.344
6.557
1.575
0.264
42.585
10154.923
3441.343
170.743
-0.134
-0.506
-0.069
0.318
6.202
1.718
-0.468
3.338
41493.844
493.698
-0.458
-0.102
-0.021
-0.007
0.001
0.005
0.005
0.003
0.002
0.001
0.000
0.
0.
0.
0.
0.
0.
0.
0.
0.
0.
0.
0.
0.
0.
0.000
0.001
0.002
0.002
-0.002
-0.016
0.418
882.621
37.052
0.134
4.711
1033.321
100559.211
113.855
2685.615
39.847
109.699
95367.602
184.966
11.360
0.120
-0.278
-0.114
1.546
22.166
4.874
-0.236
-0.476
66.472
5.763
-0.604
-0.156
-0.039
-0.013
-0.004
0.003
0.006
0.004
0.002
0.001
0.000
0.000
0.000
0.
0.
0.
0.
0.
0.
0.
0.
0.
0.
0.
0.000
0.001
0.002
0.003
0.003
-0.004
-0.023
1.246
1097.972
264.953
0.463
31.515
219.020
3784.551
100037.500
3851.860
29564.434
674.619
307.869
2.623
0.919
19.076
4.263
0.037
8.340
55.114
1.965
-0.011
0.393
-0.247
-0.573
-0.462
-0.569
-0.043
-0.017
-0.010
-0.001
0.005
0.004
0.003
0.001
0.001
0.000
0.000
0.000
0.
0.
0.
0.
0.
0.
0.
0.
0.
0.000
0.000
0.001
0.002
0.003
0.003
-0.005
-0.058
-0.332
19.265
1.472
2.542
561.155
128.066
11.502
271.088
15.409
5444.252
207.708
3.997
0.217
1.172
15.282
3.489
-0.008
0.995
4.103
0.969
10.283
1913.446
70.340
0.169
-0.016
-0.568
-0.161
-0.065
-0.049
-0.016
0.000
0.001
0.000
0.
0.
0.000
0.000
0.000
0.000
0.
0.
0.
0.
0.
0.
0.
0.000
0.000
0.001
0.001
0.002
0.001
0.001
-0.012
-0.191
-0.638
157.477
125.961
19.203
100013.313
11543.104
1.992
172.674
1.514
1.806
0.559
-0.100
-0.067
0.214
0.524
0.216
-0.049
-0.047
0.303
9.095
70.717
100070.406
999.720
1.172
0.194
0.300
0.085
-0.363
-0.338
-0.096
-0.020
-0.014
-0.013
-0.008
-0.003
0.000
0.000
0.000
0.000
0.
0.
0.
0.
0.
0.
0.
0.000
0.000
0.001
0.001
-0.001
-0.007
-0.019
-0.024
-0.242
-0.460
5804.258
3932.068
42.840
100077.750
498.762
44.142
34.257
2.728
-0.082
0.080
0.131
-0.228
-0.359
6.719
3.360
0.004
-0.043
0.045
1.698
11.354
88.710
7.456
0.198
2.179
37.967
5.128
-0.531
-0.630
-0.250
-0.047
-0.004
0.040
-0.019
-0.012
-0.003
0.
0.000
0.000
0.000
0.
0.
0.
0.
0.
0.000
0.000
0.001
0.001
0.000
-0.010
-0.067
-0.177
-0.144
-0.091
-0.308
0.830
6.851
37.169
45227.047
52602.707
39525.832
113.441
0.535
0.409
60.754
142.654
0.945
-0.543
2.295
1.314
0.171
1.752
0.526
-0.046
0.080
0.277
-0.182
-0.114
19.879
33985.469
442.489
-0.106
-0.570
-0.130
1.184
15.808
160.225
0.666
-0.020
-0.007
-0.001
0.000
0.000
0.000
0.
0.
0.
0.
0.
0.000
0.000
0.001
0.000
-0.003
-0.035
-0.267
-0.598
-0.517
-0.116
0.017
-0.029
-0.145
0.039
4.281
272.633
256.815
6.024
0.888
10.564
1975.943
9011.808
5.585
-0.343
-0.323
0.701
17.490
36.620
5.786
-0.036
-0.093
-0.048
-0.496
-0.394
16.306
19562.256
330.417
0.252
-0.139
3.548
2684.633
2480.959
100005.633
13.191
-0.017
-0.010
-0.001
0.000
0.000
0.000
0.
0.
0.
0.
0.
0.000
0.000
0.001
0.
-0.008
-0.045
-0.333
-0.501
-0.451
-0.119
-0.032
-0.182
-0.663
-0.387
-0.503
-0.128
0.225
0.068
36.069
3385.186
574.393
102.328
1.397
0.138
-0.023
11.274
3390.047
151.364
2.338
-0.057
0.268
7.502
2.548
-0.320
1.794
276.065
73.923
-0.033
-0.097
14.441
45423.887
5473.981
219.252
3.074
-0.023
-0.009
-0.001
0.000
0.000
0.000
0.
0.
0.
0.
0.
0.000
0.000
0.001
0.000
-0.005
-0.020
-0.115
-0.222
-0.122
-0.042
-0.041
-0.237
-0.594
5.144
-0.007
-0.325
-0.003
0.100
10.367
271.630
9.053
1.722
2.791
0.503
2.110
3.265
2203.996
100008.977
36.130
-0.017
0.480
5.839
2.206
-0.125
0.038
14.301
5.659
-0.152
-0.039
28.625
3391.688
41.533
0.232
-0.026
-0.019
-0.004
0.
0.001
0.000
0.000
0.
0.
0.
0.
0.
0.
0.000
0.001
0.001
-0.001
-0.003
-0.015
-0.025
-0.016
-0.019
-0.037
-0.026
0.336
0.612
0.139
0.341
64.564
99.451
0.902
0.320
-0.451
1.218
0.917
-0.249
1.557
0.694
118.860
1912.774
7.128
-0.060
0.230
0.754
0.132
0.958
0.435
-0.114
-0.127
-0.136
-0.047
0.832
7.744
0.958
-0.023
-0.025
-0.008
-0.001
0.001
0.001
0.000
0.
0.
0.
0.
0.
0.
0.
0.000
0.000
0.001
0.001
0.002
0.001
0.
-0.005
-0.019
-0.006
0.994
38.352
46.716
0.489
4.341
60610.703
100001.016
8.942
-0.126
-0.617
-0.268
-0.220
-0.490
-0.409
-0.397
0.134
0.659
0.257
-0.005
-0.033
0.157
0.906
50.186
19.084
0.097
-0.059
-0.033
-0.022
-0.021
-0.008
-0.017
-0.014
-0.007
-0.001
0.000
0.001
0.000
0.000
0.
0.
0.
0.
0.
0.
0.
0.
0.000
0.001
0.001
0.003
0.003
0.003
-0.006
-0.020
2.160
811.609
2983.064
4825.295
2.945
99.973
100119.234
365.928
3.622
0.365
-0.136
1.525
8.821
7.686
-0.428
-0.589
0.011
5.165
142.130
8.931
0.616
16.367
5.057
13.525
5.806
0.047
-0.039
-0.027
-0.018
-0.011
-0.007
-0.005
-0.002
0.000
0.001
0.001
0.001
0.000
0.
0.
0.
0.
0.
0.
0.
0.
0.
0.000
0.000
0.001
0.002
0.004
0.002
-0.011
-0.060
9.674
100003.789
29579.420
35.144
-0.131
64.277
34046.496
100094.594
373.648
20.789
0.362
53.348
2742.613
69.499
0.646
-0.169
33.335
2415.899
3825.392
54.616
1.058
36.089
8.588
0.847
0.280
-0.086
-0.317
-0.170
-0.032
-0.007
0.002
0.004
0.004
0.002
0.002
0.001
0.000
0.
0.
0.
0.
0.
0.
0.
0.
0.
0.
0.
0.
0.001
0.002
0.003
0.001
-0.019
-0.231
0.495
115.775
6172.322
1025.546
20.134
1.112
320.698
100172.734
275.880
10.278
0.072
301.252
100025.953
2367.696
81.980
2.749
207.713
100120.766
223.834
2.156
0.016
0.606
0.256
0.701
0.449
-0.345
-0.443
-0.564
-0.215
-0.010
0.004
0.005
0.005
0.003
0.002
0.001
0.000
0.
0.
0.
0.
0.
0.
0.
0.
0.
0.
0.
0.
0.000
0.001
0.002
0.002
-0.018
-0.256
-0.340
5.003
54.429
103.050
3.484
8.743
100012.055
70385.555
18.931
-0.318
-0.620
3.084
254.971
100202.188
402.313
19.672
9.395
1262.189
731.965
1.160
0.039
1.845
1.516
0.148
-0.094
1.532
700.881
4.785
-0.452
-0.031
-0.001
0.003
0.004
0.003
0.002
0.001
0.000
0.
0.
0.
0.
0.
0.
0.
0.
0.
0.
0.
0.
0.000
0.001
0.002
0.002
-0.006
-0.077
-0.252
-0.042
0.021
-0.266
-0.371
1.022
86.263
1038.501
217.512
0.543
4.343
0.169
87.882
100059.320
66.316
6.781
1.642
5.404
3.998
0.034
4.957
2198.636
1393.335
51.877
8.178
0.180
77.649
0.240
-0.476
-0.040
-0.012
-0.004
0.000
0.002
0.002
0.001
0.001
0.000
0.
0.
0.
0.
0.
0.
0.
0.
0.
0.
0.
0.000
0.001
0.001
0.002
0.000
-0.008
-0.033
-0.057
-0.050
-0.084
-0.527
1.240
1138.256
1384.060
57.546
102.770
45219.805
70.394
-0.113
35.670
-0.368
-0.276
0.283
0.083
0.006
-0.038
11.000
6591.469
3608.486
7843.328
45226.008
7.349
-0.606
-0.668
-0.173
-0.047
-0.031
-0.019
-0.011
-0.003
0.001
0.001
0.001
0.000
0.000
0.
0.
0.
0.
0.
0.
0.
0.
0.
0.
0.
0.000
0.001
0.001
0.002
0.002
0.000
-0.002
-0.004
-0.038
-0.586
12.352
56207.070
207.798
23.088
6228.078
25870.658
66.202
0.939
-0.578
-0.206
34.822
251.201
77.745
74.153
2.793
0.419
7.150
10.949
1397.314
6958.390
4.936
-0.145
-0.003
0.019
0.036
-0.005
-0.004
-0.022
-0.016
-0.004
0.001
0.001
0.000
0.000
0.
0.
0.
0.
0.
0.
0.
0.
0.
0.
0.
0.000
0.000
0.001
0.002
0.002
0.004
0.006
0.005
-0.011
-0.239
-0.619
1.886
-0.232
13.228
6957.148
191.017
23.457
100046.141
2.688
0.500
312.782
100488.242
15087.819
100120.398
60.262
0.180
-0.013
0.195
1.413
2.009
0.044
4.029
155.754
42.105
65.654
2.011
1.470
0.307
-0.017
-0.012
-0.001
0.001
0.001
0.000
0.
0.
0.
0.
0.
0.
0.
0.
0.
0.
0.
0.
0.000
0.001
0.001
0.002
0.004
0.006
0.007
0.001
-0.042
-0.243
-0.463
-0.103
-0.387
2.735
0.869
4.526
10.799
0.814
-0.400
4.325
112.979
145.198
740.647
7.850
0.128
16.546
329.594
6.390
0.097
0.203
119.542
100004.367
26508.391
100007.063
14.894
1285.100
84.188
0.136
-0.013
-0.002
0.001
0.001
0.000
0.
0.
0.
0.
0.
0.
0.
0.
0.
0.
0.
0.
0.
0.000
0.001
0.002
0.003
0.006
0.006
-0.001
-0.044
-0.574
10.001
11387.406
39.811
3.316
0.706
0.413
19.431
91003.602
0.040
-0.181
0.357
0.741
0.414
0.011
0.652
598.849
100028.359
120.077
0.341
-0.087
9.166
541.809
211.110
487.609
2.638
84.019
30.455
0.089
-0.014
-0.001
0.002
0.001
0.001
0.000
0.
0.
0.
0.
0.
0.
0.
0.
0.
0.
0.
0.
0.000
0.001
0.001
0.003
0.004
0.004
-0.004
-0.042
-0.459
3.998
4516.180
467.250
17110.807
205.986
0.314
6.542
11.628
-0.449
0.012
91.325
362.481
2.114
-0.061
0.133
13.736
214.484
5.202
8.873
112.685
0.290
3.566
-0.206
-0.238
-0.331
0.103
-0.466
-0.161
-0.019
0.001
0.003
0.002
0.001
0.000
0.000
0.
0.
0.
0.
0.
0.
0.
0.
0.
0.
0.000
0.000
0.001
0.001
0.002
0.002
0.001
-0.005
-0.025
-0.132
0.084
26.391
198.719
29826.201
305.691
1.083
-0.476
0.170
-0.548
0.583
671.969
5449.182
5.819
-0.058
-0.054
0.016
0.129
-0.532
20.246
313.412
0.250
16.695
220.912
0.566
-0.547
1.829
-0.578
-0.408
-0.024
0.002
0.003
0.002
0.001
0.001
0.000
0.000
0.
0.
0.
0.
0.
0.
0.
0.
0.
0.000
0.000
0.000
0.001
0.000
-0.001
-0.002
-0.007
-0.018
-0.033
-0.031
0.296
2.322
40.978
9.097
0.286
-0.650
-0.626
-0.628
5.869
5447.281
545.931
0.943
-0.012
0.114
0.084
-0.070
6.938
174.511
21.259
1.742
0.907
277.832
0.833
-0.607
0.964
-0.491
-0.277
-0.014
0.003
0.003
0.002
0.001
0.001
0.001
0.000
0.
0.
0.
0.
0.
0.
0.
0.
0.000
0.000
0.000
0.
-0.001
-0.003
-0.007
-0.009
-0.010
-0.014
-0.022
-0.031
-0.041
-0.025
0.128
0.032
-0.058
-0.191
-0.404
-0.305
1.442
142.032
39.243
0.266
1.291
21.079
19.105
0.476
364.139
100011.648
332.605
8.243
1.822
-0.290
-0.014
-0.437
-0.612
-0.457
-0.070
-0.001
0.003
0.002
0.002
0.001
0.001
0.001
0.000
0.000
0.
0.
0.
0.
0.
0.
0.
0.000
0.000
0.000
0.000
-0.003
-0.008
-0.014
-0.015
-0.014
-0.009
-0.009
-0.013
-0.019
-0.025
-0.026
-0.027
-0.040
-0.063
-0.095
-0.099
-0.056
0.203
0.086
-0.012
1.448
64.962
59.858
2.601
1393.771
10876.389
20.524
0.796
63.367
8.470
-0.358
0.016
-0.118
-0.064
-0.010
0.003
0.003
0.001
0.001
0.001
0.001
0.001
0.000
0.000
0.
0.
0.
0.
0.
0.
0.
0.000
0.000
0.000
0.000
-0.003
-0.010
-0.015
-0.016
-0.015
-0.006
-0.001
0.002
0.002
0.002
-0.001
-0.014
-0.062
-0.116
-0.132
-0.156
-0.170
-0.082
0.034
0.156
0.015
0.998
1.339
3.284
2402.655
22403.480
6.870
1.011
23034.018
701.959
-0.124
-0.010
-0.047
-0.020
-0.001
0.003
0.002
0.000
0.000
0.000
0.001
0.001
0.000
0.000
0.
0.
0.
0.
0.
0.
0.
0.000
0.000
0.000
0.000
-0.002
-0.008
-0.013
-0.014
-0.011
-0.002
0.003
0.006
0.007
0.006
0.001
-0.003
0.157
2.624
207.168
33.496
-0.150
0.213
64.774
193.426
4.968
0.331
-0.038
0.151
3.102
4.665
-0.083
-0.654
11.548
1.230
0.124
-0.045
-0.038
-0.012
0.002
0.003
0.002
0.
0.000
0.
0.001
0.001
0.000
0.000
0.
0.
0.
0.
0.
0.
0.
0.000
0.000
0.000
0.000
-0.001
-0.003
-0.007
-0.007
-0.004
0.000
0.004
0.005
0.005
0.003
-0.002
0.077
24.195
830.973
100010.438
7020.877
1.039
1.127
2398.003
30522.918
287.240
329.474
2.617
-0.062
-0.051
9.143
3.993
-0.391
-0.423
11.130
70.318
1.739
-0.022
-0.009
0.002
0.003
0.002
0.000
-0.001
0.000
0.000
0.001
0.000
0.000
0.
0.
0.
0.
0.
0.
0.
0.
0.000
0.000
0.000
0.
-0.001
-0.001
-0.001
0.000
0.002
0.004
0.004
0.004
0.
-0.008
0.101
46.191
2685.196
1940.691
207.830
0.035
0.040
14.503
89.079
923.265
33975.977
13.002
-0.013
0.303
1997.242
100016.047
140.745
-0.361
141.986
4280.770
11.197
0.004
-0.007
0.002
0.004
0.002
0.000
0.
0.000
0.001
0.000
0.000
0.
0.
0.
0.
0.
0.
0.
0.
0.
0.000
0.000
0.000
0.000
0.000
0.
0.000
0.001
0.002
0.003
0.004
0.003
-0.003
-0.017
-0.027
0.670
3.861
2.036
0.941
0.432
-0.002
0.134
0.426
6.787
22.325
0.664
1.528
130.114
83.535
635.393
6.731
-0.490
3.991
17.676
0.779
-0.012
-0.005
0.002
0.003
0.002
0.001
0.000
0.000
0.000
0.000
0.000
0.
0.
0.
0.
0.
0.
0.
0.
0.
0.
0.000
0.000
0.000
0.000
0.000
0.001
0.001
0.002
0.003
0.004
0.002
-0.006
-0.046
-0.171
-0.211
-0.117
0.005
0.114
0.463
0.019
0.036
1.845
0.940
-0.004
-0.031
5.657
1915.470
271.534
60.822
1.415
0.058
-0.026
0.005
-0.019
-0.010
-0.001
0.003
0.003
0.002
0.001
0.000
0.000
0.000
0.000
0.
0.
0.
0.
0.
0.
0.
0.
0.
0.
0.
0.
0.000
0.000
0.000
0.000
0.000
0.001
0.002
0.002
0.003
0.002
-0.011
-0.132
-0.564
-0.524
-0.471
-0.111
-0.050
-0.033
-0.048
6.198
5443.829
595.206
0.637
-0.025
4.609
33.424
4.357
0.761
0.328
-0.024
-0.041
-0.027
-0.013
-0.003
0.001
0.002
0.002
0.001
0.000
0.000
0.000
0.000
0.000
0.
0.
0.
0.
0.
0.
0.
0.
0.
0.
0.
0.
0.
0.
0.
0.000
0.000
0.
0.001
0.002
0.003
0.003
-0.009
-0.132
-0.561
-0.603
-0.572
-0.125
-0.062
-0.070
-0.026
15.445
34084.656
1718.403
0.958
-0.078
0.459
1.886
0.402
0.022
-0.034
-0.035
-0.023
-0.009
-0.001
0.001
0.002
0.002
0.001
0.001
0.000
0.000
0.000
0.
0.
0.
0.
0.
0.
0.
0.
0.
0.
0.
0.
0.
0.
0.
0.
0.
0.
0.
0.
0.001
0.001
0.002
0.003
-0.001
-0.037
-0.196
-0.368
-0.215
0.222
1.940
-0.089
0.063
206.565
100025.438
343.611
1.411
-0.071
-0.055
-0.014
-0.011
-0.041
-0.034
-0.020
-0.007
0.000
0.002
0.002
0.002
0.001
0.001
0.000
0.
0.
0.
0.
0.
0.
0.
0.
0.
0.
0.
0.
0.
0.
0.
0.
0.
0.
0.
0.
0.
0.
0.
0.000
0.001
0.002
0.003
0.003
-0.002
-0.022
-0.058
-0.050
2.804
31.408
0.026
-0.185
14.940
695.202
139.760
5.856
-0.201
-0.122
-0.045
-0.029
-0.025
-0.015
-0.004
0.001
0.003
0.003
0.002
0.001
0.001
0.
0.
0.
0.
0.
0.
0.
0.
0.
0.
0.
0.
0.
0.
0.
0.
0.
0.
0.
0.
0.
0.
0.
0.
0.
0.
0.000
0.001
0.003
0.003
0.003
-0.005
-0.029
-0.002
5.204
44.420
17.772
3.099
-0.050
10.916
46.458
1.703
-0.269
-0.325
-0.068
-0.016
-0.007
-0.001
0.002
0.003
0.003
0.002
0.001
0.001
0.
0.
0.
0.
0.
0.
0.
0.
0.
0.
0.
0.
0.
0.
0.
0.
0.
0.
0.
0.
0.
0.
0.
0.
0.
0.
0.
0.000
0.001
0.002
0.003
0.003
-0.003
-0.021
0.255
444.219
100028.555
607.111
42.590
0.234
7.796
18.287
18.021
0.370
-0.229
-0.087
-0.007
0.002
0.004
0.003
0.002
0.002
0.001
0.000
0.
0.
0.
0.
0.
0.
0.
0.
0.
0.
0.
0.
0.
0.
0.
0.
0.
0.
0.
0.
0.
0.
0.
0.
0.
0.
0.
0.
0.
0.000
0.001
0.003
0.003
-0.002
-0.017
0.079
50.360
3383.314
31.216
2.649
0.555
231.400
70.545
34.917
0.432
-0.306
-0.055
-0.001
0.005
0.004
0.002
0.001
0.001
0.000
0.
0.
0.
0.
0.
0.
0.
0.
0.
0.
0.
0.
0.
0.
0.
0.
0.
0.
0.
0.
0.
0.
0.
0.
0.
0.
0.
0.
0.
0.
0.
0.001
0.002
0.003
0.000
-0.012
-0.031
0.133
0.689
-0.275
-0.260
0.313
9.986
95388.797
11549.311
2.424
-0.079
-0.020
0.001
0.004
0.003
0.002
0.001
0.000
0.
0.
0.
0.
0.
0.
0.
0.
0.
0.
0.
0.
0.
0.
0.
0.
0.
0.
0.
0.
0.
0.
0.
0.
0.
0.
0.
0.
0.
0.
0.
0.
0.000
0.002
0.002
0.002
-0.004
-0.021
-0.051
-0.147
-0.267
-0.193
-0.065
6.124
1601.626
264.551
0.887
-0.027
-0.009
0.002
0.003
0.002
0.001
0.
0.
0.
0.
0.
0.
0.
0.
0.
0.
0.
0.
0.
0.
0.
0.
0.
0.
0.
0.
0.
0.
0.
0.
0.
0.
0.
0.
0.
0.
0.
0.
0.
0.
0.000
0.001
0.002
0.002
0.000
-0.007
-0.021
-0.045
-0.070
-0.069
-0.043
8.314
8935.046
538.309
0.607
-0.016
-0.005
0.002
0.002
0.001
0.001
0.
0.
0.
0.
0.
0.
0.
0.
0.
0.
0.
0.
0.
0.
0.
0.
0.
0.
0.
0.
0.
0.
0.
0.
0.
0.
0.
0.
0.
0.
0.
0.
0.
0.
0.000
0.001
0.001
0.002
0.002
0.000
-0.005
-0.011
-0.016
-0.020
-0.022
0.243
5.388
2.172
0.021
-0.010
-0.002
0.002
0.002
0.001
0.000
0.
0.
0.
0.
0.
0.
0.
0.
0.
0.
0.
0.
0.
0.
0.
0.
0.
0.
0.
0.
0.
0.
0.
0.
0.
0.
0.
0.
0.
0.
0.
0.
0.
0.
0.
0.000
0.001
0.001
0.002
0.002
0.001
0.000
-0.001
-0.003
-0.007
-0.008
-0.002
-0.005
-0.007
-0.004
0.000
0.001
0.001
0.000
0.
0.
0.
0.
0.
0.
0.
0.
0.
0.
0.
0.
0.
0.
0.
0.
0.
0.
0.
0.
0.
0.
0.
0.
0.
0.
0.
0.
0.
0.
0.
0.
0.
0.
0.
0.
0.
0.000
0.001
0.001
0.002
0.002
0.003
0.003
0.002
0.001
-0.002
-0.005
-0.004
-0.002
0.
0.001
0.001
0.001
0.000
0.
0.
0.
0.
0.
0.
0.
0.
0.
0.
0.
0.
0.
0.
0.
0.
0.
0.
0.
0.
0.
0.
0.
0.
0.
0.
0.
0.
0.
0.
0.
0.
0.
0.
0.
0.
0.
0.000
0.000
0.001
0.001
0.001
0.002
0.002
0.002
0.002
0.001
0.001
0.000
0.001
0.001
0.001
0.001
0.000
0.
0.
0.
0.
0.
0.
0.
0.
0.
0.
0.
0.
0.
0.
0.
0.
0.
0.
0.
0.
0.
0.
0.
0.
0.
0.
0.
0.
0.
0.
0.
0.
0.
0.
0.
0.
0.
0.
0.000
0.000
0.001
0.001
0.001
0.000
0.001
0.001
0.001
0.001
0.001
0.001
0.001
0.001
0.000
0.000
0.000
0.
0.
0.
0.
0.
0.
0.
0.
0.
0.
0.
0.
0.
0.
0.
0.
0.
0.
0.
0.
0.
0.
0.
0.
0.
0.
0.
0.
0.
0.
0.
0.
0.
0.
0.
0.
0.001
0.001
0.001
0.001
0.001
0.001
0.001
0.002
0.002
0.002
0.002
0.002
0.001
0.001
0.001
0.001
0.001
0.000
0.000
0.000
0.
0.
0.
0.
0.
0.
0.
0.
0.
0.
0.
0.
0.
0.
0.
0.
0.
0.
0.
0.
0.
0.
0.
0.
0.
0.
0.
0.
0.
0.
0.
0.
0.
0.000
0.001
0.001
0.001
0.001
0.002
0.002
0.003
0.003
0.003
0.003
0.003
0.002
0.002
0.001
0.000
0.000
0.001
0.001
0.001
0.000
0.000
0.
0.
0.
0.
0.
0.
0.
0.
0.
0.
0.
0.
0.
0.
0.
0.
0.
0.
0.
0.
0.
0.
0.
0.
0.
0.
0.
0.
0.
0.
0.
0.
0.000
0.001
0.001
0.001
0.001
0.002
0.002
0.002
0.003
0.004
0.004
0.004
0.004
0.003
0.001
0.000
-0.002
-0.001
0.000
0.001
0.001
0.000
0.000
0.
0.
0.
0.
0.
0.
0.
0.
0.
0.
0.
0.
0.
0.
0.
0.
0.
0.
0.
0.
0.
0.
0.
0.
0.
0.
0.
0.
0.
0.
0.
0.
0.000
0.001
0.001
0.001
0.000
-0.001
-0.003
-0.004
-0.001
0.002
0.003
0.003
0.002
0.001
0.000
-0.003
-0.004
-0.002
0.001
0.001
0.001
0.001
0.000
0.000
0.000
0.
0.
0.
0.
0.
0.
0.
0.
0.
0.
0.
0.
0.
0.
0.
0.
0.
0.
0.
0.
0.
0.
0.
0.
0.
0.
0.
0.
0.
0.000
0.001
0.001
0.001
-0.001
-0.006
-0.014
-0.021
-0.020
-0.013
-0.007
-0.003
-0.005
-0.007
-0.008
-0.006
-0.004
-0.003
0.000
0.002
0.002
0.002
0.001
0.001
0.001
0.000
0.000
0.000
0.
0.
0.
0.
0.
0.
0.
0.
0.
0.
0.
0.
0.
0.
0.
0.
0.
0.
0.
0.
0.
0.
0.
0.
0.
0.000
0.000
0.001
0.001
0.002
0.000
-0.006
-0.017
-0.026
-0.028
-0.018
-0.001
-0.018
-0.034
-0.055
-0.021
-0.002
-0.012
-0.008
0.000
0.002
0.004
0.004
0.003
0.002
0.001
0.001
0.001
0.001
0.000
0.000
0.
0.
0.
0.
0.
0.
0.
0.
0.
0.
0.
0.
0.
0.
0.
0.
0.
0.
0.
0.
0.
0.
0.
0.000
0.000
0.001
0.001
0.002
0.002
-0.001
-0.011
-0.005
0.555
0.965
0.637
1.231
0.020
-0.289
-0.535
-0.270
0.069
-0.021
-0.016
-0.004
0.002
0.005
0.005
0.003
0.002
0.001
0.001
0.001
0.001
0.001
0.001
0.000
0.
0.
0.
0.
0.
0.
0.
0.
0.
0.
0.
0.
0.
0.
0.
0.
0.
0.
0.
0.
0.
0.000
0.001
0.001
0.002
0.002
0.002
0.002
-0.002
-0.011
0.201
28.342
104.944
6628.215
4.614
-0.027
-0.599
-0.617
-0.519
-0.085
-0.032
-0.025
-0.016
-0.006
0.003
0.005
0.002
-0.003
-0.005
-0.003
-0.001
0.001
0.001
0.001
0.000
0.000
0.
0.
0.
0.
0.
0.
0.
0.
0.
0.
0.
0.
0.
0.
0.
0.
0.
0.
0.
0.000
0.001
0.001
0.001
0.002
0.001
0.001
0.001
-0.004
-0.012
0.117
12.998
33.635
788.810
0.365
-0.376
-0.612
-0.553
-0.426
-0.148
0.336
0.518
0.007
-0.019
-0.005
0.002
-0.008
-0.038
-0.051
-0.023
-0.006
-0.001
0.001
0.001
0.001
0.000
0.
0.
0.
0.
0.
0.
0.
0.
0.
0.
0.
0.
0.
0.
0.
0.
0.
0.
0.000
0.001
0.002
0.002
0.002
0.001
-0.002
-0.005
-0.007
-0.011
-0.019
-0.024
0.087
-0.092
-0.604
-0.640
-0.404
-0.429
-0.432
-0.252
0.078
12.671
50.173
1.964
-0.023
-0.018
-0.004
-0.029
-0.139
-0.192
-0.172
-0.076
-0.014
-0.001
0.001
0.001
0.000
0.000
0.
0.
0.
0.
0.
0.
0.
0.
0.
0.
0.
0.
0.
0.
0.
0.
0.000
0.001
0.002
0.002
0.003
0.001
-0.003
-0.006
-0.008
-0.013
-0.024
-0.024
0.045
0.024
-0.114
-0.306
-0.347
0.232
2.293
6.572
1.436
0.353
662.066
100005.258
91.531
0.053
-0.029
-0.009
-0.028
-0.102
-0.464
-0.587
-0.580
-0.077
-0.005
0.001
0.001
0.001
0.000
0.
0.
0.
0.
0.
0.
0.
0.
0.
0.
0.
0.
0.
0.
0.
0.
0.000
0.001
0.002
0.003
0.002
-0.002
-0.009
-0.008
0.101
0.124
-0.023
0.098
0.587
0.475
0.133
0.069
0.016
14.635
534.337
3074.334
15.029
0.167
69.992
3653.652
34.091
0.071
-0.034
-0.012
-0.009
-0.149
-0.269
2.047
-0.586
-0.185
-0.009
0.000
0.001
0.001
0.000
0.
0.
0.
0.
0.
0.
0.
0.
0.
0.
0.
0.
0.
0.
0.
0.000
0.001
0.002
0.002
0.002
-0.004
-0.028
-0.053
-0.026
0.422
0.497
0.000
42.925
14.895
0.251
0.335
0.004
-0.022
7.910
4342.031
100040.523
18.048
-0.008
6.393
400.402
20.743
0.041
-0.041
-0.017
-0.013
-0.049
-0.258
-0.334
-0.562
-0.137
-0.007
0.001
0.001
0.000
0.000
0.
0.
0.
0.
0.
0.
0.
0.
0.
0.
0.
0.
0.
0.
0.
0.000
0.001
0.002
0.002
-0.003
-0.058
-0.403
-0.613
-0.419
-0.050
-0.302
-0.475
1.289
0.897
-0.051
-0.028
-0.053
0.006
0.041
45.475
47341.992
44.706
0.065
0.086
1.294
0.286
-0.110
-0.159
-0.065
-0.019
-0.047
-0.298
-0.526
-0.266
-0.035
-0.001
0.002
0.001
0.000
0.000
0.
0.
0.
0.
0.
0.
0.
0.
0.
0.
0.
0.
0.
0.
0.
0.001
0.001
0.002
0.000
-0.017
-0.267
-0.448
12.973
-0.502
-0.566
-0.531
0.528
-0.663
-0.286
-0.330
0.048
3.035
108.877
16.571
10.776
17796.061
1.975
-0.051
-0.059
-0.051
-0.112
-0.552
-0.479
-0.310
-0.125
-0.018
-0.031
-0.044
-0.020
-0.001
0.003
0.002
0.002
0.000
0.000
0.
0.
0.
0.
0.
0.
0.
0.
0.
0.
0.
0.
0.
0.
0.000
0.001
0.002
0.002
-0.002
-0.019
-0.067
7.046
2371.207
3.527
-0.508
46.077
623.327
0.316
3.641
0.290
16.596
1146.392
100035.391
2723.792
59.024
3.136
-0.601
-0.120
-0.075
-0.049
-0.175
-0.630
-0.422
-0.523
-0.376
-0.044
-0.026
-0.008
-0.002
0.004
0.005
0.004
0.002
0.001
0.000
0.
0.
0.
0.
0.
0.
0.
0.
0.
0.
0.
0.
0.
0.
0.000
0.002
0.003
0.003
-0.004
-0.018
1.081
419.680
2476.306
7.247
-0.420
3.595
18.358
66.157
17163.842
76.680
516.713
5096.048
486.326
2728.911
21.299
-0.542
-0.493
-0.148
-0.102
-0.064
-0.123
-0.565
-0.590
-0.640
-0.620
-0.426
-0.070
-0.016
-0.005
0.002
0.005
0.004
0.003
0.001
0.000
0.000
0.000
0.
0.
0.
0.
0.
0.
0.
0.
0.
0.
0.000
0.000
0.001
0.002
0.003
0.003
-0.006
-0.026
2.968
22039.986
2308.959
1.791
2.218
3.186
9.158
97.059
29568.348
4376.298
39353.109
100333.602
75.990
17.823
0.763
-0.097
-0.153
-0.124
-0.068
-0.014
-0.021
-0.047
-0.493
11.662
112.421
-0.636
-0.315
-0.040
-0.019
-0.006
0.003
0.004
0.003
0.002
0.001
0.000
0.000
0.000
0.
0.
0.
0.
0.
0.
0.
0.
0.000
0.000
0.001
0.001
0.002
0.004
0.003
-0.008
-0.066
-0.190
986.503
5.533
0.405
56231.449
23043.186
3.286
3.279
11.270
1235.918
111.907
145.157
27.286
0.875
0.009
-0.064
-0.147
-0.147
0.685
46.167
19.054
16.323
7.149
1165.288
100004.961
3.478
-0.515
-0.162
-0.160
-0.057
-0.007
0.001
0.001
0.001
0.000
0.001
0.000
0.000
0.000
0.
0.
0.
0.
0.
0.
0.
0.000
0.000
0.001
0.001
0.001
0.001
-0.004
-0.019
-0.208
-0.616
176.858
146.099
3.679
1668.626
741.915
0.246
-0.133
-0.014
1.173
0.464
0.444
0.159
0.260
11.175
5.362
0.009
-0.077
12.030
100000.578
4802.312
100049.500
79.148
3013.135
87.032
22.286
3.082
-0.198
-0.473
-0.468
-0.051
-0.013
-0.010
-0.006
-0.002
0.
0.000
0.000
0.000
0.
0.
0.
0.
0.
0.
0.000
0.000
0.001
0.001
0.000
-0.004
-0.028
-0.076
-0.078
-0.244
-0.288
6685.850
43630.242
406.850
463.574
38.742
8.426
0.092
-0.114
-0.013
1.057
0.454
-0.054
8.258
33975.754
2394.841
1.239
-0.045
1.988
299.225
614.877
33978.246
21.136
87.630
862.948
100005.133
457.997
90.646
32.573
-0.616
-0.130
-0.024
0.003
-0.016
-0.009
-0.002
0.000
0.000
0.000
0.000
0.
0.
0.
0.
0.
0.000
0.000
0.001
0.000
-0.003
-0.041
-0.345
-0.551
-0.588
0.998
14.159
50.813
17110.605
100080.648
2481.084
1129.165
998.216
1.606
-0.074
2.505
251.275
48.337
0.195
3.215
1236.070
271.743
0.619
-0.042
-0.067
0.105
1.024
2.827
-0.371
5.422
55.200
6359.338
167.722
5.236
1.463
-0.567
-0.006
3.896
33.694
0.061
-0.017
-0.005
0.000
0.001
0.000
0.000
0.
0.
0.
0.
0.
0.000
0.000
0.001
-0.001
-0.011
-0.192
-0.523
12.653
0.818
3.855
99.478
6.538
2.981
12.866
5.231
46.171
42.282
0.326
2.137
35.506
22576.336
936.917
0.930
0.620
121.337
16.745
0.177
0.042
-0.079
-0.204
-0.108
-0.549
6.053
-0.417
6.517
1749.996
234.713
-0.008
-0.339
1.213
8.892
14.487
70.542
1.052
-0.020
-0.007
-0.001
0.001
0.000
0.000
0.
0.
0.
0.
0.
0.000
0.001
0.001
-0.001
-0.015
-0.273
-0.607
59.488
3.860
-0.050
2.127
-0.001
-0.265
700.672
45.159
-0.476
-0.067
0.081
224.885
100012.125
29667.461
1110.381
0.627
-0.148
3.645
1.489
2.429
6.039
0.289
1.391
19.075
2.657
12.143
-0.135
75.018
100001.633
62864.613
3.472
0.267
59.870
3071.441
46.039
58.081
2.219
-0.020
-0.007
0.000
0.001
0.000
0.000
0.
0.
0.
0.
0.
0.000
0.000
0.001
-0.001
-0.008
-0.104
-0.568
-0.397
-0.099
-0.109
-0.080
-0.484
8.612
100026.148
1847.050
-0.234
-0.034
0.047
42.491
4280.956
35.030
1.766
-0.143
-0.187
-0.184
0.094
76.751
998.061
5.728
4.648
129.790
8.121
0.251
-0.146
5.563
1412.748
299.213
0.203
0.672
163.522
100009.422
225.408
0.187
-0.030
-0.017
-0.003
0.000
0.001
0.000
0.000
0.
0.
0.
0.
0.
0.000
0.000
0.001
0.000
-0.002
-0.016
-0.081
-0.141
-0.059
-0.044
-0.082
2.566
88.277
1120.873
109.022
0.539
2.880
3.746
0.280
1.050
0.054
-0.051
0.671
0.154
-0.169
-0.005
11.973
69.987
1.256
0.125
2.254
0.367
0.457
19.018
8.206
0.113
-0.085
-0.147
0.170
2.543
30.801
2.656
-0.017
-0.023
-0.007
-0.001
0.001
0.001
0.000
0.
0.
0.
0.
0.
0.
0.
0.000
0.001
0.001
0.001
0.000
-0.005
-0.010
-0.015
-0.034
0.003
26.752
15049.611
247.235
5.062
0.711
56.553
91.479
0.768
-0.067
0.357
54.395
54.906
1.096
-0.114
-0.098
-0.162
-0.289
-0.458
-0.347
0.032
1.773
15.857
100001.633
6150.037
1.351
-0.105
-0.070
-0.047
-0.026
0.006
-0.018
-0.015
-0.007
-0.001
0.001
0.001
0.000
0.000
0.
0.
0.
0.
0.
0.
0.
0.000
0.000
0.001
0.002
0.003
0.003
0.001
-0.008
-0.030
0.356
23.870
13187.529
29529.330
4.933
13.929
813.877
26.133
13.382
2.812
1.864
1376.829
2021.057
731.936
1.680
-0.086
-0.079
-0.176
0.109
-0.128
11.146
8935.387
504.038
3171.622
401.887
0.812
-0.094
-0.239
-0.201
-0.068
-0.021
-0.009
-0.002
0.001
0.001
0.001
0.001
0.000
0.
0.
0.
0.
0.
0.
0.
0.
0.
0.000
0.000
0.001
0.003
0.004
0.003
-0.007
-0.026
1.213
187.055
133.701
54.950
0.141
9.292
403.095
140.341
100006.242
998.039
0.702
18.133
45305.219
100004.297
6.195
-0.077
0.670
5.745
2.031
0.184
24.146
100000.414
1626.286
345.356
56.244
26.495
1.033
-0.553
-0.536
-0.141
-0.014
0.001
0.004
0.003
0.002
0.002
0.001
0.
0.
0.
0.
0.
0.
0.
0.
0.
0.
0.
0.000
0.001
0.003
0.004
0.003
-0.006
-0.038
-0.030
3.036
2.975
0.068
5.679
5.600
18.461
115.379
17110.969
271.533
0.220
20.901
1131.520
55.086
1.769
-0.050
3.627
827.222
442.454
1.022
0.447
12.061
6.833
1376.524
372.322
100.828
9.112
-0.425
-0.453
-0.111
-0.015
0.000
0.004
0.004
0.002
0.001
0.001
0.
0.
0.
0.
0.
0.
0.
0.
0.
0.
0.
0.
0.001
0.002
0.003
0.003
-0.003
-0.034
-0.186
-0.560
-0.346
0.094
44021.672
2051.083
81909.914
195.319
2.775
0.405
-0.238
0.656
10.264
165.186
4.991
-0.036
5.461
39163.613
11536.706
2.625
0.080
1.079
0.457
5.732
5.227
506.974
100204.945
176.815
-0.256
-0.044
-0.015
-0.007
0.000
0.002
0.002
0.001
0.001
0.000
0.
0.
0.
0.
0.
0.
0.
0.
0.
0.
0.
0.000
0.001
0.002
0.003
0.001
-0.011
-0.075
-0.404
-0.513
0.090
7.454
98.351
14982.756
180.483
-0.086
-0.027
2.381
-0.220
45.075
56207.320
26.981
-0.486
0.163
13.988
11.145
0.144
22.433
5448.343
79.024
3.575
2.426
18.320
8676.561
22.290
-0.384
-0.027
-0.023
-0.017
-0.008
-0.001
0.002
0.001
0.001
0.000
0.
0.
0.
0.
0.
0.
0.
0.
0.
0.
0.
0.000
0.001
0.001
0.003
0.003
0.000
-0.013
-0.049
-0.080
-0.034
-0.171
-0.206
2.282
1.115
-0.318
30.640
2402.590
49.951
0.263
19.119
-0.591
0.006
0.594
0.040
0.051
0.072
118.883
100031.203
1784.756
2809.004
477.000
2.974
0.413
-0.611
-0.161
-0.021
-0.040
-0.031
-0.019
-0.008
0.000
0.002
0.001
0.000
0.000
0.
0.
0.
0.
0.
0.
0.
0.
0.
0.
0.
0.000
0.001
0.002
0.002
0.003
0.001
-0.004
-0.010
-0.031
-0.232
-0.578
0.852
0.104
0.107
32.155
3088.681
60627.574
21.640
-0.502
0.552
487.815
829.614
11.325
82.383
26.378
1.946
40.128
124.179
11596.041
576.564
3.813
0.462
-0.129
-0.037
0.189
1.110
1.007
0.007
-0.018
-0.006
0.001
0.001
0.001
0.000
0.
0.
0.
0.
0.
0.
0.
0.
0.
0.
0.
0.000
0.001
0.001
0.002
0.002
0.004
0.004
0.003
-0.009
-0.089
-0.352
88.915
40.837
0.443
3.581
68.049
6612.813
100009.922
3.710
3.138
29527.490
95455.195
89.497
100098.070
13137.778
1.600
0.049
0.610
5.511
3.601
0.455
0.255
3.091
10.498
192.570
603.158
539.872
2.300
-0.006
-0.014
-0.001
0.001
0.001
0.000
0.
0.
0.
0.
0.
0.
0.
0.
0.
0.
0.
0.
0.000
0.001
0.001
0.002
0.004
0.007
0.007
0.002
-0.024
0.136
104.885
559.051
0.262
-0.088
0.703
346.779
4426.055
13.765
0.067
16.555
25.845
8.758
604.198
119.058
0.359
4.302
42.469
1.940
-0.203
-0.279
2.518
77.140
227.647
100226.844
1368.768
10444.570
1539.785
7.752
-0.015
-0.003
0.002
0.001
0.001
0.
0.
0.
0.
0.
0.
0.
0.
0.
0.
0.
0.
0.
0.000
0.001
0.002
0.004
0.006
0.008
0.005
-0.020
-0.156
3.324
48.243
-0.522
-0.074
0.234
92.580
10710.573
14238.091
1.609
0.165
4.441
2.006
0.388
0.123
0.091
64.581
4280.753
20.356
-0.573
-0.688
-0.128
5.751
13.833
106.312
9.692
5344.786
642.660
2.061
-0.017
-0.002
0.002
0.002
0.001
0.000
0.
0.
0.
0.
0.
0.
0.
0.
0.
0.
0.
0.000
0.000
0.001
0.002
0.003
0.004
0.006
0.004
-0.014
-0.124
-0.214
-0.138
1.963
46.339
7.730
1.065
698.935
922.370
0.612
4.183
604.474
1152.226
3.409
-0.071
-0.025
3.509
30.657
1.290
310.993
17310.346
1.572
-0.626
-0.215
-0.190
-0.112
83.056
0.208
-0.386
-0.035
-0.001
0.003
0.002
0.002
0.001
0.000
0.000
0.
0.
0.
0.
0.
0.
0.
0.
0.
0.000
0.000
0.000
0.001
0.001
0.001
0.001
0.
-0.009
-0.041
-0.079
0.076
55.301
100008.328
1535.697
0.376
0.150
0.999
-0.643
2.781
2209.307
39182.480
9.847
-0.055
-0.057
-0.030
-0.049
-0.328
1020.242
103802.930
59.602
63.633
89727.391
26.577
3.920
76640.391
197.530
-0.461
-0.054
0.000
0.003
0.002
0.002
0.001
0.001
0.000
0.000
0.
0.
0.
0.
0.
0.
0.
0.000
0.000
0.000
0.000
-0.001
-0.004
-0.009
-0.011
-0.011
-0.011
-0.020
-0.034
-0.010
11.224
3382.177
108.686
0.080
-0.267
-0.255
-0.640
14.026
100014.328
3445.349
2.993
-0.062
-0.058
-0.061
-0.085
0.775
80.927
19962.762
120.737
91.309
101534.086
41.849
6.593
19957.268
112.876
-0.224
-0.032
0.
0.001
0.001
0.001
0.001
0.001
0.000
0.000
0.
0.
0.
0.
0.
0.
0.
0.000
0.000
0.000
-0.001
-0.005
-0.014
-0.019
-0.024
-0.024
-0.017
-0.014
-0.018
-0.023
0.065
0.836
0.253
-0.063
-0.278
-0.531
-0.604
2.959
608.154
185.492
2.090
-0.073
-0.015
-0.021
-0.042
8.133
1724.155
100013.344
10.931
10.095
276.462
306.457
17.513
-0.158
-0.289
-0.085
-0.008
-0.001
-0.001
-0.001
0.
0.000
0.001
0.001
0.000
0.
0.
0.
0.
0.
0.
0.
0.000
0.000
0.000
-0.002
-0.010
-0.019
0.013
0.024
-0.028
-0.024
-0.011
-0.004
-0.005
-0.006
-0.009
-0.021
-0.038
-0.106
-0.197
-0.123
0.304
3.313
1.465
-0.315
-0.136
0.013
0.021
0.030
6.930
25.997
22.580
0.077
114.269
12.626
85.183
8.293
-0.146
-0.106
-0.022
-0.005
-0.005
-0.006
-0.004
-0.002
0.000
0.001
0.001
0.000
0.
0.
0.
0.
0.
0.
0.
0.000
0.000
0.
-0.002
-0.012
-0.020
0.132
0.571
-0.020
-0.024
-0.007
0.003
0.007
0.006
0.001
-0.016
-0.075
-0.140
-0.158
-0.166
-0.134
0.096
-0.297
-0.519
-0.145
-0.082
-0.055
0.045
7.112
13.619
-0.300
1.019
100204.805
5430.739
11.135
0.112
-0.056
-0.026
-0.006
-0.005
-0.009
-0.010
-0.007
-0.003
-0.001
0.000
0.001
0.000
0.
0.
0.
0.
0.
0.
0.
0.000
0.000
0.000
-0.002
-0.009
-0.018
-0.004
0.162
-0.021
-0.017
-0.003
0.006
0.009
0.008
0.002
-0.012
-0.086
1.494
110.255
19.529
-0.161
-0.225
0.900
36.787
14.190
0.439
-0.039
-0.058
0.088
-0.080
-0.623
0.010
71.867
489.705
4.211
-0.018
-0.048
-0.014
-0.002
-0.005
-0.010
-0.012
-0.009
-0.004
-0.001
0.000
0.001
0.000
0.
0.
0.
0.
0.
0.
0.
0.000
0.000
0.000
-0.001
-0.004
-0.012
-0.017
-0.018
-0.017
-0.006
0.002
0.007
0.008
0.007
-0.003
-0.017
0.147
30.727
100001.766
2367.792
0.416
0.084
26.717
100016.641
8989.805
364.059
2.826
-0.047
-0.059
-0.046
-0.263
0.076
15.732
56.866
542.586
5.060
-0.016
-0.010
0.
-0.003
-0.008
-0.009
-0.007
-0.003
0.000
0.000
0.000
0.000
0.
0.
0.
0.
0.
0.
0.
0.000
0.000
0.000
0.000
-0.001
-0.003
-0.006
-0.007
-0.004
0.000
0.004
0.006
0.007
0.004
-0.007
-0.019
0.234
5.591
2391.290
381.896
0.511
1.168
733.324
2009.369
1205.038
45219.398
14.038
-0.016
-0.032
0.330
0.135
-0.505
1.463
1570.351
100015.172
42.672
0.028
-0.008
0.001
0.000
-0.003
-0.005
-0.003
-0.001
0.
0.001
0.000
0.000
0.
0.
0.
0.
0.
0.
0.
0.
0.000
0.000
0.000
0.000
0.000
-0.001
-0.001
0.
0.002
0.004
0.005
0.005
0.003
-0.008
-0.024
0.001
4.915
2395.042
362.411
0.597
0.199
24.125
31.279
7.899
24.169
0.669
-0.004
0.295
0.249
0.168
7.141
30.839
14.642
84.172
1.898
-0.012
-0.006
0.002
0.002
0.
-0.001
-0.001
0.
0.000
0.000
0.000
0.000
0.
0.
0.
0.
0.
0.
0.
0.
0.
0.000
0.000
0.000
0.000
0.000
0.000
0.001
0.002
0.003
0.004
0.004
0.002
-0.007
-0.031
-0.042
0.098
2.655
1.328
-0.029
-0.146
-0.213
-0.011
0.003
-0.014
-0.035
0.029
0.835
0.456
0.252
35.850
247.064
2.861
0.087
-0.017
-0.014
-0.002
0.003
0.002
0.001
0.000
0.000
0.000
0.000
0.000
0.000
0.
0.
0.
0.
0.
0.
0.
0.
0.
0.
0.
0.000
0.000
0.000
0.000
0.000
0.000
0.001
0.002
0.004
0.004
0.003
-0.009
-0.043
-0.073
-0.055
-0.037
-0.036
-0.056
-0.148
-0.003
7.029
3.007
0.002
-0.038
-0.017
0.064
-0.001
-0.030
1.055
3.037
0.161
-0.027
-0.020
-0.005
0.001
0.002
0.002
0.001
0.001
0.000
0.000
0.000
0.000
0.
0.
0.
0.
0.
0.
0.
0.
0.
0.
0.
0.
0.
0.
0.000
0.000
0.000
0.000
0.001
0.001
0.003
0.004
0.003
-0.007
-0.039
-0.069
-0.051
-0.037
-0.037
-0.050
-0.066
0.905
15.714
5.449
0.036
-0.043
-0.031
-0.029
-0.044
-0.050
-0.037
-0.021
-0.019
-0.014
-0.004
0.001
0.002
0.002
0.001
0.001
0.000
0.000
0.000
0.000
0.
0.
0.
0.
0.
0.
0.
0.
0.
0.
0.
0.
0.
0.
0.
0.
0.
0.
0.
0.000
0.001
0.001
0.004
0.004
0.001
-0.012
-0.027
-0.035
-0.040
-0.048
-0.061
0.041
52.868
22445.535
87.035
0.122
-0.042
-0.030
-0.027
-0.031
-0.028
-0.021
-0.013
-0.007
-0.001
0.001
0.002
0.002
0.001
0.001
0.000
0.000
0.000
0.
0.
0.
0.
0.
0.
0.
0.
0.
0.
0.
0.
0.
0.
0.
0.
0.
0.
0.
0.
0.
0.000
0.000
0.001
0.003
0.004
0.004
0.
-0.013
-0.033
-0.041
-0.015
0.161
0.128
109.174
100004.664
187.495
0.161
-0.052
-0.027
-0.015
-0.012
-0.008
-0.004
-0.001
0.001
0.002
0.002
0.002
0.001
0.001
0.
0.
0.
0.
0.
0.
0.
0.
0.
0.
0.
0.
0.
0.
0.
0.
0.
0.
0.
0.
0.
0.
0.
0.
0.
0.
0.000
0.000
0.002
0.003
0.004
0.001
-0.014
-0.026
0.950
9.850
400.212
36.076
1.046
10.342
1.207
-0.064
-0.064
-0.032
-0.008
-0.001
0.001
0.002
0.002
0.003
0.002
0.002
0.001
0.000
0.
0.
0.
0.
0.
0.
0.
0.
0.
0.
0.
0.
0.
0.
0.
0.
0.
0.
0.
0.
0.
0.
0.
0.
0.
0.
0.
0.
0.000
0.001
0.003
0.003
-0.001
-0.014
0.062
33.332
1588.870
100020.273
3013.179
0.680
1.045
-0.040
-0.213
-0.072
-0.029
-0.007
0.003
0.004
0.004
0.003
0.002
0.001
0.001
0.000
0.
0.
0.
0.
0.
0.
0.
0.
0.
0.
0.
0.
0.
0.
0.
0.
0.
0.
0.
0.
0.
0.
0.
0.
0.
0.
0.
0.
0.
0.000
0.001
0.002
0.003
0.000
-0.012
0.009
7.728
122.236
226.637
28.715
0.708
26893.188
8682.577
10.133
0.007
-0.035
-0.008
0.003
0.004
0.003
0.002
0.001
0.001
0.000
0.
0.
0.
0.
0.
0.
0.
0.
0.
0.
0.
0.
0.
0.
0.
0.
0.
0.
0.
0.
0.
0.
0.
0.
0.
0.
0.
0.
0.
0.
0.
0.001
0.002
0.002
0.001
-0.008
-0.029
-0.136
-0.174
3.396
-0.144
-0.422
5807.075
5095.355
998.489
1.109
-0.026
-0.008
0.002
0.003
0.002
0.001
0.000
0.
0.
0.
0.
0.
0.
0.
0.
0.
0.
0.
0.
0.
0.
0.
0.
0.
0.
0.
0.
0.
0.
0.
0.
0.
0.
0.
0.
0.
0.
0.
0.
0.
0.000
0.001
0.002
0.002
-0.002
-0.018
-0.130
-0.594
-0.634
-0.523
-0.601
5.567
1971.851
238.139
0.680
-0.017
-0.007
0.001
0.002
0.001
0.001
0.
0.
0.
0.
0.
0.
0.
0.
0.
0.
0.
0.
0.
0.
0.
0.
0.
0.
0.
0.
0.
0.
0.
0.
0.
0.
0.
0.
0.
0.
0.
0.
0.
0.
0.000
0.001
0.002
0.002
0.002
-0.003
-0.029
-0.151
-0.302
-0.173
-0.071
9.505
13136.225
659.003
0.648
-0.014
-0.005
0.001
0.002
0.001
0.000
0.
0.
0.
0.
0.
0.
0.
0.
0.
0.
0.
0.
0.
0.
0.
0.
0.
0.
0.
0.
0.
0.
0.
0.
0.
0.
0.
0.
0.
0.
0.
0.
0.
0.
0.
0.000
0.001
0.002
0.002
0.002
-0.002
-0.011
-0.019
-0.018
-0.015
0.265
6.225
2.329
0.026
-0.009
-0.002
0.001
0.001
0.001
0.000
0.
0.
0.
0.
0.
0.
0.
0.
0.
0.
0.
0.
0.
0.
0.
0.
0.
0.
0.
0.
0.
0.
0.
0.
0.
0.
0.
0.
0.
0.
0.
0.
0.
0.
0.
0.000
0.001
0.001
0.002
0.003
0.003
0.002
0.001
0.000
-0.005
-0.007
0.
-0.004
-0.007
-0.004
0.
0.001
0.001
0.000
0.
0.
0.
0.
0.
0.
0.
0.
0.
0.
0.
0.
0.
0.
0.
0.
0.
0.
0.
0.
0.
0.
0.
0.
0.
0.
0.
0.
0.
0.
0.
0.
0.
0.
0.
0.
0.
0.000
0.001
0.001
0.002
0.003
0.003
0.003
0.003
0.001
-0.002
-0.005
-0.005
-0.003
0.000
0.001
0.001
0.000
0.000
0.
0.
0.
0.
0.
0.
0.
0.
0.
0.
0.
0.
0.
0.
0.
0.
0.
0.
0.
0.
0.
0.
0.
0.
0.
0.
0.
0.
0.
0.
0.
0.
0.
0.
0.
0.
0.
0.
0.000
0.000
0.001
0.001
0.002
0.002
0.002
0.002
0.001
0.
0.
0.
0.001
0.001
0.000
0.000
0.
0.
0.
0.
0.
0.
0.
0.
0.
0.
0.
0.
0.
0.
0.
0.
0.
0.
0.
0.
0.
0.
0.
0.
0.
0.
0.
0.
0.
0.
0.
0.
0.
0.
0.
0.
0.
0.
0.
0.
0.
0.
0.000
0.000
0.000
0.000
0.001
0.001
0.000
0.000
0.000
0.000
0.000
0.000
0.
0.
0.
0.
0.
0.
0.
0.
0.
0.
0.
0.
0.
0.
0.
0.
0.
0.
0.
0.
0.
0.
0.
0.
0.
0.
0.
0.
0.
0.
0.
0.
0.
0.
0.
0.
0.
0.
0.001
0.001
0.001
0.001
0.001
0.001
0.001
0.001
0.001
0.001
0.001
0.001
0.001
0.001
0.001
0.000
0.000
0.000
0.
0.
0.
0.
0.
0.
0.
0.
0.
0.
0.
0.
0.
0.
0.
0.
0.
0.
0.
0.
0.
0.
0.
0.
0.
0.
0.
0.
0.
0.
0.
0.
0.
0.
0.
0.000
0.001
0.001
0.001
0.002
0.002
0.002
0.002
0.003
0.002
0.002
0.002
0.002
0.001
0.001
0.001
0.001
0.001
0.000
0.000
0.
0.
0.
0.
0.
0.
0.
0.
0.
0.
0.
0.
0.
0.
0.
0.
0.
0.
0.
0.
0.
0.
0.
0.
0.
0.
0.
0.
0.
0.
0.
0.
0.
0.
0.000
0.001
0.001
0.002
0.002
0.002
0.003
0.003
0.004
0.004
0.004
0.003
0.003
0.002
0.002
0.001
0.001
0.001
0.001
0.001
0.000
0.000
0.
0.
0.
0.
0.
0.
0.
0.
0.
0.
0.
0.
0.
0.
0.
0.
0.
0.
0.
0.
0.
0.
0.
0.
0.
0.
0.
0.
0.
0.
0.
0.
0.000
0.001
0.001
0.002
0.002
0.001
0.001
0.002
0.003
0.004
0.005
0.005
0.004
0.004
0.003
0.003
0.002
0.002
0.002
0.001
0.001
0.000
0.000
0.000
0.000
0.000
0.
0.
0.
0.
0.
0.
0.
0.
0.
0.
0.
0.
0.
0.
0.
0.
0.
0.
0.
0.
0.
0.
0.
0.
0.
0.
0.
0.
0.000
0.001
0.001
0.001
0.001
-0.001
-0.003
-0.006
-0.006
-0.003
0.001
0.004
0.004
0.003
0.002
0.003
0.003
0.004
0.003
0.002
0.002
0.001
0.001
0.001
0.001
0.001
0.000
0.000
0.
0.
0.
0.
0.
0.
0.
0.
0.
0.
0.
0.
0.
0.
0.
0.
0.
0.
0.
0.
0.
0.
0.
0.
0.
0.000
0.000
0.001
0.001
0.002
0.002
0.000
-0.006
-0.013
-0.019
-0.021
-0.016
-0.013
-0.008
-0.006
-0.007
-0.004
0.000
0.003
0.004
0.004
0.004
0.003
0.002
0.001
0.001
0.001
0.001
0.001
0.001
0.000
0.
0.
0.
0.
0.
0.
0.
0.
0.
0.
0.
0.
0.
0.
0.
0.
0.
0.
0.
0.
0.
0.
0.
0.000
0.001
0.001
0.001
0.002
0.003
0.002
-0.003
-0.010
-0.018
-0.049
-0.123
-0.110
-0.093
-0.113
-0.057
-0.039
-0.017
-0.007
-0.001
0.003
0.005
0.006
0.005
0.002
0.000
-0.002
0.000
0.001
0.001
0.001
0.001
0.000
0.
0.
0.
0.
0.
0.
0.
0.
0.
0.
0.
0.
0.
0.
0.
0.
0.
0.
0.
0.
0.
0.001
0.001
0.001
0.001
0.002
0.002
0.003
0.001
-0.005
-0.011
0.017
-0.154
-0.372
-0.371
-0.321
-0.558
-0.229
-0.113
-0.041
-0.023
-0.015
-0.007
0.001
0.005
0.003
-0.006
-0.030
-0.037
-0.017
-0.004
0.000
0.001
0.001
0.001
0.000
0.
0.
0.
0.
0.
0.
0.
0.
0.
0.
0.
0.
0.
0.
0.
0.
0.
0.
0.
0.001
0.001
0.002
0.002
0.001
0.
-0.001
-0.001
-0.001
-0.006
-0.015
-0.085
-0.453
38.429
78.310
-0.340
-0.600
-0.361
-0.136
-0.061
-0.037
-0.022
-0.018
-0.010
0.001
-0.005
-0.084
-0.405
-0.496
-0.168
-0.023
-0.005
0.000
0.001
0.001
0.000
0.
0.
0.
0.
0.
0.
0.
0.
0.
0.
0.
0.
0.
0.
0.
0.
0.
0.
0.000
0.001
0.002
0.002
0.001
-0.002
-0.008
-0.009
-0.009
-0.010
-0.010
-0.020
-0.146
-0.622
61.488
112.353
-0.487
-0.419
-0.186
-0.090
-0.071
0.282
1.343
0.126
-0.021
-0.009
-0.020
-0.269
-0.461
-0.543
-0.536
-0.176
-0.026
-0.002
0.001
0.001
0.001
0.000
0.
0.
0.
0.
0.
0.
0.
0.
0.
0.
0.
0.
0.
0.
0.
0.
0.000
0.001
0.002
0.003
0.002
-0.001
-0.010
-0.013
0.068
0.085
-0.016
-0.023
-0.023
-0.065
-0.474
-0.473
-0.362
2.122
15.193
1.065
0.979
-0.027
5.737
59.317
2.133
-0.025
-0.017
-0.021
-0.106
0.214
3.294
5.418
-0.479
-0.165
-0.009
0.000
0.001
0.001
0.000
0.
0.
0.
0.
0.
0.
0.
0.
0.
0.
0.
0.
0.
0.
0.
0.
0.000
0.002
0.003
0.003
0.001
-0.008
-0.020
0.213
20.672
30.718
0.449
-0.032
-0.027
-0.030
-0.066
-0.138
0.244
595.280
100006.711
78.189
1.394
-0.043
1.805
12.136
0.705
-0.055
-0.025
-0.021
-0.006
1.778
651.256
100003.070
7.774
-0.361
-0.017
0.000
0.001
0.001
0.000
0.
0.
0.
0.
0.
0.
0.
0.
0.
0.
0.
0.
0.
0.
0.
0.000
0.001
0.002
0.003
0.002
-0.007
-0.043
-0.081
0.919
440.926
898.467
2.149
-0.033
-0.033
-0.030
-0.035
-0.053
0.167
170.546
17122.594
67.515
0.997
-0.102
-0.184
-0.151
-0.331
-0.111
-0.028
-0.020
-0.016
0.228
33.684
1626.885
0.547
-0.339
-0.014
0.001
0.001
0.001
0.000
0.
0.
0.
0.
0.
0.
0.
0.
0.
0.
0.
0.
0.
0.
0.
0.001
0.002
0.003
0.003
-0.003
-0.068
-0.461
-0.583
-0.431
7.094
10.317
0.122
-0.083
-0.128
-0.138
-0.075
-0.066
-0.100
0.168
2.307
2.616
0.135
-0.087
-0.177
-0.413
-0.361
-0.103
-0.026
-0.021
-0.020
-0.098
-0.439
-0.589
-0.603
-0.088
-0.004
0.002
0.001
0.001
0.000
0.
0.
0.
0.
0.
0.
0.
0.
0.
0.
0.
0.
0.
0.
0.
0.001
0.002
0.003
0.001
-0.013
-0.192
1.160
310.876
0.954
-0.390
-0.402
-0.573
-0.302
-0.397
-0.610
-0.402
0.080
1.810
1.456
40.785
2.770
-0.446
-0.103
-0.066
-0.107
-0.097
-0.058
-0.096
-0.061
-0.042
-0.077
-0.084
-0.125
-0.058
-0.009
0.002
0.003
0.002
0.001
0.000
0.
0.
0.
0.
0.
0.
0.
0.
0.
0.
0.
0.
0.
0.
0.000
0.002
0.003
0.003
-0.001
-0.018
0.032
258.698
100054.563
141.955
-0.304
-0.334
-0.429
2.597
166.488
28.418
-0.390
2.039
85.742
6163.160
100028.453
2082.961
-0.426
-0.157
-0.122
-0.061
-0.029
-0.101
-0.216
-0.154
-0.212
-0.494
-0.254
-0.032
-0.008
0.000
0.004
0.004
0.002
0.001
0.
0.
0.
0.
0.
0.
0.
0.
0.
0.
0.
0.
0.
0.
0.000
0.001
0.002
0.004
0.004
-0.003
-0.019
0.884
2686.807
100121.414
31.220
0.077
-0.198
1.482
1917.476
100354.992
51.832
7.469
22.135
526.006
100248.227
898.710
9.474
-0.075
4.812
0.129
-0.071
-0.040
-0.085
-0.189
-0.604
-0.567
-0.349
0.167
0.188
-0.006
-0.004
0.003
0.004
0.003
0.001
0.001
0.000
0.
0.
0.
0.
0.
0.
0.
0.
0.
0.
0.
0.000
0.000
0.002
0.003
0.004
0.004
-0.005
-0.023
0.407
111.368
1172.062
8.254
15.312
7.849
101.390
7764.355
17118.234
14.291
54.416
100054.609
41304.836
39181.648
5.660
-0.117
2.695
39.308
1.348
-0.015
-0.023
0.074
-0.206
7.329
66.655
-0.369
3.271
1.865
0.011
-0.016
-0.002
0.004
0.004
0.002
0.001
0.000
0.000
0.000
0.
0.
0.
0.
0.
0.
0.
0.
0.000
0.000
0.001
0.002
0.004
0.004
0.003
-0.007
-0.045
-0.104
2.303
10.088
0.238
277.383
176.298
2002.615
231.158
4.544
1.358
11.168
11538.333
566.523
28.956
0.291
-0.129
-0.033
1.327
0.475
22.276
9.679
77.881
334.041
954.100
30846.061
1.745
0.281
0.364
-0.174
-0.100
-0.016
0.001
0.003
0.002
0.001
0.001
0.000
0.000
0.
0.
0.
0.
0.
0.
0.
0.
0.000
0.001
0.001
0.002
0.003
0.
-0.008
-0.021
-0.089
-0.500
0.385
3.014
0.086
27.940
17.688
-0.271
0.106
0.025
-0.045
0.076
1.985
0.841
0.243
6.196
3.227
-0.086
-0.142
6.566
7878.833
839.325
8085.265
100079.875
100021.914
1132.384
6.885
15.955
4.147
1.268
-0.515
-0.084
-0.010
-0.003
-0.001
0.001
0.000
0.001
0.000
0.000
0.
0.
0.
0.
0.
0.
0.000
0.000
0.001
0.001
0.001
-0.005
-0.035
-0.107
-0.109
0.021
2.063
102.930
3819.477
72.368
10.007
-0.303
-0.238
-0.050
0.130
0.228
5.747
2.122
-0.055
4.980
4280.762
595.244
0.873
-0.049
1.130
108.380
52.297
157.620
98.725
1299.253
100031.617
2184.884
100046.906
100659.016
17309.180
-0.619
-0.213
-0.034
-0.018
-0.011
-0.003
0.000
0.000
0.000
0.000
0.
0.
0.
0.
0.
0.
0.000
0.001
0.001
0.001
-0.004
-0.059
-0.271
-0.344
-0.205
23.465
2409.293
25751.980
2573.715
733.833
535.306
0.517
0.032
-0.375
-0.059
15.162
70348.625
1534.044
0.697
5.440
2284.068
507.517
18.101
1.048
-0.133
-0.234
-0.296
0.329
-0.045
71068.508
303.499
219.528
4294.555
1258.881
277.489
-0.549
-0.141
-0.044
-0.030
-0.021
-0.010
-0.002
0.000
0.001
0.000
0.000
0.
0.
0.
0.
0.
0.000
0.001
0.001
0.000
-0.017
-0.320
0.643
7575.806
237.179
223.503
100004.313
427.408
17.567
5.177
25.317
0.731
-0.371
-0.614
0.065
13.282
25713.256
903.834
0.643
59.428
100000.594
42557.102
99.652
3.051
0.143
0.120
0.311
3.767
23035.246
157.852
-0.353
27.594
5.015
0.313
0.010
17.449
24.211
0.360
-0.003
-0.029
-0.015
-0.003
0.000
0.001
0.000
0.000
0.
0.
0.
0.
0.
0.000
0.001
0.001
-0.001
-0.024
-0.478
6.711
100013.039
2253.476
9.447
55.043
3.796
-0.166
44.487
4.635
1.913
0.549
-0.327
2.266
26.902
21.831
7.140
-0.057
2.027
360.672
101.345
2.108
0.327
0.934
28.500
3014.111
942.990
100298.852
439.683
0.499
12143.854
798.160
0.022
7.241
33982.383
100007.391
7.603
-0.018
-0.033
-0.015
-0.003
0.000
0.001
0.000
0.000
0.
0.
0.
0.
0.
0.000
0.001
0.001
-0.002
-0.014
-0.193
-0.572
3.148
3.531
0.263
-0.422
-0.599
2.640
3399.767
170.764
143.158
46.277
0.336
0.996
7.742
1.289
0.764
2.722
0.743
-0.170
-0.132
0.122
0.264
2.454
237.587
100004.086
624.527
99.739
0.296
0.316
75.443
17.809
0.582
442.050
1915.909
929.696
4.517
-0.020
-0.029
-0.009
-0.001
0.001
0.001
0.000
0.
0.
0.
0.
0.
0.
0.000
0.000
0.001
0.
-0.004
-0.033
-0.160
-0.252
-0.024
-0.089
-0.373
5.123
329.394
100021.734
6052.053
114.463
19.953
0.762
-0.014
0.040
0.845
5.155
4037.155
435.626
0.139
-0.153
-0.416
-0.496
-0.454
3.453
50.270
4.617
0.534
2.994
1.345
-0.479
-0.354
0.154
54.543
109.247
2.388
0.164
-0.028
-0.015
-0.003
0.000
0.001
0.001
0.000
0.
0.
0.
0.
0.
0.
0.
0.000
0.001
0.001
0.001
-0.004
-0.016
-0.024
-0.028
-0.051
0.068
77.453
100045.469
739.799
124.560
13.016
0.347
0.184
-0.053
-0.056
1.057
227.240
5837.570
581.435
0.191
0.183
-0.050
26.689
112.477
-0.622
-0.193
0.526
6.037
446.698
108.717
0.001
-0.248
-0.085
0.073
0.204
-0.021
-0.025
-0.015
-0.004
0.000
0.001
0.001
0.001
0.000
0.
0.
0.
0.
0.
0.
0.
0.000
0.000
0.001
0.002
0.002
0.001
-0.003
-0.015
-0.045
0.000
18.391
258.484
18.289
-0.173
-0.562
-0.085
0.122
1.133
0.335
4.030
29524.779
34002.199
38.167
0.508
8.896
8.614
7.191
14.435
-0.510
2.111
188.366
3832.117
29595.670
31.711
1.834
0.203
-0.193
-0.337
-0.392
-0.056
-0.013
-0.001
0.002
0.002
0.002
0.001
0.000
0.
0.
0.
0.
0.
0.
0.
0.
0.
0.000
0.001
0.002
0.003
0.004
0.002
-0.008
-0.043
-0.140
0.129
1.870
1.122
-0.563
0.129
-0.165
2.530
129.787
16.333
0.383
29.143
253.372
299.099
1.293
3.722
3.604
2.128
0.247
-0.313
4.267
660.066
1448.959
8066.942
463.816
10149.575
21.632
28.941
6.839
-0.568
-0.087
-0.005
0.003
0.004
0.003
0.002
0.000
0.
0.
0.
0.
0.
0.
0.
0.
0.
0.
0.
0.001
0.001
0.003
0.004
0.004
-0.003
-0.044
-0.507
1.611
896.433
170.093
3.566
14.462
3.245
2.106
50.031
8.238
-0.011
0.119
3.393
3.311
-0.076
-0.078
0.028
3.498
2.816
0.004
0.093
2.486
11.893
100002.523
8609.761
100093.492
119.004
1.405
-0.333
-0.570
-0.068
-0.010
0.000
0.003
0.003
0.002
0.000
0.000
0.
0.
0.
0.
0.
0.
0.
0.
0.
0.
0.
0.001
0.002
0.004
0.004
0.000
-0.038
-0.593
7.837
5808.102
36.325
576.428
100041.953
3393.297
196.734
0.096
-0.266
-0.096
-0.202
-0.472
-0.267
-0.201
-0.283
-0.116
11.922
8.902
0.083
-0.046
0.091
0.413
19.085
22.673
100030.102
39174.406
2.555
-0.245
-0.002
0.000
-0.014
-0.006
0.000
0.002
0.002
0.001
0.000
0.
0.
0.
0.
0.
0.
0.
0.
0.
0.
0.
0.000
0.001
0.003
0.004
0.002
-0.015
-0.219
-0.434
16.220
143.046
70.409
352.768
2511.085
100024.125
40.105
-0.653
-0.044
-0.274
-0.636
-0.407
-0.277
-0.293
-0.352
0.281
0.298
0.015
1.420
29.210
36.420
3.485
4.666
847.845
154.180
1.423
35.871
10.841
1.115
0.048
-0.013
-0.004
0.001
0.002
0.001
0.000
0.
0.
0.
0.
0.
0.
0.
0.
0.
0.
0.
0.
0.001
0.002
0.003
0.003
-0.001
-0.027
-0.108
0.436
2.033
0.496
0.369
4.428
277.458
-0.234
-0.200
7.351
20.690
-0.057
-0.536
-0.274
0.044
0.815
0.349
0.166
-0.051
4.190
504.395
100015.867
2069.486
200.934
911.564
999.719
2.556
70.252
18.262
1.358
0.049
-0.024
-0.011
0.000
0.002
0.001
0.001
0.000
0.
0.
0.
0.
0.
0.
0.
0.
0.
0.
0.
0.000
0.001
0.002
0.003
0.003
-0.001
-0.008
-0.013
-0.017
-0.066
-0.152
1.054
0.165
-0.450
0.722
810.540
19560.771
11.728
-0.188
0.375
19.039
3392.198
255.592
253.349
3.825
0.285
48.184
4290.866
7927.435
82178.508
958.209
299.667
1.320
0.772
0.540
1.487
1.411
0.012
-0.019
-0.005
0.001
0.002
0.001
0.000
0.
0.
0.
0.
0.
0.
0.
0.
0.
0.
0.
0.
0.000
0.001
0.002
0.003
0.004
0.003
0.000
-0.010
-0.040
0.252
321.973
633.182
1.768
0.081
46.230
296.586
59.204
0.637
0.574
89.550
100039.664
46457.121
100331.352
83.962
0.280
0.138
1.178
8.845
442.569
43.198
0.854
0.011
6.174
144.041
1540.626
1235.096
1.698
-0.019
-0.012
0.000
0.002
0.001
0.000
0.
0.
0.
0.
0.
0.
0.
0.
0.
0.
0.
0.
0.
0.000
0.001
0.002
0.005
0.006
0.007
0.000
-0.018
0.709
3257.818
30028.393
9.487
-0.086
1.331
553.128
29543.477
18.174
-0.032
2.286
37.639
48.904
83.896
8.361
0.028
-0.014
0.126
-0.015
0.251
-0.030
-0.122
0.091
99.559
95335.766
3911.507
3018.001
7.021
0.213
-0.015
-0.001
0.003
0.002
0.001
0.000
0.
0.
0.
0.
0.
0.
0.
0.
0.
0.
0.
0.
0.000
0.001
0.002
0.004
0.007
0.008
0.004
-0.012
0.008
4.523
15.772
0.781
-0.345
1.843
550.237
7019.100
50.177
0.120
1.074
42.492
8.996
0.124
-0.046
-0.063
0.186
0.918
-0.036
-0.532
-0.648
-0.520
-0.108
3.967
70.423
7.675
8.245
3.032
0.013
-0.022
-0.001
0.003
0.003
0.002
0.001
0.000
0.
0.
0.
0.
0.
0.
0.
0.
0.
0.
0.000
0.000
0.001
0.001
0.003
0.004
0.005
0.003
-0.008
-0.066
-0.466
-0.556
-0.378
2.147
0.537
1.465
16.527
48.688
-0.386
39.075
100001.859
2686.967
0.846
-0.096
-0.052
0.012
0.097
-0.156
0.078
5.087
1.625
-0.403
-0.351
-0.051
0.210
1.252
-0.146
-0.385
-0.040
-0.001
0.003
0.003
0.002
0.001
0.001
0.000
0.
0.
0.
0.
0.
0.
0.
0.
0.000
0.000
0.000
0.001
0.000
0.000
-0.002
-0.005
-0.007
-0.010
-0.032
-0.167
-0.456
2.922
186.685
18.844
0.096
11.719
222.077
-0.457
7.310
2242.029
229.751
1.036
-0.061
0.370
0.544
-0.038
-0.046
19.254
3414.919
649.813
10.158
18.188
1.433
46.240
3578.281
21.998
-0.233
-0.045
-0.003
0.001
0.001
0.001
0.001
0.001
0.001
0.000
0.
0.
0.
0.
0.
0.
0.
0.000
0.000
0.000
0.
-0.003
-0.010
-0.019
-0.023
-0.023
-0.019
-0.020
-0.034
-0.046
1.076
26.169
4.629
1.115
503.450
89724.820
5.658
0.699
483.384
34008.645
20.893
0.006
2.134
3.255
0.050
0.009
37.651
17150.652
664.701
1007.210
100015.477
146.443
158.625
26490.439
38.848
-0.010
-0.031
-0.009
-0.005
-0.002
0.000
0.000
0.001
0.001
0.000
0.
0.
0.
0.
0.
0.
0.
0.000
0.000
0.000
-0.002
-0.010
-0.021
0.182
0.212
0.013
-0.002
-0.022
-0.018
-0.014
0.005
0.128
0.026
0.268
1.747
10.416
2.471
27.271
1212.292
100018.961
28.378
-0.054
0.230
0.349
-0.056
0.009
36.295
425.718
8.118
274.707
10222.677
100045.383
939.093
32.282
0.733
-0.030
-0.025
-0.019
-0.016
-0.011
-0.005
-0.001
0.000
0.001
0.000
0.
0.
0.
0.
0.
0.
0.000
0.000
0.000
0.
-0.004
-0.017
0.048
28.369
41.131
0.302
0.028
-0.023
-0.013
-0.004
-0.004
-0.014
-0.027
0.036
2.349
3.218
7.592
103.650
22406.340
163.990
0.089
-0.290
0.136
1.240
0.314
-0.208
0.487
700.461
0.082
4.188
215.894
17880.822
148.599
1.302
-0.019
-0.031
-0.029
-0.030
-0.028
-0.022
-0.011
-0.004
0.000
0.001
0.000
0.
0.
0.
0.
0.
0.
0.000
0.000
0.000
0.000
-0.005
-0.017
0.321
177.156
2389.877
1.251
-0.014
-0.021
-0.007
0.002
0.001
-0.018
-0.049
0.027
4.238
7.555
6.440
2.750
263.856
4468.100
0.204
-0.463
0.668
14.021
3.005
-0.370
-0.364
176.206
5.412
999.628
82788.836
7125.257
2.704
-0.069
-0.037
-0.027
-0.030
-0.031
-0.031
-0.028
-0.016
-0.005
-0.001
0.001
0.000
0.
0.
0.
0.
0.
0.
0.
0.000
0.000
0.000
-0.004
-0.015
0.006
2.520
97.733
0.164
-0.025
-0.016
-0.001
0.004
0.
-0.030
-0.105
-0.103
0.019
0.392
0.348
-0.354
-0.157
2.254
0.637
0.424
0.094
1.609
0.451
-0.224
-0.431
9.482
8.814
5630.938
3312.150
11.084
-0.076
-0.090
-0.028
-0.019
-0.025
-0.020
-0.022
-0.027
-0.017
-0.005
-0.001
0.000
0.000
0.
0.
0.
0.
0.
0.
0.
0.000
0.000
0.000
-0.001
-0.008
-0.019
-0.022
-0.019
-0.022
-0.017
-0.005
0.003
0.005
-0.003
-0.040
-0.117
-0.041
2.240
8.775
1.959
-0.134
-0.031
42.869
89.253
15.530
1.284
0.043
-0.036
-0.062
-0.231
-0.389
16.234
95337.461
3090.086
366.742
0.832
-0.054
-0.018
-0.011
-0.017
-0.018
-0.019
-0.021
-0.013
-0.003
0.
0.001
0.000
0.
0.
0.
0.
0.
0.
0.
0.000
0.000
0.000
0.000
-0.002
-0.007
-0.012
-0.015
-0.011
-0.004
0.001
0.005
0.003
-0.005
-0.033
-0.071
1.136
334.342
4527.861
539.015
0.648
3.712
39165.734
95409.563
18.282
4.738
0.175
-0.032
-0.030
-0.056
-0.194
0.575
26.793
100027.875
7908.057
2.675
-0.025
-0.011
-0.004
-0.011
-0.015
-0.017
-0.014
-0.006
-0.001
0.000
0.000
0.000
0.
0.
0.
0.
0.
0.
0.
0.
0.000
0.000
0.000
0.
-0.001
-0.002
-0.002
-0.001
0.001
0.003
0.005
0.003
-0.005
-0.025
-0.047
0.624
83.401
7943.473
898.954
0.783
0.610
143.195
200.996
3.531
0.307
-0.016
-0.024
-0.023
-0.033
0.267
170.422
2486.472
2711.809
22.350
0.248
-0.020
-0.006
0.000
-0.001
-0.006
-0.007
-0.005
-0.002
0.
0.000
0.000
0.000
0.
0.
0.
0.
0.
0.
0.
0.
0.000
0.000
0.000
0.000
0.000
0.000
0.000
0.001
0.001
0.003
0.004
0.003
-0.002
-0.015
-0.035
-0.026
0.492
4.134
1.878
-0.078
-0.291
0.406
-0.224
-0.286
-0.058
-0.029
-0.019
-0.021
-0.028
0.880
3381.998
100006.672
73.283
1.592
-0.020
-0.018
-0.002
0.002
0.002
0.
-0.001
-0.001
0.
0.000
0.000
0.000
0.
0.
0.
0.
0.
0.
0.
0.
0.
0.
0.
0.000
0.000
0.000
0.000
0.001
0.001
0.001
0.002
0.003
0.004
0.002
-0.005
-0.018
-0.031
-0.029
-0.031
-0.043
-0.157
-0.472
-0.531
-0.626
-0.284
-0.052
-0.021
-0.015
-0.019
-0.028
0.049
8.955
36.139
1.063
-0.011
-0.021
-0.007
0.001
0.002
0.002
0.001
0.001
0.000
0.000
0.000
0.000
0.000
0.
0.
0.
0.
0.
0.
0.
0.
0.
0.
0.
0.
0.000
0.000
0.000
0.000
0.000
0.001
0.001
0.002
0.003
0.004
0.002
-0.002
-0.009
-0.016
-0.025
-0.029
-0.071
-0.328
-0.474
0.415
0.089
-0.030
-0.018
-0.010
-0.013
-0.020
-0.020
-0.001
0.021
-0.013
-0.015
-0.007
0.000
0.002
0.002
0.001
0.001
0.000
0.000
0.000
0.000
0.000
0.
0.
0.
0.
0.
0.
0.
0.
0.
0.
0.
0.
0.
0.
0.
0.
0.
0.
0.000
0.000
0.001
0.003
0.004
0.005
0.004
0.001
-0.006
-0.018
-0.031
-0.047
-0.035
8.911
362.427
13.029
0.026
-0.016
-0.005
-0.004
-0.006
-0.008
-0.009
-0.009
-0.007
-0.003
0.000
0.001
0.001
0.001
0.001
0.000
0.000
0.000
0.000
0.
0.
0.
0.
0.
0.
0.
0.
0.
0.
0.
0.
0.
0.
0.
0.
0.
0.
0.
0.
0.
0.000
0.001
0.002
0.004
0.005
0.005
0.000
-0.013
-0.032
-0.040
-0.008
0.015
15.143
1109.699
22.337
0.041
-0.017
-0.003
0.001
0.001
0.001
0.000
0.
0.001
0.001
0.001
0.001
0.001
0.001
0.000
0.
0.
0.
0.
0.
0.
0.
0.
0.
0.
0.
0.
0.
0.
0.
0.
0.
0.
0.
0.
0.
0.
0.
0.
0.
0.
0.000
0.001
0.003
0.004
0.003
-0.004
-0.022
-0.024
0.555
9.840
3.032
0.307
2.326
0.251
-0.082
-0.026
-0.003
0.003
0.004
0.004
0.003
0.002
0.002
0.002
0.001
0.001
0.000
0.000
0.
0.
0.
0.
0.
0.
0.
0.
0.
0.
0.
0.
0.
0.
0.
0.
0.
0.
0.
0.
0.
0.
0.
0.
0.
0.
0.
0.000
0.001
0.002
0.003
0.001
-0.008
-0.025
0.129
11.041
3169.657
210.312
0.283
-0.454
-0.613
-0.518
-0.062
-0.008
0.003
0.005
0.004
0.003
0.002
0.001
0.001
0.001
0.000
0.
0.
0.
0.
0.
0.
0.
0.
0.
0.
0.
0.
0.
0.
0.
0.
0.
0.
0.
0.
0.
0.
0.
0.
0.
0.
0.
0.
0.
0.
0.001
0.002
0.002
0.001
-0.008
-0.026
0.052
22.929
100253.555
1377.637
0.343
87.419
51.498
-0.448
-0.117
-0.015
0.001
0.004
0.004
0.002
0.001
0.001
0.000
0.000
0.
0.
0.
0.
0.
0.
0.
0.
0.
0.
0.
0.
0.
0.
0.
0.
0.
0.
0.
0.
0.
0.
0.
0.
0.
0.
0.
0.
0.
0.
0.
0.000
0.001
0.002
0.002
-0.004
-0.027
-0.227
33.146
100016.391
281.537
-0.537
40.827
22.149
0.489
-0.062
-0.016
-0.002
0.002
0.002
0.002
0.001
0.
0.
0.
0.
0.
0.
0.
0.
0.
0.
0.
0.
0.
0.
0.
0.
0.
0.
0.
0.
0.
0.
0.
0.
0.
0.
0.
0.
0.
0.
0.
0.
0.
0.
0.000
0.001
0.002
0.002
0.
-0.017
-0.262
-0.413
50.532
0.217
-0.498
-0.448
2.188
1.021
-0.005
-0.015
-0.003
0.001
0.002
0.001
0.000
0.
0.
0.
0.
0.
0.
0.
0.
0.
0.
0.
0.
0.
0.
0.
0.
0.
0.
0.
0.
0.
0.
0.
0.
0.
0.
0.
0.
0.
0.
0.
0.
0.
0.
0.
0.001
0.001
0.002
0.002
-0.003
-0.050
-0.379
-0.576
-0.404
-0.070
0.087
3.712
1.535
0.012
-0.011
-0.003
0.001
0.001
0.001
0.000
0.
0.
0.
0.
0.
0.
0.
0.
0.
0.
0.
0.
0.
0.
0.
0.
0.
0.
0.
0.
0.
0.
0.
0.
0.
0.
0.
0.
0.
0.
0.
0.
0.
0.
0.
0.000
0.001
0.002
0.002
0.002
-0.003
-0.019
-0.037
-0.025
-0.013
-0.003
0.144
0.070
-0.010
-0.008
-0.001
0.001
0.001
0.000
0.000
0.
0.
0.
0.
0.
0.
0.
0.
0.
0.
0.
0.
0.
0.
0.
0.
0.
0.
0.
0.
0.
0.
0.
0.
0.
0.
0.
0.
0.
0.
0.
0.
0.
0.
0.
0.
0.000
0.001
0.002
0.002
0.002
0.002
0.001
0.001
-0.003
-0.006
-0.006
-0.007
-0.007
-0.003
0.000
0.001
0.001
0.000
0.
0.
0.
0.
0.
0.
0.
0.
0.
0.
0.
0.
0.
0.
0.
0.
0.
0.
0.
0.
0.
0.
0.
0.
0.
0.
0.
0.
0.
0.
0.
0.
0.
0.
0.
0.
0.
0.
0.000
0.001
0.001
0.002
0.003
0.003
0.003
0.001
-0.001
-0.003
-0.003
-0.002
0.
0.000
0.001
0.000
0.000
0.
0.
0.
0.
0.
0.
0.
0.
0.
0.
0.
0.
0.
0.
0.
0.
0.
0.
0.
0.
0.
0.
0.
0.
0.
0.
0.
0.
0.
0.
0.
0.
0.
0.
0.
0.
0.
0.
0.
0.000
0.000
0.001
0.001
0.002
0.002
0.001
0.001
0.000
0.
0.000
0.001
0.001
0.000
0.000
0.
0.
0.
0.
0.
0.
0.
0.
0.
0.
0.
0.
0.
0.
0.
0.
0.
0.
0.
0.
0.
0.
0.
0.
0.
0.
0.
0.
0.
0.
0.
0.
0.
0.
0.
0.
0.
0.
0.
0.
0.
0.
0.
0.
0.
0.
0.000
0.000
0.000
0.000
0.000
0.000
0.000
0.
0.
0.
0.
0.
0.
0.
0.
0.
0.
0.
0.
0.
0.
0.
0.
0.
0.
0.
0.
0.
0.
0.
0.
0.
0.
0.
0.
0.
0.
0.
0.
0.
0.
0.
0.
0.
0.
0.
0.
0.000
0.001
0.001
0.001
0.000
0.000
0.000
0.000
0.000
0.001
0.001
0.000
0.000
0.000
0.000
0.000
0.
0.
0.
0.
0.
0.
0.
0.
0.
0.
0.
0.
0.
0.
0.
0.
0.
0.
0.
0.
0.
0.
0.
0.
0.
0.
0.
0.
0.
0.
0.
0.
0.
0.
0.
0.
0.000
0.001
0.001
0.001
0.002
0.002
0.002
0.002
0.002
0.001
0.001
0.001
0.001
0.001
0.001
0.001
0.000
0.000
0.000
0.
0.
0.
0.
0.
0.
0.
0.
0.
0.
0.
0.
0.
0.
0.
0.
0.
0.
0.
0.
0.
0.
0.
0.
0.
0.
0.
0.
0.
0.
0.
0.
0.
0.
0.
0.000
0.001
0.001
0.002
0.002
0.002
0.003
0.003
0.003
0.003
0.003
0.003
0.002
0.002
0.001
0.001
0.001
0.001
0.000
0.000
0.000
0.000
0.
0.
0.
0.
0.
0.
0.
0.
0.
0.
0.
0.
0.
0.
0.
0.
0.
0.
0.
0.
0.
0.
0.
0.
0.
0.
0.
0.
0.
0.
0.
0.
0.000
0.000
0.001
0.002
0.002
0.002
0.002
0.003
0.003
0.004
0.004
0.005
0.004
0.004
0.003
0.003
0.002
0.001
0.001
0.001
0.000
0.000
0.000
0.000
0.000
0.000
0.
0.
0.
0.
0.
0.
0.
0.
0.
0.
0.
0.
0.
0.
0.
0.
0.
0.
0.
0.
0.
0.
0.
0.
0.
0.
0.
0.
0.
0.000
0.001
0.002
0.002
0.002
0.001
0.000
0.000
0.002
0.003
0.004
0.005
0.005
0.005
0.004
0.004
0.003
0.003
0.002
0.002
0.001
0.001
0.001
0.001
0.001
0.000
0.000
0.000
0.
0.
0.
0.
0.
0.
0.
0.
0.
0.
0.
0.
0.
0.
0.
0.
0.
0.
0.
0.
0.
0.
0.
0.
0.000
0.000
0.001
0.001
0.002
0.002
0.002
0.001
-0.003
-0.007
-0.010
-0.009
-0.016
-0.022
-0.009
0.002
0.004
0.004
0.004
0.004
0.005
0.004
0.003
0.002
0.001
0.001
0.001
0.001
0.001
0.001
0.000
0.
0.
0.
0.
0.
0.
0.
0.
0.
0.
0.
0.
0.
0.
0.
0.
0.
0.
0.
0.
0.
0.
0.
0.001
0.001
0.001
0.001
0.002
0.003
0.003
0.002
-0.003
-0.013
-0.034
-0.041
-0.021
-0.215
-0.373
-0.202
-0.026
-0.005
-0.002
0.001
0.004
0.006
0.006
0.004
0.001
-0.003
-0.004
-0.001
0.000
0.001
0.001
0.001
0.000
0.
0.
0.
0.
0.
0.
0.
0.
0.
0.
0.
0.
0.
0.
0.
0.
0.
0.
0.
0.
0.000
0.001
0.001
0.001
0.001
0.001
0.002
0.003
0.004
0.002
-0.007
-0.052
-0.297
0.074
3.226
1.841
3.465
-0.597
-0.128
-0.023
-0.016
-0.012
-0.002
0.004
0.005
0.001
-0.021
-0.083
-0.100
-0.036
-0.006
0.
0.001
0.001
0.001
0.000
0.
0.
0.
0.
0.
0.
0.
0.
0.
0.
0.
0.
0.
0.
0.
0.
0.
0.
0.
0.001
0.001
0.002
0.002
0.000
-0.001
-0.002
-0.001
0.001
0.001
-0.011
-0.181
-0.493
3040.119
8995.006
110.901
112.659
-0.625
-0.206
-0.039
-0.032
-0.029
-0.020
-0.004
0.001
-0.021
-0.281
-0.575
-0.591
-0.444
-0.046
-0.006
0.000
0.001
0.001
0.000
0.
0.
0.
0.
0.
0.
0.
0.
0.
0.
0.
0.
0.
0.
0.
0.
0.
0.
0.000
0.001
0.002
0.002
0.000
-0.005
-0.013
-0.014
-0.013
-0.011
-0.006
-0.013
-0.207
-0.609
5089.361
15073.661
9.610
-0.294
-0.451
0.698
0.023
0.038
-0.046
-0.040
-0.018
-0.009
-0.079
-0.390
100.637
439.353
-0.361
-0.147
-0.024
-0.002
0.001
0.001
0.001
0.000
0.
0.
0.
0.
0.
0.
0.
0.
0.
0.
0.
0.
0.
0.
0.
0.
0.000
0.001
0.002
0.003
0.002
-0.005
-0.019
-0.016
0.195
0.244
-0.005
-0.017
-0.012
-0.070
-0.558
-0.341
0.119
0.447
1.936
17.623
100073.984
1.634
0.649
-0.101
-0.138
-0.045
-0.023
-0.089
-0.187
2369.590
27164.502
19.135
-0.182
-0.080
-0.006
0.001
0.001
0.001
0.000
0.
0.
0.
0.
0.
0.
0.
0.
0.
0.
0.
0.
0.
0.
0.
0.
0.001
0.002
0.003
0.004
0.000
-0.016
-0.027
0.633
156.959
273.405
1.439
-0.016
-0.017
-0.017
-0.071
-0.168
0.029
17.642
675.556
1266.373
5444.225
5.028
-0.308
-0.543
-0.387
-0.149
-0.041
-0.046
0.198
143.555
100115.008
6203.166
0.450
-0.149
-0.010
0.001
0.001
0.001
0.000
0.
0.
0.
0.
0.
0.
0.
0.
0.
0.
0.
0.
0.
0.
0.
0.000
0.002
0.003
0.004
0.003
-0.008
-0.041
-0.053
3.411
29535.863
100015.313
8.497
0.045
-0.026
-0.029
-0.067
-0.091
0.053
12.954
9003.487
33980.426
12.838
0.350
-0.619
7.850
1.796
-0.368
-0.081
-0.033
0.252
17.180
135.890
228.690
-0.261
-0.216
-0.011
0.001
0.001
0.001
0.000
0.
0.
0.
0.
0.
0.
0.
0.
0.
0.
0.
0.
0.
0.
0.
0.001
0.002
0.004
0.004
-0.001
-0.041
-0.254
-0.481
0.893
37.707
60.643
1.030
-0.012
-0.155
-0.161
-0.207
-0.228
-0.349
0.051
9.013
11.798
0.150
-0.145
-0.530
0.218
-0.311
-0.551
-0.081
-0.035
0.001
1.263
2.053
-0.448
-0.516
-0.070
-0.003
0.002
0.002
0.001
0.000
0.
0.
0.
0.
0.
0.
0.
0.
0.
0.
0.
0.
0.
0.
0.
0.002
0.003
0.004
0.003
-0.009
-0.125
-0.436
-0.101
4.299
6.500
0.322
-0.096
-0.234
-0.386
-0.595
-0.505
-0.204
-0.417
-0.528
0.047
-0.495
-0.312
-0.147
-0.191
-0.529
-0.608
-0.187
-0.034
-0.040
-0.137
-0.297
-0.150
-0.113
-0.057
-0.010
0.002
0.004
0.002
0.001
0.000
0.
0.
0.
0.
0.
0.
0.
0.
0.
0.
0.
0.
0.
0.
0.001
0.002
0.004
0.005
0.000
-0.023
-0.098
0.430
27.746
4.424
3.413
0.287
-0.122
0.621
9929.119
700.711
-0.510
-0.008
1.271
8.986
495.896
13.592
-0.128
0.288
-0.039
0.001
-0.051
-0.026
-0.018
-0.097
-0.571
-0.440
-0.231
-0.035
-0.016
-0.006
0.003
0.004
0.003
0.001
0.000
0.
0.
0.
0.
0.
0.
0.
0.
0.
0.
0.
0.
0.
0.000
0.002
0.003
0.005
0.005
-0.002
-0.025
0.111
31.996
288.157
71.615
146.991
14.935
2.547
48.837
56452.672
2085.305
-0.268
1.167
53.009
70.347
44.830
228.628
54.305
2629.875
33.168
4.989
0.096
-0.069
-0.139
-0.200
-0.317
554.657
85.137
14.056
0.130
-0.012
-0.001
0.004
0.004
0.002
0.001
0.000
0.
0.
0.
0.
0.
0.
0.
0.
0.
0.
0.
0.000
0.001
0.002
0.004
0.005
0.005
-0.003
-0.022
0.601
2140.881
100014.664
176.215
7178.532
147.446
228.447
29818.080
129.349
1.595
0.974
51.972
1248.152
1110.404
1.814
0.148
1045.188
100000.281
593.380
14.051
0.184
-0.261
-0.515
-0.499
-0.260
29.027
22403.613
1913.199
1.189
-0.021
-0.008
0.003
0.004
0.003
0.002
0.000
0.000
0.
0.
0.
0.
0.
0.
0.
0.
0.
0.000
0.000
0.001
0.003
0.004
0.005
0.003
-0.006
-0.029
0.073
28.302
362.548
4.977
4.911
1.433
63.474
498.818
3.951
0.135
0.659
24.321
16.143
9.015
0.107
-0.104
11.808
272.789
7.643
0.591
0.218
13.325
36.527
3.759
0.646
1.095
143.118
47.993
0.290
-0.072
-0.021
0.000
0.004
0.003
0.002
0.001
0.000
0.000
0.
0.
0.
0.
0.
0.
0.
0.
0.000
0.001
0.002
0.003
0.003
0.001
-0.007
-0.021
-0.045
-0.060
-0.007
-0.289
-0.479
-0.717
-0.423
12.357
22.244
50.643
3.034
0.257
0.158
0.070
0.034
0.082
-0.048
-0.141
-0.138
-0.038
1.747
2.145
518.692
1713.356
50.799
6.550
0.946
7.538
2.232
0.042
-0.484
-0.064
-0.007
0.001
0.002
0.002
0.001
0.001
0.000
0.000
0.
0.
0.
0.
0.
0.
0.000
0.001
0.001
0.002
0.002
-0.002
-0.016
-0.045
-0.019
0.087
2.060
118.787
23.884
0.562
-0.353
-0.622
0.917
43.456
329.068
3.774
0.598
0.173
-0.092
0.119
1.705
1.115
0.866
0.010
-0.447
-0.133
1.117
3258.759
1567.984
6.882
11.973
105.290
6242.512
155.210
22.625
-0.659
-0.137
-0.022
-0.006
-0.001
0.001
0.001
0.001
0.000
0.000
0.
0.
0.
0.
0.
0.
0.000
0.001
0.001
0.001
-0.002
-0.028
-0.047
0.085
3.006
86.931
88.149
100009.172
1829.529
11.741
0.329
60.255
6.491
0.461
2.770
1.066
42.508
11.166
-0.036
1.441
207.943
106.422
3802.805
17.564
0.214
788.852
29.024
147.770
1.983
3.316
1.816
35.881
764.525
33.868
1.545
-0.586
-0.117
-0.038
-0.021
-0.008
-0.001
0.001
0.001
0.001
0.000
0.
0.
0.
0.
0.
0.
0.000
0.001
0.001
0.000
-0.012
-0.151
-0.119
51.723
1435.205
100026.383
1630.154
143.572
25585.100
47.751
3.597
100019.016
1627.534
-0.543
-0.144
0.762
30.725
9.626
-0.059
14.968
12481.787
2223.940
100014.070
103.258
39.663
20062.236
198.842
7.792
162.075
5.145
-0.693
-0.028
4.728
9.074
2.376
2.560
3.222
0.054
-0.033
-0.016
-0.004
0.000
0.001
0.001
0.000
0.
0.
0.
0.
0.
0.
0.000
0.001
0.001
0.000
-0.018
-0.253
0.226
1131.218
100012.484
550.269
34.151
0.950
597.840
2.341
99.670
5506.603
23.717
-0.228
-0.098
0.012
0.389
0.320
-0.117
0.446
53.142
18.933
769.225
58.004
370.303
2362.943
72.844
33983.801
4728.668
12.085
-0.504
1.535
4.138
21.325
24.844
206.869
299.173
1.232
-0.034
-0.018
-0.004
0.000
0.001
0.001
0.000
0.
0.
0.
0.
0.
0.
0.000
0.001
0.001
0.000
-0.013
-0.111
0.283
34.256
103.064
2.876
-0.092
140.746
2.540
4.830
29.164
100093.164
6167.872
12.754
0.135
0.053
14.053
155.493
8.981
2.128
-0.142
0.654
17.627
3.728
113.159
100019.992
718.047
3062.999
917.617
2.501
-0.488
-0.427
8.431
9.845
9065.190
81844.773
41.678
0.455
-0.030
-0.014
-0.002
0.001
0.001
0.001
0.000
0.
0.
0.
0.
0.
0.
0.000
0.000
0.001
0.000
-0.005
-0.029
-0.006
0.460
0.339
-0.055
1.031
1153.562
13.215
72.983
76760.719
6650.936
2185.462
810.411
1.232
0.244
271.603
52316.996
94000.914
3622.371
0.845
-0.151
-0.494
-0.152
56.719
83.032
6.419
2.667
2.295
0.010
-0.615
20.546
1275.775
17.662
334.651
899.159
2.631
-0.022
-0.023
-0.007
0.000
0.001
0.001
0.001
0.000
0.
0.
0.
0.
0.
0.
0.
0.000
0.001
0.001
0.
-0.007
-0.016
-0.022
-0.040
-0.050
3.855
778.592
4296.595
12.727
22997.936
60.598
31.413
22.303
0.209
-0.001
6.272
69.413
100003.797
4501.722
1.225
8.844
9.891
5824.148
100001.375
0.961
-0.445
-0.559
-0.027
0.564
-0.348
-0.539
2.027
1.815
0.464
0.479
-0.021
-0.027
-0.010
0.000
0.002
0.001
0.001
0.000
0.
0.
0.
0.
0.
0.
0.
0.
0.000
0.000
0.001
0.002
0.001
-0.002
-0.011
-0.026
-0.042
0.541
507.785
100066.578
10.220
9.158
24.438
-0.455
-0.137
-0.033
0.004
0.172
10.438
12.732
3.709
4.413
19560.822
10301.376
100891.352
5874.141
0.328
-0.283
-0.207
8.850
16.535
1.128
14.472
29.490
14.799
2.185
-0.573
-0.100
-0.014
0.000
0.003
0.003
0.002
0.001
0.
0.
0.
0.
0.
0.
0.
0.
0.
0.
0.000
0.001
0.002
0.003
0.002
-0.003
-0.015
-0.049
-0.184
1.918
2881.249
0.525
1131.782
100002.383
1.989
-0.237
0.235
0.369
-0.019
0.449
0.367
-0.264
2.096
1110.834
756.289
1009.435
24.661
9.624
0.781
0.303
6.501
16.280
36.056
90652.438
1008.998
100204.930
11387.180
-0.650
-0.183
-0.012
0.002
0.004
0.003
0.002
0.001
0.
0.
0.
0.
0.
0.
0.
0.
0.
0.
0.000
0.001
0.002
0.003
0.003
0.001
-0.008
-0.054
-0.606
7.075
5806.633
42.675
196.554
257.602
0.683
-0.124
0.345
0.388
0.079
-0.346
-0.091
0.426
-0.628
0.425
0.320
2.498
2.520
2.903
0.292
-0.044
0.467
17.907
38.133
659.493
27.211
794.089
125.833
-0.580
-0.131
-0.018
-0.004
0.002
0.003
0.002
0.001
0.000
0.
0.
0.
0.
0.
0.
0.
0.
0.
0.
0.001
0.001
0.003
0.003
0.003
-0.001
-0.045
-0.586
27.512
100129.805
4399.431
100035.813
1938.325
2.519
0.826
0.171
4.102
4.965
0.200
0.804
1.875
-0.608
-0.568
-0.531
-0.630
-0.047
4.958
0.044
-0.062
-0.052
0.572
3.168
194.671
45.359
0.124
1.964
1.343
1.335
0.067
-0.010
-0.002
0.001
0.002
0.001
0.000
0.
0.
0.
0.
0.
0.
0.
0.
0.
0.
0.000
0.001
0.002
0.003
0.004
0.002
-0.016
-0.222
0.200
1534.114
100011.195
19610.877
660.378
11.952
439.164
0.038
2.427
3.217
0.240
1.437
2.310
11.787
0.889
-0.171
-0.569
1.675
11861.867
21.709
0.197
1.235
0.160
18.377
100013.906
876.654
10.879
14979.097
800.954
1110.351
4.048
-0.010
-0.007
0.000
0.002
0.001
0.001
0.
0.
0.
0.
0.
0.
0.
0.
0.
0.
0.
0.000
0.001
0.002
0.003
0.004
-0.001
-0.024
-0.046
5.323
30.866
3.840
0.669
-0.477
3.313
-0.629
-0.258
-0.064
0.143
1.004
25.200
488.282
8.556
1.072
-0.008
0.159
4.019
2.177
4.663
64.670
5.825
28.741
6217.386
6990.149
45.576
100023.602
2364.375
2140.129
5.355
-0.022
-0.012
0.000
0.002
0.002
0.001
0.
0.
0.
0.
0.
0.
0.
0.
0.
0.
0.
0.
0.000
0.001
0.002
0.003
0.003
-0.001
-0.006
0.001
0.015
-0.043
-0.070
4.372
18.818
0.454
-0.610
0.627
2.676
0.159
5.321
413.169
351.774
1974.611
40.925
105.569
2.060
-0.118
1.540
13.166
23.043
39165.824
1725.473
2274.707
158.219
32.513
4.706
2.701
0.081
-0.059
-0.020
-0.002
0.003
[truncated: 971,156 more chars]
