# Supplementary material for: Ferroptosis regulation by traditional chinese medicine for ischemic stroke intervention based on network pharmacology and data mining
Source: PLoS One. 2025 Apr 16;20(4):e0321751. doi: 10.1371/journal.pone.0321751 (PMC12002469; doi:10.1371/journal.pone.0321751)
Supplement: S3 File — (ZIP) [file pone.0321751.s003.zip › 分子对接6/MAPK8/MAPK-0546/input/4qtd_h.OA.map]

GRID_PARAMETER_FILE 4qtd_autolig.gpf
GRID_DATA_FILE 4qtd_h.maps.fld
MACROMOLECULE 4qtd_h.pdbqt
SPACING 1.000
NELEMENTS 54 62 80
CENTER 15.684 15.491 27.552
0.
0.
0.
0.
0.
0.
0.
0.
0.
0.
0.
0.
0.
0.
0.
0.
0.
0.
0.
0.
0.
0.
0.
0.
0.
0.
0.
0.
0.
0.
0.
0.
0.
0.
0.
0.
0.
0.
0.
0.
0.
0.
0.
0.
0.
0.
0.
0.
0.
0.
0.
0.
0.
0.
0.
0.
0.
0.
0.
0.
0.
0.
0.
0.
0.
0.
0.
0.
0.
0.
0.
0.
0.
0.
0.
0.
0.
0.
0.
0.
0.
0.
0.
0.
0.
0.
0.
0.
0.
0.
0.
0.
0.
0.
0.
0.
0.
0.
0.
0.
0.
0.
0.
0.
0.
0.
0.
0.
0.
0.
0.
0.
0.
0.
0.
0.
0.
0.
0.
0.
0.
0.
0.
0.
0.
0.
0.
0.
0.
0.
0.
0.
0.
0.
0.
0.
0.
0.
0.
0.
0.
0.
0.
0.
0.
0.
0.
0.
0.
0.
0.
0.
0.
0.
0.
0.
0.
0.
0.
0.
0.
0.
0.
0.
0.
0.
0.
0.
0.
0.
0.
0.
0.
0.
0.
0.
0.
0.
0.
0.
0.
0.
0.
0.
0.
0.
0.
0.
0.
0.
0.
0.
0.
0.
0.
0.
0.
0.
0.
0.
0.
0.
0.
0.
0.
0.
0.
0.
0.
0.
0.
0.
0.
0.
0.
0.
0.
0.
0.
0.
0.
0.
0.
0.
0.
0.
0.
0.
0.
0.
0.
0.
0.
0.
0.
0.
0.
0.
0.
0.
0.
0.
0.
0.
0.
0.
0.
0.
0.
0.
0.
0.
0.
0.
0.
0.
0.
0.
0.
0.
0.
0.
0.
0.
0.
0.
0.
0.
0.
0.
0.
0.
0.
0.
0.
0.
0.
0.
0.
0.
0.
0.
0.
0.
0.
0.
0.
0.
0.
0.
0.
0.
0.
0.
0.
0.
0.
0.
0.
0.
0.
0.
0.
0.
0.
0.
0.
0.
0.
0.
0.
0.
0.
0.
0.
0.
0.
0.
0.
0.
0.
0.
0.
0.
0.
0.
0.
0.
0.
0.
0.
0.
0.
0.
0.
0.
0.
0.
0.
0.
0.
0.
0.
0.
0.
0.
0.
0.
0.
0.
0.
0.
0.
0.
0.
0.
0.
0.
0.
0.
0.
0.
0.
0.
0.
0.
0.
0.
0.
0.
0.
0.
0.
0.
0.
0.
0.
0.
0.
0.
0.
0.
0.
0.
0.
0.
0.
0.
0.
0.
0.
0.
0.
0.
0.
0.
0.
0.
0.
0.
0.
0.
0.
0.
0.
0.
0.
0.
0.
0.
0.
0.
0.
0.
0.
0.
0.
0.
0.
0.
0.
0.
0.
0.
0.
0.
0.
0.
0.
0.
0.
0.
0.
0.
0.
0.
0.
0.
0.
0.
0.
0.
0.
0.
0.
0.
0.
0.
0.
0.
0.
0.
0.
0.
0.
0.
0.
0.
0.
0.
0.
0.
0.
0.
0.
0.
0.
0.
0.
0.
0.
0.
0.
0.
0.
0.
0.
0.
0.
0.
0.
0.
0.
0.
0.
0.
0.
0.
0.
0.
0.
0.
0.
0.
0.
0.
0.
0.
0.
0.
0.
0.
0.
0.
0.
0.
0.
0.
0.
0.
0.
0.
0.
0.
0.
0.
0.
0.
0.
0.
0.
0.
0.
0.
0.
0.
0.
0.
0.
0.
0.
0.
0.
0.
0.
0.
0.
0.
0.
0.
0.
0.
0.
0.
0.
0.
0.
0.
0.
0.
0.
0.
0.
0.
0.
0.
0.
0.
0.
0.
0.
0.
0.
0.
0.
0.
0.
0.
0.
0.
0.
0.
0.
0.
0.
0.
0.
0.
0.
0.
0.
0.
0.
0.
0.
0.
0.
0.
0.
0.
0.
0.
0.
0.
0.
0.
0.
0.
0.
0.
0.
0.
0.
0.
0.
0.
0.
0.
0.
0.
0.
0.
0.
0.
0.
0.
0.
0.
0.
0.
0.
0.
0.
0.
0.
0.
0.
0.
0.
0.
0.
0.
0.
0.
0.
0.
0.
0.
0.
0.
0.
0.
0.
0.
0.
0.
0.
0.
0.
0.
0.
0.
0.
0.
0.
0.
0.
0.
0.
0.
0.
0.
0.
0.
0.
0.
0.
0.
0.
0.
0.
0.
0.
0.
0.
0.
0.
0.
0.
0.
0.
0.
0.
0.
0.
0.
0.
0.
0.
0.
0.
0.
0.
0.
0.
0.
0.
0.
0.
0.
0.
0.
0.
0.
0.
0.
0.
0.
0.
0.
0.
0.
0.
0.
0.
0.
0.
0.
0.
0.
0.
0.
0.
0.
0.
0.
0.
0.
0.
0.
0.
0.
0.
0.
0.
0.
0.
0.
0.
0.
0.
0.
0.
0.
0.
0.
0.
0.
0.
0.
0.
0.
0.
0.
0.
0.
0.
0.
0.
0.
0.
0.
0.
0.
0.
0.
0.
0.
0.
0.
0.
0.
0.
0.
0.
0.
0.
0.
0.
0.
0.
0.
0.
0.
0.
0.
0.
0.
0.
0.
0.
0.
0.
0.
0.
0.
0.
0.
0.
0.
0.
0.
0.
0.
0.
0.
0.
0.
0.
0.
0.
0.
0.
0.
0.
0.
0.
0.
0.
0.
0.
0.
0.
0.
0.
0.
0.
0.
0.
0.
0.
0.
0.
0.
0.
0.
0.
0.
0.
0.
0.
0.
0.
0.
0.
0.
0.
0.
0.
0.
0.
0.
0.
0.
0.
0.
0.
0.
0.
0.
0.
0.
0.
0.
0.
0.
0.
0.
0.
0.
0.
0.
0.
0.
0.
0.
0.
0.
0.
0.
0.
0.
0.
0.
0.
0.
0.
0.
0.
0.
0.
0.
0.
0.
0.
0.
0.
0.
0.
0.
0.
0.
0.
0.
0.
0.
0.
0.
0.
0.
0.
0.
0.
0.
0.
0.
0.
0.
0.
0.
0.
0.
0.
0.
0.
0.
0.
0.
0.
0.
0.
0.
0.
0.
0.
0.
0.
0.
0.
0.
0.
0.
0.
0.
0.
0.
0.
0.
0.
0.
0.
0.
0.
0.
0.
0.
0.
0.
0.
0.
0.
0.
0.
0.
0.
0.
0.
0.
0.
0.
0.
0.
0.
0.
0.
0.
0.
0.
0.
0.
0.
0.
0.
0.
0.
0.
0.
0.
0.
0.
0.
0.
0.
0.
0.
0.
0.
0.
0.
0.
0.
0.
0.
0.
0.
0.
0.
0.
0.
0.
0.
0.
0.
0.
0.
0.
0.
0.
0.
0.
0.
0.
0.
0.001
0.002
0.001
0.001
0.001
0.001
0.002
0.
0.
0.
0.
0.
0.
0.
0.
0.
0.
0.
0.
0.
0.
0.
0.
0.
0.
0.
0.
0.
0.
0.
0.
0.
0.
0.
0.
0.
0.
0.
0.
0.
0.
0.
0.
0.
0.
0.
0.
0.
0.
0.
0.
0.
0.
0.
0.002
0.001
0.002
0.002
0.002
0.002
0.002
0.002
0.001
0.001
0.
0.
0.
0.
0.
0.
0.
0.
0.
0.
0.
0.
0.
0.
0.
0.
0.
0.
0.
0.
0.
0.
0.
0.
0.
0.
0.
0.
0.
0.
0.
0.
0.
0.
0.
0.
0.
0.
0.
0.
0.
0.
0.
0.
0.001
0.001
0.002
0.000
0.000
0.000
0.000
0.001
0.002
0.002
0.001
0.001
0.
0.
0.
0.
0.
0.
0.
0.
0.
0.
0.
0.
0.
0.
0.
0.
0.
0.
0.
0.
0.
0.
0.
0.
0.
0.
0.
0.
0.
0.
0.
0.
0.
0.
0.
0.
0.
0.
0.
0.
0.
0.
0.001
0.001
0.000
0.
-0.001
-0.001
-0.001
-0.001
0.000
0.000
0.002
0.002
0.001
0.
0.
0.
0.
0.
0.
0.
0.
0.
0.
0.
0.
0.
0.
0.
0.
0.
0.
0.
0.
0.
0.
0.
0.
0.
0.
0.
0.
0.
0.
0.
0.
0.
0.
0.
0.
0.
0.
0.
0.
0.
0.
0.001
-0.001
0.000
-0.001
-0.004
-0.008
-0.009
-0.007
-0.005
-0.001
0.000
0.002
0.001
0.001
0.
0.
0.
0.
0.
0.
0.
0.
0.
0.
0.
0.
0.
0.
0.
0.
0.
0.
0.
0.
0.
0.
0.
0.
0.
0.
0.
0.
0.
0.
0.
0.
0.
0.
0.
0.
0.
0.
0.
0.
0.
0.002
-0.001
-0.001
-0.004
-0.010
-0.014
-0.017
-0.015
-0.008
-0.005
-0.001
0.000
0.002
0.002
0.
0.
0.
0.
0.
0.
0.
0.
0.
0.
0.
0.
0.
0.
0.
0.
0.
0.
0.
0.
0.
0.
0.
0.
0.
0.
0.
0.
0.
0.
0.
0.
0.
0.
0.
0.
0.
0.
0.
0.
0.
0.001
-0.001
-0.002
-0.007
-0.013
-0.019
-0.024
-0.020
-0.014
-0.007
-0.003
0.
0.001
0.002
0.
0.
0.
0.
0.
0.
0.
0.
0.
0.
0.
0.
0.
0.
0.
0.
0.
0.
0.
0.
0.
0.
0.
0.
0.
0.
0.
0.
0.
0.
0.
0.
0.
0.
0.
0.
0.
0.
0.
0.
0.
-0.003
-0.004
-0.006
-0.009
-0.014
-0.020
-0.024
-0.021
-0.014
-0.007
-0.004
0.000
0.001
0.002
0.
0.
0.
0.
0.
0.
0.
0.
0.
0.
0.
0.
0.
0.
0.
0.
0.
0.
0.
0.
0.
0.
0.
0.
0.
0.
0.
0.
0.
0.
0.
0.
0.
0.
0.
0.
0.
0.
0.
0.
0.
-0.002
-0.004
-0.006
-0.009
-0.013
-0.017
-0.019
-0.017
-0.011
-0.007
-0.004
0.000
0.001
0.001
0.
0.
0.
0.
0.
0.
0.
0.
0.
0.
0.
0.
0.
0.
0.
0.
0.
0.
0.
0.
0.
0.
0.
0.
0.
0.
0.
0.
0.
0.
0.
0.
0.
0.
0.
0.
0.
0.
0.
0.
0.
-0.001
-0.004
-0.004
-0.008
-0.008
-0.013
-0.014
-0.011
-0.009
-0.006
-0.003
-0.001
0.001
0.001
0.
0.
0.
0.
0.
0.
0.
0.
0.
0.
0.
0.
0.
0.
0.
0.
0.
0.
0.
0.
0.
0.
0.
0.
0.
0.
0.
0.
0.
0.
0.
0.
0.
0.
0.
0.
0.
0.
0.
0.
0.
-0.001
-0.002
-0.004
-0.006
-0.006
-0.008
-0.009
-0.008
-0.006
-0.004
-0.002
-0.001
0.001
0.
0.
0.
0.
0.
0.
0.
0.
0.
0.
0.
0.
0.
0.
0.
0.
0.
0.
0.
0.
0.
0.
0.
0.
0.
0.
0.
0.
0.
0.
0.
0.
0.
0.
0.
0.
0.
0.
0.
0.
0.
0.
0.
-0.001
-0.001
-0.003
-0.004
-0.005
-0.006
-0.005
-0.004
-0.002
-0.001
0.002
0.
0.
0.
0.
0.
0.
0.
0.
0.
0.
0.
0.
0.
0.
0.
0.
0.
0.
0.
0.
0.
0.
0.
0.
0.
0.
0.
0.
0.
0.
0.
0.
0.
0.
0.
0.
0.
0.
0.
0.
0.
0.
0.
0.
0.
-0.001
-0.003
-0.005
-0.006
-0.005
-0.004
-0.004
-0.001
0.001
0.
0.
0.
0.
0.
0.
0.
0.
0.
0.
0.
0.
0.
0.
0.
0.
0.
0.
0.
0.
0.
0.
0.
0.
0.
0.
0.
0.
0.
0.
0.
0.
0.
0.
0.
0.
0.
0.
0.
0.
0.
0.
0.
0.
0.
0.
-0.002
-0.003
-0.006
-0.006
-0.006
-0.005
-0.004
-0.002
0.
0.
0.
0.
0.
0.
0.
0.
0.
0.
0.
0.
0.
0.
0.
0.
0.
0.
0.
0.
0.
0.
0.
0.
0.
0.
0.
0.
0.
0.
0.
0.
0.
0.
0.
0.
0.
0.
0.
0.
0.
0.
0.
0.
0.
0.
-0.002
-0.003
-0.007
-0.009
-0.008
-0.008
-0.007
-0.004
-0.003
-0.002
0.
0.
0.
0.
0.
0.
0.
0.
0.
0.
0.
0.
0.
0.
0.
0.
0.
0.
0.
0.
0.
0.
0.
0.
0.
0.
0.
0.
0.
0.
0.
0.
0.
0.
0.
0.
0.
0.
0.
0.
0.
0.
0.
0.
-0.002
-0.004
-0.007
-0.010
-0.013
-0.013
-0.011
-0.009
-0.006
-0.004
-0.003
0.
0.
0.
0.
0.
0.
0.
0.
0.
0.
0.
0.
0.
0.
0.
0.
0.
0.
0.
0.
0.
0.
0.
0.
0.
0.
0.
0.
0.
0.
0.
0.
0.
0.
0.
0.
0.
0.
0.
0.
0.
0.
0.
0.
-0.002
-0.006
-0.009
-0.012
-0.015
-0.017
-0.014
-0.011
-0.008
-0.005
-0.003
-0.002
0.
0.
0.
0.
0.
0.
0.
0.
0.
0.
0.
0.
0.
0.
0.
0.
0.
0.
0.
0.
0.
0.
0.
0.
0.
0.
0.
0.
0.
0.
0.
0.
0.
0.
0.
0.
0.
0.
0.
0.
0.
0.
0.
-0.002
-0.006
-0.010
-0.014
-0.016
-0.018
-0.016
-0.012
-0.009
-0.006
-0.003
-0.002
0.
0.
0.
0.
0.
0.
0.
0.
0.
0.
0.
0.
0.
0.
0.
0.
0.
0.
0.
0.
0.
0.
0.
0.
0.
0.
0.
0.
0.
0.
0.
0.
0.
0.
0.
0.
0.
0.
0.
0.
0.
0.
0.
-0.002
-0.006
-0.009
-0.013
-0.016
-0.017
-0.016
-0.012
-0.009
-0.006
-0.002
-0.002
0.
0.
0.
0.
0.
0.
0.
0.
0.
0.
0.
0.
0.
0.
0.
0.
0.
0.
0.
0.
0.
0.
0.
0.
0.
0.
0.
0.
0.
0.
0.
0.
0.
0.
0.
0.
0.
0.
0.
0.
0.
0.
0.
-0.002
-0.005
-0.008
-0.012
-0.014
-0.016
-0.014
-0.011
-0.008
-0.006
-0.002
-0.001
0.
0.
0.
0.
0.
0.
0.
0.
0.
0.
0.
0.
0.
0.
0.
0.
0.
0.
0.
0.
0.
0.
0.
0.
0.
0.
0.
0.
0.
0.
0.
0.
0.
0.
0.
0.
0.
0.
0.
0.
0.
0.
0.
0.
-0.004
-0.006
-0.008
-0.009
-0.011
-0.011
-0.010
-0.007
-0.004
-0.002
0.
0.
0.
0.
0.
0.
0.
0.
0.
0.
0.
0.
0.
0.
0.
0.
0.
0.
0.
0.
0.
0.
0.
0.
0.
0.
0.
0.
0.
0.
0.
0.
0.
0.
0.
0.
0.
0.
0.
0.
0.
0.
0.
0.
0.
-0.002
-0.004
-0.006
-0.009
-0.011
-0.011
-0.009
-0.008
-0.003
0.000
-0.001
0.
0.
0.
0.
0.
0.
0.
0.
0.
0.
0.
0.
0.
0.
0.
0.
0.
0.
0.
0.
0.
0.
0.
0.
0.
0.
0.
0.
0.
0.
0.
0.
0.
0.
0.000
0.000
0.000
-0.002
-0.002
-0.004
-0.002
0.
0.
0.
0.
-0.002
-0.006
-0.007
-0.010
-0.011
-0.011
-0.007
-0.003
-0.001
-0.001
0.
0.
0.
0.
0.
0.
0.
0.
0.
0.
0.
0.
0.
0.
0.
0.
0.
0.
0.
0.
0.
0.
0.
0.
0.
0.
0.
0.
0.
0.
0.
0.
-0.002
-0.002
-0.002
-0.002
-0.005
-0.004
-0.005
-0.005
-0.005
-0.004
-0.003
0.
0.
0.
-0.006
-0.007
-0.010
-0.012
-0.009
-0.008
-0.005
-0.003
-0.001
0.
0.
0.
0.
0.
0.
0.
0.
0.
0.
0.
0.
0.
0.
0.
0.
0.
0.
0.
0.
0.
0.
0.
0.
0.
0.
0.
0.
0.
0.
0.
-0.002
-0.002
-0.002
-0.002
-0.006
-0.007
-0.007
-0.008
-0.007
-0.006
-0.006
-0.004
-0.002
0.
-0.006
-0.007
-0.009
-0.010
-0.012
-0.013
-0.008
-0.006
-0.003
0.000
0.
0.
0.
0.
0.
0.
0.
0.
0.
0.
0.
0.
0.
0.
0.
0.
0.
0.
0.
0.
0.
0.
0.
0.
0.
0.
0.
0.
0.
0.
0.
-0.002
-0.002
-0.003
-0.003
-0.007
-0.010
-0.011
-0.011
-0.011
-0.010
-0.007
-0.005
-0.004
-0.002
-0.006
-0.010
-0.011
-0.012
-0.012
-0.012
-0.007
-0.006
-0.004
0.000
0.
0.
0.
0.
0.
0.
0.
0.
0.
0.
0.
0.
0.
0.
0.
0.
0.
0.
0.
0.
0.
0.
0.
0.
0.
0.
0.
0.
0.
0.
0.
-0.002
-0.002
-0.003
-0.005
-0.010
-0.011
-0.013
-0.012
-0.013
-0.012
-0.010
-0.006
-0.004
-0.002
-0.008
-0.010
-0.012
-0.013
-0.013
-0.011
-0.008
-0.005
-0.004
0.001
0.
0.
0.
0.
0.
0.
0.
0.
0.
0.
0.
0.
0.
0.
0.
0.
0.
0.
0.
0.
0.
0.
0.
0.
0.
0.
0.
0.
0.
0.
0.
-0.002
-0.002
-0.003
-0.005
-0.010
-0.012
-0.013
-0.013
-0.013
-0.012
-0.010
-0.006
-0.003
-0.004
-0.006
-0.009
-0.011
-0.013
-0.013
-0.011
-0.008
-0.005
-0.003
0.000
0.
0.
0.
0.
0.
0.
0.
0.
0.
0.
0.
0.
0.
0.
0.
0.
0.
0.
0.
0.
0.
0.
0.
0.
0.
0.
0.
0.
0.
0.
0.
0.
-0.002
-0.002
-0.006
-0.009
-0.011
-0.011
-0.012
-0.013
-0.012
-0.010
-0.007
-0.002
-0.004
-0.005
-0.007
-0.010
-0.011
-0.011
-0.010
-0.007
-0.004
-0.001
0.
0.
0.
0.
0.
0.
0.
0.
0.
0.
0.
0.
0.
0.
0.
0.
0.
0.
0.
0.
0.
0.
0.
0.
0.
0.
0.
0.
0.
0.
0.
0.
0.
0.
-0.002
-0.005
-0.006
-0.008
-0.010
-0.011
-0.011
-0.010
-0.008
-0.003
-0.002
-0.001
-0.003
-0.006
-0.007
-0.009
-0.009
-0.008
-0.003
-0.002
0.
0.
0.
0.
0.
0.
0.
0.
0.
0.
0.
0.
0.
0.
0.
0.
0.
0.
0.
0.
0.
0.
0.
0.
0.
0.
0.
0.
0.
0.
0.
0.
0.
0.
0.
0.
0.
-0.004
-0.005
-0.006
-0.009
-0.009
-0.008
-0.005
-0.003
-0.002
0.001
-0.001
-0.003
-0.005
-0.006
-0.006
-0.004
-0.002
0.
0.
0.
0.
0.
0.
0.
0.
0.
0.
0.
0.
0.
0.
0.
0.
0.
0.
0.
0.
0.
0.
0.
0.
0.
0.
0.
0.
0.
0.
0.
0.
0.
0.
0.
0.
0.
0.
0.
-0.004
-0.005
-0.005
-0.005
-0.005
-0.002
-0.002
0.
0.
0.
-0.001
-0.002
-0.002
-0.001
0.
0.
0.
0.
0.
0.
0.
0.
0.
0.
0.
0.
0.
0.
0.
0.
0.
0.
0.
0.
0.
0.
0.
0.
0.
0.
0.
0.
0.
0.
0.
0.
0.
0.
0.
0.
0.
0.
0.
0.
0.
0.
-0.004
-0.004
-0.004
-0.002
0.
0.
0.
0.
0.
0.
0.
0.
0.
0.
0.
0.
0.
0.
0.
0.
0.
0.
0.
0.
0.
0.
0.
0.
0.
0.
0.
0.
0.
0.
0.
0.
0.
0.
0.
0.
0.
0.
0.
0.
0.
0.
0.
0.
0.
0.
0.
0.
0.
0.
0.
0.
0.
0.
0.
0.
0.
0.
0.
0.
0.
0.
0.
0.
0.
0.
0.
0.
0.
0.
0.
0.
0.
0.
0.
0.
0.
0.
0.
0.
0.
0.
0.
0.
0.
0.
0.
0.
0.
0.
0.
0.
0.
0.
0.
0.
0.
0.
0.
0.
0.
0.
0.
0.
0.
0.
0.
0.
0.
0.
0.
0.
0.
0.
0.
0.
0.
0.
0.
0.
0.
0.
0.
0.
0.
0.
0.
0.
0.
0.
0.
0.
0.
0.
0.
0.
0.
0.
0.
0.
0.
0.
0.
0.
0.
0.
0.
0.
0.
0.
0.
0.
0.
0.
0.
0.
0.
0.
0.
0.
0.
0.
0.
0.
0.
0.
0.
0.
0.
0.
0.
0.
0.
0.
0.
0.
0.
0.
0.
0.
0.
0.
0.
0.
0.
0.
0.
0.
0.
0.
0.
0.
0.
0.
0.
0.
0.
0.
0.
0.
0.
0.
0.
0.
0.
0.
0.
0.
0.
0.
0.
0.
0.
0.
0.
0.
0.
0.
0.
0.
0.
0.
0.
0.
0.
0.
0.
0.
0.
0.
0.
0.
0.
0.
0.
0.
0.
0.
0.
0.
0.
0.
0.
0.
0.
0.
0.
0.
0.
0.
0.
0.
0.
0.
0.
0.
0.
0.
0.
0.
0.
0.
0.
0.
0.
0.
0.
0.
0.
0.
0.
0.
0.
0.
0.
0.
0.
0.
0.
0.
0.
0.
0.
0.
0.
0.
0.
0.
0.
0.
0.
0.
0.
0.
0.
0.
0.
0.
0.
0.
0.
0.
0.
0.
0.
0.
0.
0.
0.
0.
0.
0.
0.
0.
0.
0.
0.
0.
0.
0.
0.
0.
0.
0.
0.
0.
0.
0.
0.
0.
0.
0.
0.
0.
0.
0.
0.
0.
0.
0.
0.
0.
0.
0.
0.
0.
0.
0.
0.
0.
0.
0.
0.
0.
0.
0.
0.
0.
0.
0.
0.
0.
0.
0.
0.
0.
0.
0.
0.
0.
0.
0.
0.
0.
0.
0.
0.
0.
0.
0.
0.
0.
0.
0.
0.
0.
0.
0.
0.
0.
0.
0.
0.
0.
0.
0.
0.
0.
0.
0.
0.
0.
0.
0.
0.
0.
0.
0.
0.
0.
0.
0.
0.
0.
0.
0.
0.
0.
0.
0.
0.
0.
0.
0.
0.
0.
0.
0.
0.
0.
0.
0.
0.
0.
0.
0.
0.
0.
0.
0.
0.
0.
0.
0.
0.
0.
0.
0.
0.
0.
0.
0.
0.
0.
0.
0.
0.
0.
0.
0.
0.
0.
0.
0.
0.
0.
0.
0.
0.
0.
0.
0.
0.
0.
0.
0.
0.
0.
0.
0.
0.
0.
0.
0.
0.
0.
0.
0.
0.
0.
0.
0.
0.
0.
0.
0.
0.
0.
0.
0.
0.
0.
0.
0.
0.
0.
0.
0.
0.
0.
0.
0.
0.
0.
0.
0.
0.
0.
0.
0.
0.
0.
0.
0.
0.
0.
0.
0.
0.
0.
0.
0.
0.
0.
0.
0.
0.
0.
0.
0.
0.
0.
0.
0.
0.
0.
0.
0.
0.
0.
0.
0.
0.
0.
0.
0.
0.
0.
0.
0.
0.
0.
0.
0.
0.
0.
0.
0.
0.
0.
0.
0.
0.
0.
0.
0.
0.
0.
0.
0.
0.
0.
0.
0.
0.
0.
0.
0.
0.
0.
0.
0.
0.
0.
0.
0.
0.
0.
0.
0.
0.
0.
0.
0.
0.
0.
0.
0.
0.
0.
0.
0.
0.
0.
0.
0.
0.
0.
0.
0.
0.
0.
0.
0.
0.
0.
0.
0.
0.
0.
0.
0.
0.
0.
0.
0.
0.
0.
0.
0.
0.
0.
0.
0.
0.
0.
0.
0.
0.
0.
0.
0.
0.
0.
0.
0.
0.
0.
0.
0.
0.
0.
0.
0.
0.
0.
0.
0.
0.
0.
0.
0.
0.
0.
0.
0.
0.
0.
0.
0.
0.
0.
0.
0.
0.
0.
0.
0.
0.
0.
0.
0.
0.
0.
0.
0.
0.
0.
0.
0.
0.
0.
0.
0.
0.
0.
0.
0.
0.
0.
0.
0.
0.
0.
0.
0.
0.
0.
0.
0.
0.
0.
0.
0.
0.
0.
0.
0.
0.
0.
0.
0.
0.
0.
0.
0.
0.
0.
0.
0.
0.
0.
0.
0.
0.
0.
0.
0.
0.
0.
0.
0.
0.
0.
0.
0.
0.
0.
0.
0.
0.
0.
0.
0.
0.
0.
0.
0.
0.
0.
0.
0.
0.
0.
0.
0.
0.
0.
0.
0.
0.
0.
0.
0.
0.
0.
0.
0.
0.
0.
0.
0.
0.
0.
0.
0.
0.
0.
0.
0.
0.
0.
0.
0.
0.
0.
0.
0.
0.
0.
0.
0.
0.
0.
0.
0.
0.
0.
0.
0.
0.
0.
0.
0.
0.
0.
0.
0.
0.
0.
0.
0.
0.
0.
0.
0.
0.
0.
0.
0.
0.
0.
0.
0.
0.
0.
0.
0.
0.
0.
0.
0.
0.
0.
0.
0.
0.
0.
0.
0.
0.
0.
0.
0.
0.
0.
0.
0.
0.
0.
0.
0.
0.
0.
0.
0.
0.
0.
0.
0.
0.
0.
0.
0.
0.
0.
0.
0.
0.
0.
0.
0.
0.
0.
0.
0.
0.
0.
0.
0.
0.
0.
0.
0.
0.
0.
0.
0.
0.
0.
0.
0.
0.
0.
0.
0.
0.
0.
0.
0.
0.
0.
0.
0.
0.
0.
0.
0.
0.
0.
0.
0.
0.
0.
0.
0.001
0.001
0.001
0.
0.
0.
0.
0.
0.
0.
0.
0.
0.
0.
0.
0.
0.
0.
0.
0.
0.
0.
0.
0.
0.
0.
0.
0.
0.
0.
0.
0.
0.
0.
0.
0.
0.
0.
0.
0.
0.
0.
0.
0.
0.
0.
0.
0.
0.
0.
0.
0.
0.
0.
0.001
0.001
0.001
0.002
0.001
0.
0.
0.
0.
0.
0.
0.
0.
0.
0.
0.
0.
0.
0.
0.
0.
0.
0.
0.
0.
0.
0.
0.
0.
0.
0.
0.
0.
0.
0.
0.
0.
0.
0.
0.
0.
0.
0.
0.
0.
0.
0.
0.
0.
0.
0.
0.
0.
0.
0.001
0.001
0.001
0.001
0.002
0.002
0.001
0.
0.
0.
0.
0.
0.
0.
0.
0.
0.
0.
0.
0.
0.
0.
0.
0.
0.
0.
0.
0.
0.
0.
0.
0.
0.
0.
0.
0.
0.
0.
0.
0.
0.
0.
0.
0.
0.
0.
0.
0.
0.
0.
0.
0.
0.
0.
0.
0.001
0.001
0.001
0.001
0.001
0.002
0.001
0.
0.
0.
0.
0.
0.
0.
0.
0.
0.
0.
0.
0.
0.
0.
0.
0.
0.
0.
0.
0.
0.
0.
0.
0.
0.
0.
0.
0.
0.
0.
0.
0.
0.
0.
0.
0.
0.
0.
0.
0.
0.
0.
0.
0.
0.
0.
0.
0.001
0.001
0.001
0.001
0.002
0.001
0.001
0.
0.
0.
0.
0.
0.
0.
0.
0.
0.
0.
0.
0.
0.
0.
0.
0.
0.
0.
0.
0.
0.
0.
0.
0.
0.
0.
0.
0.
0.
0.
0.
0.
0.
0.
0.
0.
0.
0.
0.
0.
0.
0.
0.
0.
0.
0.
0.
0.001
0.001
0.001
0.001
0.001
0.001
0.001
0.
0.
0.
0.
0.
0.
0.
0.
0.
0.
0.
0.
0.
0.
0.
0.
0.
0.
0.
0.
0.
0.
0.
0.
0.
0.
0.
0.
0.
0.
0.
0.
0.
0.
0.
0.
0.
0.
0.
0.
0.
0.
0.
0.
0.
0.
0.
0.
0.
0.001
0.001
0.001
0.001
0.001
0.
0.
0.
0.
0.
0.
0.
0.
0.
0.
0.
0.
0.
0.
0.
0.
0.
0.
0.
0.
0.
0.
0.
0.
0.
0.
0.
0.
0.
0.
0.
0.
0.
0.
0.
0.
0.
0.
0.
0.
0.
0.
0.
0.
0.
0.
0.
0.
0.
0.
0.
0.001
0.001
0.001
0.
0.
0.
0.
0.
0.
0.
0.
0.
0.
0.
0.
0.
0.
0.
0.
0.
0.
0.
0.
0.
0.
0.
0.
0.
0.
0.
0.
0.
0.
0.
0.
0.
0.
0.
0.
0.
0.
0.
0.
0.
0.
0.
0.
0.
0.
0.
0.
0.
0.
0.
0.
0.
0.
0.
0.
0.
0.
0.
0.
0.
0.
0.
0.
0.
0.
0.
0.
0.
0.
0.
0.
0.
0.
0.
0.
0.
0.
0.
0.
0.
0.
0.
0.
0.
0.
0.
0.
0.
0.
0.
0.
0.
0.
0.
0.
0.
0.
0.
0.
0.
0.
0.
0.
0.
0.
0.
0.
0.
0.
0.
0.
0.
0.
0.
0.
0.
0.
0.
0.
0.
0.
0.
0.
0.
0.
0.
0.
0.
0.
0.
0.
0.
0.
0.
0.
0.
0.
0.
0.
0.
0.
0.
0.
0.
0.
0.
0.
0.
0.
0.
0.
0.
0.
0.
0.
0.
0.
0.
0.
0.
0.
0.
0.
0.
0.
0.
0.
0.
0.
0.
0.
0.
0.
0.
0.
0.
0.
0.
0.
0.
0.
0.
0.
0.
0.
0.
0.
0.
0.
0.
0.
0.
0.
0.
0.
0.
0.
0.
0.
0.
0.
0.
0.
0.
0.
0.
0.
0.
0.
0.
0.
0.
0.
0.
0.
0.
0.
0.
0.
0.
0.
0.
0.
0.
0.
0.
0.
0.
0.
0.
0.
0.
0.
0.
0.
0.
0.
0.
0.
0.
0.
0.
0.
0.
0.
0.
0.
0.
0.
0.
0.
0.
0.
0.
0.
0.
0.
0.
0.
0.
0.
0.
0.
0.
0.
0.
0.
0.
0.
0.
0.
0.
0.
0.
0.
0.
0.
0.
0.
0.
0.
0.
0.
0.
0.
0.
0.
0.
0.
0.
0.
0.
0.
0.
0.
0.
0.
0.
0.
0.
0.
0.
0.
0.
0.
0.
0.
0.
0.
0.
0.
0.
0.
0.
0.
0.
0.
0.
0.
0.
0.
0.
0.
0.
0.
0.
0.
0.
0.
0.
0.
0.
0.001
0.002
0.002
0.002
0.001
0.
0.
0.
0.
0.
0.
0.
0.
0.
0.
0.
0.
0.
0.
0.
0.
0.
0.
0.
0.
0.
0.
0.
0.
0.
0.
0.
0.
0.
0.
0.
0.
0.
0.
0.
0.
0.
0.
0.
0.
0.
0.
0.
0.
0.
0.
0.
0.
0.001
0.001
0.001
0.002
0.002
0.002
0.002
0.001
0.002
0.
0.
0.
0.
0.
0.
0.
0.
0.
0.
0.
0.
0.
0.
0.
0.
0.
0.
0.
0.
0.
0.
0.
0.
0.
0.
0.
0.
0.
0.
0.
0.
0.
0.
0.
0.
0.
0.
0.
0.
0.
0.
-0.002
-0.002
-0.002
0.000
0.001
0.002
0.001
0.001
0.001
0.001
0.002
0.002
0.002
0.001
0.001
0.
0.
0.
0.
0.
0.
0.
0.
0.
0.
0.
0.
0.
0.
0.
0.
0.
0.
0.
0.
0.
0.
0.
0.
0.
0.
0.
0.
0.
0.
0.
0.
0.
0.
0.
0.
0.
0.
0.
-0.002
-0.002
-0.002
-0.003
-0.003
-0.003
0.
0.000
-0.003
-0.003
-0.001
0.000
0.000
0.002
0.002
0.001
0.001
0.
0.
0.
0.
0.
0.
0.
0.
0.
0.
0.
0.
0.
0.
0.
0.
0.
0.
0.
0.
0.
0.
0.
0.
0.
0.
0.
0.
0.
0.
0.
0.
0.
0.
0.
0.
0.
0.
-0.003
-0.004
-0.006
-0.004
-0.005
-0.004
-0.005
-0.008
-0.011
-0.013
-0.011
-0.008
-0.003
0.
0.001
0.002
0.002
0.
0.
0.
0.
0.
0.
0.
0.
0.
0.
0.
0.
0.
0.
0.
0.
0.
0.
0.
0.
0.
0.
0.
0.
0.
0.
0.
0.
0.
0.
0.
0.
0.
0.
0.
0.
0.
0.
-0.003
-0.004
-0.005
-0.006
-0.006
-0.010
-0.012
-0.016
-0.026
-0.034
-0.028
-0.018
-0.010
-0.003
0.000
0.002
0.001
0.001
0.
0.
0.
0.
0.
0.
0.
0.
0.
0.
0.
0.
0.
0.
0.
0.
0.
0.
0.
0.
0.
0.
0.
0.
0.
0.
0.
0.
0.
0.
0.
0.
0.
0.
0.
0.
0.
-0.003
-0.004
-0.007
-0.009
-0.010
-0.015
-0.019
-0.031
-0.064
-0.098
-0.070
-0.034
-0.017
-0.008
-0.002
0.000
0.001
0.001
0.
0.
0.
0.
0.
0.
0.
0.
0.
0.
0.
0.
0.
0.
0.
0.
0.
0.
0.
0.
0.
0.
0.
0.
0.
0.
0.
0.
0.
0.
0.
0.
0.
0.
0.
0.
0.
-0.001
-0.005
-0.005
-0.010
-0.011
-0.015
-0.023
-0.043
-0.103
-0.171
-0.111
-0.047
-0.022
-0.011
-0.004
0.
0.001
0.001
0.
0.
0.
0.
0.
0.
0.
0.
0.
0.
0.
0.
0.
0.
0.
0.
0.
0.
0.
0.
0.
0.
0.
0.
0.
0.
0.
0.
0.
0.
0.
0.
0.
0.
0.
0.
0.
0.
-0.003
-0.004
-0.005
-0.008
-0.014
-0.024
-0.043
-0.082
-0.118
-0.087
-0.045
-0.024
-0.012
-0.004
0.000
0.001
0.001
0.
0.
0.
0.
0.
0.
0.
0.
0.
0.
0.
0.
0.
0.
0.
0.
0.
0.
0.
0.
0.
0.
0.
0.
0.
0.
0.
0.
0.
0.
0.
0.
0.
0.
0.
0.
0.
-0.001
-0.002
-0.002
-0.005
-0.009
-0.016
-0.023
-0.036
-0.052
-0.061
-0.053
-0.036
-0.020
-0.011
-0.004
0.000
0.001
0.001
0.
0.
0.
0.
0.
0.
0.
0.
0.
0.
0.
0.
0.
0.
0.
0.
0.
0.
0.
0.
0.
0.
0.
0.
0.
0.
0.
0.
0.
0.
0.
0.
0.
0.
0.
0.
0.
-0.001
-0.002
-0.003
-0.007
-0.010
-0.015
-0.021
-0.027
-0.036
-0.038
-0.034
-0.025
-0.016
-0.007
-0.004
-0.001
0.002
0.
0.
0.
0.
0.
0.
0.
0.
0.
0.
0.
0.
0.
0.
0.
0.
0.
0.
0.
0.
0.
0.
0.
0.
0.
0.
0.
0.
0.
0.
0.
0.
0.
0.
0.
0.
0.
0.
0.
-0.002
-0.003
-0.005
-0.008
-0.011
-0.016
-0.020
-0.024
-0.024
-0.021
-0.016
-0.009
-0.006
-0.003
-0.001
0.001
0.
0.
0.
0.
0.
0.
0.
0.
0.
0.
0.
0.
0.
0.
0.
0.
0.
0.
0.
0.
0.
0.
0.
0.
0.
0.
0.
0.
0.
0.
0.
0.
0.
0.
0.
0.
0.
0.
0.
-0.002
-0.002
-0.002
-0.006
-0.010
-0.012
-0.014
-0.018
-0.016
-0.014
-0.011
-0.006
-0.005
-0.001
0.001
0.
0.
0.
0.
0.
0.
0.
0.
0.
0.
0.
0.
0.
0.
0.
0.
0.
0.
0.
0.
0.
0.
0.
0.
0.
0.
0.
0.
0.
0.
0.
0.
0.
0.
0.
0.
0.
0.
0.
0.
0.
-0.002
-0.001
-0.003
-0.006
-0.012
-0.012
-0.011
-0.012
-0.011
-0.010
-0.007
-0.002
0.001
0.
0.
0.
0.
0.
0.
0.
0.
0.
0.
0.
0.
0.
0.
0.
0.
0.
0.
0.
0.
0.
0.
0.
0.
0.
0.
0.
0.
0.
0.
0.
0.
0.
0.
0.
0.
0.
0.
0.
0.
0.
0.
0.
0.
-0.003
-0.008
-0.012
-0.014
-0.018
-0.016
-0.013
-0.008
-0.005
-0.002
0.
0.
0.
0.
0.
0.
0.
0.
0.
0.
0.
0.
0.
0.
0.
0.
0.
0.
0.
0.
0.
0.
0.
0.
0.
0.
0.
0.
0.
0.
0.
0.
0.
0.
0.
0.
0.
0.
0.
0.
0.
0.
0.
0.
-0.003
-0.008
-0.011
-0.014
-0.021
-0.022
-0.021
-0.017
-0.010
-0.007
-0.003
-0.002
0.
0.
0.
0.
0.
0.
0.
0.
0.
0.
0.
0.
0.
0.
0.
0.
0.
0.
0.
0.
0.
0.
0.
0.
0.
0.
0.
0.
0.
0.
0.
0.
0.
0.
0.
0.
0.
0.
0.
0.
0.
0.
-0.001
-0.005
-0.010
-0.015
-0.021
-0.028
-0.030
-0.028
-0.022
-0.015
-0.009
-0.003
-0.003
0.
0.
0.
0.
0.
0.
0.
0.
0.
0.
0.
0.
0.
0.
0.
0.
0.
0.
0.
0.
0.
0.
0.
0.
0.
0.
0.
0.
0.
0.
0.
0.
0.
0.
0.
0.
0.
0.
0.
0.
0.
0.
-0.003
-0.008
-0.012
-0.019
-0.026
-0.033
-0.039
-0.037
-0.030
-0.019
-0.011
-0.006
-0.002
0.
0.
0.
0.
0.
0.
0.
0.
0.
0.
0.
0.
0.
0.
0.
0.
0.
0.
0.
0.
0.
0.
0.
0.
0.
0.
0.
0.
0.
0.
0.
0.
0.
0.
0.
0.
0.
0.
0.
0.
0.
0.
-0.003
-0.008
-0.013
-0.020
-0.032
-0.040
-0.045
-0.043
-0.034
-0.022
-0.012
-0.007
-0.002
-0.001
0.
0.
0.
0.
0.
0.
0.
0.
0.
0.
0.
0.
0.
0.
0.
0.
0.
0.
0.
0.
0.
0.
0.
0.
0.
0.
0.
0.
0.
0.
0.
0.
0.
0.
0.
0.
0.
0.
0.
0.
0.
-0.003
-0.008
-0.013
-0.021
-0.030
-0.039
-0.044
-0.043
-0.036
-0.024
-0.014
-0.008
-0.003
-0.001
0.
0.
0.
0.
0.
0.
0.
0.
0.
0.
0.
0.
0.
0.
0.
0.
0.
0.
0.
0.
0.
0.
0.
0.
0.
0.
0.
0.
0.
0.
0.
0.
0.
0.
0.
0.
-0.002
-0.001
-0.001
0.000
0.
-0.002
-0.006
-0.012
-0.019
-0.026
-0.033
-0.038
-0.039
-0.033
-0.024
-0.014
-0.007
-0.003
0.001
0.
0.
0.
0.
0.
0.
0.
0.
0.
0.
0.
0.
0.
0.
0.
0.
0.
0.
0.
0.
0.
0.
0.
0.
0.
0.
0.
0.
0.
0.
0.
0.
0.
0.
0.
-0.002
-0.002
-0.002
-0.002
-0.001
0.000
0.
-0.004
-0.010
-0.015
-0.021
-0.029
-0.035
-0.035
-0.030
-0.023
-0.017
-0.008
-0.003
0.000
0.
0.
0.
0.
0.
0.
0.
0.
0.
0.
0.
0.
0.
0.
0.
0.
0.
0.
0.
0.
0.
0.
0.
0.
0.
0.
0.
0.
0.
0.
0.
0.
-0.002
-0.002
-0.002
-0.005
-0.004
-0.004
-0.006
-0.003
-0.001
0.
-0.003
-0.005
-0.012
-0.018
-0.027
-0.031
-0.032
-0.029
-0.024
-0.018
-0.008
-0.002
-0.001
-0.001
0.
0.
0.
0.
0.
0.
0.
0.
0.
0.
0.
0.
0.
0.
0.
0.
0.
0.
0.
0.
0.
0.
0.
0.
0.
0.
0.
0.
0.
-0.002
-0.002
-0.003
-0.003
-0.004
-0.008
-0.010
-0.009
-0.010
-0.007
-0.005
-0.004
0.
-0.003
-0.010
-0.017
-0.025
-0.030
-0.031
-0.030
-0.025
-0.019
-0.009
-0.004
-0.001
-0.001
0.
0.
0.
0.
0.
0.
0.
0.
0.
0.
0.
0.
0.
0.
0.
0.
0.
0.
0.
0.
0.
0.
0.
0.
0.
0.
0.
0.
-0.002
-0.002
-0.003
-0.006
-0.006
-0.009
-0.013
-0.016
-0.017
-0.016
-0.011
-0.007
-0.006
-0.004
-0.004
-0.008
-0.016
-0.026
-0.028
-0.032
-0.030
-0.026
-0.016
-0.011
-0.005
-0.001
-0.001
0.
0.
0.
0.
0.
0.
0.
0.
0.
0.
0.
0.
0.
0.
0.
0.
0.
0.
0.
0.
0.
0.
0.
0.
0.
0.
0.
0.
-0.002
-0.005
-0.007
-0.008
-0.013
-0.015
-0.017
-0.019
-0.022
-0.020
-0.017
-0.013
-0.007
-0.007
-0.010
-0.011
-0.017
-0.023
-0.027
-0.029
-0.027
-0.023
-0.018
-0.012
-0.007
0.000
0.000
0.
0.
0.
0.
0.
0.
0.
0.
0.
0.
0.
0.
0.
0.
0.
0.
0.
0.
0.
0.
0.
0.
0.
0.
0.
0.
0.
0.
-0.002
-0.006
-0.008
-0.010
-0.017
-0.019
-0.022
-0.024
-0.027
-0.026
-0.022
-0.016
-0.012
-0.008
-0.013
-0.014
-0.018
-0.026
-0.029
-0.032
-0.030
-0.025
-0.018
-0.012
-0.006
0.000
0.001
0.
0.
0.
0.
0.
0.
0.
0.
0.
0.
0.
0.
0.
0.
0.
0.
0.
0.
0.
0.
0.
0.
0.
0.
0.
0.
0.
-0.002
-0.003
-0.006
-0.009
-0.015
-0.019
-0.022
-0.026
-0.028
-0.031
-0.031
-0.026
-0.021
-0.013
-0.012
-0.015
-0.014
-0.019
-0.025
-0.030
-0.031
-0.029
-0.024
-0.017
-0.011
-0.006
0.001
0.001
0.
0.
0.
0.
0.
0.
0.
0.
0.
0.
0.
0.
0.
0.
0.
0.
0.
0.
0.
0.
0.
0.
0.
0.
0.
0.
0.
0.
-0.002
-0.006
-0.008
-0.014
-0.019
-0.021
-0.027
-0.029
-0.032
-0.031
-0.028
-0.022
-0.014
-0.014
-0.014
-0.016
-0.018
-0.022
-0.027
-0.027
-0.025
-0.020
-0.015
-0.007
-0.004
0.001
0.000
0.
0.
0.
0.
0.
0.
0.
0.
0.
0.
0.
0.
0.
0.
0.
0.
0.
0.
0.
0.
0.
0.
0.
0.
0.
0.
0.
0.
-0.002
-0.005
-0.006
-0.012
-0.016
-0.019
-0.023
-0.027
-0.030
-0.029
-0.026
-0.020
-0.012
-0.013
-0.011
-0.014
-0.016
-0.020
-0.022
-0.023
-0.020
-0.016
-0.011
-0.005
-0.001
0.001
0.
0.
0.
0.
0.
0.
0.
0.
0.
0.
0.
0.
0.
0.
0.
0.
0.
0.
0.
0.
0.
0.
0.
0.
0.
0.
0.
0.
0.
0.
-0.002
-0.003
-0.009
-0.011
-0.014
-0.019
-0.023
-0.024
-0.025
-0.022
-0.016
-0.010
-0.012
-0.009
-0.009
-0.013
-0.016
-0.018
-0.017
-0.014
-0.011
-0.008
-0.002
0.001
0.
0.
0.
0.
0.
0.
0.
0.
0.
0.
0.
0.
0.
0.
0.
0.
0.
0.
0.
0.
0.
0.
0.
0.
0.
0.
0.
0.
0.
0.
0.
0.
-0.002
-0.004
-0.007
-0.011
-0.014
-0.016
-0.018
-0.018
-0.016
-0.011
-0.008
-0.007
-0.007
-0.007
-0.009
-0.010
-0.013
-0.013
-0.011
-0.008
-0.002
-0.001
0.
0.
0.
0.
0.
0.
0.
0.
0.
0.
0.
0.
0.
0.
0.
0.
0.
0.
0.
0.
0.
0.
0.
0.
0.
0.
0.
0.
0.
0.
0.
0.
0.
0.
0.
-0.004
-0.005
-0.007
-0.010
-0.011
-0.011
-0.010
-0.007
-0.005
-0.001
-0.002
-0.004
-0.006
-0.007
-0.008
-0.007
-0.006
-0.004
0.
0.
0.
0.
0.
0.
0.
0.
0.
0.
0.
0.
0.
0.
0.
0.
0.
0.
0.
0.
0.
0.
0.
0.
0.
0.
0.
0.
0.
0.
0.
0.
0.
0.
0.
0.
0.
0.
-0.004
-0.005
-0.005
-0.006
-0.005
-0.005
-0.004
-0.002
0.001
0.001
-0.001
-0.001
-0.001
-0.001
-0.002
-0.001
0.
0.
0.
0.
0.
0.
0.
0.
0.
0.
0.
0.
0.
0.
0.
0.
0.
0.
0.
0.
0.
0.
0.
0.
0.
0.
0.
0.
0.
0.
0.
0.
0.
0.
0.
0.
0.
0.
0.
0.
-0.001
-0.003
-0.004
-0.003
-0.003
0.000
0.
0.
0.
0.001
0.
-0.001
-0.001
0.
0.
0.
0.
0.
0.
0.
0.
0.
0.
0.
0.
0.
0.
0.
0.
0.
0.
0.
0.
0.
0.
0.
0.
0.
0.
0.
0.
0.
0.
0.
0.
0.
0.
0.
0.
0.
0.
0.
0.
0.
0.
0.000
0.001
0.001
0.001
0.001
0.000
0.
0.
0.
0.
0.
0.
0.
0.
0.
0.
0.
0.
0.
0.
0.
0.
0.
0.
0.
0.
0.
0.
0.
0.
0.
0.
0.
0.
0.
0.
0.
0.
0.
0.
0.
0.
0.
0.
0.
0.
0.
0.
0.
0.
0.
0.
0.
0.
0.
0.000
0.001
0.001
0.001
0.001
0.
0.
0.
0.
0.
0.
0.
0.
0.
0.
0.
0.
0.
0.
0.
0.
0.
0.
0.
0.
0.
0.
0.
0.
0.
0.
0.
0.
0.
0.
0.
0.
0.
0.
0.
0.
0.
0.
0.
0.
0.
0.
0.
0.
0.
0.
0.
0.
0.
0.
0.
0.000
0.001
0.000
0.
0.
0.
0.
0.
0.
0.
0.
0.
0.
0.
0.
0.
0.
0.
0.
0.
0.
0.
0.
0.
0.
0.
0.
0.
0.
0.
0.
0.
0.
0.
0.
0.
0.
0.
0.
0.
0.
0.
0.
0.
0.
0.
0.
0.
0.
0.
0.
0.
0.
0.
0.
0.
0.
0.
0.
0.
0.
0.
0.
0.
0.
0.
0.
0.
0.
0.
0.
0.
0.
0.
0.
0.
0.
0.
0.
0.
0.
0.
0.
0.
0.
0.
0.
0.
0.
0.
0.
0.
0.
0.
0.
0.
0.
0.
0.
0.
0.
0.
0.
0.
0.
0.
0.
0.
0.
0.
0.
0.
0.
0.
0.
0.
0.
0.
0.
0.
0.
0.
0.
0.
0.
0.
0.
0.
0.
0.
0.
0.
0.
0.
0.
0.
0.
0.
0.
0.
0.
0.
0.
0.
0.
0.
0.
0.
0.
0.
0.
0.
0.
0.
0.
0.
0.
0.
0.
0.
0.
0.
0.
0.
0.
0.
0.
0.
0.
0.
0.
0.
0.
0.
0.
0.
0.
0.
0.
0.
0.
0.
0.
0.
0.
0.
0.
0.
0.
0.
0.
0.
0.
0.
0.
0.
0.
0.
0.
0.
0.
0.
0.
0.
0.
0.
0.
0.
0.
0.
0.
0.
0.
0.
0.
0.
0.
0.
0.
0.
0.
0.
0.
0.
0.
0.
0.
0.
0.
0.
0.
0.
0.
0.
0.
0.
0.
0.
0.
0.
0.
0.
0.
0.
0.
0.
0.
0.
0.
0.
0.
0.
0.
0.
0.
0.
0.
0.
0.
0.
0.
0.
0.
0.
0.
0.
0.
0.
0.
0.
0.
0.
0.
0.
0.
0.
0.
0.
0.
0.
0.
0.
0.
0.
0.
0.
0.
0.
0.
0.
0.
0.
0.
0.
0.
0.
0.
0.
0.
0.
0.
0.
0.
0.
0.
0.
0.
0.
0.
0.
0.
0.
0.
0.
0.
0.
0.
0.
0.
0.
0.
0.
0.
0.
0.
0.
0.
0.
0.
0.
0.
0.
0.
0.
0.
0.
0.
0.
0.
0.
0.
0.
0.
0.
0.
0.
0.
0.
0.
0.
0.
0.
0.
0.
0.
0.
0.
0.
0.
0.
0.
0.
0.
0.
0.
0.
0.
0.
0.
0.
0.
0.
0.
0.
0.
0.
0.
0.
0.
0.
0.
0.
0.
0.
0.
0.
0.
0.
0.
0.
0.
0.
0.
0.
0.
0.
0.
0.
0.
0.
0.
0.
0.
0.
0.
0.
0.
0.
0.
0.
0.
0.
0.
0.
0.
0.
0.
0.
0.
0.
0.
0.
0.
0.
0.
0.
0.
0.
0.
0.
0.
0.
0.
0.
0.
0.
0.
0.
0.
0.
0.
0.
0.
0.
0.
0.
0.
0.
0.
0.
0.
0.
0.
0.
0.
0.
0.
0.
0.
0.
0.
0.
0.
0.
0.
0.
0.
0.
0.
0.
0.
0.
0.
0.
0.
0.
0.
0.
0.
0.
0.
0.
0.
0.
0.
0.
0.
0.
0.
0.
0.
0.
0.
0.
0.
0.
0.
0.
0.
0.
0.
0.
0.
0.
0.
0.
0.
0.
0.
0.
0.
0.
0.
0.
0.
0.
0.
0.
0.
0.
0.
0.
0.
0.
0.
0.
0.
0.
0.
0.
0.
0.
0.
0.
0.
0.
0.
0.
0.
0.
0.
0.
0.
0.
0.
0.
0.
0.
0.
0.
0.
0.
0.
0.
0.
0.
0.
0.
0.
0.
0.
0.
0.
0.
0.
0.
0.
0.
0.
0.
0.
0.
0.
0.
0.
0.
0.
0.
0.
0.
0.
0.
0.
0.
0.
0.
0.
0.
0.
0.
0.
0.
0.
0.
0.
0.
0.
0.
0.
0.
0.
0.
0.
0.
0.
0.
0.
0.
0.
0.
0.
0.
0.
0.
0.
0.
0.
0.
0.
0.
0.
0.
0.
0.
0.
0.
0.
0.
0.
0.
0.
0.
0.
0.
0.
0.
0.
0.
0.
0.
0.
0.
0.
0.
0.
0.
0.
0.
0.
0.
0.
0.
0.
0.
0.
0.
0.
0.
0.
0.
-0.002
-0.002
0.
0.001
0.002
0.002
0.002
0.002
0.001
0.
0.
0.
0.
0.
0.
0.
0.
0.
0.
0.
0.
0.
0.
0.
0.
0.
0.
0.
0.
0.
0.
0.
0.
0.
0.
0.
0.
0.
0.
0.
0.
0.
0.
0.
0.
0.
0.
0.
0.
0.
0.
0.
0.
-0.001
-0.002
-0.002
-0.002
0.000
0.001
0.001
0.002
0.001
0.001
0.002
0.001
0.
0.
0.
0.
0.
0.
0.
0.
0.
0.
0.
0.
0.
0.
0.
0.
0.
0.
0.
0.
0.
0.
0.
0.
0.
0.
0.
0.
0.
0.
0.
0.
0.
0.
0.
0.
0.
0.
0.
0.
0.
0.
0.
-0.002
-0.002
-0.002
-0.001
-0.001
0.000
0.002
0.002
0.002
0.002
0.001
0.002
0.
0.
0.
0.
0.
0.
0.
0.
0.
0.
0.
0.
0.
0.
0.
0.
0.
0.
0.
0.
0.
0.
0.
0.
0.
0.
0.
0.
0.
0.
0.
0.
0.
0.
0.
0.
0.
0.
0.
0.
0.
0.
0.
-0.002
-0.002
-0.002
-0.001
-0.001
0.
0.002
0.002
0.002
0.002
0.001
0.001
0.001
0.
0.
0.
0.
0.
0.
0.
0.
0.
0.
0.
0.
0.
0.
0.
0.
0.
0.
0.
0.
0.
0.
0.
0.
0.
0.
0.
0.
0.
0.
0.
0.
0.
0.
0.
0.
0.
0.
0.
0.
0.
0.
-0.001
-0.002
-0.001
0.000
0.000
0.000
0.002
0.002
0.002
0.002
0.001
0.001
0.001
0.
0.
0.
0.
0.
0.
0.
0.
0.
0.
0.
0.
0.
0.
0.
0.
0.
0.
0.
0.
0.
0.
0.
0.
0.
0.
0.
0.
0.
0.
0.
0.
0.
0.
0.
0.
0.
0.
0.
0.
0.
0.
0.000
-0.002
-0.001
-0.001
-0.001
0.002
0.002
0.002
0.002
0.002
0.001
0.001
0.001
0.
0.
0.
0.
0.
0.
0.
0.
0.
0.
0.
0.
0.
0.
0.
0.
0.
0.
0.
0.
0.
0.
0.
0.
0.
0.
0.
0.
0.
0.
0.
0.
0.
0.
0.
0.
0.
0.
0.
0.
0.
0.
0.
0.000
0.001
0.001
0.
0.001
0.002
0.002
0.002
0.001
0.001
0.002
0.
0.
0.
0.
0.
0.
0.
0.
0.
0.
0.
0.
0.
0.
0.
0.
0.
0.
0.
0.
0.
0.
0.
0.
0.
0.
0.
0.
0.
0.
0.
0.
0.
0.
0.
0.
0.
0.
0.
0.
0.
0.
0.
0.
0.
0.
0.001
0.001
0.
0.001
0.001
0.001
0.001
0.002
0.001
0.
0.
0.
0.
0.
0.
0.
0.
0.
0.
0.
0.
0.
0.
0.
0.
0.
0.
0.
0.
0.
0.
0.
0.
0.
0.
0.
0.
0.
0.
0.
0.
0.
0.
0.
0.
0.
0.
0.
0.
0.
0.
0.
0.
0.
0.
0.
0.001
0.001
0.001
0.001
0.001
0.001
0.001
0.
0.
0.
0.
0.
0.
0.
0.
0.
0.
0.
0.
0.
0.
0.
0.
0.
0.
0.
0.
0.
0.
0.
0.
0.
0.
0.
0.
0.
0.
0.
0.
0.
0.
0.
0.
0.
0.
0.
0.
0.
0.
0.
0.
0.
0.
0.
0.
0.
0.001
0.001
0.001
0.001
0.001
0.
0.
0.
0.
0.
0.
0.
0.
0.
0.
0.
0.
0.
0.
0.
0.
0.
0.
0.
0.
0.
0.
0.
0.
0.
0.
0.
0.
0.
0.
0.
0.
0.
0.
0.
0.
0.
0.
0.
0.
0.
0.
0.
0.
0.
0.
0.
0.
0.
0.
0.
0.
0.
0.
0.
0.
0.
0.
0.
0.
0.
0.
0.
0.
0.
0.
0.
0.
0.
0.
0.
0.
0.
0.
0.
0.
0.
0.
0.
0.
0.
0.
0.
0.
0.
0.
0.
0.
0.
0.
0.
0.
0.
0.
0.
0.
0.
0.
0.
0.
0.
0.
0.
0.
0.
0.
0.
0.
0.
0.
0.
0.
0.
0.
0.
0.
0.
0.
0.
0.
0.
0.
0.
0.
0.
0.
0.
0.
0.
0.
0.
0.
0.
0.
0.
0.
0.
0.
0.
0.
0.
0.
0.
0.
0.
0.
0.
0.
0.
0.
0.
0.
0.
0.
0.
0.
0.
0.
0.
0.
0.
0.
0.
0.
0.
0.
0.
0.
0.
0.
0.
0.
0.
0.
0.
0.
0.
0.
0.
0.
0.
0.
0.
0.
0.
0.
0.
0.
0.
0.
0.
0.
0.
0.
0.
0.
0.
0.
0.
0.
0.
0.
0.
0.
0.
0.
0.
0.
0.
0.
0.
0.
0.
0.
0.
0.
0.
0.
0.
0.
0.
0.
0.
0.
0.
0.
0.
0.
0.
0.
0.
0.
0.
0.
0.
0.
0.
0.
0.
0.
0.
0.
0.
0.
0.
0.
0.
0.
0.
0.
0.
0.
0.
0.
0.
0.
0.
0.
0.
0.
0.
0.
0.
0.
0.
0.
0.
0.
0.
0.
0.
0.
-0.002
-0.002
0.
0.
0.001
0.002
0.001
0.001
0.001
0.001
0.002
0.
0.
0.
0.
0.
0.
0.
0.
0.
0.
0.
0.
0.
0.
0.
0.
0.
0.
0.
0.
0.
0.
0.
0.
0.
0.
0.
0.
0.
0.
0.
0.
0.
0.
0.
0.
0.
0.
0.
0.
0.
0.
-0.002
-0.002
-0.004
-0.004
-0.004
-0.002
-0.001
0.002
0.002
0.002
0.002
0.002
0.002
0.001
0.002
0.
0.
0.
0.
0.
0.
0.
0.
0.
0.
0.
0.
0.
0.
0.
0.
0.
0.
0.
0.
0.
0.
0.
0.
0.
0.
0.
0.
0.
0.
0.
0.
0.
0.
0.
0.
0.
0.
0.
-0.002
-0.004
-0.007
-0.007
-0.008
-0.005
-0.004
-0.004
-0.004
-0.002
-0.002
-0.002
0.000
0.001
0.002
0.002
0.002
0.
0.
0.
0.
0.
0.
0.
0.
0.
0.
0.
0.
0.
0.
0.
0.
0.
0.
0.
0.
0.
0.
0.
0.
0.
0.
0.
0.
0.
0.
0.
0.
0.
0.
0.
0.
0.
0.
-0.004
-0.007
-0.008
-0.009
-0.008
-0.009
-0.009
-0.009
-0.011
-0.011
-0.011
-0.010
-0.007
-0.005
0.000
0.002
0.002
0.001
0.
0.
0.
0.
0.
0.
0.
0.
0.
0.
0.
0.
0.
0.
0.
0.
0.
0.
0.
0.
0.
0.
0.
0.
0.
0.
0.
0.
0.
0.
0.
0.
0.
0.
0.
0.
-0.003
-0.005
-0.008
-0.010
-0.011
-0.013
-0.014
-0.018
-0.017
-0.022
-0.028
-0.031
-0.028
-0.019
-0.011
-0.006
0.000
0.002
0.001
0.001
0.
0.
0.
0.
0.
0.
0.
0.
0.
0.
0.
0.
0.
0.
0.
0.
0.
0.
0.
0.
0.
0.
0.
0.
0.
0.
0.
0.
0.
0.
0.
0.
0.
0.
0.
-0.004
-0.005
-0.009
-0.013
-0.013
-0.016
-0.021
-0.024
-0.030
-0.048
-0.087
-0.122
-0.084
-0.046
-0.024
-0.011
-0.003
0.000
0.002
0.001
0.
0.
0.
0.
0.
0.
0.
0.
0.
0.
0.
0.
0.
0.
0.
0.
0.
0.
0.
0.
0.
0.
0.
0.
0.
0.
0.
0.
0.
0.
0.
0.
0.
0.
0.
-0.003
-0.005
-0.010
-0.013
-0.014
-0.017
-0.024
-0.030
-0.046
-0.098
-0.392
-0.556
-0.376
-0.089
-0.041
-0.019
-0.008
-0.002
0.002
0.001
0.
0.
0.
0.
0.
0.
0.
0.
0.
0.
0.
0.
0.
0.
0.
0.
0.
0.
0.
0.
0.
0.
0.
0.
0.
0.
0.
0.
0.
0.
0.
0.
0.
0.
0.
-0.002
-0.004
-0.010
-0.013
-0.015
-0.022
-0.026
-0.038
-0.060
-0.148
-0.612
-0.648
-0.429
-0.137
-0.057
-0.025
-0.010
-0.003
0.000
0.001
0.
0.
0.
0.
0.
0.
0.
0.
0.
0.
0.
0.
0.
0.
0.
0.
0.
0.
0.
0.
0.
0.
0.
0.
0.
0.
0.
0.
0.
0.
0.
0.
0.
0.
0.
-0.001
-0.003
-0.007
-0.012
-0.015
-0.023
-0.028
-0.041
-0.065
-0.120
-0.404
-0.488
-0.339
-0.105
-0.060
-0.026
-0.011
-0.003
0.
0.001
0.
0.
0.
0.
0.
0.
0.
0.
0.
0.
0.
0.
0.
0.
0.
0.
0.
0.
0.
0.
0.
0.
0.
0.
0.
0.
0.
0.
0.
0.
0.
0.
0.
0.
0.
0.
-0.003
-0.005
-0.010
-0.014
-0.021
-0.028
-0.037
-0.057
-0.084
-0.122
-0.157
-0.117
-0.084
-0.053
-0.024
-0.010
-0.004
-0.001
0.001
0.
0.
0.
0.
0.
0.
0.
0.
0.
0.
0.
0.
0.
0.
0.
0.
0.
0.
0.
0.
0.
0.
0.
0.
0.
0.
0.
0.
0.
0.
0.
0.
0.
0.
0.
0.
-0.002
-0.004
-0.008
-0.011
-0.016
-0.022
-0.031
-0.049
-0.069
-0.083
-0.086
-0.082
-0.064
-0.038
-0.021
-0.008
-0.003
-0.001
0.001
0.
0.
0.
0.
0.
0.
0.
0.
0.
0.
0.
0.
0.
0.
0.
0.
0.
0.
0.
0.
0.
0.
0.
0.
0.
0.
0.
0.
0.
0.
0.
0.
0.
0.
0.
0.
-0.001
-0.002
-0.005
-0.008
-0.012
-0.018
-0.028
-0.036
-0.049
-0.063
-0.065
-0.057
-0.040
-0.027
-0.016
-0.008
-0.004
0.002
0.
0.
0.
0.
0.
0.
0.
0.
0.
0.
0.
0.
0.
0.
0.
0.
0.
0.
0.
0.
0.
0.
0.
0.
0.
0.
0.
0.
0.
0.
0.
0.
0.
0.
0.
0.
0.
0.
-0.002
-0.004
-0.007
-0.009
-0.016
-0.023
-0.032
-0.038
-0.043
-0.044
-0.038
-0.028
-0.020
-0.011
-0.008
-0.002
0.001
0.001
0.
0.
0.
0.
0.
0.
0.
0.
0.
0.
0.
0.
0.
0.
0.
0.
0.
0.
0.
0.
0.
0.
0.
0.
0.
0.
0.
0.
0.
0.
0.
0.
0.
0.
0.
0.
0.
-0.001
-0.002
-0.005
-0.007
-0.015
-0.026
-0.030
-0.036
-0.040
-0.037
-0.032
-0.020
-0.015
-0.012
-0.004
0.000
0.001
0.001
0.
0.
0.
0.
0.
0.
0.
0.
0.
0.
0.
0.
0.
0.
0.
0.
0.
0.
0.
0.
0.
0.
0.
0.
0.
0.
0.
0.
0.
0.
0.
0.
0.
0.
0.
0.
0.
0.
-0.001
-0.002
-0.008
-0.017
-0.025
-0.033
-0.040
-0.038
-0.038
-0.032
-0.024
-0.016
-0.009
-0.004
-0.001
0.001
0.001
0.
0.
0.
0.
0.
0.
0.
0.
0.
0.
0.
0.
0.
0.
0.
0.
0.
0.
0.
0.
0.
0.
0.
0.
0.
0.
0.
0.
0.
0.
0.
0.
0.
0.
0.
0.
0.
0.
-0.001
-0.003
-0.010
-0.017
-0.027
-0.037
-0.045
-0.049
-0.046
-0.041
-0.028
-0.017
-0.008
-0.003
0.001
0.001
0.001
0.
0.
0.
0.
0.
0.
0.
0.
0.
0.
0.
0.
0.
0.
0.
0.
0.
0.
0.
0.
0.
0.
0.
0.
0.
0.
0.
0.
0.
0.
0.
0.
0.
0.
0.
0.
0.
0.
-0.001
-0.007
-0.011
-0.020
-0.030
-0.045
-0.061
-0.066
-0.062
-0.050
-0.033
-0.018
-0.008
-0.002
-0.001
0.001
0.
0.
0.
0.
0.
0.
0.
0.
0.
0.
0.
0.
0.
0.
0.
0.
0.
0.
0.
0.
0.
0.
0.
0.
0.
0.
0.
0.
0.
0.
0.
0.
0.
0.
0.
0.
0.
0.
0.
-0.001
-0.008
-0.013
-0.023
-0.041
-0.061
-0.074
-0.076
-0.073
-0.065
-0.045
-0.024
-0.011
-0.006
-0.002
0.
0.
0.
0.
0.
0.
0.
0.
0.
0.
0.
0.
0.
0.
0.
0.
0.
0.
0.
0.
0.
0.
0.
0.
0.
0.
0.
0.
0.
0.
0.
0.
0.
0.
0.
0.
-0.001
-0.001
-0.001
0.000
-0.001
-0.008
-0.014
-0.027
-0.045
-0.069
-0.082
-0.085
-0.080
-0.071
-0.052
-0.030
-0.017
-0.006
-0.002
0.000
0.
0.
0.
0.
0.
0.
0.
0.
0.
0.
0.
0.
0.
0.
0.
0.
0.
0.
0.
0.
0.
0.
0.
0.
0.
0.
0.
0.
0.
0.
0.
0.
0.
-0.002
-0.002
-0.002
-0.002
-0.002
-0.002
-0.002
-0.008
-0.015
-0.026
-0.043
-0.067
-0.084
-0.090
-0.087
-0.074
-0.055
-0.034
-0.016
-0.007
-0.003
0.000
0.
0.
0.
0.
0.
0.
0.
0.
0.
0.
0.
0.
0.
0.
0.
0.
0.
0.
0.
0.
0.
0.
0.
0.
0.
0.
0.
0.
0.
0.
0.001
0.001
-0.001
-0.002
-0.002
-0.004
-0.004
-0.003
-0.002
-0.002
-0.007
-0.013
-0.023
-0.036
-0.058
-0.080
-0.087
-0.085
-0.076
-0.052
-0.034
-0.018
-0.011
-0.003
0.000
0.
0.
0.
0.
0.
0.
0.
0.
0.
0.
0.
0.
0.
0.
0.
0.
0.
0.
0.
0.
0.
0.
0.
0.
0.
0.
0.
0.
0.
0.001
-0.001
-0.001
-0.003
-0.005
-0.008
-0.007
-0.008
-0.009
-0.006
-0.004
-0.007
-0.011
-0.019
-0.030
-0.046
-0.065
-0.075
-0.076
-0.066
-0.049
-0.033
-0.022
-0.012
-0.004
-0.001
0.
0.
0.
0.
0.
0.
0.
0.
0.
0.
0.
0.
0.
0.
0.
0.
0.
0.
0.
0.
0.
0.
0.
0.
0.
0.
0.
0.
0.
-0.001
-0.002
-0.002
-0.005
-0.009
-0.013
-0.015
-0.015
-0.014
-0.013
-0.011
-0.004
-0.009
-0.017
-0.027
-0.042
-0.054
-0.062
-0.066
-0.060
-0.049
-0.036
-0.024
-0.013
-0.002
-0.001
-0.001
0.
0.
0.
0.
0.
0.
0.
0.
0.
0.
0.
0.
0.
0.
0.
0.
0.
0.
0.
0.
0.
0.
0.
0.
0.
0.
0.
-0.002
-0.005
-0.006
-0.007
-0.013
-0.017
-0.020
-0.023
-0.026
-0.024
-0.018
-0.015
-0.010
-0.009
-0.016
-0.027
-0.039
-0.052
-0.059
-0.060
-0.058
-0.049
-0.037
-0.027
-0.013
-0.005
-0.001
-0.001
0.
0.
0.
0.
0.
0.
0.
0.
0.
0.
0.
0.
0.
0.
0.
0.
0.
0.
0.
0.
0.
0.
0.
0.
0.
0.
-0.002
-0.005
-0.007
-0.010
-0.014
-0.022
-0.027
-0.031
-0.035
-0.037
-0.036
-0.029
-0.024
-0.016
-0.011
-0.019
-0.027
-0.039
-0.051
-0.061
-0.063
-0.063
-0.053
-0.042
-0.027
-0.015
-0.008
-0.001
0.000
0.
0.
0.
0.
0.
0.
0.
0.
0.
0.
0.
0.
0.
0.
0.
0.
0.
0.
0.
0.
0.
0.
0.
0.
0.
0.
-0.004
-0.007
-0.010
-0.016
-0.024
-0.035
-0.040
-0.046
-0.049
-0.051
-0.049
-0.041
-0.033
-0.021
-0.019
-0.020
-0.025
-0.043
-0.056
-0.065
-0.071
-0.068
-0.054
-0.042
-0.030
-0.018
-0.010
-0.001
0.000
0.
0.
0.
0.
0.
0.
0.
0.
0.
0.
0.
0.
0.
0.
0.
0.
0.
0.
0.
0.
0.
0.
0.
0.
0.
-0.001
-0.005
-0.008
-0.013
-0.021
-0.037
-0.047
-0.053
-0.059
-0.064
-0.067
-0.066
-0.055
-0.040
-0.030
-0.024
-0.022
-0.032
-0.040
-0.055
-0.066
-0.072
-0.067
-0.056
-0.041
-0.031
-0.020
-0.011
-0.001
0.001
0.
0.
0.
0.
0.
0.
0.
0.
0.
0.
0.
0.
0.
0.
0.
0.
0.
0.
0.
0.
0.
0.
0.
0.
0.
-0.001
-0.005
-0.008
-0.015
-0.026
-0.042
-0.053
-0.060
-0.065
-0.073
-0.082
-0.077
-0.064
-0.045
-0.035
-0.027
-0.024
-0.032
-0.040
-0.055
-0.065
-0.069
-0.065
-0.052
-0.040
-0.028
-0.019
-0.011
-0.001
0.001
0.
0.
0.
0.
0.
0.
0.
0.
0.
0.
0.
0.
0.
0.
0.
0.
0.
0.
0.
0.
0.
0.
0.
0.
0.
0.
-0.005
-0.008
-0.013
-0.024
-0.039
-0.051
-0.057
-0.064
-0.076
-0.082
-0.081
-0.066
-0.047
-0.033
-0.026
-0.026
-0.030
-0.039
-0.052
-0.060
-0.061
-0.056
-0.046
-0.034
-0.026
-0.015
-0.008
0.001
0.001
0.
0.
0.
0.
0.
0.
0.
0.
0.
0.
0.
0.
0.
0.
0.
0.
0.
0.
0.
0.
0.
0.
0.
0.
0.
0.
-0.004
-0.006
-0.010
-0.017
-0.028
-0.041
-0.046
-0.054
-0.066
-0.073
-0.071
-0.058
-0.043
-0.031
-0.025
-0.024
-0.026
-0.033
-0.043
-0.048
-0.047
-0.043
-0.037
-0.027
-0.018
-0.007
-0.002
0.001
0.000
0.
0.
0.
0.
0.
0.
0.
0.
0.
0.
0.
0.
0.
0.
0.
0.
0.
0.
0.
0.
0.
0.
0.
0.
0.
0.
-0.002
-0.005
-0.007
-0.012
-0.018
-0.028
-0.035
-0.043
-0.051
-0.057
-0.055
-0.045
-0.034
-0.025
-0.019
-0.019
-0.021
-0.027
-0.032
-0.036
-0.034
-0.029
-0.024
-0.018
-0.011
-0.004
0.001
0.001
0.
0.
0.
0.
0.
0.
0.
0.
0.
0.
0.
0.
0.
0.
0.
0.
0.
0.
0.
0.
0.
0.
0.
0.
0.
0.
0.
0.
-0.002
-0.004
-0.008
-0.012
-0.018
-0.025
-0.029
-0.035
-0.038
-0.037
-0.030
-0.023
-0.018
-0.014
-0.013
-0.014
-0.019
-0.023
-0.023
-0.022
-0.020
-0.015
-0.011
-0.004
-0.001
0.001
0.
0.
0.
0.
0.
0.
0.
0.
0.
0.
0.
0.
0.
0.
0.
0.
0.
0.
0.
0.
0.
0.
0.
0.
0.
0.
0.
0.
0.
0.
0.
-0.002
-0.005
-0.009
-0.014
-0.019
-0.024
-0.025
-0.023
-0.020
-0.015
-0.011
-0.007
-0.006
-0.009
-0.012
-0.013
-0.016
-0.015
-0.013
-0.010
-0.004
-0.002
0.
0.
0.
0.
0.
0.
0.
0.
0.
0.
0.
0.
0.
0.
0.
0.
0.
0.
0.
0.
0.
0.
0.
0.
0.
0.
0.
0.
0.
0.
0.
0.
0.
0.
-0.002
-0.004
-0.006
-0.008
-0.013
-0.014
-0.014
-0.012
-0.007
-0.006
-0.004
-0.002
-0.004
-0.008
-0.009
-0.009
-0.009
-0.008
-0.005
0.
0.
0.
0.
0.
0.
0.
0.
0.
0.
0.
0.
0.
0.
0.
0.
0.
0.
0.
0.
0.
0.
0.
0.
0.
0.
0.
0.
0.
0.
0.
0.
0.
0.
0.
0.001
0.001
0.000
-0.002
-0.005
-0.006
-0.006
-0.006
-0.005
-0.004
-0.002
0.000
-0.001
-0.001
-0.002
-0.003
-0.004
-0.004
-0.003
-0.001
-0.001
0.
0.
0.
0.
0.
0.
0.
0.
0.
0.
0.
0.
0.
0.
0.
0.
0.
0.
0.
0.
0.
0.
0.
0.
0.
0.
0.
0.
0.
0.
0.
0.
0.
0.
0.001
0.001
0.001
0.001
-0.001
-0.002
-0.003
-0.003
-0.001
0.001
0.001
0.001
0.001
0.001
-0.001
-0.002
-0.002
-0.001
-0.001
-0.001
-0.001
0.
0.
0.
0.
0.
0.
0.
0.
0.
0.
0.
0.
0.
0.
0.
0.
0.
0.
0.
0.
0.
0.
0.
0.
0.
0.
0.
0.
0.
0.
0.
0.
0.
0.001
0.001
0.001
0.001
0.001
0.
0.000
0.000
0.000
0.000
0.000
0.000
0.001
0.
0.
0.
-0.001
-0.001
-0.001
-0.001
-0.001
-0.001
0.
0.
0.
0.
0.
0.
0.
0.
0.
0.
0.
0.
0.
0.
0.
0.
0.
0.
0.
0.
0.
0.
0.
0.
0.
0.
0.
0.
0.
0.
0.
0.
0.
0.
0.001
0.001
0.001
0.001
0.001
0.000
0.000
0.000
0.000
0.000
0.001
0.
0.
0.
0.
0.
-0.001
-0.001
-0.001
-0.001
-0.001
0.
0.
0.
0.
0.
0.
0.
0.
0.
0.
0.
0.
0.
0.
0.
0.
0.
0.
0.
0.
0.
0.
0.
0.
0.
0.
0.
0.
0.
0.
0.
0.
0.
0.
0.
0.001
0.
0.000
0.001
0.001
0.000
0.000
0.000
0.001
0.
0.
0.
0.
0.
0.
0.
-0.001
-0.001
-0.001
0.
0.
0.
0.
0.
0.
0.
0.
0.
0.
0.
0.
0.
0.
0.
0.
0.
0.
0.
0.
0.
0.
0.
0.
0.
0.
0.
0.
0.
0.
0.
0.
0.
0.
0.
0.
0.
0.
0.
0.
0.001
0.001
0.001
0.000
0.
0.
0.
0.
0.
0.
0.
0.
0.
0.
0.
0.
0.
0.
0.
0.
0.
0.
0.
0.
0.
0.
0.
0.
0.
0.
0.
0.
0.
0.
0.
0.
0.
0.
0.
0.
0.
0.
0.
0.
0.
0.
0.
0.
0.
0.
0.
0.
0.
0.
0.
0.
0.
0.
0.
0.
0.
0.
0.
0.
0.
0.
0.
0.
0.
0.
0.
0.
0.
0.
0.
0.
0.
0.
0.
0.
0.
0.
0.
0.
0.
0.
0.
0.
0.
0.
0.
0.
0.
0.
0.
0.
0.
0.
0.
0.
0.
0.
0.
0.
0.
0.
0.
0.
0.
0.
0.
0.
0.
0.
0.
0.
0.
0.
0.
0.
0.
0.
0.
0.
0.
0.
0.
0.
0.
0.
0.
0.
0.
0.
0.
0.
0.
0.
0.
0.
0.
0.
0.
0.
0.
0.
0.
0.
0.
0.
0.
0.
0.
0.
0.
0.
0.
0.
0.
0.
0.
0.
0.
0.
0.
0.
0.
0.
0.
0.
0.
0.
0.
0.
0.
0.
0.
0.
0.
0.
0.
0.
0.
0.
0.
0.
0.
0.
0.
0.
0.
0.
0.
0.
0.
0.
0.
0.
0.
0.
0.
0.
0.
0.
0.
0.
0.
0.
0.
0.
0.
0.
0.
0.
0.
0.
0.
0.
0.
0.
0.
0.
0.
0.
0.
0.
0.
0.
0.
0.
0.
0.
0.
0.
0.
0.
0.
0.
0.
0.
0.
0.
0.
0.
0.
0.
0.
0.
0.
0.
0.
0.
0.
0.
0.
0.
0.
0.
0.
0.
0.
0.
0.
0.
0.
0.
0.
0.
0.
0.
0.
0.
0.
0.
0.
0.
0.
0.
0.
0.
0.
0.
0.
0.
0.
0.
0.
0.
0.
0.
0.
0.
0.
0.
0.
0.
0.
0.
0.
0.
0.
0.
0.
0.
0.
0.
0.
0.
0.
0.
0.
0.
0.
0.
0.
0.
0.
0.
0.
0.
0.
0.
0.
0.
0.
0.
0.
0.
0.
0.
0.
0.
0.
0.
0.
0.
0.
0.
0.
0.
0.
0.
0.
0.
0.
0.
0.
0.
0.
0.
0.
0.
0.
0.
0.
0.
0.
0.
0.
0.
0.
0.
0.
0.
0.
0.
0.
0.
0.
0.
0.
0.
0.
0.
0.
0.
0.
0.
0.
0.
0.
0.
0.
0.
0.
0.
0.
0.
0.
0.
0.
0.
0.
0.
0.
0.
0.
0.
0.
0.
0.
0.
0.
0.
0.
0.
0.
0.
0.
0.
0.
0.
0.
0.
0.
0.
0.
0.
0.
0.
0.
0.
0.
0.
0.
0.
0.
0.
0.
0.
0.
0.
0.
0.
0.
0.
0.
0.
0.
0.
0.
0.
0.
0.
0.
0.
0.
0.
0.
0.
0.
0.
0.
0.
0.
0.
0.
0.
0.
0.
0.
0.
0.
0.
0.
0.
0.
0.
0.
0.
0.
0.
0.
0.
0.
0.
0.
0.
0.
0.
0.
0.
0.
0.
0.
0.
0.
0.
0.
0.
0.
0.
0.
-0.002
-0.002
-0.002
-0.002
-0.001
0.001
0.001
0.001
0.001
0.001
0.001
0.001
0.
0.
0.
0.
0.
0.
0.
0.
0.
0.
0.
0.
0.
0.
0.
0.
0.
0.
0.
0.
0.
0.
0.
0.
0.
0.
0.
0.
0.
0.
0.
0.
0.
0.
0.
0.
0.
0.
0.
0.
0.
0.
-0.002
-0.002
-0.005
-0.005
-0.004
-0.002
-0.001
0.
0.002
0.002
0.002
0.001
0.002
0.001
0.
0.
0.
0.
0.
0.
0.
0.
0.
0.
0.
0.
0.
0.
0.
0.
0.
0.
0.
0.
0.
0.
0.
0.
0.
0.
0.
0.
0.
0.
0.
0.
0.
0.
0.
0.
0.
0.
0.
0.
-0.001
-0.002
-0.005
-0.006
-0.006
-0.007
-0.005
-0.001
0.000
0.002
0.002
0.002
0.002
0.001
0.001
0.
0.
0.
0.
0.
0.
0.
0.
0.
0.
0.
0.
0.
0.
0.
0.
0.
0.
0.
0.
0.
0.
0.
0.
0.
0.
0.
0.
0.
0.
0.
0.
0.
0.
0.
0.
0.
0.
0.
0.
-0.002
-0.002
-0.005
-0.007
-0.007
-0.007
-0.005
-0.003
-0.002
-0.001
0.001
0.001
0.002
0.002
0.001
0.001
0.
0.
0.
0.
0.
0.
0.
0.
0.
0.
0.
0.
0.
0.
0.
0.
0.
0.
0.
0.
0.
0.
0.
0.
0.
0.
0.
0.
0.
0.
0.
0.
0.
0.
0.
0.
0.
0.
0.
-0.002
-0.003
-0.005
-0.006
-0.008
-0.007
-0.005
-0.005
-0.004
-0.004
0.
0.000
0.000
0.002
0.001
0.001
0.
0.
0.
0.
0.
0.
0.
0.
0.
0.
0.
0.
0.
0.
0.
0.
0.
0.
0.
0.
0.
0.
0.
0.
0.
0.
0.
0.
0.
0.
0.
0.
0.
0.
0.
0.
0.
0.
0.
-0.001
-0.002
-0.003
-0.005
-0.006
-0.006
-0.006
-0.006
-0.005
-0.003
-0.002
0.
0.000
0.002
0.001
0.002
0.
0.
0.
0.
0.
0.
0.
0.
0.
0.
0.
0.
0.
0.
0.
0.
0.
0.
0.
0.
0.
0.
0.
0.
0.
0.
0.
0.
0.
0.
0.
0.
0.
0.
0.
0.
0.
0.
0.
0.000
-0.002
-0.003
-0.003
-0.003
-0.004
-0.005
-0.005
-0.005
-0.003
-0.003
0.000
0.000
0.000
0.001
0.001
0.
0.
0.
0.
0.
0.
0.
0.
0.
0.
0.
0.
0.
0.
0.
0.
0.
0.
0.
0.
0.
0.
0.
0.
0.
0.
0.
0.
0.
0.
0.
0.
0.
0.
0.
0.
0.
0.
0.
0.
-0.001
-0.002
-0.002
-0.002
-0.004
-0.004
-0.004
-0.003
-0.003
-0.003
0.000
0.
0.001
0.001
0.
0.
0.
0.
0.
0.
0.
0.
0.
0.
0.
0.
0.
0.
0.
0.
0.
0.
0.
0.
0.
0.
0.
0.
0.
0.
0.
0.
0.
0.
0.
0.
0.
0.
0.
0.
0.
0.
0.
0.
0.
0.
0.000
-0.002
-0.001
-0.001
-0.002
-0.002
-0.002
-0.003
-0.002
0.000
0.
0.001
0.002
0.
0.
0.
0.
0.
0.
0.
0.
0.
0.
0.
0.
0.
0.
0.
0.
0.
0.
0.
0.
0.
0.
0.
0.
0.
0.
0.
0.
0.
0.
0.
0.
0.
0.
0.
0.
0.
0.
0.
0.
0.
0.
0.
0.
0.001
0.001
0.000
-0.001
-0.002
-0.002
0.
-0.001
0.001
0.002
0.
0.
0.
0.
0.
0.
0.
0.
0.
0.
0.
0.
0.
0.
0.
0.
0.
0.
0.
0.
0.
0.
0.
0.
0.
0.
0.
0.
0.
0.
0.
0.
0.
0.
0.
0.
0.
0.
0.
0.
0.
0.
0.
0.
0.
0.
0.001
0.001
0.001
0.
0.
0.001
0.
0.001
0.001
0.
0.
0.
0.
0.
0.
0.
0.
0.
0.
0.
0.
0.
0.
0.
0.
0.
0.
0.
0.
0.
0.
0.
0.
0.
0.
0.
0.
0.
0.
0.
0.
0.
0.
0.
0.
0.
0.
0.
0.
0.
0.
0.
0.
0.
0.
0.
0.
0.001
0.001
0.001
0.001
0.001
0.
0.
0.
0.
0.
0.
0.
0.
0.
0.
0.
0.
0.
0.
0.
0.
0.
0.
0.
0.
0.
0.
0.
0.
0.
0.
0.
0.
0.
0.
0.
0.
0.
0.
0.
0.
0.
0.
0.
0.
0.
0.
0.
0.
0.
0.
0.
0.
0.
0.
0.
0.
0.
0.
-0.002
-0.002
0.
0.
0.
0.
0.
0.
0.
0.
0.
0.
0.
0.
0.
0.
0.
0.
0.
0.
0.
0.
0.
0.
0.
0.
0.
0.
0.
0.
0.
0.
0.
0.
0.
0.
0.
0.
0.
0.
0.
0.
0.
0.
0.
0.
0.
0.
0.
0.
0.
0.
0.
0.
0.
-0.002
-0.002
0.
0.
0.
0.
0.
0.
0.
0.
0.
0.
0.
0.
0.
0.
0.
0.
0.
0.
0.
0.
0.
0.
0.
0.
0.
0.
0.
0.
0.
0.
0.
0.
0.
0.
0.
0.
0.
0.
0.
0.
0.
0.
0.
0.
0.
0.
0.
0.
0.
0.
-0.002
-0.002
-0.002
-0.002
0.
0.
0.
0.001
0.001
0.001
0.
0.
0.
0.
0.
0.
0.
0.
0.
0.
0.
0.
0.
0.
0.
0.
0.
0.
0.
0.
0.
0.
0.
0.
0.
0.
0.
0.
0.
0.
0.
0.
0.
0.
0.
0.
0.
0.
0.
0.
0.
0.
0.
-0.002
-0.002
-0.003
-0.005
-0.005
-0.005
-0.004
-0.002
0.001
0.002
0.002
0.002
0.002
0.001
0.001
0.
0.
0.
0.
0.
0.
0.
0.
0.
0.
0.
0.
0.
0.
0.
0.
0.
0.
0.
0.
0.
0.
0.
0.
0.
0.
0.
0.
0.
0.
0.
0.
0.
0.
0.
0.
0.
0.
0.
-0.002
-0.004
-0.007
-0.008
-0.009
-0.010
-0.008
-0.006
-0.004
-0.002
-0.003
-0.001
0.001
0.002
0.002
0.002
0.001
0.001
0.
0.
0.
0.
0.
0.
0.
0.
0.
0.
0.
0.
0.
0.
0.
0.
0.
0.
0.
0.
0.
0.
0.
0.
0.
0.
0.
0.
0.
0.
0.
0.
0.
0.
0.
0.
0.
-0.004
-0.005
-0.010
-0.012
-0.014
-0.015
-0.014
-0.016
-0.014
-0.013
-0.009
-0.009
-0.006
-0.005
-0.002
0.001
0.002
0.001
0.001
0.
0.
0.
0.
0.
0.
0.
0.
0.
0.
0.
0.
0.
0.
0.
0.
0.
0.
0.
0.
0.
0.
0.
0.
0.
0.
0.
0.
0.
0.
0.
0.
0.
0.
0.
-0.003
-0.005
-0.009
-0.013
-0.016
-0.021
-0.021
-0.025
-0.027
-0.025
-0.028
-0.029
-0.026
-0.021
-0.014
-0.009
-0.005
0.001
0.002
0.001
0.
0.
0.
0.
0.
0.
0.
0.
0.
0.
0.
0.
0.
0.
0.
0.
0.
0.
0.
0.
0.
0.
0.
0.
0.
0.
0.
0.
0.
0.
0.
0.
0.
0.
0.
-0.004
-0.006
-0.011
-0.016
-0.024
-0.026
-0.031
-0.036
-0.039
-0.044
-0.052
-0.063
-0.063
-0.052
-0.038
-0.023
-0.011
-0.005
0.001
0.001
0.001
0.
0.
0.
0.
0.
0.
0.
0.
0.
0.
0.
0.
0.
0.
0.
0.
0.
0.
0.
0.
0.
0.
0.
0.
0.
0.
0.
0.
0.
0.
0.
0.
0.
-0.001
-0.004
-0.007
-0.013
-0.019
-0.027
-0.031
-0.039
-0.045
-0.054
-0.066
-0.095
-0.155
-0.185
-0.107
-0.066
-0.051
-0.024
-0.009
-0.002
0.002
0.001
0.
0.
0.
0.
0.
0.
0.
0.
0.
0.
0.
0.
0.
0.
0.
0.
0.
0.
0.
0.
0.
0.
0.
0.
0.
0.
0.
0.
0.
0.
0.
0.
0.
-0.001
-0.004
-0.007
-0.014
-0.020
-0.028
-0.036
-0.046
-0.055
-0.069
-0.098
-0.180
-0.208
3.882
0.980
-0.055
-0.104
-0.044
-0.014
-0.006
0.000
0.001
0.001
0.
0.
0.
0.
0.
0.
0.
0.
0.
0.
0.
0.
0.
0.
0.
0.
0.
0.
0.
0.
0.
0.
0.
0.
0.
0.
0.
0.
0.
0.
0.
0.
0.000
-0.002
-0.006
-0.013
-0.019
-0.028
-0.035
-0.050
-0.062
-0.083
-0.126
-0.263
1.737
3462.307
55.448
0.242
-0.185
-0.064
-0.019
-0.007
-0.002
0.001
0.001
0.
0.
0.
0.
0.
0.
0.
0.
0.
0.
0.
0.
0.
0.
0.
0.
0.
0.
0.
0.
0.
0.
0.
0.
0.
0.
0.
0.
0.
0.
0.
0.
0.
-0.002
-0.005
-0.010
-0.017
-0.023
-0.036
-0.050
-0.069
-0.094
-0.129
-0.167
0.728
16.704
3.468
0.053
-0.147
-0.066
-0.022
-0.008
-0.002
0.001
0.001
0.
0.
0.
0.
0.
0.
0.
0.
0.
0.
0.
0.
0.
0.
0.
0.
0.
0.
0.
0.
0.
0.
0.
0.
0.
0.
0.
0.
0.
0.
0.
0.
0.
-0.001
-0.004
-0.008
-0.015
-0.021
-0.032
-0.049
-0.067
-0.093
-0.122
-0.115
0.504
1.652
0.399
-0.100
-0.100
-0.052
-0.022
-0.009
-0.002
0.
0.
0.
0.
0.
0.
0.
0.
0.
0.
0.
0.
0.
0.
0.
0.
0.
0.
0.
0.
0.
0.
0.
0.
0.
0.
0.
0.
0.
0.
0.
0.
0.
0.
0.
0.
-0.003
-0.005
-0.010
-0.016
-0.028
-0.043
-0.061
-0.080
-0.105
-0.127
-0.069
0.043
-0.082
-0.111
-0.079
-0.042
-0.021
-0.009
-0.004
0.002
0.
0.
0.
0.
0.
0.
0.
0.
0.
0.
0.
0.
0.
0.
0.
0.
0.
0.
0.
0.
0.
0.
0.
0.
0.
0.
0.
0.
0.
0.
0.
0.
0.
0.
0.
0.
-0.002
-0.008
-0.011
-0.021
-0.034
-0.046
-0.065
-0.086
-0.106
-0.115
-0.116
-0.110
-0.090
-0.058
-0.033
-0.019
-0.011
-0.003
0.002
0.001
0.
0.
0.
0.
0.
0.
0.
0.
0.
0.
0.
0.
0.
0.
0.
0.
0.
0.
0.
0.
0.
0.
0.
0.
0.
0.
0.
0.
0.
0.
0.
0.
0.
0.
0.
-0.002
-0.005
-0.008
-0.014
-0.027
-0.042
-0.055
-0.071
-0.088
-0.097
-0.098
-0.082
-0.065
-0.043
-0.027
-0.016
-0.011
-0.003
-0.001
0.001
0.001
0.
0.
0.
0.
0.
0.
0.
0.
0.
0.
0.
0.
0.
0.
0.
0.
0.
0.
0.
0.
0.
0.
0.
0.
0.
0.
0.
0.
0.
0.
0.
0.
0.
0.
-0.001
-0.004
-0.006
-0.011
-0.024
-0.037
-0.051
-0.064
-0.072
-0.081
-0.080
-0.069
-0.056
-0.037
-0.024
-0.016
-0.008
-0.004
-0.001
0.001
0.001
0.
0.
0.
0.
0.
0.
0.
0.
0.
0.
0.
0.
0.
0.
0.
0.
0.
0.
0.
0.
0.
0.
0.
0.
0.
0.
0.
0.
0.
0.
0.
0.
0.
0.
0.
-0.002
-0.005
-0.011
-0.023
-0.036
-0.049
-0.063
-0.076
-0.084
-0.080
-0.069
-0.056
-0.038
-0.024
-0.013
-0.007
-0.003
0.000
0.001
0.001
0.
0.
0.
0.
0.
0.
0.
0.
0.
0.
0.
0.
0.
0.
0.
0.
0.
0.
0.
0.
0.
0.
0.
0.
0.
0.
0.
0.
0.
0.
0.
0.
0.
0.
0.
0.
-0.003
-0.012
-0.021
-0.038
-0.054
-0.073
-0.097
-0.103
-0.099
-0.084
-0.061
-0.041
-0.022
-0.011
-0.006
-0.001
0.000
0.001
0.
0.
0.
0.
0.
0.
0.
0.
0.
0.
0.
0.
0.
0.
0.
0.
0.
0.
0.
0.
0.
0.
0.
0.
0.
0.
0.
0.
0.
0.
0.
0.
0.
0.
0.
0.
-0.001
-0.001
-0.010
-0.020
-0.042
-0.068
-0.095
-0.108
-0.113
-0.108
-0.094
-0.072
-0.043
-0.024
-0.011
-0.005
0.000
0.001
0.001
0.
0.
0.
0.
0.
0.
0.
0.
0.
0.
0.
0.
0.
0.
0.
0.
0.
0.
0.
0.
0.
0.
0.
0.
0.
0.
0.
0.
0.
0.
0.
0.
-0.002
-0.002
-0.002
-0.001
-0.001
-0.006
-0.011
-0.024
-0.046
-0.081
-0.112
-0.098
0.083
0.049
-0.093
-0.079
-0.053
-0.028
-0.010
-0.003
0.001
0.001
0.
0.
0.
0.
0.
0.
0.
0.
0.
0.
0.
0.
0.
0.
0.
0.
0.
0.
0.
0.
0.
0.
0.
0.
0.
0.
0.
0.
0.001
0.001
0.001
0.001
-0.001
-0.002
-0.002
-0.003
-0.002
-0.003
-0.008
-0.012
-0.027
-0.051
-0.091
-0.124
0.004
0.800
0.582
-0.058
-0.092
-0.063
-0.027
-0.013
-0.003
-0.001
0.
0.
0.
0.
0.
0.
0.
0.
0.
0.
0.
0.
0.
0.
0.
0.
0.
0.
0.
0.
0.
0.
0.
0.
0.
0.
0.
0.
0.001
0.001
0.001
0.001
-0.001
-0.002
-0.004
-0.006
-0.006
-0.005
-0.004
-0.010
-0.015
-0.026
-0.050
-0.091
-0.123
-0.076
0.291
0.206
-0.106
-0.104
-0.066
-0.038
-0.018
-0.007
0.000
0.
0.
0.
0.
0.
0.
0.
0.
0.
0.
0.
0.
0.
0.
0.
0.
0.
0.
0.
0.
0.
0.
0.
0.
0.
0.
0.
0.001
0.001
0.001
0.000
-0.003
-0.003
-0.006
-0.006
-0.011
-0.012
-0.011
-0.011
-0.012
-0.015
-0.025
-0.040
-0.080
-0.122
-0.145
-0.133
-0.140
-0.142
-0.110
-0.071
-0.044
-0.020
-0.010
-0.001
-0.001
0.
0.
0.
0.
0.
0.
0.
0.
0.
0.
0.
0.
0.
0.
0.
0.
0.
0.
0.
0.
0.
0.
0.
0.
0.
0.
0.001
0.001
-0.001
-0.002
-0.004
-0.007
-0.011
-0.014
-0.017
-0.020
-0.019
-0.018
-0.015
-0.019
-0.023
-0.039
-0.063
-0.105
-0.140
-0.155
-0.155
-0.138
-0.105
-0.072
-0.046
-0.028
-0.011
-0.002
-0.001
0.
0.
0.
0.
0.
0.
0.
0.
0.
0.
0.
0.
0.
0.
0.
0.
0.
0.
0.
0.
0.
0.
0.
0.
0.
0.
0.001
-0.003
-0.004
-0.005
-0.011
-0.015
-0.021
-0.026
-0.030
-0.032
-0.031
-0.029
-0.024
-0.025
-0.025
-0.040
-0.061
-0.083
-0.110
-0.128
-0.135
-0.124
-0.104
-0.077
-0.052
-0.029
-0.014
-0.003
-0.001
-0.001
0.
0.
0.
0.
0.
0.
0.
0.
0.
0.
0.
0.
0.
0.
0.
0.
0.
0.
0.
0.
0.
0.
0.
0.
0.
-0.003
-0.004
-0.008
-0.012
-0.022
-0.029
-0.038
-0.043
-0.049
-0.049
-0.050
-0.043
-0.034
-0.031
-0.036
-0.043
-0.058
-0.077
-0.100
-0.118
-0.129
-0.127
-0.109
-0.087
-0.062
-0.036
-0.017
-0.004
-0.001
-0.001
0.
0.
0.
0.
0.
0.
0.
0.
0.
0.
0.
0.
0.
0.
0.
0.
0.
0.
0.
0.
0.
0.
0.
0.
-0.002
-0.005
-0.007
-0.016
-0.024
-0.041
-0.055
-0.064
-0.069
-0.075
-0.077
-0.073
-0.063
-0.048
-0.043
-0.040
-0.046
-0.060
-0.078
-0.101
-0.125
-0.139
-0.138
-0.123
-0.096
-0.063
-0.038
-0.023
-0.010
-0.003
-0.001
0.
0.
0.
0.
0.
0.
0.
0.
0.
0.
0.
0.
0.
0.
0.
0.
0.
0.
0.
0.
0.
0.
0.
0.
-0.004
-0.007
-0.014
-0.023
-0.042
-0.072
-0.093
-0.099
-0.102
-0.108
-0.111
-0.106
-0.092
-0.067
-0.054
-0.050
-0.047
-0.063
-0.082
-0.112
-0.137
-0.149
-0.148
-0.129
-0.093
-0.063
-0.038
-0.024
-0.012
-0.003
0.000
0.
0.
0.
0.
0.
0.
0.
0.
0.
0.
0.
0.
0.
0.
0.
0.
0.
0.
0.
0.
0.
0.
0.
0.
-0.005
-0.008
-0.018
-0.034
-0.065
-0.090
-0.112
-0.129
-0.136
-0.144
-0.143
-0.132
-0.117
-0.090
-0.067
-0.052
-0.050
-0.064
-0.091
-0.127
-0.149
-0.153
-0.145
-0.128
-0.092
-0.061
-0.040
-0.025
-0.015
-0.005
-0.001
0.
0.
0.
0.
0.
0.
0.
0.
0.
0.
0.
0.
0.
0.
0.
0.
0.
0.
0.
0.
0.
0.
0.
0.
-0.005
-0.009
-0.020
-0.038
-0.072
-0.095
-0.115
-0.138
-0.157
-0.162
-0.156
-0.141
-0.125
-0.104
-0.071
-0.055
-0.054
-0.067
-0.097
-0.130
-0.151
-0.151
-0.139
-0.117
-0.083
-0.059
-0.038
-0.024
-0.015
-0.005
-0.001
0.
0.
0.
0.
0.
0.
0.
0.
0.
0.
0.
0.
0.
0.
0.
0.
0.
0.
0.
0.
0.
0.
0.
0.
-0.004
-0.008
-0.018
-0.034
-0.067
-0.089
-0.108
-0.132
-0.153
-0.161
-0.155
-0.134
-0.123
-0.099
-0.070
-0.053
-0.053
-0.067
-0.095
-0.126
-0.140
-0.133
-0.121
-0.098
-0.073
-0.050
-0.033
-0.021
-0.011
-0.003
0.000
0.
0.
0.
0.
0.
0.
0.
0.
0.
0.
0.
0.
0.
0.
0.
0.
0.
0.
0.
0.
0.
0.
0.
0.
-0.004
-0.007
-0.012
-0.026
-0.051
-0.075
-0.092
-0.110
-0.129
-0.142
-0.141
-0.127
-0.113
-0.088
-0.063
-0.046
-0.046
-0.059
-0.081
-0.103
-0.114
-0.110
-0.092
-0.075
-0.055
-0.039
-0.028
-0.016
-0.006
-0.003
0.
0.
0.
0.
0.
0.
0.
0.
0.
0.
0.
0.
0.
0.
0.
0.
0.
0.
0.
0.
0.
0.
0.
0.
0.
0.
-0.005
-0.008
-0.016
-0.032
-0.050
-0.065
-0.075
-0.094
-0.111
-0.117
-0.108
-0.093
-0.071
-0.047
-0.036
-0.039
-0.045
-0.061
-0.075
-0.080
-0.076
-0.064
-0.050
-0.041
-0.027
-0.016
-0.007
-0.003
0.001
0.
0.
0.
0.
0.
0.
0.
0.
0.
0.
0.
0.
0.
0.
0.
0.
0.
0.
0.
0.
0.
0.
0.
0.
0.
0.
-0.003
-0.005
-0.011
-0.018
-0.033
-0.042
-0.051
-0.063
-0.077
-0.083
-0.080
-0.066
-0.047
-0.034
-0.028
-0.027
-0.034
-0.042
-0.047
-0.052
-0.048
-0.040
-0.032
-0.024
-0.015
-0.006
-0.001
0.001
0.
0.
0.
0.
0.
0.
0.
0.
0.
0.
0.
0.
0.
0.
0.
0.
0.
0.
0.
0.
0.
0.
0.
0.
0.
0.
0.
0.
-0.007
-0.009
-0.012
-0.017
-0.025
-0.031
-0.039
-0.043
-0.048
-0.045
-0.039
-0.030
-0.022
-0.021
-0.022
-0.024
-0.029
-0.032
-0.030
-0.028
-0.023
-0.018
-0.016
-0.006
-0.001
0.001
0.
0.
0.
0.
0.
0.
0.
0.
0.
0.
0.
0.
0.
0.
0.
0.
0.
0.
0.
0.
0.
0.
0.
0.
0.
0.
0.
0.
-0.002
-0.003
-0.004
-0.007
-0.010
-0.013
-0.018
-0.022
-0.024
-0.026
-0.028
-0.022
-0.017
-0.015
-0.013
-0.013
-0.015
-0.019
-0.019
-0.018
-0.018
-0.015
-0.011
-0.006
-0.002
0.
0.
0.
0.
0.
0.
0.
0.
0.
0.
0.
0.
0.
0.
0.
0.
0.
0.
0.
0.
0.
0.
0.
0.
0.
0.
0.
0.
0.
0.
-0.001
-0.004
-0.004
-0.005
-0.004
-0.006
-0.009
-0.009
-0.010
-0.012
-0.013
-0.012
-0.009
-0.007
-0.007
-0.009
-0.008
-0.010
-0.012
-0.013
-0.012
-0.010
-0.008
-0.002
-0.001
-0.001
0.
0.
0.
0.
0.
0.
0.
0.
0.
0.
0.
0.
0.
0.
0.
0.
0.
0.
0.
0.
0.
0.
0.
0.
0.
0.
0.
0.
0.
0.
-0.003
-0.004
-0.004
-0.004
-0.003
-0.005
-0.003
-0.004
-0.006
-0.006
-0.006
-0.006
-0.001
-0.002
-0.005
-0.005
-0.006
-0.005
-0.006
-0.006
-0.006
-0.004
-0.003
-0.001
-0.001
0.
0.
0.
0.
0.
0.
0.
0.
0.
0.
0.
0.
0.
0.
0.
0.
0.
0.
0.
0.
0.
0.
0.
0.
0.
0.
0.
0.
0.
0.000
-0.001
-0.003
-0.004
-0.003
-0.002
-0.002
0.002
-0.001
-0.002
0.000
-0.001
-0.002
-0.002
-0.002
-0.002
0.
-0.001
-0.004
-0.004
-0.005
-0.004
-0.003
-0.003
-0.001
-0.001
0.
0.
0.
0.
0.
0.
0.
0.
0.
0.
0.
0.
0.
0.
0.
0.
0.
0.
0.
0.
0.
0.
0.
0.
0.
0.
0.
0.
0.
0.002
-0.001
-0.001
-0.001
0.000
0.
0.000
0.002
0.001
0.000
0.000
0.000
-0.002
-0.001
-0.001
-0.001
0.000
0.000
-0.001
-0.003
-0.004
-0.003
-0.003
-0.002
-0.001
-0.001
0.
0.
0.
0.
0.
0.
0.
0.
0.
0.
0.
0.
0.
0.
0.
0.
0.
0.
0.
0.
0.
0.
0.
0.
0.
0.
0.
0.
0.
0.001
0.002
0.001
0.001
0.001
0.001
0.002
0.002
0.001
0.001
0.001
0.000
0.000
0.000
0.001
0.
0.001
0.000
0.000
-0.001
-0.002
-0.002
-0.002
-0.001
-0.001
-0.001
0.
0.
0.
0.
0.
0.
0.
0.
0.
0.
0.
0.
0.
0.
0.
0.
0.
0.
0.
0.
0.
0.
0.
0.
0.
0.
0.
0.
0.
0.
0.001
0.002
0.002
0.002
0.001
0.001
0.001
0.000
0.000
0.000
0.000
0.000
0.001
0.
0.
0.
0.000
0.000
0.000
-0.001
-0.001
-0.001
-0.001
-0.001
0.
0.
0.
0.
0.
0.
0.
0.
0.
0.
0.
0.
0.
0.
0.
0.
0.
0.
0.
0.
0.
0.
0.
0.
0.
0.
0.
0.
0.
0.
0.
0.
0.
0.001
0.001
0.001
0.
0.000
0.001
0.001
0.001
0.001
0.
0.
0.
0.
0.
0.
0.
-0.001
-0.001
-0.001
-0.001
0.
0.
0.
0.
0.
0.
0.
0.
0.
0.
0.
0.
0.
0.
0.
0.
0.
0.
0.
0.
0.
0.
0.
0.
0.
0.
0.
0.
0.
0.
0.
0.
0.
0.
0.
0.
0.
0.
0.
0.
0.
0.
0.
0.
0.
0.
0.
0.
0.
0.
0.
0.
0.
0.
0.
0.
0.
0.
0.
0.
0.
0.
0.
0.
0.
0.
0.
0.
0.
0.
0.
0.
0.
0.
0.
0.
0.
0.
0.
0.
0.
0.
0.
0.
0.
0.
0.
0.
0.
0.
0.
0.
0.
0.
0.
0.
0.
0.
0.
0.
0.
0.
0.
0.
0.
0.
0.
0.
0.
0.
0.
0.
0.
0.
0.
0.
0.
0.
0.
0.
0.
0.
0.
0.
0.
0.
0.
0.
0.
0.
0.
0.
0.
0.
0.
0.
0.
0.
0.
0.
0.
0.
0.
0.
0.
0.
0.
0.
0.
0.
0.
0.
0.
0.
0.
0.
0.
0.
0.
0.
0.
0.
0.
0.
0.
0.
0.
0.
0.
0.
0.
0.
0.
0.
0.
0.
0.
0.
0.
0.
0.
0.
0.
0.
0.
0.
0.
0.
0.
0.
0.
0.
0.
0.
0.
0.
0.
0.
0.
0.
0.
0.
0.
0.
0.
0.
0.
0.
0.
0.
0.
0.
0.
0.
0.
0.
0.
0.
0.
0.
0.
0.
0.
0.
0.
0.
0.
0.
0.
0.
0.
0.
0.
0.
0.
0.
0.
0.
0.
0.
0.
0.
0.
0.
0.
0.
0.
0.
0.
0.
0.
0.
0.
0.
0.
0.
0.
0.
0.
0.
0.
0.
0.
0.
0.
0.
0.
0.
0.
0.
0.
0.
0.
0.
0.
0.
0.
0.
0.
0.
0.
0.
0.
0.
0.
0.
0.
0.
0.
0.
0.
0.
0.
0.
0.
0.
0.
0.
0.
0.
0.
0.
0.
0.
0.
0.
0.
0.
0.
0.
0.
0.
0.
0.
0.
-0.002
-0.002
0.
0.
0.
0.
0.
0.
0.
0.
0.
0.
0.
0.
0.
0.
0.
0.
0.
0.
0.
0.
0.
0.
0.
0.
0.
0.
0.
0.
0.
0.
0.
0.
0.
0.
0.
0.
0.
0.
0.
0.
0.
0.
0.
0.
0.
0.
0.
0.
0.
0.
-0.001
-0.004
-0.004
-0.005
-0.005
-0.004
0.000
0.001
0.001
0.001
0.001
0.001
0.001
0.
0.
0.
0.
0.
0.
0.
0.
0.
0.
0.
0.
0.
0.
0.
0.
0.
0.
0.
0.
0.
0.
0.
0.
0.
0.
0.
0.
0.
0.
0.
0.
0.
0.
0.
0.
0.
0.
0.
0.
0.
-0.001
-0.004
-0.005
-0.007
-0.008
-0.007
-0.006
-0.004
-0.001
0.002
0.002
0.002
0.002
0.002
0.001
0.
0.
0.
0.
0.
0.
0.
0.
0.
0.
0.
0.
0.
0.
0.
0.
0.
0.
0.
0.
0.
0.
0.
0.
0.
0.
0.
0.
0.
0.
0.
0.
0.
0.
0.
0.
0.
0.
0.
0.
-0.002
-0.005
-0.008
-0.011
-0.011
-0.012
-0.009
-0.006
-0.005
-0.001
0.001
0.002
0.002
0.002
0.001
0.001
0.
0.
0.
0.
0.
0.
0.
0.
0.
0.
0.
0.
0.
0.
0.
0.
0.
0.
0.
0.
0.
0.
0.
0.
0.
0.
0.
0.
0.
0.
0.
0.
0.
0.
0.
0.
0.
0.
-0.002
-0.004
-0.007
-0.011
-0.014
-0.018
-0.018
-0.016
-0.013
-0.009
-0.005
0.000
0.000
0.001
0.002
0.001
0.001
0.
0.
0.
0.
0.
0.
0.
0.
0.
0.
0.
0.
0.
0.
0.
0.
0.
0.
0.
0.
0.
0.
0.
0.
0.
0.
0.
0.
0.
0.
0.
0.
0.
0.
0.
0.
0.
0.
-0.002
-0.005
-0.008
-0.013
-0.019
-0.024
-0.027
-0.022
-0.017
-0.013
-0.008
-0.006
-0.003
0.000
0.000
0.002
0.001
0.001
0.
0.
0.
0.
0.
0.
0.
0.
0.
0.
0.
0.
0.
0.
0.
0.
0.
0.
0.
0.
0.
0.
0.
0.
0.
0.
0.
0.
0.
0.
0.
0.
0.
0.
0.
0.
0.
-0.002
-0.005
-0.008
-0.013
-0.020
-0.026
-0.028
-0.023
-0.019
-0.016
-0.012
-0.009
-0.005
-0.001
0.
0.000
0.001
0.001
0.
0.
0.
0.
0.
0.
0.
0.
0.
0.
0.
0.
0.
0.
0.
0.
0.
0.
0.
0.
0.
0.
0.
0.
0.
0.
0.
0.
0.
0.
0.
0.
0.
0.
0.
0.
0.
-0.002
-0.003
-0.007
-0.011
-0.015
-0.020
-0.022
-0.021
-0.019
-0.017
-0.014
-0.011
-0.007
-0.004
0.000
0.000
0.001
0.001
0.
0.
0.
0.
0.
0.
0.
0.
0.
0.
0.
0.
0.
0.
0.
0.
0.
0.
0.
0.
0.
0.
0.
0.
0.
0.
0.
0.
0.
0.
0.
0.
0.
0.
0.
0.
0.
-0.001
-0.002
-0.006
-0.008
-0.011
-0.015
-0.017
-0.017
-0.018
-0.017
-0.016
-0.010
-0.007
-0.004
-0.001
0.
0.001
0.001
0.
0.
0.
0.
0.
0.
0.
0.
0.
0.
0.
0.
0.
0.
0.
0.
0.
0.
0.
0.
0.
0.
0.
0.
0.
0.
0.
0.
0.
0.
0.
0.
0.
0.
0.
0.
0.
0.
-0.002
-0.003
-0.004
-0.006
-0.010
-0.012
-0.014
-0.014
-0.014
-0.014
-0.010
-0.006
-0.004
-0.001
-0.001
0.001
0.
0.
0.
0.
0.
0.
0.
0.
0.
0.
0.
0.
0.
0.
0.
0.
0.
0.
0.
0.
0.
0.
0.
0.
0.
0.
0.
0.
0.
0.
0.
0.
0.
0.
0.
0.
0.
0.
0.
0.
-0.002
-0.003
-0.003
-0.005
-0.007
-0.011
-0.012
-0.011
-0.009
-0.006
-0.005
-0.003
0.000
-0.001
0.002
0.
0.
0.
0.
0.
0.
0.
0.
0.
0.
0.
0.
0.
0.
0.
0.
0.
0.
0.
0.
0.
0.
0.
0.
0.
0.
0.
0.
0.
0.
0.
0.
0.
0.
0.
0.
0.
0.
0.
0.
0.
-0.002
-0.002
-0.003
-0.004
-0.005
-0.008
-0.007
-0.007
-0.004
-0.005
-0.002
-0.001
0.001
0.
0.
0.
0.
0.
0.
0.
0.
0.
0.
0.
0.
0.
0.
0.
0.
0.
0.
0.
0.
0.
0.
0.
0.
0.
0.
0.
0.
0.
0.
0.
0.
0.
0.
0.
0.
0.
0.
0.
0.
0.
0.
0.
0.
0.001
-0.001
-0.004
-0.003
-0.003
-0.005
-0.005
-0.005
-0.003
0.000
-0.001
0.
0.
0.
0.
0.
0.
0.
0.
0.
0.
0.
0.
0.
0.
0.
0.
0.
0.
0.
0.
0.
0.
0.
0.
0.
0.
0.
0.
0.
0.
0.
0.
0.
0.
0.
0.
0.
0.
0.
0.
0.
0.
0.
0.
0.
0.001
0.001
-0.001
-0.003
-0.006
-0.004
-0.003
-0.004
-0.004
-0.002
-0.001
0.
0.
0.
0.
0.
0.
0.
0.
0.
0.
0.
0.
0.
0.
0.
0.
0.
0.
0.
0.
0.
0.
0.
0.
0.
0.
0.
0.
0.
0.
0.
0.
0.
0.
0.
0.
0.
0.
0.
0.
0.
0.
0.000
0.000
0.
0.
0.001
-0.001
-0.002
-0.003
-0.005
-0.005
-0.005
-0.004
-0.002
0.
0.
0.
0.
0.
0.
0.
0.
0.
0.
0.
0.
0.
0.
0.
0.
0.
0.
0.
0.
0.
0.
0.
0.
0.
0.
0.
0.
0.
0.
0.
0.
0.
0.
0.
0.
0.
0.
0.
0.
0.000
-0.001
-0.001
-0.001
-0.001
0.
0.000
-0.001
-0.004
-0.005
-0.005
-0.005
-0.005
-0.004
-0.001
0.
0.
0.
0.
0.
0.
0.
0.
0.
0.
0.
0.
0.
0.
0.
0.
0.
0.
0.
0.
0.
0.
0.
0.
0.
0.
0.
0.
0.
0.
0.
0.
0.
0.
0.
0.
0.
0.
0.
0.
-0.001
0.000
0.000
0.000
0.
0.
-0.001
-0.003
-0.006
-0.007
-0.008
-0.009
-0.008
-0.002
0.000
0.001
0.001
0.001
0.
0.
0.
0.
0.
0.
0.
0.
0.
0.
0.
0.
0.
0.
0.
0.
0.
0.
0.
0.
0.
0.
0.
0.
0.
0.
0.
0.
0.
0.
0.
0.
0.
0.
0.
0.
0.
-0.001
0.
0.
0.
-0.002
-0.003
-0.007
-0.008
-0.011
-0.012
-0.011
-0.009
-0.008
-0.005
0.000
0.002
0.002
0.002
0.001
0.002
0.
0.
0.
0.
0.
0.
0.
0.
0.
0.
0.
0.
0.
0.
0.
0.
0.
0.
0.
0.
0.
0.
0.
0.
0.
0.
0.
0.
0.
0.
0.
0.
0.
0.
0.
0.
0.
0.
-0.002
-0.004
-0.008
-0.011
-0.014
-0.019
-0.020
-0.020
-0.019
-0.017
-0.014
-0.009
-0.006
-0.002
-0.001
0.002
0.002
0.001
0.001
0.
0.
0.
0.
0.
0.
0.
0.
0.
0.
0.
0.
0.
0.
0.
0.
0.
0.
0.
0.
0.
0.
0.
0.
0.
0.
0.
0.
0.
0.
0.
0.
0.
0.000
0.
0.
-0.004
-0.006
-0.012
-0.017
-0.024
-0.028
-0.032
-0.032
-0.031
-0.030
-0.028
-0.027
-0.023
-0.014
-0.008
-0.005
-0.001
0.002
0.001
0.001
0.
0.
0.
0.
0.
0.
0.
0.
0.
0.
0.
0.
0.
0.
0.
0.
0.
0.
0.
0.
0.
0.
0.
0.
0.
0.
0.
0.
0.
0.
0.
0.
0.
0.000
-0.002
-0.005
-0.010
-0.017
-0.026
-0.037
-0.047
-0.051
-0.053
-0.054
-0.051
-0.051
-0.050
-0.049
-0.040
-0.026
-0.015
-0.007
-0.004
0.002
0.001
0.001
0.
0.
0.
0.
0.
0.
0.
0.
0.
0.
0.
0.
0.
0.
0.
0.
0.
0.
0.
0.
0.
0.
0.
0.
0.
0.
0.
0.
0.
0.
0.
0.
0.
-0.004
-0.007
-0.013
-0.021
-0.038
-0.053
-0.064
-0.074
-0.079
-0.077
-0.079
-0.094
-0.115
-0.108
-0.078
-0.061
-0.038
-0.018
-0.007
-0.001
0.002
0.001
0.
0.
0.
0.
0.
0.
0.
0.
0.
0.
0.
0.
0.
0.
0.
0.
0.
0.
0.
0.
0.
0.
0.
0.
0.
0.
0.
0.
0.
0.
0.
0.
0.
-0.004
-0.007
-0.016
-0.027
-0.045
-0.063
-0.082
-0.096
-0.104
-0.108
-0.124
-0.166
-0.192
0.268
0.222
-0.096
-0.096
-0.042
-0.015
-0.005
0.002
0.
0.001
0.
0.
0.
0.
0.
0.
0.
0.
0.
0.
0.
0.
0.
0.
0.
0.
0.
0.
0.
0.
0.
0.
0.
0.
0.
0.
0.
0.
0.
0.
0.
0.
-0.002
-0.007
-0.015
-0.029
-0.048
-0.070
-0.092
-0.111
-0.122
-0.137
-0.175
-0.181
3.333
147.585
69.043
1.366
-0.400
-0.100
-0.025
-0.008
-0.002
0.001
0.001
0.
0.
0.
0.
0.
0.
0.
0.
0.
0.
0.
0.
0.
0.
0.
0.
0.
0.
0.
0.
0.
0.
0.
0.
0.
0.
0.
0.
0.
0.
0.
0.
-0.002
-0.007
-0.015
-0.025
-0.045
-0.065
-0.093
-0.117
-0.139
-0.168
-0.205
0.089
49.027
121078.539
8257.663
170.636
-0.485
-0.183
-0.038
-0.011
-0.003
0.001
0.001
0.
0.
0.
0.
0.
0.
0.
0.
0.
0.
0.
0.
0.
0.
0.
0.
0.
0.
0.
0.
0.
0.
0.
0.
0.
0.
0.
0.
0.
0.
0.
0.
-0.002
-0.005
-0.010
-0.022
-0.039
-0.056
-0.088
-0.119
-0.150
-0.190
-0.225
1.212
104.859
1962.287
533.780
5.477
-0.429
-0.148
-0.040
-0.015
-0.004
0.001
0.001
0.
0.
0.
0.
0.
0.
0.
0.
0.
0.
0.
0.
0.
0.
0.
0.
0.
0.
0.
0.
0.
0.
0.
0.
0.
0.
0.
0.
0.
0.
0.
0.
-0.001
-0.003
-0.008
-0.018
-0.030
-0.047
-0.079
-0.113
-0.143
-0.187
-0.224
1.145
87.468
650.984
42.443
0.508
-0.193
-0.095
-0.039
-0.018
-0.007
-0.001
0.001
0.
0.
0.
0.
0.
0.
0.
0.
0.
0.
0.
0.
0.
0.
0.
0.
0.
0.
0.
0.
0.
0.
0.
0.
0.
0.
0.
0.
0.
0.
0.
0.
0.
-0.002
-0.004
-0.012
-0.023
-0.038
-0.067
-0.099
-0.131
-0.167
-0.205
-0.074
3.264
10.528
1.956
-0.098
-0.134
-0.074
-0.038
-0.019
-0.010
-0.001
0.001
0.001
0.
0.
0.
0.
0.
0.
0.
0.
0.
0.
0.
0.
0.
0.
0.
0.
0.
0.
0.
0.
0.
0.
0.
0.
0.
0.
0.
0.
0.
0.
0.
0.
0.
-0.003
-0.008
-0.015
-0.028
-0.051
-0.081
-0.113
-0.142
-0.175
-0.190
-0.157
-0.093
-0.149
-0.150
-0.109
-0.066
-0.036
-0.018
-0.011
-0.003
-0.001
0.001
0.
0.
0.
0.
0.
0.
0.
0.
0.
0.
0.
0.
0.
0.
0.
0.
0.
0.
0.
0.
0.
0.
0.
0.
0.
0.
0.
0.
0.
0.
0.
0.
0.
-0.002
-0.004
-0.012
-0.021
-0.038
-0.059
-0.089
-0.117
-0.141
-0.164
-0.173
-0.170
-0.154
-0.124
-0.089
-0.061
-0.035
-0.020
-0.008
-0.004
-0.001
0.001
0.001
0.
0.
0.
0.
0.
0.
0.
0.
0.
0.
0.
0.
0.
0.
0.
0.
0.
0.
0.
0.
0.
0.
0.
0.
0.
0.
0.
0.
0.
0.
0.
0.
0.
-0.003
-0.006
-0.016
-0.028
-0.047
-0.073
-0.098
-0.122
-0.142
-0.154
-0.148
-0.131
-0.105
-0.080
-0.054
-0.035
-0.019
-0.009
-0.004
-0.001
0.000
0.001
0.
0.
0.
0.
0.
0.
0.
0.
0.
0.
0.
0.
0.
0.
0.
0.
0.
0.
0.
0.
0.
0.
0.
0.
0.
0.
0.
0.
0.
0.
0.
0.
0.
-0.001
-0.005
-0.010
-0.026
-0.041
-0.064
-0.090
-0.122
-0.151
-0.167
-0.159
-0.130
-0.101
-0.074
-0.053
-0.032
-0.017
-0.009
-0.004
0.000
0.000
0.001
0.
0.
0.
0.
0.
0.
0.
0.
0.
0.
0.
0.
0.
0.
0.
0.
0.
0.
0.
0.
0.
0.
0.
0.
0.
0.
0.
0.
0.
0.
0.
0.
0.
0.
-0.004
-0.009
-0.024
-0.042
-0.064
-0.101
-0.148
-0.181
-0.194
-0.180
-0.150
-0.112
-0.076
-0.050
-0.027
-0.015
-0.006
-0.004
0.000
0.001
0.001
0.
0.
0.
0.
0.
0.
0.
0.
0.
0.
0.
0.
0.
0.
0.
0.
0.
0.
0.
0.
0.
0.
0.
0.
0.
0.
0.
0.
0.
0.
0.
-0.001
-0.001
-0.001
-0.001
-0.007
-0.025
-0.044
-0.079
-0.130
-0.179
-0.166
0.097
0.037
-0.149
-0.124
-0.081
-0.049
-0.025
-0.013
-0.004
-0.001
0.000
0.001
0.
0.
0.
0.
0.
0.
0.
0.
0.
0.
0.
0.
0.
0.
0.
0.
0.
0.
0.
0.
0.
0.
0.
0.
0.
0.001
0.001
0.001
0.001
0.001
-0.001
-0.002
-0.003
-0.003
-0.002
-0.003
-0.010
-0.021
-0.048
-0.091
-0.156
-0.170
1.684
21.520
14.107
0.620
-0.137
-0.098
-0.054
-0.028
-0.010
-0.004
0.000
0.000
0.001
0.
0.
0.
0.
0.
0.
0.
0.
0.
0.
0.
0.
0.
0.
0.
0.
0.
0.
0.
0.
0.
0.
0.
0.
0.001
0.001
0.001
0.
-0.001
-0.001
-0.002
-0.002
-0.005
-0.006
-0.007
-0.005
-0.013
-0.026
-0.049
-0.099
-0.170
-0.078
11.179
328.709
184.950
3.672
-0.130
-0.110
-0.062
-0.031
-0.013
-0.002
0.001
0.001
0.
0.
0.
0.
0.
0.
0.
0.
0.
0.
0.
0.
0.
0.
0.
0.
0.
0.
0.
0.
0.
0.
0.
0.
0.
0.001
0.
0.001
0.002
-0.001
-0.003
-0.005
-0.008
-0.010
-0.012
-0.012
-0.012
-0.017
-0.027
-0.053
-0.098
-0.168
-0.143
4.264
76.704
45.529
1.492
-0.176
-0.128
-0.067
-0.037
-0.016
-0.006
0.000
0.
0.
0.
0.
0.
0.
0.
0.
0.
0.
0.
0.
0.
0.
0.
0.
0.
0.
0.
0.
0.
0.
0.
0.
0.
0.001
0.001
0.001
0.000
-0.003
-0.006
-0.007
-0.010
-0.017
-0.022
-0.021
-0.022
-0.021
-0.027
-0.034
-0.050
-0.089
-0.155
-0.204
0.011
1.308
0.826
-0.149
-0.213
-0.140
-0.077
-0.045
-0.025
-0.011
-0.002
0.
0.
0.
0.
0.
0.
0.
0.
0.
0.
0.
0.
0.
0.
0.
0.
0.
0.
0.
0.
0.
0.
0.
0.
0.
0.001
0.001
0.000
-0.004
-0.008
-0.012
-0.017
-0.022
-0.031
-0.038
-0.043
-0.042
-0.038
-0.038
-0.045
-0.056
-0.083
-0.132
-0.195
-0.243
-0.259
-0.266
-0.264
-0.218
-0.146
-0.092
-0.052
-0.032
-0.011
-0.004
-0.001
0.
0.
0.
0.
0.
0.
0.
0.
0.
0.
0.
0.
0.
0.
0.
0.
0.
0.
0.
0.
0.
0.
0.
0.
0.001
-0.003
-0.004
-0.008
-0.017
-0.024
-0.032
-0.043
-0.055
-0.065
-0.070
-0.067
-0.057
-0.051
-0.055
-0.066
-0.081
-0.110
-0.163
-0.221
-0.272
-0.290
-0.268
-0.224
-0.167
-0.114
-0.071
-0.038
-0.016
-0.006
-0.001
0.
0.
0.
0.
0.
0.
0.
0.
0.
0.
0.
0.
0.
0.
0.
0.
0.
0.
0.
0.
0.
0.
0.
0.
-0.003
-0.005
-0.009
-0.017
-0.030
-0.044
-0.066
-0.079
-0.091
-0.101
-0.104
-0.100
-0.086
-0.072
-0.065
-0.071
-0.086
-0.105
-0.140
-0.192
-0.243
-0.269
-0.273
-0.236
-0.185
-0.132
-0.082
-0.046
-0.023
-0.008
-0.001
0.
0.
0.
0.
0.
0.
0.
0.
0.
0.
0.
0.
0.
0.
0.
0.
0.
0.
0.
0.
0.
0.
0.
0.
-0.004
-0.008
-0.017
-0.029
-0.060
-0.094
-0.121
-0.136
-0.141
-0.151
-0.153
-0.145
-0.125
-0.099
-0.083
-0.079
-0.089
-0.106
-0.140
-0.191
-0.233
-0.260
-0.270
-0.247
-0.204
-0.146
-0.087
-0.048
-0.026
-0.010
-0.003
0.
0.
0.
0.
0.
0.
0.
0.
0.
0.
0.
0.
0.
0.
0.
0.
0.
0.
0.
0.
0.
0.
0.
-0.003
-0.006
-0.012
-0.025
-0.053
-0.099
-0.131
-0.157
-0.185
-0.211
-0.210
-0.199
-0.182
-0.159
-0.136
-0.105
-0.087
-0.091
-0.115
-0.159
-0.204
-0.211
-0.131
-0.197
-0.255
-0.215
-0.145
-0.086
-0.051
-0.027
-0.013
-0.005
-0.002
0.
0.
0.
0.
0.
0.
0.
0.
0.
0.
0.
0.
0.
0.
0.
0.
0.
0.
0.
0.
0.
0.
-0.004
-0.007
-0.017
-0.033
-0.075
-0.113
-0.049
0.027
-0.190
-0.259
-0.256
-0.182
-0.116
-0.162
-0.157
-0.127
-0.098
-0.099
-0.128
-0.173
-0.199
-0.164
0.011
-0.118
-0.232
-0.205
-0.136
-0.082
-0.048
-0.029
-0.014
-0.007
-0.002
0.
0.
0.
0.
0.
0.
0.
0.
0.
0.
0.
0.
0.
0.
0.
0.
0.
0.
0.
0.
0.
0.
-0.004
-0.007
-0.018
-0.039
-0.080
-0.103
0.443
1.040
-0.074
-0.281
-0.252
0.286
0.921
0.073
-0.159
-0.138
-0.102
-0.104
-0.138
-0.179
-0.183
-0.085
0.064
-0.147
-0.206
-0.181
-0.122
-0.077
-0.047
-0.030
-0.013
-0.007
-0.004
0.
0.
0.
0.
0.
0.
0.
0.
0.
0.
0.
0.
0.
0.
0.
0.
0.
0.
0.
0.
0.
0.
-0.004
-0.007
-0.016
-0.036
-0.076
-0.108
0.090
0.286
-0.175
-0.270
-0.160
1.804
4.929
0.864
-0.137
-0.130
-0.101
-0.106
-0.135
-0.166
-0.169
-0.125
-0.071
-0.170
-0.178
-0.143
-0.098
-0.066
-0.043
-0.027
-0.012
-0.007
-0.004
0.
0.
0.
0.
0.
0.
0.
0.
0.
0.
0.
0.
0.
0.
0.
0.
0.
0.
0.
0.
0.
0.
-0.002
-0.006
-0.013
-0.027
-0.060
-0.097
-0.124
-0.151
-0.203
-0.230
-0.158
0.788
2.060
0.344
-0.143
-0.121
-0.093
-0.100
-0.132
-0.150
-0.160
-0.174
-0.177
-0.170
-0.140
-0.106
-0.075
-0.054
-0.035
-0.021
-0.009
-0.006
0.
0.
0.
0.
0.
0.
0.
0.
0.
0.
0.
0.
0.
0.
0.
0.
0.
0.
0.
0.
0.
0.
0.
0.
-0.004
-0.009
-0.022
-0.039
-0.070
-0.098
-0.126
-0.155
-0.176
-0.174
-0.108
-0.052
-0.124
-0.126
-0.099
-0.077
-0.086
-0.109
-0.126
-0.140
-0.154
-0.150
-0.131
-0.102
-0.074
-0.056
-0.039
-0.026
-0.011
-0.007
-0.003
0.
0.
0.
0.
0.
0.
0.
0.
0.
0.
0.
0.
0.
0.
0.
0.
0.
0.
0.
0.
0.
0.
0.
0.
-0.003
-0.009
-0.014
-0.026
-0.043
-0.064
-0.078
-0.098
-0.122
-0.134
-0.135
-0.130
-0.118
-0.095
-0.071
-0.058
-0.066
-0.076
-0.095
-0.105
-0.111
-0.106
-0.084
-0.065
-0.051
-0.038
-0.023
-0.014
-0.007
-0.005
0.
0.
0.
0.
0.
0.
0.
0.
0.
0.
0.
0.
0.
0.
0.
0.
0.
0.
0.
0.
0.
0.
0.
0.
0.
-0.002
-0.007
-0.011
-0.015
-0.028
-0.041
-0.053
-0.064
-0.076
-0.087
-0.097
-0.092
-0.079
-0.064
-0.051
-0.042
-0.046
-0.049
-0.064
-0.072
-0.071
-0.069
-0.058
-0.047
-0.034
-0.026
-0.012
-0.006
-0.001
0.
0.
0.
0.
0.
0.
0.
0.
0.
0.
0.
0.
0.
0.
0.
0.
0.
0.
0.
0.
0.
0.
0.
0.
0.
-0.001
-0.001
-0.005
-0.007
-0.014
-0.018
-0.029
-0.034
-0.043
-0.049
-0.050
-0.053
-0.051
-0.048
-0.042
-0.034
-0.032
-0.033
-0.034
-0.043
-0.046
-0.049
-0.045
-0.037
-0.034
-0.023
-0.014
-0.003
-0.002
0.
0.
0.
0.
0.
0.
0.
0.
0.
0.
0.
0.
0.
0.
0.
0.
0.
0.
0.
0.
0.
0.
0.
0.
0.
0.
-0.001
-0.002
-0.005
-0.006
-0.010
-0.011
-0.015
-0.021
-0.025
-0.029
-0.031
-0.031
-0.031
-0.029
-0.027
-0.025
-0.022
-0.021
-0.026
-0.031
-0.033
-0.033
-0.033
-0.029
-0.025
-0.017
-0.009
-0.002
-0.002
0.
0.
0.
0.
0.
0.
0.
0.
0.
0.
0.
0.
0.
0.
0.
0.
0.
0.
0.
0.
0.
0.
0.
0.
0.
0.
-0.001
-0.002
-0.005
-0.006
-0.007
-0.010
-0.009
-0.013
-0.014
-0.017
-0.019
-0.017
-0.018
-0.018
-0.016
-0.016
-0.015
-0.013
-0.020
-0.019
-0.023
-0.021
-0.021
-0.019
-0.017
-0.012
-0.005
-0.004
-0.001
0.
0.
0.
0.
0.
0.
0.
0.
0.
0.
0.
0.
0.
0.
0.
0.
0.
0.
0.
0.
0.
0.
0.
0.
0.
0.
0.001
-0.001
-0.004
-0.004
-0.006
-0.006
-0.007
-0.008
-0.007
-0.007
-0.008
-0.006
-0.009
-0.010
-0.008
-0.010
-0.009
-0.008
-0.013
-0.014
-0.014
-0.015
-0.015
-0.014
-0.012
-0.008
-0.004
-0.003
-0.001
0.
0.
0.
0.
0.
0.
0.
0.
0.
0.
0.
0.
0.
0.
0.
0.
0.
0.
0.
0.
0.
0.
0.
0.
0.
0.
0.001
-0.001
-0.001
-0.003
-0.004
-0.004
-0.003
-0.003
-0.003
-0.004
-0.001
-0.002
-0.005
-0.005
-0.005
-0.005
-0.003
-0.004
-0.005
-0.008
-0.007
-0.007
-0.010
-0.010
-0.009
-0.006
-0.004
-0.002
-0.001
0.
0.
0.
0.
0.
0.
0.
0.
0.
0.
0.
0.
0.
0.
0.
0.
0.
0.
0.
0.
0.
0.
0.
0.
0.
0.
0.001
0.002
-0.001
-0.001
-0.001
-0.003
-0.002
-0.002
-0.002
0.000
0.
-0.001
-0.002
-0.003
-0.003
-0.002
-0.002
-0.001
-0.002
-0.003
-0.004
-0.005
-0.006
-0.006
-0.005
-0.004
-0.003
-0.001
-0.001
0.
0.
0.
0.
0.
0.
0.
0.
0.
0.
0.
0.
0.
0.
0.
0.
0.
0.
0.
0.
0.
0.
0.
0.
0.
0.
0.
0.001
0.001
0.001
-0.001
-0.001
-0.001
0.002
0.001
0.001
0.000
-0.001
-0.001
0.000
0.000
0.000
0.000
0.001
0.001
-0.001
-0.003
-0.004
-0.004
-0.004
-0.004
-0.003
-0.001
-0.001
0.
0.
0.
0.
0.
0.
0.
0.
0.
0.
0.
0.
0.
0.
0.
0.
0.
0.
0.
0.
0.
0.
0.
0.
0.
0.
0.
0.
0.
0.001
0.002
0.001
0.001
0.001
0.001
0.002
0.002
0.000
0.001
0.001
0.000
0.000
0.000
0.
0.
0.001
0.
0.000
-0.001
-0.003
-0.002
-0.001
-0.001
-0.001
0.
0.
0.
0.
0.
0.
0.
0.
0.
0.
0.
0.
0.
0.
0.
0.
0.
0.
0.
0.
0.
0.
0.
0.
0.
0.
0.
0.
0.
0.
0.
0.
0.001
0.001
0.001
0.001
0.001
0.000
0.001
0.001
0.001
0.001
0.
0.
0.
0.
0.
0.000
0.001
0.000
0.000
0.000
-0.001
-0.001
0.
0.
0.
0.
0.
0.
0.
0.
0.
0.
0.
0.
0.
0.
0.
0.
0.
0.
0.
0.
0.
0.
0.
0.
0.
0.
0.
0.
0.
0.
0.
0.
0.
0.
0.
0.
0.
0.
0.
0.
0.
0.
0.
0.
0.
0.
0.
0.
0.
0.
0.
0.
0.
0.
0.
0.
0.
0.
0.
0.
0.
0.
0.
0.
0.
0.
0.
0.
0.
0.
0.
0.
0.
0.
0.
0.
0.
0.
0.
0.
0.
0.
0.
0.
0.
0.
0.
0.
0.
0.
0.
0.
0.
0.
0.
0.
0.
0.
0.
0.
0.
0.
0.
0.
0.
0.
0.
0.
0.
0.
0.
0.
0.
0.
0.
0.
0.
0.
0.
0.
0.
0.
0.
0.
0.
0.
0.
0.
0.
0.
0.
0.
0.
0.
0.
0.
0.
0.
0.
0.
0.
0.
0.
0.
0.
0.
0.
0.
0.
0.
0.
0.
0.
0.
0.
0.
0.
0.
0.
0.
0.
0.
0.
0.
0.
0.
0.
0.
0.
0.
0.
0.
0.
0.
0.
0.
0.
0.
0.
0.
0.
0.
0.
0.
0.
0.
0.
0.
0.
0.
0.
0.
0.
0.
0.
0.
0.
0.
0.
0.
0.
0.
0.
0.
0.
0.
0.
0.
0.
0.
0.
0.
0.
0.
0.
0.
0.
0.
0.
0.
0.
0.
0.
0.
0.
0.
0.
0.
0.
0.
0.
0.
0.
0.
0.
0.
0.
0.
0.
0.
0.
0.
0.
0.
0.
0.
0.
0.
0.
0.
0.
0.
0.
0.
0.
0.
0.
-0.004
-0.005
-0.005
-0.005
-0.004
-0.003
0.002
0.002
0.002
0.002
0.001
0.
0.
0.
0.
0.
0.
0.
0.
0.
0.
0.
0.
0.
0.
0.
0.
0.
0.
0.
0.
0.
0.
0.
0.
0.
0.
0.
0.
0.
0.
0.
0.
0.
0.
0.
0.
0.
0.
0.
0.
0.
0.
-0.003
-0.005
-0.006
-0.008
-0.009
-0.008
-0.007
-0.005
-0.003
0.002
0.002
0.002
0.001
0.001
0.001
0.
0.
0.
0.
0.
0.
0.
0.
0.
0.
0.
0.
0.
0.
0.
0.
0.
0.
0.
0.
0.
0.
0.
0.
0.
0.
0.
0.
0.
0.
0.
0.
0.
0.
0.
0.
0.
0.
0.
-0.001
-0.005
-0.007
-0.012
-0.017
-0.018
-0.018
-0.013
-0.009
-0.006
-0.004
0.001
0.001
0.002
0.002
0.
0.001
0.
0.
0.
0.
0.
0.
0.
0.
0.
0.
0.
0.
0.
0.
0.
0.
0.
0.
0.
0.
0.
0.
0.
0.
0.
0.
0.
0.
0.
0.
0.
0.
0.
0.
0.
0.
0.
0.
-0.004
-0.006
-0.012
-0.019
-0.027
-0.034
-0.035
-0.031
-0.020
-0.013
-0.009
-0.005
0.000
0.000
0.002
0.002
0.001
0.001
0.
0.
0.
0.
0.
0.
0.
0.
0.
0.
0.
0.
0.
0.
0.
0.
0.
0.
0.
0.
0.
0.
0.
0.
0.
0.
0.
0.
0.
0.
0.
0.
0.
0.
0.
0.
-0.001
-0.004
-0.010
-0.017
-0.027
-0.043
-0.056
-0.060
-0.050
-0.036
-0.023
-0.017
-0.011
-0.006
-0.001
0.
0.000
0.001
0.001
0.
0.
0.
0.
0.
0.
0.
0.
0.
0.
0.
0.
0.
0.
0.
0.
0.
0.
0.
0.
0.
0.
0.
0.
0.
0.
0.
0.
0.
0.
0.
0.
0.
0.
0.
0.
-0.002
-0.005
-0.011
-0.020
-0.033
-0.056
-0.073
-0.072
-0.066
-0.049
-0.036
-0.027
-0.019
-0.012
-0.006
-0.001
0.
0.002
0.001
0.
0.
0.
0.
0.
0.
0.
0.
0.
0.
0.
0.
0.
0.
0.
0.
0.
0.
0.
0.
0.
0.
0.
0.
0.
0.
0.
0.
0.
0.
0.
0.
0.
0.
0.
0.
-0.002
-0.005
-0.011
-0.020
-0.034
-0.060
-0.077
-0.078
-0.073
-0.060
-0.050
-0.045
-0.033
-0.020
-0.010
-0.004
0.000
0.000
0.001
0.001
0.
0.
0.
0.
0.
0.
0.
0.
0.
0.
0.
0.
0.
0.
0.
0.
0.
0.
0.
0.
0.
0.
0.
0.
0.
0.
0.
0.
0.
0.
0.
0.
0.
0.
0.
-0.001
-0.005
-0.010
-0.018
-0.029
-0.050
-0.066
-0.074
-0.068
-0.062
-0.067
-0.069
-0.046
-0.026
-0.012
-0.005
-0.001
0.
0.001
0.001
0.
0.
0.
0.
0.
0.
0.
0.
0.
0.
0.
0.
0.
0.
0.
0.
0.
0.
0.
0.
0.
0.
0.
0.
0.
0.
0.
0.
0.
0.
0.
0.
0.
0.
0.
0.
-0.002
-0.007
-0.014
-0.022
-0.034
-0.050
-0.054
-0.053
-0.054
-0.069
-0.074
-0.051
-0.027
-0.015
-0.006
-0.001
0.000
0.001
0.
0.
0.
0.
0.
0.
0.
0.
0.
0.
0.
0.
0.
0.
0.
0.
0.
0.
0.
0.
0.
0.
0.
0.
0.
0.
0.
0.
0.
0.
0.
0.
0.
0.
0.
0.
0.
-0.002
-0.003
-0.008
-0.015
-0.023
-0.032
-0.035
-0.036
-0.041
-0.049
-0.050
-0.038
-0.022
-0.013
-0.005
-0.001
-0.001
0.002
0.
0.
0.
0.
0.
0.
0.
0.
0.
0.
0.
0.
0.
0.
0.
0.
0.
0.
0.
0.
0.
0.
0.
0.
0.
0.
0.
0.
0.
0.
0.
0.
0.
0.
0.
0.
0.
0.
-0.002
-0.003
-0.006
-0.013
-0.019
-0.023
-0.026
-0.027
-0.030
-0.030
-0.025
-0.018
-0.011
-0.006
-0.001
-0.001
0.001
0.
0.
0.
0.
0.
0.
0.
0.
0.
0.
0.
0.
0.
0.
0.
0.
0.
0.
0.
0.
0.
0.
0.
0.
0.
0.
0.
0.
0.
0.
0.
0.
0.
0.
0.
0.
0.
-0.002
-0.002
-0.004
-0.005
-0.007
-0.012
-0.014
-0.017
-0.019
-0.022
-0.020
-0.018
-0.015
-0.010
-0.008
-0.005
-0.001
0.
0.
0.
0.
0.
0.
0.
0.
0.
0.
0.
0.
0.
0.
0.
0.
0.
0.
0.
0.
0.
0.
0.
0.
0.
0.
0.
0.
0.
0.
0.
0.
0.
0.
0.
0.
0.
-0.002
-0.002
-0.002
-0.002
-0.004
-0.004
-0.005
-0.011
-0.012
-0.012
-0.015
-0.016
-0.017
-0.015
-0.012
-0.009
-0.004
-0.004
-0.003
-0.002
-0.002
-0.002
0.
0.
0.
0.
0.
0.
0.
0.
0.
0.
0.
0.
0.
0.
0.
0.
0.
0.
0.
0.
0.
0.
0.
0.
0.
0.
0.
0.
0.
0.
0.
0.
0.
-0.002
-0.002
-0.002
-0.003
-0.003
-0.004
-0.002
-0.005
-0.009
-0.011
-0.011
-0.014
-0.016
-0.015
-0.012
-0.009
-0.007
-0.005
-0.005
-0.002
-0.002
-0.002
-0.002
0.
0.
0.
0.
0.
0.
0.
0.
0.
0.
0.
0.
0.
0.
0.
0.
0.
0.
0.
0.
0.
0.
0.
0.
0.
0.
0.
0.
0.
0.
0.
0.
-0.002
-0.002
-0.003
-0.003
-0.004
-0.004
-0.002
-0.002
-0.003
-0.005
-0.006
-0.010
-0.013
-0.012
-0.013
-0.012
-0.009
-0.005
-0.005
-0.003
-0.002
-0.002
-0.002
0.
0.
0.
0.
0.
0.
0.
0.
0.
0.
0.
0.
0.
0.
0.
0.
0.
0.
0.
0.
0.
0.
0.
0.
0.
0.
0.
0.
0.
0.
0.
0.
0.
-0.002
-0.003
-0.004
-0.004
-0.003
-0.003
-0.002
-0.002
-0.005
-0.006
-0.010
-0.015
-0.018
-0.017
-0.014
-0.010
-0.006
-0.007
-0.002
-0.002
-0.002
-0.002
0.
0.
0.
0.
0.
0.
0.
0.
0.
0.
0.
0.
0.
0.
0.
0.
0.
0.
0.
0.
0.
0.
0.
0.
0.
0.
0.
0.
0.
0.
0.
0.
0.
-0.001
0.000
-0.002
-0.002
-0.003
-0.002
-0.002
-0.004
-0.008
-0.011
-0.015
-0.019
-0.020
-0.019
-0.018
-0.015
-0.007
-0.005
-0.002
-0.002
-0.002
0.
0.
0.
0.
0.
0.
0.
0.
0.
0.
0.
0.
0.
0.
0.
0.
0.
0.
0.
0.
0.
0.
0.
0.
0.
0.
0.
0.
0.
0.
0.
0.
0.
0.
-0.001
0.000
-0.002
-0.002
-0.003
-0.002
-0.006
-0.009
-0.014
-0.016
-0.022
-0.026
-0.029
-0.027
-0.024
-0.020
-0.016
-0.009
-0.001
0.000
0.000
0.002
0.001
0.
0.
0.
0.
0.
0.
0.
0.
0.
0.
0.
0.
0.
0.
0.
0.
0.
0.
0.
0.
0.
0.
0.
0.
0.
0.
0.
0.
0.
0.
0.
0.
-0.001
0.
0.000
-0.002
-0.002
-0.006
-0.009
-0.014
-0.020
-0.030
-0.039
-0.042
-0.042
-0.043
-0.039
-0.032
-0.031
-0.022
-0.015
-0.005
-0.002
0.002
0.001
0.001
0.
0.
0.
0.
0.
0.
0.
0.
0.
0.
0.
0.
0.
0.
0.
0.
0.
0.
0.
0.
0.
0.
0.
0.
0.
0.
0.
0.
0.
0.
0.
0.000
0.
0.
-0.002
-0.005
-0.008
-0.014
-0.022
-0.035
-0.051
-0.068
-0.071
-0.072
-0.070
-0.061
-0.053
-0.046
-0.041
-0.029
-0.022
-0.012
-0.004
0.002
0.001
0.001
0.
0.
0.
0.
0.
0.
0.
0.
0.
0.
0.
0.
0.
0.
0.
0.
0.
0.
0.
0.
0.
0.
0.
0.
0.
0.
0.
0.
0.
0.
0.
0.
0.000
0.
-0.004
-0.008
-0.018
-0.035
-0.059
-0.086
-0.103
-0.112
-0.119
-0.111
-0.096
-0.088
-0.090
-0.083
-0.064
-0.044
-0.025
-0.013
-0.005
0.002
0.001
0.001
0.
0.
0.
0.
0.
0.
0.
0.
0.
0.
0.
0.
0.
0.
0.
0.
0.
0.
0.
0.
0.
0.
0.
0.
0.
0.
0.
0.
0.
0.
0.
0.000
-0.002
-0.006
-0.013
-0.025
-0.051
-0.088
-0.120
-0.140
-0.154
-0.155
-0.155
-0.151
-0.171
-0.254
-0.281
-0.148
-0.088
-0.057
-0.026
-0.011
-0.004
0.002
0.001
0.
0.
0.
0.
0.
0.
0.
0.
0.
0.
0.
0.
0.
0.
0.
0.
0.
0.
0.
0.
0.
0.
0.
0.
0.
0.
0.
0.
0.
0.
0.
0.000
-0.001
-0.006
-0.015
-0.029
-0.066
-0.110
-0.147
-0.174
-0.193
-0.197
-0.205
-0.227
-0.388
-0.488
0.701
0.395
-0.152
-0.150
-0.057
-0.021
-0.007
-0.001
0.
0.001
0.
0.
0.
0.
0.
0.
0.
0.
0.
0.
0.
0.
0.
0.
0.
0.
0.
0.
0.
0.
0.
0.
0.
0.
0.
0.
0.
0.
0.
0.
0.000
-0.002
-0.007
-0.015
-0.032
-0.068
-0.118
-0.163
-0.205
-0.231
-0.247
-0.265
-0.310
-0.383
65.215
100384.031
236.785
4.929
-0.546
-0.156
-0.038
-0.012
-0.004
0.001
0.001
0.
0.
0.
0.
0.
0.
0.
0.
0.
0.
0.
0.
0.
0.
0.
0.
0.
0.
0.
0.
0.
0.
0.
0.
0.
0.
0.
0.
0.
0.
0.000
-0.002
-0.006
-0.012
-0.029
-0.060
-0.110
-0.157
-0.211
-0.256
-0.275
-0.303
-0.337
0.660
154.244
135898.906
200025.047
19982.236
-0.659
-0.293
-0.052
-0.019
-0.007
0.001
0.001
0.
0.
0.
0.
0.
0.
0.
0.
0.
0.
0.
0.
0.
0.
0.
0.
0.
0.
0.
0.
0.
0.
0.
0.
0.
0.
0.
0.
0.
0.
0.
-0.001
-0.003
-0.010
-0.024
-0.048
-0.088
-0.138
-0.193
-0.235
-0.245
-0.288
-0.309
8.349
6425.247
106652.656
4329.137
124.671
-0.577
-0.231
-0.060
-0.025
-0.010
0.000
0.001
0.
0.
0.
0.
0.
0.
0.
0.
0.
0.
0.
0.
0.
0.
0.
0.
0.
0.
0.
0.
0.
0.
0.
0.
0.
0.
0.
0.
0.
0.
0.
0.000
-0.002
-0.007
-0.016
-0.034
-0.065
-0.111
-0.162
-0.186
-0.082
-0.171
-0.310
7.766
5832.780
100037.094
1342.829
3.205
-0.292
-0.145
-0.058
-0.028
-0.014
-0.002
0.002
0.001
0.
0.
0.
0.
0.
0.
0.
0.
0.
0.
0.
0.
0.
0.
0.
0.
0.
0.
0.
0.
0.
0.
0.
0.
0.
0.
0.
0.
0.
0.
0.
-0.001
-0.004
-0.011
-0.024
-0.049
-0.085
-0.134
-0.163
-0.066
-0.160
-0.348
0.303
27.925
142.579
15.317
0.129
-0.189
-0.122
-0.064
-0.034
-0.015
-0.006
-0.001
0.001
0.001
0.
0.
0.
0.
0.
0.
0.
0.
0.
0.
0.
0.
0.
0.
0.
0.
0.
0.
0.
0.
0.
0.
0.
0.
0.
0.
0.
0.
0.
0.
0.
-0.002
-0.007
-0.014
-0.034
-0.064
-0.110
-0.156
-0.189
-0.254
-0.354
-0.390
-0.150
0.171
-0.120
-0.225
-0.179
-0.114
-0.069
-0.039
-0.020
-0.008
-0.003
0.000
0.001
0.
0.
0.
0.
0.
0.
0.
0.
0.
0.
0.
0.
0.
0.
0.
0.
0.
0.
0.
0.
0.
0.
0.
0.
0.
0.
0.
0.
0.
0.
0.
0.001
-0.003
-0.011
-0.022
-0.042
-0.077
-0.126
-0.179
-0.229
-0.287
-0.332
-0.313
-0.281
-0.256
-0.219
-0.160
-0.112
-0.075
-0.042
-0.022
-0.010
-0.004
0.000
0.001
0.
0.
0.
0.
0.
0.
0.
0.
0.
0.
0.
0.
0.
0.
0.
0.
0.
0.
0.
0.
0.
0.
0.
0.
0.
0.
0.
0.
0.
0.
0.
0.
-0.002
-0.005
-0.015
-0.028
-0.053
-0.094
-0.142
-0.192
-0.241
-0.280
-0.286
-0.271
-0.238
-0.195
-0.151
-0.109
-0.072
-0.042
-0.020
-0.010
-0.004
0.000
0.001
0.001
0.
0.
0.
0.
0.
0.
0.
0.
0.
0.
0.
0.
0.
0.
0.
0.
0.
0.
0.
0.
0.
0.
0.
0.
0.
0.
0.
0.
0.
0.
0.
0.
-0.003
-0.009
-0.025
-0.045
-0.073
-0.116
-0.176
-0.245
-0.285
-0.290
-0.273
-0.238
-0.188
-0.139
-0.099
-0.065
-0.037
-0.019
-0.011
-0.004
0.000
0.000
0.
0.
0.
0.
0.
0.
0.
0.
0.
0.
0.
0.
0.
0.
0.
0.
0.
0.
0.
0.
0.
0.
0.
0.
0.
0.
0.
0.
0.
0.
0.
0.
0.
0.000
-0.006
-0.017
-0.040
-0.069
-0.117
-0.194
-0.283
-0.323
-0.316
-0.295
-0.252
-0.197
-0.132
-0.090
-0.054
-0.030
-0.015
-0.006
-0.004
0.000
0.001
0.
0.
0.
0.
0.
0.
0.
0.
0.
0.
0.
0.
0.
0.
0.
0.
0.
0.
0.
0.
0.
0.
0.
0.
0.
0.001
0.001
0.001
0.001
-0.001
-0.002
-0.002
-0.002
-0.003
-0.004
-0.020
-0.041
-0.076
-0.139
-0.220
-0.287
-0.036
1.769
1.207
-0.155
-0.209
-0.136
-0.086
-0.051
-0.026
-0.013
-0.005
-0.001
0.000
0.001
0.
0.
0.
0.
0.
0.
0.
0.
0.
0.
0.
0.
0.
0.
0.
0.
0.
0.
0.
0.
0.
0.
0.
0.001
0.001
0.
0.001
0.001
-0.001
-0.002
-0.002
-0.003
-0.004
-0.005
-0.008
-0.017
-0.043
-0.086
-0.158
-0.226
-0.029
19.316
886.916
442.306
5.745
-0.182
-0.156
-0.092
-0.055
-0.026
-0.010
-0.003
0.000
0.000
0.
0.
0.
0.
0.
0.
0.
0.
0.
0.
0.
0.
0.
0.
0.
0.
0.
0.
0.
0.
0.
0.
0.
0.001
0.001
0.
-0.002
-0.002
-0.004
-0.005
-0.005
-0.007
-0.009
-0.009
-0.012
-0.013
-0.023
-0.047
-0.092
-0.174
-0.229
0.927
292.096
100022.953
100003.188
55.073
-0.095
-0.186
-0.102
-0.056
-0.031
-0.011
-0.003
0.000
0.001
0.
0.
0.
0.
0.
0.
0.
0.
0.
0.
0.
0.
0.
0.
0.
0.
0.
0.
0.
0.
0.
0.
0.
0.001
0.001
0.000
-0.002
-0.005
-0.007
-0.011
-0.013
-0.015
-0.020
-0.023
-0.022
-0.027
-0.034
-0.057
-0.093
-0.176
-0.239
0.950
94.050
12630.302
4060.734
17.161
-0.439
-0.267
-0.124
-0.061
-0.033
-0.014
-0.005
0.
0.
0.
0.
0.
0.
0.
0.
0.
0.
0.
0.
0.
0.
0.
0.
0.
0.
0.
0.
0.
0.
0.
0.
0.001
0.
0.000
-0.002
-0.005
-0.010
-0.015
-0.019
-0.027
-0.036
-0.044
-0.049
-0.049
-0.045
-0.054
-0.066
-0.100
-0.166
-0.254
-0.068
6.368
28.341
13.320
0.682
-0.575
-0.314
-0.143
-0.076
-0.041
-0.024
-0.006
-0.004
0.
0.
0.
0.
0.
0.
0.
0.
0.
0.
0.
0.
0.
0.
0.
0.
0.
0.
0.
0.
0.
0.
0.
0.001
0.001
-0.002
-0.007
-0.011
-0.019
-0.025
-0.036
-0.050
-0.067
-0.075
-0.082
-0.083
-0.075
-0.075
-0.083
-0.101
-0.151
-0.233
-0.315
-0.201
0.141
0.086
-0.334
-0.443
-0.295
-0.174
-0.102
-0.060
-0.030
-0.012
-0.005
0.
0.
0.
0.
0.
0.
0.
0.
0.
0.
0.
0.
0.
0.
0.
0.
0.
0.
0.
0.
0.
0.
0.
0.001
-0.002
-0.005
-0.012
-0.020
-0.031
-0.046
-0.065
-0.086
-0.109
-0.118
-0.126
-0.125
-0.118
-0.103
-0.100
-0.111
-0.144
-0.200
-0.288
-0.366
-0.421
-0.448
-0.433
-0.373
-0.282
-0.196
-0.130
-0.076
-0.039
-0.016
-0.007
0.
0.
0.
0.
0.
0.
0.
0.
0.
0.
0.
0.
0.
0.
0.
0.
0.
0.
0.
0.
0.
0.
0.
0.001
-0.004
-0.010
-0.017
-0.034
-0.059
-0.091
-0.124
-0.150
-0.174
-0.184
-0.192
-0.189
-0.172
-0.138
-0.124
-0.129
-0.148
-0.183
-0.255
-0.353
-0.425
-0.445
-0.391
-0.222
-0.179
-0.215
-0.150
-0.087
-0.048
-0.024
-0.007
-0.003
0.
0.
0.
0.
0.
0.
0.
0.
0.
0.
0.
0.
0.
0.
0.
0.
0.
0.
0.
0.
0.
0.
-0.003
-0.006
-0.015
-0.028
-0.061
-0.109
-0.158
-0.184
-0.217
-0.257
-0.276
-0.269
-0.258
-0.228
-0.187
-0.152
-0.144
-0.154
-0.188
-0.257
-0.327
-0.220
0.480
0.150
-0.166
-0.198
-0.245
-0.165
-0.098
-0.055
-0.027
-0.011
-0.005
0.
0.
0.
0.
0.
0.
0.
0.
0.
0.
0.
0.
0.
0.
0.
0.
0.
0.
0.
0.
0.
0.
-0.004
-0.009
-0.020
-0.047
-0.099
-0.149
-0.078
0.059
-0.136
-0.305
-0.337
-0.072
0.131
-0.191
-0.229
-0.184
-0.154
-0.163
-0.204
-0.263
-0.246
2.489
22.847
10.380
0.118
-0.344
-0.283
-0.178
-0.100
-0.058
-0.032
-0.011
-0.005
-0.002
0.
0.
0.
0.
0.
0.
0.
0.
0.
0.
0.
0.
0.
0.
0.
0.
0.
0.
0.
0.
-0.002
-0.005
-0.012
-0.027
-0.064
-0.122
0.068
10.296
28.503
2.394
-0.275
-0.056
6.354
12.439
1.421
-0.214
-0.206
-0.164
-0.172
-0.214
-0.204
0.307
7.623
61.390
22.700
0.402
-0.462
-0.343
-0.179
-0.104
-0.057
-0.031
-0.014
-0.007
-0.004
0.
0.
0.
0.
0.
0.
0.
0.
0.
0.
0.
0.
0.
0.
0.
0.
0.
0.
0.
0.
-0.002
-0.005
-0.013
-0.029
-0.071
-0.125
1.239
210.539
1240.334
18.675
-0.259
0.980
41.370
130.888
13.263
0.011
-0.211
-0.176
-0.185
-0.213
0.226
4.422
23.046
76.237
10.525
-0.076
-0.496
-0.337
-0.164
-0.091
-0.055
-0.030
-0.017
-0.008
-0.004
0.
0.
0.
0.
0.
0.
0.
0.
0.
0.
0.
0.
0.
0.
0.
0.
0.
0.
0.
0.
-0.002
-0.005
-0.012
-0.028
-0.065
-0.125
0.366
33.193
122.405
4.797
-0.311
3.870
415.980
4856.048
114.720
0.657
-0.208
-0.184
-0.201
-0.216
0.424
5.186
11.640
24.652
3.612
-0.226
-0.313
-0.220
-0.130
-0.080
-0.051
-0.025
-0.014
-0.007
-0.004
0.
0.
0.
0.
0.
0.
0.
0.
0.
0.
0.
0.
0.
0.
0.
0.
0.
0.
0.
0.
0.
-0.004
-0.010
-0.025
-0.050
-0.107
-0.142
0.192
0.554
-0.218
-0.224
4.978
102.324
518.027
31.243
0.196
-0.189
-0.173
-0.219
-0.223
0.397
2.994
1.769
0.659
-0.056
-0.238
-0.199
-0.145
-0.098
-0.065
-0.042
-0.021
-0.012
-0.007
-0.002
0.
0.
0.
0.
0.
0.
0.
0.
0.
0.
0.
0.
0.
0.
0.
0.
0.
0.
0.
0.
0.
-0.002
-0.009
-0.020
-0.035
-0.072
-0.124
-0.158
-0.203
-0.254
-0.232
1.174
5.843
4.859
0.667
-0.177
-0.161
-0.150
-0.200
-0.227
0.011
0.692
0.224
-0.193
-0.209
-0.178
-0.134
-0.101
-0.072
-0.047
-0.029
-0.017
-0.008
-0.004
0.
0.
0.
0.
0.
0.
0.
0.
0.
0.
0.
0.
0.
0.
0.
0.
0.
0.
0.
0.
0.
0.
-0.001
-0.009
-0.016
-0.029
-0.049
-0.076
-0.106
-0.136
-0.171
-0.199
-0.155
-0.037
-0.127
-0.178
-0.158
-0.127
-0.117
-0.139
-0.160
-0.160
-0.146
-0.173
-0.175
-0.157
-0.123
-0.096
-0.074
-0.054
-0.032
-0.020
-0.012
-0.006
-0.002
0.
0.
0.
0.
0.
0.
0.
0.
0.
0.
0.
0.
0.
0.
0.
0.
0.
0.
0.
0.
0.
0.
-0.002
-0.007
-0.013
-0.022
-0.038
-0.055
-0.072
-0.090
-0.110
-0.135
-0.152
-0.154
-0.152
-0.137
-0.111
-0.098
-0.091
-0.096
-0.112
-0.125
-0.134
-0.137
-0.127
-0.105
-0.084
-0.070
-0.055
-0.036
-0.022
-0.011
-0.006
-0.002
0.
0.
0.
0.
0.
0.
0.
0.
0.
0.
0.
0.
0.
0.
0.
0.
0.
0.
0.
0.
0.
0.
-0.001
-0.003
-0.006
-0.009
-0.020
-0.029
-0.044
-0.055
-0.065
-0.073
-0.083
-0.097
-0.104
-0.100
-0.094
-0.083
-0.079
-0.075
-0.075
-0.074
-0.084
-0.094
-0.094
-0.088
-0.076
-0.062
-0.051
-0.034
-0.024
-0.011
-0.005
-0.001
0.
0.
0.
0.
0.
0.
0.
0.
0.
0.
0.
0.
0.
0.
0.
0.
0.
0.
0.
0.
0.
0.
0.
-0.001
-0.002
-0.006
-0.009
-0.016
-0.025
-0.034
-0.043
-0.049
-0.050
-0.055
-0.063
-0.070
-0.074
-0.068
-0.067
-0.063
-0.060
-0.055
-0.057
-0.060
-0.066
-0.068
-0.067
-0.060
-0.048
-0.038
-0.025
-0.013
-0.006
-0.002
0.
0.
0.
0.
0.
0.
0.
0.
0.
0.
0.
0.
0.
0.
0.
0.
0.
0.
0.
0.
0.
0.
0.
0.
-0.001
-0.002
-0.005
-0.008
-0.015
-0.021
-0.026
-0.030
-0.030
-0.035
-0.037
-0.044
-0.053
-0.053
-0.050
-0.048
-0.044
-0.043
-0.041
-0.041
-0.044
-0.048
-0.054
-0.054
-0.049
-0.038
-0.030
-0.019
-0.012
-0.004
-0.002
0.
0.
0.
0.
0.
0.
0.
0.
0.
0.
0.
0.
0.
0.
0.
0.
0.
0.
0.
0.
0.
0.
0.
0.
0.001
-0.001
-0.004
-0.006
-0.012
-0.016
-0.019
-0.022
-0.020
-0.020
-0.022
-0.025
-0.034
-0.030
-0.032
-0.031
-0.028
-0.027
-0.031
-0.028
-0.032
-0.036
-0.040
-0.042
-0.038
-0.033
-0.023
-0.016
-0.008
-0.004
-0.001
0.
0.
0.
0.
0.
0.
0.
0.
0.
0.
0.
0.
0.
0.
0.
0.
0.
0.
0.
0.
0.
0.
0.
0.
0.001
-0.001
-0.001
-0.004
-0.007
-0.011
-0.012
-0.013
-0.014
-0.012
-0.013
-0.012
-0.014
-0.016
-0.017
-0.017
-0.017
-0.017
-0.018
-0.016
-0.017
-0.024
-0.026
-0.028
-0.028
-0.023
-0.017
-0.011
-0.005
-0.002
-0.001
0.
0.
0.
0.
0.
0.
0.
0.
0.
0.
0.
0.
0.
0.
0.
0.
0.
0.
0.
0.
0.
0.
0.
0.
0.001
0.001
-0.001
-0.001
-0.004
-0.005
-0.005
-0.006
-0.007
-0.006
-0.004
-0.004
-0.004
-0.007
-0.008
-0.008
-0.007
-0.009
-0.009
-0.010
-0.010
-0.013
-0.013
-0.017
-0.016
-0.015
-0.011
-0.006
-0.004
-0.001
-0.001
0.
0.
0.
0.
0.
0.
0.
0.
0.
0.
0.
0.
0.
0.
0.
0.
0.
0.
0.
0.
0.
0.
0.
0.
0.
0.001
0.001
-0.001
0.000
-0.001
-0.003
-0.002
-0.002
-0.002
0.001
-0.001
-0.002
-0.003
-0.004
-0.004
-0.004
-0.002
-0.002
-0.004
-0.003
-0.005
-0.006
-0.008
-0.009
-0.007
-0.006
-0.004
-0.002
-0.001
0.
0.
0.
0.
0.
0.
0.
0.
0.
0.
0.
0.
0.
0.
0.
0.
0.
0.
0.
0.
0.
0.
0.
0.
0.
0.
0.001
0.001
0.001
0.001
0.000
0.000
0.001
0.003
0.001
0.000
0.000
0.000
-0.001
-0.001
0.000
0.000
0.001
0.001
-0.001
-0.002
-0.003
-0.004
-0.005
-0.005
-0.004
-0.003
-0.001
-0.001
0.
0.
0.
0.
0.
0.
0.
0.
0.
0.
0.
0.
0.
0.
0.
0.
0.
0.
0.
0.
0.
0.
0.
0.
0.
0.
0.
0.
0.001
0.001
0.001
0.001
0.001
0.001
0.001
0.003
0.002
0.000
0.000
0.001
0.001
0.000
0.001
0.
0.001
0.001
0.
-0.001
-0.002
-0.003
-0.003
-0.002
-0.001
-0.001
0.
0.
0.
0.
0.
0.
0.
0.
0.
0.
0.
0.
0.
0.
0.
0.
0.
0.
0.
0.
0.
0.
0.
0.
0.
0.
0.
0.
0.
0.
0.
0.
0.001
0.002
0.001
0.001
0.001
0.
0.
0.000
0.
0.
0.
0.
0.
0.
0.
0.001
0.001
0.001
0.000
0.000
-0.001
0.
0.
0.
0.
0.
0.
0.
0.
0.
0.
0.
0.
0.
0.
0.
0.
0.
0.
0.
0.
0.
0.
0.
0.
0.
0.
0.
0.
0.
0.
0.
0.
0.
0.
0.
0.
0.
0.
0.
0.
0.
0.
0.
0.
0.
0.
0.
0.
0.
0.
0.
0.
0.
0.
0.
0.
0.
0.
0.
0.
0.
0.
0.
0.
0.
0.
0.
0.
0.
0.
0.
0.
0.
0.
0.
0.
0.
0.
0.
0.
0.
0.
0.
0.
0.
0.
0.
0.
0.
0.
0.
0.
0.
0.
0.
0.
0.
0.
0.
0.
0.
0.
0.
0.
0.
0.
0.
0.
0.
0.
0.
0.
0.
0.
0.
0.
0.
0.
0.
0.
0.
0.
0.
0.
0.
0.
0.
0.
0.
0.
0.
0.
0.
0.
0.
0.
0.
0.
0.
0.
0.
0.
0.
0.
0.
0.
0.
0.
0.
0.
0.
0.
0.
0.
0.
0.
0.
0.
0.
0.
0.
0.
0.
0.
0.
0.
0.
0.
0.
0.
0.
0.
0.
0.
0.
0.
0.
0.
0.
0.
0.
0.
0.
0.
0.
0.
0.
0.
0.
0.
0.
0.
0.
0.
0.
0.
0.
0.
0.
0.
0.
-0.002
-0.004
-0.006
-0.007
-0.008
-0.007
-0.006
-0.005
-0.003
0.001
0.002
0.001
0.002
0.001
0.
0.
0.
0.
0.
0.
0.
0.
0.
0.
0.
0.
0.
0.
0.
0.
0.
0.
0.
0.
0.
0.
0.
0.
0.
0.
0.
0.
0.
0.
0.
0.
0.
0.
0.
0.
0.
0.
0.
0.
-0.003
-0.005
-0.009
-0.013
-0.017
-0.019
-0.018
-0.014
-0.009
-0.005
-0.003
0.001
0.002
0.002
0.001
0.001
0.001
0.
0.
0.
0.
0.
0.
0.
0.
0.
0.
0.
0.
0.
0.
0.
0.
0.
0.
0.
0.
0.
0.
0.
0.
0.
0.
0.
0.
0.
0.
0.
0.
0.
0.
0.
0.
0.
0.
-0.004
-0.009
-0.015
-0.023
-0.032
-0.042
-0.042
-0.035
-0.025
-0.015
-0.010
-0.005
-0.001
0.000
0.002
0.001
0.001
0.
0.
0.
0.
0.
0.
0.
0.
0.
0.
0.
0.
0.
0.
0.
0.
0.
0.
0.
0.
0.
0.
0.
0.
0.
0.
0.
0.
0.
0.
0.
0.
0.
0.
0.
0.
0.
-0.003
-0.008
-0.013
-0.023
-0.041
-0.065
-0.077
-0.078
-0.071
-0.052
-0.032
-0.020
-0.014
-0.008
-0.002
-0.001
0.000
0.001
0.001
0.
0.
0.
0.
0.
0.
0.
0.
0.
0.
0.
0.
0.
0.
0.
0.
0.
0.
0.
0.
0.
0.
0.
0.
0.
0.
0.
0.
0.
0.
0.
0.
0.
0.
0.
0.
-0.004
-0.009
-0.017
-0.035
-0.065
-0.094
-0.101
-0.090
-0.094
-0.083
-0.060
-0.040
-0.030
-0.018
-0.009
-0.003
0.000
0.002
0.001
0.001
0.
0.
0.
0.
0.
0.
0.
0.
0.
0.
0.
0.
0.
0.
0.
0.
0.
0.
0.
0.
0.
0.
0.
0.
0.
0.
0.
0.
0.
0.
0.
0.
0.
0.
0.
-0.004
-0.011
-0.020
-0.043
-0.084
-0.109
-0.065
0.025
-0.099
-0.113
-0.094
-0.068
-0.057
-0.044
-0.021
-0.008
-0.002
0.
0.001
0.001
0.
0.
0.
0.
0.
0.
0.
0.
0.
0.
0.
0.
0.
0.
0.
0.
0.
0.
0.
0.
0.
0.
0.
0.
0.
0.
0.
0.
0.
0.
0.
0.
0.
0.
0.
-0.004
-0.011
-0.021
-0.045
-0.090
-0.121
-0.107
-0.053
-0.127
-0.141
-0.134
-0.117
-0.078
-0.065
-0.035
-0.014
-0.006
0.000
0.001
0.001
0.
0.
0.
0.
0.
0.
0.
0.
0.
0.
0.
0.
0.
0.
0.
0.
0.
0.
0.
0.
0.
0.
0.
0.
0.
0.
0.
0.
0.
0.
0.
0.
0.
0.
0.
-0.002
-0.010
-0.019
-0.040
-0.080
-0.125
-0.135
-0.141
-0.151
-0.179
-0.354
-0.382
-0.176
-0.074
-0.041
-0.018
-0.006
-0.001
-0.001
0.001
0.
0.
0.
0.
0.
0.
0.
0.
0.
0.
0.
0.
0.
0.
0.
0.
0.
0.
0.
0.
0.
0.
0.
0.
0.
0.
0.
0.
0.
0.
0.
0.
0.
0.
0.
-0.002
-0.008
-0.015
-0.029
-0.058
-0.096
-0.121
-0.131
-0.134
-0.183
-0.505
-0.608
-0.270
-0.080
-0.038
-0.018
-0.007
-0.002
-0.001
0.001
0.
0.
0.
0.
0.
0.
0.
0.
0.
0.
0.
0.
0.
0.
0.
0.
0.
0.
0.
0.
0.
0.
0.
0.
0.
0.
0.
0.
0.
0.
0.
0.
0.
0.
0.
-0.002
-0.005
-0.012
-0.020
-0.039
-0.058
-0.077
-0.087
-0.092
-0.119
-0.224
-0.288
-0.147
-0.065
-0.033
-0.018
-0.006
-0.002
-0.001
0.001
0.
0.
0.
0.
0.
0.
0.
0.
0.
0.
0.
0.
0.
0.
0.
0.
0.
0.
0.
0.
0.
0.
0.
0.
0.
0.
0.
0.
0.
0.
0.
0.
0.
0.
-0.002
-0.002
-0.006
-0.008
-0.015
-0.025
-0.042
-0.049
-0.056
-0.063
-0.072
-0.088
-0.090
-0.069
-0.046
-0.028
-0.018
-0.010
-0.005
0.000
-0.002
-0.002
-0.002
-0.002
0.
0.
0.
0.
0.
0.
0.
0.
0.
0.
0.
0.
0.
0.
0.
0.
0.
0.
0.
0.
0.
0.
0.
0.
0.
0.
0.
0.
0.
0.
0.
-0.002
-0.005
-0.005
-0.011
-0.011
-0.020
-0.027
-0.033
-0.036
-0.041
-0.046
-0.051
-0.051
-0.043
-0.036
-0.026
-0.019
-0.012
-0.009
-0.006
-0.004
-0.003
-0.003
-0.003
-0.002
0.
0.
0.
0.
0.
0.
0.
0.
0.
0.
0.
0.
0.
0.
0.
0.
0.
0.
0.
0.
0.
0.
0.
0.
0.
0.
0.
0.
0.
-0.002
-0.003
-0.003
-0.008
-0.010
-0.012
-0.017
-0.020
-0.026
-0.030
-0.032
-0.034
-0.037
-0.037
-0.037
-0.036
-0.031
-0.023
-0.016
-0.010
-0.008
-0.007
-0.004
-0.004
-0.003
-0.003
-0.002
0.
0.
0.
0.
0.
0.
0.
0.
0.
0.
0.
0.
0.
0.
0.
0.
0.
0.
0.
0.
0.
0.
0.
0.
0.
0.
0.
0.
-0.002
-0.003
-0.004
-0.006
-0.007
-0.012
-0.013
-0.017
-0.020
-0.025
-0.023
-0.025
-0.030
-0.033
-0.038
-0.043
-0.041
-0.030
-0.021
-0.016
-0.012
-0.008
-0.005
-0.004
-0.004
-0.003
-0.002
0.
0.
0.
0.
0.
0.
0.
0.
0.
0.
0.
0.
0.
0.
0.
0.
0.
0.
0.
0.
0.
0.
0.
0.
0.
0.
0.
0.
-0.002
-0.003
-0.003
-0.005
-0.008
-0.009
-0.009
-0.010
-0.015
-0.015
-0.018
-0.022
-0.025
-0.031
-0.044
-0.050
-0.045
-0.037
-0.030
-0.022
-0.015
-0.013
-0.009
-0.006
-0.004
-0.003
-0.002
0.
0.
0.
0.
0.
0.
0.
0.
0.
0.
0.
0.
0.
0.
0.
0.
0.
0.
0.
0.
0.
0.
0.
0.
0.
0.
0.
0.
0.
-0.002
-0.003
-0.004
-0.006
-0.008
-0.009
-0.012
-0.010
-0.010
-0.013
-0.016
-0.021
-0.030
-0.042
-0.052
-0.051
-0.049
-0.035
-0.027
-0.018
-0.017
-0.012
-0.009
-0.005
-0.003
-0.002
0.
0.
0.
0.
0.
0.
0.
0.
0.
0.
0.
0.
0.
0.
0.
0.
0.
0.
0.
0.
0.
0.
0.
0.
0.
0.
0.
0.
0.
-0.002
-0.003
-0.003
-0.006
-0.007
-0.010
-0.010
-0.012
-0.011
-0.014
-0.020
-0.025
-0.035
-0.046
-0.057
-0.057
-0.052
-0.040
-0.032
-0.022
-0.019
-0.011
-0.007
-0.007
-0.002
0.
0.
0.
0.
0.
0.
0.
0.
0.
0.
0.
0.
0.
0.
0.
0.
0.
0.
0.
0.
0.
0.
0.
0.
0.
0.
0.
0.
0.
0.
0.
0.
-0.002
-0.005
-0.006
-0.010
-0.009
-0.013
-0.015
-0.020
-0.028
-0.038
-0.047
-0.056
-0.065
-0.061
-0.053
-0.048
-0.041
-0.032
-0.023
-0.014
-0.008
-0.005
-0.002
0.
0.
0.
0.
0.
0.
0.
0.
0.
0.
0.
0.
0.
0.
0.
0.
0.
0.
0.
0.
0.
0.
0.
0.
0.
0.
0.
0.
0.
0.
0.
0.
0.000
-0.002
-0.004
-0.006
-0.011
-0.015
-0.021
-0.030
-0.044
-0.058
-0.072
-0.083
-0.086
-0.083
-0.074
-0.068
-0.056
-0.046
-0.035
-0.024
-0.011
-0.005
-0.001
0.001
0.
0.
0.
0.
0.
0.
0.
0.
0.
0.
0.
0.
0.
0.
0.
0.
0.
0.
0.
0.
0.
0.
0.
0.
0.
0.
0.
0.
0.
0.
0.
0.
-0.002
-0.003
-0.003
-0.011
-0.016
-0.029
-0.046
-0.073
-0.099
-0.113
-0.126
-0.137
-0.136
-0.120
-0.100
-0.085
-0.070
-0.053
-0.036
-0.021
-0.013
-0.002
0.001
0.001
0.
0.
0.
0.
0.
0.
0.
0.
0.
0.
0.
0.
0.
0.
0.
0.
0.
0.
0.
0.
0.
0.
0.
0.
0.
0.
0.
0.
0.
0.
0.000
0.
-0.002
-0.004
-0.010
-0.023
-0.042
-0.077
-0.120
-0.148
-0.133
-0.134
-0.176
-0.185
-0.179
-0.160
-0.141
-0.120
-0.093
-0.064
-0.039
-0.022
-0.007
0.000
0.001
0.001
0.
0.
0.
0.
0.
0.
0.
0.
0.
0.
0.
0.
0.
0.
0.
0.
0.
0.
0.
0.
0.
0.
0.
0.
0.
0.
0.
0.
0.
0.000
0.000
0.000
-0.004
-0.010
-0.025
-0.057
-0.110
-0.151
-0.153
0.228
0.356
-0.021
-0.188
-0.259
-0.275
-0.347
-0.362
-0.209
-0.122
-0.069
-0.038
-0.016
-0.005
0.002
0.001
0.
0.
0.
0.
0.
0.
0.
0.
0.
0.
0.
0.
0.
0.
0.
0.
0.
0.
0.
0.
0.
0.
0.
0.
0.
0.
0.
0.
0.
0.
-0.001
-0.001
-0.006
-0.010
-0.028
-0.068
-0.130
-0.173
-0.077
0.527
0.698
0.275
-0.134
-0.364
-0.539
-0.874
-0.599
-0.306
-0.212
-0.146
-0.067
-0.027
-0.010
-0.004
0.001
0.001
0.
0.
0.
0.
0.
0.
0.
0.
0.
0.
0.
0.
0.
0.
0.
0.
0.
0.
0.
0.
0.
0.
0.
0.
0.
0.
0.001
0.001
0.001
-0.002
-0.001
-0.004
-0.010
-0.027
-0.071
-0.138
-0.174
-0.048
0.044
-0.123
-0.186
-0.347
-0.475
-0.593
7.256
1015.241
8.237
0.033
-0.470
-0.127
-0.044
-0.018
-0.005
0.
0.001
0.
0.
0.
0.
0.
0.
0.
0.
0.
0.
0.
0.
0.
0.
0.
0.
0.
0.
0.
0.
0.
0.
0.
0.
0.
0.001
0.001
0.001
0.001
-0.001
-0.002
-0.004
-0.009
-0.024
-0.064
-0.131
-0.185
-0.166
-0.146
-0.347
-0.365
-0.174
-0.333
1.244
55.943
783.709
145.217
4.739
-0.638
-0.207
-0.061
-0.026
-0.009
-0.001
0.001
0.
0.
0.
0.
0.
0.
0.
0.
0.
0.
0.
0.
0.
0.
0.
0.
0.
0.
0.
0.
0.
0.
0.
0.
0.
0.001
0.001
0.001
0.001
0.001
0.
-0.003
-0.007
-0.016
-0.050
-0.104
-0.162
-0.219
-0.272
-0.119
1.888
5.464
2.038
5.580
923.176
30111.078
1337.252
7.802
-0.551
-0.200
-0.073
-0.031
-0.015
-0.004
0.002
0.001
0.
0.
0.
0.
0.
0.
0.
0.
0.
0.
0.
0.
0.
0.
0.
0.
0.
0.
0.
0.
0.
0.
0.
0.
0.
0.001
0.001
0.001
0.
0.
-0.002
-0.003
-0.013
-0.037
-0.073
-0.131
-0.198
-0.240
2.163
35.476
27.765
2.729
4.514
966.005
84572.703
3087.795
9.583
-0.248
-0.177
-0.088
-0.042
-0.019
-0.009
-0.001
0.001
0.001
0.
0.
0.
0.
0.
0.
0.
0.
0.
0.
0.
0.
0.
0.
0.
0.
0.
0.
0.
0.
0.
0.
0.
0.
0.
0.
0.
0.
0.
0.000
-0.002
-0.009
-0.024
-0.050
-0.093
-0.157
-0.193
2.208
33.112
24.368
0.683
-0.397
20.747
164.746
43.494
0.830
-0.260
-0.183
-0.102
-0.055
-0.028
-0.011
-0.004
-0.001
0.001
0.
0.
0.
0.
0.
0.
0.
0.
0.
0.
0.
0.
0.
0.
0.
0.
0.
0.
0.
0.
0.
0.
0.
0.
0.
0.
0.
0.
0.
0.
0.
-0.005
-0.015
-0.037
-0.066
-0.118
-0.181
0.008
1.646
1.251
-0.419
-0.984
-0.684
0.325
-0.031
-0.306
-0.257
-0.185
-0.122
-0.073
-0.038
-0.015
-0.007
-0.001
0.000
0.001
0.
0.
0.
0.
0.
0.
0.
0.
0.
0.
0.
0.
0.
0.
0.
0.
0.
0.
0.
0.
0.
0.
0.
0.
0.
0.
0.
0.
0.
0.
-0.001
-0.009
-0.024
-0.045
-0.084
-0.147
-0.211
-0.258
-0.310
-0.479
-0.807
-0.672
-0.480
-0.404
-0.327
-0.245
-0.190
-0.138
-0.089
-0.046
-0.019
-0.008
-0.003
0.000
0.001
0.
0.
0.
0.
0.
0.
0.
0.
0.
0.
0.
0.
0.
0.
0.
0.
0.
0.
0.
0.
0.
0.
0.
0.
0.
0.
0.
0.
0.
0.
0.001
-0.006
-0.016
-0.028
-0.059
-0.104
-0.176
-0.252
-0.330
-0.417
-0.475
-0.461
-0.435
-0.397
-0.324
-0.247
-0.197
-0.145
-0.094
-0.047
-0.021
-0.009
-0.003
0.000
0.001
0.
0.
0.
0.
0.
0.
0.
0.
0.
0.
0.
0.
0.
0.
0.
0.
0.
0.
0.
0.
0.
0.
0.
0.
0.
0.
0.
0.
0.
0.
0.
-0.002
-0.010
-0.021
-0.040
-0.076
-0.128
-0.213
-0.325
-0.409
-0.317
0.939
0.469
-0.361
-0.325
-0.251
-0.188
-0.137
-0.081
-0.043
-0.020
-0.007
-0.003
0.000
0.001
0.
0.
0.
0.
0.
0.
0.
0.
0.
0.
0.
0.
0.
0.
0.
0.
0.
0.
0.
0.
0.
0.
0.
0.
0.001
0.001
0.001
0.001
0.001
0.
-0.001
-0.001
-0.006
-0.012
-0.036
-0.065
-0.114
-0.198
-0.321
-0.418
0.110
7.342
4.247
-0.229
-0.321
-0.238
-0.166
-0.112
-0.063
-0.034
-0.016
-0.006
-0.001
0.000
0.001
0.
0.
0.
0.
0.
0.
0.
0.
0.
0.
0.
0.
0.
0.
0.
0.
0.
0.
0.
0.
0.
0.
0.001
0.001
0.001
-0.001
-0.001
-0.003
-0.001
-0.001
-0.002
-0.003
-0.005
-0.011
-0.034
-0.063
-0.121
-0.206
-0.239
0.208
0.485
2.937
1.706
-0.271
-0.330
-0.221
-0.142
-0.094
-0.053
-0.026
-0.011
-0.005
0.000
0.000
0.001
0.
0.
0.
0.
0.
0.
0.
0.
0.
0.
0.
0.
0.
0.
0.
0.
0.
0.
0.
0.
0.
0.001
0.001
-0.003
-0.003
-0.003
-0.005
-0.005
-0.006
-0.008
-0.007
-0.006
-0.010
-0.011
-0.038
-0.070
-0.135
-0.206
1.576
19.396
32.515
368.846
186.475
3.701
-0.329
-0.234
-0.139
-0.084
-0.051
-0.020
-0.010
-0.002
0.000
0.001
0.
0.
0.
0.
0.
0.
0.
0.
0.
0.
0.
0.
0.
0.
0.
0.
0.
0.
0.
0.
0.
0.001
0.001
-0.003
-0.003
-0.006
-0.009
-0.010
-0.011
-0.013
-0.015
-0.017
-0.019
-0.020
-0.027
-0.047
-0.077
-0.144
-0.214
2.165
35.803
651.979
104468.086
20783.428
30.218
-0.470
-0.328
-0.157
-0.090
-0.049
-0.023
-0.008
-0.004
0.000
0.
0.
0.
0.
0.
0.
0.
0.
0.
0.
0.
0.
0.
0.
0.
0.
0.
0.
0.
0.
0.
0.
0.001
-0.001
-0.003
-0.006
-0.008
-0.012
-0.018
-0.021
-0.025
-0.032
-0.040
-0.044
-0.048
-0.050
-0.062
-0.091
-0.153
-0.249
-0.090
13.721
9388.709
103148.023
2390.146
141.338
-0.348
-0.702
-0.203
-0.105
-0.059
-0.030
-0.011
-0.005
-0.002
0.
0.
0.
0.
0.
0.
0.
0.
0.
0.
0.
0.
0.
0.
0.
0.
0.
0.
0.
0.
0.
0.
0.001
-0.001
-0.004
-0.009
-0.017
-0.025
-0.033
-0.040
-0.051
-0.066
-0.070
-0.073
-0.078
-0.088
-0.093
-0.110
-0.155
-0.258
-0.356
2.139
215.387
1741.487
2376.565
1058.356
1.381
-0.833
-0.256
-0.133
-0.073
-0.041
-0.018
-0.007
-0.004
0.
0.
0.
0.
0.
0.
0.
0.
0.
0.
0.
0.
0.
0.
0.
0.
0.
0.
0.
0.
0.
0.001
-0.001
-0.001
-0.008
-0.014
-0.028
-0.040
-0.053
-0.069
-0.086
-0.100
-0.090
-0.059
-0.110
-0.129
-0.137
-0.144
-0.178
-0.256
-0.367
-0.342
2.089
20.228
50.539
5.646
-0.493
-0.520
-0.287
-0.171
-0.098
-0.053
-0.024
-0.012
-0.004
0.
0.
0.
0.
0.
0.
0.
0.
0.
0.
0.
0.
0.
0.
0.
0.
0.
0.
0.
0.
0.
0.001
-0.001
-0.004
-0.012
-0.020
-0.038
-0.060
-0.087
-0.113
-0.147
-0.156
0.016
0.229
-0.077
-0.197
-0.197
-0.188
-0.208
-0.259
-0.347
-0.432
-0.256
1.136
1.962
0.700
1.079
0.740
-0.242
-0.206
-0.123
-0.070
-0.035
-0.015
-0.007
0.
0.
0.
0.
0.
0.
0.
0.
0.
0.
0.
0.
0.
0.
0.
0.
0.
0.
0.
0.
0.
0.001
-0.003
-0.008
-0.016
-0.029
-0.058
-0.099
-0.152
-0.194
-0.232
-0.244
-0.107
0.080
-0.186
-0.273
-0.268
-0.235
-0.242
-0.271
-0.334
-0.429
-0.530
-0.500
0.419
6.161
53.892
40.865
0.687
-0.229
-0.145
-0.082
-0.042
-0.021
-0.008
0.
0.
0.
0.
0.
0.
0.
0.
0.
0.
0.
0.
0.
0.
0.
0.
0.
0.
0.
0.
0.
0.
-0.004
-0.012
-0.021
-0.047
-0.098
-0.167
-0.201
-0.176
-0.119
-0.293
-0.304
-0.229
-0.303
-0.355
-0.330
-0.287
-0.266
-0.282
-0.332
-0.420
-0.475
1.602
18.372
23.872
61.054
41.193
0.654
-0.261
-0.164
-0.092
-0.052
-0.024
-0.009
-0.004
0.
0.
0.
0.
0.
0.
0.
0.
0.
0.
0.
0.
0.
0.
0.
0.
0.
0.
0.
0.
-0.002
-0.004
-0.015
-0.031
-0.072
-0.141
-0.142
1.515
8.346
18.424
3.047
-0.160
3.911
7.633
0.760
-0.362
-0.321
-0.278
-0.288
-0.337
-0.384
0.342
100.179
10291.452
1339.053
12.277
0.967
-0.407
-0.307
-0.179
-0.103
-0.055
-0.028
-0.010
-0.005
0.
0.
0.
0.
0.
0.
0.
0.
0.
0.
0.
0.
0.
0.
0.
0.
0.
0.
0.
0.
-0.002
-0.008
-0.016
-0.041
-0.097
-0.150
1.500
153.782
1049.175
217.058
18.554
5.702
701.115
3103.742
52.099
0.037
-0.335
-0.284
-0.288
-0.319
1.008
19.119
395.275
100444.586
7752.597
16.567
-0.162
-0.790
-0.383
-0.189
-0.111
-0.059
-0.030
-0.013
-0.006
-0.002
0.
0.
0.
0.
0.
0.
0.
0.
0.
0.
0.
0.
0.
0.
0.
0.
0.
0.
0.
-0.002
-0.009
-0.017
-0.043
-0.107
-0.148
9.178
34025.066
101442.961
430.975
3.822
18.604
7949.231
102015.383
284.620
1.186
-0.331
-0.290
-0.298
-0.131
21.689
1711.250
5484.669
100274.742
782.107
3.835
-0.547
-0.971
-0.388
-0.187
-0.107
-0.060
-0.028
-0.014
-0.006
-0.002
0.
0.
0.
0.
0.
0.
0.
0.
0.
0.
0.
0.
0.
0.
0.
0.
0.
0.
0.
-0.002
-0.008
-0.018
-0.042
-0.102
-0.155
2.558
798.520
8836.409
47.804
0.696
63.008
31912.768
100421.906
2621.172
3.133
-0.310
-0.297
-0.366
0.039
32.481
1961.231
1719.503
10300.282
161.212
0.511
-0.795
-0.648
-0.273
-0.161
-0.094
-0.051
-0.027
-0.014
-0.006
-0.002
0.
0.
0.
0.
0.
0.
0.
0.
0.
0.
0.
0.
0.
0.
0.
0.
0.
0.
0.
-0.002
-0.005
-0.017
-0.036
-0.079
-0.150
-0.142
1.699
4.067
0.084
2.465
653.479
36514.707
48937.477
331.097
1.217
-0.289
-0.347
-0.685
0.369
57.729
1869.302
302.980
17.970
2.138
-0.333
-0.365
-0.273
-0.187
-0.124
-0.077
-0.042
-0.023
-0.012
-0.005
-0.002
0.
0.
0.
0.
0.
0.
0.
0.
0.
0.
0.
0.
0.
0.
0.
0.
0.
0.
0.
0.
-0.006
-0.015
-0.030
-0.061
-0.113
-0.178
-0.231
-0.306
-0.391
0.626
81.650
892.844
86.182
3.684
-0.208
-0.253
-0.324
-0.746
-0.105
11.859
131.053
37.659
0.744
-0.297
-0.287
-0.235
-0.181
-0.130
-0.090
-0.056
-0.032
-0.017
-0.010
-0.004
0.
0.
0.
0.
0.
0.
0.
0.
0.
0.
0.
0.
0.
0.
0.
0.
0.
0.
0.
0.
-0.001
-0.006
-0.012
-0.026
-0.045
-0.081
-0.125
-0.172
-0.221
-0.274
-0.265
0.856
3.588
0.820
-0.221
-0.247
-0.219
-0.226
-0.392
-0.398
0.090
1.124
0.403
-0.245
-0.251
-0.209
-0.163
-0.128
-0.092
-0.061
-0.037
-0.023
-0.013
-0.005
-0.002
0.
0.
0.
0.
0.
0.
0.
0.
0.
0.
0.
0.
0.
0.
0.
0.
0.
0.
0.
0.
-0.002
-0.006
-0.010
-0.024
-0.043
-0.071
-0.101
-0.129
-0.152
-0.185
-0.213
-0.236
-0.235
-0.245
-0.239
-0.221
-0.194
-0.191
-0.204
-0.220
-0.215
-0.229
-0.237
-0.220
-0.192
-0.152
-0.119
-0.094
-0.065
-0.044
-0.025
-0.013
-0.009
-0.002
0.
0.
0.
0.
0.
0.
0.
0.
0.
0.
0.
0.
0.
0.
0.
0.
0.
0.
0.
0.
0.
-0.001
-0.006
-0.010
-0.022
-0.041
-0.068
-0.093
-0.113
-0.124
-0.133
-0.153
-0.179
-0.191
-0.191
-0.202
-0.200
-0.185
-0.174
-0.170
-0.169
-0.178
-0.185
-0.189
-0.175
-0.149
-0.121
-0.095
-0.070
-0.049
-0.029
-0.017
-0.008
-0.003
0.
0.
0.
0.
0.
0.
0.
0.
0.
0.
0.
0.
0.
0.
0.
0.
0.
0.
0.
0.
0.
0.
-0.002
-0.005
-0.010
-0.022
-0.040
-0.060
-0.088
-0.098
-0.101
-0.097
-0.114
-0.154
-0.175
-0.148
-0.165
-0.178
-0.165
-0.155
-0.145
-0.128
-0.127
-0.132
-0.142
-0.144
-0.129
-0.106
-0.074
-0.052
-0.031
-0.020
-0.004
-0.001
0.
0.
0.
0.
0.
0.
0.
0.
0.
0.
0.
0.
0.
0.
0.
0.
0.
0.
0.
0.
0.
0.
0.001
-0.002
-0.005
-0.009
-0.020
-0.036
-0.053
-0.069
-0.077
-0.074
-0.072
-0.086
-0.154
-0.196
-0.134
-0.119
-0.133
-0.129
-0.123
-0.108
-0.097
-0.094
-0.099
-0.116
-0.123
-0.114
-0.094
-0.064
-0.041
-0.022
-0.013
-0.003
-0.002
0.
0.
0.
0.
0.
0.
0.
0.
0.
0.
0.
0.
0.
0.
0.
0.
0.
0.
0.
0.
0.
0.
0.001
-0.001
-0.004
-0.007
-0.016
-0.027
-0.041
-0.053
-0.057
-0.053
-0.048
-0.058
-0.097
-0.127
-0.098
-0.085
-0.084
-0.080
-0.079
-0.076
-0.069
-0.067
-0.075
-0.091
-0.100
-0.092
-0.075
-0.054
-0.032
-0.018
-0.011
-0.002
-0.001
0.
0.
0.
0.
0.
0.
0.
0.
0.
0.
0.
0.
0.
0.
0.
0.
0.
0.
0.
0.
0.
0.
0.001
-0.002
-0.001
-0.005
-0.009
-0.017
-0.025
-0.033
-0.035
-0.032
-0.030
-0.031
-0.044
-0.057
-0.053
-0.052
-0.049
-0.045
-0.046
-0.042
-0.044
-0.047
-0.051
-0.065
-0.072
-0.071
-0.058
-0.039
-0.024
-0.014
-0.007
-0.001
0.
0.
0.
0.
0.
0.
0.
0.
0.
0.
0.
0.
0.
0.
0.
0.
0.
0.
0.
0.
0.
0.
0.
0.001
0.001
-0.001
-0.001
-0.005
-0.008
-0.013
-0.015
-0.017
-0.017
-0.016
-0.016
-0.020
-0.021
-0.023
-0.024
-0.027
-0.023
-0.021
-0.022
-0.024
-0.029
-0.035
-0.039
-0.043
-0.042
-0.034
-0.024
-0.016
-0.008
-0.004
-0.001
0.
0.
0.
0.
0.
0.
0.
0.
0.
0.
0.
0.
0.
0.
0.
0.
0.
0.
0.
0.
0.
0.
0.
0.
0.001
0.001
0.000
-0.001
-0.004
-0.005
-0.005
-0.007
-0.008
-0.006
-0.007
-0.003
-0.008
-0.010
-0.011
-0.010
-0.008
-0.010
-0.013
-0.011
-0.013
-0.017
-0.016
-0.020
-0.021
-0.018
-0.012
-0.009
-0.004
-0.001
-0.001
0.
0.
0.
0.
0.
0.
0.
0.
0.
0.
0.
0.
0.
0.
0.
0.
0.
0.
0.
0.
0.
0.
0.
0.
0.001
0.001
0.001
0.
0.000
0.000
-0.002
-0.001
-0.001
0.000
0.001
-0.001
-0.002
-0.003
-0.003
-0.004
-0.003
-0.002
-0.004
-0.006
-0.005
-0.007
-0.007
-0.010
-0.010
-0.009
-0.006
-0.004
-0.003
-0.001
0.
0.
0.
0.
0.
0.
0.
0.
0.
0.
0.
0.
0.
0.
0.
0.
0.
0.
0.
0.
0.
0.
0.
0.
0.
0.
0.001
0.001
0.001
0.002
0.002
0.000
0.002
0.003
0.002
0.000
0.001
0.000
-0.001
-0.001
-0.001
0.000
0.001
0.001
-0.001
-0.004
-0.003
-0.004
-0.004
-0.005
-0.004
-0.003
-0.001
-0.001
0.
0.
0.
0.
0.
0.
0.
0.
0.
0.
0.
0.
0.
0.
0.
0.
0.
0.
0.
0.
0.
0.
0.
0.
0.
0.
0.
0.
0.
0.001
0.002
0.001
0.001
0.001
0.001
0.001
0.002
0.001
0.001
0.000
0.001
0.
0.
0.
0.000
0.001
0.001
-0.001
-0.001
-0.002
-0.002
-0.001
-0.001
-0.001
0.
0.
0.
0.
0.
0.
0.
0.
0.
0.
0.
0.
0.
0.
0.
0.
0.
0.
0.
0.
0.
0.
0.
0.
0.
0.
0.
0.
0.
0.
0.
0.
0.
0.
0.
0.
0.
0.
0.
0.
0.
0.
0.
0.
0.
0.
0.
0.000
0.001
0.001
0.001
0.000
0.
0.
0.
0.
0.
0.
0.
0.
0.
0.
0.
0.
0.
0.
0.
0.
0.
0.
0.
0.
0.
0.
0.
0.
0.
0.
0.
0.
0.
0.
0.
0.
0.
0.
0.
0.
0.
0.
0.
0.
0.
0.
0.
0.
0.
0.
0.
0.
0.
0.
0.
0.
0.
0.
0.
0.
0.
0.
0.
0.
0.
0.
0.
0.
0.
0.
0.
0.
0.
0.
0.
0.
0.
0.
0.
0.
0.
0.
0.
0.
0.
0.
0.
0.
0.
0.
0.
0.
0.
0.
0.
0.
0.
0.
0.
0.
0.
0.
0.
0.
0.
0.
0.
0.
0.
0.
0.
0.
0.
0.
0.
0.
0.
0.
0.
0.
0.
0.
0.
0.
0.
0.
0.
0.
0.
0.
0.
0.
0.
0.
0.
0.
0.
0.
0.
0.
0.
0.
0.
0.
0.
0.
0.
0.
0.
0.
-0.002
-0.004
-0.008
-0.011
-0.013
-0.015
-0.013
-0.012
-0.006
-0.004
-0.003
0.001
0.001
0.001
0.001
0.001
0.
0.
0.
0.
0.
0.
0.
0.
0.
0.
0.
0.
0.
0.
0.
0.
0.
0.
0.
0.
0.
0.
0.
0.
0.
0.
0.
0.
0.
0.
0.
0.
0.
0.
0.
0.
0.
0.
0.
-0.004
-0.009
-0.014
-0.020
-0.028
-0.034
-0.034
-0.028
-0.020
-0.013
-0.007
-0.004
-0.001
0.001
0.001
0.001
0.001
0.
0.
0.
0.
0.
0.
0.
0.
0.
0.
0.
0.
0.
0.
0.
0.
0.
0.
0.
0.
0.
0.
0.
0.
0.
0.
0.
0.
0.
0.
0.
0.
0.
0.
0.
0.
0.
-0.003
-0.008
-0.014
-0.026
-0.043
-0.064
-0.080
-0.083
-0.071
-0.049
-0.033
-0.018
-0.013
-0.006
-0.002
-0.001
0.001
0.
0.001
0.
0.
0.
0.
0.
0.
0.
0.
0.
0.
0.
0.
0.
0.
0.
0.
0.
0.
0.
0.
0.
0.
0.
0.
0.
0.
0.
0.
0.
0.
0.
0.
0.
0.
0.
0.
-0.006
-0.012
-0.021
-0.043
-0.080
-0.113
-0.120
-0.107
-0.112
-0.098
-0.068
-0.047
-0.028
-0.021
-0.010
-0.004
-0.001
0.002
0.001
0.
0.
0.
0.
0.
0.
0.
0.
0.
0.
0.
0.
0.
0.
0.
0.
0.
0.
0.
0.
0.
0.
0.
0.
0.
0.
0.
0.
0.
0.
0.
0.
0.
0.
0.
-0.001
-0.008
-0.015
-0.031
-0.065
-0.119
-0.120
0.949
3.298
0.369
-0.146
-0.128
-0.089
-0.073
-0.056
-0.028
-0.014
-0.003
-0.001
0.001
0.001
0.
0.
0.
0.
0.
0.
0.
0.
0.
0.
0.
0.
0.
0.
0.
0.
0.
0.
0.
0.
0.
0.
0.
0.
0.
0.
0.
0.
0.
0.
0.
0.
0.
0.
-0.002
-0.008
-0.017
-0.038
-0.086
-0.141
0.118
15.993
84.209
5.481
-0.158
-0.179
-0.098
-0.148
-0.180
-0.076
-0.025
-0.011
-0.002
0.
0.001
0.
0.
0.
0.
0.
0.
0.
0.
0.
0.
0.
0.
0.
0.
0.
0.
0.
0.
0.
0.
0.
0.
0.
0.
0.
0.
0.
0.
0.
0.
0.
0.
0.
0.
-0.002
-0.009
-0.017
-0.042
-0.092
-0.147
0.060
7.733
31.333
2.672
-0.220
-0.020
0.876
0.281
-0.314
-0.149
-0.042
-0.014
-0.003
0.000
0.001
0.
0.
0.
0.
0.
0.
0.
0.
0.
0.
0.
0.
0.
0.
0.
0.
0.
0.
0.
0.
0.
0.
0.
0.
0.
0.
0.
0.
0.
0.
0.
0.
0.
0.
-0.002
-0.008
-0.015
-0.038
-0.084
-0.140
-0.130
0.236
0.467
-0.144
-0.362
0.408
14.784
1.371
-0.151
-0.130
-0.047
-0.017
-0.004
-0.001
0.001
0.
0.
0.
0.
0.
0.
0.
0.
0.
0.
0.
0.
0.
0.
0.
0.
0.
0.
0.
0.
0.
0.
0.
0.
0.
0.
0.
0.
0.
0.
0.
0.
0.
0.
-0.002
-0.010
-0.017
-0.038
-0.072
-0.122
-0.155
-0.161
-0.198
-0.248
-0.496
-0.171
20.028
0.087
-0.128
-0.093
-0.043
-0.019
-0.005
-0.002
0.001
0.
0.
0.
0.
0.
0.
0.
0.
0.
0.
0.
0.
0.
0.
0.
0.
0.
0.
0.
0.
0.
0.
0.
0.
0.
0.
0.
0.
0.
0.
0.
0.
0.
-0.002
-0.004
-0.009
-0.019
-0.032
-0.056
-0.093
-0.126
-0.151
-0.177
-0.202
-0.287
-0.663
-0.598
-0.387
-0.130
-0.081
-0.041
-0.020
-0.011
-0.006
-0.002
-0.003
-0.003
-0.002
-0.002
0.
0.
0.
0.
0.
0.
0.
0.
0.
0.
0.
0.
0.
0.
0.
0.
0.
0.
0.
0.
0.
0.
0.
0.
0.
0.
0.
0.
0.
-0.004
-0.008
-0.013
-0.017
-0.028
-0.045
-0.065
-0.087
-0.105
-0.120
-0.135
-0.162
-0.208
-0.222
-0.156
-0.102
-0.063
-0.036
-0.025
-0.011
-0.009
-0.005
-0.004
-0.004
-0.003
-0.003
-0.002
0.
0.
0.
0.
0.
0.
0.
0.
0.
0.
0.
0.
0.
0.
0.
0.
0.
0.
0.
0.
0.
0.
0.
0.
0.
0.
0.
0.
-0.005
-0.009
-0.013
-0.020
-0.024
-0.038
-0.051
-0.065
-0.074
-0.082
-0.095
-0.105
-0.112
-0.114
-0.100
-0.081
-0.060
-0.043
-0.032
-0.019
-0.013
-0.012
-0.009
-0.007
-0.005
-0.004
-0.003
-0.002
0.
0.
0.
0.
0.
0.
0.
0.
0.
0.
0.
0.
0.
0.
0.
0.
0.
0.
0.
0.
0.
0.
0.
0.
0.
0.
-0.002
-0.005
-0.010
-0.015
-0.019
-0.027
-0.034
-0.040
-0.047
-0.054
-0.057
-0.064
-0.069
-0.075
-0.078
-0.087
-0.085
-0.077
-0.061
-0.042
-0.031
-0.023
-0.022
-0.015
-0.011
-0.008
-0.006
-0.003
-0.002
0.
0.
0.
0.
0.
0.
0.
0.
0.
0.
0.
0.
0.
0.
0.
0.
0.
0.
0.
0.
0.
0.
0.
0.
0.
0.
-0.002
-0.005
-0.009
-0.014
-0.021
-0.025
-0.030
-0.038
-0.046
-0.048
-0.048
-0.049
-0.052
-0.059
-0.077
-0.091
-0.093
-0.090
-0.085
-0.063
-0.043
-0.034
-0.029
-0.021
-0.017
-0.011
-0.009
-0.004
-0.002
0.
0.
0.
0.
0.
0.
0.
0.
0.
0.
0.
0.
0.
0.
0.
0.
0.
0.
0.
0.
0.
0.
0.
0.
0.
0.
-0.002
-0.003
-0.009
-0.012
-0.018
-0.023
-0.030
-0.036
-0.038
-0.043
-0.041
-0.041
-0.047
-0.057
-0.083
-0.094
-0.101
-0.104
-0.098
-0.080
-0.057
-0.043
-0.036
-0.028
-0.020
-0.012
-0.010
-0.006
-0.002
0.
0.
0.
0.
0.
0.
0.
0.
0.
0.
0.
0.
0.
0.
0.
0.
0.
0.
0.
0.
0.
0.
0.
0.
0.
0.
0.
-0.003
-0.004
-0.009
-0.014
-0.020
-0.027
-0.034
-0.038
-0.038
-0.041
-0.039
-0.040
-0.059
-0.086
-0.101
-0.111
-0.113
-0.110
-0.092
-0.067
-0.051
-0.042
-0.035
-0.023
-0.015
-0.010
-0.006
-0.002
0.
0.
0.
0.
0.
0.
0.
0.
0.
0.
0.
0.
0.
0.
0.
0.
0.
0.
0.
0.
0.
0.
0.
0.
0.
0.
0.
-0.002
-0.004
-0.004
-0.010
-0.015
-0.022
-0.031
-0.035
-0.038
-0.041
-0.039
-0.045
-0.057
-0.080
-0.110
-0.124
-0.126
-0.120
-0.097
-0.075
-0.058
-0.045
-0.037
-0.024
-0.016
-0.011
-0.005
-0.002
0.
0.
0.
0.
0.
0.
0.
0.
0.
0.
0.
0.
0.
0.
0.
0.
0.
0.
0.
0.
0.
0.
0.
0.
0.
0.
0.
0.
-0.003
-0.003
-0.007
-0.011
-0.019
-0.026
-0.034
-0.040
-0.041
-0.046
-0.055
-0.070
-0.092
-0.118
-0.130
-0.131
-0.119
-0.103
-0.087
-0.072
-0.057
-0.041
-0.023
-0.014
-0.012
-0.004
0.
0.
0.
0.
0.
0.
0.
0.
0.
0.
0.
0.
0.
0.
0.
0.
0.
0.
0.
0.
0.
0.
0.
0.
0.
0.
0.
0.
0.
-0.001
-0.002
-0.005
-0.009
-0.016
-0.022
-0.033
-0.038
-0.047
-0.064
-0.082
-0.108
-0.137
-0.152
-0.158
-0.157
-0.143
-0.126
-0.111
-0.094
-0.073
-0.052
-0.030
-0.015
-0.008
-0.001
0.
0.
0.
0.
0.
0.
0.
0.
0.
0.
0.
0.
0.
0.
0.
0.
0.
0.
0.
0.
0.
0.
0.
0.
0.
0.
0.
0.
0.
0.000
0.
-0.002
-0.006
-0.013
-0.020
-0.027
-0.039
-0.060
-0.091
-0.135
-0.163
-0.179
-0.185
-0.207
-0.215
-0.205
-0.180
-0.148
-0.122
-0.093
-0.065
-0.043
-0.026
-0.008
-0.003
0.001
0.
0.
0.
0.
0.
0.
0.
0.
0.
0.
0.
0.
0.
0.
0.
0.
0.
0.
0.
0.
0.
0.
0.
0.
0.
0.
0.
0.
0.
-0.001
-0.002
-0.006
-0.012
-0.018
-0.027
-0.044
-0.079
-0.136
-0.175
-0.046
1.764
2.469
0.432
-0.127
-0.292
-0.272
-0.229
-0.181
-0.132
-0.091
-0.056
-0.037
-0.016
-0.002
0.001
0.
0.
0.
0.
0.
0.
0.
0.
0.
0.
0.
0.
0.
0.
0.
0.
0.
0.
0.
0.
0.
0.
0.
0.
0.
0.
0.
0.001
0.001
-0.001
-0.003
-0.004
-0.010
-0.018
-0.028
-0.057
-0.107
-0.159
-0.079
2.786
72.074
117.457
24.331
5.414
-0.160
-0.398
-0.382
-0.326
-0.229
-0.145
-0.085
-0.048
-0.024
-0.008
0.001
0.001
0.
0.
0.
0.
0.
0.
0.
0.
0.
0.
0.
0.
0.
0.
0.
0.
0.
0.
0.
0.
0.
0.
0.
0.
0.
0.001
0.001
-0.001
-0.001
-0.004
-0.005
-0.009
-0.014
-0.028
-0.060
-0.120
-0.106
1.467
17.806
178.195
281.412
169.588
33.009
0.256
-0.527
-0.490
-0.406
-0.353
-0.232
-0.144
-0.075
-0.036
-0.013
-0.003
0.001
0.
0.
0.
0.
0.
0.
0.
0.
0.
0.
0.
0.
0.
0.
0.
0.
0.
0.
0.
0.
0.
0.
0.
0.
0.001
0.001
0.001
-0.001
-0.002
-0.005
-0.004
-0.009
-0.014
-0.025
-0.062
-0.127
-0.116
2.146
38.778
64.688
19.463
28.382
7.510
-0.292
0.803
42.127
81.476
4.860
-0.221
-0.230
-0.112
-0.048
-0.023
-0.008
0.001
0.001
0.
0.
0.
0.
0.
0.
0.
0.
0.
0.
0.
0.
0.
0.
0.
0.
0.
0.
0.
0.
0.
0.
0.
0.001
0.002
0.001
-0.002
-0.003
-0.004
-0.007
-0.010
-0.011
-0.020
-0.052
-0.123
-0.177
0.375
18.855
83.261
6.032
1.353
14.579
6.735
21.625
12515.010
95616.828
167.919
0.886
-0.305
-0.154
-0.066
-0.032
-0.015
-0.003
0.001
0.
0.
0.
0.
0.
0.
0.
0.
0.
0.
0.
0.
0.
0.
0.
0.
0.
0.
0.
0.
0.
0.
0.
0.001
0.001
-0.001
-0.001
-0.003
-0.004
-0.006
-0.006
-0.011
-0.017
-0.040
-0.093
-0.167
-0.166
2.622
9.703
4.071
79.951
4764.161
794.019
24.809
10677.743
167720.734
4994.557
10.477
-0.258
-0.180
-0.089
-0.045
-0.020
-0.008
-0.001
0.001
0.
0.
0.
0.
0.
0.
0.
0.
0.
0.
0.
0.
0.
0.
0.
0.
0.
0.
0.
0.
0.
0.
0.001
0.002
-0.001
-0.001
-0.003
-0.004
-0.005
-0.003
-0.006
-0.009
-0.026
-0.064
-0.126
-0.205
-0.256
0.139
81.445
31429.660
12902.756
541.342
5.477
925.200
100079.727
20687.777
15.902
-0.253
-0.209
-0.115
-0.062
-0.031
-0.011
-0.004
0.000
0.001
0.
0.
0.
0.
0.
0.
0.
0.
0.
0.
0.
0.
0.
0.
0.
0.
0.
0.
0.
0.
0.
0.
0.002
-0.001
-0.001
-0.001
-0.002
-0.004
-0.003
-0.004
-0.007
-0.022
-0.045
-0.085
-0.158
-0.251
0.069
76.932
28266.674
10311.116
33.298
0.609
20.031
354.700
81.643
1.245
-0.311
-0.229
-0.148
-0.085
-0.046
-0.018
-0.008
-0.003
0.000
0.001
0.
0.
0.
0.
0.
0.
0.
0.
0.
0.
0.
0.
0.
0.
0.
0.
0.
0.
0.
0.
0.
0.
0.001
0.
-0.001
-0.001
-0.001
-0.002
-0.002
-0.005
-0.015
-0.033
-0.062
-0.111
-0.191
-0.234
3.713
63.760
61.917
591.350
351.191
-0.910
0.257
0.339
0.413
0.145
-0.118
-0.189
-0.132
-0.066
-0.026
-0.010
-0.004
0.000
0.001
0.
0.
0.
0.
0.
0.
0.
0.
0.
0.
0.
0.
0.
0.
0.
0.
0.
0.
0.
0.
0.
0.
0.
0.
-0.001
-0.001
-0.001
0.000
-0.002
-0.003
-0.012
-0.024
-0.043
-0.078
-0.142
-0.221
-0.195
0.927
6.250
15.413
3.999
-0.355
-0.540
0.524
2.068
2.251
0.538
-0.246
-0.263
-0.108
-0.039
-0.015
-0.005
0.000
0.001
0.
0.
0.
0.
0.
0.
0.
0.
0.
0.
0.
0.
0.
0.
0.
0.
0.
0.
0.
0.
0.
0.
0.
0.
0.
0.
0.
0.
-0.001
-0.002
-0.006
-0.014
-0.032
-0.055
-0.094
-0.171
-0.275
-0.352
-0.157
0.408
0.926
1.238
-0.061
-0.212
0.522
1.379
0.317
-0.291
-0.361
-0.138
-0.044
-0.016
-0.005
0.000
0.000
0.
0.
0.
0.
0.
0.
0.
0.
0.
0.
0.
0.
0.
0.
0.
0.
0.
0.
0.
0.
0.
0.
0.
0.
0.
0.
0.
0.
0.
0.
-0.003
-0.008
-0.018
-0.035
-0.068
-0.125
-0.211
-0.344
-0.465
-0.416
5.108
181.501
84.099
0.611
-0.417
-0.237
-0.213
-0.213
-0.187
-0.097
-0.040
-0.016
-0.005
0.000
0.000
0.
0.
0.
0.
0.
0.
0.
0.
0.
0.
0.
0.
0.
0.
0.
0.
0.
0.
0.
0.
0.
0.
0.
0.001
-0.001
-0.001
-0.001
0.000
0.000
-0.001
-0.002
-0.006
-0.013
-0.027
-0.054
-0.097
-0.176
-0.312
-0.460
-0.171
40.869
19010.703
3505.280
5.504
-0.477
-0.373
-0.262
-0.189
-0.123
-0.067
-0.030
-0.012
-0.004
0.000
0.000
0.
0.
0.
0.
0.
0.
0.
0.
0.
0.
0.
0.
0.
0.
0.
0.
0.
0.
0.
0.
0.
0.
0.001
-0.004
-0.006
-0.006
-0.006
-0.006
-0.006
-0.005
-0.002
-0.005
-0.010
-0.024
-0.055
-0.097
-0.180
-0.282
1.039
14.144
16.553
276.929
114.794
0.881
-0.482
-0.348
-0.235
-0.162
-0.099
-0.048
-0.023
-0.009
-0.002
0.000
0.001
0.
0.
0.
0.
0.
0.
0.
0.
0.
0.
0.
0.
0.
0.
0.
0.
0.
0.
0.
0.
0.
0.001
-0.006
-0.006
-0.010
-0.011
-0.013
-0.013
-0.013
-0.012
-0.011
-0.010
-0.013
-0.023
-0.053
-0.102
-0.185
-0.016
90.463
23911.182
2434.380
590.403
17.282
-0.007
-0.499
-0.340
-0.206
-0.134
-0.083
-0.041
-0.016
-0.008
0.
0.000
0.
0.
0.
0.
0.
0.
0.
0.
0.
0.
0.
0.
0.
0.
0.
0.
0.
0.
0.
0.
0.
0.001
-0.004
-0.007
-0.011
-0.014
-0.019
-0.023
-0.024
-0.024
-0.027
-0.028
-0.031
-0.033
-0.045
-0.070
-0.120
-0.202
0.048
142.829
91690.547
102007.008
34163.109
186.884
3.408
-0.689
-0.456
-0.226
-0.138
-0.087
-0.040
-0.019
-0.007
-0.002
0.001
0.
0.
0.
0.
0.
0.
0.
0.
0.
0.
0.
0.
0.
0.
0.
0.
0.
0.
0.
0.
0.001
-0.002
-0.006
-0.009
-0.015
-0.024
-0.035
-0.041
-0.042
-0.048
-0.055
-0.059
-0.065
-0.071
-0.082
-0.096
-0.138
-0.231
-0.315
3.081
80.973
15263.219
101174.938
34179.711
6820.174
4.602
-0.918
-0.300
-0.166
-0.098
-0.053
-0.023
-0.010
-0.004
0.
0.
0.
0.
0.
0.
0.
0.
0.
0.
0.
0.
0.
0.
0.
0.
0.
0.
0.
0.
0.
0.001
-0.001
-0.007
-0.011
-0.024
-0.043
-0.070
-0.088
-0.084
-0.090
-0.088
-0.060
-0.024
-0.091
-0.134
-0.155
-0.178
-0.254
-0.386
-0.479
3.221
272.227
11575.626
101503.789
101371.820
32.315
-0.974
-0.376
-0.216
-0.129
-0.065
-0.035
-0.015
-0.007
-0.002
0.
0.
0.
0.
0.
0.
0.
0.
0.
0.
0.
0.
0.
0.
0.
0.
0.
0.
0.
0.
0.001
-0.003
-0.007
-0.016
-0.031
-0.066
-0.133
-0.180
-0.150
-0.137
-0.037
2.053
5.746
1.042
-0.247
-0.254
-0.244
-0.292
-0.413
-0.537
2.788
229.780
5103.609
14530.086
226.631
10.685
-0.448
-0.418
-0.275
-0.165
-0.089
-0.046
-0.019
-0.009
-0.002
0.
0.
0.
0.
0.
0.
0.
0.
0.
0.
0.
0.
0.
0.
0.
0.
0.
0.
0.
0.
0.000
-0.002
-0.011
-0.022
-0.039
-0.080
-0.158
-0.217
-0.209
-0.209
0.539
28.165
115.134
12.104
-0.110
-0.384
-0.324
-0.335
-0.421
-0.536
0.388
32.973
115.774
209.948
187.128
38.037
17.998
0.177
-0.318
-0.200
-0.108
-0.059
-0.027
-0.014
-0.003
0.
0.
0.
0.
0.
0.
0.
0.
0.
0.
0.
0.
0.
0.
0.
0.
0.
0.
0.
0.
0.002
-0.005
-0.013
-0.026
-0.048
-0.095
-0.168
-0.233
-0.273
-0.297
0.403
21.229
80.523
9.591
-0.144
-0.435
-0.411
-0.398
-0.431
-0.510
-0.580
-0.315
2.785
107.723
1098.880
38769.922
21293.113
15.389
-0.323
-0.226
-0.127
-0.071
-0.035
-0.015
-0.006
0.
0.
0.
0.
0.
0.
0.
0.
0.
0.
0.
0.
0.
0.
0.
0.
0.
0.
0.
0.
0.000
-0.008
-0.016
-0.032
-0.069
-0.138
-0.219
-0.223
0.218
1.654
0.719
11.993
27.507
6.297
0.899
-0.429
-0.463
-0.449
-0.447
-0.447
-0.456
-0.609
3.542
120.040
17007.221
49001.680
21306.738
15.432
-0.360
-0.256
-0.145
-0.081
-0.040
-0.018
-0.008
0.
0.
0.
0.
0.
0.
0.
0.
0.
0.
0.
0.
0.
0.
0.
0.
0.
0.
0.
0.
-0.002
-0.009
-0.017
-0.043
-0.100
-0.169
0.119
8.762
103.231
2385.793
113.225
5.218
18.810
26.489
4.833
-0.342
-0.494
-0.461
-0.449
-0.433
-0.406
0.724
188.283
43842.715
16083.791
452.803
29.413
0.257
-0.426
-0.276
-0.166
-0.094
-0.047
-0.021
-0.008
-0.004
0.
0.
0.
0.
0.
0.
0.
0.
0.
0.
0.
0.
0.
0.
0.
0.
0.
0.
0.
-0.002
-0.008
-0.022
-0.053
-0.116
-0.069
7.930
1015.050
100919.266
102016.320
2884.428
12.700
2622.247
20707.463
116.442
0.161
-0.499
-0.444
-0.435
-0.371
4.369
109.515
799.685
100982.625
33671.918
975.263
5163.594
0.591
-0.503
-0.277
-0.176
-0.103
-0.050
-0.026
-0.010
-0.005
0.
0.
0.
0.
0.
0.
0.
0.
0.
0.
0.
0.
0.
0.
0.
0.
0.
0.
0.
-0.002
-0.010
-0.023
-0.059
-0.126
0.175
30.617
4166.967
102732.023
9547.667
75.945
38.291
76289.000
100779.484
623.264
1.150
-0.493
-0.441
-0.420
0.173
150.951
100016.898
112531.820
100576.367
1599.227
454.544
9947.365
1.186
-0.491
-0.259
-0.181
-0.107
-0.053
-0.024
-0.012
-0.005
0.
0.
0.
0.
0.
0.
0.
0.
0.
0.
0.
0.
0.
0.
0.
0.
0.
0.
0.
-0.002
-0.010
-0.024
-0.057
-0.121
-0.069
6.762
144.695
764.718
75.382
4.295
252.438
6214.348
15386.461
222.165
1.017
-0.472
-0.462
-0.516
2.822
272.141
105836.359
101822.852
31476.695
265.000
1.933
-0.025
-0.511
-0.372
-0.250
-0.169
-0.096
-0.047
-0.022
-0.012
-0.005
0.
0.
0.
0.
0.
0.
0.
0.
0.
0.
0.
0.
0.
0.
0.
0.
0.
0.
0.
-0.002
-0.010
-0.023
-0.049
-0.109
-0.184
-0.048
1.298
2.173
0.148
8.674
11361.147
100523.773
8093.225
54.190
0.125
-0.443
-0.684
0.096
1476.225
2485.700
100186.617
54182.254
42.190
2.856
-0.460
-0.528
-0.410
-0.303
-0.218
-0.141
-0.076
-0.040
-0.020
-0.011
-0.004
0.
0.
0.
0.
0.
0.
0.
0.
0.
0.
0.
0.
0.
0.
0.
0.
0.
0.
0.
-0.003
-0.009
-0.022
-0.044
-0.083
-0.152
-0.236
-0.324
-0.435
-0.505
2.302
478.927
18683.707
391.153
2.998
-0.394
-0.403
-0.718
0.189
2104.038
489.552
9378.020
887.108
4.765
-0.435
-0.457
-0.392
-0.308
-0.234
-0.164
-0.098
-0.057
-0.031
-0.016
-0.008
-0.002
0.
0.
0.
0.
0.
0.
0.
0.
0.
0.
0.
0.
0.
0.
0.
0.
0.
0.
0.
-0.002
-0.009
-0.020
-0.040
-0.074
-0.126
-0.193
-0.263
-0.352
-0.421
-0.330
2.536
10.397
2.296
-0.328
-0.391
-0.352
-0.426
-0.699
0.203
4.107
8.633
2.931
-0.251
-0.412
-0.357
-0.288
-0.222
-0.162
-0.108
-0.064
-0.039
-0.021
-0.012
-0.005
0.
0.
0.
0.
0.
0.
0.
0.
0.
0.
0.
0.
0.
0.
0.
0.
0.
0.
0.
-0.001
-0.003
-0.008
-0.018
-0.043
-0.080
-0.123
-0.162
-0.203
-0.253
-0.307
-0.348
-0.360
-0.347
-0.378
-0.406
-0.368
-0.309
-0.319
-0.376
-0.381
-0.353
-0.324
-0.302
-0.361
-0.343
-0.282
-0.219
-0.162
-0.115
-0.072
-0.045
-0.024
-0.014
-0.007
-0.002
0.
0.
0.
0.
0.
0.
0.
0.
0.
0.
0.
0.
0.
0.
0.
0.
0.
0.
0.
-0.001
-0.005
-0.008
-0.019
-0.044
-0.082
-0.116
-0.147
-0.168
-0.206
-0.235
-0.271
-0.319
-0.319
-0.294
-0.518
-0.534
-0.283
-0.254
-0.296
-0.328
-0.338
-0.328
-0.330
-0.329
-0.305
-0.248
-0.184
-0.126
-0.083
-0.052
-0.033
-0.017
-0.006
-0.002
0.
0.
0.
0.
0.
0.
0.
0.
0.
0.
0.
0.
0.
0.
0.
0.
0.
0.
0.
0.
-0.001
-0.005
-0.008
-0.021
-0.046
-0.078
-0.111
-0.134
-0.162
-0.184
-0.196
-0.261
-0.568
-0.257
0.366
-0.164
-0.620
-0.325
-0.211
-0.249
-0.264
-0.273
-0.277
-0.291
-0.278
-0.246
-0.204
-0.161
-0.101
-0.061
-0.038
-0.021
-0.006
-0.001
0.
0.
0.
0.
0.
0.
0.
0.
0.
0.
0.
0.
0.
0.
0.
0.
0.
0.
0.
0.
0.
-0.001
-0.002
-0.008
-0.019
-0.043
-0.074
-0.101
-0.120
-0.162
-0.180
-0.167
-0.262
-0.728
-0.279
0.689
0.103
-0.364
-0.257
-0.178
-0.192
-0.210
-0.209
-0.221
-0.232
-0.187
-0.099
-0.149
-0.127
-0.081
-0.044
-0.021
-0.011
-0.002
-0.001
0.
0.
0.
0.
0.
0.
0.
0.
0.
0.
0.
0.
0.
0.
0.
0.
0.
0.
0.
0.
0.
0.000
-0.001
-0.006
-0.015
-0.033
-0.063
-0.086
-0.111
-0.176
-0.179
-0.126
-0.166
-0.521
-0.428
-0.093
-0.124
-0.188
-0.177
-0.159
-0.151
-0.151
-0.149
-0.169
-0.181
-0.132
-0.031
-0.112
-0.100
-0.064
-0.032
-0.017
-0.009
-0.002
0.
0.
0.
0.
0.
0.
0.
0.
0.
0.
0.
0.
0.
0.
0.
0.
0.
0.
0.
0.
0.
0.
0.001
-0.002
-0.004
-0.009
-0.021
-0.041
-0.062
-0.082
-0.113
-0.105
-0.075
-0.078
-0.130
-0.160
-0.120
-0.108
-0.112
-0.109
-0.105
-0.104
-0.099
-0.100
-0.126
-0.148
-0.140
-0.115
-0.103
-0.080
-0.046
-0.024
-0.014
-0.006
-0.001
0.
0.
0.
0.
0.
0.
0.
0.
0.
0.
0.
0.
0.
0.
0.
0.
0.
0.
0.
0.
0.
0.
0.001
-0.001
-0.001
-0.005
-0.010
-0.021
-0.031
-0.041
-0.047
-0.043
-0.036
-0.037
-0.049
-0.062
-0.059
-0.059
-0.055
-0.051
-0.055
-0.057
-0.061
-0.064
-0.080
-0.100
-0.104
-0.089
-0.075
-0.050
-0.028
-0.016
-0.008
-0.003
-0.001
0.
0.
0.
0.
0.
0.
0.
0.
0.
0.
0.
0.
0.
0.
0.
0.
0.
0.
0.
0.
0.
0.
0.001
0.
0.000
-0.001
-0.004
-0.008
-0.013
-0.016
-0.017
-0.017
-0.016
-0.017
-0.018
-0.019
-0.023
-0.025
-0.025
-0.026
-0.025
-0.028
-0.028
-0.034
-0.042
-0.049
-0.052
-0.044
-0.034
-0.025
-0.015
-0.009
-0.004
-0.001
0.
0.
0.
0.
0.
0.
0.
0.
0.
0.
0.
0.
0.
0.
0.
0.
0.
0.
0.
0.
0.
0.
0.
0.
0.001
0.001
0.
0.000
-0.001
-0.004
-0.004
-0.006
-0.006
-0.005
-0.004
-0.002
-0.007
-0.007
-0.010
-0.009
-0.009
-0.009
-0.014
-0.015
-0.017
-0.018
-0.020
-0.021
-0.018
-0.015
-0.011
-0.008
-0.004
-0.001
-0.001
0.
0.
0.
0.
0.
0.
0.
0.
0.
0.
0.
0.
0.
0.
0.
0.
0.
0.
0.
0.
0.
0.
0.
0.
0.
0.001
0.001
0.002
0.000
0.000
0.000
0.001
0.001
0.002
0.001
-0.001
-0.001
-0.002
-0.002
-0.002
-0.003
-0.002
-0.003
-0.007
-0.008
-0.009
-0.008
-0.008
-0.008
-0.006
-0.005
-0.004
-0.001
-0.001
0.
0.
0.
0.
0.
0.
0.
0.
0.
0.
0.
0.
0.
0.
0.
0.
0.
0.
0.
0.
0.
0.
0.
0.
0.
0.
0.
0.001
0.001
0.001
0.002
0.002
0.002
0.002
0.002
0.001
0.001
-0.001
-0.001
-0.001
0.000
0.
-0.002
-0.002
-0.002
-0.003
-0.004
-0.005
-0.003
-0.004
-0.003
-0.002
-0.001
-0.001
0.
0.
0.
0.
0.
0.
0.
0.
0.
0.
0.
0.
0.
0.
0.
0.
0.
0.
0.
0.
0.
0.
0.
0.
0.
0.
0.
0.
0.
0.001
0.001
0.002
0.002
0.002
0.002
0.001
0.
0.000
0.000
0.
0.
0.
0.
0.
-0.002
-0.001
-0.001
0.001
0.000
0.000
0.000
0.000
0.
0.
0.
0.
0.
0.
0.
0.
0.
0.
0.
0.
0.
0.
0.
0.
0.
0.
0.
0.
0.
0.
0.
0.
0.
0.
0.
0.
0.
0.
0.
0.
0.
0.
0.
0.
0.
0.
0.
0.
0.
0.
0.
0.
0.
0.
0.
0.
0.
0.
0.
0.
0.
0.
0.
0.
0.
0.
0.
0.
0.
0.
0.
0.
0.
0.
0.
0.
0.
0.
0.
0.
0.
0.
0.
0.
0.
0.
0.
0.
0.
0.
0.
0.
0.
0.
0.
0.
0.
0.
0.
0.
0.
0.
0.
0.
0.
0.
0.
0.
0.
0.
0.
0.
0.
0.
0.
0.
0.
0.
0.
0.
0.
0.
0.
0.
0.
0.
0.
0.
0.
0.
0.
0.
0.
0.
0.
0.
0.
0.
0.
0.
0.
0.
0.
0.
0.
0.
0.
0.
0.
0.
0.
0.
0.
-0.002
-0.008
-0.011
-0.015
-0.021
-0.023
-0.022
-0.019
-0.013
-0.008
-0.004
-0.001
0.000
0.000
0.001
0.001
0.
0.
0.
0.
0.
0.
0.
0.
0.
0.
0.
0.
0.
0.
0.
0.
0.
0.
0.
0.
0.
0.
0.
0.
0.
0.
0.
0.
0.
0.
0.
0.
0.
0.
0.
0.
0.
0.
-0.002
-0.008
-0.013
-0.021
-0.033
-0.045
-0.055
-0.056
-0.048
-0.038
-0.027
-0.019
-0.010
-0.004
-0.003
0.000
0.000
0.001
0.
0.
0.
0.
0.
0.
0.
0.
0.
0.
0.
0.
0.
0.
0.
0.
0.
0.
0.
0.
0.
0.
0.
0.
0.
0.
0.
0.
0.
0.
0.
0.
0.
0.
0.
0.
0.
-0.006
-0.011
-0.022
-0.040
-0.070
-0.106
-0.123
-0.124
-0.113
-0.082
-0.055
-0.040
-0.027
-0.018
-0.010
-0.006
-0.001
0.000
0.001
0.
0.
0.
0.
0.
0.
0.
0.
0.
0.
0.
0.
0.
0.
0.
0.
0.
0.
0.
0.
0.
0.
0.
0.
0.
0.
0.
0.
0.
0.
0.
0.
0.
0.
0.
-0.003
-0.009
-0.016
-0.034
-0.071
-0.127
-0.146
-0.065
0.075
-0.120
-0.150
-0.116
-0.083
-0.065
-0.046
-0.026
-0.015
-0.007
-0.001
0.
0.001
0.
0.
0.
0.
0.
0.
0.
0.
0.
0.
0.
0.
0.
0.
0.
0.
0.
0.
0.
0.
0.
0.
0.
0.
0.
0.
0.
0.
0.
0.
0.
0.
0.
0.
-0.005
-0.010
-0.023
-0.051
-0.111
-0.162
0.315
23.336
132.731
7.625
-0.187
-0.258
-0.157
-0.145
-0.137
-0.068
-0.027
-0.014
-0.007
0.001
0.001
0.
0.
0.
0.
0.
0.
0.
0.
0.
0.
0.
0.
0.
0.
0.
0.
0.
0.
0.
0.
0.
0.
0.
0.
0.
0.
0.
0.
0.
0.
0.
0.
0.
0.
-0.006
-0.012
-0.028
-0.064
-0.137
-0.127
6.614
3230.825
100033.328
341.241
-0.007
-0.246
0.720
0.111
-0.535
-0.256
-0.058
-0.023
-0.009
-0.002
0.001
0.
0.
0.
0.
0.
0.
0.
0.
0.
0.
0.
0.
0.
0.
0.
0.
0.
0.
0.
0.
0.
0.
0.
0.
0.
0.
0.
0.
0.
0.
0.
0.
0.
0.
-0.006
-0.013
-0.032
-0.070
-0.149
-0.065
11.155
766.803
19103.135
107.611
-0.032
13.046
177.543
383.398
2.773
-0.629
-0.094
-0.032
-0.014
-0.004
0.
0.
0.
0.
0.
0.
0.
0.
0.
0.
0.
0.
0.
0.
0.
0.
0.
0.
0.
0.
0.
0.
0.
0.
0.
0.
0.
0.
0.
0.
0.
0.
0.
0.
-0.002
-0.008
-0.015
-0.036
-0.071
-0.141
-0.111
6.865
63.011
23.396
1.374
0.098
220.418
107336.938
862.246
2.959
-0.433
-0.100
-0.038
-0.016
-0.004
-0.001
0.
0.
0.
0.
0.
0.
0.
0.
0.
0.
0.
0.
0.
0.
0.
0.
0.
0.
0.
0.
0.
0.
0.
0.
0.
0.
0.
0.
0.
0.
0.
0.
0.
-0.002
-0.009
-0.020
-0.035
-0.065
-0.124
-0.163
0.899
5.625
1.098
-0.302
0.008
137.310
100169.180
40.473
0.500
-0.161
-0.090
-0.043
-0.019
-0.006
-0.004
-0.003
-0.003
-0.002
-0.002
0.
0.
0.
0.
0.
0.
0.
0.
0.
0.
0.
0.
0.
0.
0.
0.
0.
0.
0.
0.
0.
0.
0.
0.
0.
0.
0.
0.
-0.002
-0.006
-0.012
-0.022
-0.037
-0.057
-0.100
-0.147
-0.174
-0.158
-0.260
-0.306
-0.077
0.618
1.872
0.775
-0.111
-0.128
-0.079
-0.044
-0.023
-0.012
-0.006
-0.004
-0.004
-0.004
-0.003
-0.002
0.
0.
0.
0.
0.
0.
0.
0.
0.
0.
0.
0.
0.
0.
0.
0.
0.
0.
0.
0.
0.
0.
0.
0.
0.
0.
0.
-0.005
-0.009
-0.015
-0.024
-0.037
-0.055
-0.083
-0.118
-0.154
-0.186
-0.225
-0.245
-0.228
-0.205
-0.228
-0.189
-0.168
-0.122
-0.079
-0.049
-0.030
-0.023
-0.015
-0.013
-0.009
-0.008
-0.004
-0.003
-0.002
0.
0.
0.
0.
0.
0.
0.
0.
0.
0.
0.
0.
0.
0.
0.
0.
0.
0.
0.
0.
0.
0.
0.
0.
0.
-0.002
-0.005
-0.011
-0.018
-0.027
-0.038
-0.058
-0.078
-0.095
-0.114
-0.138
-0.164
-0.189
-0.205
-0.207
-0.196
-0.184
-0.159
-0.121
-0.087
-0.063
-0.045
-0.036
-0.028
-0.023
-0.018
-0.013
-0.009
-0.004
-0.003
0.
0.
0.
0.
0.
0.
0.
0.
0.
0.
0.
0.
0.
0.
0.
0.
0.
0.
0.
0.
0.
0.
0.
0.
0.
-0.002
-0.006
-0.012
-0.019
-0.029
-0.042
-0.059
-0.070
-0.089
-0.100
-0.111
-0.123
-0.140
-0.150
-0.157
-0.164
-0.160
-0.149
-0.135
-0.122
-0.094
-0.064
-0.051
-0.041
-0.036
-0.027
-0.020
-0.014
-0.010
-0.003
-0.002
0.
0.
0.
0.
0.
0.
0.
0.
0.
0.
0.
0.
0.
0.
0.
0.
0.
0.
0.
0.
0.
0.
0.
0.
-0.002
-0.006
-0.011
-0.019
-0.029
-0.043
-0.056
-0.068
-0.081
-0.088
-0.095
-0.099
-0.105
-0.111
-0.123
-0.146
-0.128
0.146
0.064
-0.143
-0.135
-0.095
-0.069
-0.058
-0.049
-0.038
-0.026
-0.016
-0.012
-0.006
-0.002
0.
0.
0.
0.
0.
0.
0.
0.
0.
0.
0.
0.
0.
0.
0.
0.
0.
0.
0.
0.
0.
0.
0.
0.
-0.002
-0.005
-0.010
-0.017
-0.028
-0.039
-0.054
-0.066
-0.077
-0.088
-0.094
-0.095
-0.092
-0.097
-0.117
-0.145
0.142
3.736
2.536
-0.052
-0.160
-0.122
-0.089
-0.075
-0.062
-0.047
-0.030
-0.020
-0.013
-0.008
-0.002
0.
0.
0.
0.
0.
0.
0.
0.
0.
0.
0.
0.
0.
0.
0.
0.
0.
0.
0.
0.
0.
0.
0.
0.
0.
-0.002
-0.008
-0.012
-0.021
-0.032
-0.049
-0.064
-0.080
-0.095
-0.101
-0.099
-0.095
-0.095
-0.126
-0.158
0.041
2.537
1.709
-0.112
-0.184
-0.141
-0.105
-0.085
-0.067
-0.054
-0.034
-0.024
-0.012
-0.008
-0.002
0.
0.
0.
0.
0.
0.
0.
0.
0.
0.
0.
0.
0.
0.
0.
0.
0.
0.
0.
0.
0.
0.
0.
0.
0.
-0.002
-0.003
-0.009
-0.014
-0.025
-0.040
-0.059
-0.083
-0.097
-0.107
-0.107
-0.103
-0.106
-0.132
-0.178
-0.189
-0.084
-0.133
-0.219
-0.211
-0.160
-0.118
-0.094
-0.073
-0.054
-0.034
-0.022
-0.013
-0.008
-0.002
0.
0.
0.
0.
0.
0.
0.
0.
0.
0.
0.
0.
0.
0.
0.
0.
0.
0.
0.
0.
0.
0.
0.
0.
0.
0.
-0.002
-0.003
-0.009
-0.018
-0.029
-0.051
-0.077
-0.088
-0.100
-0.111
-0.107
-0.117
-0.150
-0.194
-0.235
-0.238
-0.241
-0.247
-0.221
-0.181
-0.145
-0.109
-0.080
-0.054
-0.034
-0.020
-0.014
-0.005
0.
0.
0.
0.
0.
0.
0.
0.
0.
0.
0.
0.
0.
0.
0.
0.
0.
0.
0.
0.
0.
0.
0.
0.
0.
0.
0.
0.000
-0.002
-0.005
-0.015
-0.026
-0.043
-0.062
-0.082
-0.100
-0.109
-0.119
-0.150
-0.197
-0.238
-0.270
-0.285
-0.281
-0.264
-0.245
-0.208
-0.170
-0.133
-0.096
-0.062
-0.036
-0.017
-0.013
-0.004
0.
0.
0.
0.
0.
0.
0.
0.
0.
0.
0.
0.
0.
0.
0.
0.
0.
0.
0.
0.
0.
0.
0.
0.
0.
0.
0.
0.
-0.001
-0.006
-0.012
-0.021
-0.033
-0.051
-0.074
-0.092
-0.115
-0.160
-0.218
-0.261
-0.209
-0.196
-0.309
-0.342
-0.340
-0.311
-0.268
-0.214
-0.164
-0.114
-0.072
-0.043
-0.022
-0.007
-0.004
0.
0.
0.
0.
0.
0.
0.
0.
0.
0.
0.
0.
0.
0.
0.
0.
0.
0.
0.
0.
0.
0.
0.
0.
0.
0.
0.001
0.001
-0.001
-0.004
-0.009
-0.018
-0.025
-0.040
-0.059
-0.086
-0.137
-0.199
-0.230
0.843
21.445
29.997
5.709
1.006
-0.341
-0.399
-0.362
-0.299
-0.212
-0.138
-0.084
-0.051
-0.028
-0.010
-0.001
0.
0.
0.
0.
0.
0.
0.
0.
0.
0.
0.
0.
0.
0.
0.
0.
0.
0.
0.
0.
0.
0.
0.
0.
0.
0.001
0.001
-0.001
-0.002
-0.005
-0.010
-0.018
-0.024
-0.036
-0.056
-0.098
-0.153
0.109
5.408
38.870
12518.082
39004.688
2101.608
199.339
2.075
-0.313
-0.463
-0.402
-0.298
-0.193
-0.112
-0.063
-0.032
-0.015
0.002
0.001
0.
0.
0.
0.
0.
0.
0.
0.
0.
0.
0.
0.
0.
0.
0.
0.
0.
0.
0.
0.
0.
0.
0.
0.001
0.002
0.001
-0.001
-0.005
-0.007
-0.013
-0.018
-0.027
-0.034
-0.058
-0.107
-0.145
5.527
451.128
2336.219
103707.984
101474.742
100203.766
7724.533
12.242
0.859
-0.016
-0.027
-0.330
-0.276
-0.165
-0.085
-0.044
-0.018
-0.004
0.001
0.
0.
0.
0.
0.
0.
0.
0.
0.
0.
0.
0.
0.
0.
0.
0.
0.
0.
0.
0.
0.
0.
0.
0.002
0.001
0.001
-0.002
-0.004
-0.009
-0.014
-0.020
-0.026
-0.034
-0.055
-0.107
-0.155
4.665
356.802
35229.621
101053.797
568.464
4865.007
358.644
8.315
8.040
54.960
97.087
5.685
-0.249
-0.230
-0.119
-0.058
-0.026
-0.009
0.002
0.
0.
0.
0.
0.
0.
0.
0.
0.
0.
0.
0.
0.
0.
0.
0.
0.
0.
0.
0.
0.
0.
0.
0.002
0.001
0.
-0.002
-0.004
-0.009
-0.015
-0.018
-0.025
-0.033
-0.047
-0.097
-0.166
0.032
10.623
4083.280
100328.891
447.347
10.719
53.211
24.610
37.633
17108.998
100360.406
183.708
0.558
-0.269
-0.158
-0.076
-0.037
-0.018
-0.001
0.001
0.001
0.
0.
0.
0.
0.
0.
0.
0.
0.
0.
0.
0.
0.
0.
0.
0.
0.
0.
0.
0.
0.
0.002
0.001
0.000
-0.003
-0.004
-0.010
-0.014
-0.020
-0.026
-0.027
-0.041
-0.075
-0.149
-0.217
0.553
122.844
1486.625
37.072
184.468
100068.836
14255.197
46.386
16017.397
104277.047
252.900
1.811
-0.314
-0.197
-0.100
-0.053
-0.027
-0.009
-0.003
0.001
0.001
0.
0.
0.
0.
0.
0.
0.
0.
0.
0.
0.
0.
0.
0.
0.
0.
0.
0.
0.
0.
0.002
-0.001
-0.001
-0.001
-0.004
-0.008
-0.013
-0.017
-0.021
-0.022
-0.033
-0.062
-0.108
-0.192
-0.283
0.087
1.549
132.308
100101.008
138985.469
10934.962
10.408
138.124
655.014
115.911
1.586
-0.347
-0.241
-0.142
-0.079
-0.041
-0.015
-0.007
-0.001
0.001
0.
0.
0.
0.
0.
0.
0.
0.
0.
0.
0.
0.
0.
0.
0.
0.
0.
0.
0.
0.
0.001
-0.001
-0.001
-0.001
-0.002
-0.007
-0.010
-0.012
-0.014
-0.019
-0.031
-0.045
-0.082
-0.140
-0.251
-0.462
-0.057
153.637
105319.773
48328.012
253.895
12.165
2.344
15.706
6.388
1.221
0.106
-0.186
-0.188
-0.122
-0.062
-0.024
-0.010
-0.004
0.000
0.001
0.
0.
0.
0.
0.
0.
0.
0.
0.
0.
0.
0.
0.
0.
0.
0.
0.
0.
0.
0.001
0.002
-0.001
-0.002
-0.002
-0.005
-0.009
-0.011
-0.013
-0.013
-0.023
-0.035
-0.062
-0.104
-0.183
-0.339
-0.328
25.820
4943.827
13458.316
200063.516
48450.777
2.050
1.302
37.694
110.900
30.723
5.876
-0.062
-0.251
-0.113
-0.042
-0.016
-0.005
0.000
0.001
0.
0.
0.
0.
0.
0.
0.
0.
0.
0.
0.
0.
0.
0.
0.
0.
0.
0.
0.
0.
0.001
0.000
-0.001
-0.002
-0.002
-0.005
-0.005
-0.007
-0.011
-0.013
-0.027
-0.046
-0.078
-0.127
-0.227
-0.332
1.068
30.691
633.516
7080.500
305.589
90.442
8.996
248.996
1112.101
1256.632
114.768
0.979
-0.735
-0.350
-0.067
-0.021
-0.006
-0.001
0.000
0.001
0.
0.
0.
0.
0.
0.
0.
0.
0.
0.
0.
0.
0.
0.
0.
0.
0.
0.
0.
0.
0.
-0.001
0.000
-0.001
-0.001
-0.004
-0.006
-0.003
-0.010
-0.017
-0.035
-0.057
-0.091
-0.154
-0.254
-0.359
0.030
12.517
98.544
465.544
414.950
11.267
27.523
103.719
524.386
66.882
2.946
-0.123
-0.470
-0.081
-0.024
-0.007
-0.002
0.000
0.001
0.
0.
0.
0.
0.
0.
0.
0.
0.
0.
0.
0.
0.
0.
0.
0.
0.
0.
0.
0.
0.
0.
0.
-0.001
-0.003
-0.001
-0.003
-0.003
-0.007
-0.010
-0.022
-0.038
-0.062
-0.108
-0.186
-0.315
-0.436
-0.083
4.700
91.891
1087.550
330.397
2.710
2.183
9.279
5.372
1.764
-0.002
-0.183
-0.067
-0.023
-0.009
-0.002
0.000
0.001
0.
0.
0.
0.
0.
0.
0.
0.
0.
0.
0.
0.
0.
0.
0.
0.
0.
0.
0.
0.
0.
0.
-0.003
-0.007
-0.008
-0.008
-0.008
-0.006
-0.003
-0.010
-0.013
-0.029
-0.047
-0.082
-0.149
-0.263
-0.440
-0.539
5.564
1440.138
131416.641
71088.758
15.449
-0.534
-0.167
0.021
0.027
-0.138
-0.099
-0.051
-0.019
-0.006
-0.001
0.000
0.
0.
0.
0.
0.
0.
0.
0.
0.
0.
0.
0.
0.
0.
0.
0.
0.
0.
0.
0.
0.
0.001
-0.005
-0.010
-0.012
-0.013
-0.014
-0.014
-0.012
-0.012
-0.010
-0.009
-0.017
-0.043
-0.076
-0.141
-0.253
-0.402
1.019
18.571
314.568
3769.121
556.046
2.925
-0.619
-0.471
-0.322
-0.222
-0.152
-0.085
-0.038
-0.014
-0.005
0.
0.000
0.
0.
0.
0.
0.
0.
0.
0.
0.
0.
0.
0.
0.
0.
0.
0.
0.
0.
0.
0.
0.001
-0.006
-0.010
-0.014
-0.020
-0.025
-0.026
-0.024
-0.024
-0.022
-0.019
-0.019
-0.023
-0.047
-0.084
-0.151
-0.265
-0.113
97.406
30200.918
4407.453
18011.514
757.362
2.181
-0.714
-0.457
-0.299
-0.206
-0.127
-0.070
-0.031
-0.013
-0.004
0.000
0.001
0.
0.
0.
0.
0.
0.
0.
0.
0.
0.
0.
0.
0.
0.
0.
0.
0.
0.
0.
0.
-0.004
-0.007
-0.014
-0.022
-0.031
-0.041
-0.046
-0.044
-0.041
-0.042
-0.044
-0.044
-0.050
-0.064
-0.100
-0.172
-0.286
-0.045
166.614
100381.711
101882.883
185144.563
37887.473
47.928
-0.998
-0.507
-0.309
-0.199
-0.127
-0.070
-0.033
-0.012
-0.004
0.000
0.
0.
0.
0.
0.
0.
0.
0.
0.
0.
0.
0.
0.
0.
0.
0.
0.
0.
0.
0.
0.001
-0.006
-0.012
-0.019
-0.033
-0.053
-0.082
-0.096
-0.086
-0.079
-0.080
-0.076
-0.079
-0.090
-0.108
-0.141
-0.204
-0.336
-0.449
3.194
84.818
2668.618
1164.935
650.475
25.672
-0.541
-0.651
-0.374
-0.240
-0.154
-0.086
-0.045
-0.018
-0.008
-0.002
0.
0.
0.
0.
0.
0.
0.
0.
0.
0.
0.
0.
0.
0.
0.
0.
0.
0.
0.
0.
-0.001
-0.007
-0.014
-0.024
-0.050
-0.110
-0.276
-0.391
-0.213
-0.142
-0.112
0.191
0.588
0.030
-0.225
-0.240
-0.275
-0.377
-0.536
-0.603
4.380
347.601
7573.015
30402.213
253.854
8.514
-0.449
-0.331
-0.286
-0.191
-0.112
-0.058
-0.024
-0.010
-0.002
0.
0.
0.
0.
0.
0.
0.
0.
0.
0.
0.
0.
0.
0.
0.
0.
0.
0.
0.
0.
-0.001
-0.007
-0.015
-0.034
-0.067
-0.212
-0.700
-0.648
-0.427
-0.203
0.790
40.828
199.123
19.874
-0.230
-0.546
-0.347
-0.201
-0.426
-0.567
46.621
100066.445
200021.766
105921.648
100376.289
414.772
1.544
0.052
-0.304
-0.231
-0.147
-0.076
-0.035
-0.014
-0.007
0.
0.
0.
0.
0.
0.
0.
0.
0.
0.
0.
0.
0.
0.
0.
0.
0.
0.
0.
0.
-0.001
-0.008
-0.019
-0.037
-0.078
-0.212
-0.494
-0.332
-0.263
-0.225
9.047
4674.754
100221.859
57013.914
8.096
-0.877
0.034
5.168
2.339
-0.427
9.485
2381.303
2498.563
10410.969
101271.438
508.733
11.477
0.158
-0.381
-0.279
-0.175
-0.093
-0.043
-0.019
-0.009
0.
0.
0.
0.
0.
0.
0.
0.
0.
0.
0.
0.
0.
0.
0.
0.
0.
0.
0.
0.
-0.001
-0.006
-0.020
-0.038
-0.084
-0.156
-0.287
-0.248
-0.291
-0.320
8.507
2218.566
87842.813
648.228
3.255
-0.476
0.141
7.302
3.375
1.331
4.616
3.317
145.326
100732.367
117015.406
10182.580
2635.019
7.769
-0.471
-0.334
-0.195
-0.106
-0.053
-0.024
-0.010
-0.001
0.
0.
0.
0.
0.
0.
0.
0.
0.
0.
0.
0.
0.
0.
0.
0.
0.
0.
0.
-0.003
-0.008
-0.021
-0.045
-0.095
-0.181
-0.293
-0.369
-0.107
0.833
12.315
4445.464
60576.773
840.894
95.999
2.032
-0.015
-0.033
0.154
10.012
40.169
8.980
31.655
1228.902
101573.766
104338.578
2686.962
7.848
-0.524
-0.366
-0.219
-0.120
-0.062
-0.029
-0.011
-0.005
0.
0.
0.
0.
0.
0.
0.
0.
0.
0.
0.
0.
0.
0.
0.
0.
0.
0.
0.
-0.001
-0.010
-0.023
-0.054
-0.116
-0.175
0.790
8.127
44.196
670.360
54.882
556.751
3078.166
16943.932
761.889
6.045
3.598
-0.180
0.258
9.197
17.277
3.785
17.048
9463.414
101395.453
5823.753
104.168
1.156
0.051
-0.222
-0.231
-0.141
-0.071
-0.034
-0.016
-0.005
0.
0.
0.
0.
0.
0.
0.
0.
0.
0.
0.
0.
0.
0.
0.
0.
0.
0.
0.
-0.003
-0.011
-0.026
-0.064
-0.130
0.546
94.539
4212.783
5559.429
100288.734
736.763
12.355
513.483
1844.242
105.551
2.527
2.613
-0.244
0.172
6.364
6.059
16.456
38.436
2026.272
101138.719
101169.672
11887.597
14.795
11.888
1.771
-0.180
-0.151
-0.082
-0.037
-0.015
-0.006
-0.002
0.
0.
0.
0.
0.
0.
0.
0.
0.
0.
0.
0.
0.
0.
0.
0.
0.
0.
-0.003
-0.009
-0.028
-0.069
-0.135
2.277
1443.162
100392.578
51237.766
1127.448
56311.902
452.244
100327.375
101096.273
164.892
0.311
-0.506
-0.566
-0.464
0.289
22.425
1568.859
1021.851
340.116
218.677
19165.971
4208.513
79.218
26.764
3.491
-0.121
-0.151
-0.085
-0.037
-0.017
-0.006
-0.002
0.
0.
0.
0.
0.
0.
0.
0.
0.
0.
0.
0.
0.
0.
0.
0.
0.
0.
-0.003
-0.010
-0.029
-0.067
-0.137
0.623
106.888
5845.477
671.746
75.623
1226.127
605.400
103851.750
16668.570
46.872
-0.362
-0.632
-0.576
-0.363
14.270
538.392
2282.475
1176.092
93.978
11.200
14.576
49.069
72.464
6.100
0.438
-0.188
-0.144
-0.079
-0.034
-0.017
-0.006
-0.002
0.
0.
0.
0.
0.
0.
0.
0.
0.
0.
0.
0.
0.
0.
0.
0.
0.
0.
-0.002
-0.012
-0.027
-0.062
-0.122
-0.187
0.926
6.631
4.025
8.970
148.546
2302.182
102969.680
25591.844
22.521
-0.524
-0.594
-0.710
1.744
12518.367
101623.508
47468.586
2211.204
9.594
0.632
0.349
1.883
2.632
0.069
-0.262
-0.203
-0.124
-0.063
-0.028
-0.015
-0.006
-0.002
0.
0.
0.
0.
0.
0.
0.
0.
0.
0.
0.
0.
0.
0.
0.
0.
0.
0.
-0.004
-0.012
-0.027
-0.054
-0.107
-0.192
-0.309
-0.406
-0.504
-0.165
11.701
109.378
471.134
102.512
1.619
-0.578
-0.561
-0.768
1.784
17759.125
105398.641
2381.060
152.389
1.668
-0.395
-0.412
-0.509
-0.432
-0.358
-0.253
-0.161
-0.091
-0.047
-0.022
-0.012
-0.003
0.
0.
0.
0.
0.
0.
0.
0.
0.
0.
0.
0.
0.
0.
0.
0.
0.
0.
-0.001
-0.004
-0.010
-0.028
-0.057
-0.107
-0.176
-0.255
-0.359
-0.478
-0.539
-0.261
1.165
2.439
0.433
-0.547
-0.499
-0.416
-0.528
-0.602
3.423
108.563
18.043
9.856
0.188
-0.592
-0.536
-0.459
-0.382
-0.280
-0.180
-0.106
-0.059
-0.030
-0.017
-0.008
-0.002
0.
0.
0.
0.
0.
0.
0.
0.
0.
0.
0.
0.
0.
0.
0.
0.
0.
0.
-0.002
-0.006
-0.013
-0.031
-0.066
-0.114
-0.151
-0.051
0.366
-0.038
-0.425
-0.492
-0.517
-0.523
-0.561
-0.633
1.358
4.278
0.732
-0.282
-0.472
-0.258
12.415
28.508
1.214
-0.524
-0.464
-0.370
-0.280
-0.192
-0.116
-0.069
-0.037
-0.020
-0.012
-0.003
0.
0.
0.
0.
0.
0.
0.
0.
0.
0.
0.
0.
0.
0.
0.
0.
0.
0.
0.
-0.001
-0.005
-0.014
-0.035
-0.073
-0.110
0.129
1.283
3.665
1.426
-0.252
-0.426
-0.505
0.031
1.993
0.845
7.470
24.627
8.707
1.156
-0.223
-0.367
0.840
1.923
-0.227
-0.447
-0.402
-0.320
-0.221
-0.140
-0.081
-0.046
-0.028
-0.012
-0.005
0.
0.
0.
0.
0.
0.
0.
0.
0.
0.
0.
0.
0.
0.
0.
0.
0.
0.
0.
0.
-0.002
-0.006
-0.015
-0.035
-0.071
-0.071
1.036
3.893
2.740
0.654
-0.265
-0.487
-0.467
81.514
211.877
1469.392
3.094
6.166
17.428
4.577
-0.205
-0.407
-0.447
-0.421
-0.057
0.549
-0.159
-0.274
-0.185
-0.102
-0.058
-0.034
-0.014
-0.004
0.
0.
0.
0.
0.
0.
0.
0.
0.
0.
0.
0.
0.
0.
0.
0.
0.
0.
0.
0.
0.001
-0.002
-0.005
-0.014
-0.033
-0.072
-0.086
0.451
1.689
0.446
-0.447
-0.359
-0.613
0.767
15063.065
1276.084
81.264
0.222
1.386
17.143
5.149
-0.198
-0.373
-0.384
-0.193
8.237
40.955
3.664
-0.172
-0.143
-0.078
-0.043
-0.020
-0.006
-0.001
0.
0.
0.
0.
0.
0.
0.
0.
0.
0.
0.
0.
0.
0.
0.
0.
0.
0.
0.
0.
0.001
-0.002
-0.004
-0.009
-0.026
-0.068
-0.119
-0.077
0.178
-0.227
-0.689
-0.404
-0.365
-0.624
5.203
10.970
2.910
-0.208
-0.157
0.657
0.148
-0.244
-0.292
-0.329
-0.095
11.429
62.837
4.813
-0.108
-0.110
-0.053
-0.025
-0.013
-0.004
-0.001
0.
0.
0.
0.
0.
0.
0.
0.
0.
0.
0.
0.
0.
0.
0.
0.
0.
0.
0.
0.
0.001
-0.002
-0.001
-0.006
-0.018
-0.046
-0.112
-0.146
-0.134
-0.397
-0.589
-0.222
-0.200
-0.258
-0.256
-0.089
-0.157
-0.204
-0.195
-0.170
-0.165
-0.176
-0.223
-0.385
-0.379
0.430
1.714
0.188
-0.116
-0.080
-0.037
-0.019
-0.008
-0.002
0.
0.
0.
0.
0.
0.
0.
0.
0.
0.
0.
0.
0.
0.
0.
0.
0.
0.
0.
0.
0.
0.
0.001
-0.001
-0.002
-0.008
-0.023
-0.051
-0.078
-0.079
-0.125
-0.126
-0.081
-0.080
-0.104
-0.116
-0.119
-0.117
-0.112
-0.105
-0.105
-0.105
-0.108
-0.138
-0.241
-0.277
-0.179
-0.135
-0.113
-0.085
-0.047
-0.024
-0.013
-0.006
-0.001
0.
0.
0.
0.
0.
0.
0.
0.
0.
0.
0.
0.
0.
0.
0.
0.
0.
0.
0.
0.
0.
0.
0.001
-0.001
-0.001
-0.002
-0.008
-0.018
-0.027
-0.032
-0.036
-0.032
-0.031
-0.032
-0.039
-0.049
-0.048
-0.052
-0.049
-0.051
-0.052
-0.053
-0.062
-0.072
-0.096
-0.111
-0.103
-0.091
-0.066
-0.043
-0.024
-0.013
-0.007
-0.003
0.
0.
0.
0.
0.
0.
0.
0.
0.
0.
0.
0.
0.
0.
0.
0.
0.
0.
0.
0.
0.
0.
0.
0.001
0.001
0.000
0.000
-0.001
-0.005
-0.008
-0.011
-0.010
-0.010
-0.009
-0.011
-0.012
-0.012
-0.018
-0.021
-0.019
-0.022
-0.025
-0.028
-0.029
-0.035
-0.040
-0.044
-0.043
-0.036
-0.026
-0.017
-0.011
-0.007
-0.003
-0.001
0.
0.
0.
0.
0.
0.
0.
0.
0.
0.
0.
0.
0.
0.
0.
0.
0.
0.
0.
0.
0.
0.
0.
0.
0.001
0.
0.002
0.000
0.
0.000
0.000
0.000
0.001
0.000
0.001
-0.001
-0.004
-0.006
-0.006
-0.009
-0.008
-0.013
-0.010
-0.014
-0.016
-0.017
-0.020
-0.017
-0.016
-0.010
-0.008
-0.005
-0.003
-0.001
0.
0.
0.
0.
0.
0.
0.
0.
0.
0.
0.
0.
0.
0.
0.
0.
0.
0.
0.
0.
0.
0.
0.
0.
0.
0.
0.001
0.001
0.001
0.002
0.002
0.002
0.002
0.003
0.002
0.002
0.000
-0.001
-0.002
-0.002
-0.003
-0.004
-0.003
-0.006
-0.006
-0.009
-0.009
-0.009
-0.008
-0.006
-0.004
-0.003
-0.002
-0.001
0.
0.
0.
0.
0.
0.
0.
0.
0.
0.
0.
0.
0.
0.
0.
0.
0.
0.
0.
0.
0.
0.
0.
0.
0.
0.
0.
0.
0.
0.001
0.002
0.001
0.001
0.001
0.001
0.001
0.001
0.001
0.000
0.001
0.
0.
-0.002
-0.003
-0.003
-0.003
-0.003
-0.003
-0.003
-0.004
-0.002
0.000
0.000
0.
0.
0.
0.
0.
0.
0.
0.
0.
0.
0.
0.
0.
0.
0.
0.
0.
0.
0.
0.
0.
0.
0.
0.
0.
0.
0.
0.
0.
0.
0.
0.
0.
0.
0.
0.
0.
0.
0.
0.
0.
0.
0.
0.
0.
-0.002
-0.002
-0.002
-0.002
-0.001
0.001
0.001
0.000
0.
0.
0.
0.
0.
0.
0.
0.
0.
0.
0.
0.
0.
0.
0.
0.
0.
0.
0.
0.
0.
0.
0.
0.
0.
0.
0.
0.
0.
0.
0.
0.
0.
0.
0.
0.
0.
0.
0.
0.
0.
0.
0.
0.
0.
0.
0.
0.
0.
0.
0.
0.
0.
0.
0.
0.
0.
0.
0.
0.
0.
0.
0.
0.
0.
0.
0.
0.
0.
0.
0.
0.
0.
0.
0.
0.
0.
0.
0.
0.
0.
0.
0.
0.
0.
0.
0.
0.
0.
0.
0.
-0.006
-0.009
-0.013
-0.021
-0.027
-0.030
-0.032
-0.029
-0.023
-0.019
-0.012
-0.006
-0.002
-0.002
-0.001
0.
0.
0.
0.
0.
0.
0.
0.
0.
0.
0.
0.
0.
0.
0.
0.
0.
0.
0.
0.
0.
0.
0.
0.
0.
0.
0.
0.
0.
0.
0.
0.
0.
0.
0.
0.
0.
0.
0.
-0.006
-0.010
-0.017
-0.029
-0.046
-0.065
-0.079
-0.079
-0.072
-0.055
-0.042
-0.033
-0.024
-0.015
-0.011
-0.007
-0.005
0.000
0.
0.
0.
0.
0.
0.
0.
0.
0.
0.
0.
0.
0.
0.
0.
0.
0.
0.
0.
0.
0.
0.
0.
0.
0.
0.
0.
0.
0.
0.
0.
0.
0.
0.
0.
0.
-0.002
-0.008
-0.016
-0.029
-0.057
-0.097
-0.132
-0.151
-0.157
-0.150
-0.118
-0.084
-0.065
-0.051
-0.035
-0.022
-0.014
-0.009
-0.005
0.001
0.
0.
0.
0.
0.
0.
0.
0.
0.
0.
0.
0.
0.
0.
0.
0.
0.
0.
0.
0.
0.
0.
0.
0.
0.
0.
0.
0.
0.
0.
0.
0.
0.
0.
0.
-0.006
-0.011
-0.022
-0.050
-0.102
-0.153
-0.025
0.600
0.353
-0.163
-0.206
-0.174
-0.134
-0.103
-0.079
-0.049
-0.029
-0.015
-0.009
-0.004
0.001
0.
0.
0.
0.
0.
0.
0.
0.
0.
0.
0.
0.
0.
0.
0.
0.
0.
0.
0.
0.
0.
0.
0.
0.
0.
0.
0.
0.
0.
0.
0.
0.
0.
0.
-0.007
-0.015
-0.032
-0.073
-0.145
-0.103
4.714
51.929
85.835
5.616
-0.354
-0.517
-0.290
-0.220
-0.207
-0.107
-0.051
-0.026
-0.013
-0.007
0.001
0.
0.
0.
0.
0.
0.
0.
0.
0.
0.
0.
0.
0.
0.
0.
0.
0.
0.
0.
0.
0.
0.
0.
0.
0.
0.
0.
0.
0.
0.
0.
0.
0.
0.
-0.007
-0.018
-0.041
-0.094
-0.181
0.352
81.825
14925.475
74552.156
181.630
-0.435
1.507
2.912
0.867
-0.573
-0.392
-0.091
-0.039
-0.018
-0.009
-0.003
0.
0.
0.
0.
0.
0.
0.
0.
0.
0.
0.
0.
0.
0.
0.
0.
0.
0.
0.
0.
0.
0.
0.
0.
0.
0.
0.
0.
0.
0.
0.
0.
0.
-0.002
-0.010
-0.022
-0.048
-0.108
-0.199
0.894
313.801
101385.570
89882.297
97.244
0.485
76698.594
19109.283
76942.172
57.017
-0.695
-0.147
-0.053
-0.024
-0.012
-0.004
0.001
0.
0.
0.
0.
0.
0.
0.
0.
0.
0.
0.
0.
0.
0.
0.
0.
0.
0.
0.
0.
0.
0.
0.
0.
0.
0.
0.
0.
0.
0.
0.
-0.002
-0.003
-0.014
-0.029
-0.051
-0.108
-0.194
1.008
808.952
100601.438
1420.580
6.554
3.066
2895.297
101232.938
118958.938
66.563
-0.465
-0.154
-0.061
-0.032
-0.015
-0.006
-0.002
-0.002
-0.002
0.
0.
0.
0.
0.
0.
0.
0.
0.
0.
0.
0.
0.
0.
0.
0.
0.
0.
0.
0.
0.
0.
0.
0.
0.
0.
0.
0.
-0.002
-0.003
-0.008
-0.018
-0.033
-0.055
-0.099
-0.177
0.015
38.169
794.394
44.741
0.855
40.667
317.393
7559.310
1037.392
7.433
-0.200
-0.137
-0.069
-0.040
-0.019
-0.008
-0.005
-0.004
-0.003
-0.003
-0.002
0.
0.
0.
0.
0.
0.
0.
0.
0.
0.
0.
0.
0.
0.
0.
0.
0.
0.
0.
0.
0.
0.
0.
0.
0.
0.
-0.002
-0.006
-0.013
-0.020
-0.039
-0.060
-0.095
-0.157
-0.218
-0.031
0.733
-0.119
0.481
40.080
208.469
169.814
56.366
1.241
-0.188
-0.136
-0.075
-0.051
-0.028
-0.016
-0.012
-0.009
-0.008
-0.004
-0.003
-0.002
0.
0.
0.
0.
0.
0.
0.
0.
0.
0.
0.
0.
0.
0.
0.
0.
0.
0.
0.
0.
0.
0.
0.
0.
0.
-0.005
-0.010
-0.017
-0.027
-0.045
-0.070
-0.102
-0.146
-0.197
-0.245
-0.302
-0.345
-0.248
1.958
5.716
2.197
0.479
-0.202
-0.191
-0.132
-0.087
-0.059
-0.043
-0.033
-0.026
-0.020
-0.016
-0.009
-0.007
-0.003
-0.002
0.
0.
0.
0.
0.
0.
0.
0.
0.
0.
0.
0.
0.
0.
0.
0.
0.
0.
0.
0.
0.
0.
0.
0.
-0.005
-0.011
-0.020
-0.033
-0.052
-0.085
-0.118
-0.146
-0.176
-0.213
-0.254
-0.290
-0.299
-0.270
-0.228
-0.273
-0.277
-0.249
-0.204
-0.155
-0.111
-0.082
-0.063
-0.055
-0.046
-0.037
-0.026
-0.019
-0.011
-0.006
-0.002
0.
0.
0.
0.
0.
0.
0.
0.
0.
0.
0.
0.
0.
0.
0.
0.
0.
0.
0.
0.
0.
0.
0.
0.
-0.005
-0.011
-0.021
-0.037
-0.062
-0.091
-0.114
-0.144
-0.171
-0.192
-0.218
-0.246
-0.265
-0.269
-0.272
-0.283
-0.258
-0.171
-0.169
-0.187
-0.167
-0.123
-0.097
-0.085
-0.074
-0.059
-0.040
-0.027
-0.016
-0.010
-0.003
0.
0.
0.
0.
0.
0.
0.
0.
0.
0.
0.
0.
0.
0.
0.
0.
0.
0.
0.
0.
0.
0.
0.
0.
-0.005
-0.011
-0.020
-0.036
-0.064
-0.090
-0.111
-0.136
-0.163
-0.181
-0.199
-0.211
-0.217
-0.217
-0.229
-0.232
0.732
17.938
11.295
0.162
-0.201
-0.179
-0.141
-0.116
-0.097
-0.078
-0.058
-0.034
-0.020
-0.012
-0.005
-0.002
0.
0.
0.
0.
0.
0.
0.
0.
0.
0.
0.
0.
0.
0.
0.
0.
0.
0.
0.
0.
0.
0.
0.
-0.004
-0.010
-0.018
-0.033
-0.058
-0.083
-0.104
-0.133
-0.164
-0.185
-0.196
-0.197
-0.191
-0.186
-0.214
-0.163
18.063
4276.326
1358.374
5.120
-0.220
-0.226
-0.181
-0.143
-0.118
-0.096
-0.069
-0.041
-0.023
-0.013
-0.008
-0.002
0.
0.
0.
0.
0.
0.
0.
0.
0.
0.
0.
0.
0.
0.
0.
0.
0.
0.
0.
0.
0.
0.
0.
-0.002
-0.008
-0.013
-0.026
-0.045
-0.071
-0.100
-0.135
-0.170
-0.172
-0.186
-0.190
-0.191
-0.189
-0.231
-0.195
11.033
1363.042
524.070
3.821
-0.279
-0.276
-0.213
-0.169
-0.138
-0.109
-0.076
-0.043
-0.024
-0.013
-0.008
-0.002
0.
0.
0.
0.
0.
0.
0.
0.
0.
0.
0.
0.
0.
0.
0.
0.
0.
0.
0.
0.
0.
0.
0.
-0.001
-0.003
-0.010
-0.018
-0.033
-0.056
-0.086
-0.126
-0.149
-0.118
-0.134
-0.185
-0.202
-0.214
-0.277
-0.299
0.291
6.248
4.931
-0.042
-0.459
-0.350
-0.246
-0.189
-0.147
-0.110
-0.074
-0.041
-0.025
-0.012
-0.007
0.
0.
0.
0.
0.
0.
0.
0.
0.
0.
0.
0.
0.
0.
0.
0.
0.
0.
0.
0.
0.
0.
0.
0.
0.001
-0.002
-0.006
-0.015
-0.022
-0.046
-0.075
-0.110
-0.123
0.081
0.034
-0.182
-0.218
-0.232
-0.297
-0.352
-0.343
-0.297
-0.351
-0.605
-0.701
-0.430
-0.269
-0.205
-0.158
-0.108
-0.066
-0.040
-0.022
-0.012
-0.005
0.
0.
0.
0.
0.
0.
0.
0.
0.
0.
0.
0.
0.
0.
0.
0.
0.
0.
0.
0.
0.
0.
0.
0.
0.
-0.001
-0.004
-0.009
-0.018
-0.033
-0.058
-0.095
-0.119
-0.073
-0.104
-0.201
-0.239
-0.254
-0.251
-0.313
-0.413
-0.457
-0.495
-0.580
-0.584
-0.404
-0.284
-0.222
-0.169
-0.113
-0.065
-0.037
-0.019
-0.012
-0.002
0.
0.
0.
0.
0.
0.
0.
0.
0.
0.
0.
0.
0.
0.
0.
0.
0.
0.
0.
0.
0.
0.
0.
0.
0.
-0.001
-0.002
-0.006
-0.015
-0.026
-0.046
-0.073
-0.109
-0.140
-0.167
-0.211
-0.298
-0.396
-0.316
-0.294
-0.385
-0.496
-0.528
-0.529
-0.489
-0.403
-0.309
-0.253
-0.189
-0.121
-0.073
-0.039
-0.019
-0.007
-0.002
0.
0.
0.
0.
0.
0.
0.
0.
0.
0.
0.
0.
0.
0.
0.
0.
0.
0.
0.
0.
0.
0.
0.
0.
0.001
0.
-0.003
-0.006
-0.010
-0.028
-0.042
-0.059
-0.093
-0.125
-0.161
-0.217
-0.328
-0.380
0.403
12.341
17.481
4.842
1.128
0.106
0.188
-0.430
-0.420
-0.320
-0.219
-0.135
-0.077
-0.043
-0.016
-0.007
0.
0.
0.
0.
0.
0.
0.
0.
0.
0.
0.
0.
0.
0.
0.
0.
0.
0.
0.
0.
0.
0.
0.
0.
0.001
0.001
0.
-0.004
-0.007
-0.015
-0.027
-0.045
-0.062
-0.081
-0.107
-0.156
-0.217
1.161
41.418
55.326
3115.750
7801.942
2088.751
234.030
33.860
22.071
0.714
-0.510
-0.419
-0.275
-0.155
-0.082
-0.044
-0.023
-0.003
0.
0.
0.
0.
0.
0.
0.
0.
0.
0.
0.
0.
0.
0.
0.
0.
0.
0.
0.
0.
0.
0.
0.
0.001
0.001
0.002
-0.002
-0.005
-0.010
-0.020
-0.034
-0.053
-0.071
-0.089
-0.106
-0.156
-0.123
47.046
100021.539
54103.063
28230.918
55600.625
102706.641
9952.565
1747.402
166.752
9.504
1.764
-0.369
-0.342
-0.206
-0.104
-0.051
-0.026
-0.006
0.
0.
0.
0.
0.
0.
0.
0.
0.
0.
0.
0.
0.
0.
0.
0.
0.
0.
0.
0.
0.
0.
0.
0.002
0.001
0.000
-0.002
-0.007
-0.014
-0.026
-0.044
-0.063
-0.079
-0.091
-0.106
-0.157
-0.136
38.189
80488.055
123940.891
100583.094
502.951
6172.593
1880.060
2021.483
2953.327
1257.713
145.836
2.738
-0.360
-0.268
-0.134
-0.066
-0.032
-0.012
0.001
0.
0.
0.
0.
0.
0.
0.
0.
0.
0.
0.
0.
0.
0.
0.
0.
0.
0.
0.
0.
0.
0.
0.002
0.001
0.
-0.003
-0.008
-0.016
-0.031
-0.047
-0.064
-0.077
-0.084
-0.103
-0.149
-0.219
0.723
30.838
2185.507
100600.484
2130.565
1242.594
69.424
101622.461
6277.033
17247.143
13116.415
60.291
0.004
-0.314
-0.170
-0.086
-0.042
-0.020
-0.005
0.001
0.001
0.
0.
0.
0.
0.
0.
0.
0.
0.
0.
0.
0.
0.
0.
0.
0.
0.
0.
0.
0.
0.002
-0.001
0.000
-0.003
-0.009
-0.018
-0.029
-0.043
-0.056
-0.064
-0.074
-0.094
-0.131
-0.210
-0.295
0.338
78.900
793.755
184.440
103.871
224.216
11054.713
135.953
100161.047
100111.008
290.004
0.352
-0.361
-0.217
-0.109
-0.059
-0.030
-0.008
-0.004
0.000
0.001
0.
0.
0.
0.
0.
0.
0.
0.
0.
0.
0.
0.
0.
0.
0.
0.
0.
0.
0.
0.002
-0.001
-0.001
-0.002
-0.009
-0.016
-0.025
-0.035
-0.043
-0.052
-0.063
-0.082
-0.111
-0.171
-0.279
-0.434
-0.393
1.556
28.992
496.580
915.677
26699.678
15.521
962.349
1705.801
22.218
-0.271
-0.396
-0.262
-0.160
-0.090
-0.043
-0.017
-0.008
-0.003
0.000
0.001
0.
0.
0.
0.
0.
0.
0.
0.
0.
0.
0.
0.
0.
0.
0.
0.
0.
0.
0.002
-0.001
-0.001
-0.002
-0.008
-0.014
-0.019
-0.027
-0.034
-0.041
-0.049
-0.065
-0.099
-0.142
-0.219
-0.422
-1.027
3.688
83.898
86207.320
102345.531
394.711
11.796
2.558
3.302
4.268
8.753
1.861
0.098
-0.204
-0.143
-0.073
-0.031
-0.013
-0.004
0.000
0.001
0.
0.
0.
0.
0.
0.
0.
0.
0.
0.
0.
0.
0.
0.
0.
0.
0.
0.
0.001
0.001
-0.001
-0.002
-0.005
-0.012
-0.015
-0.019
-0.024
-0.035
-0.043
-0.054
-0.075
-0.110
-0.172
-0.306
-0.845
-0.645
56.937
85139.250
108206.156
100836.445
403.485
85.218
63.899
1342.705
10324.728
510.264
55.865
0.671
-0.276
-0.140
-0.051
-0.019
-0.006
-0.001
0.000
0.
0.
0.
0.
0.
0.
0.
0.
0.
0.
0.
0.
0.
0.
0.
0.
0.
0.
0.
0.001
-0.001
-0.002
-0.004
-0.008
-0.011
-0.013
-0.018
-0.026
-0.034
-0.041
-0.062
-0.085
-0.130
-0.207
-0.368
-0.543
2.099
79.529
2657.405
113733.414
20675.168
9827.601
990.332
86238.523
102888.680
100988.156
7744.436
10.802
-0.074
-0.368
-0.083
-0.026
-0.009
-0.003
0.000
0.001
0.
0.
0.
0.
0.
0.
0.
0.
0.
0.
0.
0.
0.
0.
0.
0.
0.
0.
0.
0.001
-0.001
-0.002
-0.007
-0.009
-0.010
-0.012
-0.018
-0.026
-0.031
-0.042
-0.066
-0.098
-0.151
-0.237
-0.365
-0.427
3.943
387.631
35153.652
101322.680
100205.125
408.059
1939.393
4505.022
102080.875
3999.694
100214.492
1847.107
-0.214
-0.098
-0.032
-0.011
-0.004
0.000
0.001
0.
0.
0.
0.
0.
0.
0.
0.
0.
0.
0.
0.
0.
0.
0.
0.
0.
0.
0.
0.
0.
-0.001
-0.006
-0.011
-0.012
-0.015
-0.017
-0.025
-0.023
-0.030
-0.047
-0.071
-0.109
-0.170
-0.264
-0.390
-0.234
5.781
70.288
27252.805
18871.141
99.163
27.964
42.279
958.966
1016.885
4058.740
151.016
-0.033
-0.081
-0.032
-0.011
-0.002
0.000
0.001
0.
0.
0.
0.
0.
0.
0.
0.
0.
0.
0.
0.
0.
0.
0.
0.
0.
0.
0.
0.
0.
-0.006
-0.011
-0.016
-0.019
-0.025
-0.022
-0.023
-0.027
-0.028
-0.037
-0.054
-0.086
-0.131
-0.210
-0.357
-0.543
-0.543
27.851
30035.762
101459.305
2104.495
4.653
2.769
11.560
18.086
29.374
2.045
-0.113
-0.074
-0.025
-0.009
-0.002
0.000
0.001
0.
0.
0.
0.
0.
0.
0.
0.
0.
0.
0.
0.
0.
0.
0.
0.
0.
0.
0.
0.
-0.007
-0.014
-0.020
-0.024
-0.027
-0.031
-0.033
-0.031
-0.028
-0.030
-0.028
-0.040
-0.068
-0.113
-0.202
-0.332
-0.524
-0.507
18.062
6069.826
135438.563
582.170
2.187
-0.631
-0.404
-0.260
-0.126
-0.173
-0.112
-0.060
-0.020
-0.007
0.
0.000
0.
0.
0.
0.
0.
0.
0.
0.
0.
0.
0.
0.
0.
0.
0.
0.
0.
0.
0.
0.
-0.005
-0.013
-0.019
-0.029
-0.038
-0.049
-0.051
-0.050
-0.048
-0.038
-0.037
-0.037
-0.052
-0.070
-0.123
-0.211
-0.337
-0.422
1.612
40.355
10486.719
137073.188
1519.249
3.577
-0.845
-0.576
-0.401
-0.277
-0.178
-0.097
-0.049
-0.022
-0.006
0.
0.000
0.
0.
0.
0.
0.
0.
0.
0.
0.
0.
0.
0.
0.
0.
0.
0.
0.
0.
0.
0.001
-0.010
-0.016
-0.027
-0.044
-0.063
-0.084
-0.093
-0.086
-0.075
-0.065
-0.063
-0.066
-0.073
-0.087
-0.146
-0.245
-0.374
-0.424
2.735
44.660
636.829
100305.516
103701.445
144.792
-1.151
-0.625
-0.400
-0.269
-0.176
-0.096
-0.053
-0.025
-0.006
-0.002
0.
0.
0.
0.
0.
0.
0.
0.
0.
0.
0.
0.
0.
0.
0.
0.
0.
0.
0.
0.
-0.005
-0.011
-0.021
-0.037
-0.067
-0.111
-0.161
-0.184
-0.157
-0.132
-0.115
-0.099
-0.102
-0.113
-0.147
-0.193
-0.302
-0.448
-0.426
4.954
26.393
42.532
133.238
421.367
5.909
-0.702
-0.471
-0.298
-0.292
-0.205
-0.125
-0.067
-0.028
-0.012
-0.004
0.
0.
0.
0.
0.
0.
0.
0.
0.
0.
0.
0.
0.
0.
0.
0.
0.
0.
0.
0.
-0.007
-0.012
-0.025
-0.048
-0.100
-0.213
-0.570
-0.486
-0.320
-0.205
-0.173
0.177
0.592
-0.003
-0.288
-0.318
-0.382
-0.491
-0.386
5.270
23.578
66.041
193.329
313.165
421.583
45.219
10.728
8.599
0.400
-0.232
-0.162
-0.087
-0.041
-0.016
-0.007
-0.002
0.
0.
0.
0.
0.
0.
0.
0.
0.
0.
0.
0.
0.
0.
0.
0.
0.
0.
0.
-0.006
-0.011
-0.029
-0.061
-0.123
-0.428
1.098
160.645
1.697
-0.217
0.729
46.250
213.528
22.440
-0.323
-0.664
0.208
8.318
3.939
5.208
30.958
4794.244
4579.125
5201.143
99138.234
822.138
176.030
141.624
5.602
-0.048
-0.196
-0.116
-0.051
-0.021
-0.008
-0.002
0.
0.
0.
0.
0.
0.
0.
0.
0.
0.
0.
0.
0.
0.
0.
0.
0.
0.
-0.001
-0.006
-0.013
-0.030
-0.064
-0.126
-0.265
13.704
7633.522
26.561
0.341
9.448
5602.229
100350.445
100946.008
12.211
-0.843
26.643
4729.429
733.618
19.595
152.049
693.192
256.059
4564.454
101389.484
505.341
87.555
56.153
6.448
0.167
-0.229
-0.140
-0.065
-0.027
-0.012
-0.003
0.
0.
0.
0.
0.
0.
0.
0.
0.
0.
0.
0.
0.
0.
0.
0.
0.
0.
0.
-0.002
-0.013
-0.027
-0.060
-0.123
-0.169
1.627
25.133
12.035
0.013
10.563
2816.074
101130.484
808.075
28.881
7.013
40.300
10936.159
1421.543
98.907
464.828
78.265
2128.749
74607.727
41871.750
175.109
12.651
2.112
0.680
-0.277
-0.272
-0.156
-0.075
-0.033
-0.014
-0.004
0.
0.
0.
0.
0.
0.
0.
0.
0.
0.
0.
0.
0.
0.
0.
0.
0.
0.
0.
-0.003
-0.014
-0.026
-0.057
-0.131
-0.236
-0.380
0.325
-0.204
-0.414
29.394
75877.781
100325.336
23870.051
2515.605
245.306
51.095
31.546
37.279
2044.352
100039.086
5031.375
1691.147
6119.190
1706.847
668.463
13.019
-0.351
-0.522
-0.449
-0.299
-0.173
-0.083
-0.039
-0.014
-0.005
0.
0.
0.
0.
0.
0.
0.
0.
0.
0.
0.
0.
0.
0.
0.
0.
0.
0.
0.
-0.003
-0.011
-0.028
-0.063
-0.134
-0.225
0.328
4.940
6.864
3.749
10.646
3391.437
38402.523
100543.930
28686.727
809.191
4319.514
31.906
33.883
2888.706
5563.971
518.549
144.491
218.726
3452.927
346.952
68.524
7.041
14.604
2.177
-0.233
-0.180
-0.099
-0.045
-0.020
-0.007
-0.002
0.
0.
0.
0.
0.
0.
0.
0.
0.
0.
0.
0.
0.
0.
0.
0.
0.
0.
-0.003
-0.012
-0.029
-0.070
-0.139
0.329
53.821
1656.064
2075.738
89.699
10.204
25.188
15441.107
104138.547
1666.356
353.081
2377.575
23.286
37.314
3703.833
1574.523
15.148
2.008
88.778
1065.158
77759.984
28983.393
549.903
5833.196
131.774
0.869
-0.179
-0.111
-0.049
-0.022
-0.008
-0.002
0.
0.
0.
0.
0.
0.
0.
0.
0.
0.
0.
0.
0.
0.
0.
0.
0.
0.
-0.004
-0.014
-0.031
-0.074
-0.145
1.593
606.739
102845.250
105888.250
852.522
82663.359
682.128
7690.698
105068.773
676.925
4.619
6.548
0.173
1.598
28.535
18.870
4.340
2.994
3.265
151.093
101078.484
83069.344
69322.172
48548.668
355.018
3.892
-0.136
-0.111
-0.052
-0.021
-0.009
-0.002
0.
0.
0.
0.
0.
0.
0.
0.
0.
0.
0.
0.
0.
0.
0.
0.
0.
0.
-0.003
-0.011
-0.033
-0.076
-0.147
0.375
64.220
2132.244
1624.724
10072.458
100865.836
37541.324
16170.462
2165.775
22.680
-0.285
-0.505
0.117
0.009
35.128
19986.920
19.043
4.624
1.148
30.377
161.463
18772.721
85146.180
291.203
52.373
3.287
-0.118
-0.106
-0.048
-0.021
-0.009
-0.002
0.
0.
0.
0.
0.
0.
0.
0.
0.
0.
0.
0.
0.
0.
0.
0.
0.
0.
-0.003
-0.014
-0.033
-0.068
-0.139
-0.218
0.634
6.371
76.121
491.031
8181.865
100549.086
63453.645
4058.774
11.636
2.557
0.539
-0.142
0.357
247.705
108121.820
320.305
8.071
5.974
612.044
382.585
63.366
85.030
7.096
2.569
0.171
-0.157
-0.089
-0.040
-0.019
-0.008
-0.002
0.
0.
0.
0.
0.
0.
0.
0.
0.
0.
0.
0.
0.
0.
0.
0.
0.
0.
-0.006
-0.012
-0.034
-0.064
-0.130
-0.239
-0.362
-0.446
0.498
4.093
215.009
5572.404
358.785
39.544
1.607
3.075
0.663
-0.560
-0.204
63.880
102107.070
3174.838
5.593
1.295
50.316
37.927
2.703
0.302
-0.332
-0.281
-0.213
-0.125
-0.067
-0.031
-0.015
-0.007
-0.002
0.
0.
0.
0.
0.
0.
0.
0.
0.
0.
0.
0.
0.
0.
0.
0.
0.
-0.002
-0.006
-0.013
-0.035
-0.072
-0.140
-0.209
-0.219
0.023
-0.315
-0.442
5.913
46.575
6.774
-0.240
-0.146
0.610
1.147
0.047
-0.106
1.214
449.843
541.435
2618.107
20.312
0.054
0.290
0.013
-0.428
-0.392
-0.271
-0.157
-0.086
-0.045
-0.021
-0.009
-0.003
0.
0.
0.
0.
0.
0.
0.
0.
0.
0.
0.
0.
0.
0.
0.
0.
0.
0.
-0.001
-0.006
-0.016
-0.041
-0.086
-0.131
0.164
6.459
55.223
17.995
0.869
-0.191
-0.480
-0.660
-0.666
0.481
153.447
876.868
50.013
12.810
9.998
13.289
7957.087
100027.102
92.477
1.601
1.307
1.759
-0.100
-0.281
-0.181
-0.101
-0.055
-0.028
-0.013
-0.005
-0.002
0.
0.
0.
0.
0.
0.
0.
0.
0.
0.
0.
0.
0.
0.
0.
0.
0.
0.
-0.003
-0.007
-0.018
-0.047
-0.090
0.213
14.755
143.492
2617.434
354.811
4.036
-0.150
-0.531
2.611
21.878
19.393
4277.796
100600.492
5437.929
117.663
57.367
16.925
65.176
162.038
8.630
4.603
0.603
0.226
-0.220
-0.204
-0.124
-0.064
-0.037
-0.017
-0.006
-0.002
0.
0.
0.
0.
0.
0.
0.
0.
0.
0.
0.
0.
0.
0.
0.
0.
0.
0.
0.001
-0.003
-0.007
-0.019
-0.051
-0.089
1.489
172.960
3128.557
618.249
108.494
1.709
-0.468
0.561
508.579
100586.633
101240.000
116.277
885.997
14239.707
652.197
14.337
3.831
0.213
0.777
8.792
22.133
2.271
-0.308
-0.272
-0.163
-0.085
-0.045
-0.026
-0.007
-0.003
0.
0.
0.
0.
0.
0.
0.
0.
0.
0.
0.
0.
0.
0.
0.
0.
0.
0.
0.
0.001
-0.003
-0.006
-0.018
-0.050
-0.099
0.578
45.833
414.703
98.014
3.172
-0.544
-0.743
3.225
101064.680
102073.508
6403.839
5.864
114.250
55171.695
1359.072
2.501
-0.351
-0.311
6.207
865.117
62504.469
167.823
0.173
-0.220
-0.118
-0.058
-0.029
-0.014
-0.001
-0.001
0.
0.
0.
0.
0.
0.
0.
0.
0.
0.
0.
0.
0.
0.
0.
0.
0.
0.
0.
0.001
-0.002
-0.005
-0.015
-0.041
-0.133
-0.284
5.376
97.056
7616.967
20.648
-0.921
-0.865
2.414
26.601
239.874
38.350
0.381
2.745
40.797
11.111
-0.163
-0.482
0.165
10.609
1687.883
100037.695
290.507
0.360
-0.154
-0.081
-0.034
-0.017
-0.008
-0.001
0.
0.
0.
0.
0.
0.
0.
0.
0.
0.
0.
0.
0.
0.
0.
0.
0.
0.
0.
0.
0.001
-0.002
-0.002
-0.008
-0.028
-0.113
-0.525
0.030
3.160
3.842
-0.549
-0.587
-0.708
-0.342
0.372
0.939
0.141
-0.282
-0.282
-0.157
-0.207
-0.282
-0.597
-0.460
3.847
13.540
56.056
4.659
-0.112
-0.110
-0.053
-0.024
-0.013
-0.005
0.
0.
0.
0.
0.
0.
0.
0.
0.
0.
0.
0.
0.
0.
0.
0.
0.
0.
0.
0.
0.
0.001
0.
-0.001
-0.005
-0.015
-0.046
-0.174
-0.306
-0.127
-0.206
-0.272
-0.150
-0.168
-0.191
-0.154
-0.165
-0.189
-0.190
-0.175
-0.165
-0.166
-0.184
-0.360
-0.799
-0.613
-0.288
-0.048
-0.135
-0.115
-0.066
-0.032
-0.017
-0.007
-0.001
0.
0.
0.
0.
0.
0.
0.
0.
0.
0.
0.
0.
0.
0.
0.
0.
0.
0.
0.
0.
0.
0.
0.001
0.000
-0.001
-0.005
-0.016
-0.034
-0.054
-0.054
-0.057
-0.056
-0.049
-0.054
-0.070
-0.086
-0.095
-0.090
-0.093
-0.088
-0.092
-0.097
-0.109
-0.141
-0.239
-0.276
-0.179
-0.134
-0.104
-0.063
-0.034
-0.018
-0.009
-0.005
-0.001
0.
0.
0.
0.
0.
0.
0.
0.
0.
0.
0.
0.
0.
0.
0.
0.
0.
0.
0.
0.
0.
0.
0.001
0.
0.
-0.001
-0.002
-0.008
-0.013
-0.016
-0.015
-0.016
-0.018
-0.018
-0.023
-0.025
-0.037
-0.040
-0.045
-0.048
-0.051
-0.058
-0.062
-0.065
-0.073
-0.076
-0.068
-0.059
-0.042
-0.026
-0.014
-0.009
-0.005
-0.001
0.
0.
0.
0.
0.
0.
0.
0.
0.
0.
0.
0.
0.
0.
0.
0.
0.
0.
0.
0.
0.
0.
0.
0.
0.001
0.001
0.000
0.000
0.000
-0.001
-0.002
-0.003
-0.004
-0.001
-0.001
-0.006
-0.009
-0.012
-0.019
-0.021
-0.026
-0.025
-0.027
-0.031
-0.032
-0.035
-0.034
-0.031
-0.024
-0.017
-0.010
-0.007
-0.004
-0.001
0.
0.
0.
0.
0.
0.
0.
0.
0.
0.
0.
0.
0.
0.
0.
0.
0.
0.
0.
0.
0.
0.
0.
0.
0.
0.
0.001
0.001
0.002
0.002
0.001
0.001
0.001
0.002
0.003
0.001
-0.001
-0.004
-0.008
-0.010
-0.011
-0.013
-0.011
-0.012
-0.014
-0.018
-0.017
-0.016
-0.012
-0.011
-0.006
-0.004
-0.003
-0.001
0.
0.
0.
0.
0.
0.
0.
0.
0.
0.
0.
0.
0.
0.
0.
0.
0.
0.
0.
0.
0.
0.
0.
0.
0.
0.
0.
0.
0.001
0.001
0.001
0.001
0.002
0.002
0.002
0.001
0.001
0.000
-0.002
-0.002
-0.004
-0.006
-0.005
-0.006
-0.007
-0.008
-0.007
-0.007
-0.008
-0.007
-0.004
-0.002
0.000
0.
0.
0.
0.
0.
0.
0.
0.
0.
0.
0.
0.
0.
0.
0.
0.
0.
0.
0.
0.
0.
0.
0.
0.
0.
0.
0.
0.
0.
0.
0.
0.
0.
0.001
0.001
0.
0.
0.
0.
0.
0.
0.
0.
0.
-0.002
-0.003
-0.003
-0.003
-0.004
-0.003
-0.002
-0.001
0.001
0.
0.
0.
0.
0.
0.
0.
0.
0.
0.
0.
0.
0.
0.
0.
0.
0.
0.
0.
0.
0.
0.
0.
0.
0.
0.
0.
0.
0.
0.
0.
0.
0.
0.
0.
0.
0.
0.
0.
0.
0.
0.
0.
0.
0.
0.
0.
0.
-0.002
-0.002
-0.002
-0.002
0.
0.
0.
0.
0.
0.
0.
0.
0.
0.
0.
0.
0.
0.
0.
0.
0.
0.
0.
0.
0.
0.
0.
0.
0.
0.
0.
0.
0.
0.
0.
0.
0.
0.
0.
0.
0.
0.
-0.002
-0.007
-0.010
-0.018
-0.024
-0.033
-0.040
-0.041
-0.039
-0.032
-0.027
-0.023
-0.018
-0.011
-0.010
-0.005
-0.003
0.
0.
0.
0.
0.
0.
0.
0.
0.
0.
0.
0.
0.
0.
0.
0.
0.
0.
0.
0.
0.
0.
0.
0.
0.
0.
0.
0.
0.
0.
0.
0.
0.
0.
0.
0.
0.
0.
-0.006
-0.011
-0.020
-0.036
-0.058
-0.082
-0.097
-0.099
-0.091
-0.074
-0.059
-0.050
-0.041
-0.029
-0.019
-0.014
-0.008
-0.005
-0.002
0.
0.
0.
0.
0.
0.
0.
0.
0.
0.
0.
0.
0.
0.
0.
0.
0.
0.
0.
0.
0.
0.
0.
0.
0.
0.
0.
0.
0.
0.
0.
0.
0.
0.
0.
-0.004
-0.009
-0.018
-0.037
-0.073
-0.113
-0.145
-0.137
-0.170
-0.181
-0.154
-0.120
-0.099
-0.085
-0.063
-0.044
-0.027
-0.017
-0.009
-0.004
-0.002
0.
0.
0.
0.
0.
0.
0.
0.
0.
0.
0.
0.
0.
0.
0.
0.
0.
0.
0.
0.
0.
0.
0.
0.
0.
0.
0.
0.
0.
0.
0.
0.
0.
0.
-0.006
-0.014
-0.029
-0.062
-0.122
-0.130
1.502
10.509
4.344
-0.065
-0.273
-0.241
-0.195
-0.159
-0.124
-0.081
-0.049
-0.029
-0.017
-0.008
-0.003
0.
0.
0.
0.
0.
0.
0.
0.
0.
0.
0.
0.
0.
0.
0.
0.
0.
0.
0.
0.
0.
0.
0.
0.
0.
0.
0.
0.
0.
0.
0.
0.
0.
-0.002
-0.008
-0.018
-0.041
-0.095
-0.163
0.601
108.405
7035.698
708.835
5.109
-0.461
-0.552
-0.363
-0.259
-0.227
-0.151
-0.082
-0.044
-0.025
-0.013
-0.004
0.
0.
0.
0.
0.
0.
0.
0.
0.
0.
0.
0.
0.
0.
0.
0.
0.
0.
0.
0.
0.
0.
0.
0.
0.
0.
0.
0.
0.
0.
0.
0.
0.
-0.002
-0.010
-0.025
-0.055
-0.123
-0.204
2.123
613.910
105844.391
10518.484
25.992
-0.958
-0.772
0.219
-0.051
-0.513
-0.292
-0.129
-0.065
-0.033
-0.017
-0.005
-0.002
0.
0.
0.
0.
0.
0.
0.
0.
0.
0.
0.
0.
0.
0.
0.
0.
0.
0.
0.
0.
0.
0.
0.
0.
0.
0.
0.
0.
0.
0.
0.
-0.002
-0.005
-0.012
-0.034
-0.065
-0.144
-0.233
1.426
254.741
101789.570
28447.809
34.174
-0.547
184.538
181.307
25.372
0.132
-0.497
-0.180
-0.084
-0.043
-0.019
-0.011
-0.002
0.
0.
0.
0.
0.
0.
0.
0.
0.
0.
0.
0.
0.
0.
0.
0.
0.
0.
0.
0.
0.
0.
0.
0.
0.
0.
0.
0.
0.
0.
-0.002
-0.003
-0.008
-0.023
-0.039
-0.072
-0.148
-0.251
0.947
806.268
100383.266
1219.943
5.381
27.993
267.884
13460.045
1757.293
8.986
-0.371
-0.203
-0.098
-0.052
-0.026
-0.014
-0.004
-0.003
-0.002
-0.002
0.
0.
0.
0.
0.
0.
0.
0.
0.
0.
0.
0.
0.
0.
0.
0.
0.
0.
0.
0.
0.
0.
0.
0.
0.
0.
0.
-0.003
-0.008
-0.014
-0.028
-0.051
-0.081
-0.145
-0.251
-0.082
38.015
793.924
44.447
8.392
4853.466
100969.891
100905.000
100021.234
33.400
-0.179
-0.206
-0.114
-0.063
-0.034
-0.023
-0.010
-0.007
-0.006
-0.003
-0.002
0.
0.
0.
0.
0.
0.
0.
0.
0.
0.
0.
0.
0.
0.
0.
0.
0.
0.
0.
0.
0.
0.
0.
0.
0.
-0.002
-0.003
-0.011
-0.021
-0.037
-0.065
-0.103
-0.157
-0.243
-0.335
-0.186
0.560
-0.146
9.628
4862.304
100098.414
5254.657
759.468
5.706
-0.259
-0.210
-0.125
-0.075
-0.050
-0.031
-0.022
-0.016
-0.013
-0.008
-0.006
-0.003
0.
0.
0.
0.
0.
0.
0.
0.
0.
0.
0.
0.
0.
0.
0.
0.
0.
0.
0.
0.
0.
0.
0.
0.
-0.002
-0.008
-0.016
-0.027
-0.049
-0.085
-0.136
-0.188
-0.250
-0.325
-0.408
-0.482
-0.156
5.497
39.985
131.615
19.569
2.569
-0.201
-0.295
-0.214
-0.138
-0.096
-0.070
-0.056
-0.047
-0.036
-0.026
-0.018
-0.009
-0.006
-0.002
0.
0.
0.
0.
0.
0.
0.
0.
0.
0.
0.
0.
0.
0.
0.
0.
0.
0.
0.
0.
0.
0.
0.
-0.003
-0.009
-0.018
-0.033
-0.061
-0.106
-0.156
-0.203
-0.255
-0.312
-0.383
-0.435
-0.333
1.188
2.283
0.998
-0.087
-0.397
-0.378
-0.322
-0.245
-0.179
-0.133
-0.110
-0.093
-0.080
-0.068
-0.048
-0.030
-0.019
-0.010
-0.003
-0.002
0.
0.
0.
0.
0.
0.
0.
0.
0.
0.
0.
0.
0.
0.
0.
0.
0.
0.
0.
0.
0.
0.
-0.004
-0.009
-0.019
-0.035
-0.071
-0.117
-0.146
-0.096
-0.149
-0.298
-0.368
-0.410
-0.420
-0.350
-0.318
-0.385
-0.402
-0.375
-0.195
-0.191
-0.255
-0.244
-0.205
-0.169
-0.135
-0.106
-0.089
-0.071
-0.048
-0.026
-0.014
-0.008
-0.002
0.
0.
0.
0.
0.
0.
0.
0.
0.
0.
0.
0.
0.
0.
0.
0.
0.
0.
0.
0.
0.
0.
-0.004
-0.009
-0.018
-0.035
-0.072
-0.109
-0.108
0.164
0.095
-0.268
-0.357
-0.392
-0.389
-0.374
-0.368
-0.377
-0.352
2.115
69.414
40.906
1.883
-0.074
-0.289
-0.240
-0.150
-0.018
-0.076
-0.093
-0.064
-0.034
-0.017
-0.010
-0.002
0.
0.
0.
0.
0.
0.
0.
0.
0.
0.
0.
0.
0.
0.
0.
0.
0.
0.
0.
0.
0.
0.
-0.003
-0.008
-0.014
-0.032
-0.063
-0.096
-0.122
-0.041
-0.105
-0.280
-0.335
-0.348
-0.354
-0.341
-0.339
-0.346
-0.138
73.167
100264.742
38612.961
39.632
1.982
-0.331
-0.320
-0.172
0.058
-0.066
-0.113
-0.079
-0.039
-0.021
-0.011
-0.004
0.
0.
0.
0.
0.
0.
0.
0.
0.
0.
0.
0.
0.
0.
0.
0.
0.
0.
0.
0.
0.
0.
0.001
-0.006
-0.013
-0.030
-0.052
-0.091
-0.120
-0.158
-0.223
-0.258
-0.065
0.392
-0.038
-0.322
-0.347
-0.390
0.072
67.236
38814.172
14859.552
67.960
2.168
-0.398
-0.431
-0.307
-0.177
-0.161
-0.132
-0.083
-0.044
-0.021
-0.011
-0.004
0.
0.
0.
0.
0.
0.
0.
0.
0.
0.
0.
0.
0.
0.
0.
0.
0.
0.
0.
0.
0.
0.
-0.001
-0.004
-0.014
-0.023
-0.039
-0.071
-0.107
-0.156
-0.203
0.214
8.733
9.663
1.304
-0.265
-0.460
-0.793
-0.220
31.693
251.766
225.751
7.895
-0.308
-0.692
-0.523
-0.373
-0.260
-0.190
-0.137
-0.081
-0.041
-0.020
-0.010
-0.004
0.
0.
0.
0.
0.
0.
0.
0.
0.
0.
0.
0.
0.
0.
0.
0.
0.
0.
0.
0.
0.
0.
-0.002
-0.006
-0.008
-0.019
-0.027
-0.056
-0.085
-0.133
-0.175
2.324
113.480
91.782
2.006
-0.303
-0.442
-0.085
-0.037
1.765
4.957
1.196
-0.534
0.279
-0.778
-0.372
-0.355
-0.275
-0.198
-0.127
-0.069
-0.038
-0.019
-0.009
-0.002
0.
0.
0.
0.
0.
0.
0.
0.
0.
0.
0.
0.
0.
0.
0.
0.
0.
0.
0.
0.
0.
-0.002
-0.002
-0.004
-0.009
-0.013
-0.026
-0.044
-0.066
-0.112
-0.157
0.595
17.842
14.628
0.240
-0.385
0.287
12.044
12.376
0.629
-0.455
-0.755
-0.994
-0.861
0.871
2.480
0.146
-0.259
-0.199
-0.116
-0.060
-0.032
-0.017
-0.005
-0.002
0.
0.
0.
0.
0.
0.
0.
0.
0.
0.
0.
0.
0.
0.
0.
0.
0.
0.
0.
0.
0.
-0.002
-0.003
-0.003
-0.006
-0.015
-0.021
-0.040
-0.061
-0.094
-0.143
-0.184
-0.008
-0.083
-0.351
-0.698
0.535
20.722
20.642
2.275
-0.412
-0.748
-0.736
-0.190
4.421
9.100
0.986
-0.242
-0.194
-0.112
-0.058
-0.027
-0.014
-0.004
0.
0.
0.
0.
0.
0.
0.
0.
0.
0.
0.
0.
0.
0.
0.
0.
0.
0.
0.
0.
0.
0.
0.
-0.002
-0.004
-0.005
-0.011
-0.019
-0.040
-0.062
-0.092
-0.134
-0.188
-0.239
-0.308
-0.377
-0.858
-0.752
1.142
2.491
1.457
0.489
0.511
10.653
20.354
1.831
1.624
0.005
-0.286
-0.201
-0.117
-0.054
-0.027
-0.010
-0.004
0.
0.
0.
0.
0.
0.
0.
0.
0.
0.
0.
0.
0.
0.
0.
0.
0.
0.
0.
0.
0.
0.
0.001
-0.001
-0.001
-0.007
-0.012
-0.022
-0.043
-0.077
-0.113
-0.151
-0.182
-0.213
-0.257
-0.335
-0.133
5.776
7.519
16.627
27.556
193.206
221.436
3426.768
23917.283
41.142
-0.411
-0.501
-0.365
-0.222
-0.116
-0.055
-0.025
-0.010
-0.002
0.
0.
0.
0.
0.
0.
0.
0.
0.
0.
0.
0.
0.
0.
0.
0.
0.
0.
0.
0.
0.
0.
0.002
0.002
-0.003
-0.006
-0.016
-0.031
-0.058
-0.097
-0.129
-0.160
-0.184
-0.206
-0.254
-0.297
6.877
728.293
480.710
88.565
158.898
100186.359
102643.742
102761.750
24856.838
74.813
7.428
-0.227
-0.411
-0.261
-0.128
-0.068
-0.030
-0.005
-0.001
0.
0.
0.
0.
0.
0.
0.
0.
0.
0.
0.
0.
0.
0.
0.
0.
0.
0.
0.
0.
0.
0.001
0.001
0.000
-0.002
-0.005
-0.017
-0.039
-0.072
-0.106
-0.130
-0.145
-0.185
-0.211
-0.252
-0.292
5.649
519.394
475.381
239.623
887.887
160734.063
102052.500
112388.203
101104.609
100103.750
1725.079
7.748
-0.294
-0.296
-0.154
-0.075
-0.035
-0.013
0.000
0.
0.
0.
0.
0.
0.
0.
0.
0.
0.
0.
0.
0.
0.
0.
0.
0.
0.
0.
0.
0.
0.002
0.001
0.
-0.003
-0.009
-0.022
-0.047
-0.081
-0.113
-0.129
-0.137
-0.172
-0.200
-0.238
-0.310
-0.141
4.220
20.397
43.813
18113.061
105967.406
1141.383
54454.563
103741.641
100606.297
17455.936
30.005
-0.081
-0.331
-0.186
-0.094
-0.046
-0.019
-0.006
0.001
0.001
0.
0.
0.
0.
0.
0.
0.
0.
0.
0.
0.
0.
0.
0.
0.
0.
0.
0.
0.
0.002
0.001
0.000
-0.002
-0.011
-0.026
-0.046
-0.078
-0.111
-0.127
-0.139
-0.162
-0.188
-0.227
-0.300
-0.410
-0.504
1.002
7.389
703.225
624.525
63.821
963.751
172.790
3770.015
4609.504
37.036
-0.233
-0.385
-0.221
-0.116
-0.061
-0.029
-0.010
-0.004
0.000
0.001
0.
0.
0.
0.
0.
0.
0.
0.
0.
0.
0.
0.
0.
0.
0.
0.
0.
0.
0.001
0.001
-0.001
-0.004
-0.011
-0.025
-0.043
-0.068
-0.089
-0.111
-0.124
-0.144
-0.169
-0.212
-0.275
-0.394
-0.577
-0.587
189.151
17598.465
21952.186
56992.398
23979.389
46.532
84.248
115.250
4.547
-0.510
-0.433
-0.276
-0.170
-0.095
-0.045
-0.018
-0.008
-0.003
0.000
0.
0.
0.
0.
0.
0.
0.
0.
0.
0.
0.
0.
0.
0.
0.
0.
0.
0.
0.001
0.001
-0.001
-0.004
-0.010
-0.021
-0.034
-0.052
-0.073
-0.084
-0.095
-0.115
-0.145
-0.190
-0.248
-0.342
-0.584
-0.889
15056.386
106076.297
103587.352
101697.711
8241.291
30.217
3.701
3.377
2.129
3.939
0.748
-0.122
-0.227
-0.152
-0.075
-0.032
-0.013
-0.005
0.000
0.001
0.
0.
0.
0.
0.
0.
0.
0.
0.
0.
0.
0.
0.
0.
0.
0.
0.
0.001
0.001
-0.001
-0.002
-0.009
-0.017
-0.025
-0.037
-0.052
-0.063
-0.074
-0.092
-0.121
-0.160
-0.216
-0.287
-0.423
-0.821
2.496
23.884
569.146
1001.146
538.259
111.663
2396.514
1363.783
406.899
1246.887
129.381
18.817
0.264
-0.198
-0.125
-0.052
-0.020
-0.006
-0.001
0.000
0.
0.
0.
0.
0.
0.
0.
0.
0.
0.
0.
0.
0.
0.
0.
0.
0.
0.
0.001
-0.001
-0.001
-0.005
-0.011
-0.017
-0.026
-0.038
-0.046
-0.056
-0.070
-0.092
-0.125
-0.164
-0.223
-0.299
-0.454
-0.715
0.020
44.984
27657.182
105845.945
5907.946
101347.023
110315.484
104539.266
77146.656
28701.207
945.422
13.278
0.433
-0.161
-0.078
-0.028
-0.010
-0.003
0.000
0.001
0.
0.
0.
0.
0.
0.
0.
0.
0.
0.
0.
0.
0.
0.
0.
0.
0.
0.
0.001
-0.001
-0.002
-0.009
-0.012
-0.019
-0.031
-0.038
-0.044
-0.058
-0.073
-0.091
-0.126
-0.177
-0.226
-0.318
-0.459
-0.438
59.050
100185.094
35278.719
29147.951
30119.893
15997.332
103561.969
2933.877
106810.367
101205.328
15518.116
171.111
0.040
-0.087
-0.035
-0.011
-0.002
0.000
0.001
0.
0.
0.
0.
0.
0.
0.
0.
0.
0.
0.
0.
0.
0.
0.
0.
0.
0.
0.
-0.001
-0.003
-0.007
-0.020
-0.024
-0.033
-0.041
-0.048
-0.056
-0.062
-0.070
-0.095
-0.132
-0.184
-0.252
-0.358
-0.478
1.547
56.671
112.432
102073.313
100263.234
160.714
5059.436
6896.888
112541.422
91639.625
100185.047
342.425
0.313
-0.085
-0.035
-0.011
-0.002
0.000
0.001
0.
0.
0.
0.
0.
0.
0.
0.
0.
0.
0.
0.
0.
0.
0.
0.
0.
0.
0.
0.
-0.009
-0.016
-0.021
-0.029
-0.040
-0.048
-0.049
-0.056
-0.059
-0.059
-0.070
-0.096
-0.143
-0.202
-0.292
-0.432
-0.607
-0.549
23.368
11339.042
5983.065
87.743
36.415
215.885
355.267
136.161
437.917
11.209
-0.076
-0.086
-0.030
-0.010
-0.002
0.000
0.001
0.
0.
0.
0.
0.
0.
0.
0.
0.
0.
0.
0.
0.
0.
0.
0.
0.
0.
0.
-0.007
-0.015
-0.023
-0.032
-0.042
-0.054
-0.061
-0.062
-0.058
-0.056
-0.057
-0.059
-0.080
-0.116
-0.185
-0.269
-0.213
0.586
-0.045
11.666
4121.615
60815.953
236.225
0.991
1.177
1.508
0.225
0.247
-0.146
-0.134
-0.072
-0.029
-0.007
-0.002
0.000
0.
0.
0.
0.
0.
0.
0.
0.
0.
0.
0.
0.
0.
0.
0.
0.
0.
0.
0.
-0.002
-0.012
-0.023
-0.034
-0.052
-0.073
-0.091
-0.097
-0.092
-0.080
-0.069
-0.065
-0.065
-0.084
-0.115
-0.190
-0.246
2.641
35.608
11.101
16.756
10292.548
100042.719
364.636
1.571
0.473
-0.548
-0.486
-0.349
-0.216
-0.125
-0.062
-0.031
-0.010
0.
0.
0.
0.
0.
0.
0.
0.
0.
0.
0.
0.
0.
0.
0.
0.
0.
0.
0.
0.
0.
-0.005
-0.016
-0.030
-0.050
-0.081
-0.121
-0.147
-0.160
-0.144
-0.126
-0.104
-0.092
-0.093
-0.108
-0.140
-0.213
-0.286
2.421
31.360
23.155
70.495
73.460
234.823
27.836
-0.265
-0.635
-0.655
-0.518
-0.357
-0.227
-0.126
-0.069
-0.035
-0.015
-0.002
0.
0.
0.
0.
0.
0.
0.
0.
0.
0.
0.
0.
0.
0.
0.
0.
0.
0.
0.
0.
-0.007
-0.019
-0.038
-0.068
-0.121
-0.169
-0.178
-0.139
-0.182
-0.188
-0.167
-0.140
-0.141
-0.164
-0.191
-0.263
-0.394
-0.371
3.505
650.893
34954.230
516.845
5.626
1.709
3.399
0.430
0.478
0.505
-0.273
-0.253
-0.168
-0.089
-0.042
-0.019
-0.008
0.
0.
0.
0.
0.
0.
0.
0.
0.
0.
0.
0.
0.
0.
0.
0.
0.
0.
0.
-0.003
-0.009
-0.022
-0.043
-0.089
-0.152
-0.181
0.296
1.267
0.312
-0.324
-0.288
-0.165
-0.120
-0.219
-0.299
-0.385
-0.498
-0.508
6.886
655.519
23061.553
447.381
4.452
214.622
4434.179
199.933
336.879
285.973
8.322
0.023
-0.203
-0.120
-0.056
-0.023
-0.012
-0.002
0.
0.
0.
0.
0.
0.
0.
0.
0.
0.
0.
0.
0.
0.
0.
0.
0.
0.
-0.002
-0.009
-0.023
-0.047
-0.102
-0.160
0.475
15.795
1579.883
54.319
0.915
-0.594
2.294
6.272
1.028
-0.518
-0.537
0.673
18.300
22.948
901.499
4438.523
3133.435
14.100
10307.483
100237.422
26516.973
101139.148
100203.641
345.702
7.532
-0.162
-0.150
-0.072
-0.032
-0.011
-0.003
0.
0.
0.
0.
0.
0.
0.
0.
0.
0.
0.
0.
0.
0.
0.
0.
0.
0.
-0.001
-0.010
-0.021
-0.049
-0.102
-0.137
2.165
292.866
200033.656
22283.758
321.521
0.060
33.891
150.996
14.443
0.314
0.889
70.324
62562.527
4358.835
3052.993
105234.422
100684.484
6.161
502.811
21408.152
100561.938
20865.922
12317.074
3135.221
26.101
-0.084
-0.180
-0.086
-0.037
-0.014
-0.004
0.
0.
0.
0.
0.
0.
0.
0.
0.
0.
0.
0.
0.
0.
0.
0.
0.
0.
-0.002
-0.007
-0.018
-0.045
-0.096
-0.149
0.557
55.732
112296.594
2662.935
5.654
0.582
38.310
130.655
380.000
380.067
123.275
177.193
107039.734
108918.789
44075.566
11318.548
548.961
668.506
23.404
119.828
1036.576
162.022
124.822
114.779
4.642
-0.255
-0.206
-0.099
-0.044
-0.016
-0.006
0.
0.
0.
0.
0.
0.
0.
0.
0.
0.
0.
0.
0.
0.
0.
0.
0.
0.
-0.001
-0.005
-0.016
-0.037
-0.083
-0.158
-0.282
1.136
2370.650
64.716
-0.427
2.609
229.897
922.407
14909.972
101141.234
100756.094
3021.745
801.184
6471.292
13915.934
101129.813
103199.266
82263.797
17.590
13.652
40.954
15.841
8.585
4.426
-0.015
-0.344
-0.227
-0.108
-0.046
-0.018
-0.009
-0.001
0.
0.
0.
0.
0.
0.
0.
0.
0.
0.
0.
0.
0.
0.
0.
0.
0.
0.
-0.003
-0.015
-0.034
-0.073
-0.157
-0.294
-0.582
2.703
8.634
0.954
0.392
59.238
328.475
6702.236
87196.484
109005.109
104859.063
158.375
201.818
100896.320
91921.438
9230.470
1789.938
5.876
50.700
556.078
56.115
13.076
37.418
5.049
-0.206
-0.223
-0.120
-0.052
-0.023
-0.007
-0.002
0.
0.
0.
0.
0.
0.
0.
0.
0.
0.
0.
0.
0.
0.
0.
0.
0.
0.001
-0.005
-0.012
-0.034
-0.074
-0.155
-0.197
5.472
710.481
12513.363
190.099
3.768
11.392
1800.595
30205.525
326.829
4462.715
100032.680
106.023
228.792
100004.375
100016.719
59.329
2.451
2.351
2027.086
120691.344
13226.165
2706.374
100019.000
545.690
4.500
-0.158
-0.126
-0.058
-0.026
-0.010
-0.002
0.
0.
0.
0.
0.
0.
0.
0.
0.
0.
0.
0.
0.
0.
0.
0.
0.
0.001
-0.004
-0.013
-0.030
-0.078
-0.161
-0.060
20.298
22993.053
100431.688
6666.305
539.984
65.849
10406.204
107722.938
358.500
10.457
24.279
13.682
15.871
160.387
92.144
1.667
-0.891
0.176
204.842
46600.945
39907.297
92821.555
102972.234
18722.289
102.659
0.378
-0.127
-0.062
-0.026
-0.010
-0.003
0.
0.
0.
0.
0.
0.
0.
0.
0.
0.
0.
0.
0.
0.
0.
0.
0.
0.001
-0.003
-0.012
-0.033
-0.078
-0.156
-0.207
4.455
356.575
42324.988
100473.438
26300.490
2279.901
221.132
322.024
14.427
13.718
12.317
245.509
149.452
3.207
2.305
-0.825
-0.926
6.107
682.969
881.360
27894.211
106784.867
7228.424
60522.566
161.270
0.525
-0.120
-0.059
-0.024
-0.010
-0.003
0.
0.
0.
0.
0.
0.
0.
0.
0.
0.
0.
0.
0.
0.
0.
0.
0.
0.
-0.002
-0.016
-0.033
-0.073
-0.152
-0.266
-0.225
6.384
967.835
18721.949
1260.506
81312.930
1111.743
18.708
79.259
1566.085
144.794
83.203
51.184
2.275
6.454
0.760
-0.715
72.183
100076.047
113822.586
6242.347
3462.138
95.602
102.722
6.554
-0.077
-0.105
-0.050
-0.022
-0.009
-0.003
0.
0.
0.
0.
0.
0.
0.
0.
0.
0.
0.
0.
0.
0.
0.
0.
0.
0.
-0.005
-0.015
-0.036
-0.072
-0.146
-0.275
-0.418
-0.382
3.372
13.110
2199.440
100353.266
2659.133
17.479
192.455
2031.546
173.062
3.174
0.819
0.513
4.794
4.142
3.851
11.269
2174.117
1515.180
187.457
13.009
1.349
0.255
-0.166
-0.150
-0.083
-0.036
-0.017
-0.008
-0.002
0.
0.
0.
0.
0.
0.
0.
0.
0.
0.
0.
0.
0.
0.
0.
0.
0.
-0.002
-0.006
-0.015
-0.042
-0.086
-0.159
-0.242
0.034
1.451
1.595
6.793
38.484
667.453
38.326
17.739
143.479
47.775
8.419
6.698
11.752
19.682
135.256
936.092
3421.389
29.345
31.739
72.492
72.869
4.079
-0.410
-0.327
-0.197
-0.114
-0.056
-0.025
-0.011
-0.005
0.
0.
0.
0.
0.
0.
0.
0.
0.
0.
0.
0.
0.
0.
0.
0.
0.
0.
-0.001
-0.007
-0.016
-0.046
-0.102
-0.126
1.157
42.953
1043.119
209.745
250.489
62.900
1.894
-0.379
0.629
6.813
269.150
1843.545
962.900
2903.761
1252.223
1690.864
77624.734
125467.422
255.898
331.267
608.194
3189.229
37.939
-0.179
-0.236
-0.135
-0.073
-0.033
-0.016
-0.005
-0.002
0.
0.
0.
0.
0.
0.
0.
0.
0.
0.
0.
0.
0.
0.
0.
0.
0.
0.
-0.003
-0.007
-0.020
-0.053
-0.103
1.297
142.503
3634.541
100143.688
43689.637
255.288
56.105
1.041
1.716
10.781
10.386
12185.556
116882.570
103035.898
18409.348
100113.516
4536.843
2098.494
1462.105
1484.046
3724.605
97.986
124.932
6.508
-0.206
-0.164
-0.087
-0.047
-0.021
-0.008
-0.002
0.
0.
0.
0.
0.
0.
0.
0.
0.
0.
0.
0.
0.
0.
0.
0.
0.
0.
-0.001
-0.002
-0.007
-0.022
-0.059
-0.085
7.897
10290.239
100329.297
91528.625
3293.362
42.643
2.565
3.065
189.021
5158.804
444.291
942.951
13162.156
134000.172
2064.195
2203.722
246.904
9.216
16.741
211.098
366.122
30.403
0.865
-0.219
-0.207
-0.115
-0.057
-0.030
-0.009
-0.003
0.
0.
0.
0.
0.
0.
0.
0.
0.
0.
0.
0.
0.
0.
0.
0.
0.
0.
0.
0.001
-0.002
-0.007
-0.021
-0.059
-0.115
3.153
826.893
95182.711
7124.862
26.891
1.165
0.527
991.239
4213.199
112368.719
6628.222
140.045
215.885
100130.703
3187.179
8.531
1.504
6.665
279.771
96005.203
39106.719
147.250
0.521
-0.264
-0.157
-0.073
-0.036
-0.016
-0.001
0.000
0.
0.
0.
0.
0.
0.
0.
0.
0.
0.
0.
0.
0.
0.
0.
0.
0.
0.
0.
0.001
-0.002
-0.005
-0.017
-0.051
-0.235
0.108
41611.316
156337.031
116936.469
189.422
-0.844
13.635
100165.492
4084.965
5445.430
308.420
5.867
3.714
62.737
15.435
-0.238
-0.370
70.022
12119.490
45351.508
56974.605
183.784
0.332
-0.189
-0.103
-0.044
-0.021
-0.008
-0.001
0.
0.
0.
0.
0.
0.
0.
0.
0.
0.
0.
0.
0.
0.
0.
0.
0.
0.
0.
0.
0.001
-0.001
-0.002
-0.010
-0.036
-0.217
-0.652
179.856
300.413
54.304
0.595
-0.592
-0.536
7.779
20.847
9.780
2.038
-0.246
-0.369
-0.245
-0.323
-0.429
-0.581
447.257
100242.883
131.089
67.627
4.469
-0.150
-0.138
-0.062
-0.028
-0.015
-0.006
-0.001
0.
0.
0.
0.
0.
0.
0.
0.
0.
0.
0.
0.
0.
0.
0.
0.
0.
0.
0.
0.
0.001
-0.001
-0.001
-0.005
-0.018
-0.073
-0.411
-0.414
0.045
0.009
-0.208
-0.178
-0.241
-0.204
-0.094
-0.181
-0.243
-0.267
-0.259
-0.245
-0.256
-0.295
-0.631
-0.555
3.592
0.583
0.078
-0.159
-0.140
-0.082
-0.038
-0.019
-0.008
-0.002
0.
0.
0.
0.
0.
0.
0.
0.
0.
0.
0.
0.
0.
0.
0.
0.
0.
0.
0.
0.
0.
0.
0.001
0.000
-0.001
-0.006
-0.020
-0.050
-0.084
-0.066
-0.062
-0.067
-0.062
-0.076
-0.101
-0.121
-0.144
-0.148
-0.142
-0.137
-0.146
-0.163
-0.181
-0.237
-0.419
-0.437
-0.226
-0.159
-0.127
-0.080
-0.041
-0.021
-0.010
-0.005
-0.001
0.
0.
0.
0.
0.
0.
0.
0.
0.
0.
0.
0.
0.
0.
0.
0.
0.
0.
0.
0.
0.
0.
0.001
0.
0.
-0.001
-0.005
-0.012
-0.017
-0.020
-0.022
-0.020
-0.025
-0.029
-0.043
-0.051
-0.058
-0.069
-0.075
-0.083
-0.092
-0.106
-0.114
-0.118
-0.125
-0.119
-0.097
-0.076
-0.056
-0.035
-0.018
-0.010
-0.006
-0.001
0.
0.
0.
0.
0.
0.
0.
0.
0.
0.
0.
0.
0.
0.
0.
0.
0.
0.
0.
0.
0.
0.
0.
0.
0.001
0.001
0.000
0.
-0.001
-0.001
-0.005
-0.005
-0.004
-0.007
-0.009
-0.013
-0.023
-0.031
-0.037
-0.045
-0.048
-0.054
-0.065
-0.065
-0.063
-0.059
-0.051
-0.042
-0.034
-0.024
-0.015
-0.008
-0.006
-0.002
0.
0.
0.
0.
0.
0.
0.
0.
0.
0.
0.
0.
0.
0.
0.
0.
0.
0.
0.
0.
0.
0.
0.
0.
0.
0.
0.001
0.001
0.002
0.002
0.001
0.001
0.001
0.002
0.003
-0.001
-0.008
-0.014
-0.018
-0.020
-0.022
-0.028
-0.031
-0.032
-0.033
-0.034
-0.031
-0.027
-0.022
-0.017
-0.011
-0.005
-0.003
-0.001
0.
0.
0.
0.
0.
0.
0.
0.
0.
0.
0.
0.
0.
0.
0.
0.
0.
0.
0.
0.
0.
0.
0.
0.
0.
0.
0.
0.
0.001
0.001
0.001
0.002
0.002
0.002
0.002
0.002
-0.001
-0.002
-0.005
-0.007
-0.011
-0.012
-0.014
-0.016
-0.016
-0.017
-0.015
-0.016
-0.014
-0.010
-0.007
-0.004
-0.001
0.
0.
0.
0.
0.
0.
0.
0.
0.
0.
0.
0.
0.
0.
0.
0.
0.
0.
0.
0.
0.
0.
0.
0.
0.
0.
0.
0.
0.
0.
0.
0.
0.001
0.001
0.001
0.001
0.
0.
0.
-0.002
-0.004
-0.005
-0.005
-0.007
-0.008
-0.006
-0.009
-0.007
-0.007
-0.006
-0.005
-0.004
-0.001
0.000
0.
0.
0.
0.
0.
0.
0.
0.
0.
0.
0.
0.
0.
0.
0.
0.
0.
0.
0.
0.
0.
0.
0.
0.
0.
0.
0.
0.
0.
0.
0.
0.
0.
0.
0.
0.
0.
0.
0.
0.
0.
0.
-0.002
-0.004
-0.004
-0.004
-0.002
-0.003
-0.003
-0.003
-0.003
-0.002
-0.002
0.
0.
0.
0.
0.
0.
0.
0.
0.
0.
0.
0.
0.
0.
0.
0.
0.
0.
0.
0.
0.
0.
0.
0.
0.
0.
0.
0.
0.
0.
0.
0.
0.
0.
0.
0.
-0.004
-0.006
-0.011
-0.018
-0.028
-0.041
-0.047
-0.051
-0.050
-0.042
-0.040
-0.035
-0.027
-0.022
-0.015
-0.013
-0.007
-0.003
-0.002
0.
0.
0.
0.
0.
0.
0.
0.
0.
0.
0.
0.
0.
0.
0.
0.
0.
0.
0.
0.
0.
0.
0.
0.
0.
0.
0.
0.
0.
0.
0.
0.
0.
0.
0.
0.
-0.005
-0.012
-0.023
-0.039
-0.067
-0.091
-0.110
-0.115
-0.110
-0.096
-0.084
-0.072
-0.063
-0.047
-0.035
-0.024
-0.015
-0.010
-0.005
-0.002
0.
0.
0.
0.
0.
0.
0.
0.
0.
0.
0.
0.
0.
0.
0.
0.
0.
0.
0.
0.
0.
0.
0.
0.
0.
0.
0.
0.
0.
0.
0.
0.
0.
0.
-0.004
-0.009
-0.022
-0.041
-0.083
-0.127
-0.152
-0.147
-0.207
-0.233
-0.205
-0.174
-0.153
-0.130
-0.103
-0.071
-0.047
-0.029
-0.018
-0.009
-0.004
0.
0.
0.
0.
0.
0.
0.
0.
0.
0.
0.
0.
0.
0.
0.
0.
0.
0.
0.
0.
0.
0.
0.
0.
0.
0.
0.
0.
0.
0.
0.
0.
0.
0.
-0.005
-0.016
-0.034
-0.075
-0.133
-0.124
2.054
13.445
5.376
-0.157
-0.373
-0.322
-0.265
-0.218
-0.182
-0.134
-0.084
-0.047
-0.028
-0.014
-0.006
-0.002
0.
0.
0.
0.
0.
0.
0.
0.
0.
0.
0.
0.
0.
0.
0.
0.
0.
0.
0.
0.
0.
0.
0.
0.
0.
0.
0.
0.
0.
0.
0.
0.
-0.002
-0.008
-0.023
-0.051
-0.110
-0.174
1.690
173.099
15294.700
1226.334
5.770
-0.474
-0.490
0.109
0.466
-0.194
-0.213
-0.140
-0.076
-0.039
-0.023
-0.009
-0.004
0.
0.
0.
0.
0.
0.
0.
0.
0.
0.
0.
0.
0.
0.
0.
0.
0.
0.
0.
0.
0.
0.
0.
0.
0.
0.
0.
0.
0.
0.
0.
0.
-0.004
-0.014
-0.031
-0.067
-0.141
-0.156
14.455
3081.578
107049.438
20752.385
18.145
-0.457
-0.577
7.230
13.496
0.484
-0.293
-0.202
-0.110
-0.055
-0.028
-0.014
-0.004
0.
0.
0.
0.
0.
0.
0.
0.
0.
0.
0.
0.
0.
0.
0.
0.
0.
0.
0.
0.
0.
0.
0.
0.
0.
0.
0.
0.
0.
0.
0.
-0.003
-0.006
-0.023
-0.042
-0.083
-0.167
-0.221
10.856
1612.036
5569.380
338.510
8.427
-0.546
0.286
7.525
9.584
0.238
-0.377
-0.258
-0.138
-0.069
-0.034
-0.015
-0.007
0.
0.
0.
0.
0.
0.
0.
0.
0.
0.
0.
0.
0.
0.
0.
0.
0.
0.
0.
0.
0.
0.
0.
0.
0.
0.
0.
0.
0.
0.
-0.003
-0.004
-0.015
-0.032
-0.053
-0.096
-0.187
-0.321
0.441
21.352
86.993
33.961
2.419
18.014
91.504
487.481
140.891
2.107
-0.378
-0.287
-0.163
-0.081
-0.040
-0.020
-0.010
-0.003
-0.003
-0.002
0.
0.
0.
0.
0.
0.
0.
0.
0.
0.
0.
0.
0.
0.
0.
0.
0.
0.
0.
0.
0.
0.
0.
0.
0.
0.
-0.002
-0.004
-0.011
-0.020
-0.043
-0.073
-0.122
-0.206
-0.346
-0.433
0.737
5.889
1.469
7.434
1892.598
76188.844
12938.897
1703.775
9.569
0.156
-0.285
-0.184
-0.101
-0.053
-0.033
-0.019
-0.011
-0.008
-0.006
-0.003
-0.002
0.
0.
0.
0.
0.
0.
0.
0.
0.
0.
0.
0.
0.
0.
0.
0.
0.
0.
0.
0.
0.
0.
0.
0.
-0.003
-0.009
-0.017
-0.030
-0.059
-0.104
-0.159
-0.241
-0.358
-0.486
-0.570
-0.555
2.269
133.310
4093.427
175882.297
1229.929
91.031
4.663
0.626
-0.277
-0.197
-0.117
-0.074
-0.054
-0.039
-0.025
-0.019
-0.013
-0.008
-0.003
-0.002
0.
0.
0.
0.
0.
0.
0.
0.
0.
0.
0.
0.
0.
0.
0.
0.
0.
0.
0.
0.
0.
0.
0.
-0.003
-0.010
-0.022
-0.044
-0.081
-0.134
-0.188
-0.251
-0.342
-0.458
-0.579
-0.574
12.114
2392.730
8213.189
7844.740
182.544
1.831
-0.062
-0.274
-0.305
-0.219
-0.143
-0.105
-0.091
-0.074
-0.058
-0.041
-0.026
-0.016
-0.008
-0.003
0.
0.
0.
0.
0.
0.
0.
0.
0.
0.
0.
0.
0.
0.
0.
0.
0.
0.
0.
0.
0.
0.
-0.002
-0.005
-0.012
-0.026
-0.056
-0.104
-0.150
-0.130
0.077
0.016
-0.290
-0.461
-0.440
3.380
161.790
311.102
26.470
2.617
-0.450
-0.488
-0.425
-0.353
-0.271
-0.209
-0.166
-0.135
-0.108
-0.089
-0.071
-0.048
-0.026
-0.014
-0.006
-0.002
0.
0.
0.
0.
0.
0.
0.
0.
0.
0.
0.
0.
0.
0.
0.
0.
0.
0.
0.
0.
0.
-0.002
-0.004
-0.013
-0.029
-0.062
-0.119
-0.147
0.819
12.565
11.803
0.592
-0.287
-0.345
0.498
2.151
2.080
-0.098
-0.524
-0.522
-0.431
-0.271
-0.188
-0.318
-0.315
-0.258
0.043
0.635
0.154
-0.091
-0.072
-0.041
-0.021
-0.010
-0.003
0.
0.
0.
0.
0.
0.
0.
0.
0.
0.
0.
0.
0.
0.
0.
0.
0.
0.
0.
0.
0.
0.000
-0.005
-0.012
-0.028
-0.062
-0.120
-0.121
3.663
93.150
87.067
2.856
-0.401
-0.491
0.136
0.532
-0.384
-0.520
-0.511
0.337
10.477
25.551
38.202
3.661
-0.333
-0.203
4.824
24.318
5.871
0.057
-0.092
-0.055
-0.026
-0.013
-0.007
0.
0.
0.
0.
0.
0.
0.
0.
0.
0.
0.
0.
0.
0.
0.
0.
0.
0.
0.
0.
0.
0.001
-0.004
-0.014
-0.031
-0.058
-0.109
-0.146
1.094
17.884
16.745
0.660
-0.376
-0.007
-0.175
-0.306
-0.492
-0.515
-0.244
26.358
3879.642
7485.140
15293.468
122.302
0.258
-0.162
11.665
71.450
13.304
0.195
-0.113
-0.066
-0.029
-0.014
-0.008
0.
0.
0.
0.
0.
0.
0.
0.
0.
0.
0.
0.
0.
0.
0.
0.
0.
0.
0.
0.
0.
-0.001
-0.007
-0.015
-0.027
-0.048
-0.092
-0.139
-0.136
0.206
0.100
-0.166
7.314
59.046
16.673
0.037
-0.549
-0.650
2.630
982.276
106518.906
102095.844
20935.221
143.516
0.374
-0.602
1.138
6.518
1.697
-0.104
-0.129
-0.071
-0.030
-0.015
-0.008
0.
0.
0.
0.
0.
0.
0.
0.
0.
0.
0.
0.
0.
0.
0.
0.
0.
0.
0.
0.
0.
-0.002
-0.005
-0.013
-0.026
-0.043
-0.075
-0.120
-0.168
-0.246
-0.294
4.755
411.517
2459.677
267.548
2.388
-0.859
-1.064
6.404
13597.082
101852.109
2759.726
103.397
74.764
0.949
-1.063
-0.813
-0.122
-0.131
-0.186
-0.133
-0.066
-0.032
-0.014
-0.007
0.
0.
0.
0.
0.
0.
0.
0.
0.
0.
0.
0.
0.
0.
0.
0.
0.
0.
0.
0.
-0.002
-0.002
-0.008
-0.012
-0.024
-0.037
-0.064
-0.095
-0.142
-0.222
-0.198
50.706
100023.008
100332.016
92.067
1.459
-0.068
1010.928
401.648
60.716
198.696
11.434
1893.366
100080.461
5.404
1.829
-0.174
-0.336
-0.259
-0.192
-0.118
-0.057
-0.028
-0.012
-0.005
0.
0.
0.
0.
0.
0.
0.
0.
0.
0.
0.
0.
0.
0.
0.
0.
0.
0.
0.
0.
-0.002
-0.003
-0.008
-0.011
-0.019
-0.033
-0.056
-0.079
-0.119
-0.189
-0.238
9.085
3228.627
16275.801
7.668
-0.202
16.492
16317.693
7957.847
75.608
21.407
0.429
6.825
69.380
168.736
515.012
20.547
-0.039
-0.270
-0.180
-0.102
-0.048
-0.022
-0.011
-0.002
0.
0.
0.
0.
0.
0.
0.
0.
0.
0.
0.
0.
0.
0.
0.
0.
0.
0.
0.
0.
-0.002
-0.005
-0.008
-0.010
-0.016
-0.029
-0.048
-0.073
-0.110
-0.166
-0.253
-0.189
3.513
20.973
-0.448
-0.750
1867.993
123542.992
21716.348
855.003
23.451
-0.118
4.411
89.831
1747.273
12515.411
109.481
1.362
-0.245
-0.174
-0.090
-0.040
-0.020
-0.006
-0.002
0.
0.
0.
0.
0.
0.
0.
0.
0.
0.
0.
0.
0.
0.
0.
0.
0.
0.
0.
0.
-0.002
-0.004
-0.008
-0.010
-0.016
-0.029
-0.052
-0.083
-0.125
-0.182
-0.257
-0.348
-0.570
-0.761
-0.684
-1.127
73.322
1500.831
191.218
167.517
6.696
-0.224
13.169
42.731
93.309
255.618
27.473
1.342
-0.233
-0.162
-0.083
-0.036
-0.016
-0.005
0.
0.
0.
0.
0.
0.
0.
0.
0.
0.
0.
0.
0.
0.
0.
0.
0.
0.
0.
0.
0.
0.
-0.003
-0.004
-0.011
-0.018
-0.032
-0.056
-0.102
-0.163
-0.201
-0.246
-0.311
-0.395
-0.466
-0.539
-0.784
4.238
329.314
779.094
56.391
22.247
34.408
4773.282
43169.234
51.664
2.326
1.303
-0.186
-0.277
-0.158
-0.078
-0.030
-0.012
-0.003
0.
0.
0.
0.
0.
0.
0.
0.
0.
0.
0.
0.
0.
0.
0.
0.
0.
0.
0.
0.
0.
0.002
0.000
-0.004
-0.008
-0.022
-0.039
-0.076
-0.141
-0.182
-0.091
0.126
-0.217
-0.349
-0.426
-0.489
-0.428
5.196
247.229
556.467
33.538
1141.136
1581.265
14172.316
34356.281
56.695
5.834
2.235
-0.293
-0.303
-0.161
-0.075
-0.030
-0.010
-0.003
0.
0.
0.
0.
0.
0.
0.
0.
0.
0.
0.
0.
0.
0.
0.
0.
0.
0.
0.
0.
0.
0.001
0.002
-0.002
-0.010
-0.024
-0.052
-0.113
-0.194
-0.177
1.798
7.590
0.881
-0.330
-0.418
-0.488
-0.474
0.896
6.357
11.077
326.980
7064.324
1072.929
5931.676
548.640
1599.864
1380.107
528.460
4.620
-0.301
-0.178
-0.080
-0.039
-0.011
0.000
0.
0.
0.
0.
0.
0.
0.
0.
0.
0.
0.
0.
0.
0.
0.
0.
0.
0.
0.
0.
0.001
0.001
0.000
-0.001
-0.008
-0.029
-0.065
-0.154
-0.266
-0.212
1.876
8.029
0.923
-0.347
-0.418
-0.478
-0.568
-0.590
0.334
12.747
4354.183
146806.984
2140.905
154.151
579.668
104988.914
102299.945
2276.212
9.320
-0.305
-0.194
-0.098
-0.045
-0.017
-0.004
0.001
0.
0.
0.
0.
0.
0.
0.
0.
0.
0.
0.
0.
0.
0.
0.
0.
0.
0.
0.
0.001
0.001
0.000
-0.001
-0.010
-0.028
-0.066
-0.132
-0.210
-0.228
-0.107
0.155
-0.218
-0.333
-0.363
-0.432
-0.554
-0.415
12.238
144.002
7469.707
11886.610
268.440
178.844
27123.453
6868.366
4908.093
46.313
0.367
-0.371
-0.218
-0.117
-0.063
-0.024
-0.009
-0.004
0.000
0.001
0.
0.
0.
0.
0.
0.
0.
0.
0.
0.
0.
0.
0.
0.
0.
0.
0.
0.001
0.001
0.
-0.003
-0.009
-0.029
-0.060
-0.101
-0.141
-0.186
-0.210
-0.237
-0.271
-0.290
-0.292
-0.358
-0.485
-0.274
15.455
229.653
107155.305
43432.488
9099.950
100032.477
713.984
58.348
11.795
0.176
-0.612
-0.440
-0.270
-0.162
-0.085
-0.039
-0.016
-0.005
-0.003
0.000
0.
0.
0.
0.
0.
0.
0.
0.
0.
0.
0.
0.
0.
0.
0.
0.
0.
0.001
0.001
0.000
-0.003
-0.008
-0.025
-0.051
-0.081
-0.113
-0.140
-0.169
-0.202
-0.230
-0.252
-0.275
-0.311
-0.413
0.701
11.304
190.229
26867.666
14935.197
10217.561
30201.777
47.238
1.394
0.630
-0.384
-0.386
-0.411
-0.331
-0.229
-0.138
-0.066
-0.030
-0.012
-0.004
0.000
0.001
0.
0.
0.
0.
0.
0.
0.
0.
0.
0.
0.
0.
0.
0.
0.
0.
0.
0.001
-0.001
-0.001
-0.007
-0.017
-0.037
-0.061
-0.087
-0.109
-0.132
-0.155
-0.191
-0.229
-0.273
-0.336
-0.354
3.392
48.178
25.387
21.949
65.664
93.106
29.349
12.551
284.228
194.048
34.909
10.788
2.548
0.480
-0.242
-0.188
-0.108
-0.048
-0.018
-0.007
-0.001
0.000
0.
0.
0.
0.
0.
0.
0.
0.
0.
0.
0.
0.
0.
0.
0.
0.
0.
0.001
0.001
-0.001
-0.005
-0.012
-0.024
-0.041
-0.060
-0.082
-0.101
-0.119
-0.149
-0.197
-0.248
-0.303
-0.331
0.754
8.249
4.545
-0.267
15.745
2889.264
1022.907
92.468
16881.775
7630.560
6529.970
201.223
57.603
31.767
2.479
-0.057
-0.136
-0.070
-0.026
-0.009
-0.002
0.000
0.
0.
0.
0.
0.
0.
0.
0.
0.
0.
0.
0.
0.
0.
0.
0.
0.
0.
0.001
-0.001
-0.003
-0.009
-0.016
-0.031
-0.050
-0.068
-0.083
-0.099
-0.119
-0.155
-0.190
-0.235
-0.283
-0.217
0.183
-0.198
-0.578
24.606
9803.897
2643.691
55.373
631.365
1409.044
108511.766
28204.348
7740.396
1932.647
195.761
6.728
-0.106
-0.084
-0.031
-0.011
-0.002
0.000
0.001
0.
0.
0.
0.
0.
0.
0.
0.
0.
0.
0.
0.
0.
0.
0.
0.
0.
0.
0.001
-0.003
-0.010
-0.022
-0.032
-0.046
-0.062
-0.076
-0.088
-0.107
-0.124
-0.147
-0.176
-0.225
-0.262
-0.310
-0.432
-0.579
0.397
22.925
19.411
8773.979
132.857
459.030
100130.742
143410.844
101069.531
1330.601
1800.928
23.495
-0.044
-0.089
-0.031
-0.011
-0.002
0.000
0.001
0.
0.
0.
0.
0.
0.
0.
0.
0.
0.
0.
0.
0.
0.
0.
0.
0.
0.
0.
-0.006
-0.015
-0.027
-0.040
-0.060
-0.076
-0.089
-0.096
-0.104
-0.111
-0.120
-0.134
-0.166
-0.217
-0.288
-0.395
-0.520
-0.611
-0.779
7.199
30889.457
166.186
12.723
198.158
1922.845
3397.985
48.790
29.534
1.874
-0.141
-0.090
-0.032
-0.009
-0.002
0.
0.
0.
0.
0.
0.
0.
0.
0.
0.
0.
0.
0.
0.
0.
0.
0.
0.
0.
0.
-0.002
-0.013
-0.023
-0.039
-0.057
-0.082
-0.103
-0.117
-0.114
-0.117
-0.119
-0.108
-0.117
-0.137
-0.183
-0.265
-0.337
2.420
34.301
18.835
6.315
29.639
68.003
6.276
29.173
44.738
5.996
0.152
-0.237
-0.238
-0.150
-0.078
-0.032
-0.010
0.000
0.
0.
0.
0.
0.
0.
0.
0.
0.
0.
0.
0.
0.
0.
0.
0.
0.
0.
0.
0.
-0.009
-0.019
-0.035
-0.055
-0.088
-0.131
-0.162
-0.175
-0.168
-0.145
-0.126
-0.120
-0.125
-0.139
-0.168
-0.247
0.057
166.030
100035.055
2486.117
264.860
42.677
99.379
11.180
612.708
1131.875
8.278
-0.534
-0.427
-0.266
-0.146
-0.074
-0.037
-0.014
-0.002
0.
0.
0.
0.
0.
0.
0.
0.
0.
0.
0.
0.
0.
0.
0.
0.
0.
0.
0.
-0.003
-0.013
-0.028
-0.045
-0.080
-0.142
-0.191
-0.205
-0.190
-0.216
-0.197
-0.166
-0.148
-0.149
-0.157
-0.190
-0.270
-0.005
142.299
62501.719
3076.578
4999.499
331.249
6.385
1.290
49.032
69.155
1.556
-0.582
-0.457
-0.294
-0.163
-0.087
-0.043
-0.019
-0.006
0.
0.
0.
0.
0.
0.
0.
0.
0.
0.
0.
0.
0.
0.
0.
0.
0.
0.
0.
-0.003
-0.015
-0.031
-0.060
-0.115
-0.181
-0.154
1.197
4.356
0.979
-0.222
-0.227
-0.196
-0.192
-0.206
-0.238
-0.328
-0.456
1.738
32.700
3216.870
105459.688
2717.412
10.852
5.709
1.265
1.140
0.529
0.255
-0.364
-0.330
-0.209
-0.112
-0.054
-0.023
-0.012
-0.001
0.
0.
0.
0.
0.
0.
0.
0.
0.
0.
0.
0.
0.
0.
0.
0.
0.
0.
-0.005
-0.018
-0.037
-0.071
-0.141
-0.192
0.872
39.536
268.189
29.766
0.062
-0.377
-0.276
-0.254
-0.287
-0.341
-0.444
-0.582
-0.172
57.410
16443.008
111362.344
2055.079
17.608
33.096
117.388
44.990
221.537
180.789
13.838
0.555
-0.251
-0.149
-0.069
-0.030
-0.013
-0.003
0.
0.
0.
0.
0.
0.
0.
0.
0.
0.
0.
0.
0.
0.
0.
0.
0.
0.
-0.005
-0.019
-0.037
-0.073
-0.148
-0.087
14.272
1024.132
1629.345
120.311
3.393
-0.902
-0.394
-0.327
-0.518
-0.540
-0.517
-0.386
2.794
237.579
100515.945
103819.289
218.048
2.802
174.279
3350.231
35192.387
86691.906
54258.020
9397.079
42.827
-0.043
-0.186
-0.088
-0.040
-0.015
-0.005
0.
0.
0.
0.
0.
0.
0.
0.
0.
0.
0.
0.
0.
0.
0.
0.
0.
0.
-0.005
-0.015
-0.033
-0.071
-0.141
0.102
67.381
54205.684
154103.797
109059.672
1849.548
-0.999
-0.384
-0.431
-0.767
0.101
13.138
27.702
256.431
1107.899
4683.749
101083.070
694.840
0.605
34.891
1629.846
120746.641
17736.154
105006.508
100269.188
233.292
0.337
-0.214
-0.106
-0.043
-0.019
-0.004
-0.001
0.
0.
0.
0.
0.
0.
0.
0.
0.
0.
0.
0.
0.
0.
0.
0.
0.
-0.003
-0.013
-0.031
-0.064
-0.122
-0.099
10.044
597.970
12184.286
1583.112
10.147
-0.904
-0.373
0.239
3933.231
678.585
4480.934
18801.699
28544.309
100629.148
101031.586
100610.313
590.214
2366.614
6.911
7053.505
100688.773
10413.937
49969.242
10357.730
51.906
0.325
-0.223
-0.118
-0.050
-0.019
-0.006
-0.001
0.
0.
0.
0.
0.
0.
0.
0.
0.
0.
0.
0.
0.
0.
0.
0.
0.
-0.001
-0.009
-0.023
-0.054
-0.107
-0.182
-0.057
2.690
152.230
6.688
-0.502
-0.761
0.147
3.345
20284.391
6559.086
82386.078
101594.656
101686.305
24498.639
25709.994
6493.659
2126.167
11552.371
1.938
131.749
2200.447
6530.802
1152.636
394.610
28.622
0.303
-0.243
-0.125
-0.053
-0.020
-0.009
-0.001
0.
0.
0.
0.
0.
0.
0.
0.
0.
0.
0.
0.
0.
0.
0.
0.
0.
0.000
-0.005
-0.018
-0.044
-0.091
-0.180
-0.319
-0.684
-0.369
0.342
-0.518
-0.821
-0.471
3.700
116.489
1299.654
100223.375
2234.811
226.672
70.622
1005.424
612.696
94.387
35.018
-0.009
31.395
298.645
52.258
12.889
8.300
2.195
-0.255
-0.249
-0.134
-0.056
-0.023
-0.008
-0.003
0.
0.
0.
0.
0.
0.
0.
0.
0.
0.
0.
0.
0.
0.
0.
0.
0.
0.001
-0.006
-0.012
-0.038
-0.083
-0.183
-0.341
0.159
22.552
93.859
16.998
592.771
2691.318
199.840
1504.138
40.778
141.683
164.903
7.667
24.022
1327.443
649.203
7.987
-0.381
0.605
1035.296
100034.867
433.621
65.787
332.840
78.138
4.338
-0.169
-0.135
-0.060
-0.026
-0.010
-0.002
0.
0.
0.
0.
0.
0.
0.
0.
0.
0.
0.
0.
0.
0.
0.
0.
0.
0.001
-0.005
-0.014
-0.035
-0.084
-0.193
-0.375
1.236
123.312
905.047
1746.219
15624.802
100811.453
1796.636
55157.391
91.559
1.236
13.847
442.167
246.727
22.115
11.881
-0.161
-0.935
-0.382
86.819
1538.210
197.695
461.740
12715.726
100064.414
199.088
0.627
-0.132
-0.065
-0.026
-0.011
-0.003
0.
0.
0.
0.
0.
0.
0.
0.
0.
0.
0.
0.
0.
0.
0.
0.
0.
0.001
-0.003
-0.011
-0.039
-0.079
-0.180
-0.337
0.035
20.671
1275.215
109400.734
24434.840
291.189
427.015
284.816
18.770
118.058
265.557
100010.781
99999.664
54.507
-0.764
-0.948
-0.961
1.258
104.767
5399.464
77237.891
123047.734
135023.469
100268.180
354.599
0.846
-0.128
-0.061
-0.025
-0.010
-0.003
0.
0.
0.
0.
0.
0.
0.
0.
0.
0.
0.
0.
0.
0.
0.
0.
0.
0.001
-0.004
-0.014
-0.040
-0.075
-0.161
-0.304
-0.420
2.678
221.115
6403.712
874.260
185.976
615.671
289.649
1626.431
100035.984
5330.786
23028.119
7718.918
22.222
-0.443
0.625
-0.489
12.862
2911.139
101545.914
115282.836
20789.889
9456.984
284.671
10.902
-0.039
-0.114
-0.052
-0.022
-0.008
-0.003
0.
0.
0.
0.
0.
0.
0.
0.
0.
0.
0.
0.
0.
0.
0.
0.
0.
0.
-0.003
-0.016
-0.040
-0.079
-0.154
-0.290
-0.457
-0.371
5.883
17.104
68.253
1970.920
91.502
859.225
102205.352
101448.305
7101.284
51.922
14.474
2.231
9.968
10.848
2.779
9.055
348.692
6854.616
1871.444
37.053
14.346
1.900
-0.117
-0.163
-0.093
-0.041
-0.018
-0.008
-0.002
0.
0.
0.
0.
0.
0.
0.
0.
0.
0.
0.
0.
0.
0.
0.
0.
0.
-0.002
-0.005
-0.015
-0.041
-0.093
-0.172
-0.269
-0.232
0.603
12.359
150.110
56.874
8797.654
89.671
1459.145
100029.586
3070.061
45.052
19.051
37.474
292.501
12531.767
1491.032
672.118
50.354
3060.146
6953.502
1434.225
27.640
-0.290
-0.351
-0.217
-0.128
-0.061
-0.027
-0.011
-0.005
0.
0.
0.
0.
0.
0.
0.
0.
0.
0.
0.
0.
0.
0.
0.
0.
0.
0.
-0.001
-0.006
-0.015
-0.049
-0.106
-0.163
0.333
11.987
156.948
803.734
100037.367
11427.388
203.657
57.650
24.613
185.182
33.973
36.327
9362.056
95665.844
8891.515
100562.023
111410.453
112348.344
4232.908
102014.922
115241.516
100477.547
562.137
0.220
-0.272
-0.155
-0.080
-0.040
-0.017
-0.005
-0.002
0.
0.
0.
0.
0.
0.
0.
0.
0.
0.
0.
0.
0.
0.
0.
0.
0.
0.
-0.003
-0.007
-0.019
-0.051
-0.111
0.404
32.095
377.831
18911.631
101665.805
103402.656
7227.918
103.109
5.282
5.549
11.404
29.180
391.351
101857.141
101907.063
100688.125
25580.939
9733.797
104501.695
112342.070
100797.273
2739.507
3906.826
43.914
-0.107
-0.187
-0.101
-0.053
-0.024
-0.008
-0.004
0.001
0.
0.
0.
0.
0.
0.
0.
0.
0.
0.
0.
0.
0.
0.
0.
0.
0.
0.001
-0.002
-0.007
-0.021
-0.057
-0.104
2.636
601.243
28323.264
3279.414
100274.477
1941.858
42.213
14.785
138.290
2214.807
26864.732
100585.492
286.179
1782.423
725.476
8506.786
605.336
20.727
144.541
3729.779
104500.063
1900.169
7.134
0.016
-0.233
-0.134
-0.068
-0.033
-0.010
-0.005
0.000
0.000
0.
0.
0.
0.
0.
0.
0.
0.
0.
0.
0.
0.
0.
0.
0.
0.
0.
0.001
-0.002
-0.006
-0.020
-0.057
-0.114
1.234
146.549
9758.836
4229.987
81.841
14.305
2.712
1750.951
101856.898
101767.516
104136.492
13601.394
16.274
69.716
18.245
7.737
2.430
25.114
2090.709
101382.148
131426.984
999.581
3.119
-0.281
-0.181
-0.085
-0.041
-0.020
-0.003
0.000
0.001
0.
0.
0.
0.
0.
0.
0.
0.
0.
0.
0.
0.
0.
0.
0.
0.
0.
0.
0.001
-0.002
-0.005
-0.016
-0.047
-0.180
-0.071
684.560
29193.174
104061.680
8.218
-0.484
3.748
12021.184
100643.914
4859.698
720.100
64.056
0.779
1.453
0.150
-0.657
-0.122
368.093
102650.430
124028.398
15338.730
41.140
0.143
-0.211
-0.114
-0.050
-0.022
-0.010
-0.001
0.001
0.
0.
0.
0.
0.
0.
0.
0.
0.
0.
0.
0.
0.
0.
0.
0.
0.
0.
0.
0.001
-0.001
-0.002
-0.011
-0.032
-0.166
-0.527
11.138
45.990
20.536
0.363
-0.367
-0.099
19.160
142.866
18.426
3.002
0.165
-0.466
-0.528
-0.544
-0.549
-0.385
55.981
7141.596
727.240
39.631
1.490
-0.196
-0.148
-0.067
-0.031
-0.016
-0.005
-0.001
0.
0.
0.
0.
0.
0.
0.
0.
0.
0.
0.
0.
0.
0.
0.
0.
0.
0.
0.
0.
0.001
0.
-0.001
-0.005
-0.017
-0.060
-0.279
-0.340
0.013
-0.015
-0.132
-0.167
-0.196
-0.101
0.047
-0.187
-0.294
-0.329
-0.353
-0.365
-0.367
-0.329
-0.459
-0.123
2.938
1.635
0.010
-0.189
-0.157
-0.086
-0.038
-0.019
-0.009
-0.003
0.
0.
0.
0.
0.
0.
0.
0.
0.
0.
0.
0.
0.
0.
0.
0.
0.
0.
0.
0.
0.
0.
0.001
0.
-0.001
-0.006
-0.018
-0.044
-0.071
-0.064
-0.061
-0.068
-0.071
-0.094
-0.119
-0.154
-0.186
-0.204
-0.203
-0.208
-0.221
-0.217
-0.112
-0.188
-0.346
-0.328
-0.229
-0.180
-0.136
-0.084
-0.043
-0.022
-0.010
-0.005
0.
0.
0.
0.
0.
0.
0.
0.
0.
0.
0.
0.
0.
0.
0.
0.
0.
0.
0.
0.
0.
0.
0.
0.001
0.001
0.000
-0.001
-0.003
-0.011
-0.016
-0.020
-0.022
-0.026
-0.032
-0.045
-0.060
-0.075
-0.091
-0.107
-0.118
-0.133
-0.146
-0.151
-0.124
-0.148
-0.168
-0.162
-0.126
-0.089
-0.062
-0.040
-0.020
-0.009
-0.006
-0.001
0.
0.
0.
0.
0.
0.
0.
0.
0.
0.
0.
0.
0.
0.
0.
0.
0.
0.
0.
0.
0.
0.
0.
0.
0.001
0.001
0.000
0.000
0.000
-0.001
-0.004
-0.005
-0.007
-0.011
-0.020
-0.025
-0.038
-0.051
-0.065
-0.075
-0.083
-0.099
-0.102
-0.107
-0.101
-0.097
-0.080
-0.058
-0.042
-0.029
-0.018
-0.008
-0.006
-0.002
0.
0.
0.
0.
0.
0.
0.
0.
0.
0.
0.
0.
0.
0.
0.
0.
0.
0.
0.
0.
0.
0.
0.
0.
0.
0.
0.001
0.001
0.002
0.002
0.001
0.001
0.002
0.001
-0.001
-0.007
-0.018
-0.023
-0.033
-0.041
-0.048
-0.052
-0.057
-0.059
-0.066
-0.063
-0.051
-0.042
-0.031
-0.022
-0.014
-0.009
-0.003
-0.001
0.
0.
0.
0.
0.
0.
0.
0.
0.
0.
0.
0.
0.
0.
0.
0.
0.
0.
0.
0.
0.
0.
0.
0.
0.
0.
0.
0.
0.001
0.001
0.001
0.002
0.002
0.002
0.002
-0.001
-0.006
-0.009
-0.014
-0.019
-0.023
-0.025
-0.028
-0.031
-0.033
-0.032
-0.028
-0.024
-0.019
-0.015
-0.010
-0.006
-0.001
0.
0.
0.
0.
0.
0.
0.
0.
0.
0.
0.
0.
0.
0.
0.
0.
0.
0.
0.
0.
0.
0.
0.
0.
0.
0.
0.
0.
0.
0.
0.
0.
0.
0.001
0.001
0.
0.
-0.002
-0.003
-0.006
-0.009
-0.012
-0.015
-0.014
-0.014
-0.017
-0.016
-0.014
-0.011
-0.010
-0.009
-0.007
-0.004
0.000
0.
0.
0.
0.
0.
0.
0.
0.
0.
0.
0.
0.
0.
0.
0.
0.
0.
0.
0.
0.
0.
0.
0.
0.
0.
0.
0.
0.
0.
0.
0.
0.
0.
0.
0.
0.
0.
0.
0.
-0.002
-0.002
-0.005
-0.006
-0.006
-0.008
-0.008
-0.008
-0.006
-0.006
-0.006
-0.005
-0.005
-0.002
0.
0.
0.
0.
0.
0.
0.
0.
0.
0.
0.
0.
0.
0.
0.
0.
0.
0.
0.
0.
0.
0.
0.
0.
0.
0.
0.
0.
0.
0.
0.
0.
0.
0.
0.
0.
-0.003
-0.005
-0.011
-0.019
-0.031
-0.041
-0.051
-0.056
-0.055
-0.054
-0.051
-0.047
-0.038
-0.030
-0.022
-0.017
-0.013
-0.009
-0.002
0.
0.
0.
0.
0.
0.
0.
0.
0.
0.
0.
0.
0.
0.
0.
0.
0.
0.
0.
0.
0.
0.
0.
0.
0.
0.
0.
0.
0.
0.
0.
0.
0.
0.
0.
-0.002
-0.005
-0.012
-0.022
-0.043
-0.069
-0.098
-0.120
-0.137
-0.137
-0.125
-0.113
-0.100
-0.088
-0.069
-0.051
-0.036
-0.023
-0.015
-0.009
-0.002
0.
0.
0.
0.
0.
0.
0.
0.
0.
0.
0.
0.
0.
0.
0.
0.
0.
0.
0.
0.
0.
0.
0.
0.
0.
0.
0.
0.
0.
0.
0.
0.
0.
0.
-0.004
-0.011
-0.023
-0.046
-0.086
-0.132
-0.173
-0.239
-0.378
-0.419
-0.299
-0.241
-0.217
-0.187
-0.153
-0.109
-0.072
-0.045
-0.024
-0.014
-0.007
-0.002
0.
0.
0.
0.
0.
0.
0.
0.
0.
0.
0.
0.
0.
0.
0.
0.
0.
0.
0.
0.
0.
0.
0.
0.
0.
0.
0.
0.
0.
0.
0.
0.
0.
-0.005
-0.017
-0.037
-0.075
-0.139
-0.162
0.389
1.304
0.056
-0.601
-0.578
-0.385
-0.273
-0.196
-0.242
-0.201
-0.137
-0.078
-0.044
-0.023
-0.011
-0.004
0.
0.
0.
0.
0.
0.
0.
0.
0.
0.
0.
0.
0.
0.
0.
0.
0.
0.
0.
0.
0.
0.
0.
0.
0.
0.
0.
0.
0.
0.
0.
0.
-0.002
-0.010
-0.027
-0.053
-0.117
-0.175
2.336
93.110
220.505
33.181
11.805
0.813
0.249
17.925
35.875
1.574
-0.255
-0.206
-0.126
-0.065
-0.031
-0.017
-0.005
-0.002
0.
0.
0.
0.
0.
0.
0.
0.
0.
0.
0.
0.
0.
0.
0.
0.
0.
0.
0.
0.
0.
0.
0.
0.
0.
0.
0.
0.
0.
0.
-0.002
-0.005
-0.017
-0.038
-0.077
-0.154
-0.095
42.770
85116.797
100396.703
791.667
402.418
17.048
7.691
3871.899
26830.170
42.816
-0.068
-0.256
-0.169
-0.088
-0.042
-0.019
-0.006
-0.002
0.
0.
0.
0.
0.
0.
0.
0.
0.
0.
0.
0.
0.
0.
0.
0.
0.
0.
0.
0.
0.
0.
0.
0.
0.
0.
0.
0.
0.
-0.002
-0.003
-0.009
-0.028
-0.052
-0.100
-0.190
-0.178
35.275
43415.262
113833.336
100256.617
345.101
26.502
6.367
1137.002
5251.326
26.036
0.445
-0.295
-0.206
-0.108
-0.051
-0.022
-0.011
-0.004
0.
0.
0.
0.
0.
0.
0.
0.
0.
0.
0.
0.
0.
0.
0.
0.
0.
0.
0.
0.
0.
0.
0.
0.
0.
0.
0.
0.
-0.002
-0.003
-0.007
-0.018
-0.039
-0.072
-0.123
-0.229
-0.372
1.535
64.191
1570.654
6412.047
66.582
7.856
4.940
7.924
10.721
4.148
0.896
-0.326
-0.247
-0.126
-0.060
-0.032
-0.016
-0.007
-0.003
-0.003
-0.002
0.
0.
0.
0.
0.
0.
0.
0.
0.
0.
0.
0.
0.
0.
0.
0.
0.
0.
0.
0.
0.
0.
0.
0.
0.
-0.003
-0.005
-0.016
-0.026
-0.057
-0.102
-0.162
-0.270
-0.427
-0.354
10.060
61.975
20.030
6.224
111.355
747.271
57.831
27.648
668.165
67.620
0.187
-0.263
-0.147
-0.078
-0.049
-0.026
-0.015
-0.011
-0.007
-0.003
-0.002
0.
0.
0.
0.
0.
0.
0.
0.
0.
0.
0.
0.
0.
0.
0.
0.
0.
0.
0.
0.
0.
0.
0.
-0.002
-0.003
-0.010
-0.022
-0.044
-0.080
-0.132
-0.180
-0.277
-0.430
-0.499
3.497
18.861
12.467
1452.185
15400.923
100088.359
2201.065
68.115
5234.891
246.523
0.663
-0.272
-0.170
-0.103
-0.069
-0.055
-0.037
-0.027
-0.017
-0.009
-0.006
-0.002
0.
0.
0.
0.
0.
0.
0.
0.
0.
0.
0.
0.
0.
0.
0.
0.
0.
0.
0.
0.
0.
0.
-0.002
-0.004
-0.013
-0.030
-0.064
-0.103
0.045
1.307
1.041
0.803
1.962
0.380
1.940
66.549
100061.609
101795.695
85546.984
515.750
4.703
31.555
6.750
-0.255
-0.305
-0.209
-0.148
-0.119
-0.097
-0.075
-0.055
-0.035
-0.020
-0.011
-0.005
-0.002
0.
0.
0.
0.
0.
0.
0.
0.
0.
0.
0.
0.
0.
0.
0.
0.
0.
0.
0.
0.
0.
-0.002
-0.008
-0.015
-0.037
-0.078
-0.117
0.928
11.617
13.822
14.882
30.950
12.463
28.843
90.765
2651.172
7415.273
98.758
4.934
0.127
2.333
0.708
-0.386
-0.376
-0.306
-0.238
-0.174
-0.092
-0.098
-0.088
-0.063
-0.035
-0.018
-0.009
-0.002
0.
0.
0.
0.
0.
0.
0.
0.
0.
0.
0.
0.
0.
0.
0.
0.
0.
0.
0.
0.
0.
-0.001
-0.008
-0.016
-0.043
-0.093
-0.142
0.576
20.732
980.539
914.160
37.451
62.219
33.573
254.740
291.082
35.503
2.254
-0.612
-0.323
0.797
0.265
-0.128
-0.403
-0.422
-0.245
3.002
14.108
3.494
-0.002
-0.091
-0.054
-0.026
-0.012
-0.005
0.
0.
0.
0.
0.
0.
0.
0.
0.
0.
0.
0.
0.
0.
0.
0.
0.
0.
0.
0.
0.
-0.001
-0.007
-0.021
-0.046
-0.096
-0.161
0.226
107.278
100006.320
100008.516
85.532
16.147
8.161
241.354
806.824
12.070
-0.561
-0.664
-0.439
2.107
38.972
106.683
7.809
-0.162
1.493
284.072
10287.757
353.830
2.070
-0.118
-0.075
-0.035
-0.015
-0.008
0.
0.
0.
0.
0.
0.
0.
0.
0.
0.
0.
0.
0.
0.
0.
0.
0.
0.
0.
0.
0.
-0.001
-0.011
-0.023
-0.044
-0.092
-0.168
-0.087
18.997
2013.997
1701.643
15.714
0.552
2.411
18.442
40.402
1.290
-0.662
-0.546
5.036
151.144
15422.347
100034.594
456.369
8.372
7.515
1444.322
100008.398
2015.573
4.685
-0.131
-0.094
-0.041
-0.019
-0.009
0.
0.
0.
0.
0.
0.
0.
0.
0.
0.
0.
0.
0.
0.
0.
0.
0.
0.
0.
0.
-0.002
-0.004
-0.011
-0.027
-0.046
-0.084
-0.161
-0.257
0.162
4.702
4.309
0.450
58.704
1565.778
199.845
2.762
-0.569
-0.777
1.352
382.000
3424.810
23044.547
105346.055
895.748
66.317
181.883
48.282
493.876
57.056
0.905
-0.161
-0.102
-0.045
-0.019
-0.009
-0.002
0.
0.
0.
0.
0.
0.
0.
0.
0.
0.
0.
0.
0.
0.
0.
0.
0.
0.
0.
-0.002
-0.006
-0.010
-0.029
-0.045
-0.077
-0.137
-0.226
-0.295
-0.365
-0.460
4.924
2290.619
100100.844
28387.611
32.594
-0.343
-1.071
3.717
3506.049
62539.477
400.073
8871.533
6407.779
193.538
705.325
4.016
39.788
17.538
0.514
-0.165
-0.098
-0.044
-0.017
-0.009
-0.002
0.
0.
0.
0.
0.
0.
0.
0.
0.
0.
0.
0.
0.
0.
0.
0.
0.
0.
-0.002
-0.005
-0.009
-0.015
-0.028
-0.047
-0.073
-0.113
-0.171
-0.243
-0.347
-0.403
20.280
13913.809
61380.801
3415.481
93.293
0.943
290.084
142.187
10019.727
3608.931
35.598
59927.191
117518.766
115.366
9.924
1.713
8.528
4.484
0.027
-0.154
-0.086
-0.039
-0.016
-0.008
-0.002
0.
0.
0.
0.
0.
0.
0.
0.
0.
0.
0.
0.
0.
0.
0.
0.
0.
0.
-0.002
-0.007
-0.010
-0.018
-0.028
-0.044
-0.072
-0.101
-0.142
-0.200
-0.309
-0.412
4.348
3824.867
56517.984
110.847
13.260
21.677
13158.485
10693.482
23097.305
23898.070
31.512
241.649
2184.419
2357.498
13825.089
116.374
2.034
-0.140
-0.222
-0.138
-0.074
-0.033
-0.014
-0.003
0.
0.
0.
0.
0.
0.
0.
0.
0.
0.
0.
0.
0.
0.
0.
0.
0.
0.
0.
-0.002
-0.005
-0.011
-0.016
-0.025
-0.045
-0.065
-0.097
-0.133
-0.190
-0.289
-0.416
-0.397
8.618
61.689
1.673
-0.430
137.628
69115.633
152669.234
103129.180
3557.281
15.876
220.755
100069.102
138942.609
101475.656
5316.444
46.950
0.020
-0.219
-0.122
-0.059
-0.026
-0.011
-0.002
0.
0.
0.
0.
0.
0.
0.
0.
0.
0.
0.
0.
0.
0.
0.
0.
0.
0.
0.
-0.002
-0.005
-0.009
-0.014
-0.024
-0.043
-0.065
-0.099
-0.147
-0.216
-0.294
-0.396
-0.498
-0.606
0.041
-0.637
-0.909
8.441
274.289
18320.930
77222.375
115.002
6.653
41.019
2451.152
1653.718
7801.545
15320.344
76.714
0.141
-0.200
-0.106
-0.047
-0.020
-0.005
-0.001
0.001
0.
0.
0.
0.
0.
0.
0.
0.
0.
0.
0.
0.
0.
0.
0.
0.
0.
0.
0.
-0.003
-0.005
-0.011
-0.023
-0.043
-0.068
-0.116
-0.189
-0.247
-0.174
0.151
0.404
-0.283
-0.617
-0.697
-0.189
48.796
75908.352
106649.508
33404.961
154.408
2.818
22.197
53.728
47.590
135.036
81.316
4.310
-0.242
-0.186
-0.095
-0.041
-0.013
-0.004
0.001
0.001
0.001
0.
0.
0.
0.
0.
0.
0.
0.
0.
0.
0.
0.
0.
0.
0.
0.
0.
0.
-0.003
-0.004
-0.009
-0.023
-0.043
-0.081
-0.166
-0.263
-0.099
5.672
21.712
5.548
0.534
-0.481
-0.644
0.124
66.427
35211.906
100045.563
239.903
22.026
17.426
23.686
28.941
5.441
14.651
9.324
0.011
-0.319
-0.186
-0.082
-0.037
-0.014
-0.002
0.001
0.001
0.001
0.
0.
0.
0.
0.
0.
0.
0.
0.
0.
0.
0.
0.
0.
0.
0.
0.
0.001
0.001
-0.004
-0.006
-0.021
-0.052
-0.124
-0.411
-0.756
0.844
320.834
10939.197
101.726
0.511
-0.421
-0.658
-0.510
7.226
74.358
88.718
151.484
16510.992
6512.890
29.608
17.340
403.293
11270.871
12178.036
16.465
-0.292
-0.187
-0.090
-0.036
-0.011
-0.002
0.001
0.001
0.001
0.
0.
0.
0.
0.
0.
0.
0.
0.
0.
0.
0.
0.
0.
0.
0.
0.
0.001
0.002
0.000
-0.008
-0.024
-0.060
-0.156
-0.510
-0.716
0.519
341.449
13586.360
105.648
-0.043
-0.554
-0.659
-0.737
-0.400
9.989
82.178
5431.346
121356.281
12408.613
23.153
1419.718
66536.664
154125.438
100062.609
38.009
-0.262
-0.192
-0.097
-0.042
-0.012
-0.003
0.002
0.001
0.001
0.
0.
0.
0.
0.
0.
0.
0.
0.
0.
0.
0.
0.
0.
0.
0.
0.
0.001
0.002
0.000
-0.006
-0.027
-0.071
-0.125
-0.198
-0.142
-0.155
3.856
17.759
1.794
-0.146
0.433
-0.059
-0.494
1.750
757.756
100118.234
102459.961
80237.297
333.318
223.369
176690.500
101918.945
2042.698
101.424
1.465
-0.346
-0.205
-0.108
-0.060
-0.019
-0.006
-0.002
0.002
0.001
0.
0.
0.
0.
0.
0.
0.
0.
0.
0.
0.
0.
0.
0.
0.
0.
0.
0.001
0.002
-0.001
-0.006
-0.025
-0.070
-0.110
-0.073
0.435
0.781
-0.118
-0.354
-0.379
2.999
13.807
9.028
2.861
3.697
1077.755
100275.734
102925.203
100073.211
90.630
62.747
1505.955
1186.508
29.185
0.253
-0.599
-0.410
-0.235
-0.134
-0.074
-0.032
-0.013
-0.003
0.001
0.001
0.
0.
0.
0.
0.
0.
0.
0.
0.
0.
0.
0.
0.
0.
0.
0.
0.
0.001
0.001
-0.001
-0.007
-0.021
-0.055
-0.095
-0.103
0.184
0.384
-0.161
-0.352
-0.359
1.620
8.339
16.506
6.472
33.187
1703.738
1362.210
243.566
141.240
26.717
46.177
127.616
32.189
2.001
-0.612
-0.667
-0.480
-0.321
-0.201
-0.109
-0.051
-0.026
-0.010
-0.003
0.000
0.001
0.
0.
0.
0.
0.
0.
0.
0.
0.
0.
0.
0.
0.
0.
0.
0.
0.001
0.001
-0.002
-0.007
-0.016
-0.038
-0.072
-0.103
-0.129
-0.149
-0.219
-0.286
-0.346
-0.307
0.190
1.546
1.255
201.280
100030.703
16911.785
29.238
1.840
5.816
34.632
217.009
57.548
13.261
0.960
-0.371
-0.495
-0.393
-0.281
-0.169
-0.084
-0.038
-0.014
-0.004
0.001
0.001
0.
0.
0.
0.
0.
0.
0.
0.
0.
0.
0.
0.
0.
0.
0.
0.
0.
-0.001
-0.003
-0.006
-0.012
-0.026
-0.048
-0.080
-0.115
-0.154
-0.188
-0.230
-0.300
-0.342
-0.382
-0.406
0.010
39.672
1170.492
405.183
5.421
-0.343
8.674
20.538
12.406
21.187
19.981
22.928
9.009
1.892
0.285
-0.253
-0.208
-0.122
-0.054
-0.023
-0.008
-0.001
0.000
0.
0.
0.
0.
0.
0.
0.
0.
0.
0.
0.
0.
0.
0.
0.
0.
0.
-0.001
-0.001
-0.004
-0.010
-0.018
-0.035
-0.057
-0.092
-0.128
-0.152
-0.184
-0.233
-0.282
-0.335
-0.388
-0.305
6.388
65.425
23.103
0.127
-0.373
6.790
5.359
1.598
4.875
37.680
1339.612
442.734
130.922
9.569
0.722
-0.150
-0.147
-0.069
-0.026
-0.008
-0.001
0.000
0.
0.
0.
0.
0.
0.
0.
0.
0.
0.
0.
0.
0.
0.
0.
0.
0.
-0.002
-0.001
-0.003
-0.010
-0.021
-0.037
-0.059
-0.088
-0.112
-0.135
-0.160
-0.194
-0.238
-0.269
-0.310
-0.343
-0.089
0.891
0.117
-0.644
-0.788
-0.483
6.392
727.106
437.643
41.348
1712.456
1402.415
1709.428
26.415
1.676
-0.045
-0.152
-0.082
-0.030
-0.008
-0.001
0.
0.
0.
0.
0.
0.
0.
0.
0.
0.
0.
0.
0.
0.
0.
0.
0.
0.
0.
-0.002
-0.003
-0.014
-0.028
-0.048
-0.074
-0.105
-0.134
-0.156
-0.172
-0.191
-0.213
-0.227
-0.254
-0.279
-0.314
-0.384
-0.509
-0.612
-0.403
1.771
46.333
100042.516
38365.746
29.816
24.288
82.033
99.951
4.614
-0.085
-0.235
-0.156
-0.082
-0.030
-0.013
-0.001
0.
0.
0.
0.
0.
0.
0.
0.
0.
0.
0.
0.
0.
0.
0.
0.
0.
0.
0.
-0.001
-0.011
-0.022
-0.036
-0.063
-0.101
-0.153
-0.193
-0.212
-0.216
-0.216
-0.215
-0.220
-0.229
-0.232
-0.271
-0.363
-0.441
2.140
37.940
213.835
155.688
464.143
688.846
32.166
483.139
798.702
8.068
-0.432
-0.447
-0.286
-0.158
-0.079
-0.036
-0.012
-0.001
0.
0.
0.
0.
0.
0.
0.
0.
0.
0.
0.
0.
0.
0.
0.
0.
0.
0.
0.
-0.001
-0.015
-0.028
-0.049
-0.090
-0.155
-0.217
-0.258
-0.277
-0.279
-0.267
-0.237
-0.223
-0.229
-0.232
-0.257
-0.343
-0.087
132.850
49205.820
101256.602
15646.988
63.818
25.827
43.329
100556.563
100353.930
84.147
-0.384
-0.474
-0.311
-0.173
-0.086
-0.041
-0.016
-0.004
0.
0.
0.
0.
0.
0.
0.
0.
0.
0.
0.
0.
0.
0.
0.
0.
0.
0.
-0.001
-0.005
-0.021
-0.037
-0.070
-0.131
-0.211
-0.244
-0.034
0.104
-0.220
-0.304
-0.271
-0.238
-0.238
-0.242
-0.271
-0.357
-0.143
114.427
30803.580
101159.008
131443.578
12380.483
10.962
27.003
2263.280
2702.459
29.335
0.424
-0.440
-0.347
-0.218
-0.109
-0.053
-0.022
-0.008
-0.002
0.
0.
0.
0.
0.
0.
0.
0.
0.
0.
0.
0.
0.
0.
0.
0.
0.
-0.001
-0.007
-0.025
-0.048
-0.090
-0.169
-0.219
1.098
17.278
58.249
9.491
-0.108
-0.323
-0.279
-0.268
-0.278
-0.311
-0.408
-0.543
1.568
35.386
746.715
100602.156
15913.859
1248.610
1796.157
64.274
347.348
50.877
2.027
-0.061
-0.380
-0.272
-0.145
-0.066
-0.029
-0.014
-0.002
0.
0.
0.
0.
0.
0.
0.
0.
0.
0.
0.
0.
0.
0.
0.
0.
0.
-0.001
-0.010
-0.028
-0.053
-0.104
-0.193
-0.063
14.120
1671.491
100033.641
1128.793
2.834
-0.418
-0.356
-0.334
-0.355
-0.407
-0.522
-0.669
1.235
384.781
3557.761
1580.246
86.838
16981.074
30208.980
41.653
40.218
14.345
7.979
3.578
-0.073
-0.327
-0.186
-0.085
-0.036
-0.015
-0.004
0.
0.
0.
0.
0.
0.
0.
0.
0.
0.
0.
0.
0.
0.
0.
0.
0.
-0.001
-0.011
-0.028
-0.052
-0.109
-0.195
0.046
35.231
8007.377
103120.438
3124.528
4.376
-0.695
-0.469
-0.463
-0.535
-0.574
-0.592
-0.631
7.892
30199.469
115262.117
12777.034
43.109
59.263
82.518
18.241
79.038
77.741
312.607
358.845
8.778
-0.270
-0.228
-0.105
-0.044
-0.017
-0.006
0.
0.
0.
0.
0.
0.
0.
0.
0.
0.
0.
0.
0.
0.
0.
0.
0.
-0.001
-0.009
-0.026
-0.047
-0.102
-0.190
0.184
131.766
100049.563
100421.453
177.864
0.882
-0.999
-0.619
-0.867
-1.158
-0.068
13.073
22.132
19.313
224.676
1238.791
246.358
12.402
1.102
2.699
214.688
3918.821
427.278
6821.675
5986.628
46.895
0.127
-0.235
-0.122
-0.049
-0.019
-0.006
-0.001
0.
0.
0.
0.
0.
0.
0.
0.
0.
0.
0.
0.
0.
0.
0.
0.
-0.001
-0.009
-0.021
-0.041
-0.086
-0.165
-0.128
16.797
1567.013
1458.677
24.560
-0.185
-0.843
-0.776
-1.191
-0.186
29.422
4248.513
17075.816
15412.810
813.831
674.703
312.971
5.710
0.736
3.977
1570.657
101862.445
101673.453
104980.719
107269.234
2671.392
6.738
-0.221
-0.131
-0.051
-0.023
-0.006
-0.001
0.
0.
0.
0.
0.
0.
0.
0.
0.
0.
0.
0.
0.
0.
0.
0.
0.
-0.004
-0.016
-0.036
-0.069
-0.142
-0.236
0.001
3.056
3.474
0.600
-0.272
-0.772
-0.768
-0.822
1.973
238.185
60428.223
102437.688
105111.719
9531.848
184.511
77.715
2.384
-0.078
2.534
68.182
2792.714
100103.172
11702.373
93457.102
21296.881
12.703
-0.219
-0.130
-0.055
-0.022
-0.008
-0.001
0.
0.
0.
0.
0.
0.
0.
0.
0.
0.
0.
0.
0.
0.
0.
0.
0.
-0.002
-0.010
-0.026
-0.061
-0.119
-0.234
-0.425
-0.527
-0.642
-0.504
-0.554
-0.015
5.444
9.771
1.918
62.819
1754.857
823.623
2130.469
2236.432
26.914
3.678
-0.131
-0.418
2.167
3.595
24.533
186.183
39.896
172.839
40.890
0.531
-0.246
-0.134
-0.056
-0.021
-0.009
-0.003
0.
0.
0.
0.
0.
0.
0.
0.
0.
0.
0.
0.
0.
0.
0.
0.
0.
-0.001
-0.004
-0.019
-0.053
-0.110
-0.325
-0.759
-0.527
-0.100
0.388
11.153
232.927
143.296
118.201
10.010
1.563
11.660
31.374
25.158
13.789
3.323
1.563
-0.660
-0.864
-0.501
4.392
24.724
3.144
1.166
4.571
4.044
0.231
-0.238
-0.133
-0.055
-0.023
-0.008
-0.003
0.
0.
0.
0.
0.
0.
0.
0.
0.
0.
0.
0.
0.
0.
0.
0.
0.
0.001
-0.003
-0.015
-0.042
-0.108
-0.411
-0.890
-0.495
0.935
42.491
1638.023
100509.125
27375.820
78.143
15.751
0.127
0.032
11.011
214.299
130.273
2.960
-0.547
-0.843
-0.911
-0.682
3.300
9.584
8.453
204.161
624.213
179.137
8.883
-0.086
-0.127
-0.061
-0.024
-0.008
-0.003
0.
0.
0.
0.
0.
0.
0.
0.
0.
0.
0.
0.
0.
0.
0.
0.
0.
0.001
-0.001
-0.015
-0.042
-0.097
-0.265
-0.739
-0.669
5.855
2044.665
105354.820
87736.258
3864.177
4845.977
1620.274
7.213
82.566
2084.765
95869.438
22929.893
32.595
-0.443
0.128
-0.615
2.776
133.609
343.161
195.203
43481.258
100109.016
617.836
13.414
-0.037
-0.125
-0.054
-0.022
-0.010
-0.003
0.
0.
0.
0.
0.
0.
0.
0.
0.
0.
0.
0.
0.
0.
0.
0.
0.
0.001
-0.001
-0.016
-0.039
-0.087
-0.184
-0.361
-0.486
14.800
55224.266
105318.719
866.091
203.352
107715.906
35556.215
283.142
6064.418
100347.953
35206.309
2623.775
14.850
20.898
369.287
30.177
8.232
804.829
102994.727
4276.925
2909.450
15262.885
102.463
1.409
-0.174
-0.115
-0.048
-0.020
-0.009
-0.002
0.
0.
0.
0.
0.
0.
0.
0.
0.
0.
0.
0.
0.
0.
0.
0.
0.
0.001
-0.004
-0.019
-0.039
-0.084
-0.160
-0.303
-0.497
0.743
105.588
234.842
11.561
1327.456
1998.967
61943.887
90139.797
8419.529
14828.646
1216.561
15.645
4.778
233.762
23921.549
314.852
114.162
10246.577
101512.000
25520.615
27.829
15.753
1.458
-0.237
-0.171
-0.091
-0.039
-0.015
-0.005
-0.001
0.
0.
0.
0.
0.
0.
0.
0.
0.
0.
0.
0.
0.
0.
0.
0.
0.
-0.001
-0.004
-0.016
-0.040
-0.087
-0.172
-0.293
-0.444
-0.285
7.642
84.606
166.065
185537.969
6925.864
8419.788
101056.063
2238.823
27.013
7.498
5.637
148.652
2519.745
555.868
54.776
56522.066
102991.320
99635.664
220.017
5.289
-0.448
-0.388
-0.237
-0.135
-0.064
-0.029
-0.011
-0.004
0.001
0.
0.
0.
0.
0.
0.
0.
0.
0.
0.
0.
0.
0.
0.
0.
0.
0.
-0.001
-0.005
-0.014
-0.042
-0.101
-0.178
-0.252
0.352
18.370
379.536
67845.742
38232.551
105350.164
15694.715
1176.243
167.770
25.881
2.739
139.727
390.283
1494.128
195606.969
2128.180
10503.579
1966.516
18133.928
100417.602
2020.510
29.297
-0.315
-0.306
-0.170
-0.089
-0.042
-0.017
-0.006
-0.001
0.001
0.
0.
0.
0.
0.
0.
0.
0.
0.
0.
0.
0.
0.
0.
0.
0.
0.
-0.002
-0.006
-0.016
-0.046
-0.105
-0.156
0.517
6.575
831.808
100219.031
40587.758
102220.430
43493.941
86.893
21.512
7.685
6.407
9.631
384.570
1256.492
629.371
1093.500
384.765
200066.344
12632.438
8185.653
914.978
107.559
5.101
-0.293
-0.210
-0.110
-0.056
-0.027
-0.008
-0.003
0.000
0.000
0.
0.
0.
0.
0.
0.
0.
0.
0.
0.
0.
0.
0.
0.
0.
0.
0.
-0.002
-0.006
-0.017
-0.046
-0.101
-0.038
3.336
16.937
523.406
38930.027
821.169
376.861
142.326
11.336
100.471
2368.975
506.490
189.175
22.801
43.944
75.181
20.456
10.221
125.203
1882.583
100233.922
1713.265
4.647
-0.263
-0.244
-0.139
-0.072
-0.035
-0.011
-0.004
0.000
0.001
0.
0.
0.
0.
0.
0.
0.
0.
0.
0.
0.
0.
0.
0.
0.
0.
0.
0.001
-0.002
-0.005
-0.016
-0.043
-0.096
-0.077
2.374
23.684
173.104
42.731
9.516
1.540
63.310
2724.410
924.251
137063.719
6495.759
316.774
6.111
1.920
2.615
1.117
49.352
1414.776
993.024
85154.414
888.528
2.731
-0.285
-0.175
-0.084
-0.041
-0.021
-0.003
0.000
0.000
0.000
0.
0.
0.
0.
0.
0.
0.
0.
0.
0.
0.
0.
0.
0.
0.
0.
0.
0.001
-0.001
-0.004
-0.013
-0.034
-0.095
-0.185
1.212
174.550
1635.538
0.015
-0.486
0.241
707.863
101237.430
204.932
4971.013
508.852
13.460
-0.015
-0.447
2.267
7.408
649.891
101054.219
325.666
96.038
10.938
-0.042
-0.204
-0.110
-0.049
-0.024
-0.008
-0.001
0.000
0.000
0.
0.
0.
0.
0.
0.
0.
0.
0.
0.
0.
0.
0.
0.
0.
0.
0.
0.
0.001
-0.001
-0.001
-0.009
-0.023
-0.071
-0.208
-0.064
0.815
0.395
-0.449
-0.343
-0.275
2.732
18.899
3.914
9.181
3.435
-0.325
-0.654
-0.464
2.702
7.812
5.477
72.595
28.876
2.463
-0.054
-0.216
-0.137
-0.063
-0.028
-0.015
-0.005
0.000
0.
0.
0.
0.
0.
0.
0.
0.
0.
0.
0.
0.
0.
0.
0.
0.
0.
0.
0.
0.
0.001
0.
-0.001
-0.002
-0.012
-0.033
-0.088
-0.124
-0.106
-0.161
-0.162
-0.171
-0.190
-0.235
-0.247
-0.323
-0.339
-0.406
-0.464
-0.483
0.644
9.123
7.372
1.271
0.266
-0.029
-0.264
-0.220
-0.147
-0.078
-0.036
-0.018
-0.007
-0.003
0.
0.
0.
0.
0.
0.
0.
0.
0.
0.
0.
0.
0.
0.
0.
0.
0.
0.
0.
0.
0.
0.
0.001
-0.001
-0.001
-0.004
-0.013
-0.027
-0.044
-0.053
-0.058
-0.066
-0.078
-0.108
-0.146
-0.196
-0.244
-0.270
-0.296
-0.315
-0.271
2.948
37.568
19.492
0.865
-0.288
-0.267
-0.201
-0.132
-0.077
-0.045
-0.020
-0.009
-0.005
0.
0.
0.
0.
0.
0.
0.
0.
0.
0.
0.
0.
0.
0.
0.
0.
0.
0.
0.
0.
0.
0.
0.
0.001
0.001
0.000
0.000
-0.002
-0.008
-0.012
-0.015
-0.022
-0.029
-0.040
-0.059
-0.085
-0.111
-0.145
-0.171
-0.194
-0.213
-0.209
0.617
6.170
3.664
0.049
-0.191
-0.154
-0.099
-0.063
-0.038
-0.022
-0.008
-0.006
-0.001
0.
0.
0.
0.
0.
0.
0.
0.
0.
0.
0.
0.
0.
0.
0.
0.
0.
0.
0.
0.
0.
0.
0.
0.
0.001
0.001
0.002
0.000
0.
-0.001
-0.002
-0.007
-0.009
-0.017
-0.029
-0.047
-0.069
-0.095
-0.117
-0.131
-0.145
-0.152
-0.126
0.020
-0.033
-0.128
-0.115
-0.079
-0.049
-0.032
-0.021
-0.009
-0.005
-0.001
0.
0.
0.
0.
0.
0.
0.
0.
0.
0.
0.
0.
0.
0.
0.
0.
0.
0.
0.
0.
0.
0.
0.
0.
0.
0.
0.001
0.001
0.002
0.002
0.002
0.002
0.003
-0.002
-0.007
-0.016
-0.028
-0.046
-0.065
-0.078
-0.086
-0.092
-0.097
-0.099
-0.090
-0.091
-0.080
-0.060
-0.041
-0.027
-0.018
-0.010
-0.003
0.
0.
0.
0.
0.
0.
0.
0.
0.
0.
0.
0.
0.
0.
0.
0.
0.
0.
0.
0.
0.
0.
0.
0.
0.
0.
0.
0.
0.
0.001
0.001
0.001
0.001
0.002
0.001
-0.001
-0.004
-0.011
-0.019
-0.026
-0.039
-0.045
-0.049
-0.051
-0.052
-0.051
-0.052
-0.047
-0.038
-0.027
-0.018
-0.013
-0.008
-0.002
0.
0.
0.
0.
0.
0.
0.
0.
0.
0.
0.
0.
0.
0.
0.
0.
0.
0.
0.
0.
0.
0.
0.
0.
0.
0.
0.
0.
0.
0.
0.
0.
0.
0.
0.
0.
-0.002
-0.003
-0.008
-0.012
-0.017
-0.021
-0.027
-0.029
-0.030
-0.028
-0.028
-0.027
-0.020
-0.015
-0.011
-0.008
-0.005
-0.003
0.
0.
0.
0.
0.
0.
0.
0.
0.
0.
0.
0.
0.
0.
0.
0.
0.
0.
0.
0.
0.
0.
0.
0.
0.
0.
0.
0.
0.
0.
0.
0.
0.
0.
0.
0.
0.
0.
-0.002
-0.003
-0.006
-0.010
-0.013
-0.014
-0.016
-0.014
-0.013
-0.012
-0.010
-0.008
-0.007
-0.006
-0.004
-0.002
0.
0.
0.
0.
0.
0.
0.
0.
0.
0.
0.
0.
0.
0.
0.
0.
0.
0.
0.
0.
0.
0.
0.
0.
0.
0.
0.
0.
0.
0.
0.
0.
0.
0.
0.
-0.002
-0.004
-0.009
-0.018
-0.031
-0.042
-0.053
-0.059
-0.061
-0.066
-0.063
-0.055
-0.047
-0.040
-0.032
-0.025
-0.016
-0.011
-0.004
-0.002
0.
0.
0.
0.
0.
0.
0.
0.
0.
0.
0.
0.
0.
0.
0.
0.
0.
0.
0.
0.
0.
0.
0.
0.
0.
0.
0.
0.
0.
0.
0.
0.
0.
0.
0.
-0.004
-0.011
-0.024
-0.043
-0.065
-0.091
-0.119
-0.149
-0.167
-0.160
-0.145
-0.131
-0.114
-0.091
-0.071
-0.050
-0.032
-0.020
-0.012
-0.006
-0.002
0.
0.
0.
0.
0.
0.
0.
0.
0.
0.
0.
0.
0.
0.
0.
0.
0.
0.
0.
0.
0.
0.
0.
0.
0.
0.
0.
0.
0.
0.
0.
0.
0.
-0.002
-0.009
-0.023
-0.044
-0.082
-0.131
-0.186
-0.302
-0.652
-0.713
-0.393
-0.294
-0.271
-0.246
-0.206
-0.153
-0.106
-0.064
-0.037
-0.019
-0.009
-0.002
0.
0.
0.
0.
0.
0.
0.
0.
0.
0.
0.
0.
0.
0.
0.
0.
0.
0.
0.
0.
0.
0.
0.
0.
0.
0.
0.
0.
0.
0.
0.
0.
0.
-0.004
-0.019
-0.038
-0.076
-0.140
-0.208
-0.202
-0.470
0.420
3.178
0.055
0.567
-0.079
-0.132
-0.279
-0.248
-0.182
-0.114
-0.061
-0.032
-0.015
-0.007
-0.002
0.
0.
0.
0.
0.
0.
0.
0.
0.
0.
0.
0.
0.
0.
0.
0.
0.
0.
0.
0.
0.
0.
0.
0.
0.
0.
0.
0.
0.
0.
0.
-0.001
-0.012
-0.028
-0.059
-0.123
-0.210
0.233
9.279
16.493
7650.510
100210.086
33.118
42.029
39.138
76.493
5.097
0.150
-0.155
-0.162
-0.095
-0.043
-0.022
-0.008
-0.002
0.
0.
0.
0.
0.
0.
0.
0.
0.
0.
0.
0.
0.
0.
0.
0.
0.
0.
0.
0.
0.
0.
0.
0.
0.
0.
0.
0.
0.
0.
-0.002
-0.005
-0.019
-0.044
-0.083
-0.172
-0.256
5.350
385.108
1132.979
42608.961
102485.844
2458.144
206.868
12704.258
106400.789
203.781
10.326
0.664
-0.188
-0.122
-0.060
-0.026
-0.011
-0.002
0.
0.
0.
0.
0.
0.
0.
0.
0.
0.
0.
0.
0.
0.
0.
0.
0.
0.
0.
0.
0.
0.
0.
0.
0.
0.
0.
0.
0.
-0.002
-0.003
-0.011
-0.032
-0.060
-0.113
-0.224
-0.332
5.108
380.717
61739.316
104167.961
45112.301
43577.227
233.396
4331.700
48413.668
982.141
124.903
1.945
-0.240
-0.150
-0.068
-0.034
-0.014
-0.006
0.
0.
0.
0.
0.
0.
0.
0.
0.
0.
0.
0.
0.
0.
0.
0.
0.
0.
0.
0.
0.
0.
0.
0.
0.
0.
0.
0.
-0.002
-0.004
-0.008
-0.021
-0.045
-0.086
-0.147
-0.277
-0.423
2.668
791.116
103805.227
25138.180
363.764
9053.813
157.203
34.540
139.082
274.623
59.890
0.907
-0.298
-0.179
-0.083
-0.041
-0.020
-0.011
-0.005
-0.003
-0.002
0.
0.
0.
0.
0.
0.
0.
0.
0.
0.
0.
0.
0.
0.
0.
0.
0.
0.
0.
0.
0.
0.
0.
0.
0.
-0.003
-0.007
-0.017
-0.033
-0.072
-0.119
-0.191
-0.333
-0.499
2.234
1462.710
102850.555
615.698
24.879
218.155
38.188
4.946
211.656
43723.418
771.787
1.895
-0.334
-0.199
-0.100
-0.058
-0.037
-0.019
-0.013
-0.008
-0.005
-0.002
0.
0.
0.
0.
0.
0.
0.
0.
0.
0.
0.
0.
0.
0.
0.
0.
0.
0.
0.
0.
0.
0.
0.
-0.002
-0.003
-0.012
-0.026
-0.053
-0.096
-0.064
0.403
0.171
-0.214
1.024
340.908
15179.711
127.103
110.085
280.334
609.474
42.116
786.183
102017.328
5889.906
3.953
-0.355
-0.225
-0.129
-0.088
-0.064
-0.042
-0.030
-0.021
-0.011
-0.006
-0.002
0.
0.
0.
0.
0.
0.
0.
0.
0.
0.
0.
0.
0.
0.
0.
0.
0.
0.
0.
0.
0.
0.
-0.002
-0.006
-0.015
-0.036
-0.072
-0.055
4.914
99.667
68.408
34.152
130.922
20.398
996.448
150.604
6352.006
22828.529
309.173
19.003
33.311
320.880
51.589
0.525
-0.384
-0.278
-0.195
-0.151
-0.119
-0.087
-0.064
-0.039
-0.024
-0.011
-0.005
-0.002
0.
0.
0.
0.
0.
0.
0.
0.
0.
0.
0.
0.
0.
0.
0.
0.
0.
0.
0.
0.
0.
-0.002
-0.008
-0.020
-0.045
-0.094
0.199
55.128
11342.791
4578.678
2086.051
67742.516
1086.804
67104.039
16344.917
110416.125
100255.625
317.543
1.675
64.081
1704.284
213.192
1.825
-0.483
-0.396
-0.305
-0.220
-0.113
-0.119
-0.105
-0.074
-0.040
-0.020
-0.010
-0.002
0.
0.
0.
0.
0.
0.
0.
0.
0.
0.
0.
0.
0.
0.
0.
0.
0.
0.
0.
0.
0.
-0.002
-0.009
-0.025
-0.056
-0.113
0.024
23.124
1609.143
14309.209
33005.992
12027.526
100196.875
9440.811
101366.125
102147.984
889.438
18.084
-0.271
22.371
328.153
62.317
0.689
-0.519
-0.496
-0.232
4.077
20.314
4.650
0.010
-0.108
-0.062
-0.031
-0.013
-0.007
0.
0.
0.
0.
0.
0.
0.
0.
0.
0.
0.
0.
0.
0.
0.
0.
0.
0.
0.
0.
0.000
-0.005
-0.015
-0.028
-0.061
-0.132
-0.202
1.034
125.143
101045.875
101858.719
235.018
4451.816
448.042
80904.648
100477.258
189.407
-0.050
-0.681
0.016
3.004
4.845
9.517
7.369
3.330
8.214
525.081
34968.090
650.987
2.828
-0.136
-0.088
-0.041
-0.019
-0.009
0.
0.
0.
0.
0.
0.
0.
0.
0.
0.
0.
0.
0.
0.
0.
0.
0.
0.
0.
0.
-0.001
-0.006
-0.017
-0.034
-0.065
-0.141
-0.291
-0.369
20.385
2019.325
1857.505
21.374
23.851
10.698
371.680
1632.590
15.444
1.157
0.270
-0.486
3.077
139.724
662.225
1628.917
641.532
382.835
3894.457
104856.117
4974.327
7.208
-0.147
-0.113
-0.048
-0.022
-0.010
-0.002
0.
0.
0.
0.
0.
0.
0.
0.
0.
0.
0.
0.
0.
0.
0.
0.
0.
0.
0.000
-0.003
-0.008
-0.021
-0.040
-0.074
-0.149
-0.446
-0.828
-0.288
4.523
4.201
1.056
21.817
202.663
206.585
304.426
3.770
1.524
0.401
2.035
13.403
1701.822
100900.445
54905.383
101962.539
36557.598
883.773
14154.109
479.804
5.247
-0.159
-0.126
-0.055
-0.022
-0.010
-0.002
0.
0.
0.
0.
0.
0.
0.
0.
0.
0.
0.
0.
0.
0.
0.
0.
0.
0.
-0.002
-0.007
-0.013
-0.024
-0.050
-0.081
-0.145
-0.365
-0.847
-0.809
-0.505
-0.570
0.769
250.548
28704.785
13137.990
1860.910
20.978
-0.287
-0.688
6.213
19.402
1714.684
101172.766
9921.719
4410.760
41986.309
251.055
100056.938
8494.825
16.036
-0.112
-0.116
-0.056
-0.020
-0.010
-0.002
0.
0.
0.
0.
0.
0.
0.
0.
0.
0.
0.
0.
0.
0.
0.
0.
0.
0.
-0.002
-0.008
-0.017
-0.030
-0.057
-0.097
-0.140
-0.232
-0.356
-0.424
-0.464
-0.561
1.459
125.256
15996.125
100309.492
4925.053
10.014
0.359
3.345
2452.740
980.999
40.996
16418.070
142836.781
714.489
6.447
35.498
1565.390
380.780
4.292
-0.153
-0.106
-0.049
-0.020
-0.008
-0.002
0.
0.
0.
0.
0.
0.
0.
0.
0.
0.
0.
0.
0.
0.
0.
0.
0.
0.
-0.004
-0.010
-0.020
-0.033
-0.060
-0.100
-0.140
-0.188
-0.251
-0.327
-0.454
-0.562
1.450
229.336
6800.838
6147.342
187.547
2.303
32.755
235.940
85991.789
101442.188
363.074
8599.975
101870.914
4448.837
303.386
62.207
7.635
2.145
-0.109
-0.159
-0.089
-0.041
-0.016
-0.004
-0.002
0.
0.
0.
0.
0.
0.
0.
0.
0.
0.
0.
0.
0.
0.
0.
0.
0.
0.
-0.004
-0.010
-0.021
-0.035
-0.069
-0.102
-0.135
-0.180
-0.234
-0.315
-0.451
-0.582
0.295
171.312
11057.313
207.330
1.999
2.938
83.665
11424.474
24244.096
108175.555
4019.366
430.206
101150.297
96578.070
24800.928
100062.398
161.054
0.286
-0.247
-0.147
-0.070
-0.033
-0.013
-0.002
0.001
0.001
0.
0.
0.
0.
0.
0.
0.
0.
0.
0.
0.
0.
0.
0.
0.
0.
0.
-0.005
-0.010
-0.018
-0.035
-0.064
-0.098
-0.136
-0.185
-0.255
-0.335
-0.423
-0.179
0.688
21.868
340.133
26.529
6.184
133.404
127.954
8084.686
38630.852
834.443
15197.078
2162.228
104501.266
99482.852
128431.469
100253.969
306.524
0.503
-0.227
-0.129
-0.058
-0.030
-0.007
-0.001
0.
0.001
0.001
0.
0.
0.
0.
0.
0.
0.
0.
0.
0.
0.
0.
0.
0.
0.
0.
-0.004
-0.006
-0.014
-0.030
-0.054
-0.088
-0.137
-0.209
-0.289
-0.249
1.934
21.486
114.771
18.626
2.655
1.020
22.029
1201.453
8340.145
14034.244
84521.484
65635.531
711.377
4569.729
4813.948
7647.303
100153.250
983.979
12.199
-0.200
-0.208
-0.109
-0.049
-0.023
-0.005
-0.001
0.001
0.
0.001
0.001
0.
0.
0.
0.
0.
0.
0.
0.
0.
0.
0.
0.
0.
0.
0.
-0.001
-0.004
-0.010
-0.024
-0.049
-0.083
-0.149
-0.295
-0.425
2.702
183.076
1480.851
2074.920
145.802
17.215
4.991
10.880
4485.920
101729.188
9377.054
74.614
16.465
16.834
78.002
111.765
68.314
265.786
21.615
-0.020
-0.337
-0.195
-0.089
-0.043
-0.017
-0.004
-0.001
0.000
0.
0.001
0.001
0.
0.
0.
0.
0.
0.
0.
0.
0.
0.
0.
0.
0.
0.
0.
0.001
-0.002
-0.007
-0.022
-0.044
-0.094
-0.206
-0.527
-0.607
12.155
3114.127
167721.563
779.469
97.437
34.173
2.368
2.519
173.314
3400.951
183.672
28.188
12187.517
5801.612
100218.063
5783.321
127.532
87.334
78.385
1.234
-0.344
-0.190
-0.089
-0.043
-0.013
-0.002
-0.001
0.000
0.
0.001
0.001
0.
0.
0.
0.
0.
0.
0.
0.
0.
0.
0.
0.
0.
0.
0.
0.002
0.002
-0.005
-0.017
-0.048
-0.110
-0.147
5.755
1135.584
7.295
1572.238
100477.891
371.620
8.956
3.799
-0.212
-0.265
0.756
13.017
64.901
76.729
17201.789
7945.990
3493.805
709.016
1826.360
334.832
212.654
2.733
-0.333
-0.189
-0.094
-0.041
-0.015
-0.002
-0.001
-0.001
0.001
0.001
0.001
0.
0.
0.
0.
0.
0.
0.
0.
0.
0.
0.
0.
0.
0.
0.
0.001
0.000
-0.001
-0.015
-0.056
-0.219
0.141
19.450
1361.476
24.624
10.518
42.512
3.932
10.980
55.406
13.724
3.548
1.933
653.307
100025.500
1884.170
283.245
27.948
28.633
6458.290
104123.445
2242.354
9.614
-0.212
-0.342
-0.185
-0.099
-0.052
-0.019
-0.007
-0.001
-0.001
0.
0.001
0.
0.
0.
0.
0.
0.
0.
0.
0.
0.
0.
0.
0.
0.
0.
0.
0.001
-0.001
-0.007
-0.017
-0.062
-0.264
-0.147
7.324
131.016
412.389
18.991
-0.209
1.125
865.761
48822.805
2983.120
410.389
12.131
2336.496
131440.141
3023.803
291.550
7.082
274.513
7626.651
15597.067
290.468
1.191
-0.555
-0.367
-0.203
-0.116
-0.063
-0.032
-0.013
-0.004
-0.001
0.001
0.001
0.
0.
0.
0.
0.
0.
0.
0.
0.
0.
0.
0.
0.
0.
0.
0.
0.000
-0.004
-0.008
-0.017
-0.044
-0.140
-0.255
1.187
45.773
130.793
8.867
-0.159
0.440
227.743
4459.042
28309.691
1852.089
77.946
28267.010
101527.883
1768.886
11.636
12.003
666.645
100833.906
2600.629
109.310
2.654
-0.590
-0.424
-0.267
-0.153
-0.086
-0.041
-0.020
-0.007
0.000
0.001
0.
0.
0.
0.
0.
0.
0.
0.
0.
0.
0.
0.
0.
0.
0.
0.
0.
-0.003
-0.004
-0.007
-0.016
-0.032
-0.075
-0.130
-0.088
1.096
2.127
0.288
-0.244
-0.472
1.463
16.948
141.756
44.735
485.860
101330.664
101668.688
99.444
3.204
557.162
16385.016
100317.445
18338.992
7031.592
25.362
-0.486
-0.512
-0.389
-0.246
-0.130
-0.062
-0.028
-0.011
-0.002
0.001
0.
0.
0.
0.
0.
0.
0.
0.
0.
0.
0.
0.
0.
0.
0.
0.
0.
-0.003
-0.004
-0.008
-0.015
-0.026
-0.049
-0.092
-0.140
-0.188
-0.224
-0.280
-0.376
-0.474
-0.332
1.185
1.183
2.133
927.413
102624.609
26289.855
27.524
2.525
647.284
18690.303
547.283
1269.523
819.335
10.452
0.212
-0.430
-0.519
-0.413
-0.212
-0.096
-0.039
-0.014
-0.005
0.001
0.001
0.
0.
0.
0.
0.
0.
0.
0.
0.
0.
0.
0.
0.
0.
0.
-0.002
-0.004
-0.005
-0.009
-0.013
-0.023
-0.042
-0.072
-0.114
-0.167
-0.216
-0.261
-0.336
-0.406
-0.331
0.680
0.145
0.316
140.746
15267.376
1339.023
6.852
-0.454
10.391
47.968
9.254
7.084
5.104
3.659
4.096
0.920
-0.492
-0.723
-0.331
-0.135
-0.055
-0.017
-0.006
0.001
0.
0.
0.
0.
0.
0.
0.
0.
0.
0.
0.
0.
0.
0.
0.
0.
0.
-0.002
-0.005
-0.006
-0.011
-0.023
-0.041
-0.068
-0.104
-0.148
-0.197
-0.238
-0.294
-0.346
-0.378
-0.350
-0.430
-0.464
1.509
13.284
5.473
-0.355
-0.422
-0.385
6.593
674.425
420.929
12.194
5.565
4.873
3.205
0.014
-0.589
-0.342
-0.148
-0.066
-0.024
-0.006
0.000
0.
0.
0.
0.
0.
0.
0.
0.
0.
0.
0.
0.
0.
0.
0.
0.
0.
-0.002
-0.003
-0.006
-0.012
-0.025
-0.050
-0.075
-0.128
-0.183
-0.224
-0.266
-0.307
-0.330
-0.341
-0.363
-0.419
-0.456
-0.456
-0.472
-0.590
-0.538
1.648
22.081
75.786
103108.359
61622.070
1294.038
132.264
2.455
0.483
-0.341
-0.450
-0.292
-0.150
-0.069
-0.027
-0.011
-0.001
0.
0.
0.
0.
0.
0.
0.
0.
0.
0.
0.
0.
0.
0.
0.
0.
0.
-0.002
-0.002
-0.006
-0.017
-0.032
-0.057
-0.102
-0.180
-0.248
-0.291
-0.328
-0.360
-0.354
-0.325
-0.340
-0.388
-0.405
-0.425
-0.505
-0.582
0.609
59.813
20714.664
23172.816
57783.426
100435.766
8389.792
562.726
84.371
2.398
-0.619
-0.495
-0.308
-0.164
-0.079
-0.035
-0.013
-0.003
0.
0.
0.
0.
0.
0.
0.
0.
0.
0.
0.
0.
0.
0.
0.
0.
0.
0.
-0.002
-0.009
-0.023
-0.041
-0.081
-0.148
-0.246
-0.300
-0.202
-0.145
-0.370
-0.392
-0.291
-0.314
-0.372
-0.403
-0.414
-0.482
-0.506
5.910
302.645
103849.586
101486.094
47115.199
1123.101
519.270
101784.523
40302.641
56.382
1.458
-0.364
-0.344
-0.217
-0.105
-0.048
-0.015
-0.006
-0.002
0.
0.
0.
0.
0.
0.
0.
0.
0.
0.
0.
0.
0.
0.
0.
0.
0.
-0.001
-0.010
-0.027
-0.055
-0.106
-0.205
-0.294
0.254
8.985
17.202
1.729
-0.367
-0.246
-0.290
-0.389
-0.437
-0.462
-0.509
-0.567
3.317
136.929
6754.060
1667.251
5965.473
23.929
244.067
100293.563
104935.914
542.516
90.377
2.575
-0.311
-0.269
-0.150
-0.065
-0.026
-0.011
-0.002
0.
0.
0.
0.
0.
0.
0.
0.
0.
0.
0.
0.
0.
0.
0.
0.
-0.001
-0.002
-0.012
-0.035
-0.067
-0.137
-0.248
-0.067
18.134
325.854
431.479
21.922
-0.103
-0.421
-0.409
-0.423
-0.486
-0.536
-0.559
-0.644
-0.456
5.382
61.126
440.536
7642.811
2448.351
4000.482
3254.284
100211.555
8485.744
400.792
40.072
0.946
-0.303
-0.195
-0.088
-0.036
-0.015
-0.004
0.
0.
0.
0.
0.
0.
0.
0.
0.
0.
0.
0.
0.
0.
0.
0.
-0.001
-0.003
-0.018
-0.038
-0.075
-0.156
-0.284
1.356
558.833
100480.727
21752.545
346.203
1.630
-0.531
-0.527
-0.547
-0.514
-0.563
-0.615
-0.660
0.198
72.481
295.787
20.123
31.845
51162.777
191478.219
2097.091
4526.946
319.779
904.470
246.920
3.453
-0.308
-0.230
-0.110
-0.042
-0.017
-0.007
0.
0.
0.
0.
0.
0.
0.
0.
0.
0.
0.
0.
0.
0.
0.
0.
-0.001
-0.003
-0.017
-0.040
-0.075
-0.160
-0.287
0.881
269.618
44394.910
77916.125
765.910
2.242
-0.561
-0.606
-0.644
-0.635
-0.643
-0.695
-0.576
3.007
1356.527
19009.359
68.418
25.192
536.140
6512.046
217.047
14.136
7.380
61.560
28.496
0.907
-0.368
-0.261
-0.127
-0.046
-0.018
-0.006
0.
0.
0.
0.
0.
0.
0.
0.
0.
0.
0.
0.
0.
0.
0.
0.
-0.001
-0.005
-0.016
-0.034
-0.069
-0.148
-0.272
-0.206
11.737
339.592
426.606
24.991
0.332
0.174
-0.483
-0.713
-0.783
-0.203
2.661
1.955
1.714
44.611
167.932
9.316
69.063
909.991
114.638
15.212
17.091
23.608
73.748
47.564
5.692
-0.200
-0.270
-0.134
-0.053
-0.016
-0.006
-0.001
0.
0.
0.
0.
0.
0.
0.
0.
0.
0.
0.
0.
0.
0.
0.
0.
-0.003
-0.012
-0.031
-0.060
-0.124
-0.241
-0.325
1.311
29.325
28.658
14.958
9.056
0.979
-0.467
-0.879
-0.524
51.990
1590.400
303.914
255.140
253.744
8.528
8.236
77.436
827.682
196.986
85.710
135.085
1730.083
1043.377
4224.317
1491.077
4.979
-0.238
-0.133
-0.055
-0.019
-0.006
-0.001
0.
0.
0.
0.
0.
0.
0.
0.
0.
0.
0.
0.
0.
0.
0.
0.
-0.003
-0.009
-0.024
-0.048
-0.100
-0.198
-0.309
-0.384
-0.062
5.921
369.564
180.033
1.678
0.383
0.990
1.960
1703.163
100114.570
48030.270
101024.758
100025.867
140.584
3.407
9.987
27.977
784.182
617.857
108.418
1856.855
296.521
138298.438
9914.086
10.350
-0.212
-0.128
-0.052
-0.021
-0.006
0.000
0.
0.
0.
0.
0.
0.
0.
0.
0.
0.
0.
0.
0.
0.
0.
0.
-0.002
-0.003
-0.015
-0.039
-0.081
-0.165
-0.314
-0.458
0.342
2.914
58.025
32.617
4.290
229.118
649.052
22.220
265.563
48939.637
102255.438
102522.719
75889.094
81.031
-0.395
-0.385
16.462
1222.909
959.927
14.472
18.623
24.156
89774.742
84.632
0.391
-0.229
-0.119
-0.054
-0.018
-0.004
0.
0.
0.
0.
0.
0.
0.
0.
0.
0.
0.
0.
0.
0.
0.
0.
0.
0.
-0.004
-0.010
-0.029
-0.067
-0.156
-0.558
1.701
380.803
73.606
4.571
2.543
116.714
31698.893
100029.109
315.632
7.553
61.741
2397.974
592.866
47.441
1.474
-0.919
-0.939
0.525
18.375
16.294
0.309
-0.831
-1.008
-0.469
-0.341
-0.348
-0.232
-0.120
-0.049
-0.020
-0.007
-0.002
0.
0.
0.
0.
0.
0.
0.
0.
0.
0.
0.
0.
0.
0.
0.
0.
0.
-0.003
-0.005
-0.022
-0.056
-0.150
-0.658
28.648
20013.518
192.343
149.198
51.192
26135.350
101733.586
8498.712
77.623
5.399
0.856
6.264
7.138
2.905
-0.501
-0.926
-1.020
-0.959
0.313
18.606
23.815
1.476
5.939
11.629
1.525
-0.207
-0.220
-0.118
-0.049
-0.018
-0.008
-0.002
0.
0.
0.
0.
0.
0.
0.
0.
0.
0.
0.
0.
0.
0.
0.
0.
0.
-0.002
-0.004
-0.018
-0.046
-0.126
-0.417
-0.460
3.428
7.281
322.860
954.079
9632.571
108562.828
12116.110
249.914
3.975
38.265
876.599
218.682
37.774
5.350
0.127
1.578
-0.150
30.971
15261.573
34965.516
84.617
71.943
172.526
9.338
-0.063
-0.212
-0.121
-0.048
-0.018
-0.009
-0.001
0.
0.
0.
0.
0.
0.
0.
0.
0.
0.
0.
0.
0.
0.
0.
0.
0.
0.000
-0.001
-0.018
-0.045
-0.101
-0.214
-0.392
-0.406
6.456
3870.489
16996.424
151.944
100183.234
200045.531
47386.637
177.438
604.044
100003.148
8932.183
59.953
34.687
94.349
4281.027
131.714
80.269
100143.906
105859.227
773.608
30.652
51.391
3.723
-0.239
-0.212
-0.110
-0.044
-0.017
-0.006
-0.001
0.
0.
0.
0.
0.
0.
0.
0.
0.
0.
0.
0.
0.
0.
0.
0.
0.
0.001
-0.004
-0.016
-0.043
-0.089
-0.176
-0.319
-0.490
0.216
37.835
72.573
11.567
336.998
3192.550
101031.773
48494.016
141.571
4676.593
595.062
14.451
48.529
7323.103
104050.367
3196.010
49.725
874.108
48973.133
2210.520
7.992
0.827
-0.179
-0.291
-0.193
-0.094
-0.036
-0.014
-0.006
0.000
0.
0.
0.
0.
0.
0.
0.
0.
0.
0.
0.
0.
0.
0.
0.
0.
0.
0.
-0.003
-0.016
-0.042
-0.082
-0.163
-0.304
-0.492
-0.625
0.365
12.713
105.484
6798.777
101160.547
160994.438
5455.798
31.386
9.038
3.081
1.354
341.436
105499.148
101378.133
157.047
19990.287
5766.872
967.830
46.829
0.446
-0.547
-0.313
-0.244
-0.148
-0.070
-0.027
-0.009
-0.004
0.000
0.
0.
0.
0.
0.
0.
0.
0.
0.
0.
0.
0.
0.
0.
0.
0.
0.
-0.001
-0.004
-0.015
-0.040
-0.085
-0.164
-0.288
-0.423
0.337
12.568
584.086
15483.169
21706.234
102411.586
107168.797
127.530
1.637
-0.767
-0.133
4.257
3928.436
102427.398
2875.362
197.163
34.967
99.701
84.736
6.040
-0.617
-0.724
-0.349
-0.177
-0.103
-0.047
-0.017
-0.006
0.001
0.001
0.
0.
0.
0.
0.
0.
0.
0.
0.
0.
0.
0.
0.
0.
0.
0.
0.
-0.001
-0.005
-0.012
-0.039
-0.084
-0.162
-0.264
-0.179
7.718
68.011
4341.121
134977.234
15441.367
444.177
2980.462
41.204
49.165
37.129
4.189
108.268
8927.568
42849.629
126.259
65624.594
42.709
18.204
9.966
0.898
-0.506
-0.460
-0.236
-0.124
-0.064
-0.026
-0.010
-0.002
0.001
0.001
0.
0.
0.
0.
0.
0.
0.
0.
0.
0.
0.
0.
0.
0.
0.
0.
0.
-0.002
-0.004
-0.012
-0.034
-0.084
-0.153
-0.223
-0.171
5.926
47.586
514.384
577.769
106.378
5.320
60.024
1545.935
100218.859
38932.195
62.534
7174.631
21298.783
34.176
139.684
445.615
27.792
108.180
15.920
-0.092
-0.372
-0.255
-0.138
-0.072
-0.035
-0.014
-0.003
0.001
0.000
0.001
0.
0.
0.
0.
0.
0.
0.
0.
0.
0.
0.
0.
0.
0.
0.
0.
0.
-0.001
-0.004
-0.011
-0.029
-0.073
-0.129
-0.225
-0.462
-0.325
2.372
21.548
9.217
0.448
5.011
1329.436
100173.289
120716.625
100074.242
90.983
367.017
366.195
92.320
24293.371
100037.781
134.588
67.027
11.481
-0.096
-0.267
-0.159
-0.083
-0.040
-0.019
-0.001
0.000
0.000
0.001
0.
0.
0.
0.
0.
0.
0.
0.
0.
0.
0.
0.
0.
0.
0.
0.
0.
0.001
-0.001
-0.001
-0.009
-0.021
-0.054
-0.105
-0.203
-0.484
-0.829
-0.883
-0.323
-0.582
0.989
73.693
185.165
18679.023
1335.636
160.147
8.114
35.473
508.386
5374.903
1065.451
2212.796
19.804
2.156
0.309
-0.263
-0.181
-0.099
-0.045
-0.021
-0.007
-0.001
0.000
0.001
0.
0.
0.
0.
0.
0.
0.
0.
0.
0.
0.
0.
0.
0.
0.
0.
0.
0.
0.
0.001
-0.001
-0.005
-0.015
-0.036
-0.075
-0.123
-0.356
-0.609
-0.434
-0.319
-0.441
-0.684
-0.628
1.521
13.851
5.434
0.532
-0.329
7.865
492.862
5414.254
167.884
6.585
0.028
-0.389
-0.309
-0.195
-0.116
-0.060
-0.025
-0.012
-0.003
0.000
0.001
0.
0.
0.
0.
0.
0.
0.
0.
0.
0.
0.
0.
0.
0.
0.
0.
0.
0.
0.
0.
0.001
-0.001
-0.001
-0.008
-0.018
-0.038
-0.064
-0.095
-0.137
-0.147
-0.165
-0.219
-0.340
-0.469
-0.475
-0.461
-0.527
-0.616
-0.342
29.575
1473.363
1466.335
337.871
4.255
-0.396
-0.333
-0.214
-0.126
-0.070
-0.034
-0.015
-0.006
0.001
0.
0.
0.
0.
0.
0.
0.
0.
0.
0.
0.
0.
0.
0.
0.
0.
0.
0.
0.
0.
0.
0.
0.001
0.001
0.000
-0.001
-0.008
-0.015
-0.026
-0.036
-0.048
-0.065
-0.089
-0.129
-0.186
-0.258
-0.330
-0.381
-0.430
-0.467
0.269
184.746
100004.508
12570.693
53.516
0.985
-0.298
-0.205
-0.119
-0.070
-0.039
-0.019
-0.007
-0.004
0.
0.
0.
0.
0.
0.
0.
0.
0.
0.
0.
0.
0.
0.
0.
0.
0.
0.
0.
0.
0.
0.
0.
0.
0.001
0.001
0.000
0.000
-0.003
-0.008
-0.010
-0.018
-0.031
-0.050
-0.080
-0.120
-0.172
-0.225
-0.264
-0.299
-0.334
-0.125
20.131
700.125
264.814
4.386
-0.159
-0.180
-0.113
-0.063
-0.037
-0.018
-0.008
-0.005
0.
0.
0.
0.
0.
0.
0.
0.
0.
0.
0.
0.
0.
0.
0.
0.
0.
0.
0.
0.
0.
0.
0.
0.
0.
0.001
0.002
0.002
0.001
0.000
0.000
0.000
-0.007
-0.013
-0.024
-0.044
-0.084
-0.122
-0.159
-0.190
-0.214
-0.240
-0.232
0.171
2.289
1.427
-0.043
-0.143
-0.104
-0.059
-0.034
-0.020
-0.011
-0.004
0.
0.
0.
0.
0.
0.
0.
0.
0.
0.
0.
0.
0.
0.
0.
0.
0.
0.
0.
0.
0.
0.
0.
0.
0.
0.
0.
0.001
0.001
0.001
0.002
0.002
0.002
-0.001
-0.005
-0.015
-0.028
-0.055
-0.089
-0.116
-0.139
-0.150
-0.159
-0.158
-0.145
-0.126
-0.117
-0.106
-0.082
-0.050
-0.031
-0.019
-0.009
-0.004
0.
0.
0.
0.
0.
0.
0.
0.
0.
0.
0.
0.
0.
0.
0.
0.
0.
0.
0.
0.
0.
0.
0.
0.
0.
0.
0.
0.
0.
0.
0.001
0.002
0.001
0.001
-0.001
-0.003
-0.009
-0.021
-0.033
-0.051
-0.073
-0.085
-0.091
-0.088
-0.083
-0.080
-0.076
-0.068
-0.054
-0.034
-0.023
-0.014
-0.007
-0.004
0.
0.
0.
0.
0.
0.
0.
0.
0.
0.
0.
0.
0.
0.
0.
0.
0.
0.
0.
0.
0.
0.
0.
0.
0.
0.
0.
0.
0.
0.
0.
0.
0.
0.
0.
0.
-0.003
-0.008
-0.012
-0.021
-0.029
-0.038
-0.046
-0.048
-0.047
-0.043
-0.041
-0.037
-0.028
-0.021
-0.014
-0.009
-0.007
-0.004
0.
0.
0.
0.
0.
0.
0.
0.
0.
0.
0.
0.
0.
0.
0.
0.
0.
0.
0.
0.
0.
0.
0.
0.
0.
0.
0.
0.
0.
0.
0.
0.
0.
0.
0.
0.
0.
-0.002
-0.003
-0.008
-0.011
-0.016
-0.020
-0.022
-0.025
-0.024
-0.022
-0.021
-0.017
-0.013
-0.009
-0.007
-0.006
-0.002
0.
0.
0.
0.
0.
0.
0.
0.
0.
0.
0.
0.
0.
0.
0.
0.
0.
0.
0.
0.
0.
0.
0.
0.
0.
0.
0.
0.
0.
0.
0.
0.
0.
0.
0.
0.
-0.003
-0.009
-0.018
-0.030
-0.038
-0.049
-0.060
-0.066
-0.074
-0.070
-0.065
-0.055
-0.048
-0.040
-0.030
-0.020
-0.013
-0.007
-0.002
0.
0.
0.
0.
0.
0.
0.
0.
0.
0.
0.
0.
0.
0.
0.
0.
0.
0.
0.
0.
0.
0.
0.
0.
0.
0.
0.
0.
0.
0.
0.
0.
0.
0.
0.
-0.002
-0.012
-0.021
-0.040
-0.058
-0.082
-0.113
-0.146
-0.168
-0.166
-0.160
-0.154
-0.133
-0.110
-0.090
-0.066
-0.043
-0.025
-0.014
-0.007
-0.002
0.
0.
0.
0.
0.
0.
0.
0.
0.
0.
0.
0.
0.
0.
0.
0.
0.
0.
0.
0.
0.
0.
0.
0.
0.
0.
0.
0.
0.
0.
0.
0.
0.
-0.001
-0.010
-0.022
-0.043
-0.074
-0.117
-0.176
-0.278
-0.497
-0.535
-0.295
-0.244
-0.288
-0.292
-0.245
-0.189
-0.132
-0.087
-0.049
-0.024
-0.011
-0.005
-0.002
0.
0.
0.
0.
0.
0.
0.
0.
0.
0.
0.
0.
0.
0.
0.
0.
0.
0.
0.
0.
0.
0.
0.
0.
0.
0.
0.
0.
0.
0.
0.
0.000
-0.005
-0.019
-0.038
-0.074
-0.135
-0.220
-0.360
-0.605
-0.668
0.414
8.929
13.794
1.354
-0.149
-0.246
-0.115
-0.160
-0.143
-0.083
-0.040
-0.019
-0.008
-0.002
0.
0.
0.
0.
0.
0.
0.
0.
0.
0.
0.
0.
0.
0.
0.
0.
0.
0.
0.
0.
0.
0.
0.
0.
0.
0.
0.
0.
0.
0.
0.000
0.001
-0.012
-0.029
-0.063
-0.124
-0.225
-0.348
-0.449
0.111
121.490
506.396
2056.289
10302.266
135.186
59.896
11.703
20.835
4.308
-0.056
-0.114
-0.058
-0.026
-0.010
-0.002
0.
0.
0.
0.
0.
0.
0.
0.
0.
0.
0.
0.
0.
0.
0.
0.
0.
0.
0.
0.
0.
0.
0.
0.
0.
0.
0.
0.
0.
0.
-0.002
-0.008
-0.023
-0.049
-0.091
-0.186
-0.315
-0.158
6.111
130.606
1636.144
13723.063
69957.063
100539.977
25469.525
100340.875
1160.353
1229.084
83.035
0.750
-0.148
-0.077
-0.031
-0.013
-0.004
0.
0.
0.
0.
0.
0.
0.
0.
0.
0.
0.
0.
0.
0.
0.
0.
0.
0.
0.
0.
0.
0.
0.
0.
0.
0.
0.
0.
0.
-0.002
-0.003
-0.015
-0.033
-0.066
-0.126
-0.252
-0.389
2.412
363.191
4958.172
965.565
69387.164
101721.180
1918.843
26826.680
101509.602
101506.820
19230.055
65.810
0.511
-0.175
-0.088
-0.039
-0.016
-0.006
0.
0.
0.
0.
0.
0.
0.
0.
0.
0.
0.
0.
0.
0.
0.
0.
0.
0.
0.
0.
0.
0.
0.
0.
0.
0.
0.
0.
-0.002
-0.004
-0.008
-0.023
-0.052
-0.097
-0.170
-0.322
-0.455
6.379
3447.888
103807.258
12651.477
3184.753
101441.313
2420.660
105.860
996.944
102379.477
3189.915
10.227
-0.241
-0.212
-0.102
-0.050
-0.025
-0.011
-0.005
-0.002
-0.002
0.
0.
0.
0.
0.
0.
0.
0.
0.
0.
0.
0.
0.
0.
0.
0.
0.
0.
0.
0.
0.
0.
0.
0.
0.
-0.003
-0.007
-0.017
-0.037
-0.079
-0.133
-0.221
-0.383
-0.547
3.253
1326.530
118690.406
965.538
246.936
4953.488
104.942
6.542
2252.271
106826.945
977.058
3.537
-0.384
-0.245
-0.119
-0.067
-0.040
-0.021
-0.014
-0.010
-0.005
-0.002
0.
0.
0.
0.
0.
0.
0.
0.
0.
0.
0.
0.
0.
0.
0.
0.
0.
0.
0.
0.
0.
0.
0.
-0.002
-0.003
-0.012
-0.025
-0.061
-0.106
0.030
1.183
0.785
-0.053
1.265
291.171
10935.491
116.091
18448.504
51047.820
21.844
12.525
11564.986
101137.563
3473.362
4.646
-0.415
-0.271
-0.152
-0.099
-0.070
-0.045
-0.030
-0.021
-0.013
-0.006
-0.002
0.
0.
0.
0.
0.
0.
0.
0.
0.
0.
0.
0.
0.
0.
0.
0.
0.
0.
0.
0.
0.
0.
-0.002
-0.006
-0.016
-0.041
-0.078
0.015
14.113
599.682
356.323
78.702
410.771
36.913
100186.602
3148.881
53988.582
103738.859
134.994
15.869
3521.431
14443.583
284.335
2.733
-0.464
-0.336
-0.227
-0.175
-0.135
-0.091
-0.064
-0.039
-0.024
-0.013
-0.005
0.
0.
0.
0.
0.
0.
0.
0.
0.
0.
0.
0.
0.
0.
0.
0.
0.
0.
0.
0.
0.
0.
-0.002
-0.008
-0.022
-0.054
-0.100
0.591
283.942
100007.352
100526.625
14695.059
100075.258
3296.589
102320.656
26563.342
18312.643
85520.891
139.704
5.934
2154.008
100306.492
25451.527
14.693
-0.528
-0.477
-0.366
-0.284
-0.214
-0.164
-0.117
-0.074
-0.039
-0.022
-0.010
-0.004
0.
0.
0.
0.
0.
0.
0.
0.
0.
0.
0.
0.
0.
0.
0.
0.
0.
0.
0.
0.
0.000
-0.001
-0.013
-0.030
-0.068
-0.134
0.225
93.367
43468.500
112529.391
103430.539
101702.047
100897.180
34053.730
50790.043
48673.156
352.637
10.440
0.847
354.250
67700.391
2013.591
5.795
-0.351
-0.494
-0.031
0.632
1.692
0.404
-0.154
-0.120
-0.063
-0.031
-0.015
-0.007
0.
0.
0.
0.
0.
0.
0.
0.
0.
0.
0.
0.
0.
0.
0.
0.
0.
0.
0.
0.000
0.002
-0.006
-0.017
-0.036
-0.079
-0.165
-0.224
1.806
52.851
7841.743
16986.646
436.978
48341.586
4690.711
1027.945
4081.520
31.215
8.370
3.484
3.001
23.670
7.788
27.834
87.356
13.801
116.055
121.099
171.718
24.453
0.345
-0.157
-0.091
-0.041
-0.019
-0.009
0.
0.
0.
0.
0.
0.
0.
0.
0.
0.
0.
0.
0.
0.
0.
0.
0.
0.
0.000
0.001
-0.003
-0.010
-0.024
-0.050
-0.096
-0.187
-0.333
0.847
4.234
31.204
33.785
298.425
44211.539
650.317
104.731
228.235
29.896
647.765
171.726
1.761
-0.638
7.713
1679.151
46596.332
1818.746
100401.188
65839.336
100384.859
929.157
2.967
-0.179
-0.121
-0.052
-0.023
-0.010
-0.002
0.
0.
0.
0.
0.
0.
0.
0.
0.
0.
0.
0.
0.
0.
0.
0.
0.
0.001
-0.002
-0.007
-0.015
-0.035
-0.063
-0.118
-0.239
-0.486
90.074
76.167
2.745
2.271
90.531
3507.084
115.249
66456.117
102812.289
88.524
964.313
228.185
2.156
-0.078
81.233
4686.189
100918.711
123023.477
129717.594
38035.602
102899.828
2354.131
8.514
-0.163
-0.131
-0.059
-0.026
-0.010
-0.002
0.
0.
0.
0.
0.
0.
0.
0.
0.
0.
0.
0.
0.
0.
0.
0.
0.000
0.001
-0.004
-0.011
-0.021
-0.049
-0.088
-0.146
-0.253
-0.662
0.602
1.614
16.716
18.656
4.342
114.103
183.835
101000.641
101942.070
1343.141
28.896
6.786
-0.673
-0.088
82.167
1949.826
2608.244
1472.912
737.359
802.084
100307.203
95587.641
31.433
-0.089
-0.128
-0.057
-0.025
-0.010
-0.002
0.
0.
0.
0.
0.
0.
0.
0.
0.
0.
0.
0.
0.
0.
0.
0.
0.000
-0.001
-0.007
-0.016
-0.030
-0.063
-0.111
-0.162
-0.227
-0.399
-0.688
0.029
8.945
10.789
36.970
3838.970
36764.688
69155.352
3398.306
611.495
12.033
-0.472
2.300
2.806
6.050
453.965
29228.389
578.163
4.350
76.418
7718.028
1327.036
7.711
-0.151
-0.115
-0.054
-0.022
-0.008
-0.002
0.
0.
0.
0.
0.
0.
0.
0.
0.
0.
0.
0.
0.
0.
0.
0.
0.000
-0.002
-0.009
-0.019
-0.036
-0.075
-0.120
-0.153
-0.153
-0.272
-0.393
-0.438
-0.068
1.561
34.114
6939.187
101095.273
13206.935
104.462
148.328
5.537
3.379
61.920
66.671
7.830
1539.540
200023.344
1748.226
9.231
5.958
8.021
3.856
-0.051
-0.175
-0.099
-0.047
-0.019
-0.005
-0.001
0.001
0.
0.
0.
0.
0.
0.
0.
0.
0.
0.
0.
0.
0.
0.
0.
0.
-0.001
-0.009
-0.019
-0.039
-0.078
-0.126
-0.147
-0.112
-0.242
-0.378
-0.494
-0.601
-0.176
6.930
2101.228
102842.633
3066.875
5.889
13.805
8.106
15.200
42.451
215.429
394.166
167.629
656.721
275.377
213.637
358.461
11.553
-0.277
-0.283
-0.163
-0.083
-0.038
-0.016
-0.003
0.001
0.001
0.001
0.
0.
0.
0.
0.
0.
0.
0.
0.
0.
0.
0.
0.
0.
0.
-0.002
-0.007
-0.018
-0.037
-0.075
-0.122
-0.165
-0.204
-0.293
-0.406
-0.503
-0.539
1.104
6.271
133.965
7931.831
168.522
75.309
13814.787
3708.915
37.683
32.605
269.583
100149.273
119036.664
67934.000
43487.668
60841.363
1085.608
19.049
-0.209
-0.254
-0.140
-0.066
-0.031
-0.010
-0.003
0.
0.001
0.
0.001
0.
0.
0.
0.
0.
0.
0.
0.
0.
0.
0.
0.
0.
0.
-0.003
-0.006
-0.014
-0.032
-0.064
-0.108
-0.159
-0.225
-0.333
-0.432
-0.079
5.888
275.101
7026.061
281.211
951.662
200.618
473.526
100273.406
103114.828
240.870
28.803
64.142
10191.144
101188.313
102563.930
10307.499
100021.133
977.640
3.513
-0.332
-0.226
-0.119
-0.054
-0.028
-0.011
-0.001
0.000
0.000
0.001
0.001
0.001
0.
0.
0.
0.
0.
0.
0.
0.
0.
0.
0.
0.
0.
-0.001
-0.005
-0.009
-0.026
-0.052
-0.087
-0.145
-0.238
-0.380
-0.156
42.293
1329.762
25381.488
100270.383
14914.795
8476.484
2698.476
669.999
4378.764
100658.211
2406.253
5.562
3.181
80.901
7707.992
11502.195
171.751
356.230
24.083
-0.149
-0.357
-0.202
-0.097
-0.050
-0.025
-0.009
-0.004
-0.001
0.000
0.001
0.001
0.001
0.
0.
0.
0.
0.
0.
0.
0.
0.
0.
0.
0.
0.
0.
-0.003
-0.005
-0.016
-0.045
-0.078
-0.138
-0.222
0.000
2.224
1146.071
128269.742
100791.422
12992.188
100322.461
17001.779
358.385
489.908
150.738
2016.112
122.105
1.004
15.351
35.335
19567.148
101013.305
11354.088
188.234
2.299
-0.504
-0.354
-0.182
-0.089
-0.045
-0.018
-0.008
-0.005
-0.001
0.000
0.001
0.
0.001
0.
0.
0.
0.
0.
0.
0.
0.
0.
0.
0.
0.
0.
0.
0.001
-0.003
-0.013
-0.038
-0.089
-0.225
0.629
115.279
42023.773
98.177
1289.463
3512.827
134.139
579.785
177.921
48.704
232.841
9.697
3.878
2.834
1.057
17.028
15.848
520.561
30355.961
100967.508
1743.524
6.386
-0.465
-0.347
-0.174
-0.089
-0.038
-0.017
-0.008
-0.006
-0.003
0.000
0.001
0.001
0.001
0.
0.
0.
0.
0.
0.
0.
0.
0.
0.
0.
0.
0.
0.001
-0.001
-0.003
-0.015
-0.037
-0.123
-0.523
46.986
16867.959
148415.000
1057.198
28.481
6.483
5.909
35.813
127.678
38.317
15.302
0.430
13.842
87.370
20.548
1.983
2.068
117.059
5454.220
102711.430
1784.174
3.922
-0.493
-0.336
-0.168
-0.088
-0.046
-0.018
-0.008
-0.005
-0.003
0.000
0.001
0.001
0.001
0.
0.
0.
0.
0.
0.
0.
0.
0.
0.
0.
0.
0.
-0.001
-0.004
-0.007
-0.015
-0.034
-0.129
-0.682
32.525
4791.717
42983.492
100085.953
666.780
4.150
3.044
5853.449
100654.836
95948.070
3714.508
13.788
469.114
7837.475
667.584
5.674
6.615
8495.228
100449.906
18021.541
237.791
1.089
-0.520
-0.331
-0.180
-0.099
-0.052
-0.027
-0.014
-0.004
-0.002
-0.001
0.001
0.001
0.
0.
0.
0.
0.
0.
0.
0.
0.
0.
0.
0.
0.
0.
-0.004
-0.004
-0.010
-0.018
-0.032
-0.086
-0.355
-0.374
12.091
3707.416
48444.762
235.129
44.111
3.434
3651.234
28448.396
100630.773
43772.457
40.871
3674.407
200077.203
9796.378
14.479
28.417
1419.123
138989.156
2982.769
524.842
7.486
-0.456
-0.367
-0.225
-0.133
-0.074
-0.039
-0.017
-0.006
-0.001
0.001
0.001
0.
0.
0.
0.
0.
0.
0.
0.
0.
0.
0.
0.
0.
0.
0.
-0.004
-0.006
-0.012
-0.020
-0.034
-0.063
-0.128
-0.209
0.267
11.269
28.748
37.060
39.895
2.022
8.078
133.388
1114.688
372.741
54.950
1293.995
2471.190
297.945
10.507
4431.166
100653.367
101804.117
102849.211
100006.219
93.034
0.465
-0.308
-0.331
-0.231
-0.117
-0.053
-0.025
-0.010
0.002
0.001
0.
0.
0.
0.
0.
0.
0.
0.
0.
0.
0.
0.
0.
0.
0.
-0.001
-0.005
-0.007
-0.015
-0.021
-0.034
-0.056
-0.088
-0.145
-0.210
-0.203
-0.033
1.432
1.613
-0.191
14.161
836.122
258.896
8.712
509.653
115305.352
57018.199
127.041
7.811
5314.889
100014.680
1920.990
22963.301
11339.387
59.769
142.610
6.664
-0.530
-0.765
-0.283
-0.087
-0.030
-0.011
-0.001
0.001
0.
0.
0.
0.
0.
0.
0.
0.
0.
0.
0.
0.
0.
0.
0.
-0.002
-0.005
-0.008
-0.015
-0.024
-0.031
-0.055
-0.079
-0.115
-0.177
-0.255
-0.322
-0.383
-0.475
-0.501
9.671
612.552
194.617
1.710
103.449
6956.637
2894.277
30.894
1.634
31.552
171.964
20.451
18.174
15.363
250.926
2915.544
50.769
9.350
-0.083
-0.739
-0.137
-0.045
-0.015
-0.003
0.001
0.000
0.
0.
0.
0.
0.
0.
0.
0.
0.
0.
0.
0.
0.
0.
-0.002
-0.005
-0.008
-0.013
-0.019
-0.031
-0.053
-0.079
-0.115
-0.173
-0.242
-0.313
-0.391
-0.474
-0.487
0.278
4.627
1.957
-0.566
1.344
15.125
10.820
4.529
70.932
42.311
1.980
10.043
26.568
62.406
46.543
341.433
149.137
371.983
7.334
-0.558
-0.152
-0.054
-0.020
-0.005
0.001
0.000
0.
0.
0.
0.
0.
0.
0.
0.
0.
0.
0.
0.
0.
0.
0.
-0.002
-0.006
-0.010
-0.016
-0.028
-0.052
-0.083
-0.130
-0.203
-0.267
-0.265
-0.352
-0.467
-0.200
3.368
4.584
0.019
-0.625
-0.557
-0.545
-0.527
9.775
269.026
166.634
25.836
930.085
5490.976
100511.055
2058.956
42.975
54.179
34.769
0.797
-0.316
-0.148
-0.063
-0.024
-0.009
-0.001
0.001
0.
0.
0.
0.
0.
0.
0.
0.
0.
0.
0.
0.
0.
0.
0.
-0.002
-0.003
-0.008
-0.015
-0.030
-0.052
-0.087
-0.170
-0.262
-0.185
1.624
1.121
-0.415
-0.144
3.451
4.438
0.057
-0.573
-0.594
-0.639
-0.571
10.749
617.396
3647.427
3934.274
48642.344
103327.773
100621.594
19927.771
42.347
1.607
0.389
-0.418
-0.320
-0.186
-0.091
-0.037
-0.010
-0.003
-0.001
0.
0.
0.
0.
0.
0.
0.
0.
0.
0.
0.
0.
0.
0.
0.
0.
-0.003
-0.004
-0.015
-0.032
-0.064
-0.115
-0.219
-0.314
0.083
4.740
4.527
-0.028
1.304
11.970
5.601
-0.078
-0.595
-0.718
-0.686
-0.383
72.146
100057.789
120706.547
31024.027
123185.781
1955.549
97998.734
102150.359
1534.814
34.436
12.969
0.174
-0.354
-0.244
-0.135
-0.059
-0.019
-0.007
-0.001
0.
0.
0.
0.
0.
0.
0.
0.
0.
0.
0.
0.
0.
0.
0.
0.
-0.001
-0.005
-0.018
-0.041
-0.080
-0.162
-0.286
-0.233
6.102
197.229
703.186
24.199
4.258
42.338
15.654
0.051
-0.971
-1.193
-0.920
-0.590
18.680
3106.268
4974.017
200.427
6935.592
374.393
1088.577
12040.286
5442.454
39125.102
7032.746
23.012
0.678
-0.243
-0.188
-0.083
-0.030
-0.010
-0.003
0.000
0.
0.
0.
0.
0.
0.
0.
0.
0.
0.
0.
0.
0.
0.
0.
-0.001
-0.004
-0.021
-0.046
-0.101
-0.199
-0.325
0.402
58.376
43704.340
100068.492
600.961
1.788
5.368
2.070
-0.532
-0.937
-1.127
-1.008
-0.500
0.332
6.715
9.112
2.105
6.684
132.312
1281.304
15221.117
100905.797
103786.133
108497.023
1416.064
27.282
0.574
-0.216
-0.120
-0.041
-0.016
-0.004
-0.001
0.
0.
0.
0.
0.
0.
0.
0.
0.
0.
0.
0.
0.
0.
0.
-0.001
-0.006
-0.022
-0.053
-0.113
-0.221
-0.353
1.681
662.124
103119.227
39917.371
165.243
0.295
-0.603
-1.020
-1.254
-0.816
-0.790
-0.251
5.311
28.873
7.000
0.789
0.500
149.206
11125.751
101422.109
102950.211
13103.765
1634.931
100319.234
100269.266
135.923
2.571
-0.222
-0.141
-0.050
-0.018
-0.005
-0.001
0.
0.
0.
0.
0.
0.
0.
0.
0.
0.
0.
0.
0.
0.
0.
-0.001
-0.008
-0.024
-0.054
-0.114
-0.229
-0.383
0.858
305.983
60497.523
2440.733
15.841
1.240
2.694
-0.216
-1.045
-1.042
-0.079
0.908
26.083
245.349
39.669
6.133
5.004
2629.042
100996.898
34317.566
1425.190
104.609
58.504
3704.821
730.190
37.575
2.608
-0.229
-0.147
-0.056
-0.018
-0.005
-0.001
0.
0.
0.
0.
0.
0.
0.
0.
0.
0.
0.
0.
0.
0.
0.
-0.001
-0.008
-0.021
-0.047
-0.109
-0.223
-0.353
-0.253
5.254
39.306
15.761
5.111
58.821
198.527
13.687
-0.601
-0.872
-0.242
0.618
5.743
32.719
7.783
1.497
53.184
2541.262
102878.008
5046.319
422.496
5.804
0.248
4.439
3.941
3.353
0.217
-0.262
-0.144
-0.055
-0.019
-0.003
-0.001
0.
0.
0.
0.
0.
0.
0.
0.
0.
0.
0.
0.
0.
0.
0.
-0.001
-0.008
-0.017
-0.043
-0.091
-0.187
-0.296
0.764
13.411
5.461
7.906
421.731
460.451
564.635
25.473
-0.521
-0.769
5.938
63.184
25.082
20.503
17.660
7.531
2016.961
40937.586
100451.820
103766.273
67756.445
45.111
2.780
2.613
9.397
6.019
-0.139
-0.251
-0.129
-0.054
-0.018
-0.004
-0.001
0.
0.
0.
0.
0.
0.
0.
0.
0.
0.
0.
0.
0.
0.
0.
0.
-0.004
-0.010
-0.034
-0.070
-0.146
-0.234
0.411
7.767
2.752
93.929
100198.383
100387.570
47.545
3.258
2.057
0.575
62.516
2238.163
2704.480
1205.957
823.761
15.824
353.376
2622.604
346.508
104070.883
86662.656
74.222
2.981
1.858
30.215
11.672
0.013
-0.219
-0.116
-0.048
-0.022
-0.003
-0.001
0.
0.
0.
0.
0.
0.
0.
0.
0.
0.
0.
0.
0.
0.
0.
0.
-0.004
-0.010
-0.023
-0.053
-0.116
-0.205
-0.290
0.128
26.323
214.964
5805.525
1977.061
10.521
272.635
899.379
99.895
33.170
657.853
100077.609
20986.914
374.910
8.740
2.906
8.704
152.127
100006.891
100004.516
86.931
-0.313
-0.807
15.307
0.321
-0.315
-0.214
-0.104
-0.045
-0.020
-0.002
0.000
0.
0.
0.
0.
0.
0.
0.
0.
0.
0.
0.
0.
0.
0.
0.
0.
-0.002
-0.005
-0.014
-0.036
-0.087
-0.193
-0.361
9.235
6371.110
44423.074
570.613
2.881
55.500
43548.020
116889.438
4630.437
1344.775
59.543
1328.486
358.177
9.108
0.399
-0.753
-0.859
5.068
171.741
149.379
3.463
-0.946
-1.404
-1.148
-0.643
-0.370
-0.214
-0.100
-0.044
-0.018
-0.002
0.001
0.
0.
0.
0.
0.
0.
0.
0.
0.
0.
0.
0.
0.
0.
0.
0.
0.
-0.004
-0.010
-0.027
-0.069
-0.159
-0.296
72.271
123614.648
130927.375
100154.672
8.637
1862.008
24818.486
10238.672
2069.894
3709.376
38.435
2.874
1.320
0.874
0.823
-0.965
-1.260
-1.182
0.224
8.843
10.375
0.151
-0.773
-0.653
-0.522
-0.360
-0.222
-0.101
-0.041
-0.016
-0.005
0.001
0.
0.
0.
0.
0.
0.
0.
0.
0.
0.
0.
0.
0.
0.
0.
0.
0.
-0.004
-0.008
-0.020
-0.056
-0.134
-0.229
6.701
171.518
202.818
21.642
8.911
988.730
12626.906
6545.334
69.977
40.380
3.723
8.977
10.832
328.263
353.087
6.964
-1.067
-1.202
19.264
1725.943
2929.146
31.749
1.697
0.818
-0.141
-0.330
-0.233
-0.112
-0.043
-0.017
-0.005
0.001
0.000
0.
0.
0.
0.
0.
0.
0.
0.
0.
0.
0.
0.
0.
0.
0.
0.
-0.001
-0.006
-0.016
-0.052
-0.115
-0.206
0.331
6.095
20.778
58.659
15.258
130.299
175884.375
109860.859
152.701
10.424
7.829
76.930
83.372
48423.520
54097.070
78.171
45.079
6.176
157.784
94441.367
38254.477
201.180
21.609
9.774
1.872
-0.231
-0.223
-0.114
-0.041
-0.014
-0.005
0.000
0.001
0.
0.
0.
0.
0.
0.
0.
0.
0.
0.
0.
0.
0.
0.
0.
0.
-0.001
-0.002
-0.015
-0.044
-0.097
-0.187
-0.296
0.298
25.641
100.220
14.160
596.458
13806.638
2652.650
587.088
161.819
6.373
19.752
23.735
1478.761
1870.379
2730.092
2122.813
50.801
61.636
10389.192
4469.855
2636.769
38.622
26.294
17.111
0.475
-0.240
-0.110
-0.035
-0.011
-0.004
0.001
0.001
0.
0.
0.
0.
0.
0.
0.
0.
0.
0.
0.
0.
0.
0.
0.
0.
0.
-0.004
-0.015
-0.038
-0.080
-0.162
-0.291
-0.367
1.629
9.712
724.489
104078.688
781.150
1479.631
1138.945
80.818
4.788
1.326
0.400
33.133
364.256
110884.797
51554.785
88.844
49.105
29.166
157.277
230.151
10.216
141.356
24.884
0.717
-0.262
-0.098
-0.029
-0.009
-0.003
0.001
0.001
0.
0.
0.
0.
0.
0.
0.
0.
0.
0.
0.
0.
0.
0.
0.
0.
0.
-0.002
-0.015
-0.035
-0.070
-0.139
-0.271
-0.458
-0.438
20.514
9747.459
123013.945
301.009
7089.700
101042.156
238.857
0.401
-0.619
-0.979
1.569
71.960
1099.776
597.485
3317.433
38261.402
54.658
1.690
1.181
-0.457
11.753
1.130
-0.094
-0.155
-0.061
-0.019
-0.006
0.000
0.000
0.000
0.
0.
0.
0.
0.
0.
0.
0.
0.
0.
0.
0.
0.
0.
0.
0.
0.
-0.002
-0.012
-0.034
-0.065
-0.126
-0.243
-0.416
-0.222
63.522
102938.227
100584.961
744.256
2397.693
100013.906
144.222
20.302
19.211
13.973
326.076
896.825
670.367
148.146
1328.962
4303.194
24.825
-0.627
-0.752
-1.069
-0.719
-0.314
-0.127
-0.078
-0.032
-0.011
-0.001
0.001
0.001
0.
0.
0.
0.
0.
0.
0.
0.
0.
0.
0.
0.
0.
0.
0.
0.
0.
-0.001
-0.002
-0.008
-0.026
-0.059
-0.115
-0.213
-0.354
-0.015
271.201
100410.984
28389.412
45.319
6.329
25.022
67.011
5608.815
3556.913
681.187
111371.773
100648.359
92.774
198.393
249.200
17.187
0.290
-0.574
-0.530
-0.402
-0.269
-0.147
-0.079
-0.035
-0.014
-0.002
0.000
0.000
0.001
0.
0.
0.
0.
0.
0.
0.
0.
0.
0.
0.
0.
0.
0.
0.
0.
0.
0.001
-0.002
-0.007
-0.016
-0.047
-0.096
-0.175
-0.318
-0.362
16.539
1035.128
181.548
0.724
-0.849
24.010
492.705
39330.816
107093.852
1984.545
100798.281
10901.538
3029.174
105294.750
72538.008
67.344
-0.196
-0.470
-0.375
-0.234
-0.136
-0.080
-0.038
-0.015
-0.003
0.000
0.000
0.001
0.
0.
0.
0.
0.
0.
0.
0.
0.
0.
0.
0.
0.
0.
0.
0.
0.
0.
0.001
-0.001
-0.006
-0.013
-0.032
-0.069
-0.127
-0.255
-0.377
-0.240
0.666
-0.060
-1.081
-1.115
7.548
92.872
1045.455
2893.301
115.820
16344.038
95935.969
103463.711
101265.234
2990.488
14.852
-0.505
-0.425
-0.260
-0.149
-0.083
-0.044
-0.020
-0.005
-0.001
0.000
0.000
0.001
0.
0.
0.
0.
0.
0.
0.
0.
0.
0.
0.
0.
0.
0.
0.
0.
0.
0.
0.001
-0.001
-0.001
-0.009
-0.019
-0.041
-0.074
-0.134
-0.205
-0.238
-0.276
-0.397
-0.665
-0.908
-0.484
1.030
4.530
6.313
4.910
467.570
11395.275
107067.773
2916.652
35.170
0.064
-0.466
-0.306
-0.173
-0.096
-0.052
-0.025
-0.008
-0.002
0.000
0.000
0.000
0.
0.
0.
0.
0.
0.
0.
0.
0.
0.
0.
0.
0.
0.
0.
0.
0.
0.
0.
0.001
0.001
0.000
-0.001
-0.010
-0.019
-0.037
-0.058
-0.088
-0.122
-0.167
-0.235
-0.356
-0.495
-0.582
-0.602
-0.503
-0.623
-0.064
66.264
6991.481
101736.500
100033.875
46.074
-0.282
-0.335
-0.189
-0.105
-0.060
-0.031
-0.012
-0.004
0.000
0.001
0.
0.
0.
0.
0.
0.
0.
0.
0.
0.
0.
0.
0.
0.
0.
0.
0.
0.
0.
0.
0.
0.
0.002
-0.001
0.000
-0.003
-0.009
-0.014
-0.025
-0.042
-0.066
-0.103
-0.159
-0.243
-0.333
-0.358
-0.318
-0.047
-0.306
0.635
514.586
100045.563
103390.148
1003.180
7.543
-0.256
-0.205
-0.111
-0.063
-0.035
-0.015
-0.005
-0.002
0.
0.
0.
0.
0.
0.
0.
0.
0.
0.
0.
0.
0.
0.
0.
0.
0.
0.
0.
0.
0.
0.
0.
0.
0.001
0.001
0.002
0.000
0.000
-0.004
-0.009
-0.017
-0.037
-0.061
-0.110
-0.171
-0.201
0.124
0.399
0.553
-0.067
-0.111
39.804
2604.996
761.794
9.488
0.002
-0.196
-0.121
-0.062
-0.035
-0.019
-0.007
-0.002
0.
0.
0.
0.
0.
0.
0.
0.
0.
0.
0.
0.
0.
0.
0.
0.
0.
0.
0.
0.
0.
0.
0.
0.
0.
0.
0.001
0.001
0.002
0.002
0.001
-0.002
-0.006
-0.014
-0.038
-0.078
-0.128
-0.143
0.174
0.394
0.326
-0.100
-0.323
0.284
3.802
2.411
-0.015
-0.170
-0.122
-0.066
-0.035
-0.020
-0.009
0.
0.
0.
0.
0.
0.
0.
0.
0.
0.
0.
0.
0.
0.
0.
0.
0.
0.
0.
0.
0.
0.
0.
0.
0.
0.
0.
0.
0.
0.001
0.002
0.001
0.002
0.002
-0.004
-0.010
-0.024
-0.050
-0.091
-0.130
-0.120
-0.125
-0.161
-0.209
-0.223
-0.205
-0.167
-0.146
-0.131
-0.102
-0.059
-0.032
-0.018
-0.007
-0.002
0.
0.
0.
0.
0.
0.
0.
0.
0.
0.
0.
0.
0.
0.
0.
0.
0.
0.
0.
0.
0.
0.
0.
0.
0.
0.
0.
0.
0.
0.
0.
0.001
0.001
0.002
-0.003
-0.008
-0.018
-0.031
-0.057
-0.086
-0.110
-0.125
-0.135
-0.139
-0.129
-0.115
-0.102
-0.087
-0.068
-0.046
-0.024
-0.013
-0.007
-0.005
0.
0.
0.
0.
0.
0.
0.
0.
0.
0.
0.
0.
0.
0.
0.
0.
0.
0.
0.
0.
0.
0.
0.
0.
0.
0.
0.
0.
0.
0.
0.
0.
0.
0.
0.
-0.002
-0.005
-0.011
-0.020
-0.032
-0.048
-0.065
-0.077
-0.078
-0.074
-0.064
-0.057
-0.048
-0.040
-0.029
-0.017
-0.010
-0.007
-0.005
0.
0.
0.
0.
0.
0.
0.
0.
0.
0.
0.
0.
0.
0.
0.
0.
0.
0.
0.
0.
0.
0.
0.
0.
0.
0.
0.
0.
0.
0.
0.
0.
0.
0.
0.
0.
0.
-0.002
-0.006
-0.011
-0.017
-0.024
-0.030
-0.034
-0.038
-0.035
-0.034
-0.029
-0.024
-0.015
-0.012
-0.008
-0.006
-0.004
0.
0.
0.
0.
0.
0.
0.
0.
0.
0.
0.
0.
0.
0.
0.
0.
0.
0.
0.
0.
0.
0.
0.
0.
0.
0.
0.
0.
0.
0.
0.
0.
0.
0.
0.
0.
-0.001
-0.007
-0.016
-0.025
-0.032
-0.042
-0.055
-0.067
-0.074
-0.072
-0.065
-0.059
-0.052
-0.045
-0.035
-0.023
-0.014
-0.008
-0.004
0.
0.
0.
0.
0.
0.
0.
0.
0.
0.
0.
0.
0.
0.
0.
0.
0.
0.
0.
0.
0.
0.
0.
0.
0.
0.
0.
0.
0.
0.
0.
0.
0.
0.
0.
-0.003
-0.008
-0.021
-0.034
-0.053
-0.073
-0.100
-0.131
-0.151
-0.154
-0.157
-0.158
-0.141
-0.126
-0.107
-0.079
-0.052
-0.029
-0.015
-0.008
-0.004
0.
0.
0.
0.
0.
0.
0.
0.
0.
0.
0.
0.
0.
0.
0.
0.
0.
0.
0.
0.
0.
0.
0.
0.
0.
0.
0.
0.
0.
0.
0.
0.
0.000
-0.001
-0.009
-0.021
-0.040
-0.069
-0.106
-0.156
-0.217
-0.284
-0.159
0.209
-0.056
-0.284
-0.310
-0.267
-0.203
-0.158
-0.109
-0.059
-0.028
-0.012
-0.005
-0.002
0.
0.
0.
0.
0.
0.
0.
0.
0.
0.
0.
0.
0.
0.
0.
0.
0.
0.
0.
0.
0.
0.
0.
0.
0.
0.
0.
0.
0.
0.
0.
0.001
-0.006
-0.018
-0.037
-0.074
-0.129
-0.217
-0.400
-0.627
-0.284
12.570
100.105
30.531
1.807
-0.283
-0.019
0.618
0.048
-0.159
-0.101
-0.047
-0.020
-0.009
-0.002
0.
0.
0.
0.
0.
0.
0.
0.
0.
0.
0.
0.
0.
0.
0.
0.
0.
0.
0.
0.
0.
0.
0.
0.
0.
0.
0.
0.
0.
0.
0.001
-0.002
-0.014
-0.032
-0.066
-0.128
-0.230
-0.380
-0.700
-0.729
1.526
454.241
40775.934
10242.382
195.671
19.040
45.512
332.036
37.841
0.403
-0.138
-0.068
-0.028
-0.012
-0.004
0.
0.
0.
0.
0.
0.
0.
0.
0.
0.
0.
0.
0.
0.
0.
0.
0.
0.
0.
0.
0.
0.
0.
0.
0.
0.
0.
0.
0.
0.000
-0.001
-0.007
-0.021
-0.052
-0.101
-0.200
-0.314
-0.017
36.660
100049.367
53.690
328.362
41908.715
102182.898
100547.344
1669.467
4658.764
100071.266
4050.307
5.156
-0.157
-0.087
-0.035
-0.012
-0.006
0.
0.
0.
0.
0.
0.
0.
0.
0.
0.
0.
0.
0.
0.
0.
0.
0.
0.
0.
0.
0.
0.
0.
0.
0.
0.
0.
0.
0.
-0.002
-0.003
-0.015
-0.036
-0.075
-0.144
-0.278
-0.332
9.100
5023.541
200066.563
384.568
285.275
1497.166
1557.889
102264.578
2147.271
69812.828
102213.930
1709.588
3.805
-0.189
-0.100
-0.041
-0.015
-0.006
0.
0.
0.
0.
0.
0.
0.
0.
0.
0.
0.
0.
0.
0.
0.
0.
0.
0.
0.
0.
0.
0.
0.
0.
0.
0.
0.
0.
-0.002
-0.003
-0.007
-0.026
-0.053
-0.103
-0.197
-0.359
-0.121
55.290
11087.992
101669.938
487.536
73.101
993.574
55.510
45.766
1499.987
107758.094
1254.094
17.741
-0.056
-0.227
-0.115
-0.056
-0.025
-0.012
-0.005
-0.002
0.
0.
0.
0.
0.
0.
0.
0.
0.
0.
0.
0.
0.
0.
0.
0.
0.
0.
0.
0.
0.
0.
0.
0.
0.
0.
-0.003
-0.005
-0.015
-0.040
-0.083
-0.143
-0.246
-0.427
-0.335
26.384
1183.235
909.019
188.020
96.660
93.224
7.563
5.019
3291.647
103851.148
1362.165
2.495
-0.476
-0.271
-0.129
-0.070
-0.043
-0.019
-0.013
-0.009
-0.005
-0.002
0.
0.
0.
0.
0.
0.
0.
0.
0.
0.
0.
0.
0.
0.
0.
0.
0.
0.
0.
0.
0.
0.
0.
-0.002
-0.003
-0.008
-0.026
-0.061
-0.108
-0.133
0.065
-0.169
-0.545
0.869
33.111
333.106
121.731
1851.343
3613.019
24.627
15.314
2915.217
30830.727
417.036
2.189
-0.546
-0.311
-0.168
-0.107
-0.070
-0.041
-0.029
-0.020
-0.010
-0.005
0.
0.
0.
0.
0.
0.
0.
0.
0.
0.
0.
0.
0.
0.
0.
0.
0.
0.
0.
0.
0.
0.
0.
-0.002
-0.005
-0.016
-0.037
-0.084
-0.106
2.273
35.216
24.600
6.539
16.638
17.636
72.761
49.979
32893.090
154114.484
193.382
59.757
100049.445
100654.633
623.039
2.940
-0.548
-0.388
-0.250
-0.180
-0.135
-0.087
-0.057
-0.035
-0.022
-0.012
-0.005
0.
0.
0.
0.
0.
0.
0.
0.
0.
0.
0.
0.
0.
0.
0.
0.
0.
0.
0.
0.
0.
0.000
-0.001
-0.006
-0.024
-0.054
-0.110
-0.004
21.463
1328.042
670.706
136.744
605.733
74.561
153.736
71.789
2032.630
7636.761
79.941
10.960
1594.881
39019.613
1492.383
5.370
-0.593
-0.526
-0.413
-0.321
-0.246
-0.178
-0.114
-0.065
-0.036
-0.020
-0.009
-0.002
0.
0.
0.
0.
0.
0.
0.
0.
0.
0.
0.
0.
0.
0.
0.
0.
0.
0.
0.
0.000
0.001
-0.002
-0.015
-0.036
-0.077
-0.155
-0.171
9.753
311.534
566.859
655.882
350.814
3260.033
1784.178
80.122
180.549
813.766
16.144
0.582
79.912
2394.168
264.425
2.937
0.043
-0.550
-0.147
-0.033
-0.199
-0.244
-0.186
-0.113
-0.055
-0.028
-0.014
-0.006
0.
0.
0.
0.
0.
0.
0.
0.
0.
0.
0.
0.
0.
0.
0.
0.
0.
0.
0.001
0.001
-0.004
-0.009
-0.027
-0.051
-0.103
-0.208
-0.273
2.146
10.205
90.625
134.295
790.006
100574.500
101796.133
73.248
582.199
18.515
87.239
32.416
1.662
7.557
3.415
90.910
370.944
13.461
86.560
71.112
12.714
1.771
-0.206
-0.164
-0.082
-0.040
-0.019
-0.008
0.
0.
0.
0.
0.
0.
0.
0.
0.
0.
0.
0.
0.
0.
0.
0.
0.
0.000
0.001
-0.002
-0.009
-0.018
-0.041
-0.069
-0.130
-0.225
1.501
204.424
887.998
28.768
5.315
1133.761
115263.969
3568.028
59.532
656.359
631.995
100027.273
13807.986
16.176
-0.575
7.822
26837.645
100213.078
352.627
49318.484
23583.824
937.583
46.258
0.286
-0.200
-0.106
-0.047
-0.023
-0.009
0.
0.
0.
0.
0.
0.
0.
0.
0.
0.
0.
0.
0.
0.
0.
0.
0.
0.001
0.001
-0.005
-0.015
-0.028
-0.055
-0.102
-0.175
-0.264
3.119
100738.406
105480.445
260.316
110.787
271.468
33960.441
326.169
99.233
943.388
23759.100
100603.977
28256.660
20.982
-0.015
3.578
939.722
9776.165
422.946
34368.629
16864.287
1800.967
87.561
1.157
-0.213
-0.125
-0.055
-0.025
-0.009
-0.002
0.
0.
0.
0.
0.
0.
0.
0.
0.
0.
0.
0.
0.
0.
0.
0.
0.001
-0.001
-0.011
-0.021
-0.042
-0.079
-0.141
-0.206
-0.284
0.020
127.846
192.556
13859.681
18681.727
71.190
100367.172
23160.582
1244.704
103793.813
101766.117
431.012
68.027
3.434
12.907
4.453
14.803
86.431
17499.314
1560.692
174.297
628.486
188.553
2.846
-0.200
-0.125
-0.056
-0.024
-0.009
-0.002
0.
0.
0.
0.
0.
0.
0.
0.
0.
0.
0.
0.
0.
0.
0.
0.000
0.001
-0.002
-0.015
-0.027
-0.056
-0.109
-0.165
-0.029
0.616
0.348
-0.164
18.442
2392.323
3158.157
773.381
101450.688
67941.172
275.012
104394.250
138932.719
158.075
0.332
16.683
151.817
29.452
145.955
21299.463
5474.505
383.214
8.564
71.321
29.016
0.704
-0.204
-0.115
-0.053
-0.022
-0.007
0.000
0.001
0.
0.
0.
0.
0.
0.
0.
0.
0.
0.
0.
0.
0.
0.
0.000
0.001
-0.005
-0.016
-0.034
-0.069
-0.128
-0.108
2.561
14.314
4.767
-0.198
0.198
11.910
95.223
25524.838
43593.340
15915.685
433.621
6472.489
100032.063
132.379
0.286
25.378
77.500
12.288
295.843
100030.125
870.835
2.847
1.998
0.779
0.151
-0.289
-0.196
-0.103
-0.052
-0.020
-0.007
0.001
0.001
0.001
0.001
0.
0.
0.
0.
0.
0.
0.
0.
0.
0.
0.
0.
0.
0.000
-0.005
-0.018
-0.036
-0.073
-0.134
-0.080
4.346
27.566
7.758
-0.236
-0.653
-0.518
13.223
605.246
453.411
934.026
73.247
201.284
53.276
5.100
0.096
17.639
38.622
14.000
16.855
64.678
13.676
5.283
5.008
0.161
-0.445
-0.313
-0.177
-0.089
-0.042
-0.018
-0.005
0.
0.002
0.001
0.001
0.
0.
0.
0.
0.
0.
0.
0.
0.
0.
0.
0.
0.
0.000
-0.006
-0.018
-0.037
-0.075
-0.133
-0.168
0.446
2.540
0.748
-0.505
-0.657
-0.697
0.381
6.607
17.510
422.860
61.835
386.780
1548.109
523.839
5.826
0.310
9.840
310.296
889.997
391.222
54.186
85.284
12.063
0.119
-0.412
-0.289
-0.155
-0.079
-0.038
-0.019
-0.006
-0.001
0.
0.002
0.001
0.001
0.
0.
0.
0.
0.
0.
0.
0.
0.
0.
0.
-0.001
-0.001
-0.007
-0.014
-0.032
-0.064
-0.117
-0.171
-0.216
-0.234
-0.422
-0.545
-0.081
2.182
64.041
701.878
98.608
103699.898
8968.395
21056.879
134977.531
7964.541
23.523
-0.593
14.909
378.520
8353.330
7536.334
95.730
186.002
16.332
-0.163
-0.388
-0.248
-0.133
-0.070
-0.038
-0.021
-0.008
-0.004
-0.001
0.000
0.001
0.001
0.
0.
0.
0.
0.
0.
0.
0.
0.
0.
-0.001
-0.001
-0.002
-0.006
-0.012
-0.027
-0.052
-0.090
-0.150
-0.227
-0.345
-0.477
-0.073
59.508
831.525
938.475
60598.410
14744.504
102099.484
200030.609
105886.125
43900.164
387.559
19.027
0.066
184.718
75997.133
107093.984
100158.828
220.605
16.186
1.522
-0.486
-0.369
-0.209
-0.114
-0.069
-0.043
-0.021
-0.012
-0.007
-0.001
0.
0.002
0.001
0.001
0.
0.
0.
0.
0.
0.
0.
0.
0.
-0.001
-0.001
-0.001
-0.004
-0.010
-0.019
-0.046
-0.080
-0.130
-0.213
-0.314
-0.082
2.469
2161.843
100185.680
2181.897
1603.023
104941.359
44858.441
50608.293
180443.453
286.414
19.281
2.697
-0.474
55.348
3759.012
2799.672
8336.187
5313.530
8878.678
22.124
-0.442
-0.337
-0.182
-0.104
-0.063
-0.042
-0.024
-0.016
-0.009
-0.004
0.000
0.002
0.001
0.001
0.
0.
0.
0.
0.
0.
0.
0.
0.
-0.001
-0.001
-0.001
-0.004
-0.010
-0.021
-0.044
-0.069
-0.131
-0.285
0.496
70.059
8024.578
127.491
1984.262
127.216
899.945
40422.000
780.082
6475.421
100057.836
269.286
-0.238
-0.956
0.111
61.046
339.698
101.999
5114.814
162479.375
100557.250
73.901
-0.333
-0.313
-0.167
-0.098
-0.064
-0.033
-0.024
-0.017
-0.009
-0.004
0.000
0.002
0.002
0.
0.
0.
0.
0.
0.
0.
0.
0.
0.
-0.001
-0.001
-0.001
-0.002
-0.011
-0.019
-0.036
-0.066
-0.160
-0.582
47.583
17153.736
200079.578
758.940
51.630
6.114
1811.868
48898.609
107.407
48.231
106.777
4.922
0.841
9.735
5.188
87.411
480.223
50.457
270.816
1101.508
208.833
3.835
-0.435
-0.299
-0.165
-0.096
-0.059
-0.030
-0.021
-0.014
-0.007
-0.004
0.000
0.001
0.001
0.
0.
0.
0.
0.
0.
0.
0.
0.
0.
0.
-0.001
-0.003
-0.005
-0.012
-0.019
-0.034
-0.066
-0.165
-0.746
37.806
5360.358
9808.489
116927.961
8027.590
82.219
46.756
2888.677
483.404
711.998
463.012
11.216
126.991
10303.626
963.153
10.265
17.098
308.779
9350.317
318.459
8.143
-0.359
-0.449
-0.293
-0.169
-0.098
-0.062
-0.032
-0.018
-0.009
-0.005
-0.003
0.000
0.001
0.001
0.
0.
0.
0.
0.
0.
0.
0.
0.
0.
0.
0.
-0.004
-0.009
-0.014
-0.022
-0.036
-0.061
-0.126
-0.408
-0.466
7.921
1099.613
21562.115
23981.217
34974.625
73.239
3066.332
806.994
101714.391
100340.344
90.057
1006.326
103138.156
25690.533
19.918
4.286
97.855
1007.006
123.554
30.419
0.954
-0.447
-0.320
-0.210
-0.126
-0.069
-0.037
-0.018
-0.008
-0.004
-0.002
0.001
0.002
0.
0.
0.
0.
0.
0.
0.
0.
0.
0.
0.
0.
0.
-0.004
-0.009
-0.016
-0.028
-0.048
-0.074
-0.109
-0.181
-0.271
0.068
9.107
90.621
16905.566
31421.029
79.206
258.770
100189.539
101360.906
38966.285
61.613
3414.906
102596.266
14109.942
14.237
81.148
657.358
133.877
1057.930
700.201
10.089
2.479
0.058
-0.281
-0.218
-0.106
-0.046
-0.021
-0.009
-0.003
0.000
0.002
0.
0.
0.
0.
0.
0.
0.
0.
0.
0.
0.
0.
0.
0.
-0.005
-0.011
-0.018
-0.035
-0.057
-0.088
-0.116
-0.154
-0.216
-0.283
-0.269
1.791
43.343
55.753
21.615
204.063
122937.203
22839.797
62.117
76.351
100300.695
112535.086
847.189
4.525
86.587
757.385
58.536
200.054
161.848
374.113
5237.530
49.668
0.086
-0.587
-0.308
-0.082
-0.026
-0.011
0.002
0.001
0.
0.
0.
0.
0.
0.
0.
0.
0.
0.
0.
0.
0.
0.
0.
-0.005
-0.009
-0.021
-0.038
-0.062
-0.093
-0.121
-0.149
-0.185
-0.264
-0.359
-0.422
-0.279
0.109
2.124
81.953
100029.164
10933.618
8.014
23.732
5850.461
15274.270
63.350
15.909
13.485
12.498
2.194
3.237
11.615
17052.533
104050.938
1099.252
2147.328
41.629
-0.599
-0.140
-0.037
-0.011
-0.001
0.001
0.000
0.
0.
0.
0.
0.
0.
0.
0.
0.
0.
0.
0.
0.
0.
-0.005
-0.009
-0.019
-0.035
-0.054
-0.091
-0.118
-0.142
-0.181
-0.259
-0.350
-0.454
-0.559
-0.636
0.317
17.997
52.887
14.249
-0.172
3.695
13.070
14.407
72.265
15256.358
4850.954
17.537
1.417
173.906
2035.860
1406.318
101150.484
125470.375
152646.984
1302.581
-0.333
-0.149
-0.052
-0.018
-0.002
0.001
0.000
0.
0.
0.
0.
0.
0.
0.
0.
0.
0.
0.
0.
0.
0.
-0.002
-0.007
-0.014
-0.026
-0.043
-0.069
-0.102
-0.134
-0.203
-0.290
-0.196
2.068
1.538
-0.472
10.032
1222.854
2604.826
30.952
1.365
37.800
21.425
0.699
267.605
100115.914
100200.383
57.001
17.483
10354.423
101025.109
6133.535
4215.347
19423.154
11960.862
17.795
-0.218
-0.150
-0.068
-0.028
-0.008
0.000
0.001
0.
0.
0.
0.
0.
0.
0.
0.
0.
0.
0.
0.
0.
0.
-0.002
-0.005
-0.009
-0.017
-0.033
-0.057
-0.085
-0.138
-0.246
-0.322
6.180
612.450
401.654
2.999
10.396
902.174
1880.042
32.346
2.365
7.856
4.584
0.869
68.569
17947.131
68595.852
151.308
107.411
797.829
21707.078
903.357
52.989
19.678
56.905
0.098
-0.340
-0.202
-0.102
-0.042
-0.012
-0.004
0.000
0.
0.
0.
0.
0.
0.
0.
0.
0.
0.
0.
0.
0.
0.
0.
-0.002
-0.006
-0.010
-0.024
-0.048
-0.089
-0.169
-0.299
-0.261
18.530
3934.404
2201.458
8.559
63.682
2875.061
541.572
30.534
9.526
-0.330
-0.782
1.451
116.170
97626.945
104876.023
217.053
1913.808
166.696
1881.397
10813.761
49.163
9.304
5.175
0.169
0.047
-0.230
-0.154
-0.068
-0.023
-0.007
-0.002
0.001
0.
0.
0.
0.
0.
0.
0.
0.
0.
0.
0.
0.
0.
0.
0.
-0.003
-0.007
-0.027
-0.054
-0.111
-0.214
-0.348
1.373
151.736
1697.978
531.710
20.521
328.431
100002.656
6404.064
18.056
4.836
4.893
-1.092
-0.330
20.023
2205.751
3115.917
42.546
1576.590
414.848
8768.787
100316.422
67.853
2845.645
966.419
75.749
44.905
0.989
-0.195
-0.111
-0.036
-0.011
-0.002
0.000
0.
0.
0.
0.
0.
0.
0.
0.
0.
0.
0.
0.
0.
0.
0.
-0.001
-0.008
-0.029
-0.064
-0.134
-0.240
-0.135
6.908
3406.325
108514.898
101054.422
287.107
24.757
554.736
130.117
3.132
259.006
793.833
1.014
5.892
6.331
7.349
6.768
19.525
4295.251
1440.458
68.137
698.300
274.042
34996.461
8223.581
6667.954
1472.473
10.538
-0.174
-0.144
-0.050
-0.016
-0.004
0.000
0.
0.
0.
0.
0.
0.
0.
0.
0.
0.
0.
0.
0.
0.
-0.001
-0.001
-0.010
-0.029
-0.071
-0.147
-0.164
2.572
9.477
254.547
3986.793
7170.709
83.161
0.661
1.252
1.192
13.787
6.453
12.358
41.925
326.015
3723.935
228.474
0.845
2.345
241.388
4338.832
871.331
118920.203
7228.293
382.353
76463.320
105895.734
61025.246
51.818
0.031
-0.154
-0.062
-0.018
-0.005
0.
0.
0.
0.
0.
0.
0.
0.
0.
0.
0.
0.
0.
0.
0.
-0.001
-0.002
-0.010
-0.028
-0.074
-0.153
-0.211
1.806
8.192
30.878
129.268
40.343
2.593
14.946
40.280
178.624
5106.300
4.832
141.651
362.555
3051.994
100023.859
6395.423
6.586
5.818
3755.735
103756.031
5001.594
1585.859
290.610
127.998
692.001
3232.737
100517.422
293.893
0.408
-0.152
-0.067
-0.019
-0.005
0.
0.
0.
0.
0.
0.
0.
0.
0.
0.
0.
0.
0.
0.
0.
0.
-0.003
-0.010
-0.026
-0.065
-0.154
-0.265
-0.141
4.232
71.258
3467.444
3.302
37.382
4093.341
100034.750
343.607
27.800
2.587
62.500
137.324
175.724
4430.739
263.355
3.416
187.401
1621.054
19793.775
1578.691
447.944
32.999
31.291
3.787
54.968
563.114
23.372
-0.098
-0.142
-0.057
-0.018
-0.002
0.001
0.
0.
0.
0.
0.
0.
0.
0.
0.
0.
0.
0.
0.
0.
0.
-0.003
-0.009
-0.022
-0.054
-0.127
-0.233
0.430
80.756
38363.879
13352.419
36.820
16960.623
110570.281
100151.367
900.234
2.922
-0.403
9.401
31.985
6.574
5.821
1.335
17.239
34948.367
100285.461
14168.356
100459.281
75874.023
43.347
0.241
-0.606
-0.297
0.515
-0.206
-0.253
-0.130
-0.050
-0.017
-0.001
0.
0.
0.
0.
0.
0.
0.
0.
0.
0.
0.
0.
0.
0.
0.
0.
-0.002
-0.006
-0.013
-0.039
-0.100
-0.174
0.263
40.980
5803.741
612.067
84.034
100067.305
101609.320
728.641
26.412
4.877
1.085
1.292
7.547
17.599
9.664
3.717
9.134
2604.446
60487.027
384.285
6140.410
3028.294
24.618
-0.414
-0.390
-0.403
-0.513
-0.399
-0.241
-0.109
-0.045
-0.016
-0.002
0.001
0.
0.
0.
0.
0.
0.
0.
0.
0.
0.
0.
0.
0.
0.
0.
0.
-0.003
-0.012
-0.029
-0.070
-0.138
-0.190
0.741
7.902
184.559
1294.338
465.981
419.934
16.097
227.175
1343.043
401.407
58.209
12.625
81.947
37.925
27.825
88.613
19.909
25.723
30.013
3108.464
2394.035
16.572
0.750
4.001
0.371
-0.458
-0.375
-0.221
-0.093
-0.044
-0.016
-0.001
0.002
0.
0.
0.
0.
0.
0.
0.
0.
0.
0.
0.
0.
0.
0.
0.
0.
-0.001
-0.008
-0.017
-0.048
-0.107
-0.201
-0.223
7.403
3672.527
70076.664
35.745
1.190
13.524
2072.183
105488.828
128328.227
100381.148
250.994
13.844
6.987
52.664
265.020
29.470
23.287
10.187
30.961
25.184
0.550
2.454
10.686
0.810
-0.498
-0.365
-0.219
-0.098
-0.039
-0.014
-0.002
0.002
0.
0.
0.
0.
0.
0.
0.
0.
0.
0.
0.
0.
0.
0.
0.
0.
-0.001
-0.003
-0.013
-0.031
-0.079
-0.162
0.264
106.643
57140.809
38827.008
169.032
3.341
9.940
213.800
39133.027
107062.602
100904.594
533.728
3.429
-0.335
6.307
16.127
5.945
5120.939
360.570
0.033
0.654
0.108
-0.192
0.753
0.440
0.317
-0.293
-0.220
-0.109
-0.040
-0.014
-0.002
0.001
0.001
0.
0.
0.
0.
0.
0.
0.
0.
0.
0.
0.
0.
0.
0.
0.
0.001
-0.003
-0.007
-0.022
-0.061
-0.126
0.370
150.605
100033.594
44578.043
2680.379
37.715
8.410
79.063
72.032
189.478
351.538
20.991
-0.236
11.832
886.064
886.626
13.017
27.656
3.645
10.812
312.495
173.943
184.207
97.363
50.571
22.308
0.800
-0.262
-0.128
-0.044
-0.013
-0.002
0.000
0.001
0.
0.
0.
0.
0.
0.
0.
0.
0.
0.
0.
0.
0.
0.
0.
0.
0.
-0.008
-0.017
-0.046
-0.112
-0.123
6.184
150.813
1917.078
43873.438
325.949
51.860
43214.215
5290.503
9.761
0.895
2.560
1.304
122.239
100033.188
100215.828
164.226
6.212
-0.104
245.845
100023.586
76935.234
12035.431
21649.277
7089.699
165.097
2.340
-0.304
-0.144
-0.045
-0.012
-0.002
0.000
0.001
0.
0.
0.
0.
0.
0.
0.
0.
0.
0.
0.
0.
0.
0.
0.
0.
-0.001
-0.006
-0.015
-0.042
-0.100
-0.190
-0.171
9.401
5319.743
100050.711
895.056
55.201
7137.201
1491.057
6.560
21.462
353.592
86.700
34.691
9020.045
105924.141
14403.991
2619.329
12.551
106.381
43473.922
109348.500
100898.547
2335.354
13961.790
5587.088
21.099
-0.376
-0.171
-0.041
-0.011
0.000
0.000
0.001
0.
0.
0.
0.
0.
0.
0.
0.
0.
0.
0.
0.
0.
0.
0.
0.
0.
-0.003
-0.013
-0.034
-0.078
-0.162
-0.272
0.638
49.329
298.012
2519.325
11199.215
66.500
9.848
11.593
79.436
2843.543
441.557
8.608
2024.294
100573.398
101179.391
100211.992
104.361
88.616
53.201
4448.562
11343.115
451.417
137059.000
25009.320
414.531
-0.474
-0.197
-0.033
-0.009
-0.001
0.000
0.001
0.
0.
0.
0.
0.
0.
0.
0.
0.
0.
0.
0.
0.
0.
0.
0.
0.
-0.002
-0.012
-0.031
-0.063
-0.125
-0.244
-0.388
0.643
128.608
27296.189
101321.867
576.208
846.451
200.992
24.355
77.722
25.182
0.472
13.914
132.622
44218.621
102682.195
45956.422
100228.469
98.417
7.013
9.685
41.523
9980.003
46.271
1.210
-0.450
-0.104
-0.022
-0.004
-0.001
0.001
0.001
0.
0.
0.
0.
0.
0.
0.
0.
0.
0.
0.
0.
0.
0.
0.
0.
0.
-0.001
-0.010
-0.027
-0.055
-0.101
-0.200
-0.369
-0.249
22.707
809.358
1570.812
1713.302
4524.272
125.941
12.426
4.073
30.479
142.058
32.434
24.309
3354.265
36396.094
101948.242
18215.180
45.922
-0.624
-0.770
-0.868
-0.371
-0.076
-0.154
-0.113
-0.036
-0.011
-0.002
0.000
0.000
0.000
0.
0.
0.
0.
0.
0.
0.
0.
0.
0.
0.
0.
0.
0.
0.
0.
0.
0.
-0.006
-0.020
-0.045
-0.083
-0.155
-0.292
-0.250
51.217
13606.279
1083.634
9.571
4.006
2.769
7.521
534.024
6653.705
100193.688
9780.217
673.778
51.546
918.529
11475.352
492.381
3.219
-0.650
-0.508
-0.384
-0.268
-0.144
-0.083
-0.040
-0.014
-0.003
-0.001
0.001
0.001
0.
0.
0.
0.
0.
0.
0.
0.
0.
0.
0.
0.
0.
0.
0.
0.
0.
0.
-0.001
-0.002
-0.013
-0.033
-0.064
-0.115
-0.213
-0.284
4.900
131.700
35.515
1.530
32.785
17.897
44.731
100023.648
105334.563
101481.891
101517.977
7624.547
1315.518
125510.063
3104.062
99.078
0.660
-0.537
-0.348
-0.206
-0.125
-0.075
-0.037
-0.016
-0.004
-0.001
0.001
0.000
0.001
0.
0.
0.
0.
0.
0.
0.
0.
0.
0.
0.
0.
0.
0.
0.
0.
0.
0.
-0.001
-0.002
-0.008
-0.018
-0.044
-0.076
-0.139
-0.219
-0.247
0.044
-0.314
0.524
21.308
11.513
12.028
2015.453
7747.196
273.853
81037.977
100344.484
2649.490
42041.902
676.100
4.692
-0.479
-0.398
-0.231
-0.129
-0.073
-0.042
-0.016
-0.005
0.000
0.000
0.000
0.001
0.
0.
0.
0.
0.
0.
0.
0.
0.
0.
0.
0.
0.
0.
0.
0.
0.
0.
0.
0.001
-0.001
-0.004
-0.011
-0.025
-0.047
-0.081
-0.135
-0.197
-0.278
-0.396
-0.492
-0.106
-0.371
-0.260
6.006
9.552
52.645
100961.930
3008.305
2712.880
536.341
18.226
-0.224
-0.446
-0.273
-0.146
-0.080
-0.047
-0.022
-0.003
0.000
0.000
0.000
0.001
0.
0.
0.
0.
0.
0.
0.
0.
0.
0.
0.
0.
0.
0.
0.
0.
0.
0.
0.
0.
0.002
-0.001
0.000
-0.004
-0.011
-0.026
-0.043
-0.072
-0.113
-0.180
-0.282
-0.409
-0.523
-0.434
2.739
30.961
17.488
86.754
123.792
232.252
69310.313
22200.701
33.681
-0.305
-0.316
-0.169
-0.092
-0.052
-0.026
-0.009
-0.001
0.000
0.001
0.
0.
0.
0.
0.
0.
0.
0.
0.
0.
0.
0.
0.
0.
0.
0.
0.
0.
0.
0.
0.
0.
0.001
0.001
0.000
0.
-0.004
-0.009
-0.018
-0.041
-0.070
-0.120
-0.203
-0.298
0.049
3.975
14.134
117.665
51.244
22.456
39.096
538.193
1365.326
827.825
8.309
-0.259
-0.202
-0.104
-0.055
-0.030
-0.013
-0.001
0.000
0.
0.
0.
0.
0.
0.
0.
0.
0.
0.
0.
0.
0.
0.
0.
0.
0.
0.
0.
0.
0.
0.
0.
0.
0.
0.001
0.001
0.002
0.000
-0.001
-0.008
-0.018
-0.040
-0.079
-0.153
-0.191
2.630
88.007
156.599
299.496
50.911
1.391
3.287
42.870
25.451
3.906
-0.035
-0.199
-0.125
-0.061
-0.031
-0.016
-0.005
0.
0.
0.
0.
0.
0.
0.
0.
0.
0.
0.
0.
0.
0.
0.
0.
0.
0.
0.
0.
0.
0.
0.
0.
0.
0.
0.
0.
0.002
0.001
0.002
0.002
-0.003
-0.008
-0.025
-0.055
-0.110
-0.143
2.427
76.643
129.186
136.136
25.862
0.206
-0.303
0.242
0.133
-0.198
-0.181
-0.130
-0.071
-0.034
-0.018
-0.004
0.
0.
0.
0.
0.
0.
0.
0.
0.
0.
0.
0.
0.
0.
0.
0.
0.
0.
0.
0.
0.
0.
0.
0.
0.
0.
0.
0.
0.
0.
0.001
0.002
0.002
-0.003
-0.006
-0.014
-0.037
-0.078
-0.125
0.089
2.926
4.395
3.309
0.832
-0.244
-0.265
-0.226
-0.184
-0.151
-0.108
-0.065
-0.032
-0.016
-0.006
-0.002
0.
0.
0.
0.
0.
0.
0.
0.
0.
0.
0.
0.
0.
0.
0.
0.
0.
0.
0.
0.
0.
0.
0.
0.
0.
0.
0.
0.
0.
0.
0.
0.
0.
0.
-0.005
-0.011
-0.024
-0.048
-0.084
-0.116
-0.110
-0.116
-0.145
-0.170
-0.164
-0.146
-0.121
-0.098
-0.075
-0.051
-0.028
-0.013
-0.007
-0.004
0.
0.
0.
0.
0.
0.
0.
0.
0.
0.
0.
0.
0.
0.
0.
0.
0.
0.
0.
0.
0.
0.
0.
0.
0.
0.
0.
0.
0.
0.
0.
0.
0.
0.
0.
-0.004
-0.007
-0.015
-0.027
-0.044
-0.070
-0.089
-0.107
-0.110
-0.105
-0.090
-0.074
-0.062
-0.049
-0.036
-0.023
-0.010
-0.007
-0.005
0.
0.
0.
0.
0.
0.
0.
0.
0.
0.
0.
0.
0.
0.
0.
0.
0.
0.
0.
0.
0.
0.
0.
0.
0.
0.
0.
0.
0.
0.
0.
0.
0.
0.
0.
0.
0.
-0.004
-0.009
-0.014
-0.023
-0.033
-0.042
-0.049
-0.052
-0.049
-0.044
-0.039
-0.030
-0.024
-0.015
-0.009
-0.006
-0.004
0.
0.
0.
0.
0.
0.
0.
0.
0.
0.
0.
0.
0.
0.
0.
0.
0.
0.
0.
0.
0.
0.
0.
0.
0.
0.
0.
0.
0.
0.
0.
0.
0.
0.
0.
0.
-0.001
-0.003
-0.014
-0.024
-0.030
-0.039
-0.050
-0.059
-0.066
-0.063
-0.059
-0.057
-0.052
-0.046
-0.037
-0.023
-0.014
-0.007
-0.004
0.
0.
0.
0.
0.
0.
0.
0.
0.
0.
0.
0.
0.
0.
0.
0.
0.
0.
0.
0.
0.
0.
0.
0.
0.
0.
0.
0.
0.
0.
0.
0.
0.
0.
0.000
-0.001
-0.009
-0.020
-0.031
-0.047
-0.064
-0.086
-0.111
-0.131
-0.141
-0.145
-0.143
-0.137
-0.130
-0.113
-0.087
-0.057
-0.031
-0.015
-0.007
-0.004
0.
0.
0.
0.
0.
0.
0.
0.
0.
0.
0.
0.
0.
0.
0.
0.
0.
0.
0.
0.
0.
0.
0.
0.
0.
0.
0.
0.
0.
0.
0.
0.
0.001
-0.001
-0.009
-0.020
-0.039
-0.064
-0.097
-0.135
-0.187
-0.214
0.031
0.647
0.076
-0.271
-0.287
-0.238
-0.180
-0.150
-0.119
-0.063
-0.030
-0.013
-0.005
-0.002
0.
0.
0.
0.
0.
0.
0.
0.
0.
0.
0.
0.
0.
0.
0.
0.
0.
0.
0.
0.
0.
0.
0.
0.
0.
0.
0.
0.
0.
0.
0.001
0.000
-0.007
-0.018
-0.040
-0.073
-0.125
-0.192
-0.309
-0.446
0.083
33.053
354.147
49.213
0.597
-0.284
1.352
3.515
0.487
-0.150
-0.113
-0.049
-0.020
-0.009
-0.004
0.
0.
0.
0.
0.
0.
0.
0.
0.
0.
0.
0.
0.
0.
0.
0.
0.
0.
0.
0.
0.
0.
0.
0.
0.
0.
0.
0.
0.
0.000
0.001
-0.003
-0.015
-0.036
-0.069
-0.133
-0.217
-0.302
-0.548
-0.849
3.269
2610.178
100033.570
7059.183
15.838
7.608
200.764
297.750
23.619
0.219
-0.143
-0.072
-0.027
-0.011
-0.004
0.
0.
0.
0.
0.
0.
0.
0.
0.
0.
0.
0.
0.
0.
0.
0.
0.
0.
0.
0.
0.
0.
0.
0.
0.
0.
0.
0.
0.
0.001
-0.002
-0.010
-0.023
-0.057
-0.114
-0.217
-0.267
1.728
13.222
22.474
5.161
1855.312
117020.773
2602.454
2336.565
266.637
61032.230
56901.559
524.438
2.369
-0.169
-0.092
-0.033
-0.012
-0.005
0.
0.
0.
0.
0.
0.
0.
0.
0.
0.
0.
0.
0.
0.
0.
0.
0.
0.
0.
0.
0.
0.
0.
0.
0.
0.
0.
0.
0.
-0.001
-0.003
-0.014
-0.041
-0.081
-0.181
-0.340
0.177
47.973
1036.394
761.920
25.193
826.130
121356.492
468.176
100157.656
2267.755
6777.381
12206.246
284.913
1.622
-0.199
-0.104
-0.040
-0.014
-0.004
0.
0.
0.
0.
0.
0.
0.
0.
0.
0.
0.
0.
0.
0.
0.
0.
0.
0.
0.
0.
0.
0.
0.
0.
0.
0.
0.
0.
-0.002
-0.002
-0.007
-0.025
-0.058
-0.119
-0.276
-0.546
0.988
505.719
100557.516
100835.586
1273.761
100230.797
9960.388
58.331
4.572
139.067
3472.705
65.086
5.807
-0.247
-0.232
-0.112
-0.055
-0.026
-0.009
-0.003
0.
0.
0.
0.
0.
0.
0.
0.
0.
0.
0.
0.
0.
0.
0.
0.
0.
0.
0.
0.
0.
0.
0.
0.
0.
0.
0.
-0.002
-0.002
-0.015
-0.035
-0.081
-0.156
-0.323
-0.596
0.184
201.007
100395.227
113862.703
102419.875
101753.969
243.732
383.973
24.090
1690.445
100751.406
44.079
-0.450
-0.716
-0.277
-0.132
-0.070
-0.041
-0.017
-0.011
-0.006
-0.003
0.
0.
0.
0.
0.
0.
0.
0.
0.
0.
0.
0.
0.
0.
0.
0.
0.
0.
0.
0.
0.
0.
0.
0.
0.000
-0.002
-0.008
-0.025
-0.056
-0.113
-0.191
-0.320
-0.531
-0.642
5.958
1264.498
123912.805
17702.418
17707.107
13093.251
1092.019
47.789
141.475
5647.802
36426.938
35.960
-0.842
-0.337
-0.173
-0.103
-0.069
-0.039
-0.024
-0.017
-0.009
-0.005
0.
0.
0.
0.
0.
0.
0.
0.
0.
0.
0.
0.
0.
0.
0.
0.
0.
0.
0.
0.
0.
0.
0.
-0.001
-0.002
-0.015
-0.039
-0.083
-0.148
-0.174
0.102
-0.168
-0.641
2.564
3181.751
100105.906
312.427
97308.172
101652.766
371.733
16.601
1341.105
102914.492
38212.547
13.020
-0.640
-0.411
-0.256
-0.179
-0.123
-0.078
-0.050
-0.030
-0.019
-0.007
-0.004
0.
0.
0.
0.
0.
0.
0.
0.
0.
0.
0.
0.
0.
0.
0.
0.
0.
0.
0.
0.
0.
0.001
-0.001
-0.009
-0.025
-0.058
-0.120
-0.216
-0.003
2.205
1.680
0.288
1.357
116.899
41612.445
41.205
15628.946
154098.484
302.821
118.553
1042.481
2244.899
266.704
11.369
1.724
-0.515
-0.416
-0.313
-0.239
-0.164
-0.100
-0.054
-0.030
-0.017
-0.008
0.
0.
0.
0.
0.
0.
0.
0.
0.
0.
0.
0.
0.
0.
0.
0.
0.
0.
0.
0.000
0.001
0.000
-0.007
-0.021
-0.042
-0.082
-0.199
-0.557
-0.451
0.975
1.655
1.319
15.173
9313.798
200047.703
164.614
5265.900
100028.500
144.646
84.002
486.841
47.584
33.000
667.628
57.909
-0.226
-0.398
0.010
-0.221
-0.255
-0.180
-0.097
-0.048
-0.023
-0.011
-0.004
0.
0.
0.
0.
0.
0.
0.
0.
0.
0.
0.
0.
0.
0.
0.
0.
0.
0.000
0.000
-0.001
-0.008
-0.014
-0.033
-0.062
-0.123
-0.377
-0.400
132.138
15.682
2.671
0.587
49.053
25253.281
101746.180
395.584
100592.297
579.629
26.933
11.177
3.572
1.883
18.440
254.251
38.597
2.021
27.824
145.154
15.540
-0.098
-0.251
-0.145
-0.068
-0.033
-0.016
-0.006
0.
0.
0.
0.
0.
0.
0.
0.
0.
0.
0.
0.
0.
0.
0.
0.
0.
0.001
0.000
-0.006
-0.012
-0.026
-0.051
-0.094
-0.174
-0.363
9.508
103052.930
53738.105
545.292
25.187
23.424
473.633
1621.538
8569.354
102962.750
5588.525
7147.819
960.587
11.428
54.721
22.188
75.671
353.290
75.505
18985.861
62904.016
464.130
1.375
-0.288
-0.189
-0.088
-0.043
-0.020
-0.008
0.
0.
0.
0.
0.
0.
0.
0.
0.
0.
0.
0.
0.
0.
0.
0.
0.001
0.001
-0.002
-0.010
-0.023
-0.045
-0.084
-0.151
-0.231
-0.286
12.076
37131.664
113833.266
100610.578
935.111
17.311
58.417
361.425
8023.052
31890.330
100563.820
23849.037
1449.018
25.169
221.871
58.719
193.568
35814.953
977.107
104139.164
101101.891
150.487
1.146
-0.312
-0.209
-0.105
-0.048
-0.022
-0.008
0.
0.
0.
0.
0.
0.
0.
0.
0.
0.
0.
0.
0.
0.
0.
0.
0.001
0.001
-0.005
-0.017
-0.036
-0.068
-0.127
-0.198
-0.175
1.417
4.607
87.225
2075.095
120700.961
100604.070
599.411
89.652
51.754
160.738
4376.476
78070.055
1195.643
24.884
84.396
1136.650
136.561
5.131
26.849
61211.008
101364.758
1009.211
10.876
0.482
-0.314
-0.218
-0.108
-0.052
-0.022
-0.006
0.001
0.
0.
0.
0.
0.
0.
0.
0.
0.
0.
0.
0.
0.
0.
0.
0.001
0.001
-0.009
-0.021
-0.049
-0.093
-0.167
-0.156
3.740
52.220
145.119
12.475
51.201
23017.813
110841.242
79043.891
2988.948
380.568
34.886
1806.386
4710.557
46.405
4.372
1610.754
100105.445
5837.774
9.549
22.196
1159.379
1742.764
36.847
3.088
0.228
-0.330
-0.217
-0.111
-0.053
-0.022
-0.007
0.001
0.001
0.001
0.
0.
0.
0.
0.
0.
0.
0.
0.
0.
0.
0.
0.
0.001
0.000
-0.010
-0.028
-0.059
-0.114
-0.200
0.910
161.889
7766.708
662.071
17.662
1.095
41.625
2013.337
101762.797
101851.086
574.093
58.901
628.033
5803.295
35.179
17.582
6602.166
69823.734
637.363
6.135
31.109
66.479
330.179
763.763
33.399
2.100
-0.268
-0.205
-0.105
-0.050
-0.019
-0.006
0.000
0.002
0.001
0.001
0.
0.
0.
0.
0.
0.
0.
0.
0.
0.
0.
0.
0.000
-0.001
-0.013
-0.034
-0.066
-0.128
-0.201
1.567
444.556
67719.063
1579.425
6.067
-0.632
0.206
44.100
5226.428
102451.492
3522.496
74.867
100290.406
851.805
1.263
17.952
4460.600
38939.836
133.573
0.153
1.177
15.906
689.464
2047.430
42.250
1.105
-0.277
-0.186
-0.100
-0.050
-0.022
-0.007
-0.001
0.000
0.002
0.001
0.001
0.
0.
0.
0.
0.
0.
0.
0.
0.
0.
-0.001
-0.001
-0.004
-0.014
-0.035
-0.065
-0.124
-0.197
0.128
21.803
223.497
55.413
1.067
3.230
7.276
2.922
325.863
2812.105
152.884
624.283
106785.070
9228.267
18.687
1.554
26.881
49.556
5.941
4.789
2.816
13.288
717.044
586.392
11.522
-0.211
-0.287
-0.178
-0.095
-0.052
-0.029
-0.012
-0.006
-0.001
0.000
0.002
0.001
0.
0.
0.
0.
0.
0.
0.
0.
0.
-0.001
-0.001
-0.002
-0.006
-0.018
-0.038
-0.061
-0.115
-0.189
-0.228
1.062
8.242
3.591
1.286
33.090
50.758
5.371
35.431
121.083
81.098
294.929
57839.563
101157.578
243.954
0.562
-0.528
25.415
890.758
390.791
146.437
9.257
114.182
99.535
2.969
-0.351
-0.272
-0.162
-0.098
-0.066
-0.046
-0.028
-0.013
-0.005
0.000
0.002
0.001
0.001
0.
0.
0.
0.
0.
0.
0.
0.
-0.001
-0.001
-0.006
-0.007
-0.019
-0.032
-0.056
-0.096
-0.161
-0.236
-0.303
-0.318
-0.262
8.438
422.642
317.351
11.586
49.613
600.621
799.538
4780.112
15194.651
43447.871
132.889
-0.112
0.273
558.769
100095.055
86294.039
1478.300
20.186
3.966
1.154
-0.369
-0.369
-0.234
-0.145
-0.106
-0.091
-0.073
-0.052
-0.025
-0.009
-0.001
0.000
0.002
0.001
0.
0.
0.
0.
0.
0.
0.
0.
-0.001
-0.002
-0.006
-0.010
-0.016
-0.029
-0.051
-0.084
-0.129
-0.202
-0.311
-0.453
-0.344
5.965
76.724
127.929
17.083
1665.498
105672.211
1200.766
2430.364
6608.564
103.482
2.866
-0.878
0.603
222.116
70412.047
22463.008
135.527
451.664
1035.408
8.806
-0.445
-0.334
-0.203
-0.142
-0.107
-0.098
-0.095
-0.070
-0.032
-0.011
-0.004
0.000
0.002
0.001
0.
0.
0.
0.
0.
0.
0.
0.
-0.001
-0.002
-0.004
-0.008
-0.016
-0.030
-0.048
-0.072
-0.114
-0.174
-0.291
-0.371
1.874
559.714
8.309
11.711
10.724
7394.419
103119.656
4485.970
539.735
8826.188
60.398
0.563
-0.891
8.333
4905.766
112535.297
7693.029
54.871
3554.964
12175.948
24.819
-0.356
-0.289
-0.186
-0.131
-0.106
-0.087
-0.077
-0.056
-0.028
-0.010
-0.004
0.000
0.001
0.001
0.
0.
0.
0.
0.
0.
0.
0.
-0.001
-0.001
-0.004
-0.008
-0.018
-0.030
-0.043
-0.071
-0.106
-0.171
-0.393
-0.161
13.578
3512.823
115.091
71.936
9.075
15244.944
100648.758
324.677
100101.531
6796.134
8.719
1.778
0.245
11.662
10355.686
100846.758
1228.710
9.457
36.543
48.038
1.232
-0.401
-0.269
-0.165
-0.121
-0.090
-0.075
-0.057
-0.037
-0.021
-0.008
-0.003
0.000
0.001
0.001
0.
0.
0.
0.
0.
0.
0.
0.
-0.001
-0.001
-0.003
-0.009
-0.017
-0.028
-0.043
-0.074
-0.107
-0.179
-0.435
-0.398
4.880
151.320
100046.266
67762.586
130.617
126.471
669.135
50.134
100831.656
100576.398
101.049
6.323
53.400
20.499
201.821
3347.155
194.556
9.112
1.704
-0.367
-0.526
-0.412
-0.268
-0.165
-0.113
-0.078
-0.054
-0.040
-0.024
-0.014
-0.006
-0.003
0.000
0.001
0.
0.
0.
0.
0.
0.
0.
0.
0.
0.
-0.001
-0.003
-0.008
-0.017
-0.031
-0.049
-0.083
-0.129
-0.182
-0.304
-0.473
0.561
130.794
100066.891
103909.203
95994.688
161.938
1271.633
1506.098
20759.924
28911.146
83.912
66.850
1124.233
175.717
10.769
45.650
10.305
3.260
0.778
-0.226
-0.508
-0.408
-0.297
-0.197
-0.127
-0.078
-0.046
-0.028
-0.017
-0.008
-0.004
-0.002
0.001
0.001
0.
0.
0.
0.
0.
0.
0.
0.
0.
0.
0.
-0.004
-0.009
-0.019
-0.033
-0.062
-0.107
-0.154
-0.198
-0.266
-0.346
-0.328
4.260
129.411
39290.633
103799.367
2293.901
100757.258
196869.031
38692.555
2659.671
24.695
778.888
100049.711
2615.318
5.705
0.164
1.137
0.394
1.686
1.255
-0.101
0.217
-0.233
-0.249
-0.180
-0.093
-0.047
-0.023
-0.013
-0.004
-0.003
0.001
0.002
0.
0.
0.
0.
0.
0.
0.
0.
0.
0.
0.
0.
-0.004
-0.008
-0.020
-0.041
-0.080
-0.126
-0.167
-0.215
-0.263
-0.327
-0.414
-0.420
2.713
93.263
613.527
25514.074
6229.962
36065.141
7917.367
33.735
6.496
376.882
2866.064
225.264
1.353
-0.137
0.994
-0.098
0.402
0.704
24.065
109.319
7.583
-0.002
-0.334
-0.176
-0.066
-0.024
-0.009
-0.003
0.000
0.001
0.
0.
0.
0.
0.
0.
0.
0.
0.
0.
0.
0.
0.
-0.004
-0.008
-0.020
-0.045
-0.081
-0.119
-0.153
-0.205
-0.248
-0.309
-0.401
-0.511
-0.573
0.375
11.248
201.103
115.152
509.172
172.221
1.522
2.130
68.420
105.089
7.360
9.990
6.386
-0.169
-0.737
0.157
4.758
248.680
3988.185
397.526
38.223
0.870
-0.323
-0.096
-0.031
-0.007
0.001
0.001
0.000
0.
0.
0.
0.
0.
0.
0.
0.
0.
0.
0.
0.
0.
-0.004
-0.007
-0.018
-0.041
-0.073
-0.104
-0.127
-0.190
-0.241
-0.308
-0.404
-0.519
-0.631
-0.732
-0.565
3.566
100.482
164.479
8.329
7.674
253.573
124.553
3.064
42.408
4430.062
1702.230
11.312
0.476
93.319
889.456
15919.084
101513.852
27229.795
11142.351
18.021
-0.190
-0.122
-0.043
-0.017
-0.003
0.002
0.001
0.
0.
0.
0.
0.
0.
0.
0.
0.
0.
0.
0.
0.
-0.002
-0.006
-0.013
-0.031
-0.059
-0.089
-0.129
-0.175
-0.238
-0.322
-0.426
-0.112
6.718
4.966
-0.353
51.240
100004.016
100011.461
217.752
92.553
100106.414
26828.049
12.909
155.224
100275.672
23404.738
43.265
5.452
2843.256
101225.906
101096.211
97436.250
7818.475
103054.258
11.615
-0.205
-0.146
-0.069
-0.026
-0.011
-0.001
0.002
0.001
0.
0.
0.
0.
0.
0.
0.
0.
0.
0.
0.
0.
0.
-0.004
-0.009
-0.017
-0.038
-0.070
-0.108
-0.148
-0.219
-0.347
-0.394
21.482
12184.453
5806.007
10.280
51.229
68411.055
108505.633
687.934
196.937
1397.648
565.112
24.561
3452.861
104742.242
100210.320
232.852
2.410
265.378
4121.198
3835.645
605.071
173.771
2368.538
-0.021
-0.402
-0.197
-0.110
-0.047
-0.017
-0.004
-0.001
0.002
0.
0.
0.
0.
0.
0.
0.
0.
0.
0.
0.
0.
0.
-0.002
-0.005
-0.010
-0.020
-0.044
-0.079
-0.130
-0.228
-0.387
0.020
118.552
113814.922
104856.578
41.335
143.068
22334.877
101634.930
28870.082
5325.228
19.588
1.106
51.191
43416.180
76250.188
25598.855
80.548
10.056
7.911
12.256
20.069
5.586
-0.546
-0.759
1.896
1.975
-0.140
-0.152
-0.074
-0.027
-0.009
-0.001
0.001
0.001
0.
0.
0.
0.
0.
0.
0.
0.
0.
0.
0.
0.
0.
-0.002
-0.005
-0.013
-0.033
-0.070
-0.140
-0.255
-0.365
2.628
495.785
103512.594
100222.102
58.585
961.261
100106.391
43971.125
960.551
505.161
145.891
-0.047
4.571
186.280
244.624
46.914
35.947
23893.207
4771.645
26.890
169.041
39.231
9.277
19.184
3180.932
1792.015
6.321
-0.187
-0.119
-0.043
-0.015
-0.003
-0.001
0.002
0.
0.
0.
0.
0.
0.
0.
0.
0.
0.
0.
0.
0.
-0.001
-0.003
-0.013
-0.033
-0.076
-0.153
0.011
9.752
34.466
11393.533
100912.297
3006.186
15.142
49.496
1850.829
333.065
143.125
50257.930
102318.094
25.062
107.367
19.841
2.462
0.501
85.265
102606.156
131022.430
349.440
27.471
13.593
23.317
131.973
102608.859
100600.984
34.650
-0.151
-0.156
-0.060
-0.018
-0.005
0.
0.002
0.
0.
0.
0.
0.
0.
0.
0.
0.
0.
0.
0.
0.
-0.001
-0.003
-0.013
-0.035
-0.087
-0.163
3.383
1133.054
7322.857
4346.144
107771.750
1153.741
62.765
180.697
9.601
17.542
152.937
2667.466
967.560
2408.320
100119.625
3829.794
175.551
2.856
14.945
6606.282
129545.617
2216.866
294.368
140.464
130.192
342.870
100497.547
20175.537
58.650
0.058
-0.165
-0.073
-0.021
-0.005
0.
0.002
0.
0.
0.
0.
0.
0.
0.
0.
0.
0.
0.
0.
0.
-0.001
-0.003
-0.012
-0.032
-0.089
-0.173
2.268
479.477
3490.445
21196.203
21400.455
8860.953
148.371
622.291
159.709
9475.963
111126.109
321.811
76316.078
102417.883
102181.359
101701.961
3704.664
6.312
2.520
563.679
100662.352
34683.680
52.260
100042.273
100093.500
82.000
4218.711
100305.742
670.247
0.617
-0.160
-0.073
-0.021
-0.003
0.
0.001
0.
0.
0.
0.
0.
0.
0.
0.
0.
0.
0.
0.
0.
-0.001
-0.004
-0.010
-0.030
-0.078
-0.179
-0.158
5.814
110.545
436.623
3986.611
5.391
32.019
1129.704
51943.832
23808.451
23722.053
101.621
8086.184
53759.887
514.162
2860.183
198.074
1.278
13.667
67.530
722.315
918.846
22.202
4391.264
6109.955
31.169
100.852
1487.462
40.706
-0.042
-0.151
-0.062
-0.019
-0.001
0.002
0.
0.
0.
0.
0.
0.
0.
0.
0.
0.
0.
0.
0.
0.
0.
-0.001
-0.009
-0.024
-0.065
-0.151
-0.143
17.203
3837.188
110415.805
19562.104
141.240
7846.698
11287.374
87255.547
3396.016
52.017
9.000
1718.268
85126.188
480.625
6.836
2.415
2.318
227.986
1443.347
69.338
138.699
78.640
50.059
153.663
38.976
14.582
1.646
-0.113
-0.268
-0.135
-0.053
-0.016
-0.003
0.002
0.
0.
0.
0.
0.
0.
0.
0.
0.
0.
0.
0.
0.
0.
0.001
-0.001
-0.008
-0.017
-0.048
-0.113
-0.126
11.245
1389.925
29920.439
1664.769
1989.493
108490.742
32944.258
281.740
35.681
15.464
2.641
42.415
228.214
20.216
27.643
206.106
49.042
69.293
284.809
20.976
32.809
22.274
16.748
56.838
67.468
39.143
1.747
-0.369
-0.257
-0.120
-0.047
-0.013
-0.002
0.001
0.
0.
0.
0.
0.
0.
0.
0.
0.
0.
0.
0.
0.
0.
0.001
0.000
-0.005
-0.012
-0.031
-0.082
-0.149
0.377
10.765
25.141
5.909
45.675
782.431
132.094
21.979
4861.658
18820.648
161.866
63.034
20.115
2.120
217.698
5375.604
43576.559
714.435
98.063
12.255
7.708
5.026
1.140
158.711
1914.276
196.191
6.573
-0.215
-0.229
-0.115
-0.041
-0.011
-0.002
0.001
0.
0.
0.
0.
0.
0.
0.
0.
0.
0.
0.
0.
0.
0.
0.002
0.001
-0.001
-0.009
-0.021
-0.051
-0.112
-0.202
-0.183
2.533
39.534
33.515
4.070
0.326
58.759
100062.742
102580.781
2188.121
101199.000
7744.717
14.311
37.003
9525.837
100153.563
9228.748
17552.402
1555.939
37.804
0.646
0.935
1034.244
48783.082
165.282
2.939
-0.222
-0.227
-0.116
-0.042
-0.011
-0.001
0.000
0.000
0.
0.
0.
0.
0.
0.
0.
0.
0.
0.
0.
0.
0.
0.001
0.001
0.000
-0.005
-0.015
-0.035
-0.081
-0.156
0.172
76.530
25452.811
8111.782
780.887
16.455
6.664
664.742
2071.298
2021.279
102722.133
48458.309
25.456
1.137
94.579
616.228
358.305
196882.016
8083.220
43.224
0.287
-0.960
22.640
91.936
88.688
18.091
0.607
-0.285
-0.126
-0.038
-0.013
-0.001
0.001
0.001
0.
0.
0.
0.
0.
0.
0.
0.
0.
0.
0.
0.
0.
0.001
0.001
0.001
-0.003
-0.009
-0.023
-0.060
-0.117
0.317
114.235
85161.047
120693.383
100068.992
358.999
0.521
2.868
8.429
45.687
477.874
132.921
1.460
0.465
21.934
24.228
6.734
241.083
34.161
2.980
9.959
13.650
100154.578
2117.231
7698.673
12316.320
48.320
-0.347
-0.217
-0.048
-0.014
0.001
0.002
0.001
0.
0.
0.
0.
0.
0.
0.
0.
0.
0.
0.
0.
0.
0.
0.001
0.001
0.000
-0.009
-0.019
-0.046
-0.100
-0.116
5.299
137.393
13420.980
116173.953
666.252
19.287
18.723
9.182
0.223
4.199
18.216
6.740
7.148
331.025
619.006
53.837
1.395
-0.760
8.534
248.264
269.643
105989.883
111522.070
112381.883
25063.658
738.232
-0.441
-0.287
-0.051
-0.014
0.000
0.000
0.001
0.
0.
0.
0.
0.
0.
0.
0.
0.
0.
0.
0.
0.
0.
0.
0.001
0.000
-0.007
-0.017
-0.036
-0.090
-0.177
-0.142
11.102
7050.129
107743.391
100843.914
769.587
12.990
6.004
36.214
428.205
38946.367
2388.863
16.727
1969.406
125504.320
1575.350
98.068
1.453
4.812
123.189
3457.137
12559.737
17532.234
110024.813
8964.591
177.130
-0.498
-0.210
-0.044
-0.011
0.000
0.000
0.001
0.
0.
0.
0.
0.
0.
0.
0.
0.
0.
0.
0.
0.
0.
0.
0.
0.001
-0.002
-0.011
-0.029
-0.072
-0.149
-0.249
0.788
63.966
3594.392
160517.500
3869.143
35.317
9.232
763.294
36284.613
100443.445
67700.477
28.186
986.934
44871.691
3037.126
821.042
21.019
4.193
9.112
286.632
483.617
93.106
52928.242
129470.422
8691.231
-0.665
-0.266
-0.037
-0.006
0.
0.000
0.001
0.
0.
0.
0.
0.
0.
0.
0.
0.
0.
0.
0.
0.
0.
0.
0.
0.
-0.002
-0.008
-0.026
-0.056
-0.111
-0.218
-0.331
2.535
1240.969
100180.586
74217.688
6478.367
3175.376
405.209
3191.534
1833.819
306.007
3.001
11.390
75.567
16747.760
67478.992
4939.409
161.160
15.043
5.474
2.736
2.162
61.600
49.240
2.221
-0.587
-0.129
-0.023
-0.003
-0.001
0.001
0.001
0.
0.
0.
0.
0.
0.
0.
0.
0.
0.
0.
0.
0.
0.
0.
0.
0.
0.
-0.004
-0.021
-0.046
-0.084
-0.169
-0.313
-0.017
40.773
1399.808
3173.850
101726.633
32677.012
845.741
5838.821
97.380
15.657
56.576
77.361
998.327
101495.664
7885.257
101902.383
582.405
15.004
2.302
-0.499
-0.566
-0.163
-0.019
-0.205
-0.135
-0.039
-0.010
-0.001
0.000
0.000
0.000
0.
0.
0.
0.
0.
0.
0.
0.
0.
0.
0.
0.
0.
0.
0.
0.
0.
0.
-0.001
-0.015
-0.036
-0.065
-0.124
-0.243
-0.371
0.548
9.679
23.236
135.691
209.483
117.689
62.777
23.140
1057.064
29757.348
689.490
1065.501
84.534
5572.190
100561.109
15316.240
11.560
-0.259
-0.451
-0.328
-0.216
-0.128
-0.080
-0.036
-0.012
-0.003
-0.001
0.001
0.001
0.
0.
0.
0.
0.
0.
0.
0.
0.
0.
0.
0.
0.
0.
0.
0.
0.
0.
0.
-0.001
-0.008
-0.023
-0.048
-0.088
-0.166
-0.282
-0.289
0.438
0.138
58.826
80535.688
8900.878
14.082
135.878
1868.954
128295.289
1221.390
65.361
14036.734
101670.836
63295.750
1141.231
3.879
-0.458
-0.320
-0.194
-0.120
-0.070
-0.032
-0.014
-0.004
-0.001
0.001
0.
0.001
0.
0.
0.
0.
0.
0.
0.
0.
0.
0.
0.
0.
0.
0.
0.
0.
0.
0.
0.001
-0.001
-0.002
-0.012
-0.032
-0.056
-0.101
-0.185
-0.288
-0.426
-0.460
33.351
16975.643
3182.066
8.453
31.894
93.414
387.027
223.169
112.385
41614.945
7317.979
217.874
6.655
-0.297
-0.360
-0.217
-0.119
-0.069
-0.038
-0.014
-0.001
0.000
0.000
0.000
0.001
0.
0.
0.
0.
0.
0.
0.
0.
0.
0.
0.
0.
0.
0.
0.
0.
0.
0.
0.
0.001
0.001
-0.001
-0.004
-0.016
-0.036
-0.062
-0.107
-0.183
-0.297
-0.436
0.242
11.720
8.377
13.255
19.832
16.380
180.745
1866.532
28.930
100190.609
3226.674
4.144
-0.454
-0.401
-0.245
-0.134
-0.074
-0.042
-0.019
-0.004
0.000
0.000
0.000
0.001
0.
0.
0.
0.
0.
0.
0.
0.
0.
0.
0.
0.
0.
0.
0.
0.
0.
0.
0.
0.
0.
0.002
0.001
-0.001
-0.004
-0.016
-0.036
-0.064
-0.111
-0.195
-0.332
-0.432
0.740
12.664
174.119
8516.380
1970.221
101047.945
100024.063
86.602
103060.492
100153.750
31.167
-0.353
-0.286
-0.152
-0.084
-0.045
-0.022
-0.005
0.000
0.000
0.001
0.
0.
0.
0.
0.
0.
0.
0.
0.
0.
0.
0.
0.
0.
0.
0.
0.
0.
0.
0.
0.
0.
0.
0.001
0.001
0.001
-0.001
-0.003
-0.019
-0.038
-0.071
-0.136
-0.240
-0.059
18.088
241.805
549.470
100356.953
26054.434
3515.806
2913.246
21.890
1970.091
1967.524
8.073
-0.264
-0.188
-0.092
-0.047
-0.024
-0.011
0.001
0.
0.
0.
0.
0.
0.
0.
0.
0.
0.
0.
0.
0.
0.
0.
0.
0.
0.
0.
0.
0.
0.
0.
0.
0.
0.
0.
0.001
0.001
0.001
0.001
-0.005
-0.020
-0.046
-0.099
-0.173
0.194
57.726
43544.863
101620.648
100723.727
6040.202
36.370
4.779
0.192
2.579
2.426
-0.110
-0.196
-0.117
-0.058
-0.026
-0.013
-0.001
0.
0.
0.
0.
0.
0.
0.
0.
0.
0.
0.
0.
0.
0.
0.
0.
0.
0.
0.
0.
0.
0.
0.
0.
0.
0.
0.
0.
0.
0.001
0.002
0.001
-0.005
-0.012
-0.035
-0.071
-0.132
0.016
38.541
31415.145
100601.594
100115.656
1852.051
5.181
-0.431
-0.436
-0.347
-0.254
-0.189
-0.122
-0.066
-0.032
-0.013
-0.002
0.
0.
0.
0.
0.
0.
0.
0.
0.
0.
0.
0.
0.
0.
0.
0.
0.
0.
0.
0.
0.
0.
0.
0.
0.
0.
0.
0.
0.
0.
0.
0.
0.
-0.003
-0.007
-0.022
-0.049
-0.100
-0.128
1.720
48.647
78.206
49.229
11.052
0.009
-0.328
-0.280
-0.215
-0.158
-0.105
-0.062
-0.033
-0.014
-0.005
-0.001
0.
0.
0.
0.
0.
0.
0.
0.
0.
0.
0.
0.
0.
0.
0.
0.
0.
0.
0.
0.
0.
0.
0.
0.
0.
0.
0.
0.
0.
0.
0.
0.
0.
0.
-0.006
-0.014
-0.030
-0.061
-0.101
-0.121
0.072
0.157
0.006
-0.140
-0.198
-0.173
-0.139
-0.107
-0.079
-0.054
-0.033
-0.016
-0.006
-0.002
0.
0.
0.
0.
0.
0.
0.
0.
0.
0.
0.
0.
0.
0.
0.
0.
0.
0.
0.
0.
0.
0.
0.
0.
0.
0.
0.
0.
0.
0.
0.
0.
0.
0.
0.
-0.004
-0.009
-0.017
-0.031
-0.057
-0.086
-0.110
-0.125
-0.128
-0.125
-0.108
-0.088
-0.070
-0.054
-0.040
-0.026
-0.015
-0.006
-0.004
0.
0.
0.
0.
0.
0.
0.
0.
0.
0.
0.
0.
0.
0.
0.
0.
0.
0.
0.
0.
0.
0.
0.
0.
0.
0.
0.
0.
0.
0.
0.
0.
0.
0.
0.
0.
0.
-0.005
-0.010
-0.016
-0.027
-0.038
-0.051
-0.060
-0.064
-0.060
-0.053
-0.045
-0.035
-0.028
-0.020
-0.010
-0.007
-0.002
0.
0.
0.
0.
0.
0.
0.
0.
0.
0.
0.
0.
0.
0.
0.
0.
0.
0.
0.
0.
0.
0.
0.
0.
0.
0.
0.
0.
0.
0.
0.
0.
0.
0.
0.
0.
-0.001
-0.004
-0.010
-0.016
-0.023
-0.030
-0.038
-0.045
-0.049
-0.049
-0.049
-0.049
-0.047
-0.043
-0.034
-0.021
-0.013
-0.007
-0.004
0.
0.
0.
0.
0.
0.
0.
0.
0.
0.
0.
0.
0.
0.
0.
0.
0.
0.
0.
0.
0.
0.
0.
0.
0.
0.
0.
0.
0.
0.
0.
0.
0.
0.
0.001
-0.002
-0.007
-0.014
-0.027
-0.042
-0.054
-0.069
-0.092
-0.109
-0.116
-0.116
-0.116
-0.119
-0.117
-0.102
-0.084
-0.056
-0.029
-0.014
-0.007
-0.004
0.
0.
0.
0.
0.
0.
0.
0.
0.
0.
0.
0.
0.
0.
0.
0.
0.
0.
0.
0.
0.
0.
0.
0.
0.
0.
0.
0.
0.
0.
0.
0.
0.001
-0.002
-0.009
-0.020
-0.037
-0.061
-0.087
-0.115
-0.153
-0.180
-0.145
-0.028
-0.156
-0.244
-0.236
-0.158
-0.019
-0.111
-0.105
-0.060
-0.027
-0.012
-0.005
-0.001
0.
0.
0.
0.
0.
0.
0.
0.
0.
0.
0.
0.
0.
0.
0.
0.
0.
0.
0.
0.
0.
0.
0.
0.
0.
0.
0.
0.
0.
0.
0.001
-0.002
-0.009
-0.017
-0.039
-0.073
-0.120
-0.169
-0.227
-0.293
-0.212
3.372
17.899
4.767
-0.210
-0.061
13.750
78.912
6.335
-0.075
-0.103
-0.044
-0.018
-0.007
-0.003
0.
0.
0.
0.
0.
0.
0.
0.
0.
0.
0.
0.
0.
0.
0.
0.
0.
0.
0.
0.
0.
0.
0.
0.
0.
0.
0.
0.
0.
0.001
0.000
-0.005
-0.013
-0.035
-0.073
-0.137
-0.207
-0.153
0.138
-0.270
0.361
66.756
847.826
89.439
0.878
11.305
2118.917
100247.258
441.974
0.593
-0.133
-0.066
-0.023
-0.010
-0.004
0.
0.
0.
0.
0.
0.
0.
0.
0.
0.
0.
0.
0.
0.
0.
0.
0.
0.
0.
0.
0.
0.
0.
0.
0.
0.
0.
0.
0.
0.001
0.000
-0.011
-0.024
-0.061
-0.135
-0.247
-0.043
14.938
172.644
37.524
3.624
1999.554
100410.016
197.510
4.692
551.847
101336.328
162479.328
269.456
0.701
-0.158
-0.083
-0.029
-0.011
-0.004
0.
0.
0.
0.
0.
0.
0.
0.
0.
0.
0.
0.
0.
0.
0.
0.
0.
0.
0.
0.
0.
0.
0.
0.
0.
0.
0.
0.
0.
0.000
-0.004
-0.015
-0.043
-0.102
-0.322
-0.615
2.228
1047.523
100055.711
8514.516
14.590
2161.178
100705.859
146.071
31.516
100058.055
120686.258
12612.490
36.043
0.012
-0.189
-0.092
-0.036
-0.011
-0.004
0.
0.
0.
0.
0.
0.
0.
0.
0.
0.
0.
0.
0.
0.
0.
0.
0.
0.
0.
0.
0.
0.
0.
0.
0.
0.
0.
0.
0.000
-0.001
-0.006
-0.025
-0.059
-0.159
-0.780
-0.622
5.742
909.406
104203.773
7508.948
187.459
2512.952
167.466
60.813
25.810
1133.794
2183.105
29.655
0.721
-0.385
-0.214
-0.100
-0.047
-0.017
-0.005
-0.001
0.
0.
0.
0.
0.
0.
0.
0.
0.
0.
0.
0.
0.
0.
0.
0.
0.
0.
0.
0.
0.
0.
0.
0.
0.
0.
0.
0.000
-0.004
-0.013
-0.035
-0.081
-0.191
-0.743
-0.519
4.728
60.086
1450.311
31855.229
32574.482
59870.977
4551.864
100075.781
522.873
4.923
38.765
1.487
-1.109
-0.781
-0.258
-0.123
-0.067
-0.036
-0.016
-0.011
-0.006
-0.001
0.
0.
0.
0.
0.
0.
0.
0.
0.
0.
0.
0.
0.
0.
0.
0.
0.
0.
0.
0.
0.
0.
0.
0.
0.000
-0.003
-0.007
-0.021
-0.054
-0.107
-0.208
-0.421
-0.634
-0.173
3.897
586.192
33375.355
4149.150
101956.164
118705.828
100142.164
1444.219
34.728
728.333
56362.105
49.158
-0.954
-0.338
-0.166
-0.103
-0.067
-0.034
-0.022
-0.014
-0.007
-0.001
0.
0.
0.
0.
0.
0.
0.
0.
0.
0.
0.
0.
0.
0.
0.
0.
0.
0.
0.
0.
0.
0.
0.
-0.001
-0.005
-0.014
-0.036
-0.080
-0.154
-0.250
-0.392
-0.578
-0.765
1.702
1489.739
70872.047
197.221
23120.555
21184.283
536.762
57.351
5989.207
137063.922
4038.062
9.235
-0.643
-0.410
-0.254
-0.167
-0.111
-0.071
-0.042
-0.026
-0.017
-0.006
0.
0.
0.
0.
0.
0.
0.
0.
0.
0.
0.
0.
0.
0.
0.
0.
0.
0.
0.
0.
0.
0.000
0.000
-0.003
-0.013
-0.031
-0.062
-0.118
-0.238
-0.358
-0.413
-0.169
-0.312
0.511
18.904
79.244
8.899
222.897
895.524
28.756
7945.851
148432.688
100492.398
889.821
139.280
18.959
-0.303
-0.395
-0.283
-0.203
-0.139
-0.083
-0.046
-0.025
-0.014
-0.005
0.
0.
0.
0.
0.
0.
0.
0.
0.
0.
0.
0.
0.
0.
0.
0.
0.
0.
0.000
0.
-0.002
-0.002
-0.012
-0.026
-0.049
-0.092
-0.214
-0.667
-0.922
-0.500
1.157
1.662
6.458
220.775
970.669
65.055
107.630
614.058
18.272
4276.013
100139.914
724.274
1044.208
100265.055
3509.239
1.914
-0.382
0.234
-0.117
-0.219
-0.146
-0.076
-0.040
-0.020
-0.008
0.
0.
0.
0.
0.
0.
0.
0.
0.
0.
0.
0.
0.
0.
0.
0.
0.
0.
0.001
-0.002
-0.003
-0.010
-0.023
-0.044
-0.080
-0.147
-0.448
-0.934
23.830
2.854
3.490
2.332
15.247
7305.910
101420.266
1812.957
157.089
21.250
5.088
8.783
29.120
41.960
2659.092
102403.570
886.661
1.718
29.070
517.408
35.455
0.007
-0.210
-0.115
-0.055
-0.027
-0.011
-0.002
0.
0.
0.
0.
0.
0.
0.
0.
0.
0.
0.
0.
0.
0.
0.
0.
0.001
0.000
-0.003
-0.011
-0.022
-0.045
-0.075
-0.131
-0.222
-0.521
1.973
11452.601
492.896
1484.530
127.935
9.678
6410.220
104075.688
101715.133
28522.004
456.206
25.905
5.563
160.979
18686.969
2008.288
816.485
838.636
20.923
1468.665
100150.055
2163.202
1.524
-0.268
-0.149
-0.072
-0.035
-0.017
-0.005
0.
0.
0.
0.
0.
0.
0.
0.
0.
0.
0.
0.
0.
0.
0.
0.
0.
-0.002
-0.004
-0.019
-0.039
-0.071
-0.131
-0.213
-0.301
-0.304
1.607
208.769
13561.149
200031.797
2203.324
7.344
35.877
6024.501
121357.898
3933.625
2926.511
211.307
10.337
901.601
100452.977
18998.568
21691.832
200122.828
363.647
2196.539
8824.650
188.707
0.294
-0.324
-0.180
-0.083
-0.039
-0.016
-0.006
0.
0.
0.
0.
0.
0.
0.
0.
0.
0.
0.
0.
0.
0.
0.
0.000
0.001
-0.002
-0.011
-0.027
-0.059
-0.124
-0.229
-0.306
0.309
20.265
67.084
20.958
1600.687
21314.803
1530.269
897.324
18.059
6453.946
100173.289
264.753
448.674
55.899
13.365
5935.812
101953.773
991.125
298.979
1003.390
27686.242
114505.242
225.316
3.705
-0.248
-0.352
-0.196
-0.094
-0.044
-0.019
-0.006
0.001
0.002
0.
0.
0.
0.
0.
0.
0.
0.
0.
0.
0.
0.
0.
0.000
0.001
-0.003
-0.016
-0.036
-0.081
-0.174
-0.333
-0.211
14.825
4472.260
100014.047
443.241
13.665
273.450
100166.734
100078.242
185.847
13190.698
10068.710
13.479
11.335
1.278
15.526
2480.717
112655.164
6577.182
11.023
65.860
9812.909
24384.021
176.702
154.059
13.890
-0.070
-0.195
-0.106
-0.047
-0.018
-0.005
0.002
0.001
0.001
0.001
0.
0.
0.
0.
0.
0.
0.
0.
0.
0.
0.
0.000
-0.001
-0.004
-0.023
-0.050
-0.095
-0.192
-0.330
1.793
612.422
108501.602
102206.484
654.614
1.521
28.125
4069.230
5148.818
12112.657
106776.484
15571.519
39.278
12.518
1.232
125.297
22609.617
110447.555
802.150
3.486
114.658
100047.602
72797.055
101092.875
23125.820
229.248
0.984
-0.192
-0.111
-0.055
-0.022
-0.006
0.000
0.000
0.002
0.001
0.001
0.
0.
0.
0.
0.
0.
0.
0.
0.
0.
-0.001
-0.002
-0.009
-0.031
-0.058
-0.106
-0.203
-0.315
3.432
2082.182
103750.680
12115.001
29.549
1.364
3.560
15.498
1839.424
101322.023
139006.203
6836.226
422.080
34.067
2.650
722.113
113815.070
101338.828
235.687
0.065
12.677
702.527
101404.367
101039.328
2271.625
67.877
0.382
-0.198
-0.113
-0.062
-0.029
-0.012
-0.005
-0.001
0.000
0.002
0.002
0.
0.
0.
0.
0.
0.
0.
0.
0.
-0.001
-0.001
-0.006
-0.015
-0.034
-0.062
-0.113
-0.206
-0.316
1.400
418.556
100556.773
10370.565
19.780
266.795
1327.977
45.356
34019.246
103389.211
834.732
15781.346
141650.328
1389.333
4.132
45.988
590.218
142.847
6.014
-0.664
-0.162
189.473
100151.406
100356.359
135.244
1.661
-0.256
-0.202
-0.125
-0.078
-0.053
-0.031
-0.015
-0.005
0.000
0.002
0.001
0.001
0.
0.
0.
0.
0.
0.
0.
-0.001
-0.001
-0.004
-0.009
-0.018
-0.035
-0.064
-0.109
-0.191
-0.301
-0.094
27.519
700.978
173.149
27.865
6369.841
100385.469
289.389
437.312
4392.017
63.835
14008.951
88509.781
525.054
7.720
-0.188
1.395
2.724
25.937
13.715
1.171
42.064
10287.225
7718.189
29.144
-0.228
-0.308
-0.206
-0.142
-0.120
-0.127
-0.097
-0.041
-0.013
-0.004
0.000
0.002
0.001
0.
0.
0.
0.
0.
0.
0.
-0.001
-0.003
-0.006
-0.012
-0.021
-0.036
-0.059
-0.107
-0.170
-0.268
-0.376
-0.109
1.574
8.328
479.321
100757.320
100898.398
77.213
190.733
101932.500
771.544
316.375
785.253
74.161
4.687
4.131
1.640
25.607
760.801
407.860
32.934
1.129
11.248
10.008
0.230
-0.398
-0.293
-0.198
-0.153
-0.181
-0.433
-0.401
-0.110
-0.026
-0.006
0.000
0.002
0.001
0.
0.
0.
0.
0.
0.
0.
-0.001
-0.003
-0.007
-0.014
-0.023
-0.039
-0.061
-0.097
-0.144
-0.223
-0.322
-0.443
-0.455
15.590
2212.496
8317.338
3083.170
17.843
7451.040
100961.266
2356.904
45.680
23.267
6.435
6.870
30.863
11.331
150.423
100428.313
118554.422
1022.280
6.307
2.324
-0.375
-0.484
-0.370
-0.267
-0.186
-0.090
-0.176
-0.508
-0.610
-0.162
-0.033
-0.008
0.000
0.002
0.001
0.
0.
0.
0.
0.
0.
0.
-0.001
-0.003
-0.005
-0.013
-0.024
-0.037
-0.057
-0.087
-0.127
-0.186
-0.264
-0.388
-0.519
1.198
51.037
66.313
6.646
6.236
677.978
11178.261
311.602
229.336
43.950
287.112
248.225
14.268
8.051
1056.768
79311.305
32207.670
390.147
7.852
6.566
-0.146
-0.450
-0.330
-0.240
-0.179
-0.060
-0.087
-0.290
-0.275
-0.098
-0.028
-0.008
-0.002
0.002
0.001
0.
0.
0.
0.
0.
0.
0.
-0.001
-0.003
-0.005
-0.011
-0.021
-0.039
-0.056
-0.080
-0.123
-0.172
-0.247
-0.353
-0.485
-0.609
0.289
5.877
4.189
0.996
66.395
302.696
262.786
406.040
310.304
1376.534
1128.612
13.134
8.833
2928.692
154225.719
2277.663
42.595
0.915
-0.039
-0.503
-0.405
-0.295
-0.219
-0.171
-0.132
-0.117
-0.117
-0.096
-0.050
-0.020
-0.006
-0.002
0.002
0.002
0.
0.
0.
0.
0.
0.
0.
-0.001
-0.001
-0.004
-0.010
-0.022
-0.036
-0.055
-0.083
-0.134
-0.196
-0.260
-0.358
-0.471
-0.436
7.061
212.956
154.417
13.836
6.772
47.626
104.717
6081.357
111192.859
1056.111
38.622
1.375
5.618
5340.072
100233.195
7589.346
32.096
-0.360
-0.678
-0.528
-0.376
-0.265
-0.197
-0.156
-0.127
-0.106
-0.084
-0.056
-0.030
-0.014
-0.005
0.
0.001
0.001
0.
0.
0.
0.
0.
0.
0.
0.
-0.001
-0.003
-0.008
-0.019
-0.035
-0.059
-0.103
-0.161
-0.228
-0.287
-0.378
-0.479
-0.441
6.688
217.056
444.423
8599.112
409.456
31462.285
100403.281
3085.360
102500.461
1840.739
6.091
6.525
2.614
55.039
654.306
81.641
2.174
-0.699
-0.643
-0.506
-0.379
-0.279
-0.202
-0.145
-0.104
-0.077
-0.053
-0.032
-0.017
-0.009
-0.003
0.000
0.001
0.
0.
0.
0.
0.
0.
0.
0.
0.
-0.001
-0.001
-0.007
-0.017
-0.034
-0.069
-0.129
-0.180
-0.232
-0.281
-0.374
-0.479
-0.547
0.066
13.241
5909.580
100193.297
42376.227
101717.469
29671.275
158.770
5984.233
689.569
8.847
45.403
11.387
0.225
0.550
-0.210
-0.712
-0.712
-0.627
-0.509
-0.407
-0.322
-0.246
-0.165
-0.098
-0.052
-0.035
-0.021
-0.010
-0.004
-0.003
0.001
0.001
0.
0.
0.
0.
0.
0.
0.
0.
0.
0.
0.
-0.006
-0.016
-0.035
-0.081
-0.135
-0.126
0.191
0.260
-0.169
-0.449
-0.560
-0.618
1.266
249.563
11790.862
100779.422
101053.016
455.890
42.196
39.565
13.603
6.831
15.037
4.723
-0.078
-0.822
-0.817
-0.790
-0.738
-0.636
-0.260
0.340
-0.102
-0.269
-0.202
-0.121
-0.059
-0.030
-0.012
-0.004
-0.003
0.001
0.001
0.
0.
0.
0.
0.
0.
0.
0.
0.
0.
0.
0.
-0.005
-0.014
-0.035
-0.082
-0.112
1.237
8.163
3.086
0.595
-0.260
-0.549
-0.655
-0.668
1.452
45.646
1767.529
1577.244
29.205
1.811
2.674
9.452
108.365
72.045
2.191
-0.092
-0.392
-0.797
-0.806
-0.693
0.155
5.757
17.096
7.048
0.918
-0.169
-0.161
-0.085
-0.035
-0.011
-0.002
0.003
0.
0.
0.
0.
0.
0.
0.
0.
0.
0.
0.
0.
0.
0.
-0.005
-0.011
-0.030
-0.073
-0.079
2.236
14.846
3.211
0.159
-0.335
-0.561
-0.631
-0.575
-0.651
9.377
89.799
43.091
21.497
3.456
110.392
690.104
227.467
60.357
2.942
16.490
10.701
-0.125
-0.718
2.014
35.146
709.566
248.980
44.125
13.669
0.337
-0.181
-0.107
-0.049
-0.023
-0.004
0.
0.002
0.
0.
0.
0.
0.
0.
0.
0.
0.
0.
0.
0.
0.
-0.004
-0.009
-0.023
-0.055
-0.088
0.089
0.789
0.057
-0.305
-0.459
-0.575
-0.381
1.286
1.268
0.100
10.700
892.360
1867.037
77.999
10520.166
200029.500
17577.242
15.908
18.472
76.226
45.085
2.042
0.038
14.122
212.450
20691.111
1864.497
23.016
10.045
0.056
-0.246
-0.141
-0.067
-0.036
-0.011
-0.002
0.001
0.002
0.
0.
0.
0.
0.
0.
0.
0.
0.
0.
0.
0.
-0.002
-0.006
-0.014
-0.034
-0.066
-0.103
-0.148
-0.209
-0.317
-0.474
-0.544
3.047
79.511
92.060
18.123
13.785
1871.794
22050.549
3927.101
35130.938
16559.490
586.494
34.264
9344.472
13997.841
377.304
9.899
0.443
5.569
32.626
308.531
81.675
1.350
0.360
-0.775
-0.365
-0.198
-0.110
-0.052
-0.021
-0.006
-0.001
0.001
0.001
0.
0.
0.
0.
0.
0.
0.
0.
0.
0.
0.
0.
-0.003
-0.008
-0.016
-0.036
-0.072
-0.115
-0.178
-0.291
-0.473
-0.285
45.254
4776.915
2905.560
104.195
23.726
16967.469
100601.406
101210.422
100911.086
99.836
3.633
86.547
100001.375
100066.633
230.166
4.697
0.463
0.668
11.286
517.290
113.940
-0.123
-1.245
0.024
0.282
-0.234
-0.172
-0.087
-0.034
-0.012
-0.002
0.002
0.002
0.
0.
0.
0.
0.
0.
0.
0.
0.
0.
0.
0.
0.
-0.003
-0.009
-0.019
-0.042
-0.089
-0.164
-0.292
-0.392
0.431
156.486
104516.570
128282.695
208.927
26.893
716.249
1137.349
63489.176
102403.500
180.049
0.971
6.185
328.143
381.951
10.767
3.240
103.749
114.932
210.717
100121.297
17035.576
10.684
2.686
153.527
113.147
1.401
-0.252
-0.134
-0.051
-0.017
-0.003
0.001
0.001
0.
0.
0.
0.
0.
0.
0.
0.
0.
0.
0.
0.
0.
-0.001
-0.004
-0.014
-0.036
-0.087
-0.169
0.264
28.807
79.578
115.228
1023.166
1012.687
26.713
15.257
34.445
65.264
31654.297
160522.391
29592.848
29.812
66.679
11.996
2.829
42.126
59.098
2819.364
79364.297
562.068
7237.488
1905.999
78.736
17.996
2390.221
1363.647
6.006
-0.316
-0.179
-0.068
-0.022
-0.005
-0.001
0.001
0.001
0.
0.
0.
0.
0.
0.
0.
0.
0.
0.
0.
0.
-0.001
-0.003
-0.012
-0.034
-0.089
-0.163
8.550
16974.348
101704.758
36405.191
100291.703
1354.450
3178.771
48782.965
77.183
23.820
235.149
53800.895
103140.961
1289.040
85109.188
773.635
18.391
886.140
978.940
6057.358
102896.016
882.606
353.351
245.690
177.824
18.013
117.874
74.719
3.058
-0.289
-0.193
-0.076
-0.025
-0.005
0.001
0.001
0.001
0.
0.
0.
0.
0.
0.
0.
0.
0.
0.
0.
0.
-0.001
-0.004
-0.012
-0.033
-0.090
-0.175
5.807
4294.016
97234.055
100935.680
9878.419
100134.109
26954.279
128264.945
3774.097
11265.327
71069.609
108088.898
110342.977
86517.070
100169.914
933.372
26.761
130.566
145.125
101.413
3132.143
11692.453
31.602
9521.148
36246.402
153.021
26.239
110.429
8.143
-0.220
-0.175
-0.080
-0.026
-0.005
0.001
0.001
0.
0.
0.
0.
0.
0.
0.
0.
0.
0.
0.
0.
0.
0.
-0.003
-0.011
-0.029
-0.083
-0.187
-0.003
17.362
1820.209
102489.289
1928.172
136.180
335.754
100410.742
118720.508
86902.742
85038.086
20857.730
3844.055
84371.945
590.097
32.350
4.453
0.980
1.327
3.442
538.853
4201.394
70.109
54791.156
101150.617
532.709
17.426
11.568
1.207
-0.273
-0.163
-0.072
-0.023
-0.005
0.002
0.002
0.
0.
0.
0.
0.
0.
0.
0.
0.
0.
0.
0.
0.
0.001
-0.001
-0.009
-0.026
-0.067
-0.164
-0.036
60.280
100189.570
104117.148
557.220
337.068
752.809
465.185
100128.539
15302.547
129.883
60.768
13820.244
100016.391
2390.749
6.364
13.614
4.940
0.646
1.618
78.071
8816.768
351.078
9554.282
100745.625
15979.996
2608.648
11.161
-0.348
-0.287
-0.150
-0.062
-0.021
-0.005
0.002
0.001
0.
0.
0.
0.
0.
0.
0.
0.
0.
0.
0.
0.
0.001
0.001
-0.001
-0.008
-0.022
-0.056
-0.118
-0.050
33.170
25444.490
100041.414
146.862
372.025
55162.617
344.794
54.307
31.021
12.573
6.162
114.431
885.889
53.317
367.286
10538.594
369.182
28.659
13.445
8.407
110.535
54.526
1475.655
25630.992
96416.859
10304.197
35.564
0.102
-0.264
-0.139
-0.055
-0.017
-0.003
0.003
0.
0.
0.
0.
0.
0.
0.
0.
0.
0.
0.
0.
0.
0.002
0.002
0.000
-0.007
-0.018
-0.039
-0.087
-0.145
1.138
31.121
45.935
2.921
15.980
180.044
16.276
4.292
297.826
9787.425
1411.737
235.386
15.272
8.613
12522.918
100914.305
21101.168
17403.961
1259.907
113.633
32.542
3.122
12.133
580.353
112315.492
100272.211
374.102
5.437
-0.196
-0.132
-0.053
-0.015
-0.002
0.001
0.000
0.000
0.
0.
0.
0.
0.
0.
0.
0.
0.
0.
0.
0.002
0.002
0.002
-0.003
-0.013
-0.026
-0.058
-0.108
-0.184
-0.144
0.027
1.270
1.258
0.450
-0.522
11.625
2741.902
105389.727
185216.484
104881.352
959.031
7.898
336.364
12543.573
102644.781
101050.977
81872.820
102430.992
6410.499
13.525
2.818
5249.506
102843.898
5089.678
487.249
7.901
-0.183
-0.127
-0.051
-0.017
-0.001
0.001
0.001
0.001
0.
0.
0.
0.
0.
0.
0.
0.
0.
0.
0.
0.002
0.002
0.002
-0.001
-0.007
-0.020
-0.038
-0.079
-0.145
-0.193
2.486
41.675
74.296
82.400
3.834
1.754
129.706
4204.169
23735.232
71654.664
2912.606
9.702
2.373
70.031
455.587
5046.582
100734.227
106645.805
10295.823
15.094
-0.990
40.193
255.556
5130.445
99.036
1.270
-0.368
-0.149
-0.052
-0.012
-0.002
0.002
0.001
0.000
0.000
0.
0.
0.
0.
0.
0.
0.
0.
0.
0.
0.001
0.001
0.002
0.002
-0.003
-0.012
-0.026
-0.055
-0.110
-0.131
3.487
68.540
2231.394
6399.424
49.060
0.028
1.434
6.833
38.007
140.049
41.593
0.528
-0.519
0.713
4.326
9.965
88.762
142.147
42.582
0.348
-0.661
89.813
37.704
111082.898
22040.287
655.071
-0.514
-0.286
-0.056
-0.012
-0.001
0.002
0.001
0.000
0.001
0.
0.
0.
0.
0.
0.
0.
0.
0.
0.
0.
0.002
0.002
0.002
-0.002
-0.007
-0.020
-0.041
-0.091
-0.157
0.236
10.170
465.960
1000.676
177.313
13.444
0.424
-0.539
3.161
13.024
7.702
1.892
0.613
115.258
2017.146
130.972
0.654
-0.399
-0.175
0.769
3.610
104.171
376.603
22636.631
64125.293
48293.684
-0.117
-0.398
-0.054
-0.011
0.000
0.001
0.001
0.001
0.000
0.
0.
0.
0.
0.
0.
0.
0.
0.
0.
0.
0.001
0.001
0.001
0.000
-0.003
-0.013
-0.032
-0.072
-0.149
-0.220
0.941
47.966
4204.603
100018.289
479.502
1.438
1.742
221.364
2487.660
1265.892
229.689
8.754
7034.120
100051.500
9349.439
7.872
0.310
3.611
19.717
22.823
41.742
227.583
1497.097
117.049
4.003
-0.613
-0.211
-0.041
-0.008
0.000
0.000
0.001
0.001
0.
0.
0.
0.
0.
0.
0.
0.
0.
0.
0.
0.
0.
0.001
0.002
0.001
-0.001
-0.011
-0.023
-0.056
-0.124
-0.224
-0.150
9.089
1733.672
43965.754
682.442
82.175
18.342
12607.314
100892.602
23577.297
1570.544
9.222
655.493
54125.668
768.228
10.795
12.335
21.023
294.540
276.449
10.196
7.583
52.288
35.067
1.319
-0.620
-0.147
-0.027
-0.006
0.000
0.001
0.002
0.
0.
0.
0.
0.
0.
0.
0.
0.
0.
0.
0.
0.
0.
0.
0.
0.001
-0.001
-0.006
-0.019
-0.043
-0.092
-0.187
-0.297
0.650
91.177
5015.624
100966.750
33213.668
2818.442
7154.933
148452.000
1082.658
54.563
0.858
10.085
41.410
25.743
48.036
198.473
656.975
12593.705
513.795
5.443
-0.194
1.689
1.488
-0.232
-0.385
-0.081
-0.018
-0.004
-0.001
0.001
0.001
0.
0.
0.
0.
0.
0.
0.
0.
0.
0.
0.
0.
0.
0.
0.
0.
0.
0.
-0.004
-0.014
-0.035
-0.070
-0.140
-0.260
-0.257
8.751
645.487
100601.891
110458.367
129506.508
143429.719
100086.758
1131.914
4.045
39.601
2178.584
100024.688
244.691
96.057
2265.118
3827.243
8536.808
355.285
2.005
-0.390
-0.278
-0.177
-0.157
-0.095
-0.030
-0.009
-0.001
0.000
0.001
0.
0.
0.
0.
0.
0.
0.
0.
0.
0.
0.
0.
0.
0.
0.
0.
0.
0.
0.
0.
-0.008
-0.027
-0.053
-0.099
-0.197
-0.331
-0.143
9.305
91.312
240.294
20690.734
13002.027
650.281
28.231
175.730
9967.594
105980.969
101702.547
377.178
1156.587
106442.313
10703.658
49.121
6.795
-0.172
-0.286
-0.195
-0.123
-0.070
-0.032
-0.012
-0.002
0.000
0.001
0.001
0.
0.
0.
0.
0.
0.
0.
0.
0.
0.
0.
0.
0.
0.
0.
0.
0.
0.
0.
0.
-0.003
-0.018
-0.035
-0.069
-0.128
-0.246
-0.371
-0.458
0.279
156.548
133965.000
104757.141
83.940
19.963
17357.980
102627.547
102568.242
982.398
159.581
285.794
8380.604
676.744
5.020
-0.331
-0.299
-0.189
-0.113
-0.065
-0.030
-0.014
-0.002
-0.001
0.001
0.001
0.000
0.
0.
0.
0.
0.
0.
0.
0.
0.
0.
0.
0.
0.
0.
0.
0.
0.
0.
0.
0.
0.001
-0.007
-0.021
-0.045
-0.082
-0.149
-0.266
-0.433
-0.386
35.315
9121.719
2087.676
207.013
5268.000
41796.605
3643.001
122.921
17.892
264.752
50.282
17.758
4.683
-0.215
-0.317
-0.203
-0.114
-0.064
-0.030
-0.011
-0.003
0.000
0.000
0.000
0.001
0.
0.
0.
0.
0.
0.
0.
0.
0.
0.
0.
0.
0.
0.
0.
0.
0.
0.
0.
0.
0.
0.002
0.000
-0.010
-0.023
-0.052
-0.090
-0.164
-0.297
-0.445
0.558
21.313
196.111
11463.332
3294.330
206.669
139.008
98.048
54.522
422.004
17.253
-0.198
-0.482
-0.349
-0.218
-0.123
-0.067
-0.031
-0.016
-0.002
0.000
0.000
0.000
0.001
0.
0.
0.
0.
0.
0.
0.
0.
0.
0.
0.
0.
0.
0.
0.
0.
0.
0.
0.
0.
0.
0.
0.002
0.
0.000
-0.011
-0.027
-0.056
-0.105
-0.205
-0.364
-0.171
14.729
449.053
101153.234
14554.978
30133.584
106476.805
13846.777
40.819
79.273
63.313
1.027
-0.393
-0.247
-0.130
-0.069
-0.037
-0.018
-0.005
0.000
0.000
0.001
0.
0.
0.
0.
0.
0.
0.
0.
0.
0.
0.
0.
0.
0.
0.
0.
0.
0.
0.
0.
0.
0.
0.
0.
0.
0.002
0.
0.000
-0.018
-0.035
-0.075
-0.154
-0.267
1.855
821.123
100238.695
101727.891
102341.125
110876.547
100588.063
922.486
13.249
14.679
14.299
0.189
-0.262
-0.159
-0.083
-0.044
-0.019
-0.005
0.
0.
0.
0.
0.
0.
0.
0.
0.
0.
0.
0.
0.
0.
0.
0.
0.
0.
0.
0.
0.
0.
0.
0.
0.
0.
0.
0.
0.
0.
0.002
0.001
-0.008
-0.023
-0.051
-0.114
-0.192
1.968
729.458
113813.688
43433.063
100800.633
2721.139
233.656
14.204
0.470
-0.248
-0.187
-0.269
-0.179
-0.098
-0.051
-0.023
-0.009
-0.001
0.
0.
0.
0.
0.
0.
0.
0.
0.
0.
0.
0.
0.
0.
0.
0.
0.
0.
0.
0.
0.
0.
0.
0.
0.
0.
0.
0.
0.
0.
0.
0.001
-0.004
-0.015
-0.039
-0.082
-0.144
0.143
38.146
10382.161
28606.342
25519.076
820.665
4.165
-0.352
-0.479
-0.402
-0.284
-0.182
-0.104
-0.056
-0.031
-0.011
-0.002
0.
0.
0.
0.
0.
0.
0.
0.
0.
0.
0.
0.
0.
0.
0.
0.
0.
0.
0.
0.
0.
0.
0.
0.
0.
0.
0.
0.
0.
0.
0.
0.
0.
-0.004
-0.008
-0.027
-0.054
-0.113
-0.143
1.420
33.597
53.351
32.254
7.683
-0.123
-0.370
-0.312
-0.233
-0.158
-0.100
-0.060
-0.032
-0.013
-0.002
-0.001
0.
0.
0.
0.
0.
0.
0.
0.
0.
0.
0.
0.
0.
0.
0.
0.
0.
0.
0.
0.
0.
0.
0.
0.
0.
0.
0.
0.
0.
0.
0.
0.
0.
-0.002
-0.006
-0.014
-0.035
-0.066
-0.111
-0.138
0.012
0.068
-0.066
-0.187
-0.233
-0.201
-0.158
-0.116
-0.081
-0.052
-0.032
-0.016
-0.007
-0.001
0.
0.
0.
0.
0.
0.
0.
0.
0.
0.
0.
0.
0.
0.
0.
0.
0.
0.
0.
0.
0.
0.
0.
0.
0.
0.
0.
0.
0.
0.
0.
0.
0.
0.
0.
-0.004
-0.009
-0.017
-0.034
-0.062
-0.093
-0.118
-0.135
-0.142
-0.135
-0.121
-0.099
-0.078
-0.059
-0.043
-0.029
-0.015
-0.007
-0.001
0.
0.
0.
0.
0.
0.
0.
0.
0.
0.
0.
0.
0.
0.
0.
0.
0.
0.
0.
0.
0.
0.
0.
0.
0.
0.
0.
0.
0.
0.
0.
0.
0.
0.
0.
0.
0.
-0.005
-0.010
-0.017
-0.028
-0.040
-0.055
-0.065
-0.067
-0.064
-0.056
-0.051
-0.040
-0.031
-0.021
-0.012
-0.005
-0.001
0.
0.
0.
0.
0.
0.
0.
0.
0.
0.
0.
0.
0.
0.
0.
0.
0.
0.
0.
0.
0.
0.
0.
0.
0.
0.
0.
0.
0.
0.
0.
0.
0.
0.
0.
0.
-0.001
-0.004
-0.008
-0.011
-0.016
-0.021
-0.025
-0.028
-0.033
-0.035
-0.037
-0.037
-0.037
-0.035
-0.028
-0.016
-0.010
-0.006
-0.003
0.
0.
0.
0.
0.
0.
0.
0.
0.
0.
0.
0.
0.
0.
0.
0.
0.
0.
0.
0.
0.
0.
0.
0.
0.
0.
0.
0.
0.
0.
0.
0.
0.
0.
0.001
-0.004
-0.007
-0.014
-0.022
-0.036
-0.045
-0.054
-0.067
-0.082
-0.087
-0.085
-0.084
-0.088
-0.092
-0.082
-0.069
-0.043
-0.022
-0.011
-0.006
-0.003
0.
0.
0.
0.
0.
0.
0.
0.
0.
0.
0.
0.
0.
0.
0.
0.
0.
0.
0.
0.
0.
0.
0.
0.
0.
0.
0.
0.
0.
0.
0.
0.000
0.001
-0.004
-0.009
-0.018
-0.034
-0.051
-0.072
-0.094
-0.119
-0.141
-0.151
-0.160
-0.168
-0.182
-0.176
-0.126
-0.036
-0.094
-0.084
-0.048
-0.021
-0.009
-0.004
0.
0.
0.
0.
0.
0.
0.
0.
0.
0.
0.
0.
0.
0.
0.
0.
0.
0.
0.
0.
0.
0.
0.
0.
0.
0.
0.
0.
0.
0.
0.
0.001
-0.002
-0.009
-0.019
-0.037
-0.069
-0.110
-0.152
-0.187
-0.228
-0.250
-0.175
-0.002
-0.191
-0.323
-0.160
7.208
38.187
3.749
-0.079
-0.080
-0.034
-0.015
-0.006
-0.002
0.
0.
0.
0.
0.
0.
0.
0.
0.
0.
0.
0.
0.
0.
0.
0.
0.
0.
0.
0.
0.
0.
0.
0.
0.
0.
0.
0.
0.
0.001
0.000
-0.006
-0.017
-0.034
-0.072
-0.136
-0.198
-0.182
-0.011
-0.228
-0.365
0.615
2.694
0.393
-0.428
2.072
527.085
38261.066
166.617
0.309
-0.111
-0.049
-0.018
-0.007
-0.003
0.
0.
0.
0.
0.
0.
0.
0.
0.
0.
0.
0.
0.
0.
0.
0.
0.
0.
0.
0.
0.
0.
0.
0.
0.
0.
0.
0.
0.
0.001
-0.001
-0.010
-0.028
-0.064
-0.150
-0.250
-0.107
7.401
59.948
16.946
0.184
12.740
51.388
3.592
0.606
48.185
517.323
7294.511
88.493
0.182
-0.138
-0.066
-0.022
-0.008
-0.004
0.
0.
0.
0.
0.
0.
0.
0.
0.
0.
0.
0.
0.
0.
0.
0.
0.
0.
0.
0.
0.
0.
0.
0.
0.
0.
0.
0.
0.000
0.000
-0.003
-0.017
-0.043
-0.123
-0.480
-0.292
6.003
338.048
28733.328
1255.993
5.618
13.160
55.532
42.226
1523.435
1331.081
2458.652
87.711
3.515
-0.208
-0.164
-0.072
-0.029
-0.010
-0.005
0.000
0.000
0.
0.
0.
0.
0.
0.
0.
0.
0.
0.
0.
0.
0.
0.
0.
0.
0.
0.
0.
0.
0.
0.
0.
0.
0.
0.
0.001
0.001
-0.010
-0.025
-0.065
-0.208
-0.721
353.352
27212.889
9063.485
120728.289
2144.268
14.068
5.010
127.652
2135.504
107372.094
3565.596
114.246
3.656
-0.317
-0.318
-0.175
-0.082
-0.040
-0.015
-0.006
-0.003
-0.002
0.000
0.
0.
0.
0.
0.
0.
0.
0.
0.
0.
0.
0.
0.
0.
0.
0.
0.
0.
0.
0.
0.
0.
0.
0.
0.
-0.001
-0.007
-0.013
-0.037
-0.082
-0.233
-0.648
357.112
28944.166
6579.290
28392.445
427.703
44.679
67.485
6399.835
106554.000
1138.960
11.628
-0.405
-0.824
-0.964
-0.460
-0.207
-0.106
-0.062
-0.034
-0.016
-0.005
-0.004
-0.002
0.
0.
0.
0.
0.
0.
0.
0.
0.
0.
0.
0.
0.
0.
0.
0.
0.
0.
0.
0.
0.
0.
0.
0.
-0.001
-0.005
-0.012
-0.024
-0.054
-0.105
-0.220
-0.464
0.505
26.261
46.502
34.719
47.944
30.920
622.921
2555.217
40280.301
372.711
11.444
33.752
18.229
0.237
-0.627
-0.287
-0.157
-0.100
-0.059
-0.033
-0.022
-0.014
-0.004
-0.002
0.
0.
0.
0.
0.
0.
0.
0.
0.
0.
0.
0.
0.
0.
0.
0.
0.
0.
0.
0.
0.
0.
-0.002
-0.002
-0.010
-0.018
-0.040
-0.083
-0.160
-0.255
-0.307
0.097
0.245
0.839
8.176
19.834
7.222
162.287
195.985
128.357
21.237
761.777
11491.959
6474.730
29.739
-0.368
-0.377
-0.237
-0.154
-0.104
-0.069
-0.041
-0.026
-0.014
-0.003
0.
0.
0.
0.
0.
0.
0.
0.
0.
0.
0.
0.
0.
0.
0.
0.
0.
0.
0.
0.
0.000
0.000
-0.004
-0.008
-0.022
-0.037
-0.068
-0.131
-0.283
-0.408
2.213
48.210
42.004
60.194
652.360
98.768
11.611
4.030
10.099
6.583
189.699
3928.810
116572.281
76142.617
104.342
4.748
-0.409
-0.365
-0.249
-0.181
-0.122
-0.075
-0.043
-0.024
-0.010
-0.002
0.
0.
0.
0.
0.
0.
0.
0.
0.
0.
0.
0.
0.
0.
0.
0.
0.
0.
0.001
-0.002
-0.003
-0.006
-0.021
-0.041
-0.065
-0.110
-0.235
-0.822
-0.496
15.414
760.814
688.739
801.928
20996.613
68215.055
2848.814
11.285
125.481
632.581
143.546
845.136
1117.247
20586.408
13860.673
188.979
0.327
-0.488
-0.288
-0.245
-0.185
-0.124
-0.066
-0.036
-0.017
-0.005
0.
0.
0.
0.
0.
0.
0.
0.
0.
0.
0.
0.
0.
0.
0.
0.
0.
0.000
-0.001
-0.003
-0.005
-0.020
-0.041
-0.070
-0.110
-0.173
-0.383
-1.156
4.352
33.810
132.071
437.475
2429.946
1702.568
109384.094
17071.674
23.838
512.031
5475.871
64.273
8.651
276.200
100665.258
101065.117
223.916
0.532
1.111
9.596
1.633
-0.222
-0.172
-0.092
-0.047
-0.022
-0.006
0.
0.
0.
0.
0.
0.
0.
0.
0.
0.
0.
0.
0.
0.
0.
0.
0.
0.
-0.002
-0.005
-0.017
-0.040
-0.074
-0.117
-0.180
-0.278
-0.475
-0.908
0.442
53.372
2905.646
231.517
63.041
474.167
8252.643
1837.647
102.348
167.245
402.090
17.392
122.977
9518.549
102020.711
101538.570
1244.921
28.984
18.125
210.625
20.305
-0.124
-0.216
-0.119
-0.060
-0.030
-0.011
0.
0.
0.
0.
0.
0.
0.
0.
0.
0.
0.
0.
0.
0.
0.
0.
0.000
0.000
-0.003
-0.010
-0.029
-0.069
-0.143
-0.254
-0.339
-0.404
-0.384
-0.286
1.845
442.053
100130.445
5241.744
3.836
10.876
531.474
5210.195
131.259
27.874
43.349
8.120
684.455
100747.688
94499.375
114586.633
120734.148
11547.921
201.308
42.226
5.068
-0.329
-0.270
-0.141
-0.074
-0.034
-0.010
-0.001
0.001
0.
0.
0.
0.
0.
0.
0.
0.
0.
0.
0.
0.
0.
0.
0.001
-0.002
-0.006
-0.016
-0.048
-0.115
-0.350
-0.844
-0.809
0.194
17.836
51.234
10.082
35.270
658.296
95.931
19.170
3.865
1490.065
38268.641
87.598
1.663
1.056
106.088
19563.656
101458.711
1307.196
703.143
101225.289
148460.641
100101.891
153.028
2.302
0.042
-0.287
-0.166
-0.088
-0.042
-0.014
-0.004
0.001
0.002
0.001
0.
0.
0.
0.
0.
0.
0.
0.
0.
0.
0.
0.
0.000
-0.002
-0.008
-0.030
-0.067
-0.152
-0.545
-0.839
-0.771
12.862
2372.157
49192.871
315.864
6.807
8.106
199.158
198.868
10.017
68.286
92.479
61.997
20.730
2.697
368.019
77818.930
35659.164
288.999
15.076
585.060
18623.371
46013.137
283.088
1224.490
54.869
0.313
-0.176
-0.102
-0.046
-0.017
-0.003
0.000
0.002
0.001
0.002
0.
0.
0.
0.
0.
0.
0.
0.
0.
0.
0.
0.000
-0.003
-0.014
-0.040
-0.081
-0.160
-0.378
-0.592
-0.119
49.372
7386.103
111419.109
498.372
10.474
2.618
37.929
51.479
172.532
17018.316
2595.775
23030.990
1851.263
15.730
2535.316
71227.805
1137.487
27.971
0.685
187.113
100034.711
100703.070
27534.201
100033.258
2389.189
2.977
-0.185
-0.118
-0.061
-0.026
-0.009
-0.001
0.000
0.002
0.001
0.001
0.
0.
0.
0.
0.
0.
0.
0.
0.
-0.001
-0.001
-0.010
-0.022
-0.049
-0.091
-0.175
-0.303
-0.467
0.824
175.234
13973.224
3048.771
35.737
7.673
7.466
2.202
53.576
985.935
10888.787
101126.328
27702.703
1342.640
12.755
5002.076
100949.828
11527.662
19.560
8.759
21.076
1239.012
2603.775
8592.066
85160.773
410.603
1.296
-0.209
-0.139
-0.078
-0.046
-0.022
-0.008
-0.002
0.000
0.002
0.001
0.001
0.
0.
0.
0.
0.
0.
0.
-0.001
-0.002
-0.006
-0.015
-0.027
-0.056
-0.100
-0.188
-0.315
-0.448
1.295
767.140
100475.969
39259.668
61.662
1624.827
7102.009
88.676
272.546
2022.508
635.862
115278.617
97641.680
173.763
1.546
140.937
3392.243
217.661
5.072
23.493
8.048
58.704
20710.461
13867.832
65.128
3.901
-0.252
-0.245
-0.176
-0.119
-0.086
-0.056
-0.029
-0.010
-0.001
0.001
0.002
0.001
0.
0.
0.
0.
0.
0.
-0.001
-0.001
-0.004
-0.011
-0.021
-0.033
-0.062
-0.110
-0.195
-0.302
-0.395
-0.083
43.215
1571.715
318.813
351.910
75881.273
100597.273
963.358
30.668
98.840
41.787
22341.553
147568.172
189.468
0.356
2.327
4.185
0.593
0.433
3.644
1.053
15.252
1127.122
886.461
10.974
-0.353
-0.388
-0.270
-0.190
-0.150
-0.248
-0.274
-0.094
-0.027
-0.007
0.000
0.002
0.001
0.
0.
0.
0.
0.
0.
-0.001
-0.003
-0.005
-0.014
-0.025
-0.040
-0.073
-0.121
-0.195
-0.284
-0.404
-0.512
0.401
5.198
72.130
18133.924
39922.723
8203.953
85.813
49.660
257.516
27.094
43196.621
100066.078
82.420
27.661
599.118
121.308
2.444
43.171
606.187
93.202
1.031
4.439
5.058
0.342
-0.455
-0.380
-0.181
0.532
0.723
1.063
-0.446
-0.399
-0.054
-0.013
-0.003
0.001
0.001
0.001
0.
0.
0.
0.
0.
-0.001
-0.003
-0.006
-0.015
-0.029
-0.047
-0.080
-0.122
-0.183
-0.264
-0.370
-0.489
-0.551
-0.004
106.526
100146.492
100462.523
515.847
22.802
4307.192
26169.424
208.419
100114.383
471.624
28.332
401.237
100017.367
3701.411
19.041
2193.865
100218.320
16913.613
12.448
-0.545
0.253
-0.059
-0.420
-0.338
1.033
13.374
11.528
67.669
3.659
-0.488
-0.072
-0.017
-0.004
0.001
0.002
0.001
0.
0.
0.
0.
0.
-0.001
-0.003
-0.006
-0.016
-0.027
-0.051
-0.082
-0.112
-0.159
-0.226
-0.320
-0.434
-0.545
-0.568
7.488
515.269
702.122
14.314
43.200
100040.430
101405.969
12706.118
189852.953
2293.323
25525.609
21769.971
1780.645
266.517
20.344
918.294
154240.031
9504.834
22.582
-0.612
-0.512
-0.431
-0.403
-0.302
1.569
21.631
16.484
1.707
-0.214
-0.266
-0.055
-0.016
-0.004
0.000
0.001
0.001
0.
0.
0.
0.
0.
-0.001
-0.003
-0.006
-0.013
-0.024
-0.049
-0.074
-0.102
-0.147
-0.218
-0.303
-0.402
-0.503
-0.616
-0.572
0.673
0.937
-0.669
4.236
431.886
29611.490
100828.445
101470.570
101563.867
106418.797
100142.531
173.086
4.736
153.793
10257.702
125642.367
4043.458
13.586
-0.627
-0.564
-0.439
-0.367
-0.295
0.070
1.932
1.512
0.011
-0.152
-0.090
-0.038
-0.013
-0.003
0.000
0.001
0.
0.
0.
0.
0.
0.
-0.001
-0.001
-0.004
-0.011
-0.019
-0.040
-0.065
-0.099
-0.154
-0.233
-0.310
-0.400
-0.495
-0.598
-0.502
0.995
1.941
0.505
0.835
20.875
11163.174
10040.740
1624.583
200034.500
4832.456
527.336
10.222
1.468
349.306
40767.230
100418.813
668.920
1.721
-0.651
-0.523
-0.393
-0.321
-0.259
-0.206
-0.124
-0.118
-0.123
-0.099
-0.055
-0.025
-0.009
-0.003
0.002
0.002
0.
0.
0.
0.
0.
0.
0.
-0.001
-0.003
-0.007
-0.016
-0.033
-0.059
-0.104
-0.172
-0.244
-0.216
-0.244
-0.415
-0.582
-0.076
6.427
8.608
24.033
198.499
38.667
236.205
209.409
1918.634
119066.117
2941.684
8.139
-0.089
1.868
15.295
168.395
298.727
15.870
-0.464
-0.606
-0.488
-0.384
-0.295
-0.236
-0.193
-0.154
-0.126
-0.096
-0.057
-0.031
-0.014
-0.005
-0.002
0.001
0.001
0.
0.
0.
0.
0.
0.
0.
0.000
-0.001
-0.005
-0.013
-0.029
-0.059
-0.118
-0.189
0.025
2.032
2.234
0.151
-0.515
0.116
3.487
4.224
172.877
5325.721
522.678
274.974
20042.508
259.127
100159.781
23900.551
8.169
19.520
171.998
30.687
0.817
0.201
-0.577
-0.686
-0.618
-0.527
-0.433
-0.335
-0.249
-0.175
-0.132
-0.091
-0.058
-0.034
-0.017
-0.008
-0.003
0.001
0.002
0.
0.
0.
0.
0.
0.
0.
0.
0.
0.000
-0.002
-0.010
-0.025
-0.058
-0.131
-0.161
1.921
25.035
68.728
15.706
1.888
-0.068
2.597
6.433
26.245
312.609
40109.133
102556.383
3096.376
58.504
3295.016
70.338
105.431
140.855
892.246
99.133
0.542
-0.798
-0.784
-0.729
-0.690
-0.602
-0.504
-0.408
-0.309
-0.207
-0.126
-0.071
-0.043
-0.025
-0.009
-0.003
-0.003
0.002
0.
0.
0.
0.
0.
0.
0.
0.
0.
0.
0.
-0.002
-0.007
-0.021
-0.054
-0.119
0.274
106.444
5896.887
1042.451
365.665
44.045
0.134
3.274
7.969
3.440
436.188
148801.656
100455.742
410.415
123.956
6711.242
362.028
100049.836
34999.066
80.518
8.528
-0.569
-0.816
-0.798
-0.778
-0.728
-0.518
-0.389
-0.406
-0.360
-0.250
-0.157
-0.087
-0.044
-0.024
-0.007
0.000
0.002
0.
0.
0.
0.
0.
0.
0.
0.
0.
0.
0.
0.
-0.002
-0.006
-0.017
-0.046
-0.098
0.562
289.428
62473.742
529.485
117.061
18.939
0.278
8.531
41.640
76.133
958.711
100149.141
896.384
14.671
88.558
1714.131
85821.961
78495.586
20692.387
34.181
-0.412
-0.609
0.594
1.315
0.710
0.174
2.998
1.545
-0.224
-0.365
-0.294
-0.193
-0.105
-0.058
-0.028
-0.011
-0.003
0.001
0.002
0.
0.
0.
0.
0.
0.
0.
0.
0.
0.
0.
0.
-0.005
-0.012
-0.032
-0.076
-0.045
6.263
58.704
9.282
1.143
-0.163
-0.235
13.712
246.219
206.538
23.772
77.898
11.427
6.268
134.708
16546.436
110353.688
1593.620
46.307
2.297
0.965
1.422
28.222
65.102
100.678
8.588
11.406
4.744
-0.290
-0.522
-0.394
-0.251
-0.147
-0.079
-0.042
-0.017
-0.008
0.000
0.001
0.001
0.
0.
0.
0.
0.
0.
0.
0.
0.
0.
0.
-0.004
-0.008
-0.021
-0.048
-0.089
-0.105
-0.053
-0.225
-0.391
-0.543
1.542
80.876
2096.219
6651.911
1229.256
10.333
21.313
80.615
11594.215
102099.570
23990.713
184.408
3.332
54.468
62.804
5.289
36.265
292.935
889.021
27.985
2.605
0.661
-0.790
-0.842
-0.563
-0.351
-0.224
-0.130
-0.065
-0.030
-0.011
-0.001
0.000
0.001
0.
0.
0.
0.
0.
0.
0.
0.
0.
0.
0.
0.
-0.005
-0.010
-0.025
-0.052
-0.095
-0.147
-0.228
-0.355
-0.503
2.681
53.437
1016.077
102178.922
43504.680
55.140
60.097
296.476
1973.210
10528.643
126.995
9.343
9.941
162.812
185.008
5.859
2.245
25.809
56.438
12.011
169.153
48.906
0.198
-0.709
-0.571
-0.451
-0.367
-0.246
-0.119
-0.051
-0.017
-0.005
0.
0.001
0.001
0.
0.
0.
0.
0.
0.
0.
0.
0.
0.
0.
-0.002
-0.005
-0.013
-0.024
-0.057
-0.103
-0.181
-0.316
-0.503
-0.280
15.105
21163.301
101545.234
823.337
30.778
7.935
147.851
28294.266
43646.113
80.852
29.483
24.410
24.886
13.006
2.409
2.460
32.968
216.569
141.340
57540.254
3520.767
55.448
5.150
1.251
0.164
-0.850
-0.698
-0.222
-0.073
-0.025
-0.008
0.000
0.002
0.002
0.
0.
0.
0.
0.
0.
0.
0.
0.
0.
0.
0.
-0.003
-0.004
-0.016
-0.038
-0.089
-0.173
-0.228
1.679
4.332
6.555
15304.281
101615.023
34.790
3.746
0.597
402.161
113817.813
24215.959
162.999
9.199
7.710
5.058
12.680
1040.055
1163.464
5026.922
100115.656
8776.538
101976.938
105477.469
54171.254
170.119
7.525
1.744
-0.881
-0.823
-0.343
-0.096
-0.030
-0.011
0.000
0.002
0.002
0.
0.
0.
0.
0.
0.
0.
0.
0.
0.
0.
0.
-0.001
-0.002
-0.013
-0.033
-0.087
-0.178
0.558
59.409
225.860
346.853
108.167
122.218
160.365
639.488
24.376
16.200
253.788
2586.294
7757.000
68.234
48.817
8.267
139.536
100003.906
101447.742
64374.289
100660.352
102276.508
43293.969
19113.307
100712.094
307.705
2.971
-0.019
-0.789
-0.653
-0.263
-0.101
-0.036
-0.011
0.000
0.002
0.002
0.
0.
0.
0.
0.
0.
0.
0.
0.
0.
0.
0.
0.
-0.002
-0.010
-0.031
-0.084
-0.179
0.321
37.299
546.107
4710.678
726.542
1330.816
691.301
34199.586
4101.592
142.747
76134.578
37318.195
25507.291
137.560
55.437
8.651
32.751
8489.532
9817.598
7779.656
319.185
330.530
159.111
9527.415
107202.781
361.842
0.705
-0.507
-0.541
-0.385
-0.204
-0.097
-0.037
-0.009
-0.001
0.002
0.001
0.
0.
0.
0.
0.
0.
0.
0.
0.
0.
0.
0.001
0.001
-0.003
-0.013
-0.032
-0.077
-0.180
-0.226
7.587
4890.800
100246.391
106012.008
67755.625
783.799
175635.422
23913.926
351.712
167740.563
35434.180
174.302
237.617
23.213
0.429
0.332
10.187
15.698
18.344
66.197
5812.093
301.628
11717.468
102524.406
325.698
21.042
0.142
-0.538
-0.352
-0.189
-0.089
-0.037
-0.010
0.000
0.002
0.001
0.
0.
0.
0.
0.
0.
0.
0.
0.
0.
0.
0.001
0.002
-0.001
-0.013
-0.028
-0.063
-0.154
-0.190
8.796
919.781
23866.816
27035.615
104940.594
349.557
2505.775
561.983
105.847
931.826
295.947
110.791
886.829
48.206
9.539
133.234
55.694
7.998
0.929
802.378
102390.344
24897.691
13247.158
100633.711
76576.539
8490.849
16.665
-0.539
-0.371
-0.181
-0.081
-0.033
-0.012
-0.002
0.002
0.000
0.000
0.
0.
0.
0.
0.
0.
0.
0.
0.
0.001
0.002
0.002
-0.002
-0.012
-0.025
-0.053
-0.118
-0.160
4.387
232.045
425.451
27.378
320.149
13.165
6.810
5.746
2.494
5.175
3.035
7.747
28.647
5.692
439.378
100527.047
17740.988
981.609
139.254
59.342
5096.112
39550.887
101592.727
26908.342
100678.492
39586.727
65.428
1.049
-0.450
-0.181
-0.079
-0.028
-0.010
-0.001
0.001
-0.001
0.000
0.
0.
0.
0.
0.
0.
0.
0.
0.
0.002
0.002
0.002
-0.001
-0.010
-0.022
-0.045
-0.086
-0.147
0.091
4.020
5.340
0.065
-0.598
0.204
-0.631
-0.699
33.995
1044.872
327.253
102.897
4.031
3.235
928.164
125471.914
15960.703
103074.836
100756.570
8645.705
209.551
98.582
253.649
128.778
85414.641
117041.734
66999.828
93.943
-0.144
-0.159
-0.067
-0.026
-0.011
-0.001
-0.001
0.000
-0.001
0.001
0.
0.
0.
0.
0.
0.
0.
0.
0.002
0.002
0.002
0.000
-0.006
-0.019
-0.033
-0.063
-0.110
-0.168
-0.222
-0.313
-0.452
-0.552
-0.637
-0.730
0.427
216.738
67742.523
22720.125
34968.758
71.724
1.137
62.774
591.430
429.208
94502.648
69151.570
195652.766
6603.119
16.637
0.178
40.011
1870.640
99662.336
126655.719
91.766
-0.006
-0.135
-0.062
-0.024
-0.006
-0.001
-0.001
0.000
-0.001
0.001
0.
0.
0.
0.
0.
0.
0.
0.
0.001
0.002
0.002
0.000
-0.005
-0.014
-0.027
-0.045
-0.077
-0.127
-0.196
-0.242
-0.077
0.552
0.573
-0.413
1.329
28.196
624.800
4581.850
7043.165
46.223
15.860
26.127
6.634
26.386
275.996
543.232
100725.703
8523.843
14.819
-1.014
1.265
11.864
778.527
100107.000
7.966
-0.322
-0.140
-0.053
-0.022
-0.006
0.000
-0.001
-0.001
0.
0.001
0.
0.
0.
0.
0.
0.
0.
0.
0.001
0.001
0.002
0.001
0.000
-0.008
-0.017
-0.028
-0.050
-0.091
-0.151
-0.190
0.317
4.928
7.156
1.086
42.166
245.752
27.986
17.880
20.813
3.702
62.069
105.901
5.220
0.468
1.525
10.916
109.132
40.500
3.073
-0.333
-0.952
0.297
28.427
31.701
0.847
-0.588
-0.191
-0.053
-0.019
-0.004
0.000
0.000
-0.001
0.001
0.001
0.
0.
0.
0.
0.
0.
0.
0.
0.
0.001
0.002
0.002
0.000
-0.002
-0.011
-0.021
-0.035
-0.069
-0.129
-0.197
-0.021
2.532
5.241
5.075
62.971
441.724
35.515
23.230
122.175
15.170
7.096
10.760
13.322
76.023
12.604
-0.153
2.956
22.637
59.195
8.635
-0.150
2.069
35.166
40.041
2.190
-0.666
-0.213
-0.047
-0.013
-0.004
0.001
0.
0.001
0.000
0.001
0.
0.
0.
0.
0.
0.
0.
0.
0.
0.001
0.001
0.002
0.001
0.000
-0.002
-0.012
-0.026
-0.054
-0.111
-0.191
-0.251
0.621
19.511
67.043
11.041
12.168
8.487
4060.798
100067.125
1579.398
5.203
0.829
149.443
3100.551
160.293
10.896
162.227
964.388
2680.192
508.240
9.359
1.070
4.186
2.082
-0.246
-0.506
-0.137
-0.034
-0.009
-0.002
0.001
0.002
0.000
0.001
0.001
0.
0.
0.
0.
0.
0.
0.
0.
0.
0.
0.001
0.001
0.001
0.002
-0.001
-0.007
-0.020
-0.042
-0.086
-0.171
-0.272
0.135
13.733
54.965
62.668
13.848
10.277
5027.379
102398.391
1970.127
9.091
0.980
40.021
353.152
44.655
232.781
2180.461
863.720
101178.883
100051.258
122.470
0.010
-0.017
-0.129
-0.294
-0.203
-0.076
-0.022
-0.006
-0.001
0.000
0.001
0.000
0.001
0.
0.
0.
0.
0.
0.
0.
0.
0.
0.
0.
0.
0.001
0.002
0.001
0.001
-0.005
-0.016
-0.034
-0.065
-0.135
-0.247
-0.286
3.991
1854.120
102392.469
694.581
324.897
518.923
1623.067
93.236
3.380
19.932
13.244
6.685
9.210
3717.462
104079.656
31394.482
111464.500
16190.959
46.442
-0.233
-0.366
-0.255
-0.207
-0.126
-0.047
-0.014
-0.003
0.
0.002
0.001
0.001
0.
0.
0.
0.
0.
0.
0.
0.
0.
0.
0.
0.
0.
0.
0.
0.001
0.001
0.001
-0.012
-0.026
-0.049
-0.102
-0.205
-0.305
2.904
2923.663
101329.430
829.027
100050.508
54702.375
4482.049
82.115
4.128
59.849
259.359
632.863
20.119
241.386
102114.438
102077.313
100664.523
3717.626
6.686
-0.339
-0.279
-0.182
-0.113
-0.061
-0.028
-0.006
-0.001
0.001
0.002
0.
0.
0.
0.
0.
0.
0.
0.
0.
0.
0.
0.
0.
0.
0.
0.
0.
0.
0.
0.
-0.006
-0.018
-0.036
-0.073
-0.149
-0.259
-0.153
13.496
74.991
86.313
12604.633
8250.039
97.284
5.317
16.570
1994.564
101195.555
2795.982
34.685
967.599
100485.734
12922.785
167.279
21.694
0.144
-0.257
-0.177
-0.105
-0.058
-0.031
-0.008
-0.004
0.000
0.000
0.001
0.
0.
0.
0.
0.
0.
0.
0.
0.
0.
0.
0.
0.
0.
0.
0.
0.
0.
0.
0.
0.
-0.010
-0.024
-0.050
-0.097
-0.187
-0.304
-0.413
0.072
109.501
104502.664
126716.766
147.795
73.492
123.619
1701.080
96007.820
1217.695
8.525
131.332
7721.591
602.934
4.448
-0.200
-0.270
-0.173
-0.104
-0.059
-0.033
-0.015
-0.003
0.000
0.001
0.001
0.
0.
0.
0.
0.
0.
0.
0.
0.
0.
0.
0.
0.
0.
0.
0.
0.
0.
0.
0.
0.
0.
-0.003
-0.014
-0.032
-0.061
-0.115
-0.217
-0.384
-0.412
15.058
1637.535
11139.667
2179.243
100228.781
3029.632
565.852
2979.294
509.689
2385.180
34.196
9.158
3.198
-0.217
-0.281
-0.182
-0.106
-0.061
-0.032
-0.015
-0.003
0.001
0.000
0.001
0.000
0.
0.
0.
0.
0.
0.
0.
0.
0.
0.
0.
0.
0.
0.
0.
0.
0.
0.
0.
0.
0.
0.
0.
-0.004
-0.018
-0.040
-0.076
-0.144
-0.278
-0.401
5.559
2023.105
101866.609
100807.555
143405.594
1517.946
214.888
10932.946
67632.406
100130.188
340.023
-0.056
-0.423
-0.292
-0.183
-0.102
-0.059
-0.031
-0.013
-0.004
0.000
0.000
0.001
0.
0.
0.
0.
0.
0.
0.
0.
0.
0.
0.
0.
0.
0.
0.
0.
0.
0.
0.
0.
0.
0.
0.
0.
0.001
0.
-0.005
-0.021
-0.051
-0.102
-0.204
-0.354
0.634
57.507
792.295
113160.203
3932.337
1208.282
14966.858
4152.429
4041.306
773.894
17.936
-0.372
-0.337
-0.199
-0.112
-0.057
-0.031
-0.013
-0.004
0.000
0.001
0.
0.
0.
0.
0.
0.
0.
0.
0.
0.
0.
0.
0.
0.
0.
0.
0.
0.
0.
0.
0.
0.
0.
0.
0.
0.
0.
0.001
0.000
-0.015
-0.036
-0.076
-0.155
-0.273
1.416
477.770
100111.391
21103.947
1054.929
6946.706
104969.539
16268.567
1863.349
10.132
-0.242
-0.366
-0.234
-0.127
-0.068
-0.037
-0.015
-0.006
0.
0.
0.
0.
0.
0.
0.
0.
0.
0.
0.
0.
0.
0.
0.
0.
0.
0.
0.
0.
0.
0.
0.
0.
0.
0.
0.
0.
0.
0.
0.
0.
-0.010
-0.023
-0.057
-0.117
-0.202
1.397
443.508
85128.844
2083.139
86.770
99.948
572.705
115.641
33.620
0.589
-0.392
-0.275
-0.153
-0.081
-0.043
-0.021
-0.006
0.
0.
0.
0.
0.
0.
0.
0.
0.
0.
0.
0.
0.
0.
0.
0.
0.
0.
0.
0.
0.
0.
0.
0.
0.
0.
0.
0.
0.
0.
0.
0.
0.
-0.004
-0.015
-0.041
-0.082
-0.148
-0.033
9.492
93.017
59.941
36.078
9.108
1.043
0.612
0.076
-0.349
-0.277
-0.169
-0.091
-0.051
-0.026
-0.005
0.000
0.
0.
0.
0.
0.
0.
0.
0.
0.
0.
0.
0.
0.
0.
0.
0.
0.
0.
0.
0.
0.
0.
0.
0.
0.
0.
0.
0.
0.
0.
0.
0.
0.
-0.004
-0.011
-0.025
-0.054
-0.110
-0.157
-0.007
1.557
2.061
1.178
0.110
-0.375
-0.306
-0.269
-0.231
-0.163
-0.097
-0.054
-0.027
-0.014
-0.002
0.000
0.
0.
0.
0.
0.
0.
0.
0.
0.
0.
0.
0.
0.
0.
0.
0.
0.
0.
0.
0.
0.
0.
0.
0.
0.
0.
0.
0.
0.
0.
0.
0.
0.
-0.002
-0.006
-0.017
-0.034
-0.062
-0.111
-0.152
-0.169
-0.194
-0.231
-0.256
-0.246
-0.215
-0.169
-0.130
-0.088
-0.053
-0.031
-0.017
-0.005
-0.001
0.
0.
0.
0.
0.
0.
0.
0.
0.
0.
0.
0.
0.
0.
0.
0.
0.
0.
0.
0.
0.
0.
0.
0.
0.
0.
0.
0.
0.
0.
0.
0.
0.
0.
0.
-0.004
-0.007
-0.016
-0.034
-0.057
-0.088
-0.118
-0.135
-0.144
-0.141
-0.125
-0.110
-0.090
-0.068
-0.047
-0.031
-0.016
-0.007
-0.002
0.
0.
0.
0.
0.
0.
0.
0.
0.
0.
0.
0.
0.
0.
0.
0.
0.
0.
0.
0.
0.
0.
0.
0.
0.
0.
0.
0.
0.
0.
0.
0.
0.
0.
0.
0.
0.
-0.005
-0.009
-0.015
-0.024
-0.035
-0.050
-0.061
-0.063
-0.060
-0.058
-0.053
-0.043
-0.034
-0.022
-0.013
-0.007
-0.002
0.
0.
0.
0.
0.
0.
0.
0.
0.
0.
0.
0.
0.
0.
0.
0.
0.
0.
0.
0.
0.
0.
0.
0.
0.
0.
0.
0.
0.
0.
0.
0.
0.
0.
0.
0.
-0.001
-0.004
-0.005
-0.010
-0.013
-0.015
-0.016
-0.018
-0.018
-0.021
-0.021
-0.024
-0.025
-0.024
-0.015
-0.011
-0.007
-0.004
0.
0.
0.
0.
0.
0.
0.
0.
0.
0.
0.
0.
0.
0.
0.
0.
0.
0.
0.
0.
0.
0.
0.
0.
0.
0.
0.
0.
0.
0.
0.
0.
0.
0.
0.
0.001
-0.004
-0.006
-0.013
-0.020
-0.023
-0.029
-0.036
-0.041
-0.048
-0.054
-0.053
-0.052
-0.057
-0.062
-0.058
-0.046
-0.027
-0.015
-0.008
-0.004
0.
0.
0.
0.
0.
0.
0.
0.
0.
0.
0.
0.
0.
0.
0.
0.
0.
0.
0.
0.
0.
0.
0.
0.
0.
0.
0.
0.
0.
0.
0.
0.
0.
0.
-0.005
-0.008
-0.018
-0.026
-0.041
-0.055
-0.073
-0.085
-0.096
-0.107
-0.114
-0.114
-0.115
-0.121
-0.113
-0.098
-0.081
-0.060
-0.030
-0.014
-0.007
-0.003
0.
0.
0.
0.
0.
0.
0.
0.
0.
0.
0.
0.
0.
0.
0.
0.
0.
0.
0.
0.
0.
0.
0.
0.
0.
0.
0.
0.
0.
0.
0.
0.001
-0.001
-0.008
-0.019
-0.033
-0.059
-0.092
-0.130
-0.156
-0.173
-0.189
-0.192
-0.193
-0.208
-0.228
-0.206
0.055
0.561
0.017
-0.088
-0.055
-0.022
-0.009
-0.005
0.
0.
0.
0.
0.
0.
0.
0.
0.
0.
0.
0.
0.
0.
0.
0.
0.
0.
0.
0.
0.
0.
0.
0.
0.
0.
0.
0.
0.
0.
0.001
0.
-0.006
-0.017
-0.032
-0.067
-0.123
-0.186
-0.231
-0.244
-0.285
-0.315
-0.314
-0.306
-0.329
-0.343
-0.237
2.752
12.094
1.497
-0.109
-0.080
-0.030
-0.012
-0.005
0.
0.
0.
0.
0.
0.
0.
0.
0.
0.
0.
0.
0.
0.
0.
0.
0.
0.
0.
0.
0.
0.
0.
0.
0.
0.
0.
0.
0.
0.
0.001
-0.002
-0.010
-0.026
-0.060
-0.130
-0.208
-0.204
0.659
2.540
0.677
-0.416
-0.442
-0.312
0.248
0.658
0.199
2.790
8.172
1.006
-0.147
-0.102
-0.041
-0.015
-0.005
-0.003
0.
0.
0.
0.
0.
0.
0.
0.
0.
0.
0.
0.
0.
0.
0.
0.
0.
0.
0.
0.
0.
0.
0.
0.
0.
0.
0.
0.
0.000
0.000
-0.003
-0.017
-0.042
-0.108
-0.282
0.167
11.668
100.832
478.369
60.660
2.432
-0.470
3.163
242.500
772.889
14.646
2.355
0.466
-0.178
-0.193
-0.116
-0.052
-0.021
-0.008
-0.004
-0.002
-0.001
0.000
0.
0.
0.
0.
0.
0.
0.
0.
0.
0.
0.
0.
0.
0.
0.
0.
0.
0.
0.
0.
0.
0.
0.
0.
0.
-0.001
-0.003
-0.011
-0.028
-0.064
-0.166
-0.375
34.055
9817.757
36542.441
104118.180
26334.174
108.745
4.823
235.807
101382.141
101640.453
266.939
0.494
-0.411
-0.365
-0.234
-0.128
-0.062
-0.036
-0.015
-0.005
-0.004
-0.003
-0.002
0.000
0.
0.
0.
0.
0.
0.
0.
0.
0.
0.
0.
0.
0.
0.
0.
0.
0.
0.
0.
0.
0.
0.
0.
-0.002
-0.002
-0.008
-0.016
-0.037
-0.086
-0.193
-0.280
55.792
102234.711
105518.344
54594.508
100239.141
285.631
281.748
67436.750
102169.422
11196.654
45.125
0.326
-0.409
-0.464
-0.298
-0.167
-0.095
-0.059
-0.034
-0.018
-0.012
-0.008
-0.003
-0.002
0.
0.
0.
0.
0.
0.
0.
0.
0.
0.
0.
0.
0.
0.
0.
0.
0.
0.
0.
0.
0.
0.
-0.002
-0.003
-0.008
-0.016
-0.031
-0.060
-0.111
-0.213
-0.287
8.279
698.300
1739.558
242.927
337.918
13.908
480.345
101047.984
17619.232
197.762
102.308
168.215
23.664
0.691
-0.388
-0.240
-0.143
-0.098
-0.071
-0.043
-0.030
-0.014
-0.008
-0.003
-0.002
0.
0.
0.
0.
0.
0.
0.
0.
0.
0.
0.
0.
0.
0.
0.
0.
0.
0.
0.
0.
-0.001
-0.003
-0.010
-0.017
-0.030
-0.054
-0.093
-0.169
-0.254
0.001
3.262
9.923
14.498
13.214
3.369
-0.559
6.930
60.587
24.363
32.023
13853.739
51442.719
11423.705
35.667
-0.258
-0.346
-0.218
-0.154
-0.114
-0.085
-0.055
-0.030
-0.013
-0.005
-0.002
0.
0.
0.
0.
0.
0.
0.
0.
0.
0.
0.
0.
0.
0.
0.
0.
0.
0.
0.
0.000
-0.005
-0.011
-0.018
-0.034
-0.055
-0.088
-0.158
-0.331
-0.231
19.336
1702.126
1233.201
415.724
18675.904
497.913
9.821
37.596
1044.062
209.544
19.029
2126.348
104288.297
101280.492
115.729
0.337
-0.448
-0.328
-0.238
-0.190
-0.136
-0.093
-0.055
-0.024
-0.009
-0.003
0.
0.
0.
0.
0.
0.
0.
0.
0.
0.
0.
0.
0.
0.
0.
0.
0.
0.
0.000
-0.003
-0.007
-0.020
-0.036
-0.062
-0.096
-0.149
-0.304
-0.765
18.812
410.835
100149.234
102613.742
68313.125
100425.094
28210.391
1231.686
227.532
44872.441
39425.211
141.435
83.285
38285.527
100761.266
939.315
9.030
-0.492
-0.465
-0.339
-0.260
-0.194
-0.131
-0.073
-0.038
-0.014
-0.004
0.
0.
0.
0.
0.
0.
0.
0.
0.
0.
0.
0.
0.
0.
0.
0.
0.
0.001
-0.003
-0.005
-0.018
-0.038
-0.064
-0.108
-0.159
-0.228
-0.474
-0.856
19983.748
141622.609
59127.113
52889.094
100222.633
6737.225
100240.500
5319.610
59.233
22390.184
103203.922
668.873
63.169
2056.340
13255.791
3825.663
26.947
-0.430
-0.571
-0.404
-0.326
-0.244
-0.163
-0.092
-0.047
-0.019
-0.004
0.
0.
0.
0.
0.
0.
0.
0.
0.
0.
0.
0.
0.
0.
0.
0.
0.
-0.002
-0.004
-0.010
-0.032
-0.068
-0.119
-0.188
-0.261
-0.361
-0.518
-0.752
20.578
2361.284
101784.016
275.731
1328.786
69.254
240.608
63.733
54.286
100167.664
100461.531
458.870
7.443
96.733
11459.790
6498.936
50.961
9.261
0.136
-0.225
-0.332
-0.297
-0.194
-0.108
-0.055
-0.024
-0.006
0.
0.
0.
0.
0.
0.
0.
0.
0.
0.
0.
0.
0.
0.
0.
0.
0.001
-0.002
-0.007
-0.018
-0.052
-0.116
-0.243
-0.459
-0.506
-0.492
-0.296
8.023
18.394
12.352
412.004
19.900
2.433
5.174
10.541
11.627
11.286
1137.962
4050.087
51.849
44.590
147.453
3420.952
2287.478
3464.436
1963.196
21.569
0.281
-0.456
-0.358
-0.229
-0.127
-0.067
-0.029
-0.010
0.000
0.001
0.
0.
0.
0.
0.
0.
0.
0.
0.
0.
0.
0.
0.
0.
0.000
-0.003
-0.009
-0.030
-0.080
-0.184
-0.505
-0.336
-0.651
-0.126
11.724
198.424
689.677
23.423
9.048
2.325
23.894
201.272
62.330
24.058
1.399
2.979
6.232
249.250
85155.609
4304.011
47.277
253.718
134961.969
26675.082
165.717
5.569
0.028
-0.275
-0.250
-0.153
-0.083
-0.040
-0.010
-0.001
0.001
0.001
0.002
0.
0.
0.
0.
0.
0.
0.
0.
0.
0.
0.
0.
0.000
-0.006
-0.015
-0.047
-0.108
-0.225
0.107
795.010
104.902
17.204
4875.448
22783.770
85272.039
480.743
59.440
17.739
40.512
333.599
51.802
18.134
184.640
54.203
6.178
1374.885
105336.984
35119.566
28.915
24.954
1662.643
447.102
111.240
20.748
54.852
6.740
-0.114
-0.171
-0.106
-0.051
-0.018
-0.004
0.000
0.002
0.002
0.002
0.
0.
0.
0.
0.
0.
0.
0.
0.
0.
-0.001
-0.001
-0.013
-0.025
-0.059
-0.124
-0.212
0.714
45.084
11.738
67.986
100191.805
101155.047
9531.593
19093.359
192.513
209.082
69.571
22.179
32.622
802.632
100030.477
18670.340
36.065
43432.145
100686.813
2006.516
6.796
8.946
12.567
216.244
168.647
273.435
2604.870
81.320
0.444
-0.200
-0.127
-0.069
-0.032
-0.013
-0.002
0.
0.001
0.002
0.002
0.
0.
0.
0.
0.
0.
0.
0.
-0.001
-0.003
-0.008
-0.020
-0.033
-0.072
-0.144
-0.254
-0.229
1.239
1.192
96.383
100923.266
101700.273
586.329
100413.633
36.395
131.135
43.704
6.370
364.568
39405.098
101130.125
11343.113
19.069
890.335
10564.663
239.060
83.541
3100.609
354.592
23.536
25.315
87.324
443.116
28.993
0.044
-0.251
-0.164
-0.107
-0.064
-0.032
-0.015
-0.005
0.000
0.002
0.002
0.001
0.
0.
0.
0.
0.
0.
-0.001
-0.001
-0.004
-0.012
-0.025
-0.045
-0.086
-0.165
-0.290
-0.141
7.517
7.776
87.858
26074.889
14466.188
181.212
117018.961
1037.799
10.695
1.588
2.037
123.747
4097.526
472.816
38.061
0.468
11.881
70.235
15.603
307.372
67702.102
2192.758
8.048
17.440
18.338
4.807
0.372
-0.416
-0.320
-0.223
-0.179
-0.140
-0.076
-0.040
-0.016
-0.004
0.000
0.002
0.001
0.
0.
0.
0.
0.
0.
-0.001
-0.003
-0.010
-0.018
-0.035
-0.063
-0.113
-0.199
-0.297
0.410
23.258
21.412
61.159
1448.201
326.813
7562.055
102483.750
11778.056
33.220
6.955
9.998
5.542
230.763
511.431
11.235
-0.027
3.335
1.764
0.159
19.142
248.348
55.014
0.867
6.968
14.345
4.016
-0.337
-0.471
-0.354
-0.156
0.178
0.389
-0.075
-0.092
-0.036
-0.011
-0.001
0.002
0.001
0.
0.
0.
0.
0.
0.
-0.001
-0.005
-0.013
-0.024
-0.049
-0.084
-0.142
-0.224
-0.312
-0.282
1.451
2.245
43.316
970.964
1010.646
100824.570
101422.898
230.309
21.578
2845.914
7725.187
51.170
370.473
947.986
11.029
74.435
3101.845
409.670
2.824
4.461
34.358
9.446
-0.299
16.784
306.206
76.399
1.080
-0.459
1.158
17.488
45.184
538.166
11.859
-0.174
-0.061
-0.019
-0.004
0.001
0.002
0.001
0.
0.
0.
0.
-0.001
-0.001
-0.005
-0.014
-0.029
-0.060
-0.097
-0.151
-0.221
-0.314
-0.389
-0.477
-0.492
1.428
14.287
136.401
6133.628
4958.495
44.102
62.784
100664.914
102028.539
262.474
99.193
15.022
79.987
3937.048
100328.805
43393.648
20.412
75.977
1862.512
251.379
3.213
15.483
264.594
71.728
1.038
-0.162
42.693
5832.126
2969.825
104485.602
2125.530
-0.003
-0.077
-0.023
-0.005
0.000
0.002
0.001
0.
0.
0.
0.
-0.001
-0.002
-0.005
-0.014
-0.029
-0.062
-0.103
-0.148
-0.212
-0.291
-0.390
-0.511
-0.597
-0.559
-0.444
3.350
54.515
66.105
9.581
55.835
7461.779
50008.121
6183.353
15343.087
465.547
2485.417
100977.430
51486.383
1062.476
7.088
349.127
100538.992
28338.314
26.674
0.874
8.959
4.470
-0.195
0.093
79.325
25454.580
8546.807
267.312
8.320
-0.102
-0.068
-0.023
-0.005
0.000
0.002
0.001
0.
0.
0.
0.
-0.001
-0.001
-0.005
-0.013
-0.025
-0.054
-0.099
-0.139
-0.194
-0.277
-0.373
-0.473
-0.521
-0.342
-0.577
-0.622
0.929
1.286
3.160
17.220
139.683
13290.718
100663.508
12023.311
100317.508
9960.096
22500.168
2866.422
54.788
9.001
1442.582
110294.141
13916.546
20.453
-0.405
0.562
0.275
-0.400
-0.150
10.567
124.532
70.083
3.259
0.037
-0.124
-0.056
-0.018
-0.005
0.000
0.001
0.001
0.
0.
0.
0.
0.
-0.001
-0.004
-0.007
-0.020
-0.040
-0.078
-0.120
-0.174
-0.262
-0.353
-0.380
-0.137
-0.161
-0.573
3.361
149.524
212.409
6.442
-0.142
46.503
100172.578
100760.867
423.126
67784.039
2111.739
176.056
312.352
16.603
11.452
2855.611
38991.520
215.905
1.776
-0.333
-0.484
-0.443
-0.425
-0.323
0.732
3.539
1.255
-0.078
-0.130
-0.087
-0.036
-0.013
-0.003
0.000
0.001
0.
0.
0.
0.
0.
0.
0.000
-0.003
-0.005
-0.014
-0.032
-0.056
-0.097
-0.163
-0.253
0.080
3.844
12.566
11.056
0.498
23.370
4063.461
7026.807
39.961
0.682
6.467
1035.122
877.038
33.421
248.019
59.848
2.766
6.482
21.400
6.525
34.022
93.389
7.495
2.241
1.264
-0.405
-0.461
-0.399
-0.330
-0.243
-0.148
-0.151
-0.135
-0.092
-0.046
-0.022
-0.009
-0.002
0.001
0.002
0.
0.
0.
0.
0.
0.
0.000
0.000
-0.003
-0.007
-0.024
-0.044
-0.085
-0.161
-0.137
10.468
384.761
299.309
61.323
3.310
71.949
1119.398
434.491
18.023
5.661
18.125
744.031
100631.391
38.011
478.326
105.559
6.446
457.952
48423.602
1126.993
4.079
1.252
0.588
1.072
0.494
-0.479
-0.508
-0.417
-0.317
-0.237
-0.181
-0.135
-0.091
-0.052
-0.027
-0.013
-0.004
-0.002
0.002
0.
0.
0.
0.
0.
0.
0.
0.
0.001
-0.001
-0.007
-0.017
-0.036
-0.084
-0.164
0.035
35.316
3417.826
6435.571
327.965
29.028
53.053
743.638
4115.765
271.743
19.050
1395.449
102653.648
101114.672
201.475
8771.629
22.561
439.618
12496.816
100265.930
12508.916
9.098
1.350
0.476
-0.420
-0.567
-0.631
-0.569
-0.470
-0.356
-0.249
-0.168
-0.107
-0.068
-0.036
-0.019
-0.009
-0.003
0.001
0.001
0.
0.
0.
0.
0.
0.
0.
0.
0.
0.001
-0.004
-0.012
-0.031
-0.075
-0.147
0.511
241.870
49275.926
100827.852
103389.289
5799.479
14.843
477.264
4320.020
278.499
199.203
12654.729
9740.435
6600.697
3857.128
115201.742
2017.874
62012.199
118751.195
2304.667
134.102
0.784
-0.358
-0.431
-0.654
-0.706
-0.637
-0.268
-0.427
-0.414
-0.290
-0.183
-0.109
-0.062
-0.035
-0.015
-0.006
0.003
0.
0.
0.
0.
0.
0.
0.
0.
0.
0.
0.
0.
-0.003
-0.007
-0.023
-0.059
-0.126
0.914
729.599
100477.859
10710.712
48955.566
946.453
37.120
5861.191
9514.284
32777.594
1445.707
62486.168
350.422
543.564
36316.906
101834.781
101226.063
51860.418
11664.909
83.553
1.896
1.249
33.064
32.124
10.355
0.581
0.049
3.217
0.306
-0.470
-0.348
-0.223
-0.133
-0.082
-0.039
-0.018
-0.003
-0.003
0.002
0.
0.
0.
0.
0.
0.
0.
0.
0.
0.
0.
0.
-0.006
-0.016
-0.042
-0.095
-0.047
10.594
115.734
21.911
11.994
2.585
7.426
357.392
102326.609
153330.047
1478.893
50.845
7.358
33.127
308.948
584.461
100186.563
3448.367
44.587
3.547
-0.378
48.890
13821.362
11990.853
10330.089
103.767
1.696
1.342
-0.190
-0.574
-0.429
-0.286
-0.183
-0.113
-0.059
-0.027
-0.012
-0.003
-0.001
0.002
0.
0.
0.
0.
0.
0.
0.
0.
0.
0.
0.
-0.004
-0.009
-0.024
-0.060
-0.107
-0.117
-0.028
-0.256
-0.468
-0.330
80.603
10830.183
100815.398
39592.813
1030.690
315.994
31.329
2.184
65657.680
100600.563
121.468
22.927
3.142
0.904
-0.005
64.152
31450.682
118679.734
100482.313
1586.388
18.665
-0.659
-0.808
-0.691
-0.521
-0.385
-0.270
-0.178
-0.098
-0.044
-0.019
-0.005
0.000
0.001
0.001
0.
0.
0.
0.
0.
0.
0.
0.
0.
0.
-0.002
-0.006
-0.013
-0.030
-0.061
-0.113
-0.176
-0.270
-0.404
-0.082
246.695
100246.461
33401.223
101815.820
125480.328
5119.197
39.606
2.064
124.687
200.447
34.961
1047.825
503.743
234.935
12.423
3.149
77.771
711.760
3127.505
563.034
15.616
1.391
1.451
0.779
0.296
-0.349
-0.461
-0.345
-0.159
-0.074
-0.030
-0.009
0.000
0.002
0.002
0.
0.
0.
0.
0.
0.
0.
0.
0.
0.
0.
-0.002
-0.008
-0.014
-0.028
-0.059
-0.109
-0.188
-0.331
-0.475
5.757
93.327
106.230
1510.839
100292.656
4860.203
12.937
136.055
8843.483
271.382
144.841
67723.891
14440.946
22952.748
116.549
0.966
1.717
11.196
39.237
25.862
177.059
137.431
486.606
133.057
100.648
4.701
0.197
-0.219
-0.315
-0.104
-0.040
-0.013
-0.001
0.000
0.001
0.
0.
0.
0.
0.
0.
0.
0.
0.
0.
0.
0.
-0.002
-0.006
-0.015
-0.040
-0.084
-0.165
-0.306
-0.495
-0.584
3.743
51.544
135.372
89.908
26.969
1.473
517.704
100030.383
1524.024
23.880
653.022
589.186
1045.652
32.781
162.152
270.517
841.699
4118.111
2744.921
7720.740
7430.316
96866.508
2949.377
3392.528
35.629
444.347
115.895
-0.131
-0.127
-0.052
-0.016
-0.002
0.001
0.001
0.001
0.
0.
0.
0.
0.
0.
0.
0.
0.
0.
0.
0.001
-0.002
-0.012
-0.031
-0.077
-0.169
-0.290
-0.255
1.075
291.807
100086.898
1016.743
72.242
19.379
1.204
12.489
201.564
32.868
15.123
3.920
4.611
4.433
35.349
10298.249
22801.133
101352.570
5272.431
101783.492
14947.549
14205.049
101726.555
610.141
307.668
9.830
9.225
3.996
-0.099
-0.129
-0.056
-0.016
-0.002
0.002
0.001
0.
0.
0.
0.
0.
0.
0.
0.
0.
0.
0.
0.001
0.001
0.000
-0.011
-0.030
-0.069
-0.168
-0.280
-0.023
8.388
270.125
87738.602
100828.367
49109.945
2488.330
81.248
13.228
479.059
203.195
25.181
16.579
25.409
1.518
9.750
653.520
3162.830
100092.695
683.971
15248.278
48347.008
8216.650
105284.953
294.833
2.751
-0.463
-0.347
-0.191
-0.231
-0.136
-0.057
-0.021
-0.005
0.002
0.002
0.
0.
0.
0.
0.
0.
0.
0.
0.
0.
0.001
0.001
0.002
-0.003
-0.013
-0.030
-0.070
-0.158
-0.264
0.416
52.277
614.568
24873.023
103114.805
69710.492
102519.719
3756.394
113.652
100075.773
21345.693
14.828
37.114
61.724
3.380
-0.230
3.806
14.893
43.225
12.175
96.888
91.860
516.709
102169.578
45.852
1.847
-0.722
-0.513
-0.341
-0.234
-0.134
-0.056
-0.021
-0.006
-0.003
0.001
0.000
0.
0.
0.
0.
0.
0.
0.
0.
0.
0.002
0.002
0.001
-0.005
-0.015
-0.035
-0.067
-0.142
-0.232
0.155
16.478
114.020
1650.690
876.928
296.765
106685.969
100358.891
18.453
1967.122
475.801
6.563
52.485
30.471
6.503
68.201
58.184
31.654
2.018
76.368
13585.139
100271.492
11388.900
449.794
138.066
55.397
0.679
-0.786
-0.412
-0.232
-0.122
-0.053
-0.023
-0.008
-0.004
-0.001
0.000
0.000
0.
0.
0.
0.
0.
0.
0.
0.
0.001
0.002
0.000
-0.006
-0.017
-0.037
-0.069
-0.123
-0.194
-0.153
1.301
3.071
5.565
3.242
1.373
120.138
158.804
-1.026
1.404
0.499
0.924
15.470
9.063
173.528
43460.781
57792.676
43457.266
115.424
538.547
46987.020
101653.008
110356.008
6562.978
261.846
112.568
109.003
2.187
-0.790
-0.247
-0.110
-0.047
-0.022
-0.009
-0.004
-0.002
-0.001
0.001
0.001
0.
0.
0.
0.
0.
0.
0.001
0.001
0.002
0.000
-0.005
-0.018
-0.040
-0.070
-0.112
-0.160
-0.204
-0.182
-0.244
-0.479
-0.729
-0.839
-1.024
-1.333
-0.191
5.333
4.400
1.766
-0.153
0.330
153.212
35099.941
103149.609
113825.633
11386.741
18462.195
10229.656
332.027
1901.476
677.748
72.506
658.011
101133.234
711.898
-0.517
-0.223
-0.093
-0.045
-0.023
-0.008
-0.006
-0.002
-0.001
0.
0.001
0.
0.
0.
0.
0.
0.
0.001
0.001
0.002
0.
-0.005
-0.016
-0.037
-0.068
-0.111
-0.137
-0.161
-0.211
-0.293
-0.394
-0.487
-0.557
-0.674
-0.596
2.369
25.595
36.128
29.065
1.448
4.876
13.248
62.998
385.671
6722.045
18691.465
104528.047
14968.608
71.219
1.704
25.547
31.263
1362.680
2976.718
17.927
-0.246
-0.169
-0.082
-0.041
-0.022
-0.010
-0.006
-0.003
-0.001
-0.001
0.001
0.
0.
0.
0.
0.
0.
0.001
0.001
0.002
0.000
-0.004
-0.013
-0.031
-0.062
-0.097
-0.104
-0.117
-0.157
-0.224
-0.291
-0.376
-0.456
-0.142
14.636
70.322
37.984
27.346
18.021
11.803
1701.215
4852.699
47.628
3.653
27.269
190.925
1152.044
124.033
4.172
-0.594
1.923
1.924
14.458
132.658
0.732
-0.294
-0.148
-0.074
-0.038
-0.019
-0.009
-0.004
-0.002
-0.001
-0.001
0.001
0.
0.
0.
0.
0.
0.
0.
0.001
0.002
0.000
-0.001
-0.007
-0.017
-0.037
-0.057
-0.064
-0.081
-0.121
-0.184
-0.254
-0.336
-0.388
5.176
2604.325
100015.883
1191.317
97.203
2.374
37.099
54089.070
100017.961
239.779
33.849
2.589
0.922
5.625
15.831
194.192
22.782
-0.451
3.020
8.285
0.786
-0.665
-0.298
-0.138
-0.061
-0.029
-0.011
-0.005
-0.003
-0.002
0.000
0.
0.001
0.
0.
0.
0.
0.
0.
0.
0.002
0.002
0.001
0.
-0.004
-0.007
-0.016
-0.028
-0.039
-0.057
-0.092
-0.165
-0.244
-0.326
-0.384
7.506
6395.381
100005.203
1910.437
35.948
37.887
10.930
354.120
765.072
71.027
122.626
7.372
1.477
25.110
601.818
100267.133
1248.303
1.626
11.265
32.794
3.462
-0.332
-0.279
-0.121
-0.049
-0.016
-0.007
-0.002
-0.002
-0.001
0.000
0.000
0.001
0.
0.
0.
0.
0.
0.
0.
0.001
0.001
0.002
0.000
0.000
-0.001
-0.006
-0.015
-0.024
-0.041
-0.071
-0.141
-0.232
-0.328
-0.318
0.557
45.079
283.665
29.820
556.210
15256.307
283.592
2.470
2.231
6.551
13.519
2.394
133.395
38981.809
105380.508
103388.672
624.564
7.011
1.776
4.582
0.561
-0.280
-0.203
-0.090
-0.035
-0.011
-0.005
-0.002
-0.001
-0.001
0.001
0.000
0.001
0.
0.
0.
0.
0.
0.
0.
0.
0.001
0.001
0.002
0.000
0.
-0.001
-0.007
-0.016
-0.029
-0.058
-0.117
-0.207
-0.322
-0.286
1.555
6.186
1.197
2.909
648.481
20683.439
328.884
3.583
28.596
15.834
1.675
5.181
1124.614
108523.234
131603.016
138981.484
43557.238
59.190
-0.221
-0.334
-0.301
-0.226
-0.133
-0.060
-0.022
-0.007
-0.002
0.002
0.000
0.001
0.000
0.001
0.
0.
0.
0.
0.
0.
0.
0.
0.
0.
0.001
0.002
0.001
0.001
0.000
-0.002
-0.014
-0.024
-0.047
-0.087
-0.180
-0.287
0.313
113.670
1489.781
35.116
6.051
18.395
56.121
9.181
76.464
12509.060
2841.164
12.065
15.569
28279.516
101023.594
2855.346
4019.058
2722.547
22.634
-0.299
-0.370
-0.255
-0.159
-0.087
-0.038
-0.016
-0.003
0.000
0.002
0.000
0.000
0.001
0.000
0.
0.
0.
0.
0.
0.
0.
0.
0.
0.
0.
0.
0.001
0.002
0.002
0.001
-0.009
-0.018
-0.035
-0.067
-0.142
-0.248
0.481
153.944
2378.341
48.337
59.856
48.612
6.920
1.460
162.190
35466.207
5906.190
21.946
3.097
454.533
6461.029
9507.951
1126.126
102.416
1.532
-0.329
-0.256
-0.162
-0.091
-0.051
-0.023
-0.008
-0.002
0.001
0.001
0.000
0.001
0.
0.
0.
0.
0.
0.
0.
0.
0.
0.
0.
0.
0.
0.
0.
0.
0.
0.
0.
-0.013
-0.027
-0.049
-0.101
-0.196
-0.233
2.683
11.185
5.656
210.026
1196.545
7.868
2.268
826.831
100612.742
29507.559
574.110
2.803
16.602
228.445
181.246
20.530
3.222
-0.191
-0.234
-0.156
-0.095
-0.053
-0.029
-0.013
-0.003
0.002
0.002
0.000
0.
0.
0.
0.
0.
0.
0.
0.
0.
0.
0.
0.
0.
0.
0.
0.
0.
0.
0.
0.
0.
-0.007
-0.015
-0.034
-0.064
-0.133
-0.238
-0.370
-0.396
16.465
24406.768
126717.445
160.292
5.523
116.044
9656.070
100409.914
9361.139
8.756
4.060
33.364
11.159
0.249
-0.286
-0.238
-0.156
-0.093
-0.057
-0.031
-0.017
-0.003
0.001
0.000
0.001
0.
0.
0.
0.
0.
0.
0.
0.
0.
0.
0.
0.
0.
0.
0.
0.
0.
0.
0.
0.
0.
0.
-0.001
-0.009
-0.023
-0.044
-0.085
-0.170
-0.316
-0.407
12.876
4633.177
91287.070
612.883
315.938
155.419
46214.234
103410.547
1307.401
747.269
17.733
0.292
-0.079
-0.309
-0.232
-0.152
-0.093
-0.058
-0.031
-0.014
-0.005
0.001
0.000
0.001
0.
0.
0.
0.
0.
0.
0.
0.
0.
0.
0.
0.
0.
0.
0.
0.
0.
0.
0.
0.
0.
0.
0.
0.
-0.005
-0.011
-0.031
-0.062
-0.121
-0.239
-0.330
12.086
13956.041
101674.320
6725.565
664.270
1039.803
104526.422
166966.703
102081.359
100381.422
142.765
-0.147
-0.347
-0.232
-0.146
-0.088
-0.050
-0.027
-0.012
-0.002
0.000
0.001
0.000
0.
0.
0.
0.
0.
0.
0.
0.
0.
0.
0.
0.
0.
0.
0.
0.
0.
0.
0.
0.
0.
0.
0.
0.
0.
0.
-0.005
-0.019
-0.047
-0.093
-0.188
-0.307
1.982
163.425
1182.490
658.643
118.811
248.724
3075.915
105425.672
36044.797
403.770
10.761
-0.328
-0.267
-0.151
-0.092
-0.050
-0.023
-0.012
-0.001
0.000
0.
0.
0.
0.
0.
0.
0.
0.
0.
0.
0.
0.
0.
0.
0.
0.
0.
0.
0.
0.
0.
0.
0.
0.
0.
0.
0.
0.
0.
0.
-0.012
-0.032
-0.072
-0.145
-0.250
-0.142
9.097
63.032
36.995
86.013
101351.711
101329.148
100722.938
60730.750
33.022
-0.164
-0.323
-0.191
-0.101
-0.057
-0.027
-0.011
-0.004
0.
0.
0.
0.
0.
0.
0.
0.
0.
0.
0.
0.
0.
0.
0.
0.
0.
0.
0.
0.
0.
0.
0.
0.
0.
0.
0.
0.
0.
0.
0.
0.
-0.007
-0.022
-0.052
-0.107
-0.196
-0.146
6.362
51.634
14.288
1.552
584.908
236.265
640.192
217.357
4.806
-0.310
-0.251
-0.126
-0.067
-0.034
-0.018
-0.003
0.
0.
0.
0.
0.
0.
0.
0.
0.
0.
0.
0.
0.
0.
0.
0.
0.
0.
0.
0.
0.
0.
0.
0.
0.
0.
0.
0.
0.
0.
0.
0.
0.
-0.004
-0.014
-0.037
-0.074
-0.138
-0.204
0.273
2.095
0.659
-0.567
-0.233
6.511
89.268
38.940
1.034
-0.232
-0.161
-0.081
-0.044
-0.018
-0.005
-0.001
0.
0.
0.
0.
0.
0.
0.
0.
0.
0.
0.
0.
0.
0.
0.
0.
0.
0.
0.
0.
0.
0.
0.
0.
0.
0.
0.
0.
0.
0.
0.
0.
0.
-0.002
-0.010
-0.023
-0.049
-0.094
-0.150
-0.201
-0.229
-0.300
-0.389
-0.403
0.348
4.510
2.518
-0.028
-0.155
-0.095
-0.049
-0.025
-0.012
-0.002
0.
0.
0.
0.
0.
0.
0.
0.
0.
0.
0.
0.
0.
0.
0.
0.
0.
0.
0.
0.
0.
0.
0.
0.
0.
0.
0.
0.
0.
0.
0.
0.
0.
0.
0.
-0.005
-0.013
-0.030
-0.053
-0.093
-0.139
-0.174
-0.208
-0.234
-0.241
-0.220
-0.131
-0.126
-0.127
-0.093
-0.056
-0.032
-0.015
-0.005
0.
0.
0.
0.
0.
0.
0.
0.
0.
0.
0.
0.
0.
0.
0.
0.
0.
0.
0.
0.
0.
0.
0.
0.
0.
0.
0.
0.
0.
0.
0.
0.
0.
0.
0.
0.
-0.004
-0.006
-0.016
-0.028
-0.048
-0.071
-0.097
-0.112
-0.122
-0.126
-0.126
-0.108
-0.095
-0.076
-0.051
-0.031
-0.014
-0.008
-0.002
0.
0.
0.
0.
0.
0.
0.
0.
0.
0.
0.
0.
0.
0.
0.
0.
0.
0.
0.
0.
0.
0.
0.
0.
0.
0.
0.
0.
0.
0.
0.
0.
0.
0.
0.
0.
0.
-0.004
-0.006
-0.013
-0.020
-0.031
-0.042
-0.051
-0.054
-0.055
-0.057
-0.054
-0.045
-0.033
-0.023
-0.013
-0.008
-0.003
0.
0.
0.
0.
0.
0.
0.
0.
0.
0.
0.
0.
0.
0.
0.
0.
0.
0.
0.
0.
0.
0.
0.
0.
0.
0.
0.
0.
0.
0.
0.
0.
0.
0.
0.
0.
0.000
-0.004
-0.005
-0.008
-0.010
-0.010
-0.011
-0.008
-0.010
-0.010
-0.012
-0.013
-0.013
-0.011
-0.009
-0.007
-0.005
-0.002
0.
0.
0.
0.
0.
0.
0.
0.
0.
0.
0.
0.
0.
0.
0.
0.
0.
0.
0.
0.
0.
0.
0.
0.
0.
0.
0.
0.
0.
0.
0.
0.
0.
0.
0.
0.001
-0.002
-0.006
-0.010
-0.015
-0.021
-0.022
-0.024
-0.026
-0.029
-0.027
-0.029
-0.027
-0.031
-0.033
-0.031
-0.021
-0.014
-0.009
-0.005
-0.002
0.
0.
0.
0.
0.
0.
0.
0.
0.
0.
0.
0.
0.
0.
0.
0.
0.
0.
0.
0.
0.
0.
0.
0.
0.
0.
0.
0.
0.
0.
0.
0.
0.
0.001
-0.001
-0.007
-0.015
-0.023
-0.033
-0.042
-0.050
-0.054
-0.059
-0.063
-0.066
-0.060
-0.062
-0.068
-0.073
-0.067
-0.053
-0.031
-0.016
-0.009
-0.005
0.
0.
0.
0.
0.
0.
0.
0.
0.
0.
0.
0.
0.
0.
0.
0.
0.
0.
0.
0.
0.
0.
0.
0.
0.
0.
0.
0.
0.
0.
0.
0.
0.001
-0.001
-0.008
-0.017
-0.029
-0.046
-0.070
-0.096
-0.116
-0.121
-0.120
-0.120
-0.123
-0.125
-0.125
-0.134
-0.119
-0.104
-0.083
-0.056
-0.028
-0.012
-0.006
-0.002
0.
0.
0.
0.
0.
0.
0.
0.
0.
0.
0.
0.
0.
0.
0.
0.
0.
0.
0.
0.
0.
0.
0.
0.
0.
0.
0.
0.
0.
0.
0.001
-0.001
-0.004
-0.014
-0.029
-0.055
-0.100
-0.159
-0.203
-0.219
-0.224
-0.230
-0.226
-0.227
-0.239
-0.245
-0.226
-0.183
-0.133
-0.118
-0.083
-0.042
-0.016
-0.008
-0.004
0.000
0.
0.
0.
0.
0.
0.
0.
0.
0.
0.
0.
0.
0.
0.
0.
0.
0.
0.
0.
0.
0.
0.
0.
0.
0.
0.
0.
0.
0.
0.001
-0.002
-0.009
-0.024
-0.050
-0.108
-0.180
-0.238
-0.209
-0.090
-0.203
-0.346
-0.382
-0.380
-0.303
-0.244
-0.370
-0.253
-0.193
-0.155
-0.109
-0.055
-0.025
-0.009
-0.006
-0.002
-0.001
0.000
0.
0.
0.
0.
0.
0.
0.
0.
0.
0.
0.
0.
0.
0.
0.
0.
0.
0.
0.
0.
0.
0.
0.
0.
0.
0.
0.
-0.002
-0.004
-0.017
-0.037
-0.089
-0.162
-0.097
1.849
6.321
20.843
23.023
1.770
-0.461
0.160
139.843
1868.164
1.437
-0.333
-0.274
-0.204
-0.132
-0.070
-0.035
-0.015
-0.008
-0.004
-0.003
-0.002
-0.002
0.000
0.
0.
0.
0.
0.
0.
0.
0.
0.
0.
0.
0.
0.
0.
0.
0.
0.
0.
0.
0.
0.
0.
0.
-0.002
-0.002
-0.006
-0.011
-0.026
-0.057
-0.128
-0.178
4.921
241.395
524.340
3370.707
18693.326
93.132
2.351
23.051
3342.624
100876.453
14.024
-0.346
-0.371
-0.269
-0.162
-0.090
-0.056
-0.036
-0.022
-0.014
-0.009
-0.005
-0.003
-0.002
0.
0.
0.
0.
0.
0.
0.
0.
0.
0.
0.
0.
0.
0.
0.
0.
0.
0.
0.
0.
0.
0.
-0.002
-0.005
-0.007
-0.014
-0.021
-0.042
-0.080
-0.159
-0.055
51.259
100209.891
103443.531
123333.031
100581.414
247.035
181.038
21358.502
665.752
129.918
5.157
0.690
-0.275
-0.327
-0.230
-0.134
-0.085
-0.061
-0.048
-0.032
-0.024
-0.013
-0.008
-0.003
-0.002
0.
0.
0.
0.
0.
0.
0.
0.
0.
0.
0.
0.
0.
0.
0.
0.
0.
0.
0.
0.
0.
-0.004
-0.009
-0.015
-0.025
-0.043
-0.067
-0.114
-0.200
-0.147
29.427
22936.000
100962.813
67206.094
523.688
12.669
313.433
80440.508
545.782
14.380
264.421
412.198
12.437
-0.141
-0.317
-0.216
-0.146
-0.116
-0.102
-0.075
-0.050
-0.029
-0.014
-0.007
-0.002
0.
0.
0.
0.
0.
0.
0.
0.
0.
0.
0.
0.
0.
0.
0.
0.
0.
0.
0.
-0.001
-0.003
-0.010
-0.017
-0.033
-0.048
-0.076
-0.113
-0.176
-0.249
-0.136
2.327
30.611
57.463
26.389
3.744
-0.655
5.700
50.822
10.980
67.724
100037.375
100221.211
275.917
2.756
-0.393
-0.318
-0.224
-0.187
-0.161
-0.129
-0.092
-0.053
-0.025
-0.011
-0.003
-0.002
0.
0.
0.
0.
0.
0.
0.
0.
0.
0.
0.
0.
0.
0.
0.
0.
0.
-0.001
-0.002
-0.009
-0.018
-0.034
-0.057
-0.087
-0.122
-0.179
-0.271
-0.207
8.189
284.396
232.085
45.367
284.904
38.008
1.764
147.560
13821.218
1225.711
40.398
13653.080
66605.320
586.719
9.620
-0.401
-0.425
-0.319
-0.251
-0.198
-0.140
-0.121
-0.077
-0.037
-0.014
-0.006
-0.002
0.
0.
0.
0.
0.
0.
0.
0.
0.
0.
0.
0.
0.
0.
0.
0.
0.
-0.002
-0.005
-0.019
-0.034
-0.061
-0.093
-0.142
-0.186
-0.261
-0.499
3.440
232.151
20889.248
14077.550
1785.665
4902.536
258.121
24.130
2407.859
103440.313
60769.293
40.772
1411.794
103063.867
7733.410
39.032
-0.139
-0.531
-0.430
-0.329
-0.177
-0.008
-0.120
-0.096
-0.050
-0.017
-0.007
-0.002
0.
0.
0.
0.
0.
0.
0.
0.
0.
0.
0.
0.
0.
0.
0.
0.
0.000
-0.003
-0.011
-0.029
-0.058
-0.104
-0.166
-0.228
-0.288
-0.364
-0.467
180.285
105655.430
102389.906
2089.627
20710.277
328.431
82.293
35.894
4198.737
28546.854
3248.078
63.771
1444.870
100040.711
9463.203
23.353
0.070
-0.616
-0.542
-0.423
-0.280
-0.136
-0.158
-0.112
-0.056
-0.021
-0.007
-0.002
0.
0.
0.
0.
0.
0.
0.
0.
0.
0.
0.
0.
0.
0.
0.
0.
-0.002
-0.008
-0.020
-0.046
-0.103
-0.175
-0.241
-0.309
-0.421
-0.512
-0.246
11.721
2700.091
5480.217
62.282
160.924
14.484
6.543
6.181
1545.618
118789.602
101641.148
217.487
18.123
199.619
55.191
12.915
1.477
0.148
-0.546
-0.511
-0.400
-0.282
-0.194
-0.123
-0.062
-0.022
-0.010
-0.002
0.
0.
0.
0.
0.
0.
0.
0.
0.
0.
0.
0.
0.
0.
0.
0.
-0.003
-0.011
-0.028
-0.076
-0.164
-0.248
0.025
0.980
-0.227
0.692
142.273
562.139
14.588
10.066
0.072
10.841
90.872
611.836
140.862
82.069
2184.409
1519.928
29.719
2.716
2.535
8.767
18.010
412.567
93.063
0.951
-0.566
-0.474
-0.337
-0.217
-0.128
-0.070
-0.032
-0.009
0.001
0.001
0.001
0.
0.
0.
0.
0.
0.
0.
0.
0.
0.
0.
0.
0.
0.000
-0.005
-0.015
-0.045
-0.121
-0.207
0.222
8.657
12.475
1.442
13.158
48872.336
100477.648
229.193
63.201
15.866
1228.635
100269.117
97270.508
4870.639
15.243
4.317
3.894
12.859
185.605
55.447
1.522
133.389
100025.422
5253.629
5.991
-0.555
-0.522
-0.368
-0.244
-0.150
-0.085
-0.038
-0.015
-0.003
0.002
0.001
0.002
0.
0.
0.
0.
0.
0.
0.
0.
0.
0.
0.
0.
-0.002
-0.010
-0.028
-0.065
-0.147
-0.146
17.292
101934.742
5295.024
11.033
152.485
29312.436
105985.383
3656.316
75925.516
1158.933
3151.617
101004.742
5289.797
342.300
20.171
4.324
0.360
51.374
648.230
148.684
1.673
16.393
1036.177
181.989
1.433
-0.336
0.057
-0.270
-0.286
-0.187
-0.113
-0.060
-0.021
-0.008
0.000
0.002
0.002
0.002
0.
0.
0.
0.
0.
0.
0.
0.
0.
-0.001
-0.001
-0.008
-0.019
-0.037
-0.083
-0.170
-0.102
48.740
38858.648
9178.380
24.637
927.315
6273.175
109264.883
101106.797
101609.789
101153.484
19155.771
8759.575
87.975
34.793
556.406
129.956
3.851
247.941
1584.874
63.671
3.636
21.201
8.576
5.274
8.770
1.415
2.796
0.232
-0.344
-0.238
-0.144
-0.080
-0.043
-0.021
-0.007
0.000
0.001
0.002
0.002
0.
0.
0.
0.
0.
0.
0.
0.
-0.001
-0.004
-0.011
-0.027
-0.047
-0.102
-0.207
-0.347
3.823
5912.289
144.499
96.223
16244.906
3928.571
545.491
41779.469
473.070
100018.398
5916.540
125.692
11.974
40.661
447.428
106.126
1.881
33.159
125.787
34.768
306.530
54111.613
2018.271
31.597
52.515
3.068
1.212
-0.175
-0.433
-0.307
-0.201
-0.136
-0.094
-0.049
-0.018
-0.008
0.000
0.002
0.002
0.001
0.
0.
0.
0.
0.
0.
-0.001
-0.003
-0.010
-0.019
-0.039
-0.070
-0.134
-0.256
-0.430
8.617
1967.373
1638.138
588.210
100504.305
100283.031
72.258
65716.484
275.590
58.443
21.342
0.903
1.357
11.136
20.904
9.442
-0.275
0.033
12.386
270.436
2041.003
102017.500
28308.174
43.781
18.136
26.887
7.415
-0.038
-0.358
-0.386
-0.319
-0.433
-0.406
-0.147
-0.047
-0.019
-0.007
0.000
0.002
0.001
0.
0.
0.
0.
0.
-0.001
-0.001
-0.005
-0.014
-0.029
-0.059
-0.109
-0.185
-0.300
-0.329
27.008
48783.191
34193.199
1273.679
102238.289
14183.261
1292.087
1199.661
102.758
0.941
6.404
7.976
0.089
9.281
213.730
106.022
1.998
-0.176
3.333
54.759
339.742
2551.010
226.141
12.358
74.043
1101.041
157.689
4.033
0.569
-0.384
-0.255
1.186
3.808
0.075
-0.072
-0.038
-0.013
-0.002
0.002
0.002
0.
0.
0.
0.
0.
-0.001
-0.003
-0.008
-0.018
-0.042
-0.085
-0.133
-0.183
-0.284
0.095
3.558
107.550
280.451
1132.335
100267.531
108549.641
110302.844
3253.803
22.887
17.595
1748.018
4070.622
37.966
5.339
88.453
48.860
8.755
55.270
18.479
0.906
5.986
14.383
2.091
2.989
582.871
100285.125
12557.528
15.729
0.045
2.372
39.846
2411.576
43252.195
26.662
0.074
-0.053
-0.021
-0.004
0.001
0.002
0.001
0.
0.
0.
0.
-0.001
-0.004
-0.009
-0.022
-0.054
-0.095
-0.060
0.494
0.103
0.597
3.210
2.235
5.950
24.514
146.732
7755.428
7311.616
184.626
31.842
319.275
55934.477
102205.953
172.168
1.026
3.888
28.676
513.249
1061.096
173.685
1.394
0.767
9.526
4.828
1.137
484.298
100110.961
9394.212
14.751
0.156
109.924
75887.313
80027.336
101370.609
495.284
0.573
-0.067
-0.026
-0.008
0.000
0.002
0.002
0.
0.
0.
0.
0.000
-0.004
-0.009
-0.023
-0.055
-0.100
-0.013
0.938
0.323
-0.172
0.123
-0.379
1.580
35.177
12.628
9.910
11.140
5.608
1040.219
95663.164
16311.417
2940.451
50.685
13.226
7.422
337.363
95806.633
4335.142
76.204
1.080
12.728
231.401
93.925
2.042
43.913
2064.182
672.155
7.314
1.963
428.524
105834.484
101002.141
21094.945
599.795
-0.005
-0.092
-0.029
-0.008
0.000
0.002
0.001
0.
0.
0.
0.
0.000
-0.003
-0.007
-0.020
-0.045
-0.097
-0.136
-0.092
-0.225
-0.406
-0.550
-0.499
7.179
197.840
52.188
0.248
2.807
5.761
305.163
7721.094
278.529
68.852
99.258
24.143
69.936
107.178
62340.004
100265.383
1042.829
2.639
19.568
177.761
73.162
1.575
8.302
161.574
77.098
1.639
2.781
829.748
95850.273
1203.202
11.319
0.226
-0.368
-0.081
-0.024
-0.007
0.000
0.002
0.001
0.
0.
0.
0.
0.000
-0.003
-0.005
-0.013
-0.033
-0.076
-0.130
-0.186
-0.274
-0.412
-0.448
2.209
18.588
32.611
11.190
14.199
1850.597
2840.725
30.852
15.350
5.392
117.542
114.268
9.385
51.515
26.105
3393.489
54089.762
212.394
0.714
10.595
26.919
7.722
32.810
18.806
1.904
0.543
-0.471
0.082
27.629
229.604
31.820
0.418
-0.263
-0.134
-0.046
-0.017
-0.006
0.000
0.001
0.
0.
0.
0.
0.
0.000
-0.001
-0.004
-0.007
-0.022
-0.050
-0.093
-0.153
-0.242
-0.345
1.177
35.171
1111.233
1346.807
19.487
133.920
100245.211
100033.055
264.517
-0.123
0.286
22.887
24.609
3.741
1.928
0.519
8.666
24.309
12.071
2.281
1.283
7.950
31.501
1441.896
555.001
5.748
-0.581
-0.568
-0.455
-0.046
0.667
0.108
-0.164
-0.122
-0.063
-0.026
-0.010
-0.003
0.002
0.002
0.
0.
0.
0.
0.
0.
0.000
-0.003
-0.004
-0.013
-0.035
-0.065
-0.120
-0.215
0.039
67.090
22992.553
84359.148
100027.992
97.594
2860.377
103404.484
10423.817
116.299
15.110
2.845
68.401
284.458
236.251
6.862
-0.551
6.511
157.811
4052.618
263.792
21.845
477.222
155.082
398.461
173.852
3.022
-0.579
-0.577
-0.466
-0.347
-0.258
-0.182
-0.128
-0.073
-0.037
-0.018
-0.007
-0.002
0.001
0.001
0.
0.
0.
0.
0.
0.
0.000
0.000
-0.003
-0.008
-0.025
-0.052
-0.104
-0.200
0.459
285.411
100117.156
101589.789
1056.022
26.277
1855.058
102028.078
102711.570
10636.473
606.893
18.690
1660.627
77702.563
2012.400
35.833
5.563
965.441
68311.867
100656.820
1568.419
35.348
1040.120
255.944
31.232
12.496
2.510
0.072
-0.530
-0.464
-0.351
-0.234
-0.158
-0.097
-0.049
-0.027
-0.012
-0.003
0.001
0.001
0.
0.
0.
0.
0.
0.
0.
0.
0.001
0.
-0.006
-0.017
-0.040
-0.088
-0.180
-0.015
29.614
3359.081
100728.531
10511.017
416.010
60.578
9140.596
104928.141
7867.632
314.760
28.147
8581.084
100776.227
67005.977
2654.769
103.921
5919.533
103451.969
6397.289
69.801
2.694
21.258
11.566
25.111
18.312
10.363
31.095
4.586
-0.425
-0.388
-0.258
-0.156
-0.099
-0.050
-0.027
-0.012
-0.004
0.001
0.
0.
0.
0.
0.
0.
0.
0.
0.
0.
0.000
-0.001
-0.010
-0.030
-0.071
-0.151
-0.121
10.484
242.804
1607.088
1432.365
521.286
283.221
100363.031
101254.727
648.014
12.672
17.288
116.191
7348.892
102537.750
11735.618
590.941
288.403
35737.156
20741.496
38.246
3.948
59.893
50.691
9.311
4.367
124.682
7140.386
166.061
0.111
-0.431
-0.302
-0.200
-0.119
-0.063
-0.028
-0.012
-0.004
0.001
0.001
0.
0.
0.
0.
0.
0.
0.
0.
0.
0.
0.
-0.006
-0.018
-0.046
-0.109
-0.178
0.460
4.407
5.153
4.058
3.723
55.850
2499.119
34896.262
7414.491
36.845
150.258
22.921
1339.157
101703.188
1180.069
217.464
56.165
164.202
121.864
4.039
152.243
62186.750
39442.281
1502.489
248.116
54.864
1133.007
57.929
-0.265
-0.507
-0.367
-0.257
-0.158
-0.087
-0.041
-0.020
-0.004
-0.001
0.002
0.
0.
0.
0.
0.
0.
0.
0.
0.
0.
0.
-0.005
-0.010
-0.026
-0.063
-0.128
-0.201
-0.286
-0.408
-0.556
-0.247
86.543
11192.641
39471.984
1682.102
2946.959
100034.336
2027.622
43.259
674.229
41.683
10.067
14.849
7.115
3.996
1.952
328.115
112526.297
102027.047
167844.766
100216.086
230.844
3.458
-0.004
-0.718
-0.572
-0.420
-0.314
-0.219
-0.133
-0.068
-0.028
-0.008
-0.001
0.001
0.001
0.
0.
0.
0.
0.
0.
0.
0.
0.
0.
0.
-0.008
-0.013
-0.031
-0.067
-0.126
-0.205
-0.308
-0.455
-0.086
288.672
100054.547
3414.057
686.297
102239.078
104923.445
1912.908
90.591
2.035
10.766
1011.358
7162.478
2241.251
2131.595
89.145
17.770
218.772
335.530
39556.391
100061.750
151.140
0.848
4.116
3.489
3.380
1.746
1.237
-0.061
-0.162
-0.106
-0.046
-0.014
-0.001
0.000
0.002
0.
0.
0.
0.
0.
0.
0.
0.
0.
0.
0.
-0.002
-0.008
-0.016
-0.029
-0.062
-0.116
-0.197
-0.338
-0.477
6.252
108.359
29.816
395.864
100024.523
5448.658
831.827
101615.703
919.908
31.194
8897.796
113851.945
200094.063
103440.367
1740.067
9.356
3.252
11.759
49.345
65.952
5.921
123.710
4440.189
1221.781
1886.096
66.867
51.943
13.389
0.292
-0.192
-0.071
-0.020
-0.002
0.000
0.001
0.001
0.
0.
0.
0.
0.
0.
0.
0.
0.
0.
0.
-0.003
-0.008
-0.016
-0.039
-0.080
-0.149
-0.292
-0.489
-0.332
9.773
57.096
15.160
93.130
32.740
172.363
837.189
90.188
12.086
139.159
3234.683
4158.247
20994.516
237.059
8.024
484.768
9363.453
194.887
12.554
16.741
3417.440
100135.516
122957.414
100212.398
447.494
104100.734
16507.457
6.565
-0.305
-0.101
-0.024
-0.003
0.000
0.001
0.001
0.
0.
0.
0.
0.
0.
0.
0.
0.
0.
0.001
0.001
-0.001
-0.013
-0.030
-0.069
-0.140
-0.277
-0.461
-0.111
269.310
91479.305
733.933
106.519
26.426
22.001
911.394
100743.992
133.807
0.948
16.750
28.623
17.225
3.321
24.018
16981.314
100820.750
3439.025
39.163
28.086
290.814
15375.486
6027.684
13834.828
89.359
3646.070
1177.420
5.672
-0.304
-0.110
-0.031
-0.008
-0.002
0.001
0.001
0.
0.
0.
0.
0.
0.
0.
0.
0.
0.001
0.001
0.002
-0.003
-0.012
-0.033
-0.065
-0.134
-0.265
-0.427
-0.018
200.969
39694.469
13552.206
100202.758
5868.893
17.741
241.899
1559.545
7.762
13.339
2614.064
10291.729
66.477
-0.141
6.947
405.930
6112.417
175.792
250.990
1534.659
46.336
704.064
25.079
13.251
1.753
113.417
7.545
0.046
-0.215
-0.095
-0.034
-0.011
-0.004
0.000
0.001
0.001
0.
0.
0.
0.
0.
0.
0.
0.
0.002
0.002
0.001
-0.004
-0.017
-0.038
-0.070
-0.135
-0.247
-0.375
-0.075
9.336
786.415
5681.887
108580.719
8755.338
47.410
4.784
64.852
28.704
40.642
19054.965
100162.273
174.874
-0.212
-0.572
2.847
9.017
4.771
418.340
3586.192
83.909
5198.329
2618.974
72.307
6.071
104.455
18.793
-0.036
-0.191
-0.092
-0.037
-0.015
-0.006
-0.003
0.000
0.000
0.001
0.
0.
0.
0.
0.
0.
0.
0.001
0.002
-0.002
-0.007
-0.024
-0.055
-0.102
-0.157
-0.229
-0.331
-0.242
0.871
13.736
77.282
1189.452
286.671
22.565
-0.047
10.382
5.746
187.039
100107.633
15487.844
33.205
1.815
6.149
5.107
1.325
215.615
4994.714
669.789
80.075
117.589
3196.686
83.026
5.674
77.677
15.418
-0.065
-0.181
-0.089
-0.038
-0.019
-0.009
-0.004
-0.002
0.000
0.000
0.
0.
0.
0.
0.
0.
0.002
0.002
0.001
-0.003
-0.010
-0.033
-0.076
-0.138
-0.185
-0.219
-0.277
-0.346
-0.388
-0.228
0.952
6.455
3.016
-0.470
-1.331
-0.898
-0.581
47.812
4049.626
1131.627
11.936
43.148
614.167
556.611
20.241
10343.925
100381.961
9601.435
1309.917
581.784
25.969
12.525
2.407
0.484
-0.153
-0.285
-0.173
-0.087
-0.045
-0.025
-0.014
-0.007
-0.003
-0.001
0.001
0.
0.
0.
0.
0.
0.
0.002
0.002
0.000
-0.004
-0.013
-0.039
-0.067
-0.107
-0.173
-0.210
-0.241
-0.279
-0.341
-0.415
-0.477
-0.538
-0.904
-1.226
-1.017
-0.912
-0.940
0.249
8.986
5.317
2.916
48.568
1864.644
1720.227
87.351
39452.246
120701.586
616.915
303.932
1089.892
231.954
9.489
6.310
-0.521
-0.735
-0.282
-0.147
-0.085
-0.047
-0.032
-0.018
-0.009
-0.004
-0.001
0.001
0.
0.
0.
0.
0.
0.
0.002
0.002
0.000
-0.004
-0.014
-0.039
-0.065
-0.188
-0.359
-0.394
-0.216
-0.207
-0.249
-0.305
-0.377
-0.469
-0.584
-0.613
-0.022
2.340
0.909
-0.733
-0.495
5.264
9.345
4.376
34.581
46.103
105.862
67931.578
100027.750
215.614
84.329
100016.719
7174.204
13.554
3.503
-0.293
-0.442
-0.215
-0.122
-0.082
-0.052
-0.035
-0.019
-0.010
-0.003
-0.001
0.
0.
0.
0.
0.
0.
0.
0.001
0.002
0.000
-0.004
-0.012
-0.033
-0.068
-0.315
-0.590
-0.493
-0.184
-0.150
-0.186
-0.236
-0.307
-0.401
-0.223
7.891
74.352
1537.348
327.448
3.200
11.169
1858.452
5513.658
154.013
14.449
2.024
8.328
97.067
142.083
6.287
6.553
299.765
117.515
9.175
0.844
-0.444
-0.310
-0.175
-0.103
-0.072
-0.049
-0.032
-0.019
-0.010
-0.004
-0.001
0.
0.
0.
0.
0.
0.
0.
0.001
0.002
0.001
-0.001
-0.008
-0.020
-0.049
-0.137
-0.281
-0.194
-0.107
-0.110
-0.143
-0.203
-0.290
-0.374
2.979
701.611
21489.107
100307.008
40356.176
24.498
40.243
67795.609
128266.188
8190.033
9358.664
80.927
-0.412
-0.090
3052.067
487.076
28.416
5.221
331.298
2014.545
54.740
0.074
-0.262
-0.143
-0.086
-0.059
-0.039
-0.022
-0.015
-0.006
-0.003
0.000
0.000
0.
0.
0.
0.
0.
0.
0.001
0.001
0.002
0.
-0.004
-0.009
-0.020
-0.042
-0.060
-0.061
-0.062
-0.077
-0.116
-0.182
-0.285
-0.374
4.080
1327.603
75986.594
12435.933
1558.925
9.563
6.655
429.108
2565.003
26160.717
100006.555
380.289
1.445
12.847
100545.570
105125.781
1791.547
12.072
4049.689
100000.961
328.428
0.972
-0.210
-0.121
-0.067
-0.041
-0.023
-0.015
-0.008
-0.004
-0.001
0.000
0.001
0.
0.
0.
0.
0.
0.
0.
0.001
0.002
0.000
0.000
-0.004
-0.007
-0.012
-0.020
-0.028
-0.037
-0.057
-0.096
-0.160
-0.263
-0.380
0.045
22.612
119.363
77.948
37.705
16.745
3.002
7.466
18.130
203.480
647.522
22.693
48.703
3713.022
2479.813
9291.012
224.646
6.398
122.737
514.543
25.727
0.072
-0.164
-0.088
-0.046
-0.019
-0.011
-0.006
-0.004
-0.002
-0.001
0.000
0.001
0.
0.
0.
0.
0.
0.
0.
0.
0.002
0.002
0.000
0.000
-0.001
-0.004
-0.007
-0.015
-0.024
-0.044
-0.082
-0.138
-0.240
-0.357
-0.443
-0.292
0.231
2.410
5.971
16.398
2.656
3.741
58.468
31.690
2.165
0.881
171.283
54171.863
7734.271
1754.272
61.810
8.826
1.601
1.630
0.116
-0.202
-0.127
-0.061
-0.028
-0.013
-0.006
-0.002
-0.002
-0.001
0.001
0.000
0.001
0.
0.
0.
0.
0.
0.
0.
0.
0.
0.002
0.001
0.000
0.
0.000
-0.001
-0.008
-0.017
-0.033
-0.067
-0.119
-0.215
-0.299
0.200
1.428
-0.351
-0.709
-0.326
0.443
0.302
185.392
100003.086
16870.775
22.348
1.373
140.442
972.470
137.721
29.382
15.014
1.608
-0.190
-0.324
-0.241
-0.150
-0.080
-0.037
-0.017
-0.007
0.
0.001
0.000
0.001
0.000
0.001
0.
0.
0.
0.
0.
0.
0.
0.
0.
0.
0.
0.001
0.002
0.001
0.001
0.001
0.001
-0.012
-0.023
-0.048
-0.098
-0.178
-0.249
0.391
1.885
-0.314
-0.804
-0.954
-1.064
1.415
456.774
103108.367
48610.215
33.104
-0.035
16.900
60.922
16.718
3.762
0.888
-0.278
-0.318
-0.242
-0.158
-0.089
-0.050
-0.023
-0.011
-0.002
0.002
0.000
0.000
0.000
0.001
0.000
0.
0.
0.
0.
0.
0.
0.
0.
0.
0.
0.
0.
0.
0.
0.001
0.001
0.001
-0.008
-0.016
-0.035
-0.073
-0.137
-0.216
-0.268
-0.300
-0.494
49.415
558.513
-0.423
5.870
5883.614
100746.141
9776.835
48.004
-0.036
-0.161
1.655
1.624
0.069
-0.288
-0.295
-0.225
-0.149
-0.090
-0.053
-0.027
-0.014
-0.005
0.001
0.001
0.000
0.001
0.001
0.
0.
0.
0.
0.
0.
0.
0.
0.
0.
0.
0.
0.
0.
0.
0.
0.
0.
0.
-0.001
-0.010
-0.020
-0.047
-0.094
-0.178
-0.290
-0.419
0.597
489.431
10054.805
7.993
3.367
444.935
19727.273
4008.616
177.649
1.018
-0.593
-0.294
-0.281
-0.337
-0.275
-0.203
-0.134
-0.085
-0.054
-0.031
-0.017
-0.006
0.000
0.001
0.
0.
0.
0.
0.
0.
0.
0.
0.
0.
0.
0.
0.
0.
0.
0.
0.
0.
0.
0.
0.
0.
0.
-0.001
-0.004
-0.012
-0.033
-0.064
-0.126
-0.244
-0.358
2.338
165.561
1300.482
526.732
107.667
11.834
484.085
1590.493
63.138
5.633
-0.062
-0.446
-0.343
-0.253
-0.184
-0.117
-0.076
-0.048
-0.028
-0.013
-0.006
0.000
0.001
0.
0.
0.
0.
0.
0.
0.
0.
0.
0.
0.
0.
0.
0.
0.
0.
0.
0.
0.
0.
0.
0.
0.
0.
0.
-0.001
-0.008
-0.022
-0.050
-0.098
-0.192
-0.276
10.565
12608.760
100832.742
17243.588
1229.250
46.740
1436.953
609.554
536.078
31.955
1.328
-0.370
-0.268
-0.172
-0.112
-0.065
-0.039
-0.023
-0.013
-0.004
0.001
0.000
0.
0.
0.
0.
0.
0.
0.
0.
0.
0.
0.
0.
0.
0.
0.
0.
0.
0.
0.
0.
0.
0.
0.
0.
0.
0.
0.
-0.003
-0.015
-0.040
-0.076
-0.157
-0.250
4.431
1448.494
95609.266
912.556
84.794
164.993
90043.023
2219.521
1022.895
20.123
0.082
-0.321
-0.204
-0.119
-0.068
-0.035
-0.019
-0.011
-0.002
0.
0.
0.
0.
0.
0.
0.
0.
0.
0.
0.
0.
0.
0.
0.
0.
0.
0.
0.
0.
0.
0.
0.
0.
0.
0.
0.
0.
0.
0.
0.
-0.008
-0.030
-0.060
-0.123
-0.224
-0.100
7.310
29.910
6.579
0.336
68.199
462.475
101727.555
100375.617
76.436
-0.075
-0.272
-0.150
-0.076
-0.041
-0.020
-0.009
-0.002
0.
0.
0.
0.
0.
0.
0.
0.
0.
0.
0.
0.
0.
0.
0.
0.
0.
0.
0.
0.
0.
0.
0.
0.
0.
0.
0.
0.
0.
0.
0.
0.
-0.006
-0.022
-0.045
-0.088
-0.173
-0.280
-0.311
-0.186
-0.698
-1.204
1.761
190.487
45351.441
7544.258
30.824
-0.112
-0.204
-0.105
-0.053
-0.027
-0.010
-0.001
0.
0.
0.
0.
0.
0.
0.
0.
0.
0.
0.
0.
0.
0.
0.
0.
0.
0.
0.
0.
0.
0.
0.
0.
0.
0.
0.
0.
0.
0.
0.
0.
0.
-0.004
-0.012
-0.032
-0.062
-0.115
-0.196
-0.292
-0.375
-0.521
-0.763
0.268
246.467
100008.445
15263.084
20.699
-0.110
-0.142
-0.071
-0.033
-0.015
-0.005
0.
0.
0.
0.
0.
0.
0.
0.
0.
0.
0.
0.
0.
0.
0.
0.
0.
0.
0.
0.
0.
0.
0.
0.
0.
0.
0.
0.
0.
0.
0.
0.
0.
0.
-0.002
-0.009
-0.018
-0.041
-0.072
-0.124
-0.183
-0.244
-0.306
-0.359
-0.229
9.209
160.749
66.956
1.618
-0.127
-0.091
-0.046
-0.022
-0.009
-0.002
0.
0.
0.
0.
0.
0.
0.
0.
0.
0.
0.
0.
0.
0.
0.
0.
0.
0.
0.
0.
0.
0.
0.
0.
0.
0.
0.
0.
0.
0.
0.
0.
0.
0.
0.
-0.004
-0.010
-0.023
-0.043
-0.070
-0.105
-0.137
-0.167
-0.192
-0.196
-0.079
0.438
0.245
-0.093
-0.089
-0.055
-0.027
-0.014
-0.005
0.
0.
0.
0.
0.
0.
0.
0.
0.
0.
0.
0.
0.
0.
0.
0.
0.
0.
0.
0.
0.
0.
0.
0.
0.
0.
0.
0.
0.
0.
0.
0.
0.
0.
0.
0.
0.
-0.005
-0.012
-0.022
-0.037
-0.054
-0.073
-0.086
-0.098
-0.111
-0.109
-0.098
-0.086
-0.070
-0.050
-0.028
-0.015
-0.008
-0.002
0.
0.
0.
0.
0.
0.
0.
0.
0.
0.
0.
0.
0.
0.
0.
0.
0.
0.
0.
0.
0.
0.
0.
0.
0.
0.
0.
0.
0.
0.
0.
0.
0.
0.
0.
0.
0.
-0.002
-0.005
-0.010
-0.016
-0.025
-0.033
-0.041
-0.045
-0.050
-0.053
-0.054
-0.045
-0.034
-0.021
-0.013
-0.008
-0.003
0.
0.
0.
0.
0.
0.
0.
0.
0.
0.
0.
0.
0.
0.
0.
0.
0.
0.
0.
0.
0.
0.
0.
0.
0.
0.
0.
0.
0.
0.
0.
0.
0.
0.
0.
0.
0.
0.
-0.003
-0.005
-0.007
-0.008
-0.008
-0.004
-0.003
-0.005
-0.005
-0.005
-0.006
-0.005
-0.005
-0.003
-0.002
0.
0.
0.
0.
0.
0.
0.
0.
0.
0.
0.
0.
0.
0.
0.
0.
0.
0.
0.
0.
0.
0.
0.
0.
0.
0.
0.
0.
0.
0.
0.
0.
0.
0.
0.
0.
0.000
0.
-0.005
-0.009
-0.011
-0.013
-0.016
-0.015
-0.014
-0.014
-0.017
-0.013
-0.015
-0.015
-0.014
-0.012
-0.010
-0.007
-0.005
-0.002
0.
0.
0.
0.
0.
0.
0.
0.
0.
0.
0.
0.
0.
0.
0.
0.
0.
0.
0.
0.
0.
0.
0.
0.
0.
0.
0.
0.
0.
0.
0.
0.
0.
0.
0.001
-0.001
-0.006
-0.012
-0.017
-0.023
-0.030
-0.034
-0.038
-0.036
-0.037
-0.032
-0.032
-0.029
-0.030
-0.030
-0.027
-0.019
-0.013
-0.008
-0.005
-0.002
0.
0.
0.
0.
0.
0.
0.
0.
0.
0.
0.
0.
0.
0.
0.
0.
0.
0.
0.
0.
0.
0.
0.
0.
0.
0.
0.
0.
0.
0.
0.
0.
0.001
-0.001
-0.007
-0.013
-0.023
-0.034
-0.051
-0.067
-0.077
-0.080
-0.076
-0.071
-0.068
-0.066
-0.065
-0.061
-0.062
-0.056
-0.040
-0.021
-0.012
-0.007
-0.002
0.
0.
0.
0.
0.
0.
0.
0.
0.
0.
0.
0.
0.
0.
0.
0.
0.
0.
0.
0.
0.
0.
0.
0.
0.
0.
0.
0.
0.
0.
0.
0.
0.
-0.002
-0.012
-0.022
-0.042
-0.074
-0.113
-0.149
-0.166
-0.163
-0.149
-0.136
-0.136
-0.152
-0.152
-0.127
-0.108
-0.093
-0.066
-0.039
-0.018
-0.008
-0.005
-0.001
0.
0.
0.
0.
0.
0.
0.
0.
0.
0.
0.
0.
0.
0.
0.
0.
0.
0.
0.
0.
0.
0.
0.
0.
0.
0.
0.
0.
0.
0.
0.001
-0.002
-0.006
-0.018
-0.039
-0.083
-0.145
-0.206
-0.246
-0.264
-0.268
-0.269
-0.262
-0.292
-0.559
-0.626
-0.348
-0.183
-0.133
-0.093
-0.053
-0.028
-0.014
-0.007
-0.004
-0.003
-0.002
-0.002
0.
0.
0.
0.
0.
0.
0.
0.
0.
0.
0.
0.
0.
0.
0.
0.
0.
0.
0.
0.
0.
0.
0.
0.
0.
0.
-0.002
-0.002
-0.007
-0.015
-0.032
-0.069
-0.133
-0.189
-0.044
0.167
0.844
0.974
-0.208
-0.409
-0.551
-0.553
0.540
-0.591
-0.278
-0.184
-0.120
-0.077
-0.045
-0.027
-0.018
-0.012
-0.008
-0.005
-0.003
-0.002
0.000
0.
0.
0.
0.
0.
0.
0.
0.
0.
0.
0.
0.
0.
0.
0.
0.
0.
0.
0.
0.
0.
0.
0.
-0.002
-0.005
-0.009
-0.014
-0.028
-0.050
-0.106
-0.163
0.723
19.636
46.630
92.218
47.013
3.000
-0.380
0.012
1.182
9.929
-0.427
-0.356
-0.252
-0.176
-0.112
-0.071
-0.049
-0.040
-0.028
-0.024
-0.017
-0.010
-0.004
-0.002
0.000
0.
0.
0.
0.
0.
0.
0.
0.
0.
0.
0.
0.
0.
0.
0.
0.
0.
0.
0.
0.
0.
-0.002
-0.008
-0.011
-0.023
-0.031
-0.046
-0.076
-0.135
-0.155
7.772
821.998
3521.323
85577.078
367.349
6.235
1.824
14.606
3.449
0.167
-0.293
-0.199
-0.305
-0.258
-0.181
-0.120
-0.095
-0.087
-0.079
-0.060
-0.041
-0.024
-0.011
-0.004
-0.002
0.
0.
0.
0.
0.
0.
0.
0.
0.
0.
0.
0.
0.
0.
0.
0.
0.
0.
0.
0.
-0.002
-0.009
-0.016
-0.025
-0.040
-0.057
-0.082
-0.120
-0.184
-0.223
5.045
382.449
1302.199
12314.830
139.693
0.828
2.250
20.019
3.490
0.275
12.884
18.515
1.519
-0.314
-0.276
-0.197
-0.164
-0.149
-0.134
-0.116
-0.093
-0.051
-0.024
-0.010
-0.003
-0.002
0.
0.
0.
0.
0.
0.
0.
0.
0.
0.
0.
0.
0.
0.
0.
0.
0.
0.
-0.001
-0.008
-0.019
-0.031
-0.050
-0.075
-0.103
-0.131
-0.178
-0.249
-0.318
0.036
5.363
11.694
15.608
3.745
-0.537
0.043
1.795
-0.097
5.803
376.153
1450.758
63.081
0.335
-0.376
-0.298
-0.237
-0.168
-0.095
-0.109
-0.121
-0.087
-0.042
-0.016
-0.007
-0.002
0.
0.
0.
0.
0.
0.
0.
0.
0.
0.
0.
0.
0.
0.
0.
0.
0.
-0.001
-0.005
-0.017
-0.031
-0.053
-0.084
-0.122
-0.146
-0.023
-0.046
-0.283
0.010
2.877
2.580
0.433
1.062
0.244
12.840
76.011
201.567
47.913
15.179
18767.803
100160.344
2619.590
3.650
-0.454
-0.407
-0.312
0.028
2.250
4.477
0.420
-0.104
-0.061
-0.024
-0.008
-0.002
0.
0.
0.
0.
0.
0.
0.
0.
0.
0.
0.
0.
0.
0.
0.
0.
0.
-0.004
-0.013
-0.029
-0.049
-0.087
-0.144
-0.195
0.133
4.274
5.353
0.449
5.509
21.456
17.469
7.003
5.043
3.887
430.745
15187.105
86915.625
446.849
10.225
2012.980
103285.273
993.068
4.836
-0.538
-0.506
-0.383
0.494
26.584
105.544
5.513
-0.076
-0.071
-0.028
-0.009
-0.003
0.
0.
0.
0.
0.
0.
0.
0.
0.
0.
0.
0.
0.
0.
0.
0.
-0.002
-0.006
-0.019
-0.041
-0.080
-0.149
-0.229
-0.300
0.579
14.757
17.647
2.632
15090.591
4530.868
11.238
12.758
2.358
2.093
238.754
101774.016
101383.773
548.252
4.359
192.713
11366.211
604.211
3.183
-0.626
-0.589
-0.482
-0.064
10.143
33.198
2.352
-0.111
-0.079
-0.031
-0.009
-0.003
0.
0.
0.
0.
0.
0.
0.
0.
0.
0.
0.
0.
0.
0.
0.
0.
-0.003
-0.011
-0.028
-0.067
-0.141
-0.220
-0.092
0.481
-0.043
2.189
2.944
0.610
326.163
157.239
1.137
1.106
0.395
3.399
10.382
1584.492
101946.250
1537.994
5.667
5.171
42.076
11.287
-0.312
-0.631
-0.599
-0.557
-0.467
-0.127
0.246
-0.134
-0.140
-0.077
-0.032
-0.010
-0.002
0.
0.
0.
0.
0.
0.
0.
0.
0.
0.
0.
0.
0.
0.
0.
0.
-0.006
-0.017
-0.039
-0.103
-0.200
-0.017
25.682
289.992
20.268
-0.067
24.609
66.894
2.750
0.137
-0.484
6.419
96.014
3113.315
498.172
3140.191
101484.328
85.859
0.824
-0.817
-0.625
-0.695
-0.326
3.025
1.059
-0.565
-0.570
-0.456
-0.345
-0.240
-0.153
-0.078
-0.032
-0.016
-0.002
0.001
0.001
0.
0.
0.
0.
0.
0.
0.
0.
0.
0.
0.
0.
0.
-0.001
-0.007
-0.025
-0.062
-0.153
-0.231
3.088
373.731
21619.994
209.786
3.124
872.013
6443.866
58.793
125.351
24.076
494.151
32469.143
101031.063
77061.188
1119.880
138.137
0.709
-0.689
-0.063
-0.433
-0.831
1.276
30.383
10.060
-0.448
-0.626
-0.518
-0.387
-0.270
-0.172
-0.095
-0.046
-0.020
-0.005
0.001
0.001
0.001
0.
0.
0.
0.
0.
0.
0.
0.
0.
0.
0.
-0.001
-0.002
-0.015
-0.041
-0.087
-0.187
-0.096
41.722
13441.760
70658.625
236.735
4.248
206.969
785.520
1929.972
101719.047
2211.890
14677.510
123104.242
13844.253
77164.125
693.007
22.149
-0.464
0.130
1.307
-0.011
-0.854
-0.301
4.865
2.557
1.157
-0.475
-0.489
-0.385
-0.332
-0.217
-0.125
-0.064
-0.029
-0.010
0.000
0.002
0.002
0.002
0.
0.
0.
0.
0.
0.
0.
0.
0.
-0.001
-0.003
-0.010
-0.024
-0.052
-0.110
-0.218
-0.059
109.850
102071.398
77806.508
75.521
120.311
148.737
324.054
2967.536
101280.047
102739.547
105418.930
109484.063
2200.574
528.485
28.724
0.529
-0.490
1.277
2.592
2.631
1.903
3.590
4.564
292.215
1486.859
17.376
-0.244
-0.312
-0.418
-0.290
-0.173
-0.093
-0.050
-0.026
-0.009
0.
0.002
0.002
0.002
0.
0.
0.
0.
0.
0.
0.
-0.001
-0.003
-0.007
-0.014
-0.034
-0.074
-0.140
-0.269
-0.420
9.992
100247.258
697.572
70.807
100758.070
100286.703
943.433
195.576
341.920
34980.309
3211.715
4154.330
794.829
31.326
3.145
0.471
-0.727
0.018
26.178
1328.483
561.253
487.111
228.072
11963.911
100150.273
134.438
0.400
-0.343
-0.435
-0.370
-0.246
-0.164
-0.107
-0.056
-0.021
-0.008
0.
0.002
0.002
0.
0.
0.
0.
0.
0.
0.
-0.001
-0.004
-0.012
-0.025
-0.053
-0.114
-0.202
-0.341
-0.535
8.942
2187.118
1951.155
144.632
26222.711
9827.834
26.074
0.571
3.857
39.451
18.678
17.551
8.180
11.190
328.023
160.118
2.544
0.082
353.121
100020.125
128301.273
101435.313
2295.566
85281.453
2802.992
672.965
104.013
27.649
12.697
-0.082
-0.402
-0.604
-0.571
-0.194
-0.054
-0.018
-0.006
0.000
0.002
0.001
0.
0.
0.
0.
0.
-0.001
-0.003
-0.008
-0.018
-0.041
-0.090
-0.160
-0.244
-0.329
0.613
35.598
56865.520
138299.297
13253.210
13510.257
1139.749
254.308
8.129
-0.404
2.678
35.419
17.021
0.660
245.212
100000.656
67699.641
39.537
-0.321
62.037
8502.691
17454.543
100080.180
628.022
2873.315
28825.881
100173.773
13018.492
1348.642
562.563
2.686
-0.639
0.140
2.955
-0.288
-0.095
-0.038
-0.012
-0.002
0.002
0.001
0.
0.
0.
0.
0.
-0.001
-0.004
-0.010
-0.026
-0.064
-0.113
0.048
1.774
1.441
37.823
422.423
1553.171
100300.102
102317.891
82686.414
31984.314
28266.346
54.172
0.796
80.025
7151.382
1395.492
10.817
105.900
35061.941
7773.992
23.559
0.212
0.352
9.507
38.519
100.437
12.530
225.444
1765.459
143429.719
4811.042
256.531
98.115
1.756
4.451
1027.343
11455.838
4.008
-0.056
-0.054
-0.019
-0.006
0.001
0.002
0.001
0.
0.
0.
0.
-0.001
-0.005
-0.012
-0.032
-0.080
-0.083
7.606
289.729
75.828
132.874
2843.385
200.895
111.858
475.126
208.674
1337.831
1224.720
15.837
67.942
1036.597
104951.000
26552.285
35.128
26.670
972.755
371.356
14.327
4.605
0.242
0.320
3.793
11.551
180.063
35.291
259.238
35718.574
3407.095
20.160
2.427
46.202
270.416
496.319
3258.222
82.943
-0.023
-0.082
-0.027
-0.007
0.001
0.002
0.001
0.
0.
0.
0.
0.000
-0.005
-0.012
-0.034
-0.084
-0.061
14.713
947.576
184.709
13.051
66.788
12.546
41.661
7135.481
729.021
7.849
4.760
6.325
6396.069
100355.914
104077.539
31433.053
25.256
3.379
55.430
34.531
80.741
182.586
12.633
45.711
556.820
97.881
330.024
52.030
646.433
100056.477
100017.531
56.359
16.157
1731.828
86836.094
1344.056
20093.596
629.079
-0.423
-0.124
-0.028
-0.008
0.000
0.002
0.001
0.
0.
0.
0.
0.000
-0.004
-0.011
-0.029
-0.076
-0.133
0.792
11.603
5.646
0.088
-0.070
1.227
256.396
100758.594
17182.797
15.845
4.192
4.313
1222.436
100007.133
1017.038
58.259
2.653
0.129
0.052
9.570
2200.159
28256.773
173.522
142.121
3702.724
243.672
17.272
3.380
77.668
8911.340
2136.497
12.699
28.449
4669.972
100280.313
6414.269
9.037
-0.440
-0.615
-0.094
-0.024
-0.007
-0.001
0.001
0.001
0.
0.
0.
0.
0.000
-0.004
-0.007
-0.021
-0.056
-0.123
-0.177
-0.184
-0.322
-0.533
0.118
82.367
2542.885
32000.492
3197.017
24.241
89.907
113.970
11.757
34.680
6.977
8.711
30.258
12.650
-0.246
2.947
353.119
2013.309
51.347
10.530
71.001
14.743
17.635
555.032
246.239
12.528
4.840
0.197
9.020
80.988
890.802
81.990
0.666
-0.399
-0.165
-0.050
-0.018
-0.006
0.002
0.001
0.
0.
0.
0.
0.
0.001
-0.003
-0.005
-0.012
-0.035
-0.081
-0.145
-0.221
-0.356
-0.487
2.204
778.407
102036.742
7064.510
160.228
29.368
1628.018
2616.942
26.485
-0.082
15.264
1568.815
1608.242
47.016
0.958
-0.763
2.798
8.472
2.463
-0.387
4.718
57.190
468.337
100051.898
100002.727
45.000
-0.565
-0.686
-0.202
0.551
1.441
0.312
-0.193
-0.141
-0.069
-0.029
-0.012
-0.003
0.001
0.001
0.
0.
0.
0.
0.
0.001
-0.001
-0.003
-0.006
-0.022
-0.051
-0.090
-0.159
-0.283
-0.294
13.949
702.129
101485.758
100147.852
154.449
414.235
23061.408
768.123
395.016
86.890
59.848
38959.684
57208.793
20741.813
54.703
0.072
0.888
5.745
12.593
3.977
328.069
100019.070
14332.051
89694.070
11411.532
29.050
0.771
-0.553
-0.540
-0.471
-0.346
-0.242
-0.155
-0.091
-0.044
-0.019
-0.007
-0.001
0.002
0.001
0.
0.
0.
0.
0.
0.
0.001
-0.001
-0.003
-0.011
-0.034
-0.066
-0.123
-0.237
-0.126
39.973
5331.593
3837.524
1583.846
20.495
285.409
11451.017
4028.805
100186.867
28255.357
26.105
538.932
102478.547
100131.813
186.542
0.618
24.398
175.537
68.013
10.056
699.728
100014.641
46033.305
9838.401
1626.845
770.260
41.454
0.798
-0.105
-0.464
-0.339
-0.214
-0.127
-0.070
-0.035
-0.019
-0.006
0.001
0.001
0.
0.
0.
0.
0.
0.
0.
0.000
0.001
-0.001
-0.007
-0.024
-0.048
-0.098
-0.202
-0.277
4.719
110.577
117.136
19.625
1671.639
219.016
556.972
3318.117
100203.172
7718.758
13.963
610.768
32045.201
1602.188
60.350
1.818
113.635
23442.168
12556.526
34.588
16.436
354.515
209.574
38950.906
10581.499
2906.765
445.906
22.789
-0.176
-0.489
-0.351
-0.224
-0.136
-0.075
-0.036
-0.016
-0.005
0.001
0.
0.
0.
0.
0.
0.
0.
0.
0.
0.000
0.001
-0.003
-0.013
-0.035
-0.072
-0.159
-0.275
-0.112
5.381
24.893
25.985
102540.555
70397.281
102761.891
5635.962
100.239
21.260
0.393
26.746
366.378
3651.680
202.709
3.191
165.751
100019.570
100003.156
80.817
5.283
37.238
19.994
174.132
164.867
13683.338
105834.266
2182.339
1.580
-0.377
-0.364
-0.256
-0.165
-0.091
-0.043
-0.018
-0.007
-0.003
0.001
0.
0.
0.
0.
0.
0.
0.
0.
0.
0.
0.001
-0.007
-0.024
-0.050
-0.108
-0.220
-0.304
-0.002
2.801
7.016
271.285
3153.134
100262.945
3653.782
47.430
14.115
76.558
14.445
737.216
100061.852
622.529
1.173
9.503
409.697
327.524
7.368
652.166
100139.781
2277.540
118.511
83.015
780.205
71134.805
479.777
3.313
1.182
-0.183
-0.291
-0.214
-0.122
-0.058
-0.027
-0.009
-0.003
0.001
0.001
0.
0.
0.
0.
0.
0.
0.
0.
0.
0.
-0.004
-0.011
-0.032
-0.065
-0.135
-0.239
-0.308
-0.049
0.326
1.741
17.193
115.590
101.014
15.816
893.332
67928.953
1457.147
53.818
400.344
24.908
16.260
24.047
6.552
5.794
5.752
3394.967
100908.133
50553.000
79446.133
13566.619
107.812
46.246
4.083
2.913
1.591
-0.011
-0.168
-0.250
-0.169
-0.089
-0.040
-0.013
-0.003
-0.001
0.001
0.
0.
0.
0.
0.
0.
0.
0.
0.
0.
0.000
-0.007
-0.015
-0.032
-0.071
-0.133
-0.216
-0.319
-0.461
-0.712
2.886
295.740
32.202
14.199
937.924
87372.508
100764.234
692.660
7.018
32.684
13841.568
23517.547
349.950
2369.462
766.636
64.013
1165.009
3563.593
101714.094
16384.479
125.001
22.629
1.670
2.662
9.758
37.051
33.195
1.628
-0.194
-0.142
-0.058
-0.021
-0.003
0.
0.001
0.
0.
0.
0.
0.
0.
0.
0.
0.
0.
0.
-0.004
-0.008
-0.015
-0.031
-0.067
-0.125
-0.213
-0.366
-0.554
4.809
27253.004
1970.868
22.590
113.379
1966.147
111384.727
101322.766
144.574
100.018
100094.070
103504.852
2606.424
102818.500
100052.117
51.996
5.639
24.777
170.239
115.471
19.404
11.975
96.847
316.081
5491.931
17107.496
15322.242
79.830
0.933
-0.457
-0.112
-0.027
-0.005
0.
0.001
0.001
0.
0.
0.
0.
0.
0.
0.
0.
0.
0.
0.
-0.003
-0.005
-0.017
-0.043
-0.089
-0.157
-0.285
-0.423
9.154
5715.464
109978.180
32.173
3.401
30.614
10873.399
121176.766
445.556
11.418
486.892
759.500
273.715
17139.885
3400.379
14.327
130.135
1222.546
62.796
1.124
0.314
80.938
2211.956
6504.401
106456.375
38785.949
131417.344
141639.297
2380.543
-0.583
-0.209
-0.041
-0.008
-0.002
0.001
0.001
0.
0.
0.
0.
0.
0.
0.
0.
0.
0.
0.001
0.001
-0.004
-0.012
-0.034
-0.069
-0.137
-0.249
-0.411
0.444
924.213
17384.941
9.565
6.693
12.583
2663.816
138935.516
101459.188
64.699
10.336
138.494
67.978
17.436
6.681
4.957
1850.550
100000.570
599.315
8.808
19.928
17.821
178.085
418.650
3050.590
324.189
200068.234
28818.895
509.827
-0.565
-0.196
-0.046
-0.014
-0.005
0.
0.001
0.001
0.
0.
0.
0.
0.
0.
0.
0.
0.001
0.001
0.
-0.004
-0.016
-0.036
-0.068
-0.131
-0.232
-0.401
-0.590
2.316
26.458
74.186
1341.705
233.743
44.405
25014.715
49423.566
32.382
130.623
17169.154
32632.561
105.767
-0.393
0.527
106.288
886.738
55.317
3510.084
100050.852
118.361
7.683
42.024
11.456
18.363
30911.170
75.717
0.543
-0.386
-0.144
-0.052
-0.021
-0.010
-0.003
0.000
0.000
0.001
0.
0.
0.
0.
0.
0.
0.
0.001
0.002
-0.002
-0.006
-0.024
-0.053
-0.105
-0.161
-0.239
-0.365
-0.522
-0.266
7.156
1592.238
100246.570
43446.227
20.675
72.421
373.731
1.435
93.547
62504.477
100574.922
293.093
-0.023
-0.828
0.274
1.990
7.906
10359.521
200011.531
1898.761
973.793
100113.180
627.889
282.259
100062.070
2383.978
2.520
-0.251
-0.139
-0.063
-0.029
-0.014
-0.005
-0.004
0.000
0.000
0.
0.
0.
0.
0.
0.
0.002
0.002
0.000
-0.004
-0.014
-0.043
-0.127
-0.360
-0.399
-0.282
-0.332
-0.440
-0.494
1.198
330.071
95571.531
3103.607
8.338
12.617
42.868
2.641
417.446
100427.555
97392.367
96.384
-0.173
-0.550
-0.521
-0.498
29.762
2602.398
113760.625
3473.507
1908.849
143400.250
1342.058
238.234
100115.219
1499.326
2.152
-0.244
-0.150
-0.075
-0.043
-0.023
-0.010
-0.006
-0.001
0.000
0.
0.
0.
0.
0.
0.
0.002
0.002
0.000
-0.006
-0.022
-0.064
-0.243
-0.362
-0.358
-0.332
-0.292
-0.369
-0.431
-0.385
3.165
27.203
9.368
-0.396
0.859
2.784
0.742
96.075
17252.246
5302.190
67.483
-0.037
1.637
1.475
1.391
247.149
57505.551
100620.172
394.079
325.058
7932.919
8724.508
528.743
37.140
7.439
-0.203
-0.252
-0.160
-0.096
-0.063
-0.035
-0.017
-0.008
-0.002
0.000
0.
0.
0.
0.
0.
0.
0.001
0.002
-0.002
-0.008
-0.030
-0.060
0.026
2.160
2.756
0.056
-0.240
-0.295
-0.332
-0.376
-0.411
-0.420
-0.608
-0.741
-0.396
-0.260
0.604
14.272
106.562
53.188
3.307
-0.476
2.975
3.289
4.265
211.402
798.053
1348.188
32.690
1546.890
629.609
2454.445
249.152
2.380
-0.438
-0.350
-0.247
-0.169
-0.118
-0.086
-0.050
-0.023
-0.010
-0.003
-0.001
0.
0.
0.
0.
0.
0.001
0.001
0.002
-0.001
-0.009
-0.035
-0.070
0.255
6.670
109.058
0.356
-0.311
-0.241
-0.246
-0.280
-0.343
-0.445
-0.577
-0.619
0.273
2.440
1.159
1.354
11.390
13.070
2.815
0.611
-0.094
0.670
4.271
213.614
412.807
15.179
126.492
105832.867
115229.906
358.000
8.085
-0.431
-0.471
-0.312
-0.213
-0.155
-0.119
-0.094
-0.059
-0.027
-0.011
-0.004
-0.001
0.
0.
0.
0.
0.
0.001
0.001
0.002
0.000
-0.008
-0.030
-0.068
-0.034
1.041
36.300
-0.468
-0.374
-0.186
-0.187
-0.222
-0.290
-0.405
-0.508
0.193
32.643
874.289
213.159
2.329
1.145
42.969
1073.005
418.690
17.600
0.969
-0.271
5.645
8.496
0.988
28.119
2350.911
14017.112
133.986
2.398
-0.497
-0.392
-0.252
-0.179
-0.132
-0.105
-0.084
-0.057
-0.026
-0.011
-0.003
0.000
0.
0.
0.
0.
0.
0.
0.001
0.002
0.
-0.005
-0.017
-0.046
-0.083
-0.311
-0.545
-0.615
-0.199
-0.131
-0.146
-0.191
-0.275
-0.393
-0.266
7.548
501.575
100056.703
14470.051
18.881
8.732
787.100
100492.977
101580.758
10338.653
86.640
-0.512
-1.404
4.569
3.218
19.069
468.814
1650.544
15392.062
152.815
0.472
-0.302
-0.204
-0.155
-0.107
-0.084
-0.067
-0.046
-0.021
-0.007
-0.002
0.000
0.
0.
0.
0.
0.
0.
0.001
0.001
0.000
-0.001
-0.008
-0.020
-0.043
-0.084
-0.138
-0.117
-0.090
-0.089
-0.112
-0.164
-0.253
-0.378
-0.190
10.107
241.809
49008.930
8592.453
24.821
40.474
20782.590
56888.438
34147.852
100017.758
409.837
0.322
-0.449
87.257
60.734
14.555
62.928
44443.273
100443.266
1228.745
1.937
-0.230
-0.153
-0.113
-0.081
-0.058
-0.048
-0.030
-0.012
-0.005
-0.001
0.000
0.
0.
0.
0.
0.
0.
0.001
0.001
0.002
0.
-0.002
-0.008
-0.015
-0.025
-0.031
-0.035
-0.043
-0.062
-0.087
-0.133
-0.224
-0.366
-0.447
1.629
150.775
67716.008
10292.033
21.276
9.370
701.803
908.181
238.210
700.306
22.377
0.940
10.996
12.410
23.846
232.740
901.230
436.992
2410.825
59.613
0.293
-0.179
-0.108
-0.066
-0.043
-0.033
-0.023
-0.013
-0.006
-0.002
-0.001
0.000
0.
0.
0.
0.
0.
0.
0.
0.001
0.001
0.002
0.000
-0.001
-0.005
-0.008
-0.011
-0.014
-0.025
-0.042
-0.069
-0.110
-0.190
-0.336
-0.485
-0.419
4.978
81.565
42.193
0.742
-0.488
3.629
7.950
3.803
1.361
-0.318
2.260
27.889
17.251
11.822
1040.678
7025.790
90.116
5.368
0.456
-0.196
-0.135
-0.070
-0.037
-0.021
-0.011
-0.008
-0.005
-0.002
-0.001
0.000
0.001
0.
0.
0.
0.
0.
0.
0.
0.
0.001
0.001
0.001
0.000
-0.001
-0.001
-0.002
-0.003
-0.014
-0.027
-0.052
-0.088
-0.159
-0.267
-0.397
-0.507
-0.541
-0.333
-0.537
-0.819
-0.664
9.709
213.452
92.999
1.660
-0.595
0.579
4.031
2.101
1.172
35.149
93.056
7.027
-0.102
-0.225
-0.161
-0.087
-0.042
-0.019
-0.012
-0.004
-0.002
-0.001
0.000
0.001
0.000
0.001
0.
0.
0.
0.
0.
0.
0.
0.
0.
0.
0.002
0.001
0.001
-0.001
-0.001
-0.001
-0.005
-0.016
-0.036
-0.069
-0.127
-0.206
-0.293
-0.424
-0.600
-0.980
-1.196
-0.935
-0.095
34.115
467.604
166.822
3.016
-0.576
-0.339
0.031
-0.284
-0.407
-0.038
0.301
-0.155
-0.219
-0.165
-0.096
-0.049
-0.023
-0.013
-0.005
0.000
0.000
0.001
0.000
0.000
0.001
0.
0.
0.
0.
0.
0.
0.
0.
0.
0.
0.
0.
0.
0.001
0.001
0.001
0.001
0.000
-0.011
-0.018
-0.053
-0.093
-0.163
-0.243
-0.371
-0.654
-1.035
-1.199
-1.100
3.611
1523.428
101233.047
2496.120
6.538
-0.563
-0.527
-0.426
-0.389
-0.375
-0.319
-0.250
-0.190
-0.141
-0.092
-0.053
-0.029
-0.015
-0.008
0.001
0.000
0.000
0.000
0.001
0.001
0.
0.
0.
0.
0.
0.
0.
0.
0.
0.
0.
0.
0.
0.
0.
0.
0.
0.
-0.001
-0.004
-0.009
-0.032
-0.066
-0.121
-0.207
-0.331
-0.504
-0.171
1.755
7.935
7.972
3119.908
100140.844
5340.783
7.846
-0.516
-0.512
-0.388
-0.318
-0.268
-0.214
-0.154
-0.112
-0.078
-0.049
-0.027
-0.015
-0.009
0.001
0.001
0.001
0.001
0.001
0.
0.
0.
0.
0.
0.
0.
0.
0.
0.
0.
0.
0.
0.
0.
0.
0.
0.
0.
0.
0.
-0.001
-0.004
-0.022
-0.046
-0.091
-0.175
-0.289
0.297
32.114
295.845
11361.248
1042.223
37.108
307.993
43.219
0.934
-0.500
-0.457
-0.337
-0.237
-0.174
-0.124
-0.085
-0.061
-0.044
-0.026
-0.016
-0.007
0.001
0.
0.
0.
0.
0.
0.
0.
0.
0.
0.
0.
0.
0.
0.
0.
0.
0.
0.
0.
0.
0.
0.
0.
0.
0.
0.
-0.001
-0.003
-0.013
-0.037
-0.069
-0.145
-0.240
3.527
962.863
44969.184
100595.914
85161.773
27.920
359.148
41.938
3.345
-0.126
-0.404
-0.285
-0.180
-0.116
-0.076
-0.048
-0.033
-0.018
-0.010
-0.004
0.
0.
0.
0.
0.
0.
0.
0.
0.
0.
0.
0.
0.
0.
0.
0.
0.
0.
0.
0.
0.
0.
0.
0.
0.
0.
0.
0.
0.
-0.001
-0.007
-0.028
-0.060
-0.123
-0.217
1.669
229.608
3498.074
6482.122
844.505
226.828
200011.766
71306.078
327.515
5.492
-0.308
-0.250
-0.142
-0.081
-0.048
-0.026
-0.014
-0.008
-0.002
0.
0.
0.
0.
0.
0.
0.
0.
0.
0.
0.
0.
0.
0.
0.
0.
0.
0.
0.
0.
0.
0.
0.
0.
0.
0.
0.
0.
0.
0.
0.
-0.007
-0.022
-0.046
-0.099
-0.185
-0.179
2.860
21.677
146.701
26.809
31.515
48867.723
104135.102
28289.691
38.370
-0.120
-0.205
-0.107
-0.052
-0.027
-0.015
-0.005
0.
0.
0.
0.
0.
0.
0.
0.
0.
0.
0.
0.
0.
0.
0.
0.
0.
0.
0.
0.
0.
0.
0.
0.
0.
0.
0.
0.
0.
0.
0.
0.
0.
-0.005
-0.015
-0.036
-0.071
-0.139
-0.245
-0.300
1.061
9.086
1.597
0.966
200.577
55803.973
6789.294
24.139
-0.088
-0.155
-0.078
-0.038
-0.017
-0.007
0.
0.
0.
0.
0.
0.
0.
0.
0.
0.
0.
0.
0.
0.
0.
0.
0.
0.
0.
0.
0.
0.
0.
0.
0.
0.
0.
0.
0.
0.
0.
0.
0.
0.
-0.002
-0.009
-0.026
-0.048
-0.089
-0.164
-0.247
-0.300
-0.309
-0.451
0.541
284.365
100005.141
18674.713
21.855
-0.066
-0.112
-0.056
-0.026
-0.013
-0.004
0.
0.
0.
0.
0.
0.
0.
0.
0.
0.
0.
0.
0.
0.
0.
0.
0.
0.
0.
0.
0.
0.
0.
0.
0.
0.
0.
0.
0.
0.
0.
0.
0.
0.
0.
-0.005
-0.017
-0.032
-0.054
-0.093
-0.143
-0.196
-0.236
-0.276
-0.143
9.833
184.926
71.509
1.747
-0.105
-0.077
-0.036
-0.019
-0.009
-0.002
0.
0.
0.
0.
0.
0.
0.
0.
0.
0.
0.
0.
0.
0.
0.
0.
0.
0.
0.
0.
0.
0.
0.
0.
0.
0.
0.
0.
0.
0.
0.
0.
0.
0.
0.
-0.002
-0.008
-0.019
-0.032
-0.052
-0.078
-0.102
-0.127
-0.150
-0.157
-0.037
0.500
0.292
-0.073
-0.076
-0.047
-0.026
-0.012
-0.005
0.
0.
0.
0.
0.
0.
0.
0.
0.
0.
0.
0.
0.
0.
0.
0.
0.
0.
0.
0.
0.
0.
0.
0.
0.
0.
0.
0.
0.
0.
0.
0.
0.
0.
0.
0.
0.
-0.002
-0.008
-0.017
-0.026
-0.041
-0.056
-0.066
-0.078
-0.091
-0.093
-0.088
-0.075
-0.065
-0.045
-0.026
-0.014
-0.006
-0.002
0.
0.
0.
0.
0.
0.
0.
0.
0.
0.
0.
0.
0.
0.
0.
0.
0.
0.
0.
0.
0.
0.
0.
0.
0.
0.
0.
0.
0.
0.
0.
0.
0.
0.
0.
0.
0.
0.
-0.004
-0.006
-0.010
-0.019
-0.025
-0.033
-0.037
-0.042
-0.046
-0.044
-0.039
-0.028
[truncated: 1,079,626 more chars]
