# Supplementary material for: Ferroptosis regulation by traditional chinese medicine for ischemic stroke intervention based on network pharmacology and data mining
Source: PLoS One. 2025 Apr 16;20(4):e0321751. doi: 10.1371/journal.pone.0321751 (PMC12002469; doi:10.1371/journal.pone.0321751)
Supplement: S3 File — (ZIP) [file pone.0321751.s003.zip › 分子对接6/MAPK8/MAPK-0546/input/4qtd_h.pdbqt]

ATOM      1  N   ARG A   6      16.555  11.909  59.980  0.00  0.00    -0.067 N 
ATOM      2  CA  ARG A   6      16.183  13.217  59.326  0.00  0.00     0.274 C 
ATOM      3  C   ARG A   6      17.384  13.850  58.558  0.00  0.00     0.249 C 
ATOM      4  O   ARG A   6      17.607  13.520  57.413  0.00  0.00    -0.271 OA
ATOM      5  CB  ARG A   6      15.598  14.172  60.375  0.00  0.00     0.044 C 
ATOM      6  CG  ARG A   6      14.338  13.691  61.076  0.00  0.00     0.023 C 
ATOM      7  CD  ARG A   6      13.845  14.678  62.073  0.00  0.00     0.138 C 
ATOM      8  NE  ARG A   6      12.637  14.222  62.747  0.00  0.00    -0.227 N 
ATOM      9  CZ  ARG A   6      12.009  14.929  63.679  0.00  0.00     0.665 C 
ATOM     10  NH1 ARG A   6      12.551  16.024  64.201  0.00  0.00    -0.235 N 
ATOM     11  NH2 ARG A   6      10.833  14.506  64.137  0.00  0.00    -0.235 N 
ATOM     12  HE  ARG A   6      12.262  13.328  62.496  0.00  0.00     0.177 HD
ATOM     13 2HH2 ARG A   6      10.360  15.021  64.851  0.00  0.00     0.174 HD
ATOM     14 1HH2 ARG A   6      10.422  13.673  63.766  0.00  0.00     0.174 HD
ATOM     15  H   ARG A   6      17.507  11.954  60.262  0.00  0.00     0.275 HD
ATOM     16  H2  ARG A   6      15.968  11.770  60.770  0.00  0.00     0.275 HD
ATOM     17  H3  ARG A   6      16.425  11.176  59.321  0.00  0.00     0.275 HD
ATOM     18 2HH1 ARG A   6      12.066  16.531  64.915  0.00  0.00     0.174 HD
ATOM     19 1HH1 ARG A   6      13.442  16.343  63.880  0.00  0.00     0.174 HD
ATOM     20  N   ASP A   7      18.159  14.730  59.201  0.00  0.00    -0.345 N 
ATOM     21  CA  ASP A   7      19.495  15.117  58.688  0.00  0.00     0.186 C 
ATOM     22  C   ASP A   7      20.466  13.935  58.801  0.00  0.00     0.241 C 
ATOM     23  O   ASP A   7      21.419  13.818  58.029  0.00  0.00    -0.271 OA
ATOM     24  CB  ASP A   7      20.080  16.294  59.497  0.00  0.00     0.147 C 
ATOM     25  CG  ASP A   7      19.574  17.661  59.026  0.00  0.00     0.175 C 
ATOM     26  OD1 ASP A   7      18.537  17.727  58.329  0.00  0.00    -0.648 OA
ATOM     27  OD2 ASP A   7      20.222  18.681  59.368  0.00  0.00    -0.648 OA
ATOM     28  H   ASP A   7      17.757  15.114  60.073  0.00  0.00     0.163 HD
ATOM     29  N   ASN A   8      20.238  13.103  59.820  0.00  0.00    -0.346 N 
ATOM     30  CA  ASN A   8      20.956  11.838  60.025  0.00  0.00     0.185 C 
ATOM     31  C   ASN A   8      20.558  10.769  58.969  0.00  0.00     0.241 C 
ATOM     32  O   ASN A   8      21.151   9.708  58.897  0.00  0.00    -0.271 OA
ATOM     33  CB  ASN A   8      20.606  11.302  61.419  0.00  0.00     0.137 C 
ATOM     34  CG  ASN A   8      21.680  10.416  61.991  0.00  0.00     0.217 C 
ATOM     35  OD1 ASN A   8      22.876  10.598  61.717  0.00  0.00    -0.274 OA
ATOM     36  ND2 ASN A   8      21.270   9.471  62.833  0.00  0.00    -0.370 N 
ATOM     37 2HD2 ASN A   8      21.936   8.849  63.255  0.00  0.00     0.159 HD
ATOM     38 1HD2 ASN A   8      20.298   9.378  63.047  0.00  0.00     0.159 HD
ATOM     39  H   ASN A   8      19.486  13.435  60.478  0.00  0.00     0.163 HD
ATOM     40  N   ASN A   9      19.476  11.013  58.260  0.00  0.00    -0.346 N 
ATOM     41  CA  ASN A   9      19.068  10.095  57.184  0.00  0.00     0.185 C 
ATOM     42  C   ASN A   9      19.728  10.504  55.869  0.00  0.00     0.241 C 
ATOM     43  O   ASN A   9      19.346   9.977  54.871  0.00  0.00    -0.271 OA
ATOM     44  CB  ASN A   9      17.513  10.014  57.057  0.00  0.00     0.137 C 
ATOM     45  CG  ASN A   9      17.008   9.067  55.940  0.00  0.00     0.217 C 
ATOM     46  OD1 ASN A   9      17.275   7.866  55.923  0.00  0.00    -0.274 OA
ATOM     47  ND2 ASN A   9      16.175   9.604  55.078  0.00  0.00    -0.370 N 
ATOM     48 2HD2 ASN A   9      15.805   9.043  54.331  0.00  0.00     0.159 HD
ATOM     49 1HD2 ASN A   9      15.906  10.563  55.156  0.00  0.00     0.159 HD
ATOM     50  H   ASN A   9      18.954  11.865  58.506  0.00  0.00     0.163 HD
ATOM     51  N   PHE A  10      20.712  11.405  55.902  0.00  0.00    -0.346 N 
ATOM     52  CA  PHE A  10      21.575  11.644  54.725  0.00  0.00     0.180 C 
ATOM     53  C   PHE A  10      22.993  11.138  54.964  0.00  0.00     0.241 C 
ATOM     54  O   PHE A  10      23.434  11.040  56.131  0.00  0.00    -0.271 OA
ATOM     55  CB  PHE A  10      21.628  13.150  54.382  0.00  0.00     0.073 C 
ATOM     56  CG  PHE A  10      20.353  13.676  53.851  0.00  0.00    -0.056 A 
ATOM     57  CD1 PHE A  10      19.366  14.149  54.700  0.00  0.00     0.007 A 
ATOM     58  CD2 PHE A  10      20.130  13.734  52.482  0.00  0.00     0.007 A 
ATOM     59  CE1 PHE A  10      18.176  14.626  54.206  0.00  0.00     0.001 A 
ATOM     60  CE2 PHE A  10      18.939  14.182  51.996  0.00  0.00     0.001 A 
ATOM     61  CZ  PHE A  10      17.958  14.637  52.851  0.00  0.00     0.000 A 
ATOM     62  H   PHE A  10      20.820  11.910  56.795  0.00  0.00     0.163 HD
ATOM     63  N   TYR A  11      23.726  10.843  53.893  0.00  0.00    -0.346 N 
ATOM     64  CA  TYR A  11      25.188  10.648  53.966  0.00  0.00     0.180 C 
ATOM     65  C   TYR A  11      25.829  11.278  52.746  0.00  0.00     0.241 C 
ATOM     66  O   TYR A  11      25.148  11.568  51.739  0.00  0.00    -0.271 OA
ATOM     67  CB  TYR A  11      25.575   9.155  54.099  0.00  0.00     0.073 C 
ATOM     68  CG  TYR A  11      25.414   8.337  52.822  0.00  0.00    -0.056 A 
ATOM     69  CD1 TYR A  11      24.148   8.008  52.338  0.00  0.00     0.010 A 
ATOM     70  CD2 TYR A  11      26.516   7.884  52.141  0.00  0.00     0.010 A 
ATOM     71  CE1 TYR A  11      24.002   7.263  51.180  0.00  0.00     0.037 A 
ATOM     72  CE2 TYR A  11      26.381   7.161  50.976  0.00  0.00     0.037 A 
ATOM     73  CZ  TYR A  11      25.120   6.845  50.517  0.00  0.00     0.065 A 
ATOM     74  OH  TYR A  11      25.015   6.125  49.351  0.00  0.00    -0.361 OA
ATOM     75  HH  TYR A  11      25.942   5.891  49.022  0.00  0.00     0.217 HD
ATOM     76  H   TYR A  11      23.191  10.761  53.005  0.00  0.00     0.163 HD
ATOM     77  N   SER A  12      27.141  11.453  52.810  0.00  0.00    -0.344 N 
ATOM     78  CA  SER A  12      27.872  12.097  51.751  0.00  0.00     0.200 C 
ATOM     79  C   SER A  12      28.978  11.230  51.196  0.00  0.00     0.243 C 
ATOM     80  O   SER A  12      29.680  10.552  51.951  0.00  0.00    -0.271 OA
ATOM     81  CB  SER A  12      28.454  13.417  52.237  0.00  0.00     0.199 C 
ATOM     82  OG  SER A  12      27.439  14.288  52.706  0.00  0.00    -0.398 OA
ATOM     83  H   SER A  12      27.583  11.088  53.681  0.00  0.00     0.163 HD
ATOM     84  HG  SER A  12      26.549  13.850  52.619  0.00  0.00     0.209 HD
ATOM     85  N   VAL A  13      29.138  11.269  49.867  0.00  0.00    -0.346 N 
ATOM     86  CA  VAL A  13      30.283  10.632  49.203  0.00  0.00     0.180 C 
ATOM     87  C   VAL A  13      30.839  11.526  48.123  0.00  0.00     0.241 C 
ATOM     88  O   VAL A  13      30.101  12.298  47.496  0.00  0.00    -0.271 OA
ATOM     89  CB  VAL A  13      29.908   9.270  48.566  0.00  0.00     0.009 C 
ATOM     90  CG1 VAL A  13      29.876   8.197  49.641  0.00  0.00     0.012 C 
ATOM     91  CG2 VAL A  13      28.575   9.365  47.789  0.00  0.00     0.012 C 
ATOM     92  H   VAL A  13      28.394  11.780  49.356  0.00  0.00     0.163 HD
ATOM     93  N   GLU A  14      32.150  11.446  47.915  0.00  0.00    -0.346 N 
ATOM     94  CA  GLU A  14      32.790  12.176  46.866  0.00  0.00     0.177 C 
ATOM     95  C   GLU A  14      32.609  11.491  45.545  0.00  0.00     0.241 C 
ATOM     96  O   GLU A  14      32.900  10.307  45.396  0.00  0.00    -0.271 OA
ATOM     97  CB  GLU A  14      34.292  12.321  47.134  0.00  0.00     0.045 C 
ATOM     98  CG  GLU A  14      34.581  13.071  48.416  0.00  0.00     0.116 C 
ATOM     99  CD  GLU A  14      33.823  14.389  48.503  0.00  0.00     0.172 C 
ATOM    100  OE1 GLU A  14      33.980  15.228  47.584  0.00  0.00    -0.648 OA
ATOM    101  OE2 GLU A  14      33.078  14.589  49.490  0.00  0.00    -0.648 OA
ATOM    102  H   GLU A  14      32.649  10.813  48.578  0.00  0.00     0.163 HD
ATOM    103  N   ILE A  15      32.131  12.243  44.575  0.00  0.00    -0.346 N 
ATOM    104  CA  ILE A  15      31.962  11.756  43.223  0.00  0.00     0.180 C 
ATOM    105  C   ILE A  15      32.750  12.689  42.324  0.00  0.00     0.241 C 
ATOM    106  O   ILE A  15      32.338  13.808  42.075  0.00  0.00    -0.271 OA
ATOM    107  CB  ILE A  15      30.481  11.726  42.790  0.00  0.00     0.013 C 
ATOM    108  CG1 ILE A  15      29.650  10.846  43.725  0.00  0.00     0.002 C 
ATOM    109  CG2 ILE A  15      30.375  11.240  41.353  0.00  0.00     0.012 C 
ATOM    110  CD1 ILE A  15      29.999   9.373  43.711  0.00  0.00     0.005 C 
ATOM    111  H   ILE A  15      31.885  13.220  44.865  0.00  0.00     0.163 HD
ATOM    112  N   GLY A  16      33.926  12.236  41.909  0.00  0.00    -0.351 N 
ATOM    113  CA  GLY A  16      34.906  13.126  41.253  0.00  0.00     0.225 C 
ATOM    114  C   GLY A  16      35.201  14.331  42.136  0.00  0.00     0.236 C 
ATOM    115  O   GLY A  16      35.496  14.178  43.313  0.00  0.00    -0.272 OA
ATOM    116  H   GLY A  16      34.100  11.231  42.077  0.00  0.00     0.163 HD
ATOM    117  N   ASP A  17      35.019  15.527  41.572  0.00  0.00    -0.346 N 
ATOM    118  CA  ASP A  17      35.251  16.792  42.283  0.00  0.00     0.186 C 
ATOM    119  C   ASP A  17      34.000  17.305  43.012  0.00  0.00     0.241 C 
ATOM    120  O   ASP A  17      34.016  18.424  43.542  0.00  0.00    -0.271 OA
ATOM    121  CB  ASP A  17      35.696  17.885  41.291  0.00  0.00     0.147 C 
ATOM    122  CG  ASP A  17      36.803  17.419  40.353  0.00  0.00     0.175 C 
ATOM    123  OD1 ASP A  17      37.883  17.025  40.855  0.00  0.00    -0.648 OA
ATOM    124  OD2 ASP A  17      36.591  17.461  39.113  0.00  0.00    -0.648 OA
ATOM    125  H   ASP A  17      34.696  15.489  40.578  0.00  0.00     0.163 HD
ATOM    126  N   SER A  18      32.924  16.507  43.030  0.00  0.00    -0.344 N 
ATOM    127  CA  SER A  18      31.671  16.902  43.666  0.00  0.00     0.200 C 
ATOM    128  C   SER A  18      31.390  16.065  44.911  0.00  0.00     0.243 C 
ATOM    129  O   SER A  18      31.888  14.951  45.046  0.00  0.00    -0.271 OA
ATOM    130  CB  SER A  18      30.515  16.765  42.676  0.00  0.00     0.199 C 
ATOM    131  OG  SER A  18      30.246  15.403  42.388  0.00  0.00    -0.398 OA
ATOM    132  H   SER A  18      33.062  15.591  42.555  0.00  0.00     0.163 HD
ATOM    133  HG  SER A  18      30.871  14.817  42.895  0.00  0.00     0.209 HD
ATOM    134  N   THR A  19      30.620  16.626  45.826  0.00  0.00    -0.344 N 
ATOM    135  CA  THR A  19      30.069  15.859  46.950  0.00  0.00     0.205 C 
ATOM    136  C   THR A  19      28.593  15.595  46.705  0.00  0.00     0.243 C 
ATOM    137  O   THR A  19      27.808  16.521  46.487  0.00  0.00    -0.271 OA
ATOM    138  CB  THR A  19      30.252  16.596  48.295  0.00  0.00     0.146 C 
ATOM    139  OG1 THR A  19      31.648  16.815  48.520  0.00  0.00    -0.393 OA
ATOM    140  CG2 THR A  19      29.679  15.758  49.467  0.00  0.00     0.042 C 
ATOM    141  HG1 THR A  19      32.167  16.430  47.738  0.00  0.00     0.210 HD
ATOM    142  H   THR A  19      30.437  17.640  45.690  0.00  0.00     0.163 HD
ATOM    143  N   PHE A  20      28.213  14.309  46.679  0.00  0.00    -0.346 N 
ATOM    144  CA  PHE A  20      26.781  13.938  46.654  0.00  0.00     0.180 C 
ATOM    145  C   PHE A  20      26.359  13.655  48.078  0.00  0.00     0.241 C 
ATOM    146  O   PHE A  20      26.977  12.828  48.749  0.00  0.00    -0.271 OA
ATOM    147  CB  PHE A  20      26.538  12.692  45.805  0.00  0.00     0.073 C 
ATOM    148  CG  PHE A  20      26.277  12.963  44.352  0.00  0.00    -0.056 A 
ATOM    149  CD1 PHE A  20      27.182  13.696  43.580  0.00  0.00     0.007 A 
ATOM    150  CD2 PHE A  20      25.133  12.464  43.743  0.00  0.00     0.007 A 
ATOM    151  CE1 PHE A  20      26.943  13.914  42.234  0.00  0.00     0.001 A 
ATOM    152  CE2 PHE A  20      24.903  12.669  42.387  0.00  0.00     0.001 A 
ATOM    153  CZ  PHE A  20      25.809  13.385  41.651  0.00  0.00     0.000 A 
ATOM    154  H   PHE A  20      28.979  13.623  46.678  0.00  0.00     0.163 HD
ATOM    155  N   THR A  21      25.346  14.394  48.536  0.00  0.00    -0.344 N 
ATOM    156  CA  THR A  21      24.743  14.183  49.825  0.00  0.00     0.205 C 
ATOM    157  C   THR A  21      23.326  13.674  49.582  0.00  0.00     0.243 C 
ATOM    158  O   THR A  21      22.435  14.449  49.137  0.00  0.00    -0.271 OA
ATOM    159  CB  THR A  21      24.772  15.474  50.645  0.00  0.00     0.146 C 
ATOM    160  OG1 THR A  21      26.134  15.885  50.820  0.00  0.00    -0.393 OA
ATOM    161  CG2 THR A  21      24.139  15.293  52.037  0.00  0.00     0.042 C 
ATOM    162  HG1 THR A  21      26.736  15.216  50.356  0.00  0.00     0.210 HD
ATOM    163  H   THR A  21      25.034  15.141  47.866  0.00  0.00     0.163 HD
ATOM    164  N   VAL A  22      23.130  12.371  49.861  0.00  0.00    -0.346 N 
ATOM    165  CA  VAL A  22      21.918  11.705  49.441  0.00  0.00     0.180 C 
ATOM    166  C   VAL A  22      21.222  10.975  50.593  0.00  0.00     0.241 C 
ATOM    167  O   VAL A  22      21.833  10.672  51.621  0.00  0.00    -0.271 OA
ATOM    168  CB  VAL A  22      22.162  10.767  48.258  0.00  0.00     0.009 C 
ATOM    169  CG1 VAL A  22      22.784  11.554  47.112  0.00  0.00     0.012 C 
ATOM    170  CG2 VAL A  22      23.045   9.583  48.631  0.00  0.00     0.012 C 
ATOM    171  H   VAL A  22      23.898  11.922  50.380  0.00  0.00     0.163 HD
ATOM    172  N   LEU A  23      19.928  10.758  50.434  0.00  0.00    -0.346 N 
ATOM    173  CA  LEU A  23      19.155   9.899  51.366  0.00  0.00     0.177 C 
ATOM    174  C   LEU A  23      19.825   8.523  51.503  0.00  0.00     0.241 C 
ATOM    175  O   LEU A  23      20.304   7.945  50.525  0.00  0.00    -0.271 OA
ATOM    176  CB  LEU A  23      17.729   9.740  50.869  0.00  0.00     0.038 C 
ATOM    177  CG  LEU A  23      16.877  11.024  50.850  0.00  0.00    -0.020 C 
ATOM    178  CD1 LEU A  23      15.617  10.788  50.076  0.00  0.00     0.009 C 
ATOM    179  CD2 LEU A  23      16.554  11.445  52.276  0.00  0.00     0.009 C 
ATOM    180  H   LEU A  23      19.493  11.227  49.618  0.00  0.00     0.163 HD
ATOM    181  N   LYS A  24      19.827   7.990  52.731  0.00  0.00    -0.346 N 
ATOM    182  CA  LYS A  24      20.480   6.712  52.955  0.00  0.00     0.176 C 
ATOM    183  C   LYS A  24      19.863   5.555  52.200  0.00  0.00     0.241 C 
ATOM    184  O   LYS A  24      20.528   4.534  51.999  0.00  0.00    -0.271 OA
ATOM    185  CB  LYS A  24      20.488   6.362  54.465  0.00  0.00     0.035 C 
ATOM    186  CG  LYS A  24      21.439   7.236  55.248  0.00  0.00     0.004 C 
ATOM    187  CD  LYS A  24      21.528   6.844  56.711  0.00  0.00     0.027 C 
ATOM    188  CE  LYS A  24      22.606   7.671  57.362  0.00  0.00     0.229 C 
ATOM    189  NZ  LYS A  24      22.632   7.403  58.817  0.00  0.00    -0.079 N 
ATOM    190  HZ1 LYS A  24      22.670   8.269  59.317  0.00  0.00     0.274 HD
ATOM    191  HZ3 LYS A  24      21.806   6.903  59.081  0.00  0.00     0.274 HD
ATOM    192  HZ2 LYS A  24      23.438   6.854  59.043  0.00  0.00     0.274 HD
ATOM    193  H   LYS A  24      19.352   8.539  53.452  0.00  0.00     0.163 HD
ATOM    194  N   ARG A  25      18.623   5.668  51.744  0.00  0.00    -0.346 N 
ATOM    195  CA  ARG A  25      18.085   4.608  50.861  0.00  0.00     0.176 C 
ATOM    196  C   ARG A  25      18.901   4.380  49.574  0.00  0.00     0.241 C 
ATOM    197  O   ARG A  25      18.810   3.309  48.977  0.00  0.00    -0.271 OA
ATOM    198  CB  ARG A  25      16.669   4.898  50.487  0.00  0.00     0.036 C 
ATOM    199  CG  ARG A  25      16.520   6.156  49.624  0.00  0.00     0.023 C 
ATOM    200  CD  ARG A  25      15.082   6.570  49.422  0.00  0.00     0.138 C 
ATOM    201  NE  ARG A  25      14.320   5.632  48.639  0.00  0.00    -0.227 N 
ATOM    202  CZ  ARG A  25      13.016   5.701  48.425  0.00  0.00     0.665 C 
ATOM    203  NH1 ARG A  25      12.252   6.626  49.014  0.00  0.00    -0.235 N 
ATOM    204  NH2 ARG A  25      12.456   4.836  47.603  0.00  0.00    -0.235 N 
ATOM    205  HE  ARG A  25      14.818   4.853  48.215  0.00  0.00     0.177 HD
ATOM    206 2HH2 ARG A  25      11.461   4.861  47.442  0.00  0.00     0.174 HD
ATOM    207 1HH2 ARG A  25      13.011   4.149  47.131  0.00  0.00     0.174 HD
ATOM    208  H   ARG A  25      18.101   6.490  52.031  0.00  0.00     0.163 HD
ATOM    209 2HH1 ARG A  25      11.270   6.642  48.849  0.00  0.00     0.174 HD
ATOM    210 1HH1 ARG A  25      12.672   7.302  49.620  0.00  0.00     0.174 HD
ATOM    211  N   TYR A  26      19.625   5.393  49.113  0.00  0.00    -0.346 N 
ATOM    212  CA  TYR A  26      20.373   5.313  47.838  0.00  0.00     0.180 C 
ATOM    213  C   TYR A  26      21.807   4.948  48.135  0.00  0.00     0.241 C 
ATOM    214  O   TYR A  26      22.532   5.697  48.761  0.00  0.00    -0.271 OA
ATOM    215  CB  TYR A  26      20.266   6.648  47.047  0.00  0.00     0.073 C 
ATOM    216  CG  TYR A  26      18.831   7.024  46.749  0.00  0.00    -0.056 A 
ATOM    217  CD1 TYR A  26      18.025   6.220  45.992  0.00  0.00     0.010 A 
ATOM    218  CD2 TYR A  26      18.295   8.195  47.238  0.00  0.00     0.010 A 
ATOM    219  CE1 TYR A  26      16.702   6.514  45.751  0.00  0.00     0.037 A 
ATOM    220  CE2 TYR A  26      16.997   8.529  46.983  0.00  0.00     0.037 A 
ATOM    221  CZ  TYR A  26      16.197   7.718  46.229  0.00  0.00     0.065 A 
ATOM    222  OH  TYR A  26      14.896   8.000  46.011  0.00  0.00    -0.361 OA
ATOM    223  HH  TYR A  26      14.696   8.929  46.409  0.00  0.00     0.217 HD
ATOM    224  H   TYR A  26      19.627   6.242  49.711  0.00  0.00     0.163 HD
ATOM    225  N   GLN A  27      22.223   3.795  47.616  0.00  0.00    -0.346 N 
ATOM    226  CA  GLN A  27      23.511   3.210  47.943  0.00  0.00     0.177 C 
ATOM    227  C   GLN A  27      24.359   2.916  46.726  0.00  0.00     0.241 C 
ATOM    228  O   GLN A  27      23.846   2.833  45.618  0.00  0.00    -0.271 OA
ATOM    229  CB  GLN A  27      23.275   1.924  48.712  0.00  0.00     0.044 C 
ATOM    230  CG  GLN A  27      22.582   2.168  50.061  0.00  0.00     0.105 C 
ATOM    231  CD  GLN A  27      23.505   2.766  51.143  0.00  0.00     0.215 C 
ATOM    232  OE1 GLN A  27      24.583   2.231  51.432  0.00  0.00    -0.274 OA
ATOM    233  NE2 GLN A  27      23.046   3.840  51.799  0.00  0.00    -0.370 N 
ATOM    234  H   GLN A  27      21.543   3.352  46.956  0.00  0.00     0.163 HD
ATOM    235 2HE2 GLN A  27      22.129   4.197  51.531  0.00  0.00     0.159 HD
ATOM    236 1HE2 GLN A  27      23.593   4.276  52.531  0.00  0.00     0.159 HD
ATOM    237  N   ASN A  28      25.662   2.758  46.934  0.00  0.00    -0.346 N 
ATOM    238  CA  ASN A  28      26.554   2.263  45.873  0.00  0.00     0.185 C 
ATOM    239  C   ASN A  28      26.572   3.211  44.663  0.00  0.00     0.241 C 
ATOM    240  O   ASN A  28      26.452   2.776  43.498  0.00  0.00    -0.271 OA
ATOM    241  CB  ASN A  28      26.153   0.844  45.460  0.00  0.00     0.137 C 
ATOM    242  CG  ASN A  28      27.259   0.132  44.679  0.00  0.00     0.217 C 
ATOM    243  OD1 ASN A  28      28.432   0.327  44.938  0.00  0.00    -0.274 OA
ATOM    244  ND2 ASN A  28      26.870  -0.661  43.696  0.00  0.00    -0.370 N 
ATOM    245 2HD2 ASN A  28      27.545  -1.157  43.153  0.00  0.00     0.159 HD
ATOM    246 1HD2 ASN A  28      25.894  -0.766  43.491  0.00  0.00     0.159 HD
ATOM    247  H   ASN A  28      25.992   3.006  47.882  0.00  0.00     0.163 HD
ATOM    248  N   LEU A  29      26.689   4.498  44.928  0.00  0.00    -0.346 N 
ATOM    249  CA  LEU A  29      26.663   5.482  43.824  0.00  0.00     0.177 C 
ATOM    250  C   LEU A  29      27.865   5.313  42.905  0.00  0.00     0.241 C 
ATOM    251  O   LEU A  29      28.979   5.055  43.355  0.00  0.00    -0.271 OA
ATOM    252  CB  LEU A  29      26.631   6.920  44.352  0.00  0.00     0.038 C 
ATOM    253  CG  LEU A  29      25.252   7.527  44.631  0.00  0.00    -0.020 C 
ATOM    254  CD1 LEU A  29      24.613   6.804  45.797  0.00  0.00     0.009 C 
ATOM    255  CD2 LEU A  29      25.366   9.010  44.943  0.00  0.00     0.009 C 
ATOM    256  H   LEU A  29      26.795   4.755  45.913  0.00  0.00     0.163 HD
ATOM    257  N   LYS A  30      27.641   5.499  41.603  0.00  0.00    -0.346 N 
ATOM    258  CA  LYS A  30      28.697   5.421  40.614  0.00  0.00     0.176 C 
ATOM    259  C   LYS A  30      28.362   6.441  39.529  0.00  0.00     0.243 C 
ATOM    260  O   LYS A  30      27.249   6.484  39.091  0.00  0.00    -0.271 OA
ATOM    261  CB  LYS A  30      28.721   4.002  40.024  0.00  0.00     0.035 C 
ATOM    262  CG  LYS A  30      29.628   3.782  38.823  0.00  0.00     0.004 C 
ATOM    263  CD  LYS A  30      29.450   2.371  38.275  0.00  0.00     0.027 C 
ATOM    264  CE  LYS A  30      28.159   2.212  37.462  0.00  0.00     0.229 C 
ATOM    265  NZ  LYS A  30      27.785   0.771  37.291  0.00  0.00    -0.079 N 
ATOM    266  HZ1 LYS A  30      27.652   0.581  36.320  0.00  0.00     0.274 HD
ATOM    267  HZ3 LYS A  30      28.519   0.198  37.651  0.00  0.00     0.274 HD
ATOM    268  HZ2 LYS A  30      26.940   0.592  37.790  0.00  0.00     0.274 HD
ATOM    269  H   LYS A  30      26.644   5.704  41.367  0.00  0.00     0.163 HD
ATOM    270  N   PRO A  31      29.334   7.276  39.107  0.00  0.00    -0.337 N 
ATOM    271  CA  PRO A  31      29.039   8.286  38.073  0.00  0.00     0.179 C 
ATOM    272  C   PRO A  31      28.749   7.642  36.718  0.00  0.00     0.241 C 
ATOM    273  O   PRO A  31      29.426   6.687  36.323  0.00  0.00    -0.271 OA
ATOM    274  CB  PRO A  31      30.328   9.127  38.020  0.00  0.00     0.037 C 
ATOM    275  CG  PRO A  31      31.419   8.230  38.582  0.00  0.00     0.022 C 
ATOM    276  CD  PRO A  31      30.704   7.441  39.653  0.00  0.00     0.127 C 
ATOM    277  N   ILE A  32      27.712   8.121  36.041  0.00  0.00    -0.346 N 
ATOM    278  CA  ILE A  32      27.403   7.612  34.694  0.00  0.00     0.180 C 
ATOM    279  C   ILE A  32      27.352   8.703  33.644  0.00  0.00     0.241 C 
ATOM    280  O   ILE A  32      27.340   8.377  32.463  0.00  0.00    -0.271 OA
ATOM    281  CB  ILE A  32      26.114   6.764  34.654  0.00  0.00     0.013 C 
ATOM    282  CG1 ILE A  32      24.927   7.588  35.114  0.00  0.00     0.002 C 
ATOM    283  CG2 ILE A  32      26.232   5.518  35.529  0.00  0.00     0.012 C 
ATOM    284  CD1 ILE A  32      23.610   6.830  35.077  0.00  0.00     0.005 C 
ATOM    285  H   ILE A  32      27.163   8.848  36.515  0.00  0.00     0.163 HD
ATOM    286  N   GLY A  33      27.343   9.975  34.026  0.00  0.00    -0.351 N 
ATOM    287  CA  GLY A  33      27.373  11.060  33.046  0.00  0.00     0.225 C 
ATOM    288  C   GLY A  33      27.452  12.394  33.727  0.00  0.00     0.236 C 
ATOM    289  O   GLY A  33      27.193  12.514  34.917  0.00  0.00    -0.272 OA
ATOM    290  H   GLY A  33      27.314  10.128  35.049  0.00  0.00     0.163 HD
ATOM    291  N   SER A  34      27.900  13.400  32.987  0.00  0.00    -0.344 N 
ATOM    292  CA  SER A  34      27.893  14.725  33.501  0.00  0.00     0.200 C 
ATOM    293  C   SER A  34      27.781  15.665  32.358  0.00  0.00     0.242 C 
ATOM    294  O   SER A  34      28.070  15.305  31.207  0.00  0.00    -0.271 OA
ATOM    295  CB  SER A  34      29.157  15.042  34.333  0.00  0.00     0.199 C 
ATOM    296  OG  SER A  34      30.343  14.894  33.576  0.00  0.00    -0.398 OA
ATOM    297  H   SER A  34      28.237  13.129  32.046  0.00  0.00     0.163 HD
ATOM    298  HG  SER A  34      30.108  14.611  32.644  0.00  0.00     0.209 HD
ATOM    299  N   GLY A  35      27.316  16.852  32.670  0.00  0.00    -0.350 N 
ATOM    300  CA  GLY A  35      27.092  17.857  31.644  0.00  0.00     0.225 C 
ATOM    301  C   GLY A  35      26.962  19.179  32.327  0.00  0.00     0.236 C 
ATOM    302  O   GLY A  35      27.149  19.280  33.538  0.00  0.00    -0.272 OA
ATOM    303  H   GLY A  35      27.128  17.009  33.676  0.00  0.00     0.163 HD
ATOM    304  N   ALA A  36      26.637  20.196  31.547  0.00  0.00    -0.347 N 
ATOM    305  CA  ALA A  36      26.461  21.545  32.041  0.00  0.00     0.172 C 
ATOM    306  C   ALA A  36      25.542  21.622  33.223  0.00  0.00     0.240 C 
ATOM    307  O   ALA A  36      25.752  22.439  34.124  0.00  0.00    -0.271 OA
ATOM    308  CB  ALA A  36      25.941  22.442  30.911  0.00  0.00     0.042 C 
ATOM    309  H   ALA A  36      26.517  19.939  30.535  0.00  0.00     0.163 HD
ATOM    310  N   GLN A  37      24.538  20.749  33.249  0.00  0.00    -0.346 N 
ATOM    311  CA  GLN A  37      23.509  20.818  34.271  0.00  0.00     0.177 C 
ATOM    312  C   GLN A  37      23.862  20.087  35.570  0.00  0.00     0.240 C 
ATOM    313  O   GLN A  37      23.291  20.387  36.631  0.00  0.00    -0.271 OA
ATOM    314  CB  GLN A  37      22.203  20.269  33.728  0.00  0.00     0.044 C 
ATOM    315  CG  GLN A  37      21.030  20.668  34.585  0.00  0.00     0.105 C 
ATOM    316  CD  GLN A  37      19.756  19.987  34.192  0.00  0.00     0.215 C 
ATOM    317  OE1 GLN A  37      19.771  18.861  33.662  0.00  0.00    -0.274 OA
ATOM    318  NE2 GLN A  37      18.627  20.647  34.467  0.00  0.00    -0.370 N 
ATOM    319  H   GLN A  37      24.558  20.038  32.496  0.00  0.00     0.163 HD
ATOM    320 2HE2 GLN A  37      18.694  21.548  34.931  0.00  0.00     0.159 HD
ATOM    321 1HE2 GLN A  37      17.722  20.251  34.216  0.00  0.00     0.159 HD
ATOM    322  N   GLY A  38      24.800  19.155  35.511  0.00  0.00    -0.351 N 
ATOM    323  CA  GLY A  38      25.248  18.461  36.720  0.00  0.00     0.225 C 
ATOM    324  C   GLY A  38      25.684  17.043  36.441  0.00  0.00     0.236 C 
ATOM    325  O   GLY A  38      25.686  16.602  35.288  0.00  0.00    -0.272 OA
ATOM    326  H   GLY A  38      25.179  18.963  34.569  0.00  0.00     0.163 HD
ATOM    327  N   ILE A  39      26.068  16.346  37.499  0.00  0.00    -0.346 N 
ATOM    328  CA  ILE A  39      26.569  14.984  37.441  0.00  0.00     0.180 C 
ATOM    329  C   ILE A  39      25.387  14.069  37.695  0.00  0.00     0.241 C 
ATOM    330  O   ILE A  39      24.528  14.348  38.555  0.00  0.00    -0.271 OA
ATOM    331  CB  ILE A  39      27.675  14.723  38.506  0.00  0.00     0.013 C 
ATOM    332  CG1 ILE A  39      28.892  15.637  38.237  0.00  0.00     0.002 C 
ATOM    333  CG2 ILE A  39      28.094  13.271  38.537  0.00  0.00     0.012 C 
ATOM    334  CD1 ILE A  39      29.047  16.761  39.257  0.00  0.00     0.005 C 
ATOM    335  H   ILE A  39      25.977  16.876  38.410  0.00  0.00     0.163 HD
ATOM    336  N   VAL A  40      25.378  12.928  37.017  0.00  0.00    -0.346 N 
ATOM    337  CA  VAL A  40      24.342  11.902  37.212  0.00  0.00     0.180 C 
ATOM    338  C   VAL A  40      25.060  10.623  37.667  0.00  0.00     0.241 C 
ATOM    339  O   VAL A  40      26.074  10.206  37.083  0.00  0.00    -0.271 OA
ATOM    340  CB  VAL A  40      23.552  11.626  35.940  0.00  0.00     0.009 C 
ATOM    341  CG1 VAL A  40      22.478  10.569  36.157  0.00  0.00     0.012 C 
ATOM    342  CG2 VAL A  40      22.957  12.910  35.387  0.00  0.00     0.012 C 
ATOM    343  H   VAL A  40      26.160  12.817  36.338  0.00  0.00     0.163 HD
ATOM    344  N   CYS A  41      24.540  10.005  38.718  0.00  0.00    -0.345 N 
ATOM    345  CA  CYS A  41      25.063   8.714  39.216  0.00  0.00     0.185 C 
ATOM    346  C   CYS A  41      24.017   7.646  39.106  0.00  0.00     0.241 C 
ATOM    347  O   CYS A  41      22.812   7.926  39.250  0.00  0.00    -0.271 OA
ATOM    348  CB  CYS A  41      25.416   8.807  40.725  0.00  0.00     0.105 C 
ATOM    349  SG  CYS A  41      26.919   9.718  41.056  0.00  0.00    -0.180 SA
ATOM    350  H   CYS A  41      23.739  10.494  39.166  0.00  0.00     0.163 HD
ATOM    351  HG  CYS A  41      27.328  10.046  40.205  0.00  0.00     0.101 HD
ATOM    352  N   ALA A  42      24.467   6.412  38.906  0.00  0.00    -0.346 N 
ATOM    353  CA  ALA A  42      23.647   5.266  39.156  0.00  0.00     0.172 C 
ATOM    354  C   ALA A  42      23.706   4.963  40.659  0.00  0.00     0.240 C 
ATOM    355  O   ALA A  42      24.713   5.266  41.313  0.00  0.00    -0.271 OA
ATOM    356  CB  ALA A  42      24.166   4.104  38.363  0.00  0.00     0.042 C 
ATOM    357  H   ALA A  42      25.449   6.365  38.559  0.00  0.00     0.163 HD
ATOM    358  N   ALA A  43      22.641   4.390  41.188  0.00  0.00    -0.346 N 
ATOM    359  CA  ALA A  43      22.575   4.040  42.631  0.00  0.00     0.172 C 
ATOM    360  C   ALA A  43      21.611   2.889  42.804  0.00  0.00     0.240 C 
ATOM    361  O   ALA A  43      20.731   2.685  41.980  0.00  0.00    -0.271 OA
ATOM    362  CB  ALA A  43      22.101   5.221  43.443  0.00  0.00     0.042 C 
ATOM    363  H   ALA A  43      21.860   4.202  40.534  0.00  0.00     0.163 HD
ATOM    364  N   TYR A  44      21.746   2.164  43.908  0.00  0.00    -0.346 N 
ATOM    365  CA  TYR A  44      20.776   1.152  44.310  0.00  0.00     0.180 C 
ATOM    366  C   TYR A  44      19.823   1.780  45.315  0.00  0.00     0.241 C 
ATOM    367  O   TYR A  44      20.254   2.294  46.331  0.00  0.00    -0.271 OA
ATOM    368  CB  TYR A  44      21.513  -0.024  44.973  0.00  0.00     0.073 C 
ATOM    369  CG  TYR A  44      20.594  -1.078  45.516  0.00  0.00    -0.056 A 
ATOM    370  CD1 TYR A  44      19.696  -1.753  44.685  0.00  0.00     0.010 A 
ATOM    371  CD2 TYR A  44      20.592  -1.362  46.882  0.00  0.00     0.010 A 
ATOM    372  CE1 TYR A  44      18.827  -2.728  45.219  0.00  0.00     0.037 A 
ATOM    373  CE2 TYR A  44      19.759  -2.322  47.399  0.00  0.00     0.037 A 
ATOM    374  CZ  TYR A  44      18.863  -2.977  46.566  0.00  0.00     0.065 A 
ATOM    375  OH  TYR A  44      18.039  -3.920  47.141  0.00  0.00    -0.361 OA
ATOM    376  HH  TYR A  44      18.201  -3.939  48.133  0.00  0.00     0.217 HD
ATOM    377  H   TYR A  44      22.606   2.380  44.464  0.00  0.00     0.163 HD
ATOM    378  N   ASP A  45      18.523   1.680  45.066  0.00  0.00    -0.345 N 
ATOM    379  CA  ASP A  45      17.519   2.137  46.020  0.00  0.00     0.186 C 
ATOM    380  C   ASP A  45      17.162   0.931  46.843  0.00  0.00     0.241 C 
ATOM    381  O   ASP A  45      16.478   0.018  46.336  0.00  0.00    -0.271 OA
ATOM    382  CB  ASP A  45      16.296   2.625  45.265  0.00  0.00     0.147 C 
ATOM    383  CG  ASP A  45      15.202   3.186  46.177  0.00  0.00     0.175 C 
ATOM    384  OD1 ASP A  45      15.174   2.854  47.380  0.00  0.00    -0.648 OA
ATOM    385  OD2 ASP A  45      14.381   3.957  45.710  0.00  0.00    -0.648 OA
ATOM    386  H   ASP A  45      18.286   1.255  44.147  0.00  0.00     0.163 HD
ATOM    387  N   ALA A  46      17.597   0.952  48.106  0.00  0.00    -0.346 N 
ATOM    388  CA  ALA A  46      17.411  -0.225  48.988  0.00  0.00     0.172 C 
ATOM    389  C   ALA A  46      15.946  -0.432  49.397  0.00  0.00     0.240 C 
ATOM    390  O   ALA A  46      15.573  -1.510  49.892  0.00  0.00    -0.271 OA
ATOM    391  CB  ALA A  46      18.334  -0.110  50.223  0.00  0.00     0.042 C 
ATOM    392  H   ALA A  46      18.055   1.819  48.406  0.00  0.00     0.163 HD
ATOM    393  N   ILE A  47      15.120   0.587  49.251  0.00  0.00    -0.346 N 
ATOM    394  CA  ILE A  47      13.695   0.441  49.552  0.00  0.00     0.180 C 
ATOM    395  C   ILE A  47      12.908  -0.184  48.392  0.00  0.00     0.241 C 
ATOM    396  O   ILE A  47      12.202  -1.172  48.574  0.00  0.00    -0.271 OA
ATOM    397  CB  ILE A  47      13.075   1.808  49.953  0.00  0.00     0.013 C 
ATOM    398  CG1 ILE A  47      13.694   2.334  51.269  0.00  0.00     0.002 C 
ATOM    399  CG2 ILE A  47      11.589   1.674  50.058  0.00  0.00     0.012 C 
ATOM    400  CD1 ILE A  47      13.188   3.683  51.688  0.00  0.00     0.005 C 
ATOM    401  H   ILE A  47      15.546   1.466  48.919  0.00  0.00     0.163 HD
ATOM    402  N   LEU A  48      13.055   0.392  47.212  0.00  0.00    -0.346 N 
ATOM    403  CA  LEU A  48      12.447  -0.156  45.991  0.00  0.00     0.177 C 
ATOM    404  C   LEU A  48      13.075  -1.461  45.524  0.00  0.00     0.241 C 
ATOM    405  O   LEU A  48      12.480  -2.180  44.699  0.00  0.00    -0.271 OA
ATOM    406  CB  LEU A  48      12.535   0.864  44.845  0.00  0.00     0.038 C 
ATOM    407  CG  LEU A  48      11.746   2.139  45.081  0.00  0.00    -0.020 C 
ATOM    408  CD1 LEU A  48      11.857   3.070  43.896  0.00  0.00     0.009 C 
ATOM    409  CD2 LEU A  48      10.297   1.782  45.430  0.00  0.00     0.009 C 
ATOM    410  H   LEU A  48      13.632   1.259  47.213  0.00  0.00     0.163 HD
ATOM    411  N   GLU A  49      14.286  -1.731  45.983  0.00  0.00    -0.346 N 
ATOM    412  CA  GLU A  49      15.082  -2.868  45.551  0.00  0.00     0.177 C 
ATOM    413  C   GLU A  49      15.313  -2.804  44.063  0.00  0.00     0.241 C 
ATOM    414  O   GLU A  49      15.214  -3.788  43.343  0.00  0.00    -0.271 OA
ATOM    415  CB  GLU A  49      14.481  -4.202  45.993  0.00  0.00     0.045 C 
ATOM    416  CG  GLU A  49      14.276  -4.233  47.485  0.00  0.00     0.116 C 
ATOM    417  CD  GLU A  49      13.737  -5.546  47.986  0.00  0.00     0.172 C 
ATOM    418  OE1 GLU A  49      13.640  -6.476  47.198  0.00  0.00    -0.648 OA
ATOM    419  OE2 GLU A  49      13.459  -5.608  49.188  0.00  0.00    -0.648 OA
ATOM    420  H   GLU A  49      14.632  -1.039  46.702  0.00  0.00     0.163 HD
ATOM    421  N   ARG A  50      15.633  -1.605  43.580  0.00  0.00    -0.346 N 
ATOM    422  CA  ARG A  50      16.130  -1.521  42.230  0.00  0.00     0.176 C 
ATOM    423  C   ARG A  50      17.048  -0.353  42.037  0.00  0.00     0.241 C 
ATOM    424  O   ARG A  50      17.146   0.531  42.865  0.00  0.00    -0.271 OA
ATOM    425  CB  ARG A  50      14.998  -1.514  41.219  0.00  0.00     0.036 C 
ATOM    426  CG  ARG A  50      14.042  -0.365  41.280  0.00  0.00     0.023 C 
ATOM    427  CD  ARG A  50      13.584  -0.087  39.854  0.00  0.00     0.138 C 
ATOM    428  NE  ARG A  50      12.541   0.924  39.740  0.00  0.00    -0.227 N 
ATOM    429  CZ  ARG A  50      11.331   0.808  40.271  0.00  0.00     0.665 C 
ATOM    430  NH1 ARG A  50      10.447   1.778  40.097  0.00  0.00    -0.235 N 
ATOM    431  NH2 ARG A  50      11.014  -0.266  41.002  0.00  0.00    -0.235 N 
ATOM    432  HE  ARG A  50      12.752   1.764  39.226  0.00  0.00     0.177 HD
ATOM    433 2HH2 ARG A  50      10.117  -0.345  41.414  0.00  0.00     0.174 HD
ATOM    434 1HH2 ARG A  50      11.693  -0.994  41.129  0.00  0.00     0.174 HD
ATOM    435  H   ARG A  50      15.501  -0.818  44.213  0.00  0.00     0.163 HD
ATOM    436 2HH1 ARG A  50       9.528   1.692  40.522  0.00  0.00     0.174 HD
ATOM    437 1HH1 ARG A  50      10.670   2.582  39.559  0.00  0.00     0.174 HD
ATOM    438  N   ASN A  51      17.758  -0.370  40.929  0.00  0.00    -0.346 N 
ATOM    439  CA  ASN A  51      18.753   0.654  40.675  0.00  0.00     0.185 C 
ATOM    440  C   ASN A  51      18.037   1.852  40.029  0.00  0.00     0.241 C 
ATOM    441  O   ASN A  51      17.000   1.725  39.414  0.00  0.00    -0.271 OA
ATOM    442  CB  ASN A  51      19.840   0.128  39.731  0.00  0.00     0.137 C 
ATOM    443  CG  ASN A  51      20.687  -0.967  40.371  0.00  0.00     0.217 C 
ATOM    444  OD1 ASN A  51      21.068  -0.861  41.539  0.00  0.00    -0.274 OA
ATOM    445  ND2 ASN A  51      21.107  -1.926  39.567  0.00  0.00    -0.370 N 
ATOM    446 2HD2 ASN A  51      21.663  -2.678  39.927  0.00  0.00     0.159 HD
ATOM    447 1HD2 ASN A  51      20.873  -1.907  38.593  0.00  0.00     0.159 HD
ATOM    448  H   ASN A  51      17.553  -1.148  40.279  0.00  0.00     0.163 HD
ATOM    449  N   VAL A  52      18.563   3.019  40.319  0.00  0.00    -0.346 N 
ATOM    450  CA  VAL A  52      18.012   4.299  39.900  0.00  0.00     0.180 C 
ATOM    451  C   VAL A  52      19.132   5.216  39.422  0.00  0.00     0.241 C 
ATOM    452  O   VAL A  52      20.317   4.934  39.572  0.00  0.00    -0.271 OA
ATOM    453  CB  VAL A  52      17.281   5.022  41.056  0.00  0.00     0.009 C 
ATOM    454  CG1 VAL A  52      16.128   4.163  41.552  0.00  0.00     0.012 C 
ATOM    455  CG2 VAL A  52      18.239   5.339  42.216  0.00  0.00     0.012 C 
ATOM    456  H   VAL A  52      19.449   2.956  40.901  0.00  0.00     0.163 HD
ATOM    457  N   ALA A  53      18.747   6.308  38.775  0.00  0.00    -0.346 N 
ATOM    458  CA  ALA A  53      19.703   7.378  38.420  0.00  0.00     0.172 C 
ATOM    459  C   ALA A  53      19.438   8.623  39.265  0.00  0.00     0.240 C 
ATOM    460  O   ALA A  53      18.282   8.933  39.493  0.00  0.00    -0.271 OA
ATOM    461  CB  ALA A  53      19.566   7.754  36.935  0.00  0.00     0.042 C 
ATOM    462  H   ALA A  53      17.739   6.353  38.541  0.00  0.00     0.163 HD
ATOM    463  N   ILE A  54      20.489   9.247  39.781  0.00  0.00    -0.346 N 
ATOM    464  CA  ILE A  54      20.348  10.449  40.598  0.00  0.00     0.180 C 
ATOM    465  C   ILE A  54      21.159  11.568  39.975  0.00  0.00     0.241 C 
ATOM    466  O   ILE A  54      22.375  11.442  39.815  0.00  0.00    -0.271 OA
ATOM    467  CB  ILE A  54      20.853  10.204  42.031  0.00  0.00     0.013 C 
ATOM    468  CG1 ILE A  54      20.143   8.985  42.622  0.00  0.00     0.002 C 
ATOM    469  CG2 ILE A  54      20.673  11.458  42.896  0.00  0.00     0.012 C 
ATOM    470  CD1 ILE A  54      20.590   8.616  44.031  0.00  0.00     0.005 C 
ATOM    471  H   ILE A  54      21.408   8.814  39.557  0.00  0.00     0.163 HD
ATOM    472  N   LYS A  55      20.494  12.666  39.667  0.00  0.00    -0.346 N 
ATOM    473  CA  LYS A  55      21.147  13.870  39.141  0.00  0.00     0.176 C 
ATOM    474  C   LYS A  55      21.222  14.909  40.238  0.00  0.00     0.241 C 
ATOM    475  O   LYS A  55      20.202  15.238  40.844  0.00  0.00    -0.271 OA
ATOM    476  CB  LYS A  55      20.350  14.412  37.987  0.00  0.00     0.035 C 
ATOM    477  CG  LYS A  55      20.961  15.669  37.350  0.00  0.00     0.004 C 
ATOM    478  CD  LYS A  55      20.356  15.960  35.995  0.00  0.00     0.027 C 
ATOM    479  CE  LYS A  55      18.877  16.278  36.103  0.00  0.00     0.229 C 
ATOM    480  NZ  LYS A  55      18.223  16.790  34.842  0.00  0.00    -0.079 N 
ATOM    481  HZ1 LYS A  55      18.351  16.118  34.118  0.00  0.00     0.274 HD
ATOM    482  HZ3 LYS A  55      17.252  16.925  35.017  0.00  0.00     0.274 HD
ATOM    483  HZ2 LYS A  55      18.649  17.654  34.588  0.00  0.00     0.274 HD
ATOM    484  H   LYS A  55      19.462  12.611  39.827  0.00  0.00     0.163 HD
ATOM    485  N   LYS A  56      22.400  15.488  40.411  0.00  0.00    -0.346 N 
ATOM    486  CA  LYS A  56      22.570  16.612  41.336  0.00  0.00     0.176 C 
ATOM    487  C   LYS A  56      22.538  17.912  40.578  0.00  0.00     0.241 C 
ATOM    488  O   LYS A  56      23.374  18.091  39.679  0.00  0.00    -0.271 OA
ATOM    489  CB  LYS A  56      23.886  16.513  42.056  0.00  0.00     0.035 C 
ATOM    490  CG  LYS A  56      24.158  17.656  43.041  0.00  0.00     0.004 C 
ATOM    491  CD  LYS A  56      25.538  17.584  43.665  0.00  0.00     0.027 C 
ATOM    492  CE  LYS A  56      25.701  18.727  44.655  0.00  0.00     0.229 C 
ATOM    493  NZ  LYS A  56      27.112  18.877  45.110  0.00  0.00    -0.079 N 
ATOM    494  HZ1 LYS A  56      27.312  19.845  45.255  0.00  0.00     0.274 HD
ATOM    495  HZ3 LYS A  56      27.238  18.377  45.966  0.00  0.00     0.274 HD
ATOM    496  HZ2 LYS A  56      27.725  18.509  44.412  0.00  0.00     0.274 HD
ATOM    497  H   LYS A  56      23.175  15.090  39.851  0.00  0.00     0.163 HD
ATOM    498  N   LEU A  57      21.604  18.785  40.945  0.00  0.00    -0.346 N 
ATOM    499  CA  LEU A  57      21.589  20.145  40.453  0.00  0.00     0.177 C 
ATOM    500  C   LEU A  57      22.202  21.031  41.556  0.00  0.00     0.241 C 
ATOM    501  O   LEU A  57      21.605  21.185  42.639  0.00  0.00    -0.271 OA
ATOM    502  CB  LEU A  57      20.193  20.574  40.164  0.00  0.00     0.038 C 
ATOM    503  CG  LEU A  57      19.409  19.793  39.132  0.00  0.00    -0.020 C 
ATOM    504  CD1 LEU A  57      18.118  20.518  38.859  0.00  0.00     0.009 C 
ATOM    505  CD2 LEU A  57      20.192  19.571  37.881  0.00  0.00     0.009 C 
ATOM    506  H   LEU A  57      20.896  18.403  41.609  0.00  0.00     0.163 HD
ATOM    507  N   SER A  58      23.378  21.590  41.271  0.00  0.00    -0.344 N 
ATOM    508  CA  SER A  58      24.071  22.451  42.237  0.00  0.00     0.200 C 
ATOM    509  C   SER A  58      23.638  23.906  42.066  0.00  0.00     0.243 C 
ATOM    510  O   SER A  58      23.821  24.476  40.999  0.00  0.00    -0.271 OA
ATOM    511  CB  SER A  58      25.585  22.316  42.057  0.00  0.00     0.199 C 
ATOM    512  OG  SER A  58      25.954  20.951  42.158  0.00  0.00    -0.398 OA
ATOM    513  H   SER A  58      23.752  21.370  40.332  0.00  0.00     0.163 HD
ATOM    514  HG  SER A  58      25.170  20.375  42.321  0.00  0.00     0.209 HD
ATOM    515  N   ARG A  59      23.001  24.471  43.091  0.00  0.00    -0.346 N 
ATOM    516  CA  ARG A  59      22.509  25.869  43.037  0.00  0.00     0.176 C 
ATOM    517  C   ARG A  59      21.871  26.212  41.693  0.00  0.00     0.243 C 
ATOM    518  O   ARG A  59      22.345  27.056  40.922  0.00  0.00    -0.271 OA
ATOM    519  CB  ARG A  59      23.668  26.827  43.362  0.00  0.00     0.036 C 
ATOM    520  CG  ARG A  59      24.131  26.747  44.799  0.00  0.00     0.023 C 
ATOM    521  CD  ARG A  59      25.177  27.858  45.075  0.00  0.00     0.138 C 
ATOM    522  NE  ARG A  59      24.545  29.139  45.257  0.00  0.00    -0.227 N 
ATOM    523  CZ  ARG A  59      23.974  29.565  46.395  0.00  0.00     0.665 C 
ATOM    524  NH1 ARG A  59      23.923  28.793  47.488  0.00  0.00    -0.235 N 
ATOM    525  NH2 ARG A  59      23.416  30.748  46.446  0.00  0.00    -0.235 N 
ATOM    526  HE  ARG A  59      24.522  29.780  44.471  0.00  0.00     0.177 HD
ATOM    527 2HH2 ARG A  59      22.972  31.066  47.285  0.00  0.00     0.174 HD
ATOM    528 1HH2 ARG A  59      23.429  31.352  45.641  0.00  0.00     0.174 HD
ATOM    529  H   ARG A  59      22.877  23.864  43.921  0.00  0.00     0.163 HD
ATOM    530 2HH1 ARG A  59      23.478  29.130  48.307  0.00  0.00     0.174 HD
ATOM    531 1HH1 ARG A  59      24.336  27.884  47.469  0.00  0.00     0.174 HD
ATOM    532  N   PRO A  60      20.815  25.464  41.341  0.00  0.00    -0.337 N 
ATOM    533  CA  PRO A  60      20.204  25.682  40.002  0.00  0.00     0.179 C 
ATOM    534  C   PRO A  60      19.656  27.091  39.778  0.00  0.00     0.241 C 
ATOM    535  O   PRO A  60      19.468  27.482  38.643  0.00  0.00    -0.271 OA
ATOM    536  CB  PRO A  60      19.059  24.638  39.992  0.00  0.00     0.037 C 
ATOM    537  CG  PRO A  60      18.813  24.320  41.426  0.00  0.00     0.022 C 
ATOM    538  CD  PRO A  60      20.177  24.362  42.070  0.00  0.00     0.127 C 
ATOM    539  N   PHE A  61      19.426  27.826  40.864  0.00  0.00    -0.346 N 
ATOM    540  CA  PHE A  61      18.922  29.226  40.821  0.00  0.00     0.180 C 
ATOM    541  C   PHE A  61      20.051  30.207  40.581  0.00  0.00     0.241 C 
ATOM    542  O   PHE A  61      19.798  31.437  40.521  0.00  0.00    -0.271 OA
ATOM    543  CB  PHE A  61      18.214  29.548  42.120  0.00  0.00     0.073 C 
ATOM    544  CG  PHE A  61      19.009  29.129  43.351  0.00  0.00    -0.056 A 
ATOM    545  CD1 PHE A  61      20.018  29.928  43.833  0.00  0.00     0.007 A 
ATOM    546  CD2 PHE A  61      18.780  27.893  43.966  0.00  0.00     0.007 A 
ATOM    547  CE1 PHE A  61      20.757  29.539  44.921  0.00  0.00     0.001 A 
ATOM    548  CE2 PHE A  61      19.533  27.484  45.044  0.00  0.00     0.001 A 
ATOM    549  CZ  PHE A  61      20.523  28.298  45.527  0.00  0.00     0.000 A 
ATOM    550  H   PHE A  61      19.629  27.339  41.768  0.00  0.00     0.163 HD
ATOM    551  N   GLN A  62      21.268  29.727  40.357  0.00  0.00    -0.346 N 
ATOM    552  CA  GLN A  62      22.435  30.639  40.240  0.00  0.00     0.177 C 
ATOM    553  C   GLN A  62      22.408  31.590  39.057  0.00  0.00     0.241 C 
ATOM    554  O   GLN A  62      23.074  32.640  39.101  0.00  0.00    -0.271 OA
ATOM    555  CB  GLN A  62      23.705  29.834  40.164  0.00  0.00     0.044 C 
ATOM    556  CG  GLN A  62      23.782  28.921  38.959  0.00  0.00     0.105 C 
ATOM    557  CD  GLN A  62      25.054  28.130  38.986  0.00  0.00     0.215 C 
ATOM    558  OE1 GLN A  62      26.085  28.579  38.504  0.00  0.00    -0.274 OA
ATOM    559  NE2 GLN A  62      25.006  26.940  39.591  0.00  0.00    -0.370 N 
ATOM    560  H   GLN A  62      21.342  28.706  40.273  0.00  0.00     0.163 HD
ATOM    561 2HE2 GLN A  62      24.123  26.650  40.006  0.00  0.00     0.159 HD
ATOM    562 1HE2 GLN A  62      25.829  26.345  39.634  0.00  0.00     0.159 HD
ATOM    563  N   ASN A  63      21.720  31.228  37.971  0.00  0.00    -0.346 N 
ATOM    564  CA  ASN A  63      21.459  32.156  36.887  0.00  0.00     0.185 C 
ATOM    565  C   ASN A  63      20.165  31.743  36.179  0.00  0.00     0.241 C 
ATOM    566  O   ASN A  63      19.665  30.643  36.394  0.00  0.00    -0.271 OA
ATOM    567  CB  ASN A  63      22.629  32.224  35.913  0.00  0.00     0.137 C 
ATOM    568  CG  ASN A  63      22.912  30.931  35.217  0.00  0.00     0.217 C 
ATOM    569  OD1 ASN A  63      22.069  30.382  34.453  0.00  0.00    -0.274 OA
ATOM    570  ND2 ASN A  63      24.090  30.419  35.430  0.00  0.00    -0.370 N 
ATOM    571 2HD2 ASN A  63      24.362  29.540  34.987  0.00  0.00     0.159 HD
ATOM    572 1HD2 ASN A  63      24.753  30.874  36.032  0.00  0.00     0.159 HD
ATOM    573  H   ASN A  63      21.396  30.240  37.976  0.00  0.00     0.163 HD
ATOM    574  N   GLN A  64      19.656  32.629  35.362  0.00  0.00    -0.346 N 
ATOM    575  CA  GLN A  64      18.341  32.400  34.752  0.00  0.00     0.177 C 
ATOM    576  C   GLN A  64      18.290  31.213  33.822  0.00  0.00     0.241 C 
ATOM    577  O   GLN A  64      17.281  30.538  33.746  0.00  0.00    -0.271 OA
ATOM    578  CB  GLN A  64      17.844  33.672  34.054  0.00  0.00     0.044 C 
ATOM    579  CG  GLN A  64      17.108  34.597  35.006  0.00  0.00     0.105 C 
ATOM    580  CD  GLN A  64      15.836  35.156  34.383  0.00  0.00     0.215 C 
ATOM    581  OE1 GLN A  64      14.707  34.806  34.782  0.00  0.00    -0.274 OA
ATOM    582  NE2 GLN A  64      16.011  36.024  33.385  0.00  0.00    -0.370 N 
ATOM    583  H   GLN A  64      20.225  33.468  35.185  0.00  0.00     0.163 HD
ATOM    584 2HE2 GLN A  64      16.959  36.268  33.114  0.00  0.00     0.159 HD
ATOM    585 1HE2 GLN A  64      15.207  36.433  32.906  0.00  0.00     0.159 HD
ATOM    586  N   THR A  65      19.353  30.937  33.092  0.00  0.00    -0.344 N 
ATOM    587  CA  THR A  65      19.306  29.793  32.188  0.00  0.00     0.205 C 
ATOM    588  C   THR A  65      19.188  28.459  32.957  0.00  0.00     0.243 C 
ATOM    589  O   THR A  65      18.298  27.611  32.673  0.00  0.00    -0.271 OA
ATOM    590  CB  THR A  65      20.512  29.807  31.249  0.00  0.00     0.146 C 
ATOM    591  OG1 THR A  65      20.509  31.041  30.513  0.00  0.00    -0.393 OA
ATOM    592  CG2 THR A  65      20.468  28.624  30.312  0.00  0.00     0.042 C 
ATOM    593  HG1 THR A  65      19.710  31.589  30.801  0.00  0.00     0.210 HD
ATOM    594  H   THR A  65      20.158  31.552  33.206  0.00  0.00     0.163 HD
ATOM    595  N   HIS A  66      20.052  28.267  33.966  0.00  0.00    -0.346 N 
ATOM    596  CA  HIS A  66      19.973  27.104  34.787  0.00  0.00     0.182 C 
ATOM    597  C   HIS A  66      18.649  27.046  35.501  0.00  0.00     0.241 C 
ATOM    598  O   HIS A  66      18.108  25.956  35.697  0.00  0.00    -0.271 OA
ATOM    599  CB  HIS A  66      21.110  27.096  35.822  0.00  0.00     0.093 C 
ATOM    600  CG  HIS A  66      22.378  26.517  35.299  0.00  0.00     0.030 A 
ATOM    601  ND1 HIS A  66      23.617  27.072  35.544  0.00  0.00    -0.353 N 
ATOM    602  CD2 HIS A  66      22.603  25.408  34.556  0.00  0.00     0.143 A 
ATOM    603  CE1 HIS A  66      24.550  26.339  34.959  0.00  0.00     0.207 A 
ATOM    604  NE2 HIS A  66      23.961  25.317  34.359  0.00  0.00    -0.254 NA
ATOM    605  HD1 HIS A  66      23.782  27.899  36.081  0.00  0.00     0.166 HD
ATOM    606  H   HIS A  66      20.751  29.026  34.075  0.00  0.00     0.163 HD
ATOM    607  N   ALA A  67      18.179  28.193  35.997  0.00  0.00    -0.346 N 
ATOM    608  CA  ALA A  67      17.009  28.232  36.843  0.00  0.00     0.172 C 
ATOM    609  C   ALA A  67      15.749  27.857  36.059  0.00  0.00     0.240 C 
ATOM    610  O   ALA A  67      14.960  27.040  36.501  0.00  0.00    -0.271 OA
ATOM    611  CB  ALA A  67      16.839  29.600  37.496  0.00  0.00     0.042 C 
ATOM    612  H   ALA A  67      18.725  29.035  35.721  0.00  0.00     0.163 HD
ATOM    613  N   LYS A  68      15.590  28.458  34.911  0.00  0.00    -0.346 N 
ATOM    614  CA  LYS A  68      14.413  28.156  34.086  0.00  0.00     0.176 C 
ATOM    615  C   LYS A  68      14.366  26.691  33.731  0.00  0.00     0.241 C 
ATOM    616  O   LYS A  68      13.294  26.065  33.775  0.00  0.00    -0.271 OA
ATOM    617  CB  LYS A  68      14.444  28.973  32.816  0.00  0.00     0.035 C 
ATOM    618  CG  LYS A  68      14.094  30.427  32.968  0.00  0.00     0.004 C 
ATOM    619  CD  LYS A  68      14.306  31.126  31.637  0.00  0.00     0.027 C 
ATOM    620  CE  LYS A  68      13.337  32.274  31.420  0.00  0.00     0.229 C 
ATOM    621  NZ  LYS A  68      13.986  33.359  30.636  0.00  0.00    -0.079 N 
ATOM    622  HZ1 LYS A  68      14.861  33.033  30.280  0.00  0.00     0.274 HD
ATOM    623  HZ3 LYS A  68      13.392  33.620  29.876  0.00  0.00     0.274 HD
ATOM    624  HZ2 LYS A  68      14.139  34.150  31.228  0.00  0.00     0.274 HD
ATOM    625  H   LYS A  68      16.317  29.130  34.637  0.00  0.00     0.163 HD
ATOM    626  N   ARG A  69      15.511  26.137  33.341  0.00  0.00    -0.346 N 
ATOM    627  CA  ARG A  69      15.570  24.737  32.956  0.00  0.00     0.176 C 
ATOM    628  C   ARG A  69      15.288  23.847  34.143  0.00  0.00     0.241 C 
ATOM    629  O   ARG A  69      14.509  22.924  34.048  0.00  0.00    -0.271 OA
ATOM    630  CB  ARG A  69      16.898  24.349  32.305  0.00  0.00     0.036 C 
ATOM    631  CG  ARG A  69      16.956  22.858  31.979  0.00  0.00     0.023 C 
ATOM    632  CD  ARG A  69      18.199  22.427  31.222  0.00  0.00     0.138 C 
ATOM    633  NE  ARG A  69      18.243  22.956  29.851  0.00  0.00    -0.227 N 
ATOM    634  CZ  ARG A  69      17.759  22.355  28.752  0.00  0.00     0.665 C 
ATOM    635  NH1 ARG A  69      17.164  21.162  28.797  0.00  0.00    -0.235 N 
ATOM    636  NH2 ARG A  69      17.897  22.963  27.591  0.00  0.00    -0.235 N 
ATOM    637  HE  ARG A  69      18.682  23.865  29.719  0.00  0.00     0.177 HD
ATOM    638 2HH2 ARG A  69      17.557  22.519  26.753  0.00  0.00     0.174 HD
ATOM    639 1HH2 ARG A  69      18.334  23.859  27.533  0.00  0.00     0.174 HD
ATOM    640  H   ARG A  69      16.327  26.773  33.337  0.00  0.00     0.163 HD
ATOM    641 2HH1 ARG A  69      16.835  20.740  27.964  0.00  0.00     0.174 HD
ATOM    642 1HH1 ARG A  69      17.052  20.699  29.678  0.00  0.00     0.174 HD
ATOM    643  N   ALA A  70      15.856  24.134  35.319  0.00  0.00    -0.346 N 
ATOM    644  CA  ALA A  70      15.596  23.273  36.429  0.00  0.00     0.172 C 
ATOM    645  C   ALA A  70      14.145  23.309  36.866  0.00  0.00     0.240 C 
ATOM    646  O   ALA A  70      13.530  22.258  37.175  0.00  0.00    -0.271 OA
ATOM    647  CB  ALA A  70      16.502  23.609  37.601  0.00  0.00     0.042 C 
ATOM    648  H   ALA A  70      16.446  24.967  35.331  0.00  0.00     0.163 HD
ATOM    649  N   TYR A  71      13.571  24.494  36.900  0.00  0.00    -0.346 N 
ATOM    650  CA  TYR A  71      12.222  24.654  37.341  0.00  0.00     0.180 C 
ATOM    651  C   TYR A  71      11.264  23.957  36.342  0.00  0.00     0.241 C 
ATOM    652  O   TYR A  71      10.360  23.213  36.734  0.00  0.00    -0.271 OA
ATOM    653  CB  TYR A  71      11.905  26.149  37.447  0.00  0.00     0.073 C 
ATOM    654  CG  TYR A  71      10.470  26.379  37.759  0.00  0.00    -0.056 A 
ATOM    655  CD1 TYR A  71       9.962  26.173  39.035  0.00  0.00     0.010 A 
ATOM    656  CD2 TYR A  71       9.623  26.788  36.780  0.00  0.00     0.010 A 
ATOM    657  CE1 TYR A  71       8.615  26.379  39.304  0.00  0.00     0.037 A 
ATOM    658  CE2 TYR A  71       8.287  26.998  37.031  0.00  0.00     0.037 A 
ATOM    659  CZ  TYR A  71       7.790  26.794  38.276  0.00  0.00     0.065 A 
ATOM    660  OH  TYR A  71       6.445  27.029  38.475  0.00  0.00    -0.361 OA
ATOM    661  HH  TYR A  71       6.028  27.299  37.609  0.00  0.00     0.217 HD
ATOM    662  H   TYR A  71      14.179  25.281  36.583  0.00  0.00     0.163 HD
ATOM    663  N   ARG A  72      11.449  24.218  35.076  0.00  0.00    -0.346 N 
ATOM    664  CA  ARG A  72      10.551  23.611  34.092  0.00  0.00     0.176 C 
ATOM    665  C   ARG A  72      10.701  22.112  34.039  0.00  0.00     0.241 C 
ATOM    666  O   ARG A  72       9.697  21.379  33.882  0.00  0.00    -0.271 OA
ATOM    667  CB  ARG A  72      10.688  24.293  32.756  0.00  0.00     0.036 C 
ATOM    668  CG  ARG A  72      11.731  23.776  31.823  0.00  0.00     0.023 C 
ATOM    669  CD  ARG A  72      11.758  24.650  30.564  0.00  0.00     0.138 C 
ATOM    670  NE  ARG A  72      10.561  24.588  29.703  0.00  0.00    -0.227 N 
ATOM    671  CZ  ARG A  72      10.426  23.768  28.644  0.00  0.00     0.665 C 
ATOM    672  NH1 ARG A  72       9.368  23.824  27.845  0.00  0.00    -0.235 N 
ATOM    673  NH2 ARG A  72      11.383  22.922  28.347  0.00  0.00    -0.235 N 
ATOM    674  HE  ARG A  72       9.795  25.199  29.921  0.00  0.00     0.177 HD
ATOM    675 2HH2 ARG A  72      11.283  22.296  27.573  0.00  0.00     0.174 HD
ATOM    676 1HH2 ARG A  72      12.226  22.895  28.894  0.00  0.00     0.174 HD
ATOM    677  H   ARG A  72      12.222  24.841  34.837  0.00  0.00     0.163 HD
ATOM    678 2HH1 ARG A  72       9.288  23.192  27.081  0.00  0.00     0.174 HD
ATOM    679 1HH1 ARG A  72       8.652  24.504  28.012  0.00  0.00     0.174 HD
ATOM    680  N   GLU A  73      11.912  21.619  34.185  0.00  0.00    -0.346 N 
ATOM    681  CA  GLU A  73      12.068  20.162  34.188  0.00  0.00     0.177 C 
ATOM    682  C   GLU A  73      11.422  19.515  35.414  0.00  0.00     0.241 C 
ATOM    683  O   GLU A  73      10.841  18.424  35.314  0.00  0.00    -0.271 OA
ATOM    684  CB  GLU A  73      13.522  19.783  33.919  0.00  0.00     0.045 C 
ATOM    685  CG  GLU A  73      13.890  20.403  32.556  0.00  0.00     0.116 C 
ATOM    686  CD  GLU A  73      14.917  19.678  31.719  0.00  0.00     0.172 C 
ATOM    687  OE1 GLU A  73      15.861  19.105  32.330  0.00  0.00    -0.648 OA
ATOM    688  OE2 GLU A  73      14.821  19.804  30.446  0.00  0.00    -0.648 OA
ATOM    689  H   GLU A  73      12.674  22.281  34.288  0.00  0.00     0.163 HD
ATOM    690  N   LEU A  74      11.468  20.158  36.579  0.00  0.00    -0.346 N 
ATOM    691  CA  LEU A  74      10.793  19.624  37.766  0.00  0.00     0.177 C 
ATOM    692  C   LEU A  74       9.303  19.568  37.526  0.00  0.00     0.241 C 
ATOM    693  O   LEU A  74       8.648  18.535  37.804  0.00  0.00    -0.271 OA
ATOM    694  CB  LEU A  74      11.062  20.464  39.011  0.00  0.00     0.038 C 
ATOM    695  CG  LEU A  74      12.396  20.177  39.653  0.00  0.00    -0.020 C 
ATOM    696  CD1 LEU A  74      12.681  21.238  40.714  0.00  0.00     0.009 C 
ATOM    697  CD2 LEU A  74      12.409  18.783  40.259  0.00  0.00     0.009 C 
ATOM    698  H   LEU A  74      12.005  21.040  36.575  0.00  0.00     0.163 HD
ATOM    699  N   VAL A  75       8.755  20.663  37.031  0.00  0.00    -0.346 N 
ATOM    700  CA  VAL A  75       7.312  20.739  36.865  0.00  0.00     0.180 C 
ATOM    701  C   VAL A  75       6.861  19.706  35.815  0.00  0.00     0.241 C 
ATOM    702  O   VAL A  75       5.911  18.988  36.038  0.00  0.00    -0.271 OA
ATOM    703  CB  VAL A  75       6.920  22.144  36.401  0.00  0.00     0.009 C 
ATOM    704  CG1 VAL A  75       5.452  22.185  35.918  0.00  0.00     0.012 C 
ATOM    705  CG2 VAL A  75       7.258  23.173  37.486  0.00  0.00     0.012 C 
ATOM    706  H   VAL A  75       9.406  21.420  36.785  0.00  0.00     0.163 HD
ATOM    707  N   LEU A  76       7.582  19.608  34.715  0.00  0.00    -0.346 N 
ATOM    708  CA  LEU A  76       7.201  18.706  33.606  0.00  0.00     0.177 C 
ATOM    709  C   LEU A  76       7.389  17.268  33.989  0.00  0.00     0.241 C 
ATOM    710  O   LEU A  76       6.520  16.435  33.675  0.00  0.00    -0.271 OA
ATOM    711  CB  LEU A  76       7.980  19.030  32.327  0.00  0.00     0.038 C 
ATOM    712  CG  LEU A  76       7.562  20.370  31.707  0.00  0.00    -0.020 C 
ATOM    713  CD1 LEU A  76       8.415  20.808  30.537  0.00  0.00     0.009 C 
ATOM    714  CD2 LEU A  76       6.064  20.384  31.308  0.00  0.00     0.009 C 
ATOM    715  H   LEU A  76       8.431  20.205  34.683  0.00  0.00     0.163 HD
ATOM    716  N   MET A  77       8.474  16.945  34.681  0.00  0.00    -0.346 N 
ATOM    717  CA  MET A  77       8.665  15.549  35.046  0.00  0.00     0.177 C 
ATOM    718  C   MET A  77       7.565  15.085  35.964  0.00  0.00     0.241 C 
ATOM    719  O   MET A  77       7.131  13.912  35.849  0.00  0.00    -0.271 OA
ATOM    720  CB  MET A  77      10.016  15.324  35.680  0.00  0.00     0.045 C 
ATOM    721  CG  MET A  77      11.128  15.473  34.694  0.00  0.00     0.076 C 
ATOM    722  SD  MET A  77      12.682  15.108  35.486  0.00  0.00    -0.173 SA
ATOM    723  CE  MET A  77      12.430  13.385  35.734  0.00  0.00     0.089 C 
ATOM    724  H   MET A  77       9.108  17.702  34.914  0.00  0.00     0.163 HD
ATOM    725  N   LYS A  78       7.081  15.977  36.810  0.00  0.00    -0.346 N 
ATOM    726  CA  LYS A  78       5.959  15.688  37.704  0.00  0.00     0.176 C 
ATOM    727  C   LYS A  78       4.643  15.503  36.970  0.00  0.00     0.241 C 
ATOM    728  O   LYS A  78       3.867  14.670  37.365  0.00  0.00    -0.271 OA
ATOM    729  CB  LYS A  78       5.795  16.801  38.753  0.00  0.00     0.035 C 
ATOM    730  CG  LYS A  78       6.793  16.764  39.886  0.00  0.00     0.004 C 
ATOM    731  CD  LYS A  78       6.617  18.031  40.733  0.00  0.00     0.027 C 
ATOM    732  CE  LYS A  78       7.338  17.937  42.045  0.00  0.00     0.229 C 
ATOM    733  NZ  LYS A  78       6.986  19.103  42.892  0.00  0.00    -0.079 N 
ATOM    734  HZ1 LYS A  78       7.106  19.946  42.367  0.00  0.00     0.274 HD
ATOM    735  HZ3 LYS A  78       6.033  19.027  43.186  0.00  0.00     0.274 HD
ATOM    736  HZ2 LYS A  78       7.581  19.124  43.696  0.00  0.00     0.274 HD
ATOM    737  H   LYS A  78       7.563  16.904  36.790  0.00  0.00     0.163 HD
ATOM    738  N   CYS A  79       4.359  16.270  35.939  0.00  0.00    -0.345 N 
ATOM    739  CA  CYS A  79       3.031  16.162  35.327  0.00  0.00     0.185 C 
ATOM    740  C   CYS A  79       2.986  15.206  34.151  0.00  0.00     0.241 C 
ATOM    741  O   CYS A  79       1.903  14.867  33.663  0.00  0.00    -0.271 OA
ATOM    742  CB  CYS A  79       2.449  17.515  34.954  0.00  0.00     0.105 C 
ATOM    743  SG  CYS A  79       3.272  18.461  33.704  0.00  0.00    -0.180 SA
ATOM    744  H   CYS A  79       5.089  16.904  35.620  0.00  0.00     0.163 HD
ATOM    745  HG  CYS A  79       4.081  17.927  33.384  0.00  0.00     0.101 HD
ATOM    746  N   VAL A  80       4.134  14.816  33.643  0.00  0.00    -0.346 N 
ATOM    747  CA  VAL A  80       4.158  13.889  32.525  0.00  0.00     0.180 C 
ATOM    748  C   VAL A  80       4.323  12.460  33.056  0.00  0.00     0.241 C 
ATOM    749  O   VAL A  80       5.156  12.186  33.900  0.00  0.00    -0.271 OA
ATOM    750  CB  VAL A  80       5.293  14.230  31.538  0.00  0.00     0.009 C 
ATOM    751  CG1 VAL A  80       5.368  13.206  30.410  0.00  0.00     0.012 C 
ATOM    752  CG2 VAL A  80       5.071  15.596  30.946  0.00  0.00     0.012 C 
ATOM    753  H   VAL A  80       4.979  15.207  34.086  0.00  0.00     0.163 HD
ATOM    754  N   ASN A  81       3.562  11.552  32.450  0.00  0.00    -0.346 N 
ATOM    755  CA  ASN A  81       3.696  10.142  32.734  0.00  0.00     0.185 C 
ATOM    756  C   ASN A  81       3.542   9.371  31.451  0.00  0.00     0.241 C 
ATOM    757  O   ASN A  81       2.441   9.021  31.088  0.00  0.00    -0.271 OA
ATOM    758  CB  ASN A  81       2.627   9.716  33.731  0.00  0.00     0.137 C 
ATOM    759  CG  ASN A  81       2.828   8.323  34.205  0.00  0.00     0.217 C 
ATOM    760  OD1 ASN A  81       3.946   7.824  34.252  0.00  0.00    -0.274 OA
ATOM    761  ND2 ASN A  81       1.745   7.679  34.587  0.00  0.00    -0.370 N 
ATOM    762 2HD2 ASN A  81       1.804   6.725  34.928  0.00  0.00     0.159 HD
ATOM    763 1HD2 ASN A  81       0.846   8.123  34.545  0.00  0.00     0.159 HD
ATOM    764  H   ASN A  81       2.880  11.945  31.770  0.00  0.00     0.163 HD
ATOM    765  N   HIS A  82       4.659   9.177  30.762  0.00  0.00    -0.346 N 
ATOM    766  CA  HIS A  82       4.661   8.518  29.475  0.00  0.00     0.182 C 
ATOM    767  C   HIS A  82       5.900   7.668  29.371  0.00  0.00     0.241 C 
ATOM    768  O   HIS A  82       7.011   8.122  29.695  0.00  0.00    -0.271 OA
ATOM    769  CB  HIS A  82       4.641   9.567  28.362  0.00  0.00     0.093 C 
ATOM    770  CG  HIS A  82       4.434   8.979  27.002  0.00  0.00     0.030 A 
ATOM    771  ND1 HIS A  82       5.434   8.307  26.346  0.00  0.00    -0.353 N 
ATOM    772  CD2 HIS A  82       3.343   8.913  26.211  0.00  0.00     0.143 A 
ATOM    773  CE1 HIS A  82       4.971   7.857  25.201  0.00  0.00     0.207 A 
ATOM    774  NE2 HIS A  82       3.683   8.161  25.129  0.00  0.00    -0.254 NA
ATOM    775  HD1 HIS A  82       6.366   8.181  26.688  0.00  0.00     0.166 HD
ATOM    776  H   HIS A  82       5.521   9.538  31.227  0.00  0.00     0.163 HD
ATOM    777  N   LYS A  83       5.744   6.442  28.833  0.00  0.00    -0.346 N 
ATOM    778  CA  LYS A  83       6.842   5.513  28.844  0.00  0.00     0.176 C 
ATOM    779  C   LYS A  83       8.083   5.941  28.039  0.00  0.00     0.241 C 
ATOM    780  O   LYS A  83       9.159   5.415  28.256  0.00  0.00    -0.271 OA
ATOM    781  CB  LYS A  83       6.379   4.130  28.381  0.00  0.00     0.035 C 
ATOM    782  CG  LYS A  83       6.023   4.090  26.923  0.00  0.00     0.004 C 
ATOM    783  CD  LYS A  83       5.561   2.695  26.374  0.00  0.00     0.027 C 
ATOM    784  CE  LYS A  83       4.209   2.305  26.913  0.00  0.00     0.229 C 
ATOM    785  NZ  LYS A  83       3.774   0.973  26.395  0.00  0.00    -0.079 N 
ATOM    786  HZ1 LYS A  83       4.545   0.529  25.941  0.00  0.00     0.274 HD
ATOM    787  HZ3 LYS A  83       3.463   0.409  27.158  0.00  0.00     0.274 HD
ATOM    788  HZ2 LYS A  83       3.027   1.101  25.744  0.00  0.00     0.274 HD
ATOM    789  H   LYS A  83       4.814   6.259  28.440  0.00  0.00     0.163 HD
ATOM    790  N   ASN A  84       7.960   6.905  27.120  0.00  0.00    -0.346 N 
ATOM    791  CA  ASN A  84       9.077   7.378  26.364  0.00  0.00     0.185 C 
ATOM    792  C   ASN A  84       9.654   8.727  26.795  0.00  0.00     0.241 C 
ATOM    793  O   ASN A  84      10.490   9.282  26.090  0.00  0.00    -0.271 OA
ATOM    794  CB  ASN A  84       8.718   7.420  24.867  0.00  0.00     0.137 C 
ATOM    795  CG  ASN A  84       8.239   6.068  24.361  0.00  0.00     0.217 C 
ATOM    796  OD1 ASN A  84       7.150   5.926  23.825  0.00  0.00    -0.274 OA
ATOM    797  ND2 ASN A  84       9.037   5.055  24.601  0.00  0.00    -0.370 N 
ATOM    798 2HD2 ASN A  84       8.785   4.127  24.289  0.00  0.00     0.159 HD
ATOM    799 1HD2 ASN A  84       9.899   5.187  25.093  0.00  0.00     0.159 HD
ATOM    800  H   ASN A  84       6.985   7.266  27.016  0.00  0.00     0.163 HD
ATOM    801  N   ILE A  85       9.293   9.139  28.008  0.00  0.00    -0.346 N 
ATOM    802  CA  ILE A  85       9.820  10.357  28.627  0.00  0.00     0.180 C 
ATOM    803  C   ILE A  85      10.345   9.915  30.008  0.00  0.00     0.241 C 
ATOM    804  O   ILE A  85       9.623   9.229  30.744  0.00  0.00    -0.271 OA
ATOM    805  CB  ILE A  85       8.743  11.423  28.775  0.00  0.00     0.013 C 
ATOM    806  CG1 ILE A  85       8.142  11.814  27.415  0.00  0.00     0.002 C 
ATOM    807  CG2 ILE A  85       9.291  12.659  29.496  0.00  0.00     0.012 C 
ATOM    808  CD1 ILE A  85       9.070  12.445  26.476  0.00  0.00     0.005 C 
ATOM    809  H   ILE A  85       8.598   8.517  28.484  0.00  0.00     0.163 HD
ATOM    810  N   ILE A  86      11.563  10.321  30.358  0.00  0.00    -0.346 N 
ATOM    811  CA  ILE A  86      12.136   9.902  31.639  0.00  0.00     0.180 C 
ATOM    812  C   ILE A  86      11.236  10.332  32.787  0.00  0.00     0.241 C 
ATOM    813  O   ILE A  86      10.704  11.430  32.842  0.00  0.00    -0.271 OA
ATOM    814  CB  ILE A  86      13.573  10.447  31.830  0.00  0.00     0.013 C 
ATOM    815  CG1 ILE A  86      14.311   9.632  32.925  0.00  0.00     0.002 C 
ATOM    816  CG2 ILE A  86      13.560  11.931  32.020  0.00  0.00     0.012 C 
ATOM    817  CD1 ILE A  86      14.670   8.247  32.549  0.00  0.00     0.005 C 
ATOM    818  H   ILE A  86      12.043  10.926  29.683  0.00  0.00     0.163 HD
ATOM    819  N   GLY A  87      11.087   9.422  33.742  0.00  0.00    -0.351 N 
ATOM    820  CA  GLY A  87      10.114   9.632  34.757  0.00  0.00     0.225 C 
ATOM    821  C   GLY A  87      10.776   9.986  36.073  0.00  0.00     0.236 C 
ATOM    822  O   GLY A  87      11.880   9.535  36.342  0.00  0.00    -0.272 OA
ATOM    823  H   GLY A  87      11.710   8.606  33.671  0.00  0.00     0.163 HD
ATOM    824  N   LEU A  88      10.030  10.681  36.899  0.00  0.00    -0.346 N 
ATOM    825  CA  LEU A  88      10.493  11.094  38.210  0.00  0.00     0.177 C 
ATOM    826  C   LEU A  88      10.144  10.065  39.275  0.00  0.00     0.241 C 
ATOM    827  O   LEU A  88       8.972   9.687  39.416  0.00  0.00    -0.271 OA
ATOM    828  CB  LEU A  88       9.864  12.407  38.544  0.00  0.00     0.038 C 
ATOM    829  CG  LEU A  88      10.303  13.084  39.813  0.00  0.00    -0.020 C 
ATOM    830  CD1 LEU A  88      11.746  13.518  39.741  0.00  0.00     0.009 C 
ATOM    831  CD2 LEU A  88       9.368  14.239  40.141  0.00  0.00     0.009 C 
ATOM    832  H   LEU A  88       9.074  10.913  36.535  0.00  0.00     0.163 HD
ATOM    833  N   LEU A  89      11.141   9.580  39.992  0.00  0.00    -0.346 N 
ATOM    834  CA  LEU A  89      10.880   8.667  41.091  0.00  0.00     0.177 C 
ATOM    835  C   LEU A  89      10.908   9.389  42.418  0.00  0.00     0.241 C 
ATOM    836  O   LEU A  89      10.178   8.993  43.353  0.00  0.00    -0.271 OA
ATOM    837  CB  LEU A  89      11.935   7.564  41.104  0.00  0.00     0.038 C 
ATOM    838  CG  LEU A  89      11.896   6.578  39.931  0.00  0.00    -0.020 C 
ATOM    839  CD1 LEU A  89      13.050   5.614  40.095  0.00  0.00     0.009 C 
ATOM    840  CD2 LEU A  89      10.577   5.812  39.946  0.00  0.00     0.009 C 
ATOM    841  H   LEU A  89      12.084   9.894  39.714  0.00  0.00     0.163 HD
ATOM    842  N   ASN A  90      11.760  10.399  42.552  0.00  0.00    -0.346 N 
ATOM    843  CA  ASN A  90      11.943  11.122  43.848  0.00  0.00     0.185 C 
ATOM    844  C   ASN A  90      12.661  12.409  43.596  0.00  0.00     0.241 C 
ATOM    845  O   ASN A  90      13.267  12.566  42.565  0.00  0.00    -0.271 OA
ATOM    846  CB  ASN A  90      12.696  10.249  44.878  0.00  0.00     0.137 C 
ATOM    847  CG  ASN A  90      12.425  10.649  46.333  0.00  0.00     0.217 C 
ATOM    848  OD1 ASN A  90      11.651  11.583  46.621  0.00  0.00    -0.274 OA
ATOM    849  ND2 ASN A  90      13.098   9.980  47.250  0.00  0.00    -0.370 N 
ATOM    850 2HD2 ASN A  90      12.963  10.189  48.222  0.00  0.00     0.159 HD
ATOM    851 1HD2 ASN A  90      13.744   9.264  46.983  0.00  0.00     0.159 HD
ATOM    852  H   ASN A  90      12.289  10.652  41.698  0.00  0.00     0.163 HD
ATOM    853  N   VAL A  91      12.523  13.370  44.509  0.00  0.00    -0.346 N 
ATOM    854  CA  VAL A  91      13.257  14.595  44.495  0.00  0.00     0.180 C 
ATOM    855  C   VAL A  91      13.503  14.983  45.916  0.00  0.00     0.241 C 
ATOM    856  O   VAL A  91      12.621  14.780  46.770  0.00  0.00    -0.271 OA
ATOM    857  CB  VAL A  91      12.543  15.710  43.685  0.00  0.00     0.009 C 
ATOM    858  CG1 VAL A  91      11.170  16.013  44.229  0.00  0.00     0.012 C 
ATOM    859  CG2 VAL A  91      13.410  16.975  43.635  0.00  0.00     0.012 C 
ATOM    860  H   VAL A  91      11.807  13.131  45.253  0.00  0.00     0.163 HD
ATOM    861  N   PHE A  92      14.701  15.456  46.205  0.00  0.00    -0.346 N 
ATOM    862  CA  PHE A  92      15.007  15.859  47.588  0.00  0.00     0.180 C 
ATOM    863  C   PHE A  92      16.062  16.923  47.593  0.00  0.00     0.241 C 
ATOM    864  O   PHE A  92      16.807  17.123  46.631  0.00  0.00    -0.271 OA
ATOM    865  CB  PHE A  92      15.415  14.649  48.436  0.00  0.00     0.073 C 
ATOM    866  CG  PHE A  92      16.652  13.960  47.976  0.00  0.00    -0.056 A 
ATOM    867  CD1 PHE A  92      17.922  14.387  48.408  0.00  0.00     0.007 A 
ATOM    868  CD2 PHE A  92      16.579  12.819  47.161  0.00  0.00     0.007 A 
ATOM    869  CE1 PHE A  92      19.071  13.747  47.998  0.00  0.00     0.001 A 
ATOM    870  CE2 PHE A  92      17.759  12.163  46.759  0.00  0.00     0.001 A 
ATOM    871  CZ  PHE A  92      18.990  12.611  47.186  0.00  0.00     0.000 A 
ATOM    872  H   PHE A  92      15.367  15.518  45.432  0.00  0.00     0.163 HD
ATOM    873  N   THR A  93      16.115  17.654  48.707  0.00  0.00    -0.344 N 
ATOM    874  CA  THR A  93      17.249  18.493  49.016  0.00  0.00     0.205 C 
ATOM    875  C   THR A  93      17.768  18.122  50.423  0.00  0.00     0.245 C 
ATOM    876  O   THR A  93      16.972  17.843  51.338  0.00  0.00    -0.271 OA
ATOM    877  CB  THR A  93      16.931  20.011  48.994  0.00  0.00     0.146 C 
ATOM    878  OG1 THR A  93      18.095  20.732  49.390  0.00  0.00    -0.393 OA
ATOM    879  CG2 THR A  93      15.796  20.362  49.933  0.00  0.00     0.042 C 
ATOM    880  HG1 THR A  93      18.840  20.072  49.588  0.00  0.00     0.210 HD
ATOM    881  H   THR A  93      15.277  17.563  49.320  0.00  0.00     0.163 HD
ATOM    882  N   PRO A  94      19.082  18.067  50.599  0.00  0.00    -0.337 N 
ATOM    883  CA  PRO A  94      19.578  17.795  51.973  0.00  0.00     0.179 C 
ATOM    884  C   PRO A  94      19.513  18.976  52.901  0.00  0.00     0.241 C 
ATOM    885  O   PRO A  94      19.766  18.833  54.112  0.00  0.00    -0.271 OA
ATOM    886  CB  PRO A  94      21.034  17.371  51.757  0.00  0.00     0.037 C 
ATOM    887  CG  PRO A  94      21.330  17.525  50.281  0.00  0.00     0.022 C 
ATOM    888  CD  PRO A  94      20.168  18.154  49.603  0.00  0.00     0.127 C 
ATOM    889  N   GLN A  95      19.284  20.167  52.372  0.00  0.00    -0.346 N 
ATOM    890  CA  GLN A  95      19.190  21.367  53.214  0.00  0.00     0.177 C 
ATOM    891  C   GLN A  95      17.799  21.454  53.829  0.00  0.00     0.241 C 
ATOM    892  O   GLN A  95      16.830  21.009  53.262  0.00  0.00    -0.271 OA
ATOM    893  CB  GLN A  95      19.587  22.589  52.431  0.00  0.00     0.044 C 
ATOM    894  CG  GLN A  95      21.074  22.563  52.038  0.00  0.00     0.105 C 
ATOM    895  CD  GLN A  95      21.377  21.923  50.691  0.00  0.00     0.215 C 
ATOM    896  OE1 GLN A  95      20.639  22.105  49.739  0.00  0.00    -0.274 OA
ATOM    897  NE2 GLN A  95      22.493  21.189  50.606  0.00  0.00    -0.370 N 
ATOM    898  H   GLN A  95      19.179  20.185  51.344  0.00  0.00     0.163 HD
ATOM    899 2HE2 GLN A  95      23.073  21.118  51.442  0.00  0.00     0.159 HD
ATOM    900 1HE2 GLN A  95      22.747  20.725  49.743  0.00  0.00     0.159 HD
ATOM    901  N   LYS A  96      17.717  22.000  55.054  0.00  0.00    -0.346 N 
ATOM    902  CA  LYS A  96      16.524  21.798  55.917  0.00  0.00     0.176 C 
ATOM    903  C   LYS A  96      15.599  23.022  55.944  0.00  0.00     0.241 C 
ATOM    904  O   LYS A  96      14.550  23.004  56.640  0.00  0.00    -0.271 OA
ATOM    905  CB  LYS A  96      16.941  21.430  57.352  0.00  0.00     0.035 C 
ATOM    906  CG  LYS A  96      17.879  22.436  58.020  0.00  0.00     0.004 C 
ATOM    907  CD  LYS A  96      18.031  22.182  59.530  0.00  0.00     0.027 C 
ATOM    908  CE  LYS A  96      18.809  23.293  60.252  0.00  0.00     0.229 C 
ATOM    909  NZ  LYS A  96      18.169  24.635  60.135  0.00  0.00    -0.079 N 
ATOM    910  HZ1 LYS A  96      17.426  24.589  59.468  0.00  0.00     0.274 HD
ATOM    911  HZ3 LYS A  96      17.805  24.906  61.025  0.00  0.00     0.274 HD
ATOM    912  HZ2 LYS A  96      18.851  25.301  59.834  0.00  0.00     0.274 HD
ATOM    913  H   LYS A  96      18.533  22.560  55.341  0.00  0.00     0.163 HD
ATOM    914  N   SER A  97      15.956  24.043  55.170  0.00  0.00    -0.344 N 
ATOM    915  CA  SER A  97      15.214  25.288  55.142  0.00  0.00     0.200 C 
ATOM    916  C   SER A  97      15.408  26.051  53.837  0.00  0.00     0.243 C 
ATOM    917  O   SER A  97      16.425  25.879  53.138  0.00  0.00    -0.271 OA
ATOM    918  CB  SER A  97      15.682  26.181  56.335  0.00  0.00     0.199 C 
ATOM    919  OG  SER A  97      16.842  26.925  55.992  0.00  0.00    -0.398 OA
ATOM    920  H   SER A  97      16.808  23.868  54.593  0.00  0.00     0.163 HD
ATOM    921  HG  SER A  97      17.113  26.718  55.054  0.00  0.00     0.209 HD
ATOM    922  N   LEU A  98      14.444  26.919  53.509  0.00  0.00    -0.346 N 
ATOM    923  CA  LEU A  98      14.599  27.818  52.378  0.00  0.00     0.177 C 
ATOM    924  C   LEU A  98      15.865  28.616  52.532  0.00  0.00     0.241 C 
ATOM    925  O   LEU A  98      16.623  28.829  51.618  0.00  0.00    -0.271 OA
ATOM    926  CB  LEU A  98      13.373  28.745  52.194  0.00  0.00     0.038 C 
ATOM    927  CG  LEU A  98      13.546  29.880  51.163  0.00  0.00    -0.020 C 
ATOM    928  CD1 LEU A  98      13.783  29.316  49.743  0.00  0.00     0.009 C 
ATOM    929  CD2 LEU A  98      12.332  30.790  51.156  0.00  0.00     0.009 C 
ATOM    930  H   LEU A  98      13.608  26.889  54.116  0.00  0.00     0.163 HD
ATOM    931  N   GLU A  99      16.148  29.053  53.736  0.00  0.00    -0.346 N 
ATOM    932  CA  GLU A  99      17.340  29.845  53.973  0.00  0.00     0.177 C 
ATOM    933  C   GLU A  99      18.634  29.106  53.589  0.00  0.00     0.241 C 
ATOM    934  O   GLU A  99      19.538  29.678  52.995  0.00  0.00    -0.271 OA
ATOM    935  CB  GLU A  99      17.385  30.272  55.463  0.00  0.00     0.045 C 
ATOM    936  CG  GLU A  99      18.694  30.906  55.906  0.00  0.00     0.116 C 
ATOM    937  CD  GLU A  99      19.207  31.926  54.927  0.00  0.00     0.172 C 
ATOM    938  OE1 GLU A  99      18.392  32.723  54.424  0.00  0.00    -0.648 OA
ATOM    939  OE2 GLU A  99      20.428  31.938  54.669  0.00  0.00    -0.648 OA
ATOM    940  H   GLU A  99      15.473  28.795  54.477  0.00  0.00     0.163 HD
ATOM    941  N   GLU A 100      18.724  27.831  53.957  0.00  0.00    -0.346 N 
ATOM    942  CA  GLU A 100      19.964  27.049  53.757  0.00  0.00     0.177 C 
ATOM    943  C   GLU A 100      20.031  26.349  52.358  0.00  0.00     0.241 C 
ATOM    944  O   GLU A 100      21.042  25.799  51.993  0.00  0.00    -0.271 OA
ATOM    945  CB  GLU A 100      20.121  26.027  54.888  0.00  0.00     0.045 C 
ATOM    946  CG  GLU A 100      20.213  26.728  56.257  0.00  0.00     0.116 C 
ATOM    947  CD  GLU A 100      20.408  25.821  57.446  0.00  0.00     0.172 C 
ATOM    948  OE1 GLU A 100      20.715  24.639  57.282  0.00  0.00    -0.648 OA
ATOM    949  OE2 GLU A 100      20.282  26.332  58.593  0.00  0.00    -0.648 OA
ATOM    950  H   GLU A 100      17.871  27.434  54.388  0.00  0.00     0.163 HD
ATOM    951  N   PHE A 101      18.958  26.468  51.592  0.00  0.00    -0.346 N 
ATOM    952  CA  PHE A 101      18.804  25.668  50.339  0.00  0.00     0.180 C 
ATOM    953  C   PHE A 101      19.908  25.918  49.329  0.00  0.00     0.241 C 
ATOM    954  O   PHE A 101      20.210  27.076  48.942  0.00  0.00    -0.271 OA
ATOM    955  CB  PHE A 101      17.429  25.963  49.754  0.00  0.00     0.073 C 
ATOM    956  CG  PHE A 101      17.165  25.348  48.400  0.00  0.00    -0.056 A 
ATOM    957  CD1 PHE A 101      17.278  23.998  48.177  0.00  0.00     0.007 A 
ATOM    958  CD2 PHE A 101      16.760  26.172  47.352  0.00  0.00     0.007 A 
ATOM    959  CE1 PHE A 101      16.988  23.459  46.918  0.00  0.00     0.001 A 
ATOM    960  CE2 PHE A 101      16.407  25.630  46.117  0.00  0.00     0.001 A 
ATOM    961  CZ  PHE A 101      16.562  24.279  45.896  0.00  0.00     0.000 A 
ATOM    962  H   PHE A 101      18.245  27.140  51.913  0.00  0.00     0.163 HD
ATOM    963  N   GLN A 102      20.494  24.823  48.832  0.00  0.00    -0.346 N 
ATOM    964  CA  GLN A 102      21.494  24.913  47.819  0.00  0.00     0.177 C 
ATOM    965  C   GLN A 102      21.231  23.981  46.632  0.00  0.00     0.241 C 
ATOM    966  O   GLN A 102      21.330  24.411  45.488  0.00  0.00    -0.271 OA
ATOM    967  CB  GLN A 102      22.860  24.624  48.343  0.00  0.00     0.044 C 
ATOM    968  CG  GLN A 102      23.257  25.591  49.448  0.00  0.00     0.105 C 
ATOM    969  CD  GLN A 102      24.707  25.938  49.371  0.00  0.00     0.215 C 
ATOM    970  OE1 GLN A 102      25.176  26.474  48.366  0.00  0.00    -0.274 OA
ATOM    971  NE2 GLN A 102      25.448  25.617  50.439  0.00  0.00    -0.370 N 
ATOM    972  H   GLN A 102      20.153  23.933  49.250  0.00  0.00     0.163 HD
ATOM    973 2HE2 GLN A 102      24.988  25.178  51.230  0.00  0.00     0.159 HD
ATOM    974 1HE2 GLN A 102      26.448  25.811  50.452  0.00  0.00     0.159 HD
ATOM    975  N   ASP A 103      21.009  22.699  46.930  0.00  0.00    -0.346 N 
ATOM    976  CA  ASP A 103      21.047  21.653  45.882  0.00  0.00     0.186 C 
ATOM    977  C   ASP A 103      19.752  20.885  45.784  0.00  0.00     0.241 C 
ATOM    978  O   ASP A 103      19.025  20.678  46.753  0.00  0.00    -0.271 OA
ATOM    979  CB  ASP A 103      22.187  20.691  46.141  0.00  0.00     0.147 C 
ATOM    980  CG  ASP A 103      23.518  21.390  46.336  0.00  0.00     0.175 C 
ATOM    981  OD1 ASP A 103      23.829  22.335  45.597  0.00  0.00    -0.648 OA
ATOM    982  OD2 ASP A 103      24.238  21.016  47.273  0.00  0.00    -0.648 OA
ATOM    983  H   ASP A 103      20.814  22.501  47.921  0.00  0.00     0.163 HD
ATOM    984  N   VAL A 104      19.488  20.450  44.570  0.00  0.00    -0.346 N 
ATOM    985  CA  VAL A 104      18.361  19.596  44.270  0.00  0.00     0.180 C 
ATOM    986  C   VAL A 104      18.874  18.280  43.703  0.00  0.00     0.241 C 
ATOM    987  O   VAL A 104      19.765  18.250  42.842  0.00  0.00    -0.271 OA
ATOM    988  CB  VAL A 104      17.445  20.260  43.233  0.00  0.00     0.009 C 
ATOM    989  CG1 VAL A 104      16.280  19.355  42.891  0.00  0.00     0.012 C 
ATOM    990  CG2 VAL A 104      16.944  21.609  43.760  0.00  0.00     0.012 C 
ATOM    991  H   VAL A 104      20.167  20.777  43.837  0.00  0.00     0.163 HD
ATOM    992  N   TYR A 105      18.288  17.182  44.160  0.00  0.00    -0.346 N 
ATOM    993  CA  TYR A 105      18.587  15.838  43.640  0.00  0.00     0.180 C 
ATOM    994  C   TYR A 105      17.364  15.269  43.032  0.00  0.00     0.241 C 
ATOM    995  O   TYR A 105      16.323  15.188  43.677  0.00  0.00    -0.271 OA
ATOM    996  CB  TYR A 105      19.141  14.896  44.701  0.00  0.00     0.073 C 
ATOM    997  CG  TYR A 105      20.485  15.318  45.258  0.00  0.00    -0.056 A 
ATOM    998  CD1 TYR A 105      20.569  16.336  46.165  0.00  0.00     0.010 A 
ATOM    999  CD2 TYR A 105      21.656  14.712  44.871  0.00  0.00     0.010 A 
ATOM   1000  CE1 TYR A 105      21.776  16.740  46.693  0.00  0.00     0.037 A 
ATOM   1001  CE2 TYR A 105      22.883  15.120  45.397  0.00  0.00     0.037 A 
ATOM   1002  CZ  TYR A 105      22.940  16.123  46.310  0.00  0.00     0.065 A 
ATOM   1003  OH  TYR A 105      24.174  16.549  46.852  0.00  0.00    -0.361 OA
ATOM   1004  HH  TYR A 105      24.898  15.994  46.436  0.00  0.00     0.217 HD
ATOM   1005  H   TYR A 105      17.592  17.346  44.924  0.00  0.00     0.163 HD
ATOM   1006  N   ILE A 106      17.456  14.885  41.768  0.00  0.00    -0.346 N 
ATOM   1007  CA  ILE A 106      16.364  14.289  40.983  0.00  0.00     0.180 C 
ATOM   1008  C   ILE A 106      16.663  12.816  40.754  0.00  0.00     0.241 C 
ATOM   1009  O   ILE A 106      17.724  12.440  40.259  0.00  0.00    -0.271 OA
ATOM   1010  CB  ILE A 106      16.166  15.013  39.630  0.00  0.00     0.013 C 
ATOM   1011  CG1 ILE A 106      15.845  16.520  39.857  0.00  0.00     0.002 C 
ATOM   1012  CG2 ILE A 106      15.043  14.385  38.840  0.00  0.00     0.012 C 
ATOM   1013  CD1 ILE A 106      15.636  17.296  38.555  0.00  0.00     0.005 C 
ATOM   1014  H   ILE A 106      18.416  15.046  41.346  0.00  0.00     0.163 HD
ATOM   1015  N   VAL A 107      15.730  11.970  41.198  0.00  0.00    -0.346 N 
ATOM   1016  CA  VAL A 107      15.854  10.514  41.108  0.00  0.00     0.180 C 
ATOM   1017  C   VAL A 107      14.924  10.021  40.015  0.00  0.00     0.241 C 
ATOM   1018  O   VAL A 107      13.744  10.327  39.988  0.00  0.00    -0.271 OA
ATOM   1019  CB  VAL A 107      15.534   9.815  42.454  0.00  0.00     0.009 C 
ATOM   1020  CG1 VAL A 107      15.860   8.326  42.338  0.00  0.00     0.012 C 
ATOM   1021  CG2 VAL A 107      16.341  10.413  43.575  0.00  0.00     0.012 C 
ATOM   1022  H   VAL A 107      14.894  12.442  41.620  0.00  0.00     0.163 HD
ATOM   1023  N   MET A 108      15.502   9.238  39.084  0.00  0.00    -0.346 N 
ATOM   1024  CA  MET A 108      14.858   8.765  37.858  0.00  0.00     0.177 C 
ATOM   1025  C   MET A 108      15.108   7.317  37.647  0.00  0.00     0.241 C 
ATOM   1026  O   MET A 108      16.005   6.750  38.240  0.00  0.00    -0.271 OA
ATOM   1027  CB  MET A 108      15.468   9.505  36.624  0.00  0.00     0.045 C 
ATOM   1028  CG  MET A 108      15.209  10.933  36.635  0.00  0.00     0.076 C 
ATOM   1029  SD  MET A 108      16.324  11.843  35.520  0.00  0.00    -0.173 SA
ATOM   1030  CE  MET A 108      17.816  12.050  36.446  0.00  0.00     0.089 C 
ATOM   1031  H   MET A 108      16.503   8.985  39.328  0.00  0.00     0.163 HD
ATOM   1032  N   GLU A 109      14.337   6.719  36.722  0.00  0.00    -0.346 N 
ATOM   1033  CA  GLU A 109      14.581   5.405  36.223  0.00  0.00     0.177 C 
ATOM   1034  C   GLU A 109      16.014   5.304  35.690  0.00  0.00     0.241 C 
ATOM   1035  O   GLU A 109      16.516   6.264  35.064  0.00  0.00    -0.271 OA
ATOM   1036  CB  GLU A 109      13.555   5.122  35.074  0.00  0.00     0.045 C 
ATOM   1037  CG  GLU A 109      12.074   5.295  35.492  0.00  0.00     0.116 C 
ATOM   1038  CD  GLU A 109      11.141   6.015  34.481  0.00  0.00     0.172 C 
ATOM   1039  OE1 GLU A 109      10.146   6.620  34.937  0.00  0.00    -0.648 OA
ATOM   1040  OE2 GLU A 109      11.366   6.030  33.255  0.00  0.00    -0.648 OA
ATOM   1041  H   GLU A 109      13.534   7.326  36.406  0.00  0.00     0.163 HD
ATOM   1042  N   LEU A 110      16.661   4.176  35.947  0.00  0.00    -0.346 N 
ATOM   1043  CA  LEU A 110      18.006   3.893  35.402  0.00  0.00     0.177 C 
ATOM   1044  C   LEU A 110      17.828   3.075  34.135  0.00  0.00     0.241 C 
ATOM   1045  O   LEU A 110      17.245   1.997  34.147  0.00  0.00    -0.271 OA
ATOM   1046  CB  LEU A 110      18.893   3.151  36.402  0.00  0.00     0.038 C 
ATOM   1047  CG  LEU A 110      20.352   2.953  35.954  0.00  0.00    -0.020 C 
ATOM   1048  CD1 LEU A 110      21.128   4.260  35.810  0.00  0.00     0.009 C 
ATOM   1049  CD2 LEU A 110      21.005   1.957  36.902  0.00  0.00     0.009 C 
ATOM   1050  H   LEU A 110      16.153   3.506  36.560  0.00  0.00     0.163 HD
ATOM   1051  N   MET A 111      18.395   3.586  33.058  0.00  0.00    -0.346 N 
ATOM   1052  CA  MET A 111      18.423   2.876  31.770  0.00  0.00     0.177 C 
ATOM   1053  C   MET A 111      19.755   2.131  31.599  0.00  0.00     0.241 C 
ATOM   1054  O   MET A 111      20.528   1.969  32.561  0.00  0.00    -0.271 OA
ATOM   1055  CB  MET A 111      18.082   3.851  30.634  0.00  0.00     0.045 C 
ATOM   1056  CG  MET A 111      16.701   4.459  30.845  0.00  0.00     0.076 C 
ATOM   1057  SD  MET A 111      15.307   3.389  30.691  0.00  0.00    -0.173 SA
ATOM   1058  CE  MET A 111      15.040   3.542  28.889  0.00  0.00     0.089 C 
ATOM   1059  H   MET A 111      18.821   4.529  33.189  0.00  0.00     0.163 HD
ATOM   1060  N   ASP A 112      20.019   1.556  30.441  0.00  0.00    -0.346 N 
ATOM   1061  CA  ASP A 112      21.248   0.757  30.269  0.00  0.00     0.186 C 
ATOM   1062  C   ASP A 112      22.331   1.454  29.464  0.00  0.00     0.241 C 
ATOM   1063  O   ASP A 112      23.508   1.119  29.594  0.00  0.00    -0.271 OA
ATOM   1064  CB  ASP A 112      20.939  -0.594  29.636  0.00  0.00     0.147 C 
ATOM   1065  CG  ASP A 112      20.053  -1.453  30.480  0.00  0.00     0.175 C 
ATOM   1066  OD1 ASP A 112      20.278  -1.507  31.706  0.00  0.00    -0.648 OA
ATOM   1067  OD2 ASP A 112      19.168  -2.136  29.951  0.00  0.00    -0.648 OA
ATOM   1068  H   ASP A 112      19.329   1.701  29.694  0.00  0.00     0.163 HD
ATOM   1069  N   ALA A 113      21.942   2.370  28.569  0.00  0.00    -0.346 N 
ATOM   1070  CA  ALA A 113      22.895   3.045  27.696  0.00  0.00     0.172 C 
ATOM   1071  C   ALA A 113      22.325   4.341  27.188  0.00  0.00     0.240 C 
ATOM   1072  O   ALA A 113      21.136   4.583  27.178  0.00  0.00    -0.271 OA
ATOM   1073  CB  ALA A 113      23.231   2.161  26.482  0.00  0.00     0.042 C 
ATOM   1074  H   ALA A 113      20.920   2.551  28.554  0.00  0.00     0.163 HD
ATOM   1075  N   ASN A 114      23.232   5.158  26.731  0.00  0.00    -0.346 N 
ATOM   1076  CA  ASN A 114      22.944   6.345  26.041  0.00  0.00     0.185 C 
ATOM   1077  C   ASN A 114      22.792   6.100  24.538  0.00  0.00     0.241 C 
ATOM   1078  O   ASN A 114      23.439   5.207  24.000  0.00  0.00    -0.271 OA
ATOM   1079  CB  ASN A 114      24.151   7.290  26.285  0.00  0.00     0.137 C 
ATOM   1080  CG  ASN A 114      23.897   8.663  25.818  0.00  0.00     0.217 C 
ATOM   1081  OD1 ASN A 114      24.090   8.989  24.651  0.00  0.00    -0.274 OA
ATOM   1082  ND2 ASN A 114      23.412   9.514  26.721  0.00  0.00    -0.370 N 
ATOM   1083 2HD2 ASN A 114      23.209  10.470  26.470  0.00  0.00     0.159 HD
ATOM   1084 1HD2 ASN A 114      23.246   9.207  27.660  0.00  0.00     0.159 HD
ATOM   1085  H   ASN A 114      24.229   4.832  26.936  0.00  0.00     0.163 HD
ATOM   1086  N   LEU A 115      21.962   6.842  23.834  0.00  0.00    -0.346 N 
ATOM   1087  CA  LEU A 115      21.810   6.590  22.385  0.00  0.00     0.177 C 
ATOM   1088  C   LEU A 115      23.114   6.794  21.597  0.00  0.00     0.241 C 
ATOM   1089  O   LEU A 115      23.314   6.160  20.542  0.00  0.00    -0.271 OA
ATOM   1090  CB  LEU A 115      20.693   7.429  21.803  0.00  0.00     0.038 C 
ATOM   1091  CG  LEU A 115      20.165   7.016  20.442  0.00  0.00    -0.020 C 
ATOM   1092  CD1 LEU A 115      19.386   5.706  20.502  0.00  0.00     0.009 C 
ATOM   1093  CD2 LEU A 115      19.263   8.068  19.828  0.00  0.00     0.009 C 
ATOM   1094  H   LEU A 115      21.454   7.571  24.339  0.00  0.00     0.163 HD
ATOM   1095  N   CYS A 116      24.038   7.598  22.107  0.00  0.00    -0.345 N 
ATOM   1096  CA  CYS A 116      25.346   7.726  21.466  0.00  0.00     0.185 C 
ATOM   1097  C   CYS A 116      26.071   6.389  21.399  0.00  0.00     0.241 C 
ATOM   1098  O   CYS A 116      26.804   6.118  20.433  0.00  0.00    -0.271 OA
ATOM   1099  CB  CYS A 116      26.253   8.720  22.175  0.00  0.00     0.105 C 
ATOM   1100  SG  CYS A 116      25.613  10.417  22.186  0.00  0.00    -0.180 SA
ATOM   1101  H   CYS A 116      23.765   8.105  22.961  0.00  0.00     0.163 HD
ATOM   1102  HG  CYS A 116      24.737  10.449  21.713  0.00  0.00     0.101 HD
ATOM   1103  N   GLN A 117      25.860   5.502  22.387  0.00  0.00    -0.346 N 
ATOM   1104  CA  GLN A 117      26.468   4.184  22.310  0.00  0.00     0.177 C 
ATOM   1105  C   GLN A 117      25.760   3.319  21.292  0.00  0.00     0.241 C 
ATOM   1106  O   GLN A 117      26.424   2.551  20.566  0.00  0.00    -0.271 OA
ATOM   1107  CB  GLN A 117      26.481   3.492  23.682  0.00  0.00     0.044 C 
ATOM   1108  CG  GLN A 117      26.998   2.053  23.613  0.00  0.00     0.105 C 
ATOM   1109  CD  GLN A 117      27.292   1.481  24.966  0.00  0.00     0.215 C 
ATOM   1110  OE1 GLN A 117      26.809   1.985  25.960  0.00  0.00    -0.274 OA
ATOM   1111  NE2 GLN A 117      28.047   0.414  25.003  0.00  0.00    -0.370 N 
ATOM   1112  H   GLN A 117      25.265   5.830  23.151  0.00  0.00     0.163 HD
ATOM   1113 2HE2 GLN A 117      28.385   0.015  24.124  0.00  0.00     0.159 HD
ATOM   1114 1HE2 GLN A 117      28.303  -0.027  25.894  0.00  0.00     0.159 HD
ATOM   1115  N   VAL A 118      24.435   3.416  21.214  0.00  0.00    -0.346 N 
ATOM   1116  CA  VAL A 118      23.661   2.655  20.214  0.00  0.00     0.180 C 
ATOM   1117  C   VAL A 118      24.066   3.019  18.796  0.00  0.00     0.241 C 
ATOM   1118  O   VAL A 118      24.156   2.151  17.910  0.00  0.00    -0.271 OA
ATOM   1119  CB  VAL A 118      22.160   2.921  20.370  0.00  0.00     0.009 C 
ATOM   1120  CG1 VAL A 118      21.367   2.300  19.211  0.00  0.00     0.012 C 
ATOM   1121  CG2 VAL A 118      21.700   2.441  21.689  0.00  0.00     0.012 C 
ATOM   1122  H   VAL A 118      23.998   4.057  21.899  0.00  0.00     0.163 HD
ATOM   1123  N   ILE A 119      24.356   4.291  18.558  0.00  0.00    -0.346 N 
ATOM   1124  CA  ILE A 119      24.801   4.775  17.234  0.00  0.00     0.180 C 
ATOM   1125  C   ILE A 119      26.080   4.122  16.739  0.00  0.00     0.241 C 
ATOM   1126  O   ILE A 119      26.357   4.040  15.518  0.00  0.00    -0.271 OA
ATOM   1127  CB  ILE A 119      24.936   6.336  17.266  0.00  0.00     0.013 C 
ATOM   1128  CG1 ILE A 119      23.545   6.934  17.084  0.00  0.00     0.002 C 
ATOM   1129  CG2 ILE A 119      25.969   6.827  16.275  0.00  0.00     0.012 C 
ATOM   1130  CD1 ILE A 119      23.389   8.376  17.598  0.00  0.00     0.005 C 
ATOM   1131  H   ILE A 119      24.246   4.926  19.378  0.00  0.00     0.163 HD
ATOM   1132  N   GLN A 120      26.860   3.579  17.652  0.00  0.00    -0.346 N 
ATOM   1133  CA  GLN A 120      28.105   2.912  17.271  0.00  0.00     0.177 C 
ATOM   1134  C   GLN A 120      27.859   1.439  16.918  0.00  0.00     0.241 C 
ATOM   1135  O   GLN A 120      28.813   0.691  16.697  0.00  0.00    -0.271 OA
ATOM   1136  CB  GLN A 120      29.112   3.034  18.401  0.00  0.00     0.044 C 
ATOM   1137  CG  GLN A 120      29.566   4.492  18.611  0.00  0.00     0.105 C 
ATOM   1138  CD  GLN A 120      30.149   5.127  17.333  0.00  0.00     0.215 C 
ATOM   1139  OE1 GLN A 120      31.066   4.563  16.702  0.00  0.00    -0.274 OA
ATOM   1140  NE2 GLN A 120      29.612   6.301  16.934  0.00  0.00    -0.370 N 
ATOM   1141  H   GLN A 120      26.532   3.660  18.628  0.00  0.00     0.163 HD
ATOM   1142 2HE2 GLN A 120      28.851   6.673  17.500  0.00  0.00     0.159 HD
ATOM   1143 1HE2 GLN A 120      29.956   6.775  16.115  0.00  0.00     0.159 HD
ATOM   1144  N   MET A 121      26.611   1.023  16.901  0.00  0.00    -0.346 N 
ATOM   1145  CA  MET A 121      26.248  -0.375  16.595  0.00  0.00     0.177 C 
ATOM   1146  C   MET A 121      25.381  -0.461  15.368  0.00  0.00     0.241 C 
ATOM   1147  O   MET A 121      24.599   0.448  15.060  0.00  0.00    -0.271 OA
ATOM   1148  CB  MET A 121      25.423  -0.948  17.734  0.00  0.00     0.045 C 
ATOM   1149  CG  MET A 121      26.039  -0.845  19.106  0.00  0.00     0.076 C 
ATOM   1150  SD  MET A 121      24.837  -1.206  20.428  0.00  0.00    -0.173 SA
ATOM   1151  CE  MET A 121      23.417  -1.849  19.605  0.00  0.00     0.089 C 
ATOM   1152  H   MET A 121      25.897   1.750  17.119  0.00  0.00     0.163 HD
ATOM   1153  N   GLU A 122      25.543  -1.537  14.603  0.00  0.00    -0.346 N 
ATOM   1154  CA  GLU A 122      24.603  -1.804  13.502  0.00  0.00     0.177 C 
ATOM   1155  C   GLU A 122      23.287  -2.236  14.109  0.00  0.00     0.241 C 
ATOM   1156  O   GLU A 122      23.244  -3.028  15.081  0.00  0.00    -0.271 OA
ATOM   1157  CB  GLU A 122      25.087  -2.907  12.581  0.00  0.00     0.045 C 
ATOM   1158  CG  GLU A 122      26.305  -2.531  11.786  0.00  0.00     0.116 C 
ATOM   1159  CD  GLU A 122      26.743  -3.598  10.830  0.00  0.00     0.172 C 
ATOM   1160  OE1 GLU A 122      26.313  -4.759  10.984  0.00  0.00    -0.648 OA
ATOM   1161  OE2 GLU A 122      27.485  -3.246   9.895  0.00  0.00    -0.648 OA
ATOM   1162  H   GLU A 122      26.340  -2.137  14.833  0.00  0.00     0.163 HD
ATOM   1163  N   LEU A 123      22.213  -1.714  13.571  0.00  0.00    -0.346 N 
ATOM   1164  CA  LEU A 123      20.873  -2.096  14.016  0.00  0.00     0.177 C 
ATOM   1165  C   LEU A 123      20.076  -2.728  12.902  0.00  0.00     0.241 C 
ATOM   1166  O   LEU A 123      20.088  -2.237  11.756  0.00  0.00    -0.271 OA
ATOM   1167  CB  LEU A 123      20.092  -0.861  14.456  0.00  0.00     0.038 C 
ATOM   1168  CG  LEU A 123      20.634  -0.115  15.671  0.00  0.00    -0.020 C 
ATOM   1169  CD1 LEU A 123      19.773   1.107  15.944  0.00  0.00     0.009 C 
ATOM   1170  CD2 LEU A 123      20.692  -1.016  16.888  0.00  0.00     0.009 C 
ATOM   1171  H   LEU A 123      22.381  -1.020  12.817  0.00  0.00     0.163 HD
ATOM   1172  N   ASP A 124      19.351  -3.787  13.241  0.00  0.00    -0.346 N 
ATOM   1173  CA  ASP A 124      18.385  -4.359  12.317  0.00  0.00     0.186 C 
ATOM   1174  C   ASP A 124      17.194  -3.437  12.148  0.00  0.00     0.241 C 
ATOM   1175  O   ASP A 124      17.010  -2.493  12.898  0.00  0.00    -0.271 OA
ATOM   1176  CB  ASP A 124      17.903  -5.735  12.806  0.00  0.00     0.147 C 
ATOM   1177  CG  ASP A 124      17.227  -5.657  14.134  0.00  0.00     0.175 C 
ATOM   1178  OD1 ASP A 124      15.999  -5.463  14.166  0.00  0.00    -0.648 OA
ATOM   1179  OD2 ASP A 124      17.931  -5.674  15.153  0.00  0.00    -0.648 OA
ATOM   1180  H   ASP A 124      19.529  -4.156  14.191  0.00  0.00     0.163 HD
ATOM   1181  N   HIS A 125      16.387  -3.677  11.126  0.00  0.00    -0.346 N 
ATOM   1182  CA  HIS A 125      15.246  -2.791  10.870  0.00  0.00     0.182 C 
ATOM   1183  C   HIS A 125      14.228  -2.803  11.998  0.00  0.00     0.241 C 
ATOM   1184  O   HIS A 125      13.556  -1.798  12.265  0.00  0.00    -0.271 OA
ATOM   1185  CB  HIS A 125      14.552  -3.147   9.560  0.00  0.00     0.093 C 
ATOM   1186  CG  HIS A 125      15.363  -2.812   8.357  0.00  0.00     0.030 A 
ATOM   1187  ND1 HIS A 125      15.690  -1.499   8.040  0.00  0.00    -0.353 N 
ATOM   1188  CD2 HIS A 125      15.885  -3.585   7.379  0.00  0.00     0.143 A 
ATOM   1189  CE1 HIS A 125      16.366  -1.489   6.909  0.00  0.00     0.207 A 
ATOM   1190  NE2 HIS A 125      16.493  -2.743   6.475  0.00  0.00    -0.254 NA
ATOM   1191  HD1 HIS A 125      15.448  -0.703   8.587  0.00  0.00     0.166 HD
ATOM   1192  H   HIS A 125      16.615  -4.497  10.554  0.00  0.00     0.163 HD
ATOM   1193  N   GLU A 126      14.056  -3.956  12.629  0.00  0.00    -0.346 N 
ATOM   1194  CA  GLU A 126      13.087  -4.043  13.704  0.00  0.00     0.177 C 
ATOM   1195  C   GLU A 126      13.482  -3.150  14.905  0.00  0.00     0.241 C 
ATOM   1196  O   GLU A 126      12.694  -2.372  15.399  0.00  0.00    -0.271 OA
ATOM   1197  CB  GLU A 126      12.893  -5.499  14.059  0.00  0.00     0.045 C 
ATOM   1198  CG  GLU A 126      12.164  -6.198  12.869  0.00  0.00     0.116 C 
ATOM   1199  CD  GLU A 126      12.941  -6.275  11.497  0.00  0.00     0.172 C 
ATOM   1200  OE1 GLU A 126      14.218  -6.674  11.498  0.00  0.00    -0.648 OA
ATOM   1201  OE2 GLU A 126      12.243  -5.977  10.402  0.00  0.00    -0.648 OA
ATOM   1202  H   GLU A 126      14.638  -4.735  12.305  0.00  0.00     0.163 HD
ATOM   1203  N   ARG A 127      14.744  -3.203  15.285  0.00  0.00    -0.346 N 
ATOM   1204  CA  ARG A 127      15.223  -2.371  16.390  0.00  0.00     0.176 C 
ATOM   1205  C   ARG A 127      15.268  -0.893  16.004  0.00  0.00     0.241 C 
ATOM   1206  O   ARG A 127      14.867  -0.028  16.778  0.00  0.00    -0.271 OA
ATOM   1207  CB  ARG A 127      16.585  -2.856  16.878  0.00  0.00     0.036 C 
ATOM   1208  CG  ARG A 127      16.451  -4.186  17.620  0.00  0.00     0.023 C 
ATOM   1209  CD  ARG A 127      17.740  -4.621  18.268  0.00  0.00     0.138 C 
ATOM   1210  NE  ARG A 127      17.573  -5.854  19.024  0.00  0.00    -0.227 N 
ATOM   1211  CZ  ARG A 127      17.919  -7.057  18.587  0.00  0.00     0.665 C 
ATOM   1212  NH1 ARG A 127      18.427  -7.222  17.362  0.00  0.00    -0.235 N 
ATOM   1213  NH2 ARG A 127      17.735  -8.115  19.382  0.00  0.00    -0.235 N 
ATOM   1214  HE  ARG A 127      17.165  -5.789  19.946  0.00  0.00     0.177 HD
ATOM   1215 2HH2 ARG A 127      17.975  -9.029  19.057  0.00  0.00     0.174 HD
ATOM   1216 1HH2 ARG A 127      17.360  -7.990  20.299  0.00  0.00     0.174 HD
ATOM   1217  H   ARG A 127      15.345  -3.855  14.759  0.00  0.00     0.163 HD
ATOM   1218 2HH1 ARG A 127      18.664  -8.142  17.045  0.00  0.00     0.174 HD
ATOM   1219 1HH1 ARG A 127      18.569  -6.433  16.771  0.00  0.00     0.174 HD
ATOM   1220  N   MET A 128      15.777  -0.605  14.800  0.00  0.00    -0.346 N 
ATOM   1221  CA  MET A 128      15.900   0.766  14.365  0.00  0.00     0.177 C 
ATOM   1222  C   MET A 128      14.497   1.416  14.309  0.00  0.00     0.241 C 
ATOM   1223  O   MET A 128      14.273   2.506  14.841  0.00  0.00    -0.271 OA
ATOM   1224  CB  MET A 128      16.572   0.854  12.993  0.00  0.00     0.045 C 
ATOM   1225  CG  MET A 128      16.562   2.228  12.385  0.00  0.00     0.076 C 
ATOM   1226  SD  MET A 128      17.648   2.368  10.954  0.00  0.00    -0.173 SA
ATOM   1227  CE  MET A 128      19.191   2.198  11.802  0.00  0.00     0.089 C 
ATOM   1228  H   MET A 128      16.059  -1.425  14.241  0.00  0.00     0.163 HD
ATOM   1229  N   SER A 129      13.555   0.740  13.665  0.00  0.00    -0.344 N 
ATOM   1230  CA  SER A 129      12.218   1.287  13.541  0.00  0.00     0.200 C 
ATOM   1231  C   SER A 129      11.539   1.443  14.908  0.00  0.00     0.243 C 
ATOM   1232  O   SER A 129      10.787   2.389  15.126  0.00  0.00    -0.271 OA
ATOM   1233  CB  SER A 129      11.351   0.499  12.579  0.00  0.00     0.199 C 
ATOM   1234  OG  SER A 129      11.149  -0.825  13.006  0.00  0.00    -0.398 OA
ATOM   1235  H   SER A 129      13.848  -0.169  13.278  0.00  0.00     0.163 HD
ATOM   1236  HG  SER A 129      11.627  -0.977  13.872  0.00  0.00     0.209 HD
ATOM   1237  N   TYR A 130      11.764   0.497  15.818  0.00  0.00    -0.346 N 
ATOM   1238  CA  TYR A 130      11.143   0.598  17.112  0.00  0.00     0.180 C 
ATOM   1239  C   TYR A 130      11.702   1.765  17.912  0.00  0.00     0.241 C 
ATOM   1240  O   TYR A 130      10.971   2.481  18.599  0.00  0.00    -0.271 OA
ATOM   1241  CB  TYR A 130      11.307  -0.742  17.880  0.00  0.00     0.073 C 
ATOM   1242  CG  TYR A 130      10.591  -0.750  19.207  0.00  0.00    -0.056 A 
ATOM   1243  CD1 TYR A 130       9.265  -0.416  19.267  0.00  0.00     0.010 A 
ATOM   1244  CD2 TYR A 130      11.248  -1.098  20.369  0.00  0.00     0.010 A 
ATOM   1245  CE1 TYR A 130       8.594  -0.375  20.478  0.00  0.00     0.037 A 
ATOM   1246  CE2 TYR A 130      10.571  -1.084  21.591  0.00  0.00     0.037 A 
ATOM   1247  CZ  TYR A 130       9.267  -0.720  21.625  0.00  0.00     0.065 A 
ATOM   1248  OH  TYR A 130       8.616  -0.677  22.848  0.00  0.00    -0.361 OA
ATOM   1249  HH  TYR A 130       9.273  -0.943  23.568  0.00  0.00     0.217 HD
ATOM   1250  H   TYR A 130      12.386  -0.263  15.520  0.00  0.00     0.163 HD
ATOM   1251  N   LEU A 131      13.017   1.965  17.857  0.00  0.00    -0.346 N 
ATOM   1252  CA  LEU A 131      13.600   3.124  18.532  0.00  0.00     0.177 C 
ATOM   1253  C   LEU A 131      13.039   4.434  17.992  0.00  0.00     0.241 C 
ATOM   1254  O   LEU A 131      12.668   5.331  18.744  0.00  0.00    -0.271 OA
ATOM   1255  CB  LEU A 131      15.136   3.119  18.399  0.00  0.00     0.038 C 
ATOM   1256  CG  LEU A 131      15.832   1.989  19.163  0.00  0.00    -0.020 C 
ATOM   1257  CD1 LEU A 131      17.289   1.916  18.752  0.00  0.00     0.009 C 
ATOM   1258  CD2 LEU A 131      15.762   2.206  20.648  0.00  0.00     0.009 C 
ATOM   1259  H   LEU A 131      13.554   1.273  17.329  0.00  0.00     0.163 HD
ATOM   1260  N   LEU A 132      12.936   4.538  16.676  0.00  0.00    -0.346 N 
ATOM   1261  CA  LEU A 132      12.397   5.747  16.045  0.00  0.00     0.177 C 
ATOM   1262  C   LEU A 132      10.932   5.957  16.412  0.00  0.00     0.241 C 
ATOM   1263  O   LEU A 132      10.505   7.071  16.744  0.00  0.00    -0.271 OA
ATOM   1264  CB  LEU A 132      12.543   5.652  14.531  0.00  0.00     0.038 C 
ATOM   1265  CG  LEU A 132      13.985   5.689  14.048  0.00  0.00    -0.020 C 
ATOM   1266  CD1 LEU A 132      14.061   5.205  12.602  0.00  0.00     0.009 C 
ATOM   1267  CD2 LEU A 132      14.666   7.070  14.219  0.00  0.00     0.009 C 
ATOM   1268  H   LEU A 132      13.260   3.713  16.140  0.00  0.00     0.163 HD
ATOM   1269  N   TYR A 133      10.150   4.866  16.363  0.00  0.00    -0.346 N 
ATOM   1270  CA  TYR A 133       8.769   4.911  16.808  0.00  0.00     0.180 C 
ATOM   1271  C   TYR A 133       8.624   5.496  18.206  0.00  0.00     0.241 C 
ATOM   1272  O   TYR A 133       7.804   6.386  18.453  0.00  0.00    -0.271 OA
ATOM   1273  CB  TYR A 133       8.154   3.517  16.768  0.00  0.00     0.073 C 
ATOM   1274  CG  TYR A 133       6.824   3.442  17.482  0.00  0.00    -0.056 A 
ATOM   1275  CD1 TYR A 133       5.679   3.974  16.899  0.00  0.00     0.010 A 
ATOM   1276  CD2 TYR A 133       6.694   2.772  18.683  0.00  0.00     0.010 A 
ATOM   1277  CE1 TYR A 133       4.444   3.912  17.538  0.00  0.00     0.037 A 
ATOM   1278  CE2 TYR A 133       5.453   2.695  19.310  0.00  0.00     0.037 A 
ATOM   1279  CZ  TYR A 133       4.332   3.250  18.731  0.00  0.00     0.065 A 
ATOM   1280  OH  TYR A 133       3.100   3.206  19.378  0.00  0.00    -0.361 OA
ATOM   1281  HH  TYR A 133       3.217   2.696  20.245  0.00  0.00     0.217 HD
ATOM   1282  H   TYR A 133      10.614   4.021  15.990  0.00  0.00     0.163 HD
ATOM   1283  N   GLN A 134       9.453   5.038  19.128  0.00  0.00    -0.346 N 
ATOM   1284  CA  GLN A 134       9.402   5.564  20.485  0.00  0.00     0.177 C 
ATOM   1285  C   GLN A 134       9.792   7.018  20.596  0.00  0.00     0.241 C 
ATOM   1286  O   GLN A 134       9.165   7.758  21.357  0.00  0.00    -0.271 OA
ATOM   1287  CB  GLN A 134      10.248   4.679  21.392  0.00  0.00     0.044 C 
ATOM   1288  CG  GLN A 134       9.695   3.286  21.551  0.00  0.00     0.105 C 
ATOM   1289  CD  GLN A 134      10.693   2.451  22.309  0.00  0.00     0.215 C 
ATOM   1290  OE1 GLN A 134      10.589   2.349  23.561  0.00  0.00    -0.274 OA
ATOM   1291  NE2 GLN A 134      11.684   1.900  21.633  0.00  0.00    -0.370 N 
ATOM   1292  H   GLN A 134      10.110   4.309  18.817  0.00  0.00     0.163 HD
ATOM   1293 2HE2 GLN A 134      11.709   2.062  20.619  0.00  0.00     0.159 HD
ATOM   1294 1HE2 GLN A 134      12.394   1.339  22.089  0.00  0.00     0.159 HD
ATOM   1295  N   MET A 135      10.831   7.430  19.871  0.00  0.00    -0.346 N 
ATOM   1296  CA  MET A 135      11.202   8.874  19.813  0.00  0.00     0.177 C 
ATOM   1297  C   MET A 135       9.979   9.676  19.396  0.00  0.00     0.241 C 
ATOM   1298  O   MET A 135       9.659  10.709  19.987  0.00  0.00    -0.271 OA
ATOM   1299  CB  MET A 135      12.382   9.128  18.850  0.00  0.00     0.045 C 
ATOM   1300  CG  MET A 135      13.677   8.556  19.334  0.00  0.00     0.076 C 
ATOM   1301  SD  MET A 135      14.961   8.826  18.084  0.00  0.00    -0.173 SA
ATOM   1302  CE  MET A 135      15.774   7.285  18.138  0.00  0.00     0.089 C 
ATOM   1303  H   MET A 135      11.346   6.698  19.367  0.00  0.00     0.163 HD
ATOM   1304  N   LEU A 136       9.331   9.205  18.331  0.00  0.00    -0.346 N 
ATOM   1305  CA  LEU A 136       8.181   9.921  17.783  0.00  0.00     0.177 C 
ATOM   1306  C   LEU A 136       7.027   9.975  18.756  0.00  0.00     0.241 C 
ATOM   1307  O   LEU A 136       6.346  11.005  18.872  0.00  0.00    -0.271 OA
ATOM   1308  CB  LEU A 136       7.790   9.295  16.448  0.00  0.00     0.038 C 
ATOM   1309  CG  LEU A 136       8.803   9.449  15.312  0.00  0.00    -0.020 C 
ATOM   1310  CD1 LEU A 136       8.459   8.471  14.199  0.00  0.00     0.009 C 
ATOM   1311  CD2 LEU A 136       8.853  10.906  14.792  0.00  0.00     0.009 C 
ATOM   1312  H   LEU A 136       9.699   8.325  17.944  0.00  0.00     0.163 HD
ATOM   1313  N   CYS A 137       6.755   8.890  19.467  0.00  0.00    -0.345 N 
ATOM   1314  CA  CYS A 137       5.715   8.913  20.518  0.00  0.00     0.185 C 
ATOM   1315  C   CYS A 137       6.043   9.931  21.605  0.00  0.00     0.241 C 
ATOM   1316  O   CYS A 137       5.160  10.677  22.063  0.00  0.00    -0.271 OA
ATOM   1317  CB  CYS A 137       5.522   7.539  21.175  0.00  0.00     0.105 C 
ATOM   1318  SG  CYS A 137       4.779   6.276  20.121  0.00  0.00    -0.180 SA
ATOM   1319  H   CYS A 137       7.308   8.052  19.238  0.00  0.00     0.163 HD
ATOM   1320  HG  CYS A 137       4.593   6.677  19.218  0.00  0.00     0.101 HD
ATOM   1321  N   GLY A 138       7.289   9.947  22.067  0.00  0.00    -0.351 N 
ATOM   1322  CA  GLY A 138       7.675  10.939  23.092  0.00  0.00     0.225 C 
ATOM   1323  C   GLY A 138       7.473  12.348  22.609  0.00  0.00     0.236 C 
ATOM   1324  O   GLY A 138       6.936  13.204  23.328  0.00  0.00    -0.272 OA
ATOM   1325  H   GLY A 138       7.927   9.253  21.676  0.00  0.00     0.163 HD
ATOM   1326  N   ILE A 139       7.909  12.625  21.387  0.00  0.00    -0.346 N 
ATOM   1327  CA  ILE A 139       7.816  13.967  20.816  0.00  0.00     0.180 C 
ATOM   1328  C   ILE A 139       6.339  14.349  20.669  0.00  0.00     0.241 C 
ATOM   1329  O   ILE A 139       5.954  15.450  21.028  0.00  0.00    -0.271 OA
ATOM   1330  CB  ILE A 139       8.602  14.060  19.483  0.00  0.00     0.013 C 
ATOM   1331  CG1 ILE A 139      10.118  14.055  19.774  0.00  0.00     0.002 C 
ATOM   1332  CG2 ILE A 139       8.176  15.257  18.641  0.00  0.00     0.012 C 
ATOM   1333  CD1 ILE A 139      10.602  15.234  20.588  0.00  0.00     0.005 C 
ATOM   1334  H   ILE A 139       8.318  11.816  20.876  0.00  0.00     0.163 HD
ATOM   1335  N   LYS A 140       5.526  13.439  20.125  0.00  0.00    -0.346 N 
ATOM   1336  CA  LYS A 140       4.111  13.743  19.942  0.00  0.00     0.176 C 
ATOM   1337  C   LYS A 140       3.466  14.070  21.297  0.00  0.00     0.241 C 
ATOM   1338  O   LYS A 140       2.624  14.989  21.405  0.00  0.00    -0.271 OA
ATOM   1339  CB  LYS A 140       3.378  12.612  19.286  0.00  0.00     0.035 C 
ATOM   1340  CG  LYS A 140       1.923  12.998  18.974  0.00  0.00     0.004 C 
ATOM   1341  CD  LYS A 140       1.165  11.946  18.242  0.00  0.00     0.027 C 
ATOM   1342  CE  LYS A 140      -0.314  12.378  18.237  0.00  0.00     0.229 C 
ATOM   1343  NZ  LYS A 140      -1.075  11.347  17.700  0.00  0.00    -0.079 N 
ATOM   1344  HZ1 LYS A 140      -1.355  10.672  18.407  0.00  0.00     0.274 HD
ATOM   1345  HZ3 LYS A 140      -1.928  11.690  17.266  0.00  0.00     0.274 HD
ATOM   1346  HZ2 LYS A 140      -0.567  10.831  16.985  0.00  0.00     0.274 HD
ATOM   1347  H   LYS A 140       5.968  12.552  19.862  0.00  0.00     0.163 HD
ATOM   1348  N   HIS A 141       3.816  13.303  22.318  0.00  0.00    -0.346 N 
ATOM   1349  CA  HIS A 141       3.254  13.540  23.655  0.00  0.00     0.182 C 
ATOM   1350  C   HIS A 141       3.581  14.924  24.167  0.00  0.00     0.241 C 
ATOM   1351  O   HIS A 141       2.702  15.644  24.677  0.00  0.00    -0.271 OA
ATOM   1352  CB  HIS A 141       3.722  12.486  24.634  0.00  0.00     0.093 C 
ATOM   1353  CG  HIS A 141       2.924  12.449  25.877  0.00  0.00     0.030 A 
ATOM   1354  ND1 HIS A 141       1.594  12.089  25.867  0.00  0.00    -0.353 N 
ATOM   1355  CD2 HIS A 141       3.267  12.638  27.163  0.00  0.00     0.143 A 
ATOM   1356  CE1 HIS A 141       1.152  12.081  27.114  0.00  0.00     0.207 A 
ATOM   1357  NE2 HIS A 141       2.134  12.424  27.913  0.00  0.00    -0.254 NA
ATOM   1358  HD1 HIS A 141       1.059  11.872  25.058  0.00  0.00     0.166 HD
ATOM   1359  H   HIS A 141       4.489  12.554  22.107  0.00  0.00     0.163 HD
ATOM   1360  N   LEU A 142       4.847  15.349  24.025  0.00  0.00    -0.346 N 
ATOM   1361  CA  LEU A 142       5.231  16.757  24.346  0.00  0.00     0.177 C 
ATOM   1362  C   LEU A 142       4.439  17.754  23.529  0.00  0.00     0.241 C 
ATOM   1363  O   LEU A 142       3.854  18.705  24.072  0.00  0.00    -0.271 OA
ATOM   1364  CB  LEU A 142       6.729  16.965  24.157  0.00  0.00     0.038 C 
ATOM   1365  CG  LEU A 142       7.610  16.135  25.101  0.00  0.00    -0.020 C 
ATOM   1366  CD1 LEU A 142       9.056  16.489  24.833  0.00  0.00     0.009 C 
ATOM   1367  CD2 LEU A 142       7.235  16.343  26.560  0.00  0.00     0.009 C 
ATOM   1368  H   LEU A 142       5.515  14.647  23.686  0.00  0.00     0.163 HD
ATOM   1369  N   HIS A 143       4.350  17.530  22.218  0.00  0.00    -0.346 N 
ATOM   1370  CA  HIS A 143       3.595  18.440  21.351  0.00  0.00     0.182 C 
ATOM   1371  C   HIS A 143       2.139  18.575  21.811  0.00  0.00     0.241 C 
ATOM   1372  O   HIS A 143       1.538  19.669  21.668  0.00  0.00    -0.271 OA
ATOM   1373  CB  HIS A 143       3.597  17.953  19.936  0.00  0.00     0.093 C 
ATOM   1374  CG  HIS A 143       4.921  18.090  19.260  0.00  0.00     0.030 A 
ATOM   1375  ND1 HIS A 143       5.098  17.715  17.951  0.00  0.00    -0.353 N 
ATOM   1376  CD2 HIS A 143       6.122  18.540  19.695  0.00  0.00     0.143 A 
ATOM   1377  CE1 HIS A 143       6.361  17.898  17.613  0.00  0.00     0.207 A 
ATOM   1378  NE2 HIS A 143       6.996  18.429  18.630  0.00  0.00    -0.254 NA
ATOM   1379  HD1 HIS A 143       4.382  17.360  17.349  0.00  0.00     0.166 HD
ATOM   1380  H   HIS A 143       4.841  16.690  21.879  0.00  0.00     0.163 HD
ATOM   1381  N   SER A 144       1.559  17.479  22.306  0.00  0.00    -0.344 N 
ATOM   1382  CA  SER A 144       0.145  17.505  22.714  0.00  0.00     0.200 C 
ATOM   1383  C   SER A 144      -0.080  18.443  23.903  0.00  0.00     0.243 C 
ATOM   1384  O   SER A 144      -1.244  18.868  24.139  0.00  0.00    -0.271 OA
ATOM   1385  CB  SER A 144      -0.358  16.096  23.015  0.00  0.00     0.199 C 
ATOM   1386  OG  SER A 144       0.103  15.626  24.268  0.00  0.00    -0.398 OA
ATOM   1387  H   SER A 144       2.160  16.650  22.375  0.00  0.00     0.163 HD
ATOM   1388  HG  SER A 144       0.670  16.327  24.700  0.00  0.00     0.209 HD
ATOM   1389  N   ALA A 145       0.963  18.759  24.656  0.00  0.00    -0.346 N 
ATOM   1390  CA  ALA A 145       0.856  19.729  25.755  0.00  0.00     0.172 C 
ATOM   1391  C   ALA A 145       1.377  21.108  25.404  0.00  0.00     0.240 C 
ATOM   1392  O   ALA A 145       1.557  21.947  26.307  0.00  0.00    -0.271 OA
ATOM   1393  CB  ALA A 145       1.625  19.225  26.929  0.00  0.00     0.042 C 
ATOM   1394  H   ALA A 145       1.847  18.275  24.412  0.00  0.00     0.163 HD
ATOM   1395  N   GLY A 146       1.666  21.339  24.141  0.00  0.00    -0.351 N 
ATOM   1396  CA  GLY A 146       2.234  22.600  23.705  0.00  0.00     0.225 C 
ATOM   1397  C   GLY A 146       3.698  22.743  23.918  0.00  0.00     0.236 C 
ATOM   1398  O   GLY A 146       4.207  23.848  23.920  0.00  0.00    -0.272 OA
ATOM   1399  H   GLY A 146       1.455  20.551  23.491  0.00  0.00     0.163 HD
ATOM   1400  N   ILE A 147       4.408  21.627  24.099  0.00  0.00    -0.346 N 
ATOM   1401  CA  ILE A 147       5.812  21.651  24.283  0.00  0.00     0.180 C 
ATOM   1402  C   ILE A 147       6.473  21.201  22.963  0.00  0.00     0.241 C 
ATOM   1403  O   ILE A 147       6.301  20.055  22.538  0.00  0.00    -0.271 OA
ATOM   1404  CB  ILE A 147       6.232  20.718  25.405  0.00  0.00     0.013 C 
ATOM   1405  CG1 ILE A 147       5.588  21.143  26.729  0.00  0.00     0.002 C 
ATOM   1406  CG2 ILE A 147       7.733  20.702  25.565  0.00  0.00     0.012 C 
ATOM   1407  CD1 ILE A 147       5.522  19.999  27.696  0.00  0.00     0.005 C 
ATOM   1408  H   ILE A 147       3.826  20.755  24.090  0.00  0.00     0.163 HD
ATOM   1409  N   ILE A 148       7.240  22.110  22.380  0.00  0.00    -0.346 N 
ATOM   1410  CA  ILE A 148       8.061  21.817  21.198  0.00  0.00     0.180 C 
ATOM   1411  C   ILE A 148       9.486  21.800  21.672  0.00  0.00     0.241 C 
ATOM   1412  O   ILE A 148       9.944  22.683  22.343  0.00  0.00    -0.271 OA
ATOM   1413  CB  ILE A 148       7.838  22.873  20.090  0.00  0.00     0.013 C 
ATOM   1414  CG1 ILE A 148       6.389  22.844  19.628  0.00  0.00     0.002 C 
ATOM   1415  CG2 ILE A 148       8.759  22.595  18.871  0.00  0.00     0.012 C 
ATOM   1416  CD1 ILE A 148       6.006  23.933  18.658  0.00  0.00     0.005 C 
ATOM   1417  H   ILE A 148       7.215  23.054  22.828  0.00  0.00     0.163 HD
ATOM   1418  N   HIS A 149      10.194  20.709  21.407  0.00  0.00    -0.346 N 
ATOM   1419  CA  HIS A 149      11.445  20.453  22.101  0.00  0.00     0.182 C 
ATOM   1420  C   HIS A 149      12.594  21.361  21.561  0.00  0.00     0.241 C 
ATOM   1421  O   HIS A 149      13.262  22.112  22.316  0.00  0.00    -0.271 OA
ATOM   1422  CB  HIS A 149      11.739  18.952  21.978  0.00  0.00     0.093 C 
ATOM   1423  CG  HIS A 149      12.831  18.487  22.858  0.00  0.00     0.028 A 
ATOM   1424  ND1 HIS A 149      14.123  18.941  22.715  0.00  0.00    -0.354 N 
ATOM   1425  CD2 HIS A 149      12.837  17.608  23.883  0.00  0.00     0.114 A 
ATOM   1426  CE1 HIS A 149      14.877  18.356  23.639  0.00  0.00     0.180 A 
ATOM   1427  NE2 HIS A 149      14.119  17.540  24.343  0.00  0.00    -0.360 N 
ATOM   1428  HE2 HIS A 149      14.439  16.960  25.101  0.00  0.00     0.166 HD
ATOM   1429  HD1 HIS A 149      14.439  19.595  22.038  0.00  0.00     0.166 HD
ATOM   1430  H   HIS A 149       9.791  20.084  20.692  0.00  0.00     0.163 HD
ATOM   1431  N   ARG A 150      12.823  21.295  20.262  0.00  0.00    -0.346 N 
ATOM   1432  CA  ARG A 150      13.810  22.076  19.535  0.00  0.00     0.176 C 
ATOM   1433  C   ARG A 150      15.258  21.685  19.756  0.00  0.00     0.241 C 
ATOM   1434  O   ARG A 150      16.118  22.162  18.984  0.00  0.00    -0.271 OA
ATOM   1435  CB  ARG A 150      13.672  23.605  19.784  0.00  0.00     0.036 C 
ATOM   1436  CG  ARG A 150      12.835  24.340  18.776  0.00  0.00     0.023 C 
ATOM   1437  CD  ARG A 150      13.053  25.850  18.840  0.00  0.00     0.138 C 
ATOM   1438  NE  ARG A 150      12.729  26.387  20.175  0.00  0.00    -0.227 N 
ATOM   1439  CZ  ARG A 150      13.138  27.562  20.659  0.00  0.00     0.665 C 
ATOM   1440  NH1 ARG A 150      12.746  27.914  21.866  0.00  0.00    -0.235 N 
ATOM   1441  NH2 ARG A 150      13.956  28.360  19.971  0.00  0.00    -0.235 N 
ATOM   1442  HE  ARG A 150      12.147  25.813  20.774  0.00  0.00     0.177 HD
ATOM   1443 2HH2 ARG A 150      14.235  29.229  20.328  0.00  0.00     0.174 HD
ATOM   1444 1HH2 ARG A 150      14.290  28.056  19.068  0.00  0.00     0.174 HD
ATOM   1445  H   ARG A 150      12.195  20.588  19.764  0.00  0.00     0.163 HD
ATOM   1446 2HH1 ARG A 150      13.043  28.823  22.233  0.00  0.00     0.174 HD
ATOM   1447 1HH1 ARG A 150      12.178  27.322  22.419  0.00  0.00     0.174 HD
ATOM   1448  N   ASP A 151      15.552  20.868  20.737  0.00  0.00    -0.346 N 
ATOM   1449  CA  ASP A 151      16.938  20.449  20.992  0.00  0.00     0.186 C 
ATOM   1450  C   ASP A 151      17.095  18.961  21.268  0.00  0.00     0.241 C 
ATOM   1451  O   ASP A 151      17.888  18.526  22.088  0.00  0.00    -0.271 OA
ATOM   1452  CB  ASP A 151      17.588  21.220  22.137  0.00  0.00     0.147 C 
ATOM   1453  CG  ASP A 151      19.119  21.324  21.963  0.00  0.00     0.175 C 
ATOM   1454  OD1 ASP A 151      19.661  21.196  20.827  0.00  0.00    -0.648 OA
ATOM   1455  OD2 ASP A 151      19.777  21.620  22.957  0.00  0.00    -0.648 OA
ATOM   1456  H   ASP A 151      14.752  20.544  21.310  0.00  0.00     0.163 HD
ATOM   1457  N   LEU A 152      16.395  18.128  20.516  0.00  0.00    -0.346 N 
ATOM   1458  CA  LEU A 152      16.546  16.715  20.674  0.00  0.00     0.177 C 
ATOM   1459  C   LEU A 152      17.918  16.269  20.155  0.00  0.00     0.241 C 
ATOM   1460  O   LEU A 152      18.328  16.693  19.079  0.00  0.00    -0.271 OA
ATOM   1461  CB  LEU A 152      15.388  16.023  19.947  0.00  0.00     0.038 C 
ATOM   1462  CG  LEU A 152      15.286  14.542  20.163  0.00  0.00    -0.020 C 
ATOM   1463  CD1 LEU A 152      14.812  14.294  21.594  0.00  0.00     0.009 C 
ATOM   1464  CD2 LEU A 152      14.368  13.895  19.123  0.00  0.00     0.009 C 
ATOM   1465  H   LEU A 152      15.759  18.580  19.836  0.00  0.00     0.163 HD
ATOM   1466  N   LYS A 153      18.603  15.408  20.895  0.00  0.00    -0.346 N 
ATOM   1467  CA  LYS A 153      19.925  14.958  20.486  0.00  0.00     0.176 C 
ATOM   1468  C   LYS A 153      20.236  13.620  21.130  0.00  0.00     0.243 C 
ATOM   1469  O   LYS A 153      19.680  13.308  22.169  0.00  0.00    -0.271 OA
ATOM   1470  CB  LYS A 153      20.964  16.019  20.859  0.00  0.00     0.035 C 
ATOM   1471  CG  LYS A 153      21.186  16.228  22.336  0.00  0.00     0.004 C 
ATOM   1472  CD  LYS A 153      22.028  17.497  22.623  0.00  0.00     0.027 C 
ATOM   1473  CE  LYS A 153      21.156  18.747  22.531  0.00  0.00     0.229 C 
ATOM   1474  NZ  LYS A 153      21.882  20.042  22.764  0.00  0.00    -0.079 N 
ATOM   1475  HZ1 LYS A 153      21.974  20.190  23.746  0.00  0.00     0.274 HD
ATOM   1476  HZ3 LYS A 153      22.784  19.989  22.342  0.00  0.00     0.274 HD
ATOM   1477  HZ2 LYS A 153      21.358  20.786  22.355  0.00  0.00     0.274 HD
ATOM   1478  H   LYS A 153      18.130  15.095  21.760  0.00  0.00     0.163 HD
ATOM   1479  N   PRO A 154      21.120  12.836  20.535  0.00  0.00    -0.337 N 
ATOM   1480  CA  PRO A 154      21.315  11.498  21.054  0.00  0.00     0.179 C 
ATOM   1481  C   PRO A 154      21.814  11.446  22.472  0.00  0.00     0.241 C 
ATOM   1482  O   PRO A 154      21.505  10.507  23.172  0.00  0.00    -0.271 OA
ATOM   1483  CB  PRO A 154      22.355  10.881  20.094  0.00  0.00     0.037 C 
ATOM   1484  CG  PRO A 154      22.380  11.719  18.903  0.00  0.00     0.022 C 
ATOM   1485  CD  PRO A 154      21.868  13.073  19.273  0.00  0.00     0.127 C 
ATOM   1486  N   SER A 155      22.625  12.404  22.887  0.00  0.00    -0.344 N 
ATOM   1487  CA  SER A 155      23.168  12.341  24.236  0.00  0.00     0.200 C 
ATOM   1488  C   SER A 155      22.114  12.448  25.266  0.00  0.00     0.243 C 
ATOM   1489  O   SER A 155      22.346  12.081  26.434  0.00  0.00    -0.271 OA
ATOM   1490  CB  SER A 155      24.215  13.434  24.504  0.00  0.00     0.199 C 
ATOM   1491  OG  SER A 155      23.705  14.729  24.255  0.00  0.00    -0.398 OA
ATOM   1492  H   SER A 155      22.825  13.149  22.216  0.00  0.00     0.163 HD
ATOM   1493  HG  SER A 155      22.753  14.660  23.952  0.00  0.00     0.209 HD
ATOM   1494  N   ASN A 156      20.950  12.992  24.915  0.00  0.00    -0.345 N 
ATOM   1495  CA  ASN A 156      19.911  13.124  25.895  0.00  0.00     0.185 C 
ATOM   1496  C   ASN A 156      18.717  12.143  25.612  0.00  0.00     0.241 C 
ATOM   1497  O   ASN A 156      17.531  12.401  25.902  0.00  0.00    -0.271 OA
ATOM   1498  CB  ASN A 156      19.526  14.613  26.023  0.00  0.00     0.137 C 
ATOM   1499  CG  ASN A 156      20.652  15.532  26.662  0.00  0.00     0.217 C 
ATOM   1500  OD1 ASN A 156      21.869  15.176  26.913  0.00  0.00    -0.274 OA
ATOM   1501  ND2 ASN A 156      20.208  16.765  26.949  0.00  0.00    -0.370 N 
ATOM   1502 2HD2 ASN A 156      20.872  17.406  27.353  0.00  0.00     0.159 HD
ATOM   1503 1HD2 ASN A 156      19.280  17.022  26.771  0.00  0.00     0.159 HD
ATOM   1504  H   ASN A 156      20.880  13.287  23.934  0.00  0.00     0.163 HD
ATOM   1505  N   ILE A 157      19.057  10.990  25.036  0.00  0.00    -0.346 N 
ATOM   1506  CA  ILE A 157      18.140   9.911  24.839  0.00  0.00     0.180 C 
ATOM   1507  C   ILE A 157      18.809   8.627  25.377  0.00  0.00     0.241 C 
ATOM   1508  O   ILE A 157      20.014   8.394  25.161  0.00  0.00    -0.271 OA
ATOM   1509  CB  ILE A 157      17.763   9.717  23.333  0.00  0.00     0.013 C 
ATOM   1510  CG1 ILE A 157      17.122  11.013  22.788  0.00  0.00     0.002 C 
ATOM   1511  CG2 ILE A 157      16.836   8.506  23.159  0.00  0.00     0.012 C 
ATOM   1512  CD1 ILE A 157      16.930  11.045  21.303  0.00  0.00     0.005 C 
ATOM   1513  H   ILE A 157      20.069  10.955  24.741  0.00  0.00     0.163 HD
ATOM   1514  N   VAL A 158      18.045   7.841  26.155  0.00  0.00    -0.346 N 
ATOM   1515  CA  VAL A 158      18.602   6.647  26.780  0.00  0.00     0.180 C 
ATOM   1516  C   VAL A 158      17.746   5.453  26.433  0.00  0.00     0.241 C 
ATOM   1517  O   VAL A 158      16.564   5.567  26.082  0.00  0.00    -0.271 OA
ATOM   1518  CB  VAL A 158      18.734   6.817  28.295  0.00  0.00     0.009 C 
ATOM   1519  CG1 VAL A 158      19.888   7.778  28.609  0.00  0.00     0.012 C 
ATOM   1520  CG2 VAL A 158      17.413   7.296  28.891  0.00  0.00     0.012 C 
ATOM   1521  H   VAL A 158      17.070   8.151  26.262  0.00  0.00     0.163 HD
ATOM   1522  N   VAL A 159      18.376   4.285  26.491  0.00  0.00    -0.346 N 
ATOM   1523  CA  VAL A 159      17.757   3.032  26.061  0.00  0.00     0.180 C 
ATOM   1524  C   VAL A 159      18.067   1.895  27.038  0.00  0.00     0.241 C 
ATOM   1525  O   VAL A 159      19.042   1.957  27.760  0.00  0.00    -0.271 OA
ATOM   1526  CB  VAL A 159      18.223   2.592  24.653  0.00  0.00     0.009 C 
ATOM   1527  CG1 VAL A 159      17.949   3.700  23.614  0.00  0.00     0.012 C 
ATOM   1528  CG2 VAL A 159      19.662   2.258  24.602  0.00  0.00     0.012 C 
ATOM   1529  H   VAL A 159      19.349   4.337  26.869  0.00  0.00     0.163 HD
ATOM   1530  N   LYS A 160      17.177   0.928  27.046  0.00  0.00    -0.346 N 
ATOM   1531  CA  LYS A 160      17.414  -0.339  27.744  0.00  0.00     0.176 C 
ATOM   1532  C   LYS A 160      17.760  -1.411  26.774  0.00  0.00     0.241 C 
ATOM   1533  O   LYS A 160      17.497  -1.344  25.574  0.00  0.00    -0.271 OA
ATOM   1534  CB  LYS A 160      16.194  -0.729  28.534  0.00  0.00     0.035 C 
ATOM   1535  CG  LYS A 160      16.162  -0.167  29.936  0.00  0.00     0.004 C 
ATOM   1536  CD  LYS A 160      14.780  -0.393  30.532  0.00  0.00     0.027 C 
ATOM   1537  CE  LYS A 160      14.603  -1.801  31.035  0.00  0.00     0.229 C 
ATOM   1538  NZ  LYS A 160      15.096  -1.916  32.429  0.00  0.00    -0.079 N 
ATOM   1539  HZ1 LYS A 160      15.596  -1.085  32.676  0.00  0.00     0.274 HD
ATOM   1540  HZ3 LYS A 160      14.320  -2.034  33.049  0.00  0.00     0.274 HD
ATOM   1541  HZ2 LYS A 160      15.705  -2.706  32.504  0.00  0.00     0.274 HD
ATOM   1542  H   LYS A 160      16.299   1.128  26.524  0.00  0.00     0.163 HD
ATOM   1543  N   SER A 161      18.310  -2.507  27.334  0.00  0.00    -0.344 N 
ATOM   1544  CA  SER A 161      18.640  -3.706  26.538  0.00  0.00     0.200 C 
ATOM   1545  C   SER A 161      17.461  -4.303  25.784  0.00  0.00     0.243 C 
ATOM   1546  O   SER A 161      17.660  -4.947  24.786  0.00  0.00    -0.271 OA
ATOM   1547  CB  SER A 161      19.275  -4.800  27.424  0.00  0.00     0.199 C 
ATOM   1548  OG  SER A 161      20.433  -4.310  28.064  0.00  0.00    -0.398 OA
ATOM   1549  H   SER A 161      18.477  -2.435  28.351  0.00  0.00     0.163 HD
ATOM   1550  HG  SER A 161      20.601  -3.363  27.814  0.00  0.00     0.209 HD
ATOM   1551  N   ASP A 162      16.245  -4.108  26.314  0.00  0.00    -0.345 N 
ATOM   1552  CA  ASP A 162      15.032  -4.574  25.644  0.00  0.00     0.186 C 
ATOM   1553  C   ASP A 162      14.555  -3.629  24.526  0.00  0.00     0.241 C 
ATOM   1554  O   ASP A 162      13.466  -3.812  23.989  0.00  0.00    -0.271 OA
ATOM   1555  CB  ASP A 162      13.908  -4.844  26.620  0.00  0.00     0.147 C 
ATOM   1556  CG  ASP A 162      13.379  -3.615  27.287  0.00  0.00     0.175 C 
ATOM   1557  OD1 ASP A 162      13.884  -2.503  27.027  0.00  0.00    -0.648 OA
ATOM   1558  OD2 ASP A 162      12.503  -3.768  28.139  0.00  0.00    -0.648 OA
ATOM   1559  H   ASP A 162      16.244  -3.608  27.222  0.00  0.00     0.163 HD
ATOM   1560  N   CYS A 163      15.368  -2.627  24.209  0.00  0.00    -0.345 N 
ATOM   1561  CA  CYS A 163      15.078  -1.668  23.095  0.00  0.00     0.185 C 
ATOM   1562  C   CYS A 163      14.038  -0.618  23.479  0.00  0.00     0.242 C 
ATOM   1563  O   CYS A 163      13.625   0.192  22.611  0.00  0.00    -0.271 OA
ATOM   1564  CB  CYS A 163      14.708  -2.391  21.774  0.00  0.00     0.105 C 
ATOM   1565  SG  CYS A 163      15.220  -1.563  20.200  0.00  0.00    -0.180 SA
ATOM   1566  H   CYS A 163      16.226  -2.552  24.790  0.00  0.00     0.163 HD
ATOM   1567  HG  CYS A 163      15.692  -0.713  20.480  0.00  0.00     0.101 HD
ATOM   1568  N   THR A 164      13.676  -0.507  24.746  0.00  0.00    -0.344 N 
ATOM   1569  CA  THR A 164      12.861   0.592  25.207  0.00  0.00     0.205 C 
ATOM   1570  C   THR A 164      13.706   1.886  25.298  0.00  0.00     0.243 C 
ATOM   1571  O   THR A 164      14.941   1.850  25.496  0.00  0.00    -0.271 OA
ATOM   1572  CB  THR A 164      12.143   0.303  26.500  0.00  0.00     0.146 C 
ATOM   1573  OG1 THR A 164      13.098  -0.032  27.490  0.00  0.00    -0.393 OA
ATOM   1574  CG2 THR A 164      11.156  -0.800  26.328  0.00  0.00     0.042 C 
ATOM   1575  HG1 THR A 164      14.026   0.003  27.091  0.00  0.00     0.210 HD
ATOM   1576  H   THR A 164      14.025  -1.268  25.367  0.00  0.00     0.163 HD
ATOM   1577  N   LEU A 165      13.048   3.017  25.055  0.00  0.00    -0.346 N 
ATOM   1578  CA  LEU A 165      13.745   4.312  24.885  0.00  0.00     0.177 C 
ATOM   1579  C   LEU A 165      13.022   5.391  25.642  0.00  0.00     0.241 C 
ATOM   1580  O   LEU A 165      11.759   5.434  25.649  0.00  0.00    -0.271 OA
ATOM   1581  CB  LEU A 165      13.762   4.654  23.391  0.00  0.00     0.038 C 
ATOM   1582  CG  LEU A 165      14.345   6.002  22.977  0.00  0.00    -0.020 C 
ATOM   1583  CD1 LEU A 165      15.004   5.882  21.593  0.00  0.00     0.009 C 
ATOM   1584  CD2 LEU A 165      13.266   7.129  22.952  0.00  0.00     0.009 C 
ATOM   1585  H   LEU A 165      12.017   2.922  24.994  0.00  0.00     0.163 HD
ATOM   1586  N   LYS A 166      13.792   6.282  26.240  0.00  0.00    -0.346 N 
ATOM   1587  CA  LYS A 166      13.225   7.435  26.926  0.00  0.00     0.176 C 
ATOM   1588  C   LYS A 166      14.008   8.678  26.575  0.00  0.00     0.241 C 
ATOM   1589  O   LYS A 166      15.261   8.689  26.561  0.00  0.00    -0.271 OA
ATOM   1590  CB  LYS A 166      13.200   7.256  28.470  0.00  0.00     0.035 C 
ATOM   1591  CG  LYS A 166      12.391   6.060  28.899  0.00  0.00     0.004 C 
ATOM   1592  CD  LYS A 166      12.484   5.821  30.374  0.00  0.00     0.027 C 
ATOM   1593  CE  LYS A 166      11.794   4.506  30.739  0.00  0.00     0.229 C 
ATOM   1594  NZ  LYS A 166      10.305   4.576  30.722  0.00  0.00    -0.079 N 
ATOM   1595  HZ1 LYS A 166       9.966   4.194  29.863  0.00  0.00     0.274 HD
ATOM   1596  HZ3 LYS A 166       9.941   4.050  31.490  0.00  0.00     0.274 HD
ATOM   1597  HZ2 LYS A 166      10.018   5.530  30.802  0.00  0.00     0.274 HD
ATOM   1598  H   LYS A 166      14.811   6.096  26.181  0.00  0.00     0.163 HD
ATOM   1599  N   ILE A 167      13.285   9.778  26.373  0.00  0.00    -0.346 N 
ATOM   1600  CA  ILE A 167      13.907  11.110  26.190  0.00  0.00     0.180 C 
ATOM   1601  C   ILE A 167      14.163  11.716  27.550  0.00  0.00     0.241 C 
ATOM   1602  O   ILE A 167      13.268  11.673  28.404  0.00  0.00    -0.271 OA
ATOM   1603  CB  ILE A 167      12.922  11.988  25.385  0.00  0.00     0.013 C 
ATOM   1604  CG1 ILE A 167      12.782  11.422  23.969  0.00  0.00     0.002 C 
ATOM   1605  CG2 ILE A 167      13.402  13.407  25.276  0.00  0.00     0.012 C 
ATOM   1606  CD1 ILE A 167      11.590  11.986  23.213  0.00  0.00     0.005 C 
ATOM   1607  H   ILE A 167      12.258   9.631  26.354  0.00  0.00     0.163 HD
ATOM   1608  N   LEU A 168      15.350  12.294  27.747  0.00  0.00    -0.346 N 
ATOM   1609  CA  LEU A 168      15.744  12.795  29.082  0.00  0.00     0.177 C 
ATOM   1610  C   LEU A 168      15.372  14.244  29.398  0.00  0.00     0.241 C 
ATOM   1611  O   LEU A 168      15.441  14.623  30.595  0.00  0.00    -0.271 OA
ATOM   1612  CB  LEU A 168      17.246  12.690  29.258  0.00  0.00     0.038 C 
ATOM   1613  CG  LEU A 168      17.889  11.326  29.388  0.00  0.00    -0.020 C 
ATOM   1614  CD1 LEU A 168      19.401  11.513  29.522  0.00  0.00     0.009 C 
ATOM   1615  CD2 LEU A 168      17.300  10.578  30.559  0.00  0.00     0.009 C 
ATOM   1616  H   LEU A 168      15.954  12.361  26.916  0.00  0.00     0.163 HD
ATOM   1617  N   ASP A 169      15.128  15.095  28.414  0.00  0.00    -0.346 N 
ATOM   1618  CA  ASP A 169      14.981  16.535  28.654  0.00  0.00     0.186 C 
ATOM   1619  C   ASP A 169      13.793  17.070  27.890  0.00  0.00     0.241 C 
ATOM   1620  O   ASP A 169      13.204  16.371  27.039  0.00  0.00    -0.271 OA
ATOM   1621  CB  ASP A 169      16.275  17.292  28.279  0.00  0.00     0.147 C 
ATOM   1622  CG  ASP A 169      16.459  17.459  26.792  0.00  0.00     0.175 C 
ATOM   1623  OD1 ASP A 169      16.290  16.455  26.015  0.00  0.00    -0.648 OA
ATOM   1624  OD2 ASP A 169      16.840  18.583  26.393  0.00  0.00    -0.648 OA
ATOM   1625  H   ASP A 169      15.050  14.667  27.470  0.00  0.00     0.163 HD
ATOM   1626  N   PHE A 170      13.464  18.313  28.162  0.00  0.00    -0.346 N 
ATOM   1627  CA  PHE A 170      12.275  18.916  27.605  0.00  0.00     0.180 C 
ATOM   1628  C   PHE A 170      12.554  20.080  26.659  0.00  0.00     0.241 C 
ATOM   1629  O   PHE A 170      11.616  20.768  26.279  0.00  0.00    -0.271 OA
ATOM   1630  CB  PHE A 170      11.323  19.293  28.769  0.00  0.00     0.073 C 
ATOM   1631  CG  PHE A 170      10.871  18.124  29.558  0.00  0.00    -0.056 A 
ATOM   1632  CD1 PHE A 170       9.704  17.422  29.221  0.00  0.00     0.007 A 
ATOM   1633  CD2 PHE A 170      11.607  17.667  30.645  0.00  0.00     0.007 A 
ATOM   1634  CE1 PHE A 170       9.270  16.321  29.934  0.00  0.00     0.001 A 
ATOM   1635  CE2 PHE A 170      11.165  16.569  31.348  0.00  0.00     0.001 A 
ATOM   1636  CZ  PHE A 170      10.003  15.888  30.996  0.00  0.00     0.000 A 
ATOM   1637  H   PHE A 170      14.119  18.813  28.798  0.00  0.00     0.163 HD
ATOM   1638  N   GLY A 171      13.796  20.318  26.285  0.00  0.00    -0.351 N 
ATOM   1639  CA  GLY A 171      14.092  21.232  25.222  0.00  0.00     0.225 C 
ATOM   1640  C   GLY A 171      14.246  22.678  25.616  0.00  0.00     0.236 C 
ATOM   1641  O   GLY A 171      14.610  22.983  26.803  0.00  0.00    -0.272 OA
ATOM   1642  H   GLY A 171      14.520  19.793  26.821  0.00  0.00     0.163 HD
ATOM   1643  N   LEU A 172      14.039  23.552  24.644  0.00  0.00    -0.346 N 
ATOM   1644  CA  LEU A 172      14.471  24.977  24.733  0.00  0.00     0.177 C 
ATOM   1645  C   LEU A 172      13.360  25.944  25.172  0.00  0.00     0.241 C 
ATOM   1646  O   LEU A 172      13.595  27.182  25.233  0.00  0.00    -0.271 OA
ATOM   1647  CB  LEU A 172      15.030  25.421  23.402  0.00  0.00     0.038 C 
ATOM   1648  CG  LEU A 172      16.298  24.682  22.928  0.00  0.00    -0.020 C 
ATOM   1649  CD1 LEU A 172      16.876  25.308  21.678  0.00  0.00     0.009 C 
ATOM   1650  CD2 LEU A 172      17.368  24.531  23.996  0.00  0.00     0.009 C 
ATOM   1651  H   LEU A 172      13.550  23.175  23.805  0.00  0.00     0.163 HD
ATOM   1652  N   ALA A 173      12.166  25.433  25.437  0.00  0.00    -0.346 N 
ATOM   1653  CA  ALA A 173      11.022  26.312  25.808  0.00  0.00     0.172 C 
ATOM   1654  C   ALA A 173      10.808  27.439  24.761  0.00  0.00     0.240 C 
ATOM   1655  O   ALA A 173      10.759  27.148  23.554  0.00  0.00    -0.271 OA
ATOM   1656  CB  ALA A 173      11.206  26.861  27.215  0.00  0.00     0.042 C 
ATOM   1657  H   ALA A 173      12.087  24.410  25.370  0.00  0.00     0.163 HD
ATOM   1658  N   ARG A 174      10.651  28.691  25.198  0.00  0.00    -0.346 N 
ATOM   1659  CA  ARG A 174      10.544  29.811  24.263  0.00  0.00     0.176 C 
ATOM   1660  C   ARG A 174      11.734  30.761  24.372  0.00  0.00     0.241 C 
ATOM   1661  O   ARG A 174      11.571  31.971  24.283  0.00  0.00    -0.271 OA
ATOM   1662  CB  ARG A 174       9.253  30.583  24.505  0.00  0.00     0.036 C 
ATOM   1663  CG  ARG A 174       8.021  29.722  24.417  0.00  0.00     0.023 C 
ATOM   1664  CD  ARG A 174       6.766  30.542  24.624  0.00  0.00     0.138 C 
ATOM   1665  NE  ARG A 174       5.570  29.722  24.446  0.00  0.00    -0.227 N 
ATOM   1666  CZ  ARG A 174       4.323  30.182  24.509  0.00  0.00     0.665 C 
ATOM   1667  NH1 ARG A 174       4.091  31.473  24.754  0.00  0.00    -0.235 N 
ATOM   1668  NH2 ARG A 174       3.301  29.348  24.322  0.00  0.00    -0.235 N 
ATOM   1669  HE  ARG A 174       5.698  28.738  24.263  0.00  0.00     0.177 HD
ATOM   1670 2HH2 ARG A 174       2.365  29.682  24.386  0.00  0.00     0.174 HD
ATOM   1671 1HH2 ARG A 174       3.477  28.384  24.115  0.00  0.00     0.174 HD
ATOM   1672  H   ARG A 174      10.613  28.795  26.225  0.00  0.00     0.163 HD
ATOM   1673 2HH1 ARG A 174       3.143  31.799  24.817  0.00  0.00     0.174 HD
ATOM   1674 1HH1 ARG A 174       4.850  32.105  24.872  0.00  0.00     0.174 HD
ATOM   1675  N   THR A 175      12.930  30.204  24.535  0.00  0.00    -0.345 N 
ATOM   1676  CA  THR A 175      14.150  31.000  24.662  0.00  0.00     0.190 C 
ATOM   1677  C   THR A 175      15.252  30.425  23.785  0.00  0.00     0.222 C 
ATOM   1678  O   THR A 175      15.812  29.370  24.101  0.00  0.00    -0.287 OA
ATOM   1679  CB  THR A 175      14.644  31.034  26.130  0.00  0.00     0.144 C 
ATOM   1680  OG1 THR A 175      14.490  29.732  26.722  0.00  0.00    -0.393 OA
ATOM   1681  CG2 THR A 175      13.855  32.084  26.961  0.00  0.00     0.042 C 
ATOM   1682  HG1 THR A 175      14.091  29.116  26.017  0.00  0.00     0.210 HD
ATOM   1683  H   THR A 175      12.924  29.163  24.564  0.00  0.00     0.163 HD
ATOM   1684  N   SER A 179      22.100  30.915  24.613  0.00  0.00    -0.324 NA
ATOM   1685  CA  SER A 179      22.012  31.212  26.051  0.00  0.00     0.214 C 
ATOM   1686  C   SER A 179      23.397  31.228  26.696  0.00  0.00     0.244 C 
ATOM   1687  O   SER A 179      24.019  30.177  26.877  0.00  0.00    -0.271 OA
ATOM   1688  CB  SER A 179      21.122  30.195  26.774  0.00  0.00     0.200 C 
ATOM   1689  OG  SER A 179      21.620  28.878  26.639  0.00  0.00    -0.398 OA
ATOM   1690  H   SER A 179      22.965  30.746  24.130  0.00  0.00     0.180 HD
ATOM   1691  HG  SER A 179      22.457  28.887  26.095  0.00  0.00     0.209 HD
ATOM   1692  N   PHE A 180      23.852  32.420  27.076  0.00  0.00    -0.346 N 
ATOM   1693  CA  PHE A 180      25.202  32.598  27.630  0.00  0.00     0.180 C 
ATOM   1694  C   PHE A 180      25.410  31.937  29.002  0.00  0.00     0.241 C 
ATOM   1695  O   PHE A 180      24.675  32.208  29.964  0.00  0.00    -0.271 OA
ATOM   1696  CB  PHE A 180      25.547  34.072  27.790  0.00  0.00     0.073 C 
ATOM   1697  CG  PHE A 180      26.931  34.305  28.340  0.00  0.00    -0.056 A 
ATOM   1698  CD1 PHE A 180      28.044  34.068  27.546  0.00  0.00     0.007 A 
ATOM   1699  CD2 PHE A 180      27.138  34.762  29.650  0.00  0.00     0.007 A 
ATOM   1700  CE1 PHE A 180      29.328  34.269  28.013  0.00  0.00     0.001 A 
ATOM   1701  CE2 PHE A 180      28.438  34.968  30.125  0.00  0.00     0.001 A 
ATOM   1702  CZ  PHE A 180      29.534  34.715  29.312  0.00  0.00     0.000 A 
ATOM   1703  H   PHE A 180      23.183  33.204  26.950  0.00  0.00     0.163 HD
ATOM   1704  N   MET A 181      26.451  31.123  29.082  0.00  0.00    -0.346 N 
ATOM   1705  CA  MET A 181      26.986  30.663  30.362  0.00  0.00     0.177 C 
ATOM   1706  C   MET A 181      28.496  30.767  30.360  0.00  0.00     0.241 C 
ATOM   1707  O   MET A 181      29.145  30.410  29.375  0.00  0.00    -0.271 OA
ATOM   1708  CB  MET A 181      26.630  29.193  30.615  0.00  0.00     0.045 C 
ATOM   1709  CG  MET A 181      26.015  28.946  31.973  0.00  0.00     0.076 C 
ATOM   1710  SD  MET A 181      24.242  29.198  31.819  0.00  0.00    -0.173 SA
ATOM   1711  CE  MET A 181      23.785  27.723  30.898  0.00  0.00     0.089 C 
ATOM   1712  H   MET A 181      26.855  30.839  28.163  0.00  0.00     0.163 HD
ATOM   1713  N   MET A 182      29.042  31.230  31.485  0.00  0.00    -0.346 N 
ATOM   1714  CA  MET A 182      30.428  30.949  31.842  0.00  0.00     0.177 C 
ATOM   1715  C   MET A 182      30.497  29.453  32.037  0.00  0.00     0.241 C 
ATOM   1716  O   MET A 182      29.880  28.910  32.977  0.00  0.00    -0.271 OA
ATOM   1717  CB  MET A 182      30.795  31.627  33.168  0.00  0.00     0.045 C 
ATOM   1718  CG  MET A 182      30.913  33.119  33.103  0.00  0.00     0.076 C 
ATOM   1719  SD  MET A 182      32.250  33.543  31.998  0.00  0.00    -0.173 SA
ATOM   1720  CE  MET A 182      32.279  35.308  32.252  0.00  0.00     0.089 C 
ATOM   1721  H   MET A 182      28.402  31.799  32.074  0.00  0.00     0.163 HD
ATOM   1722  N   THR A 183      31.197  28.761  31.153  0.00  0.00    -0.344 N 
ATOM   1723  CA  THR A 183      31.258  27.311  31.259  0.00  0.00     0.205 C 
ATOM   1724  C   THR A 183      32.333  26.784  30.324  0.00  0.00     0.245 C 
ATOM   1725  O   THR A 183      32.605  27.425  29.300  0.00  0.00    -0.271 OA
ATOM   1726  CB  THR A 183      29.883  26.682  30.919  0.00  0.00     0.146 C 
ATOM   1727  OG1 THR A 183      29.874  25.284  31.262  0.00  0.00    -0.393 OA
ATOM   1728  CG2 THR A 183      29.553  26.876  29.431  0.00  0.00     0.042 C 
ATOM   1729  HG1 THR A 183      30.794  25.063  31.648  0.00  0.00     0.210 HD
ATOM   1730  H   THR A 183      31.668  29.309  30.425  0.00  0.00     0.163 HD
ATOM   1731  N   PRO A 184      32.991  25.654  30.704  0.00  0.00    -0.337 N 
ATOM   1732  CA  PRO A 184      33.803  24.860  29.770  0.00  0.00     0.179 C 
ATOM   1733  C   PRO A 184      32.922  23.889  28.964  0.00  0.00     0.241 C 
ATOM   1734  O   PRO A 184      33.387  23.268  27.991  0.00  0.00    -0.271 OA
ATOM   1735  CB  PRO A 184      34.731  24.079  30.702  0.00  0.00     0.037 C 
ATOM   1736  CG  PRO A 184      33.885  23.826  31.910  0.00  0.00     0.022 C 
ATOM   1737  CD  PRO A 184      32.993  25.046  32.057  0.00  0.00     0.127 C 
ATOM   1738  N   TYR A 185      31.662  23.764  29.369  0.00  0.00    -0.346 N 
ATOM   1739  CA  TYR A 185      30.727  22.920  28.645  0.00  0.00     0.180 C 
ATOM   1740  C   TYR A 185      30.264  23.575  27.348  0.00  0.00     0.241 C 
ATOM   1741  O   TYR A 185      30.148  24.792  27.252  0.00  0.00    -0.271 OA
ATOM   1742  CB  TYR A 185      29.564  22.521  29.549  0.00  0.00     0.073 C 
ATOM   1743  CG  TYR A 185      29.990  21.471  30.550  0.00  0.00    -0.056 A 
ATOM   1744  CD1 TYR A 185      30.244  20.169  30.133  0.00  0.00     0.010 A 
ATOM   1745  CD2 TYR A 185      30.198  21.786  31.895  0.00  0.00     0.010 A 
ATOM   1746  CE1 TYR A 185      30.658  19.198  31.019  0.00  0.00     0.037 A 
ATOM   1747  CE2 TYR A 185      30.609  20.815  32.798  0.00  0.00     0.037 A 
ATOM   1748  CZ  TYR A 185      30.838  19.519  32.347  0.00  0.00     0.065 A 
ATOM   1749  OH  TYR A 185      31.239  18.519  33.201  0.00  0.00    -0.361 OA
ATOM   1750  HH  TYR A 185      31.304  18.922  34.144  0.00  0.00     0.217 HD
ATOM   1751  H   TYR A 185      31.418  24.303  30.216  0.00  0.00     0.163 HD
ATOM   1752  N   VAL A 186      30.091  22.750  26.326  0.00  0.00    -0.346 N 
ATOM   1753  CA  VAL A 186      29.750  23.231  25.000  0.00  0.00     0.180 C 
ATOM   1754  C   VAL A 186      28.379  22.664  24.634  0.00  0.00     0.241 C 
ATOM   1755  O   VAL A 186      28.078  21.512  24.942  0.00  0.00    -0.271 OA
ATOM   1756  CB  VAL A 186      30.828  22.813  23.982  0.00  0.00     0.009 C 
ATOM   1757  CG1 VAL A 186      30.379  23.118  22.552  0.00  0.00     0.012 C 
ATOM   1758  CG2 VAL A 186      32.144  23.525  24.309  0.00  0.00     0.012 C 
ATOM   1759  H   VAL A 186      30.219  21.741  26.555  0.00  0.00     0.163 HD
ATOM   1760  N   VAL A 187      27.537  23.501  24.037  0.00  0.00    -0.346 N 
ATOM   1761  CA  VAL A 187      26.205  23.079  23.639  0.00  0.00     0.180 C 
ATOM   1762  C   VAL A 187      26.349  22.335  22.337  0.00  0.00     0.241 C 
ATOM   1763  O   VAL A 187      27.041  22.787  21.438  0.00  0.00    -0.271 OA
ATOM   1764  CB  VAL A 187      25.243  24.266  23.398  0.00  0.00     0.009 C 
ATOM   1765  CG1 VAL A 187      23.835  23.746  23.080  0.00  0.00     0.012 C 
ATOM   1766  CG2 VAL A 187      25.214  25.215  24.601  0.00  0.00     0.012 C 
ATOM   1767  H   VAL A 187      27.908  24.458  23.885  0.00  0.00     0.163 HD
ATOM   1768  N   THR A 188      25.723  21.170  22.253  0.00  0.00    -0.344 N 
ATOM   1769  CA  THR A 188      25.741  20.413  20.978  0.00  0.00     0.205 C 
ATOM   1770  C   THR A 188      24.635  20.955  20.067  0.00  0.00     0.243 C 
ATOM   1771  O   THR A 188      23.475  20.866  20.403  0.00  0.00    -0.271 OA
ATOM   1772  CB  THR A 188      25.529  18.936  21.269  0.00  0.00     0.146 C 
ATOM   1773  OG1 THR A 188      26.624  18.435  22.058  0.00  0.00    -0.393 OA
ATOM   1774  CG2 THR A 188      25.441  18.152  19.984  0.00  0.00     0.042 C 
ATOM   1775  HG1 THR A 188      27.266  19.204  22.221  0.00  0.00     0.210 HD
ATOM   1776  H   THR A 188      25.247  20.846  23.097  0.00  0.00     0.163 HD
ATOM   1777  N   ARG A 189      25.019  21.452  18.902  0.00  0.00    -0.346 N 
ATOM   1778  CA  ARG A 189      24.114  22.116  17.966  0.00  0.00     0.176 C 
ATOM   1779  C   ARG A 189      23.812  21.329  16.677  0.00  0.00     0.241 C 
ATOM   1780  O   ARG A 189      23.013  21.778  15.849  0.00  0.00    -0.271 OA
ATOM   1781  CB  ARG A 189      24.682  23.471  17.616  0.00  0.00     0.036 C 
ATOM   1782  CG  ARG A 189      24.736  24.387  18.840  0.00  0.00     0.023 C 
ATOM   1783  CD  ARG A 189      25.197  25.796  18.499  0.00  0.00     0.138 C 
ATOM   1784  NE  ARG A 189      25.224  26.635  19.697  0.00  0.00    -0.227 N 
ATOM   1785  CZ  ARG A 189      26.205  26.633  20.608  0.00  0.00     0.665 C 
ATOM   1786  NH1 ARG A 189      26.122  27.430  21.674  0.00  0.00    -0.235 N 
ATOM   1787  NH2 ARG A 189      27.273  25.839  20.466  0.00  0.00    -0.235 N 
ATOM   1788  HE  ARG A 189      24.449  27.261  19.851  0.00  0.00     0.177 HD
ATOM   1789 2HH2 ARG A 189      27.999  25.856  21.129  0.00  0.00     0.174 HD
ATOM   1790 1HH2 ARG A 189      27.324  25.224  19.673  0.00  0.00     0.174 HD
ATOM   1791  H   ARG A 189      26.045  21.329  18.701  0.00  0.00     0.163 HD
ATOM   1792 2HH1 ARG A 189      26.876  27.432  22.341  0.00  0.00     0.174 HD
ATOM   1793 1HH1 ARG A 189      25.329  28.011  21.807  0.00  0.00     0.174 HD
ATOM   1794  N   TYR A 190      24.451  20.169  16.527  0.00  0.00    -0.346 N 
ATOM   1795  CA  TYR A 190      24.447  19.412  15.266  0.00  0.00     0.180 C 
ATOM   1796  C   TYR A 190      23.063  18.945  14.786  0.00  0.00     0.241 C 
ATOM   1797  O   TYR A 190      22.923  18.511  13.637  0.00  0.00    -0.271 OA
ATOM   1798  CB  TYR A 190      25.286  18.134  15.401  0.00  0.00     0.073 C 
ATOM   1799  CG  TYR A 190      26.653  18.305  15.999  0.00  0.00    -0.056 A 
ATOM   1800  CD1 TYR A 190      27.425  19.369  15.668  0.00  0.00     0.010 A 
ATOM   1801  CD2 TYR A 190      27.161  17.365  16.886  0.00  0.00     0.010 A 
ATOM   1802  CE1 TYR A 190      28.689  19.531  16.233  0.00  0.00     0.037 A 
ATOM   1803  CE2 TYR A 190      28.429  17.527  17.441  0.00  0.00     0.037 A 
ATOM   1804  CZ  TYR A 190      29.169  18.596  17.087  0.00  0.00     0.065 A 
ATOM   1805  OH  TYR A 190      30.449  18.763  17.633  0.00  0.00    -0.361 OA
ATOM   1806  HH  TYR A 190      30.644  17.963  18.226  0.00  0.00     0.217 HD
ATOM   1807  H   TYR A 190      24.956  19.841  17.380  0.00  0.00     0.163 HD
ATOM   1808  N   TYR A 191      22.094  18.880  15.702  0.00  0.00    -0.346 N 
ATOM   1809  CA  TYR A 191      20.771  18.329  15.427  0.00  0.00     0.180 C 
ATOM   1810  C   TYR A 191      19.728  19.399  15.244  0.00  0.00     0.241 C 
ATOM   1811  O   TYR A 191      18.555  19.052  15.060  0.00  0.00    -0.271 OA
ATOM   1812  CB  TYR A 191      20.369  17.296  16.555  0.00  0.00     0.073 C 
ATOM   1813  CG  TYR A 191      21.456  16.284  16.741  0.00  0.00    -0.056 A 
ATOM   1814  CD1 TYR A 191      21.497  15.102  15.988  0.00  0.00     0.010 A 
ATOM   1815  CD2 TYR A 191      22.565  16.540  17.599  0.00  0.00     0.010 A 
ATOM   1816  CE1 TYR A 191      22.521  14.213  16.073  0.00  0.00     0.037 A 
ATOM   1817  CE2 TYR A 191      23.606  15.644  17.701  0.00  0.00     0.037 A 
ATOM   1818  CZ  TYR A 191      23.653  14.505  16.927  0.00  0.00     0.065 A 
ATOM   1819  OH  TYR A 191      24.689  13.677  17.026  0.00  0.00    -0.361 OA
ATOM   1820  HH  TYR A 191      25.350  14.051  17.678  0.00  0.00     0.217 HD
ATOM   1821  H   TYR A 191      22.368  19.261  16.639  0.00  0.00     0.163 HD
ATOM   1822  N   ARG A 192      20.131  20.660  15.320  0.00  0.00    -0.346 N 
ATOM   1823  CA  ARG A 192      19.172  21.740  15.266  0.00  0.00     0.176 C 
ATOM   1824  C   ARG A 192      18.717  22.053  13.829  0.00  0.00     0.241 C 
ATOM   1825  O   ARG A 192      19.470  21.999  12.859  0.00  0.00    -0.271 OA
ATOM   1826  CB  ARG A 192      19.690  22.954  15.945  0.00  0.00     0.036 C 
ATOM   1827  CG  ARG A 192      19.886  22.725  17.439  0.00  0.00     0.023 C 
ATOM   1828  CD  ARG A 192      20.549  23.919  18.110  0.00  0.00     0.138 C 
ATOM   1829  NE  ARG A 192      20.563  23.683  19.564  0.00  0.00    -0.227 N 
ATOM   1830  CZ  ARG A 192      20.953  24.585  20.453  0.00  0.00     0.665 C 
ATOM   1831  NH1 ARG A 192      21.342  25.793  20.041  0.00  0.00    -0.235 N 
ATOM   1832  NH2 ARG A 192      20.960  24.271  21.724  0.00  0.00    -0.235 N 
ATOM   1833  HE  ARG A 192      20.259  22.786  19.893  0.00  0.00     0.177 HD
ATOM   1834 2HH2 ARG A 192      21.272  24.939  22.414  0.00  0.00     0.174 HD
ATOM   1835 1HH2 ARG A 192      20.655  23.364  22.030  0.00  0.00     0.174 HD
ATOM   1836  H   ARG A 192      21.151  20.792  15.417  0.00  0.00     0.163 HD
ATOM   1837 2HH1 ARG A 192      21.655  26.468  20.726  0.00  0.00     0.174 HD
ATOM   1838 1HH1 ARG A 192      21.323  26.027  19.078  0.00  0.00     0.174 HD
ATOM   1839  N   ALA A 193      17.422  22.277  13.709  0.00  0.00    -0.346 N 
ATOM   1840  CA  ALA A 193      16.813  22.504  12.384  0.00  0.00     0.172 C 
ATOM   1841  C   ALA A 193      17.260  23.800  11.696  0.00  0.00     0.243 C 
ATOM   1842  O   ALA A 193      17.617  24.768  12.357  0.00  0.00    -0.271 OA
ATOM   1843  CB  ALA A 193      15.317  22.533  12.565  0.00  0.00     0.042 C 
ATOM   1844  H   ALA A 193      16.882  22.281  14.587  0.00  0.00     0.163 HD
ATOM   1845  N   PRO A 194      17.177  23.850  10.379  0.00  0.00    -0.337 N 
ATOM   1846  CA  PRO A 194      17.480  25.053   9.613  0.00  0.00     0.179 C 
ATOM   1847  C   PRO A 194      16.770  26.277  10.144  0.00  0.00     0.241 C 
ATOM   1848  O   PRO A 194      17.393  27.351  10.238  0.00  0.00    -0.271 OA
ATOM   1849  CB  PRO A 194      17.005  24.672   8.199  0.00  0.00     0.037 C 
ATOM   1850  CG  PRO A 194      17.346  23.209   8.150  0.00  0.00     0.022 C 
ATOM   1851  CD  PRO A 194      16.911  22.701   9.492  0.00  0.00     0.127 C 
ATOM   1852  N   GLU A 195      15.515  26.149  10.547  0.00  0.00    -0.346 N 
ATOM   1853  CA  GLU A 195      14.796  27.333  11.025  0.00  0.00     0.177 C 
ATOM   1854  C   GLU A 195      15.353  27.776  12.415  0.00  0.00     0.241 C 
ATOM   1855  O   GLU A 195      15.339  28.990  12.739  0.00  0.00    -0.271 OA
ATOM   1856  CB  GLU A 195      13.283  27.129  10.919  0.00  0.00     0.045 C 
ATOM   1857  CG  GLU A 195      12.728  25.973  11.677  0.00  0.00     0.116 C 
ATOM   1858  CD  GLU A 195      12.684  24.591  10.961  0.00  0.00     0.172 C 
ATOM   1859  OE1 GLU A 195      11.868  23.767  11.428  0.00  0.00    -0.648 OA
ATOM   1860  OE2 GLU A 195      13.472  24.342  10.036  0.00  0.00    -0.648 OA
ATOM   1861  H   GLU A 195      15.115  25.212  10.499  0.00  0.00     0.163 HD
ATOM   1862  N   VAL A 196      15.951  26.883  13.173  0.00  0.00    -0.346 N 
ATOM   1863  CA  VAL A 196      16.669  27.256  14.420  0.00  0.00     0.180 C 
ATOM   1864  C   VAL A 196      18.025  27.922  14.096  0.00  0.00     0.241 C 
ATOM   1865  O   VAL A 196      18.366  28.997  14.655  0.00  0.00    -0.271 OA
ATOM   1866  CB  VAL A 196      16.870  26.046  15.341  0.00  0.00     0.009 C 
ATOM   1867  CG1 VAL A 196      17.708  26.424  16.589  0.00  0.00     0.012 C 
ATOM   1868  CG2 VAL A 196      15.521  25.479  15.741  0.00  0.00     0.012 C 
ATOM   1869  H   VAL A 196      15.889  25.900  12.843  0.00  0.00     0.163 HD
ATOM   1870  N   ILE A 197      18.770  27.315  13.181  0.00  0.00    -0.346 N 
ATOM   1871  CA  ILE A 197      20.094  27.772  12.744  0.00  0.00     0.180 C 
ATOM   1872  C   ILE A 197      19.981  29.192  12.202  0.00  0.00     0.241 C 
ATOM   1873  O   ILE A 197      20.853  30.052  12.531  0.00  0.00    -0.271 OA
ATOM   1874  CB  ILE A 197      20.676  26.852  11.632  0.00  0.00     0.013 C 
ATOM   1875  CG1 ILE A 197      21.024  25.461  12.175  0.00  0.00     0.002 C 
ATOM   1876  CG2 ILE A 197      21.863  27.528  10.912  0.00  0.00     0.012 C 
ATOM   1877  CD1 ILE A 197      21.275  24.431  11.073  0.00  0.00     0.005 C 
ATOM   1878  H   ILE A 197      18.319  26.446  12.777  0.00  0.00     0.163 HD
ATOM   1879  N   LEU A 198      18.926  29.478  11.417  0.00  0.00    -0.346 N 
ATOM   1880  CA  LEU A 198      18.802  30.742  10.695  0.00  0.00     0.177 C 
ATOM   1881  C   LEU A 198      17.958  31.762  11.463  0.00  0.00     0.240 C 
ATOM   1882  O   LEU A 198      17.751  32.847  10.986  0.00  0.00    -0.271 OA
ATOM   1883  CB  LEU A 198      18.218  30.571   9.303  0.00  0.00     0.038 C 
ATOM   1884  CG  LEU A 198      19.035  29.684   8.354  0.00  0.00    -0.020 C 
ATOM   1885  CD1 LEU A 198      18.322  29.362   7.067  0.00  0.00     0.009 C 
ATOM   1886  CD2 LEU A 198      20.406  30.315   8.063  0.00  0.00     0.009 C 
ATOM   1887  H   LEU A 198      18.212  28.720  11.373  0.00  0.00     0.163 HD
ATOM   1888  N   GLY A 199      17.446  31.382  12.614  0.00  0.00    -0.351 N 
ATOM   1889  CA  GLY A 199      16.665  32.291  13.456  0.00  0.00     0.225 C 
ATOM   1890  C   GLY A 199      15.307  32.604  12.856  0.00  0.00     0.236 C 
ATOM   1891  O   GLY A 199      14.798  33.712  13.033  0.00  0.00    -0.272 OA
ATOM   1892  H   GLY A 199      17.637  30.392  12.879  0.00  0.00     0.163 HD
ATOM   1893  N   MET A 200      14.710  31.633  12.158  0.00  0.00    -0.346 N 
ATOM   1894  CA  MET A 200      13.381  31.786  11.582  0.00  0.00     0.177 C 
ATOM   1895  C   MET A 200      12.376  31.422  12.680  0.00  0.00     0.240 C 
ATOM   1896  O   MET A 200      12.745  30.957  13.752  0.00  0.00    -0.271 OA
ATOM   1897  CB  MET A 200      13.159  30.822  10.379  0.00  0.00     0.045 C 
ATOM   1898  CG  MET A 200      14.023  31.031   9.129  0.00  0.00     0.076 C 
ATOM   1899  SD  MET A 200      13.921  29.621   7.962  0.00  0.00    -0.173 SA
ATOM   1900  CE  MET A 200      12.607  30.100   6.856  0.00  0.00     0.089 C 
ATOM   1901  H   MET A 200      15.278  30.763  12.064  0.00  0.00     0.163 HD
ATOM   1902  N   GLY A 201      11.104  31.580  12.391  0.00  0.00    -0.351 N 
ATOM   1903  CA  GLY A 201      10.093  30.994  13.262  0.00  0.00     0.225 C 
ATOM   1904  C   GLY A 201      10.136  29.477  13.123  0.00  0.00     0.236 C 
ATOM   1905  O   GLY A 201      10.839  28.962  12.268  0.00  0.00    -0.272 OA
ATOM   1906  H   GLY A 201      10.892  32.121  11.546  0.00  0.00     0.163 HD
ATOM   1907  N   TYR A 202       9.413  28.790  13.993  0.00  0.00    -0.346 N 
ATOM   1908  CA  TYR A 202       9.295  27.320  13.926  0.00  0.00     0.180 C 
ATOM   1909  C   TYR A 202       7.921  26.821  14.332  0.00  0.00     0.241 C 
ATOM   1910  O   TYR A 202       7.119  27.501  14.985  0.00  0.00    -0.271 OA
ATOM   1911  CB  TYR A 202      10.383  26.672  14.768  0.00  0.00     0.073 C 
ATOM   1912  CG  TYR A 202      10.239  26.971  16.256  0.00  0.00    -0.056 A 
ATOM   1913  CD1 TYR A 202      10.796  28.114  16.791  0.00  0.00     0.010 A 
ATOM   1914  CD2 TYR A 202       9.458  26.174  17.086  0.00  0.00     0.010 A 
ATOM   1915  CE1 TYR A 202      10.616  28.431  18.102  0.00  0.00     0.037 A 
ATOM   1916  CE2 TYR A 202       9.277  26.488  18.433  0.00  0.00     0.037 A 
ATOM   1917  CZ  TYR A 202       9.869  27.616  18.918  0.00  0.00     0.065 A 
ATOM   1918  OH  TYR A 202       9.706  27.937  20.231  0.00  0.00    -0.361 OA
ATOM   1919  HH  TYR A 202       9.145  27.214  20.680  0.00  0.00     0.217 HD
ATOM   1920  H   TYR A 202       8.938  29.359  14.721  0.00  0.00     0.163 HD
ATOM   1921  N   LYS A 203       7.658  25.586  13.980  0.00  0.00    -0.346 N 
ATOM   1922  CA  LYS A 203       6.454  24.892  14.370  0.00  0.00     0.176 C 
ATOM   1923  C   LYS A 203       6.848  23.481  14.865  0.00  0.00     0.241 C 
ATOM   1924  O   LYS A 203       8.031  23.204  15.073  0.00  0.00    -0.271 OA
ATOM   1925  CB  LYS A 203       5.450  24.847  13.231  0.00  0.00     0.035 C 
ATOM   1926  CG  LYS A 203       4.908  26.236  12.897  0.00  0.00     0.004 C 
ATOM   1927  CD  LYS A 203       4.049  26.213  11.628  0.00  0.00     0.027 C 
ATOM   1928  CE  LYS A 203       3.233  27.487  11.460  0.00  0.00     0.229 C 
ATOM   1929  NZ  LYS A 203       2.263  27.353  10.318  0.00  0.00    -0.079 N 
ATOM   1930  HZ1 LYS A 203       1.370  27.685  10.611  0.00  0.00     0.274 HD
ATOM   1931  HZ3 LYS A 203       2.592  27.895   9.548  0.00  0.00     0.274 HD
ATOM   1932  HZ2 LYS A 203       2.201  26.393  10.057  0.00  0.00     0.274 HD
ATOM   1933  H   LYS A 203       8.404  25.139  13.384  0.00  0.00     0.163 HD
ATOM   1934  N   GLU A 204       5.857  22.647  15.103  0.00  0.00    -0.346 N 
ATOM   1935  CA  GLU A 204       6.061  21.324  15.735  0.00  0.00     0.177 C 
ATOM   1936  C   GLU A 204       7.090  20.483  15.004  0.00  0.00     0.241 C 
ATOM   1937  O   GLU A 204       7.913  19.794  15.618  0.00  0.00    -0.271 OA
ATOM   1938  CB  GLU A 204       4.709  20.565  15.825  0.00  0.00     0.045 C 
ATOM   1939  CG  GLU A 204       3.877  20.993  17.030  0.00  0.00     0.116 C 
ATOM   1940  CD  GLU A 204       3.086  22.238  16.828  0.00  0.00     0.172 C 
ATOM   1941  OE1 GLU A 204       3.229  22.953  15.798  0.00  0.00    -0.648 OA
ATOM   1942  OE2 GLU A 204       2.291  22.532  17.782  0.00  0.00    -0.648 OA
ATOM   1943  H   GLU A 204       4.913  22.985  14.814  0.00  0.00     0.163 HD
ATOM   1944  N   ASN A 205       7.066  20.533  13.681  0.00  0.00    -0.346 N 
ATOM   1945  CA  ASN A 205       7.999  19.696  12.921  0.00  0.00     0.185 C 
ATOM   1946  C   ASN A 205       9.456  20.121  12.882  0.00  0.00     0.241 C 
ATOM   1947  O   ASN A 205      10.276  19.451  12.259  0.00  0.00    -0.271 OA
ATOM   1948  CB  ASN A 205       7.462  19.370  11.531  0.00  0.00     0.137 C 
ATOM   1949  CG  ASN A 205       7.609  20.499  10.564  0.00  0.00     0.217 C 
ATOM   1950  OD1 ASN A 205       7.980  21.606  10.896  0.00  0.00    -0.274 OA
ATOM   1951  ND2 ASN A 205       7.285  20.203   9.326  0.00  0.00    -0.370 N 
ATOM   1952 2HD2 ASN A 205       7.362  20.919   8.596  0.00  0.00     0.159 HD
ATOM   1953 1HD2 ASN A 205       6.964  19.293   9.078  0.00  0.00     0.159 HD
ATOM   1954  H   ASN A 205       6.385  21.164  13.261  0.00  0.00     0.163 HD
ATOM   1955  N   VAL A 206       9.813  21.164  13.620  0.00  0.00    -0.346 N 
ATOM   1956  CA  VAL A 206      11.188  21.454  13.930  0.00  0.00     0.180 C 
ATOM   1957  C   VAL A 206      11.851  20.214  14.548  0.00  0.00     0.241 C 
ATOM   1958  O   VAL A 206      13.006  19.918  14.307  0.00  0.00    -0.271 OA
ATOM   1959  CB  VAL A 206      11.261  22.711  14.856  0.00  0.00     0.009 C 
ATOM   1960  CG1 VAL A 206      10.801  22.398  16.294  0.00  0.00     0.012 C 
ATOM   1961  CG2 VAL A 206      12.635  23.335  14.855  0.00  0.00     0.012 C 
ATOM   1962  H   VAL A 206       9.010  21.749  13.951  0.00  0.00     0.163 HD
ATOM   1963  N   ASP A 207      11.071  19.464  15.291  0.00  0.00    -0.345 N 
ATOM   1964  CA  ASP A 207      11.609  18.286  15.971  0.00  0.00     0.186 C 
ATOM   1965  C   ASP A 207      11.868  17.140  15.036  0.00  0.00     0.241 C 
ATOM   1966  O   ASP A 207      12.686  16.254  15.324  0.00  0.00    -0.271 OA
ATOM   1967  CB  ASP A 207      10.671  17.903  17.116  0.00  0.00     0.147 C 
ATOM   1968  CG  ASP A 207      10.745  18.820  18.294  0.00  0.00     0.175 C 
ATOM   1969  OD1 ASP A 207      11.824  19.414  18.512  0.00  0.00    -0.648 OA
ATOM   1970  OD2 ASP A 207       9.701  18.919  19.021  0.00  0.00    -0.648 OA
ATOM   1971  H   ASP A 207      10.086  19.759  15.356  0.00  0.00     0.163 HD
ATOM   1972  N   LEU A 208      11.181  17.123  13.884  0.00  0.00    -0.346 N 
ATOM   1973  CA  LEU A 208      11.371  16.021  12.940  0.00  0.00     0.177 C 
ATOM   1974  C   LEU A 208      12.695  16.110  12.216  0.00  0.00     0.241 C 
ATOM   1975  O   LEU A 208      13.275  15.088  11.806  0.00  0.00    -0.271 OA
ATOM   1976  CB  LEU A 208      10.224  15.910  11.939  0.00  0.00     0.038 C 
ATOM   1977  CG  LEU A 208       9.035  15.074  12.356  0.00  0.00    -0.020 C 
ATOM   1978  CD1 LEU A 208       9.410  13.585  12.437  0.00  0.00     0.009 C 
ATOM   1979  CD2 LEU A 208       8.527  15.571  13.673  0.00  0.00     0.009 C 
ATOM   1980  H   LEU A 208      10.546  17.911  13.736  0.00  0.00     0.163 HD
ATOM   1981  N   TRP A 209      13.199  17.339  12.049  0.00  0.00    -0.346 N 
ATOM   1982  CA  TRP A 209      14.572  17.497  11.510  0.00  0.00     0.181 C 
ATOM   1983  C   TRP A 209      15.556  16.777  12.420  0.00  0.00     0.241 C 
ATOM   1984  O   TRP A 209      16.421  16.061  11.972  0.00  0.00    -0.271 OA
ATOM   1985  CB  TRP A 209      14.936  18.948  11.392  0.00  0.00     0.075 C 
ATOM   1986  CG  TRP A 209      16.352  19.129  10.975  0.00  0.00    -0.028 A 
ATOM   1987  CD1 TRP A 209      17.433  19.251  11.798  0.00  0.00     0.096 A 
ATOM   1988  CD2 TRP A 209      16.844  19.253   9.647  0.00  0.00    -0.002 A 
ATOM   1989  NE1 TRP A 209      18.583  19.403  11.048  0.00  0.00    -0.365 N 
ATOM   1990  CE2 TRP A 209      18.235  19.405   9.736  0.00  0.00     0.042 A 
ATOM   1991  CE3 TRP A 209      16.234  19.266   8.381  0.00  0.00     0.014 A 
ATOM   1992  CZ2 TRP A 209      19.016  19.603   8.608  0.00  0.00     0.030 A 
ATOM   1993  CZ3 TRP A 209      17.028  19.454   7.285  0.00  0.00     0.001 A 
ATOM   1994  CH2 TRP A 209      18.392  19.622   7.412  0.00  0.00     0.002 A 
ATOM   1995  HE1 TRP A 209      19.503  19.494  11.415  0.00  0.00     0.165 HD
ATOM   1996  H   TRP A 209      12.594  18.114  12.309  0.00  0.00     0.163 HD
ATOM   1997  N   SER A 210      15.430  17.007  13.724  0.00  0.00    -0.344 N 
ATOM   1998  CA  SER A 210      16.355  16.389  14.665  0.00  0.00     0.200 C 
ATOM   1999  C   SER A 210      16.254  14.885  14.675  0.00  0.00     0.243 C 
ATOM   2000  O   SER A 210      17.261  14.178  14.699  0.00  0.00    -0.271 OA
ATOM   2001  CB  SER A 210      16.136  16.941  16.077  0.00  0.00     0.199 C 
ATOM   2002  OG  SER A 210      16.141  18.356  16.080  0.00  0.00    -0.398 OA
ATOM   2003  H   SER A 210      14.659  17.629  13.993  0.00  0.00     0.163 HD
ATOM   2004  HG  SER A 210      16.286  18.700  15.157  0.00  0.00     0.209 HD
ATOM   2005  N   VAL A 211      15.019  14.368  14.586  0.00  0.00    -0.346 N 
ATOM   2006  CA  VAL A 211      14.854  12.928  14.449  0.00  0.00     0.180 C 
ATOM   2007  C   VAL A 211      15.546  12.427  13.182  0.00  0.00     0.241 C 
ATOM   2008  O   VAL A 211      16.222  11.391  13.173  0.00  0.00    -0.271 OA
ATOM   2009  CB  VAL A 211      13.362  12.464  14.498  0.00  0.00     0.009 C 
ATOM   2010  CG1 VAL A 211      13.230  10.990  14.224  0.00  0.00     0.012 C 
ATOM   2011  CG2 VAL A 211      12.735  12.870  15.813  0.00  0.00     0.012 C 
ATOM   2012  H   VAL A 211      14.254  15.044  14.622  0.00  0.00     0.163 HD
ATOM   2013  N   GLY A 212      15.426  13.167  12.077  0.00  0.00    -0.351 N 
ATOM   2014  CA  GLY A 212      16.150  12.812  10.871  0.00  0.00     0.225 C 
ATOM   2015  C   GLY A 212      17.631  12.732  11.016  0.00  0.00     0.236 C 
ATOM   2016  O   GLY A 212      18.308  11.864  10.482  0.00  0.00    -0.272 OA
ATOM   2017  H   GLY A 212      14.797  13.979  12.161  0.00  0.00     0.163 HD
ATOM   2018  N   CYS A 213      18.179  13.712  11.721  0.00  0.00    -0.346 N 
ATOM   2019  CA  CYS A 213      19.617  13.725  11.955  0.00  0.00     0.185 C 
ATOM   2020  C   CYS A 213      20.071  12.549  12.777  0.00  0.00     0.241 C 
ATOM   2021  O   CYS A 213      21.116  11.952  12.532  0.00  0.00    -0.271 OA
ATOM   2022  CB  CYS A 213      20.022  15.009  12.672  0.00  0.00     0.105 C 
ATOM   2023  SG  CYS A 213      19.906  16.540  11.715  0.00  0.00    -0.180 SA
ATOM   2024  H   CYS A 213      17.530  14.428  12.071  0.00  0.00     0.163 HD
ATOM   2025  HG  CYS A 213      19.569  16.301  10.792  0.00  0.00     0.101 HD
ATOM   2026  N   ILE A 214      19.249  12.198  13.780  0.00  0.00    -0.346 N 
ATOM   2027  CA  ILE A 214      19.547  11.041  14.625  0.00  0.00     0.180 C 
ATOM   2028  C   ILE A 214      19.421   9.746  13.853  0.00  0.00     0.241 C 
ATOM   2029  O   ILE A 214      20.313   8.905  13.902  0.00  0.00    -0.271 OA
ATOM   2030  CB  ILE A 214      18.617  11.047  15.857  0.00  0.00     0.013 C 
ATOM   2031  CG1 ILE A 214      18.913  12.272  16.698  0.00  0.00     0.002 C 
ATOM   2032  CG2 ILE A 214      18.748   9.741  16.620  0.00  0.00     0.012 C 
ATOM   2033  CD1 ILE A 214      17.901  12.615  17.798  0.00  0.00     0.005 C 
ATOM   2034  H   ILE A 214      18.420  12.798  13.894  0.00  0.00     0.163 HD
ATOM   2035  N   MET A 215      18.350   9.596  13.065  0.00  0.00    -0.346 N 
ATOM   2036  CA  MET A 215      18.175   8.408  12.234  0.00  0.00     0.177 C 
ATOM   2037  C   MET A 215      19.326   8.274  11.276  0.00  0.00     0.240 C 
ATOM   2038  O   MET A 215      19.880   7.178  11.085  0.00  0.00    -0.271 OA
ATOM   2039  CB  MET A 215      16.878   8.507  11.454  0.00  0.00     0.045 C 
ATOM   2040  CG  MET A 215      16.578   7.251  10.659  0.00  0.00     0.076 C 
ATOM   2041  SD  MET A 215      15.009   7.399   9.796  0.00  0.00    -0.173 SA
ATOM   2042  CE  MET A 215      15.038   5.796   8.941  0.00  0.00     0.089 C 
ATOM   2043  H   MET A 215      17.674  10.380  13.098  0.00  0.00     0.163 HD
ATOM   2044  N   GLY A 216      19.692   9.361  10.610  0.00  0.00    -0.351 N 
ATOM   2045  CA  GLY A 216      20.730   9.278   9.636  0.00  0.00     0.225 C 
ATOM   2046  C   GLY A 216      22.075   8.859  10.280  0.00  0.00     0.236 C 
ATOM   2047  O   GLY A 216      22.845   8.083   9.713  0.00  0.00    -0.272 OA
ATOM   2048  H   GLY A 216      19.177  10.220  10.857  0.00  0.00     0.163 HD
ATOM   2049  N   GLU A 217      22.322   9.328  11.486  0.00  0.00    -0.346 N 
ATOM   2050  CA  GLU A 217      23.527   8.952  12.226  0.00  0.00     0.177 C 
ATOM   2051  C   GLU A 217      23.468   7.480  12.686  0.00  0.00     0.241 C 
ATOM   2052  O   GLU A 217      24.501   6.793  12.724  0.00  0.00    -0.271 OA
ATOM   2053  CB  GLU A 217      23.705   9.931  13.378  0.00  0.00     0.045 C 
ATOM   2054  CG  GLU A 217      24.957   9.724  14.219  0.00  0.00     0.116 C 
ATOM   2055  CD  GLU A 217      25.128  10.801  15.255  0.00  0.00     0.172 C 
ATOM   2056  OE1 GLU A 217      24.549  11.907  15.151  0.00  0.00    -0.648 OA
ATOM   2057  OE2 GLU A 217      25.896  10.530  16.232  0.00  0.00    -0.648 OA
ATOM   2058  H   GLU A 217      21.604   9.977  11.865  0.00  0.00     0.163 HD
ATOM   2059  N   MET A 218      22.268   6.992  13.025  0.00  0.00    -0.346 N 
ATOM   2060  CA  MET A 218      22.099   5.580  13.375  0.00  0.00     0.177 C 
ATOM   2061  C   MET A 218      22.434   4.689  12.197  0.00  0.00     0.241 C 
ATOM   2062  O   MET A 218      22.857   3.535  12.404  0.00  0.00    -0.271 OA
ATOM   2063  CB  MET A 218      20.707   5.284  13.922  0.00  0.00     0.045 C 
ATOM   2064  CG  MET A 218      20.449   5.911  15.274  0.00  0.00     0.076 C 
ATOM   2065  SD  MET A 218      18.665   6.055  15.702  0.00  0.00    -0.173 SA
ATOM   2066  CE  MET A 218      18.190   4.347  15.971  0.00  0.00     0.089 C 
ATOM   2067  H   MET A 218      21.499   7.679  13.017  0.00  0.00     0.163 HD
ATOM   2068  N   VAL A 219      22.138   5.166  10.981  0.00  0.00    -0.346 N 
ATOM   2069  CA  VAL A 219      22.361   4.414   9.766  0.00  0.00     0.180 C 
ATOM   2070  C   VAL A 219      23.823   4.464   9.337  0.00  0.00     0.241 C 
ATOM   2071  O   VAL A 219      24.411   3.413   9.006  0.00  0.00    -0.271 OA
ATOM   2072  CB  VAL A 219      21.458   4.932   8.622  0.00  0.00     0.009 C 
ATOM   2073  CG1 VAL A 219      21.844   4.284   7.327  0.00  0.00     0.012 C 
ATOM   2074  CG2 VAL A 219      20.020   4.609   8.938  0.00  0.00     0.012 C 
ATOM   2075  H   VAL A 219      21.731   6.132  10.996  0.00  0.00     0.163 HD
ATOM   2076  N   CYS A 220      24.423   5.648   9.318  0.00  0.00    -0.345 N 
ATOM   2077  CA  CYS A 220      25.779   5.779   8.783  0.00  0.00     0.185 C 
ATOM   2078  C   CYS A 220      26.864   5.809   9.857  0.00  0.00     0.241 C 
ATOM   2079  O   CYS A 220      28.072   5.719   9.535  0.00  0.00    -0.271 OA
ATOM   2080  CB  CYS A 220      25.889   6.965   7.874  0.00  0.00     0.105 C 
ATOM   2081  SG  CYS A 220      26.007   8.534   8.699  0.00  0.00    -0.180 SA
ATOM   2082  H   CYS A 220      23.876   6.432   9.696  0.00  0.00     0.163 HD
ATOM   2083  HG  CYS A 220      25.984   8.410   9.695  0.00  0.00     0.101 HD
ATOM   2084  N   HIS A 221      26.463   5.860  11.125  0.00  0.00    -0.346 N 
ATOM   2085  CA  HIS A 221      27.420   5.867  12.269  0.00  0.00     0.182 C 
ATOM   2086  C   HIS A 221      28.347   7.026  12.327  0.00  0.00     0.241 C 
ATOM   2087  O   HIS A 221      29.372   6.947  13.024  0.00  0.00    -0.271 OA
ATOM   2088  CB  HIS A 221      28.184   4.511  12.348  0.00  0.00     0.093 C 
ATOM   2089  CG  HIS A 221      27.282   3.362  12.164  0.00  0.00     0.030 A 
ATOM   2090  ND1 HIS A 221      26.339   2.996  13.098  0.00  0.00    -0.353 N 
ATOM   2091  CD2 HIS A 221      27.041   2.593  11.073  0.00  0.00     0.143 A 
ATOM   2092  CE1 HIS A 221      25.602   2.008  12.616  0.00  0.00     0.207 A 
ATOM   2093  NE2 HIS A 221      25.999   1.766  11.376  0.00  0.00    -0.254 NA
ATOM   2094  HD1 HIS A 221      26.228   3.413  14.000  0.00  0.00     0.166 HD
ATOM   2095  H   HIS A 221      25.434   5.895  11.262  0.00  0.00     0.163 HD
ATOM   2096  N   LYS A 222      27.946   8.129  11.671  0.00  0.00    -0.346 N 
ATOM   2097  CA  LYS A 222      28.680   9.423  11.655  0.00  0.00     0.176 C 
ATOM   2098  C   LYS A 222      27.659  10.537  11.911  0.00  0.00     0.241 C 
ATOM   2099  O   LYS A 222      26.547  10.446  11.397  0.00  0.00    -0.271 OA
ATOM   2100  CB  LYS A 222      29.282   9.731  10.279  0.00  0.00     0.035 C 
ATOM   2101  CG  LYS A 222      30.233   8.715   9.666  0.00  0.00     0.004 C 
ATOM   2102  CD  LYS A 222      30.707   9.239   8.293  0.00  0.00     0.027 C 
ATOM   2103  CE  LYS A 222      31.078   8.144   7.287  0.00  0.00     0.229 C 
ATOM   2104  NZ  LYS A 222      32.433   7.556   7.516  0.00  0.00    -0.079 N 
ATOM   2105  HZ1 LYS A 222      32.879   7.407   6.635  0.00  0.00     0.274 HD
ATOM   2106  HZ3 LYS A 222      32.976   8.187   8.067  0.00  0.00     0.274 HD
ATOM   2107  HZ2 LYS A 222      32.337   6.686   7.997  0.00  0.00     0.274 HD
ATOM   2108  H   LYS A 222      27.039   8.002  11.150  0.00  0.00     0.163 HD
ATOM   2109  N   ILE A 223      28.071  11.611  12.598  0.00  0.00    -0.346 N 
ATOM   2110  CA  ILE A 223      27.229  12.796  12.757  0.00  0.00     0.180 C 
ATOM   2111  C   ILE A 223      27.040  13.406  11.381  0.00  0.00     0.241 C 
ATOM   2112  O   ILE A 223      28.031  13.670  10.660  0.00  0.00    -0.271 OA
ATOM   2113  CB  ILE A 223      27.911  13.810  13.734  0.00  0.00     0.013 C 
ATOM   2114  CG1 ILE A 223      27.960  13.228  15.172  0.00  0.00     0.002 C 
ATOM   2115  CG2 ILE A 223      27.135  15.111  13.765  0.00  0.00     0.012 C 
ATOM   2116  CD1 ILE A 223      28.935  13.923  16.086  0.00  0.00     0.005 C 
ATOM   2117  H   ILE A 223      29.024  11.527  12.999  0.00  0.00     0.163 HD
ATOM   2118  N   LEU A 224      25.781  13.653  10.983  0.00  0.00    -0.346 N 
ATOM   2119  CA  LEU A 224      25.548  14.171   9.643  0.00  0.00     0.177 C 
ATOM   2120  C   LEU A 224      26.103  15.545   9.431  0.00  0.00     0.241 C 
ATOM   2121  O   LEU A 224      26.719  15.798   8.405  0.00  0.00    -0.271 OA
ATOM   2122  CB  LEU A 224      24.063  14.241   9.287  0.00  0.00     0.038 C 
ATOM   2123  CG  LEU A 224      23.293  12.917   9.331  0.00  0.00    -0.020 C 
ATOM   2124  CD1 LEU A 224      21.927  13.125   8.729  0.00  0.00     0.009 C 
ATOM   2125  CD2 LEU A 224      24.022  11.772   8.682  0.00  0.00     0.009 C 
ATOM   2126  H   LEU A 224      25.054  13.454  11.670  0.00  0.00     0.163 HD
ATOM   2127  N   PHE A 225      25.885  16.452  10.371  0.00  0.00    -0.346 N 
ATOM   2128  CA  PHE A 225      26.190  17.881  10.191  0.00  0.00     0.181 C 
ATOM   2129  C   PHE A 225      26.995  18.417  11.395  0.00  0.00     0.243 C 
ATOM   2130  O   PHE A 225      26.513  19.210  12.204  0.00  0.00    -0.271 OA
ATOM   2131  CB  PHE A 225      24.894  18.664  10.025  0.00  0.00     0.073 C 
ATOM   2132  CG  PHE A 225      23.945  18.080   9.029  0.00  0.00    -0.056 A 
ATOM   2133  CD1 PHE A 225      24.296  17.898   7.698  0.00  0.00     0.007 A 
ATOM   2134  CD2 PHE A 225      22.637  17.745   9.391  0.00  0.00     0.007 A 
ATOM   2135  CE1 PHE A 225      23.406  17.414   6.793  0.00  0.00     0.001 A 
ATOM   2136  CE2 PHE A 225      21.771  17.231   8.491  0.00  0.00     0.001 A 
ATOM   2137  CZ  PHE A 225      22.145  17.058   7.175  0.00  0.00     0.000 A 
ATOM   2138  H   PHE A 225      25.477  16.073  11.256  0.00  0.00     0.163 HD
ATOM   2139  N   PRO A 226      28.253  17.985  11.535  0.00  0.00    -0.337 N 
ATOM   2140  CA  PRO A 226      29.060  18.321  12.687  0.00  0.00     0.179 C 
ATOM   2141  C   PRO A 226      29.658  19.744  12.625  0.00  0.00     0.241 C 
ATOM   2142  O   PRO A 226      30.882  19.899  12.685  0.00  0.00    -0.271 OA
ATOM   2143  CB  PRO A 226      30.171  17.250  12.629  0.00  0.00     0.037 C 
ATOM   2144  CG  PRO A 226      30.389  17.048  11.181  0.00  0.00     0.022 C 
ATOM   2145  CD  PRO A 226      28.963  17.088  10.618  0.00  0.00     0.127 C 
ATOM   2146  N   GLY A 227      28.823  20.768  12.541  0.00  0.00    -0.351 N 
ATOM   2147  CA  GLY A 227      29.330  22.152  12.390  0.00  0.00     0.225 C 
ATOM   2148  C   GLY A 227      29.978  22.663  13.685  0.00  0.00     0.236 C 
ATOM   2149  O   GLY A 227      29.478  22.374  14.753  0.00  0.00    -0.272 OA
ATOM   2150  H   GLY A 227      27.821  20.538  12.587  0.00  0.00     0.163 HD
ATOM   2151  N   ARG A 228      31.096  23.387  13.559  0.00  0.00    -0.346 N 
ATOM   2152  CA  ARG A 228      31.765  24.015  14.737  0.00  0.00     0.176 C 
ATOM   2153  C   ARG A 228      31.035  25.279  15.239  0.00  0.00     0.241 C 
ATOM   2154  O   ARG A 228      31.240  25.717  16.377  0.00  0.00    -0.271 OA
ATOM   2155  CB  ARG A 228      33.243  24.299  14.442  0.00  0.00     0.036 C 
ATOM   2156  CG  ARG A 228      33.476  25.540  13.613  0.00  0.00     0.023 C 
ATOM   2157  CD  ARG A 228      34.920  25.749  13.166  0.00  0.00     0.138 C 
ATOM   2158  NE  ARG A 228      35.059  27.066  12.515  0.00  0.00    -0.227 N 
ATOM   2159  CZ  ARG A 228      36.211  27.704  12.285  0.00  0.00     0.665 C 
ATOM   2160  NH1 ARG A 228      37.380  27.157  12.636  0.00  0.00    -0.235 N 
ATOM   2161  NH2 ARG A 228      36.192  28.899  11.680  0.00  0.00    -0.235 N 
ATOM   2162  HE  ARG A 228      34.206  27.525  12.217  0.00  0.00     0.177 HD
ATOM   2163 2HH2 ARG A 228      37.043  29.386  11.523  0.00  0.00     0.174 HD
ATOM   2164 1HH2 ARG A 228      35.321  29.292  11.389  0.00  0.00     0.174 HD
ATOM   2165  H   ARG A 228      31.458  23.478  12.597  0.00  0.00     0.163 HD
ATOM   2166 2HH1 ARG A 228      38.226  27.661  12.471  0.00  0.00     0.174 HD
ATOM   2167 1HH1 ARG A 228      37.400  26.255  13.056  0.00  0.00     0.174 HD
ATOM   2168  N   ASP A 229      30.153  25.825  14.412  0.00  0.00    -0.346 N 
ATOM   2169  CA  ASP A 229      29.285  26.935  14.780  0.00  0.00     0.186 C 
ATOM   2170  C   ASP A 229      28.162  26.955  13.735  0.00  0.00     0.241 C 
ATOM   2171  O   ASP A 229      28.165  26.135  12.825  0.00  0.00    -0.271 OA
ATOM   2172  CB  ASP A 229      30.089  28.249  14.686  0.00  0.00     0.147 C 
ATOM   2173  CG  ASP A 229      30.890  28.335  13.403  0.00  0.00     0.175 C 
ATOM   2174  OD1 ASP A 229      30.277  28.318  12.314  0.00  0.00    -0.648 OA
ATOM   2175  OD2 ASP A 229      32.159  28.397  13.459  0.00  0.00    -0.648 OA
ATOM   2176  H   ASP A 229      30.133  25.383  13.457  0.00  0.00     0.163 HD
ATOM   2177  N   TYR A 230      27.230  27.887  13.847  0.00  0.00    -0.346 N 
ATOM   2178  CA  TYR A 230      26.097  27.902  12.910  0.00  0.00     0.180 C 
ATOM   2179  C   TYR A 230      26.483  28.179  11.461  0.00  0.00     0.241 C 
ATOM   2180  O   TYR A 230      25.831  27.721  10.544  0.00  0.00    -0.271 OA
ATOM   2181  CB  TYR A 230      25.004  28.838  13.352  0.00  0.00     0.073 C 
ATOM   2182  CG  TYR A 230      24.072  28.311  14.435  0.00  0.00    -0.056 A 
ATOM   2183  CD1 TYR A 230      23.860  26.942  14.658  0.00  0.00     0.010 A 
ATOM   2184  CD2 TYR A 230      23.381  29.212  15.217  0.00  0.00     0.010 A 
ATOM   2185  CE1 TYR A 230      22.975  26.525  15.683  0.00  0.00     0.037 A 
ATOM   2186  CE2 TYR A 230      22.492  28.804  16.192  0.00  0.00     0.037 A 
ATOM   2187  CZ  TYR A 230      22.283  27.467  16.422  0.00  0.00     0.065 A 
ATOM   2188  OH  TYR A 230      21.391  27.140  17.450  0.00  0.00    -0.361 OA
ATOM   2189  HH  TYR A 230      21.003  27.961  17.818  0.00  0.00     0.217 HD
ATOM   2190  H   TYR A 230      27.355  28.565  14.603  0.00  0.00     0.163 HD
ATOM   2191  N   ILE A 231      27.577  28.889  11.216  0.00  0.00    -0.346 N 
ATOM   2192  CA  ILE A 231      27.952  29.127   9.840  0.00  0.00     0.180 C 
ATOM   2193  C   ILE A 231      28.437  27.823   9.205  0.00  0.00     0.241 C 
ATOM   2194  O   ILE A 231      27.982  27.409   8.111  0.00  0.00    -0.271 OA
ATOM   2195  CB  ILE A 231      29.041  30.231   9.730  0.00  0.00     0.013 C 
ATOM   2196  CG1 ILE A 231      28.517  31.556  10.335  0.00  0.00     0.002 C 
ATOM   2197  CG2 ILE A 231      29.486  30.387   8.287  0.00  0.00     0.012 C 
ATOM   2198  CD1 ILE A 231      27.433  32.265   9.530  0.00  0.00     0.005 C 
ATOM   2199  H   ILE A 231      28.088  29.225  12.031  0.00  0.00     0.163 HD
ATOM   2200  N   ASP A 232      29.304  27.127   9.923  0.00  0.00    -0.345 N 
ATOM   2201  CA  ASP A 232      29.803  25.845   9.501  0.00  0.00     0.186 C 
ATOM   2202  C   ASP A 232      28.651  24.829   9.336  0.00  0.00     0.241 C 
ATOM   2203  O   ASP A 232      28.656  24.012   8.413  0.00  0.00    -0.271 OA
ATOM   2204  CB  ASP A 232      30.813  25.343  10.520  0.00  0.00     0.147 C 
ATOM   2205  CG  ASP A 232      31.597  24.133  10.063  0.00  0.00     0.175 C 
ATOM   2206  OD1 ASP A 232      31.824  23.940   8.856  0.00  0.00    -0.648 OA
ATOM   2207  OD2 ASP A 232      32.013  23.376  10.962  0.00  0.00    -0.648 OA
ATOM   2208  H   ASP A 232      29.590  27.592  10.818  0.00  0.00     0.163 HD
ATOM   2209  N   GLN A 233      27.720  24.887  10.273  0.00  0.00    -0.346 N 
ATOM   2210  CA  GLN A 233      26.550  23.980  10.345  0.00  0.00     0.177 C 
ATOM   2211  C   GLN A 233      25.771  24.085   9.048  0.00  0.00     0.241 C 
ATOM   2212  O   GLN A 233      25.443  23.081   8.401  0.00  0.00    -0.271 OA
ATOM   2213  CB  GLN A 233      25.666  24.386  11.538  0.00  0.00     0.044 C 
ATOM   2214  CG  GLN A 233      24.498  23.449  11.810  0.00  0.00     0.105 C 
ATOM   2215  CD  GLN A 233      24.970  22.105  12.296  0.00  0.00     0.215 C 
ATOM   2216  OE1 GLN A 233      26.004  21.988  12.968  0.00  0.00    -0.274 OA
ATOM   2217  NE2 GLN A 233      24.210  21.079  11.970  0.00  0.00    -0.370 N 
ATOM   2218  H   GLN A 233      27.872  25.647  10.987  0.00  0.00     0.163 HD
ATOM   2219 2HE2 GLN A 233      23.359  21.236  11.435  0.00  0.00     0.159 HD
ATOM   2220 1HE2 GLN A 233      24.469  20.124  12.251  0.00  0.00     0.159 HD
ATOM   2221  N   TRP A 234      25.417  25.321   8.706  0.00  0.00    -0.346 N 
ATOM   2222  CA  TRP A 234      24.669  25.568   7.483  0.00  0.00     0.181 C 
ATOM   2223  C   TRP A 234      25.409  25.062   6.253  0.00  0.00     0.241 C 
ATOM   2224  O   TRP A 234      24.804  24.403   5.423  0.00  0.00    -0.271 OA
ATOM   2225  CB  TRP A 234      24.313  27.029   7.312  0.00  0.00     0.075 C 
ATOM   2226  CG  TRP A 234      23.528  27.324   6.112  0.00  0.00    -0.028 A 
ATOM   2227  CD1 TRP A 234      23.942  28.033   5.041  0.00  0.00     0.096 A 
ATOM   2228  CD2 TRP A 234      22.158  26.914   5.820  0.00  0.00    -0.002 A 
ATOM   2229  NE1 TRP A 234      22.938  28.103   4.103  0.00  0.00    -0.365 N 
ATOM   2230  CE2 TRP A 234      21.837  27.425   4.565  0.00  0.00     0.042 A 
ATOM   2231  CE3 TRP A 234      21.174  26.171   6.522  0.00  0.00     0.014 A 
ATOM   2232  CZ2 TRP A 234      20.567  27.235   3.955  0.00  0.00     0.030 A 
ATOM   2233  CZ3 TRP A 234      19.940  25.968   5.895  0.00  0.00     0.001 A 
ATOM   2234  CH2 TRP A 234      19.656  26.484   4.649  0.00  0.00     0.002 A 
ATOM   2235  HE1 TRP A 234      22.998  28.573   3.222  0.00  0.00     0.165 HD
ATOM   2236  H   TRP A 234      25.711  26.061   9.363  0.00  0.00     0.163 HD
ATOM   2237  N   ASN A 235      26.737  25.303   6.166  0.00  0.00    -0.346 N 
ATOM   2238  CA  ASN A 235      27.509  24.759   5.050  0.00  0.00     0.185 C 
ATOM   2239  C   ASN A 235      27.400  23.256   4.915  0.00  0.00     0.241 C 
ATOM   2240  O   ASN A 235      27.212  22.742   3.830  0.00  0.00    -0.271 OA
ATOM   2241  CB  ASN A 235      28.989  25.138   5.186  0.00  0.00     0.137 C 
ATOM   2242  CG  ASN A 235      29.237  26.597   4.987  0.00  0.00     0.217 C 
ATOM   2243  OD1 ASN A 235      28.531  27.271   4.233  0.00  0.00    -0.274 OA
ATOM   2244  ND2 ASN A 235      30.278  27.111   5.673  0.00  0.00    -0.370 N 
ATOM   2245 2HD2 ASN A 235      30.496  28.086   5.589  0.00  0.00     0.159 HD
ATOM   2246 1HD2 ASN A 235      30.823  26.519   6.258  0.00  0.00     0.159 HD
ATOM   2247  H   ASN A 235      27.125  25.874   6.921  0.00  0.00     0.163 HD
ATOM   2248  N   LYS A 236      27.466  22.561   6.053  0.00  0.00    -0.346 N 
ATOM   2249  CA  LYS A 236      27.404  21.109   6.042  0.00  0.00     0.176 C 
ATOM   2250  C   LYS A 236      26.039  20.589   5.581  0.00  0.00     0.241 C 
ATOM   2251  O   LYS A 236      25.939  19.601   4.883  0.00  0.00    -0.271 OA
ATOM   2252  CB  LYS A 236      27.781  20.560   7.390  0.00  0.00     0.035 C 
ATOM   2253  CG  LYS A 236      29.293  20.613   7.586  0.00  0.00     0.004 C 
ATOM   2254  CD  LYS A 236      29.687  20.445   9.022  0.00  0.00     0.027 C 
ATOM   2255  CE  LYS A 236      31.169  20.056   9.133  0.00  0.00     0.229 C 
ATOM   2256  NZ  LYS A 236      32.067  20.942   8.361  0.00  0.00    -0.079 N 
ATOM   2257  HZ1 LYS A 236      31.750  21.889   8.435  0.00  0.00     0.274 HD
ATOM   2258  HZ3 LYS A 236      32.998  20.875   8.723  0.00  0.00     0.274 HD
ATOM   2259  HZ2 LYS A 236      32.065  20.666   7.399  0.00  0.00     0.274 HD
ATOM   2260  H   LYS A 236      27.562  23.131   6.908  0.00  0.00     0.163 HD
ATOM   2261  N   VAL A 237      25.011  21.305   5.974  0.00  0.00    -0.346 N 
ATOM   2262  CA  VAL A 237      23.650  20.957   5.567  0.00  0.00     0.180 C 
ATOM   2263  C   VAL A 237      23.520  21.104   4.049  0.00  0.00     0.241 C 
ATOM   2264  O   VAL A 237      23.055  20.170   3.367  0.00  0.00    -0.271 OA
ATOM   2265  CB  VAL A 237      22.585  21.811   6.307  0.00  0.00     0.009 C 
ATOM   2266  CG1 VAL A 237      21.198  21.630   5.709  0.00  0.00     0.012 C 
ATOM   2267  CG2 VAL A 237      22.592  21.466   7.798  0.00  0.00     0.012 C 
ATOM   2268  H   VAL A 237      25.233  22.115   6.580  0.00  0.00     0.163 HD
ATOM   2269  N   ILE A 238      23.905  22.272   3.515  0.00  0.00    -0.346 N 
ATOM   2270  CA  ILE A 238      23.693  22.500   2.100  0.00  0.00     0.180 C 
ATOM   2271  C   ILE A 238      24.622  21.679   1.202  0.00  0.00     0.241 C 
ATOM   2272  O   ILE A 238      24.222  21.238   0.119  0.00  0.00    -0.271 OA
ATOM   2273  CB  ILE A 238      23.723  23.978   1.727  0.00  0.00     0.013 C 
ATOM   2274  CG1 ILE A 238      25.059  24.603   2.064  0.00  0.00     0.002 C 
ATOM   2275  CG2 ILE A 238      22.507  24.710   2.368  0.00  0.00     0.012 C 
ATOM   2276  CD1 ILE A 238      25.141  26.073   1.617  0.00  0.00     0.005 C 
ATOM   2277  H   ILE A 238      24.332  22.935   4.162  0.00  0.00     0.163 HD
ATOM   2278  N   GLU A 239      25.801  21.349   1.716  0.00  0.00    -0.346 N 
ATOM   2279  CA  GLU A 239      26.747  20.485   0.957  0.00  0.00     0.177 C 
ATOM   2280  C   GLU A 239      26.105  19.121   0.657  0.00  0.00     0.241 C 
ATOM   2281  O   GLU A 239      26.257  18.543  -0.438  0.00  0.00    -0.271 OA
ATOM   2282  CB  GLU A 239      28.025  20.257   1.783  0.00  0.00     0.045 C 
ATOM   2283  CG  GLU A 239      28.953  21.443   1.799  0.00  0.00     0.116 C 
ATOM   2284  CD  GLU A 239      29.965  21.425   2.956  0.00  0.00     0.172 C 
ATOM   2285  OE1 GLU A 239      30.122  20.366   3.648  0.00  0.00    -0.648 OA
ATOM   2286  OE2 GLU A 239      30.595  22.501   3.173  0.00  0.00    -0.648 OA
ATOM   2287  H   GLU A 239      26.008  21.722   2.649  0.00  0.00     0.163 HD
ATOM   2288  N   GLN A 240      25.389  18.581   1.662  0.00  0.00    -0.346 N 
ATOM   2289  CA  GLN A 240      24.780  17.249   1.540  0.00  0.00     0.177 C 
ATOM   2290  C   GLN A 240      23.425  17.278   0.868  0.00  0.00     0.241 C 
ATOM   2291  O   GLN A 240      23.110  16.432   0.040  0.00  0.00    -0.271 OA
ATOM   2292  CB  GLN A 240      24.610  16.608   2.909  0.00  0.00     0.044 C 
ATOM   2293  CG  GLN A 240      25.907  16.417   3.656  0.00  0.00     0.105 C 
ATOM   2294  CD  GLN A 240      26.875  15.482   2.965  0.00  0.00     0.215 C 
ATOM   2295  OE1 GLN A 240      26.501  14.403   2.525  0.00  0.00    -0.274 OA
ATOM   2296  NE2 GLN A 240      28.141  15.870   2.928  0.00  0.00    -0.370 N 
ATOM   2297  H   GLN A 240      25.310  19.173   2.504  0.00  0.00     0.163 HD
ATOM   2298 2HE2 GLN A 240      28.389  16.766   3.345  0.00  0.00     0.159 HD
ATOM   2299 1HE2 GLN A 240      28.856  15.285   2.490  0.00  0.00     0.159 HD
ATOM   2300  N   LEU A 241      22.576  18.219   1.273  0.00  0.00    -0.346 N 
ATOM   2301  CA  LEU A 241      21.195  18.208   0.839  0.00  0.00     0.177 C 
ATOM   2302  C   LEU A 241      20.920  19.060  -0.364  0.00  0.00     0.240 C 
ATOM   2303  O   LEU A 241      19.832  18.965  -0.994  0.00  0.00    -0.271 OA
ATOM   2304  CB  LEU A 241      20.234  18.621   2.006  0.00  0.00     0.038 C 
ATOM   2305  CG  LEU A 241      20.292  17.749   3.225  0.00  0.00    -0.020 C 
ATOM   2306  CD1 LEU A 241      19.217  18.248   4.169  0.00  0.00     0.009 C 
ATOM   2307  CD2 LEU A 241      20.057  16.286   2.920  0.00  0.00     0.009 C 
ATOM   2308  H   LEU A 241      22.981  18.932   1.903  0.00  0.00     0.163 HD
ATOM   2309  N   GLY A 242      21.827  20.007  -0.611  0.00  0.00    -0.351 N 
ATOM   2310  CA  GLY A 242      21.667  20.963  -1.706  0.00  0.00     0.225 C 
ATOM   2311  C   GLY A 242      21.163  22.307  -1.251  0.00  0.00     0.236 C 
ATOM   2312  O   GLY A 242      20.427  22.442  -0.222  0.00  0.00    -0.272 OA
ATOM   2313  H   GLY A 242      22.643  20.005   0.032  0.00  0.00     0.163 HD
ATOM   2314  N   THR A 243      21.593  23.373  -1.937  0.00  0.00    -0.344 N 
ATOM   2315  CA  THR A 243      21.041  24.696  -1.696  0.00  0.00     0.205 C 
ATOM   2316  C   THR A 243      19.494  24.676  -1.826  0.00  0.00     0.245 C 
ATOM   2317  O   THR A 243      18.974  24.069  -2.755  0.00  0.00    -0.271 OA
ATOM   2318  CB  THR A 243      21.607  25.665  -2.748  0.00  0.00     0.146 C 
ATOM   2319  OG1 THR A 243      23.033  25.691  -2.586  0.00  0.00    -0.393 OA
ATOM   2320  CG2 THR A 243      21.068  27.036  -2.519  0.00  0.00     0.042 C 
ATOM   2321  HG1 THR A 243      23.303  25.079  -1.837  0.00  0.00     0.210 HD
ATOM   2322  H   THR A 243      22.332  23.171  -2.632  0.00  0.00     0.163 HD
ATOM   2323  N   PRO A 244      18.768  25.263  -0.861  0.00  0.00    -0.337 N 
ATOM   2324  CA  PRO A 244      17.338  25.204  -0.959  0.00  0.00     0.179 C 
ATOM   2325  C   PRO A 244      16.770  26.054  -2.087  0.00  0.00     0.241 C 
ATOM   2326  O   PRO A 244      17.429  26.932  -2.642  0.00  0.00    -0.271 OA
ATOM   2327  CB  PRO A 244      16.861  25.674   0.418  0.00  0.00     0.037 C 
ATOM   2328  CG  PRO A 244      17.960  26.449   0.971  0.00  0.00     0.022 C 
ATOM   2329  CD  PRO A 244      19.213  25.854   0.409  0.00  0.00     0.127 C 
ATOM   2330  N   CYS A 245      15.515  25.787  -2.398  0.00  0.00    -0.345 N 
ATOM   2331  CA  CYS A 245      14.791  26.402  -3.511  0.00  0.00     0.185 C 
ATOM   2332  C   CYS A 245      14.532  27.880  -3.262  0.00  0.00     0.244 C 
ATOM   2333  O   CYS A 245      14.463  28.297  -2.111  0.00  0.00    -0.271 OA
ATOM   2334  CB  CYS A 245      13.425  25.686  -3.684  0.00  0.00     0.105 C 
ATOM   2335  SG  CYS A 245      13.559  23.890  -3.927  0.00  0.00    -0.180 SA
ATOM   2336  H   CYS A 245      15.060  25.074  -1.763  0.00  0.00     0.163 HD
ATOM   2337  HG  CYS A 245      14.522  23.626  -3.912  0.00  0.00     0.101 HD
ATOM   2338  N   PRO A 246      14.264  28.665  -4.323  0.00  0.00    -0.337 N 
ATOM   2339  CA  PRO A 246      13.926  30.099  -4.141  0.00  0.00     0.179 C 
ATOM   2340  C   PRO A 246      12.708  30.355  -3.255  0.00  0.00     0.241 C 
ATOM   2341  O   PRO A 246      12.693  31.333  -2.479  0.00  0.00    -0.271 OA
ATOM   2342  CB  PRO A 246      13.662  30.561  -5.576  0.00  0.00     0.037 C 
ATOM   2343  CG  PRO A 246      14.550  29.661  -6.393  0.00  0.00     0.022 C 
ATOM   2344  CD  PRO A 246      14.408  28.323  -5.748  0.00  0.00     0.127 C 
ATOM   2345  N   GLU A 247      11.735  29.442  -3.282  0.00  0.00    -0.346 N 
ATOM   2346  CA  GLU A 247      10.544  29.562  -2.437  0.00  0.00     0.177 C 
ATOM   2347  C   GLU A 247      10.919  29.582  -0.956  0.00  0.00     0.241 C 
ATOM   2348  O   GLU A 247      10.316  30.297  -0.155  0.00  0.00    -0.271 OA
ATOM   2349  CB  GLU A 247       9.556  28.421  -2.723  0.00  0.00     0.045 C 
ATOM   2350  CG  GLU A 247       8.844  28.514  -4.083  0.00  0.00     0.116 C 
ATOM   2351  CD  GLU A 247       9.739  28.169  -5.280  0.00  0.00     0.172 C 
ATOM   2352  OE1 GLU A 247      10.753  27.443  -5.105  0.00  0.00    -0.648 OA
ATOM   2353  OE2 GLU A 247       9.435  28.641  -6.405  0.00  0.00    -0.648 OA
ATOM   2354  H   GLU A 247      11.892  28.657  -3.940  0.00  0.00     0.163 HD
ATOM   2355  N   PHE A 248      11.938  28.808  -0.585  0.00  0.00    -0.346 N 
ATOM   2356  CA  PHE A 248      12.466  28.888   0.758  0.00  0.00     0.180 C 
ATOM   2357  C   PHE A 248      13.209  30.240   0.991  0.00  0.00     0.241 C 
ATOM   2358  O   PHE A 248      13.028  30.861   2.005  0.00  0.00    -0.271 OA
ATOM   2359  CB  PHE A 248      13.376  27.657   1.072  0.00  0.00     0.073 C 
ATOM   2360  CG  PHE A 248      14.024  27.708   2.408  0.00  0.00    -0.056 A 
ATOM   2361  CD1 PHE A 248      13.334  27.353   3.554  0.00  0.00     0.007 A 
ATOM   2362  CD2 PHE A 248      15.313  28.133   2.529  0.00  0.00     0.007 A 
ATOM   2363  CE1 PHE A 248      13.923  27.442   4.772  0.00  0.00     0.001 A 
ATOM   2364  CE2 PHE A 248      15.935  28.168   3.757  0.00  0.00     0.001 A 
ATOM   2365  CZ  PHE A 248      15.232  27.840   4.887  0.00  0.00     0.000 A 
ATOM   2366  H   PHE A 248      12.296  28.175  -1.317  0.00  0.00     0.163 HD
ATOM   2367  N   MET A 249      14.085  30.613   0.076  0.00  0.00    -0.346 N 
ATOM   2368  CA  MET A 249      14.940  31.778   0.278  0.00  0.00     0.177 C 
ATOM   2369  C   MET A 249      14.097  33.026   0.549  0.00  0.00     0.241 C 
ATOM   2370  O   MET A 249      14.488  33.910   1.334  0.00  0.00    -0.271 OA
ATOM   2371  CB  MET A 249      15.732  32.077  -0.982  0.00  0.00     0.045 C 
ATOM   2372  CG  MET A 249      16.758  31.038  -1.371  0.00  0.00     0.076 C 
ATOM   2373  SD  MET A 249      17.869  30.612  -0.066  0.00  0.00    -0.173 SA
ATOM   2374  CE  MET A 249      19.079  29.749  -1.077  0.00  0.00     0.089 C 
ATOM   2375  H   MET A 249      14.114  30.024  -0.776  0.00  0.00     0.163 HD
ATOM   2376  N   LYS A 250      12.963  33.084  -0.146  0.00  0.00    -0.346 N 
ATOM   2377  CA  LYS A 250      11.994  34.192  -0.036  0.00  0.00     0.176 C 
ATOM   2378  C   LYS A 250      11.399  34.335   1.360  0.00  0.00     0.241 C 
ATOM   2379  O   LYS A 250      10.928  35.431   1.746  0.00  0.00    -0.271 OA
ATOM   2380  CB  LYS A 250      10.882  33.946  -1.089  0.00  0.00     0.035 C 
ATOM   2381  CG  LYS A 250       9.721  34.908  -1.084  0.00  0.00     0.004 C 
ATOM   2382  CD  LYS A 250       8.868  34.728  -2.345  0.00  0.00     0.027 C 
ATOM   2383  CE  LYS A 250       7.663  35.655  -2.332  0.00  0.00     0.229 C 
ATOM   2384  NZ  LYS A 250       8.014  37.086  -2.082  0.00  0.00    -0.079 N 
ATOM   2385  HZ1 LYS A 250       8.374  37.179  -1.155  0.00  0.00     0.274 HD
ATOM   2386  HZ3 LYS A 250       8.705  37.375  -2.742  0.00  0.00     0.274 HD
ATOM   2387  HZ2 LYS A 250       7.195  37.648  -2.184  0.00  0.00     0.274 HD
ATOM   2388  H   LYS A 250      12.809  32.269  -0.787  0.00  0.00     0.163 HD
ATOM   2389  N   LYS A 251      11.405  33.254   2.136  0.00  0.00    -0.346 N 
ATOM   2390  CA  LYS A 251      10.900  33.284   3.503  0.00  0.00     0.176 C 
ATOM   2391  C   LYS A 251      11.887  33.901   4.496  0.00  0.00     0.241 C 
ATOM   2392  O   LYS A 251      11.566  34.045   5.649  0.00  0.00    -0.271 OA
ATOM   2393  CB  LYS A 251      10.527  31.881   3.973  0.00  0.00     0.035 C 
ATOM   2394  CG  LYS A 251       9.541  31.142   3.084  0.00  0.00     0.004 C 
ATOM   2395  CD  LYS A 251       9.307  29.731   3.603  0.00  0.00     0.027 C 
ATOM   2396  CE  LYS A 251       8.071  29.083   2.989  0.00  0.00     0.229 C 
ATOM   2397  NZ  LYS A 251       8.368  28.133   1.864  0.00  0.00    -0.079 N 
ATOM   2398  HZ1 LYS A 251       7.682  28.251   1.150  0.00  0.00     0.274 HD
ATOM   2399  HZ3 LYS A 251       9.275  28.334   1.500  0.00  0.00     0.274 HD
ATOM   2400  HZ2 LYS A 251       8.340  27.199   2.212  0.00  0.00     0.274 HD
ATOM   2401  H   LYS A 251      11.795  32.400   1.688  0.00  0.00     0.163 HD
ATOM   2402  N   LEU A 252      13.100  34.222   4.047  0.00  0.00    -0.346 N 
ATOM   2403  CA  LEU A 252      14.120  34.700   4.971  0.00  0.00     0.177 C 
ATOM   2404  C   LEU A 252      14.144  36.242   5.021  0.00  0.00     0.241 C 
ATOM   2405  O   LEU A 252      14.032  36.895   3.998  0.00  0.00    -0.271 OA
ATOM   2406  CB  LEU A 252      15.481  34.181   4.536  0.00  0.00     0.038 C 
ATOM   2407  CG  LEU A 252      15.631  32.664   4.411  0.00  0.00    -0.020 C 
ATOM   2408  CD1 LEU A 252      16.895  32.324   3.655  0.00  0.00     0.009 C 
ATOM   2409  CD2 LEU A 252      15.622  32.020   5.764  0.00  0.00     0.009 C 
ATOM   2410  H   LEU A 252      13.242  34.106   3.036  0.00  0.00     0.163 HD
ATOM   2411  N   GLN A 253      14.371  36.806   6.199  0.00  0.00    -0.346 N 
ATOM   2412  CA  GLN A 253      14.579  38.245   6.275  0.00  0.00     0.177 C 
ATOM   2413  C   GLN A 253      15.851  38.685   5.502  0.00  0.00     0.243 C 
ATOM   2414  O   GLN A 253      16.801  37.912   5.378  0.00  0.00    -0.271 OA
ATOM   2415  CB  GLN A 253      14.614  38.734   7.731  0.00  0.00     0.044 C 
ATOM   2416  CG  GLN A 253      15.891  38.456   8.493  0.00  0.00     0.105 C 
ATOM   2417  CD  GLN A 253      15.930  39.185   9.840  0.00  0.00     0.215 C 
ATOM   2418  OE1 GLN A 253      15.768  40.416   9.913  0.00  0.00    -0.274 OA
ATOM   2419  NE2 GLN A 253      16.175  38.432  10.907  0.00  0.00    -0.370 N 
ATOM   2420  H   GLN A 253      14.386  36.174   7.004  0.00  0.00     0.163 HD
ATOM   2421 2HE2 GLN A 253      16.306  37.431  10.774  0.00  0.00     0.159 HD
ATOM   2422 1HE2 GLN A 253      16.230  38.846  11.838  0.00  0.00     0.159 HD
ATOM   2423  N   PRO A 254      15.859  39.923   4.943  0.00  0.00    -0.337 N 
ATOM   2424  CA  PRO A 254      16.973  40.311   4.077  0.00  0.00     0.179 C 
ATOM   2425  C   PRO A 254      18.363  40.068   4.619  0.00  0.00     0.241 C 
ATOM   2426  O   PRO A 254      19.238  39.655   3.848  0.00  0.00    -0.271 OA
ATOM   2427  CB  PRO A 254      16.769  41.838   3.935  0.00  0.00     0.037 C 
ATOM   2428  CG  PRO A 254      15.275  41.967   3.956  0.00  0.00     0.022 C 
ATOM   2429  CD  PRO A 254      14.804  40.970   4.967  0.00  0.00     0.127 C 
ATOM   2430  N   THR A 255      18.583  40.309   5.905  0.00  0.00    -0.344 N 
ATOM   2431  CA  THR A 255      19.933  40.178   6.418  0.00  0.00     0.205 C 
ATOM   2432  C   THR A 255      20.343  38.711   6.266  0.00  0.00     0.243 C 
ATOM   2433  O   THR A 255      21.503  38.423   5.921  0.00  0.00    -0.271 OA
ATOM   2434  CB  THR A 255      20.095  40.591   7.882  0.00  0.00     0.146 C 
ATOM   2435  OG1 THR A 255      19.127  39.912   8.661  0.00  0.00    -0.393 OA
ATOM   2436  CG2 THR A 255      19.973  42.115   8.076  0.00  0.00     0.042 C 
ATOM   2437  HG1 THR A 255      18.565  39.321   8.060  0.00  0.00     0.210 HD
ATOM   2438  H   THR A 255      17.770  40.576   6.459  0.00  0.00     0.163 HD
ATOM   2439  N   VAL A 256      19.403  37.802   6.519  0.00  0.00    -0.346 N 
ATOM   2440  CA  VAL A 256      19.696  36.376   6.442  0.00  0.00     0.180 C 
ATOM   2441  C   VAL A 256      19.655  35.888   5.001  0.00  0.00     0.241 C 
ATOM   2442  O   VAL A 256      20.521  35.097   4.576  0.00  0.00    -0.271 OA
ATOM   2443  CB  VAL A 256      18.707  35.589   7.322  0.00  0.00     0.009 C 
ATOM   2444  CG1 VAL A 256      19.008  34.084   7.251  0.00  0.00     0.012 C 
ATOM   2445  CG2 VAL A 256      18.718  36.088   8.762  0.00  0.00     0.012 C 
ATOM   2446  H   VAL A 256      18.476  38.187   6.767  0.00  0.00     0.163 HD
ATOM   2447  N   ARG A 257      18.691  36.377   4.222  0.00  0.00    -0.346 N 
ATOM   2448  CA  ARG A 257      18.587  35.991   2.818  0.00  0.00     0.176 C 
ATOM   2449  C   ARG A 257      19.803  36.344   2.022  0.00  0.00     0.241 C 
ATOM   2450  O   ARG A 257      20.276  35.537   1.240  0.00  0.00    -0.271 OA
ATOM   2451  CB  ARG A 257      17.340  36.601   2.170  0.00  0.00     0.036 C 
ATOM   2452  CG  ARG A 257      17.113  36.099   0.784  0.00  0.00     0.023 C 
ATOM   2453  CD  ARG A 257      15.845  36.643   0.195  0.00  0.00     0.138 C 
ATOM   2454  NE  ARG A 257      15.779  36.276  -1.206  0.00  0.00    -0.227 N 
ATOM   2455  CZ  ARG A 257      14.732  36.529  -1.998  0.00  0.00     0.665 C 
ATOM   2456  NH1 ARG A 257      14.778  36.155  -3.275  0.00  0.00    -0.235 N 
ATOM   2457  NH2 ARG A 257      13.620  37.084  -1.505  0.00  0.00    -0.235 N 
ATOM   2458  HE  ARG A 257      16.566  35.801  -1.614  0.00  0.00     0.177 HD
ATOM   2459 2HH2 ARG A 257      12.858  37.286  -2.096  0.00  0.00     0.174 HD
ATOM   2460 1HH2 ARG A 257      13.569  37.293  -0.524  0.00  0.00     0.174 HD
ATOM   2461  H   ARG A 257      18.043  37.035   4.687  0.00  0.00     0.163 HD
ATOM   2462 2HH1 ARG A 257      13.989  36.367  -3.873  0.00  0.00     0.174 HD
ATOM   2463 1HH1 ARG A 257      15.567  35.678  -3.635  0.00  0.00     0.174 HD
ATOM   2464  N   THR A 258      20.300  37.588   2.159  0.00  0.00    -0.344 N 
ATOM   2465  CA  THR A 258      21.536  37.992   1.478  0.00  0.00     0.205 C 
ATOM   2466  C   THR A 258      22.652  37.021   1.824  0.00  0.00     0.243 C 
ATOM   2467  O   THR A 258      23.375  36.591   0.929  0.00  0.00    -0.271 OA
ATOM   2468  CB  THR A 258      22.001  39.450   1.780  0.00  0.00     0.146 C 
ATOM   2469  OG1 THR A 258      22.181  39.656   3.199  0.00  0.00    -0.393 OA
ATOM   2470  CG2 THR A 258      20.997  40.436   1.249  0.00  0.00     0.042 C 
ATOM   2471  HG1 THR A 258      21.948  38.762   3.649  0.00  0.00     0.210 HD
ATOM   2472  H   THR A 258      19.748  38.211   2.768  0.00  0.00     0.163 HD
ATOM   2473  N   TYR A 259      22.745  36.615   3.101  0.00  0.00    -0.346 N 
ATOM   2474  CA  TYR A 259      23.746  35.673   3.527  0.00  0.00     0.180 C 
ATOM   2475  C   TYR A 259      23.502  34.292   2.854  0.00  0.00     0.241 C 
ATOM   2476  O   TYR A 259      24.387  33.824   2.164  0.00  0.00    -0.271 OA
ATOM   2477  CB  TYR A 259      23.836  35.608   5.056  0.00  0.00     0.073 C 
ATOM   2478  CG  TYR A 259      24.376  34.331   5.614  0.00  0.00    -0.056 A 
ATOM   2479  CD1 TYR A 259      25.727  33.952   5.416  0.00  0.00     0.010 A 
ATOM   2480  CD2 TYR A 259      23.527  33.452   6.267  0.00  0.00     0.010 A 
ATOM   2481  CE1 TYR A 259      26.190  32.708   5.884  0.00  0.00     0.037 A 
ATOM   2482  CE2 TYR A 259      23.992  32.258   6.818  0.00  0.00     0.037 A 
ATOM   2483  CZ  TYR A 259      25.316  31.874   6.593  0.00  0.00     0.065 A 
ATOM   2484  OH  TYR A 259      25.762  30.673   7.100  0.00  0.00    -0.361 OA
ATOM   2485  HH  TYR A 259      24.989  30.216   7.553  0.00  0.00     0.217 HD
ATOM   2486  H   TYR A 259      22.036  37.042   3.733  0.00  0.00     0.163 HD
ATOM   2487  N   VAL A 260      22.294  33.750   2.977  0.00  0.00    -0.346 N 
ATOM   2488  CA  VAL A 260      22.006  32.402   2.442  0.00  0.00     0.180 C 
ATOM   2489  C   VAL A 260      22.137  32.371   0.922  0.00  0.00     0.241 C 
ATOM   2490  O   VAL A 260      22.726  31.427   0.346  0.00  0.00    -0.271 OA
ATOM   2491  CB  VAL A 260      20.636  31.907   2.929  0.00  0.00     0.009 C 
ATOM   2492  CG1 VAL A 260      20.190  30.614   2.221  0.00  0.00     0.012 C 
ATOM   2493  CG2 VAL A 260      20.696  31.663   4.436  0.00  0.00     0.012 C 
ATOM   2494  H   VAL A 260      21.593  34.328   3.462  0.00  0.00     0.163 HD
ATOM   2495  N   GLU A 261      21.658  33.412   0.247  0.00  0.00    -0.346 N 
ATOM   2496  CA  GLU A 261      21.725  33.440  -1.231  0.00  0.00     0.177 C 
ATOM   2497  C   GLU A 261      23.107  33.633  -1.770  0.00  0.00     0.241 C 
ATOM   2498  O   GLU A 261      23.388  33.300  -2.927  0.00  0.00    -0.271 OA
ATOM   2499  CB  GLU A 261      20.821  34.544  -1.789  0.00  0.00     0.045 C 
ATOM   2500  CG  GLU A 261      19.383  34.194  -1.607  0.00  0.00     0.116 C 
ATOM   2501  CD  GLU A 261      18.499  34.964  -2.513  0.00  0.00     0.172 C 
ATOM   2502  OE1 GLU A 261      17.433  34.422  -2.861  0.00  0.00    -0.648 OA
ATOM   2503  OE2 GLU A 261      18.874  36.105  -2.859  0.00  0.00    -0.648 OA
ATOM   2504  H   GLU A 261      21.253  34.166   0.811  0.00  0.00     0.163 HD
ATOM   2505  N   ASN A 262      23.996  34.179  -0.961  0.00  0.00    -0.346 N 
ATOM   2506  CA  ASN A 262      25.314  34.469  -1.408  0.00  0.00     0.185 C 
ATOM   2507  C   ASN A 262      26.377  33.420  -1.085  0.00  0.00     0.241 C 
ATOM   2508  O   ASN A 262      27.511  33.547  -1.481  0.00  0.00    -0.271 OA
ATOM   2509  CB  ASN A 262      25.681  35.891  -0.964  0.00  0.00     0.137 C 
ATOM   2510  CG  ASN A 262      25.086  36.932  -1.934  0.00  0.00     0.217 C 
ATOM   2511  OD1 ASN A 262      25.567  37.076  -3.053  0.00  0.00    -0.274 OA
ATOM   2512  ND2 ASN A 262      23.964  37.528  -1.567  0.00  0.00    -0.370 N 
ATOM   2513 2HD2 ASN A 262      23.537  38.200  -2.155  0.00  0.00     0.159 HD
ATOM   2514 1HD2 ASN A 262      23.542  37.297  -0.684  0.00  0.00     0.159 HD
ATOM   2515  H   ASN A 262      23.645  34.368   0.002  0.00  0.00     0.163 HD
ATOM   2516  N   ARG A 263      25.979  32.362  -0.390  0.00  0.00    -0.346 N 
ATOM   2517  CA  ARG A 263      26.856  31.197  -0.218  0.00  0.00     0.176 C 
ATOM   2518  C   ARG A 263      27.026  30.498  -1.549  0.00  0.00     0.243 C 
ATOM   2519  O   ARG A 263      26.112  30.561  -2.366  0.00  0.00    -0.271 OA
ATOM   2520  CB  ARG A 263      26.263  30.218   0.784  0.00  0.00     0.036 C 
ATOM   2521  CG  ARG A 263      26.045  30.809   2.188  0.00  0.00     0.023 C 
ATOM   2522  CD  ARG A 263      27.286  31.594   2.625  0.00  0.00     0.138 C 
ATOM   2523  NE  ARG A 263      28.250  30.723   3.237  0.00  0.00    -0.227 N 
ATOM   2524  CZ  ARG A 263      29.539  30.976   3.460  0.00  0.00     0.665 C 
ATOM   2525  NH1 ARG A 263      30.236  30.047   4.096  0.00  0.00    -0.235 N 
ATOM   2526  NH2 ARG A 263      30.150  32.112   3.073  0.00  0.00    -0.235 N 
ATOM   2527  HE  ARG A 263      27.919  29.795   3.542  0.00  0.00     0.177 HD
ATOM   2528 2HH2 ARG A 263      31.081  32.277   3.264  0.00  0.00     0.174 HD
ATOM   2529 1HH2 ARG A 263      29.601  32.799   2.568  0.00  0.00     0.174 HD
ATOM   2530  H   ARG A 263      25.029  32.424   0.009  0.00  0.00     0.163 HD
ATOM   2531 2HH1 ARG A 263      31.230  30.239   4.291  0.00  0.00     0.174 HD
ATOM   2532 1HH1 ARG A 263      29.831  29.196   4.377  0.00  0.00     0.174 HD
ATOM   2533  N   PRO A 264      28.205  29.874  -1.786  0.00  0.00    -0.337 N 
ATOM   2534  CA  PRO A 264      28.306  29.004  -2.939  0.00  0.00     0.179 C 
ATOM   2535  C   PRO A 264      27.132  28.052  -3.031  0.00  0.00     0.241 C 
ATOM   2536  O   PRO A 264      26.617  27.599  -2.024  0.00  0.00    -0.271 OA
ATOM   2537  CB  PRO A 264      29.558  28.193  -2.667  0.00  0.00     0.037 C 
ATOM   2538  CG  PRO A 264      30.387  29.096  -1.791  0.00  0.00     0.022 C 
ATOM   2539  CD  PRO A 264      29.376  29.708  -0.897  0.00  0.00     0.127 C 
ATOM   2540  N   LYS A 265      26.805  27.670  -4.254  0.00  0.00    -0.346 N 
ATOM   2541  CA  LYS A 265      25.639  26.785  -4.518  0.00  0.00     0.176 C 
ATOM   2542  C   LYS A 265      26.077  25.341  -4.601  0.00  0.00     0.241 C 
ATOM   2543  O   LYS A 265      27.140  24.994  -5.125  0.00  0.00    -0.271 OA
ATOM   2544  CB  LYS A 265      24.926  27.220  -5.818  0.00  0.00     0.035 C 
ATOM   2545  CG  LYS A 265      24.551  28.708  -5.840  0.00  0.00     0.004 C 
ATOM   2546  CD  LYS A 265      23.108  29.002  -5.450  0.00  0.00     0.027 C 
ATOM   2547  CE  LYS A 265      22.870  30.519  -5.277  0.00  0.00     0.229 C 
ATOM   2548  NZ  LYS A 265      21.755  30.856  -4.310  0.00  0.00    -0.079 N 
ATOM   2549  HZ1 LYS A 265      21.635  30.092  -3.683  0.00  0.00     0.274 HD
ATOM   2550  HZ3 LYS A 265      22.006  31.678  -3.808  0.00  0.00     0.274 HD
ATOM   2551  HZ2 LYS A 265      20.919  31.010  -4.828  0.00  0.00     0.274 HD
ATOM   2552  H   LYS A 265      27.414  28.028  -5.012  0.00  0.00     0.163 HD
ATOM   2553  N   TYR A 266      25.222  24.464  -4.078  0.00  0.00    -0.346 N 
ATOM   2554  CA  TYR A 266      25.485  23.029  -4.026  0.00  0.00     0.180 C 
ATOM   2555  C   TYR A 266      24.305  22.303  -4.585  0.00  0.00     0.241 C 
ATOM   2556  O   TYR A 266      23.162  22.621  -4.249  0.00  0.00    -0.271 OA
ATOM   2557  CB  TYR A 266      25.666  22.573  -2.570  0.00  0.00     0.073 C 
ATOM   2558  CG  TYR A 266      26.847  23.231  -1.894  0.00  0.00    -0.056 A 
ATOM   2559  CD1 TYR A 266      28.148  22.751  -2.041  0.00  0.00     0.010 A 
ATOM   2560  CD2 TYR A 266      26.665  24.358  -1.136  0.00  0.00     0.010 A 
ATOM   2561  CE1 TYR A 266      29.233  23.390  -1.417  0.00  0.00     0.037 A 
ATOM   2562  CE2 TYR A 266      27.743  25.010  -0.524  0.00  0.00     0.037 A 
ATOM   2563  CZ  TYR A 266      29.028  24.526  -0.679  0.00  0.00     0.065 A 
ATOM   2564  OH  TYR A 266      30.090  25.172  -0.004  0.00  0.00    -0.361 OA
ATOM   2565  HH  TYR A 266      29.723  25.954   0.481  0.00  0.00     0.217 HD
ATOM   2566  H   TYR A 266      24.342  24.894  -3.706  0.00  0.00     0.163 HD
ATOM   2567  N   ALA A 267      24.580  21.288  -5.407  0.00  0.00    -0.346 N 
ATOM   2568  CA  ALA A 267      23.529  20.423  -5.915  0.00  0.00     0.172 C 
ATOM   2569  C   ALA A 267      23.007  19.474  -4.857  0.00  0.00     0.240 C 
ATOM   2570  O   ALA A 267      21.849  19.075  -4.933  0.00  0.00    -0.271 OA
ATOM   2571  CB  ALA A 267      24.058  19.659  -7.109  0.00  0.00     0.042 C 
ATOM   2572  H   ALA A 267      25.583  21.179  -5.641  0.00  0.00     0.163 HD
ATOM   2573  N   GLY A 268      23.843  19.130  -3.888  0.00  0.00    -0.351 N 
ATOM   2574  CA  GLY A 268      23.446  18.096  -2.954  0.00  0.00     0.225 C 
ATOM   2575  C   GLY A 268      23.540  16.708  -3.601  0.00  0.00     0.236 C 
ATOM   2576  O   GLY A 268      24.037  16.521  -4.718  0.00  0.00    -0.272 OA
ATOM   2577  H   GLY A 268      24.734  19.629  -3.864  0.00  0.00     0.163 HD
ATOM   2578  N   TYR A 269      23.146  15.728  -2.809  0.00  0.00    -0.346 N 
ATOM   2579  CA  TYR A 269      23.165  14.319  -3.183  0.00  0.00     0.180 C 
ATOM   2580  C   TYR A 269      21.801  13.723  -3.046  0.00  0.00     0.241 C 
ATOM   2581  O   TYR A 269      21.060  14.104  -2.134  0.00  0.00    -0.271 OA
ATOM   2582  CB  TYR A 269      24.096  13.556  -2.295  0.00  0.00     0.073 C 
ATOM   2583  CG  TYR A 269      25.525  14.018  -2.330  0.00  0.00    -0.056 A 
ATOM   2584  CD1 TYR A 269      25.964  15.037  -1.513  0.00  0.00     0.010 A 
ATOM   2585  CD2 TYR A 269      26.445  13.429  -3.219  0.00  0.00     0.010 A 
ATOM   2586  CE1 TYR A 269      27.268  15.467  -1.564  0.00  0.00     0.037 A 
ATOM   2587  CE2 TYR A 269      27.742  13.849  -3.267  0.00  0.00     0.037 A 
ATOM   2588  CZ  TYR A 269      28.150  14.872  -2.438  0.00  0.00     0.065 A 
ATOM   2589  OH  TYR A 269      29.462  15.308  -2.454  0.00  0.00    -0.361 OA
ATOM   2590  HH  TYR A 269      29.960  14.776  -3.168  0.00  0.00     0.217 HD
ATOM   2591  H   TYR A 269      22.809  16.053  -1.862  0.00  0.00     0.163 HD
ATOM   2592  N   SER A 270      21.472  12.749  -3.881  0.00  0.00    -0.344 N 
ATOM   2593  CA  SER A 270      20.249  11.989  -3.689  0.00  0.00     0.200 C 
ATOM   2594  C   SER A 270      20.298  11.229  -2.375  0.00  0.00     0.243 C 
ATOM   2595  O   SER A 270      21.363  10.910  -1.849  0.00  0.00    -0.271 OA
ATOM   2596  CB  SER A 270      20.084  10.990  -4.830  0.00  0.00     0.199 C 
ATOM   2597  OG  SER A 270      20.988   9.932  -4.671  0.00  0.00    -0.398 OA
ATOM   2598  H   SER A 270      22.139  12.584  -4.653  0.00  0.00     0.163 HD
ATOM   2599  HG  SER A 270      21.546  10.040  -3.861  0.00  0.00     0.209 HD
ATOM   2600  N   PHE A 271      19.123  10.901  -1.826  0.00  0.00    -0.346 N 
ATOM   2601  CA  PHE A 271      19.122  10.037  -0.680  0.00  0.00     0.180 C 
ATOM   2602  C   PHE A 271      19.637   8.626  -0.900  0.00  0.00     0.241 C 
ATOM   2603  O   PHE A 271      20.120   8.019   0.036  0.00  0.00    -0.271 OA
ATOM   2604  CB  PHE A 271      17.756  10.044   0.023  0.00  0.00     0.073 C 
ATOM   2605  CG  PHE A 271      17.531  11.316   0.837  0.00  0.00    -0.056 A 
ATOM   2606  CD1 PHE A 271      17.005  12.450   0.209  0.00  0.00     0.007 A 
ATOM   2607  CD2 PHE A 271      17.884  11.380   2.153  0.00  0.00     0.007 A 
ATOM   2608  CE1 PHE A 271      16.887  13.651   0.950  0.00  0.00     0.001 A 
ATOM   2609  CE2 PHE A 271      17.774  12.570   2.857  0.00  0.00     0.001 A 
ATOM   2610  CZ  PHE A 271      17.280  13.668   2.275  0.00  0.00     0.000 A 
ATOM   2611  H   PHE A 271      18.299  11.299  -2.274  0.00  0.00     0.163 HD
ATOM   2612  N   GLU A 272      19.613   8.160  -2.149  0.00  0.00    -0.346 N 
ATOM   2613  CA  GLU A 272      20.202   6.892  -2.503  0.00  0.00     0.177 C 
ATOM   2614  C   GLU A 272      21.737   6.933  -2.340  0.00  0.00     0.241 C 
ATOM   2615  O   GLU A 272      22.355   5.975  -1.909  0.00  0.00    -0.271 OA
ATOM   2616  CB  GLU A 272      19.785   6.549  -3.949  0.00  0.00     0.045 C 
ATOM   2617  CG  GLU A 272      18.284   6.174  -4.105  0.00  0.00     0.116 C 
ATOM   2618  CD  GLU A 272      17.263   7.297  -3.828  0.00  0.00     0.172 C 
ATOM   2619  OE1 GLU A 272      17.551   8.524  -4.028  0.00  0.00    -0.648 OA
ATOM   2620  OE2 GLU A 272      16.108   6.942  -3.411  0.00  0.00    -0.648 OA
ATOM   2621  H   GLU A 272      19.136   8.789  -2.831  0.00  0.00     0.163 HD
ATOM   2622  N   LYS A 273      22.328   8.078  -2.655  0.00  0.00    -0.346 N 
ATOM   2623  CA  LYS A 273      23.768   8.265  -2.494  0.00  0.00     0.176 C 
ATOM   2624  C   LYS A 273      24.177   8.617  -1.093  0.00  0.00     0.241 C 
ATOM   2625  O   LYS A 273      25.198   8.173  -0.605  0.00  0.00    -0.271 OA
ATOM   2626  CB  LYS A 273      24.261   9.371  -3.444  0.00  0.00     0.035 C 
ATOM   2627  CG  LYS A 273      24.350   8.971  -4.917  0.00  0.00     0.004 C 
ATOM   2628  CD  LYS A 273      24.876  10.138  -5.737  0.00  0.00     0.027 C 
ATOM   2629  CE  LYS A 273      24.585   9.979  -7.240  0.00  0.00     0.229 C 
ATOM   2630  NZ  LYS A 273      25.088   8.672  -7.728  0.00  0.00    -0.079 N 
ATOM   2631  HZ1 LYS A 273      26.081   8.632  -7.612  0.00  0.00     0.274 HD
ATOM   2632  HZ3 LYS A 273      24.662   7.933  -7.205  0.00  0.00     0.274 HD
ATOM   2633  HZ2 LYS A 273      24.861   8.567  -8.697  0.00  0.00     0.274 HD
ATOM   2634  H   LYS A 273      21.694   8.814  -3.018  0.00  0.00     0.163 HD
ATOM   2635  N   LEU A 274      23.351   9.395  -0.391  0.00  0.00    -0.346 N 
ATOM   2636  CA  LEU A 274      23.629   9.654   1.010  0.00  0.00     0.177 C 
ATOM   2637  C   LEU A 274      23.527   8.411   1.885  0.00  0.00     0.241 C 
ATOM   2638  O   LEU A 274      24.297   8.242   2.833  0.00  0.00    -0.271 OA
ATOM   2639  CB  LEU A 274      22.678  10.704   1.567  0.00  0.00     0.038 C 
ATOM   2640  CG  LEU A 274      22.797  12.106   0.963  0.00  0.00    -0.020 C 
ATOM   2641  CD1 LEU A 274      21.612  13.010   1.351  0.00  0.00     0.009 C 
ATOM   2642  CD2 LEU A 274      24.124  12.702   1.393  0.00  0.00     0.009 C 
ATOM   2643  H   LEU A 274      22.549   9.769  -0.907  0.00  0.00     0.163 HD
ATOM   2644  N   PHE A 275      22.529   7.564   1.607  0.00  0.00    -0.346 N 
ATOM   2645  CA  PHE A 275      22.215   6.416   2.434  0.00  0.00     0.181 C 
ATOM   2646  C   PHE A 275      22.034   5.186   1.535  0.00  0.00     0.243 C 
ATOM   2647  O   PHE A 275      20.920   4.677   1.332  0.00  0.00    -0.271 OA
ATOM   2648  CB  PHE A 275      20.969   6.701   3.272  0.00  0.00     0.073 C 
ATOM   2649  CG  PHE A 275      21.120   7.895   4.184  0.00  0.00    -0.056 A 
ATOM   2650  CD1 PHE A 275      21.803   7.802   5.403  0.00  0.00     0.007 A 
ATOM   2651  CD2 PHE A 275      20.541   9.079   3.837  0.00  0.00     0.007 A 
ATOM   2652  CE1 PHE A 275      21.985   8.923   6.194  0.00  0.00     0.001 A 
ATOM   2653  CE2 PHE A 275      20.702  10.182   4.631  0.00  0.00     0.001 A 
ATOM   2654  CZ  PHE A 275      21.453  10.112   5.808  0.00  0.00     0.000 A 
ATOM   2655  H   PHE A 275      21.998   7.809   0.737  0.00  0.00     0.163 HD
ATOM   2656  N   PRO A 276      23.167   4.703   1.000  0.00  0.00    -0.337 N 
ATOM   2657  CA  PRO A 276      23.033   3.545   0.121  0.00  0.00     0.179 C 
ATOM   2658  C   PRO A 276      22.640   2.256   0.812  0.00  0.00     0.241 C 
ATOM   2659  O   PRO A 276      22.761   2.110   2.038  0.00  0.00    -0.271 OA
ATOM   2660  CB  PRO A 276      24.417   3.420  -0.512  0.00  0.00     0.037 C 
ATOM   2661  CG  PRO A 276      25.329   4.128   0.358  0.00  0.00     0.022 C 
ATOM   2662  CD  PRO A 276      24.543   5.179   1.111  0.00  0.00     0.127 C 
ATOM   2663  N   ASP A 277      22.283   1.271  -0.039  0.00  0.00    -0.346 N 
ATOM   2664  CA  ASP A 277      21.772   0.002   0.477  0.00  0.00     0.186 C 
ATOM   2665  C   ASP A 277      22.794  -0.644   1.377  0.00  0.00     0.241 C 
ATOM   2666  O   ASP A 277      22.417  -1.332   2.321  0.00  0.00    -0.271 OA
ATOM   2667  CB  ASP A 277      21.447  -0.981  -0.687  0.00  0.00     0.147 C 
ATOM   2668  CG  ASP A 277      20.237  -0.559  -1.524  0.00  0.00     0.175 C 
ATOM   2669  OD1 ASP A 277      19.405   0.270  -1.066  0.00  0.00    -0.648 OA
ATOM   2670  OD2 ASP A 277      20.067  -1.132  -2.656  0.00  0.00    -0.648 OA
ATOM   2671  H   ASP A 277      22.400   1.491  -1.033  0.00  0.00     0.163 HD
ATOM   2672  N   VAL A 278      24.098  -0.462   1.107  0.00  0.00    -0.346 N 
ATOM   2673  CA  VAL A 278      25.123  -1.074   1.975  0.00  0.00     0.180 C 
ATOM   2674  C   VAL A 278      25.098  -0.676   3.429  0.00  0.00     0.241 C 
ATOM   2675  O   VAL A 278      25.717  -1.357   4.264  0.00  0.00    -0.271 OA
ATOM   2676  CB  VAL A 278      26.560  -0.914   1.436  0.00  0.00     0.009 C 
ATOM   2677  CG1 VAL A 278      26.707  -1.724   0.162  0.00  0.00     0.012 C 
ATOM   2678  CG2 VAL A 278      26.958   0.547   1.256  0.00  0.00     0.012 C 
ATOM   2679  H   VAL A 278      24.306   0.110   0.287  0.00  0.00     0.163 HD
ATOM   2680  N   LEU A 279      24.411   0.437   3.743  0.00  0.00    -0.346 N 
ATOM   2681  CA  LEU A 279      24.286   0.879   5.112  0.00  0.00     0.177 C 
ATOM   2682  C   LEU A 279      23.131   0.252   5.838  0.00  0.00     0.241 C 
ATOM   2683  O   LEU A 279      22.925   0.558   7.016  0.00  0.00    -0.271 OA
ATOM   2684  CB  LEU A 279      24.117   2.404   5.156  0.00  0.00     0.038 C 
ATOM   2685  CG  LEU A 279      25.360   3.136   4.624  0.00  0.00    -0.020 C 
ATOM   2686  CD1 LEU A 279      25.149   4.643   4.767  0.00  0.00     0.009 C 
ATOM   2687  CD2 LEU A 279      26.554   2.713   5.435  0.00  0.00     0.009 C 
ATOM   2688  H   LEU A 279      23.996   0.926   2.929  0.00  0.00     0.163 HD
ATOM   2689  N   PHE A 280      22.294  -0.509   5.141  0.00  0.00    -0.346 N 
ATOM   2690  CA  PHE A 280      21.128  -1.144   5.747  0.00  0.00     0.181 C 
ATOM   2691  C   PHE A 280      21.174  -2.652   5.583  0.00  0.00     0.243 C 
ATOM   2692  O   PHE A 280      21.774  -3.160   4.645  0.00  0.00    -0.271 OA
ATOM   2693  CB  PHE A 280      19.877  -0.701   4.991  0.00  0.00     0.073 C 
ATOM   2694  CG  PHE A 280      19.533   0.724   5.130  0.00  0.00    -0.056 A 
ATOM   2695  CD1 PHE A 280      18.902   1.205   6.269  0.00  0.00     0.007 A 
ATOM   2696  CD2 PHE A 280      19.770   1.631   4.060  0.00  0.00     0.007 A 
ATOM   2697  CE1 PHE A 280      18.513   2.523   6.365  0.00  0.00     0.001 A 
ATOM   2698  CE2 PHE A 280      19.390   2.953   4.169  0.00  0.00     0.001 A 
ATOM   2699  CZ  PHE A 280      18.730   3.401   5.319  0.00  0.00     0.000 A 
ATOM   2700  H   PHE A 280      22.540  -0.613   4.133  0.00  0.00     0.163 HD
ATOM   2701  N   PRO A 281      20.467  -3.397   6.445  0.00  0.00    -0.337 N 
ATOM   2702  CA  PRO A 281      20.174  -4.787   6.108  0.00  0.00     0.179 C 
ATOM   2703  C   PRO A 281      19.444  -4.810   4.758  0.00  0.00     0.241 C 
ATOM   2704  O   PRO A 281      18.465  -4.065   4.588  0.00  0.00    -0.271 OA
ATOM   2705  CB  PRO A 281      19.272  -5.233   7.266  0.00  0.00     0.037 C 
ATOM   2706  CG  PRO A 281      19.574  -4.269   8.382  0.00  0.00     0.022 C 
ATOM   2707  CD  PRO A 281      19.799  -2.977   7.689  0.00  0.00     0.127 C 
ATOM   2708  N   ALA A 282      19.935  -5.597   3.807  0.00  0.00    -0.346 N 
ATOM   2709  CA  ALA A 282      19.337  -5.545   2.459  0.00  0.00     0.172 C 
ATOM   2710  C   ALA A 282      19.618  -6.802   1.687  0.00  0.00     0.240 C 
ATOM   2711  O   ALA A 282      19.808  -6.784   0.438  0.00  0.00    -0.271 OA
ATOM   2712  CB  ALA A 282      19.824  -4.290   1.715  0.00  0.00     0.042 C 
ATOM   2713  H   ALA A 282      20.709  -6.201   4.068  0.00  0.00     0.163 HD
ATOM   2714  N   ASP A 283      19.628  -7.905   2.422  0.00  0.00    -0.346 N 
ATOM   2715  CA  ASP A 283      19.841  -9.204   1.811  0.00  0.00     0.186 C 
ATOM   2716  C   ASP A 283      18.532  -9.849   1.354  0.00  0.00     0.241 C 
ATOM   2717  O   ASP A 283      18.340 -10.143   0.153  0.00  0.00    -0.271 OA
ATOM   2718  CB  ASP A 283      20.674 -10.117   2.739  0.00  0.00     0.147 C 
ATOM   2719  CG  ASP A 283      20.129 -10.227   4.187  0.00  0.00     0.175 C 
ATOM   2720  OD1 ASP A 283      19.258  -9.441   4.637  0.00  0.00    -0.648 OA
ATOM   2721  OD2 ASP A 283      20.592 -11.130   4.901  0.00  0.00    -0.648 OA
ATOM   2722  H   ASP A 283      19.476  -7.761   3.435  0.00  0.00     0.163 HD
ATOM   2723  N   SER A 284      17.657 -10.094   2.287  0.00  0.00    -0.344 N 
ATOM   2724  CA  SER A 284      16.381 -10.699   2.039  0.00  0.00     0.200 C 
ATOM   2725  C   SER A 284      15.456  -9.688   1.352  0.00  0.00     0.243 C 
ATOM   2726  O   SER A 284      15.673  -8.450   1.438  0.00  0.00    -0.271 OA
ATOM   2727  CB  SER A 284      15.740 -11.133   3.329  0.00  0.00     0.199 C 
ATOM   2728  OG  SER A 284      15.496  -9.999   4.169  0.00  0.00    -0.398 OA
ATOM   2729  H   SER A 284      17.970  -9.805   3.258  0.00  0.00     0.163 HD
ATOM   2730  HG  SER A 284      15.799  -9.171   3.724  0.00  0.00     0.209 HD
ATOM   2731  N   GLU A 285      14.377 -10.203   0.753  0.00  0.00    -0.346 N 
ATOM   2732  CA  GLU A 285      13.379  -9.287   0.176  0.00  0.00     0.177 C 
ATOM   2733  C   GLU A 285      12.762  -8.394   1.259  0.00  0.00     0.241 C 
ATOM   2734  O   GLU A 285      12.599  -7.192   1.025  0.00  0.00    -0.271 OA
ATOM   2735  CB  GLU A 285      12.325 -10.056  -0.586  0.00  0.00     0.045 C 
ATOM   2736  CG  GLU A 285      12.874 -10.674  -1.864  0.00  0.00     0.116 C 
ATOM   2737  CD  GLU A 285      13.041  -9.711  -3.031  0.00  0.00     0.172 C 
ATOM   2738  OE1 GLU A 285      12.704  -8.533  -2.948  0.00  0.00    -0.648 OA
ATOM   2739  OE2 GLU A 285      13.547 -10.213  -4.068  0.00  0.00    -0.648 OA
ATOM   2740  H   GLU A 285      14.311 -11.216   0.733  0.00  0.00     0.163 HD
ATOM   2741  N   HIS A 286      12.502  -8.964   2.446  0.00  0.00    -0.346 N 
ATOM   2742  CA  HIS A 286      11.994  -8.179   3.555  0.00  0.00     0.182 C 
ATOM   2743  C   HIS A 286      12.939  -7.023   3.858  0.00  0.00     0.241 C 
ATOM   2744  O   HIS A 286      12.506  -5.854   3.965  0.00  0.00    -0.271 OA
ATOM   2745  CB  HIS A 286      11.823  -9.039   4.807  0.00  0.00     0.093 C 
ATOM   2746  CG  HIS A 286      11.550  -8.255   6.037  0.00  0.00     0.030 A 
ATOM   2747  ND1 HIS A 286      10.278  -7.829   6.374  0.00  0.00    -0.353 N 
ATOM   2748  CD2 HIS A 286      12.372  -7.802   7.019  0.00  0.00     0.143 A 
ATOM   2749  CE1 HIS A 286      10.333  -7.147   7.510  0.00  0.00     0.207 A 
ATOM   2750  NE2 HIS A 286      11.581  -7.146   7.932  0.00  0.00    -0.254 NA
ATOM   2751  HD1 HIS A 286       9.452  -8.008   5.845  0.00  0.00     0.166 HD
ATOM   2752  H   HIS A 286      12.693  -9.978   2.489  0.00  0.00     0.163 HD
ATOM   2753  N   ASN A 287      14.231  -7.311   3.979  0.00  0.00    -0.346 N 
ATOM   2754  CA  ASN A 287      15.174  -6.258   4.348  0.00  0.00     0.185 C 
ATOM   2755  C   ASN A 287      15.343  -5.213   3.251  0.00  0.00     0.241 C 
ATOM   2756  O   ASN A 287      15.452  -4.037   3.535  0.00  0.00    -0.271 OA
ATOM   2757  CB  ASN A 287      16.533  -6.842   4.757  0.00  0.00     0.137 C 
ATOM   2758  CG  ASN A 287      16.523  -7.360   6.173  0.00  0.00     0.217 C 
ATOM   2759  OD1 ASN A 287      15.715  -6.922   6.996  0.00  0.00    -0.274 OA
ATOM   2760  ND2 ASN A 287      17.361  -8.360   6.430  0.00  0.00    -0.370 N 
ATOM   2761 2HD2 ASN A 287      17.402  -8.757   7.353  0.00  0.00     0.159 HD
ATOM   2762 1HD2 ASN A 287      17.952  -8.718   5.709  0.00  0.00     0.159 HD
ATOM   2763  H   ASN A 287      14.492  -8.284   3.800  0.00  0.00     0.163 HD
ATOM   2764  N   LYS A 288      15.292  -5.645   1.991  0.00  0.00    -0.346 N 
ATOM   2765  CA  LYS A 288      15.324  -4.711   0.871  0.00  0.00     0.176 C 
ATOM   2766  C   LYS A 288      14.182  -3.720   0.902  0.00  0.00     0.241 C 
ATOM   2767  O   LYS A 288      14.371  -2.516   0.644  0.00  0.00    -0.271 OA
ATOM   2768  CB  LYS A 288      15.323  -5.476  -0.485  0.00  0.00     0.035 C 
ATOM   2769  CG  LYS A 288      16.585  -6.238  -0.737  0.00  0.00     0.004 C 
ATOM   2770  CD  LYS A 288      16.559  -7.008  -2.064  0.00  0.00     0.027 C 
ATOM   2771  CE  LYS A 288      17.944  -7.565  -2.386  0.00  0.00     0.229 C 
ATOM   2772  NZ  LYS A 288      17.834  -8.517  -3.511  0.00  0.00    -0.079 N 
ATOM   2773  HZ1 LYS A 288      17.599  -8.022  -4.349  0.00  0.00     0.274 HD
ATOM   2774  HZ3 LYS A 288      18.708  -8.989  -3.639  0.00  0.00     0.274 HD
ATOM   2775  HZ2 LYS A 288      17.120  -9.191  -3.314  0.00  0.00     0.274 HD
ATOM   2776  H   LYS A 288      15.230  -6.672   1.883  0.00  0.00     0.163 HD
ATOM   2777  N   LEU A 289      12.998  -4.226   1.168  0.00  0.00    -0.346 N 
ATOM   2778  CA  LEU A 289      11.835  -3.375   1.194  0.00  0.00     0.177 C 
ATOM   2779  C   LEU A 289      11.966  -2.407   2.385  0.00  0.00     0.241 C 
ATOM   2780  O   LEU A 289      11.699  -1.201   2.236  0.00  0.00    -0.271 OA
ATOM   2781  CB  LEU A 289      10.547  -4.165   1.281  0.00  0.00     0.038 C 
ATOM   2782  CG  LEU A 289       9.270  -3.319   1.310  0.00  0.00    -0.020 C 
ATOM   2783  CD1 LEU A 289       9.165  -2.456   0.061  0.00  0.00     0.009 C 
ATOM   2784  CD2 LEU A 289       8.079  -4.256   1.416  0.00  0.00     0.009 C 
ATOM   2785  H   LEU A 289      12.978  -5.243   1.349  0.00  0.00     0.163 HD
ATOM   2786  N   LYS A 290      12.406  -2.928   3.524  0.00  0.00    -0.346 N 
ATOM   2787  CA  LYS A 290      12.587  -2.029   4.675  0.00  0.00     0.176 C 
ATOM   2788  C   LYS A 290      13.642  -0.996   4.458  0.00  0.00     0.241 C 
ATOM   2789  O   LYS A 290      13.466   0.180   4.905  0.00  0.00    -0.271 OA
ATOM   2790  CB  LYS A 290      12.870  -2.811   5.939  0.00  0.00     0.035 C 
ATOM   2791  CG  LYS A 290      11.701  -3.577   6.477  0.00  0.00     0.004 C 
ATOM   2792  CD  LYS A 290      10.495  -2.711   6.671  0.00  0.00     0.027 C 
ATOM   2793  CE  LYS A 290       9.142  -3.421   6.757  0.00  0.00     0.229 C 
ATOM   2794  NZ  LYS A 290       8.200  -2.317   7.115  0.00  0.00    -0.079 N 
ATOM   2795  HZ1 LYS A 290       8.116  -2.267   8.109  0.00  0.00     0.274 HD
ATOM   2796  HZ3 LYS A 290       8.557  -1.454   6.762  0.00  0.00     0.274 HD
ATOM   2797  HZ2 LYS A 290       7.307  -2.503   6.710  0.00  0.00     0.274 HD
ATOM   2798  H   LYS A 290      12.593  -3.922   3.533  0.00  0.00     0.163 HD
ATOM   2799  N   ALA A 291      14.719  -1.304   3.751  0.00  0.00    -0.346 N 
ATOM   2800  CA  ALA A 291      15.727  -0.304   3.442  0.00  0.00     0.172 C 
ATOM   2801  C   ALA A 291      15.113   0.842   2.602  0.00  0.00     0.240 C 
ATOM   2802  O   ALA A 291      15.436   2.023   2.792  0.00  0.00    -0.271 OA
ATOM   2803  CB  ALA A 291      16.924  -0.944   2.714  0.00  0.00     0.042 C 
ATOM   2804  H   ALA A 291      14.777  -2.293   3.447  0.00  0.00     0.163 HD
ATOM   2805  N   SER A 292      14.329   0.476   1.599  0.00  0.00    -0.344 N 
ATOM   2806  CA  SER A 292      13.627   1.459   0.743  0.00  0.00     0.200 C 
ATOM   2807  C   SER A 292      12.721   2.362   1.584  0.00  0.00     0.243 C 
ATOM   2808  O   SER A 292      12.703   3.607   1.414  0.00  0.00    -0.271 OA
ATOM   2809  CB  SER A 292      12.822   0.680  -0.310  0.00  0.00     0.199 C 
ATOM   2810  OG  SER A 292      12.137   1.598  -1.157  0.00  0.00    -0.398 OA
ATOM   2811  H   SER A 292      14.243  -0.551   1.457  0.00  0.00     0.163 HD
ATOM   2812  HG  SER A 292      12.320   2.531  -0.896  0.00  0.00     0.209 HD
ATOM   2813  N   GLN A 293      11.983   1.741   2.499  0.00  0.00    -0.346 N 
ATOM   2814  CA  GLN A 293      11.092   2.519   3.357  0.00  0.00     0.177 C 
ATOM   2815  C   GLN A 293      11.862   3.420   4.296  0.00  0.00     0.241 C 
ATOM   2816  O   GLN A 293      11.449   4.564   4.543  0.00  0.00    -0.271 OA
ATOM   2817  CB  GLN A 293      10.186   1.598   4.171  0.00  0.00     0.044 C 
ATOM   2818  CG  GLN A 293       9.217   0.797   3.302  0.00  0.00     0.105 C 
ATOM   2819  CD  GLN A 293       8.476  -0.259   4.050  0.00  0.00     0.215 C 
ATOM   2820  OE1 GLN A 293       8.836  -0.603   5.172  0.00  0.00    -0.274 OA
ATOM   2821  NE2 GLN A 293       7.422  -0.796   3.445  0.00  0.00    -0.370 N 
ATOM   2822  H   GLN A 293      12.089   0.724   2.546  0.00  0.00     0.163 HD
ATOM   2823 2HE2 GLN A 293       7.172  -0.450   2.519  0.00  0.00     0.159 HD
ATOM   2824 1HE2 GLN A 293       6.879  -1.532   3.893  0.00  0.00     0.159 HD
ATOM   2825  N   ALA A 294      12.947   2.927   4.850  0.00  0.00    -0.346 N 
ATOM   2826  CA  ALA A 294      13.782   3.763   5.742  0.00  0.00     0.172 C 
ATOM   2827  C   ALA A 294      14.336   4.978   5.047  0.00  0.00     0.240 C 
ATOM   2828  O   ALA A 294      14.314   6.098   5.575  0.00  0.00    -0.271 OA
ATOM   2829  CB  ALA A 294      14.895   2.942   6.317  0.00  0.00     0.042 C 
ATOM   2830  H   ALA A 294      13.170   1.948   4.627  0.00  0.00     0.163 HD
ATOM   2831  N   ARG A 295      14.848   4.767   3.832  0.00  0.00    -0.346 N 
ATOM   2832  CA  ARG A 295      15.371   5.867   3.053  0.00  0.00     0.176 C 
ATOM   2833  C   ARG A 295      14.265   6.901   2.739  0.00  0.00     0.241 C 
ATOM   2834  O   ARG A 295      14.495   8.126   2.774  0.00  0.00    -0.271 OA
ATOM   2835  CB  ARG A 295      16.036   5.365   1.764  0.00  0.00     0.036 C 
ATOM   2836  CG  ARG A 295      16.676   6.459   0.987  0.00  0.00     0.023 C 
ATOM   2837  CD  ARG A 295      17.334   5.934  -0.282  0.00  0.00     0.138 C 
ATOM   2838  NE  ARG A 295      18.316   4.942   0.012  0.00  0.00    -0.227 N 
ATOM   2839  CZ  ARG A 295      18.222   3.626  -0.257  0.00  0.00     0.665 C 
ATOM   2840  NH1 ARG A 295      17.170   3.126  -0.879  0.00  0.00    -0.235 N 
ATOM   2841  NH2 ARG A 295      19.193   2.807   0.146  0.00  0.00    -0.235 N 
ATOM   2842  HE  ARG A 295      19.181   5.238   0.471  0.00  0.00     0.177 HD
ATOM   2843 2HH2 ARG A 295      19.121   1.831  -0.033  0.00  0.00     0.174 HD
ATOM   2844 1HH2 ARG A 295      19.989   3.175   0.625  0.00  0.00     0.174 HD
ATOM   2845  H   ARG A 295      14.834   3.784   3.518  0.00  0.00     0.163 HD
ATOM   2846 2HH1 ARG A 295      17.115   2.142  -1.051  0.00  0.00     0.174 HD
ATOM   2847 1HH1 ARG A 295      16.429   3.726  -1.180  0.00  0.00     0.174 HD
ATOM   2848  N   ASP A 296      13.061   6.429   2.419  0.00  0.00    -0.346 N 
ATOM   2849  CA  ASP A 296      11.958   7.316   2.130  0.00  0.00     0.186 C 
ATOM   2850  C   ASP A 296      11.653   8.195   3.361  0.00  0.00     0.241 C 
ATOM   2851  O   ASP A 296      11.456   9.405   3.246  0.00  0.00    -0.271 OA
ATOM   2852  CB  ASP A 296      10.684   6.508   1.731  0.00  0.00     0.147 C 
ATOM   2853  CG  ASP A 296       9.549   7.405   1.353  0.00  0.00     0.175 C 
ATOM   2854  OD1 ASP A 296       9.586   8.009   0.240  0.00  0.00    -0.648 OA
ATOM   2855  OD2 ASP A 296       8.614   7.544   2.133  0.00  0.00    -0.648 OA
ATOM   2856  H   ASP A 296      12.994   5.393   2.398  0.00  0.00     0.163 HD
ATOM   2857  N   LEU A 297      11.620   7.570   4.526  0.00  0.00    -0.346 N 
ATOM   2858  CA  LEU A 297      11.363   8.319   5.790  0.00  0.00     0.177 C 
ATOM   2859  C   LEU A 297      12.461   9.351   5.983  0.00  0.00     0.241 C 
ATOM   2860  O   LEU A 297      12.166  10.535   6.271  0.00  0.00    -0.271 OA
ATOM   2861  CB  LEU A 297      11.295   7.340   6.981  0.00  0.00     0.038 C 
ATOM   2862  CG  LEU A 297      10.975   8.005   8.323  0.00  0.00    -0.020 C 
ATOM   2863  CD1 LEU A 297       9.658   8.776   8.288  0.00  0.00     0.009 C 
ATOM   2864  CD2 LEU A 297      10.968   6.952   9.438  0.00  0.00     0.009 C 
ATOM   2865  H   LEU A 297      11.780   6.555   4.502  0.00  0.00     0.163 HD
ATOM   2866  N   LEU A 298      13.728   8.963   5.822  0.00  0.00    -0.346 N 
ATOM   2867  CA  LEU A 298      14.831   9.920   5.984  0.00  0.00     0.177 C 
ATOM   2868  C   LEU A 298      14.671  11.078   5.044  0.00  0.00     0.241 C 
ATOM   2869  O   LEU A 298      14.942  12.253   5.406  0.00  0.00    -0.271 OA
ATOM   2870  CB  LEU A 298      16.166   9.255   5.658  0.00  0.00     0.038 C 
ATOM   2871  CG  LEU A 298      16.857   8.597   6.790  0.00  0.00    -0.020 C 
ATOM   2872  CD1 LEU A 298      17.875   7.569   6.300  0.00  0.00     0.009 C 
ATOM   2873  CD2 LEU A 298      17.462   9.705   7.710  0.00  0.00     0.009 C 
ATOM   2874  H   LEU A 298      13.860   7.971   5.583  0.00  0.00     0.163 HD
ATOM   2875  N   SER A 299      14.263  10.808   3.817  0.00  0.00    -0.344 N 
ATOM   2876  CA  SER A 299      14.139  11.858   2.769  0.00  0.00     0.200 C 
ATOM   2877  C   SER A 299      13.037  12.842   3.084  0.00  0.00     0.243 C 
ATOM   2878  O   SER A 299      13.000  13.956   2.533  0.00  0.00    -0.271 OA
ATOM   2879  CB  SER A 299      13.881  11.235   1.387  0.00  0.00     0.199 C 
ATOM   2880  OG  SER A 299      12.550  10.802   1.204  0.00  0.00    -0.398 OA
ATOM   2881  H   SER A 299      14.034   9.811   3.632  0.00  0.00     0.163 HD
ATOM   2882  HG  SER A 299      12.034  11.002   2.049  0.00  0.00     0.209 HD
ATOM   2883  N   LYS A 300      12.110  12.475   3.980  0.00  0.00    -0.346 N 
ATOM   2884  CA  LYS A 300      11.022  13.312   4.369  0.00  0.00     0.176 C 
ATOM   2885  C   LYS A 300      11.279  14.101   5.666  0.00  0.00     0.241 C 
ATOM   2886  O   LYS A 300      10.658  15.119   5.941  0.00  0.00    -0.271 OA
ATOM   2887  CB  LYS A 300       9.737  12.506   4.490  0.00  0.00     0.035 C 
ATOM   2888  CG  LYS A 300       9.243  11.985   3.129  0.00  0.00     0.004 C 
ATOM   2889  CD  LYS A 300       8.111  10.979   3.243  0.00  0.00     0.027 C 
ATOM   2890  CE  LYS A 300       7.442  10.754   1.881  0.00  0.00     0.229 C 
ATOM   2891  NZ  LYS A 300       6.531   9.623   2.026  0.00  0.00    -0.079 N 
ATOM   2892  HZ1 LYS A 300       6.633   8.995   1.249  0.00  0.00     0.274 HD
ATOM   2893  HZ3 LYS A 300       6.731   9.124   2.874  0.00  0.00     0.274 HD
ATOM   2894  HZ2 LYS A 300       5.580   9.946   2.058  0.00  0.00     0.274 HD
ATOM   2895  H   LYS A 300      12.270  11.507   4.365  0.00  0.00     0.163 HD
ATOM   2896  N   MET A 301      12.214  13.608   6.479  0.00  0.00    -0.346 N 
ATOM   2897  CA  MET A 301      12.668  14.280   7.689  0.00  0.00     0.177 C 
ATOM   2898  C   MET A 301      13.712  15.303   7.410  0.00  0.00     0.241 C 
ATOM   2899  O   MET A 301      13.674  16.414   7.983  0.00  0.00    -0.271 OA
ATOM   2900  CB  MET A 301      13.222  13.285   8.676  0.00  0.00     0.045 C 
ATOM   2901  CG  MET A 301      12.186  12.349   9.236  0.00  0.00     0.076 C 
ATOM   2902  SD  MET A 301      12.960  11.016  10.263  0.00  0.00    -0.173 SA
ATOM   2903  CE  MET A 301      11.546  10.410  11.106  0.00  0.00     0.089 C 
ATOM   2904  H   MET A 301      12.599  12.680   6.166  0.00  0.00     0.163 HD
ATOM   2905  N   LEU A 302      14.673  14.959   6.558  0.00  0.00    -0.346 N 
ATOM   2906  CA  LEU A 302      15.845  15.815   6.258  0.00  0.00     0.177 C 
ATOM   2907  C   LEU A 302      15.490  16.727   5.089  0.00  0.00     0.241 C 
ATOM   2908  O   LEU A 302      16.062  16.608   4.024  0.00  0.00    -0.271 OA
ATOM   2909  CB  LEU A 302      17.085  14.948   5.998  0.00  0.00     0.038 C 
ATOM   2910  CG  LEU A 302      17.654  14.234   7.229  0.00  0.00    -0.020 C 
ATOM   2911  CD1 LEU A 302      18.759  13.290   6.808  0.00  0.00     0.009 C 
ATOM   2912  CD2 LEU A 302      18.131  15.230   8.252  0.00  0.00     0.009 C 
ATOM   2913  H   LEU A 302      14.538  14.023   6.107  0.00  0.00     0.163 HD
ATOM   2914  N   VAL A 303      14.553  17.607   5.338  0.00  0.00    -0.346 N 
ATOM   2915  CA  VAL A 303      14.010  18.559   4.379  0.00  0.00     0.180 C 
ATOM   2916  C   VAL A 303      14.236  19.944   4.976  0.00  0.00     0.241 C 
ATOM   2917  O   VAL A 303      13.749  20.247   6.096  0.00  0.00    -0.271 OA
ATOM   2918  CB  VAL A 303      12.515  18.302   4.138  0.00  0.00     0.009 C 
ATOM   2919  CG1 VAL A 303      11.901  19.367   3.239  0.00  0.00     0.012 C 
ATOM   2920  CG2 VAL A 303      12.291  16.946   3.526  0.00  0.00     0.012 C 
ATOM   2921  H   VAL A 303      14.199  17.574   6.346  0.00  0.00     0.163 HD
ATOM   2922  N   ILE A 304      14.973  20.790   4.282  0.00  0.00    -0.346 N 
ATOM   2923  CA  ILE A 304      15.326  22.104   4.815  0.00  0.00     0.180 C 
ATOM   2924  C   ILE A 304      14.116  22.980   5.080  0.00  0.00     0.241 C 
ATOM   2925  O   ILE A 304      14.004  23.592   6.141  0.00  0.00    -0.271 OA
ATOM   2926  CB  ILE A 304      16.355  22.793   3.889  0.00  0.00     0.013 C 
ATOM   2927  CG1 ILE A 304      17.661  22.007   3.944  0.00  0.00     0.002 C 
ATOM   2928  CG2 ILE A 304      16.582  24.248   4.300  0.00  0.00     0.012 C 
ATOM   2929  CD1 ILE A 304      18.734  22.503   2.994  0.00  0.00     0.005 C 
ATOM   2930  H   ILE A 304      15.275  20.454   3.349  0.00  0.00     0.163 HD
ATOM   2931  N   ASP A 305      13.217  23.057   4.090  0.00  0.00    -0.345 N 
ATOM   2932  CA  ASP A 305      12.031  23.875   4.231  0.00  0.00     0.186 C 
ATOM   2933  C   ASP A 305      10.970  23.170   5.069  0.00  0.00     0.241 C 
ATOM   2934  O   ASP A 305      10.392  22.162   4.647  0.00  0.00    -0.271 OA
ATOM   2935  CB  ASP A 305      11.482  24.179   2.837  0.00  0.00     0.147 C 
ATOM   2936  CG  ASP A 305      10.314  25.130   2.839  0.00  0.00     0.175 C 
ATOM   2937  OD1 ASP A 305       9.668  25.386   3.838  0.00  0.00    -0.648 OA
ATOM   2938  OD2 ASP A 305      10.069  25.665   1.698  0.00  0.00    -0.648 OA
ATOM   2939  H   ASP A 305      13.445  22.498   3.253  0.00  0.00     0.163 HD
ATOM   2940  N   ALA A 306      10.731  23.682   6.257  0.00  0.00    -0.346 N 
ATOM   2941  CA  ALA A 306       9.844  23.021   7.197  0.00  0.00     0.172 C 
ATOM   2942  C   ALA A 306       8.443  22.890   6.693  0.00  0.00     0.240 C 
ATOM   2943  O   ALA A 306       7.752  21.939   7.035  0.00  0.00    -0.271 OA
ATOM   2944  CB  ALA A 306       9.860  23.726   8.526  0.00  0.00     0.042 C 
ATOM   2945  H   ALA A 306      11.218  24.576   6.461  0.00  0.00     0.163 HD
ATOM   2946  N   SER A 307       8.037  23.781   5.788  0.00  0.00    -0.344 N 
ATOM   2947  CA  SER A 307       6.693  23.633   5.225  0.00  0.00     0.200 C 
ATOM   2948  C   SER A 307       6.513  22.344   4.445  0.00  0.00     0.243 C 
ATOM   2949  O   SER A 307       5.368  21.874   4.313  0.00  0.00    -0.271 OA
ATOM   2950  CB  SER A 307       6.295  24.849   4.395  0.00  0.00     0.199 C 
ATOM   2951  OG  SER A 307       6.932  24.852   3.170  0.00  0.00    -0.398 OA
ATOM   2952  H   SER A 307       8.693  24.513   5.544  0.00  0.00     0.163 HD
ATOM   2953  HG  SER A 307       7.528  24.058   3.065  0.00  0.00     0.209 HD
ATOM   2954  N   LYS A 308       7.605  21.758   3.960  0.00  0.00    -0.346 N 
ATOM   2955  CA  LYS A 308       7.596  20.535   3.184  0.00  0.00     0.176 C 
ATOM   2956  C   LYS A 308       8.069  19.292   3.936  0.00  0.00     0.241 C 
ATOM   2957  O   LYS A 308       8.121  18.201   3.359  0.00  0.00    -0.271 OA
ATOM   2958  CB  LYS A 308       8.429  20.723   1.909  0.00  0.00     0.035 C 
ATOM   2959  CG  LYS A 308       7.854  21.842   1.080  0.00  0.00     0.004 C 
ATOM   2960  CD  LYS A 308       8.660  22.131  -0.162  0.00  0.00     0.027 C 
ATOM   2961  CE  LYS A 308       8.178  23.440  -0.781  0.00  0.00     0.229 C 
ATOM   2962  NZ  LYS A 308       8.987  23.791  -1.979  0.00  0.00    -0.079 N 
ATOM   2963  HZ1 LYS A 308       8.896  24.769  -2.166  0.00  0.00     0.274 HD
ATOM   2964  HZ3 LYS A 308       9.947  23.571  -1.808  0.00  0.00     0.274 HD
ATOM   2965  HZ2 LYS A 308       8.659  23.268  -2.766  0.00  0.00     0.274 HD
ATOM   2966  H   LYS A 308       8.497  22.275   4.196  0.00  0.00     0.163 HD
ATOM   2967  N   ARG A 309       8.449  19.478   5.187  0.00  0.00    -0.346 N 
ATOM   2968  CA  ARG A 309       8.968  18.390   6.008  0.00  0.00     0.176 C 
ATOM   2969  C   ARG A 309       7.837  17.632   6.709  0.00  0.00     0.241 C 
ATOM   2970  O   ARG A 309       6.811  18.197   7.077  0.00  0.00    -0.271 OA
ATOM   2971  CB  ARG A 309       9.876  18.996   7.060  0.00  0.00     0.036 C 
ATOM   2972  CG  ARG A 309      10.661  17.967   7.894  0.00  0.00     0.023 C 
ATOM   2973  CD  ARG A 309      11.400  18.668   9.004  0.00  0.00     0.138 C 
ATOM   2974  NE  ARG A 309      12.287  19.740   8.558  0.00  0.00    -0.227 N 
ATOM   2975  CZ  ARG A 309      12.464  20.915   9.165  0.00  0.00     0.665 C 
ATOM   2976  NH1 ARG A 309      11.929  21.157  10.358  0.00  0.00    -0.235 N 
ATOM   2977  NH2 ARG A 309      13.207  21.837   8.593  0.00  0.00    -0.235 N 
ATOM   2978  HE  ARG A 309      12.820  19.578   7.705  0.00  0.00     0.177 HD
ATOM   2979 2HH2 ARG A 309      13.332  22.731   9.031  0.00  0.00     0.174 HD
ATOM   2980 1HH2 ARG A 309      13.656  21.654   7.714  0.00  0.00     0.174 HD
ATOM   2981  H   ARG A 309       8.349  20.455   5.535  0.00  0.00     0.163 HD
ATOM   2982 2HH1 ARG A 309      12.059  22.053  10.787  0.00  0.00     0.174 HD
ATOM   2983 1HH1 ARG A 309      11.402  20.450  10.824  0.00  0.00     0.174 HD
ATOM   2984  N   ILE A 310       8.065  16.329   6.863  0.00  0.00    -0.346 N 
ATOM   2985  CA  ILE A 310       7.135  15.419   7.502  0.00  0.00     0.180 C 
ATOM   2986  C   ILE A 310       6.722  15.919   8.890  0.00  0.00     0.241 C 
ATOM   2987  O   ILE A 310       7.534  16.517   9.617  0.00  0.00    -0.271 OA
ATOM   2988  CB  ILE A 310       7.749  13.995   7.521  0.00  0.00     0.013 C 
ATOM   2989  CG1 ILE A 310       6.709  12.923   7.750  0.00  0.00     0.002 C 
ATOM   2990  CG2 ILE A 310       8.876  13.866   8.533  0.00  0.00     0.012 C 
ATOM   2991  CD1 ILE A 310       7.248  11.534   7.490  0.00  0.00     0.005 C 
ATOM   2992  H   ILE A 310       8.993  16.016   6.474  0.00  0.00     0.163 HD
ATOM   2993  N   SER A 311       5.465  15.674   9.236  0.00  0.00    -0.344 N 
ATOM   2994  CA  SER A 311       4.959  15.909  10.609  0.00  0.00     0.200 C 
ATOM   2995  C   SER A 311       5.153  14.691  11.486  0.00  0.00     0.243 C 
ATOM   2996  O   SER A 311       5.417  13.563  11.000  0.00  0.00    -0.271 OA
ATOM   2997  CB  SER A 311       3.501  16.234  10.600  0.00  0.00     0.199 C 
ATOM   2998  OG  SER A 311       2.748  15.118  10.179  0.00  0.00    -0.398 OA
ATOM   2999  H   SER A 311       4.861  15.305   8.474  0.00  0.00     0.163 HD
ATOM   3000  HG  SER A 311       3.335  14.348   9.976  0.00  0.00     0.209 HD
ATOM   3001  N   VAL A 312       4.995  14.853  12.803  0.00  0.00    -0.346 N 
ATOM   3002  CA  VAL A 312       5.103  13.682  13.696  0.00  0.00     0.180 C 
ATOM   3003  C   VAL A 312       4.067  12.618  13.377  0.00  0.00     0.241 C 
ATOM   3004  O   VAL A 312       4.372  11.443  13.423  0.00  0.00    -0.271 OA
ATOM   3005  CB  VAL A 312       5.014  14.018  15.214  0.00  0.00     0.009 C 
ATOM   3006  CG1 VAL A 312       5.938  15.141  15.583  0.00  0.00     0.012 C 
ATOM   3007  CG2 VAL A 312       3.601  14.257  15.716  0.00  0.00     0.012 C 
ATOM   3008  H   VAL A 312       4.804  15.801  13.121  0.00  0.00     0.163 HD
ATOM   3009  N   ASP A 313       2.851  13.044  13.067  0.00  0.00    -0.345 N 
ATOM   3010  CA  ASP A 313       1.758  12.097  12.778  0.00  0.00     0.186 C 
ATOM   3011  C   ASP A 313       1.959  11.404  11.440  0.00  0.00     0.241 C 
ATOM   3012  O   ASP A 313       1.788  10.166  11.348  0.00  0.00    -0.271 OA
ATOM   3013  CB  ASP A 313       0.405  12.696  12.932  0.00  0.00     0.147 C 
ATOM   3014  CG  ASP A 313       0.073  12.952  14.414  0.00  0.00     0.175 C 
ATOM   3015  OD1 ASP A 313       0.141  12.002  15.217  0.00  0.00    -0.648 OA
ATOM   3016  OD2 ASP A 313      -0.169  14.085  14.730  0.00  0.00    -0.648 OA
ATOM   3017  H   ASP A 313       2.731  14.070  13.044  0.00  0.00     0.163 HD
ATOM   3018  N   GLU A 314       2.461  12.124  10.437  0.00  0.00    -0.346 N 
ATOM   3019  CA  GLU A 314       2.807  11.432   9.202  0.00  0.00     0.177 C 
ATOM   3020  C   GLU A 314       3.946  10.436   9.401  0.00  0.00     0.241 C 
ATOM   3021  O   GLU A 314       3.930   9.315   8.824  0.00  0.00    -0.271 OA
ATOM   3022  CB  GLU A 314       3.220  12.460   8.148  0.00  0.00     0.045 C 
ATOM   3023  CG  GLU A 314       2.093  13.313   7.586  0.00  0.00     0.116 C 
ATOM   3024  CD  GLU A 314       2.599  14.531   6.828  0.00  0.00     0.172 C 
ATOM   3025  OE1 GLU A 314       3.828  14.798   6.746  0.00  0.00    -0.648 OA
ATOM   3026  OE2 GLU A 314       1.715  15.166   6.187  0.00  0.00    -0.648 OA
ATOM   3027  H   GLU A 314       2.570  13.117  10.602  0.00  0.00     0.163 HD
ATOM   3028  N   ALA A 315       4.930  10.773  10.246  0.00  0.00    -0.346 N 
ATOM   3029  CA  ALA A 315       6.037   9.848  10.529  0.00  0.00     0.172 C 
ATOM   3030  C   ALA A 315       5.549   8.608  11.272  0.00  0.00     0.240 C 
ATOM   3031  O   ALA A 315       5.955   7.499  10.955  0.00  0.00    -0.271 OA
ATOM   3032  CB  ALA A 315       7.135  10.551  11.288  0.00  0.00     0.042 C 
ATOM   3033  H   ALA A 315       4.844  11.710  10.667  0.00  0.00     0.163 HD
ATOM   3034  N   LEU A 316       4.692   8.803  12.266  0.00  0.00    -0.346 N 
ATOM   3035  CA  LEU A 316       4.106   7.657  12.974  0.00  0.00     0.177 C 
ATOM   3036  C   LEU A 316       3.349   6.725  12.101  0.00  0.00     0.241 C 
ATOM   3037  O   LEU A 316       3.293   5.524  12.392  0.00  0.00    -0.271 OA
ATOM   3038  CB  LEU A 316       3.262   8.118  14.150  0.00  0.00     0.038 C 
ATOM   3039  CG  LEU A 316       4.005   8.608  15.396  0.00  0.00    -0.020 C 
ATOM   3040  CD1 LEU A 316       3.109   9.481  16.239  0.00  0.00     0.009 C 
ATOM   3041  CD2 LEU A 316       4.598   7.464  16.200  0.00  0.00     0.009 C 
ATOM   3042  H   LEU A 316       4.481   9.783  12.491  0.00  0.00     0.163 HD
ATOM   3043  N   GLN A 317       2.730   7.253  11.051  0.00  0.00    -0.346 N 
ATOM   3044  CA  GLN A 317       1.943   6.480  10.116  0.00  0.00     0.177 C 
ATOM   3045  C   GLN A 317       2.721   5.950   8.923  0.00  0.00     0.241 C 
ATOM   3046  O   GLN A 317       2.161   5.253   8.058  0.00  0.00    -0.271 OA
ATOM   3047  CB  GLN A 317       0.714   7.297   9.672  0.00  0.00     0.044 C 
ATOM   3048  CG  GLN A 317      -0.169   7.583  10.888  0.00  0.00     0.105 C 
ATOM   3049  CD  GLN A 317      -1.435   8.345  10.613  0.00  0.00     0.215 C 
ATOM   3050  OE1 GLN A 317      -2.058   8.162   9.584  0.00  0.00    -0.274 OA
ATOM   3051  NE2 GLN A 317      -1.859   9.184  11.589  0.00  0.00    -0.370 N 
ATOM   3052  H   GLN A 317       2.865   8.294  10.960  0.00  0.00     0.163 HD
ATOM   3053 2HE2 GLN A 317      -1.305   9.228  12.437  0.00  0.00     0.159 HD
ATOM   3054 1HE2 GLN A 317      -2.696   9.736  11.462  0.00  0.00     0.159 HD
ATOM   3055  N   HIS A 318       4.016   6.305   8.810  0.00  0.00    -0.346 N 
ATOM   3056  CA  HIS A 318       4.835   5.942   7.686  0.00  0.00     0.182 C 
ATOM   3057  C   HIS A 318       5.014   4.382   7.668  0.00  0.00     0.243 C 
ATOM   3058  O   HIS A 318       5.144   3.779   8.727  0.00  0.00    -0.271 OA
ATOM   3059  CB  HIS A 318       6.172   6.629   7.826  0.00  0.00     0.093 C 
ATOM   3060  CG  HIS A 318       7.051   6.466   6.626  0.00  0.00     0.030 A 
ATOM   3061  ND1 HIS A 318       7.807   5.329   6.402  0.00  0.00    -0.353 N 
ATOM   3062  CD2 HIS A 318       7.244   7.264   5.549  0.00  0.00     0.143 A 
ATOM   3063  CE1 HIS A 318       8.455   5.463   5.269  0.00  0.00     0.207 A 
ATOM   3064  NE2 HIS A 318       8.131   6.630   4.725  0.00  0.00    -0.254 NA
ATOM   3065  HD1 HIS A 318       7.845   4.539   7.011  0.00  0.00     0.166 HD
ATOM   3066  H   HIS A 318       4.361   6.871   9.625  0.00  0.00     0.163 HD
ATOM   3067  N   PRO A 319       5.143   3.795   6.496  0.00  0.00    -0.337 N 
ATOM   3068  CA  PRO A 319       5.322   2.345   6.454  0.00  0.00     0.179 C 
ATOM   3069  C   PRO A 319       6.470   1.794   7.254  0.00  0.00     0.241 C 
ATOM   3070  O   PRO A 319       6.396   0.621   7.693  0.00  0.00    -0.271 OA
ATOM   3071  CB  PRO A 319       5.513   2.066   4.960  0.00  0.00     0.037 C 
ATOM   3072  CG  PRO A 319       4.786   3.183   4.299  0.00  0.00     0.022 C 
ATOM   3073  CD  PRO A 319       4.914   4.369   5.174  0.00  0.00     0.127 C 
ATOM   3074  N   TYR A 320       7.550   2.544   7.398  0.00  0.00    -0.346 N 
ATOM   3075  CA  TYR A 320       8.712   2.017   8.165  0.00  0.00     0.180 C 
ATOM   3076  C   TYR A 320       8.409   1.901   9.642  0.00  0.00     0.241 C 
ATOM   3077  O   TYR A 320       9.015   1.063  10.350  0.00  0.00    -0.271 OA
ATOM   3078  CB  TYR A 320       9.909   2.901   7.952  0.00  0.00     0.073 C 
ATOM   3079  CG  TYR A 320      11.232   2.279   8.440  0.00  0.00    -0.056 A 
ATOM   3080  CD1 TYR A 320      11.712   1.090   7.900  0.00  0.00     0.010 A 
ATOM   3081  CD2 TYR A 320      11.965   2.874   9.437  0.00  0.00     0.010 A 
ATOM   3082  CE1 TYR A 320      12.908   0.568   8.299  0.00  0.00     0.037 A 
ATOM   3083  CE2 TYR A 320      13.180   2.346   9.841  0.00  0.00     0.037 A 
ATOM   3084  CZ  TYR A 320      13.633   1.176   9.289  0.00  0.00     0.065 A 
ATOM   3085  OH  TYR A 320      14.884   0.620   9.651  0.00  0.00    -0.361 OA
ATOM   3086  HH  TYR A 320      15.256   1.185  10.402  0.00  0.00     0.217 HD
ATOM   3087  H   TYR A 320       7.531   3.467   6.966  0.00  0.00     0.163 HD
ATOM   3088  N   ILE A 321       7.502   2.756  10.114  0.00  0.00    -0.346 N 
ATOM   3089  CA  ILE A 321       7.219   2.962  11.539  0.00  0.00     0.180 C 
ATOM   3090  C   ILE A 321       5.907   2.284  11.976  0.00  0.00     0.241 C 
ATOM   3091  O   ILE A 321       5.823   1.842  13.127  0.00  0.00    -0.271 OA
ATOM   3092  CB  ILE A 321       7.146   4.500  11.866  0.00  0.00     0.013 C 
ATOM   3093  CG1 ILE A 321       8.435   5.219  11.489  0.00  0.00     0.002 C 
ATOM   3094  CG2 ILE A 321       6.788   4.767  13.348  0.00  0.00     0.012 C 
ATOM   3095  CD1 ILE A 321       9.687   4.725  12.189  0.00  0.00     0.005 C 
ATOM   3096  H   ILE A 321       6.990   3.287   9.359  0.00  0.00     0.163 HD
ATOM   3097  N   ASN A 322       4.878   2.269  11.122  0.00  0.00    -0.346 N 
ATOM   3098  CA  ASN A 322       3.555   2.046  11.586  0.00  0.00     0.185 C 
ATOM   3099  C   ASN A 322       3.264   0.627  12.062  0.00  0.00     0.241 C 
ATOM   3100  O   ASN A 322       2.251   0.431  12.719  0.00  0.00    -0.271 OA
ATOM   3101  CB  ASN A 322       2.504   2.508  10.565  0.00  0.00     0.137 C 
ATOM   3102  CG  ASN A 322       2.440   1.648   9.317  0.00  0.00     0.217 C 
ATOM   3103  OD1 ASN A 322       2.662   0.448   9.358  0.00  0.00    -0.274 OA
ATOM   3104  ND2 ASN A 322       2.072   2.262   8.211  0.00  0.00    -0.370 N 
ATOM   3105 2HD2 ASN A 322       2.003   1.750   7.346  0.00  0.00     0.159 HD
ATOM   3106 1HD2 ASN A 322       1.859   3.241   8.220  0.00  0.00     0.159 HD
ATOM   3107  H   ASN A 322       5.144   2.431  10.132  0.00  0.00     0.163 HD
ATOM   3108  N   VAL A 323       4.194  -0.306  11.820  0.00  0.00    -0.346 N 
ATOM   3109  CA  VAL A 323       4.054  -1.677  12.323  0.00  0.00     0.180 C 
ATOM   3110  C   VAL A 323       3.995  -1.690  13.859  0.00  0.00     0.241 C 
ATOM   3111  O   VAL A 323       3.427  -2.606  14.453  0.00  0.00    -0.271 OA
ATOM   3112  CB  VAL A 323       5.233  -2.552  11.844  0.00  0.00     0.009 C 
ATOM   3113  CG1 VAL A 323       5.252  -2.605  10.339  0.00  0.00     0.012 C 
ATOM   3114  CG2 VAL A 323       6.554  -2.081  12.362  0.00  0.00     0.012 C 
ATOM   3115  H   VAL A 323       5.001   0.019  11.260  0.00  0.00     0.163 HD
ATOM   3116  N   TRP A 324       4.510  -0.670  14.503  0.00  0.00    -0.346 N 
ATOM   3117  CA  TRP A 324       4.515  -0.560  15.944  0.00  0.00     0.181 C 
ATOM   3118  C   TRP A 324       3.351   0.212  16.511  0.00  0.00     0.241 C 
ATOM   3119  O   TRP A 324       3.229   0.302  17.710  0.00  0.00    -0.271 OA
ATOM   3120  CB  TRP A 324       5.812   0.113  16.397  0.00  0.00     0.075 C 
ATOM   3121  CG  TRP A 324       7.005  -0.582  15.957  0.00  0.00    -0.028 A 
ATOM   3122  CD1 TRP A 324       7.902  -0.163  15.011  0.00  0.00     0.096 A 
ATOM   3123  CD2 TRP A 324       7.459  -1.847  16.396  0.00  0.00    -0.002 A 
ATOM   3124  NE1 TRP A 324       8.885  -1.079  14.850  0.00  0.00    -0.365 N 
ATOM   3125  CE2 TRP A 324       8.613  -2.155  15.661  0.00  0.00     0.042 A 
ATOM   3126  CE3 TRP A 324       6.968  -2.783  17.300  0.00  0.00     0.014 A 
ATOM   3127  CZ2 TRP A 324       9.334  -3.318  15.846  0.00  0.00     0.030 A 
ATOM   3128  CZ3 TRP A 324       7.706  -3.964  17.501  0.00  0.00     0.001 A 
ATOM   3129  CH2 TRP A 324       8.858  -4.226  16.741  0.00  0.00     0.002 A 
ATOM   3130  HE1 TRP A 324       9.679  -1.001  14.249  0.00  0.00     0.165 HD
ATOM   3131  H   TRP A 324       4.924   0.071  13.876  0.00  0.00     0.163 HD
ATOM   3132  N   TYR A 325       2.537   0.829  15.662  0.00  0.00    -0.346 N 
ATOM   3133  CA  TYR A 325       1.606   1.869  16.125  0.00  0.00     0.180 C 
ATOM   3134  C   TYR A 325       0.618   1.342  17.173  0.00  0.00     0.241 C 
ATOM   3135  O   TYR A 325      -0.098   0.370  16.914  0.00  0.00    -0.271 OA
ATOM   3136  CB  TYR A 325       0.823   2.485  14.963  0.00  0.00     0.073 C 
ATOM   3137  CG  TYR A 325       0.141   3.784  15.308  0.00  0.00    -0.056 A 
ATOM   3138  CD1 TYR A 325      -1.121   3.802  15.884  0.00  0.00     0.010 A 
ATOM   3139  CD2 TYR A 325       0.744   4.997  15.029  0.00  0.00     0.010 A 
ATOM   3140  CE1 TYR A 325      -1.752   5.010  16.194  0.00  0.00     0.037 A 
ATOM   3141  CE2 TYR A 325       0.112   6.190  15.343  0.00  0.00     0.037 A 
ATOM   3142  CZ  TYR A 325      -1.131   6.179  15.908  0.00  0.00     0.065 A 
ATOM   3143  OH  TYR A 325      -1.731   7.397  16.217  0.00  0.00    -0.361 OA
ATOM   3144  HH  TYR A 325      -1.128   8.144  15.911  0.00  0.00     0.217 HD
ATOM   3145  H   TYR A 325       2.609   0.527  14.678  0.00  0.00     0.163 HD
ATOM   3146  N   ASP A 326       0.579   1.995  18.332  0.00  0.00    -0.345 N 
ATOM   3147  CA  ASP A 326      -0.384   1.653  19.397  0.00  0.00     0.186 C 
ATOM   3148  C   ASP A 326      -0.962   2.950  19.948  0.00  0.00     0.243 C 
ATOM   3149  O   ASP A 326      -0.197   3.788  20.444  0.00  0.00    -0.271 OA
ATOM   3150  CB  ASP A 326       0.347   0.907  20.501  0.00  0.00     0.147 C 
ATOM   3151  CG  ASP A 326      -0.547   0.514  21.673  0.00  0.00     0.175 C 
ATOM   3152  OD1 ASP A 326      -1.620   1.089  21.875  0.00  0.00    -0.648 OA
ATOM   3153  OD2 ASP A 326      -0.074  -0.348  22.446  0.00  0.00    -0.648 OA
ATOM   3154  H   ASP A 326       1.276   2.760  18.427  0.00  0.00     0.163 HD
ATOM   3155  N   PRO A 327      -2.270   3.200  19.800  0.00  0.00    -0.337 N 
ATOM   3156  CA  PRO A 327      -2.782   4.506  20.223  0.00  0.00     0.179 C 
ATOM   3157  C   PRO A 327      -2.628   4.797  21.721  0.00  0.00     0.241 C 
ATOM   3158  O   PRO A 327      -2.615   5.970  22.122  0.00  0.00    -0.271 OA
ATOM   3159  CB  PRO A 327      -4.245   4.470  19.827  0.00  0.00     0.037 C 
ATOM   3160  CG  PRO A 327      -4.593   3.035  19.702  0.00  0.00     0.022 C 
ATOM   3161  CD  PRO A 327      -3.329   2.347  19.206  0.00  0.00     0.127 C 
ATOM   3162  N   SER A 328      -2.410   3.782  22.546  0.00  0.00    -0.344 N 
ATOM   3163  CA  SER A 328      -2.146   4.070  23.967  0.00  0.00     0.200 C 
ATOM   3164  C   SER A 328      -0.802   4.775  24.165  0.00  0.00     0.243 C 
ATOM   3165  O   SER A 328      -0.617   5.486  25.145  0.00  0.00    -0.271 OA
ATOM   3166  CB  SER A 328      -2.215   2.821  24.838  0.00  0.00     0.199 C 
ATOM   3167  OG  SER A 328      -1.113   1.950  24.623  0.00  0.00    -0.398 OA
ATOM   3168  H   SER A 328      -2.438   2.850  22.145  0.00  0.00     0.163 HD
ATOM   3169  HG  SER A 328      -0.512   2.352  23.930  0.00  0.00     0.209 HD
ATOM   3170  N   GLU A 329       0.109   4.568  23.213  0.00  0.00    -0.346 N 
ATOM   3171  CA  GLU A 329       1.439   5.217  23.190  0.00  0.00     0.177 C 
ATOM   3172  C   GLU A 329       1.484   6.466  22.359  0.00  0.00     0.241 C 
ATOM   3173  O   GLU A 329       2.131   7.463  22.709  0.00  0.00    -0.271 OA
ATOM   3174  CB  GLU A 329       2.428   4.194  22.650  0.00  0.00     0.045 C 
ATOM   3175  CG  GLU A 329       2.528   2.962  23.499  0.00  0.00     0.116 C 
ATOM   3176  CD  GLU A 329       3.282   1.836  22.884  0.00  0.00     0.172 C 
ATOM   3177  OE1 GLU A 329       3.439   1.787  21.667  0.00  0.00    -0.648 OA
ATOM   3178  OE2 GLU A 329       3.701   0.939  23.649  0.00  0.00    -0.648 OA
ATOM   3179  H   GLU A 329      -0.196   3.896  22.467  0.00  0.00     0.163 HD
ATOM   3180  N   ALA A 330       0.808   6.424  21.227  0.00  0.00    -0.346 N 
ATOM   3181  CA  ALA A 330       0.844   7.478  20.206  0.00  0.00     0.172 C 
ATOM   3182  C   ALA A 330      -0.314   8.515  20.303  0.00  0.00     0.240 C 
ATOM   3183  O   ALA A 330      -0.274   9.534  19.603  0.00  0.00    -0.271 OA
ATOM   3184  CB  ALA A 330       0.864   6.838  18.827  0.00  0.00     0.042 C 
ATOM   3185  H   ALA A 330       0.224   5.553  21.107  0.00  0.00     0.163 HD
ATOM   3186  N   GLU A 331      -1.346   8.209  21.083  0.00  0.00    -0.346 N 
ATOM   3187  CA  GLU A 331      -2.517   9.068  21.235  0.00  0.00     0.177 C 
ATOM   3188  C   GLU A 331      -2.896   9.124  22.704  0.00  0.00     0.241 C 
ATOM   3189  O   GLU A 331      -4.069   9.092  23.064  0.00  0.00    -0.271 OA
ATOM   3190  CB  GLU A 331      -3.698   8.565  20.379  0.00  0.00     0.045 C 
ATOM   3191  CG  GLU A 331      -3.371   8.496  18.898  0.00  0.00     0.116 C 
ATOM   3192  CD  GLU A 331      -4.469   7.839  18.070  0.00  0.00     0.172 C 
ATOM   3193  OE1 GLU A 331      -5.644   7.887  18.490  0.00  0.00    -0.648 OA
ATOM   3194  OE2 GLU A 331      -4.139   7.251  17.017  0.00  0.00    -0.648 OA
ATOM   3195  H   GLU A 331      -1.247   7.292  21.583  0.00  0.00     0.163 HD
ATOM   3196  N   ALA A 332      -1.894   9.236  23.570  0.00  0.00    -0.346 N 
ATOM   3197  CA  ALA A 332      -2.138   9.279  25.006  0.00  0.00     0.172 C 
ATOM   3198  C   ALA A 332      -2.710  10.642  25.426  0.00  0.00     0.243 C 
ATOM   3199  O   ALA A 332      -2.460  11.682  24.772  0.00  0.00    -0.271 OA
ATOM   3200  CB  ALA A 332      -0.881   8.942  25.785  0.00  0.00     0.042 C 
ATOM   3201  H   ALA A 332      -0.951   9.289  23.145  0.00  0.00     0.163 HD
ATOM   3202  N   PRO A 333      -3.520  10.633  26.505  0.00  0.00    -0.337 N 
ATOM   3203  CA  PRO A 333      -4.047  11.875  26.999  0.00  0.00     0.179 C 
ATOM   3204  C   PRO A 333      -2.926  12.876  27.275  0.00  0.00     0.243 C 
ATOM   3205  O   PRO A 333      -1.942  12.520  27.894  0.00  0.00    -0.271 OA
ATOM   3206  CB  PRO A 333      -4.747  11.481  28.301  0.00  0.00     0.037 C 
ATOM   3207  CG  PRO A 333      -5.061  10.039  28.172  0.00  0.00     0.022 C 
ATOM   3208  CD  PRO A 333      -4.158   9.459  27.121  0.00  0.00     0.127 C 
ATOM   3209  N   PRO A 334      -3.078  14.101  26.802  0.00  0.00    -0.337 N 
ATOM   3210  CA  PRO A 334      -2.026  15.065  26.990  0.00  0.00     0.179 C 
ATOM   3211  C   PRO A 334      -1.714  15.337  28.457  0.00  0.00     0.243 C 
ATOM   3212  O   PRO A 334      -2.612  15.260  29.312  0.00  0.00    -0.271 OA
ATOM   3213  CB  PRO A 334      -2.568  16.332  26.325  0.00  0.00     0.037 C 
ATOM   3214  CG  PRO A 334      -3.577  15.837  25.352  0.00  0.00     0.022 C 
ATOM   3215  CD  PRO A 334      -4.166  14.614  25.949  0.00  0.00     0.127 C 
ATOM   3216  N   PRO A 335      -0.454  15.669  28.744  0.00  0.00    -0.337 N 
ATOM   3217  CA  PRO A 335      -0.079  16.177  30.048  0.00  0.00     0.179 C 
ATOM   3218  C   PRO A 335      -0.877  17.432  30.372  0.00  0.00     0.241 C 
ATOM   3219  O   PRO A 335      -1.109  18.224  29.475  0.00  0.00    -0.271 OA
ATOM   3220  CB  PRO A 335       1.408  16.543  29.877  0.00  0.00     0.037 C 
ATOM   3221  CG  PRO A 335       1.880  15.755  28.705  0.00  0.00     0.022 C 
ATOM   3222  CD  PRO A 335       0.688  15.599  27.814  0.00  0.00     0.127 C 
ATOM   3223  N   LYS A 336      -1.213  17.620  31.638  0.00  0.00    -0.346 N 
ATOM   3224  CA  LYS A 336      -1.825  18.857  32.135  0.00  0.00     0.176 C 
ATOM   3225  C   LYS A 336      -0.797  19.653  32.936  0.00  0.00     0.241 C 
ATOM   3226  O   LYS A 336      -0.461  19.269  34.054  0.00  0.00    -0.271 OA
ATOM   3227  CB  LYS A 336      -3.002  18.527  33.031  0.00  0.00     0.035 C 
ATOM   3228  CG  LYS A 336      -4.078  17.668  32.374  0.00  0.00     0.004 C 
ATOM   3229  CD  LYS A 336      -4.866  16.895  33.427  0.00  0.00     0.027 C 
ATOM   3230  CE  LYS A 336      -6.339  16.732  33.063  0.00  0.00     0.229 C 
ATOM   3231  NZ  LYS A 336      -6.516  15.945  31.809  0.00  0.00    -0.079 N 
ATOM   3232  HZ1 LYS A 336      -6.352  14.978  32.000  0.00  0.00     0.274 HD
ATOM   3233  HZ3 LYS A 336      -7.448  16.067  31.471  0.00  0.00     0.274 HD
ATOM   3234  HZ2 LYS A 336      -5.865  16.267  31.123  0.00  0.00     0.274 HD
ATOM   3235  H   LYS A 336      -1.005  16.805  32.266  0.00  0.00     0.163 HD
ATOM   3236  N   ILE A 337      -0.281  20.729  32.346  0.00  0.00    -0.346 N 
ATOM   3237  CA  ILE A 337       0.760  21.531  32.986  0.00  0.00     0.180 C 
ATOM   3238  C   ILE A 337       0.127  22.588  33.896  0.00  0.00     0.243 C 
ATOM   3239  O   ILE A 337      -0.653  23.385  33.414  0.00  0.00    -0.271 OA
ATOM   3240  CB  ILE A 337       1.629  22.240  31.964  0.00  0.00     0.013 C 
ATOM   3241  CG1 ILE A 337       2.249  21.212  30.976  0.00  0.00     0.002 C 
ATOM   3242  CG2 ILE A 337       2.716  23.036  32.671  0.00  0.00     0.012 C 
ATOM   3243  CD1 ILE A 337       3.044  21.830  29.854  0.00  0.00     0.005 C 
ATOM   3244  H   ILE A 337      -0.675  20.945  31.410  0.00  0.00     0.163 HD
ATOM   3245  N   PRO A 338       0.476  22.582  35.212  0.00  0.00    -0.337 N 
ATOM   3246  CA  PRO A 338      -0.181  23.469  36.178  0.00  0.00     0.179 C 
ATOM   3247  C   PRO A 338       0.297  24.909  36.150  0.00  0.00     0.241 C 
ATOM   3248  O   PRO A 338      -0.414  25.786  36.646  0.00  0.00    -0.271 OA
ATOM   3249  CB  PRO A 338       0.167  22.847  37.554  0.00  0.00     0.037 C 
ATOM   3250  CG  PRO A 338       1.397  22.026  37.310  0.00  0.00     0.022 C 
ATOM   3251  CD  PRO A 338       1.315  21.564  35.883  0.00  0.00     0.127 C 
ATOM   3252  N   ASP A 339       1.523  25.149  35.686  0.00  0.00    -0.346 N 
ATOM   3253  CA  ASP A 339       2.061  26.512  35.648  0.00  0.00     0.186 C 
ATOM   3254  C   ASP A 339       1.837  27.083  34.275  0.00  0.00     0.241 C 
ATOM   3255  O   ASP A 339       2.502  26.715  33.294  0.00  0.00    -0.271 OA
ATOM   3256  CB  ASP A 339       3.531  26.577  36.007  0.00  0.00     0.147 C 
ATOM   3257  CG  ASP A 339       4.114  27.998  35.854  0.00  0.00     0.175 C 
ATOM   3258  OD1 ASP A 339       3.346  28.987  35.700  0.00  0.00    -0.648 OA
ATOM   3259  OD2 ASP A 339       5.358  28.122  35.912  0.00  0.00    -0.648 OA
ATOM   3260  H   ASP A 339       2.044  24.318  35.366  0.00  0.00     0.163 HD
ATOM   3261  N   LYS A 340       0.896  28.004  34.214  0.00  0.00    -0.346 N 
ATOM   3262  CA  LYS A 340       0.435  28.499  32.967  0.00  0.00     0.176 C 
ATOM   3263  C   LYS A 340       1.435  29.519  32.426  0.00  0.00     0.241 C 
ATOM   3264  O   LYS A 340       1.400  29.834  31.236  0.00  0.00    -0.271 OA
ATOM   3265  CB  LYS A 340      -0.958  29.043  33.150  0.00  0.00     0.035 C 
ATOM   3266  CG  LYS A 340      -1.884  28.052  33.840  0.00  0.00     0.004 C 
ATOM   3267  CD  LYS A 340      -2.082  26.803  33.002  0.00  0.00     0.027 C 
ATOM   3268  CE  LYS A 340      -3.267  25.993  33.483  0.00  0.00     0.229 C 
ATOM   3269  NZ  LYS A 340      -2.920  25.191  34.684  0.00  0.00    -0.079 N 
ATOM   3270  HZ1 LYS A 340      -1.949  24.955  34.657  0.00  0.00     0.274 HD
ATOM   3271  HZ3 LYS A 340      -3.111  25.725  35.508  0.00  0.00     0.274 HD
ATOM   3272  HZ2 LYS A 340      -3.467  24.354  34.695  0.00  0.00     0.274 HD
ATOM   3273  H   LYS A 340       0.539  28.319  35.142  0.00  0.00     0.163 HD
ATOM   3274  N   GLN A 341       2.394  29.957  33.254  0.00  0.00    -0.346 N 
ATOM   3275  CA  GLN A 341       3.468  30.865  32.769  0.00  0.00     0.177 C 
ATOM   3276  C   GLN A 341       4.829  30.172  32.638  0.00  0.00     0.241 C 
ATOM   3277  O   GLN A 341       5.870  30.822  32.610  0.00  0.00    -0.271 OA
ATOM   3278  CB  GLN A 341       3.592  32.081  33.700  0.00  0.00     0.044 C 
ATOM   3279  CG  GLN A 341       2.377  32.989  33.644  0.00  0.00     0.105 C 
ATOM   3280  CD  GLN A 341       2.358  33.982  34.777  0.00  0.00     0.215 C 
ATOM   3281  OE1 GLN A 341       3.369  34.644  35.066  0.00  0.00    -0.274 OA
ATOM   3282  NE2 GLN A 341       1.233  34.027  35.499  0.00  0.00    -0.370 N 
ATOM   3283  H   GLN A 341       2.330  29.625  34.223  0.00  0.00     0.163 HD
ATOM   3284 2HE2 GLN A 341       0.467  33.413  35.239  0.00  0.00     0.159 HD
ATOM   3285 1HE2 GLN A 341       1.151  34.664  36.290  0.00  0.00     0.159 HD
ATOM   3286  N   LEU A 342       4.793  28.861  32.517  0.00  0.00    -0.346 N 
ATOM   3287  CA  LEU A 342       5.984  28.017  32.650  0.00  0.00     0.177 C 
ATOM   3288  C   LEU A 342       7.128  28.532  31.794  0.00  0.00     0.241 C 
ATOM   3289  O   LEU A 342       8.259  28.734  32.309  0.00  0.00    -0.271 OA
ATOM   3290  CB  LEU A 342       5.639  26.593  32.268  0.00  0.00     0.038 C 
ATOM   3291  CG  LEU A 342       6.737  25.524  32.404  0.00  0.00    -0.020 C 
ATOM   3292  CD1 LEU A 342       6.974  25.225  33.868  0.00  0.00     0.009 C 
ATOM   3293  CD2 LEU A 342       6.355  24.257  31.678  0.00  0.00     0.009 C 
ATOM   3294  H   LEU A 342       3.844  28.465  32.318  0.00  0.00     0.163 HD
ATOM   3295  N   ASP A 343       6.846  28.741  30.505  0.00  0.00    -0.346 N 
ATOM   3296  CA  ASP A 343       7.869  29.204  29.543  0.00  0.00     0.186 C 
ATOM   3297  C   ASP A 343       8.127  30.740  29.519  0.00  0.00     0.241 C 
ATOM   3298  O   ASP A 343       8.992  31.193  28.733  0.00  0.00    -0.271 OA
ATOM   3299  CB  ASP A 343       7.531  28.816  28.076  0.00  0.00     0.147 C 
ATOM   3300  CG  ASP A 343       6.917  27.400  27.906  0.00  0.00     0.175 C 
ATOM   3301  OD1 ASP A 343       7.641  26.375  28.024  0.00  0.00    -0.648 OA
ATOM   3302  OD2 ASP A 343       5.711  27.333  27.530  0.00  0.00    -0.648 OA
ATOM   3303  H   ASP A 343       5.862  28.554  30.237  0.00  0.00     0.163 HD
ATOM   3304  N   GLU A 344       7.374  31.548  30.293  0.00  0.00    -0.346 N 
ATOM   3305  CA  GLU A 344       7.480  32.989  30.146  0.00  0.00     0.177 C 
ATOM   3306  C   GLU A 344       8.039  33.738  31.374  0.00  0.00     0.241 C 
ATOM   3307  O   GLU A 344       8.471  34.869  31.239  0.00  0.00    -0.271 OA
ATOM   3308  CB  GLU A 344       6.117  33.561  29.716  0.00  0.00     0.045 C 
ATOM   3309  CG  GLU A 344       5.681  33.053  28.326  0.00  0.00     0.116 C 
ATOM   3310  CD  GLU A 344       4.331  33.589  27.869  0.00  0.00     0.172 C 
ATOM   3311  OE1 GLU A 344       3.835  34.584  28.463  0.00  0.00    -0.648 OA
ATOM   3312  OE2 GLU A 344       3.767  33.016  26.900  0.00  0.00    -0.648 OA
ATOM   3313  H   GLU A 344       6.758  31.068  30.954  0.00  0.00     0.163 HD
ATOM   3314  N   ARG A 345       8.051  33.083  32.544  0.00  0.00    -0.346 N 
ATOM   3315  CA  ARG A 345       8.627  33.634  33.794  0.00  0.00     0.176 C 
ATOM   3316  C   ARG A 345       9.985  34.331  33.678  0.00  0.00     0.241 C 
ATOM   3317  O   ARG A 345      10.964  33.727  33.216  0.00  0.00    -0.271 OA
ATOM   3318  CB  ARG A 345       8.859  32.515  34.842  0.00  0.00     0.036 C 
ATOM   3319  CG  ARG A 345       7.763  31.502  35.022  0.00  0.00     0.023 C 
ATOM   3320  CD  ARG A 345       7.807  30.873  36.404  0.00  0.00     0.138 C 
ATOM   3321  NE  ARG A 345       6.447  30.582  36.836  0.00  0.00    -0.227 N 
ATOM   3322  CZ  ARG A 345       5.671  31.390  37.527  0.00  0.00     0.665 C 
ATOM   3323  NH1 ARG A 345       6.118  32.563  37.970  0.00  0.00    -0.235 N 
ATOM   3324  NH2 ARG A 345       4.430  31.011  37.797  0.00  0.00    -0.235 N 
ATOM   3325  HE  ARG A 345       6.065  29.672  36.579  0.00  0.00     0.177 HD
ATOM   3326 2HH2 ARG A 345       3.827  31.608  38.340  0.00  0.00     0.174 HD
ATOM   3327 1HH2 ARG A 345       4.085  30.134  37.463  0.00  0.00     0.174 HD
ATOM   3328  H   ARG A 345       7.612  32.132  32.504  0.00  0.00     0.163 HD
ATOM   3329 2HH1 ARG A 345       5.516  33.157  38.512  0.00  0.00     0.174 HD
ATOM   3330 1HH1 ARG A 345       7.051  32.854  37.763  0.00  0.00     0.174 HD
ATOM   3331  N   GLU A 346      10.060  35.553  34.204  0.00  0.00    -0.346 N 
ATOM   3332  CA  GLU A 346      11.335  36.237  34.443  0.00  0.00     0.177 C 
ATOM   3333  C   GLU A 346      11.501  36.506  35.934  0.00  0.00     0.241 C 
ATOM   3334  O   GLU A 346      10.619  37.067  36.578  0.00  0.00    -0.271 OA
ATOM   3335  CB  GLU A 346      11.399  37.549  33.667  0.00  0.00     0.045 C 
ATOM   3336  CG  GLU A 346      11.220  37.376  32.166  0.00  0.00     0.116 C 
ATOM   3337  CD  GLU A 346      12.335  36.564  31.532  0.00  0.00     0.172 C 
ATOM   3338  OE1 GLU A 346      13.509  36.984  31.638  0.00  0.00    -0.648 OA
ATOM   3339  OE2 GLU A 346      12.037  35.509  30.920  0.00  0.00    -0.648 OA
ATOM   3340  H   GLU A 346       9.136  35.982  34.431  0.00  0.00     0.163 HD
ATOM   3341  N   HIS A 347      12.611  36.046  36.499  0.00  0.00    -0.346 N 
ATOM   3342  CA  HIS A 347      12.832  36.202  37.930  0.00  0.00     0.182 C 
ATOM   3343  C   HIS A 347      14.280  36.566  38.270  0.00  0.00     0.241 C 
ATOM   3344  O   HIS A 347      15.206  36.300  37.498  0.00  0.00    -0.271 OA
ATOM   3345  CB  HIS A 347      12.412  34.897  38.647  0.00  0.00     0.093 C 
ATOM   3346  CG  HIS A 347      10.933  34.639  38.614  0.00  0.00     0.030 A 
ATOM   3347  ND1 HIS A 347      10.011  35.445  39.253  0.00  0.00    -0.353 N 
ATOM   3348  CD2 HIS A 347      10.223  33.651  38.025  0.00  0.00     0.143 A 
ATOM   3349  CE1 HIS A 347       8.795  34.973  39.047  0.00  0.00     0.207 A 
ATOM   3350  NE2 HIS A 347       8.894  33.891  38.294  0.00  0.00    -0.254 NA
ATOM   3351  HD1 HIS A 347      10.235  36.260  39.788  0.00  0.00     0.166 HD
ATOM   3352  H   HIS A 347      13.276  35.587  35.859  0.00  0.00     0.163 HD
ATOM   3353  N   THR A 348      14.454  37.190  39.431  0.00  0.00    -0.344 N 
ATOM   3354  CA  THR A 348      15.772  37.364  40.051  0.00  0.00     0.205 C 
ATOM   3355  C   THR A 348      16.326  36.015  40.536  0.00  0.00     0.243 C 
ATOM   3356  O   THR A 348      15.604  35.030  40.583  0.00  0.00    -0.271 OA
ATOM   3357  CB  THR A 348      15.693  38.293  41.268  0.00  0.00     0.146 C 
ATOM   3358  OG1 THR A 348      14.803  37.746  42.250  0.00  0.00    -0.393 OA
ATOM   3359  CG2 THR A 348      15.221  39.712  40.868  0.00  0.00     0.042 C 
ATOM   3360  HG1 THR A 348      14.444  36.865  41.883  0.00  0.00     0.210 HD
ATOM   3361  H   THR A 348      13.573  37.547  39.866  0.00  0.00     0.163 HD
ATOM   3362  N   ILE A 349      17.603  35.994  40.929  0.00  0.00    -0.346 N 
ATOM   3363  CA  ILE A 349      18.237  34.787  41.489  0.00  0.00     0.180 C 
ATOM   3364  C   ILE A 349      17.463  34.368  42.717  0.00  0.00     0.241 C 
ATOM   3365  O   ILE A 349      17.149  33.195  42.887  0.00  0.00    -0.271 OA
ATOM   3366  CB  ILE A 349      19.720  35.059  41.870  0.00  0.00     0.013 C 
ATOM   3367  CG1 ILE A 349      20.570  35.184  40.610  0.00  0.00     0.002 C 
ATOM   3368  CG2 ILE A 349      20.291  33.962  42.770  0.00  0.00     0.012 C 
ATOM   3369  CD1 ILE A 349      21.920  35.841  40.841  0.00  0.00     0.005 C 
ATOM   3370  H   ILE A 349      18.109  36.894  40.808  0.00  0.00     0.163 HD
ATOM   3371  N   GLU A 350      17.151  35.329  43.587  0.00  0.00    -0.346 N 
ATOM   3372  CA  GLU A 350      16.483  35.001  44.832  0.00  0.00     0.177 C 
ATOM   3373  C   GLU A 350      15.076  34.528  44.577  0.00  0.00     0.241 C 
ATOM   3374  O   GLU A 350      14.594  33.615  45.239  0.00  0.00    -0.271 OA
ATOM   3375  CB  GLU A 350      16.454  36.198  45.796  0.00  0.00     0.045 C 
ATOM   3376  CG  GLU A 350      15.788  35.902  47.145  0.00  0.00     0.116 C 
ATOM   3377  CD  GLU A 350      16.594  34.968  48.059  0.00  0.00     0.172 C 
ATOM   3378  OE1 GLU A 350      17.846  34.880  47.933  0.00  0.00    -0.648 OA
ATOM   3379  OE2 GLU A 350      15.962  34.327  48.935  0.00  0.00    -0.648 OA
ATOM   3380  H   GLU A 350      17.418  36.282  43.303  0.00  0.00     0.163 HD
ATOM   3381  N   GLU A 351      14.410  35.126  43.607  0.00  0.00    -0.346 N 
ATOM   3382  CA  GLU A 351      13.080  34.636  43.224  0.00  0.00     0.177 C 
ATOM   3383  C   GLU A 351      13.087  33.191  42.667  0.00  0.00     0.241 C 
ATOM   3384  O   GLU A 351      12.214  32.401  42.986  0.00  0.00    -0.271 OA
ATOM   3385  CB  GLU A 351      12.444  35.565  42.214  0.00  0.00     0.045 C 
ATOM   3386  CG  GLU A 351      11.904  36.868  42.834  0.00  0.00     0.116 C 
ATOM   3387  CD  GLU A 351      11.650  37.943  41.780  0.00  0.00     0.172 C 
ATOM   3388  OE1 GLU A 351      11.794  37.675  40.577  0.00  0.00    -0.648 OA
ATOM   3389  OE2 GLU A 351      11.352  39.087  42.161  0.00  0.00    -0.648 OA
ATOM   3390  H   GLU A 351      14.875  35.924  43.162  0.00  0.00     0.163 HD
ATOM   3391  N   TRP A 352      14.021  32.898  41.777  0.00  0.00    -0.346 N 
ATOM   3392  CA  TRP A 352      14.149  31.543  41.246  0.00  0.00     0.181 C 
ATOM   3393  C   TRP A 352      14.482  30.562  42.367  0.00  0.00     0.241 C 
ATOM   3394  O   TRP A 352      14.046  29.416  42.341  0.00  0.00    -0.271 OA
ATOM   3395  CB  TRP A 352      15.242  31.482  40.202  0.00  0.00     0.075 C 
ATOM   3396  CG  TRP A 352      14.802  31.886  38.838  0.00  0.00    -0.028 A 
ATOM   3397  CD1 TRP A 352      15.363  32.853  38.056  0.00  0.00     0.096 A 
ATOM   3398  CD2 TRP A 352      13.732  31.297  38.063  0.00  0.00    -0.002 A 
ATOM   3399  NE1 TRP A 352      14.681  32.920  36.834  0.00  0.00    -0.365 N 
ATOM   3400  CE2 TRP A 352      13.703  31.961  36.816  0.00  0.00     0.042 A 
ATOM   3401  CE3 TRP A 352      12.815  30.254  38.294  0.00  0.00     0.014 A 
ATOM   3402  CZ2 TRP A 352      12.778  31.625  35.811  0.00  0.00     0.030 A 
ATOM   3403  CZ3 TRP A 352      11.914  29.924  37.298  0.00  0.00     0.001 A 
ATOM   3404  CH2 TRP A 352      11.883  30.618  36.090  0.00  0.00     0.002 A 
ATOM   3405  HE1 TRP A 352      14.884  33.565  36.105  0.00  0.00     0.165 HD
ATOM   3406  H   TRP A 352      14.632  33.682  41.498  0.00  0.00     0.163 HD
ATOM   3407  N   LYS A 353      15.309  30.980  43.322  0.00  0.00    -0.346 N 
ATOM   3408  CA  LYS A 353      15.624  30.121  44.450  0.00  0.00     0.176 C 
ATOM   3409  C   LYS A 353      14.351  29.666  45.182  0.00  0.00     0.241 C 
ATOM   3410  O   LYS A 353      14.220  28.471  45.511  0.00  0.00    -0.271 OA
ATOM   3411  CB  LYS A 353      16.555  30.840  45.449  0.00  0.00     0.035 C 
ATOM   3412  CG  LYS A 353      17.095  29.947  46.536  0.00  0.00     0.004 C 
ATOM   3413  CD  LYS A 353      17.753  30.784  47.631  0.00  0.00     0.027 C 
ATOM   3414  CE  LYS A 353      18.669  30.000  48.525  0.00  0.00     0.229 C 
ATOM   3415  NZ  LYS A 353      19.587  30.931  49.278  0.00  0.00    -0.079 N 
ATOM   3416  HZ1 LYS A 353      19.876  31.662  48.666  0.00  0.00     0.274 HD
ATOM   3417  HZ3 LYS A 353      19.093  31.310  50.055  0.00  0.00     0.274 HD
ATOM   3418  HZ2 LYS A 353      20.379  30.415  49.594  0.00  0.00     0.274 HD
ATOM   3419  H   LYS A 353      15.689  31.929  43.192  0.00  0.00     0.163 HD
ATOM   3420  N   GLU A 354      13.436  30.603  45.479  0.00  0.00    -0.346 N 
ATOM   3421  CA  GLU A 354      12.195  30.278  46.227  0.00  0.00     0.177 C 
ATOM   3422  C   GLU A 354      11.245  29.391  45.414  0.00  0.00     0.241 C 
ATOM   3423  O   GLU A 354      10.627  28.444  45.944  0.00  0.00    -0.271 OA
ATOM   3424  CB  GLU A 354      11.423  31.549  46.645  0.00  0.00     0.045 C 
ATOM   3425  CG  GLU A 354      12.216  32.835  46.716  0.00  0.00     0.116 C 
ATOM   3426  CD  GLU A 354      11.481  33.905  47.520  0.00  0.00     0.172 C 
ATOM   3427  OE1 GLU A 354      10.239  33.975  47.393  0.00  0.00    -0.648 OA
ATOM   3428  OE2 GLU A 354      12.127  34.658  48.285  0.00  0.00    -0.648 OA
ATOM   3429  H   GLU A 354      13.663  31.555  45.149  0.00  0.00     0.163 HD
ATOM   3430  N   LEU A 355      11.101  29.715  44.128  0.00  0.00    -0.346 N 
ATOM   3431  CA  LEU A 355      10.253  28.920  43.239  0.00  0.00     0.177 C 
ATOM   3432  C   LEU A 355      10.729  27.478  43.169  0.00  0.00     0.241 C 
ATOM   3433  O   LEU A 355       9.946  26.537  43.300  0.00  0.00    -0.271 OA
ATOM   3434  CB  LEU A 355      10.226  29.529  41.831  0.00  0.00     0.038 C 
ATOM   3435  CG  LEU A 355       9.223  30.652  41.586  0.00  0.00    -0.020 C 
ATOM   3436  CD1 LEU A 355       9.451  31.216  40.201  0.00  0.00     0.009 C 
ATOM   3437  CD2 LEU A 355       7.807  30.118  41.737  0.00  0.00     0.009 C 
ATOM   3438  H   LEU A 355      11.625  30.551  43.825  0.00  0.00     0.163 HD
ATOM   3439  N   ILE A 356      12.023  27.276  42.978  0.00  0.00    -0.346 N 
ATOM   3440  CA  ILE A 356      12.542  25.906  42.902  0.00  0.00     0.180 C 
ATOM   3441  C   ILE A 356      12.373  25.182  44.265  0.00  0.00     0.241 C 
ATOM   3442  O   ILE A 356      11.947  24.030  44.332  0.00  0.00    -0.271 OA
ATOM   3443  CB  ILE A 356      13.998  25.900  42.387  0.00  0.00     0.013 C 
ATOM   3444  CG1 ILE A 356      14.016  26.450  40.927  0.00  0.00     0.002 C 
ATOM   3445  CG2 ILE A 356      14.613  24.524  42.532  0.00  0.00     0.012 C 
ATOM   3446  CD1 ILE A 356      15.369  26.766  40.332  0.00  0.00     0.005 C 
ATOM   3447  H   ILE A 356      12.604  28.115  42.892  0.00  0.00     0.163 HD
ATOM   3448  N   TYR A 357      12.716  25.857  45.348  0.00  0.00    -0.346 N 
ATOM   3449  CA  TYR A 357      12.569  25.241  46.681  0.00  0.00     0.180 C 
ATOM   3450  C   TYR A 357      11.150  24.734  46.931  0.00  0.00     0.241 C 
ATOM   3451  O   TYR A 357      10.929  23.634  47.429  0.00  0.00    -0.271 OA
ATOM   3452  CB  TYR A 357      12.973  26.236  47.775  0.00  0.00     0.073 C 
ATOM   3453  CG  TYR A 357      12.979  25.640  49.194  0.00  0.00    -0.056 A 
ATOM   3454  CD1 TYR A 357      13.907  24.672  49.551  0.00  0.00     0.010 A 
ATOM   3455  CD2 TYR A 357      12.054  26.043  50.161  0.00  0.00     0.010 A 
ATOM   3456  CE1 TYR A 357      13.929  24.134  50.825  0.00  0.00     0.037 A 
ATOM   3457  CE2 TYR A 357      12.068  25.503  51.442  0.00  0.00     0.037 A 
ATOM   3458  CZ  TYR A 357      13.008  24.547  51.769  0.00  0.00     0.065 A 
ATOM   3459  OH  TYR A 357      13.061  23.992  53.034  0.00  0.00    -0.361 OA
ATOM   3460  HH  TYR A 357      12.303  24.395  53.583  0.00  0.00     0.217 HD
ATOM   3461  H   TYR A 357      13.078  26.804  45.198  0.00  0.00     0.163 HD
ATOM   3462  N   LYS A 358      10.193  25.562  46.586  0.00  0.00    -0.346 N 
ATOM   3463  CA  LYS A 358       8.793  25.210  46.728  0.00  0.00     0.176 C 
ATOM   3464  C   LYS A 358       8.378  24.007  45.868  0.00  0.00     0.241 C 
ATOM   3465  O   LYS A 358       7.650  23.139  46.336  0.00  0.00    -0.271 OA
ATOM   3466  CB  LYS A 358       7.939  26.446  46.451  0.00  0.00     0.035 C 
ATOM   3467  CG  LYS A 358       8.059  27.460  47.591  0.00  0.00     0.004 C 
ATOM   3468  CD  LYS A 358       7.607  28.863  47.216  0.00  0.00     0.027 C 
ATOM   3469  CE  LYS A 358       6.146  29.120  47.541  0.00  0.00     0.229 C 
ATOM   3470  NZ  LYS A 358       5.918  30.572  47.772  0.00  0.00    -0.079 N 
ATOM   3471  HZ1 LYS A 358       6.798  31.033  47.882  0.00  0.00     0.274 HD
ATOM   3472  HZ3 LYS A 358       5.432  30.960  46.989  0.00  0.00     0.274 HD
ATOM   3473  HZ2 LYS A 358       5.371  30.694  48.600  0.00  0.00     0.274 HD
ATOM   3474  H   LYS A 358      10.516  26.478  46.208  0.00  0.00     0.163 HD
ATOM   3475  N   GLU A 359       8.887  23.914  44.633  0.00  0.00    -0.346 N 
ATOM   3476  CA  GLU A 359       8.649  22.727  43.806  0.00  0.00     0.177 C 
ATOM   3477  C   GLU A 359       9.168  21.485  44.465  0.00  0.00     0.241 C 
ATOM   3478  O   GLU A 359       8.523  20.460  44.444  0.00  0.00    -0.271 OA
ATOM   3479  CB  GLU A 359       9.354  22.824  42.420  0.00  0.00     0.045 C 
ATOM   3480  CG  GLU A 359       8.499  23.167  41.226  0.00  0.00     0.116 C 
ATOM   3481  CD  GLU A 359       7.077  22.672  41.293  0.00  0.00     0.172 C 
ATOM   3482  OE1 GLU A 359       6.818  21.468  41.094  0.00  0.00    -0.648 OA
ATOM   3483  OE2 GLU A 359       6.201  23.513  41.504  0.00  0.00    -0.648 OA
ATOM   3484  H   GLU A 359       9.443  24.726  44.326  0.00  0.00     0.163 HD
ATOM   3485  N   VAL A 360      10.392  21.572  44.987  0.00  0.00    -0.346 N 
ATOM   3486  CA  VAL A 360      11.065  20.468  45.571  0.00  0.00     0.180 C 
ATOM   3487  C   VAL A 360      10.301  19.954  46.791  0.00  0.00     0.241 C 
ATOM   3488  O   VAL A 360      10.107  18.763  46.940  0.00  0.00    -0.271 OA
ATOM   3489  CB  VAL A 360      12.524  20.847  45.934  0.00  0.00     0.009 C 
ATOM   3490  CG1 VAL A 360      13.143  19.808  46.841  0.00  0.00     0.012 C 
ATOM   3491  CG2 VAL A 360      13.342  21.052  44.665  0.00  0.00     0.012 C 
ATOM   3492  H   VAL A 360      10.802  22.542  44.920  0.00  0.00     0.163 HD
ATOM   3493  N   MET A 361       9.874  20.872  47.658  0.00  0.00    -0.346 N 
ATOM   3494  CA  MET A 361       9.183  20.508  48.898  0.00  0.00     0.177 C 
ATOM   3495  C   MET A 361       7.685  20.238  48.652  0.00  0.00     0.241 C 
ATOM   3496  O   MET A 361       7.003  19.654  49.512  0.00  0.00    -0.271 OA
ATOM   3497  CB  MET A 361       9.341  21.630  49.941  0.00  0.00     0.045 C 
ATOM   3498  CG  MET A 361      10.783  21.990  50.278  0.00  0.00     0.076 C 
ATOM   3499  SD  MET A 361      11.775  20.589  50.864  0.00  0.00    -0.173 SA
ATOM   3500  CE  MET A 361      10.979  20.295  52.440  0.00  0.00     0.089 C 
ATOM   3501  H   MET A 361      10.070  21.855  47.383  0.00  0.00     0.163 HD
ATOM   3502  N   ASP A 362       7.193  20.657  47.477  0.00  0.00    -0.346 N 
ATOM   3503  CA  ASP A 362       5.760  20.678  47.152  0.00  0.00     0.186 C 
ATOM   3504  C   ASP A 362       5.046  21.705  48.048  0.00  0.00     0.241 C 
ATOM   3505  O   ASP A 362       4.268  21.335  48.925  0.00  0.00    -0.271 OA
ATOM   3506  CB  ASP A 362       5.134  19.277  47.289  0.00  0.00     0.147 C 
ATOM   3507  CG  ASP A 362       5.770  18.243  46.381  0.00  0.00     0.175 C 
ATOM   3508  OD1 ASP A 362       6.705  18.555  45.618  0.00  0.00    -0.648 OA
ATOM   3509  OD2 ASP A 362       5.316  17.085  46.456  0.00  0.00    -0.648 OA
ATOM   3510  H   ASP A 362       7.930  20.973  46.799  0.00  0.00     0.163 HD
ATOM   3511  N   LEU A 363       5.327  22.996  47.820  0.00  0.00    -0.345 N 
ATOM   3512  CA  LEU A 363       4.866  24.075  48.717  0.00  0.00     0.185 C 
ATOM   3513  C   LEU A 363       4.365  25.306  47.958  0.00  0.00     0.196 C 
ATOM   3514  O   LEU A 363       3.886  26.270  48.578  0.00  0.00    -0.646 OA
ATOM   3515  CB  LEU A 363       5.989  24.490  49.679  0.00  0.00     0.040 C 
ATOM   3516  OXT LEU A 363       4.344  25.542  46.756  0.00  0.00    -0.646 OA
ATOM   3517  CG  LEU A 363       6.538  23.380  50.569  0.00  0.00    -0.020 C 
ATOM   3518  CD1 LEU A 363       7.646  23.936  51.472  0.00  0.00     0.009 C 
ATOM   3519  CD2 LEU A 363       5.400  22.828  51.413  0.00  0.00     0.009 C 
ATOM   3520  H   LEU A 363       5.891  23.172  46.967  0.00  0.00     0.163 HD
TER    3521      LEU A 363 
