# Supplementary material for: Ferroptosis regulation by traditional chinese medicine for ischemic stroke intervention based on network pharmacology and data mining
Source: PLoS One. 2025 Apr 16;20(4):e0321751. doi: 10.1371/journal.pone.0321751 (PMC12002469; doi:10.1371/journal.pone.0321751)
Supplement: S3 File — (ZIP) [file pone.0321751.s003.zip › 分子对接6/MAPK8/MAPK-0546/input/4qtd_h.propka]

propka3.0, revision 182                                                                      2024-11-22
-------------------------------------------------------------------------------------------------------
--                                                                                                   --
--                                   PROPKA: A PROTEIN PKA PREDICTOR                                 --
--                                                                                                   --
--                                VERSION 1.0,  04/25/2004, IOWA CITY                                --
--                                             BY HUI LI                                             --
--                                                                                                   --
--                               VERSION 2.0,  11/05/2007, IOWA CITY/COPENHAGEN                      --
--                                BY DELPHINE C. BAS AND DAVID M. ROGERS                             --
--                                                                                                   --
--                              VERSION 3.0,  xx/xx/2010, COPENHAGEN                                 --
--                              BY MATS H.M. OLSSON AND CHRESTEN R. SONDERGARD                       --
--                                                                                                   --
-------------------------------------------------------------------------------------------------------


-------------------------------------------------------------------------------------------------------
 References:

   Very Fast Empirical Prediction and Rationalization of Protein pKa Values
   Hui Li, Andrew D. Robertson and Jan H. Jensen
   PROTEINS: Structure, Function, and Bioinformatics 61:704-721 (2005)
   
   Very Fast Prediction and Rationalization of pKa Values for Protein-Ligand Complexes
   Delphine C. Bas, David M. Rogers and Jan H. Jensen
   PROTEINS: Structure, Function, and Bioinformatics 73:765-783 (2008)
   
   PROPKA3: Consistent Treatment of Internal and Surface Residues in Empirical pKa predictions
   Mats H.M. Olsson, Chresten R. Sondergard, Michal Rostkowski, and Jan H. Jensen
   Journal of Chemical Theory and Computation, to be submitted (2010)
-------------------------------------------------------------------------------------------------------

-------------------------------------------------------------------------------------------------------
 WARNING !

   Propka3.0 is not identical to propka2.0 and does not work with ligands
-------------------------------------------------------------------------------------------------------

---------  -----   ------   ---------------------    --------------    --------------    --------------
                            DESOLVATION  EFFECTS       SIDECHAIN          BACKBONE        COULOMBIC
 RESIDUE    pKa    BURIED     REGULAR      RE        HYDROGEN BOND     HYDROGEN BOND      INTERACTION
---------  -----   ------   ---------   ---------    --------------    --------------    --------------

ASP   7 A   3.92     0 %    0.28  216   0.00    0    0.00 XXX   0 X    0.00 XXX   0 X   -0.02 ARG   6 A
ASP   7 A                                            0.00 XXX   0 X    0.00 XXX   0 X   -0.13 LYS  96 A
ASP   7 A                                            0.00 XXX   0 X    0.00 XXX   0 X   -0.11 N+    6 A
ASP   7 A                                            0.00 XXX   0 X    0.00 XXX   0 X    0.09 GLU 100 A

ASP  17 A   3.89     0 %    0.10  140   0.00    0    0.00 XXX   0 X   -0.01 ASP  17 A    0.00 XXX   0 X

ASP  45 A   2.55    16 %    1.41  325   0.09    0   -0.96 ARG  25 A   -0.68 ILE  47 A   -0.09 ARG  50 A
ASP  45 A                                            0.00 XXX   0 X   -0.58 LEU  48 A   -0.44 ARG  25 A

ASP 103 A   4.81    60 %    1.81  450   0.24    0   -0.08 GLN  95 A   -0.32 ARG  59 A   -0.09 ARG  59 A
ASP 103 A                                            0.00 XXX   0 X    0.00 XXX   0 X   -0.55 LYS  56 A

ASP 112 A   3.01    12 %    0.58  314   0.05    0   -0.43 SER 161 A   -0.80 SER 161 A   -0.29 LYS 160 A
ASP 112 A                                            0.00 XXX   0 X    0.00 XXX   0 X    0.10 ASP 162 A

ASP 124 A   2.63    32 %    1.38  371   0.00    0   -0.08 GLU 126 A   -0.41 ASP 124 A   -0.11 HIS 125 A
ASP 124 A                                           -0.57 ARG 127 A   -0.22 GLU 126 A   -0.01 HIS 286 A
ASP 124 A                                            0.00 XXX   0 X   -0.78 ARG 127 A   -0.38 ARG 127 A

ASP 151 A   2.32   100 %    3.40  565   1.55    0   -0.85 LYS 153 A    0.00 XXX   0 X   -0.23 MG  426 A
ASP 151 A                                           -1.36 ARG 192 A    0.00 XXX   0 X   -0.07 ARG 150 A
ASP 151 A                                            0.00 XXX   0 X    0.00 XXX   0 X   -0.10 ARG 189 A
ASP 151 A                                            0.00 XXX   0 X    0.00 XXX   0 X   -0.53 ARG  69 A
ASP 151 A                                            0.00 XXX   0 X    0.00 XXX   0 X   -0.59 HIS 149 A
ASP 151 A                                            0.00 XXX   0 X    0.00 XXX   0 X   -1.97 LYS 153 A
ASP 151 A                                            0.00 XXX   0 X    0.00 XXX   0 X    0.70 ASP 169 A
ASP 151 A                                            0.00 XXX   0 X    0.00 XXX   0 X   -1.43 ARG 192 A

ASP 162 A   2.45     8 %    0.67  303   0.00    0   -0.85 THR 164 A   -0.16 ASP 162 A   -0.24 LYS 160 A
ASP 162 A                                            0.00 XXX   0 X   -0.71 THR 164 A   -0.05 LYS 166 A

ASP 169 A   1.35*  100 %    3.32  647   0.63    0   -0.08 ASN 156 A   -0.13 ASP 169 A   -0.90 MG  426 A
ASP 169 A                                           -0.14 ARG  69 A   -0.33 GLY 171 A   -0.18 LYS  55 A
ASP 169 A                                           -0.75 HIS 149 A    0.00 XXX   0 X   -0.14 ARG  72 A
ASP 169 A                                            0.00 XXX   0 X    0.00 XXX   0 X   -1.07 ARG  69 A
ASP 169 A                                            0.00 XXX   0 X    0.00 XXX   0 X   -2.03 HIS 149 A
ASP 169 A                                            0.00 XXX   0 X    0.00 XXX   0 X   -0.63 LYS 153 A

ASP 207 A   3.32   100 %    3.77  599   0.48    0   -0.85 HIS 143 A   -0.66 HIS 149 A   -0.09 ARG 150 A
ASP 207 A                                            0.00 XXX   0 X   -0.81 ARG 150 A   -0.01 ARG 309 A
ASP 207 A                                            0.00 XXX   0 X    0.00 XXX   0 X    0.04 ASP 151 A
ASP 207 A                                            0.00 XXX   0 X    0.00 XXX   0 X    0.06 ASP 169 A
ASP 207 A                                            0.00 XXX   0 X    0.00 XXX   0 X   -1.37 HIS 143 A
ASP 207 A                                            0.00 XXX   0 X    0.00 XXX   0 X   -1.03 HIS 149 A

ASP 229 A   2.99     0 %    0.50  242   0.00    0   -0.14 ARG 228 A   -0.23 ILE 231 A   -0.02 ARG 189 A
ASP 229 A                                            0.00 XXX   0 X   -0.84 ASP 232 A   -0.25 ARG 228 A
ASP 229 A                                            0.00 XXX   0 X    0.00 XXX   0 X   -0.04 LYS 236 A
ASP 229 A                                            0.00 XXX   0 X    0.00 XXX   0 X   -0.00 ARG 263 A
ASP 229 A                                            0.00 XXX   0 X    0.00 XXX   0 X    0.20 ASP 232 A

ASP 232 A   2.34     0 %    0.53  281   0.00    0   -0.68 LYS 236 A   -0.78 ARG 228 A   -0.15 ARG 228 A
ASP 232 A                                            0.00 XXX   0 X    0.00 XXX   0 X   -0.39 LYS 236 A

ASP 277 A   3.16     2 %    0.50  288   0.00    0   -0.75 ARG 295 A   -0.00 ASP 277 A   -0.05 LYS 288 A
ASP 277 A                                            0.00 XXX   0 X    0.00 XXX   0 X   -0.35 ARG 295 A

ASP 283 A   1.96     0 %    0.29  194   0.00    0   -0.85 ASN 287 A   -0.55 ASP 283 A   -0.04 LYS 288 A
ASP 283 A                                            0.00 XXX   0 X   -0.65 SER 284 A   -0.03 HIS 125 A
ASP 283 A                                            0.00 XXX   0 X    0.00 XXX   0 X   -0.02 HIS 286 A

ASP 296 A   2.40    26 %    0.97  354   0.09    0   -0.77 LYS 300 A    0.00 XXX   0 X   -0.45 LYS 300 A
ASP 296 A                                           -0.85 HIS 318 A    0.00 XXX   0 X   -0.39 HIS 318 A

ASP 305 A   2.46    33 %    1.44  374   0.00    0   -0.67 SER 307 A   -0.58 SER 307 A   -0.26 LYS 308 A
ASP 305 A                                           -0.72 LYS 251 A    0.00 XXX   0 X   -0.11 ARG 309 A
ASP 305 A                                            0.00 XXX   0 X    0.00 XXX   0 X   -0.44 LYS 251 A

ASP 313 A   3.49    36 %    1.12  381   0.02    0   -0.85 LYS 140 A    0.00 XXX   0 X   -0.08 HIS 143 A
ASP 313 A                                            0.00 XXX   0 X    0.00 XXX   0 X   -0.52 LYS 140 A

ASP 326 A   2.82     0 %    0.56  255   0.00    0   -0.62 SER 328 A   -0.76 SER 328 A   -0.16 LYS  83 A

ASP 339 A   2.18    26 %    1.40  355   0.00    0   -0.56 TYR  71 A   -0.74 GLN 341 A   -0.06 LYS 340 A
ASP 339 A                                           -1.16 ARG 345 A    0.00 XXX   0 X   -0.05 HIS 347 A
ASP 339 A                                            0.00 XXX   0 X    0.00 XXX   0 X   -0.46 ARG 345 A

ASP 343 A   4.23    52 %    1.31  426   0.07    0    0.00 XXX   0 X   -0.06 ASP 343 A   -0.02 ARG 150 A
ASP 343 A                                            0.00 XXX   0 X    0.00 XXX   0 X   -0.29 ARG 174 A
ASP 343 A                                            0.00 XXX   0 X    0.00 XXX   0 X    0.06 ASP 339 A
ASP 343 A                                            0.00 XXX   0 X    0.00 XXX   0 X   -0.65 ARG  72 A

ASP 362 A   2.99     6 %    0.43  297   0.07    0   -0.85 LYS  78 A    0.00 XXX   0 X   -0.45 LYS  78 A

GLU  14 A   4.13     0 %    0.38  183   0.00    0   -0.71 THR  19 A    0.00 XXX   0 X   -0.05 LYS  56 A
GLU  14 A                                            0.00 XXX   0 X    0.00 XXX   0 X    0.01 ASP  17 A

GLU  49 A   4.62     0 %    0.11  111   0.00    0    0.00 XXX   0 X    0.00 XXX   0 X    0.01 ASP  45 A

GLU  73 A   4.63*  100 %    3.05  643   0.75    0   -0.06 GLN  37 A   -0.79 PHE 170 A   -0.08 MG  426 A
GLU  73 A                                           -0.08 ARG  69 A    0.00 XXX   0 X   -0.31 HIS 149 A
GLU  73 A                                            0.00 XXX   0 X    0.00 XXX   0 X   -1.24 LYS  55 A
GLU  73 A                                            0.00 XXX   0 X    0.00 XXX   0 X   -1.59 ARG  69 A
GLU  73 A                                            0.00 XXX   0 X    0.00 XXX   0 X   -0.56 ARG  72 A
GLU  73 A                                            0.00 XXX   0 X    0.00 XXX   0 X    1.04 ASP 169 A

GLU  99 A   4.61     0 %    0.15  179   0.00    0    0.00 XXX   0 X    0.00 XXX   0 X   -0.01 ARG  59 A
GLU  99 A                                            0.00 XXX   0 X    0.00 XXX   0 X   -0.01 LYS  96 A
GLU  99 A                                            0.00 XXX   0 X    0.00 XXX   0 X   -0.21 LYS 353 A
GLU  99 A                                            0.00 XXX   0 X    0.00 XXX   0 X    0.08 GLU 100 A
GLU  99 A                                            0.00 XXX   0 X    0.00 XXX   0 X    0.11 GLU 350 A

GLU 100 A   3.81     0 %    0.31  171   0.00    0   -0.62 LYS  96 A    0.00 XXX   0 X   -0.38 LYS  96 A

GLU 109 A   4.65    68 %    1.79  472   0.26    0   -0.63 LYS 166 A   -0.34 GLY  87 A   -0.07 ARG  50 A
GLU 109 A                                            0.00 XXX   0 X    0.00 XXX   0 X   -0.02 LYS 160 A
GLU 109 A                                            0.00 XXX   0 X    0.00 XXX   0 X   -0.84 LYS 166 A

GLU 122 A   4.67     0 %    0.30  245   0.00    0    0.00 XXX   0 X    0.00 XXX   0 X   -0.13 HIS 221 A

GLU 126 A   3.77    21 %    1.00  339   0.00    0    0.08 ASP 124 A   -0.52 GLU 126 A   -0.03 ARG 127 A
GLU 126 A                                           -0.85 HIS 286 A    0.00 XXX   0 X   -0.11 LYS 290 A
GLU 126 A                                            0.00 XXX   0 X    0.00 XXX   0 X    0.29 ASP 124 A
GLU 126 A                                            0.00 XXX   0 X    0.00 XXX   0 X   -0.26 HIS 125 A
GLU 126 A                                            0.00 XXX   0 X    0.00 XXX   0 X   -0.32 HIS 286 A

GLU 195 A   4.35    85 %    3.15  520   0.40    0   -1.62 ARG 309 A   -0.74 GLU 195 A    0.06 ASP 207 A
GLU 195 A                                            0.00 XXX   0 X    0.00 XXX   0 X    0.08 ASP 305 A
GLU 195 A                                            0.00 XXX   0 X    0.00 XXX   0 X   -1.48 ARG 309 A

GLU 204 A   4.06    20 %    0.55  337   0.01    0    0.00 XXX   0 X   -0.67 GLU 204 A   -0.07 LYS 203 A
GLU 204 A                                            0.00 XXX   0 X    0.00 XXX   0 X   -0.32 HIS 143 A
GLU 204 A                                            0.00 XXX   0 X    0.00 XXX   0 X    0.06 ASP 207 A

GLU 217 A   6.76    76 %    2.90  494   0.21    0   -0.85 TYR 191 A    0.00 XXX   0 X    0.00 XXX   0 X

GLU 239 A   5.11    15 %    0.65  322   0.11    0    0.00 XXX   0 X    0.00 XXX   0 X   -0.25 LYS 236 A
GLU 239 A                                            0.00 XXX   0 X    0.00 XXX   0 X   -0.01 ARG 263 A
GLU 239 A                                            0.00 XXX   0 X    0.00 XXX   0 X    0.11 ASP 232 A

GLU 247 A   3.79     0 %    0.24  160   0.00    0    0.00 XXX   0 X   -0.73 GLU 247 A   -0.00 LYS 250 A
GLU 247 A                                            0.00 XXX   0 X    0.00 XXX   0 X   -0.07 LYS 251 A
GLU 247 A                                            0.00 XXX   0 X    0.00 XXX   0 X   -0.18 LYS 308 A
GLU 247 A                                            0.00 XXX   0 X    0.00 XXX   0 X    0.03 ASP 305 A

GLU 261 A   3.75     0 %    0.45  240   0.00    0   -0.64 ARG 257 A    0.00 XXX   0 X   -0.18 LYS 265 A
GLU 261 A                                            0.00 XXX   0 X    0.00 XXX   0 X   -0.38 ARG 257 A

GLU 272 A   4.11     4 %    0.42  292   0.00    0    0.00 XXX   0 X   -0.61 GLU 272 A   -0.02 LYS 273 A
GLU 272 A                                            0.00 XXX   0 X    0.00 XXX   0 X   -0.24 ARG 295 A
GLU 272 A                                            0.00 XXX   0 X    0.00 XXX   0 X    0.03 ASP 277 A
GLU 272 A                                            0.00 XXX   0 X    0.00 XXX   0 X    0.03 ASP 296 A

GLU 285 A   4.64     0 %    0.14  123   0.00    0    0.00 XXX   0 X    0.00 XXX   0 X    0.00 XXX   0 X

GLU 314 A   4.26     9 %    0.44  307   0.02    0   -0.03 SER 311 A   -0.62 SER 311 A   -0.07 LYS 300 A
GLU 314 A                                            0.00 XXX   0 X    0.00 XXX   0 X    0.03 ASP 313 A

GLU 329 A   4.25    33 %    1.49  374   0.17    0   -0.85 LYS  83 A    0.00 XXX   0 X   -0.12 HIS  82 A
GLU 329 A                                           -0.80 TYR 133 A    0.00 XXX   0 X    0.34 ASP 326 A
GLU 329 A                                            0.00 XXX   0 X    0.00 XXX   0 X   -0.48 LYS  83 A

GLU 331 A   3.84     0 %    0.33  245   0.00    0   -0.85 TYR 325 A    0.00 XXX   0 X   -0.24 LYS 140 A
GLU 331 A                                            0.00 XXX   0 X    0.00 XXX   0 X    0.08 ASP 313 A
GLU 331 A                                            0.00 XXX   0 X    0.00 XXX   0 X    0.02 ASP 326 A

GLU 344 A   4.51     0 %    0.19  193   0.00    0   -0.01 ARG 174 A    0.00 XXX   0 X   -0.27 ARG 174 A
GLU 344 A                                            0.00 XXX   0 X    0.00 XXX   0 X    0.01 ASP 339 A
GLU 344 A                                            0.00 XXX   0 X    0.00 XXX   0 X    0.09 ASP 343 A

GLU 346 A   2.95     0 %    0.35  267   0.00    0   -0.66 GLN  64 A    0.00 XXX   0 X   -0.06 HIS 347 A
GLU 346 A                                           -0.79 LYS  68 A    0.00 XXX   0 X   -0.40 LYS  68 A

GLU 350 A   4.49     0 %    0.31  249   0.00    0    0.00 XXX   0 X    0.00 XXX   0 X   -0.03 ARG  59 A
GLU 350 A                                            0.00 XXX   0 X    0.00 XXX   0 X   -0.30 LYS 353 A
GLU 350 A                                            0.00 XXX   0 X    0.00 XXX   0 X    0.01 GLU 351 A

GLU 351 A   3.05     0 %    0.37  205   0.00    0   -0.18 THR 348 A   -0.77 THR 348 A   -0.00 ARG 345 A
GLU 351 A                                           -0.62 HIS 347 A    0.00 XXX   0 X   -0.25 HIS 347 A

GLU 354 A   4.86     0 %    0.27  253   0.00    0    0.00 XXX   0 X    0.00 XXX   0 X   -0.02 LYS 353 A
GLU 354 A                                            0.00 XXX   0 X    0.00 XXX   0 X   -0.14 LYS 358 A
GLU 354 A                                            0.00 XXX   0 X    0.00 XXX   0 X   -0.02 HIS 347 A
GLU 354 A                                            0.00 XXX   0 X    0.00 XXX   0 X    0.19 GLU 350 A
GLU 354 A                                            0.00 XXX   0 X    0.00 XXX   0 X    0.08 GLU 351 A

GLU 359 A   4.72    44 %    1.18  405   0.04    0   -0.74 LYS  78 A    0.00 XXX   0 X   -0.01 ARG 345 A
GLU 359 A                                            0.00 XXX   0 X    0.00 XXX   0 X    0.07 ASP 339 A
GLU 359 A                                            0.00 XXX   0 X    0.00 XXX   0 X    0.16 ASP 362 A
GLU 359 A                                            0.00 XXX   0 X    0.00 XXX   0 X    0.09 C-  363 A
GLU 359 A                                            0.00 XXX   0 X    0.00 XXX   0 X   -0.56 LYS  78 A

C-  363 A   3.26     0 %    0.30  214   0.00    0    0.00 XXX   0 X    0.00 XXX   0 X   -0.04 LYS  78 A
C-  363 A                                            0.00 XXX   0 X    0.00 XXX   0 X   -0.25 LYS 358 A
C-  363 A                                            0.00 XXX   0 X    0.00 XXX   0 X    0.05 ASP 362 A

HIS  66 A   5.47    55 %   -1.28  435   0.00    0    0.00 XXX   0 X    0.31 HIS  66 A   -0.06 ARG  69 A

HIS  82 A   4.85    69 %   -2.38  474   0.00    0    0.00 XXX   0 X    0.83 HIS  82 A   -0.13 LYS  83 A
HIS  82 A                                            0.00 XXX   0 X    0.00 XXX   0 X   -0.10 LYS 166 A
HIS  82 A                                            0.00 XXX   0 X    0.00 XXX   0 X    0.12 GLU 329 A

HIS 125 A   5.00    60 %   -2.39  450   0.00    0    0.00 XXX   0 X    0.66 HIS 125 A   -0.12 LYS 290 A
HIS 125 A                                            0.00 XXX   0 X    0.09 HIS 125 A    0.11 ASP 124 A
HIS 125 A                                            0.00 XXX   0 X    0.00 XXX   0 X    0.26 GLU 126 A
HIS 125 A                                            0.00 XXX   0 X    0.00 XXX   0 X    0.03 ASP 283 A
HIS 125 A                                            0.00 XXX   0 X    0.00 XXX   0 X   -0.14 HIS 286 A

HIS 141 A   3.92    51 %   -1.97  425   0.00    0    0.00 XXX   0 X    0.00 XXX   0 X   -0.01 LYS 140 A
HIS 141 A                                            0.00 XXX   0 X    0.00 XXX   0 X   -0.61 HIS  82 A

HIS 143 A   6.21    88 %   -2.79  527   0.00    0    0.85 ASP 207 A    0.00 XXX   0 X   -0.01 LYS 140 A
HIS 143 A                                            0.00 XXX   0 X    0.00 XXX   0 X   -0.11 HIS 149 A
HIS 143 A                                            0.00 XXX   0 X    0.00 XXX   0 X    0.32 GLU 204 A
HIS 143 A                                            0.00 XXX   0 X    0.00 XXX   0 X    0.08 ASP 313 A
HIS 143 A                                            0.00 XXX   0 X    0.00 XXX   0 X    1.37 ASP 207 A

HIS 149 A   7.43   100 %   -3.21  636   0.00    0    0.75 ASP 169 A    0.06 HIS 149 A   -0.38 ARG  69 A
HIS 149 A                                            0.00 XXX   0 X    0.30 HIS 149 A   -0.28 ARG  72 A
HIS 149 A                                            0.00 XXX   0 X    0.00 XXX   0 X   -0.02 ARG 150 A
HIS 149 A                                            0.00 XXX   0 X    0.00 XXX   0 X   -0.27 LYS 153 A
HIS 149 A                                            0.00 XXX   0 X    0.00 XXX   0 X    0.31 GLU  73 A
HIS 149 A                                            0.00 XXX   0 X    0.00 XXX   0 X    0.59 ASP 151 A
HIS 149 A                                            0.00 XXX   0 X    0.00 XXX   0 X    2.03 ASP 169 A
HIS 149 A                                            0.00 XXX   0 X    0.00 XXX   0 X    1.03 ASP 207 A

HIS 221 A   6.47    27 %   -0.96  356   0.00    0    0.00 XXX   0 X    0.83 HIS 221 A   -0.03 LYS 222 A
HIS 221 A                                            0.00 XXX   0 X    0.00 XXX   0 X    0.13 GLU 122 A

HIS 286 A   7.13     0 %   -0.38  276   0.00    0    0.85 GLU 126 A    0.00 XXX   0 X   -0.18 LYS 290 A
HIS 286 A                                            0.00 XXX   0 X    0.00 XXX   0 X    0.01 ASP 124 A
HIS 286 A                                            0.00 XXX   0 X    0.00 XXX   0 X    0.02 ASP 283 A
HIS 286 A                                            0.00 XXX   0 X    0.00 XXX   0 X    0.32 GLU 126 A

HIS 318 A   5.27    57 %   -2.08  442   0.00    0    0.85 ASP 296 A    0.00 XXX   0 X   -0.06 LYS 290 A
HIS 318 A                                            0.00 XXX   0 X    0.00 XXX   0 X   -0.34 LYS 300 A
HIS 318 A                                            0.00 XXX   0 X    0.00 XXX   0 X    0.39 ASP 296 A

HIS 347 A   6.48     8 %   -0.74  304   0.00    0    0.62 GLU 351 A    0.00 XXX   0 X   -0.03 LYS  68 A
HIS 347 A                                            0.00 XXX   0 X    0.00 XXX   0 X   -0.25 ARG 345 A
HIS 347 A                                            0.00 XXX   0 X    0.00 XXX   0 X    0.05 ASP 339 A
HIS 347 A                                            0.00 XXX   0 X    0.00 XXX   0 X    0.06 GLU 346 A
HIS 347 A                                            0.00 XXX   0 X    0.00 XXX   0 X    0.02 GLU 354 A
HIS 347 A                                            0.00 XXX   0 X    0.00 XXX   0 X    0.25 GLU 351 A

CYS  41 A  11.60    58 %    2.61  443   0.00    0    0.00 XXX   0 X    0.00 XXX   0 X   -0.01 LYS  30 A

CYS  79 A  10.66    46 %    1.80  410   0.00    0    0.00 XXX   0 X   -0.16 CYS  79 A   -0.00 LYS  78 A
CYS  79 A                                            0.00 XXX   0 X    0.00 XXX   0 X   -0.02 LYS 340 A
CYS  79 A                                            0.00 XXX   0 X    0.00 XXX   0 X    0.04 GLU 359 A

CYS 116 A  11.64    72 %    2.67  483   0.00    0    0.00 XXX   0 X   -0.07 CYS 116 A   -0.30 MG  426 A
CYS 116 A                                            0.00 XXX   0 X    0.00 XXX   0 X    0.34 GLU 217 A

CYS 137 A  12.07    85 %    3.60  519   0.00    0   -0.78 TYR 133 A   -0.01 CYS 137 A   -0.09 LYS  83 A
CYS 137 A                                            0.00 XXX   0 X    0.00 XXX   0 X   -0.11 LYS 140 A
CYS 137 A                                            0.00 XXX   0 X    0.00 XXX   0 X    0.01 ASP 313 A
CYS 137 A                                            0.00 XXX   0 X    0.00 XXX   0 X    0.07 ASP 326 A
CYS 137 A                                            0.00 XXX   0 X    0.00 XXX   0 X    0.38 GLU 329 A

CYS 163 A  11.28    56 %    2.20  439   0.00    0    0.00 XXX   0 X    0.00 XXX   0 X   -0.19 ARG 127 A
CYS 163 A                                            0.00 XXX   0 X    0.00 XXX   0 X    0.17 ASP 124 A
CYS 163 A                                            0.00 XXX   0 X    0.00 XXX   0 X    0.10 ASP 162 A

CYS 213 A  13.19   100 %    4.14  658   0.00    0   -0.03 TRP 209 A   -0.01 CYS 213 A   -0.15 ARG 309 A
CYS 213 A                                            0.00 XXX   0 X    0.00 XXX   0 X    0.24 GLU 217 A

CYS 220 A  10.86    71 %    2.69  479   0.00    0    0.00 XXX   0 X   -0.14 CYS 220 A   -0.17 LYS 222 A
CYS 220 A                                            0.00 XXX   0 X   -0.73 LYS 222 A    0.21 GLU 217 A

CYS 245 A   9.24     5 %    0.48  295   0.00    0    0.00 XXX   0 X   -0.22 CYS 245 A   -0.03 LYS 251 A
CYS 245 A                                            0.00 XXX   0 X    0.00 XXX   0 X   -0.26 LYS 308 A
CYS 245 A                                            0.00 XXX   0 X    0.00 XXX   0 X    0.19 GLU 247 A
CYS 245 A                                            0.00 XXX   0 X    0.00 XXX   0 X    0.08 ASP 305 A

TYR  11 A  11.40    32 %    1.36  370   0.00    0    0.00 XXX   0 X    0.00 XXX   0 X    0.03 CYS  41 A

TYR  26 A  11.54    60 %    2.51  449   0.00    0   -0.03 ARG  25 A    0.00 XXX   0 X   -0.55 ARG  25 A
TYR  26 A                                           -0.81 ASN  90 A    0.00 XXX   0 X    0.43 ASP  45 A
TYR  26 A                                            0.00 XXX   0 X    0.00 XXX   0 X   -0.00 ARG  50 A

TYR  44 A  10.70     0 %    0.39  175   0.00    0    0.00 XXX   0 X    0.00 XXX   0 X    0.06 ASP  45 A
TYR  44 A                                            0.00 XXX   0 X    0.00 XXX   0 X    0.25 GLU  49 A

TYR  71 A  12.39    48 %    1.54  415   0.00    0   -0.21 ARG 345 A    0.00 XXX   0 X   -0.41 ARG 345 A
TYR  71 A                                            0.56 ASP 339 A    0.00 XXX   0 X    0.36 GLU 359 A
TYR  71 A                                            0.00 XXX   0 X    0.00 XXX   0 X    0.01 C-  363 A
TYR  71 A                                            0.00 XXX   0 X    0.00 XXX   0 X    0.55 ASP 339 A

TYR 105 A  12.55    71 %    2.84  480   0.00    0   -0.02 THR  21 A   -0.84 THR  21 A    0.01 GLU  14 A
TYR 105 A                                            0.00 XXX   0 X    0.00 XXX   0 X    0.04 CYS  41 A
TYR 105 A                                            0.00 XXX   0 X    0.00 XXX   0 X    0.52 ASP 103 A

TYR 130 A  11.87    41 %    1.15  396   0.00    0    0.00 XXX   0 X    0.00 XXX   0 X    0.10 CYS 137 A
TYR 130 A                                            0.00 XXX   0 X    0.00 XXX   0 X    0.13 ASP 162 A
TYR 130 A                                            0.00 XXX   0 X    0.00 XXX   0 X    0.17 CYS 163 A
TYR 130 A                                            0.00 XXX   0 X    0.00 XXX   0 X    0.01 ASP 326 A
TYR 130 A                                            0.00 XXX   0 X    0.00 XXX   0 X    0.31 GLU 329 A

TYR 133 A  15.12    45 %    2.28  408   0.00    0    0.78 CYS 137 A   -0.64 ASP 326 A    0.82 CYS 137 A
TYR 133 A                                            0.80 GLU 329 A    0.00 XXX   0 X    0.23 ASP 326 A
TYR 133 A                                            0.00 XXX   0 X    0.00 XXX   0 X    0.02 GLU 331 A
TYR 133 A                                            0.00 XXX   0 X    0.00 XXX   0 X    0.13 TYR 130 A
TYR 133 A                                            0.00 XXX   0 X    0.00 XXX   0 X    0.14 TYR 325 A
TYR 133 A                                            0.00 XXX   0 X    0.00 XXX   0 X    0.56 GLU 329 A

TYR 185 A   9.67     1 %    0.32  284   0.00    0   -0.64 SER  34 A    0.00 XXX   0 X   -0.04 MG  426 A
TYR 185 A                                            0.00 XXX   0 X    0.00 XXX   0 X    0.02 ASP  17 A

TYR 190 A  10.52    23 %    0.50  347   0.00    0    0.00 XXX   0 X    0.00 XXX   0 X   -0.02 ARG 189 A
TYR 190 A                                            0.00 XXX   0 X    0.00 XXX   0 X    0.03 GLU 217 A
TYR 190 A                                            0.00 XXX   0 X    0.00 XXX   0 X    0.02 ASP 232 A
TYR 190 A                                            0.00 XXX   0 X    0.00 XXX   0 X   -0.01 LYS 236 A

TYR 191 A  16.27    89 %    3.23  531   0.00    0    0.85 GLU 217 A    0.00 XXX   0 X    0.46 CYS 116 A
TYR 191 A                                            0.00 XXX   0 X    0.00 XXX   0 X    0.41 CYS 213 A
TYR 191 A                                            0.00 XXX   0 X    0.00 XXX   0 X    0.01 CYS 220 A
TYR 191 A                                            0.00 XXX   0 X    0.00 XXX   0 X    0.14 TYR 190 A
TYR 191 A                                            0.00 XXX   0 X    0.00 XXX   0 X    1.17 GLU 217 A

TYR 202 A  10.53    30 %    1.06  365   0.00    0   -0.00 ARG 150 A    0.00 XXX   0 X   -0.03 ARG  72 A
TYR 202 A                                            0.00 XXX   0 X    0.00 XXX   0 X   -0.57 ARG 150 A
TYR 202 A                                            0.00 XXX   0 X    0.00 XXX   0 X   -0.11 ARG 174 A
TYR 202 A                                            0.00 XXX   0 X    0.00 XXX   0 X    0.02 GLU 204 A
TYR 202 A                                            0.00 XXX   0 X    0.00 XXX   0 X    0.07 ASP 207 A
TYR 202 A                                            0.00 XXX   0 X    0.00 XXX   0 X    0.08 ASP 343 A

TYR 230 A  10.03    58 %    1.74  443   0.00    0   -0.01 ARG 189 A    0.00 XXX   0 X   -0.06 ARG 150 A
TYR 230 A                                           -0.75 ARG 192 A    0.00 XXX   0 X    0.25 ASP 151 A
TYR 230 A                                            0.00 XXX   0 X    0.00 XXX   0 X   -0.29 ARG 189 A
TYR 230 A                                            0.00 XXX   0 X    0.00 XXX   0 X   -0.86 ARG 192 A

TYR 259 A  11.36    41 %    1.56  396   0.00    0    0.00 XXX   0 X    0.00 XXX   0 X    0.06 ASP 229 A
TYR 259 A                                            0.00 XXX   0 X    0.00 XXX   0 X    0.01 ASP 232 A
TYR 259 A                                            0.00 XXX   0 X    0.00 XXX   0 X   -0.27 ARG 263 A

TYR 266 A  10.52     0 %    0.39  268   0.00    0    0.00 XXX   0 X    0.00 XXX   0 X    0.26 GLU 239 A
TYR 266 A                                            0.00 XXX   0 X    0.00 XXX   0 X   -0.12 ARG 263 A
TYR 266 A                                            0.00 XXX   0 X    0.00 XXX   0 X   -0.01 LYS 236 A

TYR 269 A  10.26     0 %    0.23  218   0.00    0    0.00 XXX   0 X    0.00 XXX   0 X    0.04 GLU 239 A
TYR 269 A                                            0.00 XXX   0 X    0.00 XXX   0 X   -0.01 LYS 273 A

TYR 320 A  14.35   100 %    4.03  570   0.00    0    0.00 XXX   0 X    0.00 XXX   0 X    0.12 ASP 124 A
TYR 320 A                                            0.00 XXX   0 X    0.00 XXX   0 X    0.19 GLU 126 A

TYR 325 A  12.51    15 %    0.91  322   0.00    0    0.85 GLU 331 A    0.00 XXX   0 X    0.13 CYS 137 A
TYR 325 A                                            0.00 XXX   0 X    0.00 XXX   0 X    0.21 ASP 313 A
TYR 325 A                                            0.00 XXX   0 X    0.00 XXX   0 X    0.02 ASP 326 A
TYR 325 A                                            0.00 XXX   0 X    0.00 XXX   0 X    0.39 GLU 331 A

TYR 357 A  10.69     6 %    0.70  299   0.00    0    0.00 XXX   0 X    0.00 XXX   0 X    0.03 GLU 100 A
TYR 357 A                                            0.00 XXX   0 X    0.00 XXX   0 X   -0.04 LYS  96 A

LYS  24 A  10.20     0 %   -0.30  169   0.00    0    0.00 XXX   0 X    0.00 XXX   0 X    0.00 XXX   0 X

LYS  30 A  10.28     0 %   -0.23  265   0.00    0    0.00 XXX   0 X    0.00 XXX   0 X    0.01 CYS  41 A

LYS  55 A   8.49   100 %   -2.81  648   0.00    0    0.00 XXX   0 X    0.00 XXX   0 X   -0.33 MG  426 A
LYS  55 A                                            0.00 XXX   0 X    0.00 XXX   0 X   -0.29 ARG  69 A
LYS  55 A                                            0.00 XXX   0 X    0.00 XXX   0 X    0.18 ASP 169 A
LYS  55 A                                            0.00 XXX   0 X    0.00 XXX   0 X    1.24 GLU  73 A

LYS  56 A   9.91    38 %   -1.19  387   0.00    0    0.00 XXX   0 X    0.00 XXX   0 X    0.05 GLU  14 A
LYS  56 A                                            0.00 XXX   0 X    0.00 XXX   0 X    0.55 ASP 103 A

LYS  68 A  10.96    15 %   -0.73  323   0.00    0    0.79 GLU 346 A    0.00 XXX   0 X    0.40 GLU 346 A

LYS  78 A  11.77    33 %   -1.37  373   0.00    0    0.74 GLU 359 A    0.00 XXX   0 X    0.00 CYS  79 A
LYS  78 A                                            0.85 ASP 362 A    0.00 XXX   0 X    0.04 C-  363 A
LYS  78 A                                            0.00 XXX   0 X    0.00 XXX   0 X    0.56 GLU 359 A
LYS  78 A                                            0.00 XXX   0 X    0.00 XXX   0 X    0.45 ASP 362 A

LYS  83 A  11.37    17 %   -0.71  330   0.00    0    0.85 GLU 329 A    0.00 XXX   0 X    0.09 CYS 137 A
LYS  83 A                                            0.00 XXX   0 X    0.00 XXX   0 X    0.16 ASP 326 A
LYS  83 A                                            0.00 XXX   0 X    0.00 XXX   0 X    0.48 GLU 329 A

LYS  96 A  11.45     0 %   -0.23  144   0.00    0    0.62 GLU 100 A    0.00 XXX   0 X    0.13 ASP   7 A
LYS  96 A                                            0.00 XXX   0 X    0.00 XXX   0 X    0.01 GLU  99 A
LYS  96 A                                            0.00 XXX   0 X    0.00 XXX   0 X    0.04 TYR 357 A
LYS  96 A                                            0.00 XXX   0 X    0.00 XXX   0 X    0.38 GLU 100 A

LYS 140 A  11.08    31 %   -1.14  367   0.00    0    0.85 ASP 313 A    0.00 XXX   0 X    0.11 CYS 137 A
LYS 140 A                                            0.00 XXX   0 X    0.00 XXX   0 X    0.24 GLU 331 A
LYS 140 A                                            0.00 XXX   0 X    0.00 XXX   0 X    0.52 ASP 313 A

LYS 153 A   7.90    96 %   -3.78  551   0.00    0    0.85 ASP 151 A    0.00 XXX   0 X   -0.92 MG  426 A
LYS 153 A                                            0.00 XXX   0 X    0.00 XXX   0 X   -0.42 ARG  69 A
LYS 153 A                                            0.00 XXX   0 X    0.00 XXX   0 X   -0.12 ARG 189 A
LYS 153 A                                            0.00 XXX   0 X    0.00 XXX   0 X   -0.82 ARG 192 A
LYS 153 A                                            0.00 XXX   0 X    0.00 XXX   0 X    1.97 ASP 151 A
LYS 153 A                                            0.00 XXX   0 X    0.00 XXX   0 X    0.63 ASP 169 A

LYS 160 A  10.69     8 %   -0.33  304   0.00    0    0.00 XXX   0 X    0.00 XXX   0 X   -0.03 ARG  50 A
LYS 160 A                                            0.00 XXX   0 X    0.00 XXX   0 X    0.02 GLU 109 A
LYS 160 A                                            0.00 XXX   0 X    0.00 XXX   0 X    0.29 ASP 112 A
LYS 160 A                                            0.00 XXX   0 X    0.00 XXX   0 X    0.24 ASP 162 A

LYS 166 A  10.13    66 %   -1.75  466   0.00    0    0.63 GLU 109 A    0.00 XXX   0 X    0.05 ASP 162 A
LYS 166 A                                            0.00 XXX   0 X    0.00 XXX   0 X   -0.06 LYS  83 A
LYS 166 A                                            0.00 XXX   0 X    0.00 XXX   0 X   -0.08 LYS 160 A
LYS 166 A                                            0.00 XXX   0 X    0.00 XXX   0 X    0.84 GLU 109 A

LYS 203 A  10.38     0 %   -0.18  207   0.00    0    0.00 XXX   0 X    0.00 XXX   0 X    0.07 GLU 204 A

LYS 222 A  10.53     0 %   -0.14  238   0.00    0    0.00 XXX   0 X    0.00 XXX   0 X    0.17 CYS 220 A

LYS 236 A  11.37     5 %   -0.47  296   0.00    0    0.68 ASP 232 A    0.00 XXX   0 X   -0.03 ARG 228 A
LYS 236 A                                            0.00 XXX   0 X    0.00 XXX   0 X    0.04 ASP 229 A
LYS 236 A                                            0.00 XXX   0 X    0.00 XXX   0 X    0.25 GLU 239 A
LYS 236 A                                            0.00 XXX   0 X    0.00 XXX   0 X    0.01 TYR 190 A
LYS 236 A                                            0.00 XXX   0 X    0.00 XXX   0 X    0.01 TYR 266 A
LYS 236 A                                            0.00 XXX   0 X    0.00 XXX   0 X    0.39 ASP 232 A

LYS 250 A  10.29     0 %   -0.08  127   0.00    0    0.00 XXX   0 X    0.00 XXX   0 X    0.00 GLU 247 A
LYS 250 A                                            0.00 XXX   0 X    0.00 XXX   0 X   -0.12 ARG 257 A
LYS 250 A                                            0.00 XXX   0 X    0.00 XXX   0 X   -0.01 LYS 251 A

LYS 251 A  11.26     0 %   -0.51  282   0.00    0    0.72 ASP 305 A    0.00 XXX   0 X    0.03 CYS 245 A
LYS 251 A                                            0.00 XXX   0 X    0.00 XXX   0 X    0.07 GLU 247 A
LYS 251 A                                            0.00 XXX   0 X    0.00 XXX   0 X    0.44 ASP 305 A

LYS 265 A  10.25     0 %   -0.41  277   0.00    0    0.00 XXX   0 X    0.00 XXX   0 X   -0.02 ARG 257 A
LYS 265 A                                            0.00 XXX   0 X    0.00 XXX   0 X    0.18 GLU 261 A

LYS 273 A  10.41     0 %   -0.12  145   0.00    0    0.00 XXX   0 X    0.00 XXX   0 X    0.02 GLU 272 A
LYS 273 A                                            0.00 XXX   0 X    0.00 XXX   0 X    0.01 TYR 269 A

LYS 288 A  10.42     0 %   -0.17  145   0.00    0    0.00 XXX   0 X    0.00 XXX   0 X    0.05 ASP 277 A
LYS 288 A                                            0.00 XXX   0 X    0.00 XXX   0 X    0.04 ASP 283 A

LYS 290 A   9.12    30 %   -1.48  364   0.00    0    0.00 XXX   0 X    0.00 XXX   0 X    0.11 GLU 126 A

LYS 300 A  11.26    12 %   -0.54  316   0.00    0    0.77 ASP 296 A    0.00 XXX   0 X    0.07 GLU 314 A
LYS 300 A                                            0.00 XXX   0 X    0.00 XXX   0 X    0.45 ASP 296 A

LYS 308 A  10.73     0 %   -0.29  233   0.00    0    0.00 XXX   0 X    0.00 XXX   0 X    0.26 CYS 245 A
LYS 308 A                                            0.00 XXX   0 X    0.00 XXX   0 X    0.18 GLU 247 A
LYS 308 A                                            0.00 XXX   0 X    0.00 XXX   0 X    0.26 ASP 305 A
LYS 308 A                                            0.00 XXX   0 X    0.00 XXX   0 X   -0.18 LYS 251 A

LYS 336 A  10.38     0 %   -0.12  151   0.00    0    0.00 XXX   0 X    0.00 XXX   0 X    0.00 XXX   0 X

LYS 340 A  10.27     0 %   -0.31  187   0.00    0    0.00 XXX   0 X    0.00 XXX   0 X    0.02 CYS  79 A
LYS 340 A                                            0.00 XXX   0 X    0.00 XXX   0 X    0.06 ASP 339 A

LYS 353 A  10.29     5 %   -0.52  296   0.00    0    0.00 XXX   0 X    0.00 XXX   0 X   -0.22 ARG  59 A
LYS 353 A                                            0.00 XXX   0 X    0.00 XXX   0 X    0.21 GLU  99 A
LYS 353 A                                            0.00 XXX   0 X    0.00 XXX   0 X    0.30 GLU 350 A
LYS 353 A                                            0.00 XXX   0 X    0.00 XXX   0 X    0.02 GLU 354 A

LYS 358 A  10.71     0 %   -0.18  237   0.00    0    0.00 XXX   0 X    0.00 XXX   0 X    0.14 GLU 354 A
LYS 358 A                                            0.00 XXX   0 X    0.00 XXX   0 X    0.25 C-  363 A

ARG   6 A  12.48     0 %   -0.03   69   0.00    0    0.00 XXX   0 X    0.00 XXX   0 X    0.02 ASP   7 A

ARG  25 A  13.65    16 %   -0.83  326   0.00    0    0.03 TYR  26 A    0.00 XXX   0 X    0.55 TYR  26 A
ARG  25 A                                            0.96 ASP  45 A    0.00 XXX   0 X    0.44 ASP  45 A

ARG  50 A  12.36     0 %   -0.29  279   0.00    0    0.00 XXX   0 X    0.00 XXX   0 X    0.00 TYR  26 A
ARG  50 A                                            0.00 XXX   0 X    0.00 XXX   0 X    0.09 ASP  45 A
ARG  50 A                                            0.00 XXX   0 X    0.00 XXX   0 X    0.07 GLU 109 A
ARG  50 A                                            0.00 XXX   0 X    0.00 XXX   0 X   -0.01 ARG  25 A

ARG  59 A  12.16     5 %   -0.47  296   0.00    0    0.00 XXX   0 X    0.00 XXX   0 X    0.01 GLU  99 A
ARG  59 A                                            0.00 XXX   0 X    0.00 XXX   0 X    0.09 ASP 103 A
ARG  59 A                                            0.00 XXX   0 X    0.00 XXX   0 X    0.03 GLU 350 A

ARG  69 A  13.49   100 %   -2.00  577   0.00    0    0.08 GLU  73 A    0.00 XXX   0 X   -0.32 MG  426 A
ARG  69 A                                            0.14 ASP 169 A    0.00 XXX   0 X   -0.09 ARG 192 A
ARG  69 A                                            0.00 XXX   0 X    0.00 XXX   0 X    1.59 GLU  73 A
ARG  69 A                                            0.00 XXX   0 X    0.00 XXX   0 X    0.53 ASP 151 A
ARG  69 A                                            0.00 XXX   0 X    0.00 XXX   0 X    1.07 ASP 169 A

ARG  72 A  10.78    94 %   -2.57  545   0.00    0    0.00 XXX   0 X    0.00 XXX   0 X    0.14 ASP 169 A
ARG  72 A                                            0.00 XXX   0 X    0.00 XXX   0 X    0.03 TYR 202 A
ARG  72 A                                            0.00 XXX   0 X    0.00 XXX   0 X   -0.46 ARG  69 A
ARG  72 A                                            0.00 XXX   0 X    0.00 XXX   0 X   -0.05 ARG 150 A
ARG  72 A                                            0.00 XXX   0 X    0.00 XXX   0 X   -0.01 ARG 174 A
ARG  72 A                                            0.00 XXX   0 X    0.00 XXX   0 X    0.56 GLU  73 A
ARG  72 A                                            0.00 XXX   0 X    0.00 XXX   0 X    0.65 ASP 343 A

ARG 127 A  13.44     0 %   -0.22  270   0.00    0    0.57 ASP 124 A    0.00 XXX   0 X    0.03 GLU 126 A
ARG 127 A                                            0.00 XXX   0 X    0.00 XXX   0 X    0.19 CYS 163 A
ARG 127 A                                            0.00 XXX   0 X    0.00 XXX   0 X    0.38 ASP 124 A

ARG 150 A  11.64    50 %   -1.56  422   0.00    0    0.00 TYR 202 A    0.00 XXX   0 X    0.07 ASP 151 A
ARG 150 A                                            0.00 XXX   0 X    0.00 XXX   0 X    0.57 TYR 202 A
ARG 150 A                                            0.00 XXX   0 X    0.00 XXX   0 X    0.09 ASP 207 A
ARG 150 A                                            0.00 XXX   0 X    0.00 XXX   0 X    0.06 TYR 230 A
ARG 150 A                                            0.00 XXX   0 X    0.00 XXX   0 X    0.02 ASP 343 A
ARG 150 A                                            0.00 XXX   0 X    0.00 XXX   0 X   -0.10 ARG 192 A

ARG 174 A  12.94     0 %   -0.23  268   0.00    0    0.01 GLU 344 A    0.00 XXX   0 X    0.11 TYR 202 A
ARG 174 A                                            0.00 XXX   0 X    0.00 XXX   0 X    0.29 ASP 343 A
ARG 174 A                                            0.00 XXX   0 X    0.00 XXX   0 X    0.27 GLU 344 A

ARG 189 A  11.88    27 %   -0.70  358   0.00    0    0.01 TYR 230 A    0.00 XXX   0 X    0.10 ASP 151 A
ARG 189 A                                            0.00 XXX   0 X    0.00 XXX   0 X    0.02 TYR 190 A
ARG 189 A                                            0.00 XXX   0 X    0.00 XXX   0 X    0.02 ASP 229 A
ARG 189 A                                            0.00 XXX   0 X    0.00 XXX   0 X    0.29 TYR 230 A
ARG 189 A                                            0.00 XXX   0 X    0.00 XXX   0 X   -0.35 ARG 192 A

ARG 192 A  14.81    78 %   -2.09  500   0.00    0    0.75 TYR 230 A    0.00 XXX   0 X    0.86 TYR 230 A
ARG 192 A                                            1.36 ASP 151 A    0.00 XXX   0 X    1.43 ASP 151 A

ARG 228 A  12.93     0 %   -0.10  127   0.00    0    0.14 ASP 229 A    0.00 XXX   0 X    0.25 ASP 229 A
ARG 228 A                                            0.00 XXX   0 X    0.00 XXX   0 X    0.15 ASP 232 A

ARG 257 A  13.17     0 %   -0.35  206   0.00    0    0.64 GLU 261 A    0.00 XXX   0 X    0.38 GLU 261 A

ARG 263 A  12.57     0 %   -0.34  267   0.00    0    0.00 XXX   0 X    0.00 XXX   0 X    0.00 ASP 229 A
ARG 263 A                                            0.00 XXX   0 X    0.00 XXX   0 X    0.01 GLU 239 A
ARG 263 A                                            0.00 XXX   0 X    0.00 XXX   0 X    0.27 TYR 259 A
ARG 263 A                                            0.00 XXX   0 X    0.00 XXX   0 X    0.12 TYR 266 A

ARG 295 A  12.50    36 %   -1.34  381   0.00    0    0.75 ASP 277 A    0.00 XXX   0 X    0.24 GLU 272 A
ARG 295 A                                            0.00 XXX   0 X    0.00 XXX   0 X    0.35 ASP 277 A

ARG 309 A  12.35    97 %   -3.53  552   0.00    0    1.62 GLU 195 A    0.00 XXX   0 X    0.01 ASP 207 A
ARG 309 A                                            0.00 XXX   0 X    0.00 XXX   0 X    0.15 CYS 213 A
ARG 309 A                                            0.00 XXX   0 X    0.00 XXX   0 X    0.11 ASP 305 A
ARG 309 A                                            0.00 XXX   0 X    0.00 XXX   0 X    1.48 GLU 195 A

ARG 345 A  14.05    15 %   -0.71  324   0.00    0    0.21 TYR  71 A    0.00 XXX   0 X    0.41 TYR  71 A
ARG 345 A                                            1.16 ASP 339 A    0.00 XXX   0 X    0.00 GLU 351 A
ARG 345 A                                            0.00 XXX   0 X    0.00 XXX   0 X    0.01 GLU 359 A
ARG 345 A                                            0.00 XXX   0 X    0.00 XXX   0 X    0.46 ASP 339 A

N+    6 A   7.68     0 %   -0.35  164   0.00    0    0.00 XXX   0 X    0.00 XXX   0 X    0.11 ASP   7 A
N+    6 A                                            0.00 XXX   0 X    0.00 XXX   0 X   -0.08 LYS  24 A

--------------------------------------------------------------------------------------------------------
  Residues that are found to be 'coupled', i.e. titrates together, has been marked by '*' in the above
  section. Please rerun PropKa with the --display-coupled-residues option for detailed information.
--------------------------------------------------------------------------------------------------------
SUMMARY OF THIS PREDICTION
     RESIDUE    pKa   pKmodel   ligand atom-type
   ASP   7 A    3.92      3.80
   ASP  17 A    3.89      3.80
   ASP  45 A    2.55      3.80
   ASP 103 A    4.81      3.80
   ASP 112 A    3.01      3.80
   ASP 124 A    2.63      3.80
   ASP 151 A    2.32      3.80
   ASP 162 A    2.45      3.80
   ASP 169 A    1.35      3.80
   ASP 207 A    3.32      3.80
   ASP 229 A    2.99      3.80
   ASP 232 A    2.34      3.80
   ASP 277 A    3.16      3.80
   ASP 283 A    1.96      3.80
   ASP 296 A    2.40      3.80
   ASP 305 A    2.46      3.80
   ASP 313 A    3.49      3.80
   ASP 326 A    2.82      3.80
   ASP 339 A    2.18      3.80
   ASP 343 A    4.23      3.80
   ASP 362 A    2.99      3.80
   GLU  14 A    4.13      4.50
   GLU  49 A    4.62      4.50
   GLU  73 A    4.63      4.50
   GLU  99 A    4.61      4.50
   GLU 100 A    3.81      4.50
   GLU 109 A    4.65      4.50
   GLU 122 A    4.67      4.50
   GLU 126 A    3.77      4.50
   GLU 195 A    4.35      4.50
   GLU 204 A    4.06      4.50
   GLU 217 A    6.76      4.50
   GLU 239 A    5.11      4.50
   GLU 247 A    3.79      4.50
   GLU 261 A    3.75      4.50
   GLU 272 A    4.11      4.50
   GLU 285 A    4.64      4.50
   GLU 314 A    4.26      4.50
   GLU 329 A    4.25      4.50
   GLU 331 A    3.84      4.50
   GLU 344 A    4.51      4.50
   GLU 346 A    2.95      4.50
   GLU 350 A    4.49      4.50
   GLU 351 A    3.05      4.50
   GLU 354 A    4.86      4.50
   GLU 359 A    4.72      4.50
   C-  363 A    3.26      3.20
   HIS  66 A    5.47      6.50
   HIS  82 A    4.85      6.50
   HIS 125 A    5.00      6.50
   HIS 141 A    3.92      6.50
   HIS 143 A    6.21      6.50
   HIS 149 A    7.43      6.50
   HIS 221 A    6.47      6.50
   HIS 286 A    7.13      6.50
   HIS 318 A    5.27      6.50
   HIS 347 A    6.48      6.50
   CYS  41 A   11.60      9.00
   CYS  79 A   10.66      9.00
   CYS 116 A   11.64      9.00
   CYS 137 A   12.07      9.00
   CYS 163 A   11.28      9.00
   CYS 213 A   13.19      9.00
   CYS 220 A   10.86      9.00
   CYS 245 A    9.24      9.00
   TYR  11 A   11.40     10.00
   TYR  26 A   11.54     10.00
   TYR  44 A   10.70     10.00
   TYR  71 A   12.39     10.00
   TYR 105 A   12.55     10.00
   TYR 130 A   11.87     10.00
   TYR 133 A   15.12     10.00
   TYR 185 A    9.67     10.00
   TYR 190 A   10.52     10.00
   TYR 191 A   16.27     10.00
   TYR 202 A   10.53     10.00
   TYR 230 A   10.03     10.00
   TYR 259 A   11.36     10.00
   TYR 266 A   10.52     10.00
   TYR 269 A   10.26     10.00
   TYR 320 A   14.35     10.00
   TYR 325 A   12.51     10.00
   TYR 357 A   10.69     10.00
   LYS  24 A   10.20     10.50
   LYS  30 A   10.28     10.50
   LYS  55 A    8.49     10.50
   LYS  56 A    9.91     10.50
   LYS  68 A   10.96     10.50
   LYS  78 A   11.77     10.50
   LYS  83 A   11.37     10.50
   LYS  96 A   11.45     10.50
   LYS 140 A   11.08     10.50
   LYS 153 A    7.90     10.50
   LYS 160 A   10.69     10.50
   LYS 166 A   10.13     10.50
   LYS 203 A   10.38     10.50
   LYS 222 A   10.53     10.50
   LYS 236 A   11.37     10.50
   LYS 250 A   10.29     10.50
   LYS 251 A   11.26     10.50
   LYS 265 A   10.25     10.50
   LYS 273 A   10.41     10.50
   LYS 288 A   10.42     10.50
   LYS 290 A    9.12     10.50
   LYS 300 A   11.26     10.50
   LYS 308 A   10.73     10.50
   LYS 336 A   10.38     10.50
   LYS 340 A   10.27     10.50
   LYS 353 A   10.29     10.50
   LYS 358 A   10.71     10.50
   ARG   6 A   12.48     12.50
   ARG  25 A   13.65     12.50
   ARG  50 A   12.36     12.50
   ARG  59 A   12.16     12.50
   ARG  69 A   13.49     12.50
   ARG  72 A   10.78     12.50
   ARG 127 A   13.44     12.50
   ARG 150 A   11.64     12.50
   ARG 174 A   12.94     12.50
   ARG 189 A   11.88     12.50
   ARG 192 A   14.81     12.50
   ARG 228 A   12.93     12.50
   ARG 257 A   13.17     12.50
   ARG 263 A   12.57     12.50
   ARG 295 A   12.50     12.50
   ARG 309 A   12.35     12.50
   ARG 345 A   14.05     12.50
   N+    6 A    7.68      8.00
--------------------------------------------------------------------------------------------------------
--------------------------------------------------------------------------------------------------------
Free energy of   folding (kcal/mol) as a function of pH (using neutral reference)
  0.00     54.93
  1.00     54.49
  2.00     51.65
  3.00     41.71
  4.00     27.42
  5.00     19.97
  6.00     16.29
  7.00     14.59
  8.00     14.47
  9.00     15.62
 10.00     24.07
 11.00     42.97
 12.00     60.04
 13.00     71.44
 14.00     80.32

The pH of optimum stability is  8.1 for which the free energy is  14.5 kcal/mol at 298K
Could not determine pH values where the free energy is within 80 % of maximum
Could not determine where the free energy is positive

Protein charge of folded and unfolded state as a function of pH
    pH  unfolded  folded
  0.00     55.00   54.90
  1.00     54.95   54.18
  2.00     54.53   50.44
  3.00     50.97   40.61
  4.00     35.22   26.55
  5.00     14.96   11.81
  6.00      6.48    4.15
  7.00      0.30    0.07
  8.00     -3.18   -3.27
  9.00     -9.35   -6.68
 10.00    -25.80  -15.34
 11.00    -48.32  -33.07
 12.00    -59.07  -49.54
 13.00    -68.81  -61.03
 14.00    -72.47  -67.48
The pI is  7.02 (folded) and  7.06 (unfolded)
