# Supplementary material for: Ferroptosis regulation by traditional chinese medicine for ischemic stroke intervention based on network pharmacology and data mining
Source: PLoS One. 2025 Apr 16;20(4):e0321751. doi: 10.1371/journal.pone.0321751 (PMC12002469; doi:10.1371/journal.pone.0321751)
Supplement: S3 File — (ZIP) [file pone.0321751.s003.zip › 分子对接6/MAPK8/MAPK-0546/input/4qtd_h_180Results.txt]

Output # 1	Total Volume = 536.00	Total Energy per Vol	EPV = -0.16939873
Output # 2	Total Volume = 543.00	Total Energy per Vol	EPV = -0.16615309
Output # 3	Total Volume = 554.00	Total Energy per Vol	EPV = -0.16278620
Output # 4	Total Volume = 569.00	Total Energy per Vol	EPV = -0.15942804
Output # 5	Total Volume = 658.00	Total Energy per Vol	EPV = -0.15197479
Output # 6	Total Volume = 683.00	Total Energy per Vol	EPV = -0.15056937
Output # 7	Total Volume = 599.00	Total Energy per Vol	EPV = -0.14986700
Output # 8	Total Volume = 598.00	Total Energy per Vol	EPV = -0.14941478
Output # 9	Total Volume = 648.00	Total Energy per Vol	EPV = -0.14535076
Output # 10	Total Volume = 668.00	Total Energy per Vol	EPV = -0.14504897
