# Supplementary material for: Ferroptosis regulation by traditional chinese medicine for ischemic stroke intervention based on network pharmacology and data mining
Source: PLoS One. 2025 Apr 16;20(4):e0321751. doi: 10.1371/journal.pone.0321751 (PMC12002469; doi:10.1371/journal.pone.0321751)
Supplement: S3 File — (ZIP) [file pone.0321751.s003.zip › 分子对接6/MAPK8/MAPK-0546/input/FILL_4qtd_h_180out01.pdb]

ATOM      1  O   FIL     1      -1.316  21.491  29.552  1.0   0.895     0.001 O
ATOM      2  O   FIL     1       3.684  28.491  29.552  1.0   0.863     0.001 O
ATOM      3  O   FIL     1      10.684  25.491  21.552  1.0   0.860     0.001 O
ATOM      4  O   FIL     1       7.684  24.491  23.552  1.0   0.848     0.001 O
ATOM      5  O   FIL     1       8.684  25.491  21.552  1.0   0.839     0.001 O
ATOM      6  O   FIL     1       6.684  24.491  23.552  1.0   0.776     0.001 O
ATOM      7  O   FIL     1       7.684  24.491  24.552  1.0   0.757     0.001 O
ATOM      8  O   FIL     1      -0.316  21.491  29.552  1.0   0.732     0.001 O
ATOM      9  O   FIL     1      -4.316  22.491  34.552  1.0   0.732     0.001 O
ATOM     10  O   FIL     1       3.684  26.491  23.552  1.0   0.724     0.001 O
ATOM     11  O   FIL     1       5.684  26.491  24.552  1.0   0.713     0.001 O
ATOM     12  O   FIL     1      -5.316  17.491  29.552  1.0   0.706     0.001 O
ATOM     13  C   FIL     1       8.684  24.491  24.552  1.0   0.703     0.001 C
ATOM     14  C   FIL     1       7.684  25.491  24.552  1.0   0.698     0.001 C
ATOM     15  O   FIL     1      -5.316  16.491  29.552  1.0   0.690     0.001 O
ATOM     16  O   FIL     1       7.684  26.491  21.552  1.0   0.689     0.001 O
ATOM     17  O   FIL     1       9.684  22.491  25.552  1.0   0.679     0.001 O
ATOM     18  C   FIL     1       7.684  25.491  23.552  1.0   0.675     0.001 C
ATOM     19  O   FIL     1       7.684  25.491  21.552  1.0   0.668     0.001 O
ATOM     20  C   FIL     1       7.684  25.491  22.552  1.0   0.661     0.001 C
ATOM     21  O   FIL     1       6.684  24.491  24.552  1.0   0.651     0.001 O
ATOM     22  O   FIL     1       3.684  26.491  24.552  1.0   0.648     0.001 O
ATOM     23  C   FIL     1       8.684  25.491  22.552  1.0   0.635     0.001 C
ATOM     24  C   FIL     1       3.684  29.491  28.552  1.0   0.628     0.001 C
ATOM     25  C   FIL     1       7.684  24.491  25.552  1.0   0.627     0.001 C
ATOM     26  O   FIL     1       3.684  29.491  29.552  1.0   0.621     0.001 O
ATOM     27  O   FIL     1      -2.316  21.491  30.552  1.0   0.621     0.001 O
ATOM     28  O   FIL     1      -3.316  22.491  34.552  1.0   0.619     0.001 O
ATOM     29  O   FIL     1       5.684  26.491  23.552  1.0   0.614     0.001 O
ATOM     30  C   FIL     1       7.684  26.491  22.552  1.0   0.605     0.001 C
ATOM     31  C   FIL     1       6.684  25.491  24.552  1.0   0.600     0.001 C
ATOM     32  O   FIL     1       8.684  24.491  23.552  1.0   0.599     0.001 O
ATOM     33  O   FIL     1      -4.316  22.491  35.552  1.0   0.599     0.001 O
ATOM     34  C   FIL     1       3.684  30.491  29.552  1.0   0.598     0.001 C
ATOM     35  C   FIL     1       7.684  26.491  23.552  1.0   0.597     0.001 C
ATOM     36  O   FIL     1       2.684  27.491  30.552  1.0   0.587     0.001 O
ATOM     37  C   FIL     1       1.684  25.491  30.552  1.0   0.581     0.001 C
ATOM     38  C   FIL     1       2.684  25.491  30.552  1.0   0.579     0.001 C
ATOM     39  C   FIL     1       6.684  24.491  25.552  1.0   0.578     0.001 C
ATOM     40  C   FIL     1       6.684  25.491  22.552  1.0   0.575     0.001 C
ATOM     41  O   FIL     1       3.684  27.491  29.552  1.0   0.570     0.001 O
ATOM     42  C   FIL     1       6.684  25.491  23.552  1.0   0.569     0.001 C
ATOM     43  C   FIL     1       0.684  25.491  30.552  1.0   0.568     0.001 C
ATOM     44  C   FIL     1       3.684  25.491  29.552  1.0   0.567     0.001 C
ATOM     45  O   FIL     1       4.684  29.491  29.552  1.0   0.565     0.001 O
ATOM     46  C   FIL     1       3.684  26.491  29.552  1.0   0.564     0.001 C
ATOM     47  O   FIL     1       4.684  26.491  23.552  1.0   0.563     0.001 O
ATOM     48  O   FIL     1       4.684  26.491  24.552  1.0   0.560     0.001 O
ATOM     49  C   FIL     1       4.684  24.491  28.552  1.0   0.558     0.001 C
ATOM     50  O   FIL     1      -0.316  20.491  29.552  1.0   0.553     0.001 O
ATOM     51  C   FIL     1       7.684  26.491  24.552  1.0   0.548     0.001 C
ATOM     52  O   FIL     1       9.684  25.491  21.552  1.0   0.546     0.001 O
ATOM     53  O   FIL     1       2.684  26.491  23.552  1.0   0.546     0.001 O
ATOM     54  O   FIL     1       4.684  29.491  28.552  1.0   0.545     0.001 O
ATOM     55  O   FIL     1       8.684  23.491  24.552  1.0   0.545     0.001 O
ATOM     56  C   FIL     1       6.684  26.491  23.552  1.0   0.545     0.001 C
ATOM     57  C   FIL     1       6.684  26.491  24.552  1.0   0.544     0.001 C
ATOM     58  O   FIL     1      -4.316  17.491  29.552  1.0   0.542     0.001 O
ATOM     59  C   FIL     1       2.684  26.491  29.552  1.0   0.542     0.001 C
ATOM     60  C   FIL     1       3.684  30.491  28.552  1.0   0.542     0.001 C
ATOM     61  C   FIL     1       4.684  24.491  27.552  1.0   0.542     0.001 C
ATOM     62  O   FIL     1      -3.316  22.491  33.552  1.0   0.542     0.001 O
ATOM     63  C   FIL     1       2.684  27.491  29.552  1.0   0.541     0.001 C
ATOM     64  O   FIL     1      -1.316  22.491  30.552  1.0   0.540     0.001 O
ATOM     65  O   FIL     1      10.684  23.491  24.552  1.0   0.539     0.001 O
ATOM     66  H   FIL     1      -1.316  23.491  31.552  1.0   0.539     0.001 H
ATOM     67  C   FIL     1       6.684  26.491  22.552  1.0   0.537     0.001 C
ATOM     68  C   FIL     1       2.684  26.491  30.552  1.0   0.536     0.001 C
ATOM     69  O   FIL     1       4.684  30.491  29.552  1.0   0.533     0.001 O
ATOM     70  H   FIL     1       3.684  25.491  23.552  1.0   0.527     0.001 H
ATOM     71  C   FIL     1       0.684  25.491  31.552  1.0   0.520     0.001 C
ATOM     72  C   FIL     1       1.684  26.491  30.552  1.0   0.517     0.001 C
ATOM     73  C   FIL     1       2.684  25.491  29.552  1.0   0.515     0.001 C
ATOM     74  C   FIL     1       5.684  24.491  26.552  1.0   0.511     0.001 C
ATOM     75  C   FIL     1       3.684  24.491  27.552  1.0   0.509     0.001 C
ATOM     76  C   FIL     1       6.684  26.491  21.552  1.0   0.509     0.001 C
ATOM     77  C   FIL     1      -1.316  21.491  28.552  1.0   0.507     0.001 C
ATOM     78  H   FIL     1       2.684  27.491  31.552  1.0   0.506     0.001 H
ATOM     79  H   FIL     1      -2.316  19.491  29.552  1.0   0.504     0.001 H
ATOM     80  C   FIL     1      -0.316  21.491  28.552  1.0   0.503     0.001 C
ATOM     81  O   FIL     1      -1.316  20.491  29.552  1.0   0.488     0.001 O
ATOM     82  H   FIL     1       2.684  26.491  31.552  1.0   0.487     0.001 H
ATOM     83  H   FIL     1       5.684  24.491  24.552  1.0   0.486     0.001 H
ATOM     84  H   FIL     1       5.684  24.491  23.552  1.0   0.480     0.001 H
ATOM     85  O   FIL     1       6.684  27.491  23.552  1.0   0.476     0.001 O
ATOM     86  H   FIL     1      10.684  25.491  22.552  1.0   0.475     0.001 H
ATOM     87  C   FIL     1      -0.316  24.491  30.552  1.0   0.474     0.001 C
ATOM     88  C   FIL     1      -0.316  25.491  30.552  1.0   0.474     0.001 C
ATOM     89  O   FIL     1       2.684  26.491  24.552  1.0   0.472     0.001 O
ATOM     90  H   FIL     1       6.684  24.491  27.552  1.0   0.472     0.001 H
ATOM     91  C   FIL     1       6.684  25.491  21.552  1.0   0.470     0.001 C
ATOM     92  C   FIL     1      -4.316  18.491  28.552  1.0   0.469     0.001 C
ATOM     93  H   FIL     1      -1.316  22.491  31.552  1.0   0.468     0.001 H
ATOM     94  H   FIL     1       3.684  25.491  24.552  1.0   0.467     0.001 H
ATOM     95  H   FIL     1      11.684  22.491  25.552  1.0   0.467     0.001 H
ATOM     96  H   FIL     1       4.684  25.491  23.552  1.0   0.466     0.001 H
ATOM     97  C   FIL     1      -1.316  22.491  29.552  1.0   0.466     0.001 C
ATOM     98  C   FIL     1       2.684  29.491  28.552  1.0   0.465     0.001 C
ATOM     99  O   FIL     1      10.684  22.491  24.552  1.0   0.464     0.001 O
ATOM    100  H   FIL     1       2.684  30.491  29.552  1.0   0.463     0.001 H
ATOM    101  H   FIL     1      10.684  22.491  25.552  1.0   0.462     0.001 H
ATOM    102  C   FIL     1       2.684  30.491  28.552  1.0   0.461     0.001 C
ATOM    103  C   FIL     1       5.684  23.491  28.552  1.0   0.460     0.001 C
ATOM    104  H   FIL     1       4.684  25.491  27.552  1.0   0.460     0.001 H
ATOM    105  O   FIL     1       5.684  27.491  22.552  1.0   0.458     0.001 O
ATOM    106  C   FIL     1      -2.316  20.491  27.552  1.0   0.456     0.001 C
ATOM    107  H   FIL     1      10.684  26.491  21.552  1.0   0.448     0.001 H
ATOM    108  H   FIL     1      11.684  22.491  23.552  1.0   0.447     0.001 H
ATOM    109  C   FIL     1       0.684  26.491  30.552  1.0   0.447     0.001 C
ATOM    110  C   FIL     1       1.684  25.491  29.552  1.0   0.446     0.001 C
ATOM    111  C   FIL     1       1.684  26.491  29.552  1.0   0.443     0.001 C
ATOM    112  C   FIL     1       6.684  27.491  21.552  1.0   0.443     0.001 C
ATOM    113  O   FIL     1      -0.316  22.491  29.552  1.0   0.441     0.001 O
ATOM    114  H   FIL     1       2.684  25.491  23.552  1.0   0.440     0.001 H
ATOM    115  C   FIL     1       2.684  28.491  28.552  1.0   0.439     0.001 C
ATOM    116  C   FIL     1       5.684  26.491  22.552  1.0   0.439     0.001 C
ATOM    117  C   FIL     1      -0.316  22.491  28.552  1.0   0.438     0.001 C
ATOM    118  H   FIL     1      -1.316  24.491  31.552  1.0   0.438     0.001 H
ATOM    119  C   FIL     1      -3.316  19.491  27.552  1.0   0.437     0.001 C
ATOM    120  C   FIL     1      -2.316  21.491  29.552  1.0   0.436     0.001 C
ATOM    121  C   FIL     1       3.684  25.491  28.552  1.0   0.435     0.001 C
ATOM    122  H   FIL     1       9.684  24.491  23.552  1.0   0.432     0.001 H
ATOM    123  H   FIL     1       8.684  24.491  22.552  1.0   0.431     0.001 H
ATOM    124  C   FIL     1      -1.316  23.491  30.552  1.0   0.429     0.001 C
ATOM    125  C   FIL     1      -0.316  23.491  29.552  1.0   0.428     0.001 C
ATOM    126  C   FIL     1       5.684  25.491  21.552  1.0   0.428     0.001 C
ATOM    127  C   FIL     1       2.684  24.491  27.552  1.0   0.425     0.001 C
ATOM    128  H   FIL     1       4.684  25.491  24.552  1.0   0.424     0.001 H
ATOM    129  C   FIL     1      -3.316  22.491  32.552  1.0   0.423     0.001 C
ATOM    130  C   FIL     1      -2.316  22.491  30.552  1.0   0.423     0.001 C
ATOM    131  H   FIL     1       3.684  25.491  22.552  1.0   0.420     0.001 H
ATOM    132  C   FIL     1       5.684  26.491  21.552  1.0   0.420     0.001 C
ATOM    133  C   FIL     1       0.684  24.491  29.552  1.0   0.419     0.001 C
ATOM    134  C   FIL     1      -3.316  22.491  31.552  1.0   0.418     0.001 C
ATOM    135  H   FIL     1       6.684  24.491  28.552  1.0   0.418     0.001 H
ATOM    136  O   FIL     1       6.684  27.491  22.552  1.0   0.417     0.001 O
ATOM    137  C   FIL     1      -1.316  24.491  30.552  1.0   0.417     0.001 C
ATOM    138  H   FIL     1       5.684  25.491  23.552  1.0   0.417     0.001 H
ATOM    139  C   FIL     1       8.684  25.491  23.552  1.0   0.416     0.001 C
ATOM    140  H   FIL     1       1.684  26.491  31.552  1.0   0.415     0.001 H
ATOM    141  O   FIL     1      11.684  22.491  24.552  1.0   0.414     0.001 O
ATOM    142  H   FIL     1      10.684  23.491  23.552  1.0   0.413     0.001 H
ATOM    143  C   FIL     1       3.684  24.491  28.552  1.0   0.411     0.001 C
ATOM    144  C   FIL     1       3.684  29.491  27.552  1.0   0.410     0.001 C
ATOM    145  H   FIL     1       5.684  25.491  26.552  1.0   0.409     0.001 H
ATOM    146  C   FIL     1       5.684  24.491  28.552  1.0   0.406     0.001 C
ATOM    147  C   FIL     1       6.684  23.491  28.552  1.0   0.405     0.001 C
ATOM    148  C   FIL     1       6.684  26.491  20.552  1.0   0.403     0.001 C
ATOM    149  C   FIL     1      -1.316  22.491  28.552  1.0   0.402     0.001 C
ATOM    150  C   FIL     1       0.684  25.491  29.552  1.0   0.402     0.001 C
ATOM    151  C   FIL     1       2.684  25.491  28.552  1.0   0.402     0.001 C
ATOM    152  C   FIL     1      -1.316  21.491  27.552  1.0   0.399     0.001 C
ATOM    153  C   FIL     1       2.684  27.491  28.552  1.0   0.399     0.001 C
ATOM    154  O   FIL     1      -2.316  20.491  29.552  1.0   0.398     0.001 O
ATOM    155  H   FIL     1      -0.316  24.491  31.552  1.0   0.398     0.001 H
ATOM    156  C   FIL     1       4.684  24.491  26.552  1.0   0.394     0.001 C
ATOM    157  H   FIL     1      11.684  21.491  24.552  1.0   0.394     0.001 H
ATOM    158  C   FIL     1      -2.316  23.491  30.552  1.0   0.391     0.001 C
ATOM    159  C   FIL     1      -0.316  24.491  29.552  1.0   0.391     0.001 C
ATOM    160  C   FIL     1      -1.316  23.491  29.552  1.0   0.388     0.001 C
ATOM    161  C   FIL     1       2.684  29.491  27.552  1.0   0.388     0.001 C
ATOM    162  C   FIL     1       6.684  27.491  20.552  1.0   0.385     0.001 C
ATOM    163  C   FIL     1      -3.316  20.491  29.552  1.0   0.383     0.001 C
ATOM    164  C   FIL     1      -3.316  21.491  30.552  1.0   0.381     0.001 C
ATOM    165  C   FIL     1       1.684  27.491  29.552  1.0   0.380     0.001 C
ATOM    166  C   FIL     1      -2.316  21.491  28.552  1.0   0.379     0.001 C
ATOM    167  C   FIL     1       2.684  26.491  28.552  1.0   0.379     0.001 C
ATOM    168  C   FIL     1       0.684  26.491  29.552  1.0   0.377     0.001 C
ATOM    169  O   FIL     1       8.684  26.491  22.552  1.0   0.377     0.001 O
ATOM    170  H   FIL     1      10.684  21.491  24.552  1.0   0.375     0.001 H
ATOM    171  O   FIL     1      10.684  23.491  25.552  1.0   0.374     0.001 O
ATOM    172  C   FIL     1      -4.316  17.491  28.552  1.0   0.367     0.001 C
ATOM    173  O   FIL     1       9.684  23.491  24.552  1.0   0.363     0.001 O
ATOM    174  C   FIL     1      -2.316  22.491  29.552  1.0   0.361     0.001 C
ATOM    175  C   FIL     1      -4.316  19.491  28.552  1.0   0.359     0.001 C
ATOM    176  C   FIL     1      -3.316  22.491  30.552  1.0   0.344     0.001 C
ATOM    177  C   FIL     1      -2.316  21.491  27.552  1.0   0.343     0.001 C
ATOM    178  O   FIL     1       6.684  24.491  26.552  1.0   0.334     0.001 O
ATOM    179  C   FIL     1      -3.316  20.491  27.552  1.0   0.322     0.001 C
ATOM    180  C   FIL     1      -3.316  19.491  28.552  1.0   0.320     0.001 C
