# Supplementary material for: Ferroptosis regulation by traditional chinese medicine for ischemic stroke intervention based on network pharmacology and data mining
Source: PLoS One. 2025 Apr 16;20(4):e0321751. doi: 10.1371/journal.pone.0321751 (PMC12002469; doi:10.1371/journal.pone.0321751)
Supplement: S3 File — (ZIP) [file pone.0321751.s003.zip › 分子对接6/MAPK8/MAPK-0546/input/FILL_4qtd_h_180out02.pdb]

ATOM      1  O   FIL     1      19.684   6.491  33.552  1.0   0.932     0.001 O
ATOM      2  O   FIL     1      18.684   6.491  33.552  1.0   0.828     0.001 O
ATOM      3  O   FIL     1      15.684  17.491  35.552  1.0   0.806     0.001 O
ATOM      4  O   FIL     1      19.684   6.491  32.552  1.0   0.780     0.001 O
ATOM      5  O   FIL     1      25.684   4.491  27.552  1.0   0.773     0.001 O
ATOM      6  O   FIL     1      22.684   8.491  29.552  1.0   0.764     0.001 O
ATOM      7  O   FIL     1      18.684   6.491  32.552  1.0   0.736     0.001 O
ATOM      8  O   FIL     1      18.684  14.491  32.552  1.0   0.718     0.001 O
ATOM      9  O   FIL     1      23.684  18.491  31.552  1.0   0.718     0.001 O
ATOM     10  O   FIL     1      15.684  16.491  35.552  1.0   0.711     0.001 O
ATOM     11  C   FIL     1      18.684   7.491  32.552  1.0   0.690     0.001 C
ATOM     12  O   FIL     1      15.684  17.491  34.552  1.0   0.689     0.001 O
ATOM     13  O   FIL     1      23.684   8.491  29.552  1.0   0.671     0.001 O
ATOM     14  C   FIL     1      18.684   7.491  33.552  1.0   0.666     0.001 C
ATOM     15  C   FIL     1      21.684   5.491  30.552  1.0   0.662     0.001 C
ATOM     16  C   FIL     1      15.684  19.491  36.552  1.0   0.659     0.001 C
ATOM     17  O   FIL     1      18.684  15.491  32.552  1.0   0.656     0.001 O
ATOM     18  O   FIL     1      15.684  18.491  35.552  1.0   0.652     0.001 O
ATOM     19  O   FIL     1      22.684   9.491  29.552  1.0   0.643     0.001 O
ATOM     20  C   FIL     1      18.684   8.491  33.552  1.0   0.639     0.001 C
ATOM     21  C   FIL     1      17.684   7.491  32.552  1.0   0.634     0.001 C
ATOM     22  C   FIL     1      21.684   5.491  31.552  1.0   0.631     0.001 C
ATOM     23  C   FIL     1      19.684   7.491  33.552  1.0   0.620     0.001 C
ATOM     24  C   FIL     1      15.684  15.491  33.552  1.0   0.616     0.001 C
ATOM     25  C   FIL     1      19.684   7.491  32.552  1.0   0.616     0.001 C
ATOM     26  O   FIL     1      20.684   5.491  32.552  1.0   0.615     0.001 O
ATOM     27  C   FIL     1      17.684   8.491  33.552  1.0   0.614     0.001 C
ATOM     28  O   FIL     1      18.684  14.491  33.552  1.0   0.614     0.001 O
ATOM     29  C   FIL     1      20.684   5.491  31.552  1.0   0.609     0.001 C
ATOM     30  O   FIL     1      17.684  14.491  32.552  1.0   0.604     0.001 O
ATOM     31  C   FIL     1      20.684   6.491  32.552  1.0   0.604     0.001 C
ATOM     32  C   FIL     1      15.684  14.491  33.552  1.0   0.601     0.001 C
ATOM     33  C   FIL     1      22.684  16.491  33.552  1.0   0.600     0.001 C
ATOM     34  C   FIL     1      14.684  16.491  33.552  1.0   0.592     0.001 C
ATOM     35  C   FIL     1      18.684   9.491  33.552  1.0   0.591     0.001 C
ATOM     36  C   FIL     1      23.684  17.491  32.552  1.0   0.590     0.001 C
ATOM     37  O   FIL     1      25.684   3.491  27.552  1.0   0.590     0.001 O
ATOM     38  O   FIL     1      25.684   4.491  28.552  1.0   0.590     0.001 O
ATOM     39  C   FIL     1      22.684   4.491  31.552  1.0   0.579     0.001 C
ATOM     40  O   FIL     1      15.684  16.491  34.552  1.0   0.578     0.001 O
ATOM     41  C   FIL     1      21.684   5.491  32.552  1.0   0.573     0.001 C
ATOM     42  O   FIL     1      17.684  15.491  32.552  1.0   0.571     0.001 O
ATOM     43  C   FIL     1      22.684   5.491  30.552  1.0   0.567     0.001 C
ATOM     44  C   FIL     1      17.684   9.491  33.552  1.0   0.565     0.001 C
ATOM     45  C   FIL     1      18.684   8.491  32.552  1.0   0.565     0.001 C
ATOM     46  C   FIL     1      23.684  16.491  32.552  1.0   0.563     0.001 C
ATOM     47  C   FIL     1      14.684  16.491  32.552  1.0   0.559     0.001 C
ATOM     48  C   FIL     1      20.684   6.491  31.552  1.0   0.559     0.001 C
ATOM     49  C   FIL     1      19.684   8.491  33.552  1.0   0.554     0.001 C
ATOM     50  C   FIL     1      22.684   4.491  32.552  1.0   0.547     0.001 C
ATOM     51  C   FIL     1      17.684  13.491  32.552  1.0   0.546     0.001 C
ATOM     52  C   FIL     1      20.684   6.491  33.552  1.0   0.542     0.001 C
ATOM     53  O   FIL     1      17.684  14.491  33.552  1.0   0.539     0.001 O
ATOM     54  O   FIL     1      19.684  15.491  32.552  1.0   0.536     0.001 O
ATOM     55  C   FIL     1      17.684  16.491  31.552  1.0   0.536     0.001 C
ATOM     56  C   FIL     1      19.684   8.491  32.552  1.0   0.536     0.001 C
ATOM     57  C   FIL     1      22.684   5.491  31.552  1.0   0.536     0.001 C
ATOM     58  C   FIL     1      19.684   6.491  31.552  1.0   0.529     0.001 C
ATOM     59  O   FIL     1      23.684   9.491  29.552  1.0   0.528     0.001 O
ATOM     60  C   FIL     1      21.684   4.491  30.552  1.0   0.527     0.001 C
ATOM     61  C   FIL     1      20.684   7.491  33.552  1.0   0.526     0.001 C
ATOM     62  C   FIL     1      19.684   9.491  33.552  1.0   0.525     0.001 C
ATOM     63  C   FIL     1      20.684   7.491  32.552  1.0   0.522     0.001 C
ATOM     64  O   FIL     1      15.684  15.491  35.552  1.0   0.518     0.001 O
ATOM     65  C   FIL     1      16.684  14.491  33.552  1.0   0.518     0.001 C
ATOM     66  C   FIL     1      21.684   4.491  31.552  1.0   0.516     0.001 C
ATOM     67  C   FIL     1      21.684   6.491  31.552  1.0   0.516     0.001 C
ATOM     68  C   FIL     1      18.684  18.491  30.552  1.0   0.513     0.001 C
ATOM     69  C   FIL     1      20.684   5.491  30.552  1.0   0.511     0.001 C
ATOM     70  C   FIL     1      18.684  13.491  32.552  1.0   0.510     0.001 C
ATOM     71  C   FIL     1      18.684   9.491  34.552  1.0   0.509     0.001 C
ATOM     72  C   FIL     1      18.684  15.491  30.552  1.0   0.507     0.001 C
ATOM     73  O   FIL     1      19.684  14.491  33.552  1.0   0.500     0.001 O
ATOM     74  C   FIL     1      19.684  10.491  33.552  1.0   0.500     0.001 C
ATOM     75  C   FIL     1      18.684  13.491  33.552  1.0   0.499     0.001 C
ATOM     76  C   FIL     1      19.684  12.491  33.552  1.0   0.497     0.001 C
ATOM     77  C   FIL     1      18.684  16.491  30.552  1.0   0.496     0.001 C
ATOM     78  C   FIL     1      22.684   6.491  30.552  1.0   0.495     0.001 C
ATOM     79  C   FIL     1      18.684  10.491  33.552  1.0   0.492     0.001 C
ATOM     80  C   FIL     1      18.684  15.491  31.552  1.0   0.491     0.001 C
ATOM     81  C   FIL     1      14.684  19.491  36.552  1.0   0.490     0.001 C
ATOM     82  C   FIL     1      18.684  17.491  30.552  1.0   0.490     0.001 C
ATOM     83  C   FIL     1      20.684   8.491  33.552  1.0   0.490     0.001 C
ATOM     84  C   FIL     1      19.684  13.491  33.552  1.0   0.489     0.001 C
ATOM     85  C   FIL     1      23.684   4.491  31.552  1.0   0.488     0.001 C
ATOM     86  H   FIL     1      17.684  18.491  31.552  1.0   0.488     0.001 H
ATOM     87  C   FIL     1      22.684  16.491  32.552  1.0   0.484     0.001 C
ATOM     88  C   FIL     1      23.684  17.491  31.552  1.0   0.482     0.001 C
ATOM     89  C   FIL     1      18.684  16.491  31.552  1.0   0.480     0.001 C
ATOM     90  C   FIL     1      23.684   5.491  30.552  1.0   0.480     0.001 C
ATOM     91  C   FIL     1      19.684  11.491  33.552  1.0   0.476     0.001 C
ATOM     92  C   FIL     1      23.684  10.491  32.552  1.0   0.476     0.001 C
ATOM     93  C   FIL     1      23.684   3.491  32.552  1.0   0.470     0.001 C
ATOM     94  C   FIL     1      20.684   8.491  32.552  1.0   0.469     0.001 C
ATOM     95  C   FIL     1      20.684   9.491  33.552  1.0   0.468     0.001 C
ATOM     96  C   FIL     1      19.684   9.491  32.552  1.0   0.463     0.001 C
ATOM     97  C   FIL     1      23.684   3.491  33.552  1.0   0.463     0.001 C
ATOM     98  C   FIL     1      23.684   9.491  32.552  1.0   0.463     0.001 C
ATOM     99  O   FIL     1      14.684  17.491  35.552  1.0   0.461     0.001 O
ATOM    100  O   FIL     1      15.684  20.491  35.552  1.0   0.460     0.001 O
ATOM    101  C   FIL     1      19.684  13.491  32.552  1.0   0.459     0.001 C
ATOM    102  C   FIL     1      23.684   4.491  32.552  1.0   0.457     0.001 C
ATOM    103  C   FIL     1      23.684   4.491  30.552  1.0   0.455     0.001 C
ATOM    104  H   FIL     1      15.684  14.491  32.552  1.0   0.454     0.001 H
ATOM    105  C   FIL     1      18.684  15.491  29.552  1.0   0.453     0.001 C
ATOM    106  C   FIL     1      21.684   6.491  32.552  1.0   0.452     0.001 C
ATOM    107  C   FIL     1      22.684   4.491  30.552  1.0   0.452     0.001 C
ATOM    108  C   FIL     1      20.684   9.491  32.552  1.0   0.450     0.001 C
ATOM    109  O   FIL     1      15.684  15.491  34.552  1.0   0.449     0.001 O
ATOM    110  O   FIL     1      15.684  16.491  33.552  1.0   0.449     0.001 O
ATOM    111  C   FIL     1      22.684   6.491  31.552  1.0   0.448     0.001 C
ATOM    112  C   FIL     1      18.684  14.491  31.552  1.0   0.447     0.001 C
ATOM    113  C   FIL     1      21.684   4.491  32.552  1.0   0.445     0.001 C
ATOM    114  C   FIL     1      23.684   6.491  30.552  1.0   0.445     0.001 C
ATOM    115  C   FIL     1      23.684   5.491  31.552  1.0   0.443     0.001 C
ATOM    116  C   FIL     1      23.684   2.491  33.552  1.0   0.440     0.001 C
ATOM    117  H   FIL     1      18.684   6.491  34.552  1.0   0.439     0.001 H
ATOM    118  O   FIL     1      20.684   5.491  33.552  1.0   0.437     0.001 O
ATOM    119  C   FIL     1      19.684  15.491  30.552  1.0   0.436     0.001 C
ATOM    120  C   FIL     1      23.684   6.491  29.552  1.0   0.432     0.001 C
ATOM    121  H   FIL     1      17.684   6.491  33.552  1.0   0.431     0.001 H
ATOM    122  C   FIL     1      21.684  16.491  32.552  1.0   0.431     0.001 C
ATOM    123  C   FIL     1      19.684  14.491  32.552  1.0   0.430     0.001 C
ATOM    124  C   FIL     1      22.684   6.491  29.552  1.0   0.430     0.001 C
ATOM    125  H   FIL     1      14.684  20.491  36.552  1.0   0.430     0.001 H
ATOM    126  C   FIL     1      16.684  19.491  36.552  1.0   0.429     0.001 C
ATOM    127  C   FIL     1      22.684   7.491  30.552  1.0   0.428     0.001 C
ATOM    128  O   FIL     1      17.684   6.491  32.552  1.0   0.427     0.001 O
ATOM    129  C   FIL     1      19.684  18.491  30.552  1.0   0.425     0.001 C
ATOM    130  C   FIL     1      21.684   7.491  31.552  1.0   0.425     0.001 C
ATOM    131  C   FIL     1      21.684   9.491  32.552  1.0   0.424     0.001 C
ATOM    132  H   FIL     1      16.684  18.491  30.552  1.0   0.422     0.001 H
ATOM    133  C   FIL     1      22.684   9.491  32.552  1.0   0.421     0.001 C
ATOM    134  C   FIL     1      21.684   8.491  32.552  1.0   0.420     0.001 C
ATOM    135  C   FIL     1      23.684   2.491  32.552  1.0   0.420     0.001 C
ATOM    136  C   FIL     1      23.684   7.491  30.552  1.0   0.420     0.001 C
ATOM    137  H   FIL     1      15.684  15.491  32.552  1.0   0.419     0.001 H
ATOM    138  H   FIL     1      14.684  16.491  31.552  1.0   0.419     0.001 H
ATOM    139  C   FIL     1      22.684  17.491  32.552  1.0   0.418     0.001 C
ATOM    140  C   FIL     1      19.684  15.491  31.552  1.0   0.416     0.001 C
ATOM    141  C   FIL     1      23.684   6.491  31.552  1.0   0.414     0.001 C
ATOM    142  C   FIL     1      19.684  10.491  34.552  1.0   0.413     0.001 C
ATOM    143  O   FIL     1      18.684  19.491  30.552  1.0   0.413     0.001 O
ATOM    144  C   FIL     1      20.684  10.491  32.552  1.0   0.412     0.001 C
ATOM    145  C   FIL     1      19.684  19.491  30.552  1.0   0.411     0.001 C
ATOM    146  C   FIL     1      21.684   7.491  32.552  1.0   0.410     0.001 C
ATOM    147  C   FIL     1      23.684   9.491  31.552  1.0   0.409     0.001 C
ATOM    148  C   FIL     1      19.684  16.491  30.552  1.0   0.408     0.001 C
ATOM    149  C   FIL     1      22.684  10.491  32.552  1.0   0.407     0.001 C
ATOM    150  C   FIL     1      19.684  14.491  31.552  1.0   0.405     0.001 C
ATOM    151  C   FIL     1      23.684   3.491  31.552  1.0   0.405     0.001 C
ATOM    152  O   FIL     1      15.684  19.491  35.552  1.0   0.404     0.001 O
ATOM    153  C   FIL     1      23.684  11.491  32.552  1.0   0.403     0.001 C
ATOM    154  C   FIL     1      20.684  10.491  33.552  1.0   0.402     0.001 C
ATOM    155  C   FIL     1      23.684   2.491  34.552  1.0   0.402     0.001 C
ATOM    156  C   FIL     1      23.684   7.491  29.552  1.0   0.401     0.001 C
ATOM    157  C   FIL     1      22.684   7.491  31.552  1.0   0.400     0.001 C
ATOM    158  C   FIL     1      23.684   7.491  31.552  1.0   0.400     0.001 C
ATOM    159  C   FIL     1      24.684   5.491  30.552  1.0   0.400     0.001 C
ATOM    160  C   FIL     1      21.684   8.491  31.552  1.0   0.399     0.001 C
ATOM    161  C   FIL     1      24.684   4.491  30.552  1.0   0.399     0.001 C
ATOM    162  O   FIL     1      17.684  19.491  30.552  1.0   0.399     0.001 O
ATOM    163  C   FIL     1      23.684   8.491  31.552  1.0   0.398     0.001 C
ATOM    164  C   FIL     1      21.684  10.491  32.552  1.0   0.397     0.001 C
ATOM    165  C   FIL     1      23.684  10.491  31.552  1.0   0.397     0.001 C
ATOM    166  C   FIL     1      19.684  17.491  30.552  1.0   0.396     0.001 C
ATOM    167  C   FIL     1      19.684  18.491  29.552  1.0   0.396     0.001 C
ATOM    168  C   FIL     1      19.684  16.491  31.552  1.0   0.395     0.001 C
ATOM    169  C   FIL     1      20.684  13.491  32.552  1.0   0.394     0.001 C
ATOM    170  O   FIL     1      17.684  18.491  30.552  1.0   0.388     0.001 O
ATOM    171  O   FIL     1      25.684   5.491  28.552  1.0   0.386     0.001 O
ATOM    172  C   FIL     1      24.684   6.491  29.552  1.0   0.386     0.001 C
ATOM    173  C   FIL     1      24.684   7.491  30.552  1.0   0.386     0.001 C
ATOM    174  C   FIL     1      21.684  15.491  32.552  1.0   0.380     0.001 C
ATOM    175  C   FIL     1      24.684   8.491  30.552  1.0   0.376     0.001 C
ATOM    176  C   FIL     1      24.684   7.491  29.552  1.0   0.359     0.001 C
ATOM    177  C   FIL     1      21.684  14.491  32.552  1.0   0.339     0.001 C
ATOM    178  C   FIL     1      25.684   5.491  29.552  1.0   0.335     0.001 C
ATOM    179  C   FIL     1      25.684   6.491  29.552  1.0   0.330     0.001 C
ATOM    180  C   FIL     1      21.684  13.491  32.552  1.0   0.291     0.001 C
