# Supplementary material for: Ferroptosis regulation by traditional chinese medicine for ischemic stroke intervention based on network pharmacology and data mining
Source: PLoS One. 2025 Apr 16;20(4):e0321751. doi: 10.1371/journal.pone.0321751 (PMC12002469; doi:10.1371/journal.pone.0321751)
Supplement: S3 File — (ZIP) [file pone.0321751.s003.zip › 分子对接6/MAPK8/MAPK-0546/input/FILL_4qtd_h_180out03.pdb]

ATOM      1  O   FIL     1       1.684  12.491  30.552  1.0   1.017     0.001 O
ATOM      2  O   FIL     1       6.684  10.491  32.552  1.0   0.929     0.001 O
ATOM      3  O   FIL     1       1.684  13.491  30.552  1.0   0.857     0.001 O
ATOM      4  O   FIL     1       6.684   9.491  32.552  1.0   0.845     0.001 O
ATOM      5  C   FIL     1       7.684  11.491  32.552  1.0   0.834     0.001 C
ATOM      6  O   FIL     1       7.684  11.491  35.552  1.0   0.834     0.001 O
ATOM      7  O   FIL     1      -1.316  15.491  33.552  1.0   0.818     0.001 O
ATOM      8  C   FIL     1       7.684  10.491  32.552  1.0   0.802     0.001 C
ATOM      9  O   FIL     1       7.684  10.491  31.552  1.0   0.752     0.001 O
ATOM     10  O   FIL     1       2.684   6.491  28.552  1.0   0.741     0.001 O
ATOM     11  C   FIL     1       7.684  12.491  32.552  1.0   0.738     0.001 C
ATOM     12  C   FIL     1       0.684  12.491  30.552  1.0   0.727     0.001 C
ATOM     13  O   FIL     1       9.684   2.491  28.552  1.0   0.713     0.001 O
ATOM     14  O   FIL     1       8.684   6.491  31.552  1.0   0.710     0.001 O
ATOM     15  O   FIL     1       2.684   6.491  27.552  1.0   0.696     0.001 O
ATOM     16  O   FIL     1       3.684   5.491  27.552  1.0   0.694     0.001 O
ATOM     17  O   FIL     1       2.684   5.491  28.552  1.0   0.689     0.001 O
ATOM     18  O   FIL     1       6.684  10.491  31.552  1.0   0.681     0.001 O
ATOM     19  C   FIL     1      -0.316  12.491  30.552  1.0   0.681     0.001 C
ATOM     20  O   FIL     1       0.684  12.491  31.552  1.0   0.679     0.001 O
ATOM     21  O   FIL     1       1.684  11.491  30.552  1.0   0.674     0.001 O
ATOM     22  C   FIL     1       7.684   7.491  32.552  1.0   0.673     0.001 C
ATOM     23  C   FIL     1       2.684   5.491  26.552  1.0   0.665     0.001 C
ATOM     24  C   FIL     1       9.684   2.491  27.552  1.0   0.665     0.001 C
ATOM     25  O   FIL     1       2.684   5.491  27.552  1.0   0.663     0.001 O
ATOM     26  O   FIL     1      -0.316  15.491  33.552  1.0   0.647     0.001 O
ATOM     27  C   FIL     1       0.684  11.491  30.552  1.0   0.632     0.001 C
ATOM     28  O   FIL     1       7.684   9.491  32.552  1.0   0.626     0.001 O
ATOM     29  C   FIL     1       7.684   8.491  32.552  1.0   0.611     0.001 C
ATOM     30  C   FIL     1      -0.316  12.491  31.552  1.0   0.607     0.001 C
ATOM     31  C   FIL     1      -0.316  11.491  30.552  1.0   0.603     0.001 C
ATOM     32  C   FIL     1       6.684   9.491  33.552  1.0   0.601     0.001 C
ATOM     33  C   FIL     1       7.684  11.491  33.552  1.0   0.598     0.001 C
ATOM     34  C   FIL     1       7.684   6.491  32.552  1.0   0.596     0.001 C
ATOM     35  C   FIL     1       0.684  13.491  31.552  1.0   0.592     0.001 C
ATOM     36  O   FIL     1      -5.316  13.491  32.552  1.0   0.585     0.001 O
ATOM     37  O   FIL     1       3.684   5.491  26.552  1.0   0.571     0.001 O
ATOM     38  O   FIL     1       8.684   3.491  32.552  1.0   0.570     0.001 O
ATOM     39  C   FIL     1      -0.316  10.491  29.552  1.0   0.567     0.001 C
ATOM     40  C   FIL     1       6.684   9.491  34.552  1.0   0.567     0.001 C
ATOM     41  O   FIL     1      -1.316  14.491  32.552  1.0   0.567     0.001 O
ATOM     42  C   FIL     1      -0.316  13.491  31.552  1.0   0.564     0.001 C
ATOM     43  C   FIL     1       6.684   8.491  33.552  1.0   0.563     0.001 C
ATOM     44  O   FIL     1       7.684  11.491  34.552  1.0   0.562     0.001 O
ATOM     45  O   FIL     1       1.684  13.491  31.552  1.0   0.561     0.001 O
ATOM     46  O   FIL     1       7.684  10.491  35.552  1.0   0.557     0.001 O
ATOM     47  C   FIL     1       6.684  11.491  37.552  1.0   0.555     0.001 C
ATOM     48  O   FIL     1       6.684  11.491  36.552  1.0   0.549     0.001 O
ATOM     49  O   FIL     1       6.684   8.491  32.552  1.0   0.546     0.001 O
ATOM     50  C   FIL     1      -1.316  13.491  31.552  1.0   0.545     0.001 C
ATOM     51  C   FIL     1       1.684   5.491  27.552  1.0   0.540     0.001 C
ATOM     52  C   FIL     1       1.684   6.491  27.552  1.0   0.540     0.001 C
ATOM     53  C   FIL     1       6.684  10.491  36.552  1.0   0.539     0.001 C
ATOM     54  C   FIL     1       7.684   7.491  33.552  1.0   0.535     0.001 C
ATOM     55  O   FIL     1      -5.316  13.491  31.552  1.0   0.533     0.001 O
ATOM     56  C   FIL     1       6.684   7.491  32.552  1.0   0.530     0.001 C
ATOM     57  C   FIL     1       6.684  10.491  35.552  1.0   0.525     0.001 C
ATOM     58  C   FIL     1       6.684   6.491  32.552  1.0   0.523     0.001 C
ATOM     59  C   FIL     1      -0.316   9.491  29.552  1.0   0.521     0.001 C
ATOM     60  H   FIL     1       5.684   8.491  33.552  1.0   0.519     0.001 H
ATOM     61  C   FIL     1       6.684   9.491  35.552  1.0   0.517     0.001 C
ATOM     62  H   FIL     1      -1.316  17.491  34.552  1.0   0.516     0.001 H
ATOM     63  O   FIL     1       8.684   2.491  32.552  1.0   0.515     0.001 O
ATOM     64  C   FIL     1       6.684  12.491  38.552  1.0   0.512     0.001 C
ATOM     65  C   FIL     1       1.684   6.491  28.552  1.0   0.511     0.001 C
ATOM     66  C   FIL     1       5.684  11.491  37.552  1.0   0.507     0.001 C
ATOM     67  C   FIL     1       0.684   8.491  28.552  1.0   0.505     0.001 C
ATOM     68  C   FIL     1      -0.316  10.491  30.552  1.0   0.503     0.001 C
ATOM     69  C   FIL     1      -0.316  11.491  31.552  1.0   0.502     0.001 C
ATOM     70  H   FIL     1       5.684  12.491  36.552  1.0   0.497     0.001 H
ATOM     71  O   FIL     1      -6.316  13.491  32.552  1.0   0.495     0.001 O
ATOM     72  C   FIL     1       5.684  10.491  36.552  1.0   0.494     0.001 C
ATOM     73  C   FIL     1      -2.316  14.491  32.552  1.0   0.493     0.001 C
ATOM     74  O   FIL     1      -0.316  16.491  34.552  1.0   0.491     0.001 O
ATOM     75  H   FIL     1       1.684  13.491  32.552  1.0   0.490     0.001 H
ATOM     76  C   FIL     1      -1.316  11.491  30.552  1.0   0.489     0.001 C
ATOM     77  H   FIL     1      -1.316  10.491  28.552  1.0   0.488     0.001 H
ATOM     78  O   FIL     1       0.684  11.491  31.552  1.0   0.487     0.001 O
ATOM     79  C   FIL     1      -1.316  12.491  31.552  1.0   0.487     0.001 C
ATOM     80  C   FIL     1      -0.316  13.491  32.552  1.0   0.484     0.001 C
ATOM     81  H   FIL     1       5.684   7.491  33.552  1.0   0.483     0.001 H
ATOM     82  O   FIL     1      -1.316  16.491  34.552  1.0   0.481     0.001 O
ATOM     83  O   FIL     1      -0.316  14.491  32.552  1.0   0.480     0.001 O
ATOM     84  H   FIL     1       0.684  13.491  32.552  1.0   0.479     0.001 H
ATOM     85  C   FIL     1       1.684   4.491  26.552  1.0   0.477     0.001 C
ATOM     86  C   FIL     1       7.684   5.491  32.552  1.0   0.477     0.001 C
ATOM     87  H   FIL     1       5.684   8.491  34.552  1.0   0.477     0.001 H
ATOM     88  C   FIL     1      -1.316   9.491  29.552  1.0   0.476     0.001 C
ATOM     89  C   FIL     1      -2.316  13.491  31.552  1.0   0.474     0.001 C
ATOM     90  C   FIL     1      -0.316  12.491  32.552  1.0   0.474     0.001 C
ATOM     91  C   FIL     1      -1.316  12.491  30.552  1.0   0.472     0.001 C
ATOM     92  C   FIL     1       8.684   7.491  32.552  1.0   0.469     0.001 C
ATOM     93  C   FIL     1       6.684  11.491  38.552  1.0   0.468     0.001 C
ATOM     94  C   FIL     1      -1.316  13.491  32.552  1.0   0.467     0.001 C
ATOM     95  C   FIL     1       6.684   9.491  36.552  1.0   0.467     0.001 C
ATOM     96  H   FIL     1       0.684   6.491  26.552  1.0   0.466     0.001 H
ATOM     97  C   FIL     1       0.684   7.491  28.552  1.0   0.466     0.001 C
ATOM     98  H   FIL     1       1.684  12.491  29.552  1.0   0.465     0.001 H
ATOM     99  C   FIL     1       6.684  12.491  39.552  1.0   0.465     0.001 C
ATOM    100  O   FIL     1      -6.316  13.491  33.552  1.0   0.464     0.001 O
ATOM    101  C   FIL     1      -1.316  14.491  33.552  1.0   0.464     0.001 C
ATOM    102  H   FIL     1       0.684  14.491  32.552  1.0   0.462     0.001 H
ATOM    103  H   FIL     1       7.684  12.491  34.552  1.0   0.461     0.001 H
ATOM    104  C   FIL     1       0.684  12.491  32.552  1.0   0.461     0.001 C
ATOM    105  C   FIL     1       3.684  11.491  36.552  1.0   0.461     0.001 C
ATOM    106  H   FIL     1       8.684   7.491  33.552  1.0   0.461     0.001 H
ATOM    107  C   FIL     1       6.684  10.491  37.552  1.0   0.460     0.001 C
ATOM    108  C   FIL     1      -3.316  13.491  31.552  1.0   0.459     0.001 C
ATOM    109  C   FIL     1      -1.316  15.491  34.552  1.0   0.458     0.001 C
ATOM    110  C   FIL     1       5.684  11.491  36.552  1.0   0.456     0.001 C
ATOM    111  C   FIL     1       1.684   7.491  28.552  1.0   0.455     0.001 C
ATOM    112  C   FIL     1       7.684   8.491  33.552  1.0   0.455     0.001 C
ATOM    113  C   FIL     1       6.684   7.491  33.552  1.0   0.454     0.001 C
ATOM    114  O   FIL     1       7.684  11.491  31.552  1.0   0.454     0.001 O
ATOM    115  C   FIL     1       5.684  12.491  38.552  1.0   0.453     0.001 C
ATOM    116  O   FIL     1       8.684   6.491  32.552  1.0   0.453     0.001 O
ATOM    117  H   FIL     1      -0.316  17.491  34.552  1.0   0.449     0.001 H
ATOM    118  C   FIL     1       1.684   4.491  27.552  1.0   0.449     0.001 C
ATOM    119  C   FIL     1      -1.316  10.491  30.552  1.0   0.448     0.001 C
ATOM    120  C   FIL     1       1.684   5.491  26.552  1.0   0.448     0.001 C
ATOM    121  H   FIL     1       1.684  14.491  31.552  1.0   0.446     0.001 H
ATOM    122  C   FIL     1       2.684   5.491  29.552  1.0   0.444     0.001 C
ATOM    123  H   FIL     1      -1.316  11.491  29.552  1.0   0.438     0.001 H
ATOM    124  C   FIL     1       7.684  12.491  33.552  1.0   0.437     0.001 C
ATOM    125  C   FIL     1       6.684   8.491  34.552  1.0   0.436     0.001 C
ATOM    126  H   FIL     1       8.684   8.491  32.552  1.0   0.436     0.001 H
ATOM    127  C   FIL     1       1.684   5.491  28.552  1.0   0.435     0.001 C
ATOM    128  C   FIL     1       0.684   9.491  28.552  1.0   0.432     0.001 C
ATOM    129  C   FIL     1       4.684  11.491  36.552  1.0   0.432     0.001 C
ATOM    130  O   FIL     1      -2.316  15.491  33.552  1.0   0.431     0.001 O
ATOM    131  C   FIL     1       7.684  10.491  33.552  1.0   0.430     0.001 C
ATOM    132  C   FIL     1       0.684   6.491  27.552  1.0   0.429     0.001 C
ATOM    133  C   FIL     1       5.684  11.491  38.552  1.0   0.429     0.001 C
ATOM    134  C   FIL     1       6.684   5.491  32.552  1.0   0.427     0.001 C
ATOM    135  C   FIL     1      -2.316  12.491  31.552  1.0   0.422     0.001 C
ATOM    136  C   FIL     1      -1.316  16.491  35.552  1.0   0.421     0.001 C
ATOM    137  H   FIL     1      -0.316  14.491  33.552  1.0   0.420     0.001 H
ATOM    138  O   FIL     1       0.684  13.491  30.552  1.0   0.418     0.001 O
ATOM    139  C   FIL     1       1.684   6.491  29.552  1.0   0.414     0.001 C
ATOM    140  H   FIL     1       0.684   9.491  30.552  1.0   0.414     0.001 H
ATOM    141  C   FIL     1      -2.316  13.491  32.552  1.0   0.412     0.001 C
ATOM    142  C   FIL     1      -0.316   8.491  29.552  1.0   0.412     0.001 C
ATOM    143  C   FIL     1      -0.316  11.491  32.552  1.0   0.409     0.001 C
ATOM    144  C   FIL     1      -0.316  10.491  31.552  1.0   0.405     0.001 C
ATOM    145  C   FIL     1      -4.316  13.491  31.552  1.0   0.403     0.001 C
ATOM    146  O   FIL     1       8.684   2.491  29.552  1.0   0.403     0.001 O
ATOM    147  C   FIL     1       3.684   5.491  31.552  1.0   0.402     0.001 C
ATOM    148  C   FIL     1       0.684   6.491  28.552  1.0   0.400     0.001 C
ATOM    149  C   FIL     1      -1.316  11.491  31.552  1.0   0.397     0.001 C
ATOM    150  C   FIL     1      -2.316  14.491  33.552  1.0   0.393     0.001 C
ATOM    151  C   FIL     1       2.684   5.491  30.552  1.0   0.392     0.001 C
ATOM    152  H   FIL     1       1.684   7.491  29.552  1.0   0.391     0.001 H
ATOM    153  C   FIL     1       5.684   5.491  32.552  1.0   0.387     0.001 C
ATOM    154  C   FIL     1      -3.316  12.491  31.552  1.0   0.384     0.001 C
ATOM    155  C   FIL     1      -1.316  10.491  29.552  1.0   0.381     0.001 C
ATOM    156  H   FIL     1      -2.316  11.491  29.552  1.0   0.378     0.001 H
ATOM    157  C   FIL     1      -2.316  11.491  30.552  1.0   0.376     0.001 C
ATOM    158  C   FIL     1      -1.316   8.491  29.552  1.0   0.376     0.001 C
ATOM    159  C   FIL     1      -0.316  12.491  33.552  1.0   0.373     0.001 C
ATOM    160  O   FIL     1      -5.316  13.491  30.552  1.0   0.371     0.001 O
ATOM    161  C   FIL     1      -1.316   9.491  30.552  1.0   0.369     0.001 C
ATOM    162  O   FIL     1       8.684   2.491  28.552  1.0   0.367     0.001 O
ATOM    163  C   FIL     1       4.684   5.491  31.552  1.0   0.367     0.001 C
ATOM    164  C   FIL     1      -2.316  10.491  30.552  1.0   0.366     0.001 C
ATOM    165  H   FIL     1       0.684   5.491  26.552  1.0   0.364     0.001 H
ATOM    166  C   FIL     1      -0.316  15.491  35.552  1.0   0.364     0.001 C
ATOM    167  C   FIL     1      -1.316  15.491  35.552  1.0   0.362     0.001 C
ATOM    168  C   FIL     1      -1.316  14.491  34.552  1.0   0.361     0.001 C
ATOM    169  C   FIL     1      -0.316   9.491  30.552  1.0   0.361     0.001 C
ATOM    170  C   FIL     1      -3.316  13.491  32.552  1.0   0.360     0.001 C
ATOM    171  C   FIL     1      -1.316  12.491  32.552  1.0   0.356     0.001 C
ATOM    172  O   FIL     1      -7.316  13.491  32.552  1.0   0.351     0.001 O
ATOM    173  C   FIL     1      -0.316   7.491  28.552  1.0   0.349     0.001 C
ATOM    174  C   FIL     1       2.684   5.491  31.552  1.0   0.349     0.001 C
ATOM    175  C   FIL     1       4.684   5.491  32.552  1.0   0.343     0.001 C
ATOM    176  O   FIL     1       8.684   2.491  31.552  1.0   0.331     0.001 O
ATOM    177  C   FIL     1      -0.316   7.491  29.552  1.0   0.311     0.001 C
ATOM    178  O   FIL     1       8.684   5.491  32.552  1.0   0.217     0.001 O
ATOM    179  O   FIL     1       8.684   4.491  32.552  1.0   0.187     0.001 O
ATOM    180  O   FIL     1       8.684   2.491  30.552  1.0   0.139     0.001 O
