# Supplementary material for: Ferroptosis regulation by traditional chinese medicine for ischemic stroke intervention based on network pharmacology and data mining
Source: PLoS One. 2025 Apr 16;20(4):e0321751. doi: 10.1371/journal.pone.0321751 (PMC12002469; doi:10.1371/journal.pone.0321751)
Supplement: S3 File — (ZIP) [file pone.0321751.s003.zip › 分子对接6/MAPK8/MAPK-0546/input/FILL_4qtd_h_180out04.pdb]

ATOM      1  O   FIL     1       9.684  24.491  12.552  1.0   1.026     0.001 O
ATOM      2  O   FIL     1       4.684  17.491  13.552  1.0   0.959     0.001 O
ATOM      3  O   FIL     1      11.684  26.491   6.552  1.0   0.930     0.001 O
ATOM      4  O   FIL     1      12.684  25.491   7.552  1.0   0.870     0.001 O
ATOM      5  O   FIL     1      14.684  35.491   8.552  1.0   0.862     0.001 O
ATOM      6  O   FIL     1       4.684  17.491  14.552  1.0   0.847     0.001 O
ATOM      7  O   FIL     1      14.684  34.491   8.552  1.0   0.846     0.001 O
ATOM      8  O   FIL     1      11.684  26.491   7.552  1.0   0.824     0.001 O
ATOM      9  O   FIL     1       3.684  17.491  13.552  1.0   0.810     0.001 O
ATOM     10  O   FIL     1       5.684  17.491  13.552  1.0   0.810     0.001 O
ATOM     11  O   FIL     1       8.684  23.491  12.552  1.0   0.803     0.001 O
ATOM     12  O   FIL     1      16.684  35.491  10.552  1.0   0.800     0.001 O
ATOM     13  O   FIL     1      15.684  35.491  10.552  1.0   0.788     0.001 O
ATOM     14  O   FIL     1       8.684  24.491  11.552  1.0   0.784     0.001 O
ATOM     15  O   FIL     1       4.684  21.491  12.552  1.0   0.783     0.001 O
ATOM     16  C   FIL     1      15.684  34.491   8.552  1.0   0.776     0.001 C
ATOM     17  O   FIL     1       9.684  23.491  12.552  1.0   0.761     0.001 O
ATOM     18  O   FIL     1      13.684  35.491   8.552  1.0   0.740     0.001 O
ATOM     19  C   FIL     1      12.684  26.491   7.552  1.0   0.739     0.001 C
ATOM     20  O   FIL     1      15.684  35.491   8.552  1.0   0.737     0.001 O
ATOM     21  O   FIL     1      10.684  32.491   9.552  1.0   0.720     0.001 O
ATOM     22  O   FIL     1      16.684  35.491  11.552  1.0   0.715     0.001 O
ATOM     23  C   FIL     1      15.684  34.491   9.552  1.0   0.714     0.001 C
ATOM     24  O   FIL     1       2.684  17.491  16.552  1.0   0.701     0.001 O
ATOM     25  C   FIL     1      14.684  34.491   9.552  1.0   0.686     0.001 C
ATOM     26  O   FIL     1       9.684  25.491  11.552  1.0   0.679     0.001 O
ATOM     27  O   FIL     1       3.684  17.491  15.552  1.0   0.676     0.001 O
ATOM     28  O   FIL     1      13.684  34.491   8.552  1.0   0.663     0.001 O
ATOM     29  O   FIL     1      15.684  34.491   7.552  1.0   0.653     0.001 O
ATOM     30  O   FIL     1      10.684  26.491   6.552  1.0   0.648     0.001 O
ATOM     31  O   FIL     1      10.684  33.491  10.552  1.0   0.642     0.001 O
ATOM     32  O   FIL     1      15.684  35.491   9.552  1.0   0.626     0.001 O
ATOM     33  O   FIL     1       5.684  22.491  11.552  1.0   0.616     0.001 O
ATOM     34  C   FIL     1      15.684  33.491   8.552  1.0   0.613     0.001 C
ATOM     35  C   FIL     1      14.684  35.491   9.552  1.0   0.603     0.001 C
ATOM     36  C   FIL     1       3.684  17.491  14.552  1.0   0.601     0.001 C
ATOM     37  C   FIL     1      10.684  27.491   6.552  1.0   0.599     0.001 C
ATOM     38  C   FIL     1      13.684  26.491   7.552  1.0   0.590     0.001 C
ATOM     39  C   FIL     1       8.684  26.491  10.552  1.0   0.583     0.001 C
ATOM     40  O   FIL     1      12.684  25.491   6.552  1.0   0.571     0.001 O
ATOM     41  C   FIL     1      10.684  27.491   5.552  1.0   0.570     0.001 C
ATOM     42  O   FIL     1       9.684  33.491  10.552  1.0   0.570     0.001 O
ATOM     43  C   FIL     1      13.684  34.491   9.552  1.0   0.567     0.001 C
ATOM     44  O   FIL     1      14.684  34.491   7.552  1.0   0.566     0.001 O
ATOM     45  O   FIL     1       9.684  24.491  11.552  1.0   0.566     0.001 O
ATOM     46  C   FIL     1       9.684  26.491  10.552  1.0   0.565     0.001 C
ATOM     47  C   FIL     1      10.684  27.491   8.552  1.0   0.565     0.001 C
ATOM     48  C   FIL     1       9.684  27.491   6.552  1.0   0.564     0.001 C
ATOM     49  C   FIL     1       4.684  18.491  13.552  1.0   0.560     0.001 C
ATOM     50  C   FIL     1      10.684  27.491   7.552  1.0   0.555     0.001 C
ATOM     51  C   FIL     1       7.684  25.491  10.552  1.0   0.549     0.001 C
ATOM     52  C   FIL     1      12.684  34.491   8.552  1.0   0.548     0.001 C
ATOM     53  C   FIL     1       3.684  18.491  13.552  1.0   0.535     0.001 C
ATOM     54  C   FIL     1      13.684  35.491   9.552  1.0   0.534     0.001 C
ATOM     55  O   FIL     1      15.684  35.491  11.552  1.0   0.533     0.001 O
ATOM     56  O   FIL     1      10.684  26.491   7.552  1.0   0.532     0.001 O
ATOM     57  H   FIL     1      16.684  34.491  11.552  1.0   0.528     0.001 H
ATOM     58  O   FIL     1       4.684  22.491  12.552  1.0   0.523     0.001 O
ATOM     59  C   FIL     1       2.684  17.491  14.552  1.0   0.518     0.001 C
ATOM     60  O   FIL     1      10.684  33.491   9.552  1.0   0.510     0.001 O
ATOM     61  C   FIL     1       9.684  27.491   9.552  1.0   0.510     0.001 C
ATOM     62  O   FIL     1       4.684  21.491  11.552  1.0   0.505     0.001 O
ATOM     63  C   FIL     1       7.684  26.491  10.552  1.0   0.505     0.001 C
ATOM     64  C   FIL     1      14.684  35.491  10.552  1.0   0.505     0.001 C
ATOM     65  C   FIL     1       2.684  17.491  15.552  1.0   0.504     0.001 C
ATOM     66  O   FIL     1       8.684  25.491  11.552  1.0   0.502     0.001 O
ATOM     67  O   FIL     1       9.684  26.491   6.552  1.0   0.501     0.001 O
ATOM     68  C   FIL     1       8.684  27.491  10.552  1.0   0.501     0.001 C
ATOM     69  C   FIL     1       6.684  24.491   9.552  1.0   0.499     0.001 C
ATOM     70  H   FIL     1      11.684  34.491   7.552  1.0   0.499     0.001 H
ATOM     71  O   FIL     1       2.684  16.491  16.552  1.0   0.498     0.001 O
ATOM     72  C   FIL     1       7.684  24.491  10.552  1.0   0.494     0.001 C
ATOM     73  C   FIL     1       9.684  27.491   7.552  1.0   0.490     0.001 C
ATOM     74  C   FIL     1       5.684  23.491   9.552  1.0   0.485     0.001 C
ATOM     75  C   FIL     1      12.684  34.491   9.552  1.0   0.485     0.001 C
ATOM     76  O   FIL     1       9.684  32.491   9.552  1.0   0.479     0.001 O
ATOM     77  H   FIL     1      16.684  34.491  10.552  1.0   0.477     0.001 H
ATOM     78  C   FIL     1       2.684  17.491  13.552  1.0   0.476     0.001 C
ATOM     79  C   FIL     1       8.684  27.491   6.552  1.0   0.476     0.001 C
ATOM     80  H   FIL     1      10.684  33.491   7.552  1.0   0.475     0.001 H
ATOM     81  C   FIL     1       3.684  21.491  12.552  1.0   0.474     0.001 C
ATOM     82  C   FIL     1       9.684  28.491   9.552  1.0   0.469     0.001 C
ATOM     83  H   FIL     1       4.684  18.491   7.552  1.0   0.468     0.001 H
ATOM     84  C   FIL     1       3.684  19.491  12.552  1.0   0.467     0.001 C
ATOM     85  C   FIL     1      14.684  26.491   7.552  1.0   0.467     0.001 C
ATOM     86  C   FIL     1       7.684  27.491  10.552  1.0   0.466     0.001 C
ATOM     87  C   FIL     1       9.684  27.491   8.552  1.0   0.465     0.001 C
ATOM     88  C   FIL     1       3.684  20.491  12.552  1.0   0.463     0.001 C
ATOM     89  C   FIL     1       4.684  20.491   7.552  1.0   0.463     0.001 C
ATOM     90  C   FIL     1      12.684  35.491   8.552  1.0   0.460     0.001 C
ATOM     91  H   FIL     1      17.684  34.491  11.552  1.0   0.458     0.001 H
ATOM     92  H   FIL     1      10.684  23.491  12.552  1.0   0.454     0.001 H
ATOM     93  C   FIL     1      13.684  35.491  10.552  1.0   0.454     0.001 C
ATOM     94  H   FIL     1       8.684  22.491  12.552  1.0   0.453     0.001 H
ATOM     95  C   FIL     1      11.684  33.491   8.552  1.0   0.452     0.001 C
ATOM     96  H   FIL     1      12.684  24.491   7.552  1.0   0.451     0.001 H
ATOM     97  O   FIL     1      13.684  34.491   7.552  1.0   0.449     0.001 O
ATOM     98  H   FIL     1       5.684  21.491   7.552  1.0   0.449     0.001 H
ATOM     99  C   FIL     1       3.684  18.491   7.552  1.0   0.448     0.001 C
ATOM    100  H   FIL     1      12.684  34.491   7.552  1.0   0.447     0.001 H
ATOM    101  H   FIL     1      10.684  24.491  12.552  1.0   0.447     0.001 H
ATOM    102  C   FIL     1       1.684  17.491  16.552  1.0   0.446     0.001 C
ATOM    103  H   FIL     1       7.684  23.491  10.552  1.0   0.435     0.001 H
ATOM    104  C   FIL     1      12.684  35.491   9.552  1.0   0.435     0.001 C
ATOM    105  H   FIL     1      12.684  24.491   6.552  1.0   0.434     0.001 H
ATOM    106  C   FIL     1       9.684  29.491   9.552  1.0   0.433     0.001 C
ATOM    107  C   FIL     1       8.684  26.491   9.552  1.0   0.431     0.001 C
ATOM    108  H   FIL     1       8.684  23.491  11.552  1.0   0.431     0.001 H
ATOM    109  C   FIL     1       8.684  25.491  10.552  1.0   0.430     0.001 C
ATOM    110  C   FIL     1      10.684  32.491   8.552  1.0   0.430     0.001 C
ATOM    111  C   FIL     1       4.684  22.491  10.552  1.0   0.429     0.001 C
ATOM    112  C   FIL     1       8.684  27.491   9.552  1.0   0.428     0.001 C
ATOM    113  C   FIL     1       4.684  21.491   7.552  1.0   0.427     0.001 C
ATOM    114  C   FIL     1       6.684  25.491   9.552  1.0   0.427     0.001 C
ATOM    115  H   FIL     1       5.684  18.491   8.552  1.0   0.427     0.001 H
ATOM    116  O   FIL     1       8.684  26.491   6.552  1.0   0.427     0.001 O
ATOM    117  C   FIL     1       5.684  23.491   8.552  1.0   0.426     0.001 C
ATOM    118  C   FIL     1       7.684  26.491   9.552  1.0   0.423     0.001 C
ATOM    119  C   FIL     1       9.684  28.491   8.552  1.0   0.423     0.001 C
ATOM    120  C   FIL     1      10.684  28.491   9.552  1.0   0.423     0.001 C
ATOM    121  O   FIL     1      13.684  25.491   7.552  1.0   0.422     0.001 O
ATOM    122  H   FIL     1      13.684  24.491   7.552  1.0   0.421     0.001 H
ATOM    123  C   FIL     1       3.684  18.491   6.552  1.0   0.413     0.001 C
ATOM    124  C   FIL     1       9.684  30.491   9.552  1.0   0.413     0.001 C
ATOM    125  C   FIL     1       1.684  17.491  15.552  1.0   0.412     0.001 C
ATOM    126  C   FIL     1       5.684  24.491   8.552  1.0   0.412     0.001 C
ATOM    127  C   FIL     1      11.684  34.491   8.552  1.0   0.412     0.001 C
ATOM    128  H   FIL     1      11.684  33.491   7.552  1.0   0.411     0.001 H
ATOM    129  C   FIL     1       7.684  28.491  10.552  1.0   0.409     0.001 C
ATOM    130  C   FIL     1       3.684  21.491  11.552  1.0   0.406     0.001 C
ATOM    131  C   FIL     1       3.684  19.491  11.552  1.0   0.403     0.001 C
ATOM    132  C   FIL     1       3.684  20.491  11.552  1.0   0.402     0.001 C
ATOM    133  C   FIL     1       9.684  28.491   7.552  1.0   0.402     0.001 C
ATOM    134  O   FIL     1       4.684  18.491   8.552  1.0   0.402     0.001 O
ATOM    135  C   FIL     1       9.684  28.491   6.552  1.0   0.401     0.001 C
ATOM    136  C   FIL     1       6.684  25.491   8.552  1.0   0.400     0.001 C
ATOM    137  H   FIL     1       8.684  26.491   5.552  1.0   0.400     0.001 H
ATOM    138  C   FIL     1       2.684  18.491  13.552  1.0   0.399     0.001 C
ATOM    139  C   FIL     1       8.684  27.491   7.552  1.0   0.398     0.001 C
ATOM    140  C   FIL     1       4.684  22.491   9.552  1.0   0.397     0.001 C
ATOM    141  C   FIL     1       9.684  29.491   8.552  1.0   0.397     0.001 C
ATOM    142  C   FIL     1       2.684  18.491  14.552  1.0   0.393     0.001 C
ATOM    143  C   FIL     1      11.684  34.491   9.552  1.0   0.392     0.001 C
ATOM    144  C   FIL     1       4.684  22.491   8.552  1.0   0.391     0.001 C
ATOM    145  C   FIL     1       3.684  22.491  11.552  1.0   0.390     0.001 C
ATOM    146  H   FIL     1      15.684  35.491  12.552  1.0   0.389     0.001 H
ATOM    147  O   FIL     1       4.684  20.491  12.552  1.0   0.388     0.001 O
ATOM    148  C   FIL     1      11.684  35.491   8.552  1.0   0.384     0.001 C
ATOM    149  O   FIL     1      17.684  35.491  11.552  1.0   0.384     0.001 O
ATOM    150  C   FIL     1       7.684  27.491   6.552  1.0   0.383     0.001 C
ATOM    151  C   FIL     1       9.684  30.491   8.552  1.0   0.382     0.001 C
ATOM    152  C   FIL     1      10.684  33.491   8.552  1.0   0.382     0.001 C
ATOM    153  O   FIL     1       4.684  22.491  11.552  1.0   0.381     0.001 O
ATOM    154  C   FIL     1       9.684  31.491   8.552  1.0   0.381     0.001 C
ATOM    155  O   FIL     1      11.684  33.491   9.552  1.0   0.380     0.001 O
ATOM    156  C   FIL     1       4.684  23.491   9.552  1.0   0.379     0.001 C
ATOM    157  C   FIL     1       7.684  26.491   7.552  1.0   0.376     0.001 C
ATOM    158  C   FIL     1       8.684  28.491   9.552  1.0   0.376     0.001 C
ATOM    159  C   FIL     1       5.684  24.491   9.552  1.0   0.374     0.001 C
ATOM    160  C   FIL     1       8.684  26.491   7.552  1.0   0.374     0.001 C
ATOM    161  C   FIL     1       4.684  23.491   8.552  1.0   0.373     0.001 C
ATOM    162  C   FIL     1      10.684  27.491   9.552  1.0   0.373     0.001 C
ATOM    163  C   FIL     1      11.684  26.491   8.552  1.0   0.373     0.001 C
ATOM    164  C   FIL     1       3.684  19.491   8.552  1.0   0.372     0.001 C
ATOM    165  C   FIL     1      12.684  35.491  10.552  1.0   0.372     0.001 C
ATOM    166  C   FIL     1       3.684  18.491   5.552  1.0   0.371     0.001 C
ATOM    167  C   FIL     1       3.684  19.491   9.552  1.0   0.371     0.001 C
ATOM    168  C   FIL     1      10.684  28.491   8.552  1.0   0.368     0.001 C
ATOM    169  C   FIL     1       4.684  21.491   8.552  1.0   0.367     0.001 C
ATOM    170  C   FIL     1       3.684  19.491   7.552  1.0   0.365     0.001 C
ATOM    171  C   FIL     1       9.684  31.491   9.552  1.0   0.357     0.001 C
ATOM    172  C   FIL     1       1.684  18.491  15.552  1.0   0.355     0.001 C
ATOM    173  C   FIL     1       3.684  19.491  10.552  1.0   0.352     0.001 C
ATOM    174  C   FIL     1       6.684  24.491  10.552  1.0   0.341     0.001 C
ATOM    175  C   FIL     1       2.684  19.491  13.552  1.0   0.326     0.001 C
ATOM    176  C   FIL     1       2.684  19.491  12.552  1.0   0.314     0.001 C
ATOM    177  C   FIL     1       2.684  20.491  12.552  1.0   0.311     0.001 C
ATOM    178  C   FIL     1       1.684  18.491  14.552  1.0   0.305     0.001 C
ATOM    179  C   FIL     1       2.684  18.491  12.552  1.0   0.269     0.001 C
ATOM    180  C   FIL     1       1.684  19.491  14.552  1.0   0.267     0.001 C
