# Supplementary material for: Ferroptosis regulation by traditional chinese medicine for ischemic stroke intervention based on network pharmacology and data mining
Source: PLoS One. 2025 Apr 16;20(4):e0321751. doi: 10.1371/journal.pone.0321751 (PMC12002469; doi:10.1371/journal.pone.0321751)
Supplement: S3 File — (ZIP) [file pone.0321751.s003.zip › 分子对接6/MAPK8/MAPK-0546/input/FILL_4qtd_h_180out05.pdb]

ATOM      1  O   FIL     1      13.684  22.491  29.552  1.0   0.969     0.001 O
ATOM      2  O   FIL     1      18.684  23.491  35.552  1.0   0.937     0.001 O
ATOM      3  O   FIL     1      24.684  21.491  38.552  1.0   0.870     0.001 O
ATOM      4  C   FIL     1      10.684  27.491  33.552  1.0   0.863     0.001 C
ATOM      5  O   FIL     1      19.684  23.491  35.552  1.0   0.859     0.001 O
ATOM      6  C   FIL     1      21.684  23.491  37.552  1.0   0.855     0.001 C
ATOM      7  O   FIL     1      21.684  32.491  32.552  1.0   0.827     0.001 O
ATOM      8  C   FIL     1      10.684  30.491  32.552  1.0   0.813     0.001 C
ATOM      9  C   FIL     1      19.684  23.491  36.552  1.0   0.813     0.001 C
ATOM     10  C   FIL     1      20.684  23.491  36.552  1.0   0.805     0.001 C
ATOM     11  O   FIL     1      22.684  27.491  21.552  1.0   0.801     0.001 O
ATOM     12  C   FIL     1      22.684  23.491  37.552  1.0   0.797     0.001 C
ATOM     13  C   FIL     1      22.684  23.491  38.552  1.0   0.794     0.001 C
ATOM     14  C   FIL     1      10.684  28.491  33.552  1.0   0.785     0.001 C
ATOM     15  O   FIL     1      19.684  25.491  29.552  1.0   0.783     0.001 O
ATOM     16  O   FIL     1      16.684  32.491  29.552  1.0   0.781     0.001 O
ATOM     17  C   FIL     1      20.684  23.491  37.552  1.0   0.776     0.001 C
ATOM     18  O   FIL     1      18.684  23.491  34.552  1.0   0.758     0.001 O
ATOM     19  O   FIL     1      21.684  26.491  23.552  1.0   0.744     0.001 O
ATOM     20  O   FIL     1      11.684  33.491  28.552  1.0   0.730     0.001 O
ATOM     21  O   FIL     1      26.684  18.491  39.552  1.0   0.720     0.001 O
ATOM     22  O   FIL     1      19.684  23.491  34.552  1.0   0.719     0.001 O
ATOM     23  O   FIL     1      19.684  22.491  36.552  1.0   0.715     0.001 O
ATOM     24  C   FIL     1      23.684  23.491  37.552  1.0   0.713     0.001 C
ATOM     25  C   FIL     1      10.684  30.491  31.552  1.0   0.712     0.001 C
ATOM     26  O   FIL     1      13.684  22.491  30.552  1.0   0.711     0.001 O
ATOM     27  C   FIL     1      11.684  28.491  30.552  1.0   0.704     0.001 C
ATOM     28  O   FIL     1      26.684  17.491  40.552  1.0   0.702     0.001 O
ATOM     29  O   FIL     1      17.684  32.491  30.552  1.0   0.698     0.001 O
ATOM     30  C   FIL     1      21.684  23.491  38.552  1.0   0.698     0.001 C
ATOM     31  O   FIL     1      16.684  32.491  30.552  1.0   0.696     0.001 O
ATOM     32  O   FIL     1      19.684  25.491  30.552  1.0   0.696     0.001 O
ATOM     33  C   FIL     1      21.684  22.491  37.552  1.0   0.688     0.001 C
ATOM     34  O   FIL     1      19.684  25.491  27.552  1.0   0.686     0.001 O
ATOM     35  C   FIL     1      10.684  27.491  32.552  1.0   0.686     0.001 C
ATOM     36  C   FIL     1      10.684  29.491  33.552  1.0   0.681     0.001 C
ATOM     37  O   FIL     1      27.684  25.491  39.552  1.0   0.678     0.001 O
ATOM     38  O   FIL     1      24.684  20.491  38.552  1.0   0.669     0.001 O
ATOM     39  C   FIL     1      11.684  29.491  29.552  1.0   0.668     0.001 C
ATOM     40  O   FIL     1      25.684  18.491  39.552  1.0   0.666     0.001 O
ATOM     41  C   FIL     1      10.684  27.491  31.552  1.0   0.663     0.001 C
ATOM     42  C   FIL     1      14.684  25.491  28.552  1.0   0.662     0.001 C
ATOM     43  O   FIL     1      21.684  27.491  22.552  1.0   0.658     0.001 O
ATOM     44  O   FIL     1      22.684  27.491  22.552  1.0   0.657     0.001 O
ATOM     45  O   FIL     1      14.684  22.491  29.552  1.0   0.650     0.001 O
ATOM     46  O   FIL     1      12.684  34.491  28.552  1.0   0.645     0.001 O
ATOM     47  C   FIL     1      14.684  25.491  29.552  1.0   0.640     0.001 C
ATOM     48  O   FIL     1      18.684  25.491  27.552  1.0   0.632     0.001 O
ATOM     49  C   FIL     1      14.684  23.491  29.552  1.0   0.628     0.001 C
ATOM     50  C   FIL     1      14.684  26.491  29.552  1.0   0.625     0.001 C
ATOM     51  C   FIL     1      24.684  23.491  37.552  1.0   0.625     0.001 C
ATOM     52  C   FIL     1      26.684  18.491  40.552  1.0   0.625     0.001 C
ATOM     53  C   FIL     1      22.684  22.491  38.552  1.0   0.624     0.001 C
ATOM     54  C   FIL     1      14.684  24.491  29.552  1.0   0.623     0.001 C
ATOM     55  C   FIL     1      22.684  24.491  38.552  1.0   0.620     0.001 C
ATOM     56  C   FIL     1      14.684  26.491  28.552  1.0   0.617     0.001 C
ATOM     57  C   FIL     1      10.684  28.491  30.552  1.0   0.613     0.001 C
ATOM     58  O   FIL     1      26.684  24.491  39.552  1.0   0.613     0.001 O
ATOM     59  C   FIL     1      15.684  25.491  28.552  1.0   0.611     0.001 C
ATOM     60  C   FIL     1      13.684  27.491  29.552  1.0   0.608     0.001 C
ATOM     61  C   FIL     1      23.684  24.491  37.552  1.0   0.608     0.001 C
ATOM     62  C   FIL     1      11.684  29.491  30.552  1.0   0.607     0.001 C
ATOM     63  O   FIL     1      18.684  25.491  29.552  1.0   0.607     0.001 O
ATOM     64  C   FIL     1      11.684  28.491  31.552  1.0   0.603     0.001 C
ATOM     65  O   FIL     1      23.684  22.491  38.552  1.0   0.603     0.001 O
ATOM     66  C   FIL     1      20.684  25.491  31.552  1.0   0.597     0.001 C
ATOM     67  O   FIL     1       6.684  33.491  24.552  1.0   0.596     0.001 O
ATOM     68  O   FIL     1      20.684  33.491  32.552  1.0   0.596     0.001 O
ATOM     69  O   FIL     1      19.684  25.491  28.552  1.0   0.595     0.001 O
ATOM     70  C   FIL     1      14.684  27.491  29.552  1.0   0.588     0.001 C
ATOM     71  C   FIL     1      15.684  26.491  29.552  1.0   0.585     0.001 C
ATOM     72  C   FIL     1      22.684  24.491  37.552  1.0   0.585     0.001 C
ATOM     73  O   FIL     1      27.684  25.491  40.552  1.0   0.582     0.001 O
ATOM     74  C   FIL     1      12.684  28.491  29.552  1.0   0.580     0.001 C
ATOM     75  O   FIL     1      11.684  34.491  28.552  1.0   0.579     0.001 O
ATOM     76  C   FIL     1      21.684  24.491  37.552  1.0   0.576     0.001 C
ATOM     77  C   FIL     1      24.684  22.491  38.552  1.0   0.575     0.001 C
ATOM     78  O   FIL     1      18.684  22.491  36.552  1.0   0.575     0.001 O
ATOM     79  O   FIL     1      22.684  28.491  21.552  1.0   0.573     0.001 O
ATOM     80  C   FIL     1      15.684  26.491  28.552  1.0   0.573     0.001 C
ATOM     81  O   FIL     1       6.684  33.491  25.552  1.0   0.571     0.001 O
ATOM     82  O   FIL     1       5.684  33.491  24.552  1.0   0.569     0.001 O
ATOM     83  C   FIL     1      15.684  25.491  29.552  1.0   0.568     0.001 C
ATOM     84  C   FIL     1      20.684  22.491  37.552  1.0   0.566     0.001 C
ATOM     85  C   FIL     1      15.684  27.491  29.552  1.0   0.563     0.001 C
ATOM     86  C   FIL     1      10.684  27.491  30.552  1.0   0.562     0.001 C
ATOM     87  C   FIL     1      11.684  27.491  31.552  1.0   0.561     0.001 C
ATOM     88  O   FIL     1      16.684  33.491  29.552  1.0   0.559     0.001 O
ATOM     89  C   FIL     1      10.684  29.491  31.552  1.0   0.559     0.001 C
ATOM     90  C   FIL     1      16.684  26.491  29.552  1.0   0.558     0.001 C
ATOM     91  C   FIL     1      16.684  29.491  29.552  1.0   0.552     0.001 C
ATOM     92  O   FIL     1      25.684  20.491  39.552  1.0   0.551     0.001 O
ATOM     93  C   FIL     1      25.684  21.491  38.552  1.0   0.549     0.001 C
ATOM     94  O   FIL     1      18.684  25.491  26.552  1.0   0.548     0.001 O
ATOM     95  O   FIL     1      11.684  29.491  27.552  1.0   0.547     0.001 O
ATOM     96  O   FIL     1      21.684  25.491  24.552  1.0   0.545     0.001 O
ATOM     97  C   FIL     1      16.684  27.491  29.552  1.0   0.543     0.001 C
ATOM     98  C   FIL     1      11.684  29.491  28.552  1.0   0.542     0.001 C
ATOM     99  C   FIL     1      16.684  28.491  29.552  1.0   0.542     0.001 C
ATOM    100  C   FIL     1      15.684  26.491  27.552  1.0   0.541     0.001 C
ATOM    101  C   FIL     1      15.684  28.491  29.552  1.0   0.540     0.001 C
ATOM    102  C   FIL     1      13.684  28.491  29.552  1.0   0.537     0.001 C
ATOM    103  O   FIL     1      20.684  26.491  23.552  1.0   0.537     0.001 O
ATOM    104  C   FIL     1      17.684  26.491  29.552  1.0   0.526     0.001 C
ATOM    105  C   FIL     1      14.684  27.491  28.552  1.0   0.523     0.001 C
ATOM    106  C   FIL     1      24.684  24.491  37.552  1.0   0.523     0.001 C
ATOM    107  C   FIL     1      21.684  33.491  32.552  1.0   0.522     0.001 C
ATOM    108  C   FIL     1      16.684  26.491  28.552  1.0   0.513     0.001 C
ATOM    109  C   FIL     1      16.684  26.491  27.552  1.0   0.512     0.001 C
ATOM    110  C   FIL     1      25.684  22.491  38.552  1.0   0.512     0.001 C
ATOM    111  H   FIL     1      10.684  30.491  27.552  1.0   0.511     0.001 H
ATOM    112  C   FIL     1      21.684  23.491  36.552  1.0   0.511     0.001 C
ATOM    113  C   FIL     1      10.684  28.491  34.552  1.0   0.508     0.001 C
ATOM    114  O   FIL     1      18.684  25.491  28.552  1.0   0.507     0.001 O
ATOM    115  C   FIL     1      11.684  30.491  28.552  1.0   0.505     0.001 C
ATOM    116  C   FIL     1      16.684  28.491  30.552  1.0   0.504     0.001 C
ATOM    117  C   FIL     1      16.684  30.491  29.552  1.0   0.504     0.001 C
ATOM    118  C   FIL     1      15.684  27.491  28.552  1.0   0.503     0.001 C
ATOM    119  H   FIL     1      16.684  27.491  31.552  1.0   0.501     0.001 H
ATOM    120  C   FIL     1      14.684  28.491  29.552  1.0   0.500     0.001 C
ATOM    121  C   FIL     1      10.684  29.491  32.552  1.0   0.495     0.001 C
ATOM    122  C   FIL     1      12.684  29.491  29.552  1.0   0.492     0.001 C
ATOM    123  C   FIL     1      10.684  33.491  28.552  1.0   0.487     0.001 C
ATOM    124  O   FIL     1      16.684  31.491  29.552  1.0   0.486     0.001 O
ATOM    125  C   FIL     1      10.684  33.491  27.552  1.0   0.482     0.001 C
ATOM    126  O   FIL     1      16.684  33.491  30.552  1.0   0.482     0.001 O
ATOM    127  H   FIL     1      14.684  22.491  28.552  1.0   0.478     0.001 H
ATOM    128  C   FIL     1      16.684  27.491  26.552  1.0   0.477     0.001 C
ATOM    129  C   FIL     1      16.684  27.491  27.552  1.0   0.474     0.001 C
ATOM    130  H   FIL     1       9.684  32.491  27.552  1.0   0.474     0.001 H
ATOM    131  C   FIL     1      25.684  24.491  37.552  1.0   0.471     0.001 C
ATOM    132  C   FIL     1      11.684  30.491  29.552  1.0   0.470     0.001 C
ATOM    133  H   FIL     1      15.684  24.491  27.552  1.0   0.469     0.001 H
ATOM    134  C   FIL     1      16.684  27.491  28.552  1.0   0.467     0.001 C
ATOM    135  H   FIL     1      10.684  34.491  29.552  1.0   0.466     0.001 H
ATOM    136  O   FIL     1      25.684  19.491  39.552  1.0   0.465     0.001 O
ATOM    137  O   FIL     1      19.684  25.491  26.552  1.0   0.464     0.001 O
ATOM    138  O   FIL     1      10.684  29.491  28.552  1.0   0.463     0.001 O
ATOM    139  H   FIL     1      16.684  28.491  31.552  1.0   0.457     0.001 H
ATOM    140  C   FIL     1       8.684  33.491  26.552  1.0   0.454     0.001 C
ATOM    141  H   FIL     1       9.684  29.491  31.552  1.0   0.454     0.001 H
ATOM    142  H   FIL     1      15.684  29.491  28.552  1.0   0.453     0.001 H
ATOM    143  H   FIL     1      12.684  29.491  27.552  1.0   0.451     0.001 H
ATOM    144  C   FIL     1       9.684  33.491  26.552  1.0   0.448     0.001 C
ATOM    145  C   FIL     1      17.684  33.491  30.552  1.0   0.447     0.001 C
ATOM    146  C   FIL     1      17.684  26.491  28.552  1.0   0.446     0.001 C
ATOM    147  C   FIL     1      20.684  24.491  32.552  1.0   0.445     0.001 C
ATOM    148  O   FIL     1      18.684  33.491  30.552  1.0   0.445     0.001 O
ATOM    149  C   FIL     1      20.684  25.491  30.552  1.0   0.443     0.001 C
ATOM    150  H   FIL     1      11.684  34.491  29.552  1.0   0.430     0.001 H
ATOM    151  H   FIL     1      10.684  32.491  28.552  1.0   0.420     0.001 H
ATOM    152  O   FIL     1      11.684  30.491  27.552  1.0   0.417     0.001 O
ATOM    153  C   FIL     1      15.684  25.491  27.552  1.0   0.417     0.001 C
ATOM    154  H   FIL     1      10.684  32.491  31.552  1.0   0.415     0.001 H
ATOM    155  O   FIL     1      20.684  25.491  24.552  1.0   0.401     0.001 O
ATOM    156  O   FIL     1      26.684  24.491  38.552  1.0   0.399     0.001 O
ATOM    157  C   FIL     1      16.684  29.491  28.552  1.0   0.398     0.001 C
ATOM    158  C   FIL     1      19.684  23.491  33.552  1.0   0.396     0.001 C
ATOM    159  C   FIL     1      18.684  26.491  28.552  1.0   0.388     0.001 C
ATOM    160  O   FIL     1      19.684  24.491  33.552  1.0   0.378     0.001 O
ATOM    161  C   FIL     1      21.684  27.491  23.552  1.0   0.372     0.001 C
ATOM    162  C   FIL     1       7.684  33.491  25.552  1.0   0.354     0.001 C
ATOM    163  C   FIL     1      26.684  24.491  37.552  1.0   0.354     0.001 C
ATOM    164  O   FIL     1      10.684  31.491  31.552  1.0   0.352     0.001 O
ATOM    165  C   FIL     1      20.684  26.491  24.552  1.0   0.344     0.001 C
ATOM    166  C   FIL     1      20.684  34.491  31.552  1.0   0.340     0.001 C
ATOM    167  C   FIL     1      20.684  25.491  25.552  1.0   0.324     0.001 C
ATOM    168  C   FIL     1       8.684  33.491  25.552  1.0   0.320     0.001 C
ATOM    169  O   FIL     1      10.684  32.491  30.552  1.0   0.317     0.001 O
ATOM    170  C   FIL     1       9.684  33.491  27.552  1.0   0.317     0.001 C
ATOM    171  C   FIL     1      19.684  34.491  31.552  1.0   0.314     0.001 C
ATOM    172  C   FIL     1      18.684  34.491  30.552  1.0   0.305     0.001 C
ATOM    173  O   FIL     1      25.684  20.491  38.552  1.0   0.302     0.001 O
ATOM    174  C   FIL     1      19.684  34.491  30.552  1.0   0.276     0.001 C
ATOM    175  O   FIL     1      27.684  24.491  39.552  1.0   0.265     0.001 O
ATOM    176  O   FIL     1      20.684  33.491  31.552  1.0   0.252     0.001 O
ATOM    177  H   FIL     1      10.684  32.491  29.552  1.0   0.241     0.001 H
ATOM    178  O   FIL     1      19.684  24.491  32.552  1.0   0.235     0.001 O
ATOM    179  O   FIL     1      20.684  25.491  32.552  1.0   0.222     0.001 O
ATOM    180  C   FIL     1      19.684  25.491  25.552  1.0   0.149     0.001 C
