# Supplementary material for: Ferroptosis regulation by traditional chinese medicine for ischemic stroke intervention based on network pharmacology and data mining
Source: PLoS One. 2025 Apr 16;20(4):e0321751. doi: 10.1371/journal.pone.0321751 (PMC12002469; doi:10.1371/journal.pone.0321751)
Supplement: S3 File — (ZIP) [file pone.0321751.s003.zip › 分子对接6/MAPK8/MAPK-0546/input/FILL_4qtd_h_180out06.pdb]

ATOM      1  O   FIL     1      28.684  26.491  23.552  1.0   1.163     0.001 O
ATOM      2  O   FIL     1      13.684  22.491  29.552  1.0   0.969     0.001 O
ATOM      3  O   FIL     1      18.684  23.491  35.552  1.0   0.937     0.001 O
ATOM      4  O   FIL     1      27.684  30.491  26.552  1.0   0.893     0.001 O
ATOM      5  O   FIL     1      23.684  29.491  22.552  1.0   0.864     0.001 O
ATOM      6  C   FIL     1      10.684  27.491  33.552  1.0   0.863     0.001 C
ATOM      7  O   FIL     1      19.684  23.491  35.552  1.0   0.859     0.001 O
ATOM      8  O   FIL     1      27.684  26.491  23.552  1.0   0.857     0.001 O
ATOM      9  C   FIL     1      21.684  23.491  37.552  1.0   0.855     0.001 C
ATOM     10  C   FIL     1      18.684  33.491  38.552  1.0   0.854     0.001 C
ATOM     11  O   FIL     1      28.684  25.491  22.552  1.0   0.852     0.001 O
ATOM     12  O   FIL     1      22.684  28.491  20.552  1.0   0.838     0.001 O
ATOM     13  O   FIL     1      21.684  32.491  32.552  1.0   0.827     0.001 O
ATOM     14  C   FIL     1      10.684  30.491  32.552  1.0   0.813     0.001 C
ATOM     15  C   FIL     1      19.684  23.491  36.552  1.0   0.813     0.001 C
ATOM     16  O   FIL     1      25.684  31.491  37.552  1.0   0.807     0.001 O
ATOM     17  C   FIL     1      20.684  23.491  36.552  1.0   0.805     0.001 C
ATOM     18  O   FIL     1      26.684  32.491  32.552  1.0   0.803     0.001 O
ATOM     19  O   FIL     1      24.684  29.491  23.552  1.0   0.803     0.001 O
ATOM     20  O   FIL     1      22.684  27.491  21.552  1.0   0.801     0.001 O
ATOM     21  C   FIL     1      22.684  23.491  37.552  1.0   0.797     0.001 C
ATOM     22  C   FIL     1      10.684  28.491  33.552  1.0   0.785     0.001 C
ATOM     23  O   FIL     1      19.684  25.491  29.552  1.0   0.783     0.001 O
ATOM     24  O   FIL     1      22.684  28.491  19.552  1.0   0.782     0.001 O
ATOM     25  O   FIL     1      27.684  32.491  33.552  1.0   0.782     0.001 O
ATOM     26  O   FIL     1      16.684  32.491  29.552  1.0   0.781     0.001 O
ATOM     27  C   FIL     1      20.684  23.491  37.552  1.0   0.776     0.001 C
ATOM     28  O   FIL     1      28.684  27.491  23.552  1.0   0.753     0.001 O
ATOM     29  O   FIL     1      21.684  26.491  23.552  1.0   0.744     0.001 O
ATOM     30  O   FIL     1      27.684  33.491  32.552  1.0   0.738     0.001 O
ATOM     31  O   FIL     1      24.684  30.491  23.552  1.0   0.733     0.001 O
ATOM     32  O   FIL     1      28.684  26.491  22.552  1.0   0.728     0.001 O
ATOM     33  O   FIL     1      28.684  26.491  24.552  1.0   0.724     0.001 O
ATOM     34  O   FIL     1      19.684  23.491  34.552  1.0   0.719     0.001 O
ATOM     35  C   FIL     1      10.684  30.491  31.552  1.0   0.712     0.001 C
ATOM     36  O   FIL     1      13.684  22.491  30.552  1.0   0.711     0.001 O
ATOM     37  O   FIL     1      27.684  29.491  26.552  1.0   0.709     0.001 O
ATOM     38  C   FIL     1      11.684  28.491  30.552  1.0   0.704     0.001 C
ATOM     39  O   FIL     1      17.684  32.491  30.552  1.0   0.698     0.001 O
ATOM     40  O   FIL     1      16.684  32.491  30.552  1.0   0.696     0.001 O
ATOM     41  O   FIL     1      19.684  25.491  30.552  1.0   0.696     0.001 O
ATOM     42  O   FIL     1      29.684  26.491  22.552  1.0   0.690     0.001 O
ATOM     43  O   FIL     1      20.684  35.491  34.552  1.0   0.687     0.001 O
ATOM     44  O   FIL     1      19.684  25.491  27.552  1.0   0.686     0.001 O
ATOM     45  C   FIL     1      10.684  27.491  32.552  1.0   0.686     0.001 C
ATOM     46  O   FIL     1      23.684  28.491  22.552  1.0   0.681     0.001 O
ATOM     47  C   FIL     1      10.684  29.491  33.552  1.0   0.681     0.001 C
ATOM     48  C   FIL     1      11.684  29.491  29.552  1.0   0.668     0.001 C
ATOM     49  C   FIL     1      10.684  27.491  31.552  1.0   0.663     0.001 C
ATOM     50  O   FIL     1      26.684  29.491  26.552  1.0   0.662     0.001 O
ATOM     51  C   FIL     1      14.684  25.491  28.552  1.0   0.662     0.001 C
ATOM     52  O   FIL     1      23.684  29.491  21.552  1.0   0.661     0.001 O
ATOM     53  O   FIL     1      21.684  27.491  22.552  1.0   0.658     0.001 O
ATOM     54  O   FIL     1      22.684  27.491  22.552  1.0   0.657     0.001 O
ATOM     55  O   FIL     1      26.684  32.491  33.552  1.0   0.656     0.001 O
ATOM     56  O   FIL     1      14.684  22.491  29.552  1.0   0.650     0.001 O
ATOM     57  O   FIL     1      20.684  35.491  35.552  1.0   0.646     0.001 O
ATOM     58  O   FIL     1      23.684  28.491  24.552  1.0   0.646     0.001 O
ATOM     59  C   FIL     1      14.684  25.491  29.552  1.0   0.640     0.001 C
ATOM     60  O   FIL     1      27.684  26.491  24.552  1.0   0.637     0.001 O
ATOM     61  O   FIL     1      18.684  25.491  27.552  1.0   0.632     0.001 O
ATOM     62  O   FIL     1      26.684  31.491  36.552  1.0   0.632     0.001 O
ATOM     63  O   FIL     1      21.684  34.491  34.552  1.0   0.632     0.001 O
ATOM     64  C   FIL     1      14.684  23.491  29.552  1.0   0.628     0.001 C
ATOM     65  C   FIL     1      14.684  26.491  29.552  1.0   0.625     0.001 C
ATOM     66  C   FIL     1      14.684  24.491  29.552  1.0   0.623     0.001 C
ATOM     67  O   FIL     1      24.684  29.491  22.552  1.0   0.619     0.001 O
ATOM     68  C   FIL     1      14.684  26.491  28.552  1.0   0.617     0.001 C
ATOM     69  C   FIL     1      10.684  28.491  30.552  1.0   0.613     0.001 C
ATOM     70  O   FIL     1      23.684  28.491  21.552  1.0   0.611     0.001 O
ATOM     71  C   FIL     1      15.684  25.491  28.552  1.0   0.611     0.001 C
ATOM     72  C   FIL     1      13.684  27.491  29.552  1.0   0.608     0.001 C
ATOM     73  C   FIL     1      11.684  29.491  30.552  1.0   0.607     0.001 C
ATOM     74  O   FIL     1      18.684  25.491  29.552  1.0   0.607     0.001 O
ATOM     75  O   FIL     1      27.684  33.491  33.552  1.0   0.603     0.001 O
ATOM     76  C   FIL     1      11.684  28.491  31.552  1.0   0.603     0.001 C
ATOM     77  C   FIL     1      20.684  25.491  31.552  1.0   0.597     0.001 C
ATOM     78  O   FIL     1      20.684  33.491  32.552  1.0   0.596     0.001 O
ATOM     79  O   FIL     1      19.684  25.491  28.552  1.0   0.595     0.001 O
ATOM     80  C   FIL     1      18.684  34.491  37.552  1.0   0.593     0.001 C
ATOM     81  C   FIL     1      14.684  27.491  29.552  1.0   0.588     0.001 C
ATOM     82  C   FIL     1      15.684  26.491  29.552  1.0   0.585     0.001 C
ATOM     83  C   FIL     1      12.684  28.491  29.552  1.0   0.580     0.001 C
ATOM     84  O   FIL     1      26.684  33.491  32.552  1.0   0.578     0.001 O
ATOM     85  O   FIL     1      22.684  28.491  21.552  1.0   0.573     0.001 O
ATOM     86  C   FIL     1      15.684  26.491  28.552  1.0   0.573     0.001 C
ATOM     87  C   FIL     1      15.684  25.491  29.552  1.0   0.568     0.001 C
ATOM     88  C   FIL     1      15.684  27.491  29.552  1.0   0.563     0.001 C
ATOM     89  C   FIL     1      10.684  27.491  30.552  1.0   0.562     0.001 C
ATOM     90  C   FIL     1      11.684  27.491  31.552  1.0   0.561     0.001 C
ATOM     91  O   FIL     1      16.684  33.491  29.552  1.0   0.559     0.001 O
ATOM     92  C   FIL     1      10.684  29.491  31.552  1.0   0.559     0.001 C
ATOM     93  C   FIL     1      16.684  26.491  29.552  1.0   0.558     0.001 C
ATOM     94  C   FIL     1      16.684  29.491  29.552  1.0   0.552     0.001 C
ATOM     95  O   FIL     1      18.684  25.491  26.552  1.0   0.548     0.001 O
ATOM     96  O   FIL     1      11.684  29.491  27.552  1.0   0.547     0.001 O
ATOM     97  C   FIL     1      16.684  27.491  29.552  1.0   0.543     0.001 C
ATOM     98  C   FIL     1      11.684  29.491  28.552  1.0   0.542     0.001 C
ATOM     99  C   FIL     1      16.684  28.491  29.552  1.0   0.542     0.001 C
ATOM    100  C   FIL     1      15.684  26.491  27.552  1.0   0.541     0.001 C
ATOM    101  C   FIL     1      15.684  28.491  29.552  1.0   0.540     0.001 C
ATOM    102  C   FIL     1      25.684  32.491  33.552  1.0   0.538     0.001 C
ATOM    103  C   FIL     1      13.684  28.491  29.552  1.0   0.537     0.001 C
ATOM    104  C   FIL     1      20.684  24.491  31.552  1.0   0.536     0.001 C
ATOM    105  C   FIL     1      19.684  35.491  37.552  1.0   0.534     0.001 C
ATOM    106  C   FIL     1      17.684  26.491  29.552  1.0   0.526     0.001 C
ATOM    107  C   FIL     1      21.684  23.491  31.552  1.0   0.525     0.001 C
ATOM    108  C   FIL     1      14.684  27.491  28.552  1.0   0.523     0.001 C
ATOM    109  C   FIL     1      21.684  33.491  32.552  1.0   0.522     0.001 C
ATOM    110  C   FIL     1      25.684  33.491  32.552  1.0   0.515     0.001 C
ATOM    111  C   FIL     1      16.684  26.491  28.552  1.0   0.513     0.001 C
ATOM    112  C   FIL     1      21.684  24.491  31.552  1.0   0.513     0.001 C
ATOM    113  C   FIL     1      16.684  26.491  27.552  1.0   0.512     0.001 C
ATOM    114  H   FIL     1      10.684  30.491  27.552  1.0   0.511     0.001 H
ATOM    115  C   FIL     1      10.684  28.491  34.552  1.0   0.508     0.001 C
ATOM    116  C   FIL     1      22.684  33.491  32.552  1.0   0.507     0.001 C
ATOM    117  O   FIL     1      18.684  25.491  28.552  1.0   0.507     0.001 O
ATOM    118  C   FIL     1      11.684  30.491  28.552  1.0   0.505     0.001 C
ATOM    119  C   FIL     1      16.684  28.491  30.552  1.0   0.504     0.001 C
ATOM    120  C   FIL     1      16.684  30.491  29.552  1.0   0.504     0.001 C
ATOM    121  C   FIL     1      15.684  27.491  28.552  1.0   0.503     0.001 C
ATOM    122  C   FIL     1      22.684  23.491  31.552  1.0   0.501     0.001 C
ATOM    123  H   FIL     1      16.684  27.491  31.552  1.0   0.501     0.001 H
ATOM    124  C   FIL     1      14.684  28.491  29.552  1.0   0.500     0.001 C
ATOM    125  C   FIL     1      10.684  29.491  32.552  1.0   0.495     0.001 C
ATOM    126  C   FIL     1      12.684  29.491  29.552  1.0   0.492     0.001 C
ATOM    127  O   FIL     1      27.684  27.491  24.552  1.0   0.486     0.001 O
ATOM    128  O   FIL     1      16.684  31.491  29.552  1.0   0.486     0.001 O
ATOM    129  O   FIL     1      16.684  33.491  30.552  1.0   0.482     0.001 O
ATOM    130  H   FIL     1      14.684  22.491  28.552  1.0   0.478     0.001 H
ATOM    131  C   FIL     1      16.684  27.491  26.552  1.0   0.477     0.001 C
ATOM    132  C   FIL     1      16.684  27.491  27.552  1.0   0.474     0.001 C
ATOM    133  C   FIL     1      11.684  30.491  29.552  1.0   0.470     0.001 C
ATOM    134  C   FIL     1      22.684  32.491  32.552  1.0   0.470     0.001 C
ATOM    135  C   FIL     1      23.684  33.491  32.552  1.0   0.469     0.001 C
ATOM    136  C   FIL     1      20.684  23.491  32.552  1.0   0.458     0.001 C
ATOM    137  H   FIL     1      16.684  28.491  31.552  1.0   0.457     0.001 H
ATOM    138  C   FIL     1      24.684  33.491  32.552  1.0   0.449     0.001 C
ATOM    139  C   FIL     1      17.684  33.491  30.552  1.0   0.447     0.001 C
ATOM    140  C   FIL     1      17.684  26.491  28.552  1.0   0.446     0.001 C
ATOM    141  O   FIL     1      18.684  33.491  30.552  1.0   0.445     0.001 O
ATOM    142  C   FIL     1      20.684  25.491  30.552  1.0   0.443     0.001 C
ATOM    143  C   FIL     1      17.684  27.491  26.552  1.0   0.442     0.001 C
ATOM    144  O   FIL     1      21.684  34.491  33.552  1.0   0.420     0.001 O
ATOM    145  O   FIL     1      11.684  30.491  27.552  1.0   0.417     0.001 O
ATOM    146  C   FIL     1      20.684  35.491  36.552  1.0   0.415     0.001 C
ATOM    147  C   FIL     1      26.684  29.491  25.552  1.0   0.405     0.001 C
ATOM    148  O   FIL     1      26.684  31.491  37.552  1.0   0.403     0.001 O
ATOM    149  C   FIL     1      17.684  27.491  25.552  1.0   0.401     0.001 C
ATOM    150  C   FIL     1      19.684  23.491  33.552  1.0   0.396     0.001 C
ATOM    151  C   FIL     1      18.684  26.491  28.552  1.0   0.388     0.001 C
ATOM    152  O   FIL     1      18.684  34.491  38.552  1.0   0.388     0.001 O
ATOM    153  C   FIL     1      19.684  35.491  36.552  1.0   0.387     0.001 C
ATOM    154  C   FIL     1      21.684  34.491  32.552  1.0   0.377     0.001 C
ATOM    155  C   FIL     1      21.684  27.491  23.552  1.0   0.372     0.001 C
ATOM    156  C   FIL     1      21.684  23.491  32.552  1.0   0.370     0.001 C
ATOM    157  C   FIL     1      19.684  27.491  23.552  1.0   0.357     0.001 C
ATOM    158  C   FIL     1      18.684  27.491  25.552  1.0   0.353     0.001 C
ATOM    159  C   FIL     1      20.684  27.491  23.552  1.0   0.349     0.001 C
ATOM    160  O   FIL     1      21.684  35.491  34.552  1.0   0.346     0.001 O
ATOM    161  C   FIL     1      20.684  34.491  31.552  1.0   0.340     0.001 C
ATOM    162  O   FIL     1      19.684  34.491  37.552  1.0   0.337     0.001 O
ATOM    163  O   FIL     1      24.684  28.491  24.552  1.0   0.334     0.001 O
ATOM    164  C   FIL     1      27.684  33.491  34.552  1.0   0.334     0.001 C
ATOM    165  C   FIL     1      21.684  34.491  31.552  1.0   0.333     0.001 C
ATOM    166  C   FIL     1      18.684  27.491  24.552  1.0   0.328     0.001 C
ATOM    167  C   FIL     1      26.684  29.491  24.552  1.0   0.327     0.001 C
ATOM    168  C   FIL     1      26.684  32.491  35.552  1.0   0.322     0.001 C
ATOM    169  C   FIL     1      19.684  27.491  24.552  1.0   0.319     0.001 C
ATOM    170  C   FIL     1      25.684  28.491  24.552  1.0   0.319     0.001 C
ATOM    171  C   FIL     1      19.684  34.491  31.552  1.0   0.314     0.001 C
ATOM    172  O   FIL     1      24.684  28.491  23.552  1.0   0.313     0.001 O
ATOM    173  C   FIL     1      27.684  32.491  35.552  1.0   0.307     0.001 C
ATOM    174  O   FIL     1      20.684  23.491  33.552  1.0   0.305     0.001 O
ATOM    175  C   FIL     1      18.684  34.491  30.552  1.0   0.305     0.001 C
ATOM    176  C   FIL     1      26.684  28.491  24.552  1.0   0.299     0.001 C
ATOM    177  C   FIL     1      26.684  32.491  36.552  1.0   0.289     0.001 C
ATOM    178  C   FIL     1      19.684  34.491  30.552  1.0   0.276     0.001 C
ATOM    179  C   FIL     1      27.684  33.491  35.552  1.0   0.231     0.001 C
ATOM    180  O   FIL     1      26.684  27.491  24.552  1.0   0.194     0.001 O
