# Supplementary material for: Ferroptosis regulation by traditional chinese medicine for ischemic stroke intervention based on network pharmacology and data mining
Source: PLoS One. 2025 Apr 16;20(4):e0321751. doi: 10.1371/journal.pone.0321751 (PMC12002469; doi:10.1371/journal.pone.0321751)
Supplement: S3 File — (ZIP) [file pone.0321751.s003.zip › 分子对接6/MAPK8/MAPK-0546/input/FILL_4qtd_h_180out08.pdb]

ATOM      1  O   FIL     1      13.684  21.491   1.552  1.0   0.906     0.001 O
ATOM      2  O   FIL     1      15.684  19.491   1.552  1.0   0.886     0.001 O
ATOM      3  O   FIL     1      14.684   4.491  -1.448  1.0   0.839     0.001 O
ATOM      4  O   FIL     1      14.684  23.491  -0.448  1.0   0.819     0.001 O
ATOM      5  O   FIL     1      13.684  24.491  -0.448  1.0   0.814     0.001 O
ATOM      6  O   FIL     1      15.684  20.491   1.552  1.0   0.798     0.001 O
ATOM      7  O   FIL     1      16.684  11.491  -3.448  1.0   0.798     0.001 O
ATOM      8  O   FIL     1      22.684  12.491  -6.448  1.0   0.748     0.001 O
ATOM      9  O   FIL     1      11.684  23.491  -1.448  1.0   0.728     0.001 O
ATOM     10  O   FIL     1      16.684  19.491   2.552  1.0   0.716     0.001 O
ATOM     11  O   FIL     1      16.684  23.491  -4.448  1.0   0.680     0.001 O
ATOM     12  C   FIL     1      12.684  24.491  -0.448  1.0   0.679     0.001 C
ATOM     13  C   FIL     1      13.684  24.491   0.552  1.0   0.678     0.001 C
ATOM     14  O   FIL     1      11.684  22.491  -1.448  1.0   0.676     0.001 O
ATOM     15  O   FIL     1      11.684  23.491  -0.448  1.0   0.675     0.001 O
ATOM     16  O   FIL     1      12.684  21.491   1.552  1.0   0.672     0.001 O
ATOM     17  O   FIL     1      13.684  22.491   1.552  1.0   0.672     0.001 O
ATOM     18  O   FIL     1      16.684  20.491   1.552  1.0   0.667     0.001 O
ATOM     19  O   FIL     1      14.684  22.491   1.552  1.0   0.665     0.001 O
ATOM     20  C   FIL     1      16.684  18.491   1.552  1.0   0.660     0.001 C
ATOM     21  O   FIL     1      14.684  19.491   1.552  1.0   0.659     0.001 O
ATOM     22  C   FIL     1      16.684  19.491   1.552  1.0   0.654     0.001 C
ATOM     23  C   FIL     1      13.684  23.491   0.552  1.0   0.652     0.001 C
ATOM     24  O   FIL     1      16.684  12.491  -3.448  1.0   0.643     0.001 O
ATOM     25  O   FIL     1      14.684   4.491  -2.448  1.0   0.634     0.001 O
ATOM     26  C   FIL     1      15.684  22.491   0.552  1.0   0.634     0.001 C
ATOM     27  C   FIL     1      14.684  22.491   0.552  1.0   0.629     0.001 C
ATOM     28  C   FIL     1      14.684  23.491   0.552  1.0   0.626     0.001 C
ATOM     29  O   FIL     1      23.684  12.491  -5.448  1.0   0.617     0.001 O
ATOM     30  C   FIL     1      16.684  21.491   0.552  1.0   0.615     0.001 C
ATOM     31  C   FIL     1      17.684  21.491  -0.448  1.0   0.610     0.001 C
ATOM     32  O   FIL     1      16.684  11.491  -2.448  1.0   0.608     0.001 O
ATOM     33  C   FIL     1      14.684   8.491  -0.448  1.0   0.605     0.001 C
ATOM     34  O   FIL     1      14.684  20.491   1.552  1.0   0.604     0.001 O
ATOM     35  O   FIL     1      16.684  23.491  -3.448  1.0   0.602     0.001 O
ATOM     36  C   FIL     1      17.684  20.491   0.552  1.0   0.596     0.001 C
ATOM     37  C   FIL     1      17.684  29.491  -4.448  1.0   0.593     0.001 C
ATOM     38  C   FIL     1      13.684  22.491   0.552  1.0   0.590     0.001 C
ATOM     39  O   FIL     1      11.684  24.491  -1.448  1.0   0.589     0.001 O
ATOM     40  O   FIL     1      22.684  13.491  -6.448  1.0   0.586     0.001 O
ATOM     41  C   FIL     1      15.684  18.491   1.552  1.0   0.577     0.001 C
ATOM     42  C   FIL     1      12.684  23.491  -0.448  1.0   0.576     0.001 C
ATOM     43  O   FIL     1      16.684  12.491  -2.448  1.0   0.575     0.001 O
ATOM     44  C   FIL     1      16.684  21.491  -0.448  1.0   0.570     0.001 C
ATOM     45  C   FIL     1      13.684  23.491  -0.448  1.0   0.568     0.001 C
ATOM     46  C   FIL     1      16.684  20.491   0.552  1.0   0.567     0.001 C
ATOM     47  C   FIL     1      15.684  21.491   0.552  1.0   0.566     0.001 C
ATOM     48  C   FIL     1      13.684   8.491  -0.448  1.0   0.562     0.001 C
ATOM     49  C   FIL     1      17.684  21.491  -1.448  1.0   0.549     0.001 C
ATOM     50  C   FIL     1      17.684  30.491  -4.448  1.0   0.543     0.001 C
ATOM     51  C   FIL     1      18.684  29.491  -4.448  1.0   0.542     0.001 C
ATOM     52  C   FIL     1      14.684  21.491   0.552  1.0   0.540     0.001 C
ATOM     53  C   FIL     1      11.684  24.491  -0.448  1.0   0.539     0.001 C
ATOM     54  C   FIL     1      16.684  19.491   0.552  1.0   0.532     0.001 C
ATOM     55  C   FIL     1       8.684  15.491   3.552  1.0   0.526     0.001 C
ATOM     56  C   FIL     1      16.684  17.491   0.552  1.0   0.526     0.001 C
ATOM     57  C   FIL     1      18.684  15.491  -1.448  1.0   0.526     0.001 C
ATOM     58  C   FIL     1      15.684  22.491  -0.448  1.0   0.522     0.001 C
ATOM     59  C   FIL     1      11.684  25.491  -0.448  1.0   0.519     0.001 C
ATOM     60  C   FIL     1      16.684  18.491   0.552  1.0   0.518     0.001 C
ATOM     61  C   FIL     1      14.684   9.491  -1.448  1.0   0.517     0.001 C
ATOM     62  C   FIL     1      13.684  21.491   0.552  1.0   0.514     0.001 C
ATOM     63  O   FIL     1      18.684  31.491  -5.448  1.0   0.512     0.001 O
ATOM     64  C   FIL     1      16.684  22.491   0.552  1.0   0.512     0.001 C
ATOM     65  C   FIL     1       8.684  15.491   2.552  1.0   0.509     0.001 C
ATOM     66  C   FIL     1      12.684  21.491   0.552  1.0   0.506     0.001 C
ATOM     67  C   FIL     1      13.684   5.491  -1.448  1.0   0.505     0.001 C
ATOM     68  C   FIL     1      14.684  22.491  -0.448  1.0   0.503     0.001 C
ATOM     69  C   FIL     1      19.684  16.491  -3.448  1.0   0.502     0.001 C
ATOM     70  O   FIL     1      18.684  31.491  -4.448  1.0   0.500     0.001 O
ATOM     71  C   FIL     1      15.684  20.491   0.552  1.0   0.498     0.001 C
ATOM     72  C   FIL     1      14.684   8.491  -1.448  1.0   0.497     0.001 C
ATOM     73  C   FIL     1      17.684  31.491  -4.448  1.0   0.496     0.001 C
ATOM     74  O   FIL     1      14.684   5.491  -1.448  1.0   0.494     0.001 O
ATOM     75  H   FIL     1      15.684  17.491   2.552  1.0   0.488     0.001 H
ATOM     76  C   FIL     1      16.684  17.491   1.552  1.0   0.483     0.001 C
ATOM     77  C   FIL     1      16.684  21.491  -1.448  1.0   0.483     0.001 C
ATOM     78  H   FIL     1      18.684  17.491  -0.448  1.0   0.482     0.001 H
ATOM     79  C   FIL     1      12.684  22.491   0.552  1.0   0.482     0.001 C
ATOM     80  C   FIL     1      13.684   8.491  -1.448  1.0   0.479     0.001 C
ATOM     81  C   FIL     1      13.684  22.491  -0.448  1.0   0.476     0.001 C
ATOM     82  C   FIL     1      19.684  15.491  -0.448  1.0   0.476     0.001 C
ATOM     83  O   FIL     1      14.684  23.491   1.552  1.0   0.475     0.001 O
ATOM     84  C   FIL     1      18.684  30.491  -4.448  1.0   0.474     0.001 C
ATOM     85  C   FIL     1       9.684  15.491   1.552  1.0   0.473     0.001 C
ATOM     86  C   FIL     1      13.684   7.491  -1.448  1.0   0.473     0.001 C
ATOM     87  C   FIL     1      18.684  28.491  -5.448  1.0   0.471     0.001 C
ATOM     88  C   FIL     1       9.684  15.491   2.552  1.0   0.469     0.001 C
ATOM     89  C   FIL     1      18.684  16.491  -0.448  1.0   0.469     0.001 C
ATOM     90  H   FIL     1      17.684  23.491  -4.448  1.0   0.467     0.001 H
ATOM     91  C   FIL     1      17.684  16.491  -0.448  1.0   0.467     0.001 C
ATOM     92  O   FIL     1      16.684  22.491  -3.448  1.0   0.466     0.001 O
ATOM     93  C   FIL     1      17.684  17.491   0.552  1.0   0.465     0.001 C
ATOM     94  C   FIL     1      12.684  22.491  -0.448  1.0   0.464     0.001 C
ATOM     95  C   FIL     1      14.684  16.491   0.552  1.0   0.464     0.001 C
ATOM     96  C   FIL     1      15.684  19.491   0.552  1.0   0.464     0.001 C
ATOM     97  C   FIL     1      14.684  20.491   0.552  1.0   0.463     0.001 C
ATOM     98  C   FIL     1      18.684  27.491  -5.448  1.0   0.463     0.001 C
ATOM     99  H   FIL     1      18.684  17.491  -1.448  1.0   0.463     0.001 H
ATOM    100  O   FIL     1      14.684  21.491   1.552  1.0   0.461     0.001 O
ATOM    101  O   FIL     1      18.684  30.491  -5.448  1.0   0.461     0.001 O
ATOM    102  C   FIL     1      13.684   6.491  -1.448  1.0   0.461     0.001 C
ATOM    103  C   FIL     1      15.684  17.491   0.552  1.0   0.461     0.001 C
ATOM    104  H   FIL     1      16.684  17.491   2.552  1.0   0.461     0.001 H
ATOM    105  C   FIL     1      15.684  18.491   0.552  1.0   0.460     0.001 C
ATOM    106  O   FIL     1      14.684  23.491  -1.448  1.0   0.458     0.001 O
ATOM    107  H   FIL     1      20.684  15.491  -0.448  1.0   0.457     0.001 H
ATOM    108  H   FIL     1      10.684  25.491  -0.448  1.0   0.456     0.001 H
ATOM    109  C   FIL     1      14.684  16.491   1.552  1.0   0.456     0.001 C
ATOM    110  C   FIL     1      15.684  21.491  -0.448  1.0   0.455     0.001 C
ATOM    111  C   FIL     1      16.684  20.491  -0.448  1.0   0.451     0.001 C
ATOM    112  O   FIL     1      23.684  13.491  -6.448  1.0   0.451     0.001 O
ATOM    113  C   FIL     1      11.684  21.491   0.552  1.0   0.449     0.001 C
ATOM    114  O   FIL     1      23.684  12.491  -6.448  1.0   0.449     0.001 O
ATOM    115  H   FIL     1      17.684  22.491  -3.448  1.0   0.447     0.001 H
ATOM    116  C   FIL     1      18.684  26.491  -5.448  1.0   0.447     0.001 C
ATOM    117  C   FIL     1      19.684  16.491  -2.448  1.0   0.445     0.001 C
ATOM    118  O   FIL     1      17.684  13.491  -2.448  1.0   0.444     0.001 O
ATOM    119  C   FIL     1      17.684  25.491  -5.448  1.0   0.442     0.001 C
ATOM    120  C   FIL     1      18.684  29.491  -5.448  1.0   0.442     0.001 C
ATOM    121  C   FIL     1      17.684  21.491  -2.448  1.0   0.440     0.001 C
ATOM    122  C   FIL     1      17.684  28.491  -5.448  1.0   0.440     0.001 C
ATOM    123  C   FIL     1      18.684  15.491  -0.448  1.0   0.440     0.001 C
ATOM    124  C   FIL     1      18.684  16.491  -2.448  1.0   0.439     0.001 C
ATOM    125  C   FIL     1      19.684  17.491  -3.448  1.0   0.439     0.001 C
ATOM    126  O   FIL     1      15.684  21.491   1.552  1.0   0.438     0.001 O
ATOM    127  C   FIL     1      15.684  10.491  -2.448  1.0   0.438     0.001 C
ATOM    128  C   FIL     1      24.684  13.491  -6.448  1.0   0.437     0.001 C
ATOM    129  C   FIL     1      13.684  20.491   0.552  1.0   0.435     0.001 C
ATOM    130  H   FIL     1      17.684  23.491  -3.448  1.0   0.434     0.001 H
ATOM    131  C   FIL     1      19.684  16.491  -4.448  1.0   0.433     0.001 C
ATOM    132  C   FIL     1      17.684  14.491  -2.448  1.0   0.429     0.001 C
ATOM    133  C   FIL     1      18.684  16.491  -1.448  1.0   0.428     0.001 C
ATOM    134  C   FIL     1      18.684  28.491  -4.448  1.0   0.427     0.001 C
ATOM    135  C   FIL     1      15.684  22.491  -1.448  1.0   0.426     0.001 C
ATOM    136  O   FIL     1      11.684  26.491  -1.448  1.0   0.426     0.001 O
ATOM    137  C   FIL     1      14.684  17.491   0.552  1.0   0.423     0.001 C
ATOM    138  H   FIL     1      11.684  25.491   0.552  1.0   0.421     0.001 H
ATOM    139  C   FIL     1      14.684  19.491   0.552  1.0   0.421     0.001 C
ATOM    140  C   FIL     1      18.684  25.491  -5.448  1.0   0.421     0.001 C
ATOM    141  C   FIL     1      13.684   9.491  -1.448  1.0   0.420     0.001 C
ATOM    142  O   FIL     1      11.684  22.491  -0.448  1.0   0.418     0.001 O
ATOM    143  H   FIL     1      19.684  14.491  -0.448  1.0   0.414     0.001 H
ATOM    144  C   FIL     1       9.684  16.491   1.552  1.0   0.413     0.001 C
ATOM    145  C   FIL     1      14.684  18.491   0.552  1.0   0.412     0.001 C
ATOM    146  C   FIL     1      17.684  16.491  -1.448  1.0   0.412     0.001 C
ATOM    147  O   FIL     1      11.684  22.491  -2.448  1.0   0.412     0.001 O
ATOM    148  H   FIL     1      18.684  21.491   0.552  1.0   0.411     0.001 H
ATOM    149  C   FIL     1      15.684  17.491   1.552  1.0   0.410     0.001 C
ATOM    150  O   FIL     1      16.684  18.491   2.552  1.0   0.408     0.001 O
ATOM    151  C   FIL     1      16.684  21.491  -2.448  1.0   0.405     0.001 C
ATOM    152  C   FIL     1      13.684  16.491   0.552  1.0   0.404     0.001 C
ATOM    153  O   FIL     1      11.684  25.491  -1.448  1.0   0.401     0.001 O
ATOM    154  O   FIL     1      13.684  25.491  -0.448  1.0   0.401     0.001 O
ATOM    155  C   FIL     1      18.684  15.491  -2.448  1.0   0.399     0.001 C
ATOM    156  H   FIL     1      20.684  17.491  -5.448  1.0   0.399     0.001 H
ATOM    157  C   FIL     1      14.684  21.491  -0.448  1.0   0.396     0.001 C
ATOM    158  C   FIL     1      21.684  15.491  -6.448  1.0   0.386     0.001 C
ATOM    159  C   FIL     1      17.684  24.491  -5.448  1.0   0.385     0.001 C
ATOM    160  C   FIL     1      17.684  16.491   0.552  1.0   0.374     0.001 C
ATOM    161  C   FIL     1      17.684  21.491  -3.448  1.0   0.373     0.001 C
ATOM    162  C   FIL     1      17.684  15.491  -2.448  1.0   0.371     0.001 C
ATOM    163  C   FIL     1      22.684  14.491  -6.448  1.0   0.369     0.001 C
ATOM    164  C   FIL     1      13.684  17.491   0.552  1.0   0.362     0.001 C
ATOM    165  C   FIL     1      20.684  16.491  -5.448  1.0   0.360     0.001 C
ATOM    166  C   FIL     1      20.684  15.491  -5.448  1.0   0.359     0.001 C
ATOM    167  C   FIL     1      15.684  11.491  -2.448  1.0   0.351     0.001 C
ATOM    168  C   FIL     1      17.684  21.491   0.552  1.0   0.351     0.001 C
ATOM    169  C   FIL     1      21.684  14.491  -6.448  1.0   0.349     0.001 C
ATOM    170  C   FIL     1       9.684  17.491   0.552  1.0   0.346     0.001 C
ATOM    171  C   FIL     1      20.684  15.491  -6.448  1.0   0.338     0.001 C
ATOM    172  C   FIL     1      10.684  17.491   0.552  1.0   0.332     0.001 C
ATOM    173  C   FIL     1      19.684  16.491  -5.448  1.0   0.329     0.001 C
ATOM    174  C   FIL     1      17.684  23.491  -5.448  1.0   0.324     0.001 C
ATOM    175  C   FIL     1       9.684  16.491   0.552  1.0   0.322     0.001 C
ATOM    176  O   FIL     1      16.684  13.491  -2.448  1.0   0.234     0.001 O
ATOM    177  O   FIL     1      15.684   9.491  -2.448  1.0   0.231     0.001 O
ATOM    178  C   FIL     1      12.684  17.491   0.552  1.0   0.205     0.001 C
ATOM    179  C   FIL     1      11.684  17.491   0.552  1.0   0.204     0.001 C
ATOM    180  O   FIL     1      15.684   9.491  -1.448  1.0   0.083     0.001 O
