# Supplementary material for: Ferroptosis regulation by traditional chinese medicine for ischemic stroke intervention based on network pharmacology and data mining
Source: PLoS One. 2025 Apr 16;20(4):e0321751. doi: 10.1371/journal.pone.0321751 (PMC12002469; doi:10.1371/journal.pone.0321751)
Supplement: S3 File — (ZIP) [file pone.0321751.s003.zip › 分子对接6/MAPK8/MAPK-0546/input/FILL_4qtd_h_180out09.pdb]

ATOM      1  O   FIL     1       9.684  24.491  12.552  1.0   1.026     0.001 O
ATOM      2  O   FIL     1      23.684  29.491   8.552  1.0   0.946     0.001 O
ATOM      3  O   FIL     1      11.684  26.491   6.552  1.0   0.930     0.001 O
ATOM      4  O   FIL     1      12.684  25.491   7.552  1.0   0.870     0.001 O
ATOM      5  O   FIL     1      14.684  35.491   8.552  1.0   0.862     0.001 O
ATOM      6  O   FIL     1      14.684  34.491   8.552  1.0   0.846     0.001 O
ATOM      7  O   FIL     1      22.684  28.491  20.552  1.0   0.838     0.001 O
ATOM      8  O   FIL     1      11.684  26.491   7.552  1.0   0.824     0.001 O
ATOM      9  O   FIL     1      28.684  30.491  13.552  1.0   0.812     0.001 O
ATOM     10  O   FIL     1       8.684  23.491  12.552  1.0   0.803     0.001 O
ATOM     11  O   FIL     1      22.684  27.491  21.552  1.0   0.801     0.001 O
ATOM     12  O   FIL     1      16.684  35.491  10.552  1.0   0.800     0.001 O
ATOM     13  O   FIL     1       8.684  30.491  16.552  1.0   0.791     0.001 O
ATOM     14  O   FIL     1      15.684  35.491  10.552  1.0   0.788     0.001 O
ATOM     15  O   FIL     1       8.684  24.491  11.552  1.0   0.784     0.001 O
ATOM     16  O   FIL     1      22.684  28.491  19.552  1.0   0.782     0.001 O
ATOM     17  C   FIL     1      15.684  34.491   8.552  1.0   0.776     0.001 C
ATOM     18  O   FIL     1       7.684  30.491  15.552  1.0   0.768     0.001 O
ATOM     19  C   FIL     1      23.684  30.491  10.552  1.0   0.764     0.001 C
ATOM     20  O   FIL     1       9.684  23.491  12.552  1.0   0.761     0.001 O
ATOM     21  C   FIL     1      23.684  30.491   9.552  1.0   0.757     0.001 C
ATOM     22  O   FIL     1      13.684  35.491   8.552  1.0   0.740     0.001 O
ATOM     23  C   FIL     1      12.684  26.491   7.552  1.0   0.739     0.001 C
ATOM     24  C   FIL     1      13.684  28.491  15.552  1.0   0.738     0.001 C
ATOM     25  O   FIL     1      15.684  35.491   8.552  1.0   0.737     0.001 O
ATOM     26  O   FIL     1      10.684  32.491   9.552  1.0   0.720     0.001 O
ATOM     27  O   FIL     1      16.684  35.491  11.552  1.0   0.715     0.001 O
ATOM     28  C   FIL     1      15.684  34.491   9.552  1.0   0.714     0.001 C
ATOM     29  C   FIL     1      23.684  29.491   9.552  1.0   0.703     0.001 C
ATOM     30  O   FIL     1       7.684  29.491  16.552  1.0   0.696     0.001 O
ATOM     31  C   FIL     1      14.684  34.491   9.552  1.0   0.686     0.001 C
ATOM     32  O   FIL     1       9.684  25.491  11.552  1.0   0.679     0.001 O
ATOM     33  O   FIL     1      13.684  34.491   8.552  1.0   0.663     0.001 O
ATOM     34  O   FIL     1      19.684  29.491  18.552  1.0   0.659     0.001 O
ATOM     35  O   FIL     1      21.684  27.491  22.552  1.0   0.658     0.001 O
ATOM     36  O   FIL     1      22.684  27.491  22.552  1.0   0.657     0.001 O
ATOM     37  O   FIL     1      15.684  34.491   7.552  1.0   0.653     0.001 O
ATOM     38  O   FIL     1      20.684  29.491  18.552  1.0   0.650     0.001 O
ATOM     39  O   FIL     1      10.684  26.491   6.552  1.0   0.648     0.001 O
ATOM     40  C   FIL     1      23.684  31.491  10.552  1.0   0.642     0.001 C
ATOM     41  O   FIL     1      10.684  33.491  10.552  1.0   0.642     0.001 O
ATOM     42  O   FIL     1      15.684  35.491   9.552  1.0   0.626     0.001 O
ATOM     43  C   FIL     1      14.684  29.491  16.552  1.0   0.622     0.001 C
ATOM     44  C   FIL     1      22.684  31.491  10.552  1.0   0.621     0.001 C
ATOM     45  C   FIL     1      14.684  29.491  15.552  1.0   0.619     0.001 C
ATOM     46  C   FIL     1      15.684  33.491   8.552  1.0   0.613     0.001 C
ATOM     47  C   FIL     1      14.684  35.491   9.552  1.0   0.603     0.001 C
ATOM     48  O   FIL     1      15.684  28.491  17.552  1.0   0.599     0.001 O
ATOM     49  C   FIL     1      10.684  27.491   6.552  1.0   0.599     0.001 C
ATOM     50  C   FIL     1      13.684  26.491   7.552  1.0   0.590     0.001 C
ATOM     51  O   FIL     1      27.684  30.491  13.552  1.0   0.584     0.001 O
ATOM     52  C   FIL     1       8.684  26.491  10.552  1.0   0.583     0.001 C
ATOM     53  C   FIL     1      13.684  29.491  16.552  1.0   0.583     0.001 C
ATOM     54  O   FIL     1      14.684  27.491  17.552  1.0   0.574     0.001 O
ATOM     55  O   FIL     1      22.684  28.491  21.552  1.0   0.573     0.001 O
ATOM     56  O   FIL     1      12.684  25.491   6.552  1.0   0.571     0.001 O
ATOM     57  C   FIL     1      10.684  27.491   5.552  1.0   0.570     0.001 C
ATOM     58  C   FIL     1      23.684  31.491  11.552  1.0   0.570     0.001 C
ATOM     59  O   FIL     1       9.684  33.491  10.552  1.0   0.570     0.001 O
ATOM     60  C   FIL     1      13.684  34.491   9.552  1.0   0.567     0.001 C
ATOM     61  O   FIL     1       9.684  24.491  11.552  1.0   0.566     0.001 O
ATOM     62  C   FIL     1       9.684  26.491  10.552  1.0   0.565     0.001 C
ATOM     63  C   FIL     1      10.684  27.491   8.552  1.0   0.565     0.001 C
ATOM     64  C   FIL     1       9.684  27.491   6.552  1.0   0.564     0.001 C
ATOM     65  C   FIL     1      14.684  28.491  16.552  1.0   0.564     0.001 C
ATOM     66  C   FIL     1      24.684  30.491  10.552  1.0   0.560     0.001 C
ATOM     67  C   FIL     1      10.684  27.491   7.552  1.0   0.555     0.001 C
ATOM     68  O   FIL     1      14.684  28.491  17.552  1.0   0.554     0.001 O
ATOM     69  C   FIL     1       7.684  25.491  10.552  1.0   0.549     0.001 C
ATOM     70  C   FIL     1      21.684  32.491  10.552  1.0   0.549     0.001 C
ATOM     71  C   FIL     1      12.684  34.491   8.552  1.0   0.548     0.001 C
ATOM     72  H   FIL     1       7.684  29.491  15.552  1.0   0.548     0.001 H
ATOM     73  H   FIL     1       6.684  29.491  15.552  1.0   0.542     0.001 H
ATOM     74  C   FIL     1      13.684  35.491   9.552  1.0   0.534     0.001 C
ATOM     75  O   FIL     1      10.684  26.491   7.552  1.0   0.532     0.001 O
ATOM     76  H   FIL     1      19.684  30.491  14.552  1.0   0.529     0.001 H
ATOM     77  C   FIL     1      15.684  29.491  16.552  1.0   0.525     0.001 C
ATOM     78  C   FIL     1      22.684  32.491  10.552  1.0   0.524     0.001 C
ATOM     79  C   FIL     1      24.684  31.491  11.552  1.0   0.516     0.001 C
ATOM     80  H   FIL     1      14.684  30.491  14.552  1.0   0.514     0.001 H
ATOM     81  O   FIL     1      10.684  33.491   9.552  1.0   0.510     0.001 O
ATOM     82  C   FIL     1       9.684  27.491   9.552  1.0   0.510     0.001 C
ATOM     83  C   FIL     1      22.684  30.491  10.552  1.0   0.510     0.001 C
ATOM     84  C   FIL     1      14.684  30.491  16.552  1.0   0.507     0.001 C
ATOM     85  C   FIL     1       7.684  26.491  10.552  1.0   0.505     0.001 C
ATOM     86  C   FIL     1      14.684  35.491  10.552  1.0   0.505     0.001 C
ATOM     87  O   FIL     1       7.684  30.491  16.552  1.0   0.505     0.001 O
ATOM     88  O   FIL     1       8.684  25.491  11.552  1.0   0.502     0.001 O
ATOM     89  O   FIL     1       9.684  26.491   6.552  1.0   0.501     0.001 O
ATOM     90  C   FIL     1       8.684  27.491  10.552  1.0   0.501     0.001 C
ATOM     91  C   FIL     1      24.684  31.491  10.552  1.0   0.501     0.001 C
ATOM     92  C   FIL     1       7.684  24.491  10.552  1.0   0.494     0.001 C
ATOM     93  C   FIL     1       9.684  27.491   7.552  1.0   0.490     0.001 C
ATOM     94  O   FIL     1      19.684  29.491  17.552  1.0   0.489     0.001 O
ATOM     95  C   FIL     1      13.684  30.491  16.552  1.0   0.486     0.001 C
ATOM     96  C   FIL     1      15.684  30.491  16.552  1.0   0.486     0.001 C
ATOM     97  C   FIL     1      12.684  34.491   9.552  1.0   0.485     0.001 C
ATOM     98  H   FIL     1      19.684  30.491  15.552  1.0   0.479     0.001 H
ATOM     99  O   FIL     1       9.684  32.491   9.552  1.0   0.479     0.001 O
ATOM    100  C   FIL     1      13.684  28.491  16.552  1.0   0.479     0.001 C
ATOM    101  H   FIL     1      16.684  34.491  10.552  1.0   0.477     0.001 H
ATOM    102  C   FIL     1       8.684  27.491   6.552  1.0   0.476     0.001 C
ATOM    103  H   FIL     1      10.684  33.491   7.552  1.0   0.475     0.001 H
ATOM    104  C   FIL     1       9.684  28.491   9.552  1.0   0.469     0.001 C
ATOM    105  C   FIL     1      14.684  26.491   7.552  1.0   0.467     0.001 C
ATOM    106  C   FIL     1       7.684  27.491  10.552  1.0   0.466     0.001 C
ATOM    107  C   FIL     1       9.684  27.491   8.552  1.0   0.465     0.001 C
ATOM    108  H   FIL     1      17.684  29.491  16.552  1.0   0.459     0.001 H
ATOM    109  H   FIL     1      13.684  30.491  15.552  1.0   0.455     0.001 H
ATOM    110  H   FIL     1      10.684  23.491  12.552  1.0   0.454     0.001 H
ATOM    111  C   FIL     1      13.684  35.491  10.552  1.0   0.454     0.001 C
ATOM    112  H   FIL     1       8.684  22.491  12.552  1.0   0.453     0.001 H
ATOM    113  C   FIL     1      11.684  33.491   8.552  1.0   0.452     0.001 C
ATOM    114  H   FIL     1      12.684  24.491   7.552  1.0   0.451     0.001 H
ATOM    115  H   FIL     1       6.684  29.491  14.552  1.0   0.448     0.001 H
ATOM    116  H   FIL     1      10.684  24.491  12.552  1.0   0.447     0.001 H
ATOM    117  H   FIL     1      11.684  31.491  15.552  1.0   0.442     0.001 H
ATOM    118  C   FIL     1      22.684  32.491  11.552  1.0   0.442     0.001 C
ATOM    119  C   FIL     1      15.684  29.491  17.552  1.0   0.438     0.001 C
ATOM    120  C   FIL     1      27.684  31.491  13.552  1.0   0.437     0.001 C
ATOM    121  H   FIL     1       7.684  23.491  10.552  1.0   0.435     0.001 H
ATOM    122  C   FIL     1      12.684  35.491   9.552  1.0   0.435     0.001 C
ATOM    123  H   FIL     1      12.684  24.491   6.552  1.0   0.434     0.001 H
ATOM    124  C   FIL     1       9.684  29.491   9.552  1.0   0.433     0.001 C
ATOM    125  C   FIL     1       8.684  26.491   9.552  1.0   0.431     0.001 C
ATOM    126  H   FIL     1       8.684  23.491  11.552  1.0   0.431     0.001 H
ATOM    127  C   FIL     1       8.684  25.491  10.552  1.0   0.430     0.001 C
ATOM    128  C   FIL     1      10.684  32.491   8.552  1.0   0.430     0.001 C
ATOM    129  H   FIL     1       7.684  28.491  16.552  1.0   0.429     0.001 H
ATOM    130  C   FIL     1       8.684  27.491   9.552  1.0   0.428     0.001 C
ATOM    131  C   FIL     1      14.684  30.491  15.552  1.0   0.427     0.001 C
ATOM    132  O   FIL     1       8.684  26.491   6.552  1.0   0.427     0.001 O
ATOM    133  C   FIL     1      22.684  31.491   9.552  1.0   0.426     0.001 C
ATOM    134  O   FIL     1      24.684  30.491   9.552  1.0   0.424     0.001 O
ATOM    135  C   FIL     1       7.684  26.491   9.552  1.0   0.423     0.001 C
ATOM    136  C   FIL     1       9.684  28.491   8.552  1.0   0.423     0.001 C
ATOM    137  C   FIL     1      10.684  28.491   9.552  1.0   0.423     0.001 C
ATOM    138  O   FIL     1      13.684  25.491   7.552  1.0   0.422     0.001 O
ATOM    139  H   FIL     1      13.684  24.491   7.552  1.0   0.421     0.001 H
ATOM    140  C   FIL     1      19.684  31.491  15.552  1.0   0.421     0.001 C
ATOM    141  O   FIL     1      12.684  28.491  14.552  1.0   0.417     0.001 O
ATOM    142  C   FIL     1       9.684  30.491   9.552  1.0   0.413     0.001 C
ATOM    143  C   FIL     1      11.684  34.491   8.552  1.0   0.412     0.001 C
ATOM    144  C   FIL     1       7.684  28.491  10.552  1.0   0.409     0.001 C
ATOM    145  C   FIL     1      16.684  30.491  16.552  1.0   0.407     0.001 C
ATOM    146  C   FIL     1      16.684  29.491  17.552  1.0   0.391     0.001 C
ATOM    147  C   FIL     1      20.684  32.491  14.552  1.0   0.386     0.001 C
ATOM    148  H   FIL     1      13.684  31.491  15.552  1.0   0.383     0.001 H
ATOM    149  C   FIL     1      10.684  33.491   8.552  1.0   0.382     0.001 C
ATOM    150  C   FIL     1      26.684  31.491  13.552  1.0   0.379     0.001 C
ATOM    151  H   FIL     1      12.684  31.491  15.552  1.0   0.375     0.001 H
ATOM    152  C   FIL     1      11.684  31.491  16.552  1.0   0.371     0.001 C
ATOM    153  C   FIL     1       6.684  29.491  12.552  1.0   0.370     0.001 C
ATOM    154  O   FIL     1      20.684  29.491  19.552  1.0   0.370     0.001 O
ATOM    155  C   FIL     1      22.684  32.491  12.552  1.0   0.369     0.001 C
ATOM    156  C   FIL     1       6.684  29.491  11.552  1.0   0.368     0.001 C
ATOM    157  O   FIL     1      13.684  28.491  14.552  1.0   0.367     0.001 O
ATOM    158  C   FIL     1      19.684  32.491  14.552  1.0   0.362     0.001 C
ATOM    159  C   FIL     1       9.684  31.491   9.552  1.0   0.357     0.001 C
ATOM    160  C   FIL     1      18.684  29.491  17.552  1.0   0.353     0.001 C
ATOM    161  C   FIL     1       6.684  28.491  10.552  1.0   0.349     0.001 C
ATOM    162  C   FIL     1      10.684  31.491  16.552  1.0   0.342     0.001 C
ATOM    163  C   FIL     1       6.684  28.491  11.552  1.0   0.337     0.001 C
ATOM    164  C   FIL     1       9.684  31.491  16.552  1.0   0.336     0.001 C
ATOM    165  C   FIL     1      19.684  32.491  15.552  1.0   0.329     0.001 C
ATOM    166  C   FIL     1      22.684  32.491  13.552  1.0   0.329     0.001 C
ATOM    167  C   FIL     1      21.684  32.491  14.552  1.0   0.321     0.001 C
ATOM    168  C   FIL     1       6.684  30.491  12.552  1.0   0.320     0.001 C
ATOM    169  C   FIL     1      17.684  29.491  17.552  1.0   0.319     0.001 C
ATOM    170  C   FIL     1      19.684  30.491  17.552  1.0   0.317     0.001 C
ATOM    171  C   FIL     1       6.684  30.491  13.552  1.0   0.312     0.001 C
ATOM    172  C   FIL     1       8.684  31.491  16.552  1.0   0.311     0.001 C
ATOM    173  C   FIL     1      19.684  30.491  16.552  1.0   0.310     0.001 C
ATOM    174  C   FIL     1       6.684  30.491  14.552  1.0   0.300     0.001 C
ATOM    175  C   FIL     1      21.684  32.491  13.552  1.0   0.294     0.001 C
ATOM    176  O   FIL     1      20.684  28.491  19.552  1.0   0.217     0.001 O
ATOM    177  O   FIL     1      26.684  31.491  12.552  1.0   0.212     0.001 O
ATOM    178  O   FIL     1      25.684  31.491  12.552  1.0   0.196     0.001 O
ATOM    179  O   FIL     1      25.684  31.491  11.552  1.0   0.166     0.001 O
ATOM    180  O   FIL     1      21.684  28.491  19.552  1.0   0.117     0.001 O
