# Supplementary material for: Ferroptosis regulation by traditional chinese medicine for ischemic stroke intervention based on network pharmacology and data mining
Source: PLoS One. 2025 Apr 16;20(4):e0321751. doi: 10.1371/journal.pone.0321751 (PMC12002469; doi:10.1371/journal.pone.0321751)
Supplement: S3 File — (ZIP) [file pone.0321751.s003.zip › 分子对接6/MAPK8/MAPK-0546/input/FILL_4qtd_h_180out10.pdb]

ATOM      1  O   FIL     1      28.684  26.491  23.552  1.0   1.163     0.001 O
ATOM      2  O   FIL     1      27.684  21.491  18.552  1.0   0.964     0.001 O
ATOM      3  O   FIL     1      27.684  30.491  26.552  1.0   0.893     0.001 O
ATOM      4  O   FIL     1      23.684  29.491  22.552  1.0   0.864     0.001 O
ATOM      5  O   FIL     1      27.684  23.491  18.552  1.0   0.860     0.001 O
ATOM      6  O   FIL     1      27.684  26.491  23.552  1.0   0.857     0.001 O
ATOM      7  O   FIL     1      28.684  20.491  22.552  1.0   0.857     0.001 O
ATOM      8  O   FIL     1      28.684  25.491  22.552  1.0   0.852     0.001 O
ATOM      9  O   FIL     1      22.684  28.491  20.552  1.0   0.838     0.001 O
ATOM     10  O   FIL     1      32.684  30.491  29.552  1.0   0.834     0.001 O
ATOM     11  O   FIL     1      28.684  30.491  13.552  1.0   0.812     0.001 O
ATOM     12  O   FIL     1      24.684  29.491  23.552  1.0   0.803     0.001 O
ATOM     13  O   FIL     1      22.684  27.491  21.552  1.0   0.801     0.001 O
ATOM     14  O   FIL     1      24.684  20.491  24.552  1.0   0.789     0.001 O
ATOM     15  O   FIL     1      26.684  19.491  28.552  1.0   0.787     0.001 O
ATOM     16  O   FIL     1      22.684  28.491  19.552  1.0   0.782     0.001 O
ATOM     17  O   FIL     1      24.684  19.491  24.552  1.0   0.778     0.001 O
ATOM     18  C   FIL     1      26.684  24.491  15.552  1.0   0.767     0.001 C
ATOM     19  O   FIL     1      28.684  27.491  23.552  1.0   0.753     0.001 O
ATOM     20  O   FIL     1      27.684  29.491  16.552  1.0   0.747     0.001 O
ATOM     21  O   FIL     1      21.684  26.491  23.552  1.0   0.744     0.001 O
ATOM     22  O   FIL     1      31.684  30.491  28.552  1.0   0.736     0.001 O
ATOM     23  O   FIL     1      27.684  24.491  17.552  1.0   0.734     0.001 O
ATOM     24  O   FIL     1      24.684  30.491  23.552  1.0   0.733     0.001 O
ATOM     25  O   FIL     1      27.684  22.491  18.552  1.0   0.732     0.001 O
ATOM     26  O   FIL     1      28.684  26.491  22.552  1.0   0.728     0.001 O
ATOM     27  O   FIL     1      27.684  20.491  18.552  1.0   0.725     0.001 O
ATOM     28  O   FIL     1      28.684  26.491  24.552  1.0   0.724     0.001 O
ATOM     29  O   FIL     1      27.684  30.491  15.552  1.0   0.722     0.001 O
ATOM     30  C   FIL     1      27.684  24.491  16.552  1.0   0.714     0.001 C
ATOM     31  O   FIL     1      27.684  29.491  26.552  1.0   0.709     0.001 O
ATOM     32  O   FIL     1      29.684  26.491  22.552  1.0   0.690     0.001 O
ATOM     33  C   FIL     1      28.684  22.491  18.552  1.0   0.685     0.001 C
ATOM     34  O   FIL     1      25.684  19.491  28.552  1.0   0.684     0.001 O
ATOM     35  O   FIL     1      26.684  20.491  28.552  1.0   0.683     0.001 O
ATOM     36  O   FIL     1      23.684  28.491  22.552  1.0   0.681     0.001 O
ATOM     37  C   FIL     1      28.684  23.491  17.552  1.0   0.675     0.001 C
ATOM     38  O   FIL     1      21.684  20.491  25.552  1.0   0.672     0.001 O
ATOM     39  O   FIL     1      22.684  20.491  25.552  1.0   0.671     0.001 O
ATOM     40  O   FIL     1      26.684  29.491  26.552  1.0   0.662     0.001 O
ATOM     41  O   FIL     1      28.684  20.491  21.552  1.0   0.662     0.001 O
ATOM     42  C   FIL     1      27.684  22.491  17.552  1.0   0.661     0.001 C
ATOM     43  O   FIL     1      23.684  29.491  21.552  1.0   0.661     0.001 O
ATOM     44  O   FIL     1      26.684  29.491  16.552  1.0   0.659     0.001 O
ATOM     45  O   FIL     1      21.684  27.491  22.552  1.0   0.658     0.001 O
ATOM     46  C   FIL     1      27.684  23.491  16.552  1.0   0.657     0.001 C
ATOM     47  O   FIL     1      22.684  27.491  22.552  1.0   0.657     0.001 O
ATOM     48  C   FIL     1      28.684  23.491  18.552  1.0   0.637     0.001 C
ATOM     49  O   FIL     1      27.684  26.491  24.552  1.0   0.637     0.001 O
ATOM     50  O   FIL     1      17.684  21.491  25.552  1.0   0.629     0.001 O
ATOM     51  C   FIL     1      26.684  23.491  15.552  1.0   0.629     0.001 C
ATOM     52  C   FIL     1      28.684  22.491  17.552  1.0   0.628     0.001 C
ATOM     53  C   FIL     1      26.684  24.491  14.552  1.0   0.626     0.001 C
ATOM     54  O   FIL     1      24.684  29.491  22.552  1.0   0.619     0.001 O
ATOM     55  O   FIL     1      23.684  28.491  21.552  1.0   0.611     0.001 O
ATOM     56  O   FIL     1      26.684  30.491  26.552  1.0   0.604     0.001 O
ATOM     57  C   FIL     1      28.684  24.491  17.552  1.0   0.600     0.001 C
ATOM     58  O   FIL     1      26.684  30.491  15.552  1.0   0.599     0.001 O
ATOM     59  O   FIL     1      24.684  30.491  22.552  1.0   0.590     0.001 O
ATOM     60  O   FIL     1      27.684  31.491  26.552  1.0   0.585     0.001 O
ATOM     61  O   FIL     1      27.684  30.491  13.552  1.0   0.584     0.001 O
ATOM     62  O   FIL     1      21.684  28.491  21.552  1.0   0.575     0.001 O
ATOM     63  O   FIL     1      22.684  28.491  21.552  1.0   0.573     0.001 O
ATOM     64  C   FIL     1      26.684  25.491  32.552  1.0   0.573     0.001 C
ATOM     65  C   FIL     1      28.684  21.491  19.552  1.0   0.568     0.001 C
ATOM     66  C   FIL     1      27.684  23.491  17.552  1.0   0.566     0.001 C
ATOM     67  O   FIL     1      16.684  21.491  25.552  1.0   0.563     0.001 O
ATOM     68  O   FIL     1      28.684  24.491  18.552  1.0   0.558     0.001 O
ATOM     69  O   FIL     1      26.684  28.491  16.552  1.0   0.557     0.001 O
ATOM     70  C   FIL     1      25.684  24.491  14.552  1.0   0.556     0.001 C
ATOM     71  C   FIL     1      26.684  25.491  31.552  1.0   0.555     0.001 C
ATOM     72  O   FIL     1      32.684  30.491  28.552  1.0   0.553     0.001 O
ATOM     73  C   FIL     1      26.684  23.491  27.552  1.0   0.551     0.001 C
ATOM     74  C   FIL     1      29.684  22.491  18.552  1.0   0.550     0.001 C
ATOM     75  O   FIL     1      21.684  19.491  25.552  1.0   0.548     0.001 O
ATOM     76  O   FIL     1      25.684  20.491  28.552  1.0   0.548     0.001 O
ATOM     77  O   FIL     1      24.684  31.491  23.552  1.0   0.548     0.001 O
ATOM     78  O   FIL     1      21.684  25.491  24.552  1.0   0.545     0.001 O
ATOM     79  O   FIL     1      22.684  19.491  25.552  1.0   0.544     0.001 O
ATOM     80  O   FIL     1      29.684  26.491  21.552  1.0   0.541     0.001 O
ATOM     81  O   FIL     1      23.684  28.491  20.552  1.0   0.541     0.001 O
ATOM     82  C   FIL     1      26.684  24.491  27.552  1.0   0.540     0.001 C
ATOM     83  O   FIL     1      25.684  19.491  24.552  1.0   0.538     0.001 O
ATOM     84  O   FIL     1      27.684  19.491  28.552  1.0   0.537     0.001 O
ATOM     85  O   FIL     1      21.684  21.491  25.552  1.0   0.532     0.001 O
ATOM     86  C   FIL     1      26.684  25.491  28.552  1.0   0.527     0.001 C
ATOM     87  C   FIL     1      26.684  27.491  27.552  1.0   0.526     0.001 C
ATOM     88  C   FIL     1      26.684  22.491  27.552  1.0   0.524     0.001 C
ATOM     89  H   FIL     1      30.684  30.491  28.552  1.0   0.524     0.001 H
ATOM     90  C   FIL     1      26.684  24.491  28.552  1.0   0.523     0.001 C
ATOM     91  O   FIL     1      27.684  30.491  14.552  1.0   0.520     0.001 O
ATOM     92  H   FIL     1      28.684  29.491  27.552  1.0   0.517     0.001 H
ATOM     93  C   FIL     1      27.684  24.491  15.552  1.0   0.509     0.001 C
ATOM     94  C   FIL     1      26.684  21.491  27.552  1.0   0.508     0.001 C
ATOM     95  C   FIL     1      26.684  25.491  27.552  1.0   0.506     0.001 C
ATOM     96  C   FIL     1      25.684  27.491  27.552  1.0   0.503     0.001 C
ATOM     97  C   FIL     1      29.684  20.491  20.552  1.0   0.501     0.001 C
ATOM     98  C   FIL     1      19.684  19.491  25.552  1.0   0.499     0.001 C
ATOM     99  C   FIL     1      26.684  25.491  29.552  1.0   0.498     0.001 C
ATOM    100  O   FIL     1      28.684  27.491  22.552  1.0   0.497     0.001 O
ATOM    101  C   FIL     1      29.684  21.491  19.552  1.0   0.497     0.001 C
ATOM    102  C   FIL     1      26.684  26.491  27.552  1.0   0.495     0.001 C
ATOM    103  C   FIL     1      26.684  25.491  30.552  1.0   0.492     0.001 C
ATOM    104  H   FIL     1      30.684  29.491  28.552  1.0   0.491     0.001 H
ATOM    105  C   FIL     1      26.684  28.491  26.552  1.0   0.489     0.001 C
ATOM    106  H   FIL     1      29.684  29.491  27.552  1.0   0.486     0.001 H
ATOM    107  O   FIL     1      27.684  27.491  24.552  1.0   0.486     0.001 O
ATOM    108  H   FIL     1      28.684  30.491  27.552  1.0   0.485     0.001 H
ATOM    109  H   FIL     1      23.684  16.491  25.552  1.0   0.485     0.001 H
ATOM    110  H   FIL     1      26.684  20.491  25.552  1.0   0.485     0.001 H
ATOM    111  O   FIL     1      28.684  30.491  26.552  1.0   0.484     0.001 O
ATOM    112  H   FIL     1      32.684  29.491  28.552  1.0   0.481     0.001 H
ATOM    113  C   FIL     1      29.684  22.491  17.552  1.0   0.481     0.001 C
ATOM    114  O   FIL     1      27.684  20.491  28.552  1.0   0.480     0.001 O
ATOM    115  C   FIL     1      26.684  20.491  27.552  1.0   0.479     0.001 C
ATOM    116  C   FIL     1      27.684  28.491  26.552  1.0   0.474     0.001 C
ATOM    117  C   FIL     1      27.684  26.491  26.552  1.0   0.472     0.001 C
ATOM    118  H   FIL     1      28.684  20.491  26.552  1.0   0.472     0.001 H
ATOM    119  C   FIL     1      18.684  20.491  25.552  1.0   0.469     0.001 C
ATOM    120  H   FIL     1      31.684  28.491  28.552  1.0   0.468     0.001 H
ATOM    121  O   FIL     1      20.684  20.491  25.552  1.0   0.467     0.001 O
ATOM    122  O   FIL     1      22.684  21.491  25.552  1.0   0.467     0.001 O
ATOM    123  H   FIL     1      18.684  21.491  24.552  1.0   0.461     0.001 H
ATOM    124  C   FIL     1      27.684  27.491  26.552  1.0   0.461     0.001 C
ATOM    125  H   FIL     1      24.684  16.491  24.552  1.0   0.461     0.001 H
ATOM    126  C   FIL     1      27.684  19.491  27.552  1.0   0.458     0.001 C
ATOM    127  C   FIL     1      27.684  20.491  27.552  1.0   0.455     0.001 C
ATOM    128  H   FIL     1      20.684  22.491  24.552  1.0   0.454     0.001 H
ATOM    129  H   FIL     1      24.684  28.491  27.552  1.0   0.453     0.001 H
ATOM    130  O   FIL     1      23.684  20.491  24.552  1.0   0.452     0.001 O
ATOM    131  H   FIL     1      29.684  30.491  27.552  1.0   0.449     0.001 H
ATOM    132  O   FIL     1      31.684  29.491  28.552  1.0   0.449     0.001 O
ATOM    133  C   FIL     1      25.684  23.491  27.552  1.0   0.445     0.001 C
ATOM    134  O   FIL     1      29.684  25.491  21.552  1.0   0.443     0.001 O
ATOM    135  O   FIL     1      28.684  20.491  27.552  1.0   0.441     0.001 O
ATOM    136  C   FIL     1      26.684  28.491  27.552  1.0   0.441     0.001 C
ATOM    137  O   FIL     1      23.684  29.491  19.552  1.0   0.436     0.001 O
ATOM    138  C   FIL     1      24.684  20.491  25.552  1.0   0.433     0.001 C
ATOM    139  C   FIL     1      28.684  28.491  26.552  1.0   0.431     0.001 C
ATOM    140  C   FIL     1      29.684  22.491  19.552  1.0   0.431     0.001 C
ATOM    141  C   FIL     1      19.684  20.491  25.552  1.0   0.430     0.001 C
ATOM    142  C   FIL     1      24.684  18.491  24.552  1.0   0.429     0.001 C
ATOM    143  H   FIL     1      30.684  31.491  28.552  1.0   0.422     0.001 H
ATOM    144  H   FIL     1      31.684  28.491  27.552  1.0   0.416     0.001 H
ATOM    145  C   FIL     1      27.684  27.491  25.552  1.0   0.415     0.001 C
ATOM    146  C   FIL     1      24.684  27.491  27.552  1.0   0.405     0.001 C
ATOM    147  C   FIL     1      26.684  29.491  17.552  1.0   0.402     0.001 C
ATOM    148  C   FIL     1      30.684  28.491  26.552  1.0   0.389     0.001 C
ATOM    149  C   FIL     1      29.684  28.491  26.552  1.0   0.388     0.001 C
ATOM    150  C   FIL     1      23.684  20.491  25.552  1.0   0.386     0.001 C
ATOM    151  C   FIL     1      29.684  23.491  19.552  1.0   0.386     0.001 C
ATOM    152  C   FIL     1      23.684  18.491  25.552  1.0   0.381     0.001 C
ATOM    153  C   FIL     1      25.684  20.491  26.552  1.0   0.380     0.001 C
ATOM    154  C   FIL     1      25.684  29.491  17.552  1.0   0.380     0.001 C
ATOM    155  C   FIL     1      26.684  30.491  25.552  1.0   0.379     0.001 C
ATOM    156  C   FIL     1      25.684  20.491  27.552  1.0   0.377     0.001 C
ATOM    157  C   FIL     1      24.684  18.491  25.552  1.0   0.375     0.001 C
ATOM    158  C   FIL     1      23.684  17.491  25.552  1.0   0.371     0.001 C
ATOM    159  C   FIL     1      24.684  17.491  24.552  1.0   0.366     0.001 C
ATOM    160  O   FIL     1      18.684  21.491  25.552  1.0   0.362     0.001 O
ATOM    161  O   FIL     1      25.684  20.491  25.552  1.0   0.361     0.001 O
ATOM    162  C   FIL     1      21.684  22.491  25.552  1.0   0.354     0.001 C
ATOM    163  O   FIL     1      23.684  29.491  20.552  1.0   0.342     0.001 O
ATOM    164  C   FIL     1      20.684  22.491  25.552  1.0   0.342     0.001 C
ATOM    165  C   FIL     1      26.684  30.491  16.552  1.0   0.339     0.001 C
ATOM    166  C   FIL     1      21.684  26.491  24.552  1.0   0.338     0.001 C
ATOM    167  C   FIL     1      31.684  28.491  26.552  1.0   0.337     0.001 C
ATOM    168  C   FIL     1      29.684  24.491  19.552  1.0   0.330     0.001 C
ATOM    169  C   FIL     1      26.684  30.491  24.552  1.0   0.328     0.001 C
ATOM    170  C   FIL     1      24.684  29.491  18.552  1.0   0.314     0.001 C
ATOM    171  C   FIL     1      25.684  29.491  18.552  1.0   0.314     0.001 C
ATOM    172  O   FIL     1      29.684  20.491  21.552  1.0   0.289     0.001 O
ATOM    173  O   FIL     1      24.684  29.491  19.552  1.0   0.279     0.001 O
ATOM    174  C   FIL     1      25.684  30.491  23.552  1.0   0.272     0.001 C
ATOM    175  C   FIL     1      25.684  30.491  24.552  1.0   0.257     0.001 C
ATOM    176  O   FIL     1      21.684  26.491  22.552  1.0   0.221     0.001 O
ATOM    177  O   FIL     1      25.684  30.491  16.552  1.0   0.154     0.001 O
ATOM    178  O   FIL     1      29.684  25.491  19.552  1.0   0.086     0.001 O
ATOM    179  O   FIL     1      29.684  25.491  20.552  1.0   0.060     0.001 O
ATOM    180  O   FIL     1      29.684  21.491  20.552  1.0   0.054     0.001 O
