# Supplementary material for: Ferroptosis regulation by traditional chinese medicine for ischemic stroke intervention based on network pharmacology and data mining
Source: PLoS One. 2025 Apr 16;20(4):e0321751. doi: 10.1371/journal.pone.0321751 (PMC12002469; doi:10.1371/journal.pone.0321751)
Supplement: S3 File — (ZIP) [file pone.0321751.s003.zip › 分子对接6/MAPK8/MAPK-0546/input/MOL000546.pdbqt]

REMARK  1 active torsions:
REMARK  status: ('A' for Active; 'I' for Inactive)
REMARK    1  A    between atoms: C_29  and  O_30 
ROOT
ATOM      1  C   <1> d   1       2.626   1.515   2.564  0.00  0.00     0.168 C 
ATOM      2  C   <1> d   1       2.275   2.243   1.232  0.00  0.00     0.051 C 
ATOM      3  O   <1> d   1       1.995   0.236   2.437  0.00  0.00    -0.349 OA
ATOM      4  C   <1> d   1       2.122   2.291   3.806  0.00  0.00     0.069 C 
ATOM      5  O   <1> d   1       4.044   1.273   2.673  0.00  0.00    -0.354 OA
ATOM      6  C   <1> d   1       1.864   1.085   0.284  0.00  0.00     0.032 C 
ATOM      7  C   <1> d   1       3.474   3.068   0.685  0.00  0.00     0.016 C 
ATOM      8  C   <1> d   1       2.195  -0.198   1.088  0.00  0.00     0.131 C 
ATOM      9  C   <1> d   1       2.458   1.505   5.095  0.00  0.00     0.011 C 
ATOM     10  C   <1> d   1       4.389   0.484   3.829  0.00  0.00     0.175 C 
ATOM     11  C   <1> d   1       0.355   0.888  -0.088  0.00  0.00    -0.033 C 
ATOM     12  C   <1> d   1       1.173  -1.284   0.649  0.00  0.00     0.038 C 
ATOM     13  C   <1> d   1       3.978   1.211   5.134  0.00  0.00     0.005 C 
ATOM     14  C   <1> d   1       0.431  -0.599  -0.524  0.00  0.00     0.001 C 
ATOM     15  C   <1> d   1      -0.120   1.696  -1.328  0.00  0.00     0.010 C 
ATOM     16  C   <1> d   1      -0.608   1.146   1.124  0.00  0.00     0.016 C 
ATOM     17  C   <1> d   1       4.339   0.369   6.387  0.00  0.00     0.012 C 
ATOM     18  C   <1> d   1      -0.922  -1.205  -0.989  0.00  0.00    -0.001 C 
ATOM     19  C   <1> d   1      -1.505   1.183  -1.827  0.00  0.00     0.007 C 
ATOM     20  C   <1> d   1      -1.523  -0.350  -2.147  0.00  0.00     0.003 C 
ATOM     21  C   <1> d   1      -0.698  -2.656  -1.489  0.00  0.00     0.033 C 
ATOM     22  C   <1> d   1      -2.919  -0.915  -2.625  0.00  0.00    -0.017 C 
ATOM     23  C   <1> d   1      -1.868  -3.185  -2.272  0.00  0.00    -0.023 C 
ATOM     24  C   <1> d   1      -2.853  -2.433  -2.784  0.00  0.00    -0.072 C 
ATOM     25  C   <1> d   1      -3.275  -0.278  -4.010  0.00  0.00     0.016 C 
ATOM     26  C   <1> d   1      -4.056  -0.594  -1.601  0.00  0.00     0.020 C 
ATOM     27  C   <1> d   1      -3.976  -3.109  -3.560  0.00  0.00     0.066 C 
ATOM     28  C   <1> d   1      -4.487  -0.931  -4.726  0.00  0.00     0.033 C 
ATOM     29  C   <1> d   1      -4.222  -2.440  -4.930  0.00  0.00     0.122 C 
ENDROOT
BRANCH  29  30
ATOM     30  O   <1> d   1      -5.363  -3.072  -5.542  0.00  0.00    -0.395 OA
ATOM     31  H   <1> d   1      -5.572  -2.717  -6.400  0.00  0.00     0.210 HD
ENDBRANCH  29  30
TORSDOF 1
