# Supplementary material for: Ferroptosis regulation by traditional chinese medicine for ischemic stroke intervention based on network pharmacology and data mining
Source: PLoS One. 2025 Apr 16;20(4):e0321751. doi: 10.1371/journal.pone.0321751 (PMC12002469; doi:10.1371/journal.pone.0321751)
Supplement: S3 File — (ZIP) [file pone.0321751.s003.zip › 分子对接6/MAPK8/MAPK-0546/results/all_poses_4qtd_h.pdb]

REMARK Generated by AMDock from AutoDock Vina result
REMARK Best docking result from each FILL generated by AutoLigand
MODEL        1
REMARK Best docking result from each FILL generated by AutoLigand
REMARK ENERGY   =   -7.6
HETATM   1  C   <1> d   1      -4.770  21.477  27.696  0.00  0.00           C
HETATM   2  C   <1> d   1      -4.849  22.952  27.202  0.00  0.00           C
HETATM   3  O   <1> d   1      -3.571  21.437  28.478  0.00  0.00           O
HETATM   4  C   <1> d   1      -4.732  20.467  26.523  0.00  0.00           C
HETATM   5  O   <1> d   1      -5.861  21.161  28.586  0.00  0.00           O
HETATM   6  C   <1> d   1      -3.905  23.711  28.173  0.00  0.00           C
HETATM   7  C   <1> d   1      -6.304  23.500  27.232  0.00  0.00           C
HETATM   8  C   <1> d   1      -3.525  22.650  29.237  0.00  0.00           C
HETATM   9  C   <1> d   1      -4.610  19.025  27.067  0.00  0.00           C
HETATM  10  C   <1> d   1      -5.745  19.847  29.167  0.00  0.00           C
HETATM  11  C   <1> d   1      -2.512  24.212  27.662  0.00  0.00           C
HETATM  12  C   <1> d   1      -2.092  22.996  29.730  0.00  0.00           C
HETATM  13  C   <1> d   1      -5.761  18.756  28.067  0.00  0.00           C
HETATM  14  C   <1> d   1      -1.813  24.354  29.040  0.00  0.00           C
HETATM  15  C   <1> d   1      -2.526  25.627  27.019  0.00  0.00           C
HETATM  16  C   <1> d   1      -1.814  23.189  26.698  0.00  0.00           C
HETATM  17  C   <1> d   1      -5.632  17.335  28.679  0.00  0.00           C
HETATM  18  C   <1> d   1      -0.344  24.852  28.971  0.00  0.00           C
HETATM  19  C   <1> d   1      -1.076  26.180  26.863  0.00  0.00           C
HETATM  20  C   <1> d   1      -0.273  26.210  28.207  0.00  0.00           C
HETATM  21  C   <1> d   1       0.209  25.045  30.407  0.00  0.00           C
HETATM  22  C   <1> d   1       1.212  26.734  28.084  0.00  0.00           C
HETATM  23  C   <1> d   1       1.481  25.847  30.434  0.00  0.00           C
HETATM  24  C   <1> d   1       1.936  26.601  29.423  0.00  0.00           C
HETATM  25  C   <1> d   1       1.184  28.245  27.675  0.00  0.00           C
HETATM  26  C   <1> d   1       2.026  25.926  27.022  0.00  0.00           C
HETATM  27  C   <1> d   1       3.244  27.363  29.595  0.00  0.00           C
HETATM  28  C   <1> d   1       2.556  28.964  27.771  0.00  0.00           C
HETATM  29  C   <1> d   1       3.104  28.852  29.211  0.00  0.00           C
HETATM  30  O   <1> d   1       4.405  29.465  29.302  0.00  0.00           O
HETATM  31  H   <1> d   1       5.038  28.932  29.773  0.00  0.00           H
ENDMDL
MODEL        2
REMARK Best docking result from each FILL generated by AutoLigand
REMARK ENERGY   =   -9.6
HETATM   1  C   <1> d   1      21.727  14.737  31.452  0.00  0.00           C
HETATM   2  C   <1> d   1      23.127  14.109  31.720  0.00  0.00           C
HETATM   3  O   <1> d   1      20.829  13.625  31.518  0.00  0.00           O
HETATM   4  C   <1> d   1      21.661  15.456  30.081  0.00  0.00           C
HETATM   5  O   <1> d   1      21.348  15.646  32.506  0.00  0.00           O
HETATM   6  C   <1> d   1      22.791  12.748  32.387  0.00  0.00           C
HETATM   7  C   <1> d   1      24.010  15.016  32.623  0.00  0.00           C
HETATM   8  C   <1> d   1      21.258  12.804  32.609  0.00  0.00           C
HETATM   9  C   <1> d   1      20.242  16.023  29.847  0.00  0.00           C
HETATM  10  C   <1> d   1      20.003  16.143  32.358  0.00  0.00           C
HETATM  11  C   <1> d   1      22.981  11.421  31.576  0.00  0.00           C
HETATM  12  C   <1> d   1      20.732  11.345  32.506  0.00  0.00           C
HETATM  13  C   <1> d   1      19.853  16.937  31.035  0.00  0.00           C
HETATM  14  C   <1> d   1      22.037  10.518  32.412  0.00  0.00           C
HETATM  15  C   <1> d   1      24.401  10.798  31.672  0.00  0.00           C
HETATM  16  C   <1> d   1      22.556  11.563  30.072  0.00  0.00           C
HETATM  17  C   <1> d   1      18.407  17.474  30.860  0.00  0.00           C
HETATM  18  C   <1> d   1      21.940   9.049  31.914  0.00  0.00           C
HETATM  19  C   <1> d   1      24.402   9.333  31.137  0.00  0.00           C
HETATM  20  C   <1> d   1      23.361   8.408  31.854  0.00  0.00           C
HETATM  21  C   <1> d   1      21.050   8.229  32.883  0.00  0.00           C
HETATM  22  C   <1> d   1      23.308   6.923  31.317  0.00  0.00           C
HETATM  23  C   <1> d   1      21.186   6.745  32.678  0.00  0.00           C
HETATM  24  C   <1> d   1      22.176   6.152  31.995  0.00  0.00           C
HETATM  25  C   <1> d   1      24.666   6.218  31.646  0.00  0.00           C
HETATM  26  C   <1> d   1      23.059   6.872  29.774  0.00  0.00           C
HETATM  27  C   <1> d   1      22.187   4.634  31.871  0.00  0.00           C
HETATM  28  C   <1> d   1      24.667   4.684  31.414  0.00  0.00           C
HETATM  29  C   <1> d   1      23.553   4.027  32.260  0.00  0.00           C
HETATM  30  O   <1> d   1      23.503   2.609  32.011  0.00  0.00           O
HETATM  31  H   <1> d   1      24.363   2.201  31.994  0.00  0.00           H
ENDMDL
MODEL        3
REMARK Best docking result from each FILL generated by AutoLigand
REMARK ENERGY   =   -7.8
HETATM   1  C   <1> d   1      -2.830  12.147  32.950  0.00  0.00           C
HETATM   2  C   <1> d   1      -3.828  11.101  32.371  0.00  0.00           C
HETATM   3  O   <1> d   1      -1.558  11.732  32.440  0.00  0.00           O
HETATM   4  C   <1> d   1      -2.851  12.182  34.498  0.00  0.00           C
HETATM   5  O   <1> d   1      -3.083  13.465  32.421  0.00  0.00           O
HETATM   6  C   <1> d   1      -3.046  10.469  31.189  0.00  0.00           C
HETATM   7  C   <1> d   1      -5.164  11.757  31.921  0.00  0.00           C
HETATM   8  C   <1> d   1      -1.762  11.331  31.081  0.00  0.00           C
HETATM   9  C   <1> d   1      -1.814  13.203  35.020  0.00  0.00           C
HETATM  10  C   <1> d   1      -2.095  14.431  32.832  0.00  0.00           C
HETATM  11  C   <1> d   1      -2.482   9.013  31.324  0.00  0.00           C
HETATM  12  C   <1> d   1      -0.634  10.399  30.555  0.00  0.00           C
HETATM  13  C   <1> d   1      -2.084  14.585  34.374  0.00  0.00           C
HETATM  14  C   <1> d   1      -1.398   9.096  30.218  0.00  0.00           C
HETATM  15  C   <1> d   1      -3.472   7.892  30.901  0.00  0.00           C
HETATM  16  C   <1> d   1      -1.909   8.714  32.754  0.00  0.00           C
HETATM  17  C   <1> d   1      -1.021  15.619  34.831  0.00  0.00           C
HETATM  18  C   <1> d   1      -0.574   7.793  30.023  0.00  0.00           C
HETATM  19  C   <1> d   1      -2.729   6.531  30.736  0.00  0.00           C
HETATM  20  C   <1> d   1      -1.528   6.594  29.732  0.00  0.00           C
HETATM  21  C   <1> d   1       0.403   7.969  28.831  0.00  0.00           C
HETATM  22  C   <1> d   1      -0.730   5.241  29.562  0.00  0.00           C
HETATM  23  C   <1> d   1       0.977   6.662  28.357  0.00  0.00           C
HETATM  24  C   <1> d   1       0.489   5.452  28.664  0.00  0.00           C
HETATM  25  C   <1> d   1      -1.668   4.180  28.897  0.00  0.00           C
HETATM  26  C   <1> d   1      -0.219   4.693  30.934  0.00  0.00           C
HETATM  27  C   <1> d   1       1.175   4.211  28.106  0.00  0.00           C
HETATM  28  C   <1> d   1      -0.948   2.887  28.429  0.00  0.00           C
HETATM  29  C   <1> d   1       0.175   3.247  27.431  0.00  0.00           C
HETATM  30  O   <1> d   1       0.891   2.062  27.032  0.00  0.00           O
HETATM  31  H   <1> d   1       0.721   1.315  27.596  0.00  0.00           H
ENDMDL
MODEL        4
REMARK Best docking result from each FILL generated by AutoLigand
REMARK ENERGY   =   -7.4
HETATM   1  C   <1> d   1       3.322  23.275   8.303  0.00  0.00           C
HETATM   2  C   <1> d   1       4.360  22.662   9.290  0.00  0.00           C
HETATM   3  O   <1> d   1       2.061  23.047   8.941  0.00  0.00           O
HETATM   4  C   <1> d   1       3.391  22.622   6.900  0.00  0.00           C
HETATM   5  O   <1> d   1       3.483  24.704   8.193  0.00  0.00           O
HETATM   6  C   <1> d   1       3.578  22.569  10.627  0.00  0.00           C
HETATM   7  C   <1> d   1       5.642  23.534   9.405  0.00  0.00           C
HETATM   8  C   <1> d   1       2.244  23.304  10.337  0.00  0.00           C
HETATM   9  C   <1> d   1       2.313  23.237   5.976  0.00  0.00           C
HETATM  10  C   <1> d   1       2.456  25.322   7.392  0.00  0.00           C
HETATM  11  C   <1> d   1       3.103  21.171  11.151  0.00  0.00           C
HETATM  12  C   <1> d   1       1.155  22.631  11.219  0.00  0.00           C
HETATM  13  C   <1> d   1       2.485  24.775   5.943  0.00  0.00           C
HETATM  14  C   <1> d   1       1.982  21.665  12.102  0.00  0.00           C
HETATM  15  C   <1> d   1       4.141  20.420  12.031  0.00  0.00           C
HETATM  16  C   <1> d   1       2.593  20.233  10.001  0.00  0.00           C
HETATM  17  C   <1> d   1       1.379  25.429   5.071  0.00  0.00           C
HETATM  18  C   <1> d   1       1.228  20.532  12.853  0.00  0.00           C
HETATM  19  C   <1> d   1       3.472  19.228  12.781  0.00  0.00           C
HETATM  20  C   <1> d   1       2.239  19.651  13.649  0.00  0.00           C
HETATM  21  C   <1> d   1       0.205  21.154  13.840  0.00  0.00           C
HETATM  22  C   <1> d   1       1.514  18.465  14.400  0.00  0.00           C
HETATM  23  C   <1> d   1      -0.308  20.158  14.844  0.00  0.00           C
HETATM  24  C   <1> d   1       0.258  18.971  15.107  0.00  0.00           C
HETATM  25  C   <1> d   1       2.490  17.871  15.470  0.00  0.00           C
HETATM  26  C   <1> d   1       1.079  17.333  13.413  0.00  0.00           C
HETATM  27  C   <1> d   1      -0.373  18.065  16.156  0.00  0.00           C
HETATM  28  C   <1> d   1       1.831  16.876  16.461  0.00  0.00           C
HETATM  29  C   <1> d   1       0.658  17.567  17.192  0.00  0.00           C
HETATM  30  O   <1> d   1      -0.002  16.638  18.074  0.00  0.00           O
HETATM  31  H   <1> d   1      -0.422  15.918  17.614  0.00  0.00           H
ENDMDL
MODEL        5
REMARK Best docking result from each FILL generated by AutoLigand
REMARK ENERGY   =   -6.1
HETATM   1  C   <1> d   1      17.221  34.954  29.106  0.00  0.00           C
HETATM   2  C   <1> d   1      17.870  34.037  30.185  0.00  0.00           C
HETATM   3  O   <1> d   1      18.266  35.865  28.750  0.00  0.00           O
HETATM   4  C   <1> d   1      15.966  35.688  29.639  0.00  0.00           C
HETATM   5  O   <1> d   1      16.891  34.210  27.914  0.00  0.00           O
HETATM   6  C   <1> d   1      19.393  34.249  29.972  0.00  0.00           C
HETATM   7  C   <1> d   1      17.444  32.551  30.021  0.00  0.00           C
HETATM   8  C   <1> d   1      19.479  35.108  28.685  0.00  0.00           C
HETATM   9  C   <1> d   1      15.388  36.614  28.544  0.00  0.00           C
HETATM  10  C   <1> d   1      16.412  35.051  26.846  0.00  0.00           C
HETATM  11  C   <1> d   1      20.210  35.089  31.011  0.00  0.00           C
HETATM  12  C   <1> d   1      20.749  35.994  28.816  0.00  0.00           C
HETATM  13  C   <1> d   1      15.113  35.786  27.264  0.00  0.00           C
HETATM  14  C   <1> d   1      21.415  35.448  30.102  0.00  0.00           C
HETATM  15  C   <1> d   1      20.777  34.273  32.206  0.00  0.00           C
HETATM  16  C   <1> d   1      19.419  36.338  31.539  0.00  0.00           C
HETATM  17  C   <1> d   1      14.589  36.700  26.124  0.00  0.00           C
HETATM  18  C   <1> d   1      22.505  36.316  30.788  0.00  0.00           C
HETATM  19  C   <1> d   1      21.845  35.099  32.985  0.00  0.00           C
HETATM  20  C   <1> d   1      23.018  35.610  32.081  0.00  0.00           C
HETATM  21  C   <1> d   1      23.695  36.523  29.814  0.00  0.00           C
HETATM  22  C   <1> d   1      24.105  36.479  32.828  0.00  0.00           C
HETATM  23  C   <1> d   1      24.925  37.043  30.506  0.00  0.00           C
HETATM  24  C   <1> d   1      25.125  37.028  31.831  0.00  0.00           C
HETATM  25  C   <1> d   1      24.851  35.574  33.865  0.00  0.00           C
HETATM  26  C   <1> d   1      23.465  37.697  33.570  0.00  0.00           C
HETATM  27  C   <1> d   1      26.426  37.588  32.392  0.00  0.00           C
HETATM  28  C   <1> d   1      26.118  36.219  34.488  0.00  0.00           C
HETATM  29  C   <1> d   1      27.110  36.607  33.368  0.00  0.00           C
HETATM  30  O   <1> d   1      28.267  37.259  33.926  0.00  0.00           O
HETATM  31  H   <1> d   1      28.048  37.918  34.577  0.00  0.00           H
ENDMDL
MODEL        6
REMARK Best docking result from each FILL generated by AutoLigand
REMARK ENERGY   =   -6.2
HETATM   1  C   <1> d   1      24.406  36.341  32.504  0.00  0.00           C
HETATM   2  C   <1> d   1      24.021  36.113  33.996  0.00  0.00           C
HETATM   3  O   <1> d   1      25.391  35.336  32.242  0.00  0.00           O
HETATM   4  C   <1> d   1      24.950  37.769  32.251  0.00  0.00           C
HETATM   5  O   <1> d   1      23.292  36.073  31.627  0.00  0.00           O
HETATM   6  C   <1> d   1      24.509  34.667  34.279  0.00  0.00           C
HETATM   7  C   <1> d   1      22.495  36.287  34.238  0.00  0.00           C
HETATM   8  C   <1> d   1      24.951  34.138  32.891  0.00  0.00           C
HETATM   9  C   <1> d   1      25.356  37.926  30.767  0.00  0.00           C
HETATM  10  C   <1> d   1      23.649  36.145  30.232  0.00  0.00           C
HETATM  11  C   <1> d   1      25.782  34.440  35.164  0.00  0.00           C
HETATM  12  C   <1> d   1      26.108  33.129  33.138  0.00  0.00           C
HETATM  13  C   <1> d   1      24.151  37.564  29.865  0.00  0.00           C
HETATM  14  C   <1> d   1      26.130  33.008  34.681  0.00  0.00           C
HETATM  15  C   <1> d   1      25.505  34.345  36.690  0.00  0.00           C
HETATM  16  C   <1> d   1      26.911  35.495  34.887  0.00  0.00           C
HETATM  17  C   <1> d   1      24.544  37.654  28.366  0.00  0.00           C
HETATM  18  C   <1> d   1      27.389  32.389  35.349  0.00  0.00           C
HETATM  19  C   <1> d   1      26.747  33.780  37.445  0.00  0.00           C
HETATM  20  C   <1> d   1      27.230  32.394  36.900  0.00  0.00           C
HETATM  21  C   <1> d   1      27.574  30.929  34.859  0.00  0.00           C
HETATM  22  C   <1> d   1      28.508  31.804  37.619  0.00  0.00           C
HETATM  23  C   <1> d   1      28.544  30.153  35.707  0.00  0.00           C
HETATM  24  C   <1> d   1      28.963  30.521  36.926  0.00  0.00           C
HETATM  25  C   <1> d   1      28.144  31.473  39.105  0.00  0.00           C
HETATM  26  C   <1> d   1      29.705  32.809  37.591  0.00  0.00           C
HETATM  27  C   <1> d   1      29.949  29.630  37.672  0.00  0.00           C
HETATM  28  C   <1> d   1      29.218  30.647  39.862  0.00  0.00           C
HETATM  29  C   <1> d   1      29.483  29.322  39.111  0.00  0.00           C
HETATM  30  O   <1> d   1      30.520  28.570  39.770  0.00  0.00           O
HETATM  31  H   <1> d   1      31.149  28.191  39.165  0.00  0.00           H
ENDMDL
MODEL        7
REMARK Best docking result from each FILL generated by AutoLigand
REMARK ENERGY   =   -7.2
HETATM   1  C   <1> d   1      21.884  -7.698  14.822  0.00  0.00           C
HETATM   2  C   <1> d   1      21.042  -8.398  13.714  0.00  0.00           C
HETATM   3  O   <1> d   1      22.690  -6.757  14.104  0.00  0.00           O
HETATM   4  C   <1> d   1      22.744  -8.704  15.627  0.00  0.00           C
HETATM   5  O   <1> d   1      21.047  -6.936  15.717  0.00  0.00           O
HETATM   6  C   <1> d   1      21.137  -7.418  12.514  0.00  0.00           C
HETATM   7  C   <1> d   1      19.576  -8.649  14.167  0.00  0.00           C
HETATM   8  C   <1> d   1      21.856  -6.175  13.097  0.00  0.00           C
HETATM   9  C   <1> d   1      23.590  -7.954  16.682  0.00  0.00           C
HETATM  10  C   <1> d   1      21.805  -6.169  16.673  0.00  0.00           C
HETATM  11  C   <1> d   1      22.026  -7.791  11.279  0.00  0.00           C
HETATM  12  C   <1> d   1      22.672  -5.538  11.937  0.00  0.00           C
HETATM  13  C   <1> d   1      22.656  -7.099  17.574  0.00  0.00           C
HETATM  14  C   <1> d   1      22.217  -6.361  10.708  0.00  0.00           C
HETATM  15  C   <1> d   1      21.300  -8.620  10.182  0.00  0.00           C
HETATM  16  C   <1> d   1      23.367  -8.497  11.687  0.00  0.00           C
HETATM  17  C   <1> d   1      23.482  -6.285  18.606  0.00  0.00           C
HETATM  18  C   <1> d   1      23.080  -6.291   9.419  0.00  0.00           C
HETATM  19  C   <1> d   1      22.132  -8.645   8.864  0.00  0.00           C
HETATM  20  C   <1> d   1      22.477  -7.218   8.318  0.00  0.00           C
HETATM  21  C   <1> d   1      23.115  -4.832   8.894  0.00  0.00           C
HETATM  22  C   <1> d   1      23.348  -7.201   7.000  0.00  0.00           C
HETATM  23  C   <1> d   1      23.625  -4.737   7.483  0.00  0.00           C
HETATM  24  C   <1> d   1      23.730  -5.768   6.632  0.00  0.00           C
HETATM  25  C   <1> d   1      22.508  -7.815   5.831  0.00  0.00           C
HETATM  26  C   <1> d   1      24.671  -8.017   7.169  0.00  0.00           C
HETATM  27  C   <1> d   1      24.263  -5.521   5.227  0.00  0.00           C
HETATM  28  C   <1> d   1      23.132  -7.627   4.422  0.00  0.00           C
HETATM  29  C   <1> d   1      23.344  -6.122   4.141  0.00  0.00           C
HETATM  30  O   <1> d   1      23.977  -5.935   2.861  0.00  0.00           O
HETATM  31  H   <1> d   1      24.477  -5.127   2.805  0.00  0.00           H
ENDMDL
MODEL        8
REMARK Best docking result from each FILL generated by AutoLigand
REMARK ENERGY   =   -8.0
HETATM   1  C   <1> d   1      14.996  20.295  -0.118  0.00  0.00           C
HETATM   2  C   <1> d   1      15.934  19.055  -0.011  0.00  0.00           C
HETATM   3  O   <1> d   1      13.705  19.732  -0.376  0.00  0.00           O
HETATM   4  C   <1> d   1      15.439  21.269  -1.238  0.00  0.00           C
HETATM   5  O   <1> d   1      14.904  20.995   1.139  0.00  0.00           O
HETATM   6  C   <1> d   1      14.953  17.881   0.249  0.00  0.00           C
HETATM   7  C   <1> d   1      16.987  19.217   1.122  0.00  0.00           C
HETATM   8  C   <1> d   1      13.581  18.571   0.453  0.00  0.00           C
HETATM   9  C   <1> d   1      14.452  22.456  -1.330  0.00  0.00           C
HETATM  10  C   <1> d   1      13.942  22.068   1.112  0.00  0.00           C
HETATM  11  C   <1> d   1      14.662  16.849  -0.894  0.00  0.00           C
HETATM  12  C   <1> d   1      12.495  17.583  -0.057  0.00  0.00           C
HETATM  13  C   <1> d   1      14.335  23.133   0.058  0.00  0.00           C
HETATM  14  C   <1> d   1      13.313  16.303  -0.355  0.00  0.00           C
HETATM  15  C   <1> d   1      15.644  15.646  -0.950  0.00  0.00           C
HETATM  16  C   <1> d   1      14.554  17.523  -2.307  0.00  0.00           C
HETATM  17  C   <1> d   1      13.304  24.292   0.014  0.00  0.00           C
HETATM  18  C   <1> d   1      12.661  15.205  -1.241  0.00  0.00           C
HETATM  19  C   <1> d   1      15.085  14.517  -1.868  0.00  0.00           C
HETATM  20  C   <1> d   1      13.658  14.024  -1.452  0.00  0.00           C
HETATM  21  C   <1> d   1      11.379  14.673  -0.550  0.00  0.00           C
HETATM  22  C   <1> d   1      13.043  12.902  -2.379  0.00  0.00           C
HETATM  23  C   <1> d   1      10.887  13.387  -1.155  0.00  0.00           C
HETATM  24  C   <1> d   1      11.608  12.591  -1.959  0.00  0.00           C
HETATM  25  C   <1> d   1      13.903  11.601  -2.235  0.00  0.00           C
HETATM  26  C   <1> d   1      13.015  13.340  -3.879  0.00  0.00           C
HETATM  27  C   <1> d   1      10.978  11.313  -2.497  0.00  0.00           C
HETATM  28  C   <1> d   1      13.273  10.339  -2.882  0.00  0.00           C
HETATM  29  C   <1> d   1      11.878  10.079  -2.268  0.00  0.00           C
HETATM  30  O   <1> d   1      11.255   8.944  -2.899  0.00  0.00           O
HETATM  31  H   <1> d   1      11.715   8.650  -3.679  0.00  0.00           H
ENDMDL
MODEL        9
REMARK Best docking result from each FILL generated by AutoLigand
REMARK ENERGY   =   -7.0
HETATM   1  C   <1> d   1      22.861  35.221  10.578  0.00  0.00           C
HETATM   2  C   <1> d   1      21.713  34.247  10.981  0.00  0.00           C
HETATM   3  O   <1> d   1      23.759  35.178  11.692  0.00  0.00           O
HETATM   4  C   <1> d   1      22.343  36.655  10.305  0.00  0.00           C
HETATM   5  O   <1> d   1      23.589  34.731   9.434  0.00  0.00           O
HETATM   6  C   <1> d   1      22.346  33.388  12.107  0.00  0.00           C
HETATM   7  C   <1> d   1      21.225  33.392   9.777  0.00  0.00           C
HETATM   8  C   <1> d   1      23.837  33.813  12.116  0.00  0.00           C
HETATM   9  C   <1> d   1      23.525  37.588   9.952  0.00  0.00           C
HETATM  10  C   <1> d   1      24.740  35.539   9.116  0.00  0.00           C
HETATM  11  C   <1> d   1      21.907  33.614  13.594  0.00  0.00           C
HETATM  12  C   <1> d   1      24.342  33.666  13.578  0.00  0.00           C
HETATM  13  C   <1> d   1      24.315  36.987   8.764  0.00  0.00           C
HETATM  14  C   <1> d   1      23.145  32.984  14.285  0.00  0.00           C
HETATM  15  C   <1> d   1      20.672  32.784  14.041  0.00  0.00           C
HETATM  16  C   <1> d   1      21.690  35.130  13.938  0.00  0.00           C
HETATM  17  C   <1> d   1      25.546  37.869   8.425  0.00  0.00           C
HETATM  18  C   <1> d   1      23.099  33.009  15.838  0.00  0.00           C
HETATM  19  C   <1> d   1      20.522  32.803  15.592  0.00  0.00           C
HETATM  20  C   <1> d   1      21.802  32.309  16.347  0.00  0.00           C
HETATM  21  C   <1> d   1      24.337  32.267  16.407  0.00  0.00           C
HETATM  22  C   <1> d   1      21.701  32.344  17.924  0.00  0.00           C
HETATM  23  C   <1> d   1      24.195  31.942  17.868  0.00  0.00           C
HETATM  24  C   <1> d   1      23.042  31.966  18.552  0.00  0.00           C
HETATM  25  C   <1> d   1      20.619  31.312  18.385  0.00  0.00           C
HETATM  26  C   <1> d   1      21.316  33.766  18.449  0.00  0.00           C
HETATM  27  C   <1> d   1      23.049  31.608  20.032  0.00  0.00           C
HETATM  28  C   <1> d   1      20.593  31.047  19.914  0.00  0.00           C
HETATM  29  C   <1> d   1      21.980  30.550  20.381  0.00  0.00           C
HETATM  30  O   <1> d   1      21.988  30.355  21.809  0.00  0.00           O
HETATM  31  H   <1> d   1      21.391  29.671  22.096  0.00  0.00           H
ENDMDL
MODEL       10
REMARK Best docking result from each FILL generated by AutoLigand
REMARK ENERGY   =   -9.3
HETATM   1  C   <1> d   1      21.351  25.174  27.088  0.00  0.00           C
HETATM   2  C   <1> d   1      22.896  24.978  27.141  0.00  0.00           C
HETATM   3  O   <1> d   1      20.827  23.900  27.476  0.00  0.00           O
HETATM   4  C   <1> d   1      20.862  25.601  25.682  0.00  0.00           C
HETATM   5  O   <1> d   1      20.909  26.127  28.077  0.00  0.00           O
HETATM   6  C   <1> d   1      23.071  23.715  28.025  0.00  0.00           C
HETATM   7  C   <1> d   1      23.622  26.223  27.724  0.00  0.00           C
HETATM   8  C   <1> d   1      21.642  23.419  28.549  0.00  0.00           C
HETATM   9  C   <1> d   1      19.322  25.739  25.676  0.00  0.00           C
HETATM  10  C   <1> d   1      19.473  26.233  28.147  0.00  0.00           C
HETATM  11  C   <1> d   1      23.492  22.359  27.364  0.00  0.00           C
HETATM  12  C   <1> d   1      21.540  21.879  28.738  0.00  0.00           C
HETATM  13  C   <1> d   1      18.891  26.718  26.795  0.00  0.00           C
HETATM  14  C   <1> d   1      22.991  21.407  28.482  0.00  0.00           C
HETATM  15  C   <1> d   1      25.027  22.143  27.244  0.00  0.00           C
HETATM  16  C   <1> d   1      22.804  22.123  25.973  0.00  0.00           C
HETATM  17  C   <1> d   1      17.344  26.832  26.855  0.00  0.00           C
HETATM  18  C   <1> d   1      23.232  19.898  28.200  0.00  0.00           C
HETATM  19  C   <1> d   1      25.353  20.656  26.906  0.00  0.00           C
HETATM  20  C   <1> d   1      24.746  19.638  27.930  0.00  0.00           C
HETATM  21  C   <1> d   1      22.781  19.061  29.425  0.00  0.00           C
HETATM  22  C   <1> d   1      25.027  18.117  27.604  0.00  0.00           C
HETATM  23  C   <1> d   1      23.295  17.648  29.382  0.00  0.00           C
HETATM  24  C   <1> d   1      24.286  17.216  28.590  0.00  0.00           C
HETATM  25  C   <1> d   1      26.564  17.849  27.732  0.00  0.00           C
HETATM  26  C   <1> d   1      24.554  17.736  26.164  0.00  0.00           C
HETATM  27  C   <1> d   1      24.704  15.752  28.656  0.00  0.00           C
HETATM  28  C   <1> d   1      26.960  16.349  27.698  0.00  0.00           C
HETATM  29  C   <1> d   1      26.230  15.589  28.829  0.00  0.00           C
HETATM  30  O   <1> d   1      26.543  14.184  28.774  0.00  0.00           O
HETATM  31  H   <1> d   1      27.133  13.905  29.466  0.00  0.00           H
ENDMDL
