# Supplementary material for: Ferroptosis regulation by traditional chinese medicine for ischemic stroke intervention based on network pharmacology and data mining
Source: PLoS One. 2025 Apr 16;20(4):e0321751. doi: 10.1371/journal.pone.0321751 (PMC12002469; doi:10.1371/journal.pone.0321751)
Supplement: S3 File — (ZIP) [file pone.0321751.s003.zip › 分子对接6/MAPK8/MAPK-0546/results/MOL000546_4qtd_out01.pdb]

REMARK Generated by AMDock from AutoDock Vina result
MODEL        1
REMARK ENERGY   =   -7.6
HETATM   1  C   <1> d   1      -4.770  21.477  27.696  0.00  0.00           C
HETATM   2  C   <1> d   1      -4.849  22.952  27.202  0.00  0.00           C
HETATM   3  O   <1> d   1      -3.571  21.437  28.478  0.00  0.00           O
HETATM   4  C   <1> d   1      -4.732  20.467  26.523  0.00  0.00           C
HETATM   5  O   <1> d   1      -5.861  21.161  28.586  0.00  0.00           O
HETATM   6  C   <1> d   1      -3.905  23.711  28.173  0.00  0.00           C
HETATM   7  C   <1> d   1      -6.304  23.500  27.232  0.00  0.00           C
HETATM   8  C   <1> d   1      -3.525  22.650  29.237  0.00  0.00           C
HETATM   9  C   <1> d   1      -4.610  19.025  27.067  0.00  0.00           C
HETATM  10  C   <1> d   1      -5.745  19.847  29.167  0.00  0.00           C
HETATM  11  C   <1> d   1      -2.512  24.212  27.662  0.00  0.00           C
HETATM  12  C   <1> d   1      -2.092  22.996  29.730  0.00  0.00           C
HETATM  13  C   <1> d   1      -5.761  18.756  28.067  0.00  0.00           C
HETATM  14  C   <1> d   1      -1.813  24.354  29.040  0.00  0.00           C
HETATM  15  C   <1> d   1      -2.526  25.627  27.019  0.00  0.00           C
HETATM  16  C   <1> d   1      -1.814  23.189  26.698  0.00  0.00           C
HETATM  17  C   <1> d   1      -5.632  17.335  28.679  0.00  0.00           C
HETATM  18  C   <1> d   1      -0.344  24.852  28.971  0.00  0.00           C
HETATM  19  C   <1> d   1      -1.076  26.180  26.863  0.00  0.00           C
HETATM  20  C   <1> d   1      -0.273  26.210  28.207  0.00  0.00           C
HETATM  21  C   <1> d   1       0.209  25.045  30.407  0.00  0.00           C
HETATM  22  C   <1> d   1       1.212  26.734  28.084  0.00  0.00           C
HETATM  23  C   <1> d   1       1.481  25.847  30.434  0.00  0.00           C
HETATM  24  C   <1> d   1       1.936  26.601  29.423  0.00  0.00           C
HETATM  25  C   <1> d   1       1.184  28.245  27.675  0.00  0.00           C
HETATM  26  C   <1> d   1       2.026  25.926  27.022  0.00  0.00           C
HETATM  27  C   <1> d   1       3.244  27.363  29.595  0.00  0.00           C
HETATM  28  C   <1> d   1       2.556  28.964  27.771  0.00  0.00           C
HETATM  29  C   <1> d   1       3.104  28.852  29.211  0.00  0.00           C
HETATM  30  O   <1> d   1       4.405  29.465  29.302  0.00  0.00           O
HETATM  31  H   <1> d   1       5.038  28.932  29.773  0.00  0.00           H
ENDMDL
