# Supplementary material for: Ferroptosis regulation by traditional chinese medicine for ischemic stroke intervention based on network pharmacology and data mining
Source: PLoS One. 2025 Apr 16;20(4):e0321751. doi: 10.1371/journal.pone.0321751 (PMC12002469; doi:10.1371/journal.pone.0321751)
Supplement: S3 File — (ZIP) [file pone.0321751.s003.zip › 分子对接6/MAPK8/MAPK-0546/results/MOL000546_4qtd_out02.pdb]

REMARK Generated by AMDock from AutoDock Vina result
MODEL        2
REMARK ENERGY   =   -9.6
HETATM   1  C   <1> d   1      21.727  14.737  31.452  0.00  0.00           C
HETATM   2  C   <1> d   1      23.127  14.109  31.720  0.00  0.00           C
HETATM   3  O   <1> d   1      20.829  13.625  31.518  0.00  0.00           O
HETATM   4  C   <1> d   1      21.661  15.456  30.081  0.00  0.00           C
HETATM   5  O   <1> d   1      21.348  15.646  32.506  0.00  0.00           O
HETATM   6  C   <1> d   1      22.791  12.748  32.387  0.00  0.00           C
HETATM   7  C   <1> d   1      24.010  15.016  32.623  0.00  0.00           C
HETATM   8  C   <1> d   1      21.258  12.804  32.609  0.00  0.00           C
HETATM   9  C   <1> d   1      20.242  16.023  29.847  0.00  0.00           C
HETATM  10  C   <1> d   1      20.003  16.143  32.358  0.00  0.00           C
HETATM  11  C   <1> d   1      22.981  11.421  31.576  0.00  0.00           C
HETATM  12  C   <1> d   1      20.732  11.345  32.506  0.00  0.00           C
HETATM  13  C   <1> d   1      19.853  16.937  31.035  0.00  0.00           C
HETATM  14  C   <1> d   1      22.037  10.518  32.412  0.00  0.00           C
HETATM  15  C   <1> d   1      24.401  10.798  31.672  0.00  0.00           C
HETATM  16  C   <1> d   1      22.556  11.563  30.072  0.00  0.00           C
HETATM  17  C   <1> d   1      18.407  17.474  30.860  0.00  0.00           C
HETATM  18  C   <1> d   1      21.940   9.049  31.914  0.00  0.00           C
HETATM  19  C   <1> d   1      24.402   9.333  31.137  0.00  0.00           C
HETATM  20  C   <1> d   1      23.361   8.408  31.854  0.00  0.00           C
HETATM  21  C   <1> d   1      21.050   8.229  32.883  0.00  0.00           C
HETATM  22  C   <1> d   1      23.308   6.923  31.317  0.00  0.00           C
HETATM  23  C   <1> d   1      21.186   6.745  32.678  0.00  0.00           C
HETATM  24  C   <1> d   1      22.176   6.152  31.995  0.00  0.00           C
HETATM  25  C   <1> d   1      24.666   6.218  31.646  0.00  0.00           C
HETATM  26  C   <1> d   1      23.059   6.872  29.774  0.00  0.00           C
HETATM  27  C   <1> d   1      22.187   4.634  31.871  0.00  0.00           C
HETATM  28  C   <1> d   1      24.667   4.684  31.414  0.00  0.00           C
HETATM  29  C   <1> d   1      23.553   4.027  32.260  0.00  0.00           C
HETATM  30  O   <1> d   1      23.503   2.609  32.011  0.00  0.00           O
HETATM  31  H   <1> d   1      24.363   2.201  31.994  0.00  0.00           H
ENDMDL
