# Supplementary material for: Ferroptosis regulation by traditional chinese medicine for ischemic stroke intervention based on network pharmacology and data mining
Source: PLoS One. 2025 Apr 16;20(4):e0321751. doi: 10.1371/journal.pone.0321751 (PMC12002469; doi:10.1371/journal.pone.0321751)
Supplement: S3 File — (ZIP) [file pone.0321751.s003.zip › 分子对接6/MAPK8/MAPK-0546/results/MOL000546_4qtd_out02.pdbqt]

MODEL 1
REMARK VINA RESULT:      -9.6      0.000      0.000
REMARK  1 active torsions:
REMARK  status: ('A' for Active; 'I' for Inactive)
REMARK    1  A    between atoms: C_29  and  O_30 
ROOT
ATOM      1  C   <1> d   1      21.727  14.737  31.452  0.00  0.00     0.168 C 
ATOM      2  C   <1> d   1      23.127  14.109  31.720  0.00  0.00     0.051 C 
ATOM      3  O   <1> d   1      20.829  13.625  31.518  0.00  0.00    -0.349 OA
ATOM      4  C   <1> d   1      21.661  15.456  30.081  0.00  0.00     0.069 C 
ATOM      5  O   <1> d   1      21.348  15.646  32.506  0.00  0.00    -0.354 OA
ATOM      6  C   <1> d   1      22.791  12.748  32.387  0.00  0.00     0.032 C 
ATOM      7  C   <1> d   1      24.010  15.016  32.623  0.00  0.00     0.016 C 
ATOM      8  C   <1> d   1      21.258  12.804  32.609  0.00  0.00     0.131 C 
ATOM      9  C   <1> d   1      20.242  16.023  29.847  0.00  0.00     0.011 C 
ATOM     10  C   <1> d   1      20.003  16.143  32.358  0.00  0.00     0.175 C 
ATOM     11  C   <1> d   1      22.981  11.421  31.576  0.00  0.00    -0.033 C 
ATOM     12  C   <1> d   1      20.732  11.345  32.506  0.00  0.00     0.038 C 
ATOM     13  C   <1> d   1      19.853  16.937  31.035  0.00  0.00     0.005 C 
ATOM     14  C   <1> d   1      22.037  10.518  32.412  0.00  0.00     0.001 C 
ATOM     15  C   <1> d   1      24.401  10.798  31.672  0.00  0.00     0.010 C 
ATOM     16  C   <1> d   1      22.556  11.563  30.072  0.00  0.00     0.016 C 
ATOM     17  C   <1> d   1      18.407  17.474  30.860  0.00  0.00     0.012 C 
ATOM     18  C   <1> d   1      21.940   9.049  31.914  0.00  0.00    -0.001 C 
ATOM     19  C   <1> d   1      24.402   9.333  31.137  0.00  0.00     0.007 C 
ATOM     20  C   <1> d   1      23.361   8.408  31.854  0.00  0.00     0.003 C 
ATOM     21  C   <1> d   1      21.050   8.229  32.883  0.00  0.00     0.033 C 
ATOM     22  C   <1> d   1      23.308   6.923  31.317  0.00  0.00    -0.017 C 
ATOM     23  C   <1> d   1      21.186   6.745  32.678  0.00  0.00    -0.023 C 
ATOM     24  C   <1> d   1      22.176   6.152  31.995  0.00  0.00    -0.072 C 
ATOM     25  C   <1> d   1      24.666   6.218  31.646  0.00  0.00     0.016 C 
ATOM     26  C   <1> d   1      23.059   6.872  29.774  0.00  0.00     0.020 C 
ATOM     27  C   <1> d   1      22.187   4.634  31.871  0.00  0.00     0.066 C 
ATOM     28  C   <1> d   1      24.667   4.684  31.414  0.00  0.00     0.033 C 
ATOM     29  C   <1> d   1      23.553   4.027  32.260  0.00  0.00     0.122 C 
ENDROOT
BRANCH  29  30
ATOM     30  O   <1> d   1      23.503   2.609  32.011  0.00  0.00    -0.395 OA
ATOM     31  H   <1> d   1      24.363   2.201  31.994  0.00  0.00     0.210 HD
ENDBRANCH  29  30
TORSDOF 1
ENDMDL
