# Supplementary material for: Ferroptosis regulation by traditional chinese medicine for ischemic stroke intervention based on network pharmacology and data mining
Source: PLoS One. 2025 Apr 16;20(4):e0321751. doi: 10.1371/journal.pone.0321751 (PMC12002469; doi:10.1371/journal.pone.0321751)
Supplement: S3 File — (ZIP) [file pone.0321751.s003.zip › 分子对接6/MAPK8/MAPK-0546/results/MOL000546_4qtd_out03.pdb]

REMARK Generated by AMDock from AutoDock Vina result
MODEL        3
REMARK ENERGY   =   -7.8
HETATM   1  C   <1> d   1      -2.830  12.147  32.950  0.00  0.00           C
HETATM   2  C   <1> d   1      -3.828  11.101  32.371  0.00  0.00           C
HETATM   3  O   <1> d   1      -1.558  11.732  32.440  0.00  0.00           O
HETATM   4  C   <1> d   1      -2.851  12.182  34.498  0.00  0.00           C
HETATM   5  O   <1> d   1      -3.083  13.465  32.421  0.00  0.00           O
HETATM   6  C   <1> d   1      -3.046  10.469  31.189  0.00  0.00           C
HETATM   7  C   <1> d   1      -5.164  11.757  31.921  0.00  0.00           C
HETATM   8  C   <1> d   1      -1.762  11.331  31.081  0.00  0.00           C
HETATM   9  C   <1> d   1      -1.814  13.203  35.020  0.00  0.00           C
HETATM  10  C   <1> d   1      -2.095  14.431  32.832  0.00  0.00           C
HETATM  11  C   <1> d   1      -2.482   9.013  31.324  0.00  0.00           C
HETATM  12  C   <1> d   1      -0.634  10.399  30.555  0.00  0.00           C
HETATM  13  C   <1> d   1      -2.084  14.585  34.374  0.00  0.00           C
HETATM  14  C   <1> d   1      -1.398   9.096  30.218  0.00  0.00           C
HETATM  15  C   <1> d   1      -3.472   7.892  30.901  0.00  0.00           C
HETATM  16  C   <1> d   1      -1.909   8.714  32.754  0.00  0.00           C
HETATM  17  C   <1> d   1      -1.021  15.619  34.831  0.00  0.00           C
HETATM  18  C   <1> d   1      -0.574   7.793  30.023  0.00  0.00           C
HETATM  19  C   <1> d   1      -2.729   6.531  30.736  0.00  0.00           C
HETATM  20  C   <1> d   1      -1.528   6.594  29.732  0.00  0.00           C
HETATM  21  C   <1> d   1       0.403   7.969  28.831  0.00  0.00           C
HETATM  22  C   <1> d   1      -0.730   5.241  29.562  0.00  0.00           C
HETATM  23  C   <1> d   1       0.977   6.662  28.357  0.00  0.00           C
HETATM  24  C   <1> d   1       0.489   5.452  28.664  0.00  0.00           C
HETATM  25  C   <1> d   1      -1.668   4.180  28.897  0.00  0.00           C
HETATM  26  C   <1> d   1      -0.219   4.693  30.934  0.00  0.00           C
HETATM  27  C   <1> d   1       1.175   4.211  28.106  0.00  0.00           C
HETATM  28  C   <1> d   1      -0.948   2.887  28.429  0.00  0.00           C
HETATM  29  C   <1> d   1       0.175   3.247  27.431  0.00  0.00           C
HETATM  30  O   <1> d   1       0.891   2.062  27.032  0.00  0.00           O
HETATM  31  H   <1> d   1       0.721   1.315  27.596  0.00  0.00           H
ENDMDL
