# Supplementary material for: Ferroptosis regulation by traditional chinese medicine for ischemic stroke intervention based on network pharmacology and data mining
Source: PLoS One. 2025 Apr 16;20(4):e0321751. doi: 10.1371/journal.pone.0321751 (PMC12002469; doi:10.1371/journal.pone.0321751)
Supplement: S3 File — (ZIP) [file pone.0321751.s003.zip › 分子对接6/MAPK8/MAPK-0546/results/MOL000546_4qtd_out04.pdb]

REMARK Generated by AMDock from AutoDock Vina result
MODEL        4
REMARK ENERGY   =   -7.4
HETATM   1  C   <1> d   1       3.322  23.275   8.303  0.00  0.00           C
HETATM   2  C   <1> d   1       4.360  22.662   9.290  0.00  0.00           C
HETATM   3  O   <1> d   1       2.061  23.047   8.941  0.00  0.00           O
HETATM   4  C   <1> d   1       3.391  22.622   6.900  0.00  0.00           C
HETATM   5  O   <1> d   1       3.483  24.704   8.193  0.00  0.00           O
HETATM   6  C   <1> d   1       3.578  22.569  10.627  0.00  0.00           C
HETATM   7  C   <1> d   1       5.642  23.534   9.405  0.00  0.00           C
HETATM   8  C   <1> d   1       2.244  23.304  10.337  0.00  0.00           C
HETATM   9  C   <1> d   1       2.313  23.237   5.976  0.00  0.00           C
HETATM  10  C   <1> d   1       2.456  25.322   7.392  0.00  0.00           C
HETATM  11  C   <1> d   1       3.103  21.171  11.151  0.00  0.00           C
HETATM  12  C   <1> d   1       1.155  22.631  11.219  0.00  0.00           C
HETATM  13  C   <1> d   1       2.485  24.775   5.943  0.00  0.00           C
HETATM  14  C   <1> d   1       1.982  21.665  12.102  0.00  0.00           C
HETATM  15  C   <1> d   1       4.141  20.420  12.031  0.00  0.00           C
HETATM  16  C   <1> d   1       2.593  20.233  10.001  0.00  0.00           C
HETATM  17  C   <1> d   1       1.379  25.429   5.071  0.00  0.00           C
HETATM  18  C   <1> d   1       1.228  20.532  12.853  0.00  0.00           C
HETATM  19  C   <1> d   1       3.472  19.228  12.781  0.00  0.00           C
HETATM  20  C   <1> d   1       2.239  19.651  13.649  0.00  0.00           C
HETATM  21  C   <1> d   1       0.205  21.154  13.840  0.00  0.00           C
HETATM  22  C   <1> d   1       1.514  18.465  14.400  0.00  0.00           C
HETATM  23  C   <1> d   1      -0.308  20.158  14.844  0.00  0.00           C
HETATM  24  C   <1> d   1       0.258  18.971  15.107  0.00  0.00           C
HETATM  25  C   <1> d   1       2.490  17.871  15.470  0.00  0.00           C
HETATM  26  C   <1> d   1       1.079  17.333  13.413  0.00  0.00           C
HETATM  27  C   <1> d   1      -0.373  18.065  16.156  0.00  0.00           C
HETATM  28  C   <1> d   1       1.831  16.876  16.461  0.00  0.00           C
HETATM  29  C   <1> d   1       0.658  17.567  17.192  0.00  0.00           C
HETATM  30  O   <1> d   1      -0.002  16.638  18.074  0.00  0.00           O
HETATM  31  H   <1> d   1      -0.422  15.918  17.614  0.00  0.00           H
ENDMDL
