# Supplementary material for: Ferroptosis regulation by traditional chinese medicine for ischemic stroke intervention based on network pharmacology and data mining
Source: PLoS One. 2025 Apr 16;20(4):e0321751. doi: 10.1371/journal.pone.0321751 (PMC12002469; doi:10.1371/journal.pone.0321751)
Supplement: S3 File — (ZIP) [file pone.0321751.s003.zip › 分子对接6/MAPK8/MAPK-0546/results/MOL000546_4qtd_out05.pdbqt]

MODEL 1
REMARK VINA RESULT:      -6.1      0.000      0.000
REMARK  1 active torsions:
REMARK  status: ('A' for Active; 'I' for Inactive)
REMARK    1  A    between atoms: C_29  and  O_30 
ROOT
ATOM      1  C   <1> d   1      17.221  34.954  29.106  0.00  0.00     0.168 C 
ATOM      2  C   <1> d   1      17.870  34.037  30.185  0.00  0.00     0.051 C 
ATOM      3  O   <1> d   1      18.266  35.865  28.750  0.00  0.00    -0.349 OA
ATOM      4  C   <1> d   1      15.966  35.688  29.639  0.00  0.00     0.069 C 
ATOM      5  O   <1> d   1      16.891  34.210  27.914  0.00  0.00    -0.354 OA
ATOM      6  C   <1> d   1      19.393  34.249  29.972  0.00  0.00     0.032 C 
ATOM      7  C   <1> d   1      17.444  32.551  30.021  0.00  0.00     0.016 C 
ATOM      8  C   <1> d   1      19.479  35.108  28.685  0.00  0.00     0.131 C 
ATOM      9  C   <1> d   1      15.388  36.614  28.544  0.00  0.00     0.011 C 
ATOM     10  C   <1> d   1      16.412  35.051  26.846  0.00  0.00     0.175 C 
ATOM     11  C   <1> d   1      20.210  35.089  31.011  0.00  0.00    -0.033 C 
ATOM     12  C   <1> d   1      20.749  35.994  28.816  0.00  0.00     0.038 C 
ATOM     13  C   <1> d   1      15.113  35.786  27.264  0.00  0.00     0.005 C 
ATOM     14  C   <1> d   1      21.415  35.448  30.102  0.00  0.00     0.001 C 
ATOM     15  C   <1> d   1      20.777  34.273  32.206  0.00  0.00     0.010 C 
ATOM     16  C   <1> d   1      19.419  36.338  31.539  0.00  0.00     0.016 C 
ATOM     17  C   <1> d   1      14.589  36.700  26.124  0.00  0.00     0.012 C 
ATOM     18  C   <1> d   1      22.505  36.316  30.788  0.00  0.00    -0.001 C 
ATOM     19  C   <1> d   1      21.845  35.099  32.985  0.00  0.00     0.007 C 
ATOM     20  C   <1> d   1      23.018  35.610  32.081  0.00  0.00     0.003 C 
ATOM     21  C   <1> d   1      23.695  36.523  29.814  0.00  0.00     0.033 C 
ATOM     22  C   <1> d   1      24.105  36.479  32.828  0.00  0.00    -0.017 C 
ATOM     23  C   <1> d   1      24.925  37.043  30.506  0.00  0.00    -0.023 C 
ATOM     24  C   <1> d   1      25.125  37.028  31.831  0.00  0.00    -0.072 C 
ATOM     25  C   <1> d   1      24.851  35.574  33.865  0.00  0.00     0.016 C 
ATOM     26  C   <1> d   1      23.465  37.697  33.570  0.00  0.00     0.020 C 
ATOM     27  C   <1> d   1      26.426  37.588  32.392  0.00  0.00     0.066 C 
ATOM     28  C   <1> d   1      26.118  36.219  34.488  0.00  0.00     0.033 C 
ATOM     29  C   <1> d   1      27.110  36.607  33.368  0.00  0.00     0.122 C 
ENDROOT
BRANCH  29  30
ATOM     30  O   <1> d   1      28.267  37.259  33.926  0.00  0.00    -0.395 OA
ATOM     31  H   <1> d   1      28.048  37.918  34.577  0.00  0.00     0.210 HD
ENDBRANCH  29  30
TORSDOF 1
ENDMDL
