# Supplementary material for: Ferroptosis regulation by traditional chinese medicine for ischemic stroke intervention based on network pharmacology and data mining
Source: PLoS One. 2025 Apr 16;20(4):e0321751. doi: 10.1371/journal.pone.0321751 (PMC12002469; doi:10.1371/journal.pone.0321751)
Supplement: S3 File — (ZIP) [file pone.0321751.s003.zip › 分子对接6/MAPK8/MAPK-0546/results/MOL000546_4qtd_out06.pdb]

REMARK Generated by AMDock from AutoDock Vina result
MODEL        6
REMARK ENERGY   =   -6.2
HETATM   1  C   <1> d   1      24.406  36.341  32.504  0.00  0.00           C
HETATM   2  C   <1> d   1      24.021  36.113  33.996  0.00  0.00           C
HETATM   3  O   <1> d   1      25.391  35.336  32.242  0.00  0.00           O
HETATM   4  C   <1> d   1      24.950  37.769  32.251  0.00  0.00           C
HETATM   5  O   <1> d   1      23.292  36.073  31.627  0.00  0.00           O
HETATM   6  C   <1> d   1      24.509  34.667  34.279  0.00  0.00           C
HETATM   7  C   <1> d   1      22.495  36.287  34.238  0.00  0.00           C
HETATM   8  C   <1> d   1      24.951  34.138  32.891  0.00  0.00           C
HETATM   9  C   <1> d   1      25.356  37.926  30.767  0.00  0.00           C
HETATM  10  C   <1> d   1      23.649  36.145  30.232  0.00  0.00           C
HETATM  11  C   <1> d   1      25.782  34.440  35.164  0.00  0.00           C
HETATM  12  C   <1> d   1      26.108  33.129  33.138  0.00  0.00           C
HETATM  13  C   <1> d   1      24.151  37.564  29.865  0.00  0.00           C
HETATM  14  C   <1> d   1      26.130  33.008  34.681  0.00  0.00           C
HETATM  15  C   <1> d   1      25.505  34.345  36.690  0.00  0.00           C
HETATM  16  C   <1> d   1      26.911  35.495  34.887  0.00  0.00           C
HETATM  17  C   <1> d   1      24.544  37.654  28.366  0.00  0.00           C
HETATM  18  C   <1> d   1      27.389  32.389  35.349  0.00  0.00           C
HETATM  19  C   <1> d   1      26.747  33.780  37.445  0.00  0.00           C
HETATM  20  C   <1> d   1      27.230  32.394  36.900  0.00  0.00           C
HETATM  21  C   <1> d   1      27.574  30.929  34.859  0.00  0.00           C
HETATM  22  C   <1> d   1      28.508  31.804  37.619  0.00  0.00           C
HETATM  23  C   <1> d   1      28.544  30.153  35.707  0.00  0.00           C
HETATM  24  C   <1> d   1      28.963  30.521  36.926  0.00  0.00           C
HETATM  25  C   <1> d   1      28.144  31.473  39.105  0.00  0.00           C
HETATM  26  C   <1> d   1      29.705  32.809  37.591  0.00  0.00           C
HETATM  27  C   <1> d   1      29.949  29.630  37.672  0.00  0.00           C
HETATM  28  C   <1> d   1      29.218  30.647  39.862  0.00  0.00           C
HETATM  29  C   <1> d   1      29.483  29.322  39.111  0.00  0.00           C
HETATM  30  O   <1> d   1      30.520  28.570  39.770  0.00  0.00           O
HETATM  31  H   <1> d   1      31.149  28.191  39.165  0.00  0.00           H
ENDMDL
