# Supplementary material for: Ferroptosis regulation by traditional chinese medicine for ischemic stroke intervention based on network pharmacology and data mining
Source: PLoS One. 2025 Apr 16;20(4):e0321751. doi: 10.1371/journal.pone.0321751 (PMC12002469; doi:10.1371/journal.pone.0321751)
Supplement: S3 File — (ZIP) [file pone.0321751.s003.zip › 分子对接6/MAPK8/MAPK-0546/results/MOL000546_4qtd_out07.pdb]

REMARK Generated by AMDock from AutoDock Vina result
MODEL        7
REMARK ENERGY   =   -7.2
HETATM   1  C   <1> d   1      21.884  -7.698  14.822  0.00  0.00           C
HETATM   2  C   <1> d   1      21.042  -8.398  13.714  0.00  0.00           C
HETATM   3  O   <1> d   1      22.690  -6.757  14.104  0.00  0.00           O
HETATM   4  C   <1> d   1      22.744  -8.704  15.627  0.00  0.00           C
HETATM   5  O   <1> d   1      21.047  -6.936  15.717  0.00  0.00           O
HETATM   6  C   <1> d   1      21.137  -7.418  12.514  0.00  0.00           C
HETATM   7  C   <1> d   1      19.576  -8.649  14.167  0.00  0.00           C
HETATM   8  C   <1> d   1      21.856  -6.175  13.097  0.00  0.00           C
HETATM   9  C   <1> d   1      23.590  -7.954  16.682  0.00  0.00           C
HETATM  10  C   <1> d   1      21.805  -6.169  16.673  0.00  0.00           C
HETATM  11  C   <1> d   1      22.026  -7.791  11.279  0.00  0.00           C
HETATM  12  C   <1> d   1      22.672  -5.538  11.937  0.00  0.00           C
HETATM  13  C   <1> d   1      22.656  -7.099  17.574  0.00  0.00           C
HETATM  14  C   <1> d   1      22.217  -6.361  10.708  0.00  0.00           C
HETATM  15  C   <1> d   1      21.300  -8.620  10.182  0.00  0.00           C
HETATM  16  C   <1> d   1      23.367  -8.497  11.687  0.00  0.00           C
HETATM  17  C   <1> d   1      23.482  -6.285  18.606  0.00  0.00           C
HETATM  18  C   <1> d   1      23.080  -6.291   9.419  0.00  0.00           C
HETATM  19  C   <1> d   1      22.132  -8.645   8.864  0.00  0.00           C
HETATM  20  C   <1> d   1      22.477  -7.218   8.318  0.00  0.00           C
HETATM  21  C   <1> d   1      23.115  -4.832   8.894  0.00  0.00           C
HETATM  22  C   <1> d   1      23.348  -7.201   7.000  0.00  0.00           C
HETATM  23  C   <1> d   1      23.625  -4.737   7.483  0.00  0.00           C
HETATM  24  C   <1> d   1      23.730  -5.768   6.632  0.00  0.00           C
HETATM  25  C   <1> d   1      22.508  -7.815   5.831  0.00  0.00           C
HETATM  26  C   <1> d   1      24.671  -8.017   7.169  0.00  0.00           C
HETATM  27  C   <1> d   1      24.263  -5.521   5.227  0.00  0.00           C
HETATM  28  C   <1> d   1      23.132  -7.627   4.422  0.00  0.00           C
HETATM  29  C   <1> d   1      23.344  -6.122   4.141  0.00  0.00           C
HETATM  30  O   <1> d   1      23.977  -5.935   2.861  0.00  0.00           O
HETATM  31  H   <1> d   1      24.477  -5.127   2.805  0.00  0.00           H
ENDMDL
