# Supplementary material for: Ferroptosis regulation by traditional chinese medicine for ischemic stroke intervention based on network pharmacology and data mining
Source: PLoS One. 2025 Apr 16;20(4):e0321751. doi: 10.1371/journal.pone.0321751 (PMC12002469; doi:10.1371/journal.pone.0321751)
Supplement: S3 File — (ZIP) [file pone.0321751.s003.zip › 分子对接6/MAPK8/MAPK-0546/results/MOL000546_4qtd_out07.pdbqt]

MODEL 1
REMARK VINA RESULT:      -7.2      0.000      0.000
REMARK  1 active torsions:
REMARK  status: ('A' for Active; 'I' for Inactive)
REMARK    1  A    between atoms: C_29  and  O_30 
ROOT
ATOM      1  C   <1> d   1      21.884  -7.698  14.822  0.00  0.00     0.168 C 
ATOM      2  C   <1> d   1      21.042  -8.398  13.714  0.00  0.00     0.051 C 
ATOM      3  O   <1> d   1      22.690  -6.757  14.104  0.00  0.00    -0.349 OA
ATOM      4  C   <1> d   1      22.744  -8.704  15.627  0.00  0.00     0.069 C 
ATOM      5  O   <1> d   1      21.047  -6.936  15.717  0.00  0.00    -0.354 OA
ATOM      6  C   <1> d   1      21.137  -7.418  12.514  0.00  0.00     0.032 C 
ATOM      7  C   <1> d   1      19.576  -8.649  14.167  0.00  0.00     0.016 C 
ATOM      8  C   <1> d   1      21.856  -6.175  13.097  0.00  0.00     0.131 C 
ATOM      9  C   <1> d   1      23.590  -7.954  16.682  0.00  0.00     0.011 C 
ATOM     10  C   <1> d   1      21.805  -6.169  16.673  0.00  0.00     0.175 C 
ATOM     11  C   <1> d   1      22.026  -7.791  11.279  0.00  0.00    -0.033 C 
ATOM     12  C   <1> d   1      22.672  -5.538  11.937  0.00  0.00     0.038 C 
ATOM     13  C   <1> d   1      22.656  -7.099  17.574  0.00  0.00     0.005 C 
ATOM     14  C   <1> d   1      22.217  -6.361  10.708  0.00  0.00     0.001 C 
ATOM     15  C   <1> d   1      21.300  -8.620  10.182  0.00  0.00     0.010 C 
ATOM     16  C   <1> d   1      23.367  -8.497  11.687  0.00  0.00     0.016 C 
ATOM     17  C   <1> d   1      23.482  -6.285  18.606  0.00  0.00     0.012 C 
ATOM     18  C   <1> d   1      23.080  -6.291   9.419  0.00  0.00    -0.001 C 
ATOM     19  C   <1> d   1      22.132  -8.645   8.864  0.00  0.00     0.007 C 
ATOM     20  C   <1> d   1      22.477  -7.218   8.318  0.00  0.00     0.003 C 
ATOM     21  C   <1> d   1      23.115  -4.832   8.894  0.00  0.00     0.033 C 
ATOM     22  C   <1> d   1      23.348  -7.201   7.000  0.00  0.00    -0.017 C 
ATOM     23  C   <1> d   1      23.625  -4.737   7.483  0.00  0.00    -0.023 C 
ATOM     24  C   <1> d   1      23.730  -5.768   6.632  0.00  0.00    -0.072 C 
ATOM     25  C   <1> d   1      22.508  -7.815   5.831  0.00  0.00     0.016 C 
ATOM     26  C   <1> d   1      24.671  -8.017   7.169  0.00  0.00     0.020 C 
ATOM     27  C   <1> d   1      24.263  -5.521   5.227  0.00  0.00     0.066 C 
ATOM     28  C   <1> d   1      23.132  -7.627   4.422  0.00  0.00     0.033 C 
ATOM     29  C   <1> d   1      23.344  -6.122   4.141  0.00  0.00     0.122 C 
ENDROOT
BRANCH  29  30
ATOM     30  O   <1> d   1      23.977  -5.935   2.861  0.00  0.00    -0.395 OA
ATOM     31  H   <1> d   1      24.477  -5.127   2.805  0.00  0.00     0.210 HD
ENDBRANCH  29  30
TORSDOF 1
ENDMDL
