# Supplementary material for: Ferroptosis regulation by traditional chinese medicine for ischemic stroke intervention based on network pharmacology and data mining
Source: PLoS One. 2025 Apr 16;20(4):e0321751. doi: 10.1371/journal.pone.0321751 (PMC12002469; doi:10.1371/journal.pone.0321751)
Supplement: S3 File — (ZIP) [file pone.0321751.s003.zip › 分子对接6/MAPK8/MAPK-0546/results/MOL000546_4qtd_out08.pdbqt]

MODEL 1
REMARK VINA RESULT:      -8.0      0.000      0.000
REMARK  1 active torsions:
REMARK  status: ('A' for Active; 'I' for Inactive)
REMARK    1  A    between atoms: C_29  and  O_30 
ROOT
ATOM      1  C   <1> d   1      14.996  20.295  -0.118  0.00  0.00     0.168 C 
ATOM      2  C   <1> d   1      15.934  19.055  -0.011  0.00  0.00     0.051 C 
ATOM      3  O   <1> d   1      13.705  19.732  -0.376  0.00  0.00    -0.349 OA
ATOM      4  C   <1> d   1      15.439  21.269  -1.238  0.00  0.00     0.069 C 
ATOM      5  O   <1> d   1      14.904  20.995   1.139  0.00  0.00    -0.354 OA
ATOM      6  C   <1> d   1      14.953  17.881   0.249  0.00  0.00     0.032 C 
ATOM      7  C   <1> d   1      16.987  19.217   1.122  0.00  0.00     0.016 C 
ATOM      8  C   <1> d   1      13.581  18.571   0.453  0.00  0.00     0.131 C 
ATOM      9  C   <1> d   1      14.452  22.456  -1.330  0.00  0.00     0.011 C 
ATOM     10  C   <1> d   1      13.942  22.068   1.112  0.00  0.00     0.175 C 
ATOM     11  C   <1> d   1      14.662  16.849  -0.894  0.00  0.00    -0.033 C 
ATOM     12  C   <1> d   1      12.495  17.583  -0.057  0.00  0.00     0.038 C 
ATOM     13  C   <1> d   1      14.335  23.133   0.058  0.00  0.00     0.005 C 
ATOM     14  C   <1> d   1      13.313  16.303  -0.355  0.00  0.00     0.001 C 
ATOM     15  C   <1> d   1      15.644  15.646  -0.950  0.00  0.00     0.010 C 
ATOM     16  C   <1> d   1      14.554  17.523  -2.307  0.00  0.00     0.016 C 
ATOM     17  C   <1> d   1      13.304  24.292   0.014  0.00  0.00     0.012 C 
ATOM     18  C   <1> d   1      12.661  15.205  -1.241  0.00  0.00    -0.001 C 
ATOM     19  C   <1> d   1      15.085  14.517  -1.868  0.00  0.00     0.007 C 
ATOM     20  C   <1> d   1      13.658  14.024  -1.452  0.00  0.00     0.003 C 
ATOM     21  C   <1> d   1      11.379  14.673  -0.550  0.00  0.00     0.033 C 
ATOM     22  C   <1> d   1      13.043  12.902  -2.379  0.00  0.00    -0.017 C 
ATOM     23  C   <1> d   1      10.887  13.387  -1.155  0.00  0.00    -0.023 C 
ATOM     24  C   <1> d   1      11.608  12.591  -1.959  0.00  0.00    -0.072 C 
ATOM     25  C   <1> d   1      13.903  11.601  -2.235  0.00  0.00     0.016 C 
ATOM     26  C   <1> d   1      13.015  13.340  -3.879  0.00  0.00     0.020 C 
ATOM     27  C   <1> d   1      10.978  11.313  -2.497  0.00  0.00     0.066 C 
ATOM     28  C   <1> d   1      13.273  10.339  -2.882  0.00  0.00     0.033 C 
ATOM     29  C   <1> d   1      11.878  10.079  -2.268  0.00  0.00     0.122 C 
ENDROOT
BRANCH  29  30
ATOM     30  O   <1> d   1      11.255   8.944  -2.899  0.00  0.00    -0.395 OA
ATOM     31  H   <1> d   1      11.715   8.650  -3.679  0.00  0.00     0.210 HD
ENDBRANCH  29  30
TORSDOF 1
ENDMDL
