# Supplementary material for: Ferroptosis regulation by traditional chinese medicine for ischemic stroke intervention based on network pharmacology and data mining
Source: PLoS One. 2025 Apr 16;20(4):e0321751. doi: 10.1371/journal.pone.0321751 (PMC12002469; doi:10.1371/journal.pone.0321751)
Supplement: S3 File — (ZIP) [file pone.0321751.s003.zip › 分子对接6/MAPK8/MAPK-0546/results/MOL000546_4qtd_out09.pdb]

REMARK Generated by AMDock from AutoDock Vina result
MODEL        9
REMARK ENERGY   =   -7.0
HETATM   1  C   <1> d   1      22.861  35.221  10.578  0.00  0.00           C
HETATM   2  C   <1> d   1      21.713  34.247  10.981  0.00  0.00           C
HETATM   3  O   <1> d   1      23.759  35.178  11.692  0.00  0.00           O
HETATM   4  C   <1> d   1      22.343  36.655  10.305  0.00  0.00           C
HETATM   5  O   <1> d   1      23.589  34.731   9.434  0.00  0.00           O
HETATM   6  C   <1> d   1      22.346  33.388  12.107  0.00  0.00           C
HETATM   7  C   <1> d   1      21.225  33.392   9.777  0.00  0.00           C
HETATM   8  C   <1> d   1      23.837  33.813  12.116  0.00  0.00           C
HETATM   9  C   <1> d   1      23.525  37.588   9.952  0.00  0.00           C
HETATM  10  C   <1> d   1      24.740  35.539   9.116  0.00  0.00           C
HETATM  11  C   <1> d   1      21.907  33.614  13.594  0.00  0.00           C
HETATM  12  C   <1> d   1      24.342  33.666  13.578  0.00  0.00           C
HETATM  13  C   <1> d   1      24.315  36.987   8.764  0.00  0.00           C
HETATM  14  C   <1> d   1      23.145  32.984  14.285  0.00  0.00           C
HETATM  15  C   <1> d   1      20.672  32.784  14.041  0.00  0.00           C
HETATM  16  C   <1> d   1      21.690  35.130  13.938  0.00  0.00           C
HETATM  17  C   <1> d   1      25.546  37.869   8.425  0.00  0.00           C
HETATM  18  C   <1> d   1      23.099  33.009  15.838  0.00  0.00           C
HETATM  19  C   <1> d   1      20.522  32.803  15.592  0.00  0.00           C
HETATM  20  C   <1> d   1      21.802  32.309  16.347  0.00  0.00           C
HETATM  21  C   <1> d   1      24.337  32.267  16.407  0.00  0.00           C
HETATM  22  C   <1> d   1      21.701  32.344  17.924  0.00  0.00           C
HETATM  23  C   <1> d   1      24.195  31.942  17.868  0.00  0.00           C
HETATM  24  C   <1> d   1      23.042  31.966  18.552  0.00  0.00           C
HETATM  25  C   <1> d   1      20.619  31.312  18.385  0.00  0.00           C
HETATM  26  C   <1> d   1      21.316  33.766  18.449  0.00  0.00           C
HETATM  27  C   <1> d   1      23.049  31.608  20.032  0.00  0.00           C
HETATM  28  C   <1> d   1      20.593  31.047  19.914  0.00  0.00           C
HETATM  29  C   <1> d   1      21.980  30.550  20.381  0.00  0.00           C
HETATM  30  O   <1> d   1      21.988  30.355  21.809  0.00  0.00           O
HETATM  31  H   <1> d   1      21.391  29.671  22.096  0.00  0.00           H
ENDMDL
