# Supplementary material for: Ferroptosis regulation by traditional chinese medicine for ischemic stroke intervention based on network pharmacology and data mining
Source: PLoS One. 2025 Apr 16;20(4):e0321751. doi: 10.1371/journal.pone.0321751 (PMC12002469; doi:10.1371/journal.pone.0321751)
Supplement: S3 File — (ZIP) [file pone.0321751.s003.zip › 分子对接6/MAPK8/MAPK-0546/results/MOL000546_4qtd_out09.pdbqt]

MODEL 1
REMARK VINA RESULT:      -7.0      0.000      0.000
REMARK  1 active torsions:
REMARK  status: ('A' for Active; 'I' for Inactive)
REMARK    1  A    between atoms: C_29  and  O_30 
ROOT
ATOM      1  C   <1> d   1      22.861  35.221  10.578  0.00  0.00     0.168 C 
ATOM      2  C   <1> d   1      21.713  34.247  10.981  0.00  0.00     0.051 C 
ATOM      3  O   <1> d   1      23.759  35.178  11.692  0.00  0.00    -0.349 OA
ATOM      4  C   <1> d   1      22.343  36.655  10.305  0.00  0.00     0.069 C 
ATOM      5  O   <1> d   1      23.589  34.731   9.434  0.00  0.00    -0.354 OA
ATOM      6  C   <1> d   1      22.346  33.388  12.107  0.00  0.00     0.032 C 
ATOM      7  C   <1> d   1      21.225  33.392   9.777  0.00  0.00     0.016 C 
ATOM      8  C   <1> d   1      23.837  33.813  12.116  0.00  0.00     0.131 C 
ATOM      9  C   <1> d   1      23.525  37.588   9.952  0.00  0.00     0.011 C 
ATOM     10  C   <1> d   1      24.740  35.539   9.116  0.00  0.00     0.175 C 
ATOM     11  C   <1> d   1      21.907  33.614  13.594  0.00  0.00    -0.033 C 
ATOM     12  C   <1> d   1      24.342  33.666  13.578  0.00  0.00     0.038 C 
ATOM     13  C   <1> d   1      24.315  36.987   8.764  0.00  0.00     0.005 C 
ATOM     14  C   <1> d   1      23.145  32.984  14.285  0.00  0.00     0.001 C 
ATOM     15  C   <1> d   1      20.672  32.784  14.041  0.00  0.00     0.010 C 
ATOM     16  C   <1> d   1      21.690  35.130  13.938  0.00  0.00     0.016 C 
ATOM     17  C   <1> d   1      25.546  37.869   8.425  0.00  0.00     0.012 C 
ATOM     18  C   <1> d   1      23.099  33.009  15.838  0.00  0.00    -0.001 C 
ATOM     19  C   <1> d   1      20.522  32.803  15.592  0.00  0.00     0.007 C 
ATOM     20  C   <1> d   1      21.802  32.309  16.347  0.00  0.00     0.003 C 
ATOM     21  C   <1> d   1      24.337  32.267  16.407  0.00  0.00     0.033 C 
ATOM     22  C   <1> d   1      21.701  32.344  17.924  0.00  0.00    -0.017 C 
ATOM     23  C   <1> d   1      24.195  31.942  17.868  0.00  0.00    -0.023 C 
ATOM     24  C   <1> d   1      23.042  31.966  18.552  0.00  0.00    -0.072 C 
ATOM     25  C   <1> d   1      20.619  31.312  18.385  0.00  0.00     0.016 C 
ATOM     26  C   <1> d   1      21.316  33.766  18.449  0.00  0.00     0.020 C 
ATOM     27  C   <1> d   1      23.049  31.608  20.032  0.00  0.00     0.066 C 
ATOM     28  C   <1> d   1      20.593  31.047  19.914  0.00  0.00     0.033 C 
ATOM     29  C   <1> d   1      21.980  30.550  20.381  0.00  0.00     0.122 C 
ENDROOT
BRANCH  29  30
ATOM     30  O   <1> d   1      21.988  30.355  21.809  0.00  0.00    -0.395 OA
ATOM     31  H   <1> d   1      21.391  29.671  22.096  0.00  0.00     0.210 HD
ENDBRANCH  29  30
TORSDOF 1
ENDMDL
