# Supplementary material for: Ferroptosis regulation by traditional chinese medicine for ischemic stroke intervention based on network pharmacology and data mining
Source: PLoS One. 2025 Apr 16;20(4):e0321751. doi: 10.1371/journal.pone.0321751 (PMC12002469; doi:10.1371/journal.pone.0321751)
Supplement: S3 File — (ZIP) [file pone.0321751.s003.zip › 分子对接6/MAPK8/MAPK-0546/results/MOL000546_4qtd_out10.pdbqt]

MODEL 1
REMARK VINA RESULT:      -9.3      0.000      0.000
REMARK  1 active torsions:
REMARK  status: ('A' for Active; 'I' for Inactive)
REMARK    1  A    between atoms: C_29  and  O_30 
ROOT
ATOM      1  C   <1> d   1      21.351  25.174  27.088  0.00  0.00     0.168 C 
ATOM      2  C   <1> d   1      22.896  24.978  27.141  0.00  0.00     0.051 C 
ATOM      3  O   <1> d   1      20.827  23.900  27.476  0.00  0.00    -0.349 OA
ATOM      4  C   <1> d   1      20.862  25.601  25.682  0.00  0.00     0.069 C 
ATOM      5  O   <1> d   1      20.909  26.127  28.077  0.00  0.00    -0.354 OA
ATOM      6  C   <1> d   1      23.071  23.715  28.025  0.00  0.00     0.032 C 
ATOM      7  C   <1> d   1      23.622  26.223  27.724  0.00  0.00     0.016 C 
ATOM      8  C   <1> d   1      21.642  23.419  28.549  0.00  0.00     0.131 C 
ATOM      9  C   <1> d   1      19.322  25.739  25.676  0.00  0.00     0.011 C 
ATOM     10  C   <1> d   1      19.473  26.233  28.147  0.00  0.00     0.175 C 
ATOM     11  C   <1> d   1      23.492  22.359  27.364  0.00  0.00    -0.033 C 
ATOM     12  C   <1> d   1      21.540  21.879  28.738  0.00  0.00     0.038 C 
ATOM     13  C   <1> d   1      18.891  26.718  26.795  0.00  0.00     0.005 C 
ATOM     14  C   <1> d   1      22.991  21.407  28.482  0.00  0.00     0.001 C 
ATOM     15  C   <1> d   1      25.027  22.143  27.244  0.00  0.00     0.010 C 
ATOM     16  C   <1> d   1      22.804  22.123  25.973  0.00  0.00     0.016 C 
ATOM     17  C   <1> d   1      17.344  26.832  26.855  0.00  0.00     0.012 C 
ATOM     18  C   <1> d   1      23.232  19.898  28.200  0.00  0.00    -0.001 C 
ATOM     19  C   <1> d   1      25.353  20.656  26.906  0.00  0.00     0.007 C 
ATOM     20  C   <1> d   1      24.746  19.638  27.930  0.00  0.00     0.003 C 
ATOM     21  C   <1> d   1      22.781  19.061  29.425  0.00  0.00     0.033 C 
ATOM     22  C   <1> d   1      25.027  18.117  27.604  0.00  0.00    -0.017 C 
ATOM     23  C   <1> d   1      23.295  17.648  29.382  0.00  0.00    -0.023 C 
ATOM     24  C   <1> d   1      24.286  17.216  28.590  0.00  0.00    -0.072 C 
ATOM     25  C   <1> d   1      26.564  17.849  27.732  0.00  0.00     0.016 C 
ATOM     26  C   <1> d   1      24.554  17.736  26.164  0.00  0.00     0.020 C 
ATOM     27  C   <1> d   1      24.704  15.752  28.656  0.00  0.00     0.066 C 
ATOM     28  C   <1> d   1      26.960  16.349  27.698  0.00  0.00     0.033 C 
ATOM     29  C   <1> d   1      26.230  15.589  28.829  0.00  0.00     0.122 C 
ENDROOT
BRANCH  29  30
ATOM     30  O   <1> d   1      26.543  14.184  28.774  0.00  0.00    -0.395 OA
ATOM     31  H   <1> d   1      27.133  13.905  29.466  0.00  0.00     0.210 HD
ENDBRANCH  29  30
TORSDOF 1
ENDMDL
