# Supplementary material for: Ferroptosis regulation by traditional chinese medicine for ischemic stroke intervention based on network pharmacology and data mining
Source: PLoS One. 2025 Apr 16;20(4):e0321751. doi: 10.1371/journal.pone.0321751 (PMC12002469; doi:10.1371/journal.pone.0321751)
Supplement: S3 File — (ZIP) [file pone.0321751.s003.zip › 分子对接6/MAPK8/MAPK-2714/input/4qtd_autolig.gpf]

npts 54 63 80                        # num.grid points in xyz
gridfld 4qtd_h.maps.fld              # grid_data_file
spacing 1.000                        # spacing(A)
receptor_types A C HD N NA OA SA     # receptor atom types
ligand_types A HD OA                 # ligand atom types
receptor 4qtd_h.pdbqt                # macromolecule
gridcenter 15.6835 15.491 27.5525    # xyz-coordinates or auto
smooth 0.5                           # store minimum energy w/in rad(A)
map 4qtd_h.A.map                     # atom-specific affinity map
map 4qtd_h.HD.map                    # atom-specific affinity map
map 4qtd_h.OA.map                    # atom-specific affinity map
elecmap 4qtd_h.e.map                 # electrostatic potential map
dsolvmap 4qtd_h.d.map              # desolvation potential map
dielectric -0.1465                   # <0, AD4 distance-dep.diel;>0, constant
