# Supplementary material for: Ferroptosis regulation by traditional chinese medicine for ischemic stroke intervention based on network pharmacology and data mining
Source: PLoS One. 2025 Apr 16;20(4):e0321751. doi: 10.1371/journal.pone.0321751 (PMC12002469; doi:10.1371/journal.pone.0321751)
Supplement: S3 File — (ZIP) [file pone.0321751.s003.zip › 分子对接6/MAPK8/MAPK-2714/input/4qtd_h.A.map]

GRID_PARAMETER_FILE 4qtd_autolig.gpf
GRID_DATA_FILE 4qtd_h.maps.fld
MACROMOLECULE 4qtd_h.pdbqt
SPACING 1.000
NELEMENTS 54 62 80
CENTER 15.684 15.491 27.552
0.
0.
0.
0.
0.
0.
0.
0.
0.
0.
0.
0.
0.
0.
0.
0.
0.
0.
0.
0.
0.
0.
0.
0.
0.
0.
0.
0.
0.
0.
0.
0.
0.
0.
0.
0.
0.
0.
0.
0.
0.
0.
0.
0.
0.
0.
0.
0.
0.
0.
0.
0.
0.
0.
0.
0.
0.
0.
0.
0.
0.
0.
0.
0.
0.
0.
0.
0.
0.
0.
0.
0.
0.
0.
0.
0.
0.
0.
0.
0.
0.
0.
0.
0.
0.
0.
0.
0.
0.
0.
0.
0.
0.
0.
0.
0.
0.
0.
0.
0.
0.
0.
0.
0.
0.
0.
0.
0.
0.
0.
0.
0.
0.
0.
0.
0.
0.
0.
0.
0.
0.
0.
0.
0.
0.
0.
0.
0.
0.
0.
0.
0.
0.
0.
0.
0.
0.
0.
0.
0.
0.
0.
0.
0.
0.
0.
0.
0.
0.
0.
0.
0.
0.
0.
0.
0.
0.
0.
0.
0.
0.
0.
0.
0.
0.
0.
0.
0.
0.
0.
0.
0.
0.
0.
0.
0.
0.
0.
0.
0.
0.
0.
0.
0.
0.
0.
0.
0.
0.
0.
0.
0.
0.
0.
0.
0.
0.
0.
0.
0.
0.
0.
0.
0.
0.
0.
0.
0.
0.
0.
0.
0.
0.
0.
0.
0.
0.
0.
0.
0.
0.
0.
0.
0.
0.
0.
0.
0.
0.
0.
0.
0.
0.
0.
0.
0.
0.
0.
0.
0.
0.
0.
0.
0.
0.
0.
0.
0.
0.
0.
0.
0.
0.
0.
0.
0.
0.
0.
0.
0.
0.
0.
0.
0.
0.
0.
0.
0.
0.
0.
0.
0.
0.
0.
0.
0.
0.
0.
0.
0.
0.
0.
0.
0.
0.
0.
0.
0.
0.
0.
0.
0.
0.
0.
0.
0.
0.
0.
0.
0.
0.
0.
0.
0.
0.
0.
0.
0.
0.
0.
0.
0.
0.
0.
0.
0.
0.
0.
0.
0.
0.
0.
0.
0.
0.
0.
0.
0.
0.
0.
0.
0.
0.
0.
0.
0.
0.
0.
0.
0.
0.
0.
0.
0.
0.
0.
0.
0.
0.
0.
0.
0.
0.
0.
0.
0.
0.
0.
0.
0.
0.
0.
0.
0.
0.
0.
0.
0.
0.
0.
0.
0.
0.
0.
0.
0.
0.
0.
0.
0.
0.
0.
0.
0.
0.
0.
0.
0.
0.
0.
0.
0.
0.
0.
0.
0.
0.
0.
0.
0.
0.
0.
0.
0.
0.
0.
0.
0.
0.
0.
0.
0.
0.
0.
0.
0.
0.
0.
0.
0.
0.
0.
0.
0.
0.
0.
0.
0.
0.
0.
0.
0.
0.
0.
0.
0.
0.
0.
0.
0.
0.
0.
0.
0.
0.
0.
0.
0.
0.
0.
0.
0.
0.
0.
0.
0.
0.
0.
0.
0.
0.
0.
0.
0.
0.
0.
0.
0.
0.
0.
0.
0.
0.
0.
0.
0.
0.
0.
0.
0.
0.
0.
0.
0.
0.
0.
0.
0.
0.
0.
0.
0.
0.
0.
0.
0.
0.
0.
0.
0.
0.
0.
0.
0.
0.
0.
0.
0.
0.
0.
0.
0.
0.
0.
0.
0.
0.
0.
0.
0.
0.
0.
0.
0.
0.
0.
0.
0.
0.
0.
0.
0.
0.
0.
0.
0.
0.
0.
0.
0.
0.
0.
0.
0.
0.
0.
0.
0.
0.
0.
0.
0.
0.
0.
0.
0.
0.
0.
0.
0.
0.
0.
0.
0.
0.
0.
0.
0.
0.
0.
0.
0.
0.
0.
0.
0.
0.
0.
0.
0.
0.
0.
0.
0.
0.
0.
0.
0.
0.
0.
0.
0.
0.
0.
0.
0.
0.
0.
0.
0.
0.
0.
0.
0.
0.
0.
0.
0.
0.
0.
0.
0.
0.
0.
0.
0.
0.
0.
0.
0.
0.
0.
0.
0.
0.
0.
0.
0.
0.
0.
0.
0.
0.
0.
0.
0.
0.
0.
0.
0.
0.
0.
0.
0.
0.
0.
0.
0.
0.
0.
0.
0.
0.
0.
0.
0.
0.
0.
0.
0.
0.
0.
0.
0.
0.
0.
0.
0.
0.
0.
0.
0.
0.
0.
0.
0.
0.
0.
0.
0.
0.
0.
0.
0.
0.
0.
0.
0.
0.
0.
0.
0.
0.
0.
0.
0.
0.
0.
0.
0.
0.
0.
0.
0.
0.
0.
0.
0.
0.
0.
0.
0.
0.
0.
0.
0.
0.
0.
0.
0.
0.
0.
0.
0.
0.
0.
0.
0.
0.
0.
0.
0.
0.
0.
0.
0.
0.
0.
0.
0.
0.
0.
0.
0.
0.
0.
0.
0.
0.
0.
0.
0.
0.
0.
0.
0.
0.
0.
0.
0.
0.
0.
0.
0.
0.
0.
0.
0.
0.
0.
0.
0.
0.
0.
0.
0.
0.
0.
0.
0.
0.
0.
0.
0.
0.
0.
0.
0.
0.
0.
0.
0.
0.
0.
0.
0.
0.
0.
0.
0.
0.
0.
0.
0.
0.
0.
0.
0.
0.
0.
0.
0.
0.
0.
0.
0.
0.
0.
0.
0.
0.
0.
0.
0.
0.
0.
0.
0.
0.
0.
0.
0.
0.
0.
0.
0.
0.
0.
0.
0.
0.
0.
0.
0.
0.
0.
0.
0.
0.
0.
0.
0.
0.
0.
0.
0.
0.
0.
0.
0.
0.
0.
0.
0.
0.
0.
0.
0.
0.
0.
0.
0.
0.
0.
0.
0.
0.
0.
0.
0.
0.
0.
0.
0.
0.
0.
0.
0.
0.
0.
0.
0.
0.
0.
0.
0.
0.
0.
0.
0.
0.
0.
0.
0.
0.
0.
0.
0.
0.
0.
0.
0.
0.
0.
0.
0.
0.
0.
0.
0.
0.
0.
0.
0.
0.
0.
0.
0.
0.
0.
0.
0.
0.
0.
0.
0.
0.
0.
0.
0.
0.
0.
0.
0.
0.
0.
0.
0.
0.
0.
0.
0.
0.
0.
0.
0.
0.
0.
0.
0.
0.
0.
0.
0.
0.
0.
0.
0.
0.
0.
0.
0.
0.
0.
0.
0.
0.
0.
0.
0.
0.
0.
0.
0.
0.
0.
0.
0.
0.
0.
0.
0.
0.
0.
0.
0.
0.
0.
0.
0.
0.
0.
0.
0.
0.
0.
0.
0.
0.
0.
0.
0.
0.
0.
0.
0.
0.
0.
0.
0.
0.
0.
0.
0.001
0.003
0.002
0.004
0.004
0.003
0.003
0.
0.
0.
0.
0.
0.
0.
0.
0.
0.
0.
0.
0.
0.
0.
0.
0.
0.
0.
0.
0.
0.
0.
0.
0.
0.
0.
0.
0.
0.
0.
0.
0.
0.
0.
0.
0.
0.
0.
0.
0.
0.
0.
0.
0.
0.
0.
0.003
0.003
0.004
0.005
0.005
0.005
0.005
0.004
0.004
0.003
0.
0.
0.
0.
0.
0.
0.
0.
0.
0.
0.
0.
0.
0.
0.
0.
0.
0.
0.
0.
0.
0.
0.
0.
0.
0.
0.
0.
0.
0.
0.
0.
0.
0.
0.
0.
0.
0.
0.
0.
0.
0.
0.
0.
0.002
0.003
0.005
0.005
0.005
0.005
0.005
0.005
0.006
0.005
0.002
0.001
0.
0.
0.
0.
0.
0.
0.
0.
0.
0.
0.
0.
0.
0.
0.
0.
0.
0.
0.
0.
0.
0.
0.
0.
0.
0.
0.
0.
0.
0.
0.
0.
0.
0.
0.
0.
0.
0.
0.
0.
0.
0.
0.001
0.002
0.004
0.004
0.005
0.004
0.004
0.004
0.005
0.005
0.006
0.005
0.002
0.
0.
0.
0.
0.
0.
0.
0.
0.
0.
0.
0.
0.
0.
0.
0.
0.
0.
0.
0.
0.
0.
0.
0.
0.
0.
0.
0.
0.
0.
0.
0.
0.
0.
0.
0.
0.
0.
0.
0.
0.
0.
0.002
0.002
0.004
0.004
0.001
-0.003
-0.004
-0.002
0.001
0.004
0.005
0.005
0.003
0.002
0.
0.
0.
0.
0.
0.
0.
0.
0.
0.
0.
0.
0.
0.
0.
0.
0.
0.
0.
0.
0.
0.
0.
0.
0.
0.
0.
0.
0.
0.
0.
0.
0.
0.
0.
0.
0.
0.
0.
0.
0.
0.003
0.002
0.004
0.001
-0.004
-0.009
-0.012
-0.011
-0.004
0.001
0.005
0.005
0.004
0.003
0.
0.
0.
0.
0.
0.
0.
0.
0.
0.
0.
0.
0.
0.
0.
0.
0.
0.
0.
0.
0.
0.
0.
0.
0.
0.
0.
0.
0.
0.
0.
0.
0.
0.
0.
0.
0.
0.
0.
0.
0.
0.002
0.002
0.003
-0.001
-0.008
-0.015
-0.019
-0.017
-0.010
-0.002
0.002
0.004
0.003
0.003
0.
0.
0.
0.
0.
0.
0.
0.
0.
0.
0.
0.
0.
0.
0.
0.
0.
0.
0.
0.
0.
0.
0.
0.
0.
0.
0.
0.
0.
0.
0.
0.
0.
0.
0.
0.
0.
0.
0.
0.
0.
-0.001
0.000
0.000
-0.003
-0.009
-0.016
-0.020
-0.018
-0.011
-0.002
0.002
0.004
0.003
0.003
0.
0.
0.
0.
0.
0.
0.
0.
0.
0.
0.
0.
0.
0.
0.
0.
0.
0.
0.
0.
0.
0.
0.
0.
0.
0.
0.
0.
0.
0.
0.
0.
0.
0.
0.
0.
0.
0.
0.
0.
0.
0.000
0.000
-0.001
-0.003
-0.008
-0.013
-0.016
-0.014
-0.007
-0.002
0.001
0.004
0.003
0.002
0.
0.
0.
0.
0.
0.
0.
0.
0.
0.
0.
0.
0.
0.
0.
0.
0.
0.
0.
0.
0.
0.
0.
0.
0.
0.
0.
0.
0.
0.
0.
0.
0.
0.
0.
0.
0.
0.
0.
0.
0.
0.000
-0.002
0.001
-0.001
-0.003
-0.009
-0.010
-0.007
-0.004
-0.001
0.001
0.002
0.002
0.001
0.
0.
0.
0.
0.
0.
0.
0.
0.
0.
0.
0.
0.
0.
0.
0.
0.
0.
0.
0.
0.
0.
0.
0.
0.
0.
0.
0.
0.
0.
0.
0.
0.
0.
0.
0.
0.
0.
0.
0.
0.
-0.001
0.000
-0.001
-0.001
-0.001
-0.003
-0.004
-0.003
-0.001
0.000
0.001
0.002
0.003
0.
0.
0.
0.
0.
0.
0.
0.
0.
0.
0.
0.
0.
0.
0.
0.
0.
0.
0.
0.
0.
0.
0.
0.
0.
0.
0.
0.
0.
0.
0.
0.
0.
0.
0.
0.
0.
0.
0.
0.
0.
0.
0.
-0.001
0.001
0.000
0.000
-0.001
-0.001
-0.001
0.000
0.001
0.001
0.003
0.
0.
0.
0.
0.
0.
0.
0.
0.
0.
0.
0.
0.
0.
0.
0.
0.
0.
0.
0.
0.
0.
0.
0.
0.
0.
0.
0.
0.
0.
0.
0.
0.
0.
0.
0.
0.
0.
0.
0.
0.
0.
0.
0.
0.
-0.001
-0.001
-0.003
-0.003
-0.002
-0.002
-0.001
0.001
0.001
0.
0.
0.
0.
0.
0.
0.
0.
0.
0.
0.
0.
0.
0.
0.
0.
0.
0.
0.
0.
0.
0.
0.
0.
0.
0.
0.
0.
0.
0.
0.
0.
0.
0.
0.
0.
0.
0.
0.
0.
0.
0.
0.
0.
0.
0.
-0.002
-0.003
-0.005
-0.004
-0.004
-0.003
-0.003
-0.002
0.
0.
0.
0.
0.
0.
0.
0.
0.
0.
0.
0.
0.
0.
0.
0.
0.
0.
0.
0.
0.
0.
0.
0.
0.
0.
0.
0.
0.
0.
0.
0.
0.
0.
0.
0.
0.
0.
0.
0.
0.
0.
0.
0.
0.
0.
-0.002
-0.003
-0.006
-0.008
-0.008
-0.008
-0.007
-0.004
-0.003
-0.002
0.
0.
0.
0.
0.
0.
0.
0.
0.
0.
0.
0.
0.
0.
0.
0.
0.
0.
0.
0.
0.
0.
0.
0.
0.
0.
0.
0.
0.
0.
0.
0.
0.
0.
0.
0.
0.
0.
0.
0.
0.
0.
0.
0.
-0.002
-0.003
-0.006
-0.009
-0.011
-0.011
-0.010
-0.008
-0.005
-0.004
-0.002
0.
0.
0.
0.
0.
0.
0.
0.
0.
0.
0.
0.
0.
0.
0.
0.
0.
0.
0.
0.
0.
0.
0.
0.
0.
0.
0.
0.
0.
0.
0.
0.
0.
0.
0.
0.
0.
0.
0.
0.
0.
0.
0.
0.
-0.002
-0.005
-0.008
-0.011
-0.013
-0.015
-0.013
-0.010
-0.007
-0.004
-0.002
-0.002
0.
0.
0.
0.
0.
0.
0.
0.
0.
0.
0.
0.
0.
0.
0.
0.
0.
0.
0.
0.
0.
0.
0.
0.
0.
0.
0.
0.
0.
0.
0.
0.
0.
0.
0.
0.
0.
0.
0.
0.
0.
0.
0.
-0.002
-0.005
-0.009
-0.012
-0.014
-0.016
-0.015
-0.011
-0.008
-0.005
-0.002
-0.002
0.
0.
0.
0.
0.
0.
0.
0.
0.
0.
0.
0.
0.
0.
0.
0.
0.
0.
0.
0.
0.
0.
0.
0.
0.
0.
0.
0.
0.
0.
0.
0.
0.
0.
0.
0.
0.
0.
0.
0.
0.
0.
0.
-0.002
-0.005
-0.008
-0.011
-0.014
-0.015
-0.014
-0.011
-0.007
-0.004
-0.002
-0.001
0.
0.
0.
0.
0.
0.
0.
0.
0.
0.
0.
0.
0.
0.
0.
0.
0.
0.
0.
0.
0.
0.
0.
0.
0.
0.
0.
0.
0.
0.
0.
0.
0.
0.
0.
0.
0.
0.
0.
0.
0.
0.
0.
-0.002
-0.004
-0.007
-0.009
-0.011
-0.013
-0.012
-0.009
-0.006
-0.004
-0.001
-0.001
0.
0.
0.
0.
0.
0.
0.
0.
0.
0.
0.
0.
0.
0.
0.
0.
0.
0.
0.
0.
0.
0.
0.
0.
0.
0.
0.
0.
0.
0.
0.
0.
0.
0.
0.
0.
0.
0.
0.
0.
0.
0.
0.
0.
-0.003
-0.005
-0.006
-0.007
-0.009
-0.008
-0.007
-0.005
-0.002
-0.002
0.
0.
0.
0.
0.
0.
0.
0.
0.
0.
0.
0.
0.
0.
0.
0.
0.
0.
0.
0.
0.
0.
0.
0.
0.
0.
0.
0.
0.
0.
0.
0.
0.
0.
0.001
0.001
0.
0.
0.
0.
0.
0.
0.
0.
0.
-0.002
-0.003
-0.005
-0.006
-0.008
-0.008
-0.007
-0.005
-0.002
0.000
-0.001
0.
0.
0.
0.
0.
0.
0.
0.
0.
0.
0.
0.
0.
0.
0.
0.
0.
0.
0.
0.
0.
0.
0.
0.
0.
0.
0.
0.
0.
0.
0.
0.001
0.001
0.001
0.002
0.002
0.002
-0.001
-0.001
-0.003
-0.001
0.
0.
0.
0.
-0.002
-0.005
-0.006
-0.007
-0.008
-0.008
-0.005
-0.002
-0.001
-0.001
0.
0.
0.
0.
0.
0.
0.
0.
0.
0.
0.
0.
0.
0.
0.
0.
0.
0.
0.
0.
0.
0.
0.
0.
0.
0.
0.
0.
0.
0.
0.001
0.001
0.001
0.002
0.002
0.002
-0.001
-0.001
-0.004
-0.005
-0.004
-0.004
-0.003
0.
0.
0.
-0.005
-0.007
-0.009
-0.011
-0.007
-0.006
-0.004
-0.002
-0.001
0.
0.
0.
0.
0.
0.
0.
0.
0.
0.
0.
0.
0.
0.
0.
0.
0.
0.
0.
0.
0.
0.
0.
0.
0.
0.
0.
0.
0.
0.001
0.001
0.001
0.000
0.001
0.001
-0.001
-0.002
-0.004
-0.005
-0.006
-0.006
-0.005
-0.004
-0.002
0.
-0.005
-0.007
-0.008
-0.009
-0.011
-0.010
-0.007
-0.005
-0.002
0.000
0.
0.
0.
0.
0.
0.
0.
0.
0.
0.
0.
0.
0.
0.
0.
0.
0.
0.
0.
0.
0.
0.
0.
0.
0.
0.
0.
0.
0.
0.001
0.001
0.001
0.001
0.001
0.001
-0.002
-0.005
-0.007
-0.008
-0.010
-0.009
-0.006
-0.005
-0.003
-0.002
-0.006
-0.008
-0.010
-0.012
-0.011
-0.011
-0.006
-0.005
-0.003
0.001
0.
0.
0.
0.
0.
0.
0.
0.
0.
0.
0.
0.
0.
0.
0.
0.
0.
0.
0.
0.
0.
0.
0.
0.
0.
0.
0.
0.
0.
0.001
0.002
0.001
0.000
0.001
-0.001
-0.005
-0.007
-0.009
-0.009
-0.012
-0.011
-0.009
-0.005
-0.004
-0.002
-0.007
-0.009
-0.011
-0.012
-0.011
-0.010
-0.007
-0.004
-0.003
0.001
0.
0.
0.
0.
0.
0.
0.
0.
0.
0.
0.
0.
0.
0.
0.
0.
0.
0.
0.
0.
0.
0.
0.
0.
0.
0.
0.
0.
0.
0.001
0.002
0.001
0.000
0.001
-0.001
-0.005
-0.007
-0.009
-0.011
-0.013
-0.012
-0.009
-0.005
-0.003
-0.003
-0.004
-0.007
-0.009
-0.012
-0.012
-0.009
-0.007
-0.004
-0.002
0.001
0.
0.
0.
0.
0.
0.
0.
0.
0.
0.
0.
0.
0.
0.
0.
0.
0.
0.
0.
0.
0.
0.
0.
0.
0.
0.
0.
0.
0.
0.001
0.001
0.002
0.001
0.000
-0.003
-0.005
-0.008
-0.009
-0.011
-0.012
-0.011
-0.009
-0.007
-0.001
-0.003
-0.004
-0.005
-0.008
-0.010
-0.010
-0.009
-0.006
-0.003
-0.001
0.
0.
0.
0.
0.
0.
0.
0.
0.
0.
0.
0.
0.
0.
0.
0.
0.
0.
0.
0.
0.
0.
0.
0.
0.
0.
0.
0.
0.
0.
0.
0.001
0.001
0.002
0.001
-0.002
-0.004
-0.006
-0.008
-0.009
-0.010
-0.009
-0.008
-0.003
-0.001
0.001
-0.001
-0.004
-0.005
-0.008
-0.008
-0.007
-0.002
-0.002
0.
0.
0.
0.
0.
0.
0.
0.
0.
0.
0.
0.
0.
0.
0.
0.
0.
0.
0.
0.
0.
0.
0.
0.
0.
0.
0.
0.
0.
0.
0.
0.
0.
0.001
0.001
0.001
0.002
-0.002
-0.004
-0.005
-0.008
-0.008
-0.007
-0.005
-0.002
-0.002
0.001
0.001
-0.001
-0.003
-0.005
-0.005
-0.003
-0.002
0.
0.
0.
0.
0.
0.
0.
0.
0.
0.
0.
0.
0.
0.
0.
0.
0.
0.
0.
0.
0.
0.
0.
0.
0.
0.
0.
0.
0.
0.
0.
0.
0.
0.
0.
0.001
0.001
0.001
0.001
-0.004
-0.005
-0.005
-0.005
-0.005
-0.002
-0.002
0.
0.
0.
-0.001
-0.001
-0.001
-0.001
0.
0.
0.
0.
0.
0.
0.
0.
0.
0.
0.
0.
0.
0.
0.
0.
0.
0.
0.
0.
0.
0.
0.
0.
0.
0.
0.
0.
0.
0.
0.
0.
0.
0.
0.
0.
0.
0.
0.
0.
0.
0.
-0.003
-0.003
-0.003
-0.002
0.
0.
0.
0.
0.
0.
0.
0.
0.
0.
0.
0.
0.
0.
0.
0.
0.
0.
0.
0.
0.
0.
0.
0.
0.
0.
0.
0.
0.
0.
0.
0.
0.
0.
0.
0.
0.
0.
0.
0.
0.
0.
0.
0.
0.
0.
0.
0.
0.
0.
0.
0.
0.
0.
0.
0.
0.
0.
0.
0.
0.
0.
0.
0.
0.
0.
0.
0.
0.
0.
0.
0.
0.
0.
0.
0.
0.
0.
0.
0.
0.
0.
0.
0.
0.
0.
0.
0.
0.
0.
0.
0.
0.
0.
0.
0.
0.
0.
0.
0.
0.
0.
0.
0.
0.
0.
0.
0.
0.
0.
0.
0.
0.
0.
0.
0.
0.
0.
0.
0.
0.
0.
0.
0.
0.
0.
0.
0.
0.
0.
0.
0.
0.
0.
0.
0.
0.
0.
0.
0.
0.
0.
0.
0.
0.
0.
0.
0.
0.
0.
0.
0.
0.
0.
0.
0.
0.
0.
0.
0.
0.
0.
0.
0.
0.
0.
0.
0.
0.
0.
0.
0.
0.
0.
0.
0.
0.
0.
0.
0.
0.
0.
0.
0.
0.
0.
0.
0.
0.
0.
0.
0.
0.
0.
0.
0.
0.
0.
0.
0.
0.
0.
0.
0.
0.
0.
0.
0.
0.
0.
0.
0.
0.
0.
0.
0.
0.
0.
0.
0.
0.
0.
0.
0.
0.
0.
0.
0.
0.
0.
0.
0.
0.
0.
0.
0.
0.
0.
0.
0.
0.
0.
0.
0.
0.
0.
0.
0.
0.
0.
0.
0.
0.
0.
0.
0.
0.
0.
0.
0.
0.
0.
0.
0.
0.
0.
0.
0.
0.
0.
0.
0.
0.
0.
0.
0.
0.
0.
0.
0.
0.
0.
0.
0.
0.
0.
0.
0.
0.
0.
0.
0.
0.
0.
0.
0.
0.
0.
0.
0.
0.
0.
0.
0.
0.
0.
0.
0.
0.
0.
0.
0.
0.
0.
0.
0.
0.
0.
0.
0.
0.
0.
0.
0.
0.
0.
0.
0.
0.
0.
0.
0.
0.
0.
0.
0.
0.
0.
0.
0.
0.
0.
0.
0.
0.
0.
0.
0.
0.
0.
0.
0.
0.
0.
0.
0.
0.
0.
0.
0.
0.
0.
0.
0.
0.
0.
0.
0.
0.
0.
0.
0.
0.
0.
0.
0.
0.
0.
0.
0.
0.
0.
0.
0.
0.
0.
0.
0.
0.
0.
0.
0.
0.
0.
0.
0.
0.
0.
0.
0.
0.
0.
0.
0.
0.
0.
0.
0.
0.
0.
0.
0.
0.
0.
0.
0.
0.
0.
0.
0.
0.
0.
0.
0.
0.
0.
0.
0.
0.
0.
0.
0.
0.
0.
0.
0.
0.
0.
0.
0.
0.
0.
0.
0.
0.
0.
0.
0.
0.
0.
0.
0.
0.
0.
0.
0.
0.
0.
0.
0.
0.
0.
0.
0.
0.
0.
0.
0.
0.
0.
0.
0.
0.
0.
0.
0.
0.
0.
0.
0.
0.
0.
0.
0.
0.
0.
0.
0.
0.
0.
0.
0.
0.
0.
0.
0.
0.
0.
0.
0.
0.
0.
0.
0.
0.
0.
0.
0.
0.
0.
0.
0.
0.
0.
0.
0.
0.
0.
0.
0.
0.
0.
0.
0.
0.
0.
0.
0.
0.
0.
0.
0.
0.
0.
0.
0.
0.
0.
0.
0.
0.
0.
0.
0.
0.
0.
0.
0.
0.
0.
0.
0.
0.
0.
0.
0.
0.
0.
0.
0.
0.
0.
0.
0.
0.
0.
0.
0.
0.
0.
0.
0.
0.
0.
0.
0.
0.
0.
0.
0.
0.
0.
0.
0.
0.
0.
0.
0.
0.
0.
0.
0.
0.
0.
0.
0.
0.
0.
0.
0.
0.
0.
0.
0.
0.
0.
0.
0.
0.
0.
0.
0.
0.
0.
0.
0.
0.
0.
0.
0.
0.
0.
0.
0.
0.
0.
0.
0.
0.
0.
0.
0.
0.
0.
0.
0.
0.
0.
0.
0.
0.
0.
0.
0.
0.
0.
0.
0.
0.
0.
0.
0.
0.
0.
0.
0.
0.
0.
0.
0.
0.
0.
0.
0.
0.
0.
0.
0.
0.
0.
0.
0.
0.
0.
0.
0.
0.
0.
0.
0.
0.
0.
0.
0.
0.
0.
0.
0.
0.
0.
0.
0.
0.
0.
0.
0.
0.
0.
0.
0.
0.
0.
0.
0.
0.
0.
0.
0.
0.
0.
0.
0.
0.
0.
0.
0.
0.
0.
0.
0.
0.
0.
0.
0.
0.
0.
0.
0.
0.
0.
0.
0.
0.
0.
0.
0.
0.
0.
0.
0.
0.
0.
0.
0.
0.
0.
0.
0.
0.
0.
0.
0.
0.
0.
0.
0.
0.
0.
0.
0.
0.
0.
0.
0.
0.
0.
0.
0.
0.
0.
0.
0.
0.
0.
0.
0.
0.
0.
0.
0.
0.
0.
0.
0.
0.
0.
0.
0.
0.
0.
0.
0.
0.
0.
0.
0.
0.
0.
0.
0.
0.
0.
0.
0.
0.
0.
0.
0.
0.
0.
0.
0.
0.
0.
0.
0.
0.
0.
0.
0.
0.
0.
0.
0.
0.
0.
0.
0.
0.
0.
0.
0.
0.
0.
0.
0.
0.
0.
0.
0.
0.
0.
0.
0.
0.
0.
0.
0.
0.
0.
0.
0.
0.
0.
0.
0.
0.
0.
0.
0.
0.
0.
0.
0.
0.
0.
0.
0.
0.
0.
0.
0.
0.
0.
0.
0.001
0.001
0.001
0.001
0.
0.
0.
0.
0.
0.
0.
0.
0.
0.
0.
0.
0.
0.
0.
0.
0.
0.
0.
0.
0.
0.
0.
0.
0.
0.
0.
0.
0.
0.
0.
0.
0.
0.
0.
0.
0.
0.
0.
0.
0.
0.
0.
0.
0.
0.
0.
0.
0.
0.
0.
0.001
0.001
0.001
0.001
0.001
0.001
0.001
0.001
0.
0.
0.
0.
0.
0.
0.
0.
0.
0.
0.
0.
0.
0.
0.
0.
0.
0.
0.
0.
0.
0.
0.
0.
0.
0.
0.
0.
0.
0.
0.
0.
0.
0.
0.
0.
0.
0.
0.
0.
0.
0.
0.
0.
0.
0.
0.001
0.001
0.001
0.001
0.001
0.003
0.002
0.002
0.003
0.001
0.
0.
0.
0.
0.
0.
0.
0.
0.
0.
0.
0.
0.
0.
0.
0.
0.
0.
0.
0.
0.
0.
0.
0.
0.
0.
0.
0.
0.
0.
0.
0.
0.
0.
0.
0.
0.
0.
0.
0.
0.
0.
0.
0.
0.
0.001
0.001
0.001
0.001
0.003
0.003
0.002
0.002
0.003
0.003
0.001
0.
0.
0.
0.
0.
0.
0.
0.
0.
0.
0.
0.
0.
0.
0.
0.
0.
0.
0.
0.
0.
0.
0.
0.
0.
0.
0.
0.
0.
0.
0.
0.
0.
0.
0.
0.
0.
0.
0.
0.
0.
0.
0.
0.
0.
0.001
0.001
0.001
0.003
0.003
0.002
0.002
0.002
0.003
0.001
0.
0.
0.
0.
0.
0.
0.
0.
0.
0.
0.
0.
0.
0.
0.
0.
0.
0.
0.
0.
0.
0.
0.
0.
0.
0.
0.
0.
0.
0.
0.
0.
0.
0.
0.
0.
0.
0.
0.
0.
0.
0.
0.
0.
0.
0.
0.001
0.001
0.003
0.002
0.002
0.002
0.003
0.002
0.001
0.
0.
0.
0.
0.
0.
0.
0.
0.
0.
0.
0.
0.
0.
0.
0.
0.
0.
0.
0.
0.
0.
0.
0.
0.
0.
0.
0.
0.
0.
0.
0.
0.
0.
0.
0.
0.
0.
0.
0.
0.
0.
0.
0.
0.
0.
0.
0.
0.001
0.002
0.002
0.002
0.002
0.002
0.001
0.
0.
0.
0.
0.
0.
0.
0.
0.
0.
0.
0.
0.
0.
0.
0.
0.
0.
0.
0.
0.
0.
0.
0.
0.
0.
0.
0.
0.
0.
0.
0.
0.
0.
0.
0.
0.
0.
0.
0.
0.
0.
0.
0.
0.
0.
0.
0.
0.
0.001
0.002
0.002
0.002
0.001
0.
0.
0.
0.
0.
0.
0.
0.
0.
0.
0.
0.
0.
0.
0.
0.
0.
0.
0.
0.
0.
0.
0.
0.
0.
0.
0.
0.
0.
0.
0.
0.
0.
0.
0.
0.
0.
0.
0.
0.
0.
0.
0.
0.
0.
0.
0.
0.
0.
0.
0.
0.001
0.001
0.001
0.
0.
0.
0.
0.
0.
0.
0.
0.
0.
0.
0.
0.
0.
0.
0.
0.
0.
0.
0.
0.
0.
0.
0.
0.
0.
0.
0.
0.
0.
0.
0.
0.
0.
0.
0.
0.
0.
0.
0.
0.
0.
0.
0.
0.
0.
0.
0.
0.
0.
0.
0.
0.
0.
0.
0.
0.
0.
0.
0.
0.
0.
0.
0.
0.
0.
0.
0.
0.
0.
0.
0.
0.
0.
0.
0.
0.
0.
0.
0.
0.
0.
0.
0.
0.
0.
0.
0.
0.
0.
0.
0.
0.
0.
0.
0.
0.
0.
0.
0.
0.
0.
0.
0.
0.
0.
0.
0.
0.
0.
0.
0.
0.
0.
0.
0.
0.
0.
0.
0.
0.
0.
0.
0.
0.
0.
0.
0.
0.
0.
0.
0.
0.
0.
0.
0.
0.
0.
0.
0.
0.
0.
0.
0.
0.
0.
0.
0.
0.
0.
0.
0.
0.
0.
0.
0.
0.
0.
0.
0.
0.
0.
0.
0.
0.
0.
0.
0.
0.
0.
0.
0.
0.
0.
0.
0.
0.
0.
0.
0.
0.
0.
0.
0.
0.
0.
0.
0.
0.
0.
0.
0.
0.
0.
0.
0.
0.
0.
0.
0.
0.
0.
0.
0.
0.
0.
0.
0.
0.
0.
0.
0.
0.
0.
0.
0.
0.
0.
0.
0.
0.
0.
0.
0.
0.
0.
0.
0.
0.
0.
0.
0.
0.
0.
0.
0.
0.
0.
0.
0.
0.
0.
0.
0.
0.
0.
0.
0.
0.
0.
0.
0.
0.
0.
0.
0.
0.
0.
0.
0.
0.
0.
0.
0.
0.
0.
0.
0.
0.
0.
0.
0.
0.
0.
0.
0.
0.
0.
0.
0.
0.
0.
0.
0.
0.
0.
0.
0.
0.
0.
0.
0.
0.
0.
0.
0.
0.
0.
0.
0.
0.
0.
0.
0.
0.
0.
0.
0.
0.
0.
0.
0.
0.
0.
0.
0.
0.
0.
0.
0.
0.
0.
0.
0.
0.
0.
0.
0.
0.
0.
0.
0.
0.
0.003
0.003
0.003
0.003
0.003
0.
0.
0.
0.
0.
0.
0.
0.
0.
0.
0.
0.
0.
0.
0.
0.
0.
0.
0.
0.
0.
0.
0.
0.
0.
0.
0.
0.
0.
0.
0.
0.
0.
0.
0.
0.
0.
0.
0.
0.
0.
0.
0.
0.
0.
0.
0.
0.
0.003
0.002
0.004
0.005
0.005
0.005
0.005
0.004
0.004
0.
0.
0.
0.
0.
0.
0.
0.
0.
0.
0.
0.
0.
0.
0.
0.
0.
0.
0.
0.
0.
0.
0.
0.
0.
0.
0.
0.
0.
0.
0.
0.
0.
0.
0.
0.
0.
0.
0.
0.
0.
0.
-0.001
-0.001
-0.001
0.002
0.003
0.005
0.005
0.005
0.005
0.005
0.006
0.006
0.005
0.004
0.001
0.
0.
0.
0.
0.
0.
0.
0.
0.
0.
0.
0.
0.
0.
0.
0.
0.
0.
0.
0.
0.
0.
0.
0.
0.
0.
0.
0.
0.
0.
0.
0.
0.
0.
0.
0.
0.
0.
0.
-0.001
-0.001
-0.002
-0.002
-0.001
0.001
0.005
0.005
0.003
0.002
0.004
0.005
0.005
0.006
0.005
0.002
0.001
0.
0.
0.
0.
0.
0.
0.
0.
0.
0.
0.
0.
0.
0.
0.
0.
0.
0.
0.
0.
0.
0.
0.
0.
0.
0.
0.
0.
0.
0.
0.
0.
0.
0.
0.
0.
0.
0.
-0.002
-0.003
-0.005
-0.002
-0.001
0.001
0.000
-0.002
-0.006
-0.009
-0.008
-0.004
0.002
0.005
0.005
0.004
0.003
0.
0.
0.
0.
0.
0.
0.
0.
0.
0.
0.
0.
0.
0.
0.
0.
0.
0.
0.
0.
0.
0.
0.
0.
0.
0.
0.
0.
0.
0.
0.
0.
0.
0.
0.
0.
0.
0.
-0.001
-0.002
-0.002
-0.001
0.001
-0.003
-0.006
-0.012
-0.022
-0.028
-0.026
-0.017
-0.006
0.002
0.005
0.005
0.002
0.001
0.
0.
0.
0.
0.
0.
0.
0.
0.
0.
0.
0.
0.
0.
0.
0.
0.
0.
0.
0.
0.
0.
0.
0.
0.
0.
0.
0.
0.
0.
0.
0.
0.
0.
0.
0.
0.
-0.001
-0.002
-0.003
-0.003
-0.002
-0.007
-0.013
-0.026
-0.039
-0.042
-0.040
-0.033
-0.015
-0.003
0.003
0.005
0.003
0.001
0.
0.
0.
0.
0.
0.
0.
0.
0.
0.
0.
0.
0.
0.
0.
0.
0.
0.
0.
0.
0.
0.
0.
0.
0.
0.
0.
0.
0.
0.
0.
0.
0.
0.
0.
0.
0.001
0.000
-0.002
-0.001
-0.003
-0.002
-0.008
-0.017
-0.035
-0.050
-0.051
-0.049
-0.042
-0.023
-0.007
0.002
0.004
0.003
0.002
0.
0.
0.
0.
0.
0.
0.
0.
0.
0.
0.
0.
0.
0.
0.
0.
0.
0.
0.
0.
0.
0.
0.
0.
0.
0.
0.
0.
0.
0.
0.
0.
0.
0.
0.
0.
0.
0.001
-0.001
0.000
0.000
0.001
-0.007
-0.018
-0.038
-0.052
-0.053
-0.053
-0.045
-0.024
-0.007
0.001
0.004
0.003
0.002
0.
0.
0.
0.
0.
0.
0.
0.
0.
0.
0.
0.
0.
0.
0.
0.
0.
0.
0.
0.
0.
0.
0.
0.
0.
0.
0.
0.
0.
0.
0.
0.
0.
0.
0.
0.
0.
0.000
0.000
0.001
0.000
-0.001
-0.008
-0.016
-0.032
-0.046
-0.052
-0.050
-0.038
-0.019
-0.006
0.001
0.004
0.003
0.001
0.
0.
0.
0.
0.
0.
0.
0.
0.
0.
0.
0.
0.
0.
0.
0.
0.
0.
0.
0.
0.
0.
0.
0.
0.
0.
0.
0.
0.
0.
0.
0.
0.
0.
0.
0.
0.
-0.001
-0.001
-0.001
-0.003
-0.002
-0.006
-0.013
-0.022
-0.032
-0.036
-0.033
-0.024
-0.012
-0.002
0.001
0.002
0.003
0.
0.
0.
0.
0.
0.
0.
0.
0.
0.
0.
0.
0.
0.
0.
0.
0.
0.
0.
0.
0.
0.
0.
0.
0.
0.
0.
0.
0.
0.
0.
0.
0.
0.
0.
0.
0.
0.
0.
-0.001
-0.002
-0.002
-0.002
-0.004
-0.008
-0.013
-0.018
-0.020
-0.017
-0.012
-0.005
-0.001
0.001
0.002
0.001
0.
0.
0.
0.
0.
0.
0.
0.
0.
0.
0.
0.
0.
0.
0.
0.
0.
0.
0.
0.
0.
0.
0.
0.
0.
0.
0.
0.
0.
0.
0.
0.
0.
0.
0.
0.
0.
0.
0.
-0.001
-0.001
-0.001
-0.001
-0.005
-0.005
-0.007
-0.011
-0.011
-0.008
-0.006
-0.002
-0.001
0.001
0.001
0.
0.
0.
0.
0.
0.
0.
0.
0.
0.
0.
0.
0.
0.
0.
0.
0.
0.
0.
0.
0.
0.
0.
0.
0.
0.
0.
0.
0.
0.
0.
0.
0.
0.
0.
0.
0.
0.
0.
0.
0.
-0.001
0.000
-0.001
-0.003
-0.007
-0.007
-0.006
-0.007
-0.006
-0.006
-0.004
0.001
0.001
0.
0.
0.
0.
0.
0.
0.
0.
0.
0.
0.
0.
0.
0.
0.
0.
0.
0.
0.
0.
0.
0.
0.
0.
0.
0.
0.
0.
0.
0.
0.
0.
0.
0.
0.
0.
0.
0.
0.
0.
0.
0.
0.
0.
-0.002
-0.006
-0.009
-0.010
-0.014
-0.012
-0.010
-0.005
-0.003
-0.002
0.
0.
0.
0.
0.
0.
0.
0.
0.
0.
0.
0.
0.
0.
0.
0.
0.
0.
0.
0.
0.
0.
0.
0.
0.
0.
0.
0.
0.
0.
0.
0.
0.
0.
0.
0.
0.
0.
0.
0.
0.
0.
0.
0.
-0.003
-0.006
-0.009
-0.012
-0.017
-0.018
-0.018
-0.014
-0.008
-0.005
-0.003
-0.002
0.
0.
0.
0.
0.
0.
0.
0.
0.
0.
0.
0.
0.
0.
0.
0.
0.
0.
0.
0.
0.
0.
0.
0.
0.
0.
0.
0.
0.
0.
0.
0.
0.
0.
0.
0.
0.
0.
0.
0.
0.
0.
-0.001
-0.004
-0.008
-0.013
-0.019
-0.025
-0.027
-0.025
-0.019
-0.013
-0.007
-0.003
-0.002
0.
0.
0.
0.
0.
0.
0.
0.
0.
0.
0.
0.
0.
0.
0.
0.
0.
0.
0.
0.
0.
0.
0.
0.
0.
0.
0.
0.
0.
0.
0.
0.
0.
0.
0.
0.
0.
0.
0.
0.
0.
0.
-0.002
-0.006
-0.010
-0.017
-0.024
-0.031
-0.035
-0.033
-0.027
-0.017
-0.009
-0.005
-0.002
0.
0.
0.
0.
0.
0.
0.
0.
0.
0.
0.
0.
0.
0.
0.
0.
0.
0.
0.
0.
0.
0.
0.
0.
0.
0.
0.
0.
0.
0.
0.
0.
0.
0.
0.
0.
0.
0.
0.
0.
0.
0.
-0.002
-0.007
-0.011
-0.018
-0.029
-0.037
-0.040
-0.038
-0.031
-0.020
-0.010
-0.005
-0.002
-0.001
0.
0.
0.
0.
0.
0.
0.
0.
0.
0.
0.
0.
0.
0.
0.
0.
0.
0.
0.
0.
0.
0.
0.
0.
0.
0.
0.
0.
0.
0.
0.
0.
0.
0.
0.
0.
0.
0.
0.
0.
0.
-0.002
-0.006
-0.011
-0.018
-0.028
-0.036
-0.040
-0.039
-0.032
-0.020
-0.011
-0.005
-0.001
-0.001
0.
0.
0.
0.
0.
0.
0.
0.
0.
0.
0.
0.
0.
0.
0.
0.
0.
0.
0.
0.
0.
0.
0.
0.
0.
0.
0.
0.
0.
0.
0.
0.
0.
0.
0.
0.
-0.001
-0.001
-0.001
0.001
0.
-0.002
-0.005
-0.009
-0.015
-0.023
-0.031
-0.035
-0.034
-0.028
-0.019
-0.011
-0.005
-0.002
0.001
0.
0.
0.
0.
0.
0.
0.
0.
0.
0.
0.
0.
0.
0.
0.
0.
0.
0.
0.
0.
0.
0.
0.
0.
0.
0.
0.
0.
0.
0.
0.
0.
0.001
0.001
0.
-0.001
-0.001
-0.001
-0.001
-0.001
0.001
0.
-0.003
-0.008
-0.012
-0.017
-0.025
-0.029
-0.029
-0.024
-0.017
-0.012
-0.005
-0.002
0.000
0.
0.
0.
0.
0.
0.
0.
0.
0.
0.
0.
0.
0.
0.
0.
0.
0.
0.
0.
0.
0.
0.
0.
0.
0.
0.
0.
0.
0.
0.
0.001
0.001
0.002
0.002
0.002
-0.001
0.000
-0.003
-0.004
-0.002
-0.001
0.
-0.003
-0.004
-0.009
-0.013
-0.021
-0.024
-0.024
-0.021
-0.017
-0.011
-0.005
-0.001
-0.001
-0.001
0.
0.
0.
0.
0.
0.
0.
0.
0.
0.
0.
0.
0.
0.
0.
0.
0.
0.
0.
0.
0.
0.
0.
0.
0.
0.
0.
0.
0.001
0.000
0.001
0.001
0.001
0.000
-0.004
-0.005
-0.005
-0.008
-0.006
-0.004
-0.003
0.
-0.003
-0.008
-0.013
-0.018
-0.022
-0.023
-0.021
-0.017
-0.012
-0.006
-0.002
-0.001
-0.001
0.
0.
0.
0.
0.
0.
0.
0.
0.
0.
0.
0.
0.
0.
0.
0.
0.
0.
0.
0.
0.
0.
0.
0.
0.
0.
0.
0.001
0.001
0.001
0.001
-0.001
-0.001
-0.003
-0.007
-0.010
-0.011
-0.012
-0.009
-0.007
-0.005
-0.003
-0.004
-0.007
-0.014
-0.020
-0.022
-0.024
-0.023
-0.019
-0.011
-0.007
-0.003
0.
-0.001
0.
0.
0.
0.
0.
0.
0.
0.
0.
0.
0.
0.
0.
0.
0.
0.
0.
0.
0.
0.
0.
0.
0.
0.
0.
0.
0.001
0.001
0.000
0.000
-0.002
-0.003
-0.007
-0.009
-0.010
-0.013
-0.017
-0.016
-0.015
-0.011
-0.007
-0.006
-0.009
-0.010
-0.015
-0.021
-0.023
-0.024
-0.023
-0.019
-0.015
-0.009
-0.005
0.000
0.000
0.
0.
0.
0.
0.
0.
0.
0.
0.
0.
0.
0.
0.
0.
0.
0.
0.
0.
0.
0.
0.
0.
0.
0.
0.
0.
0.001
0.002
0.000
-0.001
-0.003
-0.005
-0.011
-0.013
-0.015
-0.018
-0.022
-0.022
-0.021
-0.016
-0.011
-0.006
-0.010
-0.012
-0.017
-0.024
-0.026
-0.029
-0.026
-0.021
-0.015
-0.009
-0.004
0.001
0.001
0.
0.
0.
0.
0.
0.
0.
0.
0.
0.
0.
0.
0.
0.
0.
0.
0.
0.
0.
0.
0.
0.
0.
0.
0.
0.
0.001
0.001
0.
-0.002
-0.004
-0.010
-0.013
-0.016
-0.020
-0.023
-0.026
-0.028
-0.026
-0.020
-0.011
-0.010
-0.012
-0.012
-0.017
-0.023
-0.028
-0.029
-0.026
-0.021
-0.014
-0.008
-0.004
0.001
0.001
0.
0.
0.
0.
0.
0.
0.
0.
0.
0.
0.
0.
0.
0.
0.
0.
0.
0.
0.
0.
0.
0.
0.
0.
0.
0.
0.001
0.002
0.000
-0.001
-0.003
-0.009
-0.013
-0.016
-0.020
-0.024
-0.029
-0.030
-0.028
-0.021
-0.012
-0.011
-0.011
-0.013
-0.015
-0.020
-0.026
-0.025
-0.023
-0.018
-0.012
-0.005
-0.003
0.001
0.001
0.
0.
0.
0.
0.
0.
0.
0.
0.
0.
0.
0.
0.
0.
0.
0.
0.
0.
0.
0.
0.
0.
0.
0.
0.
0.
0.001
0.002
0.001
-0.002
-0.002
-0.007
-0.011
-0.013
-0.017
-0.023
-0.027
-0.029
-0.026
-0.019
-0.011
-0.010
-0.009
-0.010
-0.013
-0.017
-0.019
-0.021
-0.018
-0.014
-0.009
-0.004
-0.001
0.001
0.
0.
0.
0.
0.
0.
0.
0.
0.
0.
0.
0.
0.
0.
0.
0.
0.
0.
0.
0.
0.
0.
0.
0.
0.
0.
0.
0.
0.001
0.002
0.000
0.000
-0.004
-0.006
-0.010
-0.015
-0.019
-0.023
-0.023
-0.021
-0.015
-0.009
-0.009
-0.006
-0.005
-0.009
-0.012
-0.015
-0.015
-0.013
-0.010
-0.007
-0.001
0.001
0.
0.
0.
0.
0.
0.
0.
0.
0.
0.
0.
0.
0.
0.
0.
0.
0.
0.
0.
0.
0.
0.
0.
0.
0.
0.
0.
0.
0.
0.001
0.001
0.002
0.001
-0.001
-0.004
-0.008
-0.011
-0.014
-0.016
-0.018
-0.016
-0.010
-0.007
-0.005
-0.004
-0.004
-0.006
-0.008
-0.010
-0.011
-0.010
-0.007
-0.002
-0.001
0.
0.
0.
0.
0.
0.
0.
0.
0.
0.
0.
0.
0.
0.
0.
0.
0.
0.
0.
0.
0.
0.
0.
0.
0.
0.
0.
0.
0.
0.
0.
0.001
0.001
0.001
0.002
-0.002
-0.004
-0.005
-0.009
-0.011
-0.011
-0.010
-0.007
-0.004
0.000
0.000
-0.001
-0.004
-0.005
-0.006
-0.006
-0.005
-0.003
0.
0.
0.
0.
0.
0.
0.
0.
0.
0.
0.
0.
0.
0.
0.
0.
0.
0.
0.
0.
0.
0.
0.
0.
0.
0.
0.
0.
0.
0.
0.
0.
0.
0.
0.
0.001
0.001
0.001
-0.002
-0.005
-0.005
-0.005
-0.004
-0.004
-0.004
-0.002
0.001
0.002
0.001
0.001
0.000
0.
-0.001
-0.001
0.
0.
0.
0.
0.
0.
0.
0.
0.
0.
0.
0.
0.
0.
0.
0.
0.
0.
0.
0.
0.
0.
0.
0.
0.
0.
0.
0.
0.
0.
0.
0.
0.
0.
0.
0.
0.
0.
0.
0.
-0.001
-0.003
-0.003
-0.002
-0.002
0.001
0.
0.
0.
0.001
0.
-0.001
-0.001
0.
0.
0.
0.
0.
0.
0.
0.
0.
0.
0.
0.
0.
0.
0.
0.
0.
0.
0.
0.
0.
0.
0.
0.
0.
0.
0.
0.
0.
0.
0.
0.
0.
0.
0.
0.
0.
0.
0.
0.
0.
0.
0.001
0.001
0.001
0.002
0.002
0.001
0.
0.
0.
0.
0.
0.
0.
0.
0.
0.
0.
0.
0.
0.
0.
0.
0.
0.
0.
0.
0.
0.
0.
0.
0.
0.
0.
0.
0.
0.
0.
0.
0.
0.
0.
0.
0.
0.
0.
0.
0.
0.
0.
0.
0.
0.
0.
0.
0.
0.001
0.001
0.001
0.001
0.001
0.
0.
0.
0.
0.
0.
0.
0.
0.
0.
0.
0.
0.
0.
0.
0.
0.
0.
0.
0.
0.
0.
0.
0.
0.
0.
0.
0.
0.
0.
0.
0.
0.
0.
0.
0.
0.
0.
0.
0.
0.
0.
0.
0.
0.
0.
0.
0.
0.
0.
0.
0.001
0.001
0.001
0.
0.
0.
0.
0.
0.
0.
0.
0.
0.
0.
0.
0.
0.
0.
0.
0.
0.
0.
0.
0.
0.
0.
0.
0.
0.
0.
0.
0.
0.
0.
0.
0.
0.
0.
0.
0.
0.
0.
0.
0.
0.
0.
0.
0.
0.
0.
0.
0.
0.
0.
0.
0.
0.
0.
0.
0.
0.
0.
0.
0.
0.
0.
0.
0.
0.
0.
0.
0.
0.
0.
0.
0.
0.
0.
0.
0.
0.
0.
0.
0.
0.
0.
0.
0.
0.
0.
0.
0.
0.
0.
0.
0.
0.
0.
0.
0.
0.
0.
0.
0.
0.
0.
0.
0.
0.
0.
0.
0.
0.
0.
0.
0.
0.
0.
0.
0.
0.
0.
0.
0.
0.
0.
0.
0.
0.
0.
0.
0.
0.
0.
0.
0.
0.
0.
0.
0.
0.
0.
0.
0.
0.
0.
0.
0.
0.
0.
0.
0.
0.
0.
0.
0.
0.
0.
0.
0.
0.
0.
0.
0.
0.
0.
0.
0.
0.
0.
0.
0.
0.
0.
0.
0.
0.
0.
0.
0.
0.
0.
0.
0.
0.
0.
0.
0.
0.
0.
0.
0.
0.
0.
0.
0.
0.
0.
0.
0.
0.
0.
0.
0.
0.
0.
0.
0.
0.
0.
0.
0.
0.
0.
0.
0.
0.
0.
0.
0.
0.
0.
0.
0.
0.
0.
0.
0.
0.
0.
0.
0.
0.
0.
0.
0.
0.
0.
0.
0.
0.
0.
0.
0.
0.
0.
0.
0.
0.
0.
0.
0.
0.
0.
0.
0.
0.
0.
0.
0.
0.
0.
0.
0.
0.
0.
0.
0.
0.
0.
0.
0.
0.
0.
0.
0.
0.
0.
0.
0.
0.
0.
0.
0.
0.
0.
0.
0.
0.
0.
0.
0.
0.
0.
0.
0.
0.
0.
0.
0.
0.
0.
0.
0.
0.
0.
0.
0.
0.
0.
0.
0.
0.
0.
0.
0.
0.
0.
0.
0.
0.
0.
0.
0.
0.
0.
0.
0.
0.
0.
0.
0.
0.
0.
0.
0.
0.
0.
0.
0.
0.
0.
0.
0.
0.
0.
0.
0.
0.
0.
0.
0.
0.
0.
0.
0.
0.
0.
0.
0.
0.
0.
0.
0.
0.
0.
0.
0.
0.
0.
0.
0.
0.
0.
0.
0.
0.
0.
0.
0.
0.
0.
0.
0.
0.
0.
0.
0.
0.
0.
0.
0.
0.
0.
0.
0.
0.
0.
0.
0.
0.
0.
0.
0.
0.
0.
0.
0.
0.
0.
0.
0.
0.
0.
0.
0.
0.
0.
0.
0.
0.
0.
0.
0.
0.
0.
0.
0.
0.
0.
0.
0.
0.
0.
0.
0.
0.
0.
0.
0.
0.
0.
0.
0.
0.
0.
0.
0.
0.
0.
0.
0.
0.
0.
0.
0.
0.
0.
0.
0.
0.
0.
0.
0.
0.
0.
0.
0.
0.
0.
0.
0.
0.
0.
0.
0.
0.
0.
0.
0.
0.
0.
0.
0.
0.
0.
0.
0.
0.
0.
0.
0.
0.
0.
0.
0.
0.
0.
0.
0.
0.
0.
0.
0.
0.
0.
0.
0.
0.
0.
0.
0.
0.
0.
0.
0.
0.
0.
0.
0.
0.
0.
0.
0.
0.
0.
0.
0.
0.
0.
0.
0.
0.
0.
0.
0.
0.
0.
0.
0.
0.
0.
0.
0.
0.
0.
0.
0.
0.
0.001
0.001
0.001
0.001
0.001
0.
0.
0.
0.
0.
0.
0.
0.
0.
0.
0.
0.
0.
0.
0.
0.
0.
0.
0.
0.
0.
0.
0.
0.
0.
0.
0.
0.
0.
0.
0.
0.
0.
0.
0.
0.
0.
0.
0.
0.
0.
0.
0.
0.
0.
0.
0.
0.
0.
0.001
0.001
0.001
0.002
0.001
0.001
0.001
0.
0.
0.
0.
0.
0.
0.
0.
0.
0.
0.
0.
0.
0.
0.
0.
0.
0.
0.
0.
0.
0.
0.
0.
0.
0.
0.
0.
0.
0.
0.
0.
0.
0.
0.
0.
0.
0.
0.
0.
0.
0.
0.
0.
0.
0.
0.
0.001
0.001
0.002
0.001
0.001
0.002
0.004
0.006
0.006
0.003
0.003
0.001
0.
0.
0.
0.
0.
0.
0.
0.
0.
0.
0.
0.
0.
0.
0.
0.
0.
0.
0.
0.
0.
0.
0.
0.
0.
0.
0.
0.
0.
0.
0.
0.
0.
0.
0.
0.
0.
0.
0.
0.
0.
0.
0.
0.001
0.001
0.001
0.000
0.000
0.004
0.005
0.006
0.005
0.004
0.004
0.003
0.001
0.
0.
0.
0.
0.
0.
0.
0.
0.
0.
0.
0.
0.
0.
0.
0.
0.
0.
0.
0.
0.
0.
0.
0.
0.
0.
0.
0.
0.
0.
0.
0.
0.
0.
0.
0.
0.
0.
0.
0.
0.
0.
0.001
0.000
0.002
0.001
0.003
0.003
0.005
0.006
0.006
0.005
0.004
0.003
0.003
0.
0.
0.
0.
0.
0.
0.
0.
0.
0.
0.
0.
0.
0.
0.
0.
0.
0.
0.
0.
0.
0.
0.
0.
0.
0.
0.
0.
0.
0.
0.
0.
0.
0.
0.
0.
0.
0.
0.
0.
0.
0.
0.001
0.002
0.002
0.003
0.005
0.005
0.005
0.007
0.007
0.005
0.005
0.004
0.002
0.001
0.
0.
0.
0.
0.
0.
0.
0.
0.
0.
0.
0.
0.
0.
0.
0.
0.
0.
0.
0.
0.
0.
0.
0.
0.
0.
0.
0.
0.
0.
0.
0.
0.
0.
0.
0.
0.
0.
0.
0.
0.
0.001
0.002
0.002
0.003
0.005
0.006
0.005
0.007
0.007
0.005
0.005
0.003
0.002
0.003
0.
0.
0.
0.
0.
0.
0.
0.
0.
0.
0.
0.
0.
0.
0.
0.
0.
0.
0.
0.
0.
0.
0.
0.
0.
0.
0.
0.
0.
0.
0.
0.
0.
0.
0.
0.
0.
0.
0.
0.
0.
0.001
0.002
0.002
0.003
0.004
0.004
0.006
0.006
0.005
0.005
0.005
0.003
0.002
0.001
0.
0.
0.
0.
0.
0.
0.
0.
0.
0.
0.
0.
0.
0.
0.
0.
0.
0.
0.
0.
0.
0.
0.
0.
0.
0.
0.
0.
0.
0.
0.
0.
0.
0.
0.
0.
0.
0.
0.
0.
0.
0.
0.001
0.002
0.004
0.004
0.002
0.005
0.005
0.005
0.005
0.003
0.003
0.003
0.
0.
0.
0.
0.
0.
0.
0.
0.
0.
0.
0.
0.
0.
0.
0.
0.
0.
0.
0.
0.
0.
0.
0.
0.
0.
0.
0.
0.
0.
0.
0.
0.
0.
0.
0.
0.
0.
0.
0.
0.
0.
0.
0.
0.
0.001
0.003
0.002
0.001
0.003
0.003
0.003
0.003
0.003
0.001
0.
0.
0.
0.
0.
0.
0.
0.
0.
0.
0.
0.
0.
0.
0.
0.
0.
0.
0.
0.
0.
0.
0.
0.
0.
0.
0.
0.
0.
0.
0.
0.
0.
0.
0.
0.
0.
0.
0.
0.
0.
0.
0.
0.
0.
0.
0.
0.002
0.002
0.002
0.002
0.002
0.002
0.002
0.
0.
0.
0.
0.
0.
0.
0.
0.
0.
0.
0.
0.
0.
0.
0.
0.
0.
0.
0.
0.
0.
0.
0.
0.
0.
0.
0.
0.
0.
0.
0.
0.
0.
0.
0.
0.
0.
0.
0.
0.
0.
0.
0.
0.
0.
0.
0.
0.
0.001
0.002
0.002
0.002
0.001
0.
0.
0.
0.
0.
0.
0.
0.
0.
0.
0.
0.
0.
0.
0.
0.
0.
0.
0.
0.
0.
0.
0.
0.
0.
0.
0.
0.
0.
0.
0.
0.
0.
0.
0.
0.
0.
0.
0.
0.
0.
0.
0.
0.
0.
0.
0.
0.
0.
0.
0.
0.
0.
0.
0.001
0.001
0.
0.
0.
0.
0.
0.
0.
0.
0.
0.
0.
0.
0.
0.
0.
0.
0.
0.
0.
0.
0.
0.
0.
0.
0.
0.
0.
0.
0.
0.
0.
0.
0.
0.
0.
0.
0.
0.
0.
0.
0.
0.
0.
0.
0.
0.
0.
0.
0.
0.
0.
0.
0.001
0.001
0.001
0.001
0.
0.
0.
0.
0.
0.
0.
0.
0.
0.
0.
0.
0.
0.
0.
0.
0.
0.
0.
0.
0.
0.
0.
0.
0.
0.
0.
0.
0.
0.
0.
0.
0.
0.
0.
0.
0.
0.
0.
0.
0.
0.
0.
0.
0.
0.
0.
0.
0.
0.
0.
0.001
0.001
0.001
0.001
0.
0.
0.
0.
0.
0.
0.
0.
0.
0.
0.
0.
0.
0.
0.
0.
0.
0.
0.
0.
0.
0.
0.
0.
0.
0.
0.
0.
0.
0.
0.
0.
0.
0.
0.
0.
0.
0.
0.
0.
0.
0.
0.
0.
0.
0.
0.
0.
0.
0.
0.
0.
0.001
0.001
0.
0.
0.
0.
0.
0.
0.
0.
0.
0.
0.
0.
0.
0.
0.
0.
0.
0.
0.
0.
0.
0.
0.
0.
0.
0.
0.
0.
0.
0.
0.
0.
0.
0.
0.
0.
0.
0.
0.
0.
0.
0.
0.
0.
0.
0.
0.
0.
0.
0.
0.
-0.001
-0.001
0.
0.
0.003
0.003
0.002
0.004
0.004
0.004
0.004
0.
0.
0.
0.
0.
0.
0.
0.
0.
0.
0.
0.
0.
0.
0.
0.
0.
0.
0.
0.
0.
0.
0.
0.
0.
0.
0.
0.
0.
0.
0.
0.
0.
0.
0.
0.
0.
0.
0.
0.
0.
0.
-0.001
-0.002
-0.003
-0.004
-0.004
0.
0.001
0.005
0.005
0.006
0.006
0.005
0.005
0.004
0.003
0.
0.
0.
0.
0.
0.
0.
0.
0.
0.
0.
0.
0.
0.
0.
0.
0.
0.
0.
0.
0.
0.
0.
0.
0.
0.
0.
0.
0.
0.
0.
0.
0.
0.
0.
0.
0.
0.
0.
0.000
-0.002
-0.004
-0.005
-0.006
-0.003
0.000
0.001
0.002
0.003
0.003
0.003
0.006
0.006
0.006
0.004
0.003
0.
0.
0.
0.
0.
0.
0.
0.
0.
0.
0.
0.
0.
0.
0.
0.
0.
0.
0.
0.
0.
0.
0.
0.
0.
0.
0.
0.
0.
0.
0.
0.
0.
0.
0.
0.
0.
0.001
-0.002
-0.003
-0.004
-0.006
-0.003
-0.004
-0.003
-0.003
-0.005
-0.007
-0.007
-0.006
-0.003
0.001
0.005
0.006
0.004
0.002
0.
0.
0.
0.
0.
0.
0.
0.
0.
0.
0.
0.
0.
0.
0.
0.
0.
0.
0.
0.
0.
0.
0.
0.
0.
0.
0.
0.
0.
0.
0.
0.
0.
0.
0.
0.001
-0.001
-0.001
-0.004
-0.006
-0.007
-0.006
-0.006
-0.009
-0.011
-0.019
-0.028
-0.032
-0.030
-0.020
-0.008
0.000
0.005
0.005
0.002
0.001
0.
0.
0.
0.
0.
0.
0.
0.
0.
0.
0.
0.
0.
0.
0.
0.
0.
0.
0.
0.
0.
0.
0.
0.
0.
0.
0.
0.
0.
0.
0.
0.
0.
0.
0.001
0.000
-0.001
-0.004
-0.007
-0.006
-0.007
-0.009
-0.013
-0.023
-0.044
-0.052
-0.055
-0.052
-0.044
-0.026
-0.008
0.002
0.005
0.004
0.002
0.
0.
0.
0.
0.
0.
0.
0.
0.
0.
0.
0.
0.
0.
0.
0.
0.
0.
0.
0.
0.
0.
0.
0.
0.
0.
0.
0.
0.
0.
0.
0.
0.
0.
0.001
0.
-0.001
-0.005
-0.007
-0.006
-0.007
-0.011
-0.018
-0.040
-0.061
-0.047
0.113
0.022
-0.058
-0.043
-0.017
-0.002
0.003
0.005
0.002
0.
0.
0.
0.
0.
0.
0.
0.
0.
0.
0.
0.
0.
0.
0.
0.
0.
0.
0.
0.
0.
0.
0.
0.
0.
0.
0.
0.
0.
0.
0.
0.
0.
0.
0.001
0.001
0.000
-0.004
-0.006
-0.006
-0.009
-0.014
-0.026
-0.053
-0.067
0.053
1.053
0.407
-0.047
-0.055
-0.025
-0.005
0.002
0.004
0.002
0.
0.
0.
0.
0.
0.
0.
0.
0.
0.
0.
0.
0.
0.
0.
0.
0.
0.
0.
0.
0.
0.
0.
0.
0.
0.
0.
0.
0.
0.
0.
0.
0.
0.
0.
0.001
0.000
-0.002
-0.006
-0.005
-0.010
-0.015
-0.030
-0.057
-0.070
-0.016
0.293
0.102
-0.062
-0.060
-0.027
-0.006
0.002
0.004
0.002
0.
0.
0.
0.
0.
0.
0.
0.
0.
0.
0.
0.
0.
0.
0.
0.
0.
0.
0.
0.
0.
0.
0.
0.
0.
0.
0.
0.
0.
0.
0.
0.
0.
0.
0.
0.001
-0.001
0.000
-0.004
-0.006
-0.010
-0.015
-0.026
-0.049
-0.067
-0.055
-0.031
-0.061
-0.071
-0.057
-0.023
-0.005
0.001
0.002
0.002
0.
0.
0.
0.
0.
0.
0.
0.
0.
0.
0.
0.
0.
0.
0.
0.
0.
0.
0.
0.
0.
0.
0.
0.
0.
0.
0.
0.
0.
0.
0.
0.
0.
0.
0.
0.
0.000
-0.001
-0.004
-0.003
-0.007
-0.011
-0.020
-0.040
-0.055
-0.068
-0.067
-0.069
-0.060
-0.039
-0.017
-0.002
0.001
0.002
0.001
0.
0.
0.
0.
0.
0.
0.
0.
0.
0.
0.
0.
0.
0.
0.
0.
0.
0.
0.
0.
0.
0.
0.
0.
0.
0.
0.
0.
0.
0.
0.
0.
0.
0.
0.
0.
-0.001
0.000
-0.002
-0.003
-0.005
-0.008
-0.017
-0.027
-0.040
-0.050
-0.053
-0.050
-0.038
-0.022
-0.010
-0.002
0.000
0.003
0.
0.
0.
0.
0.
0.
0.
0.
0.
0.
0.
0.
0.
0.
0.
0.
0.
0.
0.
0.
0.
0.
0.
0.
0.
0.
0.
0.
0.
0.
0.
0.
0.
0.
0.
0.
0.
0.
-0.001
-0.003
-0.003
-0.004
-0.009
-0.013
-0.020
-0.026
-0.033
-0.036
-0.031
-0.022
-0.014
-0.005
-0.003
0.001
0.003
0.001
0.
0.
0.
0.
0.
0.
0.
0.
0.
0.
0.
0.
0.
0.
0.
0.
0.
0.
0.
0.
0.
0.
0.
0.
0.
0.
0.
0.
0.
0.
0.
0.
0.
0.
0.
0.
0.
-0.001
-0.001
-0.002
-0.003
-0.009
-0.016
-0.018
-0.024
-0.028
-0.027
-0.023
-0.014
-0.009
-0.007
-0.001
0.001
0.001
0.001
0.
0.
0.
0.
0.
0.
0.
0.
0.
0.
0.
0.
0.
0.
0.
0.
0.
0.
0.
0.
0.
0.
0.
0.
0.
0.
0.
0.
0.
0.
0.
0.
0.
0.
0.
0.
0.
0.
-0.001
-0.001
-0.005
-0.011
-0.017
-0.023
-0.029
-0.028
-0.028
-0.023
-0.017
-0.010
-0.005
-0.002
0.000
0.001
0.001
0.
0.
0.
0.
0.
0.
0.
0.
0.
0.
0.
0.
0.
0.
0.
0.
0.
0.
0.
0.
0.
0.
0.
0.
0.
0.
0.
0.
0.
0.
0.
0.
0.
0.
0.
0.
0.
0.
-0.001
-0.002
-0.007
-0.012
-0.021
-0.029
-0.038
-0.042
-0.040
-0.034
-0.022
-0.012
-0.005
-0.002
0.001
0.001
0.001
0.
0.
0.
0.
0.
0.
0.
0.
0.
0.
0.
0.
0.
0.
0.
0.
0.
0.
0.
0.
0.
0.
0.
0.
0.
0.
0.
0.
0.
0.
0.
0.
0.
0.
0.
0.
0.
0.
-0.001
-0.005
-0.009
-0.016
-0.027
-0.041
-0.051
-0.052
-0.048
-0.042
-0.029
-0.014
-0.005
-0.001
0.000
0.001
0.
0.
0.
0.
0.
0.
0.
0.
0.
0.
0.
0.
0.
0.
0.
0.
0.
0.
0.
0.
0.
0.
0.
0.
0.
0.
0.
0.
0.
0.
0.
0.
0.
0.
0.
0.
0.
0.
0.
-0.001
-0.006
-0.011
-0.021
-0.038
-0.054
-0.061
-0.059
-0.056
-0.050
-0.039
-0.020
-0.008
-0.004
-0.001
0.
0.
0.
0.
0.
0.
0.
0.
0.
0.
0.
0.
0.
0.
0.
0.
0.
0.
0.
0.
0.
0.
0.
0.
0.
0.
0.
0.
0.
0.
0.
0.
0.
0.
0.
0.
-0.001
-0.001
-0.001
0.001
-0.001
-0.006
-0.012
-0.023
-0.042
-0.059
-0.067
-0.053
-0.052
-0.056
-0.044
-0.025
-0.012
-0.004
-0.001
0.001
0.
0.
0.
0.
0.
0.
0.
0.
0.
0.
0.
0.
0.
0.
0.
0.
0.
0.
0.
0.
0.
0.
0.
0.
0.
0.
0.
0.
0.
0.
0.
0.
0.
-0.001
-0.001
-0.001
-0.001
-0.001
-0.001
-0.001
-0.006
-0.012
-0.022
-0.040
-0.059
-0.070
-0.067
-0.065
-0.060
-0.047
-0.028
-0.012
-0.005
-0.001
0.001
0.
0.
0.
0.
0.
0.
0.
0.
0.
0.
0.
0.
0.
0.
0.
0.
0.
0.
0.
0.
0.
0.
0.
0.
0.
0.
0.
0.
0.
0.
0.001
0.001
0.
0.000
-0.002
-0.003
-0.003
-0.002
-0.001
-0.001
-0.005
-0.010
-0.019
-0.033
-0.054
-0.067
-0.072
-0.070
-0.064
-0.046
-0.027
-0.012
-0.007
-0.001
0.000
0.
0.
0.
0.
0.
0.
0.
0.
0.
0.
0.
0.
0.
0.
0.
0.
0.
0.
0.
0.
0.
0.
0.
0.
0.
0.
0.
0.
0.
0.002
0.003
0.003
0.001
0.
-0.003
-0.005
-0.005
-0.007
-0.005
-0.003
-0.005
-0.008
-0.015
-0.026
-0.040
-0.059
-0.068
-0.069
-0.059
-0.041
-0.025
-0.015
-0.007
-0.002
0.
0.
0.
0.
0.
0.
0.
0.
0.
0.
0.
0.
0.
0.
0.
0.
0.
0.
0.
0.
0.
0.
0.
0.
0.
0.
0.
0.
0.
0.001
0.003
0.003
0.003
0.001
-0.002
-0.007
-0.009
-0.010
-0.011
-0.010
-0.008
-0.003
-0.006
-0.012
-0.021
-0.034
-0.045
-0.054
-0.057
-0.051
-0.039
-0.027
-0.016
-0.008
-0.001
-0.001
-0.001
0.
0.
0.
0.
0.
0.
0.
0.
0.
0.
0.
0.
0.
0.
0.
0.
0.
0.
0.
0.
0.
0.
0.
0.
0.
0.
0.001
0.001
0.000
0.
-0.001
-0.006
-0.010
-0.011
-0.015
-0.018
-0.017
-0.014
-0.012
-0.008
-0.007
-0.013
-0.020
-0.030
-0.042
-0.049
-0.052
-0.049
-0.041
-0.029
-0.020
-0.008
-0.003
0.000
-0.001
0.
0.
0.
0.
0.
0.
0.
0.
0.
0.
0.
0.
0.
0.
0.
0.
0.
0.
0.
0.
0.
0.
0.
0.
0.
0.001
0.000
-0.001
-0.002
-0.005
-0.007
-0.016
-0.019
-0.022
-0.026
-0.028
-0.028
-0.025
-0.021
-0.013
-0.009
-0.015
-0.020
-0.031
-0.042
-0.053
-0.057
-0.055
-0.046
-0.034
-0.020
-0.010
-0.005
0.
0.000
0.
0.
0.
0.
0.
0.
0.
0.
0.
0.
0.
0.
0.
0.
0.
0.
0.
0.
0.
0.
0.
0.
0.
0.
0.
0.001
-0.001
-0.002
-0.006
-0.012
-0.020
-0.029
-0.033
-0.036
-0.040
-0.043
-0.043
-0.036
-0.030
-0.018
-0.015
-0.016
-0.021
-0.036
-0.048
-0.059
-0.066
-0.063
-0.049
-0.035
-0.023
-0.014
-0.006
0.000
0.000
0.
0.
0.
0.
0.
0.
0.
0.
0.
0.
0.
0.
0.
0.
0.
0.
0.
0.
0.
0.
0.
0.
0.
0.
0.001
0.001
-0.002
-0.003
-0.009
-0.017
-0.033
-0.042
-0.048
-0.052
-0.057
-0.061
-0.060
-0.051
-0.037
-0.026
-0.020
-0.018
-0.028
-0.037
-0.052
-0.064
-0.069
-0.065
-0.053
-0.037
-0.025
-0.015
-0.007
0.001
0.001
0.
0.
0.
0.
0.
0.
0.
0.
0.
0.
0.
0.
0.
0.
0.
0.
0.
0.
0.
0.
0.
0.
0.
0.
0.001
0.001
-0.002
-0.004
-0.010
-0.023
-0.037
-0.047
-0.054
-0.059
-0.068
-0.074
-0.069
-0.061
-0.045
-0.031
-0.022
-0.020
-0.028
-0.039
-0.054
-0.065
-0.067
-0.064
-0.050
-0.035
-0.023
-0.013
-0.007
0.001
0.001
0.
0.
0.
0.
0.
0.
0.
0.
0.
0.
0.
0.
0.
0.
0.
0.
0.
0.
0.
0.
0.
0.
0.
0.
0.001
0.002
-0.001
-0.003
-0.009
-0.021
-0.034
-0.044
-0.051
-0.059
-0.070
-0.072
-0.070
-0.060
-0.047
-0.031
-0.021
-0.021
-0.027
-0.038
-0.052
-0.060
-0.061
-0.053
-0.044
-0.029
-0.020
-0.010
-0.005
0.001
0.001
0.
0.
0.
0.
0.
0.
0.
0.
0.
0.
0.
0.
0.
0.
0.
0.
0.
0.
0.
0.
0.
0.
0.
0.
0.
0.001
-0.001
-0.002
-0.006
-0.013
-0.024
-0.034
-0.040
-0.049
-0.062
-0.065
-0.063
-0.054
-0.043
-0.028
-0.019
-0.019
-0.023
-0.032
-0.042
-0.047
-0.046
-0.039
-0.033
-0.022
-0.014
-0.005
0.000
0.001
0.001
0.
0.
0.
0.
0.
0.
0.
0.
0.
0.
0.
0.
0.
0.
0.
0.
0.
0.
0.
0.
0.
0.
0.
0.
0.
0.001
0.001
-0.001
-0.002
-0.007
-0.013
-0.021
-0.028
-0.037
-0.047
-0.054
-0.053
-0.045
-0.034
-0.021
-0.015
-0.014
-0.017
-0.024
-0.030
-0.033
-0.031
-0.026
-0.021
-0.014
-0.008
-0.003
0.001
0.001
0.
0.
0.
0.
0.
0.
0.
0.
0.
0.
0.
0.
0.
0.
0.
0.
0.
0.
0.
0.
0.
0.
0.
0.
0.
0.
0.
0.001
0.001
-0.001
-0.003
-0.007
-0.012
-0.018
-0.022
-0.030
-0.035
-0.036
-0.029
-0.020
-0.012
-0.008
-0.008
-0.010
-0.015
-0.019
-0.020
-0.018
-0.016
-0.012
-0.008
-0.003
-0.001
0.001
0.
0.
0.
0.
0.
0.
0.
0.
0.
0.
0.
0.
0.
0.
0.
0.
0.
0.
0.
0.
0.
0.
0.
0.
0.
0.
0.
0.
0.001
0.001
0.002
0.000
-0.002
-0.006
-0.010
-0.015
-0.019
-0.021
-0.021
-0.017
-0.011
-0.007
-0.002
-0.001
-0.004
-0.007
-0.009
-0.012
-0.012
-0.009
-0.008
-0.003
-0.001
0.
0.
0.
0.
0.
0.
0.
0.
0.
0.
0.
0.
0.
0.
0.
0.
0.
0.
0.
0.
0.
0.
0.
0.
0.
0.
0.
0.
0.
0.
0.
0.
0.001
0.001
0.
-0.002
-0.003
-0.005
-0.009
-0.011
-0.011
-0.008
-0.003
0.000
0.002
0.003
0.
-0.004
-0.006
-0.006
-0.006
-0.007
-0.004
0.
0.
0.
0.
0.
0.
0.
0.
0.
0.
0.
0.
0.
0.
0.
0.
0.
0.
0.
0.
0.
0.
0.
0.
0.
0.
0.
0.
0.
0.
0.
0.
0.
0.
0.
0.001
0.002
0.002
-0.001
-0.003
-0.003
-0.004
-0.004
-0.002
0.
0.003
0.004
0.003
0.002
0.001
0.
-0.001
-0.002
-0.002
-0.001
-0.001
0.
0.
0.
0.
0.
0.
0.
0.
0.
0.
0.
0.
0.
0.
0.
0.
0.
0.
0.
0.
0.
0.
0.
0.
0.
0.
0.
0.
0.
0.
0.
0.
0.
0.
0.001
0.001
0.002
0.001
0.000
0.000
-0.001
-0.001
0.001
0.004
0.004
0.003
0.003
0.003
0.001
-0.001
-0.001
-0.001
-0.001
-0.001
-0.001
0.
0.
0.
0.
0.
0.
0.
0.
0.
0.
0.
0.
0.
0.
0.
0.
0.
0.
0.
0.
0.
0.
0.
0.
0.
0.
0.
0.
0.
0.
0.
0.
0.
0.001
0.001
0.002
0.002
0.002
0.001
0.002
0.002
0.002
0.002
0.002
0.003
0.002
0.001
0.001
0.
-0.001
-0.001
-0.001
-0.001
-0.001
-0.001
0.
0.
0.
0.
0.
0.
0.
0.
0.
0.
0.
0.
0.
0.
0.
0.
0.
0.
0.
0.
0.
0.
0.
0.
0.
0.
0.
0.
0.
0.
0.
0.
0.
0.
0.001
0.001
0.001
0.001
0.001
0.002
0.002
0.002
0.002
0.002
0.002
0.001
0.001
0.
0.
0.
-0.001
-0.001
-0.001
-0.001
-0.001
0.
0.
0.
0.
0.
0.
0.
0.
0.
0.
0.
0.
0.
0.
0.
0.
0.
0.
0.
0.
0.
0.
0.
0.
0.
0.
0.
0.
0.
0.
0.
0.
0.
0.
0.
0.001
0.
0.001
0.001
0.001
0.001
0.002
0.002
0.002
0.
0.
0.
0.
0.
0.
0.
-0.001
-0.001
-0.001
0.
0.
0.
0.
0.
0.
0.
0.
0.
0.
0.
0.
0.
0.
0.
0.
0.
0.
0.
0.
0.
0.
0.
0.
0.
0.
0.
0.
0.
0.
0.
0.
0.
0.
0.
0.
0.
0.
0.
0.
0.001
0.001
0.001
0.001
0.
0.
0.
0.
0.
0.
0.
0.
0.
0.
0.
0.
0.
0.
0.
0.
0.
0.
0.
0.
0.
0.
0.
0.
0.
0.
0.
0.
0.
0.
0.
0.
0.
0.
0.
0.
0.
0.
0.
0.
0.
0.
0.
0.
0.
0.
0.
0.
0.
0.
0.
0.
0.
0.
0.
0.
0.
0.
0.
0.
0.
0.
0.
0.
0.
0.
0.
0.
0.
0.
0.
0.
0.
0.
0.
0.
0.
0.
0.
0.
0.
0.
0.
0.
0.
0.
0.
0.
0.
0.
0.
0.
0.
0.
0.
0.
0.
0.
0.
0.
0.
0.
0.
0.
0.
0.
0.
0.
0.
0.
0.
0.
0.
0.
0.
0.
0.
0.
0.
0.
0.
0.
0.
0.
0.
0.
0.
0.
0.
0.
0.
0.
0.
0.
0.
0.
0.
0.
0.
0.
0.
0.
0.
0.
0.
0.
0.
0.
0.
0.
0.
0.
0.
0.
0.
0.
0.
0.
0.
0.
0.
0.
0.
0.
0.
0.
0.
0.
0.
0.
0.
0.
0.
0.
0.
0.
0.
0.
0.
0.
0.
0.
0.
0.
0.
0.
0.
0.
0.
0.
0.
0.
0.
0.
0.
0.
0.
0.
0.
0.
0.
0.
0.
0.
0.
0.
0.
0.
0.
0.
0.
0.
0.
0.
0.
0.
0.
0.
0.
0.
0.
0.
0.
0.
0.
0.
0.
0.
0.
0.
0.
0.
0.
0.
0.
0.
0.
0.
0.
0.
0.
0.
0.
0.
0.
0.
0.
0.
0.
0.
0.
0.
0.
0.
0.
0.
0.
0.
0.
0.
0.
0.
0.
0.
0.
0.
0.
0.
0.
0.
0.
0.
0.
0.
0.
0.
0.
0.
0.
0.
0.
0.
0.
0.
0.
0.
0.
0.
0.
0.
0.
0.
0.
0.
0.
0.
0.
0.
0.
0.
0.
0.
0.
0.
0.
0.
0.
0.
0.
0.
0.
0.
0.
0.
0.
0.
0.
0.
0.
0.
0.
0.
0.
0.
0.
0.
0.
0.
0.
0.
0.
0.
0.
0.
0.
0.
0.
0.
0.
0.
0.
0.
0.
0.
0.
0.
0.
0.
0.
0.
0.
0.
0.
0.
0.
0.
0.
0.
0.
0.
0.
0.
0.
0.
0.
0.
0.
0.
0.
0.
0.
0.
0.
0.
0.
0.
0.
0.
0.
0.
0.001
0.001
0.001
0.001
0.001
0.
0.
0.
0.
0.
0.
0.
0.
0.
0.
0.
0.
0.
0.
0.
0.
0.
0.
0.
0.
0.
0.
0.
0.
0.
0.
0.
0.
0.
0.
0.
0.
0.
0.
0.
0.
0.
0.
0.
0.
0.
0.
0.
0.
0.
0.
0.
0.
0.001
0.001
0.002
0.002
0.002
0.002
0.001
0.001
0.
0.
0.
0.
0.
0.
0.
0.
0.
0.
0.
0.
0.
0.
0.
0.
0.
0.
0.
0.
0.
0.
0.
0.
0.
0.
0.
0.
0.
0.
0.
0.
0.
0.
0.
0.
0.
0.
0.
0.
0.
0.
0.
0.
0.
0.
0.001
0.001
0.001
0.000
0.000
0.000
0.002
0.005
0.005
0.005
0.004
0.003
0.002
0.001
0.
0.
0.
0.
0.
0.
0.
0.
0.
0.
0.
0.
0.
0.
0.
0.
0.
0.
0.
0.
0.
0.
0.
0.
0.
0.
0.
0.
0.
0.
0.
0.
0.
0.
0.
0.
0.
0.
0.
0.
0.
0.001
0.000
0.001
0.000
-0.001
0.002
0.004
0.005
0.006
0.007
0.006
0.005
0.004
0.003
0.001
0.
0.
0.
0.
0.
0.
0.
0.
0.
0.
0.
0.
0.
0.
0.
0.
0.
0.
0.
0.
0.
0.
0.
0.
0.
0.
0.
0.
0.
0.
0.
0.
0.
0.
0.
0.
0.
0.
0.
0.
0.000
0.001
0.000
-0.001
0.000
0.
0.003
0.006
0.006
0.008
0.007
0.006
0.005
0.004
0.002
0.
0.
0.
0.
0.
0.
0.
0.
0.
0.
0.
0.
0.
0.
0.
0.
0.
0.
0.
0.
0.
0.
0.
0.
0.
0.
0.
0.
0.
0.
0.
0.
0.
0.
0.
0.
0.
0.
0.
0.001
0.001
0.001
-0.001
-0.002
0.000
0.001
0.003
0.006
0.007
0.006
0.007
0.005
0.005
0.005
0.002
0.001
0.
0.
0.
0.
0.
0.
0.
0.
0.
0.
0.
0.
0.
0.
0.
0.
0.
0.
0.
0.
0.
0.
0.
0.
0.
0.
0.
0.
0.
0.
0.
0.
0.
0.
0.
0.
0.
0.
0.001
0.002
0.001
-0.001
-0.001
-0.001
0.001
0.003
0.004
0.005
0.004
0.007
0.005
0.005
0.005
0.003
0.002
0.
0.
0.
0.
0.
0.
0.
0.
0.
0.
0.
0.
0.
0.
0.
0.
0.
0.
0.
0.
0.
0.
0.
0.
0.
0.
0.
0.
0.
0.
0.
0.
0.
0.
0.
0.
0.
0.
0.
0.002
0.002
0.001
0.000
0.001
0.003
0.003
0.004
0.004
0.004
0.004
0.005
0.005
0.005
0.003
0.003
0.
0.
0.
0.
0.
0.
0.
0.
0.
0.
0.
0.
0.
0.
0.
0.
0.
0.
0.
0.
0.
0.
0.
0.
0.
0.
0.
0.
0.
0.
0.
0.
0.
0.
0.
0.
0.
0.
0.
0.002
0.002
0.001
0.002
0.003
0.003
0.004
0.004
0.004
0.004
0.004
0.005
0.005
0.004
0.003
0.003
0.
0.
0.
0.
0.
0.
0.
0.
0.
0.
0.
0.
0.
0.
0.
0.
0.
0.
0.
0.
0.
0.
0.
0.
0.
0.
0.
0.
0.
0.
0.
0.
0.
0.
0.
0.
0.
0.
0.
0.001
0.002
0.002
0.003
0.003
0.003
0.004
0.004
0.005
0.003
0.003
0.004
0.004
0.003
0.002
0.
0.
0.
0.
0.
0.
0.
0.
0.
0.
0.
0.
0.
0.
0.
0.
0.
0.
0.
0.
0.
0.
0.
0.
0.
0.
0.
0.
0.
0.
0.
0.
0.
0.
0.
0.
0.
0.
0.
0.
0.
0.001
0.003
0.002
0.003
0.004
0.004
0.004
0.003
0.002
0.002
0.004
0.004
0.003
0.003
0.
0.
0.
0.
0.
0.
0.
0.
0.
0.
0.
0.
0.
0.
0.
0.
0.
0.
0.
0.
0.
0.
0.
0.
0.
0.
0.
0.
0.
0.
0.
0.
0.
0.
0.
0.
0.
0.
0.
0.
0.
0.
0.001
0.001
0.004
0.004
0.003
0.002
0.002
0.003
0.005
0.003
0.004
0.004
0.
0.
0.
0.
0.
0.
0.
0.
0.
0.
0.
0.
0.
0.
0.
0.
0.
0.
0.
0.
0.
0.
0.
0.
0.
0.
0.
0.
0.
0.
0.
0.
0.
0.
0.
0.
0.
0.
0.
0.
0.
0.
0.
0.
0.
0.
0.001
0.002
0.002
0.002
0.002
0.004
0.002
0.003
0.003
0.001
0.
0.
0.
0.
0.
0.
0.
0.
0.
0.
0.
0.
0.
0.
0.
0.
0.
0.
0.
0.
0.
0.
0.
0.
0.
0.
0.
0.
0.
0.
0.
0.
0.
0.
0.
0.
0.
0.
0.
0.
0.
0.
0.
0.
0.
0.
0.
0.001
0.003
0.003
0.003
0.003
0.002
0.002
0.001
0.001
0.
0.
0.
0.
0.
0.
0.
0.
0.
0.
0.
0.
0.
0.
0.
0.
0.
0.
0.
0.
0.
0.
0.
0.
0.
0.
0.
0.
0.
0.
0.
0.
0.
0.
0.
0.
0.
0.
0.
0.
0.
0.
0.
0.
0.
0.
0.
0.001
0.001
0.002
0.001
0.001
0.002
0.001
0.001
0.
0.
0.
0.
0.
0.
0.
0.
0.
0.
0.
0.
0.
0.
0.
0.
0.
0.
0.
0.
0.
0.
0.
0.
0.
0.
0.
0.
0.
0.
0.
0.
0.
0.
0.
0.
0.
0.
0.
0.
0.
0.
0.
0.
0.
0.
0.
0.001
0.001
0.002
0.001
0.001
0.002
0.001
0.001
0.
0.
0.
0.
0.
0.
0.
0.
0.
0.
0.
0.
0.
0.
0.
0.
0.
0.
0.
0.
0.
0.
0.
0.
0.
0.
0.
0.
0.
0.
0.
0.
0.
0.
0.
0.
0.
0.
0.
0.
0.
0.
0.
0.
0.
0.
0.
0.
0.
0.000
0.000
0.002
0.002
0.001
0.003
0.001
0.001
0.
0.
0.
0.
0.
0.
0.
0.
0.
0.
0.
0.
0.
0.
0.
0.
0.
0.
0.
0.
0.
0.
0.
0.
0.
0.
0.
0.
0.
0.
0.
0.
0.
0.
0.
0.
0.
0.
0.
0.
0.
0.
0.
-0.001
-0.002
-0.002
-0.003
-0.003
-0.003
-0.001
0.001
0.004
0.004
0.005
0.005
0.004
0.004
0.003
0.
0.
0.
0.
0.
0.
0.
0.
0.
0.
0.
0.
0.
0.
0.
0.
0.
0.
0.
0.
0.
0.
0.
0.
0.
0.
0.
0.
0.
0.
0.
0.
0.
0.
0.
0.
0.
0.
0.
0.000
-0.002
-0.004
-0.006
-0.007
-0.006
-0.005
-0.002
0.001
0.002
0.002
0.004
0.006
0.006
0.006
0.005
0.004
0.001
0.
0.
0.
0.
0.
0.
0.
0.
0.
0.
0.
0.
0.
0.
0.
0.
0.
0.
0.
0.
0.
0.
0.
0.
0.
0.
0.
0.
0.
0.
0.
0.
0.
0.
0.
0.
0.001
-0.002
-0.002
-0.005
-0.008
-0.010
-0.010
-0.009
-0.010
-0.007
-0.006
-0.003
-0.003
-0.001
0.001
0.004
0.005
0.005
0.004
0.001
0.
0.
0.
0.
0.
0.
0.
0.
0.
0.
0.
0.
0.
0.
0.
0.
0.
0.
0.
0.
0.
0.
0.
0.
0.
0.
0.
0.
0.
0.
0.
0.
0.
0.
0.001
-0.001
-0.001
-0.005
-0.008
-0.012
-0.016
-0.014
-0.016
-0.014
-0.014
-0.019
-0.024
-0.025
-0.020
-0.011
-0.004
0.001
0.005
0.005
0.002
0.
0.
0.
0.
0.
0.
0.
0.
0.
0.
0.
0.
0.
0.
0.
0.
0.
0.
0.
0.
0.
0.
0.
0.
0.
0.
0.
0.
0.
0.
0.
0.
0.
0.
0.001
0.000
-0.002
-0.006
-0.011
-0.017
-0.019
-0.020
-0.022
-0.024
-0.033
-0.048
-0.059
-0.059
-0.054
-0.042
-0.024
-0.006
0.001
0.005
0.004
0.002
0.
0.
0.
0.
0.
0.
0.
0.
0.
0.
0.
0.
0.
0.
0.
0.
0.
0.
0.
0.
0.
0.
0.
0.
0.
0.
0.
0.
0.
0.
0.
0.
0.
0.000
0.000
-0.002
-0.007
-0.013
-0.021
-0.022
-0.026
-0.030
-0.039
-0.059
-0.079
-0.058
0.120
0.066
-0.057
-0.049
-0.023
-0.004
0.003
0.005
0.002
0.
0.
0.
0.
0.
0.
0.
0.
0.
0.
0.
0.
0.
0.
0.
0.
0.
0.
0.
0.
0.
0.
0.
0.
0.
0.
0.
0.
0.
0.
0.
0.
0.
0.000
0.
-0.002
-0.008
-0.013
-0.020
-0.024
-0.031
-0.038
-0.055
-0.089
-0.081
1.554
26.209
8.536
0.403
-0.063
-0.041
-0.010
0.
0.004
0.002
0.001
0.
0.
0.
0.
0.
0.
0.
0.
0.
0.
0.
0.
0.
0.
0.
0.
0.
0.
0.
0.
0.
0.
0.
0.
0.
0.
0.
0.
0.
0.
0.
0.
0.002
0.001
-0.001
-0.006
-0.012
-0.018
-0.022
-0.032
-0.045
-0.071
-0.102
0.008
15.651
3844.610
149.743
2.115
-0.047
-0.052
-0.016
-0.002
0.003
0.003
0.001
0.
0.
0.
0.
0.
0.
0.
0.
0.
0.
0.
0.
0.
0.
0.
0.
0.
0.
0.
0.
0.
0.
0.
0.
0.
0.
0.
0.
0.
0.
0.
0.
0.001
0.001
0.000
-0.004
-0.009
-0.013
-0.020
-0.032
-0.051
-0.080
-0.108
0.116
5.640
75.470
21.456
1.004
-0.071
-0.060
-0.019
-0.002
0.002
0.002
0.001
0.
0.
0.
0.
0.
0.
0.
0.
0.
0.
0.
0.
0.
0.
0.
0.
0.
0.
0.
0.
0.
0.
0.
0.
0.
0.
0.
0.
0.
0.
0.
0.
0.
0.001
0.001
-0.002
-0.006
-0.011
-0.017
-0.032
-0.050
-0.079
-0.104
0.082
2.521
6.557
2.172
0.068
-0.082
-0.053
-0.017
-0.003
0.003
0.001
0.
0.
0.
0.
0.
0.
0.
0.
0.
0.
0.
0.
0.
0.
0.
0.
0.
0.
0.
0.
0.
0.
0.
0.
0.
0.
0.
0.
0.
0.
0.
0.
0.
0.
0.001
0.001
0.000
-0.003
-0.006
-0.015
-0.029
-0.046
-0.067
-0.087
-0.077
0.267
0.679
0.165
-0.081
-0.074
-0.039
-0.014
-0.002
0.000
0.003
0.
0.
0.
0.
0.
0.
0.
0.
0.
0.
0.
0.
0.
0.
0.
0.
0.
0.
0.
0.
0.
0.
0.
0.
0.
0.
0.
0.
0.
0.
0.
0.
0.
0.
0.
0.001
0.000
-0.003
-0.004
-0.011
-0.021
-0.032
-0.050
-0.073
-0.086
-0.087
-0.077
-0.088
-0.077
-0.053
-0.027
-0.011
-0.004
0.001
0.003
0.001
0.
0.
0.
0.
0.
0.
0.
0.
0.
0.
0.
0.
0.
0.
0.
0.
0.
0.
0.
0.
0.
0.
0.
0.
0.
0.
0.
0.
0.
0.
0.
0.
0.
0.
0.
0.000
-0.001
-0.003
-0.007
-0.016
-0.029
-0.040
-0.056
-0.073
-0.079
-0.079
-0.070
-0.056
-0.035
-0.019
-0.009
-0.005
0.000
0.000
0.001
0.001
0.
0.
0.
0.
0.
0.
0.
0.
0.
0.
0.
0.
0.
0.
0.
0.
0.
0.
0.
0.
0.
0.
0.
0.
0.
0.
0.
0.
0.
0.
0.
0.
0.
0.
-0.001
-0.003
-0.003
-0.006
-0.015
-0.024
-0.036
-0.047
-0.056
-0.064
-0.064
-0.054
-0.042
-0.027
-0.017
-0.010
-0.003
-0.001
0.001
0.002
0.001
0.
0.
0.
0.
0.
0.
0.
0.
0.
0.
0.
0.
0.
0.
0.
0.
0.
0.
0.
0.
0.
0.
0.
0.
0.
0.
0.
0.
0.
0.
0.
0.
0.
0.
0.
-0.001
-0.002
-0.007
-0.015
-0.025
-0.036
-0.049
-0.062
-0.071
-0.067
-0.054
-0.042
-0.026
-0.016
-0.007
-0.004
-0.001
0.002
0.002
0.001
0.
0.
0.
0.
0.
0.
0.
0.
0.
0.
0.
0.
0.
0.
0.
0.
0.
0.
0.
0.
0.
0.
0.
0.
0.
0.
0.
0.
0.
0.
0.
0.
0.
0.
0.
0.
-0.002
-0.008
-0.015
-0.028
-0.044
-0.065
-0.083
-0.086
-0.080
-0.069
-0.050
-0.031
-0.014
-0.007
-0.003
0.000
0.002
0.001
0.
0.
0.
0.
0.
0.
0.
0.
0.
0.
0.
0.
0.
0.
0.
0.
0.
0.
0.
0.
0.
0.
0.
0.
0.
0.
0.
0.
0.
0.
0.
0.
0.
0.
0.
0.
-0.001
-0.001
-0.008
-0.016
-0.035
-0.062
-0.082
-0.087
-0.051
-0.052
-0.074
-0.057
-0.035
-0.016
-0.006
-0.002
0.002
0.001
0.001
0.
0.
0.
0.
0.
0.
0.
0.
0.
0.
0.
0.
0.
0.
0.
0.
0.
0.
0.
0.
0.
0.
0.
0.
0.
0.
0.
0.
0.
0.
0.
0.
-0.001
-0.001
-0.001
-0.001
0.
-0.004
-0.010
-0.021
-0.043
-0.076
-0.096
0.087
0.794
0.643
0.016
-0.063
-0.044
-0.020
-0.005
0.
0.002
0.001
0.
0.
0.
0.
0.
0.
0.
0.
0.
0.
0.
0.
0.
0.
0.
0.
0.
0.
0.
0.
0.
0.
0.
0.
0.
0.
0.
0.
0.001
0.001
0.002
0.001
0.000
-0.002
-0.002
-0.002
-0.002
-0.002
-0.006
-0.010
-0.024
-0.049
-0.083
-0.083
0.529
3.270
2.531
0.224
-0.072
-0.053
-0.021
-0.008
-0.001
0.000
0.
0.
0.
0.
0.
0.
0.
0.
0.
0.
0.
0.
0.
0.
0.
0.
0.
0.
0.
0.
0.
0.
0.
0.
0.
0.
0.
0.
0.001
0.002
0.002
0.002
0.001
0.000
-0.003
-0.005
-0.005
-0.004
-0.003
-0.007
-0.012
-0.022
-0.046
-0.083
-0.091
0.239
1.579
1.277
0.073
-0.088
-0.058
-0.030
-0.012
-0.004
0.001
0.
0.
0.
0.
0.
0.
0.
0.
0.
0.
0.
0.
0.
0.
0.
0.
0.
0.
0.
0.
0.
0.
0.
0.
0.
0.
0.
0.001
0.002
0.002
0.003
0.002
0.002
-0.001
-0.003
-0.007
-0.009
-0.009
-0.008
-0.009
-0.011
-0.019
-0.036
-0.074
-0.100
-0.087
0.030
0.000
-0.109
-0.098
-0.064
-0.034
-0.014
-0.006
0.000
-0.001
0.
0.
0.
0.
0.
0.
0.
0.
0.
0.
0.
0.
0.
0.
0.
0.
0.
0.
0.
0.
0.
0.
0.
0.
0.
0.
0.001
0.003
0.004
0.004
0.003
0.001
-0.003
-0.007
-0.011
-0.016
-0.015
-0.014
-0.011
-0.014
-0.017
-0.030
-0.055
-0.095
-0.119
-0.133
-0.139
-0.128
-0.101
-0.065
-0.036
-0.019
-0.006
-0.001
-0.001
0.
0.
0.
0.
0.
0.
0.
0.
0.
0.
0.
0.
0.
0.
0.
0.
0.
0.
0.
0.
0.
0.
0.
0.
0.
0.
0.003
0.002
0.002
0.002
-0.002
-0.005
-0.011
-0.015
-0.021
-0.024
-0.024
-0.022
-0.019
-0.018
-0.018
-0.029
-0.048
-0.073
-0.103
-0.124
-0.133
-0.124
-0.101
-0.069
-0.043
-0.021
-0.009
-0.001
-0.001
-0.001
0.
0.
0.
0.
0.
0.
0.
0.
0.
0.
0.
0.
0.
0.
0.
0.
0.
0.
0.
0.
0.
0.
0.
0.
0.001
0.000
0.002
-0.001
-0.005
-0.013
-0.019
-0.027
-0.031
-0.039
-0.041
-0.041
-0.035
-0.027
-0.023
-0.026
-0.031
-0.043
-0.064
-0.089
-0.112
-0.125
-0.124
-0.106
-0.081
-0.053
-0.028
-0.011
-0.001
0.000
-0.001
0.
0.
0.
0.
0.
0.
0.
0.
0.
0.
0.
0.
0.
0.
0.
0.
0.
0.
0.
0.
0.
0.
0.
0.
0.000
-0.001
-0.001
-0.009
-0.018
-0.034
-0.047
-0.054
-0.059
-0.066
-0.068
-0.065
-0.056
-0.041
-0.034
-0.030
-0.033
-0.046
-0.064
-0.091
-0.113
-0.127
-0.128
-0.119
-0.092
-0.057
-0.030
-0.017
-0.007
-0.002
-0.001
0.
0.
0.
0.
0.
0.
0.
0.
0.
0.
0.
0.
0.
0.
0.
0.
0.
0.
0.
0.
0.
0.
0.
0.001
-0.001
-0.002
-0.008
-0.018
-0.037
-0.061
-0.077
-0.090
-0.097
-0.102
-0.098
-0.091
-0.081
-0.062
-0.046
-0.040
-0.037
-0.052
-0.073
-0.102
-0.118
-0.130
-0.134
-0.122
-0.092
-0.058
-0.032
-0.018
-0.008
-0.002
0.000
0.
0.
0.
0.
0.
0.
0.
0.
0.
0.
0.
0.
0.
0.
0.
0.
0.
0.
0.
0.
0.
0.
0.
0.001
-0.002
-0.004
-0.014
-0.032
-0.052
-0.068
-0.086
-0.109
-0.132
-0.129
-0.116
-0.104
-0.091
-0.080
-0.061
-0.043
-0.042
-0.059
-0.086
-0.112
-0.121
-0.127
-0.123
-0.118
-0.091
-0.057
-0.035
-0.020
-0.010
-0.002
-0.001
0.
0.
0.
0.
0.
0.
0.
0.
0.
0.
0.
0.
0.
0.
0.
0.
0.
0.
0.
0.
0.
0.
0.
0.001
-0.002
-0.004
-0.016
-0.035
-0.056
-0.067
-0.077
-0.119
-0.148
-0.142
-0.112
-0.081
-0.090
-0.084
-0.065
-0.048
-0.048
-0.065
-0.093
-0.112
-0.122
-0.124
-0.117
-0.106
-0.082
-0.054
-0.031
-0.018
-0.011
-0.002
-0.001
0.
0.
0.
0.
0.
0.
0.
0.
0.
0.
0.
0.
0.
0.
0.
0.
0.
0.
0.
0.
0.
0.
0.
0.001
-0.001
-0.004
-0.014
-0.031
-0.052
-0.067
-0.084
-0.115
-0.143
-0.136
-0.065
-0.002
-0.065
-0.084
-0.064
-0.047
-0.048
-0.067
-0.091
-0.108
-0.117
-0.116
-0.107
-0.091
-0.069
-0.044
-0.026
-0.015
-0.007
-0.002
0.001
0.
0.
0.
0.
0.
0.
0.
0.
0.
0.
0.
0.
0.
0.
0.
0.
0.
0.
0.
0.
0.
0.
0.
0.001
-0.001
-0.003
-0.008
-0.023
-0.045
-0.059
-0.075
-0.100
-0.122
-0.119
-0.083
-0.040
-0.077
-0.073
-0.057
-0.039
-0.041
-0.059
-0.080
-0.095
-0.101
-0.100
-0.086
-0.070
-0.050
-0.032
-0.021
-0.012
-0.004
-0.001
0.
0.
0.
0.
0.
0.
0.
0.
0.
0.
0.
0.
0.
0.
0.
0.
0.
0.
0.
0.
0.
0.
0.
0.
0.001
0.002
-0.002
-0.004
-0.011
-0.027
-0.044
-0.058
-0.071
-0.088
-0.090
-0.091
-0.082
-0.077
-0.060
-0.041
-0.028
-0.032
-0.042
-0.061
-0.072
-0.078
-0.074
-0.060
-0.044
-0.034
-0.021
-0.011
-0.004
-0.001
0.001
0.
0.
0.
0.
0.
0.
0.
0.
0.
0.
0.
0.
0.
0.
0.
0.
0.
0.
0.
0.
0.
0.
0.
0.
0.
0.001
-0.001
-0.002
-0.006
-0.011
-0.025
-0.033
-0.043
-0.055
-0.069
-0.071
-0.067
-0.059
-0.041
-0.024
-0.017
-0.018
-0.027
-0.039
-0.046
-0.049
-0.044
-0.035
-0.027
-0.019
-0.011
-0.004
0.000
0.001
0.
0.
0.
0.
0.
0.
0.
0.
0.
0.
0.
0.
0.
0.
0.
0.
0.
0.
0.
0.
0.
0.
0.
0.
0.
0.
0.
0.001
-0.003
-0.005
-0.007
-0.009
-0.016
-0.021
-0.031
-0.037
-0.043
-0.041
-0.034
-0.022
-0.011
-0.009
-0.011
-0.015
-0.021
-0.027
-0.026
-0.023
-0.018
-0.014
-0.012
-0.004
-0.001
0.001
0.
0.
0.
0.
0.
0.
0.
0.
0.
0.
0.
0.
0.
0.
0.
0.
0.
0.
0.
0.
0.
0.
0.
0.
0.
0.
0.
0.
-0.001
0.000
0.000
-0.002
-0.005
-0.008
-0.011
-0.015
-0.017
-0.018
-0.020
-0.013
-0.007
-0.005
-0.002
-0.003
-0.006
-0.010
-0.012
-0.012
-0.012
-0.011
-0.008
-0.004
-0.002
0.
0.
0.
0.
0.
0.
0.
0.
0.
0.
0.
0.
0.
0.
0.
0.
0.
0.
0.
0.
0.
0.
0.
0.
0.
0.
0.
0.
0.
0.
0.000
-0.001
-0.001
-0.001
0.000
-0.001
-0.003
-0.004
-0.005
-0.005
-0.005
-0.003
0.001
0.002
0.002
0.
0.000
-0.002
-0.005
-0.008
-0.007
-0.007
-0.006
-0.001
-0.001
-0.001
0.
0.
0.
0.
0.
0.
0.
0.
0.
0.
0.
0.
0.
0.
0.
0.
0.
0.
0.
0.
0.
0.
0.
0.
0.
0.
0.
0.
0.
0.002
-0.001
-0.001
-0.001
0.000
0.000
-0.001
0.001
0.002
0.001
0.002
0.003
0.003
0.006
0.005
0.003
0.001
-0.001
0.000
-0.002
-0.003
-0.004
-0.003
-0.002
-0.001
-0.001
0.
0.
0.
0.
0.
0.
0.
0.
0.
0.
0.
0.
0.
0.
0.
0.
0.
0.
0.
0.
0.
0.
0.
0.
0.
0.
0.
0.
0.
0.002
0.001
0.000
0.000
0.000
0.001
0.002
0.005
0.005
0.003
0.007
0.006
0.005
0.004
0.004
0.002
0.004
0.002
0.000
-0.002
-0.002
-0.002
-0.002
-0.002
-0.001
-0.001
0.
0.
0.
0.
0.
0.
0.
0.
0.
0.
0.
0.
0.
0.
0.
0.
0.
0.
0.
0.
0.
0.
0.
0.
0.
0.
0.
0.
0.
0.003
0.002
0.002
0.002
0.003
0.003
0.003
0.005
0.006
0.005
0.005
0.007
0.005
0.004
0.003
0.002
0.002
0.002
0.001
-0.001
-0.001
-0.002
-0.002
-0.001
-0.001
-0.001
0.
0.
0.
0.
0.
0.
0.
0.
0.
0.
0.
0.
0.
0.
0.
0.
0.
0.
0.
0.
0.
0.
0.
0.
0.
0.
0.
0.
0.
0.001
0.003
0.002
0.003
0.002
0.003
0.004
0.004
0.003
0.003
0.003
0.002
0.003
0.003
0.003
0.001
0.002
0.002
0.000
0.
-0.001
-0.001
-0.001
-0.001
-0.001
-0.001
0.
0.
0.
0.
0.
0.
0.
0.
0.
0.
0.
0.
0.
0.
0.
0.
0.
0.
0.
0.
0.
0.
0.
0.
0.
0.
0.
0.
0.
0.
0.003
0.003
0.003
0.003
0.002
0.003
0.003
0.001
0.002
0.002
0.002
0.002
0.002
0.001
0.001
0.
0.001
0.000
0.000
0.
0.000
-0.001
-0.001
-0.001
0.
0.
0.
0.
0.
0.
0.
0.
0.
0.
0.
0.
0.
0.
0.
0.
0.
0.
0.
0.
0.
0.
0.
0.
0.
0.
0.
0.
0.
0.
0.
0.
0.
0.001
0.001
0.001
0.
0.001
0.001
0.001
0.001
0.001
0.
0.
0.
0.
0.
0.
0.
0.000
-0.001
-0.001
-0.001
0.
0.
0.
0.
0.
0.
0.
0.
0.
0.
0.
0.
0.
0.
0.
0.
0.
0.
0.
0.
0.
0.
0.
0.
0.
0.
0.
0.
0.
0.
0.
0.
0.
0.
0.
0.
0.
0.
0.
0.
0.
0.
0.
0.
0.
0.
0.
0.
0.
0.
0.
0.
0.
0.
0.
0.
0.
0.
0.
0.
0.
0.
0.
0.
0.
0.
0.
0.
0.
0.
0.
0.
0.
0.
0.
0.
0.
0.
0.
0.
0.
0.
0.
0.
0.
0.
0.
0.
0.
0.
0.
0.
0.
0.
0.
0.
0.
0.
0.
0.
0.
0.
0.
0.
0.
0.
0.
0.
0.
0.
0.
0.
0.
0.
0.
0.
0.
0.
0.
0.
0.
0.
0.
0.
0.
0.
0.
0.
0.
0.
0.
0.
0.
0.
0.
0.
0.
0.
0.
0.
0.
0.
0.
0.
0.
0.
0.
0.
0.
0.
0.
0.
0.
0.
0.
0.
0.
0.
0.
0.
0.
0.
0.
0.
0.
0.
0.
0.
0.
0.
0.
0.
0.
0.
0.
0.
0.
0.
0.
0.
0.
0.
0.
0.
0.
0.
0.
0.
0.
0.
0.
0.
0.
0.
0.
0.
0.
0.
0.
0.
0.
0.
0.
0.
0.
0.
0.
0.
0.
0.
0.
0.
0.
0.
0.
0.
0.
0.
0.
0.
0.
0.
0.
0.
0.
0.
0.
0.
0.
0.
0.
0.
0.
0.
0.
0.
0.
0.
0.
0.
0.
0.
0.
0.
0.
0.
0.
0.
0.
0.
0.
0.
0.
0.
0.
0.
0.
0.
0.
0.
0.
0.
0.
0.
0.
0.
0.
0.
0.
0.
0.
0.
0.
0.
0.
0.
0.
0.
0.
0.
0.
0.
0.
0.
0.
0.
0.
0.
0.
0.
0.
0.
0.
0.
0.
0.
0.
0.
0.
0.
0.
0.
0.
0.
0.
0.
0.
0.
0.
0.
0.
0.
0.001
0.001
0.002
0.001
0.001
0.002
0.002
0.001
0.
0.
0.
0.
0.
0.
0.
0.
0.
0.
0.
0.
0.
0.
0.
0.
0.
0.
0.
0.
0.
0.
0.
0.
0.
0.
0.
0.
0.
0.
0.
0.
0.
0.
0.
0.
0.
0.
0.
0.
0.
0.
0.
0.
0.
0.
0.001
0.000
-0.001
-0.001
-0.002
-0.002
0.000
0.005
0.005
0.005
0.004
0.003
0.002
0.001
0.
0.
0.
0.
0.
0.
0.
0.
0.
0.
0.
0.
0.
0.
0.
0.
0.
0.
0.
0.
0.
0.
0.
0.
0.
0.
0.
0.
0.
0.
0.
0.
0.
0.
0.
0.
0.
0.
0.
0.
0.
0.000
-0.001
-0.001
-0.002
-0.003
-0.001
0.001
0.004
0.005
0.007
0.007
0.005
0.004
0.003
0.002
0.
0.
0.
0.
0.
0.
0.
0.
0.
0.
0.
0.
0.
0.
0.
0.
0.
0.
0.
0.
0.
0.
0.
0.
0.
0.
0.
0.
0.
0.
0.
0.
0.
0.
0.
0.
0.
0.
0.
0.001
0.001
-0.001
-0.003
-0.006
-0.006
-0.005
-0.002
0.002
0.005
0.006
0.007
0.007
0.005
0.004
0.002
0.001
0.
0.
0.
0.
0.
0.
0.
0.
0.
0.
0.
0.
0.
0.
0.
0.
0.
0.
0.
0.
0.
0.
0.
0.
0.
0.
0.
0.
0.
0.
0.
0.
0.
0.
0.
0.
0.
0.
0.000
0.000
-0.002
-0.006
-0.008
-0.013
-0.011
-0.007
-0.003
0.001
0.004
0.007
0.007
0.005
0.005
0.004
0.002
0.
0.
0.
0.
0.
0.
0.
0.
0.
0.
0.
0.
0.
0.
0.
0.
0.
0.
0.
0.
0.
0.
0.
0.
0.
0.
0.
0.
0.
0.
0.
0.
0.
0.
0.
0.
0.
0.
0.001
0.000
-0.003
-0.008
-0.013
-0.018
-0.020
-0.014
-0.007
-0.003
0.001
0.001
0.004
0.005
0.005
0.005
0.002
0.001
0.
0.
0.
0.
0.
0.
0.
0.
0.
0.
0.
0.
0.
0.
0.
0.
0.
0.
0.
0.
0.
0.
0.
0.
0.
0.
0.
0.
0.
0.
0.
0.
0.
0.
0.
0.
0.
0.001
0.000
-0.003
-0.008
-0.014
-0.019
-0.020
-0.015
-0.009
-0.006
-0.004
-0.003
0.001
0.004
0.005
0.004
0.003
0.002
0.
0.
0.
0.
0.
0.
0.
0.
0.
0.
0.
0.
0.
0.
0.
0.
0.
0.
0.
0.
0.
0.
0.
0.
0.
0.
0.
0.
0.
0.
0.
0.
0.
0.
0.
0.
0.
0.001
0.001
-0.002
-0.006
-0.009
-0.013
-0.014
-0.011
-0.009
-0.008
-0.007
-0.006
-0.001
0.002
0.005
0.004
0.003
0.002
0.
0.
0.
0.
0.
0.
0.
0.
0.
0.
0.
0.
0.
0.
0.
0.
0.
0.
0.
0.
0.
0.
0.
0.
0.
0.
0.
0.
0.
0.
0.
0.
0.
0.
0.
0.
0.
0.001
0.002
-0.001
-0.003
-0.004
-0.006
-0.007
-0.006
-0.008
-0.008
-0.008
-0.005
-0.002
0.001
0.004
0.004
0.003
0.001
0.
0.
0.
0.
0.
0.
0.
0.
0.
0.
0.
0.
0.
0.
0.
0.
0.
0.
0.
0.
0.
0.
0.
0.
0.
0.
0.
0.
0.
0.
0.
0.
0.
0.
0.
0.
0.
0.001
0.002
0.001
0.000
0.001
-0.002
-0.002
-0.004
-0.003
-0.005
-0.005
-0.004
0.000
0.003
0.004
0.002
0.002
0.
0.
0.
0.
0.
0.
0.
0.
0.
0.
0.
0.
0.
0.
0.
0.
0.
0.
0.
0.
0.
0.
0.
0.
0.
0.
0.
0.
0.
0.
0.
0.
0.
0.
0.
0.
0.
0.
0.
0.001
0.002
0.002
0.003
0.001
0.002
-0.002
-0.003
-0.002
-0.001
0.000
0.002
0.003
0.005
0.003
0.003
0.
0.
0.
0.
0.
0.
0.
0.
0.
0.
0.
0.
0.
0.
0.
0.
0.
0.
0.
0.
0.
0.
0.
0.
0.
0.
0.
0.
0.
0.
0.
0.
0.
0.
0.
0.
0.
0.
0.
0.001
0.001
0.002
0.002
0.002
0.002
0.002
0.000
0.002
0.
0.002
0.002
0.004
0.004
0.004
0.001
0.
0.
0.
0.
0.
0.
0.
0.
0.
0.
0.
0.
0.
0.
0.
0.
0.
0.
0.
0.
0.
0.
0.
0.
0.
0.
0.
0.
0.
0.
0.
0.
0.
0.
0.
0.
0.
0.
0.
0.
0.
0.001
0.001
0.003
0.002
-0.001
0.002
0.002
0.001
0.002
0.000
0.002
0.004
0.002
0.001
0.001
0.
0.
0.
0.
0.
0.
0.
0.
0.
0.
0.
0.
0.
0.
0.
0.
0.
0.
0.
0.
0.
0.
0.
0.
0.
0.
0.
0.
0.
0.
0.
0.
0.
0.
0.
0.
0.
0.
0.
0.
0.
0.
0.
0.001
0.002
0.002
0.000
-0.001
0.001
0.002
0.001
0.
0.000
0.001
0.001
0.
0.
0.
0.
0.
0.
0.
0.
0.
0.
0.
0.
0.
0.
0.
0.
0.
0.
0.
0.
0.
0.
0.
0.
0.
0.
0.
0.
0.
0.
0.
0.
0.
0.
0.
0.
0.
0.
0.
0.
0.
0.
0.
0.
0.001
0.003
0.002
0.003
0.002
0.000
-0.001
-0.001
-0.001
0.001
0.001
0.
0.
0.
0.
0.
0.
0.
0.
0.
0.
0.
0.
0.
0.
0.
0.
0.
0.
0.
0.
0.
0.
0.
0.
0.
0.
0.
0.
0.
0.
0.
0.
0.
0.
0.
0.
0.
0.
0.
0.
0.
0.
0.
0.
0.001
0.002
0.003
0.001
0.000
-0.001
0.
0.000
0.000
0.001
0.001
0.
0.
0.
0.
0.
0.
0.
0.
0.
0.
0.
0.
0.
0.
0.
0.
0.
0.
0.
0.
0.
0.
0.
0.
0.
0.
0.
0.
0.
0.
0.
0.
0.
0.
0.
0.
0.
0.
0.
0.
0.001
0.001
0.001
0.001
0.001
0.002
0.002
-0.001
-0.002
-0.003
-0.003
-0.002
0.002
0.003
0.004
0.002
0.001
0.
0.
0.
0.
0.
0.
0.
0.
0.
0.
0.
0.
0.
0.
0.
0.
0.
0.
0.
0.
0.
0.
0.
0.
0.
0.
0.
0.
0.
0.
0.
0.
0.
0.
0.
0.
0.
0.
0.001
0.001
0.001
0.001
0.001
-0.001
-0.002
-0.004
-0.005
-0.006
-0.003
-0.001
0.001
0.005
0.007
0.005
0.005
0.004
0.003
0.
0.
0.
0.
0.
0.
0.
0.
0.
0.
0.
0.
0.
0.
0.
0.
0.
0.
0.
0.
0.
0.
0.
0.
0.
0.
0.
0.
0.
0.
0.
0.
0.
0.
0.
0.001
0.001
0.001
0.001
0.000
-0.002
-0.005
-0.007
-0.010
-0.012
-0.010
-0.011
-0.008
-0.005
-0.001
0.000
0.003
0.004
0.006
0.005
0.004
0.001
0.
0.
0.
0.
0.
0.
0.
0.
0.
0.
0.
0.
0.
0.
0.
0.
0.
0.
0.
0.
0.
0.
0.
0.
0.
0.
0.
0.
0.
0.
0.
0.
0.
0.
0.001
0.003
0.000
0.
-0.005
-0.011
-0.018
-0.022
-0.023
-0.021
-0.018
-0.016
-0.016
-0.017
-0.015
-0.009
-0.002
0.001
0.004
0.005
0.004
0.002
0.
0.
0.
0.
0.
0.
0.
0.
0.
0.
0.
0.
0.
0.
0.
0.
0.
0.
0.
0.
0.
0.
0.
0.
0.
0.
0.
0.
0.
0.
0.
0.
0.
0.002
0.001
0.
-0.004
-0.011
-0.020
-0.031
-0.040
-0.041
-0.041
-0.040
-0.037
-0.040
-0.045
-0.047
-0.040
-0.026
-0.011
-0.002
0.002
0.005
0.004
0.001
0.
0.
0.
0.
0.
0.
0.
0.
0.
0.
0.
0.
0.
0.
0.
0.
0.
0.
0.
0.
0.
0.
0.
0.
0.
0.
0.
0.
0.
0.
0.
0.
0.001
0.
-0.002
-0.008
-0.016
-0.032
-0.048
-0.055
-0.063
-0.066
-0.064
-0.070
-0.086
-0.090
-0.083
-0.075
-0.064
-0.041
-0.015
-0.002
0.003
0.005
0.002
0.
0.
0.
0.
0.
0.
0.
0.
0.
0.
0.
0.
0.
0.
0.
0.
0.
0.
0.
0.
0.
0.
0.
0.
0.
0.
0.
0.
0.
0.
0.
0.
0.001
0.
-0.002
-0.010
-0.022
-0.041
-0.058
-0.072
-0.081
-0.087
-0.095
-0.119
-0.124
0.246
2.190
1.506
0.088
-0.069
-0.040
-0.011
0.
0.005
0.001
0.001
0.
0.
0.
0.
0.
0.
0.
0.
0.
0.
0.
0.
0.
0.
0.
0.
0.
0.
0.
0.
0.
0.
0.
0.
0.
0.
0.
0.
0.
0.
0.
0.001
0.001
-0.002
-0.009
-0.023
-0.042
-0.063
-0.081
-0.097
-0.108
-0.130
-0.157
0.070
17.397
502.437
259.544
10.234
0.060
-0.058
-0.022
-0.003
0.003
0.003
0.001
0.
0.
0.
0.
0.
0.
0.
0.
0.
0.
0.
0.
0.
0.
0.
0.
0.
0.
0.
0.
0.
0.
0.
0.
0.
0.
0.
0.
0.
0.
0.
0.001
0.001
-0.001
-0.008
-0.019
-0.037
-0.057
-0.081
-0.103
-0.125
-0.158
-0.176
1.328
206.349
170764.109
24328.529
294.285
0.843
-0.076
-0.033
-0.005
0.002
0.003
0.002
0.
0.
0.
0.
0.
0.
0.
0.
0.
0.
0.
0.
0.
0.
0.
0.
0.
0.
0.
0.
0.
0.
0.
0.
0.
0.
0.
0.
0.
0.
0.
0.001
0.002
0.000
-0.003
-0.014
-0.028
-0.046
-0.073
-0.097
-0.123
-0.159
-0.136
5.014
337.201
5808.762
1851.356
35.911
0.253
-0.083
-0.036
-0.008
0.001
0.004
0.002
0.
0.
0.
0.
0.
0.
0.
0.
0.
0.
0.
0.
0.
0.
0.
0.
0.
0.
0.
0.
0.
0.
0.
0.
0.
0.
0.
0.
0.
0.
0.
0.
0.002
0.001
-0.002
-0.008
-0.017
-0.034
-0.061
-0.084
-0.114
-0.153
-0.132
4.651
273.798
2011.401
135.567
2.749
-0.084
-0.086
-0.035
-0.010
-0.001
0.001
0.003
0.
0.
0.
0.
0.
0.
0.
0.
0.
0.
0.
0.
0.
0.
0.
0.
0.
0.
0.
0.
0.
0.
0.
0.
0.
0.
0.
0.
0.
0.
0.
0.
0.001
0.002
0.001
-0.003
-0.011
-0.024
-0.049
-0.071
-0.103
-0.143
-0.170
0.461
11.436
34.469
7.229
0.204
-0.111
-0.073
-0.031
-0.011
-0.003
0.002
0.002
0.001
0.
0.
0.
0.
0.
0.
0.
0.
0.
0.
0.
0.
0.
0.
0.
0.
0.
0.
0.
0.
0.
0.
0.
0.
0.
0.
0.
0.
0.
0.
0.
0.
0.001
0.001
-0.001
-0.004
-0.016
-0.037
-0.059
-0.088
-0.121
-0.153
-0.150
0.065
0.309
0.021
-0.119
-0.099
-0.060
-0.028
-0.010
-0.005
0.000
0.001
0.001
0.
0.
0.
0.
0.
0.
0.
0.
0.
0.
0.
0.
0.
0.
0.
0.
0.
0.
0.
0.
0.
0.
0.
0.
0.
0.
0.
0.
0.
0.
0.
0.
0.
0.000
-0.001
-0.004
-0.010
-0.026
-0.045
-0.073
-0.102
-0.129
-0.147
-0.150
-0.144
-0.131
-0.111
-0.081
-0.052
-0.027
-0.014
-0.004
-0.001
0.001
0.002
0.001
0.
0.
0.
0.
0.
0.
0.
0.
0.
0.
0.
0.
0.
0.
0.
0.
0.
0.
0.
0.
0.
0.
0.
0.
0.
0.
0.
0.
0.
0.
0.
0.
0.
0.000
-0.001
-0.007
-0.017
-0.033
-0.058
-0.084
-0.109
-0.131
-0.143
-0.136
-0.118
-0.092
-0.067
-0.044
-0.028
-0.014
-0.006
-0.001
0.001
0.002
0.001
0.
0.
0.
0.
0.
0.
0.
0.
0.
0.
0.
0.
0.
0.
0.
0.
0.
0.
0.
0.
0.
0.
0.
0.
0.
0.
0.
0.
0.
0.
0.
0.
0.
-0.001
-0.003
-0.005
-0.016
-0.028
-0.050
-0.079
-0.114
-0.141
-0.152
-0.143
-0.118
-0.087
-0.061
-0.041
-0.024
-0.013
-0.005
-0.001
0.002
0.002
0.001
0.
0.
0.
0.
0.
0.
0.
0.
0.
0.
0.
0.
0.
0.
0.
0.
0.
0.
0.
0.
0.
0.
0.
0.
0.
0.
0.
0.
0.
0.
0.
0.
0.
0.
-0.002
-0.005
-0.016
-0.031
-0.054
-0.094
-0.139
-0.167
-0.164
-0.151
-0.130
-0.098
-0.064
-0.038
-0.019
-0.010
-0.003
-0.001
0.002
0.002
0.001
0.
0.
0.
0.
0.
0.
0.
0.
0.
0.
0.
0.
0.
0.
0.
0.
0.
0.
0.
0.
0.
0.
0.
0.
0.
0.
0.
0.
0.
0.
0.
-0.001
-0.001
-0.001
0.000
-0.005
-0.018
-0.035
-0.072
-0.122
-0.151
0.084
1.081
0.819
-0.012
-0.105
-0.069
-0.037
-0.016
-0.007
-0.001
0.001
0.002
0.001
0.
0.
0.
0.
0.
0.
0.
0.
0.
0.
0.
0.
0.
0.
0.
0.
0.
0.
0.
0.
0.
0.
0.
0.
0.
0.001
0.002
0.002
0.002
0.002
0.000
-0.002
-0.002
-0.002
-0.002
-0.002
-0.008
-0.018
-0.042
-0.087
-0.131
0.034
6.379
68.832
45.622
2.761
-0.063
-0.080
-0.043
-0.018
-0.004
-0.001
0.002
0.001
0.001
0.
0.
0.
0.
0.
0.
0.
0.
0.
0.
0.
0.
0.
0.
0.
0.
0.
0.
0.
0.
0.
0.
0.
0.
0.001
0.002
0.002
0.001
0.001
0.001
0.000
0.
-0.004
-0.005
-0.005
-0.004
-0.010
-0.021
-0.044
-0.097
-0.134
0.462
36.625
1017.537
574.389
12.694
0.060
-0.091
-0.051
-0.020
-0.006
0.000
0.002
0.001
0.
0.
0.
0.
0.
0.
0.
0.
0.
0.
0.
0.
0.
0.
0.
0.
0.
0.
0.
0.
0.
0.
0.
0.
0.
0.002
0.001
0.003
0.004
0.004
0.002
0.000
-0.004
-0.007
-0.012
-0.011
-0.010
-0.014
-0.021
-0.045
-0.094
-0.140
0.245
14.888
240.379
143.643
5.743
-0.039
-0.112
-0.057
-0.026
-0.010
-0.003
0.000
0.
0.
0.
0.
0.
0.
0.
0.
0.
0.
0.
0.
0.
0.
0.
0.
0.
0.
0.
0.
0.
0.
0.
0.
0.
0.001
0.002
0.003
0.006
0.004
0.003
0.001
-0.003
-0.010
-0.017
-0.018
-0.020
-0.018
-0.020
-0.025
-0.040
-0.081
-0.132
-0.120
0.957
5.396
3.742
0.254
-0.169
-0.132
-0.069
-0.034
-0.017
-0.007
-0.001
0.
0.
0.
0.
0.
0.
0.
0.
0.
0.
0.
0.
0.
0.
0.
0.
0.
0.
0.
0.
0.
0.
0.
0.
0.
0.002
0.002
0.006
0.004
0.002
-0.001
-0.005
-0.012
-0.021
-0.029
-0.035
-0.038
-0.032
-0.029
-0.031
-0.041
-0.069
-0.121
-0.170
-0.176
-0.122
-0.165
-0.225
-0.206
-0.146
-0.084
-0.042
-0.023
-0.006
-0.003
-0.001
0.
0.
0.
0.
0.
0.
0.
0.
0.
0.
0.
0.
0.
0.
0.
0.
0.
0.
0.
0.
0.
0.
0.
0.
0.003
0.002
0.003
0.002
-0.006
-0.012
-0.020
-0.031
-0.043
-0.054
-0.061
-0.061
-0.051
-0.042
-0.040
-0.046
-0.062
-0.097
-0.154
-0.206
-0.244
-0.266
-0.261
-0.219
-0.156
-0.104
-0.061
-0.030
-0.011
-0.003
-0.001
0.
0.
0.
0.
0.
0.
0.
0.
0.
0.
0.
0.
0.
0.
0.
0.
0.
0.
0.
0.
0.
0.
0.
0.
0.000
0.001
-0.001
-0.008
-0.021
-0.036
-0.056
-0.069
-0.081
-0.092
-0.095
-0.095
-0.080
-0.063
-0.052
-0.051
-0.063
-0.086
-0.129
-0.187
-0.236
-0.260
-0.249
-0.212
-0.166
-0.117
-0.073
-0.037
-0.016
-0.005
0.
0.
0.
0.
0.
0.
0.
0.
0.
0.
0.
0.
0.
0.
0.
0.
0.
0.
0.
0.
0.
0.
0.
0.
0.001
0.000
-0.001
-0.010
-0.023
-0.053
-0.078
-0.098
-0.118
-0.135
-0.143
-0.139
-0.131
-0.113
-0.091
-0.068
-0.060
-0.067
-0.087
-0.129
-0.174
-0.200
-0.170
-0.192
-0.210
-0.180
-0.134
-0.081
-0.041
-0.019
-0.007
-0.002
0.
0.
0.
0.
0.
0.
0.
0.
0.
0.
0.
0.
0.
0.
0.
0.
0.
0.
0.
0.
0.
0.
0.
-0.001
-0.002
-0.005
-0.020
-0.048
-0.074
-0.083
-0.084
-0.138
-0.178
-0.193
-0.158
-0.126
-0.128
-0.115
-0.093
-0.071
-0.072
-0.099
-0.138
-0.161
-0.031
0.378
0.135
-0.175
-0.195
-0.144
-0.082
-0.043
-0.021
-0.009
-0.004
-0.002
0.
0.
0.
0.
0.
0.
0.
0.
0.
0.
0.
0.
0.
0.
0.
0.
0.
0.
0.
0.
0.
0.
-0.001
-0.003
-0.012
-0.030
-0.060
-0.046
0.486
0.965
0.052
-0.203
-0.196
0.122
0.341
0.000
-0.125
-0.111
-0.085
-0.085
-0.112
-0.140
-0.123
0.214
0.944
0.440
-0.147
-0.192
-0.138
-0.079
-0.042
-0.023
-0.010
-0.005
-0.002
0.
0.
0.
0.
0.
0.
0.
0.
0.
0.
0.
0.
0.
0.
0.
0.
0.
0.
0.
0.
0.
0.
-0.001
-0.003
-0.013
-0.037
-0.063
0.076
2.545
5.026
0.682
-0.204
-0.039
1.917
4.030
1.006
-0.070
-0.113
-0.094
-0.097
-0.121
-0.123
0.005
0.524
1.095
0.277
-0.156
-0.165
-0.121
-0.071
-0.040
-0.023
-0.009
-0.005
-0.003
0.
0.
0.
0.
0.
0.
0.
0.
0.
0.
0.
0.
0.
0.
0.
0.
0.
0.
0.
0.
0.
0.
-0.001
-0.004
-0.012
-0.033
-0.061
-0.009
1.065
1.986
0.181
-0.209
0.297
6.926
16.866
3.649
0.057
-0.109
-0.094
-0.102
-0.116
-0.111
0.020
0.283
0.473
0.041
-0.150
-0.135
-0.095
-0.059
-0.035
-0.021
-0.009
-0.005
-0.003
0.
0.
0.
0.
0.
0.
0.
0.
0.
0.
0.
0.
0.
0.
0.
0.
0.
0.
0.
0.
0.
0.
0.
-0.003
-0.008
-0.023
-0.053
-0.076
-0.037
-0.024
-0.157
-0.189
0.209
3.521
7.598
1.843
-0.014
-0.101
-0.084
-0.095
-0.113
-0.109
-0.053
-0.058
-0.076
-0.125
-0.127
-0.100
-0.069
-0.045
-0.027
-0.015
-0.006
-0.004
0.
0.
0.
0.
0.
0.
0.
0.
0.
0.
0.
0.
0.
0.
0.
0.
0.
0.
0.
0.
0.
0.
0.
0.001
-0.002
-0.005
-0.016
-0.034
-0.061
-0.080
-0.107
-0.140
-0.152
-0.065
0.284
0.458
0.064
-0.095
-0.081
-0.066
-0.078
-0.097
-0.104
-0.093
-0.109
-0.119
-0.114
-0.093
-0.065
-0.047
-0.030
-0.019
-0.007
-0.005
-0.003
0.
0.
0.
0.
0.
0.
0.
0.
0.
0.
0.
0.
0.
0.
0.
0.
0.
0.
0.
0.
0.
0.
0.
0.
-0.001
-0.005
-0.008
-0.018
-0.034
-0.054
-0.070
-0.089
-0.105
-0.102
-0.094
-0.089
-0.086
-0.075
-0.057
-0.044
-0.055
-0.069
-0.083
-0.092
-0.097
-0.093
-0.076
-0.055
-0.040
-0.029
-0.017
-0.010
-0.005
-0.004
0.
0.
0.
0.
0.
0.
0.
0.
0.
0.
0.
0.
0.
0.
0.
0.
0.
0.
0.
0.
0.
0.
0.
0.
0.
0.000
-0.002
-0.005
-0.009
-0.018
-0.029
-0.039
-0.051
-0.062
-0.070
-0.076
-0.072
-0.067
-0.049
-0.034
-0.026
-0.031
-0.040
-0.055
-0.063
-0.061
-0.059
-0.046
-0.034
-0.025
-0.018
-0.007
-0.004
0.
0.
0.
0.
0.
0.
0.
0.
0.
0.
0.
0.
0.
0.
0.
0.
0.
0.
0.
0.
0.
0.
0.
0.
0.
0.
-0.001
0.000
-0.001
-0.002
-0.007
-0.011
-0.018
-0.020
-0.026
-0.034
-0.036
-0.040
-0.039
-0.035
-0.026
-0.017
-0.015
-0.018
-0.021
-0.029
-0.034
-0.038
-0.034
-0.026
-0.023
-0.016
-0.010
-0.002
-0.001
0.
0.
0.
0.
0.
0.
0.
0.
0.
0.
0.
0.
0.
0.
0.
0.
0.
0.
0.
0.
0.
0.
0.
0.
0.
0.
-0.001
0.001
-0.002
-0.002
-0.005
-0.005
-0.008
-0.011
-0.012
-0.017
-0.018
-0.018
-0.018
-0.015
-0.012
-0.009
-0.006
-0.007
-0.010
-0.016
-0.019
-0.020
-0.022
-0.020
-0.018
-0.013
-0.006
-0.002
-0.001
0.
0.
0.
0.
0.
0.
0.
0.
0.
0.
0.
0.
0.
0.
0.
0.
0.
0.
0.
0.
0.
0.
0.
0.
0.
0.
0.001
0.001
-0.001
-0.001
-0.003
-0.005
-0.004
-0.005
-0.004
-0.007
-0.007
-0.005
-0.006
-0.005
-0.003
-0.002
-0.001
-0.002
-0.007
-0.006
-0.010
-0.010
-0.013
-0.013
-0.012
-0.008
-0.004
-0.003
-0.001
0.
0.
0.
0.
0.
0.
0.
0.
0.
0.
0.
0.
0.
0.
0.
0.
0.
0.
0.
0.
0.
0.
0.
0.
0.
0.
0.001
0.001
-0.001
0.000
-0.001
-0.001
-0.001
0.
0.003
0.002
0.002
0.005
0.001
0.002
0.004
0.002
0.002
0.002
-0.002
-0.003
-0.005
-0.007
-0.010
-0.011
-0.009
-0.006
-0.004
-0.002
-0.001
0.
0.
0.
0.
0.
0.
0.
0.
0.
0.
0.
0.
0.
0.
0.
0.
0.
0.
0.
0.
0.
0.
0.
0.
0.
0.
0.001
0.001
0.002
0.001
0.001
0.000
0.003
0.003
0.006
0.005
0.007
0.008
0.005
0.006
0.006
0.005
0.006
0.003
0.001
-0.003
-0.002
-0.003
-0.006
-0.007
-0.006
-0.004
-0.003
-0.001
-0.001
0.
0.
0.
0.
0.
0.
0.
0.
0.
0.
0.
0.
0.
0.
0.
0.
0.
0.
0.
0.
0.
0.
0.
0.
0.
0.
0.001
0.003
0.002
0.002
0.003
0.002
0.004
0.004
0.005
0.007
0.007
0.006
0.006
0.006
0.006
0.006
0.004
0.004
0.002
0.001
0.
-0.002
-0.003
-0.004
-0.003
-0.003
-0.002
-0.001
-0.001
0.
0.
0.
0.
0.
0.
0.
0.
0.
0.
0.
0.
0.
0.
0.
0.
0.
0.
0.
0.
0.
0.
0.
0.
0.
0.
0.
0.001
0.002
0.003
0.002
0.002
0.002
0.005
0.005
0.005
0.006
0.004
0.004
0.006
0.005
0.003
0.003
0.003
0.003
0.002
0.000
-0.001
-0.002
-0.002
-0.002
-0.002
-0.001
-0.001
0.
0.
0.
0.
0.
0.
0.
0.
0.
0.
0.
0.
0.
0.
0.
0.
0.
0.
0.
0.
0.
0.
0.
0.
0.
0.
0.
0.
0.
0.001
0.003
0.003
0.003
0.003
0.002
0.004
0.004
0.002
0.003
0.003
0.002
0.002
0.003
0.001
0.001
0.002
0.001
0.001
0.000
-0.001
-0.001
0.000
-0.001
-0.001
0.
0.
0.
0.
0.
0.
0.
0.
0.
0.
0.
0.
0.
0.
0.
0.
0.
0.
0.
0.
0.
0.
0.
0.
0.
0.
0.
0.
0.
0.
0.
0.
0.003
0.003
0.002
0.001
0.001
0.001
0.001
0.001
0.001
0.001
0.
0.
0.
0.
0.
0.001
0.001
0.000
0.000
0.000
-0.001
-0.001
0.
0.
0.
0.
0.
0.
0.
0.
0.
0.
0.
0.
0.
0.
0.
0.
0.
0.
0.
0.
0.
0.
0.
0.
0.
0.
0.
0.
0.
0.
0.
0.
0.
0.
0.
0.
0.
0.
0.
0.
0.
0.
0.
0.
0.
0.
0.
0.
0.
0.
0.
0.
0.
0.
0.
0.
0.
0.
0.
0.
0.
0.
0.
0.
0.
0.
0.
0.
0.
0.
0.
0.
0.
0.
0.
0.
0.
0.
0.
0.
0.
0.
0.
0.
0.
0.
0.
0.
0.
0.
0.
0.
0.
0.
0.
0.
0.
0.
0.
0.
0.
0.
0.
0.
0.
0.
0.
0.
0.
0.
0.
0.
0.
0.
0.
0.
0.
0.
0.
0.
0.
0.
0.
0.
0.
0.
0.
0.
0.
0.
0.
0.
0.
0.
0.
0.
0.
0.
0.
0.
0.
0.
0.
0.
0.
0.
0.
0.
0.
0.
0.
0.
0.
0.
0.
0.
0.
0.
0.
0.
0.
0.
0.
0.
0.
0.
0.
0.
0.
0.
0.
0.
0.
0.
0.
0.
0.
0.
0.
0.
0.
0.
0.
0.
0.
0.
0.
0.
0.
0.
0.
0.
0.
0.
0.
0.
0.
0.
0.
0.
0.
0.
0.
0.
0.
0.
0.
0.
0.
0.
0.
0.
0.
0.
0.
0.
0.
0.
0.
0.
0.
0.
0.
0.
0.
0.
0.
0.
0.
0.
0.
0.
0.
0.
0.
0.
0.
0.
0.
0.
0.
0.
0.
0.
0.
0.
0.
0.
0.
0.
0.
0.
0.
0.
0.
0.001
0.001
-0.001
-0.002
-0.002
-0.002
0.
0.001
0.005
0.005
0.003
0.003
0.001
0.
0.
0.
0.
0.
0.
0.
0.
0.
0.
0.
0.
0.
0.
0.
0.
0.
0.
0.
0.
0.
0.
0.
0.
0.
0.
0.
0.
0.
0.
0.
0.
0.
0.
0.
0.
0.
0.
0.
0.
0.
0.
-0.001
-0.002
-0.002
-0.003
-0.005
-0.003
0.000
0.002
0.004
0.007
0.006
0.005
0.004
0.002
0.001
0.
0.
0.
0.
0.
0.
0.
0.
0.
0.
0.
0.
0.
0.
0.
0.
0.
0.
0.
0.
0.
0.
0.
0.
0.
0.
0.
0.
0.
0.
0.
0.
0.
0.
0.
0.
0.
0.
0.
0.000
-0.001
-0.002
-0.007
-0.012
-0.013
-0.012
-0.006
-0.001
0.003
0.004
0.007
0.006
0.005
0.004
0.001
0.001
0.
0.
0.
0.
0.
0.
0.
0.
0.
0.
0.
0.
0.
0.
0.
0.
0.
0.
0.
0.
0.
0.
0.
0.
0.
0.
0.
0.
0.
0.
0.
0.
0.
0.
0.
0.
0.
0.001
0.000
-0.002
-0.007
-0.015
-0.024
-0.030
-0.029
-0.024
-0.012
-0.003
0.001
0.003
0.007
0.005
0.006
0.004
0.002
0.001
0.
0.
0.
0.
0.
0.
0.
0.
0.
0.
0.
0.
0.
0.
0.
0.
0.
0.
0.
0.
0.
0.
0.
0.
0.
0.
0.
0.
0.
0.
0.
0.
0.
0.
0.
0.
0.000
0.000
-0.004
-0.012
-0.024
-0.039
-0.043
-0.043
-0.037
-0.028
-0.015
-0.008
-0.004
0.001
0.004
0.005
0.005
0.003
0.002
0.
0.
0.
0.
0.
0.
0.
0.
0.
0.
0.
0.
0.
0.
0.
0.
0.
0.
0.
0.
0.
0.
0.
0.
0.
0.
0.
0.
0.
0.
0.
0.
0.
0.
0.
0.
0.001
-0.001
-0.006
-0.015
-0.030
-0.050
-0.054
-0.052
-0.048
-0.043
-0.033
-0.024
-0.016
-0.008
-0.001
0.004
0.005
0.004
0.002
0.
0.
0.
0.
0.
0.
0.
0.
0.
0.
0.
0.
0.
0.
0.
0.
0.
0.
0.
0.
0.
0.
0.
0.
0.
0.
0.
0.
0.
0.
0.
0.
0.
0.
0.
0.
0.001
0.000
-0.006
-0.016
-0.031
-0.055
-0.059
-0.058
-0.057
-0.056
-0.047
-0.040
-0.032
-0.019
-0.006
0.001
0.005
0.004
0.002
0.001
0.
0.
0.
0.
0.
0.
0.
0.
0.
0.
0.
0.
0.
0.
0.
0.
0.
0.
0.
0.
0.
0.
0.
0.
0.
0.
0.
0.
0.
0.
0.
0.
0.
0.
0.
0.001
0.
-0.005
-0.013
-0.025
-0.048
-0.057
-0.062
-0.061
-0.058
-0.053
-0.047
-0.039
-0.026
-0.010
0.000
0.004
0.004
0.002
0.001
0.
0.
0.
0.
0.
0.
0.
0.
0.
0.
0.
0.
0.
0.
0.
0.
0.
0.
0.
0.
0.
0.
0.
0.
0.
0.
0.
0.
0.
0.
0.
0.
0.
0.
0.
0.001
0.001
-0.001
-0.008
-0.017
-0.030
-0.044
-0.048
-0.047
-0.047
-0.050
-0.046
-0.041
-0.025
-0.012
-0.001
0.004
0.004
0.002
0.
0.
0.
0.
0.
0.
0.
0.
0.
0.
0.
0.
0.
0.
0.
0.
0.
0.
0.
0.
0.
0.
0.
0.
0.
0.
0.
0.
0.
0.
0.
0.
0.
0.
0.
0.
0.001
0.002
0.001
-0.002
-0.009
-0.016
-0.023
-0.026
-0.027
-0.032
-0.037
-0.037
-0.031
-0.017
-0.007
0.002
0.005
0.002
0.003
0.
0.
0.
0.
0.
0.
0.
0.
0.
0.
0.
0.
0.
0.
0.
0.
0.
0.
0.
0.
0.
0.
0.
0.
0.
0.
0.
0.
0.
0.
0.
0.
0.
0.
0.
0.
0.
0.001
0.002
0.001
-0.001
-0.006
-0.010
-0.012
-0.015
-0.017
-0.021
-0.021
-0.018
-0.011
-0.004
0.002
0.005
0.003
0.002
0.
0.
0.
0.
0.
0.
0.
0.
0.
0.
0.
0.
0.
0.
0.
0.
0.
0.
0.
0.
0.
0.
0.
0.
0.
0.
0.
0.
0.
0.
0.
0.
0.
0.
0.
0.
0.
-0.001
0.000
0.000
0.000
-0.001
-0.004
-0.005
-0.006
-0.009
-0.011
-0.011
-0.010
-0.006
-0.002
0.000
0.001
0.003
0.001
0.
0.
0.
0.
0.
0.
0.
0.
0.
0.
0.
0.
0.
0.
0.
0.
0.
0.
0.
0.
0.
0.
0.
0.
0.
0.
0.
0.
0.
0.
0.
0.
0.
0.
0.
0.
-0.002
-0.002
-0.001
-0.001
-0.001
0.
-0.001
-0.004
-0.003
-0.003
-0.005
-0.006
-0.007
-0.005
-0.003
-0.001
0.001
-0.001
-0.001
-0.001
-0.002
-0.002
0.
0.
0.
0.
0.
0.
0.
0.
0.
0.
0.
0.
0.
0.
0.
0.
0.
0.
0.
0.
0.
0.
0.
0.
0.
0.
0.
0.
0.
0.
0.
0.
0.
-0.002
-0.002
-0.002
-0.002
-0.001
-0.001
0.000
-0.002
-0.004
-0.004
-0.003
-0.005
-0.008
-0.008
-0.005
-0.003
-0.002
-0.001
-0.002
-0.001
-0.002
-0.002
-0.002
0.
0.
0.
0.
0.
0.
0.
0.
0.
0.
0.
0.
0.
0.
0.
0.
0.
0.
0.
0.
0.
0.
0.
0.
0.
0.
0.
0.
0.
0.
0.
0.
-0.002
-0.002
-0.002
-0.002
-0.002
-0.002
0.000
0.001
0.001
0.002
0.001
-0.003
-0.006
-0.007
-0.008
-0.006
-0.003
0.000
-0.001
-0.001
-0.002
-0.002
-0.002
0.
0.
0.
0.
0.
0.
0.
0.
0.
0.
0.
0.
0.
0.
0.
0.
0.
0.
0.
0.
0.
0.
0.
0.
0.
0.
0.
0.
0.
0.
0.
0.
0.
-0.002
-0.002
-0.002
-0.002
0.000
-0.001
0.001
0.004
0.002
0.001
-0.002
-0.007
-0.011
-0.010
-0.007
-0.003
0.001
-0.002
0.000
-0.001
-0.002
-0.002
0.
0.
0.
0.
0.
0.
0.
0.
0.
0.
0.
0.
0.
0.
0.
0.
0.
0.
0.
0.
0.
0.
0.
0.
0.
0.
0.
0.
0.
0.
0.
0.
0.
0.
0.001
0.
0.000
-0.001
0.001
0.002
0.004
0.002
0.000
-0.004
-0.008
-0.009
-0.011
-0.009
-0.006
0.000
0.001
0.001
-0.001
-0.002
0.
0.
0.
0.
0.
0.
0.
0.
0.
0.
0.
0.
0.
0.
0.
0.
0.
0.
0.
0.
0.
0.
0.
0.
0.
0.
0.
0.
0.
0.
0.
0.
0.
0.
0.
0.001
0.000
0.000
0.000
0.003
0.
-0.001
-0.002
-0.002
-0.008
-0.012
-0.015
-0.013
-0.012
-0.008
-0.004
0.000
0.005
0.003
0.002
0.003
0.001
0.
0.
0.
0.
0.
0.
0.
0.
0.
0.
0.
0.
0.
0.
0.
0.
0.
0.
0.
0.
0.
0.
0.
0.
0.
0.
0.
0.
0.
0.
0.
0.
0.
0.001
0.001
0.000
0.002
0.000
0.000
-0.005
-0.007
-0.016
-0.024
-0.027
-0.025
-0.023
-0.022
-0.017
-0.015
-0.010
-0.007
0.001
0.002
0.005
0.004
0.002
0.
0.
0.
0.
0.
0.
0.
0.
0.
0.
0.
0.
0.
0.
0.
0.
0.
0.
0.
0.
0.
0.
0.
0.
0.
0.
0.
0.
0.
0.
0.
0.
0.001
0.001
0.002
0.000
0.000
-0.005
-0.014
-0.025
-0.039
-0.052
-0.052
-0.052
-0.047
-0.040
-0.035
-0.032
-0.030
-0.021
-0.013
-0.006
0.001
0.005
0.004
0.002
0.
0.
0.
0.
0.
0.
0.
0.
0.
0.
0.
0.
0.
0.
0.
0.
0.
0.
0.
0.
0.
0.
0.
0.
0.
0.
0.
0.
0.
0.
0.
0.001
0.002
0.003
0.002
-0.001
-0.011
-0.029
-0.051
-0.071
-0.078
-0.079
-0.080
-0.083
-0.080
-0.076
-0.080
-0.075
-0.061
-0.042
-0.021
-0.007
0.001
0.005
0.002
0.001
0.
0.
0.
0.
0.
0.
0.
0.
0.
0.
0.
0.
0.
0.
0.
0.
0.
0.
0.
0.
0.
0.
0.
0.
0.
0.
0.
0.
0.
0.
0.
0.002
0.002
0.000
-0.006
-0.018
-0.047
-0.077
-0.094
-0.096
-0.103
-0.114
-0.122
-0.136
-0.147
-0.138
-0.116
-0.106
-0.087
-0.058
-0.023
-0.006
0.001
0.005
0.002
0.
0.
0.
0.
0.
0.
0.
0.
0.
0.
0.
0.
0.
0.
0.
0.
0.
0.
0.
0.
0.
0.
0.
0.
0.
0.
0.
0.
0.
0.
0.001
0.002
0.004
-0.001
-0.008
-0.025
-0.062
-0.092
-0.115
-0.119
-0.129
-0.153
-0.179
-0.210
-0.192
1.256
10.173
3.236
0.176
-0.090
-0.052
-0.017
-0.001
0.003
0.001
0.001
0.
0.
0.
0.
0.
0.
0.
0.
0.
0.
0.
0.
0.
0.
0.
0.
0.
0.
0.
0.
0.
0.
0.
0.
0.
0.
0.
0.
0.001
0.001
0.002
0.003
-0.001
-0.010
-0.027
-0.064
-0.100
-0.122
-0.152
-0.179
-0.211
-0.243
-0.263
0.282
156.262
101302.117
849.710
34.987
0.226
-0.079
-0.033
-0.007
0.000
0.003
0.002
0.
0.
0.
0.
0.
0.
0.
0.
0.
0.
0.
0.
0.
0.
0.
0.
0.
0.
0.
0.
0.
0.
0.
0.
0.
0.
0.
0.
0.001
0.001
0.002
0.003
0.000
-0.006
-0.023
-0.055
-0.093
-0.124
-0.166
-0.198
-0.231
-0.263
-0.242
3.819
545.991
134523.688
200123.766
19660.563
2.823
-0.098
-0.045
-0.012
-0.001
0.003
0.002
0.
0.
0.
0.
0.
0.
0.
0.
0.
0.
0.
0.
0.
0.
0.
0.
0.
0.
0.
0.
0.
0.
0.
0.
0.
0.
0.
0.
0.
0.001
0.001
0.003
0.001
-0.003
-0.015
-0.039
-0.076
-0.114
-0.156
-0.169
-0.095
-0.089
-0.018
28.254
19754.154
122355.648
13467.627
230.053
0.803
-0.108
-0.055
-0.017
-0.003
0.003
0.003
0.
0.
0.
0.
0.
0.
0.
0.
0.
0.
0.
0.
0.
0.
0.
0.
0.
0.
0.
0.
0.
0.
0.
0.
0.
0.
0.
0.
0.
0.
0.
0.002
0.002
-0.001
-0.007
-0.022
-0.053
-0.095
-0.133
-0.023
0.517
0.397
0.045
26.206
17924.850
100120.297
4140.455
12.246
-0.029
-0.119
-0.055
-0.020
-0.006
0.001
0.003
0.001
0.
0.
0.
0.
0.
0.
0.
0.
0.
0.
0.
0.
0.
0.
0.
0.
0.
0.
0.
0.
0.
0.
0.
0.
0.
0.
0.
0.
0.
0.
0.
0.002
0.001
-0.002
-0.012
-0.034
-0.068
-0.104
0.000
0.532
0.357
-0.150
2.323
89.342
444.498
50.032
1.331
-0.147
-0.120
-0.060
-0.026
-0.008
-0.001
0.000
0.002
0.001
0.
0.
0.
0.
0.
0.
0.
0.
0.
0.
0.
0.
0.
0.
0.
0.
0.
0.
0.
0.
0.
0.
0.
0.
0.
0.
0.
0.
0.
0.
0.001
0.002
0.000
-0.004
-0.019
-0.048
-0.082
-0.097
-0.039
-0.109
-0.252
-0.221
0.567
1.608
0.476
-0.153
-0.159
-0.112
-0.064
-0.032
-0.014
-0.003
-0.001
0.002
0.001
0.
0.
0.
0.
0.
0.
0.
0.
0.
0.
0.
0.
0.
0.
0.
0.
0.
0.
0.
0.
0.
0.
0.
0.
0.
0.
0.
0.
0.
0.
0.
0.002
0.000
-0.002
-0.010
-0.029
-0.060
-0.099
-0.145
-0.192
-0.243
-0.281
-0.280
-0.253
-0.227
-0.193
-0.149
-0.106
-0.070
-0.037
-0.017
-0.006
-0.001
0.002
0.002
0.
0.
0.
0.
0.
0.
0.
0.
0.
0.
0.
0.
0.
0.
0.
0.
0.
0.
0.
0.
0.
0.
0.
0.
0.
0.
0.
0.
0.
0.
0.
0.
0.000
-0.001
-0.006
-0.017
-0.040
-0.080
-0.130
-0.183
-0.235
-0.266
-0.270
-0.256
-0.229
-0.185
-0.138
-0.101
-0.069
-0.039
-0.018
-0.007
-0.001
0.002
0.002
0.001
0.
0.
0.
0.
0.
0.
0.
0.
0.
0.
0.
0.
0.
0.
0.
0.
0.
0.
0.
0.
0.
0.
0.
0.
0.
0.
0.
0.
0.
0.
0.
0.
-0.001
-0.003
-0.013
-0.029
-0.059
-0.107
-0.175
-0.240
-0.263
-0.229
-0.225
-0.221
-0.181
-0.131
-0.092
-0.060
-0.035
-0.016
-0.007
-0.001
0.002
0.001
0.
0.
0.
0.
0.
0.
0.
0.
0.
0.
0.
0.
0.
0.
0.
0.
0.
0.
0.
0.
0.
0.
0.
0.
0.
0.
0.
0.
0.
0.
0.
0.
0.
0.001
-0.003
-0.010
-0.027
-0.055
-0.108
-0.186
-0.244
-0.247
-0.114
-0.140
-0.221
-0.181
-0.125
-0.081
-0.047
-0.026
-0.011
-0.003
-0.001
0.002
0.001
0.
0.
0.
0.
0.
0.
0.
0.
0.
0.
0.
0.
0.
0.
0.
0.
0.
0.
0.
0.
0.
0.
0.
0.
0.
0.002
0.002
0.002
0.002
0.
-0.001
-0.001
-0.001
-0.002
-0.003
-0.014
-0.030
-0.066
-0.123
-0.184
-0.161
1.005
7.047
5.089
0.340
-0.182
-0.125
-0.074
-0.040
-0.019
-0.008
-0.002
0.001
0.002
0.001
0.
0.
0.
0.
0.
0.
0.
0.
0.
0.
0.
0.
0.
0.
0.
0.
0.
0.
0.
0.
0.
0.
0.
0.001
0.002
0.001
0.003
0.003
0.001
0.001
0.001
-0.002
-0.003
-0.004
-0.006
-0.014
-0.033
-0.075
-0.135
-0.105
1.097
62.720
2735.497
1367.569
19.542
0.060
-0.137
-0.078
-0.040
-0.016
-0.005
0.000
0.002
0.001
0.
0.
0.
0.
0.
0.
0.
0.
0.
0.
0.
0.
0.
0.
0.
0.
0.
0.
0.
0.
0.
0.
0.
0.001
0.002
0.001
0.002
0.002
0.001
0.
-0.001
-0.004
-0.007
-0.008
-0.011
-0.010
-0.019
-0.038
-0.083
-0.142
-0.057
4.571
906.466
100073.836
100011.633
173.489
0.651
-0.156
-0.089
-0.041
-0.019
-0.005
0.000
0.001
0.001
0.
0.
0.
0.
0.
0.
0.
0.
0.
0.
0.
0.
0.
0.
0.
0.
0.
0.
0.
0.
0.
0.
0.
0.002
0.002
0.004
0.002
0.002
0.000
-0.003
-0.006
-0.011
-0.016
-0.020
-0.021
-0.022
-0.026
-0.043
-0.084
-0.148
-0.132
4.522
296.076
38790.227
12486.115
56.433
0.343
-0.180
-0.112
-0.048
-0.022
-0.008
-0.002
0.
0.
0.
0.
0.
0.
0.
0.
0.
0.
0.
0.
0.
0.
0.
0.
0.
0.
0.
0.
0.
0.
0.
0.
0.001
0.001
0.003
0.002
0.003
0.000
-0.004
-0.009
-0.018
-0.027
-0.035
-0.040
-0.043
-0.041
-0.043
-0.051
-0.083
-0.152
-0.196
0.899
22.235
92.287
45.683
4.647
-0.057
-0.218
-0.136
-0.065
-0.031
-0.017
-0.005
-0.003
0.
0.
0.
0.
0.
0.
0.
0.
0.
0.
0.
0.
0.
0.
0.
0.
0.
0.
0.
0.
0.
0.
0.
0.002
0.003
0.004
0.002
-0.001
-0.008
-0.013
-0.024
-0.037
-0.051
-0.055
-0.063
-0.068
-0.069
-0.065
-0.066
-0.082
-0.137
-0.214
-0.193
0.517
2.115
2.046
0.256
-0.276
-0.249
-0.164
-0.092
-0.048
-0.022
-0.009
-0.004
0.
0.
0.
0.
0.
0.
0.
0.
0.
0.
0.
0.
0.
0.
0.
0.
0.
0.
0.
0.
0.
0.
0.
0.002
0.002
0.003
-0.002
-0.009
-0.019
-0.034
-0.053
-0.074
-0.087
-0.095
-0.102
-0.109
-0.109
-0.094
-0.085
-0.091
-0.125
-0.190
-0.256
-0.307
-0.258
-0.232
-0.301
-0.225
-0.180
-0.172
-0.116
-0.065
-0.029
-0.011
-0.006
0.
0.
0.
0.
0.
0.
0.
0.
0.
0.
0.
0.
0.
0.
0.
0.
0.
0.
0.
0.
0.
0.
0.
0.003
0.001
-0.001
-0.007
-0.024
-0.050
-0.082
-0.108
-0.133
-0.150
-0.157
-0.160
-0.162
-0.161
-0.135
-0.108
-0.107
-0.126
-0.171
-0.252
-0.331
-0.356
-0.282
-0.057
0.579
0.433
-0.126
-0.131
-0.078
-0.039
-0.018
-0.006
-0.002
0.
0.
0.
0.
0.
0.
0.
0.
0.
0.
0.
0.
0.
0.
0.
0.
0.
0.
0.
0.
0.
0.
0.
0.000
-0.006
-0.020
-0.055
-0.086
-0.111
-0.123
-0.156
-0.213
-0.232
-0.214
-0.191
-0.205
-0.173
-0.141
-0.124
-0.133
-0.173
-0.240
-0.268
0.407
2.959
1.983
0.908
0.444
-0.154
-0.150
-0.089
-0.045
-0.020
-0.008
-0.004
0.
0.
0.
0.
0.
0.
0.
0.
0.
0.
0.
0.
0.
0.
0.
0.
0.
0.
0.
0.
0.
0.
-0.002
-0.002
-0.014
-0.041
-0.076
-0.066
0.564
1.327
0.635
-0.086
-0.166
0.818
1.461
0.182
-0.187
-0.168
-0.139
-0.145
-0.182
-0.219
0.113
9.413
73.555
34.607
1.741
-0.154
-0.235
-0.172
-0.096
-0.050
-0.025
-0.009
-0.004
-0.002
0.
0.
0.
0.
0.
0.
0.
0.
0.
0.
0.
0.
0.
0.
0.
0.
0.
0.
0.
0.
0.000
-0.002
-0.006
-0.022
-0.060
-0.080
1.110
39.471
105.592
10.728
0.436
1.142
21.896
41.069
5.898
0.026
-0.177
-0.154
-0.157
-0.182
0.082
2.258
26.322
194.101
73.402
2.778
-0.217
-0.251
-0.176
-0.099
-0.051
-0.025
-0.011
-0.006
-0.003
0.
0.
0.
0.
0.
0.
0.
0.
0.
0.
0.
0.
0.
0.
0.
0.
0.
0.
0.
0.
0.000
-0.002
-0.008
-0.026
-0.065
-0.054
5.758
759.631
4438.214
70.452
0.660
4.915
132.342
409.967
43.873
0.993
-0.175
-0.168
-0.167
-0.126
1.678
15.720
74.908
239.985
35.297
1.155
-0.245
-0.236
-0.156
-0.088
-0.050
-0.024
-0.013
-0.006
-0.004
0.
0.
0.
0.
0.
0.
0.
0.
0.
0.
0.
0.
0.
0.
0.
0.
0.
0.
0.
0.
0.
-0.002
-0.008
-0.024
-0.062
-0.077
2.287
122.689
443.849
19.681
0.339
14.402
1287.921
14926.539
358.204
3.134
-0.150
-0.173
-0.168
-0.073
2.411
18.246
39.034
79.200
12.902
0.231
-0.228
-0.193
-0.126
-0.076
-0.044
-0.021
-0.011
-0.006
-0.004
0.
0.
0.
0.
0.
0.
0.
0.
0.
0.
0.
0.
0.
0.
0.
0.
0.
0.
0.
0.
0.
-0.002
-0.007
-0.020
-0.048
-0.087
0.003
1.674
3.316
0.340
0.389
17.670
321.136
1601.307
99.420
1.456
-0.148
-0.157
-0.152
-0.043
2.236
10.946
7.194
3.306
0.654
-0.171
-0.187
-0.142
-0.093
-0.058
-0.035
-0.017
-0.010
-0.006
-0.002
0.
0.
0.
0.
0.
0.
0.
0.
0.
0.
0.
0.
0.
0.
0.
0.
0.
0.
0.
0.
0.
0.000
-0.006
-0.014
-0.030
-0.066
-0.103
-0.124
-0.162
-0.221
0.048
4.979
20.210
17.024
3.162
0.000
-0.135
-0.132
-0.131
-0.093
0.730
3.116
1.594
0.035
-0.160
-0.161
-0.127
-0.093
-0.063
-0.039
-0.023
-0.012
-0.007
-0.004
0.
0.
0.
0.
0.
0.
0.
0.
0.
0.
0.
0.
0.
0.
0.
0.
0.
0.
0.
0.
0.
0.
0.000
-0.005
-0.010
-0.020
-0.040
-0.067
-0.096
-0.126
-0.155
-0.150
0.141
0.653
0.282
-0.075
-0.123
-0.108
-0.100
-0.114
-0.120
-0.072
0.069
-0.030
-0.137
-0.135
-0.111
-0.081
-0.061
-0.042
-0.024
-0.014
-0.009
-0.006
-0.002
0.
0.
0.
0.
0.
0.
0.
0.
0.
0.
0.
0.
0.
0.
0.
0.
0.
0.
0.
0.
0.
0.
-0.001
-0.003
-0.007
-0.015
-0.028
-0.043
-0.058
-0.074
-0.093
-0.109
-0.121
-0.112
-0.114
-0.107
-0.095
-0.081
-0.074
-0.082
-0.100
-0.108
-0.115
-0.117
-0.108
-0.091
-0.068
-0.053
-0.041
-0.026
-0.016
-0.008
-0.005
-0.002
0.
0.
0.
0.
0.
0.
0.
0.
0.
0.
0.
0.
0.
0.
0.
0.
0.
0.
0.
0.
0.
0.
-0.001
-0.001
-0.003
-0.004
-0.013
-0.023
-0.035
-0.042
-0.047
-0.054
-0.062
-0.077
-0.086
-0.087
-0.081
-0.069
-0.062
-0.058
-0.059
-0.061
-0.072
-0.082
-0.081
-0.074
-0.061
-0.046
-0.037
-0.024
-0.017
-0.008
-0.004
-0.001
0.
0.
0.
0.
0.
0.
0.
0.
0.
0.
0.
0.
0.
0.
0.
0.
0.
0.
0.
0.
0.
0.
0.
0.001
0.000
-0.003
-0.005
-0.011
-0.020
-0.028
-0.033
-0.034
-0.033
-0.035
-0.043
-0.056
-0.061
-0.058
-0.054
-0.048
-0.044
-0.038
-0.040
-0.043
-0.051
-0.054
-0.054
-0.049
-0.038
-0.028
-0.017
-0.010
-0.004
-0.001
0.
0.
0.
0.
0.
0.
0.
0.
0.
0.
0.
0.
0.
0.
0.
0.
0.
0.
0.
0.
0.
0.
0.
0.
0.001
0.001
-0.001
-0.004
-0.011
-0.017
-0.022
-0.023
-0.019
-0.021
-0.021
-0.027
-0.039
-0.042
-0.041
-0.037
-0.032
-0.027
-0.024
-0.024
-0.026
-0.032
-0.041
-0.044
-0.042
-0.033
-0.024
-0.015
-0.009
-0.003
-0.001
0.
0.
0.
0.
0.
0.
0.
0.
0.
0.
0.
0.
0.
0.
0.
0.
0.
0.
0.
0.
0.
0.
0.
0.
0.002
0.001
0.000
-0.002
-0.007
-0.012
-0.015
-0.016
-0.010
-0.008
-0.007
-0.011
-0.022
-0.020
-0.022
-0.019
-0.015
-0.012
-0.014
-0.013
-0.017
-0.022
-0.030
-0.034
-0.034
-0.029
-0.020
-0.012
-0.007
-0.003
-0.001
0.
0.
0.
0.
0.
0.
0.
0.
0.
0.
0.
0.
0.
0.
0.
0.
0.
0.
0.
0.
0.
0.
0.
0.
0.002
0.001
0.003
0.000
-0.002
-0.006
-0.006
-0.006
-0.003
0.
0.000
0.001
-0.003
-0.004
-0.005
-0.004
-0.004
-0.004
-0.004
-0.003
-0.005
-0.014
-0.019
-0.024
-0.025
-0.021
-0.015
-0.008
-0.004
-0.001
-0.001
0.
0.
0.
0.
0.
0.
0.
0.
0.
0.
0.
0.
0.
0.
0.
0.
0.
0.
0.
0.
0.
0.
0.
0.
0.001
0.002
0.002
0.003
0.001
0.000
0.001
0.000
0.003
0.005
0.007
0.007
0.007
0.005
0.004
0.005
0.005
0.002
0.002
-0.001
-0.003
-0.007
-0.008
-0.013
-0.014
-0.012
-0.008
-0.004
-0.003
-0.001
-0.001
0.
0.
0.
0.
0.
0.
0.
0.
0.
0.
0.
0.
0.
0.
0.
0.
0.
0.
0.
0.
0.
0.
0.
0.
0.
0.002
0.003
0.002
0.004
0.004
0.002
0.004
0.005
0.007
0.010
0.007
0.006
0.007
0.007
0.006
0.006
0.007
0.004
0.002
0.002
0.000
-0.002
-0.005
-0.006
-0.005
-0.004
-0.002
-0.001
-0.001
0.
0.
0.
0.
0.
0.
0.
0.
0.
0.
0.
0.
0.
0.
0.
0.
0.
0.
0.
0.
0.
0.
0.
0.
0.
0.
0.001
0.002
0.003
0.003
0.004
0.004
0.005
0.007
0.006
0.006
0.006
0.006
0.004
0.005
0.006
0.004
0.004
0.003
0.003
0.001
-0.001
-0.001
-0.002
-0.002
-0.002
-0.002
-0.001
-0.001
0.
0.
0.
0.
0.
0.
0.
0.
0.
0.
0.
0.
0.
0.
0.
0.
0.
0.
0.
0.
0.
0.
0.
0.
0.
0.
0.
0.
0.001
0.002
0.002
0.003
0.003
0.003
0.003
0.005
0.004
0.002
0.002
0.003
0.002
0.001
0.002
0.001
0.002
0.001
0.001
0.001
0.000
0.000
-0.001
-0.001
0.
-0.001
0.
0.
0.
0.
0.
0.
0.
0.
0.
0.
0.
0.
0.
0.
0.
0.
0.
0.
0.
0.
0.
0.
0.
0.
0.
0.
0.
0.
0.
0.
0.
0.
0.003
0.003
0.001
0.001
0.001
0.
0.
0.001
0.
0.
0.
0.
0.
0.
0.
0.001
0.001
0.001
0.000
0.000
-0.001
0.
0.
0.
0.
0.
0.
0.
0.
0.
0.
0.
0.
0.
0.
0.
0.
0.
0.
0.
0.
0.
0.
0.
0.
0.
0.
0.
0.
0.
0.
0.
0.
0.
0.
0.
0.
0.
0.
0.
0.
0.
0.
0.
0.
0.
0.
0.
0.
0.
0.
0.
0.
0.
0.
0.
0.
0.
0.
0.
0.
0.
0.
0.
0.
0.
0.
0.
0.
0.
0.
0.
0.
0.
0.
0.
0.
0.
0.
0.
0.
0.
0.
0.
0.
0.
0.
0.
0.
0.
0.
0.
0.
0.
0.
0.
0.
0.
0.
0.
0.
0.
0.
0.
0.
0.
0.
0.
0.
0.
0.
0.
0.
0.
0.
0.
0.
0.
0.
0.
0.
0.
0.
0.
0.
0.
0.
0.
0.
0.
0.
0.
0.
0.
0.
0.
0.
0.
0.
0.
0.
0.
0.
0.
0.
0.
0.
0.
0.
0.
0.
0.
0.
0.
0.
0.
0.
0.
0.
0.
0.
0.
0.
0.
0.
0.
0.
0.
0.
0.
0.
0.
0.
0.
0.
0.
0.
0.
0.
0.
0.
0.
0.
0.
0.
0.
0.
0.
0.
0.
0.
0.
0.
0.
0.
0.
0.
0.
0.
0.
0.
0.
0.
-0.002
-0.003
-0.003
-0.004
-0.002
-0.002
0.
0.003
0.006
0.005
0.002
0.003
0.002
0.
0.
0.
0.
0.
0.
0.
0.
0.
0.
0.
0.
0.
0.
0.
0.
0.
0.
0.
0.
0.
0.
0.
0.
0.
0.
0.
0.
0.
0.
0.
0.
0.
0.
0.
0.
0.
0.
0.
0.
-0.001
-0.002
-0.004
-0.008
-0.012
-0.014
-0.011
-0.007
-0.001
0.003
0.004
0.007
0.007
0.005
0.004
0.002
0.001
0.
0.
0.
0.
0.
0.
0.
0.
0.
0.
0.
0.
0.
0.
0.
0.
0.
0.
0.
0.
0.
0.
0.
0.
0.
0.
0.
0.
0.
0.
0.
0.
0.
0.
0.
0.
0.
0.001
-0.001
-0.004
-0.010
-0.019
-0.029
-0.038
-0.036
-0.028
-0.016
-0.004
0.000
0.003
0.006
0.005
0.005
0.004
0.002
0.
0.
0.
0.
0.
0.
0.
0.
0.
0.
0.
0.
0.
0.
0.
0.
0.
0.
0.
0.
0.
0.
0.
0.
0.
0.
0.
0.
0.
0.
0.
0.
0.
0.
0.
0.
0.
-0.001
-0.003
-0.008
-0.019
-0.039
-0.057
-0.058
-0.057
-0.050
-0.041
-0.023
-0.011
-0.005
-0.001
0.004
0.004
0.005
0.004
0.002
0.
0.
0.
0.
0.
0.
0.
0.
0.
0.
0.
0.
0.
0.
0.
0.
0.
0.
0.
0.
0.
0.
0.
0.
0.
0.
0.
0.
0.
0.
0.
0.
0.
0.
0.
0.
0.000
-0.004
-0.012
-0.032
-0.062
-0.070
-0.009
0.073
-0.033
-0.066
-0.058
-0.039
-0.027
-0.015
-0.004
0.003
0.005
0.005
0.002
0.001
0.
0.
0.
0.
0.
0.
0.
0.
0.
0.
0.
0.
0.
0.
0.
0.
0.
0.
0.
0.
0.
0.
0.
0.
0.
0.
0.
0.
0.
0.
0.
0.
0.
0.
0.
0.000
-0.005
-0.016
-0.042
-0.072
-0.066
0.294
0.717
0.111
-0.096
-0.091
-0.067
-0.050
-0.038
-0.017
-0.003
0.004
0.004
0.003
0.002
0.
0.
0.
0.
0.
0.
0.
0.
0.
0.
0.
0.
0.
0.
0.
0.
0.
0.
0.
0.
0.
0.
0.
0.
0.
0.
0.
0.
0.
0.
0.
0.
0.
0.
0.001
0.000
-0.005
-0.016
-0.045
-0.078
-0.077
0.158
0.429
0.022
-0.120
-0.105
-0.058
-0.055
-0.050
-0.033
-0.010
0.000
0.004
0.003
0.002
0.
0.
0.
0.
0.
0.
0.
0.
0.
0.
0.
0.
0.
0.
0.
0.
0.
0.
0.
0.
0.
0.
0.
0.
0.
0.
0.
0.
0.
0.
0.
0.
0.
0.
0.001
0.001
-0.004
-0.014
-0.038
-0.075
-0.086
-0.076
-0.064
-0.121
-0.132
-0.082
0.052
-0.028
-0.059
-0.041
-0.015
-0.001
0.004
0.002
0.002
0.
0.
0.
0.
0.
0.
0.
0.
0.
0.
0.
0.
0.
0.
0.
0.
0.
0.
0.
0.
0.
0.
0.
0.
0.
0.
0.
0.
0.
0.
0.
0.
0.
0.
0.001
0.001
-0.003
-0.009
-0.026
-0.056
-0.081
-0.089
-0.103
-0.127
-0.125
-0.086
0.004
-0.052
-0.061
-0.040
-0.014
0.000
0.003
0.002
0.002
0.
0.
0.
0.
0.
0.
0.
0.
0.
0.
0.
0.
0.
0.
0.
0.
0.
0.
0.
0.
0.
0.
0.
0.
0.
0.
0.
0.
0.
0.
0.
0.
0.
0.
0.
0.000
-0.001
-0.007
-0.015
-0.033
-0.053
-0.069
-0.082
-0.091
-0.098
-0.092
-0.080
-0.071
-0.059
-0.032
-0.011
0.001
0.004
0.002
0.001
0.
0.
0.
0.
0.
0.
0.
0.
0.
0.
0.
0.
0.
0.
0.
0.
0.
0.
0.
0.
0.
0.
0.
0.
0.
0.
0.
0.
0.
0.
0.
0.
0.
0.
-0.002
-0.001
-0.003
-0.004
-0.009
-0.019
-0.032
-0.038
-0.045
-0.053
-0.064
-0.073
-0.071
-0.060
-0.042
-0.020
-0.009
-0.002
0.001
0.003
-0.002
-0.002
-0.002
-0.002
0.
0.
0.
0.
0.
0.
0.
0.
0.
0.
0.
0.
0.
0.
0.
0.
0.
0.
0.
0.
0.
0.
0.
0.
0.
0.
0.
0.
0.
0.
0.
-0.002
-0.004
-0.004
-0.007
-0.006
-0.013
-0.016
-0.021
-0.024
-0.029
-0.036
-0.041
-0.042
-0.037
-0.028
-0.017
-0.009
-0.003
-0.003
-0.002
-0.003
-0.003
-0.003
-0.002
-0.002
0.
0.
0.
0.
0.
0.
0.
0.
0.
0.
0.
0.
0.
0.
0.
0.
0.
0.
0.
0.
0.
0.
0.
0.
0.
0.
0.
0.
0.
-0.002
-0.002
-0.003
-0.006
-0.008
-0.009
-0.010
-0.011
-0.015
-0.016
-0.018
-0.020
-0.023
-0.026
-0.028
-0.027
-0.022
-0.014
-0.007
-0.002
-0.003
-0.004
-0.003
-0.004
-0.003
-0.002
-0.002
0.
0.
0.
0.
0.
0.
0.
0.
0.
0.
0.
0.
0.
0.
0.
0.
0.
0.
0.
0.
0.
0.
0.
0.
0.
0.
0.
0.
-0.002
-0.003
-0.003
-0.006
-0.007
-0.008
-0.008
-0.011
-0.012
-0.014
-0.010
-0.012
-0.018
-0.022
-0.029
-0.033
-0.032
-0.022
-0.014
-0.008
-0.005
-0.003
-0.002
-0.003
-0.003
-0.003
-0.002
0.
0.
0.
0.
0.
0.
0.
0.
0.
0.
0.
0.
0.
0.
0.
0.
0.
0.
0.
0.
0.
0.
0.
0.
0.
0.
0.
0.
-0.002
-0.002
-0.003
-0.004
-0.006
-0.007
-0.007
-0.006
-0.008
-0.006
-0.006
-0.009
-0.014
-0.022
-0.033
-0.037
-0.034
-0.029
-0.023
-0.013
-0.007
-0.007
-0.006
-0.005
-0.004
-0.003
-0.002
0.
0.
0.
0.
0.
0.
0.
0.
0.
0.
0.
0.
0.
0.
0.
0.
0.
0.
0.
0.
0.
0.
0.
0.
0.
0.
0.
0.
0.
-0.002
-0.003
-0.003
-0.004
-0.005
-0.006
-0.008
-0.006
-0.002
-0.002
-0.003
-0.007
-0.018
-0.031
-0.038
-0.039
-0.039
-0.025
-0.016
-0.009
-0.010
-0.007
-0.007
-0.005
-0.003
-0.002
0.
0.
0.
0.
0.
0.
0.
0.
0.
0.
0.
0.
0.
0.
0.
0.
0.
0.
0.
0.
0.
0.
0.
0.
0.
0.
0.
0.
0.
-0.002
-0.002
-0.002
-0.003
-0.005
-0.007
-0.007
-0.006
-0.001
0.000
-0.003
-0.008
-0.018
-0.031
-0.042
-0.043
-0.037
-0.026
-0.018
-0.011
-0.010
-0.006
-0.006
-0.006
-0.002
0.
0.
0.
0.
0.
0.
0.
0.
0.
0.
0.
0.
0.
0.
0.
0.
0.
0.
0.
0.
0.
0.
0.
0.
0.
0.
0.
0.
0.
0.
0.
0.001
-0.001
-0.002
-0.004
-0.007
-0.004
-0.006
-0.003
-0.004
-0.009
-0.017
-0.027
-0.037
-0.045
-0.042
-0.034
-0.027
-0.023
-0.016
-0.011
-0.007
-0.004
-0.003
-0.002
0.
0.
0.
0.
0.
0.
0.
0.
0.
0.
0.
0.
0.
0.
0.
0.
0.
0.
0.
0.
0.
0.
0.
0.
0.
0.
0.
0.
0.
0.
0.
0.001
0.001
0.
-0.001
-0.002
-0.004
-0.007
-0.009
-0.013
-0.027
-0.038
-0.050
-0.060
-0.062
-0.058
-0.046
-0.043
-0.036
-0.028
-0.021
-0.015
-0.005
-0.001
0.001
0.001
0.
0.
0.
0.
0.
0.
0.
0.
0.
0.
0.
0.
0.
0.
0.
0.
0.
0.
0.
0.
0.
0.
0.
0.
0.
0.
0.
0.
0.
0.
0.001
0.001
0.001
0.001
0.001
-0.004
-0.006
-0.017
-0.033
-0.057
-0.072
-0.082
-0.083
-0.090
-0.095
-0.089
-0.075
-0.065
-0.053
-0.040
-0.026
-0.013
-0.007
0.002
0.003
0.002
0.
0.
0.
0.
0.
0.
0.
0.
0.
0.
0.
0.
0.
0.
0.
0.
0.
0.
0.
0.
0.
0.
0.
0.
0.
0.
0.
0.
0.
0.
0.002
0.003
0.003
0.003
-0.001
-0.012
-0.031
-0.067
-0.090
-0.079
0.092
0.130
-0.037
-0.116
-0.143
-0.138
-0.128
-0.110
-0.087
-0.058
-0.032
-0.015
-0.002
0.003
0.002
0.001
0.
0.
0.
0.
0.
0.
0.
0.
0.
0.
0.
0.
0.
0.
0.
0.
0.
0.
0.
0.
0.
0.
0.
0.
0.
0.
0.
0.
0.001
0.003
0.003
0.005
0.004
-0.001
-0.016
-0.048
-0.083
-0.099
0.150
1.611
2.132
0.859
0.138
-0.198
-0.236
-0.216
-0.179
-0.150
-0.117
-0.070
-0.032
-0.009
0.
0.004
0.002
0.
0.
0.
0.
0.
0.
0.
0.
0.
0.
0.
0.
0.
0.
0.
0.
0.
0.
0.
0.
0.
0.
0.
0.
0.
0.
0.
0.001
0.001
0.002
0.002
0.004
0.002
-0.001
-0.021
-0.058
-0.094
-0.040
0.604
2.862
3.536
2.094
0.588
-0.250
-0.299
0.353
2.895
0.671
-0.099
-0.118
-0.065
-0.021
-0.004
0.001
0.002
0.001
0.
0.
0.
0.
0.
0.
0.
0.
0.
0.
0.
0.
0.
0.
0.
0.
0.
0.
0.
0.
0.
0.
0.
0.
0.
0.
0.003
0.003
0.003
0.001
0.003
0.003
-0.002
-0.020
-0.061
-0.100
-0.003
0.774
1.385
0.888
0.620
0.044
-0.342
0.495
32.705
1285.515
48.549
2.685
-0.091
-0.097
-0.038
-0.011
0.000
0.001
0.001
0.
0.
0.
0.
0.
0.
0.
0.
0.
0.
0.
0.
0.
0.
0.
0.
0.
0.
0.
0.
0.
0.
0.
0.
0.
0.001
0.003
0.003
0.003
0.002
0.002
0.002
-0.002
-0.017
-0.057
-0.096
-0.085
0.356
0.756
0.018
0.100
1.111
0.547
6.380
195.934
1730.425
538.226
32.928
0.188
-0.121
-0.055
-0.018
-0.003
0.001
0.002
0.
0.
0.
0.
0.
0.
0.
0.
0.
0.
0.
0.
0.
0.
0.
0.
0.
0.
0.
0.
0.
0.
0.
0.
0.
0.001
0.003
0.003
0.003
0.003
0.003
0.003
0.000
-0.008
-0.040
-0.087
-0.122
-0.054
0.070
0.848
8.068
22.005
9.947
20.522
2855.296
92471.305
4142.720
31.105
0.175
-0.137
-0.069
-0.023
-0.007
-0.001
0.003
0.001
0.
0.
0.
0.
0.
0.
0.
0.
0.
0.
0.
0.
0.
0.
0.
0.
0.
0.
0.
0.
0.
0.
0.
0.
0.
0.001
0.003
0.003
0.002
0.003
0.003
0.003
-0.003
-0.025
-0.060
-0.107
-0.157
0.003
8.206
113.178
91.707
12.144
17.083
2984.919
151804.891
9503.580
32.404
0.084
-0.157
-0.085
-0.034
-0.012
-0.005
0.002
0.002
0.001
0.
0.
0.
0.
0.
0.
0.
0.
0.
0.
0.
0.
0.
0.
0.
0.
0.
0.
0.
0.
0.
0.
0.
0.
0.
0.
0.001
0.001
0.001
0.004
0.004
-0.001
-0.012
-0.034
-0.078
-0.130
0.028
8.257
105.384
78.679
4.831
2.013
68.578
514.875
138.467
3.983
-0.161
-0.167
-0.099
-0.049
-0.021
-0.007
-0.001
0.001
0.001
0.
0.
0.
0.
0.
0.
0.
0.
0.
0.
0.
0.
0.
0.
0.
0.
0.
0.
0.
0.
0.
0.
0.
0.
0.
0.
0.
0.
0.
0.
0.003
0.001
-0.004
-0.021
-0.049
-0.095
-0.111
0.894
6.610
5.684
1.334
0.243
0.625
2.725
1.205
-0.122
-0.207
-0.164
-0.112
-0.069
-0.033
-0.011
-0.004
0.001
0.002
0.001
0.
0.
0.
0.
0.
0.
0.
0.
0.
0.
0.
0.
0.
0.
0.
0.
0.
0.
0.
0.
0.
0.
0.
0.
0.
0.
0.
0.
0.
0.
0.003
-0.002
-0.011
-0.029
-0.067
-0.112
-0.135
-0.015
0.080
0.120
-0.203
-0.403
-0.392
-0.320
-0.229
-0.164
-0.146
-0.127
-0.086
-0.043
-0.016
-0.005
0.000
0.002
0.001
0.
0.
0.
0.
0.
0.
0.
0.
0.
0.
0.
0.
0.
0.
0.
0.
0.
0.
0.
0.
0.
0.
0.
0.
0.
0.
0.
0.
0.
0.
0.001
-0.001
-0.007
-0.016
-0.044
-0.088
-0.147
-0.209
-0.272
-0.308
-0.325
-0.212
-0.273
-0.337
-0.269
-0.181
-0.155
-0.133
-0.093
-0.048
-0.019
-0.006
-0.001
0.002
0.001
0.
0.
0.
0.
0.
0.
0.
0.
0.
0.
0.
0.
0.
0.
0.
0.
0.
0.
0.
0.
0.
0.
0.
0.
0.
0.
0.
0.
0.
0.
0.
-0.001
-0.004
-0.011
-0.026
-0.060
-0.117
-0.207
-0.304
-0.346
0.387
5.415
3.505
-0.087
-0.293
-0.226
-0.172
-0.129
-0.086
-0.046
-0.018
-0.004
-0.001
0.002
0.001
0.
0.
0.
0.
0.
0.
0.
0.
0.
0.
0.
0.
0.
0.
0.
0.
0.
0.
0.
0.
0.
0.
0.
0.
0.001
0.001
0.001
0.001
0.001
0.
-0.001
-0.001
-0.003
-0.006
-0.022
-0.049
-0.102
-0.187
-0.287
-0.272
2.330
29.491
17.908
0.532
-0.300
-0.233
-0.161
-0.112
-0.065
-0.034
-0.014
-0.003
0.001
0.002
0.001
0.
0.
0.
0.
0.
0.
0.
0.
0.
0.
0.
0.
0.
0.
0.
0.
0.
0.
0.
0.
0.
0.
0.001
0.002
0.002
0.001
0.001
-0.001
0.001
0.001
-0.001
-0.002
-0.003
-0.007
-0.022
-0.048
-0.103
-0.171
0.260
2.551
3.982
12.898
8.217
0.433
-0.302
-0.221
-0.137
-0.085
-0.047
-0.022
-0.008
-0.002
0.002
0.001
0.001
0.
0.
0.
0.
0.
0.
0.
0.
0.
0.
0.
0.
0.
0.
0.
0.
0.
0.
0.
0.
0.
0.001
0.002
-0.001
0.001
0.001
0.000
0.000
-0.001
-0.004
-0.004
-0.004
-0.009
-0.009
-0.027
-0.056
-0.110
-0.032
7.498
73.150
109.321
1144.652
580.698
13.488
-0.097
-0.222
-0.127
-0.068
-0.038
-0.014
-0.006
0.000
0.002
0.001
0.
0.
0.
0.
0.
0.
0.
0.
0.
0.
0.
0.
0.
0.
0.
0.
0.
0.
0.
0.
0.
0.001
0.002
0.000
0.001
-0.001
-0.003
-0.004
-0.005
-0.007
-0.011
-0.014
-0.017
-0.018
-0.022
-0.034
-0.063
-0.120
-0.007
9.803
129.956
2025.879
113738.469
63807.453
97.870
0.487
-0.237
-0.144
-0.073
-0.034
-0.015
-0.004
-0.001
0.001
0.
0.
0.
0.
0.
0.
0.
0.
0.
0.
0.
0.
0.
0.
0.
0.
0.
0.
0.
0.
0.
0.
0.002
0.002
0.001
-0.001
-0.003
-0.005
-0.010
-0.014
-0.018
-0.026
-0.032
-0.036
-0.043
-0.044
-0.049
-0.075
-0.133
-0.183
1.094
46.875
28843.152
109697.930
7464.058
285.888
5.670
-0.251
-0.180
-0.091
-0.046
-0.020
-0.007
-0.003
-0.001
0.
0.
0.
0.
0.
0.
0.
0.
0.
0.
0.
0.
0.
0.
0.
0.
0.
0.
0.
0.
0.
0.
0.002
0.002
0.001
-0.002
-0.008
-0.015
-0.023
-0.030
-0.041
-0.045
-0.048
-0.050
-0.063
-0.072
-0.080
-0.093
-0.143
-0.229
-0.179
8.660
670.892
5417.741
8015.307
1433.272
13.605
-0.279
-0.230
-0.124
-0.061
-0.032
-0.013
-0.006
-0.003
0.
0.
0.
0.
0.
0.
0.
0.
0.
0.
0.
0.
0.
0.
0.
0.
0.
0.
0.
0.
0.
0.001
0.002
0.003
0.000
-0.005
-0.017
-0.028
-0.042
-0.059
-0.067
-0.064
0.080
0.232
0.005
-0.109
-0.127
-0.130
-0.163
-0.250
-0.325
0.259
9.471
70.472
173.885
26.147
1.125
-0.266
-0.258
-0.162
-0.089
-0.042
-0.019
-0.010
-0.003
0.
0.
0.
0.
0.
0.
0.
0.
0.
0.
0.
0.
0.
0.
0.
0.
0.
0.
0.
0.
0.
0.001
0.002
0.002
-0.002
-0.010
-0.028
-0.051
-0.079
-0.108
-0.126
-0.056
0.684
1.475
0.379
-0.146
-0.186
-0.178
-0.187
-0.244
-0.327
-0.294
0.941
6.054
9.046
4.959
6.412
4.608
0.141
-0.189
-0.115
-0.059
-0.026
-0.012
-0.005
0.
0.
0.
0.
0.
0.
0.
0.
0.
0.
0.
0.
0.
0.
0.
0.
0.
0.
0.
0.
0.
0.001
0.001
0.000
-0.006
-0.019
-0.051
-0.095
-0.134
-0.166
-0.183
-0.133
0.547
1.250
0.249
-0.214
-0.254
-0.231
-0.223
-0.253
-0.319
-0.405
-0.390
0.120
3.816
23.544
197.273
151.003
4.043
-0.171
-0.135
-0.071
-0.033
-0.016
-0.007
0.
0.
0.
0.
0.
0.
0.
0.
0.
0.
0.
0.
0.
0.
0.
0.
0.
0.
0.
0.
0.
0.
0.000
-0.004
-0.012
-0.040
-0.088
-0.123
-0.055
0.325
0.805
0.134
0.131
0.535
0.207
-0.199
-0.306
-0.281
-0.257
-0.265
-0.313
-0.389
-0.182
7.107
60.819
79.993
220.298
152.257
4.052
-0.203
-0.157
-0.084
-0.042
-0.018
-0.007
-0.004
0.
0.
0.
0.
0.
0.
0.
0.
0.
0.
0.
0.
0.
0.
0.
0.
0.
0.
0.
0.
-0.001
0.000
-0.007
-0.023
-0.065
-0.100
0.260
6.571
30.487
69.358
13.555
1.241
14.343
26.051
3.916
-0.173
-0.300
-0.275
-0.270
-0.298
-0.211
2.782
313.967
31609.518
4127.914
43.362
6.203
0.137
-0.268
-0.178
-0.096
-0.048
-0.022
-0.009
-0.005
0.
0.
0.
0.
0.
0.
0.
0.
0.
0.
0.
0.
0.
0.
0.
0.
0.
0.
0.
0.
0.000
-0.005
-0.010
-0.035
-0.078
-0.043
6.849
538.749
3528.590
756.987
70.956
20.880
2164.972
9546.648
164.848
1.413
-0.296
-0.281
-0.270
-0.149
4.603
62.714
1227.850
101375.742
23820.418
57.263
5.727
-0.022
-0.274
-0.181
-0.104
-0.053
-0.026
-0.011
-0.005
-0.002
0.
0.
0.
0.
0.
0.
0.
0.
0.
0.
0.
0.
0.
0.
0.
0.
0.
0.
0.
0.000
-0.006
-0.012
-0.039
-0.081
0.083
35.401
100258.570
104445.945
1490.027
17.218
62.248
24428.264
106204.219
885.339
5.444
-0.263
-0.286
-0.262
0.573
69.932
5270.427
16869.271
100853.227
2417.303
16.963
4.959
-0.036
-0.252
-0.172
-0.102
-0.055
-0.025
-0.012
-0.006
-0.002
0.
0.
0.
0.
0.
0.
0.
0.
0.
0.
0.
0.
0.
0.
0.
0.
0.
0.
0.
0.000
-0.005
-0.013
-0.038
-0.084
-0.036
11.034
2860.123
31502.348
173.904
4.913
200.899
97958.906
101308.211
8065.864
11.583
-0.201
-0.266
-0.218
1.583
104.518
6041.732
5304.560
31637.191
502.131
3.797
-0.113
-0.279
-0.221
-0.150
-0.092
-0.048
-0.024
-0.012
-0.006
-0.002
0.
0.
0.
0.
0.
0.
0.
0.
0.
0.
0.
0.
0.
0.
0.
0.
0.
0.
0.
0.000
-0.003
-0.012
-0.031
-0.074
-0.111
0.278
7.881
17.036
2.245
9.804
2018.958
104826.688
101596.641
1026.103
5.199
-0.209
-0.238
-0.043
4.395
183.337
5756.391
941.024
59.151
8.334
0.014
-0.298
-0.245
-0.179
-0.122
-0.074
-0.038
-0.020
-0.011
-0.005
-0.002
0.
0.
0.
0.
0.
0.
0.
0.
0.
0.
0.
0.
0.
0.
0.
0.
0.
0.
0.
0.
-0.003
-0.011
-0.023
-0.054
-0.104
-0.141
-0.159
-0.206
-0.282
3.418
256.094
2754.663
271.453
13.446
0.203
-0.223
-0.209
-0.048
2.884
39.955
408.681
119.501
3.698
-0.117
-0.272
-0.234
-0.178
-0.127
-0.084
-0.050
-0.027
-0.014
-0.009
-0.004
0.
0.
0.
0.
0.
0.
0.
0.
0.
0.
0.
0.
0.
0.
0.
0.
0.
0.
0.
0.
-0.001
-0.004
-0.007
-0.019
-0.037
-0.073
-0.119
-0.163
-0.212
-0.256
0.001
3.900
12.816
3.879
0.133
-0.203
-0.199
-0.189
-0.181
0.012
1.309
4.720
2.297
-0.010
-0.228
-0.203
-0.156
-0.117
-0.082
-0.053
-0.030
-0.018
-0.010
-0.005
-0.002
0.
0.
0.
0.
0.
0.
0.
0.
0.
0.
0.
0.
0.
0.
0.
0.
0.
0.
0.
0.
-0.001
-0.004
-0.005
-0.018
-0.037
-0.062
-0.089
-0.114
-0.137
-0.165
-0.185
-0.151
-0.087
-0.160
-0.202
-0.194
-0.166
-0.170
-0.181
-0.189
-0.179
-0.146
-0.175
-0.198
-0.183
-0.143
-0.105
-0.079
-0.053
-0.034
-0.019
-0.010
-0.007
-0.002
0.
0.
0.
0.
0.
0.
0.
0.
0.
0.
0.
0.
0.
0.
0.
0.
0.
0.
0.
0.
0.
0.000
-0.003
-0.006
-0.017
-0.037
-0.061
-0.078
-0.091
-0.102
-0.113
-0.132
-0.150
-0.158
-0.167
-0.171
-0.163
-0.146
-0.140
-0.151
-0.162
-0.170
-0.168
-0.170
-0.166
-0.141
-0.111
-0.081
-0.056
-0.038
-0.021
-0.012
-0.006
-0.002
0.
0.
0.
0.
0.
0.
0.
0.
0.
0.
0.
0.
0.
0.
0.
0.
0.
0.
0.
0.
0.
0.
-0.001
-0.001
-0.006
-0.019
-0.037
-0.055
-0.075
-0.079
-0.084
-0.080
-0.093
-0.102
-0.112
-0.113
-0.132
-0.136
-0.129
-0.117
-0.114
-0.114
-0.117
-0.124
-0.135
-0.133
-0.114
-0.095
-0.066
-0.043
-0.024
-0.015
-0.003
-0.001
0.
0.
0.
0.
0.
0.
0.
0.
0.
0.
0.
0.
0.
0.
0.
0.
0.
0.
0.
0.
0.
0.
0.001
0.001
-0.001
-0.005
-0.017
-0.035
-0.052
-0.066
-0.071
-0.065
-0.058
-0.065
-0.073
-0.077
-0.081
-0.098
-0.115
-0.111
-0.091
-0.080
-0.078
-0.079
-0.087
-0.104
-0.104
-0.094
-0.078
-0.059
-0.036
-0.018
-0.010
-0.002
-0.001
0.
0.
0.
0.
0.
0.
0.
0.
0.
0.
0.
0.
0.
0.
0.
0.
0.
0.
0.
0.
0.
0.
0.001
0.001
0.000
-0.002
-0.012
-0.025
-0.042
-0.054
-0.054
-0.045
-0.037
-0.041
-0.052
-0.059
-0.069
-0.074
-0.078
-0.071
-0.060
-0.057
-0.050
-0.051
-0.063
-0.081
-0.082
-0.075
-0.062
-0.051
-0.029
-0.015
-0.008
-0.002
-0.001
0.
0.
0.
0.
0.
0.
0.
0.
0.
0.
0.
0.
0.
0.
0.
0.
0.
0.
0.
0.
0.
0.
0.001
0.000
0.003
0.
-0.004
-0.014
-0.024
-0.032
-0.030
-0.022
-0.018
-0.017
-0.028
-0.040
-0.040
-0.042
-0.041
-0.035
-0.031
-0.026
-0.026
-0.031
-0.042
-0.059
-0.063
-0.061
-0.053
-0.038
-0.021
-0.011
-0.005
-0.001
0.
0.
0.
0.
0.
0.
0.
0.
0.
0.
0.
0.
0.
0.
0.
0.
0.
0.
0.
0.
0.
0.
0.
0.001
0.002
0.002
0.003
0.000
-0.003
-0.009
-0.012
-0.011
-0.006
-0.003
-0.002
-0.006
-0.009
-0.012
-0.012
-0.013
-0.008
-0.007
-0.008
-0.009
-0.017
-0.027
-0.034
-0.041
-0.041
-0.034
-0.022
-0.013
-0.006
-0.003
-0.001
0.
0.
0.
0.
0.
0.
0.
0.
0.
0.
0.
0.
0.
0.
0.
0.
0.
0.
0.
0.
0.
0.
0.
0.
0.002
0.003
0.004
0.004
0.002
0.
0.001
0.000
0.003
0.006
0.006
0.008
0.004
0.003
0.002
0.003
0.005
0.003
0.000
-0.001
-0.006
-0.010
-0.012
-0.018
-0.019
-0.016
-0.010
-0.006
-0.003
-0.001
-0.001
0.
0.
0.
0.
0.
0.
0.
0.
0.
0.
0.
0.
0.
0.
0.
0.
0.
0.
0.
0.
0.
0.
0.
0.
0.001
0.002
0.003
0.004
0.004
0.005
0.004
0.005
0.006
0.009
0.010
0.008
0.006
0.007
0.007
0.007
0.007
0.005
0.001
0.000
0.000
-0.002
-0.003
-0.006
-0.006
-0.006
-0.004
-0.002
-0.002
-0.001
0.
0.
0.
0.
0.
0.
0.
0.
0.
0.
0.
0.
0.
0.
0.
0.
0.
0.
0.
0.
0.
0.
0.
0.
0.
0.
0.001
0.002
0.003
0.004
0.005
0.004
0.006
0.007
0.006
0.004
0.007
0.005
0.005
0.005
0.005
0.003
0.002
0.003
0.001
0.001
0.001
0.000
-0.001
-0.002
-0.002
-0.001
0.000
-0.001
0.
0.
0.
0.
0.
0.
0.
0.
0.
0.
0.
0.
0.
0.
0.
0.
0.
0.
0.
0.
0.
0.
0.
0.
0.
0.
0.
0.
0.
0.002
0.003
0.003
0.003
0.003
0.002
0.003
0.003
0.002
0.002
0.002
0.001
0.
0.
0.
0.001
0.001
0.001
0.001
0.001
0.000
0.000
0.000
0.
-0.001
0.
0.
0.
0.
0.
0.
0.
0.
0.
0.
0.
0.
0.
0.
0.
0.
0.
0.
0.
0.
0.
0.
0.
0.
0.
0.
0.
0.
0.
0.
0.
0.
0.
0.
0.
0.
0.
0.
0.
0.
0.
0.
0.
0.
0.
0.
0.
0.001
0.001
0.001
0.001
0.001
0.
0.
0.
0.
0.
0.
0.
0.
0.
0.
0.
0.
0.
0.
0.
0.
0.
0.
0.
0.
0.
0.
0.
0.
0.
0.
0.
0.
0.
0.
0.
0.
0.
0.
0.
0.
0.
0.
0.
0.
0.
0.
0.
0.
0.
0.
0.
0.
0.
0.
0.
0.
0.
0.
0.
0.
0.
0.
0.
0.
0.
0.
0.
0.
0.
0.
0.
0.
0.
0.
0.
0.
0.
0.
0.
0.
0.
0.
0.
0.
0.
0.
0.
0.
0.
0.
0.
0.
0.
0.
0.
0.
0.
0.
0.
0.
0.
0.
0.
0.
0.
0.
0.
0.
0.
0.
0.
0.
0.
0.
0.
0.
0.
0.
0.
0.
0.
0.
0.
0.
0.
0.
0.
0.
0.
0.
0.
0.
0.
0.
0.
0.
0.
0.
0.
0.
0.
0.
0.
0.
0.
0.
0.
0.
0.
0.
-0.001
-0.002
-0.005
-0.006
-0.008
-0.010
-0.008
-0.005
0.001
0.003
0.003
0.005
0.004
0.003
0.002
0.001
0.
0.
0.
0.
0.
0.
0.
0.
0.
0.
0.
0.
0.
0.
0.
0.
0.
0.
0.
0.
0.
0.
0.
0.
0.
0.
0.
0.
0.
0.
0.
0.
0.
0.
0.
0.
0.
0.
0.
-0.002
-0.005
-0.009
-0.016
-0.024
-0.030
-0.028
-0.020
-0.010
-0.002
0.002
0.003
0.005
0.005
0.004
0.002
0.002
0.
0.
0.
0.
0.
0.
0.
0.
0.
0.
0.
0.
0.
0.
0.
0.
0.
0.
0.
0.
0.
0.
0.
0.
0.
0.
0.
0.
0.
0.
0.
0.
0.
0.
0.
0.
0.
-0.001
-0.004
-0.009
-0.022
-0.041
-0.061
-0.066
-0.065
-0.055
-0.039
-0.021
-0.007
-0.003
0.002
0.005
0.004
0.004
0.001
0.002
0.
0.
0.
0.
0.
0.
0.
0.
0.
0.
0.
0.
0.
0.
0.
0.
0.
0.
0.
0.
0.
0.
0.
0.
0.
0.
0.
0.
0.
0.
0.
0.
0.
0.
0.
0.
-0.002
-0.006
-0.017
-0.041
-0.075
-0.082
-0.006
0.089
-0.037
-0.076
-0.061
-0.040
-0.022
-0.014
-0.003
0.002
0.004
0.004
0.002
0.
0.
0.
0.
0.
0.
0.
0.
0.
0.
0.
0.
0.
0.
0.
0.
0.
0.
0.
0.
0.
0.
0.
0.
0.
0.
0.
0.
0.
0.
0.
0.
0.
0.
0.
-0.001
-0.003
-0.009
-0.027
-0.066
-0.092
0.130
4.601
13.505
2.262
-0.059
-0.108
-0.082
-0.057
-0.042
-0.021
-0.007
0.003
0.004
0.003
0.002
0.
0.
0.
0.
0.
0.
0.
0.
0.
0.
0.
0.
0.
0.
0.
0.
0.
0.
0.
0.
0.
0.
0.
0.
0.
0.
0.
0.
0.
0.
0.
0.
0.
0.
0.001
-0.004
-0.011
-0.035
-0.082
-0.093
1.345
60.220
306.459
21.731
0.179
-0.093
0.066
0.021
-0.058
-0.043
-0.019
-0.004
0.003
0.003
0.002
0.
0.
0.
0.
0.
0.
0.
0.
0.
0.
0.
0.
0.
0.
0.
0.
0.
0.
0.
0.
0.
0.
0.
0.
0.
0.
0.
0.
0.
0.
0.
0.
0.
0.
0.000
-0.004
-0.012
-0.039
-0.086
-0.089
1.145
30.071
115.959
11.390
0.080
0.955
4.538
2.235
0.135
-0.058
-0.034
-0.008
0.002
0.003
0.002
0.
0.
0.
0.
0.
0.
0.
0.
0.
0.
0.
0.
0.
0.
0.
0.
0.
0.
0.
0.
0.
0.
0.
0.
0.
0.
0.
0.
0.
0.
0.
0.
0.
0.
0.000
-0.003
-0.010
-0.034
-0.078
-0.097
0.240
2.035
2.994
0.462
-0.051
7.691
69.706
8.757
0.336
-0.067
-0.043
-0.011
0.002
0.003
0.002
0.
0.
0.
0.
0.
0.
0.
0.
0.
0.
0.
0.
0.
0.
0.
0.
0.
0.
0.
0.
0.
0.
0.
0.
0.
0.
0.
0.
0.
0.
0.
0.
0.
0.
0.000
-0.006
-0.011
-0.032
-0.068
-0.095
-0.056
0.062
-0.065
-0.187
-0.121
5.853
54.227
4.063
0.041
-0.073
-0.041
-0.011
0.001
0.001
0.002
0.
0.
0.
0.
0.
0.
0.
0.
0.
0.
0.
0.
0.
0.
0.
0.
0.
0.
0.
0.
0.
0.
0.
0.
0.
0.
0.
0.
0.
0.
0.
0.
0.
-0.002
-0.003
-0.006
-0.014
-0.025
-0.049
-0.079
-0.099
-0.117
-0.148
-0.180
-0.160
0.037
0.534
0.065
-0.092
-0.075
-0.036
-0.011
-0.003
-0.001
-0.001
-0.003
-0.002
-0.002
-0.002
0.
0.
0.
0.
0.
0.
0.
0.
0.
0.
0.
0.
0.
0.
0.
0.
0.
0.
0.
0.
0.
0.
0.
0.
0.
0.
0.
0.
0.
-0.004
-0.007
-0.010
-0.012
-0.022
-0.036
-0.054
-0.076
-0.091
-0.112
-0.123
-0.136
-0.123
-0.112
-0.105
-0.090
-0.059
-0.027
-0.014
-0.004
-0.004
-0.004
-0.004
-0.004
-0.003
-0.002
-0.002
0.
0.
0.
0.
0.
0.
0.
0.
0.
0.
0.
0.
0.
0.
0.
0.
0.
0.
0.
0.
0.
0.
0.
0.
0.
0.
0.
0.
-0.005
-0.008
-0.012
-0.017
-0.019
-0.028
-0.039
-0.050
-0.059
-0.067
-0.081
-0.091
-0.098
-0.103
-0.094
-0.077
-0.053
-0.031
-0.019
-0.008
-0.006
-0.008
-0.007
-0.007
-0.005
-0.004
-0.002
-0.002
0.
0.
0.
0.
0.
0.
0.
0.
0.
0.
0.
0.
0.
0.
0.
0.
0.
0.
0.
0.
0.
0.
0.
0.
0.
0.
-0.002
-0.005
-0.009
-0.014
-0.018
-0.023
-0.026
-0.030
-0.034
-0.039
-0.040
-0.047
-0.053
-0.063
-0.071
-0.076
-0.067
-0.058
-0.049
-0.032
-0.019
-0.014
-0.015
-0.012
-0.011
-0.008
-0.006
-0.003
-0.002
0.
0.
0.
0.
0.
0.
0.
0.
0.
0.
0.
0.
0.
0.
0.
0.
0.
0.
0.
0.
0.
0.
0.
0.
0.
0.
-0.002
-0.005
-0.009
-0.014
-0.020
-0.022
-0.024
-0.029
-0.034
-0.033
-0.030
-0.029
-0.033
-0.044
-0.062
-0.066
-0.060
-0.060
-0.061
-0.052
-0.033
-0.023
-0.021
-0.016
-0.015
-0.011
-0.009
-0.004
-0.002
0.
0.
0.
0.
0.
0.
0.
0.
0.
0.
0.
0.
0.
0.
0.
0.
0.
0.
0.
0.
0.
0.
0.
0.
0.
0.
-0.002
-0.003
-0.008
-0.011
-0.016
-0.021
-0.026
-0.029
-0.028
-0.031
-0.025
-0.023
-0.027
-0.038
-0.057
-0.058
-0.002
-0.019
-0.069
-0.066
-0.047
-0.032
-0.025
-0.021
-0.018
-0.012
-0.010
-0.005
-0.002
0.
0.
0.
0.
0.
0.
0.
0.
0.
0.
0.
0.
0.
0.
0.
0.
0.
0.
0.
0.
0.
0.
0.
0.
0.
0.
0.
-0.003
-0.004
-0.007
-0.011
-0.018
-0.024
-0.028
-0.031
-0.029
-0.027
-0.020
-0.020
-0.037
-0.058
-0.065
-0.023
-0.037
-0.077
-0.076
-0.056
-0.039
-0.030
-0.027
-0.020
-0.013
-0.009
-0.005
-0.002
0.
0.
0.
0.
0.
0.
0.
0.
0.
0.
0.
0.
0.
0.
0.
0.
0.
0.
0.
0.
0.
0.
0.
0.
0.
0.
0.
-0.002
-0.003
-0.003
-0.008
-0.012
-0.019
-0.026
-0.031
-0.031
-0.025
-0.019
-0.023
-0.036
-0.061
-0.078
-0.084
-0.088
-0.090
-0.081
-0.060
-0.043
-0.032
-0.027
-0.020
-0.014
-0.010
-0.005
-0.002
0.
0.
0.
0.
0.
0.
0.
0.
0.
0.
0.
0.
0.
0.
0.
0.
0.
0.
0.
0.
0.
0.
0.
0.
0.
0.
0.
0.
-0.002
-0.002
-0.004
-0.008
-0.016
-0.022
-0.028
-0.031
-0.026
-0.026
-0.033
-0.048
-0.072
-0.098
-0.105
-0.104
-0.098
-0.081
-0.064
-0.051
-0.040
-0.029
-0.017
-0.011
-0.011
-0.004
0.
0.
0.
0.
0.
0.
0.
0.
0.
0.
0.
0.
0.
0.
0.
0.
0.
0.
0.
0.
0.
0.
0.
0.
0.
0.
0.
0.
0.
0.
-0.001
-0.002
-0.005
-0.012
-0.018
-0.026
-0.027
-0.030
-0.044
-0.062
-0.084
-0.106
-0.121
-0.126
-0.130
-0.115
-0.098
-0.084
-0.071
-0.054
-0.038
-0.023
-0.011
-0.006
0.000
0.
0.
0.
0.
0.
0.
0.
0.
0.
0.
0.
0.
0.
0.
0.
0.
0.
0.
0.
0.
0.
0.
0.
0.
0.
0.
0.
0.
0.
0.
0.002
0.002
-0.001
-0.005
-0.011
-0.017
-0.026
-0.046
-0.075
-0.107
-0.116
-0.029
-0.016
-0.119
-0.159
-0.165
-0.151
-0.125
-0.102
-0.076
-0.051
-0.031
-0.018
-0.005
-0.001
0.001
0.
0.
0.
0.
0.
0.
0.
0.
0.
0.
0.
0.
0.
0.
0.
0.
0.
0.
0.
0.
0.
0.
0.
0.
0.
0.
0.
0.
0.001
0.002
0.002
-0.001
-0.003
-0.008
-0.014
-0.030
-0.065
-0.097
-0.102
0.623
6.757
9.182
2.599
0.538
-0.166
-0.228
-0.212
-0.172
-0.125
-0.082
-0.046
-0.027
-0.010
0.001
0.002
0.
0.
0.
0.
0.
0.
0.
0.
0.
0.
0.
0.
0.
0.
0.
0.
0.
0.
0.
0.
0.
0.
0.
0.
0.
0.
0.
0.003
0.003
0.003
0.003
0.004
0.000
-0.005
-0.013
-0.041
-0.077
-0.052
0.674
10.495
226.446
367.285
78.774
18.810
0.657
-0.302
-0.306
-0.262
-0.204
-0.144
-0.082
-0.041
-0.017
-0.003
0.003
0.002
0.
0.
0.
0.
0.
0.
0.
0.
0.
0.
0.
0.
0.
0.
0.
0.
0.
0.
0.
0.
0.
0.
0.
0.
0.
0.001
0.003
0.002
0.003
0.003
0.003
0.001
-0.002
-0.015
-0.046
-0.079
0.374
6.656
59.096
556.140
874.462
528.901
105.456
2.474
-0.198
0.654
1.141
0.074
-0.190
-0.141
-0.071
-0.029
-0.007
0.001
0.002
0.
0.
0.
0.
0.
0.
0.
0.
0.
0.
0.
0.
0.
0.
0.
0.
0.
0.
0.
0.
0.
0.
0.
0.
0.001
0.002
0.004
0.003
0.004
0.001
0.003
0.001
-0.001
-0.014
-0.048
-0.085
0.377
8.942
125.968
210.156
65.634
91.686
26.137
1.117
4.877
135.325
257.448
17.628
0.274
-0.175
-0.109
-0.042
-0.015
-0.003
0.002
0.001
0.
0.
0.
0.
0.
0.
0.
0.
0.
0.
0.
0.
0.
0.
0.
0.
0.
0.
0.
0.
0.
0.
0.
0.001
0.003
0.004
0.002
0.003
0.002
0.
0.001
0.000
-0.008
-0.040
-0.088
-0.046
2.631
69.688
302.164
25.237
7.797
56.761
28.080
71.116
38433.945
100166.258
524.925
4.659
-0.145
-0.139
-0.061
-0.023
-0.008
0.000
0.003
0.
0.
0.
0.
0.
0.
0.
0.
0.
0.
0.
0.
0.
0.
0.
0.
0.
0.
0.
0.
0.
0.
0.
0.001
0.002
0.003
0.003
0.002
0.002
0.000
0.002
0.
-0.005
-0.027
-0.078
-0.116
0.289
11.531
38.251
16.628
266.385
16989.256
2848.475
83.879
32804.273
200069.813
15357.249
35.255
0.063
-0.166
-0.085
-0.035
-0.012
-0.004
0.002
0.001
0.
0.
0.
0.
0.
0.
0.
0.
0.
0.
0.
0.
0.
0.
0.
0.
0.
0.
0.
0.
0.
0.
0.001
0.003
0.003
0.003
0.002
0.001
0.000
0.003
0.003
0.001
-0.013
-0.050
-0.103
-0.156
0.069
2.014
255.879
96475.563
40938.949
1935.750
23.217
2857.570
100252.047
63509.035
51.919
0.093
-0.190
-0.113
-0.055
-0.023
-0.007
-0.001
0.002
0.001
0.
0.
0.
0.
0.
0.
0.
0.
0.
0.
0.
0.
0.
0.
0.
0.
0.
0.
0.
0.
0.
0.
0.003
0.001
0.002
0.002
0.002
0.000
0.002
0.003
0.002
-0.008
-0.028
-0.068
-0.137
-0.202
1.404
241.660
86761.117
31677.041
120.967
11.875
67.367
1099.222
256.397
5.551
-0.097
-0.181
-0.137
-0.081
-0.042
-0.014
-0.004
0.000
0.002
0.001
0.
0.
0.
0.
0.
0.
0.
0.
0.
0.
0.
0.
0.
0.
0.
0.
0.
0.
0.
0.
0.
0.
0.003
0.002
0.002
0.002
0.002
0.002
0.001
0.002
-0.004
-0.018
-0.043
-0.095
-0.159
0.089
13.599
202.205
203.194
860.682
498.618
1.971
3.199
2.966
2.933
1.693
0.396
-0.113
-0.113
-0.062
-0.023
-0.007
-0.001
0.002
0.001
0.
0.
0.
0.
0.
0.
0.
0.
0.
0.
0.
0.
0.
0.
0.
0.
0.
0.
0.
0.
0.
0.
0.
0.
-0.001
-0.001
0.000
0.001
0.
0.000
-0.003
-0.012
-0.025
-0.060
-0.119
-0.173
0.400
4.852
24.511
81.153
29.684
2.252
0.289
3.518
8.449
8.739
2.784
0.044
-0.129
-0.083
-0.037
-0.012
-0.002
0.002
0.002
0.
0.
0.
0.
0.
0.
0.
0.
0.
0.
0.
0.
0.
0.
0.
0.
0.
0.
0.
0.
0.
0.
0.
0.
0.
0.
0.
0.
0.
-0.001
-0.002
-0.007
-0.018
-0.039
-0.077
-0.145
-0.213
-0.114
1.163
3.619
5.719
6.941
2.183
1.114
3.414
5.921
2.079
0.045
-0.114
-0.090
-0.044
-0.014
-0.002
0.002
0.002
0.
0.
0.
0.
0.
0.
0.
0.
0.
0.
0.
0.
0.
0.
0.
0.
0.
0.
0.
0.
0.
0.
0.
0.
0.
0.
0.
0.
0.
0.
-0.002
-0.005
-0.011
-0.022
-0.051
-0.109
-0.196
-0.305
-0.315
0.453
21.558
656.455
307.288
4.591
0.013
0.396
0.152
-0.103
-0.113
-0.084
-0.043
-0.014
-0.002
0.002
0.002
0.
0.
0.
0.
0.
0.
0.
0.
0.
0.
0.
0.
0.
0.
0.
0.
0.
0.
0.
0.
0.
0.
0.
0.001
0.
0.
0.
0.001
0.001
0.000
-0.001
-0.004
-0.009
-0.016
-0.037
-0.080
-0.168
-0.294
-0.316
1.444
149.755
67750.898
12516.464
22.979
-0.301
-0.305
-0.216
-0.156
-0.111
-0.071
-0.032
-0.010
-0.002
0.002
0.001
0.
0.
0.
0.
0.
0.
0.
0.
0.
0.
0.
0.
0.
0.
0.
0.
0.
0.
0.
0.
0.
0.
0.002
-0.002
-0.003
-0.003
-0.002
-0.002
-0.002
-0.002
0.000
-0.004
-0.007
-0.017
-0.038
-0.079
-0.155
-0.137
5.778
54.681
62.273
996.349
417.782
5.637
-0.395
-0.343
-0.220
-0.148
-0.095
-0.049
-0.022
-0.006
0.000
0.002
0.001
0.
0.
0.
0.
0.
0.
0.
0.
0.
0.
0.
0.
0.
0.
0.
0.
0.
0.
0.
0.
0.
0.002
-0.004
-0.002
-0.005
-0.006
-0.007
-0.007
-0.007
-0.007
-0.008
-0.008
-0.010
-0.017
-0.038
-0.085
-0.158
1.116
329.605
85197.117
7865.593
1837.324
61.665
2.269
-0.379
-0.340
-0.203
-0.123
-0.072
-0.034
-0.012
-0.005
0.002
0.001
0.
0.
0.
0.
0.
0.
0.
0.
0.
0.
0.
0.
0.
0.
0.
0.
0.
0.
0.
0.
0.
0.002
-0.002
-0.002
-0.006
-0.009
-0.014
-0.017
-0.018
-0.018
-0.021
-0.024
-0.027
-0.029
-0.035
-0.054
-0.103
-0.174
1.452
517.571
100774.852
106927.820
104897.508
597.292
16.528
0.067
-0.347
-0.216
-0.122
-0.070
-0.031
-0.013
-0.004
0.
0.001
0.
0.
0.
0.
0.
0.
0.
0.
0.
0.
0.
0.
0.
0.
0.
0.
0.
0.
0.
0.
0.001
0.
-0.002
-0.004
-0.010
-0.019
-0.028
-0.035
-0.037
-0.042
-0.042
-0.042
-0.049
-0.055
-0.070
-0.083
-0.123
-0.207
-0.071
13.733
278.589
46889.539
103828.930
103635.656
7617.861
25.138
-0.307
-0.265
-0.151
-0.084
-0.042
-0.018
-0.007
-0.002
0.
0.
0.
0.
0.
0.
0.
0.
0.
0.
0.
0.
0.
0.
0.
0.
0.
0.
0.
0.
0.
0.002
0.001
-0.002
-0.006
-0.017
-0.034
-0.053
-0.063
-0.074
-0.076
-0.054
0.135
0.315
0.048
-0.103
-0.138
-0.165
-0.241
-0.345
-0.093
13.583
856.720
38165.949
104122.469
104617.906
85.783
-0.164
-0.316
-0.200
-0.115
-0.056
-0.028
-0.012
-0.005
-0.001
0.
0.
0.
0.
0.
0.
0.
0.
0.
0.
0.
0.
0.
0.
0.
0.
0.
0.
0.
0.
0.002
0.000
-0.002
-0.008
-0.024
-0.053
-0.070
-0.086
-0.110
-0.114
0.391
7.428
19.388
4.530
0.081
-0.205
-0.224
-0.268
-0.384
-0.344
13.162
822.876
15808.425
44831.070
737.847
38.568
0.717
-0.306
-0.245
-0.153
-0.081
-0.039
-0.016
-0.007
-0.002
0.
0.
0.
0.
0.
0.
0.
0.
0.
0.
0.
0.
0.
0.
0.
0.
0.
0.
0.
0.
0.001
0.001
-0.004
-0.012
-0.032
-0.068
-0.096
-0.132
-0.171
-0.142
2.612
89.801
360.349
43.718
1.106
-0.275
-0.287
-0.211
-0.313
-0.414
3.932
122.790
379.847
662.681
591.672
135.808
68.782
2.435
-0.257
-0.189
-0.102
-0.051
-0.022
-0.011
-0.002
0.
0.
0.
0.
0.
0.
0.
0.
0.
0.
0.
0.
0.
0.
0.
0.
0.
0.
0.
0.
0.003
0.000
-0.004
-0.016
-0.042
-0.093
-0.146
-0.188
-0.225
-0.185
2.549
68.875
253.610
33.353
1.033
-0.321
-0.343
-0.249
-0.300
-0.346
-0.142
1.563
13.582
366.499
3441.151
101604.039
75883.555
58.868
-0.077
-0.219
-0.122
-0.061
-0.028
-0.012
-0.005
0.
0.
0.
0.
0.
0.
0.
0.
0.
0.
0.
0.
0.
0.
0.
0.
0.
0.
0.
0.
0.001
-0.002
-0.007
-0.022
-0.063
-0.119
-0.152
0.154
2.297
8.085
4.569
40.249
89.287
22.728
4.741
-0.057
-0.397
-0.374
-0.357
-0.099
0.180
0.147
14.913
383.900
52243.492
117956.000
75926.523
59.127
-0.109
-0.247
-0.142
-0.073
-0.033
-0.015
-0.007
0.
0.
0.
0.
0.
0.
0.
0.
0.
0.
0.
0.
0.
0.
0.
0.
0.
0.
0.
0.
-0.002
-0.004
-0.008
-0.033
-0.082
-0.083
1.414
30.144
353.244
8521.816
412.539
20.319
63.298
87.265
18.040
0.532
-0.365
-0.399
-0.356
-0.098
0.336
4.691
587.356
101398.758
49413.004
1429.584
111.069
3.507
-0.290
-0.258
-0.155
-0.086
-0.041
-0.018
-0.007
-0.004
0.
0.
0.
0.
0.
0.
0.
0.
0.
0.
0.
0.
0.
0.
0.
0.
0.
0.
0.
-0.001
-0.004
-0.015
-0.044
-0.088
0.482
27.402
3142.069
103292.258
106209.508
10304.895
47.455
8076.115
63578.965
365.739
2.469
-0.364
-0.414
-0.366
0.112
15.837
343.518
2475.859
103035.977
103375.406
2845.060
5703.295
11.680
0.026
-0.158
-0.156
-0.095
-0.046
-0.022
-0.009
-0.004
0.
0.
0.
0.
0.
0.
0.
0.
0.
0.
0.
0.
0.
0.
0.
0.
0.
0.
0.
-0.001
-0.006
-0.016
-0.051
-0.087
1.414
99.804
13011.744
109727.109
29871.098
280.931
129.183
101442.891
102592.578
1931.391
5.845
-0.389
-0.422
-0.356
2.054
470.717
100056.063
138485.797
101784.688
4935.944
849.765
10216.061
13.191
0.387
-0.090
-0.150
-0.097
-0.050
-0.022
-0.011
-0.005
0.
0.
0.
0.
0.
0.
0.
0.
0.
0.
0.
0.
0.
0.
0.
0.
0.
0.
0.
-0.001
-0.007
-0.017
-0.050
-0.096
0.481
23.873
481.061
2464.962
244.078
19.623
789.665
19143.801
47300.781
695.123
5.308
-0.373
-0.394
0.080
13.726
853.038
117937.453
105619.969
96611.539
823.140
10.711
6.400
1.251
0.059
-0.178
-0.143
-0.090
-0.045
-0.021
-0.011
-0.004
0.
0.
0.
0.
0.
0.
0.
0.
0.
0.
0.
0.
0.
0.
0.
0.
0.
0.
0.
-0.002
-0.006
-0.018
-0.042
-0.095
-0.099
0.849
6.295
9.855
2.966
30.740
34894.660
101624.477
24880.652
173.152
2.016
-0.364
-0.334
7.805
1841.105
7863.220
100602.195
100295.648
135.775
11.134
0.051
-0.214
-0.141
-0.223
-0.189
-0.127
-0.076
-0.038
-0.018
-0.010
-0.004
0.
0.
0.
0.
0.
0.
0.
0.
0.
0.
0.
0.
0.
0.
0.
0.
0.
0.
0.
-0.002
-0.006
-0.016
-0.035
-0.076
-0.135
-0.190
-0.223
-0.295
-0.252
9.510
1481.675
57361.098
1212.453
11.780
-0.082
-0.354
-0.310
7.974
2469.571
1549.188
28819.826
2736.586
17.012
-0.130
-0.410
-0.365
-0.299
-0.225
-0.158
-0.097
-0.054
-0.028
-0.014
-0.007
-0.002
0.
0.
0.
0.
0.
0.
0.
0.
0.
0.
0.
0.
0.
0.
0.
0.
0.
0.
0.
-0.001
-0.005
-0.014
-0.032
-0.067
-0.118
-0.176
-0.243
-0.328
-0.366
0.185
9.792
34.786
9.079
0.172
-0.324
-0.310
-0.295
-0.028
4.915
17.263
29.942
11.021
0.412
-0.371
-0.356
-0.292
-0.223
-0.161
-0.105
-0.059
-0.034
-0.018
-0.010
-0.004
0.
0.
0.
0.
0.
0.
0.
0.
0.
0.
0.
0.
0.
0.
0.
0.
0.
0.
0.
-0.001
-0.002
-0.005
-0.013
-0.038
-0.069
-0.095
-0.128
-0.151
-0.218
-0.277
-0.302
-0.218
-0.102
-0.239
-0.311
-0.233
-0.143
-0.207
-0.274
-0.262
-0.115
0.156
0.157
-0.261
-0.325
-0.286
-0.218
-0.158
-0.108
-0.063
-0.037
-0.020
-0.011
-0.006
-0.002
0.
0.
0.
0.
0.
0.
0.
0.
0.
0.
0.
0.
0.
0.
0.
0.
0.
0.
0.
0.000
-0.003
-0.004
-0.016
-0.040
-0.069
-0.082
-0.070
-0.050
-0.122
-0.204
-0.246
-0.257
-0.185
-0.017
-0.090
-0.066
0.162
0.039
-0.170
-0.272
-0.287
-0.233
-0.217
-0.277
-0.272
-0.236
-0.180
-0.119
-0.073
-0.042
-0.025
-0.013
-0.005
-0.002
0.
0.
0.
0.
0.
0.
0.
0.
0.
0.
0.
0.
0.
0.
0.
0.
0.
0.
0.
0.
0.001
-0.002
-0.004
-0.018
-0.043
-0.069
-0.054
-0.010
-0.044
-0.119
-0.170
-0.190
-0.116
1.118
2.774
1.450
-0.011
0.023
0.190
-0.037
-0.210
-0.244
-0.255
-0.252
-0.216
-0.162
-0.171
-0.146
-0.096
-0.053
-0.031
-0.015
-0.005
-0.001
0.
0.
0.
0.
0.
0.
0.
0.
0.
0.
0.
0.
0.
0.
0.
0.
0.
0.
0.
0.
0.
0.001
0.002
-0.003
-0.016
-0.042
-0.068
-0.069
-0.049
-0.087
-0.119
-0.145
-0.149
0.045
3.532
4.730
1.548
-0.062
-0.103
0.115
-0.017
-0.159
-0.192
-0.210
-0.196
0.068
0.415
0.015
-0.108
-0.077
-0.039
-0.018
-0.009
-0.002
-0.001
0.
0.
0.
0.
0.
0.
0.
0.
0.
0.
0.
0.
0.
0.
0.
0.
0.
0.
0.
0.
0.
0.001
0.002
-0.001
-0.011
-0.032
-0.060
-0.076
-0.083
-0.091
-0.100
-0.108
-0.110
-0.083
0.342
0.606
0.126
-0.142
-0.136
-0.087
-0.091
-0.117
-0.137
-0.150
-0.135
0.164
0.560
0.076
-0.083
-0.061
-0.029
-0.013
-0.006
-0.001
0.
0.
0.
0.
0.
0.
0.
0.
0.
0.
0.
0.
0.
0.
0.
0.
0.
0.
0.
0.
0.
0.
0.002
0.001
0.001
-0.004
-0.019
-0.043
-0.061
-0.069
-0.070
-0.069
-0.061
-0.065
-0.075
-0.076
-0.074
-0.090
-0.104
-0.094
-0.075
-0.070
-0.077
-0.087
-0.111
-0.113
-0.071
-0.001
-0.061
-0.067
-0.045
-0.021
-0.010
-0.004
-0.001
0.
0.
0.
0.
0.
0.
0.
0.
0.
0.
0.
0.
0.
0.
0.
0.
0.
0.
0.
0.
0.
0.
0.002
0.002
0.003
0.000
-0.006
-0.020
-0.034
-0.043
-0.041
-0.032
-0.023
-0.026
-0.038
-0.052
-0.049
-0.050
-0.046
-0.039
-0.038
-0.038
-0.041
-0.048
-0.070
-0.090
-0.087
-0.076
-0.064
-0.049
-0.027
-0.013
-0.006
-0.002
-0.001
0.
0.
0.
0.
0.
0.
0.
0.
0.
0.
0.
0.
0.
0.
0.
0.
0.
0.
0.
0.
0.
0.
0.001
0.001
0.003
0.004
0.001
-0.003
-0.010
-0.013
-0.011
-0.006
-0.002
-0.002
-0.006
-0.006
-0.011
-0.013
-0.011
-0.009
-0.008
-0.011
-0.013
-0.022
-0.034
-0.045
-0.051
-0.045
-0.035
-0.023
-0.012
-0.006
-0.003
-0.001
0.
0.
0.
0.
0.
0.
0.
0.
0.
0.
0.
0.
0.
0.
0.
0.
0.
0.
0.
0.
0.
0.
0.
0.
0.002
0.003
0.004
0.004
0.004
0.002
0.002
0.001
0.004
0.007
0.008
0.009
0.004
0.004
0.003
0.004
0.004
0.004
-0.001
-0.006
-0.009
-0.011
-0.015
-0.018
-0.015
-0.012
-0.008
-0.006
-0.002
-0.001
-0.001
0.
0.
0.
0.
0.
0.
0.
0.
0.
0.
0.
0.
0.
0.
0.
0.
0.
0.
0.
0.
0.
0.
0.
0.
0.
0.002
0.003
0.005
0.005
0.005
0.005
0.006
0.007
0.009
0.009
0.006
0.006
0.005
0.007
0.007
0.004
0.004
0.001
-0.001
-0.002
-0.003
-0.004
-0.004
-0.004
-0.003
-0.002
-0.002
-0.001
-0.001
0.
0.
0.
0.
0.
0.
0.
0.
0.
0.
0.
0.
0.
0.
0.
0.
0.
0.
0.
0.
0.
0.
0.
0.
0.
0.
0.
0.002
0.002
0.003
0.004
0.005
0.005
0.005
0.005
0.004
0.004
0.004
0.003
0.002
0.000
0.001
0.000
0.
-0.001
-0.001
-0.001
-0.001
0.000
-0.001
-0.001
-0.001
-0.001
0.000
0.
0.
0.
0.
0.
0.
0.
0.
0.
0.
0.
0.
0.
0.
0.
0.
0.
0.
0.
0.
0.
0.
0.
0.
0.
0.
0.
0.
0.
0.001
0.001
0.003
0.003
0.003
0.003
0.001
0.
0.001
0.001
0.
0.
0.
0.
0.
-0.002
-0.001
-0.001
0.001
0.001
0.001
0.001
0.000
0.
0.
0.
0.
0.
0.
0.
0.
0.
0.
0.
0.
0.
0.
0.
0.
0.
0.
0.
0.
0.
0.
0.
0.
0.
0.
0.
0.
0.
0.
0.
0.
0.
0.
0.
0.
0.
0.
0.
0.
0.
0.
0.
0.
0.
0.
0.
0.
0.
0.
0.
0.
0.
0.
0.
0.
0.
0.
0.
0.
0.
0.
0.
0.
0.
0.
0.
0.
0.
0.
0.
0.
0.
0.
0.
0.
0.
0.
0.
0.
0.
0.
0.
0.
0.
0.
0.
0.
0.
0.
0.
0.
0.
0.
0.
0.
0.
0.
0.
0.
0.
0.
0.
0.
0.
0.
0.
0.
0.
0.
0.
0.
0.
0.
0.
0.
0.
0.
0.
0.
0.
0.
0.
0.
0.
0.
0.
0.
0.
0.
0.
0.
0.
0.
0.
0.
0.
0.
0.
0.
0.
0.
0.
0.
0.
-0.001
-0.005
-0.007
-0.010
-0.015
-0.016
-0.015
-0.011
-0.003
0.000
0.003
0.004
0.004
0.002
0.003
0.002
0.
0.
0.
0.
0.
0.
0.
0.
0.
0.
0.
0.
0.
0.
0.
0.
0.
0.
0.
0.
0.
0.
0.
0.
0.
0.
0.
0.
0.
0.
0.
0.
0.
0.
0.
0.
0.
0.
-0.001
-0.004
-0.008
-0.016
-0.029
-0.042
-0.052
-0.050
-0.039
-0.025
-0.013
-0.005
0.000
0.003
0.002
0.004
0.002
0.002
0.
0.
0.
0.
0.
0.
0.
0.
0.
0.
0.
0.
0.
0.
0.
0.
0.
0.
0.
0.
0.
0.
0.
0.
0.
0.
0.
0.
0.
0.
0.
0.
0.
0.
0.
0.
0.
-0.003
-0.007
-0.016
-0.037
-0.067
-0.086
-0.085
-0.085
-0.084
-0.069
-0.042
-0.025
-0.014
-0.008
-0.001
0.001
0.003
0.002
0.002
0.
0.
0.
0.
0.
0.
0.
0.
0.
0.
0.
0.
0.
0.
0.
0.
0.
0.
0.
0.
0.
0.
0.
0.
0.
0.
0.
0.
0.
0.
0.
0.
0.
0.
0.
-0.002
-0.004
-0.011
-0.030
-0.070
-0.096
-0.054
0.537
1.142
0.193
-0.111
-0.107
-0.076
-0.057
-0.037
-0.017
-0.007
0.000
0.003
0.001
0.001
0.
0.
0.
0.
0.
0.
0.
0.
0.
0.
0.
0.
0.
0.
0.
0.
0.
0.
0.
0.
0.
0.
0.
0.
0.
0.
0.
0.
0.
0.
0.
0.
0.
0.
-0.002
-0.006
-0.018
-0.048
-0.097
-0.077
2.265
86.833
480.760
29.760
0.255
-0.162
-0.110
-0.089
-0.071
-0.049
-0.019
-0.006
-0.001
0.003
0.002
0.
0.
0.
0.
0.
0.
0.
0.
0.
0.
0.
0.
0.
0.
0.
0.
0.
0.
0.
0.
0.
0.
0.
0.
0.
0.
0.
0.
0.
0.
0.
0.
0.
0.
-0.002
-0.007
-0.022
-0.063
-0.114
0.246
24.576
11513.855
100105.875
1227.582
2.429
1.401
4.281
2.746
0.243
-0.072
-0.043
-0.014
-0.002
0.002
0.002
0.
0.
0.
0.
0.
0.
0.
0.
0.
0.
0.
0.
0.
0.
0.
0.
0.
0.
0.
0.
0.
0.
0.
0.
0.
0.
0.
0.
0.
0.
0.
0.
0.
0.
-0.002
-0.008
-0.026
-0.069
-0.118
0.590
39.277
2656.399
68038.000
390.459
2.591
75.741
642.966
608.196
17.363
-0.018
-0.061
-0.023
-0.006
0.001
0.001
0.
0.
0.
0.
0.
0.
0.
0.
0.
0.
0.
0.
0.
0.
0.
0.
0.
0.
0.
0.
0.
0.
0.
0.
0.
0.
0.
0.
0.
0.
0.
0.
0.
-0.002
-0.005
-0.010
-0.029
-0.068
-0.114
0.453
26.764
225.787
84.778
6.933
2.403
510.143
124667.531
2062.861
23.982
0.013
-0.073
-0.031
-0.008
0.001
0.000
0.
0.
0.
0.
0.
0.
0.
0.
0.
0.
0.
0.
0.
0.
0.
0.
0.
0.
0.
0.
0.
0.
0.
0.
0.
0.
0.
0.
0.
0.
0.
0.
0.
-0.002
-0.006
-0.014
-0.028
-0.059
-0.101
0.009
4.617
22.512
5.711
0.139
1.891
246.478
100575.281
177.194
3.082
-0.078
-0.080
-0.034
-0.010
-0.001
-0.002
-0.002
-0.002
-0.002
-0.002
0.
0.
0.
0.
0.
0.
0.
0.
0.
0.
0.
0.
0.
0.
0.
0.
0.
0.
0.
0.
0.
0.
0.
0.
0.
0.
0.
0.
-0.002
-0.005
-0.010
-0.018
-0.029
-0.050
-0.090
-0.117
-0.007
0.259
-0.071
-0.143
1.051
4.931
13.012
4.376
0.235
-0.110
-0.072
-0.033
-0.013
-0.005
-0.003
-0.004
-0.004
-0.004
-0.003
-0.002
0.
0.
0.
0.
0.
0.
0.
0.
0.
0.
0.
0.
0.
0.
0.
0.
0.
0.
0.
0.
0.
0.
0.
0.
0.
0.
0.
-0.004
-0.009
-0.014
-0.022
-0.032
-0.048
-0.075
-0.103
-0.129
-0.162
-0.192
-0.197
0.011
0.281
0.216
0.008
-0.128
-0.110
-0.067
-0.034
-0.016
-0.014
-0.010
-0.011
-0.009
-0.008
-0.004
-0.003
-0.002
0.
0.
0.
0.
0.
0.
0.
0.
0.
0.
0.
0.
0.
0.
0.
0.
0.
0.
0.
0.
0.
0.
0.
0.
0.
-0.002
-0.005
-0.011
-0.018
-0.026
-0.036
-0.052
-0.068
-0.084
-0.102
-0.125
-0.149
-0.158
-0.161
-0.155
-0.161
-0.160
-0.143
-0.109
-0.076
-0.049
-0.031
-0.024
-0.022
-0.020
-0.017
-0.013
-0.009
-0.004
-0.003
0.
0.
0.
0.
0.
0.
0.
0.
0.
0.
0.
0.
0.
0.
0.
0.
0.
0.
0.
0.
0.
0.
0.
0.
0.
-0.002
-0.006
-0.012
-0.019
-0.029
-0.041
-0.054
-0.063
-0.078
-0.085
-0.094
-0.105
-0.120
-0.128
-0.139
-0.147
-0.138
-0.100
-0.088
-0.093
-0.080
-0.053
-0.041
-0.034
-0.031
-0.027
-0.020
-0.014
-0.009
-0.003
-0.002
0.
0.
0.
0.
0.
0.
0.
0.
0.
0.
0.
0.
0.
0.
0.
0.
0.
0.
0.
0.
0.
0.
0.
0.
-0.002
-0.005
-0.010
-0.019
-0.030
-0.041
-0.052
-0.061
-0.072
-0.077
-0.078
-0.079
-0.083
-0.090
-0.104
-0.112
0.104
1.348
1.011
-0.001
-0.103
-0.086
-0.060
-0.049
-0.043
-0.035
-0.026
-0.017
-0.012
-0.005
-0.002
0.
0.
0.
0.
0.
0.
0.
0.
0.
0.
0.
0.
0.
0.
0.
0.
0.
0.
0.
0.
0.
0.
0.
0.
-0.002
-0.004
-0.009
-0.016
-0.026
-0.037
-0.050
-0.059
-0.069
-0.079
-0.080
-0.076
-0.068
-0.073
-0.091
-0.080
1.357
15.167
10.679
0.549
-0.113
-0.113
-0.081
-0.065
-0.055
-0.043
-0.030
-0.020
-0.013
-0.008
-0.002
0.
0.
0.
0.
0.
0.
0.
0.
0.
0.
0.
0.
0.
0.
0.
0.
0.
0.
0.
0.
0.
0.
0.
0.
0.
-0.002
-0.007
-0.011
-0.019
-0.029
-0.044
-0.059
-0.074
-0.084
-0.084
-0.079
-0.071
-0.070
-0.098
-0.092
1.023
10.760
7.655
0.390
-0.138
-0.132
-0.096
-0.074
-0.060
-0.048
-0.033
-0.023
-0.012
-0.008
-0.002
0.
0.
0.
0.
0.
0.
0.
0.
0.
0.
0.
0.
0.
0.
0.
0.
0.
0.
0.
0.
0.
0.
0.
0.
0.
-0.001
-0.002
-0.007
-0.011
-0.022
-0.036
-0.055
-0.070
-0.073
-0.074
-0.078
-0.080
-0.082
-0.112
-0.130
-0.033
0.574
0.415
-0.114
-0.169
-0.148
-0.107
-0.083
-0.065
-0.048
-0.032
-0.021
-0.012
-0.007
-0.002
0.
0.
0.
0.
0.
0.
0.
0.
0.
0.
0.
0.
0.
0.
0.
0.
0.
0.
0.
0.
0.
0.
0.
0.
0.
0.
-0.001
-0.001
-0.006
-0.013
-0.025
-0.046
-0.061
-0.067
-0.071
-0.082
-0.089
-0.098
-0.128
-0.170
-0.184
-0.184
-0.192
-0.203
-0.195
-0.161
-0.126
-0.094
-0.070
-0.047
-0.031
-0.020
-0.013
-0.005
0.
0.
0.
0.
0.
0.
0.
0.
0.
0.
0.
0.
0.
0.
0.
0.
0.
0.
0.
0.
0.
0.
0.
0.
0.
0.
0.
0.001
0.000
-0.001
-0.008
-0.019
-0.036
-0.047
-0.061
-0.073
-0.087
-0.106
-0.132
-0.167
-0.205
-0.235
-0.251
-0.257
-0.245
-0.219
-0.178
-0.141
-0.110
-0.082
-0.052
-0.031
-0.015
-0.012
-0.004
0.
0.
0.
0.
0.
0.
0.
0.
0.
0.
0.
0.
0.
0.
0.
0.
0.
0.
0.
0.
0.
0.
0.
0.
0.
0.
0.
0.
0.003
0.000
-0.004
-0.013
-0.023
-0.040
-0.056
-0.073
-0.100
-0.141
-0.171
-0.138
0.237
0.351
-0.069
-0.237
-0.278
-0.262
-0.230
-0.185
-0.139
-0.100
-0.061
-0.035
-0.018
-0.005
-0.003
0.
0.
0.
0.
0.
0.
0.
0.
0.
0.
0.
0.
0.
0.
0.
0.
0.
0.
0.
0.
0.
0.
0.
0.
0.
0.
0.001
0.003
0.004
0.003
0.000
-0.006
-0.012
-0.025
-0.042
-0.070
-0.108
-0.126
0.085
4.053
69.122
96.077
20.216
4.782
0.096
-0.275
-0.309
-0.269
-0.202
-0.129
-0.074
-0.041
-0.021
-0.007
0.
0.
0.
0.
0.
0.
0.
0.
0.
0.
0.
0.
0.
0.
0.
0.
0.
0.
0.
0.
0.
0.
0.
0.
0.
0.
0.001
0.003
0.004
0.004
0.003
-0.001
-0.007
-0.010
-0.018
-0.035
-0.073
-0.089
1.433
21.790
127.226
38442.605
100258.602
6472.372
620.236
8.832
0.601
-0.266
-0.330
-0.277
-0.188
-0.107
-0.054
-0.024
-0.010
0.003
0.001
0.
0.
0.
0.
0.
0.
0.
0.
0.
0.
0.
0.
0.
0.
0.
0.
0.
0.
0.
0.
0.
0.
0.
0.001
0.003
0.004
0.004
0.004
0.002
-0.002
-0.008
-0.012
-0.016
-0.037
-0.072
0.067
22.071
1614.936
7333.006
111405.156
104545.438
100634.633
23732.506
42.165
5.406
2.096
1.624
0.040
-0.237
-0.161
-0.078
-0.036
-0.012
-0.002
0.002
0.
0.
0.
0.
0.
0.
0.
0.
0.
0.
0.
0.
0.
0.
0.
0.
0.
0.
0.
0.
0.
0.
0.
0.003
0.003
0.004
0.005
0.005
0.000
-0.004
-0.008
-0.012
-0.016
-0.034
-0.072
0.045
18.883
1265.200
101019.203
103688.031
1780.300
14957.242
1113.088
31.759
31.036
175.952
305.342
20.157
0.190
-0.204
-0.116
-0.049
-0.018
-0.005
0.003
0.
0.
0.
0.
0.
0.
0.
0.
0.
0.
0.
0.
0.
0.
0.
0.
0.
0.
0.
0.
0.
0.
0.
0.003
0.003
0.005
0.005
0.004
0.000
-0.005
-0.007
-0.011
-0.016
-0.027
-0.072
-0.101
1.252
39.727
14478.915
101020.445
1607.335
41.925
198.687
103.015
126.727
52536.965
101117.523
573.219
3.357
-0.216
-0.153
-0.068
-0.027
-0.011
0.002
0.001
0.001
0.
0.
0.
0.
0.
0.
0.
0.
0.
0.
0.
0.
0.
0.
0.
0.
0.
0.
0.
0.
0.
0.003
0.003
0.005
0.005
0.004
-0.001
-0.003
-0.008
-0.011
-0.011
-0.022
-0.054
-0.113
-0.126
3.609
445.966
5320.045
139.756
629.353
100256.742
45798.754
167.891
49199.551
113155.148
789.576
7.753
-0.194
-0.187
-0.095
-0.044
-0.020
-0.005
-0.001
0.002
0.001
0.
0.
0.
0.
0.
0.
0.
0.
0.
0.
0.
0.
0.
0.
0.
0.
0.
0.
0.
0.
0.003
0.002
0.003
0.004
0.004
0.001
-0.003
-0.006
-0.009
-0.008
-0.015
-0.041
-0.090
-0.154
-0.128
2.170
8.498
414.785
100357.258
200218.750
27889.314
57.454
435.555
2030.131
364.035
6.911
-0.193
-0.213
-0.132
-0.074
-0.035
-0.011
-0.004
0.001
0.002
0.
0.
0.
0.
0.
0.
0.
0.
0.
0.
0.
0.
0.
0.
0.
0.
0.
0.
0.
0.
0.003
0.002
0.002
0.004
0.004
0.001
-0.001
-0.002
-0.003
-0.006
-0.015
-0.027
-0.061
-0.123
-0.221
-0.294
2.291
481.056
116352.414
128921.398
886.560
75.502
11.773
52.825
22.967
5.884
1.738
0.226
-0.134
-0.113
-0.062
-0.021
-0.007
-0.001
0.002
0.001
0.
0.
0.
0.
0.
0.
0.
0.
0.
0.
0.
0.
0.
0.
0.
0.
0.
0.
0.
0.001
0.003
0.001
0.001
0.002
0.
-0.002
-0.003
-0.006
-0.004
-0.011
-0.019
-0.042
-0.084
-0.167
-0.254
0.603
84.033
15202.856
42526.133
200202.953
45890.695
14.209
7.432
120.798
347.554
98.957
20.186
0.731
-0.131
-0.093
-0.042
-0.013
-0.002
0.002
0.002
0.
0.
0.
0.
0.
0.
0.
0.
0.
0.
0.
0.
0.
0.
0.
0.
0.
0.
0.
0.
0.001
0.002
0.001
0.001
0.001
0.000
-0.001
-0.001
-0.005
-0.004
-0.015
-0.030
-0.058
-0.110
-0.197
-0.163
5.073
100.383
2129.459
23431.844
831.103
286.684
32.483
774.300
3431.741
3874.579
358.734
5.647
0.211
-0.102
-0.061
-0.020
-0.004
0.001
0.002
0.001
0.
0.
0.
0.
0.
0.
0.
0.
0.
0.
0.
0.
0.
0.
0.
0.
0.
0.
0.
0.
0.
0.000
0.002
0.000
0.
-0.003
-0.002
-0.001
-0.006
-0.010
-0.023
-0.040
-0.073
-0.138
-0.227
-0.171
1.965
43.936
314.371
1444.746
1287.990
40.557
90.137
327.192
1622.434
212.075
26.862
6.296
-0.030
-0.068
-0.025
-0.005
0.001
0.002
0.001
0.
0.
0.
0.
0.
0.
0.
0.
0.
0.
0.
0.
0.
0.
0.
0.
0.
0.
0.
0.
0.
0.
0.
-0.001
-0.002
0.000
-0.002
-0.002
-0.004
-0.006
-0.014
-0.027
-0.046
-0.090
-0.172
-0.271
-0.261
1.709
18.873
303.776
3798.197
1184.654
13.222
9.776
32.059
20.141
13.908
3.193
-0.046
-0.064
-0.024
-0.006
0.001
0.002
0.001
0.
0.
0.
0.
0.
0.
0.
0.
0.
0.
0.
0.
0.
0.
0.
0.
0.
0.
0.
0.
0.
0.
-0.002
-0.005
-0.005
-0.005
-0.005
-0.004
-0.001
-0.008
-0.009
-0.020
-0.033
-0.064
-0.132
-0.257
-0.389
-0.168
21.121
4498.469
196426.547
100821.391
59.557
0.170
1.028
1.471
1.276
0.141
-0.090
-0.057
-0.019
-0.003
0.001
0.002
0.
0.
0.
0.
0.
0.
0.
0.
0.
0.
0.
0.
0.
0.
0.
0.
0.
0.
0.
0.
0.
0.001
-0.003
-0.007
-0.008
-0.009
-0.009
-0.009
-0.007
-0.008
-0.007
-0.006
-0.013
-0.030
-0.058
-0.123
-0.232
-0.235
6.182
70.393
991.755
12352.073
1963.046
13.884
-0.434
-0.397
-0.246
-0.160
-0.129
-0.080
-0.040
-0.012
-0.002
0.002
0.001
0.
0.
0.
0.
0.
0.
0.
0.
0.
0.
0.
0.
0.
0.
0.
0.
0.
0.
0.
0.
0.001
-0.004
-0.006
-0.009
-0.015
-0.020
-0.021
-0.018
-0.018
-0.016
-0.014
-0.015
-0.017
-0.035
-0.065
-0.132
-0.231
1.104
354.937
100149.539
14034.153
60178.012
2583.068
13.466
-0.454
-0.451
-0.289
-0.188
-0.117
-0.063
-0.027
-0.010
-0.001
0.001
0.001
0.
0.
0.
0.
0.
0.
0.
0.
0.
0.
0.
0.
0.
0.
0.
0.
0.
0.
0.
0.
-0.003
-0.004
-0.009
-0.018
-0.027
-0.039
-0.044
-0.042
-0.037
-0.037
-0.039
-0.038
-0.042
-0.053
-0.084
-0.157
-0.249
1.455
603.179
101182.781
106685.617
200191.594
41211.488
125.989
-0.182
-0.450
-0.300
-0.185
-0.113
-0.059
-0.026
-0.008
-0.002
0.001
0.
0.
0.
0.
0.
0.
0.
0.
0.
0.
0.
0.
0.
0.
0.
0.
0.
0.
0.
0.
0.002
-0.003
-0.007
-0.014
-0.030
-0.053
-0.073
-0.083
-0.084
-0.080
-0.066
-0.056
-0.051
-0.071
-0.091
-0.129
-0.198
-0.308
-0.176
14.581
291.992
8225.697
3652.791
1946.694
115.271
2.186
-0.394
-0.307
-0.210
-0.131
-0.073
-0.037
-0.014
-0.005
-0.001
0.
0.
0.
0.
0.
0.
0.
0.
0.
0.
0.
0.
0.
0.
0.
0.
0.
0.
0.
0.
0.001
-0.004
-0.009
-0.021
-0.048
-0.081
-0.092
-0.096
-0.119
-0.119
0.004
1.170
2.556
0.714
-0.101
-0.202
-0.258
-0.341
-0.442
0.031
19.866
1240.534
23493.979
94765.742
854.365
32.878
0.967
0.144
-0.174
-0.158
-0.098
-0.051
-0.020
-0.008
-0.002
0.
0.
0.
0.
0.
0.
0.
0.
0.
0.
0.
0.
0.
0.
0.
0.
0.
0.
0.
0.
0.001
-0.003
-0.010
-0.029
-0.062
-0.087
0.032
0.540
0.046
-0.107
3.384
129.048
623.887
92.506
2.457
-0.276
-0.125
0.777
0.265
0.251
173.639
100211.906
200077.266
118240.289
101172.445
1286.183
7.779
1.810
0.053
-0.191
-0.126
-0.069
-0.032
-0.011
-0.005
0.
0.
0.
0.
0.
0.
0.
0.
0.
0.
0.
0.
0.
0.
0.
0.
0.
0.
0.
0.
0.001
-0.003
-0.012
-0.031
-0.069
-0.092
0.298
2.056
0.515
0.061
30.062
14371.599
100332.945
54797.262
36.539
-0.199
1.969
21.463
11.185
1.025
39.076
8510.301
8680.686
32262.729
104279.695
1587.302
45.230
2.881
-0.028
-0.233
-0.158
-0.086
-0.038
-0.015
-0.007
0.
0.
0.
0.
0.
0.
0.
0.
0.
0.
0.
0.
0.
0.
0.
0.
0.
0.
0.
0.
0.001
-0.002
-0.010
-0.031
-0.077
-0.122
-0.041
0.423
0.113
0.035
29.024
6832.640
100786.984
1767.271
17.343
0.691
2.738
29.571
15.266
6.888
17.973
17.547
329.214
101156.180
152258.969
33439.109
9407.198
31.613
-0.192
-0.299
-0.188
-0.101
-0.046
-0.020
-0.007
0.000
0.
0.
0.
0.
0.
0.
0.
0.
0.
0.
0.
0.
0.
0.
0.
0.
0.
0.
0.
0.000
-0.001
-0.011
-0.035
-0.087
-0.153
-0.152
0.130
1.446
5.266
41.718
13667.598
100303.180
2601.643
302.950
9.470
2.389
2.316
2.971
34.324
129.025
35.092
121.588
3671.606
105098.891
115464.375
9568.850
32.039
-0.247
-0.338
-0.214
-0.117
-0.056
-0.024
-0.009
-0.004
0.
0.
0.
0.
0.
0.
0.
0.
0.
0.
0.
0.
0.
0.
0.
0.
0.
0.
0.
0.001
-0.004
-0.013
-0.043
-0.095
0.014
3.866
28.487
156.442
2404.272
202.306
1723.329
9476.736
52028.637
2354.269
23.778
16.148
1.660
2.835
31.786
57.776
16.887
59.868
29076.996
104315.281
18124.250
361.129
7.357
1.814
0.326
-0.179
-0.127
-0.066
-0.029
-0.013
-0.005
0.
0.
0.
0.
0.
0.
0.
0.
0.
0.
0.
0.
0.
0.
0.
0.
0.
0.
0.
-0.002
-0.005
-0.017
-0.050
-0.079
2.674
296.166
12958.107
17248.070
100898.805
2644.111
52.529
1680.642
5827.505
337.689
12.283
12.469
1.266
2.367
22.536
22.181
55.284
125.829
6247.709
103816.359
103452.172
35867.117
58.775
39.938
7.049
0.120
-0.127
-0.077
-0.033
-0.013
-0.006
-0.002
0.
0.
0.
0.
0.
0.
0.
0.
0.
0.
0.
0.
0.
0.
0.
0.
0.
0.
-0.001
-0.005
-0.020
-0.053
-0.048
8.365
4445.649
101217.383
157286.875
3679.383
52677.887
751.523
101023.727
103390.313
552.213
3.963
0.313
-0.366
0.015
3.474
74.706
4833.423
3155.350
1059.001
728.342
64023.441
6329.870
259.194
87.020
12.766
0.404
-0.122
-0.079
-0.035
-0.016
-0.006
-0.002
0.
0.
0.
0.
0.
0.
0.
0.
0.
0.
0.
0.
0.
0.
0.
0.
0.
0.
-0.002
-0.006
-0.022
-0.055
-0.087
2.923
334.112
17965.896
2081.474
259.879
3659.962
1937.460
112914.898
53540.727
160.349
1.211
-0.530
-0.483
0.718
69.522
1204.074
7051.147
3631.592
297.026
39.970
54.042
161.112
229.290
21.780
2.809
0.093
-0.117
-0.074
-0.033
-0.016
-0.006
-0.002
0.
0.
0.
0.
0.
0.
0.
0.
0.
0.
0.
0.
0.
0.
0.
0.
0.
0.
-0.002
-0.008
-0.020
-0.053
-0.102
0.026
4.191
23.175
15.914
34.127
481.497
7103.989
109143.320
78563.797
74.682
0.222
-0.481
-0.415
18.002
15377.175
102517.734
113725.648
6809.047
33.667
5.170
4.180
8.505
10.391
1.672
0.047
-0.132
-0.110
-0.062
-0.028
-0.014
-0.005
-0.002
0.
0.
0.
0.
0.
0.
0.
0.
0.
0.
0.
0.
0.
0.
0.
0.
0.
0.
-0.002
-0.008
-0.020
-0.045
-0.097
-0.174
-0.207
-0.175
-0.069
1.674
40.938
347.649
1463.695
323.291
7.587
-0.287
-0.436
-0.399
17.927
18634.232
105951.266
7028.591
477.437
7.616
0.869
0.630
-0.099
-0.146
-0.256
-0.213
-0.147
-0.085
-0.045
-0.021
-0.011
-0.003
0.
0.
0.
0.
0.
0.
0.
0.
0.
0.
0.
0.
0.
0.
0.
0.
0.
0.
-0.001
-0.002
-0.007
-0.021
-0.049
-0.096
-0.148
-0.195
-0.214
-0.345
-0.369
1.075
6.463
10.472
3.499
-0.149
-0.160
0.069
-0.222
0.261
19.745
252.418
90.775
39.300
3.049
-0.401
-0.421
-0.397
-0.339
-0.267
-0.180
-0.104
-0.055
-0.028
-0.015
-0.007
-0.002
0.
0.
0.
0.
0.
0.
0.
0.
0.
0.
0.
0.
0.
0.
0.
0.
0.
0.
-0.001
-0.004
-0.009
-0.026
-0.059
-0.086
-0.036
0.606
2.221
0.972
-0.234
-0.398
-0.366
-0.342
-0.343
0.011
7.752
18.096
4.458
0.677
0.198
2.112
49.346
106.963
6.810
-0.289
-0.379
-0.314
-0.261
-0.183
-0.113
-0.062
-0.031
-0.017
-0.010
-0.002
0.
0.
0.
0.
0.
0.
0.
0.
0.
0.
0.
0.
0.
0.
0.
0.
0.
0.
0.
0.000
-0.002
-0.010
-0.032
-0.061
-0.014
1.102
5.277
13.013
5.760
0.181
-0.350
-0.298
1.876
10.435
12.264
32.541
92.249
31.236
5.745
0.809
0.461
5.381
9.429
0.992
-0.193
-0.299
-0.265
-0.203
-0.129
-0.073
-0.039
-0.021
-0.010
-0.004
0.
0.
0.
0.
0.
0.
0.
0.
0.
0.
0.
0.
0.
0.
0.
0.
0.
0.
0.
0.
-0.001
-0.001
-0.011
-0.033
-0.063
0.162
4.122
13.704
10.197
3.284
0.035
-0.278
2.197
194.721
785.764
1818.256
19.867
25.830
63.636
18.656
0.805
-0.145
-0.212
-0.022
1.507
3.817
0.669
-0.190
-0.170
-0.098
-0.050
-0.027
-0.011
-0.003
0.
0.
0.
0.
0.
0.
0.
0.
0.
0.
0.
0.
0.
0.
0.
0.
0.
0.
0.
0.
0.001
0.000
-0.001
-0.009
-0.032
-0.064
0.060
2.159
6.654
3.282
0.404
-0.190
-0.216
9.997
15078.306
2850.446
305.713
5.541
7.597
64.819
20.854
0.486
-0.298
-0.309
0.738
32.331
150.979
15.138
0.098
-0.130
-0.074
-0.036
-0.016
-0.005
-0.001
0.
0.
0.
0.
0.
0.
0.
0.
0.
0.
0.
0.
0.
0.
0.
0.
0.
0.
0.
0.
0.001
0.
0.000
-0.005
-0.025
-0.058
-0.062
0.335
1.690
2.228
0.201
-0.181
-0.182
0.784
33.377
47.844
11.894
0.320
0.545
3.731
1.638
-0.098
-0.238
-0.213
0.994
43.830
229.680
19.252
0.208
-0.096
-0.052
-0.022
-0.010
-0.003
-0.001
0.
0.
0.
0.
0.
0.
0.
0.
0.
0.
0.
0.
0.
0.
0.
0.
0.
0.
0.
0.
0.001
0.000
0.003
-0.001
-0.014
-0.043
-0.061
-0.032
0.139
0.196
-0.065
-0.125
-0.128
-0.101
0.095
0.398
0.071
-0.164
-0.153
-0.079
-0.098
-0.144
-0.168
-0.149
0.065
2.830
7.592
1.513
-0.050
-0.071
-0.035
-0.016
-0.006
-0.001
0.
0.
0.
0.
0.
0.
0.
0.
0.
0.
0.
0.
0.
0.
0.
0.
0.
0.
0.
0.
0.
0.
0.002
0.003
0.003
-0.003
-0.020
-0.043
-0.057
-0.061
-0.065
-0.064
-0.064
-0.068
-0.081
-0.082
-0.092
-0.097
-0.102
-0.091
-0.078
-0.076
-0.086
-0.103
-0.119
-0.118
-0.075
-0.019
-0.071
-0.072
-0.046
-0.021
-0.009
-0.005
-0.001
0.
0.
0.
0.
0.
0.
0.
0.
0.
0.
0.
0.
0.
0.
0.
0.
0.
0.
0.
0.
0.
0.
0.002
0.002
0.004
0.003
-0.003
-0.015
-0.027
-0.033
-0.033
-0.024
-0.018
-0.019
-0.027
-0.039
-0.040
-0.041
-0.036
-0.032
-0.031
-0.032
-0.042
-0.054
-0.076
-0.091
-0.092
-0.082
-0.064
-0.043
-0.022
-0.009
-0.004
-0.002
0.
0.
0.
0.
0.
0.
0.
0.
0.
0.
0.
0.
0.
0.
0.
0.
0.
0.
0.
0.
0.
0.
0.
0.001
0.002
0.004
0.004
0.004
0.000
-0.004
-0.006
-0.003
0.001
0.004
0.002
0.002
0.000
-0.005
-0.007
-0.004
-0.005
-0.008
-0.012
-0.016
-0.025
-0.032
-0.039
-0.041
-0.035
-0.025
-0.015
-0.008
-0.005
-0.002
-0.001
0.
0.
0.
0.
0.
0.
0.
0.
0.
0.
0.
0.
0.
0.
0.
0.
0.
0.
0.
0.
0.
0.
0.
0.
0.002
0.001
0.004
0.005
0.005
0.005
0.006
0.006
0.009
0.010
0.011
0.009
0.006
0.004
0.005
0.002
0.002
-0.003
-0.004
-0.007
-0.009
-0.010
-0.014
-0.013
-0.011
-0.007
-0.005
-0.002
-0.001
-0.001
0.
0.
0.
0.
0.
0.
0.
0.
0.
0.
0.
0.
0.
0.
0.
0.
0.
0.
0.
0.
0.
0.
0.
0.
0.
0.
0.001
0.002
0.003
0.005
0.005
0.006
0.006
0.006
0.007
0.008
0.006
0.004
0.004
0.004
0.003
-0.001
-0.001
-0.003
-0.002
-0.005
-0.005
-0.004
-0.004
-0.002
-0.001
-0.001
-0.001
-0.001
0.
0.
0.
0.
0.
0.
0.
0.
0.
0.
0.
0.
0.
0.
0.
0.
0.
0.
0.
0.
0.
0.
0.
0.
0.
0.
0.
0.
0.
0.002
0.003
0.002
0.003
0.002
0.002
0.003
0.002
0.001
0.001
0.001
0.
0.
-0.002
-0.002
-0.002
-0.002
-0.002
-0.001
-0.001
-0.001
0.
0.000
0.000
0.
0.
0.
0.
0.
0.
0.
0.
0.
0.
0.
0.
0.
0.
0.
0.
0.
0.
0.
0.
0.
0.
0.
0.
0.
0.
0.
0.
0.
0.
0.
0.
0.
0.
0.
0.
0.
0.
0.
0.
0.
0.
0.
0.
0.
-0.002
-0.002
-0.002
-0.001
-0.001
0.001
0.001
0.001
0.
0.
0.
0.
0.
0.
0.
0.
0.
0.
0.
0.
0.
0.
0.
0.
0.
0.
0.
0.
0.
0.
0.
0.
0.
0.
0.
0.
0.
0.
0.
0.
0.
0.
0.
0.
0.
0.
0.
0.
0.
0.
0.
0.
0.
0.
0.
0.
0.
0.
0.
0.
0.
0.
0.
0.
0.
0.
0.
0.
0.
0.
0.
0.
0.
0.
0.
0.
0.
0.
0.
0.
0.
0.
0.
0.
0.
0.
0.
0.
0.
0.
0.
0.
0.
0.
0.
0.
0.
0.
0.
-0.004
-0.007
-0.009
-0.016
-0.022
-0.024
-0.025
-0.019
-0.011
-0.007
-0.001
0.002
0.002
0.001
0.001
0.001
0.
0.
0.
0.
0.
0.
0.
0.
0.
0.
0.
0.
0.
0.
0.
0.
0.
0.
0.
0.
0.
0.
0.
0.
0.
0.
0.
0.
0.
0.
0.
0.
0.
0.
0.
0.
0.
0.
-0.005
-0.006
-0.012
-0.024
-0.041
-0.058
-0.069
-0.068
-0.060
-0.041
-0.025
-0.016
-0.010
-0.004
-0.003
-0.001
-0.001
0.001
0.
0.
0.
0.
0.
0.
0.
0.
0.
0.
0.
0.
0.
0.
0.
0.
0.
0.
0.
0.
0.
0.
0.
0.
0.
0.
0.
0.
0.
0.
0.
0.
0.
0.
0.
0.
-0.001
-0.004
-0.011
-0.024
-0.053
-0.084
-0.096
-0.072
-0.091
-0.110
-0.102
-0.071
-0.050
-0.036
-0.022
-0.012
-0.006
-0.002
-0.001
0.002
0.
0.
0.
0.
0.
0.
0.
0.
0.
0.
0.
0.
0.
0.
0.
0.
0.
0.
0.
0.
0.
0.
0.
0.
0.
0.
0.
0.
0.
0.
0.
0.
0.
0.
0.
-0.005
-0.006
-0.017
-0.045
-0.090
-0.080
0.641
3.097
2.393
0.237
-0.161
-0.162
-0.125
-0.096
-0.069
-0.038
-0.019
-0.006
-0.003
-0.002
0.001
0.
0.
0.
0.
0.
0.
0.
0.
0.
0.
0.
0.
0.
0.
0.
0.
0.
0.
0.
0.
0.
0.
0.
0.
0.
0.
0.
0.
0.
0.
0.
0.
0.
0.
-0.003
-0.009
-0.026
-0.070
-0.116
0.405
16.969
173.492
305.603
22.590
0.137
-0.213
-0.128
-0.123
-0.118
-0.082
-0.042
-0.016
-0.005
-0.002
0.002
0.
0.
0.
0.
0.
0.
0.
0.
0.
0.
0.
0.
0.
0.
0.
0.
0.
0.
0.
0.
0.
0.
0.
0.
0.
0.
0.
0.
0.
0.
0.
0.
0.
0.
-0.003
-0.012
-0.034
-0.091
-0.124
2.262
259.675
46361.582
111464.328
650.913
2.418
13.981
20.742
8.867
0.765
-0.112
-0.073
-0.029
-0.009
-0.003
0.000
0.
0.
0.
0.
0.
0.
0.
0.
0.
0.
0.
0.
0.
0.
0.
0.
0.
0.
0.
0.
0.
0.
0.
0.
0.
0.
0.
0.
0.
0.
0.
0.
0.
-0.002
-0.006
-0.015
-0.042
-0.105
-0.131
4.454
1000.607
104962.289
117080.984
335.516
10.106
70556.219
28708.910
71380.359
115.420
0.047
-0.099
-0.044
-0.014
-0.004
-0.002
0.001
0.
0.
0.
0.
0.
0.
0.
0.
0.
0.
0.
0.
0.
0.
0.
0.
0.
0.
0.
0.
0.
0.
0.
0.
0.
0.
0.
0.
0.
0.
0.
-0.002
-0.003
-0.011
-0.022
-0.044
-0.103
-0.140
5.179
2892.985
101858.953
4949.436
25.118
15.701
5708.206
102126.602
163626.766
161.619
0.208
-0.110
-0.054
-0.022
-0.007
-0.004
-0.001
-0.002
-0.002
0.
0.
0.
0.
0.
0.
0.
0.
0.
0.
0.
0.
0.
0.
0.
0.
0.
0.
0.
0.
0.
0.
0.
0.
0.
0.
0.
0.
-0.002
-0.003
-0.008
-0.015
-0.027
-0.047
-0.094
-0.147
1.139
140.968
2846.918
164.943
4.931
129.779
1019.196
24000.674
3296.273
26.594
0.096
-0.119
-0.060
-0.027
-0.010
-0.005
-0.004
-0.004
-0.003
-0.002
-0.002
0.
0.
0.
0.
0.
0.
0.
0.
0.
0.
0.
0.
0.
0.
0.
0.
0.
0.
0.
0.
0.
0.
0.
0.
0.
0.
-0.002
-0.006
-0.013
-0.019
-0.035
-0.054
-0.090
-0.141
-0.147
0.994
4.307
1.119
3.018
127.335
649.389
532.193
178.416
5.097
-0.094
-0.121
-0.061
-0.035
-0.017
-0.011
-0.011
-0.009
-0.008
-0.004
-0.003
-0.002
0.
0.
0.
0.
0.
0.
0.
0.
0.
0.
0.
0.
0.
0.
0.
0.
0.
0.
0.
0.
0.
0.
0.
0.
0.
-0.004
-0.009
-0.017
-0.027
-0.045
-0.068
-0.098
-0.141
-0.181
-0.225
-0.258
-0.271
0.327
7.765
19.888
8.667
2.652
0.052
-0.176
-0.121
-0.070
-0.042
-0.031
-0.027
-0.023
-0.020
-0.017
-0.010
-0.006
-0.003
-0.002
0.
0.
0.
0.
0.
0.
0.
0.
0.
0.
0.
0.
0.
0.
0.
0.
0.
0.
0.
0.
0.
0.
0.
0.
-0.005
-0.011
-0.020
-0.036
-0.054
-0.082
-0.107
-0.133
-0.167
-0.207
-0.241
-0.253
-0.182
0.030
0.164
-0.065
-0.202
-0.217
-0.179
-0.138
-0.097
-0.068
-0.051
-0.048
-0.042
-0.037
-0.027
-0.019
-0.012
-0.006
-0.002
0.
0.
0.
0.
0.
0.
0.
0.
0.
0.
0.
0.
0.
0.
0.
0.
0.
0.
0.
0.
0.
0.
0.
0.
-0.005
-0.011
-0.021
-0.038
-0.062
-0.081
-0.100
-0.127
-0.154
-0.184
-0.208
-0.221
-0.223
-0.215
-0.220
-0.225
-0.158
0.213
0.147
-0.113
-0.131
-0.111
-0.088
-0.071
-0.060
-0.051
-0.041
-0.027
-0.016
-0.009
-0.003
0.
0.
0.
0.
0.
0.
0.
0.
0.
0.
0.
0.
0.
0.
0.
0.
0.
0.
0.
0.
0.
0.
0.
0.
-0.004
-0.010
-0.020
-0.037
-0.061
-0.077
-0.092
-0.114
-0.147
-0.173
-0.188
-0.194
-0.191
-0.193
-0.202
-0.133
3.991
67.443
43.237
1.709
-0.127
-0.160
-0.131
-0.098
-0.081
-0.065
-0.053
-0.036
-0.021
-0.012
-0.005
-0.002
0.
0.
0.
0.
0.
0.
0.
0.
0.
0.
0.
0.
0.
0.
0.
0.
0.
0.
0.
0.
0.
0.
0.
-0.003
-0.008
-0.016
-0.032
-0.054
-0.069
-0.087
-0.115
-0.147
-0.165
-0.172
-0.169
-0.167
-0.165
-0.171
0.264
67.933
15263.995
4859.414
20.685
0.062
-0.199
-0.172
-0.130
-0.100
-0.082
-0.063
-0.043
-0.024
-0.013
-0.007
-0.002
0.
0.
0.
0.
0.
0.
0.
0.
0.
0.
0.
0.
0.
0.
0.
0.
0.
0.
0.
0.
0.
0.
0.
-0.001
-0.006
-0.011
-0.023
-0.041
-0.061
-0.084
-0.118
-0.137
-0.132
-0.124
-0.140
-0.159
-0.167
-0.174
0.202
42.425
4874.447
1878.486
15.847
0.044
-0.244
-0.214
-0.159
-0.123
-0.095
-0.072
-0.045
-0.025
-0.013
-0.007
-0.002
0.
0.
0.
0.
0.
0.
0.
0.
0.
0.
0.
0.
0.
0.
0.
0.
0.
0.
0.
0.
0.
0.
0.
-0.001
-0.002
-0.007
-0.014
-0.028
-0.049
-0.080
-0.107
-0.081
0.196
0.211
-0.076
-0.159
-0.182
-0.200
-0.132
2.637
24.631
19.564
1.540
-0.223
-0.278
-0.242
-0.185
-0.140
-0.104
-0.072
-0.042
-0.025
-0.012
-0.007
0.
0.
0.
0.
0.
0.
0.
0.
0.
0.
0.
0.
0.
0.
0.
0.
0.
0.
0.
0.
0.
0.
0.
0.
0.001
-0.001
-0.004
-0.011
-0.016
-0.035
-0.066
-0.089
0.040
1.068
0.965
-0.017
-0.173
-0.194
-0.188
-0.211
-0.105
0.276
0.132
-0.252
-0.308
-0.288
-0.241
-0.190
-0.146
-0.105
-0.064
-0.039
-0.021
-0.012
-0.004
0.
0.
0.
0.
0.
0.
0.
0.
0.
0.
0.
0.
0.
0.
0.
0.
0.
0.
0.
0.
0.
0.
0.
0.
0.
-0.001
-0.003
-0.003
-0.009
-0.022
-0.048
-0.072
-0.031
0.381
0.318
-0.117
-0.197
-0.187
0.036
-0.002
-0.290
-0.377
-0.424
-0.415
-0.354
-0.244
-0.158
-0.170
-0.146
-0.106
-0.061
-0.035
-0.019
-0.011
-0.002
0.
0.
0.
0.
0.
0.
0.
0.
0.
0.
0.
0.
0.
0.
0.
0.
0.
0.
0.
0.
0.
0.
0.
0.
0.
0.000
0.002
0.001
-0.005
-0.013
-0.034
-0.058
-0.085
-0.088
-0.117
-0.184
-0.239
-0.194
0.180
0.454
0.174
-0.243
-0.406
-0.415
-0.351
-0.210
-0.080
-0.165
-0.157
-0.109
-0.065
-0.033
-0.018
-0.007
-0.002
0.
0.
0.
0.
0.
0.
0.
0.
0.
0.
0.
0.
0.
0.
0.
0.
0.
0.
0.
0.
0.
0.
0.
0.
0.002
0.003
0.002
0.004
0.001
-0.014
-0.027
-0.047
-0.077
-0.100
-0.137
-0.190
-0.166
0.367
3.263
41.078
57.555
18.020
5.899
2.701
2.846
0.102
-0.278
-0.271
-0.193
-0.123
-0.068
-0.036
-0.013
-0.006
0.
0.
0.
0.
0.
0.
0.
0.
0.
0.
0.
0.
0.
0.
0.
0.
0.
0.
0.
0.
0.
0.
0.
0.
0.002
0.003
0.006
0.004
0.003
-0.004
-0.015
-0.030
-0.046
-0.063
-0.085
-0.125
-0.098
5.875
153.080
192.355
9585.793
23973.402
6434.554
730.513
115.390
81.689
5.181
-0.236
-0.353
-0.262
-0.151
-0.074
-0.037
-0.018
-0.001
0.
0.
0.
0.
0.
0.
0.
0.
0.
0.
0.
0.
0.
0.
0.
0.
0.
0.
0.
0.
0.
0.
0.
0.001
0.002
0.005
0.006
0.004
0.
-0.009
-0.023
-0.038
-0.051
-0.067
-0.082
-0.115
0.417
173.009
100069.453
116435.047
86696.273
104664.313
108332.945
30592.813
5393.116
534.706
34.711
7.887
0.201
-0.291
-0.202
-0.097
-0.043
-0.020
-0.004
0.
0.
0.
0.
0.
0.
0.
0.
0.
0.
0.
0.
0.
0.
0.
0.
0.
0.
0.
0.
0.
0.
0.
0.003
0.003
0.005
0.006
0.003
-0.004
-0.016
-0.033
-0.044
-0.053
-0.066
-0.083
-0.115
0.359
141.043
100212.078
185319.703
102053.305
1587.854
19019.064
5807.725
6500.005
9895.103
3887.616
457.353
11.180
-0.057
-0.232
-0.129
-0.056
-0.023
-0.007
0.003
0.
0.
0.
0.
0.
0.
0.
0.
0.
0.
0.
0.
0.
0.
0.
0.
0.
0.
0.
0.
0.
0.
0.003
0.003
0.005
0.006
0.002
-0.006
-0.021
-0.036
-0.046
-0.051
-0.060
-0.080
-0.116
-0.110
4.213
113.018
7632.930
101859.898
3179.076
2055.330
243.556
100800.961
21030.498
52992.836
40292.156
191.985
1.503
-0.257
-0.166
-0.077
-0.032
-0.013
-0.001
0.002
0.001
0.
0.
0.
0.
0.
0.
0.
0.
0.
0.
0.
0.
0.
0.
0.
0.
0.
0.
0.
0.
0.003
0.002
0.005
0.005
0.001
-0.008
-0.019
-0.032
-0.043
-0.046
-0.053
-0.070
-0.105
-0.166
-0.174
3.167
288.743
2848.893
350.295
231.794
753.640
11875.743
481.739
100506.484
100349.758
900.831
2.867
-0.299
-0.213
-0.105
-0.051
-0.023
-0.004
-0.001
0.002
0.001
0.
0.
0.
0.
0.
0.
0.
0.
0.
0.
0.
0.
0.
0.
0.
0.
0.
0.
0.
0.003
0.002
0.004
0.004
0.
-0.007
-0.014
-0.024
-0.032
-0.037
-0.043
-0.058
-0.084
-0.150
-0.239
-0.246
1.841
13.213
108.839
1554.004
2720.628
25965.545
70.666
2970.384
5254.391
72.821
0.873
-0.270
-0.235
-0.148
-0.087
-0.040
-0.014
-0.004
-0.001
0.002
0.001
0.
0.
0.
0.
0.
0.
0.
0.
0.
0.
0.
0.
0.
0.
0.
0.
0.
0.
0.003
0.002
0.003
0.004
0.000
-0.006
-0.009
-0.015
-0.021
-0.025
-0.031
-0.044
-0.073
-0.120
-0.203
-0.318
-0.147
23.344
301.154
103432.563
107248.813
1309.067
47.970
12.144
14.050
16.572
30.036
7.777
1.389
-0.072
-0.135
-0.076
-0.030
-0.010
-0.001
0.002
0.001
0.
0.
0.
0.
0.
0.
0.
0.
0.
0.
0.
0.
0.
0.
0.
0.
0.
0.
0.001
0.002
0.002
0.002
0.001
-0.005
-0.006
-0.009
-0.012
-0.020
-0.026
-0.036
-0.055
-0.090
-0.152
-0.255
-0.322
1.812
182.846
100138.352
127548.484
102612.727
1357.443
271.209
204.376
4139.578
31713.789
1580.871
176.419
3.397
-0.100
-0.106
-0.054
-0.018
-0.003
0.001
0.002
0.
0.
0.
0.
0.
0.
0.
0.
0.
0.
0.
0.
0.
0.
0.
0.
0.
0.
0.
0.002
0.001
0.001
0.
-0.002
-0.004
-0.005
-0.009
-0.015
-0.023
-0.029
-0.046
-0.068
-0.112
-0.183
-0.287
-0.198
8.963
254.541
8492.547
146113.797
63532.301
30203.018
3064.276
103520.195
108889.508
103049.453
23795.266
53.201
6.357
-0.030
-0.074
-0.026
-0.006
-0.001
0.002
0.001
0.
0.
0.
0.
0.
0.
0.
0.
0.
0.
0.
0.
0.
0.
0.
0.
0.
0.
0.
0.002
0.001
0.001
-0.003
-0.005
-0.004
-0.006
-0.011
-0.018
-0.022
-0.033
-0.052
-0.083
-0.133
-0.218
-0.319
-0.037
16.879
1245.958
100672.352
104110.227
100665.516
1273.447
5982.054
13867.021
106409.766
12353.687
100766.414
2167.452
1.143
-0.077
-0.035
-0.008
-0.001
0.002
0.001
0.
0.
0.
0.
0.
0.
0.
0.
0.
0.
0.
0.
0.
0.
0.
0.
0.
0.
0.
0.
0.
0.000
-0.004
-0.008
-0.010
-0.011
-0.011
-0.019
-0.017
-0.024
-0.037
-0.058
-0.092
-0.154
-0.249
-0.335
1.054
23.036
236.759
91215.313
62827.703
328.182
93.759
138.806
2963.923
3272.741
9454.043
298.589
0.954
-0.074
-0.035
-0.008
0.000
0.002
0.001
0.
0.
0.
0.
0.
0.
0.
0.
0.
0.
0.
0.
0.
0.
0.
0.
0.
0.
0.
0.
0.
-0.005
-0.009
-0.012
-0.014
-0.019
-0.017
-0.017
-0.020
-0.020
-0.029
-0.042
-0.068
-0.112
-0.197
-0.333
-0.448
0.420
95.903
92719.188
104951.508
6527.008
19.496
11.981
39.727
65.324
110.026
9.325
0.051
-0.069
-0.026
-0.007
0.000
0.002
0.001
0.
0.
0.
0.
0.
0.
0.
0.
0.
0.
0.
0.
0.
0.
0.
0.
0.
0.
0.
0.
-0.005
-0.011
-0.015
-0.019
-0.022
-0.026
-0.026
-0.024
-0.022
-0.023
-0.021
-0.031
-0.053
-0.095
-0.175
-0.294
-0.386
0.586
61.755
18673.133
200145.781
1813.984
10.592
-0.019
0.327
0.499
0.630
0.003
-0.099
-0.059
-0.018
-0.004
0.002
0.001
0.
0.
0.
0.
0.
0.
0.
0.
0.
0.
0.
0.
0.
0.
0.
0.
0.
0.
0.
0.
-0.003
-0.010
-0.015
-0.024
-0.035
-0.046
-0.048
-0.046
-0.042
-0.032
-0.028
-0.028
-0.039
-0.053
-0.103
-0.178
-0.183
0.220
8.986
143.275
32267.066
200139.281
5051.277
19.948
-0.499
-0.524
-0.361
-0.243
-0.156
-0.087
-0.042
-0.017
-0.003
0.001
0.001
0.
0.
0.
0.
0.
0.
0.
0.
0.
0.
0.
0.
0.
0.
0.
0.
0.
0.
0.
0.001
-0.007
-0.012
-0.023
-0.041
-0.063
-0.084
-0.091
-0.087
-0.075
-0.061
-0.055
-0.054
-0.059
-0.073
-0.130
-0.218
-0.211
0.364
13.179
161.487
2076.896
100969.586
112444.844
242.223
-0.315
-0.538
-0.380
-0.246
-0.158
-0.084
-0.042
-0.017
-0.003
0.000
0.
0.
0.
0.
0.
0.
0.
0.
0.
0.
0.
0.
0.
0.
0.
0.
0.
0.
0.
0.
-0.003
-0.008
-0.016
-0.034
-0.067
-0.101
-0.110
-0.119
-0.125
-0.128
-0.101
-0.077
-0.069
-0.090
-0.128
-0.187
-0.281
-0.374
0.364
18.714
88.090
142.181
463.931
646.453
29.113
2.117
0.332
0.263
-0.155
-0.168
-0.107
-0.057
-0.021
-0.009
-0.003
0.
0.
0.
0.
0.
0.
0.
0.
0.
0.
0.
0.
0.
0.
0.
0.
0.
0.
0.
0.
-0.005
-0.008
-0.020
-0.047
-0.091
-0.110
0.030
0.494
0.077
-0.140
-0.041
1.201
2.658
0.715
-0.162
-0.278
-0.330
-0.255
0.796
19.879
79.758
242.717
633.888
980.331
1311.642
146.051
36.956
29.229
2.609
-0.066
-0.131
-0.078
-0.035
-0.012
-0.005
-0.001
0.
0.
0.
0.
0.
0.
0.
0.
0.
0.
0.
0.
0.
0.
0.
0.
0.
0.
0.
-0.003
-0.007
-0.023
-0.059
-0.092
0.024
11.507
259.329
14.784
0.479
3.528
146.006
669.298
105.250
2.663
-0.293
2.699
33.278
17.747
21.790
144.654
17024.922
16010.028
16018.204
196495.813
2546.684
550.859
442.420
19.864
0.857
-0.137
-0.102
-0.047
-0.016
-0.006
-0.002
0.
0.
0.
0.
0.
0.
0.
0.
0.
0.
0.
0.
0.
0.
0.
0.
0.
0.
-0.001
-0.003
-0.007
-0.023
-0.057
-0.094
0.314
62.806
8085.946
124.992
3.469
31.922
17219.240
100494.023
102918.453
45.503
0.804
100.272
16879.824
2629.345
72.559
403.558
1514.015
915.739
14169.210
104433.508
1575.154
278.874
178.902
22.869
1.746
-0.142
-0.127
-0.060
-0.023
-0.009
-0.002
0.
0.
0.
0.
0.
0.
0.
0.
0.
0.
0.
0.
0.
0.
0.
0.
0.
0.
0.
0.001
-0.006
-0.017
-0.052
-0.100
0.051
9.145
118.900
49.601
1.904
35.918
8670.927
103509.211
2103.045
106.774
27.056
149.756
38988.023
5058.737
317.223
1446.767
278.269
2564.928
133661.422
100897.820
567.335
48.218
10.272
4.274
0.313
-0.225
-0.149
-0.069
-0.029
-0.011
-0.003
0.
0.
0.
0.
0.
0.
0.
0.
0.
0.
0.
0.
0.
0.
0.
0.
0.
0.
0.
0.000
-0.007
-0.014
-0.046
-0.114
-0.154
0.674
8.811
3.407
0.676
94.718
100057.602
101012.531
73344.203
8216.849
780.733
173.235
116.106
127.385
6297.559
100138.430
17597.422
4803.819
7217.859
5368.923
2075.022
48.785
1.912
0.246
-0.222
-0.262
-0.169
-0.080
-0.034
-0.012
-0.005
0.
0.
0.
0.
0.
0.
0.
0.
0.
0.
0.
0.
0.
0.
0.
0.
0.
0.
0.
0.001
-0.004
-0.015
-0.049
-0.111
-0.034
3.045
19.629
26.231
17.070
38.059
10432.097
110630.289
101709.148
88175.570
2769.333
15400.863
119.971
110.140
8893.226
17117.055
1795.257
527.160
686.263
10630.139
1122.459
227.780
26.288
48.452
8.575
0.098
-0.162
-0.095
-0.041
-0.017
-0.006
-0.002
0.
0.
0.
0.
0.
0.
0.
0.
0.
0.
0.
0.
0.
0.
0.
0.
0.
0.
-0.001
-0.006
-0.016
-0.052
-0.089
1.980
170.321
5105.870
6398.503
295.312
61.411
91.956
47440.875
112764.039
5146.267
1268.170
8496.388
88.488
119.590
11389.597
4851.323
52.779
10.894
281.284
3346.132
179458.969
89177.289
1707.267
17926.895
411.314
4.038
-0.092
-0.096
-0.047
-0.020
-0.007
-0.002
0.
0.
0.
0.
0.
0.
0.
0.
0.
0.
0.
0.
0.
0.
0.
0.
0.
0.
-0.002
-0.007
-0.020
-0.054
-0.064
6.214
1874.808
108753.023
118100.617
2701.591
90592.438
1420.221
24333.361
117066.320
2104.964
20.371
27.497
3.336
7.645
93.494
66.083
17.970
12.783
14.625
488.578
103637.453
147233.719
105002.773
100400.195
1101.301
14.006
0.155
-0.094
-0.050
-0.020
-0.009
-0.002
0.
0.
0.
0.
0.
0.
0.
0.
0.
0.
0.
0.
0.
0.
0.
0.
0.
0.
-0.002
-0.007
-0.022
-0.061
-0.096
2.169
202.443
6567.853
5019.185
31628.002
102279.023
117006.258
49744.664
6794.933
79.245
1.919
0.600
2.279
2.508
108.106
19677.787
93.215
18.184
7.729
113.575
521.000
57644.695
100160.891
908.641
166.868
11.880
0.189
-0.092
-0.047
-0.020
-0.009
-0.002
0.
0.
0.
0.
0.
0.
0.
0.
0.
0.
0.
0.
0.
0.
0.
0.
0.
0.
-0.001
-0.009
-0.023
-0.055
-0.115
-0.032
3.434
22.910
241.392
1545.959
25831.098
101857.289
128782.438
12483.225
40.611
10.763
3.886
1.443
3.905
627.983
127308.773
1112.537
29.512
25.676
2197.281
1372.963
207.602
271.468
25.759
9.967
1.478
-0.064
-0.078
-0.039
-0.018
-0.008
-0.002
0.
0.
0.
0.
0.
0.
0.
0.
0.
0.
0.
0.
0.
0.
0.
0.
0.
0.
-0.004
-0.008
-0.025
-0.053
-0.118
-0.206
-0.267
0.060
3.730
16.918
719.668
18717.672
1168.716
128.185
8.222
12.326
4.147
0.017
1.870
241.009
107104.648
3853.277
24.752
8.329
186.242
140.696
12.330
3.274
0.411
-0.001
-0.120
-0.110
-0.062
-0.029
-0.014
-0.006
-0.002
0.
0.
0.
0.
0.
0.
0.
0.
0.
0.
0.
0.
0.
0.
0.
0.
0.
-0.001
-0.004
-0.010
-0.028
-0.065
-0.112
-0.147
0.255
1.432
0.744
0.793
24.900
171.931
28.287
1.966
1.986
4.903
6.956
2.510
1.968
10.207
636.858
1845.512
9354.884
77.932
3.212
3.860
2.412
0.105
-0.314
-0.240
-0.145
-0.079
-0.041
-0.018
-0.009
-0.003
0.
0.
0.
0.
0.
0.
0.
0.
0.
0.
0.
0.
0.
0.
0.
0.
0.
0.
0.000
-0.004
-0.012
-0.038
-0.071
-0.031
1.399
22.086
174.161
58.743
4.855
1.408
0.638
-0.126
-0.081
5.121
556.954
3138.349
168.530
44.019
35.403
51.418
28369.646
100088.234
337.562
8.040
7.137
8.789
1.126
-0.227
-0.173
-0.095
-0.047
-0.023
-0.010
-0.004
-0.002
0.
0.
0.
0.
0.
0.
0.
0.
0.
0.
0.
0.
0.
0.
0.
0.
0.
0.
-0.001
-0.003
-0.014
-0.043
-0.064
1.306
47.948
448.951
8053.604
1098.932
15.040
1.247
0.015
11.819
83.834
92.311
15273.311
101856.836
16778.613
373.328
182.516
57.370
235.536
584.418
33.714
17.408
4.332
2.634
0.286
-0.173
-0.112
-0.056
-0.028
-0.012
-0.004
-0.002
0.
0.
0.
0.
0.
0.
0.
0.
0.
0.
0.
0.
0.
0.
0.
0.
0.
0.
0.001
-0.001
-0.003
-0.016
-0.045
-0.024
5.524
537.778
9624.583
1914.050
339.819
7.355
0.061
6.570
1397.508
100872.242
104179.398
381.386
2930.671
48600.625
2299.447
49.429
14.450
3.137
5.510
33.824
82.521
10.742
0.134
-0.190
-0.148
-0.077
-0.037
-0.018
-0.004
-0.002
0.
0.
0.
0.
0.
0.
0.
0.
0.
0.
0.
0.
0.
0.
0.
0.
0.
0.
0.
0.002
-0.001
-0.002
-0.014
-0.046
-0.044
2.769
146.904
1308.820
332.488
18.192
0.487
0.200
27.519
98918.469
102901.602
18391.801
35.273
413.092
100078.102
4862.179
11.496
0.366
0.781
23.903
3068.330
100154.250
606.716
1.969
-0.174
-0.118
-0.051
-0.022
-0.010
-0.001
-0.001
0.
0.
0.
0.
0.
0.
0.
0.
0.
0.
0.
0.
0.
0.
0.
0.
0.
0.
0.
0.002
0.000
0.000
-0.010
-0.039
-0.064
0.603
32.709
378.147
8029.329
54.166
-0.076
0.654
20.076
126.155
820.062
132.774
3.208
12.180
150.615
42.815
0.776
-0.256
3.822
45.489
6012.435
100119.555
1045.820
2.447
-0.123
-0.080
-0.030
-0.013
-0.006
-0.001
0.
0.
0.
0.
0.
0.
0.
0.
0.
0.
0.
0.
0.
0.
0.
0.
0.
0.
0.
0.
0.002
0.000
0.003
-0.003
-0.025
-0.054
0.044
4.227
16.721
28.014
2.434
-0.159
-0.078
1.117
2.830
4.525
1.585
-0.100
-0.107
0.365
0.097
-0.218
-0.203
3.990
26.297
52.154
204.927
18.721
0.210
-0.093
-0.052
-0.021
-0.010
-0.004
0.
0.
0.
0.
0.
0.
0.
0.
0.
0.
0.
0.
0.
0.
0.
0.
0.
0.
0.
0.
0.
0.001
0.001
0.003
0.001
-0.010
-0.035
-0.054
-0.006
0.135
0.083
-0.079
-0.102
-0.103
-0.095
-0.079
-0.095
-0.141
-0.166
-0.154
-0.133
-0.132
-0.157
-0.169
0.060
0.693
0.493
0.655
0.067
-0.091
-0.065
-0.030
-0.012
-0.006
-0.001
0.
0.
0.
0.
0.
0.
0.
0.
0.
0.
0.
0.
0.
0.
0.
0.
0.
0.
0.
0.
0.
0.
0.002
0.003
0.004
0.000
-0.011
-0.028
-0.040
-0.047
-0.048
-0.045
-0.040
-0.043
-0.057
-0.071
-0.082
-0.079
-0.079
-0.069
-0.070
-0.074
-0.088
-0.106
-0.116
-0.123
-0.113
-0.107
-0.089
-0.062
-0.032
-0.014
-0.006
-0.003
-0.001
0.
0.
0.
0.
0.
0.
0.
0.
0.
0.
0.
0.
0.
0.
0.
0.
0.
0.
0.
0.
0.
0.
0.002
0.001
0.004
0.004
0.003
-0.003
-0.010
-0.014
-0.010
-0.007
-0.004
-0.004
-0.010
-0.014
-0.024
-0.027
-0.026
-0.027
-0.030
-0.038
-0.045
-0.054
-0.063
-0.069
-0.067
-0.059
-0.042
-0.024
-0.011
-0.005
-0.003
-0.001
0.
0.
0.
0.
0.
0.
0.
0.
0.
0.
0.
0.
0.
0.
0.
0.
0.
0.
0.
0.
0.
0.
0.
0.
0.002
0.003
0.004
0.005
0.005
0.004
0.003
0.004
0.006
0.010
0.010
0.006
0.002
-0.001
-0.007
-0.009
-0.012
-0.011
-0.016
-0.022
-0.024
-0.027
-0.028
-0.025
-0.020
-0.013
-0.006
-0.004
-0.002
-0.001
0.
0.
0.
0.
0.
0.
0.
0.
0.
0.
0.
0.
0.
0.
0.
0.
0.
0.
0.
0.
0.
0.
0.
0.
0.
0.
0.002
0.002
0.005
0.005
0.005
0.005
0.006
0.008
0.008
0.008
0.006
0.003
-0.001
-0.002
-0.003
-0.006
-0.008
-0.008
-0.010
-0.012
-0.012
-0.010
-0.007
-0.006
-0.003
-0.001
-0.001
-0.001
0.
0.
0.
0.
0.
0.
0.
0.
0.
0.
0.
0.
0.
0.
0.
0.
0.
0.
0.
0.
0.
0.
0.
0.
0.
0.
0.
0.
0.001
0.002
0.002
0.004
0.004
0.004
0.005
0.003
0.003
0.002
0.
0.000
-0.003
-0.005
-0.005
-0.005
-0.006
-0.006
-0.005
-0.005
-0.004
-0.003
-0.001
0.000
0.000
0.
0.
0.
0.
0.
0.
0.
0.
0.
0.
0.
0.
0.
0.
0.
0.
0.
0.
0.
0.
0.
0.
0.
0.
0.
0.
0.
0.
0.
0.
0.
0.
0.
0.001
0.001
0.
0.
0.
0.
0.
0.
0.
0.
0.
-0.002
-0.003
-0.003
-0.003
-0.003
-0.002
-0.001
-0.001
0.001
0.
0.
0.
0.
0.
0.
0.
0.
0.
0.
0.
0.
0.
0.
0.
0.
0.
0.
0.
0.
0.
0.
0.
0.
0.
0.
0.
0.
0.
0.
0.
0.
0.
0.
0.
0.
0.
0.
0.
0.
0.
0.
0.
0.
0.
0.
0.
0.
-0.002
-0.002
-0.002
-0.002
0.
0.
0.
0.
0.
0.
0.
0.
0.
0.
0.
0.
0.
0.
0.
0.
0.
0.
0.
0.
0.
0.
0.
0.
0.
0.
0.
0.
0.
0.
0.
0.
0.
0.
0.
0.
0.
0.
-0.001
-0.006
-0.007
-0.012
-0.018
-0.027
-0.032
-0.032
-0.027
-0.018
-0.014
-0.010
-0.007
-0.005
-0.004
-0.002
-0.001
0.
0.
0.
0.
0.
0.
0.
0.
0.
0.
0.
0.
0.
0.
0.
0.
0.
0.
0.
0.
0.
0.
0.
0.
0.
0.
0.
0.
0.
0.
0.
0.
0.
0.
0.
0.
0.
0.
-0.005
-0.007
-0.014
-0.030
-0.051
-0.068
-0.080
-0.081
-0.076
-0.059
-0.042
-0.032
-0.026
-0.016
-0.010
-0.007
-0.004
-0.003
-0.001
0.
0.
0.
0.
0.
0.
0.
0.
0.
0.
0.
0.
0.
0.
0.
0.
0.
0.
0.
0.
0.
0.
0.
0.
0.
0.
0.
0.
0.
0.
0.
0.
0.
0.
0.
-0.003
-0.006
-0.012
-0.031
-0.065
-0.092
-0.039
0.118
0.007
-0.140
-0.138
-0.109
-0.085
-0.069
-0.048
-0.031
-0.016
-0.009
-0.004
-0.002
-0.001
0.
0.
0.
0.
0.
0.
0.
0.
0.
0.
0.
0.
0.
0.
0.
0.
0.
0.
0.
0.
0.
0.
0.
0.
0.
0.
0.
0.
0.
0.
0.
0.
0.
0.
-0.005
-0.009
-0.022
-0.058
-0.099
0.114
5.870
34.644
15.205
0.725
-0.230
-0.233
-0.178
-0.139
-0.108
-0.070
-0.038
-0.018
-0.009
-0.005
-0.001
0.
0.
0.
0.
0.
0.
0.
0.
0.
0.
0.
0.
0.
0.
0.
0.
0.
0.
0.
0.
0.
0.
0.
0.
0.
0.
0.
0.
0.
0.
0.
0.
0.
-0.001
-0.005
-0.012
-0.034
-0.086
-0.105
3.046
339.172
21618.285
2190.136
18.421
-0.114
-0.334
-0.229
-0.170
-0.170
-0.132
-0.074
-0.033
-0.014
-0.007
-0.002
0.
0.
0.
0.
0.
0.
0.
0.
0.
0.
0.
0.
0.
0.
0.
0.
0.
0.
0.
0.
0.
0.
0.
0.
0.
0.
0.
0.
0.
0.
0.
0.
0.
-0.002
-0.008
-0.017
-0.048
-0.109
-0.079
8.490
1900.366
117965.727
32332.764
86.445
0.527
2.498
4.383
1.640
-0.026
-0.180
-0.122
-0.054
-0.022
-0.009
-0.003
-0.001
0.
0.
0.
0.
0.
0.
0.
0.
0.
0.
0.
0.
0.
0.
0.
0.
0.
0.
0.
0.
0.
0.
0.
0.
0.
0.
0.
0.
0.
0.
0.
-0.002
-0.004
-0.009
-0.026
-0.058
-0.131
-0.125
6.693
820.326
106084.266
87357.281
111.963
3.188
302.749
499.610
111.638
4.847
-0.177
-0.163
-0.075
-0.031
-0.011
-0.006
-0.002
0.
0.
0.
0.
0.
0.
0.
0.
0.
0.
0.
0.
0.
0.
0.
0.
0.
0.
0.
0.
0.
0.
0.
0.
0.
0.
0.
0.
0.
0.
-0.002
-0.003
-0.008
-0.019
-0.032
-0.064
-0.142
-0.185
5.304
2885.201
101187.273
4280.923
21.342
91.825
888.203
41993.313
5497.762
33.510
0.073
-0.178
-0.092
-0.041
-0.016
-0.009
-0.003
-0.003
-0.002
-0.002
0.
0.
0.
0.
0.
0.
0.
0.
0.
0.
0.
0.
0.
0.
0.
0.
0.
0.
0.
0.
0.
0.
0.
0.
0.
0.
0.
-0.003
-0.008
-0.014
-0.026
-0.044
-0.075
-0.143
-0.219
1.055
140.796
2845.828
164.447
29.604
14919.254
102994.914
102820.688
100075.289
106.693
0.324
-0.181
-0.106
-0.049
-0.022
-0.017
-0.009
-0.007
-0.006
-0.003
-0.002
0.
0.
0.
0.
0.
0.
0.
0.
0.
0.
0.
0.
0.
0.
0.
0.
0.
0.
0.
0.
0.
0.
0.
0.
0.
-0.002
-0.003
-0.011
-0.022
-0.037
-0.063
-0.099
-0.155
-0.235
-0.269
0.858
4.177
1.679
33.178
14947.199
100310.055
16161.805
2344.456
19.657
-0.016
-0.180
-0.112
-0.059
-0.034
-0.023
-0.020
-0.015
-0.013
-0.009
-0.006
-0.003
0.
0.
0.
0.
0.
0.
0.
0.
0.
0.
0.
0.
0.
0.
0.
0.
0.
0.
0.
0.
0.
0.
0.
0.
-0.002
-0.008
-0.015
-0.028
-0.051
-0.084
-0.121
-0.164
-0.228
-0.304
-0.379
-0.387
1.011
19.768
128.803
412.661
64.684
9.997
0.425
-0.253
-0.194
-0.125
-0.078
-0.055
-0.048
-0.043
-0.036
-0.027
-0.019
-0.010
-0.006
-0.002
0.
0.
0.
0.
0.
0.
0.
0.
0.
0.
0.
0.
0.
0.
0.
0.
0.
0.
0.
0.
0.
0.
0.
-0.002
-0.008
-0.017
-0.034
-0.066
-0.095
-0.126
-0.129
-0.179
-0.271
-0.342
-0.376
0.216
5.440
9.248
5.047
1.157
-0.186
-0.301
-0.268
-0.216
-0.161
-0.120
-0.095
-0.078
-0.065
-0.057
-0.046
-0.032
-0.019
-0.010
-0.003
-0.002
0.
0.
0.
0.
0.
0.
0.
0.
0.
0.
0.
0.
0.
0.
0.
0.
0.
0.
0.
0.
0.
0.
-0.004
-0.008
-0.018
-0.037
-0.073
-0.101
-0.030
0.345
0.301
-0.174
-0.319
-0.348
-0.282
0.023
0.136
-0.173
-0.304
-0.186
0.556
0.477
-0.055
-0.176
-0.187
-0.154
-0.096
-0.032
-0.050
-0.062
-0.047
-0.027
-0.014
-0.008
-0.002
0.
0.
0.
0.
0.
0.
0.
0.
0.
0.
0.
0.
0.
0.
0.
0.
0.
0.
0.
0.
0.
0.
-0.003
-0.007
-0.016
-0.036
-0.071
-0.093
0.118
1.241
1.129
-0.044
-0.316
-0.337
-0.317
-0.297
-0.298
-0.313
-0.165
9.613
253.180
150.287
8.317
0.766
-0.216
-0.209
0.064
0.479
0.160
-0.065
-0.058
-0.036
-0.018
-0.009
-0.002
0.
0.
0.
0.
0.
0.
0.
0.
0.
0.
0.
0.
0.
0.
0.
0.
0.
0.
0.
0.
0.
0.
-0.002
-0.005
-0.012
-0.031
-0.060
-0.083
-0.006
0.458
0.374
-0.152
-0.258
-0.200
-0.245
-0.293
-0.304
-0.290
0.835
265.455
100821.352
101119.117
135.230
7.992
-0.043
-0.265
0.164
0.876
0.306
-0.071
-0.073
-0.042
-0.022
-0.011
-0.004
0.
0.
0.
0.
0.
0.
0.
0.
0.
0.
0.
0.
0.
0.
0.
0.
0.
0.
0.
0.
0.
0.
0.001
-0.004
-0.010
-0.026
-0.049
-0.076
-0.096
-0.097
-0.140
-0.120
0.897
2.523
0.924
-0.171
-0.307
-0.285
2.037
237.252
114986.305
49182.414
221.216
9.030
-0.069
-0.345
-0.164
0.093
-0.017
-0.108
-0.079
-0.047
-0.021
-0.011
-0.004
0.
0.
0.
0.
0.
0.
0.
0.
0.
0.
0.
0.
0.
0.
0.
0.
0.
0.
0.
0.
0.
0.
-0.001
-0.002
-0.011
-0.019
-0.033
-0.062
-0.092
-0.135
-0.140
1.947
33.803
36.277
5.807
0.091
-0.300
-0.219
2.304
117.138
832.638
710.402
29.152
2.756
-0.174
-0.380
-0.317
-0.218
-0.163
-0.119
-0.081
-0.043
-0.020
-0.010
-0.004
0.
0.
0.
0.
0.
0.
0.
0.
0.
0.
0.
0.
0.
0.
0.
0.
0.
0.
0.
0.
0.
0.
-0.001
-0.004
-0.005
-0.013
-0.021
-0.042
-0.072
-0.115
-0.048
10.005
412.024
334.039
9.004
0.019
0.068
4.408
4.184
9.220
20.615
6.934
4.448
9.057
0.497
0.171
-0.186
-0.237
-0.180
-0.122
-0.070
-0.038
-0.019
-0.008
-0.002
0.
0.
0.
0.
0.
0.
0.
0.
0.
0.
0.
0.
0.
0.
0.
0.
0.
0.
0.
0.
0.
-0.002
-0.002
-0.003
-0.007
-0.006
-0.014
-0.028
-0.051
-0.093
-0.089
3.346
68.786
58.408
2.482
-0.191
2.932
49.766
49.092
4.429
0.464
-0.373
0.233
1.725
5.898
9.569
1.601
-0.147
-0.172
-0.114
-0.060
-0.032
-0.017
-0.005
-0.002
0.
0.
0.
0.
0.
0.
0.
0.
0.
0.
0.
0.
0.
0.
0.
0.
0.
0.
0.
0.
0.
-0.002
-0.002
-0.002
-0.001
-0.005
-0.008
-0.021
-0.042
-0.078
-0.119
-0.008
1.290
1.317
-0.143
-0.213
9.719
94.799
74.301
10.070
0.721
-0.512
-0.071
2.122
16.402
30.687
4.528
-0.007
-0.164
-0.106
-0.055
-0.026
-0.014
-0.004
0.
0.
0.
0.
0.
0.
0.
0.
0.
0.
0.
0.
0.
0.
0.
0.
0.
0.
0.
0.
0.
0.
0.
-0.001
-0.002
0.002
-0.001
-0.006
-0.022
-0.042
-0.075
-0.120
-0.161
-0.190
-0.239
-0.315
-0.304
2.447
12.020
11.763
7.881
4.394
4.721
42.553
77.895
9.234
7.171
1.430
-0.124
-0.172
-0.107
-0.051
-0.025
-0.009
-0.003
0.
0.
0.
0.
0.
0.
0.
0.
0.
0.
0.
0.
0.
0.
0.
0.
0.
0.
0.
0.
0.
0.
0.001
0.001
0.005
0.002
-0.002
-0.008
-0.029
-0.061
-0.085
-0.117
-0.155
-0.194
-0.235
-0.268
1.488
25.312
30.778
56.825
91.440
604.291
695.636
12121.155
85216.727
153.117
0.857
-0.236
-0.300
-0.206
-0.109
-0.050
-0.022
-0.009
-0.002
0.
0.
0.
0.
0.
0.
0.
0.
0.
0.
0.
0.
0.
0.
0.
0.
0.
0.
0.
0.
0.
0.
0.003
0.005
0.005
0.004
-0.004
-0.019
-0.047
-0.070
-0.084
-0.099
-0.131
-0.171
-0.218
-0.053
27.544
2611.416
1708.711
284.032
503.048
100590.016
108142.930
109806.352
85725.586
259.820
26.767
1.208
-0.290
-0.239
-0.124
-0.060
-0.025
-0.003
-0.001
0.
0.
0.
0.
0.
0.
0.
0.
0.
0.
0.
0.
0.
0.
0.
0.
0.
0.
0.
0.
0.
0.001
0.003
0.004
0.006
0.004
-0.007
-0.030
-0.062
-0.078
-0.040
0.021
-0.099
-0.165
-0.214
-0.070
22.993
1864.273
1633.438
752.780
2989.326
200146.953
106430.086
141589.844
113165.688
100352.031
5316.617
28.753
0.517
-0.247
-0.147
-0.064
-0.027
-0.009
0.001
0.
0.
0.
0.
0.
0.
0.
0.
0.
0.
0.
0.
0.
0.
0.
0.
0.
0.
0.
0.
0.
0.003
0.003
0.005
0.006
0.000
-0.013
-0.040
-0.073
-0.089
-0.041
0.024
-0.095
-0.161
-0.210
-0.247
1.032
18.183
73.391
161.669
25332.455
106666.008
3872.414
117468.211
111549.422
101916.898
53610.813
100.400
1.585
-0.268
-0.179
-0.084
-0.036
-0.013
-0.003
0.001
0.001
0.
0.
0.
0.
0.
0.
0.
0.
0.
0.
0.
0.
0.
0.
0.
0.
0.
0.
0.
0.003
0.003
0.004
0.006
-0.003
-0.019
-0.041
-0.072
-0.093
-0.098
-0.095
-0.127
-0.155
-0.197
-0.261
-0.334
0.043
6.916
33.998
1086.880
1416.942
234.740
1386.503
596.722
11612.049
14178.856
119.918
0.963
-0.328
-0.219
-0.109
-0.052
-0.022
-0.006
-0.001
0.002
0.001
0.
0.
0.
0.
0.
0.
0.
0.
0.
0.
0.
0.
0.
0.
0.
0.
0.
0.
0.002
0.003
0.004
0.002
-0.003
-0.018
-0.037
-0.061
-0.081
-0.094
-0.100
-0.120
-0.138
-0.168
-0.240
-0.345
-0.385
1.664
359.415
57790.457
69758.656
110376.281
85420.484
178.398
268.061
361.965
17.118
-0.003
-0.346
-0.253
-0.158
-0.092
-0.041
-0.014
-0.005
-0.001
0.001
0.
0.
0.
0.
0.
0.
0.
0.
0.
0.
0.
0.
0.
0.
0.
0.
0.
0.
0.002
0.003
0.004
0.001
-0.003
-0.014
-0.027
-0.044
-0.060
-0.071
-0.081
-0.098
-0.116
-0.148
-0.211
-0.300
-0.302
2.706
15057.143
120401.914
112017.664
105917.461
29251.756
116.624
16.042
14.368
9.833
14.925
4.163
0.666
-0.137
-0.142
-0.079
-0.031
-0.010
-0.002
0.002
0.001
0.
0.
0.
0.
0.
0.
0.
0.
0.
0.
0.
0.
0.
0.
0.
0.
0.
0.001
0.002
0.002
0.003
-0.003
-0.009
-0.018
-0.028
-0.040
-0.049
-0.059
-0.076
-0.103
-0.135
-0.186
-0.244
-0.144
0.617
20.089
111.238
1771.155
3119.139
1709.527
357.692
7377.283
4205.998
1265.164
3845.744
406.227
61.427
2.020
-0.118
-0.111
-0.057
-0.018
-0.003
0.001
0.001
0.
0.
0.
0.
0.
0.
0.
0.
0.
0.
0.
0.
0.
0.
0.
0.
0.
0.
0.002
0.002
0.002
-0.001
-0.005
-0.011
-0.018
-0.026
-0.033
-0.042
-0.055
-0.078
-0.112
-0.149
-0.190
-0.191
-0.055
-0.105
2.765
164.245
98156.992
120850.328
18184.760
104154.492
131686.813
113961.039
103973.344
88107.367
2923.121
53.291
4.898
-0.028
-0.076
-0.030
-0.006
-0.001
0.002
0.001
0.
0.
0.
0.
0.
0.
0.
0.
0.
0.
0.
0.
0.
0.
0.
0.
0.
0.
0.002
0.001
0.001
-0.004
-0.008
-0.012
-0.021
-0.027
-0.033
-0.047
-0.063
-0.082
-0.115
-0.149
-0.190
-0.264
-0.379
0.320
217.236
100576.875
120110.594
89550.430
92529.469
49148.090
110962.805
9058.942
120939.070
104159.688
50859.672
401.250
1.299
-0.080
-0.038
-0.008
0.000
0.002
0.001
0.
0.
0.
0.
0.
0.
0.
0.
0.
0.
0.
0.
0.
0.
0.
0.
0.
0.
0.
0.001
-0.001
-0.004
-0.015
-0.019
-0.025
-0.032
-0.038
-0.047
-0.052
-0.061
-0.085
-0.117
-0.155
-0.219
-0.326
-0.345
8.303
208.528
403.909
102868.844
100860.992
520.572
15560.740
21210.543
138521.188
185289.719
100391.406
1263.282
2.192
-0.077
-0.037
-0.008
0.
0.002
0.001
0.
0.
0.
0.
0.
0.
0.
0.
0.
0.
0.
0.
0.
0.
0.
0.
0.
0.
0.
0.
-0.007
-0.011
-0.016
-0.024
-0.035
-0.040
-0.040
-0.045
-0.048
-0.049
-0.059
-0.083
-0.125
-0.184
-0.271
-0.389
-0.383
0.848
101.298
26385.143
19590.424
284.315
118.862
673.751
1104.292
470.985
1573.552
43.057
0.325
-0.076
-0.029
-0.007
0.000
0.001
0.001
0.
0.
0.
0.
0.
0.
0.
0.
0.
0.
0.
0.
0.
0.
0.
0.
0.
0.
0.
-0.006
-0.011
-0.020
-0.027
-0.039
-0.051
-0.056
-0.056
-0.050
-0.046
-0.046
-0.046
-0.064
-0.096
-0.158
-0.210
0.634
4.587
2.837
41.335
12683.580
101044.391
737.453
6.935
6.844
7.161
2.702
2.384
0.288
-0.110
-0.065
-0.023
-0.004
0.000
0.001
0.
0.
0.
0.
0.
0.
0.
0.
0.
0.
0.
0.
0.
0.
0.
0.
0.
0.
0.
-0.002
-0.009
-0.019
-0.029
-0.049
-0.071
-0.089
-0.094
-0.089
-0.075
-0.061
-0.053
-0.050
-0.066
-0.095
-0.153
-0.003
11.751
132.443
43.478
57.618
31616.105
100149.781
1136.068
9.334
4.820
0.073
-0.407
-0.306
-0.195
-0.112
-0.052
-0.021
-0.005
0.001
0.001
0.
0.
0.
0.
0.
0.
0.
0.
0.
0.
0.
0.
0.
0.
0.
0.
0.
0.
0.
-0.004
-0.013
-0.024
-0.045
-0.080
-0.112
-0.131
-0.139
-0.135
-0.116
-0.095
-0.079
-0.076
-0.087
-0.120
-0.181
-0.056
11.066
117.321
81.956
226.985
238.007
756.674
106.947
4.365
1.103
-0.347
-0.429
-0.329
-0.207
-0.114
-0.056
-0.025
-0.008
0.000
0.
0.
0.
0.
0.
0.
0.
0.
0.
0.
0.
0.
0.
0.
0.
0.
0.
0.
0.
0.
-0.005
-0.014
-0.031
-0.066
-0.108
-0.126
0.040
0.252
-0.003
-0.156
-0.146
-0.117
-0.112
-0.135
-0.176
-0.252
-0.330
0.495
14.677
2012.579
100026.680
1601.170
23.969
11.930
15.387
4.794
3.848
3.381
0.253
-0.196
-0.141
-0.079
-0.032
-0.011
-0.005
0.
0.
0.
0.
0.
0.
0.
0.
0.
0.
0.
0.
0.
0.
0.
0.
0.
0.
0.
-0.002
-0.006
-0.016
-0.038
-0.084
-0.119
0.155
2.668
6.556
2.427
0.017
-0.174
0.049
0.258
-0.059
-0.268
-0.362
-0.390
0.195
25.135
2030.414
70800.000
1389.031
20.118
669.677
13633.931
625.673
1045.767
887.514
28.540
1.151
-0.138
-0.106
-0.048
-0.016
-0.008
-0.002
0.
0.
0.
0.
0.
0.
0.
0.
0.
0.
0.
0.
0.
0.
0.
0.
0.
0.
-0.001
-0.006
-0.016
-0.041
-0.089
-0.049
2.878
76.070
2191.332
232.716
11.805
0.468
8.550
21.521
5.247
-0.053
-0.284
4.938
70.092
82.277
2845.829
13960.524
3712.014
57.604
31662.783
100741.656
81429.023
103514.125
100634.195
1073.797
25.598
0.215
-0.135
-0.067
-0.025
-0.007
-0.002
0.
0.
0.
0.
0.
0.
0.
0.
0.
0.
0.
0.
0.
0.
0.
0.
0.
0.
0.000
-0.006
-0.013
-0.040
-0.085
0.034
8.505
765.736
200136.984
51562.926
479.714
3.566
108.197
472.820
55.946
4.838
5.830
257.650
100335.227
15330.474
10207.314
105903.516
102315.391
37.471
1561.901
65738.273
101745.344
64087.672
37844.578
9645.855
83.938
0.615
-0.157
-0.083
-0.032
-0.010
-0.002
0.
0.
0.
0.
0.
0.
0.
0.
0.
0.
0.
0.
0.
0.
0.
0.
0.
0.
-0.001
-0.003
-0.009
-0.033
-0.075
-0.061
2.946
221.127
141318.078
7113.621
38.176
4.728
123.284
413.690
678.552
1210.372
394.463
608.824
121636.297
131761.625
102144.531
34951.613
1664.998
1155.689
103.039
387.892
3206.717
512.264
395.122
360.993
16.934
0.105
-0.177
-0.096
-0.038
-0.012
-0.004
0.
0.
0.
0.
0.
0.
0.
0.
0.
0.
0.
0.
0.
0.
0.
0.
0.
0.
-0.001
-0.001
-0.007
-0.021
-0.067
-0.125
0.049
13.321
2723.155
150.018
1.084
10.723
715.119
2854.796
48095.840
103214.977
102546.422
9337.358
2520.233
19907.021
42759.957
103550.219
109260.047
102157.586
81.452
50.350
134.836
55.453
31.420
17.233
1.829
-0.214
-0.199
-0.108
-0.042
-0.015
-0.006
0.000
0.
0.
0.
0.
0.
0.
0.
0.
0.
0.
0.
0.
0.
0.
0.
0.
0.
0.
0.001
-0.005
-0.017
-0.056
-0.130
-0.175
0.868
13.483
31.448
5.973
5.246
190.509
1028.537
21127.178
105236.672
132082.625
114938.492
571.236
632.278
102767.234
196514.234
32724.088
6405.680
26.560
186.914
1982.244
193.925
45.674
120.073
18.135
0.452
-0.192
-0.115
-0.050
-0.020
-0.005
-0.002
0.
0.
0.
0.
0.
0.
0.
0.
0.
0.
0.
0.
0.
0.
0.
0.
0.
0.001
-0.002
-0.003
-0.017
-0.055
-0.118
0.184
19.453
2194.886
38428.520
594.213
24.533
48.959
5838.617
96278.180
1053.671
15845.908
100105.578
387.075
711.965
100016.617
100055.844
192.158
12.828
12.559
7221.610
163524.719
40964.852
8334.397
100063.094
1688.435
16.117
0.157
-0.109
-0.056
-0.023
-0.008
-0.002
0.
0.
0.
0.
0.
0.
0.
0.
0.
0.
0.
0.
0.
0.
0.
0.
0.
0.001
-0.002
-0.004
-0.016
-0.058
-0.118
0.752
66.339
70584.602
101338.531
20512.871
1823.078
249.434
36825.383
123731.609
1231.328
42.829
92.334
47.490
53.537
501.747
291.074
9.021
-0.404
4.340
709.476
111453.891
122561.086
152093.703
109149.266
57495.188
321.352
2.078
-0.092
-0.058
-0.024
-0.009
-0.003
0.
0.
0.
0.
0.
0.
0.
0.
0.
0.
0.
0.
0.
0.
0.
0.
0.
0.001
-0.001
-0.004
-0.020
-0.061
-0.120
0.172
16.248
1107.439
110467.391
101538.359
87508.891
7155.029
729.904
1151.944
56.195
46.944
42.515
762.550
466.485
15.816
17.264
1.780
-0.356
26.400
2446.055
2942.166
88244.266
137643.594
22236.711
100133.852
501.919
2.508
-0.085
-0.052
-0.022
-0.010
-0.003
0.
0.
0.
0.
0.
0.
0.
0.
0.
0.
0.
0.
0.
0.
0.
0.
0.
0.
-0.001
-0.011
-0.022
-0.059
-0.127
-0.199
0.633
23.070
2987.354
57489.496
4058.617
148531.391
3536.842
66.966
251.678
4824.401
453.134
262.117
162.404
13.266
46.585
7.773
0.515
265.414
100240.281
142450.953
20017.881
11619.734
308.634
322.194
22.199
0.363
-0.086
-0.045
-0.020
-0.009
-0.002
0.
0.
0.
0.
0.
0.
0.
0.
0.
0.
0.
0.
0.
0.
0.
0.
0.
0.
-0.003
-0.011
-0.025
-0.060
-0.133
-0.236
-0.314
0.450
13.468
47.047
7848.004
101097.867
9484.612
61.411
602.260
6255.518
539.709
13.050
5.200
5.202
30.202
23.149
18.220
45.921
7767.131
5239.745
592.893
47.797
6.920
2.225
0.243
-0.109
-0.070
-0.031
-0.014
-0.007
-0.002
0.
0.
0.
0.
0.
0.
0.
0.
0.
0.
0.
0.
0.
0.
0.
0.
0.
-0.001
-0.004
-0.010
-0.034
-0.075
-0.125
-0.105
1.312
6.519
7.673
24.905
143.736
2397.857
144.502
59.744
449.028
154.306
31.570
24.700
40.440
66.540
430.449
3179.283
12105.232
109.429
107.028
241.887
266.050
17.921
0.009
-0.257
-0.173
-0.099
-0.048
-0.020
-0.008
-0.004
0.
0.
0.
0.
0.
0.
0.
0.
0.
0.
0.
0.
0.
0.
0.
0.
0.
0.
0.000
-0.004
-0.013
-0.042
-0.083
0.100
4.916
136.545
3216.696
654.603
779.006
199.601
10.157
2.005
4.945
26.010
971.282
6569.695
2988.083
8937.676
3866.473
5222.728
135341.031
178182.594
855.689
1033.098
2009.371
11385.076
140.606
0.632
-0.218
-0.128
-0.063
-0.025
-0.012
-0.004
-0.002
0.
0.
0.
0.
0.
0.
0.
0.
0.
0.
0.
0.
0.
0.
0.
0.
0.
0.
-0.001
-0.003
-0.017
-0.046
-0.039
4.993
444.105
11187.297
100449.602
100926.570
796.323
178.185
6.133
8.945
40.267
44.068
43446.156
151837.906
109444.516
56545.578
100357.477
13954.169
6497.634
4619.823
4587.637
11457.308
324.336
453.042
26.050
0.125
-0.144
-0.077
-0.035
-0.015
-0.004
-0.001
0.
0.
0.
0.
0.
0.
0.
0.
0.
0.
0.
0.
0.
0.
0.
0.
0.
0.
0.001
0.000
-0.003
-0.019
-0.051
0.078
26.056
31605.127
101028.750
119768.375
10135.532
137.310
11.042
14.144
613.476
16545.797
1521.525
1553.083
40766.883
200191.281
6933.573
6786.270
767.656
33.611
59.772
665.417
1148.212
100.986
5.260
0.372
-0.169
-0.101
-0.046
-0.021
-0.005
-0.001
0.
0.
0.
0.
0.
0.
0.
0.
0.
0.
0.
0.
0.
0.
0.
0.
0.
0.
0.
0.002
0.001
-0.002
-0.017
-0.053
0.013
11.714
2598.371
200056.266
22777.988
107.243
6.679
10.559
1462.383
13477.912
141542.141
20635.547
360.826
769.715
100408.930
11379.143
32.025
7.183
26.471
922.196
101569.133
126771.273
512.159
3.497
-0.182
-0.148
-0.066
-0.028
-0.011
0.001
0.000
0.
0.
0.
0.
0.
0.
0.
0.
0.
0.
0.
0.
0.
0.
0.
0.
0.
0.
0.
0.002
0.001
0.000
-0.013
-0.047
-0.060
5.997
39565.828
152555.922
156873.906
319.407
0.373
42.766
100563.539
12560.533
16781.947
966.722
23.127
16.409
230.120
59.062
1.012
0.826
260.609
33866.648
106775.078
142423.328
651.440
2.569
-0.152
-0.102
-0.038
-0.015
-0.005
0.
0.
0.
0.
0.
0.
0.
0.
0.
0.
0.
0.
0.
0.
0.
0.
0.
0.
0.
0.
0.
0.002
0.001
0.003
-0.005
-0.031
-0.057
1.129
285.187
605.294
213.756
8.350
-0.137
1.582
49.401
78.823
34.298
8.348
0.457
-0.127
0.397
0.025
-0.334
0.427
625.536
100824.367
474.530
232.194
17.737
0.213
-0.111
-0.062
-0.024
-0.011
-0.004
-0.001
0.
0.
0.
0.
0.
0.
0.
0.
0.
0.
0.
0.
0.
0.
0.
0.
0.
0.
0.
0.
0.001
0.000
0.003
0.
-0.014
-0.041
-0.045
0.416
1.243
0.686
-0.032
-0.132
-0.120
0.123
0.426
0.159
-0.114
-0.216
-0.226
-0.217
-0.220
-0.246
-0.206
3.812
23.585
4.546
1.324
0.108
-0.112
-0.079
-0.036
-0.014
-0.006
-0.001
0.
0.
0.
0.
0.
0.
0.
0.
0.
0.
0.
0.
0.
0.
0.
0.
0.
0.
0.
0.
0.
0.
0.002
0.004
0.004
-0.001
-0.015
-0.034
-0.046
-0.053
-0.058
-0.058
-0.057
-0.065
-0.080
-0.098
-0.116
-0.128
-0.127
-0.119
-0.122
-0.129
-0.150
-0.167
-0.167
-0.126
-0.129
-0.125
-0.106
-0.077
-0.039
-0.017
-0.007
-0.004
-0.001
0.
0.
0.
0.
0.
0.
0.
0.
0.
0.
0.
0.
0.
0.
0.
0.
0.
0.
0.
0.
0.
0.
0.002
0.001
0.004
0.004
0.001
-0.007
-0.015
-0.019
-0.017
-0.012
-0.012
-0.015
-0.030
-0.039
-0.045
-0.053
-0.055
-0.059
-0.068
-0.075
-0.085
-0.096
-0.108
-0.108
-0.095
-0.076
-0.054
-0.031
-0.014
-0.006
-0.003
-0.001
0.
0.
0.
0.
0.
0.
0.
0.
0.
0.
0.
0.
0.
0.
0.
0.
0.
0.
0.
0.
0.
0.
0.
0.
0.002
0.004
0.004
0.005
0.005
0.004
0.001
0.002
0.005
0.005
0.003
-0.001
-0.010
-0.017
-0.022
-0.028
-0.031
-0.037
-0.049
-0.050
-0.051
-0.052
-0.047
-0.038
-0.029
-0.019
-0.010
-0.004
-0.003
-0.002
0.
0.
0.
0.
0.
0.
0.
0.
0.
0.
0.
0.
0.
0.
0.
0.
0.
0.
0.
0.
0.
0.
0.
0.
0.
0.
0.002
0.004
0.005
0.006
0.005
0.005
0.007
0.008
0.009
0.007
0.
-0.005
-0.009
-0.011
-0.013
-0.017
-0.024
-0.026
-0.026
-0.026
-0.024
-0.021
-0.016
-0.010
-0.006
-0.002
-0.001
-0.001
0.
0.
0.
0.
0.
0.
0.
0.
0.
0.
0.
0.
0.
0.
0.
0.
0.
0.
0.
0.
0.
0.
0.
0.
0.
0.
0.
0.
0.002
0.002
0.004
0.004
0.004
0.004
0.005
0.006
0.001
-0.001
-0.003
-0.003
-0.008
-0.011
-0.013
-0.014
-0.015
-0.014
-0.013
-0.012
-0.009
-0.005
-0.003
-0.002
0.001
0.
0.
0.
0.
0.
0.
0.
0.
0.
0.
0.
0.
0.
0.
0.
0.
0.
0.
0.
0.
0.
0.
0.
0.
0.
0.
0.
0.
0.
0.
0.
0.
0.001
0.001
0.001
0.001
0.
0.
0.
-0.002
-0.004
-0.005
-0.005
-0.007
-0.007
-0.006
-0.008
-0.006
-0.006
-0.005
-0.004
-0.003
-0.001
0.001
0.
0.
0.
0.
0.
0.
0.
0.
0.
0.
0.
0.
0.
0.
0.
0.
0.
0.
0.
0.
0.
0.
0.
0.
0.
0.
0.
0.
0.
0.
0.
0.
0.
0.
0.
0.
0.
0.
0.
0.
0.
0.
-0.002
-0.003
-0.003
-0.003
-0.002
-0.003
-0.003
-0.003
-0.002
-0.002
-0.002
0.
0.
0.
0.
0.
0.
0.
0.
0.
0.
0.
0.
0.
0.
0.
0.
0.
0.
0.
0.
0.
0.
0.
0.
0.
0.
0.
0.
0.
0.
0.
0.
0.
0.
0.
0.
-0.003
-0.005
-0.008
-0.012
-0.020
-0.032
-0.037
-0.039
-0.035
-0.027
-0.025
-0.021
-0.014
-0.011
-0.007
-0.007
-0.003
-0.002
-0.001
0.
0.
0.
0.
0.
0.
0.
0.
0.
0.
0.
0.
0.
0.
0.
0.
0.
0.
0.
0.
0.
0.
0.
0.
0.
0.
0.
0.
0.
0.
0.
0.
0.
0.
0.
0.
-0.005
-0.007
-0.016
-0.032
-0.058
-0.075
-0.090
-0.096
-0.094
-0.082
-0.067
-0.054
-0.045
-0.031
-0.022
-0.015
-0.008
-0.005
-0.003
-0.001
0.
0.
0.
0.
0.
0.
0.
0.
0.
0.
0.
0.
0.
0.
0.
0.
0.
0.
0.
0.
0.
0.
0.
0.
0.
0.
0.
0.
0.
0.
0.
0.
0.
0.
-0.004
-0.007
-0.014
-0.035
-0.072
-0.098
-0.040
0.134
-0.007
-0.181
-0.189
-0.164
-0.131
-0.107
-0.086
-0.058
-0.034
-0.019
-0.011
-0.005
-0.003
0.
0.
0.
0.
0.
0.
0.
0.
0.
0.
0.
0.
0.
0.
0.
0.
0.
0.
0.
0.
0.
0.
0.
0.
0.
0.
0.
0.
0.
0.
0.
0.
0.
0.
-0.005
-0.010
-0.027
-0.067
-0.106
0.237
7.828
44.054
18.727
0.789
-0.291
-0.285
-0.197
-0.133
-0.145
-0.114
-0.074
-0.035
-0.019
-0.008
-0.004
-0.001
0.
0.
0.
0.
0.
0.
0.
0.
0.
0.
0.
0.
0.
0.
0.
0.
0.
0.
0.
0.
0.
0.
0.
0.
0.
0.
0.
0.
0.
0.
0.
0.
-0.002
-0.006
-0.015
-0.043
-0.093
-0.048
6.784
540.148
46963.547
3780.097
20.608
-0.096
-0.222
2.039
3.221
0.272
-0.168
-0.128
-0.065
-0.027
-0.015
-0.006
-0.003
0.
0.
0.
0.
0.
0.
0.
0.
0.
0.
0.
0.
0.
0.
0.
0.
0.
0.
0.
0.
0.
0.
0.
0.
0.
0.
0.
0.
0.
0.
0.
0.
-0.004
-0.010
-0.023
-0.059
-0.121
0.250
47.681
9488.570
121661.570
63712.594
61.064
0.780
0.848
29.429
51.905
3.465
-0.180
-0.176
-0.101
-0.042
-0.018
-0.009
-0.003
0.
0.
0.
0.
0.
0.
0.
0.
0.
0.
0.
0.
0.
0.
0.
0.
0.
0.
0.
0.
0.
0.
0.
0.
0.
0.
0.
0.
0.
0.
0.
-0.002
-0.006
-0.017
-0.033
-0.074
-0.151
0.144
36.416
4969.523
17138.709
1058.376
31.076
1.528
4.491
30.149
37.761
2.996
-0.218
-0.227
-0.132
-0.057
-0.022
-0.010
-0.005
0.
0.
0.
0.
0.
0.
0.
0.
0.
0.
0.
0.
0.
0.
0.
0.
0.
0.
0.
0.
0.
0.
0.
0.
0.
0.
0.
0.
0.
0.
-0.002
-0.004
-0.014
-0.027
-0.045
-0.089
-0.176
-0.204
3.148
74.211
300.567
115.400
11.398
60.219
289.747
1510.617
440.747
8.878
-0.029
-0.243
-0.152
-0.070
-0.028
-0.013
-0.008
-0.003
-0.003
-0.002
0.
0.
0.
0.
0.
0.
0.
0.
0.
0.
0.
0.
0.
0.
0.
0.
0.
0.
0.
0.
0.
0.
0.
0.
0.
0.
-0.002
-0.004
-0.011
-0.021
-0.042
-0.067
-0.115
-0.203
-0.310
-0.143
5.301
25.120
8.776
27.213
5830.296
101021.484
39743.840
5247.622
33.690
2.306
-0.138
-0.162
-0.085
-0.039
-0.023
-0.016
-0.011
-0.008
-0.006
-0.003
-0.002
0.
0.
0.
0.
0.
0.
0.
0.
0.
0.
0.
0.
0.
0.
0.
0.
0.
0.
0.
0.
0.
0.
0.
0.
-0.003
-0.009
-0.017
-0.032
-0.057
-0.091
-0.141
-0.213
-0.330
-0.419
-0.209
0.442
9.922
418.400
12604.045
200071.875
3802.381
287.133
19.053
4.115
-0.068
-0.170
-0.102
-0.059
-0.042
-0.035
-0.025
-0.020
-0.013
-0.007
-0.003
-0.002
0.
0.
0.
0.
0.
0.
0.
0.
0.
0.
0.
0.
0.
0.
0.
0.
0.
0.
0.
0.
0.
0.
0.
-0.003
-0.009
-0.022
-0.046
-0.074
-0.104
-0.081
-0.129
-0.210
-0.278
-0.427
-0.007
40.811
7363.967
25241.879
24107.057
569.883
8.319
1.641
0.367
-0.226
-0.195
-0.128
-0.090
-0.076
-0.064
-0.053
-0.041
-0.026
-0.016
-0.007
-0.003
0.
0.
0.
0.
0.
0.
0.
0.
0.
0.
0.
0.
0.
0.
0.
0.
0.
0.
0.
0.
0.
0.
-0.002
-0.004
-0.011
-0.026
-0.058
-0.095
-0.064
0.319
1.310
1.327
0.469
0.088
0.477
13.329
504.761
965.714
86.508
10.540
0.060
-0.285
-0.299
-0.297
-0.250
-0.195
-0.147
-0.100
-0.048
-0.061
-0.062
-0.048
-0.028
-0.014
-0.006
-0.002
0.
0.
0.
0.
0.
0.
0.
0.
0.
0.
0.
0.
0.
0.
0.
0.
0.
0.
0.
0.
0.
-0.002
-0.003
-0.011
-0.028
-0.065
-0.101
0.008
3.633
41.158
38.977
3.650
0.748
0.751
3.968
9.611
8.967
1.443
-0.248
-0.361
0.025
0.524
0.582
-0.066
-0.271
-0.162
0.862
2.776
1.042
-0.004
-0.064
-0.043
-0.021
-0.010
-0.003
0.
0.
0.
0.
0.
0.
0.
0.
0.
0.
0.
0.
0.
0.
0.
0.
0.
0.
0.
0.
0.
0.001
-0.002
-0.010
-0.026
-0.064
-0.104
0.124
12.734
291.104
272.492
10.850
0.267
0.126
2.691
4.232
0.404
-0.401
-0.341
3.049
38.102
85.121
121.965
13.323
0.070
0.385
16.564
77.544
19.625
0.709
-0.077
-0.056
-0.028
-0.013
-0.006
0.
0.
0.
0.
0.
0.
0.
0.
0.
0.
0.
0.
0.
0.
0.
0.
0.
0.
0.
0.
0.
0.001
-0.002
-0.011
-0.027
-0.058
-0.099
-0.019
4.402
57.565
54.217
3.610
0.366
1.703
1.348
0.793
-0.249
-0.432
0.854
89.636
12022.587
23061.508
46961.215
382.290
2.616
0.976
38.388
223.981
43.138
1.274
-0.087
-0.068
-0.032
-0.015
-0.007
0.
0.
0.
0.
0.
0.
0.
0.
0.
0.
0.
0.
0.
0.
0.
0.
0.
0.
0.
0.
0.
-0.001
-0.005
-0.011
-0.023
-0.046
-0.085
-0.118
0.123
1.545
1.405
0.930
25.674
186.817
54.558
1.679
-0.415
-0.377
12.464
3467.373
123260.320
106498.469
64276.996
449.342
4.288
0.815
5.795
22.258
6.570
0.252
-0.105
-0.075
-0.032
-0.015
-0.007
0.
0.
0.
0.
0.
0.
0.
0.
0.
0.
0.
0.
0.
0.
0.
0.
0.
0.
0.
0.
0.
-0.001
-0.003
-0.010
-0.021
-0.038
-0.068
-0.107
-0.150
-0.197
-0.081
19.431
1446.919
7708.682
832.415
9.661
-0.197
0.890
28.852
48470.227
105704.719
8566.175
358.030
232.196
8.293
0.602
0.089
0.967
0.473
-0.089
-0.114
-0.070
-0.033
-0.014
-0.007
0.
0.
0.
0.
0.
0.
0.
0.
0.
0.
0.
0.
0.
0.
0.
0.
0.
0.
0.
0.
-0.002
-0.002
-0.006
-0.009
-0.020
-0.030
-0.051
-0.080
-0.130
-0.196
0.308
186.442
100092.313
101062.602
305.544
6.862
4.505
1271.295
577.804
229.925
721.983
45.156
2325.496
100277.555
36.506
9.829
1.576
0.053
-0.043
-0.152
-0.108
-0.060
-0.028
-0.012
-0.004
0.
0.
0.
0.
0.
0.
0.
0.
0.
0.
0.
0.
0.
0.
0.
0.
0.
0.
0.
0.
-0.002
-0.003
-0.007
-0.009
-0.014
-0.023
-0.038
-0.059
-0.101
-0.167
0.011
36.594
8110.544
19420.484
36.968
1.488
71.097
28134.951
18947.129
255.306
78.881
5.115
46.614
188.547
529.531
1592.502
66.795
1.148
-0.203
-0.163
-0.099
-0.049
-0.022
-0.011
-0.002
0.
0.
0.
0.
0.
0.
0.
0.
0.
0.
0.
0.
0.
0.
0.
0.
0.
0.
0.
0.
-0.002
-0.004
-0.006
-0.007
-0.008
-0.015
-0.028
-0.050
-0.087
-0.150
-0.218
0.777
39.532
84.230
1.437
0.954
2238.318
179022.203
72743.891
2653.380
80.846
2.805
17.597
284.385
5383.675
38434.410
343.322
5.917
-0.077
-0.155
-0.088
-0.040
-0.020
-0.005
-0.002
0.
0.
0.
0.
0.
0.
0.
0.
0.
0.
0.
0.
0.
0.
0.
0.
0.
0.
0.
0.
-0.002
-0.003
-0.005
-0.004
-0.007
-0.014
-0.032
-0.059
-0.102
-0.152
-0.218
-0.271
-0.191
-0.180
-0.426
-0.015
138.185
1924.024
627.817
539.277
26.124
2.968
52.128
152.110
296.221
795.259
89.237
5.795
-0.050
-0.143
-0.080
-0.033
-0.015
-0.005
0.
0.
0.
0.
0.
0.
0.
0.
0.
0.
0.
0.
0.
0.
0.
0.
0.
0.
0.
0.
0.
0.
-0.001
0.000
-0.002
-0.006
-0.018
-0.041
-0.084
-0.116
-0.132
-0.152
-0.221
-0.303
-0.390
-0.451
-0.125
17.820
1023.301
2414.257
192.395
75.456
116.534
17018.613
100034.641
191.862
10.853
6.419
0.669
-0.205
-0.145
-0.073
-0.027
-0.011
-0.002
0.
0.
0.
0.
0.
0.
0.
0.
0.
0.
0.
0.
0.
0.
0.
0.
0.
0.
0.
0.
0.
0.003
0.002
0.002
0.001
-0.010
-0.027
-0.066
-0.108
-0.096
0.608
1.673
0.335
-0.242
-0.367
-0.406
0.398
20.384
769.756
1722.094
112.753
3525.468
4884.273
45460.828
101283.773
207.425
24.034
11.226
0.528
-0.259
-0.155
-0.069
-0.026
-0.009
-0.002
0.
0.
0.
0.
0.
0.
0.
0.
0.
0.
0.
0.
0.
0.
0.
0.
0.
0.
0.
0.
0.
0.002
0.005
0.004
-0.001
-0.014
-0.043
-0.092
-0.127
0.155
8.091
29.737
4.784
-0.128
-0.351
-0.416
0.108
6.113
24.392
40.384
1085.864
23302.727
3363.715
18268.018
1767.256
4944.802
4501.034
1893.551
19.402
-0.136
-0.162
-0.071
-0.031
-0.008
0.000
0.
0.
0.
0.
0.
0.
0.
0.
0.
0.
0.
0.
0.
0.
0.
0.
0.
0.
0.
0.
0.001
0.003
0.005
0.006
0.
-0.022
-0.057
-0.100
-0.135
0.152
8.400
31.319
4.928
-0.145
-0.347
-0.423
-0.434
0.165
4.219
46.293
13587.741
200177.719
6687.793
529.630
1908.376
115386.273
108064.469
8082.760
36.767
-0.066
-0.176
-0.087
-0.036
-0.012
-0.002
0.001
0.
0.
0.
0.
0.
0.
0.
0.
0.
0.
0.
0.
0.
0.
0.
0.
0.
0.
0.
0.001
0.003
0.004
0.004
-0.003
-0.025
-0.060
-0.092
-0.130
-0.120
0.536
1.696
0.253
-0.243
-0.279
-0.365
-0.456
0.557
41.668
454.714
22989.828
36571.680
857.242
404.812
27376.584
21574.377
15108.038
158.877
3.528
-0.298
-0.210
-0.108
-0.053
-0.018
-0.005
-0.001
0.001
0.001
0.
0.
0.
0.
0.
0.
0.
0.
0.
0.
0.
0.
0.
0.
0.
0.
0.
0.001
0.003
0.004
0.002
-0.003
-0.025
-0.057
-0.081
-0.106
-0.130
-0.168
-0.182
-0.226
-0.161
-0.028
-0.084
-0.284
1.092
52.537
757.847
131756.313
119689.039
31901.777
100105.039
1141.871
210.953
42.639
3.321
-0.362
-0.392
-0.254
-0.156
-0.081
-0.034
-0.012
-0.002
-0.001
0.001
0.
0.
0.
0.
0.
0.
0.
0.
0.
0.
0.
0.
0.
0.
0.
0.
0.
0.001
0.002
0.004
0.002
-0.002
-0.020
-0.048
-0.067
-0.089
-0.112
-0.150
-0.185
-0.204
-0.161
-0.031
0.039
-0.032
4.352
40.270
395.673
89163.703
49413.656
32985.141
100154.789
178.072
8.938
5.403
1.339
0.719
0.026
-0.204
-0.202
-0.135
-0.067
-0.027
-0.008
-0.001
0.002
0.001
0.
0.
0.
0.
0.
0.
0.
0.
0.
0.
0.
0.
0.
0.
0.
0.
0.
0.002
0.002
0.003
-0.002
-0.011
-0.032
-0.051
-0.070
-0.090
-0.112
-0.145
-0.172
-0.193
-0.207
-0.199
0.035
12.740
153.905
87.107
84.652
216.075
304.845
109.239
45.943
883.451
606.028
113.744
37.610
10.664
3.123
0.110
-0.160
-0.106
-0.049
-0.015
-0.003
0.001
0.001
0.
0.
0.
0.
0.
0.
0.
0.
0.
0.
0.
0.
0.
0.
0.
0.
0.
0.001
0.003
0.004
0.001
-0.007
-0.018
-0.034
-0.050
-0.068
-0.087
-0.108
-0.140
-0.181
-0.222
-0.261
-0.137
3.959
28.405
17.080
1.892
61.638
10319.222
3631.223
297.272
51834.305
23455.107
20073.438
632.524
185.726
103.306
10.546
0.783
-0.104
-0.071
-0.024
-0.005
0.000
0.001
0.
0.
0.
0.
0.
0.
0.
0.
0.
0.
0.
0.
0.
0.
0.
0.
0.
0.001
0.003
0.003
0.002
-0.003
-0.011
-0.025
-0.040
-0.055
-0.069
-0.086
-0.109
-0.147
-0.184
-0.217
-0.227
0.318
2.019
1.001
0.054
93.205
34961.367
9435.534
187.987
1958.056
4355.538
126151.219
86598.289
23801.008
5976.820
701.740
26.890
0.198
-0.077
-0.031
-0.007
0.001
0.002
0.001
0.
0.
0.
0.
0.
0.
0.
0.
0.
0.
0.
0.
0.
0.
0.
0.
0.001
0.001
0.003
0.000
-0.005
-0.016
-0.026
-0.038
-0.051
-0.062
-0.075
-0.097
-0.114
-0.140
-0.168
-0.197
-0.186
-0.143
-0.319
-0.466
4.210
87.822
91.800
9308.764
436.197
1425.487
100411.438
200065.313
103301.281
4225.813
6435.378
87.858
0.518
-0.079
-0.030
-0.007
0.001
0.001
0.001
0.
0.
0.
0.
0.
0.
0.
0.
0.
0.
0.
0.
0.
0.
0.
0.
0.
0.001
0.001
-0.003
-0.010
-0.022
-0.034
-0.053
-0.069
-0.080
-0.086
-0.093
-0.099
-0.108
-0.123
-0.151
-0.190
-0.262
-0.363
-0.370
0.047
0.852
42.183
29762.180
381.253
46.493
619.290
5924.267
10451.992
161.680
109.895
8.369
0.015
-0.075
-0.028
-0.004
0.001
0.001
0.
0.
0.
0.
0.
0.
0.
0.
0.
0.
0.
0.
0.
0.
0.
0.
0.
0.
0.
-0.001
-0.011
-0.019
-0.034
-0.052
-0.079
-0.101
-0.114
-0.109
-0.106
-0.105
-0.096
-0.102
-0.121
-0.166
-0.234
-0.103
11.133
127.658
67.700
26.187
106.607
220.820
25.269
110.722
165.129
22.899
2.440
0.549
-0.055
-0.130
-0.068
-0.023
-0.003
0.001
0.001
0.
0.
0.
0.
0.
0.
0.
0.
0.
0.
0.
0.
0.
0.
0.
0.
0.
0.
0.
-0.007
-0.015
-0.031
-0.050
-0.087
-0.126
-0.143
-0.154
-0.152
-0.136
-0.115
-0.104
-0.106
-0.117
-0.148
-0.210
1.610
600.912
100112.109
8336.356
832.246
140.964
313.624
42.157
2199.790
4053.124
33.592
-0.194
-0.361
-0.248
-0.135
-0.062
-0.024
-0.006
0.002
0.001
0.
0.
0.
0.
0.
0.
0.
0.
0.
0.
0.
0.
0.
0.
0.
0.
0.
0.
-0.002
-0.011
-0.022
-0.039
-0.078
-0.128
-0.152
-0.071
0.040
-0.097
-0.173
-0.151
-0.130
-0.125
-0.134
-0.170
-0.236
1.470
515.960
100146.664
10063.758
16668.732
1122.900
26.220
9.184
181.792
253.903
8.809
-0.307
-0.380
-0.267
-0.154
-0.074
-0.030
-0.010
-0.001
0.
0.
0.
0.
0.
0.
0.
0.
0.
0.
0.
0.
0.
0.
0.
0.
0.
0.
0.
-0.003
-0.012
-0.024
-0.054
-0.108
-0.144
0.236
5.042
15.186
4.185
0.045
-0.204
-0.175
-0.164
-0.181
-0.225
-0.313
-0.236
9.110
120.014
9928.494
118345.875
8468.241
43.654
25.998
8.813
7.729
4.672
2.927
0.261
-0.237
-0.187
-0.103
-0.044
-0.015
-0.006
0.
0.
0.
0.
0.
0.
0.
0.
0.
0.
0.
0.
0.
0.
0.
0.
0.
0.
0.
-0.004
-0.012
-0.028
-0.066
-0.116
-0.065
4.116
126.198
832.580
95.403
1.901
-0.224
-0.235
-0.217
-0.261
-0.326
-0.433
-0.491
1.953
189.736
50523.719
134907.156
6333.667
68.199
117.315
370.140
146.317
690.744
564.208
46.346
3.169
-0.134
-0.137
-0.063
-0.022
-0.007
0.000
0.
0.
0.
0.
0.
0.
0.
0.
0.
0.
0.
0.
0.
0.
0.
0.
0.
0.
-0.004
-0.013
-0.029
-0.065
-0.118
0.428
46.893
3163.481
5068.029
427.521
22.898
-0.101
-0.118
0.072
-0.228
-0.372
-0.137
1.009
13.744
781.292
101808.383
112820.797
717.684
15.165
546.162
10312.155
100765.625
104914.852
117939.367
28867.477
135.973
0.810
-0.167
-0.085
-0.032
-0.008
-0.002
0.
0.
0.
0.
0.
0.
0.
0.
0.
0.
0.
0.
0.
0.
0.
0.
0.
0.
-0.004
-0.009
-0.023
-0.060
-0.114
1.067
211.856
100402.680
200096.156
130416.570
2174.818
0.769
0.628
1.742
2.590
4.388
44.541
93.526
836.105
3442.737
15312.250
103361.258
2374.557
9.843
115.142
5034.017
163695.781
54496.266
115401.102
100837.680
725.532
2.350
-0.169
-0.103
-0.037
-0.013
-0.001
0.000
0.
0.
0.
0.
0.
0.
0.
0.
0.
0.
0.
0.
0.
0.
0.
0.
0.
-0.002
-0.006
-0.019
-0.050
-0.100
0.308
33.309
1871.001
34809.582
4965.401
60.767
0.001
1.200
8.490
4317.043
998.422
13782.240
57762.520
89257.336
102040.406
103206.602
102058.570
984.623
2713.905
30.706
21676.121
102133.289
32018.227
104779.172
31840.004
172.659
2.772
-0.173
-0.115
-0.044
-0.014
-0.003
0.000
0.
0.
0.
0.
0.
0.
0.
0.
0.
0.
0.
0.
0.
0.
0.
0.
0.
0.000
-0.002
-0.011
-0.036
-0.083
-0.123
0.853
14.013
266.462
47.050
0.702
-0.301
3.178
21.282
20682.863
17334.137
200250.672
105056.063
105204.883
75648.906
78931.055
19973.170
3681.911
12138.537
16.897
413.542
6780.072
20075.531
3562.263
1244.296
105.358
2.763
-0.183
-0.122
-0.049
-0.015
-0.006
0.000
0.
0.
0.
0.
0.
0.
0.
0.
0.
0.
0.
0.
0.
0.
0.
0.
0.
0.002
0.002
-0.007
-0.025
-0.071
-0.156
-0.235
-0.017
2.349
4.377
0.938
1.239
3.846
18.394
406.743
4232.559
100736.000
7004.873
770.870
236.244
3106.361
1901.016
339.343
136.671
4.184
118.720
1074.705
178.049
45.652
31.449
10.413
0.513
-0.201
-0.125
-0.052
-0.019
-0.006
-0.002
0.
0.
0.
0.
0.
0.
0.
0.
0.
0.
0.
0.
0.
0.
0.
0.
0.
0.002
0.
-0.002
-0.020
-0.062
-0.149
-0.212
2.153
73.370
295.284
59.998
866.781
3068.905
727.182
5377.309
147.770
468.049
589.754
32.314
79.675
4091.036
2005.877
28.953
1.736
5.927
3708.654
100112.742
1547.573
211.345
1034.408
247.148
15.515
0.190
-0.115
-0.055
-0.022
-0.008
-0.002
0.
0.
0.
0.
0.
0.
0.
0.
0.
0.
0.
0.
0.
0.
0.
0.
0.
0.002
-0.001
-0.005
-0.019
-0.063
-0.145
-0.158
5.899
386.031
2798.302
5406.744
32232.613
102742.664
6436.574
100037.633
336.379
9.013
49.093
1369.012
766.887
73.032
40.432
1.906
-0.760
2.053
317.954
5484.034
666.365
1461.744
39071.754
100204.148
618.740
2.913
-0.092
-0.057
-0.022
-0.009
-0.003
0.
0.
0.
0.
0.
0.
0.
0.
0.
0.
0.
0.
0.
0.
0.
0.
0.
0.002
0.000
-0.004
-0.026
-0.062
-0.148
-0.221
1.746
69.071
3951.046
128905.133
75428.805
1003.257
674.542
669.357
68.302
371.415
828.753
100036.914
100001.180
173.259
0.848
-0.484
-0.679
8.383
360.763
16635.643
105072.148
170757.844
200254.547
100832.586
1097.875
3.605
-0.081
-0.052
-0.021
-0.008
-0.003
0.
0.
0.
0.
0.
0.
0.
0.
0.
0.
0.
0.
0.
0.
0.
0.
0.
0.001
-0.002
-0.007
-0.028
-0.060
-0.145
-0.258
-0.140
12.039
725.195
19760.076
2718.928
667.654
950.580
509.634
5015.557
100117.180
16396.826
70694.055
23714.318
72.789
1.939
5.897
1.598
51.362
10146.855
105394.797
151295.531
69257.688
29063.512
885.550
36.093
0.536
-0.089
-0.045
-0.016
-0.007
-0.002
0.
0.
0.
0.
0.
0.
0.
0.
0.
0.
0.
0.
0.
0.
0.
0.
0.
0.
-0.001
-0.009
-0.029
-0.065
-0.141
-0.270
-0.364
0.838
24.554
63.261
256.953
6691.148
346.745
2660.946
106789.930
104463.359
21823.846
167.477
49.095
10.576
36.499
42.823
14.268
38.074
1190.235
21139.018
5777.663
126.878
48.467
7.854
0.521
-0.110
-0.075
-0.032
-0.012
-0.006
-0.002
0.
0.
0.
0.
0.
0.
0.
0.
0.
0.
0.
0.
0.
0.
0.
0.
0.
-0.001
-0.002
-0.010
-0.032
-0.080
-0.141
-0.181
0.496
4.030
42.240
469.741
205.705
9395.362
288.817
4499.621
100097.008
9450.199
145.860
63.952
121.458
910.591
38490.348
4608.027
2090.837
180.058
9894.768
21566.699
5100.639
104.239
0.788
-0.215
-0.194
-0.109
-0.051
-0.020
-0.007
-0.003
0.
0.
0.
0.
0.
0.
0.
0.
0.
0.
0.
0.
0.
0.
0.
0.
0.
0.
0.000
-0.003
-0.010
-0.044
-0.089
-0.026
2.181
40.101
491.337
2487.766
100120.953
35103.609
695.003
202.632
82.392
577.984
113.870
125.355
28760.441
100318.563
27339.965
101751.000
135075.031
141474.484
13592.151
119843.438
154310.078
101477.539
2017.918
2.461
-0.245
-0.149
-0.069
-0.030
-0.010
-0.002
-0.001
0.
0.
0.
0.
0.
0.
0.
0.
0.
0.
0.
0.
0.
0.
0.
0.
0.
0.
-0.001
-0.003
-0.016
-0.046
-0.071
2.062
102.304
1173.761
58078.926
105136.977
110466.469
22214.781
327.357
21.919
22.646
46.832
125.111
1257.780
105723.109
105875.563
102130.922
78552.508
29948.498
113854.125
141434.547
102472.430
8590.346
13932.453
162.025
0.737
-0.167
-0.091
-0.040
-0.014
-0.002
-0.001
0.001
0.
0.
0.
0.
0.
0.
0.
0.
0.
0.
0.
0.
0.
0.
0.
0.
0.
0.001
0.001
-0.003
-0.018
-0.051
-0.012
9.356
1857.420
86942.547
10108.457
100853.258
5982.776
136.679
53.550
447.041
6883.603
89348.648
101980.992
889.974
5515.152
2253.966
26135.277
1872.436
72.771
491.843
11504.715
113839.219
5855.128
26.916
1.542
-0.153
-0.115
-0.054
-0.021
-0.004
-0.002
0.002
0.001
0.
0.
0.
0.
0.
0.
0.
0.
0.
0.
0.
0.
0.
0.
0.
0.
0.
0.002
0.001
-0.002
-0.016
-0.053
-0.038
5.229
477.730
32020.354
8957.225
266.649
47.881
15.952
5652.653
105775.445
105963.508
112741.102
28130.443
77.368
250.553
69.022
27.900
10.863
101.474
6987.861
104392.141
196463.938
3086.275
11.749
-0.115
-0.156
-0.075
-0.029
-0.012
0.000
0.001
0.001
0.
0.
0.
0.
0.
0.
0.
0.
0.
0.
0.
0.
0.
0.
0.
0.
0.
0.
0.002
0.001
0.000
-0.012
-0.045
-0.069
2.838
1022.347
91730.266
113679.891
46.348
0.471
28.944
20241.092
101162.484
15293.718
2372.755
221.678
5.763
8.241
3.169
-0.106
2.371
1299.453
103275.359
200065.266
47115.410
133.202
1.721
-0.162
-0.108
-0.042
-0.015
-0.006
0.001
0.002
0.
0.
0.
0.
0.
0.
0.
0.
0.
0.
0.
0.
0.
0.
0.
0.
0.
0.
0.
0.002
0.002
0.003
-0.006
-0.029
-0.059
0.509
51.699
198.353
87.661
3.015
-0.208
1.788
82.488
494.739
65.106
12.206
2.379
-0.180
-0.343
-0.401
-0.343
0.844
213.326
16222.388
2458.505
128.514
6.351
-0.005
-0.120
-0.063
-0.024
-0.010
-0.002
-0.001
0.
0.
0.
0.
0.
0.
0.
0.
0.
0.
0.
0.
0.
0.
0.
0.
0.
0.
0.
0.
0.001
0.001
0.003
0.000
-0.012
-0.039
-0.054
0.214
0.832
0.452
-0.075
-0.150
-0.126
0.369
1.170
0.333
-0.119
-0.254
-0.308
-0.329
-0.250
-0.014
0.018
2.856
18.661
7.725
1.053
-0.030
-0.124
-0.082
-0.035
-0.014
-0.006
-0.002
0.
0.
0.
0.
0.
0.
0.
0.
0.
0.
0.
0.
0.
0.
0.
0.
0.
0.
0.
0.
0.
0.
0.002
0.004
0.004
0.000
-0.014
-0.033
-0.045
-0.056
-0.061
-0.064
-0.067
-0.081
-0.100
-0.128
-0.154
-0.174
-0.184
-0.188
-0.188
-0.035
0.441
0.256
-0.148
-0.153
-0.164
-0.156
-0.120
-0.080
-0.040
-0.017
-0.006
-0.004
0.
0.
0.
0.
0.
0.
0.
0.
0.
0.
0.
0.
0.
0.
0.
0.
0.
0.
0.
0.
0.
0.
0.
0.002
0.003
0.004
0.004
0.003
-0.007
-0.014
-0.018
-0.017
-0.016
-0.018
-0.029
-0.047
-0.063
-0.078
-0.091
-0.098
-0.108
-0.111
-0.060
0.114
0.039
-0.121
-0.141
-0.126
-0.089
-0.058
-0.034
-0.015
-0.006
-0.003
-0.001
0.
0.
0.
0.
0.
0.
0.
0.
0.
0.
0.
0.
0.
0.
0.
0.
0.
0.
0.
0.
0.
0.
0.
0.
0.002
0.003
0.004
0.005
0.005
0.004
0.002
0.002
0.003
0.002
-0.006
-0.012
-0.026
-0.038
-0.050
-0.058
-0.066
-0.073
-0.075
-0.069
-0.070
-0.078
-0.073
-0.053
-0.036
-0.022
-0.012
-0.004
-0.003
-0.002
0.
0.
0.
0.
0.
0.
0.
0.
0.
0.
0.
0.
0.
0.
0.
0.
0.
0.
0.
0.
0.
0.
0.
0.
0.
0.
0.002
0.002
0.005
0.006
0.005
0.005
0.008
0.006
0.005
0.001
-0.008
-0.015
-0.024
-0.032
-0.037
-0.042
-0.048
-0.048
-0.050
-0.049
-0.044
-0.035
-0.024
-0.015
-0.008
-0.005
-0.001
-0.001
0.
0.
0.
0.
0.
0.
0.
0.
0.
0.
0.
0.
0.
0.
0.
0.
0.
0.
0.
0.
0.
0.
0.
0.
0.
0.
0.
0.
0.001
0.002
0.004
0.004
0.004
0.004
0.005
0.003
-0.003
-0.007
-0.011
-0.015
-0.020
-0.023
-0.026
-0.027
-0.029
-0.027
-0.024
-0.020
-0.014
-0.010
-0.005
-0.003
0.001
0.
0.
0.
0.
0.
0.
0.
0.
0.
0.
0.
0.
0.
0.
0.
0.
0.
0.
0.
0.
0.
0.
0.
0.
0.
0.
0.
0.
0.
0.
0.
0.
0.
0.001
0.001
0.
0.
-0.002
-0.002
-0.005
-0.008
-0.011
-0.013
-0.013
-0.013
-0.015
-0.015
-0.012
-0.010
-0.009
-0.006
-0.004
-0.003
0.001
0.
0.
0.
0.
0.
0.
0.
0.
0.
0.
0.
0.
0.
0.
0.
0.
0.
0.
0.
0.
0.
0.
0.
0.
0.
0.
0.
0.
0.
0.
0.
0.
0.
0.
0.
0.
0.
0.
0.
-0.002
-0.002
-0.005
-0.005
-0.006
-0.007
-0.007
-0.007
-0.006
-0.005
-0.005
-0.005
-0.004
-0.002
0.
0.
0.
0.
0.
0.
0.
0.
0.
0.
0.
0.
0.
0.
0.
0.
0.
0.
0.
0.
0.
0.
0.
0.
0.
0.
0.
0.
0.
0.
0.
0.
0.
0.
0.
0.
-0.003
-0.004
-0.008
-0.013
-0.022
-0.031
-0.040
-0.043
-0.041
-0.038
-0.035
-0.032
-0.024
-0.018
-0.013
-0.010
-0.008
-0.005
-0.002
0.
0.
0.
0.
0.
0.
0.
0.
0.
0.
0.
0.
0.
0.
0.
0.
0.
0.
0.
0.
0.
0.
0.
0.
0.
0.
0.
0.
0.
0.
0.
0.
0.
0.
0.
-0.001
-0.005
-0.009
-0.015
-0.035
-0.060
-0.084
-0.101
-0.117
-0.122
-0.112
-0.097
-0.086
-0.073
-0.055
-0.039
-0.025
-0.014
-0.010
-0.005
-0.002
0.
0.
0.
0.
0.
0.
0.
0.
0.
0.
0.
0.
0.
0.
0.
0.
0.
0.
0.
0.
0.
0.
0.
0.
0.
0.
0.
0.
0.
0.
0.
0.
0.
0.
-0.003
-0.008
-0.015
-0.037
-0.075
-0.104
-0.124
-0.114
-0.175
-0.224
-0.227
-0.211
-0.176
-0.153
-0.128
-0.098
-0.061
-0.034
-0.016
-0.010
-0.004
-0.001
0.
0.
0.
0.
0.
0.
0.
0.
0.
0.
0.
0.
0.
0.
0.
0.
0.
0.
0.
0.
0.
0.
0.
0.
0.
0.
0.
0.
0.
0.
0.
0.
0.
-0.005
-0.011
-0.028
-0.066
-0.110
0.090
2.424
6.118
3.233
1.110
-0.111
-0.180
0.193
0.396
-0.086
-0.151
-0.117
-0.067
-0.033
-0.016
-0.007
-0.003
0.
0.
0.
0.
0.
0.
0.
0.
0.
0.
0.
0.
0.
0.
0.
0.
0.
0.
0.
0.
0.
0.
0.
0.
0.
0.
0.
0.
0.
0.
0.
0.
-0.002
-0.007
-0.018
-0.045
-0.099
-0.018
8.801
292.295
688.189
124.178
69.167
5.808
3.213
68.199
132.896
7.616
-0.044
-0.155
-0.104
-0.054
-0.021
-0.011
-0.004
-0.001
0.
0.
0.
0.
0.
0.
0.
0.
0.
0.
0.
0.
0.
0.
0.
0.
0.
0.
0.
0.
0.
0.
0.
0.
0.
0.
0.
0.
0.
0.
-0.002
-0.004
-0.011
-0.028
-0.067
-0.135
0.531
135.578
100063.500
101232.922
2499.580
1370.117
60.854
31.422
13823.006
95601.289
157.793
1.242
-0.137
-0.141
-0.075
-0.031
-0.011
-0.005
-0.001
0.
0.
0.
0.
0.
0.
0.
0.
0.
0.
0.
0.
0.
0.
0.
0.
0.
0.
0.
0.
0.
0.
0.
0.
0.
0.
0.
0.
0.
-0.002
-0.003
-0.008
-0.022
-0.040
-0.090
-0.175
0.403
112.552
100078.742
142481.188
100816.156
1111.522
89.936
26.632
4069.712
18733.275
96.680
3.226
-0.020
-0.180
-0.097
-0.039
-0.014
-0.008
-0.003
0.
0.
0.
0.
0.
0.
0.
0.
0.
0.
0.
0.
0.
0.
0.
0.
0.
0.
0.
0.
0.
0.
0.
0.
0.
0.
0.
0.
-0.002
-0.003
-0.007
-0.017
-0.034
-0.062
-0.115
-0.217
-0.209
6.951
205.522
4846.903
19707.305
213.833
31.951
20.759
31.806
42.396
18.472
5.463
0.051
-0.204
-0.118
-0.048
-0.022
-0.012
-0.007
-0.003
-0.002
-0.002
0.
0.
0.
0.
0.
0.
0.
0.
0.
0.
0.
0.
0.
0.
0.
0.
0.
0.
0.
0.
0.
0.
0.
0.
0.
-0.002
-0.005
-0.016
-0.027
-0.053
-0.085
-0.143
-0.252
-0.370
0.735
39.492
221.536
70.386
24.904
352.871
2311.225
185.853
102.861
2397.069
247.781
2.321
-0.210
-0.134
-0.063
-0.036
-0.021
-0.014
-0.011
-0.007
-0.003
-0.002
0.
0.
0.
0.
0.
0.
0.
0.
0.
0.
0.
0.
0.
0.
0.
0.
0.
0.
0.
0.
0.
0.
0.
-0.002
-0.003
-0.010
-0.022
-0.045
-0.069
-0.074
0.027
-0.078
-0.229
0.203
16.144
73.258
45.210
4476.470
47312.246
100280.000
6776.798
249.022
18681.293
889.282
4.194
-0.211
-0.153
-0.087
-0.060
-0.049
-0.035
-0.026
-0.017
-0.009
-0.005
-0.002
0.
0.
0.
0.
0.
0.
0.
0.
0.
0.
0.
0.
0.
0.
0.
0.
0.
0.
0.
0.
0.
0.
-0.002
-0.003
-0.012
-0.030
-0.058
-0.062
0.773
5.210
4.786
4.359
8.337
4.133
11.106
212.774
100196.727
105533.844
101392.594
1595.599
19.981
117.957
27.394
0.495
-0.256
-0.197
-0.133
-0.100
-0.082
-0.066
-0.053
-0.035
-0.020
-0.011
-0.005
-0.002
0.
0.
0.
0.
0.
0.
0.
0.
0.
0.
0.
0.
0.
0.
0.
0.
0.
0.
0.
0.
0.
-0.002
-0.006
-0.014
-0.037
-0.071
0.015
3.853
38.385
46.492
50.278
100.139
43.540
102.107
292.737
8167.140
22792.459
312.875
18.478
2.638
9.715
4.051
-0.048
-0.336
-0.287
-0.211
-0.027
0.196
0.042
-0.071
-0.058
-0.036
-0.018
-0.009
-0.002
0.
0.
0.
0.
0.
0.
0.
0.
0.
0.
0.
0.
0.
0.
0.
0.
0.
0.
0.
0.
0.
0.000
-0.005
-0.014
-0.043
-0.085
-0.039
2.873
67.718
3025.838
2822.663
121.947
198.220
113.595
806.692
930.970
117.397
10.040
0.009
0.824
4.491
2.771
1.192
-0.003
-0.328
0.222
10.761
45.661
12.059
0.475
-0.078
-0.056
-0.028
-0.012
-0.005
0.
0.
0.
0.
0.
0.
0.
0.
0.
0.
0.
0.
0.
0.
0.
0.
0.
0.
0.
0.
0.
0.000
-0.005
-0.018
-0.045
-0.095
-0.124
1.649
335.280
100021.727
100029.109
269.841
54.015
30.860
866.590
2887.594
47.358
0.176
-0.498
0.422
9.262
124.824
334.122
27.121
1.369
6.706
880.569
31596.328
1094.874
7.517
-0.030
-0.072
-0.037
-0.016
-0.008
0.
0.
0.
0.
0.
0.
0.
0.
0.
0.
0.
0.
0.
0.
0.
0.
0.
0.
0.
0.
0.
0.001
-0.008
-0.019
-0.043
-0.094
-0.146
0.489
61.213
6198.683
5239.452
52.032
4.435
11.129
71.543
151.060
7.649
-0.402
0.081
19.760
476.035
47360.266
100112.102
1414.529
32.022
28.844
4449.984
100028.242
6203.753
16.071
0.008
-0.089
-0.044
-0.019
-0.009
0.
0.
0.
0.
0.
0.
0.
0.
0.
0.
0.
0.
0.
0.
0.
0.
0.
0.
0.
0.
-0.002
-0.002
-0.008
-0.022
-0.043
-0.084
-0.142
-0.144
1.613
16.445
15.511
3.639
186.139
4823.274
623.081
12.499
0.247
-0.462
8.006
1370.690
11523.474
70777.219
116436.234
2776.224
247.224
334.277
156.881
1529.015
180.792
4.107
-0.080
-0.096
-0.047
-0.020
-0.009
-0.002
0.
0.
0.
0.
0.
0.
0.
0.
0.
0.
0.
0.
0.
0.
0.
0.
0.
0.
0.
-0.002
-0.004
-0.007
-0.023
-0.041
-0.073
-0.125
-0.181
-0.224
-0.206
-0.129
19.517
7103.264
100357.828
87137.977
106.892
2.200
0.517
18.995
12525.800
100270.008
1289.940
27955.484
21464.834
376.266
918.090
19.357
127.416
57.186
2.645
-0.087
-0.094
-0.045
-0.018
-0.008
-0.002
0.
0.
0.
0.
0.
0.
0.
0.
0.
0.
0.
0.
0.
0.
0.
0.
0.
0.
-0.002
-0.004
-0.007
-0.012
-0.023
-0.043
-0.065
-0.100
-0.153
-0.217
-0.309
0.017
76.764
49471.945
125979.078
10524.344
294.280
7.780
446.584
269.381
10472.199
4367.782
130.259
100931.961
117760.016
402.292
39.220
9.410
29.097
15.663
0.889
-0.120
-0.083
-0.040
-0.016
-0.007
-0.002
0.
0.
0.
0.
0.
0.
0.
0.
0.
0.
0.
0.
0.
0.
0.
0.
0.
0.
-0.002
-0.006
-0.008
-0.014
-0.024
-0.038
-0.058
-0.082
-0.120
-0.181
-0.282
-0.192
19.993
5148.667
53410.578
360.101
44.895
82.979
39593.863
34026.047
75544.070
79546.375
122.270
810.133
6843.174
7270.523
42455.398
365.626
8.625
0.641
-0.118
-0.128
-0.072
-0.033
-0.013
-0.003
0.
0.
0.
0.
0.
0.
0.
0.
0.
0.
0.
0.
0.
0.
0.
0.
0.
0.
0.
-0.002
-0.005
-0.010
-0.013
-0.019
-0.034
-0.048
-0.073
-0.106
-0.167
-0.269
-0.343
0.645
52.348
134.917
10.758
1.962
300.530
102759.445
200147.766
110533.602
11943.784
80.445
690.333
100223.188
200069.547
104548.914
16350.833
148.966
1.106
-0.184
-0.118
-0.058
-0.026
-0.010
-0.002
0.
0.
0.
0.
0.
0.
0.
0.
0.
0.
0.
0.
0.
0.
0.
0.
0.
0.
0.
-0.002
-0.005
-0.007
-0.010
-0.016
-0.030
-0.047
-0.077
-0.122
-0.176
-0.236
-0.249
-0.156
1.286
4.995
1.123
0.533
46.680
786.803
59478.234
131680.672
412.970
30.565
137.154
7565.463
5122.636
23990.457
47044.070
241.024
1.452
-0.173
-0.101
-0.045
-0.018
-0.004
0.000
0.001
0.
0.
0.
0.
0.
0.
0.
0.
0.
0.
0.
0.
0.
0.
0.
0.
0.
0.
0.
-0.001
-0.002
-0.005
-0.013
-0.028
-0.053
-0.098
-0.150
-0.126
0.478
2.015
2.949
0.813
-0.137
-0.400
2.244
157.690
100158.641
122340.328
101085.055
359.151
16.928
84.643
194.667
161.676
426.018
257.051
15.622
0.096
-0.170
-0.092
-0.038
-0.011
-0.003
0.002
0.002
0.001
0.
0.
0.
0.
0.
0.
0.
0.
0.
0.
0.
0.
0.
0.
0.
0.
0.
0.
-0.001
0.000
-0.002
-0.011
-0.031
-0.071
-0.134
-0.161
0.822
22.029
79.023
21.365
3.697
0.219
-0.330
2.779
211.583
100821.367
100151.547
759.813
86.365
69.269
89.402
110.852
24.124
55.219
37.347
2.030
-0.249
-0.174
-0.077
-0.031
-0.010
0.000
0.002
0.002
0.002
0.
0.
0.
0.
0.
0.
0.
0.
0.
0.
0.
0.
0.
0.
0.
0.
0.
0.001
0.004
0.001
0.002
-0.011
-0.045
-0.090
-0.143
-0.102
5.648
1152.498
38996.539
369.124
4.055
0.381
-0.396
0.403
25.962
236.358
281.466
490.079
58215.387
23204.086
113.061
74.594
1263.705
40022.801
43417.180
62.872
0.001
-0.172
-0.081
-0.029
-0.007
-0.001
0.002
0.002
0.002
0.
0.
0.
0.
0.
0.
0.
0.
0.
0.
0.
0.
0.
0.
0.
0.
0.
0.002
0.004
0.005
0.000
-0.017
-0.054
-0.088
0.166
0.964
5.301
1228.617
48434.410
384.282
2.015
-0.161
-0.491
-0.528
1.180
35.152
261.644
16716.797
176087.906
42978.188
97.785
4789.827
120358.039
200130.391
100198.008
140.929
0.140
-0.172
-0.086
-0.032
-0.007
0.000
0.003
0.002
0.002
0.
0.
0.
0.
0.
0.
0.
0.
0.
0.
0.
0.
0.
0.
0.
0.
0.
0.002
0.005
0.005
0.000
-0.021
-0.058
-0.058
0.546
2.111
1.503
16.367
67.363
8.880
1.455
3.826
1.849
0.350
8.166
2339.939
100371.906
107581.180
138520.594
1050.843
395.498
170517.656
105947.625
6410.589
363.102
7.725
-0.246
-0.192
-0.097
-0.046
-0.012
-0.002
0.001
0.003
0.001
0.
0.
0.
0.
0.
0.
0.
0.
0.
0.
0.
0.
0.
0.
0.
0.
0.
0.002
0.004
0.004
0.000
-0.020
-0.055
-0.065
0.325
2.442
3.651
0.735
0.028
0.150
13.296
52.800
31.927
11.365
14.911
3326.739
100861.773
109025.813
100251.078
302.426
247.113
2652.707
3998.981
101.820
3.726
-0.355
-0.390
-0.237
-0.130
-0.065
-0.024
-0.007
0.001
0.003
0.001
0.
0.
0.
0.
0.
0.
0.
0.
0.
0.
0.
0.
0.
0.
0.
0.
0.
0.002
0.004
0.005
0.000
-0.013
-0.049
-0.070
0.058
1.282
2.099
0.348
-0.275
-0.050
7.949
32.180
54.890
22.945
107.463
5253.288
4211.963
779.239
456.734
98.798
167.670
404.503
106.885
10.245
0.342
-0.510
-0.430
-0.298
-0.194
-0.109
-0.048
-0.019
-0.005
0.
0.001
0.001
0.
0.
0.
0.
0.
0.
0.
0.
0.
0.
0.
0.
0.
0.
0.
0.
0.003
0.004
0.004
0.002
-0.009
-0.031
-0.060
-0.071
0.032
0.093
-0.120
-0.254
-0.290
0.202
2.273
6.762
6.277
626.822
100099.852
51927.617
97.352
10.553
23.722
114.627
677.319
184.995
45.983
6.143
0.906
-0.093
-0.220
-0.237
-0.157
-0.086
-0.035
-0.009
-0.001
0.002
0.001
0.
0.
0.
0.
0.
0.
0.
0.
0.
0.
0.
0.
0.
0.
0.
0.001
0.001
0.002
0.003
0.002
-0.004
-0.018
-0.041
-0.064
-0.095
-0.124
-0.156
-0.213
-0.272
-0.288
-0.229
-0.097
1.791
127.413
3613.651
1257.656
20.488
2.209
34.308
71.312
44.266
71.718
67.996
76.502
32.073
8.722
2.655
0.208
-0.151
-0.114
-0.054
-0.017
-0.003
0.001
0.001
0.
0.
0.
0.
0.
0.
0.
0.
0.
0.
0.
0.
0.
0.
0.
0.001
0.001
0.002
0.003
0.003
-0.002
-0.009
-0.027
-0.046
-0.078
-0.113
-0.138
-0.174
-0.222
-0.258
-0.282
-0.314
0.265
22.220
206.573
75.280
2.723
1.656
28.892
24.181
10.858
20.941
123.116
4130.426
1374.288
410.729
33.319
4.322
0.356
-0.124
-0.066
-0.021
-0.003
0.001
0.001
0.
0.
0.
0.
0.
0.
0.
0.
0.
0.
0.
0.
0.
0.
0.
0.001
0.001
0.001
0.003
0.002
-0.002
-0.011
-0.026
-0.047
-0.075
-0.100
-0.124
-0.151
-0.186
-0.216
-0.246
-0.284
-0.255
0.795
4.302
1.991
-0.370
-0.398
1.859
29.796
2614.459
1576.382
136.586
5275.844
4328.300
5265.586
86.485
8.111
0.864
-0.113
-0.073
-0.024
-0.002
0.001
0.001
0.
0.
0.
0.
0.
0.
0.
0.
0.
0.
0.
0.
0.
0.
0.
0.001
0.001
0.002
0.001
0.001
-0.007
-0.018
-0.037
-0.063
-0.097
-0.126
-0.148
-0.166
-0.178
-0.192
-0.207
-0.240
-0.263
-0.273
-0.293
-0.409
-0.403
1.109
9.411
174.436
100143.203
100360.523
108.667
81.968
260.917
313.994
17.085
1.304
-0.005
-0.137
-0.072
-0.021
-0.005
0.002
0.001
0.
0.
0.
0.
0.
0.
0.
0.
0.
0.
0.
0.
0.
0.
0.
0.
0.001
0.001
0.001
-0.006
-0.015
-0.028
-0.055
-0.098
-0.150
-0.182
-0.199
-0.207
-0.202
-0.187
-0.191
-0.211
-0.224
-0.260
-0.334
-0.206
10.513
137.257
673.459
495.469
1604.607
2241.618
110.897
1735.012
2862.745
32.771
0.435
-0.340
-0.260
-0.144
-0.067
-0.023
-0.003
0.002
0.001
0.
0.
0.
0.
0.
0.
0.
0.
0.
0.
0.
0.
0.
0.
0.
0.
0.
0.001
0.001
-0.011
-0.022
-0.043
-0.086
-0.149
-0.188
-0.192
-0.198
-0.238
-0.235
-0.210
-0.192
-0.205
-0.217
-0.246
-0.312
1.354
482.103
101392.039
104353.625
48076.320
220.148
88.808
156.791
101722.188
101097.305
305.777
0.811
-0.372
-0.290
-0.164
-0.073
-0.028
-0.007
0.001
0.001
0.
0.
0.
0.
0.
0.
0.
0.
0.
0.
0.
0.
0.
0.
0.
0.
0.
-0.001
-0.003
-0.016
-0.030
-0.064
-0.127
-0.173
-0.002
1.062
1.618
0.302
-0.226
-0.235
-0.213
-0.211
-0.224
-0.257
-0.329
1.228
415.940
102007.125
104065.555
196549.734
21422.404
68.192
96.463
7492.857
9302.953
102.712
3.830
-0.006
-0.292
-0.195
-0.098
-0.040
-0.012
-0.002
0.001
0.
0.
0.
0.
0.
0.
0.
0.
0.
0.
0.
0.
0.
0.
0.
0.
0.
-0.001
-0.006
-0.018
-0.040
-0.086
-0.154
-0.001
4.960
57.020
184.374
31.865
0.754
-0.271
-0.254
-0.245
-0.261
-0.302
-0.398
-0.326
8.700
127.369
2451.133
101903.469
26748.027
4494.881
6423.769
214.187
1081.021
163.282
9.510
1.688
-0.148
-0.232
-0.138
-0.058
-0.020
-0.007
0.001
0.
0.
0.
0.
0.
0.
0.
0.
0.
0.
0.
0.
0.
0.
0.
0.
0.
-0.001
-0.007
-0.021
-0.045
-0.098
-0.158
0.750
47.020
5151.866
100108.156
3479.623
10.769
-0.249
-0.325
-0.315
-0.343
-0.400
-0.511
-0.544
7.685
1379.466
12138.160
4916.422
295.656
60526.141
100175.844
150.863
131.409
50.124
29.350
14.167
1.315
-0.229
-0.175
-0.082
-0.028
-0.008
0.000
0.
0.
0.
0.
0.
0.
0.
0.
0.
0.
0.
0.
0.
0.
0.
0.
0.
-0.001
-0.008
-0.020
-0.042
-0.100
-0.157
1.256
113.623
24619.447
109600.148
9613.860
17.119
-0.271
-0.406
-0.417
-0.443
-0.459
-0.196
0.088
32.793
100145.188
146864.875
39376.016
142.876
218.629
295.619
65.048
252.715
249.381
973.773
1113.015
30.038
0.193
-0.207
-0.104
-0.036
-0.009
-0.002
0.001
0.
0.
0.
0.
0.
0.
0.
0.
0.
0.
0.
0.
0.
0.
0.
0.
-0.001
-0.006
-0.017
-0.036
-0.090
-0.153
1.594
411.254
100158.375
101318.883
575.609
9.733
-0.345
-0.509
-0.499
-0.307
3.085
44.304
74.016
69.837
802.712
4347.937
802.772
47.916
10.044
14.381
671.234
12058.940
1335.227
20982.582
18414.982
153.292
2.026
-0.192
-0.119
-0.043
-0.012
-0.002
0.000
0.
0.
0.
0.
0.
0.
0.
0.
0.
0.
0.
0.
0.
0.
0.
0.
-0.001
-0.005
-0.011
-0.027
-0.072
-0.144
0.402
54.463
4826.812
4501.333
85.283
2.721
-0.464
-0.603
-0.331
7.982
100.670
13069.083
52481.941
51697.195
2644.500
2091.108
975.811
26.015
11.336
18.238
4840.434
105736.797
105163.273
115327.422
125870.633
9520.067
26.938
-0.054
-0.117
-0.045
-0.016
-0.002
0.000
0.
0.
0.
0.
0.
0.
0.
0.
0.
0.
0.
0.
0.
0.
0.
0.
0.
0.000
-0.007
-0.021
-0.051
-0.120
-0.175
1.102
11.620
14.070
4.988
1.605
-0.437
-0.106
0.759
18.546
750.424
178217.953
107749.242
115723.656
30180.514
580.836
246.681
15.238
9.384
12.334
217.402
8601.391
100326.086
35994.008
105970.000
75905.602
48.793
-0.003
-0.115
-0.046
-0.016
-0.005
0.000
0.
0.
0.
0.
0.
0.
0.
0.
0.
0.
0.
0.
0.
0.
0.
0.
0.
0.001
-0.003
-0.011
-0.041
-0.101
-0.195
-0.293
-0.214
-0.006
0.824
0.855
3.235
21.106
34.636
10.815
202.509
5414.511
2564.086
6666.991
6899.876
89.653
15.470
2.905
1.746
10.020
15.799
83.314
581.507
136.425
433.925
160.457
3.694
-0.174
-0.121
-0.046
-0.016
-0.007
-0.002
0.
0.
0.
0.
0.
0.
0.
0.
0.
0.
0.
0.
0.
0.
0.
0.
0.
0.001
0.003
-0.006
-0.034
-0.085
-0.173
-0.058
1.406
2.121
4.550
42.314
820.452
508.158
374.709
38.842
9.905
42.057
104.318
84.565
47.641
13.884
7.674
0.199
-0.484
1.135
20.121
94.542
15.680
7.653
18.819
15.556
2.051
-0.109
-0.112
-0.046
-0.016
-0.006
-0.002
0.
0.
0.
0.
0.
0.
0.
0.
0.
0.
0.
0.
0.
0.
0.
0.
0.
0.002
0.002
-0.005
-0.027
-0.081
-0.163
0.217
3.453
6.509
140.135
5145.209
101550.688
91238.383
262.759
64.308
5.293
3.967
39.151
667.434
407.579
12.240
0.527
-0.635
-0.798
0.390
15.062
38.301
33.491
638.516
1932.325
559.067
29.799
0.438
-0.101
-0.049
-0.016
-0.006
-0.002
0.
0.
0.
0.
0.
0.
0.
0.
0.
0.
0.
0.
0.
0.
0.
0.
0.
0.002
0.003
-0.007
-0.029
-0.078
-0.164
-0.223
0.218
24.506
7043.230
119089.703
163930.313
12870.024
6099.800
2332.214
30.563
262.675
6424.476
100945.227
70387.688
104.886
1.246
3.539
0.743
12.079
420.640
1072.106
638.755
100309.930
100342.813
1912.924
44.142
0.600
-0.097
-0.044
-0.015
-0.006
-0.002
0.
0.
0.
0.
0.
0.
0.
0.
0.
0.
0.
0.
0.
0.
0.
0.
0.
0.002
0.001
-0.009
-0.028
-0.071
-0.163
-0.285
-0.177
57.283
100242.344
116349.289
2730.859
669.122
108327.891
103267.219
895.168
18652.574
101080.852
108084.320
8074.828
50.366
80.103
1329.794
114.289
31.344
2497.584
109225.844
13180.008
8971.714
46865.641
321.578
5.943
0.002
-0.091
-0.038
-0.012
-0.006
-0.001
0.
0.
0.
0.
0.
0.
0.
0.
0.
0.
0.
0.
0.
0.
0.
0.
0.
0.001
-0.001
-0.012
-0.029
-0.071
-0.150
-0.295
-0.384
5.346
385.205
846.914
56.972
1722.402
6714.385
104753.211
115508.586
25885.799
45545.910
3753.385
53.479
20.173
822.515
85231.867
1137.872
315.903
34107.328
105055.227
78344.555
92.682
52.310
6.337
0.071
-0.141
-0.078
-0.030
-0.008
-0.002
-0.001
0.
0.
0.
0.
0.
0.
0.
0.
0.
0.
0.
0.
0.
0.
0.
0.
0.
-0.001
-0.001
-0.011
-0.030
-0.076
-0.155
-0.258
-0.280
1.133
27.749
268.723
592.692
200122.500
22135.406
25896.861
103259.734
6895.282
89.942
27.832
22.442
488.037
8078.371
1832.332
200.535
53378.512
104639.023
108652.297
722.296
22.326
0.260
-0.255
-0.215
-0.124
-0.054
-0.019
-0.005
-0.001
0.001
0.
0.
0.
0.
0.
0.
0.
0.
0.
0.
0.
0.
0.
0.
0.
0.
0.
0.000
-0.003
-0.009
-0.035
-0.086
-0.141
-0.017
2.731
60.857
1179.674
100459.961
110163.992
116475.617
52134.699
3638.455
526.897
85.412
12.838
437.401
1212.316
4833.668
200143.656
6741.259
34682.719
6621.257
55992.094
101452.922
7116.522
109.673
0.434
-0.280
-0.168
-0.081
-0.030
-0.009
-0.001
0.001
0.001
0.
0.
0.
0.
0.
0.
0.
0.
0.
0.
0.
0.
0.
0.
0.
0.
0.
-0.001
-0.002
-0.012
-0.042
-0.091
0.032
2.770
23.286
2568.326
100682.188
105137.211
106839.359
100351.828
289.193
75.929
31.329
26.370
35.772
1193.154
3877.841
1974.475
3502.063
1080.725
200213.188
41695.859
25166.207
2840.519
381.830
21.112
0.006
-0.193
-0.102
-0.043
-0.016
-0.002
0.000
0.002
0.001
0.
0.
0.
0.
0.
0.
0.
0.
0.
0.
0.
0.
0.
0.
0.
0.
0.
0.001
-0.001
-0.013
-0.044
-0.087
0.456
11.979
56.576
1620.351
100027.797
2539.655
1170.882
446.816
43.365
335.774
7813.423
1649.919
593.942
77.483
147.356
245.866
71.214
46.036
468.617
5822.867
100728.930
5278.026
17.628
0.369
-0.195
-0.124
-0.059
-0.022
-0.003
0.001
0.002
0.001
0.
0.
0.
0.
0.
0.
0.
0.
0.
0.
0.
0.
0.
0.
0.
0.
0.
0.001
0.001
-0.001
-0.012
-0.043
-0.081
0.295
9.571
113.519
301.422
139.142
33.081
8.226
255.879
4560.233
2951.264
200108.891
20207.928
986.345
23.568
11.109
13.622
8.998
193.280
2035.545
3088.363
100181.414
2741.336
10.290
-0.139
-0.151
-0.072
-0.028
-0.011
0.002
0.002
0.002
0.001
0.
0.
0.
0.
0.
0.
0.
0.
0.
0.
0.
0.
0.
0.
0.
0.
0.
0.001
0.001
0.001
-0.008
-0.034
-0.069
0.059
6.454
308.027
1945.602
6.769
0.105
3.144
1102.897
104170.594
677.440
15319.040
1582.780
46.105
2.564
1.265
10.369
28.042
908.498
103560.672
1122.713
304.154
36.764
0.923
-0.165
-0.097
-0.038
-0.015
-0.004
0.001
0.002
0.001
0.
0.
0.
0.
0.
0.
0.
0.
0.
0.
0.
0.
0.
0.
0.
0.
0.
0.
0.001
0.002
0.003
-0.004
-0.020
-0.056
-0.054
0.795
6.169
7.328
0.239
-0.274
0.184
17.065
98.867
17.892
31.622
13.207
0.857
-0.394
0.553
11.216
27.939
28.531
286.259
103.254
10.085
0.887
-0.134
-0.115
-0.056
-0.021
-0.009
-0.002
0.002
0.
0.
0.
0.
0.
0.
0.
0.
0.
0.
0.
0.
0.
0.
0.
0.
0.
0.
0.
0.
0.001
0.001
0.003
0.003
-0.008
-0.030
-0.054
-0.058
-0.002
-0.044
-0.129
-0.164
-0.169
-0.019
0.233
-0.042
-0.063
-0.225
-0.398
-0.287
3.680
31.100
25.958
6.289
2.819
1.370
0.022
-0.162
-0.125
-0.071
-0.030
-0.012
-0.005
-0.001
0.
0.
0.
0.
0.
0.
0.
0.
0.
0.
0.
0.
0.
0.
0.
0.
0.
0.
0.
0.
0.
0.
0.002
0.002
0.004
0.001
-0.008
-0.025
-0.041
-0.051
-0.054
-0.061
-0.068
-0.093
-0.126
-0.170
-0.213
-0.247
-0.275
-0.293
0.014
10.706
119.164
63.135
4.214
-0.013
-0.229
-0.186
-0.124
-0.071
-0.037
-0.015
-0.005
-0.003
0.
0.
0.
0.
0.
0.
0.
0.
0.
0.
0.
0.
0.
0.
0.
0.
0.
0.
0.
0.
0.
0.
0.
0.001
0.002
0.004
0.005
0.004
-0.003
-0.009
-0.012
-0.015
-0.017
-0.024
-0.041
-0.070
-0.100
-0.131
-0.157
-0.178
-0.186
-0.075
2.881
20.720
12.803
0.962
-0.137
-0.143
-0.098
-0.056
-0.030
-0.016
-0.005
-0.004
0.000
0.
0.
0.
0.
0.
0.
0.
0.
0.
0.
0.
0.
0.
0.
0.
0.
0.
0.
0.
0.
0.
0.
0.
0.
0.002
0.003
0.005
0.005
0.005
0.005
0.005
0.001
0.001
-0.004
-0.016
-0.035
-0.059
-0.084
-0.103
-0.116
-0.126
-0.120
0.054
0.631
0.419
-0.035
-0.093
-0.074
-0.042
-0.024
-0.013
-0.005
-0.003
-0.001
0.
0.
0.
0.
0.
0.
0.
0.
0.
0.
0.
0.
0.
0.
0.
0.
0.
0.
0.
0.
0.
0.
0.
0.
0.
0.
0.002
0.002
0.004
0.005
0.006
0.006
0.008
0.004
-0.001
-0.008
-0.021
-0.039
-0.059
-0.071
-0.078
-0.084
-0.084
-0.078
-0.065
-0.068
-0.063
-0.052
-0.034
-0.019
-0.011
-0.005
-0.001
0.
0.
0.
0.
0.
0.
0.
0.
0.
0.
0.
0.
0.
0.
0.
0.
0.
0.
0.
0.
0.
0.
0.
0.
0.
0.
0.
0.
0.
0.001
0.002
0.002
0.004
0.004
0.004
0.002
0.000
-0.009
-0.016
-0.024
-0.037
-0.043
-0.047
-0.047
-0.047
-0.047
-0.045
-0.041
-0.033
-0.023
-0.013
-0.007
-0.004
0.
0.
0.
0.
0.
0.
0.
0.
0.
0.
0.
0.
0.
0.
0.
0.
0.
0.
0.
0.
0.
0.
0.
0.
0.
0.
0.
0.
0.
0.
0.
0.
0.
0.
0.
0.
0.
-0.002
-0.003
-0.008
-0.011
-0.016
-0.020
-0.025
-0.027
-0.028
-0.026
-0.025
-0.024
-0.018
-0.013
-0.010
-0.006
-0.004
-0.003
0.
0.
0.
0.
0.
0.
0.
0.
0.
0.
0.
0.
0.
0.
0.
0.
0.
0.
0.
0.
0.
0.
0.
0.
0.
0.
0.
0.
0.
0.
0.
0.
0.
0.
0.
0.
0.
0.
-0.002
-0.003
-0.006
-0.009
-0.012
-0.013
-0.014
-0.013
-0.012
-0.011
-0.009
-0.007
-0.006
-0.005
-0.004
-0.002
0.
0.
0.
0.
0.
0.
0.
0.
0.
0.
0.
0.
0.
0.
0.
0.
0.
0.
0.
0.
0.
0.
0.
0.
0.
0.
0.
0.
0.
0.
0.
0.
0.
0.
0.
-0.002
-0.002
-0.005
-0.012
-0.021
-0.030
-0.040
-0.045
-0.048
-0.051
-0.047
-0.041
-0.033
-0.026
-0.021
-0.016
-0.010
-0.006
-0.002
-0.001
0.
0.
0.
0.
0.
0.
0.
0.
0.
0.
0.
0.
0.
0.
0.
0.
0.
0.
0.
0.
0.
0.
0.
0.
0.
0.
0.
0.
0.
0.
0.
0.
0.
0.
0.
-0.003
-0.007
-0.016
-0.032
-0.054
-0.081
-0.107
-0.129
-0.140
-0.134
-0.123
-0.115
-0.103
-0.080
-0.059
-0.040
-0.023
-0.012
-0.007
-0.003
-0.001
0.
0.
0.
0.
0.
0.
0.
0.
0.
0.
0.
0.
0.
0.
0.
0.
0.
0.
0.
0.
0.
0.
0.
0.
0.
0.
0.
0.
0.
0.
0.
0.
0.
-0.002
-0.006
-0.015
-0.034
-0.071
-0.111
-0.157
-0.197
-0.214
-0.209
-0.200
-0.177
-0.199
-0.195
-0.172
-0.134
-0.091
-0.055
-0.027
-0.013
-0.005
-0.001
0.
0.
0.
0.
0.
0.
0.
0.
0.
0.
0.
0.
0.
0.
0.
0.
0.
0.
0.
0.
0.
0.
0.
0.
0.
0.
0.
0.
0.
0.
0.
0.
0.
-0.002
-0.013
-0.027
-0.065
-0.120
-0.120
0.276
0.694
9.502
18.333
3.100
3.434
1.318
0.962
0.055
-0.147
-0.133
-0.095
-0.051
-0.023
-0.010
-0.004
-0.001
0.
0.
0.
0.
0.
0.
0.
0.
0.
0.
0.
0.
0.
0.
0.
0.
0.
0.
0.
0.
0.
0.
0.
0.
0.
0.
0.
0.
0.
0.
0.
-0.001
-0.008
-0.019
-0.049
-0.106
-0.142
1.836
31.260
57.368
8144.090
100714.586
120.530
135.529
142.104
272.247
20.075
1.913
0.315
-0.099
-0.075
-0.034
-0.014
-0.005
-0.002
0.
0.
0.
0.
0.
0.
0.
0.
0.
0.
0.
0.
0.
0.
0.
0.
0.
0.
0.
0.
0.
0.
0.
0.
0.
0.
0.
0.
0.
0.
-0.002
-0.004
-0.013
-0.033
-0.072
-0.153
-0.002
18.756
1193.555
3506.522
102568.234
103645.352
7638.119
655.024
45047.027
119669.992
672.901
35.565
3.507
-0.001
-0.098
-0.049
-0.017
-0.007
-0.002
0.
0.
0.
0.
0.
0.
0.
0.
0.
0.
0.
0.
0.
0.
0.
0.
0.
0.
0.
0.
0.
0.
0.
0.
0.
0.
0.
0.
0.
-0.002
-0.003
-0.010
-0.024
-0.049
-0.102
-0.204
-0.051
18.615
1184.852
103892.000
113989.969
110857.859
100659.320
741.004
14763.730
156995.484
3056.139
391.277
7.939
-0.009
-0.123
-0.057
-0.023
-0.008
-0.004
0.
0.
0.
0.
0.
0.
0.
0.
0.
0.
0.
0.
0.
0.
0.
0.
0.
0.
0.
0.
0.
0.
0.
0.
0.
0.
0.
0.
-0.002
-0.004
-0.008
-0.021
-0.039
-0.076
-0.136
-0.258
-0.260
11.267
2454.420
111754.914
77192.938
1226.552
32178.230
566.288
117.730
446.173
863.950
192.761
4.818
-0.164
-0.156
-0.071
-0.030
-0.013
-0.009
-0.005
-0.002
-0.002
0.
0.
0.
0.
0.
0.
0.
0.
0.
0.
0.
0.
0.
0.
0.
0.
0.
0.
0.
0.
0.
0.
0.
0.
0.
-0.003
-0.007
-0.017
-0.033
-0.059
-0.097
-0.153
-0.286
-0.354
10.757
5185.775
108771.961
2096.147
97.760
790.656
134.350
20.818
735.494
101746.406
2748.756
9.176
-0.211
-0.182
-0.084
-0.043
-0.028
-0.017
-0.012
-0.007
-0.005
-0.002
0.
0.
0.
0.
0.
0.
0.
0.
0.
0.
0.
0.
0.
0.
0.
0.
0.
0.
0.
0.
0.
0.
0.
-0.002
-0.003
-0.010
-0.025
-0.047
-0.067
0.328
2.203
1.783
0.962
6.568
1229.040
54116.297
465.814
361.754
893.321
1887.065
136.840
2738.458
106211.031
20974.615
16.722
-0.205
-0.206
-0.112
-0.075
-0.056
-0.040
-0.029
-0.020
-0.010
-0.006
-0.002
0.
0.
0.
0.
0.
0.
0.
0.
0.
0.
0.
0.
0.
0.
0.
0.
0.
0.
0.
0.
0.
0.
-0.002
-0.004
-0.014
-0.036
-0.062
0.254
16.656
311.321
215.587
110.043
409.585
75.724
1485.213
431.289
19553.434
70130.461
966.515
64.234
116.177
1115.448
182.061
3.906
-0.293
-0.264
-0.180
-0.131
-0.103
-0.077
-0.062
-0.040
-0.024
-0.011
-0.005
-0.002
0.
0.
0.
0.
0.
0.
0.
0.
0.
0.
0.
0.
0.
0.
0.
0.
0.
0.
0.
0.
0.
-0.001
-0.006
-0.017
-0.044
-0.078
1.275
173.330
34834.813
14081.020
6429.196
100138.867
3387.972
100589.453
51963.438
132005.109
100800.313
987.531
8.839
203.283
5249.216
662.975
7.682
-0.327
-0.358
-0.266
-0.045
0.237
0.053
-0.084
-0.069
-0.041
-0.021
-0.010
-0.002
0.
0.
0.
0.
0.
0.
0.
0.
0.
0.
0.
0.
0.
0.
0.
0.
0.
0.
0.
0.
0.
0.
-0.006
-0.022
-0.055
-0.103
0.713
74.230
4958.844
43962.652
101324.992
36952.727
100626.094
30311.326
104694.961
107510.805
2760.089
60.447
1.689
72.850
1016.873
196.660
4.320
-0.071
-0.231
0.630
14.594
65.372
15.927
0.587
-0.090
-0.064
-0.032
-0.013
-0.007
0.
0.
0.
0.
0.
0.
0.
0.
0.
0.
0.
0.
0.
0.
0.
0.
0.
0.
0.
0.
0.001
-0.003
-0.010
-0.024
-0.061
-0.128
-0.070
4.778
392.669
103225.273
105723.961
737.629
13690.573
1402.122
101502.031
101478.781
682.829
2.915
-0.009
2.246
12.167
18.541
33.848
27.281
14.078
29.566
1624.642
100066.219
2010.161
10.152
-0.030
-0.084
-0.042
-0.019
-0.008
0.
0.
0.
0.
0.
0.
0.
0.
0.
0.
0.
0.
0.
0.
0.
0.
0.
0.
0.
0.
0.001
-0.003
-0.012
-0.028
-0.064
-0.140
-0.192
0.583
66.633
6216.406
5719.967
72.919
85.854
42.632
1346.284
5849.063
61.256
6.330
3.119
0.823
13.122
438.918
2055.560
5029.553
2120.177
1268.389
11988.588
114927.133
15293.805
24.555
0.049
-0.102
-0.051
-0.022
-0.009
-0.002
0.
0.
0.
0.
0.
0.
0.
0.
0.
0.
0.
0.
0.
0.
0.
0.
0.
0.
0.001
-0.002
-0.004
-0.015
-0.034
-0.071
-0.136
-0.198
0.020
1.826
16.650
15.837
7.147
76.130
634.794
499.420
618.069
18.141
7.526
4.024
11.773
50.571
5248.110
102787.672
119954.172
104940.828
104109.063
2747.968
43485.930
1490.353
18.640
0.079
-0.110
-0.058
-0.023
-0.010
-0.002
0.
0.
0.
0.
0.
0.
0.
0.
0.
0.
0.
0.
0.
0.
0.
0.
0.
0.
-0.001
-0.005
-0.009
-0.018
-0.045
-0.080
-0.135
-0.198
-0.203
-0.186
0.080
0.061
5.469
781.496
88118.016
40542.172
6209.085
75.474
2.290
1.392
32.020
78.404
5287.345
103947.016
31239.318
7030.742
40832.617
792.233
100180.492
26095.590
52.055
0.242
-0.108
-0.058
-0.021
-0.009
-0.002
0.
0.
0.
0.
0.
0.
0.
0.
0.
0.
0.
0.
0.
0.
0.
0.
0.
0.
-0.001
-0.007
-0.012
-0.025
-0.052
-0.086
-0.123
-0.188
-0.238
-0.271
-0.143
-0.070
8.235
402.569
49147.777
100977.203
15164.642
37.267
5.463
18.901
3004.044
1431.467
142.718
54792.797
200202.266
2237.744
33.534
115.249
4821.197
1178.241
14.857
0.026
-0.097
-0.050
-0.020
-0.008
-0.002
0.
0.
0.
0.
0.
0.
0.
0.
0.
0.
0.
0.
0.
0.
0.
0.
0.
0.
-0.003
-0.009
-0.016
-0.030
-0.053
-0.078
-0.112
-0.158
-0.218
-0.293
-0.369
-0.271
7.861
726.356
20963.730
18906.965
586.134
11.830
116.795
759.520
101071.555
105071.586
623.934
26454.172
105827.172
13699.370
946.298
198.489
26.925
8.378
0.465
-0.139
-0.085
-0.040
-0.015
-0.004
-0.002
0.
0.
0.
0.
0.
0.
0.
0.
0.
0.
0.
0.
0.
0.
0.
0.
0.
0.
-0.003
-0.008
-0.018
-0.030
-0.055
-0.075
-0.104
-0.145
-0.208
-0.288
-0.394
-0.408
3.782
614.529
39365.594
739.444
10.609
13.966
281.974
35119.363
76587.938
127455.242
4628.702
1355.264
103608.523
103182.156
76159.273
100197.883
501.800
2.165
-0.205
-0.135
-0.068
-0.032
-0.011
-0.001
0.002
0.001
0.
0.
0.
0.
0.
0.
0.
0.
0.
0.
0.
0.
0.
0.
0.
0.
0.
-0.004
-0.009
-0.014
-0.027
-0.050
-0.073
-0.106
-0.155
-0.224
-0.277
-0.195
1.140
4.741
83.966
1226.622
101.437
23.382
418.825
411.012
26961.416
103679.047
1386.258
54174.629
7201.571
113851.461
108181.570
187285.859
100789.641
950.322
2.800
-0.189
-0.122
-0.054
-0.026
-0.004
0.001
0.001
0.002
0.001
0.
0.
0.
0.
0.
0.
0.
0.
0.
0.
0.
0.
0.
0.
0.
0.
-0.004
-0.004
-0.009
-0.021
-0.040
-0.071
-0.121
-0.189
-0.234
0.297
8.186
70.503
359.421
62.201
13.595
7.403
73.312
3710.913
25651.074
44414.648
124184.609
60815.684
2539.472
14124.396
15780.739
24315.207
100484.266
3040.424
40.882
0.360
-0.185
-0.102
-0.043
-0.018
-0.002
0.002
0.003
0.001
0.002
0.001
0.
0.
0.
0.
0.
0.
0.
0.
0.
0.
0.
0.
0.
0.
0.
0.000
-0.001
-0.005
-0.014
-0.035
-0.074
-0.136
-0.204
-0.012
11.479
577.032
4585.109
6393.184
457.541
59.890
20.637
38.777
13795.212
105327.672
28828.918
261.609
77.221
68.858
271.943
382.979
223.640
827.823
71.995
1.814
-0.274
-0.184
-0.083
-0.036
-0.011
0.000
0.003
0.003
0.001
0.002
0.001
0.
0.
0.
0.
0.
0.
0.
0.
0.
0.
0.
0.
0.
0.
0.
0.002
0.001
-0.001
-0.011
-0.034
-0.083
-0.128
0.384
2.841
46.738
10220.850
200074.141
2561.464
308.612
110.922
11.269
11.726
541.110
10461.415
575.028
105.143
43449.121
20715.203
100747.969
11651.904
421.380
315.814
287.361
6.820
-0.239
-0.180
-0.081
-0.033
-0.007
0.002
0.003
0.003
0.001
0.002
0.001
0.
0.
0.
0.
0.
0.
0.
0.
0.
0.
0.
0.
0.
0.
0.
0.003
0.005
0.001
-0.008
-0.040
-0.079
0.386
36.962
1400.384
39.048
5589.052
101478.742
1324.827
32.414
15.172
2.359
2.198
5.574
45.030
207.154
258.922
61208.730
28341.109
3960.348
1813.892
5712.794
1147.470
768.488
12.483
-0.205
-0.172
-0.081
-0.029
-0.007
0.003
0.003
0.002
0.002
0.002
0.001
0.
0.
0.
0.
0.
0.
0.
0.
0.
0.
0.
0.
0.
0.
0.
0.002
0.004
0.004
-0.007
-0.042
-0.060
2.222
98.631
1831.877
97.714
40.841
157.106
17.781
43.944
204.227
49.203
14.258
9.390
2019.591
100084.609
5811.579
896.456
103.032
101.393
20170.938
113852.188
6919.199
37.135
1.178
-0.300
-0.175
-0.085
-0.037
-0.009
0.000
0.004
0.002
0.001
0.002
0.
0.
0.
0.
0.
0.
0.
0.
0.
0.
0.
0.
0.
0.
0.
0.
0.003
0.004
0.001
-0.007
-0.042
-0.065
1.301
29.510
417.102
1277.117
61.926
1.363
6.979
3105.383
100210.922
9253.330
1271.190
42.799
7201.971
196499.563
9317.735
907.991
27.856
856.764
23461.018
47927.074
904.999
6.470
-0.402
-0.354
-0.203
-0.104
-0.049
-0.020
-0.005
0.001
0.002
0.002
0.001
0.
0.
0.
0.
0.
0.
0.
0.
0.
0.
0.
0.
0.
0.
0.
0.001
0.002
0.002
0.001
-0.007
-0.033
-0.071
0.034
4.974
144.700
407.745
29.939
1.154
4.145
824.834
15832.706
86923.180
5703.442
248.765
86792.000
104715.930
5454.906
42.089
43.008
2066.215
102577.031
8012.479
344.697
10.998
-0.353
-0.417
-0.274
-0.153
-0.078
-0.032
-0.011
0.000
0.003
0.003
0.
0.
0.
0.
0.
0.
0.
0.
0.
0.
0.
0.
0.
0.
0.
0.
0.001
0.001
0.002
0.002
-0.006
-0.023
-0.064
-0.091
0.290
4.441
8.019
2.243
0.528
0.028
7.999
60.088
443.950
143.614
1506.771
104107.172
105147.633
316.620
14.325
1723.456
50321.930
100988.078
56328.879
21605.824
82.202
0.269
-0.411
-0.349
-0.242
-0.133
-0.059
-0.020
-0.003
0.002
0.002
0.
0.
0.
0.
0.
0.
0.
0.
0.
0.
0.
0.
0.
0.
0.
0.001
0.002
0.000
0.001
0.001
-0.005
-0.016
-0.040
-0.076
-0.111
-0.072
-0.054
-0.086
-0.193
-0.347
0.614
6.843
6.800
9.721
2863.736
108077.273
80711.023
91.242
11.282
1999.896
57382.234
1698.493
3916.192
2529.331
36.474
3.607
0.475
-0.286
-0.281
-0.185
-0.094
-0.033
-0.008
0.000
0.003
0.001
0.
0.
0.
0.
0.
0.
0.
0.
0.
0.
0.
0.
0.
0.
0.001
0.001
-0.001
0.000
-0.002
-0.003
-0.012
-0.030
-0.059
-0.097
-0.142
-0.183
-0.234
-0.309
-0.344
0.329
4.544
2.638
2.949
439.495
46878.977
4127.600
24.752
1.145
35.871
153.405
34.505
27.429
20.109
15.949
17.740
5.876
0.694
-0.209
-0.210
-0.125
-0.049
-0.009
0.000
0.003
0.001
0.
0.
0.
0.
0.
0.
0.
0.
0.
0.
0.
0.
0.
0.
0.001
0.002
0.000
-0.001
-0.001
-0.004
-0.012
-0.026
-0.051
-0.089
-0.136
-0.185
-0.231
-0.285
-0.314
-0.254
0.064
-0.132
-0.160
6.601
44.118
19.712
1.085
1.047
1.717
28.792
2418.505
1507.498
45.481
22.148
19.711
13.474
2.471
-0.045
-0.223
-0.135
-0.056
-0.015
0.001
0.004
0.001
0.
0.
0.
0.
0.
0.
0.
0.
0.
0.
0.
0.
0.
0.
0.001
0.002
0.000
0.001
-0.001
-0.004
-0.014
-0.035
-0.061
-0.116
-0.162
-0.202
-0.248
-0.284
-0.292
-0.190
-0.197
-0.355
-0.413
-0.341
-0.165
-0.307
0.276
8.364
73.503
265.223
109566.047
196585.813
4004.475
415.992
12.162
4.506
0.877
-0.266
-0.255
-0.145
-0.058
-0.015
-0.001
0.004
0.001
0.
0.
0.
0.
0.
0.
0.
0.
0.
0.
0.
0.
0.
0.
0.001
0.001
0.001
0.001
-0.001
-0.010
-0.022
-0.045
-0.094
-0.165
-0.204
-0.203
-0.246
-0.305
-0.289
-0.160
-0.158
-0.313
-0.374
-0.409
-0.469
-0.399
4.614
192.225
63596.469
71207.531
112484.234
101475.875
25796.162
1776.524
292.644
11.809
-0.133
-0.419
-0.298
-0.161
-0.066
-0.021
-0.002
0.003
0.001
0.
0.
0.
0.
0.
0.
0.
0.
0.
0.
0.
0.
0.
0.
0.
0.001
0.001
0.
-0.004
-0.015
-0.031
-0.071
-0.144
-0.202
-0.154
0.475
0.759
-0.056
-0.223
0.067
-0.053
-0.294
-0.361
-0.408
-0.462
-0.076
23.178
956.591
111848.234
104843.953
101127.070
3541.943
1701.920
106168.570
104936.820
186.387
7.215
0.251
-0.288
-0.189
-0.093
-0.035
-0.005
0.000
0.001
0.
0.
0.
0.
0.
0.
0.
0.
0.
0.
0.
0.
0.
0.
0.
0.
0.001
0.000
-0.007
-0.020
-0.045
-0.101
-0.183
-0.167
2.245
30.614
56.367
7.256
0.096
0.365
0.089
-0.291
-0.368
-0.411
-0.474
-0.236
14.735
441.478
20774.344
5297.730
6711.358
94.157
780.322
100972.320
115217.242
1686.898
284.895
10.407
0.156
-0.206
-0.130
-0.055
-0.016
-0.004
0.001
0.
0.
0.
0.
0.
0.
0.
0.
0.
0.
0.
0.
0.
0.
0.
0.
-0.001
-0.001
-0.009
-0.027
-0.061
-0.135
-0.211
0.921
59.626
1013.873
1339.528
71.976
1.296
-0.171
-0.254
-0.381
-0.406
-0.440
-0.505
-0.527
0.997
22.008
203.639
1526.571
8123.804
8723.082
14055.127
10062.167
100669.234
26081.477
1245.506
128.632
4.803
-0.078
-0.164
-0.080
-0.027
-0.007
0.
0.001
0.
0.
0.
0.
0.
0.
0.
0.
0.
0.
0.
0.
0.
0.
0.
-0.001
-0.002
-0.012
-0.031
-0.069
-0.149
-0.198
5.778
1727.637
101488.977
66806.531
1074.749
7.251
-0.388
-0.446
-0.453
-0.477
-0.501
-0.546
-0.277
3.748
266.595
1065.771
76.209
121.500
107409.828
200130.938
6742.704
13950.591
997.151
2793.099
767.509
13.209
0.089
-0.188
-0.105
-0.035
-0.008
-0.002
0.001
0.
0.
0.
0.
0.
0.
0.
0.
0.
0.
0.
0.
0.
0.
0.
-0.001
-0.002
-0.011
-0.032
-0.068
-0.154
-0.218
4.314
837.562
103097.641
106330.617
2365.701
9.515
-0.082
-0.413
-0.523
-0.560
-0.561
-0.436
0.373
14.578
4855.357
67747.750
247.064
86.407
1704.740
20066.496
689.920
52.572
28.604
196.592
93.176
5.292
-0.058
-0.211
-0.123
-0.039
-0.009
-0.001
0.001
0.
0.
0.
0.
0.
0.
0.
0.
0.
0.
0.
0.
0.
0.
0.
-0.001
-0.003
-0.011
-0.024
-0.058
-0.142
-0.237
0.566
39.820
1056.077
1325.381
82.413
3.843
2.648
0.199
-0.577
-0.549
1.686
11.288
9.724
10.116
166.669
609.373
37.913
221.085
2812.165
364.085
54.119
59.127
79.687
235.661
156.649
23.254
0.775
-0.211
-0.129
-0.044
-0.009
-0.001
0.001
0.
0.
0.
0.
0.
0.
0.
0.
0.
0.
0.
0.
0.
0.
0.
0.
-0.002
-0.007
-0.021
-0.045
-0.114
-0.203
-0.102
5.981
94.444
93.642
57.664
36.346
5.900
0.551
-0.594
1.336
165.798
4901.224
949.678
807.322
793.191
32.139
30.672
246.731
2557.800
618.296
273.333
426.033
5331.617
3233.596
14919.953
5333.709
20.426
-0.084
-0.119
-0.045
-0.011
-0.001
0.001
0.
0.
0.
0.
0.
0.
0.
0.
0.
0.
0.
0.
0.
0.
0.
0.
-0.002
-0.003
-0.014
-0.031
-0.086
-0.170
-0.240
0.095
1.785
24.944
1330.189
651.814
9.443
3.830
6.059
9.695
5246.033
100361.492
114274.102
103201.109
100091.641
440.485
14.596
35.582
93.010
2423.822
1911.973
342.600
5719.057
968.348
200148.672
35139.664
40.227
-0.021
-0.107
-0.041
-0.011
-0.002
0.001
0.
0.
0.
0.
0.
0.
0.
0.
0.
0.
0.
0.
0.
0.
0.
0.
-0.001
0.000
-0.006
-0.023
-0.065
-0.147
-0.233
0.059
3.974
14.360
214.207
122.835
17.737
712.973
2005.970
74.118
826.217
101605.164
106946.898
200048.328
100094.305
255.659
1.643
1.536
55.033
3769.484
2961.290
49.440
62.169
98.523
82003.133
252.048
3.137
-0.173
-0.103
-0.039
-0.009
-0.001
0.001
0.
0.
0.
0.
0.
0.
0.
0.
0.
0.
0.
0.
0.
0.
0.
0.
0.
0.
-0.002
-0.016
-0.049
-0.122
-0.116
16.058
600.290
278.892
35.355
14.254
373.525
97300.594
100096.195
981.619
28.783
197.825
7381.562
1835.316
152.170
7.570
-0.554
-0.655
4.250
60.571
54.299
4.037
0.292
0.909
5.678
1.365
-0.158
-0.199
-0.105
-0.034
-0.009
-0.004
-0.001
0.
0.
0.
0.
0.
0.
0.
0.
0.
0.
0.
0.
0.
0.
0.
0.
0.
0.000
0.002
-0.011
-0.042
-0.100
-0.009
69.123
19767.908
688.186
258.415
175.561
80433.313
105391.438
26124.459
248.818
21.523
6.630
23.919
26.667
12.531
0.975
-0.668
-0.789
-0.595
3.758
61.759
78.134
8.010
22.011
39.667
6.886
0.412
-0.169
-0.096
-0.034
-0.008
-0.003
-0.001
0.
0.
0.
0.
0.
0.
0.
0.
0.
0.
0.
0.
0.
0.
0.
0.
0.
0.
0.001
-0.010
-0.034
-0.098
-0.140
2.101
26.384
33.348
1165.065
3351.026
29667.250
126333.180
37338.898
845.924
18.560
123.956
2706.831
683.205
122.460
20.215
3.698
9.533
2.954
100.381
46861.453
100060.453
268.794
227.849
537.499
31.728
0.966
-0.155
-0.101
-0.035
-0.008
-0.002
0.000
0.
0.
0.
0.
0.
0.
0.
0.
0.
0.
0.
0.
0.
0.
0.
0.
0.
0.001
0.002
-0.010
-0.036
-0.087
-0.168
-0.180
0.329
27.022
13819.451
60573.680
501.311
100620.578
200165.063
101955.641
564.290
1870.115
100013.313
27443.615
192.614
113.097
341.439
15280.923
479.961
255.402
100453.195
118010.422
2395.573
100.677
163.096
13.808
0.221
-0.177
-0.098
-0.031
-0.007
0.000
0.001
0.
0.
0.
0.
0.
0.
0.
0.
0.
0.
0.
0.
0.
0.
0.
0.
0.
0.001
-0.001
-0.010
-0.033
-0.077
-0.162
-0.289
-0.334
3.444
141.659
268.814
52.813
1077.069
10459.388
103464.273
100235.297
447.431
14379.525
1840.731
50.230
158.933
23256.875
112455.500
11410.356
168.918
2821.106
101740.711
6807.958
29.024
5.013
0.957
-0.174
-0.162
-0.086
-0.026
-0.005
0.
0.002
0.
0.
0.
0.
0.
0.
0.
0.
0.
0.
0.
0.
0.
0.
0.
0.
0.
0.
0.000
-0.009
-0.030
-0.071
-0.157
-0.288
-0.418
-0.109
4.696
50.432
371.287
22829.342
103869.008
200132.641
16777.816
103.907
32.512
13.358
9.001
1117.167
118493.156
104909.242
537.356
19692.691
16634.691
3226.298
152.999
4.752
0.369
0.153
-0.164
-0.133
-0.062
-0.017
-0.001
0.001
0.002
0.
0.
0.
0.
0.
0.
0.
0.
0.
0.
0.
0.
0.
0.
0.
0.
0.
-0.001
0.000
-0.009
-0.031
-0.075
-0.150
-0.256
-0.189
3.197
44.292
1818.671
47596.781
72080.969
108224.172
125561.984
430.159
9.531
0.900
3.035
20.679
12077.178
104765.148
9480.099
391.037
159.214
352.985
278.596
24.033
1.276
-0.201
-0.192
-0.161
-0.091
-0.038
-0.008
0.000
0.003
0.001
0.
0.
0.
0.
0.
0.
0.
0.
0.
0.
0.
0.
0.
0.
0.
0.
0.
0.001
-0.002
-0.007
-0.032
-0.076
-0.144
-0.188
0.735
26.845
218.986
13378.367
200106.703
47435.012
1522.875
10603.362
152.128
158.066
120.147
19.045
398.365
9866.600
43737.984
374.974
60777.129
186.968
63.710
35.579
5.626
0.131
-0.304
-0.199
-0.113
-0.055
-0.017
-0.002
0.003
0.003
0.001
0.
0.
0.
0.
0.
0.
0.
0.
0.
0.
0.
0.
0.
0.
0.
0.
0.
0.000
0.000
-0.008
-0.031
-0.077
-0.132
-0.073
0.865
21.390
158.609
1798.194
1837.209
336.902
23.611
197.107
4770.078
100682.828
100035.516
206.833
25579.078
75910.828
139.651
511.317
1621.653
100.675
340.163
52.881
1.360
-0.279
-0.220
-0.127
-0.061
-0.024
-0.006
0.003
0.003
0.002
0.001
0.
0.
0.
0.
0.
0.
0.
0.
0.
0.
0.
0.
0.
0.
0.
0.
0.
0.001
0.000
-0.006
-0.026
-0.071
-0.116
-0.048
0.532
2.346
12.063
81.724
36.936
7.969
31.629
4100.150
100545.555
163601.234
100236.180
291.174
1234.370
1299.495
304.515
86381.727
100128.633
485.985
212.107
38.337
0.872
-0.215
-0.142
-0.067
-0.027
-0.009
0.004
0.003
0.002
0.001
0.
0.
0.
0.
0.
0.
0.
0.
0.
0.
0.
0.
0.
0.
0.
0.
0.
0.001
0.001
0.003
-0.004
-0.018
-0.056
-0.092
-0.063
0.608
0.950
0.076
0.557
0.286
13.075
140.059
581.338
57347.563
4122.526
502.131
30.426
121.932
1584.717
16528.146
3539.558
7897.289
77.572
9.327
2.429
-0.077
-0.155
-0.083
-0.031
-0.012
-0.001
0.002
0.002
0.002
0.
0.
0.
0.
0.
0.
0.
0.
0.
0.
0.
0.
0.
0.
0.
0.
0.
0.
0.
0.002
0.003
0.001
-0.010
-0.036
-0.070
-0.087
-0.047
-0.077
-0.214
-0.274
-0.299
0.541
3.217
7.806
46.075
19.967
4.258
1.642
30.030
1529.382
16646.615
529.233
27.651
2.705
0.053
-0.195
-0.165
-0.099
-0.047
-0.016
-0.006
0.
0.002
0.002
0.
0.
0.
0.
0.
0.
0.
0.
0.
0.
0.
0.
0.
0.
0.
0.
0.
0.
0.
0.
0.002
0.002
0.004
-0.003
-0.015
-0.039
-0.060
-0.077
-0.096
-0.122
-0.157
-0.195
-0.245
-0.292
-0.281
-0.132
-0.295
-0.462
0.732
95.560
4541.851
4526.324
1048.605
15.729
-0.070
-0.283
-0.189
-0.114
-0.057
-0.023
-0.008
-0.003
0.002
0.
0.
0.
0.
0.
0.
0.
0.
0.
0.
0.
0.
0.
0.
0.
0.
0.
0.
0.
0.
0.
0.
0.002
0.003
0.004
0.004
-0.003
-0.012
-0.024
-0.035
-0.042
-0.051
-0.070
-0.111
-0.169
-0.232
-0.290
-0.330
-0.372
-0.391
2.372
574.386
100016.023
38605.695
170.200
4.567
-0.179
-0.196
-0.115
-0.060
-0.028
-0.012
-0.004
-0.003
0.
0.
0.
0.
0.
0.
0.
0.
0.
0.
0.
0.
0.
0.
0.
0.
0.
0.
0.
0.
0.
0.
0.
0.
0.002
0.003
0.005
0.005
0.002
-0.003
-0.004
-0.010
-0.018
-0.033
-0.062
-0.104
-0.151
-0.184
-0.211
-0.243
-0.276
0.651
64.734
2160.661
821.066
15.427
0.245
-0.155
-0.107
-0.053
-0.027
-0.011
-0.004
-0.003
0.
0.
0.
0.
0.
0.
0.
0.
0.
0.
0.
0.
0.
0.
0.
0.
0.
0.
0.
0.
0.
0.
0.
0.
0.
0.001
0.003
0.004
0.005
0.005
0.005
0.007
0.001
-0.004
-0.014
-0.034
-0.072
-0.103
-0.126
-0.146
-0.168
-0.196
-0.145
1.347
8.277
5.479
0.449
-0.104
-0.090
-0.051
-0.025
-0.012
-0.006
-0.002
0.
0.
0.
0.
0.
0.
0.
0.
0.
0.
0.
0.
0.
0.
0.
0.
0.
0.
0.
0.
0.
0.
0.
0.
0.
0.
0.
0.001
0.002
0.003
0.005
0.005
0.005
0.004
0.001
-0.009
-0.023
-0.050
-0.076
-0.099
-0.113
-0.124
-0.142
-0.138
-0.112
-0.038
-0.044
-0.080
-0.068
-0.043
-0.023
-0.012
-0.004
-0.002
0.
0.
0.
0.
0.
0.
0.
0.
0.
0.
0.
0.
0.
0.
0.
0.
0.
0.
0.
0.
0.
0.
0.
0.
0.
0.
0.
0.
0.
0.
0.001
0.003
0.002
0.004
0.002
0.000
-0.007
-0.018
-0.032
-0.051
-0.069
-0.080
-0.086
-0.084
-0.081
-0.073
-0.063
-0.056
-0.047
-0.030
-0.018
-0.009
-0.004
-0.003
0.
0.
0.
0.
0.
0.
0.
0.
0.
0.
0.
0.
0.
0.
0.
0.
0.
0.
0.
0.
0.
0.
0.
0.
0.
0.
0.
0.
0.
0.
0.
0.
0.
0.
0.
0.
-0.002
-0.007
-0.012
-0.020
-0.030
-0.039
-0.047
-0.047
-0.044
-0.040
-0.036
-0.033
-0.025
-0.019
-0.012
-0.007
-0.005
-0.003
0.
0.
0.
0.
0.
0.
0.
0.
0.
0.
0.
0.
0.
0.
0.
0.
0.
0.
0.
0.
0.
0.
0.
0.
0.
0.
0.
0.
0.
0.
0.
0.
0.
0.
0.
0.
0.
-0.002
-0.003
-0.007
-0.011
-0.016
-0.020
-0.022
-0.024
-0.023
-0.020
-0.018
-0.015
-0.011
-0.007
-0.006
-0.004
-0.002
0.
0.
0.
0.
0.
0.
0.
0.
0.
0.
0.
0.
0.
0.
0.
0.
0.
0.
0.
0.
0.
0.
0.
0.
0.
0.
0.
0.
0.
0.
0.
0.
0.
0.
0.
0.
-0.002
-0.005
-0.011
-0.020
-0.026
-0.036
-0.047
-0.054
-0.059
-0.056
-0.051
-0.043
-0.035
-0.029
-0.021
-0.012
-0.008
-0.003
0.000
0.
0.
0.
0.
0.
0.
0.
0.
0.
0.
0.
0.
0.
0.
0.
0.
0.
0.
0.
0.
0.
0.
0.
0.
0.
0.
0.
0.
0.
0.
0.
0.
0.
0.
0.
-0.001
-0.007
-0.014
-0.030
-0.045
-0.071
-0.102
-0.127
-0.132
-0.129
-0.126
-0.131
-0.124
-0.103
-0.080
-0.058
-0.034
-0.017
-0.010
-0.004
0.000
0.
0.
0.
0.
0.
0.
0.
0.
0.
0.
0.
0.
0.
0.
0.
0.
0.
0.
0.
0.
0.
0.
0.
0.
0.
0.
0.
0.
0.
0.
0.
0.
0.
0.
-0.006
-0.014
-0.032
-0.061
-0.107
-0.166
-0.215
-0.229
-0.130
0.169
0.154
-0.153
-0.227
-0.205
-0.162
-0.114
-0.073
-0.041
-0.016
-0.007
-0.002
-0.001
0.
0.
0.
0.
0.
0.
0.
0.
0.
0.
0.
0.
0.
0.
0.
0.
0.
0.
0.
0.
0.
0.
0.
0.
0.
0.
0.
0.
0.
0.
0.
0.001
-0.003
-0.012
-0.027
-0.062
-0.122
-0.201
-0.241
-0.174
2.412
7.737
31.494
45.825
6.371
1.042
0.388
0.591
0.158
-0.099
-0.068
-0.032
-0.012
-0.005
0.000
0.
0.
0.
0.
0.
0.
0.
0.
0.
0.
0.
0.
0.
0.
0.
0.
0.
0.
0.
0.
0.
0.
0.
0.
0.
0.
0.
0.
0.
0.
0.001
0.001
-0.007
-0.020
-0.051
-0.113
-0.203
-0.156
0.902
5.382
245.539
824.143
6337.370
31647.115
438.154
194.215
40.539
67.698
15.076
0.489
-0.090
-0.048
-0.018
-0.006
-0.001
0.
0.
0.
0.
0.
0.
0.
0.
0.
0.
0.
0.
0.
0.
0.
0.
0.
0.
0.
0.
0.
0.
0.
0.
0.
0.
0.
0.
0.
0.
-0.001
-0.005
-0.016
-0.036
-0.080
-0.173
-0.245
1.125
30.457
275.266
5545.209
45363.668
200214.016
101780.125
84268.016
101163.852
3589.770
3792.226
260.650
3.434
-0.084
-0.062
-0.022
-0.007
-0.002
0.
0.
0.
0.
0.
0.
0.
0.
0.
0.
0.
0.
0.
0.
0.
0.
0.
0.
0.
0.
0.
0.
0.
0.
0.
0.
0.
0.
0.
-0.002
-0.003
-0.012
-0.026
-0.055
-0.117
-0.226
-0.209
10.822
1213.233
15719.142
3136.617
105700.734
106055.813
6017.970
84717.727
104718.844
104650.805
59047.715
208.432
2.833
-0.119
-0.073
-0.028
-0.009
-0.005
0.
0.
0.
0.
0.
0.
0.
0.
0.
0.
0.
0.
0.
0.
0.
0.
0.
0.
0.
0.
0.
0.
0.
0.
0.
0.
0.
0.
-0.002
-0.004
-0.008
-0.020
-0.044
-0.083
-0.158
-0.293
-0.147
24.205
10716.300
112816.430
38884.652
11240.289
104444.766
8635.822
342.563
3128.253
107994.344
9839.755
35.409
0.316
-0.181
-0.089
-0.037
-0.016
-0.009
-0.005
-0.002
-0.002
0.
0.
0.
0.
0.
0.
0.
0.
0.
0.
0.
0.
0.
0.
0.
0.
0.
0.
0.
0.
0.
0.
0.
0.
0.
-0.003
-0.007
-0.016
-0.034
-0.062
-0.106
-0.165
-0.310
-0.302
14.619
4613.373
157390.688
3147.482
647.383
17222.830
386.609
26.818
7011.391
122968.508
3069.899
14.492
-0.190
-0.218
-0.104
-0.050
-0.029
-0.017
-0.013
-0.009
-0.005
-0.002
0.
0.
0.
0.
0.
0.
0.
0.
0.
0.
0.
0.
0.
0.
0.
0.
0.
0.
0.
0.
0.
0.
0.
-0.002
-0.003
-0.010
-0.024
-0.050
-0.056
0.723
4.845
3.969
1.774
7.734
1052.302
38992.023
433.194
20949.092
54621.160
86.297
44.800
35540.871
103857.586
10724.061
17.841
-0.221
-0.256
-0.137
-0.082
-0.060
-0.042
-0.030
-0.020
-0.012
-0.005
-0.002
0.
0.
0.
0.
0.
0.
0.
0.
0.
0.
0.
0.
0.
0.
0.
0.
0.
0.
0.
0.
0.
0.
-0.001
-0.004
-0.014
-0.038
-0.063
0.565
45.645
1851.716
1103.958
248.846
1272.461
142.097
100640.992
3765.909
104212.758
111526.102
453.699
55.014
10838.280
44384.414
890.445
11.424
-0.292
-0.324
-0.219
-0.159
-0.120
-0.086
-0.065
-0.040
-0.023
-0.013
-0.005
0.
0.
0.
0.
0.
0.
0.
0.
0.
0.
0.
0.
0.
0.
0.
0.
0.
0.
0.
0.
0.
0.
0.000
-0.005
-0.019
-0.049
-0.076
2.636
879.617
100024.844
101628.867
45137.477
100239.398
10206.875
103138.102
88072.945
56314.246
101428.602
441.821
23.013
6635.250
100951.156
78124.766
48.738
-0.203
-0.435
-0.324
-0.209
-0.100
-0.109
-0.105
-0.074
-0.040
-0.021
-0.009
-0.004
0.
0.
0.
0.
0.
0.
0.
0.
0.
0.
0.
0.
0.
0.
0.
0.
0.
0.
0.
0.
0.001
0.001
-0.008
-0.025
-0.065
-0.119
1.522
292.043
100242.672
138478.328
110554.438
105250.164
102794.359
108923.195
107983.953
100846.367
1102.486
37.337
5.913
1098.047
100005.586
6198.394
21.144
1.146
0.214
1.516
3.757
6.967
2.332
0.017
-0.107
-0.066
-0.031
-0.015
-0.007
0.
0.
0.
0.
0.
0.
0.
0.
0.
0.
0.
0.
0.
0.
0.
0.
0.
0.
0.
0.001
0.003
-0.002
-0.011
-0.030
-0.079
-0.155
0.006
7.508
169.215
24097.207
52160.242
1367.460
148419.219
14446.775
3580.079
14475.207
116.205
30.146
13.992
12.439
77.110
28.292
104.542
313.633
50.256
364.667
381.561
537.454
79.291
2.146
-0.112
-0.092
-0.042
-0.019
-0.008
0.
0.
0.
0.
0.
0.
0.
0.
0.
0.
0.
0.
0.
0.
0.
0.
0.
0.
0.001
0.001
-0.001
-0.005
-0.017
-0.042
-0.097
-0.174
0.228
9.801
21.768
101.952
111.090
1064.348
103247.109
2189.339
289.122
580.354
102.972
2001.482
535.105
8.272
0.678
30.626
5855.137
150535.453
5821.204
101357.258
116474.836
101194.953
2868.638
11.125
-0.059
-0.111
-0.054
-0.023
-0.009
-0.002
0.
0.
0.
0.
0.
0.
0.
0.
0.
0.
0.
0.
0.
0.
0.
0.
0.
0.001
-0.001
-0.003
-0.009
-0.027
-0.057
-0.118
-0.186
1.101
163.481
159.746
12.879
10.985
332.374
12527.446
425.117
63575.250
109456.656
298.345
2975.788
709.382
9.760
2.910
258.540
14497.571
103200.563
170692.656
200124.922
116781.039
108924.813
7253.401
29.024
0.119
-0.117
-0.060
-0.026
-0.010
-0.002
0.
0.
0.
0.
0.
0.
0.
0.
0.
0.
0.
0.
0.
0.
0.
0.
0.001
0.001
-0.002
-0.007
-0.015
-0.042
-0.079
-0.128
-0.187
0.043
10.090
14.624
55.696
61.693
20.648
316.062
630.393
103129.930
106002.789
4209.194
95.833
24.729
1.264
3.440
260.456
6014.477
8053.918
4919.739
2496.335
2485.344
100953.133
100073.398
100.173
0.389
-0.118
-0.058
-0.025
-0.009
-0.002
0.
0.
0.
0.
0.
0.
0.
0.
0.
0.
0.
0.
0.
0.
0.
0.
0.001
-0.001
-0.004
-0.011
-0.025
-0.056
-0.092
-0.118
-0.143
-0.218
-0.161
2.418
30.570
37.329
130.245
12801.418
105817.703
104695.359
11097.651
1959.987
45.020
1.786
13.366
15.268
24.945
1496.960
101549.938
2002.671
23.813
242.046
23711.096
4088.242
25.768
0.086
-0.107
-0.053
-0.021
-0.007
-0.002
0.
0.
0.
0.
0.
0.
0.
0.
0.
0.
0.
0.
0.
0.
0.
0.
0.001
0.000
-0.006
-0.015
-0.031
-0.065
-0.091
0.001
0.188
-0.058
-0.299
-0.108
1.592
7.814
115.826
21498.570
103863.000
40597.969
354.825
537.913
24.625
15.210
216.943
268.597
44.779
4910.938
200079.859
5912.296
36.551
22.566
28.031
13.958
0.762
-0.150
-0.093
-0.044
-0.017
-0.003
0.000
0.002
0.
0.
0.
0.
0.
0.
0.
0.
0.
0.
0.
0.
0.
0.
0.
0.
0.000
-0.006
-0.015
-0.036
-0.064
-0.089
0.053
0.341
0.024
-0.308
-0.429
-0.415
1.620
27.024
7452.232
108748.594
10871.172
26.430
49.849
30.161
53.096
148.773
413.814
1399.458
576.827
2113.200
906.146
670.838
1111.909
38.845
0.389
-0.251
-0.153
-0.079
-0.035
-0.012
0.000
0.003
0.002
0.002
0.
0.
0.
0.
0.
0.
0.
0.
0.
0.
0.
0.
0.
0.
0.
-0.001
-0.004
-0.014
-0.030
-0.061
-0.089
-0.080
-0.048
-0.191
-0.344
-0.417
-0.045
5.988
23.693
488.686
28302.268
620.831
240.917
42422.910
11407.711
129.174
127.142
986.376
100469.836
167847.047
147000.594
105856.766
101129.836
3353.343
62.402
0.513
-0.232
-0.135
-0.060
-0.026
-0.005
0.002
0.004
0.004
0.001
0.002
0.
0.
0.
0.
0.
0.
0.
0.
0.
0.
0.
0.
0.
0.
-0.002
-0.004
-0.008
-0.023
-0.051
-0.083
-0.121
-0.189
-0.289
-0.295
1.631
22.066
855.368
21588.666
881.943
1753.325
606.615
1472.260
100852.961
109583.641
759.083
138.073
233.506
36162.727
104073.195
108509.563
32186.961
100073.984
3016.911
13.423
-0.103
-0.206
-0.110
-0.047
-0.022
-0.005
0.003
0.004
0.004
0.004
0.002
0.001
0.
0.
0.
0.
0.
0.
0.
0.
0.
0.
0.
0.
0.
-0.001
-0.003
-0.003
-0.016
-0.036
-0.071
-0.134
-0.221
-0.301
1.422
155.161
4324.206
77954.359
100843.258
45833.199
28170.850
8981.349
2080.299
13480.281
102035.391
7408.235
23.709
17.853
265.507
23760.131
35908.508
557.975
1106.414
78.585
1.175
-0.316
-0.192
-0.089
-0.041
-0.018
-0.003
0.001
0.004
0.004
0.004
0.002
0.001
0.
0.
0.
0.
0.
0.
0.
0.
0.
0.
0.
0.
0.
0.
-0.002
-0.001
-0.006
-0.029
-0.066
-0.127
-0.096
2.203
15.250
4098.782
186778.203
102696.055
39929.234
101004.586
52243.379
1150.853
1575.243
477.565
6207.940
383.046
7.725
61.223
129.910
64639.879
103124.414
35199.555
609.356
11.565
-0.139
-0.319
-0.178
-0.077
-0.035
-0.012
-0.003
0.
0.003
0.004
0.004
0.001
0.001
0.
0.
0.
0.
0.
0.
0.
0.
0.
0.
0.
0.
0.
0.
0.002
0.001
-0.005
-0.026
-0.069
-0.089
4.220
376.961
40964.824
389.058
4461.564
10874.142
429.709
1797.786
558.168
179.477
840.264
39.583
16.125
12.862
7.972
67.352
64.863
1716.061
95343.453
103051.625
5440.372
25.883
0.020
-0.312
-0.165
-0.073
-0.026
-0.010
-0.003
0.000
0.002
0.004
0.004
0.002
0.001
0.
0.
0.
0.
0.
0.
0.
0.
0.
0.
0.
0.
0.
0.001
0.002
0.003
-0.005
-0.023
-0.066
0.168
126.707
29936.342
145759.719
3437.051
95.687
26.032
26.006
137.456
465.943
130.884
55.538
5.597
48.058
277.551
69.933
11.577
11.889
371.338
16788.623
108352.133
5502.465
15.726
-0.258
-0.307
-0.157
-0.071
-0.030
-0.008
-0.001
0.001
0.001
0.003
0.003
0.002
0.001
0.
0.
0.
0.
0.
0.
0.
0.
0.
0.
0.
0.
0.
0.001
0.000
0.001
-0.004
-0.021
-0.067
0.099
83.506
5923.657
113675.688
100290.688
2061.571
16.545
19.904
14360.800
101437.664
101375.211
11425.273
48.481
1457.062
24100.932
2068.699
22.754
25.373
26099.590
101396.367
55358.602
741.280
5.802
-0.380
-0.324
-0.174
-0.083
-0.036
-0.015
-0.003
0.003
0.003
0.002
0.002
0.002
0.
0.
0.
0.
0.
0.
0.
0.
0.
0.
0.
0.
0.
0.001
-0.001
0.000
-0.001
-0.007
-0.020
-0.062
-0.093
1.001
42.945
11401.988
100077.211
733.731
141.060
20.092
5585.598
99920.969
102012.266
101182.117
134.823
11313.881
200246.594
30101.957
50.349
93.881
4383.774
200108.109
9195.882
1624.951
26.114
-0.107
-0.350
-0.221
-0.128
-0.062
-0.027
-0.006
0.002
0.004
0.003
0.002
0.
0.
0.
0.
0.
0.
0.
0.
0.
0.
0.
0.
0.
0.
0.001
-0.001
0.000
-0.004
-0.010
-0.023
-0.052
-0.098
-0.096
1.781
37.210
92.681
118.909
127.200
9.310
34.336
432.839
3449.274
1159.987
179.107
4007.981
7635.748
932.243
37.756
13623.287
102019.484
105562.867
108766.563
100022.406
292.138
3.896
0.282
-0.269
-0.195
-0.109
-0.044
-0.014
-0.001
0.007
0.004
0.
0.
0.
0.
0.
0.
0.
0.
0.
0.
0.
0.
0.
0.
0.001
0.001
-0.002
-0.002
-0.008
-0.013
-0.024
-0.046
-0.078
-0.122
-0.131
0.158
1.112
6.141
6.998
1.632
54.137
2979.007
921.868
33.237
1579.700
146998.781
126416.563
401.404
28.410
16335.248
100049.227
5922.605
70492.992
34825.438
205.815
517.385
27.138
0.476
-0.161
-0.150
-0.075
-0.021
-0.003
0.003
0.002
0.
0.
0.
0.
0.
0.
0.
0.
0.
0.
0.
0.
0.
0.
0.001
0.001
-0.002
-0.004
-0.009
-0.018
-0.023
-0.042
-0.064
-0.101
-0.154
-0.213
-0.251
-0.199
-0.235
0.026
38.449
2198.223
703.916
9.374
325.534
21387.426
8913.227
100.800
8.338
102.117
536.297
68.326
61.158
53.218
904.964
10400.275
183.546
51.178
6.846
-0.122
-0.100
-0.036
-0.005
0.004
0.004
0.001
0.
0.
0.
0.
0.
0.
0.
0.
0.
0.
0.
0.
0.
0.001
0.001
-0.002
-0.003
-0.008
-0.015
-0.024
-0.039
-0.060
-0.096
-0.157
-0.220
-0.288
-0.359
-0.421
-0.205
3.065
19.702
10.001
0.218
6.742
50.765
37.360
17.394
223.834
135.544
10.254
39.016
91.288
201.046
159.519
1091.214
497.478
651.846
39.276
0.007
-0.111
-0.042
-0.008
0.003
0.005
0.001
0.
0.
0.
0.
0.
0.
0.
0.
0.
0.
0.
0.
0.
0.001
0.002
0.000
-0.002
-0.005
-0.011
-0.020
-0.037
-0.066
-0.114
-0.175
-0.181
0.122
-0.012
-0.361
0.775
12.483
16.529
1.882
-0.390
-0.010
0.186
0.387
33.823
836.734
522.620
89.267
2893.263
16903.725
101585.906
6344.426
140.982
186.559
126.613
5.543
-0.168
-0.134
-0.051
-0.011
0.001
0.004
0.002
0.
0.
0.
0.
0.
0.
0.
0.
0.
0.
0.
0.
0.
0.001
0.001
0.001
0.001
-0.003
-0.008
-0.020
-0.038
-0.074
-0.157
-0.208
0.525
7.875
6.173
0.149
1.127
13.040
16.234
2.038
-0.304
-0.345
-0.416
0.139
37.553
1913.490
11232.318
12344.809
121687.938
110309.242
102018.852
61552.316
145.112
9.239
4.073
0.049
-0.283
-0.177
-0.077
-0.023
0.
0.005
0.000
0.
0.
0.
0.
0.
0.
0.
0.
0.
0.
0.
0.
0.
0.
0.001
0.002
0.
0.
-0.008
-0.022
-0.050
-0.108
-0.198
-0.189
2.048
19.722
18.792
2.012
6.065
40.016
20.083
1.650
-0.174
-0.513
-0.593
0.744
228.087
100185.086
163571.656
96827.023
122882.313
5036.934
103631.328
106662.016
4826.953
113.131
43.682
2.310
-0.155
-0.187
-0.111
-0.046
-0.008
0.000
0.003
0.
0.
0.
0.
0.
0.
0.
0.
0.
0.
0.
0.
0.
0.
0.
0.001
0.001
-0.002
-0.011
-0.029
-0.071
-0.156
-0.235
0.505
22.045
615.699
2172.432
78.628
15.767
134.403
51.356
2.104
-0.215
-0.395
-0.586
0.021
61.624
9556.194
15296.328
651.960
8012.749
584.108
3702.271
38593.574
16764.576
100633.570
21609.873
75.924
4.227
0.136
-0.139
-0.073
-0.020
-0.003
0.002
0.002
0.
0.
0.
0.
0.
0.
0.
0.
0.
0.
0.
0.
0.
0.
0.
0.000
-0.001
-0.014
-0.037
-0.093
-0.180
-0.228
3.027
186.896
100973.664
100217.352
1857.418
8.206
19.223
8.845
0.259
0.083
0.159
-0.313
0.530
3.668
24.709
33.206
12.878
36.000
429.528
4007.228
50685.117
102947.102
111648.000
126103.969
4368.939
89.434
3.291
-0.098
-0.100
-0.032
-0.007
0.001
0.001
0.
0.
0.
0.
0.
0.
0.
0.
0.
0.
0.
0.
0.
0.
0.
-0.001
-0.004
-0.016
-0.045
-0.105
-0.194
-0.178
7.408
2047.096
109596.555
122536.461
517.192
3.488
0.212
-0.029
-0.235
-0.256
0.240
1.735
19.604
93.431
26.045
7.158
5.941
470.693
34211.180
104768.156
109117.883
43458.305
5052.134
100992.000
100837.641
428.735
10.475
0.012
-0.109
-0.042
-0.008
0.001
0.001
0.
0.
0.
0.
0.
0.
0.
0.
0.
0.
0.
0.
0.
0.
0.
-0.001
-0.005
-0.018
-0.049
-0.107
-0.205
-0.216
4.560
949.370
100057.234
7515.792
54.191
6.794
11.186
2.830
1.170
-0.146
1.918
5.578
84.902
762.480
129.522
26.874
20.784
8093.759
103084.875
105365.203
4714.555
366.210
188.363
11394.025
2259.996
131.909
11.630
0.052
-0.115
-0.045
-0.008
0.002
0.000
0.
0.
0.
0.
0.
0.
0.
0.
0.
0.
0.
0.
0.
0.
0.
-0.001
-0.005
-0.016
-0.040
-0.101
-0.194
-0.266
0.889
20.643
129.371
54.425
20.777
187.549
618.071
46.168
0.945
-0.369
1.720
4.985
21.601
105.815
28.594
9.286
170.964
7831.237
108859.148
15530.918
1312.500
23.398
4.820
17.925
17.010
15.368
2.553
-0.139
-0.121
-0.042
-0.008
0.003
0.001
0.
0.
0.
0.
0.
0.
0.
0.
0.
0.
0.
0.
0.
0.
0.
-0.001
-0.005
-0.011
-0.034
-0.081
-0.160
-0.134
4.729
52.897
26.635
32.332
1467.427
1509.911
1747.971
82.847
0.796
-0.069
21.918
200.651
83.436
69.048
59.311
27.588
6210.244
106204.766
101404.344
111585.852
100182.469
145.574
12.584
12.293
38.356
25.079
1.020
-0.203
-0.115
-0.038
-0.007
0.001
0.001
0.
0.
0.
0.
0.
0.
0.
0.
0.
0.
0.
0.
0.
0.
0.
0.
-0.003
-0.004
-0.024
-0.057
-0.116
-0.123
3.133
31.237
14.808
343.756
100618.305
101201.297
163.437
14.013
9.914
5.224
198.479
6891.814
8329.448
3725.364
2543.688
53.772
1095.622
8071.636
1082.531
112518.578
104821.492
235.939
12.916
13.157
140.998
50.467
1.507
-0.182
-0.099
-0.031
-0.009
0.003
0.001
0.
0.
0.
0.
0.
0.
0.
0.
0.
0.
0.
0.
0.
0.
0.
0.
-0.002
-0.004
-0.013
-0.038
-0.096
-0.169
0.030
2.965
112.540
413.661
20716.012
7064.571
41.084
848.607
2780.491
316.908
109.425
2038.068
100245.797
64434.742
1163.643
31.220
12.430
30.963
475.927
100024.766
100017.008
273.660
2.034
3.841
63.557
7.593
0.000
-0.195
-0.087
-0.027
-0.006
0.004
0.001
0.
0.
0.
0.
0.
0.
0.
0.
0.
0.
0.
0.
0.
0.
0.
0.
-0.001
-0.001
-0.005
-0.022
-0.075
-0.148
0.084
54.556
18390.512
103286.961
933.091
17.582
179.343
100492.984
151858.375
14252.303
4147.392
191.596
4094.917
1110.927
32.552
4.299
0.447
0.503
19.466
535.214
466.259
13.841
-0.358
-0.441
-0.013
-0.299
-0.335
-0.206
-0.086
-0.026
-0.004
0.004
0.001
0.
0.
0.
0.
0.
0.
0.
0.
0.
0.
0.
0.
0.
0.
0.
0.
0.
0.000
-0.003
-0.016
-0.058
-0.115
0.532
191.093
179243.141
129824.469
100528.852
38.802
5737.459
76205.047
31472.590
6385.300
11408.876
124.508
12.739
7.454
5.886
5.534
0.402
1.110
0.671
4.110
31.328
36.023
3.333
0.031
0.086
-0.258
-0.328
-0.206
-0.090
-0.024
-0.003
0.003
0.002
0.
0.
0.
0.
0.
0.
0.
0.
0.
0.
0.
0.
0.
0.
0.
0.
0.
-0.001
-0.002
-0.012
-0.046
-0.103
0.280
25.607
573.649
695.231
100.678
36.922
3056.252
38830.449
20139.223
228.088
131.060
15.753
31.882
38.002
1018.036
1094.298
26.196
1.775
0.930
64.720
5320.129
9015.271
104.610
9.241
5.237
1.233
-0.174
-0.193
-0.104
-0.028
-0.004
0.003
0.002
0.001
0.
0.
0.
0.
0.
0.
0.
0.
0.
0.
0.
0.
0.
0.
0.
0.
0.001
-0.001
-0.010
-0.044
-0.097
-0.084
2.272
21.766
69.514
190.896
58.802
444.610
200082.359
135158.016
498.576
38.159
28.753
243.254
264.501
100011.203
100031.563
252.478
166.283
27.516
494.863
128702.453
117443.414
636.164
76.877
34.743
8.351
0.315
-0.179
-0.109
-0.029
-0.003
0.003
0.002
0.002
0.
0.
0.
0.
0.
0.
0.
0.
0.
0.
0.
0.
0.
0.
0.
0.
0.001
0.000
-0.009
-0.035
-0.086
-0.161
-0.144
2.552
83.083
315.919
59.807
887.570
49126.215
9358.803
1826.457
506.957
24.664
66.011
79.030
4559.014
5769.870
8428.144
6767.633
183.157
198.653
31917.020
13761.198
8119.250
128.212
93.735
61.535
3.172
-0.109
-0.091
-0.025
-0.002
0.002
0.002
0.001
0.
0.
0.
0.
0.
0.
0.
0.
0.
0.
0.
0.
0.
0.
0.
0.
0.
-0.001
-0.008
-0.028
-0.069
-0.152
-0.266
0.122
7.433
36.118
2443.629
113712.703
1178.486
4580.345
3556.776
260.232
19.523
7.781
4.968
108.865
1140.440
147060.750
109659.820
299.269
187.007
101.826
494.740
717.360
45.680
288.362
93.259
4.292
-0.053
-0.069
-0.020
0.000
0.003
0.002
0.001
0.
0.
0.
0.
0.
0.
0.
0.
0.
0.
0.
0.
0.
0.
0.
0.
0.
0.001
-0.010
-0.025
-0.059
-0.133
-0.264
-0.372
0.528
71.792
31871.186
170622.391
998.675
24398.404
103216.664
859.949
5.479
1.377
0.404
10.833
271.948
3450.865
1893.587
11789.856
100035.813
203.469
9.210
7.632
5.854
48.487
7.597
0.473
-0.087
-0.047
-0.010
0.002
0.005
0.002
0.001
0.
0.
0.
0.
0.
0.
0.
0.
0.
0.
0.
0.
0.
0.
0.
0.
0.
0.001
-0.007
-0.025
-0.056
-0.121
-0.234
-0.328
1.255
217.561
110487.602
102046.461
2313.300
8566.554
100048.898
524.677
68.586
65.243
51.131
1173.632
2624.780
981.694
482.791
4474.221
15352.365
95.049
0.510
-0.381
-0.330
0.050
-0.044
-0.097
-0.061
-0.023
-0.003
0.005
0.004
0.001
0.
0.
0.
0.
0.
0.
0.
0.
0.
0.
0.
0.
0.
0.
0.
0.
0.
0.001
0.001
-0.004
-0.020
-0.052
-0.111
-0.201
-0.281
1.903
976.610
101272.633
100402.406
152.112
29.077
95.121
216.425
17246.865
10952.538
2125.020
134929.891
102009.547
337.416
662.516
883.416
67.100
4.476
0.066
-0.426
-0.325
-0.205
-0.118
-0.068
-0.027
-0.006
0.004
0.005
0.002
0.001
0.
0.
0.
0.
0.
0.
0.
0.
0.
0.
0.
0.
0.
0.
0.
0.
0.
0.002
0.001
-0.003
-0.011
-0.043
-0.096
-0.162
-0.234
0.260
63.168
3706.933
656.685
6.841
1.507
79.520
1529.287
120744.023
121800.781
6129.567
102822.883
34205.633
9343.202
118885.883
105283.906
247.088
1.891
-0.006
-0.319
-0.209
-0.118
-0.063
-0.027
-0.007
0.003
0.005
0.002
0.001
0.
0.
0.
0.
0.
0.
0.
0.
0.
0.
0.
0.
0.
0.
0.
0.
0.
0.
0.002
0.002
-0.001
-0.008
-0.028
-0.070
-0.116
-0.174
-0.212
0.471
4.230
1.947
-0.309
0.624
27.676
293.576
3229.289
8905.194
374.260
54570.055
132060.094
110680.078
104017.422
9608.278
56.737
0.166
-0.306
-0.234
-0.126
-0.063
-0.028
-0.009
0.001
0.003
0.002
0.002
0.001
0.
0.
0.
0.
0.
0.
0.
0.
0.
0.
0.
0.
0.
0.
0.
0.
0.
0.
0.002
0.002
0.003
-0.003
-0.014
-0.040
-0.072
-0.109
-0.153
-0.199
-0.246
-0.337
-0.430
-0.422
0.751
5.915
17.569
23.370
23.057
1613.019
35318.359
121726.094
8990.706
116.338
2.470
-0.352
-0.279
-0.151
-0.077
-0.034
-0.013
-0.003
0.001
0.002
0.002
0.001
0.
0.
0.
0.
0.
0.
0.
0.
0.
0.
0.
0.
0.
0.
0.
0.
0.
0.
0.
0.001
0.003
0.004
0.004
-0.005
-0.016
-0.034
-0.052
-0.075
-0.105
-0.151
-0.224
-0.321
-0.406
-0.441
-0.239
0.399
0.298
3.030
212.503
21496.012
105359.273
100115.953
147.059
0.432
-0.300
-0.183
-0.091
-0.043
-0.020
-0.006
-0.001
0.002
0.002
0.
0.
0.
0.
0.
0.
0.
0.
0.
0.
0.
0.
0.
0.
0.
0.
0.
0.
0.
0.
0.
0.
0.003
0.002
0.004
0.002
-0.003
-0.008
-0.018
-0.030
-0.046
-0.081
-0.140
-0.213
-0.247
-0.027
0.498
1.674
0.904
4.324
1591.035
100144.914
110427.797
3098.140
25.920
0.037
-0.192
-0.104
-0.049
-0.022
-0.008
-0.003
-0.001
0.
0.
0.
0.
0.
0.
0.
0.
0.
0.
0.
0.
0.
0.
0.
0.
0.
0.
0.
0.
0.
0.
0.
0.
0.002
0.003
0.005
0.005
0.005
0.002
-0.002
-0.007
-0.022
-0.046
-0.093
-0.137
0.038
1.453
2.705
3.384
1.227
1.127
126.305
8014.101
2351.469
32.134
0.975
-0.140
-0.110
-0.051
-0.024
-0.011
-0.003
-0.001
0.
0.
0.
0.
0.
0.
0.
0.
0.
0.
0.
0.
0.
0.
0.
0.
0.
0.
0.
0.
0.
0.
0.
0.
0.
0.
0.002
0.003
0.005
0.005
0.005
0.003
0.001
-0.007
-0.030
-0.067
-0.105
0.087
1.413
2.385
2.208
0.707
-0.106
2.008
13.331
8.816
0.708
-0.107
-0.101
-0.058
-0.025
-0.011
-0.004
0.
0.
0.
0.
0.
0.
0.
0.
0.
0.
0.
0.
0.
0.
0.
0.
0.
0.
0.
0.
0.
0.
0.
0.
0.
0.
0.
0.
0.
0.001
0.003
0.003
0.004
0.005
0.
-0.005
-0.019
-0.048
-0.079
-0.077
0.122
0.235
0.141
-0.068
-0.190
-0.160
-0.056
-0.053
-0.099
-0.085
-0.052
-0.025
-0.011
-0.003
-0.001
0.
0.
0.
0.
0.
0.
0.
0.
0.
0.
0.
0.
0.
0.
0.
0.
0.
0.
0.
0.
0.
0.
0.
0.
0.
0.
0.
0.
0.
0.
0.
0.001
0.003
0.003
-0.001
-0.007
-0.017
-0.032
-0.056
-0.077
-0.090
-0.098
-0.111
-0.122
-0.119
-0.108
-0.088
-0.072
-0.059
-0.040
-0.020
-0.009
-0.004
-0.003
0.
0.
0.
0.
0.
0.
0.
0.
0.
0.
0.
0.
0.
0.
0.
0.
0.
0.
0.
0.
0.
0.
0.
0.
0.
0.
0.
0.
0.
0.
0.
0.
0.
0.
0.
-0.002
-0.005
-0.010
-0.020
-0.033
-0.049
-0.063
-0.074
-0.076
-0.072
-0.061
-0.051
-0.042
-0.035
-0.025
-0.014
-0.008
-0.005
-0.003
0.
0.
0.
0.
0.
0.
0.
0.
0.
0.
0.
0.
0.
0.
0.
0.
0.
0.
0.
0.
0.
0.
0.
0.
0.
0.
0.
0.
0.
0.
0.
0.
0.
0.
0.
0.
0.
-0.002
-0.005
-0.011
-0.017
-0.024
-0.031
-0.035
-0.037
-0.033
-0.030
-0.024
-0.020
-0.013
-0.010
-0.006
-0.005
-0.003
0.
0.
0.
0.
0.
0.
0.
0.
0.
0.
0.
0.
0.
0.
0.
0.
0.
0.
0.
0.
0.
0.
0.
0.
0.
0.
0.
0.
0.
0.
0.
0.
0.
0.
0.
0.
-0.001
-0.003
-0.009
-0.016
-0.021
-0.030
-0.043
-0.052
-0.058
-0.057
-0.051
-0.046
-0.039
-0.033
-0.026
-0.015
-0.008
-0.004
-0.001
0.001
0.
0.
0.
0.
0.
0.
0.
0.
0.
0.
0.
0.
0.
0.
0.
0.
0.
0.
0.
0.
0.
0.
0.
0.
0.
0.
0.
0.
0.
0.
0.
0.
0.
0.
-0.001
-0.004
-0.012
-0.023
-0.039
-0.060
-0.088
-0.110
-0.117
-0.109
-0.119
-0.129
-0.135
-0.120
-0.097
-0.072
-0.045
-0.022
-0.010
-0.004
-0.001
0.
0.
0.
0.
0.
0.
0.
0.
0.
0.
0.
0.
0.
0.
0.
0.
0.
0.
0.
0.
0.
0.
0.
0.
0.
0.
0.
0.
0.
0.
0.
0.
0.001
0.001
-0.005
-0.013
-0.028
-0.056
-0.094
-0.150
-0.202
-0.178
0.451
1.771
0.840
-0.104
-0.236
-0.207
-0.146
-0.114
-0.089
-0.052
-0.021
-0.007
-0.002
0.000
0.
0.
0.
0.
0.
0.
0.
0.
0.
0.
0.
0.
0.
0.
0.
0.
0.
0.
0.
0.
0.
0.
0.
0.
0.
0.
0.
0.
0.
0.
0.
0.001
-0.002
-0.011
-0.027
-0.061
-0.122
-0.197
-0.276
-0.308
0.920
42.199
314.199
98.727
8.045
0.664
1.387
3.299
1.020
-0.040
-0.082
-0.040
-0.013
-0.005
0.000
0.
0.
0.
0.
0.
0.
0.
0.
0.
0.
0.
0.
0.
0.
0.
0.
0.
0.
0.
0.
0.
0.
0.
0.
0.
0.
0.
0.
0.
0.
0.001
0.000
-0.008
-0.022
-0.055
-0.118
-0.201
-0.245
0.573
4.848
10.222
1408.250
105708.148
31477.033
646.731
68.152
146.270
1029.595
120.261
2.163
-0.085
-0.056
-0.020
-0.006
-0.002
0.
0.
0.
0.
0.
0.
0.
0.
0.
0.
0.
0.
0.
0.
0.
0.
0.
0.
0.
0.
0.
0.
0.
0.
0.
0.
0.
0.
0.
0.001
-0.001
-0.004
-0.014
-0.041
-0.090
-0.181
-0.233
1.774
140.013
95505.273
150.863
1030.301
128662.766
107238.531
101459.008
5544.237
14333.370
100226.266
12452.810
17.699
-0.010
-0.070
-0.025
-0.005
-0.003
0.
0.
0.
0.
0.
0.
0.
0.
0.
0.
0.
0.
0.
0.
0.
0.
0.
0.
0.
0.
0.
0.
0.
0.
0.
0.
0.
0.
0.
-0.001
-0.002
-0.011
-0.028
-0.064
-0.136
-0.244
0.174
33.585
16852.957
200212.828
1227.820
902.395
4688.375
5102.292
102964.719
6603.711
106525.078
106818.109
5265.396
13.583
-0.055
-0.081
-0.030
-0.007
-0.002
0.
0.
0.
0.
0.
0.
0.
0.
0.
0.
0.
0.
0.
0.
0.
0.
0.
0.
0.
0.
0.
0.
0.
0.
0.
0.
0.
0.
-0.002
-0.002
-0.005
-0.020
-0.044
-0.091
-0.186
-0.313
1.247
178.505
36184.941
105161.617
1636.136
285.938
3556.980
209.151
166.890
5033.664
123876.695
4044.666
59.747
1.073
-0.183
-0.099
-0.040
-0.014
-0.008
-0.005
-0.002
0.
0.
0.
0.
0.
0.
0.
0.
0.
0.
0.
0.
0.
0.
0.
0.
0.
0.
0.
0.
0.
0.
0.
0.
0.
0.
-0.003
-0.004
-0.011
-0.033
-0.065
-0.117
-0.216
-0.370
0.642
86.506
3664.578
2862.715
616.240
354.624
339.364
36.091
22.733
11047.507
111093.141
4564.661
11.836
-0.243
-0.245
-0.113
-0.051
-0.029
-0.016
-0.011
-0.008
-0.004
-0.002
0.
0.
0.
0.
0.
0.
0.
0.
0.
0.
0.
0.
0.
0.
0.
0.
0.
0.
0.
0.
0.
0.
0.
-0.002
-0.003
-0.005
-0.022
-0.049
-0.076
0.127
1.153
0.786
0.170
6.253
117.272
1064.668
398.647
4087.781
8072.367
91.030
53.762
8989.205
94725.867
1311.120
10.814
-0.307
-0.297
-0.152
-0.086
-0.056
-0.037
-0.027
-0.018
-0.010
-0.005
0.
0.
0.
0.
0.
0.
0.
0.
0.
0.
0.
0.
0.
0.
0.
0.
0.
0.
0.
0.
0.
0.
0.
-0.001
-0.002
-0.011
-0.031
-0.065
0.100
8.262
111.745
79.473
23.684
56.102
69.728
290.841
183.630
107748.141
200102.172
628.284
191.669
100164.367
102134.758
1961.844
13.137
-0.334
-0.370
-0.248
-0.169
-0.126
-0.085
-0.057
-0.035
-0.021
-0.011
-0.004
0.
0.
0.
0.
0.
0.
0.
0.
0.
0.
0.
0.
0.
0.
0.
0.
0.
0.
0.
0.
0.
0.001
0.001
-0.002
-0.018
-0.048
-0.092
0.654
68.819
4091.484
2073.183
430.137
1874.221
250.901
534.067
254.362
6392.700
24032.434
266.817
39.965
4921.754
112529.625
4604.501
20.296
-0.159
-0.474
-0.367
-0.263
-0.199
-0.157
-0.109
-0.066
-0.036
-0.019
-0.009
-0.002
0.
0.
0.
0.
0.
0.
0.
0.
0.
0.
0.
0.
0.
0.
0.
0.
0.
0.
0.
0.001
0.002
0.001
-0.009
-0.027
-0.072
-0.135
0.323
32.621
966.311
1756.529
2030.306
1095.368
10122.545
5637.522
276.615
642.753
2914.591
64.033
6.194
253.918
7369.398
822.070
13.476
3.285
0.265
1.236
1.498
0.544
-0.007
-0.161
-0.109
-0.058
-0.028
-0.013
-0.006
0.
0.
0.
0.
0.
0.
0.
0.
0.
0.
0.
0.
0.
0.
0.
0.
0.
0.
0.001
0.001
0.000
-0.003
-0.017
-0.040
-0.100
-0.169
0.444
11.146
37.522
286.147
421.853
2452.448
101960.258
106052.945
257.023
834.329
89.244
276.247
104.897
8.764
27.183
15.266
333.522
1336.055
51.794
273.772
226.681
43.489
7.255
0.133
-0.147
-0.086
-0.040
-0.018
-0.007
0.
0.
0.
0.
0.
0.
0.
0.
0.
0.
0.
0.
0.
0.
0.
0.
0.
0.001
0.001
0.
-0.003
-0.009
-0.029
-0.060
-0.127
-0.145
8.010
741.925
3033.311
100.911
22.357
4016.439
146873.641
11668.537
214.169
2257.385
1981.865
100089.250
42399.949
54.092
1.240
33.304
95627.406
100666.430
1212.028
102775.563
72416.547
2897.990
147.158
2.097
-0.156
-0.108
-0.048
-0.022
-0.008
0.
0.
0.
0.
0.
0.
0.
0.
0.
0.
0.
0.
0.
0.
0.
0.
0.
0.001
0.002
-0.002
-0.008
-0.019
-0.045
-0.093
-0.158
-0.127
18.422
102493.930
118408.648
831.316
350.041
980.549
100066.195
1181.360
375.712
3036.559
72958.977
101867.727
86729.695
69.335
3.440
17.598
3337.432
33972.461
1375.392
105554.992
51814.664
5553.524
276.374
5.193
-0.119
-0.119
-0.055
-0.024
-0.009
-0.002
0.
0.
0.
0.
0.
0.
0.
0.
0.
0.
0.
0.
0.
0.
0.
0.
0.001
0.001
-0.006
-0.013
-0.034
-0.070
-0.115
-0.151
-0.026
2.774
242.129
473.685
42563.852
57356.242
242.534
101250.047
22841.449
4151.616
112742.992
105467.156
1343.152
215.964
14.647
44.564
18.698
55.604
295.702
17754.682
3560.560
555.512
1944.920
587.115
10.558
-0.057
-0.119
-0.056
-0.023
-0.008
-0.002
0.
0.
0.
0.
0.
0.
0.
0.
0.
0.
0.
0.
0.
0.
0.
0.001
0.002
0.001
-0.009
-0.020
-0.050
-0.092
-0.087
0.738
3.309
2.858
1.857
61.143
7362.731
9718.833
2476.443
102377.922
102645.602
890.505
115667.836
200038.734
554.528
4.934
56.363
475.108
97.232
530.990
75912.750
6833.660
611.263
33.086
225.203
92.975
3.436
-0.131
-0.108
-0.050
-0.019
-0.005
0.001
0.001
0.
0.
0.
0.
0.
0.
0.
0.
0.
0.
0.
0.
0.
0.
0.001
0.002
-0.001
-0.010
-0.027
-0.062
-0.106
0.257
9.318
46.796
17.056
1.081
2.584
40.662
301.915
78375.930
132517.516
49872.945
1357.785
23079.963
100106.250
482.208
4.689
84.092
246.917
44.820
1066.307
100099.734
3124.645
16.060
9.845
5.023
2.095
-0.048
-0.182
-0.100
-0.047
-0.016
-0.003
0.003
0.003
0.002
0.001
0.
0.
0.
0.
0.
0.
0.
0.
0.
0.
0.
0.
0.
0.002
-0.002
-0.011
-0.029
-0.067
-0.104
0.389
15.056
88.116
26.399
0.852
-0.469
0.615
45.011
1873.507
1435.695
3258.332
263.910
367.398
213.763
22.149
3.852
59.511
126.467
56.228
65.073
237.408
55.158
21.824
19.556
2.812
-0.204
-0.272
-0.170
-0.084
-0.037
-0.013
0.000
0.004
0.005
0.003
0.002
0.
0.
0.
0.
0.
0.
0.
0.
0.
0.
0.
0.
0.
0.001
-0.003
-0.012
-0.030
-0.065
-0.101
-0.003
2.472
9.584
3.980
-0.116
-0.350
-0.063
4.294
26.311
70.472
760.804
194.192
1324.801
4799.698
1622.403
22.363
4.701
40.790
1111.894
2785.119
1226.151
183.993
270.723
41.914
2.523
-0.273
-0.253
-0.150
-0.072
-0.032
-0.013
-0.001
0.004
0.004
0.005
0.002
0.002
0.
0.
0.
0.
0.
0.
0.
0.
0.
0.
0.
-0.001
0.000
-0.004
-0.009
-0.022
-0.053
-0.094
-0.127
-0.012
0.277
-0.061
-0.196
2.352
11.037
203.693
2169.457
341.104
112442.195
12544.139
64687.055
200104.797
24477.359
78.383
1.828
54.226
1207.154
25695.605
23173.947
308.584
580.839
54.521
1.290
-0.318
-0.232
-0.126
-0.064
-0.032
-0.016
-0.002
0.001
0.004
0.004
0.004
0.002
0.
0.
0.
0.
0.
0.
0.
0.
0.
0.
-0.001
-0.001
-0.001
-0.004
-0.007
-0.017
-0.038
-0.073
-0.122
-0.198
-0.293
-0.357
2.123
219.335
2965.606
2919.031
100371.992
45343.930
106500.336
200127.266
118113.516
101582.273
1207.917
64.180
3.808
577.099
100430.727
121810.367
100534.602
696.076
58.967
7.847
-0.142
-0.335
-0.204
-0.105
-0.061
-0.038
-0.017
-0.008
-0.002
0.004
0.005
0.005
0.002
0.001
0.
0.
0.
0.
0.
0.
0.
0.
0.
-0.001
-0.001
-0.001
-0.004
-0.007
-0.010
-0.029
-0.060
-0.115
-0.198
-0.187
1.628
14.117
7727.964
100579.031
7062.610
4956.820
115202.797
104888.383
107708.047
200077.594
958.332
65.750
12.036
1.955
177.732
11566.495
8746.545
27363.781
17671.848
31635.223
83.922
0.019
-0.315
-0.178
-0.093
-0.057
-0.039
-0.021
-0.011
-0.004
0.001
0.004
0.005
0.002
0.001
0.
0.
0.
0.
0.
0.
0.
0.
0.
-0.001
-0.001
-0.001
-0.003
-0.006
-0.011
-0.025
-0.047
-0.104
-0.142
3.943
275.249
9417.837
493.251
7087.623
429.270
2839.794
104935.344
2429.231
23088.135
100186.008
972.237
3.151
0.092
3.811
195.133
1058.231
340.335
15811.684
200082.734
101723.109
270.323
0.382
-0.291
-0.158
-0.085
-0.054
-0.030
-0.021
-0.013
-0.004
0.001
0.004
0.004
0.003
0.
0.
0.
0.
0.
0.
0.
0.
0.
0.
-0.001
-0.001
-0.001
0.
-0.006
-0.008
-0.020
-0.047
-0.096
0.123
125.570
26872.990
200286.484
2324.170
168.233
26.267
6471.487
100449.273
389.435
191.858
412.066
23.307
6.450
34.688
20.528
276.205
1487.795
164.778
849.057
3449.550
731.466
16.878
-0.227
-0.279
-0.150
-0.079
-0.046
-0.023
-0.016
-0.009
-0.002
0.001
0.004
0.003
0.002
0.
0.
0.
0.
0.
0.
0.
0.
0.
0.
0.
-0.001
-0.001
-0.001
-0.005
-0.009
-0.020
-0.049
-0.097
0.056
89.917
6364.941
31143.766
151993.969
24671.555
261.880
178.644
3783.704
969.461
2270.418
1506.129
42.442
399.357
31649.410
2972.730
37.067
58.699
960.035
28723.680
991.392
29.760
0.751
-0.393
-0.288
-0.158
-0.082
-0.046
-0.022
-0.009
-0.003
0.000
0.002
0.004
0.003
0.001
0.
0.
0.
0.
0.
0.
0.
0.
0.
0.
0.
0.001
-0.002
-0.005
-0.007
-0.013
-0.025
-0.049
-0.101
-0.139
0.860
30.124
3394.868
66221.688
73645.242
100088.672
238.448
3488.337
1860.532
105307.188
101081.578
287.689
3110.903
109656.133
78865.141
66.940
17.806
309.915
3109.932
390.124
98.567
4.966
-0.253
-0.286
-0.194
-0.117
-0.057
-0.025
-0.007
0.001
0.002
0.002
0.003
0.003
0.
0.
0.
0.
0.
0.
0.
0.
0.
0.
0.
0.
0.001
-0.001
-0.005
-0.010
-0.021
-0.040
-0.065
-0.100
-0.152
-0.163
1.353
31.085
286.956
51907.098
96438.555
253.711
837.034
100639.641
178291.891
100143.633
199.049
10516.731
108000.063
43336.363
49.120
255.929
2032.344
422.745
3264.415
2162.164
35.139
11.442
1.673
-0.172
-0.153
-0.091
-0.036
-0.010
0.000
0.003
0.003
0.003
0.
0.
0.
0.
0.
0.
0.
0.
0.
0.
0.
0.
0.
0.001
-0.002
-0.006
-0.013
-0.032
-0.051
-0.078
-0.105
-0.145
-0.194
-0.210
0.268
7.622
138.128
177.537
72.865
693.271
170414.125
78527.930
204.813
243.369
100936.469
138496.984
2620.548
18.020
272.298
2338.361
187.022
623.208
505.989
1344.936
18689.365
182.236
2.996
0.175
-0.117
-0.064
-0.016
-0.001
0.007
0.003
0.
0.
0.
0.
0.
0.
0.
0.
0.
0.
0.
0.
0.
0.001
0.002
-0.002
-0.005
-0.017
-0.034
-0.053
-0.074
-0.101
-0.135
-0.175
-0.246
-0.313
-0.219
0.727
2.534
9.738
299.364
100094.625
38980.359
33.435
78.501
17981.889
46901.445
201.761
53.365
45.857
42.487
10.091
13.639
44.269
60746.293
112456.000
3687.058
2616.749
97.300
0.146
-0.083
-0.027
-0.002
0.005
0.003
0.001
0.
0.
0.
0.
0.
0.
0.
0.
0.
0.
0.
0.
0.001
0.002
-0.001
-0.004
-0.015
-0.032
-0.045
-0.071
-0.095
-0.125
-0.169
-0.245
-0.330
-0.367
-0.449
-0.403
3.251
60.690
184.498
55.345
2.813
17.113
46.391
48.909
228.476
46843.859
14911.263
58.434
7.946
543.185
6271.539
4409.807
104082.828
178234.766
200059.641
1633.239
0.854
-0.097
-0.040
-0.006
0.006
0.005
0.001
0.
0.
0.
0.
0.
0.
0.
0.
0.
0.
0.
0.
0.
0.002
0.000
-0.003
-0.009
-0.023
-0.039
-0.056
-0.086
-0.120
-0.189
-0.250
0.615
9.741
8.037
0.428
34.026
3768.759
8014.608
100.009
8.333
141.017
81.810
5.521
831.858
100363.617
100624.461
183.206
60.765
31808.373
103166.055
18873.727
12983.047
64996.719
38327.355
74.394
0.209
-0.130
-0.055
-0.013
0.003
0.006
0.003
0.
0.
0.
0.
0.
0.
0.
0.
0.
0.
0.
0.
0.
0.001
0.001
-0.001
-0.004
-0.012
-0.027
-0.046
-0.072
-0.128
-0.215
-0.077
25.045
2197.546
1444.480
13.995
35.833
2785.228
5791.105
105.420
11.045
32.323
20.153
5.843
219.970
55121.988
102773.711
483.259
368.827
2476.038
66682.586
2836.147
174.184
96.275
165.527
3.866
-0.215
-0.174
-0.086
-0.027
0.000
0.005
0.005
0.
0.
0.
0.
0.
0.
0.
0.
0.
0.
0.
0.
0.
0.001
0.002
0.000
-0.002
-0.005
-0.015
-0.036
-0.075
-0.159
-0.258
0.565
68.936
14018.396
7851.340
34.326
201.775
8847.544
1679.470
100.430
33.679
2.491
0.109
7.398
367.080
106351.289
114991.805
699.665
2891.253
349.631
5184.036
28536.344
176.424
33.889
20.294
3.585
1.774
-0.001
-0.115
-0.056
-0.011
0.003
0.004
0.003
0.
0.
0.
0.
0.
0.
0.
0.
0.
0.
0.
0.
0.
0.001
0.002
0.000
-0.002
-0.017
-0.041
-0.098
-0.187
-0.196
6.251
475.896
5254.602
1663.165
69.384
1018.340
100010.867
19679.730
61.331
29.208
25.474
0.149
1.642
66.702
6791.301
9587.219
149.491
4039.291
1375.587
9291.910
101074.875
232.749
8756.220
2983.956
271.007
164.417
5.185
-0.082
-0.087
-0.026
-0.001
0.004
0.004
0.
0.
0.
0.
0.
0.
0.
0.
0.
0.
0.
0.
0.
0.
0.001
0.000
-0.004
-0.020
-0.054
-0.113
-0.123
1.030
24.860
10479.466
126162.688
103254.406
892.421
81.071
1714.681
407.648
14.679
405.573
1019.219
9.526
21.913
23.521
26.979
25.262
76.784
15329.902
5124.115
241.481
2400.255
893.649
100158.547
25284.277
20765.264
4714.659
37.588
0.228
-0.102
-0.040
-0.006
0.004
0.005
0.
0.
0.
0.
0.
0.
0.
0.
0.
0.
0.
0.
0.
0.
-0.001
0.000
-0.006
-0.023
-0.064
-0.126
0.364
11.619
36.651
801.676
12313.643
22044.707
263.545
5.812
7.515
14.543
45.386
35.868
57.545
136.263
1014.491
11452.880
710.574
6.066
12.707
774.272
13497.432
2790.914
163505.281
8992.066
1196.592
101868.875
118157.383
101951.711
177.233
1.221
-0.108
-0.049
-0.006
0.003
0.005
0.
0.
0.
0.
0.
0.
0.
0.
0.
0.
0.
0.
0.
0.
-0.001
-0.001
-0.008
-0.023
-0.068
-0.133
0.223
8.695
31.290
105.905
424.496
136.919
13.637
51.813
130.981
322.497
5509.247
28.068
443.600
1126.641
9395.092
100077.648
19652.090
24.228
22.957
11568.069
112618.375
15531.112
2214.145
687.254
458.538
2144.160
10474.359
101600.047
1057.022
2.808
-0.105
-0.052
-0.005
0.003
0.004
0.
0.
0.
0.
0.
0.
0.
0.
0.
0.
0.
0.
0.
0.
0.
-0.002
-0.006
-0.021
-0.060
-0.134
-0.159
1.143
18.280
265.193
3868.251
24.320
123.437
12589.903
100113.289
1084.009
132.188
13.415
198.917
431.532
550.303
13621.652
817.955
14.434
585.241
5007.319
60813.242
4884.760
1391.708
123.776
118.913
17.276
201.693
2021.349
87.694
0.648
-0.107
-0.041
-0.003
0.008
0.003
0.
0.
0.
0.
0.
0.
0.
0.
0.
0.
0.
0.
0.
0.
0.
-0.002
-0.005
-0.016
-0.046
-0.111
-0.126
2.886
292.018
100209.250
18565.137
144.506
52118.863
178209.234
100475.188
2780.255
13.499
1.899
33.371
104.411
25.082
22.162
7.684
57.727
100005.633
100887.164
43529.746
101424.625
100047.367
140.447
4.920
1.106
1.875
4.364
0.731
-0.181
-0.104
-0.031
0.
0.007
0.001
0.
0.
0.
0.
0.
0.
0.
0.
0.
0.
0.
0.
0.
0.
0.
-0.002
-0.002
-0.005
-0.029
-0.081
-0.102
2.081
149.300
20707.463
2203.102
292.208
116081.695
105711.016
2259.669
87.705
19.624
7.098
7.881
28.134
59.540
34.685
15.807
32.978
8014.127
100023.547
1197.428
18885.609
9326.464
81.604
1.883
1.730
1.170
-0.009
-0.311
-0.209
-0.090
-0.023
0.
0.005
0.002
0.
0.
0.
0.
0.
0.
0.
0.
0.
0.
0.
0.
0.
0.
0.
0.
0.000
-0.004
-0.017
-0.053
-0.105
0.080
4.307
32.742
304.807
1609.458
1616.113
1384.219
57.077
710.102
4148.164
1248.377
187.310
44.731
259.066
123.052
92.016
279.863
67.336
85.385
98.994
9562.819
7368.239
55.542
6.328
18.544
4.397
0.059
-0.314
-0.204
-0.076
-0.023
0.000
0.006
0.003
0.
0.
0.
0.
0.
0.
0.
0.
0.
0.
0.
0.
0.
0.
0.
0.
0.001
-0.001
-0.008
-0.033
-0.089
-0.151
0.211
28.880
6363.897
75733.164
148.500
8.837
47.511
6390.911
116878.211
186955.813
101184.422
783.858
47.733
25.907
168.295
823.744
98.156
104.667
47.027
100.543
82.008
4.800
13.026
43.080
6.174
-0.061
-0.320
-0.207
-0.085
-0.020
0.000
0.006
0.003
0.
0.
0.
0.
0.
0.
0.
0.
0.
0.
0.
0.
0.
0.
0.
0.
0.001
0.002
-0.004
-0.019
-0.067
-0.126
1.854
337.518
110282.656
125994.727
566.871
15.861
36.370
672.342
100662.266
121705.141
102793.414
1655.265
14.390
2.006
23.536
54.719
30.296
5559.121
531.694
4.213
5.204
4.161
5.169
7.037
4.534
3.070
0.103
-0.198
-0.097
-0.024
0.002
0.006
0.003
0.001
0.
0.
0.
0.
0.
0.
0.
0.
0.
0.
0.
0.
0.
0.
0.
0.001
0.001
0.000
-0.014
-0.050
-0.094
2.037
469.351
100115.742
103678.141
8255.957
123.259
32.803
275.185
244.050
594.555
1092.318
70.272
2.445
40.374
2734.131
2736.303
46.474
77.162
24.280
38.196
970.434
547.591
434.094
358.625
168.364
78.784
4.556
-0.100
-0.102
-0.031
0.001
0.006
0.003
0.001
0.
0.
0.
0.
0.
0.
0.
0.
0.
0.
0.
0.
0.
0.
0.
0.
0.002
-0.002
-0.011
-0.039
-0.095
0.258
21.112
471.679
5912.002
101492.836
1014.281
192.663
100175.688
18856.852
39.874
7.034
11.822
7.550
383.188
100107.125
100672.430
516.511
25.111
4.163
764.588
100077.961
103323.805
39877.590
72521.078
21808.955
528.374
10.721
0.012
-0.103
-0.034
0.000
0.006
0.002
0.002
0.
0.
0.
0.
0.
0.
0.
0.
0.
0.
0.
0.
0.
0.
0.
0.
0.001
-0.002
-0.009
-0.035
-0.086
-0.141
0.418
31.913
16350.827
100162.445
2772.213
223.996
25466.328
5335.518
28.679
72.023
1096.494
273.280
113.272
27727.287
118211.602
44251.406
8063.427
44.573
334.903
100261.102
128718.945
103027.680
7637.201
45253.586
18756.984
106.342
0.570
-0.092
-0.032
-0.001
0.007
0.002
0.002
0.
0.
0.
0.
0.
0.
0.
0.
0.
0.
0.
0.
0.
0.
0.
0.
0.
-0.001
-0.008
-0.026
-0.069
-0.142
-0.182
3.472
156.915
931.393
8167.575
35429.848
268.291
42.414
45.083
253.586
8748.928
1366.994
31.515
6234.311
101777.070
103671.453
100713.445
350.933
324.224
173.641
13678.115
34839.270
824.311
200093.281
80816.695
620.115
1.233
-0.073
-0.023
0.
0.006
0.002
0.002
0.
0.
0.
0.
0.
0.
0.
0.
0.
0.
0.
0.
0.
0.
0.
0.
0.
-0.001
-0.007
-0.022
-0.052
-0.117
-0.231
-0.204
4.283
408.295
88677.953
104095.266
1264.337
1210.803
729.734
87.266
246.515
82.857
5.350
48.746
431.497
108135.344
108271.664
139241.125
100711.602
359.980
25.590
34.305
102.266
10326.397
192.639
9.851
0.064
-0.047
-0.013
0.004
0.005
0.002
0.001
0.
0.
0.
0.
0.
0.
0.
0.
0.
0.
0.
0.
0.
0.
0.
0.
0.
0.000
-0.006
-0.018
-0.043
-0.093
-0.201
-0.310
0.897
80.706
2667.074
4957.145
2207.373
5036.321
462.842
47.745
17.834
100.485
446.276
112.938
115.838
10150.946
114079.539
106904.445
64326.559
170.345
0.434
-0.310
0.098
2.088
0.845
0.014
-0.063
-0.027
-0.003
0.004
0.003
0.002
0.001
0.
0.
0.
0.
0.
0.
0.
0.
0.
0.
0.
0.
0.
0.
0.
0.
0.
0.002
-0.002
-0.013
-0.034
-0.075
-0.156
-0.265
0.632
188.773
48498.434
3860.811
41.574
23.976
15.529
28.878
1654.735
20461.564
100610.281
30096.639
2149.756
189.059
2984.355
35280.512
1533.571
13.944
-0.393
-0.453
-0.306
-0.187
-0.114
-0.069
-0.033
-0.007
0.003
0.005
0.003
0.001
0.
0.
0.
0.
0.
0.
0.
0.
0.
0.
0.
0.
0.
0.
0.
0.
0.
0.
0.001
0.001
-0.007
-0.024
-0.055
-0.113
-0.201
-0.009
20.259
478.046
132.500
9.489
123.549
69.940
144.766
100078.883
116400.656
104583.992
104775.844
23616.063
4285.135
178321.844
10083.637
314.679
4.360
-0.403
-0.324
-0.189
-0.106
-0.059
-0.027
-0.008
0.002
0.005
0.003
0.002
0.001
0.
0.
0.
0.
0.
0.
0.
0.
0.
0.
0.
0.
0.
0.
0.
0.
0.
0.
0.002
0.002
-0.002
-0.011
-0.037
-0.070
-0.132
-0.191
0.120
1.750
0.770
4.651
81.495
46.228
42.066
6205.789
23805.543
889.819
107846.109
101112.695
8249.609
110491.398
2141.926
18.853
0.022
-0.353
-0.213
-0.107
-0.051
-0.027
-0.006
0.001
0.005
0.003
0.002
0.001
0.
0.
0.
0.
0.
0.
0.
0.
0.
0.
0.
0.
0.
0.
0.
0.
0.
0.
0.
0.002
0.002
0.001
-0.005
-0.018
-0.038
-0.071
-0.117
-0.170
-0.253
-0.359
-0.118
2.067
1.492
2.136
22.723
35.368
157.640
103249.117
9646.411
8446.782
1727.646
63.633
1.228
-0.363
-0.259
-0.128
-0.058
-0.028
-0.011
0.001
0.003
0.002
0.002
0.001
0.
0.
0.
0.
0.
0.
0.
0.
0.
0.
0.
0.
0.
0.
0.
0.
0.
0.
0.
0.
0.003
0.002
0.004
0.001
-0.005
-0.016
-0.030
-0.055
-0.094
-0.165
-0.263
-0.357
-0.254
0.737
11.755
100.431
60.629
320.109
466.621
744.411
154260.953
75684.984
118.022
0.419
-0.278
-0.161
-0.075
-0.035
-0.014
-0.004
0.001
0.002
0.002
0.
0.
0.
0.
0.
0.
0.
0.
0.
0.
0.
0.
0.
0.
0.
0.
0.
0.
0.
0.
0.
0.
0.001
0.003
0.004
0.004
0.002
-0.003
-0.009
-0.024
-0.050
-0.102
-0.174
-0.195
1.568
15.081
48.369
369.799
164.692
84.681
138.866
1670.321
4524.357
2865.441
31.333
0.074
-0.175
-0.093
-0.040
-0.018
-0.006
0.000
0.001
0.
0.
0.
0.
0.
0.
0.
0.
0.
0.
0.
0.
0.
0.
0.
0.
0.
0.
0.
0.
0.
0.
0.
0.
0.
0.002
0.003
0.005
0.005
0.004
-0.001
-0.008
-0.028
-0.066
-0.121
0.023
9.802
276.091
490.094
930.653
162.322
7.279
13.051
136.538
83.804
15.600
0.999
-0.145
-0.111
-0.049
-0.020
-0.008
-0.003
0.
0.
0.
0.
0.
0.
0.
0.
0.
0.
0.
0.
0.
0.
0.
0.
0.
0.
0.
0.
0.
0.
0.
0.
0.
0.
0.
0.
0.003
0.003
0.004
0.005
0.001
-0.002
-0.017
-0.049
-0.090
0.028
8.842
240.368
404.215
425.271
83.112
2.076
0.209
1.988
1.469
0.082
-0.133
-0.109
-0.061
-0.025
-0.009
-0.001
0.
0.
0.
0.
0.
0.
0.
0.
0.
0.
0.
0.
0.
0.
0.
0.
0.
0.
0.
0.
0.
0.
0.
0.
0.
0.
0.
0.
0.
0.
0.001
0.003
0.003
-0.001
-0.004
-0.011
-0.035
-0.071
-0.079
0.916
10.413
15.449
11.984
3.761
0.034
-0.236
-0.188
-0.144
-0.124
-0.096
-0.057
-0.024
-0.010
-0.004
-0.001
0.
0.
0.
0.
0.
0.
0.
0.
0.
0.
0.
0.
0.
0.
0.
0.
0.
0.
0.
0.
0.
0.
0.
0.
0.
0.
0.
0.
0.
0.
0.
0.
0.
0.
-0.005
-0.011
-0.023
-0.049
-0.075
-0.073
0.089
0.162
0.064
-0.072
-0.148
-0.136
-0.112
-0.090
-0.067
-0.044
-0.023
-0.010
-0.005
-0.003
0.
0.
0.
0.
0.
0.
0.
0.
0.
0.
0.
0.
0.
0.
0.
0.
0.
0.
0.
0.
0.
0.
0.
0.
0.
0.
0.
0.
0.
0.
0.
0.
0.
0.
0.
-0.003
-0.006
-0.014
-0.027
-0.046
-0.065
-0.080
-0.090
-0.092
-0.094
-0.084
-0.068
-0.054
-0.041
-0.029
-0.019
-0.008
-0.004
-0.003
0.
0.
0.
0.
0.
0.
0.
0.
0.
0.
0.
0.
0.
0.
0.
0.
0.
0.
0.
0.
0.
0.
0.
0.
0.
0.
0.
0.
0.
0.
0.
0.
0.
0.
0.
0.
0.
-0.004
-0.008
-0.014
-0.023
-0.034
-0.043
-0.049
-0.052
-0.047
-0.040
-0.033
-0.024
-0.019
-0.012
-0.006
-0.004
-0.003
0.
0.
0.
0.
0.
0.
0.
0.
0.
0.
0.
0.
0.
0.
0.
0.
0.
0.
0.
0.
0.
0.
0.
0.
0.
0.
0.
0.
0.
0.
0.
0.
0.
0.
0.
0.
0.000
-0.001
-0.007
-0.013
-0.018
-0.026
-0.037
-0.043
-0.048
-0.046
-0.044
-0.042
-0.040
-0.036
-0.028
-0.016
-0.009
-0.003
-0.001
0.001
0.
0.
0.
0.
0.
0.
0.
0.
0.
0.
0.
0.
0.
0.
0.
0.
0.
0.
0.
0.
0.
0.
0.
0.
0.
0.
0.
0.
0.
0.
0.
0.
0.
0.001
0.000
-0.004
-0.011
-0.019
-0.032
-0.048
-0.072
-0.086
-0.096
-0.089
-0.105
-0.119
-0.128
-0.113
-0.091
-0.074
-0.050
-0.024
-0.010
-0.003
-0.001
0.001
0.
0.
0.
0.
0.
0.
0.
0.
0.
0.
0.
0.
0.
0.
0.
0.
0.
0.
0.
0.
0.
0.
0.
0.
0.
0.
0.
0.
0.
0.
0.
0.001
0.001
-0.005
-0.011
-0.027
-0.049
-0.084
-0.125
-0.166
-0.124
0.910
3.065
1.172
-0.120
-0.218
-0.128
0.006
-0.070
-0.084
-0.057
-0.023
-0.008
-0.002
0.
0.
0.
0.
0.
0.
0.
0.
0.
0.
0.
0.
0.
0.
0.
0.
0.
0.
0.
0.
0.
0.
0.
0.
0.
0.
0.
0.
0.
0.
0.
0.001
0.002
-0.002
-0.011
-0.029
-0.061
-0.112
-0.171
-0.242
-0.283
1.667
105.269
1096.555
155.870
3.706
0.538
6.645
14.638
3.061
0.010
-0.082
-0.043
-0.014
-0.005
-0.001
0.
0.
0.
0.
0.
0.
0.
0.
0.
0.
0.
0.
0.
0.
0.
0.
0.
0.
0.
0.
0.
0.
0.
0.
0.
0.
0.
0.
0.
0.001
0.001
-0.001
-0.009
-0.026
-0.058
-0.121
-0.185
-0.097
0.339
0.612
14.043
8034.871
100117.531
21693.840
56.562
28.784
635.530
974.886
81.232
1.799
-0.086
-0.062
-0.020
-0.006
-0.002
0.
0.
0.
0.
0.
0.
0.
0.
0.
0.
0.
0.
0.
0.
0.
0.
0.
0.
0.
0.
0.
0.
0.
0.
0.
0.
0.
0.
0.
0.001
0.
-0.006
-0.015
-0.047
-0.106
-0.188
0.044
7.372
49.265
98.807
26.007
6087.242
160664.375
8071.743
3256.855
640.465
101727.773
174676.453
1626.762
9.079
-0.053
-0.075
-0.024
-0.005
-0.002
0.
0.
0.
0.
0.
0.
0.
0.
0.
0.
0.
0.
0.
0.
0.
0.
0.
0.
0.
0.
0.
0.
0.
0.
0.
0.
0.
0.
0.
-0.001
-0.001
-0.009
-0.030
-0.070
-0.158
-0.228
2.158
154.055
3233.573
2537.758
102.906
2984.452
176086.766
928.341
100542.547
3662.043
21155.391
37512.805
885.725
6.628
-0.099
-0.085
-0.028
-0.005
-0.001
0.
0.
0.
0.
0.
0.
0.
0.
0.
0.
0.
0.
0.
0.
0.
0.
0.
0.
0.
0.
0.
0.
0.
0.
0.
0.
0.
0.
-0.002
-0.002
-0.003
-0.018
-0.046
-0.103
-0.203
-0.262
5.469
1566.899
101760.086
102771.102
2144.558
100812.375
10292.404
149.183
36.856
415.251
4864.609
227.671
21.613
0.489
-0.195
-0.096
-0.038
-0.014
-0.005
-0.002
0.
0.
0.
0.
0.
0.
0.
0.
0.
0.
0.
0.
0.
0.
0.
0.
0.
0.
0.
0.
0.
0.
0.
0.
0.
0.
0.
-0.002
0.000
-0.009
-0.026
-0.066
-0.133
-0.251
-0.351
2.859
626.870
101230.281
142593.313
151977.813
102316.164
794.374
1193.801
81.779
2136.113
102539.555
198.855
3.559
-0.343
-0.251
-0.113
-0.047
-0.024
-0.012
-0.009
-0.005
-0.002
0.
0.
0.
0.
0.
0.
0.
0.
0.
0.
0.
0.
0.
0.
0.
0.
0.
0.
0.
0.
0.
0.
0.
0.
0.001
0.000
-0.004
-0.016
-0.045
-0.087
-0.154
-0.219
-0.380
-0.156
23.887
4339.255
185208.266
55089.191
55461.133
40235.023
3373.372
155.118
468.073
18998.350
36311.738
104.001
-0.200
-0.303
-0.154
-0.080
-0.050
-0.030
-0.019
-0.014
-0.007
-0.004
0.
0.
0.
0.
0.
0.
0.
0.
0.
0.
0.
0.
0.
0.
0.
0.
0.
0.
0.
0.
0.
0.
0.
0.001
0.001
-0.007
-0.029
-0.068
-0.115
0.129
1.462
1.060
0.138
13.669
11364.906
100338.648
1088.175
105391.430
105132.578
1160.214
60.469
4252.124
108992.258
101544.703
70.264
-0.074
-0.376
-0.249
-0.165
-0.112
-0.071
-0.045
-0.027
-0.016
-0.006
-0.004
0.
0.
0.
0.
0.
0.
0.
0.
0.
0.
0.
0.
0.
0.
0.
0.
0.
0.
0.
0.
0.
0.002
0.003
-0.004
-0.015
-0.048
-0.102
-0.140
1.053
8.660
7.619
3.677
8.711
284.865
39594.684
160.375
51547.160
200039.016
1036.620
432.135
3596.348
7261.954
900.100
45.784
9.121
-0.202
-0.374
-0.270
-0.198
-0.152
-0.099
-0.052
-0.027
-0.014
-0.007
0.
0.
0.
0.
0.
0.
0.
0.
0.
0.
0.
0.
0.
0.
0.
0.
0.
0.
0.
0.001
0.001
0.002
-0.001
-0.010
-0.030
-0.073
-0.146
-0.180
0.861
5.472
7.976
7.559
55.988
30799.533
200155.563
599.666
18777.822
100099.148
527.114
309.228
1746.492
162.796
122.864
2396.077
213.781
1.744
0.544
1.804
0.406
-0.176
-0.163
-0.098
-0.047
-0.021
-0.010
-0.003
0.
0.
0.
0.
0.
0.
0.
0.
0.
0.
0.
0.
0.
0.
0.
0.
0.
0.001
0.001
0.001
-0.002
-0.005
-0.020
-0.049
-0.112
-0.180
3.827
228.853
77.799
12.552
5.628
163.447
84290.578
105398.906
1302.071
102007.953
967.434
91.506
40.407
17.579
10.772
70.617
919.067
146.741
11.316
97.680
521.592
59.390
1.017
-0.187
-0.143
-0.069
-0.031
-0.014
-0.006
0.
0.
0.
0.
0.
0.
0.
0.
0.
0.
0.
0.
0.
0.
0.
0.
0.
0.001
0.002
-0.003
-0.005
-0.015
-0.038
-0.084
-0.159
-0.065
60.385
110271.641
101573.703
1722.655
84.977
86.530
1555.594
5051.818
26973.887
103906.156
18398.918
21968.799
2963.967
40.252
174.736
75.947
292.932
1084.449
251.307
58434.227
123832.617
1656.993
7.024
-0.106
-0.177
-0.091
-0.041
-0.019
-0.007
0.
0.
0.
0.
0.
0.
0.
0.
0.
0.
0.
0.
0.
0.
0.
0.
0.001
0.002
0.002
-0.005
-0.014
-0.034
-0.073
-0.133
-0.193
0.056
47.185
100281.844
142528.313
101999.273
2895.912
64.637
218.639
1139.671
24756.217
105462.531
101871.227
73240.023
4466.115
84.157
692.377
189.512
380.493
34263.578
3241.052
113922.703
103929.289
503.439
6.216
-0.032
-0.197
-0.108
-0.047
-0.021
-0.007
0.
0.
0.
0.
0.
0.
0.
0.
0.
0.
0.
0.
0.
0.
0.
0.
0.001
0.003
-0.001
-0.011
-0.027
-0.059
-0.111
-0.155
0.349
6.060
17.551
305.110
6486.126
163556.359
101872.453
1861.231
260.468
219.375
559.410
13480.644
106811.398
3691.887
83.062
268.766
3510.339
430.242
28.251
128.620
102338.188
103940.570
3225.825
39.010
3.542
0.004
-0.202
-0.109
-0.050
-0.019
-0.004
0.003
0.
0.
0.
0.
0.
0.
0.
0.
0.
0.
0.
0.
0.
0.
0.
0.002
0.003
-0.005
-0.014
-0.040
-0.086
-0.141
0.273
13.559
166.123
453.305
42.656
164.411
70662.992
200107.969
109804.328
9620.120
1325.104
139.270
5811.671
16412.111
167.098
18.576
4965.810
100333.141
17943.061
36.664
90.021
2250.020
5743.187
128.908
13.246
2.633
-0.089
-0.199
-0.110
-0.049
-0.018
-0.004
0.003
0.002
0.002
0.
0.
0.
0.
0.
0.
0.
0.
0.
0.
0.
0.
0.
0.002
0.002
-0.005
-0.020
-0.052
-0.105
-0.133
4.015
504.100
23863.055
2049.100
58.705
6.412
134.696
6207.264
105436.445
105788.688
1882.524
231.893
2255.505
20711.861
133.317
60.033
20294.574
128699.570
1974.435
26.236
117.969
218.555
1029.650
2360.072
108.271
8.642
0.037
-0.184
-0.101
-0.044
-0.014
-0.001
0.004
0.005
0.003
0.002
0.
0.
0.
0.
0.
0.
0.
0.
0.
0.
0.
0.
0.001
0.001
-0.007
-0.025
-0.058
-0.116
-0.121
6.259
1375.195
100064.156
4866.381
22.286
0.456
3.778
142.994
16084.389
107580.742
10879.530
292.496
100990.375
1222.983
9.663
60.773
13716.003
100059.055
419.306
4.819
8.795
55.591
2133.362
6305.740
135.689
5.308
-0.055
-0.172
-0.094
-0.044
-0.016
-0.002
0.004
0.005
0.005
0.003
0.002
0.
0.
0.
0.
0.
0.
0.
0.
0.
0.
-0.001
0.000
-0.001
-0.008
-0.025
-0.057
-0.113
-0.155
1.488
70.910
696.636
176.657
6.151
13.223
26.219
14.492
1160.328
9736.291
503.768
2121.512
107457.250
30907.285
66.093
8.771
88.397
159.034
23.788
19.923
13.361
46.474
2216.393
1814.436
39.157
0.690
-0.229
-0.165
-0.090
-0.048
-0.025
-0.008
0.000
0.004
0.005
0.005
0.002
0.
0.
0.
0.
0.
0.
0.
0.
0.
-0.001
-0.001
-0.002
-0.003
-0.012
-0.027
-0.049
-0.102
-0.156
0.003
4.864
28.263
13.802
7.356
113.588
168.039
22.146
133.996
450.584
322.204
999.531
163890.688
103899.398
761.943
5.298
1.545
83.661
2750.573
1215.995
459.782
33.758
358.208
312.198
11.391
-0.107
-0.239
-0.156
-0.095
-0.064
-0.043
-0.024
-0.008
0.000
0.005
0.005
0.004
0.001
0.
0.
0.
0.
0.
0.
0.
0.
-0.001
-0.001
-0.005
-0.006
-0.013
-0.022
-0.042
-0.080
-0.138
-0.197
-0.092
0.369
1.197
32.236
1432.064
1079.509
44.458
175.365
1231.360
2715.878
14805.772
46693.484
100184.555
417.143
3.020
4.144
1728.758
100300.922
103693.695
4559.532
69.561
17.769
6.279
0.260
-0.324
-0.223
-0.138
-0.097
-0.080
-0.056
-0.038
-0.019
-0.004
0.004
0.005
0.004
0.002
0.
0.
0.
0.
0.
0.
0.
0.
-0.001
-0.001
-0.005
-0.008
-0.012
-0.021
-0.035
-0.064
-0.108
-0.182
-0.285
-0.338
1.481
24.971
269.859
458.289
65.157
5201.487
119024.211
3761.412
7603.808
21398.643
345.483
13.315
0.270
5.527
695.768
196653.141
68986.813
434.063
1619.679
3708.634
35.293
-0.164
-0.312
-0.198
-0.127
-0.095
-0.080
-0.060
-0.047
-0.026
-0.006
0.002
0.005
0.004
0.002
0.
0.
0.
0.
0.
0.
0.
0.
-0.001
-0.001
-0.003
-0.007
-0.013
-0.021
-0.032
-0.049
-0.087
-0.154
-0.250
0.077
19.149
752.724
41.547
48.243
41.408
22910.164
111099.156
13822.555
1938.811
31480.119
224.025
5.641
0.278
30.125
15084.218
138498.922
23650.545
183.805
12673.321
43410.570
93.441
0.067
-0.274
-0.176
-0.113
-0.091
-0.076
-0.061
-0.048
-0.025
-0.006
0.002
0.005
0.004
0.002
0.
0.
0.
0.
0.
0.
0.
0.
-0.001
-0.001
-0.003
-0.006
-0.013
-0.021
-0.027
-0.049
-0.080
-0.140
-0.207
1.754
74.689
4017.487
388.803
228.466
36.849
54315.012
102007.438
1159.069
100354.797
7546.482
37.080
9.581
4.294
40.785
31810.912
102616.133
3794.715
36.226
134.172
177.676
6.889
-0.281
-0.253
-0.153
-0.105
-0.076
-0.065
-0.054
-0.037
-0.018
-0.003
0.002
0.004
0.003
0.001
0.
0.
0.
0.
0.
0.
0.
0.
-0.001
-0.001
-0.002
-0.005
-0.012
-0.019
-0.030
-0.056
-0.086
-0.150
-0.205
1.021
22.411
483.252
100149.266
100200.789
412.775
461.544
2415.490
200.774
104532.617
101028.617
346.747
24.763
170.883
68.931
631.385
10301.434
609.015
33.057
8.735
1.222
-0.320
-0.376
-0.262
-0.154
-0.100
-0.069
-0.050
-0.037
-0.021
-0.009
-0.001
0.002
0.004
0.002
0.
0.
0.
0.
0.
0.
0.
0.
0.
0.
-0.001
-0.001
-0.004
-0.011
-0.023
-0.039
-0.071
-0.114
-0.166
-0.228
-0.181
3.664
409.631
100212.359
200119.391
101333.742
516.689
3876.865
3733.135
66103.805
94817.117
280.812
214.320
3472.680
550.755
38.174
146.336
36.429
13.701
5.160
1.260
-0.243
-0.366
-0.269
-0.183
-0.118
-0.069
-0.038
-0.020
-0.010
-0.002
0.001
0.002
0.003
0.003
0.
0.
0.
0.
0.
0.
0.
0.
0.
0.
0.001
-0.002
-0.006
-0.013
-0.029
-0.057
-0.092
-0.122
-0.168
-0.246
-0.300
0.126
15.755
406.926
101143.641
157418.797
7100.695
102356.906
200150.250
111536.359
8196.732
85.102
2407.956
100159.781
8048.805
21.458
3.356
6.481
4.025
7.911
6.096
1.641
2.553
0.337
-0.190
-0.146
-0.085
-0.039
-0.013
-0.004
0.002
0.001
0.003
0.003
0.
0.
0.
0.
0.
0.
0.
0.
0.
0.
0.
0.001
-0.001
-0.003
-0.016
-0.037
-0.067
-0.091
-0.112
-0.147
-0.216
-0.296
-0.362
0.043
11.098
294.787
1902.773
78325.070
19400.121
103902.258
24425.309
112.993
25.512
1171.651
8825.667
702.044
7.286
2.056
5.580
2.043
3.546
4.883
90.682
396.079
29.465
1.452
-0.028
-0.110
-0.056
-0.014
0.001
0.002
0.004
0.003
0.
0.
0.
0.
0.
0.
0.
0.
0.
0.
0.
0.
0.001
-0.001
-0.004
-0.016
-0.042
-0.063
-0.044
0.040
-0.063
-0.184
-0.279
-0.384
-0.459
-0.205
3.597
39.149
627.590
369.700
1817.003
617.452
9.954
11.216
217.938
331.031
27.091
34.496
22.929
1.866
-0.109
3.004
19.316
867.080
13165.289
1262.748
151.009
7.971
-0.031
-0.069
-0.021
0.003
0.008
0.002
0.001
0.
0.
0.
0.
0.
0.
0.
0.
0.
0.
0.
0.
0.001
-0.001
-0.003
-0.014
-0.037
-0.056
-0.011
0.100
-0.048
-0.183
-0.278
-0.384
-0.465
-0.440
-0.454
0.746
14.899
316.698
516.793
31.948
31.426
913.412
453.305
14.499
135.927
13619.103
5242.271
38.648
4.291
293.486
2749.476
48898.879
104699.602
88479.383
37358.520
79.195
0.298
-0.095
-0.033
-0.004
0.005
0.007
0.002
0.
0.
0.
0.
0.
0.
0.
0.
0.
0.
0.
0.
0.001
0.001
-0.003
-0.009
-0.027
-0.044
-0.059
-0.058
-0.120
-0.192
-0.304
-0.364
1.525
27.548
21.475
1.618
163.041
100015.578
100039.445
679.796
324.871
100334.109
95595.563
51.174
486.580
100856.945
71854.031
139.520
20.823
8747.958
103779.477
103383.594
105771.016
19372.559
110274.656
60.732
0.105
-0.128
-0.055
-0.011
0.002
0.007
0.005
0.001
0.
0.
0.
0.
0.
0.
0.
0.
0.
0.
0.
0.001
0.002
-0.001
-0.004
-0.014
-0.033
-0.052
-0.080
-0.122
-0.210
-0.320
0.122
81.009
43437.223
20714.240
41.517
164.264
102198.852
126131.148
2135.786
627.472
4985.488
2028.650
82.964
10623.548
114585.453
100657.523
725.676
11.980
825.782
12676.612
11801.347
1872.540
305.376
2716.398
7.406
-0.186
-0.166
-0.089
-0.033
-0.004
0.006
0.004
0.003
0.
0.
0.
0.
0.
0.
0.
0.
0.
0.
0.
0.
0.001
0.001
-0.001
-0.006
-0.015
-0.034
-0.063
-0.115
-0.216
-0.329
2.018
401.438
142422.969
114931.273
146.450
449.040
68593.461
105043.578
88625.773
16371.578
68.188
7.965
163.087
100081.688
126270.883
78584.117
256.469
43.393
34.846
57.263
95.540
25.111
2.952
2.796
11.272
9.329
0.449
-0.111
-0.060
-0.015
0.002
0.006
0.004
0.001
0.
0.
0.
0.
0.
0.
0.
0.
0.
0.
0.
0.001
0.002
0.000
0.000
-0.007
-0.022
-0.055
-0.116
-0.200
0.049
10.928
1540.468
110869.883
100744.188
190.156
2966.073
100333.961
101795.180
2973.683
1614.883
303.688
4.675
17.728
581.054
763.323
152.269
135.391
85144.750
17016.285
103.688
571.731
149.241
33.896
71.862
11359.360
6406.682
25.189
0.021
-0.091
-0.031
-0.002
0.006
0.004
0.003
0.
0.
0.
0.
0.
0.
0.
0.
0.
0.
0.
0.
0.001
0.001
-0.001
-0.007
-0.023
-0.062
-0.118
1.155
38.220
124.067
35007.871
102894.313
9268.434
54.386
159.783
5699.601
1034.979
473.820
104990.766
107801.195
94.781
337.372
66.429
11.661
5.531
310.781
108022.188
200055.094
1101.438
109.237
55.864
79.305
452.146
108028.094
101857.570
126.586
0.428
-0.108
-0.047
-0.006
0.006
0.006
0.003
0.
0.
0.
0.
0.
0.
0.
0.
0.
0.
0.
0.
0.
0.000
-0.001
-0.008
-0.028
-0.071
-0.058
14.190
4055.948
26036.570
14198.877
123904.844
3561.251
235.554
655.633
38.687
88.731
354.406
8982.780
3167.443
7423.138
100375.797
11787.991
548.057
12.765
54.251
20393.572
199164.422
7305.834
466.086
485.279
474.163
1072.949
101787.828
62709.074
207.023
1.427
-0.112
-0.058
-0.007
0.006
0.006
0.003
0.
0.
0.
0.
0.
0.
0.
0.
0.
0.
0.
0.
0.
-0.001
-0.002
-0.008
-0.026
-0.077
-0.081
10.044
1720.723
11819.719
65234.602
71566.078
9602.273
548.890
2210.301
516.166
27220.646
137351.203
1042.921
101414.617
107444.461
106721.344
105241.383
11392.725
23.612
12.845
1891.561
101653.148
102067.328
196.330
100144.484
100296.617
285.953
14557.976
100948.305
2402.812
3.642
-0.106
-0.053
-0.005
0.007
0.006
0.003
0.
0.
0.
0.
0.
0.
0.
0.
0.
0.
0.
0.
0.
-0.001
-0.002
-0.005
-0.023
-0.073
-0.137
0.583
23.007
356.221
1406.401
4503.244
46.936
113.763
3501.233
126285.945
77505.102
79412.383
336.047
24852.172
116411.688
1600.826
8801.339
616.872
7.468
47.201
222.896
2182.855
1442.353
86.283
15625.977
21655.961
111.533
367.602
5321.303
150.417
0.907
-0.109
-0.039
-0.001
0.011
0.007
0.
0.
0.
0.
0.
0.
0.
0.
0.
0.
0.
0.
0.
0.
0.
0.001
-0.003
-0.016
-0.057
-0.124
0.334
56.431
11871.165
131833.766
36254.094
530.355
26718.369
34749.246
135001.766
10463.610
178.888
33.791
5293.743
100093.438
1488.355
25.656
11.286
11.064
709.485
4448.610
224.736
441.156
252.259
165.614
486.196
127.375
49.711
8.598
1.167
-0.173
-0.102
-0.029
0.003
0.009
0.006
0.
0.
0.
0.
0.
0.
0.
0.
0.
0.
0.
0.
0.
0.
0.001
0.002
-0.001
-0.007
-0.036
-0.091
0.244
37.252
4317.162
105104.070
5946.704
7107.428
126086.969
101871.328
881.812
117.774
53.543
12.733
136.545
710.076
67.183
90.562
643.077
158.809
221.327
885.568
71.400
108.720
75.305
57.357
183.118
217.957
126.987
7.879
-0.089
-0.203
-0.097
-0.023
0.005
0.010
0.003
0.
0.
0.
0.
0.
0.
0.
0.
0.
0.
0.
0.
0.
0.
0.003
0.003
0.001
-0.003
-0.020
-0.058
-0.062
2.173
36.582
88.607
27.830
174.380
2783.159
436.347
74.227
14946.683
57788.730
512.150
203.264
67.687
10.555
678.488
16535.230
100579.773
2214.356
316.850
46.443
29.030
19.789
7.944
574.654
6788.111
630.936
23.824
0.495
-0.192
-0.092
-0.019
0.006
0.007
0.003
0.
0.
0.
0.
0.
0.
0.
0.
0.
0.
0.
0.
0.
0.
0.004
0.004
0.003
0.000
-0.009
-0.035
-0.088
-0.108
0.394
10.187
132.849
121.974
17.936
4.461
187.025
100200.594
107953.672
6766.680
103703.688
23796.746
48.922
120.128
29266.047
100481.570
28388.709
58795.195
5241.632
124.423
5.381
7.762
3706.187
100087.742
585.876
12.962
0.490
-0.186
-0.099
-0.023
0.004
0.009
0.003
0.001
0.
0.
0.
0.
0.
0.
0.
0.
0.
0.
0.
0.
0.
0.001
0.004
0.003
0.002
-0.003
-0.021
-0.066
-0.122
1.438
240.233
78130.828
24933.621
2413.109
55.045
24.756
2056.495
6389.335
6244.363
108380.781
100120.484
83.278
6.917
298.097
1906.836
1168.550
200168.391
18240.904
142.398
4.211
2.143
89.706
345.021
221.378
79.292
4.028
-0.118
-0.100
-0.023
0.004
0.008
0.005
0.001
0.
0.
0.
0.
0.
0.
0.
0.
0.
0.
0.
0.
0.
0.001
0.002
0.004
0.003
0.001
-0.013
-0.047
-0.091
1.811
356.537
100200.719
163526.813
100219.313
1113.739
5.381
14.050
32.626
149.277
1481.990
416.678
7.768
4.469
72.701
80.603
29.328
496.662
154.724
13.486
35.086
67.205
100528.297
3081.988
23949.342
41423.152
184.854
1.136
-0.104
-0.034
0.001
0.010
0.006
0.001
0.
0.
0.
0.
0.
0.
0.
0.
0.
0.
0.
0.
0.
0.
0.002
0.002
0.004
-0.001
-0.011
-0.038
-0.082
0.233
18.303
430.921
41232.820
200169.828
2066.344
65.895
73.149
38.501
5.061
17.691
61.156
24.503
26.301
1030.208
1921.270
174.154
8.798
1.161
30.361
772.310
862.653
106732.508
135158.188
141587.453
83038.258
1029.371
2.612
-0.096
-0.037
-0.001
0.008
0.003
0.002
0.
0.
0.
0.
0.
0.
0.
0.
0.
0.
0.
0.
0.
0.
0.
0.002
0.001
-0.004
-0.010
-0.030
-0.078
-0.127
0.468
37.365
21664.145
123791.547
102607.203
2379.846
52.112
26.886
118.054
1330.474
100078.703
7351.662
57.417
6073.969
178290.109
4866.554
310.286
8.402
18.976
387.592
10640.677
39760.859
56197.570
133676.766
28701.594
321.343
1.212
-0.084
-0.036
-0.001
0.007
0.002
0.002
0.
0.
0.
0.
0.
0.
0.
0.
0.
0.
0.
0.
0.
0.
0.
0.
0.001
0.
-0.008
-0.023
-0.065
-0.132
-0.147
3.942
202.992
11066.435
200123.625
11920.844
121.866
37.545
2359.503
104122.078
101373.211
100006.445
92.886
3049.071
104565.352
9379.099
2574.616
73.986
19.591
33.747
890.981
1499.531
323.059
100694.289
194234.953
9022.750
2.393
-0.074
-0.026
0.003
0.007
0.002
0.002
0.
0.
0.
0.
0.
0.
0.
0.
0.
0.
0.
0.
0.
0.
0.
0.
0.
-0.001
-0.006
-0.019
-0.047
-0.105
-0.196
-0.098
10.341
3827.437
100578.430
120073.359
20972.240
9397.134
1267.541
9831.758
5653.754
950.413
13.726
42.152
283.057
53085.375
101753.328
15221.527
540.155
53.909
20.898
11.637
14.910
248.781
194.961
18.818
0.144
-0.049
-0.013
0.005
0.005
0.002
0.001
0.
0.
0.
0.
0.
0.
0.
0.
0.
0.
0.
0.
0.
0.
0.
0.
0.
0.
-0.001
-0.015
-0.036
-0.075
-0.165
-0.265
1.363
130.808
4320.420
9796.871
102937.594
102806.703
2628.095
17946.813
308.168
54.789
183.549
281.912
2329.474
105044.938
25281.641
105877.680
1824.883
53.138
9.870
0.189
-0.125
0.911
0.750
0.025
-0.060
-0.027
-0.002
0.005
0.005
0.002
0.001
0.
0.
0.
0.
0.
0.
0.
0.
0.
0.
0.
0.
0.
0.
0.
0.
0.
0.
0.001
-0.010
-0.026
-0.054
-0.120
-0.225
-0.185
4.171
37.442
80.934
467.950
708.348
386.454
201.583
78.643
3288.786
91779.016
2227.455
3814.036
315.419
17330.633
101760.203
47034.426
40.287
0.960
-0.306
-0.278
-0.182
-0.111
-0.066
-0.030
-0.006
0.004
0.005
0.003
0.001
0.
0.
0.
0.
0.
0.
0.
0.
0.
0.
0.
0.
0.
0.
0.
0.
0.
0.
0.
0.001
-0.004
-0.015
-0.037
-0.080
-0.157
-0.236
0.349
3.917
3.495
215.917
100360.875
31704.316
54.415
428.661
5973.645
186864.328
3982.954
229.513
16380.947
103055.188
109464.625
3521.623
14.765
-0.221
-0.283
-0.176
-0.103
-0.057
-0.023
-0.007
0.003
0.005
0.003
0.001
0.001
0.
0.
0.
0.
0.
0.
0.
0.
0.
0.
0.
0.
0.
0.
0.
0.
0.
0.
0.001
0.002
0.001
-0.006
-0.022
-0.045
-0.092
-0.165
-0.244
-0.264
0.248
124.502
60506.559
11363.780
35.385
108.600
334.766
1319.637
567.283
408.413
39596.699
19351.473
738.014
24.521
0.595
-0.306
-0.195
-0.097
-0.048
-0.024
-0.005
0.004
0.005
0.002
0.002
0.001
0.
0.
0.
0.
0.
0.
0.
0.
0.
0.
0.
0.
0.
0.
0.
0.
0.
0.
0.
0.001
0.002
0.002
0.001
-0.008
-0.025
-0.047
-0.092
-0.164
-0.274
-0.338
3.118
46.418
34.549
48.387
70.962
60.671
659.400
2780.622
161.764
100694.641
4069.372
19.620
0.226
-0.330
-0.225
-0.114
-0.052
-0.025
-0.011
0.001
0.003
0.002
0.002
0.001
0.
0.
0.
0.
0.
0.
0.
0.
0.
0.
0.
0.
0.
0.
0.
0.
0.
0.
0.
0.
0.
0.003
0.003
0.003
0.001
-0.008
-0.021
-0.046
-0.094
-0.184
-0.296
-0.137
4.722
46.193
574.312
26173.215
6089.302
103235.758
100085.578
328.418
103458.414
100268.508
116.735
0.098
-0.255
-0.142
-0.065
-0.029
-0.012
-0.002
0.002
0.002
0.002
0.
0.
0.
0.
0.
0.
0.
0.
0.
0.
0.
0.
0.
0.
0.
0.
0.
0.
0.
0.
0.
0.
0.
0.001
0.002
0.003
0.003
0.001
-0.009
-0.022
-0.054
-0.121
-0.204
1.005
59.493
756.850
1728.784
101115.219
79992.422
11716.423
10394.465
84.742
7043.001
7033.558
31.899
-0.045
-0.164
-0.079
-0.034
-0.014
-0.006
0.001
0.
0.
0.
0.
0.
0.
0.
0.
0.
0.
0.
0.
0.
0.
0.
0.
0.
0.
0.
0.
0.
0.
0.
0.
0.
0.
0.
0.003
0.002
0.003
0.004
-0.001
-0.011
-0.035
-0.087
-0.138
1.699
183.047
100479.555
104996.141
102239.313
18569.527
120.160
19.972
3.249
11.912
10.949
0.672
-0.156
-0.104
-0.045
-0.016
-0.007
0.
0.
0.
0.
0.
0.
0.
0.
0.
0.
0.
0.
0.
0.
0.
0.
0.
0.
0.
0.
0.
0.
0.
0.
0.
0.
0.
0.
0.
0.
0.003
0.003
0.002
-0.002
-0.008
-0.029
-0.067
-0.107
0.808
122.366
96418.578
101858.477
100361.688
5702.162
18.585
0.016
-0.265
-0.190
-0.169
-0.149
-0.106
-0.056
-0.022
-0.007
-0.001
0.
0.
0.
0.
0.
0.
0.
0.
0.
0.
0.
0.
0.
0.
0.
0.
0.
0.
0.
0.
0.
0.
0.
0.
0.
0.
0.
0.
0.
0.
0.
0.
0.
-0.002
-0.006
-0.019
-0.049
-0.085
0.012
6.468
153.485
245.967
156.017
36.469
1.106
-0.276
-0.267
-0.201
-0.143
-0.096
-0.053
-0.026
-0.009
-0.003
0.
0.
0.
0.
0.
0.
0.
0.
0.
0.
0.
0.
0.
0.
0.
0.
0.
0.
0.
0.
0.
0.
0.
0.
0.
0.
0.
0.
0.
0.
0.
0.
0.
0.
0.
-0.005
-0.013
-0.029
-0.061
-0.089
0.032
0.876
1.323
0.815
0.181
-0.155
-0.165
-0.136
-0.100
-0.071
-0.045
-0.026
-0.012
-0.004
-0.001
0.
0.
0.
0.
0.
0.
0.
0.
0.
0.
0.
0.
0.
0.
0.
0.
0.
0.
0.
0.
0.
0.
0.
0.
0.
0.
0.
0.
0.
0.
0.
0.
0.
0.
0.
-0.004
-0.008
-0.016
-0.032
-0.057
-0.077
-0.094
-0.102
-0.106
-0.108
-0.098
-0.082
-0.062
-0.046
-0.032
-0.021
-0.011
-0.004
-0.003
0.
0.
0.
0.
0.
0.
0.
0.
0.
0.
0.
0.
0.
0.
0.
0.
0.
0.
0.
0.
0.
0.
0.
0.
0.
0.
0.
0.
0.
0.
0.
0.
0.
0.
0.
0.
0.
-0.004
-0.009
-0.016
-0.027
-0.039
-0.052
-0.061
-0.063
-0.058
-0.049
-0.039
-0.028
-0.021
-0.015
-0.007
-0.005
-0.002
0.
0.
0.
0.
0.
0.
0.
0.
0.
0.
0.
0.
0.
0.
0.
0.
0.
0.
0.
0.
0.
0.
0.
0.
0.
0.
0.
0.
0.
0.
0.
0.
0.
0.
0.
0.
0.000
-0.001
-0.005
-0.008
-0.013
-0.018
-0.026
-0.029
-0.032
-0.033
-0.034
-0.034
-0.034
-0.034
-0.027
-0.015
-0.007
-0.003
-0.001
0.001
0.
0.
0.
0.
0.
0.
0.
0.
0.
0.
0.
0.
0.
0.
0.
0.
0.
0.
0.
0.
0.
0.
0.
0.
0.
0.
0.
0.
0.
0.
0.
0.
0.
0.001
0.000
-0.003
-0.008
-0.016
-0.027
-0.038
-0.052
-0.065
-0.077
-0.081
-0.087
-0.097
-0.104
-0.090
-0.076
-0.062
-0.048
-0.024
-0.009
-0.003
-0.001
0.001
0.
0.
0.
0.
0.
0.
0.
0.
0.
0.
0.
0.
0.
0.
0.
0.
0.
0.
0.
0.
0.
0.
0.
0.
0.
0.
0.
0.
0.
0.
0.
0.001
0.000
-0.004
-0.012
-0.025
-0.046
-0.072
-0.099
-0.129
-0.131
0.147
0.629
0.179
-0.174
-0.178
0.184
0.707
0.128
-0.071
-0.052
-0.021
-0.007
-0.002
0.000
0.
0.
0.
0.
0.
0.
0.
0.
0.
0.
0.
0.
0.
0.
0.
0.
0.
0.
0.
0.
0.
0.
0.
0.
0.
0.
0.
0.
0.
0.
0.001
0.000
-0.004
-0.010
-0.030
-0.061
-0.102
-0.148
-0.198
-0.242
0.250
12.122
57.954
16.666
0.529
1.257
52.258
287.504
24.942
0.341
-0.073
-0.038
-0.012
-0.004
-0.001
0.
0.
0.
0.
0.
0.
0.
0.
0.
0.
0.
0.
0.
0.
0.
0.
0.
0.
0.
0.
0.
0.
0.
0.
0.
0.
0.
0.
0.
0.001
0.002
-0.002
-0.007
-0.026
-0.065
-0.123
-0.146
0.350
1.672
0.671
3.178
215.663
2632.859
282.587
5.479
40.848
7418.448
100767.375
1586.060
3.386
-0.080
-0.058
-0.017
-0.005
-0.001
0.
0.
0.
0.
0.
0.
0.
0.
0.
0.
0.
0.
0.
0.
0.
0.
0.
0.
0.
0.
0.
0.
0.
0.
0.
0.
0.
0.
0.
0.001
0.002
-0.006
-0.017
-0.053
-0.120
-0.175
0.897
48.906
537.638
120.277
16.376
7135.155
101272.719
690.884
27.355
1917.046
104792.047
200080.406
937.134
3.942
-0.100
-0.070
-0.020
-0.004
-0.002
0.
0.
0.
0.
0.
0.
0.
0.
0.
0.
0.
0.
0.
0.
0.
0.
0.
0.
0.
0.
0.
0.
0.
0.
0.
0.
0.
0.
0.
0.001
-0.001
-0.009
-0.032
-0.086
-0.163
-0.005
9.592
3231.281
100177.891
26159.689
55.316
7741.683
100919.750
562.704
134.380
100195.078
163509.047
38786.273
117.298
1.241
-0.138
-0.078
-0.023
-0.003
-0.001
0.
0.
0.
0.
0.
0.
0.
0.
0.
0.
0.
0.
0.
0.
0.
0.
0.
0.
0.
0.
0.
0.
0.
0.
0.
0.
0.
0.
0.001
0.001
-0.001
-0.016
-0.046
-0.114
-0.154
3.628
32.214
2813.203
112931.289
23090.480
629.482
3215.891
393.257
212.800
116.829
4074.377
7806.682
104.961
4.954
-0.134
-0.182
-0.082
-0.027
-0.004
0.001
0.002
0.001
0.
0.
0.
0.
0.
0.
0.
0.
0.
0.
0.
0.
0.
0.
0.
0.
0.
0.
0.
0.
0.
0.
0.
0.
0.
0.
0.001
0.000
-0.006
-0.023
-0.067
-0.147
-0.200
3.812
29.890
196.322
4483.884
97797.094
108463.141
101680.633
14023.773
100242.422
1622.726
29.974
99.150
20.254
1.359
-0.361
-0.232
-0.099
-0.043
-0.018
-0.008
-0.006
-0.003
0.001
0.
0.
0.
0.
0.
0.
0.
0.
0.
0.
0.
0.
0.
0.
0.
0.
0.
0.
0.
0.
0.
0.
0.
0.
0.001
-0.001
-0.001
-0.011
-0.041
-0.093
-0.186
-0.301
-0.138
2.079
17.737
2037.118
106390.094
13197.019
106582.461
157437.453
100447.234
4452.325
121.834
2488.590
52837.566
106.114
-0.220
-0.284
-0.145
-0.076
-0.044
-0.023
-0.015
-0.009
-0.004
0.001
0.
0.
0.
0.
0.
0.
0.
0.
0.
0.
0.
0.
0.
0.
0.
0.
0.
0.
0.
0.
0.
0.
0.
0.001
-0.001
-0.005
-0.024
-0.068
-0.137
-0.229
-0.332
-0.397
-0.429
10.220
5331.053
100155.281
685.588
70985.461
65051.129
1666.326
195.382
18474.508
200129.844
10382.645
57.151
0.332
-0.335
-0.238
-0.149
-0.095
-0.059
-0.035
-0.020
-0.011
-0.004
0.001
0.
0.
0.
0.
0.
0.
0.
0.
0.
0.
0.
0.
0.
0.
0.
0.
0.
0.
0.
0.
0.000
0.001
0.002
-0.004
-0.017
-0.048
-0.108
-0.204
-0.280
-0.035
1.290
1.518
5.447
79.062
302.109
40.638
766.332
3134.097
107.758
28334.578
200044.125
101702.961
2780.722
505.055
72.515
0.715
-0.352
-0.249
-0.177
-0.125
-0.078
-0.041
-0.020
-0.010
-0.003
0.
0.
0.
0.
0.
0.
0.
0.
0.
0.
0.
0.
0.
0.
0.
0.
0.
0.
0.001
0.001
0.
0.003
-0.004
-0.012
-0.033
-0.078
-0.164
-0.248
-0.150
0.736
6.119
8.470
25.966
750.484
3156.601
220.444
396.907
2206.788
73.291
15266.078
100438.555
2324.803
3596.017
100824.219
12529.633
9.904
0.468
2.512
0.704
-0.150
-0.135
-0.072
-0.035
-0.016
-0.006
0.
0.
0.
0.
0.
0.
0.
0.
0.
0.
0.
0.
0.
0.
0.
0.
0.
0.
0.001
0.001
0.000
-0.004
-0.013
-0.028
-0.063
-0.133
-0.223
1.641
63.812
22.051
16.067
11.811
54.415
22533.998
104713.141
5609.027
545.337
89.046
23.269
37.411
110.520
140.232
8316.713
107399.891
3171.442
10.191
108.454
1857.771
131.386
1.223
-0.183
-0.115
-0.052
-0.023
-0.009
-0.002
0.
0.
0.
0.
0.
0.
0.
0.
0.
0.
0.
0.
0.
0.
0.
0.
0.001
0.002
0.001
-0.006
-0.013
-0.033
-0.060
-0.118
-0.200
-0.237
18.918
11764.142
1398.542
5100.269
456.656
36.490
19704.018
112542.672
105374.039
95126.672
1531.415
87.776
22.293
503.636
57373.453
6199.095
2645.303
2362.743
80.887
5148.228
100468.234
7730.590
7.503
-0.211
-0.151
-0.070
-0.031
-0.014
-0.004
0.
0.
0.
0.
0.
0.
0.
0.
0.
0.
0.
0.
0.
0.
0.
0.
0.001
0.001
0.000
-0.013
-0.030
-0.061
-0.116
-0.185
-0.209
0.306
9.248
741.228
42011.953
200109.531
7603.436
30.229
120.463
19048.354
176105.391
12539.828
9032.990
660.463
37.777
2786.766
101404.516
58344.773
71978.164
200388.344
1226.085
6952.177
31045.592
679.331
2.988
-0.269
-0.183
-0.083
-0.035
-0.013
-0.006
0.
0.
0.
0.
0.
0.
0.
0.
0.
0.
0.
0.
0.
0.
0.
0.001
0.002
0.001
-0.006
-0.021
-0.051
-0.105
-0.172
-0.192
2.383
65.884
211.981
72.760
4946.289
65585.016
4750.467
2772.123
65.940
23022.957
100548.039
930.156
1392.524
179.021
47.484
18249.943
106025.703
3069.876
1021.898
3312.361
85569.719
163567.719
729.702
15.938
0.809
-0.254
-0.188
-0.092
-0.039
-0.015
-0.004
0.002
0.003
0.
0.
0.
0.
0.
0.
0.
0.
0.
0.
0.
0.
0.
0.001
0.003
0.001
-0.010
-0.030
-0.074
-0.145
-0.215
0.630
49.422
13751.236
100047.375
1372.650
47.966
854.892
100522.133
100249.094
591.530
13540.299
10656.442
56.925
43.805
8.861
54.921
7650.996
138870.859
20218.541
40.840
214.029
30184.094
74934.242
560.221
481.610
45.751
0.790
-0.176
-0.098
-0.041
-0.013
-0.001
0.005
0.003
0.002
0.001
0.
0.
0.
0.
0.
0.
0.
0.
0.
0.
0.
0.001
0.002
0.
-0.015
-0.041
-0.093
-0.174
-0.195
7.406
1893.576
126118.008
106793.258
2023.952
8.518
92.442
12514.728
15844.319
37278.156
109155.805
42113.172
138.941
48.501
8.666
396.162
69432.266
132096.563
2483.125
15.464
360.790
100154.227
157441.563
103373.641
70994.328
711.857
4.308
-0.138
-0.099
-0.047
-0.016
-0.001
0.005
0.005
0.005
0.002
0.001
0.
0.
0.
0.
0.
0.
0.
0.
0.
0.
-0.001
0.001
-0.004
-0.021
-0.048
-0.104
-0.198
-0.186
12.793
6412.738
111537.398
37223.004
98.141
8.168
15.191
55.020
5766.029
104685.227
200279.828
22596.184
1250.885
133.277
12.946
2232.602
142423.141
104127.539
734.667
3.885
43.868
2174.204
104334.516
103211.008
6999.452
213.767
2.280
-0.157
-0.105
-0.056
-0.025
-0.008
0.001
0.005
0.005
0.005
0.003
0.
0.
0.
0.
0.
0.
0.
0.
0.
-0.001
-0.001
-0.003
-0.009
-0.024
-0.051
-0.108
-0.196
-0.234
6.219
1297.524
101721.805
31857.156
67.515
831.358
4094.051
151.321
100243.984
110428.195
2772.442
48525.051
200232.422
4649.068
18.519
147.476
1826.760
448.943
22.991
1.265
3.047
591.565
100473.000
101104.453
424.361
7.148
-0.008
-0.185
-0.123
-0.079
-0.053
-0.030
-0.012
0.000
0.005
0.006
0.004
0.002
0.
0.
0.
0.
0.
0.
0.
-0.001
-0.001
-0.003
-0.007
-0.013
-0.026
-0.053
-0.101
-0.177
-0.254
1.003
88.562
2164.742
540.495
96.189
19741.193
101307.203
902.980
1579.360
15465.288
233.998
43117.535
111541.797
1717.835
29.333
2.656
7.804
12.347
85.399
47.616
7.659
134.889
31596.045
23711.568
93.548
0.496
-0.269
-0.194
-0.132
-0.096
-0.070
-0.050
-0.032
-0.009
0.002
0.005
0.005
0.002
0.
0.
0.
0.
0.
0.
0.
-0.001
-0.002
-0.005
-0.009
-0.016
-0.029
-0.048
-0.094
-0.156
-0.238
-0.260
1.148
7.232
29.872
1515.179
102344.250
102774.047
260.750
576.024
106509.242
1147.824
1125.646
2770.337
243.552
19.072
16.380
8.573
84.827
2355.299
1270.960
108.544
7.260
38.444
33.923
2.318
-0.292
-0.269
-0.181
-0.088
-0.054
-0.030
-0.049
-0.043
-0.021
-0.001
0.005
0.005
0.002
0.
0.
0.
0.
0.
0.
0.
-0.001
-0.003
-0.005
-0.011
-0.019
-0.031
-0.049
-0.080
-0.127
-0.204
-0.293
-0.382
0.140
52.135
6818.802
26986.568
10365.239
66.863
25014.941
102216.531
7950.560
161.183
96.420
27.030
26.169
100.378
39.671
473.126
101332.594
170575.938
3157.981
25.307
11.879
0.853
-0.384
-0.343
-0.251
-0.099
0.228
0.233
0.121
-0.016
-0.050
-0.027
-0.003
0.005
0.005
0.002
0.
0.
0.
0.
0.
0.
0.
-0.001
-0.002
-0.003
-0.010
-0.020
-0.030
-0.044
-0.066
-0.104
-0.162
-0.251
-0.361
-0.293
7.017
164.819
213.993
26.857
25.348
2190.714
36954.867
1027.876
816.864
167.361
894.417
772.886
49.371
29.811
3265.053
157820.484
98886.641
1214.507
31.638
27.493
1.586
-0.379
-0.308
-0.218
-0.063
0.335
0.287
0.008
-0.064
-0.055
-0.026
-0.003
0.003
0.005
0.002
0.
0.
0.
0.
0.
0.
0.
-0.001
-0.001
-0.003
-0.009
-0.016
-0.030
-0.041
-0.060
-0.099
-0.149
-0.231
-0.333
-0.392
0.387
5.688
23.001
16.888
7.732
235.061
1036.939
835.981
1090.550
1030.690
4248.503
3481.091
45.375
32.156
9021.538
200433.031
7030.242
140.002
6.575
2.474
-0.119
-0.376
-0.281
-0.193
-0.123
-0.009
-0.007
-0.076
-0.071
-0.051
-0.018
-0.001
0.003
0.005
0.003
0.
0.
0.
0.
0.
0.
0.
-0.001
0.000
-0.002
-0.006
-0.015
-0.026
-0.042
-0.066
-0.113
-0.167
-0.232
-0.330
-0.390
0.195
25.053
662.717
483.221
48.514
30.530
166.435
269.483
20163.258
137580.859
3274.772
125.977
8.167
21.638
16415.533
100728.086
23328.393
105.010
1.249
-0.515
-0.493
-0.366
-0.257
-0.181
-0.127
-0.100
-0.086
-0.076
-0.058
-0.030
-0.010
0.001
0.004
0.003
0.003
0.
0.
0.
0.
0.
0.
0.
0.
0.
-0.001
-0.004
-0.013
-0.025
-0.049
-0.089
-0.131
-0.177
-0.237
-0.335
-0.404
0.035
23.518
675.963
1382.374
26421.832
1278.565
31684.133
101369.781
9824.661
108541.180
5742.751
24.963
24.506
12.009
175.330
2022.351
258.404
9.788
-0.290
-0.570
-0.489
-0.360
-0.262
-0.193
-0.136
-0.094
-0.070
-0.050
-0.029
-0.012
-0.004
0.002
0.004
0.002
0.
0.
0.
0.
0.
0.
0.
0.
0.
-0.001
0.001
-0.003
-0.010
-0.026
-0.061
-0.099
-0.121
-0.047
-0.048
-0.262
-0.399
-0.358
2.243
45.448
18165.586
100605.281
130106.883
115065.797
99432.164
533.076
21273.445
2467.004
34.136
145.844
39.551
3.673
4.396
1.727
-0.341
-0.598
-0.534
-0.424
-0.264
-0.257
-0.210
-0.156
-0.093
-0.047
-0.028
-0.013
-0.003
0.001
0.000
0.003
0.003
0.
0.
0.
0.
0.
0.
0.
0.
0.
0.
0.001
-0.003
-0.010
-0.029
-0.071
-0.084
0.314
1.890
2.169
0.714
-0.193
-0.448
-0.289
6.680
776.524
36221.828
102416.781
103399.820
1518.190
143.414
152.074
55.743
26.510
52.038
18.701
2.373
-0.516
-0.702
-0.715
-0.644
-0.456
1.025
3.096
1.006
-0.071
-0.164
-0.107
-0.050
-0.019
-0.001
0.002
0.001
0.002
0.001
0.
0.
0.
0.
0.
0.
0.
0.
0.
0.
0.
0.001
-0.002
-0.009
-0.031
-0.065
0.075
5.782
31.678
12.708
3.811
0.664
-0.427
-0.434
0.010
7.994
152.336
5474.762
4872.191
99.725
12.175
16.650
36.032
341.894
228.601
10.487
2.392
1.061
-0.550
-0.723
-0.237
2.821
21.582
57.820
25.287
4.736
0.224
-0.129
-0.074
-0.022
0.
0.006
0.007
0.
0.
0.
0.
0.
0.
0.
0.
0.
0.
0.
0.
0.
0.001
-0.002
-0.007
-0.027
-0.055
0.165
9.508
56.137
13.569
2.144
0.268
-0.431
-0.227
0.528
1.100
39.562
322.766
145.255
72.573
16.383
353.059
2246.635
767.271
193.483
12.812
55.023
36.641
2.036
0.006
9.174
113.735
2192.628
776.978
147.114
50.059
2.420
-0.119
-0.091
-0.036
-0.009
0.005
0.006
0.003
0.
0.
0.
0.
0.
0.
0.
0.
0.
0.
0.
0.
0.001
-0.001
-0.004
-0.020
-0.042
-0.026
1.020
4.049
1.313
-0.062
-0.350
-0.433
0.994
7.967
8.425
4.895
39.816
2755.624
5751.708
261.051
32400.594
200100.625
62364.375
61.178
62.327
242.832
145.330
9.771
3.184
48.118
663.663
63520.246
5742.624
88.867
62.055
2.402
-0.177
-0.127
-0.054
-0.020
0.002
0.008
0.004
0.003
0.
0.
0.
0.
0.
0.
0.
0.
0.
0.
0.
0.001
0.001
-0.002
-0.009
-0.029
-0.047
-0.055
-0.043
-0.138
-0.275
-0.417
-0.100
14.057
286.116
318.381
62.303
48.112
5772.402
67710.172
12348.111
106545.648
51475.598
2036.713
113.315
28704.029
42989.332
1172.287
35.056
4.873
21.601
107.028
958.822
258.255
11.144
10.270
0.152
-0.266
-0.173
-0.093
-0.038
-0.008
0.005
0.005
0.003
0.003
0.
0.
0.
0.
0.
0.
0.
0.
0.
0.
0.001
0.002
0.000
-0.003
-0.011
-0.030
-0.054
-0.089
-0.159
-0.281
-0.399
1.096
148.541
14836.833
9239.080
337.911
80.019
52100.535
101864.117
103767.484
103049.875
328.501
16.825
272.740
100007.195
100210.758
718.887
18.868
6.224
7.106
47.153
1859.936
415.760
4.436
-0.008
3.216
2.767
0.040
-0.140
-0.074
-0.021
0.000
0.006
0.006
0.003
0.
0.
0.
0.
0.
0.
0.
0.
0.
0.
0.
0.001
0.002
0.
-0.004
-0.011
-0.029
-0.069
-0.136
-0.221
0.144
3.996
493.550
115182.445
186826.531
703.448
89.486
2217.345
3519.539
128891.547
107468.492
589.529
7.556
23.096
1017.767
1183.892
38.199
16.418
371.981
388.449
760.456
100382.555
60694.625
42.304
13.763
556.756
411.294
7.015
-0.124
-0.111
-0.039
-0.005
0.007
0.007
0.003
0.
0.
0.
0.
0.
0.
0.
0.
0.
0.
0.
0.
0.001
0.001
0.
-0.007
-0.023
-0.068
-0.117
2.264
107.552
289.394
375.689
3289.765
3081.620
100.360
59.558
113.288
212.753
97240.047
200155.641
99308.000
103.649
211.599
41.586
12.720
135.395
193.246
8802.518
110841.836
1772.649
23836.617
6098.806
252.743
67.700
8536.438
4877.189
24.610
-0.029
-0.137
-0.056
-0.008
0.006
0.006
0.003
0.001
0.
0.
0.
0.
0.
0.
0.
0.
0.
0.
0.
0.
0.001
-0.001
-0.007
-0.024
-0.068
-0.001
33.330
60501.473
105251.305
104935.375
100952.203
2698.226
11362.319
100088.148
279.117
87.634
771.737
163835.141
110547.211
3986.367
100041.039
2390.171
62.197
2734.727
3023.692
18634.188
109006.641
2786.918
1118.682
794.521
585.143
64.946
396.490
261.051
13.658
0.043
-0.147
-0.061
-0.009
0.008
0.008
0.004
0.001
0.
0.
0.
0.
0.
0.
0.
0.
0.
0.
0.
0.
-0.001
-0.002
-0.006
-0.025
-0.073
-0.033
23.264
15320.675
200180.438
103006.555
31371.533
100465.266
95989.430
186759.516
11704.192
37789.973
157019.859
170598.250
131775.891
104382.922
100532.383
2884.005
88.320
408.928
455.428
334.975
8359.126
12575.279
122.846
32147.314
115217.094
492.050
95.826
400.354
32.360
0.254
-0.139
-0.060
-0.007
0.009
0.008
0.004
0.
0.
0.
0.
0.
0.
0.
0.
0.
0.
0.
0.
0.
0.001
0.001
-0.005
-0.021
-0.076
-0.129
1.325
62.376
5626.071
107675.063
6044.212
492.451
1075.388
101347.391
157490.766
188653.719
200202.984
64058.605
11841.955
126150.164
1831.189
106.233
17.686
6.571
8.119
17.768
825.282
5284.407
253.826
102484.953
103923.078
1657.300
60.997
45.478
6.512
-0.081
-0.130
-0.047
-0.002
0.009
0.009
0.003
0.
0.
0.
0.
0.
0.
0.
0.
0.
0.
0.
0.
0.
0.004
0.002
-0.002
-0.017
-0.058
-0.126
0.788
190.431
100592.766
112697.344
1785.395
683.816
2702.525
1471.487
100407.531
47003.047
426.896
198.045
42440.215
100054.977
7358.271
24.459
47.044
19.787
6.113
9.787
289.951
31447.324
1254.014
29362.762
102310.352
49079.105
8027.643
37.970
0.243
-0.221
-0.124
-0.036
0.002
0.009
0.008
0.001
0.
0.
0.
0.
0.
0.
0.
0.
0.
0.
0.
0.
0.003
0.004
0.003
-0.001
-0.012
-0.043
-0.093
0.557
105.496
78103.102
100150.242
470.314
1349.305
100054.180
1230.562
175.709
102.356
44.758
24.178
359.514
2733.797
170.347
1140.093
32375.842
1150.768
96.919
48.159
36.131
399.731
187.819
4560.392
78687.039
102638.797
31663.061
116.339
2.039
-0.179
-0.108
-0.026
0.004
0.010
0.009
0.
0.
0.
0.
0.
0.
0.
0.
0.
0.
0.
0.
0.
0.004
0.004
0.005
0.000
-0.007
-0.026
-0.062
-0.019
4.637
99.273
146.342
12.746
63.566
653.005
62.814
17.700
927.779
30072.762
4357.635
735.194
52.590
31.140
38459.051
102826.672
64817.047
53452.488
3900.649
364.446
107.974
14.907
45.164
2038.650
143845.516
100929.109
1229.199
21.150
0.067
-0.099
-0.024
0.007
0.012
0.007
0.001
0.001
0.
0.
0.
0.
0.
0.
0.
0.
0.
0.
0.
0.004
0.005
0.006
0.003
-0.003
-0.013
-0.041
-0.083
-0.056
0.454
1.501
6.064
6.672
4.410
1.016
40.036
8446.140
116569.742
200375.734
115007.758
2963.115
28.873
1044.420
38543.309
108146.336
103278.930
201374.766
108153.211
19702.986
46.327
14.974
18728.859
108752.391
15946.358
1679.095
30.962
0.116
-0.103
-0.028
0.004
0.011
0.007
0.003
0.001
0.
0.
0.
0.
0.
0.
0.
0.
0.
0.
0.
0.003
0.004
0.006
0.004
0.002
-0.008
-0.023
-0.062
-0.112
0.059
9.248
132.583
235.044
259.174
14.721
8.699
408.302
12934.166
72877.234
186751.750
8963.810
34.184
11.115
222.892
1414.964
15569.972
102289.148
122333.469
31626.777
51.008
1.786
153.702
929.183
5607.680
322.997
9.885
-0.032
-0.105
-0.032
0.008
0.011
0.009
0.004
0.001
0.001
0.
0.
0.
0.
0.
0.
0.
0.
0.
0.
0.003
0.004
0.005
0.006
0.004
-0.002
-0.013
-0.041
-0.088
0.138
12.406
216.533
6869.646
19664.744
156.386
3.117
8.075
26.041
124.278
440.304
133.900
4.755
1.277
5.805
17.892
37.718
306.772
455.938
136.818
4.366
3.846
178.827
189.815
137216.797
72015.656
922.925
2.310
-0.101
-0.035
0.004
0.011
0.008
0.003
0.001
0.001
0.
0.
0.
0.
0.
0.
0.
0.
0.
0.
0.
0.003
0.004
0.005
0.003
0.001
-0.010
-0.030
-0.070
-0.065
1.748
34.530
1443.527
3091.789
555.098
45.939
4.612
1.636
13.928
45.615
28.417
9.170
5.170
361.815
6210.766
410.394
5.719
2.042
2.760
6.010
17.047
389.487
1229.697
75570.602
117295.109
45358.680
6.350
-0.095
-0.035
0.003
0.011
0.006
0.004
0.001
0.001
0.
0.
0.
0.
0.
0.
0.
0.
0.
0.
0.
0.001
0.002
0.004
0.004
0.002
-0.006
-0.024
-0.063
-0.118
-0.043
4.597
153.640
12932.792
100061.203
1484.692
8.394
9.464
691.796
7666.347
3908.234
714.769
31.497
21614.096
100164.148
28720.234
29.110
4.732
15.647
66.704
76.864
144.702
723.394
4633.468
402.966
30.691
0.393
-0.087
-0.030
0.004
0.010
0.004
0.004
0.001
0.
0.
0.
0.
0.
0.
0.
0.
0.
0.
0.
0.
0.
0.001
0.003
0.002
0.001
-0.007
-0.018
-0.051
-0.117
-0.171
0.578
31.352
5341.745
101778.766
2120.060
264.470
65.327
38723.031
102761.336
72403.352
4839.099
33.128
2026.537
100120.844
2375.318
40.458
44.558
72.322
917.955
860.384
36.207
28.053
178.351
136.833
13.765
0.082
-0.076
-0.017
0.005
0.009
0.004
0.003
0.
0.
0.
0.
0.
0.
0.
0.
0.
0.
0.
0.
0.
0.
0.
0.
0.001
0.001
-0.004
-0.015
-0.035
-0.088
-0.170
-0.194
3.851
288.408
15454.835
103168.672
103393.250
9350.115
22009.104
200101.969
3350.264
174.855
6.877
40.357
149.099
107.636
166.625
625.324
2038.403
38679.973
1592.090
20.013
1.179
7.698
7.178
0.962
-0.074
-0.048
-0.009
0.004
0.005
0.002
0.001
0.
0.
0.
0.
0.
0.
0.
0.
0.
0.
0.
0.
0.
0.
0.
0.
0.
0.
-0.003
-0.011
-0.027
-0.062
-0.137
-0.228
0.359
30.783
2028.466
102141.406
132141.844
199015.406
200132.219
100275.656
3491.911
18.172
133.026
7691.164
100089.203
812.229
316.029
6990.607
11784.382
26228.764
1101.106
8.337
-0.220
-0.124
-0.048
-0.094
-0.059
-0.021
-0.001
0.006
0.003
0.002
0.
0.
0.
0.
0.
0.
0.
0.
0.
0.
0.
0.
0.
0.
0.
0.
0.
0.
0.
0.
-0.005
-0.020
-0.043
-0.094
-0.188
-0.248
1.160
33.490
293.523
792.096
63596.105
39968.203
2014.720
94.019
602.116
32747.721
121310.422
105247.867
1362.814
3578.233
119801.563
32887.492
158.575
23.743
0.620
-0.246
-0.179
-0.111
-0.062
-0.026
-0.005
0.005
0.005
0.003
0.001
0.
0.
0.
0.
0.
0.
0.
0.
0.
0.
0.
0.
0.
0.
0.
0.
0.
0.
0.
0.
0.
-0.011
-0.025
-0.059
-0.124
-0.221
-0.307
0.021
3.559
513.155
200077.547
116975.008
274.218
85.100
22800.623
105709.094
108648.477
3087.501
297.535
960.920
25762.555
2093.943
18.598
0.208
-0.222
-0.164
-0.100
-0.054
-0.022
-0.006
0.004
0.005
0.003
0.001
0.001
0.
0.
0.
0.
0.
0.
0.
0.
0.
0.
0.
0.
0.
0.
0.
0.
0.
0.
0.
0.
0.002
-0.003
-0.013
-0.032
-0.070
-0.142
-0.255
-0.375
0.514
128.667
32387.779
7329.914
686.617
18794.861
40250.801
6274.913
412.001
71.421
435.297
184.094
61.948
17.559
0.713
-0.251
-0.175
-0.095
-0.048
-0.020
-0.003
0.003
0.005
0.002
0.002
0.001
0.
0.
0.
0.
0.
0.
0.
0.
0.
0.
0.
0.
0.
0.
0.
0.
0.
0.
0.
0.
0.
0.003
0.002
-0.004
-0.013
-0.037
-0.076
-0.158
-0.283
-0.309
4.503
77.264
621.303
35259.871
11334.162
734.493
475.190
353.243
196.055
849.814
101.839
2.207
-0.187
-0.300
-0.193
-0.106
-0.050
-0.020
-0.009
0.002
0.002
0.002
0.002
0.001
0.
0.
0.
0.
0.
0.
0.
0.
0.
0.
0.
0.
0.
0.
0.
0.
0.
0.
0.
0.
0.
0.
0.003
0.002
0.002
-0.004
-0.015
-0.040
-0.091
-0.199
-0.306
1.058
50.235
1478.802
103563.258
45895.738
92522.836
123101.219
49248.199
149.980
327.346
247.291
6.203
-0.270
-0.231
-0.118
-0.055
-0.025
-0.010
-0.002
0.002
0.002
0.001
0.
0.
0.
0.
0.
0.
0.
0.
0.
0.
0.
0.
0.
0.
0.
0.
0.
0.
0.
0.
0.
0.
0.
0.
0.
0.003
0.002
0.002
-0.010
-0.022
-0.062
-0.141
-0.183
7.438
2534.508
100800.609
115071.273
107822.727
200232.125
102066.281
3117.548
50.256
57.602
55.248
2.295
-0.213
-0.145
-0.070
-0.031
-0.012
-0.003
0.
0.
0.
0.
0.
0.
0.
0.
0.
0.
0.
0.
0.
0.
0.
0.
0.
0.
0.
0.
0.
0.
0.
0.
0.
0.
0.
0.
0.
0.
0.003
0.003
-0.004
-0.016
-0.044
-0.101
-0.117
7.660
2253.449
142418.781
113890.109
102480.453
8384.589
733.881
50.356
4.067
1.070
0.823
-0.126
-0.156
-0.087
-0.039
-0.014
-0.005
0.
0.
0.
0.
0.
0.
0.
0.
0.
0.
0.
0.
0.
0.
0.
0.
0.
0.
0.
0.
0.
0.
0.
0.
0.
0.
0.
0.
0.
0.
0.
0.
0.001
-0.003
-0.012
-0.034
-0.078
-0.115
1.366
121.880
31891.025
87811.469
78334.695
2532.981
15.846
0.573
-0.256
-0.325
-0.253
-0.164
-0.094
-0.047
-0.022
-0.006
0.000
0.
0.
0.
0.
0.
0.
0.
0.
0.
0.
0.
0.
0.
0.
0.
0.
0.
0.
0.
0.
0.
0.
0.
0.
0.
0.
0.
0.
0.
0.
0.
0.
0.
-0.003
-0.007
-0.025
-0.053
-0.093
0.003
5.617
106.961
169.017
103.338
25.975
0.784
-0.301
-0.285
-0.225
-0.156
-0.093
-0.050
-0.024
-0.009
-0.001
0.
0.
0.
0.
0.
0.
0.
0.
0.
0.
0.
0.
0.
0.
0.
0.
0.
0.
0.
0.
0.
0.
0.
0.
0.
0.
0.
0.
0.
0.
0.
0.
0.
0.
-0.001
-0.005
-0.013
-0.034
-0.066
-0.094
0.001
0.691
1.045
0.616
0.082
-0.196
-0.191
-0.155
-0.111
-0.073
-0.044
-0.025
-0.012
-0.004
0.
0.
0.
0.
0.
0.
0.
0.
0.
0.
0.
0.
0.
0.
0.
0.
0.
0.
0.
0.
0.
0.
0.
0.
0.
0.
0.
0.
0.
0.
0.
0.
0.
0.
0.
0.
-0.004
-0.009
-0.017
-0.034
-0.061
-0.084
-0.102
-0.111
-0.120
-0.120
-0.112
-0.094
-0.071
-0.051
-0.035
-0.022
-0.011
-0.005
0.
0.
0.
0.
0.
0.
0.
0.
0.
0.
0.
0.
0.
0.
0.
0.
0.
0.
0.
0.
0.
0.
0.
0.
0.
0.
0.
0.
0.
0.
0.
0.
0.
0.
0.
0.
0.
0.
-0.004
-0.010
-0.016
-0.028
-0.041
-0.055
-0.064
-0.066
-0.061
-0.051
-0.044
-0.033
-0.024
-0.016
-0.009
-0.004
0.
0.
0.
0.
0.
0.
0.
0.
0.
0.
0.
0.
0.
0.
0.
0.
0.
0.
0.
0.
0.
0.
0.
0.
0.
0.
0.
0.
0.
0.
0.
0.
0.
0.
0.
0.
0.
-0.001
-0.001
-0.003
-0.005
-0.007
-0.012
-0.015
-0.015
-0.018
-0.019
-0.022
-0.023
-0.026
-0.026
-0.020
-0.011
-0.005
-0.002
-0.001
0.001
0.
0.
0.
0.
0.
0.
0.
0.
0.
0.
0.
0.
0.
0.
0.
0.
0.
0.
0.
0.
0.
0.
0.
0.
0.
0.
0.
0.
0.
0.
0.
0.
0.
0.001
-0.002
-0.003
-0.007
-0.012
-0.022
-0.029
-0.036
-0.046
-0.055
-0.057
-0.059
-0.068
-0.073
-0.066
-0.057
-0.049
-0.036
-0.018
-0.006
-0.002
0.000
0.001
0.
0.
0.
0.
0.
0.
0.
0.
0.
0.
0.
0.
0.
0.
0.
0.
0.
0.
0.
0.
0.
0.
0.
0.
0.
0.
0.
0.
0.
0.
0.001
0.001
-0.001
-0.004
-0.011
-0.024
-0.038
-0.058
-0.077
-0.099
-0.108
-0.100
-0.081
-0.122
-0.154
-0.133
0.127
0.490
0.090
-0.058
-0.041
-0.017
-0.004
-0.001
0.001
0.
0.
0.
0.
0.
0.
0.
0.
0.
0.
0.
0.
0.
0.
0.
0.
0.
0.
0.
0.
0.
0.
0.
0.
0.
0.
0.
0.
0.
0.
0.001
0.000
-0.005
-0.012
-0.029
-0.060
-0.095
-0.129
-0.159
-0.194
-0.177
0.200
0.890
0.243
-0.214
0.557
28.272
140.725
15.194
0.226
-0.058
-0.029
-0.009
-0.003
0.000
0.
0.
0.
0.
0.
0.
0.
0.
0.
0.
0.
0.
0.
0.
0.
0.
0.
0.
0.
0.
0.
0.
0.
0.
0.
0.
0.
0.
0.
0.001
0.002
-0.002
-0.010
-0.027
-0.069
-0.122
-0.147
0.181
0.978
0.353
-0.033
3.885
11.245
3.035
0.094
9.823
1888.422
100030.859
602.247
2.083
-0.072
-0.042
-0.012
-0.003
-0.001
0.
0.
0.
0.
0.
0.
0.
0.
0.
0.
0.
0.
0.
0.
0.
0.
0.
0.
0.
0.
0.
0.
0.
0.
0.
0.
0.
0.
0.
0.001
0.001
-0.005
-0.021
-0.059
-0.123
-0.157
0.755
25.349
189.303
55.594
2.860
49.734
189.373
16.263
6.646
177.591
1760.660
25947.537
320.715
1.734
-0.091
-0.054
-0.012
-0.001
-0.001
0.
0.
0.
0.
0.
0.
0.
0.
0.
0.
0.
0.
0.
0.
0.
0.
0.
0.
0.
0.
0.
0.
0.
0.
0.
0.
0.
0.
0.001
0.002
0.001
-0.010
-0.034
-0.096
-0.124
2.156
26.769
1053.227
88201.609
3873.777
21.599
52.414
206.054
155.340
2006.359
4612.409
8751.864
288.938
13.991
0.129
-0.119
-0.057
-0.015
0.000
0.001
0.002
0.002
0.
0.
0.
0.
0.
0.
0.
0.
0.
0.
0.
0.
0.
0.
0.
0.
0.
0.
0.
0.
0.
0.
0.
0.
0.
0.
0.001
0.003
-0.004
-0.016
-0.054
-0.116
0.451
505.148
27678.338
28201.928
163641.594
6614.225
50.823
22.840
406.252
7032.740
124761.406
4217.877
418.881
16.339
0.550
-0.242
-0.153
-0.061
-0.020
-0.002
0.001
0.001
0.002
0.002
0.
0.
0.
0.
0.
0.
0.
0.
0.
0.
0.
0.
0.
0.
0.
0.
0.
0.
0.
0.
0.
0.
0.
0.
0.
0.001
-0.001
-0.004
-0.025
-0.070
-0.144
0.490
518.364
33496.887
21808.867
87164.758
1333.795
153.718
229.033
19698.365
120194.203
3675.916
55.607
4.482
0.959
-0.294
-0.335
-0.189
-0.081
-0.037
-0.016
-0.007
0.000
0.001
0.002
0.001
0.
0.
0.
0.
0.
0.
0.
0.
0.
0.
0.
0.
0.
0.
0.
0.
0.
0.
0.
0.
0.
0.
0.
-0.001
-0.002
-0.004
-0.013
-0.041
-0.095
-0.184
-0.201
5.208
96.749
161.386
118.006
162.538
106.715
1935.632
7905.747
116397.617
1160.766
42.383
113.259
67.040
4.616
-0.274
-0.254
-0.133
-0.072
-0.039
-0.021
-0.015
-0.007
0.000
0.001
0.001
0.
0.
0.
0.
0.
0.
0.
0.
0.
0.
0.
0.
0.
0.
0.
0.
0.
0.
0.
0.
0.
-0.002
0.000
-0.005
-0.008
-0.026
-0.070
-0.144
-0.225
0.057
2.023
3.413
6.303
33.449
77.181
29.203
509.026
616.092
405.544
74.893
2363.662
35323.691
19905.254
97.290
0.663
-0.319
-0.219
-0.135
-0.088
-0.056
-0.033
-0.019
-0.008
0.001
0.002
0.001
0.
0.
0.
0.
0.
0.
0.
0.
0.
0.
0.
0.
0.
0.
0.
0.
0.
0.
0.000
0.000
-0.001
-0.003
-0.011
-0.022
-0.052
-0.116
-0.197
-0.046
8.733
152.835
134.758
192.224
2017.686
314.370
41.892
18.255
38.867
28.271
684.969
12715.080
196630.391
100915.438
343.693
20.309
0.111
-0.329
-0.230
-0.160
-0.111
-0.068
-0.037
-0.017
-0.005
0.
0.001
0.
0.
0.
0.
0.
0.
0.
0.
0.
0.
0.
0.
0.
0.
0.
0.
0.
0.001
0.000
0.000
-0.002
-0.011
-0.025
-0.047
-0.094
-0.181
-0.213
2.992
55.298
2350.304
2131.294
2482.963
64468.191
101599.039
8767.052
42.118
427.935
2138.845
520.394
3011.209
3682.681
65849.961
44343.652
668.775
3.616
-0.284
0.130
-0.064
-0.163
-0.116
-0.059
-0.029
-0.011
-0.002
0.001
0.
0.
0.
0.
0.
0.
0.
0.
0.
0.
0.
0.
0.
0.
0.
0.
0.001
0.001
0.000
-0.002
-0.013
-0.028
-0.052
-0.093
-0.163
-0.270
-0.043
26.810
154.266
429.012
1359.789
7482.610
5261.661
128830.359
52423.723
83.099
1729.632
18395.699
224.663
36.428
889.584
102191.086
103728.438
736.154
5.160
6.709
37.686
7.751
0.024
-0.156
-0.087
-0.040
-0.017
-0.003
0.001
0.
0.
0.
0.
0.
0.
0.
0.
0.
0.
0.
0.
0.
0.
0.
0.
0.001
0.001
-0.001
-0.012
-0.031
-0.061
-0.103
-0.171
-0.265
-0.357
-0.036
8.831
205.207
10404.460
831.521
202.758
1472.051
25369.234
5673.841
329.262
530.705
1263.665
61.026
386.960
29246.764
106234.555
104893.820
4173.582
100.194
69.454
761.051
76.661
0.762
-0.201
-0.116
-0.054
-0.024
-0.008
0.001
0.
0.
0.
0.
0.
0.
0.
0.
0.
0.
0.
0.
0.
0.
0.
0.001
0.002
0.001
-0.005
-0.024
-0.061
-0.113
-0.177
-0.258
-0.290
0.229
1.458
10.310
1574.516
100413.602
18706.336
19.256
40.696
1836.732
17767.848
433.749
93.595
140.205
30.826
2120.566
102314.188
128893.047
200227.656
163668.188
35509.422
634.555
153.915
21.393
0.175
-0.245
-0.140
-0.067
-0.028
-0.006
0.000
0.001
0.
0.
0.
0.
0.
0.
0.
0.
0.
0.
0.
0.
0.
0.
0.001
0.001
-0.002
-0.011
-0.043
-0.094
-0.152
-0.181
-0.236
2.589
59.166
164.393
37.071
125.986
2344.621
342.706
65.335
19.195
5333.500
100059.281
321.743
9.970
7.433
335.475
60091.055
104504.391
4040.940
2324.955
104137.016
200144.063
100325.539
479.841
10.050
1.536
-0.171
-0.153
-0.079
-0.034
-0.009
-0.001
0.003
0.003
0.003
0.
0.
0.
0.
0.
0.
0.
0.
0.
0.
0.
0.
0.002
0.001
-0.003
-0.023
-0.061
-0.117
-0.134
0.413
0.691
44.191
7308.204
102385.031
984.861
27.317
31.359
621.956
620.925
39.210
261.614
351.074
201.395
69.200
12.785
1146.165
106042.227
109474.492
902.439
54.287
1820.525
57211.531
108071.227
884.891
3774.245
173.031
2.005
-0.139
-0.089
-0.036
-0.011
0.002
0.005
0.005
0.003
0.003
0.
0.
0.
0.
0.
0.
0.
0.
0.
0.
0.
0.001
0.000
-0.008
-0.031
-0.076
-0.146
-0.183
0.202
2.371
160.288
22727.012
135082.922
1549.918
41.598
13.379
123.254
167.155
564.385
57150.691
8504.571
70705.977
5701.248
54.276
7810.947
152634.313
3525.308
94.244
6.432
584.719
100113.563
102175.930
84536.219
100106.609
7351.184
10.702
-0.093
-0.100
-0.052
-0.020
-0.003
0.004
0.005
0.005
0.004
0.003
0.
0.
0.
0.
0.
0.
0.
0.
0.
-0.001
0.001
-0.005
-0.014
-0.039
-0.086
-0.170
-0.272
-0.258
5.014
554.446
43448.613
9791.792
125.152
40.719
29.640
11.957
181.476
3087.980
35801.363
103756.688
85071.180
4140.772
44.938
15381.199
102933.656
35411.793
66.624
31.454
70.493
3821.816
8027.859
26416.799
100200.484
1270.378
5.330
-0.147
-0.128
-0.076
-0.044
-0.020
-0.005
0.003
0.005
0.005
0.004
0.001
0.
0.
0.
0.
0.
0.
0.
-0.001
-0.001
-0.005
-0.010
-0.019
-0.045
-0.094
-0.178
-0.269
-0.150
6.442
2372.275
101606.484
101144.461
212.176
5236.849
21851.809
281.976
983.064
7209.193
1991.426
146925.625
106412.781
547.893
8.928
441.078
10434.071
678.390
20.028
77.136
29.145
187.538
63581.055
42587.605
207.435
14.369
0.169
-0.229
-0.166
-0.109
-0.076
-0.050
-0.029
-0.007
0.004
0.005
0.005
0.002
0.
0.
0.
0.
0.
0.
-0.001
-0.001
-0.003
-0.008
-0.015
-0.028
-0.053
-0.104
-0.178
-0.236
-0.023
1.668
138.438
4844.344
993.994
1140.344
151684.484
102023.555
2975.447
117.443
368.684
147.783
73464.703
200054.391
619.359
4.934
10.779
16.718
5.166
4.921
15.361
6.802
51.319
3474.896
2734.949
37.038
0.245
-0.333
-0.250
-0.124
-0.002
0.076
-0.026
-0.047
-0.025
-0.002
0.005
0.006
0.004
0.
0.
0.
0.
0.
0.
-0.001
-0.002
-0.003
-0.012
-0.022
-0.037
-0.066
-0.114
-0.176
-0.244
-0.274
-0.165
3.508
20.134
231.086
55708.031
124514.891
26401.510
277.653
171.217
644.150
115.228
100127.078
100213.383
302.582
91.000
1851.718
379.843
11.547
139.777
1875.206
293.680
6.452
16.975
18.701
3.006
-0.197
-0.334
0.219
2.599
4.102
12.102
2.705
-0.023
-0.038
-0.010
0.003
0.005
0.004
0.001
0.
0.
0.
0.
0.
-0.001
-0.002
-0.004
-0.013
-0.027
-0.046
-0.075
-0.115
-0.169
-0.231
-0.320
-0.405
-0.174
2.440
335.275
100460.883
101547.000
1683.586
79.492
13298.608
81244.852
710.733
100405.203
833.567
97.100
1247.503
100058.070
11382.389
65.052
6760.158
100682.617
51932.742
42.707
0.670
2.818
1.353
-0.224
-0.185
4.346
43.492
41.123
144.045
18.300
0.085
-0.044
-0.015
0.002
0.005
0.004
0.001
0.
0.
0.
0.
0.
-0.001
-0.002
-0.004
-0.014
-0.026
-0.049
-0.075
-0.103
-0.145
-0.210
-0.302
-0.397
-0.472
-0.119
26.428
1594.099
2169.993
49.829
139.903
100139.836
104390.188
39327.625
182222.938
7060.858
78359.578
66846.586
5491.616
829.113
70.194
2847.412
200477.438
29215.508
74.783
0.212
0.004
-0.105
-0.327
-0.100
6.132
69.310
53.863
11.234
1.861
-0.036
-0.047
-0.014
0.002
0.005
0.004
0.001
0.
0.
0.
0.
0.
-0.001
-0.001
-0.003
-0.010
-0.022
-0.044
-0.066
-0.092
-0.133
-0.201
-0.275
-0.351
-0.454
-0.521
0.105
4.843
6.043
0.963
17.234
1342.625
90977.336
102824.594
104548.031
105216.992
119728.914
100447.805
543.596
19.655
483.700
31532.205
178718.953
12441.711
46.143
-0.171
-0.462
-0.378
-0.316
-0.203
1.122
7.255
5.822
0.734
-0.030
-0.074
-0.041
-0.009
0.002
0.005
0.003
0.
0.
0.
0.
0.
0.
-0.001
0.000
-0.002
-0.008
-0.015
-0.033
-0.055
-0.086
-0.137
-0.195
-0.248
-0.296
-0.393
-0.500
0.157
5.579
9.098
4.891
6.408
80.418
39694.945
35221.488
5046.355
200124.156
14878.896
1634.108
36.502
8.358
1084.987
125146.539
101299.156
2068.430
8.138
-0.484
-0.481
-0.370
-0.296
-0.225
-0.078
0.210
0.116
-0.078
-0.087
-0.061
-0.024
-0.004
0.002
0.005
0.003
0.
0.
0.
0.
0.
0.
0.
0.000
-0.001
-0.003
-0.010
-0.023
-0.047
-0.090
-0.145
-0.090
0.329
0.520
0.087
-0.348
1.716
22.994
30.625
79.375
618.932
129.075
875.581
796.695
5949.605
167927.828
9738.381
32.517
3.190
9.258
51.974
527.538
928.191
52.821
0.465
-0.529
-0.479
-0.373
-0.290
-0.220
-0.162
-0.120
-0.099
-0.082
-0.059
-0.030
-0.010
0.000
0.002
0.003
0.001
0.
0.
0.
0.
0.
0.
0.
0.000
0.000
-0.001
-0.007
-0.019
-0.048
-0.100
-0.103
1.056
8.183
9.200
2.464
0.066
2.496
14.001
17.106
539.879
16371.092
1626.372
881.179
19873.891
944.669
100504.078
85166.938
34.736
65.371
536.468
99.178
5.441
3.060
0.125
-0.554
-0.557
-0.503
-0.410
-0.319
-0.243
-0.167
-0.119
-0.081
-0.052
-0.028
-0.011
-0.003
0.001
0.003
0.003
0.
0.
0.
0.
0.
0.
0.
0.
0.
0.000
0.000
-0.004
-0.016
-0.049
-0.095
0.111
8.540
85.375
219.267
56.632
9.622
2.078
11.231
23.897
86.723
977.044
103675.531
108501.094
10064.579
190.813
4313.159
270.713
333.728
444.180
2754.337
311.036
4.090
-0.624
-0.687
-0.672
-0.625
-0.528
-0.412
-0.340
-0.280
-0.191
-0.116
-0.059
-0.030
-0.014
-0.002
0.001
0.000
0.003
0.
0.
0.
0.
0.
0.
0.
0.
0.
0.
0.
0.000
-0.003
-0.014
-0.048
-0.080
1.969
386.334
20995.439
3299.189
1293.146
163.003
3.220
13.519
29.217
16.935
1541.707
200147.891
101600.078
1335.364
423.158
10909.675
1166.586
100161.016
100165.156
256.404
30.101
0.450
-0.643
-0.609
-0.636
-0.447
0.212
0.411
-0.024
-0.242
-0.225
-0.140
-0.072
-0.029
-0.011
0.002
0.004
0.003
0.
0.
0.
0.
0.
0.
0.
0.
0.
0.
0.
0.
0.000
-0.003
-0.012
-0.041
-0.065
3.030
1042.096
100058.148
1862.552
421.518
72.313
3.478
31.007
146.728
215.792
3436.184
100468.531
3106.443
53.915
304.482
5652.449
102265.695
108113.266
63525.527
110.978
1.575
0.476
4.430
6.901
4.924
3.163
12.061
7.230
1.016
-0.013
-0.235
-0.173
-0.090
-0.040
-0.013
-0.001
0.004
0.003
0.003
0.
0.
0.
0.
0.
0.
0.
0.
0.
0.
0.
0.002
-0.002
-0.007
-0.028
-0.056
0.384
24.565
214.796
36.080
6.359
1.543
1.702
49.154
822.529
581.016
102.057
288.724
45.858
26.089
469.257
51164.391
131832.516
4930.674
150.199
10.922
6.284
7.738
91.833
207.295
316.647
30.879
39.076
17.625
1.110
-0.167
-0.314
-0.231
-0.135
-0.065
-0.027
-0.005
0.001
0.005
0.003
0.001
0.
0.
0.
0.
0.
0.
0.
0.
0.
0.
0.001
-0.001
-0.003
-0.016
-0.039
-0.060
0.146
0.645
0.124
-0.283
-0.306
8.378
264.143
6465.323
20453.428
3792.591
38.159
72.039
260.807
38037.559
105612.063
73964.352
580.569
15.040
173.408
199.314
20.602
117.585
911.380
2744.311
92.105
12.357
5.138
-0.131
-0.506
-0.432
-0.311
-0.205
-0.118
-0.054
-0.017
-0.001
0.005
0.004
0.002
0.
0.
0.
0.
0.
0.
0.
0.
0.
0.
0.001
0.002
-0.002
-0.005
-0.019
-0.042
-0.066
-0.111
-0.195
-0.331
-0.245
12.853
189.646
3240.576
107320.422
100367.930
178.378
192.703
926.912
6244.741
35238.051
431.631
34.735
35.856
508.921
576.828
22.227
10.928
85.364
180.780
46.452
613.126
181.187
4.183
0.023
-0.130
-0.200
-0.245
-0.172
-0.100
-0.040
-0.007
0.004
0.004
0.003
0.001
0.
0.
0.
0.
0.
0.
0.
0.
0.
0.
0.001
0.001
-0.001
-0.007
-0.015
-0.040
-0.082
-0.158
-0.281
-0.295
1.722
56.819
71052.938
104494.688
2656.456
102.033
30.704
511.982
89473.023
100892.922
260.513
96.952
81.252
82.607
44.897
11.302
12.026
108.660
677.106
489.482
107366.414
12138.266
181.055
20.032
7.216
3.243
0.037
-0.170
-0.131
-0.061
-0.014
0.002
0.006
0.004
0.003
0.
0.
0.
0.
0.
0.
0.
0.
0.
0.
0.
0.001
0.
0.000
-0.007
-0.022
-0.066
-0.136
0.206
8.460
18.875
28.889
15897.146
105441.617
142.949
18.453
7.275
1435.210
142436.250
74942.000
538.858
34.694
28.772
19.957
43.660
3207.920
3591.090
15462.014
100377.484
28560.662
106817.016
116922.398
100265.625
533.125
29.085
10.144
0.851
0.114
-0.152
-0.076
-0.019
0.002
0.009
0.005
0.003
0.
0.
0.
0.
0.
0.
0.
0.
0.
0.
0.
0.
0.001
0.001
-0.006
-0.019
-0.066
-0.113
3.483
217.844
783.212
1087.412
376.899
280.817
584.485
2285.539
88.120
63.589
867.781
8006.481
23846.637
218.973
156.664
29.839
436.418
100015.477
104462.133
111981.398
102092.141
107033.805
141374.094
58755.516
102401.211
964.590
13.765
3.127
0.200
-0.101
-0.175
-0.084
-0.022
0.003
0.009
0.006
0.003
0.
0.
0.
0.
0.
0.
0.
0.
0.
0.
0.
0.
0.001
0.003
-0.003
-0.019
-0.069
-0.118
2.577
137.150
1735.504
14505.364
2340.910
4155.048
2392.046
106336.281
12635.946
463.537
100980.211
114604.508
78302.602
434.682
177.775
31.064
106.024
26079.994
30165.100
23907.590
1004.908
1161.789
580.588
31623.023
122147.453
1209.178
6.191
0.807
-0.153
-0.289
-0.181
-0.082
-0.020
0.006
0.009
0.006
0.002
0.
0.
0.
0.
0.
0.
0.
0.
0.
0.
0.
0.002
0.003
0.002
-0.005
-0.021
-0.067
-0.130
0.240
27.270
15038.273
100812.891
118493.414
102320.406
2565.901
200150.859
73631.672
1146.631
200144.375
112314.180
554.275
742.289
77.605
4.836
4.348
35.834
53.754
62.773
247.680
20742.082
1069.920
36088.438
108398.266
1028.113
70.086
2.833
-0.317
-0.304
-0.169
-0.067
-0.014
0.008
0.009
0.005
0.001
0.
0.
0.
0.
0.
0.
0.
0.
0.
0.
0.
0.004
0.005
0.004
-0.004
-0.018
-0.054
-0.122
0.182
29.963
2843.169
73293.922
90190.641
116606.391
715.073
8145.381
1507.564
344.270
3311.950
1046.279
350.412
2737.188
154.329
33.949
417.615
178.527
29.726
8.161
2876.387
107359.891
80409.391
41775.520
102018.000
102215.133
26084.592
55.455
0.131
-0.271
-0.152
-0.051
-0.004
0.010
0.012
0.009
0.001
0.001
0.
0.
0.
0.
0.
0.
0.
0.
0.
0.003
0.004
0.006
0.004
-0.004
-0.015
-0.042
-0.095
0.075
15.391
720.897
1318.698
105.264
477.612
58.437
40.052
33.427
13.042
21.727
14.319
28.341
93.200
21.928
1363.234
101631.492
54484.707
3035.938
439.390
208.862
16195.287
102148.406
104919.344
82949.273
102103.305
102060.648
246.098
10.773
-0.102
-0.133
-0.045
0.001
0.012
0.012
0.008
0.003
0.001
0.
0.
0.
0.
0.
0.
0.
0.
0.
0.003
0.005
0.006
0.005
-0.003
-0.013
-0.034
-0.068
-0.086
1.098
14.165
18.738
2.412
1.665
5.612
1.297
1.659
110.409
3223.495
1018.160
324.059
16.339
13.898
2869.527
178189.766
49044.324
109471.070
102344.109
26570.691
660.734
319.819
865.053
425.285
101011.570
157202.516
108245.250
300.155
0.862
-0.112
-0.035
0.003
0.011
0.011
0.005
0.004
0.001
0.001
0.
0.
0.
0.
0.
0.
0.
0.
0.004
0.005
0.006
0.005
0.000
-0.012
-0.023
-0.050
-0.084
-0.111
0.002
-0.025
-0.188
-0.194
-0.267
-0.495
3.991
674.932
100138.438
69768.398
100070.281
227.468
7.182
200.441
1834.783
1342.512
128898.203
126668.305
200284.500
20303.701
57.349
4.995
143.909
5848.893
108373.875
125830.578
340.753
0.973
-0.104
-0.033
0.004
0.010
0.011
0.005
0.005
0.001
0.002
0.
0.
0.
0.
0.
0.
0.
0.
0.002
0.004
0.006
0.005
0.001
-0.007
-0.016
-0.031
-0.060
-0.101
-0.154
-0.038
0.942
3.367
3.575
0.576
6.809
92.423
1933.476
14091.219
21642.660
148.831
53.417
85.600
25.603
88.430
863.662
1710.069
102250.984
26188.322
50.362
-0.014
9.111
47.841
1176.477
100369.711
49.266
0.042
-0.110
-0.029
0.
0.012
0.011
0.006
0.004
0.002
0.002
0.
0.
0.
0.
0.
0.
0.
0.
0.001
0.004
0.005
0.005
0.005
-0.001
-0.008
-0.016
-0.036
-0.073
-0.114
0.066
2.242
17.417
24.699
5.827
134.366
763.810
92.138
60.603
69.377
15.422
196.657
332.237
20.088
5.027
8.964
39.904
343.971
130.979
14.801
2.650
0.125
6.614
137.956
127.132
10.490
0.029
-0.108
-0.030
0.003
0.011
0.010
0.005
0.004
0.003
0.002
0.
0.
0.
0.
0.
0.
0.
0.
0.
0.002
0.005
0.006
0.005
0.004
-0.003
-0.010
-0.024
-0.057
-0.101
-0.086
0.966
9.915
19.153
19.004
199.238
1367.032
114.801
76.805
382.975
51.427
25.739
37.248
45.661
240.089
42.991
2.793
13.241
77.775
204.967
34.328
2.718
10.291
124.621
152.140
21.276
0.205
-0.094
-0.025
0.004
0.011
0.009
0.005
0.003
0.002
0.001
0.
0.
0.
0.
0.
0.
0.
0.
0.
0.003
0.003
0.005
0.005
0.005
0.003
-0.004
-0.017
-0.046
-0.098
-0.145
0.016
3.653
63.821
211.869
38.530
41.690
30.703
12487.116
100212.383
4867.061
20.196
5.806
466.758
9537.045
500.496
38.580
508.526
2981.424
8260.975
1576.029
32.881
6.129
16.354
9.624
1.267
-0.106
-0.088
-0.019
0.006
0.010
0.007
0.005
0.002
0.001
0.001
0.
0.
0.
0.
0.
0.
0.
0.
0.
0.
0.003
0.002
0.004
0.005
0.003
-0.001
-0.013
-0.035
-0.083
-0.152
-0.179
1.792
45.983
180.011
216.272
50.054
37.353
15459.775
107382.281
6071.422
32.917
6.524
128.740
1094.837
143.669
726.343
6722.826
2681.212
103641.203
100164.211
383.319
1.987
1.538
0.780
-0.063
-0.122
-0.067
-0.011
0.006
0.007
0.004
0.004
0.002
0.001
0.
0.
0.
0.
0.
0.
0.
0.
0.
0.
0.
0.
0.001
0.003
0.002
0.003
-0.002
-0.012
-0.028
-0.061
-0.133
-0.211
0.150
16.697
6601.999
107363.609
2303.688
1015.645
1614.614
5011.966
297.025
14.961
66.506
47.222
27.970
33.971
11434.499
112547.742
96392.266
135215.531
49735.438
148.247
0.729
-0.181
-0.129
-0.143
-0.093
-0.038
-0.003
0.006
0.007
0.005
0.002
0.001
0.
0.
0.
0.
0.
0.
0.
0.
0.
0.
0.
0.
0.
0.
0.
0.001
0.001
0.001
-0.009
-0.021
-0.043
-0.100
-0.187
-0.167
12.893
10425.180
104097.828
2801.039
100173.141
101900.898
13783.568
259.958
17.829
194.114
852.316
2265.233
78.401
756.140
106519.188
106403.391
102054.727
11433.095
23.317
-0.082
-0.250
-0.172
-0.100
-0.053
-0.019
0.002
0.006
0.005
0.003
0.
0.
0.
0.
0.
0.
0.
0.
0.
0.
0.
0.
0.
0.
0.
0.
0.
0.
0.
0.
-0.005
-0.014
-0.030
-0.067
-0.146
-0.224
0.897
51.624
270.269
280.090
38745.852
25392.828
311.529
21.609
60.708
6163.087
103767.438
9356.967
129.858
2987.311
101504.445
39701.621
524.549
70.425
1.640
-0.209
-0.168
-0.100
-0.051
-0.022
-0.001
0.003
0.004
0.002
0.001
0.
0.
0.
0.
0.
0.
0.
0.
0.
0.
0.
0.
0.
0.
0.
0.
0.
0.
0.
0.
0.
-0.007
-0.018
-0.040
-0.091
-0.174
-0.267
0.013
2.564
348.425
115142.016
200115.500
493.211
273.552
308.439
5367.517
186911.969
3772.548
35.615
412.435
23723.389
1863.632
16.504
0.554
-0.170
-0.151
-0.094
-0.047
-0.023
-0.006
0.003
0.004
0.003
0.001
0.
0.
0.
0.
0.
0.
0.
0.
0.
0.
0.
0.
0.
0.
0.
0.
0.
0.
0.
0.
0.
0.
-0.001
-0.009
-0.022
-0.050
-0.109
-0.218
-0.337
0.254
53.376
5339.246
35534.016
6953.621
100716.375
10549.596
1946.725
9912.808
1703.513
8524.138
128.989
31.870
12.099
0.454
-0.215
-0.159
-0.093
-0.049
-0.022
-0.007
0.003
0.003
0.002
0.001
0.001
0.
0.
0.
0.
0.
0.
0.
0.
0.
0.
0.
0.
0.
0.
0.
0.
0.
0.
0.
0.
0.
0.
0.001
-0.001
-0.010
-0.029
-0.063
-0.140
-0.264
-0.171
20.324
6232.232
105755.508
102640.273
200056.188
5430.844
758.557
33779.324
125511.789
100408.688
1225.234
2.005
-0.256
-0.256
-0.165
-0.092
-0.047
-0.020
-0.007
-0.001
0.002
0.002
0.001
0.
0.
0.
0.
0.
0.
0.
0.
0.
0.
0.
0.
0.
0.
0.
0.
0.
0.
0.
0.
0.
0.
0.
0.
0.001
0.001
-0.001
-0.012
-0.038
-0.092
-0.194
-0.253
3.910
184.303
2503.743
200161.781
12548.912
3873.390
49515.238
12833.975
12491.028
2755.782
68.958
0.287
-0.303
-0.189
-0.099
-0.046
-0.021
-0.008
-0.002
0.002
0.002
0.
0.
0.
0.
0.
0.
0.
0.
0.
0.
0.
0.
0.
0.
0.
0.
0.
0.
0.
0.
0.
0.
0.
0.
0.
0.
0.
0.001
0.001
-0.010
-0.026
-0.065
-0.144
-0.194
6.042
1478.223
100381.656
70222.453
3527.559
21678.279
115308.805
50244.707
5740.844
36.021
1.141
-0.263
-0.216
-0.116
-0.055
-0.026
-0.010
-0.004
0.
0.
0.
0.
0.
0.
0.
0.
0.
0.
0.
0.
0.
0.
0.
0.
0.
0.
0.
0.
0.
0.
0.
0.
0.
0.
0.
0.
0.
0.
0.
0.
-0.008
-0.017
-0.050
-0.107
-0.133
5.733
1371.905
100102.039
6424.652
281.444
360.021
1931.112
372.551
108.442
3.712
-0.249
-0.245
-0.144
-0.069
-0.033
-0.013
-0.003
0.
0.
0.
0.
0.
0.
0.
0.
0.
0.
0.
0.
0.
0.
0.
0.
0.
0.
0.
0.
0.
0.
0.
0.
0.
0.
0.
0.
0.
0.
0.
0.
0.
-0.004
-0.013
-0.036
-0.078
-0.123
0.683
31.830
292.904
191.390
116.463
31.794
6.210
4.213
1.890
-0.064
-0.241
-0.165
-0.082
-0.040
-0.018
-0.003
0.001
0.
0.
0.
0.
0.
0.
0.
0.
0.
0.
0.
0.
0.
0.
0.
0.
0.
0.
0.
0.
0.
0.
0.
0.
0.
0.
0.
0.
0.
0.
0.
0.
0.
-0.003
-0.009
-0.023
-0.053
-0.095
-0.099
0.811
6.344
8.245
5.371
1.679
-0.094
-0.005
-0.063
-0.180
-0.148
-0.090
-0.044
-0.020
-0.010
0.000
0.
0.
0.
0.
0.
0.
0.
0.
0.
0.
0.
0.
0.
0.
0.
0.
0.
0.
0.
0.
0.
0.
0.
0.
0.
0.
0.
0.
0.
0.
0.
0.
0.
0.
-0.001
-0.005
-0.015
-0.032
-0.062
-0.094
-0.111
-0.024
-0.006
-0.097
-0.192
-0.226
-0.192
-0.150
-0.114
-0.080
-0.045
-0.024
-0.012
-0.003
0.
0.
0.
0.
0.
0.
0.
0.
0.
0.
0.
0.
0.
0.
0.
0.
0.
0.
0.
0.
0.
0.
0.
0.
0.
0.
0.
0.
0.
0.
0.
0.
0.
0.
0.
0.
-0.004
-0.007
-0.015
-0.033
-0.056
-0.083
-0.104
-0.116
-0.126
-0.131
-0.120
-0.100
-0.080
-0.061
-0.040
-0.024
-0.012
-0.004
-0.002
0.
0.
0.
0.
0.
0.
0.
0.
0.
0.
0.
0.
0.
0.
0.
0.
0.
0.
0.
0.
0.
0.
0.
0.
0.
0.
0.
0.
0.
0.
0.
0.
0.
0.
0.
0.
0.
-0.004
-0.009
-0.015
-0.024
-0.035
-0.049
-0.059
-0.060
-0.056
-0.053
-0.046
-0.037
-0.027
-0.017
-0.011
-0.005
-0.002
0.
0.
0.
0.
0.
0.
0.
0.
0.
0.
0.
0.
0.
0.
0.
0.
0.
0.
0.
0.
0.
0.
0.
0.
0.
0.
0.
0.
0.
0.
0.
0.
0.
0.
0.
0.
0.000
-0.001
-0.002
-0.005
-0.007
-0.008
-0.007
-0.006
-0.006
-0.007
-0.008
-0.011
-0.014
-0.014
-0.009
-0.007
-0.003
-0.001
0.002
0.001
0.
0.
0.
0.
0.
0.
0.
0.
0.
0.
0.
0.
0.
0.
0.
0.
0.
0.
0.
0.
0.
0.
0.
0.
0.
0.
0.
0.
0.
0.
0.
0.
0.
0.001
-0.001
-0.003
-0.007
-0.012
-0.014
-0.018
-0.021
-0.023
-0.029
-0.034
-0.034
-0.036
-0.042
-0.045
-0.040
-0.035
-0.022
-0.011
-0.003
-0.001
0.002
0.
0.
0.
0.
0.
0.
0.
0.
0.
0.
0.
0.
0.
0.
0.
0.
0.
0.
0.
0.
0.
0.
0.
0.
0.
0.
0.
0.
0.
0.
0.
0.
0.001
-0.002
-0.004
-0.011
-0.019
-0.032
-0.044
-0.057
-0.066
-0.073
-0.077
-0.081
-0.088
-0.101
-0.093
-0.062
-0.018
-0.045
-0.041
-0.025
-0.009
-0.002
-0.001
0.001
0.
0.
0.
0.
0.
0.
0.
0.
0.
0.
0.
0.
0.
0.
0.
0.
0.
0.
0.
0.
0.
0.
0.
0.
0.
0.
0.
0.
0.
0.
0.001
0.001
-0.004
-0.012
-0.027
-0.053
-0.084
-0.109
-0.128
-0.145
-0.154
-0.146
-0.144
-0.176
-0.192
-0.109
1.069
3.027
0.683
-0.037
-0.041
-0.016
-0.005
-0.001
0.001
0.
0.
0.
0.
0.
0.
0.
0.
0.
0.
0.
0.
0.
0.
0.
0.
0.
0.
0.
0.
0.
0.
0.
0.
0.
0.
0.
0.
0.
0.001
0.002
-0.002
-0.011
-0.027
-0.066
-0.117
-0.152
-0.128
-0.046
-0.166
-0.247
-0.225
-0.155
-0.244
-0.251
0.284
11.825
46.095
6.751
0.079
-0.056
-0.023
-0.006
-0.001
0.001
0.
0.
0.
0.
0.
0.
0.
0.
0.
0.
0.
0.
0.
0.
0.
0.
0.
0.
0.
0.
0.
0.
0.
0.
0.
0.
0.
0.
0.
0.001
0.001
-0.005
-0.021
-0.057
-0.113
-0.136
0.270
3.649
10.022
3.949
0.018
-0.056
0.553
2.780
4.580
2.933
12.443
31.947
5.034
0.024
-0.071
-0.029
-0.005
0.001
0.002
0.001
0.
0.
0.
0.
0.
0.
0.
0.
0.
0.
0.
0.
0.
0.
0.
0.
0.
0.
0.
0.
0.
0.
0.
0.
0.
0.
0.
0.001
0.001
0.001
-0.010
-0.035
-0.090
-0.107
2.549
44.048
322.865
1483.410
193.839
10.330
0.598
13.831
845.879
2654.990
70.343
11.463
3.455
0.386
-0.136
-0.092
-0.033
-0.007
0.001
0.002
0.002
0.002
0.002
0.
0.
0.
0.
0.
0.
0.
0.
0.
0.
0.
0.
0.
0.
0.
0.
0.
0.
0.
0.
0.
0.
0.
0.
0.
-0.001
0.000
-0.004
-0.018
-0.055
-0.109
0.455
136.870
31317.207
120633.086
112681.547
80846.008
341.715
20.402
751.853
104235.820
102171.547
921.376
4.702
0.133
-0.277
-0.204
-0.109
-0.040
-0.016
-0.003
0.001
0.001
0.001
0.002
0.002
0.
0.
0.
0.
0.
0.
0.
0.
0.
0.
0.
0.
0.
0.
0.
0.
0.
0.
0.
0.
0.
0.
0.
-0.002
0.000
-0.003
-0.008
-0.026
-0.076
-0.138
0.784
214.927
105453.430
116987.383
167643.734
100748.313
888.438
1011.358
157353.563
107395.711
37274.855
159.797
3.653
0.441
-0.295
-0.267
-0.147
-0.068
-0.035
-0.019
-0.011
-0.006
-0.002
0.001
0.002
0.001
0.
0.
0.
0.
0.
0.
0.
0.
0.
0.
0.
0.
0.
0.
0.
0.
0.
0.
0.
0.
0.
-0.002
-0.002
-0.005
-0.009
-0.020
-0.048
-0.102
-0.177
0.120
29.720
2190.763
5413.567
781.569
1052.113
48.806
1725.609
103233.547
54472.602
621.512
322.780
526.235
77.707
4.133
-0.219
-0.216
-0.121
-0.075
-0.055
-0.036
-0.024
-0.009
-0.003
0.001
0.002
0.001
0.
0.
0.
0.
0.
0.
0.
0.
0.
0.
0.
0.
0.
0.
0.
0.
0.
0.
0.
-0.001
-0.003
-0.006
-0.009
-0.018
-0.040
-0.081
-0.148
-0.180
1.136
12.445
34.768
50.279
46.733
15.036
1.950
29.734
221.091
86.486
105.578
42545.090
138451.438
35089.230
114.597
0.607
-0.293
-0.206
-0.138
-0.103
-0.076
-0.051
-0.025
-0.008
-0.001
0.002
0.001
0.
0.
0.
0.
0.
0.
0.
0.
0.
0.
0.
0.
0.
0.
0.
0.
0.
0.
0.000
-0.003
-0.007
-0.011
-0.021
-0.040
-0.072
-0.132
-0.186
0.781
63.025
5241.503
3802.380
1290.497
57337.484
1542.420
35.453
122.123
3223.143
658.204
66.618
6555.349
113251.539
104307.484
373.037
3.439
-0.335
-0.313
-0.229
-0.169
-0.117
-0.081
-0.049
-0.018
-0.004
0.001
0.002
0.
0.
0.
0.
0.
0.
0.
0.
0.
0.
0.
0.
0.
0.
0.
0.
0.
0.000
-0.001
-0.004
-0.012
-0.026
-0.047
-0.078
-0.125
-0.195
0.209
71.961
1219.541
100509.156
108044.258
124067.219
101320.289
86621.422
3799.014
712.506
104989.750
107369.820
484.478
272.428
103877.758
102361.414
3074.122
32.633
0.035
-0.425
-0.316
-0.225
-0.163
-0.113
-0.067
-0.031
-0.008
0.000
0.002
0.001
0.
0.
0.
0.
0.
0.
0.
0.
0.
0.
0.
0.
0.
0.
0.
0.001
0.000
-0.001
-0.012
-0.030
-0.052
-0.093
-0.143
-0.211
-0.296
2.319
19666.510
200127.266
119886.984
113753.594
100694.844
20724.752
100749.781
16352.568
196.938
74800.727
109861.078
2251.276
204.277
6575.531
43318.914
11793.353
89.170
0.813
-0.341
-0.073
-0.171
-0.211
-0.145
-0.085
-0.040
-0.013
-0.001
0.002
0.001
0.
0.
0.
0.
0.
0.
0.
0.
0.
0.
0.
0.
0.
0.
0.
0.001
0.
-0.006
-0.026
-0.061
-0.107
-0.156
-0.232
-0.325
-0.380
0.598
99.754
6129.458
106013.844
880.664
4096.719
222.404
751.223
204.833
180.115
100575.758
101564.453
1427.966
28.840
309.873
35204.988
19979.887
169.661
33.392
2.808
1.163
0.151
-0.254
-0.183
-0.101
-0.046
-0.017
-0.003
0.001
0.
0.
0.
0.
0.
0.
0.
0.
0.
0.
0.
0.
0.
0.
0.
0.001
0.001
-0.002
-0.013
-0.047
-0.104
-0.141
-0.184
-0.261
-0.352
1.053
32.767
71.244
67.476
810.822
83.329
12.724
21.248
40.605
45.982
42.194
3514.391
12455.022
166.663
145.115
465.839
10526.272
7070.953
10954.526
6104.509
72.351
3.183
-0.080
-0.312
-0.214
-0.118
-0.056
-0.021
-0.005
0.003
0.002
0.
0.
0.
0.
0.
0.
0.
0.
0.
0.
0.
0.
0.
0.
0.002
0.001
-0.005
-0.025
-0.075
-0.130
0.205
5.513
2.839
2.148
41.421
688.930
2394.001
86.334
39.536
14.841
79.648
628.481
203.418
87.813
9.782
13.535
23.847
776.092
100186.117
13241.157
155.198
880.997
200052.828
85832.703
523.298
20.515
1.827
0.231
-0.202
-0.131
-0.071
-0.029
-0.004
0.003
0.003
0.003
0.003
0.
0.
0.
0.
0.
0.
0.
0.
0.
0.
0.
0.
0.002
-0.001
-0.009
-0.040
-0.098
-0.108
5.585
1022.001
187.867
58.217
14990.378
69980.852
100590.727
1556.573
195.456
61.436
132.522
1036.967
168.657
63.859
576.585
172.708
23.712
4244.309
116405.789
100539.578
96.103
93.565
5866.856
1507.370
352.981
69.238
173.501
22.923
0.456
-0.143
-0.089
-0.038
-0.009
0.001
0.005
0.005
0.004
0.003
0.
0.
0.
0.
0.
0.
0.
0.
0.
0.
-0.001
0.001
-0.007
-0.017
-0.051
-0.116
-0.110
5.383
159.281
68.234
218.517
100649.695
103610.609
29498.018
63899.824
647.177
653.781
222.898
76.385
112.783
2485.885
100099.242
57319.371
117.596
100132.234
102125.883
6185.071
26.353
32.374
45.634
675.164
528.263
850.698
8014.307
254.861
2.489
-0.156
-0.109
-0.058
-0.025
-0.008
0.003
0.005
0.005
0.005
0.003
0.
0.
0.
0.
0.
0.
0.
0.
-0.001
-0.002
-0.005
-0.012
-0.025
-0.064
-0.140
-0.211
0.775
8.516
8.163
328.574
102858.844
105247.094
1095.687
101422.836
171.104
412.169
141.557
26.359
1135.970
101496.867
103485.422
34837.598
64.190
2750.731
32462.080
747.278
264.579
9537.602
1099.782
78.438
84.649
276.627
1371.324
92.820
1.287
-0.223
-0.158
-0.103
-0.062
-0.033
-0.013
0.
0.005
0.006
0.004
0.001
0.
0.
0.
0.
0.
0.
-0.001
-0.001
-0.003
-0.008
-0.019
-0.038
-0.080
-0.162
-0.228
1.576
31.348
32.766
290.916
86813.617
48359.250
660.688
157063.219
2710.923
39.977
9.864
12.223
389.956
12604.940
1472.585
124.238
4.836
41.118
223.051
53.576
954.729
100011.609
6749.619
29.527
58.930
61.691
18.299
2.966
-0.208
-0.294
-0.203
-0.128
-0.084
-0.063
-0.041
-0.016
0.001
0.005
0.005
0.003
0.
0.
0.
0.
0.
0.
-0.001
-0.002
-0.007
-0.015
-0.031
-0.060
-0.110
-0.186
-0.218
3.371
87.933
81.844
197.314
4474.783
1028.653
23583.045
107493.836
39378.113
111.198
26.582
36.566
24.003
813.130
1805.508
43.889
3.151
13.760
8.832
3.822
64.047
772.687
175.310
6.230
25.811
49.134
15.662
0.653
-0.376
-0.233
0.337
1.834
2.893
0.545
-0.049
-0.036
-0.009
0.005
0.006
0.004
0.
0.
0.
0.
0.
0.
-0.001
-0.002
-0.010
-0.023
-0.047
-0.075
-0.124
-0.196
-0.244
0.412
7.675
11.074
139.494
2997.947
3129.810
102563.727
104650.234
752.805
73.973
8757.448
23736.348
167.297
1336.785
3398.589
45.057
236.034
9541.333
1268.499
12.272
17.952
111.813
33.631
2.227
56.141
950.058
240.516
5.309
-0.170
5.034
57.006
161.671
939.593
65.397
0.429
-0.048
-0.019
0.001
0.005
0.005
0.001
0.
0.
0.
0.
-0.001
0.000
-0.003
-0.011
-0.029
-0.056
-0.083
-0.121
-0.183
-0.232
-0.245
-0.119
0.369
7.251
48.920
430.695
18867.848
15257.871
144.990
202.197
102057.242
106249.156
825.742
265.351
74.748
255.483
12118.740
101019.844
100010.680
67.957
241.484
5740.297
783.966
13.655
51.730
821.515
225.921
5.167
0.956
135.233
17923.496
9348.133
115077.266
2542.823
1.676
-0.057
-0.025
0.000
0.005
0.005
0.003
0.
0.
0.
0.
-0.001
-0.001
-0.003
-0.012
-0.029
-0.057
-0.087
-0.111
-0.168
-0.248
-0.337
-0.420
-0.348
0.311
1.087
14.004
174.350
210.287
34.643
180.591
22938.539
104900.688
19079.371
51469.484
1556.784
7662.150
103021.539
138587.250
3279.236
26.964
1086.572
101668.883
86984.391
87.130
5.518
31.102
16.522
0.962
1.776
249.248
78133.484
26276.795
859.581
47.002
0.444
-0.061
-0.024
0.000
0.005
0.005
0.003
0.
0.
0.
0.
-0.001
0.
-0.002
-0.009
-0.024
-0.053
-0.082
-0.118
-0.168
-0.251
-0.336
-0.389
-0.120
1.055
0.348
0.316
5.818
7.225
13.397
58.601
444.029
41090.320
102346.430
40122.742
101070.930
30619.660
69104.938
8832.350
176.129
33.006
4451.819
131618.781
42738.059
67.417
0.816
3.701
2.495
-0.044
0.779
35.462
390.050
221.165
12.550
0.968
-0.067
-0.058
-0.017
0.001
0.005
0.004
0.001
0.
0.
0.
0.
0.
0.000
-0.001
-0.004
-0.017
-0.037
-0.071
-0.107
-0.165
-0.238
-0.274
0.094
1.371
1.621
0.295
13.201
466.559
660.580
23.609
3.138
173.035
100539.766
102353.828
1343.088
100271.445
6507.990
554.164
970.767
55.977
40.111
8787.114
100218.945
673.611
8.503
0.839
-0.073
-0.238
-0.352
-0.074
3.537
12.666
5.151
0.360
-0.096
-0.084
-0.038
-0.009
0.002
0.004
0.002
0.
0.
0.
0.
0.
0.
0.000
-0.001
-0.002
-0.009
-0.024
-0.047
-0.087
-0.145
-0.160
1.430
14.346
42.500
37.504
4.084
76.649
12494.879
21590.629
128.482
5.679
28.711
3714.224
3151.762
120.594
823.871
208.605
13.675
24.456
70.724
24.177
110.095
293.725
26.806
9.585
5.985
0.141
-0.425
-0.379
-0.295
-0.081
0.177
0.017
-0.105
-0.087
-0.049
-0.018
-0.003
0.002
0.003
0.003
0.
0.
0.
0.
0.
0.
0.001
0.000
-0.001
-0.002
-0.015
-0.032
-0.073
-0.137
0.368
34.781
1191.934
931.543
195.408
13.714
227.877
3457.329
1350.281
61.746
22.413
64.804
2147.827
102136.344
158.637
1723.535
387.052
25.677
1419.142
100010.977
3474.402
16.012
6.694
4.422
5.729
3.479
-0.081
-0.470
-0.411
-0.315
-0.222
-0.158
-0.113
-0.079
-0.049
-0.023
-0.008
0.001
0.001
0.003
0.
0.
0.
0.
0.
0.
0.
0.
0.001
0.001
-0.002
-0.008
-0.024
-0.072
-0.116
1.116
114.397
10524.946
19798.012
1106.932
109.454
169.781
2301.461
12659.404
846.344
67.220
4328.150
108196.570
102185.305
636.664
9303.069
101.509
1366.179
38400.031
100826.320
38413.879
31.622
6.775
3.910
0.881
0.134
-0.412
-0.462
-0.431
-0.342
-0.243
-0.153
-0.090
-0.053
-0.025
-0.010
-0.004
0.
0.002
0.001
0.
0.
0.
0.
0.
0.
0.
0.
0.
0.001
-0.001
-0.006
-0.020
-0.065
-0.093
3.155
866.980
147083.547
102951.969
110425.648
20695.137
53.807
1482.392
13292.175
873.748
717.328
43736.301
30898.924
21476.340
12253.997
115504.086
6670.986
104723.844
157572.609
7106.017
420.184
5.204
1.312
1.067
0.255
-0.131
0.103
1.247
0.117
-0.359
-0.275
-0.168
-0.087
-0.045
-0.021
-0.005
-0.001
0.005
0.
0.
0.
0.
0.
0.
0.
0.
0.
0.
0.
0.
-0.001
-0.003
-0.015
-0.052
-0.077
4.556
2614.852
101477.680
33597.473
100622.305
3392.676
121.886
18024.543
30819.494
36099.230
2834.819
100102.102
1239.535
1691.680
104619.836
105666.148
104112.617
151932.031
35835.906
266.858
9.519
6.857
106.723
104.337
36.132
4.776
3.308
14.863
3.365
-0.291
-0.325
-0.210
-0.115
-0.064
-0.026
-0.008
0.003
0.000
0.003
0.
0.
0.
0.
0.
0.
0.
0.
0.
0.
0.
0.002
-0.002
-0.009
-0.036
-0.072
0.509
40.633
419.403
79.785
46.829
13.159
28.288
1155.222
107179.703
153220.969
1854.621
189.059
32.049
115.498
1039.259
1885.226
100589.180
10611.142
145.013
15.122
1.865
156.129
42442.941
36840.742
31731.775
327.302
9.133
8.223
1.751
-0.431
-0.404
-0.275
-0.169
-0.098
-0.047
-0.017
-0.004
0.002
0.002
0.003
0.
0.
0.
0.
0.
0.
0.
0.
0.
0.
0.001
-0.001
-0.004
-0.017
-0.048
-0.070
0.216
0.956
0.307
-0.168
1.016
294.551
37640.941
102817.883
114354.867
3191.355
984.675
103.148
17.995
60889.453
97361.344
398.119
77.948
14.415
6.526
3.354
203.829
96531.609
157349.547
101495.023
4894.681
62.560
0.694
-0.468
-0.553
-0.439
-0.336
-0.230
-0.150
-0.087
-0.035
-0.010
0.001
0.004
0.003
0.001
0.
0.
0.
0.
0.
0.
0.
0.
0.
0.001
0.001
-0.002
-0.007
-0.023
-0.049
-0.083
-0.137
-0.232
-0.368
1.743
890.429
100766.602
103352.688
105608.867
178217.172
15744.402
130.165
17.416
262.173
465.804
118.959
3233.983
1562.514
732.208
43.171
13.796
246.908
2202.975
9628.178
1744.619
54.817
8.699
7.749
5.031
2.880
0.365
-0.093
-0.138
-0.114
-0.065
-0.021
-0.001
0.004
0.004
0.003
0.
0.
0.
0.
0.
0.
0.
0.
0.
0.
0.001
0.001
-0.002
-0.006
-0.018
-0.041
-0.086
-0.170
-0.306
-0.110
24.321
341.299
365.408
4724.648
100913.242
14942.555
49.533
473.639
31534.012
964.068
456.774
100081.344
44363.426
70460.664
366.261
6.826
9.726
40.882
129.263
90.098
563.207
437.435
1509.397
418.850
316.063
18.040
8.252
4.553
0.062
-0.080
-0.033
-0.002
0.006
0.004
0.002
0.
0.
0.
0.
0.
0.
0.
0.
0.
0.
0.
0.001
0.001
0.000
-0.004
-0.020
-0.058
-0.134
-0.265
-0.273
0.482
18.825
219.074
295.057
287.484
89.159
10.742
1868.692
100104.203
5440.302
82.541
2019.562
1826.463
3226.260
107.140
507.087
845.504
2608.238
12676.189
9185.341
23934.545
22857.525
200081.844
9089.086
10434.891
117.469
615.870
200.185
1.371
-0.082
-0.042
-0.005
0.006
0.005
0.003
0.001
0.
0.
0.
0.
0.
0.
0.
0.
0.
0.
0.
0.003
0.002
-0.002
-0.013
-0.053
-0.131
-0.170
0.831
7.102
1053.912
100279.648
3513.012
234.276
67.694
9.071
56.272
697.660
125.347
53.819
17.125
19.013
17.943
114.274
31631.902
70028.219
104176.492
16258.873
102406.266
42300.098
43682.008
105525.500
1902.125
955.635
35.009
56.763
31.010
0.859
-0.098
-0.045
-0.004
0.008
0.007
0.002
0.
0.
0.
0.
0.
0.
0.
0.
0.
0.
0.
0.002
0.004
0.005
-0.003
-0.015
-0.051
-0.134
-0.156
1.650
30.546
951.655
200208.859
102832.922
102145.055
7838.907
274.872
53.680
1697.038
706.515
85.612
56.880
83.638
8.182
34.032
2020.095
9740.055
100293.945
2123.133
15708.941
45545.520
27613.268
106059.828
1018.785
12.848
1.125
1.294
0.874
-0.098
-0.115
-0.040
-0.002
0.010
0.008
0.004
0.
0.
0.
0.
0.
0.
0.
0.
0.
0.
0.001
0.004
0.005
0.003
-0.005
-0.017
-0.057
-0.135
-0.175
2.842
166.248
1917.585
79923.414
110401.781
106669.586
107796.875
12655.265
414.606
100240.109
76049.234
57.432
121.239
196.800
14.146
2.372
15.677
51.245
139.648
47.462
348.709
311.827
1380.992
107292.672
195.362
10.203
0.342
0.570
0.160
-0.171
-0.104
-0.033
0.003
0.012
0.008
0.005
0.002
0.
0.
0.
0.
0.
0.
0.
0.
0.
0.003
0.005
0.005
0.001
-0.007
-0.025
-0.059
-0.126
-0.161
1.785
54.444
364.687
5560.776
2527.661
1002.823
138752.938
101217.008
78.579
7033.305
1710.482
26.751
168.338
99.868
24.507
216.342
186.290
103.252
11.142
257.672
42134.184
100936.453
38173.930
1504.429
438.912
177.517
5.798
0.652
0.121
-0.164
-0.083
-0.024
0.002
0.010
0.008
0.005
0.004
0.001
0.
0.
0.
0.
0.
0.
0.
0.
0.004
0.005
0.006
0.000
-0.011
-0.033
-0.065
-0.114
-0.156
0.402
5.770
12.383
23.296
24.915
10.996
216.641
254.911
2.319
9.283
5.724
6.331
52.234
32.459
541.938
100220.391
111392.258
100210.656
366.558
1674.765
144251.844
105465.641
111475.453
14260.595
820.685
360.219
202.222
16.006
-0.116
-0.166
-0.073
-0.016
0.003
0.009
0.007
0.005
0.004
0.003
0.001
0.
0.
0.
0.
0.
0.
0.001
0.004
0.006
0.005
0.000
-0.015
-0.040
-0.065
-0.101
-0.138
-0.109
0.272
0.356
-0.109
-0.312
-0.421
-0.250
-0.232
2.918
19.986
17.250
8.875
2.528
4.330
479.473
100477.289
109691.820
142457.500
34991.398
56710.113
31441.881
1049.959
3277.331
1003.691
237.571
2241.042
103820.734
939.476
0.547
-0.150
-0.059
-0.013
0.001
0.009
0.005
0.006
0.005
0.003
0.001
0.
0.
0.
0.
0.
0.
0.001
0.004
0.006
0.005
-0.001
-0.015
-0.038
-0.053
-0.079
-0.111
-0.136
-0.173
-0.242
-0.335
-0.419
-0.500
-0.526
0.177
10.335
83.843
117.227
94.469
7.792
18.782
46.095
202.135
1200.251
20666.000
57413.645
113926.930
45979.059
227.521
12.268
99.628
112.000
4606.134
9712.284
84.220
0.353
-0.128
-0.048
-0.009
0.000
0.004
0.004
0.006
0.005
0.004
0.002
0.
0.
0.
0.
0.
0.
0.001
0.004
0.006
0.005
0.001
-0.011
-0.030
-0.045
-0.057
-0.077
-0.100
-0.135
-0.182
-0.243
-0.290
-0.342
1.140
48.435
222.669
123.864
90.428
60.267
40.727
5239.200
14917.259
153.288
16.197
90.663
598.936
3558.606
392.605
17.675
1.645
11.358
11.386
73.312
259.102
7.550
-0.124
-0.119
-0.043
-0.009
-0.001
0.005
0.005
0.006
0.005
0.003
0.002
0.
0.
0.
0.
0.
0.
0.
0.002
0.005
0.005
0.004
-0.003
-0.015
-0.030
-0.041
-0.048
-0.067
-0.100
-0.141
-0.184
-0.136
-0.032
18.301
8012.373
100052.508
3678.874
306.685
11.106
119.372
100005.313
100059.656
748.093
109.805
11.639
6.616
22.838
88.309
713.679
87.282
1.653
12.608
30.058
7.074
0.214
-0.197
-0.112
-0.032
-0.002
0.006
0.007
0.005
0.005
0.005
0.003
0.002
0.
0.
0.
0.
0.
0.
0.
0.003
0.004
0.005
0.005
0.002
-0.003
-0.011
-0.020
-0.028
-0.044
-0.079
-0.129
-0.176
-0.164
0.059
25.793
19651.182
100018.984
5885.410
117.418
122.013
38.122
1097.945
2363.473
226.632
384.419
26.512
7.862
85.200
1957.164
100862.430
4465.511
9.365
38.152
105.352
13.142
0.261
-0.177
-0.091
-0.022
0.005
0.008
0.008
0.006
0.005
0.004
0.002
0.002
0.
0.
0.
0.
0.
0.
0.
0.001
0.002
0.005
0.005
0.005
0.004
0.000
-0.008
-0.015
-0.031
-0.062
-0.127
-0.189
-0.210
0.260
3.749
143.389
880.297
97.582
1720.189
46843.898
880.350
11.261
10.579
24.443
46.080
11.013
417.916
100189.930
116573.625
112004.820
2010.398
26.052
7.923
16.505
3.166
-0.065
-0.145
-0.070
-0.013
0.006
0.009
0.007
0.005
0.005
0.003
0.002
0.001
0.
0.
0.
0.
0.
0.
0.
0.
0.001
0.003
0.005
0.004
0.005
0.004
-0.001
-0.009
-0.020
-0.050
-0.113
-0.186
-0.214
0.433
8.251
25.859
7.393
12.561
2003.814
63495.816
1020.110
14.740
92.736
53.199
8.579
19.990
3474.003
126185.969
197005.688
200191.484
100519.195
187.598
1.104
0.208
-0.111
-0.185
-0.120
-0.046
-0.006
0.007
0.009
0.007
0.005
0.003
0.002
0.001
0.
0.
0.
0.
0.
0.
0.
0.
0.
0.
0.001
0.003
0.003
0.003
0.004
0.003
-0.009
-0.019
-0.041
-0.084
-0.170
-0.221
2.843
413.172
5328.794
130.902
22.982
62.311
179.441
32.856
241.653
38414.637
8740.965
41.572
52.466
86802.133
103163.281
8808.136
12375.867
8381.114
73.694
0.370
-0.320
-0.236
-0.148
-0.079
-0.027
-0.004
0.006
0.005
0.005
0.002
0.002
0.001
0.001
0.
0.
0.
0.
0.
0.
0.
0.
0.
0.
0.
0.
0.001
0.003
0.003
0.002
-0.006
-0.014
-0.029
-0.063
-0.140
-0.192
3.294
557.458
8498.283
177.977
191.632
157.558
26.201
8.306
508.677
101605.203
18157.117
74.744
13.714
1408.645
19870.898
29214.223
3476.929
321.893
6.648
-0.184
-0.243
-0.162
-0.087
-0.041
-0.013
0.001
0.005
0.004
0.003
0.002
0.001
0.
0.
0.
0.
0.
0.
0.
0.
0.
0.
0.
0.
0.
0.
0.
0.
0.
0.
0.
-0.011
-0.021
-0.042
-0.096
-0.171
0.153
11.973
43.889
23.360
534.616
1892.092
35.424
11.093
2554.569
101899.727
90590.148
1779.226
12.912
56.167
713.574
567.289
67.860
12.095
0.356
-0.207
-0.151
-0.088
-0.044
-0.020
-0.006
0.003
0.005
0.004
0.001
0.
0.
0.
0.
0.
0.
0.
0.
0.
0.
0.
0.
0.
0.
0.
0.
0.
0.
0.
0.
0.
-0.005
-0.012
-0.026
-0.058
-0.126
-0.215
-0.212
0.394
60.082
80248.766
125986.828
559.422
25.534
368.922
29705.975
101342.266
28761.668
32.813
16.030
107.133
37.628
2.386
-0.004
-0.188
-0.140
-0.083
-0.046
-0.022
-0.009
0.002
0.003
0.001
0.001
0.
0.
0.
0.
0.
0.
0.
0.
0.
0.
0.
0.
0.
0.
0.
0.
0.
0.
0.
0.
0.
0.
-0.001
-0.007
-0.015
-0.035
-0.077
-0.168
-0.281
0.023
46.279
15139.480
179167.125
1930.390
1130.987
373.329
105330.383
110509.102
4176.020
2672.971
68.283
2.913
1.053
-0.142
-0.192
-0.139
-0.084
-0.047
-0.022
-0.007
0.000
0.003
0.002
0.001
0.
0.
0.
0.
0.
0.
0.
0.
0.
0.
0.
0.
0.
0.
0.
0.
0.
0.
0.
0.
0.
0.
0.
0.
-0.003
-0.007
-0.021
-0.050
-0.115
-0.221
-0.009
40.945
42862.949
105167.445
20695.619
2153.366
1381.535
115210.000
200189.313
107418.797
101181.898
517.799
1.232
-0.295
-0.213
-0.133
-0.078
-0.041
-0.022
-0.009
0.000
0.002
0.001
0.001
0.
0.
0.
0.
0.
0.
0.
0.
0.
0.
0.
0.
0.
0.
0.
0.
0.
0.
0.
0.
0.
0.
0.
0.
0.
0.
-0.003
-0.013
-0.036
-0.084
-0.171
-0.168
8.331
512.170
3656.078
2050.788
385.124
776.926
10308.508
116710.641
110686.047
1400.711
42.202
0.127
-0.247
-0.140
-0.079
-0.040
-0.017
-0.009
0.
0.001
0.
0.
0.
0.
0.
0.
0.
0.
0.
0.
0.
0.
0.
0.
0.
0.
0.
0.
0.
0.
0.
0.
0.
0.
0.
0.
0.
0.
0.
0.
-0.008
-0.025
-0.064
-0.137
-0.215
0.893
31.652
202.123
128.025
183.900
104556.016
103126.945
102343.852
100779.656
107.885
1.139
-0.258
-0.181
-0.088
-0.044
-0.019
-0.007
-0.003
0.
0.
0.
0.
0.
0.
0.
0.
0.
0.
0.
0.
0.
0.
0.
0.
0.
0.
0.
0.
0.
0.
0.
0.
0.
0.
0.
0.
0.
0.
0.
0.
-0.005
-0.016
-0.045
-0.102
-0.172
0.454
21.915
163.772
49.575
16.004
839.618
822.323
1989.833
679.809
17.784
0.021
-0.213
-0.121
-0.053
-0.025
-0.011
-0.001
0.
0.
0.
0.
0.
0.
0.
0.
0.
0.
0.
0.
0.
0.
0.
0.
0.
0.
0.
0.
0.
0.
0.
0.
0.
0.
0.
0.
0.
0.
0.
0.
0.
-0.003
-0.011
-0.032
-0.070
-0.125
-0.078
1.997
8.342
4.187
0.827
1.890
23.626
280.703
124.234
4.729
-0.118
-0.143
-0.073
-0.033
-0.012
-0.002
0.
0.
0.
0.
0.
0.
0.
0.
0.
0.
0.
0.
0.
0.
0.
0.
0.
0.
0.
0.
0.
0.
0.
0.
0.
0.
0.
0.
0.
0.
0.
0.
0.
0.
-0.001
-0.009
-0.020
-0.046
-0.088
-0.127
-0.111
0.046
-0.041
-0.213
-0.188
2.348
15.711
9.202
0.614
-0.115
-0.085
-0.041
-0.019
-0.008
-0.001
0.
0.
0.
0.
0.
0.
0.
0.
0.
0.
0.
0.
0.
0.
0.
0.
0.
0.
0.
0.
0.
0.
0.
0.
0.
0.
0.
0.
0.
0.
0.
0.
0.
0.
0.
-0.004
-0.011
-0.027
-0.052
-0.088
-0.117
-0.147
-0.177
-0.213
-0.223
-0.123
0.180
0.098
-0.082
-0.076
-0.050
-0.025
-0.011
-0.003
0.
0.
0.
0.
0.
0.
0.
0.
0.
0.
0.
0.
0.
0.
0.
0.
0.
0.
0.
0.
0.
0.
0.
0.
0.
0.
0.
0.
0.
0.
0.
0.
0.
0.
0.
0.
-0.003
-0.005
-0.014
-0.026
-0.045
-0.069
-0.092
-0.107
-0.118
-0.121
-0.111
-0.092
-0.078
-0.062
-0.045
-0.026
-0.011
-0.006
-0.002
0.
0.
0.
0.
0.
0.
0.
0.
0.
0.
0.
0.
0.
0.
0.
0.
0.
0.
0.
0.
0.
0.
0.
0.
0.
0.
0.
0.
0.
0.
0.
0.
0.
0.
0.
0.
0.
-0.003
-0.006
-0.012
-0.019
-0.029
-0.039
-0.046
-0.049
-0.051
-0.051
-0.048
-0.040
-0.029
-0.019
-0.011
-0.007
-0.002
0.
0.
0.
0.
0.
0.
0.
0.
0.
0.
0.
0.
0.
0.
0.
0.
0.
0.
0.
0.
0.
0.
0.
0.
0.
0.
0.
0.
0.
0.
0.
0.
0.
0.
0.
0.
0.001
-0.002
-0.003
-0.004
-0.006
-0.007
-0.006
-0.001
0.000
0.000
-0.001
-0.002
-0.003
-0.004
-0.003
-0.003
-0.002
0.001
0.001
0.001
0.
0.
0.
0.
0.
0.
0.
0.
0.
0.
0.
0.
0.
0.
0.
0.
0.
0.
0.
0.
0.
0.
0.
0.
0.
0.
0.
0.
0.
0.
0.
0.
0.
0.001
0.
-0.003
-0.005
-0.009
-0.013
-0.013
-0.013
-0.013
-0.013
-0.011
-0.012
-0.013
-0.017
-0.021
-0.021
-0.015
-0.009
-0.005
-0.001
0.001
0.001
0.
0.
0.
0.
0.
0.
0.
0.
0.
0.
0.
0.
0.
0.
0.
0.
0.
0.
0.
0.
0.
0.
0.
0.
0.
0.
0.
0.
0.
0.
0.
0.
0.001
0.001
-0.003
-0.009
-0.016
-0.025
-0.032
-0.037
-0.038
-0.037
-0.039
-0.043
-0.042
-0.046
-0.053
-0.051
-0.043
-0.036
-0.025
-0.011
-0.004
-0.001
0.002
0.001
0.
0.
0.
0.
0.
0.
0.
0.
0.
0.
0.
0.
0.
0.
0.
0.
0.
0.
0.
0.
0.
0.
0.
0.
0.
0.
0.
0.
0.
0.
0.001
0.001
-0.004
-0.011
-0.022
-0.041
-0.064
-0.086
-0.099
-0.100
-0.099
-0.097
-0.100
-0.109
-0.115
-0.108
-0.079
-0.047
-0.051
-0.038
-0.021
-0.008
-0.002
0.000
0.001
0.
0.
0.
0.
0.
0.
0.
0.
0.
0.
0.
0.
0.
0.
0.
0.
0.
0.
0.
0.
0.
0.
0.
0.
0.
0.
0.
0.
0.
0.001
0.001
-0.001
-0.009
-0.024
-0.052
-0.099
-0.137
-0.157
-0.169
-0.178
-0.192
-0.201
-0.189
-0.193
-0.196
-0.166
-0.063
0.066
-0.033
-0.057
-0.033
-0.008
-0.001
0.000
0.003
0.001
0.
0.
0.
0.
0.
0.
0.
0.
0.
0.
0.
0.
0.
0.
0.
0.
0.
0.
0.
0.
0.
0.
0.
0.
0.
0.
0.
0.
0.001
0.001
-0.004
-0.018
-0.047
-0.101
-0.146
-0.080
0.278
0.858
0.467
-0.184
-0.308
-0.208
0.829
1.583
0.040
-0.113
-0.006
-0.077
-0.074
-0.042
-0.013
0.000
0.000
0.003
0.002
0.002
0.001
0.
0.
0.
0.
0.
0.
0.
0.
0.
0.
0.
0.
0.
0.
0.
0.
0.
0.
0.
0.
0.
0.
0.
0.
0.
0.
0.000
0.000
-0.010
-0.029
-0.081
-0.124
0.606
8.112
23.526
69.036
74.879
7.487
-0.021
2.935
255.403
2238.390
12.543
-0.070
-0.206
-0.161
-0.104
-0.051
-0.017
-0.002
0.001
0.002
0.001
0.002
0.002
0.002
0.
0.
0.
0.
0.
0.
0.
0.
0.
0.
0.
0.
0.
0.
0.
0.
0.
0.
0.
0.
0.
0.
0.
-0.002
-0.002
-0.003
-0.005
-0.017
-0.049
-0.103
0.103
18.257
776.844
1675.386
10417.786
57395.070
292.495
11.431
84.914
4413.607
102956.945
70.307
0.208
-0.305
-0.236
-0.145
-0.069
-0.034
-0.019
-0.013
-0.009
-0.004
0.
0.001
0.002
0.001
0.
0.
0.
0.
0.
0.
0.
0.
0.
0.
0.
0.
0.
0.
0.
0.
0.
0.
0.
0.
0.
-0.002
-0.004
-0.005
-0.008
-0.013
-0.032
-0.072
-0.133
0.701
163.555
100715.063
111581.266
171638.172
101964.492
769.012
655.316
76087.898
2219.131
463.861
21.220
4.067
0.416
-0.252
-0.195
-0.112
-0.063
-0.047
-0.040
-0.030
-0.020
-0.008
-0.002
0.001
0.002
0.001
0.
0.
0.
0.
0.
0.
0.
0.
0.
0.
0.
0.
0.
0.
0.
0.
0.
0.
0.
0.
-0.003
-0.008
-0.012
-0.017
-0.032
-0.057
-0.107
-0.174
0.396
94.315
70409.859
103248.922
100898.234
1699.892
44.515
1130.092
100065.008
1928.557
50.648
821.362
1276.316
41.792
0.961
-0.243
-0.190
-0.126
-0.098
-0.088
-0.071
-0.050
-0.026
-0.009
-0.002
0.002
0.001
0.
0.
0.
0.
0.
0.
0.
0.
0.
0.
0.
0.
0.
0.
0.
0.
0.
0.
-0.001
-0.002
-0.008
-0.012
-0.025
-0.038
-0.060
-0.095
-0.153
-0.193
0.623
9.374
99.005
185.145
93.534
16.629
1.128
24.655
184.715
42.569
215.170
100120.477
100690.391
860.533
11.243
-0.126
-0.284
-0.205
-0.146
-0.114
-0.091
-0.074
-0.050
-0.022
-0.005
0.001
0.001
0.001
0.
0.
0.
0.
0.
0.
0.
0.
0.
0.
0.
0.
0.
0.
0.
0.
-0.001
-0.001
-0.006
-0.012
-0.025
-0.046
-0.069
-0.096
-0.140
-0.179
0.460
28.023
882.269
721.966
146.399
884.986
122.564
9.660
462.743
42443.352
3780.454
132.127
41941.512
197178.266
1836.802
35.357
0.304
-0.367
-0.298
-0.199
-0.039
0.080
-0.052
-0.062
-0.034
-0.010
-0.001
0.000
0.001
0.
0.
0.
0.
0.
0.
0.
0.
0.
0.
0.
0.
0.
0.
0.
0.
0.000
-0.001
-0.013
-0.025
-0.050
-0.083
-0.119
-0.137
-0.053
0.179
21.642
799.416
64200.020
43236.199
5506.223
15073.404
804.487
81.583
7422.302
110600.563
100969.688
137.889
4359.752
109489.414
24134.395
135.144
1.704
-0.432
-0.408
-0.251
0.343
0.851
0.104
-0.074
-0.045
-0.012
-0.002
0.000
0.001
0.
0.
0.
0.
0.
0.
0.
0.
0.
0.
0.
0.
0.
0.
0.
0.000
0.000
-0.006
-0.022
-0.050
-0.095
-0.143
-0.193
-0.211
0.005
1.178
366.337
106219.914
104291.781
6460.543
63580.867
1022.986
261.722
118.679
12940.535
88118.938
10462.740
215.369
4453.764
100141.359
29107.883
80.280
2.661
-0.431
-0.476
-0.359
0.036
0.387
-0.007
-0.090
-0.050
-0.015
-0.002
0.001
0.001
0.
0.
0.
0.
0.
0.
0.
0.
0.
0.
0.
0.
0.
0.
0.
0.000
-0.003
-0.014
-0.041
-0.096
-0.143
-0.133
-0.093
-0.302
-0.210
1.846
53.484
8852.376
13103.901
217.967
502.831
50.122
25.292
25.521
5196.765
157713.125
105530.531
680.169
60.965
622.838
177.836
44.980
8.373
2.988
-0.151
-0.436
-0.335
-0.213
-0.164
-0.102
-0.053
-0.015
-0.004
0.001
0.001
0.
0.
0.
0.
0.
0.
0.
0.
0.
0.
0.
0.
0.
0.
0.001
0.000
-0.006
-0.023
-0.074
-0.129
-0.068
1.859
5.870
1.220
5.179
516.467
2018.984
62.740
61.866
6.441
38.475
288.066
1892.961
442.399
305.989
7056.830
4712.312
97.248
12.222
11.902
31.533
66.515
1480.220
336.246
5.981
-0.347
-0.423
-0.313
-0.203
-0.116
-0.057
-0.023
-0.003
0.003
0.002
0.001
0.
0.
0.
0.
0.
0.
0.
0.
0.
0.
0.
0.
0.
0.002
-0.001
-0.009
-0.040
-0.109
-0.119
2.839
50.898
55.208
8.506
50.842
100364.023
101478.758
816.088
203.120
55.500
3789.334
100837.203
105254.359
14975.491
55.213
22.036
16.491
44.274
578.774
176.721
8.674
484.922
100082.688
18740.588
24.897
0.054
-0.359
-0.318
-0.225
-0.133
-0.068
-0.026
-0.006
0.003
0.004
0.003
0.003
0.
0.
0.
0.
0.
0.
0.
0.
0.
0.
0.
0.
0.001
-0.004
-0.020
-0.059
-0.130
0.331
76.343
106511.680
7617.906
42.385
480.947
90385.422
121323.922
11889.060
100224.016
3581.400
9708.508
103103.156
16275.989
1066.103
69.084
17.702
4.415
164.746
2006.276
465.675
8.823
64.110
3711.433
658.929
8.752
1.211
1.894
0.311
-0.221
-0.161
-0.095
-0.045
-0.011
-0.001
0.005
0.005
0.004
0.003
0.
0.
0.
0.
0.
0.
0.
0.
0.
0.000
-0.001
-0.004
-0.012
-0.028
-0.076
-0.158
0.636
177.369
102225.648
30530.701
88.357
2875.616
19308.938
146007.109
103448.469
105296.977
103560.336
58837.832
26919.389
282.401
115.464
1721.375
406.708
15.664
771.053
4883.810
203.198
15.447
70.437
32.367
23.802
36.212
7.988
11.096
2.315
-0.190
-0.217
-0.130
-0.067
-0.033
-0.014
-0.001
0.005
0.005
0.005
0.003
0.
0.
0.
0.
0.
0.
0.
0.
-0.001
-0.003
-0.006
-0.019
-0.038
-0.095
-0.198
-0.053
28.350
6525.551
378.250
311.750
50219.480
12353.574
1559.011
54271.848
1526.958
100063.352
18187.693
396.876
43.407
132.631
1386.216
333.194
9.137
107.163
394.773
113.994
954.042
100077.016
6215.374
114.641
194.404
14.939
6.409
1.203
-0.286
-0.281
-0.194
-0.121
-0.077
-0.044
-0.017
-0.003
0.005
0.006
0.004
0.001
0.
0.
0.
0.
0.
0.
-0.001
-0.003
-0.007
-0.014
-0.033
-0.066
-0.134
-0.238
-0.098
36.237
7040.443
5861.011
1831.080
101668.711
100966.695
272.356
61106.984
465.507
187.266
71.155
6.969
8.254
39.767
70.703
33.686
1.991
3.024
42.677
841.443
6294.623
106211.930
86892.211
144.677
65.745
89.009
26.685
2.316
0.380
-0.286
-0.248
-0.131
-0.047
-0.072
-0.045
-0.020
-0.002
0.006
0.005
0.004
0.
0.
0.
0.
0.
0.000
-0.001
-0.003
-0.011
-0.027
-0.058
-0.097
-0.161
-0.234
0.273
101.880
100088.109
100781.555
3963.512
106905.078
43581.406
4008.565
3952.449
367.899
7.668
24.411
29.199
4.073
34.071
666.712
332.934
9.345
2.260
13.733
174.890
1057.984
7860.353
706.748
45.944
240.242
3400.551
494.627
16.920
4.404
0.106
0.812
13.203
27.630
1.656
-0.033
-0.041
-0.011
0.003
0.006
0.004
0.
0.
0.
0.
0.
-0.001
-0.001
-0.005
-0.016
-0.043
-0.073
-0.071
0.053
0.014
1.680
15.081
382.079
914.925
3583.023
100869.039
126269.617
131648.547
10025.022
79.741
60.700
5387.571
12519.016
123.142
21.845
280.411
156.730
31.704
175.824
61.402
6.340
22.926
49.635
10.826
14.344
1805.849
100885.664
38566.406
53.426
2.519
9.465
128.894
3503.488
45106.852
106.767
0.781
-0.057
-0.022
0.001
0.006
0.005
0.003
0.
0.
0.
0.
-0.001
-0.001
-0.006
-0.021
-0.053
-0.074
0.402
2.970
1.744
3.398
12.308
10.130
23.077
86.069
464.511
23830.898
22472.963
579.019
104.918
996.697
138523.594
106792.500
539.704
8.130
17.067
94.801
1590.650
3276.654
542.297
7.847
6.155
34.435
19.587
7.520
1499.850
100348.531
28859.143
49.559
2.736
344.534
100091.758
163614.094
101903.805
1689.870
3.207
-0.058
-0.029
-0.003
0.005
0.005
0.003
0.
0.
0.
0.
0.000
-0.001
-0.006
-0.022
-0.054
-0.071
0.637
4.724
2.582
0.771
2.072
0.808
9.088
132.150
50.338
35.353
39.228
21.919
3208.551
100310.070
50103.063
9059.141
166.302
50.073
29.427
1048.836
100753.563
13344.125
243.214
7.291
44.490
721.182
296.584
10.189
141.266
6359.411
2078.697
25.798
8.797
1330.202
117931.289
103318.602
35338.102
890.130
1.726
-0.067
-0.030
-0.003
0.005
0.005
0.003
0.
0.
0.
0.
0.000
-0.001
-0.004
-0.018
-0.047
-0.083
0.007
0.494
0.196
-0.275
-0.321
0.381
29.615
714.732
192.675
4.438
12.037
21.723
947.013
23722.047
869.565
227.918
320.810
84.845
223.857
340.975
105726.359
100824.867
3217.088
12.319
66.328
556.420
231.962
8.213
29.233
504.022
242.676
7.273
11.088
2561.433
100884.883
3713.892
48.186
5.645
0.013
-0.064
-0.023
-0.002
0.005
0.004
0.001
0.
0.
0.
0.
0.000
-0.001
-0.002
-0.010
-0.033
-0.071
-0.109
-0.150
-0.239
-0.349
0.013
9.491
63.068
112.104
41.527
48.415
5698.094
8739.159
100.430
51.795
22.833
427.997
414.497
36.424
165.254
87.254
10438.434
100007.938
661.067
5.729
37.234
88.591
28.358
105.764
61.811
8.452
3.610
-0.002
1.829
88.605
712.788
101.407
2.542
-0.072
-0.093
-0.048
-0.013
0.000
0.005
0.003
0.
0.
0.
0.
0.
0.001
0.001
-0.001
-0.004
-0.019
-0.045
-0.086
-0.142
-0.225
-0.177
5.653
114.299
3430.699
4152.865
65.663
420.794
100761.719
100106.570
822.160
2.974
5.018
84.850
91.178
17.867
10.674
5.743
31.102
80.187
41.787
10.444
7.346
28.808
102.752
4442.463
1715.169
20.382
-0.273
-0.512
-0.304
0.949
3.188
1.167
-0.043
-0.107
-0.065
-0.024
-0.005
0.002
0.004
0.003
0.
0.
0.
0.
0.
0.
0.001
0.000
-0.001
-0.007
-0.025
-0.052
-0.106
-0.187
1.207
211.262
70583.250
126109.156
100091.945
308.124
8801.878
110472.070
32042.082
368.941
51.647
14.001
230.939
911.244
738.965
27.069
2.293
24.575
494.744
12461.223
819.376
72.030
1476.589
486.464
1235.981
542.168
12.098
-0.126
-0.500
-0.429
-0.310
-0.207
-0.153
-0.111
-0.068
-0.033
-0.013
-0.002
0.002
0.002
0.001
0.
0.
0.
0.
0.
0.
0.001
0.001
0.000
-0.002
-0.014
-0.036
-0.088
-0.147
2.632
885.523
100368.156
104907.133
3284.076
93.524
5714.197
106245.922
108349.039
32690.441
1877.638
67.239
5323.742
105938.531
6213.569
126.565
23.741
2980.330
101894.508
102030.133
4832.099
114.283
3207.537
796.631
102.935
43.403
11.009
2.528
-0.121
-0.411
-0.334
-0.224
-0.142
-0.082
-0.039
-0.019
-0.006
0.000
0.002
0.001
0.
0.
0.
0.
0.
0.
0.
0.
0.001
0.001
-0.001
-0.008
-0.025
-0.073
-0.130
1.087
99.024
10364.196
102295.344
37146.938
1495.759
204.142
28100.689
115156.016
24191.285
980.872
101.382
26392.773
102431.867
120087.922
8692.826
353.236
18199.379
110621.211
19680.967
222.686
11.859
70.008
40.384
82.569
61.510
39.084
116.033
19.674
0.042
-0.346
-0.242
-0.138
-0.078
-0.036
-0.018
-0.006
0.000
0.001
0.
0.
0.
0.
0.
0.
0.
0.
0.
0.
0.001
0.001
-0.003
-0.017
-0.057
-0.107
0.515
40.187
803.628
4975.852
5097.524
1011.479
922.417
101134.617
104177.070
2186.923
61.257
68.833
369.773
22639.113
109017.648
36488.773
1852.520
904.015
102440.391
63677.758
123.441
16.070
191.111
163.096
34.091
18.649
449.734
25469.486
601.537
2.496
-0.374
-0.272
-0.176
-0.103
-0.051
-0.019
-0.006
-0.001
0.002
0.001
0.
0.
0.
0.
0.
0.
0.
0.
0.
0.
0.001
-0.002
-0.009
-0.036
-0.085
-0.040
3.109
17.914
20.032
18.742
22.168
184.502
7722.710
105820.867
24930.424
140.346
471.899
78.642
4749.827
105250.227
4166.429
681.195
181.015
514.085
382.142
16.501
477.826
105254.844
101613.617
4637.860
774.879
199.386
4056.983
213.516
1.311
-0.398
-0.319
-0.217
-0.140
-0.078
-0.034
-0.013
0.001
0.002
0.003
0.
0.
0.
0.
0.
0.
0.
0.
0.
0.
0.001
-0.001
-0.003
-0.018
-0.054
-0.099
-0.108
-0.008
-0.120
-0.254
1.769
316.744
39786.121
101949.352
5214.866
9074.162
100112.414
6245.280
162.697
2421.392
166.121
38.187
52.212
27.545
16.886
10.157
1021.087
138469.750
119872.883
200457.828
100675.109
720.023
16.693
3.268
-0.288
-0.315
-0.218
-0.141
-0.171
-0.114
-0.062
-0.020
-0.003
0.004
0.003
0.002
0.
0.
0.
0.
0.
0.
0.
0.
0.
0.001
0.002
-0.003
-0.005
-0.022
-0.056
-0.103
-0.166
-0.269
-0.400
1.984
1042.138
100175.594
11491.204
2132.279
106895.875
115138.789
5907.131
263.419
26.721
43.474
3123.767
22022.471
6910.234
6567.852
282.882
60.719
685.251
1050.310
101965.008
100197.852
473.442
6.417
16.322
14.216
13.459
7.739
5.649
0.883
-0.076
-0.083
-0.038
-0.005
0.004
0.004
0.003
0.
0.
0.
0.
0.
0.
0.
0.
0.
0.
0.001
0.001
-0.003
-0.007
-0.017
-0.044
-0.091
-0.178
-0.322
-0.092
26.646
399.479
112.860
1230.255
100081.875
16756.227
2813.731
105444.438
1228.736
106.680
27342.389
142539.203
200298.547
110584.570
5367.127
33.778
14.759
42.769
160.496
211.091
23.932
388.740
13652.362
3773.333
5810.264
214.501
202.922
66.465
2.509
-0.062
-0.053
-0.011
0.006
0.004
0.003
0.001
0.
0.
0.
0.
0.
0.
0.
0.
0.
0.
0.001
0.001
-0.001
-0.003
-0.018
-0.050
-0.122
-0.274
-0.409
1.496
58.645
230.652
58.509
294.417
108.707
593.234
1824.117
385.329
52.659
438.716
9956.383
12799.484
64459.352
740.384
29.948
1501.617
28764.484
610.249
48.325
60.520
10514.399
100426.703
170474.797
100662.594
1409.501
113779.758
19967.139
37.357
0.184
-0.058
-0.013
0.006
0.006
0.003
0.001
0.
0.
0.
0.
0.
0.
0.
0.
0.
0.
0.001
0.004
0.004
0.000
-0.010
-0.040
-0.113
-0.248
-0.376
2.749
980.329
100119.352
2606.486
337.749
87.842
77.545
2599.722
102515.375
237.860
8.220
58.254
95.490
58.897
14.398
79.967
52142.695
102534.141
10582.643
166.942
134.473
910.189
47221.145
18537.113
42485.648
300.398
10527.114
3753.039
28.073
0.102
-0.069
-0.016
0.006
0.007
0.004
0.002
0.
0.
0.
0.
0.
0.
0.
0.
0.
0.001
0.002
0.005
0.002
-0.002
-0.018
-0.043
-0.112
-0.226
-0.308
2.680
726.441
104448.328
41856.363
100636.797
18044.693
63.874
850.187
2510.768
49.579
47.175
8045.352
31611.568
210.829
2.684
25.741
1260.515
18791.152
553.052
908.309
5433.904
198.968
1089.789
99.660
47.254
15.171
219.073
39.549
1.512
-0.129
-0.074
-0.014
0.005
0.008
0.005
0.003
0.002
0.
0.
0.
0.
0.
0.
0.
0.
0.003
0.005
0.005
0.001
-0.009
-0.027
-0.056
-0.124
-0.219
-0.199
1.582
34.948
2443.882
17483.059
126372.086
26998.006
166.360
23.169
241.805
109.783
132.887
58508.875
100507.125
546.176
2.310
1.113
12.628
32.643
22.148
1503.739
12776.310
288.496
5845.963
9370.834
266.953
28.113
382.625
72.107
1.126
-0.137
-0.071
-0.014
0.004
0.009
0.005
0.004
0.002
0.001
0.
0.
0.
0.
0.
0.
0.
0.004
0.006
0.003
-0.002
-0.020
-0.048
-0.079
-0.135
-0.203
-0.228
0.552
5.175
48.445
247.964
3675.592
949.442
109.703
4.764
42.813
25.424
584.045
100338.336
47562.066
108.683
9.275
22.856
19.602
8.045
673.772
15378.666
2125.779
276.730
436.891
11412.338
303.769
26.039
285.394
59.175
0.975
-0.123
-0.061
-0.014
0.001
0.007
0.006
0.004
0.004
0.002
0.
0.
0.
0.
0.
0.
0.003
0.005
0.005
0.002
-0.007
-0.034
-0.061
-0.089
-0.130
-0.182
-0.239
-0.191
0.071
1.101
5.489
23.456
17.660
6.986
-0.362
0.153
1.215
152.860
12452.174
3490.315
42.046
139.281
1899.657
1721.861
69.189
31776.707
101243.523
29736.277
1992.665
832.678
96.209
46.308
14.455
7.201
2.172
-0.088
-0.120
-0.057
-0.021
-0.006
0.000
0.002
0.005
0.004
0.003
0.
0.
0.
0.
0.
0.
0.003
0.005
0.005
0.001
-0.013
-0.041
-0.062
-0.021
-0.029
-0.144
-0.197
-0.238
-0.279
-0.323
-0.315
-0.237
-0.399
-0.602
-0.649
-0.493
-0.364
3.938
32.015
20.586
12.995
156.343
5743.420
5300.360
280.009
101642.875
163558.297
1925.462
500.551
3627.659
840.774
38.218
40.806
5.070
-0.230
-0.201
-0.115
-0.056
-0.026
-0.016
-0.007
0.000
0.004
0.005
0.003
0.
0.
0.
0.
0.
0.
0.003
0.005
0.005
0.001
-0.014
-0.042
-0.050
0.103
0.216
-0.078
-0.157
-0.185
-0.218
-0.276
-0.343
-0.426
-0.483
-0.161
2.325
10.337
5.903
0.509
1.504
20.181
33.332
18.188
112.538
149.232
336.267
100723.305
100091.813
673.282
311.915
100058.359
25577.342
52.510
17.770
1.711
-0.275
-0.182
-0.093
-0.055
-0.034
-0.024
-0.011
-0.001
0.005
0.006
0.003
0.
0.
0.
0.
0.
0.
0.002
0.005
0.005
0.002
-0.011
-0.035
-0.052
-0.004
0.076
-0.078
-0.119
-0.128
-0.157
-0.203
-0.268
-0.343
0.670
27.298
235.810
4737.670
1016.095
13.396
38.596
5723.495
16951.869
484.212
49.817
10.228
30.643
307.713
446.383
24.647
28.892
1077.883
417.334
33.933
5.442
0.033
-0.267
-0.151
-0.075
-0.047
-0.033
-0.024
-0.012
-0.001
0.004
0.006
0.003
0.
0.
0.
0.
0.
0.
0.002
0.004
0.005
0.005
-0.004
-0.022
-0.042
-0.053
-0.064
-0.073
-0.083
-0.088
-0.116
-0.170
-0.244
-0.225
11.185
2166.344
65979.789
100952.289
100009.828
80.379
129.482
100302.742
186760.078
25181.471
28748.641
254.988
2.263
8.882
3439.907
1289.977
108.518
21.472
1028.661
6201.798
173.264
1.629
-0.210
-0.117
-0.058
-0.036
-0.027
-0.017
-0.008
0.002
0.005
0.006
0.002
0.
0.
0.
0.
0.
0.
0.001
0.002
0.005
0.005
0.001
-0.007
-0.020
-0.036
-0.044
-0.049
-0.049
-0.059
-0.096
-0.158
-0.246
-0.213
14.681
4090.573
100395.250
38205.988
4806.033
34.030
24.876
1332.341
7905.810
80312.969
100023.531
1177.815
7.891
60.326
101947.688
105563.898
6407.867
43.259
12451.535
100004.977
1017.241
4.300
-0.144
-0.090
-0.040
-0.020
-0.013
-0.008
-0.001
0.004
0.006
0.004
0.002
0.
0.
0.
0.
0.
0.
0.
0.002
0.004
0.005
0.005
0.001
-0.003
-0.008
-0.015
-0.022
-0.027
-0.043
-0.080
-0.147
-0.242
-0.319
1.645
73.303
374.543
248.183
122.607
56.163
12.793
27.519
61.917
634.585
2000.184
74.166
155.260
11420.084
7705.390
31159.150
792.843
24.649
384.055
1590.407
82.346
1.112
-0.124
-0.061
-0.022
-0.002
0.000
0.002
0.003
0.005
0.005
0.003
0.002
0.
0.
0.
0.
0.
0.
0.
0.
0.003
0.004
0.004
0.005
0.004
0.001
-0.001
-0.008
-0.016
-0.033
-0.069
-0.131
-0.225
-0.304
-0.084
1.018
3.134
10.505
22.009
54.490
11.344
15.047
185.614
102.556
9.753
5.583
535.371
100263.867
23774.555
5409.615
198.737
31.018
7.330
6.796
1.370
-0.098
-0.099
-0.040
-0.008
0.002
0.004
0.006
0.004
0.005
0.004
0.002
0.001
0.
0.
0.
0.
0.
0.
0.
0.
0.
0.003
0.003
0.004
0.004
0.004
0.004
-0.003
-0.010
-0.025
-0.057
-0.113
-0.195
-0.144
2.430
7.633
1.211
0.058
1.647
4.012
3.752
577.765
100012.500
51797.516
72.950
7.058
439.668
3005.194
434.469
97.195
50.627
7.298
0.698
-0.178
-0.190
-0.129
-0.065
-0.021
-0.004
0.004
0.007
0.007
0.005
0.003
0.002
0.001
0.
0.
0.
0.
0.
0.
0.
0.
0.
0.
0.
0.003
0.003
0.003
0.003
0.003
0.002
-0.008
-0.017
-0.041
-0.089
-0.157
-0.086
2.971
9.174
1.534
1.087
1.405
-0.181
7.593
1417.802
109562.039
100590.086
107.366
2.359
56.059
193.716
56.461
14.810
4.789
0.355
-0.224
-0.216
-0.149
-0.080
-0.040
-0.014
-0.002
0.002
0.005
0.002
0.002
0.002
0.001
0.001
0.
0.
0.
0.
0.
0.
0.
0.
0.
0.
0.
0.
0.
0.
0.001
0.001
0.001
-0.006
-0.013
-0.027
-0.063
-0.121
-0.175
0.081
0.475
1.014
120.253
748.742
5.591
22.118
18085.662
102310.844
30045.225
154.817
2.330
1.755
7.684
7.332
1.829
0.198
-0.221
-0.199
-0.144
-0.084
-0.044
-0.019
-0.007
0.001
0.004
0.003
0.002
0.001
0.001
0.
0.
0.
0.
0.
0.
0.
0.
0.
0.
0.
0.
0.
0.
0.
0.
0.
0.
0.
-0.001
-0.008
-0.014
-0.038
-0.085
-0.161
-0.263
-0.294
4.948
770.463
10580.506
39.345
14.932
1381.560
60585.379
12346.644
556.129
5.974
-0.087
0.605
0.352
-0.160
-0.225
-0.187
-0.129
-0.078
-0.046
-0.023
-0.011
-0.003
0.002
0.001
0.
0.
0.
0.
0.
0.
0.
0.
0.
0.
0.
0.
0.
0.
0.
0.
0.
0.
0.
0.
0.
0.
0.
-0.001
-0.003
-0.007
-0.024
-0.054
-0.120
-0.227
-0.198
10.073
529.844
4041.449
1636.482
341.167
61.444
1439.440
5333.556
210.773
23.241
1.987
-0.278
-0.263
-0.219
-0.168
-0.111
-0.070
-0.042
-0.022
-0.008
-0.004
0.002
0.001
0.
0.
0.
0.
0.
0.
0.
0.
0.
0.
0.
0.
0.
0.
0.
0.
0.
0.
0.
0.
0.
0.
0.
0.
0.
-0.001
-0.005
-0.015
-0.038
-0.088
-0.173
-0.008
35.684
38724.773
102575.148
52967.879
3794.552
135.858
2200.139
2018.318
1668.042
113.113
7.145
-0.203
-0.240
-0.159
-0.102
-0.058
-0.033
-0.019
-0.010
-0.002
0.001
0.001
0.
0.
0.
0.
0.
0.
0.
0.
0.
0.
0.
0.
0.
0.
0.
0.
0.
0.
0.
0.
0.
0.
0.
0.
0.
0.
0.
-0.002
-0.010
-0.030
-0.066
-0.141
-0.096
15.854
4463.101
100143.078
2823.722
270.762
285.265
82953.867
6983.792
3166.760
68.853
2.192
-0.236
-0.188
-0.105
-0.056
-0.027
-0.015
-0.009
-0.002
0.
0.
0.
0.
0.
0.
0.
0.
0.
0.
0.
0.
0.
0.
0.
0.
0.
0.
0.
0.
0.
0.
0.
0.
0.
0.
0.
0.
0.
0.
0.
-0.006
-0.022
-0.051
-0.115
-0.185
0.813
25.246
97.048
26.124
9.869
172.004
1567.126
105392.641
101167.055
241.513
1.070
-0.214
-0.141
-0.063
-0.031
-0.014
-0.006
-0.001
0.
0.
0.
0.
0.
0.
0.
0.
0.
0.
0.
0.
0.
0.
0.
0.
0.
0.
0.
0.
0.
0.
0.
0.
0.
0.
0.
0.
0.
0.
0.
0.
-0.005
-0.016
-0.038
-0.083
-0.156
-0.218
0.232
1.120
0.575
0.667
17.410
600.576
119759.078
23196.133
99.646
0.674
-0.169
-0.097
-0.042
-0.019
-0.007
-0.001
0.
0.
0.
0.
0.
0.
0.
0.
0.
0.
0.
0.
0.
0.
0.
0.
0.
0.
0.
0.
0.
0.
0.
0.
0.
0.
0.
0.
0.
0.
0.
0.
0.
-0.003
-0.010
-0.026
-0.056
-0.110
-0.183
-0.211
-0.187
-0.334
-0.426
3.207
765.256
100028.547
46864.352
66.743
0.337
-0.117
-0.064
-0.025
-0.011
-0.003
0.
0.
0.
0.
0.
0.
0.
0.
0.
0.
0.
0.
0.
0.
0.
0.
0.
0.
0.
0.
0.
0.
0.
0.
0.
0.
0.
0.
0.
0.
0.
0.
0.
0.
-0.001
-0.007
-0.015
-0.036
-0.067
-0.114
-0.169
-0.226
-0.288
-0.333
0.286
30.515
499.864
209.945
6.081
-0.010
-0.077
-0.040
-0.017
-0.006
-0.002
0.
0.
0.
0.
0.
0.
0.
0.
0.
0.
0.
0.
0.
0.
0.
0.
0.
0.
0.
0.
0.
0.
0.
0.
0.
0.
0.
0.
0.
0.
0.
0.
0.
0.
0.
-0.003
-0.009
-0.020
-0.039
-0.065
-0.099
-0.132
-0.165
-0.188
-0.168
0.356
2.134
1.421
0.081
-0.072
-0.049
-0.023
-0.011
-0.004
0.
0.
0.
0.
0.
0.
0.
0.
0.
0.
0.
0.
0.
0.
0.
0.
0.
0.
0.
0.
0.
0.
0.
0.
0.
0.
0.
0.
0.
0.
0.
0.
0.
0.
0.
0.
0.
-0.004
-0.011
-0.019
-0.033
-0.049
-0.066
-0.079
-0.092
-0.097
-0.091
-0.070
-0.062
-0.055
-0.044
-0.025
-0.013
-0.007
-0.002
0.
0.
0.
0.
0.
0.
0.
0.
0.
0.
0.
0.
0.
0.
0.
0.
0.
0.
0.
0.
0.
0.
0.
0.
0.
0.
0.
0.
0.
0.
0.
0.
0.
0.
0.
0.
0.
-0.001
-0.004
-0.009
-0.014
-0.022
-0.028
-0.035
-0.038
-0.044
-0.047
-0.047
-0.041
-0.031
-0.020
-0.012
-0.007
-0.003
0.
0.
0.
0.
0.
0.
0.
0.
0.
0.
0.
0.
0.
0.
0.
0.
0.
0.
0.
0.
0.
0.
0.
0.
0.
0.
0.
0.
0.
0.
0.
0.
0.
0.
0.
0.
0.
0.
-0.002
-0.003
-0.005
-0.005
-0.005
-0.001
0.002
0.003
0.003
0.003
0.001
0.001
-0.001
0.001
0.001
0.002
0.001
0.
0.
0.
0.
0.
0.
0.
0.
0.
0.
0.
0.
0.
0.
0.
0.
0.
0.
0.
0.
0.
0.
0.
0.
0.
0.
0.
0.
0.
0.
0.
0.
0.
0.
0.001
0.001
-0.002
-0.005
-0.007
-0.008
-0.010
-0.008
-0.006
-0.003
-0.003
0.000
-0.002
-0.003
-0.004
-0.005
-0.003
-0.002
-0.001
0.000
0.002
0.001
0.
0.
0.
0.
0.
0.
0.
0.
0.
0.
0.
0.
0.
0.
0.
0.
0.
0.
0.
0.
0.
0.
0.
0.
0.
0.
0.
0.
0.
0.
0.
0.
0.001
0.001
-0.003
-0.007
-0.011
-0.017
-0.022
-0.021
-0.021
-0.017
-0.016
-0.013
-0.014
-0.013
-0.017
-0.018
-0.018
-0.013
-0.007
-0.002
-0.001
0.001
0.001
0.
0.
0.
0.
0.
0.
0.
0.
0.
0.
0.
0.
0.
0.
0.
0.
0.
0.
0.
0.
0.
0.
0.
0.
0.
0.
0.
0.
0.
0.
0.
0.001
0.001
-0.003
-0.008
-0.017
-0.027
-0.043
-0.057
-0.063
-0.063
-0.053
-0.047
-0.045
-0.047
-0.049
-0.048
-0.049
-0.040
-0.029
-0.014
-0.006
-0.002
0.000
0.001
0.
0.
0.
0.
0.
0.
0.
0.
0.
0.
0.
0.
0.
0.
0.
0.
0.
0.
0.
0.
0.
0.
0.
0.
0.
0.
0.
0.
0.
0.
0.
0.001
0.001
-0.007
-0.017
-0.038
-0.071
-0.109
-0.135
-0.141
-0.135
-0.125
-0.116
-0.112
-0.108
-0.104
-0.104
-0.089
-0.070
-0.048
-0.029
-0.009
-0.001
0.001
0.002
0.003
0.001
0.001
0.
0.
0.
0.
0.
0.
0.
0.
0.
0.
0.
0.
0.
0.
0.
0.
0.
0.
0.
0.
0.
0.
0.
0.
0.
0.
0.
0.001
0.001
-0.002
-0.012
-0.034
-0.079
-0.125
-0.155
-0.161
-0.120
-0.132
-0.213
-0.230
-0.198
-0.112
-0.049
-0.155
-0.144
-0.111
-0.072
-0.039
-0.015
-0.002
0.002
0.002
0.001
0.002
0.002
0.001
0.
0.
0.
0.
0.
0.
0.
0.
0.
0.
0.
0.
0.
0.
0.
0.
0.
0.
0.
0.
0.
0.
0.
0.
0.
-0.002
-0.001
-0.004
-0.009
-0.024
-0.063
-0.111
-0.032
0.829
2.053
4.509
4.702
0.568
-0.293
-0.125
3.648
9.223
0.348
-0.201
-0.166
-0.103
-0.058
-0.025
-0.011
-0.008
-0.005
-0.003
0.000
0.001
0.002
0.003
0.
0.
0.
0.
0.
0.
0.
0.
0.
0.
0.
0.
0.
0.
0.
0.
0.
0.
0.
0.
0.
0.
0.
-0.002
-0.005
-0.006
-0.009
-0.019
-0.041
-0.090
-0.075
3.385
64.042
154.058
311.821
152.333
11.679
0.540
2.572
14.046
40.850
1.335
-0.249
-0.220
-0.153
-0.089
-0.048
-0.031
-0.029
-0.023
-0.020
-0.012
-0.004
0.000
0.002
0.003
0.
0.
0.
0.
0.
0.
0.
0.
0.
0.
0.
0.
0.
0.
0.
0.
0.
0.
0.
0.
0.
-0.002
-0.007
-0.010
-0.017
-0.023
-0.035
-0.067
-0.119
0.116
26.091
2537.760
11166.556
100241.492
1222.851
22.874
9.613
56.545
15.943
3.985
0.893
0.609
-0.087
-0.199
-0.150
-0.097
-0.077
-0.069
-0.066
-0.058
-0.041
-0.020
-0.006
0.000
0.002
0.001
0.
0.
0.
0.
0.
0.
0.
0.
0.
0.
0.
0.
0.
0.
0.
0.
0.
0.
0.
-0.002
-0.008
-0.013
-0.022
-0.034
-0.048
-0.070
-0.109
-0.167
0.013
17.516
1184.800
4140.109
41347.770
477.893
6.049
11.616
76.792
16.316
3.535
43.167
60.740
6.645
-0.004
-0.220
-0.177
-0.128
-0.099
-0.074
-0.079
-0.075
-0.051
-0.020
-0.005
0.001
0.002
0.
0.
0.
0.
0.
0.
0.
0.
0.
0.
0.
0.
0.
0.
0.
0.
0.
0.
-0.001
-0.006
-0.015
-0.025
-0.044
-0.064
-0.081
-0.100
-0.149
-0.212
-0.170
1.557
19.255
41.364
58.157
17.510
1.359
3.505
10.350
4.347
22.416
1168.691
4476.061
200.235
2.735
-0.279
-0.267
-0.175
0.166
0.493
0.262
-0.033
-0.069
-0.041
-0.011
-0.002
0.001
0.001
0.
0.
0.
0.
0.
0.
0.
0.
0.
0.
0.
0.
0.
0.
0.
0.
-0.001
-0.003
-0.012
-0.024
-0.045
-0.074
-0.101
-0.008
0.612
0.696
0.004
1.419
11.020
10.462
4.057
6.395
4.014
44.269
242.665
631.359
154.799
52.820
57623.148
100502.109
8062.225
14.023
-0.273
-0.360
-0.171
1.334
9.855
18.077
2.481
-0.021
-0.051
-0.021
-0.003
0.001
0.001
0.
0.
0.
0.
0.
0.
0.
0.
0.
0.
0.
0.
0.
0.
0.
0.
-0.001
-0.007
-0.020
-0.041
-0.079
-0.131
-0.135
1.263
14.832
18.459
3.587
33.388
80.568
58.291
25.309
19.174
16.007
1335.997
46659.016
105605.344
1389.437
37.380
6202.792
123719.680
3069.991
18.281
-0.265
-0.453
-0.218
3.268
98.659
383.160
21.789
0.215
-0.055
-0.025
-0.005
0.001
0.001
0.
0.
0.
0.
0.
0.
0.
0.
0.
0.
0.
0.
0.
0.
0.
0.000
-0.003
-0.012
-0.034
-0.074
-0.135
-0.199
-0.171
3.077
48.166
57.495
16.546
15173.104
5047.922
41.674
43.290
10.691
10.368
745.691
105487.617
104629.398
1724.110
18.944
601.548
34909.680
1868.190
12.825
-0.384
-0.518
-0.380
1.296
39.229
122.817
10.019
0.086
-0.061
-0.027
-0.004
0.000
0.001
0.
0.
0.
0.
0.
0.
0.
0.
0.
0.
0.
0.
0.
0.
0.
0.000
-0.006
-0.021
-0.061
-0.124
-0.148
0.912
3.576
1.725
8.959
11.841
6.793
496.913
285.611
7.782
6.450
4.538
14.611
39.061
5268.627
103284.461
5173.912
22.801
19.580
134.538
38.535
1.273
-0.180
-0.353
-0.483
-0.300
0.955
2.177
0.305
-0.104
-0.065
-0.026
-0.005
0.000
0.001
0.
0.
0.
0.
0.
0.
0.
0.
0.
0.
0.
0.
0.
0.
0.001
-0.002
-0.010
-0.034
-0.099
-0.161
1.175
95.978
1044.808
77.197
2.900
93.624
246.441
14.841
4.689
1.884
23.914
303.983
9578.833
1546.971
3742.914
105004.141
324.834
6.051
-0.023
0.496
0.089
1.568
14.059
6.470
-0.179
-0.491
-0.395
-0.281
-0.209
-0.134
-0.066
-0.023
-0.009
0.002
0.003
0.001
0.
0.
0.
0.
0.
0.
0.
0.
0.
0.
0.
0.
0.
0.001
-0.003
-0.018
-0.056
-0.134
-0.036
12.641
1298.868
76896.688
752.531
15.980
3124.169
22985.201
206.913
397.548
82.430
1531.902
99669.383
103187.508
128770.023
3901.319
506.841
7.999
0.549
2.351
0.994
-0.410
7.881
114.065
40.086
0.681
-0.511
-0.432
-0.331
-0.247
-0.154
-0.079
-0.031
-0.010
0.001
0.004
0.002
0.002
0.
0.
0.
0.
0.
0.
0.
0.
0.
0.
0.
0.000
0.001
-0.009
-0.032
-0.079
-0.163
0.731
143.672
43918.098
110010.141
750.273
20.658
693.457
2584.262
5976.177
105302.023
6821.227
45086.191
170932.859
42549.328
104026.734
2189.684
85.120
1.744
3.346
7.106
2.655
-0.337
2.067
21.544
13.174
7.466
0.745
0.072
-0.030
-0.246
-0.192
-0.108
-0.049
-0.017
-0.002
0.004
0.005
0.004
0.003
0.
0.
0.
0.
0.
0.
0.
0.
0.
-0.001
-0.002
-0.005
-0.015
-0.042
-0.101
-0.195
1.060
384.588
103297.469
106850.539
251.448
441.534
522.498
1082.801
9457.971
103967.227
108436.891
116662.281
129140.320
6792.110
1641.903
95.720
5.285
1.228
7.082
11.522
11.588
9.500
15.175
19.852
1053.386
5319.968
67.301
1.515
0.635
-0.230
-0.262
-0.161
-0.079
-0.037
-0.017
-0.002
0.005
0.006
0.005
0.003
0.
0.
0.
0.
0.
0.
0.
-0.001
-0.002
-0.004
-0.009
-0.025
-0.064
-0.135
-0.254
0.004
62.318
100842.008
1222.146
253.782
102344.547
100899.078
1313.335
549.293
1072.224
100108.242
9891.378
12785.400
2458.051
103.323
13.983
4.575
0.342
2.849
85.417
4094.504
1740.359
1515.305
720.517
42155.500
100470.016
488.613
4.497
1.210
0.125
-0.291
-0.232
-0.146
-0.084
-0.048
-0.017
-0.003
0.005
0.006
0.004
0.
0.
0.
0.
0.
0.
0.
-0.001
-0.002
-0.009
-0.021
-0.049
-0.108
-0.190
-0.295
-0.055
38.533
7810.848
6908.241
475.347
85928.125
33393.207
101.831
15.431
18.789
127.703
63.354
59.599
29.805
39.170
1017.302
499.470
10.837
2.950
1094.275
100066.383
186869.719
104432.086
7088.177
100649.602
8896.776
2090.861
329.342
101.555
49.374
1.395
-0.292
-0.187
-0.095
-0.081
-0.048
-0.017
-0.001
0.006
0.005
0.003
0.
0.
0.
0.
0.
-0.001
-0.001
-0.005
-0.016
-0.041
-0.080
-0.127
-0.141
-0.006
3.975
130.637
105294.281
200165.813
43600.875
42073.289
3532.840
794.754
32.033
2.981
12.273
114.831
57.448
5.628
762.196
100004.797
100003.391
126.762
1.815
196.452
26121.463
53608.652
100256.273
1951.418
9464.960
96048.219
100570.555
39996.766
4777.594
2019.710
12.394
0.126
7.772
16.980
0.717
-0.066
-0.041
-0.009
0.003
0.006
0.004
0.
0.
0.
0.
0.
0.
-0.002
-0.007
-0.025
-0.061
-0.071
1.046
8.125
7.191
120.922
1310.881
4838.387
101030.445
107160.648
121835.727
98185.766
86761.914
173.988
6.640
254.212
21979.109
4304.737
38.598
333.533
100358.586
23887.100
78.255
3.945
4.331
33.855
125.105
317.277
48.985
799.725
5737.207
200131.594
14812.502
899.672
357.993
9.109
17.896
1326.786
11774.793
22.599
0.206
-0.057
-0.019
0.000
0.006
0.005
0.001
0.
0.
0.
0.
0.000
-0.002
-0.009
-0.033
-0.071
0.213
29.589
1043.302
276.344
416.172
8747.764
628.830
357.981
1617.854
729.550
4127.120
3776.470
54.134
215.935
3206.443
115224.430
81518.734
115.188
87.905
3003.989
1153.895
50.431
18.823
4.381
4.757
16.284
46.292
654.095
136.798
812.773
109657.797
10495.594
69.101
11.706
148.749
844.800
1683.606
9024.780
237.378
1.155
-0.068
-0.028
-0.002
0.005
0.005
0.001
0.
0.
0.
0.
0.000
-0.002
-0.009
-0.035
-0.075
0.361
55.600
3393.474
666.132
45.068
210.923
43.109
156.045
25455.725
2616.434
31.221
19.000
23.660
19654.471
101103.727
112539.930
96477.602
83.593
14.503
176.866
113.096
257.278
570.956
44.341
147.302
1722.902
317.727
1183.760
193.373
2000.869
100217.180
100075.313
179.659
54.858
5342.800
105360.945
4173.151
20037.203
832.408
0.964
-0.071
-0.028
-0.003
0.005
0.005
0.001
0.
0.
0.
0.
0.000
-0.002
-0.007
-0.029
-0.071
-0.029
4.093
44.413
22.677
2.359
1.999
7.368
914.161
102343.031
61149.500
59.195
17.150
17.320
3768.069
100025.539
3141.530
186.728
12.666
4.075
3.768
34.401
6773.429
86730.398
542.384
446.096
11387.434
760.272
62.101
15.806
245.806
27379.705
6578.737
43.241
93.338
14363.594
100870.906
19712.084
39.236
4.305
-0.042
-0.065
-0.021
-0.002
0.003
0.004
0.001
0.
0.
0.
0.
0.001
-0.001
-0.003
-0.019
-0.059
-0.101
-0.065
0.233
0.073
-0.321
2.448
260.024
7837.099
98402.852
9885.007
84.644
284.211
357.621
40.742
111.860
26.069
32.480
99.987
44.030
2.613
12.899
1094.820
6198.315
164.277
37.229
224.886
50.587
59.652
1716.105
765.417
42.892
18.013
2.967
31.229
256.017
2748.499
257.136
3.739
-0.084
-0.099
-0.048
-0.013
0.000
0.005
0.002
0.
0.
0.
0.
0.
0.001
0.000
-0.001
-0.009
-0.033
-0.077
-0.122
-0.189
-0.310
-0.300
9.577
2406.278
106274.117
21732.457
507.487
99.195
5018.235
8053.760
86.838
3.045
51.676
4834.075
4958.280
152.776
6.883
0.817
12.563
31.580
12.719
2.227
18.399
182.580
1453.372
100165.133
100011.344
143.453
0.402
-0.336
1.181
3.565
6.089
1.986
-0.018
-0.125
-0.068
-0.025
-0.007
0.002
0.004
0.002
0.
0.
0.
0.
0.
0.001
0.001
0.000
-0.002
-0.015
-0.041
-0.078
-0.151
-0.264
0.275
46.775
2175.941
104586.508
100464.797
485.070
1284.673
70797.258
2379.911
1226.245
274.079
190.846
100121.234
142431.563
63679.301
174.759
3.773
6.802
23.293
44.717
16.372
1017.414
100063.023
44036.195
142481.484
35051.559
95.338
5.199
0.438
-0.031
-0.345
-0.267
-0.200
-0.139
-0.085
-0.039
-0.014
-0.002
0.003
0.003
0.001
0.
0.
0.
0.
0.
0.
0.001
0.001
0.000
-0.005
-0.019
-0.046
-0.106
-0.211
0.789
127.363
16389.162
11815.431
4884.965
71.229
888.511
35174.762
12407.648
100583.219
86725.984
87.175
1675.607
107635.250
100414.758
582.958
6.106
81.115
550.501
218.078
35.890
2161.147
100049.102
108131.945
30242.869
5020.151
2380.680
133.745
5.887
1.783
-0.269
-0.319
-0.204
-0.116
-0.059
-0.026
-0.012
-0.002
0.002
0.001
0.
0.
0.
0.
0.
0.
0.
0.001
0.001
0.001
-0.001
-0.010
-0.028
-0.079
-0.171
0.071
17.207
349.147
380.327
86.964
2073.272
766.209
1737.205
10223.980
100634.398
23714.811
48.716
1890.683
98367.281
4951.517
195.826
10.689
359.062
71969.758
38563.820
112.418
55.129
1099.416
656.627
100093.891
32509.092
8960.210
1478.165
85.287
1.807
-0.329
-0.311
-0.198
-0.118
-0.062
-0.027
-0.009
-0.001
0.003
0.
0.
0.
0.
0.
0.
0.
0.
0.
0.001
0.001
0.000
-0.002
-0.018
-0.054
-0.132
-0.188
1.211
21.586
91.839
117.238
108549.539
107996.422
108553.969
17371.447
323.634
71.401
5.346
88.952
1172.882
11861.028
662.299
15.497
518.926
100065.172
100013.930
255.878
20.507
121.026
68.449
545.008
520.386
42599.832
117931.172
7791.670
8.694
0.301
-0.161
-0.198
-0.140
-0.080
-0.036
-0.012
-0.003
0.
0.001
0.
0.
0.
0.
0.
0.
0.
0.
0.
0.
0.002
-0.001
-0.010
-0.034
-0.094
-0.165
-0.114
1.851
12.262
28.537
957.629
10274.668
100895.977
11934.638
173.743
49.419
242.561
51.291
2642.210
100197.500
2232.379
8.982
34.317
1269.498
1016.797
28.123
2016.136
100438.859
7021.437
378.211
267.938
2565.674
100965.766
1723.228
14.173
5.861
0.810
-0.094
-0.177
-0.110
-0.051
-0.021
-0.003
0.
0.002
0.001
0.
0.
0.
0.
0.
0.
0.
0.
0.
0.001
-0.001
-0.003
-0.018
-0.052
-0.119
-0.177
-0.092
1.266
3.124
9.242
63.057
385.910
359.204
59.471
2759.049
100714.609
4498.278
189.105
1444.086
97.374
56.323
80.900
26.233
23.250
22.646
10443.058
102807.117
147929.938
111040.617
41687.238
346.234
157.424
18.400
12.192
7.543
1.817
0.672
-0.090
-0.145
-0.083
-0.032
-0.006
0.002
0.002
0.002
0.
0.
0.
0.
0.
0.
0.
0.
0.
0.
0.001
-0.002
-0.005
-0.020
-0.056
-0.110
-0.177
-0.213
-0.293
-0.098
18.319
541.931
134.981
51.046
2900.211
200096.000
102413.688
2240.823
32.683
107.863
42507.477
72206.477
1097.595
7301.498
2369.359
204.873
3598.710
10974.504
105286.852
50335.156
396.978
75.725
9.191
12.196
34.518
118.952
106.086
6.618
0.051
-0.098
-0.050
-0.012
0.003
0.004
0.002
0.
0.
0.
0.
0.
0.
0.
0.
0.
0.
0.001
0.000
-0.002
-0.005
-0.017
-0.047
-0.094
-0.181
-0.326
-0.241
31.403
27820.201
5360.677
81.585
358.760
6071.132
134978.688
101982.844
530.056
316.256
100298.188
110791.500
8054.605
108683.375
100167.328
166.451
22.267
83.626
534.775
366.104
66.228
42.312
305.879
985.485
16886.842
52532.582
47070.148
274.354
8.566
-0.006
-0.066
-0.017
0.004
0.004
0.003
0.001
0.
0.
0.
0.
0.
0.
0.
0.
0.
0.
0.001
0.001
0.002
-0.004
-0.019
-0.053
-0.124
-0.256
-0.160
35.936
13987.356
128850.328
127.806
15.280
106.185
35147.461
171118.781
1448.109
43.310
1509.262
2353.482
860.964
52634.488
10460.086
49.031
407.396
3768.870
200.043
7.823
5.185
255.964
6811.234
20008.779
119843.063
111837.617
196485.063
200184.719
2756.805
1.311
-0.079
-0.028
0.003
0.007
0.004
0.002
0.
0.
0.
0.
0.
0.
0.
0.
0.
0.
0.002
0.004
0.003
-0.001
-0.012
-0.038
-0.102
-0.221
-0.314
4.675
1237.686
17375.057
47.184
25.803
45.403
8220.186
200080.672
102125.367
244.065
37.745
436.413
218.822
60.181
24.810
19.098
5698.136
100004.813
1853.100
36.796
78.426
61.869
557.482
1302.891
9393.278
1058.878
200230.078
78872.617
718.661
0.832
-0.090
-0.029
0.002
0.007
0.005
0.003
0.001
0.
0.
0.
0.
0.
0.
0.
0.
0.003
0.003
0.004
0.002
-0.006
-0.019
-0.044
-0.102
-0.214
-0.343
-0.048
13.753
102.101
240.829
4140.893
730.230
153.849
80835.289
118495.172
126.922
411.242
52739.676
100169.828
333.440
1.726
4.556
333.506
2736.499
179.769
12534.589
100164.133
428.329
34.962
157.400
44.579
75.688
29838.617
239.514
4.853
-0.119
-0.108
-0.032
-0.001
0.006
0.006
0.005
0.002
0.002
0.
0.
0.
0.
0.
0.
0.
0.003
0.005
0.003
-0.001
-0.019
-0.041
-0.078
-0.129
-0.216
-0.330
-0.370
1.426
26.821
4907.498
100766.430
100175.023
70.385
198.264
581.146
12.866
298.631
106242.602
101785.820
912.301
3.044
-0.012
3.862
9.755
33.114
36679.895
200044.328
5949.308
3484.317
100357.320
2249.620
1015.786
100200.727
8517.573
11.389
-0.132
-0.116
-0.043
-0.009
0.003
0.005
0.002
0.003
0.002
0.
0.
0.
0.
0.
0.
0.003
0.004
0.005
0.001
-0.011
-0.041
-0.067
-0.093
-0.130
-0.198
-0.297
-0.363
-0.204
6.044
1023.399
100023.664
9547.060
30.373
51.561
162.338
15.375
1295.769
101331.023
105636.938
306.552
2.743
1.156
1.304
1.697
100.412
8461.076
146220.141
10714.039
6459.762
200034.688
4510.739
844.947
100361.711
5358.893
9.847
-0.138
-0.124
-0.056
-0.026
-0.008
0.001
0.002
0.004
0.002
0.
0.
0.
0.
0.
0.
0.003
0.005
0.005
-0.002
-0.024
-0.056
-0.018
0.907
0.999
-0.016
-0.202
-0.319
-0.348
0.077
11.941
87.545
32.319
1.830
6.870
14.532
6.993
305.202
52980.047
16313.109
215.411
3.305
8.453
7.940
8.210
775.586
115000.039
101523.367
1345.018
1023.954
24411.266
26814.016
1640.346
134.693
29.748
0.632
-0.198
-0.137
-0.078
-0.050
-0.025
-0.009
0.001
0.005
0.004
0.
0.
0.
0.
0.
0.
0.002
0.005
0.003
-0.005
-0.034
-0.054
0.693
11.697
15.013
1.429
-0.092
-0.249
-0.290
-0.312
-0.212
0.034
-0.251
-0.288
1.256
2.183
5.873
50.687
339.095
174.204
14.883
1.776
12.915
13.998
17.670
661.823
2536.009
3251.365
141.731
5513.570
2138.907
7575.281
776.843
10.934
0.222
-0.267
-0.205
-0.135
-0.090
-0.071
-0.044
-0.018
-0.002
0.004
0.005
0.
0.
0.
0.
0.
0.001
0.004
0.006
0.005
-0.006
-0.035
-0.039
1.540
35.557
201.189
6.986
-0.036
-0.193
-0.216
-0.247
-0.302
-0.401
-0.493
-0.154
3.450
10.999
7.308
8.329
43.172
51.712
13.631
5.520
3.181
5.563
17.365
665.548
1280.591
56.855
457.943
117929.102
154283.984
1147.518
30.551
0.652
-0.362
-0.276
-0.175
-0.117
-0.089
-0.073
-0.057
-0.023
-0.003
0.004
0.005
0.
0.
0.
0.
0.
0.001
0.004
0.005
0.005
-0.004
-0.030
-0.049
0.404
10.931
81.644
3.505
-0.091
-0.146
-0.161
-0.190
-0.261
-0.366
-0.302
2.745
105.573
2699.142
663.983
10.899
7.999
140.702
3312.361
1298.315
59.462
6.326
2.245
22.009
31.159
7.959
99.178
7468.031
43116.230
424.592
10.850
-0.116
-0.338
-0.230
-0.135
-0.088
-0.069
-0.067
-0.055
-0.023
-0.002
0.005
0.006
0.
0.
0.
0.
0.
0.
0.002
0.005
0.005
0.
-0.016
-0.042
-0.046
0.177
0.497
-0.005
-0.104
-0.110
-0.120
-0.162
-0.248
-0.345
0.578
26.701
1554.823
100180.641
44438.109
63.172
31.808
2438.622
101530.234
104871.430
31757.236
272.606
1.389
0.509
33.466
26.249
65.202
1455.561
5097.073
47266.629
477.018
3.027
-0.241
-0.168
-0.106
-0.067
-0.055
-0.053
-0.041
-0.015
0.001
0.006
0.005
0.
0.
0.
0.
0.
0.
0.002
0.004
0.005
0.004
-0.004
-0.021
-0.044
-0.054
-0.062
-0.069
-0.076
-0.072
-0.088
-0.142
-0.238
-0.336
0.850
34.978
757.421
117269.367
26408.248
82.029
130.438
63805.492
174610.547
104835.023
100058.813
1268.615
3.821
3.600
179.800
255.542
56.046
203.374
103246.133
101371.664
3787.212
7.587
-0.137
-0.119
-0.074
-0.055
-0.045
-0.035
-0.025
-0.005
0.003
0.006
0.004
0.
0.
0.
0.
0.
0.
0.001
0.002
0.005
0.005
0.003
-0.004
-0.013
-0.025
-0.031
-0.031
-0.034
-0.046
-0.070
-0.120
-0.220
-0.340
-0.090
7.645
472.299
100055.758
31611.797
70.157
32.867
2168.321
2805.177
743.426
2162.733
72.745
5.367
37.556
46.041
88.063
726.599
2783.151
1358.354
7420.642
188.024
1.935
-0.119
-0.080
-0.045
-0.029
-0.027
-0.019
-0.007
0.002
0.005
0.005
0.002
0.
0.
0.
0.
0.
0.
0.
0.001
0.003
0.005
0.005
0.004
0.
-0.003
-0.006
-0.008
-0.015
-0.028
-0.054
-0.100
-0.187
-0.311
-0.383
0.322
18.304
256.612
134.593
5.006
1.119
14.881
28.895
15.348
6.858
1.031
9.442
90.106
57.555
41.085
3209.230
21586.828
284.032
19.429
2.651
-0.037
-0.102
-0.048
-0.018
-0.009
-0.004
-0.001
0.003
0.004
0.005
0.003
0.002
0.
0.
0.
0.
0.
0.
0.
0.
0.001
0.003
0.003
0.004
0.004
0.004
0.003
0.002
-0.006
-0.017
-0.039
-0.076
-0.151
-0.249
-0.341
-0.399
-0.161
0.896
0.374
-0.533
0.143
33.795
664.242
292.014
7.573
-0.145
3.869
15.226
9.095
6.060
112.198
291.339
24.000
0.709
-0.131
-0.126
-0.069
-0.025
-0.005
-0.001
0.004
0.004
0.004
0.005
0.004
0.002
0.001
0.
0.
0.
0.
0.
0.
0.
0.
0.
0.
0.003
0.003
0.003
0.002
0.002
0.002
-0.001
-0.010
-0.027
-0.057
-0.115
-0.184
-0.264
-0.365
-0.490
-0.574
-0.654
-0.698
2.196
111.298
1452.508
522.601
12.212
-0.250
0.513
1.763
0.626
0.042
1.205
2.109
0.351
-0.158
-0.137
-0.087
-0.039
-0.013
-0.006
0.000
0.004
0.005
0.004
0.002
0.002
0.001
0.
0.
0.
0.
0.
0.
0.
0.
0.
0.
0.
0.
0.
0.001
0.001
0.002
0.001
0.002
-0.007
-0.012
-0.041
-0.081
-0.142
-0.225
-0.341
-0.407
0.240
0.990
-0.225
14.502
4696.604
103801.391
7685.955
23.760
-0.166
-0.398
-0.231
-0.228
-0.277
-0.264
-0.211
-0.176
-0.130
-0.087
-0.048
-0.023
-0.009
-0.004
0.003
0.002
0.002
[truncated: 1,092,726 more chars]
