# Supplementary material for: Ferroptosis regulation by traditional chinese medicine for ischemic stroke intervention based on network pharmacology and data mining
Source: PLoS One. 2025 Apr 16;20(4):e0321751. doi: 10.1371/journal.pone.0321751 (PMC12002469; doi:10.1371/journal.pone.0321751)
Supplement: S3 File — (ZIP) [file pone.0321751.s003.zip › 分子对接6/MAPK8/MAPK-2714/input/4qtd_h.maps.fld]

# AVS field file
#
# AutoDock Atomic Affinity and Electrostatic Grids
#
# Created by D:\AMPK\AMDock-win-master\AMDock-win-master\lib\site-packages\AMDock\programs\autogrid4.exe.
#
#SPACING 1.000
#NELEMENTS 54 62 80
#CENTER 15.684 15.491 27.552
#MACROMOLECULE 4qtd_h.pdbqt
#GRID_PARAMETER_FILE 4qtd_autolig.gpf
#
ndim=3			# number of dimensions in the field
dim1=55			# number of x-elements
dim2=63			# number of y-elements
dim3=81			# number of z-elements
nspace=3		# number of physical coordinates per point
veclen=5		# number of affinity values at each point
data=float		# data type (byte, integer, float, double)
field=uniform		# field type (uniform, rectilinear, irregular)
coord 1 file=4qtd_h.maps.xyz filetype=ascii offset=0
coord 2 file=4qtd_h.maps.xyz filetype=ascii offset=2
coord 3 file=4qtd_h.maps.xyz filetype=ascii offset=4
label=A-affinity	# component label for variable 1
label=HD-affinity	# component label for variable 2
label=OA-affinity	# component label for variable 3
label=Electrostatics	# component label for variable 3
label=Desolvation	# component label for variable 4
#
# location of affinity grid files and how to read them
#
variable 1 file=4qtd_h.A.map filetype=ascii skip=6
variable 2 file=4qtd_h.HD.map filetype=ascii skip=6
variable 3 file=4qtd_h.OA.map filetype=ascii skip=6
variable 4 file=4qtd_h.e.map filetype=ascii skip=6
variable 5 file=4qtd_h.d.map filetype=ascii skip=6
