# Supplementary material for: Ferroptosis regulation by traditional chinese medicine for ischemic stroke intervention based on network pharmacology and data mining
Source: PLoS One. 2025 Apr 16;20(4):e0321751. doi: 10.1371/journal.pone.0321751 (PMC12002469; doi:10.1371/journal.pone.0321751)
Supplement: S3 File — (ZIP) [file pone.0321751.s003.zip › 分子对接6/MAPK8/MAPK-2714/input/4qtd_h_120Results.txt]

Output # 1	Total Volume = 342.00	Total Energy per Vol	EPV = -0.15480477
Output # 2	Total Volume = 428.00	Total Energy per Vol	EPV = -0.14396396
Output # 3	Total Volume = 396.00	Total Energy per Vol	EPV = -0.13526383
Output # 4	Total Volume = 403.00	Total Energy per Vol	EPV = -0.13510866
Output # 5	Total Volume = 468.00	Total Energy per Vol	EPV = -0.12662320
Output # 6	Total Volume = 443.00	Total Energy per Vol	EPV = -0.12554401
Output # 7	Total Volume = 460.00	Total Energy per Vol	EPV = -0.12396449
Output # 8	Total Volume = 464.00	Total Energy per Vol	EPV = -0.12355085
Output # 9	Total Volume = 450.00	Total Energy per Vol	EPV = -0.12058436
