# Supplementary material for: Ferroptosis regulation by traditional chinese medicine for ischemic stroke intervention based on network pharmacology and data mining
Source: PLoS One. 2025 Apr 16;20(4):e0321751. doi: 10.1371/journal.pone.0321751 (PMC12002469; doi:10.1371/journal.pone.0321751)
Supplement: S3 File — (ZIP) [file pone.0321751.s003.zip › 分子对接6/MAPK8/MAPK-2714/input/FILL_4qtd_h_120out02.pdb]

ATOM      1  O   FIL     1      28.684  26.491  23.552  1.0   1.163     0.001 O
ATOM      2  O   FIL     1      27.684  21.491  18.552  1.0   0.964     0.001 O
ATOM      3  O   FIL     1      27.684  30.491  26.552  1.0   0.893     0.001 O
ATOM      4  O   FIL     1      23.684  29.491  22.552  1.0   0.864     0.001 O
ATOM      5  O   FIL     1      27.684  23.491  18.552  1.0   0.860     0.001 O
ATOM      6  O   FIL     1      27.684  26.491  23.552  1.0   0.857     0.001 O
ATOM      7  O   FIL     1      28.684  25.491  22.552  1.0   0.852     0.001 O
ATOM      8  O   FIL     1      22.684  28.491  20.552  1.0   0.838     0.001 O
ATOM      9  O   FIL     1      32.684  30.491  29.552  1.0   0.834     0.001 O
ATOM     10  O   FIL     1      28.684  30.491  13.552  1.0   0.812     0.001 O
ATOM     11  O   FIL     1      24.684  29.491  23.552  1.0   0.803     0.001 O
ATOM     12  O   FIL     1      22.684  27.491  21.552  1.0   0.801     0.001 O
ATOM     13  O   FIL     1      22.684  28.491  19.552  1.0   0.782     0.001 O
ATOM     14  O   FIL     1      28.684  27.491  23.552  1.0   0.753     0.001 O
ATOM     15  O   FIL     1      27.684  29.491  16.552  1.0   0.747     0.001 O
ATOM     16  O   FIL     1      21.684  26.491  23.552  1.0   0.744     0.001 O
ATOM     17  O   FIL     1      31.684  30.491  28.552  1.0   0.736     0.001 O
ATOM     18  O   FIL     1      27.684  24.491  17.552  1.0   0.734     0.001 O
ATOM     19  O   FIL     1      24.684  30.491  23.552  1.0   0.733     0.001 O
ATOM     20  O   FIL     1      27.684  22.491  18.552  1.0   0.732     0.001 O
ATOM     21  O   FIL     1      28.684  26.491  22.552  1.0   0.728     0.001 O
ATOM     22  O   FIL     1      27.684  20.491  18.552  1.0   0.725     0.001 O
ATOM     23  O   FIL     1      28.684  26.491  24.552  1.0   0.724     0.001 O
ATOM     24  O   FIL     1      27.684  30.491  15.552  1.0   0.722     0.001 O
ATOM     25  O   FIL     1      27.684  29.491  26.552  1.0   0.709     0.001 O
ATOM     26  O   FIL     1      29.684  26.491  22.552  1.0   0.690     0.001 O
ATOM     27  O   FIL     1      23.684  28.491  22.552  1.0   0.681     0.001 O
ATOM     28  O   FIL     1      26.684  29.491  26.552  1.0   0.662     0.001 O
ATOM     29  O   FIL     1      23.684  29.491  21.552  1.0   0.661     0.001 O
ATOM     30  O   FIL     1      26.684  29.491  16.552  1.0   0.659     0.001 O
ATOM     31  O   FIL     1      21.684  27.491  22.552  1.0   0.658     0.001 O
ATOM     32  O   FIL     1      22.684  27.491  22.552  1.0   0.657     0.001 O
ATOM     33  O   FIL     1      23.684  28.491  24.552  1.0   0.646     0.001 O
ATOM     34  O   FIL     1      27.684  26.491  24.552  1.0   0.637     0.001 O
ATOM     35  O   FIL     1      27.684  22.491  17.552  1.0   0.633     0.001 O
ATOM     36  O   FIL     1      24.684  29.491  22.552  1.0   0.619     0.001 O
ATOM     37  O   FIL     1      23.684  28.491  21.552  1.0   0.611     0.001 O
ATOM     38  O   FIL     1      26.684  30.491  26.552  1.0   0.604     0.001 O
ATOM     39  O   FIL     1      26.684  30.491  15.552  1.0   0.599     0.001 O
ATOM     40  O   FIL     1      24.684  30.491  22.552  1.0   0.590     0.001 O
ATOM     41  O   FIL     1      27.684  31.491  26.552  1.0   0.585     0.001 O
ATOM     42  O   FIL     1      27.684  30.491  13.552  1.0   0.584     0.001 O
ATOM     43  O   FIL     1      21.684  28.491  21.552  1.0   0.575     0.001 O
ATOM     44  O   FIL     1      22.684  28.491  21.552  1.0   0.573     0.001 O
ATOM     45  O   FIL     1      28.684  24.491  18.552  1.0   0.558     0.001 O
ATOM     46  O   FIL     1      26.684  28.491  16.552  1.0   0.557     0.001 O
ATOM     47  O   FIL     1      32.684  30.491  28.552  1.0   0.553     0.001 O
ATOM     48  O   FIL     1      24.684  31.491  23.552  1.0   0.548     0.001 O
ATOM     49  O   FIL     1      21.684  25.491  24.552  1.0   0.545     0.001 O
ATOM     50  O   FIL     1      29.684  26.491  21.552  1.0   0.541     0.001 O
ATOM     51  O   FIL     1      23.684  28.491  20.552  1.0   0.541     0.001 O
ATOM     52  O   FIL     1      20.684  26.491  23.552  1.0   0.537     0.001 O
ATOM     53  H   FIL     1      25.684  29.491  27.552  1.0   0.535     0.001 H
ATOM     54  O   FIL     1      22.684  26.491  22.552  1.0   0.533     0.001 O
ATOM     55  O   FIL     1      27.684  21.491  17.552  1.0   0.525     0.001 O
ATOM     56  H   FIL     1      30.684  30.491  28.552  1.0   0.524     0.001 H
ATOM     57  O   FIL     1      27.684  30.491  14.552  1.0   0.520     0.001 O
ATOM     58  H   FIL     1      28.684  29.491  27.552  1.0   0.517     0.001 H
ATOM     59  O   FIL     1      27.684  28.491  16.552  1.0   0.494     0.001 O
ATOM     60  H   FIL     1      30.684  29.491  28.552  1.0   0.491     0.001 H
ATOM     61  O   FIL     1      22.684  26.491  23.552  1.0   0.488     0.001 O
ATOM     62  O   FIL     1      27.684  27.491  24.552  1.0   0.486     0.001 O
ATOM     63  H   FIL     1      28.684  30.491  27.552  1.0   0.485     0.001 H
ATOM     64  O   FIL     1      28.684  30.491  26.552  1.0   0.484     0.001 O
ATOM     65  O   FIL     1      28.684  23.491  18.552  1.0   0.483     0.001 O
ATOM     66  H   FIL     1      32.684  29.491  28.552  1.0   0.481     0.001 H
ATOM     67  H   FIL     1      23.684  28.491  25.552  1.0   0.471     0.001 H
ATOM     68  H   FIL     1      31.684  28.491  28.552  1.0   0.468     0.001 H
ATOM     69  O   FIL     1      23.684  28.491  23.552  1.0   0.467     0.001 O
ATOM     70  O   FIL     1      23.684  30.491  22.552  1.0   0.458     0.001 O
ATOM     71  H   FIL     1      24.684  28.491  27.552  1.0   0.453     0.001 H
ATOM     72  O   FIL     1      31.684  29.491  28.552  1.0   0.449     0.001 O
ATOM     73  O   FIL     1      29.684  25.491  21.552  1.0   0.443     0.001 O
ATOM     74  O   FIL     1      32.684  31.491  29.552  1.0   0.442     0.001 O
ATOM     75  H   FIL     1      25.684  29.491  26.552  1.0   0.439     0.001 H
ATOM     76  O   FIL     1      23.684  29.491  19.552  1.0   0.436     0.001 O
ATOM     77  O   FIL     1      28.684  24.491  17.552  1.0   0.435     0.001 O
ATOM     78  H   FIL     1      30.684  31.491  29.552  1.0   0.433     0.001 H
ATOM     79  O   FIL     1      27.684  29.491  27.552  1.0   0.428     0.001 O
ATOM     80  H   FIL     1      30.684  31.491  28.552  1.0   0.422     0.001 H
ATOM     81  O   FIL     1      27.684  25.491  17.552  1.0   0.415     0.001 O
ATOM     82  O   FIL     1      33.684  30.491  30.552  1.0   0.412     0.001 O
ATOM     83  O   FIL     1      33.684  30.491  29.552  1.0   0.412     0.001 O
ATOM     84  O   FIL     1      24.684  29.491  24.552  1.0   0.408     0.001 O
ATOM     85  O   FIL     1      31.684  31.491  29.552  1.0   0.401     0.001 O
ATOM     86  O   FIL     1      20.684  25.491  24.552  1.0   0.401     0.001 O
ATOM     87  O   FIL     1      29.684  26.491  23.552  1.0   0.394     0.001 O
ATOM     88  O   FIL     1      27.684  24.491  16.552  1.0   0.392     0.001 O
ATOM     89  H   FIL     1      25.684  30.491  26.552  1.0   0.384     0.001 H
ATOM     90  H   FIL     1      32.684  29.491  29.552  1.0   0.377     0.001 H
ATOM     91  O   FIL     1      28.684  25.491  17.552  1.0   0.372     0.001 O
ATOM     92  H   FIL     1      24.684  28.491  25.552  1.0   0.372     0.001 H
ATOM     93  O   FIL     1      21.684  28.491  20.552  1.0   0.368     0.001 O
ATOM     94  O   FIL     1      26.684  30.491  25.552  1.0   0.365     0.001 O
ATOM     95  O   FIL     1      23.684  27.491  22.552  1.0   0.364     0.001 O
ATOM     96  O   FIL     1      29.684  25.491  22.552  1.0   0.362     0.001 O
ATOM     97  H   FIL     1      27.684  29.491  28.552  1.0   0.362     0.001 H
ATOM     98  O   FIL     1      26.684  28.491  27.552  1.0   0.357     0.001 O
ATOM     99  O   FIL     1      23.684  29.491  20.552  1.0   0.342     0.001 O
ATOM    100  H   FIL     1      28.684  31.491  27.552  1.0   0.334     0.001 H
ATOM    101  O   FIL     1      27.684  28.491  27.552  1.0   0.324     0.001 O
ATOM    102  H   FIL     1      29.684  31.491  27.552  1.0   0.302     0.001 H
ATOM    103  O   FIL     1      21.684  26.491  24.552  1.0   0.297     0.001 O
ATOM    104  O   FIL     1      27.684  27.491  17.552  1.0   0.272     0.001 O
ATOM    105  O   FIL     1      27.684  28.491  17.552  1.0   0.261     0.001 O
ATOM    106  O   FIL     1      26.684  30.491  16.552  1.0   0.243     0.001 O
ATOM    107  H   FIL     1      24.684  29.491  25.552  1.0   0.240     0.001 H
ATOM    108  O   FIL     1      29.684  24.491  18.552  1.0   0.234     0.001 O
ATOM    109  O   FIL     1      24.684  27.491  27.552  1.0   0.229     0.001 O
ATOM    110  O   FIL     1      26.684  27.491  27.552  1.0   0.228     0.001 O
ATOM    111  O   FIL     1      25.684  27.491  27.552  1.0   0.225     0.001 O
ATOM    112  H   FIL     1      25.684  29.491  25.552  1.0   0.224     0.001 H
ATOM    113  O   FIL     1      27.684  26.491  17.552  1.0   0.213     0.001 O
ATOM    114  O   FIL     1      30.684  31.491  27.552  1.0   0.203     0.001 O
ATOM    115  O   FIL     1      29.684  24.491  19.552  1.0   0.193     0.001 O
ATOM    116  O   FIL     1      27.684  27.491  26.552  1.0   0.171     0.001 O
ATOM    117  O   FIL     1      26.684  27.491  26.552  1.0   0.163     0.001 O
ATOM    118  O   FIL     1      27.684  27.491  25.552  1.0   0.152     0.001 O
ATOM    119  O   FIL     1      29.684  25.491  19.552  1.0   0.086     0.001 O
ATOM    120  O   FIL     1      29.684  25.491  20.552  1.0   0.060     0.001 O
