# Supplementary material for: Ferroptosis regulation by traditional chinese medicine for ischemic stroke intervention based on network pharmacology and data mining
Source: PLoS One. 2025 Apr 16;20(4):e0321751. doi: 10.1371/journal.pone.0321751 (PMC12002469; doi:10.1371/journal.pone.0321751)
Supplement: S3 File — (ZIP) [file pone.0321751.s003.zip › 分子对接6/MAPK8/MAPK-2714/input/FILL_4qtd_h_120out03.pdb]

ATOM      1  O   FIL     1      13.684  22.491  29.552  1.0   0.969     0.001 O
ATOM      2  O   FIL     1      18.684  23.491  35.552  1.0   0.937     0.001 O
ATOM      3  O   FIL     1      24.684  21.491  38.552  1.0   0.870     0.001 O
ATOM      4  O   FIL     1      19.684  23.491  35.552  1.0   0.859     0.001 O
ATOM      5  O   FIL     1      19.684  25.491  29.552  1.0   0.783     0.001 O
ATOM      6  O   FIL     1      18.684  23.491  34.552  1.0   0.758     0.001 O
ATOM      7  O   FIL     1      26.684  18.491  39.552  1.0   0.720     0.001 O
ATOM      8  O   FIL     1      19.684  23.491  34.552  1.0   0.719     0.001 O
ATOM      9  O   FIL     1      19.684  22.491  36.552  1.0   0.715     0.001 O
ATOM     10  O   FIL     1      13.684  22.491  30.552  1.0   0.711     0.001 O
ATOM     11  O   FIL     1      26.684  17.491  40.552  1.0   0.702     0.001 O
ATOM     12  O   FIL     1      19.684  25.491  30.552  1.0   0.696     0.001 O
ATOM     13  O   FIL     1      19.684  25.491  27.552  1.0   0.686     0.001 O
ATOM     14  O   FIL     1      27.684  25.491  39.552  1.0   0.678     0.001 O
ATOM     15  O   FIL     1      24.684  20.491  38.552  1.0   0.669     0.001 O
ATOM     16  O   FIL     1      25.684  18.491  39.552  1.0   0.666     0.001 O
ATOM     17  O   FIL     1      14.684  22.491  29.552  1.0   0.650     0.001 O
ATOM     18  O   FIL     1      18.684  25.491  27.552  1.0   0.632     0.001 O
ATOM     19  O   FIL     1      26.684  24.491  39.552  1.0   0.613     0.001 O
ATOM     20  O   FIL     1      18.684  25.491  29.552  1.0   0.607     0.001 O
ATOM     21  O   FIL     1      23.684  22.491  38.552  1.0   0.603     0.001 O
ATOM     22  O   FIL     1      19.684  25.491  28.552  1.0   0.595     0.001 O
ATOM     23  O   FIL     1      27.684  25.491  40.552  1.0   0.582     0.001 O
ATOM     24  O   FIL     1      14.684  23.491  29.552  1.0   0.580     0.001 O
ATOM     25  O   FIL     1      18.684  22.491  36.552  1.0   0.575     0.001 O
ATOM     26  O   FIL     1      24.684  22.491  38.552  1.0   0.569     0.001 O
ATOM     27  O   FIL     1      19.684  23.491  36.552  1.0   0.557     0.001 O
ATOM     28  O   FIL     1      25.684  20.491  39.552  1.0   0.551     0.001 O
ATOM     29  O   FIL     1      18.684  25.491  26.552  1.0   0.548     0.001 O
ATOM     30  O   FIL     1      22.684  25.491  38.552  1.0   0.515     0.001 O
ATOM     31  O   FIL     1      26.684  16.491  40.552  1.0   0.509     0.001 O
ATOM     32  O   FIL     1      18.684  25.491  28.552  1.0   0.507     0.001 O
ATOM     33  O   FIL     1      25.684  17.491  40.552  1.0   0.494     0.001 O
ATOM     34  H   FIL     1      24.684  23.491  39.552  1.0   0.492     0.001 H
ATOM     35  O   FIL     1      22.684  22.491  38.552  1.0   0.490     0.001 O
ATOM     36  H   FIL     1      14.684  22.491  28.552  1.0   0.478     0.001 H
ATOM     37  H   FIL     1      24.684  23.491  35.552  1.0   0.476     0.001 H
ATOM     38  H   FIL     1      15.684  24.491  27.552  1.0   0.469     0.001 H
ATOM     39  H   FIL     1      21.684  21.491  37.552  1.0   0.469     0.001 H
ATOM     40  O   FIL     1      25.684  19.491  39.552  1.0   0.465     0.001 O
ATOM     41  H   FIL     1      18.684  24.491  34.552  1.0   0.464     0.001 H
ATOM     42  O   FIL     1      19.684  25.491  26.552  1.0   0.464     0.001 O
ATOM     43  O   FIL     1      22.684  24.491  38.552  1.0   0.463     0.001 O
ATOM     44  O   FIL     1      26.684  18.491  40.552  1.0   0.461     0.001 O
ATOM     45  O   FIL     1      23.684  21.491  38.552  1.0   0.456     0.001 O
ATOM     46  H   FIL     1      23.684  20.491  38.552  1.0   0.455     0.001 H
ATOM     47  O   FIL     1      21.684  23.491  38.552  1.0   0.452     0.001 O
ATOM     48  O   FIL     1      22.684  23.491  38.552  1.0   0.448     0.001 O
ATOM     49  O   FIL     1      25.684  18.491  40.552  1.0   0.440     0.001 O
ATOM     50  O   FIL     1      18.684  25.491  30.552  1.0   0.431     0.001 O
ATOM     51  O   FIL     1      20.684  23.491  37.552  1.0   0.424     0.001 O
ATOM     52  O   FIL     1      20.684  23.491  36.552  1.0   0.423     0.001 O
ATOM     53  H   FIL     1      25.684  20.491  40.552  1.0   0.420     0.001 H
ATOM     54  H   FIL     1      14.684  23.491  28.552  1.0   0.419     0.001 H
ATOM     55  O   FIL     1      20.684  24.491  29.552  1.0   0.412     0.001 O
ATOM     56  O   FIL     1      21.684  23.491  37.552  1.0   0.409     0.001 O
ATOM     57  H   FIL     1      13.684  21.491  29.552  1.0   0.407     0.001 H
ATOM     58  O   FIL     1      25.684  21.491  38.552  1.0   0.403     0.001 O
ATOM     59  O   FIL     1      26.684  24.491  38.552  1.0   0.399     0.001 O
ATOM     60  O   FIL     1      21.684  22.491  37.552  1.0   0.398     0.001 O
ATOM     61  O   FIL     1      19.684  23.491  33.552  1.0   0.394     0.001 O
ATOM     62  O   FIL     1      19.684  25.491  31.552  1.0   0.393     0.001 O
ATOM     63  H   FIL     1      18.684  24.491  35.552  1.0   0.390     0.001 H
ATOM     64  O   FIL     1      21.684  22.491  38.552  1.0   0.387     0.001 O
ATOM     65  O   FIL     1      14.684  24.491  29.552  1.0   0.387     0.001 O
ATOM     66  O   FIL     1      22.684  23.491  37.552  1.0   0.386     0.001 O
ATOM     67  H   FIL     1      23.684  23.491  39.552  1.0   0.385     0.001 H
ATOM     68  O   FIL     1      21.684  24.491  37.552  1.0   0.384     0.001 O
ATOM     69  H   FIL     1      22.684  25.491  39.552  1.0   0.384     0.001 H
ATOM     70  H   FIL     1      19.684  24.491  35.552  1.0   0.381     0.001 H
ATOM     71  O   FIL     1      19.684  24.491  33.552  1.0   0.378     0.001 O
ATOM     72  H   FIL     1      13.684  24.491  27.552  1.0   0.370     0.001 H
ATOM     73  O   FIL     1      20.684  22.491  37.552  1.0   0.369     0.001 O
ATOM     74  O   FIL     1      20.684  24.491  30.552  1.0   0.367     0.001 O
ATOM     75  O   FIL     1      20.684  23.491  35.552  1.0   0.366     0.001 O
ATOM     76  O   FIL     1      23.684  23.491  38.552  1.0   0.363     0.001 O
ATOM     77  O   FIL     1      22.684  24.491  37.552  1.0   0.360     0.001 O
ATOM     78  H   FIL     1      24.684  19.491  38.552  1.0   0.359     0.001 H
ATOM     79  O   FIL     1      23.684  23.491  37.552  1.0   0.354     0.001 O
ATOM     80  H   FIL     1      25.684  19.491  40.552  1.0   0.351     0.001 H
ATOM     81  O   FIL     1      20.684  25.491  31.552  1.0   0.349     0.001 O
ATOM     82  H   FIL     1      26.684  19.491  40.552  1.0   0.345     0.001 H
ATOM     83  H   FIL     1      13.684  22.491  28.552  1.0   0.340     0.001 H
ATOM     84  H   FIL     1      12.684  20.491  30.552  1.0   0.340     0.001 H
ATOM     85  H   FIL     1      24.684  19.491  39.552  1.0   0.336     0.001 H
ATOM     86  O   FIL     1      21.684  23.491  36.552  1.0   0.335     0.001 O
ATOM     87  O   FIL     1      23.684  24.491  37.552  1.0   0.333     0.001 O
ATOM     88  H   FIL     1      14.684  24.491  28.552  1.0   0.331     0.001 H
ATOM     89  O   FIL     1      19.684  23.491  37.552  1.0   0.328     0.001 O
ATOM     90  O   FIL     1      20.684  25.491  29.552  1.0   0.327     0.001 O
ATOM     91  H   FIL     1      13.684  21.491  30.552  1.0   0.326     0.001 H
ATOM     92  O   FIL     1      26.684  19.491  39.552  1.0   0.324     0.001 O
ATOM     93  O   FIL     1      20.684  25.491  30.552  1.0   0.323     0.001 O
ATOM     94  O   FIL     1      18.684  26.491  29.552  1.0   0.320     0.001 O
ATOM     95  O   FIL     1      14.684  25.491  28.552  1.0   0.318     0.001 O
ATOM     96  H   FIL     1      14.684  21.491  29.552  1.0   0.313     0.001 H
ATOM     97  O   FIL     1      20.684  24.491  32.552  1.0   0.311     0.001 O
ATOM     98  O   FIL     1      14.684  22.491  30.552  1.0   0.311     0.001 O
ATOM     99  O   FIL     1      17.684  25.491  27.552  1.0   0.310     0.001 O
ATOM    100  H   FIL     1      22.684  21.491  38.552  1.0   0.307     0.001 H
ATOM    101  O   FIL     1      23.684  24.491  38.552  1.0   0.307     0.001 O
ATOM    102  O   FIL     1      17.684  25.491  28.552  1.0   0.306     0.001 O
ATOM    103  O   FIL     1      17.684  25.491  29.552  1.0   0.306     0.001 O
ATOM    104  O   FIL     1      20.684  23.491  33.552  1.0   0.305     0.001 O
ATOM    105  O   FIL     1      24.684  23.491  37.552  1.0   0.305     0.001 O
ATOM    106  O   FIL     1      25.684  20.491  38.552  1.0   0.302     0.001 O
ATOM    107  O   FIL     1      24.684  22.491  37.552  1.0   0.302     0.001 O
ATOM    108  O   FIL     1      14.684  25.491  29.552  1.0   0.301     0.001 O
ATOM    109  O   FIL     1      20.684  23.491  32.552  1.0   0.297     0.001 O
ATOM    110  O   FIL     1      25.684  24.491  38.552  1.0   0.297     0.001 O
ATOM    111  O   FIL     1      13.684  24.491  28.552  1.0   0.295     0.001 O
ATOM    112  O   FIL     1      12.684  21.491  30.552  1.0   0.294     0.001 O
ATOM    113  O   FIL     1      24.684  23.491  36.552  1.0   0.291     0.001 O
ATOM    114  O   FIL     1      15.684  25.491  27.552  1.0   0.286     0.001 O
ATOM    115  O   FIL     1      20.684  24.491  31.552  1.0   0.283     0.001 O
ATOM    116  O   FIL     1      16.684  25.491  27.552  1.0   0.270     0.001 O
ATOM    117  O   FIL     1      15.684  25.491  28.552  1.0   0.270     0.001 O
ATOM    118  O   FIL     1      27.684  24.491  39.552  1.0   0.265     0.001 O
ATOM    119  O   FIL     1      25.684  24.491  37.552  1.0   0.225     0.001 O
ATOM    120  O   FIL     1      25.684  23.491  37.552  1.0   0.213     0.001 O
