# Supplementary material for: Ferroptosis regulation by traditional chinese medicine for ischemic stroke intervention based on network pharmacology and data mining
Source: PLoS One. 2025 Apr 16;20(4):e0321751. doi: 10.1371/journal.pone.0321751 (PMC12002469; doi:10.1371/journal.pone.0321751)
Supplement: S3 File — (ZIP) [file pone.0321751.s003.zip › 分子对接6/MAPK8/MAPK-2714/input/FILL_4qtd_h_120out05.pdb]

ATOM      1  O   FIL     1      21.684  29.491  49.552  1.0   1.096     0.001 O
ATOM      2  O   FIL     1      21.684  29.491  50.552  1.0   0.917     0.001 O
ATOM      3  O   FIL     1      22.684  30.491  49.552  1.0   0.907     0.001 O
ATOM      4  O   FIL     1      17.684  31.491  51.552  1.0   0.866     0.001 O
ATOM      5  O   FIL     1      21.684  32.491  32.552  1.0   0.827     0.001 O
ATOM      6  O   FIL     1      25.684  31.491  37.552  1.0   0.807     0.001 O
ATOM      7  O   FIL     1      26.684  32.491  32.552  1.0   0.803     0.001 O
ATOM      8  O   FIL     1      18.684  32.491  51.552  1.0   0.786     0.001 O
ATOM      9  O   FIL     1      18.684  38.491  40.552  1.0   0.784     0.001 O
ATOM     10  O   FIL     1      27.684  32.491  33.552  1.0   0.782     0.001 O
ATOM     11  O   FIL     1      16.684  32.491  29.552  1.0   0.781     0.001 O
ATOM     12  O   FIL     1      27.684  33.491  32.552  1.0   0.738     0.001 O
ATOM     13  O   FIL     1      17.684  38.491  43.552  1.0   0.737     0.001 O
ATOM     14  O   FIL     1      22.684  29.491  50.552  1.0   0.701     0.001 O
ATOM     15  O   FIL     1      19.684  38.491  40.552  1.0   0.701     0.001 O
ATOM     16  O   FIL     1      17.684  32.491  30.552  1.0   0.698     0.001 O
ATOM     17  O   FIL     1      24.684  31.491  43.552  1.0   0.696     0.001 O
ATOM     18  O   FIL     1      16.684  32.491  30.552  1.0   0.696     0.001 O
ATOM     19  O   FIL     1      23.684  31.491  43.552  1.0   0.693     0.001 O
ATOM     20  O   FIL     1      17.684  32.491  51.552  1.0   0.693     0.001 O
ATOM     21  O   FIL     1      20.684  35.491  34.552  1.0   0.687     0.001 O
ATOM     22  O   FIL     1      22.684  31.491  43.552  1.0   0.677     0.001 O
ATOM     23  O   FIL     1      21.684  32.491  47.552  1.0   0.669     0.001 O
ATOM     24  O   FIL     1      20.684  32.491  47.552  1.0   0.667     0.001 O
ATOM     25  O   FIL     1      18.684  38.491  41.552  1.0   0.664     0.001 O
ATOM     26  O   FIL     1      21.684  32.491  48.552  1.0   0.664     0.001 O
ATOM     27  O   FIL     1      26.684  32.491  33.552  1.0   0.656     0.001 O
ATOM     28  O   FIL     1      20.684  33.491  47.552  1.0   0.654     0.001 O
ATOM     29  O   FIL     1      18.684  38.491  39.552  1.0   0.653     0.001 O
ATOM     30  O   FIL     1      20.684  35.491  35.552  1.0   0.646     0.001 O
ATOM     31  O   FIL     1      24.684  30.491  42.552  1.0   0.636     0.001 O
ATOM     32  O   FIL     1      17.684  32.491  50.552  1.0   0.632     0.001 O
ATOM     33  O   FIL     1      26.684  31.491  36.552  1.0   0.632     0.001 O
ATOM     34  O   FIL     1      21.684  34.491  34.552  1.0   0.632     0.001 O
ATOM     35  O   FIL     1      21.684  28.491  50.552  1.0   0.627     0.001 O
ATOM     36  O   FIL     1      22.684  32.491  44.552  1.0   0.623     0.001 O
ATOM     37  O   FIL     1      18.684  37.491  43.552  1.0   0.619     0.001 O
ATOM     38  O   FIL     1      22.684  29.491  49.552  1.0   0.610     0.001 O
ATOM     39  O   FIL     1      27.684  33.491  33.552  1.0   0.603     0.001 O
ATOM     40  O   FIL     1      20.684  33.491  32.552  1.0   0.596     0.001 O
ATOM     41  O   FIL     1      25.684  32.491  36.552  1.0   0.596     0.001 O
ATOM     42  O   FIL     1      26.684  31.491  33.552  1.0   0.595     0.001 O
ATOM     43  O   FIL     1      23.684  32.491  44.552  1.0   0.592     0.001 O
ATOM     44  O   FIL     1      23.684  32.491  43.552  1.0   0.579     0.001 O
ATOM     45  O   FIL     1      26.684  33.491  32.552  1.0   0.578     0.001 O
ATOM     46  O   FIL     1      19.684  32.491  46.552  1.0   0.577     0.001 O
ATOM     47  O   FIL     1      21.684  29.491  48.552  1.0   0.575     0.001 O
ATOM     48  O   FIL     1      16.684  33.491  29.552  1.0   0.559     0.001 O
ATOM     49  O   FIL     1      20.684  32.491  46.552  1.0   0.559     0.001 O
ATOM     50  O   FIL     1      18.684  33.491  38.552  1.0   0.555     0.001 O
ATOM     51  O   FIL     1      22.684  31.491  49.552  1.0   0.543     0.001 O
ATOM     52  O   FIL     1      22.684  28.491  50.552  1.0   0.542     0.001 O
ATOM     53  O   FIL     1      25.684  32.491  37.552  1.0   0.538     0.001 O
ATOM     54  O   FIL     1      19.684  38.491  41.552  1.0   0.523     0.001 O
ATOM     55  O   FIL     1      22.684  32.491  48.552  1.0   0.523     0.001 O
ATOM     56  H   FIL     1      25.684  30.491  37.552  1.0   0.521     0.001 H
ATOM     57  O   FIL     1      20.684  33.491  48.552  1.0   0.518     0.001 O
ATOM     58  O   FIL     1      23.684  29.491  50.552  1.0   0.501     0.001 O
ATOM     59  H   FIL     1      18.684  31.491  52.552  1.0   0.492     0.001 H
ATOM     60  O   FIL     1      18.684  31.491  51.552  1.0   0.489     0.001 O
ATOM     61  O   FIL     1      16.684  31.491  29.552  1.0   0.486     0.001 O
ATOM     62  O   FIL     1      19.684  33.491  47.552  1.0   0.486     0.001 O
ATOM     63  O   FIL     1      22.684  32.491  43.552  1.0   0.483     0.001 O
ATOM     64  O   FIL     1      16.684  33.491  30.552  1.0   0.482     0.001 O
ATOM     65  O   FIL     1      20.684  34.491  33.552  1.0   0.480     0.001 O
ATOM     66  O   FIL     1      25.684  30.491  42.552  1.0   0.477     0.001 O
ATOM     67  O   FIL     1      21.684  33.491  32.552  1.0   0.477     0.001 O
ATOM     68  H   FIL     1      19.684  34.491  47.552  1.0   0.466     0.001 H
ATOM     69  O   FIL     1      24.684  32.491  44.552  1.0   0.459     0.001 O
ATOM     70  O   FIL     1      25.684  31.491  43.552  1.0   0.454     0.001 O
ATOM     71  O   FIL     1      18.684  32.491  38.552  1.0   0.454     0.001 O
ATOM     72  H   FIL     1      22.684  32.491  30.552  1.0   0.453     0.001 H
ATOM     73  H   FIL     1      21.684  32.491  31.552  1.0   0.451     0.001 H
ATOM     74  H   FIL     1      23.684  32.491  31.552  1.0   0.449     0.001 H
ATOM     75  O   FIL     1      19.684  32.491  51.552  1.0   0.448     0.001 O
ATOM     76  O   FIL     1      18.684  33.491  30.552  1.0   0.445     0.001 O
ATOM     77  H   FIL     1      24.684  32.491  31.552  1.0   0.441     0.001 H
ATOM     78  O   FIL     1      18.684  38.491  43.552  1.0   0.422     0.001 O
ATOM     79  O   FIL     1      21.684  34.491  33.552  1.0   0.420     0.001 O
ATOM     80  O   FIL     1      24.684  31.491  42.552  1.0   0.419     0.001 O
ATOM     81  O   FIL     1      18.684  38.491  42.552  1.0   0.402     0.001 O
ATOM     82  O   FIL     1      25.684  32.491  32.552  1.0   0.400     0.001 O
ATOM     83  O   FIL     1      18.684  34.491  37.552  1.0   0.395     0.001 O
ATOM     84  O   FIL     1      18.684  34.491  38.552  1.0   0.388     0.001 O
ATOM     85  O   FIL     1      21.684  33.491  33.552  1.0   0.387     0.001 O
ATOM     86  O   FIL     1      18.684  33.491  31.552  1.0   0.366     0.001 O
ATOM     87  O   FIL     1      18.684  35.491  37.552  1.0   0.357     0.001 O
ATOM     88  O   FIL     1      20.684  35.491  36.552  1.0   0.348     0.001 O
ATOM     89  O   FIL     1      21.684  35.491  34.552  1.0   0.346     0.001 O
ATOM     90  O   FIL     1      18.684  37.491  44.552  1.0   0.344     0.001 O
ATOM     91  H   FIL     1      19.684  35.491  46.552  1.0   0.335     0.001 H
ATOM     92  O   FIL     1      17.684  33.491  30.552  1.0   0.329     0.001 O
ATOM     93  H   FIL     1      19.684  34.491  46.552  1.0   0.314     0.001 H
ATOM     94  O   FIL     1      18.684  37.491  38.552  1.0   0.310     0.001 O
ATOM     95  O   FIL     1      19.684  33.491  31.552  1.0   0.306     0.001 O
ATOM     96  O   FIL     1      26.684  33.491  33.552  1.0   0.297     0.001 O
ATOM     97  O   FIL     1      19.684  35.491  37.552  1.0   0.293     0.001 O
ATOM     98  O   FIL     1      22.684  32.491  31.552  1.0   0.289     0.001 O
ATOM     99  O   FIL     1      19.684  35.491  36.552  1.0   0.282     0.001 O
ATOM    100  O   FIL     1      24.684  32.491  32.552  1.0   0.281     0.001 O
ATOM    101  O   FIL     1      26.684  32.491  36.552  1.0   0.278     0.001 O
ATOM    102  O   FIL     1      18.684  36.491  37.552  1.0   0.269     0.001 O
ATOM    103  O   FIL     1      20.684  32.491  45.552  1.0   0.265     0.001 O
ATOM    104  O   FIL     1      20.684  33.491  31.552  1.0   0.252     0.001 O
ATOM    105  O   FIL     1      21.684  32.491  44.552  1.0   0.249     0.001 O
ATOM    106  O   FIL     1      19.684  35.491  45.552  1.0   0.248     0.001 O
ATOM    107  O   FIL     1      19.684  36.491  44.552  1.0   0.231     0.001 O
ATOM    108  O   FIL     1      18.684  36.491  38.552  1.0   0.223     0.001 O
ATOM    109  O   FIL     1      19.684  37.491  44.552  1.0   0.220     0.001 O
ATOM    110  O   FIL     1      19.684  36.491  45.552  1.0   0.220     0.001 O
ATOM    111  O   FIL     1      18.684  38.491  38.552  1.0   0.217     0.001 O
ATOM    112  O   FIL     1      26.684  32.491  35.552  1.0   0.214     0.001 O
ATOM    113  O   FIL     1      21.684  32.491  45.552  1.0   0.197     0.001 O
ATOM    114  O   FIL     1      22.684  32.491  49.552  1.0   0.181     0.001 O
ATOM    115  O   FIL     1      20.684  32.491  51.552  1.0   0.181     0.001 O
ATOM    116  O   FIL     1      26.684  33.491  34.552  1.0   0.121     0.001 O
ATOM    117  O   FIL     1      21.684  32.491  51.552  1.0   0.092     0.001 O
ATOM    118  O   FIL     1      26.684  33.491  35.552  1.0   0.080     0.001 O
ATOM    119  O   FIL     1      21.684  32.491  50.552  1.0   0.054     0.001 O
ATOM    120  O   FIL     1      22.684  32.491  50.552  1.0   0.035     0.001 O
