# Supplementary material for: Ferroptosis regulation by traditional chinese medicine for ischemic stroke intervention based on network pharmacology and data mining
Source: PLoS One. 2025 Apr 16;20(4):e0321751. doi: 10.1371/journal.pone.0321751 (PMC12002469; doi:10.1371/journal.pone.0321751)
Supplement: S3 File — (ZIP) [file pone.0321751.s003.zip › 分子对接6/MAPK8/MAPK-2714/input/FILL_4qtd_h_120out08.pdb]

ATOM      1  O   FIL     1      28.684  26.491  23.552  1.0   1.163     0.001 O
ATOM      2  O   FIL     1      27.684  21.491  18.552  1.0   0.964     0.001 O
ATOM      3  O   FIL     1      27.684  30.491  26.552  1.0   0.893     0.001 O
ATOM      4  O   FIL     1      23.684  29.491  22.552  1.0   0.864     0.001 O
ATOM      5  O   FIL     1      27.684  23.491  18.552  1.0   0.860     0.001 O
ATOM      6  O   FIL     1      27.684  26.491  23.552  1.0   0.857     0.001 O
ATOM      7  O   FIL     1      28.684  25.491  22.552  1.0   0.852     0.001 O
ATOM      8  O   FIL     1      22.684  28.491  20.552  1.0   0.838     0.001 O
ATOM      9  O   FIL     1      28.684  30.491  13.552  1.0   0.812     0.001 O
ATOM     10  O   FIL     1      24.684  29.491  23.552  1.0   0.803     0.001 O
ATOM     11  O   FIL     1      22.684  27.491  21.552  1.0   0.801     0.001 O
ATOM     12  O   FIL     1      26.684  19.491  28.552  1.0   0.787     0.001 O
ATOM     13  O   FIL     1      22.684  28.491  19.552  1.0   0.782     0.001 O
ATOM     14  O   FIL     1      28.684  27.491  23.552  1.0   0.753     0.001 O
ATOM     15  O   FIL     1      27.684  29.491  16.552  1.0   0.747     0.001 O
ATOM     16  O   FIL     1      27.684  24.491  17.552  1.0   0.734     0.001 O
ATOM     17  O   FIL     1      24.684  30.491  23.552  1.0   0.733     0.001 O
ATOM     18  O   FIL     1      27.684  22.491  18.552  1.0   0.732     0.001 O
ATOM     19  O   FIL     1      28.684  26.491  22.552  1.0   0.728     0.001 O
ATOM     20  O   FIL     1      27.684  20.491  18.552  1.0   0.725     0.001 O
ATOM     21  O   FIL     1      28.684  26.491  24.552  1.0   0.724     0.001 O
ATOM     22  O   FIL     1      27.684  30.491  15.552  1.0   0.722     0.001 O
ATOM     23  O   FIL     1      27.684  29.491  26.552  1.0   0.709     0.001 O
ATOM     24  O   FIL     1      30.684  19.491  26.552  1.0   0.695     0.001 O
ATOM     25  O   FIL     1      29.684  26.491  22.552  1.0   0.690     0.001 O
ATOM     26  O   FIL     1      25.684  19.491  28.552  1.0   0.684     0.001 O
ATOM     27  O   FIL     1      26.684  20.491  28.552  1.0   0.683     0.001 O
ATOM     28  O   FIL     1      23.684  28.491  22.552  1.0   0.681     0.001 O
ATOM     29  O   FIL     1      26.684  29.491  26.552  1.0   0.662     0.001 O
ATOM     30  O   FIL     1      23.684  29.491  21.552  1.0   0.661     0.001 O
ATOM     31  O   FIL     1      26.684  29.491  16.552  1.0   0.659     0.001 O
ATOM     32  O   FIL     1      23.684  28.491  24.552  1.0   0.646     0.001 O
ATOM     33  O   FIL     1      27.684  26.491  24.552  1.0   0.637     0.001 O
ATOM     34  O   FIL     1      27.684  22.491  17.552  1.0   0.633     0.001 O
ATOM     35  O   FIL     1      29.684  19.491  26.552  1.0   0.624     0.001 O
ATOM     36  O   FIL     1      23.684  28.491  21.552  1.0   0.611     0.001 O
ATOM     37  O   FIL     1      26.684  30.491  15.552  1.0   0.599     0.001 O
ATOM     38  O   FIL     1      31.684  20.491  26.552  1.0   0.596     0.001 O
ATOM     39  O   FIL     1      27.684  30.491  13.552  1.0   0.584     0.001 O
ATOM     40  O   FIL     1      22.684  28.491  21.552  1.0   0.573     0.001 O
ATOM     41  O   FIL     1      31.684  20.491  27.552  1.0   0.560     0.001 O
ATOM     42  O   FIL     1      28.684  24.491  18.552  1.0   0.558     0.001 O
ATOM     43  O   FIL     1      25.684  20.491  28.552  1.0   0.548     0.001 O
ATOM     44  O   FIL     1      29.684  26.491  21.552  1.0   0.541     0.001 O
ATOM     45  O   FIL     1      23.684  28.491  20.552  1.0   0.541     0.001 O
ATOM     46  O   FIL     1      27.684  19.491  28.552  1.0   0.537     0.001 O
ATOM     47  H   FIL     1      29.684  20.491  25.552  1.0   0.526     0.001 H
ATOM     48  O   FIL     1      27.684  21.491  17.552  1.0   0.525     0.001 O
ATOM     49  O   FIL     1      27.684  30.491  14.552  1.0   0.520     0.001 O
ATOM     50  H   FIL     1      28.684  19.491  25.552  1.0   0.503     0.001 H
ATOM     51  O   FIL     1      28.684  27.491  22.552  1.0   0.497     0.001 O
ATOM     52  O   FIL     1      27.684  28.491  16.552  1.0   0.494     0.001 O
ATOM     53  H   FIL     1      32.684  21.491  27.552  1.0   0.492     0.001 H
ATOM     54  O   FIL     1      27.684  27.491  24.552  1.0   0.486     0.001 O
ATOM     55  O   FIL     1      28.684  23.491  18.552  1.0   0.483     0.001 O
ATOM     56  H   FIL     1      28.684  24.491  32.552  1.0   0.481     0.001 H
ATOM     57  O   FIL     1      27.684  20.491  28.552  1.0   0.480     0.001 O
ATOM     58  H   FIL     1      28.684  20.491  26.552  1.0   0.472     0.001 H
ATOM     59  O   FIL     1      23.684  28.491  23.552  1.0   0.467     0.001 O
ATOM     60  H   FIL     1      28.684  25.491  32.552  1.0   0.460     0.001 H
ATOM     61  H   FIL     1      28.684  27.491  33.552  1.0   0.459     0.001 H
ATOM     62  O   FIL     1      29.684  25.491  21.552  1.0   0.443     0.001 O
ATOM     63  O   FIL     1      28.684  20.491  27.552  1.0   0.441     0.001 O
ATOM     64  O   FIL     1      23.684  29.491  19.552  1.0   0.436     0.001 O
ATOM     65  O   FIL     1      28.684  24.491  17.552  1.0   0.435     0.001 O
ATOM     66  H   FIL     1      27.684  23.491  34.552  1.0   0.429     0.001 H
ATOM     67  O   FIL     1      27.684  25.491  17.552  1.0   0.415     0.001 O
ATOM     68  O   FIL     1      26.684  18.491  28.552  1.0   0.401     0.001 O
ATOM     69  O   FIL     1      27.684  28.491  23.552  1.0   0.401     0.001 O
ATOM     70  H   FIL     1      27.684  23.491  33.552  1.0   0.393     0.001 H
ATOM     71  H   FIL     1      27.684  25.491  31.552  1.0   0.391     0.001 H
ATOM     72  H   FIL     1      28.684  25.491  26.552  1.0   0.360     0.001 H
ATOM     73  O   FIL     1      28.684  28.491  23.552  1.0   0.342     0.001 O
ATOM     74  O   FIL     1      30.684  19.491  27.552  1.0   0.342     0.001 O
ATOM     75  O   FIL     1      23.684  29.491  20.552  1.0   0.342     0.001 O
ATOM     76  O   FIL     1      24.684  28.491  24.552  1.0   0.334     0.001 O
ATOM     77  O   FIL     1      26.684  23.491  27.552  1.0   0.327     0.001 O
ATOM     78  H   FIL     1      28.684  25.491  25.552  1.0   0.326     0.001 H
ATOM     79  O   FIL     1      26.684  25.491  31.552  1.0   0.323     0.001 O
ATOM     80  H   FIL     1      27.684  24.491  31.552  1.0   0.319     0.001 H
ATOM     81  O   FIL     1      26.684  22.491  27.552  1.0   0.318     0.001 O
ATOM     82  O   FIL     1      29.684  19.491  25.552  1.0   0.317     0.001 O
ATOM     83  O   FIL     1      24.684  28.491  23.552  1.0   0.313     0.001 O
ATOM     84  O   FIL     1      29.684  20.491  27.552  1.0   0.313     0.001 O
ATOM     85  O   FIL     1      30.684  20.491  27.552  1.0   0.312     0.001 O
ATOM     86  O   FIL     1      28.684  26.491  25.552  1.0   0.311     0.001 O
ATOM     87  O   FIL     1      27.684  20.491  27.552  1.0   0.311     0.001 O
ATOM     88  O   FIL     1      32.684  20.491  27.552  1.0   0.309     0.001 O
ATOM     89  O   FIL     1      27.684  24.491  32.552  1.0   0.301     0.001 O
ATOM     90  O   FIL     1      26.684  24.491  27.552  1.0   0.300     0.001 O
ATOM     91  O   FIL     1      26.684  28.491  17.552  1.0   0.299     0.001 O
ATOM     92  O   FIL     1      26.684  21.491  27.552  1.0   0.289     0.001 O
ATOM     93  O   FIL     1      27.684  24.491  33.552  1.0   0.280     0.001 O
ATOM     94  O   FIL     1      24.684  29.491  19.552  1.0   0.279     0.001 O
ATOM     95  O   FIL     1      26.684  25.491  30.552  1.0   0.278     0.001 O
ATOM     96  O   FIL     1      27.684  26.491  33.552  1.0   0.276     0.001 O
ATOM     97  O   FIL     1      27.684  21.491  27.552  1.0   0.273     0.001 O
ATOM     98  O   FIL     1      27.684  27.491  17.552  1.0   0.272     0.001 O
ATOM     99  O   FIL     1      27.684  25.491  33.552  1.0   0.270     0.001 O
ATOM    100  O   FIL     1      27.684  25.491  26.552  1.0   0.270     0.001 O
ATOM    101  O   FIL     1      27.684  28.491  17.552  1.0   0.261     0.001 O
ATOM    102  O   FIL     1      26.684  25.491  29.552  1.0   0.259     0.001 O
ATOM    103  O   FIL     1      25.684  28.491  17.552  1.0   0.244     0.001 O
ATOM    104  O   FIL     1      26.684  30.491  16.552  1.0   0.243     0.001 O
ATOM    105  O   FIL     1      26.684  25.491  28.552  1.0   0.242     0.001 O
ATOM    106  O   FIL     1      27.684  25.491  27.552  1.0   0.237     0.001 O
ATOM    107  O   FIL     1      29.684  24.491  18.552  1.0   0.234     0.001 O
ATOM    108  O   FIL     1      24.684  29.491  18.552  1.0   0.233     0.001 O
ATOM    109  O   FIL     1      25.684  29.491  17.552  1.0   0.231     0.001 O
ATOM    110  O   FIL     1      26.684  25.491  27.552  1.0   0.229     0.001 O
ATOM    111  O   FIL     1      26.684  29.491  25.552  1.0   0.228     0.001 O
ATOM    112  O   FIL     1      27.684  26.491  17.552  1.0   0.213     0.001 O
ATOM    113  O   FIL     1      28.684  26.491  33.552  1.0   0.212     0.001 O
ATOM    114  O   FIL     1      26.684  28.491  24.552  1.0   0.204     0.001 O
ATOM    115  O   FIL     1      29.684  24.491  19.552  1.0   0.193     0.001 O
ATOM    116  O   FIL     1      25.684  29.491  18.552  1.0   0.176     0.001 O
ATOM    117  O   FIL     1      25.684  28.491  24.552  1.0   0.167     0.001 O
ATOM    118  O   FIL     1      26.684  28.491  25.552  1.0   0.152     0.001 O
ATOM    119  O   FIL     1      29.684  25.491  19.552  1.0   0.086     0.001 O
ATOM    120  O   FIL     1      29.684  25.491  20.552  1.0   0.060     0.001 O
