# Supplementary material for: Ferroptosis regulation by traditional chinese medicine for ischemic stroke intervention based on network pharmacology and data mining
Source: PLoS One. 2025 Apr 16;20(4):e0321751. doi: 10.1371/journal.pone.0321751 (PMC12002469; doi:10.1371/journal.pone.0321751)
Supplement: S3 File — (ZIP) [file pone.0321751.s003.zip › 分子对接6/MAPK8/MAPK-2714/input/FILL_4qtd_h_120out09.pdb]

ATOM      1  O   FIL     1      14.684   2.491  37.552  1.0   0.994     0.001 O
ATOM      2  O   FIL     1       6.684  10.491  32.552  1.0   0.929     0.001 O
ATOM      3  O   FIL     1       6.684   9.491  32.552  1.0   0.845     0.001 O
ATOM      4  O   FIL     1       7.684  11.491  35.552  1.0   0.834     0.001 O
ATOM      5  O   FIL     1      13.684   3.491  38.552  1.0   0.817     0.001 O
ATOM      6  O   FIL     1      13.684   2.491  37.552  1.0   0.755     0.001 O
ATOM      7  O   FIL     1       7.684  10.491  31.552  1.0   0.752     0.001 O
ATOM      8  O   FIL     1       2.684   6.491  28.552  1.0   0.741     0.001 O
ATOM      9  O   FIL     1      17.684  -2.509  38.552  1.0   0.731     0.001 O
ATOM     10  O   FIL     1      14.684   3.491  38.552  1.0   0.724     0.001 O
ATOM     11  O   FIL     1      14.684   2.491  38.552  1.0   0.714     0.001 O
ATOM     12  O   FIL     1       9.684   2.491  28.552  1.0   0.713     0.001 O
ATOM     13  O   FIL     1       8.684   6.491  31.552  1.0   0.710     0.001 O
ATOM     14  O   FIL     1       2.684   6.491  27.552  1.0   0.696     0.001 O
ATOM     15  O   FIL     1       3.684   5.491  27.552  1.0   0.694     0.001 O
ATOM     16  O   FIL     1       2.684   5.491  28.552  1.0   0.689     0.001 O
ATOM     17  O   FIL     1       6.684  10.491  31.552  1.0   0.681     0.001 O
ATOM     18  O   FIL     1       2.684   5.491  27.552  1.0   0.663     0.001 O
ATOM     19  O   FIL     1       9.684   3.491  33.552  1.0   0.639     0.001 O
ATOM     20  O   FIL     1      12.684   3.491  38.552  1.0   0.636     0.001 O
ATOM     21  O   FIL     1       7.684   9.491  32.552  1.0   0.626     0.001 O
ATOM     22  O   FIL     1      15.684   1.491  36.552  1.0   0.623     0.001 O
ATOM     23  O   FIL     1       7.684  10.491  32.552  1.0   0.613     0.001 O
ATOM     24  O   FIL     1      10.684   3.491  26.552  1.0   0.611     0.001 O
ATOM     25  O   FIL     1      10.684   3.491  37.552  1.0   0.610     0.001 O
ATOM     26  O   FIL     1      16.684  -1.509  38.552  1.0   0.608     0.001 O
ATOM     27  O   FIL     1      10.684   3.491  27.552  1.0   0.604     0.001 O
ATOM     28  O   FIL     1      12.684   2.491  37.552  1.0   0.582     0.001 O
ATOM     29  O   FIL     1       9.684   2.491  32.552  1.0   0.579     0.001 O
ATOM     30  O   FIL     1       3.684   5.491  26.552  1.0   0.571     0.001 O
ATOM     31  O   FIL     1      16.684  -2.509  38.552  1.0   0.570     0.001 O
ATOM     32  O   FIL     1       8.684   3.491  32.552  1.0   0.570     0.001 O
ATOM     33  O   FIL     1       7.684  11.491  34.552  1.0   0.562     0.001 O
ATOM     34  O   FIL     1       7.684  10.491  35.552  1.0   0.557     0.001 O
ATOM     35  O   FIL     1       6.684  11.491  36.552  1.0   0.549     0.001 O
ATOM     36  O   FIL     1       6.684   8.491  32.552  1.0   0.546     0.001 O
ATOM     37  O   FIL     1      12.684   3.491  37.552  1.0   0.533     0.001 O
ATOM     38  O   FIL     1       8.684  13.491  32.552  1.0   0.526     0.001 O
ATOM     39  H   FIL     1       5.684   8.491  33.552  1.0   0.519     0.001 H
ATOM     40  O   FIL     1       6.684  10.491  36.552  1.0   0.518     0.001 O
ATOM     41  O   FIL     1       8.684   2.491  32.552  1.0   0.515     0.001 O
ATOM     42  O   FIL     1       7.684  11.491  32.552  1.0   0.499     0.001 O
ATOM     43  H   FIL     1       5.684  12.491  36.552  1.0   0.497     0.001 H
ATOM     44  H   FIL     1       5.684   7.491  33.552  1.0   0.483     0.001 H
ATOM     45  O   FIL     1      15.684   1.491  37.552  1.0   0.480     0.001 O
ATOM     46  H   FIL     1       2.684  13.491  36.552  1.0   0.479     0.001 H
ATOM     47  H   FIL     1       5.684   8.491  34.552  1.0   0.477     0.001 H
ATOM     48  O   FIL     1       7.684  12.491  32.552  1.0   0.477     0.001 O
ATOM     49  O   FIL     1       9.684   2.491  26.552  1.0   0.463     0.001 O
ATOM     50  H   FIL     1       7.684  12.491  34.552  1.0   0.461     0.001 H
ATOM     51  H   FIL     1       8.684   7.491  33.552  1.0   0.461     0.001 H
ATOM     52  O   FIL     1       6.684   9.491  33.552  1.0   0.460     0.001 O
ATOM     53  H   FIL     1       9.684  12.491  33.552  1.0   0.458     0.001 H
ATOM     54  O   FIL     1       7.684  11.491  31.552  1.0   0.454     0.001 O
ATOM     55  O   FIL     1       8.684   6.491  32.552  1.0   0.453     0.001 O
ATOM     56  O   FIL     1       7.684   8.491  32.552  1.0   0.448     0.001 O
ATOM     57  O   FIL     1       6.684  10.491  35.552  1.0   0.446     0.001 O
ATOM     58  H   FIL     1       8.684   7.491  30.552  1.0   0.439     0.001 H
ATOM     59  H   FIL     1       8.684   8.491  32.552  1.0   0.436     0.001 H
ATOM     60  O   FIL     1       9.684   3.491  26.552  1.0   0.435     0.001 O
ATOM     61  H   FIL     1       9.684   6.491  32.552  1.0   0.428     0.001 H
ATOM     62  H   FIL     1       6.684  12.491  36.552  1.0   0.425     0.001 H
ATOM     63  O   FIL     1      14.684   1.491  37.552  1.0   0.425     0.001 O
ATOM     64  O   FIL     1       7.684  12.491  33.552  1.0   0.422     0.001 O
ATOM     65  O   FIL     1       8.684  12.491  34.552  1.0   0.421     0.001 O
ATOM     66  O   FIL     1       9.684   2.491  27.552  1.0   0.416     0.001 O
ATOM     67  O   FIL     1       7.684  11.491  33.552  1.0   0.416     0.001 O
ATOM     68  H   FIL     1       9.684  12.491  34.552  1.0   0.415     0.001 H
ATOM     69  H   FIL     1       7.684   8.491  31.552  1.0   0.414     0.001 H
ATOM     70  O   FIL     1       8.684   7.491  32.552  1.0   0.412     0.001 O
ATOM     71  H   FIL     1       5.684  11.491  35.552  1.0   0.411     0.001 H
ATOM     72  O   FIL     1      11.684   3.491  37.552  1.0   0.404     0.001 O
ATOM     73  O   FIL     1       8.684   2.491  29.552  1.0   0.403     0.001 O
ATOM     74  O   FIL     1      11.684   2.491  37.552  1.0   0.393     0.001 O
ATOM     75  H   FIL     1       8.684   7.491  31.552  1.0   0.392     0.001 H
ATOM     76  H   FIL     1       6.684  11.491  34.552  1.0   0.390     0.001 H
ATOM     77  O   FIL     1       6.684  11.491  37.552  1.0   0.388     0.001 O
ATOM     78  H   FIL     1       8.684   6.491  33.552  1.0   0.386     0.001 H
ATOM     79  O   FIL     1       8.684   3.491  33.552  1.0   0.378     0.001 O
ATOM     80  H   FIL     1       8.684  12.491  35.552  1.0   0.371     0.001 H
ATOM     81  O   FIL     1       8.684   2.491  28.552  1.0   0.367     0.001 O
ATOM     82  O   FIL     1       7.684  13.491  32.552  1.0   0.363     0.001 O
ATOM     83  H   FIL     1       6.684   9.491  30.552  1.0   0.362     0.001 H
ATOM     84  O   FIL     1       7.684   7.491  32.552  1.0   0.360     0.001 O
ATOM     85  H   FIL     1       7.684   9.491  37.552  1.0   0.352     0.001 H
ATOM     86  O   FIL     1      10.684   2.491  32.552  1.0   0.349     0.001 O
ATOM     87  H   FIL     1       7.684   9.491  31.552  1.0   0.346     0.001 H
ATOM     88  H   FIL     1       5.684   6.491  33.552  1.0   0.339     0.001 H
ATOM     89  O   FIL     1       6.684   8.491  33.552  1.0   0.338     0.001 O
ATOM     90  O   FIL     1       6.684  10.491  30.552  1.0   0.337     0.001 O
ATOM     91  O   FIL     1       8.684   2.491  31.552  1.0   0.331     0.001 O
ATOM     92  O   FIL     1       2.684   5.491  29.552  1.0   0.325     0.001 O
ATOM     93  O   FIL     1       7.684   6.491  32.552  1.0   0.309     0.001 O
ATOM     94  O   FIL     1       6.684  10.491  37.552  1.0   0.299     0.001 O
ATOM     95  O   FIL     1       5.684  11.491  36.552  1.0   0.290     0.001 O
ATOM     96  O   FIL     1       4.684  11.491  36.552  1.0   0.279     0.001 O
ATOM     97  O   FIL     1      16.684  -0.509  37.552  1.0   0.270     0.001 O
ATOM     98  O   FIL     1       3.684  11.491  36.552  1.0   0.265     0.001 O
ATOM     99  O   FIL     1       5.684   6.491  32.552  1.0   0.264     0.001 O
ATOM    100  O   FIL     1      10.684   2.491  37.552  1.0   0.258     0.001 O
ATOM    101  O   FIL     1      15.684   0.491  37.552  1.0   0.257     0.001 O
ATOM    102  H   FIL     1       7.684  10.491  37.552  1.0   0.256     0.001 H
ATOM    103  O   FIL     1       2.684  12.491  36.552  1.0   0.254     0.001 O
ATOM    104  O   FIL     1       3.684   5.491  31.552  1.0   0.249     0.001 O
ATOM    105  O   FIL     1       4.684   5.491  31.552  1.0   0.248     0.001 O
ATOM    106  O   FIL     1       3.684   5.491  30.552  1.0   0.243     0.001 O
ATOM    107  O   FIL     1      10.684   2.491  33.552  1.0   0.231     0.001 O
ATOM    108  O   FIL     1       7.684   5.491  32.552  1.0   0.231     0.001 O
ATOM    109  O   FIL     1       2.684  11.491  36.552  1.0   0.230     0.001 O
ATOM    110  O   FIL     1      16.684  -1.509  37.552  1.0   0.224     0.001 O
ATOM    111  O   FIL     1       7.684   4.491  32.552  1.0   0.221     0.001 O
ATOM    112  O   FIL     1       7.684   3.491  32.552  1.0   0.217     0.001 O
ATOM    113  O   FIL     1      15.684  -0.509  37.552  1.0   0.206     0.001 O
ATOM    114  O   FIL     1       5.684   5.491  32.552  1.0   0.186     0.001 O
ATOM    115  O   FIL     1       5.684   5.491  31.552  1.0   0.183     0.001 O
ATOM    116  O   FIL     1      10.684   2.491  36.552  1.0   0.157     0.001 O
ATOM    117  O   FIL     1       8.684   2.491  30.552  1.0   0.139     0.001 O
ATOM    118  O   FIL     1      10.684   2.491  34.552  1.0   0.117     0.001 O
ATOM    119  O   FIL     1      10.684   2.491  35.552  1.0   0.098     0.001 O
ATOM    120  O   FIL     1       3.684   5.491  29.552  1.0   0.050     0.001 O
