# Supplementary material for: Ferroptosis regulation by traditional chinese medicine for ischemic stroke intervention based on network pharmacology and data mining
Source: PLoS One. 2025 Apr 16;20(4):e0321751. doi: 10.1371/journal.pone.0321751 (PMC12002469; doi:10.1371/journal.pone.0321751)
Supplement: S3 File — (ZIP) [file pone.0321751.s003.zip › 分子对接6/MAPK8/MAPK-2714/input/MOL002714.pdbqt]

REMARK  4 active torsions:
REMARK  status: ('A' for Active; 'I' for Inactive)
REMARK    1  A    between atoms: C_5  and  O_10 
REMARK    2  A    between atoms: C_7  and  C_13 
REMARK    3  A    between atoms: C_8  and  O_14 
REMARK    4  A    between atoms: C_9  and  O_15 
ROOT
ATOM      1  C   <1> d   1      -1.173  -0.333   0.472  0.00  0.00     0.096 A 
ATOM      2  C   <1> d   1      -1.140   0.482   1.702  0.00  0.00     0.084 A 
ATOM      3  O   <1> d   1      -0.095  -0.320  -0.415  0.00  0.00    -0.309 OA
ATOM      4  C   <1> d   1      -2.291  -1.125   0.189  0.00  0.00     0.077 A 
ATOM      5  C   <1> d   1      -2.225   0.475   2.603  0.00  0.00     0.118 A 
ATOM      6  C   <1> d   1       0.115   1.293   1.898  0.00  0.00     0.190 A 
ATOM      7  C   <1> d   1       1.019   0.411  -0.223  0.00  0.00     0.090 A 
ATOM      8  C   <1> d   1      -3.445  -1.149   1.123  0.00  0.00     0.104 A 
ATOM      9  C   <1> d   1      -3.412  -0.366   2.303  0.00  0.00     0.133 A 
ATOM     10  C   <1> d   1       1.154   1.188   0.864  0.00  0.00     0.094 A 
ATOM     11  O   <1> d   1       0.280   2.012   2.870  0.00  0.00    -0.287 OA
ENDROOT
BRANCH   7  12
ATOM     12  C   <1> d   1       2.080   0.288  -1.303  0.00  0.00    -0.002 A 
ATOM     13  C   <1> d   1       1.793  -0.613  -2.452  0.00  0.00     0.014 A 
ATOM     14  C   <1> d   1       2.719  -0.784  -3.494  0.00  0.00     0.001 A 
ATOM     15  C   <1> d   1       4.011  -0.063  -3.467  0.00  0.00     0.000 A 
ATOM     16  C   <1> d   1       4.304   0.790  -2.400  0.00  0.00     0.001 A 
ATOM     17  C   <1> d   1       3.331   0.975  -1.296  0.00  0.00     0.014 A 
ENDBRANCH   7  12
BRANCH   5  18
ATOM     18  O   <1> d   1      -2.182   1.250   3.762  0.00  0.00    -0.357 OA
ATOM     19  H   <1> d   1      -2.976   1.153   4.279  0.00  0.00     0.217 HD
ENDBRANCH   5  18
BRANCH   8  20
ATOM     20  O   <1> d   1      -4.572  -1.934   0.858  0.00  0.00    -0.358 OA
ATOM     21  H   <1> d   1      -4.514  -2.427   0.048  0.00  0.00     0.217 HD
ENDBRANCH   8  20
BRANCH   9  22
ATOM     22  O   <1> d   1      -4.488  -0.373   3.195  0.00  0.00    -0.356 OA
ATOM     23  H   <1> d   1      -5.189  -0.947   2.899  0.00  0.00     0.218 HD
ENDBRANCH   9  22
TORSDOF 4
