# Supplementary material for: Ferroptosis regulation by traditional chinese medicine for ischemic stroke intervention based on network pharmacology and data mining
Source: PLoS One. 2025 Apr 16;20(4):e0321751. doi: 10.1371/journal.pone.0321751 (PMC12002469; doi:10.1371/journal.pone.0321751)
Supplement: S3 File — (ZIP) [file pone.0321751.s003.zip › 分子对接6/MAPK8/MAPK-2714/results/all_poses_4qtd_h.pdb]

REMARK Generated by AMDock from AutoDock Vina result
REMARK Best docking result from each FILL generated by AutoLigand
MODEL        1
REMARK Best docking result from each FILL generated by AutoLigand
REMARK ENERGY   =   -6.1
HETATM   1  C   <1> d   1       4.562  27.529  18.822  0.00  0.00           C
HETATM   2  C   <1> d   1       4.393  27.124  20.231  0.00  0.00           C
HETATM   3  O   <1> d   1       5.522  28.479  18.468  0.00  0.00           O
HETATM   4  C   <1> d   1       3.756  26.959  17.830  0.00  0.00           C
HETATM   5  C   <1> d   1       3.426  26.165  20.597  0.00  0.00           C
HETATM   6  C   <1> d   1       5.317  27.806  21.207  0.00  0.00           C
HETATM   7  C   <1> d   1       6.339  29.078  19.354  0.00  0.00           C
HETATM   8  C   <1> d   1       2.731  25.947  18.191  0.00  0.00           C
HETATM   9  C   <1> d   1       2.570  25.560  19.545  0.00  0.00           C
HETATM  10  C   <1> d   1       6.270  28.783  20.663  0.00  0.00           C
HETATM  11  O   <1> d   1       5.289  27.569  22.404  0.00  0.00           O
HETATM  12  C   <1> d   1       7.316  30.084  18.771  0.00  0.00           C
HETATM  13  C   <1> d   1       7.472  30.116  17.292  0.00  0.00           C
HETATM  14  C   <1> d   1       8.354  31.015  16.670  0.00  0.00           C
HETATM  15  C   <1> d   1       9.153  31.957  17.486  0.00  0.00           C
HETATM  16  C   <1> d   1       9.024  31.947  18.877  0.00  0.00           C
HETATM  17  C   <1> d   1       8.095  31.000  19.540  0.00  0.00           C
HETATM  18  O   <1> d   1       3.276  25.791  21.932  0.00  0.00           O
HETATM  19  H   <1> d   1       4.112  25.574  22.332  0.00  0.00           H
HETATM  20  O   <1> d   1       1.916  25.365  17.215  0.00  0.00           O
HETATM  21  H   <1> d   1       1.257  25.954  16.866  0.00  0.00           H
HETATM  22  O   <1> d   1       1.611  24.610  19.906  0.00  0.00           O
HETATM  23  H   <1> d   1       1.168  24.246  19.144  0.00  0.00           H
ENDMDL
MODEL        2
REMARK Best docking result from each FILL generated by AutoLigand
REMARK ENERGY   =   -6.4
HETATM   1  C   <1> d   1      21.534  23.684  28.238  0.00  0.00           C
HETATM   2  C   <1> d   1      21.882  22.396  27.607  0.00  0.00           C
HETATM   3  O   <1> d   1      21.007  24.727  27.475  0.00  0.00           O
HETATM   4  C   <1> d   1      21.734  23.866  29.611  0.00  0.00           C
HETATM   5  C   <1> d   1      22.416  21.338  28.371  0.00  0.00           C
HETATM   6  C   <1> d   1      21.623  22.321  26.124  0.00  0.00           C
HETATM   7  C   <1> d   1      20.782  24.641  26.150  0.00  0.00           C
HETATM   8  C   <1> d   1      22.294  22.765  30.436  0.00  0.00           C
HETATM   9  C   <1> d   1      22.628  21.530  29.829  0.00  0.00           C
HETATM  10  C   <1> d   1      21.062  23.514  25.476  0.00  0.00           C
HETATM  11  O   <1> d   1      21.863  21.317  25.472  0.00  0.00           O
HETATM  12  C   <1> d   1      20.202  25.885  25.500  0.00  0.00           C
HETATM  13  C   <1> d   1      19.093  26.580  26.208  0.00  0.00           C
HETATM  14  C   <1> d   1      18.500  27.737  25.678  0.00  0.00           C
HETATM  15  C   <1> d   1      18.972  28.292  24.390  0.00  0.00           C
HETATM  16  C   <1> d   1      20.013  27.659  23.705  0.00  0.00           C
HETATM  17  C   <1> d   1      20.644  26.436  24.260  0.00  0.00           C
HETATM  18  O   <1> d   1      22.741  20.125  27.763  0.00  0.00           O
HETATM  19  H   <1> d   1      22.088  19.870  27.118  0.00  0.00           H
HETATM  20  O   <1> d   1      22.502  22.927  31.810  0.00  0.00           O
HETATM  21  H   <1> d   1      23.174  23.563  32.024  0.00  0.00           H
HETATM  22  O   <1> d   1      23.158  20.482  30.586  0.00  0.00           O
HETATM  23  H   <1> d   1      22.759  19.646  30.361  0.00  0.00           H
ENDMDL
MODEL        3
REMARK Best docking result from each FILL generated by AutoLigand
REMARK ENERGY   =   -7.1
HETATM   1  C   <1> d   1      21.450  17.183  30.185  0.00  0.00           C
HETATM   2  C   <1> d   1      20.435  18.245  30.048  0.00  0.00           C
HETATM   3  O   <1> d   1      22.742  17.371  29.691  0.00  0.00           O
HETATM   4  C   <1> d   1      21.119  15.978  30.814  0.00  0.00           C
HETATM   5  C   <1> d   1      19.127  18.064  30.544  0.00  0.00           C
HETATM   6  C   <1> d   1      20.908  19.496  29.353  0.00  0.00           C
HETATM   7  C   <1> d   1      23.148  18.496  29.074  0.00  0.00           C
HETATM   8  C   <1> d   1      19.749  15.764  31.344  0.00  0.00           C
HETATM   9  C   <1> d   1      18.775  16.784  31.211  0.00  0.00           C
HETATM  10  C   <1> d   1      22.304  19.526  28.896  0.00  0.00           C
HETATM  11  O   <1> d   1      20.177  20.456  29.171  0.00  0.00           O
HETATM  12  C   <1> d   1      24.594  18.506  28.609  0.00  0.00           C
HETATM  13  C   <1> d   1      25.223  19.828  28.344  0.00  0.00           C
HETATM  14  C   <1> d   1      26.556  19.928  27.912  0.00  0.00           C
HETATM  15  C   <1> d   1      27.367  18.706  27.711  0.00  0.00           C
HETATM  16  C   <1> d   1      26.799  17.453  27.955  0.00  0.00           C
HETATM  17  C   <1> d   1      25.392  17.340  28.411  0.00  0.00           C
HETATM  18  O   <1> d   1      18.176  19.075  30.407  0.00  0.00           O
HETATM  19  H   <1> d   1      18.511  19.806  29.897  0.00  0.00           H
HETATM  20  O   <1> d   1      19.398  14.566  31.976  0.00  0.00           O
HETATM  21  H   <1> d   1      18.726  14.074  31.518  0.00  0.00           H
HETATM  22  O   <1> d   1      17.479  16.603  31.702  0.00  0.00           O
HETATM  23  H   <1> d   1      17.464  16.559  32.654  0.00  0.00           H
ENDMDL
MODEL        4
REMARK Best docking result from each FILL generated by AutoLigand
REMARK ENERGY   =   -6.2
HETATM   1  C   <1> d   1       0.702  26.955  27.709  0.00  0.00           C
HETATM   2  C   <1> d   1       1.848  27.031  28.636  0.00  0.00           C
HETATM   3  O   <1> d   1      -0.091  25.807  27.656  0.00  0.00           O
HETATM   4  C   <1> d   1       0.405  28.039  26.876  0.00  0.00           C
HETATM   5  C   <1> d   1       2.654  28.186  28.696  0.00  0.00           C
HETATM   6  C   <1> d   1       2.069  25.803  29.482  0.00  0.00           C
HETATM   7  C   <1> d   1       0.121  24.719  28.420  0.00  0.00           C
HETATM   8  C   <1> d   1       1.240  29.266  26.922  0.00  0.00           C
HETATM   9  C   <1> d   1       2.339  29.337  27.812  0.00  0.00           C
HETATM  10  C   <1> d   1       1.136  24.682  29.298  0.00  0.00           C
HETATM  11  O   <1> d   1       2.978  25.725  30.292  0.00  0.00           O
HETATM  12  C   <1> d   1      -0.853  23.572  28.215  0.00  0.00           C
HETATM  13  C   <1> d   1      -1.079  22.646  29.358  0.00  0.00           C
HETATM  14  C   <1> d   1      -1.963  21.560  29.254  0.00  0.00           C
HETATM  15  C   <1> d   1      -2.695  21.315  27.991  0.00  0.00           C
HETATM  16  C   <1> d   1      -2.502  22.171  26.903  0.00  0.00           C
HETATM  17  C   <1> d   1      -1.569  23.319  27.006  0.00  0.00           C
HETATM  18  O   <1> d   1       3.735  28.245  29.576  0.00  0.00           O
HETATM  19  H   <1> d   1       4.252  27.446  29.551  0.00  0.00           H
HETATM  20  O   <1> d   1       0.959  30.361  26.097  0.00  0.00           O
HETATM  21  H   <1> d   1       1.473  31.134  26.299  0.00  0.00           H
HETATM  22  O   <1> d   1       3.138  30.483  27.870  0.00  0.00           O
HETATM  23  H   <1> d   1       3.465  30.642  28.751  0.00  0.00           H
ENDMDL
MODEL        5
REMARK Best docking result from each FILL generated by AutoLigand
REMARK ENERGY   =   -5.2
HETATM   1  C   <1> d   1      20.547  36.957  36.187  0.00  0.00           C
HETATM   2  C   <1> d   1      19.476  37.319  35.237  0.00  0.00           C
HETATM   3  O   <1> d   1      21.703  36.316  35.740  0.00  0.00           O
HETATM   4  C   <1> d   1      20.404  37.257  37.546  0.00  0.00           C
HETATM   5  C   <1> d   1      18.304  37.966  35.681  0.00  0.00           C
HETATM   6  C   <1> d   1      19.743  36.945  33.802  0.00  0.00           C
HETATM   7  C   <1> d   1      21.924  35.990  34.453  0.00  0.00           C
HETATM   8  C   <1> d   1      19.179  37.939  38.036  0.00  0.00           C
HETATM   9  C   <1> d   1      18.153  38.285  37.123  0.00  0.00           C
HETATM  10  C   <1> d   1      21.016  36.274  33.505  0.00  0.00           C
HETATM  11  O   <1> d   1      18.946  37.183  32.909  0.00  0.00           O
HETATM  12  C   <1> d   1      23.246  35.298  34.168  0.00  0.00           C
HETATM  13  C   <1> d   1      24.355  35.502  35.139  0.00  0.00           C
HETATM  14  C   <1> d   1      25.609  34.898  34.952  0.00  0.00           C
HETATM  15  C   <1> d   1      25.852  34.038  33.772  0.00  0.00           C
HETATM  16  C   <1> d   1      24.827  33.829  32.846  0.00  0.00           C
HETATM  17  C   <1> d   1      23.500  34.464  33.037  0.00  0.00           C
HETATM  18  O   <1> d   1      17.300  38.302  34.773  0.00  0.00           O
HETATM  19  H   <1> d   1      16.608  38.808  35.187  0.00  0.00           H
HETATM  20  O   <1> d   1      19.018  38.247  39.391  0.00  0.00           O
HETATM  21  H   <1> d   1      18.674  39.119  39.548  0.00  0.00           H
HETATM  22  O   <1> d   1      16.992  38.925  37.564  0.00  0.00           O
HETATM  23  H   <1> d   1      17.100  39.293  38.437  0.00  0.00           H
ENDMDL
MODEL        6
REMARK Best docking result from each FILL generated by AutoLigand
REMARK ENERGY   =   -4.4
HETATM   1  C   <1> d   1      25.753  32.890  41.435  0.00  0.00           C
HETATM   2  C   <1> d   1      26.393  31.954  42.380  0.00  0.00           C
HETATM   3  O   <1> d   1      26.039  32.825  40.071  0.00  0.00           O
HETATM   4  C   <1> d   1      24.852  33.851  41.907  0.00  0.00           C
HETATM   5  C   <1> d   1      26.109  32.014  43.760  0.00  0.00           C
HETATM   6  C   <1> d   1      27.344  30.966  41.756  0.00  0.00           C
HETATM   7  C   <1> d   1      26.892  31.934  39.530  0.00  0.00           C
HETATM   8  C   <1> d   1      24.537  33.932  43.356  0.00  0.00           C
HETATM   9  C   <1> d   1      25.153  33.034  44.261  0.00  0.00           C
HETATM  10  C   <1> d   1      27.529  31.036  40.299  0.00  0.00           C
HETATM  11  O   <1> d   1      27.943  30.133  42.416  0.00  0.00           O
HETATM  12  C   <1> d   1      27.069  32.024  38.024  0.00  0.00           C
HETATM  13  C   <1> d   1      26.215  32.994  37.287  0.00  0.00           C
HETATM  14  C   <1> d   1      26.314  33.141  35.893  0.00  0.00           C
HETATM  15  C   <1> d   1      27.281  32.324  35.126  0.00  0.00           C
HETATM  16  C   <1> d   1      28.094  31.407  35.795  0.00  0.00           C
HETATM  17  C   <1> d   1      27.995  31.246  37.266  0.00  0.00           C
HETATM  18  O   <1> d   1      26.721  31.124  44.643  0.00  0.00           O
HETATM  19  H   <1> d   1      26.180  30.962  45.410  0.00  0.00           H
HETATM  20  O   <1> d   1      23.639  34.886  43.847  0.00  0.00           O
HETATM  21  H   <1> d   1      23.134  35.321  43.170  0.00  0.00           H
HETATM  22  O   <1> d   1      24.871  33.094  45.629  0.00  0.00           O
HETATM  23  H   <1> d   1      25.667  33.086  46.154  0.00  0.00           H
ENDMDL
MODEL        7
REMARK Best docking result from each FILL generated by AutoLigand
REMARK ENERGY   =   -5.2
HETATM   1  C   <1> d   1      23.397  28.286  52.483  0.00  0.00           C
HETATM   2  C   <1> d   1      23.419  29.249  53.601  0.00  0.00           C
HETATM   3  O   <1> d   1      23.569  26.921  52.721  0.00  0.00           O
HETATM   4  C   <1> d   1      23.202  28.739  51.174  0.00  0.00           C
HETATM   5  C   <1> d   1      23.246  30.629  53.369  0.00  0.00           C
HETATM   6  C   <1> d   1      23.636  28.643  54.963  0.00  0.00           C
HETATM   7  C   <1> d   1      23.762  26.397  53.947  0.00  0.00           C
HETATM   8  C   <1> d   1      23.017  30.188  50.905  0.00  0.00           C
HETATM   9  C   <1> d   1      23.039  31.111  51.979  0.00  0.00           C
HETATM  10  C   <1> d   1      23.799  27.184  55.034  0.00  0.00           C
HETATM  11  O   <1> d   1      23.677  29.320  55.978  0.00  0.00           O
HETATM  12  C   <1> d   1      23.927  24.888  53.997  0.00  0.00           C
HETATM  13  C   <1> d   1      23.175  24.147  55.046  0.00  0.00           C
HETATM  14  C   <1> d   1      23.270  22.750  55.163  0.00  0.00           C
HETATM  15  C   <1> d   1      24.130  21.983  54.235  0.00  0.00           C
HETATM  16  C   <1> d   1      24.846  22.655  53.241  0.00  0.00           C
HETATM  17  C   <1> d   1      24.750  24.130  53.112  0.00  0.00           C
HETATM  18  O   <1> d   1      23.270  31.530  54.433  0.00  0.00           O
HETATM  19  H   <1> d   1      23.925  31.291  55.082  0.00  0.00           H
HETATM  20  O   <1> d   1      22.822  30.661  49.604  0.00  0.00           O
HETATM  21  H   <1> d   1      22.027  31.170  49.496  0.00  0.00           H
HETATM  22  O   <1> d   1      22.869  32.479  51.748  0.00  0.00           O
HETATM  23  H   <1> d   1      23.378  33.007  52.356  0.00  0.00           H
ENDMDL
MODEL        8
REMARK Best docking result from each FILL generated by AutoLigand
REMARK ENERGY   =   -7.1
HETATM   1  C   <1> d   1      22.374  20.854  29.117  0.00  0.00           C
HETATM   2  C   <1> d   1      21.243  20.716  28.180  0.00  0.00           C
HETATM   3  O   <1> d   1      23.317  21.869  28.944  0.00  0.00           O
HETATM   4  C   <1> d   1      22.508  19.963  30.187  0.00  0.00           C
HETATM   5  C   <1> d   1      20.286  19.693  28.348  0.00  0.00           C
HETATM   6  C   <1> d   1      21.205  21.732  27.068  0.00  0.00           C
HETATM   7  C   <1> d   1      23.267  22.769  27.944  0.00  0.00           C
HETATM   8  C   <1> d   1      21.513  18.878  30.384  0.00  0.00           C
HETATM   9  C   <1> d   1      20.427  18.747  29.484  0.00  0.00           C
HETATM  10  C   <1> d   1      22.279  22.735  27.035  0.00  0.00           C
HETATM  11  O   <1> d   1      20.327  21.739  26.221  0.00  0.00           O
HETATM  12  C   <1> d   1      24.386  23.797  27.929  0.00  0.00           C
HETATM  13  C   <1> d   1      25.757  23.318  27.605  0.00  0.00           C
HETATM  14  C   <1> d   1      26.848  24.202  27.568  0.00  0.00           C
HETATM  15  C   <1> d   1      26.651  25.640  27.854  0.00  0.00           C
HETATM  16  C   <1> d   1      25.373  26.115  28.159  0.00  0.00           C
HETATM  17  C   <1> d   1      24.216  25.188  28.200  0.00  0.00           C
HETATM  18  O   <1> d   1      19.221  19.572  27.455  0.00  0.00           O
HETATM  19  H   <1> d   1      19.525  19.461  26.559  0.00  0.00           H
HETATM  20  O   <1> d   1      21.629  17.977  31.448  0.00  0.00           O
HETATM  21  H   <1> d   1      22.292  18.218  32.084  0.00  0.00           H
HETATM  22  O   <1> d   1      19.481  17.732  29.650  0.00  0.00           O
HETATM  23  H   <1> d   1      18.597  18.082  29.728  0.00  0.00           H
ENDMDL
MODEL        9
REMARK Best docking result from each FILL generated by AutoLigand
REMARK ENERGY   =   -5.8
HETATM   1  C   <1> d   1       6.565   9.377  35.692  0.00  0.00           C
HETATM   2  C   <1> d   1       6.778   7.920  35.797  0.00  0.00           C
HETATM   3  O   <1> d   1       6.183  10.119  36.812  0.00  0.00           O
HETATM   4  C   <1> d   1       6.744  10.022  34.464  0.00  0.00           C
HETATM   5  C   <1> d   1       7.163   7.164  34.671  0.00  0.00           C
HETATM   6  C   <1> d   1       6.555   7.339  37.169  0.00  0.00           C
HETATM   7  C   <1> d   1       5.988   9.581  38.031  0.00  0.00           C
HETATM   8  C   <1> d   1       7.150   9.247  33.265  0.00  0.00           C
HETATM   9  C   <1> d   1       7.354   7.849  33.367  0.00  0.00           C
HETATM  10  C   <1> d   1       6.156   8.265  38.238  0.00  0.00           C
HETATM  11  O   <1> d   1       6.696   6.149  37.403  0.00  0.00           O
HETATM  12  C   <1> d   1       5.576  10.556  39.120  0.00  0.00           C
HETATM  13  C   <1> d   1       6.161  11.924  39.079  0.00  0.00           C
HETATM  14  C   <1> d   1       5.834  12.887  40.047  0.00  0.00           C
HETATM  15  C   <1> d   1       4.891  12.554  41.138  0.00  0.00           C
HETATM  16  C   <1> d   1       4.327  11.278  41.199  0.00  0.00           C
HETATM  17  C   <1> d   1       4.668  10.256  40.180  0.00  0.00           C
HETATM  18  O   <1> d   1       7.362   5.787  34.783  0.00  0.00           O
HETATM  19  H   <1> d   1       6.816   5.303  34.171  0.00  0.00           H
HETATM  20  O   <1> d   1       7.334   9.873  32.028  0.00  0.00           O
HETATM  21  H   <1> d   1       7.618  10.777  32.095  0.00  0.00           H
HETATM  22  O   <1> d   1       7.735   7.099  32.251  0.00  0.00           O
HETATM  23  H   <1> d   1       8.248   6.334  32.496  0.00  0.00           H
ENDMDL
