# Supplementary material for: Ferroptosis regulation by traditional chinese medicine for ischemic stroke intervention based on network pharmacology and data mining
Source: PLoS One. 2025 Apr 16;20(4):e0321751. doi: 10.1371/journal.pone.0321751 (PMC12002469; doi:10.1371/journal.pone.0321751)
Supplement: S3 File — (ZIP) [file pone.0321751.s003.zip › 分子对接6/MAPK8/MAPK-2714/results/MOL002714_4qtd_out01.pdb]

REMARK Generated by AMDock from AutoDock Vina result
MODEL        1
REMARK ENERGY   =   -6.1
HETATM   1  C   <1> d   1       4.562  27.529  18.822  0.00  0.00           C
HETATM   2  C   <1> d   1       4.393  27.124  20.231  0.00  0.00           C
HETATM   3  O   <1> d   1       5.522  28.479  18.468  0.00  0.00           O
HETATM   4  C   <1> d   1       3.756  26.959  17.830  0.00  0.00           C
HETATM   5  C   <1> d   1       3.426  26.165  20.597  0.00  0.00           C
HETATM   6  C   <1> d   1       5.317  27.806  21.207  0.00  0.00           C
HETATM   7  C   <1> d   1       6.339  29.078  19.354  0.00  0.00           C
HETATM   8  C   <1> d   1       2.731  25.947  18.191  0.00  0.00           C
HETATM   9  C   <1> d   1       2.570  25.560  19.545  0.00  0.00           C
HETATM  10  C   <1> d   1       6.270  28.783  20.663  0.00  0.00           C
HETATM  11  O   <1> d   1       5.289  27.569  22.404  0.00  0.00           O
HETATM  12  C   <1> d   1       7.316  30.084  18.771  0.00  0.00           C
HETATM  13  C   <1> d   1       7.472  30.116  17.292  0.00  0.00           C
HETATM  14  C   <1> d   1       8.354  31.015  16.670  0.00  0.00           C
HETATM  15  C   <1> d   1       9.153  31.957  17.486  0.00  0.00           C
HETATM  16  C   <1> d   1       9.024  31.947  18.877  0.00  0.00           C
HETATM  17  C   <1> d   1       8.095  31.000  19.540  0.00  0.00           C
HETATM  18  O   <1> d   1       3.276  25.791  21.932  0.00  0.00           O
HETATM  19  H   <1> d   1       4.112  25.574  22.332  0.00  0.00           H
HETATM  20  O   <1> d   1       1.916  25.365  17.215  0.00  0.00           O
HETATM  21  H   <1> d   1       1.257  25.954  16.866  0.00  0.00           H
HETATM  22  O   <1> d   1       1.611  24.610  19.906  0.00  0.00           O
HETATM  23  H   <1> d   1       1.168  24.246  19.144  0.00  0.00           H
ENDMDL
