# Supplementary material for: Ferroptosis regulation by traditional chinese medicine for ischemic stroke intervention based on network pharmacology and data mining
Source: PLoS One. 2025 Apr 16;20(4):e0321751. doi: 10.1371/journal.pone.0321751 (PMC12002469; doi:10.1371/journal.pone.0321751)
Supplement: S3 File — (ZIP) [file pone.0321751.s003.zip › 分子对接6/MAPK8/MAPK-2714/results/MOL002714_4qtd_out01.pdbqt]

MODEL 1
REMARK VINA RESULT:      -6.1      0.000      0.000
REMARK  4 active torsions:
REMARK  status: ('A' for Active; 'I' for Inactive)
REMARK    1  A    between atoms: C_5  and  O_10 
REMARK    2  A    between atoms: C_7  and  C_13 
REMARK    3  A    between atoms: C_8  and  O_14 
REMARK    4  A    between atoms: C_9  and  O_15 
ROOT
ATOM      1  C   <1> d   1       4.562  27.529  18.822  0.00  0.00     0.096 A 
ATOM      2  C   <1> d   1       4.393  27.124  20.231  0.00  0.00     0.084 A 
ATOM      3  O   <1> d   1       5.522  28.479  18.468  0.00  0.00    -0.309 OA
ATOM      4  C   <1> d   1       3.756  26.959  17.830  0.00  0.00     0.077 A 
ATOM      5  C   <1> d   1       3.426  26.165  20.597  0.00  0.00     0.118 A 
ATOM      6  C   <1> d   1       5.317  27.806  21.207  0.00  0.00     0.190 A 
ATOM      7  C   <1> d   1       6.339  29.078  19.354  0.00  0.00     0.090 A 
ATOM      8  C   <1> d   1       2.731  25.947  18.191  0.00  0.00     0.104 A 
ATOM      9  C   <1> d   1       2.570  25.560  19.545  0.00  0.00     0.133 A 
ATOM     10  C   <1> d   1       6.270  28.783  20.663  0.00  0.00     0.094 A 
ATOM     11  O   <1> d   1       5.289  27.569  22.404  0.00  0.00    -0.287 OA
ENDROOT
BRANCH   7  12
ATOM     12  C   <1> d   1       7.316  30.084  18.771  0.00  0.00    -0.002 A 
ATOM     13  C   <1> d   1       7.472  30.116  17.292  0.00  0.00     0.014 A 
ATOM     14  C   <1> d   1       8.354  31.015  16.670  0.00  0.00     0.001 A 
ATOM     15  C   <1> d   1       9.153  31.957  17.486  0.00  0.00     0.000 A 
ATOM     16  C   <1> d   1       9.024  31.947  18.877  0.00  0.00     0.001 A 
ATOM     17  C   <1> d   1       8.095  31.000  19.540  0.00  0.00     0.014 A 
ENDBRANCH   7  12
BRANCH   5  18
ATOM     18  O   <1> d   1       3.276  25.791  21.932  0.00  0.00    -0.357 OA
ATOM     19  H   <1> d   1       4.112  25.574  22.332  0.00  0.00     0.217 HD
ENDBRANCH   5  18
BRANCH   8  20
ATOM     20  O   <1> d   1       1.916  25.365  17.215  0.00  0.00    -0.358 OA
ATOM     21  H   <1> d   1       1.257  25.954  16.866  0.00  0.00     0.217 HD
ENDBRANCH   8  20
BRANCH   9  22
ATOM     22  O   <1> d   1       1.611  24.610  19.906  0.00  0.00    -0.356 OA
ATOM     23  H   <1> d   1       1.168  24.246  19.144  0.00  0.00     0.218 HD
ENDBRANCH   9  22
TORSDOF 4
ENDMDL
