# Supplementary material for: Ferroptosis regulation by traditional chinese medicine for ischemic stroke intervention based on network pharmacology and data mining
Source: PLoS One. 2025 Apr 16;20(4):e0321751. doi: 10.1371/journal.pone.0321751 (PMC12002469; doi:10.1371/journal.pone.0321751)
Supplement: S3 File — (ZIP) [file pone.0321751.s003.zip › 分子对接6/MAPK8/MAPK-2714/results/MOL002714_4qtd_out02.pdb]

REMARK Generated by AMDock from AutoDock Vina result
MODEL        2
REMARK ENERGY   =   -6.4
HETATM   1  C   <1> d   1      21.534  23.684  28.238  0.00  0.00           C
HETATM   2  C   <1> d   1      21.882  22.396  27.607  0.00  0.00           C
HETATM   3  O   <1> d   1      21.007  24.727  27.475  0.00  0.00           O
HETATM   4  C   <1> d   1      21.734  23.866  29.611  0.00  0.00           C
HETATM   5  C   <1> d   1      22.416  21.338  28.371  0.00  0.00           C
HETATM   6  C   <1> d   1      21.623  22.321  26.124  0.00  0.00           C
HETATM   7  C   <1> d   1      20.782  24.641  26.150  0.00  0.00           C
HETATM   8  C   <1> d   1      22.294  22.765  30.436  0.00  0.00           C
HETATM   9  C   <1> d   1      22.628  21.530  29.829  0.00  0.00           C
HETATM  10  C   <1> d   1      21.062  23.514  25.476  0.00  0.00           C
HETATM  11  O   <1> d   1      21.863  21.317  25.472  0.00  0.00           O
HETATM  12  C   <1> d   1      20.202  25.885  25.500  0.00  0.00           C
HETATM  13  C   <1> d   1      19.093  26.580  26.208  0.00  0.00           C
HETATM  14  C   <1> d   1      18.500  27.737  25.678  0.00  0.00           C
HETATM  15  C   <1> d   1      18.972  28.292  24.390  0.00  0.00           C
HETATM  16  C   <1> d   1      20.013  27.659  23.705  0.00  0.00           C
HETATM  17  C   <1> d   1      20.644  26.436  24.260  0.00  0.00           C
HETATM  18  O   <1> d   1      22.741  20.125  27.763  0.00  0.00           O
HETATM  19  H   <1> d   1      22.088  19.870  27.118  0.00  0.00           H
HETATM  20  O   <1> d   1      22.502  22.927  31.810  0.00  0.00           O
HETATM  21  H   <1> d   1      23.174  23.563  32.024  0.00  0.00           H
HETATM  22  O   <1> d   1      23.158  20.482  30.586  0.00  0.00           O
HETATM  23  H   <1> d   1      22.759  19.646  30.361  0.00  0.00           H
ENDMDL
