# Supplementary material for: Ferroptosis regulation by traditional chinese medicine for ischemic stroke intervention based on network pharmacology and data mining
Source: PLoS One. 2025 Apr 16;20(4):e0321751. doi: 10.1371/journal.pone.0321751 (PMC12002469; doi:10.1371/journal.pone.0321751)
Supplement: S3 File — (ZIP) [file pone.0321751.s003.zip › 分子对接6/MAPK8/MAPK-2714/results/MOL002714_4qtd_out02.pdbqt]

MODEL 1
REMARK VINA RESULT:      -6.4      0.000      0.000
REMARK  4 active torsions:
REMARK  status: ('A' for Active; 'I' for Inactive)
REMARK    1  A    between atoms: C_5  and  O_10 
REMARK    2  A    between atoms: C_7  and  C_13 
REMARK    3  A    between atoms: C_8  and  O_14 
REMARK    4  A    between atoms: C_9  and  O_15 
ROOT
ATOM      1  C   <1> d   1      21.534  23.684  28.238  0.00  0.00     0.096 A 
ATOM      2  C   <1> d   1      21.882  22.396  27.607  0.00  0.00     0.084 A 
ATOM      3  O   <1> d   1      21.007  24.727  27.475  0.00  0.00    -0.309 OA
ATOM      4  C   <1> d   1      21.734  23.866  29.611  0.00  0.00     0.077 A 
ATOM      5  C   <1> d   1      22.416  21.338  28.371  0.00  0.00     0.118 A 
ATOM      6  C   <1> d   1      21.623  22.321  26.124  0.00  0.00     0.190 A 
ATOM      7  C   <1> d   1      20.782  24.641  26.150  0.00  0.00     0.090 A 
ATOM      8  C   <1> d   1      22.294  22.765  30.436  0.00  0.00     0.104 A 
ATOM      9  C   <1> d   1      22.628  21.530  29.829  0.00  0.00     0.133 A 
ATOM     10  C   <1> d   1      21.062  23.514  25.476  0.00  0.00     0.094 A 
ATOM     11  O   <1> d   1      21.863  21.317  25.472  0.00  0.00    -0.287 OA
ENDROOT
BRANCH   7  12
ATOM     12  C   <1> d   1      20.202  25.885  25.500  0.00  0.00    -0.002 A 
ATOM     13  C   <1> d   1      19.093  26.580  26.208  0.00  0.00     0.014 A 
ATOM     14  C   <1> d   1      18.500  27.737  25.678  0.00  0.00     0.001 A 
ATOM     15  C   <1> d   1      18.972  28.292  24.390  0.00  0.00     0.000 A 
ATOM     16  C   <1> d   1      20.013  27.659  23.705  0.00  0.00     0.001 A 
ATOM     17  C   <1> d   1      20.644  26.436  24.260  0.00  0.00     0.014 A 
ENDBRANCH   7  12
BRANCH   5  18
ATOM     18  O   <1> d   1      22.741  20.125  27.763  0.00  0.00    -0.357 OA
ATOM     19  H   <1> d   1      22.088  19.870  27.118  0.00  0.00     0.217 HD
ENDBRANCH   5  18
BRANCH   8  20
ATOM     20  O   <1> d   1      22.502  22.927  31.810  0.00  0.00    -0.358 OA
ATOM     21  H   <1> d   1      23.174  23.563  32.024  0.00  0.00     0.217 HD
ENDBRANCH   8  20
BRANCH   9  22
ATOM     22  O   <1> d   1      23.158  20.482  30.586  0.00  0.00    -0.356 OA
ATOM     23  H   <1> d   1      22.759  19.646  30.361  0.00  0.00     0.218 HD
ENDBRANCH   9  22
TORSDOF 4
ENDMDL
