# Supplementary material for: Ferroptosis regulation by traditional chinese medicine for ischemic stroke intervention based on network pharmacology and data mining
Source: PLoS One. 2025 Apr 16;20(4):e0321751. doi: 10.1371/journal.pone.0321751 (PMC12002469; doi:10.1371/journal.pone.0321751)
Supplement: S3 File — (ZIP) [file pone.0321751.s003.zip › 分子对接6/MAPK8/MAPK-2714/results/MOL002714_4qtd_out03.pdb]

REMARK Generated by AMDock from AutoDock Vina result
MODEL        3
REMARK ENERGY   =   -7.1
HETATM   1  C   <1> d   1      21.450  17.183  30.185  0.00  0.00           C
HETATM   2  C   <1> d   1      20.435  18.245  30.048  0.00  0.00           C
HETATM   3  O   <1> d   1      22.742  17.371  29.691  0.00  0.00           O
HETATM   4  C   <1> d   1      21.119  15.978  30.814  0.00  0.00           C
HETATM   5  C   <1> d   1      19.127  18.064  30.544  0.00  0.00           C
HETATM   6  C   <1> d   1      20.908  19.496  29.353  0.00  0.00           C
HETATM   7  C   <1> d   1      23.148  18.496  29.074  0.00  0.00           C
HETATM   8  C   <1> d   1      19.749  15.764  31.344  0.00  0.00           C
HETATM   9  C   <1> d   1      18.775  16.784  31.211  0.00  0.00           C
HETATM  10  C   <1> d   1      22.304  19.526  28.896  0.00  0.00           C
HETATM  11  O   <1> d   1      20.177  20.456  29.171  0.00  0.00           O
HETATM  12  C   <1> d   1      24.594  18.506  28.609  0.00  0.00           C
HETATM  13  C   <1> d   1      25.223  19.828  28.344  0.00  0.00           C
HETATM  14  C   <1> d   1      26.556  19.928  27.912  0.00  0.00           C
HETATM  15  C   <1> d   1      27.367  18.706  27.711  0.00  0.00           C
HETATM  16  C   <1> d   1      26.799  17.453  27.955  0.00  0.00           C
HETATM  17  C   <1> d   1      25.392  17.340  28.411  0.00  0.00           C
HETATM  18  O   <1> d   1      18.176  19.075  30.407  0.00  0.00           O
HETATM  19  H   <1> d   1      18.511  19.806  29.897  0.00  0.00           H
HETATM  20  O   <1> d   1      19.398  14.566  31.976  0.00  0.00           O
HETATM  21  H   <1> d   1      18.726  14.074  31.518  0.00  0.00           H
HETATM  22  O   <1> d   1      17.479  16.603  31.702  0.00  0.00           O
HETATM  23  H   <1> d   1      17.464  16.559  32.654  0.00  0.00           H
ENDMDL
