# Supplementary material for: Ferroptosis regulation by traditional chinese medicine for ischemic stroke intervention based on network pharmacology and data mining
Source: PLoS One. 2025 Apr 16;20(4):e0321751. doi: 10.1371/journal.pone.0321751 (PMC12002469; doi:10.1371/journal.pone.0321751)
Supplement: S3 File — (ZIP) [file pone.0321751.s003.zip › 分子对接6/MAPK8/MAPK-2714/results/MOL002714_4qtd_out03.pdbqt]

MODEL 1
REMARK VINA RESULT:      -7.1      0.000      0.000
REMARK  4 active torsions:
REMARK  status: ('A' for Active; 'I' for Inactive)
REMARK    1  A    between atoms: C_5  and  O_10 
REMARK    2  A    between atoms: C_7  and  C_13 
REMARK    3  A    between atoms: C_8  and  O_14 
REMARK    4  A    between atoms: C_9  and  O_15 
ROOT
ATOM      1  C   <1> d   1      21.450  17.183  30.185  0.00  0.00     0.096 A 
ATOM      2  C   <1> d   1      20.435  18.245  30.048  0.00  0.00     0.084 A 
ATOM      3  O   <1> d   1      22.742  17.371  29.691  0.00  0.00    -0.309 OA
ATOM      4  C   <1> d   1      21.119  15.978  30.814  0.00  0.00     0.077 A 
ATOM      5  C   <1> d   1      19.127  18.064  30.544  0.00  0.00     0.118 A 
ATOM      6  C   <1> d   1      20.908  19.496  29.353  0.00  0.00     0.190 A 
ATOM      7  C   <1> d   1      23.148  18.496  29.074  0.00  0.00     0.090 A 
ATOM      8  C   <1> d   1      19.749  15.764  31.344  0.00  0.00     0.104 A 
ATOM      9  C   <1> d   1      18.775  16.784  31.211  0.00  0.00     0.133 A 
ATOM     10  C   <1> d   1      22.304  19.526  28.896  0.00  0.00     0.094 A 
ATOM     11  O   <1> d   1      20.177  20.456  29.171  0.00  0.00    -0.287 OA
ENDROOT
BRANCH   7  12
ATOM     12  C   <1> d   1      24.594  18.506  28.609  0.00  0.00    -0.002 A 
ATOM     13  C   <1> d   1      25.223  19.828  28.344  0.00  0.00     0.014 A 
ATOM     14  C   <1> d   1      26.556  19.928  27.912  0.00  0.00     0.001 A 
ATOM     15  C   <1> d   1      27.367  18.706  27.711  0.00  0.00     0.000 A 
ATOM     16  C   <1> d   1      26.799  17.453  27.955  0.00  0.00     0.001 A 
ATOM     17  C   <1> d   1      25.392  17.340  28.411  0.00  0.00     0.014 A 
ENDBRANCH   7  12
BRANCH   5  18
ATOM     18  O   <1> d   1      18.176  19.075  30.407  0.00  0.00    -0.357 OA
ATOM     19  H   <1> d   1      18.511  19.806  29.897  0.00  0.00     0.217 HD
ENDBRANCH   5  18
BRANCH   8  20
ATOM     20  O   <1> d   1      19.398  14.566  31.976  0.00  0.00    -0.358 OA
ATOM     21  H   <1> d   1      18.726  14.074  31.518  0.00  0.00     0.217 HD
ENDBRANCH   8  20
BRANCH   9  22
ATOM     22  O   <1> d   1      17.479  16.603  31.702  0.00  0.00    -0.356 OA
ATOM     23  H   <1> d   1      17.464  16.559  32.654  0.00  0.00     0.218 HD
ENDBRANCH   9  22
TORSDOF 4
ENDMDL
