# Supplementary material for: Ferroptosis regulation by traditional chinese medicine for ischemic stroke intervention based on network pharmacology and data mining
Source: PLoS One. 2025 Apr 16;20(4):e0321751. doi: 10.1371/journal.pone.0321751 (PMC12002469; doi:10.1371/journal.pone.0321751)
Supplement: S3 File — (ZIP) [file pone.0321751.s003.zip › 分子对接6/MAPK8/MAPK-2714/results/MOL002714_4qtd_out04.pdb]

REMARK Generated by AMDock from AutoDock Vina result
MODEL        4
REMARK ENERGY   =   -6.2
HETATM   1  C   <1> d   1       0.702  26.955  27.709  0.00  0.00           C
HETATM   2  C   <1> d   1       1.848  27.031  28.636  0.00  0.00           C
HETATM   3  O   <1> d   1      -0.091  25.807  27.656  0.00  0.00           O
HETATM   4  C   <1> d   1       0.405  28.039  26.876  0.00  0.00           C
HETATM   5  C   <1> d   1       2.654  28.186  28.696  0.00  0.00           C
HETATM   6  C   <1> d   1       2.069  25.803  29.482  0.00  0.00           C
HETATM   7  C   <1> d   1       0.121  24.719  28.420  0.00  0.00           C
HETATM   8  C   <1> d   1       1.240  29.266  26.922  0.00  0.00           C
HETATM   9  C   <1> d   1       2.339  29.337  27.812  0.00  0.00           C
HETATM  10  C   <1> d   1       1.136  24.682  29.298  0.00  0.00           C
HETATM  11  O   <1> d   1       2.978  25.725  30.292  0.00  0.00           O
HETATM  12  C   <1> d   1      -0.853  23.572  28.215  0.00  0.00           C
HETATM  13  C   <1> d   1      -1.079  22.646  29.358  0.00  0.00           C
HETATM  14  C   <1> d   1      -1.963  21.560  29.254  0.00  0.00           C
HETATM  15  C   <1> d   1      -2.695  21.315  27.991  0.00  0.00           C
HETATM  16  C   <1> d   1      -2.502  22.171  26.903  0.00  0.00           C
HETATM  17  C   <1> d   1      -1.569  23.319  27.006  0.00  0.00           C
HETATM  18  O   <1> d   1       3.735  28.245  29.576  0.00  0.00           O
HETATM  19  H   <1> d   1       4.252  27.446  29.551  0.00  0.00           H
HETATM  20  O   <1> d   1       0.959  30.361  26.097  0.00  0.00           O
HETATM  21  H   <1> d   1       1.473  31.134  26.299  0.00  0.00           H
HETATM  22  O   <1> d   1       3.138  30.483  27.870  0.00  0.00           O
HETATM  23  H   <1> d   1       3.465  30.642  28.751  0.00  0.00           H
ENDMDL
