# Supplementary material for: Ferroptosis regulation by traditional chinese medicine for ischemic stroke intervention based on network pharmacology and data mining
Source: PLoS One. 2025 Apr 16;20(4):e0321751. doi: 10.1371/journal.pone.0321751 (PMC12002469; doi:10.1371/journal.pone.0321751)
Supplement: S3 File — (ZIP) [file pone.0321751.s003.zip › 分子对接6/MAPK8/MAPK-2714/results/MOL002714_4qtd_out04.pdbqt]

MODEL 1
REMARK VINA RESULT:      -6.2      0.000      0.000
REMARK  4 active torsions:
REMARK  status: ('A' for Active; 'I' for Inactive)
REMARK    1  A    between atoms: C_5  and  O_10 
REMARK    2  A    between atoms: C_7  and  C_13 
REMARK    3  A    between atoms: C_8  and  O_14 
REMARK    4  A    between atoms: C_9  and  O_15 
ROOT
ATOM      1  C   <1> d   1       0.702  26.955  27.709  0.00  0.00     0.096 A 
ATOM      2  C   <1> d   1       1.848  27.031  28.636  0.00  0.00     0.084 A 
ATOM      3  O   <1> d   1      -0.091  25.807  27.656  0.00  0.00    -0.309 OA
ATOM      4  C   <1> d   1       0.405  28.039  26.876  0.00  0.00     0.077 A 
ATOM      5  C   <1> d   1       2.654  28.186  28.696  0.00  0.00     0.118 A 
ATOM      6  C   <1> d   1       2.069  25.803  29.482  0.00  0.00     0.190 A 
ATOM      7  C   <1> d   1       0.121  24.719  28.420  0.00  0.00     0.090 A 
ATOM      8  C   <1> d   1       1.240  29.266  26.922  0.00  0.00     0.104 A 
ATOM      9  C   <1> d   1       2.339  29.337  27.812  0.00  0.00     0.133 A 
ATOM     10  C   <1> d   1       1.136  24.682  29.298  0.00  0.00     0.094 A 
ATOM     11  O   <1> d   1       2.978  25.725  30.292  0.00  0.00    -0.287 OA
ENDROOT
BRANCH   7  12
ATOM     12  C   <1> d   1      -0.853  23.572  28.215  0.00  0.00    -0.002 A 
ATOM     13  C   <1> d   1      -1.079  22.646  29.358  0.00  0.00     0.014 A 
ATOM     14  C   <1> d   1      -1.963  21.560  29.254  0.00  0.00     0.001 A 
ATOM     15  C   <1> d   1      -2.695  21.315  27.991  0.00  0.00     0.000 A 
ATOM     16  C   <1> d   1      -2.502  22.171  26.903  0.00  0.00     0.001 A 
ATOM     17  C   <1> d   1      -1.569  23.319  27.006  0.00  0.00     0.014 A 
ENDBRANCH   7  12
BRANCH   5  18
ATOM     18  O   <1> d   1       3.735  28.245  29.576  0.00  0.00    -0.357 OA
ATOM     19  H   <1> d   1       4.252  27.446  29.551  0.00  0.00     0.217 HD
ENDBRANCH   5  18
BRANCH   8  20
ATOM     20  O   <1> d   1       0.959  30.361  26.097  0.00  0.00    -0.358 OA
ATOM     21  H   <1> d   1       1.473  31.134  26.299  0.00  0.00     0.217 HD
ENDBRANCH   8  20
BRANCH   9  22
ATOM     22  O   <1> d   1       3.138  30.483  27.870  0.00  0.00    -0.356 OA
ATOM     23  H   <1> d   1       3.465  30.642  28.751  0.00  0.00     0.218 HD
ENDBRANCH   9  22
TORSDOF 4
ENDMDL
