# Supplementary material for: Ferroptosis regulation by traditional chinese medicine for ischemic stroke intervention based on network pharmacology and data mining
Source: PLoS One. 2025 Apr 16;20(4):e0321751. doi: 10.1371/journal.pone.0321751 (PMC12002469; doi:10.1371/journal.pone.0321751)
Supplement: S3 File — (ZIP) [file pone.0321751.s003.zip › 分子对接6/MAPK8/MAPK-2714/results/MOL002714_4qtd_out05.pdb]

REMARK Generated by AMDock from AutoDock Vina result
MODEL        5
REMARK ENERGY   =   -5.2
HETATM   1  C   <1> d   1      20.547  36.957  36.187  0.00  0.00           C
HETATM   2  C   <1> d   1      19.476  37.319  35.237  0.00  0.00           C
HETATM   3  O   <1> d   1      21.703  36.316  35.740  0.00  0.00           O
HETATM   4  C   <1> d   1      20.404  37.257  37.546  0.00  0.00           C
HETATM   5  C   <1> d   1      18.304  37.966  35.681  0.00  0.00           C
HETATM   6  C   <1> d   1      19.743  36.945  33.802  0.00  0.00           C
HETATM   7  C   <1> d   1      21.924  35.990  34.453  0.00  0.00           C
HETATM   8  C   <1> d   1      19.179  37.939  38.036  0.00  0.00           C
HETATM   9  C   <1> d   1      18.153  38.285  37.123  0.00  0.00           C
HETATM  10  C   <1> d   1      21.016  36.274  33.505  0.00  0.00           C
HETATM  11  O   <1> d   1      18.946  37.183  32.909  0.00  0.00           O
HETATM  12  C   <1> d   1      23.246  35.298  34.168  0.00  0.00           C
HETATM  13  C   <1> d   1      24.355  35.502  35.139  0.00  0.00           C
HETATM  14  C   <1> d   1      25.609  34.898  34.952  0.00  0.00           C
HETATM  15  C   <1> d   1      25.852  34.038  33.772  0.00  0.00           C
HETATM  16  C   <1> d   1      24.827  33.829  32.846  0.00  0.00           C
HETATM  17  C   <1> d   1      23.500  34.464  33.037  0.00  0.00           C
HETATM  18  O   <1> d   1      17.300  38.302  34.773  0.00  0.00           O
HETATM  19  H   <1> d   1      16.608  38.808  35.187  0.00  0.00           H
HETATM  20  O   <1> d   1      19.018  38.247  39.391  0.00  0.00           O
HETATM  21  H   <1> d   1      18.674  39.119  39.548  0.00  0.00           H
HETATM  22  O   <1> d   1      16.992  38.925  37.564  0.00  0.00           O
HETATM  23  H   <1> d   1      17.100  39.293  38.437  0.00  0.00           H
ENDMDL
