# Supplementary material for: Ferroptosis regulation by traditional chinese medicine for ischemic stroke intervention based on network pharmacology and data mining
Source: PLoS One. 2025 Apr 16;20(4):e0321751. doi: 10.1371/journal.pone.0321751 (PMC12002469; doi:10.1371/journal.pone.0321751)
Supplement: S3 File — (ZIP) [file pone.0321751.s003.zip › 分子对接6/MAPK8/MAPK-2714/results/MOL002714_4qtd_out05.pdbqt]

MODEL 1
REMARK VINA RESULT:      -5.2      0.000      0.000
REMARK  4 active torsions:
REMARK  status: ('A' for Active; 'I' for Inactive)
REMARK    1  A    between atoms: C_5  and  O_10 
REMARK    2  A    between atoms: C_7  and  C_13 
REMARK    3  A    between atoms: C_8  and  O_14 
REMARK    4  A    between atoms: C_9  and  O_15 
ROOT
ATOM      1  C   <1> d   1      20.547  36.957  36.187  0.00  0.00     0.096 A 
ATOM      2  C   <1> d   1      19.476  37.319  35.237  0.00  0.00     0.084 A 
ATOM      3  O   <1> d   1      21.703  36.316  35.740  0.00  0.00    -0.309 OA
ATOM      4  C   <1> d   1      20.404  37.257  37.546  0.00  0.00     0.077 A 
ATOM      5  C   <1> d   1      18.304  37.966  35.681  0.00  0.00     0.118 A 
ATOM      6  C   <1> d   1      19.743  36.945  33.802  0.00  0.00     0.190 A 
ATOM      7  C   <1> d   1      21.924  35.990  34.453  0.00  0.00     0.090 A 
ATOM      8  C   <1> d   1      19.179  37.939  38.036  0.00  0.00     0.104 A 
ATOM      9  C   <1> d   1      18.153  38.285  37.123  0.00  0.00     0.133 A 
ATOM     10  C   <1> d   1      21.016  36.274  33.505  0.00  0.00     0.094 A 
ATOM     11  O   <1> d   1      18.946  37.183  32.909  0.00  0.00    -0.287 OA
ENDROOT
BRANCH   7  12
ATOM     12  C   <1> d   1      23.246  35.298  34.168  0.00  0.00    -0.002 A 
ATOM     13  C   <1> d   1      24.355  35.502  35.139  0.00  0.00     0.014 A 
ATOM     14  C   <1> d   1      25.609  34.898  34.952  0.00  0.00     0.001 A 
ATOM     15  C   <1> d   1      25.852  34.038  33.772  0.00  0.00     0.000 A 
ATOM     16  C   <1> d   1      24.827  33.829  32.846  0.00  0.00     0.001 A 
ATOM     17  C   <1> d   1      23.500  34.464  33.037  0.00  0.00     0.014 A 
ENDBRANCH   7  12
BRANCH   5  18
ATOM     18  O   <1> d   1      17.300  38.302  34.773  0.00  0.00    -0.357 OA
ATOM     19  H   <1> d   1      16.608  38.808  35.187  0.00  0.00     0.217 HD
ENDBRANCH   5  18
BRANCH   8  20
ATOM     20  O   <1> d   1      19.018  38.247  39.391  0.00  0.00    -0.358 OA
ATOM     21  H   <1> d   1      18.674  39.119  39.548  0.00  0.00     0.217 HD
ENDBRANCH   8  20
BRANCH   9  22
ATOM     22  O   <1> d   1      16.992  38.925  37.564  0.00  0.00    -0.356 OA
ATOM     23  H   <1> d   1      17.100  39.293  38.437  0.00  0.00     0.218 HD
ENDBRANCH   9  22
TORSDOF 4
ENDMDL
