# Supplementary material for: Ferroptosis regulation by traditional chinese medicine for ischemic stroke intervention based on network pharmacology and data mining
Source: PLoS One. 2025 Apr 16;20(4):e0321751. doi: 10.1371/journal.pone.0321751 (PMC12002469; doi:10.1371/journal.pone.0321751)
Supplement: S3 File — (ZIP) [file pone.0321751.s003.zip › 分子对接6/MAPK8/MAPK-2714/results/MOL002714_4qtd_out06.pdb]

REMARK Generated by AMDock from AutoDock Vina result
MODEL        6
REMARK ENERGY   =   -4.4
HETATM   1  C   <1> d   1      25.753  32.890  41.435  0.00  0.00           C
HETATM   2  C   <1> d   1      26.393  31.954  42.380  0.00  0.00           C
HETATM   3  O   <1> d   1      26.039  32.825  40.071  0.00  0.00           O
HETATM   4  C   <1> d   1      24.852  33.851  41.907  0.00  0.00           C
HETATM   5  C   <1> d   1      26.109  32.014  43.760  0.00  0.00           C
HETATM   6  C   <1> d   1      27.344  30.966  41.756  0.00  0.00           C
HETATM   7  C   <1> d   1      26.892  31.934  39.530  0.00  0.00           C
HETATM   8  C   <1> d   1      24.537  33.932  43.356  0.00  0.00           C
HETATM   9  C   <1> d   1      25.153  33.034  44.261  0.00  0.00           C
HETATM  10  C   <1> d   1      27.529  31.036  40.299  0.00  0.00           C
HETATM  11  O   <1> d   1      27.943  30.133  42.416  0.00  0.00           O
HETATM  12  C   <1> d   1      27.069  32.024  38.024  0.00  0.00           C
HETATM  13  C   <1> d   1      26.215  32.994  37.287  0.00  0.00           C
HETATM  14  C   <1> d   1      26.314  33.141  35.893  0.00  0.00           C
HETATM  15  C   <1> d   1      27.281  32.324  35.126  0.00  0.00           C
HETATM  16  C   <1> d   1      28.094  31.407  35.795  0.00  0.00           C
HETATM  17  C   <1> d   1      27.995  31.246  37.266  0.00  0.00           C
HETATM  18  O   <1> d   1      26.721  31.124  44.643  0.00  0.00           O
HETATM  19  H   <1> d   1      26.180  30.962  45.410  0.00  0.00           H
HETATM  20  O   <1> d   1      23.639  34.886  43.847  0.00  0.00           O
HETATM  21  H   <1> d   1      23.134  35.321  43.170  0.00  0.00           H
HETATM  22  O   <1> d   1      24.871  33.094  45.629  0.00  0.00           O
HETATM  23  H   <1> d   1      25.667  33.086  46.154  0.00  0.00           H
ENDMDL
