# Supplementary material for: Ferroptosis regulation by traditional chinese medicine for ischemic stroke intervention based on network pharmacology and data mining
Source: PLoS One. 2025 Apr 16;20(4):e0321751. doi: 10.1371/journal.pone.0321751 (PMC12002469; doi:10.1371/journal.pone.0321751)
Supplement: S3 File — (ZIP) [file pone.0321751.s003.zip › 分子对接6/MAPK8/MAPK-2714/results/MOL002714_4qtd_out06.pdbqt]

MODEL 1
REMARK VINA RESULT:      -4.4      0.000      0.000
REMARK  4 active torsions:
REMARK  status: ('A' for Active; 'I' for Inactive)
REMARK    1  A    between atoms: C_5  and  O_10 
REMARK    2  A    between atoms: C_7  and  C_13 
REMARK    3  A    between atoms: C_8  and  O_14 
REMARK    4  A    between atoms: C_9  and  O_15 
ROOT
ATOM      1  C   <1> d   1      25.753  32.890  41.435  0.00  0.00     0.096 A 
ATOM      2  C   <1> d   1      26.393  31.954  42.380  0.00  0.00     0.084 A 
ATOM      3  O   <1> d   1      26.039  32.825  40.071  0.00  0.00    -0.309 OA
ATOM      4  C   <1> d   1      24.852  33.851  41.907  0.00  0.00     0.077 A 
ATOM      5  C   <1> d   1      26.109  32.014  43.760  0.00  0.00     0.118 A 
ATOM      6  C   <1> d   1      27.344  30.966  41.756  0.00  0.00     0.190 A 
ATOM      7  C   <1> d   1      26.892  31.934  39.530  0.00  0.00     0.090 A 
ATOM      8  C   <1> d   1      24.537  33.932  43.356  0.00  0.00     0.104 A 
ATOM      9  C   <1> d   1      25.153  33.034  44.261  0.00  0.00     0.133 A 
ATOM     10  C   <1> d   1      27.529  31.036  40.299  0.00  0.00     0.094 A 
ATOM     11  O   <1> d   1      27.943  30.133  42.416  0.00  0.00    -0.287 OA
ENDROOT
BRANCH   7  12
ATOM     12  C   <1> d   1      27.069  32.024  38.024  0.00  0.00    -0.002 A 
ATOM     13  C   <1> d   1      26.215  32.994  37.287  0.00  0.00     0.014 A 
ATOM     14  C   <1> d   1      26.314  33.141  35.893  0.00  0.00     0.001 A 
ATOM     15  C   <1> d   1      27.281  32.324  35.126  0.00  0.00     0.000 A 
ATOM     16  C   <1> d   1      28.094  31.407  35.795  0.00  0.00     0.001 A 
ATOM     17  C   <1> d   1      27.995  31.246  37.266  0.00  0.00     0.014 A 
ENDBRANCH   7  12
BRANCH   5  18
ATOM     18  O   <1> d   1      26.721  31.124  44.643  0.00  0.00    -0.357 OA
ATOM     19  H   <1> d   1      26.180  30.962  45.410  0.00  0.00     0.217 HD
ENDBRANCH   5  18
BRANCH   8  20
ATOM     20  O   <1> d   1      23.639  34.886  43.847  0.00  0.00    -0.358 OA
ATOM     21  H   <1> d   1      23.134  35.321  43.170  0.00  0.00     0.217 HD
ENDBRANCH   8  20
BRANCH   9  22
ATOM     22  O   <1> d   1      24.871  33.094  45.629  0.00  0.00    -0.356 OA
ATOM     23  H   <1> d   1      25.667  33.086  46.154  0.00  0.00     0.218 HD
ENDBRANCH   9  22
TORSDOF 4
ENDMDL
