# Supplementary material for: Ferroptosis regulation by traditional chinese medicine for ischemic stroke intervention based on network pharmacology and data mining
Source: PLoS One. 2025 Apr 16;20(4):e0321751. doi: 10.1371/journal.pone.0321751 (PMC12002469; doi:10.1371/journal.pone.0321751)
Supplement: S3 File — (ZIP) [file pone.0321751.s003.zip › 分子对接6/MAPK8/MAPK-2714/results/MOL002714_4qtd_out07.pdb]

REMARK Generated by AMDock from AutoDock Vina result
MODEL        7
REMARK ENERGY   =   -5.2
HETATM   1  C   <1> d   1      23.397  28.286  52.483  0.00  0.00           C
HETATM   2  C   <1> d   1      23.419  29.249  53.601  0.00  0.00           C
HETATM   3  O   <1> d   1      23.569  26.921  52.721  0.00  0.00           O
HETATM   4  C   <1> d   1      23.202  28.739  51.174  0.00  0.00           C
HETATM   5  C   <1> d   1      23.246  30.629  53.369  0.00  0.00           C
HETATM   6  C   <1> d   1      23.636  28.643  54.963  0.00  0.00           C
HETATM   7  C   <1> d   1      23.762  26.397  53.947  0.00  0.00           C
HETATM   8  C   <1> d   1      23.017  30.188  50.905  0.00  0.00           C
HETATM   9  C   <1> d   1      23.039  31.111  51.979  0.00  0.00           C
HETATM  10  C   <1> d   1      23.799  27.184  55.034  0.00  0.00           C
HETATM  11  O   <1> d   1      23.677  29.320  55.978  0.00  0.00           O
HETATM  12  C   <1> d   1      23.927  24.888  53.997  0.00  0.00           C
HETATM  13  C   <1> d   1      23.175  24.147  55.046  0.00  0.00           C
HETATM  14  C   <1> d   1      23.270  22.750  55.163  0.00  0.00           C
HETATM  15  C   <1> d   1      24.130  21.983  54.235  0.00  0.00           C
HETATM  16  C   <1> d   1      24.846  22.655  53.241  0.00  0.00           C
HETATM  17  C   <1> d   1      24.750  24.130  53.112  0.00  0.00           C
HETATM  18  O   <1> d   1      23.270  31.530  54.433  0.00  0.00           O
HETATM  19  H   <1> d   1      23.925  31.291  55.082  0.00  0.00           H
HETATM  20  O   <1> d   1      22.822  30.661  49.604  0.00  0.00           O
HETATM  21  H   <1> d   1      22.027  31.170  49.496  0.00  0.00           H
HETATM  22  O   <1> d   1      22.869  32.479  51.748  0.00  0.00           O
HETATM  23  H   <1> d   1      23.378  33.007  52.356  0.00  0.00           H
ENDMDL
