# Supplementary material for: Ferroptosis regulation by traditional chinese medicine for ischemic stroke intervention based on network pharmacology and data mining
Source: PLoS One. 2025 Apr 16;20(4):e0321751. doi: 10.1371/journal.pone.0321751 (PMC12002469; doi:10.1371/journal.pone.0321751)
Supplement: S3 File — (ZIP) [file pone.0321751.s003.zip › 分子对接6/MAPK8/MAPK-2714/results/MOL002714_4qtd_out07.pdbqt]

MODEL 1
REMARK VINA RESULT:      -5.2      0.000      0.000
REMARK  4 active torsions:
REMARK  status: ('A' for Active; 'I' for Inactive)
REMARK    1  A    between atoms: C_5  and  O_10 
REMARK    2  A    between atoms: C_7  and  C_13 
REMARK    3  A    between atoms: C_8  and  O_14 
REMARK    4  A    between atoms: C_9  and  O_15 
ROOT
ATOM      1  C   <1> d   1      23.397  28.286  52.483  0.00  0.00     0.096 A 
ATOM      2  C   <1> d   1      23.419  29.249  53.601  0.00  0.00     0.084 A 
ATOM      3  O   <1> d   1      23.569  26.921  52.721  0.00  0.00    -0.309 OA
ATOM      4  C   <1> d   1      23.202  28.739  51.174  0.00  0.00     0.077 A 
ATOM      5  C   <1> d   1      23.246  30.629  53.369  0.00  0.00     0.118 A 
ATOM      6  C   <1> d   1      23.636  28.643  54.963  0.00  0.00     0.190 A 
ATOM      7  C   <1> d   1      23.762  26.397  53.947  0.00  0.00     0.090 A 
ATOM      8  C   <1> d   1      23.017  30.188  50.905  0.00  0.00     0.104 A 
ATOM      9  C   <1> d   1      23.039  31.111  51.979  0.00  0.00     0.133 A 
ATOM     10  C   <1> d   1      23.799  27.184  55.034  0.00  0.00     0.094 A 
ATOM     11  O   <1> d   1      23.677  29.320  55.978  0.00  0.00    -0.287 OA
ENDROOT
BRANCH   7  12
ATOM     12  C   <1> d   1      23.927  24.888  53.997  0.00  0.00    -0.002 A 
ATOM     13  C   <1> d   1      23.175  24.147  55.046  0.00  0.00     0.014 A 
ATOM     14  C   <1> d   1      23.270  22.750  55.163  0.00  0.00     0.001 A 
ATOM     15  C   <1> d   1      24.130  21.983  54.235  0.00  0.00     0.000 A 
ATOM     16  C   <1> d   1      24.846  22.655  53.241  0.00  0.00     0.001 A 
ATOM     17  C   <1> d   1      24.750  24.130  53.112  0.00  0.00     0.014 A 
ENDBRANCH   7  12
BRANCH   5  18
ATOM     18  O   <1> d   1      23.270  31.530  54.433  0.00  0.00    -0.357 OA
ATOM     19  H   <1> d   1      23.925  31.291  55.082  0.00  0.00     0.217 HD
ENDBRANCH   5  18
BRANCH   8  20
ATOM     20  O   <1> d   1      22.822  30.661  49.604  0.00  0.00    -0.358 OA
ATOM     21  H   <1> d   1      22.027  31.170  49.496  0.00  0.00     0.217 HD
ENDBRANCH   8  20
BRANCH   9  22
ATOM     22  O   <1> d   1      22.869  32.479  51.748  0.00  0.00    -0.356 OA
ATOM     23  H   <1> d   1      23.378  33.007  52.356  0.00  0.00     0.218 HD
ENDBRANCH   9  22
TORSDOF 4
ENDMDL
