# Supplementary material for: Ferroptosis regulation by traditional chinese medicine for ischemic stroke intervention based on network pharmacology and data mining
Source: PLoS One. 2025 Apr 16;20(4):e0321751. doi: 10.1371/journal.pone.0321751 (PMC12002469; doi:10.1371/journal.pone.0321751)
Supplement: S3 File — (ZIP) [file pone.0321751.s003.zip › 分子对接6/MAPK8/MAPK-2714/results/MOL002714_4qtd_out08.pdb]

REMARK Generated by AMDock from AutoDock Vina result
MODEL        8
REMARK ENERGY   =   -7.1
HETATM   1  C   <1> d   1      22.374  20.854  29.117  0.00  0.00           C
HETATM   2  C   <1> d   1      21.243  20.716  28.180  0.00  0.00           C
HETATM   3  O   <1> d   1      23.317  21.869  28.944  0.00  0.00           O
HETATM   4  C   <1> d   1      22.508  19.963  30.187  0.00  0.00           C
HETATM   5  C   <1> d   1      20.286  19.693  28.348  0.00  0.00           C
HETATM   6  C   <1> d   1      21.205  21.732  27.068  0.00  0.00           C
HETATM   7  C   <1> d   1      23.267  22.769  27.944  0.00  0.00           C
HETATM   8  C   <1> d   1      21.513  18.878  30.384  0.00  0.00           C
HETATM   9  C   <1> d   1      20.427  18.747  29.484  0.00  0.00           C
HETATM  10  C   <1> d   1      22.279  22.735  27.035  0.00  0.00           C
HETATM  11  O   <1> d   1      20.327  21.739  26.221  0.00  0.00           O
HETATM  12  C   <1> d   1      24.386  23.797  27.929  0.00  0.00           C
HETATM  13  C   <1> d   1      25.757  23.318  27.605  0.00  0.00           C
HETATM  14  C   <1> d   1      26.848  24.202  27.568  0.00  0.00           C
HETATM  15  C   <1> d   1      26.651  25.640  27.854  0.00  0.00           C
HETATM  16  C   <1> d   1      25.373  26.115  28.159  0.00  0.00           C
HETATM  17  C   <1> d   1      24.216  25.188  28.200  0.00  0.00           C
HETATM  18  O   <1> d   1      19.221  19.572  27.455  0.00  0.00           O
HETATM  19  H   <1> d   1      19.525  19.461  26.559  0.00  0.00           H
HETATM  20  O   <1> d   1      21.629  17.977  31.448  0.00  0.00           O
HETATM  21  H   <1> d   1      22.292  18.218  32.084  0.00  0.00           H
HETATM  22  O   <1> d   1      19.481  17.732  29.650  0.00  0.00           O
HETATM  23  H   <1> d   1      18.597  18.082  29.728  0.00  0.00           H
ENDMDL
