# Supplementary material for: Ferroptosis regulation by traditional chinese medicine for ischemic stroke intervention based on network pharmacology and data mining
Source: PLoS One. 2025 Apr 16;20(4):e0321751. doi: 10.1371/journal.pone.0321751 (PMC12002469; doi:10.1371/journal.pone.0321751)
Supplement: S3 File — (ZIP) [file pone.0321751.s003.zip › 分子对接6/MAPK8/MAPK-2714/results/MOL002714_4qtd_out08.pdbqt]

MODEL 1
REMARK VINA RESULT:      -7.1      0.000      0.000
REMARK  4 active torsions:
REMARK  status: ('A' for Active; 'I' for Inactive)
REMARK    1  A    between atoms: C_5  and  O_10 
REMARK    2  A    between atoms: C_7  and  C_13 
REMARK    3  A    between atoms: C_8  and  O_14 
REMARK    4  A    between atoms: C_9  and  O_15 
ROOT
ATOM      1  C   <1> d   1      22.374  20.854  29.117  0.00  0.00     0.096 A 
ATOM      2  C   <1> d   1      21.243  20.716  28.180  0.00  0.00     0.084 A 
ATOM      3  O   <1> d   1      23.317  21.869  28.944  0.00  0.00    -0.309 OA
ATOM      4  C   <1> d   1      22.508  19.963  30.187  0.00  0.00     0.077 A 
ATOM      5  C   <1> d   1      20.286  19.693  28.348  0.00  0.00     0.118 A 
ATOM      6  C   <1> d   1      21.205  21.732  27.068  0.00  0.00     0.190 A 
ATOM      7  C   <1> d   1      23.267  22.769  27.944  0.00  0.00     0.090 A 
ATOM      8  C   <1> d   1      21.513  18.878  30.384  0.00  0.00     0.104 A 
ATOM      9  C   <1> d   1      20.427  18.747  29.484  0.00  0.00     0.133 A 
ATOM     10  C   <1> d   1      22.279  22.735  27.035  0.00  0.00     0.094 A 
ATOM     11  O   <1> d   1      20.327  21.739  26.221  0.00  0.00    -0.287 OA
ENDROOT
BRANCH   7  12
ATOM     12  C   <1> d   1      24.386  23.797  27.929  0.00  0.00    -0.002 A 
ATOM     13  C   <1> d   1      25.757  23.318  27.605  0.00  0.00     0.014 A 
ATOM     14  C   <1> d   1      26.848  24.202  27.568  0.00  0.00     0.001 A 
ATOM     15  C   <1> d   1      26.651  25.640  27.854  0.00  0.00     0.000 A 
ATOM     16  C   <1> d   1      25.373  26.115  28.159  0.00  0.00     0.001 A 
ATOM     17  C   <1> d   1      24.216  25.188  28.200  0.00  0.00     0.014 A 
ENDBRANCH   7  12
BRANCH   5  18
ATOM     18  O   <1> d   1      19.221  19.572  27.455  0.00  0.00    -0.357 OA
ATOM     19  H   <1> d   1      19.525  19.461  26.559  0.00  0.00     0.217 HD
ENDBRANCH   5  18
BRANCH   8  20
ATOM     20  O   <1> d   1      21.629  17.977  31.448  0.00  0.00    -0.358 OA
ATOM     21  H   <1> d   1      22.292  18.218  32.084  0.00  0.00     0.217 HD
ENDBRANCH   8  20
BRANCH   9  22
ATOM     22  O   <1> d   1      19.481  17.732  29.650  0.00  0.00    -0.356 OA
ATOM     23  H   <1> d   1      18.597  18.082  29.728  0.00  0.00     0.218 HD
ENDBRANCH   9  22
TORSDOF 4
ENDMDL
