# Supplementary material for: Ferroptosis regulation by traditional chinese medicine for ischemic stroke intervention based on network pharmacology and data mining
Source: PLoS One. 2025 Apr 16;20(4):e0321751. doi: 10.1371/journal.pone.0321751 (PMC12002469; doi:10.1371/journal.pone.0321751)
Supplement: S3 File — (ZIP) [file pone.0321751.s003.zip › 分子对接6/MAPK8/MAPK-2714/results/MOL002714_4qtd_out09.pdb]

REMARK Generated by AMDock from AutoDock Vina result
MODEL        9
REMARK ENERGY   =   -5.8
HETATM   1  C   <1> d   1       6.565   9.377  35.692  0.00  0.00           C
HETATM   2  C   <1> d   1       6.778   7.920  35.797  0.00  0.00           C
HETATM   3  O   <1> d   1       6.183  10.119  36.812  0.00  0.00           O
HETATM   4  C   <1> d   1       6.744  10.022  34.464  0.00  0.00           C
HETATM   5  C   <1> d   1       7.163   7.164  34.671  0.00  0.00           C
HETATM   6  C   <1> d   1       6.555   7.339  37.169  0.00  0.00           C
HETATM   7  C   <1> d   1       5.988   9.581  38.031  0.00  0.00           C
HETATM   8  C   <1> d   1       7.150   9.247  33.265  0.00  0.00           C
HETATM   9  C   <1> d   1       7.354   7.849  33.367  0.00  0.00           C
HETATM  10  C   <1> d   1       6.156   8.265  38.238  0.00  0.00           C
HETATM  11  O   <1> d   1       6.696   6.149  37.403  0.00  0.00           O
HETATM  12  C   <1> d   1       5.576  10.556  39.120  0.00  0.00           C
HETATM  13  C   <1> d   1       6.161  11.924  39.079  0.00  0.00           C
HETATM  14  C   <1> d   1       5.834  12.887  40.047  0.00  0.00           C
HETATM  15  C   <1> d   1       4.891  12.554  41.138  0.00  0.00           C
HETATM  16  C   <1> d   1       4.327  11.278  41.199  0.00  0.00           C
HETATM  17  C   <1> d   1       4.668  10.256  40.180  0.00  0.00           C
HETATM  18  O   <1> d   1       7.362   5.787  34.783  0.00  0.00           O
HETATM  19  H   <1> d   1       6.816   5.303  34.171  0.00  0.00           H
HETATM  20  O   <1> d   1       7.334   9.873  32.028  0.00  0.00           O
HETATM  21  H   <1> d   1       7.618  10.777  32.095  0.00  0.00           H
HETATM  22  O   <1> d   1       7.735   7.099  32.251  0.00  0.00           O
HETATM  23  H   <1> d   1       8.248   6.334  32.496  0.00  0.00           H
ENDMDL
