# Supplementary material for: Ferroptosis regulation by traditional chinese medicine for ischemic stroke intervention based on network pharmacology and data mining
Source: PLoS One. 2025 Apr 16;20(4):e0321751. doi: 10.1371/journal.pone.0321751 (PMC12002469; doi:10.1371/journal.pone.0321751)
Supplement: S3 File — (ZIP) [file pone.0321751.s003.zip › 分子对接6/MAPK8/MAPK-2714/results/MOL002714_4qtd_out09.pdbqt]

MODEL 1
REMARK VINA RESULT:      -5.8      0.000      0.000
REMARK  4 active torsions:
REMARK  status: ('A' for Active; 'I' for Inactive)
REMARK    1  A    between atoms: C_5  and  O_10 
REMARK    2  A    between atoms: C_7  and  C_13 
REMARK    3  A    between atoms: C_8  and  O_14 
REMARK    4  A    between atoms: C_9  and  O_15 
ROOT
ATOM      1  C   <1> d   1       6.565   9.377  35.692  0.00  0.00     0.096 A 
ATOM      2  C   <1> d   1       6.778   7.920  35.797  0.00  0.00     0.084 A 
ATOM      3  O   <1> d   1       6.183  10.119  36.812  0.00  0.00    -0.309 OA
ATOM      4  C   <1> d   1       6.744  10.022  34.464  0.00  0.00     0.077 A 
ATOM      5  C   <1> d   1       7.163   7.164  34.671  0.00  0.00     0.118 A 
ATOM      6  C   <1> d   1       6.555   7.339  37.169  0.00  0.00     0.190 A 
ATOM      7  C   <1> d   1       5.988   9.581  38.031  0.00  0.00     0.090 A 
ATOM      8  C   <1> d   1       7.150   9.247  33.265  0.00  0.00     0.104 A 
ATOM      9  C   <1> d   1       7.354   7.849  33.367  0.00  0.00     0.133 A 
ATOM     10  C   <1> d   1       6.156   8.265  38.238  0.00  0.00     0.094 A 
ATOM     11  O   <1> d   1       6.696   6.149  37.403  0.00  0.00    -0.287 OA
ENDROOT
BRANCH   7  12
ATOM     12  C   <1> d   1       5.576  10.556  39.120  0.00  0.00    -0.002 A 
ATOM     13  C   <1> d   1       6.161  11.924  39.079  0.00  0.00     0.014 A 
ATOM     14  C   <1> d   1       5.834  12.887  40.047  0.00  0.00     0.001 A 
ATOM     15  C   <1> d   1       4.891  12.554  41.138  0.00  0.00     0.000 A 
ATOM     16  C   <1> d   1       4.327  11.278  41.199  0.00  0.00     0.001 A 
ATOM     17  C   <1> d   1       4.668  10.256  40.180  0.00  0.00     0.014 A 
ENDBRANCH   7  12
BRANCH   5  18
ATOM     18  O   <1> d   1       7.362   5.787  34.783  0.00  0.00    -0.357 OA
ATOM     19  H   <1> d   1       6.816   5.303  34.171  0.00  0.00     0.217 HD
ENDBRANCH   5  18
BRANCH   8  20
ATOM     20  O   <1> d   1       7.334   9.873  32.028  0.00  0.00    -0.358 OA
ATOM     21  H   <1> d   1       7.618  10.777  32.095  0.00  0.00     0.217 HD
ENDBRANCH   8  20
BRANCH   9  22
ATOM     22  O   <1> d   1       7.735   7.099  32.251  0.00  0.00    -0.356 OA
ATOM     23  H   <1> d   1       8.248   6.334  32.496  0.00  0.00     0.218 HD
ENDBRANCH   9  22
TORSDOF 4
ENDMDL
