# Supplementary material for: Ferroptosis regulation by traditional chinese medicine for ischemic stroke intervention based on network pharmacology and data mining
Source: PLoS One. 2025 Apr 16;20(4):e0321751. doi: 10.1371/journal.pone.0321751 (PMC12002469; doi:10.1371/journal.pone.0321751)
Supplement: S3 File — (ZIP) [file pone.0321751.s003.zip › 分子对接6/MAPK8/MAPK8-0006/input/4qtd_h_126Results.txt]

Output # 1	Total Volume = 349.00	Total Energy per Vol	EPV = -0.15656174
Output # 2	Total Volume = 440.00	Total Energy per Vol	EPV = -0.14552536
Output # 3	Total Volume = 441.00	Total Energy per Vol	EPV = -0.14549921
Output # 4	Total Volume = 403.00	Total Energy per Vol	EPV = -0.13726146
Output # 5	Total Volume = 425.00	Total Energy per Vol	EPV = -0.13501711
Output # 6	Total Volume = 480.00	Total Energy per Vol	EPV = -0.12685209
Output # 7	Total Volume = 440.00	Total Energy per Vol	EPV = -0.12670186
Output # 8	Total Volume = 483.00	Total Energy per Vol	EPV = -0.11812614
Output # 9	Total Volume = 491.00	Total Energy per Vol	EPV = -0.11696606
