# Supplementary material for: Ferroptosis regulation by traditional chinese medicine for ischemic stroke intervention based on network pharmacology and data mining
Source: PLoS One. 2025 Apr 16;20(4):e0321751. doi: 10.1371/journal.pone.0321751 (PMC12002469; doi:10.1371/journal.pone.0321751)
Supplement: S3 File — (ZIP) [file pone.0321751.s003.zip › 分子对接6/MAPK8/MAPK8-0006/input/FILL_4qtd_h_126out01.pdb]

ATOM      1  O   FIL     1      11.684  24.491  22.552  1.0   0.987     0.001 O
ATOM      2  O   FIL     1       3.684  28.491  29.552  1.0   0.863     0.001 O
ATOM      3  O   FIL     1      10.684  25.491  21.552  1.0   0.860     0.001 O
ATOM      4  O   FIL     1       7.684  24.491  23.552  1.0   0.848     0.001 O
ATOM      5  O   FIL     1      11.684  24.491  21.552  1.0   0.840     0.001 O
ATOM      6  O   FIL     1       8.684  25.491  21.552  1.0   0.839     0.001 O
ATOM      7  O   FIL     1       6.684  24.491  23.552  1.0   0.776     0.001 O
ATOM      8  O   FIL     1       7.684  24.491  24.552  1.0   0.757     0.001 O
ATOM      9  O   FIL     1       3.684  26.491  23.552  1.0   0.724     0.001 O
ATOM     10  O   FIL     1      10.684  24.491  20.552  1.0   0.719     0.001 O
ATOM     11  O   FIL     1       5.684  26.491  24.552  1.0   0.713     0.001 O
ATOM     12  O   FIL     1       7.684  26.491  21.552  1.0   0.689     0.001 O
ATOM     13  O   FIL     1       9.684  22.491  25.552  1.0   0.679     0.001 O
ATOM     14  O   FIL     1       7.684  25.491  21.552  1.0   0.668     0.001 O
ATOM     15  O   FIL     1       6.684  24.491  24.552  1.0   0.651     0.001 O
ATOM     16  O   FIL     1       3.684  26.491  24.552  1.0   0.648     0.001 O
ATOM     17  O   FIL     1       3.684  29.491  29.552  1.0   0.621     0.001 O
ATOM     18  O   FIL     1       5.684  26.491  23.552  1.0   0.614     0.001 O
ATOM     19  O   FIL     1       8.684  24.491  23.552  1.0   0.599     0.001 O
ATOM     20  O   FIL     1       3.684  27.491  29.552  1.0   0.570     0.001 O
ATOM     21  O   FIL     1       4.684  26.491  23.552  1.0   0.563     0.001 O
ATOM     22  O   FIL     1       7.684  25.491  22.552  1.0   0.561     0.001 O
ATOM     23  O   FIL     1       4.684  26.491  24.552  1.0   0.560     0.001 O
ATOM     24  O   FIL     1       9.684  25.491  21.552  1.0   0.546     0.001 O
ATOM     25  O   FIL     1       2.684  26.491  23.552  1.0   0.546     0.001 O
ATOM     26  O   FIL     1       8.684  23.491  24.552  1.0   0.545     0.001 O
ATOM     27  O   FIL     1      10.684  23.491  24.552  1.0   0.539     0.001 O
ATOM     28  O   FIL     1       6.684  26.491  24.552  1.0   0.530     0.001 O
ATOM     29  H   FIL     1       3.684  25.491  23.552  1.0   0.527     0.001 H
ATOM     30  O   FIL     1       8.684  25.491  22.552  1.0   0.520     0.001 O
ATOM     31  O   FIL     1       7.684  25.491  23.552  1.0   0.504     0.001 O
ATOM     32  H   FIL     1       5.684  24.491  24.552  1.0   0.486     0.001 H
ATOM     33  H   FIL     1       5.684  24.491  23.552  1.0   0.480     0.001 H
ATOM     34  O   FIL     1       6.684  27.491  23.552  1.0   0.476     0.001 O
ATOM     35  H   FIL     1      10.684  25.491  22.552  1.0   0.475     0.001 H
ATOM     36  O   FIL     1      12.684  24.491  22.552  1.0   0.474     0.001 O
ATOM     37  O   FIL     1       2.684  26.491  24.552  1.0   0.472     0.001 O
ATOM     38  H   FIL     1       6.684  24.491  27.552  1.0   0.472     0.001 H
ATOM     39  O   FIL     1       8.684  24.491  24.552  1.0   0.470     0.001 O
ATOM     40  H   FIL     1       3.684  25.491  24.552  1.0   0.467     0.001 H
ATOM     41  H   FIL     1      11.684  22.491  25.552  1.0   0.467     0.001 H
ATOM     42  H   FIL     1       4.684  25.491  23.552  1.0   0.466     0.001 H
ATOM     43  O   FIL     1      10.684  22.491  24.552  1.0   0.464     0.001 O
ATOM     44  H   FIL     1      10.684  22.491  25.552  1.0   0.462     0.001 H
ATOM     45  H   FIL     1      11.684  25.491  22.552  1.0   0.461     0.001 H
ATOM     46  O   FIL     1       6.684  25.491  22.552  1.0   0.460     0.001 O
ATOM     47  H   FIL     1       4.684  25.491  27.552  1.0   0.460     0.001 H
ATOM     48  O   FIL     1       5.684  27.491  22.552  1.0   0.458     0.001 O
ATOM     49  O   FIL     1       6.684  25.491  23.552  1.0   0.457     0.001 O
ATOM     50  O   FIL     1       6.684  26.491  23.552  1.0   0.449     0.001 O
ATOM     51  H   FIL     1      10.684  26.491  21.552  1.0   0.448     0.001 H
ATOM     52  H   FIL     1      11.684  22.491  23.552  1.0   0.447     0.001 H
ATOM     53  H   FIL     1       2.684  25.491  23.552  1.0   0.440     0.001 H
ATOM     54  O   FIL     1       7.684  26.491  22.552  1.0   0.433     0.001 O
ATOM     55  H   FIL     1       9.684  24.491  23.552  1.0   0.432     0.001 H
ATOM     56  H   FIL     1       8.684  24.491  22.552  1.0   0.431     0.001 H
ATOM     57  H   FIL     1       4.684  25.491  24.552  1.0   0.424     0.001 H
ATOM     58  H   FIL     1       3.684  25.491  22.552  1.0   0.420     0.001 H
ATOM     59  H   FIL     1       6.684  24.491  28.552  1.0   0.418     0.001 H
ATOM     60  H   FIL     1      11.684  23.491  22.552  1.0   0.418     0.001 H
ATOM     61  O   FIL     1       6.684  27.491  22.552  1.0   0.417     0.001 O
ATOM     62  H   FIL     1       5.684  25.491  23.552  1.0   0.417     0.001 H
ATOM     63  O   FIL     1      11.684  22.491  24.552  1.0   0.414     0.001 O
ATOM     64  H   FIL     1      10.684  23.491  23.552  1.0   0.413     0.001 H
ATOM     65  H   FIL     1       5.684  25.491  26.552  1.0   0.409     0.001 H
ATOM     66  O   FIL     1       6.684  23.491  28.552  1.0   0.404     0.001 O
ATOM     67  H   FIL     1       5.684  25.491  27.552  1.0   0.397     0.001 H
ATOM     68  H   FIL     1      11.684  21.491  24.552  1.0   0.394     0.001 H
ATOM     69  O   FIL     1       7.684  24.491  25.552  1.0   0.379     0.001 O
ATOM     70  O   FIL     1       8.684  26.491  22.552  1.0   0.377     0.001 O
ATOM     71  H   FIL     1      10.684  21.491  24.552  1.0   0.375     0.001 H
ATOM     72  O   FIL     1      10.684  23.491  25.552  1.0   0.374     0.001 O
ATOM     73  O   FIL     1       7.684  25.491  24.552  1.0   0.373     0.001 O
ATOM     74  O   FIL     1       7.684  23.491  25.552  1.0   0.371     0.001 O
ATOM     75  H   FIL     1       2.684  23.491  27.552  1.0   0.369     0.001 H
ATOM     76  H   FIL     1       4.684  25.491  22.552  1.0   0.364     0.001 H
ATOM     77  O   FIL     1       6.684  24.491  22.552  1.0   0.363     0.001 O
ATOM     78  O   FIL     1       9.684  23.491  24.552  1.0   0.363     0.001 O
ATOM     79  O   FIL     1       4.684  27.491  22.552  1.0   0.363     0.001 O
ATOM     80  H   FIL     1      10.684  24.491  22.552  1.0   0.362     0.001 H
ATOM     81  O   FIL     1       6.684  24.491  25.552  1.0   0.361     0.001 O
ATOM     82  O   FIL     1       3.684  26.491  22.552  1.0   0.360     0.001 O
ATOM     83  H   FIL     1       5.684  25.491  24.552  1.0   0.359     0.001 H
ATOM     84  O   FIL     1       7.684  26.491  24.552  1.0   0.356     0.001 O
ATOM     85  H   FIL     1       8.684  23.491  23.552  1.0   0.356     0.001 H
ATOM     86  H   FIL     1       2.684  25.491  24.552  1.0   0.346     0.001 H
ATOM     87  O   FIL     1       6.684  25.491  24.552  1.0   0.342     0.001 O
ATOM     88  O   FIL     1       8.684  25.491  23.552  1.0   0.341     0.001 O
ATOM     89  O   FIL     1       3.684  26.491  25.552  1.0   0.340     0.001 O
ATOM     90  H   FIL     1       9.684  25.491  22.552  1.0   0.337     0.001 H
ATOM     91  H   FIL     1       4.684  25.491  26.552  1.0   0.336     0.001 H
ATOM     92  O   FIL     1       6.684  24.491  26.552  1.0   0.334     0.001 O
ATOM     93  H   FIL     1       5.684  24.491  22.552  1.0   0.332     0.001 H
ATOM     94  O   FIL     1       8.684  23.491  25.552  1.0   0.331     0.001 O
ATOM     95  H   FIL     1       6.684  25.491  26.552  1.0   0.326     0.001 H
ATOM     96  H   FIL     1       9.684  21.491  25.552  1.0   0.315     0.001 H
ATOM     97  O   FIL     1       5.684  23.491  28.552  1.0   0.313     0.001 O
ATOM     98  O   FIL     1       5.684  24.491  28.552  1.0   0.312     0.001 O
ATOM     99  O   FIL     1       6.684  25.491  21.552  1.0   0.311     0.001 O
ATOM    100  H   FIL     1       9.684  24.491  21.552  1.0   0.309     0.001 H
ATOM    101  O   FIL     1       7.684  26.491  23.552  1.0   0.308     0.001 O
ATOM    102  O   FIL     1       5.684  24.491  26.552  1.0   0.302     0.001 O
ATOM    103  O   FIL     1       7.684  25.491  20.552  1.0   0.300     0.001 O
ATOM    104  O   FIL     1       5.684  24.491  27.552  1.0   0.295     0.001 O
ATOM    105  O   FIL     1       7.684  25.491  25.552  1.0   0.289     0.001 O
ATOM    106  O   FIL     1       7.684  27.491  22.552  1.0   0.287     0.001 O
ATOM    107  H   FIL     1       9.684  25.491  23.552  1.0   0.285     0.001 H
ATOM    108  O   FIL     1       3.684  27.491  22.552  1.0   0.282     0.001 O
ATOM    109  O   FIL     1       4.684  24.491  26.552  1.0   0.281     0.001 O
ATOM    110  H   FIL     1       5.684  24.491  25.552  1.0   0.281     0.001 H
ATOM    111  O   FIL     1       6.684  26.491  21.552  1.0   0.277     0.001 O
ATOM    112  H   FIL     1       9.684  26.491  22.552  1.0   0.274     0.001 H
ATOM    113  O   FIL     1       4.684  24.491  27.552  1.0   0.274     0.001 O
ATOM    114  O   FIL     1       7.684  23.491  24.552  1.0   0.271     0.001 O
ATOM    115  O   FIL     1       3.684  23.491  27.552  1.0   0.265     0.001 O
ATOM    116  O   FIL     1       6.684  25.491  25.552  1.0   0.264     0.001 O
ATOM    117  O   FIL     1       4.684  24.491  28.552  1.0   0.263     0.001 O
ATOM    118  H   FIL     1       7.684  25.491  26.552  1.0   0.260     0.001 H
ATOM    119  O   FIL     1       2.684  27.491  29.552  1.0   0.259     0.001 O
ATOM    120  O   FIL     1       3.684  24.491  27.552  1.0   0.248     0.001 O
ATOM    121  O   FIL     1       2.684  26.491  25.552  1.0   0.216     0.001 O
ATOM    122  H   FIL     1      10.684  24.491  21.552  1.0   0.214     0.001 H
ATOM    123  O   FIL     1       2.684  27.491  28.552  1.0   0.135     0.001 O
ATOM    124  O   FIL     1       2.684  26.491  26.552  1.0   0.111     0.001 O
ATOM    125  O   FIL     1       2.684  26.491  28.552  1.0   0.104     0.001 O
ATOM    126  O   FIL     1       2.684  26.491  27.552  1.0   0.080     0.001 O
