# Supplementary material for: Ferroptosis regulation by traditional chinese medicine for ischemic stroke intervention based on network pharmacology and data mining
Source: PLoS One. 2025 Apr 16;20(4):e0321751. doi: 10.1371/journal.pone.0321751 (PMC12002469; doi:10.1371/journal.pone.0321751)
Supplement: S3 File — (ZIP) [file pone.0321751.s003.zip › 分子对接6/MAPK8/MAPK8-0006/input/FILL_4qtd_h_126out05.pdb]

ATOM      1  O   FIL     1      -1.316  21.491  29.552  1.0   0.895     0.001 O
ATOM      2  O   FIL     1       3.684  28.491  29.552  1.0   0.863     0.001 O
ATOM      3  O   FIL     1      10.684  25.491  21.552  1.0   0.860     0.001 O
ATOM      4  O   FIL     1       7.684  24.491  23.552  1.0   0.848     0.001 O
ATOM      5  O   FIL     1       8.684  25.491  21.552  1.0   0.839     0.001 O
ATOM      6  O   FIL     1       6.684  24.491  23.552  1.0   0.776     0.001 O
ATOM      7  O   FIL     1       7.684  24.491  24.552  1.0   0.757     0.001 O
ATOM      8  O   FIL     1      -0.316  21.491  29.552  1.0   0.732     0.001 O
ATOM      9  O   FIL     1      -4.316  22.491  34.552  1.0   0.732     0.001 O
ATOM     10  O   FIL     1       3.684  26.491  23.552  1.0   0.724     0.001 O
ATOM     11  O   FIL     1       5.684  26.491  24.552  1.0   0.713     0.001 O
ATOM     12  O   FIL     1       7.684  26.491  21.552  1.0   0.689     0.001 O
ATOM     13  O   FIL     1       9.684  22.491  25.552  1.0   0.679     0.001 O
ATOM     14  O   FIL     1       7.684  25.491  21.552  1.0   0.668     0.001 O
ATOM     15  O   FIL     1       6.684  24.491  24.552  1.0   0.651     0.001 O
ATOM     16  O   FIL     1       3.684  26.491  24.552  1.0   0.648     0.001 O
ATOM     17  O   FIL     1       3.684  29.491  29.552  1.0   0.621     0.001 O
ATOM     18  O   FIL     1      -2.316  21.491  30.552  1.0   0.621     0.001 O
ATOM     19  O   FIL     1      -3.316  22.491  34.552  1.0   0.619     0.001 O
ATOM     20  O   FIL     1       5.684  26.491  23.552  1.0   0.614     0.001 O
ATOM     21  O   FIL     1       8.684  24.491  23.552  1.0   0.599     0.001 O
ATOM     22  O   FIL     1      -4.316  22.491  35.552  1.0   0.599     0.001 O
ATOM     23  O   FIL     1       2.684  27.491  30.552  1.0   0.587     0.001 O
ATOM     24  O   FIL     1       3.684  27.491  29.552  1.0   0.570     0.001 O
ATOM     25  O   FIL     1       4.684  29.491  29.552  1.0   0.565     0.001 O
ATOM     26  O   FIL     1       4.684  26.491  23.552  1.0   0.563     0.001 O
ATOM     27  O   FIL     1       7.684  25.491  22.552  1.0   0.561     0.001 O
ATOM     28  O   FIL     1       4.684  26.491  24.552  1.0   0.560     0.001 O
ATOM     29  O   FIL     1      -0.316  20.491  29.552  1.0   0.553     0.001 O
ATOM     30  O   FIL     1       9.684  25.491  21.552  1.0   0.546     0.001 O
ATOM     31  O   FIL     1       2.684  26.491  23.552  1.0   0.546     0.001 O
ATOM     32  O   FIL     1       4.684  29.491  28.552  1.0   0.545     0.001 O
ATOM     33  O   FIL     1       8.684  23.491  24.552  1.0   0.545     0.001 O
ATOM     34  O   FIL     1      -3.316  22.491  33.552  1.0   0.542     0.001 O
ATOM     35  O   FIL     1      10.684  23.491  24.552  1.0   0.539     0.001 O
ATOM     36  O   FIL     1       4.684  30.491  29.552  1.0   0.533     0.001 O
ATOM     37  O   FIL     1       6.684  26.491  24.552  1.0   0.530     0.001 O
ATOM     38  H   FIL     1       3.684  25.491  23.552  1.0   0.527     0.001 H
ATOM     39  O   FIL     1       8.684  25.491  22.552  1.0   0.520     0.001 O
ATOM     40  H   FIL     1       2.684  27.491  31.552  1.0   0.506     0.001 H
ATOM     41  O   FIL     1       7.684  25.491  23.552  1.0   0.504     0.001 O
ATOM     42  H   FIL     1       2.684  26.491  31.552  1.0   0.487     0.001 H
ATOM     43  H   FIL     1       5.684  24.491  24.552  1.0   0.486     0.001 H
ATOM     44  H   FIL     1       1.684  30.491  29.552  1.0   0.485     0.001 H
ATOM     45  H   FIL     1       5.684  24.491  23.552  1.0   0.480     0.001 H
ATOM     46  H   FIL     1       2.684  31.491  30.552  1.0   0.480     0.001 H
ATOM     47  O   FIL     1       6.684  27.491  23.552  1.0   0.476     0.001 O
ATOM     48  H   FIL     1      10.684  25.491  22.552  1.0   0.475     0.001 H
ATOM     49  O   FIL     1       2.684  26.491  24.552  1.0   0.472     0.001 O
ATOM     50  H   FIL     1       6.684  24.491  27.552  1.0   0.472     0.001 H
ATOM     51  O   FIL     1       8.684  24.491  24.552  1.0   0.470     0.001 O
ATOM     52  H   FIL     1       3.684  25.491  24.552  1.0   0.467     0.001 H
ATOM     53  H   FIL     1      11.684  22.491  25.552  1.0   0.467     0.001 H
ATOM     54  H   FIL     1       4.684  25.491  23.552  1.0   0.466     0.001 H
ATOM     55  O   FIL     1      10.684  22.491  24.552  1.0   0.464     0.001 O
ATOM     56  H   FIL     1       2.684  30.491  29.552  1.0   0.463     0.001 H
ATOM     57  H   FIL     1      10.684  22.491  25.552  1.0   0.462     0.001 H
ATOM     58  O   FIL     1       6.684  25.491  22.552  1.0   0.460     0.001 O
ATOM     59  O   FIL     1       5.684  27.491  22.552  1.0   0.458     0.001 O
ATOM     60  O   FIL     1       6.684  25.491  23.552  1.0   0.457     0.001 O
ATOM     61  O   FIL     1       6.684  26.491  23.552  1.0   0.449     0.001 O
ATOM     62  H   FIL     1      10.684  26.491  21.552  1.0   0.448     0.001 H
ATOM     63  O   FIL     1       3.684  30.491  29.552  1.0   0.448     0.001 O
ATOM     64  H   FIL     1      11.684  22.491  23.552  1.0   0.447     0.001 H
ATOM     65  O   FIL     1      -0.316  22.491  29.552  1.0   0.441     0.001 O
ATOM     66  H   FIL     1       2.684  25.491  23.552  1.0   0.440     0.001 H
ATOM     67  O   FIL     1       7.684  26.491  22.552  1.0   0.433     0.001 O
ATOM     68  H   FIL     1       9.684  24.491  23.552  1.0   0.432     0.001 H
ATOM     69  H   FIL     1       1.684  31.491  30.552  1.0   0.432     0.001 H
ATOM     70  H   FIL     1       8.684  24.491  22.552  1.0   0.431     0.001 H
ATOM     71  H   FIL     1       4.684  25.491  24.552  1.0   0.424     0.001 H
ATOM     72  O   FIL     1      -2.316  21.491  29.552  1.0   0.422     0.001 O
ATOM     73  H   FIL     1       6.684  24.491  28.552  1.0   0.418     0.001 H
ATOM     74  O   FIL     1       6.684  27.491  22.552  1.0   0.417     0.001 O
ATOM     75  H   FIL     1       5.684  25.491  23.552  1.0   0.417     0.001 H
ATOM     76  H   FIL     1       1.684  26.491  31.552  1.0   0.415     0.001 H
ATOM     77  O   FIL     1      11.684  22.491  24.552  1.0   0.414     0.001 O
ATOM     78  O   FIL     1       0.684  25.491  31.552  1.0   0.408     0.001 O
ATOM     79  O   FIL     1       6.684  23.491  28.552  1.0   0.404     0.001 O
ATOM     80  H   FIL     1      -0.316  24.491  31.552  1.0   0.398     0.001 H
ATOM     81  H   FIL     1       5.684  25.491  27.552  1.0   0.397     0.001 H
ATOM     82  O   FIL     1       3.684  29.491  28.552  1.0   0.396     0.001 O
ATOM     83  O   FIL     1       7.684  24.491  25.552  1.0   0.379     0.001 O
ATOM     84  O   FIL     1       8.684  26.491  22.552  1.0   0.377     0.001 O
ATOM     85  O   FIL     1       7.684  25.491  24.552  1.0   0.373     0.001 O
ATOM     86  O   FIL     1       2.684  26.491  30.552  1.0   0.371     0.001 O
ATOM     87  O   FIL     1       7.684  23.491  25.552  1.0   0.371     0.001 O
ATOM     88  H   FIL     1       2.684  25.491  31.552  1.0   0.370     0.001 H
ATOM     89  O   FIL     1       3.684  30.491  28.552  1.0   0.366     0.001 O
ATOM     90  H   FIL     1       4.684  28.491  28.552  1.0   0.364     0.001 H
ATOM     91  O   FIL     1       6.684  24.491  22.552  1.0   0.363     0.001 O
ATOM     92  O   FIL     1       9.684  23.491  24.552  1.0   0.363     0.001 O
ATOM     93  O   FIL     1       6.684  24.491  25.552  1.0   0.361     0.001 O
ATOM     94  O   FIL     1       3.684  27.491  30.552  1.0   0.355     0.001 O
ATOM     95  O   FIL     1       4.684  30.491  28.552  1.0   0.354     0.001 O
ATOM     96  H   FIL     1       2.684  29.491  29.552  1.0   0.353     0.001 H
ATOM     97  H   FIL     1       3.684  28.491  27.552  1.0   0.349     0.001 H
ATOM     98  O   FIL     1       6.684  24.491  26.552  1.0   0.334     0.001 O
ATOM     99  O   FIL     1       5.684  23.491  28.552  1.0   0.313     0.001 O
ATOM    100  O   FIL     1       5.684  24.491  28.552  1.0   0.312     0.001 O
ATOM    101  O   FIL     1       4.684  30.491  27.552  1.0   0.310     0.001 O
ATOM    102  O   FIL     1       3.684  28.491  28.552  1.0   0.310     0.001 O
ATOM    103  O   FIL     1       3.684  26.491  29.552  1.0   0.305     0.001 O
ATOM    104  H   FIL     1       4.684  29.491  27.552  1.0   0.300     0.001 H
ATOM    105  O   FIL     1       2.684  25.491  30.552  1.0   0.299     0.001 O
ATOM    106  O   FIL     1       1.684  26.491  30.552  1.0   0.299     0.001 O
ATOM    107  O   FIL     1      -3.316  21.491  33.552  1.0   0.298     0.001 O
ATOM    108  O   FIL     1       5.684  24.491  27.552  1.0   0.295     0.001 O
ATOM    109  H   FIL     1       1.684  31.491  29.552  1.0   0.292     0.001 H
ATOM    110  O   FIL     1       4.684  27.491  29.552  1.0   0.289     0.001 O
ATOM    111  O   FIL     1       1.684  25.491  30.552  1.0   0.286     0.001 O
ATOM    112  O   FIL     1       0.684  25.491  30.552  1.0   0.285     0.001 O
ATOM    113  O   FIL     1       4.684  24.491  28.552  1.0   0.263     0.001 O
ATOM    114  O   FIL     1      -0.316  24.491  30.552  1.0   0.261     0.001 O
ATOM    115  O   FIL     1       4.684  25.491  29.552  1.0   0.259     0.001 O
ATOM    116  O   FIL     1       3.684  25.491  29.552  1.0   0.254     0.001 O
ATOM    117  O   FIL     1      -0.316  25.491  30.552  1.0   0.248     0.001 O
ATOM    118  O   FIL     1      -3.316  21.491  31.552  1.0   0.240     0.001 O
ATOM    119  O   FIL     1      -3.316  21.491  32.552  1.0   0.236     0.001 O
ATOM    120  O   FIL     1      -3.316  21.491  30.552  1.0   0.225     0.001 O
ATOM    121  O   FIL     1      -0.316  23.491  29.552  1.0   0.220     0.001 O
ATOM    122  H   FIL     1       4.684  25.491  28.552  1.0   0.211     0.001 H
ATOM    123  O   FIL     1       0.684  24.491  29.552  1.0   0.172     0.001 O
ATOM    124  O   FIL     1       1.684  25.491  29.552  1.0   0.159     0.001 O
ATOM    125  O   FIL     1       1.684  24.491  29.552  1.0   0.150     0.001 O
ATOM    126  O   FIL     1       0.684  23.491  29.552  1.0   0.115     0.001 O
