# Supplementary material for: Ferroptosis regulation by traditional chinese medicine for ischemic stroke intervention based on network pharmacology and data mining
Source: PLoS One. 2025 Apr 16;20(4):e0321751. doi: 10.1371/journal.pone.0321751 (PMC12002469; doi:10.1371/journal.pone.0321751)
Supplement: S3 File — (ZIP) [file pone.0321751.s003.zip › 分子对接6/MAPK8/MAPK8-0006/input/FILL_4qtd_h_126out09.pdb]

ATOM      1  O   FIL     1      21.684  29.491  49.552  1.0   1.096     0.001 O
ATOM      2  O   FIL     1      21.684  29.491  50.552  1.0   0.917     0.001 O
ATOM      3  O   FIL     1      22.684  30.491  49.552  1.0   0.907     0.001 O
ATOM      4  O   FIL     1      17.684  31.491  51.552  1.0   0.866     0.001 O
ATOM      5  O   FIL     1      25.684  31.491  37.552  1.0   0.807     0.001 O
ATOM      6  O   FIL     1      26.684  32.491  32.552  1.0   0.803     0.001 O
ATOM      7  O   FIL     1      18.684  32.491  51.552  1.0   0.786     0.001 O
ATOM      8  O   FIL     1      13.684  28.491  55.552  1.0   0.784     0.001 O
ATOM      9  O   FIL     1      27.684  32.491  33.552  1.0   0.782     0.001 O
ATOM     10  O   FIL     1      11.684  26.491  54.552  1.0   0.762     0.001 O
ATOM     11  O   FIL     1      10.684  25.491  54.552  1.0   0.742     0.001 O
ATOM     12  O   FIL     1      22.684  29.491  50.552  1.0   0.701     0.001 O
ATOM     13  O   FIL     1      24.684  31.491  43.552  1.0   0.696     0.001 O
ATOM     14  O   FIL     1      23.684  31.491  43.552  1.0   0.693     0.001 O
ATOM     15  O   FIL     1      17.684  32.491  51.552  1.0   0.693     0.001 O
ATOM     16  O   FIL     1      11.684  27.491  54.552  1.0   0.686     0.001 O
ATOM     17  O   FIL     1      22.684  31.491  43.552  1.0   0.677     0.001 O
ATOM     18  O   FIL     1      21.684  32.491  47.552  1.0   0.669     0.001 O
ATOM     19  O   FIL     1      20.684  32.491  47.552  1.0   0.667     0.001 O
ATOM     20  O   FIL     1      21.684  32.491  48.552  1.0   0.664     0.001 O
ATOM     21  O   FIL     1      12.684  26.491  55.552  1.0   0.664     0.001 O
ATOM     22  O   FIL     1      26.684  32.491  33.552  1.0   0.656     0.001 O
ATOM     23  O   FIL     1      12.684  27.491  55.552  1.0   0.656     0.001 O
ATOM     24  O   FIL     1      20.684  33.491  47.552  1.0   0.654     0.001 O
ATOM     25  O   FIL     1      24.684  30.491  42.552  1.0   0.636     0.001 O
ATOM     26  O   FIL     1      13.684  29.491  55.552  1.0   0.634     0.001 O
ATOM     27  O   FIL     1      17.684  32.491  50.552  1.0   0.632     0.001 O
ATOM     28  O   FIL     1      26.684  31.491  36.552  1.0   0.632     0.001 O
ATOM     29  O   FIL     1      10.684  24.491  54.552  1.0   0.630     0.001 O
ATOM     30  O   FIL     1      21.684  28.491  50.552  1.0   0.627     0.001 O
ATOM     31  O   FIL     1      22.684  32.491  44.552  1.0   0.623     0.001 O
ATOM     32  O   FIL     1      22.684  29.491  49.552  1.0   0.610     0.001 O
ATOM     33  O   FIL     1      27.684  33.491  33.552  1.0   0.603     0.001 O
ATOM     34  O   FIL     1      25.684  32.491  36.552  1.0   0.596     0.001 O
ATOM     35  O   FIL     1      26.684  31.491  33.552  1.0   0.595     0.001 O
ATOM     36  O   FIL     1      23.684  32.491  44.552  1.0   0.592     0.001 O
ATOM     37  O   FIL     1      23.684  32.491  43.552  1.0   0.579     0.001 O
ATOM     38  O   FIL     1      19.684  32.491  46.552  1.0   0.577     0.001 O
ATOM     39  O   FIL     1      21.684  29.491  48.552  1.0   0.575     0.001 O
ATOM     40  O   FIL     1      20.684  32.491  46.552  1.0   0.559     0.001 O
ATOM     41  O   FIL     1      11.684  25.491  54.552  1.0   0.547     0.001 O
ATOM     42  O   FIL     1      22.684  31.491  49.552  1.0   0.543     0.001 O
ATOM     43  O   FIL     1      22.684  28.491  50.552  1.0   0.542     0.001 O
ATOM     44  O   FIL     1      25.684  32.491  37.552  1.0   0.538     0.001 O
ATOM     45  O   FIL     1      22.684  32.491  48.552  1.0   0.523     0.001 O
ATOM     46  O   FIL     1      11.684  26.491  55.552  1.0   0.521     0.001 O
ATOM     47  O   FIL     1      20.684  33.491  48.552  1.0   0.518     0.001 O
ATOM     48  O   FIL     1      23.684  29.491  50.552  1.0   0.501     0.001 O
ATOM     49  H   FIL     1      16.684  33.491  50.552  1.0   0.497     0.001 H
ATOM     50  H   FIL     1      18.684  31.491  52.552  1.0   0.492     0.001 H
ATOM     51  O   FIL     1      16.684  31.491  50.552  1.0   0.492     0.001 O
ATOM     52  O   FIL     1      18.684  31.491  51.552  1.0   0.489     0.001 O
ATOM     53  O   FIL     1      14.684  29.491  56.552  1.0   0.488     0.001 O
ATOM     54  O   FIL     1      22.684  32.491  43.552  1.0   0.483     0.001 O
ATOM     55  H   FIL     1      18.684  33.491  52.552  1.0   0.483     0.001 H
ATOM     56  O   FIL     1      25.684  30.491  42.552  1.0   0.477     0.001 O
ATOM     57  H   FIL     1      13.684  22.491  53.552  1.0   0.475     0.001 H
ATOM     58  H   FIL     1      13.684  34.491  49.552  1.0   0.474     0.001 H
ATOM     59  H   FIL     1      15.684  28.491  56.552  1.0   0.471     0.001 H
ATOM     60  O   FIL     1      24.684  32.491  44.552  1.0   0.459     0.001 O
ATOM     61  H   FIL     1      14.684  20.491  53.552  1.0   0.458     0.001 H
ATOM     62  H   FIL     1      17.684  33.491  52.552  1.0   0.453     0.001 H
ATOM     63  H   FIL     1      17.684  33.491  49.552  1.0   0.448     0.001 H
ATOM     64  O   FIL     1      19.684  32.491  51.552  1.0   0.448     0.001 O
ATOM     65  H   FIL     1      16.684  32.491  53.552  1.0   0.447     0.001 H
ATOM     66  H   FIL     1      14.684  21.491  53.552  1.0   0.445     0.001 H
ATOM     67  H   FIL     1      14.684  34.491  50.552  1.0   0.440     0.001 H
ATOM     68  H   FIL     1      17.684  30.491  51.552  1.0   0.439     0.001 H
ATOM     69  H   FIL     1      14.684  33.491  50.552  1.0   0.439     0.001 H
ATOM     70  O   FIL     1      11.684  25.491  55.552  1.0   0.437     0.001 O
ATOM     71  H   FIL     1      17.684  18.491  56.552  1.0   0.433     0.001 H
ATOM     72  H   FIL     1      16.684  32.491  49.552  1.0   0.433     0.001 H
ATOM     73  O   FIL     1      11.684  27.491  55.552  1.0   0.432     0.001 O
ATOM     74  O   FIL     1      24.684  31.491  42.552  1.0   0.419     0.001 O
ATOM     75  O   FIL     1      11.684  24.491  55.552  1.0   0.405     0.001 O
ATOM     76  H   FIL     1      18.684  33.491  49.552  1.0   0.404     0.001 H
ATOM     77  O   FIL     1      26.684  31.491  37.552  1.0   0.403     0.001 O
ATOM     78  O   FIL     1      12.684  28.491  55.552  1.0   0.402     0.001 O
ATOM     79  H   FIL     1      15.684  32.491  49.552  1.0   0.395     0.001 H
ATOM     80  O   FIL     1      18.684  33.491  50.552  1.0   0.376     0.001 O
ATOM     81  O   FIL     1      16.684  18.491  54.552  1.0   0.371     0.001 O
ATOM     82  O   FIL     1      26.684  31.491  35.552  1.0   0.361     0.001 O
ATOM     83  O   FIL     1      16.684  32.491  51.552  1.0   0.348     0.001 O
ATOM     84  H   FIL     1      12.684  23.491  55.552  1.0   0.343     0.001 H
ATOM     85  O   FIL     1      17.684  18.491  55.552  1.0   0.338     0.001 O
ATOM     86  H   FIL     1      13.684  22.491  54.552  1.0   0.338     0.001 H
ATOM     87  O   FIL     1      13.684  21.491  53.552  1.0   0.328     0.001 O
ATOM     88  H   FIL     1      15.684  19.491  53.552  1.0   0.327     0.001 H
ATOM     89  O   FIL     1      16.684  18.491  55.552  1.0   0.323     0.001 O
ATOM     90  H   FIL     1      12.684  22.491  54.552  1.0   0.315     0.001 H
ATOM     91  O   FIL     1      13.684  28.491  56.552  1.0   0.315     0.001 O
ATOM     92  O   FIL     1      16.684  32.491  50.552  1.0   0.312     0.001 O
ATOM     93  O   FIL     1      14.684  28.491  56.552  1.0   0.297     0.001 O
ATOM     94  O   FIL     1      18.684  33.491  51.552  1.0   0.295     0.001 O
ATOM     95  O   FIL     1      15.684  18.491  53.552  1.0   0.292     0.001 O
ATOM     96  H   FIL     1      16.684  18.491  53.552  1.0   0.282     0.001 H
ATOM     97  O   FIL     1      15.684  32.491  51.552  1.0   0.279     0.001 O
ATOM     98  O   FIL     1      15.684  32.491  52.552  1.0   0.271     0.001 O
ATOM     99  H   FIL     1      14.684  32.491  49.552  1.0   0.270     0.001 H
ATOM    100  O   FIL     1      26.684  31.491  34.552  1.0   0.264     0.001 O
ATOM    101  O   FIL     1      14.684  19.491  53.552  1.0   0.258     0.001 O
ATOM    102  O   FIL     1      21.684  32.491  44.552  1.0   0.249     0.001 O
ATOM    103  O   FIL     1      13.684  30.491  54.552  1.0   0.242     0.001 O
ATOM    104  O   FIL     1      13.684  30.491  55.552  1.0   0.241     0.001 O
ATOM    105  O   FIL     1      14.684  31.491  53.552  1.0   0.238     0.001 O
ATOM    106  O   FIL     1      15.684  32.491  53.552  1.0   0.233     0.001 O
ATOM    107  O   FIL     1      11.684  23.491  55.552  1.0   0.231     0.001 O
ATOM    108  O   FIL     1      14.684  31.491  54.552  1.0   0.230     0.001 O
ATOM    109  O   FIL     1      25.684  32.491  38.552  1.0   0.228     0.001 O
ATOM    110  O   FIL     1      25.684  31.491  42.552  1.0   0.215     0.001 O
ATOM    111  O   FIL     1      14.684  32.491  53.552  1.0   0.207     0.001 O
ATOM    112  O   FIL     1      19.684  33.491  51.552  1.0   0.203     0.001 O
ATOM    113  O   FIL     1      20.684  33.491  49.552  1.0   0.198     0.001 O
ATOM    114  O   FIL     1      21.684  32.491  45.552  1.0   0.197     0.001 O
ATOM    115  O   FIL     1      13.684  31.491  54.552  1.0   0.193     0.001 O
ATOM    116  H   FIL     1      12.684  22.491  55.552  1.0   0.184     0.001 H
ATOM    117  O   FIL     1      22.684  32.491  49.552  1.0   0.181     0.001 O
ATOM    118  O   FIL     1      14.684  32.491  50.552  1.0   0.174     0.001 O
ATOM    119  O   FIL     1      13.684  34.491  50.552  1.0   0.164     0.001 O
ATOM    120  O   FIL     1      25.684  32.491  39.552  1.0   0.158     0.001 O
ATOM    121  O   FIL     1      25.684  32.491  40.552  1.0   0.146     0.001 O
ATOM    122  O   FIL     1      25.684  31.491  41.552  1.0   0.135     0.001 O
ATOM    123  O   FIL     1      25.684  32.491  41.552  1.0   0.122     0.001 O
ATOM    124  O   FIL     1      20.684  33.491  51.552  1.0   0.111     0.001 O
ATOM    125  O   FIL     1      20.684  33.491  50.552  1.0   0.072     0.001 O
ATOM    126  O   FIL     1      21.684  32.491  46.552  1.0   0.055     0.001 O
