# Supplementary material for: Ferroptosis regulation by traditional chinese medicine for ischemic stroke intervention based on network pharmacology and data mining
Source: PLoS One. 2025 Apr 16;20(4):e0321751. doi: 10.1371/journal.pone.0321751 (PMC12002469; doi:10.1371/journal.pone.0321751)
Supplement: S3 File — (ZIP) [file pone.0321751.s003.zip › 分子对接6/MAPK8/MAPK8-0006/input/MOL000006.pdbqt]

REMARK  5 active torsions:
REMARK  status: ('A' for Active; 'I' for Inactive)
REMARK    1  A    between atoms: C_6  and  O_12 
REMARK    2  A    between atoms: C_7  and  C_13 
REMARK    3  A    between atoms: C_8  and  O_14 
REMARK    4  A    between atoms: C_17  and  O_20 
REMARK    5  A    between atoms: C_19  and  O_21 
ROOT
ATOM      1  C   <1> d   1      -1.560   1.069   0.001  0.00  0.00     0.095 A 
ATOM      2  C   <1> d   1      -1.110   2.475   0.035  0.00  0.00     0.081 A 
ATOM      3  O   <1> d   1      -0.629   0.028  -0.008  0.00  0.00    -0.309 OA
ATOM      4  C   <1> d   1      -2.929   0.775  -0.023  0.00  0.00     0.075 A 
ATOM      5  C   <1> d   1       0.384   2.667   0.058  0.00  0.00     0.190 A 
ATOM      6  C   <1> d   1      -2.049   3.536   0.043  0.00  0.00     0.085 A 
ATOM      7  C   <1> d   1       0.702   0.220   0.013  0.00  0.00     0.090 A 
ATOM      8  C   <1> d   1      -3.930   1.872  -0.014  0.00  0.00     0.071 A 
ATOM      9  C   <1> d   1       1.219   1.459   0.045  0.00  0.00     0.094 A 
ATOM     10  O   <1> d   1       0.898   3.774   0.086  0.00  0.00    -0.287 OA
ATOM     11  C   <1> d   1      -3.498   3.211   0.018  0.00  0.00     0.074 A 
ENDROOT
BRANCH   7  12
ATOM     12  C   <1> d   1       1.547  -1.042  -0.001  0.00  0.00     0.001 A 
ATOM     13  C   <1> d   1       0.837  -2.347  -0.035  0.00  0.00     0.053 A 
ATOM     14  C   <1> d   1       1.531  -3.565  -0.050  0.00  0.00     0.099 A 
ATOM     15  C   <1> d   1       3.014  -3.581  -0.032  0.00  0.00     0.098 A 
ATOM     16  C   <1> d   1       3.721  -2.353   0.001  0.00  0.00     0.040 A 
ATOM     17  C   <1> d   1       2.986  -1.065   0.017  0.00  0.00     0.017 A 
BRANCH  14  18
ATOM     18  O   <1> d   1       0.813  -4.762  -0.083  0.00  0.00    -0.358 OA
ATOM     19  H   <1> d   1       1.397  -5.514  -0.090  0.00  0.00     0.217 HD
ENDBRANCH  14  18
BRANCH  15  20
ATOM     20  O   <1> d   1       3.683  -4.809  -0.047  0.00  0.00    -0.358 OA
ATOM     21  H   <1> d   1       4.631  -4.740  -0.034  0.00  0.00     0.217 HD
ENDBRANCH  15  20
ENDBRANCH   7  12
BRANCH   6  22
ATOM     22  O   <1> d   1      -1.608   4.860   0.075  0.00  0.00    -0.360 OA
ATOM     23  H   <1> d   1      -2.309   5.501   0.079  0.00  0.00     0.217 HD
ENDBRANCH   6  22
BRANCH   8  24
ATOM     24  O   <1> d   1      -5.299   1.599  -0.037  0.00  0.00    -0.361 OA
ATOM     25  H   <1> d   1      -5.505   0.671  -0.058  0.00  0.00     0.217 HD
ENDBRANCH   8  24
TORSDOF 5
