# Supplementary material for: Ferroptosis regulation by traditional chinese medicine for ischemic stroke intervention based on network pharmacology and data mining
Source: PLoS One. 2025 Apr 16;20(4):e0321751. doi: 10.1371/journal.pone.0321751 (PMC12002469; doi:10.1371/journal.pone.0321751)
Supplement: S3 File — (ZIP) [file pone.0321751.s003.zip › 分子对接6/MAPK8/MAPK8-0006/results/all_poses_4qtd_h.pdb]

REMARK Generated by AMDock from AutoDock Vina result
REMARK Best docking result from each FILL generated by AutoLigand
MODEL        1
REMARK Best docking result from each FILL generated by AutoLigand
REMARK ENERGY   =   -6.3
HETATM   1  C   <1> d   1       6.914  29.614  19.300  0.00  0.00           C
HETATM   2  C   <1> d   1       6.131  29.196  18.120  0.00  0.00           C
HETATM   3  O   <1> d   1       6.994  28.790  20.425  0.00  0.00           O
HETATM   4  C   <1> d   1       7.580  30.846  19.295  0.00  0.00           C
HETATM   5  C   <1> d   1       5.459  27.853  18.243  0.00  0.00           C
HETATM   6  C   <1> d   1       6.044  30.028  16.977  0.00  0.00           C
HETATM   7  C   <1> d   1       6.387  27.593  20.515  0.00  0.00           C
HETATM   8  C   <1> d   1       7.503  31.733  18.106  0.00  0.00           C
HETATM   9  C   <1> d   1       5.650  27.116  19.498  0.00  0.00           C
HETATM  10  O   <1> d   1       4.779  27.381  17.345  0.00  0.00           O
HETATM  11  C   <1> d   1       6.756  31.332  16.983  0.00  0.00           C
HETATM  12  C   <1> d   1       6.597  26.848  21.821  0.00  0.00           C
HETATM  13  C   <1> d   1       5.586  27.038  22.894  0.00  0.00           C
HETATM  14  C   <1> d   1       5.694  26.392  24.134  0.00  0.00           C
HETATM  15  C   <1> d   1       6.839  25.489  24.409  0.00  0.00           C
HETATM  16  C   <1> d   1       7.820  25.288  23.407  0.00  0.00           C
HETATM  17  C   <1> d   1       7.705  25.971  22.096  0.00  0.00           C
HETATM  18  O   <1> d   1       4.715  26.606  25.105  0.00  0.00           O
HETATM  19  H   <1> d   1       5.106  26.814  25.948  0.00  0.00           H
HETATM  20  O   <1> d   1       6.925  24.857  25.654  0.00  0.00           O
HETATM  21  H   <1> d   1       6.095  24.535  25.988  0.00  0.00           H
HETATM  22  O   <1> d   1       5.300  29.619  15.869  0.00  0.00           O
HETATM  23  H   <1> d   1       5.828  29.380  15.116  0.00  0.00           H
HETATM  24  O   <1> d   1       8.161  32.964  18.082  0.00  0.00           O
HETATM  25  H   <1> d   1       9.096  32.903  18.242  0.00  0.00           H
ENDMDL
MODEL        2
REMARK Best docking result from each FILL generated by AutoLigand
REMARK ENERGY   =   -7.0
HETATM   1  C   <1> d   1      20.705  25.693  25.607  0.00  0.00           C
HETATM   2  C   <1> d   1      19.853  26.031  26.765  0.00  0.00           C
HETATM   3  O   <1> d   1      21.705  24.725  25.723  0.00  0.00           O
HETATM   4  C   <1> d   1      20.510  26.346  24.384  0.00  0.00           C
HETATM   5  C   <1> d   1      20.156  25.264  28.026  0.00  0.00           C
HETATM   6  C   <1> d   1      18.838  27.013  26.656  0.00  0.00           C
HETATM   7  C   <1> d   1      21.960  24.050  26.858  0.00  0.00           C
HETATM   8  C   <1> d   1      19.451  27.378  24.247  0.00  0.00           C
HETATM   9  C   <1> d   1      21.244  24.279  27.971  0.00  0.00           C
HETATM  10  O   <1> d   1      19.533  25.440  29.061  0.00  0.00           O
HETATM  11  C   <1> d   1      18.641  27.698  25.353  0.00  0.00           C
HETATM  12  C   <1> d   1      23.089  23.037  26.780  0.00  0.00           C
HETATM  13  C   <1> d   1      22.844  21.790  26.010  0.00  0.00           C
HETATM  14  C   <1> d   1      23.825  20.797  25.882  0.00  0.00           C
HETATM  15  C   <1> d   1      25.152  20.970  26.521  0.00  0.00           C
HETATM  16  C   <1> d   1      25.417  22.148  27.262  0.00  0.00           C
HETATM  17  C   <1> d   1      24.378  23.198  27.398  0.00  0.00           C
HETATM  18  O   <1> d   1      23.541  19.645  25.146  0.00  0.00           O
HETATM  19  H   <1> d   1      23.976  18.883  25.517  0.00  0.00           H
HETATM  20  O   <1> d   1      26.114  19.965  26.378  0.00  0.00           O
HETATM  21  H   <1> d   1      26.351  19.530  27.190  0.00  0.00           H
HETATM  22  O   <1> d   1      18.041  27.322  27.759  0.00  0.00           O
HETATM  23  H   <1> d   1      17.165  27.613  27.535  0.00  0.00           H
HETATM  24  O   <1> d   1      19.241  28.040  23.036  0.00  0.00           O
HETATM  25  H   <1> d   1      18.679  27.567  22.432  0.00  0.00           H
ENDMDL
MODEL        3
REMARK Best docking result from each FILL generated by AutoLigand
REMARK ENERGY   =   -6.8
HETATM   1  C   <1> d   1      23.611  21.523  26.759  0.00  0.00           C
HETATM   2  C   <1> d   1      23.721  20.888  28.088  0.00  0.00           C
HETATM   3  O   <1> d   1      22.771  22.622  26.567  0.00  0.00           O
HETATM   4  C   <1> d   1      24.352  21.020  25.682  0.00  0.00           C
HETATM   5  C   <1> d   1      22.877  21.515  29.167  0.00  0.00           C
HETATM   6  C   <1> d   1      24.570  19.772  28.289  0.00  0.00           C
HETATM   7  C   <1> d   1      22.025  23.168  27.544  0.00  0.00           C
HETATM   8  C   <1> d   1      25.248  19.852  25.871  0.00  0.00           C
HETATM   9  C   <1> d   1      22.051  22.669  28.791  0.00  0.00           C
HETATM  10  O   <1> d   1      22.868  21.094  30.313  0.00  0.00           O
HETATM  11  C   <1> d   1      25.351  19.249  27.139  0.00  0.00           C
HETATM  12  C   <1> d   1      21.178  24.360  27.135  0.00  0.00           C
HETATM  13  C   <1> d   1      21.196  24.760  25.703  0.00  0.00           C
HETATM  14  C   <1> d   1      20.447  25.846  25.231  0.00  0.00           C
HETATM  15  C   <1> d   1      19.605  26.635  26.162  0.00  0.00           C
HETATM  16  C   <1> d   1      19.566  26.280  27.533  0.00  0.00           C
HETATM  17  C   <1> d   1      20.359  25.131  28.033  0.00  0.00           C
HETATM  18  O   <1> d   1      20.501  26.177  23.875  0.00  0.00           O
HETATM  19  H   <1> d   1      20.547  25.397  23.332  0.00  0.00           H
HETATM  20  O   <1> d   1      18.867  27.715  25.666  0.00  0.00           O
HETATM  21  H   <1> d   1      19.360  28.524  25.587  0.00  0.00           H
HETATM  22  O   <1> d   1      24.663  19.182  29.551  0.00  0.00           O
HETATM  23  H   <1> d   1      25.090  19.727  30.201  0.00  0.00           H
HETATM  24  O   <1> d   1      25.995  19.337  24.810  0.00  0.00           O
HETATM  25  H   <1> d   1      25.503  18.757  24.240  0.00  0.00           H
ENDMDL
MODEL        4
REMARK Best docking result from each FILL generated by AutoLigand
REMARK ENERGY   =   -7.4
HETATM   1  C   <1> d   1      21.620  19.870  28.117  0.00  0.00           C
HETATM   2  C   <1> d   1      23.074  20.125  28.079  0.00  0.00           C
HETATM   3  O   <1> d   1      21.099  18.864  28.934  0.00  0.00           O
HETATM   4  C   <1> d   1      20.756  20.640  27.329  0.00  0.00           C
HETATM   5  C   <1> d   1      23.902  19.234  28.968  0.00  0.00           C
HETATM   6  C   <1> d   1      23.609  21.142  27.252  0.00  0.00           C
HETATM   7  C   <1> d   1      21.855  18.078  29.721  0.00  0.00           C
HETATM   8  C   <1> d   1      21.296  21.712  26.456  0.00  0.00           C
HETATM   9  C   <1> d   1      23.190  18.226  29.763  0.00  0.00           C
HETATM  10  O   <1> d   1      25.117  19.331  29.037  0.00  0.00           O
HETATM  11  C   <1> d   1      22.682  21.953  26.421  0.00  0.00           C
HETATM  12  C   <1> d   1      21.099  17.043  30.535  0.00  0.00           C
HETATM  13  C   <1> d   1      19.625  17.194  30.645  0.00  0.00           C
HETATM  14  C   <1> d   1      18.842  16.288  31.374  0.00  0.00           C
HETATM  15  C   <1> d   1      19.476  15.139  32.065  0.00  0.00           C
HETATM  16  C   <1> d   1      20.880  14.967  31.981  0.00  0.00           C
HETATM  17  C   <1> d   1      21.708  15.926  31.209  0.00  0.00           C
HETATM  18  O   <1> d   1      17.460  16.477  31.442  0.00  0.00           O
HETATM  19  H   <1> d   1      17.169  17.125  30.808  0.00  0.00           H
HETATM  20  O   <1> d   1      18.673  14.250  32.787  0.00  0.00           O
HETATM  21  H   <1> d   1      17.793  14.148  32.443  0.00  0.00           H
HETATM  22  O   <1> d   1      24.986  21.371  27.226  0.00  0.00           O
HETATM  23  H   <1> d   1      25.225  22.272  27.045  0.00  0.00           H
HETATM  24  O   <1> d   1      20.450  22.491  25.663  0.00  0.00           O
HETATM  25  H   <1> d   1      20.335  23.379  25.983  0.00  0.00           H
ENDMDL
MODEL        5
REMARK Best docking result from each FILL generated by AutoLigand
REMARK ENERGY   =   -6.5
HETATM   1  C   <1> d   1       1.077  27.585  27.613  0.00  0.00           C
HETATM   2  C   <1> d   1       2.199  27.601  28.572  0.00  0.00           C
HETATM   3  O   <1> d   1       0.305  26.433  27.446  0.00  0.00           O
HETATM   4  C   <1> d   1       0.782  28.731  26.865  0.00  0.00           C
HETATM   5  C   <1> d   1       2.420  26.312  29.319  0.00  0.00           C
HETATM   6  C   <1> d   1       2.987  28.766  28.746  0.00  0.00           C
HETATM   7  C   <1> d   1       0.518  25.290  28.123  0.00  0.00           C
HETATM   8  C   <1> d   1       1.594  29.963  27.032  0.00  0.00           C
HETATM   9  C   <1> d   1       1.513  25.196  29.020  0.00  0.00           C
HETATM  10  O   <1> d   1       3.312  26.180  30.142  0.00  0.00           O
HETATM  11  C   <1> d   1       2.664  29.976  27.946  0.00  0.00           C
HETATM  12  C   <1> d   1      -0.431  24.150  27.799  0.00  0.00           C
HETATM  13  C   <1> d   1      -0.553  23.051  28.792  0.00  0.00           C
HETATM  14  C   <1> d   1      -1.403  21.957  28.581  0.00  0.00           C
HETATM  15  C   <1> d   1      -2.214  21.866  27.342  0.00  0.00           C
HETATM  16  C   <1> d   1      -2.119  22.898  26.375  0.00  0.00           C
HETATM  17  C   <1> d   1      -1.219  24.055  26.598  0.00  0.00           C
HETATM  18  O   <1> d   1      -1.481  20.953  29.549  0.00  0.00           O
HETATM  19  H   <1> d   1      -1.294  21.297  30.417  0.00  0.00           H
HETATM  20  O   <1> d   1      -3.054  20.764  27.155  0.00  0.00           O
HETATM  21  H   <1> d   1      -2.601  19.930  27.104  0.00  0.00           H
HETATM  22  O   <1> d   1       4.045  28.766  29.656  0.00  0.00           O
HETATM  23  H   <1> d   1       4.183  27.931  30.088  0.00  0.00           H
HETATM  24  O   <1> d   1       1.316  31.116  26.295  0.00  0.00           O
HETATM  25  H   <1> d   1       1.585  31.921  26.725  0.00  0.00           H
ENDMDL
MODEL        6
REMARK Best docking result from each FILL generated by AutoLigand
REMARK ENERGY   =   -5.7
HETATM   1  C   <1> d   1      19.994  37.369  36.426  0.00  0.00           C
HETATM   2  C   <1> d   1      18.902  37.956  35.625  0.00  0.00           C
HETATM   3  O   <1> d   1      21.000  36.620  35.810  0.00  0.00           O
HETATM   4  C   <1> d   1      20.024  37.561  37.813  0.00  0.00           C
HETATM   5  C   <1> d   1      18.975  37.682  34.145  0.00  0.00           C
HETATM   6  C   <1> d   1      17.878  38.716  36.243  0.00  0.00           C
HETATM   7  C   <1> d   1      21.048  36.386  34.486  0.00  0.00           C
HETATM   8  C   <1> d   1      18.961  38.355  38.481  0.00  0.00           C
HETATM   9  C   <1> d   1      20.104  36.875  33.665  0.00  0.00           C
HETATM  10  O   <1> d   1      18.140  38.104  33.362  0.00  0.00           O
HETATM  11  C   <1> d   1      17.921  38.913  37.715  0.00  0.00           C
HETATM  12  C   <1> d   1      22.223  35.550  34.011  0.00  0.00           C
HETATM  13  C   <1> d   1      21.926  34.348  33.189  0.00  0.00           C
HETATM  14  C   <1> d   1      22.945  33.515  32.704  0.00  0.00           C
HETATM  15  C   <1> d   1      24.365  33.817  33.006  0.00  0.00           C
HETATM  16  C   <1> d   1      24.681  34.956  33.788  0.00  0.00           C
HETATM  17  C   <1> d   1      23.604  35.837  34.300  0.00  0.00           C
HETATM  18  O   <1> d   1      22.609  32.399  31.935  0.00  0.00           O
HETATM  19  H   <1> d   1      22.721  31.593  32.430  0.00  0.00           H
HETATM  20  O   <1> d   1      25.362  32.970  32.511  0.00  0.00           O
HETATM  21  H   <1> d   1      25.606  33.136  31.608  0.00  0.00           H
HETATM  22  O   <1> d   1      16.852  39.265  35.472  0.00  0.00           O
HETATM  23  H   <1> d   1      17.043  40.131  35.134  0.00  0.00           H
HETATM  24  O   <1> d   1      18.974  38.558  39.862  0.00  0.00           O
HETATM  25  H   <1> d   1      19.050  39.471  40.115  0.00  0.00           H
ENDMDL
MODEL        7
REMARK Best docking result from each FILL generated by AutoLigand
REMARK ENERGY   =   -6.3
HETATM   1  C   <1> d   1      11.143   1.365  32.616  0.00  0.00           C
HETATM   2  C   <1> d   1      10.218   1.257  33.761  0.00  0.00           C
HETATM   3  O   <1> d   1      10.659   1.308  31.307  0.00  0.00           O
HETATM   4  C   <1> d   1      12.516   1.525  32.840  0.00  0.00           C
HETATM   5  C   <1> d   1       8.766   1.088  33.396  0.00  0.00           C
HETATM   6  C   <1> d   1      10.703   1.313  35.092  0.00  0.00           C
HETATM   7  C   <1> d   1       9.358   1.156  31.001  0.00  0.00           C
HETATM   8  C   <1> d   1      13.045   1.587  34.226  0.00  0.00           C
HETATM   9  C   <1> d   1       8.431   1.049  31.967  0.00  0.00           C
HETATM  10  O   <1> d   1       7.890   0.985  34.240  0.00  0.00           O
HETATM  11  C   <1> d   1      12.161   1.484  35.316  0.00  0.00           C
HETATM  12  C   <1> d   1       9.033   1.118  29.518  0.00  0.00           C
HETATM  13  C   <1> d   1       9.698   2.116  28.640  0.00  0.00           C
HETATM  14  C   <1> d   1       9.461   2.158  27.259  0.00  0.00           C
HETATM  15  C   <1> d   1       8.526   1.194  26.631  0.00  0.00           C
HETATM  16  C   <1> d   1       7.875   0.230  27.441  0.00  0.00           C
HETATM  17  C   <1> d   1       8.126   0.185  28.901  0.00  0.00           C
HETATM  18  O   <1> d   1      10.114   3.117  26.482  0.00  0.00           O
HETATM  19  H   <1> d   1       9.511   3.795  26.193  0.00  0.00           H
HETATM  20  O   <1> d   1       8.306   1.258  25.251  0.00  0.00           O
HETATM  21  H   <1> d   1       7.439   1.559  25.005  0.00  0.00           H
HETATM  22  O   <1> d   1       9.816   1.210  36.164  0.00  0.00           O
HETATM  23  H   <1> d   1       9.629   0.316  36.427  0.00  0.00           H
HETATM  24  O   <1> d   1      14.411   1.746  34.470  0.00  0.00           O
HETATM  25  H   <1> d   1      14.613   2.002  35.363  0.00  0.00           H
ENDMDL
MODEL        8
REMARK Best docking result from each FILL generated by AutoLigand
REMARK ENERGY   =   -5.7
HETATM   1  C   <1> d   1      24.014  24.952  53.865  0.00  0.00           C
HETATM   2  C   <1> d   1      23.892  25.056  55.333  0.00  0.00           C
HETATM   3  O   <1> d   1      24.057  26.103  53.075  0.00  0.00           O
HETATM   4  C   <1> d   1      24.087  23.692  53.258  0.00  0.00           C
HETATM   5  C   <1> d   1      23.822  26.462  55.869  0.00  0.00           C
HETATM   6  C   <1> d   1      23.847  23.893  56.140  0.00  0.00           C
HETATM   7  C   <1> d   1      23.993  27.351  53.573  0.00  0.00           C
HETATM   8  C   <1> d   1      24.042  22.460  54.086  0.00  0.00           C
HETATM   9  C   <1> d   1      23.881  27.559  54.895  0.00  0.00           C
HETATM  10  O   <1> d   1      23.719  26.699  57.063  0.00  0.00           O
HETATM  11  C   <1> d   1      23.926  22.562  55.485  0.00  0.00           C
HETATM  12  C   <1> d   1      24.055  28.470  52.549  0.00  0.00           C
HETATM  13  C   <1> d   1      23.007  28.502  51.497  0.00  0.00           C
HETATM  14  C   <1> d   1      22.982  29.497  50.509  0.00  0.00           C
HETATM  15  C   <1> d   1      24.018  30.558  50.489  0.00  0.00           C
HETATM  16  C   <1> d   1      25.033  30.555  51.479  0.00  0.00           C
HETATM  17  C   <1> d   1      25.058  29.503  52.524  0.00  0.00           C
HETATM  18  O   <1> d   1      21.972  29.479  49.544  0.00  0.00           O
HETATM  19  H   <1> d   1      21.130  29.711  49.923  0.00  0.00           H
HETATM  20  O   <1> d   1      23.972  31.538  49.493  0.00  0.00           O
HETATM  21  H   <1> d   1      24.376  32.364  49.736  0.00  0.00           H
HETATM  22  O   <1> d   1      23.731  24.008  57.526  0.00  0.00           O
HETATM  23  H   <1> d   1      23.924  24.876  57.860  0.00  0.00           H
HETATM  24  O   <1> d   1      24.114  21.195  53.500  0.00  0.00           O
HETATM  25  H   <1> d   1      24.068  20.479  54.125  0.00  0.00           H
ENDMDL
MODEL        9
REMARK Best docking result from each FILL generated by AutoLigand
REMARK ENERGY   =   -5.7
HETATM   1  C   <1> d   1      24.043  24.844  53.822  0.00  0.00           C
HETATM   2  C   <1> d   1      23.913  24.939  55.290  0.00  0.00           C
HETATM   3  O   <1> d   1      24.100  26.000  53.041  0.00  0.00           O
HETATM   4  C   <1> d   1      24.108  23.587  53.208  0.00  0.00           C
HETATM   5  C   <1> d   1      23.852  26.342  55.837  0.00  0.00           C
HETATM   6  C   <1> d   1      23.853  23.770  56.089  0.00  0.00           C
HETATM   7  C   <1> d   1      24.044  27.244  53.548  0.00  0.00           C
HETATM   8  C   <1> d   1      24.047  22.350  54.027  0.00  0.00           C
HETATM   9  C   <1> d   1      23.927  27.445  54.870  0.00  0.00           C
HETATM  10  O   <1> d   1      23.744  26.571  57.031  0.00  0.00           O
HETATM  11  C   <1> d   1      23.923  22.444  55.425  0.00  0.00           C
HETATM  12  C   <1> d   1      24.124  28.370  52.532  0.00  0.00           C
HETATM  13  C   <1> d   1      23.040  28.463  51.519  0.00  0.00           C
HETATM  14  C   <1> d   1      23.027  29.468  50.541  0.00  0.00           C
HETATM  15  C   <1> d   1      24.111  30.478  50.493  0.00  0.00           C
HETATM  16  C   <1> d   1      25.160  30.417  51.445  0.00  0.00           C
HETATM  17  C   <1> d   1      25.173  29.354  52.479  0.00  0.00           C
HETATM  18  O   <1> d   1      21.983  29.508  49.615  0.00  0.00           O
HETATM  19  H   <1> d   1      21.256  28.958  49.890  0.00  0.00           H
HETATM  20  O   <1> d   1      24.076  31.470  49.508  0.00  0.00           O
HETATM  21  H   <1> d   1      24.893  31.943  49.396  0.00  0.00           H
HETATM  22  O   <1> d   1      23.730  23.877  57.476  0.00  0.00           O
HETATM  23  H   <1> d   1      23.998  24.719  57.824  0.00  0.00           H
HETATM  24  O   <1> d   1      24.111  21.088  53.432  0.00  0.00           O
HETATM  25  H   <1> d   1      24.958  20.887  53.049  0.00  0.00           H
ENDMDL
