# Supplementary material for: Ferroptosis regulation by traditional chinese medicine for ischemic stroke intervention based on network pharmacology and data mining
Source: PLoS One. 2025 Apr 16;20(4):e0321751. doi: 10.1371/journal.pone.0321751 (PMC12002469; doi:10.1371/journal.pone.0321751)
Supplement: S3 File — (ZIP) [file pone.0321751.s003.zip › 分子对接6/MAPK8/MAPK8-0006/results/MOL000006_4qtd_out01.pdb]

REMARK Generated by AMDock from AutoDock Vina result
MODEL        1
REMARK ENERGY   =   -6.3
HETATM   1  C   <1> d   1       6.914  29.614  19.300  0.00  0.00           C
HETATM   2  C   <1> d   1       6.131  29.196  18.120  0.00  0.00           C
HETATM   3  O   <1> d   1       6.994  28.790  20.425  0.00  0.00           O
HETATM   4  C   <1> d   1       7.580  30.846  19.295  0.00  0.00           C
HETATM   5  C   <1> d   1       5.459  27.853  18.243  0.00  0.00           C
HETATM   6  C   <1> d   1       6.044  30.028  16.977  0.00  0.00           C
HETATM   7  C   <1> d   1       6.387  27.593  20.515  0.00  0.00           C
HETATM   8  C   <1> d   1       7.503  31.733  18.106  0.00  0.00           C
HETATM   9  C   <1> d   1       5.650  27.116  19.498  0.00  0.00           C
HETATM  10  O   <1> d   1       4.779  27.381  17.345  0.00  0.00           O
HETATM  11  C   <1> d   1       6.756  31.332  16.983  0.00  0.00           C
HETATM  12  C   <1> d   1       6.597  26.848  21.821  0.00  0.00           C
HETATM  13  C   <1> d   1       5.586  27.038  22.894  0.00  0.00           C
HETATM  14  C   <1> d   1       5.694  26.392  24.134  0.00  0.00           C
HETATM  15  C   <1> d   1       6.839  25.489  24.409  0.00  0.00           C
HETATM  16  C   <1> d   1       7.820  25.288  23.407  0.00  0.00           C
HETATM  17  C   <1> d   1       7.705  25.971  22.096  0.00  0.00           C
HETATM  18  O   <1> d   1       4.715  26.606  25.105  0.00  0.00           O
HETATM  19  H   <1> d   1       5.106  26.814  25.948  0.00  0.00           H
HETATM  20  O   <1> d   1       6.925  24.857  25.654  0.00  0.00           O
HETATM  21  H   <1> d   1       6.095  24.535  25.988  0.00  0.00           H
HETATM  22  O   <1> d   1       5.300  29.619  15.869  0.00  0.00           O
HETATM  23  H   <1> d   1       5.828  29.380  15.116  0.00  0.00           H
HETATM  24  O   <1> d   1       8.161  32.964  18.082  0.00  0.00           O
HETATM  25  H   <1> d   1       9.096  32.903  18.242  0.00  0.00           H
ENDMDL
