# Supplementary material for: Ferroptosis regulation by traditional chinese medicine for ischemic stroke intervention based on network pharmacology and data mining
Source: PLoS One. 2025 Apr 16;20(4):e0321751. doi: 10.1371/journal.pone.0321751 (PMC12002469; doi:10.1371/journal.pone.0321751)
Supplement: S3 File — (ZIP) [file pone.0321751.s003.zip › 分子对接6/MAPK8/MAPK8-0006/results/MOL000006_4qtd_out01.pdbqt]

MODEL 1
REMARK VINA RESULT:      -6.3      0.000      0.000
REMARK  5 active torsions:
REMARK  status: ('A' for Active; 'I' for Inactive)
REMARK    1  A    between atoms: C_6  and  O_12 
REMARK    2  A    between atoms: C_7  and  C_13 
REMARK    3  A    between atoms: C_8  and  O_14 
REMARK    4  A    between atoms: C_17  and  O_20 
REMARK    5  A    between atoms: C_19  and  O_21 
ROOT
ATOM      1  C   <1> d   1       6.914  29.614  19.300  0.00  0.00     0.095 A 
ATOM      2  C   <1> d   1       6.131  29.196  18.120  0.00  0.00     0.081 A 
ATOM      3  O   <1> d   1       6.994  28.790  20.425  0.00  0.00    -0.309 OA
ATOM      4  C   <1> d   1       7.580  30.846  19.295  0.00  0.00     0.075 A 
ATOM      5  C   <1> d   1       5.459  27.853  18.243  0.00  0.00     0.190 A 
ATOM      6  C   <1> d   1       6.044  30.028  16.977  0.00  0.00     0.085 A 
ATOM      7  C   <1> d   1       6.387  27.593  20.515  0.00  0.00     0.090 A 
ATOM      8  C   <1> d   1       7.503  31.733  18.106  0.00  0.00     0.071 A 
ATOM      9  C   <1> d   1       5.650  27.116  19.498  0.00  0.00     0.094 A 
ATOM     10  O   <1> d   1       4.779  27.381  17.345  0.00  0.00    -0.287 OA
ATOM     11  C   <1> d   1       6.756  31.332  16.983  0.00  0.00     0.074 A 
ENDROOT
BRANCH   7  12
ATOM     12  C   <1> d   1       6.597  26.848  21.821  0.00  0.00     0.001 A 
ATOM     13  C   <1> d   1       5.586  27.038  22.894  0.00  0.00     0.053 A 
ATOM     14  C   <1> d   1       5.694  26.392  24.134  0.00  0.00     0.099 A 
ATOM     15  C   <1> d   1       6.839  25.489  24.409  0.00  0.00     0.098 A 
ATOM     16  C   <1> d   1       7.820  25.288  23.407  0.00  0.00     0.040 A 
ATOM     17  C   <1> d   1       7.705  25.971  22.096  0.00  0.00     0.017 A 
BRANCH  14  18
ATOM     18  O   <1> d   1       4.715  26.606  25.105  0.00  0.00    -0.358 OA
ATOM     19  H   <1> d   1       5.106  26.814  25.948  0.00  0.00     0.217 HD
ENDBRANCH  14  18
BRANCH  15  20
ATOM     20  O   <1> d   1       6.925  24.857  25.654  0.00  0.00    -0.358 OA
ATOM     21  H   <1> d   1       6.095  24.535  25.988  0.00  0.00     0.217 HD
ENDBRANCH  15  20
ENDBRANCH   7  12
BRANCH   6  22
ATOM     22  O   <1> d   1       5.300  29.619  15.869  0.00  0.00    -0.360 OA
ATOM     23  H   <1> d   1       5.828  29.380  15.116  0.00  0.00     0.217 HD
ENDBRANCH   6  22
BRANCH   8  24
ATOM     24  O   <1> d   1       8.161  32.964  18.082  0.00  0.00    -0.361 OA
ATOM     25  H   <1> d   1       9.096  32.903  18.242  0.00  0.00     0.217 HD
ENDBRANCH   8  24
TORSDOF 5
ENDMDL
