# Supplementary material for: Ferroptosis regulation by traditional chinese medicine for ischemic stroke intervention based on network pharmacology and data mining
Source: PLoS One. 2025 Apr 16;20(4):e0321751. doi: 10.1371/journal.pone.0321751 (PMC12002469; doi:10.1371/journal.pone.0321751)
Supplement: S3 File — (ZIP) [file pone.0321751.s003.zip › 分子对接6/MAPK8/MAPK8-0006/results/MOL000006_4qtd_out02.pdb]

REMARK Generated by AMDock from AutoDock Vina result
MODEL        2
REMARK ENERGY   =   -7.0
HETATM   1  C   <1> d   1      20.705  25.693  25.607  0.00  0.00           C
HETATM   2  C   <1> d   1      19.853  26.031  26.765  0.00  0.00           C
HETATM   3  O   <1> d   1      21.705  24.725  25.723  0.00  0.00           O
HETATM   4  C   <1> d   1      20.510  26.346  24.384  0.00  0.00           C
HETATM   5  C   <1> d   1      20.156  25.264  28.026  0.00  0.00           C
HETATM   6  C   <1> d   1      18.838  27.013  26.656  0.00  0.00           C
HETATM   7  C   <1> d   1      21.960  24.050  26.858  0.00  0.00           C
HETATM   8  C   <1> d   1      19.451  27.378  24.247  0.00  0.00           C
HETATM   9  C   <1> d   1      21.244  24.279  27.971  0.00  0.00           C
HETATM  10  O   <1> d   1      19.533  25.440  29.061  0.00  0.00           O
HETATM  11  C   <1> d   1      18.641  27.698  25.353  0.00  0.00           C
HETATM  12  C   <1> d   1      23.089  23.037  26.780  0.00  0.00           C
HETATM  13  C   <1> d   1      22.844  21.790  26.010  0.00  0.00           C
HETATM  14  C   <1> d   1      23.825  20.797  25.882  0.00  0.00           C
HETATM  15  C   <1> d   1      25.152  20.970  26.521  0.00  0.00           C
HETATM  16  C   <1> d   1      25.417  22.148  27.262  0.00  0.00           C
HETATM  17  C   <1> d   1      24.378  23.198  27.398  0.00  0.00           C
HETATM  18  O   <1> d   1      23.541  19.645  25.146  0.00  0.00           O
HETATM  19  H   <1> d   1      23.976  18.883  25.517  0.00  0.00           H
HETATM  20  O   <1> d   1      26.114  19.965  26.378  0.00  0.00           O
HETATM  21  H   <1> d   1      26.351  19.530  27.190  0.00  0.00           H
HETATM  22  O   <1> d   1      18.041  27.322  27.759  0.00  0.00           O
HETATM  23  H   <1> d   1      17.165  27.613  27.535  0.00  0.00           H
HETATM  24  O   <1> d   1      19.241  28.040  23.036  0.00  0.00           O
HETATM  25  H   <1> d   1      18.679  27.567  22.432  0.00  0.00           H
ENDMDL
