# Supplementary material for: Ferroptosis regulation by traditional chinese medicine for ischemic stroke intervention based on network pharmacology and data mining
Source: PLoS One. 2025 Apr 16;20(4):e0321751. doi: 10.1371/journal.pone.0321751 (PMC12002469; doi:10.1371/journal.pone.0321751)
Supplement: S3 File — (ZIP) [file pone.0321751.s003.zip › 分子对接6/MAPK8/MAPK8-0006/results/MOL000006_4qtd_out02.pdbqt]

MODEL 1
REMARK VINA RESULT:      -7.0      0.000      0.000
REMARK  5 active torsions:
REMARK  status: ('A' for Active; 'I' for Inactive)
REMARK    1  A    between atoms: C_6  and  O_12 
REMARK    2  A    between atoms: C_7  and  C_13 
REMARK    3  A    between atoms: C_8  and  O_14 
REMARK    4  A    between atoms: C_17  and  O_20 
REMARK    5  A    between atoms: C_19  and  O_21 
ROOT
ATOM      1  C   <1> d   1      20.705  25.693  25.607  0.00  0.00     0.095 A 
ATOM      2  C   <1> d   1      19.853  26.031  26.765  0.00  0.00     0.081 A 
ATOM      3  O   <1> d   1      21.705  24.725  25.723  0.00  0.00    -0.309 OA
ATOM      4  C   <1> d   1      20.510  26.346  24.384  0.00  0.00     0.075 A 
ATOM      5  C   <1> d   1      20.156  25.264  28.026  0.00  0.00     0.190 A 
ATOM      6  C   <1> d   1      18.838  27.013  26.656  0.00  0.00     0.085 A 
ATOM      7  C   <1> d   1      21.960  24.050  26.858  0.00  0.00     0.090 A 
ATOM      8  C   <1> d   1      19.451  27.378  24.247  0.00  0.00     0.071 A 
ATOM      9  C   <1> d   1      21.244  24.279  27.971  0.00  0.00     0.094 A 
ATOM     10  O   <1> d   1      19.533  25.440  29.061  0.00  0.00    -0.287 OA
ATOM     11  C   <1> d   1      18.641  27.698  25.353  0.00  0.00     0.074 A 
ENDROOT
BRANCH   7  12
ATOM     12  C   <1> d   1      23.089  23.037  26.780  0.00  0.00     0.001 A 
ATOM     13  C   <1> d   1      22.844  21.790  26.010  0.00  0.00     0.053 A 
ATOM     14  C   <1> d   1      23.825  20.797  25.882  0.00  0.00     0.099 A 
ATOM     15  C   <1> d   1      25.152  20.970  26.521  0.00  0.00     0.098 A 
ATOM     16  C   <1> d   1      25.417  22.148  27.262  0.00  0.00     0.040 A 
ATOM     17  C   <1> d   1      24.378  23.198  27.398  0.00  0.00     0.017 A 
BRANCH  14  18
ATOM     18  O   <1> d   1      23.541  19.645  25.146  0.00  0.00    -0.358 OA
ATOM     19  H   <1> d   1      23.976  18.883  25.517  0.00  0.00     0.217 HD
ENDBRANCH  14  18
BRANCH  15  20
ATOM     20  O   <1> d   1      26.114  19.965  26.378  0.00  0.00    -0.358 OA
ATOM     21  H   <1> d   1      26.351  19.530  27.190  0.00  0.00     0.217 HD
ENDBRANCH  15  20
ENDBRANCH   7  12
BRANCH   6  22
ATOM     22  O   <1> d   1      18.041  27.322  27.759  0.00  0.00    -0.360 OA
ATOM     23  H   <1> d   1      17.165  27.613  27.535  0.00  0.00     0.217 HD
ENDBRANCH   6  22
BRANCH   8  24
ATOM     24  O   <1> d   1      19.241  28.040  23.036  0.00  0.00    -0.361 OA
ATOM     25  H   <1> d   1      18.679  27.567  22.432  0.00  0.00     0.217 HD
ENDBRANCH   8  24
TORSDOF 5
ENDMDL
