# Supplementary material for: Ferroptosis regulation by traditional chinese medicine for ischemic stroke intervention based on network pharmacology and data mining
Source: PLoS One. 2025 Apr 16;20(4):e0321751. doi: 10.1371/journal.pone.0321751 (PMC12002469; doi:10.1371/journal.pone.0321751)
Supplement: S3 File — (ZIP) [file pone.0321751.s003.zip › 分子对接6/MAPK8/MAPK8-0006/results/MOL000006_4qtd_out03.pdb]

REMARK Generated by AMDock from AutoDock Vina result
MODEL        3
REMARK ENERGY   =   -6.8
HETATM   1  C   <1> d   1      23.611  21.523  26.759  0.00  0.00           C
HETATM   2  C   <1> d   1      23.721  20.888  28.088  0.00  0.00           C
HETATM   3  O   <1> d   1      22.771  22.622  26.567  0.00  0.00           O
HETATM   4  C   <1> d   1      24.352  21.020  25.682  0.00  0.00           C
HETATM   5  C   <1> d   1      22.877  21.515  29.167  0.00  0.00           C
HETATM   6  C   <1> d   1      24.570  19.772  28.289  0.00  0.00           C
HETATM   7  C   <1> d   1      22.025  23.168  27.544  0.00  0.00           C
HETATM   8  C   <1> d   1      25.248  19.852  25.871  0.00  0.00           C
HETATM   9  C   <1> d   1      22.051  22.669  28.791  0.00  0.00           C
HETATM  10  O   <1> d   1      22.868  21.094  30.313  0.00  0.00           O
HETATM  11  C   <1> d   1      25.351  19.249  27.139  0.00  0.00           C
HETATM  12  C   <1> d   1      21.178  24.360  27.135  0.00  0.00           C
HETATM  13  C   <1> d   1      21.196  24.760  25.703  0.00  0.00           C
HETATM  14  C   <1> d   1      20.447  25.846  25.231  0.00  0.00           C
HETATM  15  C   <1> d   1      19.605  26.635  26.162  0.00  0.00           C
HETATM  16  C   <1> d   1      19.566  26.280  27.533  0.00  0.00           C
HETATM  17  C   <1> d   1      20.359  25.131  28.033  0.00  0.00           C
HETATM  18  O   <1> d   1      20.501  26.177  23.875  0.00  0.00           O
HETATM  19  H   <1> d   1      20.547  25.397  23.332  0.00  0.00           H
HETATM  20  O   <1> d   1      18.867  27.715  25.666  0.00  0.00           O
HETATM  21  H   <1> d   1      19.360  28.524  25.587  0.00  0.00           H
HETATM  22  O   <1> d   1      24.663  19.182  29.551  0.00  0.00           O
HETATM  23  H   <1> d   1      25.090  19.727  30.201  0.00  0.00           H
HETATM  24  O   <1> d   1      25.995  19.337  24.810  0.00  0.00           O
HETATM  25  H   <1> d   1      25.503  18.757  24.240  0.00  0.00           H
ENDMDL
