# Supplementary material for: Ferroptosis regulation by traditional chinese medicine for ischemic stroke intervention based on network pharmacology and data mining
Source: PLoS One. 2025 Apr 16;20(4):e0321751. doi: 10.1371/journal.pone.0321751 (PMC12002469; doi:10.1371/journal.pone.0321751)
Supplement: S3 File — (ZIP) [file pone.0321751.s003.zip › 分子对接6/MAPK8/MAPK8-0006/results/MOL000006_4qtd_out03.pdbqt]

MODEL 1
REMARK VINA RESULT:      -6.8      0.000      0.000
REMARK  5 active torsions:
REMARK  status: ('A' for Active; 'I' for Inactive)
REMARK    1  A    between atoms: C_6  and  O_12 
REMARK    2  A    between atoms: C_7  and  C_13 
REMARK    3  A    between atoms: C_8  and  O_14 
REMARK    4  A    between atoms: C_17  and  O_20 
REMARK    5  A    between atoms: C_19  and  O_21 
ROOT
ATOM      1  C   <1> d   1      23.611  21.523  26.759  0.00  0.00     0.095 A 
ATOM      2  C   <1> d   1      23.721  20.888  28.088  0.00  0.00     0.081 A 
ATOM      3  O   <1> d   1      22.771  22.622  26.567  0.00  0.00    -0.309 OA
ATOM      4  C   <1> d   1      24.352  21.020  25.682  0.00  0.00     0.075 A 
ATOM      5  C   <1> d   1      22.877  21.515  29.167  0.00  0.00     0.190 A 
ATOM      6  C   <1> d   1      24.570  19.772  28.289  0.00  0.00     0.085 A 
ATOM      7  C   <1> d   1      22.025  23.168  27.544  0.00  0.00     0.090 A 
ATOM      8  C   <1> d   1      25.248  19.852  25.871  0.00  0.00     0.071 A 
ATOM      9  C   <1> d   1      22.051  22.669  28.791  0.00  0.00     0.094 A 
ATOM     10  O   <1> d   1      22.868  21.094  30.313  0.00  0.00    -0.287 OA
ATOM     11  C   <1> d   1      25.351  19.249  27.139  0.00  0.00     0.074 A 
ENDROOT
BRANCH   7  12
ATOM     12  C   <1> d   1      21.178  24.360  27.135  0.00  0.00     0.001 A 
ATOM     13  C   <1> d   1      21.196  24.760  25.703  0.00  0.00     0.053 A 
ATOM     14  C   <1> d   1      20.447  25.846  25.231  0.00  0.00     0.099 A 
ATOM     15  C   <1> d   1      19.605  26.635  26.162  0.00  0.00     0.098 A 
ATOM     16  C   <1> d   1      19.566  26.280  27.533  0.00  0.00     0.040 A 
ATOM     17  C   <1> d   1      20.359  25.131  28.033  0.00  0.00     0.017 A 
BRANCH  14  18
ATOM     18  O   <1> d   1      20.501  26.177  23.875  0.00  0.00    -0.358 OA
ATOM     19  H   <1> d   1      20.547  25.397  23.332  0.00  0.00     0.217 HD
ENDBRANCH  14  18
BRANCH  15  20
ATOM     20  O   <1> d   1      18.867  27.715  25.666  0.00  0.00    -0.358 OA
ATOM     21  H   <1> d   1      19.360  28.524  25.587  0.00  0.00     0.217 HD
ENDBRANCH  15  20
ENDBRANCH   7  12
BRANCH   6  22
ATOM     22  O   <1> d   1      24.663  19.182  29.551  0.00  0.00    -0.360 OA
ATOM     23  H   <1> d   1      25.090  19.727  30.201  0.00  0.00     0.217 HD
ENDBRANCH   6  22
BRANCH   8  24
ATOM     24  O   <1> d   1      25.995  19.337  24.810  0.00  0.00    -0.361 OA
ATOM     25  H   <1> d   1      25.503  18.757  24.240  0.00  0.00     0.217 HD
ENDBRANCH   8  24
TORSDOF 5
ENDMDL
