# Supplementary material for: Ferroptosis regulation by traditional chinese medicine for ischemic stroke intervention based on network pharmacology and data mining
Source: PLoS One. 2025 Apr 16;20(4):e0321751. doi: 10.1371/journal.pone.0321751 (PMC12002469; doi:10.1371/journal.pone.0321751)
Supplement: S3 File — (ZIP) [file pone.0321751.s003.zip › 分子对接6/MAPK8/MAPK8-0006/results/MOL000006_4qtd_out04.pdb]

REMARK Generated by AMDock from AutoDock Vina result
MODEL        4
REMARK ENERGY   =   -7.4
HETATM   1  C   <1> d   1      21.620  19.870  28.117  0.00  0.00           C
HETATM   2  C   <1> d   1      23.074  20.125  28.079  0.00  0.00           C
HETATM   3  O   <1> d   1      21.099  18.864  28.934  0.00  0.00           O
HETATM   4  C   <1> d   1      20.756  20.640  27.329  0.00  0.00           C
HETATM   5  C   <1> d   1      23.902  19.234  28.968  0.00  0.00           C
HETATM   6  C   <1> d   1      23.609  21.142  27.252  0.00  0.00           C
HETATM   7  C   <1> d   1      21.855  18.078  29.721  0.00  0.00           C
HETATM   8  C   <1> d   1      21.296  21.712  26.456  0.00  0.00           C
HETATM   9  C   <1> d   1      23.190  18.226  29.763  0.00  0.00           C
HETATM  10  O   <1> d   1      25.117  19.331  29.037  0.00  0.00           O
HETATM  11  C   <1> d   1      22.682  21.953  26.421  0.00  0.00           C
HETATM  12  C   <1> d   1      21.099  17.043  30.535  0.00  0.00           C
HETATM  13  C   <1> d   1      19.625  17.194  30.645  0.00  0.00           C
HETATM  14  C   <1> d   1      18.842  16.288  31.374  0.00  0.00           C
HETATM  15  C   <1> d   1      19.476  15.139  32.065  0.00  0.00           C
HETATM  16  C   <1> d   1      20.880  14.967  31.981  0.00  0.00           C
HETATM  17  C   <1> d   1      21.708  15.926  31.209  0.00  0.00           C
HETATM  18  O   <1> d   1      17.460  16.477  31.442  0.00  0.00           O
HETATM  19  H   <1> d   1      17.169  17.125  30.808  0.00  0.00           H
HETATM  20  O   <1> d   1      18.673  14.250  32.787  0.00  0.00           O
HETATM  21  H   <1> d   1      17.793  14.148  32.443  0.00  0.00           H
HETATM  22  O   <1> d   1      24.986  21.371  27.226  0.00  0.00           O
HETATM  23  H   <1> d   1      25.225  22.272  27.045  0.00  0.00           H
HETATM  24  O   <1> d   1      20.450  22.491  25.663  0.00  0.00           O
HETATM  25  H   <1> d   1      20.335  23.379  25.983  0.00  0.00           H
ENDMDL
