# Supplementary material for: Ferroptosis regulation by traditional chinese medicine for ischemic stroke intervention based on network pharmacology and data mining
Source: PLoS One. 2025 Apr 16;20(4):e0321751. doi: 10.1371/journal.pone.0321751 (PMC12002469; doi:10.1371/journal.pone.0321751)
Supplement: S3 File — (ZIP) [file pone.0321751.s003.zip › 分子对接6/MAPK8/MAPK8-0006/results/MOL000006_4qtd_out04.pdbqt]

MODEL 1
REMARK VINA RESULT:      -7.4      0.000      0.000
REMARK  5 active torsions:
REMARK  status: ('A' for Active; 'I' for Inactive)
REMARK    1  A    between atoms: C_6  and  O_12 
REMARK    2  A    between atoms: C_7  and  C_13 
REMARK    3  A    between atoms: C_8  and  O_14 
REMARK    4  A    between atoms: C_17  and  O_20 
REMARK    5  A    between atoms: C_19  and  O_21 
ROOT
ATOM      1  C   <1> d   1      21.620  19.870  28.117  0.00  0.00     0.095 A 
ATOM      2  C   <1> d   1      23.074  20.125  28.079  0.00  0.00     0.081 A 
ATOM      3  O   <1> d   1      21.099  18.864  28.934  0.00  0.00    -0.309 OA
ATOM      4  C   <1> d   1      20.756  20.640  27.329  0.00  0.00     0.075 A 
ATOM      5  C   <1> d   1      23.902  19.234  28.968  0.00  0.00     0.190 A 
ATOM      6  C   <1> d   1      23.609  21.142  27.252  0.00  0.00     0.085 A 
ATOM      7  C   <1> d   1      21.855  18.078  29.721  0.00  0.00     0.090 A 
ATOM      8  C   <1> d   1      21.296  21.712  26.456  0.00  0.00     0.071 A 
ATOM      9  C   <1> d   1      23.190  18.226  29.763  0.00  0.00     0.094 A 
ATOM     10  O   <1> d   1      25.117  19.331  29.037  0.00  0.00    -0.287 OA
ATOM     11  C   <1> d   1      22.682  21.953  26.421  0.00  0.00     0.074 A 
ENDROOT
BRANCH   7  12
ATOM     12  C   <1> d   1      21.099  17.043  30.535  0.00  0.00     0.001 A 
ATOM     13  C   <1> d   1      19.625  17.194  30.645  0.00  0.00     0.053 A 
ATOM     14  C   <1> d   1      18.842  16.288  31.374  0.00  0.00     0.099 A 
ATOM     15  C   <1> d   1      19.476  15.139  32.065  0.00  0.00     0.098 A 
ATOM     16  C   <1> d   1      20.880  14.967  31.981  0.00  0.00     0.040 A 
ATOM     17  C   <1> d   1      21.708  15.926  31.209  0.00  0.00     0.017 A 
BRANCH  14  18
ATOM     18  O   <1> d   1      17.460  16.477  31.442  0.00  0.00    -0.358 OA
ATOM     19  H   <1> d   1      17.169  17.125  30.808  0.00  0.00     0.217 HD
ENDBRANCH  14  18
BRANCH  15  20
ATOM     20  O   <1> d   1      18.673  14.250  32.787  0.00  0.00    -0.358 OA
ATOM     21  H   <1> d   1      17.793  14.148  32.443  0.00  0.00     0.217 HD
ENDBRANCH  15  20
ENDBRANCH   7  12
BRANCH   6  22
ATOM     22  O   <1> d   1      24.986  21.371  27.226  0.00  0.00    -0.360 OA
ATOM     23  H   <1> d   1      25.225  22.272  27.045  0.00  0.00     0.217 HD
ENDBRANCH   6  22
BRANCH   8  24
ATOM     24  O   <1> d   1      20.450  22.491  25.663  0.00  0.00    -0.361 OA
ATOM     25  H   <1> d   1      20.335  23.379  25.983  0.00  0.00     0.217 HD
ENDBRANCH   8  24
TORSDOF 5
ENDMDL
