# Supplementary material for: Ferroptosis regulation by traditional chinese medicine for ischemic stroke intervention based on network pharmacology and data mining
Source: PLoS One. 2025 Apr 16;20(4):e0321751. doi: 10.1371/journal.pone.0321751 (PMC12002469; doi:10.1371/journal.pone.0321751)
Supplement: S3 File — (ZIP) [file pone.0321751.s003.zip › 分子对接6/MAPK8/MAPK8-0006/results/MOL000006_4qtd_out05.pdb]

REMARK Generated by AMDock from AutoDock Vina result
MODEL        5
REMARK ENERGY   =   -6.5
HETATM   1  C   <1> d   1       1.077  27.585  27.613  0.00  0.00           C
HETATM   2  C   <1> d   1       2.199  27.601  28.572  0.00  0.00           C
HETATM   3  O   <1> d   1       0.305  26.433  27.446  0.00  0.00           O
HETATM   4  C   <1> d   1       0.782  28.731  26.865  0.00  0.00           C
HETATM   5  C   <1> d   1       2.420  26.312  29.319  0.00  0.00           C
HETATM   6  C   <1> d   1       2.987  28.766  28.746  0.00  0.00           C
HETATM   7  C   <1> d   1       0.518  25.290  28.123  0.00  0.00           C
HETATM   8  C   <1> d   1       1.594  29.963  27.032  0.00  0.00           C
HETATM   9  C   <1> d   1       1.513  25.196  29.020  0.00  0.00           C
HETATM  10  O   <1> d   1       3.312  26.180  30.142  0.00  0.00           O
HETATM  11  C   <1> d   1       2.664  29.976  27.946  0.00  0.00           C
HETATM  12  C   <1> d   1      -0.431  24.150  27.799  0.00  0.00           C
HETATM  13  C   <1> d   1      -0.553  23.051  28.792  0.00  0.00           C
HETATM  14  C   <1> d   1      -1.403  21.957  28.581  0.00  0.00           C
HETATM  15  C   <1> d   1      -2.214  21.866  27.342  0.00  0.00           C
HETATM  16  C   <1> d   1      -2.119  22.898  26.375  0.00  0.00           C
HETATM  17  C   <1> d   1      -1.219  24.055  26.598  0.00  0.00           C
HETATM  18  O   <1> d   1      -1.481  20.953  29.549  0.00  0.00           O
HETATM  19  H   <1> d   1      -1.294  21.297  30.417  0.00  0.00           H
HETATM  20  O   <1> d   1      -3.054  20.764  27.155  0.00  0.00           O
HETATM  21  H   <1> d   1      -2.601  19.930  27.104  0.00  0.00           H
HETATM  22  O   <1> d   1       4.045  28.766  29.656  0.00  0.00           O
HETATM  23  H   <1> d   1       4.183  27.931  30.088  0.00  0.00           H
HETATM  24  O   <1> d   1       1.316  31.116  26.295  0.00  0.00           O
HETATM  25  H   <1> d   1       1.585  31.921  26.725  0.00  0.00           H
ENDMDL
