# Supplementary material for: Ferroptosis regulation by traditional chinese medicine for ischemic stroke intervention based on network pharmacology and data mining
Source: PLoS One. 2025 Apr 16;20(4):e0321751. doi: 10.1371/journal.pone.0321751 (PMC12002469; doi:10.1371/journal.pone.0321751)
Supplement: S3 File — (ZIP) [file pone.0321751.s003.zip › 分子对接6/MAPK8/MAPK8-0006/results/MOL000006_4qtd_out05.pdbqt]

MODEL 1
REMARK VINA RESULT:      -6.5      0.000      0.000
REMARK  5 active torsions:
REMARK  status: ('A' for Active; 'I' for Inactive)
REMARK    1  A    between atoms: C_6  and  O_12 
REMARK    2  A    between atoms: C_7  and  C_13 
REMARK    3  A    between atoms: C_8  and  O_14 
REMARK    4  A    between atoms: C_17  and  O_20 
REMARK    5  A    between atoms: C_19  and  O_21 
ROOT
ATOM      1  C   <1> d   1       1.077  27.585  27.613  0.00  0.00     0.095 A 
ATOM      2  C   <1> d   1       2.199  27.601  28.572  0.00  0.00     0.081 A 
ATOM      3  O   <1> d   1       0.305  26.433  27.446  0.00  0.00    -0.309 OA
ATOM      4  C   <1> d   1       0.782  28.731  26.865  0.00  0.00     0.075 A 
ATOM      5  C   <1> d   1       2.420  26.312  29.319  0.00  0.00     0.190 A 
ATOM      6  C   <1> d   1       2.987  28.766  28.746  0.00  0.00     0.085 A 
ATOM      7  C   <1> d   1       0.518  25.290  28.123  0.00  0.00     0.090 A 
ATOM      8  C   <1> d   1       1.594  29.963  27.032  0.00  0.00     0.071 A 
ATOM      9  C   <1> d   1       1.513  25.196  29.020  0.00  0.00     0.094 A 
ATOM     10  O   <1> d   1       3.312  26.180  30.142  0.00  0.00    -0.287 OA
ATOM     11  C   <1> d   1       2.664  29.976  27.946  0.00  0.00     0.074 A 
ENDROOT
BRANCH   7  12
ATOM     12  C   <1> d   1      -0.431  24.150  27.799  0.00  0.00     0.001 A 
ATOM     13  C   <1> d   1      -0.553  23.051  28.792  0.00  0.00     0.053 A 
ATOM     14  C   <1> d   1      -1.403  21.957  28.581  0.00  0.00     0.099 A 
ATOM     15  C   <1> d   1      -2.214  21.866  27.342  0.00  0.00     0.098 A 
ATOM     16  C   <1> d   1      -2.119  22.898  26.375  0.00  0.00     0.040 A 
ATOM     17  C   <1> d   1      -1.219  24.055  26.598  0.00  0.00     0.017 A 
BRANCH  14  18
ATOM     18  O   <1> d   1      -1.481  20.953  29.549  0.00  0.00    -0.358 OA
ATOM     19  H   <1> d   1      -1.294  21.297  30.417  0.00  0.00     0.217 HD
ENDBRANCH  14  18
BRANCH  15  20
ATOM     20  O   <1> d   1      -3.054  20.764  27.155  0.00  0.00    -0.358 OA
ATOM     21  H   <1> d   1      -2.601  19.930  27.104  0.00  0.00     0.217 HD
ENDBRANCH  15  20
ENDBRANCH   7  12
BRANCH   6  22
ATOM     22  O   <1> d   1       4.045  28.766  29.656  0.00  0.00    -0.360 OA
ATOM     23  H   <1> d   1       4.183  27.931  30.088  0.00  0.00     0.217 HD
ENDBRANCH   6  22
BRANCH   8  24
ATOM     24  O   <1> d   1       1.316  31.116  26.295  0.00  0.00    -0.361 OA
ATOM     25  H   <1> d   1       1.585  31.921  26.725  0.00  0.00     0.217 HD
ENDBRANCH   8  24
TORSDOF 5
ENDMDL
