# Supplementary material for: Ferroptosis regulation by traditional chinese medicine for ischemic stroke intervention based on network pharmacology and data mining
Source: PLoS One. 2025 Apr 16;20(4):e0321751. doi: 10.1371/journal.pone.0321751 (PMC12002469; doi:10.1371/journal.pone.0321751)
Supplement: S3 File — (ZIP) [file pone.0321751.s003.zip › 分子对接6/MAPK8/MAPK8-0006/results/MOL000006_4qtd_out06.pdb]

REMARK Generated by AMDock from AutoDock Vina result
MODEL        6
REMARK ENERGY   =   -5.7
HETATM   1  C   <1> d   1      19.994  37.369  36.426  0.00  0.00           C
HETATM   2  C   <1> d   1      18.902  37.956  35.625  0.00  0.00           C
HETATM   3  O   <1> d   1      21.000  36.620  35.810  0.00  0.00           O
HETATM   4  C   <1> d   1      20.024  37.561  37.813  0.00  0.00           C
HETATM   5  C   <1> d   1      18.975  37.682  34.145  0.00  0.00           C
HETATM   6  C   <1> d   1      17.878  38.716  36.243  0.00  0.00           C
HETATM   7  C   <1> d   1      21.048  36.386  34.486  0.00  0.00           C
HETATM   8  C   <1> d   1      18.961  38.355  38.481  0.00  0.00           C
HETATM   9  C   <1> d   1      20.104  36.875  33.665  0.00  0.00           C
HETATM  10  O   <1> d   1      18.140  38.104  33.362  0.00  0.00           O
HETATM  11  C   <1> d   1      17.921  38.913  37.715  0.00  0.00           C
HETATM  12  C   <1> d   1      22.223  35.550  34.011  0.00  0.00           C
HETATM  13  C   <1> d   1      21.926  34.348  33.189  0.00  0.00           C
HETATM  14  C   <1> d   1      22.945  33.515  32.704  0.00  0.00           C
HETATM  15  C   <1> d   1      24.365  33.817  33.006  0.00  0.00           C
HETATM  16  C   <1> d   1      24.681  34.956  33.788  0.00  0.00           C
HETATM  17  C   <1> d   1      23.604  35.837  34.300  0.00  0.00           C
HETATM  18  O   <1> d   1      22.609  32.399  31.935  0.00  0.00           O
HETATM  19  H   <1> d   1      22.721  31.593  32.430  0.00  0.00           H
HETATM  20  O   <1> d   1      25.362  32.970  32.511  0.00  0.00           O
HETATM  21  H   <1> d   1      25.606  33.136  31.608  0.00  0.00           H
HETATM  22  O   <1> d   1      16.852  39.265  35.472  0.00  0.00           O
HETATM  23  H   <1> d   1      17.043  40.131  35.134  0.00  0.00           H
HETATM  24  O   <1> d   1      18.974  38.558  39.862  0.00  0.00           O
HETATM  25  H   <1> d   1      19.050  39.471  40.115  0.00  0.00           H
ENDMDL
