# Supplementary material for: Ferroptosis regulation by traditional chinese medicine for ischemic stroke intervention based on network pharmacology and data mining
Source: PLoS One. 2025 Apr 16;20(4):e0321751. doi: 10.1371/journal.pone.0321751 (PMC12002469; doi:10.1371/journal.pone.0321751)
Supplement: S3 File — (ZIP) [file pone.0321751.s003.zip › 分子对接6/MAPK8/MAPK8-0006/results/MOL000006_4qtd_out06.pdbqt]

MODEL 1
REMARK VINA RESULT:      -5.7      0.000      0.000
REMARK  5 active torsions:
REMARK  status: ('A' for Active; 'I' for Inactive)
REMARK    1  A    between atoms: C_6  and  O_12 
REMARK    2  A    between atoms: C_7  and  C_13 
REMARK    3  A    between atoms: C_8  and  O_14 
REMARK    4  A    between atoms: C_17  and  O_20 
REMARK    5  A    between atoms: C_19  and  O_21 
ROOT
ATOM      1  C   <1> d   1      19.994  37.369  36.426  0.00  0.00     0.095 A 
ATOM      2  C   <1> d   1      18.902  37.956  35.625  0.00  0.00     0.081 A 
ATOM      3  O   <1> d   1      21.000  36.620  35.810  0.00  0.00    -0.309 OA
ATOM      4  C   <1> d   1      20.024  37.561  37.813  0.00  0.00     0.075 A 
ATOM      5  C   <1> d   1      18.975  37.682  34.145  0.00  0.00     0.190 A 
ATOM      6  C   <1> d   1      17.878  38.716  36.243  0.00  0.00     0.085 A 
ATOM      7  C   <1> d   1      21.048  36.386  34.486  0.00  0.00     0.090 A 
ATOM      8  C   <1> d   1      18.961  38.355  38.481  0.00  0.00     0.071 A 
ATOM      9  C   <1> d   1      20.104  36.875  33.665  0.00  0.00     0.094 A 
ATOM     10  O   <1> d   1      18.140  38.104  33.362  0.00  0.00    -0.287 OA
ATOM     11  C   <1> d   1      17.921  38.913  37.715  0.00  0.00     0.074 A 
ENDROOT
BRANCH   7  12
ATOM     12  C   <1> d   1      22.223  35.550  34.011  0.00  0.00     0.001 A 
ATOM     13  C   <1> d   1      21.926  34.348  33.189  0.00  0.00     0.053 A 
ATOM     14  C   <1> d   1      22.945  33.515  32.704  0.00  0.00     0.099 A 
ATOM     15  C   <1> d   1      24.365  33.817  33.006  0.00  0.00     0.098 A 
ATOM     16  C   <1> d   1      24.681  34.956  33.788  0.00  0.00     0.040 A 
ATOM     17  C   <1> d   1      23.604  35.837  34.300  0.00  0.00     0.017 A 
BRANCH  14  18
ATOM     18  O   <1> d   1      22.609  32.399  31.935  0.00  0.00    -0.358 OA
ATOM     19  H   <1> d   1      22.721  31.593  32.430  0.00  0.00     0.217 HD
ENDBRANCH  14  18
BRANCH  15  20
ATOM     20  O   <1> d   1      25.362  32.970  32.511  0.00  0.00    -0.358 OA
ATOM     21  H   <1> d   1      25.606  33.136  31.608  0.00  0.00     0.217 HD
ENDBRANCH  15  20
ENDBRANCH   7  12
BRANCH   6  22
ATOM     22  O   <1> d   1      16.852  39.265  35.472  0.00  0.00    -0.360 OA
ATOM     23  H   <1> d   1      17.043  40.131  35.134  0.00  0.00     0.217 HD
ENDBRANCH   6  22
BRANCH   8  24
ATOM     24  O   <1> d   1      18.974  38.558  39.862  0.00  0.00    -0.361 OA
ATOM     25  H   <1> d   1      19.050  39.471  40.115  0.00  0.00     0.217 HD
ENDBRANCH   8  24
TORSDOF 5
ENDMDL
