# Supplementary material for: Ferroptosis regulation by traditional chinese medicine for ischemic stroke intervention based on network pharmacology and data mining
Source: PLoS One. 2025 Apr 16;20(4):e0321751. doi: 10.1371/journal.pone.0321751 (PMC12002469; doi:10.1371/journal.pone.0321751)
Supplement: S3 File — (ZIP) [file pone.0321751.s003.zip › 分子对接6/MAPK8/MAPK8-0006/results/MOL000006_4qtd_out07.pdb]

REMARK Generated by AMDock from AutoDock Vina result
MODEL        7
REMARK ENERGY   =   -6.3
HETATM   1  C   <1> d   1      11.143   1.365  32.616  0.00  0.00           C
HETATM   2  C   <1> d   1      10.218   1.257  33.761  0.00  0.00           C
HETATM   3  O   <1> d   1      10.659   1.308  31.307  0.00  0.00           O
HETATM   4  C   <1> d   1      12.516   1.525  32.840  0.00  0.00           C
HETATM   5  C   <1> d   1       8.766   1.088  33.396  0.00  0.00           C
HETATM   6  C   <1> d   1      10.703   1.313  35.092  0.00  0.00           C
HETATM   7  C   <1> d   1       9.358   1.156  31.001  0.00  0.00           C
HETATM   8  C   <1> d   1      13.045   1.587  34.226  0.00  0.00           C
HETATM   9  C   <1> d   1       8.431   1.049  31.967  0.00  0.00           C
HETATM  10  O   <1> d   1       7.890   0.985  34.240  0.00  0.00           O
HETATM  11  C   <1> d   1      12.161   1.484  35.316  0.00  0.00           C
HETATM  12  C   <1> d   1       9.033   1.118  29.518  0.00  0.00           C
HETATM  13  C   <1> d   1       9.698   2.116  28.640  0.00  0.00           C
HETATM  14  C   <1> d   1       9.461   2.158  27.259  0.00  0.00           C
HETATM  15  C   <1> d   1       8.526   1.194  26.631  0.00  0.00           C
HETATM  16  C   <1> d   1       7.875   0.230  27.441  0.00  0.00           C
HETATM  17  C   <1> d   1       8.126   0.185  28.901  0.00  0.00           C
HETATM  18  O   <1> d   1      10.114   3.117  26.482  0.00  0.00           O
HETATM  19  H   <1> d   1       9.511   3.795  26.193  0.00  0.00           H
HETATM  20  O   <1> d   1       8.306   1.258  25.251  0.00  0.00           O
HETATM  21  H   <1> d   1       7.439   1.559  25.005  0.00  0.00           H
HETATM  22  O   <1> d   1       9.816   1.210  36.164  0.00  0.00           O
HETATM  23  H   <1> d   1       9.629   0.316  36.427  0.00  0.00           H
HETATM  24  O   <1> d   1      14.411   1.746  34.470  0.00  0.00           O
HETATM  25  H   <1> d   1      14.613   2.002  35.363  0.00  0.00           H
ENDMDL
