# Supplementary material for: Ferroptosis regulation by traditional chinese medicine for ischemic stroke intervention based on network pharmacology and data mining
Source: PLoS One. 2025 Apr 16;20(4):e0321751. doi: 10.1371/journal.pone.0321751 (PMC12002469; doi:10.1371/journal.pone.0321751)
Supplement: S3 File — (ZIP) [file pone.0321751.s003.zip › 分子对接6/MAPK8/MAPK8-0006/results/MOL000006_4qtd_out07.pdbqt]

MODEL 1
REMARK VINA RESULT:      -6.3      0.000      0.000
REMARK  5 active torsions:
REMARK  status: ('A' for Active; 'I' for Inactive)
REMARK    1  A    between atoms: C_6  and  O_12 
REMARK    2  A    between atoms: C_7  and  C_13 
REMARK    3  A    between atoms: C_8  and  O_14 
REMARK    4  A    between atoms: C_17  and  O_20 
REMARK    5  A    between atoms: C_19  and  O_21 
ROOT
ATOM      1  C   <1> d   1      11.143   1.365  32.616  0.00  0.00     0.095 A 
ATOM      2  C   <1> d   1      10.218   1.257  33.761  0.00  0.00     0.081 A 
ATOM      3  O   <1> d   1      10.659   1.308  31.307  0.00  0.00    -0.309 OA
ATOM      4  C   <1> d   1      12.516   1.525  32.840  0.00  0.00     0.075 A 
ATOM      5  C   <1> d   1       8.766   1.088  33.396  0.00  0.00     0.190 A 
ATOM      6  C   <1> d   1      10.703   1.313  35.092  0.00  0.00     0.085 A 
ATOM      7  C   <1> d   1       9.358   1.156  31.001  0.00  0.00     0.090 A 
ATOM      8  C   <1> d   1      13.045   1.587  34.226  0.00  0.00     0.071 A 
ATOM      9  C   <1> d   1       8.431   1.049  31.967  0.00  0.00     0.094 A 
ATOM     10  O   <1> d   1       7.890   0.985  34.240  0.00  0.00    -0.287 OA
ATOM     11  C   <1> d   1      12.161   1.484  35.316  0.00  0.00     0.074 A 
ENDROOT
BRANCH   7  12
ATOM     12  C   <1> d   1       9.033   1.118  29.518  0.00  0.00     0.001 A 
ATOM     13  C   <1> d   1       9.698   2.116  28.640  0.00  0.00     0.053 A 
ATOM     14  C   <1> d   1       9.461   2.158  27.259  0.00  0.00     0.099 A 
ATOM     15  C   <1> d   1       8.526   1.194  26.631  0.00  0.00     0.098 A 
ATOM     16  C   <1> d   1       7.875   0.230  27.441  0.00  0.00     0.040 A 
ATOM     17  C   <1> d   1       8.126   0.185  28.901  0.00  0.00     0.017 A 
BRANCH  14  18
ATOM     18  O   <1> d   1      10.114   3.117  26.482  0.00  0.00    -0.358 OA
ATOM     19  H   <1> d   1       9.511   3.795  26.193  0.00  0.00     0.217 HD
ENDBRANCH  14  18
BRANCH  15  20
ATOM     20  O   <1> d   1       8.306   1.258  25.251  0.00  0.00    -0.358 OA
ATOM     21  H   <1> d   1       7.439   1.559  25.005  0.00  0.00     0.217 HD
ENDBRANCH  15  20
ENDBRANCH   7  12
BRANCH   6  22
ATOM     22  O   <1> d   1       9.816   1.210  36.164  0.00  0.00    -0.360 OA
ATOM     23  H   <1> d   1       9.629   0.316  36.427  0.00  0.00     0.217 HD
ENDBRANCH   6  22
BRANCH   8  24
ATOM     24  O   <1> d   1      14.411   1.746  34.470  0.00  0.00    -0.361 OA
ATOM     25  H   <1> d   1      14.613   2.002  35.363  0.00  0.00     0.217 HD
ENDBRANCH   8  24
TORSDOF 5
ENDMDL
