# Supplementary material for: Ferroptosis regulation by traditional chinese medicine for ischemic stroke intervention based on network pharmacology and data mining
Source: PLoS One. 2025 Apr 16;20(4):e0321751. doi: 10.1371/journal.pone.0321751 (PMC12002469; doi:10.1371/journal.pone.0321751)
Supplement: S3 File — (ZIP) [file pone.0321751.s003.zip › 分子对接6/MAPK8/MAPK8-0006/results/MOL000006_4qtd_out08.pdb]

REMARK Generated by AMDock from AutoDock Vina result
MODEL        8
REMARK ENERGY   =   -5.7
HETATM   1  C   <1> d   1      24.014  24.952  53.865  0.00  0.00           C
HETATM   2  C   <1> d   1      23.892  25.056  55.333  0.00  0.00           C
HETATM   3  O   <1> d   1      24.057  26.103  53.075  0.00  0.00           O
HETATM   4  C   <1> d   1      24.087  23.692  53.258  0.00  0.00           C
HETATM   5  C   <1> d   1      23.822  26.462  55.869  0.00  0.00           C
HETATM   6  C   <1> d   1      23.847  23.893  56.140  0.00  0.00           C
HETATM   7  C   <1> d   1      23.993  27.351  53.573  0.00  0.00           C
HETATM   8  C   <1> d   1      24.042  22.460  54.086  0.00  0.00           C
HETATM   9  C   <1> d   1      23.881  27.559  54.895  0.00  0.00           C
HETATM  10  O   <1> d   1      23.719  26.699  57.063  0.00  0.00           O
HETATM  11  C   <1> d   1      23.926  22.562  55.485  0.00  0.00           C
HETATM  12  C   <1> d   1      24.055  28.470  52.549  0.00  0.00           C
HETATM  13  C   <1> d   1      23.007  28.502  51.497  0.00  0.00           C
HETATM  14  C   <1> d   1      22.982  29.497  50.509  0.00  0.00           C
HETATM  15  C   <1> d   1      24.018  30.558  50.489  0.00  0.00           C
HETATM  16  C   <1> d   1      25.033  30.555  51.479  0.00  0.00           C
HETATM  17  C   <1> d   1      25.058  29.503  52.524  0.00  0.00           C
HETATM  18  O   <1> d   1      21.972  29.479  49.544  0.00  0.00           O
HETATM  19  H   <1> d   1      21.130  29.711  49.923  0.00  0.00           H
HETATM  20  O   <1> d   1      23.972  31.538  49.493  0.00  0.00           O
HETATM  21  H   <1> d   1      24.376  32.364  49.736  0.00  0.00           H
HETATM  22  O   <1> d   1      23.731  24.008  57.526  0.00  0.00           O
HETATM  23  H   <1> d   1      23.924  24.876  57.860  0.00  0.00           H
HETATM  24  O   <1> d   1      24.114  21.195  53.500  0.00  0.00           O
HETATM  25  H   <1> d   1      24.068  20.479  54.125  0.00  0.00           H
ENDMDL
