# Supplementary material for: Ferroptosis regulation by traditional chinese medicine for ischemic stroke intervention based on network pharmacology and data mining
Source: PLoS One. 2025 Apr 16;20(4):e0321751. doi: 10.1371/journal.pone.0321751 (PMC12002469; doi:10.1371/journal.pone.0321751)
Supplement: S3 File — (ZIP) [file pone.0321751.s003.zip › 分子对接6/MAPK8/MAPK8-0006/results/MOL000006_4qtd_out08.pdbqt]

MODEL 1
REMARK VINA RESULT:      -5.7      0.000      0.000
REMARK  5 active torsions:
REMARK  status: ('A' for Active; 'I' for Inactive)
REMARK    1  A    between atoms: C_6  and  O_12 
REMARK    2  A    between atoms: C_7  and  C_13 
REMARK    3  A    between atoms: C_8  and  O_14 
REMARK    4  A    between atoms: C_17  and  O_20 
REMARK    5  A    between atoms: C_19  and  O_21 
ROOT
ATOM      1  C   <1> d   1      24.014  24.952  53.865  0.00  0.00     0.095 A 
ATOM      2  C   <1> d   1      23.892  25.056  55.333  0.00  0.00     0.081 A 
ATOM      3  O   <1> d   1      24.057  26.103  53.075  0.00  0.00    -0.309 OA
ATOM      4  C   <1> d   1      24.087  23.692  53.258  0.00  0.00     0.075 A 
ATOM      5  C   <1> d   1      23.822  26.462  55.869  0.00  0.00     0.190 A 
ATOM      6  C   <1> d   1      23.847  23.893  56.140  0.00  0.00     0.085 A 
ATOM      7  C   <1> d   1      23.993  27.351  53.573  0.00  0.00     0.090 A 
ATOM      8  C   <1> d   1      24.042  22.460  54.086  0.00  0.00     0.071 A 
ATOM      9  C   <1> d   1      23.881  27.559  54.895  0.00  0.00     0.094 A 
ATOM     10  O   <1> d   1      23.719  26.699  57.063  0.00  0.00    -0.287 OA
ATOM     11  C   <1> d   1      23.926  22.562  55.485  0.00  0.00     0.074 A 
ENDROOT
BRANCH   7  12
ATOM     12  C   <1> d   1      24.055  28.470  52.549  0.00  0.00     0.001 A 
ATOM     13  C   <1> d   1      23.007  28.502  51.497  0.00  0.00     0.053 A 
ATOM     14  C   <1> d   1      22.982  29.497  50.509  0.00  0.00     0.099 A 
ATOM     15  C   <1> d   1      24.018  30.558  50.489  0.00  0.00     0.098 A 
ATOM     16  C   <1> d   1      25.033  30.555  51.479  0.00  0.00     0.040 A 
ATOM     17  C   <1> d   1      25.058  29.503  52.524  0.00  0.00     0.017 A 
BRANCH  14  18
ATOM     18  O   <1> d   1      21.972  29.479  49.544  0.00  0.00    -0.358 OA
ATOM     19  H   <1> d   1      21.130  29.711  49.923  0.00  0.00     0.217 HD
ENDBRANCH  14  18
BRANCH  15  20
ATOM     20  O   <1> d   1      23.972  31.538  49.493  0.00  0.00    -0.358 OA
ATOM     21  H   <1> d   1      24.376  32.364  49.736  0.00  0.00     0.217 HD
ENDBRANCH  15  20
ENDBRANCH   7  12
BRANCH   6  22
ATOM     22  O   <1> d   1      23.731  24.008  57.526  0.00  0.00    -0.360 OA
ATOM     23  H   <1> d   1      23.924  24.876  57.860  0.00  0.00     0.217 HD
ENDBRANCH   6  22
BRANCH   8  24
ATOM     24  O   <1> d   1      24.114  21.195  53.500  0.00  0.00    -0.361 OA
ATOM     25  H   <1> d   1      24.068  20.479  54.125  0.00  0.00     0.217 HD
ENDBRANCH   8  24
TORSDOF 5
ENDMDL
