# Supplementary material for: Ferroptosis regulation by traditional chinese medicine for ischemic stroke intervention based on network pharmacology and data mining
Source: PLoS One. 2025 Apr 16;20(4):e0321751. doi: 10.1371/journal.pone.0321751 (PMC12002469; doi:10.1371/journal.pone.0321751)
Supplement: S3 File — (ZIP) [file pone.0321751.s003.zip › 分子对接6/MAPK8/MAPK8-0006/results/MOL000006_4qtd_out09.pdb]

REMARK Generated by AMDock from AutoDock Vina result
MODEL        9
REMARK ENERGY   =   -5.7
HETATM   1  C   <1> d   1      24.043  24.844  53.822  0.00  0.00           C
HETATM   2  C   <1> d   1      23.913  24.939  55.290  0.00  0.00           C
HETATM   3  O   <1> d   1      24.100  26.000  53.041  0.00  0.00           O
HETATM   4  C   <1> d   1      24.108  23.587  53.208  0.00  0.00           C
HETATM   5  C   <1> d   1      23.852  26.342  55.837  0.00  0.00           C
HETATM   6  C   <1> d   1      23.853  23.770  56.089  0.00  0.00           C
HETATM   7  C   <1> d   1      24.044  27.244  53.548  0.00  0.00           C
HETATM   8  C   <1> d   1      24.047  22.350  54.027  0.00  0.00           C
HETATM   9  C   <1> d   1      23.927  27.445  54.870  0.00  0.00           C
HETATM  10  O   <1> d   1      23.744  26.571  57.031  0.00  0.00           O
HETATM  11  C   <1> d   1      23.923  22.444  55.425  0.00  0.00           C
HETATM  12  C   <1> d   1      24.124  28.370  52.532  0.00  0.00           C
HETATM  13  C   <1> d   1      23.040  28.463  51.519  0.00  0.00           C
HETATM  14  C   <1> d   1      23.027  29.468  50.541  0.00  0.00           C
HETATM  15  C   <1> d   1      24.111  30.478  50.493  0.00  0.00           C
HETATM  16  C   <1> d   1      25.160  30.417  51.445  0.00  0.00           C
HETATM  17  C   <1> d   1      25.173  29.354  52.479  0.00  0.00           C
HETATM  18  O   <1> d   1      21.983  29.508  49.615  0.00  0.00           O
HETATM  19  H   <1> d   1      21.256  28.958  49.890  0.00  0.00           H
HETATM  20  O   <1> d   1      24.076  31.470  49.508  0.00  0.00           O
HETATM  21  H   <1> d   1      24.893  31.943  49.396  0.00  0.00           H
HETATM  22  O   <1> d   1      23.730  23.877  57.476  0.00  0.00           O
HETATM  23  H   <1> d   1      23.998  24.719  57.824  0.00  0.00           H
HETATM  24  O   <1> d   1      24.111  21.088  53.432  0.00  0.00           O
HETATM  25  H   <1> d   1      24.958  20.887  53.049  0.00  0.00           H
ENDMDL
