# Supplementary material for: Ferroptosis regulation by traditional chinese medicine for ischemic stroke intervention based on network pharmacology and data mining
Source: PLoS One. 2025 Apr 16;20(4):e0321751. doi: 10.1371/journal.pone.0321751 (PMC12002469; doi:10.1371/journal.pone.0321751)
Supplement: S3 File — (ZIP) [file pone.0321751.s003.zip › 分子对接6/MAPK8/MAPK8-0006/results/MOL000006_4qtd_out09.pdbqt]

MODEL 1
REMARK VINA RESULT:      -5.7      0.000      0.000
REMARK  5 active torsions:
REMARK  status: ('A' for Active; 'I' for Inactive)
REMARK    1  A    between atoms: C_6  and  O_12 
REMARK    2  A    between atoms: C_7  and  C_13 
REMARK    3  A    between atoms: C_8  and  O_14 
REMARK    4  A    between atoms: C_17  and  O_20 
REMARK    5  A    between atoms: C_19  and  O_21 
ROOT
ATOM      1  C   <1> d   1      24.043  24.844  53.822  0.00  0.00     0.095 A 
ATOM      2  C   <1> d   1      23.913  24.939  55.290  0.00  0.00     0.081 A 
ATOM      3  O   <1> d   1      24.100  26.000  53.041  0.00  0.00    -0.309 OA
ATOM      4  C   <1> d   1      24.108  23.587  53.208  0.00  0.00     0.075 A 
ATOM      5  C   <1> d   1      23.852  26.342  55.837  0.00  0.00     0.190 A 
ATOM      6  C   <1> d   1      23.853  23.770  56.089  0.00  0.00     0.085 A 
ATOM      7  C   <1> d   1      24.044  27.244  53.548  0.00  0.00     0.090 A 
ATOM      8  C   <1> d   1      24.047  22.350  54.027  0.00  0.00     0.071 A 
ATOM      9  C   <1> d   1      23.927  27.445  54.870  0.00  0.00     0.094 A 
ATOM     10  O   <1> d   1      23.744  26.571  57.031  0.00  0.00    -0.287 OA
ATOM     11  C   <1> d   1      23.923  22.444  55.425  0.00  0.00     0.074 A 
ENDROOT
BRANCH   7  12
ATOM     12  C   <1> d   1      24.124  28.370  52.532  0.00  0.00     0.001 A 
ATOM     13  C   <1> d   1      23.040  28.463  51.519  0.00  0.00     0.053 A 
ATOM     14  C   <1> d   1      23.027  29.468  50.541  0.00  0.00     0.099 A 
ATOM     15  C   <1> d   1      24.111  30.478  50.493  0.00  0.00     0.098 A 
ATOM     16  C   <1> d   1      25.160  30.417  51.445  0.00  0.00     0.040 A 
ATOM     17  C   <1> d   1      25.173  29.354  52.479  0.00  0.00     0.017 A 
BRANCH  14  18
ATOM     18  O   <1> d   1      21.983  29.508  49.615  0.00  0.00    -0.358 OA
ATOM     19  H   <1> d   1      21.256  28.958  49.890  0.00  0.00     0.217 HD
ENDBRANCH  14  18
BRANCH  15  20
ATOM     20  O   <1> d   1      24.076  31.470  49.508  0.00  0.00    -0.358 OA
ATOM     21  H   <1> d   1      24.893  31.943  49.396  0.00  0.00     0.217 HD
ENDBRANCH  15  20
ENDBRANCH   7  12
BRANCH   6  22
ATOM     22  O   <1> d   1      23.730  23.877  57.476  0.00  0.00    -0.360 OA
ATOM     23  H   <1> d   1      23.998  24.719  57.824  0.00  0.00     0.217 HD
ENDBRANCH   6  22
BRANCH   8  24
ATOM     24  O   <1> d   1      24.111  21.088  53.432  0.00  0.00    -0.361 OA
ATOM     25  H   <1> d   1      24.958  20.887  53.049  0.00  0.00     0.217 HD
ENDBRANCH   8  24
TORSDOF 5
ENDMDL
