# Supplementary material for: Ferroptosis regulation by traditional chinese medicine for ischemic stroke intervention based on network pharmacology and data mining
Source: PLoS One. 2025 Apr 16;20(4):e0321751. doi: 10.1371/journal.pone.0321751 (PMC12002469; doi:10.1371/journal.pone.0321751)
Supplement: S3 File — (ZIP) [file pone.0321751.s003.zip › 分子对接6/MAPK8/MAPK8-0073/input/4qtd_h.pqr]

REMARK   1 PQR file generated by PDB2PQR (Version master)
REMARK   1
REMARK   1 Command line used to generate this file:
REMARK   1 --ph-calc-method=propka --verbose --noopt --drop-water --chain --with-ph 7.4 --ff=AMBER D:\fenziduijie\xiugaiban\amdock\MAPK8\MAPK8-0073\input\4qtd.pdb 4qtd_h.pqr
REMARK   1
REMARK   1 Forcefield Used: AMBER
REMARK   1
REMARK   1 pKas calculated by propka and assigned using pH 7.40
REMARK   1
REMARK   5 WARNING: multiple occupancies found in SER A 18,
REMARK   5          at least one of the instances is being ignored.
REMARK   5 WARNING: multiple occupancies found in GLN A 27,
REMARK   5          at least one of the instances is being ignored.
REMARK   5 WARNING: multiple occupancies found in ARG A 50,
REMARK   5          at least one of the instances is being ignored.
REMARK   5 WARNING: multiple occupancies found in SER A 58,
REMARK   5          at least one of the instances is being ignored.
REMARK   5 WARNING: multiple occupancies found in MET A 77,
REMARK   5          at least one of the instances is being ignored.
REMARK   5 WARNING: multiple occupancies found in CYS A 79,
REMARK   5          at least one of the instances is being ignored.
REMARK   5 WARNING: multiple occupancies found in GLU A 99,
REMARK   5          at least one of the instances is being ignored.
REMARK   5 WARNING: multiple occupancies found in GLN A 117,
REMARK   5          at least one of the instances is being ignored.
REMARK   5 WARNING: multiple occupancies found in ASP A 124,
REMARK   5          at least one of the instances is being ignored.
REMARK   5 WARNING: multiple occupancies found in MET A 128,
REMARK   5          at least one of the instances is being ignored.
REMARK   5 WARNING: multiple occupancies found in ILE A 139,
REMARK   5          at least one of the instances is being ignored.
REMARK   5 WARNING: multiple occupancies found in LEU A 152,
REMARK   5          at least one of the instances is being ignored.
REMARK   5 WARNING: multiple occupancies found in ASN A 156,
REMARK   5          at least one of the instances is being ignored.
REMARK   5 WARNING: multiple occupancies found in SER A 161,
REMARK   5          at least one of the instances is being ignored.
REMARK   5 WARNING: multiple occupancies found in ASP A 169,
REMARK   5          at least one of the instances is being ignored.
REMARK   5 WARNING: multiple occupancies found in GLN A 233,
REMARK   5          at least one of the instances is being ignored.
REMARK   5 WARNING: multiple occupancies found in GLN A 240,
REMARK   5          at least one of the instances is being ignored.
REMARK   5 WARNING: multiple occupancies found in CYS A 245,
REMARK   5          at least one of the instances is being ignored.
REMARK   5 WARNING: multiple occupancies found in LYS A 251,
REMARK   5          at least one of the instances is being ignored.
REMARK   5 WARNING: multiple occupancies found in THR A 258,
REMARK   5          at least one of the instances is being ignored.
REMARK   5 WARNING: multiple occupancies found in GLU A 272,
REMARK   5          at least one of the instances is being ignored.
REMARK   5 WARNING: multiple occupancies found in VAL A 312,
REMARK   5          at least one of the instances is being ignored.
REMARK   5 WARNING: multiple occupancies found in GLU A 354,
REMARK   5          at least one of the instances is being ignored.
REMARK   5 Gap in backbone detected between THR A 175 and SER A 179!
REMARK   5
REMARK   5 WARNING: PDB2PQR was unable to assign charges
REMARK   5          to the following atoms (omitted below):
REMARK   5              2987 C1 in EDO 401
REMARK   5              2988 O1 in EDO 401
REMARK   5              2989 C2 in EDO 401
REMARK   5              2990 O2 in EDO 401
REMARK   5              2991 C1 in EDO 402
REMARK   5              2992 O1 in EDO 402
REMARK   5              2993 C2 in EDO 402
REMARK   5              2994 O2 in EDO 402
REMARK   5              2995 C1 in EDO 403
REMARK   5              2996 O1 in EDO 403
REMARK   5              2997 C2 in EDO 403
REMARK   5              2998 O2 in EDO 403
REMARK   5              2999 C1 in EDO 404
REMARK   5              3000 O1 in EDO 404
REMARK   5              3001 C2 in EDO 404
REMARK   5              3002 O2 in EDO 404
REMARK   5              3003 C1 in EDO 405
REMARK   5              3004 O1 in EDO 405
REMARK   5              3005 C2 in EDO 405
REMARK   5              3006 O2 in EDO 405
REMARK   5              3007 C1 in EDO 406
REMARK   5              3008 O1 in EDO 406
REMARK   5              3009 C2 in EDO 406
REMARK   5              3010 O2 in EDO 406
REMARK   5              3011 C1 in EDO 407
REMARK   5              3012 O1 in EDO 407
REMARK   5              3013 C2 in EDO 407
REMARK   5              3014 O2 in EDO 407
REMARK   5              3015 C1 in EDO 408
REMARK   5              3017 O1 in EDO 408
REMARK   5              3019 C2 in EDO 408
REMARK   5              3021 O2 in EDO 408
REMARK   5              3023 C1 in EDO 409
REMARK   5              3025 O1 in EDO 409
REMARK   5              3027 C2 in EDO 409
REMARK   5              3029 O2 in EDO 409
REMARK   5              3031 C1 in EDO 410
REMARK   5              3032 O1 in EDO 410
REMARK   5              3033 C2 in EDO 410
REMARK   5              3034 O2 in EDO 410
REMARK   5              3035 C1 in EDO 411
REMARK   5              3036 O1 in EDO 411
REMARK   5              3037 C2 in EDO 411
REMARK   5              3038 O2 in EDO 411
REMARK   5              3039 C1 in EDO 412
REMARK   5              3040 O1 in EDO 412
REMARK   5              3041 C2 in EDO 412
REMARK   5              3042 O2 in EDO 412
REMARK   5              3043 C1 in EDO 413
REMARK   5              3044 O1 in EDO 413
REMARK   5              3045 C2 in EDO 413
REMARK   5              3046 O2 in EDO 413
REMARK   5              3047 C1 in EDO 414
REMARK   5              3048 O1 in EDO 414
REMARK   5              3049 C2 in EDO 414
REMARK   5              3050 O2 in EDO 414
REMARK   5              3051 C1 in EDO 415
REMARK   5              3052 O1 in EDO 415
REMARK   5              3053 C2 in EDO 415
REMARK   5              3054 O2 in EDO 415
REMARK   5              3055 C1 in EDO 416
REMARK   5              3056 O1 in EDO 416
REMARK   5              3057 C2 in EDO 416
REMARK   5              3058 O2 in EDO 416
REMARK   5              3059 C1 in EDO 417
REMARK   5              3060 O1 in EDO 417
REMARK   5              3061 C2 in EDO 417
REMARK   5              3062 O2 in EDO 417
REMARK   5              3063 C1 in EDO 418
REMARK   5              3064 O1 in EDO 418
REMARK   5              3065 C2 in EDO 418
REMARK   5              3066 O2 in EDO 418
REMARK   5              3067 C1 in EDO 419
REMARK   5              3068 O1 in EDO 419
REMARK   5              3069 C2 in EDO 419
REMARK   5              3070 O2 in EDO 419
REMARK   5              3071 C1 in EDO 420
REMARK   5              3072 O1 in EDO 420
REMARK   5              3073 C2 in EDO 420
REMARK   5              3074 O2 in EDO 420
REMARK   5              3075 C1 in EDO 421
REMARK   5              3076 O1 in EDO 421
REMARK   5              3077 C2 in EDO 421
REMARK   5              3078 O2 in EDO 421
REMARK   5              3079 C1 in EDO 422
REMARK   5              3080 O1 in EDO 422
REMARK   5              3081 C2 in EDO 422
REMARK   5              3082 O2 in EDO 422
REMARK   5              3083 N1 in EPE 423
REMARK   5              3084 C2 in EPE 423
REMARK   5              3085 C3 in EPE 423
REMARK   5              3086 N4 in EPE 423
REMARK   5              3087 C5 in EPE 423
REMARK   5              3088 C6 in EPE 423
REMARK   5              3089 C7 in EPE 423
REMARK   5              3090 C8 in EPE 423
REMARK   5              3091 O8 in EPE 423
REMARK   5              3092 C9 in EPE 423
REMARK   5              3093 C10 in EPE 423
REMARK   5              3094 S in EPE 423
REMARK   5              3095 O1S in EPE 423
REMARK   5              3096 O2S in EPE 423
REMARK   5              3097 O3S in EPE 423
REMARK   5              3119 N in 38Z 424
REMARK   5              3117 C in 38Z 424
REMARK   5              3123 O in 38Z 424
REMARK   5              3098 O1 in 38Z 424
REMARK   5              3099 C20 in 38Z 424
REMARK   5              3100 N5 in 38Z 424
REMARK   5              3101 C21 in 38Z 424
REMARK   5              3102 C26 in 38Z 424
REMARK   5              3103 C25 in 38Z 424
REMARK   5              3104 C27 in 38Z 424
REMARK   5              3105 C28 in 38Z 424
REMARK   5              3106 C32 in 38Z 424
REMARK   5              3107 C31 in 38Z 424
REMARK   5              3108 N6 in 38Z 424
REMARK   5              3109 C30 in 38Z 424
REMARK   5              3110 C29 in 38Z 424
REMARK   5              3111 N7 in 38Z 424
REMARK   5              3112 N8 in 38Z 424
REMARK   5              3113 C24 in 38Z 424
REMARK   5              3114 C23 in 38Z 424
REMARK   5              3115 C22 in 38Z 424
REMARK   5              3116 C19 in 38Z 424
REMARK   5              3118 C18 in 38Z 424
REMARK   5              3120 C1 in 38Z 424
REMARK   5              3121 C2 in 38Z 424
REMARK   5              3122 C3 in 38Z 424
REMARK   5              3124 N1 in 38Z 424
REMARK   5              3125 C7 in 38Z 424
REMARK   5              3126 C6 in 38Z 424
REMARK   5              3127 N2 in 38Z 424
REMARK   5              3128 C5 in 38Z 424
REMARK   5              3129 C4 in 38Z 424
REMARK   5              3130 C8 in 38Z 424
REMARK   5              3131 C13 in 38Z 424
REMARK   5              3132 C12 in 38Z 424
REMARK   5              3133 C11 in 38Z 424
REMARK   5              3134 C10 in 38Z 424
REMARK   5              3135 C9 in 38Z 424
REMARK   5              3136 C14 in 38Z 424
REMARK   5              3137 N4 in 38Z 424
REMARK   5              3138 C17 in 38Z 424
REMARK   5              3139 C16 in 38Z 424
REMARK   5              3140 C15 in 38Z 424
REMARK   5              3141 N3 in 38Z 424
REMARK   5              3142 PG in ANP 425
REMARK   5              3143 O1G in ANP 425
REMARK   5              3144 O2G in ANP 425
REMARK   5              3145 O3G in ANP 425
REMARK   5              3146 PB in ANP 425
REMARK   5              3147 O1B in ANP 425
REMARK   5              3148 O2B in ANP 425
REMARK   5              3149 N3B in ANP 425
REMARK   5              3150 PA in ANP 425
REMARK   5              3151 O1A in ANP 425
REMARK   5              3152 O2A in ANP 425
REMARK   5              3153 O3A in ANP 425
REMARK   5              3154 O5' in ANP 425
REMARK   5              3155 MG in MG 426
REMARK   5 This is usually due to the fact that this residue is not
REMARK   5 an amino acid or nucleic acid; or, there are no parameters
REMARK   5 available for the specific protonation state of this
REMARK   5 residue in the selected forcefield.
REMARK   5
REMARK   6 Total charge on this protein: -1.0000 e
REMARK   6
ATOM      1  N   ARG A   6      16.555  11.909  59.980  0.1305 1.8240
ATOM      2  CA  ARG A   6      16.183  13.217  59.326 -0.0223 1.9080
ATOM      3  C   ARG A   6      17.384  13.850  58.558  0.7214 1.9080
ATOM      4  O   ARG A   6      17.607  13.520  57.413 -0.6013 1.6612
ATOM      5  CB  ARG A   6      15.598  14.172  60.375  0.0118 1.9080
ATOM      6  CG  ARG A   6      14.338  13.691  61.076  0.0236 1.9080
ATOM      7  CD  ARG A   6      13.845  14.678  62.073  0.0935 1.9080
ATOM      8  NE  ARG A   6      12.637  14.222  62.747 -0.5650 1.8240
ATOM      9  CZ  ARG A   6      12.009  14.929  63.679  0.8281 1.9080
ATOM     10  NH1 ARG A   6      12.551  16.024  64.201 -0.8693 1.8240
ATOM     11  NH2 ARG A   6      10.833  14.506  64.137 -0.8693 1.8240
ATOM     12  HA  ARG A   6      15.446  13.038  58.671  0.1242 1.1000
ATOM     13  HE  ARG A   6      12.262  13.328  62.496  0.3592 0.6000
ATOM     14  HG2 ARG A   6      13.624  13.535  60.390  0.0309 1.4870
ATOM     15  HG3 ARG A   6      14.537  12.828  61.545  0.0309 1.4870
ATOM     16 HH22 ARG A   6      10.360  15.021  64.851  0.4494 0.6000
ATOM     17 HH21 ARG A   6      10.422  13.673  63.766  0.4494 0.6000
ATOM     18  H   ARG A   6      17.507  11.954  60.262  0.2083 0.6000
ATOM     19  HD3 ARG A   6      13.646  15.540  61.603  0.0527 1.3870
ATOM     20  HD2 ARG A   6      14.559  14.831  62.757  0.0527 1.3870
ATOM     21  H2  ARG A   6      15.968  11.770  60.770  0.2083 0.6000
ATOM     22  H3  ARG A   6      16.425  11.176  59.321  0.2083 0.6000
ATOM     23 HH12 ARG A   6      12.066  16.531  64.915  0.4494 0.6000
ATOM     24 HH11 ARG A   6      13.442  16.343  63.880  0.4494 0.6000
ATOM     25  HB3 ARG A   6      15.387  15.040  59.920  0.0226 1.4870
ATOM     26  HB2 ARG A   6      16.300  14.332  61.073  0.0226 1.4870
ATOM     27  N   ASP A   7      18.159  14.730  59.201 -0.5163 1.8240
ATOM     28  CA  ASP A   7      19.495  15.117  58.688  0.0381 1.9080
ATOM     29  C   ASP A   7      20.466  13.935  58.801  0.5366 1.9080
ATOM     30  O   ASP A   7      21.419  13.818  58.029 -0.5819 1.6612
ATOM     31  CB  ASP A   7      20.080  16.294  59.497 -0.0303 1.9080
ATOM     32  CG  ASP A   7      19.574  17.661  59.026  0.7994 1.9080
ATOM     33  OD1 ASP A   7      18.537  17.727  58.329 -0.8014 1.6612
ATOM     34  OD2 ASP A   7      20.222  18.681  59.368 -0.8014 1.6612
ATOM     35  H   ASP A   7      17.757  15.114  60.073  0.2936 0.6000
ATOM     36  HA  ASP A   7      19.385  15.317  57.714  0.0880 1.3870
ATOM     37  HB3 ASP A   7      21.067  16.271  59.399 -0.0122 1.4870
ATOM     38  HB2 ASP A   7      19.819  16.170  60.447 -0.0122 1.4870
ATOM     39  N   ASN A   8      20.238  13.103  59.820 -0.4157 1.8240
ATOM     40  CA  ASN A   8      20.956  11.838  60.025  0.0143 1.9080
ATOM     41  C   ASN A   8      20.558  10.769  58.969  0.5973 1.9080
ATOM     42  O   ASN A   8      21.151   9.708  58.897 -0.5679 1.6612
ATOM     43  CB  ASN A   8      20.606  11.302  61.419 -0.2041 1.9080
ATOM     44  CG  ASN A   8      21.680  10.416  61.991  0.7130 1.9080
ATOM     45  OD1 ASN A   8      22.876  10.598  61.717 -0.5931 1.6612
ATOM     46  ND2 ASN A   8      21.270   9.471  62.833 -0.9191 1.8240
ATOM     47  HA  ASN A   8      21.935  12.022  59.887  0.1048 1.3870
ATOM     48 HD22 ASN A   8      21.936   8.849  63.255  0.4196 0.6000
ATOM     49 HD21 ASN A   8      20.298   9.378  63.047  0.4196 0.6000
ATOM     50  H   ASN A   8      19.486  13.435  60.478  0.2719 0.6000
ATOM     51  HB3 ASN A   8      19.759  10.779  61.346  0.0797 1.4870
ATOM     52  HB2 ASN A   8      20.472  12.082  62.026  0.0797 1.4870
ATOM     53  N   ASN A   9      19.476  11.013  58.260 -0.4157 1.8240
ATOM     54  CA  ASN A   9      19.068  10.095  57.184  0.0143 1.9080
ATOM     55  C   ASN A   9      19.728  10.504  55.869  0.5973 1.9080
ATOM     56  O   ASN A   9      19.346   9.977  54.871 -0.5679 1.6612
ATOM     57  CB  ASN A   9      17.513  10.014  57.057 -0.2041 1.9080
ATOM     58  CG  ASN A   9      17.008   9.067  55.940  0.7130 1.9080
ATOM     59  OD1 ASN A   9      17.275   7.866  55.923 -0.5931 1.6612
ATOM     60  ND2 ASN A   9      16.175   9.604  55.078 -0.9191 1.8240
ATOM     61  HA  ASN A   9      19.421   9.189  57.423  0.1048 1.3870
ATOM     62 HD22 ASN A   9      15.805   9.043  54.331  0.4196 0.6000
ATOM     63 HD21 ASN A   9      15.906  10.563  55.156  0.4196 0.6000
ATOM     64  H   ASN A   9      18.954  11.865  58.506  0.2719 0.6000
ATOM     65  HB3 ASN A   9      17.172  10.932  56.866  0.0797 1.4870
ATOM     66  HB2 ASN A   9      17.149   9.691  57.927  0.0797 1.4870
ATOM     67  N   PHE A  10      20.712  11.405  55.902 -0.4157 1.8240
ATOM     68  CA  PHE A  10      21.575  11.644  54.725 -0.0024 1.9080
ATOM     69  C   PHE A  10      22.993  11.138  54.964  0.5973 1.9080
ATOM     70  O   PHE A  10      23.434  11.040  56.131 -0.5679 1.6612
ATOM     71  CB  PHE A  10      21.628  13.150  54.382 -0.0343 1.9080
ATOM     72  CG  PHE A  10      20.353  13.676  53.851  0.0118 1.9080
ATOM     73  CD1 PHE A  10      19.366  14.149  54.700 -0.1256 1.9080
ATOM     74  CD2 PHE A  10      20.130  13.734  52.482 -0.1256 1.9080
ATOM     75  CE1 PHE A  10      18.176  14.626  54.206 -0.1704 1.9080
ATOM     76  CE2 PHE A  10      18.939  14.182  51.996 -0.1704 1.9080
ATOM     77  CZ  PHE A  10      17.958  14.637  52.851 -0.1072 1.9080
ATOM     78  HZ  PHE A  10      17.088  14.976  52.485  0.1297 1.4590
ATOM     79  HA  PHE A  10      21.190  11.098  53.973  0.0978 1.3870
ATOM     80  HE1 PHE A  10      17.469  14.964  54.843  0.1430 1.4590
ATOM     81  HE2 PHE A  10      18.769  14.180  50.987  0.1430 1.4590
ATOM     82  H   PHE A  10      20.820  11.910  56.795  0.2719 0.6000
ATOM     83  HD2 PHE A  10      20.857  13.443  51.857  0.1330 1.4590
ATOM     84  HD1 PHE A  10      19.523  14.144  55.688  0.1330 1.4590
ATOM     85  HB3 PHE A  10      22.333  13.266  53.699  0.0295 1.4870
ATOM     86  HB2 PHE A  10      21.851  13.629  55.217  0.0295 1.4870
ATOM     87  N   TYR A  11      23.726  10.843  53.893 -0.4157 1.8240
ATOM     88  CA  TYR A  11      25.188  10.648  53.966 -0.0014 1.9080
ATOM     89  C   TYR A  11      25.829  11.278  52.746  0.5973 1.9080
ATOM     90  O   TYR A  11      25.148  11.568  51.739 -0.5679 1.6612
ATOM     91  CB  TYR A  11      25.575   9.155  54.099 -0.0152 1.9080
ATOM     92  CG  TYR A  11      25.414   8.337  52.822 -0.0011 1.9080
ATOM     93  CD1 TYR A  11      24.148   8.008  52.338 -0.1906 1.9080
ATOM     94  CD2 TYR A  11      26.516   7.884  52.141 -0.1906 1.9080
ATOM     95  CE1 TYR A  11      24.002   7.263  51.180 -0.2341 1.9080
ATOM     96  CE2 TYR A  11      26.381   7.161  50.976 -0.2341 1.9080
ATOM     97  CZ  TYR A  11      25.120   6.845  50.517  0.3226 1.9080
ATOM     98  OH  TYR A  11      25.015   6.125  49.351 -0.5579 1.7210
ATOM     99  HH  TYR A  11      25.942   5.891  49.022  0.3992 0.0000
ATOM    100  HA  TYR A  11      25.520  11.119  54.781  0.0876 1.3870
ATOM    101  HE1 TYR A  11      23.088   7.039  50.840  0.1656 1.4590
ATOM    102  HE2 TYR A  11      27.190   6.866  50.466  0.1656 1.4590
ATOM    103  H   TYR A  11      23.191  10.761  53.005  0.2719 0.6000
ATOM    104  HD2 TYR A  11      27.434   8.081  52.492  0.1699 1.4590
ATOM    105  HD1 TYR A  11      23.336   8.314  52.835  0.1699 1.4590
ATOM    106  HB3 TYR A  11      24.996   8.749  54.802  0.0295 1.4870
ATOM    107  HB2 TYR A  11      26.531   9.109  54.379  0.0295 1.4870
ATOM    108  N   SER A  12      27.141  11.453  52.810 -0.4157 1.8240
ATOM    109  CA  SER A  12      27.872  12.097  51.751 -0.0249 1.9080
ATOM    110  C   SER A  12      28.978  11.230  51.196  0.5973 1.9080
ATOM    111  O   SER A  12      29.680  10.552  51.951 -0.5679 1.6612
ATOM    112  CB  SER A  12      28.454  13.417  52.237  0.2117 1.9080
ATOM    113  OG  SER A  12      27.439  14.288  52.706 -0.6546 1.7210
ATOM    114  H   SER A  12      27.583  11.088  53.681  0.2719 0.6000
ATOM    115  HA  SER A  12      27.224  12.297  50.993  0.0843 1.3870
ATOM    116  HG  SER A  12      26.549  13.850  52.619  0.4275 0.0000
ATOM    117  HB3 SER A  12      28.933  13.858  51.481  0.0352 1.3870
ATOM    118  HB2 SER A  12      29.093  13.236  52.981  0.0352 1.3870
ATOM    119  N   VAL A  13      29.138  11.269  49.867 -0.4157 1.8240
ATOM    120  CA  VAL A  13      30.283  10.632  49.203 -0.0875 1.9080
ATOM    121  C   VAL A  13      30.839  11.526  48.123  0.5973 1.9080
ATOM    122  O   VAL A  13      30.101  12.298  47.496 -0.5679 1.6612
ATOM    123  CB  VAL A  13      29.908   9.270  48.566  0.2985 1.9080
ATOM    124  CG1 VAL A  13      29.876   8.197  49.641 -0.3192 1.9080
ATOM    125  CG2 VAL A  13      28.575   9.365  47.789 -0.3192 1.9080
ATOM    126  HA  VAL A  13      30.997  10.487  49.897  0.0969 1.3870
ATOM    127 HG11 VAL A  13      30.436   7.419  49.355  0.0791 1.4870
ATOM    128 HG21 VAL A  13      27.906   8.775  48.232  0.0791 1.4870
ATOM    129  HB  VAL A  13      30.630   9.030  47.932 -0.0297 1.4870
ATOM    130 HG12 VAL A  13      30.237   8.569  50.497  0.0791 1.4870
ATOM    131 HG13 VAL A  13      28.934   7.893  49.783  0.0791 1.4870
ATOM    132  H   VAL A  13      28.394  11.780  49.356  0.2719 0.6000
ATOM    133 HG23 VAL A  13      28.265  10.311  47.804  0.0791 1.4870
ATOM    134 HG22 VAL A  13      28.731   9.068  46.851  0.0791 1.4870
ATOM    135  N   GLU A  14      32.150  11.446  47.915 -0.5163 1.8240
ATOM    136  CA  GLU A  14      32.790  12.176  46.866  0.0397 1.9080
ATOM    137  C   GLU A  14      32.609  11.491  45.545  0.5366 1.9080
ATOM    138  O   GLU A  14      32.900  10.307  45.396 -0.5819 1.6612
ATOM    139  CB  GLU A  14      34.292  12.321  47.134  0.0560 1.9080
ATOM    140  CG  GLU A  14      34.581  13.071  48.416  0.0136 1.9080
ATOM    141  CD  GLU A  14      33.823  14.389  48.503  0.8054 1.9080
ATOM    142  OE1 GLU A  14      33.980  15.228  47.584 -0.8188 1.6612
ATOM    143  OE2 GLU A  14      33.078  14.589  49.490 -0.8188 1.6612
ATOM    144  HG2 GLU A  14      34.294  12.517  49.174 -0.0425 1.4870
ATOM    145  HA  GLU A  14      32.411  13.115  46.816  0.1105 1.3870
ATOM    146  HG3 GLU A  14      35.539  13.282  48.448 -0.0425 1.4870
ATOM    147  H   GLU A  14      32.649  10.813  48.578  0.2936 0.6000
ATOM    148  HB3 GLU A  14      34.678  12.829  46.393 -0.0173 1.4870
ATOM    149  HB2 GLU A  14      34.666  11.421  47.220 -0.0173 1.4870
ATOM    150  N   ILE A  15      32.131  12.243  44.575 -0.4157 1.8240
ATOM    151  CA  ILE A  15      31.962  11.756  43.223 -0.0597 1.9080
ATOM    152  C   ILE A  15      32.750  12.689  42.324  0.5973 1.9080
ATOM    153  O   ILE A  15      32.338  13.808  42.075 -0.5679 1.6612
ATOM    154  CB  ILE A  15      30.481  11.726  42.790  0.1303 1.9080
ATOM    155  CG1 ILE A  15      29.650  10.846  43.725 -0.0430 1.9080
ATOM    156  CG2 ILE A  15      30.375  11.240  41.353 -0.3204 1.9080
ATOM    157  CD1 ILE A  15      29.999   9.373  43.711 -0.0660 1.9080
ATOM    158  HA  ILE A  15      32.412  10.873  43.180  0.0869 1.3870
ATOM    159 HG22 ILE A  15      29.419  11.275  41.069  0.0882 1.4870
ATOM    160 HG21 ILE A  15      30.926  11.833  40.769  0.0882 1.4870
ATOM    161  HB  ILE A  15      30.128  12.656  42.845  0.0187 1.4870
ATOM    162 HG12 ILE A  15      29.754  11.195  44.662  0.0236 1.4870
ATOM    163 HG13 ILE A  15      28.681  10.948  43.470  0.0236 1.4870
ATOM    164 HD13 ILE A  15      30.953   9.256  43.984  0.0186 1.4870
ATOM    165  H   ILE A  15      31.885  13.220  44.865  0.2719 0.6000
ATOM    166 HD12 ILE A  15      29.405   8.886  44.350  0.0186 1.4870
ATOM    167 HG23 ILE A  15      30.712  10.302  41.302  0.0882 1.4870
ATOM    168 HD11 ILE A  15      29.868   9.011  42.789  0.0186 1.4870
ATOM    169  N   GLY A  16      33.926  12.236  41.909 -0.4157 1.8240
ATOM    170  CA  GLY A  16      34.906  13.126  41.253 -0.0252 1.9080
ATOM    171  C   GLY A  16      35.201  14.331  42.136  0.5973 1.9080
ATOM    172  O   GLY A  16      35.496  14.178  43.313 -0.5679 1.6612
ATOM    173  H   GLY A  16      34.100  11.231  42.077  0.2719 0.6000
ATOM    174  HA2 GLY A  16      35.752  12.615  41.086  0.0698 1.3870
ATOM    175  HA3 GLY A  16      34.532  13.434  40.376  0.0698 1.3870
ATOM    176  N   ASP A  17      35.019  15.527  41.572 -0.5163 1.8240
ATOM    177  CA  ASP A  17      35.251  16.792  42.283  0.0381 1.9080
ATOM    178  C   ASP A  17      34.000  17.305  43.012  0.5366 1.9080
ATOM    179  O   ASP A  17      34.016  18.424  43.542 -0.5819 1.6612
ATOM    180  CB  ASP A  17      35.696  17.885  41.291 -0.0303 1.9080
ATOM    181  CG  ASP A  17      36.803  17.419  40.353  0.7994 1.9080
ATOM    182  OD1 ASP A  17      37.883  17.025  40.855 -0.8014 1.6612
ATOM    183  OD2 ASP A  17      36.591  17.461  39.113 -0.8014 1.6612
ATOM    184  H   ASP A  17      34.696  15.489  40.578  0.2936 0.6000
ATOM    185  HA  ASP A  17      35.949  16.610  42.992  0.0880 1.3870
ATOM    186  HB3 ASP A  17      36.027  18.657  41.818 -0.0122 1.4870
ATOM    187  HB2 ASP A  17      34.906  18.143  40.749 -0.0122 1.4870
ATOM    188  N   SER A  18      32.924  16.507  43.030 -0.4157 1.8240
ATOM    189  CA  SER A  18      31.671  16.902  43.666 -0.0249 1.9080
ATOM    190  C   SER A  18      31.390  16.065  44.911  0.5973 1.9080
ATOM    191  O   SER A  18      31.888  14.951  45.046 -0.5679 1.6612
ATOM    192  CB  SER A  18      30.515  16.765  42.676  0.2117 1.9080
ATOM    193  OG  SER A  18      30.246  15.403  42.388 -0.6546 1.7210
ATOM    194  H   SER A  18      33.062  15.591  42.555  0.2719 0.6000
ATOM    195  HA  SER A  18      31.756  17.864  43.954  0.0843 1.3870
ATOM    196  HG  SER A  18      30.871  14.817  42.895  0.4275 0.0000
ATOM    197  HB3 SER A  18      30.759  17.232  41.831  0.0352 1.3870
ATOM    198  HB2 SER A  18      29.701  17.179  43.073  0.0352 1.3870
ATOM    199  N   THR A  19      30.620  16.626  45.826 -0.4157 1.8240
ATOM    200  CA  THR A  19      30.069  15.859  46.950 -0.0389 1.9080
ATOM    201  C   THR A  19      28.593  15.595  46.705  0.5973 1.9080
ATOM    202  O   THR A  19      27.808  16.521  46.487 -0.5679 1.6612
ATOM    203  CB  THR A  19      30.252  16.596  48.295  0.3654 1.9080
ATOM    204  OG1 THR A  19      31.648  16.815  48.520 -0.6761 1.7210
ATOM    205  CG2 THR A  19      29.679  15.758  49.467 -0.2438 1.9080
ATOM    206  HA  THR A  19      30.548  14.982  46.997  0.1007 1.3870
ATOM    207 HG22 THR A  19      28.696  15.646  49.337  0.0642 1.4870
ATOM    208 HG21 THR A  19      30.125  14.865  49.477  0.0642 1.4870
ATOM    209  HG1 THR A  19      32.167  16.430  47.738  0.4102 0.0000
ATOM    210  H   THR A  19      30.437  17.640  45.690  0.2719 0.6000
ATOM    211  HB  THR A  19      29.791  17.501  48.236  0.0043 1.3870
ATOM    212 HG23 THR A  19      29.856  16.236  50.326  0.0642 1.4870
ATOM    213  N   PHE A  20      28.213  14.309  46.679 -0.4157 1.8240
ATOM    214  CA  PHE A  20      26.781  13.938  46.654 -0.0024 1.9080
ATOM    215  C   PHE A  20      26.359  13.655  48.078  0.5973 1.9080
ATOM    216  O   PHE A  20      26.977  12.828  48.749 -0.5679 1.6612
ATOM    217  CB  PHE A  20      26.538  12.692  45.805 -0.0343 1.9080
ATOM    218  CG  PHE A  20      26.277  12.963  44.352  0.0118 1.9080
ATOM    219  CD1 PHE A  20      27.182  13.696  43.580 -0.1256 1.9080
ATOM    220  CD2 PHE A  20      25.133  12.464  43.743 -0.1256 1.9080
ATOM    221  CE1 PHE A  20      26.943  13.914  42.234 -0.1704 1.9080
ATOM    222  CE2 PHE A  20      24.903  12.669  42.387 -0.1704 1.9080
ATOM    223  CZ  PHE A  20      25.809  13.385  41.651 -0.1072 1.9080
ATOM    224  HZ  PHE A  20      25.652  13.533  40.662  0.1297 1.4590
ATOM    225  HA  PHE A  20      26.287  14.745  46.351  0.0978 1.3870
ATOM    226  HE1 PHE A  20      27.595  14.456  41.693  0.1430 1.4590
ATOM    227  HE2 PHE A  20      24.068  12.287  41.962  0.1430 1.4590
ATOM    228  H   PHE A  20      28.979  13.623  46.678  0.2719 0.6000
ATOM    229  HD2 PHE A  20      24.467  11.951  44.284  0.1330 1.4590
ATOM    230  HD1 PHE A  20      28.004  14.062  44.001  0.1330 1.4590
ATOM    231  HB3 PHE A  20      25.746  12.222  46.176  0.0295 1.4870
ATOM    232  HB2 PHE A  20      27.346  12.119  45.869  0.0295 1.4870
ATOM    233  N   THR A  21      25.346  14.394  48.536 -0.4157 1.8240
ATOM    234  CA  THR A  21      24.743  14.183  49.825 -0.0389 1.9080
ATOM    235  C   THR A  21      23.326  13.674  49.582  0.5973 1.9080
ATOM    236  O   THR A  21      22.435  14.449  49.137 -0.5679 1.6612
ATOM    237  CB  THR A  21      24.772  15.474  50.645  0.3654 1.9080
ATOM    238  OG1 THR A  21      26.134  15.885  50.820 -0.6761 1.7210
ATOM    239  CG2 THR A  21      24.139  15.293  52.037 -0.2438 1.9080
ATOM    240  HA  THR A  21      25.246  13.477  50.313  0.1007 1.3870
ATOM    241 HG22 THR A  21      24.224  14.337  52.318  0.0642 1.4870
ATOM    242 HG21 THR A  21      24.612  15.879  52.695  0.0642 1.4870
ATOM    243  HG1 THR A  21      26.736  15.216  50.356  0.4102 0.0000
ATOM    244  H   THR A  21      25.034  15.141  47.866  0.2719 0.6000
ATOM    245  HB  THR A  21      24.285  16.206  50.131  0.0043 1.3870
ATOM    246 HG23 THR A  21      23.172  15.546  51.997  0.0642 1.4870
ATOM    247  N   VAL A  22      23.130  12.371  49.861 -0.4157 1.8240
ATOM    248  CA  VAL A  22      21.918  11.705  49.441 -0.0875 1.9080
ATOM    249  C   VAL A  22      21.222  10.975  50.593  0.5973 1.9080
ATOM    250  O   VAL A  22      21.833  10.672  51.621 -0.5679 1.6612
ATOM    251  CB  VAL A  22      22.162  10.767  48.258  0.2985 1.9080
ATOM    252  CG1 VAL A  22      22.784  11.554  47.112 -0.3192 1.9080
ATOM    253  CG2 VAL A  22      23.045   9.583  48.631 -0.3192 1.9080
ATOM    254  HA  VAL A  22      21.273  12.403  49.090  0.0969 1.3870
ATOM    255 HG11 VAL A  22      22.441  11.203  46.241  0.0791 1.4870
ATOM    256 HG21 VAL A  22      22.913   8.851  47.964  0.0791 1.4870
ATOM    257  HB  VAL A  22      21.282  10.440  47.939 -0.0297 1.4870
ATOM    258 HG12 VAL A  22      22.542  12.520  47.200  0.0791 1.4870
ATOM    259 HG13 VAL A  22      23.779  11.456  47.141  0.0791 1.4870
ATOM    260  H   VAL A  22      23.898  11.922  50.380  0.2719 0.6000
ATOM    261 HG23 VAL A  22      24.002   9.872  48.629  0.0791 1.4870
ATOM    262 HG22 VAL A  22      22.793   9.258  49.542  0.0791 1.4870
ATOM    263  N   LEU A  23      19.928  10.758  50.434 -0.4157 1.8240
ATOM    264  CA  LEU A  23      19.155   9.899  51.366 -0.0518 1.9080
ATOM    265  C   LEU A  23      19.825   8.523  51.503  0.5973 1.9080
ATOM    266  O   LEU A  23      20.304   7.945  50.525 -0.5679 1.6612
ATOM    267  CB  LEU A  23      17.729   9.740  50.869 -0.1102 1.9080
ATOM    268  CG  LEU A  23      16.877  11.024  50.850  0.3531 1.9080
ATOM    269  CD1 LEU A  23      15.617  10.788  50.076 -0.4121 1.9080
ATOM    270  CD2 LEU A  23      16.554  11.445  52.276 -0.4121 1.9080
ATOM    271 HD22 LEU A  23      17.403  11.619  52.775  0.1000 1.4870
ATOM    272 HD23 LEU A  23      16.001  12.278  52.262  0.1000 1.4870
ATOM    273 HD21 LEU A  23      16.044  10.716  52.733  0.1000 1.4870
ATOM    274  H   LEU A  23      19.493  11.227  49.618  0.2719 0.6000
ATOM    275 HD13 LEU A  23      15.083  10.050  50.499  0.1000 1.4870
ATOM    276 HD12 LEU A  23      15.058  11.622  50.061  0.1000 1.4870
ATOM    277 HD11 LEU A  23      15.834  10.528  49.130  0.1000 1.4870
ATOM    278  HA  LEU A  23      19.147  10.340  52.264  0.0922 1.3870
ATOM    279  HG  LEU A  23      17.414  11.750  50.424 -0.0361 1.4870
ATOM    280  HB3 LEU A  23      17.261   9.091  51.459  0.0457 1.4870
ATOM    281  HB2 LEU A  23      17.759   9.399  49.934  0.0457 1.4870
ATOM    282  N   LYS A  24      19.827   7.990  52.731 -0.3479 1.8240
ATOM    283  CA  LYS A  24      20.480   6.712  52.955 -0.2400 1.9080
ATOM    284  C   LYS A  24      19.863   5.555  52.200  0.7341 1.9080
ATOM    285  O   LYS A  24      20.528   4.534  51.999 -0.5894 1.6612
ATOM    286  CB  LYS A  24      20.488   6.362  54.465 -0.0094 1.9080
ATOM    287  CG  LYS A  24      21.439   7.236  55.248  0.0187 1.9080
ATOM    288  CD  LYS A  24      21.528   6.844  56.711 -0.0479 1.9080
ATOM    289  CE  LYS A  24      22.606   7.671  57.362 -0.0143 1.9080
ATOM    290  NZ  LYS A  24      22.632   7.403  58.817 -0.3854 1.8240
ATOM    291  HA  LYS A  24      21.462   6.796  52.677  0.1426 1.3870
ATOM    292  HE2 LYS A  24      23.489   7.431  56.966  0.1135 1.1000
ATOM    293  HE3 LYS A  24      22.418   8.638  57.208  0.1135 1.1000
ATOM    294  HG2 LYS A  24      22.358   7.171  54.841  0.0103 1.4870
ATOM    295  HG3 LYS A  24      21.133   8.194  55.189  0.0103 1.4870
ATOM    296  HZ1 LYS A  24      22.670   8.269  59.317  0.3400 0.6000
ATOM    297  HZ3 LYS A  24      21.806   6.903  59.081  0.3400 0.6000
ATOM    298  HZ2 LYS A  24      23.438   6.854  59.043  0.3400 0.6000
ATOM    299  HD3 LYS A  24      21.770   5.892  56.774  0.0621 1.4870
ATOM    300  HD2 LYS A  24      20.666   7.037  57.146  0.0621 1.4870
ATOM    301  H   LYS A  24      19.352   8.539  53.452  0.2747 0.6000
ATOM    302  HB3 LYS A  24      20.770   5.417  54.552  0.0362 1.4870
ATOM    303  HB2 LYS A  24      19.570   6.494  54.808  0.0362 1.4870
ATOM    304  N   ARG A  25      18.623   5.668  51.744 -0.3479 1.8240
ATOM    305  CA  ARG A  25      18.085   4.608  50.861 -0.2637 1.9080
ATOM    306  C   ARG A  25      18.901   4.380  49.574  0.7341 1.9080
ATOM    307  O   ARG A  25      18.810   3.309  48.977 -0.5894 1.6612
ATOM    308  CB  ARG A  25      16.669   4.898  50.487 -0.0007 1.9080
ATOM    309  CG  ARG A  25      16.520   6.156  49.624  0.0390 1.9080
ATOM    310  CD  ARG A  25      15.082   6.570  49.422  0.0486 1.9080
ATOM    311  NE  ARG A  25      14.320   5.632  48.639 -0.5295 1.8240
ATOM    312  CZ  ARG A  25      13.016   5.701  48.425  0.8076 1.9080
ATOM    313  NH1 ARG A  25      12.252   6.626  49.014 -0.8627 1.8240
ATOM    314  NH2 ARG A  25      12.456   4.836  47.603 -0.8627 1.8240
ATOM    315  HG3 ARG A  25      16.930   5.983  48.725  0.0285 1.4870
ATOM    316  HA  ARG A  25      18.065   3.737  51.385  0.1560 1.3870
ATOM    317  HE  ARG A  25      14.818   4.853  48.215  0.3456 0.6000
ATOM    318  HG2 ARG A  25      17.010   6.912  50.065  0.0285 1.4870
ATOM    319 HH22 ARG A  25      11.461   4.861  47.442  0.4478 0.6000
ATOM    320 HH21 ARG A  25      13.011   4.149  47.131  0.4478 0.6000
ATOM    321  H   ARG A  25      18.101   6.490  52.031  0.2747 0.6000
ATOM    322  HD3 ARG A  25      15.081   7.467  48.966  0.0687 1.3870
ATOM    323  HD2 ARG A  25      14.659   6.672  50.329  0.0687 1.3870
ATOM    324 HH12 ARG A  25      11.270   6.642  48.849  0.4478 0.6000
ATOM    325 HH11 ARG A  25      12.672   7.302  49.620  0.4478 0.6000
ATOM    326  HB3 ARG A  25      16.131   5.041  51.311  0.0327 1.4870
ATOM    327  HB2 ARG A  25      16.302   4.137  49.963  0.0327 1.4870
ATOM    328  N   TYR A  26      19.625   5.393  49.113 -0.4157 1.8240
ATOM    329  CA  TYR A  26      20.373   5.313  47.838 -0.0014 1.9080
ATOM    330  C   TYR A  26      21.807   4.948  48.135  0.5973 1.9080
ATOM    331  O   TYR A  26      22.532   5.697  48.761 -0.5679 1.6612
ATOM    332  CB  TYR A  26      20.266   6.648  47.047 -0.0152 1.9080
ATOM    333  CG  TYR A  26      18.831   7.024  46.749 -0.0011 1.9080
ATOM    334  CD1 TYR A  26      18.025   6.220  45.992 -0.1906 1.9080
ATOM    335  CD2 TYR A  26      18.295   8.195  47.238 -0.1906 1.9080
ATOM    336  CE1 TYR A  26      16.702   6.514  45.751 -0.2341 1.9080
ATOM    337  CE2 TYR A  26      16.997   8.529  46.983 -0.2341 1.9080
ATOM    338  CZ  TYR A  26      16.197   7.718  46.229  0.3226 1.9080
ATOM    339  OH  TYR A  26      14.896   8.000  46.011 -0.5579 1.7210
ATOM    340  HH  TYR A  26      14.696   8.929  46.409  0.3992 0.0000
ATOM    341  HA  TYR A  26      19.961   4.588  47.290  0.0876 1.3870
ATOM    342  HE1 TYR A  26      16.117   5.887  45.251  0.1656 1.4590
ATOM    343  HE2 TYR A  26      16.617   9.394  47.358  0.1656 1.4590
ATOM    344  H   TYR A  26      19.627   6.242  49.711  0.2719 0.6000
ATOM    345  HD2 TYR A  26      18.869   8.806  47.788  0.1699 1.4590
ATOM    346  HD1 TYR A  26      18.411   5.370  45.587  0.1699 1.4590
ATOM    347  HB3 TYR A  26      20.747   6.531  46.193  0.0295 1.4870
ATOM    348  HB2 TYR A  26      20.673   7.358  47.599  0.0295 1.4870
ATOM    349  N   GLN A  27      22.223   3.795  47.616 -0.4157 1.8240
ATOM    350  CA  GLN A  27      23.511   3.210  47.943 -0.0031 1.9080
ATOM    351  C   GLN A  27      24.359   2.916  46.726  0.5973 1.9080
ATOM    352  O   GLN A  27      23.846   2.833  45.618 -0.5679 1.6612
ATOM    353  CB  GLN A  27      23.275   1.924  48.712 -0.0036 1.9080
ATOM    354  CG  GLN A  27      22.582   2.168  50.061 -0.0645 1.9080
ATOM    355  CD  GLN A  27      23.505   2.766  51.143  0.6951 1.9080
ATOM    356  OE1 GLN A  27      24.583   2.231  51.432 -0.6086 1.6612
ATOM    357  NE2 GLN A  27      23.046   3.840  51.799 -0.9407 1.8240
ATOM    358  HG2 GLN A  27      21.819   2.801  49.919  0.0352 1.4870
ATOM    359  HA  GLN A  27      24.017   3.877  48.522  0.0850 1.3870
ATOM    360  HG3 GLN A  27      22.228   1.295  50.401  0.0352 1.4870
ATOM    361  H   GLN A  27      21.543   3.352  46.956  0.2719 0.6000
ATOM    362 HE22 GLN A  27      22.129   4.197  51.531  0.4251 0.6000
ATOM    363 HE21 GLN A  27      23.593   4.276  52.531  0.4251 0.6000
ATOM    364  HB3 GLN A  27      24.149   1.484  48.897  0.0171 1.4870
ATOM    365  HB2 GLN A  27      22.691   1.321  48.178  0.0171 1.4870
ATOM    366  N   ASN A  28      25.662   2.758  46.934 -0.4157 1.8240
ATOM    367  CA  ASN A  28      26.554   2.263  45.873  0.0143 1.9080
ATOM    368  C   ASN A  28      26.572   3.211  44.663  0.5973 1.9080
ATOM    369  O   ASN A  28      26.452   2.776  43.498 -0.5679 1.6612
ATOM    370  CB  ASN A  28      26.153   0.844  45.460 -0.2041 1.9080
ATOM    371  CG  ASN A  28      27.259   0.132  44.679  0.7130 1.9080
ATOM    372  OD1 ASN A  28      28.432   0.327  44.938 -0.5931 1.6612
ATOM    373  ND2 ASN A  28      26.870  -0.661  43.696 -0.9191 1.8240
ATOM    374  HA  ASN A  28      27.486   2.255  46.251  0.1048 1.3870
ATOM    375 HD22 ASN A  28      27.545  -1.157  43.153  0.4196 0.6000
ATOM    376 HD21 ASN A  28      25.894  -0.766  43.491  0.4196 0.6000
ATOM    377  H   ASN A  28      25.992   3.006  47.882  0.2719 0.6000
ATOM    378  HB3 ASN A  28      25.347   0.898  44.882  0.0797 1.4870
ATOM    379  HB2 ASN A  28      25.961   0.317  46.280  0.0797 1.4870
ATOM    380  N   LEU A  29      26.689   4.498  44.928 -0.4157 1.8240
ATOM    381  CA  LEU A  29      26.663   5.482  43.824 -0.0518 1.9080
ATOM    382  C   LEU A  29      27.865   5.313  42.905  0.5973 1.9080
ATOM    383  O   LEU A  29      28.979   5.055  43.355 -0.5679 1.6612
ATOM    384  CB  LEU A  29      26.631   6.920  44.352 -0.1102 1.9080
ATOM    385  CG  LEU A  29      25.252   7.527  44.631  0.3531 1.9080
ATOM    386  CD1 LEU A  29      24.613   6.804  45.797 -0.4121 1.9080
ATOM    387  CD2 LEU A  29      25.366   9.010  44.943 -0.4121 1.9080
ATOM    388 HD22 LEU A  29      25.774   9.487  44.164  0.1000 1.4870
ATOM    389 HD23 LEU A  29      24.456   9.387  45.122  0.1000 1.4870
ATOM    390 HD21 LEU A  29      25.943   9.140  45.750  0.1000 1.4870
ATOM    391  H   LEU A  29      26.795   4.755  45.913  0.2719 0.6000
ATOM    392 HD13 LEU A  29      25.189   6.899  46.611  0.1000 1.4870
ATOM    393 HD12 LEU A  29      23.710   7.196  45.985  0.1000 1.4870
ATOM    394 HD11 LEU A  29      24.510   5.832  45.578  0.1000 1.4870
ATOM    395  HA  LEU A  29      25.824   5.329  43.290  0.0922 1.3870
ATOM    396  HG  LEU A  29      24.685   7.424  43.820 -0.0361 1.4870
ATOM    397  HB3 LEU A  29      27.081   7.503  43.678  0.0457 1.4870
ATOM    398  HB2 LEU A  29      27.143   6.941  45.210  0.0457 1.4870
ATOM    399  N   LYS A  30      27.641   5.499  41.603 -0.3479 1.8240
ATOM    400  CA  LYS A  30      28.697   5.421  40.614 -0.2400 1.9080
ATOM    401  C   LYS A  30      28.362   6.441  39.529  0.7341 1.9080
ATOM    402  O   LYS A  30      27.249   6.484  39.091 -0.5894 1.6612
ATOM    403  CB  LYS A  30      28.721   4.002  40.024 -0.0094 1.9080
ATOM    404  CG  LYS A  30      29.628   3.782  38.823  0.0187 1.9080
ATOM    405  CD  LYS A  30      29.450   2.371  38.275 -0.0479 1.9080
ATOM    406  CE  LYS A  30      28.159   2.212  37.462 -0.0143 1.9080
ATOM    407  NZ  LYS A  30      27.785   0.771  37.291 -0.3854 1.8240
ATOM    408  HA  LYS A  30      29.561   5.673  41.031  0.1426 1.3870
ATOM    409  HE2 LYS A  30      27.419   2.689  37.937  0.1135 1.1000
ATOM    410  HE3 LYS A  30      28.294   2.625  36.560  0.1135 1.1000
ATOM    411  HG2 LYS A  30      29.392   4.436  38.111  0.0103 1.4870
ATOM    412  HG3 LYS A  30      30.576   3.902  39.101  0.0103 1.4870
ATOM    413  HZ1 LYS A  30      27.652   0.581  36.320  0.3400 0.6000
ATOM    414  HZ3 LYS A  30      28.519   0.198  37.651  0.3400 0.6000
ATOM    415  HZ2 LYS A  30      26.940   0.592  37.790  0.3400 0.6000
ATOM    416  HD3 LYS A  30      29.419   1.728  39.037  0.0621 1.4870
ATOM    417  HD2 LYS A  30      30.222   2.155  37.680  0.0621 1.4870
ATOM    418  H   LYS A  30      26.644   5.704  41.367  0.2747 0.6000
ATOM    419  HB3 LYS A  30      27.778   3.765  39.755  0.0362 1.4870
ATOM    420  HB2 LYS A  30      29.007   3.369  40.755  0.0362 1.4870
ATOM    421  N   PRO A  31      29.334   7.276  39.107 -0.2548 1.8240
ATOM    422  CA  PRO A  31      29.039   8.286  38.073 -0.0266 1.9080
ATOM    423  C   PRO A  31      28.749   7.642  36.718  0.5896 1.9080
ATOM    424  O   PRO A  31      29.426   6.687  36.323 -0.5748 1.6612
ATOM    425  CB  PRO A  31      30.328   9.127  38.020 -0.0070 1.9080
ATOM    426  CG  PRO A  31      31.419   8.230  38.582  0.0189 1.9080
ATOM    427  CD  PRO A  31      30.704   7.441  39.653  0.0192 1.9080
ATOM    428  HG2 PRO A  31      31.771   7.634  37.870  0.0213 1.4870
ATOM    429  HA  PRO A  31      28.271   8.873  38.362  0.0641 1.3870
ATOM    430  HD3 PRO A  31      30.675   7.941  40.519  0.0391 1.3870
ATOM    431  HD2 PRO A  31      31.130   6.549  39.796  0.0391 1.3870
ATOM    432  HG3 PRO A  31      32.149   8.782  38.968  0.0213 1.4870
ATOM    433  HB3 PRO A  31      30.236   9.955  38.576  0.0253 1.4870
ATOM    434  HB2 PRO A  31      30.543   9.389  37.076  0.0253 1.4870
ATOM    435  N   ILE A  32      27.712   8.121  36.041 -0.4157 1.8240
ATOM    436  CA  ILE A  32      27.403   7.612  34.694 -0.0597 1.9080
ATOM    437  C   ILE A  32      27.352   8.703  33.644  0.5973 1.9080
ATOM    438  O   ILE A  32      27.340   8.377  32.463 -0.5679 1.6612
ATOM    439  CB  ILE A  32      26.114   6.764  34.654  0.1303 1.9080
ATOM    440  CG1 ILE A  32      24.927   7.588  35.114 -0.0430 1.9080
ATOM    441  CG2 ILE A  32      26.232   5.518  35.529 -0.3204 1.9080
ATOM    442  CD1 ILE A  32      23.610   6.830  35.077 -0.0660 1.9080
ATOM    443  HA  ILE A  32      28.172   7.001  34.449  0.0869 1.3870
ATOM    444 HG22 ILE A  32      25.394   4.984  35.442  0.0882 1.4870
ATOM    445 HG21 ILE A  32      27.014   4.982  35.220  0.0882 1.4870
ATOM    446  HB  ILE A  32      25.961   6.491  33.710  0.0187 1.4870
ATOM    447 HG12 ILE A  32      25.090   7.897  36.049  0.0236 1.4870
ATOM    448 HG13 ILE A  32      24.845   8.389  34.522  0.0236 1.4870
ATOM    449 HD13 ILE A  32      23.673   6.034  35.675  0.0186 1.4870
ATOM    450  H   ILE A  32      27.163   8.848  36.515  0.2719 0.6000
ATOM    451 HD12 ILE A  32      22.877   7.430  35.391  0.0186 1.4870
ATOM    452 HG23 ILE A  32      26.362   5.802  36.476  0.0882 1.4870
ATOM    453 HD11 ILE A  32      23.427   6.536  34.141  0.0186 1.4870
ATOM    454  N   GLY A  33      27.343   9.975  34.026 -0.4157 1.8240
ATOM    455  CA  GLY A  33      27.373  11.060  33.046 -0.0252 1.9080
ATOM    456  C   GLY A  33      27.452  12.394  33.727  0.5973 1.9080
ATOM    457  O   GLY A  33      27.193  12.514  34.917 -0.5679 1.6612
ATOM    458  H   GLY A  33      27.314  10.128  35.049  0.2719 0.6000
ATOM    459  HA2 GLY A  33      28.171  10.934  32.441  0.0698 1.3870
ATOM    460  HA3 GLY A  33      26.541  11.012  32.478  0.0698 1.3870
ATOM    461  N   SER A  34      27.900  13.400  32.987 -0.4157 1.8240
ATOM    462  CA  SER A  34      27.893  14.725  33.501 -0.0249 1.9080
ATOM    463  C   SER A  34      27.781  15.665  32.358  0.5973 1.9080
ATOM    464  O   SER A  34      28.070  15.305  31.207 -0.5679 1.6612
ATOM    465  CB  SER A  34      29.157  15.042  34.333  0.2117 1.9080
ATOM    466  OG  SER A  34      30.343  14.894  33.576 -0.6546 1.7210
ATOM    467  H   SER A  34      28.237  13.129  32.046  0.2719 0.6000
ATOM    468  HA  SER A  34      27.084  14.838  34.085  0.0843 1.3870
ATOM    469  HG  SER A  34      30.108  14.611  32.644  0.4275 0.0000
ATOM    470  HB3 SER A  34      29.184  14.417  35.111  0.0352 1.3870
ATOM    471  HB2 SER A  34      29.090  15.983  34.659  0.0352 1.3870
ATOM    472  N   GLY A  35      27.316  16.852  32.670 -0.4157 1.8240
ATOM    473  CA  GLY A  35      27.092  17.857  31.644 -0.0252 1.9080
ATOM    474  C   GLY A  35      26.962  19.179  32.327  0.5973 1.9080
ATOM    475  O   GLY A  35      27.149  19.280  33.538 -0.5679 1.6612
ATOM    476  H   GLY A  35      27.128  17.009  33.676  0.2719 0.6000
ATOM    477  HA2 GLY A  35      27.866  17.868  31.016  0.0698 1.3870
ATOM    478  HA3 GLY A  35      26.255  17.643  31.146  0.0698 1.3870
ATOM    479  N   ALA A  36      26.637  20.196  31.547 -0.4157 1.8240
ATOM    480  CA  ALA A  36      26.461  21.545  32.041  0.0337 1.9080
ATOM    481  C   ALA A  36      25.542  21.622  33.223  0.5973 1.9080
ATOM    482  O   ALA A  36      25.752  22.439  34.124 -0.5679 1.6612
ATOM    483  CB  ALA A  36      25.941  22.442  30.911 -0.1825 1.9080
ATOM    484  H   ALA A  36      26.517  19.939  30.535  0.2719 0.6000
ATOM    485  HA  ALA A  36      27.374  21.912  32.309  0.0823 1.3870
ATOM    486  HB1 ALA A  36      25.598  23.294  31.300  0.0603 1.4870
ATOM    487  HB3 ALA A  36      26.686  22.637  30.277  0.0603 1.4870
ATOM    488  HB2 ALA A  36      25.205  21.971  30.430  0.0603 1.4870
ATOM    489  N   GLN A  37      24.538  20.749  33.249 -0.4157 1.8240
ATOM    490  CA  GLN A  37      23.509  20.818  34.271 -0.0031 1.9080
ATOM    491  C   GLN A  37      23.862  20.087  35.570  0.5973 1.9080
ATOM    492  O   GLN A  37      23.291  20.387  36.631 -0.5679 1.6612
ATOM    493  CB  GLN A  37      22.203  20.269  33.728 -0.0036 1.9080
ATOM    494  CG  GLN A  37      21.030  20.668  34.585 -0.0645 1.9080
ATOM    495  CD  GLN A  37      19.756  19.987  34.192  0.6951 1.9080
ATOM    496  OE1 GLN A  37      19.771  18.861  33.662 -0.6086 1.6612
ATOM    497  NE2 GLN A  37      18.627  20.647  34.467 -0.9407 1.8240
ATOM    498  HG2 GLN A  37      21.237  20.439  35.542  0.0352 1.4870
ATOM    499  HA  GLN A  37      23.363  21.800  34.506  0.0850 1.3870
ATOM    500  HG3 GLN A  37      20.902  21.663  34.513  0.0352 1.4870
ATOM    501  H   GLN A  37      24.558  20.038  32.496  0.2719 0.6000
ATOM    502 HE22 GLN A  37      18.694  21.548  34.931  0.4251 0.6000
ATOM    503 HE21 GLN A  37      17.722  20.251  34.216  0.4251 0.6000
ATOM    504  HB3 GLN A  37      22.254  19.275  33.707  0.0171 1.4870
ATOM    505  HB2 GLN A  37      22.059  20.626  32.810  0.0171 1.4870
ATOM    506  N   GLY A  38      24.800  19.155  35.511 -0.4157 1.8240
ATOM    507  CA  GLY A  38      25.248  18.461  36.720 -0.0252 1.9080
ATOM    508  C   GLY A  38      25.684  17.043  36.441  0.5973 1.9080
ATOM    509  O   GLY A  38      25.686  16.602  35.288 -0.5679 1.6612
ATOM    510  H   GLY A  38      25.179  18.963  34.569  0.2719 0.6000
ATOM    511  HA2 GLY A  38      26.017  18.979  37.131  0.0698 1.3870
ATOM    512  HA3 GLY A  38      24.493  18.458  37.397  0.0698 1.3870
ATOM    513  N   ILE A  39      26.068  16.346  37.499 -0.4157 1.8240
ATOM    514  CA  ILE A  39      26.569  14.984  37.441 -0.0597 1.9080
ATOM    515  C   ILE A  39      25.387  14.069  37.695  0.5973 1.9080
ATOM    516  O   ILE A  39      24.528  14.348  38.555 -0.5679 1.6612
ATOM    517  CB  ILE A  39      27.675  14.723  38.506  0.1303 1.9080
ATOM    518  CG1 ILE A  39      28.892  15.637  38.237 -0.0430 1.9080
ATOM    519  CG2 ILE A  39      28.094  13.271  38.537 -0.3204 1.9080
ATOM    520  CD1 ILE A  39      29.047  16.761  39.257 -0.0660 1.9080
ATOM    521  HA  ILE A  39      26.855  14.828  36.504  0.0869 1.3870
ATOM    522 HG22 ILE A  39      28.768  13.138  39.264  0.0882 1.4870
ATOM    523 HG21 ILE A  39      27.292  12.701  38.712  0.0882 1.4870
ATOM    524  HB  ILE A  39      27.304  14.961  39.391  0.0187 1.4870
ATOM    525 HG12 ILE A  39      29.712  15.075  38.248  0.0236 1.4870
ATOM    526 HG13 ILE A  39      28.781  16.039  37.333  0.0236 1.4870
ATOM    527 HD13 ILE A  39      29.162  16.363  40.164  0.0186 1.4870
ATOM    528  H   ILE A  39      25.977  16.876  38.410  0.2719 0.6000
ATOM    529 HD12 ILE A  39      29.848  17.306  39.021  0.0186 1.4870
ATOM    530 HG23 ILE A  39      28.496  13.026  37.655  0.0882 1.4870
ATOM    531 HD11 ILE A  39      28.230  17.332  39.238  0.0186 1.4870
ATOM    532  N   VAL A  40      25.378  12.928  37.017 -0.4157 1.8240
ATOM    533  CA  VAL A  40      24.342  11.902  37.212 -0.0875 1.9080
ATOM    534  C   VAL A  40      25.060  10.623  37.667  0.5973 1.9080
ATOM    535  O   VAL A  40      26.074  10.206  37.083 -0.5679 1.6612
ATOM    536  CB  VAL A  40      23.552  11.626  35.940  0.2985 1.9080
ATOM    537  CG1 VAL A  40      22.478  10.569  36.157 -0.3192 1.9080
ATOM    538  CG2 VAL A  40      22.957  12.910  35.387 -0.3192 1.9080
ATOM    539  HA  VAL A  40      23.748  12.197  37.946  0.0969 1.3870
ATOM    540 HG11 VAL A  40      21.583  11.010  36.217  0.0791 1.4870
ATOM    541 HG21 VAL A  40      22.201  13.204  35.973  0.0791 1.4870
ATOM    542  HB  VAL A  40      24.184  11.257  35.255 -0.0297 1.4870
ATOM    543 HG12 VAL A  40      22.482   9.927  35.390  0.0791 1.4870
ATOM    544 HG13 VAL A  40      22.663  10.075  37.006  0.0791 1.4870
ATOM    545  H   VAL A  40      26.160  12.817  36.338  0.2719 0.6000
ATOM    546 HG23 VAL A  40      23.662  13.620  35.367  0.0791 1.4870
ATOM    547 HG22 VAL A  40      22.619  12.746  34.460  0.0791 1.4870
ATOM    548  N   CYS A  41      24.540  10.005  38.718 -0.4157 1.8240
ATOM    549  CA  CYS A  41      25.063   8.714  39.216  0.0213 1.9080
ATOM    550  C   CYS A  41      24.017   7.646  39.106  0.5973 1.9080
ATOM    551  O   CYS A  41      22.812   7.926  39.250 -0.5679 1.6612
ATOM    552  CB  CYS A  41      25.416   8.807  40.725 -0.1231 1.9080
ATOM    553  SG  CYS A  41      26.919   9.718  41.056 -0.3119 2.0000
ATOM    554  H   CYS A  41      23.739  10.494  39.166  0.2719 0.6000
ATOM    555  HA  CYS A  41      25.848   8.465  38.640  0.1124 1.3870
ATOM    556  HG  CYS A  41      27.328  10.046  40.205  0.1933 0.6000
ATOM    557  HB3 CYS A  41      25.517   7.876  41.062  0.1112 1.3870
ATOM    558  HB2 CYS A  41      24.654   9.257  41.179  0.1112 1.3870
ATOM    559  N   ALA A  42      24.467   6.412  38.906 -0.4157 1.8240
ATOM    560  CA  ALA A  42      23.647   5.266  39.156  0.0337 1.9080
ATOM    561  C   ALA A  42      23.706   4.963  40.659  0.5973 1.9080
ATOM    562  O   ALA A  42      24.713   5.266  41.313 -0.5679 1.6612
ATOM    563  CB  ALA A  42      24.166   4.104  38.363 -0.1825 1.9080
ATOM    564  H   ALA A  42      25.449   6.365  38.559  0.2719 0.6000
ATOM    565  HA  ALA A  42      22.699   5.467  38.919  0.0823 1.3870
ATOM    566  HB1 ALA A  42      25.009   4.362  37.883  0.0603 1.4870
ATOM    567  HB3 ALA A  42      24.364   3.331  38.972  0.0603 1.4870
ATOM    568  HB2 ALA A  42      23.484   3.816  37.686  0.0603 1.4870
ATOM    569  N   ALA A  43      22.641   4.390  41.188 -0.4157 1.8240
ATOM    570  CA  ALA A  43      22.575   4.040  42.631  0.0337 1.9080
ATOM    571  C   ALA A  43      21.611   2.889  42.804  0.5973 1.9080
ATOM    572  O   ALA A  43      20.731   2.685  41.980 -0.5679 1.6612
ATOM    573  CB  ALA A  43      22.101   5.221  43.443 -0.1825 1.9080
ATOM    574  H   ALA A  43      21.860   4.202  40.534  0.2719 0.6000
ATOM    575  HA  ALA A  43      23.485   3.758  42.923  0.0823 1.3870
ATOM    576  HB1 ALA A  43      22.804   5.481  44.108  0.0603 1.4870
ATOM    577  HB3 ALA A  43      21.918   5.999  42.838  0.0603 1.4870
ATOM    578  HB2 ALA A  43      21.260   4.982  43.932  0.0603 1.4870
ATOM    579  N   TYR A  44      21.746   2.164  43.908 -0.4157 1.8240
ATOM    580  CA  TYR A  44      20.776   1.152  44.310 -0.0014 1.9080
ATOM    581  C   TYR A  44      19.823   1.780  45.315  0.5973 1.9080
ATOM    582  O   TYR A  44      20.254   2.294  46.331 -0.5679 1.6612
ATOM    583  CB  TYR A  44      21.513  -0.024  44.973 -0.0152 1.9080
ATOM    584  CG  TYR A  44      20.594  -1.078  45.516 -0.0011 1.9080
ATOM    585  CD1 TYR A  44      19.696  -1.753  44.685 -0.1906 1.9080
ATOM    586  CD2 TYR A  44      20.592  -1.362  46.882 -0.1906 1.9080
ATOM    587  CE1 TYR A  44      18.827  -2.728  45.219 -0.2341 1.9080
ATOM    588  CE2 TYR A  44      19.759  -2.322  47.399 -0.2341 1.9080
ATOM    589  CZ  TYR A  44      18.863  -2.977  46.566  0.3226 1.9080
ATOM    590  OH  TYR A  44      18.039  -3.920  47.141 -0.5579 1.7210
ATOM    591  HH  TYR A  44      18.201  -3.939  48.133  0.3992 0.0000
ATOM    592  HA  TYR A  44      20.251   0.881  43.507  0.0876 1.3870
ATOM    593  HE1 TYR A  44      18.207  -3.217  44.614  0.1656 1.4590
ATOM    594  HE2 TYR A  44      19.791  -2.555  48.374  0.1656 1.4590
ATOM    595  H   TYR A  44      22.606   2.380  44.464  0.2719 0.6000
ATOM    596  HD2 TYR A  44      21.208  -0.856  47.483  0.1699 1.4590
ATOM    597  HD1 TYR A  44      19.662  -1.552  43.715  0.1699 1.4590
ATOM    598  HB3 TYR A  44      22.058   0.341  45.723  0.0295 1.4870
ATOM    599  HB2 TYR A  44      22.106  -0.438  44.288  0.0295 1.4870
ATOM    600  N   ASP A  45      18.523   1.680  45.066 -0.5163 1.8240
ATOM    601  CA  ASP A  45      17.519   2.137  46.020  0.0381 1.9080
ATOM    602  C   ASP A  45      17.162   0.931  46.843  0.5366 1.9080
ATOM    603  O   ASP A  45      16.478   0.018  46.336 -0.5819 1.6612
ATOM    604  CB  ASP A  45      16.296   2.625  45.265 -0.0303 1.9080
ATOM    605  CG  ASP A  45      15.202   3.186  46.177  0.7994 1.9080
ATOM    606  OD1 ASP A  45      15.174   2.854  47.380 -0.8014 1.6612
ATOM    607  OD2 ASP A  45      14.381   3.957  45.710 -0.8014 1.6612
ATOM    608  H   ASP A  45      18.286   1.255  44.147  0.2936 0.6000
ATOM    609  HA  ASP A  45      17.961   2.790  46.619  0.0880 1.3870
ATOM    610  HB3 ASP A  45      15.913   1.861  44.755 -0.0122 1.4870
ATOM    611  HB2 ASP A  45      16.578   3.347  44.639 -0.0122 1.4870
ATOM    612  N   ALA A  46      17.597   0.952  48.106 -0.4157 1.8240
ATOM    613  CA  ALA A  46      17.411  -0.225  48.988  0.0337 1.9080
ATOM    614  C   ALA A  46      15.946  -0.432  49.397  0.5973 1.9080
ATOM    615  O   ALA A  46      15.573  -1.510  49.892 -0.5679 1.6612
ATOM    616  CB  ALA A  46      18.334  -0.110  50.223 -0.1825 1.9080
ATOM    617  H   ALA A  46      18.055   1.819  48.406  0.2719 0.6000
ATOM    618  HA  ALA A  46      17.725  -1.046  48.489  0.0823 1.3870
ATOM    619  HB1 ALA A  46      17.791   0.180  51.005  0.0603 1.4870
ATOM    620  HB3 ALA A  46      18.744  -0.999  50.403  0.0603 1.4870
ATOM    621  HB2 ALA A  46      19.044   0.561  50.033  0.0603 1.4870
ATOM    622  N   ILE A  47      15.120   0.587  49.251 -0.4157 1.8240
ATOM    623  CA  ILE A  47      13.695   0.441  49.552 -0.0597 1.9080
ATOM    624  C   ILE A  47      12.908  -0.184  48.392  0.5973 1.9080
ATOM    625  O   ILE A  47      12.202  -1.172  48.574 -0.5679 1.6612
ATOM    626  CB  ILE A  47      13.075   1.808  49.953  0.1303 1.9080
ATOM    627  CG1 ILE A  47      13.694   2.334  51.269 -0.0430 1.9080
ATOM    628  CG2 ILE A  47      11.589   1.674  50.058 -0.3204 1.9080
ATOM    629  CD1 ILE A  47      13.188   3.683  51.688 -0.0660 1.9080
ATOM    630  HA  ILE A  47      13.633  -0.210  50.321  0.0869 1.3870
ATOM    631 HG22 ILE A  47      11.184   2.568  50.261  0.0882 1.4870
ATOM    632 HG21 ILE A  47      11.220   1.332  49.191  0.0882 1.4870
ATOM    633  HB  ILE A  47      13.287   2.461  49.235  0.0187 1.4870
ATOM    634 HG12 ILE A  47      13.499   1.666  51.986  0.0236 1.4870
ATOM    635 HG13 ILE A  47      14.685   2.378  51.139  0.0236 1.4870
ATOM    636 HD13 ILE A  47      12.197   3.644  51.826  0.0186 1.4870
ATOM    637  H   ILE A  47      15.546   1.466  48.919  0.2719 0.6000
ATOM    638 HD12 ILE A  47      13.630   3.959  52.543  0.0186 1.4870
ATOM    639 HG23 ILE A  47      11.360   1.031  50.793  0.0882 1.4870
ATOM    640 HD11 ILE A  47      13.396   4.357  50.978  0.0186 1.4870
ATOM    641  N   LEU A  48      13.055   0.392  47.212 -0.4157 1.8240
ATOM    642  CA  LEU A  48      12.447  -0.156  45.991 -0.0518 1.9080
ATOM    643  C   LEU A  48      13.075  -1.461  45.524  0.5973 1.9080
ATOM    644  O   LEU A  48      12.480  -2.180  44.699 -0.5679 1.6612
ATOM    645  CB  LEU A  48      12.535   0.864  44.845 -0.1102 1.9080
ATOM    646  CG  LEU A  48      11.746   2.139  45.081  0.3531 1.9080
ATOM    647  CD1 LEU A  48      11.857   3.070  43.896 -0.4121 1.9080
ATOM    648  CD2 LEU A  48      10.297   1.782  45.430 -0.4121 1.9080
ATOM    649 HD22 LEU A  48      10.285   1.222  46.257  0.1000 1.4870
ATOM    650 HD23 LEU A  48       9.779   2.621  45.585  0.1000 1.4870
ATOM    651 HD21 LEU A  48       9.892   1.272  44.673  0.1000 1.4870
ATOM    652  H   LEU A  48      13.632   1.259  47.213  0.2719 0.6000
ATOM    653 HD13 LEU A  48      11.498   2.620  43.075  0.1000 1.4870
ATOM    654 HD12 LEU A  48      11.331   3.905  44.069  0.1000 1.4870
ATOM    655 HD11 LEU A  48      12.817   3.313  43.743  0.1000 1.4870
ATOM    656  HA  LEU A  48      11.461  -0.323  46.178  0.0922 1.3870
ATOM    657  HG  LEU A  48      12.101   2.597  45.900 -0.0361 1.4870
ATOM    658  HB3 LEU A  48      12.180   0.432  44.031  0.0457 1.4870
ATOM    659  HB2 LEU A  48      13.487   1.111  44.736  0.0457 1.4870
ATOM    660  N   GLU A  49      14.286  -1.731  45.983 -0.5163 1.8240
ATOM    661  CA  GLU A  49      15.082  -2.868  45.551  0.0397 1.9080
ATOM    662  C   GLU A  49      15.313  -2.804  44.063  0.5366 1.9080
ATOM    663  O   GLU A  49      15.214  -3.788  43.343 -0.5819 1.6612
ATOM    664  CB  GLU A  49      14.481  -4.202  45.993  0.0560 1.9080
ATOM    665  CG  GLU A  49      14.276  -4.233  47.485  0.0136 1.9080
ATOM    666  CD  GLU A  49      13.737  -5.546  47.986  0.8054 1.9080
ATOM    667  OE1 GLU A  49      13.640  -6.476  47.198 -0.8188 1.6612
ATOM    668  OE2 GLU A  49      13.459  -5.608  49.188 -0.8188 1.6612
ATOM    669  HG2 GLU A  49      15.148  -4.081  47.923 -0.0425 1.4870
ATOM    670  HA  GLU A  49      15.965  -2.865  46.034  0.1105 1.3870
ATOM    671  HG3 GLU A  49      13.624  -3.531  47.726 -0.0425 1.4870
ATOM    672  H   GLU A  49      14.632  -1.039  46.702  0.2936 0.6000
ATOM    673  HB3 GLU A  49      15.112  -4.904  45.758 -0.0173 1.4870
ATOM    674  HB2 GLU A  49      13.611  -4.291  45.565 -0.0173 1.4870
ATOM    675  N   ARG A  50      15.633  -1.605  43.580 -0.3479 1.8240
ATOM    676  CA  ARG A  50      16.130  -1.521  42.230 -0.2637 1.9080
ATOM    677  C   ARG A  50      17.048  -0.353  42.037  0.7341 1.9080
ATOM    678  O   ARG A  50      17.146   0.531  42.865 -0.5894 1.6612
ATOM    679  CB  ARG A  50      14.998  -1.514  41.219 -0.0007 1.9080
ATOM    680  CG  ARG A  50      14.042  -0.365  41.280  0.0390 1.9080
ATOM    681  CD  ARG A  50      13.584  -0.087  39.854  0.0486 1.9080
ATOM    682  NE  ARG A  50      12.541   0.924  39.740 -0.5295 1.8240
ATOM    683  CZ  ARG A  50      11.331   0.808  40.271  0.8076 1.9080
ATOM    684  NH1 ARG A  50      10.447   1.778  40.097 -0.8627 1.8240
ATOM    685  NH2 ARG A  50      11.014  -0.266  41.002 -0.8627 1.8240
ATOM    686  HG3 ARG A  50      14.494   0.439  41.615  0.0285 1.4870
ATOM    687  HA  ARG A  50      16.636  -2.376  42.015  0.1560 1.3870
ATOM    688  HE  ARG A  50      12.752   1.764  39.226  0.3456 0.6000
ATOM    689  HG2 ARG A  50      13.252  -0.603  41.811  0.0285 1.4870
ATOM    690 HH22 ARG A  50      10.117  -0.345  41.414  0.4478 0.6000
ATOM    691 HH21 ARG A  50      11.693  -0.994  41.129  0.4478 0.6000
ATOM    692  H   ARG A  50      15.501  -0.818  44.213  0.2747 0.6000
ATOM    693  HD3 ARG A  50      13.249  -0.954  39.466  0.0687 1.3870
ATOM    694  HD2 ARG A  50      14.389   0.207  39.325  0.0687 1.3870
ATOM    695 HH12 ARG A  50       9.528   1.692  40.522  0.4478 0.6000
ATOM    696 HH11 ARG A  50      10.670   2.582  39.559  0.4478 0.6000
ATOM    697  HB3 ARG A  50      14.471  -2.370  41.338  0.0327 1.4870
ATOM    698  HB2 ARG A  50      15.408  -1.535  40.294  0.0327 1.4870
ATOM    699  N   ASN A  51      17.758  -0.370  40.929 -0.4157 1.8240
ATOM    700  CA  ASN A  51      18.753   0.654  40.675  0.0143 1.9080
ATOM    701  C   ASN A  51      18.037   1.852  40.029  0.5973 1.9080
ATOM    702  O   ASN A  51      17.000   1.725  39.414 -0.5679 1.6612
ATOM    703  CB  ASN A  51      19.840   0.128  39.731 -0.2041 1.9080
ATOM    704  CG  ASN A  51      20.687  -0.967  40.371  0.7130 1.9080
ATOM    705  OD1 ASN A  51      21.068  -0.861  41.539 -0.5931 1.6612
ATOM    706  ND2 ASN A  51      21.107  -1.926  39.567 -0.9191 1.8240
ATOM    707  HA  ASN A  51      19.097   0.968  41.553  0.1048 1.3870
ATOM    708 HD22 ASN A  51      21.663  -2.678  39.927  0.4196 0.6000
ATOM    709 HD21 ASN A  51      20.873  -1.907  38.593  0.4196 0.6000
ATOM    710  H   ASN A  51      17.553  -1.148  40.279  0.2719 0.6000
ATOM    711  HB3 ASN A  51      20.436   0.884  39.485  0.0797 1.4870
ATOM    712  HB2 ASN A  51      19.401  -0.246  38.922  0.0797 1.4870
ATOM    713  N   VAL A  52      18.563   3.019  40.319 -0.4157 1.8240
ATOM    714  CA  VAL A  52      18.012   4.299  39.900 -0.0875 1.9080
ATOM    715  C   VAL A  52      19.132   5.216  39.422  0.5973 1.9080
ATOM    716  O   VAL A  52      20.317   4.934  39.572 -0.5679 1.6612
ATOM    717  CB  VAL A  52      17.281   5.022  41.056  0.2985 1.9080
ATOM    718  CG1 VAL A  52      16.128   4.163  41.552 -0.3192 1.9080
ATOM    719  CG2 VAL A  52      18.239   5.339  42.216 -0.3192 1.9080
ATOM    720  HA  VAL A  52      17.393   4.138  39.127  0.0969 1.3870
ATOM    721 HG11 VAL A  52      16.482   3.290  41.889  0.0791 1.4870
ATOM    722 HG21 VAL A  52      18.775   6.146  41.980  0.0791 1.4870
ATOM    723  HB  VAL A  52      16.889   5.855  40.687 -0.0297 1.4870
ATOM    724 HG12 VAL A  52      15.653   4.637  42.293  0.0791 1.4870
ATOM    725 HG13 VAL A  52      15.489   3.995  40.801  0.0791 1.4870
ATOM    726  H   VAL A  52      19.449   2.956  40.901  0.2719 0.6000
ATOM    727 HG23 VAL A  52      17.703   5.513  43.039  0.0791 1.4870
ATOM    728 HG22 VAL A  52      18.842   4.557  42.359  0.0791 1.4870
ATOM    729  N   ALA A  53      18.747   6.308  38.775 -0.4157 1.8240
ATOM    730  CA  ALA A  53      19.703   7.378  38.420  0.0337 1.9080
ATOM    731  C   ALA A  53      19.438   8.623  39.265  0.5973 1.9080
ATOM    732  O   ALA A  53      18.282   8.933  39.493 -0.5679 1.6612
ATOM    733  CB  ALA A  53      19.566   7.754  36.935 -0.1825 1.9080
ATOM    734  H   ALA A  53      17.739   6.353  38.541  0.2719 0.6000
ATOM    735  HA  ALA A  53      20.630   7.050  38.609  0.0823 1.3870
ATOM    736  HB1 ALA A  53      18.814   7.236  36.535  0.0603 1.4870
ATOM    737  HB3 ALA A  53      19.380   8.731  36.862  0.0603 1.4870
ATOM    738  HB2 ALA A  53      20.416   7.535  36.463  0.0603 1.4870
ATOM    739  N   ILE A  54      20.489   9.247  39.781 -0.4157 1.8240
ATOM    740  CA  ILE A  54      20.348  10.449  40.598 -0.0597 1.9080
ATOM    741  C   ILE A  54      21.159  11.568  39.975  0.5973 1.9080
ATOM    742  O   ILE A  54      22.375  11.442  39.815 -0.5679 1.6612
ATOM    743  CB  ILE A  54      20.853  10.204  42.031  0.1303 1.9080
ATOM    744  CG1 ILE A  54      20.143   8.985  42.622 -0.0430 1.9080
ATOM    745  CG2 ILE A  54      20.673  11.458  42.896 -0.3204 1.9080
ATOM    746  CD1 ILE A  54      20.590   8.616  44.031 -0.0660 1.9080
ATOM    747  HA  ILE A  54      19.388  10.718  40.536  0.0869 1.3870
ATOM    748 HG22 ILE A  54      21.052  11.278  43.799  0.0882 1.4870
ATOM    749 HG21 ILE A  54      21.155  12.215  42.463  0.0882 1.4870
ATOM    750  HB  ILE A  54      21.822  10.004  41.985  0.0187 1.4870
ATOM    751 HG12 ILE A  54      19.159   9.165  42.635  0.0236 1.4870
ATOM    752 HG13 ILE A  54      20.311   8.201  42.022  0.0236 1.4870
ATOM    753 HD13 ILE A  54      20.412   9.384  44.641  0.0186 1.4870
ATOM    754  H   ILE A  54      21.408   8.814  39.557  0.2719 0.6000
ATOM    755 HD12 ILE A  54      20.079   7.816  44.336  0.0186 1.4870
ATOM    756 HG23 ILE A  54      19.700  11.660  42.963  0.0882 1.4870
ATOM    757 HD11 ILE A  54      21.566   8.411  44.020  0.0186 1.4870
ATOM    758  N   LYS A  55      20.494  12.666  39.667 -0.3479 1.8240
ATOM    759  CA  LYS A  55      21.147  13.870  39.141 -0.2400 1.9080
ATOM    760  C   LYS A  55      21.222  14.909  40.238  0.7341 1.9080
ATOM    761  O   LYS A  55      20.202  15.238  40.844 -0.5894 1.6612
ATOM    762  CB  LYS A  55      20.350  14.412  37.987 -0.0094 1.9080
ATOM    763  CG  LYS A  55      20.961  15.669  37.350  0.0187 1.9080
ATOM    764  CD  LYS A  55      20.356  15.960  35.995 -0.0479 1.9080
ATOM    765  CE  LYS A  55      18.877  16.278  36.103 -0.0143 1.9080
ATOM    766  NZ  LYS A  55      18.223  16.790  34.842 -0.3854 1.8240
ATOM    767  HA  LYS A  55      22.073  13.631  38.850  0.1426 1.3870
ATOM    768  HE2 LYS A  55      18.379  15.441  36.401  0.1135 1.1000
ATOM    769  HE3 LYS A  55      18.740  16.973  36.836  0.1135 1.1000
ATOM    770  HG2 LYS A  55      20.797  16.446  37.959  0.0103 1.4870
ATOM    771  HG3 LYS A  55      21.946  15.528  37.250  0.0103 1.4870
ATOM    772  HZ1 LYS A  55      18.351  16.118  34.118  0.3400 0.6000
ATOM    773  HZ3 LYS A  55      17.252  16.925  35.017  0.3400 0.6000
ATOM    774  HZ2 LYS A  55      18.649  17.654  34.588  0.3400 0.6000
ATOM    775  HD3 LYS A  55      20.466  15.161  35.411  0.0621 1.4870
ATOM    776  HD2 LYS A  55      20.820  16.745  35.594  0.0621 1.4870
ATOM    777  H   LYS A  55      19.462  12.611  39.827  0.2747 0.6000
ATOM    778  HB3 LYS A  55      19.434  14.651  38.305  0.0362 1.4870
ATOM    779  HB2 LYS A  55      20.288  13.715  37.276  0.0362 1.4870
ATOM    780  N   LYS A  56      22.400  15.488  40.411 -0.3479 1.8240
ATOM    781  CA  LYS A  56      22.570  16.612  41.336 -0.2400 1.9080
ATOM    782  C   LYS A  56      22.538  17.912  40.578  0.7341 1.9080
ATOM    783  O   LYS A  56      23.374  18.091  39.679 -0.5894 1.6612
ATOM    784  CB  LYS A  56      23.886  16.513  42.056 -0.0094 1.9080
ATOM    785  CG  LYS A  56      24.158  17.656  43.041  0.0187 1.9080
ATOM    786  CD  LYS A  56      25.538  17.584  43.665 -0.0479 1.9080
ATOM    787  CE  LYS A  56      25.701  18.727  44.655 -0.0143 1.9080
ATOM    788  NZ  LYS A  56      27.112  18.877  45.110 -0.3854 1.8240
ATOM    789  HA  LYS A  56      21.816  16.595  42.000  0.1426 1.3870
ATOM    790  HE2 LYS A  56      25.404  19.581  44.218  0.1135 1.1000
ATOM    791  HE3 LYS A  56      25.115  18.553  45.453  0.1135 1.1000
ATOM    792  HG2 LYS A  56      24.065  18.529  42.551  0.0103 1.4870
ATOM    793  HG3 LYS A  56      23.466  17.623  43.770  0.0103 1.4870
ATOM    794  HZ1 LYS A  56      27.312  19.845  45.255  0.3400 0.6000
ATOM    795  HZ3 LYS A  56      27.238  18.377  45.966  0.3400 0.6000
ATOM    796  HZ2 LYS A  56      27.725  18.509  44.412  0.3400 0.6000
ATOM    797  HD3 LYS A  56      26.219  17.679  42.959  0.0621 1.4870
ATOM    798  HD2 LYS A  56      25.630  16.730  44.150  0.0621 1.4870
ATOM    799  H   LYS A  56      23.175  15.090  39.851  0.2747 0.6000
ATOM    800  HB3 LYS A  56      24.627  16.512  41.382  0.0362 1.4870
ATOM    801  HB2 LYS A  56      23.912  15.656  42.574  0.0362 1.4870
ATOM    802  N   LEU A  57      21.604  18.785  40.945 -0.4157 1.8240
ATOM    803  CA  LEU A  57      21.589  20.145  40.453 -0.0518 1.9080
ATOM    804  C   LEU A  57      22.202  21.031  41.556  0.5973 1.9080
ATOM    805  O   LEU A  57      21.605  21.185  42.639 -0.5679 1.6612
ATOM    806  CB  LEU A  57      20.193  20.574  40.164 -0.1102 1.9080
ATOM    807  CG  LEU A  57      19.409  19.793  39.132  0.3531 1.9080
ATOM    808  CD1 LEU A  57      18.118  20.518  38.859 -0.4121 1.9080
ATOM    809  CD2 LEU A  57      20.192  19.571  37.881 -0.4121 1.9080
ATOM    810 HD22 LEU A  57      21.031  19.055  38.081  0.1000 1.4870
ATOM    811 HD23 LEU A  57      19.647  19.051  37.215  0.1000 1.4870
ATOM    812 HD21 LEU A  57      20.448  20.451  37.468  0.1000 1.4870
ATOM    813  H   LEU A  57      20.896  18.403  41.609  0.2719 0.6000
ATOM    814 HD13 LEU A  57      18.309  21.439  38.511  0.1000 1.4870
ATOM    815 HD12 LEU A  57      17.581  20.017  38.176  0.1000 1.4870
ATOM    816 HD11 LEU A  57      17.582  20.593  39.704  0.1000 1.4870
ATOM    817  HA  LEU A  57      22.167  20.213  39.651  0.0922 1.3870
ATOM    818  HG  LEU A  57      19.215  18.884  39.486 -0.0361 1.4870
ATOM    819  HB3 LEU A  57      20.212  21.534  39.853  0.0457 1.4870
ATOM    820  HB2 LEU A  57      19.663  20.536  41.024  0.0457 1.4870
ATOM    821  N   SER A  58      23.378  21.590  41.271 -0.4157 1.8240
ATOM    822  CA  SER A  58      24.071  22.451  42.237 -0.0249 1.9080
ATOM    823  C   SER A  58      23.638  23.906  42.066  0.5973 1.9080
ATOM    824  O   SER A  58      23.821  24.476  40.999 -0.5679 1.6612
ATOM    825  CB  SER A  58      25.585  22.316  42.057  0.2117 1.9080
ATOM    826  OG  SER A  58      25.954  20.951  42.158 -0.6546 1.7210
ATOM    827  H   SER A  58      23.752  21.370  40.332  0.2719 0.6000
ATOM    828  HA  SER A  58      23.807  22.156  43.159  0.0843 1.3870
ATOM    829  HG  SER A  58      25.170  20.375  42.321  0.4275 0.0000
ATOM    830  HB3 SER A  58      26.039  22.829  42.771  0.0352 1.3870
ATOM    831  HB2 SER A  58      25.832  22.654  41.161  0.0352 1.3870
ATOM    832  N   ARG A  59      23.001  24.471  43.091 -0.3479 1.8240
ATOM    833  CA  ARG A  59      22.509  25.869  43.037 -0.2637 1.9080
ATOM    834  C   ARG A  59      21.871  26.212  41.693  0.7341 1.9080
ATOM    835  O   ARG A  59      22.345  27.056  40.922 -0.5894 1.6612
ATOM    836  CB  ARG A  59      23.668  26.827  43.362 -0.0007 1.9080
ATOM    837  CG  ARG A  59      24.131  26.747  44.799  0.0390 1.9080
ATOM    838  CD  ARG A  59      25.177  27.858  45.075  0.0486 1.9080
ATOM    839  NE  ARG A  59      24.545  29.139  45.257 -0.5295 1.8240
ATOM    840  CZ  ARG A  59      23.974  29.565  46.395  0.8076 1.9080
ATOM    841  NH1 ARG A  59      23.923  28.793  47.488 -0.8627 1.8240
ATOM    842  NH2 ARG A  59      23.416  30.748  46.446 -0.8627 1.8240
ATOM    843  HG3 ARG A  59      24.571  25.880  44.970  0.0285 1.4870
ATOM    844  HA  ARG A  59      21.819  25.988  43.766  0.1560 1.3870
ATOM    845  HE  ARG A  59      24.522  29.780  44.471  0.3456 0.6000
ATOM    846  HG2 ARG A  59      23.373  26.897  45.413  0.0285 1.4870
ATOM    847 HH22 ARG A  59      22.972  31.066  47.285  0.4478 0.6000
ATOM    848 HH21 ARG A  59      23.429  31.352  45.641  0.4478 0.6000
ATOM    849  H   ARG A  59      22.877  23.864  43.921  0.2747 0.6000
ATOM    850  HD3 ARG A  59      25.788  27.881  44.292  0.0687 1.3870
ATOM    851  HD2 ARG A  59      25.670  27.595  45.896  0.0687 1.3870
ATOM    852 HH12 ARG A  59      23.478  29.130  48.307  0.4478 0.6000
ATOM    853 HH11 ARG A  59      24.336  27.884  47.469  0.4478 0.6000
ATOM    854  HB3 ARG A  59      23.359  27.753  43.182  0.0327 1.4870
ATOM    855  HB2 ARG A  59      24.432  26.594  42.771  0.0327 1.4870
ATOM    856  N   PRO A  60      20.815  25.464  41.341 -0.2548 1.8240
ATOM    857  CA  PRO A  60      20.204  25.682  40.002 -0.0266 1.9080
ATOM    858  C   PRO A  60      19.656  27.091  39.778  0.5896 1.9080
ATOM    859  O   PRO A  60      19.468  27.482  38.643 -0.5748 1.6612
ATOM    860  CB  PRO A  60      19.059  24.638  39.992 -0.0070 1.9080
ATOM    861  CG  PRO A  60      18.813  24.320  41.426  0.0189 1.9080
ATOM    862  CD  PRO A  60      20.177  24.362  42.070  0.0192 1.9080
ATOM    863  HG2 PRO A  60      18.203  24.999  41.842  0.0213 1.4870
ATOM    864  HA  PRO A  60      20.874  25.436  39.274  0.0641 1.3870
ATOM    865  HD3 PRO A  60      20.671  23.510  41.929  0.0391 1.3870
ATOM    866  HD2 PRO A  60      20.113  24.569  43.040  0.0391 1.3870
ATOM    867  HG3 PRO A  60      18.403  23.410  41.523  0.0213 1.4870
ATOM    868  HB3 PRO A  60      19.340  23.823  39.480  0.0253 1.4870
ATOM    869  HB2 PRO A  60      18.242  25.028  39.559  0.0253 1.4870
ATOM    870  N   PHE A  61      19.426  27.826  40.864 -0.4157 1.8240
ATOM    871  CA  PHE A  61      18.922  29.226  40.821 -0.0024 1.9080
ATOM    872  C   PHE A  61      20.051  30.207  40.581  0.5973 1.9080
ATOM    873  O   PHE A  61      19.798  31.437  40.521 -0.5679 1.6612
ATOM    874  CB  PHE A  61      18.214  29.548  42.120 -0.0343 1.9080
ATOM    875  CG  PHE A  61      19.009  29.129  43.351  0.0118 1.9080
ATOM    876  CD1 PHE A  61      20.018  29.928  43.833 -0.1256 1.9080
ATOM    877  CD2 PHE A  61      18.780  27.893  43.966 -0.1256 1.9080
ATOM    878  CE1 PHE A  61      20.757  29.539  44.921 -0.1704 1.9080
ATOM    879  CE2 PHE A  61      19.533  27.484  45.044 -0.1704 1.9080
ATOM    880  CZ  PHE A  61      20.523  28.298  45.527 -0.1072 1.9080
ATOM    881  HZ  PHE A  61      21.084  28.024  46.307  0.1297 1.4590
ATOM    882  HA  PHE A  61      18.306  29.276  40.029  0.0978 1.3870
ATOM    883  HE1 PHE A  61      21.475  30.145  45.291  0.1430 1.4590
ATOM    884  HE2 PHE A  61      19.349  26.581  45.472  0.1430 1.4590
ATOM    885  H   PHE A  61      19.629  27.339  41.768  0.2719 0.6000
ATOM    886  HD2 PHE A  61      18.052  27.302  43.609  0.1330 1.4590
ATOM    887  HD1 PHE A  61      20.217  30.802  43.390  0.1330 1.4590
ATOM    888  HB3 PHE A  61      17.360  29.058  42.143  0.0295 1.4870
ATOM    889  HB2 PHE A  61      18.083  30.522  42.174  0.0295 1.4870
ATOM    890  N   GLN A  62      21.268  29.727  40.357 -0.4157 1.8240
ATOM    891  CA  GLN A  62      22.435  30.639  40.240 -0.0031 1.9080
ATOM    892  C   GLN A  62      22.408  31.590  39.057  0.5973 1.9080
ATOM    893  O   GLN A  62      23.074  32.640  39.101 -0.5679 1.6612
ATOM    894  CB  GLN A  62      23.705  29.834  40.164 -0.0036 1.9080
ATOM    895  CG  GLN A  62      23.782  28.921  38.959 -0.0645 1.9080
ATOM    896  CD  GLN A  62      25.054  28.130  38.986  0.6951 1.9080
ATOM    897  OE1 GLN A  62      26.085  28.579  38.504 -0.6086 1.6612
ATOM    898  NE2 GLN A  62      25.006  26.940  39.591 -0.9407 1.8240
ATOM    899  HG2 GLN A  62      23.010  28.297  38.982  0.0352 1.4870
ATOM    900  HA  GLN A  62      22.460  31.199  41.096  0.0850 1.3870
ATOM    901  HG3 GLN A  62      23.760  29.476  38.136  0.0352 1.4870
ATOM    902  H   GLN A  62      21.342  28.706  40.273  0.2719 0.6000
ATOM    903 HE22 GLN A  62      24.123  26.650  40.006  0.4251 0.6000
ATOM    904 HE21 GLN A  62      25.829  26.345  39.634  0.4251 0.6000
ATOM    905  HB3 GLN A  62      23.785  29.264  40.989  0.0171 1.4870
ATOM    906  HB2 GLN A  62      24.491  30.459  40.128  0.0171 1.4870
ATOM    907  N   ASN A  63      21.720  31.228  37.971 -0.4157 1.8240
ATOM    908  CA  ASN A  63      21.459  32.156  36.887  0.0143 1.9080
ATOM    909  C   ASN A  63      20.165  31.743  36.179  0.5973 1.9080
ATOM    910  O   ASN A  63      19.665  30.643  36.394 -0.5679 1.6612
ATOM    911  CB  ASN A  63      22.629  32.224  35.913 -0.2041 1.9080
ATOM    912  CG  ASN A  63      22.912  30.931  35.217  0.7130 1.9080
ATOM    913  OD1 ASN A  63      22.069  30.382  34.453 -0.5931 1.6612
ATOM    914  ND2 ASN A  63      24.090  30.419  35.430 -0.9191 1.8240
ATOM    915  HA  ASN A  63      21.292  33.054  37.291  0.1048 1.3870
ATOM    916 HD22 ASN A  63      24.362  29.540  34.987  0.4196 0.6000
ATOM    917 HD21 ASN A  63      24.753  30.874  36.032  0.4196 0.6000
ATOM    918  H   ASN A  63      21.396  30.240  37.976  0.2719 0.6000
ATOM    919  HB3 ASN A  63      23.446  32.504  36.426  0.0797 1.4870
ATOM    920  HB2 ASN A  63      22.422  32.926  35.225  0.0797 1.4870
ATOM    921  N   GLN A  64      19.656  32.629  35.362 -0.4157 1.8240
ATOM    922  CA  GLN A  64      18.341  32.400  34.752 -0.0031 1.9080
ATOM    923  C   GLN A  64      18.290  31.213  33.822  0.5973 1.9080
ATOM    924  O   GLN A  64      17.281  30.538  33.746 -0.5679 1.6612
ATOM    925  CB  GLN A  64      17.844  33.672  34.054 -0.0036 1.9080
ATOM    926  CG  GLN A  64      17.108  34.597  35.006 -0.0645 1.9080
ATOM    927  CD  GLN A  64      15.836  35.156  34.383  0.6951 1.9080
ATOM    928  OE1 GLN A  64      14.707  34.806  34.782 -0.6086 1.6612
ATOM    929  NE2 GLN A  64      16.011  36.024  33.385 -0.9407 1.8240
ATOM    930  HG2 GLN A  64      16.860  34.088  35.825  0.0352 1.4870
ATOM    931  HA  GLN A  64      17.680  32.236  35.511  0.0850 1.3870
ATOM    932  HG3 GLN A  64      17.705  35.358  35.243  0.0352 1.4870
ATOM    933  H   GLN A  64      20.225  33.468  35.185  0.2719 0.6000
ATOM    934 HE22 GLN A  64      16.959  36.268  33.114  0.4251 0.6000
ATOM    935 HE21 GLN A  64      15.207  36.433  32.906  0.4251 0.6000
ATOM    936  HB3 GLN A  64      17.221  33.412  33.324  0.0171 1.4870
ATOM    937  HB2 GLN A  64      18.627  34.160  33.685  0.0171 1.4870
ATOM    938  N   THR A  65      19.353  30.937  33.092 -0.4157 1.8240
ATOM    939  CA  THR A  65      19.306  29.793  32.188 -0.0389 1.9080
ATOM    940  C   THR A  65      19.188  28.459  32.957  0.5973 1.9080
ATOM    941  O   THR A  65      18.298  27.611  32.673 -0.5679 1.6612
ATOM    942  CB  THR A  65      20.512  29.807  31.249  0.3654 1.9080
ATOM    943  OG1 THR A  65      20.509  31.041  30.513 -0.6761 1.7210
ATOM    944  CG2 THR A  65      20.468  28.624  30.312 -0.2438 1.9080
ATOM    945  HA  THR A  65      18.494  29.880  31.596  0.1007 1.3870
ATOM    946 HG22 THR A  65      19.531  28.483  29.976  0.0642 1.4870
ATOM    947 HG21 THR A  65      21.074  28.782  29.526  0.0642 1.4870
ATOM    948  HG1 THR A  65      19.710  31.589  30.801  0.4102 0.0000
ATOM    949  H   THR A  65      20.158  31.552  33.206  0.2719 0.6000
ATOM    950  HB  THR A  65      21.366  29.773  31.801  0.0043 1.3870
ATOM    951 HG23 THR A  65      20.769  27.792  30.790  0.0642 1.4870
ATOM    952  N   HIS A  66      20.052  28.267  33.966 -0.4157 1.8240
ATOM    953  CA  HIS A  66      19.973  27.104  34.787  0.0188 1.9080
ATOM    954  C   HIS A  66      18.649  27.046  35.501  0.5973 1.9080
ATOM    955  O   HIS A  66      18.108  25.956  35.697 -0.5679 1.6612
ATOM    956  CB  HIS A  66      21.110  27.096  35.822 -0.0462 1.9080
ATOM    957  CG  HIS A  66      22.378  26.517  35.299 -0.0266 1.9080
ATOM    958  ND1 HIS A  66      23.617  27.072  35.544 -0.3811 1.8240
ATOM    959  CD2 HIS A  66      22.603  25.408  34.556  0.1292 1.9080
ATOM    960  CE1 HIS A  66      24.550  26.339  34.959  0.2057 1.9080
ATOM    961  NE2 HIS A  66      23.961  25.317  34.359 -0.5727 1.8240
ATOM    962  HD1 HIS A  66      23.782  27.899  36.081  0.3649 0.6000
ATOM    963  HD2 HIS A  66      21.915  24.774  34.213  0.1147 1.4090
ATOM    964  H   HIS A  66      20.751  29.026  34.075  0.2719 0.6000
ATOM    965  HE1 HIS A  66      25.527  26.524  34.967  0.1392 1.3590
ATOM    966  HA  HIS A  66      20.053  26.282  34.203  0.0881 1.3870
ATOM    967  HB3 HIS A  66      20.815  26.559  36.618  0.0402 1.4870
ATOM    968  HB2 HIS A  66      21.284  28.040  36.116  0.0402 1.4870
ATOM    969  N   ALA A  67      18.179  28.193  35.997 -0.4157 1.8240
ATOM    970  CA  ALA A  67      17.009  28.232  36.843  0.0337 1.9080
ATOM    971  C   ALA A  67      15.749  27.857  36.059  0.5973 1.9080
ATOM    972  O   ALA A  67      14.960  27.040  36.501 -0.5679 1.6612
ATOM    973  CB  ALA A  67      16.839  29.600  37.496 -0.1825 1.9080
ATOM    974  H   ALA A  67      18.725  29.035  35.721  0.2719 0.6000
ATOM    975  HA  ALA A  67      17.120  27.569  37.595  0.0823 1.3870
ATOM    976  HB1 ALA A  67      15.949  29.980  37.246  0.0603 1.4870
ATOM    977  HB3 ALA A  67      16.893  29.504  38.489  0.0603 1.4870
ATOM    978  HB2 ALA A  67      17.563  30.212  37.180  0.0603 1.4870
ATOM    979  N   LYS A  68      15.590  28.458  34.911 -0.3479 1.8240
ATOM    980  CA  LYS A  68      14.413  28.156  34.086 -0.2400 1.9080
ATOM    981  C   LYS A  68      14.366  26.691  33.731  0.7341 1.9080
ATOM    982  O   LYS A  68      13.294  26.065  33.775 -0.5894 1.6612
ATOM    983  CB  LYS A  68      14.444  28.973  32.816 -0.0094 1.9080
ATOM    984  CG  LYS A  68      14.094  30.427  32.968  0.0187 1.9080
ATOM    985  CD  LYS A  68      14.306  31.126  31.637 -0.0479 1.9080
ATOM    986  CE  LYS A  68      13.337  32.274  31.420 -0.0143 1.9080
ATOM    987  NZ  LYS A  68      13.986  33.359  30.636 -0.3854 1.8240
ATOM    988  HA  LYS A  68      13.587  28.397  34.610  0.1426 1.3870
ATOM    989  HE2 LYS A  68      12.540  31.938  30.921  0.1135 1.1000
ATOM    990  HE3 LYS A  68      13.053  32.633  32.307  0.1135 1.1000
ATOM    991  HG2 LYS A  68      13.141  30.515  33.228  0.0103 1.4870
ATOM    992  HG3 LYS A  68      14.684  30.844  33.647  0.0103 1.4870
ATOM    993  HZ1 LYS A  68      14.861  33.033  30.280  0.3400 0.6000
ATOM    994  HZ3 LYS A  68      13.392  33.620  29.876  0.3400 0.6000
ATOM    995  HZ2 LYS A  68      14.139  34.150  31.228  0.3400 0.6000
ATOM    996  HD3 LYS A  68      14.182  30.462  30.900  0.0621 1.4870
ATOM    997  HD2 LYS A  68      15.238  31.487  31.607  0.0621 1.4870
ATOM    998  H   LYS A  68      16.317  29.130  34.637  0.2747 0.6000
ATOM    999  HB3 LYS A  68      13.799  28.559  32.159  0.0362 1.4870
ATOM   1000  HB2 LYS A  68      15.371  28.910  32.423  0.0362 1.4870
ATOM   1001  N   ARG A  69      15.511  26.137  33.341 -0.3479 1.8240
ATOM   1002  CA  ARG A  69      15.570  24.737  32.956 -0.2637 1.9080
ATOM   1003  C   ARG A  69      15.288  23.847  34.143  0.7341 1.9080
ATOM   1004  O   ARG A  69      14.509  22.924  34.048 -0.5894 1.6612
ATOM   1005  CB  ARG A  69      16.898  24.349  32.305 -0.0007 1.9080
ATOM   1006  CG  ARG A  69      16.956  22.858  31.979  0.0390 1.9080
ATOM   1007  CD  ARG A  69      18.199  22.427  31.222  0.0486 1.9080
ATOM   1008  NE  ARG A  69      18.243  22.956  29.851 -0.5295 1.8240
ATOM   1009  CZ  ARG A  69      17.759  22.355  28.752  0.8076 1.9080
ATOM   1010  NH1 ARG A  69      17.164  21.162  28.797 -0.8627 1.8240
ATOM   1011  NH2 ARG A  69      17.897  22.963  27.591 -0.8627 1.8240
ATOM   1012  HG3 ARG A  69      16.151  22.612  31.423  0.0285 1.4870
ATOM   1013  HA  ARG A  69      14.874  24.566  32.247  0.1560 1.3870
ATOM   1014  HE  ARG A  69      18.682  23.865  29.719  0.3456 0.6000
ATOM   1015  HG2 ARG A  69      16.915  22.332  32.839  0.0285 1.4870
ATOM   1016 HH22 ARG A  69      17.557  22.519  26.753  0.4478 0.6000
ATOM   1017 HH21 ARG A  69      18.334  23.859  27.533  0.4478 0.6000
ATOM   1018  H   ARG A  69      16.327  26.773  33.337  0.2747 0.6000
ATOM   1019  HD3 ARG A  69      18.211  21.428  31.185  0.0687 1.3870
ATOM   1020  HD2 ARG A  69      18.999  22.755  31.722  0.0687 1.3870
ATOM   1021 HH12 ARG A  69      16.835  20.740  27.964  0.4478 0.6000
ATOM   1022 HH11 ARG A  69      17.052  20.699  29.678  0.4478 0.6000
ATOM   1023  HB3 ARG A  69      17.628  24.552  32.935  0.0327 1.4870
ATOM   1024  HB2 ARG A  69      16.992  24.850  31.462  0.0327 1.4870
ATOM   1025  N   ALA A  70      15.856  24.134  35.319 -0.4157 1.8240
ATOM   1026  CA  ALA A  70      15.596  23.273  36.429  0.0337 1.9080
ATOM   1027  C   ALA A  70      14.145  23.309  36.866  0.5973 1.9080
ATOM   1028  O   ALA A  70      13.530  22.258  37.175 -0.5679 1.6612
ATOM   1029  CB  ALA A  70      16.502  23.609  37.601 -0.1825 1.9080
ATOM   1030  H   ALA A  70      16.446  24.967  35.331  0.2719 0.6000
ATOM   1031  HA  ALA A  70      15.826  22.315  36.172  0.0823 1.3870
ATOM   1032  HB1 ALA A  70      16.203  24.466  38.022  0.0603 1.4870
ATOM   1033  HB3 ALA A  70      16.460  22.875  38.279  0.0603 1.4870
ATOM   1034  HB2 ALA A  70      17.444  23.709  37.279  0.0603 1.4870
ATOM   1035  N   TYR A  71      13.571  24.494  36.900 -0.4157 1.8240
ATOM   1036  CA  TYR A  71      12.222  24.654  37.341 -0.0014 1.9080
ATOM   1037  C   TYR A  71      11.264  23.957  36.342  0.5973 1.9080
ATOM   1038  O   TYR A  71      10.360  23.213  36.734 -0.5679 1.6612
ATOM   1039  CB  TYR A  71      11.905  26.149  37.447 -0.0152 1.9080
ATOM   1040  CG  TYR A  71      10.470  26.379  37.759 -0.0011 1.9080
ATOM   1041  CD1 TYR A  71       9.962  26.173  39.035 -0.1906 1.9080
ATOM   1042  CD2 TYR A  71       9.623  26.788  36.780 -0.1906 1.9080
ATOM   1043  CE1 TYR A  71       8.615  26.379  39.304 -0.2341 1.9080
ATOM   1044  CE2 TYR A  71       8.287  26.998  37.031 -0.2341 1.9080
ATOM   1045  CZ  TYR A  71       7.790  26.794  38.276  0.3226 1.9080
ATOM   1046  OH  TYR A  71       6.445  27.029  38.475 -0.5579 1.7210
ATOM   1047  HH  TYR A  71       6.028  27.299  37.609  0.3992 0.0000
ATOM   1048  HA  TYR A  71      12.102  24.202  38.228  0.0876 1.3870
ATOM   1049  HE1 TYR A  71       8.254  26.231  40.219  0.1656 1.4590
ATOM   1050  HE2 TYR A  71       7.682  27.304  36.283  0.1656 1.4590
ATOM   1051  H   TYR A  71      14.179  25.281  36.583  0.2719 0.6000
ATOM   1052  HD2 TYR A  71       9.972  26.945  35.847  0.1699 1.4590
ATOM   1053  HD1 TYR A  71      10.569  25.873  39.770  0.1699 1.4590
ATOM   1054  HB3 TYR A  71      12.118  26.568  36.577  0.0295 1.4870
ATOM   1055  HB2 TYR A  71      12.460  26.528  38.173  0.0295 1.4870
ATOM   1056  N   ARG A  72      11.449  24.218  35.076 -0.3479 1.8240
ATOM   1057  CA  ARG A  72      10.551  23.611  34.092 -0.2637 1.9080
ATOM   1058  C   ARG A  72      10.701  22.112  34.039  0.7341 1.9080
ATOM   1059  O   ARG A  72       9.697  21.379  33.882 -0.5894 1.6612
ATOM   1060  CB  ARG A  72      10.688  24.293  32.756 -0.0007 1.9080
ATOM   1061  CG  ARG A  72      11.731  23.776  31.823  0.0390 1.9080
ATOM   1062  CD  ARG A  72      11.758  24.650  30.564  0.0486 1.9080
ATOM   1063  NE  ARG A  72      10.561  24.588  29.703 -0.5295 1.8240
ATOM   1064  CZ  ARG A  72      10.426  23.768  28.644  0.8076 1.9080
ATOM   1065  NH1 ARG A  72       9.368  23.824  27.845 -0.8627 1.8240
ATOM   1066  NH2 ARG A  72      11.383  22.922  28.347 -0.8627 1.8240
ATOM   1067  HG3 ARG A  72      11.517  22.853  31.540  0.0285 1.4870
ATOM   1068  HA  ARG A  72       9.598  23.839  34.348  0.1560 1.3870
ATOM   1069  HE  ARG A  72       9.795  25.199  29.921  0.3456 0.6000
ATOM   1070  HG2 ARG A  72      12.626  23.825  32.240  0.0285 1.4870
ATOM   1071 HH22 ARG A  72      11.283  22.296  27.573  0.4478 0.6000
ATOM   1072 HH21 ARG A  72      12.226  22.895  28.894  0.4478 0.6000
ATOM   1073  H   ARG A  72      12.222  24.841  34.837  0.2747 0.6000
ATOM   1074  HD3 ARG A  72      12.564  24.376  30.018  0.0687 1.3870
ATOM   1075  HD2 ARG A  72      11.896  25.608  30.858  0.0687 1.3870
ATOM   1076 HH12 ARG A  72       9.288  23.192  27.081  0.4478 0.6000
ATOM   1077 HH11 ARG A  72       8.652  24.504  28.012  0.4478 0.6000
ATOM   1078  HB3 ARG A  72      10.877  25.277  32.924  0.0327 1.4870
ATOM   1079  HB2 ARG A  72       9.790  24.241  32.284  0.0327 1.4870
ATOM   1080  N   GLU A  73      11.912  21.619  34.185 -0.5163 1.8240
ATOM   1081  CA  GLU A  73      12.068  20.162  34.188  0.0397 1.9080
ATOM   1082  C   GLU A  73      11.422  19.515  35.414  0.5366 1.9080
ATOM   1083  O   GLU A  73      10.841  18.424  35.314 -0.5819 1.6612
ATOM   1084  CB  GLU A  73      13.522  19.783  33.919  0.0560 1.9080
ATOM   1085  CG  GLU A  73      13.890  20.403  32.556  0.0136 1.9080
ATOM   1086  CD  GLU A  73      14.917  19.678  31.719  0.8054 1.9080
ATOM   1087  OE1 GLU A  73      15.861  19.105  32.330 -0.8188 1.6612
ATOM   1088  OE2 GLU A  73      14.821  19.804  30.446 -0.8188 1.6612
ATOM   1089  HG2 GLU A  73      13.047  20.463  32.020 -0.0425 1.4870
ATOM   1090  HA  GLU A  73      11.654  19.778  33.350  0.1105 1.3870
ATOM   1091  HG3 GLU A  73      14.237  21.325  32.732 -0.0425 1.4870
ATOM   1092  H   GLU A  73      12.674  22.281  34.288  0.2936 0.6000
ATOM   1093  HB3 GLU A  73      13.576  18.837  33.825 -0.0173 1.4870
ATOM   1094  HB2 GLU A  73      14.070  20.199  34.578 -0.0173 1.4870
ATOM   1095  N   LEU A  74      11.468  20.158  36.579 -0.4157 1.8240
ATOM   1096  CA  LEU A  74      10.793  19.624  37.766 -0.0518 1.9080
ATOM   1097  C   LEU A  74       9.303  19.568  37.526  0.5973 1.9080
ATOM   1098  O   LEU A  74       8.648  18.535  37.804 -0.5679 1.6612
ATOM   1099  CB  LEU A  74      11.062  20.464  39.011 -0.1102 1.9080
ATOM   1100  CG  LEU A  74      12.396  20.177  39.653  0.3531 1.9080
ATOM   1101  CD1 LEU A  74      12.681  21.238  40.714 -0.4121 1.9080
ATOM   1102  CD2 LEU A  74      12.409  18.783  40.259 -0.4121 1.9080
ATOM   1103 HD22 LEU A  74      12.242  18.104  39.543  0.1000 1.4870
ATOM   1104 HD23 LEU A  74      13.299  18.608  40.680  0.1000 1.4870
ATOM   1105 HD21 LEU A  74      11.694  18.713  40.955  0.1000 1.4870
ATOM   1106  H   LEU A  74      12.005  21.040  36.575  0.2719 0.6000
ATOM   1107 HD13 LEU A  74      11.962  21.215  41.408  0.1000 1.4870
ATOM   1108 HD12 LEU A  74      13.565  21.051  41.142  0.1000 1.4870
ATOM   1109 HD11 LEU A  74      12.702  22.140  40.284  0.1000 1.4870
ATOM   1110  HA  LEU A  74      11.131  18.694  37.929  0.0922 1.3870
ATOM   1111  HG  LEU A  74      13.114  20.207  38.964 -0.0361 1.4870
ATOM   1112  HB3 LEU A  74      10.355  20.263  39.669  0.0457 1.4870
ATOM   1113  HB2 LEU A  74      11.050  21.415  38.742  0.0457 1.4870
ATOM   1114  N   VAL A  75       8.755  20.663  37.031 -0.4157 1.8240
ATOM   1115  CA  VAL A  75       7.312  20.739  36.865 -0.0875 1.9080
ATOM   1116  C   VAL A  75       6.861  19.706  35.815  0.5973 1.9080
ATOM   1117  O   VAL A  75       5.911  18.988  36.038 -0.5679 1.6612
ATOM   1118  CB  VAL A  75       6.920  22.144  36.401  0.2985 1.9080
ATOM   1119  CG1 VAL A  75       5.452  22.185  35.918 -0.3192 1.9080
ATOM   1120  CG2 VAL A  75       7.258  23.173  37.486 -0.3192 1.9080
ATOM   1121  HA  VAL A  75       6.877  20.497  37.732  0.0969 1.3870
ATOM   1122 HG11 VAL A  75       4.854  21.981  36.688  0.0791 1.4870
ATOM   1123 HG21 VAL A  75       8.089  23.659  37.224  0.0791 1.4870
ATOM   1124  HB  VAL A  75       7.480  22.380  35.611 -0.0297 1.4870
ATOM   1125 HG12 VAL A  75       5.255  23.095  35.563  0.0791 1.4870
ATOM   1126 HG13 VAL A  75       5.330  21.505  35.201  0.0791 1.4870
ATOM   1127  H   VAL A  75       9.406  21.420  36.785  0.2719 0.6000
ATOM   1128 HG23 VAL A  75       6.500  23.816  37.571  0.0791 1.4870
ATOM   1129 HG22 VAL A  75       7.400  22.697  38.352  0.0791 1.4870
ATOM   1130  N   LEU A  76       7.582  19.608  34.715 -0.4157 1.8240
ATOM   1131  CA  LEU A  76       7.201  18.706  33.606 -0.0518 1.9080
ATOM   1132  C   LEU A  76       7.389  17.268  33.989  0.5973 1.9080
ATOM   1133  O   LEU A  76       6.520  16.435  33.675 -0.5679 1.6612
ATOM   1134  CB  LEU A  76       7.980  19.030  32.327 -0.1102 1.9080
ATOM   1135  CG  LEU A  76       7.562  20.370  31.707  0.3531 1.9080
ATOM   1136  CD1 LEU A  76       8.415  20.808  30.537 -0.4121 1.9080
ATOM   1137  CD2 LEU A  76       6.064  20.384  31.308 -0.4121 1.9080
ATOM   1138 HD22 LEU A  76       5.514  20.227  32.122  0.1000 1.4870
ATOM   1139 HD23 LEU A  76       5.846  21.271  30.913  0.1000 1.4870
ATOM   1140 HD21 LEU A  76       5.903  19.663  30.641  0.1000 1.4870
ATOM   1141  H   LEU A  76       8.431  20.205  34.683  0.2719 0.6000
ATOM   1142 HD13 LEU A  76       8.367  20.123  29.807  0.1000 1.4870
ATOM   1143 HD12 LEU A  76       8.084  21.686  30.186  0.1000 1.4870
ATOM   1144 HD11 LEU A  76       9.368  20.909  30.831  0.1000 1.4870
ATOM   1145  HA  LEU A  76       6.229  18.871  33.398  0.0922 1.3870
ATOM   1146  HG  LEU A  76       7.594  21.081  32.432 -0.0361 1.4870
ATOM   1147  HB3 LEU A  76       7.794  18.328  31.669  0.0457 1.4870
ATOM   1148  HB2 LEU A  76       8.931  19.095  32.557  0.0457 1.4870
ATOM   1149  N   MET A  77       8.474  16.945  34.681 -0.4157 1.8240
ATOM   1150  CA  MET A  77       8.665  15.549  35.046 -0.0237 1.9080
ATOM   1151  C   MET A  77       7.565  15.085  35.964  0.5973 1.9080
ATOM   1152  O   MET A  77       7.131  13.912  35.849 -0.5679 1.6612
ATOM   1153  CB  MET A  77      10.016  15.324  35.680  0.0342 1.9080
ATOM   1154  CG  MET A  77      11.128  15.473  34.694  0.0018 1.9080
ATOM   1155  SD  MET A  77      12.682  15.108  35.486 -0.2737 2.0000
ATOM   1156  CE  MET A  77      12.430  13.385  35.734 -0.0536 1.9080
ATOM   1157  HG2 MET A  77      10.966  14.848  33.908  0.0440 1.3870
ATOM   1158  HE1 MET A  77      11.480  13.134  35.517  0.0684 1.3870
ATOM   1159  HE2 MET A  77      13.044  12.851  35.142  0.0684 1.3870
ATOM   1160  HE3 MET A  77      12.615  13.137  36.692  0.0684 1.3870
ATOM   1161  HB2 MET A  77      10.147  15.989  36.422  0.0241 1.4870
ATOM   1162  HG3 MET A  77      11.124  16.420  34.323  0.0440 1.3870
ATOM   1163  H   MET A  77       9.108  17.702  34.914  0.2719 0.6000
ATOM   1164  HA  MET A  77       8.629  14.999  34.203  0.0880 1.3870
ATOM   1165  HB3 MET A  77      10.047  14.398  36.069  0.0241 1.4870
ATOM   1166  N   LYS A  78       7.081  15.977  36.810 -0.3479 1.8240
ATOM   1167  CA  LYS A  78       5.959  15.688  37.704 -0.2400 1.9080
ATOM   1168  C   LYS A  78       4.643  15.503  36.970  0.7341 1.9080
ATOM   1169  O   LYS A  78       3.867  14.670  37.365 -0.5894 1.6612
ATOM   1170  CB  LYS A  78       5.795  16.801  38.753 -0.0094 1.9080
ATOM   1171  CG  LYS A  78       6.793  16.764  39.886  0.0187 1.9080
ATOM   1172  CD  LYS A  78       6.617  18.031  40.733 -0.0479 1.9080
ATOM   1173  CE  LYS A  78       7.338  17.937  42.045 -0.0143 1.9080
ATOM   1174  NZ  LYS A  78       6.986  19.103  42.892 -0.3854 1.8240
ATOM   1175  HA  LYS A  78       6.168  14.836  38.218  0.1426 1.3870
ATOM   1176  HE2 LYS A  78       7.069  17.099  42.514  0.1135 1.1000
ATOM   1177  HE3 LYS A  78       8.323  17.934  41.885  0.1135 1.1000
ATOM   1178  HG2 LYS A  78       6.620  15.977  40.458  0.0103 1.4870
ATOM   1179  HG3 LYS A  78       7.711  16.753  39.523  0.0103 1.4870
ATOM   1180  HZ1 LYS A  78       7.106  19.946  42.367  0.3400 0.6000
ATOM   1181  HZ3 LYS A  78       6.033  19.027  43.186  0.3400 0.6000
ATOM   1182  HZ2 LYS A  78       7.581  19.124  43.696  0.3400 0.6000
ATOM   1183  HD3 LYS A  78       5.642  18.160  40.901  0.0621 1.4870
ATOM   1184  HD2 LYS A  78       6.976  18.804  40.214  0.0621 1.4870
ATOM   1185  H   LYS A  78       7.563  16.904  36.790  0.2747 0.6000
ATOM   1186  HB3 LYS A  78       4.871  16.725  39.136  0.0362 1.4870
ATOM   1187  HB2 LYS A  78       5.880  17.681  38.280  0.0362 1.4870
ATOM   1188  N   CYS A  79       4.359  16.270  35.939 -0.4157 1.8240
ATOM   1189  CA  CYS A  79       3.031  16.162  35.327  0.0213 1.9080
ATOM   1190  C   CYS A  79       2.986  15.206  34.151  0.5973 1.9080
ATOM   1191  O   CYS A  79       1.903  14.867  33.663 -0.5679 1.6612
ATOM   1192  CB  CYS A  79       2.449  17.515  34.954 -0.1231 1.9080
ATOM   1193  SG  CYS A  79       3.272  18.461  33.704 -0.3119 2.0000
ATOM   1194  H   CYS A  79       5.089  16.904  35.620  0.2719 0.6000
ATOM   1195  HA  CYS A  79       2.389  15.823  36.038  0.1124 1.3870
ATOM   1196  HG  CYS A  79       4.081  17.927  33.384  0.1933 0.6000
ATOM   1197  HB3 CYS A  79       2.403  18.070  35.811  0.1112 1.3870
ATOM   1198  HB2 CYS A  79       1.482  17.358  34.666  0.1112 1.3870
ATOM   1199  N   VAL A  80       4.134  14.816  33.643 -0.4157 1.8240
ATOM   1200  CA  VAL A  80       4.158  13.889  32.525 -0.0875 1.9080
ATOM   1201  C   VAL A  80       4.323  12.460  33.056  0.5973 1.9080
ATOM   1202  O   VAL A  80       5.156  12.186  33.900 -0.5679 1.6612
ATOM   1203  CB  VAL A  80       5.293  14.230  31.538  0.2985 1.9080
ATOM   1204  CG1 VAL A  80       5.368  13.206  30.410 -0.3192 1.9080
ATOM   1205  CG2 VAL A  80       5.071  15.596  30.946 -0.3192 1.9080
ATOM   1206  HA  VAL A  80       3.278  13.938  32.052  0.0969 1.3870
ATOM   1207 HG11 VAL A  80       5.931  12.433  30.700  0.0791 1.4870
ATOM   1208 HG21 VAL A  80       5.951  16.063  30.832  0.0791 1.4870
ATOM   1209  HB  VAL A  80       6.155  14.176  32.037 -0.0297 1.4870
ATOM   1210 HG12 VAL A  80       4.447  12.885  30.191  0.0791 1.4870
ATOM   1211 HG13 VAL A  80       5.774  13.631  29.602  0.0791 1.4870
ATOM   1212  H   VAL A  80       4.979  15.207  34.086  0.2719 0.6000
ATOM   1213 HG23 VAL A  80       4.626  15.509  30.052  0.0791 1.4870
ATOM   1214 HG22 VAL A  80       4.486  16.138  31.554  0.0791 1.4870
ATOM   1215  N   ASN A  81       3.562  11.552  32.450 -0.4157 1.8240
ATOM   1216  CA  ASN A  81       3.696  10.142  32.734  0.0143 1.9080
ATOM   1217  C   ASN A  81       3.542   9.371  31.451  0.5973 1.9080
ATOM   1218  O   ASN A  81       2.441   9.021  31.088 -0.5679 1.6612
ATOM   1219  CB  ASN A  81       2.627   9.716  33.731 -0.2041 1.9080
ATOM   1220  CG  ASN A  81       2.828   8.323  34.205  0.7130 1.9080
ATOM   1221  OD1 ASN A  81       3.946   7.824  34.252 -0.5931 1.6612
ATOM   1222  ND2 ASN A  81       1.745   7.679  34.587 -0.9191 1.8240
ATOM   1223  HA  ASN A  81       4.630   9.990  33.063  0.1048 1.3870
ATOM   1224 HD22 ASN A  81       1.804   6.725  34.928  0.4196 0.6000
ATOM   1225 HD21 ASN A  81       0.846   8.123  34.545  0.4196 0.6000
ATOM   1226  H   ASN A  81       2.880  11.945  31.770  0.2719 0.6000
ATOM   1227  HB3 ASN A  81       1.738   9.788  33.282  0.0797 1.4870
ATOM   1228  HB2 ASN A  81       2.664  10.339  34.510  0.0797 1.4870
ATOM   1229  N   HIS A  82       4.659   9.177  30.762 -0.4157 1.8240
ATOM   1230  CA  HIS A  82       4.661   8.518  29.475  0.0188 1.9080
ATOM   1231  C   HIS A  82       5.900   7.668  29.371  0.5973 1.9080
ATOM   1232  O   HIS A  82       7.011   8.122  29.695 -0.5679 1.6612
ATOM   1233  CB  HIS A  82       4.641   9.567  28.362 -0.0462 1.9080
ATOM   1234  CG  HIS A  82       4.434   8.979  27.002 -0.0266 1.9080
ATOM   1235  ND1 HIS A  82       5.434   8.307  26.346 -0.3811 1.8240
ATOM   1236  CD2 HIS A  82       3.343   8.913  26.211  0.1292 1.9080
ATOM   1237  CE1 HIS A  82       4.971   7.857  25.201  0.2057 1.9080
ATOM   1238  NE2 HIS A  82       3.683   8.161  25.129 -0.5727 1.8240
ATOM   1239  HD1 HIS A  82       6.366   8.181  26.688  0.3649 0.6000
ATOM   1240  HD2 HIS A  82       2.457   9.337  26.388  0.1147 1.4090
ATOM   1241  H   HIS A  82       5.521   9.538  31.227  0.2719 0.6000
ATOM   1242  HE1 HIS A  82       5.491   7.373  24.505  0.1392 1.3590
ATOM   1243  HA  HIS A  82       3.859   7.922  29.419  0.0881 1.3870
ATOM   1244  HB3 HIS A  82       5.515  10.061  28.363  0.0402 1.4870
ATOM   1245  HB2 HIS A  82       3.900  10.220  28.541  0.0402 1.4870
ATOM   1246  N   LYS A  83       5.744   6.442  28.833 -0.3479 1.8240
ATOM   1247  CA  LYS A  83       6.842   5.513  28.844 -0.2400 1.9080
ATOM   1248  C   LYS A  83       8.083   5.941  28.039  0.7341 1.9080
ATOM   1249  O   LYS A  83       9.159   5.415  28.256 -0.5894 1.6612
ATOM   1250  CB  LYS A  83       6.379   4.130  28.381 -0.0094 1.9080
ATOM   1251  CG  LYS A  83       6.023   4.090  26.923  0.0187 1.9080
ATOM   1252  CD  LYS A  83       5.561   2.695  26.374 -0.0479 1.9080
ATOM   1253  CE  LYS A  83       4.209   2.305  26.913 -0.0143 1.9080
ATOM   1254  NZ  LYS A  83       3.774   0.973  26.395 -0.3854 1.8240
ATOM   1255  HA  LYS A  83       7.141   5.356  29.814  0.1426 1.3870
ATOM   1256  HE2 LYS A  83       4.249   2.265  27.915  0.1135 1.1000
ATOM   1257  HE3 LYS A  83       3.531   2.994  26.643  0.1135 1.1000
ATOM   1258  HG2 LYS A  83       5.271   4.747  26.732  0.0103 1.4870
ATOM   1259  HG3 LYS A  83       6.819   4.379  26.363  0.0103 1.4870
ATOM   1260  HZ1 LYS A  83       4.545   0.529  25.941  0.3400 0.6000
ATOM   1261  HZ3 LYS A  83       3.463   0.409  27.158  0.3400 0.6000
ATOM   1262  HZ2 LYS A  83       3.027   1.101  25.744  0.3400 0.6000
ATOM   1263  HD3 LYS A  83       6.238   2.026  26.653  0.0621 1.4870
ATOM   1264  HD2 LYS A  83       5.520   2.764  25.385  0.0621 1.4870
ATOM   1265  H   LYS A  83       4.814   6.259  28.440  0.2747 0.6000
ATOM   1266  HB3 LYS A  83       5.577   3.880  28.917  0.0362 1.4870
ATOM   1267  HB2 LYS A  83       7.119   3.486  28.550  0.0362 1.4870
ATOM   1268  N   ASN A  84       7.960   6.905  27.120 -0.4157 1.8240
ATOM   1269  CA  ASN A  84       9.077   7.378  26.364  0.0143 1.9080
ATOM   1270  C   ASN A  84       9.654   8.727  26.795  0.5973 1.9080
ATOM   1271  O   ASN A  84      10.490   9.282  26.090 -0.5679 1.6612
ATOM   1272  CB  ASN A  84       8.718   7.420  24.867 -0.2041 1.9080
ATOM   1273  CG  ASN A  84       8.239   6.068  24.361  0.7130 1.9080
ATOM   1274  OD1 ASN A  84       7.150   5.926  23.825 -0.5931 1.6612
ATOM   1275  ND2 ASN A  84       9.037   5.055  24.601 -0.9191 1.8240
ATOM   1276  HA  ASN A  84       9.838   6.695  26.471  0.1048 1.3870
ATOM   1277 HD22 ASN A  84       8.785   4.127  24.289  0.4196 0.6000
ATOM   1278 HD21 ASN A  84       9.899   5.187  25.093  0.4196 0.6000
ATOM   1279  H   ASN A  84       6.985   7.266  27.016  0.2719 0.6000
ATOM   1280  HB3 ASN A  84       9.529   7.681  24.360  0.0797 1.4870
ATOM   1281  HB2 ASN A  84       7.992   8.083  24.740  0.0797 1.4870
ATOM   1282  N   ILE A  85       9.293   9.139  28.008 -0.4157 1.8240
ATOM   1283  CA  ILE A  85       9.820  10.357  28.627 -0.0597 1.9080
ATOM   1284  C   ILE A  85      10.345   9.915  30.008  0.5973 1.9080
ATOM   1285  O   ILE A  85       9.623   9.229  30.744 -0.5679 1.6612
ATOM   1286  CB  ILE A  85       8.743  11.423  28.775  0.1303 1.9080
ATOM   1287  CG1 ILE A  85       8.142  11.814  27.415 -0.0430 1.9080
ATOM   1288  CG2 ILE A  85       9.291  12.659  29.496 -0.3204 1.9080
ATOM   1289  CD1 ILE A  85       9.070  12.445  26.476 -0.0660 1.9080
ATOM   1290  HA  ILE A  85      10.610  10.619  28.104  0.0869 1.3870
ATOM   1291 HG22 ILE A  85       8.544  13.303  29.638  0.0882 1.4870
ATOM   1292 HG21 ILE A  85       9.673  12.374  30.371  0.0882 1.4870
ATOM   1293  HB  ILE A  85       8.003  11.050  29.335  0.0187 1.4870
ATOM   1294 HG12 ILE A  85       7.751  10.975  27.009  0.0236 1.4870
ATOM   1295 HG13 ILE A  85       7.366  12.435  27.603  0.0236 1.4870
ATOM   1296 HD13 ILE A  85       9.839  11.829  26.267  0.0186 1.4870
ATOM   1297  H   ILE A  85       8.598   8.517  28.484  0.2719 0.6000
ATOM   1298 HD12 ILE A  85       8.604  12.671  25.612  0.0186 1.4870
ATOM   1299 HG23 ILE A  85       9.999  13.071  28.928  0.0882 1.4870
ATOM   1300 HD11 ILE A  85       9.445  13.296  26.863  0.0186 1.4870
ATOM   1301  N   ILE A  86      11.563  10.321  30.358 -0.4157 1.8240
ATOM   1302  CA  ILE A  86      12.136   9.902  31.639 -0.0597 1.9080
ATOM   1303  C   ILE A  86      11.236  10.332  32.787  0.5973 1.9080
ATOM   1304  O   ILE A  86      10.704  11.430  32.842 -0.5679 1.6612
ATOM   1305  CB  ILE A  86      13.573  10.447  31.830  0.1303 1.9080
ATOM   1306  CG1 ILE A  86      14.311   9.632  32.925 -0.0430 1.9080
ATOM   1307  CG2 ILE A  86      13.560  11.931  32.020 -0.3204 1.9080
ATOM   1308  CD1 ILE A  86      14.670   8.247  32.549 -0.0660 1.9080
ATOM   1309  HA  ILE A  86      12.135   8.900  31.630  0.0869 1.3870
ATOM   1310 HG22 ILE A  86      14.501  12.276  32.037  0.0882 1.4870
ATOM   1311 HG21 ILE A  86      13.062  12.363  31.265  0.0882 1.4870
ATOM   1312  HB  ILE A  86      14.065  10.323  30.980  0.0187 1.4870
ATOM   1313 HG12 ILE A  86      15.140  10.149  33.172  0.0236 1.4870
ATOM   1314 HG13 ILE A  86      13.712   9.621  33.736  0.0236 1.4870
ATOM   1315 HD13 ILE A  86      15.278   8.250  31.749  0.0186 1.4870
ATOM   1316  H   ILE A  86      12.043  10.926  29.683  0.2719 0.6000
ATOM   1317 HD12 ILE A  86      15.142   7.791  33.310  0.0186 1.4870
ATOM   1318 HG23 ILE A  86      13.108  12.156  32.886  0.0882 1.4870
ATOM   1319 HD11 ILE A  86      13.844   7.722  32.323  0.0186 1.4870
ATOM   1320  N   GLY A  87      11.087   9.422  33.742 -0.4157 1.8240
ATOM   1321  CA  GLY A  87      10.114   9.632  34.757 -0.0252 1.9080
ATOM   1322  C   GLY A  87      10.776   9.986  36.073  0.5973 1.9080
ATOM   1323  O   GLY A  87      11.880   9.535  36.342 -0.5679 1.6612
ATOM   1324  H   GLY A  87      11.710   8.606  33.671  0.2719 0.6000
ATOM   1325  HA2 GLY A  87       9.488  10.382  34.494  0.0698 1.3870
ATOM   1326  HA3 GLY A  87       9.555   8.799  34.885  0.0698 1.3870
ATOM   1327  N   LEU A  88      10.030  10.681  36.899 -0.4157 1.8240
ATOM   1328  CA  LEU A  88      10.493  11.094  38.210 -0.0518 1.9080
ATOM   1329  C   LEU A  88      10.144  10.065  39.275  0.5973 1.9080
ATOM   1330  O   LEU A  88       8.972   9.687  39.416 -0.5679 1.6612
ATOM   1331  CB  LEU A  88       9.864  12.407  38.544 -0.1102 1.9080
ATOM   1332  CG  LEU A  88      10.303  13.084  39.813  0.3531 1.9080
ATOM   1333  CD1 LEU A  88      11.746  13.518  39.741 -0.4121 1.9080
ATOM   1334  CD2 LEU A  88       9.368  14.239  40.141 -0.4121 1.9080
ATOM   1335 HD22 LEU A  88       8.437  13.893  40.260  0.1000 1.4870
ATOM   1336 HD23 LEU A  88       9.667  14.683  40.986  0.1000 1.4870
ATOM   1337 HD21 LEU A  88       9.382  14.904  39.394  0.1000 1.4870
ATOM   1338  H   LEU A  88       9.074  10.913  36.535  0.2719 0.6000
ATOM   1339 HD13 LEU A  88      11.871  14.163  38.983  0.1000 1.4870
ATOM   1340 HD12 LEU A  88      12.011  13.965  40.598  0.1000 1.4870
ATOM   1341 HD11 LEU A  88      12.335  12.720  39.592  0.1000 1.4870
ATOM   1342  HA  LEU A  88      11.498  11.193  38.183  0.0922 1.3870
ATOM   1343  HG  LEU A  88      10.186  12.449  40.587 -0.0361 1.4870
ATOM   1344  HB3 LEU A  88       8.868  12.272  38.606  0.0457 1.4870
ATOM   1345  HB2 LEU A  88      10.049  13.046  37.786  0.0457 1.4870
ATOM   1346  N   LEU A  89      11.141   9.580  39.992 -0.4157 1.8240
ATOM   1347  CA  LEU A  89      10.880   8.667  41.091 -0.0518 1.9080
ATOM   1348  C   LEU A  89      10.908   9.389  42.418  0.5973 1.9080
ATOM   1349  O   LEU A  89      10.178   8.993  43.353 -0.5679 1.6612
ATOM   1350  CB  LEU A  89      11.935   7.564  41.104 -0.1102 1.9080
ATOM   1351  CG  LEU A  89      11.896   6.578  39.931  0.3531 1.9080
ATOM   1352  CD1 LEU A  89      13.050   5.614  40.095 -0.4121 1.9080
ATOM   1353  CD2 LEU A  89      10.577   5.812  39.946 -0.4121 1.9080
ATOM   1354 HD22 LEU A  89       9.817   6.456  39.863  0.1000 1.4870
ATOM   1355 HD23 LEU A  89      10.556   5.170  39.180  0.1000 1.4870
ATOM   1356 HD21 LEU A  89      10.494   5.308  40.805  0.1000 1.4870
ATOM   1357  H   LEU A  89      12.084   9.894  39.714  0.2719 0.6000
ATOM   1358 HD13 LEU A  89      12.959   5.121  40.962  0.1000 1.4870
ATOM   1359 HD12 LEU A  89      13.051   4.955  39.341  0.1000 1.4870
ATOM   1360 HD11 LEU A  89      13.916   6.118  40.092  0.1000 1.4870
ATOM   1361  HA  LEU A  89       9.963   8.264  40.963  0.0922 1.3870
ATOM   1362  HG  LEU A  89      11.996   7.081  39.085 -0.0361 1.4870
ATOM   1363  HB3 LEU A  89      11.817   7.035  41.939  0.0457 1.4870
ATOM   1364  HB2 LEU A  89      12.833   7.997  41.095  0.0457 1.4870
ATOM   1365  N   ASN A  90      11.760  10.399  42.552 -0.4157 1.8240
ATOM   1366  CA  ASN A  90      11.943  11.122  43.848  0.0143 1.9080
ATOM   1367  C   ASN A  90      12.661  12.409  43.596  0.5973 1.9080
ATOM   1368  O   ASN A  90      13.267  12.566  42.565 -0.5679 1.6612
ATOM   1369  CB  ASN A  90      12.696  10.249  44.878 -0.2041 1.9080
ATOM   1370  CG  ASN A  90      12.425  10.649  46.333  0.7130 1.9080
ATOM   1371  OD1 ASN A  90      11.651  11.583  46.621 -0.5931 1.6612
ATOM   1372  ND2 ASN A  90      13.098   9.980  47.250 -0.9191 1.8240
ATOM   1373  HA  ASN A  90      11.023  11.334  44.176  0.1048 1.3870
ATOM   1374 HD22 ASN A  90      12.963  10.189  48.222  0.4196 0.6000
ATOM   1375 HD21 ASN A  90      13.744   9.264  46.983  0.4196 0.6000
ATOM   1376  H   ASN A  90      12.289  10.652  41.698  0.2719 0.6000
ATOM   1377  HB3 ASN A  90      13.673  10.336  44.704  0.0797 1.4870
ATOM   1378  HB2 ASN A  90      12.409   9.303  44.753  0.0797 1.4870
ATOM   1379  N   VAL A  91      12.523  13.370  44.509 -0.4157 1.8240
ATOM   1380  CA  VAL A  91      13.257  14.595  44.495 -0.0875 1.9080
ATOM   1381  C   VAL A  91      13.503  14.983  45.916  0.5973 1.9080
ATOM   1382  O   VAL A  91      12.621  14.780  46.770 -0.5679 1.6612
ATOM   1383  CB  VAL A  91      12.543  15.710  43.685  0.2985 1.9080
ATOM   1384  CG1 VAL A  91      11.170  16.013  44.229 -0.3192 1.9080
ATOM   1385  CG2 VAL A  91      13.410  16.975  43.635 -0.3192 1.9080
ATOM   1386  HA  VAL A  91      14.140  14.435  44.054  0.0969 1.3870
ATOM   1387 HG11 VAL A  91      10.474  15.790  43.543  0.0791 1.4870
ATOM   1388 HG21 VAL A  91      13.945  16.968  42.793  0.0791 1.4870
ATOM   1389  HB  VAL A  91      12.428  15.368  42.751 -0.0297 1.4870
ATOM   1390 HG12 VAL A  91      11.002  15.469  45.054  0.0791 1.4870
ATOM   1391 HG13 VAL A  91      11.102  16.986  44.460  0.0791 1.4870
ATOM   1392  H   VAL A  91      11.807  13.131  45.253  0.2719 0.6000
ATOM   1393 HG23 VAL A  91      12.815  17.776  43.655  0.0791 1.4870
ATOM   1394 HG22 VAL A  91      14.019  16.982  44.426  0.0791 1.4870
ATOM   1395  N   PHE A  92      14.701  15.456  46.205 -0.4157 1.8240
ATOM   1396  CA  PHE A  92      15.007  15.859  47.588 -0.0024 1.9080
ATOM   1397  C   PHE A  92      16.062  16.923  47.593  0.5973 1.9080
ATOM   1398  O   PHE A  92      16.807  17.123  46.631 -0.5679 1.6612
ATOM   1399  CB  PHE A  92      15.415  14.649  48.436 -0.0343 1.9080
ATOM   1400  CG  PHE A  92      16.652  13.960  47.976  0.0118 1.9080
ATOM   1401  CD1 PHE A  92      17.922  14.387  48.408 -0.1256 1.9080
ATOM   1402  CD2 PHE A  92      16.579  12.819  47.161 -0.1256 1.9080
ATOM   1403  CE1 PHE A  92      19.071  13.747  47.998 -0.1704 1.9080
ATOM   1404  CE2 PHE A  92      17.759  12.163  46.759 -0.1704 1.9080
ATOM   1405  CZ  PHE A  92      18.990  12.611  47.186 -0.1072 1.9080
ATOM   1406  HZ  PHE A  92      19.828  12.136  46.925  0.1297 1.4590
ATOM   1407  HA  PHE A  92      14.165  16.263  47.956  0.0978 1.3870
ATOM   1408  HE1 PHE A  92      19.973  14.097  48.281  0.1430 1.4590
ATOM   1409  HE2 PHE A  92      17.682  11.356  46.148  0.1430 1.4590
ATOM   1410  H   PHE A  92      15.367  15.518  45.432  0.2719 0.6000
ATOM   1411  HD2 PHE A  92      15.699  12.473  46.868  0.1330 1.4590
ATOM   1412  HD1 PHE A  92      17.982  15.170  49.025  0.1330 1.4590
ATOM   1413  HB3 PHE A  92      14.665  13.999  48.407  0.0295 1.4870
ATOM   1414  HB2 PHE A  92      15.563  14.972  49.363  0.0295 1.4870
ATOM   1415  N   THR A  93      16.115  17.654  48.707 -0.4157 1.8240
ATOM   1416  CA  THR A  93      17.249  18.493  49.016 -0.0389 1.9080
ATOM   1417  C   THR A  93      17.768  18.122  50.423  0.5973 1.9080
ATOM   1418  O   THR A  93      16.972  17.843  51.338 -0.5679 1.6612
ATOM   1419  CB  THR A  93      16.931  20.011  48.994  0.3654 1.9080
ATOM   1420  OG1 THR A  93      18.095  20.732  49.390 -0.6761 1.7210
ATOM   1421  CG2 THR A  93      15.796  20.362  49.933 -0.2438 1.9080
ATOM   1422  HA  THR A  93      17.983  18.312  48.365  0.1007 1.3870
ATOM   1423 HG22 THR A  93      15.773  19.716  50.702  0.0642 1.4870
ATOM   1424 HG21 THR A  93      15.922  21.291  50.292  0.0642 1.4870
ATOM   1425  HG1 THR A  93      18.840  20.072  49.588  0.4102 0.0000
ATOM   1426  H   THR A  93      15.277  17.563  49.320  0.2719 0.6000
ATOM   1427  HB  THR A  93      16.693  20.276  48.041  0.0043 1.3870
ATOM   1428 HG23 THR A  93      14.919  20.318  49.445  0.0642 1.4870
ATOM   1429  N   PRO A  94      19.082  18.067  50.599 -0.2548 1.8240
ATOM   1430  CA  PRO A  94      19.578  17.795  51.973 -0.0266 1.9080
ATOM   1431  C   PRO A  94      19.513  18.976  52.901  0.5896 1.9080
ATOM   1432  O   PRO A  94      19.766  18.833  54.112 -0.5748 1.6612
ATOM   1433  CB  PRO A  94      21.034  17.371  51.757 -0.0070 1.9080
ATOM   1434  CG  PRO A  94      21.330  17.525  50.281  0.0189 1.9080
ATOM   1435  CD  PRO A  94      20.168  18.154  49.603  0.0192 1.9080
ATOM   1436  HG2 PRO A  94      22.177  18.085  50.162  0.0213 1.4870
ATOM   1437  HA  PRO A  94      19.079  16.991  52.361  0.0641 1.3870
ATOM   1438  HD3 PRO A  94      19.909  17.661  48.765  0.0391 1.3870
ATOM   1439  HD2 PRO A  94      20.345  19.115  49.368  0.0391 1.3870
ATOM   1440  HG3 PRO A  94      21.542  16.608  49.881  0.0213 1.4870
ATOM   1441  HB3 PRO A  94      21.175  16.412  52.045  0.0253 1.4870
ATOM   1442  HB2 PRO A  94      21.660  17.949  52.302  0.0253 1.4870
ATOM   1443  N   GLN A  95      19.284  20.167  52.372 -0.4157 1.8240
ATOM   1444  CA  GLN A  95      19.190  21.367  53.214 -0.0031 1.9080
ATOM   1445  C   GLN A  95      17.799  21.454  53.829  0.5973 1.9080
ATOM   1446  O   GLN A  95      16.830  21.009  53.262 -0.5679 1.6612
ATOM   1447  CB  GLN A  95      19.587  22.589  52.431 -0.0036 1.9080
ATOM   1448  CG  GLN A  95      21.074  22.563  52.038 -0.0645 1.9080
ATOM   1449  CD  GLN A  95      21.377  21.923  50.691  0.6951 1.9080
ATOM   1450  OE1 GLN A  95      20.639  22.105  49.739 -0.6086 1.6612
ATOM   1451  NE2 GLN A  95      22.493  21.189  50.606 -0.9407 1.8240
ATOM   1452  HG2 GLN A  95      21.411  23.513  52.024  0.0352 1.4870
ATOM   1453  HA  GLN A  95      19.852  21.271  53.958  0.0850 1.3870
ATOM   1454  HG3 GLN A  95      21.578  22.061  52.752  0.0352 1.4870
ATOM   1455  H   GLN A  95      19.179  20.185  51.344  0.2719 0.6000
ATOM   1456 HE22 GLN A  95      23.073  21.118  51.442  0.4251 0.6000
ATOM   1457 HE21 GLN A  95      22.747  20.725  49.743  0.4251 0.6000
ATOM   1458  HB3 GLN A  95      19.439  23.405  52.981  0.0171 1.4870
ATOM   1459  HB2 GLN A  95      19.058  22.637  51.591  0.0171 1.4870
ATOM   1460  N   LYS A  96      17.717  22.000  55.054 -0.3479 1.8240
ATOM   1461  CA  LYS A  96      16.524  21.798  55.917 -0.2400 1.9080
ATOM   1462  C   LYS A  96      15.599  23.022  55.944  0.7341 1.9080
ATOM   1463  O   LYS A  96      14.550  23.004  56.640 -0.5894 1.6612
ATOM   1464  CB  LYS A  96      16.941  21.430  57.352 -0.0094 1.9080
ATOM   1465  CG  LYS A  96      17.879  22.436  58.020  0.0187 1.9080
ATOM   1466  CD  LYS A  96      18.031  22.182  59.530 -0.0479 1.9080
ATOM   1467  CE  LYS A  96      18.809  23.293  60.252 -0.0143 1.9080
ATOM   1468  NZ  LYS A  96      18.169  24.635  60.135 -0.3854 1.8240
ATOM   1469  HA  LYS A  96      16.006  21.007  55.560  0.1426 1.3870
ATOM   1470  HE2 LYS A  96      18.886  23.046  61.226  0.1135 1.1000
ATOM   1471  HE3 LYS A  96      19.739  23.334  59.864  0.1135 1.1000
ATOM   1472  HG2 LYS A  96      18.784  22.372  57.595  0.0103 1.4870
ATOM   1473  HG3 LYS A  96      17.517  23.360  57.888  0.0103 1.4870
ATOM   1474  HZ1 LYS A  96      17.426  24.589  59.468  0.3400 0.6000
ATOM   1475  HZ3 LYS A  96      17.805  24.906  61.025  0.3400 0.6000
ATOM   1476  HZ2 LYS A  96      18.851  25.301  59.834  0.3400 0.6000
ATOM   1477  HD3 LYS A  96      18.518  21.321  59.661  0.0621 1.4870
ATOM   1478  HD2 LYS A  96      17.121  22.121  59.935  0.0621 1.4870
ATOM   1479  H   LYS A  96      18.533  22.560  55.341  0.2747 0.6000
ATOM   1480  HB3 LYS A  96      17.402  20.544  57.322  0.0362 1.4870
ATOM   1481  HB2 LYS A  96      16.114  21.359  57.906  0.0362 1.4870
ATOM   1482  N   SER A  97      15.956  24.043  55.170 -0.4157 1.8240
ATOM   1483  CA  SER A  97      15.214  25.288  55.142 -0.0249 1.9080
ATOM   1484  C   SER A  97      15.408  26.051  53.837  0.5973 1.9080
ATOM   1485  O   SER A  97      16.425  25.879  53.138 -0.5679 1.6612
ATOM   1486  CB  SER A  97      15.682  26.181  56.335  0.2117 1.9080
ATOM   1487  OG  SER A  97      16.842  26.925  55.992 -0.6546 1.7210
ATOM   1488  H   SER A  97      16.808  23.868  54.593  0.2719 0.6000
ATOM   1489  HA  SER A  97      14.228  25.071  55.227  0.0843 1.3870
ATOM   1490  HG  SER A  97      17.113  26.718  55.054  0.4275 0.0000
ATOM   1491  HB3 SER A  97      15.886  25.586  57.102  0.0352 1.3870
ATOM   1492  HB2 SER A  97      14.944  26.804  56.560  0.0352 1.3870
ATOM   1493  N   LEU A  98      14.444  26.919  53.509 -0.4157 1.8240
ATOM   1494  CA  LEU A  98      14.599  27.818  52.378 -0.0518 1.9080
ATOM   1495  C   LEU A  98      15.865  28.616  52.532  0.5973 1.9080
ATOM   1496  O   LEU A  98      16.623  28.829  51.618 -0.5679 1.6612
ATOM   1497  CB  LEU A  98      13.373  28.745  52.194 -0.1102 1.9080
ATOM   1498  CG  LEU A  98      13.546  29.880  51.163  0.3531 1.9080
ATOM   1499  CD1 LEU A  98      13.783  29.316  49.743 -0.4121 1.9080
ATOM   1500  CD2 LEU A  98      12.332  30.790  51.156 -0.4121 1.9080
ATOM   1501 HD22 LEU A  98      12.210  31.196  52.063  0.1000 1.4870
ATOM   1502 HD23 LEU A  98      12.461  31.519  50.483  0.1000 1.4870
ATOM   1503 HD21 LEU A  98      11.516  30.262  50.918  0.1000 1.4870
ATOM   1504  H   LEU A  98      13.608  26.889  54.116  0.2719 0.6000
ATOM   1505 HD13 LEU A  98      12.999  28.760  49.482  0.1000 1.4870
ATOM   1506 HD12 LEU A  98      13.890  30.076  49.108  0.1000 1.4870
ATOM   1507 HD11 LEU A  98      14.609  28.759  49.751  0.1000 1.4870
ATOM   1508  HA  LEU A  98      14.661  27.268  51.539  0.0922 1.3870
ATOM   1509  HG  LEU A  98      14.330  30.439  51.425 -0.0361 1.4870
ATOM   1510  HB3 LEU A  98      13.180  29.166  53.068  0.0457 1.4870
ATOM   1511  HB2 LEU A  98      12.614  28.184  51.892  0.0457 1.4870
ATOM   1512  N   GLU A  99      16.148  29.053  53.736 -0.5163 1.8240
ATOM   1513  CA  GLU A  99      17.340  29.845  53.973  0.0397 1.9080
ATOM   1514  C   GLU A  99      18.634  29.106  53.589  0.5366 1.9080
ATOM   1515  O   GLU A  99      19.538  29.678  52.995 -0.5819 1.6612
ATOM   1516  CB  GLU A  99      17.385  30.272  55.463  0.0560 1.9080
ATOM   1517  CG  GLU A  99      18.694  30.906  55.906  0.0136 1.9080
ATOM   1518  CD  GLU A  99      19.207  31.926  54.927  0.8054 1.9080
ATOM   1519  OE1 GLU A  99      18.392  32.723  54.424 -0.8188 1.6612
ATOM   1520  OE2 GLU A  99      20.428  31.938  54.669 -0.8188 1.6612
ATOM   1521  HG2 GLU A  99      18.537  31.361  56.764 -0.0425 1.4870
ATOM   1522  HA  GLU A  99      17.290  30.710  53.446  0.1105 1.3870
ATOM   1523  HG3 GLU A  99      19.369  30.194  55.983 -0.0425 1.4870
ATOM   1524  H   GLU A  99      15.473  28.795  54.477  0.2936 0.6000
ATOM   1525  HB3 GLU A  99      17.243  29.460  56.002 -0.0173 1.4870
ATOM   1526  HB2 GLU A  99      16.667  30.933  55.597 -0.0173 1.4870
ATOM   1527  N   GLU A 100      18.724  27.831  53.957 -0.5163 1.8240
ATOM   1528  CA  GLU A 100      19.964  27.049  53.757  0.0397 1.9080
ATOM   1529  C   GLU A 100      20.031  26.349  52.358  0.5366 1.9080
ATOM   1530  O   GLU A 100      21.042  25.799  51.993 -0.5819 1.6612
ATOM   1531  CB  GLU A 100      20.121  26.027  54.888  0.0560 1.9080
ATOM   1532  CG  GLU A 100      20.213  26.728  56.257  0.0136 1.9080
ATOM   1533  CD  GLU A 100      20.408  25.821  57.446  0.8054 1.9080
ATOM   1534  OE1 GLU A 100      20.715  24.639  57.282 -0.8188 1.6612
ATOM   1535  OE2 GLU A 100      20.282  26.332  58.593 -0.8188 1.6612
ATOM   1536  HG2 GLU A 100      20.985  27.353  56.219 -0.0425 1.4870
ATOM   1537  HA  GLU A 100      20.766  27.656  53.852  0.1105 1.3870
ATOM   1538  HG3 GLU A 100      19.366  27.231  56.392 -0.0425 1.4870
ATOM   1539  H   GLU A 100      17.871  27.434  54.388  0.2936 0.6000
ATOM   1540  HB3 GLU A 100      20.953  25.549  54.751 -0.0173 1.4870
ATOM   1541  HB2 GLU A 100      19.329  25.468  54.902 -0.0173 1.4870
ATOM   1542  N   PHE A 101      18.958  26.468  51.592 -0.4157 1.8240
ATOM   1543  CA  PHE A 101      18.804  25.668  50.339 -0.0024 1.9080
ATOM   1544  C   PHE A 101      19.908  25.918  49.329  0.5973 1.9080
ATOM   1545  O   PHE A 101      20.210  27.076  48.942 -0.5679 1.6612
ATOM   1546  CB  PHE A 101      17.429  25.963  49.754 -0.0343 1.9080
ATOM   1547  CG  PHE A 101      17.165  25.348  48.400  0.0118 1.9080
ATOM   1548  CD1 PHE A 101      17.278  23.998  48.177 -0.1256 1.9080
ATOM   1549  CD2 PHE A 101      16.760  26.172  47.352 -0.1256 1.9080
ATOM   1550  CE1 PHE A 101      16.988  23.459  46.918 -0.1704 1.9080
ATOM   1551  CE2 PHE A 101      16.407  25.630  46.117 -0.1704 1.9080
ATOM   1552  CZ  PHE A 101      16.562  24.279  45.896 -0.1072 1.9080
ATOM   1553  HZ  PHE A 101      16.365  23.889  44.993  0.1297 1.4590
ATOM   1554  HA  PHE A 101      18.865  24.698  50.621  0.0978 1.3870
ATOM   1555  HE1 PHE A 101      17.098  22.467  46.775  0.1430 1.4590
ATOM   1556  HE2 PHE A 101      16.041  26.237  45.395  0.1430 1.4590
ATOM   1557  H   PHE A 101      18.245  27.140  51.913  0.2719 0.6000
ATOM   1558  HD2 PHE A 101      16.721  27.160  47.486  0.1330 1.4590
ATOM   1559  HD1 PHE A 101      17.566  23.384  48.905  0.1330 1.4590
ATOM   1560  HB3 PHE A 101      17.340  26.948  49.659  0.0295 1.4870
ATOM   1561  HB2 PHE A 101      16.745  25.611  50.383  0.0295 1.4870
ATOM   1562  N   GLN A 102      20.494  24.823  48.832 -0.4157 1.8240
ATOM   1563  CA  GLN A 102      21.494  24.913  47.819 -0.0031 1.9080
ATOM   1564  C   GLN A 102      21.231  23.981  46.632  0.5973 1.9080
ATOM   1565  O   GLN A 102      21.330  24.411  45.488 -0.5679 1.6612
ATOM   1566  CB  GLN A 102      22.860  24.624  48.343 -0.0036 1.9080
ATOM   1567  CG  GLN A 102      23.257  25.591  49.448 -0.0645 1.9080
ATOM   1568  CD  GLN A 102      24.707  25.938  49.371  0.6951 1.9080
ATOM   1569  OE1 GLN A 102      25.176  26.474  48.366 -0.6086 1.6612
ATOM   1570  NE2 GLN A 102      25.448  25.617  50.439 -0.9407 1.8240
ATOM   1571  HG2 GLN A 102      22.714  26.421  49.350  0.0352 1.4870
ATOM   1572  HA  GLN A 102      21.505  25.863  47.453  0.0850 1.3870
ATOM   1573  HG3 GLN A 102      23.066  25.160  50.326  0.0352 1.4870
ATOM   1574  H   GLN A 102      20.153  23.933  49.250  0.2719 0.6000
ATOM   1575 HE22 GLN A 102      24.988  25.178  51.230  0.4251 0.6000
ATOM   1576 HE21 GLN A 102      26.448  25.811  50.452  0.4251 0.6000
ATOM   1577  HB3 GLN A 102      23.530  24.712  47.609  0.0171 1.4870
ATOM   1578  HB2 GLN A 102      22.890  23.703  48.723  0.0171 1.4870
ATOM   1579  N   ASP A 103      21.009  22.699  46.930 -0.5163 1.8240
ATOM   1580  CA  ASP A 103      21.047  21.653  45.882  0.0381 1.9080
ATOM   1581  C   ASP A 103      19.752  20.885  45.784  0.5366 1.9080
ATOM   1582  O   ASP A 103      19.025  20.678  46.753 -0.5819 1.6612
ATOM   1583  CB  ASP A 103      22.187  20.691  46.141 -0.0303 1.9080
ATOM   1584  CG  ASP A 103      23.518  21.390  46.336  0.7994 1.9080
ATOM   1585  OD1 ASP A 103      23.829  22.335  45.597 -0.8014 1.6612
ATOM   1586  OD2 ASP A 103      24.238  21.016  47.273 -0.8014 1.6612
ATOM   1587  H   ASP A 103      20.814  22.501  47.921  0.2936 0.6000
ATOM   1588  HA  ASP A 103      21.186  22.135  45.003  0.0880 1.3870
ATOM   1589  HB3 ASP A 103      22.264  20.077  45.361 -0.0122 1.4870
ATOM   1590  HB2 ASP A 103      21.979  20.172  46.966 -0.0122 1.4870
ATOM   1591  N   VAL A 104      19.488  20.450  44.570 -0.4157 1.8240
ATOM   1592  CA  VAL A 104      18.361  19.596  44.270 -0.0875 1.9080
ATOM   1593  C   VAL A 104      18.874  18.280  43.703  0.5973 1.9080
ATOM   1594  O   VAL A 104      19.765  18.250  42.842 -0.5679 1.6612
ATOM   1595  CB  VAL A 104      17.445  20.260  43.233  0.2985 1.9080
ATOM   1596  CG1 VAL A 104      16.280  19.355  42.891 -0.3192 1.9080
ATOM   1597  CG2 VAL A 104      16.944  21.609  43.760 -0.3192 1.9080
ATOM   1598  HA  VAL A 104      17.876  19.395  45.122  0.0969 1.3870
ATOM   1599 HG11 VAL A 104      15.424  19.776  43.196  0.0791 1.4870
ATOM   1600 HG21 VAL A 104      16.661  21.501  44.711  0.0791 1.4870
ATOM   1601  HB  VAL A 104      17.974  20.386  42.397 -0.0297 1.4870
ATOM   1602 HG12 VAL A 104      16.243  19.212  41.901  0.0791 1.4870
ATOM   1603 HG13 VAL A 104      16.393  18.471  43.347  0.0791 1.4870
ATOM   1604  H   VAL A 104      20.167  20.777  43.837  0.2719 0.6000
ATOM   1605 HG23 VAL A 104      17.683  22.277  43.699  0.0791 1.4870
ATOM   1606 HG22 VAL A 104      16.169  21.907  43.206  0.0791 1.4870
ATOM   1607  N   TYR A 105      18.288  17.182  44.160 -0.4157 1.8240
ATOM   1608  CA  TYR A 105      18.587  15.838  43.640 -0.0014 1.9080
ATOM   1609  C   TYR A 105      17.364  15.269  43.032  0.5973 1.9080
ATOM   1610  O   TYR A 105      16.323  15.188  43.677 -0.5679 1.6612
ATOM   1611  CB  TYR A 105      19.141  14.896  44.701 -0.0152 1.9080
ATOM   1612  CG  TYR A 105      20.485  15.318  45.258 -0.0011 1.9080
ATOM   1613  CD1 TYR A 105      20.569  16.336  46.165 -0.1906 1.9080
ATOM   1614  CD2 TYR A 105      21.656  14.712  44.871 -0.1906 1.9080
ATOM   1615  CE1 TYR A 105      21.776  16.740  46.693 -0.2341 1.9080
ATOM   1616  CE2 TYR A 105      22.883  15.120  45.397 -0.2341 1.9080
ATOM   1617  CZ  TYR A 105      22.940  16.123  46.310  0.3226 1.9080
ATOM   1618  OH  TYR A 105      24.174  16.549  46.852 -0.5579 1.7210
ATOM   1619  HH  TYR A 105      24.898  15.994  46.436  0.3992 0.0000
ATOM   1620  HA  TYR A 105      19.296  15.939  42.937  0.0876 1.3870
ATOM   1621  HE1 TYR A 105      21.802  17.493  47.366  0.1656 1.4590
ATOM   1622  HE2 TYR A 105      23.724  14.657  45.087  0.1656 1.4590
ATOM   1623  H   TYR A 105      17.592  17.346  44.924  0.2719 0.6000
ATOM   1624  HD2 TYR A 105      21.641  13.967  44.205  0.1699 1.4590
ATOM   1625  HD1 TYR A 105      19.727  16.812  46.462  0.1699 1.4590
ATOM   1626  HB3 TYR A 105      19.246  13.990  44.296  0.0295 1.4870
ATOM   1627  HB2 TYR A 105      18.492  14.855  45.457  0.0295 1.4870
ATOM   1628  N   ILE A 106      17.456  14.885  41.768 -0.4157 1.8240
ATOM   1629  CA  ILE A 106      16.364  14.289  40.983 -0.0597 1.9080
ATOM   1630  C   ILE A 106      16.663  12.816  40.754  0.5973 1.9080
ATOM   1631  O   ILE A 106      17.724  12.440  40.259 -0.5679 1.6612
ATOM   1632  CB  ILE A 106      16.166  15.013  39.630  0.1303 1.9080
ATOM   1633  CG1 ILE A 106      15.845  16.520  39.857 -0.0430 1.9080
ATOM   1634  CG2 ILE A 106      15.043  14.385  38.840 -0.3204 1.9080
ATOM   1635  CD1 ILE A 106      15.636  17.296  38.555 -0.0660 1.9080
ATOM   1636  HA  ILE A 106      15.553  14.334  41.561  0.0869 1.3870
ATOM   1637 HG22 ILE A 106      14.959  14.850  37.959  0.0882 1.4870
ATOM   1638 HG21 ILE A 106      15.245  13.417  38.692  0.0882 1.4870
ATOM   1639  HB  ILE A 106      17.017  14.963  39.124  0.0187 1.4870
ATOM   1640 HG12 ILE A 106      15.021  16.580  40.406  0.0236 1.4870
ATOM   1641 HG13 ILE A 106      16.607  16.922  40.350  0.0236 1.4870
ATOM   1642 HD13 ILE A 106      14.873  16.893  38.058  0.0186 1.4870
ATOM   1643  H   ILE A 106      18.416  15.046  41.346  0.2719 0.6000
ATOM   1644 HD12 ILE A 106      15.436  18.247  38.775  0.0186 1.4870
ATOM   1645 HG23 ILE A 106      14.189  14.476  39.352  0.0882 1.4870
ATOM   1646 HD11 ILE A 106      16.467  17.240  38.009  0.0186 1.4870
ATOM   1647  N   VAL A 107      15.730  11.970  41.198 -0.4157 1.8240
ATOM   1648  CA  VAL A 107      15.854  10.514  41.108 -0.0875 1.9080
ATOM   1649  C   VAL A 107      14.924  10.021  40.015  0.5973 1.9080
ATOM   1650  O   VAL A 107      13.744  10.327  39.988 -0.5679 1.6612
ATOM   1651  CB  VAL A 107      15.534   9.815  42.454  0.2985 1.9080
ATOM   1652  CG1 VAL A 107      15.860   8.326  42.338 -0.3192 1.9080
ATOM   1653  CG2 VAL A 107      16.341  10.413  43.575 -0.3192 1.9080
ATOM   1654  HA  VAL A 107      16.791  10.299  40.843  0.0969 1.3870
ATOM   1655 HG11 VAL A 107      15.022   7.794  42.452  0.0791 1.4870
ATOM   1656 HG21 VAL A 107      16.158   9.916  44.426  0.0791 1.4870
ATOM   1657  HB  VAL A 107      14.560   9.888  42.605 -0.0297 1.4870
ATOM   1658 HG12 VAL A 107      16.254   8.143  41.439  0.0791 1.4870
ATOM   1659 HG13 VAL A 107      16.515   8.075  43.049  0.0791 1.4870
ATOM   1660  H   VAL A 107      14.894  12.442  41.620  0.2719 0.6000
ATOM   1661 HG23 VAL A 107      17.318  10.349  43.360  0.0791 1.4870
ATOM   1662 HG22 VAL A 107      16.091  11.377  43.695  0.0791 1.4870
ATOM   1663  N   MET A 108      15.502   9.238  39.084 -0.4157 1.8240
ATOM   1664  CA  MET A 108      14.858   8.765  37.858 -0.0237 1.9080
ATOM   1665  C   MET A 108      15.108   7.317  37.647  0.5973 1.9080
ATOM   1666  O   MET A 108      16.005   6.750  38.240 -0.5679 1.6612
ATOM   1667  CB  MET A 108      15.468   9.505  36.624  0.0342 1.9080
ATOM   1668  CG  MET A 108      15.209  10.933  36.635  0.0018 1.9080
ATOM   1669  SD  MET A 108      16.324  11.843  35.520 -0.2737 2.0000
ATOM   1670  CE  MET A 108      17.816  12.050  36.446 -0.0536 1.9080
ATOM   1671  HG2 MET A 108      14.233  11.125  36.368  0.0440 1.3870
ATOM   1672  HE1 MET A 108      18.216  12.954  36.263  0.0684 1.3870
ATOM   1673  HE2 MET A 108      17.627  11.974  37.430  0.0684 1.3870
ATOM   1674  HE3 MET A 108      18.484  11.344  36.190  0.0684 1.3870
ATOM   1675  HB2 MET A 108      16.460   9.321  36.630  0.0241 1.4870
ATOM   1676  HG3 MET A 108      15.302  11.311  37.588  0.0440 1.3870
ATOM   1677  H   MET A 108      16.503   8.985  39.328  0.2719 0.6000
ATOM   1678  HA  MET A 108      13.864   8.916  37.960  0.0880 1.3870
ATOM   1679  HB3 MET A 108      15.075   9.076  35.800  0.0241 1.4870
ATOM   1680  N   GLU A 109      14.337   6.719  36.722 -0.5163 1.8240
ATOM   1681  CA  GLU A 109      14.581   5.405  36.223  0.0397 1.9080
ATOM   1682  C   GLU A 109      16.014   5.304  35.690  0.5366 1.9080
ATOM   1683  O   GLU A 109      16.516   6.264  35.064 -0.5819 1.6612
ATOM   1684  CB  GLU A 109      13.555   5.122  35.074  0.0560 1.9080
ATOM   1685  CG  GLU A 109      12.074   5.295  35.492  0.0136 1.9080
ATOM   1686  CD  GLU A 109      11.141   6.015  34.481  0.8054 1.9080
ATOM   1687  OE1 GLU A 109      10.146   6.620  34.937 -0.8188 1.6612
ATOM   1688  OE2 GLU A 109      11.366   6.030  33.255 -0.8188 1.6612
ATOM   1689  HG2 GLU A 109      11.692   4.391  35.643 -0.0425 1.4870
ATOM   1690  HA  GLU A 109      14.457   4.720  36.949  0.1105 1.3870
ATOM   1691  HG3 GLU A 109      12.053   5.826  36.331 -0.0425 1.4870
ATOM   1692  H   GLU A 109      13.534   7.326  36.406  0.2936 0.6000
ATOM   1693  HB3 GLU A 109      13.677   4.192  34.798 -0.0173 1.4870
ATOM   1694  HB2 GLU A 109      13.736   5.764  34.359 -0.0173 1.4870
ATOM   1695  N   LEU A 110      16.661   4.176  35.947 -0.4157 1.8240
ATOM   1696  CA  LEU A 110      18.006   3.893  35.402 -0.0518 1.9080
ATOM   1697  C   LEU A 110      17.828   3.075  34.135  0.5973 1.9080
ATOM   1698  O   LEU A 110      17.245   1.997  34.147 -0.5679 1.6612
ATOM   1699  CB  LEU A 110      18.893   3.151  36.402 -0.1102 1.9080
ATOM   1700  CG  LEU A 110      20.352   2.953  35.954  0.3531 1.9080
ATOM   1701  CD1 LEU A 110      21.128   4.260  35.810 -0.4121 1.9080
ATOM   1702  CD2 LEU A 110      21.005   1.957  36.902 -0.4121 1.9080
ATOM   1703 HD22 LEU A 110      20.512   1.087  36.865  0.1000 1.4870
ATOM   1704 HD23 LEU A 110      21.957   1.811  36.631  0.1000 1.4870
ATOM   1705 HD21 LEU A 110      20.977   2.315  37.835  0.1000 1.4870
ATOM   1706  H   LEU A 110      16.153   3.506  36.560  0.2719 0.6000
ATOM   1707 HD13 LEU A 110      21.146   4.734  36.690  0.1000 1.4870
ATOM   1708 HD12 LEU A 110      22.063   4.061  35.518  0.1000 1.4870
ATOM   1709 HD11 LEU A 110      20.681   4.838  35.128  0.1000 1.4870
ATOM   1710  HA  LEU A 110      18.436   4.757  35.171  0.0922 1.3870
ATOM   1711  HG  LEU A 110      20.353   2.467  35.068 -0.0361 1.4870
ATOM   1712  HB3 LEU A 110      18.507   2.252  36.550  0.0457 1.4870
ATOM   1713  HB2 LEU A 110      18.914   3.674  37.243  0.0457 1.4870
ATOM   1714  N   MET A 111      18.395   3.586  33.058 -0.4157 1.8240
ATOM   1715  CA  MET A 111      18.423   2.876  31.770 -0.0237 1.9080
ATOM   1716  C   MET A 111      19.755   2.131  31.599  0.5973 1.9080
ATOM   1717  O   MET A 111      20.528   1.969  32.561 -0.5679 1.6612
ATOM   1718  CB  MET A 111      18.082   3.851  30.634  0.0342 1.9080
ATOM   1719  CG  MET A 111      16.701   4.459  30.845  0.0018 1.9080
ATOM   1720  SD  MET A 111      15.307   3.389  30.691 -0.2737 2.0000
ATOM   1721  CE  MET A 111      15.040   3.542  28.889 -0.0536 1.9080
ATOM   1722  HG2 MET A 111      16.717   4.936  31.785  0.0440 1.3870
ATOM   1723  HE1 MET A 111      14.134   3.922  28.734  0.0684 1.3870
ATOM   1724  HE2 MET A 111      15.737   4.146  28.515  0.0684 1.3870
ATOM   1725  HE3 MET A 111      15.110   2.638  28.480  0.0684 1.3870
ATOM   1726  HB2 MET A 111      18.754   4.582  30.621  0.0241 1.4870
ATOM   1727  HG3 MET A 111      16.625   5.283  30.192  0.0440 1.3870
ATOM   1728  H   MET A 111      18.821   4.529  33.189  0.2719 0.6000
ATOM   1729  HA  MET A 111      17.688   2.196  31.773  0.0880 1.3870
ATOM   1730  HB3 MET A 111      18.085   3.358  29.771  0.0241 1.4870
ATOM   1731  N   ASP A 112      20.019   1.556  30.441 -0.5163 1.8240
ATOM   1732  CA  ASP A 112      21.248   0.757  30.269  0.0381 1.9080
ATOM   1733  C   ASP A 112      22.331   1.454  29.464  0.5366 1.9080
ATOM   1734  O   ASP A 112      23.508   1.119  29.594 -0.5819 1.6612
ATOM   1735  CB  ASP A 112      20.939  -0.594  29.636 -0.0303 1.9080
ATOM   1736  CG  ASP A 112      20.053  -1.453  30.480  0.7994 1.9080
ATOM   1737  OD1 ASP A 112      20.278  -1.507  31.706 -0.8014 1.6612
ATOM   1738  OD2 ASP A 112      19.168  -2.136  29.951 -0.8014 1.6612
ATOM   1739  H   ASP A 112      19.329   1.701  29.694  0.2936 0.6000
ATOM   1740  HA  ASP A 112      21.621   0.596  31.202  0.0880 1.3870
ATOM   1741  HB3 ASP A 112      21.806  -1.065  29.485 -0.0122 1.4870
ATOM   1742  HB2 ASP A 112      20.492  -0.424  28.759 -0.0122 1.4870
ATOM   1743  N   ALA A 113      21.942   2.370  28.569 -0.4157 1.8240
ATOM   1744  CA  ALA A 113      22.895   3.045  27.696  0.0337 1.9080
ATOM   1745  C   ALA A 113      22.325   4.341  27.188  0.5973 1.9080
ATOM   1746  O   ALA A 113      21.136   4.583  27.178 -0.5679 1.6612
ATOM   1747  CB  ALA A 113      23.231   2.161  26.482 -0.1825 1.9080
ATOM   1748  H   ALA A 113      20.920   2.551  28.554  0.2719 0.6000
ATOM   1749  HA  ALA A 113      23.732   3.238  28.224  0.0823 1.3870
ATOM   1750  HB1 ALA A 113      24.221   2.116  26.376  0.0603 1.4870
ATOM   1751  HB3 ALA A 113      22.865   1.246  26.634  0.0603 1.4870
ATOM   1752  HB2 ALA A 113      22.821   2.559  25.665  0.0603 1.4870
ATOM   1753  N   ASN A 114      23.232   5.158  26.731 -0.4157 1.8240
ATOM   1754  CA  ASN A 114      22.944   6.345  26.041  0.0143 1.9080
ATOM   1755  C   ASN A 114      22.792   6.100  24.538  0.5973 1.9080
ATOM   1756  O   ASN A 114      23.439   5.207  24.000 -0.5679 1.6612
ATOM   1757  CB  ASN A 114      24.151   7.290  26.285 -0.2041 1.9080
ATOM   1758  CG  ASN A 114      23.897   8.663  25.818  0.7130 1.9080
ATOM   1759  OD1 ASN A 114      24.090   8.989  24.651 -0.5931 1.6612
ATOM   1760  ND2 ASN A 114      23.412   9.514  26.721 -0.9191 1.8240
ATOM   1761  HA  ASN A 114      22.047   6.696  26.358  0.1048 1.3870
ATOM   1762 HD22 ASN A 114      23.209  10.470  26.470  0.4196 0.6000
ATOM   1763 HD21 ASN A 114      23.246   9.207  27.660  0.4196 0.6000
ATOM   1764  H   ASN A 114      24.229   4.832  26.936  0.2719 0.6000
ATOM   1765  HB3 ASN A 114      24.931   6.900  25.799  0.0797 1.4870
ATOM   1766  HB2 ASN A 114      24.331   7.289  27.267  0.0797 1.4870
ATOM   1767  N   LEU A 115      21.962   6.842  23.834 -0.4157 1.8240
ATOM   1768  CA  LEU A 115      21.810   6.590  22.385 -0.0518 1.9080
ATOM   1769  C   LEU A 115      23.114   6.794  21.597  0.5973 1.9080
ATOM   1770  O   LEU A 115      23.314   6.160  20.542 -0.5679 1.6612
ATOM   1771  CB  LEU A 115      20.693   7.429  21.803 -0.1102 1.9080
ATOM   1772  CG  LEU A 115      20.165   7.016  20.442  0.3531 1.9080
ATOM   1773  CD1 LEU A 115      19.386   5.706  20.502 -0.4121 1.9080
ATOM   1774  CD2 LEU A 115      19.263   8.068  19.828 -0.4121 1.9080
ATOM   1775 HD22 LEU A 115      19.771   8.923  19.713  0.1000 1.4870
ATOM   1776 HD23 LEU A 115      18.939   7.755  18.934  0.1000 1.4870
ATOM   1777 HD21 LEU A 115      18.476   8.230  20.426  0.1000 1.4870
ATOM   1778  H   LEU A 115      21.454   7.571  24.339  0.2719 0.6000
ATOM   1779 HD13 LEU A 115      18.607   5.810  21.120  0.1000 1.4870
ATOM   1780 HD12 LEU A 115      19.057   5.472  19.587  0.1000 1.4870
ATOM   1781 HD11 LEU A 115      19.984   4.978  20.838  0.1000 1.4870
ATOM   1782  HA  LEU A 115      21.512   5.631  22.262  0.0922 1.3870
ATOM   1783  HG  LEU A 115      20.938   6.908  19.806 -0.0361 1.4870
ATOM   1784  HB3 LEU A 115      21.023   8.371  21.722  0.0457 1.4870
ATOM   1785  HB2 LEU A 115      19.921   7.403  22.442  0.0457 1.4870
ATOM   1786  N   CYS A 116      24.038   7.598  22.107 -0.4157 1.8240
ATOM   1787  CA  CYS A 116      25.346   7.726  21.466  0.0213 1.9080
ATOM   1788  C   CYS A 116      26.071   6.389  21.399  0.5973 1.9080
ATOM   1789  O   CYS A 116      26.804   6.118  20.433 -0.5679 1.6612
ATOM   1790  CB  CYS A 116      26.253   8.720  22.175 -0.1231 1.9080
ATOM   1791  SG  CYS A 116      25.613  10.417  22.186 -0.3119 2.0000
ATOM   1792  H   CYS A 116      23.765   8.105  22.961  0.2719 0.6000
ATOM   1793  HA  CYS A 116      25.203   8.053  20.522  0.1124 1.3870
ATOM   1794  HG  CYS A 116      24.737  10.449  21.713  0.1933 0.6000
ATOM   1795  HB3 CYS A 116      27.136   8.726  21.712  0.1112 1.3870
ATOM   1796  HB2 CYS A 116      26.366   8.426  23.120  0.1112 1.3870
ATOM   1797  N   GLN A 117      25.860   5.502  22.387 -0.4157 1.8240
ATOM   1798  CA  GLN A 117      26.468   4.184  22.310 -0.0031 1.9080
ATOM   1799  C   GLN A 117      25.760   3.319  21.292  0.5973 1.9080
ATOM   1800  O   GLN A 117      26.424   2.551  20.566 -0.5679 1.6612
ATOM   1801  CB  GLN A 117      26.481   3.492  23.682 -0.0036 1.9080
ATOM   1802  CG  GLN A 117      26.998   2.053  23.613 -0.0645 1.9080
ATOM   1803  CD  GLN A 117      27.292   1.481  24.966  0.6951 1.9080
ATOM   1804  OE1 GLN A 117      26.809   1.985  25.960 -0.6086 1.6612
ATOM   1805  NE2 GLN A 117      28.047   0.414  25.003 -0.9407 1.8240
ATOM   1806  HG2 GLN A 117      26.302   1.493  23.163  0.0352 1.4870
ATOM   1807  HA  GLN A 117      27.424   4.300  22.009  0.0850 1.3870
ATOM   1808  HG3 GLN A 117      27.834   2.048  23.064  0.0352 1.4870
ATOM   1809  H   GLN A 117      25.265   5.830  23.151  0.2719 0.6000
ATOM   1810 HE22 GLN A 117      28.385   0.015  24.124  0.4251 0.6000
ATOM   1811 HE21 GLN A 117      28.303  -0.027  25.894  0.4251 0.6000
ATOM   1812  HB3 GLN A 117      25.552   3.470  24.039  0.0171 1.4870
ATOM   1813  HB2 GLN A 117      27.074   4.004  24.294  0.0171 1.4870
ATOM   1814  N   VAL A 118      24.435   3.416  21.214 -0.4157 1.8240
ATOM   1815  CA  VAL A 118      23.661   2.655  20.214 -0.0875 1.9080
ATOM   1816  C   VAL A 118      24.066   3.019  18.796  0.5973 1.9080
ATOM   1817  O   VAL A 118      24.156   2.151  17.910 -0.5679 1.6612
ATOM   1818  CB  VAL A 118      22.160   2.921  20.370  0.2985 1.9080
ATOM   1819  CG1 VAL A 118      21.367   2.300  19.211 -0.3192 1.9080
ATOM   1820  CG2 VAL A 118      21.700   2.441  21.689 -0.3192 1.9080
ATOM   1821  HA  VAL A 118      23.856   1.676  20.358  0.0969 1.3870
ATOM   1822 HG11 VAL A 118      22.004   1.975  18.515  0.0791 1.4870
ATOM   1823 HG21 VAL A 118      22.414   1.884  22.130  0.0791 1.4870
ATOM   1824  HB  VAL A 118      22.013   3.905  20.319 -0.0297 1.4870
ATOM   1825 HG12 VAL A 118      20.826   1.536  19.557  0.0791 1.4870
ATOM   1826 HG13 VAL A 118      20.764   2.992  18.820  0.0791 1.4870
ATOM   1827  H   VAL A 118      23.998   4.057  21.899  0.2719 0.6000
ATOM   1828 HG23 VAL A 118      21.484   3.219  22.292  0.0791 1.4870
ATOM   1829 HG22 VAL A 118      20.872   1.876  21.589  0.0791 1.4870
ATOM   1830  N   ILE A 119      24.356   4.291  18.558 -0.4157 1.8240
ATOM   1831  CA  ILE A 119      24.801   4.775  17.234 -0.0597 1.9080
ATOM   1832  C   ILE A 119      26.080   4.122  16.739  0.5973 1.9080
ATOM   1833  O   ILE A 119      26.357   4.040  15.518 -0.5679 1.6612
ATOM   1834  CB  ILE A 119      24.936   6.336  17.266  0.1303 1.9080
ATOM   1835  CG1 ILE A 119      23.545   6.934  17.084 -0.0430 1.9080
ATOM   1836  CG2 ILE A 119      25.969   6.827  16.275 -0.3204 1.9080
ATOM   1837  CD1 ILE A 119      23.389   8.376  17.598 -0.0660 1.9080
ATOM   1838  HA  ILE A 119      24.066   4.513  16.587  0.0869 1.3870
ATOM   1839 HG22 ILE A 119      26.063   7.818  16.363  0.0882 1.4870
ATOM   1840 HG21 ILE A 119      26.845   6.385  16.468  0.0882 1.4870
ATOM   1841  HB  ILE A 119      25.271   6.582  18.156  0.0187 1.4870
ATOM   1842 HG12 ILE A 119      23.312   6.923  16.111  0.0236 1.4870
ATOM   1843 HG13 ILE A 119      22.883   6.361  17.571  0.0236 1.4870
ATOM   1844 HD13 ILE A 119      24.027   8.960  17.106  0.0186 1.4870
ATOM   1845  H   ILE A 119      24.246   4.926  19.378  0.2719 0.6000
ATOM   1846 HD12 ILE A 119      22.454   8.673  17.435  0.0186 1.4870
ATOM   1847 HG23 ILE A 119      25.671   6.597  15.349  0.0882 1.4870
ATOM   1848 HD11 ILE A 119      23.590   8.390  18.572  0.0186 1.4870
ATOM   1849  N   GLN A 120      26.860   3.579  17.652 -0.4157 1.8240
ATOM   1850  CA  GLN A 120      28.105   2.912  17.271 -0.0031 1.9080
ATOM   1851  C   GLN A 120      27.859   1.439  16.918  0.5973 1.9080
ATOM   1852  O   GLN A 120      28.813   0.691  16.697 -0.5679 1.6612
ATOM   1853  CB  GLN A 120      29.112   3.034  18.401 -0.0036 1.9080
ATOM   1854  CG  GLN A 120      29.566   4.492  18.611 -0.0645 1.9080
ATOM   1855  CD  GLN A 120      30.149   5.127  17.333  0.6951 1.9080
ATOM   1856  OE1 GLN A 120      31.066   4.563  16.702 -0.6086 1.6612
ATOM   1857  NE2 GLN A 120      29.612   6.301  16.934 -0.9407 1.8240
ATOM   1858  HG2 GLN A 120      28.779   5.031  18.897  0.0352 1.4870
ATOM   1859  HA  GLN A 120      28.462   3.366  16.448  0.0850 1.3870
ATOM   1860  HG3 GLN A 120      30.268   4.507  19.317  0.0352 1.4870
ATOM   1861  H   GLN A 120      26.532   3.660  18.628  0.2719 0.6000
ATOM   1862 HE22 GLN A 120      28.851   6.673  17.500  0.4251 0.6000
ATOM   1863 HE21 GLN A 120      29.956   6.775  16.115  0.4251 0.6000
ATOM   1864  HB3 GLN A 120      29.919   2.497  18.186  0.0171 1.4870
ATOM   1865  HB2 GLN A 120      28.699   2.724  19.248  0.0171 1.4870
ATOM   1866  N   MET A 121      26.611   1.023  16.901 -0.4157 1.8240
ATOM   1867  CA  MET A 121      26.248  -0.375  16.595 -0.0237 1.9080
ATOM   1868  C   MET A 121      25.381  -0.461  15.368  0.5973 1.9080
ATOM   1869  O   MET A 121      24.599   0.448  15.060 -0.5679 1.6612
ATOM   1870  CB  MET A 121      25.423  -0.948  17.734  0.0342 1.9080
ATOM   1871  CG  MET A 121      26.039  -0.845  19.106  0.0018 1.9080
ATOM   1872  SD  MET A 121      24.837  -1.206  20.428 -0.2737 2.0000
ATOM   1873  CE  MET A 121      23.417  -1.849  19.605 -0.0536 1.9080
ATOM   1874  HG2 MET A 121      26.832  -1.488  19.167  0.0440 1.3870
ATOM   1875  HE1 MET A 121      22.722  -1.131  19.494  0.0684 1.3870
ATOM   1876  HE2 MET A 121      23.667  -2.196  18.695  0.0684 1.3870
ATOM   1877  HE3 MET A 121      23.016  -2.603  20.136  0.0684 1.3870
ATOM   1878  HB2 MET A 121      24.519  -0.478  17.752  0.0241 1.4870
ATOM   1879  HG3 MET A 121      26.427   0.093  19.232  0.0440 1.3870
ATOM   1880  H   MET A 121      25.897   1.750  17.119  0.2719 0.6000
ATOM   1881  HA  MET A 121      27.105  -0.878  16.422  0.0880 1.3870
ATOM   1882  HB3 MET A 121      25.235  -1.931  17.540  0.0241 1.4870
ATOM   1883  N   GLU A 122      25.543  -1.537  14.603 -0.5163 1.8240
ATOM   1884  CA  GLU A 122      24.603  -1.804  13.502  0.0397 1.9080
ATOM   1885  C   GLU A 122      23.287  -2.236  14.109  0.5366 1.9080
ATOM   1886  O   GLU A 122      23.244  -3.028  15.081 -0.5819 1.6612
ATOM   1887  CB  GLU A 122      25.087  -2.907  12.581  0.0560 1.9080
ATOM   1888  CG  GLU A 122      26.305  -2.531  11.786  0.0136 1.9080
ATOM   1889  CD  GLU A 122      26.743  -3.598  10.830  0.8054 1.9080
ATOM   1890  OE1 GLU A 122      26.313  -4.759  10.984 -0.8188 1.6612
ATOM   1891  OE2 GLU A 122      27.485  -3.246   9.895 -0.8188 1.6612
ATOM   1892  HG2 GLU A 122      26.095  -1.721  11.258 -0.0425 1.4870
ATOM   1893  HA  GLU A 122      24.478  -0.976  12.966  0.1105 1.3870
ATOM   1894  HG3 GLU A 122      27.051  -2.366  12.414 -0.0425 1.4870
ATOM   1895  H   GLU A 122      26.340  -2.137  14.833  0.2936 0.6000
ATOM   1896  HB3 GLU A 122      24.362  -3.110  11.947 -0.0173 1.4870
ATOM   1897  HB2 GLU A 122      25.318  -3.685  13.139 -0.0173 1.4870
ATOM   1898  N   LEU A 123      22.213  -1.714  13.571 -0.4157 1.8240
ATOM   1899  CA  LEU A 123      20.873  -2.096  14.016 -0.0518 1.9080
ATOM   1900  C   LEU A 123      20.076  -2.728  12.902  0.5973 1.9080
ATOM   1901  O   LEU A 123      20.088  -2.237  11.756 -0.5679 1.6612
ATOM   1902  CB  LEU A 123      20.092  -0.861  14.456 -0.1102 1.9080
ATOM   1903  CG  LEU A 123      20.634  -0.115  15.671  0.3531 1.9080
ATOM   1904  CD1 LEU A 123      19.773   1.107  15.944 -0.4121 1.9080
ATOM   1905  CD2 LEU A 123      20.692  -1.016  16.888 -0.4121 1.9080
ATOM   1906 HD22 LEU A 123      21.291  -1.797  16.703  0.1000 1.4870
ATOM   1907 HD23 LEU A 123      21.050  -0.505  17.671  0.1000 1.4870
ATOM   1908 HD21 LEU A 123      19.774  -1.350  17.105  0.1000 1.4870
ATOM   1909  H   LEU A 123      22.381  -1.020  12.817  0.2719 0.6000
ATOM   1910 HD13 LEU A 123      18.831   0.821  16.124  0.1000 1.4870
ATOM   1911 HD12 LEU A 123      20.128   1.597  16.741  0.1000 1.4870
ATOM   1912 HD11 LEU A 123      19.789   1.714  15.148  0.1000 1.4870
ATOM   1913  HA  LEU A 123      20.969  -2.765  14.768  0.0922 1.3870
ATOM   1914  HG  LEU A 123      21.570   0.173  15.487 -0.0361 1.4870
ATOM   1915  HB3 LEU A 123      19.162  -1.148  14.672  0.0457 1.4870
ATOM   1916  HB2 LEU A 123      20.081  -0.218  13.693  0.0457 1.4870
ATOM   1917  N   ASP A 124      19.351  -3.787  13.241 -0.5163 1.8240
ATOM   1918  CA  ASP A 124      18.385  -4.359  12.317  0.0381 1.9080
ATOM   1919  C   ASP A 124      17.194  -3.437  12.148  0.5366 1.9080
ATOM   1920  O   ASP A 124      17.010  -2.493  12.898 -0.5819 1.6612
ATOM   1921  CB  ASP A 124      17.903  -5.735  12.806 -0.0303 1.9080
ATOM   1922  CG  ASP A 124      17.227  -5.657  14.134  0.7994 1.9080
ATOM   1923  OD1 ASP A 124      15.999  -5.463  14.166 -0.8014 1.6612
ATOM   1924  OD2 ASP A 124      17.931  -5.674  15.153 -0.8014 1.6612
ATOM   1925  H   ASP A 124      19.529  -4.156  14.191  0.2936 0.6000
ATOM   1926  HA  ASP A 124      18.836  -4.430  11.419  0.0880 1.3870
ATOM   1927  HB3 ASP A 124      18.700  -6.323  12.872 -0.0122 1.4870
ATOM   1928  HB2 ASP A 124      17.266  -6.085  12.129 -0.0122 1.4870
ATOM   1929  N   HIS A 125      16.387  -3.677  11.126 -0.4157 1.8240
ATOM   1930  CA  HIS A 125      15.246  -2.791  10.870  0.0188 1.9080
ATOM   1931  C   HIS A 125      14.228  -2.803  11.998  0.5973 1.9080
ATOM   1932  O   HIS A 125      13.556  -1.798  12.265 -0.5679 1.6612
ATOM   1933  CB  HIS A 125      14.552  -3.147   9.560 -0.0462 1.9080
ATOM   1934  CG  HIS A 125      15.363  -2.812   8.357 -0.0266 1.9080
ATOM   1935  ND1 HIS A 125      15.690  -1.499   8.040 -0.3811 1.8240
ATOM   1936  CD2 HIS A 125      15.885  -3.585   7.379  0.1292 1.9080
ATOM   1937  CE1 HIS A 125      16.366  -1.489   6.909  0.2057 1.9080
ATOM   1938  NE2 HIS A 125      16.493  -2.743   6.475 -0.5727 1.8240
ATOM   1939  HD1 HIS A 125      15.448  -0.703   8.587  0.3649 0.6000
ATOM   1940  HD2 HIS A 125      15.840  -4.578   7.318  0.1147 1.4090
ATOM   1941  H   HIS A 125      16.615  -4.497  10.554  0.2719 0.6000
ATOM   1942  HE1 HIS A 125      16.725  -0.683   6.446  0.1392 1.3590
ATOM   1943  HA  HIS A 125      15.599  -1.846  10.768  0.0881 1.3870
ATOM   1944  HB3 HIS A 125      13.681  -2.648   9.506  0.0402 1.4870
ATOM   1945  HB2 HIS A 125      14.358  -4.133   9.549  0.0402 1.4870
ATOM   1946  N   GLU A 126      14.056  -3.956  12.629 -0.5163 1.8240
ATOM   1947  CA  GLU A 126      13.087  -4.043  13.704  0.0397 1.9080
ATOM   1948  C   GLU A 126      13.482  -3.150  14.905  0.5366 1.9080
ATOM   1949  O   GLU A 126      12.694  -2.372  15.399 -0.5819 1.6612
ATOM   1950  CB  GLU A 126      12.893  -5.499  14.059  0.0560 1.9080
ATOM   1951  CG  GLU A 126      12.164  -6.198  12.869  0.0136 1.9080
ATOM   1952  CD  GLU A 126      12.941  -6.275  11.497  0.8054 1.9080
ATOM   1953  OE1 GLU A 126      14.218  -6.674  11.498 -0.8188 1.6612
ATOM   1954  OE2 GLU A 126      12.243  -5.977  10.402 -0.8188 1.6612
ATOM   1955  HG2 GLU A 126      11.972  -7.133  13.134 -0.0425 1.4870
ATOM   1956  HA  GLU A 126      12.176  -3.758  13.376  0.1105 1.3870
ATOM   1957  HG3 GLU A 126      11.326  -5.702  12.688 -0.0425 1.4870
ATOM   1958  H   GLU A 126      14.638  -4.735  12.305  0.2936 0.6000
ATOM   1959  HB3 GLU A 126      12.307  -5.565  14.815 -0.0173 1.4870
ATOM   1960  HB2 GLU A 126      13.751  -5.921  14.140 -0.0173 1.4870
ATOM   1961  N   ARG A 127      14.744  -3.203  15.285 -0.3479 1.8240
ATOM   1962  CA  ARG A 127      15.223  -2.371  16.390 -0.2637 1.9080
ATOM   1963  C   ARG A 127      15.268  -0.893  16.004  0.7341 1.9080
ATOM   1964  O   ARG A 127      14.867  -0.028  16.778 -0.5894 1.6612
ATOM   1965  CB  ARG A 127      16.585  -2.856  16.878 -0.0007 1.9080
ATOM   1966  CG  ARG A 127      16.451  -4.186  17.620  0.0390 1.9080
ATOM   1967  CD  ARG A 127      17.740  -4.621  18.268  0.0486 1.9080
ATOM   1968  NE  ARG A 127      17.573  -5.854  19.024 -0.5295 1.8240
ATOM   1969  CZ  ARG A 127      17.919  -7.057  18.587  0.8076 1.9080
ATOM   1970  NH1 ARG A 127      18.427  -7.222  17.362 -0.8627 1.8240
ATOM   1971  NH2 ARG A 127      17.735  -8.115  19.382 -0.8627 1.8240
ATOM   1972  HG3 ARG A 127      16.167  -4.894  16.970  0.0285 1.4870
ATOM   1973  HA  ARG A 127      14.595  -2.479  17.172  0.1560 1.3870
ATOM   1974  HE  ARG A 127      17.165  -5.789  19.946  0.3456 0.6000
ATOM   1975  HG2 ARG A 127      15.752  -4.093  18.331  0.0285 1.4870
ATOM   1976 HH22 ARG A 127      17.975  -9.029  19.057  0.4478 0.6000
ATOM   1977 HH21 ARG A 127      17.360  -7.990  20.299  0.4478 0.6000
ATOM   1978  H   ARG A 127      15.345  -3.855  14.759  0.2747 0.6000
ATOM   1979  HD3 ARG A 127      18.042  -3.896  18.884  0.0687 1.3870
ATOM   1980  HD2 ARG A 127      18.419  -4.764  17.552  0.0687 1.3870
ATOM   1981 HH12 ARG A 127      18.664  -8.142  17.045  0.4478 0.6000
ATOM   1982 HH11 ARG A 127      18.569  -6.433  16.771  0.4478 0.6000
ATOM   1983  HB3 ARG A 127      16.950  -2.194  17.504  0.0327 1.4870
ATOM   1984  HB2 ARG A 127      17.166  -2.999  16.100  0.0327 1.4870
ATOM   1985  N   MET A 128      15.777  -0.605  14.800 -0.4157 1.8240
ATOM   1986  CA  MET A 128      15.900   0.766  14.365 -0.0237 1.9080
ATOM   1987  C   MET A 128      14.497   1.416  14.309  0.5973 1.9080
ATOM   1988  O   MET A 128      14.273   2.506  14.841 -0.5679 1.6612
ATOM   1989  CB  MET A 128      16.572   0.854  12.993  0.0342 1.9080
ATOM   1990  CG  MET A 128      16.562   2.228  12.385  0.0018 1.9080
ATOM   1991  SD  MET A 128      17.648   2.368  10.954 -0.2737 2.0000
ATOM   1992  CE  MET A 128      19.191   2.198  11.802 -0.0536 1.9080
ATOM   1993  HG2 MET A 128      15.596   2.471  12.128  0.0440 1.3870
ATOM   1994  HE1 MET A 128      19.172   2.713  12.664  0.0684 1.3870
ATOM   1995  HE2 MET A 128      19.369   1.231  12.008  0.0684 1.3870
ATOM   1996  HE3 MET A 128      19.940   2.550  11.233  0.0684 1.3870
ATOM   1997  HB2 MET A 128      17.531   0.544  13.084  0.0241 1.4870
ATOM   1998  HG3 MET A 128      16.827   2.913  13.105  0.0440 1.3870
ATOM   1999  H   MET A 128      16.059  -1.425  14.241  0.2719 0.6000
ATOM   2000  HA  MET A 128      16.436   1.276  15.038  0.0880 1.3870
ATOM   2001  HB3 MET A 128      16.103   0.215  12.364  0.0241 1.4870
ATOM   2002  N   SER A 129      13.555   0.740  13.665 -0.4157 1.8240
ATOM   2003  CA  SER A 129      12.218   1.287  13.541 -0.0249 1.9080
ATOM   2004  C   SER A 129      11.539   1.443  14.908  0.5973 1.9080
ATOM   2005  O   SER A 129      10.787   2.389  15.126 -0.5679 1.6612
ATOM   2006  CB  SER A 129      11.351   0.499  12.579  0.2117 1.9080
ATOM   2007  OG  SER A 129      11.149  -0.825  13.006 -0.6546 1.7210
ATOM   2008  H   SER A 129      13.848  -0.169  13.278  0.2719 0.6000
ATOM   2009  HA  SER A 129      12.286   2.207  13.130  0.0843 1.3870
ATOM   2010  HG  SER A 129      11.627  -0.977  13.872  0.4275 0.0000
ATOM   2011  HB3 SER A 129      11.795   0.487  11.679  0.0352 1.3870
ATOM   2012  HB2 SER A 129      10.461   0.954  12.497  0.0352 1.3870
ATOM   2013  N   TYR A 130      11.764   0.497  15.818 -0.4157 1.8240
ATOM   2014  CA  TYR A 130      11.143   0.598  17.112 -0.0014 1.9080
ATOM   2015  C   TYR A 130      11.702   1.765  17.912  0.5973 1.9080
ATOM   2016  O   TYR A 130      10.971   2.481  18.599 -0.5679 1.6612
ATOM   2017  CB  TYR A 130      11.307  -0.742  17.880 -0.0152 1.9080
ATOM   2018  CG  TYR A 130      10.591  -0.750  19.207 -0.0011 1.9080
ATOM   2019  CD1 TYR A 130       9.265  -0.416  19.267 -0.1906 1.9080
ATOM   2020  CD2 TYR A 130      11.248  -1.098  20.369 -0.1906 1.9080
ATOM   2021  CE1 TYR A 130       8.594  -0.375  20.478 -0.2341 1.9080
ATOM   2022  CE2 TYR A 130      10.571  -1.084  21.591 -0.2341 1.9080
ATOM   2023  CZ  TYR A 130       9.267  -0.720  21.625  0.3226 1.9080
ATOM   2024  OH  TYR A 130       8.616  -0.677  22.848 -0.5579 1.7210
ATOM   2025  HH  TYR A 130       9.273  -0.943  23.568  0.3992 0.0000
ATOM   2026  HA  TYR A 130      10.151   0.756  16.985  0.0876 1.3870
ATOM   2027  HE1 TYR A 130       7.634  -0.099  20.513  0.1656 1.4590
ATOM   2028  HE2 TYR A 130      11.062  -1.344  22.425  0.1656 1.4590
ATOM   2029  H   TYR A 130      12.386  -0.263  15.520  0.2719 0.6000
ATOM   2030  HD2 TYR A 130      12.205  -1.362  20.346  0.1699 1.4590
ATOM   2031  HD1 TYR A 130       8.761  -0.195  18.426  0.1699 1.4590
ATOM   2032  HB3 TYR A 130      12.275  -0.881  18.039  0.0295 1.4870
ATOM   2033  HB2 TYR A 130      10.935  -1.463  17.311  0.0295 1.4870
ATOM   2034  N   LEU A 131      13.017   1.965  17.857 -0.4157 1.8240
ATOM   2035  CA  LEU A 131      13.600   3.124  18.532 -0.0518 1.9080
ATOM   2036  C   LEU A 131      13.039   4.434  17.992  0.5973 1.9080
ATOM   2037  O   LEU A 131      12.668   5.331  18.744 -0.5679 1.6612
ATOM   2038  CB  LEU A 131      15.136   3.119  18.399 -0.1102 1.9080
ATOM   2039  CG  LEU A 131      15.832   1.989  19.163  0.3531 1.9080
ATOM   2040  CD1 LEU A 131      17.289   1.916  18.752 -0.4121 1.9080
ATOM   2041  CD2 LEU A 131      15.762   2.206  20.648 -0.4121 1.9080
ATOM   2042 HD22 LEU A 131      14.805   2.242  20.946  0.1000 1.4870
ATOM   2043 HD23 LEU A 131      16.223   1.455  21.128  0.1000 1.4870
ATOM   2044 HD21 LEU A 131      16.210   3.070  20.892  0.1000 1.4870
ATOM   2045  H   LEU A 131      13.554   1.273  17.329  0.2719 0.6000
ATOM   2046 HD13 LEU A 131      17.743   2.784  18.961  0.1000 1.4870
ATOM   2047 HD12 LEU A 131      17.744   1.177  19.252  0.1000 1.4870
ATOM   2048 HD11 LEU A 131      17.354   1.738  17.769  0.1000 1.4870
ATOM   2049  HA  LEU A 131      13.380   3.065  19.515  0.0922 1.3870
ATOM   2050  HG  LEU A 131      15.379   1.128  18.948 -0.0361 1.4870
ATOM   2051  HB3 LEU A 131      15.472   3.974  18.757  0.0457 1.4870
ATOM   2052  HB2 LEU A 131      15.355   3.012  17.442  0.0457 1.4870
ATOM   2053  N   LEU A 132      12.936   4.538  16.676 -0.4157 1.8240
ATOM   2054  CA  LEU A 132      12.397   5.747  16.045 -0.0518 1.9080
ATOM   2055  C   LEU A 132      10.932   5.957  16.412  0.5973 1.9080
ATOM   2056  O   LEU A 132      10.505   7.071  16.744 -0.5679 1.6612
ATOM   2057  CB  LEU A 132      12.543   5.652  14.531 -0.1102 1.9080
ATOM   2058  CG  LEU A 132      13.985   5.689  14.048  0.3531 1.9080
ATOM   2059  CD1 LEU A 132      14.061   5.205  12.602 -0.4121 1.9080
ATOM   2060  CD2 LEU A 132      14.666   7.070  14.219 -0.4121 1.9080
ATOM   2061 HD22 LEU A 132      14.665   7.311  15.185  0.1000 1.4870
ATOM   2062 HD23 LEU A 132      15.601   7.011  13.882  0.1000 1.4870
ATOM   2063 HD21 LEU A 132      14.156   7.747  13.697  0.1000 1.4870
ATOM   2064  H   LEU A 132      13.260   3.713  16.140  0.2719 0.6000
ATOM   2065 HD13 LEU A 132      13.503   5.799  12.023  0.1000 1.4870
ATOM   2066 HD12 LEU A 132      15.011   5.232  12.292  0.1000 1.4870
ATOM   2067 HD11 LEU A 132      13.718   4.268  12.547  0.1000 1.4870
ATOM   2068  HA  LEU A 132      12.925   6.539  16.373  0.0922 1.3870
ATOM   2069  HG  LEU A 132      14.541   5.093  14.623 -0.0361 1.4870
ATOM   2070  HB3 LEU A 132      12.072   6.421  14.129  0.0457 1.4870
ATOM   2071  HB2 LEU A 132      12.151   4.793  14.239  0.0457 1.4870
ATOM   2072  N   TYR A 133      10.150   4.866  16.363 -0.4157 1.8240
ATOM   2073  CA  TYR A 133       8.769   4.911  16.808 -0.0014 1.9080
ATOM   2074  C   TYR A 133       8.624   5.496  18.206  0.5973 1.9080
ATOM   2075  O   TYR A 133       7.804   6.386  18.453 -0.5679 1.6612
ATOM   2076  CB  TYR A 133       8.154   3.517  16.768 -0.0152 1.9080
ATOM   2077  CG  TYR A 133       6.824   3.442  17.482 -0.0011 1.9080
ATOM   2078  CD1 TYR A 133       5.679   3.974  16.899 -0.1906 1.9080
ATOM   2079  CD2 TYR A 133       6.694   2.772  18.683 -0.1906 1.9080
ATOM   2080  CE1 TYR A 133       4.444   3.912  17.538 -0.2341 1.9080
ATOM   2081  CE2 TYR A 133       5.453   2.695  19.310 -0.2341 1.9080
ATOM   2082  CZ  TYR A 133       4.332   3.250  18.731  0.3226 1.9080
ATOM   2083  OH  TYR A 133       3.100   3.206  19.378 -0.5579 1.7210
ATOM   2084  HH  TYR A 133       3.217   2.696  20.245  0.3992 0.0000
ATOM   2085  HA  TYR A 133       8.246   5.499  16.168  0.0876 1.3870
ATOM   2086  HE1 TYR A 133       3.646   4.352  17.118  0.1656 1.4590
ATOM   2087  HE2 TYR A 133       5.378   2.226  20.200  0.1656 1.4590
ATOM   2088  H   TYR A 133      10.614   4.021  15.990  0.2719 0.6000
ATOM   2089  HD2 TYR A 133       7.483   2.341  19.105  0.1699 1.4590
ATOM   2090  HD1 TYR A 133       5.740   4.413  15.999  0.1699 1.4590
ATOM   2091  HB3 TYR A 133       8.779   2.884  17.210  0.0295 1.4870
ATOM   2092  HB2 TYR A 133       8.013   3.262  15.819  0.0295 1.4870
ATOM   2093  N   GLN A 134       9.453   5.038  19.128 -0.4157 1.8240
ATOM   2094  CA  GLN A 134       9.402   5.564  20.485 -0.0031 1.9080
ATOM   2095  C   GLN A 134       9.792   7.018  20.596  0.5973 1.9080
ATOM   2096  O   GLN A 134       9.165   7.758  21.357 -0.5679 1.6612
ATOM   2097  CB  GLN A 134      10.248   4.679  21.392 -0.0036 1.9080
ATOM   2098  CG  GLN A 134       9.695   3.286  21.551 -0.0645 1.9080
ATOM   2099  CD  GLN A 134      10.693   2.451  22.309  0.6951 1.9080
ATOM   2100  OE1 GLN A 134      10.589   2.349  23.561 -0.6086 1.6612
ATOM   2101  NE2 GLN A 134      11.684   1.900  21.633 -0.9407 1.8240
ATOM   2102  HG2 GLN A 134       8.855   3.328  22.067  0.0352 1.4870
ATOM   2103  HA  GLN A 134       8.441   5.471  20.815  0.0850 1.3870
ATOM   2104  HG3 GLN A 134       9.556   2.889  20.659  0.0352 1.4870
ATOM   2105  H   GLN A 134      10.110   4.309  18.817  0.2719 0.6000
ATOM   2106 HE22 GLN A 134      11.709   2.062  20.619  0.4251 0.6000
ATOM   2107 HE21 GLN A 134      12.394   1.339  22.089  0.4251 0.6000
ATOM   2108  HB3 GLN A 134      10.299   5.104  22.298  0.0171 1.4870
ATOM   2109  HB2 GLN A 134      11.169   4.611  21.006  0.0171 1.4870
ATOM   2110  N   MET A 135      10.831   7.430  19.871 -0.4157 1.8240
ATOM   2111  CA  MET A 135      11.202   8.874  19.813 -0.0237 1.9080
ATOM   2112  C   MET A 135       9.979   9.676  19.396  0.5973 1.9080
ATOM   2113  O   MET A 135       9.659  10.709  19.987 -0.5679 1.6612
ATOM   2114  CB  MET A 135      12.382   9.128  18.850  0.0342 1.9080
ATOM   2115  CG  MET A 135      13.677   8.556  19.334  0.0018 1.9080
ATOM   2116  SD  MET A 135      14.961   8.826  18.084 -0.2737 2.0000
ATOM   2117  CE  MET A 135      15.774   7.285  18.138 -0.0536 1.9080
ATOM   2118  HG2 MET A 135      13.940   8.997  20.207  0.0440 1.3870
ATOM   2119  HE1 MET A 135      16.719   7.364  17.792  0.0684 1.3870
ATOM   2120  HE2 MET A 135      15.816   6.933  19.083  0.0684 1.3870
ATOM   2121  HE3 MET A 135      15.291   6.603  17.572  0.0684 1.3870
ATOM   2122  HB2 MET A 135      12.152   8.723  17.957  0.0241 1.4870
ATOM   2123  HG3 MET A 135      13.568   7.566  19.515  0.0440 1.3870
ATOM   2124  H   MET A 135      11.346   6.698  19.367  0.2719 0.6000
ATOM   2125  HA  MET A 135      11.467   9.151  20.731  0.0880 1.3870
ATOM   2126  HB3 MET A 135      12.481  10.123  18.731  0.0241 1.4870
ATOM   2127  N   LEU A 136       9.331   9.205  18.331 -0.4157 1.8240
ATOM   2128  CA  LEU A 136       8.181   9.921  17.783 -0.0518 1.9080
ATOM   2129  C   LEU A 136       7.027   9.975  18.756  0.5973 1.9080
ATOM   2130  O   LEU A 136       6.346  11.005  18.872 -0.5679 1.6612
ATOM   2131  CB  LEU A 136       7.790   9.295  16.448 -0.1102 1.9080
ATOM   2132  CG  LEU A 136       8.803   9.449  15.312  0.3531 1.9080
ATOM   2133  CD1 LEU A 136       8.459   8.471  14.199 -0.4121 1.9080
ATOM   2134  CD2 LEU A 136       8.853  10.906  14.792 -0.4121 1.9080
ATOM   2135 HD22 LEU A 136       9.117  11.506  15.541  0.1000 1.4870
ATOM   2136 HD23 LEU A 136       9.522  10.963  14.056  0.1000 1.4870
ATOM   2137 HD21 LEU A 136       7.951  11.158  14.454  0.1000 1.4870
ATOM   2138  H   LEU A 136       9.699   8.325  17.944  0.2719 0.6000
ATOM   2139 HD13 LEU A 136       7.539   8.664  13.856  0.1000 1.4870
ATOM   2140 HD12 LEU A 136       9.119   8.567  13.453  0.1000 1.4870
ATOM   2141 HD11 LEU A 136       8.492   7.536  14.553  0.1000 1.4870
ATOM   2142  HA  LEU A 136       8.470  10.868  17.570  0.0922 1.3870
ATOM   2143  HG  LEU A 136       9.713   9.250  15.659 -0.0361 1.4870
ATOM   2144  HB3 LEU A 136       6.941   9.717  16.147  0.0457 1.4870
ATOM   2145  HB2 LEU A 136       7.656   8.318  16.594  0.0457 1.4870
ATOM   2146  N   CYS A 137       6.755   8.890  19.467 -0.4157 1.8240
ATOM   2147  CA  CYS A 137       5.715   8.913  20.518  0.0213 1.9080
ATOM   2148  C   CYS A 137       6.043   9.931  21.605  0.5973 1.9080
ATOM   2149  O   CYS A 137       5.160  10.677  22.063 -0.5679 1.6612
ATOM   2150  CB  CYS A 137       5.522   7.539  21.175 -0.1231 1.9080
ATOM   2151  SG  CYS A 137       4.779   6.276  20.121 -0.3119 2.0000
ATOM   2152  H   CYS A 137       7.308   8.052  19.238  0.2719 0.6000
ATOM   2153  HA  CYS A 137       4.847   9.180  20.085  0.1124 1.3870
ATOM   2154  HG  CYS A 137       4.593   6.677  19.218  0.1933 0.6000
ATOM   2155  HB3 CYS A 137       4.937   7.665  21.980  0.1112 1.3870
ATOM   2156  HB2 CYS A 137       6.422   7.214  21.474  0.1112 1.3870
ATOM   2157  N   GLY A 138       7.289   9.947  22.067 -0.4157 1.8240
ATOM   2158  CA  GLY A 138       7.675  10.939  23.092 -0.0252 1.9080
ATOM   2159  C   GLY A 138       7.473  12.348  22.609  0.5973 1.9080
ATOM   2160  O   GLY A 138       6.936  13.204  23.328 -0.5679 1.6612
ATOM   2161  H   GLY A 138       7.927   9.253  21.676  0.2719 0.6000
ATOM   2162  HA2 GLY A 138       7.123  10.775  23.922  0.0698 1.3870
ATOM   2163  HA3 GLY A 138       8.645  10.791  23.333  0.0698 1.3870
ATOM   2164  N   ILE A 139       7.909  12.625  21.387 -0.4157 1.8240
ATOM   2165  CA  ILE A 139       7.816  13.967  20.816 -0.0597 1.9080
ATOM   2166  C   ILE A 139       6.339  14.349  20.669  0.5973 1.9080
ATOM   2167  O   ILE A 139       5.954  15.450  21.028 -0.5679 1.6612
ATOM   2168  CB  ILE A 139       8.602  14.060  19.483  0.1303 1.9080
ATOM   2169  CG1 ILE A 139      10.118  14.055  19.774 -0.0430 1.9080
ATOM   2170  CG2 ILE A 139       8.176  15.257  18.641 -0.3204 1.9080
ATOM   2171  CD1 ILE A 139      10.602  15.234  20.588 -0.0660 1.9080
ATOM   2172  HA  ILE A 139       8.203  14.589  21.492  0.0869 1.3870
ATOM   2173 HG22 ILE A 139       8.662  15.228  17.770  0.0882 1.4870
ATOM   2174 HG21 ILE A 139       7.192  15.208  18.485  0.0882 1.4870
ATOM   2175  HB  ILE A 139       8.392  13.256  18.949  0.0187 1.4870
ATOM   2176 HG12 ILE A 139      10.337  13.209  20.259  0.0236 1.4870
ATOM   2177 HG13 ILE A 139      10.598  14.048  18.896  0.0236 1.4870
ATOM   2178 HD13 ILE A 139      10.135  15.241  21.471  0.0186 1.4870
ATOM   2179  H   ILE A 139       8.318  11.816  20.876  0.2719 0.6000
ATOM   2180 HD12 ILE A 139      11.588  15.156  20.731  0.0186 1.4870
ATOM   2181 HG23 ILE A 139       8.404  16.095  19.133  0.0882 1.4870
ATOM   2182 HD11 ILE A 139      10.402  16.081  20.097  0.0186 1.4870
ATOM   2183  N   LYS A 140       5.526  13.439  20.125 -0.3479 1.8240
ATOM   2184  CA  LYS A 140       4.111  13.743  19.942 -0.2400 1.9080
ATOM   2185  C   LYS A 140       3.466  14.070  21.297  0.7341 1.9080
ATOM   2186  O   LYS A 140       2.624  14.989  21.405 -0.5894 1.6612
ATOM   2187  CB  LYS A 140       3.378  12.612  19.286 -0.0094 1.9080
ATOM   2188  CG  LYS A 140       1.923  12.998  18.974  0.0187 1.9080
ATOM   2189  CD  LYS A 140       1.165  11.946  18.242 -0.0479 1.9080
ATOM   2190  CE  LYS A 140      -0.314  12.378  18.237 -0.0143 1.9080
ATOM   2191  NZ  LYS A 140      -1.075  11.347  17.700 -0.3854 1.8240
ATOM   2192  HA  LYS A 140       4.021  14.544  19.346  0.1426 1.3870
ATOM   2193  HE2 LYS A 140      -0.562  12.580  19.185  0.1135 1.1000
ATOM   2194  HE3 LYS A 140      -0.371  13.216  17.694  0.1135 1.1000
ATOM   2195  HG2 LYS A 140       1.461  13.203  19.851  0.0103 1.4870
ATOM   2196  HG3 LYS A 140       1.937  13.851  18.429  0.0103 1.4870
ATOM   2197  HZ1 LYS A 140      -1.355  10.672  18.407  0.3400 0.6000
ATOM   2198  HZ3 LYS A 140      -1.928  11.690  17.266  0.3400 0.6000
ATOM   2199  HZ2 LYS A 140      -0.567  10.831  16.985  0.3400 0.6000
ATOM   2200  HD3 LYS A 140       1.225  11.091  18.714  0.0621 1.4870
ATOM   2201  HD2 LYS A 140       1.465  11.895  17.312  0.0621 1.4870
ATOM   2202  H   LYS A 140       5.968  12.552  19.862  0.2747 0.6000
ATOM   2203  HB3 LYS A 140       3.357  11.835  19.896  0.0362 1.4870
ATOM   2204  HB2 LYS A 140       3.817  12.386  18.430  0.0362 1.4870
ATOM   2205  N   HIS A 141       3.816  13.303  22.318 -0.4157 1.8240
ATOM   2206  CA  HIS A 141       3.254  13.540  23.655  0.0188 1.9080
ATOM   2207  C   HIS A 141       3.581  14.924  24.167  0.5973 1.9080
ATOM   2208  O   HIS A 141       2.702  15.644  24.677 -0.5679 1.6612
ATOM   2209  CB  HIS A 141       3.722  12.486  24.634 -0.0462 1.9080
ATOM   2210  CG  HIS A 141       2.924  12.449  25.877 -0.0266 1.9080
ATOM   2211  ND1 HIS A 141       1.594  12.089  25.867 -0.3811 1.8240
ATOM   2212  CD2 HIS A 141       3.267  12.638  27.163  0.1292 1.9080
ATOM   2213  CE1 HIS A 141       1.152  12.081  27.114  0.2057 1.9080
ATOM   2214  NE2 HIS A 141       2.134  12.424  27.913 -0.5727 1.8240
ATOM   2215  HD1 HIS A 141       1.059  11.872  25.058  0.3649 0.6000
ATOM   2216  HD2 HIS A 141       4.165  12.886  27.514  0.1147 1.4090
ATOM   2217  H   HIS A 141       4.489  12.554  22.107  0.2719 0.6000
ATOM   2218  HE1 HIS A 141       0.220  11.852  27.396  0.1392 1.3590
ATOM   2219  HA  HIS A 141       2.249  13.448  23.591  0.0881 1.3870
ATOM   2220  HB3 HIS A 141       4.684  12.665  24.876  0.0402 1.4870
ATOM   2221  HB2 HIS A 141       3.672  11.581  24.193  0.0402 1.4870
ATOM   2222  N   LEU A 142       4.847  15.349  24.025 -0.4157 1.8240
ATOM   2223  CA  LEU A 142       5.231  16.757  24.346 -0.0518 1.9080
ATOM   2224  C   LEU A 142       4.439  17.754  23.529  0.5973 1.9080
ATOM   2225  O   LEU A 142       3.854  18.705  24.072 -0.5679 1.6612
ATOM   2226  CB  LEU A 142       6.729  16.965  24.157 -0.1102 1.9080
ATOM   2227  CG  LEU A 142       7.610  16.135  25.101  0.3531 1.9080
ATOM   2228  CD1 LEU A 142       9.056  16.489  24.833 -0.4121 1.9080
ATOM   2229  CD2 LEU A 142       7.235  16.343  26.560 -0.4121 1.9080
ATOM   2230 HD22 LEU A 142       6.283  16.072  26.704  0.1000 1.4870
ATOM   2231 HD23 LEU A 142       7.829  15.787  27.142  0.1000 1.4870
ATOM   2232 HD21 LEU A 142       7.344  17.308  26.800  0.1000 1.4870
ATOM   2233  H   LEU A 142       5.515  14.647  23.686  0.2719 0.6000
ATOM   2234 HD13 LEU A 142       9.203  17.466  25.000  0.1000 1.4870
ATOM   2235 HD12 LEU A 142       9.653  15.959  25.438  0.1000 1.4870
ATOM   2236 HD11 LEU A 142       9.285  16.280  23.880  0.1000 1.4870
ATOM   2237  HA  LEU A 142       5.042  16.906  25.324  0.0922 1.3870
ATOM   2238  HG  LEU A 142       7.459  15.174  24.917 -0.0361 1.4870
ATOM   2239  HB3 LEU A 142       6.933  17.917  24.325  0.0457 1.4870
ATOM   2240  HB2 LEU A 142       6.963  16.704  23.232  0.0457 1.4870
ATOM   2241  N   HIS A 143       4.350  17.530  22.218 -0.4157 1.8240
ATOM   2242  CA  HIS A 143       3.595  18.440  21.351  0.0188 1.9080
ATOM   2243  C   HIS A 143       2.139  18.575  21.811  0.5973 1.9080
ATOM   2244  O   HIS A 143       1.538  19.669  21.668 -0.5679 1.6612
ATOM   2245  CB  HIS A 143       3.597  17.953  19.936 -0.0462 1.9080
ATOM   2246  CG  HIS A 143       4.921  18.090  19.260 -0.0266 1.9080
ATOM   2247  ND1 HIS A 143       5.098  17.715  17.951 -0.3811 1.8240
ATOM   2248  CD2 HIS A 143       6.122  18.540  19.695  0.1292 1.9080
ATOM   2249  CE1 HIS A 143       6.361  17.898  17.613  0.2057 1.9080
ATOM   2250  NE2 HIS A 143       6.996  18.429  18.630 -0.5727 1.8240
ATOM   2251  HD1 HIS A 143       4.382  17.360  17.349  0.3649 0.6000
ATOM   2252  HD2 HIS A 143       6.339  18.882  20.599  0.1147 1.4090
ATOM   2253  H   HIS A 143       4.841  16.690  21.879  0.2719 0.6000
ATOM   2254  HE1 HIS A 143       6.764  17.667  16.727  0.1392 1.3590
ATOM   2255  HA  HIS A 143       4.024  19.350  21.396  0.0881 1.3870
ATOM   2256  HB3 HIS A 143       2.919  18.471  19.397  0.0402 1.4870
ATOM   2257  HB2 HIS A 143       3.335  16.978  19.910  0.0402 1.4870
ATOM   2258  N   SER A 144       1.559  17.479  22.306 -0.4157 1.8240
ATOM   2259  CA  SER A 144       0.145  17.505  22.714 -0.0249 1.9080
ATOM   2260  C   SER A 144      -0.080  18.443  23.903  0.5973 1.9080
ATOM   2261  O   SER A 144      -1.244  18.868  24.139 -0.5679 1.6612
ATOM   2262  CB  SER A 144      -0.358  16.096  23.015  0.2117 1.9080
ATOM   2263  OG  SER A 144       0.103  15.626  24.268 -0.6546 1.7210
ATOM   2264  H   SER A 144       2.160  16.650  22.375  0.2719 0.6000
ATOM   2265  HA  SER A 144      -0.393  17.854  21.938  0.0843 1.3870
ATOM   2266  HG  SER A 144       0.670  16.327  24.700  0.4275 0.0000
ATOM   2267  HB3 SER A 144      -0.033  15.479  22.299  0.0352 1.3870
ATOM   2268  HB2 SER A 144      -1.358  16.105  23.020  0.0352 1.3870
ATOM   2269  N   ALA A 145       0.963  18.759  24.656 -0.4157 1.8240
ATOM   2270  CA  ALA A 145       0.856  19.729  25.755  0.0337 1.9080
ATOM   2271  C   ALA A 145       1.377  21.108  25.404  0.5973 1.9080
ATOM   2272  O   ALA A 145       1.557  21.947  26.307 -0.5679 1.6612
ATOM   2273  CB  ALA A 145       1.625  19.225  26.929 -0.1825 1.9080
ATOM   2274  H   ALA A 145       1.847  18.275  24.412  0.2719 0.6000
ATOM   2275  HA  ALA A 145      -0.126  19.806  26.014  0.0823 1.3870
ATOM   2276  HB1 ALA A 145       1.254  18.344  27.238  0.0603 1.4870
ATOM   2277  HB3 ALA A 145       2.592  19.097  26.685  0.0603 1.4870
ATOM   2278  HB2 ALA A 145       1.571  19.879  27.690  0.0603 1.4870
ATOM   2279  N   GLY A 146       1.666  21.339  24.141 -0.4157 1.8240
ATOM   2280  CA  GLY A 146       2.234  22.600  23.705 -0.0252 1.9080
ATOM   2281  C   GLY A 146       3.698  22.743  23.918  0.5973 1.9080
ATOM   2282  O   GLY A 146       4.207  23.848  23.920 -0.5679 1.6612
ATOM   2283  H   GLY A 146       1.455  20.551  23.491  0.2719 0.6000
ATOM   2284  HA2 GLY A 146       2.015  22.730  22.707  0.0698 1.3870
ATOM   2285  HA3 GLY A 146       1.738  23.366  24.184  0.0698 1.3870
ATOM   2286  N   ILE A 147       4.408  21.627  24.099 -0.4157 1.8240
ATOM   2287  CA  ILE A 147       5.812  21.651  24.283 -0.0597 1.9080
ATOM   2288  C   ILE A 147       6.473  21.201  22.963  0.5973 1.9080
ATOM   2289  O   ILE A 147       6.301  20.055  22.538 -0.5679 1.6612
ATOM   2290  CB  ILE A 147       6.232  20.718  25.405  0.1303 1.9080
ATOM   2291  CG1 ILE A 147       5.588  21.143  26.729 -0.0430 1.9080
ATOM   2292  CG2 ILE A 147       7.733  20.702  25.565 -0.3204 1.9080
ATOM   2293  CD1 ILE A 147       5.522  19.999  27.696 -0.0660 1.9080
ATOM   2294  HA  ILE A 147       6.087  22.601  24.408  0.0869 1.3870
ATOM   2295 HG22 ILE A 147       7.981  20.053  26.284  0.0882 1.4870
ATOM   2296 HG21 ILE A 147       8.154  20.425  24.701  0.0882 1.4870
ATOM   2297  HB  ILE A 147       5.908  19.800  25.192  0.0187 1.4870
ATOM   2298 HG12 ILE A 147       6.128  21.875  27.117  0.0236 1.4870
ATOM   2299 HG13 ILE A 147       4.670  21.463  26.536  0.0236 1.4870
ATOM   2300 HD13 ILE A 147       6.446  19.664  27.887  0.0186 1.4870
ATOM   2301  H   ILE A 147       3.826  20.755  24.090  0.2719 0.6000
ATOM   2302 HD12 ILE A 147       5.098  20.303  28.551  0.0186 1.4870
ATOM   2303 HG23 ILE A 147       8.048  21.618  25.814  0.0882 1.4870
ATOM   2304 HD11 ILE A 147       4.977  19.256  27.304  0.0186 1.4870
ATOM   2305  N   ILE A 148       7.240  22.110  22.380 -0.4157 1.8240
ATOM   2306  CA  ILE A 148       8.061  21.817  21.198 -0.0597 1.9080
ATOM   2307  C   ILE A 148       9.486  21.800  21.672  0.5973 1.9080
ATOM   2308  O   ILE A 148       9.944  22.683  22.343 -0.5679 1.6612
ATOM   2309  CB  ILE A 148       7.838  22.873  20.090  0.1303 1.9080
ATOM   2310  CG1 ILE A 148       6.389  22.844  19.628 -0.0430 1.9080
ATOM   2311  CG2 ILE A 148       8.759  22.595  18.871 -0.3204 1.9080
ATOM   2312  CD1 ILE A 148       6.006  23.933  18.658 -0.0660 1.9080
ATOM   2313  HA  ILE A 148       7.828  20.894  20.929  0.0869 1.3870
ATOM   2314 HG22 ILE A 148       8.596  23.303  18.194  0.0882 1.4870
ATOM   2315 HG21 ILE A 148       9.701  22.617  19.185  0.0882 1.4870
ATOM   2316  HB  ILE A 148       8.025  23.765  20.482  0.0187 1.4870
ATOM   2317 HG12 ILE A 148       6.209  21.951  19.201  0.0236 1.4870
ATOM   2318 HG13 ILE A 148       5.799  22.916  20.440  0.0236 1.4870
ATOM   2319 HD13 ILE A 148       6.569  23.861  17.835  0.0186 1.4870
ATOM   2320  H   ILE A 148       7.215  23.054  22.828  0.2719 0.6000
ATOM   2321 HD12 ILE A 148       5.042  23.836  18.411  0.0186 1.4870
ATOM   2322 HG23 ILE A 148       8.528  21.700  18.508  0.0882 1.4870
ATOM   2323 HD11 ILE A 148       6.152  24.826  19.084  0.0186 1.4870
ATOM   2324  N   HIS A 149      10.194  20.709  21.407 -0.3479 1.8240
ATOM   2325  CA  HIS A 149      11.445  20.453  22.101 -0.1354 1.9080
ATOM   2326  C   HIS A 149      12.594  21.361  21.561  0.7341 1.9080
ATOM   2327  O   HIS A 149      13.262  22.112  22.316 -0.5894 1.6612
ATOM   2328  CB  HIS A 149      11.739  18.952  21.978 -0.0414 1.9080
ATOM   2329  CG  HIS A 149      12.831  18.487  22.858 -0.0012 1.9080
ATOM   2330  ND1 HIS A 149      14.123  18.941  22.715 -0.1513 1.8240
ATOM   2331  CD2 HIS A 149      12.837  17.608  23.883 -0.1141 1.9080
ATOM   2332  CE1 HIS A 149      14.877  18.356  23.639 -0.0170 1.9080
ATOM   2333  NE2 HIS A 149      14.119  17.540  24.343 -0.1718 1.8240
ATOM   2334  HE2 HIS A 149      14.439  16.960  25.101  0.3911 0.6000
ATOM   2335  HD1 HIS A 149      14.439  19.595  22.038  0.3866 0.6000
ATOM   2336  HB2 HIS A 149      10.900  18.442  22.202  0.0810 1.4870
ATOM   2337  HB3 HIS A 149      11.984  18.752  21.021  0.0810 1.4870
ATOM   2338  H   HIS A 149       9.791  20.084  20.692  0.2747 0.6000
ATOM   2339  HE1 HIS A 149      15.852  18.511  23.772  0.2681 1.3590
ATOM   2340  HA  HIS A 149      11.331  20.667  23.077  0.1212 1.3870
ATOM   2341  HD2 HIS A 149      12.051  17.104  24.235  0.2317 1.4090
ATOM   2342  N   ARG A 150      12.823  21.295  20.262 -0.3479 1.8240
ATOM   2343  CA  ARG A 150      13.810  22.076  19.535 -0.2637 1.9080
ATOM   2344  C   ARG A 150      15.258  21.685  19.756  0.7341 1.9080
ATOM   2345  O   ARG A 150      16.118  22.162  18.984 -0.5894 1.6612
ATOM   2346  CB  ARG A 150      13.672  23.605  19.784 -0.0007 1.9080
ATOM   2347  CG  ARG A 150      12.835  24.340  18.776  0.0390 1.9080
ATOM   2348  CD  ARG A 150      13.053  25.850  18.840  0.0486 1.9080
ATOM   2349  NE  ARG A 150      12.729  26.387  20.175 -0.5295 1.8240
ATOM   2350  CZ  ARG A 150      13.138  27.562  20.659  0.8076 1.9080
ATOM   2351  NH1 ARG A 150      12.746  27.914  21.866 -0.8627 1.8240
ATOM   2352  NH2 ARG A 150      13.956  28.360  19.971 -0.8627 1.8240
ATOM   2353  HG3 ARG A 150      11.864  24.167  18.946  0.0285 1.4870
ATOM   2354  HA  ARG A 150      13.605  22.000  18.529  0.1560 1.3870
ATOM   2355  HE  ARG A 150      12.147  25.813  20.774  0.3456 0.6000
ATOM   2356  HG2 ARG A 150      13.069  24.038  17.851  0.0285 1.4870
ATOM   2357 HH22 ARG A 150      14.235  29.229  20.328  0.4478 0.6000
ATOM   2358 HH21 ARG A 150      14.290  28.056  19.068  0.4478 0.6000
ATOM   2359  H   ARG A 150      12.195  20.588  19.764  0.2747 0.6000
ATOM   2360  HD3 ARG A 150      12.462  26.277  18.166  0.0687 1.3870
ATOM   2361  HD2 ARG A 150      14.007  26.035  18.639  0.0687 1.3870
ATOM   2362 HH12 ARG A 150      13.043  28.823  22.233  0.4478 0.6000
ATOM   2363 HH11 ARG A 150      12.178  27.322  22.419  0.4478 0.6000
ATOM   2364  HB3 ARG A 150      14.594  23.989  19.780  0.0327 1.4870
ATOM   2365  HB2 ARG A 150      13.265  23.721  20.689  0.0327 1.4870
ATOM   2366  N   ASP A 151      15.552  20.868  20.737 -0.5163 1.8240
ATOM   2367  CA  ASP A 151      16.938  20.449  20.992  0.0381 1.9080
ATOM   2368  C   ASP A 151      17.095  18.961  21.268  0.5366 1.9080
ATOM   2369  O   ASP A 151      17.888  18.526  22.088 -0.5819 1.6612
ATOM   2370  CB  ASP A 151      17.588  21.220  22.137 -0.0303 1.9080
ATOM   2371  CG  ASP A 151      19.119  21.324  21.963  0.7994 1.9080
ATOM   2372  OD1 ASP A 151      19.661  21.196  20.827 -0.8014 1.6612
ATOM   2373  OD2 ASP A 151      19.777  21.620  22.957 -0.8014 1.6612
ATOM   2374  H   ASP A 151      14.752  20.544  21.310  0.2936 0.6000
ATOM   2375  HA  ASP A 151      17.466  20.654  20.147  0.0880 1.3870
ATOM   2376  HB3 ASP A 151      17.407  20.743  22.982 -0.0122 1.4870
ATOM   2377  HB2 ASP A 151      17.219  22.136  22.151 -0.0122 1.4870
ATOM   2378  N   LEU A 152      16.395  18.128  20.516 -0.4157 1.8240
ATOM   2379  CA  LEU A 152      16.546  16.715  20.674 -0.0518 1.9080
ATOM   2380  C   LEU A 152      17.918  16.269  20.155  0.5973 1.9080
ATOM   2381  O   LEU A 152      18.328  16.693  19.079 -0.5679 1.6612
ATOM   2382  CB  LEU A 152      15.388  16.023  19.947 -0.1102 1.9080
ATOM   2383  CG  LEU A 152      15.286  14.542  20.163  0.3531 1.9080
ATOM   2384  CD1 LEU A 152      14.812  14.294  21.594 -0.4121 1.9080
ATOM   2385  CD2 LEU A 152      14.368  13.895  19.123 -0.4121 1.9080
ATOM   2386 HD22 LEU A 152      14.735  14.061  18.209  0.1000 1.4870
ATOM   2387 HD23 LEU A 152      14.319  12.912  19.291  0.1000 1.4870
ATOM   2388 HD21 LEU A 152      13.455  14.293  19.195  0.1000 1.4870
ATOM   2389  H   LEU A 152      15.759  18.580  19.836  0.2719 0.6000
ATOM   2390 HD13 LEU A 152      13.918  14.722  21.726  0.1000 1.4870
ATOM   2391 HD12 LEU A 152      14.739  13.310  21.753  0.1000 1.4870
ATOM   2392 HD11 LEU A 152      15.470  14.689  22.235  0.1000 1.4870
ATOM   2393  HA  LEU A 152      16.496  16.478  21.650  0.0922 1.3870
ATOM   2394  HG  LEU A 152      16.176  14.119  20.041 -0.0361 1.4870
ATOM   2395  HB3 LEU A 152      15.507  16.189  18.973  0.0457 1.4870
ATOM   2396  HB2 LEU A 152      14.543  16.443  20.267  0.0457 1.4870
ATOM   2397  N   LYS A 153      18.603  15.408  20.895 -0.3479 1.8240
ATOM   2398  CA  LYS A 153      19.925  14.958  20.486 -0.2400 1.9080
ATOM   2399  C   LYS A 153      20.236  13.620  21.130  0.7341 1.9080
ATOM   2400  O   LYS A 153      19.680  13.308  22.169 -0.5894 1.6612
ATOM   2401  CB  LYS A 153      20.964  16.019  20.859 -0.0094 1.9080
ATOM   2402  CG  LYS A 153      21.186  16.228  22.336  0.0187 1.9080
ATOM   2403  CD  LYS A 153      22.028  17.497  22.623 -0.0479 1.9080
ATOM   2404  CE  LYS A 153      21.156  18.747  22.531 -0.0143 1.9080
ATOM   2405  NZ  LYS A 153      21.882  20.042  22.764 -0.3854 1.8240
ATOM   2406  HA  LYS A 153      19.938  14.849  19.488  0.1426 1.3870
ATOM   2407  HE2 LYS A 153      20.727  18.777  21.612  0.1135 1.1000
ATOM   2408  HE3 LYS A 153      20.405  18.671  23.209  0.1135 1.1000
ATOM   2409  HG2 LYS A 153      20.305  16.333  22.800  0.0103 1.4870
ATOM   2410  HG3 LYS A 153      21.672  15.443  22.721  0.0103 1.4870
ATOM   2411  HZ1 LYS A 153      21.974  20.190  23.746  0.3400 0.6000
ATOM   2412  HZ3 LYS A 153      22.784  19.989  22.342  0.3400 0.6000
ATOM   2413  HZ2 LYS A 153      21.358  20.786  22.355  0.3400 0.6000
ATOM   2414  HD3 LYS A 153      22.744  17.555  21.947  0.0621 1.4870
ATOM   2415  HD2 LYS A 153      22.393  17.427  23.537  0.0621 1.4870
ATOM   2416  H   LYS A 153      18.130  15.095  21.760  0.2747 0.6000
ATOM   2417  HB3 LYS A 153      20.670  16.893  20.453  0.0362 1.4870
ATOM   2418  HB2 LYS A 153      21.839  15.753  20.439  0.0362 1.4870
ATOM   2419  N   PRO A 154      21.120  12.836  20.535 -0.2548 1.8240
ATOM   2420  CA  PRO A 154      21.315  11.498  21.054 -0.0266 1.9080
ATOM   2421  C   PRO A 154      21.814  11.446  22.472  0.5896 1.9080
ATOM   2422  O   PRO A 154      21.505  10.507  23.172 -0.5748 1.6612
ATOM   2423  CB  PRO A 154      22.355  10.881  20.094 -0.0070 1.9080
ATOM   2424  CG  PRO A 154      22.380  11.719  18.903  0.0189 1.9080
ATOM   2425  CD  PRO A 154      21.868  13.073  19.273  0.0192 1.9080
ATOM   2426  HG2 PRO A 154      23.327  11.790  18.523  0.0213 1.4870
ATOM   2427  HA  PRO A 154      20.453  10.948  20.955  0.0641 1.3870
ATOM   2428  HD3 PRO A 154      21.252  13.445  18.574  0.0391 1.3870
ATOM   2429  HD2 PRO A 154      22.612  13.724  19.433  0.0391 1.3870
ATOM   2430  HG3 PRO A 154      21.808  11.315  18.158  0.0213 1.4870
ATOM   2431  HB3 PRO A 154      22.094   9.924  19.879  0.0253 1.4870
ATOM   2432  HB2 PRO A 154      23.261  10.846  20.552  0.0253 1.4870
ATOM   2433  N   SER A 155      22.625  12.404  22.887 -0.4157 1.8240
ATOM   2434  CA  SER A 155      23.168  12.341  24.236 -0.0249 1.9080
ATOM   2435  C   SER A 155      22.114  12.448  25.266  0.5973 1.9080
ATOM   2436  O   SER A 155      22.346  12.081  26.434 -0.5679 1.6612
ATOM   2437  CB  SER A 155      24.215  13.434  24.504  0.2117 1.9080
ATOM   2438  OG  SER A 155      23.705  14.729  24.255 -0.6546 1.7210
ATOM   2439  H   SER A 155      22.825  13.149  22.216  0.2719 0.6000
ATOM   2440  HA  SER A 155      23.634  11.443  24.333  0.0843 1.3870
ATOM   2441  HG  SER A 155      22.753  14.660  23.952  0.4275 0.0000
ATOM   2442  HB3 SER A 155      25.001  13.272  23.909  0.0352 1.3870
ATOM   2443  HB2 SER A 155      24.500  13.373  25.459  0.0352 1.3870
ATOM   2444  N   ASN A 156      20.950  12.992  24.915 -0.4157 1.8240
ATOM   2445  CA  ASN A 156      19.911  13.124  25.895  0.0143 1.9080
ATOM   2446  C   ASN A 156      18.717  12.143  25.612  0.5973 1.9080
ATOM   2447  O   ASN A 156      17.531  12.401  25.902 -0.5679 1.6612
ATOM   2448  CB  ASN A 156      19.526  14.613  26.023 -0.2041 1.9080
ATOM   2449  CG  ASN A 156      20.652  15.532  26.662  0.7130 1.9080
ATOM   2450  OD1 ASN A 156      21.869  15.176  26.913 -0.5931 1.6612
ATOM   2451  ND2 ASN A 156      20.208  16.765  26.949 -0.9191 1.8240
ATOM   2452  HA  ASN A 156      20.279  12.847  26.791  0.1048 1.3870
ATOM   2453 HD22 ASN A 156      20.872  17.406  27.353  0.4196 0.6000
ATOM   2454 HD21 ASN A 156      19.280  17.022  26.771  0.4196 0.6000
ATOM   2455  H   ASN A 156      20.880  13.287  23.934  0.2719 0.6000
ATOM   2456  HB3 ASN A 156      18.722  14.693  26.605  0.0797 1.4870
ATOM   2457  HB2 ASN A 156      19.333  14.979  25.118  0.0797 1.4870
ATOM   2458  N   ILE A 157      19.057  10.990  25.036 -0.4157 1.8240
ATOM   2459  CA  ILE A 157      18.140   9.911  24.839 -0.0597 1.9080
ATOM   2460  C   ILE A 157      18.809   8.627  25.377  0.5973 1.9080
ATOM   2461  O   ILE A 157      20.014   8.394  25.161 -0.5679 1.6612
ATOM   2462  CB  ILE A 157      17.763   9.717  23.333  0.1303 1.9080
ATOM   2463  CG1 ILE A 157      17.122  11.013  22.788 -0.0430 1.9080
ATOM   2464  CG2 ILE A 157      16.836   8.506  23.159 -0.3204 1.9080
ATOM   2465  CD1 ILE A 157      16.930  11.045  21.303 -0.0660 1.9080
ATOM   2466  HA  ILE A 157      17.356  10.073  25.429  0.0869 1.3870
ATOM   2467 HG22 ILE A 157      16.648   8.387  22.188  0.0882 1.4870
ATOM   2468 HG21 ILE A 157      17.294   7.701  23.524  0.0882 1.4870
ATOM   2469  HB  ILE A 157      18.599   9.555  22.834  0.0187 1.4870
ATOM   2470 HG12 ILE A 157      16.235  11.129  23.243  0.0236 1.4870
ATOM   2471 HG13 ILE A 157      17.711  11.779  23.062  0.0236 1.4870
ATOM   2472 HD13 ILE A 157      16.333  10.292  21.022  0.0186 1.4870
ATOM   2473  H   ILE A 157      20.069  10.955  24.741  0.2719 0.6000
ATOM   2474 HD12 ILE A 157      16.512  11.914  21.034  0.0186 1.4870
ATOM   2475 HG23 ILE A 157      15.991   8.679  23.657  0.0882 1.4870
ATOM   2476 HD11 ILE A 157      17.815  10.951  20.845  0.0186 1.4870
ATOM   2477  N   VAL A 158      18.045   7.841  26.155 -0.4157 1.8240
ATOM   2478  CA  VAL A 158      18.602   6.647  26.780 -0.0875 1.9080
ATOM   2479  C   VAL A 158      17.746   5.453  26.433  0.5973 1.9080
ATOM   2480  O   VAL A 158      16.564   5.567  26.082 -0.5679 1.6612
ATOM   2481  CB  VAL A 158      18.734   6.817  28.295  0.2985 1.9080
ATOM   2482  CG1 VAL A 158      19.888   7.778  28.609 -0.3192 1.9080
ATOM   2483  CG2 VAL A 158      17.413   7.296  28.891 -0.3192 1.9080
ATOM   2484  HA  VAL A 158      19.519   6.498  26.404  0.0969 1.3870
ATOM   2485 HG11 VAL A 158      20.650   7.261  28.994  0.0791 1.4870
ATOM   2486 HG21 VAL A 158      17.424   7.144  29.878  0.0791 1.4870
ATOM   2487  HB  VAL A 158      18.982   5.939  28.685 -0.0297 1.4870
ATOM   2488 HG12 VAL A 158      20.178   8.229  27.767  0.0791 1.4870
ATOM   2489 HG13 VAL A 158      19.576   8.461  29.267  0.0791 1.4870
ATOM   2490  H   VAL A 158      17.070   8.151  26.262  0.2719 0.6000
ATOM   2491 HG23 VAL A 158      17.302   8.270  28.700  0.0791 1.4870
ATOM   2492 HG22 VAL A 158      16.662   6.783  28.478  0.0791 1.4870
ATOM   2493  N   VAL A 159      18.376   4.285  26.491 -0.4157 1.8240
ATOM   2494  CA  VAL A 159      17.757   3.032  26.061 -0.0875 1.9080
ATOM   2495  C   VAL A 159      18.067   1.895  27.038  0.5973 1.9080
ATOM   2496  O   VAL A 159      19.042   1.957  27.760 -0.5679 1.6612
ATOM   2497  CB  VAL A 159      18.223   2.592  24.653  0.2985 1.9080
ATOM   2498  CG1 VAL A 159      17.949   3.700  23.614 -0.3192 1.9080
ATOM   2499  CG2 VAL A 159      19.662   2.258  24.602 -0.3192 1.9080
ATOM   2500  HA  VAL A 159      16.759   3.163  26.048  0.0969 1.3870
ATOM   2501 HG11 VAL A 159      18.073   3.324  22.700  0.0791 1.4870
ATOM   2502 HG21 VAL A 159      20.102   2.461  25.485  0.0791 1.4870
ATOM   2503  HB  VAL A 159      17.676   1.808  24.382 -0.0297 1.4870
ATOM   2504 HG12 VAL A 159      17.013   4.024  23.726  0.0791 1.4870
ATOM   2505 HG13 VAL A 159      18.589   4.449  23.764  0.0791 1.4870
ATOM   2506  H   VAL A 159      19.349   4.337  26.869  0.2719 0.6000
ATOM   2507 HG23 VAL A 159      19.789   1.280  24.399  0.0791 1.4870
ATOM   2508 HG22 VAL A 159      20.123   2.795  23.885  0.0791 1.4870
ATOM   2509  N   LYS A 160      17.177   0.928  27.046 -0.3479 1.8240
ATOM   2510  CA  LYS A 160      17.414  -0.339  27.744 -0.2400 1.9080
ATOM   2511  C   LYS A 160      17.760  -1.411  26.774  0.7341 1.9080
ATOM   2512  O   LYS A 160      17.497  -1.344  25.574 -0.5894 1.6612
ATOM   2513  CB  LYS A 160      16.194  -0.729  28.534 -0.0094 1.9080
ATOM   2514  CG  LYS A 160      16.162  -0.167  29.936  0.0187 1.9080
ATOM   2515  CD  LYS A 160      14.780  -0.393  30.532 -0.0479 1.9080
ATOM   2516  CE  LYS A 160      14.603  -1.801  31.035 -0.0143 1.9080
ATOM   2517  NZ  LYS A 160      15.096  -1.916  32.429 -0.3854 1.8240
ATOM   2518  HA  LYS A 160      18.177  -0.204  28.390  0.1426 1.3870
ATOM   2519  HE2 LYS A 160      13.633  -2.042  31.009  0.1135 1.1000
ATOM   2520  HE3 LYS A 160      15.119  -2.428  30.452  0.1135 1.1000
ATOM   2521  HG2 LYS A 160      16.833  -0.636  30.496  0.0103 1.4870
ATOM   2522  HG3 LYS A 160      16.343   0.807  29.907  0.0103 1.4870
ATOM   2523  HZ1 LYS A 160      15.596  -1.085  32.676  0.3400 0.6000
ATOM   2524  HZ3 LYS A 160      14.320  -2.034  33.049  0.3400 0.6000
ATOM   2525  HZ2 LYS A 160      15.705  -2.706  32.504  0.3400 0.6000
ATOM   2526  HD3 LYS A 160      14.096  -0.212  29.827  0.0621 1.4870
ATOM   2527  HD2 LYS A 160      14.655   0.242  31.293  0.0621 1.4870
ATOM   2528  H   LYS A 160      16.299   1.128  26.524  0.2747 0.6000
ATOM   2529  HB3 LYS A 160      16.160  -1.729  28.597  0.0362 1.4870
ATOM   2530  HB2 LYS A 160      15.380  -0.403  28.049  0.0362 1.4870
ATOM   2531  N   SER A 161      18.310  -2.507  27.334 -0.4157 1.8240
ATOM   2532  CA  SER A 161      18.640  -3.706  26.538 -0.0249 1.9080
ATOM   2533  C   SER A 161      17.461  -4.303  25.784  0.5973 1.9080
ATOM   2534  O   SER A 161      17.660  -4.947  24.786 -0.5679 1.6612
ATOM   2535  CB  SER A 161      19.275  -4.800  27.424  0.2117 1.9080
ATOM   2536  OG  SER A 161      20.433  -4.310  28.064 -0.6546 1.7210
ATOM   2537  H   SER A 161      18.477  -2.435  28.351  0.2719 0.6000
ATOM   2538  HA  SER A 161      19.345  -3.432  25.855  0.0843 1.3870
ATOM   2539  HG  SER A 161      20.601  -3.363  27.814  0.4275 0.0000
ATOM   2540  HB3 SER A 161      19.518  -5.569  26.844  0.0352 1.3870
ATOM   2541  HB2 SER A 161      18.610  -5.074  28.108  0.0352 1.3870
ATOM   2542  N   ASP A 162      16.245  -4.108  26.314 -0.5163 1.8240
ATOM   2543  CA  ASP A 162      15.032  -4.574  25.644  0.0381 1.9080
ATOM   2544  C   ASP A 162      14.555  -3.629  24.526  0.5366 1.9080
ATOM   2545  O   ASP A 162      13.466  -3.812  23.989 -0.5819 1.6612
ATOM   2546  CB  ASP A 162      13.908  -4.844  26.620 -0.0303 1.9080
ATOM   2547  CG  ASP A 162      13.379  -3.615  27.287  0.7994 1.9080
ATOM   2548  OD1 ASP A 162      13.884  -2.503  27.027 -0.8014 1.6612
ATOM   2549  OD2 ASP A 162      12.503  -3.768  28.139 -0.8014 1.6612
ATOM   2550  H   ASP A 162      16.244  -3.608  27.222  0.2936 0.6000
ATOM   2551  HA  ASP A 162      15.254  -5.458  25.201  0.0880 1.3870
ATOM   2552  HB3 ASP A 162      14.251  -5.473  27.321 -0.0122 1.4870
ATOM   2553  HB2 ASP A 162      13.163  -5.288  26.118 -0.0122 1.4870
ATOM   2554  N   CYS A 163      15.368  -2.627  24.209 -0.4157 1.8240
ATOM   2555  CA  CYS A 163      15.078  -1.668  23.095  0.0213 1.9080
ATOM   2556  C   CYS A 163      14.038  -0.618  23.479  0.5973 1.9080
ATOM   2557  O   CYS A 163      13.625   0.192  22.611 -0.5679 1.6612
ATOM   2558  CB  CYS A 163      14.708  -2.391  21.774 -0.1231 1.9080
ATOM   2559  SG  CYS A 163      15.220  -1.563  20.200 -0.3119 2.0000
ATOM   2560  H   CYS A 163      16.226  -2.552  24.790  0.2719 0.6000
ATOM   2561  HA  CYS A 163      15.943  -1.198  22.873  0.1124 1.3870
ATOM   2562  HG  CYS A 163      15.692  -0.713  20.480  0.1933 0.6000
ATOM   2563  HB3 CYS A 163      13.710  -2.498  21.750  0.1112 1.3870
ATOM   2564  HB2 CYS A 163      15.131  -3.300  21.790  0.1112 1.3870
ATOM   2565  N   THR A 164      13.676  -0.507  24.746 -0.4157 1.8240
ATOM   2566  CA  THR A 164      12.861   0.592  25.207 -0.0389 1.9080
ATOM   2567  C   THR A 164      13.706   1.886  25.298  0.5973 1.9080
ATOM   2568  O   THR A 164      14.941   1.850  25.496 -0.5679 1.6612
ATOM   2569  CB  THR A 164      12.143   0.303  26.500  0.3654 1.9080
ATOM   2570  OG1 THR A 164      13.098  -0.032  27.490 -0.6761 1.7210
ATOM   2571  CG2 THR A 164      11.156  -0.800  26.328 -0.2438 1.9080
ATOM   2572  HA  THR A 164      12.123   0.759  24.547  0.1007 1.3870
ATOM   2573 HG22 THR A 164      11.189  -1.164  25.388  0.0642 1.4870
ATOM   2574 HG21 THR A 164      11.352  -1.556  26.966  0.0642 1.4870
ATOM   2575  HG1 THR A 164      14.026   0.003  27.091  0.4102 0.0000
ATOM   2576  H   THR A 164      14.025  -1.268  25.367  0.2719 0.6000
ATOM   2577  HB  THR A 164      11.646   1.143  26.807  0.0043 1.3870
ATOM   2578 HG23 THR A 164      10.220  -0.471  26.507  0.0642 1.4870
ATOM   2579  N   LEU A 165      13.048   3.017  25.055 -0.4157 1.8240
ATOM   2580  CA  LEU A 165      13.745   4.312  24.885 -0.0518 1.9080
ATOM   2581  C   LEU A 165      13.022   5.391  25.642  0.5973 1.9080
ATOM   2582  O   LEU A 165      11.759   5.434  25.649 -0.5679 1.6612
ATOM   2583  CB  LEU A 165      13.762   4.654  23.391 -0.1102 1.9080
ATOM   2584  CG  LEU A 165      14.345   6.002  22.977  0.3531 1.9080
ATOM   2585  CD1 LEU A 165      15.004   5.882  21.593 -0.4121 1.9080
ATOM   2586  CD2 LEU A 165      13.266   7.129  22.952 -0.4121 1.9080
ATOM   2587 HD22 LEU A 165      12.880   7.217  23.864  0.1000 1.4870
ATOM   2588 HD23 LEU A 165      13.703   7.978  22.677  0.1000 1.4870
ATOM   2589 HD21 LEU A 165      12.560   6.876  22.300  0.1000 1.4870
ATOM   2590  H   LEU A 165      12.017   2.922  24.994  0.2719 0.6000
ATOM   2591 HD13 LEU A 165      14.317   5.598  20.927  0.1000 1.4870
ATOM   2592 HD12 LEU A 165      15.381   6.768  21.333  0.1000 1.4870
ATOM   2593 HD11 LEU A 165      15.734   5.203  21.636  0.1000 1.4870
ATOM   2594  HA  LEU A 165      14.672   4.212  25.254  0.0922 1.3870
ATOM   2595  HG  LEU A 165      15.032   6.282  23.640 -0.0361 1.4870
ATOM   2596  HB3 LEU A 165      12.815   4.623  23.062  0.0457 1.4870
ATOM   2597  HB2 LEU A 165      14.294   3.942  22.924  0.0457 1.4870
ATOM   2598  N   LYS A 166      13.792   6.282  26.240 -0.3479 1.8240
ATOM   2599  CA  LYS A 166      13.225   7.435  26.926 -0.2400 1.9080
ATOM   2600  C   LYS A 166      14.008   8.678  26.575  0.7341 1.9080
ATOM   2601  O   LYS A 166      15.261   8.689  26.561 -0.5894 1.6612
ATOM   2602  CB  LYS A 166      13.200   7.256  28.470 -0.0094 1.9080
ATOM   2603  CG  LYS A 166      12.391   6.060  28.899  0.0187 1.9080
ATOM   2604  CD  LYS A 166      12.484   5.821  30.374 -0.0479 1.9080
ATOM   2605  CE  LYS A 166      11.794   4.506  30.739 -0.0143 1.9080
ATOM   2606  NZ  LYS A 166      10.305   4.576  30.722 -0.3854 1.8240
ATOM   2607  HA  LYS A 166      12.272   7.553  26.629  0.1426 1.3870
ATOM   2608  HE2 LYS A 166      12.098   3.792  30.089  0.1135 1.1000
ATOM   2609  HE3 LYS A 166      12.100   4.228  31.663  0.1135 1.1000
ATOM   2610  HG2 LYS A 166      11.428   6.210  28.649  0.0103 1.4870
ATOM   2611  HG3 LYS A 166      12.724   5.246  28.410  0.0103 1.4870
ATOM   2612  HZ1 LYS A 166       9.966   4.194  29.863  0.3400 0.6000
ATOM   2613  HZ3 LYS A 166       9.941   4.050  31.490  0.3400 0.6000
ATOM   2614  HZ2 LYS A 166      10.018   5.530  30.802  0.3400 0.6000
ATOM   2615  HD3 LYS A 166      12.028   6.553  30.862  0.0621 1.4870
ATOM   2616  HD2 LYS A 166      13.436   5.754  30.643  0.0621 1.4870
ATOM   2617  H   LYS A 166      14.811   6.096  26.181  0.2747 0.6000
ATOM   2618  HB3 LYS A 166      12.801   8.077  28.857  0.0362 1.4870
ATOM   2619  HB2 LYS A 166      14.137   7.142  28.771  0.0362 1.4870
ATOM   2620  N   ILE A 167      13.285   9.778  26.373 -0.4157 1.8240
ATOM   2621  CA  ILE A 167      13.907  11.110  26.190 -0.0597 1.9080
ATOM   2622  C   ILE A 167      14.163  11.716  27.550  0.5973 1.9080
ATOM   2623  O   ILE A 167      13.268  11.673  28.404 -0.5679 1.6612
ATOM   2624  CB  ILE A 167      12.922  11.988  25.385  0.1303 1.9080
ATOM   2625  CG1 ILE A 167      12.782  11.422  23.969 -0.0430 1.9080
ATOM   2626  CG2 ILE A 167      13.402  13.407  25.276 -0.3204 1.9080
ATOM   2627  CD1 ILE A 167      11.590  11.986  23.213 -0.0660 1.9080
ATOM   2628  HA  ILE A 167      14.794  10.937  25.771  0.0869 1.3870
ATOM   2629 HG22 ILE A 167      12.738  13.945  24.754  0.0882 1.4870
ATOM   2630 HG21 ILE A 167      13.501  13.797  26.193  0.0882 1.4870
ATOM   2631  HB  ILE A 167      12.039  11.937  25.827  0.0187 1.4870
ATOM   2632 HG12 ILE A 167      13.613  11.629  23.461  0.0236 1.4870
ATOM   2633 HG13 ILE A 167      12.677  10.433  24.036  0.0236 1.4870
ATOM   2634 HD13 ILE A 167      11.689  12.976  23.136  0.0186 1.4870
ATOM   2635  H   ILE A 167      12.258   9.631  26.354  0.2719 0.6000
ATOM   2636 HD12 ILE A 167      11.556  11.578  22.303  0.0186 1.4870
ATOM   2637 HG23 ILE A 167      14.287  13.425  24.809  0.0882 1.4870
ATOM   2638 HD11 ILE A 167      10.753  11.769  23.711  0.0186 1.4870
ATOM   2639  N   LEU A 168      15.350  12.294  27.747 -0.4157 1.8240
ATOM   2640  CA  LEU A 168      15.744  12.795  29.082 -0.0518 1.9080
ATOM   2641  C   LEU A 168      15.372  14.244  29.398  0.5973 1.9080
ATOM   2642  O   LEU A 168      15.441  14.623  30.595 -0.5679 1.6612
ATOM   2643  CB  LEU A 168      17.246  12.690  29.258 -0.1102 1.9080
ATOM   2644  CG  LEU A 168      17.889  11.326  29.388  0.3531 1.9080
ATOM   2645  CD1 LEU A 168      19.401  11.513  29.522 -0.4121 1.9080
ATOM   2646  CD2 LEU A 168      17.300  10.578  30.559 -0.4121 1.9080
ATOM   2647 HD22 LEU A 168      16.314  10.459  30.427  0.1000 1.4870
ATOM   2648 HD23 LEU A 168      17.730   9.676  30.639  0.1000 1.4870
ATOM   2649 HD21 LEU A 168      17.457  11.091  31.406  0.1000 1.4870
ATOM   2650  H   LEU A 168      15.954  12.361  26.916  0.2719 0.6000
ATOM   2651 HD13 LEU A 168      19.596  12.062  30.334  0.1000 1.4870
ATOM   2652 HD12 LEU A 168      19.839  10.619  29.609  0.1000 1.4870
ATOM   2653 HD11 LEU A 168      19.750  11.980  28.710  0.1000 1.4870
ATOM   2654  HA  LEU A 168      15.302  12.191  29.784  0.0922 1.3870
ATOM   2655  HG  LEU A 168      17.699  10.789  28.576 -0.0361 1.4870
ATOM   2656  HB3 LEU A 168      17.495  13.218  30.086  0.0457 1.4870
ATOM   2657  HB2 LEU A 168      17.680  13.150  28.465  0.0457 1.4870
ATOM   2658  N   ASP A 169      15.128  15.095  28.414 -0.5163 1.8240
ATOM   2659  CA  ASP A 169      14.981  16.535  28.654  0.0381 1.9080
ATOM   2660  C   ASP A 169      13.793  17.070  27.890  0.5366 1.9080
ATOM   2661  O   ASP A 169      13.204  16.371  27.039 -0.5819 1.6612
ATOM   2662  CB  ASP A 169      16.275  17.292  28.279 -0.0303 1.9080
ATOM   2663  CG  ASP A 169      16.459  17.459  26.792  0.7994 1.9080
ATOM   2664  OD1 ASP A 169      16.290  16.455  26.015 -0.8014 1.6612
ATOM   2665  OD2 ASP A 169      16.840  18.583  26.393 -0.8014 1.6612
ATOM   2666  H   ASP A 169      15.050  14.667  27.470  0.2936 0.6000
ATOM   2667  HA  ASP A 169      14.788  16.649  29.633  0.0880 1.3870
ATOM   2668  HB3 ASP A 169      17.041  16.775  28.648 -0.0122 1.4870
ATOM   2669  HB2 ASP A 169      16.229  18.190  28.706 -0.0122 1.4870
ATOM   2670  N   PHE A 170      13.464  18.313  28.162 -0.4157 1.8240
ATOM   2671  CA  PHE A 170      12.275  18.916  27.605 -0.0024 1.9080
ATOM   2672  C   PHE A 170      12.554  20.080  26.659  0.5973 1.9080
ATOM   2673  O   PHE A 170      11.616  20.768  26.279 -0.5679 1.6612
ATOM   2674  CB  PHE A 170      11.323  19.293  28.769 -0.0343 1.9080
ATOM   2675  CG  PHE A 170      10.871  18.124  29.558  0.0118 1.9080
ATOM   2676  CD1 PHE A 170       9.704  17.422  29.221 -0.1256 1.9080
ATOM   2677  CD2 PHE A 170      11.607  17.667  30.645 -0.1256 1.9080
ATOM   2678  CE1 PHE A 170       9.270  16.321  29.934 -0.1704 1.9080
ATOM   2679  CE2 PHE A 170      11.165  16.569  31.348 -0.1704 1.9080
ATOM   2680  CZ  PHE A 170      10.003  15.888  30.996 -0.1072 1.9080
ATOM   2681  HZ  PHE A 170       9.718  15.088  31.525  0.1297 1.4590
ATOM   2682  HA  PHE A 170      11.807  18.201  27.050  0.0978 1.3870
ATOM   2683  HE1 PHE A 170       8.420  15.857  29.659  0.1430 1.4590
ATOM   2684  HE2 PHE A 170      11.707  16.242  32.158  0.1430 1.4590
ATOM   2685  H   PHE A 170      14.119  18.813  28.798  0.2719 0.6000
ATOM   2686  HD2 PHE A 170      12.444  18.132  30.907  0.1330 1.4590
ATOM   2687  HD1 PHE A 170       9.167  17.735  28.429  0.1330 1.4590
ATOM   2688  HB3 PHE A 170      10.536  19.732  28.366  0.0295 1.4870
ATOM   2689  HB2 PHE A 170      11.820  19.907  29.360  0.0295 1.4870
ATOM   2690  N   GLY A 171      13.796  20.318  26.285 -0.4157 1.8240
ATOM   2691  CA  GLY A 171      14.092  21.232  25.222 -0.0252 1.9080
ATOM   2692  C   GLY A 171      14.246  22.678  25.616  0.5973 1.9080
ATOM   2693  O   GLY A 171      14.610  22.983  26.803 -0.5679 1.6612
ATOM   2694  H   GLY A 171      14.520  19.793  26.821  0.2719 0.6000
ATOM   2695  HA2 GLY A 171      14.954  20.926  24.741  0.0698 1.3870
ATOM   2696  HA3 GLY A 171      13.357  21.161  24.499  0.0698 1.3870
ATOM   2697  N   LEU A 172      14.039  23.552  24.644 -0.4157 1.8240
ATOM   2698  CA  LEU A 172      14.471  24.977  24.733 -0.0518 1.9080
ATOM   2699  C   LEU A 172      13.360  25.944  25.172  0.5973 1.9080
ATOM   2700  O   LEU A 172      13.595  27.182  25.233 -0.5679 1.6612
ATOM   2701  CB  LEU A 172      15.030  25.421  23.402 -0.1102 1.9080
ATOM   2702  CG  LEU A 172      16.298  24.682  22.928  0.3531 1.9080
ATOM   2703  CD1 LEU A 172      16.876  25.308  21.678 -0.4121 1.9080
ATOM   2704  CD2 LEU A 172      17.368  24.531  23.996 -0.4121 1.9080
ATOM   2705 HD22 LEU A 172      17.001  24.013  24.769  0.1000 1.4870
ATOM   2706 HD23 LEU A 172      18.156  24.045  23.616  0.1000 1.4870
ATOM   2707 HD21 LEU A 172      17.658  25.435  24.311  0.1000 1.4870
ATOM   2708  H   LEU A 172      13.550  23.175  23.805  0.2719 0.6000
ATOM   2709 HD13 LEU A 172      17.120  26.263  21.858  0.1000 1.4870
ATOM   2710 HD12 LEU A 172      17.697  24.807  21.396  0.1000 1.4870
ATOM   2711 HD11 LEU A 172      16.200  25.275  20.939  0.1000 1.4870
ATOM   2712  HA  LEU A 172      15.226  25.029  25.409  0.0922 1.3870
ATOM   2713  HG  LEU A 172      16.058  23.724  22.748 -0.0361 1.4870
ATOM   2714  HB3 LEU A 172      15.265  26.385  23.462  0.0457 1.4870
ATOM   2715  HB2 LEU A 172      14.336  25.277  22.702  0.0457 1.4870
ATOM   2716  N   ALA A 173      12.166  25.433  25.437 -0.4157 1.8240
ATOM   2717  CA  ALA A 173      11.022  26.312  25.808  0.0337 1.9080
ATOM   2718  C   ALA A 173      10.808  27.439  24.761  0.5973 1.9080
ATOM   2719  O   ALA A 173      10.759  27.148  23.554 -0.5679 1.6612
ATOM   2720  CB  ALA A 173      11.206  26.861  27.215 -0.1825 1.9080
ATOM   2721  H   ALA A 173      12.087  24.410  25.370  0.2719 0.6000
ATOM   2722  HA  ALA A 173      10.190  25.752  25.843  0.0823 1.3870
ATOM   2723  HB1 ALA A 173      12.020  26.454  27.629  0.0603 1.4870
ATOM   2724  HB3 ALA A 173      11.316  27.854  27.175  0.0603 1.4870
ATOM   2725  HB2 ALA A 173      10.404  26.637  27.769  0.0603 1.4870
ATOM   2726  N   ARG A 174      10.651  28.691  25.198 -0.3479 1.8240
ATOM   2727  CA  ARG A 174      10.544  29.811  24.263 -0.2637 1.9080
ATOM   2728  C   ARG A 174      11.734  30.761  24.372  0.7341 1.9080
ATOM   2729  O   ARG A 174      11.571  31.971  24.283 -0.5894 1.6612
ATOM   2730  CB  ARG A 174       9.253  30.583  24.505 -0.0007 1.9080
ATOM   2731  CG  ARG A 174       8.021  29.722  24.417  0.0390 1.9080
ATOM   2732  CD  ARG A 174       6.766  30.542  24.624  0.0486 1.9080
ATOM   2733  NE  ARG A 174       5.570  29.722  24.446 -0.5295 1.8240
ATOM   2734  CZ  ARG A 174       4.323  30.182  24.509  0.8076 1.9080
ATOM   2735  NH1 ARG A 174       4.091  31.473  24.754 -0.8627 1.8240
ATOM   2736  NH2 ARG A 174       3.301  29.348  24.322 -0.8627 1.8240
ATOM   2737  HG3 ARG A 174       8.051  29.018  25.123  0.0285 1.4870
ATOM   2738  HA  ARG A 174      10.510  29.445  23.322  0.1560 1.3870
ATOM   2739  HE  ARG A 174       5.698  28.738  24.263  0.3456 0.6000
ATOM   2740  HG2 ARG A 174       7.970  29.297  23.516  0.0285 1.4870
ATOM   2741 HH22 ARG A 174       2.365  29.682  24.386  0.4478 0.6000
ATOM   2742 HH21 ARG A 174       3.477  28.384  24.115  0.4478 0.6000
ATOM   2743  H   ARG A 174      10.613  28.795  26.225  0.2747 0.6000
ATOM   2744  HD3 ARG A 174       6.761  31.278  23.957  0.0687 1.3870
ATOM   2745  HD2 ARG A 174       6.779  30.906  25.548  0.0687 1.3870
ATOM   2746 HH12 ARG A 174       3.143  31.799  24.817  0.4478 0.6000
ATOM   2747 HH11 ARG A 174       4.850  32.105  24.872  0.4478 0.6000
ATOM   2748  HB3 ARG A 174       9.186  31.299  23.818  0.0327 1.4870
ATOM   2749  HB2 ARG A 174       9.295  30.980  25.416  0.0327 1.4870
ATOM   2750  N   THR A 175      12.930  30.204  24.535 -0.4157 1.8240
ATOM   2751  CA  THR A 175      14.150  31.000  24.662 -0.0389 1.9080
ATOM   2752  C   THR A 175      15.252  30.425  23.785  0.5973 1.9080
ATOM   2753  O   THR A 175      15.812  29.370  24.101 -0.5679 1.6612
ATOM   2754  CB  THR A 175      14.644  31.034  26.130  0.3654 1.9080
ATOM   2755  OG1 THR A 175      14.490  29.732  26.722 -0.6761 1.7210
ATOM   2756  CG2 THR A 175      13.855  32.084  26.961 -0.2438 1.9080
ATOM   2757  HA  THR A 175      13.953  31.936  24.353  0.1007 1.3870
ATOM   2758 HG22 THR A 175      14.002  31.905  27.932  0.0642 1.4870
ATOM   2759 HG21 THR A 175      14.186  32.996  26.728  0.0642 1.4870
ATOM   2760  HG1 THR A 175      14.091  29.116  26.017  0.4102 0.0000
ATOM   2761  H   THR A 175      12.924  29.163  24.564  0.2719 0.6000
ATOM   2762  HB  THR A 175      15.635  31.270  26.135  0.0043 1.3870
ATOM   2763 HG23 THR A 175      12.884  32.007  26.743  0.0642 1.4870
ATOM   2764  N   SER A 179      22.100  30.915  24.613 -0.4157 1.8240
ATOM   2765  CA  SER A 179      22.012  31.212  26.051 -0.0249 1.9080
ATOM   2766  C   SER A 179      23.397  31.228  26.696  0.5973 1.9080
ATOM   2767  O   SER A 179      24.019  30.177  26.877 -0.5679 1.6612
ATOM   2768  CB  SER A 179      21.122  30.195  26.774  0.2117 1.9080
ATOM   2769  OG  SER A 179      21.620  28.878  26.639 -0.6546 1.7210
ATOM   2770  H   SER A 179      22.965  30.746  24.130  0.2719 0.6000
ATOM   2771  HA  SER A 179      21.612  32.129  26.152  0.0843 1.3870
ATOM   2772  HG  SER A 179      22.457  28.887  26.095  0.4275 0.0000
ATOM   2773  HB3 SER A 179      20.205  30.238  26.382  0.0352 1.3870
ATOM   2774  HB2 SER A 179      21.087  30.433  27.742  0.0352 1.3870
ATOM   2775  N   PHE A 180      23.852  32.420  27.076 -0.4157 1.8240
ATOM   2776  CA  PHE A 180      25.202  32.598  27.630 -0.0024 1.9080
ATOM   2777  C   PHE A 180      25.410  31.937  29.002  0.5973 1.9080
ATOM   2778  O   PHE A 180      24.675  32.208  29.964 -0.5679 1.6612
ATOM   2779  CB  PHE A 180      25.547  34.072  27.790 -0.0343 1.9080
ATOM   2780  CG  PHE A 180      26.931  34.305  28.340  0.0118 1.9080
ATOM   2781  CD1 PHE A 180      28.044  34.068  27.546 -0.1256 1.9080
ATOM   2782  CD2 PHE A 180      27.138  34.762  29.650 -0.1256 1.9080
ATOM   2783  CE1 PHE A 180      29.328  34.269  28.013 -0.1704 1.9080
ATOM   2784  CE2 PHE A 180      28.438  34.968  30.125 -0.1704 1.9080
ATOM   2785  CZ  PHE A 180      29.534  34.715  29.312 -0.1072 1.9080
ATOM   2786  HZ  PHE A 180      30.459  34.851  29.652  0.1297 1.4590
ATOM   2787  HA  PHE A 180      25.843  32.140  26.989  0.0978 1.3870
ATOM   2788  HE1 PHE A 180      30.115  34.089  27.408  0.1430 1.4590
ATOM   2789  HE2 PHE A 180      28.569  35.304  31.074  0.1430 1.4590
ATOM   2790  H   PHE A 180      23.183  33.204  26.950  0.2719 0.6000
ATOM   2791  HD2 PHE A 180      26.360  34.940  30.239  0.1330 1.4590
ATOM   2792  HD1 PHE A 180      27.914  33.742  26.604  0.1330 1.4590
ATOM   2793  HB3 PHE A 180      24.900  34.472  28.419  0.0295 1.4870
ATOM   2794  HB2 PHE A 180      25.500  34.497  26.900  0.0295 1.4870
ATOM   2795  N   MET A 181      26.451  31.123  29.082 -0.4157 1.8240
ATOM   2796  CA  MET A 181      26.986  30.663  30.362 -0.0237 1.9080
ATOM   2797  C   MET A 181      28.496  30.767  30.360  0.5973 1.9080
ATOM   2798  O   MET A 181      29.145  30.410  29.375 -0.5679 1.6612
ATOM   2799  CB  MET A 181      26.630  29.193  30.615  0.0342 1.9080
ATOM   2800  CG  MET A 181      26.015  28.946  31.973  0.0018 1.9080
ATOM   2801  SD  MET A 181      24.242  29.198  31.819 -0.2737 2.0000
ATOM   2802  CE  MET A 181      23.785  27.723  30.898 -0.0536 1.9080
ATOM   2803  HG2 MET A 181      26.218  28.007  32.264  0.0440 1.3870
ATOM   2804  HE1 MET A 181      24.232  26.926  31.304  0.0684 1.3870
ATOM   2805  HE2 MET A 181      22.793  27.603  30.933  0.0684 1.3870
ATOM   2806  HE3 MET A 181      24.076  27.822  29.947  0.0684 1.3870
ATOM   2807  HB2 MET A 181      25.981  28.891  29.906  0.0241 1.4870
ATOM   2808  HG3 MET A 181      26.410  29.585  32.639  0.0440 1.3870
ATOM   2809  H   MET A 181      26.855  30.839  28.163  0.2719 0.6000
ATOM   2810  HA  MET A 181      26.629  31.264  31.082  0.0880 1.3870
ATOM   2811  HB3 MET A 181      27.468  28.640  30.534  0.0241 1.4870
ATOM   2812  N   MET A 182      29.042  31.230  31.485 -0.4157 1.8240
ATOM   2813  CA  MET A 182      30.428  30.949  31.842 -0.0237 1.9080
ATOM   2814  C   MET A 182      30.497  29.453  32.037  0.5973 1.9080
ATOM   2815  O   MET A 182      29.880  28.910  32.977 -0.5679 1.6612
ATOM   2816  CB  MET A 182      30.795  31.627  33.168  0.0342 1.9080
ATOM   2817  CG  MET A 182      30.913  33.119  33.103  0.0018 1.9080
ATOM   2818  SD  MET A 182      32.250  33.543  31.998 -0.2737 2.0000
ATOM   2819  CE  MET A 182      32.279  35.308  32.252 -0.0536 1.9080
ATOM   2820  HG2 MET A 182      30.038  33.510  32.778  0.0440 1.3870
ATOM   2821  HE1 MET A 182      31.892  35.528  33.150  0.0684 1.3870
ATOM   2822  HE2 MET A 182      33.223  35.642  32.210  0.0684 1.3870
ATOM   2823  HE3 MET A 182      31.738  35.762  31.541  0.0684 1.3870
ATOM   2824  HB2 MET A 182      30.091  31.382  33.857  0.0241 1.4870
ATOM   2825  HG3 MET A 182      31.083  33.483  34.032  0.0440 1.3870
ATOM   2826  H   MET A 182      28.402  31.799  32.074  0.2719 0.6000
ATOM   2827  HA  MET A 182      31.001  31.193  31.076  0.0880 1.3870
ATOM   2828  HB3 MET A 182      31.677  31.241  33.490  0.0241 1.4870
ATOM   2829  N   THR A 183      31.197  28.761  31.153 -0.4157 1.8240
ATOM   2830  CA  THR A 183      31.258  27.311  31.259 -0.0389 1.9080
ATOM   2831  C   THR A 183      32.333  26.784  30.324  0.5973 1.9080
ATOM   2832  O   THR A 183      32.605  27.425  29.300 -0.5679 1.6612
ATOM   2833  CB  THR A 183      29.883  26.682  30.919  0.3654 1.9080
ATOM   2834  OG1 THR A 183      29.874  25.284  31.262 -0.6761 1.7210
ATOM   2835  CG2 THR A 183      29.553  26.876  29.431 -0.2438 1.9080
ATOM   2836  HA  THR A 183      31.507  27.068  32.198  0.1007 1.3870
ATOM   2837 HG22 THR A 183      28.561  26.941  29.316  0.0642 1.4870
ATOM   2838 HG21 THR A 183      29.983  27.717  29.102  0.0642 1.4870
ATOM   2839  HG1 THR A 183      30.794  25.063  31.648  0.4102 0.0000
ATOM   2840  H   THR A 183      31.668  29.309  30.425  0.2719 0.6000
ATOM   2841  HB  THR A 183      29.164  27.150  31.474  0.0043 1.3870
ATOM   2842 HG23 THR A 183      29.900  26.096  28.909  0.0642 1.4870
ATOM   2843  N   PRO A 184      32.991  25.654  30.704 -0.2548 1.8240
ATOM   2844  CA  PRO A 184      33.803  24.860  29.770 -0.0266 1.9080
ATOM   2845  C   PRO A 184      32.922  23.889  28.964  0.5896 1.9080
ATOM   2846  O   PRO A 184      33.387  23.268  27.991 -0.5748 1.6612
ATOM   2847  CB  PRO A 184      34.731  24.079  30.702 -0.0070 1.9080
ATOM   2848  CG  PRO A 184      33.885  23.826  31.910  0.0189 1.9080
ATOM   2849  CD  PRO A 184      32.993  25.046  32.057  0.0192 1.9080
ATOM   2850  HG2 PRO A 184      33.330  22.997  31.787  0.0213 1.4870
ATOM   2851  HA  PRO A 184      34.325  25.456  29.153  0.0641 1.3870
ATOM   2852  HD3 PRO A 184      33.365  25.688  32.728  0.0391 1.3870
ATOM   2853  HD2 PRO A 184      32.065  24.786  32.324  0.0391 1.3870
ATOM   2854  HG3 PRO A 184      34.460  23.709  32.727  0.0213 1.4870
ATOM   2855  HB3 PRO A 184      35.536  24.621  30.936  0.0253 1.4870
ATOM   2856  HB2 PRO A 184      35.016  23.220  30.279  0.0253 1.4870
ATOM   2857  N   TYR A 185      31.662  23.764  29.369 -0.4157 1.8240
ATOM   2858  CA  TYR A 185      30.727  22.920  28.645 -0.0014 1.9080
ATOM   2859  C   TYR A 185      30.264  23.575  27.348  0.5973 1.9080
ATOM   2860  O   TYR A 185      30.148  24.792  27.252 -0.5679 1.6612
ATOM   2861  CB  TYR A 185      29.564  22.521  29.549 -0.0152 1.9080
ATOM   2862  CG  TYR A 185      29.990  21.471  30.550 -0.0011 1.9080
ATOM   2863  CD1 TYR A 185      30.244  20.169  30.133 -0.1906 1.9080
ATOM   2864  CD2 TYR A 185      30.198  21.786  31.895 -0.1906 1.9080
ATOM   2865  CE1 TYR A 185      30.658  19.198  31.019 -0.2341 1.9080
ATOM   2866  CE2 TYR A 185      30.609  20.815  32.798 -0.2341 1.9080
ATOM   2867  CZ  TYR A 185      30.838  19.519  32.347  0.3226 1.9080
ATOM   2868  OH  TYR A 185      31.239  18.519  33.201 -0.5579 1.7210
ATOM   2869  HH  TYR A 185      31.304  18.922  34.144  0.3992 0.0000
ATOM   2870  HA  TYR A 185      31.194  22.056  28.408  0.0876 1.3870
ATOM   2871  HE1 TYR A 185      30.829  18.261  30.699  0.1656 1.4590
ATOM   2872  HE2 TYR A 185      30.739  21.041  33.760  0.1656 1.4590
ATOM   2873  H   TYR A 185      31.418  24.303  30.216  0.2719 0.6000
ATOM   2874  HD2 TYR A 185      30.050  22.720  32.207  0.1699 1.4590
ATOM   2875  HD1 TYR A 185      30.122  19.932  29.163  0.1699 1.4590
ATOM   2876  HB3 TYR A 185      28.847  22.143  28.989  0.0295 1.4870
ATOM   2877  HB2 TYR A 185      29.262  23.319  30.043  0.0295 1.4870
ATOM   2878  N   VAL A 186      30.091  22.750  26.326 -0.4157 1.8240
ATOM   2879  CA  VAL A 186      29.750  23.231  25.000 -0.0875 1.9080
ATOM   2880  C   VAL A 186      28.379  22.664  24.634  0.5973 1.9080
ATOM   2881  O   VAL A 186      28.078  21.512  24.942 -0.5679 1.6612
ATOM   2882  CB  VAL A 186      30.828  22.813  23.982  0.2985 1.9080
ATOM   2883  CG1 VAL A 186      30.379  23.118  22.552 -0.3192 1.9080
ATOM   2884  CG2 VAL A 186      32.144  23.525  24.309 -0.3192 1.9080
ATOM   2885  HA  VAL A 186      29.672  24.223  25.032  0.0969 1.3870
ATOM   2886 HG11 VAL A 186      29.443  23.466  22.567  0.0791 1.4870
ATOM   2887 HG21 VAL A 186      32.642  23.694  23.460  0.0791 1.4870
ATOM   2888  HB  VAL A 186      30.939  21.825  24.044 -0.0297 1.4870
ATOM   2889 HG12 VAL A 186      30.986  23.804  22.155  0.0791 1.4870
ATOM   2890 HG13 VAL A 186      30.417  22.281  22.008  0.0791 1.4870
ATOM   2891  H   VAL A 186      30.219  21.741  26.555  0.2719 0.6000
ATOM   2892 HG23 VAL A 186      31.941  24.391  24.763  0.0791 1.4870
ATOM   2893 HG22 VAL A 186      32.687  22.944  24.912  0.0791 1.4870
ATOM   2894  N   VAL A 187      27.537  23.501  24.037 -0.4157 1.8240
ATOM   2895  CA  VAL A 187      26.205  23.079  23.639 -0.0875 1.9080
ATOM   2896  C   VAL A 187      26.349  22.335  22.337  0.5973 1.9080
ATOM   2897  O   VAL A 187      27.041  22.787  21.438 -0.5679 1.6612
ATOM   2898  CB  VAL A 187      25.243  24.266  23.398  0.2985 1.9080
ATOM   2899  CG1 VAL A 187      23.835  23.746  23.080 -0.3192 1.9080
ATOM   2900  CG2 VAL A 187      25.214  25.215  24.601 -0.3192 1.9080
ATOM   2901  HA  VAL A 187      25.859  22.448  24.326  0.0969 1.3870
ATOM   2902 HG11 VAL A 187      23.164  24.287  23.583  0.0791 1.4870
ATOM   2903 HG21 VAL A 187      24.283  25.257  24.959  0.0791 1.4870
ATOM   2904  HB  VAL A 187      25.558  24.752  22.593 -0.0297 1.4870
ATOM   2905 HG12 VAL A 187      23.668  23.829  22.100  0.0791 1.4870
ATOM   2906 HG13 VAL A 187      23.770  22.789  23.353  0.0791 1.4870
ATOM   2907  H   VAL A 187      27.908  24.458  23.885  0.2719 0.6000
ATOM   2908 HG23 VAL A 187      25.833  24.869  25.303  0.0791 1.4870
ATOM   2909 HG22 VAL A 187      25.507  26.122  24.306  0.0791 1.4870
ATOM   2910  N   THR A 188      25.723  21.170  22.253 -0.4157 1.8240
ATOM   2911  CA  THR A 188      25.741  20.413  20.978 -0.0389 1.9080
ATOM   2912  C   THR A 188      24.635  20.955  20.067  0.5973 1.9080
ATOM   2913  O   THR A 188      23.475  20.866  20.403 -0.5679 1.6612
ATOM   2914  CB  THR A 188      25.529  18.936  21.269  0.3654 1.9080
ATOM   2915  OG1 THR A 188      26.624  18.435  22.058 -0.6761 1.7210
ATOM   2916  CG2 THR A 188      25.441  18.152  19.984 -0.2438 1.9080
ATOM   2917  HA  THR A 188      26.620  20.567  20.537  0.1007 1.3870
ATOM   2918 HG22 THR A 188      24.689  17.486  20.034  0.0642 1.4870
ATOM   2919 HG21 THR A 188      25.273  18.772  19.210  0.0642 1.4870
ATOM   2920  HG1 THR A 188      27.266  19.204  22.221  0.4102 0.0000
ATOM   2921  H   THR A 188      25.247  20.846  23.097  0.2719 0.6000
ATOM   2922  HB  THR A 188      24.673  18.817  21.815  0.0043 1.3870
ATOM   2923 HG23 THR A 188      26.300  17.657  19.820  0.0642 1.4870
ATOM   2924  N   ARG A 189      25.019  21.452  18.902 -0.3479 1.8240
ATOM   2925  CA  ARG A 189      24.114  22.116  17.966 -0.2637 1.9080
ATOM   2926  C   ARG A 189      23.812  21.329  16.677  0.7341 1.9080
ATOM   2927  O   ARG A 189      23.013  21.778  15.849 -0.5894 1.6612
ATOM   2928  CB  ARG A 189      24.682  23.471  17.616 -0.0007 1.9080
ATOM   2929  CG  ARG A 189      24.736  24.387  18.840  0.0390 1.9080
ATOM   2930  CD  ARG A 189      25.197  25.796  18.499  0.0486 1.9080
ATOM   2931  NE  ARG A 189      25.224  26.635  19.697 -0.5295 1.8240
ATOM   2932  CZ  ARG A 189      26.205  26.633  20.608  0.8076 1.9080
ATOM   2933  NH1 ARG A 189      26.122  27.430  21.674 -0.8627 1.8240
ATOM   2934  NH2 ARG A 189      27.273  25.839  20.466 -0.8627 1.8240
ATOM   2935  HG3 ARG A 189      25.374  24.004  19.509  0.0285 1.4870
ATOM   2936  HA  ARG A 189      23.226  22.294  18.442  0.1560 1.3870
ATOM   2937  HE  ARG A 189      24.449  27.261  19.851  0.3456 0.6000
ATOM   2938  HG2 ARG A 189      23.824  24.446  19.247  0.0285 1.4870
ATOM   2939 HH22 ARG A 189      27.999  25.856  21.129  0.4478 0.6000
ATOM   2940 HH21 ARG A 189      27.324  25.224  19.673  0.4478 0.6000
ATOM   2941  H   ARG A 189      26.045  21.329  18.701  0.2747 0.6000
ATOM   2942  HD3 ARG A 189      24.560  26.179  17.843  0.0687 1.3870
ATOM   2943  HD2 ARG A 189      26.109  25.739  18.117  0.0687 1.3870
ATOM   2944 HH12 ARG A 189      26.876  27.432  22.341  0.4478 0.6000
ATOM   2945 HH11 ARG A 189      25.329  28.011  21.807  0.4478 0.6000
ATOM   2946  HB3 ARG A 189      24.102  23.901  16.945  0.0327 1.4870
ATOM   2947  HB2 ARG A 189      25.603  23.359  17.284  0.0327 1.4870
ATOM   2948  N   TYR A 190      24.451  20.169  16.527 -0.4157 1.8240
ATOM   2949  CA  TYR A 190      24.447  19.412  15.266 -0.0014 1.9080
ATOM   2950  C   TYR A 190      23.063  18.945  14.786  0.5973 1.9080
ATOM   2951  O   TYR A 190      22.923  18.511  13.637 -0.5679 1.6612
ATOM   2952  CB  TYR A 190      25.286  18.134  15.401 -0.0152 1.9080
ATOM   2953  CG  TYR A 190      26.653  18.305  15.999 -0.0011 1.9080
ATOM   2954  CD1 TYR A 190      27.425  19.369  15.668 -0.1906 1.9080
ATOM   2955  CD2 TYR A 190      27.161  17.365  16.886 -0.1906 1.9080
ATOM   2956  CE1 TYR A 190      28.689  19.531  16.233 -0.2341 1.9080
ATOM   2957  CE2 TYR A 190      28.429  17.527  17.441 -0.2341 1.9080
ATOM   2958  CZ  TYR A 190      29.169  18.596  17.087  0.3226 1.9080
ATOM   2959  OH  TYR A 190      30.449  18.763  17.633 -0.5579 1.7210
ATOM   2960  HH  TYR A 190      30.644  17.963  18.226  0.3992 0.0000
ATOM   2961  HA  TYR A 190      24.841  20.012  14.539  0.0876 1.3870
ATOM   2962  HE1 TYR A 190      29.230  20.347  15.997  0.1656 1.4590
ATOM   2963  HE2 TYR A 190      28.769  16.846  18.093  0.1656 1.4590
ATOM   2964  H   TYR A 190      24.956  19.841  17.380  0.2719 0.6000
ATOM   2965  HD2 TYR A 190      26.618  16.569  17.130  0.1699 1.4590
ATOM   2966  HD1 TYR A 190      27.103  20.057  15.012  0.1699 1.4590
ATOM   2967  HB3 TYR A 190      25.390  17.736  14.482  0.0295 1.4870
ATOM   2968  HB2 TYR A 190      24.769  17.486  15.971  0.0295 1.4870
ATOM   2969  N   TYR A 191      22.094  18.880  15.702 -0.4157 1.8240
ATOM   2970  CA  TYR A 191      20.771  18.329  15.427 -0.0014 1.9080
ATOM   2971  C   TYR A 191      19.728  19.399  15.244  0.5973 1.9080
ATOM   2972  O   TYR A 191      18.555  19.052  15.060 -0.5679 1.6612
ATOM   2973  CB  TYR A 191      20.369  17.296  16.555 -0.0152 1.9080
ATOM   2974  CG  TYR A 191      21.456  16.284  16.741 -0.0011 1.9080
ATOM   2975  CD1 TYR A 191      21.497  15.102  15.988 -0.1906 1.9080
ATOM   2976  CD2 TYR A 191      22.565  16.540  17.599 -0.1906 1.9080
ATOM   2977  CE1 TYR A 191      22.521  14.213  16.073 -0.2341 1.9080
ATOM   2978  CE2 TYR A 191      23.606  15.644  17.701 -0.2341 1.9080
ATOM   2979  CZ  TYR A 191      23.653  14.505  16.927  0.3226 1.9080
ATOM   2980  OH  TYR A 191      24.689  13.677  17.026 -0.5579 1.7210
ATOM   2981  HH  TYR A 191      25.350  14.051  17.678  0.3992 0.0000
ATOM   2982  HA  TYR A 191      20.831  17.788  14.570  0.0876 1.3870
ATOM   2983  HE1 TYR A 191      22.532  13.355  15.566  0.1656 1.4590
ATOM   2984  HE2 TYR A 191      24.356  15.825  18.361  0.1656 1.4590
ATOM   2985  H   TYR A 191      22.368  19.261  16.639  0.2719 0.6000
ATOM   2986  HD2 TYR A 191      22.570  17.385  18.124  0.1699 1.4590
ATOM   2987  HD1 TYR A 191      20.722  14.916  15.358  0.1699 1.4590
ATOM   2988  HB3 TYR A 191      19.551  16.851  16.255  0.0295 1.4870
ATOM   2989  HB2 TYR A 191      20.247  17.808  17.380  0.0295 1.4870
ATOM   2990  N   ARG A 192      20.131  20.660  15.320 -0.3479 1.8240
ATOM   2991  CA  ARG A 192      19.172  21.740  15.266 -0.2637 1.9080
ATOM   2992  C   ARG A 192      18.717  22.053  13.829  0.7341 1.9080
ATOM   2993  O   ARG A 192      19.470  21.999  12.859 -0.5894 1.6612
ATOM   2994  CB  ARG A 192      19.690  22.954  15.945 -0.0007 1.9080
ATOM   2995  CG  ARG A 192      19.886  22.725  17.439  0.0390 1.9080
ATOM   2996  CD  ARG A 192      20.549  23.919  18.110  0.0486 1.9080
ATOM   2997  NE  ARG A 192      20.563  23.683  19.564 -0.5295 1.8240
ATOM   2998  CZ  ARG A 192      20.953  24.585  20.453  0.8076 1.9080
ATOM   2999  NH1 ARG A 192      21.342  25.793  20.041 -0.8627 1.8240
ATOM   3000  NH2 ARG A 192      20.960  24.271  21.724 -0.8627 1.8240
ATOM   3001  HG3 ARG A 192      20.469  21.928  17.578  0.0285 1.4870
ATOM   3002  HA  ARG A 192      18.352  21.486  15.804  0.1560 1.3870
ATOM   3003  HE  ARG A 192      20.259  22.786  19.893  0.3456 0.6000
ATOM   3004  HG2 ARG A 192      19.000  22.578  17.871  0.0285 1.4870
ATOM   3005 HH22 ARG A 192      21.272  24.939  22.414  0.4478 0.6000
ATOM   3006 HH21 ARG A 192      20.655  23.364  22.030  0.4478 0.6000
ATOM   3007  H   ARG A 192      21.151  20.792  15.417  0.2747 0.6000
ATOM   3008  HD3 ARG A 192      20.016  24.719  17.917  0.0687 1.3870
ATOM   3009  HD2 ARG A 192      21.471  23.987  17.784  0.0687 1.3870
ATOM   3010 HH12 ARG A 192      21.655  26.468  20.726  0.4478 0.6000
ATOM   3011 HH11 ARG A 192      21.323  26.027  19.078  0.4478 0.6000
ATOM   3012  HB3 ARG A 192      19.042  23.696  15.842  0.0327 1.4870
ATOM   3013  HB2 ARG A 192      20.571  23.198  15.565  0.0327 1.4870
ATOM   3014  N   ALA A 193      17.422  22.277  13.709 -0.4157 1.8240
ATOM   3015  CA  ALA A 193      16.813  22.504  12.384  0.0337 1.9080
ATOM   3016  C   ALA A 193      17.260  23.800  11.696  0.5973 1.9080
ATOM   3017  O   ALA A 193      17.617  24.768  12.357 -0.5679 1.6612
ATOM   3018  CB  ALA A 193      15.317  22.533  12.565 -0.1825 1.9080
ATOM   3019  H   ALA A 193      16.882  22.281  14.587  0.2719 0.6000
ATOM   3020  HA  ALA A 193      17.059  21.720  11.782  0.0823 1.3870
ATOM   3021  HB1 ALA A 193      14.920  21.662  12.269  0.0603 1.4870
ATOM   3022  HB3 ALA A 193      15.093  22.683  13.530  0.0603 1.4870
ATOM   3023  HB2 ALA A 193      14.921  23.274  12.019  0.0603 1.4870
ATOM   3024  N   PRO A 194      17.177  23.850  10.379 -0.2548 1.8240
ATOM   3025  CA  PRO A 194      17.480  25.053   9.613 -0.0266 1.9080
ATOM   3026  C   PRO A 194      16.770  26.277  10.144  0.5896 1.9080
ATOM   3027  O   PRO A 194      17.393  27.351  10.238 -0.5748 1.6612
ATOM   3028  CB  PRO A 194      17.005  24.672   8.199 -0.0070 1.9080
ATOM   3029  CG  PRO A 194      17.346  23.209   8.150  0.0189 1.9080
ATOM   3030  CD  PRO A 194      16.911  22.701   9.492  0.0192 1.9080
ATOM   3031  HG2 PRO A 194      16.845  22.760   7.413  0.0213 1.4870
ATOM   3032  HA  PRO A 194      18.485  25.207   9.575  0.0641 1.3870
ATOM   3033  HD3 PRO A 194      17.447  21.908   9.778  0.0391 1.3870
ATOM   3034  HD2 PRO A 194      15.940  22.470   9.502  0.0391 1.3870
ATOM   3035  HG3 PRO A 194      18.327  23.086   8.017  0.0213 1.4870
ATOM   3036  HB3 PRO A 194      17.506  25.178   7.513  0.0253 1.4870
ATOM   3037  HB2 PRO A 194      16.030  24.813   8.107  0.0253 1.4870
ATOM   3038  N   GLU A 195      15.515  26.149  10.547 -0.5163 1.8240
ATOM   3039  CA  GLU A 195      14.796  27.333  11.025  0.0397 1.9080
ATOM   3040  C   GLU A 195      15.353  27.776  12.415  0.5366 1.9080
ATOM   3041  O   GLU A 195      15.339  28.990  12.739 -0.5819 1.6612
ATOM   3042  CB  GLU A 195      13.283  27.129  10.919  0.0560 1.9080
ATOM   3043  CG  GLU A 195      12.728  25.973  11.677  0.0136 1.9080
ATOM   3044  CD  GLU A 195      12.684  24.591  10.961  0.8054 1.9080
ATOM   3045  OE1 GLU A 195      11.868  23.767  11.428 -0.8188 1.6612
ATOM   3046  OE2 GLU A 195      13.472  24.342  10.036 -0.8188 1.6612
ATOM   3047  HG2 GLU A 195      13.271  25.829  12.508 -0.0425 1.4870
ATOM   3048  HA  GLU A 195      14.908  28.088  10.380  0.1105 1.3870
ATOM   3049  HG3 GLU A 195      11.780  26.171  11.940 -0.0425 1.4870
ATOM   3050  H   GLU A 195      15.115  25.212  10.499  0.2936 0.6000
ATOM   3051  HB3 GLU A 195      13.073  27.000   9.955 -0.0173 1.4870
ATOM   3052  HB2 GLU A 195      12.853  27.960  11.258 -0.0173 1.4870
ATOM   3053  N   VAL A 196      15.951  26.883  13.173 -0.4157 1.8240
ATOM   3054  CA  VAL A 196      16.669  27.256  14.420 -0.0875 1.9080
ATOM   3055  C   VAL A 196      18.025  27.922  14.096  0.5973 1.9080
ATOM   3056  O   VAL A 196      18.366  28.997  14.655 -0.5679 1.6612
ATOM   3057  CB  VAL A 196      16.870  26.046  15.341  0.2985 1.9080
ATOM   3058  CG1 VAL A 196      17.708  26.424  16.589 -0.3192 1.9080
ATOM   3059  CG2 VAL A 196      15.521  25.479  15.741 -0.3192 1.9080
ATOM   3060  HA  VAL A 196      16.107  27.925  14.908  0.0969 1.3870
ATOM   3061 HG11 VAL A 196      17.614  27.401  16.753  0.0791 1.4870
ATOM   3062 HG21 VAL A 196      15.622  24.938  16.577  0.0791 1.4870
ATOM   3063  HB  VAL A 196      17.400  25.362  14.848 -0.0297 1.4870
ATOM   3064 HG12 VAL A 196      17.368  25.910  17.371  0.0791 1.4870
ATOM   3065 HG13 VAL A 196      18.661  26.195  16.416  0.0791 1.4870
ATOM   3066  H   VAL A 196      15.889  25.900  12.843  0.2719 0.6000
ATOM   3067 HG23 VAL A 196      14.880  26.230  15.904  0.0791 1.4870
ATOM   3068 HG22 VAL A 196      15.174  24.896  15.005  0.0791 1.4870
ATOM   3069  N   ILE A 197      18.770  27.315  13.181 -0.4157 1.8240
ATOM   3070  CA  ILE A 197      20.094  27.772  12.744 -0.0597 1.9080
ATOM   3071  C   ILE A 197      19.981  29.192  12.202  0.5973 1.9080
ATOM   3072  O   ILE A 197      20.853  30.052  12.531 -0.5679 1.6612
ATOM   3073  CB  ILE A 197      20.676  26.852  11.632  0.1303 1.9080
ATOM   3074  CG1 ILE A 197      21.024  25.461  12.175 -0.0430 1.9080
ATOM   3075  CG2 ILE A 197      21.863  27.528  10.912 -0.3204 1.9080
ATOM   3076  CD1 ILE A 197      21.275  24.431  11.073 -0.0660 1.9080
ATOM   3077  HA  ILE A 197      20.656  27.822  13.567  0.0869 1.3870
ATOM   3078 HG22 ILE A 197      22.135  26.952  10.148  0.0882 1.4870
ATOM   3079 HG21 ILE A 197      21.565  28.420  10.589  0.0882 1.4870
ATOM   3080  HB  ILE A 197      19.974  26.746  10.932  0.0187 1.4870
ATOM   3081 HG12 ILE A 197      21.841  25.533  12.736  0.0236 1.4870
ATOM   3082 HG13 ILE A 197      20.266  25.143  12.736  0.0236 1.4870
ATOM   3083 HD13 ILE A 197      22.037  24.739  10.510  0.0186 1.4870
ATOM   3084  H   ILE A 197      18.319  26.446  12.777  0.2719 0.6000
ATOM   3085 HD12 ILE A 197      21.495  23.555  11.493  0.0186 1.4870
ATOM   3086 HG23 ILE A 197      22.610  27.623  11.562  0.0882 1.4870
ATOM   3087 HD11 ILE A 197      20.453  24.346  10.517  0.0186 1.4870
ATOM   3088  N   LEU A 198      18.926  29.478  11.417 -0.4157 1.8240
ATOM   3089  CA  LEU A 198      18.802  30.742  10.695 -0.0518 1.9080
ATOM   3090  C   LEU A 198      17.958  31.762  11.463  0.5973 1.9080
ATOM   3091  O   LEU A 198      17.751  32.847  10.986 -0.5679 1.6612
ATOM   3092  CB  LEU A 198      18.218  30.571   9.303 -0.1102 1.9080
ATOM   3093  CG  LEU A 198      19.035  29.684   8.354  0.3531 1.9080
ATOM   3094  CD1 LEU A 198      18.322  29.362   7.067 -0.4121 1.9080
ATOM   3095  CD2 LEU A 198      20.406  30.315   8.063 -0.4121 1.9080
ATOM   3096 HD22 LEU A 198      20.906  30.421   8.920  0.1000 1.4870
ATOM   3097 HD23 LEU A 198      20.916  29.720   7.445  0.1000 1.4870
ATOM   3098 HD21 LEU A 198      20.272  31.208   7.638  0.1000 1.4870
ATOM   3099  H   LEU A 198      18.212  28.720  11.373  0.2719 0.6000
ATOM   3100 HD13 LEU A 198      18.111  30.208   6.571  0.1000 1.4870
ATOM   3101 HD12 LEU A 198      18.902  28.782   6.490  0.1000 1.4870
ATOM   3102 HD11 LEU A 198      17.466  28.876   7.262  0.1000 1.4870
ATOM   3103  HA  LEU A 198      19.725  31.130  10.566  0.0922 1.3870
ATOM   3104  HG  LEU A 198      19.264  28.824   8.840 -0.0361 1.4870
ATOM   3105  HB3 LEU A 198      18.150  31.466   8.881  0.0457 1.4870
ATOM   3106  HB2 LEU A 198      17.320  30.155   9.391  0.0457 1.4870
ATOM   3107  N   GLY A 199      17.446  31.382  12.614 -0.4157 1.8240
ATOM   3108  CA  GLY A 199      16.665  32.291  13.456 -0.0252 1.9080
ATOM   3109  C   GLY A 199      15.307  32.604  12.856  0.5973 1.9080
ATOM   3110  O   GLY A 199      14.798  33.712  13.033 -0.5679 1.6612
ATOM   3111  H   GLY A 199      17.637  30.392  12.879  0.2719 0.6000
ATOM   3112  HA2 GLY A 199      16.541  31.872  14.369  0.0698 1.3870
ATOM   3113  HA3 GLY A 199      17.183  33.151  13.584  0.0698 1.3870
ATOM   3114  N   MET A 200      14.710  31.633  12.158 -0.4157 1.8240
ATOM   3115  CA  MET A 200      13.381  31.786  11.582 -0.0237 1.9080
ATOM   3116  C   MET A 200      12.376  31.422  12.680  0.5973 1.9080
ATOM   3117  O   MET A 200      12.745  30.957  13.752 -0.5679 1.6612
ATOM   3118  CB  MET A 200      13.159  30.822  10.379  0.0342 1.9080
ATOM   3119  CG  MET A 200      14.023  31.031   9.129  0.0018 1.9080
ATOM   3120  SD  MET A 200      13.921  29.621   7.962 -0.2737 2.0000
ATOM   3121  CE  MET A 200      12.607  30.100   6.856 -0.0536 1.9080
ATOM   3122  HG2 MET A 200      13.728  31.892   8.669  0.0440 1.3870
ATOM   3123  HE1 MET A 200      12.832  29.820   5.920  0.0684 1.3870
ATOM   3124  HE2 MET A 200      11.751  29.659   7.134  0.0684 1.3870
ATOM   3125  HE3 MET A 200      12.487  31.095   6.881  0.0684 1.3870
ATOM   3126  HB2 MET A 200      13.303  29.866  10.708  0.0241 1.4870
ATOM   3127  HG3 MET A 200      14.989  31.179   9.421  0.0440 1.3870
ATOM   3128  H   MET A 200      15.278  30.763  12.064  0.2719 0.6000
ATOM   3129  HA  MET A 200      13.245  32.739  11.348  0.0880 1.3870
ATOM   3130  HB3 MET A 200      12.178  30.883  10.101  0.0241 1.4870
ATOM   3131  N   GLY A 201      11.104  31.580  12.391 -0.4157 1.8240
ATOM   3132  CA  GLY A 201      10.093  30.994  13.262 -0.0252 1.9080
ATOM   3133  C   GLY A 201      10.136  29.477  13.123  0.5973 1.9080
ATOM   3134  O   GLY A 201      10.839  28.962  12.268 -0.5679 1.6612
ATOM   3135  H   GLY A 201      10.892  32.121  11.546  0.2719 0.6000
ATOM   3136  HA2 GLY A 201      10.279  31.246  14.211  0.0698 1.3870
ATOM   3137  HA3 GLY A 201       9.188  31.326  12.999  0.0698 1.3870
ATOM   3138  N   TYR A 202       9.413  28.790  13.993 -0.4157 1.8240
ATOM   3139  CA  TYR A 202       9.295  27.320  13.926 -0.0014 1.9080
ATOM   3140  C   TYR A 202       7.921  26.821  14.332  0.5973 1.9080
ATOM   3141  O   TYR A 202       7.119  27.501  14.985 -0.5679 1.6612
ATOM   3142  CB  TYR A 202      10.383  26.672  14.768 -0.0152 1.9080
ATOM   3143  CG  TYR A 202      10.239  26.971  16.256 -0.0011 1.9080
ATOM   3144  CD1 TYR A 202      10.796  28.114  16.791 -0.1906 1.9080
ATOM   3145  CD2 TYR A 202       9.458  26.174  17.086 -0.1906 1.9080
ATOM   3146  CE1 TYR A 202      10.616  28.431  18.102 -0.2341 1.9080
ATOM   3147  CE2 TYR A 202       9.277  26.488  18.433 -0.2341 1.9080
ATOM   3148  CZ  TYR A 202       9.869  27.616  18.918  0.3226 1.9080
ATOM   3149  OH  TYR A 202       9.706  27.937  20.231 -0.5579 1.7210
ATOM   3150  HH  TYR A 202       9.145  27.214  20.680  0.3992 0.0000
ATOM   3151  HA  TYR A 202       9.467  27.042  12.967  0.0876 1.3870
ATOM   3152  HE1 TYR A 202      11.031  29.272  18.485  0.1656 1.4590
ATOM   3153  HE2 TYR A 202       8.729  25.897  19.013  0.1656 1.4590
ATOM   3154  H   TYR A 202       8.938  29.359  14.721  0.2719 0.6000
ATOM   3155  HD2 TYR A 202       9.015  25.360  16.713  0.1699 1.4590
ATOM   3156  HD1 TYR A 202      11.343  28.718  16.200  0.1699 1.4590
ATOM   3157  HB3 TYR A 202      11.265  27.019  14.473  0.0295 1.4870
ATOM   3158  HB2 TYR A 202      10.336  25.688  14.649  0.0295 1.4870
ATOM   3159  N   LYS A 203       7.658  25.586  13.980 -0.3479 1.8240
ATOM   3160  CA  LYS A 203       6.454  24.892  14.370 -0.2400 1.9080
ATOM   3161  C   LYS A 203       6.848  23.481  14.865  0.7341 1.9080
ATOM   3162  O   LYS A 203       8.031  23.204  15.073 -0.5894 1.6612
ATOM   3163  CB  LYS A 203       5.450  24.847  13.231 -0.0094 1.9080
ATOM   3164  CG  LYS A 203       4.908  26.236  12.897  0.0187 1.9080
ATOM   3165  CD  LYS A 203       4.049  26.213  11.628 -0.0479 1.9080
ATOM   3166  CE  LYS A 203       3.233  27.487  11.460 -0.0143 1.9080
ATOM   3167  NZ  LYS A 203       2.263  27.353  10.318 -0.3854 1.8240
ATOM   3168  HA  LYS A 203       6.015  25.372  15.125  0.1426 1.3870
ATOM   3169  HE2 LYS A 203       2.722  27.662  12.298  0.1135 1.1000
ATOM   3170  HE3 LYS A 203       3.849  28.249  11.273  0.1135 1.1000
ATOM   3171  HG2 LYS A 203       4.347  26.558  13.657  0.0103 1.4870
ATOM   3172  HG3 LYS A 203       5.673  26.860  12.754  0.0103 1.4870
ATOM   3173  HZ1 LYS A 203       1.370  27.685  10.611  0.3400 0.6000
ATOM   3174  HZ3 LYS A 203       2.592  27.895   9.548  0.3400 0.6000
ATOM   3175  HZ2 LYS A 203       2.201  26.393  10.057  0.3400 0.6000
ATOM   3176  HD3 LYS A 203       3.424  25.438  11.681  0.0621 1.4870
ATOM   3177  HD2 LYS A 203       4.651  26.113  10.840  0.0621 1.4870
ATOM   3178  H   LYS A 203       8.404  25.139  13.384  0.2747 0.6000
ATOM   3179  HB3 LYS A 203       4.689  24.275  13.501  0.0362 1.4870
ATOM   3180  HB2 LYS A 203       5.898  24.489  12.425  0.0362 1.4870
ATOM   3181  N   GLU A 204       5.857  22.647  15.103 -0.5163 1.8240
ATOM   3182  CA  GLU A 204       6.061  21.324  15.735  0.0397 1.9080
ATOM   3183  C   GLU A 204       7.090  20.483  15.004  0.5366 1.9080
ATOM   3184  O   GLU A 204       7.913  19.794  15.618 -0.5819 1.6612
ATOM   3185  CB  GLU A 204       4.709  20.565  15.825  0.0560 1.9080
ATOM   3186  CG  GLU A 204       3.877  20.993  17.030  0.0136 1.9080
ATOM   3187  CD  GLU A 204       3.086  22.238  16.828  0.8054 1.9080
ATOM   3188  OE1 GLU A 204       3.229  22.953  15.798 -0.8188 1.6612
ATOM   3189  OE2 GLU A 204       2.291  22.532  17.782 -0.8188 1.6612
ATOM   3190  HG2 GLU A 204       3.247  20.254  17.236 -0.0425 1.4870
ATOM   3191  HA  GLU A 204       6.350  21.462  16.695  0.1105 1.3870
ATOM   3192  HG3 GLU A 204       4.501  21.141  17.788 -0.0425 1.4870
ATOM   3193  H   GLU A 204       4.913  22.985  14.814  0.2936 0.6000
ATOM   3194  HB3 GLU A 204       4.914  19.617  15.921 -0.0173 1.4870
ATOM   3195  HB2 GLU A 204       4.203  20.777  15.019 -0.0173 1.4870
ATOM   3196  N   ASN A 205       7.066  20.533  13.681 -0.4157 1.8240
ATOM   3197  CA  ASN A 205       7.999  19.696  12.921  0.0143 1.9080
ATOM   3198  C   ASN A 205       9.456  20.121  12.882  0.5973 1.9080
ATOM   3199  O   ASN A 205      10.276  19.451  12.259 -0.5679 1.6612
ATOM   3200  CB  ASN A 205       7.462  19.370  11.531 -0.2041 1.9080
ATOM   3201  CG  ASN A 205       7.609  20.499  10.564  0.7130 1.9080
ATOM   3202  OD1 ASN A 205       7.980  21.606  10.896 -0.5931 1.6612
ATOM   3203  ND2 ASN A 205       7.285  20.203   9.326 -0.9191 1.8240
ATOM   3204  HA  ASN A 205       7.972  18.760  13.356  0.1048 1.3870
ATOM   3205 HD22 ASN A 205       7.362  20.919   8.596  0.4196 0.6000
ATOM   3206 HD21 ASN A 205       6.964  19.293   9.078  0.4196 0.6000
ATOM   3207  H   ASN A 205       6.385  21.164  13.261  0.2719 0.6000
ATOM   3208  HB3 ASN A 205       6.491  19.139  11.619  0.0797 1.4870
ATOM   3209  HB2 ASN A 205       7.961  18.575  11.184  0.0797 1.4870
ATOM   3210  N   VAL A 206       9.813  21.164  13.620 -0.4157 1.8240
ATOM   3211  CA  VAL A 206      11.188  21.454  13.930 -0.0875 1.9080
ATOM   3212  C   VAL A 206      11.851  20.214  14.548  0.5973 1.9080
ATOM   3213  O   VAL A 206      13.006  19.918  14.307 -0.5679 1.6612
ATOM   3214  CB  VAL A 206      11.261  22.711  14.856  0.2985 1.9080
ATOM   3215  CG1 VAL A 206      10.801  22.398  16.294 -0.3192 1.9080
ATOM   3216  CG2 VAL A 206      12.635  23.335  14.855 -0.3192 1.9080
ATOM   3217  HA  VAL A 206      11.677  21.663  13.080  0.0969 1.3870
ATOM   3218 HG11 VAL A 206      11.499  21.848  16.745  0.0791 1.4870
ATOM   3219 HG21 VAL A 206      12.765  23.864  15.696  0.0791 1.4870
ATOM   3220  HB  VAL A 206      10.626  23.387  14.491 -0.0297 1.4870
ATOM   3221 HG12 VAL A 206      10.672  23.255  16.787  0.0791 1.4870
ATOM   3222 HG13 VAL A 206       9.942  21.894  16.257  0.0791 1.4870
ATOM   3223  H   VAL A 206       9.010  21.749  13.951  0.2719 0.6000
ATOM   3224 HG23 VAL A 206      13.331  22.616  14.805  0.0791 1.4870
ATOM   3225 HG22 VAL A 206      12.728  23.942  14.063  0.0791 1.4870
ATOM   3226  N   ASP A 207      11.071  19.464  15.291 -0.5163 1.8240
ATOM   3227  CA  ASP A 207      11.609  18.286  15.971  0.0381 1.9080
ATOM   3228  C   ASP A 207      11.868  17.140  15.036  0.5366 1.9080
ATOM   3229  O   ASP A 207      12.686  16.254  15.324 -0.5819 1.6612
ATOM   3230  CB  ASP A 207      10.671  17.903  17.116 -0.0303 1.9080
ATOM   3231  CG  ASP A 207      10.745  18.820  18.294  0.7994 1.9080
ATOM   3232  OD1 ASP A 207      11.824  19.414  18.512 -0.8014 1.6612
ATOM   3233  OD2 ASP A 207       9.701  18.919  19.021 -0.8014 1.6612
ATOM   3234  H   ASP A 207      10.086  19.759  15.356  0.2936 0.6000
ATOM   3235  HA  ASP A 207      12.501  18.563  16.371  0.0880 1.3870
ATOM   3236  HB3 ASP A 207      10.910  16.975  17.405 -0.0122 1.4870
ATOM   3237  HB2 ASP A 207       9.737  17.906  16.755 -0.0122 1.4870
ATOM   3238  N   LEU A 208      11.181  17.123  13.884 -0.4157 1.8240
ATOM   3239  CA  LEU A 208      11.371  16.021  12.940 -0.0518 1.9080
ATOM   3240  C   LEU A 208      12.695  16.110  12.216  0.5973 1.9080
ATOM   3241  O   LEU A 208      13.275  15.088  11.806 -0.5679 1.6612
ATOM   3242  CB  LEU A 208      10.224  15.910  11.939 -0.1102 1.9080
ATOM   3243  CG  LEU A 208       9.035  15.074  12.356  0.3531 1.9080
ATOM   3244  CD1 LEU A 208       9.410  13.585  12.437 -0.4121 1.9080
ATOM   3245  CD2 LEU A 208       8.527  15.571  13.673 -0.4121 1.9080
ATOM   3246 HD22 LEU A 208       8.247  16.533  13.597  0.1000 1.4870
ATOM   3247 HD23 LEU A 208       7.735  15.027  13.968  0.1000 1.4870
ATOM   3248 HD21 LEU A 208       9.245  15.499  14.372  0.1000 1.4870
ATOM   3249  H   LEU A 208      10.546  17.911  13.736  0.2719 0.6000
ATOM   3250 HD13 LEU A 208      10.139  13.468  13.108  0.1000 1.4870
ATOM   3251 HD12 LEU A 208       8.607  13.060  12.714  0.1000 1.4870
ATOM   3252 HD11 LEU A 208       9.723  13.278  11.541  0.1000 1.4870
ATOM   3253  HA  LEU A 208      11.343  15.152  13.459  0.0922 1.3870
ATOM   3254  HG  LEU A 208       8.296  15.183  11.688 -0.0361 1.4870
ATOM   3255  HB3 LEU A 208      10.594  15.515  11.098  0.0457 1.4870
ATOM   3256  HB2 LEU A 208       9.894  16.837  11.754  0.0457 1.4870
ATOM   3257  N   TRP A 209      13.199  17.339  12.049 -0.4157 1.8240
ATOM   3258  CA  TRP A 209      14.572  17.497  11.510 -0.0275 1.9080
ATOM   3259  C   TRP A 209      15.556  16.777  12.420  0.5973 1.9080
ATOM   3260  O   TRP A 209      16.421  16.061  11.972 -0.5679 1.6612
ATOM   3261  CB  TRP A 209      14.936  18.948  11.392 -0.0050 1.9080
ATOM   3262  CG  TRP A 209      16.352  19.129  10.975 -0.1415 1.9080
ATOM   3263  CD1 TRP A 209      17.433  19.251  11.798 -0.1638 1.9080
ATOM   3264  CD2 TRP A 209      16.844  19.253   9.647  0.1243 1.9080
ATOM   3265  NE1 TRP A 209      18.583  19.403  11.048 -0.3418 1.8240
ATOM   3266  CE2 TRP A 209      18.235  19.405   9.736  0.1380 1.9080
ATOM   3267  CE3 TRP A 209      16.234  19.266   8.381 -0.2387 1.9080
ATOM   3268  CZ2 TRP A 209      19.016  19.603   8.608 -0.2601 1.9080
ATOM   3269  CZ3 TRP A 209      17.028  19.454   7.285 -0.1972 1.9080
ATOM   3270  CH2 TRP A 209      18.392  19.622   7.412 -0.1134 1.9080
ATOM   3271  HH2 TRP A 209      18.938  19.764   6.568  0.1417 1.4590
ATOM   3272  HA  TRP A 209      14.592  17.051  10.618  0.1123 1.3870
ATOM   3273  HE1 TRP A 209      19.503  19.494  11.415  0.3412 0.6000
ATOM   3274  HE3 TRP A 209      15.251  19.140   8.292  0.1700 1.4590
ATOM   3275  HZ3 TRP A 209      16.607  19.470   6.375  0.1447 1.4590
ATOM   3276  H   TRP A 209      12.594  18.114  12.309  0.2719 0.6000
ATOM   3277  HZ2 TRP A 209      20.014  19.727   8.701  0.1572 1.4590
ATOM   3278  HD1 TRP A 209      17.405  19.234  12.794  0.2062 1.4090
ATOM   3279  HB3 TRP A 209      14.829  19.390  12.271  0.0339 1.4870
ATOM   3280  HB2 TRP A 209      14.370  19.377  10.704  0.0339 1.4870
ATOM   3281  N   SER A 210      15.430  17.007  13.724 -0.4157 1.8240
ATOM   3282  CA  SER A 210      16.355  16.389  14.665 -0.0249 1.9080
ATOM   3283  C   SER A 210      16.254  14.885  14.675  0.5973 1.9080
ATOM   3284  O   SER A 210      17.261  14.178  14.699 -0.5679 1.6612
ATOM   3285  CB  SER A 210      16.136  16.941  16.077  0.2117 1.9080
ATOM   3286  OG  SER A 210      16.141  18.356  16.080 -0.6546 1.7210
ATOM   3287  H   SER A 210      14.659  17.629  13.993  0.2719 0.6000
ATOM   3288  HA  SER A 210      17.297  16.641  14.383  0.0843 1.3870
ATOM   3289  HG  SER A 210      16.286  18.700  15.157  0.4275 0.0000
ATOM   3290  HB3 SER A 210      16.869  16.612  16.665  0.0352 1.3870
ATOM   3291  HB2 SER A 210      15.256  16.617  16.414  0.0352 1.3870
ATOM   3292  N   VAL A 211      15.019  14.368  14.586 -0.4157 1.8240
ATOM   3293  CA  VAL A 211      14.854  12.928  14.449 -0.0875 1.9080
ATOM   3294  C   VAL A 211      15.546  12.427  13.182  0.5973 1.9080
ATOM   3295  O   VAL A 211      16.222  11.391  13.173 -0.5679 1.6612
ATOM   3296  CB  VAL A 211      13.362  12.464  14.498  0.2985 1.9080
ATOM   3297  CG1 VAL A 211      13.230  10.990  14.224 -0.3192 1.9080
ATOM   3298  CG2 VAL A 211      12.735  12.870  15.813 -0.3192 1.9080
ATOM   3299  HA  VAL A 211      15.294  12.483  15.236  0.0969 1.3870
ATOM   3300 HG11 VAL A 211      12.988  10.505  15.068  0.0791 1.4870
ATOM   3301 HG21 VAL A 211      11.847  12.418  15.914  0.0791 1.4870
ATOM   3302  HB  VAL A 211      12.883  12.953  13.771 -0.0297 1.4870
ATOM   3303 HG12 VAL A 211      12.514  10.832  13.540  0.0791 1.4870
ATOM   3304 HG13 VAL A 211      14.098  10.627  13.877  0.0791 1.4870
ATOM   3305  H   VAL A 211      14.254  15.044  14.622  0.2719 0.6000
ATOM   3306 HG23 VAL A 211      13.335  12.599  16.568  0.0791 1.4870
ATOM   3307 HG22 VAL A 211      12.607  13.863  15.830  0.0791 1.4870
ATOM   3308  N   GLY A 212      15.426  13.167  12.077 -0.4157 1.8240
ATOM   3309  CA  GLY A 212      16.150  12.812  10.871 -0.0252 1.9080
ATOM   3310  C   GLY A 212      17.631  12.732  11.016  0.5973 1.9080
ATOM   3311  O   GLY A 212      18.308  11.864  10.482 -0.5679 1.6612
ATOM   3312  H   GLY A 212      14.797  13.979  12.161  0.2719 0.6000
ATOM   3313  HA2 GLY A 212      15.789  11.912  10.525  0.0698 1.3870
ATOM   3314  HA3 GLY A 212      15.912  13.491  10.134  0.0698 1.3870
ATOM   3315  N   CYS A 213      18.179  13.712  11.721 -0.4157 1.8240
ATOM   3316  CA  CYS A 213      19.617  13.725  11.955  0.0213 1.9080
ATOM   3317  C   CYS A 213      20.071  12.549  12.777  0.5973 1.9080
ATOM   3318  O   CYS A 213      21.116  11.952  12.532 -0.5679 1.6612
ATOM   3319  CB  CYS A 213      20.022  15.009  12.672 -0.1231 1.9080
ATOM   3320  SG  CYS A 213      19.906  16.540  11.715 -0.3119 2.0000
ATOM   3321  H   CYS A 213      17.530  14.428  12.071  0.2719 0.6000
ATOM   3322  HA  CYS A 213      20.080  13.685  11.054  0.1124 1.3870
ATOM   3323  HG  CYS A 213      19.569  16.301  10.792  0.1933 0.6000
ATOM   3324  HB3 CYS A 213      20.977  14.903  12.981  0.1112 1.3870
ATOM   3325  HB2 CYS A 213      19.439  15.105  13.490  0.1112 1.3870
ATOM   3326  N   ILE A 214      19.249  12.198  13.780 -0.4157 1.8240
ATOM   3327  CA  ILE A 214      19.547  11.041  14.625 -0.0597 1.9080
ATOM   3328  C   ILE A 214      19.421   9.746  13.853  0.5973 1.9080
ATOM   3329  O   ILE A 214      20.313   8.905  13.902 -0.5679 1.6612
ATOM   3330  CB  ILE A 214      18.617  11.047  15.857  0.1303 1.9080
ATOM   3331  CG1 ILE A 214      18.913  12.272  16.698 -0.0430 1.9080
ATOM   3332  CG2 ILE A 214      18.748   9.741  16.620 -0.3204 1.9080
ATOM   3333  CD1 ILE A 214      17.901  12.615  17.798 -0.0660 1.9080
ATOM   3334  HA  ILE A 214      20.514  11.132  14.890  0.0869 1.3870
ATOM   3335 HG22 ILE A 214      18.106   9.745  17.385  0.0882 1.4870
ATOM   3336 HG21 ILE A 214      18.539   8.982  16.005  0.0882 1.4870
ATOM   3337  HB  ILE A 214      17.684  11.107  15.530  0.0187 1.4870
ATOM   3338 HG12 ILE A 214      19.819  12.158  17.133  0.0236 1.4870
ATOM   3339 HG13 ILE A 214      18.984  13.075  16.086  0.0236 1.4870
ATOM   3340 HD13 ILE A 214      17.846  11.850  18.433  0.0186 1.4870
ATOM   3341  H   ILE A 214      18.420  12.798  13.894  0.2719 0.6000
ATOM   3342 HD12 ILE A 214      18.209  13.434  18.273  0.0186 1.4870
ATOM   3343 HG23 ILE A 214      19.683   9.655  16.961  0.0882 1.4870
ATOM   3344 HD11 ILE A 214      17.013  12.776  17.378  0.0186 1.4870
ATOM   3345  N   MET A 215      18.350   9.596  13.065 -0.4157 1.8240
ATOM   3346  CA  MET A 215      18.175   8.408  12.234 -0.0237 1.9080
ATOM   3347  C   MET A 215      19.326   8.274  11.276  0.5973 1.9080
ATOM   3348  O   MET A 215      19.880   7.178  11.085 -0.5679 1.6612
ATOM   3349  CB  MET A 215      16.878   8.507  11.454  0.0342 1.9080
ATOM   3350  CG  MET A 215      16.578   7.251  10.659  0.0018 1.9080
ATOM   3351  SD  MET A 215      15.009   7.399   9.796 -0.2737 2.0000
ATOM   3352  CE  MET A 215      15.038   5.796   8.941 -0.0536 1.9080
ATOM   3353  HG2 MET A 215      17.340   7.090  10.002  0.0440 1.3870
ATOM   3354  HE1 MET A 215      14.585   5.893   8.058  0.0684 1.3870
ATOM   3355  HE2 MET A 215      15.986   5.517   8.810  0.0684 1.3870
ATOM   3356  HE3 MET A 215      14.559   5.124   9.499  0.0684 1.3870
ATOM   3357  HB2 MET A 215      16.119   8.668  12.092  0.0241 1.4870
ATOM   3358  HG3 MET A 215      16.569   6.455  11.294  0.0440 1.3870
ATOM   3359  H   MET A 215      17.674  10.380  13.098  0.2719 0.6000
ATOM   3360  HA  MET A 215      18.167   7.606  12.840  0.0880 1.3870
ATOM   3361  HB3 MET A 215      16.933   9.281  10.816  0.0241 1.4870
ATOM   3362  N   GLY A 216      19.692   9.361  10.610 -0.4157 1.8240
ATOM   3363  CA  GLY A 216      20.730   9.278   9.636 -0.0252 1.9080
ATOM   3364  C   GLY A 216      22.075   8.859  10.280  0.5973 1.9080
ATOM   3365  O   GLY A 216      22.845   8.083   9.713 -0.5679 1.6612
ATOM   3366  H   GLY A 216      19.177  10.220  10.857  0.2719 0.6000
ATOM   3367  HA2 GLY A 216      20.499   8.600   8.925  0.0698 1.3870
ATOM   3368  HA3 GLY A 216      20.865  10.169   9.181  0.0698 1.3870
ATOM   3369  N   GLU A 217      22.322   9.328  11.486 -0.5163 1.8240
ATOM   3370  CA  GLU A 217      23.527   8.952  12.226  0.0397 1.9080
ATOM   3371  C   GLU A 217      23.468   7.480  12.686  0.5366 1.9080
ATOM   3372  O   GLU A 217      24.501   6.793  12.724 -0.5819 1.6612
ATOM   3373  CB  GLU A 217      23.705   9.931  13.378  0.0560 1.9080
ATOM   3374  CG  GLU A 217      24.957   9.724  14.219  0.0136 1.9080
ATOM   3375  CD  GLU A 217      25.128  10.801  15.255  0.8054 1.9080
ATOM   3376  OE1 GLU A 217      24.549  11.907  15.151 -0.8188 1.6612
ATOM   3377  OE2 GLU A 217      25.896  10.530  16.232 -0.8188 1.6612
ATOM   3378  HG2 GLU A 217      24.871   8.865  14.685 -0.0425 1.4870
ATOM   3379  HA  GLU A 217      24.338   9.081  11.645  0.1105 1.3870
ATOM   3380  HG3 GLU A 217      25.735   9.752  13.621 -0.0425 1.4870
ATOM   3381  H   GLU A 217      21.604   9.977  11.865  0.2936 0.6000
ATOM   3382  HB3 GLU A 217      22.926   9.837  13.980 -0.0173 1.4870
ATOM   3383  HB2 GLU A 217      23.753  10.843  12.996 -0.0173 1.4870
ATOM   3384  N   MET A 218      22.268   6.992  13.025 -0.4157 1.8240
ATOM   3385  CA  MET A 218      22.099   5.580  13.375 -0.0237 1.9080
ATOM   3386  C   MET A 218      22.434   4.689  12.197  0.5973 1.9080
ATOM   3387  O   MET A 218      22.857   3.535  12.404 -0.5679 1.6612
ATOM   3388  CB  MET A 218      20.707   5.284  13.922  0.0342 1.9080
ATOM   3389  CG  MET A 218      20.449   5.911  15.274  0.0018 1.9080
ATOM   3390  SD  MET A 218      18.665   6.055  15.702 -0.2737 2.0000
ATOM   3391  CE  MET A 218      18.190   4.347  15.971 -0.0536 1.9080
ATOM   3392  HG2 MET A 218      20.935   5.363  15.996  0.0440 1.3870
ATOM   3393  HE1 MET A 218      17.214   4.236  15.777  0.0684 1.3870
ATOM   3394  HE2 MET A 218      18.719   3.753  15.364  0.0684 1.3870
ATOM   3395  HE3 MET A 218      18.371   4.095  16.923  0.0684 1.3870
ATOM   3396  HB2 MET A 218      20.020   5.629  13.272  0.0241 1.4870
ATOM   3397  HG3 MET A 218      20.888   6.841  15.303  0.0440 1.3870
ATOM   3398  H   MET A 218      21.499   7.679  13.017  0.2719 0.6000
ATOM   3399  HA  MET A 218      22.738   5.368  14.124  0.0880 1.3870
ATOM   3400  HB3 MET A 218      20.593   4.287  14.004  0.0241 1.4870
ATOM   3401  N   VAL A 219      22.138   5.166  10.981 -0.4157 1.8240
ATOM   3402  CA  VAL A 219      22.361   4.414   9.766 -0.0875 1.9080
ATOM   3403  C   VAL A 219      23.823   4.464   9.337  0.5973 1.9080
ATOM   3404  O   VAL A 219      24.411   3.413   9.006 -0.5679 1.6612
ATOM   3405  CB  VAL A 219      21.458   4.932   8.622  0.2985 1.9080
ATOM   3406  CG1 VAL A 219      21.844   4.284   7.327 -0.3192 1.9080
ATOM   3407  CG2 VAL A 219      20.020   4.609   8.938 -0.3192 1.9080
ATOM   3408  HA  VAL A 219      22.125   3.447   9.941  0.0969 1.3870
ATOM   3409 HG11 VAL A 219      21.821   3.285   7.420  0.0791 1.4870
ATOM   3410 HG21 VAL A 219      19.970   4.097   9.798  0.0791 1.4870
ATOM   3411  HB  VAL A 219      21.626   5.909   8.534 -0.0297 1.4870
ATOM   3412 HG12 VAL A 219      21.206   4.556   6.601  0.0791 1.4870
ATOM   3413 HG13 VAL A 219      22.772   4.563   7.064  0.0791 1.4870
ATOM   3414  H   VAL A 219      21.731   6.132  10.996  0.2719 0.6000
ATOM   3415 HG23 VAL A 219      19.495   5.458   9.027  0.0791 1.4870
ATOM   3416 HG22 VAL A 219      19.629   4.055   8.200  0.0791 1.4870
ATOM   3417  N   CYS A 220      24.423   5.648   9.318 -0.4157 1.8240
ATOM   3418  CA  CYS A 220      25.779   5.779   8.783  0.0213 1.9080
ATOM   3419  C   CYS A 220      26.864   5.809   9.857  0.5973 1.9080
ATOM   3420  O   CYS A 220      28.072   5.719   9.535 -0.5679 1.6612
ATOM   3421  CB  CYS A 220      25.889   6.965   7.874 -0.1231 1.9080
ATOM   3422  SG  CYS A 220      26.007   8.534   8.699 -0.3119 2.0000
ATOM   3423  H   CYS A 220      23.876   6.432   9.696  0.2719 0.6000
ATOM   3424  HA  CYS A 220      25.957   4.979   8.181  0.1124 1.3870
ATOM   3425  HG  CYS A 220      25.984   8.410   9.695  0.1933 0.6000
ATOM   3426  HB3 CYS A 220      25.078   6.979   7.274  0.1112 1.3870
ATOM   3427  HB2 CYS A 220      26.705   6.845   7.295  0.1112 1.3870
ATOM   3428  N   HIS A 221      26.463   5.860  11.125 -0.4157 1.8240
ATOM   3429  CA  HIS A 221      27.420   5.867  12.269  0.0188 1.9080
ATOM   3430  C   HIS A 221      28.347   7.026  12.327  0.5973 1.9080
ATOM   3431  O   HIS A 221      29.372   6.947  13.024 -0.5679 1.6612
ATOM   3432  CB  HIS A 221      28.184   4.511  12.348 -0.0462 1.9080
ATOM   3433  CG  HIS A 221      27.282   3.362  12.164 -0.0266 1.9080
ATOM   3434  ND1 HIS A 221      26.339   2.996  13.098 -0.3811 1.8240
ATOM   3435  CD2 HIS A 221      27.041   2.593  11.073  0.1292 1.9080
ATOM   3436  CE1 HIS A 221      25.602   2.008  12.616  0.2057 1.9080
ATOM   3437  NE2 HIS A 221      25.999   1.766  11.376 -0.5727 1.8240
ATOM   3438  HD1 HIS A 221      26.228   3.413  14.000  0.3649 0.6000
ATOM   3439  HD2 HIS A 221      27.539   2.629  10.207  0.1147 1.4090
ATOM   3440  H   HIS A 221      25.434   5.895  11.262  0.2719 0.6000
ATOM   3441  HE1 HIS A 221      24.878   1.530  13.099  0.1392 1.3590
ATOM   3442  HA  HIS A 221      26.853   5.842  13.125  0.0881 1.3870
ATOM   3443  HB3 HIS A 221      28.619   4.455  13.245  0.0402 1.4870
ATOM   3444  HB2 HIS A 221      28.881   4.508  11.634  0.0402 1.4870
ATOM   3445  N   LYS A 222      27.946   8.129  11.671 -0.3479 1.8240
ATOM   3446  CA  LYS A 222      28.680   9.423  11.655 -0.2400 1.9080
ATOM   3447  C   LYS A 222      27.659  10.537  11.911  0.7341 1.9080
ATOM   3448  O   LYS A 222      26.547  10.446  11.397 -0.5894 1.6612
ATOM   3449  CB  LYS A 222      29.282   9.731  10.279 -0.0094 1.9080
ATOM   3450  CG  LYS A 222      30.233   8.715   9.666  0.0187 1.9080
ATOM   3451  CD  LYS A 222      30.707   9.239   8.293 -0.0479 1.9080
ATOM   3452  CE  LYS A 222      31.078   8.144   7.287 -0.0143 1.9080
ATOM   3453  NZ  LYS A 222      32.433   7.556   7.516 -0.3854 1.8240
ATOM   3454  HA  LYS A 222      29.345   9.417  12.389  0.1426 1.3870
ATOM   3455  HE2 LYS A 222      30.387   7.410   7.342  0.1135 1.1000
ATOM   3456  HE3 LYS A 222      31.043   8.536   6.358  0.1135 1.1000
ATOM   3457  HG2 LYS A 222      31.023   8.606  10.248  0.0103 1.4870
ATOM   3458  HG3 LYS A 222      29.762   7.859   9.528  0.0103 1.4870
ATOM   3459  HZ1 LYS A 222      32.879   7.407   6.635  0.3400 0.6000
ATOM   3460  HZ3 LYS A 222      32.976   8.187   8.067  0.3400 0.6000
ATOM   3461  HZ2 LYS A 222      32.337   6.686   7.997  0.3400 0.6000
ATOM   3462  HD3 LYS A 222      31.512   9.821   8.439  0.0621 1.4870
ATOM   3463  HD2 LYS A 222      29.971   9.796   7.898  0.0621 1.4870
ATOM   3464  H   LYS A 222      27.039   8.002  11.150  0.2747 0.6000
ATOM   3465  HB3 LYS A 222      29.774  10.618  10.349  0.0362 1.4870
ATOM   3466  HB2 LYS A 222      28.513   9.871   9.630  0.0362 1.4870
ATOM   3467  N   ILE A 223      28.071  11.611  12.598 -0.4157 1.8240
ATOM   3468  CA  ILE A 223      27.229  12.796  12.757 -0.0597 1.9080
ATOM   3469  C   ILE A 223      27.040  13.406  11.381  0.5973 1.9080
ATOM   3470  O   ILE A 223      28.031  13.670  10.660 -0.5679 1.6612
ATOM   3471  CB  ILE A 223      27.911  13.810  13.734  0.1303 1.9080
ATOM   3472  CG1 ILE A 223      27.960  13.228  15.172 -0.0430 1.9080
ATOM   3473  CG2 ILE A 223      27.135  15.111  13.765 -0.3204 1.9080
ATOM   3474  CD1 ILE A 223      28.935  13.923  16.086 -0.0660 1.9080
ATOM   3475  HA  ILE A 223      26.340  12.467  13.051  0.0869 1.3870
ATOM   3476 HG22 ILE A 223      27.595  15.752  14.379  0.0882 1.4870
ATOM   3477 HG21 ILE A 223      27.099  15.492  12.842  0.0882 1.4870
ATOM   3478  HB  ILE A 223      28.842  13.943  13.428  0.0187 1.4870
ATOM   3479 HG12 ILE A 223      27.040  13.290  15.556  0.0236 1.4870
ATOM   3480 HG13 ILE A 223      28.210  12.263  15.097  0.0236 1.4870
ATOM   3481 HD13 ILE A 223      28.686  14.888  16.169  0.0186 1.4870
ATOM   3482  H   ILE A 223      29.024  11.527  12.999  0.2719 0.6000
ATOM   3483 HD12 ILE A 223      28.910  13.495  16.989  0.0186 1.4870
ATOM   3484 HG23 ILE A 223      26.209  14.932  14.094  0.0882 1.4870
ATOM   3485 HD11 ILE A 223      29.858  13.849  15.709  0.0186 1.4870
ATOM   3486  N   LEU A 224      25.781  13.653  10.983 -0.4157 1.8240
ATOM   3487  CA  LEU A 224      25.548  14.171   9.643 -0.0518 1.9080
ATOM   3488  C   LEU A 224      26.103  15.545   9.431  0.5973 1.9080
ATOM   3489  O   LEU A 224      26.719  15.798   8.405 -0.5679 1.6612
ATOM   3490  CB  LEU A 224      24.063  14.241   9.287 -0.1102 1.9080
ATOM   3491  CG  LEU A 224      23.293  12.917   9.331  0.3531 1.9080
ATOM   3492  CD1 LEU A 224      21.927  13.125   8.729 -0.4121 1.9080
ATOM   3493  CD2 LEU A 224      24.022  11.772   8.682 -0.4121 1.9080
ATOM   3494 HD22 LEU A 224      24.899  11.617   9.144  0.1000 1.4870
ATOM   3495 HD23 LEU A 224      23.471  10.936   8.742  0.1000 1.4870
ATOM   3496 HD21 LEU A 224      24.196  11.979   7.716  0.1000 1.4870
ATOM   3497  H   LEU A 224      25.054  13.454  11.670  0.2719 0.6000
ATOM   3498 HD13 LEU A 224      22.015  13.429   7.777  0.1000 1.4870
ATOM   3499 HD12 LEU A 224      21.409  12.266   8.750  0.1000 1.4870
ATOM   3500 HD11 LEU A 224      21.426  13.821   9.249  0.1000 1.4870
ATOM   3501  HA  LEU A 224      25.985  13.533   8.978  0.0922 1.3870
ATOM   3502  HG  LEU A 224      23.206  12.629  10.279 -0.0361 1.4870
ATOM   3503  HB3 LEU A 224      23.986  14.598   8.361  0.0457 1.4870
ATOM   3504  HB2 LEU A 224      23.622  14.861   9.931  0.0457 1.4870
ATOM   3505  N   PHE A 225      25.885  16.452  10.371 -0.4157 1.8240
ATOM   3506  CA  PHE A 225      26.190  17.881  10.191 -0.0024 1.9080
ATOM   3507  C   PHE A 225      26.995  18.417  11.395  0.5973 1.9080
ATOM   3508  O   PHE A 225      26.513  19.210  12.204 -0.5679 1.6612
ATOM   3509  CB  PHE A 225      24.894  18.664  10.025 -0.0343 1.9080
ATOM   3510  CG  PHE A 225      23.945  18.080   9.029  0.0118 1.9080
ATOM   3511  CD1 PHE A 225      24.296  17.898   7.698 -0.1256 1.9080
ATOM   3512  CD2 PHE A 225      22.637  17.745   9.391 -0.1256 1.9080
ATOM   3513  CE1 PHE A 225      23.406  17.414   6.793 -0.1704 1.9080
ATOM   3514  CE2 PHE A 225      21.771  17.231   8.491 -0.1704 1.9080
ATOM   3515  CZ  PHE A 225      22.145  17.058   7.175 -0.1072 1.9080
ATOM   3516  HZ  PHE A 225      21.501  16.677   6.514  0.1297 1.4590
ATOM   3517  HA  PHE A 225      26.790  17.954   9.393  0.0978 1.3870
ATOM   3518  HE1 PHE A 225      23.687  17.318   5.816  0.1430 1.4590
ATOM   3519  HE2 PHE A 225      20.824  16.966   8.782  0.1430 1.4590
ATOM   3520  H   PHE A 225      25.477  16.073  11.256  0.2719 0.6000
ATOM   3521  HD2 PHE A 225      22.354  17.897  10.347  0.1330 1.4590
ATOM   3522  HD1 PHE A 225      25.229  18.130   7.407  0.1330 1.4590
ATOM   3523  HB3 PHE A 225      25.130  19.580   9.726  0.0295 1.4870
ATOM   3524  HB2 PHE A 225      24.439  18.688  10.907  0.0295 1.4870
ATOM   3525  N   PRO A 226      28.253  17.985  11.535 -0.2548 1.8240
ATOM   3526  CA  PRO A 226      29.060  18.321  12.687 -0.0266 1.9080
ATOM   3527  C   PRO A 226      29.658  19.744  12.625  0.5896 1.9080
ATOM   3528  O   PRO A 226      30.882  19.899  12.685 -0.5748 1.6612
ATOM   3529  CB  PRO A 226      30.171  17.250  12.629 -0.0070 1.9080
ATOM   3530  CG  PRO A 226      30.389  17.048  11.181  0.0189 1.9080
ATOM   3531  CD  PRO A 226      28.963  17.088  10.618  0.0192 1.9080
ATOM   3532  HG2 PRO A 226      30.931  17.781  10.787  0.0213 1.4870
ATOM   3533  HA  PRO A 226      28.534  18.208  13.551  0.0641 1.3870
ATOM   3534  HD3 PRO A 226      28.558  16.174  10.621  0.0391 1.3870
ATOM   3535  HD2 PRO A 226      28.963  17.450   9.687  0.0391 1.3870
ATOM   3536  HG3 PRO A 226      30.804  16.166  10.994  0.0213 1.4870
ATOM   3537  HB3 PRO A 226      29.864  16.411  13.077  0.0253 1.4870
ATOM   3538  HB2 PRO A 226      30.997  17.586  13.083  0.0253 1.4870
ATOM   3539  N   GLY A 227      28.823  20.768  12.541 -0.4157 1.8240
ATOM   3540  CA  GLY A 227      29.330  22.152  12.390 -0.0252 1.9080
ATOM   3541  C   GLY A 227      29.978  22.663  13.685  0.5973 1.9080
ATOM   3542  O   GLY A 227      29.478  22.374  14.753 -0.5679 1.6612
ATOM   3543  H   GLY A 227      27.821  20.538  12.587  0.2719 0.6000
ATOM   3544  HA2 GLY A 227      30.008  22.174  11.648  0.0698 1.3870
ATOM   3545  HA3 GLY A 227      28.565  22.756  12.140  0.0698 1.3870
ATOM   3546  N   ARG A 228      31.096  23.387  13.559 -0.3479 1.8240
ATOM   3547  CA  ARG A 228      31.765  24.015  14.737 -0.2637 1.9080
ATOM   3548  C   ARG A 228      31.035  25.279  15.239  0.7341 1.9080
ATOM   3549  O   ARG A 228      31.240  25.717  16.377 -0.5894 1.6612
ATOM   3550  CB  ARG A 228      33.243  24.299  14.442 -0.0007 1.9080
ATOM   3551  CG  ARG A 228      33.476  25.540  13.613  0.0390 1.9080
ATOM   3552  CD  ARG A 228      34.920  25.749  13.166  0.0486 1.9080
ATOM   3553  NE  ARG A 228      35.059  27.066  12.515 -0.5295 1.8240
ATOM   3554  CZ  ARG A 228      36.211  27.704  12.285  0.8076 1.9080
ATOM   3555  NH1 ARG A 228      37.380  27.157  12.636 -0.8627 1.8240
ATOM   3556  NH2 ARG A 228      36.192  28.899  11.680 -0.8627 1.8240
ATOM   3557  HG3 ARG A 228      33.200  26.356  14.142  0.0285 1.4870
ATOM   3558  HA  ARG A 228      31.785  23.337  15.485  0.1560 1.3870
ATOM   3559  HE  ARG A 228      34.206  27.525  12.217  0.3456 0.6000
ATOM   3560  HG2 ARG A 228      32.901  25.504  12.782  0.0285 1.4870
ATOM   3561 HH22 ARG A 228      37.043  29.386  11.523  0.4478 0.6000
ATOM   3562 HH21 ARG A 228      35.321  29.292  11.389  0.4478 0.6000
ATOM   3563  H   ARG A 228      31.458  23.478  12.597  0.2747 0.6000
ATOM   3564  HD3 ARG A 228      35.149  25.041  12.518  0.0687 1.3870
ATOM   3565  HD2 ARG A 228      35.499  25.719  13.963  0.0687 1.3870
ATOM   3566 HH12 ARG A 228      38.226  27.661  12.471  0.4478 0.6000
ATOM   3567 HH11 ARG A 228      37.400  26.255  13.056  0.4478 0.6000
ATOM   3568  HB3 ARG A 228      33.614  23.517  13.949  0.0327 1.4870
ATOM   3569  HB2 ARG A 228      33.714  24.409  15.312  0.0327 1.4870
ATOM   3570  N   ASP A 229      30.153  25.825  14.412 -0.5163 1.8240
ATOM   3571  CA  ASP A 229      29.285  26.935  14.780  0.0381 1.9080
ATOM   3572  C   ASP A 229      28.162  26.955  13.735  0.5366 1.9080
ATOM   3573  O   ASP A 229      28.165  26.135  12.825 -0.5819 1.6612
ATOM   3574  CB  ASP A 229      30.089  28.249  14.686 -0.0303 1.9080
ATOM   3575  CG  ASP A 229      30.890  28.335  13.403  0.7994 1.9080
ATOM   3576  OD1 ASP A 229      30.277  28.318  12.314 -0.8014 1.6612
ATOM   3577  OD2 ASP A 229      32.159  28.397  13.459 -0.8014 1.6612
ATOM   3578  H   ASP A 229      30.133  25.383  13.457  0.2936 0.6000
ATOM   3579  HA  ASP A 229      28.865  26.713  15.647  0.0880 1.3870
ATOM   3580  HB3 ASP A 229      30.708  28.279  15.457 -0.0122 1.4870
ATOM   3581  HB2 ASP A 229      29.444  28.999  14.716 -0.0122 1.4870
ATOM   3582  N   TYR A 230      27.230  27.887  13.847 -0.4157 1.8240
ATOM   3583  CA  TYR A 230      26.097  27.902  12.910 -0.0014 1.9080
ATOM   3584  C   TYR A 230      26.483  28.179  11.461  0.5973 1.9080
ATOM   3585  O   TYR A 230      25.831  27.721  10.544 -0.5679 1.6612
ATOM   3586  CB  TYR A 230      25.004  28.838  13.352 -0.0152 1.9080
ATOM   3587  CG  TYR A 230      24.072  28.311  14.435 -0.0011 1.9080
ATOM   3588  CD1 TYR A 230      23.860  26.942  14.658 -0.1906 1.9080
ATOM   3589  CD2 TYR A 230      23.381  29.212  15.217 -0.1906 1.9080
ATOM   3590  CE1 TYR A 230      22.975  26.525  15.683 -0.2341 1.9080
ATOM   3591  CE2 TYR A 230      22.492  28.804  16.192 -0.2341 1.9080
ATOM   3592  CZ  TYR A 230      22.283  27.467  16.422  0.3226 1.9080
ATOM   3593  OH  TYR A 230      21.391  27.140  17.450 -0.5579 1.7210
ATOM   3594  HH  TYR A 230      21.003  27.961  17.818  0.3992 0.0000
ATOM   3595  HA  TYR A 230      25.650  26.986  12.948  0.0876 1.3870
ATOM   3596  HE1 TYR A 230      22.862  25.549  15.862  0.1656 1.4590
ATOM   3597  HE2 TYR A 230      21.996  29.492  16.735  0.1656 1.4590
ATOM   3598  H   TYR A 230      27.355  28.565  14.603  0.2719 0.6000
ATOM   3599  HD2 TYR A 230      23.528  30.199  15.075  0.1699 1.4590
ATOM   3600  HD1 TYR A 230      24.320  26.265  14.108  0.1699 1.4590
ATOM   3601  HB3 TYR A 230      24.434  29.073  12.555  0.0295 1.4870
ATOM   3602  HB2 TYR A 230      25.422  29.685  13.702  0.0295 1.4870
ATOM   3603  N   ILE A 231      27.577  28.889  11.216 -0.4157 1.8240
ATOM   3604  CA  ILE A 231      27.952  29.127   9.840 -0.0597 1.9080
ATOM   3605  C   ILE A 231      28.437  27.823   9.205  0.5973 1.9080
ATOM   3606  O   ILE A 231      27.982  27.409   8.111 -0.5679 1.6612
ATOM   3607  CB  ILE A 231      29.041  30.231   9.730  0.1303 1.9080
ATOM   3608  CG1 ILE A 231      28.517  31.556  10.335 -0.0430 1.9080
ATOM   3609  CG2 ILE A 231      29.486  30.387   8.287 -0.3204 1.9080
ATOM   3610  CD1 ILE A 231      27.433  32.265   9.530 -0.0660 1.9080
ATOM   3611  HA  ILE A 231      27.116  29.383   9.353  0.0869 1.3870
ATOM   3612 HG22 ILE A 231      30.221  31.061   8.244  0.0882 1.4870
ATOM   3613 HG21 ILE A 231      29.813  29.505   7.950  0.0882 1.4870
ATOM   3614  HB  ILE A 231      29.822  29.942  10.264  0.0187 1.4870
ATOM   3615 HG12 ILE A 231      28.162  31.359  11.253  0.0236 1.4870
ATOM   3616 HG13 ILE A 231      29.299  32.178  10.435  0.0236 1.4870
ATOM   3617 HD13 ILE A 231      26.645  31.661   9.443  0.0186 1.4870
ATOM   3618  H   ILE A 231      28.088  29.225  12.031  0.2719 0.6000
ATOM   3619 HD12 ILE A 231      27.169  33.101  10.005  0.0186 1.4870
ATOM   3620 HG23 ILE A 231      28.710  30.695   7.738  0.0882 1.4870
ATOM   3621 HD11 ILE A 231      27.792  32.487   8.627  0.0186 1.4870
ATOM   3622  N   ASP A 232      29.304  27.127   9.923 -0.5163 1.8240
ATOM   3623  CA  ASP A 232      29.803  25.845   9.501  0.0381 1.9080
ATOM   3624  C   ASP A 232      28.651  24.829   9.336  0.5366 1.9080
ATOM   3625  O   ASP A 232      28.656  24.012   8.413 -0.5819 1.6612
ATOM   3626  CB  ASP A 232      30.813  25.343  10.520 -0.0303 1.9080
ATOM   3627  CG  ASP A 232      31.597  24.133  10.063  0.7994 1.9080
ATOM   3628  OD1 ASP A 232      31.824  23.940   8.856 -0.8014 1.6612
ATOM   3629  OD2 ASP A 232      32.013  23.376  10.962 -0.8014 1.6612
ATOM   3630  H   ASP A 232      29.590  27.592  10.818  0.2936 0.6000
ATOM   3631  HA  ASP A 232      30.214  25.955   8.588  0.0880 1.3870
ATOM   3632  HB3 ASP A 232      30.319  25.106  11.356 -0.0122 1.4870
ATOM   3633  HB2 ASP A 232      31.455  26.085  10.712 -0.0122 1.4870
ATOM   3634  N   GLN A 233      27.720  24.887  10.273 -0.4157 1.8240
ATOM   3635  CA  GLN A 233      26.550  23.980  10.345 -0.0031 1.9080
ATOM   3636  C   GLN A 233      25.771  24.085   9.048  0.5973 1.9080
ATOM   3637  O   GLN A 233      25.443  23.081   8.401 -0.5679 1.6612
ATOM   3638  CB  GLN A 233      25.666  24.386  11.538 -0.0036 1.9080
ATOM   3639  CG  GLN A 233      24.498  23.449  11.810 -0.0645 1.9080
ATOM   3640  CD  GLN A 233      24.970  22.105  12.296  0.6951 1.9080
ATOM   3641  OE1 GLN A 233      26.004  21.988  12.968 -0.6086 1.6612
ATOM   3642  NE2 GLN A 233      24.210  21.079  11.970 -0.9407 1.8240
ATOM   3643  HG2 GLN A 233      23.917  23.860  12.507  0.0352 1.4870
ATOM   3644  HA  GLN A 233      26.898  23.050  10.429  0.0850 1.3870
ATOM   3645  HG3 GLN A 233      23.985  23.327  10.965  0.0352 1.4870
ATOM   3646  H   GLN A 233      27.872  25.647  10.987  0.2719 0.6000
ATOM   3647 HE22 GLN A 233      23.359  21.236  11.435  0.4251 0.6000
ATOM   3648 HE21 GLN A 233      24.469  20.124  12.251  0.4251 0.6000
ATOM   3649  HB3 GLN A 233      25.297  25.303  11.362  0.0171 1.4870
ATOM   3650  HB2 GLN A 233      26.239  24.419  12.361  0.0171 1.4870
ATOM   3651  N   TRP A 234      25.417  25.321   8.706 -0.4157 1.8240
ATOM   3652  CA  TRP A 234      24.669  25.568   7.483 -0.0275 1.9080
ATOM   3653  C   TRP A 234      25.409  25.062   6.253  0.5973 1.9080
ATOM   3654  O   TRP A 234      24.804  24.403   5.423 -0.5679 1.6612
ATOM   3655  CB  TRP A 234      24.313  27.029   7.312 -0.0050 1.9080
ATOM   3656  CG  TRP A 234      23.528  27.324   6.112 -0.1415 1.9080
ATOM   3657  CD1 TRP A 234      23.942  28.033   5.041 -0.1638 1.9080
ATOM   3658  CD2 TRP A 234      22.158  26.914   5.820  0.1243 1.9080
ATOM   3659  NE1 TRP A 234      22.938  28.103   4.103 -0.3418 1.8240
ATOM   3660  CE2 TRP A 234      21.837  27.425   4.565  0.1380 1.9080
ATOM   3661  CE3 TRP A 234      21.174  26.171   6.522 -0.2387 1.9080
ATOM   3662  CZ2 TRP A 234      20.567  27.235   3.955 -0.2601 1.9080
ATOM   3663  CZ3 TRP A 234      19.940  25.968   5.895 -0.1972 1.9080
ATOM   3664  CH2 TRP A 234      19.656  26.484   4.649 -0.1134 1.9080
ATOM   3665  HH2 TRP A 234      18.755  26.304   4.238  0.1417 1.4590
ATOM   3666  HA  TRP A 234      23.799  25.058   7.545  0.1123 1.3870
ATOM   3667  HE1 TRP A 234      22.998  28.573   3.222  0.3412 0.6000
ATOM   3668  HE3 TRP A 234      21.351  25.809   7.420  0.1700 1.4590
ATOM   3669  HZ3 TRP A 234      19.251  25.426   6.386  0.1447 1.4590
ATOM   3670  H   TRP A 234      25.711  26.061   9.363  0.2719 0.6000
ATOM   3671  HZ2 TRP A 234      20.378  27.641   3.067  0.1572 1.4590
ATOM   3672  HD1 TRP A 234      24.845  28.452   4.933  0.2062 1.4090
ATOM   3673  HB3 TRP A 234      25.160  27.562   7.264  0.0339 1.4870
ATOM   3674  HB2 TRP A 234      23.781  27.324   8.107  0.0339 1.4870
ATOM   3675  N   ASN A 235      26.737  25.303   6.166 -0.4157 1.8240
ATOM   3676  CA  ASN A 235      27.509  24.759   5.050  0.0143 1.9080
ATOM   3677  C   ASN A 235      27.400  23.256   4.915  0.5973 1.9080
ATOM   3678  O   ASN A 235      27.212  22.742   3.830 -0.5679 1.6612
ATOM   3679  CB  ASN A 235      28.989  25.138   5.186 -0.2041 1.9080
ATOM   3680  CG  ASN A 235      29.237  26.597   4.987  0.7130 1.9080
ATOM   3681  OD1 ASN A 235      28.531  27.271   4.233 -0.5931 1.6612
ATOM   3682  ND2 ASN A 235      30.278  27.111   5.673 -0.9191 1.8240
ATOM   3683  HA  ASN A 235      27.125  25.166   4.201  0.1048 1.3870
ATOM   3684 HD22 ASN A 235      30.496  28.086   5.589  0.4196 0.6000
ATOM   3685 HD21 ASN A 235      30.823  26.519   6.258  0.4196 0.6000
ATOM   3686  H   ASN A 235      27.125  25.874   6.921  0.2719 0.6000
ATOM   3687  HB3 ASN A 235      29.502  24.620   4.502  0.0797 1.4870
ATOM   3688  HB2 ASN A 235      29.291  24.874   6.102  0.0797 1.4870
ATOM   3689  N   LYS A 236      27.466  22.561   6.053 -0.3479 1.8240
ATOM   3690  CA  LYS A 236      27.404  21.109   6.042 -0.2400 1.9080
ATOM   3691  C   LYS A 236      26.039  20.589   5.581  0.7341 1.9080
ATOM   3692  O   LYS A 236      25.939  19.601   4.883 -0.5894 1.6612
ATOM   3693  CB  LYS A 236      27.781  20.560   7.390 -0.0094 1.9080
ATOM   3694  CG  LYS A 236      29.293  20.613   7.586  0.0187 1.9080
ATOM   3695  CD  LYS A 236      29.687  20.445   9.022 -0.0479 1.9080
ATOM   3696  CE  LYS A 236      31.169  20.056   9.133 -0.0143 1.9080
ATOM   3697  NZ  LYS A 236      32.067  20.942   8.361 -0.3854 1.8240
ATOM   3698  HA  LYS A 236      28.110  20.753   5.409  0.1426 1.3870
ATOM   3699  HE2 LYS A 236      31.429  20.079  10.108  0.1135 1.1000
ATOM   3700  HE3 LYS A 236      31.271  19.106   8.807  0.1135 1.1000
ATOM   3701  HG2 LYS A 236      29.711  19.882   7.037  0.0103 1.4870
ATOM   3702  HG3 LYS A 236      29.628  21.499   7.248  0.0103 1.4870
ATOM   3703  HZ1 LYS A 236      31.750  21.889   8.435  0.3400 0.6000
ATOM   3704  HZ3 LYS A 236      32.998  20.875   8.723  0.3400 0.6000
ATOM   3705  HZ2 LYS A 236      32.065  20.666   7.399  0.3400 0.6000
ATOM   3706  HD3 LYS A 236      29.150  19.721   9.436  0.0621 1.4870
ATOM   3707  HD2 LYS A 236      29.559  21.301   9.507  0.0621 1.4870
ATOM   3708  H   LYS A 236      27.562  23.131   6.908  0.2747 0.6000
ATOM   3709  HB3 LYS A 236      27.498  19.617   7.447  0.0362 1.4870
ATOM   3710  HB2 LYS A 236      27.363  21.110   8.093  0.0362 1.4870
ATOM   3711  N   VAL A 237      25.011  21.305   5.974 -0.4157 1.8240
ATOM   3712  CA  VAL A 237      23.650  20.957   5.567 -0.0875 1.9080
ATOM   3713  C   VAL A 237      23.520  21.104   4.049  0.5973 1.9080
ATOM   3714  O   VAL A 237      23.055  20.170   3.367 -0.5679 1.6612
ATOM   3715  CB  VAL A 237      22.585  21.811   6.307  0.2985 1.9080
ATOM   3716  CG1 VAL A 237      21.198  21.630   5.709 -0.3192 1.9080
ATOM   3717  CG2 VAL A 237      22.592  21.466   7.798 -0.3192 1.9080
ATOM   3718  HA  VAL A 237      23.489  19.998   5.798  0.0969 1.3870
ATOM   3719 HG11 VAL A 237      21.275  21.488   4.722  0.0791 1.4870
ATOM   3720 HG21 VAL A 237      23.202  20.690   7.950  0.0791 1.4870
ATOM   3721  HB  VAL A 237      22.836  22.770   6.185 -0.0297 1.4870
ATOM   3722 HG12 VAL A 237      20.756  20.836   6.125  0.0791 1.4870
ATOM   3723 HG13 VAL A 237      20.649  22.447   5.885  0.0791 1.4870
ATOM   3724  H   VAL A 237      25.233  22.115   6.580  0.2719 0.6000
ATOM   3725 HG23 VAL A 237      22.914  22.258   8.314  0.0791 1.4870
ATOM   3726 HG22 VAL A 237      21.664  21.230   8.082  0.0791 1.4870
ATOM   3727  N   ILE A 238      23.905  22.272   3.515 -0.4157 1.8240
ATOM   3728  CA  ILE A 238      23.693  22.500   2.100 -0.0597 1.9080
ATOM   3729  C   ILE A 238      24.622  21.679   1.202  0.5973 1.9080
ATOM   3730  O   ILE A 238      24.222  21.238   0.119 -0.5679 1.6612
ATOM   3731  CB  ILE A 238      23.723  23.978   1.727  0.1303 1.9080
ATOM   3732  CG1 ILE A 238      25.059  24.603   2.064 -0.0430 1.9080
ATOM   3733  CG2 ILE A 238      22.507  24.710   2.368 -0.3204 1.9080
ATOM   3734  CD1 ILE A 238      25.141  26.073   1.617 -0.0660 1.9080
ATOM   3735  HA  ILE A 238      22.750  22.186   1.895  0.0869 1.3870
ATOM   3736 HG22 ILE A 238      22.503  25.645   2.035  0.0882 1.4870
ATOM   3737 HG21 ILE A 238      21.682  24.232   2.093  0.0882 1.4870
ATOM   3738  HB  ILE A 238      23.584  24.051   0.738  0.0187 1.4870
ATOM   3739 HG12 ILE A 238      25.201  24.569   3.044  0.0236 1.4870
ATOM   3740 HG13 ILE A 238      25.779  24.103   1.601  0.0236 1.4870
ATOM   3741 HD13 ILE A 238      24.426  26.587   2.079  0.0186 1.4870
ATOM   3742  H   ILE A 238      24.332  22.935   4.162  0.2719 0.6000
ATOM   3743 HD12 ILE A 238      26.036  26.431   1.863  0.0186 1.4870
ATOM   3744 HG23 ILE A 238      22.619  24.685   3.354  0.0882 1.4870
ATOM   3745 HD11 ILE A 238      25.012  26.114   0.631  0.0186 1.4870
ATOM   3746  N   GLU A 239      25.801  21.349   1.716 -0.5163 1.8240
ATOM   3747  CA  GLU A 239      26.747  20.485   0.957  0.0397 1.9080
ATOM   3748  C   GLU A 239      26.105  19.121   0.657  0.5366 1.9080
ATOM   3749  O   GLU A 239      26.257  18.543  -0.438 -0.5819 1.6612
ATOM   3750  CB  GLU A 239      28.025  20.257   1.783  0.0560 1.9080
ATOM   3751  CG  GLU A 239      28.953  21.443   1.799  0.0136 1.9080
ATOM   3752  CD  GLU A 239      29.965  21.425   2.956  0.8054 1.9080
ATOM   3753  OE1 GLU A 239      30.122  20.366   3.648 -0.8188 1.6612
ATOM   3754  OE2 GLU A 239      30.595  22.501   3.173 -0.8188 1.6612
ATOM   3755  HG2 GLU A 239      29.477  21.451   0.963 -0.0425 1.4870
ATOM   3756  HA  GLU A 239      26.990  20.939   0.099  0.1105 1.3870
ATOM   3757  HG3 GLU A 239      28.420  22.267   1.901 -0.0425 1.4870
ATOM   3758  H   GLU A 239      26.008  21.722   2.649  0.2936 0.6000
ATOM   3759  HB3 GLU A 239      28.502  19.499   1.380 -0.0173 1.4870
ATOM   3760  HB2 GLU A 239      27.746  20.073   2.707 -0.0173 1.4870
ATOM   3761  N   GLN A 240      25.389  18.581   1.662 -0.4157 1.8240
ATOM   3762  CA  GLN A 240      24.780  17.249   1.540 -0.0031 1.9080
ATOM   3763  C   GLN A 240      23.425  17.278   0.868  0.5973 1.9080
ATOM   3764  O   GLN A 240      23.110  16.432   0.040 -0.5679 1.6612
ATOM   3765  CB  GLN A 240      24.610  16.608   2.909 -0.0036 1.9080
ATOM   3766  CG  GLN A 240      25.907  16.417   3.656 -0.0645 1.9080
ATOM   3767  CD  GLN A 240      26.875  15.482   2.965  0.6951 1.9080
ATOM   3768  OE1 GLN A 240      26.501  14.403   2.525 -0.6086 1.6612
ATOM   3769  NE2 GLN A 240      28.141  15.870   2.928 -0.9407 1.8240
ATOM   3770  HG2 GLN A 240      26.354  17.312   3.765  0.0352 1.4870
ATOM   3771  HA  GLN A 240      25.402  16.683   0.972  0.0850 1.3870
ATOM   3772  HG3 GLN A 240      25.705  16.047   4.569  0.0352 1.4870
ATOM   3773  H   GLN A 240      25.310  19.173   2.504  0.2719 0.6000
ATOM   3774 HE22 GLN A 240      28.389  16.766   3.345  0.4251 0.6000
ATOM   3775 HE21 GLN A 240      28.856  15.285   2.490  0.4251 0.6000
ATOM   3776  HB3 GLN A 240      24.179  15.709   2.793  0.0171 1.4870
ATOM   3777  HB2 GLN A 240      24.010  17.188   3.464  0.0171 1.4870
ATOM   3778  N   LEU A 241      22.576  18.219   1.273 -0.4157 1.8240
ATOM   3779  CA  LEU A 241      21.195  18.208   0.839 -0.0518 1.9080
ATOM   3780  C   LEU A 241      20.920  19.060  -0.364  0.5973 1.9080
ATOM   3781  O   LEU A 241      19.832  18.965  -0.994 -0.5679 1.6612
ATOM   3782  CB  LEU A 241      20.234  18.621   2.006 -0.1102 1.9080
ATOM   3783  CG  LEU A 241      20.292  17.749   3.225  0.3531 1.9080
ATOM   3784  CD1 LEU A 241      19.217  18.248   4.169 -0.4121 1.9080
ATOM   3785  CD2 LEU A 241      20.057  16.286   2.920 -0.4121 1.9080
ATOM   3786 HD22 LEU A 241      20.755  15.956   2.281  0.1000 1.4870
ATOM   3787 HD23 LEU A 241      20.106  15.751   3.765  0.1000 1.4870
ATOM   3788 HD21 LEU A 241      19.152  16.166   2.508  0.1000 1.4870
ATOM   3789  H   LEU A 241      22.981  18.932   1.903  0.2719 0.6000
ATOM   3790 HD13 LEU A 241      18.321  18.180   3.727  0.1000 1.4870
ATOM   3791 HD12 LEU A 241      19.216  17.694   5.003  0.1000 1.4870
ATOM   3792 HD11 LEU A 241      19.395  19.204   4.409  0.1000 1.4870
ATOM   3793  HA  LEU A 241      20.937  17.242   0.619  0.0922 1.3870
ATOM   3794  HG  LEU A 241      21.175  17.836   3.659 -0.0361 1.4870
ATOM   3795  HB3 LEU A 241      19.315  18.595   1.636  0.0457 1.4870
ATOM   3796  HB2 LEU A 241      20.485  19.547   2.262  0.0457 1.4870
ATOM   3797  N   GLY A 242      21.827  20.007  -0.611 -0.4157 1.8240
ATOM   3798  CA  GLY A 242      21.667  20.963  -1.706 -0.0252 1.9080
ATOM   3799  C   GLY A 242      21.163  22.307  -1.251  0.5973 1.9080
ATOM   3800  O   GLY A 242      20.427  22.442  -0.222 -0.5679 1.6612
ATOM   3801  H   GLY A 242      22.643  20.005   0.032  0.2719 0.6000
ATOM   3802  HA2 GLY A 242      22.562  21.076  -2.177  0.0698 1.3870
ATOM   3803  HA3 GLY A 242      21.025  20.572  -2.392  0.0698 1.3870
ATOM   3804  N   THR A 243      21.593  23.373  -1.937 -0.4157 1.8240
ATOM   3805  CA  THR A 243      21.041  24.696  -1.696 -0.0389 1.9080
ATOM   3806  C   THR A 243      19.494  24.676  -1.826  0.5973 1.9080
ATOM   3807  O   THR A 243      18.974  24.069  -2.755 -0.5679 1.6612
ATOM   3808  CB  THR A 243      21.607  25.665  -2.748  0.3654 1.9080
ATOM   3809  OG1 THR A 243      23.033  25.691  -2.586 -0.6761 1.7210
ATOM   3810  CG2 THR A 243      21.068  27.036  -2.519 -0.2438 1.9080
ATOM   3811  HA  THR A 243      21.262  24.979  -0.759  0.1007 1.3870
ATOM   3812 HG22 THR A 243      20.506  27.333  -3.302  0.0642 1.4870
ATOM   3813 HG21 THR A 243      20.493  27.058  -1.691  0.0642 1.4870
ATOM   3814  HG1 THR A 243      23.303  25.079  -1.837  0.4102 0.0000
ATOM   3815  H   THR A 243      22.332  23.171  -2.632  0.2719 0.6000
ATOM   3816  HB  THR A 243      21.399  25.306  -3.671  0.0043 1.3870
ATOM   3817 HG23 THR A 243      21.819  27.698  -2.400  0.0642 1.4870
ATOM   3818  N   PRO A 244      18.768  25.263  -0.861 -0.2548 1.8240
ATOM   3819  CA  PRO A 244      17.338  25.204  -0.959 -0.0266 1.9080
ATOM   3820  C   PRO A 244      16.770  26.054  -2.087  0.5896 1.9080
ATOM   3821  O   PRO A 244      17.429  26.932  -2.642 -0.5748 1.6612
ATOM   3822  CB  PRO A 244      16.861  25.674   0.418 -0.0070 1.9080
ATOM   3823  CG  PRO A 244      17.960  26.449   0.971  0.0189 1.9080
ATOM   3824  CD  PRO A 244      19.213  25.854   0.409  0.0192 1.9080
ATOM   3825  HG2 PRO A 244      17.888  27.427   0.715  0.0213 1.4870
ATOM   3826  HA  PRO A 244      17.015  24.238  -1.052  0.0641 1.3870
ATOM   3827  HD3 PRO A 244      19.590  25.147   1.012  0.0391 1.3870
ATOM   3828  HD2 PRO A 244      19.912  26.552   0.245  0.0391 1.3870
ATOM   3829  HG3 PRO A 244      17.971  26.403   1.984  0.0213 1.4870
ATOM   3830  HB3 PRO A 244      16.633  24.875   0.996  0.0253 1.4870
ATOM   3831  HB2 PRO A 244      16.019  26.229   0.321  0.0253 1.4870
ATOM   3832  N   CYS A 245      15.515  25.787  -2.398 -0.4157 1.8240
ATOM   3833  CA  CYS A 245      14.791  26.402  -3.511  0.0213 1.9080
ATOM   3834  C   CYS A 245      14.532  27.880  -3.262  0.5973 1.9080
ATOM   3835  O   CYS A 245      14.463  28.297  -2.111 -0.5679 1.6612
ATOM   3836  CB  CYS A 245      13.425  25.686  -3.684 -0.1231 1.9080
ATOM   3837  SG  CYS A 245      13.559  23.890  -3.927 -0.3119 2.0000
ATOM   3838  H   CYS A 245      15.060  25.074  -1.763  0.2719 0.6000
ATOM   3839  HA  CYS A 245      15.360  26.317  -4.340  0.1124 1.3870
ATOM   3840  HG  CYS A 245      14.522  23.626  -3.912  0.1933 0.6000
ATOM   3841  HB3 CYS A 245      12.977  26.079  -4.479  0.1112 1.3870
ATOM   3842  HB2 CYS A 245      12.890  25.854  -2.865  0.1112 1.3870
ATOM   3843  N   PRO A 246      14.264  28.665  -4.323 -0.2548 1.8240
ATOM   3844  CA  PRO A 246      13.926  30.099  -4.141 -0.0266 1.9080
ATOM   3845  C   PRO A 246      12.708  30.355  -3.255  0.5896 1.9080
ATOM   3846  O   PRO A 246      12.693  31.333  -2.479 -0.5748 1.6612
ATOM   3847  CB  PRO A 246      13.662  30.561  -5.576 -0.0070 1.9080
ATOM   3848  CG  PRO A 246      14.550  29.661  -6.393  0.0189 1.9080
ATOM   3849  CD  PRO A 246      14.408  28.323  -5.748  0.0192 1.9080
ATOM   3850  HG2 PRO A 246      14.241  29.643  -7.344  0.0213 1.4870
ATOM   3851  HA  PRO A 246      14.739  30.604  -3.788  0.0641 1.3870
ATOM   3852  HD3 PRO A 246      15.218  27.754  -5.890  0.0391 1.3870
ATOM   3853  HD2 PRO A 246      13.598  27.838  -6.073  0.0391 1.3870
ATOM   3854  HG3 PRO A 246      15.495  29.986  -6.357  0.0213 1.4870
ATOM   3855  HB3 PRO A 246      13.919  31.515  -5.696  0.0253 1.4870
ATOM   3856  HB2 PRO A 246      12.705  30.430  -5.821  0.0253 1.4870
ATOM   3857  N   GLU A 247      11.735  29.442  -3.282 -0.5163 1.8240
ATOM   3858  CA  GLU A 247      10.544  29.562  -2.437  0.0397 1.9080
ATOM   3859  C   GLU A 247      10.919  29.582  -0.956  0.5366 1.9080
ATOM   3860  O   GLU A 247      10.316  30.297  -0.155 -0.5819 1.6612
ATOM   3861  CB  GLU A 247       9.556  28.421  -2.723  0.0560 1.9080
ATOM   3862  CG  GLU A 247       8.844  28.514  -4.083  0.0136 1.9080
ATOM   3863  CD  GLU A 247       9.739  28.169  -5.280  0.8054 1.9080
ATOM   3864  OE1 GLU A 247      10.753  27.443  -5.105 -0.8188 1.6612
ATOM   3865  OE2 GLU A 247       9.435  28.641  -6.405 -0.8188 1.6612
ATOM   3866  HG2 GLU A 247       8.097  27.873  -4.080 -0.0425 1.4870
ATOM   3867  HA  GLU A 247      10.051  30.408  -2.669  0.1105 1.3870
ATOM   3868  HG3 GLU A 247       8.536  29.441  -4.205 -0.0425 1.4870
ATOM   3869  H   GLU A 247      11.892  28.657  -3.940  0.2936 0.6000
ATOM   3870  HB3 GLU A 247       8.861  28.442  -2.027 -0.0173 1.4870
ATOM   3871  HB2 GLU A 247      10.061  27.576  -2.715 -0.0173 1.4870
ATOM   3872  N   PHE A 248      11.938  28.808  -0.585 -0.4157 1.8240
ATOM   3873  CA  PHE A 248      12.466  28.888   0.758 -0.0024 1.9080
ATOM   3874  C   PHE A 248      13.209  30.240   0.991  0.5973 1.9080
ATOM   3875  O   PHE A 248      13.028  30.861   2.005 -0.5679 1.6612
ATOM   3876  CB  PHE A 248      13.376  27.657   1.072 -0.0343 1.9080
ATOM   3877  CG  PHE A 248      14.024  27.708   2.408  0.0118 1.9080
ATOM   3878  CD1 PHE A 248      13.334  27.353   3.554 -0.1256 1.9080
ATOM   3879  CD2 PHE A 248      15.313  28.133   2.529 -0.1256 1.9080
ATOM   3880  CE1 PHE A 248      13.923  27.442   4.772 -0.1704 1.9080
ATOM   3881  CE2 PHE A 248      15.935  28.168   3.757 -0.1704 1.9080
ATOM   3882  CZ  PHE A 248      15.232  27.840   4.887 -0.1072 1.9080
ATOM   3883  HZ  PHE A 248      15.664  27.888   5.788  0.1297 1.4590
ATOM   3884  HA  PHE A 248      11.689  28.892   1.395  0.0978 1.3870
ATOM   3885  HE1 PHE A 248      13.390  27.213   5.610  0.1430 1.4590
ATOM   3886  HE2 PHE A 248      16.913  28.439   3.817  0.1430 1.4590
ATOM   3887  H   PHE A 248      12.296  28.175  -1.317  0.2719 0.6000
ATOM   3888  HD2 PHE A 248      15.824  28.427   1.712  0.1330 1.4590
ATOM   3889  HD1 PHE A 248      12.390  27.027   3.474  0.1330 1.4590
ATOM   3890  HB3 PHE A 248      14.076  27.637   0.375  0.0295 1.4870
ATOM   3891  HB2 PHE A 248      12.797  26.857   1.025  0.0295 1.4870
ATOM   3892  N   MET A 249      14.085  30.613   0.076 -0.4157 1.8240
ATOM   3893  CA  MET A 249      14.940  31.778   0.278 -0.0237 1.9080
ATOM   3894  C   MET A 249      14.097  33.026   0.549  0.5973 1.9080
ATOM   3895  O   MET A 249      14.488  33.910   1.334 -0.5679 1.6612
ATOM   3896  CB  MET A 249      15.732  32.077  -0.982  0.0342 1.9080
ATOM   3897  CG  MET A 249      16.758  31.038  -1.371  0.0018 1.9080
ATOM   3898  SD  MET A 249      17.869  30.612  -0.066 -0.2737 2.0000
ATOM   3899  CE  MET A 249      19.079  29.749  -1.077 -0.0536 1.9080
ATOM   3900  HG2 MET A 249      16.251  30.205  -1.722  0.0440 1.3870
ATOM   3901  HE1 MET A 249      19.300  30.305  -1.878  0.0684 1.3870
ATOM   3902  HE2 MET A 249      19.908  29.591  -0.541  0.0684 1.3870
ATOM   3903  HE3 MET A 249      18.700  28.872  -1.373  0.0684 1.3870
ATOM   3904  HB2 MET A 249      15.084  32.192  -1.759  0.0241 1.4870
ATOM   3905  HG3 MET A 249      17.269  31.388  -2.202  0.0440 1.3870
ATOM   3906  H   MET A 249      14.114  30.024  -0.776  0.2719 0.6000
ATOM   3907  HA  MET A 249      15.514  31.612   1.086  0.0880 1.3870
ATOM   3908  HB3 MET A 249      16.209  32.969  -0.866  0.0241 1.4870
ATOM   3909  N   LYS A 250      12.963  33.084  -0.146 -0.3479 1.8240
ATOM   3910  CA  LYS A 250      11.994  34.192  -0.036 -0.2400 1.9080
ATOM   3911  C   LYS A 250      11.399  34.335   1.360  0.7341 1.9080
ATOM   3912  O   LYS A 250      10.928  35.431   1.746 -0.5894 1.6612
ATOM   3913  CB  LYS A 250      10.882  33.946  -1.089 -0.0094 1.9080
ATOM   3914  CG  LYS A 250       9.721  34.908  -1.084  0.0187 1.9080
ATOM   3915  CD  LYS A 250       8.868  34.728  -2.345 -0.0479 1.9080
ATOM   3916  CE  LYS A 250       7.663  35.655  -2.332 -0.0143 1.9080
ATOM   3917  NZ  LYS A 250       8.014  37.086  -2.082 -0.3854 1.8240
ATOM   3918  HA  LYS A 250      12.470  35.055  -0.279  0.1426 1.3870
ATOM   3919  HE2 LYS A 250       7.189  35.586  -3.221  0.1135 1.1000
ATOM   3920  HE3 LYS A 250       7.021  35.347  -1.615  0.1135 1.1000
ATOM   3921  HG2 LYS A 250       9.146  34.736  -0.288  0.0103 1.4870
ATOM   3922  HG3 LYS A 250      10.060  35.844  -1.064  0.0103 1.4870
ATOM   3923  HZ1 LYS A 250       8.374  37.179  -1.155  0.3400 0.6000
ATOM   3924  HZ3 LYS A 250       8.705  37.375  -2.742  0.3400 0.6000
ATOM   3925  HZ2 LYS A 250       7.195  37.648  -2.184  0.3400 0.6000
ATOM   3926  HD3 LYS A 250       8.549  33.789  -2.381  0.0621 1.4870
ATOM   3927  HD2 LYS A 250       9.427  34.940  -3.138  0.0621 1.4870
ATOM   3928  H   LYS A 250      12.809  32.269  -0.787  0.2747 0.6000
ATOM   3929  HB3 LYS A 250      10.531  33.012  -0.938  0.0362 1.4870
ATOM   3930  HB2 LYS A 250      11.320  33.971  -1.997  0.0362 1.4870
ATOM   3931  N   LYS A 251      11.405  33.254   2.136 -0.3479 1.8240
ATOM   3932  CA  LYS A 251      10.900  33.284   3.503 -0.2400 1.9080
ATOM   3933  C   LYS A 251      11.887  33.901   4.496  0.7341 1.9080
ATOM   3934  O   LYS A 251      11.566  34.045   5.649 -0.5894 1.6612
ATOM   3935  CB  LYS A 251      10.527  31.881   3.973 -0.0094 1.9080
ATOM   3936  CG  LYS A 251       9.541  31.142   3.084  0.0187 1.9080
ATOM   3937  CD  LYS A 251       9.307  29.731   3.603 -0.0479 1.9080
ATOM   3938  CE  LYS A 251       8.071  29.083   2.989 -0.0143 1.9080
ATOM   3939  NZ  LYS A 251       8.368  28.133   1.864 -0.3854 1.8240
ATOM   3940  HA  LYS A 251      10.043  33.829   3.524  0.1426 1.3870
ATOM   3941  HE2 LYS A 251       7.572  28.582   3.713  0.1135 1.1000
ATOM   3942  HE3 LYS A 251       7.458  29.811   2.644  0.1135 1.1000
ATOM   3943  HG2 LYS A 251       8.673  31.632   3.080  0.0103 1.4870
ATOM   3944  HG3 LYS A 251       9.908  31.089   2.160  0.0103 1.4870
ATOM   3945  HZ1 LYS A 251       7.682  28.251   1.150  0.3400 0.6000
ATOM   3946  HZ3 LYS A 251       9.275  28.334   1.500  0.3400 0.6000
ATOM   3947  HZ2 LYS A 251       8.340  27.199   2.212  0.3400 0.6000
ATOM   3948  HD3 LYS A 251       9.186  29.766   4.593  0.0621 1.4870
ATOM   3949  HD2 LYS A 251      10.102  29.169   3.380  0.0621 1.4870
ATOM   3950  H   LYS A 251      11.795  32.400   1.688  0.2747 0.6000
ATOM   3951  HB3 LYS A 251      10.127  31.955   4.891  0.0362 1.4870
ATOM   3952  HB2 LYS A 251      11.368  31.336   4.029  0.0362 1.4870
ATOM   3953  N   LEU A 252      13.100  34.222   4.047 -0.4157 1.8240
ATOM   3954  CA  LEU A 252      14.120  34.700   4.971 -0.0518 1.9080
ATOM   3955  C   LEU A 252      14.144  36.242   5.021  0.5973 1.9080
ATOM   3956  O   LEU A 252      14.032  36.895   3.998 -0.5679 1.6612
ATOM   3957  CB  LEU A 252      15.481  34.181   4.536 -0.1102 1.9080
ATOM   3958  CG  LEU A 252      15.631  32.664   4.411  0.3531 1.9080
ATOM   3959  CD1 LEU A 252      16.895  32.324   3.655 -0.4121 1.9080
ATOM   3960  CD2 LEU A 252      15.622  32.020   5.764 -0.4121 1.9080
ATOM   3961 HD22 LEU A 252      14.758  32.217   6.236  0.1000 1.4870
ATOM   3962 HD23 LEU A 252      15.721  31.025   5.675  0.1000 1.4870
ATOM   3963 HD21 LEU A 252      16.381  32.371   6.320  0.1000 1.4870
ATOM   3964  H   LEU A 252      13.242  34.106   3.036  0.2719 0.6000
ATOM   3965 HD13 LEU A 252      17.691  32.690   4.142  0.1000 1.4870
ATOM   3966 HD12 LEU A 252      16.987  31.329   3.577  0.1000 1.4870
ATOM   3967 HD11 LEU A 252      16.860  32.724   2.737  0.1000 1.4870
ATOM   3968  HA  LEU A 252      13.907  34.365   5.894  0.0922 1.3870
ATOM   3969  HG  LEU A 252      14.838  32.301   3.922 -0.0361 1.4870
ATOM   3970  HB3 LEU A 252      16.158  34.490   5.202  0.0457 1.4870
ATOM   3971  HB2 LEU A 252      15.689  34.572   3.639  0.0457 1.4870
ATOM   3972  N   GLN A 253      14.371  36.806   6.199 -0.4157 1.8240
ATOM   3973  CA  GLN A 253      14.579  38.245   6.275 -0.0031 1.9080
ATOM   3974  C   GLN A 253      15.851  38.685   5.502  0.5973 1.9080
ATOM   3975  O   GLN A 253      16.801  37.912   5.378 -0.5679 1.6612
ATOM   3976  CB  GLN A 253      14.614  38.734   7.731 -0.0036 1.9080
ATOM   3977  CG  GLN A 253      15.891  38.456   8.493 -0.0645 1.9080
ATOM   3978  CD  GLN A 253      15.930  39.185   9.840  0.6951 1.9080
ATOM   3979  OE1 GLN A 253      15.768  40.416   9.913 -0.6086 1.6612
ATOM   3980  NE2 GLN A 253      16.175  38.432  10.907 -0.9407 1.8240
ATOM   3981  HG2 GLN A 253      15.962  37.477   8.669  0.0352 1.4870
ATOM   3982  HA  GLN A 253      13.796  38.704   5.838  0.0850 1.3870
ATOM   3983  HG3 GLN A 253      16.670  38.763   7.951  0.0352 1.4870
ATOM   3984  H   GLN A 253      14.386  36.174   7.004  0.2719 0.6000
ATOM   3985 HE22 GLN A 253      16.306  37.431  10.774  0.4251 0.6000
ATOM   3986 HE21 GLN A 253      16.230  38.846  11.838  0.4251 0.6000
ATOM   3987  HB3 GLN A 253      13.848  38.299   8.229  0.0171 1.4870
ATOM   3988  HB2 GLN A 253      14.456  39.732   7.733  0.0171 1.4870
ATOM   3989  N   PRO A 254      15.859  39.923   4.943 -0.2548 1.8240
ATOM   3990  CA  PRO A 254      16.973  40.311   4.077 -0.0266 1.9080
ATOM   3991  C   PRO A 254      18.363  40.068   4.619  0.5896 1.9080
ATOM   3992  O   PRO A 254      19.238  39.655   3.848 -0.5748 1.6612
ATOM   3993  CB  PRO A 254      16.769  41.838   3.935 -0.0070 1.9080
ATOM   3994  CG  PRO A 254      15.275  41.967   3.956  0.0189 1.9080
ATOM   3995  CD  PRO A 254      14.804  40.970   4.967  0.0192 1.9080
ATOM   3996  HG2 PRO A 254      15.010  42.901   4.216  0.0213 1.4870
ATOM   3997  HA  PRO A 254      16.866  39.866   3.150  0.0641 1.3870
ATOM   3998  HD3 PRO A 254      13.920  40.572   4.716  0.0391 1.3870
ATOM   3999  HD2 PRO A 254      14.738  41.369   5.882  0.0391 1.3870
ATOM   4000  HG3 PRO A 254      14.896  41.768   3.046  0.0213 1.4870
ATOM   4001  HB3 PRO A 254      17.146  42.160   3.076  0.0253 1.4870
ATOM   4002  HB2 PRO A 254      17.181  42.315   4.701  0.0253 1.4870
ATOM   4003  N   THR A 255      18.583  40.309   5.905 -0.4157 1.8240
ATOM   4004  CA  THR A 255      19.933  40.178   6.418 -0.0389 1.9080
ATOM   4005  C   THR A 255      20.343  38.711   6.266  0.5973 1.9080
ATOM   4006  O   THR A 255      21.503  38.423   5.921 -0.5679 1.6612
ATOM   4007  CB  THR A 255      20.095  40.591   7.882  0.3654 1.9080
ATOM   4008  OG1 THR A 255      19.127  39.912   8.661 -0.6761 1.7210
ATOM   4009  CG2 THR A 255      19.973  42.115   8.076 -0.2438 1.9080
ATOM   4010  HA  THR A 255      20.547  40.730   5.865  0.1007 1.3870
ATOM   4011 HG22 THR A 255      19.563  42.520   7.259  0.0642 1.4870
ATOM   4012 HG21 THR A 255      19.395  42.302   8.870  0.0642 1.4870
ATOM   4013  HG1 THR A 255      18.565  39.321   8.060  0.4102 0.0000
ATOM   4014  H   THR A 255      17.770  40.576   6.459  0.2719 0.6000
ATOM   4015  HB  THR A 255      21.023  40.311   8.202  0.0043 1.3870
ATOM   4016 HG23 THR A 255      20.883  42.503   8.224  0.0642 1.4870
ATOM   4017  N   VAL A 256      19.403  37.802   6.519 -0.4157 1.8240
ATOM   4018  CA  VAL A 256      19.696  36.376   6.442 -0.0875 1.9080
ATOM   4019  C   VAL A 256      19.655  35.888   5.001  0.5973 1.9080
ATOM   4020  O   VAL A 256      20.521  35.097   4.576 -0.5679 1.6612
ATOM   4021  CB  VAL A 256      18.707  35.589   7.322  0.2985 1.9080
ATOM   4022  CG1 VAL A 256      19.008  34.084   7.251 -0.3192 1.9080
ATOM   4023  CG2 VAL A 256      18.718  36.088   8.762 -0.3192 1.9080
ATOM   4024  HA  VAL A 256      20.628  36.228   6.794  0.0969 1.3870
ATOM   4025 HG11 VAL A 256      19.994  33.951   7.176  0.0791 1.4870
ATOM   4026 HG21 VAL A 256      17.847  35.860   9.196  0.0791 1.4870
ATOM   4027  HB  VAL A 256      17.796  35.715   6.947 -0.0297 1.4870
ATOM   4028 HG12 VAL A 256      18.669  33.644   8.079  0.0791 1.4870
ATOM   4029 HG13 VAL A 256      18.553  33.697   6.452  0.0791 1.4870
ATOM   4030  H   VAL A 256      18.476  38.187   6.767  0.2719 0.6000
ATOM   4031 HG23 VAL A 256      19.466  35.648   9.257  0.0791 1.4870
ATOM   4032 HG22 VAL A 256      18.848  37.079   8.766  0.0791 1.4870
ATOM   4033  N   ARG A 257      18.691  36.377   4.222 -0.3479 1.8240
ATOM   4034  CA  ARG A 257      18.587  35.991   2.818 -0.2637 1.9080
ATOM   4035  C   ARG A 257      19.803  36.344   2.022  0.7341 1.9080
ATOM   4036  O   ARG A 257      20.276  35.537   1.240 -0.5894 1.6612
ATOM   4037  CB  ARG A 257      17.340  36.601   2.170 -0.0007 1.9080
ATOM   4038  CG  ARG A 257      17.113  36.099   0.784  0.0390 1.9080
ATOM   4039  CD  ARG A 257      15.845  36.643   0.195  0.0486 1.9080
ATOM   4040  NE  ARG A 257      15.779  36.276  -1.206 -0.5295 1.8240
ATOM   4041  CZ  ARG A 257      14.732  36.529  -1.998  0.8076 1.9080
ATOM   4042  NH1 ARG A 257      14.778  36.155  -3.275 -0.8627 1.8240
ATOM   4043  NH2 ARG A 257      13.620  37.084  -1.505 -0.8627 1.8240
ATOM   4044  HG3 ARG A 257      17.050  35.098   0.791  0.0285 1.4870
ATOM   4045  HA  ARG A 257      18.441  34.984   2.776  0.1560 1.3870
ATOM   4046  HE  ARG A 257      16.566  35.801  -1.614  0.3456 0.6000
ATOM   4047  HG2 ARG A 257      17.876  36.373   0.193  0.0285 1.4870
ATOM   4048 HH22 ARG A 257      12.858  37.286  -2.096  0.4478 0.6000
ATOM   4049 HH21 ARG A 257      13.569  37.293  -0.524  0.4478 0.6000
ATOM   4050  H   ARG A 257      18.043  37.035   4.687  0.2747 0.6000
ATOM   4051  HD3 ARG A 257      15.856  37.628   0.278  0.0687 1.3870
ATOM   4052  HD2 ARG A 257      15.078  36.248   0.676  0.0687 1.3870
ATOM   4053 HH12 ARG A 257      13.989  36.367  -3.873  0.4478 0.6000
ATOM   4054 HH11 ARG A 257      15.567  35.678  -3.635  0.4478 0.6000
ATOM   4055  HB3 ARG A 257      17.464  37.585   2.141  0.0327 1.4870
ATOM   4056  HB2 ARG A 257      16.558  36.362   2.732  0.0327 1.4870
ATOM   4057  N   THR A 258      20.300  37.588   2.159 -0.4157 1.8240
ATOM   4058  CA  THR A 258      21.536  37.992   1.478 -0.0389 1.9080
ATOM   4059  C   THR A 258      22.652  37.021   1.824  0.5973 1.9080
ATOM   4060  O   THR A 258      23.375  36.591   0.929 -0.5679 1.6612
ATOM   4061  CB  THR A 258      22.001  39.450   1.780  0.3654 1.9080
ATOM   4062  OG1 THR A 258      22.181  39.656   3.199 -0.6761 1.7210
ATOM   4063  CG2 THR A 258      20.997  40.436   1.249 -0.2438 1.9080
ATOM   4064  HA  THR A 258      21.377  37.958   0.490  0.1007 1.3870
ATOM   4065 HG22 THR A 258      21.028  41.288   1.783  0.0642 1.4870
ATOM   4066 HG21 THR A 258      21.196  40.653   0.287  0.0642 1.4870
ATOM   4067  HG1 THR A 258      21.948  38.762   3.649  0.4102 0.0000
ATOM   4068  H   THR A 258      19.748  38.211   2.768  0.2719 0.6000
ATOM   4069  HB  THR A 258      22.902  39.604   1.321  0.0043 1.3870
ATOM   4070 HG23 THR A 258      20.068  40.054   1.307  0.0642 1.4870
ATOM   4071  N   TYR A 259      22.745  36.615   3.101 -0.4157 1.8240
ATOM   4072  CA  TYR A 259      23.746  35.673   3.527 -0.0014 1.9080
ATOM   4073  C   TYR A 259      23.502  34.292   2.854  0.5973 1.9080
ATOM   4074  O   TYR A 259      24.387  33.824   2.164 -0.5679 1.6612
ATOM   4075  CB  TYR A 259      23.836  35.608   5.056 -0.0152 1.9080
ATOM   4076  CG  TYR A 259      24.376  34.331   5.614 -0.0011 1.9080
ATOM   4077  CD1 TYR A 259      25.727  33.952   5.416 -0.1906 1.9080
ATOM   4078  CD2 TYR A 259      23.527  33.452   6.267 -0.1906 1.9080
ATOM   4079  CE1 TYR A 259      26.190  32.708   5.884 -0.2341 1.9080
ATOM   4080  CE2 TYR A 259      23.992  32.258   6.818 -0.2341 1.9080
ATOM   4081  CZ  TYR A 259      25.316  31.874   6.593  0.3226 1.9080
ATOM   4082  OH  TYR A 259      25.762  30.673   7.100 -0.5579 1.7210
ATOM   4083  HH  TYR A 259      24.989  30.216   7.553  0.3992 0.0000
ATOM   4084  HA  TYR A 259      24.650  35.990   3.229  0.0876 1.3870
ATOM   4085  HE1 TYR A 259      27.127  32.427   5.713  0.1656 1.4590
ATOM   4086  HE2 TYR A 259      23.391  31.686   7.364  0.1656 1.4590
ATOM   4087  H   TYR A 259      22.036  37.042   3.733  0.2719 0.6000
ATOM   4088  HD2 TYR A 259      22.553  33.675   6.349  0.1699 1.4590
ATOM   4089  HD1 TYR A 259      26.346  34.564   4.947  0.1699 1.4590
ATOM   4090  HB3 TYR A 259      22.911  35.751   5.424  0.0295 1.4870
ATOM   4091  HB2 TYR A 259      24.423  36.365   5.361  0.0295 1.4870
ATOM   4092  N   VAL A 260      22.294  33.750   2.977 -0.4157 1.8240
ATOM   4093  CA  VAL A 260      22.006  32.402   2.442 -0.0875 1.9080
ATOM   4094  C   VAL A 260      22.137  32.371   0.922  0.5973 1.9080
ATOM   4095  O   VAL A 260      22.726  31.427   0.346 -0.5679 1.6612
ATOM   4096  CB  VAL A 260      20.636  31.907   2.929  0.2985 1.9080
ATOM   4097  CG1 VAL A 260      20.190  30.614   2.221 -0.3192 1.9080
ATOM   4098  CG2 VAL A 260      20.696  31.663   4.436 -0.3192 1.9080
ATOM   4099  HA  VAL A 260      22.685  31.769   2.829  0.0969 1.3870
ATOM   4100 HG11 VAL A 260      19.198  30.624   2.120  0.0791 1.4870
ATOM   4101 HG21 VAL A 260      20.444  32.503   4.914  0.0791 1.4870
ATOM   4102  HB  VAL A 260      19.955  32.604   2.699 -0.0297 1.4870
ATOM   4103 HG12 VAL A 260      20.622  30.569   1.324  0.0791 1.4870
ATOM   4104 HG13 VAL A 260      20.467  29.830   2.771  0.0791 1.4870
ATOM   4105  H   VAL A 260      21.593  34.328   3.462  0.2719 0.6000
ATOM   4106 HG23 VAL A 260      20.057  30.933   4.675  0.0791 1.4870
ATOM   4107 HG22 VAL A 260      21.625  31.396   4.687  0.0791 1.4870
ATOM   4108  N   GLU A 261      21.658  33.412   0.247 -0.5163 1.8240
ATOM   4109  CA  GLU A 261      21.725  33.440  -1.231  0.0397 1.9080
ATOM   4110  C   GLU A 261      23.107  33.633  -1.770  0.5366 1.9080
ATOM   4111  O   GLU A 261      23.388  33.300  -2.927 -0.5819 1.6612
ATOM   4112  CB  GLU A 261      20.821  34.544  -1.789  0.0560 1.9080
ATOM   4113  CG  GLU A 261      19.383  34.194  -1.607  0.0136 1.9080
ATOM   4114  CD  GLU A 261      18.499  34.964  -2.513  0.8054 1.9080
ATOM   4115  OE1 GLU A 261      17.433  34.422  -2.861 -0.8188 1.6612
ATOM   4116  OE2 GLU A 261      18.874  36.105  -2.859 -0.8188 1.6612
ATOM   4117  HG2 GLU A 261      19.267  33.235  -1.809 -0.0425 1.4870
ATOM   4118  HA  GLU A 261      21.326  32.570  -1.586  0.1105 1.3870
ATOM   4119  HG3 GLU A 261      19.124  34.403  -0.677 -0.0425 1.4870
ATOM   4120  H   GLU A 261      21.253  34.166   0.811  0.2936 0.6000
ATOM   4121  HB3 GLU A 261      21.006  34.618  -2.742 -0.0173 1.4870
ATOM   4122  HB2 GLU A 261      21.010  35.356  -1.286 -0.0173 1.4870
ATOM   4123  N   ASN A 262      23.996  34.179  -0.961 -0.4157 1.8240
ATOM   4124  CA  ASN A 262      25.314  34.469  -1.408  0.0143 1.9080
ATOM   4125  C   ASN A 262      26.377  33.420  -1.085  0.5973 1.9080
ATOM   4126  O   ASN A 262      27.511  33.547  -1.481 -0.5679 1.6612
ATOM   4127  CB  ASN A 262      25.681  35.891  -0.964 -0.2041 1.9080
ATOM   4128  CG  ASN A 262      25.086  36.932  -1.934  0.7130 1.9080
ATOM   4129  OD1 ASN A 262      25.567  37.076  -3.053 -0.5931 1.6612
ATOM   4130  ND2 ASN A 262      23.964  37.528  -1.567 -0.9191 1.8240
ATOM   4131  HA  ASN A 262      25.289  34.542  -2.434  0.1048 1.3870
ATOM   4132 HD22 ASN A 262      23.537  38.200  -2.155  0.4196 0.6000
ATOM   4133 HD21 ASN A 262      23.542  37.297  -0.684  0.4196 0.6000
ATOM   4134  H   ASN A 262      23.645  34.368   0.002  0.2719 0.6000
ATOM   4135  HB3 ASN A 262      26.661  35.985  -0.975  0.0797 1.4870
ATOM   4136  HB2 ASN A 262      25.303  36.053  -0.070  0.0797 1.4870
ATOM   4137  N   ARG A 263      25.979  32.362  -0.390 -0.3479 1.8240
ATOM   4138  CA  ARG A 263      26.856  31.197  -0.218 -0.2637 1.9080
ATOM   4139  C   ARG A 263      27.026  30.498  -1.549  0.7341 1.9080
ATOM   4140  O   ARG A 263      26.112  30.561  -2.366 -0.5894 1.6612
ATOM   4141  CB  ARG A 263      26.263  30.218   0.784 -0.0007 1.9080
ATOM   4142  CG  ARG A 263      26.045  30.809   2.188  0.0390 1.9080
ATOM   4143  CD  ARG A 263      27.286  31.594   2.625  0.0486 1.9080
ATOM   4144  NE  ARG A 263      28.250  30.723   3.237 -0.5295 1.8240
ATOM   4145  CZ  ARG A 263      29.539  30.976   3.460  0.8076 1.9080
ATOM   4146  NH1 ARG A 263      30.236  30.047   4.096 -0.8627 1.8240
ATOM   4147  NH2 ARG A 263      30.150  32.112   3.073 -0.8627 1.8240
ATOM   4148  HG3 ARG A 263      25.901  30.075   2.832  0.0285 1.4870
ATOM   4149  HA  ARG A 263      27.749  31.515   0.102  0.1560 1.3870
ATOM   4150  HE  ARG A 263      27.919  29.795   3.542  0.3456 0.6000
ATOM   4151  HG2 ARG A 263      25.277  31.429   2.166  0.0285 1.4870
ATOM   4152 HH22 ARG A 263      31.081  32.277   3.264  0.4478 0.6000
ATOM   4153 HH21 ARG A 263      29.601  32.799   2.568  0.4478 0.6000
ATOM   4154  H   ARG A 263      25.029  32.424   0.009  0.2747 0.6000
ATOM   4155  HD3 ARG A 263      26.987  32.286   3.273  0.0687 1.3870
ATOM   4156  HD2 ARG A 263      27.672  32.018   1.814  0.0687 1.3870
ATOM   4157 HH12 ARG A 263      31.230  30.239   4.291  0.4478 0.6000
ATOM   4158 HH11 ARG A 263      29.831  29.196   4.377  0.4478 0.6000
ATOM   4159  HB3 ARG A 263      26.880  29.444   0.879  0.0327 1.4870
ATOM   4160  HB2 ARG A 263      25.378  29.913   0.448  0.0327 1.4870
ATOM   4161  N   PRO A 264      28.205  29.874  -1.786 -0.2548 1.8240
ATOM   4162  CA  PRO A 264      28.306  29.004  -2.939 -0.0266 1.9080
ATOM   4163  C   PRO A 264      27.132  28.052  -3.031  0.5896 1.9080
ATOM   4164  O   PRO A 264      26.617  27.599  -2.024 -0.5748 1.6612
ATOM   4165  CB  PRO A 264      29.558  28.193  -2.667 -0.0070 1.9080
ATOM   4166  CG  PRO A 264      30.387  29.096  -1.791  0.0189 1.9080
ATOM   4167  CD  PRO A 264      29.376  29.708  -0.897  0.0192 1.9080
ATOM   4168  HG2 PRO A 264      31.055  28.559  -1.283  0.0213 1.4870
ATOM   4169  HA  PRO A 264      28.396  29.544  -3.793  0.0641 1.3870
ATOM   4170  HD3 PRO A 264      29.670  30.599  -0.547  0.0391 1.3870
ATOM   4171  HD2 PRO A 264      29.141  29.112  -0.128  0.0391 1.3870
ATOM   4172  HG3 PRO A 264      30.851  29.779  -2.348  0.0213 1.4870
ATOM   4173  HB3 PRO A 264      30.046  27.983  -3.514  0.0253 1.4870
ATOM   4174  HB2 PRO A 264      29.342  27.342  -2.187  0.0253 1.4870
ATOM   4175  N   LYS A 265      26.805  27.670  -4.254 -0.3479 1.8240
ATOM   4176  CA  LYS A 265      25.639  26.785  -4.518 -0.2400 1.9080
ATOM   4177  C   LYS A 265      26.077  25.341  -4.601  0.7341 1.9080
ATOM   4178  O   LYS A 265      27.140  24.994  -5.125 -0.5894 1.6612
ATOM   4179  CB  LYS A 265      24.926  27.220  -5.818 -0.0094 1.9080
ATOM   4180  CG  LYS A 265      24.551  28.708  -5.840  0.0187 1.9080
ATOM   4181  CD  LYS A 265      23.108  29.002  -5.450 -0.0479 1.9080
ATOM   4182  CE  LYS A 265      22.870  30.519  -5.277 -0.0143 1.9080
ATOM   4183  NZ  LYS A 265      21.755  30.856  -4.310 -0.3854 1.8240
ATOM   4184  HA  LYS A 265      24.988  26.895  -3.761  0.1426 1.3870
ATOM   4185  HE2 LYS A 265      23.722  30.941  -4.948  0.1135 1.1000
ATOM   4186  HE3 LYS A 265      22.648  30.913  -6.176  0.1135 1.1000
ATOM   4187  HG2 LYS A 265      25.166  29.203  -5.207  0.0103 1.4870
ATOM   4188  HG3 LYS A 265      24.716  29.067  -6.771  0.0103 1.4870
ATOM   4189  HZ1 LYS A 265      21.635  30.092  -3.683  0.3400 0.6000
ATOM   4190  HZ3 LYS A 265      22.006  31.678  -3.808  0.3400 0.6000
ATOM   4191  HZ2 LYS A 265      20.919  31.010  -4.828  0.3400 0.6000
ATOM   4192  HD3 LYS A 265      22.905  28.560  -4.586  0.0621 1.4870
ATOM   4193  HD2 LYS A 265      22.504  28.676  -6.165  0.0621 1.4870
ATOM   4194  H   LYS A 265      27.414  28.028  -5.012  0.2747 0.6000
ATOM   4195  HB3 LYS A 265      24.093  26.687  -5.906  0.0362 1.4870
ATOM   4196  HB2 LYS A 265      25.537  27.042  -6.579  0.0362 1.4870
ATOM   4197  N   TYR A 266      25.222  24.464  -4.078 -0.4157 1.8240
ATOM   4198  CA  TYR A 266      25.485  23.029  -4.026 -0.0014 1.9080
ATOM   4199  C   TYR A 266      24.305  22.303  -4.585  0.5973 1.9080
ATOM   4200  O   TYR A 266      23.162  22.621  -4.249 -0.5679 1.6612
ATOM   4201  CB  TYR A 266      25.666  22.573  -2.570 -0.0152 1.9080
ATOM   4202  CG  TYR A 266      26.847  23.231  -1.894 -0.0011 1.9080
ATOM   4203  CD1 TYR A 266      28.148  22.751  -2.041 -0.1906 1.9080
ATOM   4204  CD2 TYR A 266      26.665  24.358  -1.136 -0.1906 1.9080
ATOM   4205  CE1 TYR A 266      29.233  23.390  -1.417 -0.2341 1.9080
ATOM   4206  CE2 TYR A 266      27.743  25.010  -0.524 -0.2341 1.9080
ATOM   4207  CZ  TYR A 266      29.028  24.526  -0.679  0.3226 1.9080
ATOM   4208  OH  TYR A 266      30.090  25.172  -0.004 -0.5579 1.7210
ATOM   4209  HH  TYR A 266      29.723  25.954   0.481  0.3992 0.0000
ATOM   4210  HA  TYR A 266      26.285  22.840  -4.598  0.0876 1.3870
ATOM   4211  HE1 TYR A 266      30.154  23.003  -1.522  0.1656 1.4590
ATOM   4212  HE2 TYR A 266      27.575  25.830   0.027  0.1656 1.4590
ATOM   4213  H   TYR A 266      24.342  24.894  -3.706  0.2719 0.6000
ATOM   4214  HD2 TYR A 266      25.745  24.736  -1.009  0.1699 1.4590
ATOM   4215  HD1 TYR A 266      28.320  21.939  -2.597  0.1699 1.4590
ATOM   4216  HB3 TYR A 266      25.811  21.592  -2.569  0.0295 1.4870
ATOM   4217  HB2 TYR A 266      24.844  22.809  -2.068  0.0295 1.4870
ATOM   4218  N   ALA A 267      24.580  21.288  -5.407 -0.4157 1.8240
ATOM   4219  CA  ALA A 267      23.529  20.423  -5.915  0.0337 1.9080
ATOM   4220  C   ALA A 267      23.007  19.474  -4.857  0.5973 1.9080
ATOM   4221  O   ALA A 267      21.849  19.075  -4.933 -0.5679 1.6612
ATOM   4222  CB  ALA A 267      24.058  19.659  -7.109 -0.1825 1.9080
ATOM   4223  H   ALA A 267      25.583  21.179  -5.641  0.2719 0.6000
ATOM   4224  HA  ALA A 267      22.761  21.001  -6.239  0.0823 1.3870
ATOM   4225  HB1 ALA A 267      24.479  20.294  -7.758  0.0603 1.4870
ATOM   4226  HB3 ALA A 267      24.743  18.993  -6.809  0.0603 1.4870
ATOM   4227  HB2 ALA A 267      23.307  19.176  -7.562  0.0603 1.4870
ATOM   4228  N   GLY A 268      23.843  19.130  -3.888 -0.4157 1.8240
ATOM   4229  CA  GLY A 268      23.446  18.096  -2.954 -0.0252 1.9080
ATOM   4230  C   GLY A 268      23.540  16.708  -3.601  0.5973 1.9080
ATOM   4231  O   GLY A 268      24.037  16.521  -4.718 -0.5679 1.6612
ATOM   4232  H   GLY A 268      24.734  19.629  -3.864  0.2719 0.6000
ATOM   4233  HA2 GLY A 268      24.043  18.118  -2.144  0.0698 1.3870
ATOM   4234  HA3 GLY A 268      22.498  18.251  -2.653  0.0698 1.3870
ATOM   4235  N   TYR A 269      23.146  15.728  -2.809 -0.4157 1.8240
ATOM   4236  CA  TYR A 269      23.165  14.319  -3.183 -0.0014 1.9080
ATOM   4237  C   TYR A 269      21.801  13.723  -3.046  0.5973 1.9080
ATOM   4238  O   TYR A 269      21.060  14.104  -2.134 -0.5679 1.6612
ATOM   4239  CB  TYR A 269      24.096  13.556  -2.295 -0.0152 1.9080
ATOM   4240  CG  TYR A 269      25.525  14.018  -2.330 -0.0011 1.9080
ATOM   4241  CD1 TYR A 269      25.964  15.037  -1.513 -0.1906 1.9080
ATOM   4242  CD2 TYR A 269      26.445  13.429  -3.219 -0.1906 1.9080
ATOM   4243  CE1 TYR A 269      27.268  15.467  -1.564 -0.2341 1.9080
ATOM   4244  CE2 TYR A 269      27.742  13.849  -3.267 -0.2341 1.9080
ATOM   4245  CZ  TYR A 269      28.150  14.872  -2.438  0.3226 1.9080
ATOM   4246  OH  TYR A 269      29.462  15.308  -2.454 -0.5579 1.7210
ATOM   4247  HH  TYR A 269      29.960  14.776  -3.168  0.3992 0.0000
ATOM   4248  HA  TYR A 269      23.452  14.258  -4.148  0.0876 1.3870
ATOM   4249  HE1 TYR A 269      27.580  16.213  -0.965  0.1656 1.4590
ATOM   4250  HE2 TYR A 269      28.397  13.424  -3.895  0.1656 1.4590
ATOM   4251  H   TYR A 269      22.809  16.053  -1.862  0.2719 0.6000
ATOM   4252  HD2 TYR A 269      26.126  12.694  -3.815  0.1699 1.4590
ATOM   4253  HD1 TYR A 269      25.325  15.472  -0.873  0.1699 1.4590
ATOM   4254  HB3 TYR A 269      24.081  12.587  -2.564  0.0295 1.4870
ATOM   4255  HB2 TYR A 269      23.772  13.629  -1.345  0.0295 1.4870
ATOM   4256  N   SER A 270      21.472  12.749  -3.881 -0.4157 1.8240
ATOM   4257  CA  SER A 270      20.249  11.989  -3.689 -0.0249 1.9080
ATOM   4258  C   SER A 270      20.298  11.229  -2.375  0.5973 1.9080
ATOM   4259  O   SER A 270      21.363  10.910  -1.849 -0.5679 1.6612
ATOM   4260  CB  SER A 270      20.084  10.990  -4.830  0.2117 1.9080
ATOM   4261  OG  SER A 270      20.988   9.932  -4.671 -0.6546 1.7210
ATOM   4262  H   SER A 270      22.139  12.584  -4.653  0.2719 0.6000
ATOM   4263  HA  SER A 270      19.481  12.636  -3.644  0.0843 1.3870
ATOM   4264  HG  SER A 270      21.546  10.040  -3.861  0.4275 0.0000
ATOM   4265  HB3 SER A 270      20.266  11.455  -5.689  0.0352 1.3870
ATOM   4266  HB2 SER A 270      19.156  10.638  -4.814  0.0352 1.3870
ATOM   4267  N   PHE A 271      19.123  10.901  -1.826 -0.4157 1.8240
ATOM   4268  CA  PHE A 271      19.122  10.037  -0.680 -0.0024 1.9080
ATOM   4269  C   PHE A 271      19.637   8.626  -0.900  0.5973 1.9080
ATOM   4270  O   PHE A 271      20.120   8.019   0.036 -0.5679 1.6612
ATOM   4271  CB  PHE A 271      17.756  10.044   0.023 -0.0343 1.9080
ATOM   4272  CG  PHE A 271      17.531  11.316   0.837  0.0118 1.9080
ATOM   4273  CD1 PHE A 271      17.005  12.450   0.209 -0.1256 1.9080
ATOM   4274  CD2 PHE A 271      17.884  11.380   2.153 -0.1256 1.9080
ATOM   4275  CE1 PHE A 271      16.887  13.651   0.950 -0.1704 1.9080
ATOM   4276  CE2 PHE A 271      17.774  12.570   2.857 -0.1704 1.9080
ATOM   4277  CZ  PHE A 271      17.280  13.668   2.275 -0.1072 1.9080
ATOM   4278  HZ  PHE A 271      17.183  14.536   2.793  0.1297 1.4590
ATOM   4279  HA  PHE A 271      19.743  10.464   0.021  0.0978 1.3870
ATOM   4280  HE1 PHE A 271      16.523  14.464   0.500  0.1430 1.4590
ATOM   4281  HE2 PHE A 271      18.085  12.581   3.837  0.1430 1.4590
ATOM   4282  H   PHE A 271      18.299  11.299  -2.274  0.2719 0.6000
ATOM   4283  HD2 PHE A 271      18.227  10.564   2.626  0.1330 1.4590
ATOM   4284  HD1 PHE A 271      16.719  12.426  -0.725  0.1330 1.4590
ATOM   4285  HB3 PHE A 271      17.728   9.286   0.642  0.0295 1.4870
ATOM   4286  HB2 PHE A 271      17.059  10.004  -0.663  0.0295 1.4870
ATOM   4287  N   GLU A 272      19.613   8.160  -2.149 -0.5163 1.8240
ATOM   4288  CA  GLU A 272      20.202   6.892  -2.503  0.0397 1.9080
ATOM   4289  C   GLU A 272      21.737   6.933  -2.340  0.5366 1.9080
ATOM   4290  O   GLU A 272      22.355   5.975  -1.909 -0.5819 1.6612
ATOM   4291  CB  GLU A 272      19.785   6.549  -3.949  0.0560 1.9080
ATOM   4292  CG  GLU A 272      18.284   6.174  -4.105  0.0136 1.9080
ATOM   4293  CD  GLU A 272      17.263   7.297  -3.828  0.8054 1.9080
ATOM   4294  OE1 GLU A 272      17.551   8.524  -4.028 -0.8188 1.6612
ATOM   4295  OE2 GLU A 272      16.108   6.942  -3.411 -0.8188 1.6612
ATOM   4296  HG2 GLU A 272      18.146   5.875  -5.041 -0.0425 1.4870
ATOM   4297  HA  GLU A 272      19.836   6.159  -1.918  0.1105 1.3870
ATOM   4298  HG3 GLU A 272      18.090   5.438  -3.469 -0.0425 1.4870
ATOM   4299  H   GLU A 272      19.136   8.789  -2.831  0.2936 0.6000
ATOM   4300  HB3 GLU A 272      20.306   5.772  -4.238 -0.0173 1.4870
ATOM   4301  HB2 GLU A 272      19.941   7.341  -4.504 -0.0173 1.4870
ATOM   4302  N   LYS A 273      22.328   8.078  -2.655 -0.3479 1.8240
ATOM   4303  CA  LYS A 273      23.768   8.265  -2.494 -0.2400 1.9080
ATOM   4304  C   LYS A 273      24.177   8.617  -1.093  0.7341 1.9080
ATOM   4305  O   LYS A 273      25.198   8.173  -0.605 -0.5894 1.6612
ATOM   4306  CB  LYS A 273      24.261   9.371  -3.444 -0.0094 1.9080
ATOM   4307  CG  LYS A 273      24.350   8.971  -4.917  0.0187 1.9080
ATOM   4308  CD  LYS A 273      24.876  10.138  -5.737 -0.0479 1.9080
ATOM   4309  CE  LYS A 273      24.585   9.979  -7.240 -0.0143 1.9080
ATOM   4310  NZ  LYS A 273      25.088   8.672  -7.728 -0.3854 1.8240
ATOM   4311  HA  LYS A 273      24.234   7.400  -2.770  0.1426 1.3870
ATOM   4312  HE2 LYS A 273      23.600  10.033  -7.378  0.1135 1.1000
ATOM   4313  HE3 LYS A 273      25.039  10.718  -7.729  0.1135 1.1000
ATOM   4314  HG2 LYS A 273      24.974   8.204  -5.006  0.0103 1.4870
ATOM   4315  HG3 LYS A 273      23.445   8.727  -5.241  0.0103 1.4870
ATOM   4316  HZ1 LYS A 273      26.081   8.632  -7.612  0.3400 0.6000
ATOM   4317  HZ3 LYS A 273      24.662   7.933  -7.205  0.3400 0.6000
ATOM   4318  HZ2 LYS A 273      24.861   8.567  -8.697  0.3400 0.6000
ATOM   4319  HD3 LYS A 273      25.864  10.202  -5.619  0.0621 1.4870
ATOM   4320  HD2 LYS A 273      24.440  10.979  -5.425  0.0621 1.4870
ATOM   4321  H   LYS A 273      21.694   8.814  -3.018  0.2747 0.6000
ATOM   4322  HB3 LYS A 273      25.173   9.655  -3.141  0.0362 1.4870
ATOM   4323  HB2 LYS A 273      23.633  10.147  -3.369  0.0362 1.4870
ATOM   4324  N   LEU A 274      23.351   9.395  -0.391 -0.4157 1.8240
ATOM   4325  CA  LEU A 274      23.629   9.654   1.010 -0.0518 1.9080
ATOM   4326  C   LEU A 274      23.527   8.411   1.885  0.5973 1.9080
ATOM   4327  O   LEU A 274      24.297   8.242   2.833 -0.5679 1.6612
ATOM   4328  CB  LEU A 274      22.678  10.704   1.567 -0.1102 1.9080
ATOM   4329  CG  LEU A 274      22.797  12.106   0.963  0.3531 1.9080
ATOM   4330  CD1 LEU A 274      21.612  13.010   1.351 -0.4121 1.9080
ATOM   4331  CD2 LEU A 274      24.124  12.702   1.393 -0.4121 1.9080
ATOM   4332 HD22 LEU A 274      24.874  12.126   1.066  0.1000 1.4870
ATOM   4333 HD23 LEU A 274      24.222  13.621   1.008  0.1000 1.4870
ATOM   4334 HD21 LEU A 274      24.161  12.757   2.392  0.1000 1.4870
ATOM   4335  H   LEU A 274      22.549   9.769  -0.907  0.2719 0.6000
ATOM   4336 HD13 LEU A 274      21.581  13.098   2.344  0.1000 1.4870
ATOM   4337 HD12 LEU A 274      21.737  13.908   0.934  0.1000 1.4870
ATOM   4338 HD11 LEU A 274      20.766  12.597   1.021  0.1000 1.4870
ATOM   4339  HA  LEU A 274      24.574  10.020   1.090  0.0922 1.3870
ATOM   4340  HG  LEU A 274      22.833  12.030  -0.038 -0.0361 1.4870
ATOM   4341  HB3 LEU A 274      22.848  10.788   2.544  0.0457 1.4870
ATOM   4342  HB2 LEU A 274      21.745  10.393   1.406  0.0457 1.4870
ATOM   4343  N   PHE A 275      22.529   7.564   1.607 -0.4157 1.8240
ATOM   4344  CA  PHE A 275      22.215   6.416   2.434 -0.0024 1.9080
ATOM   4345  C   PHE A 275      22.034   5.186   1.535  0.5973 1.9080
ATOM   4346  O   PHE A 275      20.920   4.677   1.332 -0.5679 1.6612
ATOM   4347  CB  PHE A 275      20.969   6.701   3.272 -0.0343 1.9080
ATOM   4348  CG  PHE A 275      21.120   7.895   4.184  0.0118 1.9080
ATOM   4349  CD1 PHE A 275      21.803   7.802   5.403 -0.1256 1.9080
ATOM   4350  CD2 PHE A 275      20.541   9.079   3.837 -0.1256 1.9080
ATOM   4351  CE1 PHE A 275      21.985   8.923   6.194 -0.1704 1.9080
ATOM   4352  CE2 PHE A 275      20.702  10.182   4.631 -0.1704 1.9080
ATOM   4353  CZ  PHE A 275      21.453  10.112   5.808 -0.1072 1.9080
ATOM   4354  HZ  PHE A 275      21.590  10.940   6.352  0.1297 1.4590
ATOM   4355  HA  PHE A 275      23.012   6.232   3.007  0.0978 1.3870
ATOM   4356  HE1 PHE A 275      22.513   8.838   7.052  0.1430 1.4590
ATOM   4357  HE2 PHE A 275      20.271  11.068   4.368  0.1430 1.4590
ATOM   4358  H   PHE A 275      21.998   7.809   0.737  0.2719 0.6000
ATOM   4359  HD2 PHE A 275      19.995   9.145   2.997  0.1330 1.4590
ATOM   4360  HD1 PHE A 275      22.160   6.924   5.699  0.1330 1.4590
ATOM   4361  HB3 PHE A 275      20.793   5.911   3.835  0.0295 1.4870
ATOM   4362  HB2 PHE A 275      20.222   6.884   2.655  0.0295 1.4870
ATOM   4363  N   PRO A 276      23.167   4.703   1.000 -0.2548 1.8240
ATOM   4364  CA  PRO A 276      23.033   3.545   0.121 -0.0266 1.9080
ATOM   4365  C   PRO A 276      22.640   2.256   0.812  0.5896 1.9080
ATOM   4366  O   PRO A 276      22.761   2.110   2.038 -0.5748 1.6612
ATOM   4367  CB  PRO A 276      24.417   3.420  -0.512 -0.0070 1.9080
ATOM   4368  CG  PRO A 276      25.329   4.128   0.358  0.0189 1.9080
ATOM   4369  CD  PRO A 276      24.543   5.179   1.111  0.0192 1.9080
ATOM   4370  HG2 PRO A 276      25.782   3.498   1.022  0.0213 1.4870
ATOM   4371  HA  PRO A 276      22.379   3.756  -0.643  0.0641 1.3870
ATOM   4372  HD3 PRO A 276      24.647   6.079   0.687  0.0391 1.3870
ATOM   4373  HD2 PRO A 276      24.830   5.226   2.067  0.0391 1.3870
ATOM   4374  HG3 PRO A 276      26.082   4.574  -0.169  0.0213 1.4870
ATOM   4375  HB3 PRO A 276      24.404   3.811  -1.450  0.0253 1.4870
ATOM   4376  HB2 PRO A 276      24.666   2.438  -0.606  0.0253 1.4870
ATOM   4377  N   ASP A 277      22.283   1.271  -0.039 -0.5163 1.8240
ATOM   4378  CA  ASP A 277      21.772   0.002   0.477  0.0381 1.9080
ATOM   4379  C   ASP A 277      22.794  -0.644   1.377  0.5366 1.9080
ATOM   4380  O   ASP A 277      22.417  -1.332   2.321 -0.5819 1.6612
ATOM   4381  CB  ASP A 277      21.447  -0.981  -0.687 -0.0303 1.9080
ATOM   4382  CG  ASP A 277      20.237  -0.559  -1.524  0.7994 1.9080
ATOM   4383  OD1 ASP A 277      19.405   0.270  -1.066 -0.8014 1.6612
ATOM   4384  OD2 ASP A 277      20.067  -1.132  -2.656 -0.8014 1.6612
ATOM   4385  H   ASP A 277      22.400   1.491  -1.033  0.2936 0.6000
ATOM   4386  HA  ASP A 277      20.967   0.217   1.039  0.0880 1.3870
ATOM   4387  HB3 ASP A 277      21.265  -1.869  -0.285 -0.0122 1.4870
ATOM   4388  HB2 ASP A 277      22.246  -1.020  -1.276 -0.0122 1.4870
ATOM   4389  N   VAL A 278      24.098  -0.462   1.107 -0.4157 1.8240
ATOM   4390  CA  VAL A 278      25.123  -1.074   1.975 -0.0875 1.9080
ATOM   4391  C   VAL A 278      25.098  -0.676   3.429  0.5973 1.9080
ATOM   4392  O   VAL A 278      25.717  -1.357   4.264 -0.5679 1.6612
ATOM   4393  CB  VAL A 278      26.560  -0.914   1.436  0.2985 1.9080
ATOM   4394  CG1 VAL A 278      26.707  -1.724   0.162 -0.3192 1.9080
ATOM   4395  CG2 VAL A 278      26.958   0.547   1.256 -0.3192 1.9080
ATOM   4396  HA  VAL A 278      24.994  -2.094   1.918  0.0969 1.3870
ATOM   4397 HG11 VAL A 278      27.461  -2.375   0.262  0.0791 1.4870
ATOM   4398 HG21 VAL A 278      26.635   1.075   2.041  0.0791 1.4870
ATOM   4399  HB  VAL A 278      27.176  -1.305   2.105 -0.0297 1.4870
ATOM   4400 HG12 VAL A 278      25.859  -2.225  -0.018  0.0791 1.4870
ATOM   4401 HG13 VAL A 278      26.899  -1.112  -0.606  0.0791 1.4870
ATOM   4402  H   VAL A 278      24.306   0.110   0.287  0.2719 0.6000
ATOM   4403 HG23 VAL A 278      27.953   0.611   1.193  0.0791 1.4870
ATOM   4404 HG22 VAL A 278      26.543   0.900   0.418  0.0791 1.4870
ATOM   4405  N   LEU A 279      24.411   0.437   3.743 -0.4157 1.8240
ATOM   4406  CA  LEU A 279      24.286   0.879   5.112 -0.0518 1.9080
ATOM   4407  C   LEU A 279      23.131   0.252   5.838  0.5973 1.9080
ATOM   4408  O   LEU A 279      22.925   0.558   7.016 -0.5679 1.6612
ATOM   4409  CB  LEU A 279      24.117   2.404   5.156 -0.1102 1.9080
ATOM   4410  CG  LEU A 279      25.360   3.136   4.624  0.3531 1.9080
ATOM   4411  CD1 LEU A 279      25.149   4.643   4.767 -0.4121 1.9080
ATOM   4412  CD2 LEU A 279      26.554   2.713   5.435 -0.4121 1.9080
ATOM   4413 HD22 LEU A 279      26.689   1.722   5.357  0.1000 1.4870
ATOM   4414 HD23 LEU A 279      27.378   3.180   5.104  0.1000 1.4870
ATOM   4415 HD21 LEU A 279      26.414   2.947   6.400  0.1000 1.4870
ATOM   4416  H   LEU A 279      23.996   0.926   2.929  0.2719 0.6000
ATOM   4417 HD13 LEU A 279      25.011   4.868   5.731  0.1000 1.4870
ATOM   4418 HD12 LEU A 279      25.954   5.125   4.423  0.1000 1.4870
ATOM   4419 HD11 LEU A 279      24.345   4.916   4.241  0.1000 1.4870
ATOM   4420  HA  LEU A 279      25.147   0.642   5.606  0.0922 1.3870
ATOM   4421  HG  LEU A 279      25.483   2.909   3.667 -0.0361 1.4870
ATOM   4422  HB3 LEU A 279      23.993   2.671   6.087  0.0457 1.4870
ATOM   4423  HB2 LEU A 279      23.365   2.644   4.580  0.0457 1.4870
ATOM   4424  N   PHE A 280      22.294  -0.509   5.141 -0.4157 1.8240
ATOM   4425  CA  PHE A 280      21.128  -1.144   5.747 -0.0024 1.9080
ATOM   4426  C   PHE A 280      21.174  -2.652   5.583  0.5973 1.9080
ATOM   4427  O   PHE A 280      21.774  -3.160   4.645 -0.5679 1.6612
ATOM   4428  CB  PHE A 280      19.877  -0.701   4.991 -0.0343 1.9080
ATOM   4429  CG  PHE A 280      19.533   0.724   5.130  0.0118 1.9080
ATOM   4430  CD1 PHE A 280      18.902   1.205   6.269 -0.1256 1.9080
ATOM   4431  CD2 PHE A 280      19.770   1.631   4.060 -0.1256 1.9080
ATOM   4432  CE1 PHE A 280      18.513   2.523   6.365 -0.1704 1.9080
ATOM   4433  CE2 PHE A 280      19.390   2.953   4.169 -0.1704 1.9080
ATOM   4434  CZ  PHE A 280      18.730   3.401   5.319 -0.1072 1.9080
ATOM   4435  HZ  PHE A 280      18.421   4.346   5.380  0.1297 1.4590
ATOM   4436  HA  PHE A 280      21.173  -0.955   6.736  0.0978 1.3870
ATOM   4437  HE1 PHE A 280      18.062   2.848   7.214  0.1430 1.4590
ATOM   4438  HE2 PHE A 280      19.586   3.603   3.417  0.1430 1.4590
ATOM   4439  H   PHE A 280      22.540  -0.613   4.133  0.2719 0.6000
ATOM   4440  HD2 PHE A 280      20.214   1.293   3.238  0.1330 1.4590
ATOM   4441  HD1 PHE A 280      18.728   0.584   7.034  0.1330 1.4590
ATOM   4442  HB3 PHE A 280      19.116  -1.248   5.333  0.0295 1.4870
ATOM   4443  HB2 PHE A 280      20.029  -0.900   4.025  0.0295 1.4870
ATOM   4444  N   PRO A 281      20.467  -3.397   6.445 -0.2548 1.8240
ATOM   4445  CA  PRO A 281      20.174  -4.787   6.108 -0.0266 1.9080
ATOM   4446  C   PRO A 281      19.444  -4.810   4.758  0.5896 1.9080
ATOM   4447  O   PRO A 281      18.465  -4.065   4.588 -0.5748 1.6612
ATOM   4448  CB  PRO A 281      19.272  -5.233   7.266 -0.0070 1.9080
ATOM   4449  CG  PRO A 281      19.574  -4.269   8.382  0.0189 1.9080
ATOM   4450  CD  PRO A 281      19.799  -2.977   7.689  0.0192 1.9080
ATOM   4451  HG2 PRO A 281      18.798  -4.221   9.012  0.0213 1.4870
ATOM   4452  HA  PRO A 281      21.003  -5.334   6.069  0.0641 1.3870
ATOM   4453  HD3 PRO A 281      20.394  -2.367   8.213  0.0391 1.3870
ATOM   4454  HD2 PRO A 281      18.942  -2.508   7.480  0.0391 1.3870
ATOM   4455  HG3 PRO A 281      20.388  -4.568   8.881  0.0213 1.4870
ATOM   4456  HB3 PRO A 281      19.485  -6.172   7.541  0.0253 1.4870
ATOM   4457  HB2 PRO A 281      18.306  -5.180   7.004  0.0253 1.4870
ATOM   4458  N   ALA A 282      19.935  -5.597   3.807 -0.4157 1.8240
ATOM   4459  CA  ALA A 282      19.337  -5.545   2.459  0.0337 1.9080
ATOM   4460  C   ALA A 282      19.618  -6.802   1.687  0.5973 1.9080
ATOM   4461  O   ALA A 282      19.808  -6.784   0.438 -0.5679 1.6612
ATOM   4462  CB  ALA A 282      19.824  -4.290   1.715 -0.1825 1.9080
ATOM   4463  H   ALA A 282      20.709  -6.201   4.068  0.2719 0.6000
ATOM   4464  HA  ALA A 282      18.339  -5.433   2.565  0.0823 1.3870
ATOM   4465  HB1 ALA A 282      19.085  -3.942   1.144  0.0603 1.4870
ATOM   4466  HB3 ALA A 282      20.090  -3.598   2.382  0.0603 1.4870
ATOM   4467  HB2 ALA A 282      20.607  -4.531   1.146  0.0603 1.4870
ATOM   4468  N   ASP A 283      19.628  -7.905   2.422 -0.5163 1.8240
ATOM   4469  CA  ASP A 283      19.841  -9.204   1.811  0.0381 1.9080
ATOM   4470  C   ASP A 283      18.532  -9.849   1.354  0.5366 1.9080
ATOM   4471  O   ASP A 283      18.340 -10.143   0.153 -0.5819 1.6612
ATOM   4472  CB  ASP A 283      20.674 -10.117   2.739 -0.0303 1.9080
ATOM   4473  CG  ASP A 283      20.129 -10.227   4.187  0.7994 1.9080
ATOM   4474  OD1 ASP A 283      19.258  -9.441   4.637 -0.8014 1.6612
ATOM   4475  OD2 ASP A 283      20.592 -11.130   4.901 -0.8014 1.6612
ATOM   4476  H   ASP A 283      19.476  -7.761   3.435  0.2936 0.6000
ATOM   4477  HA  ASP A 283      20.400  -9.060   0.980  0.0880 1.3870
ATOM   4478  HB3 ASP A 283      21.598  -9.751   2.784 -0.0122 1.4870
ATOM   4479  HB2 ASP A 283      20.685 -11.031   2.344 -0.0122 1.4870
ATOM   4480  N   SER A 284      17.657 -10.094   2.287 -0.4157 1.8240
ATOM   4481  CA  SER A 284      16.381 -10.699   2.039 -0.0249 1.9080
ATOM   4482  C   SER A 284      15.456  -9.688   1.352  0.5973 1.9080
ATOM   4483  O   SER A 284      15.673  -8.450   1.438 -0.5679 1.6612
ATOM   4484  CB  SER A 284      15.740 -11.133   3.329  0.2117 1.9080
ATOM   4485  OG  SER A 284      15.496  -9.999   4.169 -0.6546 1.7210
ATOM   4486  H   SER A 284      17.970  -9.805   3.258  0.2719 0.6000
ATOM   4487  HA  SER A 284      16.502 -11.470   1.408  0.0843 1.3870
ATOM   4488  HG  SER A 284      15.799  -9.171   3.724  0.4275 0.0000
ATOM   4489  HB3 SER A 284      16.347 -11.754   3.813  0.0352 1.3870
ATOM   4490  HB2 SER A 284      14.870 -11.574   3.140  0.0352 1.3870
ATOM   4491  N   GLU A 285      14.377 -10.203   0.753 -0.5163 1.8240
ATOM   4492  CA  GLU A 285      13.379  -9.287   0.176  0.0397 1.9080
ATOM   4493  C   GLU A 285      12.762  -8.394   1.259  0.5366 1.9080
ATOM   4494  O   GLU A 285      12.599  -7.192   1.025 -0.5819 1.6612
ATOM   4495  CB  GLU A 285      12.325 -10.056  -0.586  0.0560 1.9080
ATOM   4496  CG  GLU A 285      12.874 -10.674  -1.864  0.0136 1.9080
ATOM   4497  CD  GLU A 285      13.041  -9.711  -3.031  0.8054 1.9080
ATOM   4498  OE1 GLU A 285      12.704  -8.533  -2.948 -0.8188 1.6612
ATOM   4499  OE2 GLU A 285      13.547 -10.213  -4.068 -0.8188 1.6612
ATOM   4500  HG2 GLU A 285      13.769 -11.053  -1.664 -0.0425 1.4870
ATOM   4501  HA  GLU A 285      13.817  -8.712  -0.522  0.1105 1.3870
ATOM   4502  HG3 GLU A 285      12.249 -11.387  -2.158 -0.0425 1.4870
ATOM   4503  H   GLU A 285      14.311 -11.216   0.733  0.2936 0.6000
ATOM   4504  HB3 GLU A 285      11.615  -9.435  -0.843 -0.0173 1.4870
ATOM   4505  HB2 GLU A 285      12.008 -10.788  -0.019 -0.0173 1.4870
ATOM   4506  N   HIS A 286      12.502  -8.964   2.446 -0.4157 1.8240
ATOM   4507  CA  HIS A 286      11.994  -8.179   3.555  0.0188 1.9080
ATOM   4508  C   HIS A 286      12.939  -7.023   3.858  0.5973 1.9080
ATOM   4509  O   HIS A 286      12.506  -5.854   3.965 -0.5679 1.6612
ATOM   4510  CB  HIS A 286      11.823  -9.039   4.807 -0.0462 1.9080
ATOM   4511  CG  HIS A 286      11.550  -8.255   6.037 -0.0266 1.9080
ATOM   4512  ND1 HIS A 286      10.278  -7.829   6.374 -0.3811 1.8240
ATOM   4513  CD2 HIS A 286      12.372  -7.802   7.019  0.1292 1.9080
ATOM   4514  CE1 HIS A 286      10.333  -7.147   7.510  0.2057 1.9080
ATOM   4515  NE2 HIS A 286      11.581  -7.146   7.932 -0.5727 1.8240
ATOM   4516  HD1 HIS A 286       9.452  -8.008   5.845  0.3649 0.6000
ATOM   4517  HD2 HIS A 286      13.357  -7.921   7.068  0.1147 1.4090
ATOM   4518  H   HIS A 286      12.693  -9.978   2.489  0.2719 0.6000
ATOM   4519  HE1 HIS A 286       9.562  -6.711   7.963  0.1392 1.3590
ATOM   4520  HA  HIS A 286      11.102  -7.795   3.297  0.0881 1.3870
ATOM   4521  HB3 HIS A 286      12.664  -9.576   4.948  0.0402 1.4870
ATOM   4522  HB2 HIS A 286      11.060  -9.681   4.658  0.0402 1.4870
ATOM   4523  N   ASN A 287      14.231  -7.311   3.979 -0.4157 1.8240
ATOM   4524  CA  ASN A 287      15.174  -6.258   4.348  0.0143 1.9080
ATOM   4525  C   ASN A 287      15.343  -5.213   3.251  0.5973 1.9080
ATOM   4526  O   ASN A 287      15.452  -4.037   3.535 -0.5679 1.6612
ATOM   4527  CB  ASN A 287      16.533  -6.842   4.757 -0.2041 1.9080
ATOM   4528  CG  ASN A 287      16.523  -7.360   6.173  0.7130 1.9080
ATOM   4529  OD1 ASN A 287      15.715  -6.922   6.996 -0.5931 1.6612
ATOM   4530  ND2 ASN A 287      17.361  -8.360   6.430 -0.9191 1.8240
ATOM   4531  HA  ASN A 287      14.787  -5.781   5.153  0.1048 1.3870
ATOM   4532 HD22 ASN A 287      17.402  -8.757   7.353  0.4196 0.6000
ATOM   4533 HD21 ASN A 287      17.952  -8.718   5.709  0.4196 0.6000
ATOM   4534  H   ASN A 287      14.492  -8.284   3.800  0.2719 0.6000
ATOM   4535  HB3 ASN A 287      17.215  -6.123   4.680  0.0797 1.4870
ATOM   4536  HB2 ASN A 287      16.747  -7.591   4.140  0.0797 1.4870
ATOM   4537  N   LYS A 288      15.292  -5.645   1.991 -0.3479 1.8240
ATOM   4538  CA  LYS A 288      15.324  -4.711   0.871 -0.2400 1.9080
ATOM   4539  C   LYS A 288      14.182  -3.720   0.902  0.7341 1.9080
ATOM   4540  O   LYS A 288      14.371  -2.516   0.644 -0.5894 1.6612
ATOM   4541  CB  LYS A 288      15.323  -5.476  -0.485 -0.0094 1.9080
ATOM   4542  CG  LYS A 288      16.585  -6.238  -0.737  0.0187 1.9080
ATOM   4543  CD  LYS A 288      16.559  -7.008  -2.064 -0.0479 1.9080
ATOM   4544  CE  LYS A 288      17.944  -7.565  -2.386 -0.0143 1.9080
ATOM   4545  NZ  LYS A 288      17.834  -8.517  -3.511 -0.3854 1.8240
ATOM   4546  HA  LYS A 288      16.202  -4.200   0.901  0.1426 1.3870
ATOM   4547  HE2 LYS A 288      18.540  -6.812  -2.640  0.1135 1.1000
ATOM   4548  HE3 LYS A 288      18.295  -8.033  -1.583  0.1135 1.1000
ATOM   4549  HG2 LYS A 288      17.367  -5.604  -0.761  0.0103 1.4870
ATOM   4550  HG3 LYS A 288      16.738  -6.902   0.005  0.0103 1.4870
ATOM   4551  HZ1 LYS A 288      17.599  -8.022  -4.349  0.3400 0.6000
ATOM   4552  HZ3 LYS A 288      18.708  -8.989  -3.639  0.3400 0.6000
ATOM   4553  HZ2 LYS A 288      17.120  -9.191  -3.314  0.3400 0.6000
ATOM   4554  HD3 LYS A 288      16.290  -6.389  -2.786  0.0621 1.4870
ATOM   4555  HD2 LYS A 288      15.925  -7.762  -1.981  0.0621 1.4870
ATOM   4556  H   LYS A 288      15.230  -6.672   1.883  0.2747 0.6000
ATOM   4557  HB3 LYS A 288      15.194  -4.798  -1.203  0.0362 1.4870
ATOM   4558  HB2 LYS A 288      14.553  -6.106  -0.466  0.0362 1.4870
ATOM   4559  N   LEU A 289      12.998  -4.226   1.168 -0.4157 1.8240
ATOM   4560  CA  LEU A 289      11.835  -3.375   1.194 -0.0518 1.9080
ATOM   4561  C   LEU A 289      11.966  -2.407   2.385  0.5973 1.9080
ATOM   4562  O   LEU A 289      11.699  -1.201   2.236 -0.5679 1.6612
ATOM   4563  CB  LEU A 289      10.547  -4.165   1.281 -0.1102 1.9080
ATOM   4564  CG  LEU A 289       9.270  -3.319   1.310  0.3531 1.9080
ATOM   4565  CD1 LEU A 289       9.165  -2.456   0.061 -0.4121 1.9080
ATOM   4566  CD2 LEU A 289       8.079  -4.256   1.416 -0.4121 1.9080
ATOM   4567 HD22 LEU A 289       8.150  -4.796   2.255  0.1000 1.4870
ATOM   4568 HD23 LEU A 289       7.232  -3.723   1.436  0.1000 1.4870
ATOM   4569 HD21 LEU A 289       8.064  -4.871   0.627  0.1000 1.4870
ATOM   4570  H   LEU A 289      12.978  -5.243   1.349  0.2719 0.6000
ATOM   4571 HD13 LEU A 289       9.145  -3.042  -0.750  0.1000 1.4870
ATOM   4572 HD12 LEU A 289       8.326  -1.912   0.099  0.1000 1.4870
ATOM   4573 HD11 LEU A 289       9.955  -1.844   0.009  0.1000 1.4870
ATOM   4574  HA  LEU A 289      11.802  -2.830   0.360  0.0922 1.3870
ATOM   4575  HG  LEU A 289       9.289  -2.732   2.120 -0.0361 1.4870
ATOM   4576  HB3 LEU A 289      10.563  -4.700   2.116  0.0457 1.4870
ATOM   4577  HB2 LEU A 289      10.487  -4.756   0.485  0.0457 1.4870
ATOM   4578  N   LYS A 290      12.406  -2.928   3.524 -0.3479 1.8240
ATOM   4579  CA  LYS A 290      12.587  -2.029   4.675 -0.2400 1.9080
ATOM   4580  C   LYS A 290      13.642  -0.996   4.458  0.7341 1.9080
ATOM   4581  O   LYS A 290      13.466   0.180   4.905 -0.5894 1.6612
ATOM   4582  CB  LYS A 290      12.870  -2.811   5.939 -0.0094 1.9080
ATOM   4583  CG  LYS A 290      11.701  -3.577   6.477  0.0187 1.9080
ATOM   4584  CD  LYS A 290      10.495  -2.711   6.671 -0.0479 1.9080
ATOM   4585  CE  LYS A 290       9.142  -3.421   6.757 -0.0143 1.9080
ATOM   4586  NZ  LYS A 290       8.200  -2.317   7.115 -0.3854 1.8240
ATOM   4587  HA  LYS A 290      11.695  -1.571   4.856  0.1426 1.3870
ATOM   4588  HE2 LYS A 290       8.913  -3.777   5.887  0.1135 1.1000
ATOM   4589  HE3 LYS A 290       9.168  -4.073   7.472  0.1135 1.1000
ATOM   4590  HG2 LYS A 290      11.470  -4.322   5.837  0.0103 1.4870
ATOM   4591  HG3 LYS A 290      11.954  -3.991   7.361  0.0103 1.4870
ATOM   4592  HZ1 LYS A 290       8.116  -2.267   8.109  0.3400 0.6000
ATOM   4593  HZ3 LYS A 290       8.557  -1.454   6.762  0.3400 0.6000
ATOM   4594  HZ2 LYS A 290       7.307  -2.503   6.710  0.3400 0.6000
ATOM   4595  HD3 LYS A 290      10.439  -2.039   5.906  0.0621 1.4870
ATOM   4596  HD2 LYS A 290      10.609  -2.167   7.526  0.0621 1.4870
ATOM   4597  H   LYS A 290      12.593  -3.922   3.533  0.2747 0.6000
ATOM   4598  HB3 LYS A 290      13.181  -2.164   6.644  0.0362 1.4870
ATOM   4599  HB2 LYS A 290      13.615  -3.458   5.747  0.0362 1.4870
ATOM   4600  N   ALA A 291      14.719  -1.304   3.751 -0.4157 1.8240
ATOM   4601  CA  ALA A 291      15.727  -0.304   3.442  0.0337 1.9080
ATOM   4602  C   ALA A 291      15.113   0.842   2.602  0.5973 1.9080
ATOM   4603  O   ALA A 291      15.436   2.023   2.792 -0.5679 1.6612
ATOM   4604  CB  ALA A 291      16.924  -0.944   2.714 -0.1825 1.9080
ATOM   4605  H   ALA A 291      14.777  -2.293   3.447  0.2719 0.6000
ATOM   4606  HA  ALA A 291      16.076   0.092   4.296  0.0823 1.3870
ATOM   4607  HB1 ALA A 291      17.718  -0.350   2.810  0.0603 1.4870
ATOM   4608  HB3 ALA A 291      17.115  -1.833   3.121  0.0603 1.4870
ATOM   4609  HB2 ALA A 291      16.697  -1.054   1.750  0.0603 1.4870
ATOM   4610  N   SER A 292      14.329   0.476   1.599 -0.4157 1.8240
ATOM   4611  CA  SER A 292      13.627   1.459   0.743 -0.0249 1.9080
ATOM   4612  C   SER A 292      12.721   2.362   1.584  0.5973 1.9080
ATOM   4613  O   SER A 292      12.703   3.607   1.414 -0.5679 1.6612
ATOM   4614  CB  SER A 292      12.822   0.680  -0.310  0.2117 1.9080
ATOM   4615  OG  SER A 292      12.137   1.598  -1.157 -0.6546 1.7210
ATOM   4616  H   SER A 292      14.243  -0.551   1.457  0.2719 0.6000
ATOM   4617  HA  SER A 292      14.323   2.035   0.308  0.0843 1.3870
ATOM   4618  HG  SER A 292      12.320   2.531  -0.896  0.4275 0.0000
ATOM   4619  HB3 SER A 292      12.160   0.111   0.152  0.0352 1.3870
ATOM   4620  HB2 SER A 292      13.446   0.142  -0.854  0.0352 1.3870
ATOM   4621  N   GLN A 293      11.983   1.741   2.499 -0.4157 1.8240
ATOM   4622  CA  GLN A 293      11.092   2.519   3.357 -0.0031 1.9080
ATOM   4623  C   GLN A 293      11.862   3.420   4.296  0.5973 1.9080
ATOM   4624  O   GLN A 293      11.449   4.564   4.543 -0.5679 1.6612
ATOM   4625  CB  GLN A 293      10.186   1.598   4.171 -0.0036 1.9080
ATOM   4626  CG  GLN A 293       9.217   0.797   3.302 -0.0645 1.9080
ATOM   4627  CD  GLN A 293       8.476  -0.259   4.050  0.6951 1.9080
ATOM   4628  OE1 GLN A 293       8.836  -0.603   5.172 -0.6086 1.6612
ATOM   4629  NE2 GLN A 293       7.422  -0.796   3.445 -0.9407 1.8240
ATOM   4630  HG2 GLN A 293       8.558   1.440   2.897  0.0352 1.4870
ATOM   4631  HA  GLN A 293      10.523   3.102   2.759  0.0850 1.3870
ATOM   4632  HG3 GLN A 293       9.745   0.370   2.560  0.0352 1.4870
ATOM   4633  H   GLN A 293      12.089   0.724   2.546  0.2719 0.6000
ATOM   4634 HE22 GLN A 293       7.172  -0.450   2.519  0.4251 0.6000
ATOM   4635 HE21 GLN A 293       6.879  -1.532   3.893  0.4251 0.6000
ATOM   4636  HB3 GLN A 293       9.647   2.149   4.804  0.0171 1.4870
ATOM   4637  HB2 GLN A 293      10.751   0.952   4.677  0.0171 1.4870
ATOM   4638  N   ALA A 294      12.947   2.927   4.850 -0.4157 1.8240
ATOM   4639  CA  ALA A 294      13.782   3.763   5.742  0.0337 1.9080
ATOM   4640  C   ALA A 294      14.336   4.978   5.047  0.5973 1.9080
ATOM   4641  O   ALA A 294      14.314   6.098   5.575 -0.5679 1.6612
ATOM   4642  CB  ALA A 294      14.895   2.942   6.317 -0.1825 1.9080
ATOM   4643  H   ALA A 294      13.170   1.948   4.627  0.2719 0.6000
ATOM   4644  HA  ALA A 294      13.204   4.058   6.521  0.0823 1.3870
ATOM   4645  HB1 ALA A 294      15.446   2.542   5.580  0.0603 1.4870
ATOM   4646  HB3 ALA A 294      15.488   3.515   6.889  0.0603 1.4870
ATOM   4647  HB2 ALA A 294      14.522   2.200   6.881  0.0603 1.4870
ATOM   4648  N   ARG A 295      14.848   4.767   3.832 -0.3479 1.8240
ATOM   4649  CA  ARG A 295      15.371   5.867   3.053 -0.2637 1.9080
ATOM   4650  C   ARG A 295      14.265   6.901   2.739  0.7341 1.9080
ATOM   4651  O   ARG A 295      14.495   8.126   2.774 -0.5894 1.6612
ATOM   4652  CB  ARG A 295      16.036   5.365   1.764 -0.0007 1.9080
ATOM   4653  CG  ARG A 295      16.676   6.459   0.987  0.0390 1.9080
ATOM   4654  CD  ARG A 295      17.334   5.934  -0.282  0.0486 1.9080
ATOM   4655  NE  ARG A 295      18.316   4.942   0.012 -0.5295 1.8240
ATOM   4656  CZ  ARG A 295      18.222   3.626  -0.257  0.8076 1.9080
ATOM   4657  NH1 ARG A 295      17.170   3.126  -0.879 -0.8627 1.8240
ATOM   4658  NH2 ARG A 295      19.193   2.807   0.146 -0.8627 1.8240
ATOM   4659  HG3 ARG A 295      17.387   6.904   1.533  0.0285 1.4870
ATOM   4660  HA  ARG A 295      16.092   6.336   3.576  0.1560 1.3870
ATOM   4661  HE  ARG A 295      19.181   5.238   0.471  0.3456 0.6000
ATOM   4662  HG2 ARG A 295      15.994   7.138   0.714  0.0285 1.4870
ATOM   4663 HH22 ARG A 295      19.121   1.831  -0.033  0.4478 0.6000
ATOM   4664 HH21 ARG A 295      19.989   3.175   0.625  0.4478 0.6000
ATOM   4665  H   ARG A 295      14.834   3.784   3.518  0.2747 0.6000
ATOM   4666  HD3 ARG A 295      17.756   6.712  -0.744  0.0687 1.3870
ATOM   4667  HD2 ARG A 295      16.614   5.549  -0.856  0.0687 1.3870
ATOM   4668 HH12 ARG A 295      17.115   2.142  -1.051  0.4478 0.6000
ATOM   4669 HH11 ARG A 295      16.429   3.726  -1.180  0.4478 0.6000
ATOM   4670  HB3 ARG A 295      15.332   4.940   1.208  0.0327 1.4870
ATOM   4671  HB2 ARG A 295      16.727   4.700   2.021  0.0327 1.4870
ATOM   4672  N   ASP A 296      13.061   6.429   2.419 -0.5163 1.8240
ATOM   4673  CA  ASP A 296      11.958   7.316   2.130  0.0381 1.9080
ATOM   4674  C   ASP A 296      11.653   8.195   3.361  0.5366 1.9080
ATOM   4675  O   ASP A 296      11.456   9.405   3.246 -0.5819 1.6612
ATOM   4676  CB  ASP A 296      10.684   6.508   1.731 -0.0303 1.9080
ATOM   4677  CG  ASP A 296       9.549   7.405   1.353  0.7994 1.9080
ATOM   4678  OD1 ASP A 296       9.586   8.009   0.240 -0.8014 1.6612
ATOM   4679  OD2 ASP A 296       8.614   7.544   2.133 -0.8014 1.6612
ATOM   4680  H   ASP A 296      12.994   5.393   2.398  0.2936 0.6000
ATOM   4681  HA  ASP A 296      12.247   7.941   1.401  0.0880 1.3870
ATOM   4682  HB3 ASP A 296      10.434   5.959   2.515 -0.0122 1.4870
ATOM   4683  HB2 ASP A 296      10.934   5.938   0.961 -0.0122 1.4870
ATOM   4684  N   LEU A 297      11.620   7.570   4.526 -0.4157 1.8240
ATOM   4685  CA  LEU A 297      11.363   8.319   5.790 -0.0518 1.9080
ATOM   4686  C   LEU A 297      12.461   9.351   5.983  0.5973 1.9080
ATOM   4687  O   LEU A 297      12.166  10.535   6.271 -0.5679 1.6612
ATOM   4688  CB  LEU A 297      11.295   7.340   6.981 -0.1102 1.9080
ATOM   4689  CG  LEU A 297      10.975   8.005   8.323  0.3531 1.9080
ATOM   4690  CD1 LEU A 297       9.658   8.776   8.288 -0.4121 1.9080
ATOM   4691  CD2 LEU A 297      10.968   6.952   9.438 -0.4121 1.9080
ATOM   4692 HD22 LEU A 297      11.866   6.520   9.488  0.1000 1.4870
ATOM   4693 HD23 LEU A 297      10.759   7.395  10.308  0.1000 1.4870
ATOM   4694 HD21 LEU A 297      10.274   6.263   9.236  0.1000 1.4870
ATOM   4695  H   LEU A 297      11.780   6.555   4.502  0.2719 0.6000
ATOM   4696 HD13 LEU A 297       8.912   8.149   8.067  0.1000 1.4870
ATOM   4697 HD12 LEU A 297       9.492   9.191   9.182  0.1000 1.4870
ATOM   4698 HD11 LEU A 297       9.710   9.492   7.592  0.1000 1.4870
ATOM   4699  HA  LEU A 297      10.489   8.786   5.696  0.0922 1.3870
ATOM   4700  HG  LEU A 297      11.722   8.637   8.559 -0.0361 1.4870
ATOM   4701  HB3 LEU A 297      12.176   6.906   7.063  0.0457 1.4870
ATOM   4702  HB2 LEU A 297      10.580   6.687   6.792  0.0457 1.4870
ATOM   4703  N   LEU A 298      13.728   8.963   5.822 -0.4157 1.8240
ATOM   4704  CA  LEU A 298      14.831   9.920   5.984 -0.0518 1.9080
ATOM   4705  C   LEU A 298      14.671  11.078   5.044  0.5973 1.9080
ATOM   4706  O   LEU A 298      14.942  12.253   5.406 -0.5679 1.6612
ATOM   4707  CB  LEU A 298      16.166   9.255   5.658 -0.1102 1.9080
ATOM   4708  CG  LEU A 298      16.857   8.597   6.790  0.3531 1.9080
ATOM   4709  CD1 LEU A 298      17.875   7.569   6.300 -0.4121 1.9080
ATOM   4710  CD2 LEU A 298      17.462   9.705   7.710 -0.4121 1.9080
ATOM   4711 HD22 LEU A 298      16.721  10.279   8.041  0.1000 1.4870
ATOM   4712 HD23 LEU A 298      17.926   9.264   8.470  0.1000 1.4870
ATOM   4713 HD21 LEU A 298      18.105  10.242   7.175  0.1000 1.4870
ATOM   4714  H   LEU A 298      13.860   7.971   5.583  0.2719 0.6000
ATOM   4715 HD13 LEU A 298      18.559   8.025   5.731  0.1000 1.4870
ATOM   4716 HD12 LEU A 298      18.323   7.144   7.086  0.1000 1.4870
ATOM   4717 HD11 LEU A 298      17.407   6.868   5.763  0.1000 1.4870
ATOM   4718  HA  LEU A 298      14.812  10.258   6.932  0.0922 1.3870
ATOM   4719  HG  LEU A 298      16.189   8.126   7.380 -0.0361 1.4870
ATOM   4720  HB3 LEU A 298      16.765   9.965   5.287  0.0457 1.4870
ATOM   4721  HB2 LEU A 298      15.988   8.568   4.952  0.0457 1.4870
ATOM   4722  N   SER A 299      14.263  10.808   3.817 -0.4157 1.8240
ATOM   4723  CA  SER A 299      14.139  11.858   2.769 -0.0249 1.9080
ATOM   4724  C   SER A 299      13.037  12.842   3.084  0.5973 1.9080
ATOM   4725  O   SER A 299      13.000  13.956   2.533 -0.5679 1.6612
ATOM   4726  CB  SER A 299      13.881  11.235   1.387  0.2117 1.9080
ATOM   4727  OG  SER A 299      12.550  10.802   1.204 -0.6546 1.7210
ATOM   4728  H   SER A 299      14.034   9.811   3.632  0.2719 0.6000
ATOM   4729  HA  SER A 299      15.017  12.354   2.742  0.0843 1.3870
ATOM   4730  HG  SER A 299      12.034  11.002   2.049  0.4275 0.0000
ATOM   4731  HB3 SER A 299      14.499  10.450   1.274  0.0352 1.3870
ATOM   4732  HB2 SER A 299      14.102  11.920   0.685  0.0352 1.3870
ATOM   4733  N   LYS A 300      12.110  12.475   3.980 -0.3479 1.8240
ATOM   4734  CA  LYS A 300      11.022  13.312   4.369 -0.2400 1.9080
ATOM   4735  C   LYS A 300      11.279  14.101   5.666  0.7341 1.9080
ATOM   4736  O   LYS A 300      10.658  15.119   5.941 -0.5894 1.6612
ATOM   4737  CB  LYS A 300       9.737  12.506   4.490 -0.0094 1.9080
ATOM   4738  CG  LYS A 300       9.243  11.985   3.129  0.0187 1.9080
ATOM   4739  CD  LYS A 300       8.111  10.979   3.243 -0.0479 1.9080
ATOM   4740  CE  LYS A 300       7.442  10.754   1.881 -0.0143 1.9080
ATOM   4741  NZ  LYS A 300       6.531   9.623   2.026 -0.3854 1.8240
ATOM   4742  HA  LYS A 300      10.829  13.990   3.630  0.1426 1.3870
ATOM   4743  HE2 LYS A 300       6.944  11.571   1.640  0.1135 1.1000
ATOM   4744  HE3 LYS A 300       8.145  10.549   1.219  0.1135 1.1000
ATOM   4745  HG2 LYS A 300       8.930  12.771   2.583  0.0103 1.4870
ATOM   4746  HG3 LYS A 300      10.018  11.555   2.652  0.0103 1.4870
ATOM   4747  HZ1 LYS A 300       6.633   8.995   1.249  0.3400 0.6000
ATOM   4748  HZ3 LYS A 300       6.731   9.124   2.874  0.3400 0.6000
ATOM   4749  HZ2 LYS A 300       5.580   9.946   2.058  0.3400 0.6000
ATOM   4750  HD3 LYS A 300       7.428  11.326   3.871  0.0621 1.4870
ATOM   4751  HD2 LYS A 300       8.475  10.113   3.557  0.0621 1.4870
ATOM   4752  H   LYS A 300      12.270  11.507   4.365  0.2747 0.6000
ATOM   4753  HB3 LYS A 300       9.030  13.087   4.868  0.0362 1.4870
ATOM   4754  HB2 LYS A 300       9.904  11.723   5.072  0.0362 1.4870
ATOM   4755  N   MET A 301      12.214  13.608   6.479 -0.4157 1.8240
ATOM   4756  CA  MET A 301      12.668  14.280   7.689 -0.0237 1.9080
ATOM   4757  C   MET A 301      13.712  15.303   7.410  0.5973 1.9080
ATOM   4758  O   MET A 301      13.674  16.414   7.983 -0.5679 1.6612
ATOM   4759  CB  MET A 301      13.222  13.285   8.676  0.0342 1.9080
ATOM   4760  CG  MET A 301      12.186  12.349   9.236  0.0018 1.9080
ATOM   4761  SD  MET A 301      12.960  11.016  10.263 -0.2737 2.0000
ATOM   4762  CE  MET A 301      11.546  10.410  11.106 -0.0536 1.9080
ATOM   4763  HG2 MET A 301      11.522  12.869   9.804  0.0440 1.3870
ATOM   4764  HE1 MET A 301      10.842  10.114  10.449  0.0684 1.3870
ATOM   4765  HE2 MET A 301      11.789   9.623  11.685  0.0684 1.3870
ATOM   4766  HE3 MET A 301      11.150  11.126  11.694  0.0684 1.3870
ATOM   4767  HB2 MET A 301      13.941  12.734   8.226  0.0241 1.4870
ATOM   4768  HG3 MET A 301      11.657  11.926   8.478  0.0440 1.3870
ATOM   4769  H   MET A 301      12.599  12.680   6.166  0.2719 0.6000
ATOM   4770  HA  MET A 301      11.863  14.740   8.104  0.0880 1.3870
ATOM   4771  HB3 MET A 301      13.652  13.783   9.444  0.0241 1.4870
ATOM   4772  N   LEU A 302      14.673  14.959   6.558 -0.4157 1.8240
ATOM   4773  CA  LEU A 302      15.845  15.815   6.258 -0.0518 1.9080
ATOM   4774  C   LEU A 302      15.490  16.727   5.089  0.5973 1.9080
ATOM   4775  O   LEU A 302      16.062  16.608   4.024 -0.5679 1.6612
ATOM   4776  CB  LEU A 302      17.085  14.948   5.998 -0.1102 1.9080
ATOM   4777  CG  LEU A 302      17.654  14.234   7.229  0.3531 1.9080
ATOM   4778  CD1 LEU A 302      18.759  13.290   6.808 -0.4121 1.9080
ATOM   4779  CD2 LEU A 302      18.131  15.230   8.252 -0.4121 1.9080
ATOM   4780 HD22 LEU A 302      17.369  15.812   8.545  0.1000 1.4870
ATOM   4781 HD23 LEU A 302      18.501  14.750   9.052  0.1000 1.4870
ATOM   4782 HD21 LEU A 302      18.850  15.808   7.859  0.1000 1.4870
ATOM   4783  H   LEU A 302      14.538  14.023   6.107  0.2719 0.6000
ATOM   4784 HD13 LEU A 302      19.492  13.805   6.358  0.1000 1.4870
ATOM   4785 HD12 LEU A 302      19.131  12.823   7.613  0.1000 1.4870
ATOM   4786 HD11 LEU A 302      18.397  12.608   6.170  0.1000 1.4870
ATOM   4787  HA  LEU A 302      16.034  16.375   7.058  0.0922 1.3870
ATOM   4788  HG  LEU A 302      16.922  13.720   7.670 -0.0361 1.4870
ATOM   4789  HB3 LEU A 302      17.797  15.536   5.639  0.0457 1.4870
ATOM   4790  HB2 LEU A 302      16.835  14.250   5.339  0.0457 1.4870
ATOM   4791  N   VAL A 303      14.553  17.607   5.338 -0.4157 1.8240
ATOM   4792  CA  VAL A 303      14.010  18.559   4.379 -0.0875 1.9080
ATOM   4793  C   VAL A 303      14.236  19.944   4.976  0.5973 1.9080
ATOM   4794  O   VAL A 303      13.749  20.247   6.096 -0.5679 1.6612
ATOM   4795  CB  VAL A 303      12.515  18.302   4.138  0.2985 1.9080
ATOM   4796  CG1 VAL A 303      11.901  19.367   3.239 -0.3192 1.9080
ATOM   4797  CG2 VAL A 303      12.291  16.946   3.526 -0.3192 1.9080
ATOM   4798  HA  VAL A 303      14.534  18.496   3.542  0.0969 1.3870
ATOM   4799 HG11 VAL A 303      10.915  19.216   3.169  0.0791 1.4870
ATOM   4800 HG21 VAL A 303      11.432  16.558   3.868  0.0791 1.4870
ATOM   4801  HB  VAL A 303      12.049  18.363   5.020 -0.0297 1.4870
ATOM   4802 HG12 VAL A 303      12.073  20.272   3.628  0.0791 1.4870
ATOM   4803 HG13 VAL A 303      12.312  19.313   2.329  0.0791 1.4870
ATOM   4804  H   VAL A 303      14.199  17.574   6.346  0.2719 0.6000
ATOM   4805 HG23 VAL A 303      12.241  17.029   2.528  0.0791 1.4870
ATOM   4806 HG22 VAL A 303      13.049  16.336   3.768  0.0791 1.4870
ATOM   4807  N   ILE A 304      14.973  20.790   4.282 -0.4157 1.8240
ATOM   4808  CA  ILE A 304      15.326  22.104   4.815 -0.0597 1.9080
ATOM   4809  C   ILE A 304      14.116  22.980   5.080  0.5973 1.9080
ATOM   4810  O   ILE A 304      14.004  23.592   6.141 -0.5679 1.6612
ATOM   4811  CB  ILE A 304      16.355  22.793   3.889  0.1303 1.9080
ATOM   4812  CG1 ILE A 304      17.661  22.007   3.944 -0.0430 1.9080
ATOM   4813  CG2 ILE A 304      16.582  24.248   4.300 -0.3204 1.9080
ATOM   4814  CD1 ILE A 304      18.734  22.503   2.994 -0.0660 1.9080
ATOM   4815  HA  ILE A 304      15.765  21.934   5.711  0.0869 1.3870
ATOM   4816 HG22 ILE A 304      17.239  24.659   3.673  0.0882 1.4870
ATOM   4817 HG21 ILE A 304      15.712  24.733   4.254  0.0882 1.4870
ATOM   4818  HB  ILE A 304      16.006  22.753   2.967  0.0187 1.4870
ATOM   4819 HG12 ILE A 304      18.017  22.045   4.880  0.0236 1.4870
ATOM   4820 HG13 ILE A 304      17.461  21.049   3.726  0.0236 1.4870
ATOM   4821 HD13 ILE A 304      18.955  23.452   3.213  0.0186 1.4870
ATOM   4822  H   ILE A 304      15.275  20.454   3.349  0.2719 0.6000
ATOM   4823 HD12 ILE A 304      19.550  21.937   3.094  0.0186 1.4870
ATOM   4824 HG23 ILE A 304      16.937  24.266   5.231  0.0882 1.4870
ATOM   4825 HD11 ILE A 304      18.397  22.444   2.056  0.0186 1.4870
ATOM   4826  N   ASP A 305      13.217  23.057   4.090 -0.5163 1.8240
ATOM   4827  CA  ASP A 305      12.031  23.875   4.231  0.0381 1.9080
ATOM   4828  C   ASP A 305      10.970  23.170   5.069  0.5366 1.9080
ATOM   4829  O   ASP A 305      10.392  22.162   4.647 -0.5819 1.6612
ATOM   4830  CB  ASP A 305      11.482  24.179   2.837 -0.0303 1.9080
ATOM   4831  CG  ASP A 305      10.314  25.130   2.839  0.7994 1.9080
ATOM   4832  OD1 ASP A 305       9.668  25.386   3.838 -0.8014 1.6612
ATOM   4833  OD2 ASP A 305      10.069  25.665   1.698 -0.8014 1.6612
ATOM   4834  H   ASP A 305      13.445  22.498   3.253  0.2936 0.6000
ATOM   4835  HA  ASP A 305      12.295  24.708   4.735  0.0880 1.3870
ATOM   4836  HB3 ASP A 305      11.196  23.315   2.426 -0.0122 1.4870
ATOM   4837  HB2 ASP A 305      12.223  24.577   2.298 -0.0122 1.4870
ATOM   4838  N   ALA A 306      10.731  23.682   6.257 -0.4157 1.8240
ATOM   4839  CA  ALA A 306       9.844  23.021   7.197  0.0337 1.9080
ATOM   4840  C   ALA A 306       8.443  22.890   6.693  0.5973 1.9080
ATOM   4841  O   ALA A 306       7.752  21.939   7.035 -0.5679 1.6612
ATOM   4842  CB  ALA A 306       9.860  23.726   8.526 -0.1825 1.9080
ATOM   4843  H   ALA A 306      11.218  24.576   6.461  0.2719 0.6000
ATOM   4844  HA  ALA A 306      10.217  22.090   7.388  0.0823 1.3870
ATOM   4845  HB1 ALA A 306       9.045  24.303   8.618  0.0603 1.4870
ATOM   4846  HB3 ALA A 306       9.869  23.054   9.270  0.0603 1.4870
ATOM   4847  HB2 ALA A 306      10.677  24.303   8.598  0.0603 1.4870
ATOM   4848  N   SER A 307       8.037  23.781   5.788 -0.4157 1.8240
ATOM   4849  CA  SER A 307       6.693  23.633   5.225 -0.0249 1.9080
ATOM   4850  C   SER A 307       6.513  22.344   4.445  0.5973 1.9080
ATOM   4851  O   SER A 307       5.368  21.874   4.313 -0.5679 1.6612
ATOM   4852  CB  SER A 307       6.295  24.849   4.395  0.2117 1.9080
ATOM   4853  OG  SER A 307       6.932  24.852   3.170 -0.6546 1.7210
ATOM   4854  H   SER A 307       8.693  24.513   5.544  0.2719 0.6000
ATOM   4855  HA  SER A 307       6.034  23.627   5.998  0.0843 1.3870
ATOM   4856  HG  SER A 307       7.528  24.058   3.065  0.4275 0.0000
ATOM   4857  HB3 SER A 307       6.542  25.673   4.908  0.0352 1.3870
ATOM   4858  HB2 SER A 307       5.303  24.828   4.263  0.0352 1.3870
ATOM   4859  N   LYS A 308       7.605  21.758   3.960 -0.3479 1.8240
ATOM   4860  CA  LYS A 308       7.596  20.535   3.184 -0.2400 1.9080
ATOM   4861  C   LYS A 308       8.069  19.292   3.936  0.7341 1.9080
ATOM   4862  O   LYS A 308       8.121  18.201   3.359 -0.5894 1.6612
ATOM   4863  CB  LYS A 308       8.429  20.723   1.909 -0.0094 1.9080
ATOM   4864  CG  LYS A 308       7.854  21.842   1.080  0.0187 1.9080
ATOM   4865  CD  LYS A 308       8.660  22.131  -0.162 -0.0479 1.9080
ATOM   4866  CE  LYS A 308       8.178  23.440  -0.781 -0.0143 1.9080
ATOM   4867  NZ  LYS A 308       8.987  23.791  -1.979 -0.3854 1.8240
ATOM   4868  HA  LYS A 308       6.642  20.362   2.852  0.1426 1.3870
ATOM   4869  HE2 LYS A 308       7.220  23.338  -1.046  0.1135 1.1000
ATOM   4870  HE3 LYS A 308       8.260  24.168  -0.101  0.1135 1.1000
ATOM   4871  HG2 LYS A 308       6.912  21.600   0.807  0.0103 1.4870
ATOM   4872  HG3 LYS A 308       7.809  22.680   1.641  0.0103 1.4870
ATOM   4873  HZ1 LYS A 308       8.896  24.769  -2.166  0.3400 0.6000
ATOM   4874  HZ3 LYS A 308       9.947  23.571  -1.808  0.3400 0.6000
ATOM   4875  HZ2 LYS A 308       8.659  23.268  -2.766  0.3400 0.6000
ATOM   4876  HD3 LYS A 308       8.524  21.408  -0.818  0.0621 1.4870
ATOM   4877  HD2 LYS A 308       9.611  22.232   0.080  0.0621 1.4870
ATOM   4878  H   LYS A 308       8.497  22.275   4.196  0.2747 0.6000
ATOM   4879  HB3 LYS A 308       8.391  19.888   1.393  0.0362 1.4870
ATOM   4880  HB2 LYS A 308       9.345  20.957   2.174  0.0362 1.4870
ATOM   4881  N   ARG A 309       8.449  19.478   5.187 -0.3479 1.8240
ATOM   4882  CA  ARG A 309       8.968  18.390   6.008 -0.2637 1.9080
ATOM   4883  C   ARG A 309       7.837  17.632   6.709  0.7341 1.9080
ATOM   4884  O   ARG A 309       6.811  18.197   7.077 -0.5894 1.6612
ATOM   4885  CB  ARG A 309       9.876  18.996   7.060 -0.0007 1.9080
ATOM   4886  CG  ARG A 309      10.661  17.967   7.894  0.0390 1.9080
ATOM   4887  CD  ARG A 309      11.400  18.668   9.004  0.0486 1.9080
ATOM   4888  NE  ARG A 309      12.287  19.740   8.558 -0.5295 1.8240
ATOM   4889  CZ  ARG A 309      12.464  20.915   9.165  0.8076 1.9080
ATOM   4890  NH1 ARG A 309      11.929  21.157  10.358 -0.8627 1.8240
ATOM   4891  NH2 ARG A 309      13.207  21.837   8.593 -0.8627 1.8240
ATOM   4892  HG3 ARG A 309      11.316  17.514   7.308  0.0285 1.4870
ATOM   4893  HA  ARG A 309       9.466  17.743   5.417  0.1560 1.3870
ATOM   4894  HE  ARG A 309      12.820  19.578   7.705  0.3456 0.6000
ATOM   4895  HG2 ARG A 309      10.024  17.322   8.288  0.0285 1.4870
ATOM   4896 HH22 ARG A 309      13.332  22.731   9.031  0.4478 0.6000
ATOM   4897 HH21 ARG A 309      13.656  21.654   7.714  0.4478 0.6000
ATOM   4898  H   ARG A 309       8.349  20.455   5.535  0.2747 0.6000
ATOM   4899  HD3 ARG A 309      11.945  17.981   9.502  0.0687 1.3870
ATOM   4900  HD2 ARG A 309      10.721  19.053   9.642  0.0687 1.3870
ATOM   4901 HH12 ARG A 309      12.059  22.053  10.787  0.4478 0.6000
ATOM   4902 HH11 ARG A 309      11.402  20.450  10.824  0.4478 0.6000
ATOM   4903  HB3 ARG A 309       9.323  19.532   7.694  0.0327 1.4870
ATOM   4904  HB2 ARG A 309      10.543  19.585   6.610  0.0327 1.4870
ATOM   4905  N   ILE A 310       8.065  16.329   6.863 -0.4157 1.8240
ATOM   4906  CA  ILE A 310       7.135  15.419   7.502 -0.0597 1.9080
ATOM   4907  C   ILE A 310       6.722  15.919   8.890  0.5973 1.9080
ATOM   4908  O   ILE A 310       7.534  16.517   9.617 -0.5679 1.6612
ATOM   4909  CB  ILE A 310       7.749  13.995   7.521  0.1303 1.9080
ATOM   4910  CG1 ILE A 310       6.709  12.923   7.750 -0.0430 1.9080
ATOM   4911  CG2 ILE A 310       8.876  13.866   8.533 -0.3204 1.9080
ATOM   4912  CD1 ILE A 310       7.248  11.534   7.490 -0.0660 1.9080
ATOM   4913  HA  ILE A 310       6.298  15.421   6.941  0.0869 1.3870
ATOM   4914 HG22 ILE A 310       9.301  12.968   8.433  0.0882 1.4870
ATOM   4915 HG21 ILE A 310       9.549  14.583   8.362  0.0882 1.4870
ATOM   4916  HB  ILE A 310       8.174  13.842   6.626  0.0187 1.4870
ATOM   4917 HG12 ILE A 310       6.393  12.973   8.692  0.0236 1.4870
ATOM   4918 HG13 ILE A 310       5.942  13.085   7.137  0.0236 1.4870
ATOM   4919 HD13 ILE A 310       8.016  11.356   8.103  0.0186 1.4870
ATOM   4920  H   ILE A 310       8.993  16.016   6.474  0.2719 0.6000
ATOM   4921 HD12 ILE A 310       6.527  10.862   7.654  0.0186 1.4870
ATOM   4922 HG23 ILE A 310       8.499  13.964   9.452  0.0882 1.4870
ATOM   4923 HD11 ILE A 310       7.555  11.470   6.542  0.0186 1.4870
ATOM   4924  N   SER A 311       5.465  15.674   9.236 -0.4157 1.8240
ATOM   4925  CA  SER A 311       4.959  15.909  10.609 -0.0249 1.9080
ATOM   4926  C   SER A 311       5.153  14.691  11.486  0.5973 1.9080
ATOM   4927  O   SER A 311       5.417  13.563  11.000 -0.5679 1.6612
ATOM   4928  CB  SER A 311       3.501  16.234  10.600  0.2117 1.9080
ATOM   4929  OG  SER A 311       2.748  15.118  10.179 -0.6546 1.7210
ATOM   4930  H   SER A 311       4.861  15.305   8.474  0.2719 0.6000
ATOM   4931  HA  SER A 311       5.491  16.671  10.998  0.0843 1.3870
ATOM   4932  HG  SER A 311       3.335  14.348   9.976  0.4275 0.0000
ATOM   4933  HB3 SER A 311       3.330  16.990   9.970  0.0352 1.3870
ATOM   4934  HB2 SER A 311       3.208  16.488  11.519  0.0352 1.3870
ATOM   4935  N   VAL A 312       4.995  14.853  12.803 -0.4157 1.8240
ATOM   4936  CA  VAL A 312       5.103  13.682  13.696 -0.0875 1.9080
ATOM   4937  C   VAL A 312       4.067  12.618  13.377  0.5973 1.9080
ATOM   4938  O   VAL A 312       4.372  11.443  13.423 -0.5679 1.6612
ATOM   4939  CB  VAL A 312       5.014  14.018  15.214  0.2985 1.9080
ATOM   4940  CG1 VAL A 312       5.938  15.141  15.583 -0.3192 1.9080
ATOM   4941  CG2 VAL A 312       3.601  14.257  15.716 -0.3192 1.9080
ATOM   4942  HA  VAL A 312       6.021  13.281  13.562  0.0969 1.3870
ATOM   4943 HG11 VAL A 312       5.447  16.016  15.551  0.0791 1.4870
ATOM   4944 HG21 VAL A 312       3.004  14.464  14.940  0.0791 1.4870
ATOM   4945  HB  VAL A 312       5.311  13.203  15.710 -0.0297 1.4870
ATOM   4946 HG12 VAL A 312       6.295  15.003  16.511  0.0791 1.4870
ATOM   4947 HG13 VAL A 312       6.709  15.178  14.942  0.0791 1.4870
ATOM   4948  H   VAL A 312       4.804  15.801  13.121  0.2719 0.6000
ATOM   4949 HG23 VAL A 312       3.271  13.436  16.183  0.0791 1.4870
ATOM   4950 HG22 VAL A 312       3.601  15.028  16.354  0.0791 1.4870
ATOM   4951  N   ASP A 313       2.851  13.044  13.067 -0.5163 1.8240
ATOM   4952  CA  ASP A 313       1.758  12.097  12.778  0.0381 1.9080
ATOM   4953  C   ASP A 313       1.959  11.404  11.440  0.5366 1.9080
ATOM   4954  O   ASP A 313       1.788  10.166  11.348 -0.5819 1.6612
ATOM   4955  CB  ASP A 313       0.405  12.696  12.932 -0.0303 1.9080
ATOM   4956  CG  ASP A 313       0.073  12.952  14.414  0.7994 1.9080
ATOM   4957  OD1 ASP A 313       0.141  12.002  15.217 -0.8014 1.6612
ATOM   4958  OD2 ASP A 313      -0.169  14.085  14.730 -0.8014 1.6612
ATOM   4959  H   ASP A 313       2.731  14.070  13.044  0.2936 0.6000
ATOM   4960  HA  ASP A 313       1.792  11.387  13.493  0.0880 1.3870
ATOM   4961  HB3 ASP A 313      -0.277  12.074  12.576 -0.0122 1.4870
ATOM   4962  HB2 ASP A 313       0.372  13.567  12.464 -0.0122 1.4870
ATOM   4963  N   GLU A 314       2.461  12.124  10.437 -0.5163 1.8240
ATOM   4964  CA  GLU A 314       2.807  11.432   9.202  0.0397 1.9080
ATOM   4965  C   GLU A 314       3.946  10.436   9.401  0.5366 1.9080
ATOM   4966  O   GLU A 314       3.930   9.315   8.824 -0.5819 1.6612
ATOM   4967  CB  GLU A 314       3.220  12.460   8.148  0.0560 1.9080
ATOM   4968  CG  GLU A 314       2.093  13.313   7.586  0.0136 1.9080
ATOM   4969  CD  GLU A 314       2.599  14.531   6.828  0.8054 1.9080
ATOM   4970  OE1 GLU A 314       3.828  14.798   6.746 -0.8188 1.6612
ATOM   4971  OE2 GLU A 314       1.715  15.166   6.187 -0.8188 1.6612
ATOM   4972  HG2 GLU A 314       1.576  12.766   6.955 -0.0425 1.4870
ATOM   4973  HA  GLU A 314       1.995  10.943   8.848  0.1105 1.3870
ATOM   4974  HG3 GLU A 314       1.546  13.638   8.335 -0.0425 1.4870
ATOM   4975  H   GLU A 314       2.570  13.117  10.602  0.2936 0.6000
ATOM   4976  HB3 GLU A 314       3.627  11.968   7.391 -0.0173 1.4870
ATOM   4977  HB2 GLU A 314       3.876  13.072   8.567 -0.0173 1.4870
ATOM   4978  N   ALA A 315       4.930  10.773  10.246 -0.4157 1.8240
ATOM   4979  CA  ALA A 315       6.037   9.848  10.529  0.0337 1.9080
ATOM   4980  C   ALA A 315       5.549   8.608  11.272  0.5973 1.9080
ATOM   4981  O   ALA A 315       5.955   7.499  10.955 -0.5679 1.6612
ATOM   4982  CB  ALA A 315       7.135  10.551  11.288 -0.1825 1.9080
ATOM   4983  H   ALA A 315       4.844  11.710  10.667  0.2719 0.6000
ATOM   4984  HA  ALA A 315       6.445   9.560   9.654  0.0823 1.3870
ATOM   4985  HB1 ALA A 315       7.882   9.911  11.478  0.0603 1.4870
ATOM   4986  HB3 ALA A 315       7.490  11.315  10.745  0.0603 1.4870
ATOM   4987  HB2 ALA A 315       6.778  10.904  12.155  0.0603 1.4870
ATOM   4988  N   LEU A 316       4.692   8.803  12.266 -0.4157 1.8240
ATOM   4989  CA  LEU A 316       4.106   7.657  12.974 -0.0518 1.9080
ATOM   4990  C   LEU A 316       3.349   6.725  12.101  0.5973 1.9080
ATOM   4991  O   LEU A 316       3.293   5.524  12.392 -0.5679 1.6612
ATOM   4992  CB  LEU A 316       3.262   8.118  14.150 -0.1102 1.9080
ATOM   4993  CG  LEU A 316       4.005   8.608  15.396  0.3531 1.9080
ATOM   4994  CD1 LEU A 316       3.109   9.481  16.239 -0.4121 1.9080
ATOM   4995  CD2 LEU A 316       4.598   7.464  16.200 -0.4121 1.9080
ATOM   4996 HD22 LEU A 316       5.248   6.956  15.633  0.1000 1.4870
ATOM   4997 HD23 LEU A 316       5.073   7.827  17.002  0.1000 1.4870
ATOM   4998 HD21 LEU A 316       3.868   6.849  16.499  0.1000 1.4870
ATOM   4999  H   LEU A 316       4.481   9.783  12.491  0.2719 0.6000
ATOM   5000 HD13 LEU A 316       2.302   8.962  16.530  0.1000 1.4870
ATOM   5001 HD12 LEU A 316       3.605   9.796  17.051  0.1000 1.4870
ATOM   5002 HD11 LEU A 316       2.811  10.278  15.708  0.1000 1.4870
ATOM   5003  HA  LEU A 316       4.873   7.151  13.424  0.0922 1.3870
ATOM   5004  HG  LEU A 316       4.809   9.129  15.106 -0.0361 1.4870
ATOM   5005  HB3 LEU A 316       2.683   7.353  14.435  0.0457 1.4870
ATOM   5006  HB2 LEU A 316       2.682   8.874  13.839  0.0457 1.4870
ATOM   5007  N   GLN A 317       2.730   7.253  11.051 -0.4157 1.8240
ATOM   5008  CA  GLN A 317       1.943   6.480  10.116 -0.0031 1.9080
ATOM   5009  C   GLN A 317       2.721   5.950   8.923  0.5973 1.9080
ATOM   5010  O   GLN A 317       2.161   5.253   8.058 -0.5679 1.6612
ATOM   5011  CB  GLN A 317       0.714   7.297   9.672 -0.0036 1.9080
ATOM   5012  CG  GLN A 317      -0.169   7.583  10.888 -0.0645 1.9080
ATOM   5013  CD  GLN A 317      -1.435   8.345  10.613  0.6951 1.9080
ATOM   5014  OE1 GLN A 317      -2.058   8.162   9.584 -0.6086 1.6612
ATOM   5015  NE2 GLN A 317      -1.859   9.184  11.589 -0.9407 1.8240
ATOM   5016  HG2 GLN A 317      -0.409   6.695  11.315  0.0352 1.4870
ATOM   5017  HA  GLN A 317       1.562   5.674  10.617  0.0850 1.3870
ATOM   5018  HG3 GLN A 317       0.385   8.101  11.561  0.0352 1.4870
ATOM   5019  H   GLN A 317       2.865   8.294  10.960  0.2719 0.6000
ATOM   5020 HE22 GLN A 317      -1.305   9.228  12.437  0.4251 0.6000
ATOM   5021 HE21 GLN A 317      -2.696   9.736  11.462  0.4251 0.6000
ATOM   5022  HB3 GLN A 317       0.195   6.767   9.030  0.0171 1.4870
ATOM   5023  HB2 GLN A 317       1.018   8.152   9.302  0.0171 1.4870
ATOM   5024  N   HIS A 318       4.016   6.305   8.810 -0.4157 1.8240
ATOM   5025  CA  HIS A 318       4.835   5.942   7.686  0.0188 1.9080
ATOM   5026  C   HIS A 318       5.014   4.382   7.668  0.5973 1.9080
ATOM   5027  O   HIS A 318       5.144   3.779   8.727 -0.5679 1.6612
ATOM   5028  CB  HIS A 318       6.172   6.629   7.826 -0.0462 1.9080
ATOM   5029  CG  HIS A 318       7.051   6.466   6.626 -0.0266 1.9080
ATOM   5030  ND1 HIS A 318       7.807   5.329   6.402 -0.3811 1.8240
ATOM   5031  CD2 HIS A 318       7.244   7.264   5.549  0.1292 1.9080
ATOM   5032  CE1 HIS A 318       8.455   5.463   5.269  0.2057 1.9080
ATOM   5033  NE2 HIS A 318       8.131   6.630   4.725 -0.5727 1.8240
ATOM   5034  HD1 HIS A 318       7.845   4.539   7.011  0.3649 0.6000
ATOM   5035  HD2 HIS A 318       6.816   8.152   5.389  0.1147 1.4090
ATOM   5036  H   HIS A 318       4.361   6.871   9.625  0.2719 0.6000
ATOM   5037  HE1 HIS A 318       9.091   4.802   4.873  0.1392 1.3590
ATOM   5038  HA  HIS A 318       4.375   6.190   6.837  0.0881 1.3870
ATOM   5039  HB3 HIS A 318       6.660   6.254   8.623  0.0402 1.4870
ATOM   5040  HB2 HIS A 318       6.030   7.614   7.976  0.0402 1.4870
ATOM   5041  N   PRO A 319       5.143   3.795   6.496 -0.2548 1.8240
ATOM   5042  CA  PRO A 319       5.322   2.345   6.454 -0.0266 1.9080
ATOM   5043  C   PRO A 319       6.470   1.794   7.254  0.5896 1.9080
ATOM   5044  O   PRO A 319       6.396   0.621   7.693 -0.5748 1.6612
ATOM   5045  CB  PRO A 319       5.513   2.066   4.960 -0.0070 1.9080
ATOM   5046  CG  PRO A 319       4.786   3.183   4.299  0.0189 1.9080
ATOM   5047  CD  PRO A 319       4.914   4.369   5.174  0.0192 1.9080
ATOM   5048  HG2 PRO A 319       5.179   3.360   3.379  0.0213 1.4870
ATOM   5049  HA  PRO A 319       4.438   1.878   6.718  0.0641 1.3870
ATOM   5050  HD3 PRO A 319       4.077   4.929   5.173  0.0391 1.3870
ATOM   5051  HD2 PRO A 319       5.688   4.952   4.905  0.0391 1.3870
ATOM   5052  HG3 PRO A 319       3.811   2.931   4.160  0.0213 1.4870
ATOM   5053  HB3 PRO A 319       5.119   1.181   4.714  0.0253 1.4870
ATOM   5054  HB2 PRO A 319       6.484   2.076   4.722  0.0253 1.4870
ATOM   5055  N   TYR A 320       7.550   2.544   7.398 -0.4157 1.8240
ATOM   5056  CA  TYR A 320       8.712   2.017   8.165 -0.0014 1.9080
ATOM   5057  C   TYR A 320       8.409   1.901   9.642  0.5973 1.9080
ATOM   5058  O   TYR A 320       9.015   1.063  10.350 -0.5679 1.6612
ATOM   5059  CB  TYR A 320       9.909   2.901   7.952 -0.0152 1.9080
ATOM   5060  CG  TYR A 320      11.232   2.279   8.440 -0.0011 1.9080
ATOM   5061  CD1 TYR A 320      11.712   1.090   7.900 -0.1906 1.9080
ATOM   5062  CD2 TYR A 320      11.965   2.874   9.437 -0.1906 1.9080
ATOM   5063  CE1 TYR A 320      12.908   0.568   8.299 -0.2341 1.9080
ATOM   5064  CE2 TYR A 320      13.180   2.346   9.841 -0.2341 1.9080
ATOM   5065  CZ  TYR A 320      13.633   1.176   9.289  0.3226 1.9080
ATOM   5066  OH  TYR A 320      14.884   0.620   9.651 -0.5579 1.7210
ATOM   5067  HH  TYR A 320      15.256   1.185  10.402  0.3992 0.0000
ATOM   5068  HA  TYR A 320       8.919   1.098   7.802  0.0876 1.3870
ATOM   5069  HE1 TYR A 320      13.265  -0.273   7.862  0.1656 1.4590
ATOM   5070  HE2 TYR A 320      13.724   2.823  10.537  0.1656 1.4590
ATOM   5071  H   TYR A 320       7.531   3.467   6.966  0.2719 0.6000
ATOM   5072  HD2 TYR A 320      11.622   3.703   9.882  0.1699 1.4590
ATOM   5073  HD1 TYR A 320      11.163   0.614   7.206  0.1699 1.4590
ATOM   5074  HB3 TYR A 320       9.786   3.753   8.453  0.0295 1.4870
ATOM   5075  HB2 TYR A 320      10.015   3.088   6.979  0.0295 1.4870
ATOM   5076  N   ILE A 321       7.502   2.756  10.114 -0.4157 1.8240
ATOM   5077  CA  ILE A 321       7.219   2.962  11.539 -0.0597 1.9080
ATOM   5078  C   ILE A 321       5.907   2.284  11.976  0.5973 1.9080
ATOM   5079  O   ILE A 321       5.823   1.842  13.127 -0.5679 1.6612
ATOM   5080  CB  ILE A 321       7.146   4.500  11.866  0.1303 1.9080
ATOM   5081  CG1 ILE A 321       8.435   5.219  11.489 -0.0430 1.9080
ATOM   5082  CG2 ILE A 321       6.788   4.767  13.348 -0.3204 1.9080
ATOM   5083  CD1 ILE A 321       9.687   4.725  12.189 -0.0660 1.9080
ATOM   5084  HA  ILE A 321       7.958   2.500  12.044  0.0869 1.3870
ATOM   5085 HG22 ILE A 321       6.670   5.747  13.468  0.0882 1.4870
ATOM   5086 HG21 ILE A 321       5.945   4.284  13.556  0.0882 1.4870
ATOM   5087  HB  ILE A 321       6.399   4.877  11.324  0.0187 1.4870
ATOM   5088 HG12 ILE A 321       8.569   5.135  10.495  0.0236 1.4870
ATOM   5089 HG13 ILE A 321       8.322   6.198  11.696  0.0236 1.4870
ATOM   5090 HD13 ILE A 321       9.826   3.761  11.972  0.0186 1.4870
ATOM   5091  H   ILE A 321       6.990   3.287   9.359  0.2719 0.6000
ATOM   5092 HD12 ILE A 321      10.471   5.257  11.875  0.0186 1.4870
ATOM   5093 HG23 ILE A 321       7.534   4.432  13.913  0.0882 1.4870
ATOM   5094 HD11 ILE A 321       9.578   4.836  13.175  0.0186 1.4870
ATOM   5095  N   ASN A 322       4.878   2.269  11.122 -0.4157 1.8240
ATOM   5096  CA  ASN A 322       3.555   2.046  11.586  0.0143 1.9080
ATOM   5097  C   ASN A 322       3.264   0.627  12.062  0.5973 1.9080
ATOM   5098  O   ASN A 322       2.251   0.431  12.719 -0.5679 1.6612
ATOM   5099  CB  ASN A 322       2.504   2.508  10.565 -0.2041 1.9080
ATOM   5100  CG  ASN A 322       2.440   1.648   9.317  0.7130 1.9080
ATOM   5101  OD1 ASN A 322       2.662   0.448   9.358 -0.5931 1.6612
ATOM   5102  ND2 ASN A 322       2.072   2.262   8.211 -0.9191 1.8240
ATOM   5103  HA  ASN A 322       3.398   2.656  12.396  0.1048 1.3870
ATOM   5104 HD22 ASN A 322       2.003   1.750   7.346  0.4196 0.6000
ATOM   5105 HD21 ASN A 322       1.859   3.241   8.220  0.4196 0.6000
ATOM   5106  H   ASN A 322       5.144   2.431  10.132  0.2719 0.6000
ATOM   5107  HB3 ASN A 322       2.723   3.447  10.295  0.0797 1.4870
ATOM   5108  HB2 ASN A 322       1.608   2.491  11.011  0.0797 1.4870
ATOM   5109  N   VAL A 323       4.194  -0.306  11.820 -0.4157 1.8240
ATOM   5110  CA  VAL A 323       4.054  -1.677  12.323 -0.0875 1.9080
ATOM   5111  C   VAL A 323       3.995  -1.690  13.859  0.5973 1.9080
ATOM   5112  O   VAL A 323       3.427  -2.606  14.453 -0.5679 1.6612
ATOM   5113  CB  VAL A 323       5.233  -2.552  11.844  0.2985 1.9080
ATOM   5114  CG1 VAL A 323       5.252  -2.605  10.339 -0.3192 1.9080
ATOM   5115  CG2 VAL A 323       6.554  -2.081  12.362 -0.3192 1.9080
ATOM   5116  HA  VAL A 323       3.187  -2.049  11.980  0.0969 1.3870
ATOM   5117 HG11 VAL A 323       4.676  -1.875   9.964  0.0791 1.4870
ATOM   5118 HG21 VAL A 323       7.057  -1.604  11.636  0.0791 1.4870
ATOM   5119  HB  VAL A 323       5.071  -3.475  12.174 -0.0297 1.4870
ATOM   5120 HG12 VAL A 323       6.189  -2.485  10.004  0.0791 1.4870
ATOM   5121 HG13 VAL A 323       4.904  -3.491  10.024  0.0791 1.4870
ATOM   5122  H   VAL A 323       5.001   0.019  11.260  0.2719 0.6000
ATOM   5123 HG23 VAL A 323       6.416  -1.450  13.132  0.0791 1.4870
ATOM   5124 HG22 VAL A 323       7.099  -2.864  12.676  0.0791 1.4870
ATOM   5125  N   TRP A 324       4.510  -0.670  14.503 -0.4157 1.8240
ATOM   5126  CA  TRP A 324       4.515  -0.560  15.944 -0.0275 1.9080
ATOM   5127  C   TRP A 324       3.351   0.212  16.511  0.5973 1.9080
ATOM   5128  O   TRP A 324       3.229   0.302  17.710 -0.5679 1.6612
ATOM   5129  CB  TRP A 324       5.812   0.113  16.397 -0.0050 1.9080
ATOM   5130  CG  TRP A 324       7.005  -0.582  15.957 -0.1415 1.9080
ATOM   5131  CD1 TRP A 324       7.902  -0.163  15.011 -0.1638 1.9080
ATOM   5132  CD2 TRP A 324       7.459  -1.847  16.396  0.1243 1.9080
ATOM   5133  NE1 TRP A 324       8.885  -1.079  14.850 -0.3418 1.8240
ATOM   5134  CE2 TRP A 324       8.613  -2.155  15.661  0.1380 1.9080
ATOM   5135  CE3 TRP A 324       6.968  -2.783  17.300 -0.2387 1.9080
ATOM   5136  CZ2 TRP A 324       9.334  -3.318  15.846 -0.2601 1.9080
ATOM   5137  CZ3 TRP A 324       7.706  -3.964  17.501 -0.1972 1.9080
ATOM   5138  CH2 TRP A 324       8.858  -4.226  16.741 -0.1134 1.9080
ATOM   5139  HH2 TRP A 324       9.326  -5.100  16.872  0.1417 1.4590
ATOM   5140  HA  TRP A 324       4.471  -1.507  16.326  0.1123 1.3870
ATOM   5141  HE1 TRP A 324       9.679  -1.001  14.249  0.3412 0.6000
ATOM   5142  HE3 TRP A 324       6.124  -2.640  17.799  0.1700 1.4590
ATOM   5143  HZ3 TRP A 324       7.401  -4.608  18.186  0.1447 1.4590
ATOM   5144  H   TRP A 324       4.924   0.071  13.876  0.2719 0.6000
ATOM   5145  HZ2 TRP A 324      10.186  -3.477  15.326  0.1572 1.4590
ATOM   5146  HD1 TRP A 324       7.831   0.706  14.511  0.2062 1.4090
ATOM   5147  HB3 TRP A 324       5.812   0.146  17.394  0.0339 1.4870
ATOM   5148  HB2 TRP A 324       5.827   1.038  16.025  0.0339 1.4870
ATOM   5149  N   TYR A 325       2.537   0.829  15.662 -0.4157 1.8240
ATOM   5150  CA  TYR A 325       1.606   1.869  16.125 -0.0014 1.9080
ATOM   5151  C   TYR A 325       0.618   1.342  17.173  0.5973 1.9080
ATOM   5152  O   TYR A 325      -0.098   0.370  16.914 -0.5679 1.6612
ATOM   5153  CB  TYR A 325       0.823   2.485  14.963 -0.0152 1.9080
ATOM   5154  CG  TYR A 325       0.141   3.784  15.308 -0.0011 1.9080
ATOM   5155  CD1 TYR A 325      -1.121   3.802  15.884 -0.1906 1.9080
ATOM   5156  CD2 TYR A 325       0.744   4.997  15.029 -0.1906 1.9080
ATOM   5157  CE1 TYR A 325      -1.752   5.010  16.194 -0.2341 1.9080
ATOM   5158  CE2 TYR A 325       0.112   6.190  15.343 -0.2341 1.9080
ATOM   5159  CZ  TYR A 325      -1.131   6.179  15.908  0.3226 1.9080
ATOM   5160  OH  TYR A 325      -1.731   7.397  16.217 -0.5579 1.7210
ATOM   5161  HH  TYR A 325      -1.128   8.144  15.911  0.3992 0.0000
ATOM   5162  HA  TYR A 325       2.148   2.608  16.551  0.0876 1.3870
ATOM   5163  HE1 TYR A 325      -2.658   4.992  16.626  0.1656 1.4590
ATOM   5164  HE2 TYR A 325       0.576   7.062  15.151  0.1656 1.4590
ATOM   5165  H   TYR A 325       2.609   0.527  14.678  0.2719 0.6000
ATOM   5166  HD2 TYR A 325       1.643   5.017  14.598  0.1699 1.4590
ATOM   5167  HD1 TYR A 325      -1.593   2.943  16.083  0.1699 1.4590
ATOM   5168  HB3 TYR A 325       0.126   1.831  14.677  0.0295 1.4870
ATOM   5169  HB2 TYR A 325       1.459   2.653  14.214  0.0295 1.4870
ATOM   5170  N   ASP A 326       0.579   1.995  18.332 -0.5163 1.8240
ATOM   5171  CA  ASP A 326      -0.384   1.653  19.397  0.0381 1.9080
ATOM   5172  C   ASP A 326      -0.962   2.950  19.948  0.5366 1.9080
ATOM   5173  O   ASP A 326      -0.197   3.788  20.444 -0.5819 1.6612
ATOM   5174  CB  ASP A 326       0.347   0.907  20.501 -0.0303 1.9080
ATOM   5175  CG  ASP A 326      -0.547   0.514  21.673  0.7994 1.9080
ATOM   5176  OD1 ASP A 326      -1.620   1.089  21.875 -0.8014 1.6612
ATOM   5177  OD2 ASP A 326      -0.074  -0.348  22.446 -0.8014 1.6612
ATOM   5178  H   ASP A 326       1.276   2.760  18.427  0.2936 0.6000
ATOM   5179  HA  ASP A 326      -1.129   1.155  18.965  0.0880 1.3870
ATOM   5180  HB3 ASP A 326       1.077   1.493  20.846 -0.0122 1.4870
ATOM   5181  HB2 ASP A 326       0.737   0.075  20.112 -0.0122 1.4870
ATOM   5182  N   PRO A 327      -2.270   3.200  19.800 -0.2548 1.8240
ATOM   5183  CA  PRO A 327      -2.782   4.506  20.223 -0.0266 1.9080
ATOM   5184  C   PRO A 327      -2.628   4.797  21.721  0.5896 1.9080
ATOM   5185  O   PRO A 327      -2.615   5.970  22.122 -0.5748 1.6612
ATOM   5186  CB  PRO A 327      -4.245   4.470  19.827 -0.0070 1.9080
ATOM   5187  CG  PRO A 327      -4.593   3.035  19.702  0.0189 1.9080
ATOM   5188  CD  PRO A 327      -3.329   2.347  19.206  0.0192 1.9080
ATOM   5189  HG2 PRO A 327      -4.872   2.651  20.589  0.0213 1.4870
ATOM   5190  HA  PRO A 327      -2.351   5.252  19.674  0.0641 1.3870
ATOM   5191  HD3 PRO A 327      -3.276   2.362  18.216  0.0391 1.3870
ATOM   5192  HD2 PRO A 327      -3.265   1.421  19.550  0.0391 1.3870
ATOM   5193  HG3 PRO A 327      -5.342   2.900  19.045  0.0213 1.4870
ATOM   5194  HB3 PRO A 327      -4.392   4.955  18.953  0.0253 1.4870
ATOM   5195  HB2 PRO A 327      -4.817   4.921  20.529  0.0253 1.4870
ATOM   5196  N   SER A 328      -2.410   3.782  22.546 -0.4157 1.8240
ATOM   5197  CA  SER A 328      -2.146   4.070  23.967 -0.0249 1.9080
ATOM   5198  C   SER A 328      -0.802   4.775  24.165  0.5973 1.9080
ATOM   5199  O   SER A 328      -0.617   5.486  25.145 -0.5679 1.6612
ATOM   5200  CB  SER A 328      -2.215   2.821  24.838  0.2117 1.9080
ATOM   5201  OG  SER A 328      -1.113   1.950  24.623 -0.6546 1.7210
ATOM   5202  H   SER A 328      -2.438   2.850  22.145  0.2719 0.6000
ATOM   5203  HA  SER A 328      -2.871   4.688  24.295  0.0843 1.3870
ATOM   5204  HG  SER A 328      -0.512   2.352  23.930  0.4275 0.0000
ATOM   5205  HB3 SER A 328      -3.060   2.326  24.629  0.0352 1.3870
ATOM   5206  HB2 SER A 328      -2.223   3.096  25.800  0.0352 1.3870
ATOM   5207  N   GLU A 329       0.109   4.568  23.213 -0.5163 1.8240
ATOM   5208  CA  GLU A 329       1.439   5.217  23.190  0.0397 1.9080
ATOM   5209  C   GLU A 329       1.484   6.466  22.359  0.5366 1.9080
ATOM   5210  O   GLU A 329       2.131   7.463  22.709 -0.5819 1.6612
ATOM   5211  CB  GLU A 329       2.428   4.194  22.650  0.0560 1.9080
ATOM   5212  CG  GLU A 329       2.528   2.962  23.499  0.0136 1.9080
ATOM   5213  CD  GLU A 329       3.282   1.836  22.884  0.8054 1.9080
ATOM   5214  OE1 GLU A 329       3.439   1.787  21.667 -0.8188 1.6612
ATOM   5215  OE2 GLU A 329       3.701   0.939  23.649 -0.8188 1.6612
ATOM   5216  HG2 GLU A 329       2.987   3.207  24.349 -0.0425 1.4870
ATOM   5217  HA  GLU A 329       1.712   5.424  24.149  0.1105 1.3870
ATOM   5218  HG3 GLU A 329       1.604   2.640  23.692 -0.0425 1.4870
ATOM   5219  H   GLU A 329      -0.196   3.896  22.467  0.2936 0.6000
ATOM   5220  HB3 GLU A 329       3.314   4.620  22.624 -0.0173 1.4870
ATOM   5221  HB2 GLU A 329       2.119   3.925  21.756 -0.0173 1.4870
ATOM   5222  N   ALA A 330       0.808   6.424  21.227 -0.4157 1.8240
ATOM   5223  CA  ALA A 330       0.844   7.478  20.206  0.0337 1.9080
ATOM   5224  C   ALA A 330      -0.314   8.515  20.303  0.5973 1.9080
ATOM   5225  O   ALA A 330      -0.274   9.534  19.603 -0.5679 1.6612
ATOM   5226  CB  ALA A 330       0.864   6.838  18.827 -0.1825 1.9080
ATOM   5227  H   ALA A 330       0.224   5.553  21.107  0.2719 0.6000
ATOM   5228  HA  ALA A 330       1.722   7.987  20.292  0.0823 1.3870
ATOM   5229  HB1 ALA A 330       0.056   6.259  18.715  0.0603 1.4870
ATOM   5230  HB3 ALA A 330       0.861   7.552  18.126  0.0603 1.4870
ATOM   5231  HB2 ALA A 330       1.688   6.280  18.728  0.0603 1.4870
ATOM   5232  N   GLU A 331      -1.346   8.209  21.083 -0.5163 1.8240
ATOM   5233  CA  GLU A 331      -2.517   9.068  21.235  0.0397 1.9080
ATOM   5234  C   GLU A 331      -2.896   9.124  22.704  0.5366 1.9080
ATOM   5235  O   GLU A 331      -4.069   9.092  23.064 -0.5819 1.6612
ATOM   5236  CB  GLU A 331      -3.698   8.565  20.379  0.0560 1.9080
ATOM   5237  CG  GLU A 331      -3.371   8.496  18.898  0.0136 1.9080
ATOM   5238  CD  GLU A 331      -4.469   7.839  18.070  0.8054 1.9080
ATOM   5239  OE1 GLU A 331      -5.644   7.887  18.490 -0.8188 1.6612
ATOM   5240  OE2 GLU A 331      -4.139   7.251  17.017 -0.8188 1.6612
ATOM   5241  HG2 GLU A 331      -3.259   9.414  18.561 -0.0425 1.4870
ATOM   5242  HA  GLU A 331      -2.306   9.987  20.905  0.1105 1.3870
ATOM   5243  HG3 GLU A 331      -2.555   7.958  18.783 -0.0425 1.4870
ATOM   5244  H   GLU A 331      -1.247   7.292  21.583  0.2936 0.6000
ATOM   5245  HB3 GLU A 331      -4.436   9.197  20.497 -0.0173 1.4870
ATOM   5246  HB2 GLU A 331      -3.916   7.660  20.683 -0.0173 1.4870
ATOM   5247  N   ALA A 332      -1.894   9.236  23.570 -0.4157 1.8240
ATOM   5248  CA  ALA A 332      -2.138   9.279  25.006  0.0337 1.9080
ATOM   5249  C   ALA A 332      -2.710  10.642  25.426  0.5973 1.9080
ATOM   5250  O   ALA A 332      -2.460  11.682  24.772 -0.5679 1.6612
ATOM   5251  CB  ALA A 332      -0.881   8.942  25.785 -0.1825 1.9080
ATOM   5252  H   ALA A 332      -0.951   9.289  23.145  0.2719 0.6000
ATOM   5253  HA  ALA A 332      -2.809   8.568  25.246  0.0823 1.3870
ATOM   5254  HB1 ALA A 332      -0.109   8.848  25.155  0.0603 1.4870
ATOM   5255  HB3 ALA A 332      -0.685   9.672  26.440  0.0603 1.4870
ATOM   5256  HB2 ALA A 332      -1.011   8.082  26.279  0.0603 1.4870
ATOM   5257  N   PRO A 333      -3.520  10.633  26.505 -0.2548 1.8240
ATOM   5258  CA  PRO A 333      -4.047  11.875  26.999 -0.0266 1.9080
ATOM   5259  C   PRO A 333      -2.926  12.876  27.275  0.5896 1.9080
ATOM   5260  O   PRO A 333      -1.942  12.520  27.894 -0.5748 1.6612
ATOM   5261  CB  PRO A 333      -4.747  11.481  28.301 -0.0070 1.9080
ATOM   5262  CG  PRO A 333      -5.061  10.039  28.172  0.0189 1.9080
ATOM   5263  CD  PRO A 333      -4.158   9.459  27.121  0.0192 1.9080
ATOM   5264  HG2 PRO A 333      -4.925   9.562  29.061  0.0213 1.4870
ATOM   5265  HA  PRO A 333      -4.720  12.273  26.359  0.0641 1.3870
ATOM   5266  HD3 PRO A 333      -4.678   8.941  26.435  0.0391 1.3870
ATOM   5267  HD2 PRO A 333      -3.466   8.854  27.525  0.0391 1.3870
ATOM   5268  HG3 PRO A 333      -6.037   9.908  27.916  0.0213 1.4870
ATOM   5269  HB3 PRO A 333      -5.586  12.027  28.429  0.0253 1.4870
ATOM   5270  HB2 PRO A 333      -4.142  11.653  29.092  0.0253 1.4870
ATOM   5271  N   PRO A 334      -3.078  14.101  26.802 -0.2548 1.8240
ATOM   5272  CA  PRO A 334      -2.026  15.065  26.990 -0.0266 1.9080
ATOM   5273  C   PRO A 334      -1.714  15.337  28.457  0.5896 1.9080
ATOM   5274  O   PRO A 334      -2.612  15.260  29.312 -0.5748 1.6612
ATOM   5275  CB  PRO A 334      -2.568  16.332  26.325 -0.0070 1.9080
ATOM   5276  CG  PRO A 334      -3.577  15.837  25.352  0.0189 1.9080
ATOM   5277  CD  PRO A 334      -4.166  14.614  25.949  0.0192 1.9080
ATOM   5278  HG2 PRO A 334      -4.284  16.543  25.190  0.0213 1.4870
ATOM   5279  HA  PRO A 334      -1.178  14.783  26.498  0.0641 1.3870
ATOM   5280  HD3 PRO A 334      -4.410  13.934  25.253  0.0391 1.3870
ATOM   5281  HD2 PRO A 334      -4.974  14.818  26.505  0.0391 1.3870
ATOM   5282  HG3 PRO A 334      -3.137  15.636  24.463  0.0213 1.4870
ATOM   5283  HB3 PRO A 334      -1.831  16.830  25.862  0.0253 1.4870
ATOM   5284  HB2 PRO A 334      -2.989  16.936  27.008  0.0253 1.4870
ATOM   5285  N   PRO A 335      -0.454  15.669  28.744 -0.2548 1.8240
ATOM   5286  CA  PRO A 335      -0.079  16.177  30.048 -0.0266 1.9080
ATOM   5287  C   PRO A 335      -0.877  17.432  30.372  0.5896 1.9080
ATOM   5288  O   PRO A 335      -1.109  18.224  29.475 -0.5748 1.6612
ATOM   5289  CB  PRO A 335       1.408  16.543  29.877 -0.0070 1.9080
ATOM   5290  CG  PRO A 335       1.880  15.755  28.705  0.0189 1.9080
ATOM   5291  CD  PRO A 335       0.688  15.599  27.814  0.0192 1.9080
ATOM   5292  HG2 PRO A 335       2.625  16.241  28.230  0.0213 1.4870
ATOM   5293  HA  PRO A 335      -0.208  15.480  30.761  0.0641 1.3870
ATOM   5294  HD3 PRO A 335       0.695  14.717  27.336  0.0391 1.3870
ATOM   5295  HD2 PRO A 335       0.632  16.336  27.137  0.0391 1.3870
ATOM   5296  HG3 PRO A 335       2.229  14.857  29.001  0.0213 1.4870
ATOM   5297  HB3 PRO A 335       1.923  16.305  30.707  0.0253 1.4870
ATOM   5298  HB2 PRO A 335       1.507  17.531  29.714  0.0253 1.4870
ATOM   5299  N   LYS A 336      -1.213  17.620  31.638 -0.3479 1.8240
ATOM   5300  CA  LYS A 336      -1.825  18.857  32.135 -0.2400 1.9080
ATOM   5301  C   LYS A 336      -0.797  19.653  32.936  0.7341 1.9080
ATOM   5302  O   LYS A 336      -0.461  19.269  34.054 -0.5894 1.6612
ATOM   5303  CB  LYS A 336      -3.002  18.527  33.031 -0.0094 1.9080
ATOM   5304  CG  LYS A 336      -4.078  17.668  32.374  0.0187 1.9080
ATOM   5305  CD  LYS A 336      -4.866  16.895  33.427 -0.0479 1.9080
ATOM   5306  CE  LYS A 336      -6.339  16.732  33.063 -0.0143 1.9080
ATOM   5307  NZ  LYS A 336      -6.516  15.945  31.809 -0.3854 1.8240
ATOM   5308  HA  LYS A 336      -2.122  19.408  31.354  0.1426 1.3870
ATOM   5309  HE2 LYS A 336      -6.808  16.263  33.815  0.1135 1.1000
ATOM   5310  HE3 LYS A 336      -6.745  17.641  32.941  0.1135 1.1000
ATOM   5311  HG2 LYS A 336      -4.704  18.258  31.872  0.0103 1.4870
ATOM   5312  HG3 LYS A 336      -3.645  17.020  31.755  0.0103 1.4870
ATOM   5313  HZ1 LYS A 336      -6.352  14.978  32.000  0.3400 0.6000
ATOM   5314  HZ3 LYS A 336      -7.448  16.067  31.471  0.3400 0.6000
ATOM   5315  HZ2 LYS A 336      -5.865  16.267  31.123  0.3400 0.6000
ATOM   5316  HD3 LYS A 336      -4.808  17.384  34.296  0.0621 1.4870
ATOM   5317  HD2 LYS A 336      -4.463  15.986  33.526  0.0621 1.4870
ATOM   5318  H   LYS A 336      -1.005  16.805  32.266  0.2747 0.6000
ATOM   5319  HB3 LYS A 336      -3.429  19.384  33.326  0.0362 1.4870
ATOM   5320  HB2 LYS A 336      -2.663  18.035  33.835  0.0362 1.4870
ATOM   5321  N   ILE A 337      -0.281  20.729  32.346 -0.4157 1.8240
ATOM   5322  CA  ILE A 337       0.760  21.531  32.986 -0.0597 1.9080
ATOM   5323  C   ILE A 337       0.127  22.588  33.896  0.5973 1.9080
ATOM   5324  O   ILE A 337      -0.653  23.385  33.414 -0.5679 1.6612
ATOM   5325  CB  ILE A 337       1.629  22.240  31.964  0.1303 1.9080
ATOM   5326  CG1 ILE A 337       2.249  21.212  30.976 -0.0430 1.9080
ATOM   5327  CG2 ILE A 337       2.716  23.036  32.671 -0.3204 1.9080
ATOM   5328  CD1 ILE A 337       3.044  21.830  29.854 -0.0660 1.9080
ATOM   5329  HA  ILE A 337       1.268  20.910  33.584  0.0869 1.3870
ATOM   5330 HG22 ILE A 337       3.255  23.525  31.988  0.0882 1.4870
ATOM   5331 HG21 ILE A 337       2.287  23.685  33.296  0.0882 1.4870
ATOM   5332  HB  ILE A 337       1.061  22.854  31.428  0.0187 1.4870
ATOM   5333 HG12 ILE A 337       2.837  20.601  31.504  0.0236 1.4870
ATOM   5334 HG13 ILE A 337       1.498  20.676  30.591  0.0236 1.4870
ATOM   5335 HD13 ILE A 337       3.800  22.362  30.234  0.0186 1.4870
ATOM   5336  H   ILE A 337      -0.675  20.945  31.410  0.2719 0.6000
ATOM   5337 HD12 ILE A 337       3.408  21.108  29.265  0.0186 1.4870
ATOM   5338 HG23 ILE A 337       3.300  22.406  33.180  0.0882 1.4870
ATOM   5339 HD11 ILE A 337       2.452  22.431  29.317  0.0186 1.4870
ATOM   5340  N   PRO A 338       0.476  22.582  35.212 -0.2548 1.8240
ATOM   5341  CA  PRO A 338      -0.181  23.469  36.178 -0.0266 1.9080
ATOM   5342  C   PRO A 338       0.297  24.909  36.150  0.5896 1.9080
ATOM   5343  O   PRO A 338      -0.414  25.786  36.646 -0.5748 1.6612
ATOM   5344  CB  PRO A 338       0.167  22.847  37.554 -0.0070 1.9080
ATOM   5345  CG  PRO A 338       1.397  22.026  37.310  0.0189 1.9080
ATOM   5346  CD  PRO A 338       1.315  21.564  35.883  0.0192 1.9080
ATOM   5347  HG2 PRO A 338       2.224  22.581  37.462  0.0213 1.4870
ATOM   5348  HA  PRO A 338      -1.198  23.426  36.058  0.0641 1.3870
ATOM   5349  HD3 PRO A 338       0.886  20.658  35.812  0.0391 1.3870
ATOM   5350  HD2 PRO A 338       2.222  21.525  35.455  0.0391 1.3870
ATOM   5351  HG3 PRO A 338       1.424  21.241  37.942  0.0213 1.4870
ATOM   5352  HB3 PRO A 338      -0.590  22.276  37.878  0.0253 1.4870
ATOM   5353  HB2 PRO A 338       0.343  23.570  38.226  0.0253 1.4870
ATOM   5354  N   ASP A 339       1.523  25.149  35.686 -0.5163 1.8240
ATOM   5355  CA  ASP A 339       2.061  26.512  35.648  0.0381 1.9080
ATOM   5356  C   ASP A 339       1.837  27.083  34.275  0.5366 1.9080
ATOM   5357  O   ASP A 339       2.502  26.715  33.294 -0.5819 1.6612
ATOM   5358  CB  ASP A 339       3.531  26.577  36.007 -0.0303 1.9080
ATOM   5359  CG  ASP A 339       4.114  27.998  35.854  0.7994 1.9080
ATOM   5360  OD1 ASP A 339       3.346  28.987  35.700 -0.8014 1.6612
ATOM   5361  OD2 ASP A 339       5.358  28.122  35.912 -0.8014 1.6612
ATOM   5362  H   ASP A 339       2.044  24.318  35.366  0.2936 0.6000
ATOM   5363  HA  ASP A 339       1.524  27.054  36.295  0.0880 1.3870
ATOM   5364  HB3 ASP A 339       4.036  25.975  35.404 -0.0122 1.4870
ATOM   5365  HB2 ASP A 339       3.642  26.303  36.953 -0.0122 1.4870
ATOM   5366  N   LYS A 340       0.896  28.004  34.214 -0.3479 1.8240
ATOM   5367  CA  LYS A 340       0.435  28.499  32.967 -0.2400 1.9080
ATOM   5368  C   LYS A 340       1.435  29.519  32.426  0.7341 1.9080
ATOM   5369  O   LYS A 340       1.400  29.834  31.236 -0.5894 1.6612
ATOM   5370  CB  LYS A 340      -0.958  29.043  33.150 -0.0094 1.9080
ATOM   5371  CG  LYS A 340      -1.884  28.052  33.840  0.0187 1.9080
ATOM   5372  CD  LYS A 340      -2.082  26.803  33.002 -0.0479 1.9080
ATOM   5373  CE  LYS A 340      -3.267  25.993  33.483 -0.0143 1.9080
ATOM   5374  NZ  LYS A 340      -2.920  25.191  34.684 -0.3854 1.8240
ATOM   5375  HA  LYS A 340       0.365  27.749  32.301  0.1426 1.3870
ATOM   5376  HE2 LYS A 340      -4.019  26.616  33.709  0.1135 1.1000
ATOM   5377  HE3 LYS A 340      -3.562  25.377  32.749  0.1135 1.1000
ATOM   5378  HG2 LYS A 340      -1.485  27.793  34.720  0.0103 1.4870
ATOM   5379  HG3 LYS A 340      -2.772  28.487  33.991  0.0103 1.4870
ATOM   5380  HZ1 LYS A 340      -1.949  24.955  34.657  0.3400 0.6000
ATOM   5381  HZ3 LYS A 340      -3.111  25.725  35.508  0.3400 0.6000
ATOM   5382  HZ2 LYS A 340      -3.467  24.354  34.695  0.3400 0.6000
ATOM   5383  HD3 LYS A 340      -1.263  26.239  33.065  0.0621 1.4870
ATOM   5384  HD2 LYS A 340      -2.242  27.072  32.056  0.0621 1.4870
ATOM   5385  H   LYS A 340       0.539  28.319  35.142  0.2747 0.6000
ATOM   5386  HB3 LYS A 340      -1.342  29.253  32.257  0.0362 1.4870
ATOM   5387  HB2 LYS A 340      -0.913  29.863  33.709  0.0362 1.4870
ATOM   5388  N   GLN A 341       2.394  29.957  33.254 -0.4157 1.8240
ATOM   5389  CA  GLN A 341       3.468  30.865  32.769 -0.0031 1.9080
ATOM   5390  C   GLN A 341       4.829  30.172  32.638  0.5973 1.9080
ATOM   5391  O   GLN A 341       5.870  30.822  32.610 -0.5679 1.6612
ATOM   5392  CB  GLN A 341       3.592  32.081  33.700 -0.0036 1.9080
ATOM   5393  CG  GLN A 341       2.377  32.989  33.644 -0.0645 1.9080
ATOM   5394  CD  GLN A 341       2.358  33.982  34.777  0.6951 1.9080
ATOM   5395  OE1 GLN A 341       3.369  34.644  35.066 -0.6086 1.6612
ATOM   5396  NE2 GLN A 341       1.233  34.027  35.499 -0.9407 1.8240
ATOM   5397  HG2 GLN A 341       2.390  33.488  32.779  0.0352 1.4870
ATOM   5398  HA  GLN A 341       3.194  31.189  31.851  0.0850 1.3870
ATOM   5399  HG3 GLN A 341       1.554  32.425  33.694  0.0352 1.4870
ATOM   5400  H   GLN A 341       2.330  29.625  34.223  0.2719 0.6000
ATOM   5401 HE22 GLN A 341       0.467  33.413  35.239  0.4251 0.6000
ATOM   5402 HE21 GLN A 341       1.151  34.664  36.290  0.4251 0.6000
ATOM   5403  HB3 GLN A 341       4.392  32.609  33.428  0.0171 1.4870
ATOM   5404  HB2 GLN A 341       3.699  31.756  34.635  0.0171 1.4870
ATOM   5405  N   LEU A 342       4.793  28.861  32.517 -0.4157 1.8240
ATOM   5406  CA  LEU A 342       5.984  28.017  32.650 -0.0518 1.9080
ATOM   5407  C   LEU A 342       7.128  28.532  31.794  0.5973 1.9080
ATOM   5408  O   LEU A 342       8.259  28.734  32.309 -0.5679 1.6612
ATOM   5409  CB  LEU A 342       5.639  26.593  32.268 -0.1102 1.9080
ATOM   5410  CG  LEU A 342       6.737  25.524  32.404  0.3531 1.9080
ATOM   5411  CD1 LEU A 342       6.974  25.225  33.868 -0.4121 1.9080
ATOM   5412  CD2 LEU A 342       6.355  24.257  31.678 -0.4121 1.9080
ATOM   5413 HD22 LEU A 342       6.219  24.450  30.704  0.1000 1.4870
ATOM   5414 HD23 LEU A 342       7.082  23.574  31.778  0.1000 1.4870
ATOM   5415 HD21 LEU A 342       5.505  23.888  32.060  0.1000 1.4870
ATOM   5416  H   LEU A 342       3.844  28.465  32.318  0.2719 0.6000
ATOM   5417 HD13 LEU A 342       6.129  24.886  34.286  0.1000 1.4870
ATOM   5418 HD12 LEU A 342       7.689  24.529  33.961  0.1000 1.4870
ATOM   5419 HD11 LEU A 342       7.264  26.059  34.342  0.1000 1.4870
ATOM   5420  HA  LEU A 342       6.274  28.029  33.616  0.0922 1.3870
ATOM   5421  HG  LEU A 342       7.573  25.871  31.990 -0.0361 1.4870
ATOM   5422  HB3 LEU A 342       5.347  26.587  31.307  0.0457 1.4870
ATOM   5423  HB2 LEU A 342       4.871  26.291  32.841  0.0457 1.4870
ATOM   5424  N   ASP A 343       6.846  28.741  30.505 -0.5163 1.8240
ATOM   5425  CA  ASP A 343       7.869  29.204  29.543  0.0381 1.9080
ATOM   5426  C   ASP A 343       8.127  30.740  29.519  0.5366 1.9080
ATOM   5427  O   ASP A 343       8.992  31.193  28.733 -0.5819 1.6612
ATOM   5428  CB  ASP A 343       7.531  28.816  28.076 -0.0303 1.9080
ATOM   5429  CG  ASP A 343       6.917  27.400  27.906  0.7994 1.9080
ATOM   5430  OD1 ASP A 343       7.641  26.375  28.024 -0.8014 1.6612
ATOM   5431  OD2 ASP A 343       5.711  27.333  27.530 -0.8014 1.6612
ATOM   5432  H   ASP A 343       5.862  28.554  30.237  0.2936 0.6000
ATOM   5433  HA  ASP A 343       8.751  28.770  29.815  0.0880 1.3870
ATOM   5434  HB3 ASP A 343       8.373  28.854  27.548 -0.0122 1.4870
ATOM   5435  HB2 ASP A 343       6.877  29.481  27.728 -0.0122 1.4870
ATOM   5436  N   GLU A 344       7.374  31.548  30.293 -0.5163 1.8240
ATOM   5437  CA  GLU A 344       7.480  32.989  30.146  0.0397 1.9080
ATOM   5438  C   GLU A 344       8.039  33.738  31.374  0.5366 1.9080
ATOM   5439  O   GLU A 344       8.471  34.869  31.239 -0.5819 1.6612
ATOM   5440  CB  GLU A 344       6.117  33.561  29.716  0.0560 1.9080
ATOM   5441  CG  GLU A 344       5.681  33.053  28.326  0.0136 1.9080
ATOM   5442  CD  GLU A 344       4.331  33.589  27.869  0.8054 1.9080
ATOM   5443  OE1 GLU A 344       3.835  34.584  28.463 -0.8188 1.6612
ATOM   5444  OE2 GLU A 344       3.767  33.016  26.900 -0.8188 1.6612
ATOM   5445  HG2 GLU A 344       6.357  33.347  27.674 -0.0425 1.4870
ATOM   5446  HA  GLU A 344       8.069  33.209  29.337  0.1105 1.3870
ATOM   5447  HG3 GLU A 344       5.614  32.072  28.371 -0.0425 1.4870
ATOM   5448  H   GLU A 344       6.758  31.068  30.954  0.2936 0.6000
ATOM   5449  HB3 GLU A 344       6.202  34.529  29.658 -0.0173 1.4870
ATOM   5450  HB2 GLU A 344       5.449  33.260  30.358 -0.0173 1.4870
ATOM   5451  N   ARG A 345       8.051  33.083  32.544 -0.3479 1.8240
ATOM   5452  CA  ARG A 345       8.627  33.634  33.794 -0.2637 1.9080
ATOM   5453  C   ARG A 345       9.985  34.331  33.678  0.7341 1.9080
ATOM   5454  O   ARG A 345      10.964  33.727  33.216 -0.5894 1.6612
ATOM   5455  CB  ARG A 345       8.859  32.515  34.842 -0.0007 1.9080
ATOM   5456  CG  ARG A 345       7.763  31.502  35.022  0.0390 1.9080
ATOM   5457  CD  ARG A 345       7.807  30.873  36.404  0.0486 1.9080
ATOM   5458  NE  ARG A 345       6.447  30.582  36.836 -0.5295 1.8240
ATOM   5459  CZ  ARG A 345       5.671  31.390  37.527  0.8076 1.9080
ATOM   5460  NH1 ARG A 345       6.118  32.563  37.970 -0.8627 1.8240
ATOM   5461  NH2 ARG A 345       4.430  31.011  37.797 -0.8627 1.8240
ATOM   5462  HG3 ARG A 345       7.863  30.771  34.349  0.0285 1.4870
ATOM   5463  HA  ARG A 345       7.951  34.305  34.181  0.1560 1.3870
ATOM   5464  HE  ARG A 345       6.065  29.672  36.579  0.3456 0.6000
ATOM   5465  HG2 ARG A 345       6.873  31.941  34.912  0.0285 1.4870
ATOM   5466 HH22 ARG A 345       3.827  31.608  38.340  0.4478 0.6000
ATOM   5467 HH21 ARG A 345       4.085  30.134  37.463  0.4478 0.6000
ATOM   5468  H   ARG A 345       7.612  32.132  32.504  0.2747 0.6000
ATOM   5469  HD3 ARG A 345       8.220  31.519  37.023  0.0687 1.3870
ATOM   5470  HD2 ARG A 345       8.322  30.036  36.346  0.0687 1.3870
ATOM   5471 HH12 ARG A 345       5.516  33.157  38.512  0.4478 0.6000
ATOM   5472 HH11 ARG A 345       7.051  32.854  37.763  0.4478 0.6000
ATOM   5473  HB3 ARG A 345       9.026  32.968  35.728  0.0327 1.4870
ATOM   5474  HB2 ARG A 345       9.704  32.030  34.577  0.0327 1.4870
ATOM   5475  N   GLU A 346      10.060  35.553  34.204 -0.5163 1.8240
ATOM   5476  CA  GLU A 346      11.335  36.237  34.443  0.0397 1.9080
ATOM   5477  C   GLU A 346      11.501  36.506  35.934  0.5366 1.9080
ATOM   5478  O   GLU A 346      10.619  37.067  36.578 -0.5819 1.6612
ATOM   5479  CB  GLU A 346      11.399  37.549  33.667  0.0560 1.9080
ATOM   5480  CG  GLU A 346      11.220  37.376  32.166  0.0136 1.9080
ATOM   5481  CD  GLU A 346      12.335  36.564  31.532  0.8054 1.9080
ATOM   5482  OE1 GLU A 346      13.509  36.984  31.638 -0.8188 1.6612
ATOM   5483  OE2 GLU A 346      12.037  35.509  30.920 -0.8188 1.6612
ATOM   5484  HG2 GLU A 346      10.377  36.896  32.010 -0.0425 1.4870
ATOM   5485  HA  GLU A 346      12.089  35.665  34.118  0.1105 1.3870
ATOM   5486  HG3 GLU A 346      11.227  38.265  31.749 -0.0425 1.4870
ATOM   5487  H   GLU A 346       9.136  35.982  34.431  0.2936 0.6000
ATOM   5488  HB3 GLU A 346      12.285  37.946  33.817 -0.0173 1.4870
ATOM   5489  HB2 GLU A 346      10.671  38.125  33.988 -0.0173 1.4870
ATOM   5490  N   HIS A 347      12.611  36.046  36.499 -0.4157 1.8240
ATOM   5491  CA  HIS A 347      12.832  36.202  37.930  0.0188 1.9080
ATOM   5492  C   HIS A 347      14.280  36.566  38.270  0.5973 1.9080
ATOM   5493  O   HIS A 347      15.206  36.300  37.498 -0.5679 1.6612
ATOM   5494  CB  HIS A 347      12.412  34.897  38.647 -0.0462 1.9080
ATOM   5495  CG  HIS A 347      10.933  34.639  38.614 -0.0266 1.9080
ATOM   5496  ND1 HIS A 347      10.011  35.445  39.253 -0.3811 1.8240
ATOM   5497  CD2 HIS A 347      10.223  33.651  38.025  0.1292 1.9080
ATOM   5498  CE1 HIS A 347       8.795  34.973  39.047  0.2057 1.9080
ATOM   5499  NE2 HIS A 347       8.894  33.891  38.294 -0.5727 1.8240
ATOM   5500  HD1 HIS A 347      10.235  36.260  39.788  0.3649 0.6000
ATOM   5501  HD2 HIS A 347      10.588  32.890  37.496  0.1147 1.4090
ATOM   5502  H   HIS A 347      13.276  35.587  35.859  0.2719 0.6000
ATOM   5503  HE1 HIS A 347       7.950  35.362  39.398  0.1392 1.3590
ATOM   5504  HA  HIS A 347      12.235  36.949  38.268  0.0881 1.3870
ATOM   5505  HB3 HIS A 347      12.704  34.951  39.606  0.0402 1.4870
ATOM   5506  HB2 HIS A 347      12.880  34.125  38.208  0.0402 1.4870
ATOM   5507  N   THR A 348      14.454  37.190  39.431 -0.4157 1.8240
ATOM   5508  CA  THR A 348      15.772  37.364  40.051 -0.0389 1.9080
ATOM   5509  C   THR A 348      16.326  36.015  40.536  0.5973 1.9080
ATOM   5510  O   THR A 348      15.604  35.030  40.583 -0.5679 1.6612
ATOM   5511  CB  THR A 348      15.693  38.293  41.268  0.3654 1.9080
ATOM   5512  OG1 THR A 348      14.803  37.746  42.250 -0.6761 1.7210
ATOM   5513  CG2 THR A 348      15.221  39.712  40.868 -0.2438 1.9080
ATOM   5514  HA  THR A 348      16.403  37.732  39.362  0.1007 1.3870
ATOM   5515 HG22 THR A 348      14.279  39.842  41.174  0.0642 1.4870
ATOM   5516 HG21 THR A 348      15.814  40.388  41.301  0.0642 1.4870
ATOM   5517  HG1 THR A 348      14.444  36.865  41.883  0.4102 0.0000
ATOM   5518  H   THR A 348      13.573  37.547  39.866  0.2719 0.6000
ATOM   5519  HB  THR A 348      16.622  38.368  41.690  0.0043 1.3870
ATOM   5520 HG23 THR A 348      15.270  39.805  39.875  0.0642 1.4870
ATOM   5521  N   ILE A 349      17.603  35.994  40.929 -0.4157 1.8240
ATOM   5522  CA  ILE A 349      18.237  34.787  41.489 -0.0597 1.9080
ATOM   5523  C   ILE A 349      17.463  34.368  42.717  0.5973 1.9080
ATOM   5524  O   ILE A 349      17.149  33.195  42.887 -0.5679 1.6612
ATOM   5525  CB  ILE A 349      19.720  35.059  41.870  0.1303 1.9080
ATOM   5526  CG1 ILE A 349      20.570  35.184  40.610 -0.0430 1.9080
ATOM   5527  CG2 ILE A 349      20.291  33.962  42.770 -0.3204 1.9080
ATOM   5528  CD1 ILE A 349      21.920  35.841  40.841 -0.0660 1.9080
ATOM   5529  HA  ILE A 349      18.114  34.074  40.806  0.0869 1.3870
ATOM   5530 HG22 ILE A 349      21.226  34.205  43.017  0.0882 1.4870
ATOM   5531 HG21 ILE A 349      19.725  33.893  43.588  0.0882 1.4870
ATOM   5532  HB  ILE A 349      19.750  35.923  42.356  0.0187 1.4870
ATOM   5533 HG12 ILE A 349      20.718  34.271  40.232  0.0236 1.4870
ATOM   5534 HG13 ILE A 349      20.064  35.727  39.940  0.0236 1.4870
ATOM   5535 HD13 ILE A 349      22.440  35.300  41.499  0.0186 1.4870
ATOM   5536  H   ILE A 349      18.109  36.894  40.808  0.2719 0.6000
ATOM   5537 HD12 ILE A 349      22.415  35.887  39.976  0.0186 1.4870
ATOM   5538 HG23 ILE A 349      20.280  33.100  42.270  0.0882 1.4870
ATOM   5539 HD11 ILE A 349      21.780  36.762  41.198  0.0186 1.4870
ATOM   5540  N   GLU A 350      17.151  35.329  43.587 -0.5163 1.8240
ATOM   5541  CA  GLU A 350      16.483  35.001  44.832  0.0397 1.9080
ATOM   5542  C   GLU A 350      15.076  34.528  44.577  0.5366 1.9080
ATOM   5543  O   GLU A 350      14.594  33.615  45.239 -0.5819 1.6612
ATOM   5544  CB  GLU A 350      16.454  36.198  45.796  0.0560 1.9080
ATOM   5545  CG  GLU A 350      15.788  35.902  47.145  0.0136 1.9080
ATOM   5546  CD  GLU A 350      16.594  34.968  48.059  0.8054 1.9080
ATOM   5547  OE1 GLU A 350      17.846  34.880  47.933 -0.8188 1.6612
ATOM   5548  OE2 GLU A 350      15.962  34.327  48.935 -0.8188 1.6612
ATOM   5549  HG2 GLU A 350      15.675  36.756  47.626 -0.0425 1.4870
ATOM   5550  HA  GLU A 350      17.002  34.283  45.315  0.1105 1.3870
ATOM   5551  HG3 GLU A 350      14.921  35.464  46.972 -0.0425 1.4870
ATOM   5552  H   GLU A 350      17.418  36.282  43.303  0.2936 0.6000
ATOM   5553  HB3 GLU A 350      15.941  36.917  45.366 -0.0173 1.4870
ATOM   5554  HB2 GLU A 350      17.384  36.458  45.978 -0.0173 1.4870
ATOM   5555  N   GLU A 351      14.410  35.126  43.607 -0.5163 1.8240
ATOM   5556  CA  GLU A 351      13.080  34.636  43.224  0.0397 1.9080
ATOM   5557  C   GLU A 351      13.087  33.191  42.667  0.5366 1.9080
ATOM   5558  O   GLU A 351      12.214  32.401  42.986 -0.5819 1.6612
ATOM   5559  CB  GLU A 351      12.444  35.565  42.214  0.0560 1.9080
[truncated: 16,248 more chars]
