# Supplementary material for: Ferroptosis regulation by traditional chinese medicine for ischemic stroke intervention based on network pharmacology and data mining
Source: PLoS One. 2025 Apr 16;20(4):e0321751. doi: 10.1371/journal.pone.0321751 (PMC12002469; doi:10.1371/journal.pone.0321751)
Supplement: S3 File — (ZIP) [file pone.0321751.s003.zip › 分子对接6/MAPK8/MAPK8-0073/input/4qtd_h_126Results.txt]

Output # 1	Total Volume = 377.00	Total Energy per Vol	EPV = -0.17187918
Output # 2	Total Volume = 447.00	Total Energy per Vol	EPV = -0.16773962
Output # 3	Total Volume = 394.00	Total Energy per Vol	EPV = -0.16541053
Output # 4	Total Volume = 381.00	Total Energy per Vol	EPV = -0.16367619
Output # 5	Total Volume = 421.00	Total Energy per Vol	EPV = -0.16223846
Output # 6	Total Volume = 416.00	Total Energy per Vol	EPV = -0.16203664
Output # 7	Total Volume = 423.00	Total Energy per Vol	EPV = -0.16052423
Output # 8	Total Volume = 427.00	Total Energy per Vol	EPV = -0.15207681
Output # 9	Total Volume = 437.00	Total Energy per Vol	EPV = -0.15038354
Output # 10	Total Volume = 452.00	Total Energy per Vol	EPV = -0.14459694
