# Supplementary material for: Ferroptosis regulation by traditional chinese medicine for ischemic stroke intervention based on network pharmacology and data mining
Source: PLoS One. 2025 Apr 16;20(4):e0321751. doi: 10.1371/journal.pone.0321751 (PMC12002469; doi:10.1371/journal.pone.0321751)
Supplement: S3 File — (ZIP) [file pone.0321751.s003.zip › 分子对接6/MAPK8/MAPK8-0073/input/FILL_4qtd_h_126out02.pdb]

ATOM      1  O   FIL     1      13.684  22.491  29.552  1.0   0.969     0.001 O
ATOM      2  O   FIL     1      18.684  23.491  35.552  1.0   0.937     0.001 O
ATOM      3  O   FIL     1      24.684  21.491  38.552  1.0   0.870     0.001 O
ATOM      4  C   FIL     1      10.684  27.491  33.552  1.0   0.863     0.001 C
ATOM      5  O   FIL     1      19.684  23.491  35.552  1.0   0.859     0.001 O
ATOM      6  C   FIL     1      21.684  23.491  37.552  1.0   0.855     0.001 C
ATOM      7  C   FIL     1      10.684  30.491  32.552  1.0   0.813     0.001 C
ATOM      8  C   FIL     1      19.684  23.491  36.552  1.0   0.813     0.001 C
ATOM      9  C   FIL     1      20.684  23.491  36.552  1.0   0.805     0.001 C
ATOM     10  C   FIL     1      22.684  23.491  37.552  1.0   0.797     0.001 C
ATOM     11  C   FIL     1      22.684  23.491  38.552  1.0   0.794     0.001 C
ATOM     12  C   FIL     1      10.684  28.491  33.552  1.0   0.785     0.001 C
ATOM     13  O   FIL     1      19.684  25.491  29.552  1.0   0.783     0.001 O
ATOM     14  O   FIL     1      16.684  32.491  29.552  1.0   0.781     0.001 O
ATOM     15  C   FIL     1      20.684  23.491  37.552  1.0   0.776     0.001 C
ATOM     16  O   FIL     1      18.684  23.491  34.552  1.0   0.758     0.001 O
ATOM     17  O   FIL     1      19.684  23.491  34.552  1.0   0.719     0.001 O
ATOM     18  O   FIL     1      19.684  22.491  36.552  1.0   0.715     0.001 O
ATOM     19  C   FIL     1      23.684  23.491  37.552  1.0   0.713     0.001 C
ATOM     20  C   FIL     1      10.684  30.491  31.552  1.0   0.712     0.001 C
ATOM     21  O   FIL     1      13.684  22.491  30.552  1.0   0.711     0.001 O
ATOM     22  C   FIL     1      11.684  28.491  30.552  1.0   0.704     0.001 C
ATOM     23  O   FIL     1      17.684  32.491  30.552  1.0   0.698     0.001 O
ATOM     24  C   FIL     1      21.684  23.491  38.552  1.0   0.698     0.001 C
ATOM     25  O   FIL     1      16.684  32.491  30.552  1.0   0.696     0.001 O
ATOM     26  O   FIL     1      19.684  25.491  30.552  1.0   0.696     0.001 O
ATOM     27  C   FIL     1      21.684  22.491  37.552  1.0   0.688     0.001 C
ATOM     28  O   FIL     1      19.684  25.491  27.552  1.0   0.686     0.001 O
ATOM     29  C   FIL     1      10.684  27.491  32.552  1.0   0.686     0.001 C
ATOM     30  C   FIL     1      10.684  29.491  33.552  1.0   0.681     0.001 C
ATOM     31  O   FIL     1      27.684  25.491  39.552  1.0   0.678     0.001 O
ATOM     32  O   FIL     1      24.684  20.491  38.552  1.0   0.669     0.001 O
ATOM     33  C   FIL     1      11.684  29.491  29.552  1.0   0.668     0.001 C
ATOM     34  C   FIL     1      10.684  27.491  31.552  1.0   0.663     0.001 C
ATOM     35  C   FIL     1      14.684  25.491  28.552  1.0   0.662     0.001 C
ATOM     36  O   FIL     1      14.684  22.491  29.552  1.0   0.650     0.001 O
ATOM     37  C   FIL     1      14.684  25.491  29.552  1.0   0.640     0.001 C
ATOM     38  O   FIL     1      18.684  25.491  27.552  1.0   0.632     0.001 O
ATOM     39  C   FIL     1      14.684  23.491  29.552  1.0   0.628     0.001 C
ATOM     40  C   FIL     1      14.684  26.491  29.552  1.0   0.625     0.001 C
ATOM     41  C   FIL     1      24.684  23.491  37.552  1.0   0.625     0.001 C
ATOM     42  C   FIL     1      22.684  22.491  38.552  1.0   0.624     0.001 C
ATOM     43  C   FIL     1      14.684  24.491  29.552  1.0   0.623     0.001 C
ATOM     44  C   FIL     1      22.684  24.491  38.552  1.0   0.620     0.001 C
ATOM     45  C   FIL     1      14.684  26.491  28.552  1.0   0.617     0.001 C
ATOM     46  C   FIL     1      10.684  28.491  30.552  1.0   0.613     0.001 C
ATOM     47  O   FIL     1      26.684  24.491  39.552  1.0   0.613     0.001 O
ATOM     48  C   FIL     1      15.684  25.491  28.552  1.0   0.611     0.001 C
ATOM     49  C   FIL     1      13.684  27.491  29.552  1.0   0.608     0.001 C
ATOM     50  C   FIL     1      23.684  24.491  37.552  1.0   0.608     0.001 C
ATOM     51  C   FIL     1      11.684  29.491  30.552  1.0   0.607     0.001 C
ATOM     52  O   FIL     1      18.684  25.491  29.552  1.0   0.607     0.001 O
ATOM     53  C   FIL     1      11.684  28.491  31.552  1.0   0.603     0.001 C
ATOM     54  O   FIL     1      23.684  22.491  38.552  1.0   0.603     0.001 O
ATOM     55  C   FIL     1      20.684  25.491  31.552  1.0   0.597     0.001 C
ATOM     56  O   FIL     1      19.684  25.491  28.552  1.0   0.595     0.001 O
ATOM     57  C   FIL     1      14.684  27.491  29.552  1.0   0.588     0.001 C
ATOM     58  C   FIL     1      15.684  26.491  29.552  1.0   0.585     0.001 C
ATOM     59  C   FIL     1      22.684  24.491  37.552  1.0   0.585     0.001 C
ATOM     60  O   FIL     1      27.684  25.491  40.552  1.0   0.582     0.001 O
ATOM     61  C   FIL     1      12.684  28.491  29.552  1.0   0.580     0.001 C
ATOM     62  C   FIL     1      21.684  24.491  37.552  1.0   0.576     0.001 C
ATOM     63  C   FIL     1      24.684  22.491  38.552  1.0   0.575     0.001 C
ATOM     64  O   FIL     1      18.684  22.491  36.552  1.0   0.575     0.001 O
ATOM     65  C   FIL     1      15.684  26.491  28.552  1.0   0.573     0.001 C
ATOM     66  C   FIL     1      15.684  25.491  29.552  1.0   0.568     0.001 C
ATOM     67  C   FIL     1      20.684  22.491  37.552  1.0   0.566     0.001 C
ATOM     68  C   FIL     1      15.684  27.491  29.552  1.0   0.563     0.001 C
ATOM     69  C   FIL     1      10.684  27.491  30.552  1.0   0.562     0.001 C
ATOM     70  C   FIL     1      11.684  27.491  31.552  1.0   0.561     0.001 C
ATOM     71  O   FIL     1      16.684  33.491  29.552  1.0   0.559     0.001 O
ATOM     72  C   FIL     1      10.684  29.491  31.552  1.0   0.559     0.001 C
ATOM     73  C   FIL     1      16.684  26.491  29.552  1.0   0.558     0.001 C
ATOM     74  C   FIL     1      16.684  29.491  29.552  1.0   0.552     0.001 C
ATOM     75  C   FIL     1      25.684  21.491  38.552  1.0   0.549     0.001 C
ATOM     76  O   FIL     1      18.684  25.491  26.552  1.0   0.548     0.001 O
ATOM     77  O   FIL     1      11.684  29.491  27.552  1.0   0.547     0.001 O
ATOM     78  C   FIL     1      16.684  27.491  29.552  1.0   0.543     0.001 C
ATOM     79  C   FIL     1      11.684  29.491  28.552  1.0   0.542     0.001 C
ATOM     80  C   FIL     1      16.684  28.491  29.552  1.0   0.542     0.001 C
ATOM     81  C   FIL     1      15.684  26.491  27.552  1.0   0.541     0.001 C
ATOM     82  C   FIL     1      15.684  28.491  29.552  1.0   0.540     0.001 C
ATOM     83  C   FIL     1      13.684  28.491  29.552  1.0   0.537     0.001 C
ATOM     84  C   FIL     1      20.684  24.491  31.552  1.0   0.536     0.001 C
ATOM     85  C   FIL     1      23.684  23.491  38.552  1.0   0.535     0.001 C
ATOM     86  C   FIL     1      24.684  23.491  38.552  1.0   0.527     0.001 C
ATOM     87  C   FIL     1      17.684  26.491  29.552  1.0   0.526     0.001 C
ATOM     88  C   FIL     1      21.684  23.491  31.552  1.0   0.525     0.001 C
ATOM     89  C   FIL     1      14.684  27.491  28.552  1.0   0.523     0.001 C
ATOM     90  C   FIL     1      24.684  24.491  37.552  1.0   0.523     0.001 C
ATOM     91  C   FIL     1      25.684  22.491  37.552  1.0   0.521     0.001 C
ATOM     92  O   FIL     1      22.684  25.491  38.552  1.0   0.515     0.001 O
ATOM     93  C   FIL     1      16.684  26.491  28.552  1.0   0.513     0.001 C
ATOM     94  C   FIL     1      21.684  24.491  31.552  1.0   0.513     0.001 C
ATOM     95  C   FIL     1      16.684  26.491  27.552  1.0   0.512     0.001 C
ATOM     96  C   FIL     1      25.684  22.491  38.552  1.0   0.512     0.001 C
ATOM     97  H   FIL     1      10.684  30.491  27.552  1.0   0.511     0.001 H
ATOM     98  C   FIL     1      21.684  23.491  36.552  1.0   0.511     0.001 C
ATOM     99  C   FIL     1      25.684  23.491  37.552  1.0   0.510     0.001 C
ATOM    100  C   FIL     1      10.684  28.491  34.552  1.0   0.508     0.001 C
ATOM    101  O   FIL     1      18.684  25.491  28.552  1.0   0.507     0.001 O
ATOM    102  C   FIL     1      11.684  30.491  28.552  1.0   0.505     0.001 C
ATOM    103  C   FIL     1      16.684  28.491  30.552  1.0   0.504     0.001 C
ATOM    104  C   FIL     1      16.684  30.491  29.552  1.0   0.504     0.001 C
ATOM    105  C   FIL     1      15.684  27.491  28.552  1.0   0.503     0.001 C
ATOM    106  C   FIL     1      22.684  23.491  31.552  1.0   0.501     0.001 C
ATOM    107  H   FIL     1      16.684  27.491  31.552  1.0   0.501     0.001 H
ATOM    108  C   FIL     1      14.684  28.491  29.552  1.0   0.500     0.001 C
ATOM    109  C   FIL     1      10.684  29.491  32.552  1.0   0.495     0.001 C
ATOM    110  O   FIL     1      26.684  24.491  40.552  1.0   0.494     0.001 O
ATOM    111  C   FIL     1      12.684  29.491  29.552  1.0   0.492     0.001 C
ATOM    112  H   FIL     1      24.684  23.491  39.552  1.0   0.492     0.001 H
ATOM    113  O   FIL     1      16.684  31.491  29.552  1.0   0.486     0.001 O
ATOM    114  C   FIL     1      25.684  24.491  37.552  1.0   0.471     0.001 C
ATOM    115  C   FIL     1      20.684  23.491  32.552  1.0   0.458     0.001 C
ATOM    116  H   FIL     1      16.684  28.491  31.552  1.0   0.457     0.001 H
ATOM    117  C   FIL     1      17.684  26.491  28.552  1.0   0.446     0.001 C
ATOM    118  C   FIL     1      20.684  25.491  30.552  1.0   0.443     0.001 C
ATOM    119  O   FIL     1      11.684  30.491  27.552  1.0   0.417     0.001 O
ATOM    120  O   FIL     1      26.684  24.491  38.552  1.0   0.399     0.001 O
ATOM    121  C   FIL     1      19.684  23.491  33.552  1.0   0.396     0.001 C
ATOM    122  C   FIL     1      18.684  26.491  28.552  1.0   0.388     0.001 C
ATOM    123  C   FIL     1      21.684  23.491  32.552  1.0   0.370     0.001 C
ATOM    124  C   FIL     1      26.684  24.491  37.552  1.0   0.354     0.001 C
ATOM    125  O   FIL     1      20.684  23.491  33.552  1.0   0.305     0.001 O
ATOM    126  O   FIL     1      27.684  24.491  39.552  1.0   0.265     0.001 O
