# Supplementary material for: Ferroptosis regulation by traditional chinese medicine for ischemic stroke intervention based on network pharmacology and data mining
Source: PLoS One. 2025 Apr 16;20(4):e0321751. doi: 10.1371/journal.pone.0321751 (PMC12002469; doi:10.1371/journal.pone.0321751)
Supplement: S3 File — (ZIP) [file pone.0321751.s003.zip › 分子对接6/MAPK8/MAPK8-0073/input/FILL_4qtd_h_126out09.pdb]

ATOM      1  O   FIL     1      -1.316  21.491  29.552  1.0   0.895     0.001 O
ATOM      2  O   FIL     1       3.684  28.491  29.552  1.0   0.863     0.001 O
ATOM      3  O   FIL     1      10.684  25.491  21.552  1.0   0.860     0.001 O
ATOM      4  O   FIL     1       7.684  24.491  23.552  1.0   0.848     0.001 O
ATOM      5  O   FIL     1       8.684  25.491  21.552  1.0   0.839     0.001 O
ATOM      6  O   FIL     1       8.684  30.491  16.552  1.0   0.791     0.001 O
ATOM      7  O   FIL     1       6.684  24.491  23.552  1.0   0.776     0.001 O
ATOM      8  O   FIL     1       7.684  30.491  15.552  1.0   0.768     0.001 O
ATOM      9  O   FIL     1       7.684  24.491  24.552  1.0   0.757     0.001 O
ATOM     10  O   FIL     1      -0.316  21.491  29.552  1.0   0.732     0.001 O
ATOM     11  O   FIL     1      -4.316  22.491  34.552  1.0   0.732     0.001 O
ATOM     12  O   FIL     1       3.684  26.491  23.552  1.0   0.724     0.001 O
ATOM     13  O   FIL     1       5.684  26.491  24.552  1.0   0.713     0.001 O
ATOM     14  C   FIL     1       8.684  24.491  24.552  1.0   0.703     0.001 C
ATOM     15  C   FIL     1       7.684  25.491  24.552  1.0   0.698     0.001 C
ATOM     16  O   FIL     1       7.684  29.491  16.552  1.0   0.696     0.001 O
ATOM     17  O   FIL     1       7.684  26.491  21.552  1.0   0.689     0.001 O
ATOM     18  O   FIL     1       9.684  22.491  25.552  1.0   0.679     0.001 O
ATOM     19  C   FIL     1       7.684  25.491  23.552  1.0   0.675     0.001 C
ATOM     20  O   FIL     1       7.684  25.491  21.552  1.0   0.668     0.001 O
ATOM     21  C   FIL     1       7.684  25.491  22.552  1.0   0.661     0.001 C
ATOM     22  O   FIL     1       6.684  24.491  24.552  1.0   0.651     0.001 O
ATOM     23  O   FIL     1       3.684  26.491  24.552  1.0   0.648     0.001 O
ATOM     24  C   FIL     1       8.684  25.491  22.552  1.0   0.635     0.001 C
ATOM     25  C   FIL     1       3.684  29.491  28.552  1.0   0.628     0.001 C
ATOM     26  C   FIL     1       7.684  24.491  25.552  1.0   0.627     0.001 C
ATOM     27  O   FIL     1       3.684  29.491  29.552  1.0   0.621     0.001 O
ATOM     28  O   FIL     1      -2.316  21.491  30.552  1.0   0.621     0.001 O
ATOM     29  O   FIL     1      -3.316  22.491  34.552  1.0   0.619     0.001 O
ATOM     30  O   FIL     1       5.684  26.491  23.552  1.0   0.614     0.001 O
ATOM     31  C   FIL     1       7.684  26.491  22.552  1.0   0.605     0.001 C
ATOM     32  C   FIL     1       6.684  25.491  24.552  1.0   0.600     0.001 C
ATOM     33  O   FIL     1       8.684  24.491  23.552  1.0   0.599     0.001 O
ATOM     34  O   FIL     1      -4.316  22.491  35.552  1.0   0.599     0.001 O
ATOM     35  C   FIL     1       3.684  30.491  29.552  1.0   0.598     0.001 C
ATOM     36  C   FIL     1       7.684  26.491  23.552  1.0   0.597     0.001 C
ATOM     37  O   FIL     1       2.684  27.491  30.552  1.0   0.587     0.001 O
ATOM     38  C   FIL     1       6.684  24.491  25.552  1.0   0.578     0.001 C
ATOM     39  C   FIL     1       6.684  25.491  22.552  1.0   0.575     0.001 C
ATOM     40  O   FIL     1       3.684  27.491  29.552  1.0   0.570     0.001 O
ATOM     41  C   FIL     1       6.684  25.491  23.552  1.0   0.569     0.001 C
ATOM     42  C   FIL     1       3.684  25.491  29.552  1.0   0.567     0.001 C
ATOM     43  O   FIL     1       4.684  29.491  29.552  1.0   0.565     0.001 O
ATOM     44  C   FIL     1       3.684  26.491  29.552  1.0   0.564     0.001 C
ATOM     45  O   FIL     1       4.684  26.491  23.552  1.0   0.563     0.001 O
ATOM     46  O   FIL     1       4.684  26.491  24.552  1.0   0.560     0.001 O
ATOM     47  C   FIL     1       4.684  24.491  28.552  1.0   0.558     0.001 C
ATOM     48  O   FIL     1      -0.316  20.491  29.552  1.0   0.553     0.001 O
ATOM     49  C   FIL     1       7.684  26.491  24.552  1.0   0.548     0.001 C
ATOM     50  O   FIL     1       9.684  25.491  21.552  1.0   0.546     0.001 O
ATOM     51  O   FIL     1       2.684  26.491  23.552  1.0   0.546     0.001 O
ATOM     52  O   FIL     1       4.684  29.491  28.552  1.0   0.545     0.001 O
ATOM     53  O   FIL     1       8.684  23.491  24.552  1.0   0.545     0.001 O
ATOM     54  C   FIL     1       6.684  26.491  23.552  1.0   0.545     0.001 C
ATOM     55  C   FIL     1       6.684  26.491  24.552  1.0   0.544     0.001 C
ATOM     56  C   FIL     1       2.684  26.491  29.552  1.0   0.542     0.001 C
ATOM     57  C   FIL     1       3.684  30.491  28.552  1.0   0.542     0.001 C
ATOM     58  C   FIL     1       4.684  24.491  27.552  1.0   0.542     0.001 C
ATOM     59  O   FIL     1      -3.316  22.491  33.552  1.0   0.542     0.001 O
ATOM     60  C   FIL     1       2.684  27.491  29.552  1.0   0.541     0.001 C
ATOM     61  O   FIL     1      10.684  23.491  24.552  1.0   0.539     0.001 O
ATOM     62  C   FIL     1       6.684  26.491  22.552  1.0   0.537     0.001 C
ATOM     63  H   FIL     1       3.684  25.491  23.552  1.0   0.527     0.001 H
ATOM     64  C   FIL     1       5.684  24.491  26.552  1.0   0.511     0.001 C
ATOM     65  C   FIL     1       3.684  24.491  27.552  1.0   0.509     0.001 C
ATOM     66  C   FIL     1       6.684  26.491  21.552  1.0   0.509     0.001 C
ATOM     67  O   FIL     1       7.684  30.491  16.552  1.0   0.505     0.001 O
ATOM     68  C   FIL     1      -0.316  21.491  28.552  1.0   0.503     0.001 C
ATOM     69  H   FIL     1       5.684  27.491  16.552  1.0   0.487     0.001 H
ATOM     70  H   FIL     1       5.684  24.491  24.552  1.0   0.486     0.001 H
ATOM     71  H   FIL     1       5.684  24.491  23.552  1.0   0.480     0.001 H
ATOM     72  O   FIL     1       6.684  27.491  23.552  1.0   0.476     0.001 O
ATOM     73  H   FIL     1      10.684  25.491  22.552  1.0   0.475     0.001 H
ATOM     74  O   FIL     1       2.684  26.491  24.552  1.0   0.472     0.001 O
ATOM     75  H   FIL     1       6.684  24.491  27.552  1.0   0.472     0.001 H
ATOM     76  C   FIL     1       6.684  25.491  21.552  1.0   0.470     0.001 C
ATOM     77  H   FIL     1       3.684  25.491  24.552  1.0   0.467     0.001 H
ATOM     78  H   FIL     1      11.684  22.491  25.552  1.0   0.467     0.001 H
ATOM     79  H   FIL     1       4.684  25.491  23.552  1.0   0.466     0.001 H
ATOM     80  O   FIL     1      10.684  22.491  24.552  1.0   0.464     0.001 O
ATOM     81  H   FIL     1      10.684  22.491  25.552  1.0   0.462     0.001 H
ATOM     82  H   FIL     1       4.684  25.491  27.552  1.0   0.460     0.001 H
ATOM     83  H   FIL     1       6.684  28.491  16.552  1.0   0.459     0.001 H
ATOM     84  O   FIL     1       5.684  27.491  22.552  1.0   0.458     0.001 O
ATOM     85  H   FIL     1      10.684  26.491  21.552  1.0   0.448     0.001 H
ATOM     86  H   FIL     1      11.684  22.491  23.552  1.0   0.447     0.001 H
ATOM     87  C   FIL     1       6.684  27.491  21.552  1.0   0.443     0.001 C
ATOM     88  H   FIL     1       2.684  25.491  23.552  1.0   0.440     0.001 H
ATOM     89  C   FIL     1       5.684  26.491  22.552  1.0   0.439     0.001 C
ATOM     90  C   FIL     1      -0.316  22.491  28.552  1.0   0.438     0.001 C
ATOM     91  C   FIL     1      -2.316  21.491  29.552  1.0   0.436     0.001 C
ATOM     92  C   FIL     1       3.684  25.491  28.552  1.0   0.435     0.001 C
ATOM     93  C   FIL     1       4.684  26.491  16.552  1.0   0.434     0.001 C
ATOM     94  H   FIL     1       9.684  24.491  23.552  1.0   0.432     0.001 H
ATOM     95  H   FIL     1       8.684  24.491  22.552  1.0   0.431     0.001 H
ATOM     96  C   FIL     1       5.684  25.491  21.552  1.0   0.428     0.001 C
ATOM     97  C   FIL     1       2.684  24.491  27.552  1.0   0.425     0.001 C
ATOM     98  H   FIL     1       4.684  25.491  24.552  1.0   0.424     0.001 H
ATOM     99  C   FIL     1       5.684  27.491  17.552  1.0   0.417     0.001 C
ATOM    100  O   FIL     1      11.684  22.491  24.552  1.0   0.414     0.001 O
ATOM    101  C   FIL     1       3.684  24.491  28.552  1.0   0.411     0.001 C
ATOM    102  C   FIL     1       4.684  24.491  26.552  1.0   0.394     0.001 C
ATOM    103  C   FIL     1       6.684  27.491  20.552  1.0   0.385     0.001 C
ATOM    104  C   FIL     1       5.684  27.491  18.552  1.0   0.384     0.001 C
ATOM    105  C   FIL     1      -3.316  21.491  30.552  1.0   0.381     0.001 C
ATOM    106  C   FIL     1      -0.316  23.491  28.552  1.0   0.371     0.001 C
ATOM    107  C   FIL     1       6.684  29.491  17.552  1.0   0.368     0.001 C
ATOM    108  O   FIL     1       9.684  23.491  24.552  1.0   0.363     0.001 O
ATOM    109  C   FIL     1       1.684  24.491  28.552  1.0   0.359     0.001 C
ATOM    110  C   FIL     1       6.684  28.491  17.552  1.0   0.346     0.001 C
ATOM    111  C   FIL     1       5.684  28.491  17.552  1.0   0.342     0.001 C
ATOM    112  C   FIL     1       5.684  27.491  20.552  1.0   0.339     0.001 C
ATOM    113  C   FIL     1       6.684  28.491  18.552  1.0   0.338     0.001 C
ATOM    114  C   FIL     1       4.684  27.491  16.552  1.0   0.336     0.001 C
ATOM    115  C   FIL     1       0.684  24.491  28.552  1.0   0.335     0.001 C
ATOM    116  O   FIL     1       6.684  24.491  26.552  1.0   0.334     0.001 O
ATOM    117  C   FIL     1       5.684  27.491  19.552  1.0   0.332     0.001 C
ATOM    118  C   FIL     1       6.684  28.491  19.552  1.0   0.315     0.001 C
ATOM    119  C   FIL     1       6.684  29.491  18.552  1.0   0.308     0.001 C
ATOM    120  C   FIL     1      -3.316  21.491  31.552  1.0   0.299     0.001 C
ATOM    121  O   FIL     1      -3.316  21.491  33.552  1.0   0.298     0.001 O
ATOM    122  C   FIL     1       5.684  28.491  20.552  1.0   0.298     0.001 C
ATOM    123  C   FIL     1       0.684  23.491  28.552  1.0   0.297     0.001 C
ATOM    124  C   FIL     1       7.684  29.491  17.552  1.0   0.297     0.001 C
ATOM    125  C   FIL     1       2.684  24.491  28.552  1.0   0.287     0.001 C
ATOM    126  O   FIL     1      -3.316  21.491  32.552  1.0   0.236     0.001 O
