# Supplementary material for: Ferroptosis regulation by traditional chinese medicine for ischemic stroke intervention based on network pharmacology and data mining
Source: PLoS One. 2025 Apr 16;20(4):e0321751. doi: 10.1371/journal.pone.0321751 (PMC12002469; doi:10.1371/journal.pone.0321751)
Supplement: S3 File — (ZIP) [file pone.0321751.s003.zip › 分子对接6/MAPK8/MAPK8-0073/input/FILL_4qtd_h_126out10.pdb]

ATOM      1  O   FIL     1      22.684   0.491  11.552  1.0   1.024     0.001 O
ATOM      2  C   FIL     1      18.684  -0.509   9.552  1.0   0.891     0.001 C
ATOM      3  O   FIL     1      21.684  -7.509   4.552  1.0   0.853     0.001 O
ATOM      4  O   FIL     1      21.684   0.491  11.552  1.0   0.831     0.001 O
ATOM      5  C   FIL     1      22.684   0.491  10.552  1.0   0.816     0.001 C
ATOM      6  O   FIL     1      16.684  -5.509  21.552  1.0   0.805     0.001 O
ATOM      7  O   FIL     1      20.684  -5.509  15.552  1.0   0.800     0.001 O
ATOM      8  O   FIL     1      15.684  -5.509  21.552  1.0   0.795     0.001 O
ATOM      9  C   FIL     1      21.684   0.491  10.552  1.0   0.785     0.001 C
ATOM     10  C   FIL     1      20.684   0.491   9.552  1.0   0.781     0.001 C
ATOM     11  O   FIL     1      20.684  -4.509  15.552  1.0   0.781     0.001 O
ATOM     12  C   FIL     1      21.684   0.491   9.552  1.0   0.755     0.001 C
ATOM     13  O   FIL     1      19.684  -4.509  16.552  1.0   0.749     0.001 O
ATOM     14  C   FIL     1      21.684  -0.509   9.552  1.0   0.742     0.001 C
ATOM     15  O   FIL     1      21.684  -7.509   5.552  1.0   0.731     0.001 O
ATOM     16  C   FIL     1      22.684  -0.509  10.552  1.0   0.720     0.001 C
ATOM     17  O   FIL     1      22.684  -6.509   4.552  1.0   0.717     0.001 O
ATOM     18  C   FIL     1      20.684  -0.509   9.552  1.0   0.700     0.001 C
ATOM     19  C   FIL     1      22.684  -1.509   9.552  1.0   0.694     0.001 C
ATOM     20  C   FIL     1      19.684  -0.509   9.552  1.0   0.693     0.001 C
ATOM     21  O   FIL     1      16.684  -4.509  21.552  1.0   0.663     0.001 O
ATOM     22  C   FIL     1      23.684  -0.509  10.552  1.0   0.662     0.001 C
ATOM     23  C   FIL     1      18.684  -0.509  22.552  1.0   0.653     0.001 C
ATOM     24  C   FIL     1      22.684  -2.509   9.552  1.0   0.644     0.001 C
ATOM     25  C   FIL     1      22.684  -0.509   9.552  1.0   0.637     0.001 C
ATOM     26  C   FIL     1      18.684   0.491  21.552  1.0   0.635     0.001 C
ATOM     27  C   FIL     1      12.684  -3.509  18.552  1.0   0.633     0.001 C
ATOM     28  C   FIL     1      21.684   1.491   9.552  1.0   0.632     0.001 C
ATOM     29  C   FIL     1      23.684  -0.509   9.552  1.0   0.629     0.001 C
ATOM     30  C   FIL     1      18.684  -0.509  21.552  1.0   0.624     0.001 C
ATOM     31  C   FIL     1      23.684  -1.509   9.552  1.0   0.624     0.001 C
ATOM     32  O   FIL     1      16.684  -6.509  21.552  1.0   0.606     0.001 O
ATOM     33  C   FIL     1      12.684  -4.509  18.552  1.0   0.606     0.001 C
ATOM     34  O   FIL     1      22.684  -6.509   3.552  1.0   0.604     0.001 O
ATOM     35  C   FIL     1      24.684  -0.509   9.552  1.0   0.586     0.001 C
ATOM     36  O   FIL     1      22.684   0.491  12.552  1.0   0.584     0.001 O
ATOM     37  O   FIL     1      22.684  -7.509   4.552  1.0   0.582     0.001 O
ATOM     38  C   FIL     1      23.684  -2.509   8.552  1.0   0.579     0.001 C
ATOM     39  C   FIL     1      25.684   0.491   8.552  1.0   0.576     0.001 C
ATOM     40  C   FIL     1      22.684  -1.509  10.552  1.0   0.570     0.001 C
ATOM     41  C   FIL     1      20.684  -4.509  16.552  1.0   0.564     0.001 C
ATOM     42  C   FIL     1      22.684   1.491  10.552  1.0   0.554     0.001 C
ATOM     43  C   FIL     1      25.684  -0.509   8.552  1.0   0.551     0.001 C
ATOM     44  C   FIL     1      18.684  -1.509  21.552  1.0   0.548     0.001 C
ATOM     45  C   FIL     1      22.684  -3.509   9.552  1.0   0.548     0.001 C
ATOM     46  O   FIL     1      15.684  -6.509  21.552  1.0   0.545     0.001 O
ATOM     47  C   FIL     1      24.684  -1.509   8.552  1.0   0.545     0.001 C
ATOM     48  O   FIL     1      20.684  -7.509   5.552  1.0   0.542     0.001 O
ATOM     49  H   FIL     1      19.684  -5.509  15.552  1.0   0.538     0.001 H
ATOM     50  C   FIL     1      23.684  -2.509   9.552  1.0   0.536     0.001 C
ATOM     51  C   FIL     1      24.684  -2.509   7.552  1.0   0.530     0.001 C
ATOM     52  C   FIL     1      23.684   0.491  10.552  1.0   0.529     0.001 C
ATOM     53  C   FIL     1      23.684  -4.509   2.552  1.0   0.526     0.001 C
ATOM     54  C   FIL     1      12.684  -4.509  19.552  1.0   0.523     0.001 C
ATOM     55  C   FIL     1      21.684  -0.509  10.552  1.0   0.518     0.001 C
ATOM     56  C   FIL     1      17.684  -0.509   9.552  1.0   0.511     0.001 C
ATOM     57  O   FIL     1      23.684   0.491  11.552  1.0   0.509     0.001 O
ATOM     58  C   FIL     1      22.684  -3.509  10.552  1.0   0.505     0.001 C
ATOM     59  C   FIL     1      23.684  -3.509   8.552  1.0   0.505     0.001 C
ATOM     60  C   FIL     1      20.684   0.491   8.552  1.0   0.500     0.001 C
ATOM     61  C   FIL     1      21.684  -1.509   9.552  1.0   0.500     0.001 C
ATOM     62  C   FIL     1      19.684  -1.509  20.552  1.0   0.499     0.001 C
ATOM     63  C   FIL     1      23.684   0.491   9.552  1.0   0.499     0.001 C
ATOM     64  C   FIL     1      22.684  -4.509  10.552  1.0   0.495     0.001 C
ATOM     65  C   FIL     1      23.684  -2.509   7.552  1.0   0.493     0.001 C
ATOM     66  O   FIL     1      17.684  -4.509  21.552  1.0   0.491     0.001 O
ATOM     67  C   FIL     1      25.684  -1.509   7.552  1.0   0.490     0.001 C
ATOM     68  H   FIL     1      22.684  -4.509  16.552  1.0   0.488     0.001 H
ATOM     69  C   FIL     1      26.684   0.491   8.552  1.0   0.487     0.001 C
ATOM     70  C   FIL     1      23.684  -3.509   7.552  1.0   0.485     0.001 C
ATOM     71  C   FIL     1      23.684  -4.509   1.552  1.0   0.484     0.001 C
ATOM     72  C   FIL     1      22.684  -2.509  10.552  1.0   0.477     0.001 C
ATOM     73  C   FIL     1      26.684  -0.509   7.552  1.0   0.473     0.001 C
ATOM     74  C   FIL     1      24.684  -3.509   6.552  1.0   0.472     0.001 C
ATOM     75  C   FIL     1      19.684  -1.509  21.552  1.0   0.470     0.001 C
ATOM     76  C   FIL     1      13.684  -4.509  19.552  1.0   0.463     0.001 C
ATOM     77  H   FIL     1      21.684  -4.509  15.552  1.0   0.458     0.001 H
ATOM     78  H   FIL     1      21.684   0.491   8.552  1.0   0.454     0.001 H
ATOM     79  C   FIL     1      24.684  -3.509   7.552  1.0   0.454     0.001 C
ATOM     80  O   FIL     1      17.684  -0.509  10.552  1.0   0.453     0.001 O
ATOM     81  C   FIL     1      22.684  -2.509   8.552  1.0   0.453     0.001 C
ATOM     82  H   FIL     1      19.684  -5.509  16.552  1.0   0.453     0.001 H
ATOM     83  C   FIL     1      22.684  -4.509   9.552  1.0   0.452     0.001 C
ATOM     84  H   FIL     1      19.684  -5.509  14.552  1.0   0.452     0.001 H
ATOM     85  C   FIL     1      26.684  -0.509   8.552  1.0   0.444     0.001 C
ATOM     86  C   FIL     1      21.684  -4.509  17.552  1.0   0.438     0.001 C
ATOM     87  H   FIL     1      20.684  -0.509  10.552  1.0   0.435     0.001 H
ATOM     88  H   FIL     1      23.684   1.491   9.552  1.0   0.435     0.001 H
ATOM     89  C   FIL     1      20.684   1.491   8.552  1.0   0.432     0.001 C
ATOM     90  C   FIL     1      24.684  -2.509   8.552  1.0   0.432     0.001 C
ATOM     91  C   FIL     1      23.684  -3.509   9.552  1.0   0.431     0.001 C
ATOM     92  C   FIL     1      19.684  -2.509  20.552  1.0   0.421     0.001 C
ATOM     93  C   FIL     1      21.684  -5.509  15.552  1.0   0.420     0.001 C
ATOM     94  C   FIL     1      24.684  -4.509   3.552  1.0   0.420     0.001 C
ATOM     95  C   FIL     1      22.684  -5.509  12.552  1.0   0.417     0.001 C
ATOM     96  C   FIL     1      23.684  -5.509   2.552  1.0   0.415     0.001 C
ATOM     97  C   FIL     1      22.684  -5.509  11.552  1.0   0.413     0.001 C
ATOM     98  C   FIL     1      24.684  -4.509   2.552  1.0   0.411     0.001 C
ATOM     99  C   FIL     1      21.684  -5.509  14.552  1.0   0.409     0.001 C
ATOM    100  O   FIL     1      22.684  -6.509   5.552  1.0   0.407     0.001 O
ATOM    101  C   FIL     1      25.684  -0.509   7.552  1.0   0.407     0.001 C
ATOM    102  C   FIL     1      13.684  -5.509  19.552  1.0   0.406     0.001 C
ATOM    103  C   FIL     1      25.684  -2.509   7.552  1.0   0.405     0.001 C
ATOM    104  C   FIL     1      24.684  -4.509   4.552  1.0   0.397     0.001 C
ATOM    105  C   FIL     1      14.684  -5.509  20.552  1.0   0.389     0.001 C
ATOM    106  C   FIL     1      13.684  -5.509  20.552  1.0   0.388     0.001 C
ATOM    107  C   FIL     1      23.684  -4.509   6.552  1.0   0.385     0.001 C
ATOM    108  C   FIL     1      22.684  -5.509  10.552  1.0   0.381     0.001 C
ATOM    109  C   FIL     1      20.684  -4.509  17.552  1.0   0.371     0.001 C
ATOM    110  C   FIL     1      24.684  -4.509   5.552  1.0   0.371     0.001 C
ATOM    111  C   FIL     1      23.684  -5.509   5.552  1.0   0.362     0.001 C
ATOM    112  C   FIL     1      22.684  -5.509  13.552  1.0   0.361     0.001 C
ATOM    113  C   FIL     1      24.684  -4.509   6.552  1.0   0.352     0.001 C
ATOM    114  C   FIL     1      14.684  -5.509  21.552  1.0   0.346     0.001 C
ATOM    115  C   FIL     1      18.684  -4.509  21.552  1.0   0.342     0.001 C
ATOM    116  C   FIL     1      22.684  -4.509  17.552  1.0   0.333     0.001 C
ATOM    117  C   FIL     1      23.684  -5.509   6.552  1.0   0.333     0.001 C
ATOM    118  C   FIL     1      21.684  -5.509  13.552  1.0   0.331     0.001 C
ATOM    119  C   FIL     1      19.684  -4.509  21.552  1.0   0.313     0.001 C
ATOM    120  C   FIL     1      20.684  -3.509  20.552  1.0   0.292     0.001 C
ATOM    121  C   FIL     1      23.684  -6.509   5.552  1.0   0.290     0.001 C
ATOM    122  C   FIL     1      20.684  -4.509  19.552  1.0   0.269     0.001 C
ATOM    123  C   FIL     1      20.684  -4.509  20.552  1.0   0.264     0.001 C
ATOM    124  C   FIL     1      20.684  -4.509  18.552  1.0   0.196     0.001 C
ATOM    125  C   FIL     1      20.684  -2.509  20.552  1.0   0.179     0.001 C
ATOM    126  O   FIL     1      19.684  -4.509  20.552  1.0   0.100     0.001 O
