# Supplementary material for: Ferroptosis regulation by traditional chinese medicine for ischemic stroke intervention based on network pharmacology and data mining
Source: PLoS One. 2025 Apr 16;20(4):e0321751. doi: 10.1371/journal.pone.0321751 (PMC12002469; doi:10.1371/journal.pone.0321751)
Supplement: S3 File — (ZIP) [file pone.0321751.s003.zip › 分子对接6/MAPK8/MAPK8-0073/input/MOL000073.pdbqt]

REMARK  6 active torsions:
REMARK  status: ('A' for Active; 'I' for Inactive)
REMARK    1  A    between atoms: C_1  and  O_11 
REMARK    2  A    between atoms: C_3  and  O_12 
REMARK    3  A    between atoms: C_8  and  O_13 
REMARK    4  A    between atoms: C_9  and  C_14 
REMARK    5  A    between atoms: C_17  and  O_21 
REMARK    6  A    between atoms: C_18  and  O_20 
ROOT
ATOM      1  C   <1> d   1       4.295   0.706  -0.264  0.00  0.00     0.071 A 
ATOM      2  C   <1> d   1       4.560  -0.636   0.032  0.00  0.00     0.073 A 
ATOM      3  C   <1> d   1       3.515  -1.511   0.337  0.00  0.00     0.077 A 
ATOM      4  C   <1> d   1       2.187  -1.064   0.312  0.00  0.00     0.011 A 
ATOM      5  C   <1> d   1       1.920   0.280   0.019  0.00  0.00     0.081 A 
ATOM      6  C   <1> d   1       2.973   1.154  -0.261  0.00  0.00     0.074 A 
ATOM      7  C   <1> d   1       1.045  -2.047   0.600  0.00  0.00     0.079 C 
ATOM      8  C   <1> d   1      -0.305  -1.487   0.090  0.00  0.00     0.156 C 
ATOM      9  C   <1> d   1      -0.421  -0.025   0.584  0.00  0.00     0.191 C 
ATOM     10  O   <1> d   1       0.613   0.773  -0.014  0.00  0.00    -0.338 OA
ENDROOT
BRANCH   9  11
ATOM     11  C   <1> d   1      -1.789   0.548   0.187  0.00  0.00    -0.024 A 
ATOM     12  C   <1> d   1      -1.983   1.074  -1.094  0.00  0.00     0.013 A 
ATOM     13  C   <1> d   1      -3.220   1.611  -1.462  0.00  0.00     0.040 A 
ATOM     14  C   <1> d   1      -4.281   1.620  -0.548  0.00  0.00     0.098 A 
ATOM     15  C   <1> d   1      -4.095   1.084   0.732  0.00  0.00     0.099 A 
ATOM     16  C   <1> d   1      -2.855   0.551   1.094  0.00  0.00     0.049 A 
BRANCH  14  17
ATOM     17  O   <1> d   1      -5.531   2.154  -0.886  0.00  0.00    -0.358 OA
ATOM     18  H   <1> d   1      -5.582   2.512  -1.765  0.00  0.00     0.217 HD
ENDBRANCH  14  17
BRANCH  15  19
ATOM     19  O   <1> d   1      -5.140   1.074   1.659  0.00  0.00    -0.358 OA
ATOM     20  H   <1> d   1      -5.932   1.466   1.303  0.00  0.00     0.217 HD
ENDBRANCH  15  19
ENDBRANCH   9  11
BRANCH   8  21
ATOM     21  O   <1> d   1      -0.363  -1.510  -1.349  0.00  0.00    -0.392 OA
ATOM     22  H   <1> d   1      -0.304  -2.385  -1.718  0.00  0.00     0.210 HD
ENDBRANCH   8  21
BRANCH   3  23
ATOM     23  O   <1> d   1       3.816  -2.833   0.663  0.00  0.00    -0.360 OA
ATOM     24  H   <1> d   1       3.468  -3.077   1.514  0.00  0.00     0.217 HD
ENDBRANCH   3  23
BRANCH   1  25
ATOM     25  O   <1> d   1       5.322   1.607  -0.561  0.00  0.00    -0.361 OA
ATOM     26  H   <1> d   1       6.193   1.227  -0.571  0.00  0.00     0.217 HD
ENDBRANCH   1  25
TORSDOF 6
