# Supplementary material for: Ferroptosis regulation by traditional chinese medicine for ischemic stroke intervention based on network pharmacology and data mining
Source: PLoS One. 2025 Apr 16;20(4):e0321751. doi: 10.1371/journal.pone.0321751 (PMC12002469; doi:10.1371/journal.pone.0321751)
Supplement: S3 File — (ZIP) [file pone.0321751.s003.zip › 分子对接6/MAPK8/MAPK8-0073/results/all_poses_4qtd_h.pdb]

REMARK Generated by AMDock from AutoDock Vina result
REMARK Best docking result from each FILL generated by AutoLigand
MODEL        1
REMARK Best docking result from each FILL generated by AutoLigand
REMARK ENERGY   =   -6.4
HETATM   1  C   <1> d   1       7.253  32.395   5.916  0.00  0.00           C
HETATM   2  C   <1> d   1       8.405  32.975   6.460  0.00  0.00           C
HETATM   3  C   <1> d   1       9.113  32.323   7.472  0.00  0.00           C
HETATM   4  C   <1> d   1       8.699  31.063   7.927  0.00  0.00           C
HETATM   5  C   <1> d   1       7.544  30.483   7.386  0.00  0.00           C
HETATM   6  C   <1> d   1       6.828  31.153   6.391  0.00  0.00           C
HETATM   7  C   <1> d   1       9.513  30.335   9.004  0.00  0.00           C
HETATM   8  C   <1> d   1       9.164  28.827   9.032  0.00  0.00           C
HETATM   9  C   <1> d   1       7.622  28.704   9.036  0.00  0.00           C
HETATM  10  O   <1> d   1       7.090  29.232   7.810  0.00  0.00           O
HETATM  11  C   <1> d   1       7.221  27.227   9.162  0.00  0.00           C
HETATM  12  C   <1> d   1       6.296  26.674   8.271  0.00  0.00           C
HETATM  13  C   <1> d   1       5.914  25.335   8.384  0.00  0.00           C
HETATM  14  C   <1> d   1       6.461  24.531   9.392  0.00  0.00           C
HETATM  15  C   <1> d   1       7.396  25.078  10.280  0.00  0.00           C
HETATM  16  C   <1> d   1       7.772  26.418  10.162  0.00  0.00           C
HETATM  17  O   <1> d   1       6.095  23.187   9.534  0.00  0.00           O
HETATM  18  H   <1> d   1       5.258  22.963   9.143  0.00  0.00           H
HETATM  19  O   <1> d   1       7.962  24.295  11.289  0.00  0.00           O
HETATM  20  H   <1> d   1       8.695  24.736  11.709  0.00  0.00           H
HETATM  21  O   <1> d   1       9.693  28.153   7.875  0.00  0.00           O
HETATM  22  H   <1> d   1       9.909  28.741   7.158  0.00  0.00           H
HETATM  23  O   <1> d   1      10.236  32.944   8.018  0.00  0.00           O
HETATM  24  H   <1> d   1      10.431  32.621   8.891  0.00  0.00           H
HETATM  25  O   <1> d   1       6.518  33.031   4.911  0.00  0.00           O
HETATM  26  H   <1> d   1       5.989  32.449   4.378  0.00  0.00           H
ENDMDL
MODEL        2
REMARK Best docking result from each FILL generated by AutoLigand
REMARK ENERGY   =   -6.8
HETATM   1  C   <1> d   1      25.258  19.871  25.941  0.00  0.00           C
HETATM   2  C   <1> d   1      25.243  19.262  27.201  0.00  0.00           C
HETATM   3  C   <1> d   1      24.511  19.826  28.248  0.00  0.00           C
HETATM   4  C   <1> d   1      23.753  20.986  28.038  0.00  0.00           C
HETATM   5  C   <1> d   1      23.770  21.599  26.778  0.00  0.00           C
HETATM   6  C   <1> d   1      24.524  21.042  25.743  0.00  0.00           C
HETATM   7  C   <1> d   1      22.914  21.568  29.183  0.00  0.00           C
HETATM   8  C   <1> d   1      21.838  22.539  28.639  0.00  0.00           C
HETATM   9  C   <1> d   1      22.535  23.500  27.646  0.00  0.00           C
HETATM  10  O   <1> d   1      23.034  22.759  26.521  0.00  0.00           O
HETATM  11  C   <1> d   1      21.530  24.549  27.149  0.00  0.00           C
HETATM  12  C   <1> d   1      20.657  25.165  28.051  0.00  0.00           C
HETATM  13  C   <1> d   1      19.728  26.111  27.608  0.00  0.00           C
HETATM  14  C   <1> d   1      19.669  26.455  26.252  0.00  0.00           C
HETATM  15  C   <1> d   1      20.549  25.850  25.347  0.00  0.00           C
HETATM  16  C   <1> d   1      21.474  24.903  25.796  0.00  0.00           C
HETATM  17  O   <1> d   1      18.748  27.397  25.777  0.00  0.00           O
HETATM  18  H   <1> d   1      18.286  27.874  26.457  0.00  0.00           H
HETATM  19  O   <1> d   1      20.516  26.182  23.990  0.00  0.00           O
HETATM  20  H   <1> d   1      20.936  25.516  23.453  0.00  0.00           H
HETATM  21  O   <1> d   1      20.794  21.821  27.954  0.00  0.00           O
HETATM  22  H   <1> d   1      21.068  21.457  27.119  0.00  0.00           H
HETATM  23  O   <1> d   1      24.545  19.215  29.501  0.00  0.00           O
HETATM  24  H   <1> d   1      24.413  19.841  30.205  0.00  0.00           H
HETATM  25  O   <1> d   1      25.991  19.335  24.878  0.00  0.00           O
HETATM  26  H   <1> d   1      25.818  19.736  24.034  0.00  0.00           H
ENDMDL
MODEL        3
REMARK Best docking result from each FILL generated by AutoLigand
REMARK ENERGY   =   -6.4
HETATM   1  C   <1> d   1      14.695  22.141   0.751  0.00  0.00           C
HETATM   2  C   <1> d   1      16.070  22.060   0.500  0.00  0.00           C
HETATM   3  C   <1> d   1      16.659  20.832   0.190  0.00  0.00           C
HETATM   4  C   <1> d   1      15.874  19.675   0.090  0.00  0.00           C
HETATM   5  C   <1> d   1      14.498  19.754   0.344  0.00  0.00           C
HETATM   6  C   <1> d   1      13.921  20.982   0.677  0.00  0.00           C
HETATM   7  C   <1> d   1      16.525  18.342  -0.300  0.00  0.00           C
HETATM   8  C   <1> d   1      15.460  17.330  -0.786  0.00  0.00           C
HETATM   9  C   <1> d   1      14.305  17.337   0.244  0.00  0.00           C
HETATM  10  O   <1> d   1      13.676  18.628   0.260  0.00  0.00           O
HETATM  11  C   <1> d   1      13.263  16.276  -0.141  0.00  0.00           C
HETATM  12  C   <1> d   1      11.899  16.572  -0.058  0.00  0.00           C
HETATM  13  C   <1> d   1      10.941  15.611  -0.392  0.00  0.00           C
HETATM  14  C   <1> d   1      11.343  14.339  -0.820  0.00  0.00           C
HETATM  15  C   <1> d   1      12.708  14.042  -0.916  0.00  0.00           C
HETATM  16  C   <1> d   1      13.660  15.007  -0.578  0.00  0.00           C
HETATM  17  O   <1> d   1      10.408  13.353  -1.159  0.00  0.00           O
HETATM  18  H   <1> d   1      10.364  13.153  -2.087  0.00  0.00           H
HETATM  19  O   <1> d   1      13.134  12.784  -1.348  0.00  0.00           O
HETATM  20  H   <1> d   1      13.766  12.849  -2.058  0.00  0.00           H
HETATM  21  O   <1> d   1      14.947  17.702  -2.080  0.00  0.00           O
HETATM  22  H   <1> d   1      14.955  16.990  -2.711  0.00  0.00           H
HETATM  23  O   <1> d   1      18.037  20.779  -0.018  0.00  0.00           O
HETATM  24  H   <1> d   1      18.381  21.608  -0.331  0.00  0.00           H
HETATM  25  O   <1> d   1      14.081  23.355   1.075  0.00  0.00           O
HETATM  26  H   <1> d   1      13.378  23.612   0.489  0.00  0.00           H
ENDMDL
MODEL        4
REMARK Best docking result from each FILL generated by AutoLigand
REMARK ENERGY   =   -6.0
HETATM   1  C   <1> d   1      20.922  -9.151   9.161  0.00  0.00           C
HETATM   2  C   <1> d   1      21.717  -9.978   8.359  0.00  0.00           C
HETATM   3  C   <1> d   1      22.770  -9.439   7.616  0.00  0.00           C
HETATM   4  C   <1> d   1      23.065  -8.071   7.695  0.00  0.00           C
HETATM   5  C   <1> d   1      22.269  -7.242   8.495  0.00  0.00           C
HETATM   6  C   <1> d   1      21.203  -7.785   9.217  0.00  0.00           C
HETATM   7  C   <1> d   1      24.255  -7.501   6.912  0.00  0.00           C
HETATM   8  C   <1> d   1      24.673  -6.121   7.474  0.00  0.00           C
HETATM   9  C   <1> d   1      23.389  -5.270   7.628  0.00  0.00           C
HETATM  10  O   <1> d   1      22.522  -5.872   8.603  0.00  0.00           O
HETATM  11  C   <1> d   1      23.759  -3.854   8.092  0.00  0.00           C
HETATM  12  C   <1> d   1      24.816  -3.172   7.483  0.00  0.00           C
HETATM  13  C   <1> d   1      25.171  -1.888   7.906  0.00  0.00           C
HETATM  14  C   <1> d   1      24.463  -1.270   8.944  0.00  0.00           C
HETATM  15  C   <1> d   1      23.396  -1.945   9.550  0.00  0.00           C
HETATM  16  C   <1> d   1      23.048  -3.230   9.123  0.00  0.00           C
HETATM  17  O   <1> d   1      24.796   0.014   9.393  0.00  0.00           O
HETATM  18  H   <1> d   1      25.686   0.283   9.193  0.00  0.00           H
HETATM  19  O   <1> d   1      22.669  -1.348  10.582  0.00  0.00           O
HETATM  20  H   <1> d   1      22.714  -1.856  11.387  0.00  0.00           H
HETATM  21  O   <1> d   1      25.310  -6.258   8.759  0.00  0.00           O
HETATM  22  H   <1> d   1      25.144  -7.096   9.178  0.00  0.00           H
HETATM  23  O   <1> d   1      23.519 -10.284   6.798  0.00  0.00           O
HETATM  24  H   <1> d   1      24.180 -10.760   7.290  0.00  0.00           H
HETATM  25  O   <1> d   1      19.855  -9.661   9.907  0.00  0.00           O
HETATM  26  H   <1> d   1      20.068  -9.881  10.806  0.00  0.00           H
ENDMDL
MODEL        5
REMARK Best docking result from each FILL generated by AutoLigand
REMARK ENERGY   =   -6.8
HETATM   1  C   <1> d   1       1.687  29.935  27.121  0.00  0.00           C
HETATM   2  C   <1> d   1       2.788  29.924  27.985  0.00  0.00           C
HETATM   3  C   <1> d   1       3.054  28.803  28.774  0.00  0.00           C
HETATM   4  C   <1> d   1       2.244  27.663  28.682  0.00  0.00           C
HETATM   5  C   <1> d   1       1.139  27.674  27.820  0.00  0.00           C
HETATM   6  C   <1> d   1       0.866  28.808  27.052  0.00  0.00           C
HETATM   7  C   <1> d   1       2.576  26.421  29.518  0.00  0.00           C
HETATM   8  C   <1> d   1       1.864  25.169  28.950  0.00  0.00           C
HETATM   9  C   <1> d   1       0.383  25.544  28.706  0.00  0.00           C
HETATM  10  O   <1> d   1       0.300  26.563  27.697  0.00  0.00           O
HETATM  11  C   <1> d   1      -0.393  24.306  28.232  0.00  0.00           C
HETATM  12  C   <1> d   1      -1.026  24.311  26.985  0.00  0.00           C
HETATM  13  C   <1> d   1      -1.747  23.195  26.550  0.00  0.00           C
HETATM  14  C   <1> d   1      -1.835  22.057  27.360  0.00  0.00           C
HETATM  15  C   <1> d   1      -1.193  22.043  28.605  0.00  0.00           C
HETATM  16  C   <1> d   1      -0.476  23.163  29.035  0.00  0.00           C
HETATM  17  O   <1> d   1      -2.552  20.925  26.953  0.00  0.00           O
HETATM  18  H   <1> d   1      -3.103  20.544  27.628  0.00  0.00           H
HETATM  19  O   <1> d   1      -1.259  20.916  29.428  0.00  0.00           O
HETATM  20  H   <1> d   1      -2.114  20.498  29.387  0.00  0.00           H
HETATM  21  O   <1> d   1       2.462  24.754  27.707  0.00  0.00           O
HETATM  22  H   <1> d   1       1.837  24.397  27.084  0.00  0.00           H
HETATM  23  O   <1> d   1       4.138  28.838  29.651  0.00  0.00           O
HETATM  24  H   <1> d   1       3.944  29.340  30.435  0.00  0.00           H
HETATM  25  O   <1> d   1       1.390  31.048  26.328  0.00  0.00           O
HETATM  26  H   <1> d   1       1.990  31.778  26.427  0.00  0.00           H
ENDMDL
MODEL        6
REMARK Best docking result from each FILL generated by AutoLigand
REMARK ENERGY   =   -8.3
HETATM   1  C   <1> d   1      23.218  14.998  31.441  0.00  0.00           C
HETATM   2  C   <1> d   1      24.475  14.712  30.896  0.00  0.00           C
HETATM   3  C   <1> d   1      24.912  13.391  30.784  0.00  0.00           C
HETATM   4  C   <1> d   1      24.080  12.334  31.180  0.00  0.00           C
HETATM   5  C   <1> d   1      22.823  12.619  31.729  0.00  0.00           C
HETATM   6  C   <1> d   1      22.404  13.945  31.860  0.00  0.00           C
HETATM   7  C   <1> d   1      24.551  10.885  31.006  0.00  0.00           C
HETATM   8  C   <1> d   1      23.355   9.905  31.072  0.00  0.00           C
HETATM   9  C   <1> d   1      22.509  10.283  32.312  0.00  0.00           C
HETATM  10  O   <1> d   1      21.960  11.600  32.142  0.00  0.00           O
HETATM  11  C   <1> d   1      21.360   9.279  32.479  0.00  0.00           C
HETATM  12  C   <1> d   1      20.096   9.722  32.881  0.00  0.00           C
HETATM  13  C   <1> d   1      19.046   8.815  33.051  0.00  0.00           C
HETATM  14  C   <1> d   1      19.251   7.450  32.812  0.00  0.00           C
HETATM  15  C   <1> d   1      20.512   7.004  32.398  0.00  0.00           C
HETATM  16  C   <1> d   1      21.558   7.915  32.233  0.00  0.00           C
HETATM  17  O   <1> d   1      18.220   6.517  32.976  0.00  0.00           O
HETATM  18  H   <1> d   1      17.461   6.667  32.424  0.00  0.00           H
HETATM  19  O   <1> d   1      20.740   5.649  32.145  0.00  0.00           O
HETATM  20  H   <1> d   1      21.217   5.232  32.857  0.00  0.00           H
HETATM  21  O   <1> d   1      22.539  10.007  29.889  0.00  0.00           O
HETATM  22  H   <1> d   1      21.607   9.919  30.062  0.00  0.00           H
HETATM  23  O   <1> d   1      26.184  13.142  30.271  0.00  0.00           O
HETATM  24  H   <1> d   1      26.794  13.841  30.480  0.00  0.00           H
HETATM  25  O   <1> d   1      22.760  16.312  31.576  0.00  0.00           O
HETATM  26  H   <1> d   1      22.176  16.603  30.885  0.00  0.00           H
ENDMDL
MODEL        7
REMARK Best docking result from each FILL generated by AutoLigand
REMARK ENERGY   =   -8.3
HETATM   1  C   <1> d   1      23.162  14.984  31.472  0.00  0.00           C
HETATM   2  C   <1> d   1      24.432  14.708  30.952  0.00  0.00           C
HETATM   3  C   <1> d   1      24.885  13.390  30.858  0.00  0.00           C
HETATM   4  C   <1> d   1      24.057  12.328  31.247  0.00  0.00           C
HETATM   5  C   <1> d   1      22.787  12.603  31.771  0.00  0.00           C
HETATM   6  C   <1> d   1      22.352  13.925  31.884  0.00  0.00           C
HETATM   7  C   <1> d   1      24.547  10.882  31.092  0.00  0.00           C
HETATM   8  C   <1> d   1      23.360   9.890  31.144  0.00  0.00           C
HETATM   9  C   <1> d   1      22.488  10.268  32.365  0.00  0.00           C
HETATM  10  O   <1> d   1      21.928  11.577  32.176  0.00  0.00           O
HETATM  11  C   <1> d   1      21.347   9.253  32.520  0.00  0.00           C
HETATM  12  C   <1> d   1      20.068   9.686  32.883  0.00  0.00           C
HETATM  13  C   <1> d   1      19.025   8.769  33.041  0.00  0.00           C
HETATM  14  C   <1> d   1      19.253   7.404  32.827  0.00  0.00           C
HETATM  15  C   <1> d   1      20.528   6.966  32.452  0.00  0.00           C
HETATM  16  C   <1> d   1      21.567   7.888  32.299  0.00  0.00           C
HETATM  17  O   <1> d   1      18.228   6.461  32.980  0.00  0.00           O
HETATM  18  H   <1> d   1      18.522   5.557  32.977  0.00  0.00           H
HETATM  19  O   <1> d   1      20.779   5.611  32.225  0.00  0.00           O
HETATM  20  H   <1> d   1      21.662   5.366  32.485  0.00  0.00           H
HETATM  21  O   <1> d   1      22.565   9.974  29.946  0.00  0.00           O
HETATM  22  H   <1> d   1      21.891   9.305  29.889  0.00  0.00           H
HETATM  23  O   <1> d   1      26.169  13.152  30.369  0.00  0.00           O
HETATM  24  H   <1> d   1      26.628  12.497  30.884  0.00  0.00           H
HETATM  25  O   <1> d   1      22.688  16.294  31.589  0.00  0.00           O
HETATM  26  H   <1> d   1      21.755  16.365  31.754  0.00  0.00           H
ENDMDL
MODEL        8
REMARK Best docking result from each FILL generated by AutoLigand
REMARK ENERGY   =   -6.1
HETATM   1  C   <1> d   1      14.657  22.329   0.722  0.00  0.00           C
HETATM   2  C   <1> d   1      16.026  22.203   0.457  0.00  0.00           C
HETATM   3  C   <1> d   1      16.572  20.956   0.143  0.00  0.00           C
HETATM   4  C   <1> d   1      15.749  19.826   0.050  0.00  0.00           C
HETATM   5  C   <1> d   1      14.379  19.949   0.318  0.00  0.00           C
HETATM   6  C   <1> d   1      13.846  21.195   0.655  0.00  0.00           C
HETATM   7  C   <1> d   1      16.353  18.472  -0.345  0.00  0.00           C
HETATM   8  C   <1> d   1      15.250  17.495  -0.820  0.00  0.00           C
HETATM   9  C   <1> d   1      14.106  17.539   0.221  0.00  0.00           C
HETATM  10  O   <1> d   1      13.519  18.850   0.242  0.00  0.00           O
HETATM  11  C   <1> d   1      13.027  16.513  -0.153  0.00  0.00           C
HETATM  12  C   <1> d   1      13.392  15.217  -0.529  0.00  0.00           C
HETATM  13  C   <1> d   1      12.419  14.279  -0.884  0.00  0.00           C
HETATM  14  C   <1> d   1      11.064  14.630  -0.860  0.00  0.00           C
HETATM  15  C   <1> d   1      10.692  15.923  -0.473  0.00  0.00           C
HETATM  16  C   <1> d   1      11.670  16.857  -0.121  0.00  0.00           C
HETATM  17  O   <1> d   1      10.066  13.713  -1.214  0.00  0.00           O
HETATM  18  H   <1> d   1       9.392  13.590  -0.555  0.00  0.00           H
HETATM  19  O   <1> d   1       9.346  16.296  -0.433  0.00  0.00           O
HETATM  20  H   <1> d   1       8.924  16.189  -1.280  0.00  0.00           H
HETATM  21  O   <1> d   1      14.737  17.883  -2.109  0.00  0.00           O
HETATM  22  H   <1> d   1      14.975  17.284  -2.809  0.00  0.00           H
HETATM  23  O   <1> d   1      17.945  20.858  -0.080  0.00  0.00           O
HETATM  24  H   <1> d   1      18.433  21.505   0.419  0.00  0.00           H
HETATM  25  O   <1> d   1      14.086  23.562   1.051  0.00  0.00           O
HETATM  26  H   <1> d   1      13.139  23.551   1.133  0.00  0.00           H
ENDMDL
MODEL        9
REMARK Best docking result from each FILL generated by AutoLigand
REMARK ENERGY   =   -6.8
HETATM   1  C   <1> d   1       1.685  29.938  27.110  0.00  0.00           C
HETATM   2  C   <1> d   1       2.785  29.928  27.976  0.00  0.00           C
HETATM   3  C   <1> d   1       3.052  28.808  28.766  0.00  0.00           C
HETATM   4  C   <1> d   1       2.243  27.667  28.673  0.00  0.00           C
HETATM   5  C   <1> d   1       1.140  27.676  27.810  0.00  0.00           C
HETATM   6  C   <1> d   1       0.866  28.809  27.041  0.00  0.00           C
HETATM   7  C   <1> d   1       2.576  26.425  29.510  0.00  0.00           C
HETATM   8  C   <1> d   1       1.867  25.172  28.942  0.00  0.00           C
HETATM   9  C   <1> d   1       0.385  25.545  28.696  0.00  0.00           C
HETATM  10  O   <1> d   1       0.303  26.564  27.686  0.00  0.00           O
HETATM  11  C   <1> d   1      -0.388  24.306  28.222  0.00  0.00           C
HETATM  12  C   <1> d   1      -1.016  24.308  26.973  0.00  0.00           C
HETATM  13  C   <1> d   1      -1.735  23.191  26.537  0.00  0.00           C
HETATM  14  C   <1> d   1      -1.825  22.054  27.350  0.00  0.00           C
HETATM  15  C   <1> d   1      -1.188  22.043  28.596  0.00  0.00           C
HETATM  16  C   <1> d   1      -0.474  23.164  29.027  0.00  0.00           C
HETATM  17  O   <1> d   1      -2.540  20.921  26.942  0.00  0.00           O
HETATM  18  H   <1> d   1      -2.931  20.991  26.078  0.00  0.00           H
HETATM  19  O   <1> d   1      -1.257  20.918  29.422  0.00  0.00           O
HETATM  20  H   <1> d   1      -1.166  21.149  30.342  0.00  0.00           H
HETATM  21  O   <1> d   1       2.467  24.758  27.700  0.00  0.00           O
HETATM  22  H   <1> d   1       3.346  24.408  27.800  0.00  0.00           H
HETATM  23  O   <1> d   1       4.134  28.845  29.644  0.00  0.00           O
HETATM  24  H   <1> d   1       4.014  29.493  30.330  0.00  0.00           H
HETATM  25  O   <1> d   1       1.387  31.049  26.316  0.00  0.00           O
HETATM  26  H   <1> d   1       0.511  31.398  26.434  0.00  0.00           H
ENDMDL
MODEL       10
REMARK Best docking result from each FILL generated by AutoLigand
REMARK ENERGY   =   -6.0
HETATM   1  C   <1> d   1      21.045  -9.215   8.880  0.00  0.00           C
HETATM   2  C   <1> d   1      21.839  -9.984   8.022  0.00  0.00           C
HETATM   3  C   <1> d   1      22.868  -9.388   7.290  0.00  0.00           C
HETATM   4  C   <1> d   1      23.141  -8.021   7.435  0.00  0.00           C
HETATM   5  C   <1> d   1      22.344  -7.248   8.291  0.00  0.00           C
HETATM   6  C   <1> d   1      21.302  -7.848   9.002  0.00  0.00           C
HETATM   7  C   <1> d   1      24.305  -7.388   6.662  0.00  0.00           C
HETATM   8  C   <1> d   1      24.709  -6.031   7.289  0.00  0.00           C
HETATM   9  C   <1> d   1      23.413  -5.214   7.508  0.00  0.00           C
HETATM  10  O   <1> d   1      22.575  -5.881   8.466  0.00  0.00           O
HETATM  11  C   <1> d   1      23.766  -3.817   8.039  0.00  0.00           C
HETATM  12  C   <1> d   1      24.828  -3.102   7.476  0.00  0.00           C
HETATM  13  C   <1> d   1      25.167  -1.835   7.960  0.00  0.00           C
HETATM  14  C   <1> d   1      24.438  -1.268   9.013  0.00  0.00           C
HETATM  15  C   <1> d   1      23.368  -1.976   9.573  0.00  0.00           C
HETATM  16  C   <1> d   1      23.035  -3.243   9.085  0.00  0.00           C
HETATM  17  O   <1> d   1      24.756  -0.003   9.523  0.00  0.00           O
HETATM  18  H   <1> d   1      25.216   0.563   8.913  0.00  0.00           H
HETATM  19  O   <1> d   1      22.620  -1.429  10.618  0.00  0.00           O
HETATM  20  H   <1> d   1      22.799  -0.499  10.732  0.00  0.00           H
HETATM  21  O   <1> d   1      25.372  -6.223   8.553  0.00  0.00           O
HETATM  22  H   <1> d   1      25.201  -7.072   8.947  0.00  0.00           H
HETATM  23  O   <1> d   1      23.618 -10.175   6.416  0.00  0.00           O
HETATM  24  H   <1> d   1      24.330  -9.686   6.020  0.00  0.00           H
HETATM  25  O   <1> d   1      20.000  -9.782   9.617  0.00  0.00           O
HETATM  26  H   <1> d   1      19.415  -9.154  10.025  0.00  0.00           H
ENDMDL
