# Supplementary material for: Ferroptosis regulation by traditional chinese medicine for ischemic stroke intervention based on network pharmacology and data mining
Source: PLoS One. 2025 Apr 16;20(4):e0321751. doi: 10.1371/journal.pone.0321751 (PMC12002469; doi:10.1371/journal.pone.0321751)
Supplement: S3 File — (ZIP) [file pone.0321751.s003.zip › 分子对接6/MAPK8/MAPK8-0073/results/MOL000073_4qtd_out01.pdb]

REMARK Generated by AMDock from AutoDock Vina result
MODEL        1
REMARK ENERGY   =   -6.4
HETATM   1  C   <1> d   1       7.253  32.395   5.916  0.00  0.00           C
HETATM   2  C   <1> d   1       8.405  32.975   6.460  0.00  0.00           C
HETATM   3  C   <1> d   1       9.113  32.323   7.472  0.00  0.00           C
HETATM   4  C   <1> d   1       8.699  31.063   7.927  0.00  0.00           C
HETATM   5  C   <1> d   1       7.544  30.483   7.386  0.00  0.00           C
HETATM   6  C   <1> d   1       6.828  31.153   6.391  0.00  0.00           C
HETATM   7  C   <1> d   1       9.513  30.335   9.004  0.00  0.00           C
HETATM   8  C   <1> d   1       9.164  28.827   9.032  0.00  0.00           C
HETATM   9  C   <1> d   1       7.622  28.704   9.036  0.00  0.00           C
HETATM  10  O   <1> d   1       7.090  29.232   7.810  0.00  0.00           O
HETATM  11  C   <1> d   1       7.221  27.227   9.162  0.00  0.00           C
HETATM  12  C   <1> d   1       6.296  26.674   8.271  0.00  0.00           C
HETATM  13  C   <1> d   1       5.914  25.335   8.384  0.00  0.00           C
HETATM  14  C   <1> d   1       6.461  24.531   9.392  0.00  0.00           C
HETATM  15  C   <1> d   1       7.396  25.078  10.280  0.00  0.00           C
HETATM  16  C   <1> d   1       7.772  26.418  10.162  0.00  0.00           C
HETATM  17  O   <1> d   1       6.095  23.187   9.534  0.00  0.00           O
HETATM  18  H   <1> d   1       5.258  22.963   9.143  0.00  0.00           H
HETATM  19  O   <1> d   1       7.962  24.295  11.289  0.00  0.00           O
HETATM  20  H   <1> d   1       8.695  24.736  11.709  0.00  0.00           H
HETATM  21  O   <1> d   1       9.693  28.153   7.875  0.00  0.00           O
HETATM  22  H   <1> d   1       9.909  28.741   7.158  0.00  0.00           H
HETATM  23  O   <1> d   1      10.236  32.944   8.018  0.00  0.00           O
HETATM  24  H   <1> d   1      10.431  32.621   8.891  0.00  0.00           H
HETATM  25  O   <1> d   1       6.518  33.031   4.911  0.00  0.00           O
HETATM  26  H   <1> d   1       5.989  32.449   4.378  0.00  0.00           H
ENDMDL
