# Supplementary material for: Ferroptosis regulation by traditional chinese medicine for ischemic stroke intervention based on network pharmacology and data mining
Source: PLoS One. 2025 Apr 16;20(4):e0321751. doi: 10.1371/journal.pone.0321751 (PMC12002469; doi:10.1371/journal.pone.0321751)
Supplement: S3 File — (ZIP) [file pone.0321751.s003.zip › 分子对接6/MAPK8/MAPK8-0073/results/MOL000073_4qtd_out01.pdbqt]

MODEL 1
REMARK VINA RESULT:      -6.4      0.000      0.000
REMARK  6 active torsions:
REMARK  status: ('A' for Active; 'I' for Inactive)
REMARK    1  A    between atoms: C_1  and  O_11 
REMARK    2  A    between atoms: C_3  and  O_12 
REMARK    3  A    between atoms: C_8  and  O_13 
REMARK    4  A    between atoms: C_9  and  C_14 
REMARK    5  A    between atoms: C_17  and  O_21 
REMARK    6  A    between atoms: C_18  and  O_20 
ROOT
ATOM      1  C   <1> d   1       7.253  32.395   5.916  0.00  0.00     0.071 A 
ATOM      2  C   <1> d   1       8.405  32.975   6.460  0.00  0.00     0.073 A 
ATOM      3  C   <1> d   1       9.113  32.323   7.472  0.00  0.00     0.077 A 
ATOM      4  C   <1> d   1       8.699  31.063   7.927  0.00  0.00     0.011 A 
ATOM      5  C   <1> d   1       7.544  30.483   7.386  0.00  0.00     0.081 A 
ATOM      6  C   <1> d   1       6.828  31.153   6.391  0.00  0.00     0.074 A 
ATOM      7  C   <1> d   1       9.513  30.335   9.004  0.00  0.00     0.079 C 
ATOM      8  C   <1> d   1       9.164  28.827   9.032  0.00  0.00     0.156 C 
ATOM      9  C   <1> d   1       7.622  28.704   9.036  0.00  0.00     0.191 C 
ATOM     10  O   <1> d   1       7.090  29.232   7.810  0.00  0.00    -0.338 OA
ENDROOT
BRANCH   9  11
ATOM     11  C   <1> d   1       7.221  27.227   9.162  0.00  0.00    -0.024 A 
ATOM     12  C   <1> d   1       6.296  26.674   8.271  0.00  0.00     0.013 A 
ATOM     13  C   <1> d   1       5.914  25.335   8.384  0.00  0.00     0.040 A 
ATOM     14  C   <1> d   1       6.461  24.531   9.392  0.00  0.00     0.098 A 
ATOM     15  C   <1> d   1       7.396  25.078  10.280  0.00  0.00     0.099 A 
ATOM     16  C   <1> d   1       7.772  26.418  10.162  0.00  0.00     0.049 A 
BRANCH  14  17
ATOM     17  O   <1> d   1       6.095  23.187   9.534  0.00  0.00    -0.358 OA
ATOM     18  H   <1> d   1       5.258  22.963   9.143  0.00  0.00     0.217 HD
ENDBRANCH  14  17
BRANCH  15  19
ATOM     19  O   <1> d   1       7.962  24.295  11.289  0.00  0.00    -0.358 OA
ATOM     20  H   <1> d   1       8.695  24.736  11.709  0.00  0.00     0.217 HD
ENDBRANCH  15  19
ENDBRANCH   9  11
BRANCH   8  21
ATOM     21  O   <1> d   1       9.693  28.153   7.875  0.00  0.00    -0.392 OA
ATOM     22  H   <1> d   1       9.909  28.741   7.158  0.00  0.00     0.210 HD
ENDBRANCH   8  21
BRANCH   3  23
ATOM     23  O   <1> d   1      10.236  32.944   8.018  0.00  0.00    -0.360 OA
ATOM     24  H   <1> d   1      10.431  32.621   8.891  0.00  0.00     0.217 HD
ENDBRANCH   3  23
BRANCH   1  25
ATOM     25  O   <1> d   1       6.518  33.031   4.911  0.00  0.00    -0.361 OA
ATOM     26  H   <1> d   1       5.989  32.449   4.378  0.00  0.00     0.217 HD
ENDBRANCH   1  25
TORSDOF 6
ENDMDL
