# Supplementary material for: Ferroptosis regulation by traditional chinese medicine for ischemic stroke intervention based on network pharmacology and data mining
Source: PLoS One. 2025 Apr 16;20(4):e0321751. doi: 10.1371/journal.pone.0321751 (PMC12002469; doi:10.1371/journal.pone.0321751)
Supplement: S3 File — (ZIP) [file pone.0321751.s003.zip › 分子对接6/MAPK8/MAPK8-0073/results/MOL000073_4qtd_out02.pdb]

REMARK Generated by AMDock from AutoDock Vina result
MODEL        2
REMARK ENERGY   =   -6.8
HETATM   1  C   <1> d   1      25.258  19.871  25.941  0.00  0.00           C
HETATM   2  C   <1> d   1      25.243  19.262  27.201  0.00  0.00           C
HETATM   3  C   <1> d   1      24.511  19.826  28.248  0.00  0.00           C
HETATM   4  C   <1> d   1      23.753  20.986  28.038  0.00  0.00           C
HETATM   5  C   <1> d   1      23.770  21.599  26.778  0.00  0.00           C
HETATM   6  C   <1> d   1      24.524  21.042  25.743  0.00  0.00           C
HETATM   7  C   <1> d   1      22.914  21.568  29.183  0.00  0.00           C
HETATM   8  C   <1> d   1      21.838  22.539  28.639  0.00  0.00           C
HETATM   9  C   <1> d   1      22.535  23.500  27.646  0.00  0.00           C
HETATM  10  O   <1> d   1      23.034  22.759  26.521  0.00  0.00           O
HETATM  11  C   <1> d   1      21.530  24.549  27.149  0.00  0.00           C
HETATM  12  C   <1> d   1      20.657  25.165  28.051  0.00  0.00           C
HETATM  13  C   <1> d   1      19.728  26.111  27.608  0.00  0.00           C
HETATM  14  C   <1> d   1      19.669  26.455  26.252  0.00  0.00           C
HETATM  15  C   <1> d   1      20.549  25.850  25.347  0.00  0.00           C
HETATM  16  C   <1> d   1      21.474  24.903  25.796  0.00  0.00           C
HETATM  17  O   <1> d   1      18.748  27.397  25.777  0.00  0.00           O
HETATM  18  H   <1> d   1      18.286  27.874  26.457  0.00  0.00           H
HETATM  19  O   <1> d   1      20.516  26.182  23.990  0.00  0.00           O
HETATM  20  H   <1> d   1      20.936  25.516  23.453  0.00  0.00           H
HETATM  21  O   <1> d   1      20.794  21.821  27.954  0.00  0.00           O
HETATM  22  H   <1> d   1      21.068  21.457  27.119  0.00  0.00           H
HETATM  23  O   <1> d   1      24.545  19.215  29.501  0.00  0.00           O
HETATM  24  H   <1> d   1      24.413  19.841  30.205  0.00  0.00           H
HETATM  25  O   <1> d   1      25.991  19.335  24.878  0.00  0.00           O
HETATM  26  H   <1> d   1      25.818  19.736  24.034  0.00  0.00           H
ENDMDL
