# Supplementary material for: Ferroptosis regulation by traditional chinese medicine for ischemic stroke intervention based on network pharmacology and data mining
Source: PLoS One. 2025 Apr 16;20(4):e0321751. doi: 10.1371/journal.pone.0321751 (PMC12002469; doi:10.1371/journal.pone.0321751)
Supplement: S3 File — (ZIP) [file pone.0321751.s003.zip › 分子对接6/MAPK8/MAPK8-0073/results/MOL000073_4qtd_out02.pdbqt]

MODEL 1
REMARK VINA RESULT:      -6.8      0.000      0.000
REMARK  6 active torsions:
REMARK  status: ('A' for Active; 'I' for Inactive)
REMARK    1  A    between atoms: C_1  and  O_11 
REMARK    2  A    between atoms: C_3  and  O_12 
REMARK    3  A    between atoms: C_8  and  O_13 
REMARK    4  A    between atoms: C_9  and  C_14 
REMARK    5  A    between atoms: C_17  and  O_21 
REMARK    6  A    between atoms: C_18  and  O_20 
ROOT
ATOM      1  C   <1> d   1      25.258  19.871  25.941  0.00  0.00     0.071 A 
ATOM      2  C   <1> d   1      25.243  19.262  27.201  0.00  0.00     0.073 A 
ATOM      3  C   <1> d   1      24.511  19.826  28.248  0.00  0.00     0.077 A 
ATOM      4  C   <1> d   1      23.753  20.986  28.038  0.00  0.00     0.011 A 
ATOM      5  C   <1> d   1      23.770  21.599  26.778  0.00  0.00     0.081 A 
ATOM      6  C   <1> d   1      24.524  21.042  25.743  0.00  0.00     0.074 A 
ATOM      7  C   <1> d   1      22.914  21.568  29.183  0.00  0.00     0.079 C 
ATOM      8  C   <1> d   1      21.838  22.539  28.639  0.00  0.00     0.156 C 
ATOM      9  C   <1> d   1      22.535  23.500  27.646  0.00  0.00     0.191 C 
ATOM     10  O   <1> d   1      23.034  22.759  26.521  0.00  0.00    -0.338 OA
ENDROOT
BRANCH   9  11
ATOM     11  C   <1> d   1      21.530  24.549  27.149  0.00  0.00    -0.024 A 
ATOM     12  C   <1> d   1      20.657  25.165  28.051  0.00  0.00     0.013 A 
ATOM     13  C   <1> d   1      19.728  26.111  27.608  0.00  0.00     0.040 A 
ATOM     14  C   <1> d   1      19.669  26.455  26.252  0.00  0.00     0.098 A 
ATOM     15  C   <1> d   1      20.549  25.850  25.347  0.00  0.00     0.099 A 
ATOM     16  C   <1> d   1      21.474  24.903  25.796  0.00  0.00     0.049 A 
BRANCH  14  17
ATOM     17  O   <1> d   1      18.748  27.397  25.777  0.00  0.00    -0.358 OA
ATOM     18  H   <1> d   1      18.286  27.874  26.457  0.00  0.00     0.217 HD
ENDBRANCH  14  17
BRANCH  15  19
ATOM     19  O   <1> d   1      20.516  26.182  23.990  0.00  0.00    -0.358 OA
ATOM     20  H   <1> d   1      20.936  25.516  23.453  0.00  0.00     0.217 HD
ENDBRANCH  15  19
ENDBRANCH   9  11
BRANCH   8  21
ATOM     21  O   <1> d   1      20.794  21.821  27.954  0.00  0.00    -0.392 OA
ATOM     22  H   <1> d   1      21.068  21.457  27.119  0.00  0.00     0.210 HD
ENDBRANCH   8  21
BRANCH   3  23
ATOM     23  O   <1> d   1      24.545  19.215  29.501  0.00  0.00    -0.360 OA
ATOM     24  H   <1> d   1      24.413  19.841  30.205  0.00  0.00     0.217 HD
ENDBRANCH   3  23
BRANCH   1  25
ATOM     25  O   <1> d   1      25.991  19.335  24.878  0.00  0.00    -0.361 OA
ATOM     26  H   <1> d   1      25.818  19.736  24.034  0.00  0.00     0.217 HD
ENDBRANCH   1  25
TORSDOF 6
ENDMDL
