# Supplementary material for: Ferroptosis regulation by traditional chinese medicine for ischemic stroke intervention based on network pharmacology and data mining
Source: PLoS One. 2025 Apr 16;20(4):e0321751. doi: 10.1371/journal.pone.0321751 (PMC12002469; doi:10.1371/journal.pone.0321751)
Supplement: S3 File — (ZIP) [file pone.0321751.s003.zip › 分子对接6/MAPK8/MAPK8-0073/results/MOL000073_4qtd_out03.pdb]

REMARK Generated by AMDock from AutoDock Vina result
MODEL        3
REMARK ENERGY   =   -6.4
HETATM   1  C   <1> d   1      14.695  22.141   0.751  0.00  0.00           C
HETATM   2  C   <1> d   1      16.070  22.060   0.500  0.00  0.00           C
HETATM   3  C   <1> d   1      16.659  20.832   0.190  0.00  0.00           C
HETATM   4  C   <1> d   1      15.874  19.675   0.090  0.00  0.00           C
HETATM   5  C   <1> d   1      14.498  19.754   0.344  0.00  0.00           C
HETATM   6  C   <1> d   1      13.921  20.982   0.677  0.00  0.00           C
HETATM   7  C   <1> d   1      16.525  18.342  -0.300  0.00  0.00           C
HETATM   8  C   <1> d   1      15.460  17.330  -0.786  0.00  0.00           C
HETATM   9  C   <1> d   1      14.305  17.337   0.244  0.00  0.00           C
HETATM  10  O   <1> d   1      13.676  18.628   0.260  0.00  0.00           O
HETATM  11  C   <1> d   1      13.263  16.276  -0.141  0.00  0.00           C
HETATM  12  C   <1> d   1      11.899  16.572  -0.058  0.00  0.00           C
HETATM  13  C   <1> d   1      10.941  15.611  -0.392  0.00  0.00           C
HETATM  14  C   <1> d   1      11.343  14.339  -0.820  0.00  0.00           C
HETATM  15  C   <1> d   1      12.708  14.042  -0.916  0.00  0.00           C
HETATM  16  C   <1> d   1      13.660  15.007  -0.578  0.00  0.00           C
HETATM  17  O   <1> d   1      10.408  13.353  -1.159  0.00  0.00           O
HETATM  18  H   <1> d   1      10.364  13.153  -2.087  0.00  0.00           H
HETATM  19  O   <1> d   1      13.134  12.784  -1.348  0.00  0.00           O
HETATM  20  H   <1> d   1      13.766  12.849  -2.058  0.00  0.00           H
HETATM  21  O   <1> d   1      14.947  17.702  -2.080  0.00  0.00           O
HETATM  22  H   <1> d   1      14.955  16.990  -2.711  0.00  0.00           H
HETATM  23  O   <1> d   1      18.037  20.779  -0.018  0.00  0.00           O
HETATM  24  H   <1> d   1      18.381  21.608  -0.331  0.00  0.00           H
HETATM  25  O   <1> d   1      14.081  23.355   1.075  0.00  0.00           O
HETATM  26  H   <1> d   1      13.378  23.612   0.489  0.00  0.00           H
ENDMDL
