# Supplementary material for: Ferroptosis regulation by traditional chinese medicine for ischemic stroke intervention based on network pharmacology and data mining
Source: PLoS One. 2025 Apr 16;20(4):e0321751. doi: 10.1371/journal.pone.0321751 (PMC12002469; doi:10.1371/journal.pone.0321751)
Supplement: S3 File — (ZIP) [file pone.0321751.s003.zip › 分子对接6/MAPK8/MAPK8-0073/results/MOL000073_4qtd_out03.pdbqt]

MODEL 1
REMARK VINA RESULT:      -6.4      0.000      0.000
REMARK  6 active torsions:
REMARK  status: ('A' for Active; 'I' for Inactive)
REMARK    1  A    between atoms: C_1  and  O_11 
REMARK    2  A    between atoms: C_3  and  O_12 
REMARK    3  A    between atoms: C_8  and  O_13 
REMARK    4  A    between atoms: C_9  and  C_14 
REMARK    5  A    between atoms: C_17  and  O_21 
REMARK    6  A    between atoms: C_18  and  O_20 
ROOT
ATOM      1  C   <1> d   1      14.695  22.141   0.751  0.00  0.00     0.071 A 
ATOM      2  C   <1> d   1      16.070  22.060   0.500  0.00  0.00     0.073 A 
ATOM      3  C   <1> d   1      16.659  20.832   0.190  0.00  0.00     0.077 A 
ATOM      4  C   <1> d   1      15.874  19.675   0.090  0.00  0.00     0.011 A 
ATOM      5  C   <1> d   1      14.498  19.754   0.344  0.00  0.00     0.081 A 
ATOM      6  C   <1> d   1      13.921  20.982   0.677  0.00  0.00     0.074 A 
ATOM      7  C   <1> d   1      16.525  18.342  -0.300  0.00  0.00     0.079 C 
ATOM      8  C   <1> d   1      15.460  17.330  -0.786  0.00  0.00     0.156 C 
ATOM      9  C   <1> d   1      14.305  17.337   0.244  0.00  0.00     0.191 C 
ATOM     10  O   <1> d   1      13.676  18.628   0.260  0.00  0.00    -0.338 OA
ENDROOT
BRANCH   9  11
ATOM     11  C   <1> d   1      13.263  16.276  -0.141  0.00  0.00    -0.024 A 
ATOM     12  C   <1> d   1      11.899  16.572  -0.058  0.00  0.00     0.013 A 
ATOM     13  C   <1> d   1      10.941  15.611  -0.392  0.00  0.00     0.040 A 
ATOM     14  C   <1> d   1      11.343  14.339  -0.820  0.00  0.00     0.098 A 
ATOM     15  C   <1> d   1      12.708  14.042  -0.916  0.00  0.00     0.099 A 
ATOM     16  C   <1> d   1      13.660  15.007  -0.578  0.00  0.00     0.049 A 
BRANCH  14  17
ATOM     17  O   <1> d   1      10.408  13.353  -1.159  0.00  0.00    -0.358 OA
ATOM     18  H   <1> d   1      10.364  13.153  -2.087  0.00  0.00     0.217 HD
ENDBRANCH  14  17
BRANCH  15  19
ATOM     19  O   <1> d   1      13.134  12.784  -1.348  0.00  0.00    -0.358 OA
ATOM     20  H   <1> d   1      13.766  12.849  -2.058  0.00  0.00     0.217 HD
ENDBRANCH  15  19
ENDBRANCH   9  11
BRANCH   8  21
ATOM     21  O   <1> d   1      14.947  17.702  -2.080  0.00  0.00    -0.392 OA
ATOM     22  H   <1> d   1      14.955  16.990  -2.711  0.00  0.00     0.210 HD
ENDBRANCH   8  21
BRANCH   3  23
ATOM     23  O   <1> d   1      18.037  20.779  -0.018  0.00  0.00    -0.360 OA
ATOM     24  H   <1> d   1      18.381  21.608  -0.331  0.00  0.00     0.217 HD
ENDBRANCH   3  23
BRANCH   1  25
ATOM     25  O   <1> d   1      14.081  23.355   1.075  0.00  0.00    -0.361 OA
ATOM     26  H   <1> d   1      13.378  23.612   0.489  0.00  0.00     0.217 HD
ENDBRANCH   1  25
TORSDOF 6
ENDMDL
