# Supplementary material for: Ferroptosis regulation by traditional chinese medicine for ischemic stroke intervention based on network pharmacology and data mining
Source: PLoS One. 2025 Apr 16;20(4):e0321751. doi: 10.1371/journal.pone.0321751 (PMC12002469; doi:10.1371/journal.pone.0321751)
Supplement: S3 File — (ZIP) [file pone.0321751.s003.zip › 分子对接6/MAPK8/MAPK8-0073/results/MOL000073_4qtd_out04.pdb]

REMARK Generated by AMDock from AutoDock Vina result
MODEL        4
REMARK ENERGY   =   -6.0
HETATM   1  C   <1> d   1      20.922  -9.151   9.161  0.00  0.00           C
HETATM   2  C   <1> d   1      21.717  -9.978   8.359  0.00  0.00           C
HETATM   3  C   <1> d   1      22.770  -9.439   7.616  0.00  0.00           C
HETATM   4  C   <1> d   1      23.065  -8.071   7.695  0.00  0.00           C
HETATM   5  C   <1> d   1      22.269  -7.242   8.495  0.00  0.00           C
HETATM   6  C   <1> d   1      21.203  -7.785   9.217  0.00  0.00           C
HETATM   7  C   <1> d   1      24.255  -7.501   6.912  0.00  0.00           C
HETATM   8  C   <1> d   1      24.673  -6.121   7.474  0.00  0.00           C
HETATM   9  C   <1> d   1      23.389  -5.270   7.628  0.00  0.00           C
HETATM  10  O   <1> d   1      22.522  -5.872   8.603  0.00  0.00           O
HETATM  11  C   <1> d   1      23.759  -3.854   8.092  0.00  0.00           C
HETATM  12  C   <1> d   1      24.816  -3.172   7.483  0.00  0.00           C
HETATM  13  C   <1> d   1      25.171  -1.888   7.906  0.00  0.00           C
HETATM  14  C   <1> d   1      24.463  -1.270   8.944  0.00  0.00           C
HETATM  15  C   <1> d   1      23.396  -1.945   9.550  0.00  0.00           C
HETATM  16  C   <1> d   1      23.048  -3.230   9.123  0.00  0.00           C
HETATM  17  O   <1> d   1      24.796   0.014   9.393  0.00  0.00           O
HETATM  18  H   <1> d   1      25.686   0.283   9.193  0.00  0.00           H
HETATM  19  O   <1> d   1      22.669  -1.348  10.582  0.00  0.00           O
HETATM  20  H   <1> d   1      22.714  -1.856  11.387  0.00  0.00           H
HETATM  21  O   <1> d   1      25.310  -6.258   8.759  0.00  0.00           O
HETATM  22  H   <1> d   1      25.144  -7.096   9.178  0.00  0.00           H
HETATM  23  O   <1> d   1      23.519 -10.284   6.798  0.00  0.00           O
HETATM  24  H   <1> d   1      24.180 -10.760   7.290  0.00  0.00           H
HETATM  25  O   <1> d   1      19.855  -9.661   9.907  0.00  0.00           O
HETATM  26  H   <1> d   1      20.068  -9.881  10.806  0.00  0.00           H
ENDMDL
