# Supplementary material for: Ferroptosis regulation by traditional chinese medicine for ischemic stroke intervention based on network pharmacology and data mining
Source: PLoS One. 2025 Apr 16;20(4):e0321751. doi: 10.1371/journal.pone.0321751 (PMC12002469; doi:10.1371/journal.pone.0321751)
Supplement: S3 File — (ZIP) [file pone.0321751.s003.zip › 分子对接6/MAPK8/MAPK8-0073/results/MOL000073_4qtd_out04.pdbqt]

MODEL 1
REMARK VINA RESULT:      -6.0      0.000      0.000
REMARK  6 active torsions:
REMARK  status: ('A' for Active; 'I' for Inactive)
REMARK    1  A    between atoms: C_1  and  O_11 
REMARK    2  A    between atoms: C_3  and  O_12 
REMARK    3  A    between atoms: C_8  and  O_13 
REMARK    4  A    between atoms: C_9  and  C_14 
REMARK    5  A    between atoms: C_17  and  O_21 
REMARK    6  A    between atoms: C_18  and  O_20 
ROOT
ATOM      1  C   <1> d   1      20.922  -9.151   9.161  0.00  0.00     0.071 A 
ATOM      2  C   <1> d   1      21.717  -9.978   8.359  0.00  0.00     0.073 A 
ATOM      3  C   <1> d   1      22.770  -9.439   7.616  0.00  0.00     0.077 A 
ATOM      4  C   <1> d   1      23.065  -8.071   7.695  0.00  0.00     0.011 A 
ATOM      5  C   <1> d   1      22.269  -7.242   8.495  0.00  0.00     0.081 A 
ATOM      6  C   <1> d   1      21.203  -7.785   9.217  0.00  0.00     0.074 A 
ATOM      7  C   <1> d   1      24.255  -7.501   6.912  0.00  0.00     0.079 C 
ATOM      8  C   <1> d   1      24.673  -6.121   7.474  0.00  0.00     0.156 C 
ATOM      9  C   <1> d   1      23.389  -5.270   7.628  0.00  0.00     0.191 C 
ATOM     10  O   <1> d   1      22.522  -5.872   8.603  0.00  0.00    -0.338 OA
ENDROOT
BRANCH   9  11
ATOM     11  C   <1> d   1      23.759  -3.854   8.092  0.00  0.00    -0.024 A 
ATOM     12  C   <1> d   1      24.816  -3.172   7.483  0.00  0.00     0.013 A 
ATOM     13  C   <1> d   1      25.171  -1.888   7.906  0.00  0.00     0.040 A 
ATOM     14  C   <1> d   1      24.463  -1.270   8.944  0.00  0.00     0.098 A 
ATOM     15  C   <1> d   1      23.396  -1.945   9.550  0.00  0.00     0.099 A 
ATOM     16  C   <1> d   1      23.048  -3.230   9.123  0.00  0.00     0.049 A 
BRANCH  14  17
ATOM     17  O   <1> d   1      24.796   0.014   9.393  0.00  0.00    -0.358 OA
ATOM     18  H   <1> d   1      25.686   0.283   9.193  0.00  0.00     0.217 HD
ENDBRANCH  14  17
BRANCH  15  19
ATOM     19  O   <1> d   1      22.669  -1.348  10.582  0.00  0.00    -0.358 OA
ATOM     20  H   <1> d   1      22.714  -1.856  11.387  0.00  0.00     0.217 HD
ENDBRANCH  15  19
ENDBRANCH   9  11
BRANCH   8  21
ATOM     21  O   <1> d   1      25.310  -6.258   8.759  0.00  0.00    -0.392 OA
ATOM     22  H   <1> d   1      25.144  -7.096   9.178  0.00  0.00     0.210 HD
ENDBRANCH   8  21
BRANCH   3  23
ATOM     23  O   <1> d   1      23.519 -10.284   6.798  0.00  0.00    -0.360 OA
ATOM     24  H   <1> d   1      24.180 -10.760   7.290  0.00  0.00     0.217 HD
ENDBRANCH   3  23
BRANCH   1  25
ATOM     25  O   <1> d   1      19.855  -9.661   9.907  0.00  0.00    -0.361 OA
ATOM     26  H   <1> d   1      20.068  -9.881  10.806  0.00  0.00     0.217 HD
ENDBRANCH   1  25
TORSDOF 6
ENDMDL
