# Supplementary material for: Ferroptosis regulation by traditional chinese medicine for ischemic stroke intervention based on network pharmacology and data mining
Source: PLoS One. 2025 Apr 16;20(4):e0321751. doi: 10.1371/journal.pone.0321751 (PMC12002469; doi:10.1371/journal.pone.0321751)
Supplement: S3 File — (ZIP) [file pone.0321751.s003.zip › 分子对接6/MAPK8/MAPK8-0073/results/MOL000073_4qtd_out05.pdb]

REMARK Generated by AMDock from AutoDock Vina result
MODEL        5
REMARK ENERGY   =   -6.8
HETATM   1  C   <1> d   1       1.687  29.935  27.121  0.00  0.00           C
HETATM   2  C   <1> d   1       2.788  29.924  27.985  0.00  0.00           C
HETATM   3  C   <1> d   1       3.054  28.803  28.774  0.00  0.00           C
HETATM   4  C   <1> d   1       2.244  27.663  28.682  0.00  0.00           C
HETATM   5  C   <1> d   1       1.139  27.674  27.820  0.00  0.00           C
HETATM   6  C   <1> d   1       0.866  28.808  27.052  0.00  0.00           C
HETATM   7  C   <1> d   1       2.576  26.421  29.518  0.00  0.00           C
HETATM   8  C   <1> d   1       1.864  25.169  28.950  0.00  0.00           C
HETATM   9  C   <1> d   1       0.383  25.544  28.706  0.00  0.00           C
HETATM  10  O   <1> d   1       0.300  26.563  27.697  0.00  0.00           O
HETATM  11  C   <1> d   1      -0.393  24.306  28.232  0.00  0.00           C
HETATM  12  C   <1> d   1      -1.026  24.311  26.985  0.00  0.00           C
HETATM  13  C   <1> d   1      -1.747  23.195  26.550  0.00  0.00           C
HETATM  14  C   <1> d   1      -1.835  22.057  27.360  0.00  0.00           C
HETATM  15  C   <1> d   1      -1.193  22.043  28.605  0.00  0.00           C
HETATM  16  C   <1> d   1      -0.476  23.163  29.035  0.00  0.00           C
HETATM  17  O   <1> d   1      -2.552  20.925  26.953  0.00  0.00           O
HETATM  18  H   <1> d   1      -3.103  20.544  27.628  0.00  0.00           H
HETATM  19  O   <1> d   1      -1.259  20.916  29.428  0.00  0.00           O
HETATM  20  H   <1> d   1      -2.114  20.498  29.387  0.00  0.00           H
HETATM  21  O   <1> d   1       2.462  24.754  27.707  0.00  0.00           O
HETATM  22  H   <1> d   1       1.837  24.397  27.084  0.00  0.00           H
HETATM  23  O   <1> d   1       4.138  28.838  29.651  0.00  0.00           O
HETATM  24  H   <1> d   1       3.944  29.340  30.435  0.00  0.00           H
HETATM  25  O   <1> d   1       1.390  31.048  26.328  0.00  0.00           O
HETATM  26  H   <1> d   1       1.990  31.778  26.427  0.00  0.00           H
ENDMDL
