# Supplementary material for: Ferroptosis regulation by traditional chinese medicine for ischemic stroke intervention based on network pharmacology and data mining
Source: PLoS One. 2025 Apr 16;20(4):e0321751. doi: 10.1371/journal.pone.0321751 (PMC12002469; doi:10.1371/journal.pone.0321751)
Supplement: S3 File — (ZIP) [file pone.0321751.s003.zip › 分子对接6/MAPK8/MAPK8-0073/results/MOL000073_4qtd_out05.pdbqt]

MODEL 1
REMARK VINA RESULT:      -6.8      0.000      0.000
REMARK  6 active torsions:
REMARK  status: ('A' for Active; 'I' for Inactive)
REMARK    1  A    between atoms: C_1  and  O_11 
REMARK    2  A    between atoms: C_3  and  O_12 
REMARK    3  A    between atoms: C_8  and  O_13 
REMARK    4  A    between atoms: C_9  and  C_14 
REMARK    5  A    between atoms: C_17  and  O_21 
REMARK    6  A    between atoms: C_18  and  O_20 
ROOT
ATOM      1  C   <1> d   1       1.687  29.935  27.121  0.00  0.00     0.071 A 
ATOM      2  C   <1> d   1       2.788  29.924  27.985  0.00  0.00     0.073 A 
ATOM      3  C   <1> d   1       3.054  28.803  28.774  0.00  0.00     0.077 A 
ATOM      4  C   <1> d   1       2.244  27.663  28.682  0.00  0.00     0.011 A 
ATOM      5  C   <1> d   1       1.139  27.674  27.820  0.00  0.00     0.081 A 
ATOM      6  C   <1> d   1       0.866  28.808  27.052  0.00  0.00     0.074 A 
ATOM      7  C   <1> d   1       2.576  26.421  29.518  0.00  0.00     0.079 C 
ATOM      8  C   <1> d   1       1.864  25.169  28.950  0.00  0.00     0.156 C 
ATOM      9  C   <1> d   1       0.383  25.544  28.706  0.00  0.00     0.191 C 
ATOM     10  O   <1> d   1       0.300  26.563  27.697  0.00  0.00    -0.338 OA
ENDROOT
BRANCH   9  11
ATOM     11  C   <1> d   1      -0.393  24.306  28.232  0.00  0.00    -0.024 A 
ATOM     12  C   <1> d   1      -1.026  24.311  26.985  0.00  0.00     0.013 A 
ATOM     13  C   <1> d   1      -1.747  23.195  26.550  0.00  0.00     0.040 A 
ATOM     14  C   <1> d   1      -1.835  22.057  27.360  0.00  0.00     0.098 A 
ATOM     15  C   <1> d   1      -1.193  22.043  28.605  0.00  0.00     0.099 A 
ATOM     16  C   <1> d   1      -0.476  23.163  29.035  0.00  0.00     0.049 A 
BRANCH  14  17
ATOM     17  O   <1> d   1      -2.552  20.925  26.953  0.00  0.00    -0.358 OA
ATOM     18  H   <1> d   1      -3.103  20.544  27.628  0.00  0.00     0.217 HD
ENDBRANCH  14  17
BRANCH  15  19
ATOM     19  O   <1> d   1      -1.259  20.916  29.428  0.00  0.00    -0.358 OA
ATOM     20  H   <1> d   1      -2.114  20.498  29.387  0.00  0.00     0.217 HD
ENDBRANCH  15  19
ENDBRANCH   9  11
BRANCH   8  21
ATOM     21  O   <1> d   1       2.462  24.754  27.707  0.00  0.00    -0.392 OA
ATOM     22  H   <1> d   1       1.837  24.397  27.084  0.00  0.00     0.210 HD
ENDBRANCH   8  21
BRANCH   3  23
ATOM     23  O   <1> d   1       4.138  28.838  29.651  0.00  0.00    -0.360 OA
ATOM     24  H   <1> d   1       3.944  29.340  30.435  0.00  0.00     0.217 HD
ENDBRANCH   3  23
BRANCH   1  25
ATOM     25  O   <1> d   1       1.390  31.048  26.328  0.00  0.00    -0.361 OA
ATOM     26  H   <1> d   1       1.990  31.778  26.427  0.00  0.00     0.217 HD
ENDBRANCH   1  25
TORSDOF 6
ENDMDL
