# Supplementary material for: Ferroptosis regulation by traditional chinese medicine for ischemic stroke intervention based on network pharmacology and data mining
Source: PLoS One. 2025 Apr 16;20(4):e0321751. doi: 10.1371/journal.pone.0321751 (PMC12002469; doi:10.1371/journal.pone.0321751)
Supplement: S3 File — (ZIP) [file pone.0321751.s003.zip › 分子对接6/MAPK8/MAPK8-0073/results/MOL000073_4qtd_out06.pdb]

REMARK Generated by AMDock from AutoDock Vina result
MODEL        6
REMARK ENERGY   =   -8.3
HETATM   1  C   <1> d   1      23.218  14.998  31.441  0.00  0.00           C
HETATM   2  C   <1> d   1      24.475  14.712  30.896  0.00  0.00           C
HETATM   3  C   <1> d   1      24.912  13.391  30.784  0.00  0.00           C
HETATM   4  C   <1> d   1      24.080  12.334  31.180  0.00  0.00           C
HETATM   5  C   <1> d   1      22.823  12.619  31.729  0.00  0.00           C
HETATM   6  C   <1> d   1      22.404  13.945  31.860  0.00  0.00           C
HETATM   7  C   <1> d   1      24.551  10.885  31.006  0.00  0.00           C
HETATM   8  C   <1> d   1      23.355   9.905  31.072  0.00  0.00           C
HETATM   9  C   <1> d   1      22.509  10.283  32.312  0.00  0.00           C
HETATM  10  O   <1> d   1      21.960  11.600  32.142  0.00  0.00           O
HETATM  11  C   <1> d   1      21.360   9.279  32.479  0.00  0.00           C
HETATM  12  C   <1> d   1      20.096   9.722  32.881  0.00  0.00           C
HETATM  13  C   <1> d   1      19.046   8.815  33.051  0.00  0.00           C
HETATM  14  C   <1> d   1      19.251   7.450  32.812  0.00  0.00           C
HETATM  15  C   <1> d   1      20.512   7.004  32.398  0.00  0.00           C
HETATM  16  C   <1> d   1      21.558   7.915  32.233  0.00  0.00           C
HETATM  17  O   <1> d   1      18.220   6.517  32.976  0.00  0.00           O
HETATM  18  H   <1> d   1      17.461   6.667  32.424  0.00  0.00           H
HETATM  19  O   <1> d   1      20.740   5.649  32.145  0.00  0.00           O
HETATM  20  H   <1> d   1      21.217   5.232  32.857  0.00  0.00           H
HETATM  21  O   <1> d   1      22.539  10.007  29.889  0.00  0.00           O
HETATM  22  H   <1> d   1      21.607   9.919  30.062  0.00  0.00           H
HETATM  23  O   <1> d   1      26.184  13.142  30.271  0.00  0.00           O
HETATM  24  H   <1> d   1      26.794  13.841  30.480  0.00  0.00           H
HETATM  25  O   <1> d   1      22.760  16.312  31.576  0.00  0.00           O
HETATM  26  H   <1> d   1      22.176  16.603  30.885  0.00  0.00           H
ENDMDL
