# Supplementary material for: Ferroptosis regulation by traditional chinese medicine for ischemic stroke intervention based on network pharmacology and data mining
Source: PLoS One. 2025 Apr 16;20(4):e0321751. doi: 10.1371/journal.pone.0321751 (PMC12002469; doi:10.1371/journal.pone.0321751)
Supplement: S4 File — (ZIP) [file pone.0321751.s004.zip › 分子对接5/TNF/6OP0(QU).pdb]

CRYST1   54.170   81.990   94.170  90.00  90.00  90.00 P 21 21 21    1
ATOM      1  N   THR A   7     -22.595 -12.376  36.005  1.00 49.90           N  
ATOM      2  CA  THR A   7     -23.385 -12.939  34.856  1.00 59.34           C  
ATOM      3  C   THR A   7     -22.693 -12.707  33.503  1.00 60.15           C  
ATOM      4  O   THR A   7     -22.636 -11.569  33.033  1.00 57.52           O  
ATOM      5  CB  THR A   7     -24.804 -12.325  34.753  1.00 59.10           C  
ATOM      6  CG2 THR A   7     -25.681 -13.135  33.757  1.00 52.70           C  
ATOM      7  OG1 THR A   7     -25.421 -12.307  36.045  1.00 63.74           O  
ATOM      8  N   PRO A   8     -22.199 -13.794  32.856  1.00 64.09           N  
ATOM      9  CA  PRO A   8     -21.500 -13.698  31.560  1.00 63.36           C  
ATOM     10  C   PRO A   8     -22.249 -12.878  30.514  1.00 59.56           C  
ATOM     11  O   PRO A   8     -23.469 -12.770  30.581  1.00 61.40           O  
ATOM     12  CB  PRO A   8     -21.396 -15.164  31.109  1.00 63.60           C  
ATOM     13  CG  PRO A   8     -21.344 -15.942  32.370  1.00 64.66           C  
ATOM     14  CD  PRO A   8     -22.211 -15.188  33.357  1.00 66.98           C  
ATOM     15  N   SER A   9     -21.512 -12.304  29.565  1.00 58.75           N  
ATOM     16  CA  SER A   9     -22.125 -11.579  28.434  1.00 55.86           C  
ATOM     17  C   SER A   9     -22.691 -12.571  27.447  1.00 49.12           C  
ATOM     18  O   SER A   9     -22.094 -13.629  27.219  1.00 44.43           O  
ATOM     19  CB  SER A   9     -21.096 -10.693  27.707  1.00 53.49           C  
ATOM     20  OG  SER A   9     -21.629 -10.195  26.483  1.00 51.05           O  
ATOM     21  N   ASP A  10     -23.817 -12.216  26.836  1.00 45.14           N  
ATOM     22  CA  ASP A  10     -24.425 -13.073  25.817  1.00 45.59           C  
ATOM     23  C   ASP A  10     -24.003 -12.689  24.392  1.00 40.45           C  
ATOM     24  O   ASP A  10     -24.566 -13.186  23.447  1.00 40.40           O  
ATOM     25  CB  ASP A  10     -25.957 -13.067  25.952  1.00 46.48           C  
ATOM     26  CG  ASP A  10     -26.595 -11.784  25.429  1.00 53.19           C  
ATOM     27  OD1 ASP A  10     -25.880 -10.781  25.188  1.00 57.41           O  
ATOM     28  OD2 ASP A  10     -27.831 -11.774  25.251  1.00 60.21           O1-
ATOM     29  N   LYS A  11     -23.021 -11.798  24.244  1.00 40.22           N  
ATOM     30  CA  LYS A  11     -22.618 -11.320  22.910  1.00 38.82           C  
ATOM     31  C   LYS A  11     -21.688 -12.322  22.223  1.00 34.15           C  
ATOM     32  O   LYS A  11     -20.793 -12.865  22.849  1.00 31.98           O  
ATOM     33  CB  LYS A  11     -21.929  -9.963  22.969  1.00 40.78           C  
ATOM     34  CG  LYS A  11     -22.745  -8.869  23.630  1.00 45.03           C  
ATOM     35  CD  LYS A  11     -23.964  -8.428  22.818  1.00 46.96           C  
ATOM     36  CE  LYS A  11     -24.751  -7.351  23.578  1.00 48.08           C  
ATOM     37  NZ  LYS A  11     -25.686  -6.582  22.709  1.00 47.74           N1+
ATOM     38  N   PRO A  12     -21.945 -12.604  20.939  1.00 30.92           N  
ATOM     39  CA  PRO A  12     -21.052 -13.363  20.103  1.00 29.09           C  
ATOM     40  C   PRO A  12     -19.702 -12.694  19.986  1.00 27.18           C  
ATOM     41  O   PRO A  12     -19.642 -11.525  19.645  1.00 26.91           O  
ATOM     42  CB  PRO A  12     -21.752 -13.333  18.761  1.00 31.20           C  
ATOM     43  CG  PRO A  12     -23.190 -13.243  19.092  1.00 30.05           C  
ATOM     44  CD  PRO A  12     -23.254 -12.390  20.290  1.00 29.74           C  
ATOM     45  N   VAL A  13     -18.643 -13.420  20.333  1.00 25.52           N  
ATOM     46  CA  VAL A  13     -17.289 -12.945  20.188  1.00 25.77           C  
ATOM     47  C   VAL A  13     -16.373 -14.093  19.795  1.00 24.05           C  
ATOM     48  O   VAL A  13     -16.687 -15.233  20.013  1.00 25.40           O  
ATOM     49  CB  VAL A  13     -16.766 -12.348  21.504  1.00 26.72           C  
ATOM     50  CG1 VAL A  13     -17.522 -11.076  21.859  1.00 26.27           C  
ATOM     51  CG2 VAL A  13     -16.885 -13.364  22.615  1.00 25.67           C  
ATOM     52  N   ALA A  14     -15.236 -13.767  19.214  1.00 23.14           N  
ATOM     53  CA  ALA A  14     -14.196 -14.749  18.877  1.00 21.79           C  
ATOM     54  C   ALA A  14     -12.860 -14.049  18.716  1.00 20.28           C  
ATOM     55  O   ALA A  14     -12.801 -12.942  18.207  1.00 19.02           O  
ATOM     56  CB  ALA A  14     -14.536 -15.489  17.589  1.00 19.71           C  
ATOM     57  N   HIS A  15     -11.797 -14.733  19.121  1.00 20.12           N  
ATOM     58  CA  HIS A  15     -10.445 -14.279  18.896  1.00 19.34           C  
ATOM     59  C   HIS A  15      -9.574 -15.485  18.626  1.00 19.87           C  
ATOM     60  O   HIS A  15      -9.198 -16.222  19.569  1.00 20.53           O  
ATOM     61  CB  HIS A  15      -9.954 -13.516  20.118  1.00 18.26           C  
ATOM     62  CG  HIS A  15      -8.564 -12.948  19.955  1.00 18.29           C  
ATOM     63  CD2 HIS A  15      -7.314 -13.532  20.123  1.00 17.75           C  
ATOM     64  ND1 HIS A  15      -8.339 -11.670  19.586  1.00 17.95           N  
ATOM     65  CE1 HIS A  15      -7.021 -11.459  19.512  1.00 18.29           C  
ATOM     66  NE2 HIS A  15      -6.395 -12.590  19.878  1.00 18.52           N  
ATOM     67  N   VAL A  16      -9.250 -15.734  17.357  1.00 18.45           N  
ATOM     68  CA  VAL A  16      -8.452 -16.897  17.018  1.00 17.44           C  
ATOM     69  C   VAL A  16      -7.072 -16.461  16.483  1.00 17.58           C  
ATOM     70  O   VAL A  16      -6.903 -15.312  16.053  1.00 17.08           O  
ATOM     71  CB  VAL A  16      -9.182 -17.791  16.001  1.00 18.43           C  
ATOM     72  CG1 VAL A  16     -10.564 -18.239  16.533  1.00 16.54           C  
ATOM     73  CG2 VAL A  16      -9.289 -17.088  14.643  1.00 17.94           C  
ATOM     74  N   VAL A  17      -6.106 -17.396  16.511  1.00 17.25           N  
ATOM     75  CA  VAL A  17      -4.665 -17.111  16.354  1.00 17.50           C  
ATOM     76  C   VAL A  17      -4.018 -18.080  15.352  1.00 19.11           C  
ATOM     77  O   VAL A  17      -4.455 -19.220  15.220  1.00 21.55           O  
ATOM     78  CB  VAL A  17      -3.965 -17.212  17.739  1.00 16.51           C  
ATOM     79  CG1 VAL A  17      -4.799 -16.491  18.791  1.00 15.87           C  
ATOM     80  CG2 VAL A  17      -3.769 -18.664  18.216  1.00 15.16           C  
ATOM     81  N   ALA A  18      -2.996 -17.645  14.636  1.00 19.71           N  
ATOM     82  CA  ALA A  18      -2.308 -18.524  13.669  1.00 20.05           C  
ATOM     83  C   ALA A  18      -1.710 -19.712  14.394  1.00 22.50           C  
ATOM     84  O   ALA A  18      -1.225 -19.577  15.498  1.00 24.76           O  
ATOM     85  CB  ALA A  18      -1.215 -17.769  12.932  1.00 18.14           C  
ATOM     86  N   ASN A  19      -1.748 -20.886  13.778  1.00 24.52           N  
ATOM     87  CA  ASN A  19      -1.116 -22.074  14.347  1.00 24.88           C  
ATOM     88  C   ASN A  19       0.334 -21.982  14.027  1.00 25.72           C  
ATOM     89  O   ASN A  19       0.689 -21.992  12.884  1.00 24.71           O  
ATOM     90  CB  ASN A  19      -1.707 -23.327  13.711  1.00 26.27           C  
ATOM     91  CG  ASN A  19      -1.160 -24.629  14.305  1.00 27.35           C  
ATOM     92  ND2 ASN A  19      -1.782 -25.726  13.928  1.00 26.10           N  
ATOM     93  OD1 ASN A  19      -0.190 -24.648  15.069  1.00 30.08           O  
ATOM     94  N   PRO A  20       1.188 -21.892  15.034  1.00 29.00           N  
ATOM     95  CA  PRO A  20       2.607 -21.596  14.737  1.00 29.58           C  
ATOM     96  C   PRO A  20       3.425 -22.751  14.158  1.00 31.27           C  
ATOM     97  O   PRO A  20       4.514 -22.528  13.620  1.00 31.84           O  
ATOM     98  CB  PRO A  20       3.194 -21.172  16.097  1.00 29.16           C  
ATOM     99  CG  PRO A  20       2.158 -21.451  17.124  1.00 29.06           C  
ATOM    100  CD  PRO A  20       0.914 -22.004  16.475  1.00 29.03           C  
ATOM    101  N   GLN A  21       2.935 -23.967  14.257  1.00 34.93           N  
ATOM    102  CA  GLN A  21       3.689 -25.084  13.691  1.00 38.31           C  
ATOM    103  C   GLN A  21       3.223 -25.389  12.266  1.00 38.64           C  
ATOM    104  O   GLN A  21       3.904 -26.114  11.536  1.00 40.52           O  
ATOM    105  CB  GLN A  21       3.649 -26.320  14.596  1.00 41.72           C  
ATOM    106  CG  GLN A  21       2.374 -26.518  15.411  1.00 43.92           C  
ATOM    107  CD  GLN A  21       2.400 -27.813  16.231  1.00 49.17           C  
ATOM    108  NE2 GLN A  21       1.290 -28.069  16.957  1.00 42.88           N  
ATOM    109  OE1 GLN A  21       3.406 -28.596  16.202  1.00 49.66           O  
ATOM    110  N   ALA A  22       2.094 -24.797  11.860  1.00 35.87           N  
ATOM    111  CA  ALA A  22       1.655 -24.847  10.465  1.00 35.21           C  
ATOM    112  C   ALA A  22       2.412 -23.826   9.593  1.00 34.68           C  
ATOM    113  O   ALA A  22       1.814 -22.980   8.949  1.00 34.65           O  
ATOM    114  CB  ALA A  22       0.148 -24.643  10.362  1.00 31.83           C  
ATOM    115  N   GLU A  23       3.732 -23.943   9.570  1.00 37.64           N  
ATOM    116  CA  GLU A  23       4.570 -23.237   8.599  1.00 39.55           C  
ATOM    117  C   GLU A  23       4.046 -23.372   7.182  1.00 36.34           C  
ATOM    118  O   GLU A  23       3.660 -24.455   6.750  1.00 35.55           O  
ATOM    119  CB  GLU A  23       5.977 -23.809   8.609  1.00 45.75           C  
ATOM    120  CG  GLU A  23       6.807 -23.474   9.842  1.00 53.54           C  
ATOM    121  CD  GLU A  23       7.954 -24.465  10.059  1.00 62.56           C  
ATOM    122  OE1 GLU A  23       7.984 -25.556   9.400  1.00 63.72           O  
ATOM    123  OE2 GLU A  23       8.820 -24.161  10.909  1.00 66.69           O1-
ATOM    124  N   GLY A  24       4.067 -22.267   6.446  1.00 36.13           N  
ATOM    125  CA  GLY A  24       3.709 -22.286   5.024  1.00 35.14           C  
ATOM    126  C   GLY A  24       2.216 -22.280   4.779  1.00 34.06           C  
ATOM    127  O   GLY A  24       1.778 -22.489   3.649  1.00 34.33           O  
ATOM    128  N   GLN A  25       1.457 -22.054   5.856  1.00 33.19           N  
ATOM    129  CA  GLN A  25       0.020 -21.954   5.839  1.00 32.98           C  
ATOM    130  C   GLN A  25      -0.427 -20.922   6.875  1.00 30.19           C  
ATOM    131  O   GLN A  25       0.268 -20.664   7.849  1.00 28.16           O  
ATOM    132  CB  GLN A  25      -0.630 -23.243   6.299  1.00 34.76           C  
ATOM    133  CG  GLN A  25      -0.109 -24.561   5.785  1.00 37.90           C  
ATOM    134  CD  GLN A  25      -1.098 -25.679   6.165  1.00 40.10           C  
ATOM    135  NE2 GLN A  25      -0.625 -26.684   6.909  1.00 34.36           N  
ATOM    136  OE1 GLN A  25      -2.295 -25.588   5.842  1.00 40.04           O  
ATOM    137  N   LEU A  26      -1.640 -20.423   6.700  1.00 29.17           N  
ATOM    138  CA  LEU A  26      -2.341 -19.687   7.738  1.00 27.21           C  
ATOM    139  C   LEU A  26      -3.537 -20.485   8.276  1.00 26.54           C  
ATOM    140  O   LEU A  26      -4.630 -20.456   7.698  1.00 23.43           O  
ATOM    141  CB  LEU A  26      -2.823 -18.338   7.218  1.00 26.41           C  
ATOM    142  CG  LEU A  26      -3.303 -17.366   8.327  1.00 27.75           C  
ATOM    143  CD1 LEU A  26      -2.559 -17.504   9.658  1.00 26.31           C  
ATOM    144  CD2 LEU A  26      -3.217 -15.926   7.837  1.00 27.73           C  
ATOM    145  N   GLN A  27      -3.308 -21.166   9.400  1.00 25.21           N  
ATOM    146  CA  GLN A  27      -4.319 -21.969  10.047  1.00 27.27           C  
ATOM    147  C   GLN A  27      -4.814 -21.276  11.316  1.00 25.00           C  
ATOM    148  O   GLN A  27      -4.065 -21.115  12.282  1.00 23.42           O  
ATOM    149  CB  GLN A  27      -3.752 -23.361  10.406  1.00 31.30           C  
ATOM    150  CG  GLN A  27      -4.817 -24.466  10.455  1.00 34.77           C  
ATOM    151  CD  GLN A  27      -4.428 -25.697  11.304  1.00 39.09           C  
ATOM    152  NE2 GLN A  27      -5.242 -26.739  11.220  1.00 42.68           N  
ATOM    153  OE1 GLN A  27      -3.439 -25.693  12.044  1.00 41.03           O  
ATOM    154  N   TRP A  28      -6.083 -20.904  11.325  1.00 22.45           N  
ATOM    155  CA  TRP A  28      -6.674 -20.302  12.492  1.00 22.25           C  
ATOM    156  C   TRP A  28      -7.023 -21.353  13.548  1.00 23.24           C  
ATOM    157  O   TRP A  28      -7.597 -22.362  13.212  1.00 26.70           O  
ATOM    158  CB  TRP A  28      -7.911 -19.520  12.091  1.00 20.36           C  
ATOM    159  CG  TRP A  28      -7.606 -18.370  11.160  1.00 18.50           C  
ATOM    160  CD1 TRP A  28      -8.098 -18.174   9.875  1.00 18.61           C  
ATOM    161  CD2 TRP A  28      -6.742 -17.214  11.417  1.00 17.35           C  
ATOM    162  CE2 TRP A  28      -6.790 -16.386  10.236  1.00 17.37           C  
ATOM    163  CE3 TRP A  28      -5.974 -16.803  12.469  1.00 17.54           C  
ATOM    164  NE1 TRP A  28      -7.610 -16.995   9.345  1.00 18.14           N  
ATOM    165  CZ2 TRP A  28      -6.065 -15.216  10.137  1.00 17.16           C  
ATOM    166  CZ3 TRP A  28      -5.255 -15.608  12.355  1.00 16.96           C  
ATOM    167  CH2 TRP A  28      -5.292 -14.852  11.213  1.00 16.06           C  
ATOM    168  N   LEU A  29      -6.632 -21.131  14.814  1.00 22.72           N  
ATOM    169  CA  LEU A  29      -7.026 -21.974  15.932  1.00 23.14           C  
ATOM    170  C   LEU A  29      -7.864 -21.231  16.950  1.00 23.26           C  
ATOM    171  O   LEU A  29      -7.544 -20.105  17.306  1.00 24.43           O  
ATOM    172  CB  LEU A  29      -5.791 -22.473  16.690  1.00 24.02           C  
ATOM    173  CG  LEU A  29      -4.718 -23.202  15.896  1.00 24.14           C  
ATOM    174  CD1 LEU A  29      -3.475 -23.431  16.762  1.00 24.17           C  
ATOM    175  CD2 LEU A  29      -5.298 -24.493  15.367  1.00 24.08           C  
ATOM    176  N   ASN A  30      -8.871 -21.905  17.497  1.00 24.82           N  
ATOM    177  CA  ASN A  30      -9.560 -21.461  18.741  1.00 26.34           C  
ATOM    178  C   ASN A  30      -9.122 -22.239  19.991  1.00 30.72           C  
ATOM    179  O   ASN A  30      -9.436 -21.851  21.126  1.00 31.36           O  
ATOM    180  CB  ASN A  30     -11.064 -21.581  18.591  1.00 25.76           C  
ATOM    181  CG  ASN A  30     -11.544 -23.034  18.547  1.00 26.18           C  
ATOM    182  ND2 ASN A  30     -12.085 -23.493  19.654  1.00 25.38           N  
ATOM    183  OD1 ASN A  30     -11.438 -23.726  17.518  1.00 27.12           O  
ATOM    184  N   ARG A  31      -8.439 -23.362  19.773  1.00 34.92           N  
ATOM    185  CA  ARG A  31      -7.909 -24.180  20.846  1.00 36.60           C  
ATOM    186  C   ARG A  31      -6.457 -23.905  20.937  1.00 38.68           C  
ATOM    187  O   ARG A  31      -5.629 -24.562  20.279  1.00 44.87           O  
ATOM    188  CB  ARG A  31      -8.115 -25.637  20.546  1.00 38.70           C  
ATOM    189  CG  ARG A  31      -9.554 -25.966  20.339  1.00 44.41           C  
ATOM    190  CD  ARG A  31      -9.713 -27.444  20.094  1.00 51.49           C  
ATOM    191  NE  ARG A  31     -10.929 -27.723  19.344  1.00 57.12           N  
ATOM    192  CZ  ARG A  31     -11.344 -28.941  19.044  1.00 59.15           C  
ATOM    193  NH1 ARG A  31     -10.630 -30.007  19.428  1.00 64.11           N1+
ATOM    194  NH2 ARG A  31     -12.467 -29.092  18.362  1.00 55.36           N  
ATOM    195  N   ARG A  32      -6.145 -22.887  21.708  1.00 36.49           N  
ATOM    196  CA  ARG A  32      -4.792 -22.530  22.000  1.00 34.10           C  
ATOM    197  C   ARG A  32      -4.888 -21.571  23.122  1.00 32.56           C  
ATOM    198  O   ARG A  32      -5.937 -20.962  23.341  1.00 31.69           O  
ATOM    199  CB  ARG A  32      -4.091 -21.862  20.815  1.00 35.65           C  
ATOM    200  CG  ARG A  32      -2.650 -21.456  21.159  1.00 37.88           C  
ATOM    201  CD  ARG A  32      -1.709 -21.437  19.962  1.00 38.95           C  
ATOM    202  NE  ARG A  32      -0.838 -22.617  19.910  1.00 42.07           N  
ATOM    203  CZ  ARG A  32       0.466 -22.652  20.228  1.00 39.92           C  
ATOM    204  NH1 ARG A  32       1.139 -23.785  20.104  1.00 41.83           N1+
ATOM    205  NH2 ARG A  32       1.108 -21.583  20.659  1.00 40.02           N  
ATOM    206  N   ALA A  33      -3.806 -21.455  23.867  1.00 32.07           N  
ATOM    207  CA  ALA A  33      -3.767 -20.559  24.983  1.00 30.84           C  
ATOM    208  C   ALA A  33      -4.185 -19.197  24.464  1.00 29.03           C  
ATOM    209  O   ALA A  33      -3.651 -18.745  23.458  1.00 29.44           O  
ATOM    210  CB  ALA A  33      -2.355 -20.523  25.583  1.00 32.35           C  
ATOM    211  N   ASN A  34      -5.183 -18.594  25.117  1.00 27.10           N  
ATOM    212  CA  ASN A  34      -5.590 -17.223  24.851  1.00 25.53           C  
ATOM    213  C   ASN A  34      -6.260 -17.007  23.468  1.00 25.36           C  
ATOM    214  O   ASN A  34      -6.157 -15.932  22.844  1.00 24.19           O  
ATOM    215  CB  ASN A  34      -4.402 -16.296  25.102  1.00 25.48           C  
ATOM    216  CG  ASN A  34      -3.799 -16.503  26.509  1.00 25.34           C  
ATOM    217  ND2 ASN A  34      -2.484 -16.812  26.572  1.00 23.45           N  
ATOM    218  OD1 ASN A  34      -4.517 -16.404  27.526  1.00 22.68           O  
ATOM    219  N   ALA A  35      -6.997 -18.033  23.041  1.00 23.30           N  
ATOM    220  CA  ALA A  35      -7.889 -17.961  21.880  1.00 22.90           C  
ATOM    221  C   ALA A  35      -9.271 -18.429  22.351  1.00 22.25           C  
ATOM    222  O   ALA A  35      -9.380 -19.173  23.311  1.00 19.63           O  
ATOM    223  CB  ALA A  35      -7.363 -18.870  20.740  1.00 22.31           C  
ATOM    224  N   LEU A  36     -10.334 -17.983  21.692  1.00 24.30           N  
ATOM    225  CA  LEU A  36     -11.689 -18.247  22.198  1.00 25.74           C  
ATOM    226  C   LEU A  36     -12.773 -18.157  21.143  1.00 25.19           C  
ATOM    227  O   LEU A  36     -12.697 -17.337  20.207  1.00 23.98           O  
ATOM    228  CB  LEU A  36     -12.029 -17.305  23.390  1.00 28.15           C  
ATOM    229  CG  LEU A  36     -12.713 -15.958  23.140  1.00 29.30           C  
ATOM    230  CD1 LEU A  36     -14.204 -16.099  23.386  1.00 29.52           C  
ATOM    231  CD2 LEU A  36     -12.110 -14.875  24.024  1.00 29.99           C  
ATOM    232  N   LEU A  37     -13.774 -19.024  21.316  1.00 24.34           N  
ATOM    233  CA  LEU A  37     -15.067 -18.903  20.647  1.00 24.77           C  
ATOM    234  C   LEU A  37     -16.105 -18.777  21.747  1.00 24.00           C  
ATOM    235  O   LEU A  37     -16.047 -19.520  22.726  1.00 23.50           O  
ATOM    236  CB  LEU A  37     -15.357 -20.152  19.816  1.00 24.54           C  
ATOM    237  CG  LEU A  37     -14.436 -20.498  18.632  1.00 25.80           C  
ATOM    238  CD1 LEU A  37     -14.878 -21.818  17.982  1.00 23.83           C  
ATOM    239  CD2 LEU A  37     -14.401 -19.375  17.593  1.00 24.46           C  
ATOM    240  N   ALA A  38     -17.062 -17.860  21.607  1.00 23.81           N  
ATOM    241  CA  ALA A  38     -18.077 -17.651  22.693  1.00 24.45           C  
ATOM    242  C   ALA A  38     -19.458 -17.315  22.127  1.00 23.48           C  
ATOM    243  O   ALA A  38     -19.566 -16.730  21.062  1.00 22.36           O  
ATOM    244  CB  ALA A  38     -17.616 -16.569  23.682  1.00 21.40           C  
ATOM    245  N   ASN A  39     -20.503 -17.731  22.842  1.00 23.65           N  
ATOM    246  CA  ASN A  39     -21.868 -17.400  22.496  1.00 23.87           C  
ATOM    247  C   ASN A  39     -22.235 -17.658  21.027  1.00 24.84           C  
ATOM    248  O   ASN A  39     -22.863 -16.812  20.360  1.00 26.86           O  
ATOM    249  CB  ASN A  39     -22.148 -15.964  22.891  1.00 24.44           C  
ATOM    250  CG  ASN A  39     -21.896 -15.727  24.370  1.00 26.91           C  
ATOM    251  ND2 ASN A  39     -21.246 -14.610  24.708  1.00 25.82           N  
ATOM    252  OD1 ASN A  39     -22.266 -16.564  25.208  1.00 29.60           O  
ATOM    253  N   GLY A  40     -21.828 -18.821  20.532  1.00 24.16           N  
ATOM    254  CA  GLY A  40     -22.349 -19.352  19.304  1.00 25.91           C  
ATOM    255  C   GLY A  40     -21.468 -19.248  18.073  1.00 28.03           C  
ATOM    256  O   GLY A  40     -21.797 -19.836  17.026  1.00 28.99           O  
ATOM    257  N   VAL A  41     -20.385 -18.476  18.170  1.00 26.81           N  
ATOM    258  CA  VAL A  41     -19.488 -18.299  17.053  1.00 27.67           C  
ATOM    259  C   VAL A  41     -18.708 -19.618  16.884  1.00 28.08           C  
ATOM    260  O   VAL A  41     -18.205 -20.153  17.854  1.00 28.62           O  
ATOM    261  CB  VAL A  41     -18.575 -17.031  17.235  1.00 27.44           C  
ATOM    262  CG1 VAL A  41     -17.658 -16.850  16.048  1.00 25.76           C  
ATOM    263  CG2 VAL A  41     -19.437 -15.777  17.405  1.00 26.41           C  
ATOM    264  N   GLU A  42     -18.688 -20.168  15.655  1.00 29.77           N  
ATOM    265  CA  GLU A  42     -17.908 -21.388  15.324  1.00 31.29           C  
ATOM    266  C   GLU A  42     -16.673 -21.114  14.412  1.00 29.54           C  
ATOM    267  O   GLU A  42     -16.634 -20.146  13.673  1.00 26.75           O  
ATOM    268  CB  GLU A  42     -18.837 -22.424  14.662  1.00 34.82           C  
ATOM    269  CG  GLU A  42     -20.061 -22.814  15.516  1.00 37.06           C  
ATOM    270  CD  GLU A  42     -21.150 -23.603  14.763  1.00 39.49           C  
ATOM    271  OE1 GLU A  42     -21.546 -23.225  13.644  1.00 44.52           O  
ATOM    272  OE2 GLU A  42     -21.651 -24.587  15.325  1.00 45.17           O1-
ATOM    273  N   LEU A  43     -15.667 -21.971  14.502  1.00 31.46           N  
ATOM    274  CA  LEU A  43     -14.542 -21.975  13.561  1.00 32.66           C  
ATOM    275  C   LEU A  43     -14.642 -23.243  12.731  1.00 38.54           C  
ATOM    276  O   LEU A  43     -14.358 -24.336  13.219  1.00 37.71           O  
ATOM    277  CB  LEU A  43     -13.191 -21.944  14.287  1.00 29.77           C  
ATOM    278  CG  LEU A  43     -11.910 -22.031  13.418  1.00 30.18           C  
ATOM    279  CD1 LEU A  43     -11.801 -20.903  12.405  1.00 28.93           C  
ATOM    280  CD2 LEU A  43     -10.648 -22.050  14.274  1.00 28.08           C  
ATOM    281  N   ARG A  44     -15.012 -23.083  11.461  1.00 42.39           N  
ATOM    282  CA  ARG A  44     -15.257 -24.205  10.578  1.00 39.13           C  
ATOM    283  C   ARG A  44     -14.572 -24.000   9.218  1.00 34.75           C  
ATOM    284  O   ARG A  44     -14.859 -23.042   8.523  1.00 32.88           O  
ATOM    285  CB  ARG A  44     -16.765 -24.327  10.401  1.00 44.00           C  
ATOM    286  CG  ARG A  44     -17.278 -25.720  10.064  1.00 51.54           C  
ATOM    287  CD  ARG A  44     -18.691 -25.658   9.476  1.00 52.97           C  
ATOM    288  NE  ARG A  44     -19.643 -25.069  10.435  1.00 54.88           N  
ATOM    289  CZ  ARG A  44     -20.731 -24.358  10.107  1.00 56.58           C  
ATOM    290  NH1 ARG A  44     -21.510 -23.873  11.079  1.00 55.62           N1+
ATOM    291  NH2 ARG A  44     -21.047 -24.117   8.819  1.00 54.14           N  
ATOM    292  N   ASP A  45     -13.693 -24.925   8.836  1.00 34.86           N  
ATOM    293  CA  ASP A  45     -13.011 -24.883   7.534  1.00 35.01           C  
ATOM    294  C   ASP A  45     -12.203 -23.585   7.417  1.00 33.26           C  
ATOM    295  O   ASP A  45     -12.212 -22.912   6.394  1.00 30.03           O  
ATOM    296  CB  ASP A  45     -14.011 -25.015   6.349  1.00 38.85           C  
ATOM    297  CG  ASP A  45     -14.601 -26.443   6.198  1.00 42.38           C  
ATOM    298  OD1 ASP A  45     -13.871 -27.441   6.471  1.00 44.52           O  
ATOM    299  OD2 ASP A  45     -15.788 -26.556   5.781  1.00 41.26           O1-
ATOM    300  N   ASN A  46     -11.514 -23.243   8.501  1.00 32.92           N  
ATOM    301  CA  ASN A  46     -10.659 -22.047   8.567  1.00 29.90           C  
ATOM    302  C   ASN A  46     -11.413 -20.731   8.480  1.00 27.74           C  
ATOM    303  O   ASN A  46     -10.837 -19.704   8.182  1.00 28.44           O  
ATOM    304  CB  ASN A  46      -9.565 -22.097   7.497  1.00 28.27           C  
ATOM    305  CG  ASN A  46      -8.260 -21.522   7.986  1.00 29.05           C  
ATOM    306  ND2 ASN A  46      -7.672 -20.650   7.206  1.00 26.42           N  
ATOM    307  OD1 ASN A  46      -7.788 -21.868   9.077  1.00 30.97           O  
ATOM    308  N   GLN A  47     -12.697 -20.763   8.766  1.00 26.32           N  
ATOM    309  CA  GLN A  47     -13.519 -19.594   8.669  1.00 25.92           C  
ATOM    310  C   GLN A  47     -14.309 -19.465   9.901  1.00 24.07           C  
ATOM    311  O   GLN A  47     -14.661 -20.464  10.477  1.00 26.05           O  
ATOM    312  CB  GLN A  47     -14.467 -19.732   7.492  1.00 28.17           C  
ATOM    313  CG  GLN A  47     -13.760 -19.836   6.150  1.00 28.42           C  
ATOM    314  CD  GLN A  47     -14.678 -20.262   5.003  1.00 29.89           C  
ATOM    315  NE2 GLN A  47     -14.212 -20.014   3.759  1.00 28.78           N  
ATOM    316  OE1 GLN A  47     -15.765 -20.830   5.215  1.00 28.45           O  
ATOM    317  N   LEU A  48     -14.581 -18.229  10.315  1.00 24.86           N  
ATOM    318  CA  LEU A  48     -15.467 -17.926  11.459  1.00 25.22           C  
ATOM    319  C   LEU A  48     -16.907 -17.792  10.952  1.00 26.93           C  
ATOM    320  O   LEU A  48     -17.143 -17.230   9.861  1.00 26.69           O  
ATOM    321  CB  LEU A  48     -15.071 -16.608  12.179  1.00 25.77           C  
ATOM    322  CG  LEU A  48     -13.745 -16.462  12.974  1.00 25.29           C  
ATOM    323  CD1 LEU A  48     -13.553 -15.021  13.398  1.00 24.53           C  
ATOM    324  CD2 LEU A  48     -13.676 -17.377  14.184  1.00 24.19           C  
ATOM    325  N   VAL A  49     -17.853 -18.273  11.767  1.00 27.17           N  
ATOM    326  CA  VAL A  49     -19.244 -18.419  11.370  1.00 27.77           C  
ATOM    327  C   VAL A  49     -20.149 -17.714  12.372  1.00 28.00           C  
ATOM    328  O   VAL A  49     -20.083 -17.962  13.555  1.00 29.26           O  
ATOM    329  CB  VAL A  49     -19.641 -19.915  11.236  1.00 29.47           C  
ATOM    330  CG1 VAL A  49     -21.065 -20.051  10.672  1.00 27.30           C  
ATOM    331  CG2 VAL A  49     -18.620 -20.672  10.366  1.00 26.89           C  
ATOM    332  N   VAL A  50     -20.989 -16.829  11.866  1.00 29.03           N  
ATOM    333  CA  VAL A  50     -21.716 -15.850  12.669  1.00 30.04           C  
ATOM    334  C   VAL A  50     -23.078 -16.412  13.067  1.00 30.92           C  
ATOM    335  O   VAL A  50     -23.861 -16.777  12.181  1.00 31.93           O  
ATOM    336  CB  VAL A  50     -21.968 -14.576  11.828  1.00 29.65           C  
ATOM    337  CG1 VAL A  50     -22.690 -13.513  12.642  1.00 25.90           C  
ATOM    338  CG2 VAL A  50     -20.651 -14.068  11.244  1.00 29.55           C  
ATOM    339  N   PRO A  51     -23.381 -16.466  14.378  1.00 30.52           N  
ATOM    340  CA  PRO A  51     -24.577 -17.181  14.795  1.00 32.57           C  
ATOM    341  C   PRO A  51     -25.826 -16.313  14.890  1.00 34.68           C  
ATOM    342  O   PRO A  51     -26.910 -16.847  15.087  1.00 34.82           O  
ATOM    343  CB  PRO A  51     -24.198 -17.705  16.167  1.00 31.24           C  
ATOM    344  CG  PRO A  51     -23.300 -16.663  16.704  1.00 33.00           C  
ATOM    345  CD  PRO A  51     -22.533 -16.131  15.533  1.00 33.53           C  
ATOM    346  N   SER A  52     -25.685 -14.990  14.762  1.00 35.08           N  
ATOM    347  CA  SER A  52     -26.859 -14.095  14.793  1.00 33.30           C  
ATOM    348  C   SER A  52     -26.576 -12.735  14.142  1.00 32.34           C  
ATOM    349  O   SER A  52     -25.444 -12.289  14.120  1.00 33.18           O  
ATOM    350  CB  SER A  52     -27.388 -13.930  16.223  1.00 31.96           C  
ATOM    351  OG  SER A  52     -26.446 -13.334  17.096  1.00 33.50           O  
ATOM    352  N   GLU A  53     -27.618 -12.096  13.608  1.00 30.49           N  
ATOM    353  CA  GLU A  53     -27.465 -10.886  12.814  1.00 29.44           C  
ATOM    354  C   GLU A  53     -27.131  -9.664  13.666  1.00 30.21           C  
ATOM    355  O   GLU A  53     -27.497  -9.578  14.840  1.00 30.77           O  
ATOM    356  CB  GLU A  53     -28.741 -10.634  12.009  1.00 30.59           C  
ATOM    357  CG  GLU A  53     -29.940 -10.027  12.785  1.00 30.16           C  
ATOM    358  CD  GLU A  53     -30.006  -8.523  12.655  0.50 29.13           C  
ATOM    359  OE1 GLU A  53     -30.415  -7.846  13.612  0.50 30.33           O  
ATOM    360  OE2 GLU A  53     -29.634  -8.013  11.591  0.50 28.34           O1-
ATOM    361  N   GLY A  54     -26.436  -8.709  13.084  1.00 28.95           N  
ATOM    362  CA  GLY A  54     -26.163  -7.484  13.795  1.00 28.79           C  
ATOM    363  C   GLY A  54     -24.898  -6.824  13.323  1.00 29.41           C  
ATOM    364  O   GLY A  54     -24.319  -7.227  12.319  1.00 29.94           O  
ATOM    365  N   LEU A  55     -24.481  -5.791  14.055  1.00 29.30           N  
ATOM    366  CA  LEU A  55     -23.237  -5.099  13.781  1.00 27.03           C  
ATOM    367  C   LEU A  55     -22.114  -5.828  14.511  1.00 25.60           C  
ATOM    368  O   LEU A  55     -22.256  -6.205  15.663  1.00 27.57           O  
ATOM    369  CB  LEU A  55     -23.338  -3.624  14.223  1.00 26.35           C  
ATOM    370  CG  LEU A  55     -24.214  -2.691  13.346  1.00 26.60           C  
ATOM    371  CD1 LEU A  55     -24.376  -1.332  13.992  1.00 24.49           C  
ATOM    372  CD2 LEU A  55     -23.707  -2.526  11.910  1.00 24.59           C  
ATOM    373  N   TYR A  56     -21.020  -6.061  13.811  1.00 25.46           N  
ATOM    374  CA  TYR A  56     -19.803  -6.596  14.406  1.00 25.87           C  
ATOM    375  C   TYR A  56     -18.582  -5.740  14.050  1.00 24.18           C  
ATOM    376  O   TYR A  56     -18.406  -5.285  12.924  1.00 22.68           O  
ATOM    377  CB  TYR A  56     -19.524  -8.038  13.946  1.00 26.16           C  
ATOM    378  CG  TYR A  56     -20.485  -9.119  14.432  1.00 27.11           C  
ATOM    379  CD1 TYR A  56     -20.055 -10.156  15.276  1.00 28.10           C  
ATOM    380  CD2 TYR A  56     -21.809  -9.158  13.982  1.00 28.53           C  
ATOM    381  CE1 TYR A  56     -20.925 -11.182  15.662  1.00 26.99           C  
ATOM    382  CE2 TYR A  56     -22.675 -10.163  14.361  1.00 27.16           C  
ATOM    383  CZ  TYR A  56     -22.232 -11.171  15.196  1.00 27.57           C  
ATOM    384  OH  TYR A  56     -23.132 -12.138  15.561  1.00 28.15           O  
ATOM    385  N   LEU A  57     -17.730  -5.545  15.037  1.00 24.83           N  
ATOM    386  CA  LEU A  57     -16.386  -5.110  14.786  1.00 24.10           C  
ATOM    387  C   LEU A  57     -15.661  -6.379  14.307  1.00 23.56           C  
ATOM    388  O   LEU A  57     -15.770  -7.416  14.940  1.00 21.45           O  
ATOM    389  CB  LEU A  57     -15.763  -4.542  16.073  1.00 23.71           C  
ATOM    390  CG  LEU A  57     -14.225  -4.378  16.091  1.00 23.85           C  
ATOM    391  CD1 LEU A  57     -13.801  -3.296  15.116  1.00 22.66           C  
ATOM    392  CD2 LEU A  57     -13.727  -4.089  17.505  1.00 23.51           C  
ATOM    393  N   ILE A  58     -14.984  -6.298  13.167  1.00 23.92           N  
ATOM    394  CA  ILE A  58     -14.088  -7.368  12.714  1.00 25.17           C  
ATOM    395  C   ILE A  58     -12.676  -6.797  12.781  1.00 24.90           C  
ATOM    396  O   ILE A  58     -12.469  -5.623  12.463  1.00 24.11           O  
ATOM    397  CB  ILE A  58     -14.403  -7.809  11.261  1.00 27.34           C  
ATOM    398  CG1 ILE A  58     -15.905  -8.122  11.105  1.00 29.19           C  
ATOM    399  CG2 ILE A  58     -13.642  -9.074  10.906  1.00 29.29           C  
ATOM    400  CD1 ILE A  58     -16.379  -8.175   9.663  1.00 28.23           C  
ATOM    401  N   TYR A  59     -11.705  -7.590  13.235  1.00 24.67           N  
ATOM    402  CA  TYR A  59     -10.304  -7.123  13.259  1.00 24.02           C  
ATOM    403  C   TYR A  59      -9.318  -8.220  12.966  1.00 24.56           C  
ATOM    404  O   TYR A  59      -9.559  -9.378  13.278  1.00 25.07           O  
ATOM    405  CB  TYR A  59      -9.969  -6.483  14.601  1.00 22.69           C  
ATOM    406  CG  TYR A  59     -10.035  -7.399  15.811  1.00 23.43           C  
ATOM    407  CD1 TYR A  59      -8.883  -8.026  16.319  1.00 23.64           C  
ATOM    408  CD2 TYR A  59     -11.222  -7.614  16.475  1.00 23.24           C  
ATOM    409  CE1 TYR A  59      -8.939  -8.842  17.439  1.00 21.73           C  
ATOM    410  CE2 TYR A  59     -11.282  -8.433  17.584  1.00 22.09           C  
ATOM    411  CZ  TYR A  59     -10.152  -9.039  18.068  1.00 21.79           C  
ATOM    412  OH  TYR A  59     -10.242  -9.849  19.212  1.00 21.82           O  
ATOM    413  N   SER A  60      -8.170  -7.865  12.413  1.00 24.75           N  
ATOM    414  CA  SER A  60      -7.140  -8.861  12.223  1.00 24.25           C  
ATOM    415  C   SER A  60      -5.765  -8.250  12.069  1.00 25.57           C  
ATOM    416  O   SER A  60      -5.635  -7.194  11.492  1.00 28.49           O  
ATOM    417  CB  SER A  60      -7.471  -9.717  11.002  1.00 22.84           C  
ATOM    418  OG  SER A  60      -6.467 -10.723  10.801  1.00 23.54           O  
ATOM    419  N   GLN A  61      -4.733  -8.941  12.555  1.00 26.08           N  
ATOM    420  CA  GLN A  61      -3.349  -8.580  12.265  1.00 26.22           C  
ATOM    421  C   GLN A  61      -2.579  -9.785  11.735  1.00 27.88           C  
ATOM    422  O   GLN A  61      -2.707 -10.903  12.251  1.00 28.10           O  
ATOM    423  CB  GLN A  61      -2.606  -8.063  13.511  1.00 26.21           C  
ATOM    424  CG  GLN A  61      -1.177  -7.601  13.176  1.00 25.44           C  
ATOM    425  CD  GLN A  61      -0.412  -7.000  14.348  1.00 26.79           C  
ATOM    426  NE2 GLN A  61       0.172  -7.850  15.180  1.00 26.75           N  
ATOM    427  OE1 GLN A  61      -0.316  -5.779  14.475  1.00 27.90           O  
ATOM    428  N   VAL A  62      -1.763  -9.529  10.715  1.00 26.53           N  
ATOM    429  CA  VAL A  62      -0.765 -10.460  10.250  1.00 25.47           C  
ATOM    430  C   VAL A  62       0.560  -9.715  10.207  1.00 25.51           C  
ATOM    431  O   VAL A  62       0.641  -8.494  10.071  1.00 23.18           O  
ATOM    432  CB  VAL A  62      -1.109 -11.050   8.840  1.00 26.17           C  
ATOM    433  CG1 VAL A  62      -2.436 -11.841   8.870  1.00 23.29           C  
ATOM    434  CG2 VAL A  62      -1.197  -9.952   7.798  1.00 25.08           C  
ATOM    435  N   LEU A  63       1.613 -10.457  10.366  1.00 28.38           N  
ATOM    436  CA  LEU A  63       2.922  -9.868  10.438  1.00 29.78           C  
ATOM    437  C   LEU A  63       3.785 -10.654   9.515  1.00 28.84           C  
ATOM    438  O   LEU A  63       3.798 -11.883   9.589  1.00 30.22           O  
ATOM    439  CB  LEU A  63       3.422  -9.976  11.863  1.00 32.33           C  
ATOM    440  CG  LEU A  63       4.822  -9.520  12.210  1.00 32.46           C  
ATOM    441  CD1 LEU A  63       4.948  -8.035  11.879  1.00 30.07           C  
ATOM    442  CD2 LEU A  63       5.065  -9.867  13.695  1.00 32.59           C  
ATOM    443  N   PHE A  64       4.459  -9.953   8.607  1.00 30.16           N  
ATOM    444  CA  PHE A  64       5.333 -10.574   7.619  1.00 29.06           C  
ATOM    445  C   PHE A  64       6.725 -10.198   7.966  1.00 31.12           C  
ATOM    446  O   PHE A  64       6.954  -9.126   8.491  1.00 29.15           O  
ATOM    447  CB  PHE A  64       5.043 -10.034   6.243  1.00 27.39           C  
ATOM    448  CG  PHE A  64       3.714 -10.449   5.705  1.00 28.60           C  
ATOM    449  CD1 PHE A  64       3.496 -11.759   5.279  1.00 27.81           C  
ATOM    450  CD2 PHE A  64       2.669  -9.536   5.601  1.00 27.41           C  
ATOM    451  CE1 PHE A  64       2.284 -12.132   4.761  1.00 26.10           C  
ATOM    452  CE2 PHE A  64       1.459  -9.921   5.075  1.00 26.90           C  
ATOM    453  CZ  PHE A  64       1.270 -11.221   4.653  1.00 25.54           C  
ATOM    454  N   LYS A  65       7.661 -11.074   7.622  1.00 36.52           N  
ATOM    455  CA  LYS A  65       9.082 -10.877   7.903  1.00 36.05           C  
ATOM    456  C   LYS A  65       9.887 -11.486   6.773  1.00 35.46           C  
ATOM    457  O   LYS A  65       9.583 -12.589   6.320  1.00 33.24           O  
ATOM    458  CB  LYS A  65       9.472 -11.563   9.208  1.00 37.63           C  
ATOM    459  CG  LYS A  65      10.921 -11.332   9.611  1.00 43.14           C  
ATOM    460  CD  LYS A  65      11.384 -12.251  10.738  1.00 45.68           C  
ATOM    461  CE  LYS A  65      12.910 -12.428  10.710  1.00 46.24           C  
ATOM    462  NZ  LYS A  65      13.425 -13.151  11.908  1.00 42.99           N1+
ATOM    463  N   GLY A  66      10.916 -10.766   6.336  1.00 36.21           N  
ATOM    464  CA  GLY A  66      11.937 -11.312   5.440  1.00 39.68           C  
ATOM    465  C   GLY A  66      13.363 -10.835   5.748  1.00 42.72           C  
ATOM    466  O   GLY A  66      13.586  -9.825   6.456  1.00 40.75           O  
ATOM    467  N   GLN A  67      14.332 -11.564   5.215  1.00 46.57           N  
ATOM    468  CA  GLN A  67      15.738 -11.186   5.354  1.00 52.85           C  
ATOM    469  C   GLN A  67      16.211 -10.614   4.016  1.00 52.27           C  
ATOM    470  O   GLN A  67      16.314 -11.335   3.018  1.00 44.11           O  
ATOM    471  CB  GLN A  67      16.577 -12.401   5.781  1.00 55.34           C  
ATOM    472  CG  GLN A  67      18.013 -12.069   6.183  1.00 60.73           C  
ATOM    473  CD  GLN A  67      18.139 -11.390   7.554  1.00 66.20           C  
ATOM    474  NE2 GLN A  67      19.084 -10.447   7.669  1.00 66.31           N  
ATOM    475  OE1 GLN A  67      17.426 -11.732   8.502  1.00 69.35           O  
ATOM    476  N   GLY A  68      16.439  -9.301   3.980  1.00 58.70           N  
ATOM    477  CA  GLY A  68      16.821  -8.614   2.722  1.00 60.34           C  
ATOM    478  C   GLY A  68      15.820  -8.752   1.574  1.00 60.15           C  
ATOM    479  O   GLY A  68      14.825  -9.473   1.683  1.00 66.47           O  
ATOM    480  N   CYS A  69      16.101  -8.078   0.458  1.00 59.58           N  
ATOM    481  CA  CYS A  69      15.121  -7.920  -0.624  1.00 53.34           C  
ATOM    482  C   CYS A  69      15.492  -8.678  -1.904  1.00 53.02           C  
ATOM    483  O   CYS A  69      16.555  -8.467  -2.469  1.00 51.10           O  
ATOM    484  CB  CYS A  69      14.939  -6.440  -0.909  1.00 52.55           C  
ATOM    485  SG  CYS A  69      14.169  -5.580   0.483  1.00 49.22           S  
ATOM    486  N   PRO A  70      14.588  -9.540  -2.385  1.00 55.58           N  
ATOM    487  CA  PRO A  70      14.918 -10.437  -3.486  1.00 59.17           C  
ATOM    488  C   PRO A  70      14.766  -9.812  -4.884  1.00 61.68           C  
ATOM    489  O   PRO A  70      14.178  -8.725  -5.021  1.00 54.82           O  
ATOM    490  CB  PRO A  70      13.892 -11.555  -3.311  1.00 59.61           C  
ATOM    491  CG  PRO A  70      12.680 -10.855  -2.760  1.00 57.09           C  
ATOM    492  CD  PRO A  70      13.158  -9.630  -2.025  1.00 54.66           C  
ATOM    493  N   SER A  71      15.266 -10.541  -5.898  1.00 69.23           N  
ATOM    494  CA  SER A  71      15.163 -10.162  -7.337  1.00 68.47           C  
ATOM    495  C   SER A  71      13.715  -9.797  -7.800  1.00 71.64           C  
ATOM    496  O   SER A  71      13.504  -8.708  -8.353  1.00 69.01           O  
ATOM    497  CB  SER A  71      15.754 -11.273  -8.233  1.00 59.78           C  
ATOM    498  N   THR A  72      12.735 -10.683  -7.558  1.00 72.25           N  
ATOM    499  CA  THR A  72      11.317 -10.423  -7.934  1.00 70.27           C  
ATOM    500  C   THR A  72      10.599  -9.563  -6.900  1.00 67.30           C  
ATOM    501  O   THR A  72      10.740  -9.790  -5.699  1.00 64.70           O  
ATOM    502  CB  THR A  72      10.503 -11.722  -8.101  1.00 68.88           C  
ATOM    503  CG2 THR A  72       9.295 -11.485  -9.003  1.00 65.49           C  
ATOM    504  OG1 THR A  72      11.329 -12.742  -8.671  1.00 71.30           O  
ATOM    505  N   HIS A  73       9.820  -8.591  -7.390  1.00 72.34           N  
ATOM    506  CA  HIS A  73       9.061  -7.631  -6.545  1.00 67.18           C  
ATOM    507  C   HIS A  73       8.025  -8.303  -5.672  1.00 60.44           C  
ATOM    508  O   HIS A  73       7.251  -9.142  -6.147  1.00 52.36           O  
ATOM    509  CB  HIS A  73       8.360  -6.582  -7.410  1.00 67.49           C  
ATOM    510  CG  HIS A  73       7.637  -5.525  -6.612  1.00 72.35           C  
ATOM    511  CD2 HIS A  73       6.302  -5.110  -6.630  1.00 75.45           C  
ATOM    512  ND1 HIS A  73       8.256  -4.778  -5.673  1.00 70.46           N  
ATOM    513  CE1 HIS A  73       7.367  -3.933  -5.119  1.00 73.48           C  
ATOM    514  NE2 HIS A  73       6.172  -4.138  -5.705  1.00 74.58           N  
ATOM    515  N   VAL A  74       7.997  -7.901  -4.398  1.00 51.15           N  
ATOM    516  CA  VAL A  74       7.186  -8.539  -3.387  1.00 47.25           C  
ATOM    517  C   VAL A  74       5.986  -7.685  -3.056  1.00 44.20           C  
ATOM    518  O   VAL A  74       6.119  -6.540  -2.636  1.00 43.24           O  
ATOM    519  CB  VAL A  74       7.985  -8.744  -2.093  1.00 50.66           C  
ATOM    520  CG1 VAL A  74       7.208  -9.603  -1.119  1.00 49.57           C  
ATOM    521  CG2 VAL A  74       9.331  -9.372  -2.396  1.00 56.03           C  
ATOM    522  N   LEU A  75       4.810  -8.268  -3.233  1.00 41.83           N  
ATOM    523  CA  LEU A  75       3.546  -7.658  -2.842  1.00 38.43           C  
ATOM    524  C   LEU A  75       2.915  -8.533  -1.771  1.00 36.43           C  
ATOM    525  O   LEU A  75       2.640  -9.722  -2.028  1.00 34.18           O  
ATOM    526  CB  LEU A  75       2.612  -7.572  -4.062  1.00 39.80           C  
ATOM    527  CG  LEU A  75       2.834  -6.370  -4.986  1.00 42.23           C  
ATOM    528  CD1 LEU A  75       2.237  -6.574  -6.371  1.00 41.22           C  
ATOM    529  CD2 LEU A  75       2.255  -5.122  -4.328  1.00 45.26           C  
ATOM    530  N   LEU A  76       2.705  -7.952  -0.582  1.00 34.30           N  
ATOM    531  CA  LEU A  76       2.036  -8.625   0.547  1.00 30.75           C  
ATOM    532  C   LEU A  76       0.573  -8.115   0.672  1.00 30.48           C  
ATOM    533  O   LEU A  76       0.340  -6.896   0.785  1.00 27.61           O  
ATOM    534  CB  LEU A  76       2.814  -8.370   1.877  1.00 29.78           C  
ATOM    535  CG  LEU A  76       4.335  -8.744   2.042  1.00 30.47           C  
ATOM    536  CD1 LEU A  76       5.001  -8.143   3.313  1.00 27.04           C  
ATOM    537  CD2 LEU A  76       4.563 -10.243   2.014  1.00 26.12           C  
ATOM    538  N   THR A  77      -0.405  -9.034   0.647  1.00 29.35           N  
ATOM    539  CA  THR A  77      -1.833  -8.671   0.868  1.00 29.03           C  
ATOM    540  C   THR A  77      -2.465  -9.388   2.080  1.00 28.74           C  
ATOM    541  O   THR A  77      -2.024 -10.467   2.502  1.00 28.14           O  
ATOM    542  CB  THR A  77      -2.739  -8.998  -0.349  1.00 29.22           C  
ATOM    543  CG2 THR A  77      -2.414  -8.118  -1.539  1.00 29.97           C  
ATOM    544  OG1 THR A  77      -2.546 -10.361  -0.722  1.00 30.24           O  
ATOM    545  N   HIS A  78      -3.519  -8.769   2.599  1.00 25.91           N  
ATOM    546  CA  HIS A  78      -4.313  -9.318   3.632  1.00 25.65           C  
ATOM    547  C   HIS A  78      -5.741  -8.929   3.372  1.00 26.41           C  
ATOM    548  O   HIS A  78      -6.039  -7.748   3.219  1.00 28.06           O  
ATOM    549  CB  HIS A  78      -3.845  -8.788   4.995  1.00 25.85           C  
ATOM    550  CG  HIS A  78      -4.497  -9.490   6.186  1.00 25.72           C  
ATOM    551  CD2 HIS A  78      -4.822  -9.024   7.454  1.00 25.06           C  
ATOM    552  ND1 HIS A  78      -4.911 -10.786   6.138  1.00 25.55           N  
ATOM    553  CE1 HIS A  78      -5.476 -11.113   7.320  1.00 25.33           C  
ATOM    554  NE2 HIS A  78      -5.411 -10.043   8.124  1.00 25.08           N  
ATOM    555  N   THR A  79      -6.633  -9.913   3.332  1.00 25.54           N  
ATOM    556  CA  THR A  79      -8.014  -9.687   2.932  1.00 25.91           C  
ATOM    557  C   THR A  79      -8.971 -10.416   3.870  1.00 27.66           C  
ATOM    558  O   THR A  79      -8.786 -11.614   4.148  1.00 31.01           O  
ATOM    559  CB  THR A  79      -8.253 -10.170   1.477  1.00 25.12           C  
ATOM    560  CG2 THR A  79      -9.686  -9.810   0.978  1.00 23.93           C  
ATOM    561  OG1 THR A  79      -7.283  -9.570   0.616  1.00 22.43           O  
ATOM    562  N   ILE A  80      -9.955  -9.681   4.391  1.00 26.14           N  
ATOM    563  CA  ILE A  80     -11.068 -10.260   5.090  1.00 26.40           C  
ATOM    564  C   ILE A  80     -12.334 -10.237   4.200  1.00 27.60           C  
ATOM    565  O   ILE A  80     -12.744  -9.183   3.697  1.00 27.80           O  
ATOM    566  CB  ILE A  80     -11.356  -9.501   6.386  1.00 25.68           C  
ATOM    567  CG1 ILE A  80     -10.207  -9.709   7.380  1.00 25.23           C  
ATOM    568  CG2 ILE A  80     -12.711  -9.956   6.966  1.00 25.26           C  
ATOM    569  CD1 ILE A  80     -10.350  -8.948   8.682  1.00 22.08           C  
ATOM    570  N   SER A  81     -12.964 -11.393   4.053  1.00 30.31           N  
ATOM    571  CA  SER A  81     -14.106 -11.585   3.134  1.00 31.87           C  
ATOM    572  C   SER A  81     -15.277 -12.182   3.830  1.00 29.98           C  
ATOM    573  O   SER A  81     -15.130 -12.805   4.859  1.00 28.73           O  
ATOM    574  CB  SER A  81     -13.735 -12.563   2.021  1.00 34.16           C  
ATOM    575  OG  SER A  81     -12.522 -12.180   1.409  1.00 41.65           O  
ATOM    576  N   ARG A  82     -16.427 -12.079   3.184  1.00 30.58           N  
ATOM    577  CA  ARG A  82     -17.696 -12.511   3.736  1.00 31.21           C  
ATOM    578  C   ARG A  82     -18.431 -13.348   2.695  1.00 30.94           C  
ATOM    579  O   ARG A  82     -18.586 -12.908   1.549  1.00 32.58           O  
ATOM    580  CB  ARG A  82     -18.527 -11.274   4.120  1.00 32.90           C  
ATOM    581  CG  ARG A  82     -19.997 -11.532   4.385  1.00 37.74           C  
ATOM    582  CD  ARG A  82     -20.780 -10.249   4.684  1.00 42.85           C  
ATOM    583  NE  ARG A  82     -22.084 -10.632   5.231  1.00 49.63           N  
ATOM    584  CZ  ARG A  82     -23.259 -10.485   4.618  1.00 54.24           C  
ATOM    585  NH1 ARG A  82     -23.335  -9.874   3.443  1.00 59.85           N1+
ATOM    586  NH2 ARG A  82     -24.380 -10.928   5.199  1.00 53.08           N  
ATOM    587  N   ILE A  83     -18.870 -14.545   3.111  1.00 29.27           N  
ATOM    588  CA  ILE A  83     -19.721 -15.446   2.338  1.00 25.72           C  
ATOM    589  C   ILE A  83     -21.094 -15.523   2.996  1.00 26.00           C  
ATOM    590  O   ILE A  83     -21.274 -16.218   3.968  1.00 24.76           O  
ATOM    591  CB  ILE A  83     -19.151 -16.871   2.345  1.00 24.30           C  
ATOM    592  CG1 ILE A  83     -17.746 -16.888   1.804  1.00 23.89           C  
ATOM    593  CG2 ILE A  83     -20.015 -17.830   1.524  1.00 23.82           C  
ATOM    594  CD1 ILE A  83     -17.235 -18.299   1.541  1.00 21.95           C  
ATOM    595  N   ALA A  84     -22.065 -14.802   2.471  1.00 26.70           N  
ATOM    596  CA  ALA A  84     -23.433 -14.857   2.997  1.00 24.80           C  
ATOM    597  C   ALA A  84     -24.156 -16.119   2.491  1.00 26.28           C  
ATOM    598  O   ALA A  84     -23.863 -16.620   1.419  1.00 28.43           O  
ATOM    599  CB  ALA A  84     -24.175 -13.615   2.551  1.00 24.59           C  
ATOM    600  N   VAL A  85     -25.084 -16.624   3.275  1.00 27.30           N  
ATOM    601  CA  VAL A  85     -25.896 -17.779   2.927  1.00 27.61           C  
ATOM    602  C   VAL A  85     -26.671 -17.497   1.637  1.00 29.00           C  
ATOM    603  O   VAL A  85     -26.825 -18.381   0.799  1.00 28.43           O  
ATOM    604  CB  VAL A  85     -26.921 -18.096   4.066  1.00 27.30           C  
ATOM    605  CG1 VAL A  85     -27.929 -19.131   3.614  1.00 22.92           C  
ATOM    606  CG2 VAL A  85     -26.200 -18.522   5.361  1.00 24.91           C  
ATOM    607  N   SER A  86     -27.122 -16.255   1.467  1.00 29.97           N  
ATOM    608  CA  SER A  86     -27.932 -15.864   0.291  1.00 30.62           C  
ATOM    609  C   SER A  86     -27.094 -15.451  -0.938  1.00 30.87           C  
ATOM    610  O   SER A  86     -27.649 -15.064  -1.976  1.00 30.81           O  
ATOM    611  CB  SER A  86     -28.889 -14.727   0.665  1.00 30.94           C  
ATOM    612  OG  SER A  86     -28.180 -13.499   0.825  1.00 34.98           O  
ATOM    613  N   TYR A  87     -25.772 -15.509  -0.817  1.00 30.13           N  
ATOM    614  CA  TYR A  87     -24.885 -15.183  -1.923  1.00 31.24           C  
ATOM    615  C   TYR A  87     -23.581 -15.794  -1.579  1.00 29.77           C  
ATOM    616  O   TYR A  87     -22.749 -15.162  -0.954  1.00 28.29           O  
ATOM    617  CB  TYR A  87     -24.730 -13.663  -2.097  1.00 33.23           C  
ATOM    618  CG  TYR A  87     -23.791 -13.228  -3.243  1.00 38.66           C  
ATOM    619  CD1 TYR A  87     -23.979 -13.691  -4.550  1.00 38.49           C  
ATOM    620  CD2 TYR A  87     -22.731 -12.293  -3.024  1.00 42.17           C  
ATOM    621  CE1 TYR A  87     -23.129 -13.292  -5.593  1.00 38.92           C  
ATOM    622  CE2 TYR A  87     -21.883 -11.880  -4.073  1.00 39.80           C  
ATOM    623  CZ  TYR A  87     -22.078 -12.382  -5.359  1.00 39.91           C  
ATOM    624  OH  TYR A  87     -21.255 -11.974  -6.432  1.00 39.07           O  
ATOM    625  N   GLN A  88     -23.414 -17.053  -1.959  1.00 30.86           N  
ATOM    626  CA  GLN A  88     -22.339 -17.874  -1.398  1.00 31.48           C  
ATOM    627  C   GLN A  88     -21.073 -17.824  -2.210  1.00 29.84           C  
ATOM    628  O   GLN A  88     -20.639 -18.832  -2.767  1.00 33.09           O  
ATOM    629  CB  GLN A  88     -22.824 -19.308  -1.196  1.00 33.22           C  
ATOM    630  CG  GLN A  88     -23.914 -19.387  -0.138  1.00 35.52           C  
ATOM    631  CD  GLN A  88     -24.259 -20.807   0.324  1.00 38.14           C  
ATOM    632  NE2 GLN A  88     -25.403 -20.923   1.025  1.00 32.62           N  
ATOM    633  OE1 GLN A  88     -23.515 -21.790   0.057  1.00 35.92           O  
ATOM    634  N   THR A  89     -20.507 -16.625  -2.282  1.00 30.25           N  
ATOM    635  CA  THR A  89     -19.194 -16.369  -2.860  1.00 33.31           C  
ATOM    636  C   THR A  89     -18.520 -15.178  -2.110  1.00 32.29           C  
ATOM    637  O   THR A  89     -19.204 -14.294  -1.565  1.00 28.16           O  
ATOM    638  CB  THR A  89     -19.292 -16.136  -4.404  1.00 37.57           C  
ATOM    639  CG2 THR A  89     -19.867 -14.779  -4.737  1.00 34.70           C  
ATOM    640  OG1 THR A  89     -17.988 -16.278  -4.998  1.00 41.74           O  
ATOM    641  N   LYS A  90     -17.184 -15.194  -2.050  1.00 36.00           N  
ATOM    642  CA  LYS A  90     -16.414 -14.237  -1.207  1.00 37.16           C  
ATOM    643  C   LYS A  90     -16.613 -12.813  -1.655  1.00 37.17           C  
ATOM    644  O   LYS A  90     -16.135 -12.456  -2.714  1.00 42.93           O  
ATOM    645  CB  LYS A  90     -14.897 -14.521  -1.257  1.00 35.78           C  
ATOM    646  CG  LYS A  90     -14.474 -15.816  -0.621  1.00 38.66           C  
ATOM    647  CD  LYS A  90     -12.988 -16.071  -0.804  1.00 39.91           C  
ATOM    648  CE  LYS A  90     -12.564 -17.350  -0.067  1.00 43.65           C  
ATOM    649  NZ  LYS A  90     -11.168 -17.839  -0.374  1.00 44.09           N1+
ATOM    650  N   VAL A  91     -17.292 -11.994  -0.858  1.00 37.01           N  
ATOM    651  CA  VAL A  91     -17.180 -10.538  -1.016  1.00 38.62           C  
ATOM    652  C   VAL A  91     -16.151  -9.951  -0.050  1.00 38.24           C  
ATOM    653  O   VAL A  91     -16.299 -10.058   1.165  1.00 38.85           O  
ATOM    654  CB  VAL A  91     -18.506  -9.813  -0.766  1.00 39.33           C  
ATOM    655  CG1 VAL A  91     -18.302  -8.293  -0.880  1.00 37.79           C  
ATOM    656  CG2 VAL A  91     -19.549 -10.318  -1.744  1.00 39.17           C  
ATOM    657  N   ASN A  92     -15.126  -9.310  -0.605  1.00 40.04           N  
ATOM    658  CA  ASN A  92     -14.091  -8.630   0.180  1.00 36.75           C  
ATOM    659  C   ASN A  92     -14.671  -7.506   1.014  1.00 33.51           C  
ATOM    660  O   ASN A  92     -15.261  -6.601   0.452  1.00 31.16           O  
ATOM    661  CB  ASN A  92     -13.038  -8.025  -0.755  1.00 38.96           C  
ATOM    662  CG  ASN A  92     -12.120  -9.069  -1.366  1.00 42.04           C  
ATOM    663  ND2 ASN A  92     -11.240  -8.615  -2.251  1.00 43.21           N  
ATOM    664  OD1 ASN A  92     -12.188 -10.273  -1.040  1.00 44.09           O  
ATOM    665  N   LEU A  93     -14.476  -7.572   2.348  1.00 29.36           N  
ATOM    666  CA  LEU A  93     -14.898  -6.518   3.297  1.00 26.27           C  
ATOM    667  C   LEU A  93     -13.770  -5.513   3.633  1.00 26.38           C  
ATOM    668  O   LEU A  93     -14.030  -4.342   3.826  1.00 25.24           O  
ATOM    669  CB  LEU A  93     -15.392  -7.148   4.603  1.00 25.41           C  
ATOM    670  CG  LEU A  93     -16.754  -7.856   4.595  1.00 24.36           C  
ATOM    671  CD1 LEU A  93     -17.046  -8.488   5.949  1.00 21.44           C  
ATOM    672  CD2 LEU A  93     -17.831  -6.841   4.225  1.00 23.57           C  
ATOM    673  N   LEU A  94     -12.527  -5.987   3.708  1.00 25.49           N  
ATOM    674  CA  LEU A  94     -11.407  -5.165   4.122  1.00 25.80           C  
ATOM    675  C   LEU A  94     -10.178  -5.689   3.434  1.00 26.38           C  
ATOM    676  O   LEU A  94      -9.980  -6.895   3.389  1.00 27.74           O  
ATOM    677  CB  LEU A  94     -11.197  -5.300   5.645  1.00 26.13           C  
ATOM    678  CG  LEU A  94     -12.105  -4.543   6.623  1.00 25.60           C  
ATOM    679  CD1 LEU A  94     -12.000  -5.135   8.010  1.00 24.32           C  
ATOM    680  CD2 LEU A  94     -11.751  -3.058   6.666  1.00 23.89           C  
ATOM    681  N   SER A  95      -9.323  -4.830   2.918  1.00 26.21           N  
ATOM    682  CA  SER A  95      -8.012  -5.335   2.487  1.00 27.53           C  
ATOM    683  C   SER A  95      -6.922  -4.268   2.399  1.00 28.42           C  
ATOM    684  O   SER A  95      -7.205  -3.060   2.398  1.00 27.16           O  
ATOM    685  CB  SER A  95      -8.130  -6.023   1.159  1.00 26.16           C  
ATOM    686  OG  SER A  95      -8.826  -5.144   0.352  1.00 28.63           O  
ATOM    687  N   ALA A  96      -5.672  -4.740   2.346  1.00 27.39           N  
ATOM    688  CA  ALA A  96      -4.534  -3.850   2.276  1.00 28.12           C  
ATOM    689  C   ALA A  96      -3.370  -4.525   1.572  1.00 29.63           C  
ATOM    690  O   ALA A  96      -3.117  -5.704   1.788  1.00 29.62           O  
ATOM    691  CB  ALA A  96      -4.139  -3.379   3.672  1.00 25.24           C  
ATOM    692  N   ILE A  97      -2.707  -3.763   0.698  1.00 32.39           N  
ATOM    693  CA  ILE A  97      -1.456  -4.163   0.046  1.00 36.17           C  
ATOM    694  C   ILE A  97      -0.281  -3.390   0.642  1.00 33.97           C  
ATOM    695  O   ILE A  97      -0.416  -2.241   1.007  1.00 35.87           O  
ATOM    696  CB  ILE A  97      -1.500  -3.879  -1.463  1.00 40.14           C  
ATOM    697  CG1 ILE A  97      -2.858  -4.279  -2.027  1.00 46.12           C  
ATOM    698  CG2 ILE A  97      -0.385  -4.620  -2.182  1.00 40.17           C  
ATOM    699  CD1 ILE A  97      -2.840  -4.578  -3.510  1.00 47.82           C  
ATOM    700  N   LYS A  98       0.868  -4.039   0.766  1.00 35.67           N  
ATOM    701  CA  LYS A  98       2.104  -3.389   1.251  1.00 32.81           C  
ATOM    702  C   LYS A  98       3.255  -3.954   0.402  1.00 33.38           C  
ATOM    703  O   LYS A  98       3.160  -5.070  -0.117  1.00 30.68           O  
ATOM    704  CB  LYS A  98       2.312  -3.573   2.777  1.00 28.91           C  
ATOM    705  N   SER A  99       4.261  -3.112   0.159  1.00 36.64           N  
ATOM    706  CA  SER A  99       5.506  -3.484  -0.531  1.00 36.68           C  
ATOM    707  C   SER A  99       6.612  -3.256   0.446  1.00 37.54           C  
ATOM    708  O   SER A  99       7.037  -2.132   0.622  1.00 40.18           O  
ATOM    709  CB  SER A  99       5.776  -2.586  -1.734  1.00 37.03           C  
ATOM    710  OG  SER A  99       5.016  -2.981  -2.847  1.00 40.48           O  
ATOM    711  N   PRO A 100       7.098  -4.313   1.088  1.00 38.51           N  
ATOM    712  CA  PRO A 100       8.096  -4.094   2.111  1.00 40.25           C  
ATOM    713  C   PRO A 100       9.413  -3.536   1.551  1.00 42.94           C  
ATOM    714  O   PRO A 100      10.164  -2.906   2.283  1.00 39.56           O  
ATOM    715  CB  PRO A 100       8.325  -5.506   2.661  1.00 41.51           C  
ATOM    716  CG  PRO A 100       8.093  -6.394   1.478  1.00 38.72           C  
ATOM    717  CD  PRO A 100       6.977  -5.740   0.722  1.00 38.88           C  
ATOM    718  N   CYS A 101       9.675  -3.761   0.263  1.00 47.75           N  
ATOM    719  CA  CYS A 101      10.998  -3.518  -0.310  1.00 52.94           C  
ATOM    720  C   CYS A 101      10.975  -2.404  -1.390  1.00 56.31           C  
ATOM    721  O   CYS A 101      10.254  -2.519  -2.403  1.00 53.84           O  
ATOM    722  CB  CYS A 101      11.536  -4.839  -0.913  1.00 56.46           C  
ATOM    723  SG  CYS A 101      12.158  -6.095   0.270  1.00 55.80           S  
ATOM    724  N   GLN A 102      11.771  -1.343  -1.175  1.00 56.89           N  
ATOM    725  CA  GLN A 102      11.983  -0.298  -2.207  1.00 60.59           C  
ATOM    726  C   GLN A 102      12.808  -0.809  -3.439  1.00 62.59           C  
ATOM    727  O   GLN A 102      12.327  -0.740  -4.572  1.00 63.34           O  
ATOM    728  CB  GLN A 102      12.606   0.969  -1.596  1.00 58.49           C  
ATOM    729  N   ARG A 103      14.020  -1.330  -3.216  1.00 66.37           N  
ATOM    730  CA  ARG A 103      14.838  -1.965  -4.295  1.00 65.83           C  
ATOM    731  C   ARG A 103      15.283  -3.376  -3.910  1.00 64.28           C  
ATOM    732  O   ARG A 103      15.119  -3.784  -2.757  1.00 65.87           O  
ATOM    733  CB  ARG A 103      16.091  -1.118  -4.595  1.00 63.04           C  
ATOM    734  N   GLU A 104      15.867  -4.109  -4.868  1.00 63.78           N  
ATOM    735  CA  GLU A 104      16.631  -5.353  -4.563  1.00 62.05           C  
ATOM    736  C   GLU A 104      17.815  -5.001  -3.640  1.00 60.49           C  
ATOM    737  O   GLU A 104      18.478  -3.980  -3.856  1.00 63.88           O  
ATOM    738  CB  GLU A 104      17.133  -6.041  -5.853  1.00 55.44           C  
ATOM    739  N   THR A 105      18.063  -5.809  -2.605  1.00 56.82           N  
ATOM    740  CA  THR A 105      19.144  -5.496  -1.652  1.00 60.75           C  
ATOM    741  C   THR A 105      20.437  -5.277  -2.452  1.00 62.30           C  
ATOM    742  O   THR A 105      20.937  -6.207  -3.097  1.00 60.08           O  
ATOM    743  CB  THR A 105      19.335  -6.589  -0.562  1.00 53.39           C  
ATOM    744  N   PRO A 106      20.939  -4.024  -2.464  1.00 59.57           N  
ATOM    745  CA  PRO A 106      22.158  -3.625  -3.169  1.00 59.38           C  
ATOM    746  C   PRO A 106      23.417  -4.337  -2.639  1.00 59.14           C  
ATOM    747  O   PRO A 106      23.752  -5.442  -3.074  1.00 54.11           O  
ATOM    748  CB  PRO A 106      22.243  -2.124  -2.877  1.00 54.85           C  
ATOM    749  N   ALA A 111      21.944  -7.416   4.252  1.00 62.92           N  
ATOM    750  CA  ALA A 111      20.593  -7.947   4.016  1.00 66.93           C  
ATOM    751  C   ALA A 111      19.761  -7.980   5.327  1.00 67.23           C  
ATOM    752  O   ALA A 111      19.398  -9.048   5.824  1.00 63.97           O  
ATOM    753  CB  ALA A 111      20.681  -9.337   3.376  1.00 61.41           C  
ATOM    754  N   LYS A 112      19.469  -6.798   5.875  1.00 70.74           N  
ATOM    755  CA  LYS A 112      18.849  -6.680   7.205  1.00 66.05           C  
ATOM    756  C   LYS A 112      17.391  -7.156   7.196  1.00 64.67           C  
ATOM    757  O   LYS A 112      16.708  -7.034   6.174  1.00 65.42           O  
ATOM    758  CB  LYS A 112      18.910  -5.230   7.693  1.00 67.01           C  
ATOM    759  N   PRO A 113      16.905  -7.695   8.337  1.00 57.30           N  
ATOM    760  CA  PRO A 113      15.499  -8.085   8.382  1.00 55.22           C  
ATOM    761  C   PRO A 113      14.567  -6.898   8.142  1.00 49.05           C  
ATOM    762  O   PRO A 113      14.893  -5.765   8.505  1.00 43.55           O  
ATOM    763  CB  PRO A 113      15.303  -8.630   9.818  1.00 56.48           C  
ATOM    764  CG  PRO A 113      16.663  -8.830  10.377  1.00 56.52           C  
ATOM    765  CD  PRO A 113      17.581  -7.903   9.630  1.00 59.05           C  
ATOM    766  N   TRP A 114      13.430  -7.164   7.509  1.00 44.30           N  
ATOM    767  CA  TRP A 114      12.341  -6.200   7.487  1.00 41.57           C  
ATOM    768  C   TRP A 114      11.118  -6.836   8.095  1.00 39.06           C  
ATOM    769  O   TRP A 114      10.896  -8.040   7.945  1.00 39.40           O  
ATOM    770  CB  TRP A 114      12.090  -5.673   6.068  1.00 37.78           C  
ATOM    771  CG  TRP A 114      11.855  -6.724   5.019  1.00 38.32           C  
ATOM    772  CD1 TRP A 114      12.756  -7.203   4.074  1.00 38.10           C  
ATOM    773  CD2 TRP A 114      10.604  -7.452   4.751  1.00 38.28           C  
ATOM    774  CE2 TRP A 114      10.880  -8.351   3.621  1.00 36.43           C  
ATOM    775  CE3 TRP A 114       9.339  -7.449   5.312  1.00 36.47           C  
ATOM    776  NE1 TRP A 114      12.164  -8.165   3.266  1.00 36.36           N  
ATOM    777  CZ2 TRP A 114       9.917  -9.197   3.107  1.00 38.25           C  
ATOM    778  CZ3 TRP A 114       8.373  -8.312   4.785  1.00 37.47           C  
ATOM    779  CH2 TRP A 114       8.658  -9.172   3.714  1.00 37.16           C  
ATOM    780  N   TYR A 115      10.350  -6.045   8.835  1.00 36.34           N  
ATOM    781  CA  TYR A 115       9.057  -6.486   9.369  1.00 34.77           C  
ATOM    782  C   TYR A 115       7.985  -5.612   8.793  1.00 33.75           C  
ATOM    783  O   TYR A 115       8.077  -4.400   8.921  1.00 33.41           O  
ATOM    784  CB  TYR A 115       9.023  -6.365  10.891  1.00 35.21           C  
ATOM    785  CG  TYR A 115       9.869  -7.382  11.608  1.00 35.05           C  
ATOM    786  CD1 TYR A 115       9.291  -8.514  12.171  1.00 35.70           C  
ATOM    787  CD2 TYR A 115      11.249  -7.220  11.714  1.00 35.38           C  
ATOM    788  CE1 TYR A 115      10.054  -9.454  12.829  1.00 35.24           C  
ATOM    789  CE2 TYR A 115      12.031  -8.160  12.369  1.00 36.71           C  
ATOM    790  CZ  TYR A 115      11.423  -9.281  12.926  1.00 37.63           C  
ATOM    791  OH  TYR A 115      12.177 -10.241  13.592  1.00 38.91           O  
ATOM    792  N   GLU A 116       6.983  -6.224   8.146  1.00 35.47           N  
ATOM    793  CA  GLU A 116       5.800  -5.509   7.645  1.00 35.02           C  
ATOM    794  C   GLU A 116       4.518  -6.117   8.210  1.00 34.85           C  
ATOM    795  O   GLU A 116       4.114  -7.209   7.818  1.00 31.99           O  
ATOM    796  CB  GLU A 116       5.754  -5.530   6.124  1.00 37.89           C  
ATOM    797  CG  GLU A 116       4.699  -4.594   5.478  1.00 44.20           C  
ATOM    798  CD  GLU A 116       4.919  -3.079   5.745  1.00 44.78           C  
ATOM    799  OE1 GLU A 116       6.022  -2.573   5.492  1.00 42.28           O  
ATOM    800  OE2 GLU A 116       3.972  -2.394   6.213  1.00 48.27           O1-
ATOM    801  N   PRO A 117       3.888  -5.421   9.159  1.00 34.55           N  
ATOM    802  CA  PRO A 117       2.560  -5.806   9.621  1.00 34.05           C  
ATOM    803  C   PRO A 117       1.461  -5.262   8.703  1.00 34.92           C  
ATOM    804  O   PRO A 117       1.675  -4.233   8.043  1.00 35.55           O  
ATOM    805  CB  PRO A 117       2.471  -5.142  10.996  1.00 33.21           C  
ATOM    806  CG  PRO A 117       3.286  -3.907  10.852  1.00 34.40           C  
ATOM    807  CD  PRO A 117       4.441  -4.312   9.960  1.00 36.22           C  
ATOM    808  N   ILE A 118       0.324  -5.982   8.635  1.00 31.50           N  
ATOM    809  CA  ILE A 118      -0.920  -5.481   8.038  1.00 26.90           C  
ATOM    810  C   ILE A 118      -2.102  -5.691   9.033  1.00 25.43           C  
ATOM    811  O   ILE A 118      -2.314  -6.780   9.567  1.00 24.19           O  
ATOM    812  CB  ILE A 118      -1.266  -6.150   6.705  1.00 25.46           C  
ATOM    813  CG1 ILE A 118      -0.035  -6.293   5.825  1.00 27.12           C  
ATOM    814  CG2 ILE A 118      -2.327  -5.335   5.981  1.00 24.60           C  
ATOM    815  CD1 ILE A 118      -0.308  -6.783   4.422  1.00 26.18           C  
ATOM    816  N   TYR A 119      -2.845  -4.618   9.269  1.00 23.35           N  
ATOM    817  CA  TYR A 119      -3.907  -4.598  10.199  1.00 22.05           C  
ATOM    818  C   TYR A 119      -5.162  -4.181   9.452  1.00 21.88           C  
ATOM    819  O   TYR A 119      -5.131  -3.301   8.596  1.00 19.75           O  
ATOM    820  CB  TYR A 119      -3.629  -3.618  11.343  1.00 22.33           C  
ATOM    821  CG  TYR A 119      -4.582  -3.838  12.486  1.00 22.67           C  
ATOM    822  CD1 TYR A 119      -4.300  -4.775  13.473  1.00 22.95           C  
ATOM    823  CD2 TYR A 119      -5.812  -3.212  12.526  1.00 22.04           C  
ATOM    824  CE1 TYR A 119      -5.196  -5.032  14.503  1.00 21.90           C  
ATOM    825  CE2 TYR A 119      -6.723  -3.480  13.570  1.00 22.37           C  
ATOM    826  CZ  TYR A 119      -6.394  -4.387  14.544  1.00 21.22           C  
ATOM    827  OH  TYR A 119      -7.251  -4.640  15.582  1.00 22.35           O  
ATOM    828  N   LEU A 120      -6.259  -4.861   9.776  1.00 21.87           N  
ATOM    829  CA  LEU A 120      -7.551  -4.636   9.178  1.00 20.62           C  
ATOM    830  C   LEU A 120      -8.558  -4.641  10.318  1.00 19.55           C  
ATOM    831  O   LEU A 120      -8.538  -5.518  11.144  1.00 18.27           O  
ATOM    832  CB  LEU A 120      -7.848  -5.732   8.179  1.00 21.14           C  
ATOM    833  CG  LEU A 120      -6.867  -5.893   7.005  1.00 20.81           C  
ATOM    834  CD1 LEU A 120      -7.329  -7.084   6.167  1.00 21.62           C  
ATOM    835  CD2 LEU A 120      -6.717  -4.645   6.126  1.00 20.09           C  
ATOM    836  N   GLY A 121      -9.338  -3.572  10.414  1.00 20.57           N  
ATOM    837  CA  GLY A 121     -10.495  -3.505  11.286  1.00 21.82           C  
ATOM    838  C   GLY A 121     -11.627  -2.626  10.745  1.00 22.59           C  
ATOM    839  O   GLY A 121     -11.400  -1.612  10.114  1.00 22.59           O  
ATOM    840  N   GLY A 122     -12.857  -3.009  11.038  1.00 25.80           N  
ATOM    841  CA  GLY A 122     -14.038  -2.228  10.655  1.00 27.25           C  
ATOM    842  C   GLY A 122     -15.279  -2.763  11.333  1.00 27.36           C  
ATOM    843  O   GLY A 122     -15.231  -3.812  11.971  1.00 28.38           O  
ATOM    844  N   VAL A 123     -16.377  -2.022  11.201  1.00 27.97           N  
ATOM    845  CA  VAL A 123     -17.678  -2.421  11.739  1.00 28.02           C  
ATOM    846  C   VAL A 123     -18.663  -2.651  10.570  1.00 28.45           C  
ATOM    847  O   VAL A 123     -18.819  -1.800   9.691  1.00 28.52           O  
ATOM    848  CB  VAL A 123     -18.199  -1.397  12.767  1.00 28.62           C  
ATOM    849  CG1 VAL A 123     -19.534  -1.846  13.386  1.00 27.87           C  
ATOM    850  CG2 VAL A 123     -17.151  -1.185  13.858  1.00 28.83           C  
ATOM    851  N   PHE A 124     -19.242  -3.850  10.512  1.00 28.01           N  
ATOM    852  CA  PHE A 124     -20.072  -4.261   9.367  1.00 27.58           C  
ATOM    853  C   PHE A 124     -21.323  -4.931   9.858  1.00 27.82           C  
ATOM    854  O   PHE A 124     -21.274  -5.632  10.861  1.00 27.38           O  
ATOM    855  CB  PHE A 124     -19.309  -5.243   8.510  1.00 26.72           C  
ATOM    856  CG  PHE A 124     -18.102  -4.659   7.886  1.00 26.58           C  
ATOM    857  CD1 PHE A 124     -18.177  -4.046   6.624  1.00 27.60           C  
ATOM    858  CD2 PHE A 124     -16.900  -4.666   8.551  1.00 25.45           C  
ATOM    859  CE1 PHE A 124     -17.065  -3.457   6.051  1.00 25.03           C  
ATOM    860  CE2 PHE A 124     -15.774  -4.094   7.971  1.00 26.36           C  
ATOM    861  CZ  PHE A 124     -15.864  -3.482   6.721  1.00 25.71           C  
ATOM    862  N   GLN A 125     -22.446  -4.723   9.168  1.00 30.00           N  
ATOM    863  CA  GLN A 125     -23.668  -5.571   9.408  1.00 32.56           C  
ATOM    864  C   GLN A 125     -23.431  -7.009   8.934  1.00 30.75           C  
ATOM    865  O   GLN A 125     -22.937  -7.214   7.833  1.00 31.02           O  
ATOM    866  CB  GLN A 125     -24.895  -4.987   8.691  1.00 33.27           C  
ATOM    867  CG  GLN A 125     -26.143  -5.866   8.695  1.00 34.39           C  
ATOM    868  CD  GLN A 125     -26.843  -5.946  10.029  1.00 36.33           C  
ATOM    869  NE2 GLN A 125     -27.407  -7.112  10.326  1.00 38.44           N  
ATOM    870  OE1 GLN A 125     -26.894  -4.980  10.779  1.00 38.24           O  
ATOM    871  N   LEU A 126     -23.776  -7.995   9.753  1.00 30.51           N  
ATOM    872  CA  LEU A 126     -23.628  -9.407   9.344  1.00 31.80           C  
ATOM    873  C   LEU A 126     -24.945 -10.162   9.607  1.00 32.29           C  
ATOM    874  O   LEU A 126     -25.757  -9.695  10.401  1.00 34.19           O  
ATOM    875  CB  LEU A 126     -22.451 -10.075  10.084  1.00 31.00           C  
ATOM    876  CG  LEU A 126     -21.048  -9.436  10.078  1.00 29.89           C  
ATOM    877  CD1 LEU A 126     -20.052 -10.226  10.915  1.00 26.33           C  
ATOM    878  CD2 LEU A 126     -20.543  -9.315   8.657  1.00 30.43           C  
ATOM    879  N   GLU A 127     -25.139 -11.304   8.919  1.00 33.98           N  
ATOM    880  CA  GLU A 127     -26.360 -12.147   8.989  1.00 32.79           C  
ATOM    881  C   GLU A 127     -25.992 -13.481   9.562  1.00 33.03           C  
ATOM    882  O   GLU A 127     -24.814 -13.878   9.446  1.00 32.25           O  
ATOM    883  CB  GLU A 127     -26.926 -12.414   7.586  1.00 36.01           C  
ATOM    884  CG  GLU A 127     -27.448 -11.198   6.837  1.00 39.11           C  
ATOM    885  CD  GLU A 127     -28.420 -10.361   7.665  1.00 43.82           C  
ATOM    886  OE1 GLU A 127     -29.421 -10.965   8.148  1.00 45.40           O  
ATOM    887  OE2 GLU A 127     -28.181  -9.109   7.831  1.00 41.68           O1-
ATOM    888  N   LYS A 128     -26.977 -14.213  10.131  1.00 32.36           N  
ATOM    889  CA  LYS A 128     -26.721 -15.599  10.632  1.00 32.90           C  
ATOM    890  C   LYS A 128     -26.196 -16.464   9.505  1.00 32.25           C  
ATOM    891  O   LYS A 128     -26.706 -16.403   8.385  1.00 38.71           O  
ATOM    892  CB  LYS A 128     -27.972 -16.290  11.263  1.00 31.61           C  
ATOM    893  N   GLY A 129     -25.174 -17.259   9.796  1.00 30.82           N  
ATOM    894  CA  GLY A 129     -24.656 -18.225   8.847  1.00 29.58           C  
ATOM    895  C   GLY A 129     -23.558 -17.659   7.981  1.00 30.29           C  
ATOM    896  O   GLY A 129     -22.971 -18.387   7.159  1.00 28.99           O  
ATOM    897  N   ASP A 130     -23.305 -16.351   8.130  1.00 30.96           N  
ATOM    898  CA  ASP A 130     -22.160 -15.694   7.485  1.00 30.52           C  
ATOM    899  C   ASP A 130     -20.857 -16.416   7.776  1.00 26.94           C  
ATOM    900  O   ASP A 130     -20.623 -16.832   8.874  1.00 27.57           O  
ATOM    901  CB  ASP A 130     -22.054 -14.230   7.912  1.00 30.82           C  
ATOM    902  CG  ASP A 130     -22.929 -13.315   7.076  1.00 33.43           C  
ATOM    903  OD1 ASP A 130     -23.542 -13.782   6.098  1.00 34.45           O  
ATOM    904  OD2 ASP A 130     -23.006 -12.112   7.394  1.00 35.61           O1-
ATOM    905  N   ARG A 131     -20.022 -16.554   6.769  1.00 25.74           N  
ATOM    906  CA  ARG A 131     -18.718 -17.171   6.928  1.00 27.69           C  
ATOM    907  C   ARG A 131     -17.643 -16.134   6.642  1.00 25.57           C  
ATOM    908  O   ARG A 131     -17.607 -15.565   5.571  1.00 24.49           O  
ATOM    909  CB  ARG A 131     -18.577 -18.393   5.999  1.00 29.39           C  
ATOM    910  CG  ARG A 131     -19.102 -19.690   6.622  1.00 31.35           C  
ATOM    911  CD  ARG A 131     -19.089 -20.846   5.629  1.00 32.73           C  
ATOM    912  NE  ARG A 131     -20.218 -20.734   4.705  1.00 34.66           N  
ATOM    913  CZ  ARG A 131     -20.271 -21.251   3.472  1.00 38.33           C  
ATOM    914  NH1 ARG A 131     -19.246 -21.920   2.960  1.00 39.44           N1+
ATOM    915  NH2 ARG A 131     -21.376 -21.080   2.731  1.00 41.34           N  
ATOM    916  N   LEU A 132     -16.787 -15.861   7.616  1.00 25.25           N  
ATOM    917  CA  LEU A 132     -15.774 -14.816   7.437  1.00 24.75           C  
ATOM    918  C   LEU A 132     -14.453 -15.511   7.302  1.00 24.27           C  
ATOM    919  O   LEU A 132     -14.144 -16.406   8.078  1.00 22.33           O  
ATOM    920  CB  LEU A 132     -15.753 -13.809   8.616  1.00 25.22           C  
ATOM    921  CG  LEU A 132     -17.092 -13.356   9.251  1.00 25.92           C  
ATOM    922  CD1 LEU A 132     -16.888 -12.530  10.514  1.00 23.32           C  
ATOM    923  CD2 LEU A 132     -17.898 -12.583   8.216  1.00 27.14           C  
ATOM    924  N   SER A 133     -13.676 -15.104   6.304  1.00 26.15           N  
ATOM    925  CA  SER A 133     -12.329 -15.649   6.090  1.00 27.19           C  
ATOM    926  C   SER A 133     -11.376 -14.484   6.131  1.00 25.95           C  
ATOM    927  O   SER A 133     -11.767 -13.351   5.851  1.00 24.00           O  
ATOM    928  CB  SER A 133     -12.252 -16.350   4.749  1.00 27.61           C  
ATOM    929  OG  SER A 133     -13.136 -15.671   3.885  1.00 37.82           O  
ATOM    930  N   ALA A 134     -10.131 -14.783   6.502  1.00 25.67           N  
ATOM    931  CA  ALA A 134      -9.072 -13.799   6.689  1.00 24.63           C  
ATOM    932  C   ALA A 134      -7.831 -14.396   6.076  1.00 24.17           C  
ATOM    933  O   ALA A 134      -7.228 -15.271   6.666  1.00 23.97           O  
ATOM    934  CB  ALA A 134      -8.842 -13.533   8.181  1.00 22.85           C  
ATOM    935  N   GLU A 135      -7.443 -13.888   4.917  1.00 26.21           N  
ATOM    936  CA  GLU A 135      -6.482 -14.559   4.025  1.00 28.52           C  
ATOM    937  C   GLU A 135      -5.293 -13.665   3.587  1.00 27.70           C  
ATOM    938  O   GLU A 135      -5.456 -12.468   3.297  1.00 29.52           O  
ATOM    939  CB  GLU A 135      -7.221 -15.067   2.758  1.00 30.63           C  
ATOM    940  CG  GLU A 135      -8.208 -16.221   2.975  1.00 32.75           C  
ATOM    941  CD  GLU A 135      -8.994 -16.585   1.698  1.00 36.69           C  
ATOM    942  OE1 GLU A 135      -8.463 -17.280   0.820  1.00 42.16           O  
ATOM    943  OE2 GLU A 135     -10.169 -16.202   1.568  1.00 43.79           O1-
ATOM    944  N   ILE A 136      -4.115 -14.275   3.476  1.00 26.57           N  
ATOM    945  CA  ILE A 136      -2.926 -13.607   2.924  1.00 25.79           C  
ATOM    946  C   ILE A 136      -2.520 -14.292   1.630  1.00 27.57           C  
ATOM    947  O   ILE A 136      -2.885 -15.466   1.400  1.00 27.75           O  
ATOM    948  CB  ILE A 136      -1.729 -13.666   3.899  1.00 23.78           C  
ATOM    949  CG1 ILE A 136      -1.315 -15.135   4.159  1.00 23.77           C  
ATOM    950  CG2 ILE A 136      -2.103 -13.009   5.195  1.00 22.32           C  
ATOM    951  CD1 ILE A 136      -0.136 -15.289   5.056  1.00 22.77           C  
ATOM    952  N   ASN A 137      -1.724 -13.581   0.815  1.00 28.05           N  
ATOM    953  CA  ASN A 137      -1.137 -14.146  -0.396  1.00 27.08           C  
ATOM    954  C   ASN A 137       0.230 -14.801  -0.238  1.00 28.77           C  
ATOM    955  O   ASN A 137       0.618 -15.607  -1.099  1.00 30.88           O  
ATOM    956  CB  ASN A 137      -1.035 -13.091  -1.472  1.00 27.55           C  
ATOM    957  CG  ASN A 137      -0.071 -11.999  -1.120  1.00 28.10           C  
ATOM    958  ND2 ASN A 137       0.206 -11.129  -2.086  1.00 26.97           N  
ATOM    959  OD1 ASN A 137       0.417 -11.916   0.018  1.00 28.50           O  
ATOM    960  N   ARG A 138       0.969 -14.474   0.827  1.00 28.13           N  
ATOM    961  CA  ARG A 138       2.329 -14.993   0.986  1.00 27.41           C  
ATOM    962  C   ARG A 138       2.582 -15.555   2.358  1.00 27.23           C  
ATOM    963  O   ARG A 138       3.186 -14.911   3.174  1.00 26.65           O  
ATOM    964  CB  ARG A 138       3.327 -13.887   0.716  1.00 30.33           C  
ATOM    965  CG  ARG A 138       3.290 -13.313  -0.716  1.00 32.54           C  
ATOM    966  CD  ARG A 138       3.569 -14.359  -1.781  1.00 32.76           C  
ATOM    967  NE  ARG A 138       4.872 -14.966  -1.575  1.00 34.77           N  
ATOM    968  CZ  ARG A 138       5.997 -14.550  -2.165  1.00 35.91           C  
ATOM    969  NH1 ARG A 138       5.976 -13.519  -2.996  1.00 36.82           N1+
ATOM    970  NH2 ARG A 138       7.155 -15.164  -1.914  1.00 34.17           N  
ATOM    971  N   PRO A 139       2.102 -16.776   2.622  1.00 28.26           N  
ATOM    972  CA  PRO A 139       2.349 -17.445   3.903  1.00 28.23           C  
ATOM    973  C   PRO A 139       3.813 -17.859   4.141  1.00 30.74           C  
ATOM    974  O   PRO A 139       4.228 -18.120   5.289  1.00 31.06           O  
ATOM    975  CB  PRO A 139       1.432 -18.677   3.838  1.00 26.88           C  
ATOM    976  CG  PRO A 139       1.123 -18.869   2.405  1.00 26.92           C  
ATOM    977  CD  PRO A 139       1.077 -17.484   1.835  1.00 27.37           C  
ATOM    978  N   ASP A 140       4.596 -17.911   3.080  1.00 31.55           N  
ATOM    979  CA  ASP A 140       6.026 -18.091   3.246  1.00 31.05           C  
ATOM    980  C   ASP A 140       6.733 -16.921   3.962  1.00 30.11           C  
ATOM    981  O   ASP A 140       7.862 -17.093   4.407  1.00 30.53           O  
ATOM    982  CB  ASP A 140       6.713 -18.468   1.898  1.00 31.96           C  
ATOM    983  CG  ASP A 140       6.337 -17.554   0.720  1.00 33.44           C  
ATOM    984  OD1 ASP A 140       5.362 -16.773   0.775  1.00 35.67           O  
ATOM    985  OD2 ASP A 140       7.039 -17.636  -0.310  1.00 38.33           O1-
ATOM    986  N   TYR A 141       6.076 -15.753   4.111  1.00 31.50           N  
ATOM    987  CA  TYR A 141       6.672 -14.581   4.853  1.00 31.86           C  
ATOM    988  C   TYR A 141       6.048 -14.306   6.230  1.00 31.91           C  
ATOM    989  O   TYR A 141       6.505 -13.394   6.967  1.00 30.83           O  
ATOM    990  CB  TYR A 141       6.579 -13.278   4.042  1.00 33.18           C  
ATOM    991  CG  TYR A 141       7.580 -13.117   2.934  1.00 34.33           C  
ATOM    992  CD1 TYR A 141       7.177 -13.125   1.606  1.00 35.95           C  
ATOM    993  CD2 TYR A 141       8.921 -12.915   3.198  1.00 36.91           C  
ATOM    994  CE1 TYR A 141       8.090 -12.977   0.571  1.00 35.46           C  
ATOM    995  CE2 TYR A 141       9.845 -12.740   2.161  1.00 36.94           C  
ATOM    996  CZ  TYR A 141       9.416 -12.787   0.853  1.00 37.63           C  
ATOM    997  OH  TYR A 141      10.306 -12.626  -0.191  1.00 42.17           O  
ATOM    998  N   LEU A 142       5.008 -15.055   6.595  1.00 32.32           N  
ATOM    999  CA  LEU A 142       4.450 -14.941   7.947  1.00 32.15           C  
ATOM   1000  C   LEU A 142       5.500 -15.129   9.007  1.00 32.16           C  
ATOM   1001  O   LEU A 142       6.415 -15.943   8.846  1.00 34.17           O  
ATOM   1002  CB  LEU A 142       3.373 -15.979   8.175  1.00 33.48           C  
ATOM   1003  CG  LEU A 142       2.034 -15.566   7.640  1.00 31.41           C  
ATOM   1004  CD1 LEU A 142       1.030 -16.641   8.010  1.00 31.52           C  
ATOM   1005  CD2 LEU A 142       1.681 -14.212   8.205  1.00 30.71           C  
ATOM   1006  N   ASP A 143       5.377 -14.370  10.086  1.00 31.80           N  
ATOM   1007  CA  ASP A 143       6.240 -14.534  11.218  1.00 34.49           C  
ATOM   1008  C   ASP A 143       5.454 -15.135  12.404  1.00 36.65           C  
ATOM   1009  O   ASP A 143       4.572 -14.480  12.952  1.00 31.60           O  
ATOM   1010  CB  ASP A 143       6.867 -13.194  11.600  1.00 35.21           C  
ATOM   1011  CG  ASP A 143       7.872 -13.324  12.751  1.00 38.17           C  
ATOM   1012  OD1 ASP A 143       8.079 -14.440  13.228  1.00 46.05           O  
ATOM   1013  OD2 ASP A 143       8.465 -12.327  13.195  1.00 43.72           O1-
ATOM   1014  N   PHE A 144       5.810 -16.372  12.791  1.00 41.48           N  
ATOM   1015  CA  PHE A 144       5.280 -17.032  14.017  1.00 46.43           C  
ATOM   1016  C   PHE A 144       6.275 -17.112  15.209  1.00 49.19           C  
ATOM   1017  O   PHE A 144       6.090 -17.960  16.108  1.00 48.58           O  
ATOM   1018  CB  PHE A 144       4.823 -18.469  13.693  1.00 49.30           C  
ATOM   1019  CG  PHE A 144       3.812 -18.566  12.571  1.00 48.58           C  
ATOM   1020  CD1 PHE A 144       2.792 -17.624  12.437  1.00 40.75           C  
ATOM   1021  CD2 PHE A 144       3.868 -19.639  11.663  1.00 46.79           C  
ATOM   1022  CE1 PHE A 144       1.893 -17.740  11.407  1.00 44.06           C  
ATOM   1023  CE2 PHE A 144       2.940 -19.759  10.632  1.00 44.06           C  
ATOM   1024  CZ  PHE A 144       1.961 -18.810  10.503  1.00 43.79           C  
ATOM   1025  N   ALA A 145       7.305 -16.239  15.207  1.00 52.47           N  
ATOM   1026  CA  ALA A 145       8.364 -16.142  16.285  1.00 55.88           C  
ATOM   1027  C   ALA A 145       7.837 -16.321  17.727  1.00 54.15           C  
ATOM   1028  O   ALA A 145       8.153 -17.310  18.391  1.00 54.67           O  
ATOM   1029  CB  ALA A 145       9.134 -14.814  16.174  1.00 51.86           C  
ATOM   1030  N   GLU A 146       7.064 -15.342  18.198  1.00 53.96           N  
ATOM   1031  CA  GLU A 146       6.314 -15.464  19.452  1.00 49.03           C  
ATOM   1032  C   GLU A 146       4.818 -15.425  19.132  1.00 42.82           C  
ATOM   1033  O   GLU A 146       4.417 -15.127  18.005  1.00 39.88           O  
ATOM   1034  CB  GLU A 146       6.697 -14.335  20.433  1.00 51.24           C  
ATOM   1035  N   SER A 147       3.997 -15.753  20.119  1.00 39.15           N  
ATOM   1036  CA  SER A 147       2.566 -15.582  19.990  1.00 36.54           C  
ATOM   1037  C   SER A 147       2.125 -14.105  19.999  1.00 31.97           C  
ATOM   1038  O   SER A 147       2.898 -13.185  20.342  1.00 30.32           O  
ATOM   1039  CB  SER A 147       1.850 -16.340  21.106  1.00 38.09           C  
ATOM   1040  OG  SER A 147       2.771 -16.753  22.059  1.00 40.32           O  
ATOM   1041  N   GLY A 148       0.876 -13.902  19.601  1.00 27.70           N  
ATOM   1042  CA  GLY A 148       0.237 -12.600  19.667  1.00 27.66           C  
ATOM   1043  C   GLY A 148       0.346 -11.777  18.405  1.00 25.81           C  
ATOM   1044  O   GLY A 148      -0.169 -10.682  18.343  1.00 24.71           O  
ATOM   1045  N   GLN A 149       0.996 -12.321  17.390  1.00 26.02           N  
ATOM   1046  CA  GLN A 149       1.357 -11.550  16.207  1.00 26.40           C  
ATOM   1047  C   GLN A 149       0.355 -11.646  15.108  1.00 23.10           C  
ATOM   1048  O   GLN A 149       0.261 -10.756  14.293  1.00 23.00           O  
ATOM   1049  CB  GLN A 149       2.704 -12.007  15.677  1.00 28.94           C  
ATOM   1050  CG  GLN A 149       3.807 -11.831  16.717  1.00 33.84           C  
ATOM   1051  CD  GLN A 149       5.199 -12.146  16.193  1.00 36.41           C  
ATOM   1052  NE2 GLN A 149       6.201 -11.543  16.805  1.00 35.08           N  
ATOM   1053  OE1 GLN A 149       5.363 -12.921  15.237  1.00 43.42           O  
ATOM   1054  N   VAL A 150      -0.377 -12.741  15.069  1.00 21.54           N  
ATOM   1055  CA  VAL A 150      -1.232 -13.036  13.955  1.00 20.17           C  
ATOM   1056  C   VAL A 150      -2.538 -13.559  14.525  1.00 21.38           C  
ATOM   1057  O   VAL A 150      -2.552 -14.600  15.192  1.00 21.65           O  
ATOM   1058  CB  VAL A 150      -0.607 -14.070  13.010  1.00 18.60           C  
ATOM   1059  CG1 VAL A 150      -1.368 -14.107  11.708  1.00 17.64           C  
ATOM   1060  CG2 VAL A 150       0.860 -13.757  12.750  1.00 18.19           C  
ATOM   1061  N   TYR A 151      -3.629 -12.822  14.277  1.00 20.62           N  
ATOM   1062  CA  TYR A 151      -4.912 -13.121  14.909  1.00 20.53           C  
ATOM   1063  C   TYR A 151      -6.068 -12.504  14.144  1.00 19.69           C  
ATOM   1064  O   TYR A 151      -5.876 -11.664  13.261  1.00 19.20           O  
ATOM   1065  CB  TYR A 151      -4.912 -12.624  16.357  1.00 20.16           C  
ATOM   1066  CG  TYR A 151      -4.514 -11.146  16.504  1.00 19.83           C  
ATOM   1067  CD1 TYR A 151      -5.473 -10.142  16.435  1.00 18.90           C  
ATOM   1068  CD2 TYR A 151      -3.176 -10.772  16.744  1.00 19.29           C  
ATOM   1069  CE1 TYR A 151      -5.133  -8.808  16.619  1.00 19.09           C  
ATOM   1070  CE2 TYR A 151      -2.819  -9.440  16.914  1.00 19.43           C  
ATOM   1071  CZ  TYR A 151      -3.792  -8.457  16.836  1.00 20.11           C  
ATOM   1072  OH  TYR A 151      -3.448  -7.121  16.977  1.00 20.14           O  
ATOM   1073  N   PHE A 152      -7.271 -12.925  14.511  1.00 19.55           N  
ATOM   1074  CA  PHE A 152      -8.483 -12.656  13.724  1.00 19.00           C  
ATOM   1075  C   PHE A 152      -9.627 -12.767  14.691  1.00 18.78           C  
ATOM   1076  O   PHE A 152      -9.688 -13.731  15.435  1.00 18.94           O  
ATOM   1077  CB  PHE A 152      -8.597 -13.719  12.622  1.00 18.89           C  
ATOM   1078  CG  PHE A 152      -9.858 -13.651  11.773  1.00 18.76           C  
ATOM   1079  CD1 PHE A 152     -10.318 -14.792  11.140  1.00 19.44           C  
ATOM   1080  CD2 PHE A 152     -10.508 -12.480  11.526  1.00 18.50           C  
ATOM   1081  CE1 PHE A 152     -11.434 -14.760  10.320  1.00 19.78           C  
ATOM   1082  CE2 PHE A 152     -11.621 -12.442  10.719  1.00 19.29           C  
ATOM   1083  CZ  PHE A 152     -12.078 -13.580  10.103  1.00 19.10           C  
ATOM   1084  N   GLY A 153     -10.505 -11.766  14.722  1.00 19.05           N  
ATOM   1085  CA  GLY A 153     -11.639 -11.824  15.585  1.00 19.28           C  
ATOM   1086  C   GLY A 153     -12.802 -10.930  15.272  1.00 19.91           C  
ATOM   1087  O   GLY A 153     -12.684 -10.028  14.476  1.00 20.72           O  
ATOM   1088  N   ILE A 154     -13.933 -11.216  15.934  1.00 20.55           N  
ATOM   1089  CA  ILE A 154     -15.152 -10.455  15.805  1.00 21.26           C  
ATOM   1090  C   ILE A 154     -15.776 -10.279  17.195  1.00 22.42           C  
ATOM   1091  O   ILE A 154     -15.582 -11.092  18.090  1.00 21.11           O  
ATOM   1092  CB  ILE A 154     -16.194 -11.116  14.847  1.00 22.01           C  
ATOM   1093  CG1 ILE A 154     -16.867 -12.339  15.520  1.00 22.82           C  
ATOM   1094  CG2 ILE A 154     -15.562 -11.490  13.490  1.00 21.45           C  
ATOM   1095  CD1 ILE A 154     -17.780 -13.173  14.625  1.00 22.22           C  
ATOM   1096  N   ILE A 155     -16.498  -9.167  17.349  1.00 25.25           N  
ATOM   1097  CA  ILE A 155     -17.208  -8.784  18.564  1.00 25.41           C  
ATOM   1098  C   ILE A 155     -18.543  -8.238  18.112  1.00 27.57           C  
ATOM   1099  O   ILE A 155     -18.570  -7.234  17.383  1.00 27.39           O  
ATOM   1100  CB  ILE A 155     -16.485  -7.638  19.305  1.00 25.31           C  
ATOM   1101  CG1 ILE A 155     -14.990  -7.992  19.465  1.00 25.53           C  
ATOM   1102  CG2 ILE A 155     -17.198  -7.328  20.635  1.00 23.98           C  
ATOM   1103  CD1 ILE A 155     -14.222  -7.126  20.415  1.00 24.92           C  
ATOM   1104  N   ALA A 156     -19.643  -8.888  18.502  1.00 28.98           N  
ATOM   1105  CA  ALA A 156     -20.994  -8.312  18.251  1.00 30.83           C  
ATOM   1106  C   ALA A 156     -21.100  -7.001  19.008  1.00 32.28           C  
ATOM   1107  O   ALA A 156     -20.657  -6.922  20.162  1.00 34.27           O  
ATOM   1108  CB  ALA A 156     -22.088  -9.272  18.698  1.00 27.93           C  
ATOM   1109  N   LEU A 157     -21.658  -5.968  18.382  1.00 34.24           N  
ATOM   1110  CA  LEU A 157     -21.803  -4.660  19.078  1.00 36.49           C  
ATOM   1111  C   LEU A 157     -22.989  -4.628  20.034  1.00 39.82           C  
ATOM   1112  O   LEU A 157     -24.007  -5.257  19.758  1.00 42.96           O  
ATOM   1113  CB  LEU A 157     -21.929  -3.510  18.083  1.00 37.25           C  
ATOM   1114  CG  LEU A 157     -20.567  -2.879  17.775  1.00 37.17           C  
ATOM   1115  CD1 LEU A 157     -19.698  -3.842  16.969  1.00 31.96           C  
ATOM   1116  CD2 LEU A 157     -20.782  -1.549  17.063  1.00 37.48           C  
ATOM   1117  OXT LEU A 157     -22.963  -3.983  21.094  1.00 40.09           O1-
TER   
ATOM   1118  N   THR B   7     -27.926   3.676  37.755  1.00 60.19           N  
ATOM   1119  CA  THR B   7     -27.042   3.046  38.800  1.00 68.13           C  
ATOM   1120  C   THR B   7     -25.665   2.706  38.226  1.00 69.75           C  
ATOM   1121  O   THR B   7     -25.600   2.017  37.198  1.00 72.09           O  
ATOM   1122  CB  THR B   7     -27.651   1.735  39.336  1.00 68.55           C  
ATOM   1123  CG2 THR B   7     -26.823   1.173  40.515  1.00 65.59           C  
ATOM   1124  OG1 THR B   7     -28.997   1.970  39.761  1.00 73.06           O  
ATOM   1125  N   PRO B   8     -24.562   3.160  38.896  1.00 70.46           N  
ATOM   1126  CA  PRO B   8     -23.162   2.925  38.422  1.00 70.80           C  
ATOM   1127  C   PRO B   8     -22.856   1.459  38.055  1.00 65.20           C  
ATOM   1128  O   PRO B   8     -23.224   0.541  38.806  1.00 62.37           O  
ATOM   1129  CB  PRO B   8     -22.295   3.352  39.624  1.00 69.05           C  
ATOM   1130  CG  PRO B   8     -23.138   4.300  40.384  1.00 69.38           C  
ATOM   1131  CD  PRO B   8     -24.579   3.903  40.171  1.00 68.68           C  
ATOM   1132  N   SER B   9     -22.186   1.251  36.921  1.00 56.20           N  
ATOM   1133  CA  SER B   9     -21.871  -0.097  36.469  1.00 52.51           C  
ATOM   1134  C   SER B   9     -20.859  -0.701  37.409  1.00 49.04           C  
ATOM   1135  O   SER B   9     -19.945  -0.011  37.853  1.00 50.42           O  
ATOM   1136  CB  SER B   9     -21.307  -0.071  35.050  1.00 54.32           C  
ATOM   1137  OG  SER B   9     -21.352  -1.356  34.467  1.00 54.85           O  
ATOM   1138  N   ASP B  10     -21.023  -1.979  37.728  1.00 47.80           N  
ATOM   1139  CA  ASP B  10     -20.058  -2.691  38.589  1.00 49.78           C  
ATOM   1140  C   ASP B  10     -18.970  -3.464  37.799  1.00 43.84           C  
ATOM   1141  O   ASP B  10     -18.188  -4.201  38.387  1.00 41.86           O  
ATOM   1142  CB  ASP B  10     -20.787  -3.658  39.535  1.00 54.95           C  
ATOM   1143  CG  ASP B  10     -21.554  -4.774  38.786  1.00 61.38           C  
ATOM   1144  OD1 ASP B  10     -22.116  -4.505  37.679  1.00 56.58           O  
ATOM   1145  OD2 ASP B  10     -21.607  -5.915  39.333  1.00 68.88           O1-
ATOM   1146  N   LYS B  11     -18.938  -3.313  36.476  1.00 40.66           N  
ATOM   1147  CA  LYS B  11     -17.909  -3.980  35.647  1.00 37.89           C  
ATOM   1148  C   LYS B  11     -16.467  -3.558  36.021  1.00 33.15           C  
ATOM   1149  O   LYS B  11     -16.178  -2.376  36.104  1.00 29.53           O  
ATOM   1150  CB  LYS B  11     -18.159  -3.663  34.167  1.00 37.73           C  
ATOM   1151  CG  LYS B  11     -19.394  -4.333  33.592  1.00 38.78           C  
ATOM   1152  CD  LYS B  11     -19.782  -3.740  32.240  1.00 40.24           C  
ATOM   1153  CE  LYS B  11     -20.791  -4.637  31.528  1.00 43.10           C  
ATOM   1154  NZ  LYS B  11     -21.672  -3.858  30.610  1.00 42.00           N1+
ATOM   1155  N   PRO B  12     -15.556  -4.529  36.242  1.00 32.14           N  
ATOM   1156  CA  PRO B  12     -14.122  -4.139  36.303  1.00 30.92           C  
ATOM   1157  C   PRO B  12     -13.642  -3.351  35.039  1.00 30.15           C  
ATOM   1158  O   PRO B  12     -13.890  -3.742  33.888  1.00 31.66           O  
ATOM   1159  CB  PRO B  12     -13.418  -5.481  36.447  1.00 28.91           C  
ATOM   1160  CG  PRO B  12     -14.404  -6.314  37.217  1.00 27.35           C  
ATOM   1161  CD  PRO B  12     -15.732  -5.944  36.608  1.00 29.52           C  
ATOM   1162  N   VAL B  13     -13.029  -2.210  35.276  1.00 27.96           N  
ATOM   1163  CA  VAL B  13     -12.592  -1.342  34.198  1.00 26.76           C  
ATOM   1164  C   VAL B  13     -11.287  -0.646  34.614  1.00 24.64           C  
ATOM   1165  O   VAL B  13     -10.911  -0.628  35.797  1.00 23.52           O  
ATOM   1166  CB  VAL B  13     -13.684  -0.319  33.810  1.00 27.06           C  
ATOM   1167  CG1 VAL B  13     -14.914  -1.052  33.289  1.00 24.91           C  
ATOM   1168  CG2 VAL B  13     -14.027   0.575  35.011  1.00 25.72           C  
ATOM   1169  N   ALA B  14     -10.562  -0.180  33.616  1.00 22.72           N  
ATOM   1170  CA  ALA B  14      -9.324   0.542  33.816  1.00 21.97           C  
ATOM   1171  C   ALA B  14      -8.962   1.239  32.499  1.00 21.64           C  
ATOM   1172  O   ALA B  14      -9.174   0.680  31.384  1.00 21.61           O  
ATOM   1173  CB  ALA B  14      -8.194  -0.395  34.265  1.00 20.86           C  
ATOM   1174  N   HIS B  15      -8.476   2.468  32.636  1.00 20.04           N  
ATOM   1175  CA  HIS B  15      -7.811   3.153  31.565  1.00 20.70           C  
ATOM   1176  C   HIS B  15      -6.672   3.943  32.141  1.00 21.07           C  
ATOM   1177  O   HIS B  15      -6.893   4.960  32.781  1.00 24.52           O  
ATOM   1178  CB  HIS B  15      -8.812   4.036  30.835  1.00 19.68           C  
ATOM   1179  CG  HIS B  15      -8.236   4.804  29.685  1.00 18.84           C  
ATOM   1180  CD2 HIS B  15      -7.621   6.059  29.637  1.00 18.76           C  
ATOM   1181  ND1 HIS B  15      -8.266   4.340  28.412  1.00 18.11           N  
ATOM   1182  CE1 HIS B  15      -7.684   5.241  27.592  1.00 18.34           C  
ATOM   1183  NE2 HIS B  15      -7.290   6.296  28.337  1.00 18.07           N  
ATOM   1184  N   VAL B  16      -5.447   3.462  31.945  1.00 20.49           N  
ATOM   1185  CA  VAL B  16      -4.268   4.111  32.513  1.00 21.07           C  
ATOM   1186  C   VAL B  16      -3.396   4.732  31.438  1.00 21.91           C  
ATOM   1187  O   VAL B  16      -3.386   4.304  30.265  1.00 20.89           O  
ATOM   1188  CB  VAL B  16      -3.416   3.165  33.380  1.00 20.17           C  
ATOM   1189  CG1 VAL B  16      -4.234   2.650  34.551  1.00 19.24           C  
ATOM   1190  CG2 VAL B  16      -2.872   1.999  32.551  1.00 20.59           C  
ATOM   1191  N   VAL B  17      -2.656   5.754  31.861  1.00 22.71           N  
ATOM   1192  CA  VAL B  17      -1.991   6.644  30.932  1.00 24.81           C  
ATOM   1193  C   VAL B  17      -0.482   6.758  31.207  1.00 25.12           C  
ATOM   1194  O   VAL B  17      -0.040   6.728  32.332  1.00 26.75           O  
ATOM   1195  CB  VAL B  17      -2.708   8.025  30.881  1.00 24.26           C  
ATOM   1196  CG1 VAL B  17      -4.135   7.822  30.419  1.00 23.84           C  
ATOM   1197  CG2 VAL B  17      -2.688   8.729  32.231  1.00 23.75           C  
ATOM   1198  N   ALA B  18       0.296   6.865  30.150  1.00 26.11           N  
ATOM   1199  CA  ALA B  18       1.723   6.865  30.270  1.00 27.21           C  
ATOM   1200  C   ALA B  18       2.187   8.186  30.865  1.00 29.47           C  
ATOM   1201  O   ALA B  18       1.555   9.241  30.689  1.00 33.08           O  
ATOM   1202  CB  ALA B  18       2.351   6.629  28.894  1.00 27.73           C  
ATOM   1203  N   ASN B  19       3.306   8.115  31.560  1.00 31.71           N  
ATOM   1204  CA  ASN B  19       3.942   9.270  32.230  1.00 31.17           C  
ATOM   1205  C   ASN B  19       4.995   9.941  31.336  1.00 29.82           C  
ATOM   1206  O   ASN B  19       6.020   9.334  31.040  1.00 30.46           O  
ATOM   1207  CB  ASN B  19       4.625   8.742  33.491  1.00 32.10           C  
ATOM   1208  CG  ASN B  19       5.171   9.828  34.360  1.00 33.58           C  
ATOM   1209  ND2 ASN B  19       5.616   9.440  35.571  1.00 29.79           N  
ATOM   1210  OD1 ASN B  19       5.199  11.009  33.968  1.00 33.42           O  
ATOM   1211  N   PRO B  20       4.766  11.191  30.921  1.00 30.24           N  
ATOM   1212  CA  PRO B  20       5.684  11.853  29.987  1.00 33.08           C  
ATOM   1213  C   PRO B  20       7.090  12.178  30.532  1.00 38.05           C  
ATOM   1214  O   PRO B  20       7.991  12.498  29.731  1.00 40.84           O  
ATOM   1215  CB  PRO B  20       4.976  13.171  29.663  1.00 30.84           C  
ATOM   1216  CG  PRO B  20       3.614  13.022  30.155  1.00 30.48           C  
ATOM   1217  CD  PRO B  20       3.657  12.071  31.291  1.00 29.91           C  
ATOM   1218  N   GLN B  21       7.280  12.123  31.853  1.00 39.67           N  
ATOM   1219  CA  GLN B  21       8.568  12.455  32.426  1.00 42.39           C  
ATOM   1220  C   GLN B  21       9.298  11.294  33.063  1.00 42.26           C  
ATOM   1221  O   GLN B  21      10.364  11.477  33.612  1.00 40.66           O  
ATOM   1222  CB  GLN B  21       8.419  13.612  33.408  1.00 45.43           C  
ATOM   1223  CG  GLN B  21       7.959  14.912  32.736  1.00 47.44           C  
ATOM   1224  CD  GLN B  21       8.857  15.394  31.581  1.00 50.30           C  
ATOM   1225  NE2 GLN B  21      10.176  15.182  31.704  1.00 46.14           N  
ATOM   1226  OE1 GLN B  21       8.361  15.964  30.592  1.00 50.35           O  
ATOM   1227  N   ALA B  22       8.762  10.088  32.953  1.00 44.91           N  
ATOM   1228  CA  ALA B  22       9.516   8.891  33.342  1.00 42.66           C  
ATOM   1229  C   ALA B  22      10.512   8.502  32.223  1.00 45.63           C  
ATOM   1230  O   ALA B  22      10.113   8.037  31.139  1.00 46.56           O  
ATOM   1231  CB  ALA B  22       8.572   7.741  33.668  1.00 39.85           C  
ATOM   1232  N   GLU B  23      11.806   8.668  32.520  1.00 48.57           N  
ATOM   1233  CA  GLU B  23      12.902   8.512  31.547  1.00 51.45           C  
ATOM   1234  C   GLU B  23      13.229   7.041  31.266  1.00 47.38           C  
ATOM   1235  O   GLU B  23      13.477   6.256  32.193  1.00 46.23           O  
ATOM   1236  CB  GLU B  23      14.197   9.199  32.064  1.00 58.23           C  
ATOM   1237  CG  GLU B  23      14.034  10.622  32.628  1.00 61.74           C  
ATOM   1238  CD  GLU B  23      13.571  11.628  31.583  1.00 64.08           C  
ATOM   1239  OE1 GLU B  23      14.043  11.538  30.429  1.00 63.40           O  
ATOM   1240  OE2 GLU B  23      12.734  12.505  31.908  1.00 65.40           O1-
ATOM   1241  N   GLY B  24      13.278   6.681  29.988  1.00 44.38           N  
ATOM   1242  CA  GLY B  24      13.629   5.321  29.597  1.00 42.46           C  
ATOM   1243  C   GLY B  24      12.676   4.303  30.182  1.00 38.47           C  
ATOM   1244  O   GLY B  24      13.058   3.200  30.480  1.00 39.60           O  
ATOM   1245  N   GLN B  25      11.415   4.682  30.297  1.00 39.89           N  
ATOM   1246  CA  GLN B  25      10.390   3.859  30.947  1.00 39.92           C  
ATOM   1247  C   GLN B  25       8.994   4.054  30.250  1.00 35.86           C  
ATOM   1248  O   GLN B  25       8.648   5.164  29.807  1.00 29.75           O  
ATOM   1249  CB  GLN B  25      10.319   4.314  32.404  1.00 43.02           C  
ATOM   1250  CG  GLN B  25       9.895   3.271  33.429  1.00 47.18           C  
ATOM   1251  CD  GLN B  25      10.008   3.801  34.864  1.00 45.97           C  
ATOM   1252  NE2 GLN B  25       9.453   3.052  35.830  1.00 46.53           N  
ATOM   1253  OE1 GLN B  25      10.585   4.867  35.096  1.00 44.47           O  
ATOM   1254  N   LEU B  26       8.196   2.993  30.150  1.00 31.29           N  
ATOM   1255  CA  LEU B  26       6.758   3.193  29.867  1.00 27.66           C  
ATOM   1256  C   LEU B  26       5.984   3.026  31.179  1.00 24.79           C  
ATOM   1257  O   LEU B  26       5.692   1.927  31.604  1.00 26.89           O  
ATOM   1258  CB  LEU B  26       6.253   2.251  28.770  1.00 25.83           C  
ATOM   1259  CG  LEU B  26       4.758   2.330  28.369  1.00 25.38           C  
ATOM   1260  CD1 LEU B  26       4.281   3.756  28.183  1.00 24.81           C  
ATOM   1261  CD2 LEU B  26       4.479   1.523  27.102  1.00 23.95           C  
ATOM   1262  N   GLN B  27       5.677   4.131  31.833  1.00 22.65           N  
ATOM   1263  CA  GLN B  27       5.124   4.063  33.169  1.00 23.25           C  
ATOM   1264  C   GLN B  27       3.684   4.424  33.159  1.00 21.89           C  
ATOM   1265  O   GLN B  27       3.354   5.551  32.815  1.00 20.72           O  
ATOM   1266  CB  GLN B  27       5.843   5.028  34.104  1.00 25.98           C  
ATOM   1267  CG  GLN B  27       5.506   4.796  35.562  1.00 27.86           C  
ATOM   1268  CD  GLN B  27       6.041   5.845  36.484  1.00 27.77           C  
ATOM   1269  NE2 GLN B  27       5.924   5.578  37.752  1.00 28.76           N  
ATOM   1270  OE1 GLN B  27       6.526   6.902  36.064  1.00 32.29           O  
ATOM   1271  N   TRP B  28       2.839   3.479  33.597  1.00 22.59           N  
ATOM   1272  CA  TRP B  28       1.366   3.647  33.641  1.00 21.93           C  
ATOM   1273  C   TRP B  28       0.929   4.325  34.911  1.00 23.69           C  
ATOM   1274  O   TRP B  28       1.365   3.964  36.017  1.00 23.62           O  
ATOM   1275  CB  TRP B  28       0.660   2.301  33.518  1.00 20.76           C  
ATOM   1276  CG  TRP B  28       1.000   1.614  32.249  1.00 19.64           C  
ATOM   1277  CD1 TRP B  28       1.652   0.388  32.076  1.00 19.59           C  
ATOM   1278  CD2 TRP B  28       0.796   2.132  30.929  1.00 19.19           C  
ATOM   1279  CE2 TRP B  28       1.353   1.125  29.991  1.00 18.92           C  
ATOM   1280  CE3 TRP B  28       0.209   3.278  30.422  1.00 18.62           C  
ATOM   1281  NE1 TRP B  28       1.843   0.118  30.727  1.00 19.13           N  
ATOM   1282  CZ2 TRP B  28       1.311   1.295  28.653  1.00 18.39           C  
ATOM   1283  CZ3 TRP B  28       0.165   3.435  29.056  1.00 18.72           C  
ATOM   1284  CH2 TRP B  28       0.712   2.464  28.189  1.00 19.05           C  
ATOM   1285  N   LEU B  29       0.037   5.302  34.744  1.00 24.83           N  
ATOM   1286  CA  LEU B  29      -0.517   6.121  35.829  1.00 24.32           C  
ATOM   1287  C   LEU B  29      -2.058   6.058  35.801  1.00 25.05           C  
ATOM   1288  O   LEU B  29      -2.670   6.008  34.725  1.00 24.14           O  
ATOM   1289  CB  LEU B  29      -0.053   7.562  35.646  1.00 23.36           C  
ATOM   1290  CG  LEU B  29       1.482   7.779  35.610  1.00 23.36           C  
ATOM   1291  CD1 LEU B  29       1.805   9.228  35.329  1.00 20.71           C  
ATOM   1292  CD2 LEU B  29       2.176   7.329  36.911  1.00 22.02           C  
ATOM   1293  N   ASN B  30      -2.674   6.038  36.986  1.00 26.68           N  
ATOM   1294  CA  ASN B  30      -4.120   6.254  37.115  1.00 27.43           C  
ATOM   1295  C   ASN B  30      -4.500   7.531  37.879  1.00 28.16           C  
ATOM   1296  O   ASN B  30      -5.657   7.901  37.897  1.00 28.35           O  
ATOM   1297  CB  ASN B  30      -4.754   5.098  37.829  1.00 28.66           C  
ATOM   1298  CG  ASN B  30      -4.386   5.066  39.296  1.00 30.57           C  
ATOM   1299  ND2 ASN B  30      -5.383   5.248  40.177  1.00 28.60           N  
ATOM   1300  OD1 ASN B  30      -3.206   4.894  39.636  1.00 34.55           O  
ATOM   1301  N   ARG B  31      -3.556   8.191  38.526  1.00 28.62           N  
ATOM   1302  CA  ARG B  31      -3.890   9.429  39.198  1.00 30.70           C  
ATOM   1303  C   ARG B  31      -3.674  10.616  38.293  1.00 32.11           C  
ATOM   1304  O   ARG B  31      -2.793  11.438  38.543  1.00 31.67           O  
ATOM   1305  CB  ARG B  31      -3.125   9.558  40.489  1.00 32.61           C  
ATOM   1306  CG  ARG B  31      -3.633   8.595  41.536  1.00 35.27           C  
ATOM   1307  CD  ARG B  31      -2.497   8.117  42.383  1.00 40.25           C  
ATOM   1308  NE  ARG B  31      -1.834   9.197  43.141  1.00 42.80           N  
ATOM   1309  CZ  ARG B  31      -2.083   9.483  44.423  1.00 45.73           C  
ATOM   1310  NH1 ARG B  31      -3.006   8.792  45.123  1.00 48.06           N1+
ATOM   1311  NH2 ARG B  31      -1.398  10.455  45.018  1.00 44.60           N  
ATOM   1312  N   ARG B  32      -4.522  10.694  37.250  1.00 32.27           N  
ATOM   1313  CA  ARG B  32      -4.551  11.769  36.259  1.00 31.01           C  
ATOM   1314  C   ARG B  32      -5.978  11.918  35.735  1.00 30.50           C  
ATOM   1315  O   ARG B  32      -6.815  11.021  35.895  1.00 27.40           O  
ATOM   1316  CB  ARG B  32      -3.633  11.449  35.062  1.00 34.17           C  
ATOM   1317  CG  ARG B  32      -2.135  11.327  35.389  1.00 36.81           C  
ATOM   1318  CD  ARG B  32      -1.529  12.660  35.854  1.00 36.27           C  
ATOM   1319  NE  ARG B  32      -0.066  12.650  35.833  1.00 36.99           N  
ATOM   1320  CZ  ARG B  32       0.727  12.225  36.819  1.00 38.78           C  
ATOM   1321  NH1 ARG B  32       0.229  11.755  37.954  1.00 38.11           N1+
ATOM   1322  NH2 ARG B  32       2.051  12.268  36.661  1.00 42.72           N  
ATOM   1323  N   ALA B  33      -6.250  13.040  35.083  1.00 29.74           N  
ATOM   1324  CA  ALA B  33      -7.576  13.298  34.551  1.00 30.23           C  
ATOM   1325  C   ALA B  33      -7.903  12.348  33.377  1.00 29.88           C  
ATOM   1326  O   ALA B  33      -7.053  12.082  32.505  1.00 31.23           O  
ATOM   1327  CB  ALA B  33      -7.699  14.751  34.118  1.00 30.92           C  
ATOM   1328  N   ASN B  34      -9.141  11.853  33.379  1.00 28.68           N  
ATOM   1329  CA  ASN B  34      -9.631  10.891  32.408  1.00 26.76           C  
ATOM   1330  C   ASN B  34      -8.801   9.595  32.393  1.00 26.71           C  
ATOM   1331  O   ASN B  34      -8.644   8.945  31.356  1.00 26.61           O  
ATOM   1332  CB  ASN B  34      -9.706  11.540  31.029  1.00 25.43           C  
ATOM   1333  CG  ASN B  34     -10.316  12.914  31.083  1.00 25.62           C  
ATOM   1334  ND2 ASN B  34      -9.514  13.925  30.792  1.00 26.52           N  
ATOM   1335  OD1 ASN B  34     -11.490  13.071  31.397  1.00 23.66           O  
ATOM   1336  N   ALA B  35      -8.278   9.239  33.554  1.00 26.34           N  
ATOM   1337  CA  ALA B  35      -7.641   7.971  33.763  1.00 27.02           C  
ATOM   1338  C   ALA B  35      -8.414   7.393  34.901  1.00 30.70           C  
ATOM   1339  O   ALA B  35      -9.159   8.129  35.553  1.00 29.36           O  
ATOM   1340  CB  ALA B  35      -6.188   8.146  34.124  1.00 26.41           C  
ATOM   1341  N   LEU B  36      -8.283   6.080  35.139  1.00 33.74           N  
ATOM   1342  CA  LEU B  36      -9.320   5.371  35.864  1.00 34.33           C  
ATOM   1343  C   LEU B  36      -8.960   3.931  36.240  1.00 35.10           C  
ATOM   1344  O   LEU B  36      -8.472   3.177  35.403  1.00 33.38           O  
ATOM   1345  CB  LEU B  36     -10.571   5.432  34.979  1.00 36.54           C  
ATOM   1346  CG  LEU B  36     -11.687   4.434  35.038  1.00 36.78           C  
ATOM   1347  CD1 LEU B  36     -12.190   4.325  36.458  1.00 39.35           C  
ATOM   1348  CD2 LEU B  36     -12.758   4.953  34.093  1.00 38.16           C  
ATOM   1349  N   LEU B  37      -9.130   3.600  37.530  1.00 35.85           N  
ATOM   1350  CA  LEU B  37      -9.289   2.203  38.021  1.00 34.54           C  
ATOM   1351  C   LEU B  37     -10.628   2.129  38.704  1.00 36.05           C  
ATOM   1352  O   LEU B  37     -10.888   2.904  39.617  1.00 41.10           O  
ATOM   1353  CB  LEU B  37      -8.240   1.818  39.070  1.00 32.77           C  
ATOM   1354  CG  LEU B  37      -6.770   1.941  38.734  1.00 33.87           C  
ATOM   1355  CD1 LEU B  37      -5.908   1.514  39.945  1.00 32.55           C  
ATOM   1356  CD2 LEU B  37      -6.475   1.104  37.494  1.00 32.53           C  
ATOM   1357  N   ALA B  38     -11.485   1.208  38.302  1.00 36.91           N  
ATOM   1358  CA  ALA B  38     -12.753   1.046  38.992  1.00 37.23           C  
ATOM   1359  C   ALA B  38     -13.147  -0.431  39.122  1.00 38.18           C  
ATOM   1360  O   ALA B  38     -12.622  -1.309  38.398  1.00 40.74           O  
ATOM   1361  CB  ALA B  38     -13.835   1.850  38.289  1.00 36.65           C  
ATOM   1362  N   ASN B  39     -14.038  -0.679  40.085  1.00 36.02           N  
ATOM   1363  CA  ASN B  39     -14.658  -1.990  40.365  1.00 32.91           C  
ATOM   1364  C   ASN B  39     -13.716  -3.151  40.548  1.00 33.13           C  
ATOM   1365  O   ASN B  39     -14.057  -4.288  40.183  1.00 37.79           O  
ATOM   1366  CB  ASN B  39     -15.720  -2.311  39.313  1.00 32.97           C  
ATOM   1367  CG  ASN B  39     -16.779  -1.222  39.216  1.00 33.71           C  
ATOM   1368  ND2 ASN B  39     -17.101  -0.789  38.007  1.00 31.51           N  
ATOM   1369  OD1 ASN B  39     -17.284  -0.768  40.229  1.00 37.22           O  
ATOM   1370  N   GLY B  40     -12.550  -2.882  41.146  1.00 32.98           N  
ATOM   1371  CA  GLY B  40     -11.628  -3.953  41.654  1.00 32.85           C  
ATOM   1372  C   GLY B  40     -10.213  -4.023  41.049  1.00 32.56           C  
ATOM   1373  O   GLY B  40      -9.277  -4.604  41.653  1.00 29.88           O  
ATOM   1374  N   VAL B  41     -10.069  -3.441  39.852  1.00 33.34           N  
ATOM   1375  CA  VAL B  41      -8.828  -3.475  39.101  1.00 31.67           C  
ATOM   1376  C   VAL B  41      -7.779  -2.676  39.859  1.00 34.03           C  
ATOM   1377  O   VAL B  41      -8.057  -1.586  40.382  1.00 34.60           O  
ATOM   1378  CB  VAL B  41      -9.018  -2.892  37.679  1.00 30.57           C  
ATOM   1379  CG1 VAL B  41      -7.695  -2.880  36.909  1.00 27.77           C  
ATOM   1380  CG2 VAL B  41     -10.100  -3.662  36.919  1.00 27.84           C  
ATOM   1381  N   GLU B  42      -6.573  -3.226  39.932  1.00 34.05           N  
ATOM   1382  CA  GLU B  42      -5.486  -2.558  40.611  1.00 34.06           C  
ATOM   1383  C   GLU B  42      -4.336  -2.288  39.648  1.00 33.42           C  
ATOM   1384  O   GLU B  42      -4.229  -2.912  38.572  1.00 28.62           O  
ATOM   1385  CB  GLU B  42      -5.024  -3.390  41.818  1.00 36.85           C  
ATOM   1386  CG  GLU B  42      -6.129  -3.593  42.852  1.00 38.14           C  
ATOM   1387  CD  GLU B  42      -5.786  -4.584  43.951  1.00 44.37           C  
ATOM   1388  OE1 GLU B  42      -4.719  -5.272  43.905  1.00 43.64           O  
ATOM   1389  OE2 GLU B  42      -6.621  -4.686  44.887  1.00 51.62           O1-
ATOM   1390  N   LEU B  43      -3.489  -1.335  40.041  1.00 31.90           N  
ATOM   1391  CA  LEU B  43      -2.290  -1.048  39.330  1.00 30.03           C  
ATOM   1392  C   LEU B  43      -1.086  -1.285  40.235  1.00 31.94           C  
ATOM   1393  O   LEU B  43      -0.745  -0.453  41.074  1.00 33.01           O  
ATOM   1394  CB  LEU B  43      -2.322   0.375  38.814  1.00 29.30           C  
ATOM   1395  CG  LEU B  43      -1.063   0.777  38.037  1.00 27.91           C  
ATOM   1396  CD1 LEU B  43      -0.761  -0.244  36.938  1.00 25.80           C  
ATOM   1397  CD2 LEU B  43      -1.248   2.192  37.495  1.00 26.21           C  
ATOM   1398  N   ARG B  44      -0.435  -2.425  40.033  1.00 32.06           N  
ATOM   1399  CA  ARG B  44       0.644  -2.865  40.882  1.00 33.28           C  
ATOM   1400  C   ARG B  44       1.851  -3.308  40.003  1.00 33.40           C  
ATOM   1401  O   ARG B  44       1.700  -4.114  39.088  1.00 36.43           O  
ATOM   1402  CB  ARG B  44       0.130  -3.976  41.842  1.00 33.66           C  
ATOM   1403  N   ASP B  45       3.022  -2.717  40.265  1.00 33.56           N  
ATOM   1404  CA  ASP B  45       4.276  -2.946  39.501  1.00 33.42           C  
ATOM   1405  C   ASP B  45       4.086  -2.732  38.044  1.00 30.49           C  
ATOM   1406  O   ASP B  45       4.636  -3.481  37.213  1.00 30.62           O  
ATOM   1407  CB  ASP B  45       4.853  -4.343  39.729  1.00 36.61           C  
ATOM   1408  CG  ASP B  45       4.951  -4.678  41.174  1.00 39.88           C  
ATOM   1409  OD1 ASP B  45       5.552  -3.873  41.903  1.00 44.59           O  
ATOM   1410  OD2 ASP B  45       4.403  -5.719  41.599  1.00 45.69           O1-
ATOM   1411  N   ASN B  46       3.316  -1.698  37.731  1.00 28.08           N  
ATOM   1412  CA  ASN B  46       3.094  -1.267  36.348  1.00 27.63           C  
ATOM   1413  C   ASN B  46       2.214  -2.250  35.596  1.00 27.16           C  
ATOM   1414  O   ASN B  46       2.146  -2.200  34.370  1.00 26.66           O  
ATOM   1415  CB  ASN B  46       4.428  -1.072  35.596  1.00 24.85           C  
ATOM   1416  CG  ASN B  46       4.377   0.093  34.636  1.00 24.70           C  
ATOM   1417  ND2 ASN B  46       4.839  -0.129  33.408  1.00 22.74           N  
ATOM   1418  OD1 ASN B  46       3.918   1.190  34.993  1.00 22.58           O  
ATOM   1419  N   GLN B  47       1.544  -3.133  36.334  1.00 26.15           N  
ATOM   1420  CA  GLN B  47       0.660  -4.105  35.724  1.00 28.09           C  
ATOM   1421  C   GLN B  47      -0.753  -3.871  36.204  1.00 26.55           C  
ATOM   1422  O   GLN B  47      -0.957  -3.480  37.338  1.00 27.36           O  
ATOM   1423  CB  GLN B  47       1.080  -5.525  36.082  1.00 29.48           C  
ATOM   1424  CG  GLN B  47       2.512  -5.910  35.704  1.00 30.84           C  
ATOM   1425  CD  GLN B  47       2.916  -7.214  36.363  1.00 32.78           C  
ATOM   1426  NE2 GLN B  47       3.663  -8.017  35.662  1.00 32.32           N  
ATOM   1427  OE1 GLN B  47       2.509  -7.506  37.485  1.00 37.42           O  
ATOM   1428  N   LEU B  48      -1.721  -4.121  35.335  1.00 24.48           N  
ATOM   1429  CA  LEU B  48      -3.105  -4.144  35.722  1.00 24.27           C  
ATOM   1430  C   LEU B  48      -3.443  -5.524  36.218  1.00 27.96           C  
ATOM   1431  O   LEU B  48      -3.075  -6.533  35.582  1.00 29.96           O  
ATOM   1432  CB  LEU B  48      -4.003  -3.770  34.542  1.00 23.13           C  
ATOM   1433  CG  LEU B  48      -3.891  -2.313  34.041  1.00 22.10           C  
ATOM   1434  CD1 LEU B  48      -4.798  -2.019  32.843  1.00 19.89           C  
ATOM   1435  CD2 LEU B  48      -4.167  -1.335  35.184  1.00 19.94           C  
ATOM   1436  N   VAL B  49      -4.136  -5.574  37.368  1.00 31.28           N  
ATOM   1437  CA  VAL B  49      -4.507  -6.823  38.054  1.00 29.32           C  
ATOM   1438  C   VAL B  49      -6.040  -7.037  37.991  1.00 31.57           C  
ATOM   1439  O   VAL B  49      -6.822  -6.175  38.435  1.00 34.13           O  
ATOM   1440  CB  VAL B  49      -4.039  -6.787  39.532  1.00 29.62           C  
ATOM   1441  CG1 VAL B  49      -4.241  -8.161  40.209  1.00 27.69           C  
ATOM   1442  CG2 VAL B  49      -2.575  -6.322  39.628  1.00 27.28           C  
ATOM   1443  N   VAL B  50      -6.461  -8.175  37.435  1.00 32.62           N  
ATOM   1444  CA  VAL B  50      -7.896  -8.493  37.241  1.00 33.73           C  
ATOM   1445  C   VAL B  50      -8.550  -9.014  38.565  1.00 35.00           C  
ATOM   1446  O   VAL B  50      -7.949  -9.865  39.263  1.00 32.51           O  
ATOM   1447  CB  VAL B  50      -8.076  -9.580  36.141  1.00 33.13           C  
ATOM   1448  CG1 VAL B  50      -9.532  -9.692  35.743  1.00 31.66           C  
ATOM   1449  CG2 VAL B  50      -7.223  -9.271  34.929  1.00 32.95           C  
ATOM   1450  N   PRO B  51      -9.761  -8.511  38.914  1.00 34.27           N  
ATOM   1451  CA  PRO B  51     -10.396  -8.889  40.184  1.00 37.72           C  
ATOM   1452  C   PRO B  51     -11.293 -10.105  40.112  1.00 40.79           C  
ATOM   1453  O   PRO B  51     -11.592 -10.691  41.145  1.00 41.97           O  
ATOM   1454  CB  PRO B  51     -11.224  -7.664  40.540  1.00 35.93           C  
ATOM   1455  CG  PRO B  51     -11.593  -7.097  39.228  1.00 36.32           C  
ATOM   1456  CD  PRO B  51     -10.401  -7.322  38.336  1.00 35.99           C  
ATOM   1457  N   SER B  52     -11.709 -10.500  38.914  1.00 43.07           N  
ATOM   1458  CA  SER B  52     -12.535 -11.697  38.771  1.00 42.95           C  
ATOM   1459  C   SER B  52     -12.511 -12.305  37.359  1.00 44.10           C  
ATOM   1460  O   SER B  52     -12.211 -11.596  36.385  1.00 46.04           O  
ATOM   1461  CB  SER B  52     -13.964 -11.340  39.123  1.00 41.38           C  
ATOM   1462  OG  SER B  52     -14.411 -10.332  38.261  1.00 40.51           O  
ATOM   1463  N   GLU B  53     -12.866 -13.601  37.273  1.00 42.02           N  
ATOM   1464  CA  GLU B  53     -13.004 -14.340  36.010  1.00 41.85           C  
ATOM   1465  C   GLU B  53     -13.969 -13.650  35.070  1.00 37.47           C  
ATOM   1466  O   GLU B  53     -14.915 -13.014  35.499  1.00 36.17           O  
ATOM   1467  CB  GLU B  53     -13.477 -15.796  36.254  1.00 48.02           C  
ATOM   1468  CG  GLU B  53     -13.734 -16.649  34.969  1.00 55.36           C  
ATOM   1469  CD  GLU B  53     -15.234 -16.868  34.611  1.00 60.64           C  
ATOM   1470  OE1 GLU B  53     -16.084 -16.986  35.525  1.00 62.97           O  
ATOM   1471  OE2 GLU B  53     -15.570 -16.944  33.403  1.00 62.00           O1-
ATOM   1472  N   GLY B  54     -13.703 -13.754  33.776  1.00 33.56           N  
ATOM   1473  CA  GLY B  54     -14.597 -13.186  32.797  1.00 31.41           C  
ATOM   1474  C   GLY B  54     -13.970 -12.984  31.441  1.00 29.93           C  
ATOM   1475  O   GLY B  54     -12.768 -13.214  31.251  1.00 30.13           O  
ATOM   1476  N   LEU B  55     -14.821 -12.611  30.495  1.00 26.87           N  
ATOM   1477  CA  LEU B  55     -14.416 -12.117  29.225  1.00 27.91           C  
ATOM   1478  C   LEU B  55     -14.105 -10.611  29.342  1.00 29.49           C  
ATOM   1479  O   LEU B  55     -14.974  -9.827  29.761  1.00 31.83           O  
ATOM   1480  CB  LEU B  55     -15.557 -12.287  28.245  1.00 29.43           C  
ATOM   1481  CG  LEU B  55     -15.881 -13.694  27.759  1.00 31.14           C  
ATOM   1482  CD1 LEU B  55     -17.112 -13.659  26.866  1.00 31.33           C  
ATOM   1483  CD2 LEU B  55     -14.688 -14.297  27.031  1.00 31.11           C  
ATOM   1484  N   TYR B  56     -12.897 -10.206  28.937  1.00 27.77           N  
ATOM   1485  CA  TYR B  56     -12.503  -8.790  28.956  1.00 25.55           C  
ATOM   1486  C   TYR B  56     -12.183  -8.271  27.564  1.00 23.41           C  
ATOM   1487  O   TYR B  56     -11.700  -8.994  26.721  1.00 23.33           O  
ATOM   1488  CB  TYR B  56     -11.300  -8.600  29.869  1.00 27.28           C  
ATOM   1489  CG  TYR B  56     -11.624  -8.655  31.360  1.00 28.86           C  
ATOM   1490  CD1 TYR B  56     -11.686  -7.494  32.121  1.00 29.55           C  
ATOM   1491  CD2 TYR B  56     -11.868  -9.867  32.001  1.00 30.75           C  
ATOM   1492  CE1 TYR B  56     -11.986  -7.533  33.474  1.00 30.60           C  
ATOM   1493  CE2 TYR B  56     -12.155  -9.925  33.361  1.00 30.20           C  
ATOM   1494  CZ  TYR B  56     -12.228  -8.746  34.091  1.00 31.84           C  
ATOM   1495  OH  TYR B  56     -12.510  -8.787  35.446  1.00 32.45           O  
ATOM   1496  N   LEU B  57     -12.499  -7.021  27.299  1.00 22.63           N  
ATOM   1497  CA  LEU B  57     -11.845  -6.315  26.225  1.00 22.82           C  
ATOM   1498  C   LEU B  57     -10.497  -5.882  26.793  1.00 23.75           C  
ATOM   1499  O   LEU B  57     -10.413  -5.532  27.976  1.00 23.68           O  
ATOM   1500  CB  LEU B  57     -12.622  -5.080  25.846  1.00 23.74           C  
ATOM   1501  CG  LEU B  57     -13.753  -5.106  24.835  1.00 25.48           C  
ATOM   1502  CD1 LEU B  57     -13.896  -3.698  24.263  1.00 24.26           C  
ATOM   1503  CD2 LEU B  57     -13.511  -6.110  23.706  1.00 26.86           C  
ATOM   1504  N   ILE B  58      -9.444  -5.933  25.984  1.00 23.54           N  
ATOM   1505  CA  ILE B  58      -8.116  -5.428  26.404  1.00 23.02           C  
ATOM   1506  C   ILE B  58      -7.598  -4.602  25.270  1.00 21.45           C  
ATOM   1507  O   ILE B  58      -7.805  -4.959  24.131  1.00 23.26           O  
ATOM   1508  CB  ILE B  58      -7.091  -6.544  26.694  1.00 23.49           C  
ATOM   1509  CG1 ILE B  58      -7.573  -7.429  27.827  1.00 24.17           C  
ATOM   1510  CG2 ILE B  58      -5.731  -5.962  27.099  1.00 23.16           C  
ATOM   1511  CD1 ILE B  58      -6.705  -8.670  28.008  1.00 24.21           C  
ATOM   1512  N   TYR B  59      -6.947  -3.486  25.582  1.00 20.99           N  
ATOM   1513  CA  TYR B  59      -6.481  -2.544  24.559  1.00 21.16           C  
ATOM   1514  C   TYR B  59      -5.303  -1.705  25.032  1.00 20.17           C  
ATOM   1515  O   TYR B  59      -5.150  -1.454  26.227  1.00 20.92           O  
ATOM   1516  CB  TYR B  59      -7.619  -1.624  24.121  1.00 21.75           C  
ATOM   1517  CG  TYR B  59      -8.099  -0.642  25.173  1.00 21.76           C  
ATOM   1518  CD1 TYR B  59      -7.576   0.636  25.240  1.00 22.21           C  
ATOM   1519  CD2 TYR B  59      -9.111  -0.990  26.060  1.00 22.92           C  
ATOM   1520  CE1 TYR B  59      -8.030   1.554  26.181  1.00 23.65           C  
ATOM   1521  CE2 TYR B  59      -9.559  -0.111  27.034  1.00 24.18           C  
ATOM   1522  CZ  TYR B  59      -9.020   1.175  27.100  1.00 24.82           C  
ATOM   1523  OH  TYR B  59      -9.471   2.080  28.067  1.00 23.71           O  
ATOM   1524  N   SER B  60      -4.467  -1.294  24.086  1.00 19.67           N  
ATOM   1525  CA  SER B  60      -3.387  -0.333  24.346  1.00 20.04           C  
ATOM   1526  C   SER B  60      -2.950   0.423  23.077  1.00 18.33           C  
ATOM   1527  O   SER B  60      -2.896  -0.154  22.000  1.00 17.99           O  
ATOM   1528  CB  SER B  60      -2.185  -1.051  24.937  1.00 21.38           C  
ATOM   1529  OG  SER B  60      -1.137  -0.125  25.076  1.00 24.46           O  
ATOM   1530  N   GLN B  61      -2.676   1.705  23.202  1.00 17.26           N  
ATOM   1531  CA  GLN B  61      -2.100   2.463  22.113  1.00 18.22           C  
ATOM   1532  C   GLN B  61      -0.739   2.968  22.556  1.00 18.59           C  
ATOM   1533  O   GLN B  61      -0.544   3.232  23.739  1.00 18.38           O  
ATOM   1534  CB  GLN B  61      -2.962   3.660  21.739  1.00 19.20           C  
ATOM   1535  CG  GLN B  61      -2.253   4.657  20.815  1.00 20.03           C  
ATOM   1536  CD  GLN B  61      -3.147   5.797  20.307  1.00 21.19           C  
ATOM   1537  NE2 GLN B  61      -2.566   7.017  20.195  1.00 21.71           N  
ATOM   1538  OE1 GLN B  61      -4.311   5.593  20.002  1.00 19.39           O  
ATOM   1539  N   VAL B  62       0.201   3.083  21.611  1.00 18.08           N  
ATOM   1540  CA  VAL B  62       1.458   3.819  21.837  1.00 18.01           C  
ATOM   1541  C   VAL B  62       1.815   4.516  20.573  1.00 18.00           C  
ATOM   1542  O   VAL B  62       1.517   4.024  19.500  1.00 19.88           O  
ATOM   1543  CB  VAL B  62       2.642   2.906  22.187  1.00 18.78           C  
ATOM   1544  CG1 VAL B  62       2.394   2.189  23.510  1.00 18.14           C  
ATOM   1545  CG2 VAL B  62       2.915   1.936  21.042  1.00 18.01           C  
ATOM   1546  N   LEU B  63       2.412   5.687  20.693  1.00 18.32           N  
ATOM   1547  CA  LEU B  63       2.723   6.510  19.538  1.00 18.86           C  
ATOM   1548  C   LEU B  63       4.232   6.769  19.534  1.00 21.08           C  
ATOM   1549  O   LEU B  63       4.784   7.254  20.521  1.00 19.98           O  
ATOM   1550  CB  LEU B  63       1.938   7.804  19.585  1.00 17.42           C  
ATOM   1551  CG  LEU B  63       2.155   8.717  18.391  1.00 17.74           C  
ATOM   1552  CD1 LEU B  63       1.655   8.099  17.105  1.00 17.25           C  
ATOM   1553  CD2 LEU B  63       1.483  10.052  18.660  1.00 18.48           C  
ATOM   1554  N   PHE B  64       4.893   6.372  18.445  1.00 24.02           N  
ATOM   1555  CA  PHE B  64       6.331   6.560  18.293  1.00 27.31           C  
ATOM   1556  C   PHE B  64       6.577   7.693  17.326  1.00 31.09           C  
ATOM   1557  O   PHE B  64       5.761   7.923  16.422  1.00 31.37           O  
ATOM   1558  CB  PHE B  64       6.970   5.322  17.728  1.00 26.28           C  
ATOM   1559  CG  PHE B  64       6.979   4.152  18.660  1.00 26.01           C  
ATOM   1560  CD1 PHE B  64       7.785   4.149  19.761  1.00 25.81           C  
ATOM   1561  CD2 PHE B  64       6.244   3.019  18.374  1.00 26.44           C  
ATOM   1562  CE1 PHE B  64       7.856   3.037  20.594  1.00 26.67           C  
ATOM   1563  CE2 PHE B  64       6.285   1.920  19.206  1.00 26.43           C  
ATOM   1564  CZ  PHE B  64       7.090   1.929  20.322  1.00 26.46           C  
ATOM   1565  N   LYS B  65       7.689   8.399  17.508  1.00 35.06           N  
ATOM   1566  CA  LYS B  65       8.043   9.522  16.625  1.00 41.00           C  
ATOM   1567  C   LYS B  65       9.545   9.670  16.554  1.00 42.95           C  
ATOM   1568  O   LYS B  65      10.199   9.751  17.587  1.00 44.69           O  
ATOM   1569  CB  LYS B  65       7.415  10.837  17.116  1.00 44.24           C  
ATOM   1570  CG  LYS B  65       7.821  12.117  16.343  1.00 48.53           C  
ATOM   1571  CD  LYS B  65       8.560  13.136  17.225  1.00 51.13           C  
ATOM   1572  CE  LYS B  65       8.480  14.589  16.717  1.00 51.98           C  
ATOM   1573  NZ  LYS B  65       9.189  15.550  17.646  1.00 51.58           N1+
ATOM   1574  N   GLY B  66      10.083   9.680  15.338  1.00 42.90           N  
ATOM   1575  CA  GLY B  66      11.509   9.914  15.120  1.00 44.77           C  
ATOM   1576  C   GLY B  66      11.724  11.068  14.166  1.00 49.41           C  
ATOM   1577  O   GLY B  66      10.848  11.386  13.339  1.00 48.75           O  
ATOM   1578  N   GLN B  67      12.878  11.717  14.287  1.00 54.45           N  
ATOM   1579  CA  GLN B  67      13.206  12.833  13.417  1.00 58.38           C  
ATOM   1580  C   GLN B  67      14.121  12.310  12.336  1.00 58.07           C  
ATOM   1581  O   GLN B  67      15.323  12.471  12.426  1.00 59.72           O  
ATOM   1582  CB  GLN B  67      13.888  13.944  14.200  1.00 62.21           C  
ATOM   1583  CG  GLN B  67      13.335  15.328  13.899  1.00 66.60           C  
ATOM   1584  CD  GLN B  67      12.104  15.651  14.733  1.00 76.16           C  
ATOM   1585  NE2 GLN B  67      11.254  16.541  14.212  1.00 80.81           N  
ATOM   1586  OE1 GLN B  67      11.921  15.115  15.844  1.00 77.20           O  
ATOM   1587  N   GLY B  68      13.542  11.640  11.341  1.00 57.12           N  
ATOM   1588  CA  GLY B  68      14.298  11.069  10.222  1.00 59.10           C  
ATOM   1589  C   GLY B  68      14.666   9.594  10.339  1.00 59.27           C  
ATOM   1590  O   GLY B  68      14.182   8.890  11.218  1.00 63.58           O  
ATOM   1591  N   CYS B  69      15.554   9.152   9.451  1.00 61.37           N  
ATOM   1592  CA  CYS B  69      15.922   7.751   9.303  1.00 65.34           C  
ATOM   1593  C   CYS B  69      17.443   7.553   9.083  1.00 69.25           C  
ATOM   1594  O   CYS B  69      18.002   8.099   8.132  1.00 65.33           O  
ATOM   1595  CB  CYS B  69      15.182   7.187   8.092  1.00 68.90           C  
ATOM   1596  SG  CYS B  69      13.413   6.889   8.342  1.00 72.09           S  
ATOM   1597  N   PRO B  70      18.114   6.777   9.968  1.00 75.76           N  
ATOM   1598  CA  PRO B  70      19.467   6.248   9.663  1.00 72.87           C  
ATOM   1599  C   PRO B  70      19.471   4.810   9.097  1.00 65.63           C  
ATOM   1600  O   PRO B  70      19.135   3.847   9.805  1.00 59.64           O  
ATOM   1601  CB  PRO B  70      20.193   6.309  11.031  1.00 74.44           C  
ATOM   1602  CG  PRO B  70      19.202   6.864  12.022  1.00 74.70           C  
ATOM   1603  CD  PRO B  70      17.835   6.717  11.414  1.00 75.90           C  
ATOM   1604  N   HIS B  73      18.719   0.330  10.424  1.00 63.07           N  
ATOM   1605  CA  HIS B  73      17.259   0.413  10.452  1.00 60.63           C  
ATOM   1606  C   HIS B  73      16.763   0.171  11.873  1.00 56.42           C  
ATOM   1607  O   HIS B  73      17.306  -0.657  12.607  1.00 53.02           O  
ATOM   1608  CB  HIS B  73      16.610  -0.546   9.431  1.00 49.53           C  
ATOM   1609  N   VAL B  74      15.744   0.948  12.259  1.00 53.18           N  
ATOM   1610  CA  VAL B  74      15.141   0.924  13.594  1.00 47.75           C  
ATOM   1611  C   VAL B  74      13.993  -0.106  13.600  1.00 44.44           C  
ATOM   1612  O   VAL B  74      13.258  -0.213  12.612  1.00 43.45           O  
ATOM   1613  CB  VAL B  74      14.566   2.326  13.981  1.00 48.95           C  
ATOM   1614  CG1 VAL B  74      14.388   2.435  15.477  1.00 51.10           C  
ATOM   1615  CG2 VAL B  74      15.460   3.470  13.503  1.00 52.94           C  
ATOM   1616  N   LEU B  75      13.873  -0.882  14.686  1.00 40.00           N  
ATOM   1617  CA  LEU B  75      12.680  -1.682  14.958  1.00 34.66           C  
ATOM   1618  C   LEU B  75      11.944  -1.185  16.193  1.00 32.98           C  
ATOM   1619  O   LEU B  75      12.557  -0.872  17.254  1.00 32.80           O  
ATOM   1620  CB  LEU B  75      13.018  -3.129  15.209  1.00 36.97           C  
ATOM   1621  CG  LEU B  75      13.306  -4.130  14.084  1.00 40.45           C  
ATOM   1622  CD1 LEU B  75      13.257  -5.521  14.725  1.00 39.20           C  
ATOM   1623  CD2 LEU B  75      12.377  -4.030  12.868  1.00 39.14           C  
ATOM   1624  N   LEU B  76      10.617  -1.145  16.067  1.00 29.81           N  
ATOM   1625  CA  LEU B  76       9.747  -0.723  17.152  1.00 28.23           C  
ATOM   1626  C   LEU B  76       8.883  -1.907  17.527  1.00 27.01           C  
ATOM   1627  O   LEU B  76       8.380  -2.585  16.645  1.00 26.89           O  
ATOM   1628  CB  LEU B  76       8.860   0.406  16.686  1.00 26.45           C  
ATOM   1629  CG  LEU B  76       9.549   1.640  16.142  1.00 25.79           C  
ATOM   1630  CD1 LEU B  76       8.534   2.503  15.402  1.00 26.32           C  
ATOM   1631  CD2 LEU B  76      10.224   2.403  17.262  1.00 25.80           C  
ATOM   1632  N   THR B  77       8.706  -2.164  18.816  1.00 23.73           N  
ATOM   1633  CA  THR B  77       7.836  -3.241  19.208  1.00 23.20           C  
ATOM   1634  C   THR B  77       6.828  -2.775  20.278  1.00 24.31           C  
ATOM   1635  O   THR B  77       7.062  -1.803  21.027  1.00 23.82           O  
ATOM   1636  CB  THR B  77       8.634  -4.469  19.725  1.00 22.94           C  
ATOM   1637  CG2 THR B  77       9.715  -4.866  18.794  1.00 21.11           C  
ATOM   1638  OG1 THR B  77       9.222  -4.157  20.989  1.00 24.71           O  
ATOM   1639  N   HIS B  78       5.710  -3.487  20.360  1.00 24.65           N  
ATOM   1640  CA  HIS B  78       4.702  -3.191  21.365  1.00 25.85           C  
ATOM   1641  C   HIS B  78       3.913  -4.450  21.671  1.00 25.45           C  
ATOM   1642  O   HIS B  78       3.399  -5.112  20.769  1.00 25.41           O  
ATOM   1643  CB  HIS B  78       3.839  -2.021  20.877  1.00 26.95           C  
ATOM   1644  CG  HIS B  78       2.659  -1.704  21.757  1.00 27.11           C  
ATOM   1645  CD2 HIS B  78       2.524  -1.668  23.152  1.00 27.58           C  
ATOM   1646  ND1 HIS B  78       1.466  -1.385  21.256  1.00 28.15           N  
ATOM   1647  CE1 HIS B  78       0.595  -1.148  22.280  1.00 29.02           C  
ATOM   1648  NE2 HIS B  78       1.242  -1.329  23.429  1.00 26.90           N  
ATOM   1649  N   THR B  79       3.849  -4.807  22.954  1.00 25.89           N  
ATOM   1650  CA  THR B  79       3.353  -6.120  23.386  1.00 25.43           C  
ATOM   1651  C   THR B  79       2.472  -6.020  24.636  1.00 25.80           C  
ATOM   1652  O   THR B  79       2.877  -5.414  25.645  1.00 26.51           O  
ATOM   1653  CB  THR B  79       4.548  -7.040  23.729  1.00 26.55           C  
ATOM   1654  CG2 THR B  79       4.085  -8.464  24.298  1.00 25.96           C  
ATOM   1655  OG1 THR B  79       5.344  -7.224  22.559  1.00 25.92           O  
ATOM   1656  N   ILE B  80       1.281  -6.635  24.580  1.00 24.01           N  
ATOM   1657  CA  ILE B  80       0.480  -6.858  25.767  1.00 22.69           C  
ATOM   1658  C   ILE B  80       0.643  -8.322  26.157  1.00 25.10           C  
ATOM   1659  O   ILE B  80       0.578  -9.219  25.305  1.00 29.18           O  
ATOM   1660  CB  ILE B  80      -1.013  -6.500  25.565  1.00 21.35           C  
ATOM   1661  CG1 ILE B  80      -1.160  -5.040  25.117  1.00 20.47           C  
ATOM   1662  CG2 ILE B  80      -1.812  -6.710  26.861  1.00 19.56           C  
ATOM   1663  CD1 ILE B  80      -2.601  -4.552  25.021  1.00 20.44           C  
ATOM   1664  N   SER B  81       0.868  -8.557  27.446  1.00 26.14           N  
ATOM   1665  CA  SER B  81       1.159  -9.889  27.986  1.00 26.97           C  
ATOM   1666  C   SER B  81       0.223 -10.225  29.133  1.00 26.75           C  
ATOM   1667  O   SER B  81      -0.247  -9.347  29.845  1.00 24.91           O  
ATOM   1668  CB  SER B  81       2.582  -9.956  28.575  1.00 27.77           C  
ATOM   1669  OG  SER B  81       3.561  -9.439  27.705  1.00 30.39           O  
ATOM   1670  N   ARG B  82       0.056 -11.523  29.350  1.00 26.82           N  
ATOM   1671  CA  ARG B  82      -0.645 -12.058  30.487  1.00 26.75           C  
ATOM   1672  C   ARG B  82       0.283 -12.921  31.361  1.00 27.68           C  
ATOM   1673  O   ARG B  82       1.112 -13.669  30.853  1.00 29.60           O  
ATOM   1674  CB  ARG B  82      -1.780 -12.919  29.957  1.00 27.73           C  
ATOM   1675  CG  ARG B  82      -2.802 -13.320  30.988  1.00 26.59           C  
ATOM   1676  CD  ARG B  82      -3.695 -14.335  30.392  1.00 25.63           C  
ATOM   1677  NE  ARG B  82      -4.521 -14.952  31.412  1.00 26.60           N  
ATOM   1678  CZ  ARG B  82      -4.956 -16.207  31.347  1.00 25.64           C  
ATOM   1679  NH1 ARG B  82      -4.639 -16.963  30.300  1.00 24.30           N1+
ATOM   1680  NH2 ARG B  82      -5.730 -16.698  32.312  1.00 25.01           N  
ATOM   1681  N   ILE B  83       0.150 -12.777  32.675  1.00 30.86           N  
ATOM   1682  CA  ILE B  83       0.650 -13.741  33.651  1.00 32.56           C  
ATOM   1683  C   ILE B  83      -0.526 -14.320  34.441  1.00 34.05           C  
ATOM   1684  O   ILE B  83      -1.112 -13.640  35.264  1.00 35.94           O  
ATOM   1685  CB  ILE B  83       1.592 -13.097  34.670  1.00 33.71           C  
ATOM   1686  CG1 ILE B  83       2.679 -12.313  33.961  1.00 34.14           C  
ATOM   1687  CG2 ILE B  83       2.163 -14.185  35.588  1.00 34.18           C  
ATOM   1688  CD1 ILE B  83       3.609 -11.604  34.903  1.00 34.74           C  
ATOM   1689  N   ALA B  84      -0.889 -15.565  34.183  1.00 35.50           N  
ATOM   1690  CA  ALA B  84      -1.926 -16.216  34.981  1.00 36.86           C  
ATOM   1691  C   ALA B  84      -1.372 -16.601  36.370  1.00 36.53           C  
ATOM   1692  O   ALA B  84      -0.258 -17.086  36.460  1.00 40.50           O  
ATOM   1693  CB  ALA B  84      -2.431 -17.448  34.242  1.00 38.46           C  
ATOM   1694  N   VAL B  85      -2.125 -16.400  37.448  1.00 37.42           N  
ATOM   1695  CA  VAL B  85      -1.640 -16.849  38.770  1.00 38.98           C  
ATOM   1696  C   VAL B  85      -1.361 -18.330  38.718  1.00 38.19           C  
ATOM   1697  O   VAL B  85      -0.295 -18.778  39.097  1.00 37.60           O  
ATOM   1698  CB  VAL B  85      -2.628 -16.576  39.948  1.00 39.67           C  
ATOM   1699  CG1 VAL B  85      -2.728 -15.092  40.217  1.00 36.17           C  
ATOM   1700  CG2 VAL B  85      -4.006 -17.179  39.698  1.00 39.87           C  
ATOM   1701  N   SER B  86      -2.309 -19.083  38.188  1.00 38.78           N  
ATOM   1702  CA  SER B  86      -2.229 -20.530  38.240  1.00 40.85           C  
ATOM   1703  C   SER B  86      -1.036 -21.156  37.499  1.00 39.48           C  
ATOM   1704  O   SER B  86      -0.579 -22.215  37.900  1.00 41.60           O  
ATOM   1705  CB  SER B  86      -3.540 -21.145  37.759  1.00 40.44           C  
ATOM   1706  OG  SER B  86      -4.509 -21.056  38.789  1.00 41.31           O  
ATOM   1707  N   TYR B  87      -0.549 -20.514  36.440  1.00 38.67           N  
ATOM   1708  CA  TYR B  87       0.551 -21.042  35.633  1.00 38.59           C  
ATOM   1709  C   TYR B  87       1.861 -20.370  35.955  1.00 37.23           C  
ATOM   1710  O   TYR B  87       2.918 -20.860  35.560  1.00 40.87           O  
ATOM   1711  CB  TYR B  87       0.263 -20.850  34.116  1.00 42.52           C  
ATOM   1712  CG  TYR B  87      -0.997 -21.554  33.648  1.00 48.97           C  
ATOM   1713  CD1 TYR B  87      -0.936 -22.809  33.019  1.00 52.41           C  
ATOM   1714  CD2 TYR B  87      -2.264 -20.996  33.886  1.00 51.46           C  
ATOM   1715  CE1 TYR B  87      -2.103 -23.477  32.620  1.00 55.81           C  
ATOM   1716  CE2 TYR B  87      -3.434 -21.647  33.486  1.00 55.81           C  
ATOM   1717  CZ  TYR B  87      -3.356 -22.889  32.854  1.00 57.82           C  
ATOM   1718  OH  TYR B  87      -4.520 -23.540  32.474  1.00 53.01           O  
ATOM   1719  N   GLN B  88       1.802 -19.210  36.604  1.00 36.02           N  
ATOM   1720  CA  GLN B  88       2.986 -18.352  36.801  1.00 35.19           C  
ATOM   1721  C   GLN B  88       3.884 -18.274  35.573  1.00 33.28           C  
ATOM   1722  O   GLN B  88       5.073 -18.445  35.697  1.00 35.21           O  
ATOM   1723  CB  GLN B  88       3.827 -18.862  37.969  1.00 36.14           C  
ATOM   1724  CG  GLN B  88       3.075 -19.024  39.274  1.00 38.35           C  
ATOM   1725  CD  GLN B  88       2.548 -17.717  39.804  1.00 40.49           C  
ATOM   1726  NE2 GLN B  88       1.395 -17.771  40.463  1.00 46.97           N  
ATOM   1727  OE1 GLN B  88       3.164 -16.670  39.631  1.00 40.39           O  
ATOM   1728  N   THR B  89       3.303 -18.074  34.394  1.00 33.22           N  
ATOM   1729  CA  THR B  89       4.070 -17.894  33.136  1.00 32.78           C  
ATOM   1730  C   THR B  89       3.664 -16.576  32.491  1.00 32.28           C  
ATOM   1731  O   THR B  89       2.525 -16.124  32.682  1.00 33.25           O  
ATOM   1732  CB  THR B  89       3.794 -19.022  32.093  1.00 32.24           C  
ATOM   1733  CG2 THR B  89       4.233 -20.403  32.591  1.00 31.01           C  
ATOM   1734  OG1 THR B  89       2.403 -19.048  31.784  1.00 33.45           O  
ATOM   1735  N   LYS B  90       4.581 -15.978  31.725  1.00 30.73           N  
ATOM   1736  CA  LYS B  90       4.326 -14.712  31.015  1.00 31.60           C  
ATOM   1737  C   LYS B  90       4.284 -14.888  29.517  1.00 30.73           C  
ATOM   1738  O   LYS B  90       5.297 -15.168  28.881  1.00 31.67           O  
ATOM   1739  CB  LYS B  90       5.382 -13.644  31.329  1.00 32.44           C  
ATOM   1740  CG  LYS B  90       5.088 -12.279  30.670  1.00 31.93           C  
ATOM   1741  CD  LYS B  90       6.217 -11.311  30.956  1.00 30.75           C  
ATOM   1742  CE  LYS B  90       5.923  -9.908  30.484  1.00 32.39           C  
ATOM   1743  NZ  LYS B  90       6.862  -8.914  31.118  1.00 35.33           N1+
ATOM   1744  N   VAL B  91       3.119 -14.608  28.956  1.00 30.75           N  
ATOM   1745  CA  VAL B  91       2.778 -14.998  27.609  1.00 28.92           C  
ATOM   1746  C   VAL B  91       2.144 -13.792  26.889  1.00 27.98           C  
ATOM   1747  O   VAL B  91       1.238 -13.136  27.451  1.00 28.01           O  
ATOM   1748  CB  VAL B  91       1.796 -16.197  27.712  1.00 29.04           C  
ATOM   1749  CG1 VAL B  91       0.765 -16.193  26.598  1.00 30.80           C  
ATOM   1750  CG2 VAL B  91       2.581 -17.498  27.748  1.00 29.17           C  
ATOM   1751  N   ASN B  92       2.591 -13.524  25.661  1.00 24.23           N  
ATOM   1752  CA  ASN B  92       2.004 -12.484  24.832  1.00 23.76           C  
ATOM   1753  C   ASN B  92       0.574 -12.797  24.387  1.00 24.06           C  
ATOM   1754  O   ASN B  92       0.298 -13.900  23.876  1.00 25.34           O  
ATOM   1755  CB  ASN B  92       2.798 -12.283  23.537  1.00 24.06           C  
ATOM   1756  CG  ASN B  92       4.238 -11.959  23.762  1.00 24.34           C  
ATOM   1757  ND2 ASN B  92       5.007 -11.982  22.682  1.00 25.30           N  
ATOM   1758  OD1 ASN B  92       4.666 -11.669  24.877  1.00 26.50           O  
ATOM   1759  N   LEU B  93      -0.307 -11.802  24.505  1.00 22.30           N  
ATOM   1760  CA  LEU B  93      -1.644 -11.852  23.905  1.00 21.35           C  
ATOM   1761  C   LEU B  93      -1.697 -11.090  22.571  1.00 21.45           C  
ATOM   1762  O   LEU B  93      -2.401 -11.488  21.652  1.00 21.78           O  
ATOM   1763  CB  LEU B  93      -2.669 -11.220  24.846  1.00 21.76           C  
ATOM   1764  CG  LEU B  93      -2.801 -11.748  26.275  1.00 21.12           C  
ATOM   1765  CD1 LEU B  93      -3.802 -10.890  27.040  1.00 19.32           C  
ATOM   1766  CD2 LEU B  93      -3.207 -13.225  26.223  1.00 19.94           C  
ATOM   1767  N   LEU B  94      -0.998  -9.956  22.486  1.00 21.92           N  
ATOM   1768  CA  LEU B  94      -1.046  -9.078  21.287  1.00 21.13           C  
ATOM   1769  C   LEU B  94       0.321  -8.467  21.118  1.00 21.70           C  
ATOM   1770  O   LEU B  94       0.926  -8.029  22.077  1.00 23.63           O  
ATOM   1771  CB  LEU B  94      -2.111  -7.982  21.439  1.00 19.71           C  
ATOM   1772  CG  LEU B  94      -3.540  -8.528  21.680  1.00 19.76           C  
ATOM   1773  CD1 LEU B  94      -4.455  -7.535  22.379  1.00 19.20           C  
ATOM   1774  CD2 LEU B  94      -4.127  -8.997  20.370  1.00 19.58           C  
ATOM   1775  N   SER B  95       0.840  -8.467  19.908  1.00 22.11           N  
ATOM   1776  CA  SER B  95       2.180  -7.981  19.700  1.00 22.97           C  
ATOM   1777  C   SER B  95       2.394  -7.514  18.244  1.00 22.54           C  
ATOM   1778  O   SER B  95       2.019  -8.211  17.284  1.00 21.80           O  
ATOM   1779  CB  SER B  95       3.187  -9.081  20.068  1.00 23.62           C  
ATOM   1780  OG  SER B  95       4.435  -8.500  20.376  1.00 25.78           O  
ATOM   1781  N   ALA B  96       2.999  -6.343  18.117  1.00 21.50           N  
ATOM   1782  CA  ALA B  96       3.282  -5.722  16.848  1.00 22.88           C  
ATOM   1783  C   ALA B  96       4.786  -5.446  16.774  1.00 25.05           C  
ATOM   1784  O   ALA B  96       5.407  -5.060  17.762  1.00 24.91           O  
ATOM   1785  CB  ALA B  96       2.477  -4.424  16.690  1.00 20.86           C  
ATOM   1786  N   ILE B  97       5.364  -5.693  15.604  1.00 28.56           N  
ATOM   1787  CA  ILE B  97       6.764  -5.357  15.307  1.00 31.17           C  
ATOM   1788  C   ILE B  97       6.745  -4.619  13.976  1.00 32.08           C  
ATOM   1789  O   ILE B  97       6.052  -5.040  13.039  1.00 28.53           O  
ATOM   1790  CB  ILE B  97       7.676  -6.613  15.161  1.00 32.34           C  
ATOM   1791  CG1 ILE B  97       7.692  -7.457  16.464  1.00 33.51           C  
ATOM   1792  CG2 ILE B  97       9.085  -6.183  14.768  1.00 31.44           C  
ATOM   1793  CD1 ILE B  97       8.321  -8.852  16.317  1.00 32.99           C  
ATOM   1794  N   LYS B  98       7.534  -3.556  13.892  1.00 34.68           N  
ATOM   1795  CA  LYS B  98       7.414  -2.579  12.833  1.00 38.32           C  
ATOM   1796  C   LYS B  98       8.760  -1.838  12.569  1.00 41.52           C  
ATOM   1797  O   LYS B  98       9.346  -1.273  13.507  1.00 37.64           O  
ATOM   1798  CB  LYS B  98       6.324  -1.591  13.252  1.00 38.91           C  
ATOM   1799  CG  LYS B  98       6.160  -0.368  12.363  1.00 42.12           C  
ATOM   1800  CD  LYS B  98       6.070  -0.716  10.881  1.00 44.81           C  
ATOM   1801  CE  LYS B  98       5.317   0.361  10.109  1.00 45.20           C  
ATOM   1802  NZ  LYS B  98       4.970  -0.139   8.772  1.00 45.80           N1+
ATOM   1803  N   SER B  99       9.240  -1.881  11.305  1.00 43.67           N  
ATOM   1804  CA  SER B  99      10.347  -1.011  10.809  1.00 41.05           C  
ATOM   1805  C   SER B  99       9.786   0.330  10.293  1.00 40.49           C  
ATOM   1806  O   SER B  99       9.152   0.383   9.259  1.00 47.04           O  
ATOM   1807  CB  SER B  99      11.112  -1.676   9.660  1.00 42.58           C  
ATOM   1808  OG  SER B  99      11.360  -3.054   9.887  1.00 47.36           O  
ATOM   1809  N   PRO B 100      10.006   1.418  11.010  1.00 39.92           N  
ATOM   1810  CA  PRO B 100       9.395   2.644  10.509  1.00 41.47           C  
ATOM   1811  C   PRO B 100       9.981   3.118   9.208  1.00 50.03           C  
ATOM   1812  O   PRO B 100       9.279   3.771   8.440  1.00 56.51           O  
ATOM   1813  CB  PRO B 100       9.718   3.680  11.593  1.00 39.64           C  
ATOM   1814  CG  PRO B 100      10.869   3.107  12.372  1.00 39.73           C  
ATOM   1815  CD  PRO B 100      10.760   1.620  12.263  1.00 39.80           C  
ATOM   1816  N   CYS B 101      11.263   2.813   8.969  1.00 57.93           N  
ATOM   1817  CA  CYS B 101      12.022   3.408   7.854  1.00 60.74           C  
ATOM   1818  C   CYS B 101      12.114   2.500   6.619  1.00 58.56           C  
ATOM   1819  O   CYS B 101      13.092   1.792   6.430  1.00 58.89           O  
ATOM   1820  CB  CYS B 101      13.420   3.813   8.345  1.00 63.39           C  
ATOM   1821  SG  CYS B 101      13.408   5.209   9.525  1.00 65.76           S  
ATOM   1822  N   GLU B 110      17.079  16.727   3.974  1.00 66.46           N  
ATOM   1823  CA  GLU B 110      16.715  17.216   5.312  1.00 74.46           C  
ATOM   1824  C   GLU B 110      15.726  16.252   5.979  1.00 76.86           C  
ATOM   1825  O   GLU B 110      14.816  15.754   5.322  1.00 77.04           O  
ATOM   1826  CB  GLU B 110      16.107  18.623   5.230  1.00 75.00           C  
ATOM   1827  N   ALA B 111      15.905  16.003   7.280  1.00 78.68           N  
ATOM   1828  CA  ALA B 111      15.124  14.979   8.005  1.00 74.23           C  
ATOM   1829  C   ALA B 111      13.699  15.447   8.321  1.00 76.54           C  
ATOM   1830  O   ALA B 111      13.498  16.339   9.153  1.00 77.71           O  
ATOM   1831  CB  ALA B 111      15.836  14.583   9.285  1.00 67.60           C  
ATOM   1832  N   LYS B 112      12.716  14.846   7.647  1.00 74.40           N  
ATOM   1833  CA  LYS B 112      11.309  15.110   7.939  1.00 68.95           C  
ATOM   1834  C   LYS B 112      10.791  14.032   8.950  1.00 65.68           C  
ATOM   1835  O   LYS B 112      11.174  12.845   8.875  1.00 59.43           O  
ATOM   1836  CB  LYS B 112      10.481  15.175   6.635  1.00 62.28           C  
ATOM   1837  N   PRO B 113       9.948  14.453   9.922  1.00 62.72           N  
ATOM   1838  CA  PRO B 113       9.607  13.572  11.053  1.00 57.70           C  
ATOM   1839  C   PRO B 113       8.490  12.534  10.786  1.00 51.88           C  
ATOM   1840  O   PRO B 113       7.476  12.846  10.136  1.00 50.23           O  
ATOM   1841  CB  PRO B 113       9.189  14.565  12.153  1.00 59.81           C  
ATOM   1842  CG  PRO B 113       8.811  15.834  11.447  1.00 58.76           C  
ATOM   1843  CD  PRO B 113       9.246  15.751  10.010  1.00 61.60           C  
ATOM   1844  N   TRP B 114       8.689  11.311  11.297  1.00 45.84           N  
ATOM   1845  CA  TRP B 114       7.738  10.216  11.099  1.00 37.37           C  
ATOM   1846  C   TRP B 114       7.042   9.878  12.393  1.00 34.85           C  
ATOM   1847  O   TRP B 114       7.602  10.056  13.473  1.00 28.99           O  
ATOM   1848  CB  TRP B 114       8.422   8.976  10.515  1.00 34.83           C  
ATOM   1849  CG  TRP B 114       9.612   8.482  11.296  1.00 33.80           C  
ATOM   1850  CD1 TRP B 114      10.945   8.738  11.034  1.00 31.15           C  
ATOM   1851  CD2 TRP B 114       9.617   7.599  12.486  1.00 33.43           C  
ATOM   1852  CE2 TRP B 114      11.016   7.422  12.857  1.00 31.77           C  
ATOM   1853  CE3 TRP B 114       8.628   6.993  13.272  1.00 33.94           C  
ATOM   1854  NE1 TRP B 114      11.752   8.115  11.956  1.00 32.42           N  
ATOM   1855  CZ2 TRP B 114      11.404   6.658  13.962  1.00 31.65           C  
ATOM   1856  CZ3 TRP B 114       9.034   6.219  14.386  1.00 32.09           C  
ATOM   1857  CH2 TRP B 114      10.390   6.065  14.723  1.00 30.56           C  
ATOM   1858  N   TYR B 115       5.796   9.408  12.262  1.00 35.10           N  
ATOM   1859  CA  TYR B 115       4.978   8.971  13.379  1.00 35.88           C  
ATOM   1860  C   TYR B 115       4.454   7.594  13.141  1.00 34.00           C  
ATOM   1861  O   TYR B 115       4.066   7.268  12.042  1.00 34.81           O  
ATOM   1862  CB  TYR B 115       3.785   9.884  13.536  1.00 36.81           C  
ATOM   1863  CG  TYR B 115       4.110  11.229  14.091  1.00 36.35           C  
ATOM   1864  CD1 TYR B 115       4.108  11.455  15.447  1.00 38.83           C  
ATOM   1865  CD2 TYR B 115       4.398  12.283  13.259  1.00 40.22           C  
ATOM   1866  CE1 TYR B 115       4.374  12.722  15.975  1.00 39.97           C  
ATOM   1867  CE2 TYR B 115       4.674  13.544  13.768  1.00 41.81           C  
ATOM   1868  CZ  TYR B 115       4.654  13.755  15.131  1.00 40.33           C  
ATOM   1869  OH  TYR B 115       4.941  15.000  15.627  1.00 42.61           O  
ATOM   1870  N   GLU B 116       4.411   6.788  14.182  1.00 33.73           N  
ATOM   1871  CA  GLU B 116       3.873   5.439  14.071  1.00 32.25           C  
ATOM   1872  C   GLU B 116       3.048   5.140  15.309  1.00 29.32           C  
ATOM   1873  O   GLU B 116       3.593   4.836  16.366  1.00 29.23           O  
ATOM   1874  CB  GLU B 116       4.994   4.409  13.927  1.00 34.23           C  
ATOM   1875  CG  GLU B 116       5.706   4.459  12.565  1.00 38.97           C  
ATOM   1876  CD  GLU B 116       5.040   3.615  11.493  1.00 38.82           C  
ATOM   1877  OE1 GLU B 116       4.548   2.539  11.834  1.00 43.78           O  
ATOM   1878  OE2 GLU B 116       5.028   4.009  10.316  1.00 39.41           O1-
ATOM   1879  N   PRO B 117       1.726   5.229  15.185  1.00 25.60           N  
ATOM   1880  CA  PRO B 117       0.858   4.738  16.233  1.00 24.84           C  
ATOM   1881  C   PRO B 117       0.655   3.238  16.086  1.00 23.40           C  
ATOM   1882  O   PRO B 117       0.443   2.770  14.981  1.00 23.39           O  
ATOM   1883  CB  PRO B 117      -0.450   5.476  15.961  1.00 23.92           C  
ATOM   1884  CG  PRO B 117      -0.437   5.752  14.480  1.00 24.08           C  
ATOM   1885  CD  PRO B 117       0.967   5.638  13.992  1.00 25.39           C  
ATOM   1886  N   ILE B 118       0.730   2.499  17.188  1.00 21.33           N  
ATOM   1887  CA  ILE B 118       0.375   1.092  17.178  1.00 20.02           C  
ATOM   1888  C   ILE B 118      -0.741   0.888  18.157  1.00 18.25           C  
ATOM   1889  O   ILE B 118      -0.559   1.176  19.314  1.00 18.46           O  
ATOM   1890  CB  ILE B 118       1.575   0.186  17.592  1.00 20.01           C  
ATOM   1891  CG1 ILE B 118       2.769   0.381  16.645  1.00 19.69           C  
ATOM   1892  CG2 ILE B 118       1.170  -1.286  17.595  1.00 19.04           C  
ATOM   1893  CD1 ILE B 118       3.993  -0.418  17.053  1.00 18.64           C  
ATOM   1894  N   TYR B 119      -1.897   0.391  17.690  1.00 17.98           N  
ATOM   1895  CA  TYR B 119      -3.072   0.133  18.562  1.00 16.59           C  
ATOM   1896  C   TYR B 119      -3.357  -1.359  18.614  1.00 16.07           C  
ATOM   1897  O   TYR B 119      -3.695  -1.952  17.619  1.00 15.43           O  
ATOM   1898  CB  TYR B 119      -4.302   0.860  18.046  1.00 16.32           C  
ATOM   1899  CG  TYR B 119      -5.488   0.832  19.004  1.00 16.33           C  
ATOM   1900  CD1 TYR B 119      -5.845   1.961  19.715  1.00 15.99           C  
ATOM   1901  CD2 TYR B 119      -6.206  -0.311  19.214  1.00 16.15           C  
ATOM   1902  CE1 TYR B 119      -6.890   1.950  20.585  1.00 16.63           C  
ATOM   1903  CE2 TYR B 119      -7.258  -0.337  20.098  1.00 16.60           C  
ATOM   1904  CZ  TYR B 119      -7.606   0.791  20.783  1.00 17.01           C  
ATOM   1905  OH  TYR B 119      -8.677   0.794  21.684  1.00 16.34           O  
ATOM   1906  N   LEU B 120      -3.210  -1.943  19.795  1.00 16.92           N  
ATOM   1907  CA  LEU B 120      -3.444  -3.375  20.017  1.00 17.01           C  
ATOM   1908  C   LEU B 120      -4.726  -3.622  20.816  1.00 17.46           C  
ATOM   1909  O   LEU B 120      -4.911  -3.087  21.908  1.00 18.00           O  
ATOM   1910  CB  LEU B 120      -2.272  -4.014  20.759  1.00 15.76           C  
ATOM   1911  CG  LEU B 120      -0.903  -3.979  20.054  1.00 15.57           C  
ATOM   1912  CD1 LEU B 120       0.199  -4.455  21.003  1.00 14.14           C  
ATOM   1913  CD2 LEU B 120      -0.912  -4.788  18.765  1.00 14.00           C  
ATOM   1914  N   GLY B 121      -5.600  -4.464  20.277  1.00 18.32           N  
ATOM   1915  CA  GLY B 121      -6.794  -4.824  20.992  1.00 18.96           C  
ATOM   1916  C   GLY B 121      -7.350  -6.187  20.673  1.00 19.01           C  
ATOM   1917  O   GLY B 121      -7.208  -6.704  19.564  1.00 16.13           O  
ATOM   1918  N   GLY B 122      -8.032  -6.745  21.666  1.00 20.05           N  
ATOM   1919  CA  GLY B 122      -8.895  -7.906  21.429  1.00 20.45           C  
ATOM   1920  C   GLY B 122      -9.695  -8.268  22.655  1.00 20.23           C  
ATOM   1921  O   GLY B 122      -9.575  -7.628  23.707  1.00 18.92           O  
ATOM   1922  N   VAL B 123     -10.493  -9.317  22.518  1.00 20.59           N  
ATOM   1923  CA  VAL B 123     -11.225  -9.869  23.632  1.00 21.71           C  
ATOM   1924  C   VAL B 123     -10.590 -11.191  24.132  1.00 22.74           C  
ATOM   1925  O   VAL B 123     -10.202 -12.068  23.335  1.00 24.03           O  
ATOM   1926  CB  VAL B 123     -12.696 -10.073  23.246  1.00 22.44           C  
ATOM   1927  CG1 VAL B 123     -12.791 -10.893  21.964  1.00 21.25           C  
ATOM   1928  CG2 VAL B 123     -13.465 -10.700  24.403  1.00 20.62           C  
ATOM   1929  N   PHE B 124     -10.497 -11.321  25.455  1.00 23.44           N  
ATOM   1930  CA  PHE B 124      -9.865 -12.466  26.113  1.00 24.20           C  
ATOM   1931  C   PHE B 124     -10.610 -12.967  27.370  1.00 26.65           C  
ATOM   1932  O   PHE B 124     -11.244 -12.174  28.106  1.00 27.50           O  
ATOM   1933  CB  PHE B 124      -8.439 -12.094  26.502  1.00 24.39           C  
ATOM   1934  CG  PHE B 124      -7.589 -11.666  25.336  1.00 23.37           C  
ATOM   1935  CD1 PHE B 124      -6.763 -12.583  24.697  1.00 22.66           C  
ATOM   1936  CD2 PHE B 124      -7.650 -10.353  24.864  1.00 23.00           C  
ATOM   1937  CE1 PHE B 124      -6.026 -12.212  23.604  1.00 23.39           C  
ATOM   1938  CE2 PHE B 124      -6.913  -9.961  23.776  1.00 23.31           C  
ATOM   1939  CZ  PHE B 124      -6.087 -10.891  23.141  1.00 24.78           C  
ATOM   1940  N   GLN B 125     -10.517 -14.282  27.603  1.00 27.21           N  
ATOM   1941  CA  GLN B 125     -10.927 -14.908  28.852  1.00 26.98           C  
ATOM   1942  C   GLN B 125      -9.814 -14.708  29.859  1.00 27.62           C  
ATOM   1943  O   GLN B 125      -8.692 -15.145  29.641  1.00 27.38           O  
ATOM   1944  CB  GLN B 125     -11.168 -16.411  28.629  1.00 29.12           C  
ATOM   1945  CG  GLN B 125     -11.465 -17.258  29.882  1.00 29.64           C  
ATOM   1946  CD  GLN B 125     -12.759 -16.874  30.569  1.00 30.30           C  
ATOM   1947  NE2 GLN B 125     -12.820 -17.095  31.880  1.00 31.94           N  
ATOM   1948  OE1 GLN B 125     -13.692 -16.383  29.930  1.00 30.39           O  
ATOM   1949  N   LEU B 126     -10.127 -14.058  30.972  1.00 29.92           N  
ATOM   1950  CA  LEU B 126      -9.140 -13.802  32.013  1.00 30.19           C  
ATOM   1951  C   LEU B 126      -9.631 -14.370  33.327  1.00 32.52           C  
ATOM   1952  O   LEU B 126     -10.851 -14.500  33.541  1.00 32.99           O  
ATOM   1953  CB  LEU B 126      -8.862 -12.296  32.134  1.00 29.67           C  
ATOM   1954  CG  LEU B 126      -8.375 -11.576  30.842  1.00 29.78           C  
ATOM   1955  CD1 LEU B 126      -8.470 -10.053  30.980  1.00 28.21           C  
ATOM   1956  CD2 LEU B 126      -6.964 -11.998  30.486  1.00 28.57           C  
ATOM   1957  N   GLU B 127      -8.681 -14.700  34.207  1.00 35.94           N  
ATOM   1958  CA  GLU B 127      -8.973 -15.345  35.506  1.00 40.93           C  
ATOM   1959  C   GLU B 127      -8.586 -14.428  36.658  1.00 40.90           C  
ATOM   1960  O   GLU B 127      -7.678 -13.588  36.523  1.00 36.65           O  
ATOM   1961  CB  GLU B 127      -8.218 -16.681  35.628  1.00 42.86           C  
ATOM   1962  CG  GLU B 127      -8.623 -17.746  34.607  1.00 44.59           C  
ATOM   1963  CD  GLU B 127     -10.118 -18.077  34.654  1.00 48.92           C  
ATOM   1964  OE1 GLU B 127     -10.708 -18.073  35.785  1.00 47.46           O  
ATOM   1965  OE2 GLU B 127     -10.705 -18.322  33.555  1.00 48.25           O1-
ATOM   1966  N   LYS B 128      -9.283 -14.582  37.783  1.00 41.35           N  
ATOM   1967  CA  LYS B 128      -9.074 -13.702  38.948  1.00 42.37           C  
ATOM   1968  C   LYS B 128      -7.592 -13.639  39.292  1.00 37.80           C  
ATOM   1969  O   LYS B 128      -6.932 -14.664  39.412  1.00 42.18           O  
ATOM   1970  CB  LYS B 128      -9.881 -14.216  40.169  1.00 48.32           C  
ATOM   1971  CG  LYS B 128      -9.686 -13.388  41.445  1.00 51.55           C  
ATOM   1972  CD  LYS B 128     -10.447 -13.952  42.653  1.00 52.59           C  
ATOM   1973  CE  LYS B 128      -9.957 -13.308  43.967  1.00 55.23           C  
ATOM   1974  NZ  LYS B 128     -10.165 -14.140  45.200  1.00 56.78           N1+
ATOM   1975  N   GLY B 129      -7.030 -12.461  39.419  1.00 34.13           N  
ATOM   1976  CA  GLY B 129      -5.630 -12.401  39.865  1.00 32.45           C  
ATOM   1977  C   GLY B 129      -4.598 -12.361  38.772  1.00 31.97           C  
ATOM   1978  O   GLY B 129      -3.431 -12.182  39.056  1.00 30.54           O  
ATOM   1979  N   ASP B 130      -5.021 -12.526  37.515  1.00 35.83           N  
ATOM   1980  CA  ASP B 130      -4.128 -12.322  36.352  1.00 35.36           C  
ATOM   1981  C   ASP B 130      -3.568 -10.892  36.347  1.00 35.07           C  
ATOM   1982  O   ASP B 130      -4.217  -9.956  36.845  1.00 31.61           O  
ATOM   1983  CB  ASP B 130      -4.868 -12.581  35.043  1.00 34.39           C  
ATOM   1984  CG  ASP B 130      -5.149 -14.056  34.818  1.00 38.25           C  
ATOM   1985  OD1 ASP B 130      -4.641 -14.909  35.601  1.00 37.40           O  
ATOM   1986  OD2 ASP B 130      -5.890 -14.364  33.849  1.00 39.90           O1-
ATOM   1987  N   ARG B 131      -2.354 -10.765  35.809  1.00 33.29           N  
ATOM   1988  CA  ARG B 131      -1.617  -9.510  35.754  1.00 33.86           C  
ATOM   1989  C   ARG B 131      -1.331  -9.212  34.263  1.00 30.16           C  
ATOM   1990  O   ARG B 131      -0.991 -10.111  33.502  1.00 28.58           O  
ATOM   1991  CB  ARG B 131      -0.337  -9.616  36.595  1.00 35.85           C  
ATOM   1992  CG  ARG B 131      -0.563  -9.380  38.090  1.00 39.30           C  
ATOM   1993  CD  ARG B 131       0.454 -10.079  38.996  1.00 45.29           C  
ATOM   1994  NE  ARG B 131       1.871  -9.925  38.583  1.00 53.69           N  
ATOM   1995  CZ  ARG B 131       2.845 -10.863  38.745  1.00 58.04           C  
ATOM   1996  NH1 ARG B 131       2.583 -12.052  39.309  1.00 60.46           N1+
ATOM   1997  NH2 ARG B 131       4.095 -10.622  38.325  1.00 52.06           N  
ATOM   1998  N   LEU B 132      -1.549  -7.981  33.825  1.00 26.34           N  
ATOM   1999  CA  LEU B 132      -1.398  -7.674  32.399  1.00 24.67           C  
ATOM   2000  C   LEU B 132      -0.442  -6.557  32.268  1.00 24.27           C  
ATOM   2001  O   LEU B 132      -0.505  -5.604  33.040  1.00 23.03           O  
ATOM   2002  CB  LEU B 132      -2.720  -7.272  31.749  1.00 23.35           C  
ATOM   2003  CG  LEU B 132      -3.876  -8.232  31.955  1.00 22.48           C  
ATOM   2004  CD1 LEU B 132      -5.144  -7.517  31.580  1.00 21.71           C  
ATOM   2005  CD2 LEU B 132      -3.663  -9.479  31.111  1.00 22.68           C  
ATOM   2006  N   SER B 133       0.439  -6.684  31.274  1.00 24.31           N  
ATOM   2007  CA  SER B 133       1.470  -5.708  30.982  1.00 23.78           C  
ATOM   2008  C   SER B 133       1.287  -5.198  29.604  1.00 23.04           C  
ATOM   2009  O   SER B 133       0.866  -5.948  28.733  1.00 21.28           O  
ATOM   2010  CB  SER B 133       2.818  -6.369  31.013  1.00 24.58           C  
ATOM   2011  OG  SER B 133       3.090  -6.703  32.320  1.00 28.32           O  
ATOM   2012  N   ALA B 134       1.658  -3.932  29.405  1.00 22.65           N  
ATOM   2013  CA  ALA B 134       1.734  -3.340  28.095  1.00 23.06           C  
ATOM   2014  C   ALA B 134       3.101  -2.704  28.023  1.00 23.39           C  
ATOM   2015  O   ALA B 134       3.410  -1.804  28.799  1.00 22.35           O  
ATOM   2016  CB  ALA B 134       0.632  -2.304  27.891  1.00 21.96           C  
ATOM   2017  N   GLU B 135       3.903  -3.180  27.076  1.00 24.39           N  
ATOM   2018  CA  GLU B 135       5.325  -2.919  27.056  1.00 26.57           C  
ATOM   2019  C   GLU B 135       5.836  -2.615  25.620  1.00 26.92           C  
ATOM   2020  O   GLU B 135       5.322  -3.144  24.625  1.00 24.81           O  
ATOM   2021  CB  GLU B 135       6.093  -4.123  27.644  1.00 28.40           C  
ATOM   2022  CG  GLU B 135       5.818  -4.416  29.119  1.00 31.59           C  
ATOM   2023  CD  GLU B 135       6.743  -5.490  29.715  1.00 33.99           C  
ATOM   2024  OE1 GLU B 135       6.259  -6.487  30.264  1.00 34.84           O  
ATOM   2025  OE2 GLU B 135       7.970  -5.340  29.654  1.00 43.14           O1-
ATOM   2026  N   ILE B 136       6.868  -1.765  25.552  1.00 26.22           N  
ATOM   2027  CA  ILE B 136       7.560  -1.438  24.319  1.00 24.09           C  
ATOM   2028  C   ILE B 136       9.075  -1.586  24.508  1.00 24.03           C  
ATOM   2029  O   ILE B 136       9.538  -1.838  25.612  1.00 21.23           O  
ATOM   2030  CB  ILE B 136       7.244  -0.009  23.903  1.00 23.44           C  
ATOM   2031  CG1 ILE B 136       7.643   0.970  25.015  1.00 22.19           C  
ATOM   2032  CG2 ILE B 136       5.779   0.085  23.541  1.00 22.50           C  
ATOM   2033  CD1 ILE B 136       7.950   2.374  24.528  1.00 22.02           C  
ATOM   2034  N   ASN B 137       9.832  -1.439  23.417  1.00 25.66           N  
ATOM   2035  CA  ASN B 137      11.283  -1.612  23.444  1.00 26.04           C  
ATOM   2036  C   ASN B 137      12.053  -0.294  23.387  1.00 28.87           C  
ATOM   2037  O   ASN B 137      13.171  -0.220  23.868  1.00 28.57           O  
ATOM   2038  CB  ASN B 137      11.739  -2.536  22.323  1.00 26.45           C  
ATOM   2039  CG  ASN B 137      11.533  -1.941  20.947  1.00 29.05           C  
ATOM   2040  ND2 ASN B 137      12.415  -2.293  20.010  1.00 29.75           N  
ATOM   2041  OD1 ASN B 137      10.597  -1.168  20.722  1.00 30.62           O  
ATOM   2042  N   ARG B 138      11.442   0.748  22.821  1.00 30.89           N  
ATOM   2043  CA  ARG B 138      12.087   2.040  22.663  1.00 30.06           C  
ATOM   2044  C   ARG B 138      11.281   3.176  23.301  1.00 28.16           C  
ATOM   2045  O   ARG B 138      10.620   3.955  22.614  1.00 24.98           O  
ATOM   2046  CB  ARG B 138      12.305   2.318  21.170  1.00 34.27           C  
ATOM   2047  CG  ARG B 138      13.187   1.299  20.447  1.00 36.56           C  
ATOM   2048  CD  ARG B 138      14.564   1.227  21.077  1.00 39.08           C  
ATOM   2049  NE  ARG B 138      15.250   2.511  20.940  1.00 39.40           N  
ATOM   2050  CZ  ARG B 138      16.030   2.829  19.915  1.00 39.20           C  
ATOM   2051  NH1 ARG B 138      16.240   1.971  18.931  1.00 38.78           N1+
ATOM   2052  NH2 ARG B 138      16.598   4.016  19.870  1.00 40.07           N  
ATOM   2053  N   PRO B 139      11.357   3.292  24.621  1.00 27.96           N  
ATOM   2054  CA  PRO B 139      10.689   4.419  25.300  1.00 28.76           C  
ATOM   2055  C   PRO B 139      11.198   5.786  24.840  1.00 28.14           C  
ATOM   2056  O   PRO B 139      10.459   6.762  24.827  1.00 26.63           O  
ATOM   2057  CB  PRO B 139      10.993   4.187  26.795  1.00 29.89           C  
ATOM   2058  CG  PRO B 139      11.612   2.829  26.915  1.00 29.26           C  
ATOM   2059  CD  PRO B 139      12.006   2.347  25.546  1.00 28.39           C  
ATOM   2060  N   ASP B 140      12.453   5.831  24.441  1.00 29.98           N  
ATOM   2061  CA  ASP B 140      13.060   7.042  23.885  1.00 32.09           C  
ATOM   2062  C   ASP B 140      12.348   7.549  22.631  1.00 32.34           C  
ATOM   2063  O   ASP B 140      12.539   8.697  22.215  1.00 31.03           O  
ATOM   2064  CB  ASP B 140      14.561   6.795  23.578  1.00 34.96           C  
ATOM   2065  CG  ASP B 140      14.841   5.379  22.984  1.00 38.80           C  
ATOM   2066  OD1 ASP B 140      14.258   4.356  23.459  1.00 38.46           O  
ATOM   2067  OD2 ASP B 140      15.653   5.290  22.041  1.00 39.57           O1-
ATOM   2068  N   TYR B 141      11.537   6.696  22.011  1.00 33.05           N  
ATOM   2069  CA  TYR B 141      10.797   7.100  20.811  1.00 33.25           C  
ATOM   2070  C   TYR B 141       9.319   7.437  21.056  1.00 29.97           C  
ATOM   2071  O   TYR B 141       8.581   7.730  20.106  1.00 27.13           O  
ATOM   2072  CB  TYR B 141      10.899   6.021  19.746  1.00 36.12           C  
ATOM   2073  CG  TYR B 141      12.158   6.082  18.906  1.00 41.62           C  
ATOM   2074  CD1 TYR B 141      12.905   4.940  18.672  1.00 45.02           C  
ATOM   2075  CD2 TYR B 141      12.575   7.274  18.299  1.00 47.49           C  
ATOM   2076  CE1 TYR B 141      14.031   4.974  17.873  1.00 47.32           C  
ATOM   2077  CE2 TYR B 141      13.716   7.316  17.513  1.00 48.07           C  
ATOM   2078  CZ  TYR B 141      14.426   6.154  17.301  1.00 48.41           C  
ATOM   2079  OH  TYR B 141      15.547   6.149  16.522  1.00 52.85           O  
ATOM   2080  N   LEU B 142       8.889   7.396  22.314  1.00 28.23           N  
ATOM   2081  CA  LEU B 142       7.515   7.742  22.631  1.00 29.54           C  
ATOM   2082  C   LEU B 142       7.271   9.259  22.416  1.00 29.54           C  
ATOM   2083  O   LEU B 142       8.133  10.088  22.713  1.00 27.87           O  
ATOM   2084  CB  LEU B 142       7.176   7.343  24.075  1.00 30.19           C  
ATOM   2085  CG  LEU B 142       6.932   5.869  24.352  1.00 31.20           C  
ATOM   2086  CD1 LEU B 142       6.937   5.570  25.845  1.00 29.32           C  
ATOM   2087  CD2 LEU B 142       5.609   5.468  23.704  1.00 32.37           C  
ATOM   2088  N   ASP B 143       6.084   9.607  21.927  1.00 30.60           N  
ATOM   2089  CA  ASP B 143       5.713  11.014  21.724  1.00 32.34           C  
ATOM   2090  C   ASP B 143       4.594  11.419  22.681  1.00 31.55           C  
ATOM   2091  O   ASP B 143       3.591  10.713  22.822  1.00 29.90           O  
ATOM   2092  CB  ASP B 143       5.284  11.271  20.273  1.00 33.08           C  
ATOM   2093  CG  ASP B 143       5.042  12.736  19.988  1.00 33.36           C  
ATOM   2094  OD1 ASP B 143       6.020  13.469  19.757  1.00 37.55           O  
ATOM   2095  OD2 ASP B 143       3.869  13.152  19.968  1.00 34.42           O1-
ATOM   2096  N   PHE B 144       4.786  12.574  23.318  1.00 30.42           N  
ATOM   2097  CA  PHE B 144       3.884  13.081  24.335  1.00 28.95           C  
ATOM   2098  C   PHE B 144       3.385  14.491  23.953  1.00 27.84           C  
ATOM   2099  O   PHE B 144       2.950  15.248  24.797  1.00 28.23           O  
ATOM   2100  CB  PHE B 144       4.606  13.101  25.688  1.00 28.14           C  
ATOM   2101  CG  PHE B 144       4.973  11.733  26.229  1.00 27.98           C  
ATOM   2102  CD1 PHE B 144       6.292  11.284  26.208  1.00 29.60           C  
ATOM   2103  CD2 PHE B 144       4.013  10.915  26.828  1.00 28.04           C  
ATOM   2104  CE1 PHE B 144       6.635  10.024  26.726  1.00 29.87           C  
ATOM   2105  CE2 PHE B 144       4.353   9.663  27.352  1.00 27.99           C  
ATOM   2106  CZ  PHE B 144       5.661   9.223  27.316  1.00 28.47           C  
ATOM   2107  N   ALA B 145       3.424  14.810  22.661  1.00 29.44           N  
ATOM   2108  CA  ALA B 145       3.048  16.148  22.143  1.00 30.99           C  
ATOM   2109  C   ALA B 145       1.702  16.575  22.761  1.00 31.70           C  
ATOM   2110  O   ALA B 145       1.630  17.534  23.510  1.00 33.82           O  
ATOM   2111  CB  ALA B 145       2.994  16.142  20.605  1.00 26.03           C  
ATOM   2112  N   GLU B 146       0.667  15.790  22.503  1.00 33.78           N  
ATOM   2113  CA  GLU B 146      -0.678  16.012  23.077  1.00 32.44           C  
ATOM   2114  C   GLU B 146      -1.046  14.954  24.123  1.00 29.87           C  
ATOM   2115  O   GLU B 146      -0.344  13.974  24.330  1.00 28.57           O  
ATOM   2116  CB  GLU B 146      -1.728  15.998  21.964  1.00 31.95           C  
ATOM   2117  CG  GLU B 146      -1.581  17.140  20.965  1.00 32.34           C  
ATOM   2118  CD  GLU B 146      -2.691  17.149  19.935  0.50 32.25           C  
ATOM   2119  OE1 GLU B 146      -3.732  17.779  20.204  0.50 31.41           O  
ATOM   2120  OE2 GLU B 146      -2.527  16.509  18.872  0.50 32.01           O1-
ATOM   2121  N   SER B 147      -2.155  15.179  24.791  1.00 29.08           N  
ATOM   2122  CA  SER B 147      -2.691  14.196  25.683  1.00 28.53           C  
ATOM   2123  C   SER B 147      -3.432  13.127  24.862  1.00 27.34           C  
ATOM   2124  O   SER B 147      -3.882  13.386  23.743  1.00 27.68           O  
ATOM   2125  CB  SER B 147      -3.629  14.854  26.691  1.00 29.62           C  
ATOM   2126  OG  SER B 147      -2.907  15.314  27.830  1.00 31.33           O  
ATOM   2127  N   GLY B 148      -3.540  11.937  25.434  1.00 24.16           N  
ATOM   2128  CA  GLY B 148      -4.326  10.873  24.874  1.00 23.90           C  
ATOM   2129  C   GLY B 148      -3.575   9.960  23.931  1.00 23.31           C  
ATOM   2130  O   GLY B 148      -4.197   9.172  23.258  1.00 22.60           O  
ATOM   2131  N   GLN B 149      -2.242  10.038  23.896  1.00 22.98           N  
ATOM   2132  CA  GLN B 149      -1.488   9.366  22.832  1.00 23.33           C  
ATOM   2133  C   GLN B 149      -0.924   7.992  23.184  1.00 22.49           C  
ATOM   2134  O   GLN B 149      -0.570   7.208  22.284  1.00 21.15           O  
ATOM   2135  CB  GLN B 149      -0.374  10.269  22.322  1.00 23.66           C  
ATOM   2136  CG  GLN B 149      -0.895  11.506  21.610  1.00 23.66           C  
ATOM   2137  CD  GLN B 149       0.232  12.361  21.063  1.00 25.02           C  
ATOM   2138  NE2 GLN B 149      -0.136  13.348  20.229  1.00 22.87           N  
ATOM   2139  OE1 GLN B 149       1.444  12.125  21.369  1.00 24.15           O  
ATOM   2140  N   VAL B 150      -0.894   7.693  24.476  1.00 21.41           N  
ATOM   2141  CA  VAL B 150      -0.236   6.524  24.972  1.00 20.54           C  
ATOM   2142  C   VAL B 150      -1.056   6.045  26.167  1.00 21.16           C  
ATOM   2143  O   VAL B 150      -1.132   6.737  27.166  1.00 21.09           O  
ATOM   2144  CB  VAL B 150       1.191   6.881  25.420  1.00 20.63           C  
ATOM   2145  CG1 VAL B 150       1.854   5.670  26.066  1.00 20.07           C  
ATOM   2146  CG2 VAL B 150       2.011   7.458  24.261  1.00 19.14           C  
ATOM   2147  N   TYR B 151      -1.685   4.874  26.052  1.00 21.36           N  
ATOM   2148  CA  TYR B 151      -2.659   4.423  27.055  1.00 20.13           C  
ATOM   2149  C   TYR B 151      -2.904   2.920  27.031  1.00 19.85           C  
ATOM   2150  O   TYR B 151      -2.566   2.223  26.052  1.00 19.06           O  
ATOM   2151  CB  TYR B 151      -3.985   5.175  26.879  1.00 20.11           C  
ATOM   2152  CG  TYR B 151      -4.604   5.120  25.480  1.00 19.35           C  
ATOM   2153  CD1 TYR B 151      -4.382   6.140  24.565  1.00 19.55           C  
ATOM   2154  CD2 TYR B 151      -5.409   4.072  25.097  1.00 18.11           C  
ATOM   2155  CE1 TYR B 151      -4.925   6.101  23.307  1.00 19.35           C  
ATOM   2156  CE2 TYR B 151      -5.963   4.024  23.839  1.00 18.51           C  
ATOM   2157  CZ  TYR B 151      -5.727   5.054  22.956  1.00 19.57           C  
ATOM   2158  OH  TYR B 151      -6.286   5.059  21.710  1.00 19.36           O  
ATOM   2159  N   PHE B 152      -3.508   2.430  28.111  1.00 19.55           N  
ATOM   2160  CA  PHE B 152      -3.626   0.995  28.357  1.00 20.64           C  
ATOM   2161  C   PHE B 152      -4.900   0.759  29.110  1.00 21.41           C  
ATOM   2162  O   PHE B 152      -5.120   1.387  30.127  1.00 21.52           O  
ATOM   2163  CB  PHE B 152      -2.376   0.545  29.190  1.00 20.55           C  
ATOM   2164  CG  PHE B 152      -2.331  -0.934  29.569  1.00 19.50           C  
ATOM   2165  CD1 PHE B 152      -1.535  -1.345  30.622  1.00 20.05           C  
ATOM   2166  CD2 PHE B 152      -3.024  -1.886  28.887  1.00 18.93           C  
ATOM   2167  CE1 PHE B 152      -1.450  -2.667  30.987  1.00 19.63           C  
ATOM   2168  CE2 PHE B 152      -2.941  -3.213  29.252  1.00 18.67           C  
ATOM   2169  CZ  PHE B 152      -2.159  -3.603  30.290  1.00 19.13           C  
ATOM   2170  N   GLY B 153      -5.754  -0.140  28.639  1.00 22.55           N  
ATOM   2171  CA  GLY B 153      -6.971  -0.411  29.394  1.00 23.47           C  
ATOM   2172  C   GLY B 153      -7.562  -1.796  29.235  1.00 25.13           C  
ATOM   2173  O   GLY B 153      -7.079  -2.601  28.448  1.00 23.94           O  
ATOM   2174  N   ILE B 154      -8.594  -2.064  30.044  1.00 25.79           N  
ATOM   2175  CA  ILE B 154      -9.389  -3.282  29.991  1.00 24.95           C  
ATOM   2176  C   ILE B 154     -10.844  -2.952  30.375  1.00 26.68           C  
ATOM   2177  O   ILE B 154     -11.121  -2.004  31.121  1.00 27.92           O  
ATOM   2178  CB  ILE B 154      -8.842  -4.397  30.924  1.00 24.39           C  
ATOM   2179  CG1 ILE B 154      -9.197  -4.170  32.401  1.00 24.44           C  
ATOM   2180  CG2 ILE B 154      -7.337  -4.519  30.810  1.00 23.45           C  
ATOM   2181  CD1 ILE B 154      -8.772  -5.342  33.295  1.00 23.38           C  
ATOM   2182  N   ILE B 155     -11.771  -3.729  29.858  1.00 27.08           N  
ATOM   2183  CA  ILE B 155     -13.169  -3.482  30.078  1.00 27.54           C  
ATOM   2184  C   ILE B 155     -13.797  -4.842  30.212  1.00 27.56           C  
ATOM   2185  O   ILE B 155     -13.693  -5.617  29.289  1.00 25.91           O  
ATOM   2186  CB  ILE B 155     -13.743  -2.762  28.842  1.00 29.56           C  
ATOM   2187  CG1 ILE B 155     -13.008  -1.432  28.593  1.00 30.56           C  
ATOM   2188  CG2 ILE B 155     -15.232  -2.516  28.969  1.00 28.69           C  
ATOM   2189  CD1 ILE B 155     -13.257  -0.850  27.203  1.00 30.75           C  
ATOM   2190  N   ALA B 156     -14.400  -5.179  31.361  1.00 30.29           N  
ATOM   2191  CA  ALA B 156     -15.160  -6.471  31.467  1.00 30.42           C  
ATOM   2192  C   ALA B 156     -16.333  -6.425  30.495  1.00 33.68           C  
ATOM   2193  O   ALA B 156     -16.966  -5.376  30.338  1.00 36.03           O  
ATOM   2194  CB  ALA B 156     -15.652  -6.704  32.865  1.00 28.04           C  
ATOM   2195  N   LEU B 157     -16.594  -7.523  29.795  1.00 37.19           N  
ATOM   2196  CA  LEU B 157     -17.837  -7.627  28.987  1.00 40.38           C  
ATOM   2197  C   LEU B 157     -19.072  -8.078  29.827  1.00 40.45           C  
ATOM   2198  O   LEU B 157     -18.939  -8.846  30.816  1.00 39.51           O  
ATOM   2199  CB  LEU B 157     -17.644  -8.567  27.794  1.00 40.26           C  
ATOM   2200  CG  LEU B 157     -16.963  -7.898  26.611  1.00 42.60           C  
ATOM   2201  CD1 LEU B 157     -16.648  -8.900  25.511  1.00 41.01           C  
ATOM   2202  CD2 LEU B 157     -17.854  -6.777  26.100  1.00 44.42           C  
ATOM   2203  OXT LEU B 157     -20.221  -7.694  29.515  1.00 35.12           O1-
TER   
ATOM   2204  N   LYS C  11     -29.331   0.345  27.776  1.00 54.64           N  
ATOM   2205  CA  LYS C  11     -28.063   1.154  27.901  1.00 48.81           C  
ATOM   2206  C   LYS C  11     -27.926   2.141  26.710  1.00 48.29           C  
ATOM   2207  O   LYS C  11     -28.108   1.742  25.550  1.00 52.37           O  
ATOM   2208  CB  LYS C  11     -26.849   0.235  27.980  1.00 47.40           C  
ATOM   2209  N   PRO C  12     -27.650   3.440  26.992  1.00 44.61           N  
ATOM   2210  CA  PRO C  12     -27.438   4.421  25.895  1.00 43.67           C  
ATOM   2211  C   PRO C  12     -26.251   4.099  24.981  1.00 45.36           C  
ATOM   2212  O   PRO C  12     -25.153   3.797  25.454  1.00 46.92           O  
ATOM   2213  CB  PRO C  12     -27.179   5.752  26.627  1.00 43.82           C  
ATOM   2214  CG  PRO C  12     -26.968   5.411  28.059  1.00 44.90           C  
ATOM   2215  CD  PRO C  12     -27.661   4.091  28.317  1.00 42.40           C  
ATOM   2216  N   VAL C  13     -26.494   4.189  23.681  1.00 45.00           N  
ATOM   2217  CA  VAL C  13     -25.552   3.772  22.675  1.00 42.72           C  
ATOM   2218  C   VAL C  13     -25.678   4.677  21.484  1.00 39.87           C  
ATOM   2219  O   VAL C  13     -26.753   5.136  21.167  1.00 38.29           O  
ATOM   2220  CB  VAL C  13     -25.852   2.337  22.169  1.00 45.62           C  
ATOM   2221  CG1 VAL C  13     -25.592   1.304  23.270  1.00 42.85           C  
ATOM   2222  CG2 VAL C  13     -27.288   2.251  21.644  1.00 42.80           C  
ATOM   2223  N   ALA C  14     -24.573   4.900  20.803  1.00 36.84           N  
ATOM   2224  CA  ALA C  14     -24.617   5.524  19.510  1.00 35.01           C  
ATOM   2225  C   ALA C  14     -23.503   4.959  18.679  1.00 34.20           C  
ATOM   2226  O   ALA C  14     -22.532   4.405  19.215  1.00 34.24           O  
ATOM   2227  CB  ALA C  14     -24.471   7.019  19.635  1.00 34.60           C  
ATOM   2228  N   HIS C  15     -23.676   5.072  17.368  1.00 33.27           N  
ATOM   2229  CA  HIS C  15     -22.706   4.641  16.391  1.00 33.78           C  
ATOM   2230  C   HIS C  15     -23.046   5.346  15.156  1.00 35.69           C  
ATOM   2231  O   HIS C  15     -24.021   4.972  14.507  1.00 37.04           O  
ATOM   2232  CB  HIS C  15     -22.787   3.148  16.126  1.00 33.76           C  
ATOM   2233  CG  HIS C  15     -21.835   2.676  15.046  1.00 31.89           C  
ATOM   2234  CD2 HIS C  15     -22.003   2.552  13.665  1.00 29.36           C  
ATOM   2235  ND1 HIS C  15     -20.556   2.294  15.314  1.00 31.05           N  
ATOM   2236  CE1 HIS C  15     -19.951   1.940  14.165  1.00 30.84           C  
ATOM   2237  NE2 HIS C  15     -20.836   2.104  13.154  1.00 29.56           N  
ATOM   2238  N   VAL C  16     -22.284   6.406  14.837  1.00 35.48           N  
ATOM   2239  CA  VAL C  16     -22.563   7.257  13.673  1.00 33.56           C  
ATOM   2240  C   VAL C  16     -21.433   7.147  12.665  1.00 34.29           C  
ATOM   2241  O   VAL C  16     -20.353   6.644  12.975  1.00 35.15           O  
ATOM   2242  CB  VAL C  16     -22.796   8.725  14.075  1.00 32.80           C  
ATOM   2243  CG1 VAL C  16     -23.883   8.811  15.144  1.00 30.96           C  
ATOM   2244  CG2 VAL C  16     -21.501   9.359  14.561  1.00 32.24           C  
ATOM   2245  N   VAL C  17     -21.702   7.606  11.453  1.00 35.76           N  
ATOM   2246  CA  VAL C  17     -20.809   7.424  10.315  1.00 36.34           C  
ATOM   2247  C   VAL C  17     -20.721   8.770   9.538  1.00 37.50           C  
ATOM   2248  O   VAL C  17     -21.462   9.710   9.850  1.00 32.56           O  
ATOM   2249  CB  VAL C  17     -21.311   6.239   9.430  1.00 39.75           C  
ATOM   2250  CG1 VAL C  17     -21.192   4.905  10.178  1.00 36.77           C  
ATOM   2251  CG2 VAL C  17     -22.767   6.436   9.011  1.00 37.22           C  
ATOM   2252  N   ALA C  18     -19.781   8.878   8.587  1.00 41.88           N  
ATOM   2253  CA  ALA C  18     -19.605  10.112   7.764  1.00 45.87           C  
ATOM   2254  C   ALA C  18     -20.729  10.289   6.711  1.00 52.04           C  
ATOM   2255  O   ALA C  18     -21.577   9.416   6.564  1.00 54.30           O  
ATOM   2256  CB  ALA C  18     -18.244  10.103   7.077  1.00 38.14           C  
ATOM   2257  N   ASN C  19     -20.720  11.421   5.987  1.00 61.20           N  
ATOM   2258  CA  ASN C  19     -21.605  11.642   4.802  1.00 59.39           C  
ATOM   2259  C   ASN C  19     -21.614  10.484   3.772  1.00 57.60           C  
ATOM   2260  O   ASN C  19     -21.059  10.582   2.665  1.00 48.08           O  
ATOM   2261  CB  ASN C  19     -21.194  12.923   4.080  1.00 62.65           C  
ATOM   2262  CG  ASN C  19     -21.944  13.121   2.778  1.00 65.39           C  
ATOM   2263  ND2 ASN C  19     -23.253  13.272   2.889  1.00 63.33           N  
ATOM   2264  OD1 ASN C  19     -21.356  13.102   1.679  1.00 63.11           O  
ATOM   2265  N   GLU C  23     -19.193  16.302   1.671  1.00 76.37           N  
ATOM   2266  CA  GLU C  23     -17.794  16.664   1.401  1.00 78.78           C  
ATOM   2267  C   GLU C  23     -17.395  18.000   2.054  1.00 77.45           C  
ATOM   2268  O   GLU C  23     -18.239  18.731   2.607  1.00 73.97           O  
ATOM   2269  CB  GLU C  23     -17.513  16.710  -0.108  1.00 75.45           C  
ATOM   2270  N   GLY C  24     -16.095  18.292   2.001  1.00 71.26           N  
ATOM   2271  CA  GLY C  24     -15.528  19.459   2.669  1.00 68.47           C  
ATOM   2272  C   GLY C  24     -15.088  19.210   4.105  1.00 66.31           C  
ATOM   2273  O   GLY C  24     -14.136  19.821   4.573  1.00 69.01           O  
ATOM   2274  N   GLN C  25     -15.764  18.301   4.800  1.00 67.01           N  
ATOM   2275  CA  GLN C  25     -15.592  18.137   6.247  1.00 66.31           C  
ATOM   2276  C   GLN C  25     -15.802  16.679   6.708  1.00 64.11           C  
ATOM   2277  O   GLN C  25     -16.097  15.780   5.905  1.00 69.02           O  
ATOM   2278  CB  GLN C  25     -16.614  19.009   6.967  1.00 70.73           C  
ATOM   2279  CG  GLN C  25     -18.047  18.501   6.765  1.00 74.20           C  
ATOM   2280  CD  GLN C  25     -19.096  19.317   7.500  1.00 78.57           C  
ATOM   2281  NE2 GLN C  25     -18.986  19.380   8.832  1.00 75.75           N  
ATOM   2282  OE1 GLN C  25     -20.006  19.871   6.880  1.00 80.59           O  
ATOM   2283  N   LEU C  26     -15.673  16.474   8.017  1.00 56.05           N  
ATOM   2284  CA  LEU C  26     -16.072  15.236   8.657  1.00 49.48           C  
ATOM   2285  C   LEU C  26     -17.396  15.451   9.413  1.00 47.47           C  
ATOM   2286  O   LEU C  26     -17.402  15.869  10.590  1.00 48.92           O  
ATOM   2287  CB  LEU C  26     -14.972  14.742   9.612  1.00 46.22           C  
ATOM   2288  CG  LEU C  26     -15.225  13.386  10.287  1.00 45.82           C  
ATOM   2289  CD1 LEU C  26     -15.502  12.285   9.262  1.00 42.94           C  
ATOM   2290  CD2 LEU C  26     -14.052  12.992  11.158  1.00 43.58           C  
ATOM   2291  N   GLN C  27     -18.510  15.162   8.736  1.00 42.69           N  
ATOM   2292  CA  GLN C  27     -19.860  15.283   9.340  1.00 44.09           C  
ATOM   2293  C   GLN C  27     -20.458  13.896   9.646  1.00 43.71           C  
ATOM   2294  O   GLN C  27     -20.460  12.995   8.797  1.00 41.84           O  
ATOM   2295  CB  GLN C  27     -20.814  16.066   8.412  1.00 40.81           C  
ATOM   2296  N   TRP C  28     -20.983  13.746  10.850  1.00 43.40           N  
ATOM   2297  CA  TRP C  28     -21.540  12.484  11.294  1.00 45.49           C  
ATOM   2298  C   TRP C  28     -23.045  12.376  11.028  1.00 50.17           C  
ATOM   2299  O   TRP C  28     -23.844  13.062  11.683  1.00 51.22           O  
ATOM   2300  CB  TRP C  28     -21.250  12.314  12.794  1.00 45.17           C  
ATOM   2301  CG  TRP C  28     -19.765  12.316  13.162  1.00 46.02           C  
ATOM   2302  CD1 TRP C  28     -19.099  13.203  14.006  1.00 48.87           C  
ATOM   2303  CD2 TRP C  28     -18.728  11.394  12.701  1.00 43.47           C  
ATOM   2304  CE2 TRP C  28     -17.488  11.812  13.340  1.00 45.04           C  
ATOM   2305  CE3 TRP C  28     -18.714  10.291  11.870  1.00 43.07           C  
ATOM   2306  NE1 TRP C  28     -17.768  12.889  14.099  1.00 46.42           N  
ATOM   2307  CZ2 TRP C  28     -16.300  11.146  13.131  1.00 43.76           C  
ATOM   2308  CZ3 TRP C  28     -17.517   9.623  11.663  1.00 43.35           C  
ATOM   2309  CH2 TRP C  28     -16.333  10.048  12.273  1.00 44.82           C  
ATOM   2310  N   LEU C  29     -23.443  11.527  10.073  1.00 49.13           N  
ATOM   2311  CA  LEU C  29     -24.861  11.242   9.816  1.00 50.43           C  
ATOM   2312  C   LEU C  29     -25.323  10.076  10.721  1.00 51.12           C  
ATOM   2313  O   LEU C  29     -24.672   9.039  10.752  1.00 49.37           O  
ATOM   2314  CB  LEU C  29     -25.089  10.894   8.327  1.00 45.16           C  
ATOM   2315  N   ASN C  30     -26.426  10.263  11.471  1.00 55.15           N  
ATOM   2316  CA  ASN C  30     -27.114   9.151  12.195  1.00 55.48           C  
ATOM   2317  C   ASN C  30     -28.526   8.903  11.679  1.00 58.10           C  
ATOM   2318  O   ASN C  30     -28.823   7.830  11.150  1.00 60.38           O  
ATOM   2319  CB  ASN C  30     -27.186   9.413  13.697  1.00 56.63           C  
ATOM   2320  N   GLY C  40     -30.759   6.596  24.016  1.00 56.06           N  
ATOM   2321  CA  GLY C  40     -31.125   8.028  24.054  1.00 58.82           C  
ATOM   2322  C   GLY C  40     -29.991   9.064  23.937  1.00 63.00           C  
ATOM   2323  O   GLY C  40     -29.991  10.089  24.655  1.00 62.21           O  
ATOM   2324  N   VAL C  41     -29.040   8.806  23.026  1.00 62.61           N  
ATOM   2325  CA  VAL C  41     -27.856   9.672  22.797  1.00 59.50           C  
ATOM   2326  C   VAL C  41     -28.133  10.623  21.643  1.00 58.77           C  
ATOM   2327  O   VAL C  41     -28.556  10.194  20.572  1.00 62.80           O  
ATOM   2328  CB  VAL C  41     -26.593   8.829  22.421  1.00 58.88           C  
ATOM   2329  CG1 VAL C  41     -25.381   9.716  22.225  1.00 52.99           C  
ATOM   2330  CG2 VAL C  41     -26.298   7.761  23.474  1.00 58.92           C  
ATOM   2331  N   GLU C  42     -27.876  11.908  21.830  1.00 58.40           N  
ATOM   2332  CA  GLU C  42     -28.191  12.877  20.777  1.00 60.06           C  
ATOM   2333  C   GLU C  42     -26.955  13.270  19.964  1.00 58.98           C  
ATOM   2334  O   GLU C  42     -25.822  13.190  20.437  1.00 56.28           O  
ATOM   2335  CB  GLU C  42     -28.898  14.127  21.355  1.00 60.00           C  
ATOM   2336  N   LEU C  43     -27.207  13.685  18.728  1.00 59.37           N  
ATOM   2337  CA  LEU C  43     -26.195  14.222  17.848  1.00 56.95           C  
ATOM   2338  C   LEU C  43     -26.489  15.712  17.571  1.00 59.52           C  
ATOM   2339  O   LEU C  43     -27.040  16.080  16.519  1.00 61.41           O  
ATOM   2340  CB  LEU C  43     -26.161  13.406  16.546  1.00 54.68           C  
ATOM   2341  CG  LEU C  43     -25.074  13.771  15.537  1.00 50.97           C  
ATOM   2342  CD1 LEU C  43     -23.701  13.506  16.137  1.00 54.02           C  
ATOM   2343  CD2 LEU C  43     -25.258  13.016  14.243  1.00 45.39           C  
ATOM   2344  N   ARG C  44     -26.125  16.555  18.537  1.00 60.20           N  
ATOM   2345  CA  ARG C  44     -26.250  18.007  18.415  1.00 58.98           C  
ATOM   2346  C   ARG C  44     -24.916  18.587  17.999  1.00 57.24           C  
ATOM   2347  O   ARG C  44     -23.948  18.455  18.721  1.00 64.02           O  
ATOM   2348  CB  ARG C  44     -26.683  18.610  19.767  1.00 60.56           C  
ATOM   2349  N   ASP C  45     -24.858  19.215  16.831  1.00 60.76           N  
ATOM   2350  CA  ASP C  45     -23.644  19.947  16.362  1.00 63.87           C  
ATOM   2351  C   ASP C  45     -22.442  19.064  16.006  1.00 61.70           C  
ATOM   2352  O   ASP C  45     -21.307  19.440  16.281  1.00 64.40           O  
ATOM   2353  CB  ASP C  45     -23.175  20.988  17.403  1.00 66.92           C  
ATOM   2354  CG  ASP C  45     -24.295  21.853  17.908  1.00 68.57           C  
ATOM   2355  OD1 ASP C  45     -24.785  22.683  17.112  1.00 64.72           O  
ATOM   2356  OD2 ASP C  45     -24.678  21.698  19.095  1.00 67.40           O1-
ATOM   2357  N   ASN C  46     -22.678  17.910  15.385  1.00 60.46           N  
ATOM   2358  CA  ASN C  46     -21.586  16.984  15.011  1.00 55.08           C  
ATOM   2359  C   ASN C  46     -20.910  16.384  16.265  1.00 55.76           C  
ATOM   2360  O   ASN C  46     -19.783  15.903  16.194  1.00 61.16           O  
ATOM   2361  CB  ASN C  46     -20.545  17.691  14.102  1.00 48.77           C  
ATOM   2362  CG  ASN C  46     -19.914  16.754  13.051  1.00 50.37           C  
ATOM   2363  ND2 ASN C  46     -18.635  16.998  12.722  1.00 44.99           N  
ATOM   2364  OD1 ASN C  46     -20.569  15.851  12.520  1.00 48.58           O  
ATOM   2365  N   GLN C  47     -21.619  16.393  17.399  1.00 52.25           N  
ATOM   2366  CA  GLN C  47     -21.078  15.902  18.674  1.00 48.91           C  
ATOM   2367  C   GLN C  47     -22.053  14.957  19.348  1.00 45.62           C  
ATOM   2368  O   GLN C  47     -23.235  15.206  19.345  1.00 47.26           O  
ATOM   2369  CB  GLN C  47     -20.802  17.071  19.622  1.00 49.42           C  
ATOM   2370  CG  GLN C  47     -19.943  18.184  19.025  1.00 48.10           C  
ATOM   2371  CD  GLN C  47     -19.417  19.159  20.069  1.00 46.96           C  
ATOM   2372  NE2 GLN C  47     -20.169  19.344  21.152  1.00 44.88           N  
ATOM   2373  OE1 GLN C  47     -18.336  19.726  19.904  1.00 46.11           O  
ATOM   2374  N   LEU C  48     -21.565  13.872  19.932  1.00 40.63           N  
ATOM   2375  CA  LEU C  48     -22.443  13.024  20.699  1.00 39.29           C  
ATOM   2376  C   LEU C  48     -22.594  13.684  22.019  1.00 39.15           C  
ATOM   2377  O   LEU C  48     -21.647  14.281  22.502  1.00 40.14           O  
ATOM   2378  CB  LEU C  48     -21.881  11.616  20.880  1.00 39.03           C  
ATOM   2379  CG  LEU C  48     -21.524  10.877  19.594  1.00 41.05           C  
ATOM   2380  CD1 LEU C  48     -20.779   9.577  19.929  1.00 38.06           C  
ATOM   2381  CD2 LEU C  48     -22.784  10.647  18.756  1.00 39.21           C  
ATOM   2382  N   VAL C  49     -23.783  13.561  22.621  1.00 43.15           N  
ATOM   2383  CA  VAL C  49     -24.088  14.216  23.908  1.00 41.09           C  
ATOM   2384  C   VAL C  49     -24.420  13.186  24.983  1.00 38.89           C  
ATOM   2385  O   VAL C  49     -25.325  12.381  24.804  1.00 42.17           O  
ATOM   2386  CB  VAL C  49     -25.265  15.199  23.733  1.00 40.28           C  
ATOM   2387  CG1 VAL C  49     -25.537  15.965  25.038  1.00 39.96           C  
ATOM   2388  CG2 VAL C  49     -24.964  16.150  22.582  1.00 38.14           C  
ATOM   2389  N   VAL C  50     -23.692  13.203  26.093  1.00 38.80           N  
ATOM   2390  CA  VAL C  50     -23.884  12.185  27.148  1.00 42.80           C  
ATOM   2391  C   VAL C  50     -25.191  12.481  27.860  1.00 46.48           C  
ATOM   2392  O   VAL C  50     -25.375  13.595  28.309  1.00 52.20           O  
ATOM   2393  CB  VAL C  50     -22.765  12.201  28.228  1.00 40.47           C  
ATOM   2394  CG1 VAL C  50     -22.953  11.056  29.207  1.00 39.36           C  
ATOM   2395  CG2 VAL C  50     -21.394  12.125  27.608  1.00 39.46           C  
ATOM   2396  N   PRO C  51     -26.090  11.482  27.987  1.00 50.82           N  
ATOM   2397  CA  PRO C  51     -27.395  11.699  28.615  1.00 48.89           C  
ATOM   2398  C   PRO C  51     -27.442  11.353  30.108  1.00 49.34           C  
ATOM   2399  O   PRO C  51     -28.287  11.891  30.824  1.00 48.56           O  
ATOM   2400  CB  PRO C  51     -28.309  10.765  27.819  1.00 51.36           C  
ATOM   2401  CG  PRO C  51     -27.435   9.598  27.522  1.00 52.12           C  
ATOM   2402  CD  PRO C  51     -26.017  10.137  27.382  1.00 52.79           C  
ATOM   2403  N   SER C  52     -26.561  10.459  30.569  1.00 49.22           N  
ATOM   2404  CA  SER C  52     -26.398  10.198  32.000  1.00 44.68           C  
ATOM   2405  C   SER C  52     -24.949   9.972  32.391  1.00 46.38           C  
ATOM   2406  O   SER C  52     -24.100   9.608  31.575  1.00 47.31           O  
ATOM   2407  CB  SER C  52     -27.177   8.979  32.400  1.00 48.05           C  
ATOM   2408  OG  SER C  52     -26.733   7.864  31.657  1.00 55.84           O  
ATOM   2409  N   GLU C  53     -24.692  10.174  33.667  1.00 46.30           N  
ATOM   2410  CA  GLU C  53     -23.390  10.020  34.235  1.00 47.68           C  
ATOM   2411  C   GLU C  53     -23.012   8.531  34.306  1.00 46.04           C  
ATOM   2412  O   GLU C  53     -23.771   7.727  34.828  1.00 43.85           O  
ATOM   2413  CB  GLU C  53     -23.370  10.648  35.652  1.00 53.62           C  
ATOM   2414  CG  GLU C  53     -22.123  10.319  36.489  1.00 58.45           C  
ATOM   2415  CD  GLU C  53     -22.104  11.008  37.851  1.00 62.95           C  
ATOM   2416  OE1 GLU C  53     -22.479  12.204  37.922  1.00 68.85           O  
ATOM   2417  OE2 GLU C  53     -21.701  10.354  38.849  1.00 58.71           O1-
ATOM   2418  N   GLY C  54     -21.819   8.182  33.812  1.00 42.20           N  
ATOM   2419  CA  GLY C  54     -21.275   6.846  34.021  1.00 38.35           C  
ATOM   2420  C   GLY C  54     -20.050   6.480  33.194  1.00 35.62           C  
ATOM   2421  O   GLY C  54     -19.416   7.340  32.551  1.00 35.87           O  
ATOM   2422  N   LEU C  55     -19.712   5.193  33.244  1.00 30.69           N  
ATOM   2423  CA  LEU C  55     -18.656   4.618  32.444  1.00 30.53           C  
ATOM   2424  C   LEU C  55     -19.098   4.365  31.007  1.00 31.76           C  
ATOM   2425  O   LEU C  55     -20.092   3.658  30.775  1.00 33.72           O  
ATOM   2426  CB  LEU C  55     -18.235   3.297  33.046  1.00 30.61           C  
ATOM   2427  CG  LEU C  55     -17.719   3.367  34.481  1.00 28.63           C  
ATOM   2428  CD1 LEU C  55     -17.728   1.959  35.088  1.00 25.13           C  
ATOM   2429  CD2 LEU C  55     -16.343   4.037  34.489  1.00 25.75           C  
ATOM   2430  N   TYR C  56     -18.347   4.907  30.041  1.00 30.83           N  
ATOM   2431  CA  TYR C  56     -18.622   4.669  28.636  1.00 30.69           C  
ATOM   2432  C   TYR C  56     -17.380   4.138  27.901  1.00 31.78           C  
ATOM   2433  O   TYR C  56     -16.254   4.595  28.137  1.00 29.87           O  
ATOM   2434  CB  TYR C  56     -19.085   5.962  27.952  1.00 33.79           C  
ATOM   2435  CG  TYR C  56     -20.425   6.513  28.422  1.00 35.52           C  
ATOM   2436  CD1 TYR C  56     -21.572   6.436  27.597  1.00 37.26           C  
ATOM   2437  CD2 TYR C  56     -20.549   7.116  29.658  1.00 33.70           C  
ATOM   2438  CE1 TYR C  56     -22.791   6.944  28.017  1.00 38.04           C  
ATOM   2439  CE2 TYR C  56     -21.756   7.620  30.081  1.00 37.53           C  
ATOM   2440  CZ  TYR C  56     -22.877   7.538  29.260  1.00 39.43           C  
ATOM   2441  OH  TYR C  56     -24.085   8.048  29.695  1.00 42.14           O  
ATOM   2442  N   LEU C  57     -17.613   3.171  27.012  1.00 30.24           N  
ATOM   2443  CA  LEU C  57     -16.654   2.761  26.026  1.00 29.33           C  
ATOM   2444  C   LEU C  57     -16.922   3.656  24.858  1.00 30.27           C  
ATOM   2445  O   LEU C  57     -18.051   3.764  24.422  1.00 34.52           O  
ATOM   2446  CB  LEU C  57     -16.881   1.284  25.620  1.00 30.16           C  
ATOM   2447  CG  LEU C  57     -16.301   0.757  24.283  1.00 29.84           C  
ATOM   2448  CD1 LEU C  57     -14.785   0.921  24.258  1.00 32.66           C  
ATOM   2449  CD2 LEU C  57     -16.653  -0.703  24.018  1.00 28.90           C  
ATOM   2450  N   ILE C  58     -15.878   4.302  24.359  1.00 31.84           N  
ATOM   2451  CA  ILE C  58     -15.948   5.239  23.229  1.00 30.73           C  
ATOM   2452  C   ILE C  58     -14.930   4.762  22.185  1.00 28.67           C  
ATOM   2453  O   ILE C  58     -13.841   4.354  22.566  1.00 28.99           O  
ATOM   2454  CB  ILE C  58     -15.500   6.644  23.672  1.00 31.84           C  
ATOM   2455  CG1 ILE C  58     -16.277   7.110  24.916  1.00 35.16           C  
ATOM   2456  CG2 ILE C  58     -15.651   7.627  22.530  1.00 31.44           C  
ATOM   2457  CD1 ILE C  58     -15.625   8.305  25.625  1.00 37.56           C  
ATOM   2458  N   TYR C  59     -15.256   4.803  20.895  1.00 24.92           N  
ATOM   2459  CA  TYR C  59     -14.339   4.274  19.873  1.00 24.83           C  
ATOM   2460  C   TYR C  59     -14.561   4.998  18.592  1.00 25.72           C  
ATOM   2461  O   TYR C  59     -15.601   5.639  18.403  1.00 25.03           O  
ATOM   2462  CB  TYR C  59     -14.598   2.799  19.626  1.00 25.01           C  
ATOM   2463  CG  TYR C  59     -16.037   2.529  19.248  1.00 26.45           C  
ATOM   2464  CD1 TYR C  59     -16.481   2.703  17.934  1.00 27.32           C  
ATOM   2465  CD2 TYR C  59     -16.966   2.153  20.209  1.00 26.15           C  
ATOM   2466  CE1 TYR C  59     -17.796   2.479  17.593  1.00 28.00           C  
ATOM   2467  CE2 TYR C  59     -18.285   1.932  19.881  1.00 27.11           C  
ATOM   2468  CZ  TYR C  59     -18.695   2.083  18.573  1.00 28.25           C  
ATOM   2469  OH  TYR C  59     -20.009   1.857  18.242  1.00 31.19           O  
ATOM   2470  N   SER C  60     -13.587   4.902  17.700  1.00 25.19           N  
ATOM   2471  CA  SER C  60     -13.702   5.536  16.423  1.00 25.07           C  
ATOM   2472  C   SER C  60     -12.660   4.964  15.501  1.00 25.04           C  
ATOM   2473  O   SER C  60     -11.696   4.340  15.951  1.00 22.15           O  
ATOM   2474  CB  SER C  60     -13.538   7.068  16.556  1.00 27.62           C  
ATOM   2475  OG  SER C  60     -12.173   7.466  16.572  1.00 28.92           O  
ATOM   2476  N   GLN C  61     -12.899   5.136  14.203  1.00 24.21           N  
ATOM   2477  CA  GLN C  61     -11.864   4.990  13.214  1.00 24.86           C  
ATOM   2478  C   GLN C  61     -12.126   6.012  12.131  1.00 25.33           C  
ATOM   2479  O   GLN C  61     -13.269   6.460  11.932  1.00 24.76           O  
ATOM   2480  CB  GLN C  61     -11.870   3.588  12.600  1.00 24.59           C  
ATOM   2481  CG  GLN C  61     -10.756   3.309  11.594  1.00 23.53           C  
ATOM   2482  CD  GLN C  61     -10.850   1.906  11.009  1.00 24.86           C  
ATOM   2483  NE2 GLN C  61     -11.681   1.071  11.638  1.00 26.99           N  
ATOM   2484  OE1 GLN C  61     -10.217   1.577   9.994  1.00 22.43           O  
ATOM   2485  N   VAL C  62     -11.061   6.367  11.425  1.00 24.72           N  
ATOM   2486  CA  VAL C  62     -11.166   7.113  10.183  1.00 24.71           C  
ATOM   2487  C   VAL C  62     -10.144   6.522   9.240  1.00 24.22           C  
ATOM   2488  O   VAL C  62      -9.179   5.922   9.680  1.00 25.40           O  
ATOM   2489  CB  VAL C  62     -10.896   8.661  10.365  1.00 23.79           C  
ATOM   2490  CG1 VAL C  62     -11.774   9.243  11.466  1.00 22.67           C  
ATOM   2491  CG2 VAL C  62      -9.423   8.942  10.628  1.00 21.89           C  
ATOM   2492  N   LEU C  63     -10.368   6.708   7.949  1.00 25.67           N  
ATOM   2493  CA  LEU C  63      -9.468   6.258   6.913  1.00 27.12           C  
ATOM   2494  C   LEU C  63      -9.085   7.458   6.026  1.00 28.76           C  
ATOM   2495  O   LEU C  63      -9.956   8.249   5.627  1.00 30.06           O  
ATOM   2496  CB  LEU C  63     -10.163   5.158   6.105  1.00 27.51           C  
ATOM   2497  CG  LEU C  63      -9.499   4.645   4.826  1.00 28.29           C  
ATOM   2498  CD1 LEU C  63      -8.103   4.096   5.103  1.00 26.76           C  
ATOM   2499  CD2 LEU C  63     -10.370   3.594   4.162  1.00 25.82           C  
ATOM   2500  N   PHE C  64      -7.793   7.601   5.742  1.00 29.15           N  
ATOM   2501  CA  PHE C  64      -7.302   8.645   4.858  1.00 32.12           C  
ATOM   2502  C   PHE C  64      -6.825   8.015   3.556  1.00 34.88           C  
ATOM   2503  O   PHE C  64      -6.162   6.976   3.583  1.00 36.69           O  
ATOM   2504  CB  PHE C  64      -6.108   9.393   5.487  1.00 31.53           C  
ATOM   2505  CG  PHE C  64      -6.448  10.192   6.712  1.00 31.68           C  
ATOM   2506  CD1 PHE C  64      -6.916  11.495   6.602  1.00 30.36           C  
ATOM   2507  CD2 PHE C  64      -6.268   9.656   7.993  1.00 30.73           C  
ATOM   2508  CE1 PHE C  64      -7.204  12.235   7.738  1.00 30.27           C  
ATOM   2509  CE2 PHE C  64      -6.586  10.392   9.124  1.00 28.54           C  
ATOM   2510  CZ  PHE C  64      -7.046  11.671   9.001  1.00 28.49           C  
ATOM   2511  N   LYS C  65      -7.142   8.650   2.425  1.00 38.65           N  
ATOM   2512  CA  LYS C  65      -6.595   8.250   1.103  1.00 43.30           C  
ATOM   2513  C   LYS C  65      -5.864   9.439   0.450  1.00 46.64           C  
ATOM   2514  O   LYS C  65      -6.281  10.594   0.590  1.00 41.47           O  
ATOM   2515  CB  LYS C  65      -7.704   7.732   0.154  1.00 40.19           C  
ATOM   2516  N   GLY C  66      -4.757   9.132  -0.229  1.00 49.66           N  
ATOM   2517  CA  GLY C  66      -4.138  10.033  -1.199  1.00 50.72           C  
ATOM   2518  C   GLY C  66      -3.633   9.250  -2.415  1.00 58.93           C  
ATOM   2519  O   GLY C  66      -3.590   7.998  -2.397  1.00 61.75           O  
ATOM   2520  N   GLN C  67      -3.276   9.979  -3.481  1.00 62.35           N  
ATOM   2521  CA  GLN C  67      -2.584   9.403  -4.656  1.00 61.98           C  
ATOM   2522  C   GLN C  67      -1.246  10.114  -4.751  1.00 61.92           C  
ATOM   2523  O   GLN C  67      -1.210  11.330  -4.933  1.00 59.60           O  
ATOM   2524  CB  GLN C  67      -3.397   9.597  -5.955  1.00 60.21           C  
ATOM   2525  N   GLY C  68      -0.154   9.362  -4.579  1.00 64.54           N  
ATOM   2526  CA  GLY C  68       1.198   9.914  -4.606  1.00 64.25           C  
ATOM   2527  C   GLY C  68       1.468  10.832  -3.436  1.00 70.57           C  
ATOM   2528  O   GLY C  68       0.543  11.249  -2.740  1.00 73.93           O  
ATOM   2529  N   CYS C  69       2.742  11.157  -3.222  1.00 82.89           N  
ATOM   2530  CA  CYS C  69       3.155  12.004  -2.093  1.00 85.25           C  
ATOM   2531  C   CYS C  69       3.304  13.445  -2.527  1.00 84.25           C  
ATOM   2532  O   CYS C  69       3.905  13.708  -3.557  1.00 87.42           O  
ATOM   2533  CB  CYS C  69       4.478  11.515  -1.510  1.00 90.39           C  
ATOM   2534  SG  CYS C  69       4.281  10.094  -0.408  1.00 99.63           S  
ATOM   2535  N   PRO C  70       2.768  14.389  -1.735  1.00 87.73           N  
ATOM   2536  CA  PRO C  70       2.896  15.819  -2.060  1.00 86.62           C  
ATOM   2537  C   PRO C  70       4.298  16.385  -1.736  1.00 86.43           C  
ATOM   2538  O   PRO C  70       5.139  15.662  -1.188  1.00 85.44           O  
ATOM   2539  CB  PRO C  70       1.817  16.470  -1.189  1.00 81.33           C  
ATOM   2540  CG  PRO C  70       1.691  15.563  -0.019  1.00 82.58           C  
ATOM   2541  CD  PRO C  70       2.016  14.172  -0.485  1.00 84.80           C  
ATOM   2542  N   SER C  71       4.540  17.653  -2.096  1.00 84.93           N  
ATOM   2543  CA  SER C  71       5.824  18.332  -1.799  1.00 86.97           C  
ATOM   2544  C   SER C  71       5.852  18.786  -0.337  1.00 81.12           C  
ATOM   2545  O   SER C  71       6.790  18.467   0.397  1.00 72.85           O  
ATOM   2546  CB  SER C  71       6.059  19.535  -2.737  1.00 84.71           C  
ATOM   2547  N   THR C  72       4.819  19.533   0.069  1.00 76.75           N  
ATOM   2548  CA  THR C  72       4.606  19.892   1.474  1.00 72.66           C  
ATOM   2549  C   THR C  72       4.368  18.602   2.314  1.00 71.90           C  
ATOM   2550  O   THR C  72       3.585  17.749   1.930  1.00 74.83           O  
ATOM   2551  CB  THR C  72       3.405  20.859   1.619  1.00 65.41           C  
ATOM   2552  N   HIS C  73       5.071  18.474   3.442  1.00 70.93           N  
ATOM   2553  CA  HIS C  73       4.976  17.300   4.336  1.00 64.21           C  
ATOM   2554  C   HIS C  73       3.664  17.286   5.074  1.00 57.15           C  
ATOM   2555  O   HIS C  73       3.338  18.214   5.830  1.00 50.07           O  
ATOM   2556  CB  HIS C  73       6.139  17.310   5.335  1.00 66.99           C  
ATOM   2557  CG  HIS C  73       6.286  16.028   6.151  1.00 73.09           C  
ATOM   2558  CD2 HIS C  73       6.391  15.828   7.540  1.00 70.55           C  
ATOM   2559  ND1 HIS C  73       6.404  14.801   5.580  1.00 75.47           N  
ATOM   2560  CE1 HIS C  73       6.556  13.867   6.551  1.00 72.09           C  
ATOM   2561  NE2 HIS C  73       6.546  14.496   7.746  1.00 68.20           N  
ATOM   2562  N   VAL C  74       2.902  16.218   4.861  1.00 54.34           N  
ATOM   2563  CA  VAL C  74       1.574  16.084   5.454  1.00 53.11           C  
ATOM   2564  C   VAL C  74       1.586  15.173   6.697  1.00 44.62           C  
ATOM   2565  O   VAL C  74       2.188  14.090   6.687  1.00 41.84           O  
ATOM   2566  CB  VAL C  74       0.537  15.577   4.406  1.00 57.24           C  
ATOM   2567  CG1 VAL C  74      -0.656  14.901   5.087  1.00 58.20           C  
ATOM   2568  CG2 VAL C  74       0.061  16.732   3.517  1.00 56.68           C  
ATOM   2569  N   LEU C  75       0.936  15.650   7.763  1.00 38.73           N  
ATOM   2570  CA  LEU C  75       0.641  14.848   8.936  1.00 35.98           C  
ATOM   2571  C   LEU C  75      -0.876  14.737   9.123  1.00 33.32           C  
ATOM   2572  O   LEU C  75      -1.596  15.728   9.132  1.00 32.33           O  
ATOM   2573  CB  LEU C  75       1.297  15.459  10.170  1.00 35.38           C  
ATOM   2574  CG  LEU C  75       2.826  15.485  10.069  1.00 35.79           C  
ATOM   2575  CD1 LEU C  75       3.458  16.479  11.035  1.00 30.40           C  
ATOM   2576  CD2 LEU C  75       3.354  14.067  10.280  1.00 35.36           C  
ATOM   2577  N   LEU C  76      -1.343  13.510   9.282  1.00 31.53           N  
ATOM   2578  CA  LEU C  76      -2.765  13.228   9.509  1.00 30.45           C  
ATOM   2579  C   LEU C  76      -2.999  12.948  10.986  1.00 27.52           C  
ATOM   2580  O   LEU C  76      -2.394  12.042  11.536  1.00 30.75           O  
ATOM   2581  CB  LEU C  76      -3.166  11.985   8.700  1.00 31.31           C  
ATOM   2582  CG  LEU C  76      -2.688  11.957   7.230  1.00 31.12           C  
ATOM   2583  CD1 LEU C  76      -2.602  10.537   6.674  1.00 29.58           C  
ATOM   2584  CD2 LEU C  76      -3.622  12.841   6.406  1.00 30.53           C  
ATOM   2585  N   THR C  77      -3.870  13.697  11.634  1.00 25.27           N  
ATOM   2586  CA  THR C  77      -4.218  13.403  13.015  1.00 25.91           C  
ATOM   2587  C   THR C  77      -5.691  13.099  13.136  1.00 25.03           C  
ATOM   2588  O   THR C  77      -6.503  13.499  12.282  1.00 26.16           O  
ATOM   2589  CB  THR C  77      -3.859  14.560  13.988  1.00 26.04           C  
ATOM   2590  CG2 THR C  77      -2.449  15.095  13.704  1.00 25.14           C  
ATOM   2591  OG1 THR C  77      -4.827  15.613  13.867  1.00 28.45           O  
ATOM   2592  N   HIS C  78      -6.031  12.383  14.199  1.00 24.75           N  
ATOM   2593  CA  HIS C  78      -7.433  12.052  14.533  1.00 24.36           C  
ATOM   2594  C   HIS C  78      -7.563  12.103  16.028  1.00 23.16           C  
ATOM   2595  O   HIS C  78      -6.725  11.573  16.721  1.00 24.40           O  
ATOM   2596  CB  HIS C  78      -7.818  10.671  13.973  1.00 25.03           C  
ATOM   2597  CG  HIS C  78      -9.244  10.244  14.304  1.00 26.97           C  
ATOM   2598  CD2 HIS C  78      -9.775   8.996  14.618  1.00 27.45           C  
ATOM   2599  ND1 HIS C  78     -10.277  11.121  14.360  1.00 25.63           N  
ATOM   2600  CE1 HIS C  78     -11.391  10.473  14.712  1.00 26.95           C  
ATOM   2601  NE2 HIS C  78     -11.094   9.173  14.872  1.00 28.57           N  
ATOM   2602  N   THR C  79      -8.601  12.750  16.539  1.00 23.48           N  
ATOM   2603  CA  THR C  79      -8.671  13.072  17.970  1.00 25.32           C  
ATOM   2604  C   THR C  79     -10.098  13.029  18.523  1.00 25.76           C  
ATOM   2605  O   THR C  79     -11.014  13.642  17.961  1.00 30.18           O  
ATOM   2606  CB  THR C  79      -8.069  14.487  18.234  1.00 27.70           C  
ATOM   2607  CG2 THR C  79      -8.159  14.861  19.728  1.00 24.92           C  
ATOM   2608  OG1 THR C  79      -6.680  14.525  17.781  1.00 28.32           O  
ATOM   2609  N   ILE C  80     -10.293  12.302  19.616  1.00 24.65           N  
ATOM   2610  CA  ILE C  80     -11.536  12.363  20.336  1.00 25.74           C  
ATOM   2611  C   ILE C  80     -11.383  13.226  21.576  1.00 27.47           C  
ATOM   2612  O   ILE C  80     -10.492  12.979  22.386  1.00 27.11           O  
ATOM   2613  CB  ILE C  80     -12.045  10.982  20.764  1.00 25.93           C  
ATOM   2614  CG1 ILE C  80     -12.493  10.173  19.548  1.00 26.69           C  
ATOM   2615  CG2 ILE C  80     -13.220  11.114  21.711  1.00 24.39           C  
ATOM   2616  CD1 ILE C  80     -13.130   8.853  19.948  1.00 28.52           C  
ATOM   2617  N   SER C  81     -12.284  14.215  21.725  1.00 29.61           N  
ATOM   2618  CA  SER C  81     -12.242  15.171  22.823  1.00 30.19           C  
ATOM   2619  C   SER C  81     -13.521  15.146  23.646  1.00 32.18           C  
ATOM   2620  O   SER C  81     -14.604  14.894  23.137  1.00 30.82           O  
ATOM   2621  CB  SER C  81     -12.049  16.575  22.302  1.00 30.96           C  
ATOM   2622  OG  SER C  81     -11.075  16.635  21.307  1.00 32.15           O  
ATOM   2623  N   ARG C  82     -13.347  15.382  24.934  1.00 33.51           N  
ATOM   2624  CA  ARG C  82     -14.416  15.612  25.858  1.00 38.15           C  
ATOM   2625  C   ARG C  82     -14.585  17.152  26.078  1.00 42.07           C  
ATOM   2626  O   ARG C  82     -13.701  17.820  26.660  1.00 35.07           O  
ATOM   2627  CB  ARG C  82     -14.089  14.920  27.186  1.00 39.43           C  
ATOM   2628  CG  ARG C  82     -15.063  15.198  28.321  1.00 38.81           C  
ATOM   2629  CD  ARG C  82     -14.530  14.642  29.621  1.00 39.46           C  
ATOM   2630  NE  ARG C  82     -15.538  14.588  30.693  1.00 39.18           N  
ATOM   2631  CZ  ARG C  82     -15.266  14.323  31.975  1.00 35.51           C  
ATOM   2632  NH1 ARG C  82     -14.028  14.085  32.371  1.00 34.76           N1+
ATOM   2633  NH2 ARG C  82     -16.242  14.305  32.870  1.00 37.08           N  
ATOM   2634  N   ILE C  83     -15.707  17.690  25.590  1.00 42.98           N  
ATOM   2635  CA  ILE C  83     -16.126  19.021  25.943  1.00 46.63           C  
ATOM   2636  C   ILE C  83     -16.975  18.928  27.199  1.00 52.08           C  
ATOM   2637  O   ILE C  83     -18.110  18.494  27.130  1.00 55.58           O  
ATOM   2638  CB  ILE C  83     -16.964  19.664  24.842  1.00 45.93           C  
ATOM   2639  CG1 ILE C  83     -16.098  19.945  23.609  1.00 44.36           C  
ATOM   2640  CG2 ILE C  83     -17.566  20.955  25.366  1.00 45.77           C  
ATOM   2641  CD1 ILE C  83     -16.842  19.838  22.300  1.00 43.71           C  
ATOM   2642  N   ALA C  84     -16.413  19.334  28.339  1.00 59.64           N  
ATOM   2643  CA  ALA C  84     -17.068  19.190  29.651  1.00 65.36           C  
ATOM   2644  C   ALA C  84     -18.168  20.259  29.880  1.00 73.63           C  
ATOM   2645  O   ALA C  84     -18.335  21.184  29.071  1.00 83.46           O  
ATOM   2646  CB  ALA C  84     -16.024  19.244  30.765  1.00 60.77           C  
ATOM   2647  N   VAL C  85     -18.922  20.118  30.973  1.00 76.56           N  
ATOM   2648  CA  VAL C  85     -20.016  21.053  31.292  1.00 73.50           C  
ATOM   2649  C   VAL C  85     -20.143  21.273  32.807  1.00 68.86           C  
ATOM   2650  O   VAL C  85     -19.233  21.823  33.443  1.00 65.41           O  
ATOM   2651  CB  VAL C  85     -21.358  20.569  30.687  1.00 67.23           C  
ATOM   2652  CG1 VAL C  85     -21.961  19.437  31.526  1.00 59.16           C  
ATOM   2653  CG2 VAL C  85     -22.313  21.754  30.520  1.00 64.26           C  
ATOM   2654  N   GLN C  88     -16.848  25.495  30.256  1.00 65.65           N  
ATOM   2655  CA  GLN C  88     -16.971  24.440  29.241  1.00 73.10           C  
ATOM   2656  C   GLN C  88     -15.662  24.229  28.411  1.00 75.59           C  
ATOM   2657  O   GLN C  88     -15.570  24.677  27.249  1.00 76.00           O  
ATOM   2658  CB  GLN C  88     -18.176  24.721  28.318  1.00 69.46           C  
ATOM   2659  N   THR C  89     -14.687  23.512  29.011  1.00 70.44           N  
ATOM   2660  CA  THR C  89     -13.342  23.250  28.405  1.00 65.46           C  
ATOM   2661  C   THR C  89     -13.260  22.014  27.494  1.00 57.79           C  
ATOM   2662  O   THR C  89     -14.093  21.120  27.575  1.00 58.18           O  
ATOM   2663  CB  THR C  89     -12.263  23.032  29.492  1.00 70.68           C  
ATOM   2664  CG2 THR C  89     -11.819  24.373  30.104  1.00 77.15           C  
ATOM   2665  OG1 THR C  89     -12.769  22.151  30.514  1.00 65.27           O  
ATOM   2666  N   LYS C  90     -12.213  21.954  26.670  1.00 49.89           N  
ATOM   2667  CA  LYS C  90     -12.044  20.877  25.690  1.00 44.88           C  
ATOM   2668  C   LYS C  90     -10.672  20.149  25.780  1.00 42.96           C  
ATOM   2669  O   LYS C  90      -9.590  20.754  25.579  1.00 37.30           O  
ATOM   2670  CB  LYS C  90     -12.236  21.433  24.297  1.00 44.36           C  
ATOM   2671  CG  LYS C  90     -12.090  20.401  23.186  1.00 43.05           C  
ATOM   2672  CD  LYS C  90     -12.647  20.928  21.866  1.00 41.63           C  
ATOM   2673  CE  LYS C  90     -12.039  20.217  20.667  1.00 41.29           C  
ATOM   2674  NZ  LYS C  90     -12.979  20.219  19.508  1.00 41.33           N1+
ATOM   2675  N   VAL C  91     -10.742  18.842  26.037  1.00 37.74           N  
ATOM   2676  CA  VAL C  91      -9.570  18.052  26.387  1.00 36.04           C  
ATOM   2677  C   VAL C  91      -9.521  16.732  25.583  1.00 33.45           C  
ATOM   2678  O   VAL C  91     -10.489  15.996  25.581  1.00 34.41           O  
ATOM   2679  CB  VAL C  91      -9.601  17.744  27.904  1.00 34.33           C  
ATOM   2680  CG1 VAL C  91      -8.302  17.153  28.362  1.00 35.42           C  
ATOM   2681  CG2 VAL C  91      -9.854  19.010  28.692  1.00 37.25           C  
ATOM   2682  N   ASN C  92      -8.399  16.445  24.914  1.00 29.67           N  
ATOM   2683  CA  ASN C  92      -8.140  15.100  24.318  1.00 25.99           C  
ATOM   2684  C   ASN C  92      -8.475  13.944  25.275  1.00 25.65           C  
ATOM   2685  O   ASN C  92      -7.995  13.929  26.420  1.00 26.30           O  
ATOM   2686  CB  ASN C  92      -6.662  14.923  23.921  1.00 24.84           C  
ATOM   2687  CG  ASN C  92      -6.205  15.900  22.853  1.00 24.77           C  
ATOM   2688  ND2 ASN C  92      -5.065  15.618  22.253  1.00 24.15           N  
ATOM   2689  OD1 ASN C  92      -6.864  16.896  22.577  1.00 23.64           O  
ATOM   2690  N   LEU C  93      -9.292  12.986  24.818  1.00 23.24           N  
ATOM   2691  CA  LEU C  93      -9.395  11.700  25.507  1.00 23.34           C  
ATOM   2692  C   LEU C  93      -8.472  10.664  24.830  1.00 22.22           C  
ATOM   2693  O   LEU C  93      -7.744   9.934  25.492  1.00 22.24           O  
ATOM   2694  CB  LEU C  93     -10.861  11.210  25.576  1.00 23.45           C  
ATOM   2695  CG  LEU C  93     -11.839  12.067  26.442  1.00 23.43           C  
ATOM   2696  CD1 LEU C  93     -13.195  11.372  26.584  1.00 20.24           C  
ATOM   2697  CD2 LEU C  93     -11.256  12.416  27.810  1.00 21.14           C  
ATOM   2698  N   LEU C  94      -8.509  10.634  23.508  1.00 22.51           N  
ATOM   2699  CA  LEU C  94      -7.745   9.696  22.690  1.00 22.75           C  
ATOM   2700  C   LEU C  94      -7.249  10.454  21.449  1.00 23.05           C  
ATOM   2701  O   LEU C  94      -8.000  11.294  20.931  1.00 21.68           O  
ATOM   2702  CB  LEU C  94      -8.666   8.554  22.241  1.00 22.23           C  
ATOM   2703  CG  LEU C  94      -9.396   7.758  23.317  1.00 20.49           C  
ATOM   2704  CD1 LEU C  94     -10.720   7.251  22.768  1.00 19.36           C  
ATOM   2705  CD2 LEU C  94      -8.503   6.634  23.815  1.00 21.04           C  
ATOM   2706  N   SER C  95      -6.013  10.158  20.967  1.00 22.54           N  
ATOM   2707  CA  SER C  95      -5.412  10.900  19.816  1.00 21.00           C  
ATOM   2708  C   SER C  95      -4.197  10.208  19.226  1.00 20.82           C  
ATOM   2709  O   SER C  95      -3.517   9.472  19.907  1.00 20.85           O  
ATOM   2710  CB  SER C  95      -5.015  12.328  20.252  1.00 21.84           C  
ATOM   2711  OG  SER C  95      -4.863  13.213  19.151  1.00 22.49           O  
ATOM   2712  N   ALA C  96      -3.930  10.442  17.944  1.00 22.65           N  
ATOM   2713  CA  ALA C  96      -2.793   9.832  17.256  1.00 24.86           C  
ATOM   2714  C   ALA C  96      -2.563  10.546  15.969  1.00 28.56           C  
ATOM   2715  O   ALA C  96      -3.464  11.240  15.471  1.00 28.28           O  
ATOM   2716  CB  ALA C  96      -3.041   8.378  16.952  1.00 24.92           C  
ATOM   2717  N   ILE C  97      -1.365  10.321  15.424  1.00 29.03           N  
ATOM   2718  CA  ILE C  97      -0.849  11.035  14.272  1.00 30.15           C  
ATOM   2719  C   ILE C  97      -0.229  10.021  13.370  1.00 31.19           C  
ATOM   2720  O   ILE C  97       0.339   9.047  13.840  1.00 30.04           O  
ATOM   2721  CB  ILE C  97       0.264  12.008  14.651  1.00 31.85           C  
ATOM   2722  CG1 ILE C  97      -0.255  13.006  15.714  1.00 33.96           C  
ATOM   2723  CG2 ILE C  97       0.768  12.720  13.408  1.00 32.75           C  
ATOM   2724  CD1 ILE C  97       0.686  14.154  16.040  1.00 32.94           C  
ATOM   2725  N   LYS C  98      -0.378  10.224  12.069  1.00 31.63           N  
ATOM   2726  CA  LYS C  98       0.325   9.428  11.099  1.00 32.09           C  
ATOM   2727  C   LYS C  98       0.991  10.342  10.067  1.00 33.54           C  
ATOM   2728  O   LYS C  98       0.564  11.496   9.845  1.00 35.80           O  
ATOM   2729  CB  LYS C  98      -0.621   8.452  10.414  1.00 32.69           C  
ATOM   2730  CG  LYS C  98      -0.690   7.094  11.078  1.00 35.21           C  
ATOM   2731  CD  LYS C  98      -1.375   6.052  10.189  1.00 35.57           C  
ATOM   2732  CE  LYS C  98      -1.516   4.682  10.867  1.00 36.63           C  
ATOM   2733  NZ  LYS C  98      -2.253   3.677  10.022  1.00 36.68           N1+
ATOM   2734  N   SER C  99       2.048   9.816   9.464  1.00 33.01           N  
ATOM   2735  CA  SER C  99       2.772  10.469   8.414  1.00 35.54           C  
ATOM   2736  C   SER C  99       2.816   9.511   7.250  1.00 40.10           C  
ATOM   2737  O   SER C  99       3.547   8.548   7.320  1.00 43.79           O  
ATOM   2738  CB  SER C  99       4.202  10.725   8.888  1.00 35.01           C  
ATOM   2739  OG  SER C  99       4.832   9.516   9.277  1.00 31.58           O  
ATOM   2740  N   PRO C 100       2.032   9.753   6.179  1.00 46.48           N  
ATOM   2741  CA  PRO C 100       2.063   8.796   5.058  1.00 50.74           C  
ATOM   2742  C   PRO C 100       3.383   8.770   4.272  1.00 56.53           C  
ATOM   2743  O   PRO C 100       3.777   7.715   3.779  1.00 61.09           O  
ATOM   2744  CB  PRO C 100       0.906   9.249   4.151  1.00 50.01           C  
ATOM   2745  CG  PRO C 100       0.208  10.363   4.857  1.00 47.64           C  
ATOM   2746  CD  PRO C 100       1.134  10.891   5.910  1.00 48.55           C  
ATOM   2747  N   CYS C 101       4.056   9.918   4.173  1.00 68.84           N  
ATOM   2748  CA  CYS C 101       5.318  10.035   3.421  1.00 75.17           C  
ATOM   2749  C   CYS C 101       6.487  10.417   4.327  1.00 72.51           C  
ATOM   2750  O   CYS C 101       7.629  10.445   3.879  1.00 70.16           O  
ATOM   2751  CB  CYS C 101       5.171  11.081   2.312  1.00 81.77           C  
ATOM   2752  SG  CYS C 101       3.644  10.937   1.331  1.00 86.81           S  
ATOM   2753  N   LYS C 112       1.817   5.864  -7.111  1.00 64.06           N  
ATOM   2754  CA  LYS C 112       1.476   4.882  -6.079  1.00 66.71           C  
ATOM   2755  C   LYS C 112       0.451   5.503  -5.085  1.00 65.31           C  
ATOM   2756  O   LYS C 112       0.806   6.425  -4.329  1.00 65.69           O  
ATOM   2757  CB  LYS C 112       2.754   4.399  -5.345  1.00 57.20           C  
ATOM   2758  N   PRO C 113      -0.827   5.025  -5.114  1.00 60.26           N  
ATOM   2759  CA  PRO C 113      -1.849   5.423  -4.111  1.00 58.20           C  
ATOM   2760  C   PRO C 113      -1.595   4.786  -2.728  1.00 51.59           C  
ATOM   2761  O   PRO C 113      -0.958   3.743  -2.648  1.00 47.84           O  
ATOM   2762  CB  PRO C 113      -3.154   4.896  -4.715  1.00 60.17           C  
ATOM   2763  CG  PRO C 113      -2.733   3.730  -5.559  1.00 59.25           C  
ATOM   2764  CD  PRO C 113      -1.387   4.096  -6.118  1.00 59.43           C  
ATOM   2765  N   TRP C 114      -2.053   5.435  -1.656  1.00 49.23           N  
ATOM   2766  CA  TRP C 114      -1.823   4.924  -0.286  1.00 45.77           C  
ATOM   2767  C   TRP C 114      -3.049   5.084   0.564  1.00 40.90           C  
ATOM   2768  O   TRP C 114      -3.907   5.931   0.288  1.00 42.15           O  
ATOM   2769  CB  TRP C 114      -0.631   5.618   0.379  1.00 45.79           C  
ATOM   2770  CG  TRP C 114      -0.780   7.113   0.377  1.00 46.89           C  
ATOM   2771  CD1 TRP C 114      -0.261   8.004  -0.549  1.00 48.27           C  
ATOM   2772  CD2 TRP C 114      -1.562   7.946   1.314  1.00 48.44           C  
ATOM   2773  CE2 TRP C 114      -1.414   9.331   0.854  1.00 49.59           C  
ATOM   2774  CE3 TRP C 114      -2.335   7.691   2.441  1.00 48.00           C  
ATOM   2775  NE1 TRP C 114      -0.635   9.300  -0.250  1.00 48.98           N  
ATOM   2776  CZ2 TRP C 114      -2.020  10.397   1.510  1.00 47.60           C  
ATOM   2777  CZ3 TRP C 114      -2.939   8.773   3.098  1.00 49.50           C  
ATOM   2778  CH2 TRP C 114      -2.784  10.098   2.635  1.00 49.30           C  
ATOM   2779  N   TYR C 115      -3.108   4.276   1.626  1.00 39.45           N  
ATOM   2780  CA  TYR C 115      -4.218   4.244   2.591  1.00 37.15           C  
ATOM   2781  C   TYR C 115      -3.679   4.197   4.038  1.00 36.02           C  
ATOM   2782  O   TYR C 115      -2.913   3.306   4.379  1.00 38.19           O  
ATOM   2783  CB  TYR C 115      -5.056   3.005   2.346  1.00 37.81           C  
ATOM   2784  CG  TYR C 115      -5.799   3.015   1.051  1.00 39.17           C  
ATOM   2785  CD1 TYR C 115      -7.108   3.486   0.984  1.00 42.10           C  
ATOM   2786  CD2 TYR C 115      -5.199   2.566  -0.110  1.00 42.21           C  
ATOM   2787  CE1 TYR C 115      -7.806   3.511  -0.222  1.00 43.30           C  
ATOM   2788  CE2 TYR C 115      -5.868   2.599  -1.319  1.00 45.01           C  
ATOM   2789  CZ  TYR C 115      -7.171   3.065  -1.369  1.00 44.40           C  
ATOM   2790  OH  TYR C 115      -7.825   3.076  -2.568  1.00 47.41           O  
ATOM   2791  N   GLU C 116      -4.065   5.137   4.888  1.00 32.26           N  
ATOM   2792  CA  GLU C 116      -3.634   5.089   6.280  1.00 32.94           C  
ATOM   2793  C   GLU C 116      -4.849   5.243   7.173  1.00 31.70           C  
ATOM   2794  O   GLU C 116      -5.532   6.250   7.105  1.00 33.54           O  
ATOM   2795  CB  GLU C 116      -2.614   6.192   6.571  1.00 35.03           C  
ATOM   2796  CG  GLU C 116      -1.238   5.954   5.956  1.00 35.70           C  
ATOM   2797  CD  GLU C 116      -0.600   4.658   6.388  1.00 39.96           C  
ATOM   2798  OE1 GLU C 116      -0.847   4.233   7.514  1.00 46.96           O  
ATOM   2799  OE2 GLU C 116       0.164   4.052   5.606  1.00 48.41           O1-
ATOM   2800  N   PRO C 117      -5.187   4.203   7.948  1.00 29.34           N  
ATOM   2801  CA  PRO C 117      -6.287   4.326   8.914  1.00 26.80           C  
ATOM   2802  C   PRO C 117      -5.792   4.901  10.220  1.00 24.06           C  
ATOM   2803  O   PRO C 117      -4.608   4.900  10.453  1.00 24.20           O  
ATOM   2804  CB  PRO C 117      -6.721   2.856   9.144  1.00 26.55           C  
ATOM   2805  CG  PRO C 117      -6.148   2.095   7.998  1.00 26.39           C  
ATOM   2806  CD  PRO C 117      -4.878   2.788   7.666  1.00 28.21           C  
ATOM   2807  N   ILE C 118      -6.691   5.359  11.072  1.00 22.66           N  
ATOM   2808  CA  ILE C 118      -6.327   5.634  12.447  1.00 23.30           C  
ATOM   2809  C   ILE C 118      -7.404   5.143  13.398  1.00 22.92           C  
ATOM   2810  O   ILE C 118      -8.555   5.544  13.283  1.00 23.64           O  
ATOM   2811  CB  ILE C 118      -6.043   7.151  12.713  1.00 23.11           C  
ATOM   2812  CG1 ILE C 118      -4.875   7.660  11.831  1.00 23.68           C  
ATOM   2813  CG2 ILE C 118      -5.726   7.383  14.182  1.00 19.87           C  
ATOM   2814  CD1 ILE C 118      -4.267   8.990  12.282  1.00 24.18           C  
ATOM   2815  N   TYR C 119      -6.994   4.317  14.368  1.00 22.88           N  
ATOM   2816  CA  TYR C 119      -7.899   3.702  15.367  1.00 22.37           C  
ATOM   2817  C   TYR C 119      -7.780   4.358  16.745  1.00 21.87           C  
ATOM   2818  O   TYR C 119      -6.662   4.652  17.202  1.00 24.21           O  
ATOM   2819  CB  TYR C 119      -7.569   2.200  15.503  1.00 22.10           C  
ATOM   2820  CG  TYR C 119      -7.325   1.487  14.185  1.00 21.31           C  
ATOM   2821  CD1 TYR C 119      -8.376   0.938  13.467  1.00 21.30           C  
ATOM   2822  CD2 TYR C 119      -6.053   1.323  13.684  1.00 20.89           C  
ATOM   2823  CE1 TYR C 119      -8.164   0.278  12.298  1.00 20.32           C  
ATOM   2824  CE2 TYR C 119      -5.846   0.641  12.499  1.00 19.93           C  
ATOM   2825  CZ  TYR C 119      -6.903   0.146  11.813  1.00 19.96           C  
ATOM   2826  OH  TYR C 119      -6.717  -0.509  10.604  1.00 23.34           O  
ATOM   2827  N   LEU C 120      -8.924   4.585  17.391  1.00 19.95           N  
ATOM   2828  CA  LEU C 120      -8.995   5.153  18.742  1.00 19.34           C  
ATOM   2829  C   LEU C 120     -10.087   4.418  19.437  1.00 19.70           C  
ATOM   2830  O   LEU C 120     -11.073   4.013  18.796  1.00 21.34           O  
ATOM   2831  CB  LEU C 120      -9.368   6.637  18.752  1.00 18.97           C  
ATOM   2832  CG  LEU C 120      -8.579   7.574  17.857  1.00 19.44           C  
ATOM   2833  CD1 LEU C 120      -9.231   8.944  17.780  1.00 18.34           C  
ATOM   2834  CD2 LEU C 120      -7.149   7.675  18.388  1.00 20.39           C  
ATOM   2835  N   GLY C 121      -9.932   4.281  20.745  1.00 19.69           N  
ATOM   2836  CA  GLY C 121     -10.856   3.534  21.587  1.00 19.83           C  
ATOM   2837  C   GLY C 121     -10.412   3.398  23.053  1.00 20.07           C  
ATOM   2838  O   GLY C 121      -9.246   3.065  23.355  1.00 19.11           O  
ATOM   2839  N   GLY C 122     -11.352   3.629  23.960  1.00 20.39           N  
ATOM   2840  CA  GLY C 122     -11.146   3.331  25.370  1.00 21.78           C  
ATOM   2841  C   GLY C 122     -12.350   3.583  26.283  1.00 22.89           C  
ATOM   2842  O   GLY C 122     -13.450   3.958  25.795  1.00 22.37           O  
ATOM   2843  N   VAL C 123     -12.146   3.347  27.596  1.00 21.87           N  
ATOM   2844  CA  VAL C 123     -13.193   3.517  28.576  1.00 23.19           C  
ATOM   2845  C   VAL C 123     -12.965   4.750  29.462  1.00 25.15           C  
ATOM   2846  O   VAL C 123     -11.836   5.020  29.898  1.00 23.50           O  
ATOM   2847  CB  VAL C 123     -13.396   2.257  29.458  1.00 23.26           C  
ATOM   2848  CG1 VAL C 123     -12.136   1.916  30.277  1.00 22.35           C  
ATOM   2849  CG2 VAL C 123     -14.625   2.442  30.372  1.00 21.78           C  
ATOM   2850  N   PHE C 124     -14.061   5.481  29.717  1.00 26.29           N  
ATOM   2851  CA  PHE C 124     -14.027   6.784  30.397  1.00 28.11           C  
ATOM   2852  C   PHE C 124     -15.245   7.035  31.308  1.00 31.24           C  
ATOM   2853  O   PHE C 124     -16.379   6.689  30.968  1.00 30.44           O  
ATOM   2854  CB  PHE C 124     -13.938   7.896  29.370  1.00 28.01           C  
ATOM   2855  CG  PHE C 124     -12.661   7.892  28.587  1.00 27.80           C  
ATOM   2856  CD1 PHE C 124     -11.558   8.603  29.028  1.00 28.64           C  
ATOM   2857  CD2 PHE C 124     -12.549   7.142  27.417  1.00 28.10           C  
ATOM   2858  CE1 PHE C 124     -10.362   8.568  28.310  1.00 29.48           C  
ATOM   2859  CE2 PHE C 124     -11.365   7.109  26.705  1.00 27.87           C  
ATOM   2860  CZ  PHE C 124     -10.269   7.825  27.155  1.00 27.96           C  
ATOM   2861  N   GLN C 125     -14.982   7.595  32.486  1.00 35.90           N  
ATOM   2862  CA  GLN C 125     -16.036   8.141  33.365  1.00 39.37           C  
ATOM   2863  C   GLN C 125     -16.486   9.491  32.761  1.00 39.09           C  
ATOM   2864  O   GLN C 125     -15.656  10.373  32.534  1.00 39.46           O  
ATOM   2865  CB  GLN C 125     -15.492   8.316  34.808  1.00 40.79           C  
ATOM   2866  CG  GLN C 125     -16.373   9.111  35.772  1.00 43.31           C  
ATOM   2867  CD  GLN C 125     -17.650   8.381  36.113  1.00 45.44           C  
ATOM   2868  NE2 GLN C 125     -18.807   9.026  35.864  1.00 45.53           N  
ATOM   2869  OE1 GLN C 125     -17.606   7.248  36.594  1.00 46.35           O  
ATOM   2870  N   LEU C 126     -17.782   9.626  32.474  1.00 39.30           N  
ATOM   2871  CA  LEU C 126     -18.334  10.868  31.894  1.00 40.64           C  
ATOM   2872  C   LEU C 126     -19.474  11.448  32.752  1.00 45.38           C  
ATOM   2873  O   LEU C 126     -20.056  10.734  33.618  1.00 41.81           O  
ATOM   2874  CB  LEU C 126     -18.810  10.621  30.458  1.00 37.79           C  
ATOM   2875  CG  LEU C 126     -17.711  10.105  29.511  1.00 37.07           C  
ATOM   2876  CD1 LEU C 126     -18.239   9.768  28.113  1.00 32.57           C  
ATOM   2877  CD2 LEU C 126     -16.544  11.104  29.482  1.00 34.55           C  
ATOM   2878  N   GLU C 127     -19.755  12.744  32.524  1.00 47.88           N  
ATOM   2879  CA  GLU C 127     -20.818  13.498  33.244  1.00 47.87           C  
ATOM   2880  C   GLU C 127     -22.063  13.655  32.383  1.00 46.20           C  
ATOM   2881  O   GLU C 127     -21.961  13.687  31.145  1.00 43.56           O  
ATOM   2882  CB  GLU C 127     -20.343  14.904  33.636  1.00 50.57           C  
ATOM   2883  CG  GLU C 127     -19.263  14.950  34.708  1.00 58.29           C  
ATOM   2884  CD  GLU C 127     -19.819  14.922  36.125  1.00 66.61           C  
ATOM   2885  OE1 GLU C 127     -20.883  14.296  36.358  1.00 75.38           O  
ATOM   2886  OE2 GLU C 127     -19.186  15.527  37.017  1.00 69.10           O1-
ATOM   2887  N   LYS C 128     -23.227  13.770  33.050  1.00 44.32           N  
ATOM   2888  CA  LYS C 128     -24.487  14.119  32.391  1.00 43.77           C  
ATOM   2889  C   LYS C 128     -24.254  15.420  31.662  1.00 42.38           C  
ATOM   2890  O   LYS C 128     -23.813  16.404  32.276  1.00 39.72           O  
ATOM   2891  CB  LYS C 128     -25.649  14.277  33.400  1.00 44.72           C  
ATOM   2892  N   GLY C 129     -24.468  15.389  30.340  1.00 43.37           N  
ATOM   2893  CA  GLY C 129     -24.310  16.568  29.470  1.00 42.82           C  
ATOM   2894  C   GLY C 129     -22.933  16.881  28.896  1.00 41.80           C  
ATOM   2895  O   GLY C 129     -22.780  17.891  28.233  1.00 38.94           O  
ATOM   2896  N   ASP C 130     -21.918  16.047  29.149  1.00 44.01           N  
ATOM   2897  CA  ASP C 130     -20.614  16.241  28.489  1.00 41.76           C  
ATOM   2898  C   ASP C 130     -20.841  15.941  27.038  1.00 38.88           C  
ATOM   2899  O   ASP C 130     -21.688  15.137  26.712  1.00 38.93           O  
ATOM   2900  CB  ASP C 130     -19.535  15.283  29.004  1.00 46.39           C  
ATOM   2901  CG  ASP C 130     -19.014  15.631  30.400  1.00 46.88           C  
ATOM   2902  OD1 ASP C 130     -19.156  16.790  30.886  1.00 49.72           O  
ATOM   2903  OD2 ASP C 130     -18.425  14.712  31.002  1.00 43.54           O1-
ATOM   2904  N   ARG C 131     -20.094  16.613  26.175  1.00 39.35           N  
ATOM   2905  CA  ARG C 131     -20.131  16.392  24.748  1.00 38.96           C  
ATOM   2906  C   ARG C 131     -18.797  15.737  24.268  1.00 39.20           C  
ATOM   2907  O   ARG C 131     -17.718  15.961  24.853  1.00 37.76           O  
ATOM   2908  CB  ARG C 131     -20.355  17.733  24.045  1.00 39.51           C  
ATOM   2909  N   LEU C 132     -18.882  14.928  23.211  1.00 37.72           N  
ATOM   2910  CA  LEU C 132     -17.703  14.275  22.640  1.00 36.24           C  
ATOM   2911  C   LEU C 132     -17.551  14.591  21.138  1.00 35.73           C  
ATOM   2912  O   LEU C 132     -18.474  14.377  20.361  1.00 34.16           O  
ATOM   2913  CB  LEU C 132     -17.778  12.763  22.849  1.00 36.27           C  
ATOM   2914  CG  LEU C 132     -18.167  12.248  24.248  1.00 36.36           C  
ATOM   2915  CD1 LEU C 132     -18.684  10.811  24.185  1.00 35.93           C  
ATOM   2916  CD2 LEU C 132     -17.010  12.357  25.221  1.00 33.87           C  
ATOM   2917  N   SER C 133     -16.376  15.098  20.759  1.00 34.41           N  
ATOM   2918  CA  SER C 133     -15.996  15.302  19.373  1.00 35.38           C  
ATOM   2919  C   SER C 133     -14.958  14.259  18.871  1.00 34.89           C  
ATOM   2920  O   SER C 133     -14.078  13.844  19.603  1.00 34.42           O  
ATOM   2921  CB  SER C 133     -15.396  16.699  19.216  1.00 36.56           C  
ATOM   2922  OG  SER C 133     -14.278  16.848  20.084  1.00 39.31           O  
ATOM   2923  N   ALA C 134     -15.092  13.856  17.611  1.00 34.55           N  
ATOM   2924  CA  ALA C 134     -14.153  12.983  16.946  1.00 32.49           C  
ATOM   2925  C   ALA C 134     -13.803  13.726  15.682  1.00 33.08           C  
ATOM   2926  O   ALA C 134     -14.658  13.925  14.828  1.00 31.09           O  
ATOM   2927  CB  ALA C 134     -14.805  11.657  16.628  1.00 30.28           C  
ATOM   2928  N   GLU C 135     -12.565  14.200  15.594  1.00 33.06           N  
ATOM   2929  CA  GLU C 135     -12.199  15.201  14.588  1.00 32.92           C  
ATOM   2930  C   GLU C 135     -10.944  14.779  13.897  1.00 31.69           C  
ATOM   2931  O   GLU C 135     -10.237  13.917  14.383  1.00 31.91           O  
ATOM   2932  CB  GLU C 135     -11.969  16.580  15.233  1.00 32.82           C  
ATOM   2933  CG  GLU C 135     -13.228  17.324  15.678  1.00 35.71           C  
ATOM   2934  CD  GLU C 135     -12.948  18.473  16.675  1.00 38.39           C  
ATOM   2935  OE1 GLU C 135     -13.666  18.563  17.702  1.00 38.81           O  
ATOM   2936  OE2 GLU C 135     -12.017  19.288  16.440  1.00 40.49           O1-
ATOM   2937  N   ILE C 136     -10.668  15.424  12.772  1.00 30.94           N  
ATOM   2938  CA  ILE C 136      -9.427  15.253  12.038  1.00 30.49           C  
ATOM   2939  C   ILE C 136      -8.857  16.629  11.594  1.00 31.86           C  
ATOM   2940  O   ILE C 136      -9.579  17.626  11.564  1.00 31.36           O  
ATOM   2941  CB  ILE C 136      -9.657  14.350  10.820  1.00 30.52           C  
ATOM   2942  CG1 ILE C 136     -10.916  14.785  10.058  1.00 30.35           C  
ATOM   2943  CG2 ILE C 136      -9.824  12.896  11.267  1.00 30.28           C  
ATOM   2944  CD1 ILE C 136     -10.901  14.412   8.600  1.00 29.61           C  
ATOM   2945  N   ASN C 137      -7.569  16.681  11.258  1.00 32.29           N  
ATOM   2946  CA  ASN C 137      -6.964  17.920  10.783  1.00 33.37           C  
ATOM   2947  C   ASN C 137      -7.041  18.099   9.279  1.00 35.82           C  
ATOM   2948  O   ASN C 137      -6.988  19.226   8.810  1.00 38.58           O  
ATOM   2949  CB  ASN C 137      -5.491  18.031  11.199  1.00 34.02           C  
ATOM   2950  CG  ASN C 137      -4.622  16.951  10.582  1.00 31.96           C  
ATOM   2951  ND2 ASN C 137      -3.309  17.243  10.405  1.00 29.76           N  
ATOM   2952  OD1 ASN C 137      -5.115  15.855  10.289  1.00 29.26           O  
ATOM   2953  N   ARG C 138      -7.138  17.001   8.528  1.00 38.30           N  
ATOM   2954  CA  ARG C 138      -7.101  17.058   7.052  1.00 38.93           C  
ATOM   2955  C   ARG C 138      -8.316  16.358   6.398  1.00 40.51           C  
ATOM   2956  O   ARG C 138      -8.173  15.280   5.763  1.00 37.57           O  
ATOM   2957  CB  ARG C 138      -5.785  16.482   6.508  1.00 39.48           C  
ATOM   2958  CG  ARG C 138      -4.519  17.234   6.936  1.00 42.20           C  
ATOM   2959  CD  ARG C 138      -4.514  18.714   6.545  1.00 46.72           C  
ATOM   2960  NE  ARG C 138      -4.405  18.902   5.098  1.00 49.10           N  
ATOM   2961  CZ  ARG C 138      -3.257  18.995   4.429  1.00 54.55           C  
ATOM   2962  NH1 ARG C 138      -2.082  18.950   5.065  1.00 54.57           N1+
ATOM   2963  NH2 ARG C 138      -3.283  19.148   3.106  1.00 56.38           N  
ATOM   2964  N   PRO C 139      -9.506  17.002   6.492  1.00 38.84           N  
ATOM   2965  CA  PRO C 139     -10.693  16.446   5.870  1.00 39.61           C  
ATOM   2966  C   PRO C 139     -10.561  16.329   4.358  1.00 39.70           C  
ATOM   2967  O   PRO C 139     -11.393  15.694   3.732  1.00 37.39           O  
ATOM   2968  CB  PRO C 139     -11.823  17.435   6.253  1.00 43.02           C  
ATOM   2969  CG  PRO C 139     -11.188  18.549   7.018  1.00 43.02           C  
ATOM   2970  CD  PRO C 139      -9.699  18.418   6.840  1.00 42.00           C  
ATOM   2971  N   ASP C 140      -9.512  16.909   3.778  1.00 40.61           N  
ATOM   2972  CA  ASP C 140      -9.286  16.786   2.339  1.00 41.84           C  
ATOM   2973  C   ASP C 140      -8.765  15.386   1.951  1.00 39.89           C  
ATOM   2974  O   ASP C 140      -8.885  14.981   0.816  1.00 35.39           O  
ATOM   2975  CB  ASP C 140      -8.332  17.897   1.836  1.00 42.01           C  
ATOM   2976  CG  ASP C 140      -7.092  18.012   2.673  1.00 48.10           C  
ATOM   2977  OD1 ASP C 140      -7.255  18.057   3.933  1.00 50.11           O  
ATOM   2978  OD2 ASP C 140      -5.964  18.047   2.091  1.00 45.84           O1-
ATOM   2979  N   TYR C 141      -8.162  14.662   2.889  1.00 41.73           N  
ATOM   2980  CA  TYR C 141      -7.548  13.354   2.566  1.00 38.54           C  
ATOM   2981  C   TYR C 141      -8.448  12.225   3.043  1.00 35.55           C  
ATOM   2982  O   TYR C 141      -8.106  11.087   2.926  1.00 33.60           O  
ATOM   2983  CB  TYR C 141      -6.178  13.220   3.216  1.00 38.05           C  
ATOM   2984  CG  TYR C 141      -5.029  13.913   2.513  1.00 41.11           C  
ATOM   2985  CD1 TYR C 141      -4.605  15.170   2.908  1.00 43.51           C  
ATOM   2986  CD2 TYR C 141      -4.314  13.277   1.510  1.00 42.93           C  
ATOM   2987  CE1 TYR C 141      -3.531  15.795   2.292  1.00 44.97           C  
ATOM   2988  CE2 TYR C 141      -3.234  13.888   0.900  1.00 45.21           C  
ATOM   2989  CZ  TYR C 141      -2.850  15.155   1.288  1.00 45.67           C  
ATOM   2990  OH  TYR C 141      -1.772  15.776   0.680  1.00 48.53           O  
ATOM   2991  N   LEU C 142      -9.601  12.573   3.597  1.00 38.49           N  
ATOM   2992  CA  LEU C 142     -10.570  11.601   4.073  1.00 41.22           C  
ATOM   2993  C   LEU C 142     -11.089  10.755   2.920  1.00 51.39           C  
ATOM   2994  O   LEU C 142     -11.237  11.264   1.802  1.00 54.84           O  
ATOM   2995  CB  LEU C 142     -11.717  12.340   4.683  1.00 38.66           C  
ATOM   2996  CG  LEU C 142     -12.646  11.562   5.568  1.00 41.33           C  
ATOM   2997  CD1 LEU C 142     -11.933  11.077   6.827  1.00 41.16           C  
ATOM   2998  CD2 LEU C 142     -13.829  12.471   5.899  1.00 42.93           C  
ATOM   2999  N   ASP C 143     -11.336   9.465   3.158  1.00 56.00           N  
ATOM   3000  CA  ASP C 143     -11.915   8.614   2.108  1.00 57.47           C  
ATOM   3001  C   ASP C 143     -13.450   8.748   2.070  1.00 56.68           C  
ATOM   3002  O   ASP C 143     -14.117   8.566   3.084  1.00 50.87           O  
ATOM   3003  CB  ASP C 143     -11.494   7.159   2.297  1.00 59.99           C  
ATOM   3004  CG  ASP C 143     -12.140   6.229   1.297  1.00 60.29           C  
ATOM   3005  OD1 ASP C 143     -13.341   6.431   0.993  1.00 68.81           O  
ATOM   3006  OD2 ASP C 143     -11.460   5.286   0.836  1.00 59.77           O1-
ATOM   3007  N   GLY C 148     -17.809   1.542   6.488  1.00 35.44           N  
ATOM   3008  CA  GLY C 148     -17.149   0.433   7.206  1.00 35.62           C  
ATOM   3009  C   GLY C 148     -16.010   0.869   8.135  1.00 34.49           C  
ATOM   3010  O   GLY C 148     -15.906   0.399   9.275  1.00 30.23           O  
ATOM   3011  N   GLN C 149     -15.156   1.750   7.616  1.00 33.72           N  
ATOM   3012  CA  GLN C 149     -13.922   2.161   8.273  1.00 35.28           C  
ATOM   3013  C   GLN C 149     -13.888   3.629   8.793  1.00 33.94           C  
ATOM   3014  O   GLN C 149     -12.888   4.050   9.380  1.00 36.51           O  
ATOM   3015  CB  GLN C 149     -12.763   1.972   7.309  1.00 37.27           C  
ATOM   3016  CG  GLN C 149     -12.306   0.544   7.144  1.00 38.67           C  
ATOM   3017  CD  GLN C 149     -10.996   0.450   6.390  1.00 38.84           C  
ATOM   3018  NE2 GLN C 149      -9.934   0.975   6.988  1.00 40.42           N  
ATOM   3019  OE1 GLN C 149     -10.939  -0.075   5.278  1.00 43.14           O  
ATOM   3020  N   VAL C 150     -14.944   4.398   8.566  1.00 29.73           N  
ATOM   3021  CA  VAL C 150     -15.030   5.728   9.110  1.00 27.42           C  
ATOM   3022  C   VAL C 150     -16.250   5.816  10.004  1.00 28.15           C  
ATOM   3023  O   VAL C 150     -17.358   5.888   9.496  1.00 31.18           O  
ATOM   3024  CB  VAL C 150     -15.151   6.764   7.999  1.00 26.21           C  
ATOM   3025  CG1 VAL C 150     -15.171   8.147   8.607  1.00 24.52           C  
ATOM   3026  CG2 VAL C 150     -14.009   6.605   6.993  1.00 25.15           C  
ATOM   3027  N   TYR C 151     -16.058   5.774  11.325  1.00 26.79           N  
ATOM   3028  CA  TYR C 151     -17.175   5.790  12.261  1.00 26.34           C  
ATOM   3029  C   TYR C 151     -16.762   6.373  13.589  1.00 26.68           C  
ATOM   3030  O   TYR C 151     -15.591   6.617  13.789  1.00 27.13           O  
ATOM   3031  CB  TYR C 151     -17.731   4.377  12.482  1.00 26.62           C  
ATOM   3032  CG  TYR C 151     -16.695   3.369  12.907  1.00 27.04           C  
ATOM   3033  CD1 TYR C 151     -16.200   2.449  12.001  1.00 26.85           C  
ATOM   3034  CD2 TYR C 151     -16.216   3.322  14.227  1.00 25.93           C  
ATOM   3035  CE1 TYR C 151     -15.231   1.520  12.380  1.00 27.34           C  
ATOM   3036  CE2 TYR C 151     -15.266   2.395  14.602  1.00 25.84           C  
ATOM   3037  CZ  TYR C 151     -14.770   1.499  13.672  1.00 27.43           C  
ATOM   3038  OH  TYR C 151     -13.791   0.568  14.027  1.00 29.63           O  
ATOM   3039  N   PHE C 152     -17.748   6.555  14.487  1.00 26.63           N  
ATOM   3040  CA  PHE C 152     -17.574   7.100  15.829  1.00 27.09           C  
ATOM   3041  C   PHE C 152     -18.716   6.551  16.670  1.00 26.98           C  
ATOM   3042  O   PHE C 152     -19.843   6.527  16.224  1.00 27.93           O  
ATOM   3043  CB  PHE C 152     -17.644   8.631  15.731  1.00 29.86           C  
ATOM   3044  CG  PHE C 152     -17.591   9.391  17.058  1.00 31.85           C  
ATOM   3045  CD1 PHE C 152     -18.112  10.701  17.126  1.00 35.07           C  
ATOM   3046  CD2 PHE C 152     -17.015   8.866  18.199  1.00 32.53           C  
ATOM   3047  CE1 PHE C 152     -18.059  11.444  18.305  1.00 34.64           C  
ATOM   3048  CE2 PHE C 152     -16.956   9.608  19.381  1.00 34.57           C  
ATOM   3049  CZ  PHE C 152     -17.483  10.896  19.434  1.00 35.93           C  
ATOM   3050  N   GLY C 153     -18.451   6.107  17.888  1.00 27.31           N  
ATOM   3051  CA  GLY C 153     -19.537   5.624  18.733  1.00 27.91           C  
ATOM   3052  C   GLY C 153     -19.209   5.572  20.214  1.00 29.57           C  
ATOM   3053  O   GLY C 153     -18.051   5.675  20.618  1.00 29.06           O  
ATOM   3054  N   ILE C 154     -20.251   5.412  21.020  1.00 30.84           N  
ATOM   3055  CA  ILE C 154     -20.110   5.258  22.454  1.00 33.43           C  
ATOM   3056  C   ILE C 154     -21.096   4.191  22.944  1.00 34.93           C  
ATOM   3057  O   ILE C 154     -22.201   4.060  22.397  1.00 37.46           O  
ATOM   3058  CB  ILE C 154     -20.383   6.605  23.169  1.00 35.77           C  
ATOM   3059  CG1 ILE C 154     -21.895   6.947  23.195  1.00 37.33           C  
ATOM   3060  CG2 ILE C 154     -19.670   7.742  22.457  1.00 34.23           C  
ATOM   3061  CD1 ILE C 154     -22.234   8.130  24.096  1.00 38.47           C  
ATOM   3062  N   ILE C 155     -20.713   3.431  23.962  1.00 35.14           N  
ATOM   3063  CA  ILE C 155     -21.658   2.523  24.625  1.00 36.87           C  
ATOM   3064  C   ILE C 155     -21.590   2.703  26.138  1.00 34.98           C  
ATOM   3065  O   ILE C 155     -20.524   2.601  26.714  1.00 33.29           O  
ATOM   3066  CB  ILE C 155     -21.379   1.024  24.312  1.00 38.13           C  
ATOM   3067  CG1 ILE C 155     -21.308   0.772  22.810  1.00 39.22           C  
ATOM   3068  CG2 ILE C 155     -22.472   0.164  24.908  1.00 34.26           C  
ATOM   3069  CD1 ILE C 155     -21.198  -0.710  22.446  1.00 44.68           C  
ATOM   3070  N   ALA C 156     -22.734   2.970  26.757  1.00 36.85           N  
ATOM   3071  CA  ALA C 156     -22.884   2.908  28.221  1.00 38.70           C  
ATOM   3072  C   ALA C 156     -22.685   1.475  28.709  1.00 39.13           C  
ATOM   3073  O   ALA C 156     -23.323   0.544  28.191  1.00 37.08           O  
ATOM   3074  CB  ALA C 156     -24.267   3.399  28.641  1.00 35.03           C  
ATOM   3075  N   LEU C 157     -21.814   1.310  29.711  1.00 39.40           N  
ATOM   3076  CA  LEU C 157     -21.508  -0.009  30.269  1.00 38.77           C  
ATOM   3077  C   LEU C 157     -22.458  -0.365  31.384  1.00 41.05           C  
ATOM   3078  O   LEU C 157     -22.799   0.507  32.157  1.00 46.56           O  
ATOM   3079  CB  LEU C 157     -20.098  -0.023  30.854  1.00 37.80           C  
ATOM   3080  CG  LEU C 157     -18.932   0.526  30.031  1.00 36.29           C  
ATOM   3081  CD1 LEU C 157     -17.679   0.210  30.814  1.00 35.15           C  
ATOM   3082  CD2 LEU C 157     -18.894  -0.050  28.634  1.00 34.77           C  
ATOM   3083  OXT LEU C 157     -22.836  -1.514  31.617  1.00 44.74           O1-
TER   
END
