# Supplementary material for: Ferroptosis regulation by traditional chinese medicine for ischemic stroke intervention based on network pharmacology and data mining
Source: PLoS One. 2025 Apr 16;20(4):e0321751. doi: 10.1371/journal.pone.0321751 (PMC12002469; doi:10.1371/journal.pone.0321751)
Supplement: S4 File — (ZIP) [file pone.0321751.s004.zip › 分子对接5/TNF/6op0.pdb]

HEADER    CYTOKINE                                23-APR-19   6OP0              
TITLE     ASYMMETRIC HTNF-ALPHA                                                 
COMPND    MOL_ID: 1;                                                            
COMPND   2 MOLECULE: TUMOR NECROSIS FACTOR;                                     
COMPND   3 CHAIN: A, B, C;                                                      
COMPND   4 SYNONYM: CACHECTIN,TNF-ALPHA,TUMOR NECROSIS FACTOR LIGAND SUPERFAMILY
COMPND   5 MEMBER 2,TNF-A;                                                      
COMPND   6 ENGINEERED: YES                                                      
SOURCE    MOL_ID: 1;                                                            
SOURCE   2 ORGANISM_SCIENTIFIC: HOMO SAPIENS;                                   
SOURCE   3 ORGANISM_COMMON: HUMAN;                                              
SOURCE   4 ORGANISM_TAXID: 9606;                                                
SOURCE   5 GENE: TNF, TNFA, TNFSF2;                                             
SOURCE   6 EXPRESSION_SYSTEM: ESCHERICHIA COLI;                                 
SOURCE   7 EXPRESSION_SYSTEM_TAXID: 562;                                        
SOURCE   8 EXPRESSION_SYSTEM_VECTOR_TYPE: PLASMID                               
KEYWDS    TUMOUR NECROSIS FACTOR ALPHA, TNF, ASYMMETRIC, PROTEIN-PROTEIN        
KEYWDS   2 INTERACTION INHIBITOR, RHEUMATOID ARTHRITIS, CYTOKINE                
EXPDTA    X-RAY DIFFRACTION                                                     
AUTHOR    T.L.ARAKAKI,T.E.EDWARDS,J.W.FAIRMAN,D.R.DAVIES,A.FOLEY,T.CESKA        
REVDAT   4   06-NOV-24 6OP0    1       REMARK                                   
REVDAT   3   03-APR-24 6OP0    1       REMARK                                   
REVDAT   2   01-JAN-20 6OP0    1       JRNL                                     
REVDAT   1   25-DEC-19 6OP0    0                                                
JRNL        AUTH   J.O'CONNELL,J.PORTER,B.KROEPLIEN,T.NORMAN,S.RAPECKI,R.DAVIS, 
JRNL        AUTH 2 D.MCMILLAN,T.ARAKAKI,A.BURGIN,D.FOX III,T.CESKA,F.LECOMTE,   
JRNL        AUTH 3 A.MALONEY,A.VUGLER,B.CARRINGTON,B.P.COSSINS,T.BOURNE,        
JRNL        AUTH 4 A.LAWSON                                                     
JRNL        TITL   SMALL MOLECULES THAT INHIBIT TNF SIGNALLING BY STABILISING   
JRNL        TITL 2 AN ASYMMETRIC FORM OF THE TRIMER.                            
JRNL        REF    NAT COMMUN                    V.  10  5795 2019              
JRNL        REFN                   ESSN 2041-1723                               
JRNL        PMID   31857588                                                     
JRNL        DOI    10.1038/S41467-019-13616-1                                   
REMARK   2                                                                      
REMARK   2 RESOLUTION.    2.55 ANGSTROMS.                                       
REMARK   3                                                                      
REMARK   3 REFINEMENT.                                                          
REMARK   3   PROGRAM     : REFMAC 5.6.0117                                      
REMARK   3   AUTHORS     : MURSHUDOV,SKUBAK,LEBEDEV,PANNU,STEINER,              
REMARK   3               : NICHOLLS,WINN,LONG,VAGIN                             
REMARK   3                                                                      
REMARK   3    REFINEMENT TARGET : NULL                                          
REMARK   3                                                                      
REMARK   3  DATA USED IN REFINEMENT.                                            
REMARK   3   RESOLUTION RANGE HIGH (ANGSTROMS) : 2.55                           
REMARK   3   RESOLUTION RANGE LOW  (ANGSTROMS) : 19.89                          
REMARK   3   DATA CUTOFF            (SIGMA(F)) : 0.000                          
REMARK   3   COMPLETENESS FOR RANGE        (%) : 99.4                           
REMARK   3   NUMBER OF REFLECTIONS             : 14153                          
REMARK   3                                                                      
REMARK   3  FIT TO DATA USED IN REFINEMENT.                                     
REMARK   3   CROSS-VALIDATION METHOD          : THROUGHOUT                      
REMARK   3   FREE R VALUE TEST SET SELECTION  : RANDOM                          
REMARK   3   R VALUE     (WORKING + TEST SET) : 0.188                           
REMARK   3   R VALUE            (WORKING SET) : 0.185                           
REMARK   3   FREE R VALUE                     : 0.244                           
REMARK   3   FREE R VALUE TEST SET SIZE   (%) : 5.100                           
REMARK   3   FREE R VALUE TEST SET COUNT      : 721                             
REMARK   3                                                                      
REMARK   3  FIT IN THE HIGHEST RESOLUTION BIN.                                  
REMARK   3   TOTAL NUMBER OF BINS USED           : 20                           
REMARK   3   BIN RESOLUTION RANGE HIGH       (A) : 2.55                         
REMARK   3   BIN RESOLUTION RANGE LOW        (A) : 2.62                         
REMARK   3   REFLECTION IN BIN     (WORKING SET) : 870                          
REMARK   3   BIN COMPLETENESS (WORKING+TEST) (%) : 99.78                        
REMARK   3   BIN R VALUE           (WORKING SET) : 0.2870                       
REMARK   3   BIN FREE R VALUE SET COUNT          : 44                           
REMARK   3   BIN FREE R VALUE                    : 0.4740                       
REMARK   3                                                                      
REMARK   3  NUMBER OF NON-HYDROGEN ATOMS USED IN REFINEMENT.                    
REMARK   3   PROTEIN ATOMS            : 3083                                    
REMARK   3   NUCLEIC ACID ATOMS       : 0                                       
REMARK   3   HETEROGEN ATOMS          : 32                                      
REMARK   3   SOLVENT ATOMS            : 67                                      
REMARK   3                                                                      
REMARK   3  B VALUES.                                                           
REMARK   3   FROM WILSON PLOT           (A**2) : 45.53                          
REMARK   3   MEAN B VALUE      (OVERALL, A**2) : 29.31                          
REMARK   3   OVERALL ANISOTROPIC B VALUE.                                       
REMARK   3    B11 (A**2) : 1.37000                                              
REMARK   3    B22 (A**2) : -1.60000                                             
REMARK   3    B33 (A**2) : 0.23000                                              
REMARK   3    B12 (A**2) : 0.00000                                              
REMARK   3    B13 (A**2) : 0.00000                                              
REMARK   3    B23 (A**2) : 0.00000                                              
REMARK   3                                                                      
REMARK   3  ESTIMATED OVERALL COORDINATE ERROR.                                 
REMARK   3   ESU BASED ON R VALUE                            (A): 1.025         
REMARK   3   ESU BASED ON FREE R VALUE                       (A): 0.309         
REMARK   3   ESU BASED ON MAXIMUM LIKELIHOOD                 (A): 0.220         
REMARK   3   ESU FOR B VALUES BASED ON MAXIMUM LIKELIHOOD (A**2): 10.143        
REMARK   3                                                                      
REMARK   3 CORRELATION COEFFICIENTS.                                            
REMARK   3   CORRELATION COEFFICIENT FO-FC      : 0.949                         
REMARK   3   CORRELATION COEFFICIENT FO-FC FREE : 0.910                         
REMARK   3                                                                      
REMARK   3  RMS DEVIATIONS FROM IDEAL VALUES        COUNT    RMS    WEIGHT      
REMARK   3   BOND LENGTHS REFINED ATOMS        (A):  3187 ; 0.014 ; 0.020       
REMARK   3   BOND LENGTHS OTHERS               (A):  2044 ; 0.001 ; 0.020       
REMARK   3   BOND ANGLES REFINED ATOMS   (DEGREES):  4357 ; 1.416 ; 1.971       
REMARK   3   BOND ANGLES OTHERS          (DEGREES):  4995 ; 0.823 ; 2.996       
REMARK   3   TORSION ANGLES, PERIOD 1    (DEGREES):   396 ; 7.566 ; 5.000       
REMARK   3   TORSION ANGLES, PERIOD 2    (DEGREES):   130 ;35.571 ;24.538       
REMARK   3   TORSION ANGLES, PERIOD 3    (DEGREES):   464 ;13.588 ;15.000       
REMARK   3   TORSION ANGLES, PERIOD 4    (DEGREES):    13 ;18.573 ;15.000       
REMARK   3   CHIRAL-CENTER RESTRAINTS       (A**3):   501 ; 0.084 ; 0.200       
REMARK   3   GENERAL PLANES REFINED ATOMS      (A):  3538 ; 0.007 ; 0.021       
REMARK   3   GENERAL PLANES OTHERS             (A):   616 ; 0.001 ; 0.020       
REMARK   3   NON-BONDED CONTACTS REFINED ATOMS (A):  NULL ;  NULL ;  NULL       
REMARK   3   NON-BONDED CONTACTS OTHERS        (A):  NULL ;  NULL ;  NULL       
REMARK   3   NON-BONDED TORSION REFINED ATOMS  (A):  NULL ;  NULL ;  NULL       
REMARK   3   NON-BONDED TORSION OTHERS         (A):  NULL ;  NULL ;  NULL       
REMARK   3   H-BOND (X...Y) REFINED ATOMS      (A):  NULL ;  NULL ;  NULL       
REMARK   3   H-BOND (X...Y) OTHERS             (A):  NULL ;  NULL ;  NULL       
REMARK   3   POTENTIAL METAL-ION REFINED ATOMS (A):  NULL ;  NULL ;  NULL       
REMARK   3   POTENTIAL METAL-ION OTHERS        (A):  NULL ;  NULL ;  NULL       
REMARK   3   SYMMETRY VDW REFINED ATOMS        (A):  NULL ;  NULL ;  NULL       
REMARK   3   SYMMETRY VDW OTHERS               (A):  NULL ;  NULL ;  NULL       
REMARK   3   SYMMETRY H-BOND REFINED ATOMS     (A):  NULL ;  NULL ;  NULL       
REMARK   3   SYMMETRY H-BOND OTHERS            (A):  NULL ;  NULL ;  NULL       
REMARK   3   SYMMETRY METAL-ION REFINED ATOMS  (A):  NULL ;  NULL ;  NULL       
REMARK   3   SYMMETRY METAL-ION OTHERS         (A):  NULL ;  NULL ;  NULL       
REMARK   3                                                                      
REMARK   3  ISOTROPIC THERMAL FACTOR RESTRAINTS.     COUNT   RMS    WEIGHT      
REMARK   3   MAIN-CHAIN BOND REFINED ATOMS  (A**2):  NULL ;  NULL ;  NULL       
REMARK   3   MAIN-CHAIN BOND OTHER ATOMS    (A**2):  NULL ;  NULL ;  NULL       
REMARK   3   MAIN-CHAIN ANGLE REFINED ATOMS (A**2):  NULL ;  NULL ;  NULL       
REMARK   3   MAIN-CHAIN ANGLE OTHER ATOMS   (A**2):  NULL ;  NULL ;  NULL       
REMARK   3   SIDE-CHAIN BOND REFINED ATOMS  (A**2):  NULL ;  NULL ;  NULL       
REMARK   3   SIDE-CHAIN BOND OTHER ATOMS    (A**2):  NULL ;  NULL ;  NULL       
REMARK   3   SIDE-CHAIN ANGLE REFINED ATOMS (A**2):  NULL ;  NULL ;  NULL       
REMARK   3   SIDE-CHAIN ANGLE OTHER ATOMS   (A**2):  NULL ;  NULL ;  NULL       
REMARK   3   LONG RANGE B REFINED ATOMS     (A**2):  NULL ;  NULL ;  NULL       
REMARK   3   LONG RANGE B OTHER ATOMS       (A**2):  NULL ;  NULL ;  NULL       
REMARK   3                                                                      
REMARK   3 ANISOTROPIC THERMAL FACTOR RESTRAINTS.    COUNT   RMS   WEIGHT       
REMARK   3   RIGID-BOND RESTRAINTS          (A**2):  NULL ;  NULL ;  NULL       
REMARK   3   SPHERICITY; FREE ATOMS         (A**2):  NULL ;  NULL ;  NULL       
REMARK   3   SPHERICITY; BONDED ATOMS       (A**2):  NULL ;  NULL ;  NULL       
REMARK   3                                                                      
REMARK   3  NCS RESTRAINTS STATISTICS                                           
REMARK   3   NUMBER OF DIFFERENT NCS GROUPS : NULL                              
REMARK   3                                                                      
REMARK   3  TLS DETAILS                                                         
REMARK   3   NUMBER OF TLS GROUPS  : NULL                                       
REMARK   3                                                                      
REMARK   3  BULK SOLVENT MODELLING.                                             
REMARK   3   METHOD USED : NULL                                                 
REMARK   3   PARAMETERS FOR MASK CALCULATION                                    
REMARK   3   VDW PROBE RADIUS   : 1.20                                          
REMARK   3   ION PROBE RADIUS   : 0.80                                          
REMARK   3   SHRINKAGE RADIUS   : 0.80                                          
REMARK   3                                                                      
REMARK   3  OTHER REFINEMENT REMARKS: HYDROGENS HAVE BEEN ADDED                 
REMARK   4                                                                      
REMARK   4 6OP0 COMPLIES WITH FORMAT V. 3.30, 13-JUL-11                         
REMARK 100                                                                      
REMARK 100 THIS ENTRY HAS BEEN PROCESSED BY RCSB ON 25-APR-19.                  
REMARK 100 THE DEPOSITION ID IS D_1000241113.                                   
REMARK 200                                                                      
REMARK 200 EXPERIMENTAL DETAILS                                                 
REMARK 200  EXPERIMENT TYPE                : X-RAY DIFFRACTION                  
REMARK 200  DATE OF DATA COLLECTION        : 31-JAN-12                          
REMARK 200  TEMPERATURE           (KELVIN) : 100.0                              
REMARK 200  PH                             : 8.00                               
REMARK 200  NUMBER OF CRYSTALS USED        : 1                                  
REMARK 200                                                                      
REMARK 200  SYNCHROTRON              (Y/N) : Y                                  
REMARK 200  RADIATION SOURCE               : SSRL                               
REMARK 200  BEAMLINE                       : BL7-1                              
REMARK 200  X-RAY GENERATOR MODEL          : NULL                               
REMARK 200  MONOCHROMATIC OR LAUE    (M/L) : M                                  
REMARK 200  WAVELENGTH OR RANGE        (A) : 1.127                              
REMARK 200  MONOCHROMATOR                  : NULL                               
REMARK 200  OPTICS                         : NULL                               
REMARK 200                                                                      
REMARK 200  DETECTOR TYPE                  : CCD                                
REMARK 200  DETECTOR MANUFACTURER          : ADSC QUANTUM 315                   
REMARK 200  INTENSITY-INTEGRATION SOFTWARE : XDS                                
REMARK 200  DATA SCALING SOFTWARE          : XSCALE                             
REMARK 200                                                                      
REMARK 200  NUMBER OF UNIQUE REFLECTIONS   : 14153                              
REMARK 200  RESOLUTION RANGE HIGH      (A) : 2.550                              
REMARK 200  RESOLUTION RANGE LOW       (A) : 20.000                             
REMARK 200  REJECTION CRITERIA  (SIGMA(I)) : -3.000                             
REMARK 200                                                                      
REMARK 200 OVERALL.                                                             
REMARK 200  COMPLETENESS FOR RANGE     (%) : 99.4                               
REMARK 200  DATA REDUNDANCY                : 6.300                              
REMARK 200  R MERGE                    (I) : 0.07600                            
REMARK 200  R SYM                      (I) : NULL                               
REMARK 200  <I/SIGMA(I)> FOR THE DATA SET  : 18.5400                            
REMARK 200                                                                      
REMARK 200 IN THE HIGHEST RESOLUTION SHELL.                                     
REMARK 200  HIGHEST RESOLUTION SHELL, RANGE HIGH (A) : 2.55                     
REMARK 200  HIGHEST RESOLUTION SHELL, RANGE LOW  (A) : 2.62                     
REMARK 200  COMPLETENESS FOR SHELL     (%) : 100.0                              
REMARK 200  DATA REDUNDANCY IN SHELL       : 6.40                               
REMARK 200  R MERGE FOR SHELL          (I) : 0.52200                            
REMARK 200  R SYM FOR SHELL            (I) : NULL                               
REMARK 200  <I/SIGMA(I)> FOR SHELL         : 3.800                              
REMARK 200                                                                      
REMARK 200 DIFFRACTION PROTOCOL: SINGLE WAVELENGTH                              
REMARK 200 METHOD USED TO DETERMINE THE STRUCTURE: MOLECULAR REPLACEMENT        
REMARK 200 SOFTWARE USED: PHASER                                                
REMARK 200 STARTING MODEL: UNPUBLISHED STRUCTURE                                
REMARK 200                                                                      
REMARK 200 REMARK: NULL                                                         
REMARK 280                                                                      
REMARK 280 CRYSTAL                                                              
REMARK 280 SOLVENT CONTENT, VS   (%): 38.80                                     
REMARK 280 MATTHEWS COEFFICIENT, VM (ANGSTROMS**3/DA): 2.00                     
REMARK 280                                                                      
REMARK 280 CRYSTALLIZATION CONDITIONS: 23.2% PEG 3350, 5% MPD, 100 MM TRIS,     
REMARK 280  PH 8.0, VAPOR DIFFUSION, SITTING DROP, TEMPERATURE 289K, PH 8.00    
REMARK 290                                                                      
REMARK 290 CRYSTALLOGRAPHIC SYMMETRY                                            
REMARK 290 SYMMETRY OPERATORS FOR SPACE GROUP: P 21 21 21                       
REMARK 290                                                                      
REMARK 290      SYMOP   SYMMETRY                                                
REMARK 290     NNNMMM   OPERATOR                                                
REMARK 290       1555   X,Y,Z                                                   
REMARK 290       2555   -X+1/2,-Y,Z+1/2                                         
REMARK 290       3555   -X,Y+1/2,-Z+1/2                                         
REMARK 290       4555   X+1/2,-Y+1/2,-Z                                         
REMARK 290                                                                      
REMARK 290     WHERE NNN -> OPERATOR NUMBER                                     
REMARK 290           MMM -> TRANSLATION VECTOR                                  
REMARK 290                                                                      
REMARK 290 CRYSTALLOGRAPHIC SYMMETRY TRANSFORMATIONS                            
REMARK 290 THE FOLLOWING TRANSFORMATIONS OPERATE ON THE ATOM/HETATM             
REMARK 290 RECORDS IN THIS ENTRY TO PRODUCE CRYSTALLOGRAPHICALLY                
REMARK 290 RELATED MOLECULES.                                                   
REMARK 290   SMTRY1   1  1.000000  0.000000  0.000000        0.00000            
REMARK 290   SMTRY2   1  0.000000  1.000000  0.000000        0.00000            
REMARK 290   SMTRY3   1  0.000000  0.000000  1.000000        0.00000            
REMARK 290   SMTRY1   2 -1.000000  0.000000  0.000000       27.08500            
REMARK 290   SMTRY2   2  0.000000 -1.000000  0.000000        0.00000            
REMARK 290   SMTRY3   2  0.000000  0.000000  1.000000       47.08500            
REMARK 290   SMTRY1   3 -1.000000  0.000000  0.000000        0.00000            
REMARK 290   SMTRY2   3  0.000000  1.000000  0.000000       40.99500            
REMARK 290   SMTRY3   3  0.000000  0.000000 -1.000000       47.08500            
REMARK 290   SMTRY1   4  1.000000  0.000000  0.000000       27.08500            
REMARK 290   SMTRY2   4  0.000000 -1.000000  0.000000       40.99500            
REMARK 290   SMTRY3   4  0.000000  0.000000 -1.000000        0.00000            
REMARK 290                                                                      
REMARK 290 REMARK: NULL                                                         
REMARK 300                                                                      
REMARK 300 BIOMOLECULE: 1                                                       
REMARK 300 SEE REMARK 350 FOR THE AUTHOR PROVIDED AND/OR PROGRAM                
REMARK 300 GENERATED ASSEMBLY INFORMATION FOR THE STRUCTURE IN                  
REMARK 300 THIS ENTRY. THE REMARK MAY ALSO PROVIDE INFORMATION ON               
REMARK 300 BURIED SURFACE AREA.                                                 
REMARK 350                                                                      
REMARK 350 COORDINATES FOR A COMPLETE MULTIMER REPRESENTING THE KNOWN           
REMARK 350 BIOLOGICALLY SIGNIFICANT OLIGOMERIZATION STATE OF THE                
REMARK 350 MOLECULE CAN BE GENERATED BY APPLYING BIOMT TRANSFORMATIONS          
REMARK 350 GIVEN BELOW.  BOTH NON-CRYSTALLOGRAPHIC AND                          
REMARK 350 CRYSTALLOGRAPHIC OPERATIONS ARE GIVEN.                               
REMARK 350                                                                      
REMARK 350 BIOMOLECULE: 1                                                       
REMARK 350 AUTHOR DETERMINED BIOLOGICAL UNIT: TRIMERIC                          
REMARK 350 SOFTWARE DETERMINED QUATERNARY STRUCTURE: TRIMERIC                   
REMARK 350 SOFTWARE USED: PISA                                                  
REMARK 350 TOTAL BURIED SURFACE AREA: 4800 ANGSTROM**2                          
REMARK 350 SURFACE AREA OF THE COMPLEX: 17810 ANGSTROM**2                       
REMARK 350 CHANGE IN SOLVENT FREE ENERGY: -28.0 KCAL/MOL                        
REMARK 350 APPLY THE FOLLOWING TO CHAINS: A, B, C                               
REMARK 350   BIOMT1   1  1.000000  0.000000  0.000000        0.00000            
REMARK 350   BIOMT2   1  0.000000  1.000000  0.000000        0.00000            
REMARK 350   BIOMT3   1  0.000000  0.000000  1.000000        0.00000            
REMARK 465                                                                      
REMARK 465 MISSING RESIDUES                                                     
REMARK 465 THE FOLLOWING RESIDUES WERE NOT LOCATED IN THE                       
REMARK 465 EXPERIMENT. (M=MODEL NUMBER; RES=RESIDUE NAME; C=CHAIN               
REMARK 465 IDENTIFIER; SSSEQ=SEQUENCE NUMBER; I=INSERTION CODE.)                
REMARK 465                                                                      
REMARK 465   M RES C SSSEQI                                                     
REMARK 465     SER A     0                                                      
REMARK 465     VAL A     1                                                      
REMARK 465     ARG A     2                                                      
REMARK 465     SER A     3                                                      
REMARK 465     SER A     4                                                      
REMARK 465     SER A     5                                                      
REMARK 465     ARG A     6                                                      
REMARK 465     GLU A   107                                                      
REMARK 465     GLY A   108                                                      
REMARK 465     ALA A   109                                                      
REMARK 465     GLU A   110                                                      
REMARK 465     SER B     0                                                      
REMARK 465     VAL B     1                                                      
REMARK 465     ARG B     2                                                      
REMARK 465     SER B     3                                                      
REMARK 465     SER B     4                                                      
REMARK 465     SER B     5                                                      
REMARK 465     ARG B     6                                                      
REMARK 465     SER B    71                                                      
REMARK 465     THR B    72                                                      
REMARK 465     GLN B   102                                                      
REMARK 465     ARG B   103                                                      
REMARK 465     GLU B   104                                                      
REMARK 465     THR B   105                                                      
REMARK 465     PRO B   106                                                      
REMARK 465     GLU B   107                                                      
REMARK 465     GLY B   108                                                      
REMARK 465     ALA B   109                                                      
REMARK 465     SER C     0                                                      
REMARK 465     VAL C     1                                                      
REMARK 465     ARG C     2                                                      
REMARK 465     SER C     3                                                      
REMARK 465     SER C     4                                                      
REMARK 465     SER C     5                                                      
REMARK 465     ARG C     6                                                      
REMARK 465     THR C     7                                                      
REMARK 465     PRO C     8                                                      
REMARK 465     SER C     9                                                      
REMARK 465     ASP C    10                                                      
REMARK 465     PRO C    20                                                      
REMARK 465     GLN C    21                                                      
REMARK 465     ALA C    22                                                      
REMARK 465     ARG C    31                                                      
REMARK 465     ARG C    32                                                      
REMARK 465     ALA C    33                                                      
REMARK 465     ASN C    34                                                      
REMARK 465     ALA C    35                                                      
REMARK 465     LEU C    36                                                      
REMARK 465     LEU C    37                                                      
REMARK 465     ALA C    38                                                      
REMARK 465     ASN C    39                                                      
REMARK 465     SER C    86                                                      
REMARK 465     TYR C    87                                                      
REMARK 465     GLN C   102                                                      
REMARK 465     ARG C   103                                                      
REMARK 465     GLU C   104                                                      
REMARK 465     THR C   105                                                      
REMARK 465     PRO C   106                                                      
REMARK 465     GLU C   107                                                      
REMARK 465     GLY C   108                                                      
REMARK 465     ALA C   109                                                      
REMARK 465     GLU C   110                                                      
REMARK 465     ALA C   111                                                      
REMARK 465     PHE C   144                                                      
REMARK 465     ALA C   145                                                      
REMARK 465     GLU C   146                                                      
REMARK 465     SER C   147                                                      
REMARK 470                                                                      
REMARK 470 MISSING ATOM                                                         
REMARK 470 THE FOLLOWING RESIDUES HAVE MISSING ATOMS (M=MODEL NUMBER;           
REMARK 470 RES=RESIDUE NAME; C=CHAIN IDENTIFIER; SSEQ=SEQUENCE NUMBER;          
REMARK 470 I=INSERTION CODE):                                                   
REMARK 470   M RES CSSEQI  ATOMS                                                
REMARK 470     SER A  71    OG                                                  
REMARK 470     LYS A  98    CG   CD   CE   NZ                                   
REMARK 470     GLN A 102    CG   CD   OE1  NE2                                  
REMARK 470     ARG A 103    CG   CD   NE   CZ   NH1  NH2                        
REMARK 470     GLU A 104    CG   CD   OE1  OE2                                  
REMARK 470     THR A 105    OG1  CG2                                            
REMARK 470     PRO A 106    CG   CD                                             
REMARK 470     LYS A 112    CG   CD   CE   NZ                                   
REMARK 470     LYS A 128    CG   CD   CE   NZ                                   
REMARK 470     GLU A 146    CG   CD   OE1  OE2                                  
REMARK 470     ARG B  44    CG   CD   NE   CZ   NH1  NH2                        
REMARK 470     HIS B  73    CG   ND1  CD2  CE1  NE2                             
REMARK 470     GLU B 110    CG   CD   OE1  OE2                                  
REMARK 470     LYS B 112    CG   CD   CE   NZ                                   
REMARK 470     LYS C  11    CG   CD   CE   NZ                                   
REMARK 470     GLU C  23    CG   CD   OE1  OE2                                  
REMARK 470     GLN C  27    CG   CD   OE1  NE2                                  
REMARK 470     LEU C  29    CG   CD1  CD2                                       
REMARK 470     ASN C  30    CG   OD1  ND2                                       
REMARK 470     GLU C  42    CG   CD   OE1  OE2                                  
REMARK 470     ARG C  44    CG   CD   NE   CZ   NH1  NH2                        
REMARK 470     LYS C  65    CG   CD   CE   NZ                                   
REMARK 470     GLN C  67    CG   CD   OE1  NE2                                  
REMARK 470     SER C  71    OG                                                  
REMARK 470     THR C  72    OG1  CG2                                            
REMARK 470     GLN C  88    CG   CD   OE1  NE2                                  
REMARK 470     LYS C 112    CG   CD   CE   NZ                                   
REMARK 470     LYS C 128    CG   CD   CE   NZ                                   
REMARK 470     ARG C 131    CG   CD   NE   CZ   NH1  NH2                        
REMARK 500                                                                      
REMARK 500 GEOMETRY AND STEREOCHEMISTRY                                         
REMARK 500 SUBTOPIC: COVALENT BOND LENGTHS                                      
REMARK 500                                                                      
REMARK 500 THE STEREOCHEMICAL PARAMETERS OF THE FOLLOWING RESIDUES              
REMARK 500 HAVE VALUES WHICH DEVIATE FROM EXPECTED VALUES BY MORE               
REMARK 500 THAN 6*RMSD (M=MODEL NUMBER; RES=RESIDUE NAME; C=CHAIN               
REMARK 500 IDENTIFIER; SSEQ=SEQUENCE NUMBER; I=INSERTION CODE).                 
REMARK 500                                                                      
REMARK 500 STANDARD TABLE:                                                      
REMARK 500 FORMAT: (10X,I3,1X,2(A3,1X,A1,I4,A1,1X,A4,3X),1X,F6.3)               
REMARK 500                                                                      
REMARK 500 EXPECTED VALUES PROTEIN: ENGH AND HUBER, 1999                        
REMARK 500 EXPECTED VALUES NUCLEIC ACID: CLOWNEY ET AL 1996                     
REMARK 500                                                                      
REMARK 500  M RES CSSEQI ATM1   RES CSSEQI ATM2   DEVIATION                     
REMARK 500    TRP B  28   CE2   TRP B  28   CD2     0.076                       
REMARK 500                                                                      
REMARK 500 REMARK: NULL                                                         
REMARK 500                                                                      
REMARK 500 GEOMETRY AND STEREOCHEMISTRY                                         
REMARK 500 SUBTOPIC: TORSION ANGLES                                             
REMARK 500                                                                      
REMARK 500 TORSION ANGLES OUTSIDE THE EXPECTED RAMACHANDRAN REGIONS:            
REMARK 500 (M=MODEL NUMBER; RES=RESIDUE NAME; C=CHAIN IDENTIFIER;               
REMARK 500 SSEQ=SEQUENCE NUMBER; I=INSERTION CODE).                             
REMARK 500                                                                      
REMARK 500 STANDARD TABLE:                                                      
REMARK 500 FORMAT:(10X,I3,1X,A3,1X,A1,I4,A1,4X,F7.2,3X,F7.2)                    
REMARK 500                                                                      
REMARK 500 EXPECTED VALUES: GJ KLEYWEGT AND TA JONES (1996). PHI/PSI-           
REMARK 500 CHOLOGY: RAMACHANDRAN REVISITED. STRUCTURE 4, 1395 - 1400            
REMARK 500                                                                      
REMARK 500  M RES CSSEQI        PSI       PHI                                   
REMARK 500    PRO A   8      154.01    -49.53                                   
REMARK 500    TYR A  87       87.69   -161.05                                   
REMARK 500    LEU B  36      128.55   -171.77                                   
REMARK 500    HIS C  15      102.38   -160.63                                   
REMARK 500    LEU C  43       79.28   -114.05                                   
REMARK 500                                                                      
REMARK 500 REMARK: NULL                                                         
REMARK 800                                                                      
REMARK 800 SITE                                                                 
REMARK 800 SITE_IDENTIFIER: AC1                                                 
REMARK 800 EVIDENCE_CODE: SOFTWARE                                              
REMARK 800 SITE_DESCRIPTION: binding site for residue A7A C 201                 
DBREF  6OP0 A    1   157  UNP    P01375   TNFA_HUMAN      77    233             
DBREF  6OP0 B    1   157  UNP    P01375   TNFA_HUMAN      77    233             
DBREF  6OP0 C    1   157  UNP    P01375   TNFA_HUMAN      77    233             
SEQADV 6OP0 SER A    0  UNP  P01375              EXPRESSION TAG                 
SEQADV 6OP0 SER B    0  UNP  P01375              EXPRESSION TAG                 
SEQADV 6OP0 SER C    0  UNP  P01375              EXPRESSION TAG                 
SEQRES   1 A  158  SER VAL ARG SER SER SER ARG THR PRO SER ASP LYS PRO          
SEQRES   2 A  158  VAL ALA HIS VAL VAL ALA ASN PRO GLN ALA GLU GLY GLN          
SEQRES   3 A  158  LEU GLN TRP LEU ASN ARG ARG ALA ASN ALA LEU LEU ALA          
SEQRES   4 A  158  ASN GLY VAL GLU LEU ARG ASP ASN GLN LEU VAL VAL PRO          
SEQRES   5 A  158  SER GLU GLY LEU TYR LEU ILE TYR SER GLN VAL LEU PHE          
SEQRES   6 A  158  LYS GLY GLN GLY CYS PRO SER THR HIS VAL LEU LEU THR          
SEQRES   7 A  158  HIS THR ILE SER ARG ILE ALA VAL SER TYR GLN THR LYS          
SEQRES   8 A  158  VAL ASN LEU LEU SER ALA ILE LYS SER PRO CYS GLN ARG          
SEQRES   9 A  158  GLU THR PRO GLU GLY ALA GLU ALA LYS PRO TRP TYR GLU          
SEQRES  10 A  158  PRO ILE TYR LEU GLY GLY VAL PHE GLN LEU GLU LYS GLY          
SEQRES  11 A  158  ASP ARG LEU SER ALA GLU ILE ASN ARG PRO ASP TYR LEU          
SEQRES  12 A  158  ASP PHE ALA GLU SER GLY GLN VAL TYR PHE GLY ILE ILE          
SEQRES  13 A  158  ALA LEU                                                      
SEQRES   1 B  158  SER VAL ARG SER SER SER ARG THR PRO SER ASP LYS PRO          
SEQRES   2 B  158  VAL ALA HIS VAL VAL ALA ASN PRO GLN ALA GLU GLY GLN          
SEQRES   3 B  158  LEU GLN TRP LEU ASN ARG ARG ALA ASN ALA LEU LEU ALA          
SEQRES   4 B  158  ASN GLY VAL GLU LEU ARG ASP ASN GLN LEU VAL VAL PRO          
SEQRES   5 B  158  SER GLU GLY LEU TYR LEU ILE TYR SER GLN VAL LEU PHE          
SEQRES   6 B  158  LYS GLY GLN GLY CYS PRO SER THR HIS VAL LEU LEU THR          
SEQRES   7 B  158  HIS THR ILE SER ARG ILE ALA VAL SER TYR GLN THR LYS          
SEQRES   8 B  158  VAL ASN LEU LEU SER ALA ILE LYS SER PRO CYS GLN ARG          
SEQRES   9 B  158  GLU THR PRO GLU GLY ALA GLU ALA LYS PRO TRP TYR GLU          
SEQRES  10 B  158  PRO ILE TYR LEU GLY GLY VAL PHE GLN LEU GLU LYS GLY          
SEQRES  11 B  158  ASP ARG LEU SER ALA GLU ILE ASN ARG PRO ASP TYR LEU          
SEQRES  12 B  158  ASP PHE ALA GLU SER GLY GLN VAL TYR PHE GLY ILE ILE          
SEQRES  13 B  158  ALA LEU                                                      
SEQRES   1 C  158  SER VAL ARG SER SER SER ARG THR PRO SER ASP LYS PRO          
SEQRES   2 C  158  VAL ALA HIS VAL VAL ALA ASN PRO GLN ALA GLU GLY GLN          
SEQRES   3 C  158  LEU GLN TRP LEU ASN ARG ARG ALA ASN ALA LEU LEU ALA          
SEQRES   4 C  158  ASN GLY VAL GLU LEU ARG ASP ASN GLN LEU VAL VAL PRO          
SEQRES   5 C  158  SER GLU GLY LEU TYR LEU ILE TYR SER GLN VAL LEU PHE          
SEQRES   6 C  158  LYS GLY GLN GLY CYS PRO SER THR HIS VAL LEU LEU THR          
SEQRES   7 C  158  HIS THR ILE SER ARG ILE ALA VAL SER TYR GLN THR LYS          
SEQRES   8 C  158  VAL ASN LEU LEU SER ALA ILE LYS SER PRO CYS GLN ARG          
SEQRES   9 C  158  GLU THR PRO GLU GLY ALA GLU ALA LYS PRO TRP TYR GLU          
SEQRES  10 C  158  PRO ILE TYR LEU GLY GLY VAL PHE GLN LEU GLU LYS GLY          
SEQRES  11 C  158  ASP ARG LEU SER ALA GLU ILE ASN ARG PRO ASP TYR LEU          
SEQRES  12 C  158  ASP PHE ALA GLU SER GLY GLN VAL TYR PHE GLY ILE ILE          
SEQRES  13 C  158  ALA LEU                                                      
HET    A7A  C 201      32                                                       
HETNAM     A7A (R)-{1-[(2,5-DIMETHYLPHENYL)METHYL]-6-(1-METHYL-1H-              
HETNAM   2 A7A  PYRAZOL-4-YL)-1H-BENZIMIDAZOL-2-YL}(PYRIDIN-4-YL)               
HETNAM   3 A7A  METHANOL                                                        
FORMUL   4  A7A    C26 H25 N5 O                                                 
FORMUL   5  HOH   *67(H2 O)                                                     
HELIX    1 AA1 ARG A  138  LEU A  142  5                                   5    
HELIX    2 AA2 ARG B  138  LEU B  142  5                                   5    
SHEET    1 AA1 3 TRP A  28  LEU A  29  0                                        
SHEET    2 AA1 3 VAL A  13  ALA A  18 -1  N  VAL A  17   O  LEU A  29           
SHEET    3 AA1 3 LEU A  36  ALA A  38 -1  O  LEU A  36   N  HIS A  15           
SHEET    1 AA2 5 TRP A  28  LEU A  29  0                                        
SHEET    2 AA2 5 VAL A  13  ALA A  18 -1  N  VAL A  17   O  LEU A  29           
SHEET    3 AA2 5 TYR A 151  ALA A 156 -1  O  PHE A 152   N  VAL A  16           
SHEET    4 AA2 5 GLY A  54  GLN A  67 -1  N  TYR A  59   O  GLY A 153           
SHEET    5 AA2 5 PRO A 113  LEU A 126 -1  O  GLY A 122   N  ILE A  58           
SHEET    1 AA3 5 GLU A  42  ARG A  44  0                                        
SHEET    2 AA3 5 GLN A  47  VAL A  49 -1  O  GLN A  47   N  ARG A  44           
SHEET    3 AA3 5 ARG A 131  ILE A 136 -1  O  LEU A 132   N  LEU A  48           
SHEET    4 AA3 5 LEU A  76  ALA A  84 -1  N  THR A  79   O  GLU A 135           
SHEET    5 AA3 5 TYR A  87  LYS A  98 -1  O  LEU A  93   N  ILE A  80           
SHEET    1 AA4 3 TRP B  28  LEU B  29  0                                        
SHEET    2 AA4 3 VAL B  13  ALA B  18 -1  N  VAL B  17   O  LEU B  29           
SHEET    3 AA4 3 LEU B  36  ALA B  38 -1  O  LEU B  36   N  HIS B  15           
SHEET    1 AA5 5 TRP B  28  LEU B  29  0                                        
SHEET    2 AA5 5 VAL B  13  ALA B  18 -1  N  VAL B  17   O  LEU B  29           
SHEET    3 AA5 5 TYR B 151  ALA B 156 -1  O  PHE B 152   N  VAL B  16           
SHEET    4 AA5 5 GLY B  54  GLN B  67 -1  N  LEU B  57   O  ILE B 155           
SHEET    5 AA5 5 PRO B 113  LEU B 126 -1  O  PHE B 124   N  TYR B  56           
SHEET    1 AA6 5 GLU B  42  ARG B  44  0                                        
SHEET    2 AA6 5 GLN B  47  VAL B  49 -1  O  VAL B  49   N  GLU B  42           
SHEET    3 AA6 5 ARG B 131  ILE B 136 -1  O  LEU B 132   N  LEU B  48           
SHEET    4 AA6 5 LEU B  76  ILE B  83 -1  N  THR B  79   O  GLU B 135           
SHEET    5 AA6 5 LYS B  90  LYS B  98 -1  O  VAL B  91   N  ARG B  82           
SHEET    1 AA7 4 VAL C  13  VAL C  17  0                                        
SHEET    2 AA7 4 TYR C 151  ALA C 156 -1  O  PHE C 152   N  VAL C  16           
SHEET    3 AA7 4 GLY C  54  GLN C  67 -1  N  LEU C  57   O  ILE C 155           
SHEET    4 AA7 4 PRO C 113  LEU C 126 -1  O  GLY C 122   N  ILE C  58           
SHEET    1 AA8 5 GLU C  42  ARG C  44  0                                        
SHEET    2 AA8 5 GLN C  47  VAL C  49 -1  O  VAL C  49   N  GLU C  42           
SHEET    3 AA8 5 ARG C 131  ILE C 136 -1  O  LEU C 132   N  LEU C  48           
SHEET    4 AA8 5 LEU C  76  ILE C  83 -1  N  ILE C  83   O  ARG C 131           
SHEET    5 AA8 5 LYS C  90  LYS C  98 -1  O  LEU C  93   N  ILE C  80           
SSBOND   1 CYS A   69    CYS A  101                          1555   1555  2.09  
SSBOND   2 CYS B   69    CYS B  101                          1555   1555  2.06  
SSBOND   3 CYS C   69    CYS C  101                          1555   1555  2.04  
SITE     1 AC1 14 LEU A  57  TYR A  59  TYR A 119  ILE A 155                    
SITE     2 AC1 14 TYR B 119  GLY B 121  GLY B 122  LEU C  57                    
SITE     3 AC1 14 TYR C  59  SER C  60  TYR C 119  LEU C 120                    
SITE     4 AC1 14 TYR C 151  ILE C 155                                          
CRYST1   54.170   81.990   94.170  90.00  90.00  90.00 P 21 21 21   12          
ORIGX1      1.000000  0.000000  0.000000        0.00000                         
ORIGX2      0.000000  1.000000  0.000000        0.00000                         
ORIGX3      0.000000  0.000000  1.000000        0.00000                         
SCALE1      0.018460  0.000000  0.000000        0.00000                         
SCALE2      0.000000  0.012197  0.000000        0.00000                         
SCALE3      0.000000  0.000000  0.010619        0.00000                         
ATOM      1  N   THR A   7     -22.595 -12.376  36.005  1.00 49.90           N  
ATOM      2  CA  THR A   7     -23.385 -12.939  34.856  1.00 59.34           C  
ATOM      3  C   THR A   7     -22.693 -12.707  33.503  1.00 60.15           C  
ATOM      4  O   THR A   7     -22.636 -11.569  33.033  1.00 57.52           O  
ATOM      5  CB  THR A   7     -24.804 -12.325  34.753  1.00 59.10           C  
ATOM      6  OG1 THR A   7     -25.421 -12.307  36.045  1.00 63.74           O  
ATOM      7  CG2 THR A   7     -25.681 -13.135  33.757  1.00 52.70           C  
ATOM      8  N   PRO A   8     -22.199 -13.794  32.856  1.00 64.09           N  
ATOM      9  CA  PRO A   8     -21.500 -13.698  31.560  1.00 63.36           C  
ATOM     10  C   PRO A   8     -22.249 -12.878  30.514  1.00 59.56           C  
ATOM     11  O   PRO A   8     -23.469 -12.770  30.581  1.00 61.40           O  
ATOM     12  CB  PRO A   8     -21.396 -15.164  31.109  1.00 63.60           C  
ATOM     13  CG  PRO A   8     -21.344 -15.942  32.370  1.00 64.66           C  
ATOM     14  CD  PRO A   8     -22.211 -15.188  33.357  1.00 66.98           C  
ATOM     15  N   SER A   9     -21.512 -12.304  29.565  1.00 58.75           N  
ATOM     16  CA  SER A   9     -22.125 -11.579  28.434  1.00 55.86           C  
ATOM     17  C   SER A   9     -22.691 -12.571  27.447  1.00 49.12           C  
ATOM     18  O   SER A   9     -22.094 -13.629  27.219  1.00 44.43           O  
ATOM     19  CB  SER A   9     -21.096 -10.693  27.707  1.00 53.49           C  
ATOM     20  OG  SER A   9     -21.629 -10.195  26.483  1.00 51.05           O  
ATOM     21  N   ASP A  10     -23.817 -12.216  26.836  1.00 45.14           N  
ATOM     22  CA  ASP A  10     -24.425 -13.073  25.817  1.00 45.59           C  
ATOM     23  C   ASP A  10     -24.003 -12.689  24.392  1.00 40.45           C  
ATOM     24  O   ASP A  10     -24.566 -13.186  23.447  1.00 40.40           O  
ATOM     25  CB  ASP A  10     -25.957 -13.067  25.952  1.00 46.48           C  
ATOM     26  CG  ASP A  10     -26.595 -11.784  25.429  1.00 53.19           C  
ATOM     27  OD1 ASP A  10     -25.880 -10.781  25.188  1.00 57.41           O  
ATOM     28  OD2 ASP A  10     -27.831 -11.774  25.251  1.00 60.21           O  
ATOM     29  N   LYS A  11     -23.021 -11.798  24.244  1.00 40.22           N  
ATOM     30  CA  LYS A  11     -22.618 -11.320  22.910  1.00 38.82           C  
ATOM     31  C   LYS A  11     -21.688 -12.322  22.223  1.00 34.15           C  
ATOM     32  O   LYS A  11     -20.793 -12.865  22.849  1.00 31.98           O  
ATOM     33  CB  LYS A  11     -21.929  -9.963  22.969  1.00 40.78           C  
ATOM     34  CG  LYS A  11     -22.745  -8.869  23.630  1.00 45.03           C  
ATOM     35  CD  LYS A  11     -23.964  -8.428  22.818  1.00 46.96           C  
ATOM     36  CE  LYS A  11     -24.751  -7.351  23.578  1.00 48.08           C  
ATOM     37  NZ  LYS A  11     -25.686  -6.582  22.709  1.00 47.74           N  
ATOM     38  N   PRO A  12     -21.945 -12.604  20.939  1.00 30.92           N  
ATOM     39  CA  PRO A  12     -21.052 -13.363  20.103  1.00 29.09           C  
ATOM     40  C   PRO A  12     -19.702 -12.694  19.986  1.00 27.18           C  
ATOM     41  O   PRO A  12     -19.642 -11.525  19.645  1.00 26.91           O  
ATOM     42  CB  PRO A  12     -21.752 -13.333  18.761  1.00 31.20           C  
ATOM     43  CG  PRO A  12     -23.190 -13.243  19.092  1.00 30.05           C  
ATOM     44  CD  PRO A  12     -23.254 -12.390  20.290  1.00 29.74           C  
ATOM     45  N   VAL A  13     -18.643 -13.420  20.333  1.00 25.52           N  
ATOM     46  CA  VAL A  13     -17.289 -12.945  20.188  1.00 25.77           C  
ATOM     47  C   VAL A  13     -16.373 -14.093  19.795  1.00 24.05           C  
ATOM     48  O   VAL A  13     -16.687 -15.233  20.013  1.00 25.40           O  
ATOM     49  CB  VAL A  13     -16.766 -12.348  21.504  1.00 26.72           C  
ATOM     50  CG1 VAL A  13     -17.522 -11.076  21.859  1.00 26.27           C  
ATOM     51  CG2 VAL A  13     -16.885 -13.364  22.615  1.00 25.67           C  
ATOM     52  N   ALA A  14     -15.236 -13.767  19.214  1.00 23.14           N  
ATOM     53  CA  ALA A  14     -14.196 -14.749  18.877  1.00 21.79           C  
ATOM     54  C   ALA A  14     -12.860 -14.049  18.716  1.00 20.28           C  
ATOM     55  O   ALA A  14     -12.801 -12.942  18.207  1.00 19.02           O  
ATOM     56  CB  ALA A  14     -14.536 -15.489  17.589  1.00 19.71           C  
ATOM     57  N   HIS A  15     -11.797 -14.733  19.121  1.00 20.12           N  
ATOM     58  CA  HIS A  15     -10.445 -14.279  18.896  1.00 19.34           C  
ATOM     59  C   HIS A  15      -9.574 -15.485  18.626  1.00 19.87           C  
ATOM     60  O   HIS A  15      -9.198 -16.222  19.569  1.00 20.53           O  
ATOM     61  CB  HIS A  15      -9.954 -13.516  20.118  1.00 18.26           C  
ATOM     62  CG  HIS A  15      -8.564 -12.948  19.955  1.00 18.29           C  
ATOM     63  ND1 HIS A  15      -8.339 -11.670  19.586  1.00 17.95           N  
ATOM     64  CD2 HIS A  15      -7.314 -13.532  20.123  1.00 17.75           C  
ATOM     65  CE1 HIS A  15      -7.021 -11.459  19.512  1.00 18.29           C  
ATOM     66  NE2 HIS A  15      -6.395 -12.590  19.878  1.00 18.52           N  
ATOM     67  N   VAL A  16      -9.250 -15.734  17.357  1.00 18.45           N  
ATOM     68  CA  VAL A  16      -8.452 -16.897  17.018  1.00 17.44           C  
ATOM     69  C   VAL A  16      -7.072 -16.461  16.483  1.00 17.58           C  
ATOM     70  O   VAL A  16      -6.903 -15.312  16.053  1.00 17.08           O  
ATOM     71  CB  VAL A  16      -9.182 -17.791  16.001  1.00 18.43           C  
ATOM     72  CG1 VAL A  16     -10.564 -18.239  16.533  1.00 16.54           C  
ATOM     73  CG2 VAL A  16      -9.289 -17.088  14.643  1.00 17.94           C  
ATOM     74  N   VAL A  17      -6.106 -17.396  16.511  1.00 17.25           N  
ATOM     75  CA  VAL A  17      -4.665 -17.111  16.354  1.00 17.50           C  
ATOM     76  C   VAL A  17      -4.018 -18.080  15.352  1.00 19.11           C  
ATOM     77  O   VAL A  17      -4.455 -19.220  15.220  1.00 21.55           O  
ATOM     78  CB  VAL A  17      -3.965 -17.212  17.739  1.00 16.51           C  
ATOM     79  CG1 VAL A  17      -4.799 -16.491  18.791  1.00 15.87           C  
ATOM     80  CG2 VAL A  17      -3.769 -18.664  18.216  1.00 15.16           C  
ATOM     81  N   ALA A  18      -2.996 -17.645  14.636  1.00 19.71           N  
ATOM     82  CA  ALA A  18      -2.308 -18.524  13.669  1.00 20.05           C  
ATOM     83  C   ALA A  18      -1.710 -19.712  14.394  1.00 22.50           C  
ATOM     84  O   ALA A  18      -1.225 -19.577  15.498  1.00 24.76           O  
ATOM     85  CB  ALA A  18      -1.215 -17.769  12.932  1.00 18.14           C  
ATOM     86  N   ASN A  19      -1.748 -20.886  13.778  1.00 24.52           N  
ATOM     87  CA  ASN A  19      -1.116 -22.074  14.347  1.00 24.88           C  
ATOM     88  C   ASN A  19       0.334 -21.982  14.027  1.00 25.72           C  
ATOM     89  O   ASN A  19       0.689 -21.992  12.884  1.00 24.71           O  
ATOM     90  CB  ASN A  19      -1.707 -23.327  13.711  1.00 26.27           C  
ATOM     91  CG  ASN A  19      -1.160 -24.629  14.305  1.00 27.35           C  
ATOM     92  OD1 ASN A  19      -0.190 -24.648  15.069  1.00 30.08           O  
ATOM     93  ND2 ASN A  19      -1.782 -25.726  13.928  1.00 26.10           N  
ATOM     94  N   PRO A  20       1.188 -21.892  15.034  1.00 29.00           N  
ATOM     95  CA  PRO A  20       2.607 -21.596  14.737  1.00 29.58           C  
ATOM     96  C   PRO A  20       3.425 -22.751  14.158  1.00 31.27           C  
ATOM     97  O   PRO A  20       4.514 -22.528  13.620  1.00 31.84           O  
ATOM     98  CB  PRO A  20       3.194 -21.172  16.097  1.00 29.16           C  
ATOM     99  CG  PRO A  20       2.158 -21.451  17.124  1.00 29.06           C  
ATOM    100  CD  PRO A  20       0.914 -22.004  16.475  1.00 29.03           C  
ATOM    101  N   GLN A  21       2.935 -23.967  14.257  1.00 34.93           N  
ATOM    102  CA  GLN A  21       3.689 -25.084  13.691  1.00 38.31           C  
ATOM    103  C   GLN A  21       3.223 -25.389  12.266  1.00 38.64           C  
ATOM    104  O   GLN A  21       3.904 -26.114  11.536  1.00 40.52           O  
ATOM    105  CB  GLN A  21       3.649 -26.320  14.596  1.00 41.72           C  
ATOM    106  CG  GLN A  21       2.374 -26.518  15.411  1.00 43.92           C  
ATOM    107  CD  GLN A  21       2.400 -27.813  16.231  1.00 49.17           C  
ATOM    108  OE1 GLN A  21       3.406 -28.596  16.202  1.00 49.66           O  
ATOM    109  NE2 GLN A  21       1.290 -28.069  16.957  1.00 42.88           N  
ATOM    110  N   ALA A  22       2.094 -24.797  11.860  1.00 35.87           N  
ATOM    111  CA  ALA A  22       1.655 -24.847  10.465  1.00 35.21           C  
ATOM    112  C   ALA A  22       2.412 -23.826   9.593  1.00 34.68           C  
ATOM    113  O   ALA A  22       1.814 -22.980   8.949  1.00 34.65           O  
ATOM    114  CB  ALA A  22       0.148 -24.643  10.362  1.00 31.83           C  
ATOM    115  N   GLU A  23       3.732 -23.943   9.570  1.00 37.64           N  
ATOM    116  CA  GLU A  23       4.570 -23.237   8.599  1.00 39.55           C  
ATOM    117  C   GLU A  23       4.046 -23.372   7.182  1.00 36.34           C  
ATOM    118  O   GLU A  23       3.660 -24.455   6.750  1.00 35.55           O  
ATOM    119  CB  GLU A  23       5.977 -23.809   8.609  1.00 45.75           C  
ATOM    120  CG  GLU A  23       6.807 -23.474   9.842  1.00 53.54           C  
ATOM    121  CD  GLU A  23       7.954 -24.465  10.059  1.00 62.56           C  
ATOM    122  OE1 GLU A  23       7.984 -25.556   9.400  1.00 63.72           O  
ATOM    123  OE2 GLU A  23       8.820 -24.161  10.909  1.00 66.69           O  
ATOM    124  N   GLY A  24       4.067 -22.267   6.446  1.00 36.13           N  
ATOM    125  CA  GLY A  24       3.709 -22.286   5.024  1.00 35.14           C  
ATOM    126  C   GLY A  24       2.216 -22.280   4.779  1.00 34.06           C  
ATOM    127  O   GLY A  24       1.778 -22.489   3.649  1.00 34.33           O  
ATOM    128  N   GLN A  25       1.457 -22.054   5.856  1.00 33.19           N  
ATOM    129  CA  GLN A  25       0.020 -21.954   5.839  1.00 32.98           C  
ATOM    130  C   GLN A  25      -0.427 -20.922   6.875  1.00 30.19           C  
ATOM    131  O   GLN A  25       0.268 -20.664   7.849  1.00 28.16           O  
ATOM    132  CB  GLN A  25      -0.630 -23.243   6.299  1.00 34.76           C  
ATOM    133  CG  GLN A  25      -0.109 -24.561   5.785  1.00 37.90           C  
ATOM    134  CD  GLN A  25      -1.098 -25.679   6.165  1.00 40.10           C  
ATOM    135  OE1 GLN A  25      -2.295 -25.588   5.842  1.00 40.04           O  
ATOM    136  NE2 GLN A  25      -0.625 -26.684   6.909  1.00 34.36           N  
ATOM    137  N   LEU A  26      -1.640 -20.423   6.700  1.00 29.17           N  
ATOM    138  CA  LEU A  26      -2.341 -19.687   7.738  1.00 27.21           C  
ATOM    139  C   LEU A  26      -3.537 -20.485   8.276  1.00 26.54           C  
ATOM    140  O   LEU A  26      -4.630 -20.456   7.698  1.00 23.43           O  
ATOM    141  CB  LEU A  26      -2.823 -18.338   7.218  1.00 26.41           C  
ATOM    142  CG  LEU A  26      -3.303 -17.366   8.327  1.00 27.75           C  
ATOM    143  CD1 LEU A  26      -2.559 -17.504   9.658  1.00 26.31           C  
ATOM    144  CD2 LEU A  26      -3.217 -15.926   7.837  1.00 27.73           C  
ATOM    145  N   GLN A  27      -3.308 -21.166   9.400  1.00 25.21           N  
ATOM    146  CA  GLN A  27      -4.319 -21.969  10.047  1.00 27.27           C  
ATOM    147  C   GLN A  27      -4.814 -21.276  11.316  1.00 25.00           C  
ATOM    148  O   GLN A  27      -4.065 -21.115  12.282  1.00 23.42           O  
ATOM    149  CB  GLN A  27      -3.752 -23.361  10.406  1.00 31.30           C  
ATOM    150  CG  GLN A  27      -4.817 -24.466  10.455  1.00 34.77           C  
ATOM    151  CD  GLN A  27      -4.428 -25.697  11.304  1.00 39.09           C  
ATOM    152  OE1 GLN A  27      -3.439 -25.693  12.044  1.00 41.03           O  
ATOM    153  NE2 GLN A  27      -5.242 -26.739  11.220  1.00 42.68           N  
ATOM    154  N   TRP A  28      -6.083 -20.904  11.325  1.00 22.45           N  
ATOM    155  CA  TRP A  28      -6.674 -20.302  12.492  1.00 22.25           C  
ATOM    156  C   TRP A  28      -7.023 -21.353  13.548  1.00 23.24           C  
ATOM    157  O   TRP A  28      -7.597 -22.362  13.212  1.00 26.70           O  
ATOM    158  CB  TRP A  28      -7.911 -19.520  12.091  1.00 20.36           C  
ATOM    159  CG  TRP A  28      -7.606 -18.370  11.160  1.00 18.50           C  
ATOM    160  CD1 TRP A  28      -8.098 -18.174   9.875  1.00 18.61           C  
ATOM    161  CD2 TRP A  28      -6.742 -17.214  11.417  1.00 17.35           C  
ATOM    162  NE1 TRP A  28      -7.610 -16.995   9.345  1.00 18.14           N  
ATOM    163  CE2 TRP A  28      -6.790 -16.386  10.236  1.00 17.37           C  
ATOM    164  CE3 TRP A  28      -5.974 -16.803  12.469  1.00 17.54           C  
ATOM    165  CZ2 TRP A  28      -6.065 -15.216  10.137  1.00 17.16           C  
ATOM    166  CZ3 TRP A  28      -5.255 -15.608  12.355  1.00 16.96           C  
ATOM    167  CH2 TRP A  28      -5.292 -14.852  11.213  1.00 16.06           C  
ATOM    168  N   LEU A  29      -6.632 -21.131  14.814  1.00 22.72           N  
ATOM    169  CA  LEU A  29      -7.026 -21.974  15.932  1.00 23.14           C  
ATOM    170  C   LEU A  29      -7.864 -21.231  16.950  1.00 23.26           C  
ATOM    171  O   LEU A  29      -7.544 -20.105  17.306  1.00 24.43           O  
ATOM    172  CB  LEU A  29      -5.791 -22.473  16.690  1.00 24.02           C  
ATOM    173  CG  LEU A  29      -4.718 -23.202  15.896  1.00 24.14           C  
ATOM    174  CD1 LEU A  29      -3.475 -23.431  16.762  1.00 24.17           C  
ATOM    175  CD2 LEU A  29      -5.298 -24.493  15.367  1.00 24.08           C  
ATOM    176  N   ASN A  30      -8.871 -21.905  17.497  1.00 24.82           N  
ATOM    177  CA  ASN A  30      -9.560 -21.461  18.741  1.00 26.34           C  
ATOM    178  C   ASN A  30      -9.122 -22.239  19.991  1.00 30.72           C  
ATOM    179  O   ASN A  30      -9.436 -21.851  21.126  1.00 31.36           O  
ATOM    180  CB  ASN A  30     -11.064 -21.581  18.591  1.00 25.76           C  
ATOM    181  CG  ASN A  30     -11.544 -23.034  18.547  1.00 26.18           C  
ATOM    182  OD1 ASN A  30     -11.438 -23.726  17.518  1.00 27.12           O  
ATOM    183  ND2 ASN A  30     -12.085 -23.493  19.654  1.00 25.38           N  
ATOM    184  N   ARG A  31      -8.439 -23.362  19.773  1.00 34.92           N  
ATOM    185  CA  ARG A  31      -7.909 -24.180  20.846  1.00 36.60           C  
ATOM    186  C   ARG A  31      -6.457 -23.905  20.937  1.00 38.68           C  
ATOM    187  O   ARG A  31      -5.629 -24.562  20.279  1.00 44.87           O  
ATOM    188  CB  ARG A  31      -8.115 -25.637  20.546  1.00 38.70           C  
ATOM    189  CG  ARG A  31      -9.554 -25.966  20.339  1.00 44.41           C  
ATOM    190  CD  ARG A  31      -9.713 -27.444  20.094  1.00 51.49           C  
ATOM    191  NE  ARG A  31     -10.929 -27.723  19.344  1.00 57.12           N  
ATOM    192  CZ  ARG A  31     -11.344 -28.941  19.044  1.00 59.15           C  
ATOM    193  NH1 ARG A  31     -10.630 -30.007  19.428  1.00 64.11           N  
ATOM    194  NH2 ARG A  31     -12.467 -29.092  18.362  1.00 55.36           N  
ATOM    195  N   ARG A  32      -6.145 -22.887  21.708  1.00 36.49           N  
ATOM    196  CA  ARG A  32      -4.792 -22.530  22.000  1.00 34.10           C  
ATOM    197  C   ARG A  32      -4.888 -21.571  23.122  1.00 32.56           C  
ATOM    198  O   ARG A  32      -5.937 -20.962  23.341  1.00 31.69           O  
ATOM    199  CB  ARG A  32      -4.091 -21.862  20.815  1.00 35.65           C  
ATOM    200  CG  ARG A  32      -2.650 -21.456  21.159  1.00 37.88           C  
ATOM    201  CD  ARG A  32      -1.709 -21.437  19.962  1.00 38.95           C  
ATOM    202  NE  ARG A  32      -0.838 -22.617  19.910  1.00 42.07           N  
ATOM    203  CZ  ARG A  32       0.466 -22.652  20.228  1.00 39.92           C  
ATOM    204  NH1 ARG A  32       1.139 -23.785  20.104  1.00 41.83           N  
ATOM    205  NH2 ARG A  32       1.108 -21.583  20.659  1.00 40.02           N  
ATOM    206  N   ALA A  33      -3.806 -21.455  23.867  1.00 32.07           N  
ATOM    207  CA  ALA A  33      -3.767 -20.559  24.983  1.00 30.84           C  
ATOM    208  C   ALA A  33      -4.185 -19.197  24.464  1.00 29.03           C  
ATOM    209  O   ALA A  33      -3.651 -18.745  23.458  1.00 29.44           O  
ATOM    210  CB  ALA A  33      -2.355 -20.523  25.583  1.00 32.35           C  
ATOM    211  N   ASN A  34      -5.183 -18.594  25.117  1.00 27.10           N  
ATOM    212  CA  ASN A  34      -5.590 -17.223  24.851  1.00 25.53           C  
ATOM    213  C   ASN A  34      -6.260 -17.007  23.468  1.00 25.36           C  
ATOM    214  O   ASN A  34      -6.157 -15.932  22.844  1.00 24.19           O  
ATOM    215  CB  ASN A  34      -4.402 -16.296  25.102  1.00 25.48           C  
ATOM    216  CG  ASN A  34      -3.799 -16.503  26.509  1.00 25.34           C  
ATOM    217  OD1 ASN A  34      -4.517 -16.404  27.526  1.00 22.68           O  
ATOM    218  ND2 ASN A  34      -2.484 -16.812  26.572  1.00 23.45           N  
ATOM    219  N   ALA A  35      -6.997 -18.033  23.041  1.00 23.30           N  
ATOM    220  CA  ALA A  35      -7.889 -17.961  21.880  1.00 22.90           C  
ATOM    221  C   ALA A  35      -9.271 -18.429  22.351  1.00 22.25           C  
ATOM    222  O   ALA A  35      -9.380 -19.173  23.311  1.00 19.63           O  
ATOM    223  CB  ALA A  35      -7.363 -18.870  20.740  1.00 22.31           C  
ATOM    224  N   LEU A  36     -10.334 -17.983  21.692  1.00 24.30           N  
ATOM    225  CA  LEU A  36     -11.689 -18.247  22.198  1.00 25.74           C  
ATOM    226  C   LEU A  36     -12.773 -18.157  21.143  1.00 25.19           C  
ATOM    227  O   LEU A  36     -12.697 -17.337  20.207  1.00 23.98           O  
ATOM    228  CB  LEU A  36     -12.029 -17.305  23.390  1.00 28.15           C  
ATOM    229  CG  LEU A  36     -12.713 -15.958  23.140  1.00 29.30           C  
ATOM    230  CD1 LEU A  36     -14.204 -16.099  23.386  1.00 29.52           C  
ATOM    231  CD2 LEU A  36     -12.110 -14.875  24.024  1.00 29.99           C  
ATOM    232  N   LEU A  37     -13.774 -19.024  21.316  1.00 24.34           N  
ATOM    233  CA  LEU A  37     -15.067 -18.903  20.647  1.00 24.77           C  
ATOM    234  C   LEU A  37     -16.105 -18.777  21.747  1.00 24.00           C  
ATOM    235  O   LEU A  37     -16.047 -19.520  22.726  1.00 23.50           O  
ATOM    236  CB  LEU A  37     -15.357 -20.152  19.816  1.00 24.54           C  
ATOM    237  CG  LEU A  37     -14.436 -20.498  18.632  1.00 25.80           C  
ATOM    238  CD1 LEU A  37     -14.878 -21.818  17.982  1.00 23.83           C  
ATOM    239  CD2 LEU A  37     -14.401 -19.375  17.593  1.00 24.46           C  
ATOM    240  N   ALA A  38     -17.062 -17.860  21.607  1.00 23.81           N  
ATOM    241  CA  ALA A  38     -18.077 -17.651  22.693  1.00 24.45           C  
ATOM    242  C   ALA A  38     -19.458 -17.315  22.127  1.00 23.48           C  
ATOM    243  O   ALA A  38     -19.566 -16.730  21.062  1.00 22.36           O  
ATOM    244  CB  ALA A  38     -17.616 -16.569  23.682  1.00 21.40           C  
ATOM    245  N   ASN A  39     -20.503 -17.731  22.842  1.00 23.65           N  
ATOM    246  CA  ASN A  39     -21.868 -17.400  22.496  1.00 23.87           C  
ATOM    247  C   ASN A  39     -22.235 -17.658  21.027  1.00 24.84           C  
ATOM    248  O   ASN A  39     -22.863 -16.812  20.360  1.00 26.86           O  
ATOM    249  CB  ASN A  39     -22.148 -15.964  22.891  1.00 24.44           C  
ATOM    250  CG  ASN A  39     -21.896 -15.727  24.370  1.00 26.91           C  
ATOM    251  OD1 ASN A  39     -22.266 -16.564  25.208  1.00 29.60           O  
ATOM    252  ND2 ASN A  39     -21.246 -14.610  24.708  1.00 25.82           N  
ATOM    253  N   GLY A  40     -21.828 -18.821  20.532  1.00 24.16           N  
ATOM    254  CA  GLY A  40     -22.349 -19.352  19.304  1.00 25.91           C  
ATOM    255  C   GLY A  40     -21.468 -19.248  18.073  1.00 28.03           C  
ATOM    256  O   GLY A  40     -21.797 -19.836  17.026  1.00 28.99           O  
ATOM    257  N   VAL A  41     -20.385 -18.476  18.170  1.00 26.81           N  
ATOM    258  CA  VAL A  41     -19.488 -18.299  17.053  1.00 27.67           C  
ATOM    259  C   VAL A  41     -18.708 -19.618  16.884  1.00 28.08           C  
ATOM    260  O   VAL A  41     -18.205 -20.153  17.854  1.00 28.62           O  
ATOM    261  CB  VAL A  41     -18.575 -17.031  17.235  1.00 27.44           C  
ATOM    262  CG1 VAL A  41     -17.658 -16.850  16.048  1.00 25.76           C  
ATOM    263  CG2 VAL A  41     -19.437 -15.777  17.405  1.00 26.41           C  
ATOM    264  N   GLU A  42     -18.688 -20.168  15.655  1.00 29.77           N  
ATOM    265  CA  GLU A  42     -17.908 -21.388  15.324  1.00 31.29           C  
ATOM    266  C   GLU A  42     -16.673 -21.114  14.412  1.00 29.54           C  
ATOM    267  O   GLU A  42     -16.634 -20.146  13.673  1.00 26.75           O  
ATOM    268  CB  GLU A  42     -18.837 -22.424  14.662  1.00 34.82           C  
ATOM    269  CG  GLU A  42     -20.061 -22.814  15.516  1.00 37.06           C  
ATOM    270  CD  GLU A  42     -21.150 -23.603  14.763  1.00 39.49           C  
ATOM    271  OE1 GLU A  42     -21.546 -23.225  13.644  1.00 44.52           O  
ATOM    272  OE2 GLU A  42     -21.651 -24.587  15.325  1.00 45.17           O  
ATOM    273  N   LEU A  43     -15.667 -21.971  14.502  1.00 31.46           N  
ATOM    274  CA  LEU A  43     -14.542 -21.975  13.561  1.00 32.66           C  
ATOM    275  C   LEU A  43     -14.642 -23.243  12.731  1.00 38.54           C  
ATOM    276  O   LEU A  43     -14.358 -24.336  13.219  1.00 37.71           O  
ATOM    277  CB  LEU A  43     -13.191 -21.944  14.287  1.00 29.77           C  
ATOM    278  CG  LEU A  43     -11.910 -22.031  13.418  1.00 30.18           C  
ATOM    279  CD1 LEU A  43     -11.801 -20.903  12.405  1.00 28.93           C  
ATOM    280  CD2 LEU A  43     -10.648 -22.050  14.274  1.00 28.08           C  
ATOM    281  N   ARG A  44     -15.012 -23.083  11.461  1.00 42.39           N  
ATOM    282  CA  ARG A  44     -15.257 -24.205  10.578  1.00 39.13           C  
ATOM    283  C   ARG A  44     -14.572 -24.000   9.218  1.00 34.75           C  
ATOM    284  O   ARG A  44     -14.859 -23.042   8.523  1.00 32.88           O  
ATOM    285  CB  ARG A  44     -16.765 -24.327  10.401  1.00 44.00           C  
ATOM    286  CG  ARG A  44     -17.278 -25.720  10.064  1.00 51.54           C  
ATOM    287  CD  ARG A  44     -18.691 -25.658   9.476  1.00 52.97           C  
ATOM    288  NE  ARG A  44     -19.643 -25.069  10.435  1.00 54.88           N  
ATOM    289  CZ  ARG A  44     -20.731 -24.358  10.107  1.00 56.58           C  
ATOM    290  NH1 ARG A  44     -21.510 -23.873  11.079  1.00 55.62           N  
ATOM    291  NH2 ARG A  44     -21.047 -24.117   8.819  1.00 54.14           N  
ATOM    292  N   ASP A  45     -13.693 -24.925   8.836  1.00 34.86           N  
ATOM    293  CA  ASP A  45     -13.011 -24.883   7.534  1.00 35.01           C  
ATOM    294  C   ASP A  45     -12.203 -23.585   7.417  1.00 33.26           C  
ATOM    295  O   ASP A  45     -12.212 -22.912   6.394  1.00 30.03           O  
ATOM    296  CB  ASP A  45     -14.011 -25.015   6.349  1.00 38.85           C  
ATOM    297  CG  ASP A  45     -14.601 -26.443   6.198  1.00 42.38           C  
ATOM    298  OD1 ASP A  45     -13.871 -27.441   6.471  1.00 44.52           O  
ATOM    299  OD2 ASP A  45     -15.788 -26.556   5.781  1.00 41.26           O  
ATOM    300  N   ASN A  46     -11.514 -23.243   8.501  1.00 32.92           N  
ATOM    301  CA  ASN A  46     -10.659 -22.047   8.567  1.00 29.90           C  
ATOM    302  C   ASN A  46     -11.413 -20.731   8.480  1.00 27.74           C  
ATOM    303  O   ASN A  46     -10.837 -19.704   8.182  1.00 28.44           O  
ATOM    304  CB  ASN A  46      -9.565 -22.097   7.497  1.00 28.27           C  
ATOM    305  CG  ASN A  46      -8.260 -21.522   7.986  1.00 29.05           C  
ATOM    306  OD1 ASN A  46      -7.788 -21.868   9.077  1.00 30.97           O  
ATOM    307  ND2 ASN A  46      -7.672 -20.650   7.206  1.00 26.42           N  
ATOM    308  N   GLN A  47     -12.697 -20.763   8.766  1.00 26.32           N  
ATOM    309  CA  GLN A  47     -13.519 -19.594   8.669  1.00 25.92           C  
ATOM    310  C   GLN A  47     -14.309 -19.465   9.901  1.00 24.07           C  
ATOM    311  O   GLN A  47     -14.661 -20.464  10.477  1.00 26.05           O  
ATOM    312  CB  GLN A  47     -14.467 -19.732   7.492  1.00 28.17           C  
ATOM    313  CG  GLN A  47     -13.760 -19.836   6.150  1.00 28.42           C  
ATOM    314  CD  GLN A  47     -14.678 -20.262   5.003  1.00 29.89           C  
ATOM    315  OE1 GLN A  47     -15.765 -20.830   5.215  1.00 28.45           O  
ATOM    316  NE2 GLN A  47     -14.212 -20.014   3.759  1.00 28.78           N  
ATOM    317  N   LEU A  48     -14.581 -18.229  10.315  1.00 24.86           N  
ATOM    318  CA  LEU A  48     -15.467 -17.926  11.459  1.00 25.22           C  
ATOM    319  C   LEU A  48     -16.907 -17.792  10.952  1.00 26.93           C  
ATOM    320  O   LEU A  48     -17.143 -17.230   9.861  1.00 26.69           O  
ATOM    321  CB  LEU A  48     -15.071 -16.608  12.179  1.00 25.77           C  
ATOM    322  CG  LEU A  48     -13.745 -16.462  12.974  1.00 25.29           C  
ATOM    323  CD1 LEU A  48     -13.553 -15.021  13.398  1.00 24.53           C  
ATOM    324  CD2 LEU A  48     -13.676 -17.377  14.184  1.00 24.19           C  
ATOM    325  N   VAL A  49     -17.853 -18.273  11.767  1.00 27.17           N  
ATOM    326  CA  VAL A  49     -19.244 -18.419  11.370  1.00 27.77           C  
ATOM    327  C   VAL A  49     -20.149 -17.714  12.372  1.00 28.00           C  
ATOM    328  O   VAL A  49     -20.083 -17.962  13.555  1.00 29.26           O  
ATOM    329  CB  VAL A  49     -19.641 -19.915  11.236  1.00 29.47           C  
ATOM    330  CG1 VAL A  49     -21.065 -20.051  10.672  1.00 27.30           C  
ATOM    331  CG2 VAL A  49     -18.620 -20.672  10.366  1.00 26.89           C  
ATOM    332  N   VAL A  50     -20.989 -16.829  11.866  1.00 29.03           N  
ATOM    333  CA  VAL A  50     -21.716 -15.850  12.669  1.00 30.04           C  
ATOM    334  C   VAL A  50     -23.078 -16.412  13.067  1.00 30.92           C  
ATOM    335  O   VAL A  50     -23.861 -16.777  12.181  1.00 31.93           O  
ATOM    336  CB  VAL A  50     -21.968 -14.576  11.828  1.00 29.65           C  
ATOM    337  CG1 VAL A  50     -22.690 -13.513  12.642  1.00 25.90           C  
ATOM    338  CG2 VAL A  50     -20.651 -14.068  11.244  1.00 29.55           C  
ATOM    339  N   PRO A  51     -23.381 -16.466  14.378  1.00 30.52           N  
ATOM    340  CA  PRO A  51     -24.577 -17.181  14.795  1.00 32.57           C  
ATOM    341  C   PRO A  51     -25.826 -16.313  14.890  1.00 34.68           C  
ATOM    342  O   PRO A  51     -26.910 -16.847  15.087  1.00 34.82           O  
ATOM    343  CB  PRO A  51     -24.198 -17.705  16.167  1.00 31.24           C  
ATOM    344  CG  PRO A  51     -23.300 -16.663  16.704  1.00 33.00           C  
ATOM    345  CD  PRO A  51     -22.533 -16.131  15.533  1.00 33.53           C  
ATOM    346  N   SER A  52     -25.685 -14.990  14.762  1.00 35.08           N  
ATOM    347  CA  SER A  52     -26.859 -14.095  14.793  1.00 33.30           C  
ATOM    348  C   SER A  52     -26.576 -12.735  14.142  1.00 32.34           C  
ATOM    349  O   SER A  52     -25.444 -12.289  14.120  1.00 33.18           O  
ATOM    350  CB  SER A  52     -27.388 -13.930  16.223  1.00 31.96           C  
ATOM    351  OG  SER A  52     -26.446 -13.334  17.096  1.00 33.50           O  
ATOM    352  N   GLU A  53     -27.618 -12.096  13.608  1.00 30.49           N  
ATOM    353  CA  GLU A  53     -27.465 -10.886  12.814  1.00 29.44           C  
ATOM    354  C   GLU A  53     -27.131  -9.664  13.666  1.00 30.21           C  
ATOM    355  O   GLU A  53     -27.497  -9.578  14.840  1.00 30.77           O  
ATOM    356  CB  GLU A  53     -28.741 -10.634  12.009  1.00 30.59           C  
ATOM    357  CG  GLU A  53     -29.940 -10.027  12.785  1.00 30.16           C  
ATOM    358  CD  GLU A  53     -30.006  -8.523  12.655  0.50 29.13           C  
ATOM    359  OE1 GLU A  53     -30.415  -7.846  13.612  0.50 30.33           O  
ATOM    360  OE2 GLU A  53     -29.634  -8.013  11.591  0.50 28.34           O  
ATOM    361  N   GLY A  54     -26.436  -8.709  13.084  1.00 28.95           N  
ATOM    362  CA  GLY A  54     -26.163  -7.484  13.795  1.00 28.79           C  
ATOM    363  C   GLY A  54     -24.898  -6.824  13.323  1.00 29.41           C  
ATOM    364  O   GLY A  54     -24.319  -7.227  12.319  1.00 29.94           O  
ATOM    365  N   LEU A  55     -24.481  -5.791  14.055  1.00 29.30           N  
ATOM    366  CA  LEU A  55     -23.237  -5.099  13.781  1.00 27.03           C  
ATOM    367  C   LEU A  55     -22.114  -5.828  14.511  1.00 25.60           C  
ATOM    368  O   LEU A  55     -22.256  -6.205  15.663  1.00 27.57           O  
ATOM    369  CB  LEU A  55     -23.338  -3.624  14.223  1.00 26.35           C  
ATOM    370  CG  LEU A  55     -24.214  -2.691  13.346  1.00 26.60           C  
ATOM    371  CD1 LEU A  55     -24.376  -1.332  13.992  1.00 24.49           C  
ATOM    372  CD2 LEU A  55     -23.707  -2.526  11.910  1.00 24.59           C  
ATOM    373  N   TYR A  56     -21.020  -6.061  13.811  1.00 25.46           N  
ATOM    374  CA  TYR A  56     -19.803  -6.596  14.406  1.00 25.87           C  
ATOM    375  C   TYR A  56     -18.582  -5.740  14.050  1.00 24.18           C  
ATOM    376  O   TYR A  56     -18.406  -5.285  12.924  1.00 22.68           O  
ATOM    377  CB  TYR A  56     -19.524  -8.038  13.946  1.00 26.16           C  
ATOM    378  CG  TYR A  56     -20.485  -9.119  14.432  1.00 27.11           C  
ATOM    379  CD1 TYR A  56     -20.055 -10.156  15.276  1.00 28.10           C  
ATOM    380  CD2 TYR A  56     -21.809  -9.158  13.982  1.00 28.53           C  
ATOM    381  CE1 TYR A  56     -20.925 -11.182  15.662  1.00 26.99           C  
ATOM    382  CE2 TYR A  56     -22.675 -10.163  14.361  1.00 27.16           C  
ATOM    383  CZ  TYR A  56     -22.232 -11.171  15.196  1.00 27.57           C  
ATOM    384  OH  TYR A  56     -23.132 -12.138  15.561  1.00 28.15           O  
ATOM    385  N   LEU A  57     -17.730  -5.545  15.037  1.00 24.83           N  
ATOM    386  CA  LEU A  57     -16.386  -5.110  14.786  1.00 24.10           C  
ATOM    387  C   LEU A  57     -15.661  -6.379  14.307  1.00 23.56           C  
ATOM    388  O   LEU A  57     -15.770  -7.416  14.940  1.00 21.45           O  
ATOM    389  CB  LEU A  57     -15.763  -4.542  16.073  1.00 23.71           C  
ATOM    390  CG  LEU A  57     -14.225  -4.378  16.091  1.00 23.85           C  
ATOM    391  CD1 LEU A  57     -13.801  -3.296  15.116  1.00 22.66           C  
ATOM    392  CD2 LEU A  57     -13.727  -4.089  17.505  1.00 23.51           C  
ATOM    393  N   ILE A  58     -14.984  -6.298  13.167  1.00 23.92           N  
ATOM    394  CA  ILE A  58     -14.088  -7.368  12.714  1.00 25.17           C  
ATOM    395  C   ILE A  58     -12.676  -6.797  12.781  1.00 24.90           C  
ATOM    396  O   ILE A  58     -12.469  -5.623  12.463  1.00 24.11           O  
ATOM    397  CB  ILE A  58     -14.403  -7.809  11.261  1.00 27.34           C  
ATOM    398  CG1 ILE A  58     -15.905  -8.122  11.105  1.00 29.19           C  
ATOM    399  CG2 ILE A  58     -13.642  -9.074  10.906  1.00 29.29           C  
ATOM    400  CD1 ILE A  58     -16.379  -8.175   9.663  1.00 28.23           C  
ATOM    401  N   TYR A  59     -11.705  -7.590  13.235  1.00 24.67           N  
ATOM    402  CA  TYR A  59     -10.304  -7.123  13.259  1.00 24.02           C  
ATOM    403  C   TYR A  59      -9.318  -8.220  12.966  1.00 24.56           C  
ATOM    404  O   TYR A  59      -9.559  -9.378  13.278  1.00 25.07           O  
ATOM    405  CB  TYR A  59      -9.969  -6.483  14.601  1.00 22.69           C  
ATOM    406  CG  TYR A  59     -10.035  -7.399  15.811  1.00 23.43           C  
ATOM    407  CD1 TYR A  59      -8.883  -8.026  16.319  1.00 23.64           C  
ATOM    408  CD2 TYR A  59     -11.222  -7.614  16.475  1.00 23.24           C  
ATOM    409  CE1 TYR A  59      -8.939  -8.842  17.439  1.00 21.73           C  
ATOM    410  CE2 TYR A  59     -11.282  -8.433  17.584  1.00 22.09           C  
ATOM    411  CZ  TYR A  59     -10.152  -9.039  18.068  1.00 21.79           C  
ATOM    412  OH  TYR A  59     -10.242  -9.849  19.212  1.00 21.82           O  
ATOM    413  N   SER A  60      -8.170  -7.865  12.413  1.00 24.75           N  
ATOM    414  CA  SER A  60      -7.140  -8.861  12.223  1.00 24.25           C  
ATOM    415  C   SER A  60      -5.765  -8.250  12.069  1.00 25.57           C  
ATOM    416  O   SER A  60      -5.635  -7.194  11.492  1.00 28.49           O  
ATOM    417  CB  SER A  60      -7.471  -9.717  11.002  1.00 22.84           C  
ATOM    418  OG  SER A  60      -6.467 -10.723  10.801  1.00 23.54           O  
ATOM    419  N   GLN A  61      -4.733  -8.941  12.555  1.00 26.08           N  
ATOM    420  CA  GLN A  61      -3.349  -8.580  12.265  1.00 26.22           C  
ATOM    421  C   GLN A  61      -2.579  -9.785  11.735  1.00 27.88           C  
ATOM    422  O   GLN A  61      -2.707 -10.903  12.251  1.00 28.10           O  
ATOM    423  CB  GLN A  61      -2.606  -8.063  13.511  1.00 26.21           C  
ATOM    424  CG  GLN A  61      -1.177  -7.601  13.176  1.00 25.44           C  
ATOM    425  CD  GLN A  61      -0.412  -7.000  14.348  1.00 26.79           C  
ATOM    426  OE1 GLN A  61      -0.316  -5.779  14.475  1.00 27.90           O  
ATOM    427  NE2 GLN A  61       0.172  -7.850  15.180  1.00 26.75           N  
ATOM    428  N   VAL A  62      -1.763  -9.529  10.715  1.00 26.53           N  
ATOM    429  CA  VAL A  62      -0.765 -10.460  10.250  1.00 25.47           C  
ATOM    430  C   VAL A  62       0.560  -9.715  10.207  1.00 25.51           C  
ATOM    431  O   VAL A  62       0.641  -8.494  10.071  1.00 23.18           O  
ATOM    432  CB  VAL A  62      -1.109 -11.050   8.840  1.00 26.17           C  
ATOM    433  CG1 VAL A  62      -2.436 -11.841   8.870  1.00 23.29           C  
ATOM    434  CG2 VAL A  62      -1.197  -9.952   7.798  1.00 25.08           C  
ATOM    435  N   LEU A  63       1.613 -10.457  10.366  1.00 28.38           N  
ATOM    436  CA  LEU A  63       2.922  -9.868  10.438  1.00 29.78           C  
ATOM    437  C   LEU A  63       3.785 -10.654   9.515  1.00 28.84           C  
ATOM    438  O   LEU A  63       3.798 -11.883   9.589  1.00 30.22           O  
ATOM    439  CB  LEU A  63       3.422  -9.976  11.863  1.00 32.33           C  
ATOM    440  CG  LEU A  63       4.822  -9.520  12.210  1.00 32.46           C  
ATOM    441  CD1 LEU A  63       4.948  -8.035  11.879  1.00 30.07           C  
ATOM    442  CD2 LEU A  63       5.065  -9.867  13.695  1.00 32.59           C  
ATOM    443  N   PHE A  64       4.459  -9.953   8.607  1.00 30.16           N  
ATOM    444  CA  PHE A  64       5.333 -10.574   7.619  1.00 29.06           C  
ATOM    445  C   PHE A  64       6.725 -10.198   7.966  1.00 31.12           C  
ATOM    446  O   PHE A  64       6.954  -9.126   8.491  1.00 29.15           O  
ATOM    447  CB  PHE A  64       5.043 -10.034   6.243  1.00 27.39           C  
ATOM    448  CG  PHE A  64       3.714 -10.449   5.705  1.00 28.60           C  
ATOM    449  CD1 PHE A  64       3.496 -11.759   5.279  1.00 27.81           C  
ATOM    450  CD2 PHE A  64       2.669  -9.536   5.601  1.00 27.41           C  
ATOM    451  CE1 PHE A  64       2.284 -12.132   4.761  1.00 26.10           C  
ATOM    452  CE2 PHE A  64       1.459  -9.921   5.075  1.00 26.90           C  
ATOM    453  CZ  PHE A  64       1.270 -11.221   4.653  1.00 25.54           C  
ATOM    454  N   LYS A  65       7.661 -11.074   7.622  1.00 36.52           N  
ATOM    455  CA  LYS A  65       9.082 -10.877   7.903  1.00 36.05           C  
ATOM    456  C   LYS A  65       9.887 -11.486   6.773  1.00 35.46           C  
ATOM    457  O   LYS A  65       9.583 -12.589   6.320  1.00 33.24           O  
ATOM    458  CB  LYS A  65       9.472 -11.563   9.208  1.00 37.63           C  
ATOM    459  CG  LYS A  65      10.921 -11.332   9.611  1.00 43.14           C  
ATOM    460  CD  LYS A  65      11.384 -12.251  10.738  1.00 45.68           C  
ATOM    461  CE  LYS A  65      12.910 -12.428  10.710  1.00 46.24           C  
ATOM    462  NZ  LYS A  65      13.425 -13.151  11.908  1.00 42.99           N  
ATOM    463  N   GLY A  66      10.916 -10.766   6.336  1.00 36.21           N  
ATOM    464  CA  GLY A  66      11.937 -11.312   5.440  1.00 39.68           C  
ATOM    465  C   GLY A  66      13.363 -10.835   5.748  1.00 42.72           C  
ATOM    466  O   GLY A  66      13.586  -9.825   6.456  1.00 40.75           O  
ATOM    467  N   GLN A  67      14.332 -11.564   5.215  1.00 46.57           N  
ATOM    468  CA  GLN A  67      15.738 -11.186   5.354  1.00 52.85           C  
ATOM    469  C   GLN A  67      16.211 -10.614   4.016  1.00 52.27           C  
ATOM    470  O   GLN A  67      16.314 -11.335   3.018  1.00 44.11           O  
ATOM    471  CB  GLN A  67      16.577 -12.401   5.781  1.00 55.34           C  
ATOM    472  CG  GLN A  67      18.013 -12.069   6.183  1.00 60.73           C  
ATOM    473  CD  GLN A  67      18.139 -11.390   7.554  1.00 66.20           C  
ATOM    474  OE1 GLN A  67      17.426 -11.732   8.502  1.00 69.35           O  
ATOM    475  NE2 GLN A  67      19.084 -10.447   7.669  1.00 66.31           N  
ATOM    476  N   GLY A  68      16.439  -9.301   3.980  1.00 58.70           N  
ATOM    477  CA  GLY A  68      16.821  -8.614   2.722  1.00 60.34           C  
ATOM    478  C   GLY A  68      15.820  -8.752   1.574  1.00 60.15           C  
ATOM    479  O   GLY A  68      14.825  -9.473   1.683  1.00 66.47           O  
ATOM    480  N   CYS A  69      16.101  -8.078   0.458  1.00 59.58           N  
ATOM    481  CA  CYS A  69      15.121  -7.920  -0.624  1.00 53.34           C  
ATOM    482  C   CYS A  69      15.492  -8.678  -1.904  1.00 53.02           C  
ATOM    483  O   CYS A  69      16.555  -8.467  -2.469  1.00 51.10           O  
ATOM    484  CB  CYS A  69      14.939  -6.440  -0.909  1.00 52.55           C  
ATOM    485  SG  CYS A  69      14.169  -5.580   0.483  1.00 49.22           S  
ATOM    486  N   PRO A  70      14.588  -9.540  -2.385  1.00 55.58           N  
ATOM    487  CA  PRO A  70      14.918 -10.437  -3.486  1.00 59.17           C  
ATOM    488  C   PRO A  70      14.766  -9.812  -4.884  1.00 61.68           C  
ATOM    489  O   PRO A  70      14.178  -8.725  -5.021  1.00 54.82           O  
ATOM    490  CB  PRO A  70      13.892 -11.555  -3.311  1.00 59.61           C  
ATOM    491  CG  PRO A  70      12.680 -10.855  -2.760  1.00 57.09           C  
ATOM    492  CD  PRO A  70      13.158  -9.630  -2.025  1.00 54.66           C  
ATOM    493  N   SER A  71      15.266 -10.541  -5.898  1.00 69.23           N  
ATOM    494  CA  SER A  71      15.163 -10.162  -7.337  1.00 68.47           C  
ATOM    495  C   SER A  71      13.715  -9.797  -7.800  1.00 71.64           C  
ATOM    496  O   SER A  71      13.504  -8.708  -8.353  1.00 69.01           O  
ATOM    497  CB  SER A  71      15.754 -11.273  -8.233  1.00 59.78           C  
ATOM    498  N   THR A  72      12.735 -10.683  -7.558  1.00 72.25           N  
ATOM    499  CA  THR A  72      11.317 -10.423  -7.934  1.00 70.27           C  
ATOM    500  C   THR A  72      10.599  -9.563  -6.900  1.00 67.30           C  
ATOM    501  O   THR A  72      10.740  -9.790  -5.699  1.00 64.70           O  
ATOM    502  CB  THR A  72      10.503 -11.722  -8.101  1.00 68.88           C  
ATOM    503  OG1 THR A  72      11.329 -12.742  -8.671  1.00 71.30           O  
ATOM    504  CG2 THR A  72       9.295 -11.485  -9.003  1.00 65.49           C  
ATOM    505  N   HIS A  73       9.820  -8.591  -7.390  1.00 72.34           N  
ATOM    506  CA  HIS A  73       9.061  -7.631  -6.545  1.00 67.18           C  
ATOM    507  C   HIS A  73       8.025  -8.303  -5.672  1.00 60.44           C  
ATOM    508  O   HIS A  73       7.251  -9.142  -6.147  1.00 52.36           O  
ATOM    509  CB  HIS A  73       8.360  -6.582  -7.410  1.00 67.49           C  
ATOM    510  CG  HIS A  73       7.637  -5.525  -6.612  1.00 72.35           C  
ATOM    511  ND1 HIS A  73       8.256  -4.778  -5.673  1.00 70.46           N  
ATOM    512  CD2 HIS A  73       6.302  -5.110  -6.630  1.00 75.45           C  
ATOM    513  CE1 HIS A  73       7.367  -3.933  -5.119  1.00 73.48           C  
ATOM    514  NE2 HIS A  73       6.172  -4.138  -5.705  1.00 74.58           N  
ATOM    515  N   VAL A  74       7.997  -7.901  -4.398  1.00 51.15           N  
ATOM    516  CA  VAL A  74       7.186  -8.539  -3.387  1.00 47.25           C  
ATOM    517  C   VAL A  74       5.986  -7.685  -3.056  1.00 44.20           C  
ATOM    518  O   VAL A  74       6.119  -6.540  -2.636  1.00 43.24           O  
ATOM    519  CB  VAL A  74       7.985  -8.744  -2.093  1.00 50.66           C  
ATOM    520  CG1 VAL A  74       7.208  -9.603  -1.119  1.00 49.57           C  
ATOM    521  CG2 VAL A  74       9.331  -9.372  -2.396  1.00 56.03           C  
ATOM    522  N   LEU A  75       4.810  -8.268  -3.233  1.00 41.83           N  
ATOM    523  CA  LEU A  75       3.546  -7.658  -2.842  1.00 38.43           C  
ATOM    524  C   LEU A  75       2.915  -8.533  -1.771  1.00 36.43           C  
ATOM    525  O   LEU A  75       2.640  -9.722  -2.028  1.00 34.18           O  
ATOM    526  CB  LEU A  75       2.612  -7.572  -4.062  1.00 39.80           C  
ATOM    527  CG  LEU A  75       2.834  -6.370  -4.986  1.00 42.23           C  
ATOM    528  CD1 LEU A  75       2.237  -6.574  -6.371  1.00 41.22           C  
ATOM    529  CD2 LEU A  75       2.255  -5.122  -4.328  1.00 45.26           C  
ATOM    530  N   LEU A  76       2.705  -7.952  -0.582  1.00 34.30           N  
ATOM    531  CA  LEU A  76       2.036  -8.625   0.547  1.00 30.75           C  
ATOM    532  C   LEU A  76       0.573  -8.115   0.672  1.00 30.48           C  
ATOM    533  O   LEU A  76       0.340  -6.896   0.785  1.00 27.61           O  
ATOM    534  CB  LEU A  76       2.814  -8.370   1.877  1.00 29.78           C  
ATOM    535  CG  LEU A  76       4.335  -8.744   2.042  1.00 30.47           C  
ATOM    536  CD1 LEU A  76       5.001  -8.143   3.313  1.00 27.04           C  
ATOM    537  CD2 LEU A  76       4.563 -10.243   2.014  1.00 26.12           C  
ATOM    538  N   THR A  77      -0.405  -9.034   0.647  1.00 29.35           N  
ATOM    539  CA  THR A  77      -1.833  -8.671   0.868  1.00 29.03           C  
ATOM    540  C   THR A  77      -2.465  -9.388   2.080  1.00 28.74           C  
ATOM    541  O   THR A  77      -2.024 -10.467   2.502  1.00 28.14           O  
ATOM    542  CB  THR A  77      -2.739  -8.998  -0.349  1.00 29.22           C  
ATOM    543  OG1 THR A  77      -2.546 -10.361  -0.722  1.00 30.24           O  
ATOM    544  CG2 THR A  77      -2.414  -8.118  -1.539  1.00 29.97           C  
ATOM    545  N   HIS A  78      -3.519  -8.769   2.599  1.00 25.91           N  
ATOM    546  CA  HIS A  78      -4.313  -9.318   3.632  1.00 25.65           C  
ATOM    547  C   HIS A  78      -5.741  -8.929   3.372  1.00 26.41           C  
ATOM    548  O   HIS A  78      -6.039  -7.748   3.219  1.00 28.06           O  
ATOM    549  CB  HIS A  78      -3.845  -8.788   4.995  1.00 25.85           C  
ATOM    550  CG  HIS A  78      -4.497  -9.490   6.186  1.00 25.72           C  
ATOM    551  ND1 HIS A  78      -4.911 -10.786   6.138  1.00 25.55           N  
ATOM    552  CD2 HIS A  78      -4.822  -9.024   7.454  1.00 25.06           C  
ATOM    553  CE1 HIS A  78      -5.476 -11.113   7.320  1.00 25.33           C  
ATOM    554  NE2 HIS A  78      -5.411 -10.043   8.124  1.00 25.08           N  
ATOM    555  N   THR A  79      -6.633  -9.913   3.332  1.00 25.54           N  
ATOM    556  CA  THR A  79      -8.014  -9.687   2.932  1.00 25.91           C  
ATOM    557  C   THR A  79      -8.971 -10.416   3.870  1.00 27.66           C  
ATOM    558  O   THR A  79      -8.786 -11.614   4.148  1.00 31.01           O  
ATOM    559  CB  THR A  79      -8.253 -10.170   1.477  1.00 25.12           C  
ATOM    560  OG1 THR A  79      -7.283  -9.570   0.616  1.00 22.43           O  
ATOM    561  CG2 THR A  79      -9.686  -9.810   0.978  1.00 23.93           C  
ATOM    562  N   ILE A  80      -9.955  -9.681   4.391  1.00 26.14           N  
ATOM    563  CA  ILE A  80     -11.068 -10.260   5.090  1.00 26.40           C  
ATOM    564  C   ILE A  80     -12.334 -10.237   4.200  1.00 27.60           C  
ATOM    565  O   ILE A  80     -12.744  -9.183   3.697  1.00 27.80           O  
ATOM    566  CB  ILE A  80     -11.356  -9.501   6.386  1.00 25.68           C  
ATOM    567  CG1 ILE A  80     -10.207  -9.709   7.380  1.00 25.23           C  
ATOM    568  CG2 ILE A  80     -12.711  -9.956   6.966  1.00 25.26           C  
ATOM    569  CD1 ILE A  80     -10.350  -8.948   8.682  1.00 22.08           C  
ATOM    570  N   SER A  81     -12.964 -11.393   4.053  1.00 30.31           N  
ATOM    571  CA  SER A  81     -14.106 -11.585   3.134  1.00 31.87           C  
ATOM    572  C   SER A  81     -15.277 -12.182   3.830  1.00 29.98           C  
ATOM    573  O   SER A  81     -15.130 -12.805   4.859  1.00 28.73           O  
ATOM    574  CB  SER A  81     -13.735 -12.563   2.021  1.00 34.16           C  
ATOM    575  OG  SER A  81     -12.522 -12.180   1.409  1.00 41.65           O  
ATOM    576  N   ARG A  82     -16.427 -12.079   3.184  1.00 30.58           N  
ATOM    577  CA  ARG A  82     -17.696 -12.511   3.736  1.00 31.21           C  
ATOM    578  C   ARG A  82     -18.431 -13.348   2.695  1.00 30.94           C  
ATOM    579  O   ARG A  82     -18.586 -12.908   1.549  1.00 32.58           O  
ATOM    580  CB  ARG A  82     -18.527 -11.274   4.120  1.00 32.90           C  
ATOM    581  CG  ARG A  82     -19.997 -11.532   4.385  1.00 37.74           C  
ATOM    582  CD  ARG A  82     -20.780 -10.249   4.684  1.00 42.85           C  
ATOM    583  NE  ARG A  82     -22.084 -10.632   5.231  1.00 49.63           N  
ATOM    584  CZ  ARG A  82     -23.259 -10.485   4.618  1.00 54.24           C  
ATOM    585  NH1 ARG A  82     -23.335  -9.874   3.443  1.00 59.85           N  
ATOM    586  NH2 ARG A  82     -24.380 -10.928   5.199  1.00 53.08           N  
ATOM    587  N   ILE A  83     -18.870 -14.545   3.111  1.00 29.27           N  
ATOM    588  CA  ILE A  83     -19.721 -15.446   2.338  1.00 25.72           C  
ATOM    589  C   ILE A  83     -21.094 -15.523   2.996  1.00 26.00           C  
ATOM    590  O   ILE A  83     -21.274 -16.218   3.968  1.00 24.76           O  
ATOM    591  CB  ILE A  83     -19.151 -16.871   2.345  1.00 24.30           C  
ATOM    592  CG1 ILE A  83     -17.746 -16.888   1.804  1.00 23.89           C  
ATOM    593  CG2 ILE A  83     -20.015 -17.830   1.524  1.00 23.82           C  
ATOM    594  CD1 ILE A  83     -17.235 -18.299   1.541  1.00 21.95           C  
ATOM    595  N   ALA A  84     -22.065 -14.802   2.471  1.00 26.70           N  
ATOM    596  CA  ALA A  84     -23.433 -14.857   2.997  1.00 24.80           C  
ATOM    597  C   ALA A  84     -24.156 -16.119   2.491  1.00 26.28           C  
ATOM    598  O   ALA A  84     -23.863 -16.620   1.419  1.00 28.43           O  
ATOM    599  CB  ALA A  84     -24.175 -13.615   2.551  1.00 24.59           C  
ATOM    600  N   VAL A  85     -25.084 -16.624   3.275  1.00 27.30           N  
ATOM    601  CA  VAL A  85     -25.896 -17.779   2.927  1.00 27.61           C  
ATOM    602  C   VAL A  85     -26.671 -17.497   1.637  1.00 29.00           C  
ATOM    603  O   VAL A  85     -26.825 -18.381   0.799  1.00 28.43           O  
ATOM    604  CB  VAL A  85     -26.921 -18.096   4.066  1.00 27.30           C  
ATOM    605  CG1 VAL A  85     -27.929 -19.131   3.614  1.00 22.92           C  
ATOM    606  CG2 VAL A  85     -26.200 -18.522   5.361  1.00 24.91           C  
ATOM    607  N   SER A  86     -27.122 -16.255   1.467  1.00 29.97           N  
ATOM    608  CA  SER A  86     -27.932 -15.864   0.291  1.00 30.62           C  
ATOM    609  C   SER A  86     -27.094 -15.451  -0.938  1.00 30.87           C  
ATOM    610  O   SER A  86     -27.649 -15.064  -1.976  1.00 30.81           O  
ATOM    611  CB  SER A  86     -28.889 -14.727   0.665  1.00 30.94           C  
ATOM    612  OG  SER A  86     -28.180 -13.499   0.825  1.00 34.98           O  
ATOM    613  N   TYR A  87     -25.772 -15.509  -0.817  1.00 30.13           N  
ATOM    614  CA  TYR A  87     -24.885 -15.183  -1.923  1.00 31.24           C  
ATOM    615  C   TYR A  87     -23.581 -15.794  -1.579  1.00 29.77           C  
ATOM    616  O   TYR A  87     -22.749 -15.162  -0.954  1.00 28.29           O  
ATOM    617  CB  TYR A  87     -24.730 -13.663  -2.097  1.00 33.23           C  
ATOM    618  CG  TYR A  87     -23.791 -13.228  -3.243  1.00 38.66           C  
ATOM    619  CD1 TYR A  87     -23.979 -13.691  -4.550  1.00 38.49           C  
ATOM    620  CD2 TYR A  87     -22.731 -12.293  -3.024  1.00 42.17           C  
ATOM    621  CE1 TYR A  87     -23.129 -13.292  -5.593  1.00 38.92           C  
ATOM    622  CE2 TYR A  87     -21.883 -11.880  -4.073  1.00 39.80           C  
ATOM    623  CZ  TYR A  87     -22.078 -12.382  -5.359  1.00 39.91           C  
ATOM    624  OH  TYR A  87     -21.255 -11.974  -6.432  1.00 39.07           O  
ATOM    625  N   GLN A  88     -23.414 -17.053  -1.959  1.00 30.86           N  
ATOM    626  CA  GLN A  88     -22.339 -17.874  -1.398  1.00 31.48           C  
ATOM    627  C   GLN A  88     -21.073 -17.824  -2.210  1.00 29.84           C  
ATOM    628  O   GLN A  88     -20.639 -18.832  -2.767  1.00 33.09           O  
ATOM    629  CB  GLN A  88     -22.824 -19.308  -1.196  1.00 33.22           C  
ATOM    630  CG  GLN A  88     -23.914 -19.387  -0.138  1.00 35.52           C  
ATOM    631  CD  GLN A  88     -24.259 -20.807   0.324  1.00 38.14           C  
ATOM    632  OE1 GLN A  88     -23.515 -21.790   0.057  1.00 35.92           O  
ATOM    633  NE2 GLN A  88     -25.403 -20.923   1.025  1.00 32.62           N  
ATOM    634  N   THR A  89     -20.507 -16.625  -2.282  1.00 30.25           N  
ATOM    635  CA  THR A  89     -19.194 -16.369  -2.860  1.00 33.31           C  
ATOM    636  C   THR A  89     -18.520 -15.178  -2.110  1.00 32.29           C  
ATOM    637  O   THR A  89     -19.204 -14.294  -1.565  1.00 28.16           O  
ATOM    638  CB  THR A  89     -19.292 -16.136  -4.404  1.00 37.57           C  
ATOM    639  OG1 THR A  89     -17.988 -16.278  -4.998  1.00 41.74           O  
ATOM    640  CG2 THR A  89     -19.867 -14.779  -4.737  1.00 34.70           C  
ATOM    641  N   LYS A  90     -17.184 -15.194  -2.050  1.00 36.00           N  
ATOM    642  CA  LYS A  90     -16.414 -14.237  -1.207  1.00 37.16           C  
ATOM    643  C   LYS A  90     -16.613 -12.813  -1.655  1.00 37.17           C  
ATOM    644  O   LYS A  90     -16.135 -12.456  -2.714  1.00 42.93           O  
ATOM    645  CB  LYS A  90     -14.897 -14.521  -1.257  1.00 35.78           C  
ATOM    646  CG  LYS A  90     -14.474 -15.816  -0.621  1.00 38.66           C  
ATOM    647  CD  LYS A  90     -12.988 -16.071  -0.804  1.00 39.91           C  
ATOM    648  CE  LYS A  90     -12.564 -17.350  -0.067  1.00 43.65           C  
ATOM    649  NZ  LYS A  90     -11.168 -17.839  -0.374  1.00 44.09           N  
ATOM    650  N   VAL A  91     -17.292 -11.994  -0.858  1.00 37.01           N  
ATOM    651  CA  VAL A  91     -17.180 -10.538  -1.016  1.00 38.62           C  
ATOM    652  C   VAL A  91     -16.151  -9.951  -0.050  1.00 38.24           C  
ATOM    653  O   VAL A  91     -16.299 -10.058   1.165  1.00 38.85           O  
ATOM    654  CB  VAL A  91     -18.506  -9.813  -0.766  1.00 39.33           C  
ATOM    655  CG1 VAL A  91     -18.302  -8.293  -0.880  1.00 37.79           C  
ATOM    656  CG2 VAL A  91     -19.549 -10.318  -1.744  1.00 39.17           C  
ATOM    657  N   ASN A  92     -15.126  -9.310  -0.605  1.00 40.04           N  
ATOM    658  CA  ASN A  92     -14.091  -8.630   0.180  1.00 36.75           C  
ATOM    659  C   ASN A  92     -14.671  -7.506   1.014  1.00 33.51           C  
ATOM    660  O   ASN A  92     -15.261  -6.601   0.452  1.00 31.16           O  
ATOM    661  CB  ASN A  92     -13.038  -8.025  -0.755  1.00 38.96           C  
ATOM    662  CG  ASN A  92     -12.120  -9.069  -1.366  1.00 42.04           C  
ATOM    663  OD1 ASN A  92     -12.188 -10.273  -1.040  1.00 44.09           O  
ATOM    664  ND2 ASN A  92     -11.240  -8.615  -2.251  1.00 43.21           N  
ATOM    665  N   LEU A  93     -14.476  -7.572   2.348  1.00 29.36           N  
ATOM    666  CA  LEU A  93     -14.898  -6.518   3.297  1.00 26.27           C  
ATOM    667  C   LEU A  93     -13.770  -5.513   3.633  1.00 26.38           C  
ATOM    668  O   LEU A  93     -14.030  -4.342   3.826  1.00 25.24           O  
ATOM    669  CB  LEU A  93     -15.392  -7.148   4.603  1.00 25.41           C  
ATOM    670  CG  LEU A  93     -16.754  -7.856   4.595  1.00 24.36           C  
ATOM    671  CD1 LEU A  93     -17.046  -8.488   5.949  1.00 21.44           C  
ATOM    672  CD2 LEU A  93     -17.831  -6.841   4.225  1.00 23.57           C  
ATOM    673  N   LEU A  94     -12.527  -5.987   3.708  1.00 25.49           N  
ATOM    674  CA  LEU A  94     -11.407  -5.165   4.122  1.00 25.80           C  
ATOM    675  C   LEU A  94     -10.178  -5.689   3.434  1.00 26.38           C  
ATOM    676  O   LEU A  94      -9.980  -6.895   3.389  1.00 27.74           O  
ATOM    677  CB  LEU A  94     -11.197  -5.300   5.645  1.00 26.13           C  
ATOM    678  CG  LEU A  94     -12.105  -4.543   6.623  1.00 25.60           C  
ATOM    679  CD1 LEU A  94     -12.000  -5.135   8.010  1.00 24.32           C  
ATOM    680  CD2 LEU A  94     -11.751  -3.058   6.666  1.00 23.89           C  
ATOM    681  N   SER A  95      -9.323  -4.830   2.918  1.00 26.21           N  
ATOM    682  CA  SER A  95      -8.012  -5.335   2.487  1.00 27.53           C  
ATOM    683  C   SER A  95      -6.922  -4.268   2.399  1.00 28.42           C  
ATOM    684  O   SER A  95      -7.205  -3.060   2.398  1.00 27.16           O  
ATOM    685  CB  SER A  95      -8.130  -6.023   1.159  1.00 26.16           C  
ATOM    686  OG  SER A  95      -8.826  -5.144   0.352  1.00 28.63           O  
ATOM    687  N   ALA A  96      -5.672  -4.740   2.346  1.00 27.39           N  
ATOM    688  CA  ALA A  96      -4.534  -3.850   2.276  1.00 28.12           C  
ATOM    689  C   ALA A  96      -3.370  -4.525   1.572  1.00 29.63           C  
ATOM    690  O   ALA A  96      -3.117  -5.704   1.788  1.00 29.62           O  
ATOM    691  CB  ALA A  96      -4.139  -3.379   3.672  1.00 25.24           C  
ATOM    692  N   ILE A  97      -2.707  -3.763   0.698  1.00 32.39           N  
ATOM    693  CA  ILE A  97      -1.456  -4.163   0.046  1.00 36.17           C  
ATOM    694  C   ILE A  97      -0.281  -3.390   0.642  1.00 33.97           C  
ATOM    695  O   ILE A  97      -0.416  -2.241   1.007  1.00 35.87           O  
ATOM    696  CB  ILE A  97      -1.500  -3.879  -1.463  1.00 40.14           C  
ATOM    697  CG1 ILE A  97      -2.858  -4.279  -2.027  1.00 46.12           C  
ATOM    698  CG2 ILE A  97      -0.385  -4.620  -2.182  1.00 40.17           C  
ATOM    699  CD1 ILE A  97      -2.840  -4.578  -3.510  1.00 47.82           C  
ATOM    700  N   LYS A  98       0.868  -4.039   0.766  1.00 35.67           N  
ATOM    701  CA  LYS A  98       2.104  -3.389   1.251  1.00 32.81           C  
ATOM    702  C   LYS A  98       3.255  -3.954   0.402  1.00 33.38           C  
ATOM    703  O   LYS A  98       3.160  -5.070  -0.117  1.00 30.68           O  
ATOM    704  CB  LYS A  98       2.312  -3.573   2.777  1.00 28.91           C  
ATOM    705  N   SER A  99       4.261  -3.112   0.159  1.00 36.64           N  
ATOM    706  CA  SER A  99       5.506  -3.484  -0.531  1.00 36.68           C  
ATOM    707  C   SER A  99       6.612  -3.256   0.446  1.00 37.54           C  
ATOM    708  O   SER A  99       7.037  -2.132   0.622  1.00 40.18           O  
ATOM    709  CB  SER A  99       5.776  -2.586  -1.734  1.00 37.03           C  
ATOM    710  OG  SER A  99       5.016  -2.981  -2.847  1.00 40.48           O  
ATOM    711  N   PRO A 100       7.098  -4.313   1.088  1.00 38.51           N  
ATOM    712  CA  PRO A 100       8.096  -4.094   2.111  1.00 40.25           C  
ATOM    713  C   PRO A 100       9.413  -3.536   1.551  1.00 42.94           C  
ATOM    714  O   PRO A 100      10.164  -2.906   2.283  1.00 39.56           O  
ATOM    715  CB  PRO A 100       8.325  -5.506   2.661  1.00 41.51           C  
ATOM    716  CG  PRO A 100       8.093  -6.394   1.478  1.00 38.72           C  
ATOM    717  CD  PRO A 100       6.977  -5.740   0.722  1.00 38.88           C  
ATOM    718  N   CYS A 101       9.675  -3.761   0.263  1.00 47.75           N  
ATOM    719  CA  CYS A 101      10.998  -3.518  -0.310  1.00 52.94           C  
ATOM    720  C   CYS A 101      10.975  -2.404  -1.390  1.00 56.31           C  
ATOM    721  O   CYS A 101      10.254  -2.519  -2.403  1.00 53.84           O  
ATOM    722  CB  CYS A 101      11.536  -4.839  -0.913  1.00 56.46           C  
ATOM    723  SG  CYS A 101      12.158  -6.095   0.270  1.00 55.80           S  
ATOM    724  N   GLN A 102      11.771  -1.343  -1.175  1.00 56.89           N  
ATOM    725  CA  GLN A 102      11.983  -0.298  -2.207  1.00 60.59           C  
ATOM    726  C   GLN A 102      12.808  -0.809  -3.439  1.00 62.59           C  
ATOM    727  O   GLN A 102      12.327  -0.740  -4.572  1.00 63.34           O  
ATOM    728  CB  GLN A 102      12.606   0.969  -1.596  1.00 58.49           C  
ATOM    729  N   ARG A 103      14.020  -1.330  -3.216  1.00 66.37           N  
ATOM    730  CA  ARG A 103      14.838  -1.965  -4.295  1.00 65.83           C  
ATOM    731  C   ARG A 103      15.283  -3.376  -3.910  1.00 64.28           C  
ATOM    732  O   ARG A 103      15.119  -3.784  -2.757  1.00 65.87           O  
ATOM    733  CB  ARG A 103      16.091  -1.118  -4.595  1.00 63.04           C  
ATOM    734  N   GLU A 104      15.867  -4.109  -4.868  1.00 63.78           N  
ATOM    735  CA  GLU A 104      16.631  -5.353  -4.563  1.00 62.05           C  
ATOM    736  C   GLU A 104      17.815  -5.001  -3.640  1.00 60.49           C  
ATOM    737  O   GLU A 104      18.478  -3.980  -3.856  1.00 63.88           O  
ATOM    738  CB  GLU A 104      17.133  -6.041  -5.853  1.00 55.44           C  
ATOM    739  N   THR A 105      18.063  -5.809  -2.605  1.00 56.82           N  
ATOM    740  CA  THR A 105      19.144  -5.496  -1.652  1.00 60.75           C  
ATOM    741  C   THR A 105      20.437  -5.277  -2.452  1.00 62.30           C  
ATOM    742  O   THR A 105      20.937  -6.207  -3.097  1.00 60.08           O  
ATOM    743  CB  THR A 105      19.335  -6.589  -0.562  1.00 53.39           C  
ATOM    744  N   PRO A 106      20.939  -4.024  -2.464  1.00 59.57           N  
ATOM    745  CA  PRO A 106      22.158  -3.625  -3.169  1.00 59.38           C  
ATOM    746  C   PRO A 106      23.417  -4.337  -2.639  1.00 59.14           C  
ATOM    747  O   PRO A 106      23.752  -5.442  -3.074  1.00 54.11           O  
ATOM    748  CB  PRO A 106      22.243  -2.124  -2.877  1.00 54.85           C  
ATOM    749  N   ALA A 111      21.944  -7.416   4.252  1.00 62.92           N  
ATOM    750  CA  ALA A 111      20.593  -7.947   4.016  1.00 66.93           C  
ATOM    751  C   ALA A 111      19.761  -7.980   5.327  1.00 67.23           C  
ATOM    752  O   ALA A 111      19.398  -9.048   5.824  1.00 63.97           O  
ATOM    753  CB  ALA A 111      20.681  -9.337   3.376  1.00 61.41           C  
ATOM    754  N   LYS A 112      19.469  -6.798   5.875  1.00 70.74           N  
ATOM    755  CA  LYS A 112      18.849  -6.680   7.205  1.00 66.05           C  
ATOM    756  C   LYS A 112      17.391  -7.156   7.196  1.00 64.67           C  
ATOM    757  O   LYS A 112      16.708  -7.034   6.174  1.00 65.42           O  
ATOM    758  CB  LYS A 112      18.910  -5.230   7.693  1.00 67.01           C  
ATOM    759  N   PRO A 113      16.905  -7.695   8.337  1.00 57.30           N  
ATOM    760  CA  PRO A 113      15.499  -8.085   8.382  1.00 55.22           C  
ATOM    761  C   PRO A 113      14.567  -6.898   8.142  1.00 49.05           C  
ATOM    762  O   PRO A 113      14.893  -5.765   8.505  1.00 43.55           O  
ATOM    763  CB  PRO A 113      15.303  -8.630   9.818  1.00 56.48           C  
ATOM    764  CG  PRO A 113      16.663  -8.830  10.377  1.00 56.52           C  
ATOM    765  CD  PRO A 113      17.581  -7.903   9.630  1.00 59.05           C  
ATOM    766  N   TRP A 114      13.430  -7.164   7.509  1.00 44.30           N  
ATOM    767  CA  TRP A 114      12.341  -6.200   7.487  1.00 41.57           C  
ATOM    768  C   TRP A 114      11.118  -6.836   8.095  1.00 39.06           C  
ATOM    769  O   TRP A 114      10.896  -8.040   7.945  1.00 39.40           O  
ATOM    770  CB  TRP A 114      12.090  -5.673   6.068  1.00 37.78           C  
ATOM    771  CG  TRP A 114      11.855  -6.724   5.019  1.00 38.32           C  
ATOM    772  CD1 TRP A 114      12.756  -7.203   4.074  1.00 38.10           C  
ATOM    773  CD2 TRP A 114      10.604  -7.452   4.751  1.00 38.28           C  
ATOM    774  NE1 TRP A 114      12.164  -8.165   3.266  1.00 36.36           N  
ATOM    775  CE2 TRP A 114      10.880  -8.351   3.621  1.00 36.43           C  
ATOM    776  CE3 TRP A 114       9.339  -7.449   5.312  1.00 36.47           C  
ATOM    777  CZ2 TRP A 114       9.917  -9.197   3.107  1.00 38.25           C  
ATOM    778  CZ3 TRP A 114       8.373  -8.312   4.785  1.00 37.47           C  
ATOM    779  CH2 TRP A 114       8.658  -9.172   3.714  1.00 37.16           C  
ATOM    780  N   TYR A 115      10.350  -6.045   8.835  1.00 36.34           N  
ATOM    781  CA  TYR A 115       9.057  -6.486   9.369  1.00 34.77           C  
ATOM    782  C   TYR A 115       7.985  -5.612   8.793  1.00 33.75           C  
ATOM    783  O   TYR A 115       8.077  -4.400   8.921  1.00 33.41           O  
ATOM    784  CB  TYR A 115       9.023  -6.365  10.891  1.00 35.21           C  
ATOM    785  CG  TYR A 115       9.869  -7.382  11.608  1.00 35.05           C  
ATOM    786  CD1 TYR A 115       9.291  -8.514  12.171  1.00 35.70           C  
ATOM    787  CD2 TYR A 115      11.249  -7.220  11.714  1.00 35.38           C  
ATOM    788  CE1 TYR A 115      10.054  -9.454  12.829  1.00 35.24           C  
ATOM    789  CE2 TYR A 115      12.031  -8.160  12.369  1.00 36.71           C  
ATOM    790  CZ  TYR A 115      11.423  -9.281  12.926  1.00 37.63           C  
ATOM    791  OH  TYR A 115      12.177 -10.241  13.592  1.00 38.91           O  
ATOM    792  N   GLU A 116       6.983  -6.224   8.146  1.00 35.47           N  
ATOM    793  CA  GLU A 116       5.800  -5.509   7.645  1.00 35.02           C  
ATOM    794  C   GLU A 116       4.518  -6.117   8.210  1.00 34.85           C  
ATOM    795  O   GLU A 116       4.114  -7.209   7.818  1.00 31.99           O  
ATOM    796  CB  GLU A 116       5.754  -5.530   6.124  1.00 37.89           C  
ATOM    797  CG  GLU A 116       4.699  -4.594   5.478  1.00 44.20           C  
ATOM    798  CD  GLU A 116       4.919  -3.079   5.745  1.00 44.78           C  
ATOM    799  OE1 GLU A 116       6.022  -2.573   5.492  1.00 42.28           O  
ATOM    800  OE2 GLU A 116       3.972  -2.394   6.213  1.00 48.27           O  
ATOM    801  N   PRO A 117       3.888  -5.421   9.159  1.00 34.55           N  
ATOM    802  CA  PRO A 117       2.560  -5.806   9.621  1.00 34.05           C  
ATOM    803  C   PRO A 117       1.461  -5.262   8.703  1.00 34.92           C  
ATOM    804  O   PRO A 117       1.675  -4.233   8.043  1.00 35.55           O  
ATOM    805  CB  PRO A 117       2.471  -5.142  10.996  1.00 33.21           C  
ATOM    806  CG  PRO A 117       3.286  -3.907  10.852  1.00 34.40           C  
ATOM    807  CD  PRO A 117       4.441  -4.312   9.960  1.00 36.22           C  
ATOM    808  N   ILE A 118       0.324  -5.982   8.635  1.00 31.50           N  
ATOM    809  CA  ILE A 118      -0.920  -5.481   8.038  1.00 26.90           C  
ATOM    810  C   ILE A 118      -2.102  -5.691   9.033  1.00 25.43           C  
ATOM    811  O   ILE A 118      -2.314  -6.780   9.567  1.00 24.19           O  
ATOM    812  CB  ILE A 118      -1.266  -6.150   6.705  1.00 25.46           C  
ATOM    813  CG1 ILE A 118      -0.035  -6.293   5.825  1.00 27.12           C  
ATOM    814  CG2 ILE A 118      -2.327  -5.335   5.981  1.00 24.60           C  
ATOM    815  CD1 ILE A 118      -0.308  -6.783   4.422  1.00 26.18           C  
ATOM    816  N   TYR A 119      -2.845  -4.618   9.269  1.00 23.35           N  
ATOM    817  CA  TYR A 119      -3.907  -4.598  10.199  1.00 22.05           C  
ATOM    818  C   TYR A 119      -5.162  -4.181   9.452  1.00 21.88           C  
ATOM    819  O   TYR A 119      -5.131  -3.301   8.596  1.00 19.75           O  
ATOM    820  CB  TYR A 119      -3.629  -3.618  11.343  1.00 22.33           C  
ATOM    821  CG  TYR A 119      -4.582  -3.838  12.486  1.00 22.67           C  
ATOM    822  CD1 TYR A 119      -4.300  -4.775  13.473  1.00 22.95           C  
ATOM    823  CD2 TYR A 119      -5.812  -3.212  12.526  1.00 22.04           C  
ATOM    824  CE1 TYR A 119      -5.196  -5.032  14.503  1.00 21.90           C  
ATOM    825  CE2 TYR A 119      -6.723  -3.480  13.570  1.00 22.37           C  
ATOM    826  CZ  TYR A 119      -6.394  -4.387  14.544  1.00 21.22           C  
ATOM    827  OH  TYR A 119      -7.251  -4.640  15.582  1.00 22.35           O  
ATOM    828  N   LEU A 120      -6.259  -4.861   9.776  1.00 21.87           N  
ATOM    829  CA  LEU A 120      -7.551  -4.636   9.178  1.00 20.62           C  
ATOM    830  C   LEU A 120      -8.558  -4.641  10.318  1.00 19.55           C  
ATOM    831  O   LEU A 120      -8.538  -5.518  11.144  1.00 18.27           O  
ATOM    832  CB  LEU A 120      -7.848  -5.732   8.179  1.00 21.14           C  
ATOM    833  CG  LEU A 120      -6.867  -5.893   7.005  1.00 20.81           C  
ATOM    834  CD1 LEU A 120      -7.329  -7.084   6.167  1.00 21.62           C  
ATOM    835  CD2 LEU A 120      -6.717  -4.645   6.126  1.00 20.09           C  
ATOM    836  N   GLY A 121      -9.338  -3.572  10.414  1.00 20.57           N  
ATOM    837  CA  GLY A 121     -10.495  -3.505  11.286  1.00 21.82           C  
ATOM    838  C   GLY A 121     -11.627  -2.626  10.745  1.00 22.59           C  
ATOM    839  O   GLY A 121     -11.400  -1.612  10.114  1.00 22.59           O  
ATOM    840  N   GLY A 122     -12.857  -3.009  11.038  1.00 25.80           N  
ATOM    841  CA  GLY A 122     -14.038  -2.228  10.655  1.00 27.25           C  
ATOM    842  C   GLY A 122     -15.279  -2.763  11.333  1.00 27.36           C  
ATOM    843  O   GLY A 122     -15.231  -3.812  11.971  1.00 28.38           O  
ATOM    844  N   VAL A 123     -16.377  -2.022  11.201  1.00 27.97           N  
ATOM    845  CA  VAL A 123     -17.678  -2.421  11.739  1.00 28.02           C  
ATOM    846  C   VAL A 123     -18.663  -2.651  10.570  1.00 28.45           C  
ATOM    847  O   VAL A 123     -18.819  -1.800   9.691  1.00 28.52           O  
ATOM    848  CB  VAL A 123     -18.199  -1.397  12.767  1.00 28.62           C  
ATOM    849  CG1 VAL A 123     -19.534  -1.846  13.386  1.00 27.87           C  
ATOM    850  CG2 VAL A 123     -17.151  -1.185  13.858  1.00 28.83           C  
ATOM    851  N   PHE A 124     -19.242  -3.850  10.512  1.00 28.01           N  
ATOM    852  CA  PHE A 124     -20.072  -4.261   9.367  1.00 27.58           C  
ATOM    853  C   PHE A 124     -21.323  -4.931   9.858  1.00 27.82           C  
ATOM    854  O   PHE A 124     -21.274  -5.632  10.861  1.00 27.38           O  
ATOM    855  CB  PHE A 124     -19.309  -5.243   8.510  1.00 26.72           C  
ATOM    856  CG  PHE A 124     -18.102  -4.659   7.886  1.00 26.58           C  
ATOM    857  CD1 PHE A 124     -18.177  -4.046   6.624  1.00 27.60           C  
ATOM    858  CD2 PHE A 124     -16.900  -4.666   8.551  1.00 25.45           C  
ATOM    859  CE1 PHE A 124     -17.065  -3.457   6.051  1.00 25.03           C  
ATOM    860  CE2 PHE A 124     -15.774  -4.094   7.971  1.00 26.36           C  
ATOM    861  CZ  PHE A 124     -15.864  -3.482   6.721  1.00 25.71           C  
ATOM    862  N   GLN A 125     -22.446  -4.723   9.168  1.00 30.00           N  
ATOM    863  CA  GLN A 125     -23.668  -5.571   9.408  1.00 32.56           C  
ATOM    864  C   GLN A 125     -23.431  -7.009   8.934  1.00 30.75           C  
ATOM    865  O   GLN A 125     -22.937  -7.214   7.833  1.00 31.02           O  
ATOM    866  CB  GLN A 125     -24.895  -4.987   8.691  1.00 33.27           C  
ATOM    867  CG  GLN A 125     -26.143  -5.866   8.695  1.00 34.39           C  
ATOM    868  CD  GLN A 125     -26.843  -5.946  10.029  1.00 36.33           C  
ATOM    869  OE1 GLN A 125     -26.894  -4.980  10.779  1.00 38.24           O  
ATOM    870  NE2 GLN A 125     -27.407  -7.112  10.326  1.00 38.44           N  
ATOM    871  N   LEU A 126     -23.776  -7.995   9.753  1.00 30.51           N  
ATOM    872  CA  LEU A 126     -23.628  -9.407   9.344  1.00 31.80           C  
ATOM    873  C   LEU A 126     -24.945 -10.162   9.607  1.00 32.29           C  
ATOM    874  O   LEU A 126     -25.757  -9.695  10.401  1.00 34.19           O  
ATOM    875  CB  LEU A 126     -22.451 -10.075  10.084  1.00 31.00           C  
ATOM    876  CG  LEU A 126     -21.048  -9.436  10.078  1.00 29.89           C  
ATOM    877  CD1 LEU A 126     -20.052 -10.226  10.915  1.00 26.33           C  
ATOM    878  CD2 LEU A 126     -20.543  -9.315   8.657  1.00 30.43           C  
ATOM    879  N   GLU A 127     -25.139 -11.304   8.919  1.00 33.98           N  
ATOM    880  CA  GLU A 127     -26.360 -12.147   8.989  1.00 32.79           C  
ATOM    881  C   GLU A 127     -25.992 -13.481   9.562  1.00 33.03           C  
ATOM    882  O   GLU A 127     -24.814 -13.878   9.446  1.00 32.25           O  
ATOM    883  CB  GLU A 127     -26.926 -12.414   7.586  1.00 36.01           C  
ATOM    884  CG  GLU A 127     -27.448 -11.198   6.837  1.00 39.11           C  
ATOM    885  CD  GLU A 127     -28.420 -10.361   7.665  1.00 43.82           C  
ATOM    886  OE1 GLU A 127     -29.421 -10.965   8.148  1.00 45.40           O  
ATOM    887  OE2 GLU A 127     -28.181  -9.109   7.831  1.00 41.68           O  
ATOM    888  N   LYS A 128     -26.977 -14.213  10.131  1.00 32.36           N  
ATOM    889  CA  LYS A 128     -26.721 -15.599  10.632  1.00 32.90           C  
ATOM    890  C   LYS A 128     -26.196 -16.464   9.505  1.00 32.25           C  
ATOM    891  O   LYS A 128     -26.706 -16.403   8.385  1.00 38.71           O  
ATOM    892  CB  LYS A 128     -27.972 -16.290  11.263  1.00 31.61           C  
ATOM    893  N   GLY A 129     -25.174 -17.259   9.796  1.00 30.82           N  
ATOM    894  CA  GLY A 129     -24.656 -18.225   8.847  1.00 29.58           C  
ATOM    895  C   GLY A 129     -23.558 -17.659   7.981  1.00 30.29           C  
ATOM    896  O   GLY A 129     -22.971 -18.387   7.159  1.00 28.99           O  
ATOM    897  N   ASP A 130     -23.305 -16.351   8.130  1.00 30.96           N  
ATOM    898  CA  ASP A 130     -22.160 -15.694   7.485  1.00 30.52           C  
ATOM    899  C   ASP A 130     -20.857 -16.416   7.776  1.00 26.94           C  
ATOM    900  O   ASP A 130     -20.623 -16.832   8.874  1.00 27.57           O  
ATOM    901  CB  ASP A 130     -22.054 -14.230   7.912  1.00 30.82           C  
ATOM    902  CG  ASP A 130     -22.929 -13.315   7.076  1.00 33.43           C  
ATOM    903  OD1 ASP A 130     -23.542 -13.782   6.098  1.00 34.45           O  
ATOM    904  OD2 ASP A 130     -23.006 -12.112   7.394  1.00 35.61           O  
ATOM    905  N   ARG A 131     -20.022 -16.554   6.769  1.00 25.74           N  
ATOM    906  CA  ARG A 131     -18.718 -17.171   6.928  1.00 27.69           C  
ATOM    907  C   ARG A 131     -17.643 -16.134   6.642  1.00 25.57           C  
ATOM    908  O   ARG A 131     -17.607 -15.565   5.571  1.00 24.49           O  
ATOM    909  CB  ARG A 131     -18.577 -18.393   5.999  1.00 29.39           C  
ATOM    910  CG  ARG A 131     -19.102 -19.690   6.622  1.00 31.35           C  
ATOM    911  CD  ARG A 131     -19.089 -20.846   5.629  1.00 32.73           C  
ATOM    912  NE  ARG A 131     -20.218 -20.734   4.705  1.00 34.66           N  
ATOM    913  CZ  ARG A 131     -20.271 -21.251   3.472  1.00 38.33           C  
ATOM    914  NH1 ARG A 131     -19.246 -21.920   2.960  1.00 39.44           N  
ATOM    915  NH2 ARG A 131     -21.376 -21.080   2.731  1.00 41.34           N  
ATOM    916  N   LEU A 132     -16.787 -15.861   7.616  1.00 25.25           N  
ATOM    917  CA  LEU A 132     -15.774 -14.816   7.437  1.00 24.75           C  
ATOM    918  C   LEU A 132     -14.453 -15.511   7.302  1.00 24.27           C  
ATOM    919  O   LEU A 132     -14.144 -16.406   8.078  1.00 22.33           O  
ATOM    920  CB  LEU A 132     -15.753 -13.809   8.616  1.00 25.22           C  
ATOM    921  CG  LEU A 132     -17.092 -13.356   9.251  1.00 25.92           C  
ATOM    922  CD1 LEU A 132     -16.888 -12.530  10.514  1.00 23.32           C  
ATOM    923  CD2 LEU A 132     -17.898 -12.583   8.216  1.00 27.14           C  
ATOM    924  N   SER A 133     -13.676 -15.104   6.304  1.00 26.15           N  
ATOM    925  CA  SER A 133     -12.329 -15.649   6.090  1.00 27.19           C  
ATOM    926  C   SER A 133     -11.376 -14.484   6.131  1.00 25.95           C  
ATOM    927  O   SER A 133     -11.767 -13.351   5.851  1.00 24.00           O  
ATOM    928  CB  SER A 133     -12.252 -16.350   4.749  1.00 27.61           C  
ATOM    929  OG  SER A 133     -13.136 -15.671   3.885  1.00 37.82           O  
ATOM    930  N   ALA A 134     -10.131 -14.783   6.502  1.00 25.67           N  
ATOM    931  CA  ALA A 134      -9.072 -13.799   6.689  1.00 24.63           C  
ATOM    932  C   ALA A 134      -7.831 -14.396   6.076  1.00 24.17           C  
ATOM    933  O   ALA A 134      -7.228 -15.271   6.666  1.00 23.97           O  
ATOM    934  CB  ALA A 134      -8.842 -13.533   8.181  1.00 22.85           C  
ATOM    935  N   GLU A 135      -7.443 -13.888   4.917  1.00 26.21           N  
ATOM    936  CA  GLU A 135      -6.482 -14.559   4.025  1.00 28.52           C  
ATOM    937  C   GLU A 135      -5.293 -13.665   3.587  1.00 27.70           C  
ATOM    938  O   GLU A 135      -5.456 -12.468   3.297  1.00 29.52           O  
ATOM    939  CB  GLU A 135      -7.221 -15.067   2.758  1.00 30.63           C  
ATOM    940  CG  GLU A 135      -8.208 -16.221   2.975  1.00 32.75           C  
ATOM    941  CD  GLU A 135      -8.994 -16.585   1.698  1.00 36.69           C  
ATOM    942  OE1 GLU A 135      -8.463 -17.280   0.820  1.00 42.16           O  
ATOM    943  OE2 GLU A 135     -10.169 -16.202   1.568  1.00 43.79           O  
ATOM    944  N   ILE A 136      -4.115 -14.275   3.476  1.00 26.57           N  
ATOM    945  CA  ILE A 136      -2.926 -13.607   2.924  1.00 25.79           C  
ATOM    946  C   ILE A 136      -2.520 -14.292   1.630  1.00 27.57           C  
ATOM    947  O   ILE A 136      -2.885 -15.466   1.400  1.00 27.75           O  
ATOM    948  CB  ILE A 136      -1.729 -13.666   3.899  1.00 23.78           C  
ATOM    949  CG1 ILE A 136      -1.315 -15.135   4.159  1.00 23.77           C  
ATOM    950  CG2 ILE A 136      -2.103 -13.009   5.195  1.00 22.32           C  
ATOM    951  CD1 ILE A 136      -0.136 -15.289   5.056  1.00 22.77           C  
ATOM    952  N   ASN A 137      -1.724 -13.581   0.815  1.00 28.05           N  
ATOM    953  CA  ASN A 137      -1.137 -14.146  -0.396  1.00 27.08           C  
ATOM    954  C   ASN A 137       0.230 -14.801  -0.238  1.00 28.77           C  
ATOM    955  O   ASN A 137       0.618 -15.607  -1.099  1.00 30.88           O  
ATOM    956  CB  ASN A 137      -1.035 -13.091  -1.472  1.00 27.55           C  
ATOM    957  CG  ASN A 137      -0.071 -11.999  -1.120  1.00 28.10           C  
ATOM    958  OD1 ASN A 137       0.417 -11.916   0.018  1.00 28.50           O  
ATOM    959  ND2 ASN A 137       0.206 -11.129  -2.086  1.00 26.97           N  
ATOM    960  N   ARG A 138       0.969 -14.474   0.827  1.00 28.13           N  
ATOM    961  CA  ARG A 138       2.329 -14.993   0.986  1.00 27.41           C  
ATOM    962  C   ARG A 138       2.582 -15.555   2.358  1.00 27.23           C  
ATOM    963  O   ARG A 138       3.186 -14.911   3.174  1.00 26.65           O  
ATOM    964  CB  ARG A 138       3.327 -13.887   0.716  1.00 30.33           C  
ATOM    965  CG  ARG A 138       3.290 -13.313  -0.716  1.00 32.54           C  
ATOM    966  CD  ARG A 138       3.569 -14.359  -1.781  1.00 32.76           C  
ATOM    967  NE  ARG A 138       4.872 -14.966  -1.575  1.00 34.77           N  
ATOM    968  CZ  ARG A 138       5.997 -14.550  -2.165  1.00 35.91           C  
ATOM    969  NH1 ARG A 138       5.976 -13.519  -2.996  1.00 36.82           N  
ATOM    970  NH2 ARG A 138       7.155 -15.164  -1.914  1.00 34.17           N  
ATOM    971  N   PRO A 139       2.102 -16.776   2.622  1.00 28.26           N  
ATOM    972  CA  PRO A 139       2.349 -17.445   3.903  1.00 28.23           C  
ATOM    973  C   PRO A 139       3.813 -17.859   4.141  1.00 30.74           C  
ATOM    974  O   PRO A 139       4.228 -18.120   5.289  1.00 31.06           O  
ATOM    975  CB  PRO A 139       1.432 -18.677   3.838  1.00 26.88           C  
ATOM    976  CG  PRO A 139       1.123 -18.869   2.405  1.00 26.92           C  
ATOM    977  CD  PRO A 139       1.077 -17.484   1.835  1.00 27.37           C  
ATOM    978  N   ASP A 140       4.596 -17.911   3.080  1.00 31.55           N  
ATOM    979  CA  ASP A 140       6.026 -18.091   3.246  1.00 31.05           C  
ATOM    980  C   ASP A 140       6.733 -16.921   3.962  1.00 30.11           C  
ATOM    981  O   ASP A 140       7.862 -17.093   4.407  1.00 30.53           O  
ATOM    982  CB  ASP A 140       6.713 -18.468   1.898  1.00 31.96           C  
ATOM    983  CG  ASP A 140       6.337 -17.554   0.720  1.00 33.44           C  
ATOM    984  OD1 ASP A 140       5.362 -16.773   0.775  1.00 35.67           O  
ATOM    985  OD2 ASP A 140       7.039 -17.636  -0.310  1.00 38.33           O  
ATOM    986  N   TYR A 141       6.076 -15.753   4.111  1.00 31.50           N  
ATOM    987  CA  TYR A 141       6.672 -14.581   4.853  1.00 31.86           C  
ATOM    988  C   TYR A 141       6.048 -14.306   6.230  1.00 31.91           C  
ATOM    989  O   TYR A 141       6.505 -13.394   6.967  1.00 30.83           O  
ATOM    990  CB  TYR A 141       6.579 -13.278   4.042  1.00 33.18           C  
ATOM    991  CG  TYR A 141       7.580 -13.117   2.934  1.00 34.33           C  
ATOM    992  CD1 TYR A 141       7.177 -13.125   1.606  1.00 35.95           C  
ATOM    993  CD2 TYR A 141       8.921 -12.915   3.198  1.00 36.91           C  
ATOM    994  CE1 TYR A 141       8.090 -12.977   0.571  1.00 35.46           C  
ATOM    995  CE2 TYR A 141       9.845 -12.740   2.161  1.00 36.94           C  
ATOM    996  CZ  TYR A 141       9.416 -12.787   0.853  1.00 37.63           C  
ATOM    997  OH  TYR A 141      10.306 -12.626  -0.191  1.00 42.17           O  
ATOM    998  N   LEU A 142       5.008 -15.055   6.595  1.00 32.32           N  
ATOM    999  CA  LEU A 142       4.450 -14.941   7.947  1.00 32.15           C  
ATOM   1000  C   LEU A 142       5.500 -15.129   9.007  1.00 32.16           C  
ATOM   1001  O   LEU A 142       6.415 -15.943   8.846  1.00 34.17           O  
ATOM   1002  CB  LEU A 142       3.373 -15.979   8.175  1.00 33.48           C  
ATOM   1003  CG  LEU A 142       2.034 -15.566   7.640  1.00 31.41           C  
ATOM   1004  CD1 LEU A 142       1.030 -16.641   8.010  1.00 31.52           C  
ATOM   1005  CD2 LEU A 142       1.681 -14.212   8.205  1.00 30.71           C  
ATOM   1006  N   ASP A 143       5.377 -14.370  10.086  1.00 31.80           N  
ATOM   1007  CA  ASP A 143       6.240 -14.534  11.218  1.00 34.49           C  
ATOM   1008  C   ASP A 143       5.454 -15.135  12.404  1.00 36.65           C  
ATOM   1009  O   ASP A 143       4.572 -14.480  12.952  1.00 31.60           O  
ATOM   1010  CB  ASP A 143       6.867 -13.194  11.600  1.00 35.21           C  
ATOM   1011  CG  ASP A 143       7.872 -13.324  12.751  1.00 38.17           C  
ATOM   1012  OD1 ASP A 143       8.079 -14.440  13.228  1.00 46.05           O  
ATOM   1013  OD2 ASP A 143       8.465 -12.327  13.195  1.00 43.72           O  
ATOM   1014  N   PHE A 144       5.810 -16.372  12.791  1.00 41.48           N  
ATOM   1015  CA  PHE A 144       5.280 -17.032  14.017  1.00 46.43           C  
ATOM   1016  C   PHE A 144       6.275 -17.112  15.209  1.00 49.19           C  
ATOM   1017  O   PHE A 144       6.090 -17.960  16.108  1.00 48.58           O  
ATOM   1018  CB  PHE A 144       4.823 -18.469  13.693  1.00 49.30           C  
ATOM   1019  CG  PHE A 144       3.812 -18.566  12.571  1.00 48.58           C  
ATOM   1020  CD1 PHE A 144       2.792 -17.624  12.437  1.00 40.75           C  
ATOM   1021  CD2 PHE A 144       3.868 -19.639  11.663  1.00 46.79           C  
ATOM   1022  CE1 PHE A 144       1.893 -17.740  11.407  1.00 44.06           C  
ATOM   1023  CE2 PHE A 144       2.940 -19.759  10.632  1.00 44.06           C  
ATOM   1024  CZ  PHE A 144       1.961 -18.810  10.503  1.00 43.79           C  
ATOM   1025  N   ALA A 145       7.305 -16.239  15.207  1.00 52.47           N  
ATOM   1026  CA  ALA A 145       8.364 -16.142  16.285  1.00 55.88           C  
ATOM   1027  C   ALA A 145       7.837 -16.321  17.727  1.00 54.15           C  
ATOM   1028  O   ALA A 145       8.153 -17.310  18.391  1.00 54.67           O  
ATOM   1029  CB  ALA A 145       9.134 -14.814  16.174  1.00 51.86           C  
ATOM   1030  N   GLU A 146       7.064 -15.342  18.198  1.00 53.96           N  
ATOM   1031  CA  GLU A 146       6.314 -15.464  19.452  1.00 49.03           C  
ATOM   1032  C   GLU A 146       4.818 -15.425  19.132  1.00 42.82           C  
ATOM   1033  O   GLU A 146       4.417 -15.127  18.005  1.00 39.88           O  
ATOM   1034  CB  GLU A 146       6.697 -14.335  20.433  1.00 51.24           C  
ATOM   1035  N   SER A 147       3.997 -15.753  20.119  1.00 39.15           N  
ATOM   1036  CA  SER A 147       2.566 -15.582  19.990  1.00 36.54           C  
ATOM   1037  C   SER A 147       2.125 -14.105  19.999  1.00 31.97           C  
ATOM   1038  O   SER A 147       2.898 -13.185  20.342  1.00 30.32           O  
ATOM   1039  CB  SER A 147       1.850 -16.340  21.106  1.00 38.09           C  
ATOM   1040  OG  SER A 147       2.771 -16.753  22.059  1.00 40.32           O  
ATOM   1041  N   GLY A 148       0.876 -13.902  19.601  1.00 27.70           N  
ATOM   1042  CA  GLY A 148       0.237 -12.600  19.667  1.00 27.66           C  
ATOM   1043  C   GLY A 148       0.346 -11.777  18.405  1.00 25.81           C  
ATOM   1044  O   GLY A 148      -0.169 -10.682  18.343  1.00 24.71           O  
ATOM   1045  N   GLN A 149       0.996 -12.321  17.390  1.00 26.02           N  
ATOM   1046  CA  GLN A 149       1.357 -11.550  16.207  1.00 26.40           C  
ATOM   1047  C   GLN A 149       0.355 -11.646  15.108  1.00 23.10           C  
ATOM   1048  O   GLN A 149       0.261 -10.756  14.293  1.00 23.00           O  
ATOM   1049  CB  GLN A 149       2.704 -12.007  15.677  1.00 28.94           C  
ATOM   1050  CG  GLN A 149       3.807 -11.831  16.717  1.00 33.84           C  
ATOM   1051  CD  GLN A 149       5.199 -12.146  16.193  1.00 36.41           C  
ATOM   1052  OE1 GLN A 149       5.363 -12.921  15.237  1.00 43.42           O  
ATOM   1053  NE2 GLN A 149       6.201 -11.543  16.805  1.00 35.08           N  
ATOM   1054  N   VAL A 150      -0.377 -12.741  15.069  1.00 21.54           N  
ATOM   1055  CA  VAL A 150      -1.232 -13.036  13.955  1.00 20.17           C  
ATOM   1056  C   VAL A 150      -2.538 -13.559  14.525  1.00 21.38           C  
ATOM   1057  O   VAL A 150      -2.552 -14.600  15.192  1.00 21.65           O  
ATOM   1058  CB  VAL A 150      -0.607 -14.070  13.010  1.00 18.60           C  
ATOM   1059  CG1 VAL A 150      -1.368 -14.107  11.708  1.00 17.64           C  
ATOM   1060  CG2 VAL A 150       0.860 -13.757  12.750  1.00 18.19           C  
ATOM   1061  N   TYR A 151      -3.629 -12.822  14.277  1.00 20.62           N  
ATOM   1062  CA  TYR A 151      -4.912 -13.121  14.909  1.00 20.53           C  
ATOM   1063  C   TYR A 151      -6.068 -12.504  14.144  1.00 19.69           C  
ATOM   1064  O   TYR A 151      -5.876 -11.664  13.261  1.00 19.20           O  
ATOM   1065  CB  TYR A 151      -4.912 -12.624  16.357  1.00 20.16           C  
ATOM   1066  CG  TYR A 151      -4.514 -11.146  16.504  1.00 19.83           C  
ATOM   1067  CD1 TYR A 151      -5.473 -10.142  16.435  1.00 18.90           C  
ATOM   1068  CD2 TYR A 151      -3.176 -10.772  16.744  1.00 19.29           C  
ATOM   1069  CE1 TYR A 151      -5.133  -8.808  16.619  1.00 19.09           C  
ATOM   1070  CE2 TYR A 151      -2.819  -9.440  16.914  1.00 19.43           C  
ATOM   1071  CZ  TYR A 151      -3.792  -8.457  16.836  1.00 20.11           C  
ATOM   1072  OH  TYR A 151      -3.448  -7.121  16.977  1.00 20.14           O  
ATOM   1073  N   PHE A 152      -7.271 -12.925  14.511  1.00 19.55           N  
ATOM   1074  CA  PHE A 152      -8.483 -12.656  13.724  1.00 19.00           C  
ATOM   1075  C   PHE A 152      -9.627 -12.767  14.691  1.00 18.78           C  
ATOM   1076  O   PHE A 152      -9.688 -13.731  15.435  1.00 18.94           O  
ATOM   1077  CB  PHE A 152      -8.597 -13.719  12.622  1.00 18.89           C  
ATOM   1078  CG  PHE A 152      -9.858 -13.651  11.773  1.00 18.76           C  
ATOM   1079  CD1 PHE A 152     -10.318 -14.792  11.140  1.00 19.44           C  
ATOM   1080  CD2 PHE A 152     -10.508 -12.480  11.526  1.00 18.50           C  
ATOM   1081  CE1 PHE A 152     -11.434 -14.760  10.320  1.00 19.78           C  
ATOM   1082  CE2 PHE A 152     -11.621 -12.442  10.719  1.00 19.29           C  
ATOM   1083  CZ  PHE A 152     -12.078 -13.580  10.103  1.00 19.10           C  
ATOM   1084  N   GLY A 153     -10.505 -11.766  14.722  1.00 19.05           N  
ATOM   1085  CA  GLY A 153     -11.639 -11.824  15.585  1.00 19.28           C  
ATOM   1086  C   GLY A 153     -12.802 -10.930  15.272  1.00 19.91           C  
ATOM   1087  O   GLY A 153     -12.684 -10.028  14.476  1.00 20.72           O  
ATOM   1088  N   ILE A 154     -13.933 -11.216  15.934  1.00 20.55           N  
ATOM   1089  CA  ILE A 154     -15.152 -10.455  15.805  1.00 21.26           C  
ATOM   1090  C   ILE A 154     -15.776 -10.279  17.195  1.00 22.42           C  
ATOM   1091  O   ILE A 154     -15.582 -11.092  18.090  1.00 21.11           O  
ATOM   1092  CB  ILE A 154     -16.194 -11.116  14.847  1.00 22.01           C  
ATOM   1093  CG1 ILE A 154     -16.867 -12.339  15.520  1.00 22.82           C  
ATOM   1094  CG2 ILE A 154     -15.562 -11.490  13.490  1.00 21.45           C  
ATOM   1095  CD1 ILE A 154     -17.780 -13.173  14.625  1.00 22.22           C  
ATOM   1096  N   ILE A 155     -16.498  -9.167  17.349  1.00 25.25           N  
ATOM   1097  CA  ILE A 155     -17.208  -8.784  18.564  1.00 25.41           C  
ATOM   1098  C   ILE A 155     -18.543  -8.238  18.112  1.00 27.57           C  
ATOM   1099  O   ILE A 155     -18.570  -7.234  17.383  1.00 27.39           O  
ATOM   1100  CB  ILE A 155     -16.485  -7.638  19.305  1.00 25.31           C  
ATOM   1101  CG1 ILE A 155     -14.990  -7.992  19.465  1.00 25.53           C  
ATOM   1102  CG2 ILE A 155     -17.198  -7.328  20.635  1.00 23.98           C  
ATOM   1103  CD1 ILE A 155     -14.222  -7.126  20.415  1.00 24.92           C  
ATOM   1104  N   ALA A 156     -19.643  -8.888  18.502  1.00 28.98           N  
ATOM   1105  CA  ALA A 156     -20.994  -8.312  18.251  1.00 30.83           C  
ATOM   1106  C   ALA A 156     -21.100  -7.001  19.008  1.00 32.28           C  
ATOM   1107  O   ALA A 156     -20.657  -6.922  20.162  1.00 34.27           O  
ATOM   1108  CB  ALA A 156     -22.088  -9.272  18.698  1.00 27.93           C  
ATOM   1109  N   LEU A 157     -21.658  -5.968  18.382  1.00 34.24           N  
ATOM   1110  CA  LEU A 157     -21.803  -4.660  19.078  1.00 36.49           C  
ATOM   1111  C   LEU A 157     -22.989  -4.628  20.034  1.00 39.82           C  
ATOM   1112  O   LEU A 157     -24.007  -5.257  19.758  1.00 42.96           O  
ATOM   1113  CB  LEU A 157     -21.929  -3.510  18.083  1.00 37.25           C  
ATOM   1114  CG  LEU A 157     -20.567  -2.879  17.775  1.00 37.17           C  
ATOM   1115  CD1 LEU A 157     -19.698  -3.842  16.969  1.00 31.96           C  
ATOM   1116  CD2 LEU A 157     -20.782  -1.549  17.063  1.00 37.48           C  
ATOM   1117  OXT LEU A 157     -22.963  -3.983  21.094  1.00 40.09           O  
TER    1118      LEU A 157                                                      
ATOM   1119  N   THR B   7     -27.926   3.676  37.755  1.00 60.19           N  
ATOM   1120  CA  THR B   7     -27.042   3.046  38.800  1.00 68.13           C  
ATOM   1121  C   THR B   7     -25.665   2.706  38.226  1.00 69.75           C  
ATOM   1122  O   THR B   7     -25.600   2.017  37.198  1.00 72.09           O  
ATOM   1123  CB  THR B   7     -27.651   1.735  39.336  1.00 68.55           C  
ATOM   1124  OG1 THR B   7     -28.997   1.970  39.761  1.00 73.06           O  
ATOM   1125  CG2 THR B   7     -26.823   1.173  40.515  1.00 65.59           C  
ATOM   1126  N   PRO B   8     -24.562   3.160  38.896  1.00 70.46           N  
ATOM   1127  CA  PRO B   8     -23.162   2.925  38.422  1.00 70.80           C  
ATOM   1128  C   PRO B   8     -22.856   1.459  38.055  1.00 65.20           C  
ATOM   1129  O   PRO B   8     -23.224   0.541  38.806  1.00 62.37           O  
ATOM   1130  CB  PRO B   8     -22.295   3.352  39.624  1.00 69.05           C  
ATOM   1131  CG  PRO B   8     -23.138   4.300  40.384  1.00 69.38           C  
ATOM   1132  CD  PRO B   8     -24.579   3.903  40.171  1.00 68.68           C  
ATOM   1133  N   SER B   9     -22.186   1.251  36.921  1.00 56.20           N  
ATOM   1134  CA  SER B   9     -21.871  -0.097  36.469  1.00 52.51           C  
ATOM   1135  C   SER B   9     -20.859  -0.701  37.409  1.00 49.04           C  
ATOM   1136  O   SER B   9     -19.945  -0.011  37.853  1.00 50.42           O  
ATOM   1137  CB  SER B   9     -21.307  -0.071  35.050  1.00 54.32           C  
ATOM   1138  OG  SER B   9     -21.352  -1.356  34.467  1.00 54.85           O  
ATOM   1139  N   ASP B  10     -21.023  -1.979  37.728  1.00 47.80           N  
ATOM   1140  CA  ASP B  10     -20.058  -2.691  38.589  1.00 49.78           C  
ATOM   1141  C   ASP B  10     -18.970  -3.464  37.799  1.00 43.84           C  
ATOM   1142  O   ASP B  10     -18.188  -4.201  38.387  1.00 41.86           O  
ATOM   1143  CB  ASP B  10     -20.787  -3.658  39.535  1.00 54.95           C  
ATOM   1144  CG  ASP B  10     -21.554  -4.774  38.786  1.00 61.38           C  
ATOM   1145  OD1 ASP B  10     -22.116  -4.505  37.679  1.00 56.58           O  
ATOM   1146  OD2 ASP B  10     -21.607  -5.915  39.333  1.00 68.88           O  
ATOM   1147  N   LYS B  11     -18.938  -3.313  36.476  1.00 40.66           N  
ATOM   1148  CA  LYS B  11     -17.909  -3.980  35.647  1.00 37.89           C  
ATOM   1149  C   LYS B  11     -16.467  -3.558  36.021  1.00 33.15           C  
ATOM   1150  O   LYS B  11     -16.178  -2.376  36.104  1.00 29.53           O  
ATOM   1151  CB  LYS B  11     -18.159  -3.663  34.167  1.00 37.73           C  
ATOM   1152  CG  LYS B  11     -19.394  -4.333  33.592  1.00 38.78           C  
ATOM   1153  CD  LYS B  11     -19.782  -3.740  32.240  1.00 40.24           C  
ATOM   1154  CE  LYS B  11     -20.791  -4.637  31.528  1.00 43.10           C  
ATOM   1155  NZ  LYS B  11     -21.672  -3.858  30.610  1.00 42.00           N  
ATOM   1156  N   PRO B  12     -15.556  -4.529  36.242  1.00 32.14           N  
ATOM   1157  CA  PRO B  12     -14.122  -4.139  36.303  1.00 30.92           C  
ATOM   1158  C   PRO B  12     -13.642  -3.351  35.039  1.00 30.15           C  
ATOM   1159  O   PRO B  12     -13.890  -3.742  33.888  1.00 31.66           O  
ATOM   1160  CB  PRO B  12     -13.418  -5.481  36.447  1.00 28.91           C  
ATOM   1161  CG  PRO B  12     -14.404  -6.314  37.217  1.00 27.35           C  
ATOM   1162  CD  PRO B  12     -15.732  -5.944  36.608  1.00 29.52           C  
ATOM   1163  N   VAL B  13     -13.029  -2.210  35.276  1.00 27.96           N  
ATOM   1164  CA  VAL B  13     -12.592  -1.342  34.198  1.00 26.76           C  
ATOM   1165  C   VAL B  13     -11.287  -0.646  34.614  1.00 24.64           C  
ATOM   1166  O   VAL B  13     -10.911  -0.628  35.797  1.00 23.52           O  
ATOM   1167  CB  VAL B  13     -13.684  -0.319  33.810  1.00 27.06           C  
ATOM   1168  CG1 VAL B  13     -14.914  -1.052  33.289  1.00 24.91           C  
ATOM   1169  CG2 VAL B  13     -14.027   0.575  35.011  1.00 25.72           C  
ATOM   1170  N   ALA B  14     -10.562  -0.180  33.616  1.00 22.72           N  
ATOM   1171  CA  ALA B  14      -9.324   0.542  33.816  1.00 21.97           C  
ATOM   1172  C   ALA B  14      -8.962   1.239  32.499  1.00 21.64           C  
ATOM   1173  O   ALA B  14      -9.174   0.680  31.384  1.00 21.61           O  
ATOM   1174  CB  ALA B  14      -8.194  -0.395  34.265  1.00 20.86           C  
ATOM   1175  N   HIS B  15      -8.476   2.468  32.636  1.00 20.04           N  
ATOM   1176  CA  HIS B  15      -7.811   3.153  31.565  1.00 20.70           C  
ATOM   1177  C   HIS B  15      -6.672   3.943  32.141  1.00 21.07           C  
ATOM   1178  O   HIS B  15      -6.893   4.960  32.781  1.00 24.52           O  
ATOM   1179  CB  HIS B  15      -8.812   4.036  30.835  1.00 19.68           C  
ATOM   1180  CG  HIS B  15      -8.236   4.804  29.685  1.00 18.84           C  
ATOM   1181  ND1 HIS B  15      -8.266   4.340  28.412  1.00 18.11           N  
ATOM   1182  CD2 HIS B  15      -7.621   6.059  29.637  1.00 18.76           C  
ATOM   1183  CE1 HIS B  15      -7.684   5.241  27.592  1.00 18.34           C  
ATOM   1184  NE2 HIS B  15      -7.290   6.296  28.337  1.00 18.07           N  
ATOM   1185  N   VAL B  16      -5.447   3.462  31.945  1.00 20.49           N  
ATOM   1186  CA  VAL B  16      -4.268   4.111  32.513  1.00 21.07           C  
ATOM   1187  C   VAL B  16      -3.396   4.732  31.438  1.00 21.91           C  
ATOM   1188  O   VAL B  16      -3.386   4.304  30.265  1.00 20.89           O  
ATOM   1189  CB  VAL B  16      -3.416   3.165  33.380  1.00 20.17           C  
ATOM   1190  CG1 VAL B  16      -4.234   2.650  34.551  1.00 19.24           C  
ATOM   1191  CG2 VAL B  16      -2.872   1.999  32.551  1.00 20.59           C  
ATOM   1192  N   VAL B  17      -2.656   5.754  31.861  1.00 22.71           N  
ATOM   1193  CA  VAL B  17      -1.991   6.644  30.932  1.00 24.81           C  
ATOM   1194  C   VAL B  17      -0.482   6.758  31.207  1.00 25.12           C  
ATOM   1195  O   VAL B  17      -0.040   6.728  32.332  1.00 26.75           O  
ATOM   1196  CB  VAL B  17      -2.708   8.025  30.881  1.00 24.26           C  
ATOM   1197  CG1 VAL B  17      -4.135   7.822  30.419  1.00 23.84           C  
ATOM   1198  CG2 VAL B  17      -2.688   8.729  32.231  1.00 23.75           C  
ATOM   1199  N   ALA B  18       0.296   6.865  30.150  1.00 26.11           N  
ATOM   1200  CA  ALA B  18       1.723   6.865  30.270  1.00 27.21           C  
ATOM   1201  C   ALA B  18       2.187   8.186  30.865  1.00 29.47           C  
ATOM   1202  O   ALA B  18       1.555   9.241  30.689  1.00 33.08           O  
ATOM   1203  CB  ALA B  18       2.351   6.629  28.894  1.00 27.73           C  
ATOM   1204  N   ASN B  19       3.306   8.115  31.560  1.00 31.71           N  
ATOM   1205  CA  ASN B  19       3.942   9.270  32.230  1.00 31.17           C  
ATOM   1206  C   ASN B  19       4.995   9.941  31.336  1.00 29.82           C  
ATOM   1207  O   ASN B  19       6.020   9.334  31.040  1.00 30.46           O  
ATOM   1208  CB  ASN B  19       4.625   8.742  33.491  1.00 32.10           C  
ATOM   1209  CG  ASN B  19       5.171   9.828  34.360  1.00 33.58           C  
ATOM   1210  OD1 ASN B  19       5.199  11.009  33.968  1.00 33.42           O  
ATOM   1211  ND2 ASN B  19       5.616   9.440  35.571  1.00 29.79           N  
ATOM   1212  N   PRO B  20       4.766  11.191  30.921  1.00 30.24           N  
ATOM   1213  CA  PRO B  20       5.684  11.853  29.987  1.00 33.08           C  
ATOM   1214  C   PRO B  20       7.090  12.178  30.532  1.00 38.05           C  
ATOM   1215  O   PRO B  20       7.991  12.498  29.731  1.00 40.84           O  
ATOM   1216  CB  PRO B  20       4.976  13.171  29.663  1.00 30.84           C  
ATOM   1217  CG  PRO B  20       3.614  13.022  30.155  1.00 30.48           C  
ATOM   1218  CD  PRO B  20       3.657  12.071  31.291  1.00 29.91           C  
ATOM   1219  N   GLN B  21       7.280  12.123  31.853  1.00 39.67           N  
ATOM   1220  CA  GLN B  21       8.568  12.455  32.426  1.00 42.39           C  
ATOM   1221  C   GLN B  21       9.298  11.294  33.063  1.00 42.26           C  
ATOM   1222  O   GLN B  21      10.364  11.477  33.612  1.00 40.66           O  
ATOM   1223  CB  GLN B  21       8.419  13.612  33.408  1.00 45.43           C  
ATOM   1224  CG  GLN B  21       7.959  14.912  32.736  1.00 47.44           C  
ATOM   1225  CD  GLN B  21       8.857  15.394  31.581  1.00 50.30           C  
ATOM   1226  OE1 GLN B  21       8.361  15.964  30.592  1.00 50.35           O  
ATOM   1227  NE2 GLN B  21      10.176  15.182  31.704  1.00 46.14           N  
ATOM   1228  N   ALA B  22       8.762  10.088  32.953  1.00 44.91           N  
ATOM   1229  CA  ALA B  22       9.516   8.891  33.342  1.00 42.66           C  
ATOM   1230  C   ALA B  22      10.512   8.502  32.223  1.00 45.63           C  
ATOM   1231  O   ALA B  22      10.113   8.037  31.139  1.00 46.56           O  
ATOM   1232  CB  ALA B  22       8.572   7.741  33.668  1.00 39.85           C  
ATOM   1233  N   GLU B  23      11.806   8.668  32.520  1.00 48.57           N  
ATOM   1234  CA  GLU B  23      12.902   8.512  31.547  1.00 51.45           C  
ATOM   1235  C   GLU B  23      13.229   7.041  31.266  1.00 47.38           C  
ATOM   1236  O   GLU B  23      13.477   6.256  32.193  1.00 46.23           O  
ATOM   1237  CB  GLU B  23      14.197   9.199  32.064  1.00 58.23           C  
ATOM   1238  CG  GLU B  23      14.034  10.622  32.628  1.00 61.74           C  
ATOM   1239  CD  GLU B  23      13.571  11.628  31.583  1.00 64.08           C  
ATOM   1240  OE1 GLU B  23      14.043  11.538  30.429  1.00 63.40           O  
ATOM   1241  OE2 GLU B  23      12.734  12.505  31.908  1.00 65.40           O  
ATOM   1242  N   GLY B  24      13.278   6.681  29.988  1.00 44.38           N  
ATOM   1243  CA  GLY B  24      13.629   5.321  29.597  1.00 42.46           C  
ATOM   1244  C   GLY B  24      12.676   4.303  30.182  1.00 38.47           C  
ATOM   1245  O   GLY B  24      13.058   3.200  30.480  1.00 39.60           O  
ATOM   1246  N   GLN B  25      11.415   4.682  30.297  1.00 39.89           N  
ATOM   1247  CA  GLN B  25      10.390   3.859  30.947  1.00 39.92           C  
ATOM   1248  C   GLN B  25       8.994   4.054  30.250  1.00 35.86           C  
ATOM   1249  O   GLN B  25       8.648   5.164  29.807  1.00 29.75           O  
ATOM   1250  CB  GLN B  25      10.319   4.314  32.404  1.00 43.02           C  
ATOM   1251  CG  GLN B  25       9.895   3.271  33.429  1.00 47.18           C  
ATOM   1252  CD  GLN B  25      10.008   3.801  34.864  1.00 45.97           C  
ATOM   1253  OE1 GLN B  25      10.585   4.867  35.096  1.00 44.47           O  
ATOM   1254  NE2 GLN B  25       9.453   3.052  35.830  1.00 46.53           N  
ATOM   1255  N   LEU B  26       8.196   2.993  30.150  1.00 31.29           N  
ATOM   1256  CA  LEU B  26       6.758   3.193  29.867  1.00 27.66           C  
ATOM   1257  C   LEU B  26       5.984   3.026  31.179  1.00 24.79           C  
ATOM   1258  O   LEU B  26       5.692   1.927  31.604  1.00 26.89           O  
ATOM   1259  CB  LEU B  26       6.253   2.251  28.770  1.00 25.83           C  
ATOM   1260  CG  LEU B  26       4.758   2.330  28.369  1.00 25.38           C  
ATOM   1261  CD1 LEU B  26       4.281   3.756  28.183  1.00 24.81           C  
ATOM   1262  CD2 LEU B  26       4.479   1.523  27.102  1.00 23.95           C  
ATOM   1263  N   GLN B  27       5.677   4.131  31.833  1.00 22.65           N  
ATOM   1264  CA  GLN B  27       5.124   4.063  33.169  1.00 23.25           C  
ATOM   1265  C   GLN B  27       3.684   4.424  33.159  1.00 21.89           C  
ATOM   1266  O   GLN B  27       3.354   5.551  32.815  1.00 20.72           O  
ATOM   1267  CB  GLN B  27       5.843   5.028  34.104  1.00 25.98           C  
ATOM   1268  CG  GLN B  27       5.506   4.796  35.562  1.00 27.86           C  
ATOM   1269  CD  GLN B  27       6.041   5.845  36.484  1.00 27.77           C  
ATOM   1270  OE1 GLN B  27       6.526   6.902  36.064  1.00 32.29           O  
ATOM   1271  NE2 GLN B  27       5.924   5.578  37.752  1.00 28.76           N  
ATOM   1272  N   TRP B  28       2.839   3.479  33.597  1.00 22.59           N  
ATOM   1273  CA  TRP B  28       1.366   3.647  33.641  1.00 21.93           C  
ATOM   1274  C   TRP B  28       0.929   4.325  34.911  1.00 23.69           C  
ATOM   1275  O   TRP B  28       1.365   3.964  36.017  1.00 23.62           O  
ATOM   1276  CB  TRP B  28       0.660   2.301  33.518  1.00 20.76           C  
ATOM   1277  CG  TRP B  28       1.000   1.614  32.249  1.00 19.64           C  
ATOM   1278  CD1 TRP B  28       1.652   0.388  32.076  1.00 19.59           C  
ATOM   1279  CD2 TRP B  28       0.796   2.132  30.929  1.00 19.19           C  
ATOM   1280  NE1 TRP B  28       1.843   0.118  30.727  1.00 19.13           N  
ATOM   1281  CE2 TRP B  28       1.353   1.125  29.991  1.00 18.92           C  
ATOM   1282  CE3 TRP B  28       0.209   3.278  30.422  1.00 18.62           C  
ATOM   1283  CZ2 TRP B  28       1.311   1.295  28.653  1.00 18.39           C  
ATOM   1284  CZ3 TRP B  28       0.165   3.435  29.056  1.00 18.72           C  
ATOM   1285  CH2 TRP B  28       0.712   2.464  28.189  1.00 19.05           C  
ATOM   1286  N   LEU B  29       0.037   5.302  34.744  1.00 24.83           N  
ATOM   1287  CA  LEU B  29      -0.517   6.121  35.829  1.00 24.32           C  
ATOM   1288  C   LEU B  29      -2.058   6.058  35.801  1.00 25.05           C  
ATOM   1289  O   LEU B  29      -2.670   6.008  34.725  1.00 24.14           O  
ATOM   1290  CB  LEU B  29      -0.053   7.562  35.646  1.00 23.36           C  
ATOM   1291  CG  LEU B  29       1.482   7.779  35.610  1.00 23.36           C  
ATOM   1292  CD1 LEU B  29       1.805   9.228  35.329  1.00 20.71           C  
ATOM   1293  CD2 LEU B  29       2.176   7.329  36.911  1.00 22.02           C  
ATOM   1294  N   ASN B  30      -2.674   6.038  36.986  1.00 26.68           N  
ATOM   1295  CA  ASN B  30      -4.120   6.254  37.115  1.00 27.43           C  
ATOM   1296  C   ASN B  30      -4.500   7.531  37.879  1.00 28.16           C  
ATOM   1297  O   ASN B  30      -5.657   7.901  37.897  1.00 28.35           O  
ATOM   1298  CB  ASN B  30      -4.754   5.098  37.829  1.00 28.66           C  
ATOM   1299  CG  ASN B  30      -4.386   5.066  39.296  1.00 30.57           C  
ATOM   1300  OD1 ASN B  30      -3.206   4.894  39.636  1.00 34.55           O  
ATOM   1301  ND2 ASN B  30      -5.383   5.248  40.177  1.00 28.60           N  
ATOM   1302  N   ARG B  31      -3.556   8.191  38.526  1.00 28.62           N  
ATOM   1303  CA  ARG B  31      -3.890   9.429  39.198  1.00 30.70           C  
ATOM   1304  C   ARG B  31      -3.674  10.616  38.293  1.00 32.11           C  
ATOM   1305  O   ARG B  31      -2.793  11.438  38.543  1.00 31.67           O  
ATOM   1306  CB  ARG B  31      -3.125   9.558  40.489  1.00 32.61           C  
ATOM   1307  CG  ARG B  31      -3.633   8.595  41.536  1.00 35.27           C  
ATOM   1308  CD  ARG B  31      -2.497   8.117  42.383  1.00 40.25           C  
ATOM   1309  NE  ARG B  31      -1.834   9.197  43.141  1.00 42.80           N  
ATOM   1310  CZ  ARG B  31      -2.083   9.483  44.423  1.00 45.73           C  
ATOM   1311  NH1 ARG B  31      -3.006   8.792  45.123  1.00 48.06           N  
ATOM   1312  NH2 ARG B  31      -1.398  10.455  45.018  1.00 44.60           N  
ATOM   1313  N   ARG B  32      -4.522  10.694  37.250  1.00 32.27           N  
ATOM   1314  CA  ARG B  32      -4.551  11.769  36.259  1.00 31.01           C  
ATOM   1315  C   ARG B  32      -5.978  11.918  35.735  1.00 30.50           C  
ATOM   1316  O   ARG B  32      -6.815  11.021  35.895  1.00 27.40           O  
ATOM   1317  CB  ARG B  32      -3.633  11.449  35.062  1.00 34.17           C  
ATOM   1318  CG  ARG B  32      -2.135  11.327  35.389  1.00 36.81           C  
ATOM   1319  CD  ARG B  32      -1.529  12.660  35.854  1.00 36.27           C  
ATOM   1320  NE  ARG B  32      -0.066  12.650  35.833  1.00 36.99           N  
ATOM   1321  CZ  ARG B  32       0.727  12.225  36.819  1.00 38.78           C  
ATOM   1322  NH1 ARG B  32       0.229  11.755  37.954  1.00 38.11           N  
ATOM   1323  NH2 ARG B  32       2.051  12.268  36.661  1.00 42.72           N  
ATOM   1324  N   ALA B  33      -6.250  13.040  35.083  1.00 29.74           N  
ATOM   1325  CA  ALA B  33      -7.576  13.298  34.551  1.00 30.23           C  
ATOM   1326  C   ALA B  33      -7.903  12.348  33.377  1.00 29.88           C  
ATOM   1327  O   ALA B  33      -7.053  12.082  32.505  1.00 31.23           O  
ATOM   1328  CB  ALA B  33      -7.699  14.751  34.118  1.00 30.92           C  
ATOM   1329  N   ASN B  34      -9.141  11.853  33.379  1.00 28.68           N  
ATOM   1330  CA  ASN B  34      -9.631  10.891  32.408  1.00 26.76           C  
ATOM   1331  C   ASN B  34      -8.801   9.595  32.393  1.00 26.71           C  
ATOM   1332  O   ASN B  34      -8.644   8.945  31.356  1.00 26.61           O  
ATOM   1333  CB  ASN B  34      -9.706  11.540  31.029  1.00 25.43           C  
ATOM   1334  CG  ASN B  34     -10.316  12.914  31.083  1.00 25.62           C  
ATOM   1335  OD1 ASN B  34     -11.490  13.071  31.397  1.00 23.66           O  
ATOM   1336  ND2 ASN B  34      -9.514  13.925  30.792  1.00 26.52           N  
ATOM   1337  N   ALA B  35      -8.278   9.239  33.554  1.00 26.34           N  
ATOM   1338  CA  ALA B  35      -7.641   7.971  33.763  1.00 27.02           C  
ATOM   1339  C   ALA B  35      -8.414   7.393  34.901  1.00 30.70           C  
ATOM   1340  O   ALA B  35      -9.159   8.129  35.553  1.00 29.36           O  
ATOM   1341  CB  ALA B  35      -6.188   8.146  34.124  1.00 26.41           C  
ATOM   1342  N   LEU B  36      -8.283   6.080  35.139  1.00 33.74           N  
ATOM   1343  CA  LEU B  36      -9.320   5.371  35.864  1.00 34.33           C  
ATOM   1344  C   LEU B  36      -8.960   3.931  36.240  1.00 35.10           C  
ATOM   1345  O   LEU B  36      -8.472   3.177  35.403  1.00 33.38           O  
ATOM   1346  CB  LEU B  36     -10.571   5.432  34.979  1.00 36.54           C  
ATOM   1347  CG  LEU B  36     -11.687   4.434  35.038  1.00 36.78           C  
ATOM   1348  CD1 LEU B  36     -12.190   4.325  36.458  1.00 39.35           C  
ATOM   1349  CD2 LEU B  36     -12.758   4.953  34.093  1.00 38.16           C  
ATOM   1350  N   LEU B  37      -9.130   3.600  37.530  1.00 35.85           N  
ATOM   1351  CA  LEU B  37      -9.289   2.203  38.021  1.00 34.54           C  
ATOM   1352  C   LEU B  37     -10.628   2.129  38.704  1.00 36.05           C  
ATOM   1353  O   LEU B  37     -10.888   2.904  39.617  1.00 41.10           O  
ATOM   1354  CB  LEU B  37      -8.240   1.818  39.070  1.00 32.77           C  
ATOM   1355  CG  LEU B  37      -6.770   1.941  38.734  1.00 33.87           C  
ATOM   1356  CD1 LEU B  37      -5.908   1.514  39.945  1.00 32.55           C  
ATOM   1357  CD2 LEU B  37      -6.475   1.104  37.494  1.00 32.53           C  
ATOM   1358  N   ALA B  38     -11.485   1.208  38.302  1.00 36.91           N  
ATOM   1359  CA  ALA B  38     -12.753   1.046  38.992  1.00 37.23           C  
ATOM   1360  C   ALA B  38     -13.147  -0.431  39.122  1.00 38.18           C  
ATOM   1361  O   ALA B  38     -12.622  -1.309  38.398  1.00 40.74           O  
ATOM   1362  CB  ALA B  38     -13.835   1.850  38.289  1.00 36.65           C  
ATOM   1363  N   ASN B  39     -14.038  -0.679  40.085  1.00 36.02           N  
ATOM   1364  CA  ASN B  39     -14.658  -1.990  40.365  1.00 32.91           C  
ATOM   1365  C   ASN B  39     -13.716  -3.151  40.548  1.00 33.13           C  
ATOM   1366  O   ASN B  39     -14.057  -4.288  40.183  1.00 37.79           O  
ATOM   1367  CB  ASN B  39     -15.720  -2.311  39.313  1.00 32.97           C  
ATOM   1368  CG  ASN B  39     -16.779  -1.222  39.216  1.00 33.71           C  
ATOM   1369  OD1 ASN B  39     -17.284  -0.768  40.229  1.00 37.22           O  
ATOM   1370  ND2 ASN B  39     -17.101  -0.789  38.007  1.00 31.51           N  
ATOM   1371  N   GLY B  40     -12.550  -2.882  41.146  1.00 32.98           N  
ATOM   1372  CA  GLY B  40     -11.628  -3.953  41.654  1.00 32.85           C  
ATOM   1373  C   GLY B  40     -10.213  -4.023  41.049  1.00 32.56           C  
ATOM   1374  O   GLY B  40      -9.277  -4.604  41.653  1.00 29.88           O  
ATOM   1375  N   VAL B  41     -10.069  -3.441  39.852  1.00 33.34           N  
ATOM   1376  CA  VAL B  41      -8.828  -3.475  39.101  1.00 31.67           C  
ATOM   1377  C   VAL B  41      -7.779  -2.676  39.859  1.00 34.03           C  
ATOM   1378  O   VAL B  41      -8.057  -1.586  40.382  1.00 34.60           O  
ATOM   1379  CB  VAL B  41      -9.018  -2.892  37.679  1.00 30.57           C  
ATOM   1380  CG1 VAL B  41      -7.695  -2.880  36.909  1.00 27.77           C  
ATOM   1381  CG2 VAL B  41     -10.100  -3.662  36.919  1.00 27.84           C  
ATOM   1382  N   GLU B  42      -6.573  -3.226  39.932  1.00 34.05           N  
ATOM   1383  CA  GLU B  42      -5.486  -2.558  40.611  1.00 34.06           C  
ATOM   1384  C   GLU B  42      -4.336  -2.288  39.648  1.00 33.42           C  
ATOM   1385  O   GLU B  42      -4.229  -2.912  38.572  1.00 28.62           O  
ATOM   1386  CB  GLU B  42      -5.024  -3.390  41.818  1.00 36.85           C  
ATOM   1387  CG  GLU B  42      -6.129  -3.593  42.852  1.00 38.14           C  
ATOM   1388  CD  GLU B  42      -5.786  -4.584  43.951  1.00 44.37           C  
ATOM   1389  OE1 GLU B  42      -4.719  -5.272  43.905  1.00 43.64           O  
ATOM   1390  OE2 GLU B  42      -6.621  -4.686  44.887  1.00 51.62           O  
ATOM   1391  N   LEU B  43      -3.489  -1.335  40.041  1.00 31.90           N  
ATOM   1392  CA  LEU B  43      -2.290  -1.048  39.330  1.00 30.03           C  
ATOM   1393  C   LEU B  43      -1.086  -1.285  40.235  1.00 31.94           C  
ATOM   1394  O   LEU B  43      -0.745  -0.453  41.074  1.00 33.01           O  
ATOM   1395  CB  LEU B  43      -2.322   0.375  38.814  1.00 29.30           C  
ATOM   1396  CG  LEU B  43      -1.063   0.777  38.037  1.00 27.91           C  
ATOM   1397  CD1 LEU B  43      -0.761  -0.244  36.938  1.00 25.80           C  
ATOM   1398  CD2 LEU B  43      -1.248   2.192  37.495  1.00 26.21           C  
ATOM   1399  N   ARG B  44      -0.435  -2.425  40.033  1.00 32.06           N  
ATOM   1400  CA  ARG B  44       0.644  -2.865  40.882  1.00 33.28           C  
ATOM   1401  C   ARG B  44       1.851  -3.308  40.003  1.00 33.40           C  
ATOM   1402  O   ARG B  44       1.700  -4.114  39.088  1.00 36.43           O  
ATOM   1403  CB  ARG B  44       0.130  -3.976  41.842  1.00 33.66           C  
ATOM   1404  N   ASP B  45       3.022  -2.717  40.265  1.00 33.56           N  
ATOM   1405  CA  ASP B  45       4.276  -2.946  39.501  1.00 33.42           C  
ATOM   1406  C   ASP B  45       4.086  -2.732  38.044  1.00 30.49           C  
ATOM   1407  O   ASP B  45       4.636  -3.481  37.213  1.00 30.62           O  
ATOM   1408  CB  ASP B  45       4.853  -4.343  39.729  1.00 36.61           C  
ATOM   1409  CG  ASP B  45       4.951  -4.678  41.174  1.00 39.88           C  
ATOM   1410  OD1 ASP B  45       5.552  -3.873  41.903  1.00 44.59           O  
ATOM   1411  OD2 ASP B  45       4.403  -5.719  41.599  1.00 45.69           O  
ATOM   1412  N   ASN B  46       3.316  -1.698  37.731  1.00 28.08           N  
ATOM   1413  CA  ASN B  46       3.094  -1.267  36.348  1.00 27.63           C  
ATOM   1414  C   ASN B  46       2.214  -2.250  35.596  1.00 27.16           C  
ATOM   1415  O   ASN B  46       2.146  -2.200  34.370  1.00 26.66           O  
ATOM   1416  CB  ASN B  46       4.428  -1.072  35.596  1.00 24.85           C  
ATOM   1417  CG  ASN B  46       4.377   0.093  34.636  1.00 24.70           C  
ATOM   1418  OD1 ASN B  46       3.918   1.190  34.993  1.00 22.58           O  
ATOM   1419  ND2 ASN B  46       4.839  -0.129  33.408  1.00 22.74           N  
ATOM   1420  N   GLN B  47       1.544  -3.133  36.334  1.00 26.15           N  
ATOM   1421  CA  GLN B  47       0.660  -4.105  35.724  1.00 28.09           C  
ATOM   1422  C   GLN B  47      -0.753  -3.871  36.204  1.00 26.55           C  
ATOM   1423  O   GLN B  47      -0.957  -3.480  37.338  1.00 27.36           O  
ATOM   1424  CB  GLN B  47       1.080  -5.525  36.082  1.00 29.48           C  
ATOM   1425  CG  GLN B  47       2.512  -5.910  35.704  1.00 30.84           C  
ATOM   1426  CD  GLN B  47       2.916  -7.214  36.363  1.00 32.78           C  
ATOM   1427  OE1 GLN B  47       2.509  -7.506  37.485  1.00 37.42           O  
ATOM   1428  NE2 GLN B  47       3.663  -8.017  35.662  1.00 32.32           N  
ATOM   1429  N   LEU B  48      -1.721  -4.121  35.335  1.00 24.48           N  
ATOM   1430  CA  LEU B  48      -3.105  -4.144  35.722  1.00 24.27           C  
ATOM   1431  C   LEU B  48      -3.443  -5.524  36.218  1.00 27.96           C  
ATOM   1432  O   LEU B  48      -3.075  -6.533  35.582  1.00 29.96           O  
ATOM   1433  CB  LEU B  48      -4.003  -3.770  34.542  1.00 23.13           C  
ATOM   1434  CG  LEU B  48      -3.891  -2.313  34.041  1.00 22.10           C  
ATOM   1435  CD1 LEU B  48      -4.798  -2.019  32.843  1.00 19.89           C  
ATOM   1436  CD2 LEU B  48      -4.167  -1.335  35.184  1.00 19.94           C  
ATOM   1437  N   VAL B  49      -4.136  -5.574  37.368  1.00 31.28           N  
ATOM   1438  CA  VAL B  49      -4.507  -6.823  38.054  1.00 29.32           C  
ATOM   1439  C   VAL B  49      -6.040  -7.037  37.991  1.00 31.57           C  
ATOM   1440  O   VAL B  49      -6.822  -6.175  38.435  1.00 34.13           O  
ATOM   1441  CB  VAL B  49      -4.039  -6.787  39.532  1.00 29.62           C  
ATOM   1442  CG1 VAL B  49      -4.241  -8.161  40.209  1.00 27.69           C  
ATOM   1443  CG2 VAL B  49      -2.575  -6.322  39.628  1.00 27.28           C  
ATOM   1444  N   VAL B  50      -6.461  -8.175  37.435  1.00 32.62           N  
ATOM   1445  CA  VAL B  50      -7.896  -8.493  37.241  1.00 33.73           C  
ATOM   1446  C   VAL B  50      -8.550  -9.014  38.565  1.00 35.00           C  
ATOM   1447  O   VAL B  50      -7.949  -9.865  39.263  1.00 32.51           O  
ATOM   1448  CB  VAL B  50      -8.076  -9.580  36.141  1.00 33.13           C  
ATOM   1449  CG1 VAL B  50      -9.532  -9.692  35.743  1.00 31.66           C  
ATOM   1450  CG2 VAL B  50      -7.223  -9.271  34.929  1.00 32.95           C  
ATOM   1451  N   PRO B  51      -9.761  -8.511  38.914  1.00 34.27           N  
ATOM   1452  CA  PRO B  51     -10.396  -8.889  40.184  1.00 37.72           C  
ATOM   1453  C   PRO B  51     -11.293 -10.105  40.112  1.00 40.79           C  
ATOM   1454  O   PRO B  51     -11.592 -10.691  41.145  1.00 41.97           O  
ATOM   1455  CB  PRO B  51     -11.224  -7.664  40.540  1.00 35.93           C  
ATOM   1456  CG  PRO B  51     -11.593  -7.097  39.228  1.00 36.32           C  
ATOM   1457  CD  PRO B  51     -10.401  -7.322  38.336  1.00 35.99           C  
ATOM   1458  N   SER B  52     -11.709 -10.500  38.914  1.00 43.07           N  
ATOM   1459  CA  SER B  52     -12.535 -11.697  38.771  1.00 42.95           C  
ATOM   1460  C   SER B  52     -12.511 -12.305  37.359  1.00 44.10           C  
ATOM   1461  O   SER B  52     -12.211 -11.596  36.385  1.00 46.04           O  
ATOM   1462  CB  SER B  52     -13.964 -11.340  39.123  1.00 41.38           C  
ATOM   1463  OG  SER B  52     -14.411 -10.332  38.261  1.00 40.51           O  
ATOM   1464  N   GLU B  53     -12.866 -13.601  37.273  1.00 42.02           N  
ATOM   1465  CA  GLU B  53     -13.004 -14.340  36.010  1.00 41.85           C  
ATOM   1466  C   GLU B  53     -13.969 -13.650  35.070  1.00 37.47           C  
ATOM   1467  O   GLU B  53     -14.915 -13.014  35.499  1.00 36.17           O  
ATOM   1468  CB  GLU B  53     -13.477 -15.796  36.254  1.00 48.02           C  
ATOM   1469  CG  GLU B  53     -13.734 -16.649  34.969  1.00 55.36           C  
ATOM   1470  CD  GLU B  53     -15.234 -16.868  34.611  1.00 60.64           C  
ATOM   1471  OE1 GLU B  53     -16.084 -16.986  35.525  1.00 62.97           O  
ATOM   1472  OE2 GLU B  53     -15.570 -16.944  33.403  1.00 62.00           O  
ATOM   1473  N   GLY B  54     -13.703 -13.754  33.776  1.00 33.56           N  
ATOM   1474  CA  GLY B  54     -14.597 -13.186  32.797  1.00 31.41           C  
ATOM   1475  C   GLY B  54     -13.970 -12.984  31.441  1.00 29.93           C  
ATOM   1476  O   GLY B  54     -12.768 -13.214  31.251  1.00 30.13           O  
ATOM   1477  N   LEU B  55     -14.821 -12.611  30.495  1.00 26.87           N  
ATOM   1478  CA  LEU B  55     -14.416 -12.117  29.225  1.00 27.91           C  
ATOM   1479  C   LEU B  55     -14.105 -10.611  29.342  1.00 29.49           C  
ATOM   1480  O   LEU B  55     -14.974  -9.827  29.761  1.00 31.83           O  
ATOM   1481  CB  LEU B  55     -15.557 -12.287  28.245  1.00 29.43           C  
ATOM   1482  CG  LEU B  55     -15.881 -13.694  27.759  1.00 31.14           C  
ATOM   1483  CD1 LEU B  55     -17.112 -13.659  26.866  1.00 31.33           C  
ATOM   1484  CD2 LEU B  55     -14.688 -14.297  27.031  1.00 31.11           C  
ATOM   1485  N   TYR B  56     -12.897 -10.206  28.937  1.00 27.77           N  
ATOM   1486  CA  TYR B  56     -12.503  -8.790  28.956  1.00 25.55           C  
ATOM   1487  C   TYR B  56     -12.183  -8.271  27.564  1.00 23.41           C  
ATOM   1488  O   TYR B  56     -11.700  -8.994  26.721  1.00 23.33           O  
ATOM   1489  CB  TYR B  56     -11.300  -8.600  29.869  1.00 27.28           C  
ATOM   1490  CG  TYR B  56     -11.624  -8.655  31.360  1.00 28.86           C  
ATOM   1491  CD1 TYR B  56     -11.686  -7.494  32.121  1.00 29.55           C  
ATOM   1492  CD2 TYR B  56     -11.868  -9.867  32.001  1.00 30.75           C  
ATOM   1493  CE1 TYR B  56     -11.986  -7.533  33.474  1.00 30.60           C  
ATOM   1494  CE2 TYR B  56     -12.155  -9.925  33.361  1.00 30.20           C  
ATOM   1495  CZ  TYR B  56     -12.228  -8.746  34.091  1.00 31.84           C  
ATOM   1496  OH  TYR B  56     -12.510  -8.787  35.446  1.00 32.45           O  
ATOM   1497  N   LEU B  57     -12.499  -7.021  27.299  1.00 22.63           N  
ATOM   1498  CA  LEU B  57     -11.845  -6.315  26.225  1.00 22.82           C  
ATOM   1499  C   LEU B  57     -10.497  -5.882  26.793  1.00 23.75           C  
ATOM   1500  O   LEU B  57     -10.413  -5.532  27.976  1.00 23.68           O  
ATOM   1501  CB  LEU B  57     -12.622  -5.080  25.846  1.00 23.74           C  
ATOM   1502  CG  LEU B  57     -13.753  -5.106  24.835  1.00 25.48           C  
ATOM   1503  CD1 LEU B  57     -13.896  -3.698  24.263  1.00 24.26           C  
ATOM   1504  CD2 LEU B  57     -13.511  -6.110  23.706  1.00 26.86           C  
ATOM   1505  N   ILE B  58      -9.444  -5.933  25.984  1.00 23.54           N  
ATOM   1506  CA  ILE B  58      -8.116  -5.428  26.404  1.00 23.02           C  
ATOM   1507  C   ILE B  58      -7.598  -4.602  25.270  1.00 21.45           C  
ATOM   1508  O   ILE B  58      -7.805  -4.959  24.131  1.00 23.26           O  
ATOM   1509  CB  ILE B  58      -7.091  -6.544  26.694  1.00 23.49           C  
ATOM   1510  CG1 ILE B  58      -7.573  -7.429  27.827  1.00 24.17           C  
ATOM   1511  CG2 ILE B  58      -5.731  -5.962  27.099  1.00 23.16           C  
ATOM   1512  CD1 ILE B  58      -6.705  -8.670  28.008  1.00 24.21           C  
ATOM   1513  N   TYR B  59      -6.947  -3.486  25.582  1.00 20.99           N  
ATOM   1514  CA  TYR B  59      -6.481  -2.544  24.559  1.00 21.16           C  
ATOM   1515  C   TYR B  59      -5.303  -1.705  25.032  1.00 20.17           C  
ATOM   1516  O   TYR B  59      -5.150  -1.454  26.227  1.00 20.92           O  
ATOM   1517  CB  TYR B  59      -7.619  -1.624  24.121  1.00 21.75           C  
ATOM   1518  CG  TYR B  59      -8.099  -0.642  25.173  1.00 21.76           C  
ATOM   1519  CD1 TYR B  59      -7.576   0.636  25.240  1.00 22.21           C  
ATOM   1520  CD2 TYR B  59      -9.111  -0.990  26.060  1.00 22.92           C  
ATOM   1521  CE1 TYR B  59      -8.030   1.554  26.181  1.00 23.65           C  
ATOM   1522  CE2 TYR B  59      -9.559  -0.111  27.034  1.00 24.18           C  
ATOM   1523  CZ  TYR B  59      -9.020   1.175  27.100  1.00 24.82           C  
ATOM   1524  OH  TYR B  59      -9.471   2.080  28.067  1.00 23.71           O  
ATOM   1525  N   SER B  60      -4.467  -1.294  24.086  1.00 19.67           N  
ATOM   1526  CA  SER B  60      -3.387  -0.333  24.346  1.00 20.04           C  
ATOM   1527  C   SER B  60      -2.950   0.423  23.077  1.00 18.33           C  
ATOM   1528  O   SER B  60      -2.896  -0.154  22.000  1.00 17.99           O  
ATOM   1529  CB  SER B  60      -2.185  -1.051  24.937  1.00 21.38           C  
ATOM   1530  OG  SER B  60      -1.137  -0.125  25.076  1.00 24.46           O  
ATOM   1531  N   GLN B  61      -2.676   1.705  23.202  1.00 17.26           N  
ATOM   1532  CA  GLN B  61      -2.100   2.463  22.113  1.00 18.22           C  
ATOM   1533  C   GLN B  61      -0.739   2.968  22.556  1.00 18.59           C  
ATOM   1534  O   GLN B  61      -0.544   3.232  23.739  1.00 18.38           O  
ATOM   1535  CB  GLN B  61      -2.962   3.660  21.739  1.00 19.20           C  
ATOM   1536  CG  GLN B  61      -2.253   4.657  20.815  1.00 20.03           C  
ATOM   1537  CD  GLN B  61      -3.147   5.797  20.307  1.00 21.19           C  
ATOM   1538  OE1 GLN B  61      -4.311   5.593  20.002  1.00 19.39           O  
ATOM   1539  NE2 GLN B  61      -2.566   7.017  20.195  1.00 21.71           N  
ATOM   1540  N   VAL B  62       0.201   3.083  21.611  1.00 18.08           N  
ATOM   1541  CA  VAL B  62       1.458   3.819  21.837  1.00 18.01           C  
ATOM   1542  C   VAL B  62       1.815   4.516  20.573  1.00 18.00           C  
ATOM   1543  O   VAL B  62       1.517   4.024  19.500  1.00 19.88           O  
ATOM   1544  CB  VAL B  62       2.642   2.906  22.187  1.00 18.78           C  
ATOM   1545  CG1 VAL B  62       2.394   2.189  23.510  1.00 18.14           C  
ATOM   1546  CG2 VAL B  62       2.915   1.936  21.042  1.00 18.01           C  
ATOM   1547  N   LEU B  63       2.412   5.687  20.693  1.00 18.32           N  
ATOM   1548  CA  LEU B  63       2.723   6.510  19.538  1.00 18.86           C  
ATOM   1549  C   LEU B  63       4.232   6.769  19.534  1.00 21.08           C  
ATOM   1550  O   LEU B  63       4.784   7.254  20.521  1.00 19.98           O  
ATOM   1551  CB  LEU B  63       1.938   7.804  19.585  1.00 17.42           C  
ATOM   1552  CG  LEU B  63       2.155   8.717  18.391  1.00 17.74           C  
ATOM   1553  CD1 LEU B  63       1.655   8.099  17.105  1.00 17.25           C  
ATOM   1554  CD2 LEU B  63       1.483  10.052  18.660  1.00 18.48           C  
ATOM   1555  N   PHE B  64       4.893   6.372  18.445  1.00 24.02           N  
ATOM   1556  CA  PHE B  64       6.331   6.560  18.293  1.00 27.31           C  
ATOM   1557  C   PHE B  64       6.577   7.693  17.326  1.00 31.09           C  
ATOM   1558  O   PHE B  64       5.761   7.923  16.422  1.00 31.37           O  
ATOM   1559  CB  PHE B  64       6.970   5.322  17.728  1.00 26.28           C  
ATOM   1560  CG  PHE B  64       6.979   4.152  18.660  1.00 26.01           C  
ATOM   1561  CD1 PHE B  64       7.785   4.149  19.761  1.00 25.81           C  
ATOM   1562  CD2 PHE B  64       6.244   3.019  18.374  1.00 26.44           C  
ATOM   1563  CE1 PHE B  64       7.856   3.037  20.594  1.00 26.67           C  
ATOM   1564  CE2 PHE B  64       6.285   1.920  19.206  1.00 26.43           C  
ATOM   1565  CZ  PHE B  64       7.090   1.929  20.322  1.00 26.46           C  
ATOM   1566  N   LYS B  65       7.689   8.399  17.508  1.00 35.06           N  
ATOM   1567  CA  LYS B  65       8.043   9.522  16.625  1.00 41.00           C  
ATOM   1568  C   LYS B  65       9.545   9.670  16.554  1.00 42.95           C  
ATOM   1569  O   LYS B  65      10.199   9.751  17.587  1.00 44.69           O  
ATOM   1570  CB  LYS B  65       7.415  10.837  17.116  1.00 44.24           C  
ATOM   1571  CG  LYS B  65       7.821  12.117  16.343  1.00 48.53           C  
ATOM   1572  CD  LYS B  65       8.560  13.136  17.225  1.00 51.13           C  
ATOM   1573  CE  LYS B  65       8.480  14.589  16.717  1.00 51.98           C  
ATOM   1574  NZ  LYS B  65       9.189  15.550  17.646  1.00 51.58           N  
ATOM   1575  N   GLY B  66      10.083   9.680  15.338  1.00 42.90           N  
ATOM   1576  CA  GLY B  66      11.509   9.914  15.120  1.00 44.77           C  
ATOM   1577  C   GLY B  66      11.724  11.068  14.166  1.00 49.41           C  
ATOM   1578  O   GLY B  66      10.848  11.386  13.339  1.00 48.75           O  
ATOM   1579  N   GLN B  67      12.878  11.717  14.287  1.00 54.45           N  
ATOM   1580  CA  GLN B  67      13.206  12.833  13.417  1.00 58.38           C  
ATOM   1581  C   GLN B  67      14.121  12.310  12.336  1.00 58.07           C  
ATOM   1582  O   GLN B  67      15.323  12.471  12.426  1.00 59.72           O  
ATOM   1583  CB  GLN B  67      13.888  13.944  14.200  1.00 62.21           C  
ATOM   1584  CG  GLN B  67      13.335  15.328  13.899  1.00 66.60           C  
ATOM   1585  CD  GLN B  67      12.104  15.651  14.733  1.00 76.16           C  
ATOM   1586  OE1 GLN B  67      11.921  15.115  15.844  1.00 77.20           O  
ATOM   1587  NE2 GLN B  67      11.254  16.541  14.212  1.00 80.81           N  
ATOM   1588  N   GLY B  68      13.542  11.640  11.341  1.00 57.12           N  
ATOM   1589  CA  GLY B  68      14.298  11.069  10.222  1.00 59.10           C  
ATOM   1590  C   GLY B  68      14.666   9.594  10.339  1.00 59.27           C  
ATOM   1591  O   GLY B  68      14.182   8.890  11.218  1.00 63.58           O  
ATOM   1592  N   CYS B  69      15.554   9.152   9.451  1.00 61.37           N  
ATOM   1593  CA  CYS B  69      15.922   7.751   9.303  1.00 65.34           C  
ATOM   1594  C   CYS B  69      17.443   7.553   9.083  1.00 69.25           C  
ATOM   1595  O   CYS B  69      18.002   8.099   8.132  1.00 65.33           O  
ATOM   1596  CB  CYS B  69      15.182   7.187   8.092  1.00 68.90           C  
ATOM   1597  SG  CYS B  69      13.413   6.889   8.342  1.00 72.09           S  
ATOM   1598  N   PRO B  70      18.114   6.777   9.968  1.00 75.76           N  
ATOM   1599  CA  PRO B  70      19.467   6.248   9.663  1.00 72.87           C  
ATOM   1600  C   PRO B  70      19.471   4.810   9.097  1.00 65.63           C  
ATOM   1601  O   PRO B  70      19.135   3.847   9.805  1.00 59.64           O  
ATOM   1602  CB  PRO B  70      20.193   6.309  11.031  1.00 74.44           C  
ATOM   1603  CG  PRO B  70      19.202   6.864  12.022  1.00 74.70           C  
ATOM   1604  CD  PRO B  70      17.835   6.717  11.414  1.00 75.90           C  
ATOM   1605  N   HIS B  73      18.719   0.330  10.424  1.00 63.07           N  
ATOM   1606  CA  HIS B  73      17.259   0.413  10.452  1.00 60.63           C  
ATOM   1607  C   HIS B  73      16.763   0.171  11.873  1.00 56.42           C  
ATOM   1608  O   HIS B  73      17.306  -0.657  12.607  1.00 53.02           O  
ATOM   1609  CB  HIS B  73      16.610  -0.546   9.431  1.00 49.53           C  
ATOM   1610  N   VAL B  74      15.744   0.948  12.259  1.00 53.18           N  
ATOM   1611  CA  VAL B  74      15.141   0.924  13.594  1.00 47.75           C  
ATOM   1612  C   VAL B  74      13.993  -0.106  13.600  1.00 44.44           C  
ATOM   1613  O   VAL B  74      13.258  -0.213  12.612  1.00 43.45           O  
ATOM   1614  CB  VAL B  74      14.566   2.326  13.981  1.00 48.95           C  
ATOM   1615  CG1 VAL B  74      14.388   2.435  15.477  1.00 51.10           C  
ATOM   1616  CG2 VAL B  74      15.460   3.470  13.503  1.00 52.94           C  
ATOM   1617  N   LEU B  75      13.873  -0.882  14.686  1.00 40.00           N  
ATOM   1618  CA  LEU B  75      12.680  -1.682  14.958  1.00 34.66           C  
ATOM   1619  C   LEU B  75      11.944  -1.185  16.193  1.00 32.98           C  
ATOM   1620  O   LEU B  75      12.557  -0.872  17.254  1.00 32.80           O  
ATOM   1621  CB  LEU B  75      13.018  -3.129  15.209  1.00 36.97           C  
ATOM   1622  CG  LEU B  75      13.306  -4.130  14.084  1.00 40.45           C  
ATOM   1623  CD1 LEU B  75      13.257  -5.521  14.725  1.00 39.20           C  
ATOM   1624  CD2 LEU B  75      12.377  -4.030  12.868  1.00 39.14           C  
ATOM   1625  N   LEU B  76      10.617  -1.145  16.067  1.00 29.81           N  
ATOM   1626  CA  LEU B  76       9.747  -0.723  17.152  1.00 28.23           C  
ATOM   1627  C   LEU B  76       8.883  -1.907  17.527  1.00 27.01           C  
ATOM   1628  O   LEU B  76       8.380  -2.585  16.645  1.00 26.89           O  
ATOM   1629  CB  LEU B  76       8.860   0.406  16.686  1.00 26.45           C  
ATOM   1630  CG  LEU B  76       9.549   1.640  16.142  1.00 25.79           C  
ATOM   1631  CD1 LEU B  76       8.534   2.503  15.402  1.00 26.32           C  
ATOM   1632  CD2 LEU B  76      10.224   2.403  17.262  1.00 25.80           C  
ATOM   1633  N   THR B  77       8.706  -2.164  18.816  1.00 23.73           N  
ATOM   1634  CA  THR B  77       7.836  -3.241  19.208  1.00 23.20           C  
ATOM   1635  C   THR B  77       6.828  -2.775  20.278  1.00 24.31           C  
ATOM   1636  O   THR B  77       7.062  -1.803  21.027  1.00 23.82           O  
ATOM   1637  CB  THR B  77       8.634  -4.469  19.725  1.00 22.94           C  
ATOM   1638  OG1 THR B  77       9.222  -4.157  20.989  1.00 24.71           O  
ATOM   1639  CG2 THR B  77       9.715  -4.866  18.794  1.00 21.11           C  
ATOM   1640  N   HIS B  78       5.710  -3.487  20.360  1.00 24.65           N  
ATOM   1641  CA  HIS B  78       4.702  -3.191  21.365  1.00 25.85           C  
ATOM   1642  C   HIS B  78       3.913  -4.450  21.671  1.00 25.45           C  
ATOM   1643  O   HIS B  78       3.399  -5.112  20.769  1.00 25.41           O  
ATOM   1644  CB  HIS B  78       3.839  -2.021  20.877  1.00 26.95           C  
ATOM   1645  CG  HIS B  78       2.659  -1.704  21.757  1.00 27.11           C  
ATOM   1646  ND1 HIS B  78       1.466  -1.385  21.256  1.00 28.15           N  
ATOM   1647  CD2 HIS B  78       2.524  -1.668  23.152  1.00 27.58           C  
ATOM   1648  CE1 HIS B  78       0.595  -1.148  22.280  1.00 29.02           C  
ATOM   1649  NE2 HIS B  78       1.242  -1.329  23.429  1.00 26.90           N  
ATOM   1650  N   THR B  79       3.849  -4.807  22.954  1.00 25.89           N  
ATOM   1651  CA  THR B  79       3.353  -6.120  23.386  1.00 25.43           C  
ATOM   1652  C   THR B  79       2.472  -6.020  24.636  1.00 25.80           C  
ATOM   1653  O   THR B  79       2.877  -5.414  25.645  1.00 26.51           O  
ATOM   1654  CB  THR B  79       4.548  -7.040  23.729  1.00 26.55           C  
ATOM   1655  OG1 THR B  79       5.344  -7.224  22.559  1.00 25.92           O  
ATOM   1656  CG2 THR B  79       4.085  -8.464  24.298  1.00 25.96           C  
ATOM   1657  N   ILE B  80       1.281  -6.635  24.580  1.00 24.01           N  
ATOM   1658  CA  ILE B  80       0.480  -6.858  25.767  1.00 22.69           C  
ATOM   1659  C   ILE B  80       0.643  -8.322  26.157  1.00 25.10           C  
ATOM   1660  O   ILE B  80       0.578  -9.219  25.305  1.00 29.18           O  
ATOM   1661  CB  ILE B  80      -1.013  -6.500  25.565  1.00 21.35           C  
ATOM   1662  CG1 ILE B  80      -1.160  -5.040  25.117  1.00 20.47           C  
ATOM   1663  CG2 ILE B  80      -1.812  -6.710  26.861  1.00 19.56           C  
ATOM   1664  CD1 ILE B  80      -2.601  -4.552  25.021  1.00 20.44           C  
ATOM   1665  N   SER B  81       0.868  -8.557  27.446  1.00 26.14           N  
ATOM   1666  CA  SER B  81       1.159  -9.889  27.986  1.00 26.97           C  
ATOM   1667  C   SER B  81       0.223 -10.225  29.133  1.00 26.75           C  
ATOM   1668  O   SER B  81      -0.247  -9.347  29.845  1.00 24.91           O  
ATOM   1669  CB  SER B  81       2.582  -9.956  28.575  1.00 27.77           C  
ATOM   1670  OG  SER B  81       3.561  -9.439  27.705  1.00 30.39           O  
ATOM   1671  N   ARG B  82       0.056 -11.523  29.350  1.00 26.82           N  
ATOM   1672  CA  ARG B  82      -0.645 -12.058  30.487  1.00 26.75           C  
ATOM   1673  C   ARG B  82       0.283 -12.921  31.361  1.00 27.68           C  
ATOM   1674  O   ARG B  82       1.112 -13.669  30.853  1.00 29.60           O  
ATOM   1675  CB  ARG B  82      -1.780 -12.919  29.957  1.00 27.73           C  
ATOM   1676  CG  ARG B  82      -2.802 -13.320  30.988  1.00 26.59           C  
ATOM   1677  CD  ARG B  82      -3.695 -14.335  30.392  1.00 25.63           C  
ATOM   1678  NE  ARG B  82      -4.521 -14.952  31.412  1.00 26.60           N  
ATOM   1679  CZ  ARG B  82      -4.956 -16.207  31.347  1.00 25.64           C  
ATOM   1680  NH1 ARG B  82      -4.639 -16.963  30.300  1.00 24.30           N  
ATOM   1681  NH2 ARG B  82      -5.730 -16.698  32.312  1.00 25.01           N  
ATOM   1682  N   ILE B  83       0.150 -12.777  32.675  1.00 30.86           N  
ATOM   1683  CA  ILE B  83       0.650 -13.741  33.651  1.00 32.56           C  
ATOM   1684  C   ILE B  83      -0.526 -14.320  34.441  1.00 34.05           C  
ATOM   1685  O   ILE B  83      -1.112 -13.640  35.264  1.00 35.94           O  
ATOM   1686  CB  ILE B  83       1.592 -13.097  34.670  1.00 33.71           C  
ATOM   1687  CG1 ILE B  83       2.679 -12.313  33.961  1.00 34.14           C  
ATOM   1688  CG2 ILE B  83       2.163 -14.185  35.588  1.00 34.18           C  
ATOM   1689  CD1 ILE B  83       3.609 -11.604  34.903  1.00 34.74           C  
ATOM   1690  N   ALA B  84      -0.889 -15.565  34.183  1.00 35.50           N  
ATOM   1691  CA  ALA B  84      -1.926 -16.216  34.981  1.00 36.86           C  
ATOM   1692  C   ALA B  84      -1.372 -16.601  36.370  1.00 36.53           C  
ATOM   1693  O   ALA B  84      -0.258 -17.086  36.460  1.00 40.50           O  
ATOM   1694  CB  ALA B  84      -2.431 -17.448  34.242  1.00 38.46           C  
ATOM   1695  N   VAL B  85      -2.125 -16.400  37.448  1.00 37.42           N  
ATOM   1696  CA  VAL B  85      -1.640 -16.849  38.770  1.00 38.98           C  
ATOM   1697  C   VAL B  85      -1.361 -18.330  38.718  1.00 38.19           C  
ATOM   1698  O   VAL B  85      -0.295 -18.778  39.097  1.00 37.60           O  
ATOM   1699  CB  VAL B  85      -2.628 -16.576  39.948  1.00 39.67           C  
ATOM   1700  CG1 VAL B  85      -2.728 -15.092  40.217  1.00 36.17           C  
ATOM   1701  CG2 VAL B  85      -4.006 -17.179  39.698  1.00 39.87           C  
ATOM   1702  N   SER B  86      -2.309 -19.083  38.188  1.00 38.78           N  
ATOM   1703  CA  SER B  86      -2.229 -20.530  38.240  1.00 40.85           C  
ATOM   1704  C   SER B  86      -1.036 -21.156  37.499  1.00 39.48           C  
ATOM   1705  O   SER B  86      -0.579 -22.215  37.900  1.00 41.60           O  
ATOM   1706  CB  SER B  86      -3.540 -21.145  37.759  1.00 40.44           C  
ATOM   1707  OG  SER B  86      -4.509 -21.056  38.789  1.00 41.31           O  
ATOM   1708  N   TYR B  87      -0.549 -20.514  36.440  1.00 38.67           N  
ATOM   1709  CA  TYR B  87       0.551 -21.042  35.633  1.00 38.59           C  
ATOM   1710  C   TYR B  87       1.861 -20.370  35.955  1.00 37.23           C  
ATOM   1711  O   TYR B  87       2.918 -20.860  35.560  1.00 40.87           O  
ATOM   1712  CB  TYR B  87       0.263 -20.850  34.116  1.00 42.52           C  
ATOM   1713  CG  TYR B  87      -0.997 -21.554  33.648  1.00 48.97           C  
ATOM   1714  CD1 TYR B  87      -0.936 -22.809  33.019  1.00 52.41           C  
ATOM   1715  CD2 TYR B  87      -2.264 -20.996  33.886  1.00 51.46           C  
ATOM   1716  CE1 TYR B  87      -2.103 -23.477  32.620  1.00 55.81           C  
ATOM   1717  CE2 TYR B  87      -3.434 -21.647  33.486  1.00 55.81           C  
ATOM   1718  CZ  TYR B  87      -3.356 -22.889  32.854  1.00 57.82           C  
ATOM   1719  OH  TYR B  87      -4.520 -23.540  32.474  1.00 53.01           O  
ATOM   1720  N   GLN B  88       1.802 -19.210  36.604  1.00 36.02           N  
ATOM   1721  CA  GLN B  88       2.986 -18.352  36.801  1.00 35.19           C  
ATOM   1722  C   GLN B  88       3.884 -18.274  35.573  1.00 33.28           C  
ATOM   1723  O   GLN B  88       5.073 -18.445  35.697  1.00 35.21           O  
ATOM   1724  CB  GLN B  88       3.827 -18.862  37.969  1.00 36.14           C  
ATOM   1725  CG  GLN B  88       3.075 -19.024  39.274  1.00 38.35           C  
ATOM   1726  CD  GLN B  88       2.548 -17.717  39.804  1.00 40.49           C  
ATOM   1727  OE1 GLN B  88       3.164 -16.670  39.631  1.00 40.39           O  
ATOM   1728  NE2 GLN B  88       1.395 -17.771  40.463  1.00 46.97           N  
ATOM   1729  N   THR B  89       3.303 -18.074  34.394  1.00 33.22           N  
ATOM   1730  CA  THR B  89       4.070 -17.894  33.136  1.00 32.78           C  
ATOM   1731  C   THR B  89       3.664 -16.576  32.491  1.00 32.28           C  
ATOM   1732  O   THR B  89       2.525 -16.124  32.682  1.00 33.25           O  
ATOM   1733  CB  THR B  89       3.794 -19.022  32.093  1.00 32.24           C  
ATOM   1734  OG1 THR B  89       2.403 -19.048  31.784  1.00 33.45           O  
ATOM   1735  CG2 THR B  89       4.233 -20.403  32.591  1.00 31.01           C  
ATOM   1736  N   LYS B  90       4.581 -15.978  31.725  1.00 30.73           N  
ATOM   1737  CA  LYS B  90       4.326 -14.712  31.015  1.00 31.60           C  
ATOM   1738  C   LYS B  90       4.284 -14.888  29.517  1.00 30.73           C  
ATOM   1739  O   LYS B  90       5.297 -15.168  28.881  1.00 31.67           O  
ATOM   1740  CB  LYS B  90       5.382 -13.644  31.329  1.00 32.44           C  
ATOM   1741  CG  LYS B  90       5.088 -12.279  30.670  1.00 31.93           C  
ATOM   1742  CD  LYS B  90       6.217 -11.311  30.956  1.00 30.75           C  
ATOM   1743  CE  LYS B  90       5.923  -9.908  30.484  1.00 32.39           C  
ATOM   1744  NZ  LYS B  90       6.862  -8.914  31.118  1.00 35.33           N  
ATOM   1745  N   VAL B  91       3.119 -14.608  28.956  1.00 30.75           N  
ATOM   1746  CA  VAL B  91       2.778 -14.998  27.609  1.00 28.92           C  
ATOM   1747  C   VAL B  91       2.144 -13.792  26.889  1.00 27.98           C  
ATOM   1748  O   VAL B  91       1.238 -13.136  27.451  1.00 28.01           O  
ATOM   1749  CB  VAL B  91       1.796 -16.197  27.712  1.00 29.04           C  
ATOM   1750  CG1 VAL B  91       0.765 -16.193  26.598  1.00 30.80           C  
ATOM   1751  CG2 VAL B  91       2.581 -17.498  27.748  1.00 29.17           C  
ATOM   1752  N   ASN B  92       2.591 -13.524  25.661  1.00 24.23           N  
ATOM   1753  CA  ASN B  92       2.004 -12.484  24.832  1.00 23.76           C  
ATOM   1754  C   ASN B  92       0.574 -12.797  24.387  1.00 24.06           C  
ATOM   1755  O   ASN B  92       0.298 -13.900  23.876  1.00 25.34           O  
ATOM   1756  CB  ASN B  92       2.798 -12.283  23.537  1.00 24.06           C  
ATOM   1757  CG  ASN B  92       4.238 -11.959  23.762  1.00 24.34           C  
ATOM   1758  OD1 ASN B  92       4.666 -11.669  24.877  1.00 26.50           O  
ATOM   1759  ND2 ASN B  92       5.007 -11.982  22.682  1.00 25.30           N  
ATOM   1760  N   LEU B  93      -0.307 -11.802  24.505  1.00 22.30           N  
ATOM   1761  CA  LEU B  93      -1.644 -11.852  23.905  1.00 21.35           C  
ATOM   1762  C   LEU B  93      -1.697 -11.090  22.571  1.00 21.45           C  
ATOM   1763  O   LEU B  93      -2.401 -11.488  21.652  1.00 21.78           O  
ATOM   1764  CB  LEU B  93      -2.669 -11.220  24.846  1.00 21.76           C  
ATOM   1765  CG  LEU B  93      -2.801 -11.748  26.275  1.00 21.12           C  
ATOM   1766  CD1 LEU B  93      -3.802 -10.890  27.040  1.00 19.32           C  
ATOM   1767  CD2 LEU B  93      -3.207 -13.225  26.223  1.00 19.94           C  
ATOM   1768  N   LEU B  94      -0.998  -9.956  22.486  1.00 21.92           N  
ATOM   1769  CA  LEU B  94      -1.046  -9.078  21.287  1.00 21.13           C  
ATOM   1770  C   LEU B  94       0.321  -8.467  21.118  1.00 21.70           C  
ATOM   1771  O   LEU B  94       0.926  -8.029  22.077  1.00 23.63           O  
ATOM   1772  CB  LEU B  94      -2.111  -7.982  21.439  1.00 19.71           C  
ATOM   1773  CG  LEU B  94      -3.540  -8.528  21.680  1.00 19.76           C  
ATOM   1774  CD1 LEU B  94      -4.455  -7.535  22.379  1.00 19.20           C  
ATOM   1775  CD2 LEU B  94      -4.127  -8.997  20.370  1.00 19.58           C  
ATOM   1776  N   SER B  95       0.840  -8.467  19.908  1.00 22.11           N  
ATOM   1777  CA  SER B  95       2.180  -7.981  19.700  1.00 22.97           C  
ATOM   1778  C   SER B  95       2.394  -7.514  18.244  1.00 22.54           C  
ATOM   1779  O   SER B  95       2.019  -8.211  17.284  1.00 21.80           O  
ATOM   1780  CB  SER B  95       3.187  -9.081  20.068  1.00 23.62           C  
ATOM   1781  OG  SER B  95       4.435  -8.500  20.376  1.00 25.78           O  
ATOM   1782  N   ALA B  96       2.999  -6.343  18.117  1.00 21.50           N  
ATOM   1783  CA  ALA B  96       3.282  -5.722  16.848  1.00 22.88           C  
ATOM   1784  C   ALA B  96       4.786  -5.446  16.774  1.00 25.05           C  
ATOM   1785  O   ALA B  96       5.407  -5.060  17.762  1.00 24.91           O  
ATOM   1786  CB  ALA B  96       2.477  -4.424  16.690  1.00 20.86           C  
ATOM   1787  N   ILE B  97       5.364  -5.693  15.604  1.00 28.56           N  
ATOM   1788  CA  ILE B  97       6.764  -5.357  15.307  1.00 31.17           C  
ATOM   1789  C   ILE B  97       6.745  -4.619  13.976  1.00 32.08           C  
ATOM   1790  O   ILE B  97       6.052  -5.040  13.039  1.00 28.53           O  
ATOM   1791  CB  ILE B  97       7.676  -6.613  15.161  1.00 32.34           C  
ATOM   1792  CG1 ILE B  97       7.692  -7.457  16.464  1.00 33.51           C  
ATOM   1793  CG2 ILE B  97       9.085  -6.183  14.768  1.00 31.44           C  
ATOM   1794  CD1 ILE B  97       8.321  -8.852  16.317  1.00 32.99           C  
ATOM   1795  N   LYS B  98       7.534  -3.556  13.892  1.00 34.68           N  
ATOM   1796  CA  LYS B  98       7.414  -2.579  12.833  1.00 38.32           C  
ATOM   1797  C   LYS B  98       8.760  -1.838  12.569  1.00 41.52           C  
ATOM   1798  O   LYS B  98       9.346  -1.273  13.507  1.00 37.64           O  
ATOM   1799  CB  LYS B  98       6.324  -1.591  13.252  1.00 38.91           C  
ATOM   1800  CG  LYS B  98       6.160  -0.368  12.363  1.00 42.12           C  
ATOM   1801  CD  LYS B  98       6.070  -0.716  10.881  1.00 44.81           C  
ATOM   1802  CE  LYS B  98       5.317   0.361  10.109  1.00 45.20           C  
ATOM   1803  NZ  LYS B  98       4.970  -0.139   8.772  1.00 45.80           N  
ATOM   1804  N   SER B  99       9.240  -1.881  11.305  1.00 43.67           N  
ATOM   1805  CA  SER B  99      10.347  -1.011  10.809  1.00 41.05           C  
ATOM   1806  C   SER B  99       9.786   0.330  10.293  1.00 40.49           C  
ATOM   1807  O   SER B  99       9.152   0.383   9.259  1.00 47.04           O  
ATOM   1808  CB  SER B  99      11.112  -1.676   9.660  1.00 42.58           C  
ATOM   1809  OG  SER B  99      11.360  -3.054   9.887  1.00 47.36           O  
ATOM   1810  N   PRO B 100      10.006   1.418  11.010  1.00 39.92           N  
ATOM   1811  CA  PRO B 100       9.395   2.644  10.509  1.00 41.47           C  
ATOM   1812  C   PRO B 100       9.981   3.118   9.208  1.00 50.03           C  
ATOM   1813  O   PRO B 100       9.279   3.771   8.440  1.00 56.51           O  
ATOM   1814  CB  PRO B 100       9.718   3.680  11.593  1.00 39.64           C  
ATOM   1815  CG  PRO B 100      10.869   3.107  12.372  1.00 39.73           C  
ATOM   1816  CD  PRO B 100      10.760   1.620  12.263  1.00 39.80           C  
ATOM   1817  N   CYS B 101      11.263   2.813   8.969  1.00 57.93           N  
ATOM   1818  CA  CYS B 101      12.022   3.408   7.854  1.00 60.74           C  
ATOM   1819  C   CYS B 101      12.114   2.500   6.619  1.00 58.56           C  
ATOM   1820  O   CYS B 101      13.092   1.792   6.430  1.00 58.89           O  
ATOM   1821  CB  CYS B 101      13.420   3.813   8.345  1.00 63.39           C  
ATOM   1822  SG  CYS B 101      13.408   5.209   9.525  1.00 65.76           S  
ATOM   1823  N   GLU B 110      17.079  16.727   3.974  1.00 66.46           N  
ATOM   1824  CA  GLU B 110      16.715  17.216   5.312  1.00 74.46           C  
ATOM   1825  C   GLU B 110      15.726  16.252   5.979  1.00 76.86           C  
ATOM   1826  O   GLU B 110      14.816  15.754   5.322  1.00 77.04           O  
ATOM   1827  CB  GLU B 110      16.107  18.623   5.230  1.00 75.00           C  
ATOM   1828  N   ALA B 111      15.905  16.003   7.280  1.00 78.68           N  
ATOM   1829  CA  ALA B 111      15.124  14.979   8.005  1.00 74.23           C  
ATOM   1830  C   ALA B 111      13.699  15.447   8.321  1.00 76.54           C  
ATOM   1831  O   ALA B 111      13.498  16.339   9.153  1.00 77.71           O  
ATOM   1832  CB  ALA B 111      15.836  14.583   9.285  1.00 67.60           C  
ATOM   1833  N   LYS B 112      12.716  14.846   7.647  1.00 74.40           N  
ATOM   1834  CA  LYS B 112      11.309  15.110   7.939  1.00 68.95           C  
ATOM   1835  C   LYS B 112      10.791  14.032   8.950  1.00 65.68           C  
ATOM   1836  O   LYS B 112      11.174  12.845   8.875  1.00 59.43           O  
ATOM   1837  CB  LYS B 112      10.481  15.175   6.635  1.00 62.28           C  
ATOM   1838  N   PRO B 113       9.948  14.453   9.922  1.00 62.72           N  
ATOM   1839  CA  PRO B 113       9.607  13.572  11.053  1.00 57.70           C  
ATOM   1840  C   PRO B 113       8.490  12.534  10.786  1.00 51.88           C  
ATOM   1841  O   PRO B 113       7.476  12.846  10.136  1.00 50.23           O  
ATOM   1842  CB  PRO B 113       9.189  14.565  12.153  1.00 59.81           C  
ATOM   1843  CG  PRO B 113       8.811  15.834  11.447  1.00 58.76           C  
ATOM   1844  CD  PRO B 113       9.246  15.751  10.010  1.00 61.60           C  
ATOM   1845  N   TRP B 114       8.689  11.311  11.297  1.00 45.84           N  
ATOM   1846  CA  TRP B 114       7.738  10.216  11.099  1.00 37.37           C  
ATOM   1847  C   TRP B 114       7.042   9.878  12.393  1.00 34.85           C  
ATOM   1848  O   TRP B 114       7.602  10.056  13.473  1.00 28.99           O  
ATOM   1849  CB  TRP B 114       8.422   8.976  10.515  1.00 34.83           C  
ATOM   1850  CG  TRP B 114       9.612   8.482  11.296  1.00 33.80           C  
ATOM   1851  CD1 TRP B 114      10.945   8.738  11.034  1.00 31.15           C  
ATOM   1852  CD2 TRP B 114       9.617   7.599  12.486  1.00 33.43           C  
ATOM   1853  NE1 TRP B 114      11.752   8.115  11.956  1.00 32.42           N  
ATOM   1854  CE2 TRP B 114      11.016   7.422  12.857  1.00 31.77           C  
ATOM   1855  CE3 TRP B 114       8.628   6.993  13.272  1.00 33.94           C  
ATOM   1856  CZ2 TRP B 114      11.404   6.658  13.962  1.00 31.65           C  
ATOM   1857  CZ3 TRP B 114       9.034   6.219  14.386  1.00 32.09           C  
ATOM   1858  CH2 TRP B 114      10.390   6.065  14.723  1.00 30.56           C  
ATOM   1859  N   TYR B 115       5.796   9.408  12.262  1.00 35.10           N  
ATOM   1860  CA  TYR B 115       4.978   8.971  13.379  1.00 35.88           C  
ATOM   1861  C   TYR B 115       4.454   7.594  13.141  1.00 34.00           C  
ATOM   1862  O   TYR B 115       4.066   7.268  12.042  1.00 34.81           O  
ATOM   1863  CB  TYR B 115       3.785   9.884  13.536  1.00 36.81           C  
ATOM   1864  CG  TYR B 115       4.110  11.229  14.091  1.00 36.35           C  
ATOM   1865  CD1 TYR B 115       4.108  11.455  15.447  1.00 38.83           C  
ATOM   1866  CD2 TYR B 115       4.398  12.283  13.259  1.00 40.22           C  
ATOM   1867  CE1 TYR B 115       4.374  12.722  15.975  1.00 39.97           C  
ATOM   1868  CE2 TYR B 115       4.674  13.544  13.768  1.00 41.81           C  
ATOM   1869  CZ  TYR B 115       4.654  13.755  15.131  1.00 40.33           C  
ATOM   1870  OH  TYR B 115       4.941  15.000  15.627  1.00 42.61           O  
ATOM   1871  N   GLU B 116       4.411   6.788  14.182  1.00 33.73           N  
ATOM   1872  CA  GLU B 116       3.873   5.439  14.071  1.00 32.25           C  
ATOM   1873  C   GLU B 116       3.048   5.140  15.309  1.00 29.32           C  
ATOM   1874  O   GLU B 116       3.593   4.836  16.366  1.00 29.23           O  
ATOM   1875  CB  GLU B 116       4.994   4.409  13.927  1.00 34.23           C  
ATOM   1876  CG  GLU B 116       5.706   4.459  12.565  1.00 38.97           C  
ATOM   1877  CD  GLU B 116       5.040   3.615  11.493  1.00 38.82           C  
ATOM   1878  OE1 GLU B 116       4.548   2.539  11.834  1.00 43.78           O  
ATOM   1879  OE2 GLU B 116       5.028   4.009  10.316  1.00 39.41           O  
ATOM   1880  N   PRO B 117       1.726   5.229  15.185  1.00 25.60           N  
ATOM   1881  CA  PRO B 117       0.858   4.738  16.233  1.00 24.84           C  
ATOM   1882  C   PRO B 117       0.655   3.238  16.086  1.00 23.40           C  
ATOM   1883  O   PRO B 117       0.443   2.770  14.981  1.00 23.39           O  
ATOM   1884  CB  PRO B 117      -0.450   5.476  15.961  1.00 23.92           C  
ATOM   1885  CG  PRO B 117      -0.437   5.752  14.480  1.00 24.08           C  
ATOM   1886  CD  PRO B 117       0.967   5.638  13.992  1.00 25.39           C  
ATOM   1887  N   ILE B 118       0.730   2.499  17.188  1.00 21.33           N  
ATOM   1888  CA  ILE B 118       0.375   1.092  17.178  1.00 20.02           C  
ATOM   1889  C   ILE B 118      -0.741   0.888  18.157  1.00 18.25           C  
ATOM   1890  O   ILE B 118      -0.559   1.176  19.314  1.00 18.46           O  
ATOM   1891  CB  ILE B 118       1.575   0.186  17.592  1.00 20.01           C  
ATOM   1892  CG1 ILE B 118       2.769   0.381  16.645  1.00 19.69           C  
ATOM   1893  CG2 ILE B 118       1.170  -1.286  17.595  1.00 19.04           C  
ATOM   1894  CD1 ILE B 118       3.993  -0.418  17.053  1.00 18.64           C  
ATOM   1895  N   TYR B 119      -1.897   0.391  17.690  1.00 17.98           N  
ATOM   1896  CA  TYR B 119      -3.072   0.133  18.562  1.00 16.59           C  
ATOM   1897  C   TYR B 119      -3.357  -1.359  18.614  1.00 16.07           C  
ATOM   1898  O   TYR B 119      -3.695  -1.952  17.619  1.00 15.43           O  
ATOM   1899  CB  TYR B 119      -4.302   0.860  18.046  1.00 16.32           C  
ATOM   1900  CG  TYR B 119      -5.488   0.832  19.004  1.00 16.33           C  
ATOM   1901  CD1 TYR B 119      -5.845   1.961  19.715  1.00 15.99           C  
ATOM   1902  CD2 TYR B 119      -6.206  -0.311  19.214  1.00 16.15           C  
ATOM   1903  CE1 TYR B 119      -6.890   1.950  20.585  1.00 16.63           C  
ATOM   1904  CE2 TYR B 119      -7.258  -0.337  20.098  1.00 16.60           C  
ATOM   1905  CZ  TYR B 119      -7.606   0.791  20.783  1.00 17.01           C  
ATOM   1906  OH  TYR B 119      -8.677   0.794  21.684  1.00 16.34           O  
ATOM   1907  N   LEU B 120      -3.210  -1.943  19.795  1.00 16.92           N  
ATOM   1908  CA  LEU B 120      -3.444  -3.375  20.017  1.00 17.01           C  
ATOM   1909  C   LEU B 120      -4.726  -3.622  20.816  1.00 17.46           C  
ATOM   1910  O   LEU B 120      -4.911  -3.087  21.908  1.00 18.00           O  
ATOM   1911  CB  LEU B 120      -2.272  -4.014  20.759  1.00 15.76           C  
ATOM   1912  CG  LEU B 120      -0.903  -3.979  20.054  1.00 15.57           C  
ATOM   1913  CD1 LEU B 120       0.199  -4.455  21.003  1.00 14.14           C  
ATOM   1914  CD2 LEU B 120      -0.912  -4.788  18.765  1.00 14.00           C  
ATOM   1915  N   GLY B 121      -5.600  -4.464  20.277  1.00 18.32           N  
ATOM   1916  CA  GLY B 121      -6.794  -4.824  20.992  1.00 18.96           C  
ATOM   1917  C   GLY B 121      -7.350  -6.187  20.673  1.00 19.01           C  
ATOM   1918  O   GLY B 121      -7.208  -6.704  19.564  1.00 16.13           O  
ATOM   1919  N   GLY B 122      -8.032  -6.745  21.666  1.00 20.05           N  
ATOM   1920  CA  GLY B 122      -8.895  -7.906  21.429  1.00 20.45           C  
ATOM   1921  C   GLY B 122      -9.695  -8.268  22.655  1.00 20.23           C  
ATOM   1922  O   GLY B 122      -9.575  -7.628  23.707  1.00 18.92           O  
ATOM   1923  N   VAL B 123     -10.493  -9.317  22.518  1.00 20.59           N  
ATOM   1924  CA  VAL B 123     -11.225  -9.869  23.632  1.00 21.71           C  
ATOM   1925  C   VAL B 123     -10.590 -11.191  24.132  1.00 22.74           C  
ATOM   1926  O   VAL B 123     -10.202 -12.068  23.335  1.00 24.03           O  
ATOM   1927  CB  VAL B 123     -12.696 -10.073  23.246  1.00 22.44           C  
ATOM   1928  CG1 VAL B 123     -12.791 -10.893  21.964  1.00 21.25           C  
ATOM   1929  CG2 VAL B 123     -13.465 -10.700  24.403  1.00 20.62           C  
ATOM   1930  N   PHE B 124     -10.497 -11.321  25.455  1.00 23.44           N  
ATOM   1931  CA  PHE B 124      -9.865 -12.466  26.113  1.00 24.20           C  
ATOM   1932  C   PHE B 124     -10.610 -12.967  27.370  1.00 26.65           C  
ATOM   1933  O   PHE B 124     -11.244 -12.174  28.106  1.00 27.50           O  
ATOM   1934  CB  PHE B 124      -8.439 -12.094  26.502  1.00 24.39           C  
ATOM   1935  CG  PHE B 124      -7.589 -11.666  25.336  1.00 23.37           C  
ATOM   1936  CD1 PHE B 124      -6.763 -12.583  24.697  1.00 22.66           C  
ATOM   1937  CD2 PHE B 124      -7.650 -10.353  24.864  1.00 23.00           C  
ATOM   1938  CE1 PHE B 124      -6.026 -12.212  23.604  1.00 23.39           C  
ATOM   1939  CE2 PHE B 124      -6.913  -9.961  23.776  1.00 23.31           C  
ATOM   1940  CZ  PHE B 124      -6.087 -10.891  23.141  1.00 24.78           C  
ATOM   1941  N   GLN B 125     -10.517 -14.282  27.603  1.00 27.21           N  
ATOM   1942  CA  GLN B 125     -10.927 -14.908  28.852  1.00 26.98           C  
ATOM   1943  C   GLN B 125      -9.814 -14.708  29.859  1.00 27.62           C  
ATOM   1944  O   GLN B 125      -8.692 -15.145  29.641  1.00 27.38           O  
ATOM   1945  CB  GLN B 125     -11.168 -16.411  28.629  1.00 29.12           C  
ATOM   1946  CG  GLN B 125     -11.465 -17.258  29.882  1.00 29.64           C  
ATOM   1947  CD  GLN B 125     -12.759 -16.874  30.569  1.00 30.30           C  
ATOM   1948  OE1 GLN B 125     -13.692 -16.383  29.930  1.00 30.39           O  
ATOM   1949  NE2 GLN B 125     -12.820 -17.095  31.880  1.00 31.94           N  
ATOM   1950  N   LEU B 126     -10.127 -14.058  30.972  1.00 29.92           N  
ATOM   1951  CA  LEU B 126      -9.140 -13.802  32.013  1.00 30.19           C  
ATOM   1952  C   LEU B 126      -9.631 -14.370  33.327  1.00 32.52           C  
ATOM   1953  O   LEU B 126     -10.851 -14.500  33.541  1.00 32.99           O  
ATOM   1954  CB  LEU B 126      -8.862 -12.296  32.134  1.00 29.67           C  
ATOM   1955  CG  LEU B 126      -8.375 -11.576  30.842  1.00 29.78           C  
ATOM   1956  CD1 LEU B 126      -8.470 -10.053  30.980  1.00 28.21           C  
ATOM   1957  CD2 LEU B 126      -6.964 -11.998  30.486  1.00 28.57           C  
ATOM   1958  N   GLU B 127      -8.681 -14.700  34.207  1.00 35.94           N  
ATOM   1959  CA  GLU B 127      -8.973 -15.345  35.506  1.00 40.93           C  
ATOM   1960  C   GLU B 127      -8.586 -14.428  36.658  1.00 40.90           C  
ATOM   1961  O   GLU B 127      -7.678 -13.588  36.523  1.00 36.65           O  
ATOM   1962  CB  GLU B 127      -8.218 -16.681  35.628  1.00 42.86           C  
ATOM   1963  CG  GLU B 127      -8.623 -17.746  34.607  1.00 44.59           C  
ATOM   1964  CD  GLU B 127     -10.118 -18.077  34.654  1.00 48.92           C  
ATOM   1965  OE1 GLU B 127     -10.708 -18.073  35.785  1.00 47.46           O  
ATOM   1966  OE2 GLU B 127     -10.705 -18.322  33.555  1.00 48.25           O  
ATOM   1967  N   LYS B 128      -9.283 -14.582  37.783  1.00 41.35           N  
ATOM   1968  CA  LYS B 128      -9.074 -13.702  38.948  1.00 42.37           C  
ATOM   1969  C   LYS B 128      -7.592 -13.639  39.292  1.00 37.80           C  
ATOM   1970  O   LYS B 128      -6.932 -14.664  39.412  1.00 42.18           O  
ATOM   1971  CB  LYS B 128      -9.881 -14.216  40.169  1.00 48.32           C  
ATOM   1972  CG  LYS B 128      -9.686 -13.388  41.445  1.00 51.55           C  
ATOM   1973  CD  LYS B 128     -10.447 -13.952  42.653  1.00 52.59           C  
ATOM   1974  CE  LYS B 128      -9.957 -13.308  43.967  1.00 55.23           C  
ATOM   1975  NZ  LYS B 128     -10.165 -14.140  45.200  1.00 56.78           N  
ATOM   1976  N   GLY B 129      -7.030 -12.461  39.419  1.00 34.13           N  
ATOM   1977  CA  GLY B 129      -5.630 -12.401  39.865  1.00 32.45           C  
ATOM   1978  C   GLY B 129      -4.598 -12.361  38.772  1.00 31.97           C  
ATOM   1979  O   GLY B 129      -3.431 -12.182  39.056  1.00 30.54           O  
ATOM   1980  N   ASP B 130      -5.021 -12.526  37.515  1.00 35.83           N  
ATOM   1981  CA  ASP B 130      -4.128 -12.322  36.352  1.00 35.36           C  
ATOM   1982  C   ASP B 130      -3.568 -10.892  36.347  1.00 35.07           C  
ATOM   1983  O   ASP B 130      -4.217  -9.956  36.845  1.00 31.61           O  
ATOM   1984  CB  ASP B 130      -4.868 -12.581  35.043  1.00 34.39           C  
ATOM   1985  CG  ASP B 130      -5.149 -14.056  34.818  1.00 38.25           C  
ATOM   1986  OD1 ASP B 130      -4.641 -14.909  35.601  1.00 37.40           O  
ATOM   1987  OD2 ASP B 130      -5.890 -14.364  33.849  1.00 39.90           O  
ATOM   1988  N   ARG B 131      -2.354 -10.765  35.809  1.00 33.29           N  
ATOM   1989  CA  ARG B 131      -1.617  -9.510  35.754  1.00 33.86           C  
ATOM   1990  C   ARG B 131      -1.331  -9.212  34.263  1.00 30.16           C  
ATOM   1991  O   ARG B 131      -0.991 -10.111  33.502  1.00 28.58           O  
ATOM   1992  CB  ARG B 131      -0.337  -9.616  36.595  1.00 35.85           C  
ATOM   1993  CG  ARG B 131      -0.563  -9.380  38.090  1.00 39.30           C  
ATOM   1994  CD  ARG B 131       0.454 -10.079  38.996  1.00 45.29           C  
ATOM   1995  NE  ARG B 131       1.871  -9.925  38.583  1.00 53.69           N  
ATOM   1996  CZ  ARG B 131       2.845 -10.863  38.745  1.00 58.04           C  
ATOM   1997  NH1 ARG B 131       2.583 -12.052  39.309  1.00 60.46           N  
ATOM   1998  NH2 ARG B 131       4.095 -10.622  38.325  1.00 52.06           N  
ATOM   1999  N   LEU B 132      -1.549  -7.981  33.825  1.00 26.34           N  
ATOM   2000  CA  LEU B 132      -1.398  -7.674  32.399  1.00 24.67           C  
ATOM   2001  C   LEU B 132      -0.442  -6.557  32.268  1.00 24.27           C  
ATOM   2002  O   LEU B 132      -0.505  -5.604  33.040  1.00 23.03           O  
ATOM   2003  CB  LEU B 132      -2.720  -7.272  31.749  1.00 23.35           C  
ATOM   2004  CG  LEU B 132      -3.876  -8.232  31.955  1.00 22.48           C  
ATOM   2005  CD1 LEU B 132      -5.144  -7.517  31.580  1.00 21.71           C  
ATOM   2006  CD2 LEU B 132      -3.663  -9.479  31.111  1.00 22.68           C  
ATOM   2007  N   SER B 133       0.439  -6.684  31.274  1.00 24.31           N  
ATOM   2008  CA  SER B 133       1.470  -5.708  30.982  1.00 23.78           C  
ATOM   2009  C   SER B 133       1.287  -5.198  29.604  1.00 23.04           C  
ATOM   2010  O   SER B 133       0.866  -5.948  28.733  1.00 21.28           O  
ATOM   2011  CB  SER B 133       2.818  -6.369  31.013  1.00 24.58           C  
ATOM   2012  OG  SER B 133       3.090  -6.703  32.320  1.00 28.32           O  
ATOM   2013  N   ALA B 134       1.658  -3.932  29.405  1.00 22.65           N  
ATOM   2014  CA  ALA B 134       1.734  -3.340  28.095  1.00 23.06           C  
ATOM   2015  C   ALA B 134       3.101  -2.704  28.023  1.00 23.39           C  
ATOM   2016  O   ALA B 134       3.410  -1.804  28.799  1.00 22.35           O  
ATOM   2017  CB  ALA B 134       0.632  -2.304  27.891  1.00 21.96           C  
ATOM   2018  N   GLU B 135       3.903  -3.180  27.076  1.00 24.39           N  
ATOM   2019  CA  GLU B 135       5.325  -2.919  27.056  1.00 26.57           C  
ATOM   2020  C   GLU B 135       5.836  -2.615  25.620  1.00 26.92           C  
ATOM   2021  O   GLU B 135       5.322  -3.144  24.625  1.00 24.81           O  
ATOM   2022  CB  GLU B 135       6.093  -4.123  27.644  1.00 28.40           C  
ATOM   2023  CG  GLU B 135       5.818  -4.416  29.119  1.00 31.59           C  
ATOM   2024  CD  GLU B 135       6.743  -5.490  29.715  1.00 33.99           C  
ATOM   2025  OE1 GLU B 135       6.259  -6.487  30.264  1.00 34.84           O  
ATOM   2026  OE2 GLU B 135       7.970  -5.340  29.654  1.00 43.14           O  
ATOM   2027  N   ILE B 136       6.868  -1.765  25.552  1.00 26.22           N  
ATOM   2028  CA  ILE B 136       7.560  -1.438  24.319  1.00 24.09           C  
ATOM   2029  C   ILE B 136       9.075  -1.586  24.508  1.00 24.03           C  
ATOM   2030  O   ILE B 136       9.538  -1.838  25.612  1.00 21.23           O  
ATOM   2031  CB  ILE B 136       7.244  -0.009  23.903  1.00 23.44           C  
ATOM   2032  CG1 ILE B 136       7.643   0.970  25.015  1.00 22.19           C  
ATOM   2033  CG2 ILE B 136       5.779   0.085  23.541  1.00 22.50           C  
ATOM   2034  CD1 ILE B 136       7.950   2.374  24.528  1.00 22.02           C  
ATOM   2035  N   ASN B 137       9.832  -1.439  23.417  1.00 25.66           N  
ATOM   2036  CA  ASN B 137      11.283  -1.612  23.444  1.00 26.04           C  
ATOM   2037  C   ASN B 137      12.053  -0.294  23.387  1.00 28.87           C  
ATOM   2038  O   ASN B 137      13.171  -0.220  23.868  1.00 28.57           O  
ATOM   2039  CB  ASN B 137      11.739  -2.536  22.323  1.00 26.45           C  
ATOM   2040  CG  ASN B 137      11.533  -1.941  20.947  1.00 29.05           C  
ATOM   2041  OD1 ASN B 137      10.597  -1.168  20.722  1.00 30.62           O  
ATOM   2042  ND2 ASN B 137      12.415  -2.293  20.010  1.00 29.75           N  
ATOM   2043  N   ARG B 138      11.442   0.748  22.821  1.00 30.89           N  
ATOM   2044  CA  ARG B 138      12.087   2.040  22.663  1.00 30.06           C  
ATOM   2045  C   ARG B 138      11.281   3.176  23.301  1.00 28.16           C  
ATOM   2046  O   ARG B 138      10.620   3.955  22.614  1.00 24.98           O  
ATOM   2047  CB  ARG B 138      12.305   2.318  21.170  1.00 34.27           C  
ATOM   2048  CG  ARG B 138      13.187   1.299  20.447  1.00 36.56           C  
ATOM   2049  CD  ARG B 138      14.564   1.227  21.077  1.00 39.08           C  
ATOM   2050  NE  ARG B 138      15.250   2.511  20.940  1.00 39.40           N  
ATOM   2051  CZ  ARG B 138      16.030   2.829  19.915  1.00 39.20           C  
ATOM   2052  NH1 ARG B 138      16.240   1.971  18.931  1.00 38.78           N  
ATOM   2053  NH2 ARG B 138      16.598   4.016  19.870  1.00 40.07           N  
ATOM   2054  N   PRO B 139      11.357   3.292  24.621  1.00 27.96           N  
ATOM   2055  CA  PRO B 139      10.689   4.419  25.300  1.00 28.76           C  
ATOM   2056  C   PRO B 139      11.198   5.786  24.840  1.00 28.14           C  
ATOM   2057  O   PRO B 139      10.459   6.762  24.827  1.00 26.63           O  
ATOM   2058  CB  PRO B 139      10.993   4.187  26.795  1.00 29.89           C  
ATOM   2059  CG  PRO B 139      11.612   2.829  26.915  1.00 29.26           C  
ATOM   2060  CD  PRO B 139      12.006   2.347  25.546  1.00 28.39           C  
ATOM   2061  N   ASP B 140      12.453   5.831  24.441  1.00 29.98           N  
ATOM   2062  CA  ASP B 140      13.060   7.042  23.885  1.00 32.09           C  
ATOM   2063  C   ASP B 140      12.348   7.549  22.631  1.00 32.34           C  
ATOM   2064  O   ASP B 140      12.539   8.697  22.215  1.00 31.03           O  
ATOM   2065  CB  ASP B 140      14.561   6.795  23.578  1.00 34.96           C  
ATOM   2066  CG  ASP B 140      14.841   5.379  22.984  1.00 38.80           C  
ATOM   2067  OD1 ASP B 140      14.258   4.356  23.459  1.00 38.46           O  
ATOM   2068  OD2 ASP B 140      15.653   5.290  22.041  1.00 39.57           O  
ATOM   2069  N   TYR B 141      11.537   6.696  22.011  1.00 33.05           N  
ATOM   2070  CA  TYR B 141      10.797   7.100  20.811  1.00 33.25           C  
ATOM   2071  C   TYR B 141       9.319   7.437  21.056  1.00 29.97           C  
ATOM   2072  O   TYR B 141       8.581   7.730  20.106  1.00 27.13           O  
ATOM   2073  CB  TYR B 141      10.899   6.021  19.746  1.00 36.12           C  
ATOM   2074  CG  TYR B 141      12.158   6.082  18.906  1.00 41.62           C  
ATOM   2075  CD1 TYR B 141      12.905   4.940  18.672  1.00 45.02           C  
ATOM   2076  CD2 TYR B 141      12.575   7.274  18.299  1.00 47.49           C  
ATOM   2077  CE1 TYR B 141      14.031   4.974  17.873  1.00 47.32           C  
ATOM   2078  CE2 TYR B 141      13.716   7.316  17.513  1.00 48.07           C  
ATOM   2079  CZ  TYR B 141      14.426   6.154  17.301  1.00 48.41           C  
ATOM   2080  OH  TYR B 141      15.547   6.149  16.522  1.00 52.85           O  
ATOM   2081  N   LEU B 142       8.889   7.396  22.314  1.00 28.23           N  
ATOM   2082  CA  LEU B 142       7.515   7.742  22.631  1.00 29.54           C  
ATOM   2083  C   LEU B 142       7.271   9.259  22.416  1.00 29.54           C  
ATOM   2084  O   LEU B 142       8.133  10.088  22.713  1.00 27.87           O  
ATOM   2085  CB  LEU B 142       7.176   7.343  24.075  1.00 30.19           C  
ATOM   2086  CG  LEU B 142       6.932   5.869  24.352  1.00 31.20           C  
ATOM   2087  CD1 LEU B 142       6.937   5.570  25.845  1.00 29.32           C  
ATOM   2088  CD2 LEU B 142       5.609   5.468  23.704  1.00 32.37           C  
ATOM   2089  N   ASP B 143       6.084   9.607  21.927  1.00 30.60           N  
ATOM   2090  CA  ASP B 143       5.713  11.014  21.724  1.00 32.34           C  
ATOM   2091  C   ASP B 143       4.594  11.419  22.681  1.00 31.55           C  
ATOM   2092  O   ASP B 143       3.591  10.713  22.822  1.00 29.90           O  
ATOM   2093  CB  ASP B 143       5.284  11.271  20.273  1.00 33.08           C  
ATOM   2094  CG  ASP B 143       5.042  12.736  19.988  1.00 33.36           C  
ATOM   2095  OD1 ASP B 143       6.020  13.469  19.757  1.00 37.55           O  
ATOM   2096  OD2 ASP B 143       3.869  13.152  19.968  1.00 34.42           O  
ATOM   2097  N   PHE B 144       4.786  12.574  23.318  1.00 30.42           N  
ATOM   2098  CA  PHE B 144       3.884  13.081  24.335  1.00 28.95           C  
ATOM   2099  C   PHE B 144       3.385  14.491  23.953  1.00 27.84           C  
ATOM   2100  O   PHE B 144       2.950  15.248  24.797  1.00 28.23           O  
ATOM   2101  CB  PHE B 144       4.606  13.101  25.688  1.00 28.14           C  
ATOM   2102  CG  PHE B 144       4.973  11.733  26.229  1.00 27.98           C  
ATOM   2103  CD1 PHE B 144       6.292  11.284  26.208  1.00 29.60           C  
ATOM   2104  CD2 PHE B 144       4.013  10.915  26.828  1.00 28.04           C  
ATOM   2105  CE1 PHE B 144       6.635  10.024  26.726  1.00 29.87           C  
ATOM   2106  CE2 PHE B 144       4.353   9.663  27.352  1.00 27.99           C  
ATOM   2107  CZ  PHE B 144       5.661   9.223  27.316  1.00 28.47           C  
ATOM   2108  N   ALA B 145       3.424  14.810  22.661  1.00 29.44           N  
ATOM   2109  CA  ALA B 145       3.048  16.148  22.143  1.00 30.99           C  
ATOM   2110  C   ALA B 145       1.702  16.575  22.761  1.00 31.70           C  
ATOM   2111  O   ALA B 145       1.630  17.534  23.510  1.00 33.82           O  
ATOM   2112  CB  ALA B 145       2.994  16.142  20.605  1.00 26.03           C  
ATOM   2113  N   GLU B 146       0.667  15.790  22.503  1.00 33.78           N  
ATOM   2114  CA  GLU B 146      -0.678  16.012  23.077  1.00 32.44           C  
ATOM   2115  C   GLU B 146      -1.046  14.954  24.123  1.00 29.87           C  
ATOM   2116  O   GLU B 146      -0.344  13.974  24.330  1.00 28.57           O  
ATOM   2117  CB  GLU B 146      -1.728  15.998  21.964  1.00 31.95           C  
ATOM   2118  CG  GLU B 146      -1.581  17.140  20.965  1.00 32.34           C  
ATOM   2119  CD  GLU B 146      -2.691  17.149  19.935  0.50 32.25           C  
ATOM   2120  OE1 GLU B 146      -3.732  17.779  20.204  0.50 31.41           O  
ATOM   2121  OE2 GLU B 146      -2.527  16.509  18.872  0.50 32.01           O  
ATOM   2122  N   SER B 147      -2.155  15.179  24.791  1.00 29.08           N  
ATOM   2123  CA  SER B 147      -2.691  14.196  25.683  1.00 28.53           C  
ATOM   2124  C   SER B 147      -3.432  13.127  24.862  1.00 27.34           C  
ATOM   2125  O   SER B 147      -3.882  13.386  23.743  1.00 27.68           O  
ATOM   2126  CB  SER B 147      -3.629  14.854  26.691  1.00 29.62           C  
ATOM   2127  OG  SER B 147      -2.907  15.314  27.830  1.00 31.33           O  
ATOM   2128  N   GLY B 148      -3.540  11.937  25.434  1.00 24.16           N  
ATOM   2129  CA  GLY B 148      -4.326  10.873  24.874  1.00 23.90           C  
ATOM   2130  C   GLY B 148      -3.575   9.960  23.931  1.00 23.31           C  
ATOM   2131  O   GLY B 148      -4.197   9.172  23.258  1.00 22.60           O  
ATOM   2132  N   GLN B 149      -2.242  10.038  23.896  1.00 22.98           N  
ATOM   2133  CA  GLN B 149      -1.488   9.366  22.832  1.00 23.33           C  
ATOM   2134  C   GLN B 149      -0.924   7.992  23.184  1.00 22.49           C  
ATOM   2135  O   GLN B 149      -0.570   7.208  22.284  1.00 21.15           O  
ATOM   2136  CB  GLN B 149      -0.374  10.269  22.322  1.00 23.66           C  
ATOM   2137  CG  GLN B 149      -0.895  11.506  21.610  1.00 23.66           C  
ATOM   2138  CD  GLN B 149       0.232  12.361  21.063  1.00 25.02           C  
ATOM   2139  OE1 GLN B 149       1.444  12.125  21.369  1.00 24.15           O  
ATOM   2140  NE2 GLN B 149      -0.136  13.348  20.229  1.00 22.87           N  
ATOM   2141  N   VAL B 150      -0.894   7.693  24.476  1.00 21.41           N  
ATOM   2142  CA  VAL B 150      -0.236   6.524  24.972  1.00 20.54           C  
ATOM   2143  C   VAL B 150      -1.056   6.045  26.167  1.00 21.16           C  
ATOM   2144  O   VAL B 150      -1.132   6.737  27.166  1.00 21.09           O  
ATOM   2145  CB  VAL B 150       1.191   6.881  25.420  1.00 20.63           C  
ATOM   2146  CG1 VAL B 150       1.854   5.670  26.066  1.00 20.07           C  
ATOM   2147  CG2 VAL B 150       2.011   7.458  24.261  1.00 19.14           C  
ATOM   2148  N   TYR B 151      -1.685   4.874  26.052  1.00 21.36           N  
ATOM   2149  CA  TYR B 151      -2.659   4.423  27.055  1.00 20.13           C  
ATOM   2150  C   TYR B 151      -2.904   2.920  27.031  1.00 19.85           C  
ATOM   2151  O   TYR B 151      -2.566   2.223  26.052  1.00 19.06           O  
ATOM   2152  CB  TYR B 151      -3.985   5.175  26.879  1.00 20.11           C  
ATOM   2153  CG  TYR B 151      -4.604   5.120  25.480  1.00 19.35           C  
ATOM   2154  CD1 TYR B 151      -4.382   6.140  24.565  1.00 19.55           C  
ATOM   2155  CD2 TYR B 151      -5.409   4.072  25.097  1.00 18.11           C  
ATOM   2156  CE1 TYR B 151      -4.925   6.101  23.307  1.00 19.35           C  
ATOM   2157  CE2 TYR B 151      -5.963   4.024  23.839  1.00 18.51           C  
ATOM   2158  CZ  TYR B 151      -5.727   5.054  22.956  1.00 19.57           C  
ATOM   2159  OH  TYR B 151      -6.286   5.059  21.710  1.00 19.36           O  
ATOM   2160  N   PHE B 152      -3.508   2.430  28.111  1.00 19.55           N  
ATOM   2161  CA  PHE B 152      -3.626   0.995  28.357  1.00 20.64           C  
ATOM   2162  C   PHE B 152      -4.900   0.759  29.110  1.00 21.41           C  
ATOM   2163  O   PHE B 152      -5.120   1.387  30.127  1.00 21.52           O  
ATOM   2164  CB  PHE B 152      -2.376   0.545  29.190  1.00 20.55           C  
ATOM   2165  CG  PHE B 152      -2.331  -0.934  29.569  1.00 19.50           C  
ATOM   2166  CD1 PHE B 152      -1.535  -1.345  30.622  1.00 20.05           C  
ATOM   2167  CD2 PHE B 152      -3.024  -1.886  28.887  1.00 18.93           C  
ATOM   2168  CE1 PHE B 152      -1.450  -2.667  30.987  1.00 19.63           C  
ATOM   2169  CE2 PHE B 152      -2.941  -3.213  29.252  1.00 18.67           C  
ATOM   2170  CZ  PHE B 152      -2.159  -3.603  30.290  1.00 19.13           C  
ATOM   2171  N   GLY B 153      -5.754  -0.140  28.639  1.00 22.55           N  
ATOM   2172  CA  GLY B 153      -6.971  -0.411  29.394  1.00 23.47           C  
ATOM   2173  C   GLY B 153      -7.562  -1.796  29.235  1.00 25.13           C  
ATOM   2174  O   GLY B 153      -7.079  -2.601  28.448  1.00 23.94           O  
ATOM   2175  N   ILE B 154      -8.594  -2.064  30.044  1.00 25.79           N  
ATOM   2176  CA  ILE B 154      -9.389  -3.282  29.991  1.00 24.95           C  
ATOM   2177  C   ILE B 154     -10.844  -2.952  30.375  1.00 26.68           C  
ATOM   2178  O   ILE B 154     -11.121  -2.004  31.121  1.00 27.92           O  
ATOM   2179  CB  ILE B 154      -8.842  -4.397  30.924  1.00 24.39           C  
ATOM   2180  CG1 ILE B 154      -9.197  -4.170  32.401  1.00 24.44           C  
ATOM   2181  CG2 ILE B 154      -7.337  -4.519  30.810  1.00 23.45           C  
ATOM   2182  CD1 ILE B 154      -8.772  -5.342  33.295  1.00 23.38           C  
ATOM   2183  N   ILE B 155     -11.771  -3.729  29.858  1.00 27.08           N  
ATOM   2184  CA  ILE B 155     -13.169  -3.482  30.078  1.00 27.54           C  
ATOM   2185  C   ILE B 155     -13.797  -4.842  30.212  1.00 27.56           C  
ATOM   2186  O   ILE B 155     -13.693  -5.617  29.289  1.00 25.91           O  
ATOM   2187  CB  ILE B 155     -13.743  -2.762  28.842  1.00 29.56           C  
ATOM   2188  CG1 ILE B 155     -13.008  -1.432  28.593  1.00 30.56           C  
ATOM   2189  CG2 ILE B 155     -15.232  -2.516  28.969  1.00 28.69           C  
ATOM   2190  CD1 ILE B 155     -13.257  -0.850  27.203  1.00 30.75           C  
ATOM   2191  N   ALA B 156     -14.400  -5.179  31.361  1.00 30.29           N  
ATOM   2192  CA  ALA B 156     -15.160  -6.471  31.467  1.00 30.42           C  
ATOM   2193  C   ALA B 156     -16.333  -6.425  30.495  1.00 33.68           C  
ATOM   2194  O   ALA B 156     -16.966  -5.376  30.338  1.00 36.03           O  
ATOM   2195  CB  ALA B 156     -15.652  -6.704  32.865  1.00 28.04           C  
ATOM   2196  N   LEU B 157     -16.594  -7.523  29.795  1.00 37.19           N  
ATOM   2197  CA  LEU B 157     -17.837  -7.627  28.987  1.00 40.38           C  
ATOM   2198  C   LEU B 157     -19.072  -8.078  29.827  1.00 40.45           C  
ATOM   2199  O   LEU B 157     -18.939  -8.846  30.816  1.00 39.51           O  
ATOM   2200  CB  LEU B 157     -17.644  -8.567  27.794  1.00 40.26           C  
ATOM   2201  CG  LEU B 157     -16.963  -7.898  26.611  1.00 42.60           C  
ATOM   2202  CD1 LEU B 157     -16.648  -8.900  25.511  1.00 41.01           C  
ATOM   2203  CD2 LEU B 157     -17.854  -6.777  26.100  1.00 44.42           C  
ATOM   2204  OXT LEU B 157     -20.221  -7.694  29.515  1.00 35.12           O  
TER    2205      LEU B 157                                                      
ATOM   2206  N   LYS C  11     -29.331   0.345  27.776  1.00 54.64           N  
ATOM   2207  CA  LYS C  11     -28.063   1.154  27.901  1.00 48.81           C  
ATOM   2208  C   LYS C  11     -27.926   2.141  26.710  1.00 48.29           C  
ATOM   2209  O   LYS C  11     -28.108   1.742  25.550  1.00 52.37           O  
ATOM   2210  CB  LYS C  11     -26.849   0.235  27.980  1.00 47.40           C  
ATOM   2211  N   PRO C  12     -27.650   3.440  26.992  1.00 44.61           N  
ATOM   2212  CA  PRO C  12     -27.438   4.421  25.895  1.00 43.67           C  
ATOM   2213  C   PRO C  12     -26.251   4.099  24.981  1.00 45.36           C  
ATOM   2214  O   PRO C  12     -25.153   3.797  25.454  1.00 46.92           O  
ATOM   2215  CB  PRO C  12     -27.179   5.752  26.627  1.00 43.82           C  
ATOM   2216  CG  PRO C  12     -26.968   5.411  28.059  1.00 44.90           C  
ATOM   2217  CD  PRO C  12     -27.661   4.091  28.317  1.00 42.40           C  
ATOM   2218  N   VAL C  13     -26.494   4.189  23.681  1.00 45.00           N  
ATOM   2219  CA  VAL C  13     -25.552   3.772  22.675  1.00 42.72           C  
ATOM   2220  C   VAL C  13     -25.678   4.677  21.484  1.00 39.87           C  
ATOM   2221  O   VAL C  13     -26.753   5.136  21.167  1.00 38.29           O  
ATOM   2222  CB  VAL C  13     -25.852   2.337  22.169  1.00 45.62           C  
ATOM   2223  CG1 VAL C  13     -25.592   1.304  23.270  1.00 42.85           C  
ATOM   2224  CG2 VAL C  13     -27.288   2.251  21.644  1.00 42.80           C  
ATOM   2225  N   ALA C  14     -24.573   4.900  20.803  1.00 36.84           N  
ATOM   2226  CA  ALA C  14     -24.617   5.524  19.510  1.00 35.01           C  
ATOM   2227  C   ALA C  14     -23.503   4.959  18.679  1.00 34.20           C  
ATOM   2228  O   ALA C  14     -22.532   4.405  19.215  1.00 34.24           O  
ATOM   2229  CB  ALA C  14     -24.471   7.019  19.635  1.00 34.60           C  
ATOM   2230  N   HIS C  15     -23.676   5.072  17.368  1.00 33.27           N  
ATOM   2231  CA  HIS C  15     -22.706   4.641  16.391  1.00 33.78           C  
ATOM   2232  C   HIS C  15     -23.046   5.346  15.156  1.00 35.69           C  
ATOM   2233  O   HIS C  15     -24.021   4.972  14.507  1.00 37.04           O  
ATOM   2234  CB  HIS C  15     -22.787   3.148  16.126  1.00 33.76           C  
ATOM   2235  CG  HIS C  15     -21.835   2.676  15.046  1.00 31.89           C  
ATOM   2236  ND1 HIS C  15     -20.556   2.294  15.314  1.00 31.05           N  
ATOM   2237  CD2 HIS C  15     -22.003   2.552  13.665  1.00 29.36           C  
ATOM   2238  CE1 HIS C  15     -19.951   1.940  14.165  1.00 30.84           C  
ATOM   2239  NE2 HIS C  15     -20.836   2.104  13.154  1.00 29.56           N  
ATOM   2240  N   VAL C  16     -22.284   6.406  14.837  1.00 35.48           N  
ATOM   2241  CA  VAL C  16     -22.563   7.257  13.673  1.00 33.56           C  
ATOM   2242  C   VAL C  16     -21.433   7.147  12.665  1.00 34.29           C  
ATOM   2243  O   VAL C  16     -20.353   6.644  12.975  1.00 35.15           O  
ATOM   2244  CB  VAL C  16     -22.796   8.725  14.075  1.00 32.80           C  
ATOM   2245  CG1 VAL C  16     -23.883   8.811  15.144  1.00 30.96           C  
ATOM   2246  CG2 VAL C  16     -21.501   9.359  14.561  1.00 32.24           C  
ATOM   2247  N   VAL C  17     -21.702   7.606  11.453  1.00 35.76           N  
ATOM   2248  CA  VAL C  17     -20.809   7.424  10.315  1.00 36.34           C  
ATOM   2249  C   VAL C  17     -20.721   8.770   9.538  1.00 37.50           C  
ATOM   2250  O   VAL C  17     -21.462   9.710   9.850  1.00 32.56           O  
ATOM   2251  CB  VAL C  17     -21.311   6.239   9.430  1.00 39.75           C  
ATOM   2252  CG1 VAL C  17     -21.192   4.905  10.178  1.00 36.77           C  
ATOM   2253  CG2 VAL C  17     -22.767   6.436   9.011  1.00 37.22           C  
ATOM   2254  N   ALA C  18     -19.781   8.878   8.587  1.00 41.88           N  
ATOM   2255  CA  ALA C  18     -19.605  10.112   7.764  1.00 45.87           C  
ATOM   2256  C   ALA C  18     -20.729  10.289   6.711  1.00 52.04           C  
ATOM   2257  O   ALA C  18     -21.577   9.416   6.564  1.00 54.30           O  
ATOM   2258  CB  ALA C  18     -18.244  10.103   7.077  1.00 38.14           C  
ATOM   2259  N   ASN C  19     -20.720  11.421   5.987  1.00 61.20           N  
ATOM   2260  CA  ASN C  19     -21.605  11.642   4.802  1.00 59.39           C  
ATOM   2261  C   ASN C  19     -21.614  10.484   3.772  1.00 57.60           C  
ATOM   2262  O   ASN C  19     -21.059  10.582   2.665  1.00 48.08           O  
ATOM   2263  CB  ASN C  19     -21.194  12.923   4.080  1.00 62.65           C  
ATOM   2264  CG  ASN C  19     -21.944  13.121   2.778  1.00 65.39           C  
ATOM   2265  OD1 ASN C  19     -21.356  13.102   1.679  1.00 63.11           O  
ATOM   2266  ND2 ASN C  19     -23.253  13.272   2.889  1.00 63.33           N  
ATOM   2267  N   GLU C  23     -19.193  16.302   1.671  1.00 76.37           N  
ATOM   2268  CA  GLU C  23     -17.794  16.664   1.401  1.00 78.78           C  
ATOM   2269  C   GLU C  23     -17.395  18.000   2.054  1.00 77.45           C  
ATOM   2270  O   GLU C  23     -18.239  18.731   2.607  1.00 73.97           O  
ATOM   2271  CB  GLU C  23     -17.513  16.710  -0.108  1.00 75.45           C  
ATOM   2272  N   GLY C  24     -16.095  18.292   2.001  1.00 71.26           N  
ATOM   2273  CA  GLY C  24     -15.528  19.459   2.669  1.00 68.47           C  
ATOM   2274  C   GLY C  24     -15.088  19.210   4.105  1.00 66.31           C  
ATOM   2275  O   GLY C  24     -14.136  19.821   4.573  1.00 69.01           O  
ATOM   2276  N   GLN C  25     -15.764  18.301   4.800  1.00 67.01           N  
ATOM   2277  CA  GLN C  25     -15.592  18.137   6.247  1.00 66.31           C  
ATOM   2278  C   GLN C  25     -15.802  16.679   6.708  1.00 64.11           C  
ATOM   2279  O   GLN C  25     -16.097  15.780   5.905  1.00 69.02           O  
ATOM   2280  CB  GLN C  25     -16.614  19.009   6.967  1.00 70.73           C  
ATOM   2281  CG  GLN C  25     -18.047  18.501   6.765  1.00 74.20           C  
ATOM   2282  CD  GLN C  25     -19.096  19.317   7.500  1.00 78.57           C  
ATOM   2283  OE1 GLN C  25     -20.006  19.871   6.880  1.00 80.59           O  
ATOM   2284  NE2 GLN C  25     -18.986  19.380   8.832  1.00 75.75           N  
ATOM   2285  N   LEU C  26     -15.673  16.474   8.017  1.00 56.05           N  
ATOM   2286  CA  LEU C  26     -16.072  15.236   8.657  1.00 49.48           C  
ATOM   2287  C   LEU C  26     -17.396  15.451   9.413  1.00 47.47           C  
ATOM   2288  O   LEU C  26     -17.402  15.869  10.590  1.00 48.92           O  
ATOM   2289  CB  LEU C  26     -14.972  14.742   9.612  1.00 46.22           C  
ATOM   2290  CG  LEU C  26     -15.225  13.386  10.287  1.00 45.82           C  
ATOM   2291  CD1 LEU C  26     -15.502  12.285   9.262  1.00 42.94           C  
ATOM   2292  CD2 LEU C  26     -14.052  12.992  11.158  1.00 43.58           C  
ATOM   2293  N   GLN C  27     -18.510  15.162   8.736  1.00 42.69           N  
ATOM   2294  CA  GLN C  27     -19.860  15.283   9.340  1.00 44.09           C  
ATOM   2295  C   GLN C  27     -20.458  13.896   9.646  1.00 43.71           C  
ATOM   2296  O   GLN C  27     -20.460  12.995   8.797  1.00 41.84           O  
ATOM   2297  CB  GLN C  27     -20.814  16.066   8.412  1.00 40.81           C  
ATOM   2298  N   TRP C  28     -20.983  13.746  10.850  1.00 43.40           N  
ATOM   2299  CA  TRP C  28     -21.540  12.484  11.294  1.00 45.49           C  
ATOM   2300  C   TRP C  28     -23.045  12.376  11.028  1.00 50.17           C  
ATOM   2301  O   TRP C  28     -23.844  13.062  11.683  1.00 51.22           O  
ATOM   2302  CB  TRP C  28     -21.250  12.314  12.794  1.00 45.17           C  
ATOM   2303  CG  TRP C  28     -19.765  12.316  13.162  1.00 46.02           C  
ATOM   2304  CD1 TRP C  28     -19.099  13.203  14.006  1.00 48.87           C  
ATOM   2305  CD2 TRP C  28     -18.728  11.394  12.701  1.00 43.47           C  
ATOM   2306  NE1 TRP C  28     -17.768  12.889  14.099  1.00 46.42           N  
ATOM   2307  CE2 TRP C  28     -17.488  11.812  13.340  1.00 45.04           C  
ATOM   2308  CE3 TRP C  28     -18.714  10.291  11.870  1.00 43.07           C  
ATOM   2309  CZ2 TRP C  28     -16.300  11.146  13.131  1.00 43.76           C  
ATOM   2310  CZ3 TRP C  28     -17.517   9.623  11.663  1.00 43.35           C  
ATOM   2311  CH2 TRP C  28     -16.333  10.048  12.273  1.00 44.82           C  
ATOM   2312  N   LEU C  29     -23.443  11.527  10.073  1.00 49.13           N  
ATOM   2313  CA  LEU C  29     -24.861  11.242   9.816  1.00 50.43           C  
ATOM   2314  C   LEU C  29     -25.323  10.076  10.721  1.00 51.12           C  
ATOM   2315  O   LEU C  29     -24.672   9.039  10.752  1.00 49.37           O  
ATOM   2316  CB  LEU C  29     -25.089  10.894   8.327  1.00 45.16           C  
ATOM   2317  N   ASN C  30     -26.426  10.263  11.471  1.00 55.15           N  
ATOM   2318  CA  ASN C  30     -27.114   9.151  12.195  1.00 55.48           C  
ATOM   2319  C   ASN C  30     -28.526   8.903  11.679  1.00 58.10           C  
ATOM   2320  O   ASN C  30     -28.823   7.830  11.150  1.00 60.38           O  
ATOM   2321  CB  ASN C  30     -27.186   9.413  13.697  1.00 56.63           C  
ATOM   2322  N   GLY C  40     -30.759   6.596  24.016  1.00 56.06           N  
ATOM   2323  CA  GLY C  40     -31.125   8.028  24.054  1.00 58.82           C  
ATOM   2324  C   GLY C  40     -29.991   9.064  23.937  1.00 63.00           C  
ATOM   2325  O   GLY C  40     -29.991  10.089  24.655  1.00 62.21           O  
ATOM   2326  N   VAL C  41     -29.040   8.806  23.026  1.00 62.61           N  
ATOM   2327  CA  VAL C  41     -27.856   9.672  22.797  1.00 59.50           C  
ATOM   2328  C   VAL C  41     -28.133  10.623  21.643  1.00 58.77           C  
ATOM   2329  O   VAL C  41     -28.556  10.194  20.572  1.00 62.80           O  
ATOM   2330  CB  VAL C  41     -26.593   8.829  22.421  1.00 58.88           C  
ATOM   2331  CG1 VAL C  41     -25.381   9.716  22.225  1.00 52.99           C  
ATOM   2332  CG2 VAL C  41     -26.298   7.761  23.474  1.00 58.92           C  
ATOM   2333  N   GLU C  42     -27.876  11.908  21.830  1.00 58.40           N  
ATOM   2334  CA  GLU C  42     -28.191  12.877  20.777  1.00 60.06           C  
ATOM   2335  C   GLU C  42     -26.955  13.270  19.964  1.00 58.98           C  
ATOM   2336  O   GLU C  42     -25.822  13.190  20.437  1.00 56.28           O  
ATOM   2337  CB  GLU C  42     -28.898  14.127  21.355  1.00 60.00           C  
ATOM   2338  N   LEU C  43     -27.207  13.685  18.728  1.00 59.37           N  
ATOM   2339  CA  LEU C  43     -26.195  14.222  17.848  1.00 56.95           C  
ATOM   2340  C   LEU C  43     -26.489  15.712  17.571  1.00 59.52           C  
ATOM   2341  O   LEU C  43     -27.040  16.080  16.519  1.00 61.41           O  
ATOM   2342  CB  LEU C  43     -26.161  13.406  16.546  1.00 54.68           C  
ATOM   2343  CG  LEU C  43     -25.074  13.771  15.537  1.00 50.97           C  
ATOM   2344  CD1 LEU C  43     -23.701  13.506  16.137  1.00 54.02           C  
ATOM   2345  CD2 LEU C  43     -25.258  13.016  14.243  1.00 45.39           C  
ATOM   2346  N   ARG C  44     -26.125  16.555  18.537  1.00 60.20           N  
ATOM   2347  CA  ARG C  44     -26.250  18.007  18.415  1.00 58.98           C  
ATOM   2348  C   ARG C  44     -24.916  18.587  17.999  1.00 57.24           C  
ATOM   2349  O   ARG C  44     -23.948  18.455  18.721  1.00 64.02           O  
ATOM   2350  CB  ARG C  44     -26.683  18.610  19.767  1.00 60.56           C  
ATOM   2351  N   ASP C  45     -24.858  19.215  16.831  1.00 60.76           N  
ATOM   2352  CA  ASP C  45     -23.644  19.947  16.362  1.00 63.87           C  
ATOM   2353  C   ASP C  45     -22.442  19.064  16.006  1.00 61.70           C  
ATOM   2354  O   ASP C  45     -21.307  19.440  16.281  1.00 64.40           O  
ATOM   2355  CB  ASP C  45     -23.175  20.988  17.403  1.00 66.92           C  
ATOM   2356  CG  ASP C  45     -24.295  21.853  17.908  1.00 68.57           C  
ATOM   2357  OD1 ASP C  45     -24.785  22.683  17.112  1.00 64.72           O  
ATOM   2358  OD2 ASP C  45     -24.678  21.698  19.095  1.00 67.40           O  
ATOM   2359  N   ASN C  46     -22.678  17.910  15.385  1.00 60.46           N  
ATOM   2360  CA  ASN C  46     -21.586  16.984  15.011  1.00 55.08           C  
ATOM   2361  C   ASN C  46     -20.910  16.384  16.265  1.00 55.76           C  
ATOM   2362  O   ASN C  46     -19.783  15.903  16.194  1.00 61.16           O  
ATOM   2363  CB  ASN C  46     -20.545  17.691  14.102  1.00 48.77           C  
ATOM   2364  CG  ASN C  46     -19.914  16.754  13.051  1.00 50.37           C  
ATOM   2365  OD1 ASN C  46     -20.569  15.851  12.520  1.00 48.58           O  
ATOM   2366  ND2 ASN C  46     -18.635  16.998  12.722  1.00 44.99           N  
ATOM   2367  N   GLN C  47     -21.619  16.393  17.399  1.00 52.25           N  
ATOM   2368  CA  GLN C  47     -21.078  15.902  18.674  1.00 48.91           C  
ATOM   2369  C   GLN C  47     -22.053  14.957  19.348  1.00 45.62           C  
ATOM   2370  O   GLN C  47     -23.235  15.206  19.345  1.00 47.26           O  
ATOM   2371  CB  GLN C  47     -20.802  17.071  19.622  1.00 49.42           C  
ATOM   2372  CG  GLN C  47     -19.943  18.184  19.025  1.00 48.10           C  
ATOM   2373  CD  GLN C  47     -19.417  19.159  20.069  1.00 46.96           C  
ATOM   2374  OE1 GLN C  47     -18.336  19.726  19.904  1.00 46.11           O  
ATOM   2375  NE2 GLN C  47     -20.169  19.344  21.152  1.00 44.88           N  
ATOM   2376  N   LEU C  48     -21.565  13.872  19.932  1.00 40.63           N  
ATOM   2377  CA  LEU C  48     -22.443  13.024  20.699  1.00 39.29           C  
ATOM   2378  C   LEU C  48     -22.594  13.684  22.019  1.00 39.15           C  
ATOM   2379  O   LEU C  48     -21.647  14.281  22.502  1.00 40.14           O  
ATOM   2380  CB  LEU C  48     -21.881  11.616  20.880  1.00 39.03           C  
ATOM   2381  CG  LEU C  48     -21.524  10.877  19.594  1.00 41.05           C  
ATOM   2382  CD1 LEU C  48     -20.779   9.577  19.929  1.00 38.06           C  
ATOM   2383  CD2 LEU C  48     -22.784  10.647  18.756  1.00 39.21           C  
ATOM   2384  N   VAL C  49     -23.783  13.561  22.621  1.00 43.15           N  
ATOM   2385  CA  VAL C  49     -24.088  14.216  23.908  1.00 41.09           C  
ATOM   2386  C   VAL C  49     -24.420  13.186  24.983  1.00 38.89           C  
ATOM   2387  O   VAL C  49     -25.325  12.381  24.804  1.00 42.17           O  
ATOM   2388  CB  VAL C  49     -25.265  15.199  23.733  1.00 40.28           C  
ATOM   2389  CG1 VAL C  49     -25.537  15.965  25.038  1.00 39.96           C  
ATOM   2390  CG2 VAL C  49     -24.964  16.150  22.582  1.00 38.14           C  
ATOM   2391  N   VAL C  50     -23.692  13.203  26.093  1.00 38.80           N  
ATOM   2392  CA  VAL C  50     -23.884  12.185  27.148  1.00 42.80           C  
ATOM   2393  C   VAL C  50     -25.191  12.481  27.860  1.00 46.48           C  
ATOM   2394  O   VAL C  50     -25.375  13.595  28.309  1.00 52.20           O  
ATOM   2395  CB  VAL C  50     -22.765  12.201  28.228  1.00 40.47           C  
ATOM   2396  CG1 VAL C  50     -22.953  11.056  29.207  1.00 39.36           C  
ATOM   2397  CG2 VAL C  50     -21.394  12.125  27.608  1.00 39.46           C  
ATOM   2398  N   PRO C  51     -26.090  11.482  27.987  1.00 50.82           N  
ATOM   2399  CA  PRO C  51     -27.395  11.699  28.615  1.00 48.89           C  
ATOM   2400  C   PRO C  51     -27.442  11.353  30.108  1.00 49.34           C  
ATOM   2401  O   PRO C  51     -28.287  11.891  30.824  1.00 48.56           O  
ATOM   2402  CB  PRO C  51     -28.309  10.765  27.819  1.00 51.36           C  
ATOM   2403  CG  PRO C  51     -27.435   9.598  27.522  1.00 52.12           C  
ATOM   2404  CD  PRO C  51     -26.017  10.137  27.382  1.00 52.79           C  
ATOM   2405  N   SER C  52     -26.561  10.459  30.569  1.00 49.22           N  
ATOM   2406  CA  SER C  52     -26.398  10.198  32.000  1.00 44.68           C  
ATOM   2407  C   SER C  52     -24.949   9.972  32.391  1.00 46.38           C  
ATOM   2408  O   SER C  52     -24.100   9.608  31.575  1.00 47.31           O  
ATOM   2409  CB  SER C  52     -27.177   8.979  32.400  1.00 48.05           C  
ATOM   2410  OG  SER C  52     -26.733   7.864  31.657  1.00 55.84           O  
ATOM   2411  N   GLU C  53     -24.692  10.174  33.667  1.00 46.30           N  
ATOM   2412  CA  GLU C  53     -23.390  10.020  34.235  1.00 47.68           C  
ATOM   2413  C   GLU C  53     -23.012   8.531  34.306  1.00 46.04           C  
ATOM   2414  O   GLU C  53     -23.771   7.727  34.828  1.00 43.85           O  
ATOM   2415  CB  GLU C  53     -23.370  10.648  35.652  1.00 53.62           C  
ATOM   2416  CG  GLU C  53     -22.123  10.319  36.489  1.00 58.45           C  
ATOM   2417  CD  GLU C  53     -22.104  11.008  37.851  1.00 62.95           C  
ATOM   2418  OE1 GLU C  53     -22.479  12.204  37.922  1.00 68.85           O  
ATOM   2419  OE2 GLU C  53     -21.701  10.354  38.849  1.00 58.71           O  
ATOM   2420  N   GLY C  54     -21.819   8.182  33.812  1.00 42.20           N  
ATOM   2421  CA  GLY C  54     -21.275   6.846  34.021  1.00 38.35           C  
ATOM   2422  C   GLY C  54     -20.050   6.480  33.194  1.00 35.62           C  
ATOM   2423  O   GLY C  54     -19.416   7.340  32.551  1.00 35.87           O  
ATOM   2424  N   LEU C  55     -19.712   5.193  33.244  1.00 30.69           N  
ATOM   2425  CA  LEU C  55     -18.656   4.618  32.444  1.00 30.53           C  
ATOM   2426  C   LEU C  55     -19.098   4.365  31.007  1.00 31.76           C  
ATOM   2427  O   LEU C  55     -20.092   3.658  30.775  1.00 33.72           O  
ATOM   2428  CB  LEU C  55     -18.235   3.297  33.046  1.00 30.61           C  
ATOM   2429  CG  LEU C  55     -17.719   3.367  34.481  1.00 28.63           C  
ATOM   2430  CD1 LEU C  55     -17.728   1.959  35.088  1.00 25.13           C  
ATOM   2431  CD2 LEU C  55     -16.343   4.037  34.489  1.00 25.75           C  
ATOM   2432  N   TYR C  56     -18.347   4.907  30.041  1.00 30.83           N  
ATOM   2433  CA  TYR C  56     -18.622   4.669  28.636  1.00 30.69           C  
ATOM   2434  C   TYR C  56     -17.380   4.138  27.901  1.00 31.78           C  
ATOM   2435  O   TYR C  56     -16.254   4.595  28.137  1.00 29.87           O  
ATOM   2436  CB  TYR C  56     -19.085   5.962  27.952  1.00 33.79           C  
ATOM   2437  CG  TYR C  56     -20.425   6.513  28.422  1.00 35.52           C  
ATOM   2438  CD1 TYR C  56     -21.572   6.436  27.597  1.00 37.26           C  
ATOM   2439  CD2 TYR C  56     -20.549   7.116  29.658  1.00 33.70           C  
ATOM   2440  CE1 TYR C  56     -22.791   6.944  28.017  1.00 38.04           C  
ATOM   2441  CE2 TYR C  56     -21.756   7.620  30.081  1.00 37.53           C  
ATOM   2442  CZ  TYR C  56     -22.877   7.538  29.260  1.00 39.43           C  
ATOM   2443  OH  TYR C  56     -24.085   8.048  29.695  1.00 42.14           O  
ATOM   2444  N   LEU C  57     -17.613   3.171  27.012  1.00 30.24           N  
ATOM   2445  CA  LEU C  57     -16.654   2.761  26.026  1.00 29.33           C  
ATOM   2446  C   LEU C  57     -16.922   3.656  24.858  1.00 30.27           C  
ATOM   2447  O   LEU C  57     -18.051   3.764  24.422  1.00 34.52           O  
ATOM   2448  CB  LEU C  57     -16.881   1.284  25.620  1.00 30.16           C  
ATOM   2449  CG  LEU C  57     -16.301   0.757  24.283  1.00 29.84           C  
ATOM   2450  CD1 LEU C  57     -14.785   0.921  24.258  1.00 32.66           C  
ATOM   2451  CD2 LEU C  57     -16.653  -0.703  24.018  1.00 28.90           C  
ATOM   2452  N   ILE C  58     -15.878   4.302  24.359  1.00 31.84           N  
ATOM   2453  CA  ILE C  58     -15.948   5.239  23.229  1.00 30.73           C  
ATOM   2454  C   ILE C  58     -14.930   4.762  22.185  1.00 28.67           C  
ATOM   2455  O   ILE C  58     -13.841   4.354  22.566  1.00 28.99           O  
ATOM   2456  CB  ILE C  58     -15.500   6.644  23.672  1.00 31.84           C  
ATOM   2457  CG1 ILE C  58     -16.277   7.110  24.916  1.00 35.16           C  
ATOM   2458  CG2 ILE C  58     -15.651   7.627  22.530  1.00 31.44           C  
ATOM   2459  CD1 ILE C  58     -15.625   8.305  25.625  1.00 37.56           C  
ATOM   2460  N   TYR C  59     -15.256   4.803  20.895  1.00 24.92           N  
ATOM   2461  CA  TYR C  59     -14.339   4.274  19.873  1.00 24.83           C  
ATOM   2462  C   TYR C  59     -14.561   4.998  18.592  1.00 25.72           C  
ATOM   2463  O   TYR C  59     -15.601   5.639  18.403  1.00 25.03           O  
ATOM   2464  CB  TYR C  59     -14.598   2.799  19.626  1.00 25.01           C  
ATOM   2465  CG  TYR C  59     -16.037   2.529  19.248  1.00 26.45           C  
ATOM   2466  CD1 TYR C  59     -16.481   2.703  17.934  1.00 27.32           C  
ATOM   2467  CD2 TYR C  59     -16.966   2.153  20.209  1.00 26.15           C  
ATOM   2468  CE1 TYR C  59     -17.796   2.479  17.593  1.00 28.00           C  
ATOM   2469  CE2 TYR C  59     -18.285   1.932  19.881  1.00 27.11           C  
ATOM   2470  CZ  TYR C  59     -18.695   2.083  18.573  1.00 28.25           C  
ATOM   2471  OH  TYR C  59     -20.009   1.857  18.242  1.00 31.19           O  
ATOM   2472  N   SER C  60     -13.587   4.902  17.700  1.00 25.19           N  
ATOM   2473  CA  SER C  60     -13.702   5.536  16.423  1.00 25.07           C  
ATOM   2474  C   SER C  60     -12.660   4.964  15.501  1.00 25.04           C  
ATOM   2475  O   SER C  60     -11.696   4.340  15.951  1.00 22.15           O  
ATOM   2476  CB  SER C  60     -13.538   7.068  16.556  1.00 27.62           C  
ATOM   2477  OG  SER C  60     -12.173   7.466  16.572  1.00 28.92           O  
ATOM   2478  N   GLN C  61     -12.899   5.136  14.203  1.00 24.21           N  
ATOM   2479  CA  GLN C  61     -11.864   4.990  13.214  1.00 24.86           C  
ATOM   2480  C   GLN C  61     -12.126   6.012  12.131  1.00 25.33           C  
ATOM   2481  O   GLN C  61     -13.269   6.460  11.932  1.00 24.76           O  
ATOM   2482  CB  GLN C  61     -11.870   3.588  12.600  1.00 24.59           C  
ATOM   2483  CG  GLN C  61     -10.756   3.309  11.594  1.00 23.53           C  
ATOM   2484  CD  GLN C  61     -10.850   1.906  11.009  1.00 24.86           C  
ATOM   2485  OE1 GLN C  61     -10.217   1.577   9.994  1.00 22.43           O  
ATOM   2486  NE2 GLN C  61     -11.681   1.071  11.638  1.00 26.99           N  
ATOM   2487  N   VAL C  62     -11.061   6.367  11.425  1.00 24.72           N  
ATOM   2488  CA  VAL C  62     -11.166   7.113  10.183  1.00 24.71           C  
ATOM   2489  C   VAL C  62     -10.144   6.522   9.240  1.00 24.22           C  
ATOM   2490  O   VAL C  62      -9.179   5.922   9.680  1.00 25.40           O  
ATOM   2491  CB  VAL C  62     -10.896   8.661  10.365  1.00 23.79           C  
ATOM   2492  CG1 VAL C  62     -11.774   9.243  11.466  1.00 22.67           C  
ATOM   2493  CG2 VAL C  62      -9.423   8.942  10.628  1.00 21.89           C  
ATOM   2494  N   LEU C  63     -10.368   6.708   7.949  1.00 25.67           N  
ATOM   2495  CA  LEU C  63      -9.468   6.258   6.913  1.00 27.12           C  
ATOM   2496  C   LEU C  63      -9.085   7.458   6.026  1.00 28.76           C  
ATOM   2497  O   LEU C  63      -9.956   8.249   5.627  1.00 30.06           O  
ATOM   2498  CB  LEU C  63     -10.163   5.158   6.105  1.00 27.51           C  
ATOM   2499  CG  LEU C  63      -9.499   4.645   4.826  1.00 28.29           C  
ATOM   2500  CD1 LEU C  63      -8.103   4.096   5.103  1.00 26.76           C  
ATOM   2501  CD2 LEU C  63     -10.370   3.594   4.162  1.00 25.82           C  
ATOM   2502  N   PHE C  64      -7.793   7.601   5.742  1.00 29.15           N  
ATOM   2503  CA  PHE C  64      -7.302   8.645   4.858  1.00 32.12           C  
ATOM   2504  C   PHE C  64      -6.825   8.015   3.556  1.00 34.88           C  
ATOM   2505  O   PHE C  64      -6.162   6.976   3.583  1.00 36.69           O  
ATOM   2506  CB  PHE C  64      -6.108   9.393   5.487  1.00 31.53           C  
ATOM   2507  CG  PHE C  64      -6.448  10.192   6.712  1.00 31.68           C  
ATOM   2508  CD1 PHE C  64      -6.916  11.495   6.602  1.00 30.36           C  
ATOM   2509  CD2 PHE C  64      -6.268   9.656   7.993  1.00 30.73           C  
ATOM   2510  CE1 PHE C  64      -7.204  12.235   7.738  1.00 30.27           C  
ATOM   2511  CE2 PHE C  64      -6.586  10.392   9.124  1.00 28.54           C  
ATOM   2512  CZ  PHE C  64      -7.046  11.671   9.001  1.00 28.49           C  
ATOM   2513  N   LYS C  65      -7.142   8.650   2.425  1.00 38.65           N  
ATOM   2514  CA  LYS C  65      -6.595   8.250   1.103  1.00 43.30           C  
ATOM   2515  C   LYS C  65      -5.864   9.439   0.450  1.00 46.64           C  
ATOM   2516  O   LYS C  65      -6.281  10.594   0.590  1.00 41.47           O  
ATOM   2517  CB  LYS C  65      -7.704   7.732   0.154  1.00 40.19           C  
ATOM   2518  N   GLY C  66      -4.757   9.132  -0.229  1.00 49.66           N  
ATOM   2519  CA  GLY C  66      -4.138  10.033  -1.199  1.00 50.72           C  
ATOM   2520  C   GLY C  66      -3.633   9.250  -2.415  1.00 58.93           C  
ATOM   2521  O   GLY C  66      -3.590   7.998  -2.397  1.00 61.75           O  
ATOM   2522  N   GLN C  67      -3.276   9.979  -3.481  1.00 62.35           N  
ATOM   2523  CA  GLN C  67      -2.584   9.403  -4.656  1.00 61.98           C  
ATOM   2524  C   GLN C  67      -1.246  10.114  -4.751  1.00 61.92           C  
ATOM   2525  O   GLN C  67      -1.210  11.330  -4.933  1.00 59.60           O  
ATOM   2526  CB  GLN C  67      -3.397   9.597  -5.955  1.00 60.21           C  
ATOM   2527  N   GLY C  68      -0.154   9.362  -4.579  1.00 64.54           N  
ATOM   2528  CA  GLY C  68       1.198   9.914  -4.606  1.00 64.25           C  
ATOM   2529  C   GLY C  68       1.468  10.832  -3.436  1.00 70.57           C  
ATOM   2530  O   GLY C  68       0.543  11.249  -2.740  1.00 73.93           O  
ATOM   2531  N   CYS C  69       2.742  11.157  -3.222  1.00 82.89           N  
ATOM   2532  CA  CYS C  69       3.155  12.004  -2.093  1.00 85.25           C  
ATOM   2533  C   CYS C  69       3.304  13.445  -2.527  1.00 84.25           C  
ATOM   2534  O   CYS C  69       3.905  13.708  -3.557  1.00 87.42           O  
ATOM   2535  CB  CYS C  69       4.478  11.515  -1.510  1.00 90.39           C  
ATOM   2536  SG  CYS C  69       4.281  10.094  -0.408  1.00 99.63           S  
ATOM   2537  N   PRO C  70       2.768  14.389  -1.735  1.00 87.73           N  
ATOM   2538  CA  PRO C  70       2.896  15.819  -2.060  1.00 86.62           C  
ATOM   2539  C   PRO C  70       4.298  16.385  -1.736  1.00 86.43           C  
ATOM   2540  O   PRO C  70       5.139  15.662  -1.188  1.00 85.44           O  
ATOM   2541  CB  PRO C  70       1.817  16.470  -1.189  1.00 81.33           C  
ATOM   2542  CG  PRO C  70       1.691  15.563  -0.019  1.00 82.58           C  
ATOM   2543  CD  PRO C  70       2.016  14.172  -0.485  1.00 84.80           C  
ATOM   2544  N   SER C  71       4.540  17.653  -2.096  1.00 84.93           N  
ATOM   2545  CA  SER C  71       5.824  18.332  -1.799  1.00 86.97           C  
ATOM   2546  C   SER C  71       5.852  18.786  -0.337  1.00 81.12           C  
ATOM   2547  O   SER C  71       6.790  18.467   0.397  1.00 72.85           O  
ATOM   2548  CB  SER C  71       6.059  19.535  -2.737  1.00 84.71           C  
ATOM   2549  N   THR C  72       4.819  19.533   0.069  1.00 76.75           N  
ATOM   2550  CA  THR C  72       4.606  19.892   1.474  1.00 72.66           C  
ATOM   2551  C   THR C  72       4.368  18.602   2.314  1.00 71.90           C  
ATOM   2552  O   THR C  72       3.585  17.749   1.930  1.00 74.83           O  
ATOM   2553  CB  THR C  72       3.405  20.859   1.619  1.00 65.41           C  
ATOM   2554  N   HIS C  73       5.071  18.474   3.442  1.00 70.93           N  
ATOM   2555  CA  HIS C  73       4.976  17.300   4.336  1.00 64.21           C  
ATOM   2556  C   HIS C  73       3.664  17.286   5.074  1.00 57.15           C  
ATOM   2557  O   HIS C  73       3.338  18.214   5.830  1.00 50.07           O  
ATOM   2558  CB  HIS C  73       6.139  17.310   5.335  1.00 66.99           C  
ATOM   2559  CG  HIS C  73       6.286  16.028   6.151  1.00 73.09           C  
ATOM   2560  ND1 HIS C  73       6.404  14.801   5.580  1.00 75.47           N  
ATOM   2561  CD2 HIS C  73       6.391  15.828   7.540  1.00 70.55           C  
ATOM   2562  CE1 HIS C  73       6.556  13.867   6.551  1.00 72.09           C  
ATOM   2563  NE2 HIS C  73       6.546  14.496   7.746  1.00 68.20           N  
ATOM   2564  N   VAL C  74       2.902  16.218   4.861  1.00 54.34           N  
ATOM   2565  CA  VAL C  74       1.574  16.084   5.454  1.00 53.11           C  
ATOM   2566  C   VAL C  74       1.586  15.173   6.697  1.00 44.62           C  
ATOM   2567  O   VAL C  74       2.188  14.090   6.687  1.00 41.84           O  
ATOM   2568  CB  VAL C  74       0.537  15.577   4.406  1.00 57.24           C  
ATOM   2569  CG1 VAL C  74      -0.656  14.901   5.087  1.00 58.20           C  
ATOM   2570  CG2 VAL C  74       0.061  16.732   3.517  1.00 56.68           C  
ATOM   2571  N   LEU C  75       0.936  15.650   7.763  1.00 38.73           N  
ATOM   2572  CA  LEU C  75       0.641  14.848   8.936  1.00 35.98           C  
ATOM   2573  C   LEU C  75      -0.876  14.737   9.123  1.00 33.32           C  
ATOM   2574  O   LEU C  75      -1.596  15.728   9.132  1.00 32.33           O  
ATOM   2575  CB  LEU C  75       1.297  15.459  10.170  1.00 35.38           C  
ATOM   2576  CG  LEU C  75       2.826  15.485  10.069  1.00 35.79           C  
ATOM   2577  CD1 LEU C  75       3.458  16.479  11.035  1.00 30.40           C  
ATOM   2578  CD2 LEU C  75       3.354  14.067  10.280  1.00 35.36           C  
ATOM   2579  N   LEU C  76      -1.343  13.510   9.282  1.00 31.53           N  
ATOM   2580  CA  LEU C  76      -2.765  13.228   9.509  1.00 30.45           C  
ATOM   2581  C   LEU C  76      -2.999  12.948  10.986  1.00 27.52           C  
ATOM   2582  O   LEU C  76      -2.394  12.042  11.536  1.00 30.75           O  
ATOM   2583  CB  LEU C  76      -3.166  11.985   8.700  1.00 31.31           C  
ATOM   2584  CG  LEU C  76      -2.688  11.957   7.230  1.00 31.12           C  
ATOM   2585  CD1 LEU C  76      -2.602  10.537   6.674  1.00 29.58           C  
ATOM   2586  CD2 LEU C  76      -3.622  12.841   6.406  1.00 30.53           C  
ATOM   2587  N   THR C  77      -3.870  13.697  11.634  1.00 25.27           N  
ATOM   2588  CA  THR C  77      -4.218  13.403  13.015  1.00 25.91           C  
ATOM   2589  C   THR C  77      -5.691  13.099  13.136  1.00 25.03           C  
ATOM   2590  O   THR C  77      -6.503  13.499  12.282  1.00 26.16           O  
ATOM   2591  CB  THR C  77      -3.859  14.560  13.988  1.00 26.04           C  
ATOM   2592  OG1 THR C  77      -4.827  15.613  13.867  1.00 28.45           O  
ATOM   2593  CG2 THR C  77      -2.449  15.095  13.704  1.00 25.14           C  
ATOM   2594  N   HIS C  78      -6.031  12.383  14.199  1.00 24.75           N  
ATOM   2595  CA  HIS C  78      -7.433  12.052  14.533  1.00 24.36           C  
ATOM   2596  C   HIS C  78      -7.563  12.103  16.028  1.00 23.16           C  
ATOM   2597  O   HIS C  78      -6.725  11.573  16.721  1.00 24.40           O  
ATOM   2598  CB  HIS C  78      -7.818  10.671  13.973  1.00 25.03           C  
ATOM   2599  CG  HIS C  78      -9.244  10.244  14.304  1.00 26.97           C  
ATOM   2600  ND1 HIS C  78     -10.277  11.121  14.360  1.00 25.63           N  
ATOM   2601  CD2 HIS C  78      -9.775   8.996  14.618  1.00 27.45           C  
ATOM   2602  CE1 HIS C  78     -11.391  10.473  14.712  1.00 26.95           C  
ATOM   2603  NE2 HIS C  78     -11.094   9.173  14.872  1.00 28.57           N  
ATOM   2604  N   THR C  79      -8.601  12.750  16.539  1.00 23.48           N  
ATOM   2605  CA  THR C  79      -8.671  13.072  17.970  1.00 25.32           C  
ATOM   2606  C   THR C  79     -10.098  13.029  18.523  1.00 25.76           C  
ATOM   2607  O   THR C  79     -11.014  13.642  17.961  1.00 30.18           O  
ATOM   2608  CB  THR C  79      -8.069  14.487  18.234  1.00 27.70           C  
ATOM   2609  OG1 THR C  79      -6.680  14.525  17.781  1.00 28.32           O  
ATOM   2610  CG2 THR C  79      -8.159  14.861  19.728  1.00 24.92           C  
ATOM   2611  N   ILE C  80     -10.293  12.302  19.616  1.00 24.65           N  
ATOM   2612  CA  ILE C  80     -11.536  12.363  20.336  1.00 25.74           C  
ATOM   2613  C   ILE C  80     -11.383  13.226  21.576  1.00 27.47           C  
ATOM   2614  O   ILE C  80     -10.492  12.979  22.386  1.00 27.11           O  
ATOM   2615  CB  ILE C  80     -12.045  10.982  20.764  1.00 25.93           C  
ATOM   2616  CG1 ILE C  80     -12.493  10.173  19.548  1.00 26.69           C  
ATOM   2617  CG2 ILE C  80     -13.220  11.114  21.711  1.00 24.39           C  
ATOM   2618  CD1 ILE C  80     -13.130   8.853  19.948  1.00 28.52           C  
ATOM   2619  N   SER C  81     -12.284  14.215  21.725  1.00 29.61           N  
ATOM   2620  CA  SER C  81     -12.242  15.171  22.823  1.00 30.19           C  
ATOM   2621  C   SER C  81     -13.521  15.146  23.646  1.00 32.18           C  
ATOM   2622  O   SER C  81     -14.604  14.894  23.137  1.00 30.82           O  
ATOM   2623  CB  SER C  81     -12.049  16.575  22.302  1.00 30.96           C  
ATOM   2624  OG  SER C  81     -11.075  16.635  21.307  1.00 32.15           O  
ATOM   2625  N   ARG C  82     -13.347  15.382  24.934  1.00 33.51           N  
ATOM   2626  CA  ARG C  82     -14.416  15.612  25.858  1.00 38.15           C  
ATOM   2627  C   ARG C  82     -14.585  17.152  26.078  1.00 42.07           C  
ATOM   2628  O   ARG C  82     -13.701  17.820  26.660  1.00 35.07           O  
ATOM   2629  CB  ARG C  82     -14.089  14.920  27.186  1.00 39.43           C  
ATOM   2630  CG  ARG C  82     -15.063  15.198  28.321  1.00 38.81           C  
ATOM   2631  CD  ARG C  82     -14.530  14.642  29.621  1.00 39.46           C  
ATOM   2632  NE  ARG C  82     -15.538  14.588  30.693  1.00 39.18           N  
ATOM   2633  CZ  ARG C  82     -15.266  14.323  31.975  1.00 35.51           C  
ATOM   2634  NH1 ARG C  82     -14.028  14.085  32.371  1.00 34.76           N  
ATOM   2635  NH2 ARG C  82     -16.242  14.305  32.870  1.00 37.08           N  
ATOM   2636  N   ILE C  83     -15.707  17.690  25.590  1.00 42.98           N  
ATOM   2637  CA  ILE C  83     -16.126  19.021  25.943  1.00 46.63           C  
ATOM   2638  C   ILE C  83     -16.975  18.928  27.199  1.00 52.08           C  
ATOM   2639  O   ILE C  83     -18.110  18.494  27.130  1.00 55.58           O  
ATOM   2640  CB  ILE C  83     -16.964  19.664  24.842  1.00 45.93           C  
ATOM   2641  CG1 ILE C  83     -16.098  19.945  23.609  1.00 44.36           C  
ATOM   2642  CG2 ILE C  83     -17.566  20.955  25.366  1.00 45.77           C  
ATOM   2643  CD1 ILE C  83     -16.842  19.838  22.300  1.00 43.71           C  
ATOM   2644  N   ALA C  84     -16.413  19.334  28.339  1.00 59.64           N  
ATOM   2645  CA  ALA C  84     -17.068  19.190  29.651  1.00 65.36           C  
ATOM   2646  C   ALA C  84     -18.168  20.259  29.880  1.00 73.63           C  
ATOM   2647  O   ALA C  84     -18.335  21.184  29.071  1.00 83.46           O  
ATOM   2648  CB  ALA C  84     -16.024  19.244  30.765  1.00 60.77           C  
ATOM   2649  N   VAL C  85     -18.922  20.118  30.973  1.00 76.56           N  
ATOM   2650  CA  VAL C  85     -20.016  21.053  31.292  1.00 73.50           C  
ATOM   2651  C   VAL C  85     -20.143  21.273  32.807  1.00 68.86           C  
ATOM   2652  O   VAL C  85     -19.233  21.823  33.443  1.00 65.41           O  
ATOM   2653  CB  VAL C  85     -21.358  20.569  30.687  1.00 67.23           C  
ATOM   2654  CG1 VAL C  85     -21.961  19.437  31.526  1.00 59.16           C  
ATOM   2655  CG2 VAL C  85     -22.313  21.754  30.520  1.00 64.26           C  
ATOM   2656  N   GLN C  88     -16.848  25.495  30.256  1.00 65.65           N  
ATOM   2657  CA  GLN C  88     -16.971  24.440  29.241  1.00 73.10           C  
ATOM   2658  C   GLN C  88     -15.662  24.229  28.411  1.00 75.59           C  
ATOM   2659  O   GLN C  88     -15.570  24.677  27.249  1.00 76.00           O  
ATOM   2660  CB  GLN C  88     -18.176  24.721  28.318  1.00 69.46           C  
ATOM   2661  N   THR C  89     -14.687  23.512  29.011  1.00 70.44           N  
ATOM   2662  CA  THR C  89     -13.342  23.250  28.405  1.00 65.46           C  
ATOM   2663  C   THR C  89     -13.260  22.014  27.494  1.00 57.79           C  
ATOM   2664  O   THR C  89     -14.093  21.120  27.575  1.00 58.18           O  
ATOM   2665  CB  THR C  89     -12.263  23.032  29.492  1.00 70.68           C  
ATOM   2666  OG1 THR C  89     -12.769  22.151  30.514  1.00 65.27           O  
ATOM   2667  CG2 THR C  89     -11.819  24.373  30.104  1.00 77.15           C  
ATOM   2668  N   LYS C  90     -12.213  21.954  26.670  1.00 49.89           N  
ATOM   2669  CA  LYS C  90     -12.044  20.877  25.690  1.00 44.88           C  
ATOM   2670  C   LYS C  90     -10.672  20.149  25.780  1.00 42.96           C  
ATOM   2671  O   LYS C  90      -9.590  20.754  25.579  1.00 37.30           O  
ATOM   2672  CB  LYS C  90     -12.236  21.433  24.297  1.00 44.36           C  
ATOM   2673  CG  LYS C  90     -12.090  20.401  23.186  1.00 43.05           C  
ATOM   2674  CD  LYS C  90     -12.647  20.928  21.866  1.00 41.63           C  
ATOM   2675  CE  LYS C  90     -12.039  20.217  20.667  1.00 41.29           C  
ATOM   2676  NZ  LYS C  90     -12.979  20.219  19.508  1.00 41.33           N  
ATOM   2677  N   VAL C  91     -10.742  18.842  26.037  1.00 37.74           N  
ATOM   2678  CA  VAL C  91      -9.570  18.052  26.387  1.00 36.04           C  
ATOM   2679  C   VAL C  91      -9.521  16.732  25.583  1.00 33.45           C  
ATOM   2680  O   VAL C  91     -10.489  15.996  25.581  1.00 34.41           O  
ATOM   2681  CB  VAL C  91      -9.601  17.744  27.904  1.00 34.33           C  
ATOM   2682  CG1 VAL C  91      -8.302  17.153  28.362  1.00 35.42           C  
ATOM   2683  CG2 VAL C  91      -9.854  19.010  28.692  1.00 37.25           C  
ATOM   2684  N   ASN C  92      -8.399  16.445  24.914  1.00 29.67           N  
ATOM   2685  CA  ASN C  92      -8.140  15.100  24.318  1.00 25.99           C  
ATOM   2686  C   ASN C  92      -8.475  13.944  25.275  1.00 25.65           C  
ATOM   2687  O   ASN C  92      -7.995  13.929  26.420  1.00 26.30           O  
ATOM   2688  CB  ASN C  92      -6.662  14.923  23.921  1.00 24.84           C  
ATOM   2689  CG  ASN C  92      -6.205  15.900  22.853  1.00 24.77           C  
ATOM   2690  OD1 ASN C  92      -6.864  16.896  22.577  1.00 23.64           O  
ATOM   2691  ND2 ASN C  92      -5.065  15.618  22.253  1.00 24.15           N  
ATOM   2692  N   LEU C  93      -9.292  12.986  24.818  1.00 23.24           N  
ATOM   2693  CA  LEU C  93      -9.395  11.700  25.507  1.00 23.34           C  
ATOM   2694  C   LEU C  93      -8.472  10.664  24.830  1.00 22.22           C  
ATOM   2695  O   LEU C  93      -7.744   9.934  25.492  1.00 22.24           O  
ATOM   2696  CB  LEU C  93     -10.861  11.210  25.576  1.00 23.45           C  
ATOM   2697  CG  LEU C  93     -11.839  12.067  26.442  1.00 23.43           C  
ATOM   2698  CD1 LEU C  93     -13.195  11.372  26.584  1.00 20.24           C  
ATOM   2699  CD2 LEU C  93     -11.256  12.416  27.810  1.00 21.14           C  
ATOM   2700  N   LEU C  94      -8.509  10.634  23.508  1.00 22.51           N  
ATOM   2701  CA  LEU C  94      -7.745   9.696  22.690  1.00 22.75           C  
ATOM   2702  C   LEU C  94      -7.249  10.454  21.449  1.00 23.05           C  
ATOM   2703  O   LEU C  94      -8.000  11.294  20.931  1.00 21.68           O  
ATOM   2704  CB  LEU C  94      -8.666   8.554  22.241  1.00 22.23           C  
ATOM   2705  CG  LEU C  94      -9.396   7.758  23.317  1.00 20.49           C  
ATOM   2706  CD1 LEU C  94     -10.720   7.251  22.768  1.00 19.36           C  
ATOM   2707  CD2 LEU C  94      -8.503   6.634  23.815  1.00 21.04           C  
ATOM   2708  N   SER C  95      -6.013  10.158  20.967  1.00 22.54           N  
ATOM   2709  CA  SER C  95      -5.412  10.900  19.816  1.00 21.00           C  
ATOM   2710  C   SER C  95      -4.197  10.208  19.226  1.00 20.82           C  
ATOM   2711  O   SER C  95      -3.517   9.472  19.907  1.00 20.85           O  
ATOM   2712  CB  SER C  95      -5.015  12.328  20.252  1.00 21.84           C  
ATOM   2713  OG  SER C  95      -4.863  13.213  19.151  1.00 22.49           O  
ATOM   2714  N   ALA C  96      -3.930  10.442  17.944  1.00 22.65           N  
ATOM   2715  CA  ALA C  96      -2.793   9.832  17.256  1.00 24.86           C  
ATOM   2716  C   ALA C  96      -2.563  10.546  15.969  1.00 28.56           C  
ATOM   2717  O   ALA C  96      -3.464  11.240  15.471  1.00 28.28           O  
ATOM   2718  CB  ALA C  96      -3.041   8.378  16.952  1.00 24.92           C  
ATOM   2719  N   ILE C  97      -1.365  10.321  15.424  1.00 29.03           N  
ATOM   2720  CA  ILE C  97      -0.849  11.035  14.272  1.00 30.15           C  
ATOM   2721  C   ILE C  97      -0.229  10.021  13.370  1.00 31.19           C  
ATOM   2722  O   ILE C  97       0.339   9.047  13.840  1.00 30.04           O  
ATOM   2723  CB  ILE C  97       0.264  12.008  14.651  1.00 31.85           C  
ATOM   2724  CG1 ILE C  97      -0.255  13.006  15.714  1.00 33.96           C  
ATOM   2725  CG2 ILE C  97       0.768  12.720  13.408  1.00 32.75           C  
ATOM   2726  CD1 ILE C  97       0.686  14.154  16.040  1.00 32.94           C  
ATOM   2727  N   LYS C  98      -0.378  10.224  12.069  1.00 31.63           N  
ATOM   2728  CA  LYS C  98       0.325   9.428  11.099  1.00 32.09           C  
ATOM   2729  C   LYS C  98       0.991  10.342  10.067  1.00 33.54           C  
ATOM   2730  O   LYS C  98       0.564  11.496   9.845  1.00 35.80           O  
ATOM   2731  CB  LYS C  98      -0.621   8.452  10.414  1.00 32.69           C  
ATOM   2732  CG  LYS C  98      -0.690   7.094  11.078  1.00 35.21           C  
ATOM   2733  CD  LYS C  98      -1.375   6.052  10.189  1.00 35.57           C  
ATOM   2734  CE  LYS C  98      -1.516   4.682  10.867  1.00 36.63           C  
ATOM   2735  NZ  LYS C  98      -2.253   3.677  10.022  1.00 36.68           N  
ATOM   2736  N   SER C  99       2.048   9.816   9.464  1.00 33.01           N  
ATOM   2737  CA  SER C  99       2.772  10.469   8.414  1.00 35.54           C  
ATOM   2738  C   SER C  99       2.816   9.511   7.250  1.00 40.10           C  
ATOM   2739  O   SER C  99       3.547   8.548   7.320  1.00 43.79           O  
ATOM   2740  CB  SER C  99       4.202  10.725   8.888  1.00 35.01           C  
ATOM   2741  OG  SER C  99       4.832   9.516   9.277  1.00 31.58           O  
ATOM   2742  N   PRO C 100       2.032   9.753   6.179  1.00 46.48           N  
ATOM   2743  CA  PRO C 100       2.063   8.796   5.058  1.00 50.74           C  
ATOM   2744  C   PRO C 100       3.383   8.770   4.272  1.00 56.53           C  
ATOM   2745  O   PRO C 100       3.777   7.715   3.779  1.00 61.09           O  
ATOM   2746  CB  PRO C 100       0.906   9.249   4.151  1.00 50.01           C  
ATOM   2747  CG  PRO C 100       0.208  10.363   4.857  1.00 47.64           C  
ATOM   2748  CD  PRO C 100       1.134  10.891   5.910  1.00 48.55           C  
ATOM   2749  N   CYS C 101       4.056   9.918   4.173  1.00 68.84           N  
ATOM   2750  CA  CYS C 101       5.318  10.035   3.421  1.00 75.17           C  
ATOM   2751  C   CYS C 101       6.487  10.417   4.327  1.00 72.51           C  
ATOM   2752  O   CYS C 101       7.629  10.445   3.879  1.00 70.16           O  
ATOM   2753  CB  CYS C 101       5.171  11.081   2.312  1.00 81.77           C  
ATOM   2754  SG  CYS C 101       3.644  10.937   1.331  1.00 86.81           S  
ATOM   2755  N   LYS C 112       1.817   5.864  -7.111  1.00 64.06           N  
ATOM   2756  CA  LYS C 112       1.476   4.882  -6.079  1.00 66.71           C  
ATOM   2757  C   LYS C 112       0.451   5.503  -5.085  1.00 65.31           C  
ATOM   2758  O   LYS C 112       0.806   6.425  -4.329  1.00 65.69           O  
ATOM   2759  CB  LYS C 112       2.754   4.399  -5.345  1.00 57.20           C  
ATOM   2760  N   PRO C 113      -0.827   5.025  -5.114  1.00 60.26           N  
ATOM   2761  CA  PRO C 113      -1.849   5.423  -4.111  1.00 58.20           C  
ATOM   2762  C   PRO C 113      -1.595   4.786  -2.728  1.00 51.59           C  
ATOM   2763  O   PRO C 113      -0.958   3.743  -2.648  1.00 47.84           O  
ATOM   2764  CB  PRO C 113      -3.154   4.896  -4.715  1.00 60.17           C  
ATOM   2765  CG  PRO C 113      -2.733   3.730  -5.559  1.00 59.25           C  
ATOM   2766  CD  PRO C 113      -1.387   4.096  -6.118  1.00 59.43           C  
ATOM   2767  N   TRP C 114      -2.053   5.435  -1.656  1.00 49.23           N  
ATOM   2768  CA  TRP C 114      -1.823   4.924  -0.286  1.00 45.77           C  
ATOM   2769  C   TRP C 114      -3.049   5.084   0.564  1.00 40.90           C  
ATOM   2770  O   TRP C 114      -3.907   5.931   0.288  1.00 42.15           O  
ATOM   2771  CB  TRP C 114      -0.631   5.618   0.379  1.00 45.79           C  
ATOM   2772  CG  TRP C 114      -0.780   7.113   0.377  1.00 46.89           C  
ATOM   2773  CD1 TRP C 114      -0.261   8.004  -0.549  1.00 48.27           C  
ATOM   2774  CD2 TRP C 114      -1.562   7.946   1.314  1.00 48.44           C  
ATOM   2775  NE1 TRP C 114      -0.635   9.300  -0.250  1.00 48.98           N  
ATOM   2776  CE2 TRP C 114      -1.414   9.331   0.854  1.00 49.59           C  
ATOM   2777  CE3 TRP C 114      -2.335   7.691   2.441  1.00 48.00           C  
ATOM   2778  CZ2 TRP C 114      -2.020  10.397   1.510  1.00 47.60           C  
ATOM   2779  CZ3 TRP C 114      -2.939   8.773   3.098  1.00 49.50           C  
ATOM   2780  CH2 TRP C 114      -2.784  10.098   2.635  1.00 49.30           C  
ATOM   2781  N   TYR C 115      -3.108   4.276   1.626  1.00 39.45           N  
ATOM   2782  CA  TYR C 115      -4.218   4.244   2.591  1.00 37.15           C  
ATOM   2783  C   TYR C 115      -3.679   4.197   4.038  1.00 36.02           C  
ATOM   2784  O   TYR C 115      -2.913   3.306   4.379  1.00 38.19           O  
ATOM   2785  CB  TYR C 115      -5.056   3.005   2.346  1.00 37.81           C  
ATOM   2786  CG  TYR C 115      -5.799   3.015   1.051  1.00 39.17           C  
ATOM   2787  CD1 TYR C 115      -7.108   3.486   0.984  1.00 42.10           C  
ATOM   2788  CD2 TYR C 115      -5.199   2.566  -0.110  1.00 42.21           C  
ATOM   2789  CE1 TYR C 115      -7.806   3.511  -0.222  1.00 43.30           C  
ATOM   2790  CE2 TYR C 115      -5.868   2.599  -1.319  1.00 45.01           C  
ATOM   2791  CZ  TYR C 115      -7.171   3.065  -1.369  1.00 44.40           C  
ATOM   2792  OH  TYR C 115      -7.825   3.076  -2.568  1.00 47.41           O  
ATOM   2793  N   GLU C 116      -4.065   5.137   4.888  1.00 32.26           N  
ATOM   2794  CA  GLU C 116      -3.634   5.089   6.280  1.00 32.94           C  
ATOM   2795  C   GLU C 116      -4.849   5.243   7.173  1.00 31.70           C  
ATOM   2796  O   GLU C 116      -5.532   6.250   7.105  1.00 33.54           O  
ATOM   2797  CB  GLU C 116      -2.614   6.192   6.571  1.00 35.03           C  
ATOM   2798  CG  GLU C 116      -1.238   5.954   5.956  1.00 35.70           C  
ATOM   2799  CD  GLU C 116      -0.600   4.658   6.388  1.00 39.96           C  
ATOM   2800  OE1 GLU C 116      -0.847   4.233   7.514  1.00 46.96           O  
ATOM   2801  OE2 GLU C 116       0.164   4.052   5.606  1.00 48.41           O  
ATOM   2802  N   PRO C 117      -5.187   4.203   7.948  1.00 29.34           N  
ATOM   2803  CA  PRO C 117      -6.287   4.326   8.914  1.00 26.80           C  
ATOM   2804  C   PRO C 117      -5.792   4.901  10.220  1.00 24.06           C  
ATOM   2805  O   PRO C 117      -4.608   4.900  10.453  1.00 24.20           O  
ATOM   2806  CB  PRO C 117      -6.721   2.856   9.144  1.00 26.55           C  
ATOM   2807  CG  PRO C 117      -6.148   2.095   7.998  1.00 26.39           C  
ATOM   2808  CD  PRO C 117      -4.878   2.788   7.666  1.00 28.21           C  
ATOM   2809  N   ILE C 118      -6.691   5.359  11.072  1.00 22.66           N  
ATOM   2810  CA  ILE C 118      -6.327   5.634  12.447  1.00 23.30           C  
ATOM   2811  C   ILE C 118      -7.404   5.143  13.398  1.00 22.92           C  
ATOM   2812  O   ILE C 118      -8.555   5.544  13.283  1.00 23.64           O  
ATOM   2813  CB  ILE C 118      -6.043   7.151  12.713  1.00 23.11           C  
ATOM   2814  CG1 ILE C 118      -4.875   7.660  11.831  1.00 23.68           C  
ATOM   2815  CG2 ILE C 118      -5.726   7.383  14.182  1.00 19.87           C  
ATOM   2816  CD1 ILE C 118      -4.267   8.990  12.282  1.00 24.18           C  
ATOM   2817  N   TYR C 119      -6.994   4.317  14.368  1.00 22.88           N  
ATOM   2818  CA  TYR C 119      -7.899   3.702  15.367  1.00 22.37           C  
ATOM   2819  C   TYR C 119      -7.780   4.358  16.745  1.00 21.87           C  
ATOM   2820  O   TYR C 119      -6.662   4.652  17.202  1.00 24.21           O  
ATOM   2821  CB  TYR C 119      -7.569   2.200  15.503  1.00 22.10           C  
ATOM   2822  CG  TYR C 119      -7.325   1.487  14.185  1.00 21.31           C  
ATOM   2823  CD1 TYR C 119      -8.376   0.938  13.467  1.00 21.30           C  
ATOM   2824  CD2 TYR C 119      -6.053   1.323  13.684  1.00 20.89           C  
ATOM   2825  CE1 TYR C 119      -8.164   0.278  12.298  1.00 20.32           C  
ATOM   2826  CE2 TYR C 119      -5.846   0.641  12.499  1.00 19.93           C  
ATOM   2827  CZ  TYR C 119      -6.903   0.146  11.813  1.00 19.96           C  
ATOM   2828  OH  TYR C 119      -6.717  -0.509  10.604  1.00 23.34           O  
ATOM   2829  N   LEU C 120      -8.924   4.585  17.391  1.00 19.95           N  
ATOM   2830  CA  LEU C 120      -8.995   5.153  18.742  1.00 19.34           C  
ATOM   2831  C   LEU C 120     -10.087   4.418  19.437  1.00 19.70           C  
ATOM   2832  O   LEU C 120     -11.073   4.013  18.796  1.00 21.34           O  
ATOM   2833  CB  LEU C 120      -9.368   6.637  18.752  1.00 18.97           C  
ATOM   2834  CG  LEU C 120      -8.579   7.574  17.857  1.00 19.44           C  
ATOM   2835  CD1 LEU C 120      -9.231   8.944  17.780  1.00 18.34           C  
ATOM   2836  CD2 LEU C 120      -7.149   7.675  18.388  1.00 20.39           C  
ATOM   2837  N   GLY C 121      -9.932   4.281  20.745  1.00 19.69           N  
ATOM   2838  CA  GLY C 121     -10.856   3.534  21.587  1.00 19.83           C  
ATOM   2839  C   GLY C 121     -10.412   3.398  23.053  1.00 20.07           C  
ATOM   2840  O   GLY C 121      -9.246   3.065  23.355  1.00 19.11           O  
ATOM   2841  N   GLY C 122     -11.352   3.629  23.960  1.00 20.39           N  
ATOM   2842  CA  GLY C 122     -11.146   3.331  25.370  1.00 21.78           C  
ATOM   2843  C   GLY C 122     -12.350   3.583  26.283  1.00 22.89           C  
ATOM   2844  O   GLY C 122     -13.450   3.958  25.795  1.00 22.37           O  
ATOM   2845  N   VAL C 123     -12.146   3.347  27.596  1.00 21.87           N  
ATOM   2846  CA  VAL C 123     -13.193   3.517  28.576  1.00 23.19           C  
ATOM   2847  C   VAL C 123     -12.965   4.750  29.462  1.00 25.15           C  
ATOM   2848  O   VAL C 123     -11.836   5.020  29.898  1.00 23.50           O  
ATOM   2849  CB  VAL C 123     -13.396   2.257  29.458  1.00 23.26           C  
ATOM   2850  CG1 VAL C 123     -12.136   1.916  30.277  1.00 22.35           C  
ATOM   2851  CG2 VAL C 123     -14.625   2.442  30.372  1.00 21.78           C  
ATOM   2852  N   PHE C 124     -14.061   5.481  29.717  1.00 26.29           N  
ATOM   2853  CA  PHE C 124     -14.027   6.784  30.397  1.00 28.11           C  
ATOM   2854  C   PHE C 124     -15.245   7.035  31.308  1.00 31.24           C  
ATOM   2855  O   PHE C 124     -16.379   6.689  30.968  1.00 30.44           O  
ATOM   2856  CB  PHE C 124     -13.938   7.896  29.370  1.00 28.01           C  
ATOM   2857  CG  PHE C 124     -12.661   7.892  28.587  1.00 27.80           C  
ATOM   2858  CD1 PHE C 124     -11.558   8.603  29.028  1.00 28.64           C  
ATOM   2859  CD2 PHE C 124     -12.549   7.142  27.417  1.00 28.10           C  
ATOM   2860  CE1 PHE C 124     -10.362   8.568  28.310  1.00 29.48           C  
ATOM   2861  CE2 PHE C 124     -11.365   7.109  26.705  1.00 27.87           C  
ATOM   2862  CZ  PHE C 124     -10.269   7.825  27.155  1.00 27.96           C  
ATOM   2863  N   GLN C 125     -14.982   7.595  32.486  1.00 35.90           N  
ATOM   2864  CA  GLN C 125     -16.036   8.141  33.365  1.00 39.37           C  
ATOM   2865  C   GLN C 125     -16.486   9.491  32.761  1.00 39.09           C  
ATOM   2866  O   GLN C 125     -15.656  10.373  32.534  1.00 39.46           O  
ATOM   2867  CB  GLN C 125     -15.492   8.316  34.808  1.00 40.79           C  
ATOM   2868  CG  GLN C 125     -16.373   9.111  35.772  1.00 43.31           C  
ATOM   2869  CD  GLN C 125     -17.650   8.381  36.113  1.00 45.44           C  
ATOM   2870  OE1 GLN C 125     -17.606   7.248  36.594  1.00 46.35           O  
ATOM   2871  NE2 GLN C 125     -18.807   9.026  35.864  1.00 45.53           N  
ATOM   2872  N   LEU C 126     -17.782   9.626  32.474  1.00 39.30           N  
ATOM   2873  CA  LEU C 126     -18.334  10.868  31.894  1.00 40.64           C  
ATOM   2874  C   LEU C 126     -19.474  11.448  32.752  1.00 45.38           C  
ATOM   2875  O   LEU C 126     -20.056  10.734  33.618  1.00 41.81           O  
ATOM   2876  CB  LEU C 126     -18.810  10.621  30.458  1.00 37.79           C  
ATOM   2877  CG  LEU C 126     -17.711  10.105  29.511  1.00 37.07           C  
ATOM   2878  CD1 LEU C 126     -18.239   9.768  28.113  1.00 32.57           C  
ATOM   2879  CD2 LEU C 126     -16.544  11.104  29.482  1.00 34.55           C  
ATOM   2880  N   GLU C 127     -19.755  12.744  32.524  1.00 47.88           N  
ATOM   2881  CA  GLU C 127     -20.818  13.498  33.244  1.00 47.87           C  
ATOM   2882  C   GLU C 127     -22.063  13.655  32.383  1.00 46.20           C  
ATOM   2883  O   GLU C 127     -21.961  13.687  31.145  1.00 43.56           O  
ATOM   2884  CB  GLU C 127     -20.343  14.904  33.636  1.00 50.57           C  
ATOM   2885  CG  GLU C 127     -19.263  14.950  34.708  1.00 58.29           C  
ATOM   2886  CD  GLU C 127     -19.819  14.922  36.125  1.00 66.61           C  
ATOM   2887  OE1 GLU C 127     -20.883  14.296  36.358  1.00 75.38           O  
ATOM   2888  OE2 GLU C 127     -19.186  15.527  37.017  1.00 69.10           O  
ATOM   2889  N   LYS C 128     -23.227  13.770  33.050  1.00 44.32           N  
ATOM   2890  CA  LYS C 128     -24.487  14.119  32.391  1.00 43.77           C  
ATOM   2891  C   LYS C 128     -24.254  15.420  31.662  1.00 42.38           C  
ATOM   2892  O   LYS C 128     -23.813  16.404  32.276  1.00 39.72           O  
ATOM   2893  CB  LYS C 128     -25.649  14.277  33.400  1.00 44.72           C  
ATOM   2894  N   GLY C 129     -24.468  15.389  30.340  1.00 43.37           N  
ATOM   2895  CA  GLY C 129     -24.310  16.568  29.470  1.00 42.82           C  
ATOM   2896  C   GLY C 129     -22.933  16.881  28.896  1.00 41.80           C  
ATOM   2897  O   GLY C 129     -22.780  17.891  28.233  1.00 38.94           O  
ATOM   2898  N   ASP C 130     -21.918  16.047  29.149  1.00 44.01           N  
ATOM   2899  CA  ASP C 130     -20.614  16.241  28.489  1.00 41.76           C  
ATOM   2900  C   ASP C 130     -20.841  15.941  27.038  1.00 38.88           C  
ATOM   2901  O   ASP C 130     -21.688  15.137  26.712  1.00 38.93           O  
ATOM   2902  CB  ASP C 130     -19.535  15.283  29.004  1.00 46.39           C  
ATOM   2903  CG  ASP C 130     -19.014  15.631  30.400  1.00 46.88           C  
ATOM   2904  OD1 ASP C 130     -19.156  16.790  30.886  1.00 49.72           O  
ATOM   2905  OD2 ASP C 130     -18.425  14.712  31.002  1.00 43.54           O  
ATOM   2906  N   ARG C 131     -20.094  16.613  26.175  1.00 39.35           N  
ATOM   2907  CA  ARG C 131     -20.131  16.392  24.748  1.00 38.96           C  
ATOM   2908  C   ARG C 131     -18.797  15.737  24.268  1.00 39.20           C  
ATOM   2909  O   ARG C 131     -17.718  15.961  24.853  1.00 37.76           O  
ATOM   2910  CB  ARG C 131     -20.355  17.733  24.045  1.00 39.51           C  
ATOM   2911  N   LEU C 132     -18.882  14.928  23.211  1.00 37.72           N  
ATOM   2912  CA  LEU C 132     -17.703  14.275  22.640  1.00 36.24           C  
ATOM   2913  C   LEU C 132     -17.551  14.591  21.138  1.00 35.73           C  
ATOM   2914  O   LEU C 132     -18.474  14.377  20.361  1.00 34.16           O  
ATOM   2915  CB  LEU C 132     -17.778  12.763  22.849  1.00 36.27           C  
ATOM   2916  CG  LEU C 132     -18.167  12.248  24.248  1.00 36.36           C  
ATOM   2917  CD1 LEU C 132     -18.684  10.811  24.185  1.00 35.93           C  
ATOM   2918  CD2 LEU C 132     -17.010  12.357  25.221  1.00 33.87           C  
ATOM   2919  N   SER C 133     -16.376  15.098  20.759  1.00 34.41           N  
ATOM   2920  CA  SER C 133     -15.996  15.302  19.373  1.00 35.38           C  
ATOM   2921  C   SER C 133     -14.958  14.259  18.871  1.00 34.89           C  
ATOM   2922  O   SER C 133     -14.078  13.844  19.603  1.00 34.42           O  
ATOM   2923  CB  SER C 133     -15.396  16.699  19.216  1.00 36.56           C  
ATOM   2924  OG  SER C 133     -14.278  16.848  20.084  1.00 39.31           O  
ATOM   2925  N   ALA C 134     -15.092  13.856  17.611  1.00 34.55           N  
ATOM   2926  CA  ALA C 134     -14.153  12.983  16.946  1.00 32.49           C  
ATOM   2927  C   ALA C 134     -13.803  13.726  15.682  1.00 33.08           C  
ATOM   2928  O   ALA C 134     -14.658  13.925  14.828  1.00 31.09           O  
ATOM   2929  CB  ALA C 134     -14.805  11.657  16.628  1.00 30.28           C  
ATOM   2930  N   GLU C 135     -12.565  14.200  15.594  1.00 33.06           N  
ATOM   2931  CA  GLU C 135     -12.199  15.201  14.588  1.00 32.92           C  
ATOM   2932  C   GLU C 135     -10.944  14.779  13.897  1.00 31.69           C  
ATOM   2933  O   GLU C 135     -10.237  13.917  14.383  1.00 31.91           O  
ATOM   2934  CB  GLU C 135     -11.969  16.580  15.233  1.00 32.82           C  
ATOM   2935  CG  GLU C 135     -13.228  17.324  15.678  1.00 35.71           C  
ATOM   2936  CD  GLU C 135     -12.948  18.473  16.675  1.00 38.39           C  
ATOM   2937  OE1 GLU C 135     -13.666  18.563  17.702  1.00 38.81           O  
ATOM   2938  OE2 GLU C 135     -12.017  19.288  16.440  1.00 40.49           O  
ATOM   2939  N   ILE C 136     -10.668  15.424  12.772  1.00 30.94           N  
ATOM   2940  CA  ILE C 136      -9.427  15.253  12.038  1.00 30.49           C  
ATOM   2941  C   ILE C 136      -8.857  16.629  11.594  1.00 31.86           C  
ATOM   2942  O   ILE C 136      -9.579  17.626  11.564  1.00 31.36           O  
ATOM   2943  CB  ILE C 136      -9.657  14.350  10.820  1.00 30.52           C  
ATOM   2944  CG1 ILE C 136     -10.916  14.785  10.058  1.00 30.35           C  
ATOM   2945  CG2 ILE C 136      -9.824  12.896  11.267  1.00 30.28           C  
ATOM   2946  CD1 ILE C 136     -10.901  14.412   8.600  1.00 29.61           C  
ATOM   2947  N   ASN C 137      -7.569  16.681  11.258  1.00 32.29           N  
ATOM   2948  CA  ASN C 137      -6.964  17.920  10.783  1.00 33.37           C  
ATOM   2949  C   ASN C 137      -7.041  18.099   9.279  1.00 35.82           C  
ATOM   2950  O   ASN C 137      -6.988  19.226   8.810  1.00 38.58           O  
ATOM   2951  CB  ASN C 137      -5.491  18.031  11.199  1.00 34.02           C  
ATOM   2952  CG  ASN C 137      -4.622  16.951  10.582  1.00 31.96           C  
ATOM   2953  OD1 ASN C 137      -5.115  15.855  10.289  1.00 29.26           O  
ATOM   2954  ND2 ASN C 137      -3.309  17.243  10.405  1.00 29.76           N  
ATOM   2955  N   ARG C 138      -7.138  17.001   8.528  1.00 38.30           N  
ATOM   2956  CA  ARG C 138      -7.101  17.058   7.052  1.00 38.93           C  
ATOM   2957  C   ARG C 138      -8.316  16.358   6.398  1.00 40.51           C  
ATOM   2958  O   ARG C 138      -8.173  15.280   5.763  1.00 37.57           O  
ATOM   2959  CB  ARG C 138      -5.785  16.482   6.508  1.00 39.48           C  
ATOM   2960  CG  ARG C 138      -4.519  17.234   6.936  1.00 42.20           C  
ATOM   2961  CD  ARG C 138      -4.514  18.714   6.545  1.00 46.72           C  
ATOM   2962  NE  ARG C 138      -4.405  18.902   5.098  1.00 49.10           N  
ATOM   2963  CZ  ARG C 138      -3.257  18.995   4.429  1.00 54.55           C  
ATOM   2964  NH1 ARG C 138      -2.082  18.950   5.065  1.00 54.57           N  
ATOM   2965  NH2 ARG C 138      -3.283  19.148   3.106  1.00 56.38           N  
ATOM   2966  N   PRO C 139      -9.506  17.002   6.492  1.00 38.84           N  
ATOM   2967  CA  PRO C 139     -10.693  16.446   5.870  1.00 39.61           C  
ATOM   2968  C   PRO C 139     -10.561  16.329   4.358  1.00 39.70           C  
ATOM   2969  O   PRO C 139     -11.393  15.694   3.732  1.00 37.39           O  
ATOM   2970  CB  PRO C 139     -11.823  17.435   6.253  1.00 43.02           C  
ATOM   2971  CG  PRO C 139     -11.188  18.549   7.018  1.00 43.02           C  
ATOM   2972  CD  PRO C 139      -9.699  18.418   6.840  1.00 42.00           C  
ATOM   2973  N   ASP C 140      -9.512  16.909   3.778  1.00 40.61           N  
ATOM   2974  CA  ASP C 140      -9.286  16.786   2.339  1.00 41.84           C  
ATOM   2975  C   ASP C 140      -8.765  15.386   1.951  1.00 39.89           C  
ATOM   2976  O   ASP C 140      -8.885  14.981   0.816  1.00 35.39           O  
ATOM   2977  CB  ASP C 140      -8.332  17.897   1.836  1.00 42.01           C  
ATOM   2978  CG  ASP C 140      -7.092  18.012   2.673  1.00 48.10           C  
ATOM   2979  OD1 ASP C 140      -7.255  18.057   3.933  1.00 50.11           O  
ATOM   2980  OD2 ASP C 140      -5.964  18.047   2.091  1.00 45.84           O  
ATOM   2981  N   TYR C 141      -8.162  14.662   2.889  1.00 41.73           N  
ATOM   2982  CA  TYR C 141      -7.548  13.354   2.566  1.00 38.54           C  
ATOM   2983  C   TYR C 141      -8.448  12.225   3.043  1.00 35.55           C  
ATOM   2984  O   TYR C 141      -8.106  11.087   2.926  1.00 33.60           O  
ATOM   2985  CB  TYR C 141      -6.178  13.220   3.216  1.00 38.05           C  
ATOM   2986  CG  TYR C 141      -5.029  13.913   2.513  1.00 41.11           C  
ATOM   2987  CD1 TYR C 141      -4.605  15.170   2.908  1.00 43.51           C  
ATOM   2988  CD2 TYR C 141      -4.314  13.277   1.510  1.00 42.93           C  
ATOM   2989  CE1 TYR C 141      -3.531  15.795   2.292  1.00 44.97           C  
ATOM   2990  CE2 TYR C 141      -3.234  13.888   0.900  1.00 45.21           C  
ATOM   2991  CZ  TYR C 141      -2.850  15.155   1.288  1.00 45.67           C  
ATOM   2992  OH  TYR C 141      -1.772  15.776   0.680  1.00 48.53           O  
ATOM   2993  N   LEU C 142      -9.601  12.573   3.597  1.00 38.49           N  
ATOM   2994  CA  LEU C 142     -10.570  11.601   4.073  1.00 41.22           C  
ATOM   2995  C   LEU C 142     -11.089  10.755   2.920  1.00 51.39           C  
ATOM   2996  O   LEU C 142     -11.237  11.264   1.802  1.00 54.84           O  
ATOM   2997  CB  LEU C 142     -11.717  12.340   4.683  1.00 38.66           C  
ATOM   2998  CG  LEU C 142     -12.646  11.562   5.568  1.00 41.33           C  
ATOM   2999  CD1 LEU C 142     -11.933  11.077   6.827  1.00 41.16           C  
ATOM   3000  CD2 LEU C 142     -13.829  12.471   5.899  1.00 42.93           C  
ATOM   3001  N   ASP C 143     -11.336   9.465   3.158  1.00 56.00           N  
ATOM   3002  CA  ASP C 143     -11.915   8.614   2.108  1.00 57.47           C  
ATOM   3003  C   ASP C 143     -13.450   8.748   2.070  1.00 56.68           C  
ATOM   3004  O   ASP C 143     -14.117   8.566   3.084  1.00 50.87           O  
ATOM   3005  CB  ASP C 143     -11.494   7.159   2.297  1.00 59.99           C  
ATOM   3006  CG  ASP C 143     -12.140   6.229   1.297  1.00 60.29           C  
ATOM   3007  OD1 ASP C 143     -13.341   6.431   0.993  1.00 68.81           O  
ATOM   3008  OD2 ASP C 143     -11.460   5.286   0.836  1.00 59.77           O  
ATOM   3009  N   GLY C 148     -17.809   1.542   6.488  1.00 35.44           N  
ATOM   3010  CA  GLY C 148     -17.149   0.433   7.206  1.00 35.62           C  
ATOM   3011  C   GLY C 148     -16.010   0.869   8.135  1.00 34.49           C  
ATOM   3012  O   GLY C 148     -15.906   0.399   9.275  1.00 30.23           O  
ATOM   3013  N   GLN C 149     -15.156   1.750   7.616  1.00 33.72           N  
ATOM   3014  CA  GLN C 149     -13.922   2.161   8.273  1.00 35.28           C  
ATOM   3015  C   GLN C 149     -13.888   3.629   8.793  1.00 33.94           C  
ATOM   3016  O   GLN C 149     -12.888   4.050   9.380  1.00 36.51           O  
ATOM   3017  CB  GLN C 149     -12.763   1.972   7.309  1.00 37.27           C  
ATOM   3018  CG  GLN C 149     -12.306   0.544   7.144  1.00 38.67           C  
ATOM   3019  CD  GLN C 149     -10.996   0.450   6.390  1.00 38.84           C  
ATOM   3020  OE1 GLN C 149     -10.939  -0.075   5.278  1.00 43.14           O  
ATOM   3021  NE2 GLN C 149      -9.934   0.975   6.988  1.00 40.42           N  
ATOM   3022  N   VAL C 150     -14.944   4.398   8.566  1.00 29.73           N  
ATOM   3023  CA  VAL C 150     -15.030   5.728   9.110  1.00 27.42           C  
ATOM   3024  C   VAL C 150     -16.250   5.816  10.004  1.00 28.15           C  
ATOM   3025  O   VAL C 150     -17.358   5.888   9.496  1.00 31.18           O  
ATOM   3026  CB  VAL C 150     -15.151   6.764   7.999  1.00 26.21           C  
ATOM   3027  CG1 VAL C 150     -15.171   8.147   8.607  1.00 24.52           C  
ATOM   3028  CG2 VAL C 150     -14.009   6.605   6.993  1.00 25.15           C  
ATOM   3029  N   TYR C 151     -16.058   5.774  11.325  1.00 26.79           N  
ATOM   3030  CA  TYR C 151     -17.175   5.790  12.261  1.00 26.34           C  
ATOM   3031  C   TYR C 151     -16.762   6.373  13.589  1.00 26.68           C  
ATOM   3032  O   TYR C 151     -15.591   6.617  13.789  1.00 27.13           O  
ATOM   3033  CB  TYR C 151     -17.731   4.377  12.482  1.00 26.62           C  
ATOM   3034  CG  TYR C 151     -16.695   3.369  12.907  1.00 27.04           C  
ATOM   3035  CD1 TYR C 151     -16.200   2.449  12.001  1.00 26.85           C  
ATOM   3036  CD2 TYR C 151     -16.216   3.322  14.227  1.00 25.93           C  
ATOM   3037  CE1 TYR C 151     -15.231   1.520  12.380  1.00 27.34           C  
ATOM   3038  CE2 TYR C 151     -15.266   2.395  14.602  1.00 25.84           C  
ATOM   3039  CZ  TYR C 151     -14.770   1.499  13.672  1.00 27.43           C  
ATOM   3040  OH  TYR C 151     -13.791   0.568  14.027  1.00 29.63           O  
ATOM   3041  N   PHE C 152     -17.748   6.555  14.487  1.00 26.63           N  
ATOM   3042  CA  PHE C 152     -17.574   7.100  15.829  1.00 27.09           C  
ATOM   3043  C   PHE C 152     -18.716   6.551  16.670  1.00 26.98           C  
ATOM   3044  O   PHE C 152     -19.843   6.527  16.224  1.00 27.93           O  
ATOM   3045  CB  PHE C 152     -17.644   8.631  15.731  1.00 29.86           C  
ATOM   3046  CG  PHE C 152     -17.591   9.391  17.058  1.00 31.85           C  
ATOM   3047  CD1 PHE C 152     -18.112  10.701  17.126  1.00 35.07           C  
ATOM   3048  CD2 PHE C 152     -17.015   8.866  18.199  1.00 32.53           C  
ATOM   3049  CE1 PHE C 152     -18.059  11.444  18.305  1.00 34.64           C  
ATOM   3050  CE2 PHE C 152     -16.956   9.608  19.381  1.00 34.57           C  
ATOM   3051  CZ  PHE C 152     -17.483  10.896  19.434  1.00 35.93           C  
ATOM   3052  N   GLY C 153     -18.451   6.107  17.888  1.00 27.31           N  
ATOM   3053  CA  GLY C 153     -19.537   5.624  18.733  1.00 27.91           C  
ATOM   3054  C   GLY C 153     -19.209   5.572  20.214  1.00 29.57           C  
ATOM   3055  O   GLY C 153     -18.051   5.675  20.618  1.00 29.06           O  
ATOM   3056  N   ILE C 154     -20.251   5.412  21.020  1.00 30.84           N  
ATOM   3057  CA  ILE C 154     -20.110   5.258  22.454  1.00 33.43           C  
ATOM   3058  C   ILE C 154     -21.096   4.191  22.944  1.00 34.93           C  
ATOM   3059  O   ILE C 154     -22.201   4.060  22.397  1.00 37.46           O  
ATOM   3060  CB  ILE C 154     -20.383   6.605  23.169  1.00 35.77           C  
ATOM   3061  CG1 ILE C 154     -21.895   6.947  23.195  1.00 37.33           C  
ATOM   3062  CG2 ILE C 154     -19.670   7.742  22.457  1.00 34.23           C  
ATOM   3063  CD1 ILE C 154     -22.234   8.130  24.096  1.00 38.47           C  
ATOM   3064  N   ILE C 155     -20.713   3.431  23.962  1.00 35.14           N  
ATOM   3065  CA  ILE C 155     -21.658   2.523  24.625  1.00 36.87           C  
ATOM   3066  C   ILE C 155     -21.590   2.703  26.138  1.00 34.98           C  
ATOM   3067  O   ILE C 155     -20.524   2.601  26.714  1.00 33.29           O  
ATOM   3068  CB  ILE C 155     -21.379   1.024  24.312  1.00 38.13           C  
ATOM   3069  CG1 ILE C 155     -21.308   0.772  22.810  1.00 39.22           C  
ATOM   3070  CG2 ILE C 155     -22.472   0.164  24.908  1.00 34.26           C  
ATOM   3071  CD1 ILE C 155     -21.198  -0.710  22.446  1.00 44.68           C  
ATOM   3072  N   ALA C 156     -22.734   2.970  26.757  1.00 36.85           N  
ATOM   3073  CA  ALA C 156     -22.884   2.908  28.221  1.00 38.70           C  
ATOM   3074  C   ALA C 156     -22.685   1.475  28.709  1.00 39.13           C  
ATOM   3075  O   ALA C 156     -23.323   0.544  28.191  1.00 37.08           O  
ATOM   3076  CB  ALA C 156     -24.267   3.399  28.641  1.00 35.03           C  
ATOM   3077  N   LEU C 157     -21.814   1.310  29.711  1.00 39.40           N  
ATOM   3078  CA  LEU C 157     -21.508  -0.009  30.269  1.00 38.77           C  
ATOM   3079  C   LEU C 157     -22.458  -0.365  31.384  1.00 41.05           C  
ATOM   3080  O   LEU C 157     -22.799   0.507  32.157  1.00 46.56           O  
ATOM   3081  CB  LEU C 157     -20.098  -0.023  30.854  1.00 37.80           C  
ATOM   3082  CG  LEU C 157     -18.932   0.526  30.031  1.00 36.29           C  
ATOM   3083  CD1 LEU C 157     -17.679   0.210  30.814  1.00 35.15           C  
ATOM   3084  CD2 LEU C 157     -18.894  -0.050  28.634  1.00 34.77           C  
ATOM   3085  OXT LEU C 157     -22.836  -1.514  31.617  1.00 44.74           O  
TER    3086      LEU C 157                                                      
HETATM 3087  O   A7A C 201     -10.999   1.815  16.015  1.00 32.51           O  
HETATM 3088  C19 A7A C 201     -10.809   0.943  17.087  1.00 25.78           C  
HETATM 3089  C20 A7A C 201     -10.123  -0.286  16.569  1.00 25.21           C  
HETATM 3090  C24 A7A C 201      -8.951  -0.749  17.143  1.00 25.26           C  
HETATM 3091  C23 A7A C 201      -8.381  -1.946  16.698  1.00 24.96           C  
HETATM 3092  N4  A7A C 201      -8.976  -2.678  15.718  1.00 25.38           N  
HETATM 3093  C22 A7A C 201     -10.131  -2.270  15.162  1.00 24.86           C  
HETATM 3094  C21 A7A C 201     -10.726  -1.067  15.580  1.00 25.71           C  
HETATM 3095  C8  A7A C 201     -12.120   0.482  17.572  1.00 24.77           C  
HETATM 3096  N1  A7A C 201     -13.208   0.423  16.799  1.00 23.58           N  
HETATM 3097  C9  A7A C 201     -14.194  -0.153  17.532  1.00 26.84           C  
HETATM 3098  C14 A7A C 201     -13.682  -0.477  18.793  1.00 25.32           C  
HETATM 3099  N   A7A C 201     -12.405  -0.111  18.796  1.00 24.98           N  
HETATM 3100  C7  A7A C 201     -11.494  -0.229  19.957  1.00 22.62           C  
HETATM 3101  C6  A7A C 201     -11.195  -1.672  20.347  1.00 21.26           C  
HETATM 3102  C4  A7A C 201     -11.102  -1.971  21.679  1.00 20.17           C  
HETATM 3103  C5  A7A C 201     -11.353  -0.904  22.715  1.00 19.93           C  
HETATM 3104  C3  A7A C 201     -10.834  -3.253  22.074  1.00 20.33           C  
HETATM 3105  C2  A7A C 201     -10.630  -4.250  21.139  1.00 20.19           C  
HETATM 3106  C25 A7A C 201     -10.949  -2.667  19.392  1.00 19.75           C  
HETATM 3107  C1  A7A C 201     -10.666  -3.958  19.804  1.00 20.06           C  
HETATM 3108  C   A7A C 201     -10.395  -5.077  18.812  1.00 20.33           C  
HETATM 3109  C13 A7A C 201     -14.501  -1.075  19.755  1.00 25.39           C  
HETATM 3110  C12 A7A C 201     -15.845  -1.369  19.443  1.00 27.60           C  
HETATM 3111  C11 A7A C 201     -16.344  -1.034  18.195  1.00 27.36           C  
HETATM 3112  C10 A7A C 201     -15.523  -0.446  17.238  1.00 26.87           C  
HETATM 3113  C15 A7A C 201     -16.676  -2.081  20.334  1.00 31.64           C  
HETATM 3114  C18 A7A C 201     -16.306  -3.127  21.183  1.00 32.32           C  
HETATM 3115  N3  A7A C 201     -17.401  -3.494  21.850  1.00 32.99           N  
HETATM 3116  C17 A7A C 201     -17.665  -4.528  22.879  1.00 34.41           C  
HETATM 3117  N2  A7A C 201     -18.506  -2.725  21.496  1.00 37.28           N  
HETATM 3118  C16 A7A C 201     -18.057  -1.852  20.541  1.00 36.61           C  
HETATM 3119  O   HOH A 201     -10.635 -13.512   2.389  1.00 37.10           O  
HETATM 3120  O   HOH A 202      -3.919 -13.131  19.569  1.00 25.58           O  
HETATM 3121  O   HOH A 203      -6.753 -15.042  27.449  1.00 13.92           O  
HETATM 3122  O   HOH A 204      -5.826  -5.675  17.540  1.00 15.02           O  
HETATM 3123  O   HOH A 205     -22.165 -18.662   4.424  1.00 27.40           O  
HETATM 3124  O   HOH A 206     -24.376  -6.852  17.671  1.00 31.77           O  
HETATM 3125  O   HOH A 207      -8.314 -23.785  11.074  1.00 24.67           O  
HETATM 3126  O   HOH A 208     -20.479 -19.105  25.149  1.00 31.78           O  
HETATM 3127  O   HOH A 209      -1.985 -14.170  17.827  1.00 18.39           O  
HETATM 3128  O   HOH A 210      -9.711 -17.542   6.941  1.00 15.31           O  
HETATM 3129  O   HOH A 211      -3.686 -14.876  22.298  1.00 26.87           O  
HETATM 3130  O   HOH A 212      -0.600 -21.277  10.408  1.00 23.45           O  
HETATM 3131  O   HOH A 213      -5.009 -11.177   0.698  1.00 37.76           O  
HETATM 3132  O   HOH A 214     -22.391  -3.006   6.961  1.00 27.16           O  
HETATM 3133  O   HOH A 215       0.513 -17.824  16.839  1.00 37.43           O  
HETATM 3134  O   HOH A 216      -0.024 -29.556  14.892  1.00 45.34           O  
HETATM 3135  O   HOH A 217     -21.109 -12.954   0.150  1.00 28.78           O  
HETATM 3136  O   HOH A 218     -10.969 -24.498  11.055  1.00 27.72           O  
HETATM 3137  O   HOH A 219      -1.014  -2.962  14.563  1.00 30.77           O  
HETATM 3138  O   HOH A 220     -27.129 -14.139   3.599  1.00 30.52           O  
HETATM 3139  O   HOH A 221       9.661 -15.288   7.665  1.00 35.45           O  
HETATM 3140  O   HOH A 222     -10.198  -1.922   2.686  1.00 31.99           O  
HETATM 3141  O   HOH A 223     -16.412 -24.460  16.193  1.00 22.65           O  
HETATM 3142  O   HOH A 224      -4.236 -17.381   3.718  1.00 19.05           O  
HETATM 3143  O   HOH A 225     -27.176 -11.255   3.658  1.00 45.00           O  
HETATM 3144  O   HOH A 226      -8.007   0.129   3.008  1.00 36.28           O  
HETATM 3145  O   HOH B 201       2.747   2.217  37.082  1.00 25.16           O  
HETATM 3146  O   HOH B 202      -2.294  13.841  18.926  1.00 29.38           O  
HETATM 3147  O   HOH B 203      -5.494  17.125  18.427  1.00 31.07           O  
HETATM 3148  O   HOH B 204     -19.003   2.374  38.256  1.00 31.72           O  
HETATM 3149  O   HOH B 205       4.085  -6.792  27.521  1.00 29.47           O  
HETATM 3150  O   HOH B 206     -10.630  11.924  35.586  1.00 34.33           O  
HETATM 3151  O   HOH B 207       2.843  -2.571  31.815  1.00 23.98           O  
HETATM 3152  O   HOH B 208     -11.634   9.140  35.721  1.00 27.08           O  
HETATM 3153  O   HOH B 209      -0.275  11.206  25.328  1.00 20.37           O  
HETATM 3154  O   HOH B 210     -13.710 -14.528  39.695  1.00 31.03           O  
HETATM 3155  O   HOH B 211       2.442   0.463  39.217  1.00 17.74           O  
HETATM 3156  O   HOH B 212     -12.680  10.579  31.608  1.00 25.62           O  
HETATM 3157  O   HOH B 213      -6.160   8.723  27.553  1.00 24.86           O  
HETATM 3158  O   HOH B 214       6.190   6.550  30.489  1.00 24.99           O  
HETATM 3159  O   HOH B 215      -3.056  11.063  28.085  1.00 26.91           O  
HETATM 3160  O   HOH B 216      -1.010   6.713  39.488  1.00 23.00           O  
HETATM 3161  O   HOH B 217     -10.158 -17.180  38.604  1.00 24.36           O  
HETATM 3162  O   HOH B 218       9.609   0.513  29.900  1.00 41.35           O  
HETATM 3163  O   HOH B 219      -3.238   8.714  27.046  1.00 33.68           O  
HETATM 3164  O   HOH B 220     -13.305 -18.967  36.727  1.00 53.19           O  
HETATM 3165  O   HOH B 221      -4.002  -0.146  42.649  1.00 35.65           O  
HETATM 3166  O   HOH B 222       7.347  -5.006  23.069  1.00 29.11           O  
HETATM 3167  O   HOH B 223      -8.757 -15.908  25.892  1.00 23.70           O  
HETATM 3168  O   HOH B 224       7.440  13.852  23.375  1.00 39.77           O  
HETATM 3169  O   HOH B 225      -8.986 -14.753  23.521  1.00 27.35           O  
HETATM 3170  O   HOH B 226       0.084  10.561  28.391  1.00 34.80           O  
HETATM 3171  O   HOH B 227       8.026  -1.140  28.285  1.00 22.78           O  
HETATM 3172  O   HOH B 228      -6.362  10.663  29.792  1.00 34.96           O  
HETATM 3173  O   HOH B 229      -2.427   1.812  13.967  1.00 27.21           O  
HETATM 3174  O   HOH B 230      -2.364  -0.709  14.622  1.00 34.81           O  
HETATM 3175  O   HOH B 231       8.285  -8.929  22.025  1.00 22.75           O  
HETATM 3176  O   HOH B 232       1.022   4.968  39.799  1.00 28.59           O  
HETATM 3177  O   HOH C 301     -17.211  15.586  16.259  1.00 25.56           O  
HETATM 3178  O   HOH C 302     -22.051   1.569  19.836  1.00 37.38           O  
HETATM 3179  O   HOH C 303      -3.945   4.524  17.305  1.00 17.05           O  
HETATM 3180  O   HOH C 304      -7.005  13.442  28.958  1.00 23.14           O  
HETATM 3181  O   HOH C 305      -9.327  18.452  22.602  1.00 24.81           O  
HETATM 3182  O   HOH C 306      -4.130   4.074  14.666  1.00 23.52           O  
HETATM 3183  O   HOH C 307     -10.621   6.869  31.760  1.00 26.96           O  
HETATM 3184  O   HOH C 308     -12.223   8.557  33.260  1.00 28.72           O  
HETATM 3185  O   HOH C 309     -14.047  11.919  35.586  1.00 38.63           O  
CONECT  485  723                                                                
CONECT  723  485                                                                
CONECT 1597 1822                                                                
CONECT 1822 1597                                                                
CONECT 2536 2754                                                                
CONECT 2754 2536                                                                
CONECT 3087 3088                                                                
CONECT 3088 3087 3089 3095                                                      
CONECT 3089 3088 3090 3094                                                      
CONECT 3090 3089 3091                                                           
CONECT 3091 3090 3092                                                           
CONECT 3092 3091 3093                                                           
CONECT 3093 3092 3094                                                           
CONECT 3094 3089 3093                                                           
CONECT 3095 3088 3096 3099                                                      
CONECT 3096 3095 3097                                                           
CONECT 3097 3096 3098 3112                                                      
CONECT 3098 3097 3099 3109                                                      
CONECT 3099 3095 3098 3100                                                      
CONECT 3100 3099 3101                                                           
CONECT 3101 3100 3102 3106                                                      
CONECT 3102 3101 3103 3104                                                      
CONECT 3103 3102                                                                
CONECT 3104 3102 3105                                                           
CONECT 3105 3104 3107                                                           
CONECT 3106 3101 3107                                                           
CONECT 3107 3105 3106 3108                                                      
CONECT 3108 3107                                                                
CONECT 3109 3098 3110                                                           
CONECT 3110 3109 3111 3113                                                      
CONECT 3111 3110 3112                                                           
CONECT 3112 3097 3111                                                           
CONECT 3113 3110 3114 3118                                                      
CONECT 3114 3113 3115                                                           
CONECT 3115 3114 3116 3117                                                      
CONECT 3116 3115                                                                
CONECT 3117 3115 3118                                                           
CONECT 3118 3113 3117                                                           
MASTER      393    0    1    2   35    0    4    6 3182    3   38   39          
END                                                                             
