# Supplementary material for: Ferroptosis regulation by traditional chinese medicine for ischemic stroke intervention based on network pharmacology and data mining
Source: PLoS One. 2025 Apr 16;20(4):e0321751. doi: 10.1371/journal.pone.0321751 (PMC12002469; doi:10.1371/journal.pone.0321751)
Supplement: S4 File — (ZIP) [file pone.0321751.s004.zip › 分子对接5/TNF/TNF-0006/input/6op0_h.A.map]

GRID_PARAMETER_FILE 6op0_autolig.gpf
GRID_DATA_FILE 6op0_h.maps.fld
MACROMOLECULE 6op0_h.pdbqt
SPACING 1.000
NELEMENTS 64 64 64
CENTER -3.687 -2.256 18.099
0.
0.
0.
0.
0.
0.
0.
0.
0.
0.
0.
0.
0.
0.
0.
0.
0.
0.
0.
0.
0.
0.
0.
0.
0.
0.
0.
0.
0.
0.
0.
0.
0.
0.
0.
0.
0.
0.
0.
0.
0.
0.
0.
0.
0.
0.
0.
0.
0.
0.
0.
0.
0.
0.
0.
0.
0.
0.
0.
0.
0.
0.
0.
0.
0.
0.
0.
0.
0.
0.
0.
0.
0.
0.
0.
0.
0.
0.
0.
0.
0.
0.
0.
0.
0.
0.
0.
0.
0.
0.
0.
0.
0.
0.
0.
0.
0.
0.
0.
0.
0.
0.
0.
0.
0.
0.
0.
0.
0.
0.
0.
0.
0.
0.
0.
0.
0.
0.
0.
0.
0.
0.
0.
0.
0.
0.
0.
0.
0.
0.
0.
0.
0.
0.
0.
0.
0.
0.
0.
0.
0.
0.
0.
0.
0.
0.
0.
0.
0.
0.
0.
0.
0.
0.
0.
0.
0.
0.
0.
0.
0.
0.
0.
0.
0.
0.
0.
0.
0.
0.
0.
0.
0.
0.
0.
0.
0.
0.
0.
0.
0.
0.
0.
0.
0.
0.
0.
0.
0.
0.
0.
0.
0.
0.
0.
0.
0.
0.
0.
0.
0.
0.
0.
0.
0.
0.
0.
0.
0.
0.
0.
0.
0.
0.
0.
0.
0.
0.
0.
0.
0.
0.
0.
0.
0.
0.
0.
0.
0.
0.
0.
0.
0.
0.
0.
0.
0.
0.
0.
0.
0.
0.
0.
0.
0.
0.
0.
0.
0.
0.
0.
0.
0.
0.
0.
0.
0.
0.
0.
0.
0.
0.
0.
0.
0.
0.
0.
0.
0.
0.
0.
0.
0.
0.
0.
0.
0.
0.
0.
0.
0.
0.
0.
0.
0.
0.
0.
0.
0.
0.
0.
0.
0.
0.
0.
0.
0.
0.
0.
0.
0.
0.
0.
0.
0.
0.
0.
0.
0.
0.
0.
0.
0.
0.
0.
0.
0.
0.
0.
0.
0.
0.
0.
0.
0.
0.
0.
0.
0.
0.
0.
0.
0.
0.
0.
0.
0.
0.
0.
0.
0.
0.
0.
0.
0.
0.
0.
0.
0.
0.
0.
0.
0.
0.
0.
0.
0.
0.
0.
0.
0.
0.
0.
0.
0.
0.
0.
0.
0.
0.
0.
0.
0.
0.
0.
0.
0.
0.
0.
0.
0.
0.
0.
0.
0.
0.
0.
0.
0.
0.
0.
0.
0.
0.
0.
0.
0.
0.
0.
0.
0.
0.
0.
0.
0.
0.
0.
0.
0.
0.
0.
0.
0.
0.
0.
0.
0.
0.
0.
0.
0.
0.
0.
0.
0.
0.
0.
0.
0.
0.
0.
0.
0.
0.
0.
0.
0.
0.
0.
0.
0.
0.
0.
0.
0.
0.
0.
0.
0.
0.
0.
0.
0.
0.
0.
0.
0.
0.
0.
0.
0.
0.
0.
0.
0.
0.
0.
0.
0.
0.
0.
0.
0.
0.
0.
0.
0.
0.
0.
0.
0.
0.
0.
0.
0.
0.
0.
0.
0.
0.
0.
0.
0.
0.
0.
0.
0.
0.
0.
0.
0.
0.
0.
0.
0.
0.
0.
0.
0.
0.
0.
0.
0.
0.
0.
0.
0.
0.
0.
0.
0.
0.
0.
0.
0.
0.
0.
0.
0.
0.
0.
0.
0.
0.
0.
0.
0.
0.
0.
0.
0.
0.
0.
0.
0.
0.
0.
0.
0.
0.
0.
0.
0.
0.
0.
0.
0.
0.
0.
0.
0.
0.
0.
0.
0.
0.
0.
0.
0.
0.
0.
0.
0.
0.
0.
0.
0.
0.
0.
0.
0.
0.
0.
0.
0.
0.
0.
0.
0.
0.
0.
0.
0.
0.
0.
0.
0.
0.
0.
0.
0.
0.
0.
0.
0.
0.
0.
0.
0.
0.
0.
0.
0.
0.
0.
0.
0.
0.
0.
0.
0.
0.
0.
0.
0.
0.
0.
0.
0.
0.
0.
0.
0.
0.
0.
0.
0.
0.
0.
0.
0.
0.
0.
0.
0.
0.
0.
0.
0.
0.
0.
0.
0.
0.
0.
0.
0.
0.
0.
0.
0.
0.
0.
0.
0.
0.
0.
0.
0.
0.
0.
0.
0.
0.
0.
0.
0.
0.
0.
0.
0.
0.
0.
0.
0.
0.
0.
0.
0.
0.
0.
0.
0.
0.
0.
0.
0.
0.
0.
0.
0.
0.
0.
0.
0.
0.
0.
0.
0.
0.
0.
0.
0.
0.
0.
0.
0.
0.
0.
0.
0.
0.
0.
0.
0.
0.
0.
0.
0.
0.
0.
0.
0.
0.
0.
0.
0.
0.
0.
0.
0.
0.
0.
0.
0.
0.
0.
0.
0.
0.
0.
0.
0.
0.
0.
0.
0.
0.
0.
0.
0.
0.
0.
0.
0.
0.
0.
0.
0.
0.
0.
0.
0.
0.
0.
0.
0.
0.
0.
0.
0.
0.
0.
0.
0.
0.
0.
0.
0.
0.
0.
0.
0.
0.
0.
0.
0.
0.
0.
0.
0.
0.
0.
0.
0.
0.
0.
0.
0.
0.
0.
0.
0.
0.
0.
0.
0.
0.
0.
0.
0.
0.
0.
0.
0.
0.
0.
0.
0.
0.
0.
0.
0.
0.
0.
0.
0.
0.
0.
0.
0.
0.
0.
0.
0.
0.
0.
0.
0.
0.
0.
0.
0.
0.
0.
0.
0.
0.
0.
0.
0.
0.
0.
0.
0.
0.
0.
0.
0.
0.
0.
0.
0.
0.
0.
0.
0.
0.
0.
0.
0.
0.
0.
0.
0.
0.
0.
0.
0.
0.
0.
0.
0.
0.
0.
0.
0.
0.
0.
0.
0.
0.
0.
0.
0.
0.
0.
0.
0.
0.
0.
0.
0.
0.
0.
0.
0.
0.
0.
0.
0.
0.
0.
0.
0.
0.
0.
0.
0.
0.
0.
0.
0.
0.
0.
0.
0.
0.
0.
0.
0.
0.
0.
0.
0.
0.
0.
0.
0.
0.
0.
0.
0.
0.
0.
0.
0.
0.
0.
0.
0.
0.
0.
0.
0.
0.
0.
0.
0.
0.
0.
0.
0.
0.
0.
0.
0.
0.
0.
0.
0.
0.
0.
0.
0.
0.
0.
0.
0.
0.
0.
0.
0.
0.
0.
0.
0.
0.
0.
0.
0.
0.
0.
0.
0.
0.
0.
0.
0.
0.
0.
0.
0.
0.
0.
0.
0.
0.
0.
0.
0.
0.
0.
0.
0.
0.
0.
0.
0.
0.
0.
0.
0.
0.
0.
0.
0.
0.
0.
0.
0.
0.
0.
0.
0.
0.
0.
0.
0.
0.
0.
0.
0.
0.
0.
0.
0.
0.
0.
0.
0.
0.
0.
0.
0.
0.
0.
0.
0.
0.
0.
0.
0.
0.
0.
0.
0.
0.
0.
0.
0.
0.
0.
0.
0.
0.
0.
0.001
0.001
0.001
0.
0.
0.
0.
0.
0.
0.
0.
0.
0.
0.
0.
0.
0.
0.
0.
0.
0.
0.
0.
0.
0.
0.
0.
0.
0.
0.
0.
0.
0.
0.
0.
0.
0.
0.
0.
0.
0.
0.
0.
0.
0.
0.
0.
0.
0.
0.
0.
0.
0.
0.
0.
0.
0.
0.
0.
0.
0.
-0.002
-0.002
-0.001
-0.001
0.000
0.001
0.001
0.001
0.001
0.
0.
0.
0.
0.
0.
0.
0.
0.
0.
0.
0.
0.
0.
0.
0.
0.
0.
0.
0.
0.
0.
0.
0.
0.
0.
0.
0.
0.
0.
0.
0.
0.
0.
0.
0.
0.
0.
0.
0.
0.
0.
0.
0.
0.
0.
0.
0.
0.
0.
0.
0.
0.
0.
-0.002
-0.002
-0.003
-0.004
-0.004
-0.004
-0.003
-0.001
-0.001
0.002
0.001
0.001
-0.001
-0.001
0.
0.
0.
0.
0.
0.
0.
0.
0.
0.
0.
0.
0.
0.
0.
0.
0.
0.
0.
0.
0.
0.
0.
0.
0.
0.
0.
0.
0.
0.
0.
0.
0.
0.
0.
0.
0.
0.
0.
0.
0.
0.
0.
0.
0.
0.
0.
0.
0.
0.
-0.002
-0.002
-0.005
-0.005
-0.007
-0.009
-0.009
-0.006
-0.005
-0.003
-0.001
0.001
0.000
0.000
-0.002
-0.001
0.
0.
0.
0.
0.
0.
0.
0.
0.
0.
0.
0.
0.
0.
0.
0.
0.
0.
0.
0.
0.
0.
0.000
0.000
0.000
0.000
0.
0.
0.
0.
0.
0.
0.
0.
0.
0.
0.
0.
0.
0.
0.
0.
0.
0.
0.
0.
0.
0.
0.
-0.002
-0.003
-0.007
-0.008
-0.012
-0.014
-0.012
-0.013
-0.011
-0.009
-0.007
-0.003
-0.003
-0.001
-0.001
-0.002
-0.001
0.
0.
0.
0.
0.
0.
0.
0.
0.
0.
0.
0.
0.
0.
0.
0.
0.
0.
0.
0.
0.000
0.000
0.000
0.000
0.000
0.
0.
0.
0.
0.
0.
0.
0.
0.
0.
0.
0.
0.
0.
0.
0.
0.
0.
0.
0.
0.
0.
-0.002
-0.003
-0.006
-0.007
-0.012
-0.017
-0.020
-0.021
-0.020
-0.017
-0.015
-0.010
-0.008
-0.004
-0.003
-0.002
-0.002
-0.001
0.
0.
0.
0.
0.
0.
0.
0.
0.
0.
0.
0.
0.
0.
0.
0.
0.
0.
0.
0.
0.000
0.000
0.001
0.001
0.001
0.000
0.
0.
0.
0.
0.
0.
0.
0.
0.
0.
0.
0.
0.
0.
0.
0.
0.
0.
0.
0.
0.
-0.002
-0.003
-0.006
-0.008
-0.015
-0.022
-0.027
-0.028
-0.027
-0.022
-0.018
-0.015
-0.012
-0.007
-0.005
-0.001
0.000
0.000
0.
0.
0.
0.
0.
0.
0.
0.
0.
0.
0.
0.
0.
0.
0.
0.
0.
0.
0.
0.
0.000
0.000
0.001
0.001
0.001
0.000
0.
0.
0.
0.
0.
0.
0.
0.
0.
0.
0.
0.
0.
0.
0.
0.
0.
0.
0.
0.
0.
-0.002
-0.003
-0.006
-0.009
-0.016
-0.024
-0.028
-0.030
-0.028
-0.024
-0.021
-0.017
-0.015
-0.009
-0.006
-0.004
-0.002
0.001
0.000
0.
0.
0.
0.
0.
0.
0.
0.
0.
0.
0.
0.
0.
0.
0.
0.
0.
0.
0.
0.
0.000
0.000
0.001
0.001
0.
0.
0.
0.
0.
0.
0.
0.
0.
0.
0.
0.
0.
0.
0.
0.
0.
0.
0.
0.
0.
0.
-0.002
-0.002
-0.005
-0.011
-0.016
-0.024
-0.028
-0.028
-0.026
-0.024
-0.021
-0.019
-0.016
-0.013
-0.008
-0.005
-0.002
0.000
0.001
0.001
0.
0.
0.
0.
0.
0.
0.
0.
0.
0.
0.
0.
0.
0.
0.
0.
0.
0.
0.
0.
0.000
0.000
0.
0.
0.
0.
0.
0.
0.
0.
0.
0.
0.
0.
0.
0.
0.
0.
0.
0.
0.
0.
0.
0.
-0.002
0.
-0.002
-0.005
-0.010
-0.015
-0.020
-0.024
-0.023
-0.023
-0.021
-0.019
-0.020
-0.017
-0.015
-0.011
-0.009
-0.002
0.000
0.002
0.001
0.
0.
0.
0.
0.
0.
0.
0.
0.
0.
0.
0.
0.
0.
0.
0.
0.
0.
0.
0.
0.
0.
0.
0.
0.
0.
0.
0.
0.
0.
0.
0.
0.
0.
0.
0.
0.
0.
0.
0.
0.
0.
-0.002
-0.002
-0.002
-0.002
-0.004
-0.004
-0.010
-0.015
-0.017
-0.019
-0.018
-0.019
-0.016
-0.017
-0.018
-0.017
-0.016
-0.015
-0.010
-0.004
0.
0.002
0.001
0.001
0.
0.
0.
0.
0.
0.
0.
0.
0.
0.
0.
0.
0.
0.
0.
0.
0.
0.
0.
0.
0.
0.
0.
0.
0.
0.
0.
0.
0.
0.
0.
0.
0.
0.
0.
0.
0.
0.
0.
0.
0.
-0.002
-0.002
-0.002
-0.002
-0.003
-0.005
-0.008
-0.012
-0.015
-0.015
-0.014
-0.013
-0.013
-0.015
-0.014
-0.017
-0.017
-0.014
-0.009
-0.003
0.001
0.002
0.002
0.001
0.
0.
0.
0.
0.
0.
0.
0.
0.
0.
0.
0.
0.
0.
0.
0.
0.
0.
0.
0.
0.
0.
0.
0.
0.
0.
0.
0.
0.
0.
0.
0.
0.
0.
0.
0.
0.
0.
0.
0.
0.
-0.002
-0.002
-0.002
-0.003
-0.005
-0.004
-0.007
-0.009
-0.011
-0.011
-0.011
-0.008
-0.007
-0.008
-0.011
-0.013
-0.013
-0.011
-0.006
-0.002
0.001
0.002
0.001
0.001
0.
0.
0.
0.
0.
0.
0.
0.
0.
0.
0.
0.
0.
0.
0.
0.
0.
0.
0.
0.
0.
0.
0.
0.
0.
0.
0.
0.
0.
0.
0.
0.
0.
0.
0.
0.
0.
0.
0.
0.
0.
-0.002
-0.002
-0.002
-0.003
-0.004
-0.004
-0.005
-0.006
-0.008
-0.008
-0.006
-0.002
-0.003
-0.003
-0.005
-0.007
-0.006
-0.005
-0.003
-0.001
0.001
0.002
0.001
0.
0.
0.
0.
0.
0.
0.
0.
0.
0.
0.
0.
0.
0.
0.
0.
0.
0.
0.
0.
0.
0.
0.
0.
0.
0.
0.
0.
0.
0.
0.
0.
0.
0.
0.
0.
0.
0.
0.
0.
0.
0.
0.
-0.002
-0.002
-0.002
-0.002
-0.005
-0.004
-0.005
-0.005
-0.004
-0.003
0.
-0.001
0.000
-0.002
-0.003
-0.003
-0.002
-0.001
0.001
0.001
0.001
0.001
0.
0.
0.
0.
0.
0.
0.
0.
0.
0.
0.
0.
0.
0.
0.
0.
0.
0.
0.
0.
0.
0.
0.
0.
0.
0.
0.
0.
0.
0.
0.
0.
0.
0.
0.
0.
0.
0.
0.
0.
0.
0.
0.
0.
0.
0.
-0.001
-0.004
-0.004
-0.005
-0.004
-0.002
-0.001
0.001
0.001
0.000
-0.001
-0.001
0.000
0.000
0.001
0.001
0.000
0.001
0.
0.
0.
0.
0.
0.
0.
0.
0.
0.
0.
0.
0.
0.
0.
0.
0.
0.
0.
0.
0.
0.
0.
0.
0.
0.
0.
0.
0.
0.
0.
0.
0.
0.
0.
0.
0.
0.
0.
0.
0.
0.
0.
0.
0.
0.
0.
0.
-0.001
-0.001
-0.003
-0.001
-0.001
0.
0.
0.001
0.001
0.000
0.001
0.001
0.001
0.001
0.001
0.001
0.
0.
0.
0.
0.
0.
0.
0.
0.
0.
0.
0.
0.
0.
0.
0.
0.
0.
0.
0.
0.
0.
0.
0.
0.
0.
0.
0.
0.
0.
0.
0.
0.
0.
0.
0.
0.
0.
0.
0.
0.
0.
0.
0.
0.
0.
0.
0.
0.
0.
0.
0.
0.
0.
0.
0.
0.
0.
0.
0.001
0.001
0.
0.
0.
0.
0.
0.
0.
0.
0.
0.
0.
0.
0.
0.
0.
0.
0.
0.
0.
0.
0.
0.
0.
0.
0.
0.
0.
0.
0.
0.
0.
0.
0.
0.
0.
0.
0.
0.
0.
0.
0.
0.
0.
0.
0.
0.
0.
0.
0.
0.
0.
0.
0.
0.
0.
0.
0.
0.
0.
0.
0.
0.
0.
0.
0.
0.
0.
0.
0.
0.
0.
0.
0.
0.
0.
0.
0.
0.
0.
0.
0.
0.
0.
0.
0.
0.
0.
0.
0.
0.
0.
0.
0.
0.
0.
0.
0.
0.
0.
0.
0.
0.
0.
0.
0.
0.
0.
0.
0.
0.
0.
0.
0.
0.
0.
0.
0.
-0.001
-0.001
0.000
0.001
0.001
0.001
0.
0.
0.
0.
0.
0.
0.
0.
0.
0.
0.
0.
0.
0.
0.
0.
0.
0.
0.
0.
0.
0.
0.
0.
0.
0.
0.
0.
0.
0.
0.
0.
0.
0.
0.
0.
0.
0.
0.
0.
0.
0.
0.
0.
0.
0.
0.
0.
0.
0.
0.
0.
0.
0.
0.
0.
0.
0.
-0.002
-0.003
-0.001
0.000
0.000
0.001
0.001
0.
0.
0.
0.
0.001
0.001
0.001
0.002
0.002
0.000
0.
0.
0.
0.
0.
0.
0.
0.
0.
0.
0.
0.
0.
0.
0.
0.
0.
0.
0.
0.
0.
0.
0.
0.
0.
0.
0.
0.
0.
0.
0.
0.
0.
0.
0.
0.
0.
0.
0.
0.
0.
0.
0.
-0.001
-0.001
0.001
0.001
-0.001
-0.002
-0.003
-0.003
-0.001
0.000
0.001
0.001
0.
0.
0.
0.001
0.001
0.002
0.003
0.003
0.003
0.003
0.001
0.
0.
0.
0.
0.
0.
0.
0.
0.
0.
0.
0.
0.
0.
0.
0.
0.
0.
0.
0.
0.
0.
0.
0.
0.
0.
0.
0.
0.
0.
0.
0.
0.
0.
0.
0.001
0.001
0.001
0.001
0.
0.
-0.001
-0.001
0.000
-0.001
0.
-0.002
-0.001
-0.002
-0.003
-0.001
-0.001
-0.001
0.
0.
0.
0.
0.001
0.001
0.002
0.003
0.003
0.003
0.004
0.002
0.001
0.
0.
0.
0.
0.
0.
0.
0.
0.
0.
0.
0.
0.
0.
0.
0.
0.
0.
0.
0.
0.
0.
0.
0.
0.
0.
0.
0.
0.
0.
0.
0.
0.001
0.001
0.001
0.001
0.001
0.001
0.000
0.000
-0.001
0.000
0.000
-0.001
0.
-0.002
-0.001
-0.001
-0.003
-0.001
-0.001
0.
0.
0.
0.
0.
0.001
0.001
0.002
0.002
0.003
0.003
0.003
0.002
0.001
0.
0.
0.
0.
0.
0.
0.
0.
0.
0.
0.
0.
0.
0.
0.
0.
0.
0.
0.
0.
0.
0.
0.
0.
0.
0.
0.
0.
0.
0.
0.
0.001
0.001
0.002
0.001
0.001
0.000
0.000
-0.001
-0.001
0.
-0.001
0.
0.000
0.000
0.000
-0.001
-0.001
0.001
0.
0.
0.
0.
0.
0.
0.
0.001
0.001
0.002
0.002
0.002
0.002
0.002
0.001
0.001
0.
0.
0.
0.
0.
0.
0.
0.
0.
0.
0.
0.
0.
0.
0.
0.
0.
0.
0.
0.
0.
0.
0.
0.
0.
0.
0.
0.
0.
0.
0.
0.001
0.001
0.001
0.001
0.000
0.000
-0.001
-0.001
-0.002
0.000
0.000
0.001
0.001
0.001
0.001
0.001
0.001
0.001
0.
0.
0.
0.
0.
0.
0.
0.
0.001
0.002
0.002
0.002
0.002
0.002
0.001
0.001
0.
0.
0.
0.
0.
0.
0.
0.
0.
0.
0.
0.
0.
0.
0.
0.
0.
0.
0.
0.
0.
0.
0.
0.
0.
0.
0.
0.
0.
0.
0.001
0.001
0.002
0.002
0.001
0.000
-0.001
-0.002
-0.002
-0.003
-0.001
-0.001
0.001
0.001
0.001
0.001
0.001
0.001
0.001
0.
0.
0.
0.
0.
0.
0.
0.
0.
0.001
0.002
0.002
0.002
0.001
0.001
0.
0.
0.
0.
0.
0.
0.
0.
0.
0.
0.
0.
0.
0.
0.
0.
0.
0.
0.
0.
0.
0.
0.
0.
0.
0.
0.
0.
0.
0.
0.
0.001
0.001
0.002
0.001
0.000
-0.001
-0.002
-0.003
-0.005
-0.005
-0.002
-0.001
0.000
0.001
0.001
0.001
0.001
0.001
0.
0.
0.
0.
0.
0.
0.
0.
0.
0.
0.
0.
0.001
0.001
0.
0.
0.
0.
0.
0.
0.
0.
0.
0.
0.
0.
0.
0.
0.
0.
0.
0.
0.
0.
0.
0.
0.
0.
0.
0.
0.
0.
0.
0.
0.
0.
0.
0.001
0.001
0.002
0.000
0.000
-0.001
-0.003
-0.004
-0.005
-0.005
-0.004
-0.002
0.000
0.001
0.001
0.001
0.001
0.001
0.
0.
0.
0.
0.
0.
0.
0.
0.
0.
0.
0.
0.
0.
0.
0.
0.
0.
0.
0.
0.
0.
0.
0.
0.
0.
0.
0.
0.
0.
0.
0.
0.
0.
0.
0.
0.
0.
0.
0.
0.
0.
0.
0.
0.
0.
0.
0.
0.001
0.001
0.001
-0.001
-0.001
-0.002
-0.004
-0.004
-0.003
-0.003
-0.002
-0.001
0.000
0.001
0.001
0.
0.
0.
0.
0.
0.
0.
0.
0.
0.
0.
0.
0.
0.
0.
0.
0.
0.
0.
0.
0.
0.
0.
0.
0.
0.
0.
0.
0.
0.
0.
0.
0.
0.
0.
0.
0.
0.
0.
0.
0.
0.
0.
0.
0.
0.
0.
0.
0.
0.
0.001
0.001
0.001
0.000
-0.001
-0.002
-0.003
-0.003
-0.003
-0.003
-0.001
-0.001
0.
0.
0.
0.
0.
0.
0.
0.
0.
0.
0.
0.
0.
0.
0.
0.
0.
0.
0.
0.
0.
0.
0.
0.
0.
0.
0.
0.
0.
0.
0.
0.
0.
0.
0.
0.
0.
0.
0.
0.
0.
0.
0.
0.
0.
0.
0.
0.
0.
0.
0.
0.
0.
0.
0.001
0.001
0.000
-0.001
-0.001
-0.002
-0.002
-0.003
-0.001
-0.001
-0.001
0.
0.
0.
0.
0.
0.
0.
0.
0.
0.
0.
0.
0.
0.
0.
0.
0.
0.
0.
0.
0.
0.
0.
0.
0.
0.
0.
0.
0.
0.
0.
0.
0.
0.
0.
0.
0.
0.
0.
0.
0.
0.
0.
0.
0.
0.
0.
0.
0.
0.
0.
0.
0.
0.
0.
0.
0.000
0.000
0.
0.000
-0.001
-0.001
-0.001
-0.001
0.
0.
0.
0.
0.
0.
0.
0.
0.
0.
0.
0.
0.
0.
0.
0.
0.
0.
0.
0.
0.
0.
0.
0.
0.
0.
0.
0.
0.
0.
0.
0.
0.
0.
0.
0.
0.
0.
0.
0.
0.
0.
0.
0.
0.
0.
0.
0.
0.
0.
0.
0.
0.
0.
0.
0.
0.
0.
0.
-0.001
-0.001
-0.001
-0.001
-0.001
0.
0.
0.
0.
0.
0.
0.
0.
0.
0.
0.
0.
0.
0.
0.
0.
0.
0.
0.
0.
0.
0.
0.
0.
0.
0.
0.
0.
0.
0.
0.
0.
0.
0.
0.
0.
0.
0.
0.
0.
0.
0.
0.
0.
0.
0.
0.
0.
0.
0.
0.
0.
0.
0.
0.
0.
0.
0.
0.
0.
0.
0.
0.
0.
0.
0.
0.
0.
0.
0.
0.
0.
0.
0.
0.
0.
0.
0.
0.
0.
0.
0.
0.
0.
0.
0.
0.
0.
0.
0.
0.
0.
0.
0.
0.
0.
0.
0.
0.
0.
0.
0.
0.
0.
0.
0.
0.
0.
0.
0.
0.
0.
0.
0.
0.
0.
0.
0.
0.
0.
0.
0.
0.
0.
0.
0.
0.
0.
0.
0.
0.
0.
0.
0.
0.
0.
0.
0.
0.
0.
0.
0.
0.
0.
0.
0.
0.
0.
0.
0.
0.
0.
0.
0.
0.
0.
0.
0.
0.
0.
0.
0.
0.
0.
0.
0.
0.
0.
0.
0.
0.
0.
0.
0.
0.
0.
0.
0.
0.
0.
0.
0.
0.
0.
0.
0.
0.
0.
0.
0.
0.
0.
0.
0.
0.
0.
0.
0.
0.
0.
0.
0.
0.
0.
0.
0.
0.
0.
0.
0.
0.
0.
0.
0.
0.
0.
0.
0.
0.
0.
0.
0.
0.
0.
0.
0.
0.
0.
0.
0.
0.
0.
0.
0.
0.
0.
0.
0.
0.
0.
0.
0.
0.
0.
0.
0.
0.
0.
0.
0.
0.
0.
0.
0.
0.
0.
0.
0.
0.
0.
0.
0.
0.
0.
0.
0.
0.
0.
0.
0.
0.
0.
0.
0.
0.
0.
0.
0.
0.
0.
0.
0.
0.
0.
0.
0.
0.
0.
0.
0.
0.
0.
0.
0.
0.
0.
0.
0.
0.
0.
0.
0.
0.
0.
0.
0.
0.
0.
0.
0.
0.
0.
0.
0.
0.
0.
0.
0.
0.
0.
0.
0.
0.
0.
0.
0.
0.
0.
0.
0.
0.
0.
0.
0.
0.
0.
0.
0.
0.
0.
0.
0.
0.
0.
0.
0.
0.
0.
0.
0.
0.
0.
0.
0.
0.
0.
0.
0.
0.
0.
0.
0.
0.
0.
0.
0.
0.
0.
0.
0.
0.
0.
0.
0.
0.
0.
0.
0.
0.
0.
0.
0.
0.
0.
0.
0.
0.
0.
0.
0.
0.
0.
0.
0.
0.
0.
0.
0.
0.
0.
0.
0.
0.
0.
0.
0.
0.
0.
0.
0.
0.
0.
0.
0.
0.
0.
0.
0.
0.
0.
0.
0.
0.
0.
0.
0.
0.
0.
0.
0.
0.
0.
0.
0.
0.
0.
0.
0.
0.
0.
0.
0.
0.
0.
0.
0.
0.
0.
0.
0.
0.
0.
0.
0.
0.
0.
0.
0.
0.
0.
0.
0.
0.
0.
0.
0.
0.
0.
0.
0.
0.
0.
0.
0.
0.
0.
0.
0.
0.
0.
0.
0.
0.
0.
0.
0.
0.
0.
0.
0.
0.
0.
0.
0.
0.
0.
0.
0.
0.
0.
0.
0.
0.
0.
0.
0.
0.
0.
0.
0.
0.
0.
0.
0.
0.
0.
0.
0.
0.
0.
0.
0.
0.
0.
0.
0.
0.
0.
0.
0.
0.
0.
0.
0.
0.
0.
0.
0.
0.
0.
0.
0.
0.
0.
0.
0.
0.
0.
0.
0.
0.
0.
0.
0.
0.
0.
0.
0.
0.
0.
0.
0.
0.
0.
0.
0.
0.
0.
0.
0.
0.
0.
0.
0.
0.
0.
0.
0.
0.
0.
0.
0.
0.
0.
0.
0.
0.
0.
0.
0.
0.
0.
0.
0.
0.
0.
0.
0.
0.
0.
0.
0.
0.
0.
0.
0.
0.
0.
0.
0.
0.
0.
0.
0.
0.
0.
0.
0.
0.
0.
0.
0.
0.
0.
0.
0.
0.
0.
0.
0.
0.
0.
0.
0.
0.
0.
0.
0.
0.
0.
0.
0.
0.
0.
0.
0.
0.
0.
0.
0.
0.
0.
0.
0.
0.
0.
0.
0.
0.
0.
0.
0.
0.
0.
0.
0.
0.
0.
0.
0.
0.
0.
0.
0.
0.
0.
0.
0.
0.
0.
0.
0.
0.
0.
0.
0.
0.
0.
0.
0.
0.
0.
0.
0.
0.
0.
0.
0.
0.
0.
0.
0.
0.
0.
0.
0.
0.
0.
0.
0.
0.
0.
0.
0.
0.
0.
0.
0.
0.
0.
0.
0.
0.
0.
0.
0.
0.
0.
0.
0.
0.
0.
0.
0.
0.
0.
0.
0.
0.
0.
0.
0.
0.
0.
0.
0.
0.
0.
0.
0.
0.
0.
0.
0.
0.
0.
0.
0.
0.
0.
0.
0.
0.
0.
0.
0.
0.
0.
0.
0.
0.
0.
0.
0.
0.
0.
0.
0.
0.
0.
0.
0.
0.
0.
0.
0.
0.
0.
0.
0.
0.
0.
0.
0.
0.
0.
0.
0.
0.
0.
0.
0.
0.
0.
0.
0.
0.
0.
0.
0.
0.
0.
0.
0.
0.
0.
0.
0.
0.
0.
0.
0.
0.
0.
0.
0.
0.
0.
0.
0.
0.
0.
0.
0.
0.
0.
0.
0.
0.
0.
0.
0.
0.
0.
0.
0.
0.
0.
0.
0.
0.
0.
0.
0.
0.
0.
0.
0.
0.
0.
0.
0.
0.
0.
0.
0.
0.
0.
0.
0.
0.
0.
0.
0.
0.
0.
0.
0.
0.
0.
0.
0.
0.
0.
0.
0.
0.
0.
0.
0.
0.
0.
0.
0.
0.
0.
0.
0.
0.
0.
0.
0.
0.
0.
0.
0.
0.
0.
0.
0.
0.
0.
0.
0.
0.
0.
0.
0.
0.
0.
0.
0.
0.
0.
0.
0.
0.
0.
0.
0.
0.
0.
0.
0.
0.
0.
0.
0.
0.
0.
0.
0.
0.
0.
0.
0.
0.
0.
0.
0.
0.
0.
0.
0.
0.
0.
0.
0.
0.
0.
0.
0.
0.
0.
0.
0.
0.
0.
0.
0.
0.
0.
0.
0.
0.
0.
0.
0.
0.
0.
0.
0.
0.
0.
0.
0.
0.
0.
0.
0.
0.
0.
0.
0.
0.
0.
0.
0.
0.
0.
0.
0.
0.
0.
0.
0.
0.
0.
0.
0.
0.
0.
0.
0.
0.
0.
0.
0.
0.
0.
0.
0.
0.
0.
0.
0.
0.
0.
0.
0.
0.
0.
0.
0.
0.
0.
0.
0.
0.
0.
0.
0.
0.
0.
0.
0.
0.
0.
0.
0.
0.
0.
0.
0.
0.
0.
0.
0.
0.
0.
0.
0.
0.
0.
0.
0.
0.
0.
0.
0.
0.
0.
0.
0.
0.
0.
0.
0.
0.
0.
0.
0.
0.
0.
0.
0.
0.
0.
0.
0.
0.
0.
0.
0.
0.
0.
0.
0.
0.
0.
0.
0.
0.
0.
0.
0.
0.
0.
0.
0.
0.
0.
0.
0.
0.
0.
0.
0.
0.
0.
0.
0.
0.
0.
0.
0.
0.
0.
0.
0.
0.
0.
0.
0.
0.
0.
0.
0.
0.
0.
0.
0.
0.
0.
0.
0.
0.
0.
0.
0.
0.
0.
0.
0.
0.
0.
0.
0.
0.
0.
0.
0.
0.
0.
0.
0.
0.
0.
0.
0.
0.
0.
0.
0.
0.
0.
0.
0.
0.
0.
0.
0.
0.
0.
0.
0.
0.
0.
0.
0.
0.
0.
0.
0.
0.
0.
0.
0.
0.
0.
0.
0.
0.
0.
0.
0.
0.
0.
0.
0.
0.
0.
0.
0.
0.
0.
0.
0.
0.
0.
0.
0.
0.
0.
0.
0.
0.
0.
0.
0.
0.
0.
0.
0.
0.
0.
0.
0.
0.
0.
0.
0.
0.
0.
0.
0.
0.
0.
0.
0.
0.
0.
0.
0.
0.
0.
0.
0.
0.
0.
0.
0.
0.
0.
0.
0.
0.
0.
0.
0.
0.
0.
0.
0.
0.
0.
0.
0.
0.
0.
0.
0.
0.
0.
0.
0.
0.
0.
0.
0.
0.
0.
0.
0.
0.
0.
0.
0.
0.
0.
0.
0.
0.
0.
0.
0.
0.
0.
0.
0.
0.
0.
0.
0.
0.
0.
0.
0.
0.
0.
0.
0.
0.
0.
0.
0.
0.
0.
0.
0.
0.
0.
0.
0.
0.
0.
0.
0.
0.
0.
0.
0.
0.
0.
0.
0.
0.
0.
0.
0.
0.
0.
0.
0.
0.
0.
0.
0.
0.
0.
0.
0.
0.
0.
0.
0.
0.
0.
0.
0.
0.
0.
0.
0.
0.
0.
0.
0.
0.
0.
0.
0.
0.
0.
0.
0.
0.
0.
0.
0.
0.
0.
0.
0.
0.
0.
0.
0.
0.
0.
0.
0.
0.
0.
0.
0.
0.
0.
0.
0.
0.
0.
0.
0.
0.
0.
0.
0.
0.
0.
0.
0.
0.
0.
0.
0.
0.
0.
0.
0.
0.
0.
0.
0.
0.
0.
0.
0.
0.
0.
0.
0.
0.
0.
0.
0.
0.
0.
0.
0.
0.
0.
0.
0.
0.
0.
0.
0.
0.
0.
0.
0.
0.
0.
0.
0.
0.
0.
0.
0.
0.
0.
0.
0.
0.
0.
0.
0.
0.
0.
0.
0.
0.
0.
0.
0.
0.
0.
0.
0.
0.
0.
0.
0.
0.
0.
0.
0.
0.
0.
0.
0.
0.
0.
0.
0.
0.
0.
0.
0.
0.
0.
0.
0.
0.
0.
0.
0.
0.
0.
0.
0.
0.
0.
0.
0.
0.
0.
0.
0.
0.
0.
0.
0.
0.
0.
0.
0.
0.
0.
0.
0.
0.
0.
0.
0.
0.
0.
0.
0.
0.
0.
0.
0.
0.
0.
0.
0.
0.
0.
0.
0.
0.
0.
0.
0.
0.
0.
0.
0.
0.
0.
0.
0.
0.
0.
0.
0.
0.
0.
0.
0.
0.
0.
0.
0.
0.
0.
0.
0.
0.
0.
0.
0.
0.
0.
0.
0.
0.
0.
0.
0.
0.
0.
0.
0.
0.
0.
0.
0.
0.
0.
0.
0.
0.
0.
0.
0.
0.
0.
0.
0.
0.
0.
0.
0.
0.
0.
0.
0.
0.
0.
0.
0.
0.
0.
0.
0.
0.
0.
0.
0.
0.
0.
0.
0.
0.
0.
0.
0.
0.
0.
0.
0.
0.
0.
0.
0.
0.
0.
0.
0.
0.
0.
0.
0.
0.
0.
0.
0.
0.
0.
0.
0.
0.
0.
0.
0.
0.
0.
0.
0.
0.
0.
0.
0.
0.
0.
0.
0.
0.
0.
0.
0.
0.
0.
0.
0.
0.
0.
0.
0.
0.
0.
0.
0.
0.
0.
0.
0.
0.
0.
0.
0.
0.
0.
0.
0.
0.
0.
0.
0.
0.
0.
0.
0.
0.
0.
0.
0.
0.
0.
0.
0.
0.
0.
0.
0.
0.
0.
0.
0.
0.
0.
0.
0.
0.
0.
0.
0.
0.
0.
0.
0.
0.
0.
0.
0.
0.
0.
0.
0.
0.
0.
0.
0.
0.
0.
0.
0.
0.
0.
0.
0.
0.
0.
0.
0.
0.
0.
0.
0.
0.
0.
0.
0.
0.
0.
0.
0.
0.
0.
0.
0.
0.
0.
0.
0.
0.
0.
0.
0.
0.
0.
0.
0.
0.
0.
0.
0.
0.
0.
0.
0.
0.
0.
0.
0.
0.
0.
0.
0.
0.
0.
0.
0.
0.
0.
0.
0.
0.
0.
0.
0.
0.
0.
0.
0.
0.
0.
0.
0.
0.
0.
0.
0.
0.
0.
0.
0.
0.
0.
0.
0.
0.
0.
0.
0.
0.
0.
0.
0.
0.
0.
0.
0.
0.
0.
0.
0.
0.
0.
0.
0.
0.
0.
0.
0.
0.
0.
0.
0.
0.
0.
0.
0.
0.
0.
0.
0.
0.
0.
0.
0.
0.
0.
0.
0.
0.
0.
0.
0.
0.
0.
0.
0.
0.
0.
0.
0.
0.
0.
0.
0.
0.
0.
0.
0.
0.
0.
0.
0.
0.
0.
0.
0.
0.
0.
0.
0.
0.
0.
0.
0.
0.
0.
0.
0.
0.
0.
0.
0.
0.
0.
0.
0.
0.
0.
0.
0.
0.
0.
0.
0.
0.
0.
0.
0.
0.
0.
0.
0.
0.
0.
0.
0.
0.
0.
0.
0.
0.
0.
0.
0.
0.
0.
0.
0.
0.
0.
0.
0.
0.
0.
0.
0.
0.
0.
0.
0.
0.
0.
0.
0.
0.
0.
0.
0.
0.
0.
0.
0.
0.
0.
0.
0.
0.
0.
0.
0.
0.
0.
0.
0.
0.
0.
0.
0.
0.
0.
0.
0.
0.
0.
0.
0.
0.
0.
0.
0.
0.
0.
0.
0.
0.
0.
0.
0.
0.
0.
0.
0.
0.
0.
0.
0.
0.
0.
0.
0.
0.
0.
0.
0.
0.
0.
0.
0.
0.
0.
0.
0.
0.
0.
0.
0.
0.
0.
0.
0.
0.
0.
0.
0.
0.
0.
0.
0.
0.
0.
0.
0.
0.
0.
0.
0.
0.
0.
0.
0.
-0.002
-0.001
-0.001
0.001
0.001
0.001
0.001
0.001
0.
0.
0.
0.
0.
0.
0.
0.
0.
0.
0.
0.
0.
0.
0.
0.
0.
0.
0.
0.
0.
0.
0.
0.
0.
0.
0.
0.
0.
0.
0.
0.
0.
0.
0.
0.
0.
0.
0.
0.
0.
0.
0.
0.
0.
0.
0.
0.
0.
0.
0.
0.
0.
0.
0.
-0.002
-0.004
-0.003
-0.004
-0.004
-0.002
-0.001
0.001
0.002
0.001
0.001
0.000
0.
0.
0.
0.
0.
0.
0.
0.
0.
0.
0.
0.
0.
0.
0.
0.
0.
0.
0.
0.
0.
0.
0.
-0.001
-0.001
0.000
0.000
0.000
0.
0.
0.
0.
0.
0.
0.
0.
0.
0.
0.
0.
0.
0.
0.
0.
0.
0.
0.
0.
0.
0.
0.
-0.002
-0.002
-0.005
-0.006
-0.007
-0.010
-0.008
-0.007
-0.006
-0.004
-0.002
0.001
0.
0.
-0.001
-0.001
0.
0.
0.
0.
0.
0.
0.
0.
0.
0.
0.
0.
0.
0.
0.
0.
0.
0.
0.
-0.001
-0.001
-0.002
-0.002
-0.001
0.000
0.001
0.000
0.
0.
0.
0.
0.
0.
0.
0.
0.
0.
0.
0.
0.
0.
0.
0.
0.
0.
0.
0.
0.
0.
-0.002
-0.005
-0.007
-0.011
-0.016
-0.019
-0.020
-0.020
-0.017
-0.014
-0.010
-0.005
-0.004
-0.003
-0.001
-0.001
-0.001
0.
0.
0.
0.
0.
0.
0.
0.
0.
0.
0.
0.
0.
0.
0.
0.
0.
0.
-0.001
-0.002
-0.003
-0.002
-0.002
-0.002
0.001
0.001
0.001
0.
0.
0.
0.
0.
0.
0.
0.
0.
0.
0.
0.
0.
0.
0.
0.
0.
0.
0.
0.
-0.002
-0.003
-0.007
-0.011
-0.019
-0.028
-0.035
-0.041
-0.041
-0.035
-0.028
-0.021
-0.016
-0.010
-0.006
-0.004
-0.002
-0.002
-0.001
0.
0.
0.
0.
0.
0.
0.
0.
0.
0.
0.
0.
0.
0.
0.
0.
0.
-0.002
-0.002
-0.003
-0.003
-0.003
-0.002
0.000
0.001
0.001
0.
0.
0.
0.
0.
0.
0.
0.
0.
0.
0.
0.
0.
0.
0.
0.
0.
0.
0.
0.
-0.002
-0.005
-0.009
-0.017
-0.030
-0.041
-0.052
-0.062
-0.064
-0.055
-0.043
-0.035
-0.028
-0.020
-0.011
-0.006
-0.002
-0.001
-0.001
0.
0.
0.
0.
0.
0.
0.
0.
0.
0.
0.
0.
0.
0.
0.
0.
0.
-0.002
-0.003
-0.002
-0.003
-0.002
-0.002
0.000
0.001
0.001
0.001
0.
0.
0.
0.
0.
0.
0.
0.
0.
0.
0.
0.
0.
0.
0.
0.
0.
0.
0.
-0.003
-0.006
-0.012
-0.022
-0.038
-0.051
-0.063
-0.076
-0.081
-0.072
-0.060
-0.049
-0.041
-0.030
-0.019
-0.009
-0.005
-0.002
0.000
0.
0.
0.
0.
0.
0.
0.
0.
0.
0.
0.
0.
0.
0.
0.
0.
0.
0.000
-0.001
-0.002
-0.002
-0.002
-0.002
0.
0.001
0.001
0.001
0.
0.
0.
0.
0.
0.
0.
0.
0.
0.
0.
0.
0.
0.
0.
0.
0.
0.
-0.002
-0.003
-0.006
-0.014
-0.027
-0.042
-0.055
-0.069
-0.082
-0.089
-0.081
-0.069
-0.061
-0.052
-0.039
-0.026
-0.013
-0.008
-0.003
0.000
0.001
0.
0.
0.
0.
0.
0.
0.
0.
0.
0.
0.
0.
0.
0.
0.
0.
0.
0.000
-0.001
-0.001
0.000
0.
0.001
0.001
0.001
0.001
0.
0.
0.
0.
0.
0.
0.
0.
0.
0.
0.
0.
0.
0.
0.
0.
-0.002
-0.002
-0.002
-0.005
-0.009
-0.015
-0.028
-0.044
-0.058
-0.068
-0.080
-0.086
-0.080
-0.072
-0.067
-0.060
-0.048
-0.033
-0.019
-0.011
-0.004
0.
0.002
0.001
0.
0.
0.
0.
0.
0.
0.
0.
0.
0.
0.
0.
0.
0.
0.
0.
0.000
0.001
0.001
0.001
0.001
0.001
0.001
0.001
0.
0.
0.
0.
0.
0.
0.
0.
0.
0.
0.
0.
0.
0.
0.
0.
-0.002
-0.003
-0.003
-0.003
-0.006
-0.009
-0.019
-0.026
-0.041
-0.055
-0.064
-0.071
-0.073
-0.071
-0.072
-0.069
-0.068
-0.057
-0.044
-0.029
-0.016
-0.006
0.000
0.002
0.001
0.
0.
0.
0.
0.
0.
0.
0.
0.
0.
0.
0.
0.
0.
0.
0.
0.
0.000
0.001
0.001
0.001
0.001
0.001
0.
0.
0.
0.
0.
0.
0.
0.
0.
0.
0.
0.
0.
0.
0.
0.
-0.002
-0.003
-0.003
-0.004
-0.004
-0.008
-0.012
-0.018
-0.027
-0.035
-0.046
-0.051
-0.055
-0.057
-0.057
-0.063
-0.067
-0.069
-0.062
-0.051
-0.037
-0.022
-0.008
-0.001
0.001
0.001
0.
0.
0.
0.
0.
0.
0.
0.
0.
0.
0.
0.
0.
0.
0.
0.
0.
0.
0.
0.
0.001
0.
0.
0.
0.
0.
0.
0.
0.
0.
0.
0.
0.
0.
0.
0.
0.
0.
0.
-0.002
-0.003
-0.004
-0.004
-0.007
-0.010
-0.013
-0.018
-0.026
-0.031
-0.036
-0.039
-0.040
-0.040
-0.041
-0.048
-0.056
-0.059
-0.061
-0.055
-0.039
-0.023
-0.009
0.
0.001
0.002
0.001
0.
0.
0.
0.
0.
0.
0.
0.
0.
0.
0.
0.
0.
0.
0.
0.
0.
0.
0.
0.
0.
0.
0.
0.
0.
0.
0.
0.
0.
0.
0.
0.
0.
0.
0.
0.
0.
0.
-0.002
-0.003
-0.004
-0.005
-0.008
-0.011
-0.011
-0.018
-0.022
-0.026
-0.030
-0.028
-0.027
-0.026
-0.028
-0.032
-0.039
-0.048
-0.051
-0.044
-0.032
-0.019
-0.007
-0.001
0.001
0.001
0.
0.
0.
0.
0.
0.
0.
0.
0.
0.
0.
0.
0.
0.
0.
0.
0.
0.
0.
0.
0.
0.
0.
0.
0.
0.
0.
0.
0.
0.
0.
0.
0.
0.
0.
0.
0.
0.
0.
-0.002
-0.003
-0.004
-0.004
-0.006
-0.010
-0.011
-0.014
-0.019
-0.020
-0.023
-0.020
-0.016
-0.016
-0.017
-0.017
-0.024
-0.030
-0.033
-0.029
-0.019
-0.011
-0.005
0.001
0.000
0.001
0.
0.
0.
0.
0.
0.
0.
0.
0.
0.
0.
0.
0.
0.
0.
0.
0.
0.
0.
0.
0.
0.
0.
0.
0.
0.
0.
0.
0.
0.
0.
0.
0.
0.
0.
0.
0.
0.
0.
-0.002
-0.002
-0.003
-0.003
-0.005
-0.008
-0.010
-0.012
-0.013
-0.014
-0.013
-0.012
-0.008
-0.007
-0.007
-0.006
-0.010
-0.014
-0.016
-0.013
-0.010
-0.005
-0.003
0.001
0.001
0.001
0.
0.
0.
0.
0.
0.
0.
0.
0.
0.
0.
0.
0.
0.
0.
0.
0.
0.
0.
0.
0.
0.
0.
0.
0.
0.
0.
0.
0.
0.
0.
0.
0.
0.
0.
0.
0.
0.
0.
0.
-0.002
-0.002
-0.003
-0.004
-0.006
-0.008
-0.010
-0.009
-0.010
-0.010
-0.008
-0.005
-0.001
-0.002
0.000
-0.002
-0.005
-0.006
-0.005
-0.003
-0.002
0.001
0.000
0.001
0.
0.
0.
0.
0.
0.
0.
0.
0.
0.
0.
0.
0.
0.
0.
0.
0.
0.
0.
0.
0.
0.
0.
0.
0.
0.
0.
0.
0.
0.
0.
0.
0.
0.
0.
0.
0.
0.
0.
0.
0.
0.
0.
-0.002
-0.003
-0.003
-0.003
-0.006
-0.007
-0.006
-0.004
-0.003
-0.003
-0.001
0.001
-0.001
0.000
0.000
0.000
0.000
0.001
0.001
0.000
0.001
0.
0.
0.
0.
0.
0.
0.
0.
0.
0.
0.
0.
0.
0.
0.
0.
0.
0.
0.
0.
0.
0.
0.
0.
0.
0.
0.
0.
0.
0.
0.
0.
0.
0.
0.
0.
0.
0.
0.
0.
0.
0.
0.
0.
0.
0.
-0.001
-0.002
-0.002
-0.004
-0.004
-0.003
-0.002
0.
0.
0.
0.002
0.001
0.001
0.
0.001
0.002
0.001
0.
0.
0.
0.
0.
0.
0.
0.
0.
0.
0.
0.
0.
0.
0.
0.
0.
0.
0.
0.
0.
0.
0.
0.
0.
0.
0.
0.
0.
0.
0.
0.
0.
0.
0.
0.
0.
0.
0.
0.
0.
0.
0.
0.
0.
0.
0.
-0.002
-0.003
-0.002
-0.003
-0.002
-0.001
0.000
0.001
0.002
0.001
0.
0.
-0.001
-0.001
0.000
-0.001
-0.001
0.002
0.001
0.
0.
0.
0.
0.
0.
0.
0.
0.
0.
0.
0.
0.
0.
0.
0.
0.
0.
0.
0.
0.
0.
0.
0.
0.
0.
0.
0.
0.
0.
0.
0.
0.
0.
0.
0.
0.
0.
0.
0.
-0.003
-0.003
-0.003
-0.002
-0.001
-0.003
-0.003
-0.004
-0.005
-0.006
-0.005
-0.001
-0.001
0.
0.002
0.002
0.
0.002
0.000
0.000
0.000
0.001
0.003
0.002
0.003
0.001
0.001
0.
0.
0.
0.
0.
0.
0.
0.
0.
0.
0.
0.
0.
0.
0.
0.
0.
0.
0.
0.
0.
0.
0.
0.
0.
0.
0.
0.
0.
0.
0.
0.
0.
0.
0.
0.
0.
-0.003
-0.004
-0.004
-0.004
-0.004
-0.004
-0.005
-0.005
-0.007
-0.007
-0.007
-0.005
-0.004
0.000
0.000
0.001
0.002
0.002
0.001
0.003
0.001
0.001
0.004
0.004
0.004
0.004
0.003
0.001
0.001
0.
0.
0.
0.
0.
0.
0.
0.
0.
0.
0.
0.
0.
0.
0.
0.
0.
0.
0.
0.
0.
0.
0.
0.
0.
0.
0.
0.
0.
0.
0.
0.
0.001
0.001
0.001
-0.001
-0.003
-0.004
-0.005
-0.005
-0.005
-0.005
-0.008
-0.011
-0.010
-0.010
-0.008
-0.006
-0.004
0.000
0.001
0.001
0.002
0.002
0.002
0.004
0.003
0.003
0.004
0.004
0.005
0.004
0.004
0.002
0.001
0.
0.
0.
0.
0.
0.
0.
0.
0.
0.
0.
0.
0.
0.
0.
0.
0.
0.
0.
0.
0.
0.
0.
0.
0.
0.
0.
0.
0.
0.
0.001
0.001
0.002
0.002
0.001
-0.001
-0.004
-0.004
-0.004
-0.006
-0.006
-0.009
-0.009
-0.012
-0.011
-0.010
-0.008
-0.006
-0.004
0.000
0.001
0.001
0.001
0.002
0.003
0.004
0.004
0.004
0.005
0.005
0.005
0.005
0.005
0.001
0.001
0.
0.
0.
0.
0.
0.
0.
0.
0.
0.
0.
0.
0.
0.
0.
0.
0.
0.
0.
0.
0.
0.
0.
0.
0.
0.
0.
0.
0.
0.001
0.001
0.003
0.001
0.001
0.000
-0.002
-0.004
-0.005
-0.006
-0.006
-0.006
-0.009
-0.010
-0.010
-0.011
-0.010
-0.008
-0.006
-0.004
0.000
0.001
0.001
0.001
0.001
0.003
0.004
0.004
0.005
0.005
0.005
0.005
0.004
0.004
0.002
0.002
0.
0.
0.
0.
0.
0.
0.
0.
0.
0.
0.
0.
0.
0.
0.
0.
0.
0.
0.
0.
0.
0.
0.
0.
0.
0.
0.
0.
0.001
0.001
0.003
0.002
0.001
0.000
-0.003
-0.004
-0.007
-0.008
-0.008
-0.007
-0.006
-0.007
-0.009
-0.009
-0.008
-0.009
-0.006
-0.005
-0.002
0.000
-0.001
0.
0.
0.001
0.002
0.003
0.005
0.005
0.005
0.004
0.004
0.004
0.003
0.002
0.001
0.
0.
0.
0.
0.
0.
0.
0.
0.
0.
0.
0.
0.
0.
0.
0.
0.
0.
0.
0.
0.
0.
0.
0.
0.
0.
0.
0.
0.001
0.002
0.002
0.001
0.000
-0.004
-0.006
-0.009
-0.011
-0.010
-0.009
-0.007
-0.006
-0.004
-0.006
-0.006
-0.005
-0.004
-0.002
-0.002
-0.001
0.
0.
0.
0.
0.001
0.002
0.002
0.002
0.004
0.005
0.005
0.005
0.003
0.002
0.002
0.
0.
0.
0.
0.
0.
0.
0.
0.
0.
0.
0.
0.
0.
0.
0.
0.
0.
0.
0.
0.
0.
0.
0.
0.
0.
0.
0.
0.
0.001
0.003
0.002
0.000
-0.002
-0.007
-0.012
-0.015
-0.015
-0.012
-0.010
-0.007
-0.006
-0.002
-0.001
-0.002
-0.002
-0.002
-0.001
0.001
0.
0.
0.
0.
0.
0.
0.001
0.002
0.002
0.002
0.002
0.002
0.003
0.002
0.001
0.001
0.
0.
0.
0.
0.
0.
0.
0.
0.
0.
0.
0.
0.
0.
0.
0.
0.
0.
0.
0.
0.
0.
0.
0.
0.
0.
0.
0.
0.001
0.001
0.003
0.001
0.
-0.003
-0.009
-0.016
-0.020
-0.020
-0.016
-0.011
-0.007
-0.004
-0.002
0.000
0.000
0.001
0.001
0.001
0.001
0.
0.
0.
0.
0.
0.
0.001
0.001
0.002
0.002
0.002
0.002
0.002
0.001
0.001
0.
0.
0.
0.
0.
0.
0.
0.
0.
0.
0.
0.
0.
0.
0.
0.
0.
0.
0.
0.
0.
0.
0.
0.
0.
0.
0.
0.
0.
0.
0.001
0.002
0.001
0.000
-0.003
-0.010
-0.017
-0.021
-0.022
-0.018
-0.012
-0.008
-0.004
-0.001
0.001
0.002
0.001
0.001
0.001
0.
0.
0.
0.
0.
0.
0.
0.
0.
0.
0.002
0.002
0.001
0.001
0.001
0.
0.
0.
0.
0.
0.
0.
0.
0.
0.
0.
0.
0.
0.
0.
0.
0.
0.
0.
0.
0.
0.
0.
0.
0.
0.
0.
0.
0.
0.
0.
0.001
0.002
0.001
0.
-0.002
-0.008
-0.014
-0.018
-0.018
-0.016
-0.012
-0.007
-0.004
-0.001
0.001
0.001
0.001
0.001
0.001
0.
0.
0.
0.
0.
0.
0.
0.
0.
0.
0.
0.
0.
0.
0.
0.
0.
0.
0.
0.
0.
0.
0.
0.
0.
0.
0.
0.
0.
0.
0.
0.
0.
0.
0.
0.
0.
0.
0.
0.
0.
0.
0.
0.
0.
0.
0.001
0.001
0.001
0.000
-0.001
-0.004
-0.010
-0.012
-0.013
-0.012
-0.009
-0.007
-0.004
0.000
0.001
0.001
0.001
0.
0.
0.
0.
0.
0.
0.
0.
0.
0.
0.
0.
0.
0.
0.
0.
0.
0.
0.
0.
0.
0.
0.
0.
0.
0.
0.
0.
0.
0.
0.
0.
0.
0.
0.
0.
0.
0.
0.
0.
0.
0.
0.
0.
0.
0.
0.
0.
0.
0.001
0.001
0.
-0.001
-0.002
-0.003
-0.007
-0.009
-0.006
-0.005
-0.004
-0.001
-0.001
0.
0.
0.
0.
0.
0.
0.
0.
0.
0.
0.
0.
0.
0.
0.
0.
0.
0.
0.
0.
0.
0.
0.
0.
0.
0.
0.
0.
0.
0.
0.
0.
0.
0.
0.
0.
0.
0.
0.
0.
0.
0.
0.
0.
0.
0.
0.
0.
0.
0.
0.
0.
0.
0.001
0.001
0.000
-0.001
-0.002
-0.003
-0.003
-0.002
-0.003
-0.001
-0.001
0.
0.
0.
0.
0.
0.
0.
0.
0.
0.
0.
0.
0.
0.
0.
0.
0.
0.
0.
0.
0.
0.
0.
0.
0.
0.
0.
0.
0.
0.
0.
0.
0.
0.
0.
0.
0.
0.
0.
0.
0.
0.
0.
0.
0.
0.
0.
0.
0.
0.
0.
0.
0.
0.
0.
0.
0.000
0.
0.000
-0.001
-0.001
-0.001
-0.001
-0.001
0.
0.
0.
0.
0.
0.
0.
0.
0.
0.
0.
0.
0.
0.
0.
0.
0.
0.
0.
0.
0.
0.
0.
0.
0.
0.
0.
0.
0.
0.
0.
0.
0.
0.
0.
0.
0.
0.
0.
0.
0.
0.
0.
0.
0.
0.
0.
0.
0.
0.
0.
0.
0.
0.
0.
0.
0.
0.
0.
-0.001
-0.001
-0.001
-0.001
0.000
0.
0.
0.
0.
0.
0.
0.
0.
0.
0.
0.
0.
0.
0.
0.
0.
0.
0.
0.
0.
0.
0.
0.
0.
0.
0.
0.
0.
0.
0.
0.
0.
0.
0.
0.
0.
0.
0.
0.
0.
0.
0.
0.
0.
0.
0.
0.
0.
0.
0.
0.
0.
0.
0.
0.
0.
0.
0.
0.
0.
0.
0.
0.
0.
0.
0.
0.
0.
0.
0.
0.
0.
0.
0.
0.
0.
0.
0.
0.
0.
0.
0.
0.
0.
0.
0.
0.
0.
0.
0.
0.
0.
0.
0.
0.
0.
0.
0.
0.
0.
0.
0.
0.
0.
0.
0.
0.
0.
0.
0.
0.
0.
0.
0.
0.
0.
0.
0.
0.
0.
0.
0.
0.
0.
0.
0.
0.
0.
0.
0.
0.
0.
0.
0.
0.
0.
0.
0.
0.
0.
0.
0.
0.
0.
0.
0.
0.
0.
0.
0.
0.
0.
0.
0.
0.
0.
0.
0.
0.
0.
0.
0.
0.
0.
0.
0.
0.
0.
0.
0.
0.
0.
0.
0.
0.
0.
0.
0.
0.
0.
0.
0.
0.
0.
0.
0.
0.
0.
0.
0.
0.
0.
0.
0.
0.
0.
0.
0.
0.
0.
0.
0.
0.
0.
0.
0.
0.
0.
0.
0.
0.
0.
0.
0.
0.
0.
0.
0.
0.
0.
0.
0.
0.
0.
0.
0.
0.
0.
0.
0.
0.
0.
0.
0.
0.
0.
0.
0.
0.
0.
0.
0.
0.
0.
0.
0.
0.
0.
0.
0.
0.
0.
0.
0.
0.
0.
0.
0.
0.
0.
0.
0.
0.
0.
0.
0.
0.
0.
0.
0.
0.
0.
0.
0.
0.
0.
0.
0.
0.
0.
0.
0.
0.
0.
0.
0.
0.
0.
0.
0.
0.
0.
0.
0.
0.
0.
0.
0.
0.
0.
0.
0.
0.
0.
0.
0.
0.
0.
0.
0.
0.
0.
0.
0.
0.
0.
0.
0.
0.
0.
0.
0.
0.
0.
0.
0.
0.
0.
0.
0.
0.
0.
0.
0.
0.
0.
0.
0.
0.
0.
0.
0.
0.
0.
0.
0.
0.
0.
0.
0.
0.
0.
0.
0.
0.
0.
0.
0.
0.
0.
0.
0.
0.
0.
0.
0.
0.
0.
0.
0.
0.
0.
0.
0.
0.
0.
0.
0.
0.
0.
0.
0.
0.
0.
0.
0.
0.
0.
0.
0.
0.
0.
0.
0.
0.
0.
0.
0.
0.
0.
0.
0.
0.
0.
0.
0.
0.
0.
0.
0.
0.
0.
0.
0.
0.
0.
0.
0.
0.
0.
0.
0.
0.
0.
0.
0.
0.
0.
0.
0.
0.
0.
0.
0.
0.
0.
0.
0.
0.
0.
0.
0.
0.
0.
0.
0.
0.
0.
0.
0.
0.
0.
0.
0.
0.
0.
0.
0.
0.
0.
0.
0.
0.
0.
0.
0.
0.
0.
0.
0.
0.
0.
0.
0.
0.
0.
0.
0.
0.
0.
0.
0.
0.
0.
0.
0.
0.
0.
0.
0.
0.
0.
0.
0.
0.
0.
0.
0.
0.
0.
0.
0.
0.
0.
0.
0.
0.
0.
0.
0.
0.
0.
0.
0.
0.
0.
0.
0.
0.
0.
0.
0.
0.
0.
0.
0.
0.
0.
0.
0.
0.
0.
0.
0.
0.
0.
0.
0.
0.
0.
0.
0.
0.
0.
0.
0.
0.
0.
0.
0.
0.
0.
0.
0.
0.
0.
0.
0.
0.
0.
0.
0.
0.
0.
0.
0.
0.
0.
0.
0.
0.
0.
0.
0.
0.
0.
0.
0.
0.
0.
0.
0.
0.
0.
0.
0.
0.
0.
0.
0.
0.
0.
0.
0.
0.
0.
0.
0.
0.
0.
0.
0.
0.
0.
0.
0.
0.
0.
0.
0.
0.
0.
0.
0.
0.
0.
0.
0.
0.
0.
0.
0.
0.
0.
0.
0.
0.
0.
0.
0.
0.
0.
0.
0.
0.
0.
0.
0.
0.
0.
0.
0.
0.
0.
0.
0.
0.
0.
0.
0.
0.
0.
0.
0.
0.
0.
0.
0.
0.
0.
0.
0.
0.
0.
0.
0.
0.
0.
0.
0.
0.
0.
0.
0.
0.
0.
0.
0.
0.
0.
0.
0.
0.
0.
0.
0.
0.
0.
0.
0.
0.
0.
0.
0.
0.
0.
0.
0.
0.
0.
0.
0.
0.
0.
0.
0.
0.
0.
0.
0.
0.
0.
0.
0.
0.
0.
0.
0.
0.
0.
0.
0.
0.
0.
0.
0.
0.
0.
0.
0.
0.
0.
0.
0.
0.
0.
0.
0.
0.
0.
0.
0.
0.
0.
0.
0.
0.
0.
0.
0.
0.
0.
0.
0.
0.
0.
0.
0.
0.
0.
0.
0.
0.
0.
0.
0.
0.
0.
0.
0.
0.
0.
0.
0.
0.
0.
0.
0.
0.
0.
0.
0.
0.
0.
0.
0.
0.
0.
0.
0.
0.
0.
0.
0.
0.
0.
0.
0.
0.
0.
0.
0.
0.
0.
0.
0.
0.
0.
0.
0.
0.
0.
0.
0.
0.
0.
0.
0.
0.
0.
0.
0.
0.
0.
0.
0.
0.
0.
0.
0.
0.
0.
0.
0.
0.
0.
0.
0.
0.
0.
0.
0.
0.
0.
0.
0.
0.
0.
0.
0.
0.
0.
0.
0.
0.
0.
0.
0.
0.
0.
0.
0.
0.
0.
0.
0.
0.
0.
0.
0.
0.
0.
0.
0.
0.
0.
0.
0.
0.
0.
0.
0.
0.
0.
0.
0.
0.
0.
0.
0.
0.
0.
0.
0.
0.
0.
0.
0.
0.
0.
0.
0.
0.
0.
0.
0.
0.
0.
0.
0.
0.
0.
0.
0.
0.
0.
0.
0.
0.
0.
0.
0.
0.
0.
0.
0.
0.
0.
0.
0.
0.
0.
0.
0.
0.
0.
0.
0.
0.
0.
0.
0.
0.
0.
0.
0.
0.
0.
0.
0.
0.
0.
0.
0.
0.
0.
0.
0.
0.
0.
0.
0.
0.
0.
0.
0.
0.
0.
0.
0.
0.
0.
0.
0.
0.
0.
0.
0.
0.
0.
0.
0.
0.
0.
0.
0.
0.
0.
0.
0.
0.
0.
0.
0.
0.
0.
0.
0.
0.
0.
0.
0.
0.
0.
0.
0.
0.
0.
0.
0.
0.
0.
0.
0.
0.
0.
0.
0.
0.
0.
0.
0.
0.
0.
0.
0.
0.
0.
0.
0.
0.
0.
0.
0.
0.
0.
0.
0.
0.
0.
0.
0.
0.
0.
0.
0.
0.
0.
0.
0.
0.
0.
0.
0.
0.
0.
0.
0.
0.
0.
0.
0.
0.
0.
0.
0.
0.
0.
0.
0.
0.
0.
0.
0.
0.
0.
0.
0.
0.
0.
0.
0.
0.
0.
0.
0.
0.
0.
0.
0.
0.
0.
0.
0.
0.
0.
0.
0.
0.
0.
0.
0.
0.
0.
0.
0.
0.
0.
0.
0.
0.
0.
0.
0.
0.
0.
0.
0.
0.
0.
0.
0.
0.
0.
0.
0.
0.
0.
0.
0.
0.
0.
0.
0.
0.
0.
0.
0.
0.
0.
0.
0.
0.
0.
0.
0.
0.
0.
0.
0.
0.
0.
0.
0.
0.
0.
0.
0.
0.
0.
0.
0.
0.
0.
0.
0.
0.
0.
0.
0.
0.
0.
0.
0.
0.
0.
0.
0.
0.
0.
0.
0.
0.
0.
0.
0.
0.
0.
0.
0.
0.
0.
0.
0.
0.
0.
0.
0.
0.
0.
0.
0.
0.
0.
0.
0.
0.
0.
0.
0.
0.
0.
0.
0.
0.
0.
0.
0.
0.
0.
0.
0.
0.
0.
0.
0.
0.
0.
0.
0.
0.
0.
0.
0.
0.
0.
0.
0.
0.
0.
0.
0.
0.
0.
0.
0.
0.
0.
0.
0.
0.
0.
0.
0.
0.
0.
0.
0.
0.
0.
0.
0.
0.
0.
0.
0.
0.
0.
0.
0.
0.
0.
0.
0.
0.
0.
0.
0.
0.
0.
0.
0.
0.
0.
0.
0.
0.
0.
0.
0.
0.
0.
0.
0.
0.
0.
0.
0.
0.
0.
0.
0.
0.
0.
0.
0.
0.
0.
0.
0.
0.
0.
0.
0.
0.
0.
0.
0.
0.
0.
0.
0.
0.
0.
0.
0.
0.
0.
0.
0.
0.
0.
0.
0.
0.
0.
0.
0.
0.
0.
0.
0.
0.
0.
0.
0.
0.
0.
0.
0.
0.
0.
0.
0.
0.
0.
0.
0.
0.
0.
0.
0.
0.
0.
0.
0.
0.
0.
0.
0.
0.
0.
0.
0.
0.
0.
0.
0.
0.
0.
0.
0.
0.
0.
0.
0.
0.
0.
0.
0.
0.
0.
0.
0.
0.
0.
0.
0.
0.
0.
0.
0.
0.
0.
0.
0.
0.
0.
0.
0.
0.
0.
0.
0.
0.
0.
0.
0.
0.
0.
0.
0.
0.
0.
0.
0.
0.
0.
0.
0.
0.
0.
0.
0.
0.
0.
0.
0.
0.
0.
0.
0.
0.
0.
0.
0.
0.
0.
0.
0.
0.
0.
0.
0.
0.
0.
0.
0.
0.
0.
0.
0.
0.
0.
0.
0.
0.
0.
0.
0.
0.
0.
0.
0.
0.
0.
0.
0.
0.
0.
0.
0.
0.
0.
0.
0.
0.
0.
0.
0.
0.
0.
0.
0.
0.
0.
0.
0.
0.
0.
0.
0.
0.
0.
0.
0.
0.
0.
0.
0.
0.
0.
0.
0.
0.
0.
0.
0.
0.
0.
0.
0.
0.
0.
0.
0.
0.
0.
0.
0.
0.
0.
0.
0.
0.
0.
0.
0.
0.
0.
0.
0.
0.
0.
0.
0.
0.
0.
0.
0.
0.
0.
0.
0.
0.
0.
0.
0.
0.
0.
0.
0.
0.
0.
0.
0.
0.
0.
0.
0.
0.
0.
0.
0.
0.
0.
0.
0.
0.
0.
0.
0.
0.
0.
0.
0.
0.
0.
0.
0.
0.
0.
0.
0.
0.
0.
0.
0.
0.
0.
0.
0.
0.
0.
0.
0.
0.
0.
0.
0.
0.
0.
0.
0.
0.
0.
0.
0.
0.
0.
0.
0.
0.
0.
0.
0.
0.
0.
0.
0.
0.
0.
0.
0.
0.
0.
0.
0.
0.
0.
0.
0.
0.
0.
0.
0.
0.
0.
0.
0.
0.
0.
0.
0.
0.
0.
0.
0.
0.
0.
0.
0.
0.
0.
0.
0.
0.
0.
0.
0.
0.
0.
0.
0.
0.
0.
0.
0.
0.
0.
0.
0.
0.
0.
0.
0.
0.
0.
0.
0.
0.
0.
0.
0.
0.
0.
0.
0.
0.
0.
0.
0.
0.
0.
0.
0.
0.
0.
0.
0.
0.
0.
0.
0.
0.
0.
0.
0.
0.
0.
0.
0.
0.
0.
0.
0.
0.
0.
0.
0.
0.
0.
0.
0.
0.
0.
0.
0.
0.
0.
0.
0.
0.
0.
0.
0.
0.
0.
0.
0.
0.
0.
0.
0.
0.
0.
0.
0.
0.
0.
0.
0.
0.
0.
0.
0.
0.
0.
0.
0.
0.
0.
0.
0.
0.
0.
0.
0.
0.
0.
0.
0.
0.
0.
0.
0.
0.
0.
0.
0.
0.
0.
0.
0.
0.
0.
0.
0.
0.
0.
0.
0.
0.
0.
0.
0.
0.
0.
0.
0.
0.
0.
0.
0.
0.
0.
0.
0.
0.
0.
0.
0.
0.
0.
0.
0.
0.
0.
0.
0.
0.
0.
0.
0.
0.
0.
0.
0.
0.
0.
0.
0.
0.
0.
0.
0.
0.
0.
0.
0.
0.
0.
0.
0.
0.
0.
0.
0.
0.
0.
0.
0.
0.
0.
0.
0.
0.
0.
0.
0.
0.
0.
0.
0.
0.
0.
0.
0.
0.
0.
0.
0.
0.
0.
0.
0.
0.
0.
0.
0.
0.
0.
0.
0.
0.
0.
0.
0.
0.
0.
0.
0.
0.
0.
0.
0.
0.
0.
0.
0.
0.
0.
0.
0.
0.
0.
0.
0.
0.
0.
0.
0.
0.
0.
0.
0.
0.
0.
0.
0.
0.
0.
0.
0.
0.
0.
0.
0.
0.
0.
0.
0.
0.
0.
0.
0.
0.
0.
0.
0.
0.
0.
0.
0.
0.
0.
0.
0.
0.
0.
0.
0.
0.001
0.001
0.001
0.001
0.001
0.
0.
0.
0.
0.
0.
0.
0.
0.
0.
0.
0.
0.
0.
0.
0.
0.
0.
0.
0.
0.
0.
0.
0.
0.
0.
0.
0.
0.
-0.001
-0.003
0.000
0.000
0.001
0.
0.
0.
0.
0.
0.
0.
0.
0.
0.
0.
0.
0.
0.
0.
0.
0.
0.
0.
0.
0.
0.
-0.002
-0.002
-0.003
-0.003
-0.003
-0.002
0.000
0.003
0.003
0.002
0.001
0.001
0.
0.
0.
0.
0.
0.
0.
0.
0.
0.
0.
0.
0.
0.
0.
0.
0.
0.
0.
0.
0.
-0.001
-0.002
-0.002
-0.002
-0.005
-0.005
-0.004
-0.002
-0.002
0.001
0.001
0.
0.
0.
0.
0.
0.
0.
0.
0.
0.
0.
0.
0.
0.
0.
0.
0.
0.
0.
0.
-0.002
-0.004
-0.005
-0.006
-0.007
-0.007
-0.006
-0.005
-0.002
0.000
0.001
0.000
0.000
0.000
-0.001
0.
0.
0.
0.
0.
0.
0.
0.
0.
0.
0.
0.
0.
0.
0.
0.
0.
0.
-0.001
-0.003
-0.004
-0.006
-0.006
-0.006
-0.006
-0.006
-0.002
-0.003
-0.002
0.001
0.
0.
0.
0.
0.
0.
0.
0.
0.
0.
0.
0.
0.
0.
0.
0.
0.
0.
0.
-0.002
-0.005
-0.006
-0.010
-0.015
-0.018
-0.020
-0.020
-0.017
-0.014
-0.010
-0.005
-0.002
-0.002
-0.001
-0.001
-0.001
0.
0.
0.
0.
0.
0.
0.
0.
0.
0.
0.
0.
0.
0.
0.
0.
0.
-0.003
-0.004
-0.007
-0.007
-0.009
-0.010
-0.008
-0.007
-0.005
-0.002
-0.002
0.001
0.
0.
0.
0.
0.
0.
0.
0.
0.
0.
0.
0.
0.
0.
0.
0.
0.
0.
-0.002
-0.003
-0.008
-0.012
-0.021
-0.032
-0.042
-0.051
-0.052
-0.046
-0.037
-0.029
-0.023
-0.015
-0.008
-0.005
-0.003
-0.002
-0.001
0.
0.
0.
0.
0.
0.
0.
0.
0.
0.
0.
0.
0.
0.
0.
-0.001
-0.003
-0.006
-0.007
-0.008
-0.011
-0.010
-0.009
-0.008
-0.006
-0.001
0.000
0.
0.
0.
0.
0.
0.
0.
0.
0.
0.
0.
0.
0.
0.
0.
0.
0.
0.
0.
-0.003
-0.006
-0.012
-0.022
-0.038
-0.053
-0.074
-0.084
-0.088
-0.083
-0.074
-0.061
-0.049
-0.034
-0.020
-0.009
-0.004
-0.002
-0.002
0.
0.
0.
0.
0.
0.
0.
0.
0.
0.
0.
0.
0.
0.
0.
-0.001
-0.004
-0.006
-0.008
-0.009
-0.013
-0.013
-0.009
-0.007
-0.005
-0.002
0.000
0.001
0.
0.
0.
0.
0.
0.
0.
0.
0.
0.
0.
0.
0.
0.
0.
0.
0.
-0.002
-0.003
-0.009
-0.017
-0.034
-0.050
-0.068
-0.079
-0.102
-0.114
-0.123
-0.121
-0.101
-0.077
-0.058
-0.039
-0.020
-0.008
-0.003
-0.001
-0.001
0.
0.
0.
0.
0.
0.
0.
0.
0.
0.
0.
0.
0.
0.
-0.001
-0.003
-0.005
-0.007
-0.009
-0.011
-0.013
-0.010
-0.007
-0.004
-0.002
0.001
0.001
0.
0.
0.
0.
0.
0.
0.
0.
0.
0.
0.
0.
0.
0.
0.
0.
-0.002
-0.004
-0.005
-0.010
-0.025
-0.044
-0.060
-0.020
0.048
-0.064
-0.142
-0.165
-0.165
-0.137
-0.102
-0.077
-0.053
-0.031
-0.013
-0.004
-0.002
0.
0.
0.
0.
0.
0.
0.
0.
0.
0.
0.
0.
0.
0.
0.
0.
-0.002
-0.004
-0.006
-0.007
-0.010
-0.008
-0.007
-0.006
-0.002
0.000
0.001
0.001
0.
0.
0.
0.
0.
0.
0.
0.
0.
0.
0.
0.
0.
0.
-0.002
-0.002
-0.003
-0.005
-0.007
-0.015
-0.031
-0.051
-0.066
0.012
0.123
-0.048
-0.167
-0.196
-0.198
-0.165
-0.131
-0.099
-0.070
-0.043
-0.020
-0.007
-0.002
-0.001
0.001
0.
0.
0.
0.
0.
0.
0.
0.
0.
0.
0.
0.
0.
0.
-0.001
-0.002
-0.003
-0.004
-0.005
-0.006
-0.004
-0.003
0.000
0.001
0.001
0.001
0.
0.
0.
0.
0.
0.
0.
0.
0.
0.
0.
0.
0.
-0.002
-0.003
-0.004
-0.004
-0.009
-0.012
-0.020
-0.036
-0.059
-0.078
-0.079
-0.068
-0.136
-0.189
-0.207
-0.200
-0.182
-0.160
-0.129
-0.096
-0.062
-0.032
-0.013
-0.003
0.000
0.002
0.001
0.
0.
0.
0.
0.
0.
0.
0.
0.
0.
0.
0.
0.
0.
-0.001
-0.002
-0.002
-0.003
-0.003
-0.002
0.000
0.001
0.001
0.001
0.001
0.
0.
0.
0.
0.
0.
0.
0.
0.
0.
0.
0.
-0.002
-0.003
-0.004
-0.007
-0.008
-0.013
-0.017
-0.025
-0.040
-0.060
-0.086
-0.112
-0.139
-0.163
-0.182
-0.185
-0.181
-0.179
-0.169
-0.146
-0.120
-0.083
-0.047
-0.023
-0.007
0.
0.001
0.001
0.
0.
0.
0.
0.
0.
0.
0.
0.
0.
0.
0.
0.
0.
0.000
0.001
0.000
0.000
0.
0.000
0.001
0.001
0.001
0.001
0.
0.
0.
0.
0.
0.
0.
0.
0.
0.
0.
0.
0.
-0.002
-0.003
-0.007
-0.009
-0.013
-0.018
-0.024
-0.028
-0.042
-0.060
-0.084
-0.109
-0.127
-0.143
-0.150
-0.150
-0.155
-0.157
-0.148
-0.132
-0.111
-0.088
-0.058
-0.030
-0.011
0.000
0.001
0.001
0.
0.
0.
0.
0.
0.
0.
0.
0.
0.
0.
0.
0.
0.
0.
0.000
0.001
0.001
0.001
0.001
0.001
0.001
0.001
0.
0.
0.
0.
0.
0.
0.
0.
0.
0.
0.
0.
0.
0.
-0.002
-0.004
-0.008
-0.011
-0.017
-0.024
-0.029
-0.032
-0.044
-0.060
-0.076
-0.090
-0.100
-0.104
-0.105
-0.114
-0.124
-0.131
-0.113
-0.105
-0.100
-0.086
-0.061
-0.032
-0.011
0.
0.000
0.001
0.
0.
0.
0.
0.
0.
0.
0.
0.
0.
0.
0.
0.
0.
0.
0.
0.
0.
0.001
0.001
0.001
0.001
0.
0.
0.
0.
0.
0.
0.
0.
0.
0.
0.
0.
0.
0.
0.
-0.002
-0.004
-0.008
-0.013
-0.017
-0.024
-0.029
-0.036
-0.043
-0.058
-0.069
-0.074
-0.074
-0.071
-0.067
-0.072
-0.089
-0.100
-0.099
-0.099
-0.094
-0.081
-0.055
-0.026
-0.009
-0.001
0.001
0.001
0.
0.
0.
0.
0.
0.
0.
0.
0.
0.
0.
0.
0.
0.
0.
0.
0.
0.
0.
0.
0.
0.
0.
0.
0.
0.
0.
0.
0.
0.
0.
0.
0.
0.
0.
0.
0.
-0.002
-0.004
-0.007
-0.012
-0.016
-0.022
-0.026
-0.033
-0.040
-0.050
-0.058
-0.058
-0.054
-0.048
-0.040
-0.042
-0.052
-0.070
-0.078
-0.084
-0.081
-0.063
-0.038
-0.016
-0.006
0.001
0.001
0.001
0.
0.
0.
0.
0.
0.
0.
0.
0.
0.
0.
0.
0.
0.
0.
0.
0.
0.
0.
0.
0.
0.
0.
0.
0.
0.
0.
0.
0.
0.
0.
0.
0.
0.
0.
0.
0.
-0.002
-0.003
-0.004
-0.010
-0.013
-0.018
-0.023
-0.028
-0.033
-0.037
-0.042
-0.042
-0.036
-0.030
-0.021
-0.020
-0.025
-0.036
-0.048
-0.052
-0.045
-0.033
-0.019
-0.009
-0.004
0.001
0.001
0.
0.
0.
0.
0.
0.
0.
0.
0.
0.
0.
0.
0.
0.
0.
0.
0.
0.
0.
0.
0.
0.
0.
0.
0.
0.
0.
0.
0.
0.
0.
0.
0.
0.
0.
0.
0.
0.
0.
-0.002
-0.003
-0.006
-0.010
-0.013
-0.018
-0.020
-0.024
-0.024
-0.024
-0.023
-0.019
-0.014
-0.010
-0.007
-0.009
-0.018
-0.025
-0.027
-0.024
-0.016
-0.007
-0.003
-0.002
0.001
0.001
0.
0.
0.
0.
0.
0.
0.
0.
0.
0.
0.
0.
0.
0.
0.
0.
0.
0.
0.
0.
0.
0.
0.
0.
0.
0.
0.
0.
0.
0.
0.
0.
0.
0.
0.
0.
0.
0.
0.
0.
-0.002
-0.003
-0.004
-0.005
-0.009
-0.012
-0.015
-0.015
-0.016
-0.015
-0.010
-0.007
-0.002
-0.003
-0.008
-0.011
-0.013
-0.015
-0.013
-0.009
-0.003
0.
0.000
0.001
0.
0.
0.
0.
0.
0.
0.
0.
0.
0.
0.
0.
0.
0.
0.
0.
0.
0.
0.
0.
0.
0.
0.
0.
0.
0.
0.
0.
0.
0.
0.
0.
0.
0.
0.
0.
0.
0.
0.
-0.001
-0.001
-0.001
-0.002
-0.004
-0.006
-0.006
-0.012
-0.012
-0.012
-0.008
-0.008
-0.007
-0.005
0.000
0.001
-0.006
-0.007
-0.008
-0.008
-0.006
-0.004
-0.001
0.002
0.003
0.001
0.
0.
0.
0.
0.
0.
0.
0.
0.
0.
0.
0.
0.
0.
0.
0.
0.
0.
0.
0.
0.
0.
0.
0.
0.
0.
0.
0.
0.
0.
0.
0.
0.
0.
0.
0.
0.
-0.003
-0.004
-0.004
-0.004
-0.004
-0.005
-0.006
-0.007
-0.010
-0.009
-0.009
-0.009
-0.009
-0.003
-0.002
0.000
0.000
0.001
-0.005
-0.004
-0.006
-0.004
-0.002
0.000
0.001
0.001
0.002
0.002
0.001
0.
0.
0.
0.
0.
0.
0.
0.
0.
0.
0.
0.
0.
0.
0.
0.
0.
0.
0.
0.
0.
0.
0.
0.
0.
0.
0.
0.
0.
0.
0.
0.
0.
0.
0.
-0.003
-0.004
-0.005
-0.006
-0.007
-0.008
-0.010
-0.012
-0.014
-0.014
-0.013
-0.012
-0.009
-0.007
-0.003
0.002
0.002
0.001
0.001
-0.001
-0.003
-0.003
-0.004
-0.004
-0.002
0.000
0.003
0.002
0.004
0.002
0.001
0.
0.
0.
0.
0.
0.
0.
0.
0.
0.
0.
0.
0.
0.
0.
0.
0.
0.
0.
0.
0.
0.
0.
0.
0.
0.
0.
0.
0.
0.
0.
0.
0.001
-0.002
-0.004
-0.007
-0.009
-0.011
-0.011
-0.014
-0.015
-0.019
-0.019
-0.019
-0.017
-0.016
-0.013
-0.008
-0.004
0.000
0.002
0.003
0.001
0.001
-0.002
-0.003
-0.005
-0.005
-0.003
0.000
0.003
0.003
0.004
0.003
0.001
0.
0.
0.
0.
0.
0.
0.
0.
0.
0.
0.
0.
0.
0.
0.
0.
0.
0.
0.
0.
0.
0.
0.
0.
0.
0.
0.
0.
0.
0.001
0.001
0.002
0.002
-0.001
-0.006
-0.009
-0.011
-0.014
-0.017
-0.020
-0.023
-0.025
-0.026
-0.027
-0.022
-0.020
-0.016
-0.010
-0.005
-0.002
0.002
0.004
0.004
0.001
-0.001
-0.001
-0.003
-0.004
-0.003
0.001
0.003
0.004
0.005
0.003
0.001
0.
0.
0.
0.
0.
0.
0.
0.
0.
0.
0.
0.
0.
0.
0.
0.
0.
0.
0.
0.
0.
0.
0.
0.
0.
0.
0.
0.
0.001
0.002
0.003
0.002
0.001
-0.003
-0.008
-0.011
-0.013
-0.017
-0.023
-0.024
-0.027
-0.031
-0.031
-0.031
-0.024
-0.021
-0.016
-0.010
-0.005
-0.002
0.001
0.004
0.004
0.004
0.000
0.000
-0.003
-0.004
-0.002
0.001
0.003
0.005
0.005
0.003
0.001
0.
0.
0.
0.
0.
0.
0.
0.
0.
0.
0.
0.
0.
0.
0.
0.
0.
0.
0.
0.
0.
0.
0.
0.
0.
0.
0.
0.001
0.002
0.003
0.002
0.001
-0.002
-0.007
-0.012
-0.016
-0.018
-0.022
-0.027
-0.028
-0.030
-0.034
-0.034
-0.031
-0.025
-0.019
-0.014
-0.008
-0.004
-0.003
0.001
0.004
0.004
0.004
0.004
0.002
0.001
-0.001
0.
0.002
0.005
0.005
0.005
0.002
0.002
0.
0.
0.
0.
0.
0.
0.
0.
0.
0.
0.
0.
0.
0.
0.
0.
0.
0.
0.
0.
0.
0.
0.
0.
0.
0.
0.001
0.001
0.003
0.002
0.001
-0.003
-0.007
-0.014
-0.021
-0.022
-0.023
-0.024
-0.025
-0.030
-0.028
-0.033
-0.032
-0.028
-0.023
-0.016
-0.012
-0.006
-0.004
0.001
0.001
0.003
0.003
0.004
0.004
0.004
0.003
0.003
0.003
0.004
0.005
0.006
0.004
0.002
0.002
0.
0.
0.
0.
0.
0.
0.
0.
0.
0.
0.
0.
0.
0.
0.
0.
0.
0.
0.
0.
0.
0.
0.
0.
0.
0.
0.001
0.002
0.003
0.001
-0.001
-0.008
-0.018
-0.026
-0.035
-0.035
-0.031
-0.028
-0.025
-0.028
-0.025
-0.023
-0.025
-0.022
-0.017
-0.013
-0.008
-0.004
-0.001
0.002
0.
0.001
0.002
0.003
0.004
0.005
0.004
0.004
0.004
0.005
0.005
0.004
0.003
0.002
0.
0.
0.
0.
0.
0.
0.
0.
0.
0.
0.
0.
0.
0.
0.
0.
0.
0.
0.
0.
0.
0.
0.
0.
0.
0.
0.
0.001
0.003
0.002
0.000
-0.005
-0.015
-0.030
-0.043
-0.050
-0.052
-0.044
-0.034
-0.025
-0.021
-0.022
-0.019
-0.015
-0.012
-0.011
-0.008
-0.004
-0.002
-0.001
0.
0.
0.001
0.001
0.002
0.002
0.005
0.006
0.005
0.004
0.005
0.004
0.003
0.002
0.002
0.
0.
0.
0.
0.
0.
0.
0.
0.
0.
0.
0.
0.
0.
0.
0.
0.
0.
0.
0.
0.
0.
0.
0.
0.
0.
0.
0.001
0.003
0.002
0.000
-0.007
-0.019
-0.038
-0.055
-0.063
-0.059
-0.052
-0.036
-0.025
-0.018
-0.015
-0.013
-0.007
-0.006
-0.003
-0.002
-0.001
0.001
0.
0.
0.
0.
0.001
0.002
0.002
0.002
0.003
0.003
0.003
0.003
0.003
0.002
0.001
0.
0.
0.
0.
0.
0.
0.
0.
0.
0.
0.
0.
0.
0.
0.
0.
0.
0.
0.
0.
0.
0.
0.
0.
0.
0.
0.
0.
0.001
0.002
0.002
0.000
-0.007
-0.020
-0.038
-0.055
-0.062
-0.061
-0.053
-0.036
-0.023
-0.015
-0.011
-0.005
-0.002
-0.001
0.001
0.001
0.001
0.
0.
0.
0.
0.
0.
0.001
0.002
0.002
0.002
0.002
0.002
0.002
0.001
0.001
0.
0.
0.
0.
0.
0.
0.
0.
0.
0.
0.
0.
0.
0.
0.
0.
0.
0.
0.
0.
0.
0.
0.
0.
0.
0.
0.
0.
0.
0.001
0.002
0.001
0.000
-0.005
-0.013
-0.029
-0.045
-0.053
-0.054
-0.047
-0.033
-0.021
-0.013
-0.007
-0.004
0.000
0.001
0.001
0.001
0.001
0.
0.
0.
0.
0.
0.
0.
0.
0.
0.002
0.002
0.001
0.001
0.001
0.
0.
0.
0.
0.
0.
0.
0.
0.
0.
0.
0.
0.
0.
0.
0.
0.
0.
0.
0.
0.
0.
0.
0.
0.
0.
0.
0.
0.
0.
0.
0.001
0.001
0.001
-0.002
-0.008
-0.018
-0.029
-0.037
-0.039
-0.034
-0.025
-0.016
-0.012
-0.006
-0.003
0.000
0.000
0.001
0.001
0.
0.
0.
0.
0.
0.
0.
0.
0.
0.
0.
0.
0.
0.
0.
0.
0.
0.
0.
0.
0.
0.
0.
0.
0.
0.
0.
0.
0.
0.
0.
0.
0.
0.
0.
0.
0.
0.
0.
0.
0.
0.
0.
0.
0.
0.
0.001
0.001
0.
0.000
-0.003
-0.010
-0.015
-0.020
-0.021
-0.018
-0.016
-0.011
-0.007
-0.004
-0.001
0.000
0.001
0.
0.
0.
0.
0.
0.
0.
0.
0.
0.
0.
0.
0.
0.
0.
0.
0.
0.
0.
0.
0.
0.
0.
0.
0.
0.
0.
0.
0.
0.
0.
0.
0.
0.
0.
0.
0.
0.
0.
0.
0.
0.
0.
0.
0.
0.
0.
0.
0.
0.001
0.001
0.000
-0.001
-0.002
-0.007
-0.010
-0.011
-0.010
-0.009
-0.006
-0.004
-0.001
-0.001
0.
0.
0.
0.
0.
0.
0.
0.
0.
0.
0.
0.
0.
0.
0.
0.
0.
0.
0.
0.
0.
0.
0.
0.
0.
0.
0.
0.
0.
0.
0.
0.
0.
0.
0.
0.
0.
0.
0.
0.
0.
0.
0.
0.
0.
0.
0.
0.
0.
0.
0.
0.
0.001
0.000
0.000
-0.001
-0.002
-0.003
-0.004
-0.005
-0.005
-0.002
-0.001
-0.001
0.
0.
0.
0.
0.
0.
0.
0.
0.
0.
0.
0.
0.
0.
0.
0.
0.
0.
0.
0.
0.
0.
0.
0.
0.
0.
0.
0.
0.
0.
0.
0.
0.
0.
0.
0.
0.
0.
0.
0.
0.
0.
0.
0.
0.
0.
0.
0.
0.
0.
0.
0.
0.
0.
0.
-0.001
-0.001
-0.001
-0.001
-0.001
-0.001
-0.001
-0.001
0.
0.
0.
0.
0.
0.
0.
0.
0.
0.
0.
0.
0.
0.
0.
0.
0.
0.
0.
0.
0.
0.
0.
0.
0.
0.
0.
0.
0.
0.
0.
0.
0.
0.
0.
0.
0.
0.
0.
0.
0.
0.
0.
0.
0.
0.
0.
0.
0.
0.
0.
0.
0.
0.
0.
0.
0.
0.
0.
0.
-0.001
-0.001
0.
0.
0.
0.
0.
0.
0.
0.
0.
0.
0.
0.
0.
0.
0.
0.
0.
0.
0.
0.
0.
0.
0.
0.
0.
0.
0.
0.
0.
0.
0.
0.
0.
0.
0.
0.
0.
0.
0.
0.
0.
0.
0.
0.
0.
0.
0.
0.
0.
0.
0.
0.
0.
0.
0.
0.
0.
0.
0.
0.
0.
0.
0.
0.
0.
0.
0.
0.
0.
0.
0.
0.
0.
0.
0.
0.
0.
0.
0.
0.
0.
0.
0.
0.
0.
0.
0.
0.
0.
0.
0.
0.
0.
0.
0.
0.
0.
0.
0.
0.
0.
0.
0.
0.
0.
0.
0.
0.
0.
0.
0.
0.
0.
0.
0.
0.
0.
0.
0.
0.
0.
0.
0.
0.
0.
0.
0.
0.
0.
0.
0.
0.
0.
0.
0.
0.
0.
0.
0.
0.
0.
0.
0.
0.
0.
0.
0.
0.
0.
0.
0.
0.
0.
0.
0.
0.
0.
0.
0.
0.
0.
0.
0.
0.
0.
0.
0.
0.
0.
0.
0.
0.
0.
0.
0.
0.
0.
0.
0.
0.
0.
0.
0.
0.
0.
0.
0.
0.
0.
0.
0.
0.
0.
0.
0.
0.
0.
0.
0.
0.
0.
0.
0.
0.
0.
0.
0.
0.
0.
0.
0.
0.
0.
0.
0.
0.
0.
0.
0.
0.
0.
0.
0.
0.
0.
0.
0.
0.
0.
0.
0.
0.
0.
0.
0.
0.
0.
0.
0.
0.
0.
0.
0.
0.
0.
0.
0.
0.
0.
0.
0.
0.
0.
0.
0.
0.
0.
0.
0.
0.
0.
0.
0.
0.
0.
0.
0.
0.
0.
0.
0.
0.
0.
0.
0.
0.
0.
0.
0.
0.
0.
0.
0.
0.
0.
0.
0.
0.
0.
0.
0.
0.
0.
0.
0.
0.
0.
0.
0.
0.
0.
0.
0.
0.
0.
0.
0.
0.
0.
0.
0.
0.
0.
0.
0.
0.
0.
0.
0.
0.
0.
0.
0.
0.
0.
0.
0.
0.
0.
0.
0.
0.
0.
0.
0.
0.
0.
0.
0.
0.
0.
0.
0.
0.
0.
0.
0.
0.
0.
0.
0.
0.
0.
0.
0.
0.
0.
0.
0.
0.
0.
0.
0.
0.
0.
0.
0.
0.
0.
0.
0.
0.
0.
0.
0.
0.
0.
0.
0.
0.
0.
0.
0.
0.
0.
0.
0.
0.
0.
0.
0.
0.
0.
0.
0.
0.
0.
0.
0.
0.
0.
0.
0.
0.
0.
0.
0.
0.
0.
0.
0.
0.
0.
0.
0.
0.
0.
0.
0.
0.
0.
0.
0.
0.
0.
0.
0.
0.
0.
0.
0.
0.
0.
0.
0.
0.
0.
0.
0.
0.
0.
0.
0.
0.
0.
0.
0.
0.
0.
0.
0.
0.
0.
0.
0.
0.
0.
0.
0.
0.
0.
0.
0.
0.
0.
0.
0.
0.
0.
0.
0.
0.
0.
0.
0.
0.
0.
0.
0.
0.
0.
0.
0.
0.
0.
0.
0.
0.
0.
0.
0.
0.
0.
0.
0.
0.
0.
0.
0.
0.
0.
0.
0.
0.
0.
0.
0.
0.
0.
0.
0.
0.
0.
0.
0.
0.
0.
0.
0.
0.
0.
0.
0.
0.
0.
0.
0.
0.
0.
0.
0.
0.
0.
0.
0.
0.
0.
0.
0.
0.
0.
0.
0.
0.
0.
0.
0.
0.
0.
0.
0.
0.
0.
0.
0.
0.
0.
0.
0.
0.
0.
0.
0.
0.
0.
0.
0.
0.
0.
0.
0.
0.
0.
0.
0.
0.
0.
0.
0.
0.
0.
0.
0.
0.
0.
0.
0.
0.
0.
0.
0.
0.
0.
0.
0.
0.
0.
0.
0.
0.
0.
0.
0.
0.
0.
0.
0.
0.
0.
0.
0.
0.
0.
0.
0.
0.
0.
0.
0.
0.
0.
0.
0.
0.
0.
0.
0.
0.
0.
0.
0.
0.
0.
0.
0.
0.
0.
0.
0.
0.
0.
0.
0.
0.
0.
0.
0.
0.
0.
0.
0.
0.
0.
0.
0.
0.
0.
0.
0.
0.
0.
0.
0.
0.
0.
0.
0.
0.
0.
0.
0.
0.
0.
0.
0.
0.
0.
0.
0.
0.
0.
0.
0.
0.
0.
0.
0.
0.
0.
0.
0.
0.
0.
0.
0.
0.
0.
0.
0.
0.
0.
0.
0.
0.
0.
0.
0.
0.
0.
0.
0.
0.
0.
0.
0.
0.
0.
0.
0.
0.
0.
0.
0.
0.
0.
0.
0.
0.
0.
0.
0.
0.
0.
0.
0.
0.
0.
0.
0.
0.
0.
0.
0.
0.
0.
0.
0.
0.
0.
0.
0.
0.
0.
0.
0.
0.
0.
0.
0.
0.
0.
0.
0.
0.
0.
0.
0.
0.
0.
0.
0.
0.
0.
0.
0.
0.
0.
0.
0.
0.
0.
0.
0.
0.
0.
0.
0.
0.
0.
0.
0.
0.
0.
0.
0.
0.
0.
0.
0.
0.
0.
0.
0.
0.
0.
0.
0.
0.
0.
0.
0.
0.
0.
0.
0.
0.
0.
0.
0.
0.
0.
0.
0.
0.
0.
0.
0.
0.
0.
0.
0.
0.
0.
0.
0.
0.
0.
0.
0.
0.
0.
0.
0.
0.
0.
0.
0.
0.
0.
0.
0.
0.
0.
0.
0.
0.
0.
0.
0.
0.
0.
0.
0.
0.
0.
0.
0.
0.
0.
0.
0.
0.
0.
0.
0.
0.
0.
0.
0.
0.
0.
0.
0.
0.
0.
0.
0.
0.
0.
0.
0.
0.
0.
0.
0.
0.
0.
0.
0.
0.
0.
0.
0.
0.
0.
0.
0.
0.
0.
0.
0.
0.
0.
0.
0.
0.
0.
0.
0.
0.
0.
0.
0.
0.
0.
0.
0.
0.
0.
0.
0.
0.
0.
0.
0.
0.
0.
0.
0.
0.
0.
0.
0.
0.
0.
0.
0.
0.
0.
0.
0.
0.
0.
0.
0.
0.
0.
0.
0.
0.
0.
0.
0.
0.
0.
0.
0.
0.
0.
0.
0.
0.
0.
0.
0.
0.
0.
0.
0.
0.
0.
0.
0.
0.
0.
0.
0.
0.
0.
0.
0.
0.
0.
0.
0.
0.
0.
0.
0.
0.
0.
0.
0.
0.
0.
0.
0.
0.
0.
0.
0.
0.
0.
0.
0.
0.
0.
0.
0.
0.
0.
0.
0.
0.
0.
0.
0.
0.
0.
0.
0.
0.
0.
0.
0.
0.
0.
0.
0.
0.
0.
0.
0.
0.
0.
0.
0.
0.
0.
0.
0.
0.
0.
0.
0.
0.
0.
0.
0.
0.
0.
0.
0.
0.
0.
0.
0.
0.
0.
0.
0.
0.
0.
0.
0.
0.
0.
0.
0.
0.
0.
0.
0.
0.
0.
0.
0.
0.
0.
0.
0.
0.
0.
0.
0.
0.
0.
0.
0.
0.
0.
0.
0.
0.
0.
0.
0.
0.
0.
0.
0.
0.
0.
0.
0.
0.
0.
0.
0.
0.
0.
0.
0.
0.
0.
0.
0.
0.
0.
0.
0.
0.
0.
0.
0.
0.
0.
0.
0.
0.
0.
0.
0.
0.
0.
0.
0.
0.
0.
0.
0.
0.
0.
0.
0.
0.
0.
0.
0.
0.
0.
0.
0.
0.
0.
0.
0.
0.
0.
0.
0.
0.
0.
0.
0.
0.
0.
0.
0.
0.
0.
0.
0.
0.
0.
0.
0.
0.
0.
0.
0.
0.
0.
0.
0.
0.
0.
0.
0.
0.
0.
0.
0.
0.
0.
0.
0.
0.
0.
0.
0.
0.
0.
0.
0.
0.
0.
0.
0.
0.
0.
0.
0.
0.
0.
0.
0.
0.
0.
0.
0.
0.
0.
0.
0.
0.
0.
0.
0.
0.
0.
0.
0.
0.
0.
0.
0.
0.
0.
0.
0.
0.
0.
0.
0.
0.
0.
0.
0.
0.
0.
0.
0.
0.
0.
0.
0.
0.
0.
0.
0.
0.
0.
0.
0.
0.
0.
0.
0.
0.
0.
0.
0.
0.
0.
0.
0.
0.
0.
0.
0.
0.
0.
0.
0.
0.
0.
0.
0.
0.
0.
0.
0.
0.
0.
0.
0.
0.
0.
0.
0.
0.
0.
0.
0.
0.
0.
0.
0.
0.
0.
0.
0.
0.
0.
0.
0.
0.
0.
0.
0.
0.
0.
0.
0.
0.
0.
0.
0.
0.
0.
0.
0.
0.
0.
0.
0.
0.
0.
0.
0.
0.
0.
0.
0.
0.
0.
0.
0.
0.
0.
0.
0.
0.
0.
0.
0.
0.
0.
0.
0.
0.
0.
0.
0.
0.
0.
0.
0.
0.
0.
0.
0.
0.
0.
0.
0.
0.
0.
0.
0.
0.
0.
0.
0.
0.
0.
0.
0.
0.
0.
0.
0.
0.
0.
0.
0.
0.
0.
0.
0.
0.
0.
0.
0.
0.
0.
0.
0.
0.
0.
0.
0.
0.
0.
0.
0.
0.
0.
0.
0.
0.
0.
0.
0.
0.
0.
0.
0.
0.
0.
0.
0.
0.
0.
0.
0.
0.
0.
0.
0.
0.
0.
0.
0.
0.
0.
0.
0.
0.
0.
0.
0.
0.
0.
0.
0.
0.
0.
0.
0.
0.
0.
0.
0.
0.
0.
0.
0.
0.
0.
0.
0.
0.
0.
0.
0.
0.
0.
0.
0.
0.
0.
0.
0.
0.
0.
0.
0.
0.
0.
0.
0.
0.
0.
0.
0.
0.
0.
0.
0.
0.
0.
0.
0.
0.
0.
0.
0.
0.
0.
0.
0.
0.
0.
0.
0.
0.
0.
0.
0.
0.
0.
0.
0.
0.
0.
0.
0.
0.
0.
0.
0.
0.
0.
0.
0.
0.
0.
0.
0.
0.
0.
0.
0.
0.
0.
0.
0.
0.
0.
0.
0.
0.
0.
0.
0.
0.
0.
0.
0.
0.
0.
0.
0.
0.
0.
0.
0.
0.
0.
0.
0.
0.
0.
0.
0.
0.
0.
0.
0.
0.
0.
0.
0.
0.
0.
0.
0.
0.
0.
0.
0.
0.
0.
0.
0.
0.
0.
0.
0.
0.
0.
0.
0.
0.
0.
0.
0.
0.
0.
0.
0.
0.
0.
0.
0.
0.
0.
0.
0.
0.
0.
0.
0.
0.
0.
0.
0.
0.
0.
0.
0.
0.
0.
0.
0.
0.
0.
0.
0.
0.
0.
0.
0.
0.
0.
0.
0.
0.
0.
0.
0.
0.
0.
0.
0.
0.
0.
0.
0.
0.
0.
0.
0.
0.
0.
0.
0.
0.
0.
0.
0.
0.
0.
0.
0.
0.
0.
0.
0.
0.
0.
0.
0.
0.
0.
0.
0.
0.
0.
0.
0.
0.
0.
0.
0.
0.
0.
0.
0.
0.
0.
0.
0.
0.
0.
0.
0.
0.
0.
0.
0.
0.
0.
0.
0.
0.
0.
0.
0.
0.
0.
0.
0.
0.
0.
0.
0.
0.
0.
0.
0.
0.
0.
0.
0.
0.
0.
0.
0.
0.
0.
0.
0.
0.
0.
0.
0.
0.
0.
0.
0.
0.
0.
0.
0.
0.
0.
0.
0.
0.
0.
0.
0.
0.
0.
0.
0.
0.
0.
0.
0.
0.
0.
0.
0.
0.
0.
0.
0.
0.
0.
0.
0.
0.
0.
0.
0.
0.
0.
0.
0.
-0.001
0.000
0.000
0.000
0.001
0.001
0.
0.
0.
0.
0.
0.
0.
0.
0.
0.
0.
0.
0.
0.
0.
0.
0.
0.
0.
0.
0.
0.
0.
0.
0.
0.
0.
0.
0.
0.
0.
0.
0.
0.
0.
0.
0.
0.
0.
0.
0.
0.
0.
0.
0.
0.
0.
0.
0.
0.
0.
0.
0.
0.
0.
0.
0.
-0.002
-0.003
-0.003
-0.003
-0.003
-0.002
0.000
0.001
0.001
0.
0.
0.
0.
0.
0.
0.
0.
0.
0.
0.
0.
0.
0.
0.
0.
0.
0.
0.
0.
0.
0.
0.
-0.001
0.001
0.001
0.002
0.002
0.002
0.002
0.001
0.
0.
0.
0.
0.
0.
0.
0.
0.
0.
0.
0.
0.
0.
0.
0.
0.
0.
0.
0.
0.
0.
-0.001
-0.003
-0.003
-0.007
-0.007
-0.006
-0.005
-0.005
-0.004
-0.003
0.000
0.001
0.001
0.
0.
0.
0.
0.
0.
0.
0.
0.
0.
0.
0.
0.
0.
0.
0.
0.
0.
0.
-0.002
-0.003
-0.004
-0.004
-0.003
-0.002
-0.001
0.001
0.002
0.001
0.001
0.000
0.
0.
0.
0.
0.
0.
0.
0.
0.
0.
0.
0.
0.
0.
0.
0.
0.
0.
0.
0.
-0.003
-0.004
-0.007
-0.010
-0.011
-0.011
-0.011
-0.009
-0.007
-0.006
-0.004
-0.002
0.001
0.001
0.
0.
0.
0.
0.
0.
0.
0.
0.
0.
0.
0.
0.
0.
0.
0.
0.
-0.002
-0.003
-0.005
-0.007
-0.010
-0.011
-0.012
-0.013
-0.010
-0.007
-0.005
-0.002
0.000
-0.001
-0.001
0.000
-0.001
0.
0.
0.
0.
0.
0.
0.
0.
0.
0.
0.
0.
0.
0.
0.
0.
-0.003
-0.005
-0.008
-0.012
-0.014
-0.016
-0.016
-0.015
-0.012
-0.011
-0.006
-0.004
-0.003
0.
0.001
0.
0.
0.
0.
0.
0.
0.
0.
0.
0.
0.
0.
0.
0.
0.
0.
-0.002
-0.003
-0.006
-0.010
-0.017
-0.024
-0.034
-0.042
-0.042
-0.038
-0.030
-0.023
-0.018
-0.012
-0.006
-0.003
-0.002
-0.001
-0.001
0.
0.
0.
0.
0.
0.
0.
0.
0.
0.
0.
0.
0.
0.
-0.001
-0.004
-0.007
-0.011
-0.016
-0.022
-0.025
-0.025
-0.022
-0.019
-0.012
-0.009
-0.004
-0.002
0.001
0.001
0.
0.
0.
0.
0.
0.
0.
0.
0.
0.
0.
0.
0.
0.
0.
0.
-0.002
-0.006
-0.010
-0.019
-0.035
-0.055
-0.074
-0.083
-0.083
-0.080
-0.079
-0.067
-0.052
-0.039
-0.023
-0.011
-0.005
-0.001
-0.002
0.
0.
0.
0.
0.
0.
0.
0.
0.
0.
0.
0.
0.
0.
-0.003
-0.004
-0.009
-0.013
-0.022
-0.027
-0.033
-0.032
-0.028
-0.022
-0.015
-0.009
-0.004
-0.001
0.001
0.001
0.
0.
0.
0.
0.
0.
0.
0.
0.
0.
0.
0.
0.
0.
0.
-0.002
-0.003
-0.008
-0.017
-0.036
-0.055
-0.076
-0.075
-0.052
0.042
-0.079
-0.135
-0.118
-0.083
-0.062
-0.050
-0.026
-0.009
-0.003
-0.002
-0.001
0.
0.
0.
0.
0.
0.
0.
0.
0.
0.
0.
0.
0.
-0.003
-0.006
-0.009
-0.016
-0.024
-0.033
-0.040
-0.040
-0.034
-0.025
-0.016
-0.008
-0.003
-0.001
0.002
0.
0.
0.
0.
0.
0.
0.
0.
0.
0.
0.
0.
0.
0.
0.
0.
-0.003
-0.006
-0.011
-0.028
-0.049
-0.040
0.380
1.061
0.842
1.441
0.332
-0.180
-0.157
-0.078
-0.068
-0.065
-0.043
-0.020
-0.006
-0.001
0.000
0.
0.
0.
0.
0.
0.
0.
0.
0.
0.
0.
0.
0.
-0.001
-0.006
-0.008
-0.015
-0.022
-0.032
-0.039
-0.041
-0.035
-0.026
-0.016
-0.007
-0.001
0.000
0.001
0.
0.
0.
0.
0.
0.
0.
0.
0.
0.
0.
0.
0.
-0.001
-0.002
-0.003
-0.006
-0.008
-0.020
-0.041
-0.058
0.230
5.478
18.682
5.973
1.846
0.412
-0.213
-0.141
0.177
0.148
-0.050
-0.060
-0.033
-0.011
-0.002
0.000
0.001
0.
0.
0.
0.
0.
0.
0.
0.
0.
0.
0.
0.
-0.001
-0.005
-0.007
-0.011
-0.018
-0.025
-0.033
-0.033
-0.029
-0.020
-0.012
-0.005
-0.002
0.001
0.001
0.
0.
0.
0.
0.
0.
0.
0.
0.
0.
0.
0.
-0.002
-0.002
-0.003
-0.009
-0.011
-0.017
-0.032
-0.053
-0.074
0.414
10.809
38.480
10.094
0.683
-0.138
-0.270
-0.124
0.466
0.441
-0.039
-0.085
-0.049
-0.021
-0.004
0.000
0.001
0.
0.
0.
0.
0.
0.
0.
0.
0.
0.
0.
0.
0.
-0.002
-0.005
-0.008
-0.012
-0.016
-0.020
-0.023
-0.021
-0.014
-0.008
-0.002
0.002
0.002
0.001
0.
0.
0.
0.
0.
0.
0.
0.
0.
0.
0.
-0.002
-0.003
-0.006
-0.010
-0.014
-0.020
-0.027
-0.041
-0.069
-0.098
0.007
1.980
5.691
1.855
0.066
-0.210
-0.219
-0.161
0.043
0.025
-0.138
-0.123
-0.073
-0.033
-0.012
-0.002
0.001
0.001
0.
0.
0.
0.
0.
0.
0.
0.
0.
0.
0.
0.
0.
-0.003
-0.005
-0.008
-0.010
-0.012
-0.011
-0.010
-0.007
-0.003
0.000
0.002
0.001
0.001
0.
0.
0.
0.
0.
0.
0.
0.
0.
0.
-0.002
-0.003
-0.006
-0.011
-0.016
-0.023
-0.031
-0.038
-0.051
-0.079
-0.121
-0.167
-0.113
-0.003
-0.156
-0.221
-0.214
0.026
-0.064
-0.082
-0.095
-0.165
-0.132
-0.090
-0.048
-0.018
-0.005
0.000
0.001
0.
0.
0.
0.
0.
0.
0.
0.
0.
0.
0.
0.
0.
0.000
-0.002
-0.002
-0.004
-0.005
-0.005
-0.004
-0.001
0.000
0.002
0.002
0.001
0.
0.
0.
0.
0.
0.
0.
0.
0.
0.
0.
-0.002
-0.004
-0.008
-0.017
-0.024
-0.032
-0.042
-0.050
-0.065
-0.092
-0.133
-0.177
-0.207
-0.226
-0.253
-0.265
-0.202
0.036
0.243
2.309
1.742
0.181
-0.017
-0.086
-0.058
-0.026
-0.007
0.001
0.002
0.
0.
0.
0.
0.
0.
0.
0.
0.
0.
0.
0.
0.
0.
0.000
0.
0.000
0.000
0.000
0.
0.000
0.002
0.002
0.001
0.
0.
0.
0.
0.
0.
0.
0.
0.
0.
0.
0.
-0.004
-0.006
-0.013
-0.020
-0.030
-0.042
-0.049
-0.061
-0.073
-0.103
-0.131
-0.163
-0.183
-0.200
-0.214
-0.222
-0.212
-0.163
0.461
5.305
4.120
0.676
0.158
-0.070
-0.061
-0.029
-0.008
0.001
0.002
0.001
0.
0.
0.
0.
0.
0.
0.
0.
0.
0.
0.
0.
0.
0.
0.
0.001
0.001
0.001
0.001
0.001
0.001
0.001
0.
0.
0.
0.
0.
0.
0.
0.
0.
0.
0.
0.
-0.002
-0.005
-0.006
-0.014
-0.022
-0.031
-0.044
-0.054
-0.064
-0.080
-0.103
-0.128
-0.143
-0.149
-0.156
-0.155
-0.154
-0.155
-0.158
-0.021
0.830
0.791
0.147
-0.028
-0.084
-0.058
-0.026
-0.008
-0.001
0.001
0.
0.
0.
0.
0.
0.
0.
0.
0.
0.
0.
0.
0.
0.
0.
0.
0.
0.
0.001
0.001
0.001
0.
0.
0.
0.
0.
0.
0.
0.
0.
0.
0.
0.
0.
-0.002
-0.002
-0.005
-0.006
-0.013
-0.021
-0.029
-0.040
-0.051
-0.062
-0.076
-0.098
-0.115
-0.123
-0.123
-0.115
-0.103
-0.092
-0.096
-0.115
-0.124
-0.112
-0.099
-0.112
-0.106
-0.077
-0.045
-0.019
-0.007
-0.001
0.001
0.000
0.
0.
0.
0.
0.
0.
0.
0.
0.
0.
0.
0.
0.
0.
0.
0.
0.
0.
0.
0.
0.
0.
0.
0.
0.
0.
0.
0.
0.
0.
0.
0.
0.
-0.002
-0.002
-0.004
-0.006
-0.012
-0.016
-0.023
-0.031
-0.041
-0.052
-0.064
-0.079
-0.094
-0.102
-0.097
-0.083
-0.068
-0.053
-0.052
-0.067
-0.090
-0.106
-0.113
-0.109
-0.088
-0.052
-0.026
-0.011
-0.004
-0.001
0.001
0.
0.
0.
0.
0.
0.
0.
0.
0.
0.
0.
0.
0.
0.
0.
0.
0.
0.
0.
0.
0.
0.
0.
0.
0.
0.
0.
0.
0.
0.
0.
0.
0.
0.
0.
-0.002
-0.002
-0.005
-0.008
-0.012
-0.015
-0.021
-0.028
-0.037
-0.046
-0.058
-0.069
-0.069
-0.064
-0.051
-0.036
-0.028
-0.031
-0.037
-0.047
-0.062
-0.068
-0.061
-0.047
-0.029
-0.016
-0.005
-0.003
0.000
0.
0.
0.
0.
0.
0.
0.
0.
0.
0.
0.
0.
0.
0.
0.
0.
0.
0.
0.
0.
0.
0.
0.
0.
0.
0.
0.
0.
0.
0.
0.
0.
0.
0.
0.
0.
-0.002
-0.002
-0.004
-0.006
-0.007
-0.010
-0.015
-0.021
-0.029
-0.034
-0.041
-0.041
-0.037
-0.035
-0.026
-0.017
-0.017
-0.016
-0.023
-0.028
-0.034
-0.037
-0.034
-0.025
-0.016
-0.009
-0.003
0.001
0.
0.
0.
0.
0.
0.
0.
0.
0.
0.
0.
0.
0.
0.
0.
0.
0.
0.
0.
0.
0.
0.
0.
0.
0.
0.
0.
0.
0.
0.
0.
0.
0.
0.
0.
0.
-0.002
-0.003
-0.004
-0.005
-0.005
-0.006
-0.011
-0.016
-0.018
-0.023
-0.025
-0.025
-0.025
-0.025
-0.019
-0.013
-0.008
-0.009
-0.013
-0.013
-0.022
-0.025
-0.025
-0.022
-0.017
-0.008
-0.005
0.003
0.001
0.002
0.
0.
0.
0.
0.
0.
0.
0.
0.
0.
0.
0.
0.
0.
0.
0.
0.
0.
0.
0.
0.
0.
0.
0.
0.
0.
0.
0.
0.
0.
0.
0.
0.
0.
-0.002
-0.004
-0.005
-0.007
-0.008
-0.009
-0.011
-0.014
-0.018
-0.020
-0.022
-0.023
-0.026
-0.023
-0.020
-0.015
-0.008
-0.004
-0.005
-0.007
-0.011
-0.017
-0.021
-0.023
-0.021
-0.016
-0.009
-0.002
0.003
0.002
0.002
0.002
0.
0.
0.
0.
0.
0.
0.
0.
0.
0.
0.
0.
0.
0.
0.
0.
0.
0.
0.
0.
0.
0.
0.
0.
0.
0.
0.
0.
0.
0.
0.
0.
-0.001
-0.003
-0.008
-0.010
-0.013
-0.016
-0.021
-0.022
-0.024
-0.027
-0.029
-0.030
-0.031
-0.035
-0.031
-0.023
-0.015
-0.008
0.003
-0.001
-0.006
-0.009
-0.015
-0.020
-0.024
-0.024
-0.020
-0.012
-0.006
0.002
0.002
0.004
0.002
0.001
0.
0.
0.
0.
0.
0.
0.
0.
0.
0.
0.
0.
0.
0.
0.
0.
0.
0.
0.
0.
0.
0.
0.
0.
0.
0.
0.
0.
0.
0.001
0.003
0.001
-0.004
-0.007
-0.014
-0.022
-0.026
-0.033
-0.035
-0.039
-0.043
-0.043
-0.045
-0.047
-0.044
-0.038
-0.029
-0.017
-0.008
0.001
0.002
-0.004
-0.007
-0.013
-0.021
-0.029
-0.032
-0.027
-0.019
-0.008
0.001
0.003
0.004
0.002
0.001
0.
0.
0.
0.
0.
0.
0.
0.
0.
0.
0.
0.
0.
0.
0.
0.
0.
0.
0.
0.
0.
0.
0.
0.
0.
0.
0.
0.001
0.002
0.003
0.004
-0.001
-0.006
-0.011
-0.021
-0.028
-0.039
-0.046
-0.052
-0.058
-0.065
-0.063
-0.063
-0.061
-0.054
-0.045
-0.034
-0.019
-0.009
0.001
0.002
0.001
-0.004
-0.011
-0.022
-0.032
-0.038
-0.034
-0.022
-0.010
0.000
0.003
0.004
0.003
0.001
0.
0.
0.
0.
0.
0.
0.
0.
0.
0.
0.
0.
0.
0.
0.
0.
0.
0.
0.
0.
0.
0.
0.
0.
0.
0.
0.001
0.002
0.003
0.002
0.001
-0.006
-0.011
-0.019
-0.029
-0.038
-0.051
-0.061
-0.066
-0.075
-0.082
-0.080
-0.076
-0.069
-0.057
-0.044
-0.031
-0.018
-0.008
0.002
0.004
0.002
-0.001
-0.007
-0.018
-0.031
-0.036
-0.034
-0.023
-0.009
0.
0.004
0.005
0.003
0.001
0.
0.
0.
0.
0.
0.
0.
0.
0.
0.
0.
0.
0.
0.
0.
0.
0.
0.
0.
0.
0.
0.
0.
0.
0.
0.
0.002
0.003
0.002
0.001
-0.004
-0.012
-0.021
-0.031
-0.038
-0.047
-0.055
-0.065
-0.077
-0.085
-0.087
-0.087
-0.079
-0.067
-0.051
-0.037
-0.024
-0.014
-0.005
0.002
0.005
0.007
0.001
-0.004
-0.013
-0.024
-0.030
-0.027
-0.017
-0.006
0.002
0.005
0.005
0.003
0.001
0.
0.
0.
0.
0.
0.
0.
0.
0.
0.
0.
0.
0.
0.
0.
0.
0.
0.
0.
0.
0.
0.
0.
0.
0.
0.001
0.003
0.003
0.001
-0.004
-0.013
-0.029
-0.043
-0.054
-0.058
-0.059
-0.061
-0.067
-0.076
-0.087
-0.083
-0.079
-0.071
-0.057
-0.040
-0.026
-0.017
-0.009
-0.003
0.001
0.004
0.007
0.004
0.001
-0.006
-0.014
-0.017
-0.015
-0.008
-0.001
0.004
0.006
0.005
0.002
0.001
0.
0.
0.
0.
0.
0.
0.
0.
0.
0.
0.
0.
0.
0.
0.
0.
0.
0.
0.
0.
0.
0.
0.
0.
0.
0.001
0.003
0.002
-0.001
-0.012
-0.031
-0.056
-0.078
-0.090
-0.089
-0.082
-0.069
-0.067
-0.069
-0.077
-0.074
-0.065
-0.057
-0.044
-0.028
-0.018
-0.012
-0.005
-0.003
0.002
0.005
0.004
0.005
0.004
0.001
-0.002
-0.005
-0.003
0.000
0.004
0.005
0.006
0.002
0.002
0.001
0.
0.
0.
0.
0.
0.
0.
0.
0.
0.
0.
0.
0.
0.
0.
0.
0.
0.
0.
0.
0.
0.
0.
0.
0.001
0.002
0.003
0.001
-0.005
-0.020
-0.048
-0.073
-0.093
-0.103
-0.104
-0.100
-0.086
-0.067
-0.060
-0.061
-0.058
-0.049
-0.038
-0.028
-0.018
-0.011
-0.006
-0.003
0.002
0.001
0.001
0.003
0.005
0.005
0.004
0.003
0.002
0.003
0.005
0.005
0.005
0.004
0.002
0.002
0.
0.
0.
0.
0.
0.
0.
0.
0.
0.
0.
0.
0.
0.
0.
0.
0.
0.
0.
0.
0.
0.
0.
0.
0.
0.001
0.002
0.003
0.001
-0.007
-0.025
-0.056
-0.083
-0.092
-0.086
-0.078
-0.100
-0.092
-0.068
-0.051
-0.044
-0.038
-0.030
-0.021
-0.015
-0.010
-0.006
-0.002
-0.001
0.
0.
0.001
0.001
0.002
0.003
0.005
0.006
0.005
0.004
0.005
0.005
0.003
0.002
0.002
0.
0.
0.
0.
0.
0.
0.
0.
0.
0.
0.
0.
0.
0.
0.
0.
0.
0.
0.
0.
0.
0.
0.
0.
0.
0.
0.001
0.001
0.003
0.001
-0.006
-0.023
-0.056
-0.084
-0.088
-0.022
0.003
-0.085
-0.084
-0.063
-0.041
-0.030
-0.026
-0.017
-0.010
-0.005
-0.002
0.002
0.001
0.
0.
0.
0.
0.001
0.002
0.002
0.002
0.003
0.003
0.003
0.003
0.003
0.002
0.001
0.
0.
0.
0.
0.
0.
0.
0.
0.
0.
0.
0.
0.
0.
0.
0.
0.
0.
0.
0.
0.
0.
0.
0.
0.
0.
0.
0.
0.001
0.003
0.001
-0.004
-0.016
-0.042
-0.074
-0.085
-0.063
-0.056
-0.081
-0.072
-0.049
-0.034
-0.023
-0.014
-0.007
-0.003
0.
0.002
0.002
0.001
0.
0.
0.
0.
0.
0.001
0.002
0.002
0.002
0.002
0.002
0.002
0.001
0.001
0.
0.
0.
0.
0.
0.
0.
0.
0.
0.
0.
0.
0.
0.
0.
0.
0.
0.
0.
0.
0.
0.
0.
0.
0.
0.
0.
0.
0.
0.001
0.002
0.001
-0.001
-0.008
-0.024
-0.047
-0.065
-0.071
-0.071
-0.067
-0.055
-0.036
-0.025
-0.016
-0.009
-0.004
-0.002
0.001
0.001
0.001
0.
0.
0.
0.
0.
0.
0.
0.
0.
0.
0.001
0.001
0.001
0.
0.
0.
0.
0.
0.
0.
0.
0.
0.
0.
0.
0.
0.
0.
0.
0.
0.
0.
0.
0.
0.
0.
0.
0.
0.
0.
0.
0.
0.
0.
0.
0.001
0.002
0.000
-0.004
-0.012
-0.023
-0.037
-0.047
-0.049
-0.044
-0.034
-0.023
-0.018
-0.011
-0.007
-0.003
-0.001
0.000
0.000
0.000
0.
0.
0.
0.
0.
0.
0.
0.
0.
0.
0.
0.
0.
0.
0.
0.
0.
0.
0.
0.
0.
0.
0.
0.
0.
0.
0.
0.
0.
0.
0.
0.
0.
0.
0.
0.
0.
0.
0.
0.
0.001
0.
0.
0.
0.
0.001
0.001
0.
0.000
-0.004
-0.010
-0.016
-0.021
-0.024
-0.021
-0.019
-0.016
-0.011
-0.006
-0.004
-0.002
-0.001
0.000
0.000
-0.001
0.
0.
0.
0.
0.
0.
0.
0.
0.
0.
0.
0.
0.
0.
0.
0.
0.
0.
0.
0.
0.
0.
0.
0.
0.
0.
0.
0.
0.
0.
0.
0.
0.
0.
0.
0.
0.
0.
0.
0.
0.001
0.
0.
0.
0.
0.
0.001
0.001
0.000
-0.001
-0.003
-0.007
-0.009
-0.010
-0.010
-0.010
-0.007
-0.005
-0.003
-0.002
-0.001
-0.001
-0.001
-0.001
-0.001
0.
0.
0.
0.
0.
0.
0.
0.
0.
0.
0.
0.
0.
0.
0.
0.
0.
0.
0.
0.
0.
0.
0.
0.
0.
0.
0.
0.
0.
0.
0.
0.
0.
0.
0.
0.
0.
0.
0.
0.
0.
0.
0.
0.
0.
0.
0.
0.
0.001
0.000
-0.001
-0.002
-0.002
-0.004
-0.005
-0.003
-0.002
-0.001
-0.001
-0.001
-0.001
-0.001
-0.001
-0.001
-0.001
0.
0.
0.
0.
0.
0.
0.
0.
0.
0.
0.
0.
0.
0.
0.
0.
0.
0.
0.
0.
0.
0.
0.
0.
0.
0.
0.
0.
0.
0.
0.
0.
0.
0.
0.
0.
0.
0.
0.
0.
0.001
0.001
0.
0.
0.
0.
0.
0.
0.
0.
-0.001
-0.001
-0.001
-0.001
-0.001
-0.001
0.
0.
0.
0.
0.
-0.001
-0.001
0.
0.
0.
0.
0.
0.
0.
0.
0.
0.
0.
0.
0.
0.
0.
0.
0.
0.
0.
0.
0.
0.
0.
0.
0.
0.
0.
0.
0.
0.
0.
0.
0.
0.
0.
0.
0.
0.
0.
0.
0.
0.
0.
0.
0.
0.
0.
0.
0.
0.
0.
0.
0.
0.
0.
0.
0.
0.
0.
0.
0.
0.
0.
0.
0.
0.
0.
0.
0.
0.
0.
0.
0.
0.
0.
0.
0.
0.
0.
0.
0.
0.
0.
0.
0.
0.
0.
0.
0.
0.
0.
0.
0.
0.
0.
0.
0.
0.
0.
0.
0.
0.
0.
0.
0.
0.
0.
0.
0.
0.
0.
0.
0.
0.
0.
0.
0.
0.
0.
0.
0.
0.
0.
0.
0.
0.
0.
0.
0.
0.
0.
0.
0.
0.
0.
0.
0.
0.
0.
0.
0.
0.
0.
0.
0.
0.
0.
0.
0.
0.
0.
0.
0.
0.
0.
0.
0.
0.
0.
0.
0.
0.
0.
0.
0.
0.
0.
0.
0.
0.
0.
0.
0.
0.
0.
0.
0.
0.
0.
0.
0.
0.
0.
0.
0.
0.
0.
0.
0.
0.
0.
0.
0.
0.
0.
0.
0.
0.
0.
0.
0.
0.
0.
0.
0.
0.
0.
0.
0.
0.
0.
0.
0.
0.
0.
0.
0.
0.
0.
0.
0.
0.
0.
0.
0.
0.
0.
0.
0.
0.
0.
0.
0.
0.
0.
0.
0.
0.
0.
0.
0.
0.
0.
0.
0.
0.
0.
0.
0.
0.
0.
0.
0.
0.
0.
0.
0.
0.
0.
0.
0.
0.
0.
0.
0.
0.
0.
0.
0.
0.
0.
0.
0.
0.
0.
0.
0.
0.
0.
0.
0.
0.
0.
0.
0.
0.
0.
0.
0.
0.
0.
0.
0.
0.
0.
0.
0.
0.
0.
0.
0.
0.
0.
0.
0.
0.
0.
0.
0.
0.
0.
0.
0.
0.
0.
0.
0.
0.
0.
0.
0.
0.
0.
0.
0.
0.
0.
0.
0.
0.
0.
0.
0.
0.
0.
0.
0.
0.
0.
0.
0.
0.
0.
0.
0.
0.
0.
0.
0.
0.
0.
0.
0.
0.
0.
0.
0.
0.
0.
0.
0.
0.
0.
0.
0.
0.
0.
0.
0.
0.
0.
0.
0.
0.
0.
0.
0.
0.
0.
0.
0.
0.
0.
0.
0.
0.
0.
0.
0.
0.
0.
0.
0.
0.
0.
0.
0.
0.
0.
0.
0.
0.
0.
0.
0.
0.
0.
0.
0.
0.
0.
0.
0.
0.
0.
0.
0.
0.
0.
0.
0.
0.
0.
0.
0.
0.
0.
0.
0.
0.
0.
0.
0.
0.
0.
0.
0.
0.
0.
0.
0.
0.
0.
0.
0.
0.
0.
0.
0.
0.
0.
0.
0.
0.
0.
0.
0.
0.
0.
0.
0.
0.
0.
0.
0.
0.
0.
0.
0.
0.
0.
0.
0.
0.
0.
0.
0.
0.
0.
0.
0.
0.
0.
0.
0.
0.
0.
0.
0.
0.
0.
0.
0.
0.
0.
0.
0.
0.
0.
0.
0.
0.
0.
0.
0.
0.
0.
0.
0.
0.
0.
0.
0.
0.
0.
0.
0.
0.
0.
0.
0.
0.
0.
0.
0.
0.
0.
0.
0.
0.
0.
0.
0.
0.
0.
0.
0.
0.
0.
0.
0.
0.
0.
0.
0.
0.
0.
0.
0.
0.
0.
0.
0.
0.
0.
0.
0.
0.
0.
0.
0.
0.
0.
0.
0.
0.
0.
0.
0.
0.
0.
0.
0.
0.
0.
0.
0.
0.
0.
0.
0.
0.
0.
0.
0.
0.
0.
0.
0.
0.
0.
0.
0.
0.
0.
0.
0.
0.
0.
0.
0.
0.
0.
0.
0.
0.
0.
0.
0.
0.
0.
0.
0.
0.
0.
0.
0.
0.
0.
0.
0.
0.
0.
0.
0.
0.
0.
0.
0.
0.
0.
0.
0.
0.
0.
0.
0.
0.
0.
0.
0.
0.
0.
0.
0.
0.
0.
0.
0.
0.
0.
0.
0.
0.
0.
0.
0.
0.
0.
0.
0.
0.
0.
0.
0.
0.
0.
0.
0.
0.
0.
0.
0.
0.
0.
0.
0.
0.
0.
0.
0.
0.
0.
0.
0.
0.
0.
0.
0.
0.
0.
0.
0.
0.
0.
0.
0.
0.
0.
0.
0.
0.
0.
0.
0.
0.
0.
0.
0.
0.
0.
0.
0.
0.
0.
0.
0.
0.
0.
0.
0.
0.
0.
0.
0.
0.
0.
0.
0.
0.
0.
0.
0.
0.
0.
0.
0.
0.
0.
0.
0.
0.
0.
0.
0.
0.
0.
0.
0.
0.
0.
0.
0.
0.
0.
0.
0.
0.
0.
0.
0.
0.
0.
0.
0.
0.
0.
0.
0.
0.
0.
0.
0.
0.
0.
0.
0.
0.
0.
0.
0.
0.
0.
0.
0.
0.
0.
0.
0.
0.
0.
0.
0.
0.
0.
0.
0.
0.
0.
0.
0.
0.
0.
0.
0.
0.
0.
0.
0.
0.
0.
0.
0.
0.
0.
0.
0.
0.
0.
0.
0.
0.
0.
0.
0.
0.
0.
0.
0.
0.
0.
0.
0.
0.
0.
0.
0.
0.
0.
0.
0.
0.
0.
0.
0.
0.
0.
0.
0.
0.
0.
0.
0.
0.
0.
0.
0.
0.
0.
0.
0.
0.
0.
0.
0.
0.
0.
0.
0.
0.
0.
0.
0.
0.
0.
0.
0.
0.
0.
0.
0.
0.
0.
0.
0.
0.
0.
0.
0.
0.
0.
0.
0.
0.
0.
0.
0.
0.
0.
0.
0.
0.
0.
0.
0.
0.
0.
0.
0.
0.
0.
0.
0.
0.
0.
0.
0.
0.
0.
0.
0.
0.
0.
0.
0.
0.
0.
0.
0.
0.
0.
0.
0.
0.
0.
0.
0.
0.
0.
0.
0.
0.
0.
0.
0.
0.
0.
0.
0.
0.
0.
0.
0.
0.
0.
0.
0.
0.
0.
0.
0.
0.
0.
0.
0.
0.
0.
0.
0.
0.
0.
0.
0.
0.
0.
0.
0.
0.
0.
0.
0.
0.
0.
0.
0.
0.
0.
0.
0.
0.
0.
0.
0.
0.
0.
0.
0.
0.
0.
0.
0.
0.
0.
0.
0.
0.
0.
0.
0.
0.
0.
0.
0.
0.
0.
0.
0.
0.
0.
0.
0.
0.
0.
0.
0.
0.
0.
0.
0.
0.
0.
0.
0.
0.
0.
0.
0.
0.
0.
0.
0.
0.
0.
0.
0.
0.
0.
0.
0.
0.
0.
0.
0.
0.
0.
0.
0.
0.
0.
0.
0.
0.
0.
0.
0.
0.
0.
0.
0.
0.
0.
0.
0.
0.
0.
0.
0.
0.
0.
0.
0.
0.
0.
0.
0.
0.
0.
0.
0.
0.
0.
0.
0.
0.
0.
0.
0.
0.
0.
0.
0.
0.
0.
0.
0.
0.
0.
0.
0.
0.
0.
0.
0.
0.
0.
0.
0.
0.
0.
0.
0.
0.
0.
0.
0.
0.
0.
0.
0.
0.
0.
0.
0.
0.
0.
0.
0.
0.
0.
0.
0.
0.
0.
0.
0.
0.
0.
0.
0.
0.
0.
0.
0.
0.
0.
0.
0.
0.
0.
0.
0.
0.
0.
0.
0.
0.
0.
0.
0.
0.
0.
0.
0.
0.
0.
0.
0.
0.
0.
0.
0.
0.
0.
0.
0.
0.
0.
0.
0.
0.
0.
0.
0.
0.
0.
0.
0.
0.
0.
0.
0.
0.
0.
0.
0.
0.
0.
0.
0.
0.
0.
0.
0.
0.
0.
0.
0.
0.
0.
0.
0.
0.
0.
0.
0.
0.
0.
0.
0.
0.
0.
0.
0.
0.
0.
0.
0.
0.
0.
0.
0.
0.
0.
0.
0.
0.
0.
0.
0.
0.
0.
0.
0.
0.
0.
0.
0.
0.
0.
0.
0.
0.
0.
0.
0.
0.
0.
0.
0.
0.
0.
0.
0.
0.
0.
0.
0.
0.
0.
0.
0.
0.
0.
0.
0.
0.
0.
0.
0.
0.
0.
0.
0.
0.
0.
0.
0.
0.
0.
0.
0.
0.
0.
0.
0.
0.
0.
0.
0.
0.
0.
0.
0.
0.
0.
0.
0.
0.
0.
0.
0.
0.
0.
0.
0.
0.
0.
0.
0.
0.
0.
0.
0.
0.
0.
0.
0.
0.
0.
0.
0.
0.
0.
0.
0.
0.
0.
0.
0.
0.
0.
0.
0.
0.
0.
0.
0.
0.
0.
0.
0.
0.
0.
0.
0.
0.
0.
0.
0.
0.
0.
0.
0.
0.
0.
0.
0.
0.
0.
0.
0.
0.
0.
0.
0.
0.
0.
0.
0.
0.
0.
0.
0.
0.
0.
0.
0.
0.
0.
0.
0.
0.
0.
0.
0.
0.
0.
0.
0.
0.
0.
0.
0.
0.
0.
0.
0.
0.
0.
0.
0.
0.
0.
0.
0.
0.
0.
0.
0.
0.
0.
0.
0.
0.
0.
0.
0.
0.
0.
0.
0.
0.
0.
0.
0.
0.
0.
0.
0.
0.
0.
0.
0.
0.
0.
0.
0.
0.
0.
0.
0.
0.
0.
0.
0.
0.
0.
0.
0.
0.
0.
0.
0.
0.
0.
0.
0.
0.
0.
0.
0.
0.
0.
0.
0.
0.
0.
0.
0.
0.
0.
0.
0.
0.
0.
0.
0.
0.
0.
0.
0.
0.
0.
0.
0.
0.
0.
0.
0.
0.
0.
0.
0.
0.
0.
0.
0.
0.
0.
0.
0.
0.
0.
0.
0.
0.
0.
0.
0.
0.
0.
0.
0.
0.
0.
0.
0.
0.
0.
0.
0.
0.
0.
0.
0.
0.
0.
0.
0.
0.
0.
0.
0.
0.
0.
0.
0.
0.
0.
0.
0.
0.
0.
0.
0.
0.
0.
0.
0.
0.
0.
0.
0.
0.
0.
0.
0.
0.
0.
0.
0.
0.
0.
0.
0.
0.
0.
0.
0.
0.
0.
0.
0.
0.
0.
0.
0.
0.
0.
0.
0.
0.
0.
0.
0.
0.
0.
0.
0.
0.
0.
0.
0.
0.
0.
0.
0.
0.
0.
0.
0.
0.
0.
0.
0.
0.
0.
0.
0.
0.
0.
0.
0.
0.
0.
0.
0.
0.
0.
0.
0.
0.
0.
0.
0.
0.
0.
0.
0.
0.
0.
0.
0.
0.
0.
0.
0.
0.
0.
0.
0.
0.
0.
-0.001
-0.001
-0.001
0.
0.
0.
0.
0.
0.
0.
0.
0.
0.
0.
0.
0.
0.
0.
0.
0.
0.
0.
0.
0.
0.
0.
0.
0.
0.
0.
0.
0.
0.
0.
0.
0.
0.
0.
0.
0.
0.
0.
0.
0.
0.
0.
0.
0.
0.
0.
0.
0.
0.
0.
0.
0.
0.
0.
0.
0.
0.
0.
0.
0.
-0.001
-0.002
-0.002
-0.001
-0.001
0.000
0.
0.001
0.001
0.
0.
0.
0.
0.
0.
0.
0.
0.
0.
0.
0.
0.
0.
0.
0.
0.
0.
0.
0.
0.
0.
0.
0.
0.
0.
0.
0.
0.
0.
0.
0.
0.
0.
0.
0.
0.
0.
0.
0.
0.
0.
0.
0.
0.
0.
0.
0.
0.
0.
0.
0.
0.
0.001
0.001
0.000
-0.001
-0.005
-0.004
-0.005
-0.004
-0.004
-0.001
0.
0.001
0.001
0.
0.
0.
0.
0.
0.
0.
0.
0.
0.
0.
0.
0.
0.
0.
0.
0.
0.
0.
0.
0.
0.
0.
0.
0.
0.001
0.
0.
0.
0.
0.
0.
0.
0.
0.
0.
0.
0.
0.
0.
0.
0.
0.
0.
0.
0.
0.
0.
0.
0.
0.
0.001
-0.002
-0.002
-0.006
-0.008
-0.008
-0.011
-0.010
-0.009
-0.008
-0.004
-0.001
0.
0.001
0.001
0.
0.
0.
0.
0.
0.
0.
0.
0.
0.
0.
0.
0.
0.
0.
0.
0.
0.
0.
0.
-0.002
-0.002
-0.002
0.001
0.001
0.003
0.003
0.002
0.001
0.001
0.
0.
0.
0.
0.
0.
0.
0.
0.
0.
0.
0.
0.
0.
0.
0.
0.
0.
0.
-0.003
-0.003
-0.004
-0.009
-0.012
-0.014
-0.016
-0.019
-0.019
-0.016
-0.012
-0.008
-0.004
0.000
0.001
0.001
0.
0.
0.
0.
0.
0.
0.
0.
0.
0.
0.
0.
0.
0.
0.
0.
0.
-0.002
-0.003
-0.004
-0.005
-0.006
-0.004
-0.003
-0.002
-0.001
0.001
0.002
0.001
0.001
0.000
0.
0.
0.
0.
0.
0.
0.
0.
0.
0.
0.
0.
0.
0.
0.
0.
0.
-0.001
-0.004
-0.005
-0.008
-0.016
-0.019
-0.025
-0.027
-0.028
-0.028
-0.024
-0.020
-0.012
-0.007
-0.002
0.001
0.001
0.
0.
0.
0.
0.
0.
0.
0.
0.
0.
0.
0.
0.
0.
0.
0.
-0.001
-0.003
-0.005
-0.007
-0.011
-0.016
-0.019
-0.020
-0.018
-0.014
-0.011
-0.006
-0.003
-0.001
0.
-0.001
-0.001
0.
0.
0.
0.
0.
0.
0.
0.
0.
0.
0.
0.
0.
0.
0.
-0.003
-0.005
-0.011
-0.018
-0.026
-0.034
-0.040
-0.042
-0.044
-0.040
-0.034
-0.024
-0.013
-0.007
-0.003
0.001
0.001
0.001
0.
0.
0.
0.
0.
0.
0.
0.
0.
0.
0.
0.
0.
0.001
0.000
-0.003
-0.005
-0.010
-0.020
-0.033
-0.049
-0.059
-0.059
-0.059
-0.053
-0.043
-0.035
-0.025
-0.014
-0.006
-0.003
0.000
-0.001
0.
0.
0.
0.
0.
0.
0.
0.
0.
0.
0.
0.
0.
-0.001
-0.005
-0.010
-0.016
-0.026
-0.043
-0.053
-0.061
-0.064
-0.061
-0.050
-0.040
-0.028
-0.016
-0.007
-0.003
0.001
0.001
0.
0.
0.
0.
0.
0.
0.
0.
0.
0.
0.
0.
0.
0.
0.000
-0.001
-0.005
-0.012
-0.025
-0.047
-0.072
-0.085
-0.068
-0.020
-0.090
-0.117
-0.102
-0.075
-0.057
-0.045
-0.022
-0.008
-0.003
-0.001
-0.001
0.
0.
0.
0.
0.
0.
0.
0.
0.
0.
0.
0.
-0.003
-0.005
-0.012
-0.020
-0.038
-0.055
-0.072
-0.085
-0.088
-0.080
-0.064
-0.044
-0.027
-0.015
-0.005
-0.002
0.001
0.001
0.
0.
0.
0.
0.
0.
0.
0.
0.
0.001
0.001
0.001
0.001
0.002
0.000
-0.004
-0.009
-0.023
-0.045
-0.066
0.012
0.237
2.552
9.441
2.503
-0.080
0.028
0.222
-0.009
-0.063
-0.046
-0.019
-0.006
-0.001
-0.001
0.
0.
0.
0.
0.
0.
0.
0.
0.
0.
0.
0.
-0.003
-0.005
-0.012
-0.023
-0.041
-0.062
-0.085
-0.098
-0.097
-0.087
-0.071
-0.045
-0.025
-0.013
-0.005
-0.002
0.000
0.001
0.
0.
0.
0.
0.
0.
0.
0.
0.001
0.001
0.001
0.001
-0.001
0.
-0.002
-0.007
-0.018
-0.040
-0.060
0.321
7.538
27.539
61.977
558.931
69.348
1.711
3.429
7.974
1.842
0.066
-0.065
-0.036
-0.012
-0.003
-0.001
-0.001
0.
0.
0.
0.
0.
0.
0.
0.
0.
0.
0.
-0.003
-0.005
-0.012
-0.022
-0.038
-0.061
-0.085
-0.096
-0.094
-0.082
-0.066
-0.044
-0.022
-0.011
-0.004
0.000
0.001
-0.001
0.001
0.001
0.001
0.
0.
0.
0.
0.
0.001
0.001
-0.001
-0.001
-0.004
-0.005
-0.009
-0.016
-0.033
-0.061
-0.041
4.681
407.143
5704.135
433.732
631.963
219.731
6.229
9.344
40.998
23.882
1.880
-0.045
-0.055
-0.023
-0.005
-0.002
0.000
0.
0.
0.
0.
0.
0.
0.
0.
0.
0.
0.
0.
-0.004
-0.010
-0.017
-0.030
-0.049
-0.070
-0.083
-0.081
-0.072
-0.058
-0.036
-0.018
-0.007
-0.001
0.001
0.000
0.001
0.001
0.001
0.001
0.001
0.
0.
0.
0.
0.001
-0.001
-0.002
-0.007
-0.009
-0.011
-0.017
-0.029
-0.054
-0.085
-0.050
8.710
1473.859
63492.578
1326.226
51.607
13.224
2.856
10.092
121.238
99.214
5.140
-0.023
-0.080
-0.037
-0.011
-0.002
0.001
0.001
0.
0.
0.
0.
0.
0.
0.
0.
0.
0.
0.
-0.003
-0.006
-0.012
-0.021
-0.033
-0.048
-0.061
-0.063
-0.057
-0.043
-0.024
-0.012
-0.005
0.001
0.001
0.001
0.001
0.002
0.002
0.001
0.001
0.001
0.
0.
0.
-0.001
-0.002
-0.008
-0.012
-0.019
-0.026
-0.038
-0.051
-0.075
-0.118
-0.155
1.628
68.748
437.002
73.105
31.469
10.555
12.553
11.139
25.154
19.921
1.581
-0.127
-0.113
-0.059
-0.021
-0.006
-0.001
0.001
0.
0.
0.
0.
0.
0.
0.
0.
0.
0.
0.
0.
-0.005
-0.007
-0.012
-0.020
-0.027
-0.034
-0.037
-0.033
-0.022
-0.013
-0.005
0.000
0.001
0.001
0.002
0.002
0.002
0.002
0.002
0.001
0.001
0.
0.
0.
-0.003
-0.007
-0.013
-0.022
-0.034
-0.047
-0.061
-0.077
-0.102
-0.153
-0.218
-0.191
0.964
4.716
4.557
5.485
9.287
66.941
26.200
6.950
4.314
0.868
0.259
-0.085
-0.076
-0.035
-0.012
-0.001
0.001
0.001
0.
0.
0.
0.
0.
0.
0.
0.
0.
0.
0.
0.
-0.002
-0.006
-0.009
-0.012
-0.016
-0.015
-0.012
-0.009
-0.005
0.
0.002
0.002
0.001
0.002
0.002
0.002
0.002
0.002
0.002
0.001
0.
-0.002
-0.004
-0.006
-0.011
-0.021
-0.033
-0.047
-0.060
-0.074
-0.096
-0.133
-0.185
-0.246
-0.223
0.037
3.840
3.386
0.191
7.090
72.446
37.990
517.430
276.744
26.176
14.016
0.826
-0.075
-0.048
-0.017
-0.003
-0.001
0.001
-0.001
0.
0.
0.
0.
0.
0.
0.
0.
0.
0.
0.
0.000
-0.002
-0.003
-0.005
-0.005
-0.005
-0.005
-0.002
0.000
0.002
0.002
0.001
0.
0.001
0.002
0.002
0.002
0.002
0.002
0.
-0.002
-0.002
-0.005
-0.007
-0.016
-0.026
-0.041
-0.055
-0.068
-0.083
-0.111
-0.153
-0.193
-0.201
0.195
0.951
0.533
0.011
-0.278
0.366
3.488
41.851
4055.629
1633.579
108.519
60.879
2.407
-0.061
-0.054
-0.021
-0.008
-0.003
0.000
-0.001
0.000
0.
0.
0.
0.
0.
0.
0.
0.
0.
0.
0.
0.
0.001
0.
0.
0.000
0.000
0.001
0.002
0.002
0.001
0.
0.
0.001
0.001
0.002
0.002
0.002
0.001
0.
-0.002
-0.003
-0.006
-0.008
-0.018
-0.030
-0.047
-0.061
-0.073
-0.087
-0.119
-0.154
-0.181
-0.156
0.401
1.477
0.505
-0.187
-0.253
-0.251
-0.129
4.485
79.637
67.223
22.763
9.319
0.538
-0.083
-0.054
-0.023
-0.008
-0.004
-0.002
-0.001
-0.001
0.
0.
0.
0.
0.
0.
0.
0.
0.
0.
0.
0.
0.
0.001
0.001
0.001
0.001
0.001
0.001
0.001
0.
0.
0.
0.
0.001
0.001
0.001
0.001
0.
0.
-0.002
-0.003
-0.006
-0.010
-0.018
-0.028
-0.044
-0.059
-0.074
-0.089
-0.115
-0.145
-0.157
-0.139
-0.015
0.194
-0.019
-0.176
-0.175
-0.177
-0.184
-0.087
0.694
1.345
0.801
0.129
-0.103
-0.084
-0.044
-0.021
-0.013
-0.005
-0.002
-0.002
-0.001
0.
0.
0.
0.
0.
0.
0.
0.
0.
0.
0.
0.
0.
0.
0.
0.
0.
0.
0.
0.
0.
0.
0.
0.
0.
0.
0.
0.
0.
0.
-0.002
-0.003
-0.004
-0.010
-0.016
-0.026
-0.036
-0.050
-0.066
-0.080
-0.104
-0.124
-0.139
-0.142
-0.153
-0.148
-0.144
-0.129
-0.109
-0.106
-0.129
-0.152
-0.166
-0.155
-0.153
-0.141
-0.105
-0.063
-0.031
-0.018
-0.010
-0.006
-0.005
-0.003
-0.001
0.
0.
0.
0.
0.
0.
0.
0.
0.
0.
0.
0.
0.
0.
0.
0.
0.
0.
0.
0.
0.
0.
0.
0.
0.
0.
0.
0.
0.
0.
-0.002
-0.003
-0.004
-0.008
-0.012
-0.018
-0.026
-0.035
-0.045
-0.058
-0.076
-0.098
-0.115
-0.128
-0.134
-0.129
-0.111
-0.084
-0.065
-0.063
-0.078
-0.105
-0.127
-0.138
-0.127
-0.099
-0.066
-0.041
-0.024
-0.012
-0.010
-0.005
-0.005
-0.002
0.
0.
0.
0.
0.
0.
0.
0.
0.
0.
0.
0.
0.
0.
0.
0.
0.
0.
0.
0.
0.
0.
0.
0.
0.
0.
0.
0.
0.
0.
0.
-0.002
-0.004
-0.005
-0.008
-0.012
-0.016
-0.019
-0.026
-0.034
-0.040
-0.052
-0.066
-0.084
-0.096
-0.098
-0.084
-0.063
-0.048
-0.037
-0.043
-0.051
-0.067
-0.082
-0.087
-0.078
-0.058
-0.042
-0.027
-0.017
-0.009
-0.005
-0.006
-0.005
0.000
0.
0.
0.
0.
0.
0.
0.
0.
0.
0.
0.
0.
0.
0.
0.
0.
0.
0.
0.
0.
0.
0.
0.
0.
0.
0.
0.
0.
0.
0.001
0.001
-0.001
-0.005
-0.008
-0.010
-0.011
-0.016
-0.020
-0.028
-0.031
-0.035
-0.042
-0.051
-0.060
-0.064
-0.058
-0.049
-0.036
-0.027
-0.027
-0.033
-0.042
-0.055
-0.067
-0.070
-0.064
-0.048
-0.034
-0.020
-0.012
-0.004
-0.003
-0.003
-0.003
0.
0.
0.
0.
0.
0.
0.
0.
0.
0.
0.
0.
0.
0.
0.
0.
0.
0.
0.
0.
0.
0.
0.
0.
0.
0.
0.
0.
0.
0.001
0.001
0.000
-0.003
-0.007
-0.012
-0.017
-0.020
-0.026
-0.027
-0.031
-0.036
-0.041
-0.048
-0.057
-0.059
-0.057
-0.051
-0.039
-0.026
-0.020
-0.020
-0.025
-0.034
-0.050
-0.066
-0.074
-0.071
-0.056
-0.040
-0.020
-0.010
-0.003
-0.001
-0.001
0.000
0.
0.
0.
0.
0.
0.
0.
0.
0.
0.
0.
0.
0.
0.
0.
0.
0.
0.
0.
0.
0.
0.
0.
0.
0.
0.
0.
0.
0.001
0.001
0.
-0.001
-0.007
-0.012
-0.019
-0.028
-0.036
-0.043
-0.048
-0.051
-0.051
-0.059
-0.067
-0.076
-0.072
-0.067
-0.059
-0.044
-0.026
-0.016
-0.012
-0.017
-0.030
-0.046
-0.069
-0.087
-0.089
-0.075
-0.051
-0.029
-0.013
-0.001
0.000
0.002
0.002
0.
0.
0.
0.
0.
0.
0.
0.
0.
0.
0.
0.
0.
0.
0.
0.
0.
0.
0.
0.
0.
0.
0.
0.
0.
0.
0.
0.
0.002
0.004
0.002
-0.003
-0.008
-0.017
-0.031
-0.045
-0.063
-0.072
-0.081
-0.086
-0.092
-0.096
-0.101
-0.097
-0.091
-0.079
-0.068
-0.052
-0.027
-0.013
-0.011
-0.013
-0.023
-0.046
-0.077
-0.098
-0.101
-0.092
-0.070
-0.042
-0.017
-0.001
0.002
0.005
0.002
0.001
0.
0.
0.
0.
0.
0.
0.
0.
0.
0.
0.
0.
0.
0.
0.
0.
0.
0.
0.
0.
0.
0.
0.
0.
0.
0.
0.003
0.004
0.004
0.000
-0.007
-0.014
-0.027
-0.046
-0.068
-0.088
-0.097
-0.112
-0.129
-0.137
-0.137
-0.132
-0.117
-0.102
-0.087
-0.070
-0.052
-0.028
-0.011
-0.003
-0.008
-0.019
-0.043
-0.078
-0.095
-0.099
-0.093
-0.079
-0.052
-0.021
-0.002
0.003
0.004
0.002
0.001
0.
0.
0.
0.
0.
0.
0.
0.
0.
0.
0.
0.
0.
0.
0.
0.
0.
0.
0.
0.
0.
0.
0.
0.
0.
0.002
0.003
0.004
0.003
-0.005
-0.013
-0.025
-0.041
-0.064
-0.088
-0.105
-0.122
-0.147
-0.154
-0.156
-0.150
-0.150
-0.134
-0.111
-0.092
-0.068
-0.048
-0.022
-0.007
0.001
-0.001
-0.012
-0.036
-0.068
-0.081
-0.086
-0.085
-0.074
-0.052
-0.019
-0.002
0.004
0.005
0.003
0.001
0.
0.
0.
0.
0.
0.
0.
0.
0.
0.
0.
0.
0.
0.
0.
0.
0.
0.
0.
0.
0.
0.
0.
0.
0.001
0.003
0.005
0.003
-0.002
-0.014
-0.030
-0.046
-0.064
-0.084
-0.106
-0.123
-0.142
-0.164
-0.167
-0.131
-0.116
-0.143
-0.135
-0.111
-0.084
-0.059
-0.036
-0.015
-0.003
0.004
0.002
-0.005
-0.026
-0.051
-0.064
-0.064
-0.067
-0.062
-0.042
-0.014
0.000
0.005
0.005
0.003
0.001
0.
0.
0.
0.
0.
0.
0.
0.
0.
0.
0.
0.
0.
0.
0.
0.
0.
0.
0.
0.
0.
0.
0.
0.
0.002
0.005
0.003
-0.001
-0.011
-0.037
-0.062
-0.086
-0.107
-0.123
-0.132
-0.142
-0.152
-0.166
-0.152
-0.025
-0.013
-0.117
-0.115
-0.095
-0.064
-0.039
-0.022
-0.008
0.000
0.007
0.006
0.001
-0.014
-0.034
-0.045
-0.051
-0.049
-0.042
-0.023
-0.005
0.003
0.006
0.004
0.002
0.001
0.
0.
0.
0.
0.
0.
0.
0.
0.
0.
0.
0.
0.
0.
0.
0.
0.
0.
0.
0.
0.
0.
0.
0.001
0.003
0.005
0.002
-0.007
-0.030
-0.058
-0.086
-0.106
-0.128
-0.149
-0.160
-0.159
-0.154
-0.157
-0.144
-0.075
-0.064
-0.102
-0.087
-0.062
-0.038
-0.022
-0.011
-0.004
0.001
0.005
0.008
0.003
-0.003
-0.013
-0.025
-0.030
-0.029
-0.021
-0.007
0.003
0.006
0.006
0.002
0.002
0.
0.
0.
0.
0.
0.
0.
0.
0.
0.
0.
0.
0.
0.
0.
0.
0.
0.
0.
0.
0.
0.
0.
0.
0.001
0.003
0.004
0.001
-0.014
-0.044
-0.066
0.046
0.114
0.137
0.054
-0.145
-0.167
-0.154
-0.138
-0.127
-0.112
-0.095
-0.077
-0.061
-0.037
-0.022
-0.012
-0.007
-0.003
0.002
0.006
0.004
0.005
0.004
0.000
-0.005
-0.008
-0.007
-0.002
0.003
0.005
0.006
0.002
0.003
0.001
0.
0.
0.
0.
0.
0.
0.
0.
0.
0.
0.
0.
0.
0.
0.
0.
0.
0.
0.
0.
0.
0.
0.
0.
0.001
0.003
0.002
-0.002
-0.019
-0.051
-0.048
0.426
0.862
4.184
4.996
0.449
-0.153
-0.151
-0.120
-0.106
-0.094
-0.074
-0.057
-0.035
-0.020
-0.012
-0.007
-0.001
0.001
0.001
0.001
0.002
0.004
0.005
0.004
0.003
0.002
0.003
0.003
0.005
0.005
0.003
0.002
0.002
0.
0.
0.
0.
0.
0.
0.
0.
0.
0.
0.
0.
0.
0.
0.
0.
0.
0.
0.
0.
0.
0.
0.
0.
0.
0.001
0.003
0.002
-0.001
-0.017
-0.051
-0.079
0.019
1.110
17.484
24.669
1.881
-0.121
-0.138
-0.103
-0.080
-0.064
-0.047
-0.031
-0.019
-0.011
-0.006
0.001
0.002
0.
0.
0.001
0.001
0.002
0.003
0.004
0.005
0.005
0.005
0.005
0.005
0.003
0.002
0.001
0.
0.
0.
0.
0.
0.
0.
0.
0.
0.
0.
0.
0.
0.
0.
0.
0.
0.
0.
0.
0.
0.
0.001
0.001
0.001
0.
0.001
0.002
0.002
0.000
-0.011
-0.039
-0.078
-0.091
0.251
4.520
5.950
0.551
-0.125
-0.119
-0.081
-0.059
-0.043
-0.031
-0.021
-0.011
-0.002
0.001
0.002
0.001
0.
0.
0.
0.
0.001
0.002
0.002
0.002
0.003
0.002
0.002
0.002
0.001
0.001
0.
0.
0.
0.
0.
0.
0.
0.
0.
0.
0.
0.
0.
0.
0.
0.
0.
0.
0.
0.
0.
0.
0.001
0.001
0.001
0.001
0.001
0.
0.001
0.003
0.001
-0.005
-0.021
-0.052
-0.084
-0.086
0.048
0.083
-0.084
-0.105
-0.083
-0.058
-0.043
-0.032
-0.021
-0.010
-0.006
-0.002
0.001
0.000
0.000
0.
0.
0.
0.
0.
0.
0.002
0.002
0.002
0.002
0.001
0.001
0.001
0.
0.
0.
0.
0.
0.
0.
0.
0.
0.
0.
0.
0.
0.
0.
0.
0.
0.
0.
0.
0.
0.
0.001
0.001
0.001
0.003
0.003
0.001
0.001
0.001
0.002
0.001
-0.001
-0.008
-0.024
-0.046
-0.067
-0.075
-0.079
-0.078
-0.069
-0.051
-0.038
-0.029
-0.020
-0.014
-0.008
-0.005
-0.002
-0.001
0.000
0.000
0.
0.
0.
0.
0.
0.
0.
0.
0.
0.
0.
0.
0.
0.
0.
0.
0.
0.
0.
0.
0.
0.
0.
0.
0.
0.
0.
0.
0.
0.
0.
0.
0.
0.
0.
0.001
0.003
0.002
0.002
0.002
0.002
0.002
0.
0.001
0.001
0.000
-0.003
-0.010
-0.019
-0.030
-0.040
-0.044
-0.040
-0.035
-0.029
-0.023
-0.018
-0.013
-0.008
-0.006
-0.004
-0.002
-0.001
0.
-0.001
0.
0.
0.
0.
0.
0.
0.
0.
0.
0.
0.
0.
0.
0.
0.
0.
0.
0.
0.
0.
0.
0.
0.
0.
0.
0.
0.
0.
0.
0.
0.
0.
0.
0.
0.
0.001
0.002
0.002
0.002
0.002
0.002
0.003
0.001
0.
0.001
0.001
0.
-0.001
-0.007
-0.011
-0.014
-0.017
-0.018
-0.016
-0.015
-0.014
-0.010
-0.007
-0.007
-0.006
-0.003
-0.001
0.000
-0.001
-0.001
0.
0.
0.
0.
0.
0.
0.
0.
0.
0.
0.
0.
0.
0.
0.
0.
0.
0.
0.
0.
0.
0.
0.
0.
0.
0.
0.
0.
0.
0.
0.
0.
0.
0.
0.
0.002
0.002
0.002
0.002
0.002
0.002
0.003
0.001
0.
0.
0.001
0.000
-0.001
-0.001
-0.002
-0.006
-0.007
-0.008
-0.007
-0.006
-0.005
-0.004
-0.005
-0.003
-0.002
-0.002
-0.001
-0.001
-0.001
-0.001
0.
0.
0.
0.
0.
0.
0.
0.
0.
0.
0.
0.
0.
0.
0.
0.
0.
0.
0.
0.
0.
0.
0.
0.
0.
0.
0.
0.
0.
0.
0.
0.
0.
0.
0.
0.002
0.002
0.002
0.002
0.002
0.002
0.003
0.001
0.
0.
0.
0.
0.
-0.001
-0.001
-0.001
-0.001
-0.001
-0.001
-0.001
-0.001
-0.001
0.000
-0.001
-0.001
-0.001
-0.001
-0.001
-0.002
0.
0.
0.
0.
0.
0.
0.
0.
0.
0.
0.
0.
0.
0.
0.
0.
0.
0.
0.
0.
0.
0.
0.
0.
0.
0.
0.
0.
0.
0.
0.
0.
0.
0.
0.
0.
0.001
0.002
0.002
0.002
0.002
0.003
0.001
0.001
0.
0.
0.
0.
0.
0.
0.
0.
0.
0.
0.
0.
0.
0.
0.000
0.000
0.000
-0.001
-0.001
-0.001
-0.001
-0.001
0.
0.
0.
0.
0.
0.
0.
0.
0.
0.
0.
0.
0.
0.
0.
0.
0.
0.
0.
0.
0.
0.
0.
0.
0.
0.
0.
0.
0.
0.
0.
0.
0.
0.
0.
0.
0.001
0.001
0.001
0.001
0.001
0.001
0.
0.
0.
0.
0.
0.
0.
0.
0.
0.
0.
0.
0.
0.
0.
0.001
0.001
0.000
0.000
-0.001
-0.001
-0.001
-0.001
-0.001
0.
0.
0.
0.
0.
0.
0.
0.
0.
0.
0.
0.
0.
0.
0.
0.
0.
0.
0.
0.
0.
0.
0.
0.
0.
0.
0.
0.
0.
0.
0.
0.
0.
0.
0.
0.
0.001
0.001
0.001
0.001
0.
0.
0.
0.
0.
0.
0.
0.
0.
0.
0.
0.
0.
0.
0.
0.
0.001
0.001
0.
0.001
-0.001
-0.001
-0.002
-0.001
-0.001
0.
0.
0.
0.
0.
0.
0.
0.
0.
0.
0.
0.
0.
0.
0.
0.
0.
0.
0.
0.
0.
0.
0.
0.
0.
0.
0.
0.
0.
0.
0.
0.
0.
0.
0.
0.
0.
0.
0.
0.
0.
0.
0.
0.
0.
0.
0.
0.
0.
0.
0.
0.
0.
0.
0.
0.
0.
0.001
0.000
0.001
-0.001
-0.002
-0.001
-0.001
-0.001
0.
0.
0.
0.
0.
0.
0.
0.
0.
0.
0.
0.
0.
0.
0.
0.
0.
0.
0.
0.
0.
0.
0.
0.
0.
0.
0.
0.
0.
0.
0.
0.
0.
0.
0.
0.
0.
0.
0.
0.
0.
0.
0.
0.
0.
0.
0.
0.
0.
0.
0.
0.
0.
0.
0.
0.
0.
0.
-0.001
-0.001
-0.001
-0.001
-0.001
-0.001
0.
0.
0.
0.
0.
0.
0.
0.
0.
0.
0.
0.
0.
0.
0.
0.
0.
0.
0.
0.
0.
0.
0.
0.
0.
0.
0.
0.
0.
0.
0.
0.
0.
0.
0.
0.
0.
0.
0.
0.
0.
0.
0.
0.
0.
0.
0.
0.
0.
0.
0.
0.
0.
0.
0.
0.
0.
0.
0.
0.
0.
-0.001
-0.001
-0.001
0.
0.
0.
0.
0.
0.
0.
0.
0.
0.
0.
0.
0.
0.
0.
0.
0.
0.
0.
0.
0.
0.
0.
0.
0.
0.
0.
0.
0.
0.
0.
0.
0.
0.
0.
0.
0.
0.
0.
0.
0.
0.
0.
0.
0.
0.
0.
0.
0.
0.
0.
0.
0.
0.
0.
0.
0.
0.
0.
0.
0.
0.
0.
0.
0.
0.
0.
0.
0.
0.
0.
0.
0.
0.
0.
0.
0.
0.
0.
0.
0.
0.
0.
0.
0.
0.
0.
0.
0.
0.
0.
0.
0.
0.
0.
0.
0.
0.
0.
0.
0.
0.
0.
0.
0.
0.
0.
0.
0.
0.
0.
0.
0.
0.
0.
0.
0.
0.
0.
0.
0.
0.
0.
0.
0.
0.
0.
0.
0.
0.
0.
0.
0.
0.
0.
0.
0.
0.
0.
0.
0.
0.
0.
0.
0.
0.
0.
0.
0.
0.
0.
0.
0.
0.
0.
0.
0.
0.
0.
0.
0.
0.
0.
0.
0.
0.
0.
0.
0.
0.
0.
0.
0.
0.
0.
0.
0.
0.
0.
0.
0.
0.
0.
0.
0.
0.
0.
0.
0.
0.
0.
0.
0.
0.
0.
0.
0.
0.
0.
0.
0.
0.
0.
0.
0.
0.
0.
0.
0.
0.
0.
0.
0.
0.
0.
0.
0.
0.
0.
0.
0.
0.
0.
0.
0.
0.
0.
0.
0.
0.
0.
0.
0.
0.
0.
0.
0.
0.
0.
0.
0.
0.
0.
0.
0.
0.
0.
0.
0.
0.
0.
0.
0.
0.
0.
0.
0.
0.
0.
0.
0.
0.
0.
0.
0.
0.
0.
0.
0.
0.
0.
0.
0.
0.
0.
0.
0.
0.
0.
0.
0.
0.
0.
0.
0.
0.
0.
0.
0.
0.
0.
0.
0.
0.
0.
0.
0.
0.
0.
0.
0.
0.
0.
0.
0.
0.
0.
0.
0.
0.
0.
0.
0.
0.
0.
0.
0.
0.
0.
0.
0.
0.
0.
0.
0.
0.
0.
0.
0.
0.
0.
0.
0.
0.
0.
0.
0.
0.
0.
0.
0.
0.
0.
0.
0.
0.
0.
0.
0.
0.
0.
0.
0.
0.
0.
0.
0.
0.
0.
0.
0.
0.
0.
0.
0.
0.
0.
0.
0.
0.
0.
0.
0.
0.
0.
0.
0.
0.
0.
0.
0.
0.
0.
0.
0.
0.
0.
0.
0.
0.
0.
0.
0.
0.
0.
0.
0.
0.
0.
0.
0.
0.
0.
0.
0.
0.
0.
0.
0.
0.
0.
0.
0.
0.
0.
0.
0.
0.
0.
0.
0.
0.
0.
0.
0.
0.
0.
0.
0.
0.
0.
0.
0.
0.
0.
0.
0.
0.
0.
0.
0.
0.
0.
0.
0.
0.
0.
0.
0.
0.
0.
0.
0.
0.
0.
0.
0.
0.
0.
0.
0.
0.
0.
0.
0.
0.
0.
0.
0.
0.
0.
0.
0.
0.
0.
0.
0.
0.
0.
0.
0.
0.
0.
0.
0.
0.
0.
0.
0.
0.
0.
0.
0.
0.
0.
0.
0.
0.
0.
0.
0.
0.
0.
0.
0.
0.
0.
0.
0.
0.
0.
0.
0.
0.
0.
0.
0.
0.
0.
0.
0.
0.
0.
0.
0.
0.
0.
0.
0.
0.
0.
0.
0.
0.
0.
0.
0.
0.
0.
0.
0.
0.
0.
0.
0.
0.
0.
0.
0.
0.
0.
0.
0.
0.
0.
0.
0.
0.
0.
0.
0.
0.
0.
0.
0.
0.
0.
0.
0.
0.
0.
0.
0.
0.
0.
0.
0.
0.
0.
0.
0.
0.
0.
0.
0.
0.
0.
0.
0.
0.
0.
0.
0.
0.
0.
0.
0.
0.
0.
0.
0.
0.
0.
0.
0.
0.
0.
0.
0.
0.
0.
0.
0.
0.
0.
0.
0.
0.
0.
0.
0.
0.
0.
0.
0.
0.
0.
0.
0.
0.
0.
0.
0.
0.
0.
0.
0.
0.
0.
0.
0.
0.
0.
0.
0.
0.
0.
0.
0.
0.
0.
0.
0.
0.
0.
0.
0.
0.
0.
0.
0.
0.
0.
0.
0.
0.
0.
0.
0.
0.
0.
0.
0.
0.
0.
0.
0.
0.
0.
0.
0.
0.
0.
0.
0.
0.
0.
0.
0.
0.
0.
0.
0.
0.
0.
0.
0.
0.
0.
0.
0.
0.
0.
0.
0.
0.
0.
0.
0.
0.
0.
0.
0.
0.
0.
0.
0.
0.
0.
0.
0.
0.
0.
0.
0.
0.
0.
0.
0.
0.
0.
0.
0.
0.
0.
0.
0.
0.
0.
0.
0.
0.
0.
0.
0.
0.
0.
0.
0.
0.
0.
0.
0.
0.
0.
0.
0.
0.
0.
0.
0.
0.
0.
0.
0.
0.
0.
0.
0.
0.
0.
0.
0.
0.
0.
0.
0.
0.
0.
0.
0.
0.
0.
0.
0.
0.
0.
0.
0.
0.
0.
0.
0.
0.
0.
0.
0.
0.
0.
0.
0.
0.
0.
0.
0.
0.
0.
0.
0.
0.
0.
0.
0.
0.
0.
0.
0.
0.
0.
0.
0.
0.
0.
0.
0.
0.
0.
0.
0.
0.
0.
0.
0.
0.
0.
0.
0.
0.
0.
0.
0.
0.
0.
0.
0.
0.
0.
0.
0.
0.
0.
0.
0.
0.
0.
0.
0.
0.
0.
0.
0.
0.
0.
0.
0.
0.
0.
0.
0.
0.
0.
0.
0.
0.
0.
0.
0.
0.
0.
0.
0.
0.
0.
0.
0.
0.
0.
0.
0.
0.
0.
0.
0.
0.
0.
0.
0.
0.
0.
0.
0.
0.
0.
0.
0.
0.
0.
0.
0.
0.
0.
0.
0.
0.
0.
0.
0.
0.
0.
0.
0.
0.
0.
0.
0.
0.
0.
0.
0.
0.
0.
0.
0.
0.
0.
0.
0.
0.
0.
0.
0.
0.
0.
0.
0.
0.
0.
0.
0.
0.
0.
0.
0.
0.
0.
0.
0.
0.
0.
0.
0.
0.
0.
0.
0.
0.
0.
0.
0.
0.
0.
0.
0.
0.
0.
0.
0.
0.
0.
0.
0.
0.
0.
0.
0.
0.
0.
0.
0.
0.
0.
0.
0.
0.
0.
0.
0.
0.
0.
0.
0.
0.
0.
0.
0.
0.
0.
0.
0.
0.
0.
0.
0.
0.
0.
0.
0.
0.
0.
0.
0.
0.
0.
0.
0.
0.
0.
0.
0.
0.
0.
0.
0.
0.
0.
0.
0.
0.
0.
0.
0.
0.
0.
0.
0.
0.
0.
0.
0.
0.
0.
0.
0.
0.
0.
0.
0.
0.
0.
0.
0.
0.
0.
0.
0.
0.
0.
0.
0.
0.
0.
0.
0.
0.
0.
0.
0.
0.
0.
0.
0.
0.
0.
0.
0.
0.
0.
0.
0.
0.
0.
0.
0.
0.
0.
0.
0.
0.
0.
0.
0.
0.
0.
0.
0.
0.
0.
0.
0.
0.
0.
0.
0.
0.
0.
0.
0.
0.
0.
0.
0.
0.
0.
0.
0.
0.
0.
0.
0.
0.
0.
0.
0.
0.
0.
0.
0.
0.
0.
0.
0.
0.
0.
0.
0.
0.
0.
0.
0.
0.
0.
0.
0.
0.
0.
0.
0.
0.
0.
0.
0.
0.
0.
0.
0.
0.
0.
0.
0.
0.
0.
0.
0.
0.
0.
0.
0.
0.
0.
0.
0.
0.
0.
0.
0.
0.
0.
0.
0.
0.
0.
0.
0.
0.
0.
0.
0.
0.
0.
0.
0.
0.
0.
0.
-0.001
-0.001
-0.001
-0.001
-0.001
0.
0.
0.
0.
0.
0.
0.
0.
0.
0.
0.
0.
0.
0.
0.
0.
0.
0.
0.
0.
0.
0.
0.
0.
0.
0.
0.
0.
0.
0.
0.
0.
0.
0.
0.
0.
0.
0.
0.
0.
0.
0.
0.
0.
0.
0.
0.
0.
0.
0.
0.
0.
0.
0.
0.
0.
0.
0.
0.001
0.000
-0.001
-0.002
-0.003
-0.002
-0.001
-0.001
0.001
0.001
0.001
0.
0.
0.
0.
0.
0.
0.
0.
0.
0.
0.
0.
0.
0.
0.
0.
0.
0.
0.
0.
0.
0.
0.
0.
0.
0.
0.
0.
0.
0.
0.
0.
0.
0.
0.
0.
0.
0.
0.
0.
0.
0.
0.
0.
0.
0.
0.
0.
0.
0.
0.
0.
0.001
0.001
0.001
-0.002
-0.004
-0.004
-0.007
-0.007
-0.006
-0.003
-0.001
0.
0.001
0.001
0.
0.
0.
0.
0.
0.
0.
0.
0.
0.
0.
0.
0.
0.
0.
0.
0.
0.
0.
0.
0.
0.
0.
0.
0.
0.
0.
0.
0.
0.
0.
0.
0.
0.
0.
0.
0.
0.
0.
0.
0.
0.
0.
0.
0.
0.
0.
0.
0.
0.
0.001
0.001
0.001
-0.004
-0.009
-0.013
-0.013
-0.011
-0.014
-0.012
-0.010
-0.006
-0.001
0.001
0.001
0.001
0.
0.
0.
0.
0.
0.
0.
0.
0.
0.
0.
0.
0.
0.
0.
0.
0.
0.
0.
0.
0.
0.
0.
0.001
0.001
0.001
0.
0.
0.
0.
0.
0.
0.
0.
0.
0.
0.
0.
0.
0.
0.
0.
0.
0.
0.
0.
0.
0.
0.001
0.000
-0.002
-0.003
-0.011
-0.016
-0.019
-0.023
-0.027
-0.024
-0.025
-0.021
-0.013
-0.007
0.000
0.001
0.001
0.001
0.
0.
0.
0.
0.
0.
0.
0.
0.
0.
0.
0.
0.
0.
0.
0.
0.
0.
0.001
-0.001
-0.001
-0.002
0.001
0.002
0.004
0.003
0.003
0.001
0.001
0.
0.
0.
0.
0.
0.
0.
0.
0.
0.
0.
0.
0.
0.
0.
0.
0.
-0.001
-0.001
-0.003
-0.006
-0.013
-0.022
-0.029
-0.033
-0.039
-0.043
-0.048
-0.046
-0.038
-0.026
-0.014
-0.005
0.001
0.002
0.001
0.
0.
0.
0.
0.
0.
0.
0.
0.
0.
0.
0.
0.
0.
0.001
0.003
0.001
0.000
-0.001
-0.004
-0.003
-0.005
-0.005
-0.004
-0.001
0.001
0.002
0.002
0.001
0.000
0.
0.
0.
0.
0.
0.
0.
0.
0.
0.
0.
0.
0.
0.
0.
-0.001
-0.001
-0.004
-0.008
-0.015
-0.026
-0.039
-0.048
-0.059
-0.066
-0.072
-0.075
-0.072
-0.057
-0.038
-0.022
-0.009
-0.001
0.003
0.001
0.
0.
0.
0.
0.
0.
0.
0.
0.
0.
0.
-0.001
0.
-0.001
0.001
0.000
-0.002
-0.002
-0.006
-0.010
-0.017
-0.022
-0.025
-0.023
-0.018
-0.017
-0.011
-0.006
-0.003
-0.001
0.000
0.000
0.
0.
0.
0.
0.
0.
0.
0.
0.
0.
0.
0.
0.
-0.001
-0.004
-0.005
-0.015
-0.025
-0.044
-0.062
-0.079
-0.093
-0.104
-0.105
-0.101
-0.090
-0.071
-0.049
-0.028
-0.013
-0.004
0.002
0.001
0.
0.
0.
0.
0.
0.
0.
0.
0.
0.001
0.000
0.000
0.
0.001
-0.001
-0.002
-0.005
-0.013
-0.023
-0.038
-0.058
-0.067
-0.069
-0.073
-0.074
-0.063
-0.051
-0.038
-0.021
-0.009
-0.004
0.000
-0.001
0.
0.
0.
0.
0.
0.
0.
0.
0.
0.
0.
0.
-0.001
-0.005
-0.010
-0.021
-0.039
-0.065
-0.086
-0.108
-0.130
-0.144
-0.140
-0.124
-0.105
-0.080
-0.054
-0.029
-0.014
-0.005
0.000
0.001
0.
0.
0.
0.
0.
0.
0.
0.001
0.000
0.000
-0.001
-0.001
0.000
0.000
-0.002
-0.007
-0.013
-0.031
-0.054
-0.079
-0.089
0.029
0.293
0.006
-0.146
-0.109
-0.050
-0.066
-0.055
-0.032
-0.012
-0.004
0.000
-0.001
0.
0.
0.
0.
0.
0.
0.
0.
0.
0.
0.
-0.001
-0.005
-0.014
-0.028
-0.048
-0.080
-0.107
-0.129
-0.141
-0.154
-0.153
-0.138
-0.111
-0.076
-0.047
-0.025
-0.012
-0.004
0.
0.001
0.001
0.
0.
0.
0.
0.
0.
0.
0.
0.
0.000
0.000
0.
0.000
-0.004
-0.012
-0.031
-0.055
-0.072
0.113
0.989
20.144
131.302
20.643
0.538
4.143
8.938
1.278
-0.044
-0.059
-0.030
-0.008
-0.002
-0.001
0.
0.
0.
0.
0.
0.
0.
0.
0.
0.
0.
-0.001
-0.005
-0.014
-0.029
-0.052
-0.086
-0.120
-0.121
-0.119
-0.072
-0.082
-0.134
-0.108
-0.070
-0.038
-0.020
-0.008
-0.004
0.002
0.001
0.001
0.001
0.001
0.001
0.
0.
0.001
0.
0.000
0.001
-0.002
-0.004
-0.003
-0.006
-0.013
-0.028
-0.056
-0.075
0.742
21.168
106.077
2316.885
100061.617
3652.488
21.562
444.760
2204.589
58.372
1.419
-0.060
-0.053
-0.018
-0.005
-0.001
-0.001
0.
0.
0.
0.
0.
0.
0.
0.
0.
0.
0.
-0.005
-0.013
-0.026
-0.049
-0.084
-0.119
-0.132
-0.079
0.279
0.238
-0.088
-0.095
-0.060
-0.029
-0.012
-0.004
0.001
0.001
0.002
0.002
0.002
0.001
0.001
0.001
0.
0.001
0.000
-0.001
-0.004
-0.007
-0.008
-0.012
-0.016
-0.027
-0.052
-0.087
-0.036
12.023
3208.590
100440.344
39956.879
103827.227
103129.930
208.432
2250.529
25888.223
2139.637
29.723
0.253
-0.077
-0.035
-0.007
-0.002
0.000
0.
0.
0.
0.
0.
0.
0.
0.
0.
0.
0.
-0.003
-0.010
-0.021
-0.038
-0.068
-0.104
-0.123
-0.098
0.140
0.109
-0.084
-0.080
-0.045
-0.020
-0.007
0.
0.003
0.001
0.001
0.002
0.003
0.003
0.001
0.001
0.
0.001
0.
-0.001
-0.008
-0.012
-0.020
-0.027
-0.037
-0.053
-0.084
-0.134
-0.033
24.377
26073.471
100503.680
71691.297
6699.638
636.296
208.477
396.241
100181.258
100017.109
143.567
0.721
-0.114
-0.056
-0.018
-0.005
-0.001
0.001
0.
0.
0.
0.
0.
0.
0.
0.
0.
0.
-0.003
-0.006
-0.014
-0.026
-0.045
-0.075
-0.104
-0.111
-0.093
-0.086
-0.081
-0.061
-0.030
-0.015
-0.002
0.003
0.003
0.001
0.001
0.002
0.003
0.003
0.002
0.001
0.001
0.000
-0.004
-0.009
-0.017
-0.026
-0.036
-0.050
-0.069
-0.089
-0.131
-0.189
-0.210
3.866
311.700
3796.713
1456.412
34898.359
1452.802
3480.842
1868.496
2672.322
1747.745
28.094
0.160
-0.147
-0.084
-0.032
-0.010
-0.002
0.000
-0.001
0.000
0.
0.
0.
0.
0.
0.
0.
0.
0.
-0.003
-0.008
-0.016
-0.026
-0.041
-0.061
-0.078
-0.078
-0.071
-0.057
-0.035
-0.016
-0.007
0.001
0.003
0.003
0.002
0.002
0.002
0.002
0.003
0.003
0.001
-0.001
-0.005
-0.007
-0.016
-0.026
-0.043
-0.060
-0.074
-0.096
-0.126
-0.183
-0.252
-0.265
0.063
7.214
554.713
509.123
485.345
415.779
87444.023
4496.404
129.401
38.281
10.761
5.269
0.279
-0.098
-0.053
-0.018
-0.006
0.000
0.000
-0.001
-0.001
0.
0.
0.
0.
0.
0.
0.
0.
0.
-0.004
-0.007
-0.014
-0.021
-0.028
-0.036
-0.042
-0.037
-0.026
-0.016
-0.005
-0.002
0.003
0.004
0.002
0.003
0.002
0.002
0.002
0.003
0.003
0.000
-0.002
-0.007
-0.015
-0.026
-0.039
-0.061
-0.075
-0.039
0.008
-0.113
-0.228
-0.288
-0.179
2.027
15.511
7067.292
4390.904
13.454
386.095
100034.781
4971.816
31468.932
9526.071
2252.896
1710.597
16.079
0.008
-0.067
-0.032
-0.012
-0.005
-0.002
-0.002
-0.001
0.000
0.
0.
0.
0.
0.
0.
0.
0.
0.
-0.002
-0.006
-0.009
-0.012
-0.014
-0.013
-0.012
-0.009
-0.005
0.
0.003
0.004
0.004
0.003
0.003
0.002
0.002
0.003
0.003
0.001
-0.001
-0.004
-0.012
-0.023
-0.033
-0.052
-0.070
-0.053
0.368
0.857
0.177
-0.226
-0.258
0.817
32.717
212.503
61.029
15.913
0.808
9.226
107.732
415.386
100441.352
200101.609
114977.195
100045.938
71.908
0.178
-0.078
-0.042
-0.019
-0.010
-0.005
-0.004
-0.002
-0.001
0.
0.
0.
0.
0.
0.
0.
0.
0.
0.
0.000
-0.003
-0.003
-0.004
-0.004
-0.002
-0.001
0.001
0.002
0.002
0.003
0.002
0.002
0.003
0.003
0.003
0.003
0.003
0.000
-0.002
-0.008
-0.015
-0.026
-0.041
-0.060
-0.080
-0.043
0.523
1.250
0.317
-0.164
0.364
3.117
57.455
437.712
73.827
2.038
-0.297
-0.268
0.313
22.236
1147.539
4593.578
1835.633
570.640
9.562
-0.049
-0.085
-0.044
-0.024
-0.015
-0.008
-0.005
-0.002
-0.001
0.
0.
0.
0.
0.
0.
0.
0.
0.
0.
0.
0.001
0.001
0.000
0.000
0.002
0.002
0.002
0.001
0.001
0.
0.001
0.002
0.002
0.003
0.003
0.003
0.001
-0.001
-0.006
-0.009
-0.015
-0.028
-0.042
-0.059
-0.080
-0.087
0.041
0.174
-0.061
-0.084
1.756
6.533
12.169
27.411
7.691
0.179
-0.262
-0.272
-0.256
0.304
6.265
21.598
12.872
2.799
0.056
-0.133
-0.081
-0.044
-0.027
-0.018
-0.010
-0.008
-0.004
-0.001
0.
0.
0.
0.
0.
0.
0.
0.
0.
0.
0.
0.
0.
0.001
0.001
0.001
0.001
0.001
0.
0.
0.
0.
0.001
0.001
0.001
0.002
0.001
-0.001
-0.003
-0.006
-0.009
-0.016
-0.027
-0.038
-0.050
-0.071
-0.088
-0.105
-0.127
-0.167
-0.121
0.794
2.677
1.935
1.039
0.102
-0.190
-0.184
-0.178
-0.206
-0.227
-0.128
0.050
-0.079
-0.191
-0.169
-0.120
-0.068
-0.040
-0.030
-0.017
-0.012
-0.008
-0.004
-0.001
0.
0.
0.
0.
0.
0.
0.
0.
0.
0.
0.
0.
0.
0.
0.
0.
0.
0.
0.
0.
0.
0.
0.
0.001
0.001
0.001
0.001
0.
-0.003
-0.006
-0.009
-0.013
-0.024
-0.033
-0.043
-0.054
-0.068
-0.090
-0.111
-0.145
-0.158
-0.081
0.046
-0.043
-0.144
-0.168
-0.156
-0.125
-0.120
-0.152
-0.200
-0.227
-0.236
-0.222
-0.186
-0.132
-0.084
-0.054
-0.037
-0.027
-0.018
-0.012
-0.008
-0.005
-0.001
0.
0.
0.
0.
0.
0.
0.
0.
0.
0.
0.
0.
0.
0.
0.
0.
0.
0.
0.
0.
0.
0.
0.
0.
0.
0.
0.001
0.001
-0.001
-0.004
-0.008
-0.012
-0.022
-0.029
-0.034
-0.044
-0.053
-0.064
-0.081
-0.098
-0.125
-0.142
-0.154
-0.160
-0.158
-0.135
-0.101
-0.088
-0.094
-0.121
-0.159
-0.187
-0.193
-0.175
-0.134
-0.093
-0.062
-0.044
-0.033
-0.022
-0.015
-0.010
-0.007
-0.004
0.
0.
0.
0.
0.
0.
0.
0.
0.
0.
0.
0.
0.
0.
0.
0.
0.
0.
0.
0.
0.
0.
0.
0.
0.
0.
0.001
0.001
0.002
-0.002
-0.004
-0.010
-0.016
-0.020
-0.031
-0.037
-0.042
-0.045
-0.052
-0.062
-0.076
-0.097
-0.120
-0.133
-0.130
-0.107
-0.083
-0.066
-0.068
-0.084
-0.113
-0.138
-0.158
-0.161
-0.150
-0.121
-0.085
-0.056
-0.037
-0.025
-0.014
-0.011
-0.006
-0.006
-0.002
0.
0.
0.
0.
0.
0.
0.
0.
0.
0.
0.
0.
0.
0.
0.
0.
0.
0.
0.
0.
0.
0.
0.
0.
0.
0.001
0.001
0.002
0.000
-0.001
-0.008
-0.014
-0.022
-0.031
-0.041
-0.050
-0.054
-0.058
-0.060
-0.072
-0.089
-0.103
-0.110
-0.112
-0.103
-0.090
-0.066
-0.055
-0.053
-0.072
-0.098
-0.129
-0.151
-0.155
-0.150
-0.134
-0.103
-0.065
-0.034
-0.018
-0.010
-0.005
-0.004
-0.003
0.
0.
0.
0.
0.
0.
0.
0.
0.
0.
0.
0.
0.
0.
0.
0.
0.
0.
0.
0.
0.
0.
0.
0.
0.
0.
0.001
0.002
0.002
0.000
-0.006
-0.013
-0.023
-0.041
-0.057
-0.073
-0.084
-0.092
-0.097
-0.103
-0.114
-0.120
-0.116
-0.083
-0.055
-0.083
-0.081
-0.068
-0.050
-0.042
-0.054
-0.085
-0.126
-0.151
-0.157
-0.156
-0.145
-0.119
-0.082
-0.043
-0.019
-0.005
0.
-0.001
0.000
0.
0.
0.
0.
0.
0.
0.
0.
0.
0.
0.
0.
0.
0.
0.
0.
0.
0.
0.
0.
0.
0.
0.
0.
0.
0.001
0.001
0.003
0.003
-0.002
-0.010
-0.020
-0.039
-0.064
-0.084
-0.096
-0.113
-0.136
-0.156
-0.164
-0.166
-0.135
-0.069
0.309
0.528
0.061
-0.075
-0.068
-0.046
-0.030
-0.040
-0.071
-0.120
-0.145
-0.137
-0.097
-0.096
-0.119
-0.090
-0.055
-0.020
-0.004
0.002
0.001
0.002
0.
0.
0.
0.
0.
0.
0.
0.
0.
0.
0.
0.
0.
0.
0.
0.
0.
0.
0.
0.
0.
0.
0.
0.
0.
0.002
0.005
0.006
0.001
-0.007
-0.016
-0.032
-0.062
-0.088
-0.107
-0.102
-0.069
-0.130
-0.205
-0.199
-0.140
0.129
0.217
0.731
1.151
0.203
-0.072
-0.065
-0.039
-0.022
-0.027
-0.056
-0.112
-0.132
-0.050
0.260
0.187
-0.055
-0.090
-0.060
-0.023
-0.003
0.004
0.003
0.002
0.
0.
0.
0.
0.
0.
0.
0.
0.
0.
0.
0.
0.
0.
0.
0.
0.
0.
0.
0.
0.
0.
0.
0.
0.002
0.005
0.006
0.006
-0.002
-0.011
-0.029
-0.051
-0.086
-0.115
-0.128
-0.050
0.178
0.037
-0.161
0.039
0.136
0.541
0.538
0.228
0.271
-0.004
-0.081
-0.056
-0.026
-0.012
-0.015
-0.043
-0.090
-0.096
0.323
1.645
0.873
0.000
-0.082
-0.058
-0.020
-0.001
0.005
0.004
0.002
0.
0.
0.
0.
0.
0.
0.
0.
0.
0.
0.
0.
0.
0.
0.
0.
0.
0.
0.
0.
0.
0.
0.
0.002
0.004
0.005
0.006
0.001
-0.008
-0.029
-0.054
-0.088
-0.126
-0.157
-0.172
-0.121
0.055
-0.033
0.361
4.373
4.527
0.617
0.113
-0.101
-0.104
-0.099
-0.069
-0.038
-0.012
-0.002
-0.004
-0.025
-0.060
-0.055
0.582
2.281
1.091
0.007
-0.072
-0.049
-0.013
0.002
0.005
0.003
0.001
0.
0.
0.
0.
0.
0.
0.
0.
0.
0.
0.
0.
0.
0.
0.
0.
0.
0.
0.
0.
0.
0.
0.001
0.002
0.005
0.007
0.006
-0.004
-0.028
-0.056
-0.089
-0.122
-0.166
-0.209
-0.233
-0.243
-0.231
-0.208
1.564
24.101
23.928
1.668
-0.125
-0.147
-0.111
-0.078
-0.046
-0.020
-0.004
0.005
0.002
-0.010
-0.039
-0.056
0.063
0.363
0.202
-0.051
-0.058
-0.028
-0.004
0.004
0.005
0.003
0.001
0.
0.
0.
0.
0.
0.
0.
0.
0.
0.
0.
0.
0.
0.
0.
0.
0.
0.
0.
0.
0.
0.
0.001
0.004
0.005
0.006
0.001
-0.015
-0.047
-0.060
0.250
0.683
0.256
-0.090
-0.246
-0.288
-0.300
-0.262
0.677
9.054
8.259
0.634
-0.134
-0.116
-0.075
-0.043
-0.023
-0.010
0.000
0.006
0.006
0.000
-0.018
-0.036
-0.045
-0.042
-0.048
-0.043
-0.031
-0.008
0.003
0.006
0.004
0.002
0.001
0.
0.
0.
0.
0.
0.
0.
0.
0.
0.
0.
0.
0.
0.
0.
0.
0.
0.
0.
0.
0.
0.
0.
0.004
0.005
0.004
-0.003
-0.027
-0.055
0.656
23.570
28.098
13.399
5.926
0.392
-0.257
-0.295
-0.273
-0.157
0.386
0.269
-0.088
-0.103
-0.069
-0.040
-0.020
-0.010
-0.004
0.001
0.005
0.008
0.004
-0.001
-0.012
-0.024
-0.029
-0.028
-0.019
-0.006
0.002
0.006
0.006
0.002
0.002
0.
0.
0.
0.
0.
0.
0.
0.
0.
0.
0.
0.
0.
0.
0.
0.
0.
0.
0.
0.
0.
0.
0.
0.
0.003
0.006
0.004
-0.005
-0.034
-0.058
3.547
747.380
228.287
409.812
588.377
14.925
-0.002
-0.257
-0.251
-0.214
-0.174
-0.140
-0.108
-0.075
-0.041
-0.022
-0.010
-0.004
-0.002
0.002
0.002
0.004
0.005
0.005
0.002
-0.002
-0.003
-0.003
0.001
0.003
0.006
0.005
0.002
0.002
0.
0.
0.
0.
0.
0.
0.
0.
0.
0.
0.
0.
0.
0.
0.
0.
0.
0.
0.
0.
0.001
0.001
0.001
0.001
0.001
0.001
0.004
0.003
-0.004
-0.030
-0.065
0.491
16.565
53.478
13879.612
48445.723
94.617
0.394
-0.223
-0.217
-0.187
-0.149
-0.114
-0.079
-0.047
-0.028
-0.015
-0.004
0.001
0.002
0.
0.001
0.002
0.002
0.005
0.005
0.005
0.004
0.004
0.004
0.005
0.005
0.003
0.002
0.001
0.
0.
0.
0.
0.
0.
0.
0.
0.
0.
0.
0.
0.
0.
0.
0.
0.
0.
0.
0.001
0.001
0.002
0.002
0.002
0.001
0.002
0.003
0.003
-0.002
-0.021
-0.060
-0.087
0.151
8.017
446.392
821.026
17.158
0.006
-0.207
-0.181
-0.148
-0.113
-0.082
-0.055
-0.033
-0.019
-0.008
-0.001
0.001
0.001
0.
0.
0.001
0.002
0.002
0.003
0.003
0.003
0.004
0.004
0.003
0.002
0.001
0.001
0.
0.
0.
0.
0.
0.
0.
0.
0.
0.
0.
0.
0.
0.
0.
0.
0.
0.
0.
0.001
0.002
0.001
0.002
0.002
0.002
0.002
0.002
0.004
0.002
0.000
-0.010
-0.036
-0.080
-0.100
0.120
2.589
3.366
0.261
-0.169
-0.166
-0.137
-0.109
-0.081
-0.060
-0.041
-0.024
-0.013
-0.007
-0.003
0.000
0.000
0.
0.
0.
0.
0.002
0.002
0.002
0.002
0.002
0.002
0.001
0.001
0.
0.
0.
0.
0.
0.
0.
0.
0.
0.
0.
0.
0.
0.
0.
0.
0.
0.
0.
0.
0.001
0.001
0.002
0.002
0.001
0.001
0.001
0.002
0.002
0.004
0.004
0.001
-0.004
-0.016
-0.038
-0.073
-0.092
-0.098
-0.106
-0.126
-0.126
-0.107
-0.089
-0.072
-0.056
-0.043
-0.032
-0.021
-0.014
-0.007
-0.002
0.
0.000
0.
0.
0.
0.
0.
0.
0.
0.001
0.001
0.001
0.
0.
0.
0.
0.
0.
0.
0.
0.
0.
0.
0.
0.
0.
0.
0.
0.
0.
0.
0.
0.
0.
0.001
0.001
0.002
0.001
0.001
0.000
0.001
0.001
0.002
0.002
0.003
0.001
0.
-0.005
-0.015
-0.030
-0.048
-0.063
-0.070
-0.070
-0.065
-0.056
-0.050
-0.043
-0.034
-0.028
-0.023
-0.019
-0.014
-0.009
-0.002
0.000
-0.001
0.
0.
0.
0.
0.
0.
0.
0.
0.
0.
0.
0.
0.
0.
0.
0.
0.
0.
0.
0.
0.
0.
0.
0.
0.
0.
0.
0.
0.
0.
0.
0.
0.001
0.002
0.002
0.001
0.000
0.000
0.
0.001
0.001
0.002
0.002
0.001
0.001
0.000
-0.006
-0.010
-0.017
-0.023
-0.027
-0.028
-0.029
-0.028
-0.026
-0.022
-0.023
-0.020
-0.018
-0.014
-0.012
-0.008
-0.003
-0.001
-0.001
0.
0.
0.
0.
0.
0.
0.
0.
0.
0.
0.
0.
0.
0.
0.
0.
0.
0.
0.
0.
0.
0.
0.
0.
0.
0.
0.
0.
0.
0.
0.
0.
0.001
0.002
0.002
0.001
0.000
-0.001
0.000
0.001
0.001
0.002
0.003
0.
0.001
0.000
-0.001
-0.003
-0.006
-0.008
-0.011
-0.012
-0.013
-0.013
-0.014
-0.013
-0.014
-0.014
-0.015
-0.013
-0.009
-0.007
-0.005
-0.003
-0.001
0.
0.
0.
0.
0.
0.
0.
0.
0.
0.
0.
0.
0.
0.
0.
0.
0.
0.
0.
0.
0.
0.
0.
0.
0.
0.
0.
0.
0.
0.
0.
0.
0.
0.002
0.002
0.001
0.001
0.000
0.000
0.001
0.001
0.002
0.001
0.
0.
0.
-0.001
-0.001
-0.002
-0.002
-0.004
-0.004
-0.004
-0.004
-0.003
-0.006
-0.007
-0.008
-0.008
-0.008
-0.008
-0.008
-0.004
-0.003
-0.001
-0.001
0.
0.
0.
0.
0.
0.
0.
0.
0.
0.
0.
0.
0.
0.
0.
0.
0.
0.
0.
0.
0.
0.
0.
0.
0.
0.
0.
0.
0.
0.
0.
0.
0.002
0.002
0.001
0.001
0.001
0.001
0.001
0.002
0.002
0.001
0.
0.
0.
0.
0.
0.
0.
0.
-0.001
-0.001
-0.001
-0.001
-0.003
-0.005
-0.006
-0.008
-0.007
-0.008
-0.006
-0.004
-0.003
-0.003
-0.001
0.
0.
0.
0.
0.
0.
0.
0.
0.
0.
0.
0.
0.
0.
0.
0.
0.
0.
0.
0.
0.
0.
0.
0.
0.
0.
0.
0.
0.
0.
0.
0.
0.001
0.002
0.002
0.002
0.001
0.001
0.002
0.002
0.002
0.001
0.
0.
0.
0.
0.
0.
0.
0.
0.
0.
0.
0.001
0.000
0.000
-0.003
-0.004
-0.005
-0.006
-0.005
-0.003
-0.003
-0.003
-0.001
0.
0.
0.
0.
0.
0.
0.
0.
0.
0.
0.
0.
0.
0.
0.
0.
0.
0.
0.
0.
0.
0.
0.
0.
0.
0.
0.
0.
0.
0.
0.
0.
0.
0.001
0.001
0.001
0.002
0.001
0.001
0.002
0.001
0.
0.
0.
0.
0.
0.
0.
0.
0.
0.
0.
0.
0.001
0.001
0.002
0.000
-0.003
-0.003
-0.004
-0.004
-0.003
-0.003
-0.002
-0.001
0.
0.
0.
0.
0.
0.
0.
0.
0.
0.
0.
0.
0.
0.
0.
0.
0.
0.
0.
0.
0.
0.
0.
0.
0.
0.
0.
0.
0.
0.
0.
0.
0.
0.
0.001
0.001
0.001
0.001
0.001
0.001
0.
0.
0.
0.
0.
0.
0.
0.
0.
0.
0.
0.
0.
0.
0.001
0.001
0.001
-0.001
-0.002
-0.003
-0.003
-0.003
-0.004
-0.002
-0.001
0.
0.
0.
0.
0.
0.
0.
0.
0.
0.
0.
0.
0.
0.
0.
0.
0.
0.
0.
0.
0.
0.
0.
0.
0.
0.
0.
0.
0.
0.
0.
0.
0.
0.
0.
0.
0.001
0.001
0.
0.
0.
0.
0.
0.
0.
0.
0.
0.
0.
0.
0.
0.
0.
0.
0.
0.002
0.001
0.000
0.000
-0.002
-0.002
-0.002
-0.002
-0.002
-0.001
0.
0.
0.
0.
0.
0.
0.
0.
0.
0.
0.
0.
0.
0.
0.
0.
0.
0.
0.
0.
0.
0.
0.
0.
0.
0.
0.
0.
0.
0.
0.
0.
0.
0.
0.
0.
0.
0.
0.
0.
0.
0.
0.
0.
0.
0.
0.
0.
0.
0.
0.
0.
0.
0.
0.
0.
0.001
0.001
0.000
0.000
-0.001
-0.001
-0.002
-0.001
0.
0.
0.
0.
0.
0.
0.
0.
0.
0.
0.
0.
0.
0.
0.
0.
0.
0.
0.
0.
0.
0.
0.
0.
0.
0.
0.
0.
0.
0.
0.
0.
0.
0.
0.
0.
0.
0.
0.
0.
0.
0.
0.
0.
0.
0.
0.
0.
0.
0.
0.
0.
0.
0.
0.
0.
0.
0.
0.
0.000
0.000
-0.001
-0.001
-0.001
0.
0.
0.
0.
0.
0.
0.
0.
0.
0.
0.
0.
0.
0.
0.
0.
0.
0.
0.
0.
0.
0.
0.
0.
0.
0.
0.
0.
0.
0.
0.
0.
0.
0.
0.
0.
0.
0.
0.
0.
0.
0.
0.
0.
0.
0.
0.
0.
0.
0.
0.
0.
0.
0.
0.
0.
0.
0.
0.
0.
0.
0.
0.
0.
0.
0.
0.
0.
0.
0.
0.
0.
0.
0.
0.
0.
0.
0.
0.
0.
0.
0.
0.
0.
0.
0.
0.
0.
0.
0.
0.
0.
0.
0.
0.
0.
0.
0.
0.
0.
0.
0.
0.
0.
0.
0.
0.
0.
0.
0.
0.
0.
0.
0.
0.
0.
0.
0.
0.
0.
0.
0.
0.
0.
0.
0.
0.
0.
0.
0.
0.
0.
0.
0.
0.
0.
0.
0.
0.
0.
0.
0.
0.
0.
0.
0.
0.
0.
0.
0.
0.
0.
0.
0.
0.
0.
0.
0.
0.
0.
0.
0.
0.
0.
0.
0.
0.
0.
0.
0.
0.
0.
0.
0.
0.
0.
0.
0.
0.
0.
0.
0.
0.
0.
0.
0.
0.
0.
0.
0.
0.
0.
0.
0.
0.
0.
0.
0.
0.
0.
0.
0.
0.
0.
0.
0.
0.
0.
0.
0.
0.
0.
0.
0.
0.
0.
0.
0.
0.
0.
0.
0.
0.
0.
0.
0.
0.
0.
0.
0.
0.
0.
0.
0.
0.
0.
0.
0.
0.
0.
0.
0.
0.
0.
0.
0.
0.
0.
0.
0.
0.
0.
0.
0.
0.
0.
0.
0.
0.
0.
0.
0.
0.
0.
0.
0.
0.
0.
0.
0.
0.
0.
0.
0.
0.
0.
0.
0.
0.
0.
0.
0.
0.
0.
0.
0.
0.
0.
0.
0.
0.
0.
0.
0.
0.
0.
0.
0.
0.
0.
0.
0.
0.
0.
0.
0.
0.
0.
0.
0.
0.
0.
0.
0.
0.
0.
0.
0.
0.
0.
0.
0.
0.
0.
0.
0.
0.
0.
0.
0.
0.
0.
0.
0.
0.
0.
0.
0.
0.
0.
0.
0.
0.
0.
0.
0.
0.
0.
0.
0.
0.
0.
0.
0.
0.
0.
0.
0.
0.
0.
0.
0.
0.
0.
0.
0.
0.
0.
0.
0.
0.
0.
0.
0.
0.
0.
0.
0.
0.
0.
0.
0.
0.
0.
0.
0.
0.
0.
0.
0.
0.
0.
0.
0.
0.
0.
0.
0.
0.
0.
0.
0.
0.
0.
0.
0.
0.
0.
0.
0.
0.
0.
0.
0.
0.
0.
0.
0.
0.
0.
0.
0.
0.
0.
0.
0.
0.
0.
0.
0.
0.
0.
0.
0.
0.
0.
0.
0.
0.
0.
0.
0.
0.
0.
0.
0.
0.
0.
0.
0.
0.
0.
0.
0.
0.
0.
0.
0.
0.
0.
0.
0.
0.
0.
0.
0.
0.
0.
0.
0.
0.
0.
0.
0.
0.
0.
0.
0.
0.
0.
0.
0.
0.
0.
0.
0.
0.
0.
0.
0.
0.
0.
0.
0.
0.
0.
0.
0.
0.
0.
0.
0.
0.
0.
0.
0.
0.
0.
0.
0.
0.
0.
0.
0.
0.
0.
0.
0.
0.
0.
0.
0.
0.
0.
0.
0.
0.
0.
0.
0.
0.
0.
0.
0.
0.
0.
0.
0.
0.
0.
0.
0.
0.
0.
0.
0.
0.
0.
0.
0.
0.
0.
0.
0.
0.
0.
0.
0.
0.
0.
0.
0.
0.
0.
0.
0.
0.
0.
0.
0.
0.
0.
0.
0.
0.
0.
0.
0.
0.
0.
0.
0.
0.
0.
0.
0.
0.
0.
0.
0.
0.
0.
0.
0.
0.
0.
0.
0.
0.
0.
0.
0.
0.
0.
0.
0.
0.
0.
0.
0.
0.
0.
0.
0.
0.
0.
0.
0.
0.
0.
0.
0.
0.
0.
0.
0.
0.
0.
0.
0.
0.
0.
0.
0.
0.
0.
0.
0.
0.
0.
0.
0.
0.
0.
0.
0.
0.
0.
0.
0.
0.
0.
0.
0.
0.
0.
0.
0.
0.
0.
0.
0.
0.
0.
0.
0.
0.
0.
0.
0.
0.
0.
0.
0.
0.
0.
0.
0.
0.
0.
0.
0.
0.
0.
0.
0.
0.
0.
0.
0.
0.
0.
0.
0.
0.
0.
0.
0.
0.
0.
0.
0.
0.
0.
0.
0.
0.
0.
0.
0.
0.
0.
0.
0.
0.
0.
0.
0.
0.
0.
0.
0.
0.
0.
0.
0.
0.
0.
0.
0.
0.
0.
0.
0.
0.
0.
0.
0.
0.
0.
0.
0.
0.
0.
0.
0.
0.
0.
0.
0.
0.
0.
0.
0.
0.
0.
0.
0.
0.
0.
0.
0.
0.
0.
0.
0.
0.
0.
0.
0.
0.
0.
0.
0.
0.
0.
0.
0.
0.
0.
0.
0.
0.
0.
0.
0.
0.
0.
0.
0.
0.
0.
0.
0.
0.
0.
0.
0.
0.
0.
0.
0.
0.
0.
0.
0.
0.
0.
0.
0.
0.
0.
0.
0.
0.
0.
0.
0.
0.
0.
0.
0.
0.
0.
0.
0.
0.
0.
0.
0.
0.
0.
0.
0.
0.
0.
0.
0.
0.
0.
0.
0.
0.
0.
0.
0.
0.
0.
0.
0.
0.
0.
0.
0.
0.
0.
0.
0.
0.
0.
0.
0.
0.
0.
0.
0.
0.
0.
0.
0.
0.
0.
0.
0.
0.
0.
0.
0.
0.
0.
0.
0.
0.
0.
0.
0.
0.
0.
0.
0.
0.
0.
0.
0.
0.
0.
0.
0.
0.
0.
0.
0.
0.
0.
0.
0.
0.
0.
0.
0.
0.
0.
0.
0.
0.
0.
0.
0.
0.
0.
0.
0.
0.
0.
0.
0.
0.
0.
0.
0.
0.
0.
0.
0.
0.
0.
0.
0.
0.
0.
0.
0.
0.
0.
0.
0.
0.
0.
0.
0.
0.
0.
0.
0.
0.
0.
0.
0.
0.
0.
0.
0.
0.
0.
0.
0.
0.
0.
0.
0.
0.
0.
0.
0.
0.
0.
0.
0.
0.
0.
0.
0.
0.
0.
0.
0.
0.
0.
0.
0.
0.
0.
0.
0.
0.
0.
0.
0.
0.
0.
0.
0.
0.
0.
0.
0.
0.
0.
0.
0.
0.
0.
0.
0.
0.
0.
0.
0.
0.
0.
0.
0.
0.
0.
0.
0.
0.
0.
0.
0.
0.
0.
0.
0.
0.
0.
0.
0.
0.
0.
0.
0.
0.
0.
0.
0.
0.
0.
0.
0.
0.
0.
0.
0.
0.
0.
0.
0.
0.
0.
0.
0.
0.
0.
0.
0.
0.
0.
0.
0.
0.
0.
0.
-0.001
-0.001
-0.001
-0.001
-0.001
0.
0.
0.
0.
0.
0.
0.
0.
0.
0.
0.
0.
0.
0.
0.
0.
0.
0.
0.
0.
0.
0.
0.
0.
0.
0.
0.
0.
0.
0.
0.
0.
0.
0.
0.
0.
0.
0.
0.
0.
0.
0.
0.
0.
0.
0.
0.
0.
0.
0.
0.
0.
0.
0.
0.
0.
0.
0.
0.000
-0.002
-0.002
-0.004
-0.002
-0.003
-0.001
0.000
0.001
0.001
0.
0.
0.
0.
0.
0.
0.
0.
0.
0.
0.
0.
0.
0.
0.
0.
0.
0.
0.
0.
0.
0.
0.
0.
0.
0.
0.
0.
0.
0.
0.
0.
0.
0.
0.
0.
0.
0.
0.
0.
0.
0.
0.
0.
0.
0.
0.
0.
0.
0.
0.
0.
0.001
0.001
-0.001
-0.002
-0.005
-0.007
-0.008
-0.007
-0.007
-0.005
-0.004
-0.001
0.000
0.001
0.001
0.001
0.001
0.001
0.
0.
0.
0.
0.
0.
0.
0.
0.
0.
0.
0.
0.
0.
0.
0.
0.
0.
0.
0.
0.
0.
0.
0.
0.
0.
0.
0.
0.
0.
0.
0.
0.
0.
0.
0.
0.
0.
0.
0.
0.
0.
0.
0.
0.
0.
0.001
0.001
0.
-0.001
-0.004
-0.009
-0.013
-0.015
-0.017
-0.017
-0.012
-0.009
-0.006
-0.001
0.001
0.003
0.003
0.002
0.002
0.002
0.001
0.
0.
0.
0.
0.
0.
0.
0.
0.
0.
0.
0.
0.
0.
0.
0.
0.
0.
0.
0.
0.
0.
0.
0.
0.
0.
0.
0.
0.
0.
0.
0.
0.
0.
0.
0.
0.
0.
0.
0.
0.
0.
0.
0.
0.001
0.001
-0.002
-0.008
-0.016
-0.021
-0.025
-0.029
-0.031
-0.032
-0.031
-0.024
-0.016
-0.007
0.
0.003
0.006
0.004
0.002
0.003
0.003
0.001
0.
0.
0.
0.
0.
0.
0.
0.
0.
0.
0.
0.
0.
0.001
0.001
0.001
0.001
0.
0.
0.001
0.001
0.001
0.001
0.
0.
0.
0.
0.
0.
0.
0.
0.
0.
0.
0.
0.
0.
0.
0.
0.
0.
-0.001
0.000
0.000
-0.004
-0.010
-0.019
-0.027
-0.034
-0.044
-0.054
-0.062
-0.067
-0.063
-0.050
-0.036
-0.019
-0.007
0.002
0.003
0.002
0.003
0.003
0.003
0.003
0.
0.
0.
0.
0.
0.
-0.001
-0.001
-0.001
-0.002
0.000
0.003
0.006
0.006
0.005
0.002
0.000
0.000
0.003
0.002
0.004
0.004
0.003
0.001
0.001
0.001
0.
0.
0.
0.
0.
0.
0.
0.
0.
0.
0.
0.
0.
0.
-0.001
-0.001
-0.001
-0.005
-0.011
-0.021
-0.032
-0.049
-0.061
-0.076
-0.091
-0.106
-0.107
-0.094
-0.079
-0.063
-0.044
-0.021
-0.008
-0.002
0.002
0.002
0.003
0.002
0.003
0.
0.
0.
0.
0.
-0.001
-0.001
-0.002
-0.003
-0.001
0.001
0.003
0.003
0.002
0.003
0.001
0.001
-0.002
-0.004
-0.002
-0.001
0.001
0.003
0.002
0.002
0.001
0.
0.
0.
0.
0.
0.
0.
0.
0.
0.
0.
0.
0.
0.
-0.001
-0.001
-0.004
-0.011
-0.020
-0.033
-0.057
-0.079
-0.100
-0.122
-0.141
-0.145
-0.131
-0.111
-0.091
-0.082
-0.060
-0.033
-0.015
-0.005
-0.001
0.002
0.001
0.002
0.003
0.
0.
0.
0.
-0.002
-0.001
-0.003
-0.002
0.000
-0.001
0.001
-0.001
-0.001
-0.002
-0.006
-0.007
-0.013
-0.020
-0.024
-0.024
-0.021
-0.018
-0.014
-0.009
-0.003
-0.001
0.000
0.001
0.
0.
0.
0.
0.
0.
0.
0.
0.
0.
0.
-0.001
-0.001
-0.004
-0.008
-0.016
-0.030
-0.056
-0.089
-0.115
-0.142
-0.173
-0.189
-0.186
-0.149
-0.108
-0.077
-0.095
-0.070
-0.040
-0.019
-0.009
-0.003
0.002
0.001
0.003
0.002
0.
0.
0.
-0.001
-0.002
-0.003
-0.005
-0.005
-0.002
-0.004
-0.003
-0.008
-0.009
-0.014
-0.025
-0.037
-0.057
-0.068
-0.074
-0.080
-0.083
-0.072
-0.058
-0.044
-0.028
-0.013
-0.004
-0.001
0.001
0.
0.
0.
0.
0.
0.
0.
0.
0.
0.
-0.001
-0.001
-0.004
-0.012
-0.022
-0.045
-0.078
-0.109
-0.127
-0.077
-0.096
-0.200
-0.193
-0.151
-0.143
-0.121
-0.105
-0.073
-0.041
-0.021
-0.009
-0.003
0.000
0.002
0.002
0.001
0.
0.
0.000
-0.001
-0.003
-0.005
-0.005
-0.007
-0.006
-0.004
-0.006
-0.013
-0.024
-0.036
-0.061
-0.086
-0.099
-0.034
0.102
-0.081
-0.166
-0.093
-0.012
-0.067
-0.064
-0.040
-0.015
-0.004
0.
0.000
0.
0.
0.
0.
0.
0.
0.
0.
0.
-0.001
-0.001
-0.005
-0.014
-0.027
-0.053
-0.093
-0.121
0.051
1.157
1.315
0.231
-0.088
-0.164
-0.173
-0.144
-0.107
-0.069
-0.035
-0.019
-0.010
-0.003
0.000
0.003
0.002
0.001
0.
0.001
0.000
-0.002
-0.003
-0.005
-0.006
-0.008
-0.009
-0.011
-0.016
-0.024
-0.044
-0.075
-0.099
-0.032
0.661
9.856
46.295
8.914
0.557
11.401
26.086
3.079
-0.028
-0.070
-0.037
-0.011
-0.002
-0.001
0.
0.
0.
0.
0.
0.
0.
0.
0.
-0.001
-0.001
-0.004
-0.013
-0.029
-0.055
-0.098
-0.126
0.295
3.290
4.823
8.626
5.990
0.269
-0.184
-0.144
-0.089
-0.054
-0.030
-0.016
-0.008
-0.003
-0.003
0.002
0.002
0.001
0.001
0.000
0.000
-0.002
-0.003
-0.006
-0.011
-0.015
-0.018
-0.021
-0.030
-0.047
-0.084
-0.121
0.138
5.366
47.862
770.419
20789.029
507.078
24.508
4730.572
67728.195
228.163
2.259
-0.074
-0.065
-0.022
-0.006
-0.001
-0.001
0.
0.
0.
0.
0.
0.
0.
0.
0.
-0.001
-0.004
-0.010
-0.027
-0.049
-0.093
-0.132
0.010
1.170
7.018
115.582
81.976
2.806
-0.132
-0.122
-0.070
-0.039
-0.019
-0.009
-0.003
-0.001
0.000
0.001
0.002
0.003
0.001
0.001
-0.002
-0.002
-0.005
-0.013
-0.017
-0.024
-0.027
-0.038
-0.050
-0.083
-0.132
-0.153
2.859
178.875
3591.410
100610.391
54611.324
1411.066
309.520
163130.313
109676.109
7086.823
50.229
0.351
-0.096
-0.045
-0.014
-0.002
0.001
0.
0.
0.
0.
0.
0.
0.
0.
0.
0.
-0.002
-0.007
-0.020
-0.038
-0.072
-0.120
-0.148
-0.014
3.034
45.998
35.948
1.702
-0.114
-0.099
-0.055
-0.030
-0.015
-0.007
-0.004
-0.001
0.001
0.001
0.002
0.003
0.002
0.001
-0.002
-0.006
-0.013
-0.018
-0.027
-0.041
-0.054
-0.071
-0.097
-0.138
-0.189
-0.157
5.451
542.193
11885.366
102663.203
147061.141
102531.406
47260.484
1760.689
104379.813
100183.500
274.669
1.002
-0.139
-0.069
-0.024
-0.008
-0.001
0.
-0.001
0.000
0.
0.
0.
0.
0.
0.
0.
0.
-0.004
-0.015
-0.026
-0.048
-0.085
-0.130
-0.150
0.045
1.258
1.099
0.008
-0.101
-0.070
-0.037
-0.022
-0.010
-0.005
-0.003
-0.002
-0.001
0.001
0.002
0.003
0.001
-0.002
-0.007
-0.012
-0.021
-0.032
-0.048
-0.070
-0.090
-0.116
-0.154
-0.207
-0.200
1.307
5.914
41.940
370.414
29880.977
101311.148
126712.719
200134.031
123890.047
107535.828
7349.435
50.312
0.280
-0.181
-0.105
-0.043
-0.015
-0.006
-0.002
-0.002
-0.001
-0.001
0.
0.
0.
0.
0.
0.
0.
-0.001
-0.007
-0.016
-0.028
-0.048
-0.079
-0.114
-0.122
-0.114
-0.107
-0.096
-0.076
-0.043
-0.024
-0.015
-0.006
-0.003
-0.003
-0.003
-0.001
-0.001
0.002
0.003
-0.001
-0.003
-0.011
-0.020
-0.033
-0.052
-0.078
-0.097
-0.083
-0.048
-0.169
-0.278
-0.096
7.395
33.810
74.248
18837.518
32571.746
9781.330
1517.453
200162.844
106225.492
15083.967
361.370
17.427
6.434
0.317
-0.127
-0.072
-0.031
-0.014
-0.007
-0.003
-0.003
-0.001
-0.001
0.
0.
0.
0.
0.
0.
0.
-0.003
-0.008
-0.015
-0.025
-0.037
-0.054
-0.070
-0.079
-0.074
-0.059
-0.038
-0.023
-0.013
-0.007
-0.003
0.000
-0.002
-0.002
-0.001
-0.001
0.002
0.000
-0.003
-0.007
-0.016
-0.030
-0.046
-0.073
-0.098
0.052
2.137
5.431
1.466
-0.227
-0.262
3.623
37.990
384.822
104311.633
102594.055
204.616
499.716
100273.805
7234.806
770.577
6550.489
5110.238
2859.914
20.471
-0.008
-0.097
-0.050
-0.025
-0.014
-0.008
-0.006
-0.003
-0.001
0.
0.
0.
0.
0.
0.
0.
0.
-0.001
-0.006
-0.012
-0.016
-0.022
-0.028
-0.032
-0.030
-0.024
-0.017
-0.011
-0.007
-0.002
0.000
0.000
-0.001
-0.001
0.000
0.
0.001
0.000
-0.006
-0.012
-0.026
-0.043
-0.061
-0.091
-0.098
1.260
38.411
162.504
24.455
0.535
0.476
11.389
1732.408
100287.656
4066.713
285.121
9.625
10.697
132.142
94.617
7318.350
103982.492
200097.453
100120.906
93.860
0.163
-0.122
-0.070
-0.040
-0.025
-0.015
-0.009
-0.005
-0.002
0.
0.
0.
0.
0.
0.
0.
0.
0.
0.
-0.003
-0.004
-0.007
-0.008
-0.010
-0.010
-0.008
-0.007
-0.004
0.
0.001
0.002
0.001
0.001
0.000
0.001
0.002
0.000
-0.003
-0.009
-0.018
-0.035
-0.052
-0.073
-0.102
-0.102
1.921
68.829
332.495
43.178
1.847
27.759
164.420
5313.642
100241.016
9576.759
24.284
0.046
-0.352
0.278
23.626
2372.491
60531.223
9294.559
926.401
12.276
-0.097
-0.143
-0.086
-0.057
-0.037
-0.022
-0.014
-0.007
-0.003
0.
0.
0.
0.
0.
0.
0.
0.
0.
0.
0.
0.001
-0.001
-0.001
-0.001
-0.001
-0.004
0.000
0.000
0.001
0.002
0.002
0.002
0.002
0.001
0.002
0.003
0.001
-0.004
-0.009
-0.024
-0.040
-0.058
-0.078
-0.106
-0.127
0.312
7.077
20.733
5.181
3.568
239.958
2787.451
1783.695
1525.751
147.226
2.795
-0.314
-0.378
-0.329
2.977
93.325
282.022
53.330
6.044
0.122
-0.214
-0.151
-0.094
-0.068
-0.048
-0.028
-0.017
-0.009
-0.004
0.
0.
0.
0.
0.
0.
0.
0.
0.
0.
0.
0.
0.001
0.001
0.001
0.001
0.001
0.001
0.001
0.
0.001
0.001
0.002
0.003
0.003
0.003
0.003
0.
-0.005
-0.011
-0.023
-0.040
-0.056
-0.073
-0.096
-0.121
-0.121
0.075
0.292
-0.025
1.553
66.507
417.202
125.648
41.783
3.963
-0.092
-0.267
-0.278
-0.317
-0.189
1.122
2.545
1.036
-0.065
-0.257
-0.207
-0.139
-0.095
-0.072
-0.051
-0.033
-0.018
-0.010
-0.004
0.
0.
0.
0.
0.
0.
0.
0.
0.
0.
0.
0.
0.
0.
0.
0.
0.
0.
0.
0.
0.
0.001
0.001
0.001
0.001
0.002
0.003
0.000
-0.004
-0.009
-0.021
-0.033
-0.051
-0.064
-0.078
-0.097
-0.119
-0.139
-0.170
-0.203
-0.030
2.785
8.152
3.803
1.102
-0.020
-0.221
-0.218
-0.223
-0.271
-0.304
-0.236
-0.247
-0.319
-0.303
-0.233
-0.163
-0.115
-0.088
-0.069
-0.048
-0.031
-0.017
-0.009
-0.005
0.
0.
0.
0.
0.
0.
0.
0.
0.
0.
0.
0.
0.
0.
0.
0.
0.
0.
0.
0.
0.
0.
0.
0.001
0.001
0.002
0.002
0.000
-0.004
-0.009
-0.018
-0.030
-0.042
-0.054
-0.062
-0.074
-0.090
-0.110
-0.133
-0.168
-0.185
-0.117
-0.011
-0.092
-0.171
-0.194
-0.187
-0.173
-0.189
-0.241
-0.274
-0.283
-0.295
-0.297
-0.259
-0.187
-0.128
-0.095
-0.075
-0.054
-0.039
-0.025
-0.016
-0.008
-0.005
0.
0.
0.
0.
0.
0.
0.
0.
0.
0.
0.
0.
0.
0.
0.
0.
0.
0.
0.
0.
0.
0.
0.
0.
0.001
0.002
0.002
0.001
-0.005
-0.014
-0.020
-0.031
-0.042
-0.052
-0.065
-0.070
-0.077
-0.087
-0.102
-0.127
-0.161
-0.185
-0.193
-0.199
-0.183
-0.159
-0.141
-0.138
-0.171
-0.211
-0.240
-0.206
-0.193
-0.228
-0.212
-0.169
-0.118
-0.082
-0.057
-0.042
-0.029
-0.018
-0.013
-0.007
-0.003
0.
0.
0.
0.
0.
0.
0.
0.
0.
0.
0.
0.
0.
0.
0.
0.
0.
0.
0.
0.
0.
0.
0.
0.001
0.001
0.002
0.001
-0.003
-0.011
-0.017
-0.029
-0.043
-0.061
-0.078
-0.087
-0.094
-0.097
-0.102
-0.116
-0.136
-0.153
-0.148
-0.136
-0.147
-0.138
-0.129
-0.117
-0.117
-0.151
-0.194
-0.186
0.013
0.175
0.089
-0.122
-0.177
-0.131
-0.080
-0.046
-0.030
-0.019
-0.012
-0.006
-0.005
0.
0.
0.
0.
0.
0.
0.
0.
0.
0.
0.
0.
0.
0.
0.
0.
0.
0.
0.
0.
0.
0.
0.
0.
0.001
0.002
0.000
-0.002
-0.007
-0.013
-0.026
-0.045
-0.070
-0.089
-0.102
-0.120
-0.138
-0.153
-0.162
-0.170
-0.151
0.024
1.402
2.228
0.685
0.085
-0.104
-0.108
-0.102
-0.125
-0.176
-0.168
0.134
0.967
1.296
0.233
-0.119
-0.129
-0.087
-0.047
-0.020
-0.011
-0.007
-0.003
-0.002
0.
0.
0.
0.
0.
0.
0.
0.
0.
0.
0.
0.
0.
0.
0.
0.
0.
0.
0.
0.
0.
0.
0.
0.001
0.004
0.005
0.004
-0.002
-0.011
-0.023
-0.043
-0.070
-0.095
-0.070
0.012
0.060
-0.067
-0.210
-0.219
-0.022
0.868
2.938
36.728
73.674
10.013
1.089
-0.057
-0.090
-0.081
-0.101
-0.151
-0.173
0.242
3.324
5.996
3.624
1.246
0.094
-0.087
-0.050
-0.015
-0.006
0.000
0.000
0.
0.
0.
0.
0.
0.
0.
0.
0.
0.
0.
0.
0.
0.
0.
0.
0.
0.
0.
0.
0.
0.
0.
0.003
0.003
0.005
0.005
0.005
-0.004
-0.016
-0.033
-0.065
-0.098
-0.072
0.546
2.497
6.534
3.717
0.258
0.245
2.871
27.632
30.001
122.684
273.289
21.943
0.814
-0.071
-0.077
-0.056
-0.068
-0.121
-0.147
0.484
7.975
42.094
34.860
8.314
1.001
-0.057
-0.049
-0.013
-0.001
0.003
0.002
0.001
0.
0.
0.
0.
0.
0.
0.
0.
0.
0.
0.
0.
0.
0.
0.
0.
0.
0.
0.
0.
0.
0.002
0.004
0.004
0.008
0.008
0.006
-0.009
-0.025
-0.050
-0.091
-0.130
-0.039
1.661
10.595
58.869
32.485
4.356
12.541
15.388
127.847
114.237
25.631
33.000
4.601
0.106
-0.081
-0.058
-0.035
-0.041
-0.090
-0.121
1.034
38.802
373.687
111.979
7.935
0.868
-0.055
-0.044
-0.011
0.002
0.005
0.002
0.001
0.
0.
0.
0.
0.
0.
0.
0.
0.
0.
0.
0.
0.
0.
0.
0.
0.
0.
0.
0.
0.001
0.004
0.004
0.007
0.010
0.009
0.
-0.017
-0.050
-0.086
-0.136
-0.183
-0.163
0.580
6.238
36.747
21.290
20.403
374.302
361.352
36.133
22.432
2.801
0.838
0.095
-0.092
-0.066
-0.033
-0.014
-0.020
-0.058
-0.087
3.098
191.864
979.918
279.814
6.480
0.055
-0.069
-0.034
-0.004
0.005
0.005
0.002
0.001
0.
0.
0.
0.
0.
0.
0.
0.
0.
0.
0.
0.
0.
0.
0.
0.
0.
0.
0.
0.
0.003
0.004
0.006
0.008
0.009
0.004
-0.008
-0.041
-0.077
-0.090
-0.097
-0.199
-0.267
-0.231
0.309
2.131
2.097
69.242
24690.338
24654.260
68.929
1.113
-0.026
-0.136
-0.111
-0.075
-0.037
-0.011
-0.002
-0.004
-0.029
-0.057
0.345
8.768
36.610
49.961
2.080
-0.060
-0.057
-0.017
0.001
0.006
0.004
0.001
0.
0.
0.
0.
0.
0.
0.
0.
0.
0.
0.
0.
0.
0.
0.
0.
0.
0.
0.
0.
0.
0.003
0.004
0.007
0.009
0.007
0.000
-0.022
-0.058
0.106
4.002
11.960
4.224
0.927
-0.174
-0.376
-0.369
-0.091
34.388
6643.521
1298.769
19.023
0.010
-0.160
-0.117
-0.073
-0.038
-0.015
-0.002
0.006
0.002
-0.007
-0.034
-0.048
0.063
0.412
0.395
-0.019
-0.052
-0.025
-0.001
0.005
0.005
0.003
0.001
0.
0.
0.
0.
0.
0.
0.
0.
0.
0.
0.
0.
0.
0.
0.
0.
0.
0.
0.
0.
0.
0.003
0.003
0.007
0.009
0.006
-0.004
-0.037
-0.044
5.115
610.419
5049.210
476.354
92.997
4.960
0.218
-0.384
-0.399
2.196
60.480
12.995
0.513
-0.161
-0.119
-0.067
-0.036
-0.016
-0.005
0.000
0.005
0.007
0.004
-0.008
-0.028
-0.037
-0.039
-0.038
-0.034
-0.020
-0.002
0.004
0.006
0.003
0.002
0.001
0.
0.
0.
0.
0.
0.
0.
0.
0.
0.
0.
0.
0.
0.
0.
0.
0.
0.
0.001
0.001
0.001
0.003
0.004
0.006
0.008
0.005
-0.006
-0.041
-0.005
27.710
103212.352
112495.602
102535.953
9069.504
70.022
6.940
0.258
-0.360
-0.320
-0.126
-0.160
-0.176
-0.132
-0.074
-0.039
-0.019
-0.007
-0.002
0.003
0.005
0.006
0.005
0.003
-0.002
-0.008
-0.012
-0.011
-0.005
0.001
0.005
0.006
0.004
0.003
0.001
0.
0.
0.
0.
0.
0.
0.
0.
0.
0.
0.
0.
0.
0.
0.
0.
0.
0.001
0.001
0.002
0.002
0.001
0.002
0.005
0.006
0.007
0.005
-0.005
-0.039
-0.062
3.316
272.318
1608.701
157384.938
103221.578
352.707
16.798
0.911
-0.238
-0.268
-0.223
-0.196
-0.149
-0.100
-0.055
-0.030
-0.015
-0.005
0.002
0.001
0.001
0.002
0.004
0.005
0.005
0.004
0.003
0.003
0.004
0.005
0.005
0.003
0.002
0.002
0.
0.
0.
0.
0.
0.
0.
0.
0.
0.
0.
0.
0.
0.
0.
0.
0.
0.001
0.001
0.001
0.000
0.001
0.001
0.001
0.001
0.006
0.008
0.005
-0.003
-0.027
-0.067
-0.027
1.732
31.518
2293.078
4886.975
47.438
3.637
0.138
-0.201
-0.225
-0.192
-0.163
-0.120
-0.084
-0.048
-0.026
-0.008
-0.003
0.001
0.001
0.
0.001
0.002
0.002
0.003
0.004
0.005
0.005
0.005
0.004
0.003
0.002
0.001
0.
0.
0.
0.
0.
0.
0.
0.
0.
0.
0.
0.
0.
0.
0.
0.
0.
0.
0.001
0.001
0.001
0.001
-0.001
-0.002
-0.001
0.001
0.002
0.005
0.004
-0.001
-0.014
-0.045
-0.091
-0.106
0.475
5.388
7.044
0.778
-0.049
-0.199
-0.196
-0.192
-0.173
-0.139
-0.110
-0.075
-0.044
-0.024
-0.010
-0.004
0.000
-0.001
0.
0.
0.001
0.002
0.002
0.002
0.002
0.002
0.002
0.001
0.001
0.001
0.
0.
0.
0.
0.
0.
0.
0.
0.
0.
0.
0.
0.
0.
0.
0.
0.
0.
0.001
0.001
0.001
0.001
-0.002
-0.004
-0.006
-0.005
-0.003
0.000
0.003
0.004
0.002
-0.005
-0.020
-0.051
-0.092
-0.117
-0.122
-0.136
-0.180
-0.185
-0.168
-0.156
-0.151
-0.136
-0.113
-0.091
-0.066
-0.042
-0.024
-0.014
-0.005
0.
-0.001
0.
0.
0.
0.
0.
0.001
0.001
0.001
0.001
0.
0.
0.
0.
0.
0.
0.
0.
0.
0.
0.
0.
0.
0.
0.
0.
0.
0.
0.
0.
0.
0.001
0.000
0.001
-0.002
-0.005
-0.008
-0.011
-0.009
-0.006
-0.002
0.001
0.003
0.003
-0.002
-0.008
-0.018
-0.038
-0.063
-0.085
-0.101
-0.110
-0.111
-0.104
-0.102
-0.098
-0.089
-0.081
-0.071
-0.060
-0.041
-0.026
-0.015
-0.006
0.000
-0.001
0.
0.
0.
0.
0.
0.
0.
0.
0.
0.
0.
0.
0.
0.
0.
0.
0.
0.
0.
0.
0.
0.
0.
0.
0.
0.
0.
0.
0.
0.
0.001
0.002
0.001
-0.002
-0.006
-0.011
-0.014
-0.013
-0.009
-0.004
0.001
0.002
0.004
0.001
-0.002
-0.006
-0.012
-0.022
-0.031
-0.038
-0.045
-0.047
-0.052
-0.054
-0.054
-0.056
-0.062
-0.059
-0.053
-0.039
-0.025
-0.014
-0.006
-0.004
-0.001
0.
0.
0.
0.
0.
0.
0.
0.
0.
0.
0.
0.
0.
0.
0.
0.
0.
0.
0.
0.
0.
0.
0.
0.
0.
0.
0.
0.
0.
0.
0.001
0.002
0.001
-0.002
-0.007
-0.013
-0.017
-0.016
-0.010
-0.004
0.000
0.002
0.002
0.001
0.000
0.000
-0.004
-0.007
-0.011
-0.015
-0.017
-0.020
-0.024
-0.025
-0.031
-0.038
-0.043
-0.044
-0.041
-0.032
-0.021
-0.013
-0.009
-0.005
-0.001
0.
0.
0.
0.
0.
0.
0.
0.
0.
0.
0.
0.
0.
0.
0.
0.
0.
0.
0.
0.
0.
0.
0.
0.
0.
0.
0.
0.
0.
0.
0.
0.002
0.001
-0.002
-0.005
-0.011
-0.014
-0.014
-0.008
-0.004
0.001
0.002
0.001
0.
0.
-0.001
-0.002
-0.001
-0.004
-0.004
-0.006
-0.005
-0.009
-0.014
-0.015
-0.025
-0.030
-0.031
-0.030
-0.027
-0.020
-0.015
-0.008
-0.005
-0.003
-0.001
0.
0.
0.
0.
0.
0.
0.
0.
0.
0.
0.
0.
0.
0.
0.
0.
0.
0.
0.
0.
0.
0.
0.
0.
0.
0.
0.
0.
0.
0.
0.001
0.001
-0.001
-0.003
-0.007
-0.009
-0.009
-0.005
-0.002
0.001
0.002
0.001
0.
0.
0.
0.
0.
0.000
-0.001
-0.001
-0.001
-0.003
-0.006
-0.008
-0.013
-0.018
-0.022
-0.025
-0.025
-0.020
-0.016
-0.009
-0.005
-0.003
-0.001
0.
0.
0.
0.
0.
0.
0.
0.
0.
0.
0.
0.
0.
0.
0.
0.
0.
0.
0.
0.
0.
0.
0.
0.
0.
0.
0.
0.
0.
0.
0.001
0.002
0.001
-0.001
-0.002
-0.003
-0.003
-0.001
0.001
0.001
0.001
0.001
0.
0.
0.
0.
0.
0.
0.
0.
0.
-0.002
-0.001
-0.004
-0.008
-0.012
-0.018
-0.022
-0.024
-0.020
-0.016
-0.010
-0.004
-0.004
-0.001
0.
0.
0.
0.
0.
0.
0.
0.
0.
0.
0.
0.
0.
0.
0.
0.
0.
0.
0.
0.
0.
0.
0.
0.
0.
0.
0.
0.
0.
0.
0.
0.001
0.002
0.001
0.001
0.001
0.001
0.001
0.001
0.001
0.001
0.001
0.
0.
0.
0.
0.
0.
0.
0.
0.
0.001
0.000
-0.001
-0.004
-0.008
-0.012
-0.018
-0.020
-0.019
-0.013
-0.008
-0.005
-0.004
-0.001
0.
0.
0.
0.
0.
0.
0.
0.
0.
0.
0.
0.
0.
0.
0.
0.
0.
0.
0.
0.
0.
0.
0.
0.
0.
0.
0.
0.
0.
0.
0.
0.001
0.001
0.001
0.000
0.000
0.000
0.001
0.002
0.001
0.001
0.
0.
0.
0.
0.
0.
0.
0.
0.
0.
0.
0.002
0.002
-0.001
-0.005
-0.007
-0.012
-0.014
-0.014
-0.010
-0.007
-0.005
-0.003
-0.001
0.
0.
0.
0.
0.
0.
0.
0.
0.
0.
0.
0.
0.
0.
0.
0.
0.
0.
0.
0.
0.
0.
0.
0.
0.
0.
0.
0.
0.
0.
0.
0.
0.
0.001
0.001
0.001
0.001
0.001
0.001
0.001
0.
0.
0.
0.
0.
0.
0.
0.
0.
0.
0.
0.
0.002
0.002
0.002
0.
-0.003
-0.006
-0.008
-0.008
-0.007
-0.005
-0.003
-0.002
-0.001
0.
0.
0.
0.
0.
0.
0.
0.
0.
0.
0.
0.
0.
0.
0.
0.
0.
0.
0.
0.
0.
0.
0.
0.
0.
0.
0.
0.
0.
0.
0.
0.
0.
0.
0.
0.001
0.001
0.
0.
0.
0.
0.
0.
0.
0.
0.
0.
0.
0.
0.
0.
0.
0.
0.002
0.001
0.001
-0.001
-0.003
-0.004
-0.005
-0.004
-0.003
-0.002
-0.001
0.
0.
0.
0.
0.
0.
0.
0.
0.
0.
0.
0.
0.
0.
0.
0.
0.
0.
0.
0.
0.
0.
0.
0.
0.
0.
0.
0.
0.
0.
0.
0.
0.
0.
0.
0.
0.
0.
0.
0.
0.
0.
0.
0.
0.
0.
0.
0.
0.
0.
0.
0.
0.
0.
0.
0.001
0.001
0.000
-0.001
-0.001
-0.002
-0.002
-0.001
-0.001
-0.001
0.
0.
0.
0.
0.
0.
0.
0.
0.
0.
0.
0.
0.
0.
0.
0.
0.
0.
0.
0.
0.
0.
0.
0.
0.
0.
0.
0.
0.
0.
0.
0.
0.
0.
0.
0.
0.
0.
0.
0.
0.
0.
0.
0.
0.
0.
0.
0.
0.
0.
0.
0.
0.
0.
0.
0.
0.001
0.
0.000
-0.001
-0.001
-0.001
-0.001
0.
0.
0.
0.
0.
0.
0.
0.
0.
0.
0.
0.
0.
0.
0.
0.
0.
0.
0.
0.
0.
0.
0.
0.
0.
0.
0.
0.
0.
0.
0.
0.
0.
0.
0.
0.
0.
0.
0.
0.
0.
0.
0.
0.
0.
0.
0.
0.
0.
0.
0.
0.
0.
0.
0.
0.
0.
0.
0.
0.
0.
0.
0.
0.
0.
0.
0.
0.
0.
0.
0.
0.
0.
0.
0.
0.
0.
0.
0.
0.
0.
0.
0.
0.
0.
0.
0.
0.
0.
0.
0.
0.
0.
0.
0.
0.
0.
0.
0.
0.
0.
0.
0.
0.
0.
0.
0.
0.
0.
0.
0.
0.
0.
0.
0.
0.
0.
0.
0.
0.
0.
0.
0.
0.
0.
0.
0.
0.
0.
0.
0.
0.
0.
0.
0.
0.
0.
0.
0.
0.
0.
0.
0.
0.
0.
0.
0.
0.
0.
0.
0.
0.
0.
0.
0.
0.
0.
0.
0.
0.
0.
0.
0.
0.
0.
0.
0.
0.
0.
0.
0.
0.
0.
0.
0.
0.
0.
0.
0.
0.
0.
0.
0.
0.
0.
0.
0.
0.
0.
0.
0.
0.
0.
0.
0.
0.
0.
0.
0.
0.
0.
0.
0.
0.
0.
0.
0.
0.
0.
0.
0.
0.
0.
0.
0.
0.
0.
0.
0.
0.
0.
0.
0.
0.
0.
0.
0.
0.
0.
0.
0.
0.
0.
0.
0.
0.
0.
0.
0.
0.
0.
0.
0.
0.
0.
0.
0.
0.
0.
0.
0.
0.
0.
0.
0.
0.
0.
0.
0.
0.
0.
0.
0.
0.
0.
0.
0.
0.
0.
0.
0.
0.
0.
0.
0.
0.
0.
0.
0.
0.
0.
0.
0.
0.
0.
0.
0.
0.
0.
0.
0.
0.
0.
0.
0.
0.
0.
0.
0.
0.
0.
0.
0.
0.
0.
0.
0.
0.
0.
0.
0.
0.
0.
0.
0.
0.
0.
0.
0.
0.
0.
0.
0.
0.
0.
0.
0.
0.
0.
0.
0.
0.
0.
0.
0.
0.
0.
0.
0.
0.
0.
0.
0.
0.
0.
0.
0.
0.
0.
0.
0.
0.
0.
0.
0.
0.
0.
0.
0.
0.
0.
0.
0.
0.
0.
0.
0.
0.
0.
0.
0.
0.
0.
0.
0.
0.
0.
0.
0.
0.
0.
0.
0.
0.
0.
0.
0.
0.
0.
0.
0.
0.
0.
0.
0.
0.
0.
0.
0.
0.
0.
0.
0.
0.
0.
0.
0.
0.
0.
0.
0.
0.
0.
0.
0.
0.
0.
0.
0.
0.
0.
0.
0.
0.
0.
0.
0.
0.
0.
0.
0.
0.
0.
0.
0.
0.
0.
0.
0.
0.
0.
0.
0.
0.
0.
0.
0.
0.
0.
0.
0.
0.
0.
0.
0.
0.
0.
0.
0.
0.
0.
0.
0.
0.
0.
0.
0.
0.
0.
0.
0.
0.
0.
0.
0.
0.
0.
0.
0.
0.
0.
0.
0.
0.
0.
0.
0.
0.
0.
0.
0.
0.
0.
0.
0.
0.
0.
0.
0.
0.
0.
0.
0.
0.
0.
0.
0.
0.
0.
0.
0.
0.
0.
0.
0.
0.
0.
0.
0.
0.
0.
0.
0.
0.
0.
0.
0.
0.
0.
0.
0.
0.
0.
0.
0.
0.
0.
0.
0.
0.
0.
0.
0.
0.
0.
0.
0.
0.
0.
0.
0.
0.
0.
0.
0.
0.
0.
0.
0.
0.
0.
0.
0.
0.
0.
0.
0.
0.
0.
0.
0.
0.
0.
0.
0.
0.
0.
0.
0.
0.
0.
0.
0.
0.
0.
0.
0.
0.
0.
0.
0.
0.
0.
0.
0.
0.
0.
0.
0.
0.
0.
0.
0.
0.
0.
0.
0.
0.
0.
0.
0.
0.
0.
0.
0.
0.
0.
0.
0.
0.
0.
0.
0.
0.
0.
0.
0.
0.
0.
0.
0.
0.
0.
0.
0.
0.
0.
0.
0.
0.
0.
0.
0.
0.
0.
0.
0.
0.
0.
0.
0.
0.
0.
0.
0.
0.
0.
0.
0.
0.
0.
0.
0.
0.
0.
0.
0.
0.
0.
0.
0.
0.
0.
0.
0.
0.
0.
0.
0.
0.
0.
0.
0.
0.
0.
0.
0.
0.
0.
0.
0.
0.
0.
0.
0.
0.
0.
0.
0.
0.
0.
0.
0.
0.
0.
0.
0.
0.
0.
0.
0.
0.
0.
0.
0.
0.
0.
0.
0.
0.
0.
0.
0.
0.
0.
0.
0.
0.
0.
0.
0.
0.
0.
0.
0.
0.
0.
0.
0.
0.
0.
0.
0.
0.
0.
0.
0.
0.
0.
0.
0.
0.
0.
0.
0.
0.
0.
0.
0.
0.
0.
0.
0.
0.
0.
0.
0.
0.
0.
0.
0.
0.
0.
0.
0.
0.
0.
0.
0.
0.
0.
0.
0.
0.
0.
0.
0.
0.
0.
0.
0.
0.
0.
0.
0.
0.
0.
0.
0.
0.
0.
0.
0.
0.
0.
0.
0.
0.
0.
0.
0.
0.
0.
0.
0.
0.
0.
0.
0.
0.
0.
0.
0.
0.
0.
0.
0.
0.
0.
0.
0.
0.
0.
0.
0.
0.
0.
0.
0.
0.
0.
0.
0.
0.
0.
0.
0.
0.
0.
0.
0.
0.
0.
0.
0.
0.
0.
0.
0.
0.
0.
0.
0.
0.
0.
0.
0.
0.
0.
0.
0.
0.
0.
0.
0.
0.
0.
0.
0.
0.
0.
0.
0.
0.
0.
0.
0.
0.
0.
0.
0.
0.
0.
0.
0.
0.
0.
0.
0.
0.
0.
0.
0.
0.
0.
0.
0.
0.
0.
0.
0.
0.
0.
0.
0.
0.
0.
0.
0.
0.
0.
0.
0.
0.
0.
0.
0.
0.
0.
0.
0.
0.
0.
0.
0.
0.
0.
0.
0.
0.
0.
-0.001
-0.001
-0.001
-0.001
-0.001
-0.001
-0.001
0.
0.
0.
0.
0.
0.
0.
0.
0.
0.
0.
0.
0.
0.
0.
0.
0.
0.
0.
0.
0.
0.
0.
0.
0.
0.
0.
0.
0.
0.
0.
0.
0.
0.
0.
0.
0.
0.
0.
0.
0.
0.
0.
0.
0.
0.
0.
0.
0.
0.
0.
0.
0.
0.
0.
0.
0.
-0.001
-0.003
-0.004
-0.004
-0.005
-0.004
-0.001
-0.001
-0.001
-0.001
0.
0.
0.
0.
0.
0.
0.
0.
0.
0.
0.
0.
0.
0.
0.
0.
0.
0.
0.
0.
0.
0.
0.
0.
0.
0.
0.
0.
0.
0.
0.
0.
0.
0.
0.
0.
0.
0.
0.
0.
0.
0.
0.
0.
0.
0.
0.
0.
0.
0.
0.
0.
0.
0.
-0.001
-0.005
-0.006
-0.009
-0.010
-0.009
-0.008
-0.006
-0.003
-0.002
-0.001
0.001
0.001
0.001
0.002
0.002
0.002
0.002
0.001
0.
0.
0.
0.
0.
0.
0.
0.
0.
0.
0.
0.
0.
0.
0.
0.
0.
0.
0.
0.
0.
0.
0.
0.
0.
0.
0.
0.
0.
0.
0.
0.
0.
0.
0.
0.
0.
0.
0.
0.
0.
0.
0.
0.
0.001
0.001
-0.004
-0.008
-0.011
-0.015
-0.019
-0.021
-0.019
-0.017
-0.014
-0.006
-0.003
-0.001
0.004
0.003
0.003
0.002
0.002
0.003
0.002
0.001
0.
0.
0.
0.
0.
0.
0.
0.
0.
0.
0.
0.
0.
0.
0.
0.
0.
0.
0.
0.
0.
0.
0.
0.
0.
0.
0.
0.
0.
0.
0.
0.
0.
0.
0.
0.
0.
0.
0.
0.
0.
0.
0.
0.001
-0.002
-0.007
-0.012
-0.020
-0.028
-0.032
-0.038
-0.038
-0.035
-0.029
-0.022
-0.012
-0.003
0.001
0.003
0.004
0.003
0.003
0.003
0.003
0.003
0.001
0.
0.
0.
0.
0.
0.
0.
0.
0.
0.
0.001
0.002
0.002
0.003
0.003
0.002
0.
0.
0.
0.
0.
0.
0.
0.
0.
0.
0.
0.
0.
0.
0.
0.
0.
0.
0.
0.
0.
0.
0.
0.
-0.001
0.000
0.000
-0.007
-0.016
-0.022
-0.035
-0.046
-0.060
-0.071
-0.077
-0.074
-0.065
-0.051
-0.032
-0.019
-0.009
-0.002
0.002
0.004
0.002
0.004
0.004
0.003
0.003
0.
0.
0.
0.
-0.001
-0.001
-0.001
-0.001
-0.001
0.000
0.003
0.005
0.006
0.006
0.005
0.003
0.003
0.001
0.
0.001
0.001
0.001
0.
0.
0.
0.
0.
0.
0.
0.
0.
0.
0.
0.
0.
0.
0.
0.
0.
-0.001
-0.002
-0.001
-0.006
-0.016
-0.026
-0.041
-0.058
-0.077
-0.102
-0.125
-0.137
-0.134
-0.114
-0.095
-0.073
-0.049
-0.024
-0.011
-0.003
0.001
0.003
0.002
0.006
0.003
0.003
0.
0.
0.
-0.001
-0.001
-0.001
-0.003
-0.003
-0.001
0.003
0.003
0.004
0.004
0.006
0.006
0.005
0.006
0.004
0.003
0.004
0.004
0.003
0.002
0.001
0.001
0.
0.
0.
0.
0.
0.
0.
0.
0.
0.
0.
0.
0.
-0.001
-0.001
-0.002
-0.007
-0.016
-0.027
-0.043
-0.069
-0.095
-0.123
-0.157
-0.184
-0.190
-0.146
-0.066
-0.021
-0.087
-0.076
-0.048
-0.021
-0.009
-0.003
-0.001
0.003
0.004
0.005
0.003
0.001
0.
-0.002
-0.003
-0.005
-0.007
-0.007
-0.005
-0.004
-0.001
-0.001
0.001
-0.001
-0.001
0.
0.004
0.002
0.001
-0.002
0.001
0.000
0.002
0.001
0.002
0.001
0.001
0.
0.
0.
0.
0.
0.
0.
0.
0.
0.
0.
0.
-0.001
-0.002
-0.006
-0.013
-0.024
-0.041
-0.073
-0.109
-0.144
-0.184
-0.226
-0.242
-0.116
0.455
2.046
2.847
0.336
-0.094
-0.070
-0.035
-0.018
-0.007
-0.002
0.002
0.003
0.004
0.003
0.001
-0.001
-0.003
-0.005
-0.008
-0.010
-0.011
-0.011
-0.009
-0.007
-0.010
-0.014
-0.013
-0.012
-0.011
-0.010
-0.015
-0.018
-0.020
-0.021
-0.020
-0.015
-0.009
-0.005
-0.001
0.001
0.001
0.
0.
0.
0.
0.
0.
0.
0.
0.
0.
-0.001
-0.001
-0.003
-0.009
-0.021
-0.036
-0.064
-0.109
-0.146
-0.180
-0.196
-0.237
-0.227
0.582
2.650
7.760
11.355
1.229
-0.095
-0.082
-0.045
-0.023
-0.010
-0.004
-0.002
0.003
0.004
0.004
0.
-0.003
-0.005
-0.008
-0.012
-0.014
-0.014
-0.016
-0.017
-0.019
-0.025
-0.032
-0.036
-0.039
-0.040
-0.051
-0.061
-0.067
-0.075
-0.075
-0.070
-0.060
-0.045
-0.026
-0.013
-0.002
0.000
0.001
0.
0.
0.
0.
0.
0.
0.
0.
0.
-0.001
-0.001
-0.003
-0.014
-0.025
-0.046
-0.084
-0.132
-0.138
0.398
2.737
2.739
0.536
3.430
7.851
3.719
2.619
0.249
-0.132
-0.088
-0.048
-0.027
-0.011
-0.004
-0.002
0.003
0.003
0.002
-0.001
-0.003
-0.007
-0.010
-0.015
-0.020
-0.020
-0.024
-0.026
-0.034
-0.045
-0.058
-0.068
-0.085
-0.104
-0.112
-0.120
-0.131
-0.167
-0.174
-0.148
-0.107
-0.096
-0.073
-0.040
-0.016
-0.004
0.000
0.
0.
0.
0.
0.
0.
0.
0.
0.
-0.001
-0.001
-0.003
-0.015
-0.026
-0.052
-0.096
-0.140
0.127
7.672
129.035
154.841
12.664
4.590
6.740
1.463
-0.046
-0.169
-0.138
-0.083
-0.047
-0.026
-0.012
-0.006
-0.002
0.002
0.003
0.001
-0.002
-0.005
-0.007
-0.011
-0.019
-0.026
-0.027
-0.034
-0.040
-0.054
-0.071
-0.091
-0.118
-0.147
-0.158
-0.037
0.584
1.230
0.159
-0.108
2.034
3.746
0.500
-0.115
-0.082
-0.037
-0.011
-0.001
0.000
0.
0.
0.
0.
0.
0.
0.
0.
-0.001
-0.001
-0.002
-0.013
-0.025
-0.051
-0.096
-0.141
0.320
21.473
885.323
1235.598
365.677
205.658
5.623
0.040
-0.223
-0.184
-0.124
-0.075
-0.041
-0.024
-0.012
-0.006
-0.002
0.001
0.004
0.001
-0.001
-0.004
-0.010
-0.016
-0.029
-0.037
-0.040
-0.045
-0.054
-0.071
-0.101
-0.135
-0.179
-0.203
0.204
5.742
34.835
31.596
6.033
12.177
462.581
344.389
19.274
0.372
-0.128
-0.072
-0.027
-0.006
0.000
0.
0.
0.
0.
0.
0.
0.
0.
0.
-0.001
-0.001
-0.009
-0.022
-0.043
-0.083
-0.135
-0.029
5.577
106.574
423.187
100282.383
95619.219
60.122
0.042
-0.208
-0.150
-0.100
-0.066
-0.039
-0.021
-0.013
-0.007
-0.002
0.002
0.002
0.002
-0.002
-0.005
-0.011
-0.023
-0.034
-0.048
-0.058
-0.065
-0.078
-0.103
-0.145
-0.192
-0.251
-0.133
3.461
94.713
1862.446
417.395
334.058
3935.938
100355.281
1873.030
152.777
6.054
-0.056
-0.111
-0.046
-0.014
-0.002
0.
-0.001
0.000
0.
0.
0.
0.
0.
0.
0.
-0.001
-0.004
-0.015
-0.033
-0.062
-0.118
-0.166
0.139
3.977
80.739
13852.604
9255.339
72.196
0.085
-0.166
-0.113
-0.077
-0.055
-0.037
-0.023
-0.018
-0.010
-0.005
0.000
0.001
0.001
-0.001
-0.008
-0.018
-0.029
-0.047
-0.066
-0.085
-0.105
-0.134
-0.165
-0.211
-0.237
0.346
1.819
6.245
127.666
2474.820
2439.971
23057.094
109461.719
1095.150
8563.797
1084.388
21.328
0.048
-0.163
-0.077
-0.028
-0.011
-0.003
-0.001
-0.002
-0.001
-0.001
0.
0.
0.
0.
0.
-0.001
-0.002
-0.009
-0.023
-0.042
-0.079
-0.137
-0.183
-0.059
2.087
20.840
28.226
2.818
-0.131
-0.127
-0.082
-0.055
-0.041
-0.031
-0.025
-0.021
-0.015
-0.010
-0.005
-0.001
-0.003
-0.005
-0.014
-0.026
-0.045
-0.064
-0.093
-0.128
-0.156
-0.188
-0.245
-0.308
0.684
67.029
517.256
51.602
723.665
101315.367
51676.590
46820.563
31960.682
53554.945
109513.156
4154.109
15.683
-0.137
-0.220
-0.120
-0.054
-0.026
-0.011
-0.006
-0.004
-0.003
-0.001
-0.001
0.
0.
0.
0.
0.
0.
-0.005
-0.015
-0.024
-0.045
-0.078
-0.129
-0.156
-0.151
-0.064
-0.041
-0.129
-0.118
-0.082
-0.057
-0.039
-0.033
-0.029
-0.024
-0.022
-0.020
-0.013
-0.007
-0.004
-0.007
-0.009
-0.022
-0.041
-0.061
-0.090
-0.126
-0.138
0.101
0.387
-0.064
-0.358
4.193
1569.777
100129.586
1121.111
22211.166
120622.344
100690.375
382.560
9740.544
6897.730
26223.051
457.699
6.091
0.512
-0.194
-0.163
-0.092
-0.047
-0.027
-0.015
-0.010
-0.007
-0.003
-0.001
0.
0.
0.
0.
0.
0.
0.
-0.006
-0.014
-0.023
-0.038
-0.061
-0.089
-0.114
-0.120
-0.112
-0.097
-0.069
-0.049
-0.035
-0.027
-0.024
-0.022
-0.022
-0.021
-0.018
-0.011
-0.007
-0.007
-0.011
-0.018
-0.034
-0.058
-0.084
-0.119
-0.145
0.922
24.564
93.658
17.187
0.305
1.432
186.923
3139.074
24849.295
200172.109
102488.961
707.158
29.374
200.690
108.707
86.980
262.069
124.160
31.861
1.338
-0.193
-0.145
-0.086
-0.053
-0.035
-0.021
-0.013
-0.007
-0.003
0.
0.
0.
0.
0.
0.
0.
0.
-0.006
-0.011
-0.017
-0.026
-0.036
-0.048
-0.053
-0.053
-0.043
-0.036
-0.026
-0.022
-0.018
-0.018
-0.016
-0.015
-0.015
-0.013
-0.007
-0.006
-0.008
-0.014
-0.030
-0.053
-0.075
-0.108
-0.148
-0.057
13.396
2960.352
100009.445
1187.889
7.582
3.421
31.638
1839.307
178338.578
102989.953
1726.833
14.700
0.931
5.830
39.634
12540.430
103557.094
2203.847
183.283
4.896
-0.217
-0.201
-0.133
-0.093
-0.062
-0.037
-0.023
-0.010
-0.004
0.
0.
0.
0.
0.
0.
0.
0.
0.
-0.004
-0.007
-0.011
-0.015
-0.019
-0.021
-0.021
-0.020
-0.016
-0.015
-0.012
-0.011
-0.008
-0.008
-0.008
-0.008
-0.006
-0.005
-0.005
-0.009
-0.019
-0.040
-0.065
-0.085
-0.117
-0.158
-0.025
20.751
10416.735
100026.234
3501.837
16.708
409.592
6617.677
105188.844
121855.977
10358.148
63.234
0.607
-0.550
-0.042
82.930
100041.359
102028.422
17292.939
301.154
3.487
-0.286
-0.250
-0.177
-0.130
-0.091
-0.058
-0.033
-0.016
-0.007
0.
0.
0.
0.
0.
0.
0.
0.
0.
0.
0.
-0.002
-0.002
-0.004
-0.007
-0.009
-0.009
-0.007
-0.007
-0.006
-0.001
-0.003
-0.003
-0.003
-0.002
0.000
-0.001
-0.003
-0.007
-0.024
-0.044
-0.067
-0.086
-0.111
-0.163
-0.155
2.930
144.448
886.105
88.703
25.120
21607.398
101276.367
118127.188
101853.086
323.826
5.167
-0.364
-0.488
-0.354
10.282
771.573
3865.971
1969.709
95.272
1.154
-0.337
-0.276
-0.202
-0.151
-0.110
-0.073
-0.042
-0.020
-0.009
0.
0.
0.
0.
0.
0.
0.
0.
0.
0.
0.
0.
0.001
0.001
0.001
-0.001
-0.003
-0.001
-0.001
-0.001
-0.001
0.001
0.000
0.001
0.000
0.002
0.000
-0.001
-0.007
-0.024
-0.044
-0.064
-0.081
-0.100
-0.148
-0.181
-0.053
1.530
4.057
1.374
12.133
2007.516
88897.875
3318.852
1505.668
80.328
1.247
-0.362
-0.409
-0.401
1.016
43.415
44.185
18.959
3.048
-0.219
-0.336
-0.268
-0.201
-0.153
-0.119
-0.079
-0.044
-0.020
-0.010
0.
0.
0.
0.
0.
0.
0.
0.
0.
0.
0.
0.
0.
0.
0.
0.
-0.002
-0.002
-0.002
0.
0.001
0.000
0.001
0.002
0.002
0.005
0.003
-0.001
-0.006
-0.021
-0.041
-0.061
-0.079
-0.101
-0.128
-0.160
-0.174
-0.151
-0.141
-0.219
1.785
72.452
312.129
84.194
30.457
4.031
-0.152
-0.327
-0.339
-0.335
0.668
38.684
27.118
0.505
-0.327
-0.354
-0.294
-0.231
-0.177
-0.143
-0.111
-0.074
-0.041
-0.020
-0.009
0.
0.
0.
0.
0.
0.
0.
0.
0.
0.
0.
0.
0.
0.
0.
0.
0.
0.
0.
0.
0.
0.001
0.001
0.001
0.003
0.003
0.002
-0.003
-0.010
-0.021
-0.038
-0.057
-0.075
-0.089
-0.106
-0.125
-0.141
-0.158
-0.189
-0.227
-0.158
1.337
3.980
3.134
0.965
-0.129
-0.266
-0.245
-0.192
-0.154
0.574
1.875
1.562
0.015
-0.346
-0.318
-0.249
-0.186
-0.146
-0.117
-0.091
-0.059
-0.034
-0.017
-0.008
0.
0.
0.
0.
0.
0.
0.
0.
0.
0.
0.
0.
0.
0.
0.
0.
0.
0.
0.
0.
0.
0.
0.
0.002
0.002
0.001
0.000
-0.006
-0.014
-0.025
-0.038
-0.055
-0.075
-0.089
-0.099
-0.109
-0.116
-0.128
-0.150
-0.194
-0.228
-0.232
-0.210
-0.190
-0.223
-0.240
-0.218
0.060
0.642
0.115
0.827
5.051
6.683
1.511
-0.136
-0.269
-0.215
-0.158
-0.118
-0.095
-0.067
-0.043
-0.023
-0.013
-0.006
0.
0.
0.
0.
0.
0.
0.
0.
0.
0.
0.
0.
0.
0.
0.
0.
0.
0.
0.
0.
0.
0.
0.001
0.001
0.000
-0.002
-0.005
-0.012
-0.024
-0.035
-0.052
-0.072
-0.092
-0.112
-0.126
-0.132
-0.134
-0.144
-0.165
-0.177
-0.185
-0.068
0.076
0.064
-0.080
-0.193
-0.184
0.104
0.714
0.131
2.442
27.703
37.243
20.600
3.077
-0.092
-0.197
-0.148
-0.097
-0.068
-0.044
-0.027
-0.015
-0.008
-0.005
0.
0.
0.
0.
0.
0.
0.
0.
0.
0.
0.
0.
0.
0.
0.
0.
0.
0.
0.
0.
0.
0.
0.004
0.004
0.003
-0.002
-0.009
-0.022
-0.036
-0.055
-0.078
-0.101
-0.110
-0.109
-0.145
-0.180
-0.208
-0.214
-0.187
-0.059
1.165
15.353
31.661
31.786
23.208
0.280
-0.165
-0.140
-0.100
-0.142
2.583
34.607
126.187
250.223
22.643
1.302
0.014
-0.131
-0.086
-0.046
-0.025
-0.014
-0.009
-0.005
-0.002
0.
0.
0.
0.
0.
0.
0.
0.
0.
0.
0.
0.
0.
0.
0.
0.
0.
0.
0.
0.
0.001
0.003
0.005
0.004
0.003
-0.003
-0.014
-0.030
-0.053
-0.081
-0.110
-0.039
1.130
3.311
2.692
1.077
-0.111
-0.172
1.279
11.787
41.143
2974.045
14978.891
1095.812
932.433
2.511
-0.140
-0.148
-0.175
-0.213
0.511
21.711
579.870
749.916
127.834
75.955
7.415
0.044
-0.076
-0.036
-0.014
-0.005
-0.003
-0.001
0.
0.
0.
0.
0.
0.
0.
0.
0.
0.
0.
0.
0.
0.
0.
0.
0.
0.
0.
0.
0.
0.004
0.004
0.006
0.006
0.003
-0.004
-0.021
-0.045
-0.073
-0.113
-0.129
1.180
38.904
192.867
301.351
127.344
5.908
6.163
52.733
2743.559
2567.300
63850.652
100077.266
1320.815
45.055
0.736
-0.112
-0.108
-0.130
-0.182
0.499
90.611
1519.524
15089.298
12118.716
3585.799
84.806
0.813
-0.066
-0.029
-0.008
0.002
0.000
0.001
0.
0.
0.
0.
0.
0.
0.
0.
0.
0.
0.
0.
0.
0.
0.
0.
0.
0.
0.
0.
0.003
0.004
0.005
0.007
0.007
0.004
-0.007
-0.025
-0.055
-0.095
-0.144
-0.134
3.447
200.532
1946.546
78223.039
11387.697
108.572
959.525
574.214
100098.492
100201.156
1252.488
2362.327
86.113
2.936
-0.025
-0.088
-0.065
-0.077
-0.135
-0.012
13.805
1396.319
118001.180
18388.580
1244.090
280.031
1.224
-0.056
-0.021
-0.001
0.003
0.002
0.001
0.
0.
0.
0.
0.
0.
0.
0.
0.
0.
0.
0.
0.
0.
0.
0.
0.
0.
0.
0.
0.004
0.005
0.006
0.007
0.007
0.003
-0.010
-0.033
-0.079
-0.129
-0.191
-0.204
1.787
42.036
356.346
17948.012
3810.919
898.381
101672.609
7574.479
2532.032
2017.231
51.202
10.048
1.531
-0.019
-0.087
-0.059
-0.033
-0.040
-0.089
-0.050
58.500
101948.703
103378.719
127367.922
106.913
7.732
0.094
-0.044
-0.011
0.003
0.005
0.002
0.001
0.
0.
0.
0.
0.
0.
0.
0.
0.
0.
0.
0.
0.
0.
0.
0.
0.
0.
0.
0.003
0.004
0.006
0.007
0.007
0.008
0.000
-0.018
-0.059
-0.100
-0.105
-0.103
-0.215
0.192
3.882
12.351
65.796
59.829
448.794
104984.688
100738.094
250.785
10.959
1.226
-0.006
-0.114
-0.096
-0.060
-0.028
-0.013
-0.017
-0.048
-0.073
2.900
173.758
926.544
17251.957
28.856
0.031
-0.066
-0.029
-0.003
0.005
0.005
0.001
0.001
0.
0.
0.
0.
0.
0.
0.
0.
0.
0.
0.
0.
0.
0.
0.
0.
0.
0.
0.
0.003
0.004
0.006
0.007
0.007
0.007
-0.003
-0.034
-0.075
0.229
9.651
26.173
8.007
3.989
1.014
0.163
0.660
3.408
135.080
110283.836
11168.482
50.440
0.242
-0.181
-0.144
-0.101
-0.054
-0.022
-0.005
0.003
-0.002
-0.016
-0.041
-0.036
0.519
2.374
2.905
0.196
-0.064
-0.039
-0.008
0.004
0.005
0.003
0.001
0.
0.
0.
0.
0.
0.
0.
0.
0.
0.
0.
0.
0.
0.
0.
0.
0.
0.
0.
0.001
0.004
0.005
0.005
0.007
0.007
0.003
-0.008
-0.043
-0.048
6.629
2406.359
36417.008
1288.127
534.113
60.772
9.604
0.459
-0.197
6.675
376.720
36.414
1.025
-0.212
-0.166
-0.097
-0.053
-0.025
-0.007
0.
0.006
0.007
0.001
-0.016
-0.034
-0.044
-0.045
-0.046
-0.041
-0.029
-0.006
0.003
0.006
0.005
0.002
0.001
0.
0.
0.
0.
0.
0.
0.
0.
0.
0.
0.
0.
0.
0.
0.
0.
0.
0.001
0.001
0.002
0.003
0.004
0.006
0.008
0.009
0.002
-0.010
-0.046
-0.011
15.922
16935.135
104137.352
105939.305
61021.969
2819.210
718.293
14.232
1.864
1.425
1.342
0.232
-0.249
-0.197
-0.118
-0.062
-0.032
-0.015
-0.003
0.002
0.006
0.006
0.004
0.002
-0.004
-0.014
-0.019
-0.018
-0.010
-0.001
0.004
0.006
0.005
0.002
0.001
0.
0.
0.
0.
0.
0.
0.
0.
0.
0.
0.
0.
0.
0.
0.
0.
0.001
0.001
0.002
0.000
0.000
0.002
0.004
0.006
0.008
0.009
0.007
-0.007
-0.043
-0.066
2.890
263.768
4673.246
100822.563
18598.521
28907.680
5247.639
38.828
7.991
3.917
4.662
1.100
-0.159
-0.169
-0.105
-0.055
-0.028
-0.014
-0.002
0.003
0.003
0.003
0.005
0.004
0.004
0.003
0.002
0.003
0.004
0.005
0.005
0.004
0.003
0.002
0.
0.
0.
0.
0.
0.
0.
0.
0.
0.
0.
0.
0.
0.
0.
0.
0.
0.001
0.001
0.001
-0.001
-0.003
-0.003
-0.001
0.001
0.005
0.009
0.007
-0.002
-0.027
-0.074
-0.017
2.337
32.784
280.492
183.311
477.664
199.171
15.512
8.805
2.005
2.159
0.487
-0.170
-0.168
-0.112
-0.059
-0.027
-0.009
-0.003
-0.001
0.
0.001
0.002
0.002
0.004
0.005
0.005
0.005
0.005
0.004
0.003
0.002
0.002
0.
0.
0.
0.
0.
0.
0.
0.
0.
0.
0.
0.
0.
0.
0.
0.
0.
0.001
0.001
0.001
-0.002
-0.006
-0.010
-0.012
-0.010
-0.005
0.001
0.006
0.006
0.001
-0.013
-0.048
-0.096
-0.112
0.259
1.775
2.280
3.587
2.657
5.676
5.106
0.345
-0.041
-0.183
-0.205
-0.172
-0.114
-0.060
-0.030
-0.014
-0.004
-0.001
0.
0.
0.001
0.002
0.002
0.002
0.002
0.002
0.002
0.001
0.001
0.001
0.
0.
0.
0.
0.
0.
0.
0.
0.
0.
0.
0.
0.
0.
0.
0.
0.
0.
0.001
0.001
-0.001
-0.006
-0.013
-0.024
-0.028
-0.025
-0.016
-0.007
0.002
0.007
0.004
-0.006
-0.020
-0.055
-0.101
-0.137
-0.162
-0.195
-0.193
-0.144
0.335
0.326
-0.176
-0.240
-0.229
-0.198
-0.158
-0.109
-0.068
-0.034
-0.016
-0.005
0.
0.
0.
0.
0.
0.
0.001
0.001
0.001
0.001
0.001
0.
0.
0.
0.
0.
0.
0.
0.
0.
0.
0.
0.
0.
0.
0.
0.
0.
0.
0.
0.
0.000
0.
-0.003
-0.010
-0.025
-0.038
-0.045
-0.042
-0.030
-0.015
-0.005
0.003
0.003
-0.002
-0.008
-0.021
-0.044
-0.072
-0.101
-0.130
-0.149
-0.155
-0.150
-0.158
-0.178
-0.194
-0.187
-0.167
-0.136
-0.104
-0.071
-0.035
-0.016
-0.007
-0.001
0.
0.
0.
0.
0.
0.
0.
0.
0.
0.
0.
0.
0.
0.
0.
0.
0.
0.
0.
0.
0.
0.
0.
0.
0.
0.
0.
0.
0.
0.
0.001
0.000
-0.004
-0.015
-0.032
-0.049
-0.058
-0.056
-0.041
-0.022
-0.007
-0.001
0.003
0.001
-0.003
-0.007
-0.015
-0.026
-0.038
-0.051
-0.062
-0.079
-0.090
-0.099
-0.112
-0.127
-0.140
-0.134
-0.122
-0.097
-0.066
-0.035
-0.018
-0.008
-0.004
0.
0.
0.
0.
0.
0.
0.
0.
0.
0.
0.
0.
0.
0.
0.
0.
0.
0.
0.
0.
0.
0.
0.
0.
0.
0.
0.
0.
0.
0.
0.001
0.000
-0.004
-0.015
-0.033
-0.052
-0.063
-0.059
-0.044
-0.024
-0.010
-0.001
0.001
0.002
-0.001
-0.001
-0.005
-0.008
-0.013
-0.017
-0.025
-0.034
-0.042
-0.051
-0.064
-0.085
-0.105
-0.116
-0.110
-0.091
-0.062
-0.038
-0.021
-0.010
-0.006
-0.002
0.
0.
0.
0.
0.
0.
0.
0.
0.
0.
0.
0.
0.
0.
0.
0.
0.
0.
0.
0.
0.
0.
0.
0.
0.
0.
0.
0.
0.
0.001
0.000
-0.004
-0.013
-0.027
-0.044
-0.053
-0.051
-0.039
-0.022
-0.009
-0.001
0.002
0.001
-0.001
-0.001
-0.001
-0.003
-0.005
-0.007
-0.009
-0.011
-0.021
-0.028
-0.039
-0.057
-0.078
-0.092
-0.095
-0.083
-0.061
-0.040
-0.024
-0.012
-0.006
-0.003
0.
0.
0.
0.
0.
0.
0.
0.
0.
0.
0.
0.
0.
0.
0.
0.
0.
0.
0.
0.
0.
0.
0.
0.
0.
0.
0.
0.
0.
0.002
0.001
-0.002
-0.008
-0.018
-0.030
-0.037
-0.036
-0.027
-0.015
-0.006
0.001
0.002
0.001
0.
0.
0.
0.
0.001
0.000
0.001
-0.002
-0.007
-0.015
-0.025
-0.039
-0.056
-0.071
-0.081
-0.076
-0.063
-0.045
-0.028
-0.015
-0.006
-0.003
-0.001
0.
0.
0.
0.
0.
0.
0.
0.
0.
0.
0.
0.
0.
0.
0.
0.
0.
0.
0.
0.
0.
0.
0.
0.
0.
0.
0.
0.
0.
0.001
0.000
-0.004
-0.009
-0.016
-0.020
-0.020
-0.015
-0.008
-0.002
0.001
0.002
0.001
0.
0.
0.
0.
0.
0.
0.
-0.001
-0.002
-0.007
-0.014
-0.026
-0.041
-0.058
-0.069
-0.071
-0.062
-0.047
-0.030
-0.016
-0.006
-0.004
-0.001
0.
0.
0.
0.
0.
0.
0.
0.
0.
0.
0.
0.
0.
0.
0.
0.
0.
0.
0.
0.
0.
0.
0.
0.
0.
0.
0.
0.
0.
0.001
0.001
0.000
-0.004
-0.007
-0.008
-0.008
-0.006
-0.003
0.001
0.001
0.001
0.
0.
0.
0.
0.
0.
0.
0.
-0.001
-0.001
-0.002
-0.007
-0.014
-0.026
-0.043
-0.059
-0.062
-0.054
-0.043
-0.028
-0.015
-0.007
-0.004
-0.001
0.
0.
0.
0.
0.
0.
0.
0.
0.
0.
0.
0.
0.
0.
0.
0.
0.
0.
0.
0.
0.
0.
0.
0.
0.
0.
0.
0.
0.
0.
0.001
0.000
0.001
-0.001
-0.001
-0.001
0.001
0.000
0.001
0.001
0.001
0.
0.
0.
0.
0.
0.
0.
0.
0.
0.001
0.001
-0.003
-0.007
-0.016
-0.031
-0.045
-0.051
-0.045
-0.034
-0.022
-0.012
-0.006
-0.003
-0.001
0.
0.
0.
0.
0.
0.
0.
0.
0.
0.
0.
0.
0.
0.
0.
0.
0.
0.
0.
0.
0.
0.
0.
0.
0.
0.
0.
0.
0.
0.
0.
0.001
0.002
0.001
0.000
0.001
0.001
0.002
0.001
0.001
0.
0.
0.
0.
0.
0.
0.
0.
0.
0.
0.002
0.003
0.001
-0.002
-0.008
-0.018
-0.027
-0.031
-0.029
-0.022
-0.014
-0.008
-0.004
-0.002
-0.001
0.
0.
0.
0.
0.
0.
0.
0.
0.
0.
0.
0.
0.
0.
0.
0.
0.
0.
0.
0.
0.
0.
0.
0.
0.
0.
0.
0.
0.
0.
0.
0.
0.001
0.001
0.001
0.001
0.001
0.001
0.
0.
0.
0.
0.
0.
0.
0.
0.
0.
0.
0.
0.
0.002
0.003
0.002
-0.001
-0.005
-0.012
-0.015
-0.014
-0.011
-0.008
-0.005
-0.003
-0.001
0.
0.
0.
0.
0.
0.
0.
0.
0.
0.
0.
0.
0.
0.
0.
0.
0.
0.
0.
0.
0.
0.
0.
0.
0.
0.
0.
0.
0.
0.
0.
0.
0.
0.
0.
0.
0.
0.
0.
0.
0.
0.
0.
0.
0.
0.
0.
0.
0.
0.
0.
0.
0.001
0.002
0.002
0.002
-0.001
-0.003
-0.004
-0.005
-0.003
-0.004
-0.002
-0.002
-0.001
0.
0.
0.
0.
0.
0.
0.
0.
0.
0.
0.
0.
0.
0.
0.
0.
0.
0.
0.
0.
0.
0.
0.
0.
0.
0.
0.
0.
0.
0.
0.
0.
0.
0.
0.
0.
0.
0.
0.
0.
0.
0.
0.
0.
0.
0.
0.
0.
0.
0.
0.
0.
0.
0.001
0.001
0.
0.002
0.001
0.000
-0.001
-0.002
-0.001
-0.001
-0.001
0.
0.
0.
0.
0.
0.
0.
0.
0.
0.
0.
0.
0.
0.
0.
0.
0.
0.
0.
0.
0.
0.
0.
0.
0.
0.
0.
0.
0.
0.
0.
0.
0.
0.
0.
0.
0.
0.
0.
0.
0.
0.
0.
0.
0.
0.
0.
0.
0.
0.
0.
0.
0.
0.
0.
0.
0.001
0.000
0.000
0.000
0.000
-0.001
-0.001
0.
0.
0.
0.
0.
0.
0.
0.
0.
0.
0.
0.
0.
0.
0.
0.
0.
0.
0.
0.
0.
0.
0.
0.
0.
0.
0.
0.
0.
0.
0.
0.
0.
0.
0.
0.
0.
0.
0.
0.
0.
0.
0.
0.
0.
0.
0.
0.
0.
0.
0.
0.
0.
0.
0.
0.
0.
0.
0.
0.
0.
0.
0.
0.
0.
0.
0.
0.
0.
0.
0.
0.
0.
0.
0.
0.
0.
0.
0.
0.
0.
0.
0.
0.
0.
0.
0.
0.
0.
0.
0.
0.
0.
0.
0.
0.
0.
0.
0.
0.
0.
0.
0.
0.
0.
0.
0.
0.
0.
0.
0.
0.
0.
0.
0.
0.
0.
0.
0.
0.
0.
0.
0.
0.
0.
0.
0.
0.
0.
0.
0.
0.
0.
0.
0.
0.
0.
0.
0.
0.
0.
0.
0.
0.
0.
0.
0.
0.
0.
0.
0.
0.
0.
0.
0.
0.
0.
0.
0.
0.
0.
0.
0.
0.
0.
0.
0.
0.
0.
0.
0.
0.
0.
0.
0.
0.
0.
0.
0.
0.
0.
0.
0.
0.
0.
0.
0.
0.
0.
0.
0.
0.
0.
0.
0.
0.
0.
0.
0.
0.
0.
0.
0.
0.
0.
0.
0.
0.
0.
0.
0.
0.
0.
0.
0.
0.
0.
0.
0.
0.
0.
0.
0.
0.
0.
0.
0.
0.
0.
0.
0.
0.
0.
0.
0.
0.
0.
0.
0.
0.
0.
0.
0.
0.
0.
0.
0.
0.
0.
0.
0.
0.
0.
0.
0.
0.
0.
0.
0.
0.
0.
0.
0.
0.
0.
0.
0.
0.
0.
0.
0.
0.
0.
0.
0.
0.
0.
0.
0.
0.
0.
0.
0.
0.
0.
0.
0.
0.
0.
0.
0.
0.
0.
0.
0.
0.
0.
0.
0.
0.
0.
0.
0.
0.
0.
0.
0.
0.
0.
0.
0.
0.
0.
0.
0.
0.
0.
0.
0.
0.
0.
0.
0.
0.
0.
0.
0.
0.
0.
0.
0.
0.
0.
0.
0.
0.
0.
0.
0.
0.
0.
0.
0.
0.
0.
0.
0.
0.
0.
0.
0.
0.
0.
0.
0.
0.
0.
0.
0.
0.
0.
0.
0.
0.
0.
0.
0.
0.
0.
0.
0.
0.
0.
0.
0.
0.
0.
0.
0.
0.
0.
0.
0.
0.
0.
0.
0.
0.
0.
0.
0.
0.
0.
0.
0.
0.
0.
0.
0.
0.
0.
0.
0.
0.
0.
0.
0.
0.
0.
0.
0.
0.
0.
0.
0.
0.
0.
0.
0.
0.
0.
0.
0.
0.
0.
0.
0.
0.
0.
0.
0.
0.
0.
0.
0.
0.
0.
0.
0.
0.
0.
0.
0.
0.
0.
0.
0.
0.
0.
0.
0.
0.
0.
0.
0.
0.
0.
0.
0.
0.
0.
0.
0.
0.
0.
0.
0.
0.
0.
0.
0.
0.
0.
0.
0.
0.
0.
0.
0.
0.
0.
0.
0.
0.
0.
0.
0.
0.
0.
0.
0.
0.
0.
0.
0.
0.
0.
0.
0.
0.
0.
0.
0.
0.
0.
0.
0.
0.
0.
0.
0.
0.
0.
0.
0.
0.
0.
0.
0.
0.
0.
0.
0.
0.
0.
0.
0.
0.
0.
0.
0.
0.
0.
0.
0.
0.
0.
0.
0.
0.
0.
0.
0.
0.
0.
0.
0.
0.
0.
0.
0.
0.
0.
0.
0.
0.
0.
0.
0.
0.
0.
0.
0.
0.
0.
0.
0.
0.
0.
0.
0.
0.
0.
0.
0.
0.
0.
0.
0.
0.
0.
0.
0.
0.
0.
0.
0.
0.
0.
0.
0.
0.
0.
0.
0.
0.
0.
0.
0.
0.
0.
0.
0.
0.
0.
0.
0.
0.
0.
0.
0.
0.
0.
0.
0.
0.
0.
0.
0.
0.
0.
0.
0.
0.
0.
0.
0.
0.
0.
0.
0.
0.
0.
0.
0.
0.
0.
0.
0.
0.
0.
0.
0.
0.
0.
0.
0.
0.
0.
0.
0.
0.
0.
0.
0.
0.
0.
0.
0.
0.
0.
0.
0.
0.
0.
0.
0.
0.
0.
0.
0.
0.
0.
0.
0.
0.
0.
0.
0.
0.
0.
0.
0.
0.
0.
0.
0.
0.
0.
0.
0.
0.
0.
0.
0.
0.
0.
0.
0.
0.
0.
0.
0.
0.
0.
0.
0.
0.
0.
0.
0.
0.
0.
0.
0.
0.
0.
0.
0.
0.
0.
0.
0.
0.
0.
0.
0.
0.
0.
0.
0.
0.
0.
0.
0.
0.
0.
0.
0.
0.
0.
0.
0.
0.
0.
0.
0.
0.
0.
0.
0.
0.
0.
0.
0.
0.
0.
0.
0.
0.
0.
0.
0.
0.
0.
0.
0.
0.
0.
0.
0.
0.
0.
0.
0.
0.
0.
0.
0.
0.
0.
0.
0.
0.
0.
0.
0.
0.
0.
0.
0.
0.
0.
0.
0.
0.
0.
0.
0.
0.
0.
0.
0.
0.
0.
0.
0.
0.
0.
0.
-0.001
-0.001
-0.001
-0.001
-0.001
-0.001
0.
0.
0.
0.
0.
0.
0.
0.
0.
0.
0.
0.
0.
0.
0.
0.
0.
0.
0.
0.
0.
0.
0.
0.
0.
0.
0.
0.
0.
0.
0.
0.
0.
0.
0.
0.
0.
0.
0.
0.
0.
0.
0.
0.
0.
0.
0.
0.
0.
0.
0.
0.
0.
0.
0.
0.
0.
0.
-0.001
-0.002
-0.004
-0.005
-0.005
-0.004
-0.003
-0.002
-0.001
-0.001
0.
0.
0.
0.
0.
0.
0.
0.
0.
0.
0.
0.
0.
0.
0.
0.
0.
0.
0.
0.
0.
0.
0.
0.
0.
0.
0.
0.
0.
0.
0.
0.
0.
0.
0.
0.
0.
0.
0.
0.
0.
0.
0.
0.
0.
0.
0.
0.
0.
0.
0.
0.
0.
0.
-0.001
-0.003
-0.005
-0.007
-0.010
-0.011
-0.011
-0.009
-0.006
-0.004
0.000
0.000
-0.001
0.
0.001
0.002
0.002
0.002
0.002
0.001
0.
0.
0.
0.
0.
0.
0.
0.
0.
0.
0.
0.
0.
0.
0.
0.
0.
0.
0.
0.
0.
0.
0.
0.
0.
0.
0.
0.
0.
0.
0.
0.
0.
0.
0.
0.
0.
0.
0.
0.
0.
0.
0.
0.
0.001
-0.002
-0.004
-0.008
-0.013
-0.017
-0.019
-0.021
-0.019
-0.014
-0.011
-0.005
-0.003
0.001
0.003
0.003
0.001
0.002
0.003
0.002
0.002
0.002
0.
0.
0.
0.
0.
0.
0.
0.
0.
0.
0.
0.
0.
0.001
0.001
0.
0.
0.
0.
0.
0.
0.
0.
0.
0.
0.
0.
0.
0.
0.
0.
0.
0.
0.
0.
0.
0.
0.
0.
0.
0.
0.
0.
0.001
-0.004
-0.009
-0.015
-0.022
-0.030
-0.038
-0.041
-0.040
-0.033
-0.023
-0.016
-0.006
-0.001
0.001
0.004
0.005
0.004
0.004
0.005
0.004
0.002
0.002
0.
0.
0.
0.
0.
0.
0.
0.
0.
0.
0.001
0.001
0.002
0.002
0.002
0.001
0.001
0.
0.
0.
0.
0.
0.
0.
0.
0.
0.
0.
0.
0.
0.
0.
0.
0.
0.
0.
0.
0.
0.
0.
-0.001
0.000
-0.004
-0.009
-0.017
-0.028
-0.042
-0.061
-0.074
-0.083
-0.081
-0.074
-0.056
-0.038
-0.024
-0.014
-0.005
0.000
0.002
0.003
0.002
0.004
0.006
0.006
0.002
0.001
0.
0.
0.
-0.001
-0.001
-0.001
-0.001
0.000
0.001
0.003
0.004
0.004
0.004
0.002
0.003
0.003
0.001
0.
0.
0.
0.
0.
0.
0.
0.
0.
0.
0.
0.
0.
0.
0.
0.
0.
0.
0.
0.
0.
-0.001
-0.001
-0.003
-0.009
-0.018
-0.031
-0.049
-0.075
-0.102
-0.130
-0.142
-0.144
-0.139
-0.127
-0.097
-0.067
-0.039
-0.020
-0.009
-0.004
-0.001
0.001
0.003
0.005
0.007
0.006
0.004
0.
-0.001
-0.001
-0.001
-0.002
-0.004
-0.003
0.001
0.002
0.004
0.005
0.005
0.005
0.005
0.006
0.004
0.003
0.001
0.
0.
0.
0.
0.
0.
0.
0.
0.
0.
0.
0.
0.
0.
0.
0.
0.
0.
0.
-0.001
-0.003
-0.004
-0.007
-0.020
-0.034
-0.051
-0.083
-0.122
-0.167
-0.203
-0.216
-0.217
-0.201
-0.181
-0.147
-0.119
-0.083
-0.049
-0.025
-0.014
-0.006
-0.003
0.
0.004
0.006
0.006
0.004
0.001
-0.002
-0.005
-0.006
-0.008
-0.010
-0.008
-0.003
-0.002
-0.002
-0.002
-0.001
0.001
0.004
0.004
0.005
0.007
0.006
0.005
0.004
0.002
0.002
0.002
0.
0.
0.
0.
0.
0.
0.
0.
0.
0.
0.
0.
0.
-0.001
-0.002
-0.005
-0.009
-0.018
-0.035
-0.057
-0.090
-0.135
-0.189
-0.247
-0.293
-0.294
-0.063
0.858
2.121
2.421
0.242
-0.118
-0.087
-0.047
-0.027
-0.014
-0.008
-0.004
0.003
0.004
0.007
0.004
-0.001
-0.006
-0.008
-0.011
-0.015
-0.018
-0.017
-0.017
-0.015
-0.018
-0.018
-0.017
-0.014
-0.007
0.002
0.005
0.004
0.005
0.001
0.001
0.002
0.002
0.
0.001
0.002
0.
0.
0.
0.
0.
0.
0.
0.
0.
0.
0.
-0.001
-0.004
-0.007
-0.017
-0.030
-0.055
-0.090
-0.142
-0.201
-0.260
-0.325
-0.375
-0.217
4.158
41.979
190.062
444.981
16.299
0.046
-0.120
-0.074
-0.041
-0.023
-0.013
-0.005
0.000
0.004
0.006
0.001
-0.004
-0.009
-0.013
-0.019
-0.027
-0.030
-0.031
-0.034
-0.039
-0.045
-0.054
-0.053
-0.044
-0.028
-0.019
-0.011
-0.009
-0.013
-0.016
-0.015
-0.013
-0.007
-0.004
-0.002
0.001
0.001
0.
0.
0.
0.
0.
0.
0.
0.
0.
0.
-0.001
-0.005
-0.010
-0.022
-0.042
-0.078
-0.131
-0.194
-0.233
-0.122
-0.007
-0.205
1.013
36.120
412.445
2850.850
15266.338
94.106
0.362
-0.150
-0.096
-0.054
-0.029
-0.015
-0.005
-0.001
0.004
0.004
0.
-0.006
-0.014
-0.022
-0.031
-0.038
-0.047
-0.050
-0.056
-0.068
-0.086
-0.093
-0.090
-0.087
-0.075
-0.058
-0.054
-0.055
-0.055
-0.059
-0.060
-0.052
-0.039
-0.022
-0.010
-0.005
0.001
0.000
0.
0.
0.
0.
0.
0.
0.
0.
0.
-0.001
-0.005
-0.012
-0.027
-0.050
-0.094
-0.160
-0.212
0.515
10.200
31.533
22.128
9.949
506.820
2818.299
310.822
358.988
14.204
-0.063
-0.175
-0.106
-0.060
-0.032
-0.016
-0.005
-0.001
0.004
0.002
-0.001
-0.009
-0.017
-0.029
-0.043
-0.055
-0.061
-0.066
-0.078
-0.100
-0.115
-0.123
-0.127
-0.131
-0.141
-0.135
-0.130
-0.137
-0.157
-0.166
-0.154
-0.135
-0.106
-0.072
-0.035
-0.013
-0.005
0.001
0.001
0.
0.
0.
0.
0.
0.
0.
0.
-0.001
-0.005
-0.012
-0.026
-0.053
-0.099
-0.167
-0.122
6.795
278.375
7887.669
11429.780
127.635
471.465
2528.296
114.747
3.550
0.049
-0.255
-0.184
-0.106
-0.061
-0.031
-0.014
-0.006
-0.001
0.005
0.002
-0.001
-0.013
-0.024
-0.043
-0.058
-0.074
-0.082
-0.089
-0.102
-0.128
-0.142
-0.122
-0.121
-0.181
-0.211
-0.219
-0.210
-0.253
-0.302
-0.316
-0.225
-0.148
-0.179
-0.143
-0.083
-0.033
-0.010
-0.003
0.000
0.
0.
0.
0.
0.
0.
0.
0.
-0.001
-0.004
-0.009
-0.023
-0.045
-0.090
-0.155
-0.094
8.279
582.719
100803.555
105287.328
12231.669
302.892
41.658
5.879
-0.109
-0.296
-0.235
-0.163
-0.107
-0.063
-0.034
-0.020
-0.010
-0.003
-0.001
0.001
-0.007
-0.015
-0.029
-0.052
-0.075
-0.097
-0.108
-0.116
-0.130
-0.154
-0.173
-0.146
-0.152
-0.259
-0.306
-0.104
0.432
0.119
-0.280
0.022
1.939
2.095
0.486
-0.187
-0.148
-0.070
-0.024
-0.005
-0.001
0.000
0.
0.
0.
0.
0.
0.
0.
-0.001
-0.002
-0.006
-0.017
-0.036
-0.070
-0.131
-0.171
1.356
58.310
4598.757
106885.469
200130.094
61754.879
85.281
0.124
-0.336
-0.260
-0.186
-0.138
-0.101
-0.064
-0.044
-0.030
-0.019
-0.008
-0.002
-0.004
-0.005
-0.017
-0.033
-0.064
-0.092
-0.117
-0.134
-0.150
-0.170
-0.202
-0.239
-0.266
-0.309
-0.377
-0.326
1.167
6.161
4.010
5.654
14.543
25.477
428.746
217.574
0.965
-0.202
-0.120
-0.046
-0.016
-0.005
-0.001
-0.002
-0.001
-0.001
0.
0.
0.
0.
0.
-0.001
-0.003
-0.011
-0.025
-0.050
-0.096
-0.163
-0.146
1.566
32.761
1170.986
12581.309
105882.609
922.225
0.240
-0.284
-0.212
-0.158
-0.124
-0.097
-0.069
-0.057
-0.046
-0.030
-0.012
-0.008
-0.006
-0.010
-0.020
-0.043
-0.077
-0.112
-0.138
-0.170
-0.206
-0.241
-0.287
-0.338
-0.319
0.814
3.312
0.961
10.677
156.846
121.656
51.282
80.439
2592.639
170480.484
16401.576
7.736
-0.240
-0.175
-0.076
-0.035
-0.017
-0.005
-0.004
-0.003
-0.002
-0.001
0.000
0.
0.
0.
-0.001
-0.001
-0.006
-0.016
-0.032
-0.059
-0.115
-0.183
-0.186
0.626
8.208
30.753
134.584
11.138
-0.181
-0.224
-0.170
-0.134
-0.112
-0.095
-0.085
-0.073
-0.058
-0.041
-0.023
-0.015
-0.011
-0.018
-0.031
-0.057
-0.094
-0.135
-0.179
-0.222
-0.257
-0.266
-0.327
-0.399
1.476
199.304
2618.768
142.415
251.115
103483.063
101040.352
126.023
150.987
20480.150
104566.789
6592.726
9.355
-0.323
-0.255
-0.126
-0.067
-0.039
-0.023
-0.012
-0.009
-0.005
-0.002
-0.001
0.
0.
0.
0.
0.
-0.001
-0.008
-0.019
-0.034
-0.063
-0.114
-0.171
-0.194
-0.127
-0.007
-0.012
-0.167
-0.195
-0.159
-0.123
-0.102
-0.088
-0.088
-0.087
-0.076
-0.061
-0.048
-0.032
-0.022
-0.017
-0.027
-0.046
-0.079
-0.115
-0.161
-0.214
-0.216
0.413
2.094
1.119
-0.129
9.492
12535.898
104445.563
27811.719
716.377
113692.547
78827.367
86.370
597.887
10686.777
3992.219
140.093
1.915
-0.406
-0.330
-0.208
-0.121
-0.081
-0.053
-0.033
-0.020
-0.012
-0.006
-0.003
0.
0.
0.
0.
0.
0.
-0.001
-0.012
-0.019
-0.031
-0.054
-0.086
-0.125
-0.148
-0.156
-0.158
-0.148
-0.126
-0.100
-0.083
-0.075
-0.070
-0.076
-0.078
-0.071
-0.058
-0.046
-0.031
-0.024
-0.023
-0.036
-0.069
-0.105
-0.142
-0.198
-0.224
1.062
32.166
140.754
42.904
2.953
3.952
770.241
120785.094
107235.078
59630.426
760.313
144.157
9.762
605.734
9383.692
200.370
30.237
11.992
1.733
-0.280
-0.289
-0.197
-0.141
-0.108
-0.072
-0.044
-0.026
-0.012
-0.005
0.
0.
0.
0.
0.
0.
0.
0.
-0.010
-0.016
-0.024
-0.037
-0.055
-0.069
-0.079
-0.081
-0.076
-0.069
-0.062
-0.053
-0.050
-0.050
-0.058
-0.062
-0.057
-0.050
-0.038
-0.027
-0.023
-0.033
-0.055
-0.083
-0.121
-0.164
-0.225
-0.127
14.621
3506.146
101312.672
2865.583
39.057
2.941
39.613
2699.202
28621.871
100220.148
722.118
4.870
-0.094
11.633
50.181
725.767
3877.536
4200.241
145.632
1.538
-0.340
-0.265
-0.204
-0.159
-0.110
-0.073
-0.045
-0.022
-0.009
0.
0.
0.
0.
0.
0.
0.
0.
0.
-0.005
-0.010
-0.016
-0.022
-0.029
-0.035
-0.035
-0.037
-0.037
-0.036
-0.033
-0.031
-0.032
-0.035
-0.038
-0.038
-0.033
-0.025
-0.020
-0.024
-0.038
-0.062
-0.086
-0.008
0.048
-0.168
-0.074
24.367
13714.795
117947.617
26025.742
118.869
166.957
1645.322
16592.066
4888.098
541.784
32.179
0.092
-0.649
-0.336
21.389
3283.258
126271.023
100412.820
4827.564
8.285
-0.307
-0.280
-0.240
-0.165
-0.118
-0.097
-0.065
-0.032
-0.014
0.
0.
0.
0.
0.
0.
0.
0.
0.
0.
0.000
-0.003
-0.008
-0.010
-0.014
-0.017
-0.018
-0.019
-0.018
-0.019
-0.019
-0.018
-0.018
-0.015
-0.017
-0.013
-0.013
-0.012
-0.022
-0.044
-0.067
-0.007
0.865
1.696
0.324
-0.167
5.163
237.935
1715.008
600.401
35.721
4187.818
104304.938
110212.789
126298.656
19879.410
37.211
-0.422
-0.578
-0.424
8.397
279.794
10441.645
100537.328
961.359
5.241
-0.351
-0.317
-0.214
-0.131
-0.101
-0.111
-0.079
-0.040
-0.016
0.
0.
0.
0.
0.
0.
0.
0.
0.
0.
0.
0.
0.001
-0.003
-0.005
-0.008
-0.008
-0.008
-0.010
-0.011
-0.007
-0.007
-0.007
-0.005
-0.004
-0.002
-0.005
-0.007
-0.018
-0.043
-0.066
0.034
1.273
2.612
0.569
-0.192
0.785
22.649
84.509
19.772
28.817
46412.211
111048.617
109657.563
103294.578
7133.961
25.765
-0.415
-0.511
-0.015
30.815
15864.260
8567.667
173.660
20.977
2.474
-0.299
-0.140
0.137
-0.048
-0.138
-0.123
-0.086
-0.042
-0.016
0.
0.
0.
0.
0.
0.
0.
0.
0.
0.
0.
0.
0.
0.
-0.002
-0.002
-0.003
-0.004
-0.003
-0.003
-0.002
-0.002
0.000
0.001
0.002
0.003
-0.001
-0.006
-0.016
-0.040
-0.066
-0.062
0.189
0.434
-0.002
-0.213
-0.151
0.808
2.157
0.585
7.856
1661.850
34127.105
21956.613
1201.216
33.936
0.473
-0.416
-0.339
1.437
32.665
15377.812
5283.931
17.690
3.045
0.807
-0.322
-0.045
0.273
-0.015
-0.147
-0.127
-0.081
-0.038
-0.015
0.
0.
0.
0.
0.
0.
0.
0.
0.
0.
0.
0.
0.
0.
0.
0.
-0.002
-0.002
-0.002
-0.001
0.000
-0.001
0.000
0.003
0.004
0.005
0.001
-0.005
-0.018
-0.035
-0.064
-0.089
-0.105
-0.118
-0.157
-0.192
-0.200
-0.198
-0.215
-0.277
0.049
7.582
32.226
58.180
16.376
0.622
-0.280
1.466
6.799
8.892
130.933
191.020
122.520
12.861
0.141
-0.360
-0.359
-0.171
0.015
-0.097
-0.139
-0.111
-0.065
-0.029
-0.012
0.
0.
0.
0.
0.
0.
0.
0.
0.
0.
0.
0.
0.
0.
0.
0.
0.
0.
0.
0.
0.
0.
0.001
0.002
0.003
-0.001
-0.005
-0.015
-0.027
-0.041
-0.065
-0.088
-0.113
-0.135
-0.149
-0.160
-0.164
-0.172
-0.200
-0.254
-0.283
-0.241
-0.038
0.187
-0.107
-0.308
0.271
33.290
285.308
41.313
74.354
566.117
1782.886
85.236
1.706
-0.335
-0.321
-0.211
-0.108
-0.121
-0.112
-0.082
-0.045
-0.022
-0.009
0.
0.
0.
0.
0.
0.
0.
0.
0.
0.
0.
0.
0.
0.
0.
0.
0.
0.
0.
0.
0.
0.
0.002
0.003
-0.001
-0.004
-0.015
-0.031
-0.049
-0.066
-0.085
-0.107
-0.132
-0.152
-0.168
-0.172
-0.174
-0.183
-0.206
-0.224
-0.228
-0.070
0.425
0.900
0.159
-0.260
0.313
33.307
306.566
40.010
80.413
9650.398
10067.054
917.508
46.875
0.627
-0.266
-0.211
-0.148
-0.110
-0.078
-0.052
-0.028
-0.015
-0.007
0.
0.
0.
0.
0.
0.
0.
0.
0.
0.
0.
0.
0.
0.
0.
0.
0.
0.
0.
0.
0.001
0.003
0.004
0.001
-0.003
-0.013
-0.034
-0.055
-0.082
-0.106
-0.128
-0.146
-0.100
-0.038
-0.143
-0.227
-0.255
-0.246
-0.206
0.035
2.012
20.002
87.954
365.907
166.260
1.266
-0.161
1.791
7.503
2.802
88.169
14962.705
45078.406
100142.484
1101.464
12.554
1.074
-0.162
-0.124
-0.080
-0.049
-0.028
-0.016
-0.010
-0.003
0.
0.
0.
0.
0.
0.
0.
0.
0.
0.
0.
0.
0.
0.
0.
0.
0.
0.
0.
0.001
0.004
0.005
0.007
0.002
-0.005
-0.020
-0.048
-0.075
-0.103
-0.145
-0.176
0.218
7.056
22.518
8.540
2.149
-0.062
-0.072
2.283
21.694
154.368
4661.275
33890.629
139488.531
101655.078
11.125
-0.178
-0.193
-0.167
-0.110
7.543
336.874
76708.594
136567.141
1109.565
18225.771
98.244
0.468
-0.098
-0.058
-0.027
-0.012
-0.008
-0.004
-0.002
0.
0.
0.
0.
0.
0.
0.
0.
0.
0.
0.
0.
0.
0.
0.
0.
0.
0.
0.
0.004
0.005
0.009
0.006
0.003
-0.005
-0.027
-0.061
-0.089
-0.129
-0.182
-0.136
7.645
947.794
19698.492
1633.657
413.179
11.733
17.029
155.905
8138.798
44692.414
200065.250
105531.102
102778.016
1519.367
4.775
-0.140
-0.171
-0.200
-0.240
4.147
60774.461
200348.953
200148.172
200240.719
103461.461
1386.286
3.304
-0.072
-0.043
-0.014
-0.003
-0.002
-0.001
0.
0.
0.
0.
0.
0.
0.
0.
0.
0.
0.
0.
0.
0.
0.
0.
0.
0.
0.
0.004
0.005
0.007
0.007
0.005
0.001
-0.010
-0.036
-0.068
-0.103
-0.153
-0.209
0.057
31.960
26186.119
101495.922
111442.625
100245.805
370.083
6925.726
43779.762
123796.289
157413.234
101258.055
4168.304
343.290
53.318
0.497
-0.110
-0.101
-0.119
-0.175
0.406
84.284
1043.739
111719.117
109485.766
200263.188
60939.719
5.469
-0.057
-0.030
-0.006
0.002
0.001
0.001
0.
0.
0.
0.
0.
0.
0.
0.
0.
0.
0.
0.
0.
0.
0.
0.
0.
0.
0.
0.004
0.007
0.008
0.005
0.004
-0.003
-0.017
-0.039
-0.075
-0.125
-0.190
-0.261
0.170
39.447
2982.280
18118.338
103106.578
109410.016
15747.807
101368.133
200134.109
106810.727
5544.999
409.866
31.121
2.795
0.287
-0.092
-0.074
-0.051
-0.059
-0.112
-0.114
7.690
1035.782
100400.109
4124.121
150.936
59.788
0.492
-0.048
-0.016
0.001
0.005
0.002
0.001
0.
0.
0.
0.
0.
0.
0.
0.
0.
0.
0.
0.
0.
0.
0.
0.
0.
0.
0.001
0.004
0.007
0.008
0.004
0.002
-0.009
-0.023
-0.045
-0.088
-0.140
-0.193
-0.246
-0.090
12.879
362.928
467.118
892.125
8057.867
100912.367
92153.820
5844.099
406.576
25.668
3.134
0.304
-0.108
-0.104
-0.074
-0.036
-0.020
-0.025
-0.058
-0.095
0.782
28.694
249.093
152.219
4.630
0.077
-0.066
-0.032
-0.005
0.005
0.005
0.002
0.001
0.
0.
0.
0.
0.
0.
0.
0.
0.
0.
0.
0.
0.
0.
0.
0.
0.
0.
0.002
0.004
0.007
0.007
0.005
-0.001
-0.012
-0.029
-0.056
-0.097
-0.018
4.293
7.924
4.325
8.783
8.722
10.587
16.586
73.390
605.904
401.396
177.422
8.827
0.218
-0.192
-0.158
-0.113
-0.066
-0.030
-0.014
-0.004
-0.007
-0.021
-0.051
-0.060
0.262
1.194
0.905
0.017
-0.067
-0.042
-0.009
0.003
0.005
0.003
0.001
0.
0.
0.
0.
0.
0.
0.
0.
0.
0.
0.
0.
0.
0.
0.
0.
0.
0.001
0.001
0.003
0.006
0.008
0.008
0.006
0.001
-0.010
-0.026
-0.060
-0.099
1.983
1406.305
6309.379
528.723
4841.594
291.922
44.789
8.660
9.034
14.338
12.598
3.879
-0.007
-0.289
-0.205
-0.119
-0.065
-0.033
-0.012
-0.001
0.005
0.005
-0.002
-0.017
-0.036
-0.047
-0.051
-0.052
-0.045
-0.030
-0.008
0.003
0.006
0.005
0.002
0.001
0.
0.
0.
0.
0.
0.
0.
0.
0.
0.
0.
0.
0.
0.
0.
0.
0.001
0.002
0.001
0.002
0.003
0.006
0.007
0.009
0.005
-0.005
-0.019
-0.054
-0.090
2.459
443.245
1898.647
53229.074
100655.516
90618.172
11379.864
264.634
224.765
227.909
112.676
15.663
0.205
-0.269
-0.174
-0.090
-0.045
-0.022
-0.009
0.001
0.006
0.006
0.004
0.001
-0.005
-0.013
-0.018
-0.017
-0.009
-0.001
0.004
0.006
0.005
0.002
0.001
0.
0.
0.
0.
0.
0.
0.
0.
0.
0.
0.
0.
0.
0.
0.
0.
0.001
0.001
0.000
-0.001
-0.002
0.001
0.002
0.004
0.009
0.007
0.002
-0.013
-0.046
-0.092
0.394
15.302
129.678
4921.351
102523.828
101863.844
102389.852
2983.432
2027.596
675.125
2010.143
126.706
1.754
-0.215
-0.179
-0.102
-0.048
-0.023
-0.009
0.001
0.003
0.003
0.005
0.005
0.004
0.003
0.003
0.003
0.004
0.005
0.006
0.004
0.002
0.002
0.
0.
0.
0.
0.
0.
0.
0.
0.
0.
0.
0.
0.
0.
0.
0.
0.001
0.001
-0.001
-0.003
-0.006
-0.010
-0.011
-0.008
-0.002
0.002
0.007
0.005
-0.004
-0.027
-0.077
-0.111
0.346
5.276
40.317
205.053
5723.559
1584.381
2542.713
2022.577
134.624
383.703
41.843
1.230
-0.162
-0.198
-0.121
-0.055
-0.021
-0.008
-0.001
0.
0.001
0.002
0.002
0.004
0.005
0.004
0.005
0.005
0.004
0.003
0.002
0.002
0.
0.
0.
0.
0.
0.
0.
0.
0.
0.
0.
0.
0.
0.
0.
0.
0.
0.001
-0.001
-0.003
-0.009
-0.021
-0.032
-0.036
-0.032
-0.021
-0.007
0.003
0.005
0.002
-0.013
-0.049
-0.098
-0.147
-0.097
0.300
2.119
10.308
30.379
2408.710
2030.160
21.579
7.356
2.155
0.070
-0.203
-0.203
-0.133
-0.065
-0.028
-0.011
-0.003
0.
0.
0.001
0.002
0.002
0.002
0.002
0.002
0.002
0.001
0.001
0.001
0.
0.
0.
0.
0.
0.
0.
0.
0.
0.
0.
0.
0.
0.
0.
0.
0.
0.001
0.001
-0.002
-0.007
-0.022
-0.041
-0.050
-0.055
-0.054
-0.045
-0.023
-0.007
0.003
0.002
-0.003
-0.021
-0.053
-0.101
-0.155
-0.200
-0.233
-0.182
1.520
27.693
24.474
1.231
-0.154
-0.213
0.016
0.093
-0.153
-0.136
-0.075
-0.033
-0.014
-0.004
-0.001
0.
0.
0.
0.
0.001
0.001
0.001
0.001
0.001
0.
0.
0.
0.
0.
0.
0.
0.
0.
0.
0.
0.
0.
0.
0.
0.
0.
0.
0.
0.001
0.000
-0.003
-0.013
-0.035
-0.056
-0.065
-0.054
-0.069
-0.066
-0.045
-0.018
-0.001
0.003
0.000
-0.008
-0.022
-0.044
-0.077
-0.116
-0.156
-0.186
-0.174
0.001
-0.041
-0.269
-0.311
-0.227
0.500
0.657
-0.062
-0.134
-0.082
-0.037
-0.015
-0.007
-0.001
0.
0.
0.
0.
0.
0.
0.
0.
0.
0.
0.
0.
0.
0.
0.
0.
0.
0.
0.
0.
0.
0.
0.
0.
0.
0.
0.
0.
0.001
0.000
-0.004
-0.017
-0.044
-0.070
-0.073
-0.048
-0.070
-0.075
-0.060
-0.026
-0.009
0.000
0.001
-0.003
-0.008
-0.018
-0.030
-0.047
-0.065
-0.089
-0.111
-0.130
-0.161
-0.211
-0.245
-0.231
-0.013
0.061
-0.149
-0.138
-0.084
-0.038
-0.018
-0.008
-0.002
0.
0.
0.
0.
0.
0.
0.
0.
0.
0.
0.
0.
0.
0.
0.
0.
0.
0.
0.
0.
0.
0.
0.
0.
0.
0.
0.
0.
0.001
0.000
-0.005
-0.017
-0.045
-0.077
-0.081
-0.068
-0.067
-0.076
-0.063
-0.028
-0.010
-0.002
0.000
-0.001
-0.003
-0.006
-0.012
-0.019
-0.027
-0.041
-0.055
-0.071
-0.096
-0.135
-0.181
-0.205
-0.216
-0.211
-0.197
-0.150
-0.088
-0.043
-0.019
-0.008
-0.002
0.000
0.
0.
0.
0.
0.
0.
0.
0.
0.
0.
0.
0.
0.
0.
0.
0.
0.
0.
0.
0.
0.
0.
0.
0.
0.
0.
0.
0.001
0.
-0.004
-0.014
-0.038
-0.072
-0.081
-0.064
-0.055
-0.070
-0.054
-0.026
-0.008
-0.001
0.000
-0.001
-0.003
-0.003
-0.005
-0.007
-0.010
-0.016
-0.025
-0.039
-0.058
-0.089
-0.132
-0.178
-0.207
-0.214
-0.195
-0.150
-0.097
-0.054
-0.024
-0.011
-0.004
-0.001
0.
0.
0.
0.
0.
0.
0.
0.
0.
0.
0.
0.
0.
0.
0.
0.
0.
0.
0.
0.
0.
0.
0.
0.
0.
0.
0.
0.
0.001
-0.003
-0.009
-0.026
-0.052
-0.066
-0.069
-0.064
-0.056
-0.041
-0.018
-0.005
0.000
0.000
-0.002
-0.002
-0.002
-0.001
0.001
-0.001
-0.005
-0.010
-0.020
-0.035
-0.060
-0.096
-0.141
-0.180
-0.189
-0.169
-0.137
-0.095
-0.061
-0.032
-0.014
-0.005
-0.001
0.001
0.
0.
0.
0.
0.
0.
0.
0.
0.
0.
0.
0.
0.
0.
0.
0.
0.
0.
0.
0.
0.
0.
0.
0.
0.
0.
0.
0.001
0.000
-0.005
-0.013
-0.029
-0.046
-0.050
-0.047
-0.040
-0.024
-0.010
-0.002
0.001
0.001
-0.002
-0.002
-0.002
-0.001
0.
0.001
-0.001
-0.005
-0.009
-0.019
-0.037
-0.065
-0.109
-0.152
-0.159
-0.124
-0.089
-0.085
-0.058
-0.035
-0.015
-0.006
-0.001
-0.001
0.
0.
0.
0.
0.
0.
0.
0.
0.
0.
0.
0.
0.
0.
0.
0.
0.
0.
0.
0.
0.
0.
0.
0.
0.
0.
0.
0.001
0.001
-0.002
-0.006
-0.012
-0.021
-0.026
-0.024
-0.018
-0.010
-0.004
0.001
0.001
0.001
0.
-0.001
-0.001
0.
0.
0.
-0.001
-0.001
-0.002
-0.009
-0.021
-0.042
-0.080
-0.114
-0.120
-0.078
-0.045
-0.071
-0.053
-0.033
-0.014
-0.006
-0.002
-0.001
0.
0.
0.
0.
0.
0.
0.
0.
0.
0.
0.
0.
0.
0.
0.
0.
0.
0.
0.
0.
0.
0.
0.
0.
0.
0.
0.
0.
0.001
0.000
-0.002
-0.004
-0.007
-0.009
-0.008
-0.006
-0.004
0.
0.001
0.001
0.
0.
0.
0.
0.
0.
0.
0.
-0.001
0.
-0.003
-0.009
-0.025
-0.053
-0.078
-0.086
-0.078
-0.064
-0.066
-0.045
-0.027
-0.011
-0.006
-0.002
0.
0.
0.
0.
0.
0.
0.
0.
0.
0.
0.
0.
0.
0.
0.
0.
0.
0.
0.
0.
0.
0.
0.
0.
0.
0.
0.
0.
0.
0.
0.001
0.001
-0.001
-0.001
-0.001
-0.001
-0.002
0.000
0.002
0.001
0.
0.
0.
0.
0.
0.
0.
0.
0.
0.
0.001
0.000
-0.002
-0.012
-0.030
-0.054
-0.064
-0.064
-0.060
-0.050
-0.035
-0.017
-0.009
-0.004
-0.001
0.
0.
0.
0.
0.
0.
0.
0.
0.
0.
0.
0.
0.
0.
0.
0.
0.
0.
0.
0.
0.
0.
0.
0.
0.
0.
0.
0.
0.
0.
0.
0.001
0.001
0.002
0.002
0.002
0.002
0.001
0.001
0.
0.
0.
0.
0.
0.
0.
0.
0.
0.
0.
0.002
0.004
0.002
-0.002
-0.014
-0.028
-0.040
-0.047
-0.042
-0.031
-0.018
-0.008
-0.005
-0.002
-0.001
0.
0.
0.
0.
0.
0.
0.
0.
0.
0.
0.
0.
0.
0.
0.
0.
0.
0.
0.
0.
0.
0.
0.
0.
0.
0.
0.
0.
0.
0.
0.
0.
0.
0.001
0.001
0.001
0.001
0.
0.
0.
0.
0.
0.
0.
0.
0.
0.
0.
0.
0.
0.
0.002
0.004
0.003
-0.001
-0.007
-0.014
-0.017
-0.016
-0.011
-0.007
-0.005
-0.002
-0.001
0.
0.
0.
0.
0.
0.
0.
0.
0.
0.
0.
0.
0.
0.
0.
0.
0.
0.
0.
0.
0.
0.
0.
0.
0.
0.
0.
0.
0.
0.
0.
0.
0.
0.
0.
0.
0.
0.
0.
0.
0.
0.
0.
0.
0.
0.
0.
0.
0.
0.
0.
0.
0.001
0.001
0.003
0.003
0.001
-0.002
-0.003
-0.003
-0.003
-0.001
-0.001
-0.001
0.
0.
0.
0.
0.
0.
0.
0.
0.
0.
0.
0.
0.
0.
0.
0.
0.
0.
0.
0.
0.
0.
0.
0.
0.
0.
0.
0.
0.
0.
0.
0.
0.
0.
0.
0.
0.
0.
0.
0.
0.
0.
0.
0.
0.
0.
0.
0.
0.
0.
0.
0.
0.
0.
0.001
0.001
0.001
0.002
0.001
0.001
0.
0.
-0.001
-0.001
0.
0.
0.
0.
0.
0.
0.
0.
0.
0.
0.
0.
0.
0.
0.
0.
0.
0.
0.
0.
0.
0.
0.
0.
0.
0.
0.
0.
0.
0.
0.
0.
0.
0.
0.
0.
0.
0.
0.
0.
0.
0.
0.
0.
0.
0.
0.
0.
0.
0.
0.
0.
0.
0.
0.
0.
0.
0.001
0.001
0.002
0.001
0.
-0.001
0.
0.
0.
0.
0.
0.
0.
0.
0.
0.
0.
0.
0.
0.
0.
0.
0.
0.
0.
0.
0.
0.
0.
0.
0.
0.
0.
0.
0.
0.
0.
0.
0.
0.
0.
0.
0.
0.
0.
0.
0.
0.
0.
0.
0.
0.
0.
0.
0.
0.
0.
0.
0.
0.
0.
0.
0.
0.
0.
0.
0.
0.
0.
0.
0.
0.
0.
0.
0.
0.
0.
0.
0.
0.
0.
0.
0.
0.
0.
0.
0.
0.
0.
0.
0.
0.
0.
0.
0.
0.
0.
0.
0.
0.
0.
0.
0.
0.
0.
0.
0.
0.
0.
0.
0.
0.
0.
0.
0.
0.
0.
0.
0.
0.
0.
0.
0.
0.
0.
0.
0.
0.
0.
0.
0.
0.
0.
0.
0.
0.
0.
0.
0.
0.
0.
0.
0.
0.
0.
0.
0.
0.
0.
0.
0.
0.
0.
0.
0.
0.
0.
0.
0.
0.
0.
0.
0.
0.
0.
0.
0.
0.
0.
0.
0.
0.
0.
0.
0.
0.
0.
0.
0.
0.
0.
0.
0.
0.
0.
0.
0.
0.
0.
0.
0.
0.
0.
0.
0.
0.
0.
0.
0.
0.
0.
0.
0.
0.
0.
0.
0.
0.
0.
0.
0.
0.
0.
0.
0.
0.
0.
0.
0.
0.
0.
0.
0.
0.
0.
0.
0.
0.
0.
0.
0.
0.
0.
0.
0.
0.
0.
0.
0.
0.
0.
0.
0.
0.
0.
0.
0.
0.
0.
0.
0.
0.
0.
0.
0.
0.
0.
0.
0.
0.
0.
0.
0.
0.
0.
0.
0.
0.
0.
0.
0.
0.
0.
0.
0.
0.
0.
0.
0.
0.
0.
0.
0.
0.
0.
0.
0.
0.
0.
0.
0.
0.
0.
0.
0.
0.
0.
0.
0.
0.
0.
0.
0.
0.
0.
0.
0.
0.
0.
0.
0.
0.
0.
0.
0.
0.
0.
0.
0.
0.
0.
0.
0.
0.
0.
0.
0.
0.
0.
0.
0.
0.
0.
0.
0.
0.
0.
0.
0.
0.
0.
0.
0.
0.
0.
0.
0.
0.
0.
0.
0.
0.
0.
0.
0.
0.
0.
0.
0.
0.
0.
0.
0.
0.
0.
0.
0.
0.
0.
0.
0.
0.
0.
0.
0.
0.
0.
0.
0.
0.
0.
0.
0.
0.
0.
0.
0.
0.
0.
0.
0.
0.
0.
0.
0.
0.
0.
0.
0.
0.
0.
0.
0.
0.
0.
0.
0.
0.
0.
0.
0.
0.
0.
0.
0.
0.
0.
0.
0.
0.
0.
0.
0.
0.
0.
0.
0.
0.
0.
0.
0.
0.
0.
0.
0.
0.
0.
0.
0.
0.
0.
0.
0.
0.
0.
0.
0.
0.
0.
0.
0.
0.
0.
0.
0.
0.
0.
0.
0.
0.
0.
0.
0.
0.
0.
0.
0.
0.
0.
0.
0.
0.
0.
0.
0.
0.
0.
0.
0.
0.
0.
0.
0.
0.
0.
0.
0.
0.
0.
0.
0.
0.
0.
0.
0.
0.
0.
0.
0.
0.
0.
0.
0.
0.
0.
0.
0.
0.
0.
0.
0.
0.
0.
0.
0.
0.
0.
0.
0.
0.
0.
0.
0.
0.
0.
0.
0.
0.
0.
0.
0.
0.
0.
0.
0.
0.
0.
0.
0.
0.
0.
0.
0.
0.
0.
0.
0.
0.
0.
0.
0.
0.
0.
0.
0.
0.
0.
0.
0.
0.
0.
0.
0.
0.
0.
0.
0.
0.
0.
0.
0.
0.
0.
0.
0.
0.
0.
0.
0.
0.
0.
0.
0.
0.
0.
0.
0.
0.
0.
0.
0.
0.
0.
0.
0.
0.
0.
0.
0.
0.
0.
0.
0.
0.
0.
0.
0.
0.
0.
0.
0.
0.
0.
0.
0.
0.
0.
0.
0.
0.
0.
0.
0.
0.
0.
0.
0.
0.
0.
0.
0.
0.
0.
0.
0.
0.
0.
0.
0.
0.
0.
0.
0.
0.
0.
0.
0.
0.
0.
0.
0.
0.
0.
0.
0.
0.
0.
0.
0.
0.
0.
0.
0.
0.
0.
0.
0.
0.
0.
0.
0.
0.
0.
0.
0.
0.
0.
0.
0.
0.
0.
0.
0.
0.
0.
0.
0.
-0.001
-0.001
-0.001
-0.001
-0.001
-0.001
0.
0.
0.
0.
0.
0.
0.
0.
0.
0.
0.
0.
0.
0.
0.
0.
0.
0.
0.
0.
0.
0.
0.
0.
0.
0.
0.
0.
0.
0.
0.
0.
0.
0.
0.
0.
0.
0.
0.
0.
0.
0.
0.
0.
0.
0.
0.
0.
0.
0.
0.
0.
0.
0.
0.
0.
0.
0.000
-0.001
-0.001
-0.002
-0.003
-0.005
-0.004
-0.002
0.000
-0.001
0.
0.
0.
0.
0.
0.
0.
0.
0.
0.
0.
0.
0.
0.
0.
0.
0.
0.
0.
0.
0.
0.
0.
0.
0.
0.
0.
0.
0.
0.
0.
0.
0.
0.
0.
0.
0.
0.
0.
0.
0.
0.
0.
0.
0.
0.
0.
0.
0.
0.
0.
0.
0.
0.
0.000
-0.001
-0.001
-0.006
-0.008
-0.009
-0.008
-0.008
-0.005
-0.002
-0.001
0.000
0.000
0.
0.
0.
0.001
0.002
0.001
0.001
0.
0.
0.
0.
0.
0.
0.
0.
0.
0.
0.
0.
0.
0.
0.
0.
0.
0.
0.
0.
0.
0.
0.
0.
0.
0.
0.
0.
0.
0.
0.
0.
0.
0.
0.
0.
0.
0.
0.
0.
0.
0.
0.
0.
0.001
0.000
-0.004
-0.006
-0.010
-0.015
-0.017
-0.018
-0.016
-0.014
-0.009
-0.004
0.000
0.001
0.000
0.002
0.002
0.001
0.001
0.001
0.001
0.002
0.001
0.
0.
0.
0.
0.
0.
0.
0.
0.
0.
0.
0.
0.
0.
0.
0.
0.
0.
0.
0.
0.
0.
0.
0.
0.
0.
0.
0.
0.
0.
0.
0.
0.
0.
0.
0.
0.
0.
0.
0.
0.
0.
0.001
-0.003
-0.006
-0.012
-0.021
-0.029
-0.035
-0.039
-0.039
-0.033
-0.025
-0.015
-0.008
-0.002
0.002
0.002
0.003
0.003
0.004
0.004
0.005
0.004
0.002
0.002
0.
0.
0.
0.
0.
0.
0.
0.
0.
0.
0.001
0.001
0.001
0.001
0.001
0.001
0.001
0.
0.
0.
0.
0.
0.
0.
0.
0.
0.
0.
0.
0.
0.
0.
0.
0.
0.
0.
0.
0.
0.
0.
-0.001
0.001
-0.005
-0.011
-0.024
-0.037
-0.053
-0.070
-0.080
-0.083
-0.077
-0.063
-0.045
-0.026
-0.012
-0.008
-0.003
0.002
0.002
0.002
0.004
0.006
0.006
0.006
0.005
0.001
0.
0.
0.
-0.001
-0.001
-0.001
-0.001
-0.001
0.001
0.003
0.002
0.002
0.001
0.001
0.002
0.002
0.001
0.
0.
0.
0.
0.
0.
0.
0.
0.
0.
0.
0.
0.
0.
0.
0.
0.
0.
0.
0.
0.
-0.001
-0.001
-0.004
-0.011
-0.023
-0.039
-0.063
-0.094
-0.124
-0.142
-0.141
-0.131
-0.116
-0.095
-0.066
-0.043
-0.024
-0.013
-0.008
-0.004
-0.001
-0.001
0.003
0.005
0.007
0.006
0.004
0.001
0.
-0.001
-0.001
-0.004
-0.005
-0.005
-0.004
0.001
0.002
0.002
0.002
0.002
0.003
0.002
0.003
0.003
0.001
0.
0.
0.
0.
0.
0.
0.
0.
0.
0.
0.
0.
0.
0.
0.
0.
0.
0.
0.
-0.001
-0.003
-0.003
-0.011
-0.021
-0.039
-0.066
-0.109
-0.155
-0.199
-0.207
-0.109
0.126
-0.070
-0.178
-0.152
-0.104
-0.061
-0.036
-0.024
-0.018
-0.012
-0.009
-0.004
0.003
0.004
0.006
0.006
0.004
-0.001
-0.004
-0.008
-0.011
-0.011
-0.008
-0.006
-0.005
-0.002
-0.002
-0.002
-0.002
0.001
0.003
0.003
0.003
0.003
0.001
0.
0.
0.
0.
0.
0.
0.
0.
0.
0.
0.
0.
0.
0.
0.
0.
0.
-0.001
-0.003
-0.007
-0.011
-0.023
-0.041
-0.068
-0.106
-0.171
-0.226
-0.266
-0.254
0.555
2.607
0.752
-0.147
-0.189
-0.173
-0.127
-0.083
-0.054
-0.041
-0.031
-0.023
-0.014
-0.003
0.003
0.007
0.005
0.001
-0.005
-0.010
-0.016
-0.021
-0.023
-0.021
-0.021
-0.020
-0.023
-0.021
-0.021
-0.016
-0.009
0.000
0.004
0.006
0.006
0.003
0.001
0.001
0.002
0.001
0.
0.
0.
0.
0.
0.
0.
0.
0.
0.
0.
0.
0.
-0.001
-0.005
-0.010
-0.018
-0.042
-0.071
-0.113
-0.177
-0.246
-0.305
-0.334
-0.288
0.756
3.720
8.878
10.357
7.968
0.992
-0.175
-0.150
-0.102
-0.074
-0.055
-0.038
-0.022
-0.008
0.001
0.004
0.001
-0.004
-0.011
-0.019
-0.030
-0.039
-0.044
-0.044
-0.046
-0.053
-0.060
-0.066
-0.066
-0.054
-0.037
-0.016
-0.003
0.004
0.006
0.003
0.000
0.000
0.000
0.
0.002
0.001
0.
0.
0.
0.
0.
0.
0.
0.
0.
0.
-0.001
-0.004
-0.007
-0.015
-0.034
-0.065
-0.109
-0.169
-0.252
-0.322
-0.352
-0.354
-0.374
0.919
56.897
2542.440
2939.937
7927.219
126.564
0.536
-0.213
-0.150
-0.103
-0.075
-0.049
-0.027
-0.014
-0.003
-0.001
-0.001
-0.009
-0.018
-0.032
-0.051
-0.067
-0.076
-0.081
-0.088
-0.101
-0.116
-0.122
-0.116
-0.097
-0.073
-0.048
-0.023
-0.011
-0.008
-0.009
-0.011
-0.010
-0.008
-0.005
-0.002
0.002
0.001
0.
0.
0.
0.
0.
0.
0.
0.
0.
-0.001
-0.005
-0.009
-0.022
-0.048
-0.083
-0.135
-0.205
-0.292
-0.233
0.408
0.771
-0.069
5.999
719.303
100591.969
200061.297
103536.875
1296.180
1.879
-0.259
-0.185
-0.120
-0.081
-0.051
-0.028
-0.015
-0.002
-0.003
-0.006
-0.013
-0.028
-0.053
-0.079
-0.104
-0.116
-0.123
-0.131
-0.140
-0.142
-0.117
-0.102
-0.113
-0.115
-0.092
-0.064
-0.048
-0.048
-0.047
-0.049
-0.042
-0.031
-0.018
-0.009
-0.005
0.002
0.001
0.
0.
0.
0.
0.
0.
0.
0.
-0.001
-0.005
-0.009
-0.025
-0.056
-0.093
-0.145
-0.198
-0.212
3.755
100.333
220.972
30.222
48.618
42517.730
113627.023
9855.170
5374.399
63.324
0.163
-0.294
-0.202
-0.129
-0.082
-0.047
-0.024
-0.013
-0.003
-0.002
-0.007
-0.021
-0.044
-0.075
-0.107
-0.133
-0.154
-0.163
-0.166
-0.137
-0.089
0.415
0.655
0.060
-0.142
-0.157
-0.140
-0.128
-0.128
-0.134
-0.134
-0.122
-0.094
-0.057
-0.029
-0.011
-0.005
0.001
0.001
0.
0.
0.
0.
0.
0.
0.
-0.001
-0.005
-0.008
-0.023
-0.052
-0.093
-0.155
-0.222
0.181
62.112
38450.039
102031.898
3697.591
126.375
34828.559
100026.078
2183.212
13.620
0.606
-0.277
-0.282
-0.206
-0.136
-0.082
-0.045
-0.023
-0.013
-0.005
-0.006
-0.016
-0.029
-0.059
-0.092
-0.133
-0.165
-0.196
-0.208
-0.200
-0.125
0.316
5.261
8.108
1.506
-0.169
-0.247
-0.251
-0.252
-0.262
-0.220
-0.201
-0.222
-0.194
-0.140
-0.071
-0.030
-0.011
-0.002
0.000
0.
0.
0.
0.
0.
0.
0.
-0.001
-0.003
-0.007
-0.019
-0.042
-0.084
-0.144
-0.222
0.258
80.148
78268.039
196622.250
108482.836
16845.932
276.007
382.274
34.096
0.480
0.475
0.615
-0.136
-0.195
-0.141
-0.084
-0.050
-0.028
-0.013
-0.006
-0.009
-0.016
-0.036
-0.072
-0.115
-0.149
-0.169
-0.209
-0.237
-0.255
-0.214
0.717
10.009
18.267
5.826
-0.185
-0.384
-0.380
-0.377
0.011
2.688
3.298
0.651
-0.055
-0.213
-0.141
-0.063
-0.022
-0.007
-0.001
0.000
0.
0.
0.
0.
0.
0.
0.
-0.002
-0.005
-0.013
-0.029
-0.060
-0.114
-0.190
-0.143
7.015
248.252
2100.292
106377.641
157446.813
1183.579
10.607
-0.003
-0.283
1.340
1.605
-0.012
-0.197
-0.158
-0.106
-0.072
-0.045
-0.021
-0.013
-0.011
-0.024
-0.045
-0.088
-0.139
-0.165
-0.126
-0.147
-0.265
-0.316
-0.334
-0.075
1.428
2.291
0.580
-0.451
-0.463
-0.190
0.068
4.685
62.691
91.794
100.800
49.945
0.231
-0.214
-0.113
-0.044
-0.019
-0.006
-0.002
-0.002
-0.002
-0.001
0.000
0.
0.
0.
-0.001
-0.002
-0.007
-0.019
-0.038
-0.072
-0.137
-0.205
-0.002
3.333
51.393
3495.378
20683.676
451.493
12.153
-0.339
-0.373
0.021
0.122
-0.188
-0.208
-0.173
-0.128
-0.099
-0.071
-0.045
-0.024
-0.023
-0.032
-0.059
-0.111
-0.170
-0.187
0.070
0.070
-0.274
-0.372
-0.416
-0.447
-0.419
-0.142
0.250
-0.153
2.291
38.300
31.042
15.589
158.328
906.210
4398.220
1035.082
2.805
-0.281
-0.181
-0.083
-0.042
-0.025
-0.012
-0.007
-0.005
-0.003
-0.001
-0.001
0.
0.
0.
-0.001
-0.002
-0.009
-0.023
-0.044
-0.082
-0.152
-0.207
-0.166
2.064
31.259
70.606
13.646
0.807
-0.316
-0.334
-0.285
-0.252
-0.240
-0.212
-0.169
-0.117
-0.084
-0.080
-0.062
-0.040
-0.035
-0.043
-0.079
-0.128
-0.186
-0.229
-0.207
-0.221
-0.250
0.019
-0.040
1.371
2.214
14.668
64.814
23.673
50.820
8498.968
4437.352
31.089
526.973
101000.891
110862.461
562.880
3.616
-0.379
-0.271
-0.146
-0.084
-0.055
-0.034
-0.023
-0.014
-0.007
-0.004
-0.001
0.
0.
0.
0.
-0.001
-0.001
-0.012
-0.025
-0.044
-0.082
-0.143
-0.195
-0.189
0.117
0.344
-0.080
-0.245
-0.269
-0.259
-0.249
-0.233
-0.220
-0.192
-0.133
0.072
0.120
-0.050
-0.067
-0.051
-0.042
-0.060
-0.096
-0.141
-0.191
-0.260
-0.329
-0.194
5.037
41.111
25.478
31.826
41.452
172.758
2267.555
3585.722
152.661
5850.273
3397.752
31.172
8077.503
200055.156
101192.859
219.985
1.330
-0.497
-0.395
-0.247
-0.157
-0.116
-0.088
-0.059
-0.037
-0.019
-0.010
-0.004
0.
0.
0.
0.
0.
0.
-0.005
-0.013
-0.021
-0.038
-0.067
-0.109
-0.147
-0.174
-0.194
-0.204
-0.207
-0.193
-0.186
-0.185
-0.180
-0.176
-0.161
-0.104
0.139
0.144
-0.053
-0.072
-0.054
-0.050
-0.076
-0.118
-0.155
-0.195
-0.284
-0.356
1.356
148.505
9575.997
2383.001
83.115
74.603
230.336
50382.945
200107.156
932.246
43.743
22.093
12.289
10299.199
100224.742
1422.245
14.152
3.103
0.221
-0.429
-0.273
-0.145
-0.179
-0.148
-0.106
-0.071
-0.042
-0.019
-0.008
0.
0.
0.
0.
0.
0.
0.
-0.002
-0.013
-0.019
-0.030
-0.049
-0.068
-0.089
-0.107
-0.120
-0.127
-0.124
-0.122
-0.121
-0.121
-0.127
-0.132
-0.112
-0.053
-0.041
-0.074
-0.067
-0.054
-0.062
-0.090
-0.126
-0.097
-0.087
-0.267
-0.320
4.479
458.209
73604.227
34856.813
174.587
35.108
82.828
8385.275
56199.715
693.566
15.802
-0.094
0.184
42.302
186.266
30.403
148.260
377.221
34.587
0.764
2.416
3.341
0.248
0.063
0.078
-0.082
-0.068
-0.036
-0.014
0.
0.
0.
0.
0.
0.
0.
0.
0.
-0.009
-0.013
-0.022
-0.031
-0.040
-0.049
-0.059
-0.069
-0.074
-0.075
-0.074
-0.076
-0.082
-0.094
-0.092
-0.081
-0.069
-0.063
-0.053
-0.051
-0.074
-0.096
0.189
3.957
8.668
1.877
-0.089
8.523
839.313
103524.398
100370.313
584.802
11.773
32.553
107.119
285.064
64.202
2.594
-0.587
-0.733
-0.452
2.968
242.042
28837.359
37353.855
500.963
8.983
13.329
18.283
2.072
5.715
4.749
0.276
-0.084
-0.054
-0.021
0.
0.
0.
0.
0.
0.
0.
0.
0.
0.
-0.003
-0.006
-0.010
-0.016
-0.023
-0.028
-0.034
-0.040
-0.042
-0.042
-0.043
-0.047
-0.048
-0.052
-0.051
-0.047
-0.039
-0.034
-0.048
-0.072
-0.060
2.789
92.994
355.470
34.275
1.123
21.903
10469.636
103796.695
8882.688
68.426
133.114
819.076
2769.681
37516.828
13661.248
30.890
-0.566
-0.665
-0.177
23.946
2688.578
102399.250
104687.898
1499.642
48.932
6.571
7.397
5.561
17.383
12.279
0.714
-0.094
-0.067
-0.025
0.
0.
0.
0.
0.
0.
0.
0.
0.
0.
0.
0.
-0.004
-0.005
-0.010
-0.013
-0.016
-0.019
-0.021
-0.023
-0.023
-0.021
-0.019
-0.019
-0.019
-0.017
-0.018
-0.020
-0.040
-0.070
-0.038
4.022
173.241
818.459
61.252
1.512
8.112
1018.102
19660.666
584.064
16.209
2730.975
97894.727
101379.602
51052.301
4310.862
21.575
-0.525
-0.546
3.860
359.162
102053.234
105484.992
2547.010
4452.783
457.113
6.045
22.169
56.544
17.206
4.573
0.217
-0.109
-0.070
-0.028
0.
0.
0.
0.
0.
0.
0.
0.
0.
0.
0.
0.
0.
-0.002
-0.003
-0.006
-0.009
-0.009
-0.011
-0.010
-0.009
-0.008
-0.006
-0.004
-0.004
-0.001
-0.010
-0.017
-0.036
-0.069
-0.087
0.698
14.199
36.356
6.714
0.141
0.313
9.561
30.454
7.096
6.337
326.751
5025.482
100102.563
5760.836
28.239
0.458
-0.259
0.505
23.670
1604.564
44602.438
21087.332
137.088
827.613
140.768
3.584
31.157
92.348
15.835
1.211
-0.075
-0.115
-0.063
-0.025
0.
0.
0.
0.
0.
0.
0.
0.
0.
0.
0.
0.
0.
0.
0.
-0.002
-0.003
-0.003
-0.004
-0.004
-0.003
-0.001
0.
0.002
0.000
-0.001
-0.008
-0.016
-0.034
-0.068
-0.102
-0.092
0.204
0.468
0.004
-0.226
-0.249
-0.173
-0.077
-0.139
1.394
6.444
32.865
144.893
34.464
1.144
0.444
18.284
128.256
215.755
100112.125
101500.828
5551.689
149.095
7.738
2.165
0.483
10.154
27.146
6.815
0.234
-0.139
-0.102
-0.049
-0.020
0.
0.
0.
0.
0.
0.
0.
0.
0.
0.
0.
0.
0.
0.
0.
0.
0.
0.
-0.001
-0.001
-0.001
0.000
0.001
0.001
0.000
-0.004
-0.017
-0.033
-0.052
-0.078
-0.106
-0.135
-0.159
-0.184
-0.207
-0.222
-0.216
-0.217
-0.243
-0.279
-0.209
-0.116
0.029
0.400
-0.050
-0.315
4.046
1862.266
100257.133
2545.363
15067.896
119857.609
100305.398
2973.551
7.201
-0.353
-0.137
2.900
8.011
2.275
-0.011
-0.116
-0.074
-0.035
-0.015
0.
0.
0.
0.
0.
0.
0.
0.
0.
0.
0.
0.
0.
0.
0.
0.
0.
0.
0.
0.
0.001
0.001
0.004
0.002
-0.002
-0.015
-0.033
-0.065
-0.093
-0.114
-0.136
-0.161
-0.183
-0.203
-0.220
-0.217
-0.211
-0.207
-0.236
-0.263
-0.275
-0.222
0.370
0.798
-0.097
-0.317
4.247
2024.120
100210.750
2812.346
332.983
104876.727
152130.031
1785.139
61.674
0.664
-0.304
-0.003
0.342
0.051
-0.104
-0.080
-0.045
-0.022
-0.011
0.
0.
0.
0.
0.
0.
0.
0.
0.
0.
0.
0.
0.
0.
0.
0.
0.
0.
0.
0.001
0.002
0.006
0.006
-0.001
-0.012
-0.033
-0.066
-0.091
-0.120
-0.155
-0.191
-0.212
-0.184
-0.138
-0.225
-0.279
-0.291
-0.274
-0.250
-0.115
0.774
4.637
282.816
798.782
21.115
0.196
0.171
21.441
149.070
31.655
314.453
100077.875
163539.422
100332.813
1593.882
12.570
0.797
-0.201
-0.153
-0.106
-0.073
-0.047
-0.026
-0.014
-0.006
0.
0.
0.
0.
0.
0.
0.
0.
0.
0.
0.
0.
0.
0.
0.
0.
0.
0.
0.001
0.004
0.007
0.009
0.003
-0.004
-0.020
-0.054
-0.084
-0.028
0.301
0.117
-0.221
0.036
4.816
14.251
4.655
0.492
-0.276
-0.190
0.804
6.704
92.659
249.691
28553.311
200052.922
742.068
3.204
-0.239
-0.081
0.363
0.275
15.410
468.796
12063.118
102332.781
750.684
25850.373
81.651
0.171
-0.120
-0.076
-0.041
-0.023
-0.013
-0.008
-0.002
0.
0.
0.
0.
0.
0.
0.
0.
0.
0.
0.
0.
0.
0.
0.
0.
0.
0.
0.004
0.006
0.008
0.006
0.000
-0.009
-0.033
-0.069
-0.082
0.389
2.288
1.400
-0.149
5.894
442.855
5710.841
351.516
38.971
3.657
9.388
101.672
239.475
21686.787
100252.125
3002.894
170791.031
5386.085
3.902
-0.206
-0.226
-0.254
-0.294
0.894
151.316
7345.228
9143.858
3472.594
22581.369
194.081
1.077
-0.085
-0.048
-0.021
-0.008
-0.006
-0.001
0.
0.
0.
0.
0.
0.
0.
0.
0.
0.
0.
0.
0.
0.
0.
0.
0.
0.
0.003
0.006
0.008
0.007
0.003
-0.007
-0.022
-0.049
-0.088
-0.106
0.173
0.700
0.106
0.272
52.856
9877.978
103297.695
6199.674
1824.211
180.819
423.883
78175.523
43341.332
32410.557
100049.102
578.757
1798.038
282.511
0.706
-0.145
-0.152
-0.175
-0.225
-0.069
8.734
112.930
1473.096
1840.810
2566.935
96.118
0.900
-0.065
-0.030
-0.009
0.000
0.
0.001
0.
0.
0.
0.
0.
0.
0.
0.
0.
0.
0.
0.
0.
0.
0.
0.
0.
0.
0.003
0.006
0.007
0.004
-0.002
-0.021
-0.043
-0.068
-0.107
-0.141
-0.160
-0.192
-0.303
1.122
360.311
100420.406
106600.469
49922.418
101994.508
102693.766
12389.503
100740.016
100119.133
412.366
279.393
20.121
1.748
0.428
-0.097
-0.090
-0.077
-0.088
-0.133
-0.161
0.226
10.058
75.461
50.994
18.410
3.941
0.031
-0.046
-0.016
-0.001
0.003
0.002
0.001
0.
0.
0.
0.
0.
0.
0.
0.
0.
0.
0.
0.
0.
0.
0.
0.
0.
0.
0.005
0.007
0.007
0.002
-0.010
-0.033
-0.052
-0.076
-0.111
-0.163
-0.211
-0.279
-0.359
0.331
93.065
26095.232
40086.570
103975.430
107008.336
109192.570
78781.383
806.780
442.428
16.353
1.784
0.186
-0.126
-0.107
-0.073
-0.044
-0.033
-0.038
-0.063
-0.105
-0.081
0.987
4.652
2.464
0.228
-0.049
-0.060
-0.026
-0.003
0.004
0.004
0.002
0.001
0.
0.
0.
0.
0.
0.
0.
0.
0.
0.
0.
0.
0.
0.
0.
0.
0.
0.001
0.006
0.008
0.007
0.000
-0.015
-0.037
-0.056
-0.076
-0.112
-0.165
-0.209
-0.151
-0.072
0.816
5.148
38.287
138.683
402.646
300.944
70669.469
60925.875
76.570
2.761
0.044
-0.223
-0.166
-0.112
-0.068
-0.034
-0.017
-0.009
-0.012
-0.023
-0.050
-0.072
-0.058
0.013
-0.032
-0.072
-0.067
-0.031
-0.006
0.004
0.005
0.003
0.001
0.
0.
0.
0.
0.
0.
0.
0.
0.
0.
0.
0.
0.
0.
0.
0.
0.
0.001
0.003
0.005
0.008
0.007
0.002
-0.011
-0.035
-0.052
-0.072
-0.109
-0.153
-0.134
2.075
5.606
65.766
313.872
75.336
162.128
53.296
1976.351
518.106
155.406
6.815
-0.217
-0.346
-0.238
-0.136
-0.073
-0.037
-0.016
-0.005
0.001
0.002
-0.005
-0.015
-0.028
-0.042
-0.048
-0.047
-0.040
-0.021
-0.004
0.003
0.006
0.004
0.002
0.001
0.
0.
0.
0.
0.
0.
0.
0.
0.
0.
0.
0.
0.
0.
0.
0.001
0.000
0.000
0.000
0.002
0.004
0.004
0.003
-0.005
-0.021
-0.041
-0.060
-0.093
-0.133
-0.106
1.822
13.418
1183.505
21636.947
3892.957
100449.586
8861.788
60573.039
80343.602
4545.845
197.822
2.253
-0.296
-0.231
-0.133
-0.067
-0.030
-0.013
-0.001
0.004
0.005
0.003
0.001
-0.002
-0.008
-0.011
-0.010
-0.004
0.002
0.004
0.006
0.004
0.002
0.001
0.
0.
0.
0.
0.
0.
0.
0.
0.
0.
0.
0.
0.
0.
0.001
0.001
0.001
-0.001
-0.003
-0.005
-0.005
-0.003
-0.001
0.000
-0.002
-0.006
-0.019
-0.035
-0.063
-0.107
-0.150
0.122
5.788
296.170
2521.021
17997.754
103443.156
131793.188
200128.219
152064.141
100230.523
6773.685
24.045
1.632
-0.224
-0.164
-0.083
-0.039
-0.013
-0.002
0.001
0.003
0.004
0.004
0.005
0.004
0.004
0.004
0.005
0.006
0.006
0.004
0.003
0.002
0.
0.
0.
0.
0.
0.
0.
0.
0.
0.
0.
0.
0.
0.001
0.001
0.000
0.002
-0.002
-0.003
-0.009
-0.018
-0.026
-0.028
-0.023
-0.014
-0.005
-0.003
-0.007
-0.017
-0.038
-0.078
-0.136
-0.195
0.245
6.613
44.790
482.830
1958.808
200223.844
195805.891
4000.718
97025.484
1067.576
401.376
20.808
-0.145
-0.190
-0.104
-0.043
-0.015
-0.007
-0.001
0.001
0.002
0.002
0.004
0.005
0.004
0.005
0.004
0.004
0.003
0.002
0.002
0.
0.
0.
0.
0.
0.
0.
0.
0.
0.
0.
0.
0.
0.
0.001
0.001
0.002
0.
-0.003
-0.009
-0.024
-0.043
-0.050
-0.053
-0.049
-0.042
-0.024
-0.007
-0.001
-0.007
-0.021
-0.049
-0.099
-0.167
-0.239
-0.179
1.052
8.256
147.256
100145.234
100121.438
142.160
170.070
75.833
38.964
4.116
-0.097
-0.200
-0.122
-0.055
-0.019
-0.008
-0.002
0.
0.
0.002
0.002
0.002
0.002
0.002
0.002
0.001
0.001
0.
0.
0.
0.
0.
0.
0.
0.
0.
0.
0.
0.
0.
0.
0.
0.001
0.001
0.001
0.002
-0.001
-0.005
-0.020
-0.047
-0.063
0.028
0.241
0.039
-0.064
-0.051
-0.023
-0.005
-0.003
-0.007
-0.025
-0.054
-0.102
-0.167
-0.236
-0.278
-0.167
5.588
173.055
161.422
5.728
3.225
5.191
34.928
43.593
2.571
-0.174
-0.138
-0.062
-0.023
-0.009
-0.003
0.
0.
0.
0.
0.
0.001
0.001
0.001
0.
0.
0.
0.
0.
0.
0.
0.
0.
0.
0.
0.
0.
0.
0.
0.
0.
0.001
0.001
0.001
0.001
-0.002
-0.010
-0.031
-0.063
-0.031
1.309
5.409
1.590
-0.020
-0.073
-0.038
-0.011
-0.001
-0.002
-0.014
-0.033
-0.055
-0.084
-0.129
-0.188
-0.229
-0.178
0.291
0.214
-0.323
-0.234
5.401
215.980
329.620
9.883
-0.112
-0.143
-0.066
-0.027
-0.009
-0.001
0.003
0.
0.
0.
0.
0.
0.
0.
0.
0.
0.
0.
0.
0.
0.
0.
0.
0.
0.
0.
0.
0.
0.
0.
0.
0.
0.001
0.001
0.001
-0.001
-0.011
-0.038
-0.075
-0.012
2.394
9.906
3.143
0.089
-0.082
-0.057
-0.020
-0.009
-0.005
-0.010
-0.019
-0.030
-0.044
-0.062
-0.085
-0.125
-0.151
-0.188
-0.256
-0.329
-0.316
1.265
24.990
33.346
2.084
-0.204
-0.157
-0.073
-0.028
-0.012
-0.003
0.003
0.002
0.
0.
0.
0.
0.
0.
0.
0.
0.
0.
0.
0.
0.
0.
0.
0.
0.
0.
0.
0.
0.
0.
0.
0.
0.001
0.001
0.002
-0.003
-0.011
-0.038
-0.083
-0.072
0.826
4.910
4.489
0.462
-0.081
-0.061
-0.022
-0.010
-0.006
-0.007
-0.010
-0.018
-0.026
-0.032
-0.044
-0.062
-0.082
-0.114
-0.168
-0.230
-0.240
-0.001
0.458
0.345
-0.197
-0.245
-0.176
-0.089
-0.037
-0.016
-0.004
0.000
0.002
0.001
0.
0.
0.
0.
0.
0.
0.
0.
0.
0.
0.
0.
0.
0.
0.
0.
0.
0.
0.
0.
0.
0.
0.
0.
0.001
0.002
-0.003
-0.010
-0.032
-0.078
-0.095
0.367
5.424
7.322
0.735
-0.068
-0.055
-0.020
-0.009
-0.006
-0.007
-0.008
-0.008
-0.013
-0.019
-0.024
-0.031
-0.044
-0.066
-0.110
-0.161
-0.217
-0.150
-0.125
-0.156
-0.217
-0.223
-0.168
-0.102
-0.050
-0.019
-0.006
-0.001
0.002
0.002
0.
0.
0.
0.
0.
0.
0.
0.
0.
0.
0.
0.
0.
0.
0.
0.
0.
0.
0.
0.
0.
0.
0.
0.
0.
0.
-0.002
-0.006
-0.022
-0.056
-0.084
-0.017
0.811
1.084
0.087
-0.066
-0.042
-0.014
-0.007
-0.004
-0.005
-0.008
-0.007
-0.006
-0.007
-0.008
-0.010
-0.023
-0.038
-0.072
-0.120
-0.181
-0.230
-0.215
-0.070
0.144
0.223
-0.049
-0.097
-0.060
-0.023
-0.007
-0.002
0.001
0.002
0.
0.
0.
0.
0.
0.
0.
0.
0.
0.
0.
0.
0.
0.
0.
0.
0.
0.
0.
0.
0.
0.
0.
0.
0.
0.
0.
-0.003
-0.012
-0.032
-0.060
-0.073
-0.059
-0.048
-0.064
-0.048
-0.025
-0.007
-0.004
-0.005
-0.004
-0.006
-0.006
-0.004
-0.003
-0.003
-0.005
-0.009
-0.021
-0.045
-0.083
-0.145
-0.208
-0.207
0.126
2.566
4.464
0.863
-0.052
-0.058
-0.027
-0.008
-0.003
0.001
0.002
0.
0.
0.
0.
0.
0.
0.
0.
0.
0.
0.
0.
0.
0.
0.
0.
0.
0.
0.
0.
0.
0.
0.
0.
0.
0.
0.000
-0.002
-0.005
-0.015
-0.029
-0.045
-0.052
-0.051
-0.043
-0.026
-0.010
-0.003
-0.001
-0.002
-0.004
-0.004
-0.004
-0.001
0.001
0.002
0.002
-0.001
-0.006
-0.021
-0.048
-0.099
-0.161
-0.148
0.718
5.619
8.884
1.583
-0.013
-0.052
-0.026
-0.008
-0.004
0.001
0.001
0.
0.
0.
0.
0.
0.
0.
0.
0.
0.
0.
0.
0.
0.
0.
0.
0.
0.
0.
0.
0.
0.
0.
0.
0.
0.
0.
0.000
-0.002
-0.005
-0.012
-0.018
-0.022
-0.022
-0.016
-0.009
-0.004
0.000
0.002
0.000
-0.002
-0.001
-0.001
0.000
0.001
0.003
0.003
0.002
-0.001
-0.008
-0.025
-0.061
-0.109
-0.078
0.747
2.309
1.972
0.386
-0.056
-0.045
-0.019
-0.008
-0.002
0.000
0.
0.
0.
0.
0.
0.
0.
0.
0.
0.
0.
0.
0.
0.
0.
0.
0.
0.
0.
0.
0.
0.
0.
0.
0.
0.
0.
0.
0.001
0.000
-0.002
-0.003
-0.005
-0.006
-0.006
-0.004
-0.002
0.000
0.002
0.001
0.
-0.001
-0.001
-0.001
0.
0.001
0.001
0.001
0.001
0.003
-0.003
-0.013
-0.033
-0.066
-0.081
0.058
0.201
0.042
-0.053
-0.056
-0.033
-0.012
-0.005
-0.002
-0.001
0.
0.
0.
0.
0.
0.
0.
0.
0.
0.
0.
0.
0.
0.
0.
0.
0.
0.
0.
0.
0.
0.
0.
0.
0.
0.
0.
0.
0.
0.001
0.001
0.001
-0.001
-0.001
-0.001
-0.001
0.002
0.001
0.001
0.
0.
0.
0.
0.
0.
0.
0.
0.
0.
0.003
0.002
-0.003
-0.015
-0.036
-0.056
-0.065
-0.063
-0.061
-0.056
-0.037
-0.018
-0.008
-0.003
-0.001
0.
0.
0.
0.
0.
0.
0.
0.
0.
0.
0.
0.
0.
0.
0.
0.
0.
0.
0.
0.
0.
0.
0.
0.
0.
0.
0.
0.
0.
0.
0.
0.
0.001
0.001
0.001
0.001
0.001
0.001
0.
0.
0.
0.
0.
0.
0.
0.
0.
0.
0.
0.
0.001
0.005
0.003
-0.001
-0.011
-0.025
-0.037
-0.042
-0.039
-0.027
-0.015
-0.007
-0.003
-0.002
-0.001
0.
0.
0.
0.
0.
0.
0.
0.
0.
0.
0.
0.
0.
0.
0.
0.
0.
0.
0.
0.
0.
0.
0.
0.
0.
0.
0.
0.
0.
0.
0.
0.
0.
0.
0.
0.
0.
0.
0.
0.
0.
0.
0.
0.
0.
0.
0.
0.
0.
0.
0.
0.002
0.005
0.002
-0.001
-0.005
-0.010
-0.012
-0.010
-0.007
-0.004
-0.002
-0.002
-0.001
0.
0.
0.
0.
0.
0.
0.
0.
0.
0.
0.
0.
0.
0.
0.
0.
0.
0.
0.
0.
0.
0.
0.
0.
0.
0.
0.
0.
0.
0.
0.
0.
0.
0.
0.
0.
0.
0.
0.
0.
0.
0.
0.
0.
0.
0.
0.
0.
0.
0.
0.
0.
0.
0.002
0.004
0.003
0.003
0.002
0.000
0.000
0.000
0.
-0.002
-0.001
0.
0.
0.
0.
0.
0.
0.
0.
0.
0.
0.
0.
0.
0.
0.
0.
0.
0.
0.
0.
0.
0.
0.
0.
0.
0.
0.
0.
0.
0.
0.
0.
0.
0.
0.
0.
0.
0.
0.
0.
0.
0.
0.
0.
0.
0.
0.
0.
0.
0.
0.
0.
0.
0.
0.
0.002
0.002
0.003
0.002
0.001
0.001
0.001
-0.001
0.
0.
0.
0.
0.
0.
0.
0.
0.
0.
0.
0.
0.
0.
0.
0.
0.
0.
0.
0.
0.
0.
0.
0.
0.
0.
0.
0.
0.
0.
0.
0.
0.
0.
0.
0.
0.
0.
0.
0.
0.
0.
0.
0.
0.
0.
0.
0.
0.
0.
0.
0.
0.
0.
0.
0.
0.
0.
0.
0.001
0.001
0.001
0.
0.
0.
0.
0.
0.
0.
0.
0.
0.
0.
0.
0.
0.
0.
0.
0.
0.
0.
0.
0.
0.
0.
0.
0.
0.
0.
0.
0.
0.
0.
0.
0.
0.
0.
0.
0.
0.
0.
0.
0.
0.
0.
0.
0.
0.
0.
0.
0.
0.
0.
0.
0.
0.
0.
0.
0.
0.
0.
0.
0.
0.
0.
0.
0.
0.
0.
0.
0.
0.
0.
0.
0.
0.
0.
0.
0.
0.
0.
0.
0.
0.
0.
0.
0.
0.
0.
0.
0.
0.
0.
0.
0.
0.
0.
0.
0.
0.
0.
0.
0.
0.
0.
0.
0.
0.
0.
0.
0.
0.
0.
0.
0.
0.
0.
0.
0.
0.
0.
0.
0.
0.
0.
0.
0.
0.
0.
0.
0.
0.
0.
0.
0.
0.
0.
0.
0.
0.
0.
0.
0.
0.
0.
0.
0.
0.
0.
0.
0.
0.
0.
0.
0.
0.
0.
0.
0.
0.
0.
0.
0.
0.
0.
0.
0.
0.
0.
0.
0.
0.
0.
0.
0.
0.
0.
0.
0.
0.
0.
0.
0.
0.
0.
0.
0.
0.
0.
0.
0.
0.
0.
0.
0.
0.
0.
0.
0.
0.
0.
0.
0.
0.
0.
0.
0.
0.
0.
0.
0.
0.
0.
0.
0.
0.
0.
0.
0.
0.
0.
0.
0.
0.
0.
0.
0.
0.
0.
0.
0.
0.
0.
0.
0.
0.
0.
0.
0.
0.
0.
0.
0.
0.
0.
0.
0.
0.
0.
0.
0.
0.
0.
0.
0.
0.
0.
0.
0.
0.
0.
0.
0.
0.
0.
0.
0.
0.
0.
0.
0.
0.
0.
0.
0.
0.
0.
0.
0.
0.
0.
0.
0.
0.
0.
0.
0.
0.
0.
0.
0.
0.
0.
0.
0.
0.
0.
0.
0.
0.
0.
0.
0.
0.
0.
0.
0.
0.
0.
0.
0.
0.
0.
0.
0.
0.
0.
0.
0.
0.
0.
0.
0.
0.
0.
0.
0.
0.
0.
0.
0.
0.
0.
0.
0.
0.
0.
0.
0.
0.
0.
0.
0.
0.
0.
0.
0.
0.
0.
0.
0.
0.
0.
0.
0.
0.
0.
0.
0.
0.
0.
0.
0.
0.
0.
0.
0.
0.
0.
0.
0.
0.
0.
0.
0.
0.
0.
0.
0.
0.
0.
0.
0.
0.
0.
0.
0.
0.
0.
0.
0.
0.
0.
0.
0.
0.
0.
0.
0.
0.
0.
0.
0.
0.
0.
0.
0.
0.
0.
0.
0.
0.
0.
0.
0.
0.
0.
0.
0.
0.
0.
0.
0.
0.
0.
0.
0.
0.
0.
0.
0.
0.
0.
0.
0.
0.
0.
0.
0.
0.
0.
0.
0.
0.
0.
0.
0.
0.
0.
0.
0.
0.
0.
0.
0.
0.
0.
0.
0.
0.
0.
0.
0.
0.
0.
0.
0.
0.
0.
0.
0.
0.
0.
0.
0.
0.
0.
0.
0.
0.
0.
0.
0.
0.
0.
0.
0.
0.
0.
0.
0.
0.
0.
0.
0.
0.
0.
0.
0.
0.
0.
0.
0.
0.
0.
0.
0.
0.
0.
0.
0.
0.
0.
0.
0.
0.
0.
0.
0.
0.
0.
0.
0.
0.
0.
0.
0.
0.
0.
0.
0.
0.
0.
0.
0.
0.
0.
0.
0.
0.
0.
0.
0.
0.
0.
0.
0.
0.
0.
0.
0.
0.
0.
0.
0.
-0.001
-0.001
-0.001
-0.001
-0.001
0.
0.
0.
0.
0.
0.
0.
0.
0.
0.
0.
0.
0.
0.
0.
0.
0.
0.
0.
0.
0.
0.
0.
0.
0.
0.
0.
0.
0.
0.
0.
0.
0.
0.
0.
0.
0.
0.
0.
0.
0.
0.
0.
0.
0.
0.
0.
0.
0.
0.
0.
0.
0.
0.
0.
0.
0.
0.
0.000
0.000
-0.001
-0.001
-0.002
-0.002
-0.001
0.
0.000
0.001
0.001
0.
0.
0.
0.
0.
0.
0.
0.
0.
0.
0.
0.
0.
0.
0.
0.
0.
0.
0.
0.
0.
0.
0.
0.
0.
0.
0.
0.
0.
0.
0.
0.
0.
0.
0.
0.
0.
0.
0.
0.
0.
0.
0.
0.
0.
0.
0.
0.
0.
0.
0.
0.
0.001
0.001
-0.001
-0.001
-0.004
-0.007
-0.006
-0.006
-0.003
-0.003
0.001
0.001
0.001
0.001
0.
0.
0.
0.
0.
0.
0.
0.
0.
0.
0.
0.
0.
0.
0.
0.
0.
0.
0.
0.
0.
0.
0.
0.
0.
0.
0.
0.
0.
0.
0.
0.
0.
0.
0.
0.
0.
0.
0.
0.
0.
0.
0.
0.
0.
0.
0.
0.
0.
0.
0.
0.001
0.000
-0.002
-0.006
-0.010
-0.013
-0.015
-0.016
-0.014
-0.011
-0.005
-0.003
0.000
0.001
0.001
0.
0.002
0.002
0.002
0.002
0.002
0.002
0.
0.
0.
0.
0.
0.
0.
0.
0.
0.
0.
0.
0.
0.
0.
0.
0.
0.
0.
0.
0.
0.
0.
0.
0.
0.
0.
0.
0.
0.
0.
0.
0.
0.
0.
0.
0.
0.
0.
0.
0.
0.
0.001
0.001
-0.002
-0.007
-0.014
-0.023
-0.033
-0.037
-0.035
-0.030
-0.022
-0.016
-0.008
-0.002
0.002
0.004
0.004
0.001
0.003
0.004
0.004
0.004
0.004
0.002
0.001
0.
0.
0.
0.
0.
0.
-0.001
-0.001
-0.001
-0.001
0.
0.001
0.001
0.001
0.001
0.001
0.
0.
0.
0.
0.
0.
0.
0.
0.
0.
0.
0.
0.
0.
0.
0.
0.
0.
0.
0.
0.
0.
0.
0.
0.002
-0.002
-0.006
-0.014
-0.029
-0.047
-0.066
-0.077
-0.079
-0.070
-0.054
-0.041
-0.028
-0.014
-0.003
-0.001
0.005
0.004
0.003
0.002
0.005
0.006
0.007
0.006
0.005
0.001
0.
0.
0.
0.
-0.002
-0.003
-0.003
-0.003
-0.002
-0.001
0.000
-0.001
0.000
0.
-0.001
0.001
0.001
0.
0.
0.
0.
0.
0.
0.
0.
0.
0.
0.
0.
0.
0.
0.
0.
0.
0.
0.
0.
0.
0.001
0.001
-0.007
-0.013
-0.028
-0.053
-0.087
-0.117
-0.138
-0.146
-0.137
-0.115
-0.090
-0.067
-0.041
-0.025
-0.009
-0.005
-0.002
-0.001
-0.001
0.001
0.003
0.006
0.007
0.006
0.005
0.001
0.
-0.001
-0.004
-0.005
-0.006
-0.006
-0.003
-0.002
-0.001
0.002
0.002
0.000
0.001
0.
0.001
0.001
0.001
0.
0.
0.
0.
0.
0.
0.
0.
0.
0.
0.
0.
0.
0.
0.
0.
0.
0.
0.
0.
-0.001
-0.005
-0.012
-0.027
-0.050
-0.087
-0.136
-0.178
-0.203
-0.191
-0.139
0.003
-0.092
-0.130
-0.101
-0.062
-0.038
-0.024
-0.020
-0.014
-0.014
-0.012
-0.006
0.002
0.006
0.006
0.006
0.004
0.
-0.006
-0.008
-0.010
-0.010
-0.009
-0.008
-0.006
-0.006
-0.007
-0.007
-0.005
-0.002
0.001
0.000
0.001
0.003
0.
0.
0.
0.
0.
0.
0.
0.
0.
0.
0.
0.
0.
0.
0.
0.
0.
0.
0.
-0.003
-0.006
-0.011
-0.025
-0.046
-0.083
-0.136
-0.202
-0.237
-0.111
0.168
4.056
20.382
5.187
-0.031
-0.196
-0.140
-0.092
-0.063
-0.051
-0.050
-0.044
-0.037
-0.024
-0.011
0.000
0.006
0.005
0.002
-0.004
-0.012
-0.016
-0.021
-0.024
-0.024
-0.024
-0.022
-0.024
-0.027
-0.025
-0.022
-0.015
-0.005
0.002
0.002
0.004
0.003
0.
0.
0.
0.
0.
0.
0.
0.
0.
0.
0.
0.
0.
0.
0.
0.
0.
-0.002
-0.006
-0.010
-0.021
-0.047
-0.083
-0.136
-0.211
-0.280
-0.257
0.183
2.145
86.922
1447.433
123.156
1.318
-0.256
-0.239
-0.189
-0.136
-0.111
-0.098
-0.079
-0.065
-0.051
-0.027
-0.010
-0.002
0.002
-0.003
-0.012
-0.020
-0.033
-0.043
-0.050
-0.053
-0.051
-0.056
-0.063
-0.074
-0.075
-0.062
-0.043
-0.022
-0.003
0.005
0.003
0.003
0.000
-0.001
0.001
0.
0.
0.
0.
0.
0.
0.
0.
0.
0.
0.
0.
0.
-0.001
-0.004
-0.009
-0.018
-0.039
-0.084
-0.138
-0.206
-0.302
-0.302
2.389
6.038
6.856
118.810
973.246
116.569
15.621
3.441
0.362
-0.273
-0.229
-0.165
-0.130
-0.108
-0.091
-0.072
-0.047
-0.021
-0.009
-0.007
-0.012
-0.023
-0.039
-0.061
-0.079
-0.092
-0.101
-0.109
-0.121
-0.138
-0.150
-0.140
-0.117
-0.086
-0.053
-0.019
-0.004
0.003
0.003
0.001
-0.002
-0.001
0.000
0.002
0.001
0.
0.
0.
0.
0.
0.
0.
0.
0.
0.
-0.002
-0.006
-0.012
-0.028
-0.065
-0.119
-0.164
-0.209
-0.314
-0.016
14.891
37.363
11.371
56.250
200.024
3264.034
2152.680
1111.928
214.850
0.455
-0.284
-0.196
-0.140
-0.130
-0.108
-0.086
-0.056
-0.027
-0.016
-0.013
-0.021
-0.039
-0.072
-0.110
-0.125
-0.140
-0.155
-0.172
-0.181
-0.186
-0.160
-0.092
-0.056
-0.104
-0.091
-0.051
-0.020
-0.012
-0.007
-0.011
-0.008
-0.009
-0.005
-0.002
0.001
0.001
0.
0.
0.
0.
0.
0.
0.
0.
0.
-0.003
-0.007
-0.016
-0.040
-0.086
-0.120
0.299
1.505
0.595
3.055
9.222
12.243
5.378
17.334
765.557
107520.141
107489.555
73416.063
3873.414
3.643
-0.216
-0.164
-0.096
-0.128
-0.115
-0.086
-0.052
-0.030
-0.019
-0.020
-0.034
-0.067
-0.114
-0.147
-0.163
-0.147
-0.181
-0.140
0.119
0.438
1.849
3.408
2.893
0.572
-0.111
-0.094
-0.062
-0.050
-0.046
-0.045
-0.037
-0.028
-0.017
-0.009
-0.003
0.
0.001
0.
0.
0.
0.
0.
0.
0.
0.
-0.003
-0.008
-0.017
-0.047
-0.094
-0.059
2.292
10.548
3.670
15.757
95.504
147.584
17.213
20.594
3095.404
52294.871
6521.206
263.035
45.838
2.659
0.262
-0.070
-0.145
-0.142
-0.111
-0.077
-0.044
-0.028
-0.023
-0.029
-0.052
-0.097
-0.139
-0.157
-0.171
-0.172
-0.184
0.712
4.494
6.006
34.051
57.416
18.978
4.660
0.014
-0.168
-0.140
-0.118
-0.114
-0.111
-0.098
-0.077
-0.048
-0.026
-0.010
-0.004
0.001
0.001
0.
0.
0.
0.
0.
0.
0.
-0.002
-0.007
-0.016
-0.045
-0.090
-0.103
0.946
4.326
2.528
61.010
10934.487
82211.359
591.820
32.954
2530.846
28722.510
452.212
20.895
9.461
3.847
0.846
-0.042
-0.202
-0.153
-0.104
-0.062
-0.035
-0.024
-0.026
-0.036
-0.069
-0.116
-0.109
0.263
0.399
-0.129
-0.217
1.841
11.543
20.730
810.360
2235.096
100.074
3.340
-0.155
-0.277
-0.238
-0.164
0.162
0.221
-0.111
-0.162
-0.114
-0.061
-0.026
-0.010
-0.004
0.001
0.
0.
0.
0.
0.
0.
0.
-0.002
-0.005
-0.012
-0.035
-0.075
-0.129
-0.137
-0.050
1.066
86.971
28388.193
200343.219
5586.447
1314.565
108.561
106.706
14.520
6.298
136.070
162.988
6.089
-0.163
-0.242
-0.171
-0.113
-0.068
-0.039
-0.028
-0.028
-0.047
-0.087
-0.141
0.005
1.391
2.191
0.433
-0.250
0.335
3.020
138.769
6883.835
25202.363
15079.017
4.247
-0.400
-0.400
-0.134
3.450
43.505
57.780
5.066
-0.047
-0.197
-0.127
-0.057
-0.018
-0.009
-0.002
0.000
-0.001
0.
0.
0.
0.
0.
-0.002
-0.005
-0.008
-0.024
-0.049
-0.097
-0.165
-0.238
0.004
13.370
753.052
8870.415
178656.141
101839.352
2989.038
7.860
0.027
9.917
603.973
820.673
14.107
-0.183
-0.264
-0.188
-0.141
-0.102
-0.064
-0.038
-0.039
-0.059
-0.107
-0.174
-0.109
0.939
10.939
11.790
1.096
-0.341
-0.138
21.333
242.435
190.590
78.091
0.230
-0.508
-0.308
5.995
122.372
13656.421
28720.990
185.270
5.711
-0.144
-0.210
-0.112
-0.051
-0.022
-0.012
-0.006
-0.002
-0.002
-0.001
-0.001
0.
0.
0.
-0.002
-0.005
-0.011
-0.028
-0.058
-0.104
-0.176
-0.231
0.359
10.487
231.254
23089.652
100172.578
1375.109
8.753
1.355
1.489
28.034
33.268
1.755
-0.316
-0.240
-0.140
-0.111
-0.122
-0.097
-0.065
-0.057
-0.084
-0.132
-0.198
-0.236
1.420
281.212
217.073
5.792
0.352
-0.059
-0.213
0.594
0.828
0.430
0.747
2.339
2.414
66.304
3087.109
101432.594
112541.172
31995.951
170.535
1.171
-0.288
-0.187
-0.097
-0.053
-0.031
-0.020
-0.013
-0.006
-0.004
-0.001
-0.001
0.
0.
-0.001
-0.001
-0.006
-0.015
-0.031
-0.057
-0.101
-0.172
-0.217
0.060
5.288
73.269
200.052
23.400
10.075
4.026
0.202
0.182
0.049
-0.318
-0.270
0.331
2.151
4.803
0.692
-0.106
-0.092
-0.076
-0.102
-0.146
-0.195
-0.203
0.144
14.469
18.888
3.372
9.287
6.887
64.330
89.365
26.667
82.484
38.623
107.270
36.231
59.811
1614.142
1508.216
107425.156
104886.625
712.721
3.507
-0.341
-0.292
-0.180
-0.114
-0.076
-0.050
-0.032
-0.021
-0.011
-0.005
-0.002
0.
0.
0.
-0.001
-0.001
-0.005
-0.015
-0.031
-0.051
-0.094
-0.156
-0.199
-0.147
0.362
0.741
0.804
2.636
1.188
-0.085
-0.285
-0.340
-0.315
-0.069
3.282
34.042
80.151
6.554
-0.066
-0.104
-0.095
-0.120
-0.149
0.033
0.671
0.253
-0.148
0.334
13.035
145.790
127.777
40294.516
101165.844
3574.889
86895.375
1235.844
494.304
84.694
14.218
42.441
299.288
6830.959
5339.211
155.430
24.177
0.267
-0.427
-0.298
-0.203
-0.155
-0.119
-0.081
-0.052
-0.027
-0.012
-0.005
0.
0.
0.
0.
0.
0.000
-0.005
-0.015
-0.025
-0.043
-0.075
-0.116
-0.154
-0.187
-0.213
-0.172
-0.036
-0.016
-0.152
-0.278
-0.312
-0.288
-0.050
3.802
52.617
46.787
2.850
-0.085
-0.112
-0.110
-0.137
-0.150
0.515
2.918
1.655
-0.271
2.440
618.839
100126.602
35478.105
80000.109
83267.656
32955.582
133717.500
102901.102
418.074
15.080
0.850
3.987
182.544
1390.587
136.884
225.776
67.709
1.313
-0.309
1.156
1.702
0.048
-0.150
-0.109
-0.088
-0.057
-0.026
-0.011
0.
0.
0.
0.
0.
0.
0.
-0.005
-0.012
-0.018
-0.030
-0.052
-0.076
-0.103
-0.135
-0.149
-0.149
-0.122
-0.158
-0.228
-0.246
-0.239
-0.174
0.530
7.760
7.068
0.336
-0.114
-0.115
-0.118
-0.150
-0.142
0.515
1.964
0.859
-0.282
4.447
1611.682
100710.094
107946.367
2485.200
7770.704
29152.510
9197.809
151140.516
3988.602
2.290
-0.711
-0.471
5.564
17.944
10.322
37.853
39.131
21.937
7.549
215.196
411.296
13.170
5.690
4.686
0.279
-0.081
-0.049
-0.018
0.
0.
0.
0.
0.
0.
0.
0.
-0.001
-0.010
-0.015
-0.024
-0.035
-0.049
-0.068
-0.088
-0.101
-0.113
-0.128
-0.146
-0.168
-0.175
-0.163
-0.124
0.111
0.100
-0.104
-0.111
-0.107
-0.124
-0.127
1.458
38.696
119.428
16.503
3.233
8.392
510.957
10743.813
6117.558
122.924
224.506
795.170
77.998
784.278
123.758
-0.162
-0.737
-0.768
-0.668
1.146
121.425
6792.309
3462.564
1818.628
94.488
8587.907
31439.873
108.624
1133.206
821.171
10.130
-0.018
-0.067
-0.028
0.
0.
0.
0.
0.
0.
0.
0.
0.
0.
-0.003
-0.009
-0.016
-0.022
-0.033
-0.045
-0.061
-0.068
-0.080
-0.087
-0.098
-0.102
-0.108
-0.106
-0.097
-0.090
-0.089
-0.087
-0.094
-0.119
0.053
23.534
7355.706
100012.258
1103.787
59.703
53.529
19662.902
100214.023
8239.016
25.896
12.816
43.954
90.225
49.620
9.731
-0.068
-0.563
-0.631
0.255
25.748
807.060
100559.578
147028.375
101282.336
615.679
1081.047
889.122
193.567
15601.156
8560.822
29.852
0.076
-0.077
-0.036
0.
0.
0.
0.
0.
0.
0.
0.
0.
0.
0.
0.
-0.006
-0.010
-0.014
-0.021
-0.028
-0.035
-0.041
-0.045
-0.050
-0.049
-0.049
-0.051
-0.051
-0.051
-0.051
-0.059
-0.082
-0.111
0.141
39.423
34839.914
100046.406
3224.009
91.312
52.860
1591.725
42400.699
822.192
44.655
65.037
233.954
2971.771
338.168
12.555
1.438
-0.029
-0.425
13.127
2391.094
102034.766
10746.590
59790.957
157340.609
31573.301
261.408
2797.013
38592.578
3610.552
473.213
9.119
-0.030
-0.084
-0.037
0.
0.
0.
0.
0.
0.
0.
0.
0.
0.
0.
0.
-0.002
-0.003
-0.008
-0.011
-0.013
-0.016
-0.020
-0.022
-0.022
-0.020
-0.018
-0.016
-0.016
-0.021
-0.029
-0.042
-0.068
-0.105
-0.066
5.037
243.903
1189.398
82.962
9.728
5.147
11.597
38.156
15.632
771.129
3113.641
164.727
1097.670
154.358
15.203
51.985
9.095
2.477
55.209
39360.563
102192.602
22304.432
514.090
100061.852
3709.752
87.189
6360.524
100466.086
1171.066
52.457
1.572
-0.110
-0.081
-0.033
0.
0.
0.
0.
0.
0.
0.
0.
0.
0.
0.
0.
0.
0.
-0.002
-0.003
-0.004
-0.005
-0.006
-0.007
-0.008
-0.007
-0.004
-0.002
-0.006
-0.011
-0.024
-0.040
-0.064
-0.105
-0.139
0.013
1.876
4.084
1.175
0.108
-0.156
-0.223
-0.089
3.424
229.736
654.609
31.021
16.609
5.730
26.074
141.428
40.749
342.254
1226.615
103305.047
109986.031
2272.749
84.585
36.616
12.542
16.185
1277.212
21912.213
611.270
6.389
-0.017
-0.123
-0.067
-0.026
0.
0.
0.
0.
0.
0.
0.
0.
0.
0.
0.
0.
0.
0.
0.
0.
-0.002
-0.003
-0.003
-0.003
-0.002
-0.001
0.003
0.002
-0.004
-0.015
-0.035
-0.059
-0.089
-0.123
-0.163
-0.188
-0.198
-0.210
-0.240
-0.266
-0.278
-0.281
-0.296
-0.089
3.165
6.577
1.663
-0.015
-0.243
2.425
14.199
844.051
148476.344
117444.539
142658.203
70053.234
100181.016
949.337
4.000
-0.224
4.200
212.906
1592.445
127.087
2.041
-0.119
-0.097
-0.046
-0.019
0.
0.
0.
0.
0.
0.
0.
0.
0.
0.
0.
0.
0.
0.
0.
0.
0.
0.
0.
-0.001
0.001
0.003
0.004
0.003
-0.009
-0.031
-0.065
-0.104
-0.137
-0.168
-0.195
-0.219
-0.249
-0.268
-0.277
-0.265
-0.247
-0.233
-0.256
-0.272
-0.263
-0.212
-0.147
-0.153
-0.362
-0.257
7.128
949.997
160606.031
97566.727
1303.368
2755.023
10735.688
256.594
6.995
-0.186
0.021
4.320
11.514
3.071
0.043
-0.104
-0.062
-0.030
-0.014
0.
0.
0.
0.
0.
0.
0.
0.
0.
0.
0.
0.
0.
0.
0.
0.
0.
0.
0.
0.002
0.006
0.008
0.002
-0.006
-0.025
-0.064
-0.102
-0.055
0.122
-0.019
-0.177
-0.265
-0.300
-0.309
-0.310
-0.303
-0.296
-0.280
-0.255
-0.242
-0.130
0.259
16.738
30.009
1.218
-0.275
1.331
34.852
241.046
164.191
43.689
1607.033
1811.188
652.948
39.015
0.700
-0.227
-0.162
-0.043
-0.079
-0.093
-0.065
-0.035
-0.018
-0.009
0.
0.
0.
0.
0.
0.
0.
0.
0.
0.
0.
0.
0.
0.
0.
0.
0.
0.
0.003
0.007
0.007
0.006
-0.001
-0.017
-0.050
-0.090
0.088
5.203
56.974
38.870
0.809
-0.117
0.196
0.925
0.727
0.645
-0.195
-0.328
-0.157
0.444
5.032
9.375
175.808
430.784
11.528
-0.004
-0.198
1.081
4.074
2.465
3.276
40.365
139.403
267.110
25.228
7.281
0.865
-0.162
-0.129
-0.085
-0.055
-0.032
-0.018
-0.010
-0.003
0.
0.
0.
0.
0.
0.
0.
0.
0.
0.
0.
0.
0.
0.
0.
0.
0.
0.001
0.006
0.008
0.005
0.000
-0.014
-0.038
-0.082
-0.121
1.155
74.389
3764.075
2422.495
3.444
0.993
13.668
42.811
43.876
74.826
5.882
0.896
6.879
10.580
84.269
154.764
33.728
85.478
18.299
0.123
-0.249
-0.196
-0.047
-0.173
-0.224
1.818
17.850
25.027
15.365
18.537
2.549
-0.059
-0.089
-0.048
-0.025
-0.014
-0.008
-0.004
-0.002
0.
0.
0.
0.
0.
0.
0.
0.
0.
0.
0.
0.
0.
0.
0.
0.
0.
0.005
0.007
0.007
0.002
-0.013
-0.039
-0.075
-0.123
-0.167
0.702
38.072
197.366
36.593
0.912
16.080
540.949
848.161
768.366
957.097
48.038
18.652
198.605
159.470
103.070
174.150
16.232
9.423
3.498
-0.090
-0.187
-0.195
-0.215
-0.261
-0.276
0.002
2.279
7.330
9.467
8.803
1.295
-0.050
-0.059
-0.025
-0.009
-0.002
-0.002
-0.001
0.
0.
0.
0.
0.
0.
0.
0.
0.
0.
0.
0.
0.
0.
0.
0.
0.
0.001
0.006
0.008
0.005
-0.006
-0.033
-0.066
-0.097
-0.137
-0.191
-0.162
1.125
3.126
0.495
0.381
105.387
34861.430
59578.973
106615.344
3614.169
1060.507
246.271
389.896
292.922
17.714
10.056
1.597
0.037
-0.074
-0.115
-0.115
-0.123
-0.139
-0.163
-0.197
-0.186
0.055
0.892
1.010
0.519
0.021
-0.068
-0.038
-0.010
-0.001
0.003
0.002
0.001
0.
0.
0.
0.
0.
0.
0.
0.
0.
0.
0.
0.
0.
0.
0.
0.
0.
0.002
0.006
0.006
0.002
-0.015
-0.049
-0.079
-0.016
0.225
-0.060
-0.239
-0.294
-0.346
-0.471
-0.135
34.171
2385.266
66499.500
100604.938
4860.874
21351.912
15837.256
72.876
17.959
1.648
0.045
-0.116
-0.134
-0.103
-0.071
-0.056
-0.054
-0.067
-0.080
-0.106
-0.125
-0.117
-0.054
-0.070
-0.087
-0.072
-0.046
-0.015
0.001
0.005
0.003
0.001
0.
0.
0.
0.
0.
0.
0.
0.
0.
0.
0.
0.
0.
0.
0.
-0.001
-0.001
-0.001
0.001
0.007
0.007
0.000
-0.018
-0.054
-0.075
0.170
1.351
0.347
-0.222
-0.312
-0.390
-0.492
-0.410
3.141
29.606
332.087
1600.245
208.112
100122.242
100038.508
89.029
0.370
-0.269
-0.235
-0.158
-0.102
-0.058
-0.033
-0.023
-0.020
-0.024
-0.030
-0.042
-0.063
-0.073
-0.076
-0.072
-0.066
-0.042
-0.015
-0.001
0.005
0.005
0.003
0.001
0.
0.
0.
0.
0.
0.
0.
0.
0.
0.
0.
0.
0.
0.
-0.001
-0.001
0.000
0.000
0.002
0.007
0.004
0.001
-0.016
-0.050
-0.075
-0.022
0.173
-0.055
-0.212
-0.291
-0.364
-0.336
1.668
22.989
168.030
101.228
31.638
1413.719
459.324
207.114
6.863
-0.315
-0.371
-0.260
-0.149
-0.080
-0.043
-0.019
-0.007
-0.004
-0.003
-0.007
-0.011
-0.019
-0.026
-0.032
-0.030
-0.019
-0.008
0.002
0.005
0.005
0.003
0.001
0.001
0.
0.
0.
0.
0.
0.
0.
0.
0.
0.
0.
0.
0.001
0.000
-0.001
-0.001
-0.002
-0.004
-0.002
0.000
0.001
0.000
-0.013
-0.039
-0.065
-0.085
-0.106
-0.138
-0.196
-0.265
-0.345
0.022
8.474
93.391
1593.683
29164.307
1807.073
14067.145
12168.311
1333.522
98.496
2.329
-0.213
-0.257
-0.170
-0.095
-0.044
-0.018
-0.003
-0.002
0.003
0.003
0.003
0.002
-0.001
-0.003
-0.002
0.002
0.004
0.005
0.006
0.003
0.002
0.001
0.
0.
0.
0.
0.
0.
0.
0.
0.
0.
0.
0.001
0.001
0.001
-0.001
-0.001
-0.003
-0.006
-0.007
-0.010
-0.011
-0.011
-0.012
-0.013
-0.023
-0.043
-0.065
-0.086
-0.112
-0.149
-0.222
-0.318
-0.122
5.757
319.201
101640.242
200201.969
27949.523
38312.512
45434.840
105331.055
2535.804
368.401
18.703
-0.057
-0.197
-0.123
-0.062
-0.024
-0.005
0.
0.000
0.003
0.004
0.004
0.004
0.004
0.005
0.005
0.006
0.004
0.002
0.002
0.001
0.
0.
0.
0.
0.
0.
0.
0.
0.
0.
0.
0.
0.001
0.001
0.001
0.000
-0.002
-0.007
-0.010
-0.020
-0.033
-0.043
-0.043
-0.041
-0.031
-0.025
-0.023
-0.033
-0.047
-0.066
-0.098
-0.166
-0.268
-0.325
0.819
121.527
80833.922
9328.767
9018.393
6150.172
5487.573
112733.992
80045.086
118323.555
1045.356
1.400
-0.148
-0.147
-0.073
-0.030
-0.011
-0.004
0.001
0.001
0.002
0.002
0.003
0.004
0.005
0.004
0.003
0.002
0.002
0.
0.
0.
0.
0.
0.
0.
0.
0.
0.
0.
0.
0.
0.001
0.001
0.001
0.
0.000
-0.004
-0.008
-0.022
-0.045
-0.060
-0.054
-0.011
-0.049
-0.060
-0.046
-0.026
-0.021
-0.029
-0.042
-0.066
-0.112
-0.194
-0.289
-0.270
9.320
834.536
89.445
1611.251
1397.356
1227.751
21877.613
16920.352
8255.605
76.478
2.695
-0.103
-0.176
-0.085
-0.034
-0.009
-0.001
0.
0.
0.001
0.002
0.002
0.002
0.002
0.001
0.001
0.001
0.
0.
0.
0.
0.
0.
0.
0.
0.
0.
0.
0.
0.
0.
0.001
0.001
0.001
0.001
-0.001
-0.004
-0.014
-0.039
-0.070
-0.001
2.419
10.666
2.885
0.021
-0.073
-0.042
-0.017
-0.019
-0.027
-0.049
-0.079
-0.124
-0.198
-0.269
-0.231
0.426
1.543
21.796
22.433
19.082
38.504
139.159
2293.453
3767.292
35.234
0.030
-0.191
-0.099
-0.038
-0.012
-0.001
0.003
0.001
0.
0.
0.
0.
0.
0.
0.
0.
0.
0.
0.
0.
0.
0.
0.
0.
0.
0.
0.
0.
0.
0.
0.001
0.001
0.001
0.001
-0.002
-0.006
-0.020
-0.055
-0.086
1.110
115.058
2196.734
152.431
1.586
-0.088
-0.068
-0.031
-0.019
-0.024
-0.036
-0.057
-0.081
-0.117
-0.170
-0.232
-0.280
-0.303
-0.189
-0.247
-0.236
3.055
193.987
101020.945
100112.352
230.930
0.412
-0.214
-0.110
-0.040
-0.015
-0.003
0.002
0.002
0.001
0.001
0.001
0.001
0.001
0.
0.
0.
0.
0.
0.
0.
0.
0.
0.
0.
0.
0.
0.
0.
0.
0.
0.001
0.001
0.001
0.
-0.001
-0.006
-0.024
-0.068
-0.100
2.089
297.193
11461.678
434.677
5.193
-0.049
-0.088
-0.039
-0.022
-0.022
-0.032
-0.047
-0.059
-0.073
-0.095
-0.130
-0.171
-0.213
-0.277
-0.366
-0.373
1.513
33.105
1182.887
2205.939
26.618
-0.069
-0.235
-0.129
-0.048
-0.018
-0.006
0.001
0.003
0.004
0.002
0.001
0.001
0.001
0.001
0.
0.
0.
0.
0.
0.
0.
0.
0.
0.
0.
0.
0.
0.
0.
0.
0.
0.001
0.001
0.001
0.
-0.007
-0.024
-0.070
-0.109
0.874
45.915
791.296
898.060
21.515
0.141
-0.088
-0.046
-0.023
-0.022
-0.027
-0.038
-0.049
-0.054
-0.062
-0.081
-0.104
-0.132
-0.185
-0.253
-0.194
2.715
35.599
52.228
15.081
2.738
-0.103
-0.238
-0.154
-0.065
-0.025
-0.008
-0.001
0.003
0.003
0.003
0.001
0.001
0.001
0.001
0.
0.
0.
0.
0.
0.
0.
0.
0.
0.
0.
0.
0.
0.
0.
0.
0.
0.001
0.001
0.001
0.001
-0.006
-0.020
-0.060
-0.113
0.142
18.140
2222.555
5843.093
49.554
0.242
-0.081
-0.043
-0.021
-0.021
-0.023
-0.031
-0.031
-0.034
-0.040
-0.050
-0.062
-0.085
-0.125
-0.175
-0.133
1.334
11.363
18.055
19.359
7.848
1.084
-0.058
-0.159
-0.089
-0.034
-0.010
-0.002
0.002
0.003
0.003
0.001
0.001
0.001
0.001
0.
0.
0.
0.
0.
0.
0.
0.
0.
0.
0.
0.
0.
0.
0.
0.
0.
0.
0.001
0.001
0.001
-0.003
-0.014
-0.042
-0.093
-0.102
1.966
55.866
93.681
5.039
-0.025
-0.067
-0.033
-0.017
-0.016
-0.017
-0.021
-0.025
-0.024
-0.022
-0.028
-0.035
-0.050
-0.080
-0.124
-0.166
-0.033
0.785
14.690
40.191
26.251
17.695
2.757
-0.045
-0.090
-0.043
-0.013
-0.003
0.001
0.003
0.003
0.001
0.001
0.001
0.
0.
0.
0.
0.
0.
0.
0.
0.
0.
0.
0.
0.
0.
0.
0.
0.
0.
0.
0.
0.
0.001
-0.002
-0.009
-0.025
-0.058
-0.093
-0.066
0.381
0.575
0.006
-0.074
-0.048
-0.022
-0.012
-0.010
-0.012
-0.014
-0.014
-0.015
-0.015
-0.015
-0.019
-0.025
-0.046
-0.084
-0.140
-0.216
-0.086
6.034
18.454
285.911
827.197
46.703
0.743
-0.084
-0.046
-0.014
-0.004
0.001
0.001
0.002
0.
0.
0.
0.
0.
0.
0.
0.
0.
0.
0.
0.
0.
0.
0.
0.
0.
0.
0.
0.
0.
0.
0.
0.
0.
-0.002
-0.005
-0.013
-0.028
-0.054
-0.075
-0.081
-0.078
-0.065
-0.047
-0.023
-0.012
-0.007
-0.005
-0.010
-0.010
-0.010
-0.009
-0.008
-0.006
-0.008
-0.008
-0.020
-0.046
-0.093
-0.178
-0.228
1.775
72.936
1245.760
4447.198
119.124
1.346
-0.073
-0.042
-0.013
-0.004
0.001
0.002
0.001
0.
0.
0.
0.
0.
0.
0.
0.
0.
0.
0.
0.
0.
0.
0.
0.
0.
0.
0.
0.
0.
0.
0.
0.
0.
0.001
-0.002
-0.006
-0.012
-0.022
-0.033
-0.041
-0.040
-0.032
-0.020
-0.010
-0.005
-0.003
-0.004
-0.006
-0.007
-0.005
-0.003
-0.001
0.001
-0.002
-0.001
-0.004
-0.022
-0.052
-0.117
-0.160
2.972
175.202
575.893
161.393
14.379
0.292
-0.065
-0.032
-0.009
-0.003
0.000
0.002
0.
0.
0.
0.
0.
0.
0.
0.
0.
0.
0.
0.
0.
0.
0.
0.
0.
0.
0.
0.
0.
0.
0.
0.
0.
0.
0.
0.001
-0.002
-0.005
-0.008
-0.012
-0.015
-0.015
-0.012
-0.007
-0.003
-0.001
0.
-0.002
-0.003
-0.003
-0.001
-0.001
0.001
0.001
0.004
0.005
0.003
-0.008
-0.027
-0.069
-0.115
0.375
10.667
21.421
3.811
0.371
-0.063
-0.048
-0.020
-0.007
-0.003
0.001
0.001
0.
0.
0.001
0.
0.
0.
0.
0.
0.
0.
0.
0.
0.
0.
0.
0.
0.
0.
0.
0.
0.
0.
0.
0.
0.
0.
0.
0.
0.001
0.000
-0.003
-0.006
-0.006
-0.005
-0.003
-0.001
0.001
0.001
0.
-0.001
-0.001
-0.002
0.000
0.001
0.001
0.003
0.003
0.003
0.004
0.001
-0.012
-0.035
-0.069
-0.088
0.057
0.157
-0.035
-0.071
-0.054
-0.027
-0.010
-0.004
0.000
0.
0.
0.
0.
0.
0.
0.
0.
0.
0.
0.
0.
0.
0.
0.
0.
0.
0.
0.
0.
0.
0.
0.
0.
0.
0.
0.
0.
0.
0.
0.
0.
0.001
0.001
0.
0.001
0.001
0.000
0.
0.
0.
0.
0.
0.
0.
0.
0.
0.001
0.001
0.001
0.005
0.004
-0.003
-0.014
-0.032
-0.053
-0.062
-0.064
-0.059
-0.047
-0.027
-0.012
-0.005
-0.003
-0.001
0.
0.
0.
0.
0.
0.
0.
0.
0.
0.
0.
0.
0.
0.
0.
0.
0.
0.
0.
0.
0.
0.
0.
0.
0.
0.
0.
0.
0.
0.
0.
0.
0.
0.
0.
0.
0.
0.
0.
0.
0.
0.
0.
0.
0.
0.
0.
0.
0.
0.
0.001
0.003
0.003
0.000
-0.009
-0.018
-0.025
-0.026
-0.022
-0.015
-0.007
-0.003
0.000
-0.001
0.
0.
0.
0.
0.
0.
0.
0.
0.
0.
0.
0.
0.
0.
0.
0.
0.
0.
0.
0.
0.
0.
0.
0.
0.
0.
0.
0.
0.
0.
0.
0.
0.
0.
0.
0.
0.
0.
0.
0.
0.
0.
0.
0.
0.
0.
0.
0.
0.
0.
0.
0.
0.002
0.003
0.002
0.001
0.000
-0.004
-0.005
-0.004
-0.002
0.001
0.000
-0.001
0.
0.
0.
0.
0.
0.
0.
0.
0.
0.
0.
0.
0.
0.
0.
0.
0.
0.
0.
0.
0.
0.
0.
0.
0.
0.
0.
0.
0.
0.
0.
0.
0.
0.
0.
0.
0.
0.
0.
0.
0.
0.
0.
0.
0.
0.
0.
0.
0.
0.
0.
0.
0.
0.
0.002
0.003
0.004
0.003
0.003
0.002
0.002
0.001
0.001
0.000
0.
0.
0.
0.
0.
0.
0.
0.
0.
0.
0.
0.
0.
0.
0.
0.
0.
0.
0.
0.
0.
0.
0.
0.
0.
0.
0.
0.
0.
0.
0.
0.
0.
0.
0.
0.
0.
0.
0.
0.
0.
0.
0.
0.
0.
0.
0.
0.
0.
0.
0.
0.
0.
0.
0.
0.
0.001
0.001
0.002
0.002
0.002
0.001
0.001
0.
0.
0.
0.
0.
0.
0.
0.
0.
0.
0.
0.
0.
0.
0.
0.
0.
0.
0.
0.
0.
0.
0.
0.
0.
0.
0.
0.
0.
0.
0.
0.
0.
0.
0.
0.
0.
0.
0.
0.
0.
0.
0.
0.
0.
0.
0.
0.
0.
0.
0.
0.
0.
0.
0.
0.
0.
0.
0.
0.
0.
0.
0.
0.
0.
0.
0.
0.
0.
0.
0.
0.
0.
0.
0.
0.
0.
0.
0.
0.
0.
0.
0.
0.
0.
0.
0.
0.
0.
0.
0.
0.
0.
0.
0.
0.
0.
0.
0.
0.
0.
0.
0.
0.
0.
0.
0.
0.
0.
0.
0.
0.
0.
0.
0.
0.
0.
0.
0.
0.
0.
0.
0.
0.
0.
0.
0.
0.
0.
0.
0.
0.
0.
0.
0.
0.
0.
0.
0.
0.
0.
0.
0.
0.
0.
0.
0.
0.
0.
0.
0.
0.
0.
0.
0.
0.
0.
0.
0.
0.
0.
0.
0.
0.
0.
0.
0.
0.
0.
0.
0.
0.
0.
0.
0.
0.
0.
0.
0.
0.
0.
0.
0.
0.
0.
0.
0.
0.
0.
0.
0.
0.
0.
0.
0.
0.
0.
0.
0.
0.
0.
0.
0.
0.
0.
0.
0.
0.
0.
0.
0.
0.
0.
0.
0.
0.
0.
0.
0.
0.
0.
0.
0.
0.
0.
0.
0.
0.
0.
0.
0.
0.
0.
0.
0.
0.
0.
0.
0.
0.
0.
0.
0.
0.
0.
0.
0.
0.
0.
0.
0.
0.
0.
0.
0.
0.
0.
0.
0.
0.
0.
0.
0.
0.
0.
0.
0.
0.
0.
0.
0.
0.
0.
0.
0.
0.
0.
0.
0.
0.
0.
0.
0.
0.
0.
0.
0.
0.
0.
0.
0.
0.
0.
0.
0.
0.
0.
0.
0.
0.
0.
0.
0.
0.
0.
0.
0.
0.
0.
0.
0.
0.
0.
0.
0.
0.
0.
0.
0.
0.
0.
0.
0.
0.
0.
0.
0.
0.
0.
0.
0.
0.
0.
0.
0.
0.
0.
0.
0.
0.
0.
0.
0.
0.
0.
0.
0.
0.
0.
0.
0.
0.
0.
0.
0.
0.
0.
0.
0.
0.
0.
0.
0.
0.
0.
0.
0.
0.
0.
0.
0.
0.
0.
0.
0.
0.
0.
0.
0.
0.
0.
0.
0.
0.
0.
0.
0.
0.
0.
0.
0.
0.
0.
0.
0.
0.
0.
0.
0.
0.
0.
0.
0.
0.
0.
0.
0.
0.
0.
0.
0.
0.
0.
0.
0.
0.
0.
0.
0.
0.
0.
0.
0.
0.
0.
0.
0.
0.
0.
0.
0.
0.
0.
0.
0.
0.
0.
0.
0.
0.
0.
0.
0.
0.
0.
0.
0.
0.
0.
0.
0.
0.
0.
0.
0.
0.
0.
0.
0.
0.
0.
0.
0.
0.
0.
0.
0.
0.
0.
0.
0.
0.
0.
0.
0.
0.
0.
0.
0.
0.
0.
0.
0.
0.
0.
0.
0.
0.
0.
0.
0.
0.
0.
0.
0.
0.
0.
0.
0.
0.
0.
0.
0.
0.
0.
0.
0.
0.
0.
0.
0.
0.
0.
0.
0.
0.
0.
0.
0.
0.
0.
0.
0.
0.
0.
0.
0.
0.
0.
0.
0.
0.
0.
0.
0.
0.
0.
0.
0.
0.
0.
0.
0.
0.
0.
0.
0.
0.
0.
0.001
0.000
0.000
0.
0.000
-0.001
-0.001
0.000
0.001
0.001
0.001
0.
0.
0.
0.
0.
0.
0.
0.
0.
0.
0.
0.
0.
0.
0.
0.
0.
0.
0.
0.
0.
0.
0.
0.
0.
0.
0.
0.
0.
0.
0.
0.
0.
0.
0.
0.
0.
0.
0.
0.
0.
0.
0.
0.
0.
0.
0.
0.
0.
0.
0.
0.
0.001
0.001
0.000
-0.001
-0.002
-0.002
-0.002
0.000
0.000
0.001
0.001
0.001
0.001
0.001
0.001
0.
0.
0.
0.
0.
0.
0.
0.
0.
0.
0.
0.
0.
0.
0.
0.
0.
0.
0.
0.
0.
0.
0.
0.
0.
0.
0.
0.
0.
0.
0.
0.
0.
0.
0.
0.
0.
0.
0.
0.
0.
0.
0.
0.
0.
0.
0.
0.
0.
0.001
0.001
0.001
0.000
-0.003
-0.007
-0.009
-0.010
-0.010
-0.008
-0.003
-0.002
0.002
0.002
0.002
0.001
0.001
0.
0.001
0.001
0.001
0.001
0.
0.
0.
0.
0.
0.
0.
0.
-0.001
-0.001
-0.001
-0.001
-0.001
-0.001
0.
0.
0.
0.
0.
0.
0.
0.
0.
0.
0.
0.
0.
0.
0.
0.
0.
0.
0.
0.
0.
0.
0.
0.
0.
0.
0.
0.
0.
0.001
0.001
0.000
-0.007
-0.013
-0.020
-0.027
-0.030
-0.027
-0.020
-0.013
-0.009
-0.002
0.003
0.003
0.003
0.004
0.003
0.002
0.001
0.002
0.001
0.002
0.001
0.
0.
0.
0.
0.
-0.001
-0.001
-0.001
-0.001
-0.001
-0.001
-0.001
-0.001
0.
0.
0.
0.
0.
0.
0.
0.
0.
0.
0.
0.
0.
0.
0.
0.
0.
0.
0.
0.
0.
0.
0.
0.
0.
0.
0.
0.001
0.001
0.000
-0.007
-0.015
-0.029
-0.050
-0.065
-0.069
-0.065
-0.053
-0.035
-0.025
-0.015
-0.003
0.001
0.003
0.002
0.005
0.005
0.005
0.004
0.005
0.006
0.005
0.002
0.
0.
0.
0.
-0.001
-0.003
-0.003
-0.004
-0.004
-0.003
-0.002
-0.002
-0.001
-0.001
-0.001
0.000
0.001
0.
0.
0.
0.
0.
0.
0.
0.
0.
0.
0.
0.
0.
0.
0.
0.
0.
0.
0.
0.
0.
0.
0.002
0.000
-0.006
-0.015
-0.034
-0.063
-0.096
-0.111
-0.119
-0.120
-0.114
-0.089
-0.059
-0.037
-0.022
-0.009
-0.001
0.002
0.002
0.001
0.005
0.005
0.006
0.007
0.007
0.006
0.004
0.001
0.
-0.002
-0.004
-0.006
-0.008
-0.008
-0.006
-0.005
-0.002
0.000
0.000
-0.001
-0.002
-0.001
-0.001
0.001
0.
0.
0.
0.
0.
0.
0.
0.
0.
0.
0.
0.
0.
0.
0.
0.
0.
0.
0.
0.
-0.001
0.001
-0.007
-0.015
-0.031
-0.064
-0.112
-0.148
-0.155
-0.145
-0.165
-0.190
-0.167
-0.126
-0.090
-0.055
-0.033
-0.018
-0.012
-0.007
-0.006
-0.007
-0.005
0.001
0.003
0.006
0.006
0.006
0.003
-0.001
-0.005
-0.007
-0.012
-0.014
-0.012
-0.012
-0.013
-0.009
-0.008
-0.006
-0.005
-0.004
-0.002
-0.001
0.000
0.001
0.
0.
0.
0.
0.
0.
0.
0.
0.
0.
0.
0.
0.
0.
0.
0.
0.
0.
0.
-0.001
-0.006
-0.013
-0.028
-0.057
-0.105
-0.166
-0.198
-0.129
0.429
0.920
0.349
0.512
0.069
-0.161
-0.126
-0.081
-0.053
-0.042
-0.038
-0.039
-0.040
-0.033
-0.023
-0.010
-0.001
0.004
0.005
0.003
-0.005
-0.009
-0.016
-0.021
-0.025
-0.028
-0.027
-0.026
-0.027
-0.029
-0.029
-0.025
-0.017
-0.008
-0.002
0.
0.002
0.001
0.
0.
0.
0.
0.
0.
0.
0.
0.
0.
0.
0.
0.
0.
0.
0.
0.
-0.001
-0.005
-0.011
-0.023
-0.050
-0.092
-0.162
-0.237
-0.270
0.583
11.603
31.520
34.977
265.680
40.250
0.458
-0.229
-0.175
-0.123
-0.101
-0.094
-0.084
-0.072
-0.063
-0.054
-0.041
-0.017
-0.006
0.
-0.005
-0.011
-0.019
-0.033
-0.041
-0.051
-0.055
-0.055
-0.057
-0.066
-0.078
-0.074
-0.058
-0.045
-0.024
-0.007
0.000
0.001
0.004
0.
0.
0.
0.
0.
0.
0.
0.
0.
0.
0.
0.
0.
0.
0.
0.
0.
-0.005
-0.009
-0.019
-0.041
-0.089
-0.159
-0.249
-0.343
-0.331
2.089
42.709
153.184
3004.358
100211.461
5842.281
7.331
-0.281
-0.316
-0.249
-0.187
-0.149
-0.102
0.058
0.050
-0.083
-0.076
-0.045
-0.021
-0.011
-0.014
-0.021
-0.037
-0.058
-0.084
-0.098
-0.110
-0.111
-0.120
-0.141
-0.146
-0.129
-0.100
-0.083
-0.055
-0.023
-0.003
0.001
0.003
0.000
-0.002
0.
0.
0.
0.
0.
0.
0.
0.
0.
0.
0.
0.
0.
0.
-0.003
-0.007
-0.015
-0.033
-0.078
-0.147
-0.215
-0.306
-0.400
0.380
183.174
636.198
460.153
25439.697
178141.969
3404.699
39.229
2.622
-0.273
-0.344
-0.245
-0.042
0.208
0.527
0.455
-0.052
-0.103
-0.070
-0.040
-0.028
-0.030
-0.046
-0.081
-0.118
-0.141
-0.156
-0.176
-0.198
-0.223
-0.235
-0.218
-0.092
0.021
-0.102
-0.093
-0.055
-0.018
-0.006
0.000
0.000
-0.003
-0.001
0.
0.001
0.
0.
0.
0.
0.
0.
0.
0.
0.
0.
0.
-0.004
-0.010
-0.020
-0.054
-0.117
-0.164
0.126
1.189
0.952
6.069
15117.795
113687.734
2542.597
14034.497
75777.477
28602.881
23757.234
118.731
20.147
1.464
0.626
2.084
2.911
1.018
0.453
-0.054
-0.120
-0.086
-0.056
-0.044
-0.050
-0.090
-0.145
-0.172
-0.092
0.351
0.122
-0.235
-0.189
0.056
0.390
1.288
2.235
0.381
-0.124
-0.094
-0.040
-0.019
-0.011
-0.009
-0.009
-0.006
-0.004
-0.001
0.000
0.001
0.
0.
0.
0.
0.
0.
0.
0.
-0.001
-0.005
-0.010
-0.028
-0.072
-0.130
0.231
19.907
168.847
41.467
192.233
808.133
2512.289
577.010
679.168
100726.500
106372.281
101841.508
1340.653
100374.719
121.318
7.827
10.444
12.354
2.004
0.011
-0.145
-0.130
-0.092
-0.061
-0.056
-0.085
-0.139
-0.189
-0.162
1.145
10.541
5.832
1.577
8.508
21.884
48.518
115.349
281.036
27.437
0.441
-0.147
-0.090
-0.059
-0.049
-0.043
-0.034
-0.025
-0.016
-0.009
-0.002
-0.001
0.001
0.
0.
0.
0.
0.
0.
0.
-0.001
-0.005
-0.012
-0.031
-0.081
-0.128
1.749
330.086
16887.145
557.253
2993.649
28856.861
1249.462
176.022
46.647
339.012
5606.637
104248.055
22497.535
24494.945
132.812
74.205
14.893
5.875
0.951
-0.133
-0.152
-0.117
-0.076
-0.059
-0.070
-0.116
-0.174
-0.060
1.008
3.339
16.773
9.659
41.130
717.317
582.113
4540.978
17413.891
14418.906
6357.426
7.474
-0.210
-0.180
-0.139
-0.115
-0.103
-0.087
-0.068
-0.043
-0.023
-0.012
-0.002
0.001
0.
0.
0.
0.
0.
0.
0.
-0.001
-0.005
-0.011
-0.029
-0.079
-0.130
0.763
81.942
1330.570
126.100
1524.943
31123.844
14573.601
437.351
14.355
28.335
487.158
4383.577
1294.810
841.142
157.327
167.601
18.064
0.676
-0.118
-0.185
-0.137
-0.093
-0.065
-0.059
-0.084
-0.139
-0.163
2.002
31.831
50.422
7.742
2.806
153.636
7358.305
1798.187
34888.453
199031.500
1539.078
1279.538
4.108
-0.298
-0.260
-0.145
0.244
0.326
-0.061
-0.133
-0.099
-0.052
-0.025
-0.011
-0.002
0.001
0.
0.
0.
0.
0.
0.
-0.001
-0.004
-0.009
-0.022
-0.061
-0.116
-0.123
1.297
5.976
12.798
2043.145
125004.406
102759.016
45805.730
961.049
19.023
37.505
48.112
183.471
13223.485
18932.461
75.153
2.907
-0.197
-0.261
-0.197
-0.138
-0.092
-0.071
-0.071
-0.101
-0.165
-0.101
8.259
312.065
581.768
37.437
2.737
24.685
282.200
1305.342
200219.953
105305.063
6829.266
6.992
-0.270
-0.292
0.263
5.940
59.481
77.890
6.198
-0.017
-0.177
-0.114
-0.056
-0.026
-0.012
-0.007
-0.003
-0.001
0.000
0.
0.
0.
0.
-0.002
-0.006
-0.014
-0.037
-0.083
-0.146
-0.210
-0.242
1.254
56.557
1626.838
64028.934
101131.523
21389.949
146.734
7.733
6.174
219.374
101373.852
100197.922
202.229
0.310
-0.264
-0.175
-0.200
-0.175
-0.134
-0.104
-0.095
-0.129
-0.193
-0.185
3.934
92.599
370.254
664.288
47.150
2.203
5.542
93.021
2130.650
1005.221
77.308
0.482
-0.257
0.256
29.371
796.963
31976.801
70410.531
240.714
4.653
-0.165
-0.204
-0.112
-0.055
-0.028
-0.015
-0.012
-0.008
-0.002
-0.001
-0.001
0.
0.
-0.001
-0.002
-0.008
-0.020
-0.043
-0.085
-0.146
-0.214
-0.213
0.965
17.521
976.224
20012.221
2206.911
135.682
536.947
122.164
36.459
598.496
767.248
13.626
0.090
3.178
3.572
0.584
-0.118
-0.175
-0.144
-0.129
-0.166
-0.209
-0.018
1.098
19.478
102132.219
160836.344
579.866
27.161
14.073
0.628
1.945
3.420
3.931
9.238
30.429
11.286
820.327
100204.453
200101.438
106393.750
14134.791
122.064
0.870
-0.293
-0.196
-0.112
-0.065
-0.039
-0.025
-0.019
-0.010
-0.004
-0.002
-0.001
0.
0.
-0.002
-0.003
-0.009
-0.022
-0.039
-0.072
-0.118
-0.173
-0.214
0.222
6.790
28.895
29.279
228.084
6749.463
773.268
40.699
31.627
6.928
3.138
2.679
34.354
73.728
302.025
15.617
-0.103
-0.169
-0.162
-0.192
-0.182
0.810
4.123
6.042
425.444
2728.647
301.046
4863.836
1343.120
28.751
23.735
44.964
187.082
944.379
26080.467
947.792
554.184
101383.703
110924.234
131523.734
103904.375
490.000
10.412
-0.020
-0.315
-0.216
-0.144
-0.093
-0.062
-0.041
-0.026
-0.013
-0.005
-0.003
0.
0.
0.
-0.001
-0.002
-0.008
-0.019
-0.033
-0.058
-0.097
-0.150
-0.189
-0.157
0.042
0.898
34.316
313.464
91.132
14.393
5.113
15.997
22.517
10.444
260.839
12801.078
107782.109
629.594
0.355
-0.190
-0.187
-0.204
0.097
9.347
79.303
39.027
5.065
12.029
82.422
7050.912
3076.271
4168.898
4539.621
4416.635
106853.453
34982.449
100216.117
10415.989
47.552
2932.215
43022.766
101519.750
35434.148
19686.146
2024.690
8.064
-0.397
-0.326
-0.235
-0.191
-0.142
-0.098
-0.060
-0.031
-0.014
-0.006
0.
0.
0.
0.
0.000
-0.001
-0.005
-0.015
-0.026
-0.043
-0.076
-0.114
-0.152
-0.186
-0.155
0.857
5.862
20.075
13.321
1.137
1.236
2.344
10.826
181.245
58034.707
31292.316
71.349
0.198
-0.205
-0.202
-0.218
0.631
51.482
1094.873
355.367
7.420
0.743
83.203
4574.488
104447.578
138591.719
186837.281
121846.609
108146.508
35224.977
4329.409
312.333
5.799
62.042
236.139
739.929
13168.561
101479.148
28269.104
21.559
0.477
2.995
4.063
0.281
-0.142
-0.097
-0.098
-0.066
-0.032
-0.012
0.
0.
0.
0.
0.
0.
0.001
-0.003
-0.010
-0.019
-0.032
-0.051
-0.078
-0.113
-0.145
-0.124
0.679
4.635
3.482
0.137
-0.295
0.115
3.561
16.949
4974.810
3923.625
6.685
-0.142
-0.206
-0.214
-0.235
0.214
17.774
210.260
92.949
3.480
1.084
103.893
6182.704
101228.000
103089.125
106719.789
195820.750
2700.668
312.896
33.414
3.004
-0.402
0.172
2.630
24.635
144.178
759.025
6414.824
382.904
43.111
1245.977
2848.690
34.867
15.425
12.653
0.725
-0.081
-0.056
-0.021
0.
0.
0.
0.
0.
0.
0.
0.
-0.002
-0.005
-0.015
-0.025
-0.037
-0.058
-0.086
-0.110
-0.073
0.106
0.009
-0.220
-0.261
-0.222
0.087
0.487
5.481
4.664
0.010
-0.177
-0.183
-0.217
-0.217
1.446
32.699
91.914
24.830
69.467
39.045
30.409
214.944
951.307
309.020
28557.359
100618.078
1077.242
10.534
1.657
-0.111
1.558
0.683
0.733
14.552
26.663
121.205
112427.039
100894.961
1705.843
113669.398
101182.164
427.221
16905.758
9352.005
29.978
0.065
-0.073
-0.032
0.
0.
0.
0.
0.
0.
0.
0.
0.
0.001
-0.001
-0.010
-0.017
-0.026
-0.042
-0.065
-0.082
-0.098
-0.127
-0.156
-0.177
-0.184
-0.184
-0.161
-0.146
-0.149
-0.150
-0.149
-0.164
-0.203
0.013
23.643
3829.890
65341.891
1021.872
28704.438
5699.238
157.311
822.411
88.655
11.472
134.965
602.363
28.739
0.294
-0.492
2.837
18.158
8.727
1.770
55.322
202.431
331.364
81858.180
164047.469
7680.352
102875.383
41977.742
1200.889
142421.250
101999.742
105.392
0.313
-0.081
-0.041
0.
0.
0.
0.
0.
0.
0.
0.
0.
0.
0.
-0.002
-0.009
-0.013
-0.020
-0.031
-0.046
-0.060
-0.074
-0.087
-0.095
-0.101
-0.103
-0.102
-0.103
-0.108
-0.106
-0.117
-0.150
-0.191
0.190
48.108
17264.559
186762.891
3192.938
100152.883
16339.610
83.804
173.232
64.115
52533.531
936.661
39.443
7.891
2.140
5.980
27.785
22.165
7.940
18.520
17055.918
101727.555
1004.854
6947.702
16245.331
1293.448
109643.984
114605.352
109088.750
102480.383
57922.902
47.413
0.190
-0.088
-0.042
0.
0.
0.
0.
0.
0.
0.
0.
0.
0.
0.
0.
-0.002
-0.005
-0.010
-0.014
-0.020
-0.028
-0.036
-0.041
-0.042
-0.042
-0.040
-0.042
-0.046
-0.062
-0.075
-0.096
-0.132
-0.170
-0.076
9.096
444.168
2164.012
469.853
406.375
146.101
6.093
3.656
67.361
134002.234
101107.211
1364.538
24.155
4.957
759.767
28309.531
476.776
13.448
32.969
13565.336
126106.266
1420.782
89.275
1598.949
329.079
7726.763
70064.109
109196.500
14248.123
892.752
8.509
-0.052
-0.087
-0.038
0.
0.
0.
0.
0.
0.
0.
0.
0.
0.
0.
0.
0.
-0.002
-0.003
-0.005
-0.008
-0.010
-0.013
-0.015
-0.017
-0.016
-0.016
-0.015
-0.021
-0.037
-0.056
-0.079
-0.111
-0.162
-0.197
0.203
5.041
12.323
12.186
6.325
1.301
-0.286
-0.326
17.592
8532.132
97901.531
2036.540
31.551
6.546
4053.794
100186.477
1952.237
286.623
2538.395
11925.857
1240.719
111.138
6.784
9.334
43.596
484.655
58591.191
101336.375
14998.048
22.467
0.316
-0.133
-0.074
-0.029
0.
0.
0.
0.
0.
0.
0.
0.
0.
0.
0.
0.
0.
0.
0.
-0.002
-0.003
-0.004
-0.005
-0.007
-0.007
-0.003
0.001
-0.004
-0.013
-0.029
-0.060
-0.098
-0.140
-0.180
-0.225
-0.252
-0.234
-0.170
-0.132
-0.234
-0.342
-0.370
-0.371
0.502
20.837
96.032
60.502
3.545
0.615
60.403
521.444
1789.999
104211.820
200143.781
115365.227
1157.093
141.226
14.238
0.080
2.380
46.769
3093.971
100138.008
1274.240
6.507
-0.094
-0.107
-0.053
-0.021
0.
0.
0.
0.
0.
0.
0.
0.
0.
0.
0.
0.
0.
0.
0.
0.
0.
-0.001
-0.001
0.001
0.002
0.006
0.006
-0.002
-0.019
-0.053
-0.102
-0.144
-0.176
-0.195
-0.209
-0.267
-0.304
-0.326
-0.333
-0.317
-0.295
-0.277
-0.281
-0.283
-0.052
0.706
0.502
-0.250
-0.414
0.680
77.048
42573.691
170495.688
64910.457
3703.183
93.168
45.240
6.991
-0.047
-0.255
2.253
23.354
56.043
10.668
0.318
-0.115
-0.073
-0.034
-0.015
0.
0.
0.
0.
0.
0.
0.
0.
0.
0.
0.
0.
0.
0.
0.
0.
0.
0.
0.001
0.006
0.007
0.004
0.001
-0.013
-0.046
-0.094
-0.118
0.366
1.500
1.813
2.210
0.368
-0.327
-0.372
-0.347
-0.310
-0.292
-0.264
-0.251
-0.253
-0.260
-0.249
-0.166
-0.152
-0.336
-0.142
16.096
1009.043
3938.947
695.347
24.543
7.915
8.491
3.182
0.272
-0.280
-0.213
0.069
0.233
-0.013
-0.097
-0.074
-0.041
-0.021
-0.010
0.
0.
0.
0.
0.
0.
0.
0.
0.
0.
0.
0.
0.
0.
0.
0.
0.
0.001
0.005
0.007
0.005
0.000
-0.013
-0.038
-0.090
-0.134
1.178
73.916
496.916
152.037
75.805
10.240
-0.029
-0.159
2.993
5.706
0.517
-0.313
-0.276
-0.226
-0.109
-0.047
0.193
0.393
-0.154
-0.283
1.307
33.314
392.263
165.047
5.328
0.716
1.521
1.466
0.166
-0.201
-0.204
-0.160
-0.115
-0.089
-0.063
-0.039
-0.021
-0.012
-0.005
0.
0.
0.
0.
0.
0.
0.
0.
0.
0.
0.
0.
0.
0.
0.
0.
0.
0.004
0.007
0.007
0.002
-0.013
-0.045
-0.091
-0.154
-0.150
11.324
11353.161
134175.703
21075.752
288.796
26.142
0.996
11.473
977.910
5321.695
67.138
0.124
-0.162
-0.020
0.490
0.776
0.217
0.185
-0.098
-0.239
-0.050
2.041
7.981
4.711
0.234
-0.293
-0.091
0.047
-0.067
-0.091
-0.132
-0.112
-0.077
-0.046
-0.027
-0.017
-0.010
-0.005
-0.002
0.
0.
0.
0.
0.
0.
0.
0.
0.
0.
0.
0.
0.
0.
0.
0.
0.001
0.006
0.007
0.002
-0.012
-0.045
-0.091
-0.144
-0.208
-0.222
7.047
2611.536
100154.758
606.618
37.729
6.037
12.549
519.601
116357.508
101098.930
766.425
1.661
0.981
0.964
0.673
0.812
0.092
-0.095
-0.150
-0.188
-0.201
-0.100
0.078
0.122
-0.143
-0.264
-0.223
-0.147
-0.101
-0.092
-0.098
-0.074
-0.041
-0.019
-0.009
-0.005
-0.003
-0.002
0.
0.
0.
0.
0.
0.
0.
0.
0.
0.
0.
0.
0.
0.
0.
0.
0.
0.004
0.005
0.005
-0.005
-0.030
-0.079
-0.113
0.181
0.525
-0.026
0.227
13.117
46.936
10.180
1.037
3.203
66.467
11828.169
102352.313
68890.383
113.879
4.515
1.748
1.235
0.127
-0.006
-0.123
-0.134
-0.127
-0.130
-0.142
-0.150
-0.148
-0.136
-0.171
-0.193
-0.176
-0.143
-0.125
-0.106
-0.078
-0.048
-0.018
-0.006
-0.001
-0.002
0.001
0.
0.
0.
0.
0.
0.
0.
0.
0.
0.
0.
0.
0.
0.
-0.001
-0.001
-0.001
-0.001
0.004
0.004
0.004
-0.012
-0.049
-0.103
0.233
8.679
65.430
12.374
0.467
-0.046
-0.184
-0.455
-0.634
1.439
38.170
1625.843
42193.473
1884.598
80.903
58.543
2.798
-0.002
-0.229
-0.198
-0.155
-0.115
-0.082
-0.070
-0.077
-0.095
-0.102
-0.103
-0.106
-0.112
-0.110
-0.098
-0.087
-0.070
-0.047
-0.021
-0.006
0.003
0.005
0.002
0.001
0.
0.
0.
0.
0.
0.
0.
0.
0.
0.
0.
0.
0.
-0.001
-0.002
-0.003
-0.003
-0.003
0.004
0.004
0.002
-0.014
-0.058
-0.107
0.906
38.227
4911.970
197.772
1.101
-0.111
-0.424
-0.599
-0.196
33.311
484.259
215.615
143.700
29.385
124.992
122.578
3.609
-0.392
-0.329
-0.222
-0.145
-0.089
-0.056
-0.037
-0.035
-0.041
-0.048
-0.050
-0.047
-0.046
-0.046
-0.048
-0.042
-0.030
-0.014
-0.003
0.004
0.005
0.003
0.002
0.001
0.
0.
0.
0.
0.
0.
0.
0.
0.
0.
0.
0.
0.000
-0.001
-0.002
-0.004
-0.004
-0.004
0.001
0.001
-0.001
-0.015
-0.052
-0.102
0.316
7.384
44.611
9.793
0.216
-0.254
-0.361
-0.505
3.370
1263.903
100293.414
5378.455
13.053
6.538
11.698
7.635
0.240
-0.462
-0.346
-0.241
-0.153
-0.095
-0.051
-0.028
-0.014
-0.012
-0.013
-0.012
-0.014
-0.013
-0.012
-0.012
-0.008
-0.004
0.001
0.005
0.006
0.004
0.003
0.001
0.
0.
0.
0.
0.
0.
0.
0.
0.
0.
0.
0.001
0.001
0.000
-0.003
-0.005
-0.005
-0.006
-0.009
-0.007
-0.004
-0.006
-0.015
-0.042
-0.087
-0.106
0.087
0.341
0.040
-0.217
-0.321
-0.406
-0.390
11.678
3286.607
125874.773
7405.899
48.709
33.180
39.136
27.886
8.907
1.110
0.257
-0.052
-0.176
-0.118
-0.065
-0.028
-0.011
-0.006
-0.002
-0.002
0.000
0.002
0.003
0.003
0.004
0.005
0.005
0.006
0.004
0.002
0.001
0.
0.
0.
0.
0.
0.
0.
0.
0.
0.
0.
0.001
0.001
0.001
-0.001
-0.003
-0.005
-0.011
-0.016
-0.019
-0.020
-0.021
-0.023
-0.024
-0.036
-0.063
-0.098
-0.127
-0.152
-0.184
-0.230
-0.304
-0.400
-0.273
14.999
3212.858
200133.906
69658.570
140.224
78.144
370.839
4271.356
858.346
189.759
15.445
3.455
0.078
-0.144
-0.083
-0.035
-0.013
-0.004
0.000
0.001
0.002
0.005
0.004
0.004
0.004
0.005
0.004
0.002
0.003
0.002
0.
0.
0.
0.
0.
0.
0.
0.
0.
0.
0.
0.
0.001
0.002
0.001
-0.002
-0.004
-0.011
-0.019
-0.027
-0.039
-0.054
-0.059
-0.059
-0.057
-0.053
-0.051
-0.067
-0.089
-0.113
-0.135
-0.172
-0.238
-0.337
-0.328
4.203
168.828
48864.484
4907.173
58.336
589.065
102753.375
118923.141
128848.320
100863.875
420.690
79.426
2.427
-0.140
-0.100
-0.044
-0.016
-0.002
-0.001
0.001
0.001
0.002
0.002
0.002
0.003
0.003
0.002
0.002
0.
0.
0.
0.
0.
0.
0.
0.
0.
0.
0.
0.
0.
0.001
0.001
0.002
0.001
-0.002
-0.006
-0.017
-0.028
-0.046
-0.073
-0.089
-0.040
0.072
-0.027
-0.081
-0.072
-0.055
-0.057
-0.071
-0.090
-0.125
-0.177
-0.262
-0.341
-0.009
10.669
752.356
55.675
7.753
563.206
100334.313
37185.457
106756.109
151232.797
1854.841
215.938
4.331
-0.153
-0.113
-0.050
-0.018
-0.004
0.002
0.001
0.
0.001
0.002
0.002
0.002
0.001
0.
0.
0.
0.
0.
0.
0.
0.
0.
0.
0.
0.
0.
0.
0.
0.001
0.002
0.002
0.001
-0.002
-0.010
-0.019
-0.038
-0.070
-0.105
0.107
8.020
45.940
9.659
0.189
-0.093
-0.072
-0.054
-0.055
-0.075
-0.103
-0.141
-0.196
-0.265
-0.328
-0.270
0.309
-0.153
0.077
10.174
145.088
100.609
4242.141
112155.758
4075.963
52.415
1.004
-0.226
-0.132
-0.054
-0.018
-0.004
0.003
0.003
0.004
0.001
0.001
0.001
0.001
0.001
0.
0.
0.
0.
0.
0.
0.
0.
0.
0.
0.
0.
0.
0.
0.
0.001
0.002
0.002
0.001
-0.002
-0.008
-0.021
-0.044
-0.095
-0.112
3.436
1135.304
100052.430
1726.764
5.644
-0.076
-0.099
-0.059
-0.052
-0.069
-0.094
-0.120
-0.151
-0.190
-0.243
-0.301
-0.358
-0.418
-0.491
-0.437
0.483
34.494
11921.002
131812.188
110431.367
132.019
0.402
-0.259
-0.153
-0.062
-0.024
-0.007
0.003
0.003
0.004
0.003
0.002
0.001
0.001
0.001
0.001
0.
0.
0.
0.
0.
0.
0.
0.
0.
0.
0.
0.
0.
0.
0.001
0.001
0.002
0.001
-0.001
-0.006
-0.019
-0.047
-0.107
-0.106
8.209
5211.659
142425.609
12562.096
34.099
0.168
-0.114
-0.069
-0.055
-0.066
-0.082
-0.106
-0.123
-0.142
-0.172
-0.210
-0.254
-0.301
-0.386
-0.428
0.521
41.064
1773.254
3616.643
978.103
34.745
1.785
-0.247
-0.178
-0.078
-0.030
-0.011
0.000
0.005
0.004
0.005
0.002
0.002
0.001
0.001
0.001
0.
0.
0.
0.
0.
0.
0.
0.
0.
0.
0.
0.
0.
0.
0.
0.001
0.002
0.001
0.001
-0.003
-0.015
-0.043
-0.105
-0.113
5.707
1452.389
110063.094
86814.250
152.354
0.735
-0.119
-0.074
-0.053
-0.060
-0.080
-0.095
-0.106
-0.112
-0.129
-0.154
-0.189
-0.223
-0.276
-0.243
3.455
116.451
23777.125
52013.469
1924.860
205.551
7.820
-0.101
-0.203
-0.109
-0.041
-0.015
-0.004
0.005
0.005
0.004
0.003
0.001
0.001
0.001
0.001
0.001
0.
0.
0.
0.
0.
0.
0.
0.
0.
0.
0.
0.
0.
0.
0.001
0.001
0.001
0.002
-0.002
-0.011
-0.034
-0.091
-0.138
1.291
129.670
101478.711
100408.719
361.905
0.869
-0.114
-0.070
-0.046
-0.052
-0.071
-0.087
-0.089
-0.084
-0.088
-0.108
-0.133
-0.163
-0.204
-0.132
5.081
95.061
1347.256
2399.568
6279.894
709.915
34.538
2.338
-0.144
-0.131
-0.060
-0.021
-0.006
0.002
0.005
0.003
0.003
0.001
0.001
0.001
0.001
0.001
0.
0.
0.
0.
0.
0.
0.
0.
0.
0.
0.
0.
0.
0.
0.
0.001
0.001
0.002
-0.001
-0.008
-0.025
-0.066
-0.130
-0.052
7.445
447.715
963.088
19.416
0.060
-0.101
-0.059
-0.038
-0.040
-0.048
-0.066
-0.068
-0.063
-0.060
-0.070
-0.080
-0.103
-0.144
-0.159
0.816
9.088
23.974
17426.527
76968.188
6175.466
1674.343
40.896
0.525
-0.135
-0.073
-0.025
-0.009
0.001
0.005
0.002
0.002
0.
0.
0.001
0.001
0.
0.
0.
0.
0.
0.
0.
0.
0.
0.
0.
0.
0.
0.
0.
0.
0.
0.001
0.001
-0.001
-0.004
-0.014
-0.040
-0.092
-0.130
-0.018
1.343
1.777
0.133
-0.113
-0.077
-0.042
-0.029
-0.028
-0.033
-0.043
-0.046
-0.044
-0.040
-0.039
-0.046
-0.057
-0.087
-0.127
-0.153
-0.016
3.182
2171.312
1800.928
15154.005
102739.953
578.982
3.408
-0.110
-0.074
-0.026
-0.007
0.001
0.005
0.001
0.001
0.000
0.001
0.001
0.001
0.
0.
0.
0.
0.
0.
0.
0.
0.
0.
0.
0.
0.
0.
0.
0.
0.
0.
0.
0.001
-0.004
-0.008
-0.020
-0.047
-0.087
-0.115
-0.122
-0.119
-0.105
-0.076
-0.044
-0.026
-0.019
-0.017
-0.021
-0.025
-0.026
-0.025
-0.022
-0.021
-0.019
-0.027
-0.043
-0.078
-0.144
-0.254
-0.145
22.753
5621.150
143454.078
100205.125
2530.865
5.545
-0.082
-0.062
-0.020
-0.006
0.000
0.003
0.002
0.001
-0.001
0.000
0.001
0.001
0.
0.
0.
0.
0.
0.
0.
0.
0.
0.
0.
0.
0.
0.
0.
0.
0.
0.
0.
0.
0.001
-0.006
-0.010
-0.021
-0.038
-0.057
-0.069
-0.069
-0.055
-0.037
-0.024
-0.016
-0.012
-0.010
-0.011
-0.014
-0.013
-0.012
-0.007
-0.005
-0.004
-0.007
-0.018
-0.040
-0.092
-0.188
-0.122
35.929
75991.203
100886.688
3989.713
100.116
1.193
-0.088
-0.046
-0.013
-0.004
0.001
0.002
0.002
0.000
-0.001
-0.001
0.000
0.001
0.
0.
0.
0.
0.
0.
0.
0.
0.
0.
0.
0.
0.
0.
0.
0.
0.
0.
0.
0.
0.
0.000
-0.006
-0.009
-0.015
-0.022
-0.027
-0.027
-0.024
-0.017
-0.012
-0.007
-0.003
-0.006
-0.007
-0.007
-0.006
-0.003
0.000
0.002
0.000
0.004
-0.001
-0.018
-0.051
-0.120
-0.169
3.155
199.369
603.878
27.520
1.561
-0.046
-0.065
-0.027
-0.007
-0.003
0.002
0.003
0.001
0.
-0.001
-0.001
0.001
0.001
0.
0.
0.
0.
0.
0.
0.
0.
0.
0.
0.
0.
0.
0.
0.
0.
0.
0.
0.
0.
0.
0.
-0.001
-0.004
-0.007
-0.009
-0.012
-0.012
-0.011
-0.006
-0.003
0.001
-0.002
-0.002
-0.003
-0.003
-0.002
0.000
0.001
0.001
0.004
0.004
0.002
-0.007
-0.028
-0.069
-0.122
-0.092
0.725
1.315
0.161
-0.092
-0.073
-0.038
-0.014
-0.004
-0.002
0.002
0.002
0.001
0.000
0.000
0.001
0.001
0.001
0.
0.
0.
0.
0.
0.
0.
0.
0.
0.
0.
0.
0.
0.
0.
0.
0.
0.
0.
0.
0.
0.
0.
-0.001
-0.002
-0.003
-0.003
-0.003
-0.002
0.001
0.001
-0.001
0.
-0.001
-0.001
-0.002
0.001
0.001
0.002
0.003
0.003
0.003
0.005
-0.001
-0.011
-0.031
-0.066
-0.093
-0.106
-0.100
-0.084
-0.066
-0.034
-0.014
-0.004
-0.001
0.000
0.
0.001
0.001
0.000
0.001
0.001
0.001
0.001
0.
0.
0.
0.
0.
0.
0.
0.
0.
0.
0.
0.
0.
0.
0.
0.
0.
0.
0.
0.
0.
0.
0.
0.
0.
0.
-0.001
-0.001
-0.001
-0.001
-0.001
0.
0.
0.
0.
0.
0.
0.
0.001
0.001
0.002
0.002
0.003
0.002
-0.003
-0.011
-0.023
-0.037
-0.046
-0.046
-0.036
-0.022
-0.012
-0.004
-0.002
0.000
0.
0.
0.
0.001
0.001
0.001
0.001
0.001
0.
0.
0.
0.
0.
0.
0.
0.
0.
0.
0.
0.
0.
0.
0.
0.
0.
0.
0.
0.
0.
0.
0.
0.
0.
0.
0.
0.
0.
0.
0.
0.
0.
0.
0.
0.
0.
0.
0.
0.
0.
0.
0.
0.
0.002
0.000
-0.002
-0.005
-0.010
-0.012
-0.011
-0.008
-0.005
-0.001
0.001
0.
0.
0.
0.
0.
0.
0.001
0.001
0.
0.
0.
0.
0.
0.
0.
0.
0.
0.
0.
0.
0.
0.
0.
0.
0.
0.
0.
0.
0.
0.
0.
0.
0.
0.
0.
0.
0.
0.
0.
0.
0.
0.
0.
0.
0.
0.
0.
0.
0.
0.
0.
0.
0.
0.
0.001
0.002
0.002
0.002
0.001
0.001
0.001
0.001
0.002
0.002
0.000
0.
0.
0.
0.
0.
0.
0.
0.
0.
0.
0.
0.
0.
0.
0.
0.
0.
0.
0.
0.
0.
0.
0.
0.
0.
0.
0.
0.
0.
0.
0.
0.
0.
0.
0.
0.
0.
0.
0.
0.
0.
0.
0.
0.
0.
0.
0.
0.
0.
0.
0.
0.
0.
0.
0.
0.001
0.001
0.002
0.003
0.003
0.003
0.003
0.001
0.001
0.
0.
0.
0.
0.
0.
0.
0.
0.
0.
0.
0.
0.
0.
0.
0.
0.
0.
0.
0.
0.
0.
0.
0.
0.
0.
0.
0.
0.
0.
0.
0.
0.
0.
0.
0.
0.
0.
0.
0.
0.
0.
0.
0.
0.
0.
0.
0.
0.
0.
0.
0.
0.
0.
0.
0.
0.
0.
0.001
0.001
0.001
0.001
0.001
0.
0.
0.
0.
0.
0.
0.
0.
0.
0.
0.
0.
0.
0.
0.
0.
0.
0.
0.
0.
0.
0.
0.
0.
0.
0.
0.
0.
0.
0.
0.
0.
0.
0.
0.
0.
0.
0.
0.
0.
0.
0.
0.
0.
0.
0.
0.
0.
0.
0.
0.
0.
0.
0.
0.
0.
0.
0.
0.
0.
0.
0.
0.
0.
0.
0.
0.
0.
0.
0.
0.
0.
0.
0.
0.
0.
0.
0.
0.
0.
0.
0.
0.
0.
0.
0.
0.
0.
0.
0.
0.
0.
0.
0.
0.
0.
0.
0.
0.
0.
0.
0.
0.
0.
0.
0.
0.
0.
0.
0.
0.
0.
0.
0.
0.
0.
0.
0.
0.
0.
0.
0.
0.
0.
0.
0.
0.
0.
0.
0.
0.
0.
0.
0.
0.
0.
0.
0.
0.
0.
0.
0.
0.
0.
0.
0.
0.
0.
0.
0.
0.
0.
0.
0.
0.
0.
0.
0.
0.
0.
0.
0.
0.
0.
0.
0.
0.
0.
0.
0.
0.
0.
0.
0.
0.
0.
0.
0.
0.
0.
0.
0.
0.
0.
0.
0.
0.
0.
0.
0.
0.
0.
0.
0.
0.
0.
0.
0.
0.
0.
0.
0.
0.
0.
0.
0.
0.
0.
0.
0.
0.
0.
0.
0.
0.
0.
0.
0.
0.
0.
0.
0.
0.
0.
0.
0.
0.
0.
0.
0.
0.
0.
0.
0.
0.
0.
0.
0.
0.
0.
0.
0.
0.
0.
0.
0.
0.
0.
0.
0.
0.
0.
0.
0.
0.
0.
0.
0.
0.
0.
0.
0.
0.
0.
0.
0.
0.
0.
0.
0.
0.
0.
0.
0.
0.
0.
0.
0.
0.
0.
0.
0.
0.
0.
0.
0.
0.
0.
0.
0.
0.
0.
0.
0.
0.
0.
0.
0.
0.
0.
0.
0.
0.
0.
0.
0.
0.
0.
0.
0.
0.
0.
0.
0.
0.
0.
0.
0.
0.
0.
0.
0.
0.
0.
0.
0.
0.
0.
0.
0.
0.
0.
0.
0.
0.
0.
0.
0.
0.
0.
0.
0.
0.
0.
0.
0.
0.
0.
0.
0.
0.
0.
0.
0.
0.
0.
0.
0.
0.
0.
0.
0.
0.
0.
0.
0.
0.
0.
0.
0.
0.
0.
0.
0.
0.
0.
0.
0.
0.
0.
0.
0.
0.
0.
0.
0.
0.
0.
0.
0.
0.
0.
0.
0.
0.
0.
0.
0.
0.
0.
0.
0.
0.
0.
0.
0.
0.
0.
0.
0.
0.
0.
0.
0.
0.
0.
0.
0.
0.
0.
0.
0.
0.
-0.001
-0.001
-0.001
-0.001
0.
0.
0.
0.
0.
0.
0.
0.
0.
0.
0.
0.
0.
0.
0.
0.
0.
0.
0.
0.
0.
0.
0.
0.
0.
0.
0.
0.
0.
0.
0.
0.
0.
0.
0.
0.
0.
0.
0.
0.
0.
0.
0.
0.
0.
0.
0.
0.
0.
0.
0.
0.
0.
0.
0.
0.
0.
0.001
0.001
0.001
-0.001
-0.001
-0.001
0.000
0.001
0.001
0.001
0.001
0.001
0.002
0.001
0.001
0.
0.
0.
0.
0.
0.
0.
0.
0.
0.
0.
0.
0.
0.
0.
0.
0.
0.
0.
0.
0.
0.
0.
0.
0.
0.
0.
0.
0.
0.
0.
0.
0.
0.
0.
0.
0.
0.
0.
0.
0.
0.
0.
0.
0.
0.
0.
0.
0.
0.001
0.001
0.000
-0.001
-0.002
-0.002
-0.002
-0.004
-0.001
0.000
0.002
0.003
0.004
0.003
0.003
0.002
0.001
0.
0.
0.
0.
0.
0.
0.
0.
0.
0.
-0.001
-0.001
-0.001
-0.001
-0.001
-0.001
-0.001
-0.001
0.
0.
0.
0.
0.
0.
0.
0.
0.
0.
0.
0.
0.
0.
0.
0.
0.
0.
0.
0.
0.
0.
0.
0.
0.
0.
0.
0.
0.
0.001
0.002
0.000
-0.001
-0.008
-0.011
-0.014
-0.016
-0.014
-0.009
-0.004
-0.001
0.003
0.005
0.006
0.004
0.004
0.003
0.002
0.002
0.002
0.001
0.
0.
0.
0.
0.
-0.001
-0.001
-0.001
-0.003
-0.003
-0.004
-0.002
-0.003
-0.001
-0.001
0.
0.
0.
0.
0.
0.
0.
0.
0.
0.
0.
0.
0.
0.
0.
0.
0.
0.
0.
0.
0.
0.
0.
0.
0.
0.
0.
0.001
0.002
0.000
-0.004
-0.012
-0.022
-0.036
-0.048
-0.050
-0.045
-0.033
-0.021
-0.011
-0.004
0.
0.004
0.004
0.007
0.005
0.005
0.004
0.003
0.003
0.002
0.002
0.
0.
0.
-0.001
-0.001
-0.003
-0.006
-0.007
-0.008
-0.007
-0.004
-0.004
-0.003
-0.001
0.
0.
0.
0.
0.
0.
0.
0.
0.
0.
0.
0.
0.
0.
0.
0.
0.
0.
0.
0.
0.
0.
0.
0.
0.
0.
0.002
0.001
-0.005
-0.015
-0.030
-0.059
-0.085
-0.089
-0.084
-0.087
-0.077
-0.061
-0.039
-0.024
-0.011
-0.001
0.003
0.003
0.006
0.007
0.006
0.008
0.006
0.006
0.006
0.003
0.002
0.
-0.001
-0.003
-0.006
-0.009
-0.012
-0.013
-0.010
-0.009
-0.008
-0.004
-0.004
-0.003
-0.002
-0.001
0.
0.
0.
0.
0.
0.
0.
0.
0.
0.
0.
0.
0.
0.
0.
0.
0.
0.
0.
0.
0.
0.
0.001
0.
-0.005
-0.014
-0.032
-0.068
-0.110
-0.124
0.026
0.489
0.156
-0.132
-0.131
-0.091
-0.058
-0.033
-0.019
-0.007
-0.002
-0.002
0.000
0.003
0.004
0.006
0.006
0.006
0.006
0.005
0.001
-0.002
-0.005
-0.011
-0.016
-0.020
-0.021
-0.019
-0.017
-0.014
-0.010
-0.007
-0.006
-0.004
-0.004
-0.001
0.
0.001
0.
0.
0.
0.
0.
0.
0.
0.
0.
0.
0.
0.
0.
0.
0.
0.
0.
0.
0.
0.000
-0.004
-0.012
-0.030
-0.063
-0.115
-0.157
0.008
1.816
6.929
2.796
-0.041
-0.217
-0.179
-0.123
-0.080
-0.049
-0.033
-0.021
-0.018
-0.017
-0.021
-0.015
-0.007
-0.002
0.003
0.005
0.005
0.002
-0.004
-0.010
-0.017
-0.023
-0.029
-0.033
-0.036
-0.033
-0.030
-0.028
-0.026
-0.020
-0.014
-0.007
-0.003
-0.001
0.000
0.001
0.
0.
0.
0.
0.
0.
0.
0.
0.
0.
0.
0.
0.
0.
0.
0.
0.
-0.001
-0.005
-0.010
-0.024
-0.052
-0.106
-0.175
-0.193
0.676
6.669
17.505
18.979
3.538
0.213
-0.145
-0.214
-0.165
-0.111
-0.078
-0.065
-0.068
-0.066
-0.060
-0.054
-0.044
-0.028
-0.014
-0.004
0.001
-0.002
-0.010
-0.017
-0.030
-0.040
-0.055
-0.061
-0.061
-0.062
-0.068
-0.074
-0.075
-0.063
-0.044
-0.024
-0.009
-0.002
0.000
0.001
0.
0.
0.
0.
0.
0.
0.
0.
0.
0.
0.
0.
0.
0.
0.
0.
0.
-0.003
-0.009
-0.020
-0.044
-0.090
-0.166
-0.246
-0.272
1.370
24.802
692.610
5703.953
208.932
59.505
12.081
0.023
-0.270
-0.209
-0.163
-0.140
-0.125
-0.073
0.317
0.284
-0.073
-0.074
-0.048
-0.024
-0.011
-0.012
-0.019
-0.032
-0.055
-0.081
-0.103
-0.111
-0.114
-0.122
-0.136
-0.132
-0.113
-0.084
-0.074
-0.055
-0.023
-0.005
0.000
0.001
0.001
0.
0.
0.
0.
0.
0.
0.
0.
0.
0.
0.
0.
0.
0.
0.
-0.002
-0.008
-0.016
-0.034
-0.076
-0.151
-0.238
-0.316
-0.338
1.659
62.309
10525.038
100489.656
2545.451
14288.726
499.198
2.883
-0.380
-0.356
-0.279
-0.207
0.138
1.815
47.866
35.927
0.785
-0.107
-0.085
-0.053
-0.036
-0.032
-0.044
-0.074
-0.107
-0.148
-0.169
-0.188
-0.209
-0.229
-0.230
-0.120
0.784
1.408
0.149
-0.084
-0.051
-0.017
-0.002
0.001
0.003
-0.002
0.
0.
0.
0.
0.
0.
0.
0.
0.
0.
0.
0.
0.
0.
-0.003
-0.010
-0.022
-0.056
-0.125
-0.206
-0.251
-0.153
-0.140
1.083
88.363
2836.670
103364.023
178434.563
106563.547
913.403
14.475
0.760
-0.387
-0.228
0.592
5.753
25.269
166.444
147.286
5.420
-0.026
-0.092
-0.081
-0.067
-0.067
-0.092
-0.148
-0.190
-0.204
-0.152
-0.221
-0.327
-0.357
-0.309
0.704
17.521
37.905
3.313
-0.068
-0.088
-0.040
-0.011
-0.008
-0.001
-0.004
-0.001
-0.001
0.
0.
0.
0.
0.
0.
0.
0.
0.
0.
0.
-0.001
-0.005
-0.013
-0.033
-0.087
-0.151
-0.104
2.242
14.918
19.075
21.277
1669.097
102075.758
200232.516
108879.305
200119.094
6950.049
1047.492
37.012
10.918
6.677
38.837
124.324
258.595
105.419
363.985
13.179
0.052
-0.070
-0.103
-0.101
-0.114
-0.161
-0.223
-0.215
1.604
16.962
8.693
0.147
-0.010
1.782
3.992
31.796
72.509
6.482
-0.059
-0.135
-0.071
-0.032
-0.016
-0.012
-0.010
-0.006
-0.004
-0.003
-0.001
0.
0.
0.
0.
0.
0.
0.
0.
0.
-0.001
-0.007
-0.016
-0.046
-0.107
-0.148
1.490
117.850
2888.177
2117.778
2721.617
16225.947
171021.563
24761.521
10309.892
145510.641
32168.660
22911.799
4096.132
5415.034
146.457
1340.671
2341.937
7368.772
135.530
22.017
1.833
-0.134
-0.133
-0.127
-0.134
-0.168
-0.220
-0.121
1.278
59.006
4858.290
1129.722
13.491
47.159
421.069
634.006
825.823
12382.226
152.633
1.219
-0.211
-0.137
-0.077
-0.055
-0.038
-0.030
-0.020
-0.014
-0.007
-0.003
0.001
0.
0.
0.
0.
0.
0.
0.
0.
-0.002
-0.007
-0.017
-0.049
-0.112
-0.085
6.843
5881.013
108020.953
28110.053
105145.359
103164.961
105450.078
27728.797
2250.558
7394.731
9276.168
103184.305
200136.203
103439.727
4324.975
32561.555
1017.722
1103.234
45.923
0.670
-0.196
-0.198
-0.155
-0.141
-0.161
-0.206
-0.184
2.884
38.853
173.496
20804.172
3409.405
396.188
51912.543
106296.844
126230.461
170986.672
102025.547
14752.519
11.952
-0.236
-0.215
-0.162
-0.124
-0.097
-0.080
-0.059
-0.037
-0.022
-0.008
-0.005
-0.001
0.
0.
0.
0.
0.
0.
0.
-0.002
-0.006
-0.017
-0.048
-0.104
-0.087
3.082
656.776
67897.844
1389.865
12207.416
151882.172
5437.904
763.463
55.097
147.742
100503.859
146890.734
10994.549
107809.508
46761.734
100076.227
1111.174
15.879
1.689
-0.207
-0.241
-0.189
-0.151
-0.144
-0.178
-0.239
0.111
26.387
1273.502
2871.981
258.840
67.219
3034.861
100517.148
120360.219
141664.984
102537.883
31796.857
2208.685
6.289
0.715
0.054
-0.211
-0.118
-0.072
-0.135
-0.125
-0.087
-0.050
-0.028
-0.012
-0.004
-0.002
-0.002
0.
0.
0.
0.
0.
-0.001
-0.005
-0.013
-0.036
-0.084
-0.136
0.064
4.891
25.292
32.459
17930.568
100276.469
10429.510
746.899
72.632
19.708
1707.692
1616.339
5918.775
104793.852
20481.236
874.502
51.701
0.724
-0.315
-0.301
-0.242
-0.186
-0.156
-0.153
-0.201
-0.277
0.454
130.513
100069.813
100332.789
1332.844
33.876
570.018
14436.860
2104.582
1680.732
4431.512
122.547
7.527
5.482
20.312
4.554
1.745
6.031
6.428
0.788
-0.183
-0.166
-0.106
-0.057
-0.030
-0.017
-0.009
-0.007
-0.003
0.
0.
0.
0.
-0.001
-0.004
-0.009
-0.023
-0.058
-0.114
-0.164
-0.192
-0.154
2.494
128.023
931.349
893.839
9566.595
415.098
11.790
36.417
72.431
7633.712
111167.359
28277.727
76.619
1.077
1.831
1.888
-0.072
-0.254
-0.217
-0.179
-0.181
-0.238
-0.302
0.483
45.692
8086.903
52765.480
82104.063
373.991
56.552
303.007
55.666
46.153
68.008
7.044
1.464
7.224
31.510
18.188
160.197
256.578
230.641
14.459
0.411
-0.267
-0.201
-0.115
-0.064
-0.036
-0.021
-0.017
-0.009
-0.004
-0.001
-0.001
0.
0.
-0.002
-0.005
-0.013
-0.030
-0.066
-0.117
-0.176
-0.238
-0.207
0.973
5.869
77.249
439.446
64.073
576.905
42407.816
2650.257
4368.901
4353.079
277.389
10.293
8.403
357.836
358.871
8.431
-0.072
-0.213
-0.189
-0.201
-0.260
-0.047
16.035
187.697
117.298
33791.023
108323.617
5002.824
109.300
51.965
2.338
0.889
19.933
62.452
21.084
33.662
12.395
176.340
26142.869
9310.241
650.250
104.701
7.450
-0.114
-0.307
-0.211
-0.128
-0.078
-0.048
-0.032
-0.022
-0.013
-0.005
-0.002
-0.001
0.
-0.001
-0.002
-0.006
-0.014
-0.030
-0.054
-0.089
-0.131
-0.176
-0.212
-0.097
1.475
4.465
12.711
7352.101
100144.750
103862.336
18635.027
17961.326
321.148
291.438
65.062
11171.757
11610.525
141.763
6.375
-0.045
-0.011
-0.072
-0.266
0.823
71.854
1735.111
233.387
1440.185
123115.938
100688.125
100074.656
39010.215
37.578
11.726
1482.027
23893.121
1674.713
26094.813
946.929
156.370
29292.996
104309.609
39379.605
5033.423
130.807
9.236
-0.083
-0.342
-0.241
-0.164
-0.111
-0.069
-0.044
-0.028
-0.016
-0.005
-0.002
0.
0.
-0.001
-0.001
-0.005
-0.011
-0.022
-0.035
-0.056
-0.088
-0.137
-0.181
-0.207
-0.189
2.816
334.315
13755.112
4721.210
1129.345
259.657
26176.678
100614.445
285.144
100517.367
163677.359
36884.922
111.573
0.345
0.072
-0.021
-0.256
2.951
174.561
4470.282
1157.186
23.010
66.201
455.926
151823.000
160549.563
422.501
90.850
3948.128
200202.969
109856.914
100824.031
11383.150
69.427
57373.137
100563.938
106129.328
133670.234
38072.805
1261.755
6.957
-0.254
-0.283
-0.259
-0.210
-0.155
-0.099
-0.061
-0.031
-0.014
-0.005
0.
0.
0.
-0.001
-0.001
-0.001
-0.005
-0.012
-0.025
-0.039
-0.065
-0.101
-0.146
-0.193
-0.034
4.714
140.792
12484.794
5254.875
44.945
85.787
150.338
1788.131
13821.253
116907.594
100543.133
104.086
0.196
-0.243
-0.274
-0.301
5.585
1743.797
100119.422
100022.250
88.522
2.892
237.353
100823.008
109100.992
2730.030
1155.212
2158.532
100862.781
100376.266
4968.813
335.103
8.637
239.527
1216.073
4193.558
102279.695
163578.828
12562.426
21.898
11.922
4.327
0.824
-0.157
-0.217
-0.150
-0.102
-0.067
-0.028
-0.011
0.
0.
0.
0.
0.
0.001
0.001
-0.003
-0.007
-0.015
-0.029
-0.046
-0.073
-0.119
-0.149
0.303
23.325
500.083
291.000
9.237
1.665
13.120
439.699
919.335
2072.151
1615.922
8.153
-0.182
-0.281
-0.331
-0.358
1.999
312.421
38412.156
5697.453
29.504
1.309
30.200
1391.635
21370.256
2850.672
1786.079
9150.168
396.739
418.102
32.331
3.374
1.888
4.356
25.377
1124.338
3264.108
781.465
1181.648
256.055
633.599
156.543
76.835
4.655
2.293
1.868
0.063
-0.088
-0.052
-0.018
0.
0.
0.
0.
0.
0.
0.
0.002
0.000
-0.003
-0.011
-0.021
-0.037
-0.066
-0.094
-0.097
0.666
4.362
3.287
0.229
0.492
1.215
7.891
11.786
6.210
3.975
0.154
0.255
-0.081
-0.316
-0.377
0.652
17.972
69.627
41.648
155.181
72.812
4.909
26.226
149.692
67.694
3134.647
67751.156
271.900
2.673
0.051
12.532
109.288
53.330
44.130
5705.371
14925.400
172.971
9399.374
58637.078
101715.031
11146.485
1930.946
40.304
190.392
137.193
4.142
-0.065
-0.072
-0.029
0.
0.
0.
0.
0.
0.
0.
0.
0.001
0.002
-0.002
-0.009
-0.016
-0.031
-0.054
-0.075
-0.095
-0.094
-0.144
-0.202
-0.116
-0.132
-0.131
-0.100
-0.202
-0.182
0.542
1.531
0.225
-0.297
-0.208
16.972
2561.074
31749.027
1752.944
100191.352
34825.793
62.115
11.096
25.689
8.974
56.767
177.005
13.230
-0.240
2.199
226.265
12449.260
1856.378
25.249
190.639
332.658
40.843
3329.663
117011.719
103458.578
104773.961
22180.111
324.151
6660.281
1222.222
15.682
0.032
-0.080
-0.037
0.
0.
0.
0.
0.
0.
0.
0.
0.
0.001
0.002
-0.002
-0.007
-0.013
-0.026
-0.042
-0.064
-0.086
-0.113
-0.135
-0.150
-0.160
-0.165
-0.171
-0.173
-0.159
0.147
0.535
-0.048
-0.303
0.020
63.113
100063.648
102204.898
107428.172
131618.906
100042.016
99.729
6.512
24.789
1309.252
519.626
193.265
9.299
1.580
15.663
252.677
6864.915
1190.502
18.944
965.474
10298.290
128.976
63.978
565.772
3149.019
59760.660
101232.719
2989.132
100105.180
6779.987
21.103
0.037
-0.087
-0.040
0.
0.
0.
0.
0.
0.
0.
0.
0.
0.
0.
0.
-0.002
-0.007
-0.012
-0.020
-0.030
-0.044
-0.058
-0.073
-0.078
-0.085
-0.081
-0.084
-0.096
-0.110
-0.125
-0.133
-0.212
-0.288
-0.187
14.443
1862.220
20614.598
100386.422
11303.062
385.774
8.572
1.304
25.147
2872.229
108779.781
100330.070
160.534
5.369
798.606
33600.824
20283.904
216.872
10.023
827.845
7740.231
112.488
3.559
18.384
4471.066
104238.500
51490.277
3035.732
2168.574
294.361
4.678
-0.084
-0.083
-0.035
0.
0.
0.
0.
0.
0.
0.
0.
0.
0.
0.
0.
0.
-0.002
-0.003
-0.007
-0.012
-0.016
-0.024
-0.029
-0.030
-0.030
-0.032
-0.035
-0.050
-0.076
-0.107
-0.147
-0.196
-0.252
-0.296
0.296
9.299
37.741
148.362
55.043
3.979
-0.178
-0.249
8.158
893.750
101383.031
100053.883
293.395
8.065
4154.220
200035.984
103121.070
2002.086
85.299
320.079
53.773
5.687
-0.191
5.113
1099.983
101739.805
107208.789
134893.719
798.681
8.854
0.107
-0.133
-0.070
-0.029
0.
0.
0.
0.
0.
0.
0.
0.
0.
0.
0.
0.
0.
0.
-0.002
-0.003
-0.004
-0.005
-0.008
-0.012
-0.011
-0.010
-0.011
-0.018
-0.034
-0.061
-0.101
-0.153
-0.204
-0.249
-0.295
-0.332
-0.282
0.004
0.500
0.125
-0.322
-0.433
-0.432
0.384
30.700
954.311
763.224
19.600
1.023
74.462
1453.552
63867.969
51632.219
799.202
100765.703
327.756
1.141
-0.312
0.017
16.273
666.140
100284.516
15778.035
191.321
2.574
-0.127
-0.107
-0.051
-0.021
0.
0.
0.
0.
0.
0.
0.
0.
0.
0.
0.
0.
0.
0.
0.
0.
0.
-0.001
-0.002
0.000
0.000
0.004
-0.002
-0.014
-0.039
-0.081
-0.141
-0.185
-0.204
-0.111
-0.043
-0.242
-0.362
-0.396
-0.386
-0.360
-0.341
-0.335
-0.329
-0.293
0.260
2.971
2.747
0.048
-0.410
1.455
165.093
100649.781
102923.727
2300.137
283.767
15.253
0.148
-0.307
-0.363
0.178
11.563
97.983
56.620
5.563
0.089
-0.113
-0.072
-0.033
-0.015
0.
0.
0.
0.
0.
0.
0.
0.
0.
0.
0.
0.
0.
0.
0.
0.
0.
0.
0.003
0.005
0.005
0.000
-0.009
-0.030
-0.068
-0.133
-0.156
0.510
3.872
16.202
31.960
6.341
0.014
-0.413
-0.400
-0.348
-0.304
-0.264
-0.238
-0.237
-0.247
-0.242
-0.259
-0.308
-0.366
0.155
38.396
4478.924
108866.266
100139.945
108.085
0.474
-0.307
-0.314
-0.289
-0.247
-0.049
0.452
0.360
-0.036
-0.098
-0.076
-0.041
-0.021
-0.010
0.
0.
0.
0.
0.
0.
0.
0.
0.
0.
0.
0.
0.
0.
0.
0.
0.
0.003
0.006
0.007
0.003
-0.010
-0.033
-0.071
-0.138
-0.184
1.038
54.824
656.793
2518.053
17947.605
330.671
4.243
-0.268
1.413
2.732
0.177
-0.282
-0.241
-0.206
-0.194
-0.196
-0.195
-0.221
-0.268
0.142
26.468
1127.446
96952.906
12466.040
44.525
0.054
-0.334
-0.263
-0.228
-0.199
-0.163
-0.125
-0.101
-0.081
-0.063
-0.039
-0.021
-0.011
-0.005
0.
0.
0.
0.
0.
0.
0.
0.
0.
0.
0.
0.
0.
0.
0.
0.
0.001
0.004
0.007
0.004
-0.009
-0.040
-0.088
-0.153
-0.230
-0.228
8.969
3070.112
200100.797
126534.016
100308.602
1900.606
9.266
5.860
254.329
889.666
25.914
-0.083
-0.294
-0.217
-0.172
-0.166
-0.156
-0.168
-0.206
-0.096
5.391
75.763
151.423
99.483
19.421
0.287
-0.271
-0.220
-0.175
-0.143
-0.109
-0.081
-0.060
-0.041
-0.027
-0.018
-0.009
-0.005
-0.002
0.
0.
0.
0.
0.
0.
0.
0.
0.
0.
0.
0.
0.
0.
0.
0.
0.004
0.006
0.004
-0.007
-0.034
-0.094
-0.154
-0.154
-0.179
-0.204
6.769
1030.250
44096.488
35477.160
2471.818
113.659
6.600
173.171
8183.575
85345.117
202.912
0.469
-0.361
-0.259
-0.183
-0.156
-0.137
-0.138
-0.162
-0.176
0.222
4.302
18.226
63.384
18.256
0.390
-0.208
-0.172
-0.133
-0.099
-0.067
-0.044
-0.024
-0.016
-0.009
-0.006
-0.003
-0.002
0.
0.
0.
0.
0.
0.
0.
0.
0.
0.
0.
0.
0.
0.000
-0.001
-0.001
-0.001
0.004
0.004
0.000
-0.020
-0.070
-0.134
0.148
11.025
20.508
4.040
6.775
19.716
99.505
75.349
11.600
2.196
47.021
21605.752
199316.734
5171.494
43.421
0.055
-0.416
-0.313
-0.210
-0.157
-0.127
-0.108
-0.111
-0.132
-0.136
0.110
1.091
3.082
1.165
-0.077
-0.134
-0.111
-0.086
-0.063
-0.040
-0.020
-0.008
-0.003
-0.001
-0.002
0.001
0.
0.
0.
0.
0.
0.
0.
0.
0.
0.
0.
0.
0.
-0.001
-0.002
-0.002
-0.003
-0.002
0.000
0.002
-0.005
-0.034
-0.096
-0.124
5.236
657.817
4232.459
166.518
90.970
21.375
1.840
0.166
-0.551
1.270
118.818
152493.000
103263.820
795.135
10.505
0.140
-0.448
-0.368
-0.248
-0.171
-0.119
-0.085
-0.071
-0.086
-0.103
-0.117
-0.107
-0.081
-0.090
-0.091
-0.076
-0.055
-0.043
-0.026
-0.015
-0.005
-0.001
0.003
0.003
0.002
0.
0.
0.
0.
0.
0.
0.
0.
0.
0.
0.
0.
0.
-0.001
-0.001
-0.003
-0.005
-0.007
-0.005
-0.003
0.001
-0.009
-0.042
-0.107
-0.032
31.979
9188.741
200086.281
3197.845
106.915
21.581
5.889
1.244
-0.073
35.997
544.876
100368.773
981.206
73.566
36.877
2.583
-0.442
-0.420
-0.292
-0.191
-0.129
-0.087
-0.056
-0.050
-0.056
-0.069
-0.080
-0.076
-0.063
-0.046
-0.030
-0.021
-0.013
-0.007
-0.001
0.003
0.005
0.004
0.002
0.001
0.
0.
0.
0.
0.
0.
0.
0.
0.
0.
0.
0.001
0.001
-0.001
-0.003
-0.006
-0.010
-0.013
-0.012
-0.009
-0.008
-0.014
-0.045
-0.110
-0.092
23.943
2169.938
1874.470
217.853
23.790
7.854
17.500
4.823
5.872
1374.244
100276.469
5380.205
40.729
767.723
537.149
13.797
-0.338
-0.232
0.181
-0.019
-0.143
-0.108
-0.065
-0.035
-0.026
-0.027
-0.027
-0.025
-0.019
-0.012
-0.006
-0.001
0.001
0.002
0.005
0.005
0.004
0.003
0.001
0.
0.
0.
0.
0.
0.
0.
0.
0.
0.
0.
0.001
0.001
0.000
-0.002
-0.007
-0.014
-0.018
-0.023
-0.025
-0.021
-0.017
-0.019
-0.040
-0.094
-0.158
0.246
4.214
7.623
7.331
1.624
1.607
4.743
3.362
38.671
3431.965
125865.109
6607.174
44.323
322.920
209.523
9.284
0.895
7.830
25.527
6.752
0.176
-0.132
-0.087
-0.042
-0.020
-0.013
-0.008
-0.006
-0.003
0.002
0.003
0.004
0.005
0.005
0.005
0.005
0.002
0.002
0.001
0.
0.
0.
0.
0.
0.
0.
0.
0.
0.
0.001
0.001
0.003
-0.001
-0.004
-0.013
-0.021
-0.034
-0.042
-0.045
-0.041
-0.037
-0.041
-0.046
-0.073
-0.132
-0.182
-0.217
-0.180
-0.175
-0.305
-0.271
0.031
2.958
142.262
60098.492
196517.547
5976.462
33.172
120.533
80.975
62.951
34.351
106.331
536.897
91.100
2.660
-0.132
-0.106
-0.048
-0.021
-0.008
-0.001
0.000
0.000
0.001
0.003
0.003
0.004
0.004
0.002
0.002
0.002
0.
0.
0.
0.
0.
0.
0.
0.
0.
0.
0.
0.
0.001
0.002
0.001
-0.002
-0.011
-0.021
-0.037
-0.052
-0.068
-0.076
-0.082
-0.083
-0.079
-0.081
-0.081
-0.102
-0.143
-0.189
-0.218
-0.257
-0.310
-0.364
-0.309
0.994
60.270
8059.792
12773.318
176.910
6.232
124.948
9386.637
1526.944
907.329
3541.866
96780.063
4863.650
21.868
-0.005
-0.125
-0.059
-0.024
-0.007
0.002
0.002
0.001
0.002
0.003
0.003
0.002
0.002
0.001
0.
0.
0.
0.
0.
0.
0.
0.
0.
0.
0.
0.
0.
0.
0.001
0.003
0.001
-0.003
-0.014
-0.029
-0.050
-0.074
-0.094
-0.122
-0.134
-0.108
-0.063
-0.091
-0.107
-0.110
-0.111
-0.133
-0.158
-0.196
-0.251
-0.312
-0.362
-0.242
2.459
36.801
44.421
5.172
0.317
106.784
9352.794
1266.408
78381.813
103715.930
104849.508
46853.730
43.134
0.054
-0.138
-0.066
-0.028
-0.009
0.000
0.003
0.004
0.001
0.002
0.002
0.001
0.001
0.001
0.
0.
0.
0.
0.
0.
0.
0.
0.
0.
0.
0.
0.
0.001
0.001
0.003
0.001
-0.003
-0.016
-0.034
-0.059
-0.086
-0.121
-0.156
-0.086
1.990
8.125
2.345
-0.013
-0.127
-0.113
-0.109
-0.130
-0.168
-0.208
-0.263
-0.327
-0.388
-0.378
-0.114
-0.017
-0.415
-0.578
3.426
39.117
65.440
10194.372
157493.438
4619.794
420.613
6.281
-0.194
-0.157
-0.070
-0.029
-0.010
0.000
0.001
0.004
0.003
0.001
0.002
0.002
0.001
0.001
0.001
0.
0.
0.
0.
0.
0.
0.
0.
0.
0.
0.
0.
0.001
0.001
0.003
0.001
-0.002
-0.012
-0.032
-0.059
-0.094
-0.147
-0.173
1.404
83.502
1043.633
120.505
2.798
-0.117
-0.134
-0.103
-0.121
-0.150
-0.170
-0.197
-0.273
-0.333
-0.361
-0.314
-0.081
-0.155
-0.495
-0.433
6.869
355.421
105364.531
157012.984
4227.762
23.995
1.063
-0.275
-0.182
-0.082
-0.035
-0.014
-0.001
0.002
0.003
0.003
0.001
0.001
0.002
0.002
0.001
0.001
0.
0.
0.
0.
0.
0.
0.
0.
0.
0.
0.
0.
0.
0.001
0.003
0.001
-0.001
-0.007
-0.023
-0.049
-0.092
-0.159
-0.124
8.786
948.698
59936.512
6171.851
33.013
0.142
-0.151
-0.110
-0.112
-0.134
-0.098
-0.063
-0.205
-0.277
-0.298
-0.273
-0.112
-0.080
0.038
-0.044
11.254
478.937
104275.281
107581.938
793.204
2052.415
59.712
0.256
-0.213
-0.114
-0.052
-0.022
-0.009
0.001
0.001
0.001
0.001
-0.001
0.000
0.001
0.001
0.001
0.001
0.
0.
0.
0.
0.
0.
0.
0.
0.
0.
0.
0.
0.001
0.002
0.002
0.000
-0.003
-0.014
-0.034
-0.077
-0.151
-0.086
12.686
2551.650
119964.320
64596.035
80.548
0.451
-0.158
-0.116
-0.111
-0.132
-0.119
-0.101
-0.190
-0.234
-0.260
-0.257
-0.221
-0.083
0.234
0.657
74.707
9065.579
109177.242
106079.313
104953.211
104448.695
423.745
1.393
-0.245
-0.161
-0.075
-0.035
-0.016
-0.004
-0.001
-0.003
-0.004
-0.005
-0.002
0.000
0.001
0.001
0.001
0.
0.
0.
0.
0.
0.
0.
0.
0.
0.
0.
0.
0.001
0.001
0.003
0.001
0.001
-0.007
-0.022
-0.056
-0.131
-0.161
2.832
135.040
3208.382
3627.827
46.150
0.225
-0.157
-0.110
-0.101
-0.128
-0.143
-0.157
-0.182
-0.201
-0.211
-0.216
-0.215
-0.186
-0.148
0.806
153.916
70444.328
81785.047
40404.551
122561.656
16770.486
236.008
9.948
-0.051
-0.192
-0.105
-0.048
-0.022
-0.010
-0.003
-0.004
-0.007
-0.005
-0.005
-0.002
0.
0.001
0.001
0.
0.
0.
0.
0.
0.
0.
0.
0.
0.
0.
0.
0.
0.001
0.001
0.002
0.002
-0.003
-0.013
-0.038
-0.100
-0.167
0.079
6.621
62.992
73.670
4.722
-0.127
-0.152
-0.090
-0.079
-0.103
-0.123
-0.141
-0.153
-0.153
-0.156
-0.163
-0.168
-0.183
-0.212
0.015
14.072
382.128
410.052
2743.744
102085.953
200181.797
100100.984
262.813
1.391
-0.182
-0.122
-0.055
-0.024
-0.011
-0.003
-0.002
-0.006
-0.006
-0.006
-0.004
0.001
0.001
0.
0.
0.
0.
0.
0.
0.
0.
0.
0.
0.
0.
0.
0.
0.
0.001
0.001
0.002
-0.003
-0.007
-0.022
-0.062
-0.130
-0.170
0.043
0.900
0.724
-0.084
-0.178
-0.122
-0.070
-0.056
-0.070
-0.080
-0.101
-0.108
-0.110
-0.105
-0.103
-0.109
-0.118
-0.149
-0.183
0.131
2.159
4.394
339.557
4688.834
102172.438
106417.133
526.738
3.262
-0.156
-0.119
-0.050
-0.019
-0.008
-0.002
-0.003
-0.006
-0.005
-0.005
-0.004
0.000
0.001
0.
0.
0.
0.
0.
0.
0.
0.
0.
0.
0.
0.
0.
0.
0.
0.
0.
0.002
0.001
-0.005
-0.013
-0.032
-0.073
-0.127
-0.167
-0.180
-0.186
-0.168
-0.131
-0.079
-0.049
-0.040
-0.044
-0.052
-0.061
-0.070
-0.071
-0.062
-0.059
-0.057
-0.060
-0.083
-0.119
-0.200
-0.330
-0.104
116.132
101244.094
14810.477
87358.891
457.752
3.006
-0.132
-0.095
-0.035
-0.011
-0.005
0.
-0.002
-0.004
-0.006
-0.005
-0.003
-0.001
0.000
0.
0.
0.
0.
0.
0.
0.
0.
0.
0.
0.
0.
0.
0.
0.
0.
0.
0.
0.002
-0.001
-0.008
-0.015
-0.033
-0.061
-0.092
-0.113
-0.117
-0.098
-0.071
-0.046
-0.033
-0.023
-0.023
-0.030
-0.033
-0.036
-0.034
-0.029
-0.025
-0.023
-0.024
-0.039
-0.067
-0.139
-0.263
-0.151
81.841
67637.961
76181.211
712.068
35.563
0.543
-0.127
-0.065
-0.020
-0.004
-0.002
0.001
-0.004
-0.003
-0.005
-0.004
-0.002
-0.002
0.000
0.
0.
0.
0.
0.
0.
0.
0.
0.
0.
0.
0.
0.
0.
0.
0.
0.
0.
0.
0.001
-0.002
-0.008
-0.015
-0.026
-0.038
-0.049
-0.051
-0.045
-0.034
-0.025
-0.017
-0.013
-0.012
-0.013
-0.014
-0.014
-0.012
-0.010
-0.005
-0.004
-0.006
-0.011
-0.036
-0.090
-0.175
-0.219
2.315
85.460
201.125
13.874
0.732
-0.111
-0.086
-0.034
-0.008
-0.002
0.001
-0.001
-0.002
-0.005
-0.005
-0.002
-0.002
-0.001
0.001
0.001
0.
0.
0.
0.
0.
0.
0.
0.
0.
0.
0.
0.
0.
0.
0.
0.
0.
0.
0.
0.001
-0.002
-0.008
-0.011
-0.017
-0.021
-0.022
-0.021
-0.017
-0.010
-0.007
-0.006
-0.006
-0.005
-0.005
-0.003
-0.002
0.002
0.003
0.004
0.005
0.002
-0.017
-0.052
-0.108
-0.160
-0.093
0.428
0.696
-0.016
-0.143
-0.095
-0.044
-0.016
-0.002
-0.001
0.003
0.001
0.
-0.002
-0.002
-0.001
-0.002
-0.001
0.001
0.001
0.
0.
0.
0.
0.
0.
0.
0.
0.
0.
0.
0.
0.
0.
0.
0.
0.
0.
0.
0.
-0.001
-0.003
-0.004
-0.006
-0.008
-0.009
-0.007
-0.006
-0.004
-0.002
-0.002
-0.003
-0.002
-0.002
-0.001
0.000
0.001
0.002
0.005
0.006
0.003
-0.006
-0.027
-0.062
-0.097
-0.128
-0.143
-0.142
-0.122
-0.084
-0.043
-0.016
-0.005
0.000
0.003
0.003
0.001
0.000
-0.001
-0.001
0.000
0.000
0.002
0.001
0.
0.
0.
0.
0.
0.
0.
0.
0.
0.
0.
0.
0.
0.
0.
0.
0.
0.
0.
0.
0.
0.
-0.001
-0.001
-0.002
-0.003
-0.002
-0.001
-0.001
-0.001
-0.001
-0.001
0.
-0.001
-0.001
0.001
0.001
0.003
0.003
0.002
0.002
0.001
-0.002
-0.009
-0.026
-0.047
-0.065
-0.074
-0.071
-0.052
-0.030
-0.015
-0.005
0.
0.001
0.
0.002
0.002
0.001
0.001
0.001
0.000
0.002
0.001
0.001
0.
0.
0.
0.
0.
0.
0.
0.
0.
0.
0.
0.
0.
0.
0.
0.
0.
0.
0.
0.
0.
0.
0.
0.
0.
0.
-0.001
-0.001
-0.001
-0.001
0.
0.
0.
0.
0.
0.
0.
0.
0.001
0.001
0.001
0.001
-0.001
-0.003
-0.009
-0.015
-0.022
-0.024
-0.021
-0.015
-0.009
-0.003
0.001
0.000
0.
0.
0.
0.001
0.001
0.001
0.002
0.002
0.001
0.001
0.
0.
0.
0.
0.
0.
0.
0.
0.
0.
0.
0.
0.
0.
0.
0.
0.
0.
0.
0.
0.
0.
0.
0.
0.
0.
0.
0.
0.
0.
0.
0.
0.
0.
0.
0.
0.
0.
0.
0.
0.
0.
0.
0.
-0.001
-0.001
-0.003
-0.005
-0.005
-0.004
0.000
0.002
0.002
0.001
0.001
0.
0.
0.
0.
0.001
0.001
0.001
0.001
0.001
0.
0.
0.
0.
0.
0.
0.
0.
0.
0.
0.
0.
0.
0.
0.
0.
0.
0.
0.
0.
0.
0.
0.
0.
0.
0.
0.
0.
0.
0.
0.
0.
0.
0.
0.
0.
0.
0.
0.
0.
0.
0.
0.
0.
0.
0.001
0.001
0.001
0.001
0.001
0.002
0.003
0.002
0.002
0.001
0.
0.
0.
0.
0.
0.
0.
0.
0.
0.
0.
0.
0.
0.
0.
0.
0.
0.
0.
0.
0.
0.
0.
0.
0.
0.
0.
0.
0.
0.
0.
0.
0.
0.
0.
0.
0.
0.
0.
0.
0.
0.
0.
0.
0.
0.
0.
0.
0.
0.
0.
0.
0.
0.
0.
0.
0.001
0.001
0.001
0.001
0.001
0.001
0.001
0.
0.
0.
0.
0.
0.
0.
0.
0.
0.
0.
0.
0.
0.
0.
0.
0.
0.
0.
0.
0.
0.
0.
0.
0.
0.
0.
0.
0.
0.
0.
0.
0.
0.
0.
0.
0.
0.
0.
0.
0.
0.
0.
0.
0.
0.
0.
0.
0.
0.
0.
0.
0.
0.
0.
0.
0.
0.
0.
0.
0.
0.
0.
0.
0.
0.
0.
0.
0.
0.
0.
0.
0.
0.
0.
0.
0.
0.
0.
0.
0.
0.
0.
0.
0.
0.
0.
0.
0.
0.
0.
0.
0.
0.
0.
0.
0.
0.
0.
0.
0.
0.
0.
0.
0.
0.
0.
0.
0.
0.
0.
0.
0.
0.
0.
0.
0.
0.
0.
0.
0.
0.
0.
0.
0.
0.
0.
0.
0.
0.
0.
0.
0.
0.
0.
0.
0.
0.
0.
0.
0.
0.
0.
0.
0.
0.
0.
0.
0.
0.
0.
0.
0.
0.
0.
0.
0.
0.
0.
0.
0.
0.
0.
0.
0.
0.
0.
0.
0.
0.
0.
0.
0.
0.
0.
0.
0.
0.
0.
0.
0.
0.
0.
0.
0.
0.
0.
0.
0.
0.
0.
0.
0.
0.
0.
0.
0.
0.
0.
0.
0.
0.
0.
0.
0.
0.
0.
0.
0.
0.
0.
0.
0.
0.
0.
0.
0.
0.
0.
0.
0.
0.
0.
0.
0.
0.
0.
0.
0.
0.
0.
0.
0.
0.
0.
0.
0.
0.
0.
0.
0.
0.
0.
0.
0.
0.
0.
0.
0.
0.
0.
0.
0.
0.
0.
0.
0.
0.
0.
0.
0.
0.
0.
0.
0.
0.
0.
0.
0.
0.
0.
0.
0.
0.
0.
0.
0.
0.
0.
0.
0.
0.
0.
0.
0.
0.
0.
0.
0.
0.
0.
0.
0.
0.
0.
0.
0.
0.
0.
0.
0.
0.
0.
0.
0.
0.
0.
0.
0.
0.
0.
0.
0.
0.
0.
0.
0.
0.
0.
0.
0.
0.
0.
0.
0.
0.
0.
0.
0.
0.
0.
0.
0.
0.
0.
0.
0.
0.
0.
0.
0.
0.
0.
0.
0.
0.
0.
0.
0.
0.
0.
0.
0.
0.
0.
0.
0.
0.
0.
0.
0.
0.
0.
0.
0.001
0.001
0.001
0.002
0.002
0.001
0.
0.
0.
0.
0.
0.
0.
0.
0.
0.
0.
0.
0.
0.
0.
0.
0.
0.
0.
0.
0.
0.
0.
0.
0.
0.
0.
0.
0.
0.
0.
0.
0.
0.
0.
0.
0.
0.
0.
0.
0.
0.
0.
0.
0.
0.
0.
0.
0.
0.
0.001
0.000
0.000
-0.001
-0.001
0.000
0.001
0.001
0.002
0.002
0.000
0.001
0.001
0.001
0.001
0.001
0.
0.
0.
0.
0.
0.
0.
-0.001
-0.001
-0.001
-0.001
0.
0.
0.
0.
0.
0.
0.
0.
0.
0.
0.
0.
0.
0.
0.
0.
0.
0.
0.
0.
0.
0.
0.
0.
0.
0.
0.
0.
0.
0.
0.
0.
0.
0.
0.
0.001
0.001
0.001
0.000
-0.001
-0.001
0.000
0.001
0.001
0.002
0.004
0.004
0.003
0.003
0.002
0.000
0.000
0.001
0.000
0.
0.
0.
0.
0.
0.
-0.001
-0.002
-0.002
-0.003
-0.004
-0.004
-0.003
-0.001
-0.001
-0.001
0.
0.
0.
0.
0.
0.
0.
0.
0.
0.
0.
0.
0.
0.
0.
0.
0.
0.
0.
0.
0.
0.
0.
0.
0.
0.
0.
0.
0.
0.001
0.001
0.001
0.000
-0.001
-0.002
-0.004
-0.004
-0.003
0.001
0.003
0.004
0.005
0.005
0.005
0.002
0.003
0.000
0.000
0.
0.
0.
0.
0.
0.
-0.001
-0.001
-0.002
-0.005
-0.005
-0.006
-0.007
-0.006
-0.005
-0.005
-0.003
-0.002
0.
0.
0.
0.
0.
0.
0.
0.
0.
0.
0.
0.
0.
0.
0.
0.
0.
0.
0.
0.
0.
0.
0.
0.
0.
0.
0.
0.001
0.001
0.001
0.000
-0.004
-0.010
-0.016
-0.020
-0.022
-0.018
-0.012
-0.008
-0.001
0.003
0.005
0.006
0.004
0.003
0.004
0.002
0.002
0.002
0.001
0.001
0.
0.
-0.001
-0.002
-0.004
-0.006
-0.009
-0.010
-0.012
-0.011
-0.010
-0.008
-0.005
-0.004
-0.002
-0.001
0.
0.
0.
0.
0.
0.
0.
0.
0.
0.
0.
0.
0.
0.
0.
0.
0.
0.
0.
0.
0.
0.
0.
0.
0.
0.001
0.002
-0.002
-0.008
-0.019
-0.035
-0.055
-0.064
-0.062
-0.056
-0.050
-0.035
-0.024
-0.015
-0.004
-0.001
0.004
0.003
0.004
0.004
0.004
0.003
0.003
0.003
0.003
0.001
-0.001
-0.002
-0.005
-0.009
-0.014
-0.018
-0.021
-0.022
-0.019
-0.015
-0.012
-0.008
-0.005
-0.003
0.000
0.000
0.
0.
0.
0.
0.
0.
0.
0.
0.
0.
0.
0.
0.
0.
0.
0.
0.
0.
0.
0.
0.
0.
0.001
0.000
-0.002
-0.009
-0.024
-0.052
-0.090
-0.099
-0.060
0.093
-0.006
-0.104
-0.094
-0.068
-0.046
-0.028
-0.014
-0.003
0.001
0.001
0.002
0.004
0.008
0.008
0.006
0.006
0.004
0.002
-0.001
-0.007
-0.012
-0.020
-0.027
-0.032
-0.035
-0.035
-0.028
-0.020
-0.014
-0.009
-0.007
-0.005
-0.002
-0.001
0.
0.
0.
0.
0.
0.
0.
0.
0.
0.
0.
0.
0.
0.
0.
0.
0.
0.
0.
0.
0.
0.000
-0.002
-0.009
-0.026
-0.055
-0.100
-0.123
0.092
4.446
31.646
10.587
0.207
-0.183
-0.144
-0.096
-0.063
-0.038
-0.022
-0.014
-0.011
-0.007
-0.006
0.002
0.005
0.009
0.007
0.006
0.004
0.001
-0.009
-0.017
-0.026
-0.036
-0.045
-0.053
-0.051
-0.044
-0.034
-0.028
-0.021
-0.014
-0.010
-0.006
-0.004
-0.002
0.
0.
0.
0.
0.
0.
0.
0.
0.
0.
0.
0.
0.
0.
0.
0.
0.
0.
0.
-0.002
-0.001
-0.007
-0.023
-0.048
-0.101
-0.151
0.232
5.640
126.877
4877.041
516.887
3.708
-0.265
-0.254
-0.179
-0.127
-0.081
-0.059
-0.044
-0.037
-0.038
-0.037
-0.026
-0.015
-0.005
0.001
0.003
0.005
-0.001
-0.012
-0.021
-0.037
-0.054
-0.071
-0.078
-0.080
-0.073
-0.067
-0.060
-0.058
-0.046
-0.031
-0.017
-0.008
-0.004
-0.001
0.001
0.
0.
0.
0.
0.
0.
0.
0.
0.
0.
0.
0.
0.
0.
0.
0.
0.
-0.004
-0.006
-0.019
-0.039
-0.089
-0.161
-0.174
2.121
48.342
1367.783
4296.870
460.039
9.161
-0.077
-0.353
-0.292
-0.212
-0.145
-0.114
-0.107
-0.100
-0.087
-0.080
-0.076
-0.064
-0.050
-0.028
-0.012
-0.004
-0.007
-0.016
-0.033
-0.059
-0.083
-0.104
-0.119
-0.124
-0.128
-0.131
-0.126
-0.108
-0.091
-0.072
-0.046
-0.020
-0.008
-0.001
0.000
0.
0.
0.
0.
0.
0.
0.
0.
0.
0.
0.
0.
0.
0.
0.
0.
0.
-0.007
-0.015
-0.032
-0.072
-0.143
-0.225
-0.091
1.975
50.074
2060.019
8880.217
28868.199
504.195
5.090
0.085
-0.366
-0.252
-0.183
-0.191
-0.182
-0.117
0.164
2.674
2.234
0.028
-0.101
-0.072
-0.046
-0.029
-0.026
-0.037
-0.061
-0.097
-0.131
-0.158
-0.171
-0.193
-0.223
-0.219
-0.160
0.022
0.078
-0.069
-0.079
-0.046
-0.014
-0.002
0.001
0.001
0.
0.
0.
0.
0.
0.
0.
0.
0.
0.
0.
0.
0.
0.
0.
-0.002
-0.011
-0.022
-0.053
-0.120
-0.206
-0.113
3.962
12.120
39.440
12511.144
170419.766
101212.797
6478.744
57.335
6.760
0.017
0.399
0.370
-0.176
-0.060
3.465
23.485
6284.744
3149.404
7.788
0.175
0.013
-0.078
-0.071
-0.062
-0.079
-0.122
-0.173
-0.210
-0.206
-0.218
-0.312
-0.352
-0.235
1.803
18.925
34.833
3.255
-0.048
-0.078
-0.032
-0.009
-0.001
0.004
0.001
0.
0.
0.
0.
0.
0.
0.
0.
0.
0.
0.
0.
0.
-0.001
-0.004
-0.015
-0.034
-0.083
-0.168
-0.199
0.624
12.983
41.361
12.743
354.694
2953.944
111500.328
78903.242
929.767
38.424
1.593
1.694
1.391
0.491
4.645
179.780
3862.185
100707.242
99978.633
115.996
8.067
3.525
0.081
-0.115
-0.123
-0.147
-0.216
-0.268
-0.249
0.063
0.080
-0.357
-0.470
0.900
31.760
3195.058
28276.592
131.600
0.523
-0.120
-0.060
-0.023
-0.010
-0.003
-0.001
-0.001
-0.002
0.
0.
0.
0.
0.
0.
0.
0.
0.
0.
0.
-0.002
-0.007
-0.019
-0.050
-0.107
-0.156
1.449
29.146
102.483
82.402
58.223
131.357
5537.990
101197.969
24097.273
886.747
92.516
13.217
4.424
2.772
41.311
595.743
2459.389
104155.797
29506.998
130231.797
410.500
36.657
14.309
0.383
-0.175
-0.192
-0.211
-0.247
-0.165
4.246
50.038
23.755
0.837
0.003
9.900
86.727
8695.753
100053.602
231.215
0.676
-0.184
-0.100
-0.048
-0.026
-0.013
-0.009
-0.005
-0.003
-0.002
-0.001
0.
0.
0.
0.
0.
0.
0.
0.
0.
-0.003
-0.008
-0.023
-0.064
-0.118
0.300
15.411
763.755
31514.885
80908.680
100475.953
2733.328
100999.695
8827.591
321.064
483.640
144.602
254.563
163.161
119.801
1900.399
100211.117
151891.922
101232.469
2277.918
1296.761
24.286
7.654
3.308
-0.015
-0.231
-0.241
0.076
1.208
9.370
263.691
100256.563
12544.886
29.507
22.478
2865.968
22655.033
527.028
100400.586
73.011
0.276
-0.265
-0.173
-0.101
-0.059
-0.037
-0.029
-0.023
-0.015
-0.008
-0.003
-0.001
0.
0.
0.
0.
0.
0.
0.
0.
-0.003
-0.008
-0.024
-0.063
-0.089
2.327
71.491
996.681
105450.594
122596.781
103120.477
25669.854
117200.086
103481.383
5361.788
86.097
1123.605
5000.765
2335.646
14009.968
12653.361
200066.563
44259.715
100052.867
410.219
3.244
0.226
0.175
-0.067
-0.234
-0.286
-0.270
0.920
30.151
1737.684
7047.037
200055.063
77479.148
183.228
2637.589
33897.086
89337.141
1727.777
15112.816
199.881
1.591
-0.101
-0.188
-0.180
-0.141
-0.100
-0.074
-0.055
-0.037
-0.027
-0.017
-0.007
-0.003
-0.002
-0.002
0.
0.
0.
0.
0.
-0.002
-0.008
-0.022
-0.057
-0.084
2.370
71.293
288.000
2284.752
3201.408
2051.028
2922.767
1063.244
25484.729
355.380
74.069
60518.914
48868.551
2522.859
100444.211
178166.016
100374.609
2651.679
66.835
6.598
-0.146
-0.327
-0.280
-0.258
-0.276
-0.322
-0.324
1.764
231.891
100751.008
104820.227
100839.039
1371.208
1741.556
106100.664
12949.388
7796.158
1897.321
723.730
72.574
16.229
29.902
5.730
-0.058
-0.223
-0.188
-0.156
-0.121
-0.083
-0.053
-0.035
-0.019
-0.007
-0.004
-0.003
-0.002
-0.001
0.
0.
0.
-0.002
-0.007
-0.018
-0.048
-0.094
0.275
6.309
33.879
35.349
16.650
299.062
2970.398
221.604
20.847
3.451
10.728
601.050
605.875
2389.987
116833.992
6360.795
1752.463
83.495
1.634
-0.155
-0.402
-0.366
-0.309
-0.288
-0.297
-0.366
-0.409
1.321
165.156
103212.195
111416.961
2648.284
123.198
31665.727
100931.398
19966.879
84.877
75.236
166.464
482.442
513.641
16894.127
402.474
3.310
-0.067
-0.112
-0.238
-0.227
-0.171
-0.109
-0.067
-0.040
-0.025
-0.014
-0.010
-0.004
-0.002
0.
0.
0.
-0.001
-0.004
-0.012
-0.032
-0.072
-0.107
0.231
2.633
2.550
0.746
15.590
58.400
17.591
12.694
3.106
2.823
17.033
577.387
103647.008
157439.656
2141.021
18.263
1.713
6.616
5.586
0.166
-0.250
-0.217
-0.227
-0.303
-0.391
-0.418
2.214
51.435
5036.558
116582.172
111593.688
1500.014
718.358
14917.894
578.822
6.368
4.906
70.892
199.514
966.304
75886.461
919.945
10.176
3.969
1.572
-0.032
-0.360
-0.311
-0.214
-0.129
-0.081
-0.050
-0.030
-0.020
-0.013
-0.006
-0.003
0.000
0.
-0.001
-0.002
-0.007
-0.017
-0.043
-0.078
-0.115
-0.120
-0.180
-0.274
-0.023
0.531
1.434
3.174
2.676
143.890
3012.083
1408.848
175596.484
122601.086
480.945
24.564
26.387
3391.952
3392.595
26.332
3.399
2.005
1.952
0.898
-0.307
0.866
214.547
20726.090
1682.249
35227.887
105342.211
653.393
21.159
23.241
4.630
1.180
42.865
165.506
31.455
27.876
125.313
24.136
45.734
51.189
11.810
2.699
0.082
-0.400
-0.352
-0.240
-0.153
-0.098
-0.065
-0.038
-0.025
-0.014
-0.007
-0.001
-0.001
0.
-0.001
-0.002
-0.008
-0.019
-0.037
-0.067
-0.098
-0.135
-0.177
-0.218
-0.252
-0.213
-0.111
4.784
952.446
102963.477
105253.836
151951.656
118018.586
30688.074
6647.412
262.219
101103.625
101594.859
212.532
36.020
14.602
42.773
29.478
0.995
5.913
2563.656
101310.008
31974.572
150.217
481.424
174.773
851.193
335.411
7.713
21.597
9537.336
100020.047
2212.588
123.250
24.961
10.229
432.637
2360.456
212.902
91.536
22.358
1.248
-0.417
-0.381
-0.264
-0.181
-0.128
-0.078
-0.045
-0.028
-0.014
-0.006
-0.002
0.
0.
0.000
-0.002
-0.007
-0.012
-0.024
-0.038
-0.058
-0.082
-0.125
-0.171
-0.228
-0.259
1.292
100.228
3519.163
121858.188
37929.902
5583.573
105884.375
102634.297
3607.069
105186.969
102834.711
626.158
37.693
13.679
82.902
55.170
1.840
20.016
9689.441
104835.016
5340.950
177.636
99.110
201.302
4261.039
5904.793
90.872
36.140
34834.879
100663.297
7981.414
600.487
77.993
10.096
711.155
5260.198
854.013
7563.807
1077.665
27.972
0.644
0.290
-0.026
-0.234
-0.217
-0.155
-0.094
-0.053
-0.027
-0.013
-0.004
0.
0.
0.
0.000
-0.001
-0.001
-0.005
-0.013
-0.020
-0.035
-0.059
-0.094
-0.142
-0.191
-0.101
5.502
1215.483
100314.555
100099.453
293.484
1868.747
5479.180
104542.875
112527.805
23164.631
368.524
10.238
1.475
5.578
3.952
-0.043
13.460
2732.110
163511.188
39496.430
142.484
287.807
675.111
112905.961
131666.344
267.226
12.186
230.775
2079.727
1962.392
107.015
13.772
2.601
31.384
144.091
70695.969
111586.633
4981.794
95.058
42.902
137.277
32.192
2.472
-0.134
-0.235
-0.159
-0.099
-0.055
-0.022
-0.007
0.
0.
0.
0.
0.001
0.001
0.001
0.001
-0.002
-0.011
-0.025
-0.044
-0.074
-0.123
-0.151
0.948
119.156
11381.288
4820.548
44.340
125.031
244.230
26163.354
100038.734
383.710
18.255
1.313
2.408
2.210
0.001
-0.542
1.879
190.621
11447.345
2354.697
38.375
109.087
200.037
58162.379
100387.250
84.490
12.496
28.810
35.115
38.040
5.306
2.924
64.903
215.770
132.658
37350.945
186869.625
1540.687
508.666
4682.846
100096.883
3960.844
71.885
1.997
-0.182
-0.152
-0.127
-0.085
-0.039
-0.013
0.
0.
0.
0.
0.
0.
0.002
0.002
0.005
0.002
-0.007
-0.018
-0.037
-0.067
-0.106
-0.066
1.982
15.646
11.936
8.480
214.834
158.598
52.347
73.428
7.007
0.603
15.108
59.236
18.174
1.288
-0.503
-0.141
6.542
33.403
25.066
24.051
34.103
13.141
235.245
2011.983
28.996
14.770
95.283
117.266
12.795
1.673
57.952
1637.281
6291.408
537.680
100490.125
100189.609
1241.286
20168.135
13551.346
113769.617
15559.472
355.285
7.248
1.912
1.227
-0.017
-0.099
-0.060
-0.022
0.
0.
0.
0.
0.
0.
0.
0.001
0.002
0.002
0.002
-0.006
-0.016
-0.033
-0.061
-0.089
-0.108
-0.075
-0.132
0.620
9.299
7.499
0.641
0.081
-0.265
1.581
140.791
966.045
51.872
1.050
-0.410
3.597
138.910
589.915
1275.809
1017.795
294.635
26.665
2210.944
60539.773
351.734
72.407
101.986
126.024
24.674
39.909
2381.919
100239.570
97286.367
366.585
2732.436
3550.505
78.050
326.478
8211.714
101334.055
1607.872
148.201
12.377
31.101
11.403
0.573
-0.105
-0.072
-0.028
0.
0.
0.
0.
0.
0.
0.
0.
0.001
0.002
0.002
-0.002
-0.006
-0.015
-0.029
-0.054
-0.083
-0.115
-0.154
-0.176
-0.093
-0.127
-0.241
-0.270
-0.275
0.522
30.358
123.948
12.311
-0.031
-0.306
11.501
1120.301
10540.375
138702.969
23438.627
651.288
76.501
523.649
4354.343
1033.684
100074.383
6375.579
114.633
1945.205
5271.901
8695.304
131638.969
38647.117
69.655
52.347
26.256
2.940
5.534
167.700
795.390
1053.976
304.228
34.862
106.777
30.945
1.113
-0.107
-0.074
-0.031
0.
0.
0.
0.
0.
0.
0.
0.
0.
0.001
0.001
0.002
-0.001
-0.008
-0.014
-0.026
-0.045
-0.065
-0.088
-0.112
-0.126
-0.142
-0.156
-0.157
-0.170
-0.155
0.658
1.586
0.124
-0.355
-0.374
3.698
135.737
1275.068
101787.102
7486.381
260.228
36.427
116.492
1050.335
10193.869
107042.172
76803.734
584.622
97.040
1161.714
57984.000
121876.836
938.057
8.686
4.728
10.487
1.145
-0.321
7.869
1720.705
100067.883
11119.225
266.537
27.574
6.901
0.249
-0.128
-0.070
-0.028
0.
0.
0.
0.
0.
0.
0.
0.
0.
0.
0.
0.
0.
-0.002
-0.006
-0.012
-0.020
-0.027
-0.044
-0.054
-0.059
-0.065
-0.067
-0.074
-0.101
-0.137
-0.187
-0.224
-0.276
-0.354
-0.404
-0.086
6.209
27.955
136.876
89.230
32.263
4.282
7.715
103.225
888.374
31098.107
20299.205
278.079
14.583
161.930
100556.211
109424.508
6860.836
40.194
2.698
0.718
-0.377
-0.516
3.465
539.000
35584.430
102170.789
23749.281
52.820
0.789
-0.144
-0.116
-0.056
-0.024
0.
0.
0.
0.
0.
0.
0.
0.
0.
0.
0.
0.
0.
0.
-0.002
-0.003
-0.008
-0.013
-0.016
-0.024
-0.023
-0.021
-0.027
-0.042
-0.066
-0.101
-0.156
-0.227
-0.287
-0.338
-0.392
-0.415
-0.329
-0.006
1.133
3.833
2.044
-0.150
-0.152
2.495
19.164
218.430
202.781
37.665
2.994
19.651
1233.051
102549.617
115233.883
208.548
21.908
1.910
-0.450
-0.443
-0.008
11.936
365.542
34843.824
4831.275
28.763
0.238
-0.140
-0.092
-0.041
-0.017
0.
0.
0.
0.
0.
0.
0.
0.
0.
0.
0.
0.
0.
0.
0.
0.
-0.001
-0.003
-0.005
-0.004
-0.004
-0.006
-0.015
-0.030
-0.059
-0.111
-0.180
-0.243
-0.260
-0.114
0.085
-0.132
-0.402
-0.438
-0.402
-0.269
-0.295
-0.357
-0.350
-0.299
0.048
1.481
1.690
0.541
-0.310
0.650
49.785
2849.231
4121.608
386.665
10.559
0.107
-0.401
-0.345
-0.278
0.145
7.821
61.597
29.564
1.686
-0.096
-0.104
-0.060
-0.028
-0.013
0.
0.
0.
0.
0.
0.
0.
0.
0.
0.
0.
0.
0.
0.
0.
0.
0.
0.001
0.004
0.005
0.003
-0.006
-0.020
-0.050
-0.099
-0.167
-0.198
0.349
3.777
20.580
57.529
24.263
1.699
-0.418
-0.441
-0.383
-0.323
-0.278
-0.240
-0.229
-0.234
-0.228
-0.238
-0.286
-0.358
0.709
125.718
20309.037
112587.297
26149.275
55.372
0.041
-0.345
-0.264
-0.213
-0.175
-0.038
0.297
0.169
-0.080
-0.090
-0.067
-0.035
-0.018
-0.009
0.
0.
0.
0.
0.
0.
0.
0.
0.
0.
0.
0.
0.
0.
0.
0.
0.001
0.004
0.006
0.008
-0.004
-0.023
-0.057
-0.110
-0.183
-0.235
0.902
33.287
601.554
3840.463
45896.098
3673.416
46.171
0.067
-0.314
-0.203
-0.297
-0.265
-0.198
-0.157
-0.146
-0.153
-0.162
-0.195
-0.248
1.816
538.891
100255.648
114286.156
3643.017
47.583
0.588
-0.272
-0.201
-0.146
-0.128
-0.111
-0.098
-0.089
-0.073
-0.056
-0.034
-0.020
-0.010
-0.005
0.
0.
0.
0.
0.
0.
0.
0.
0.
0.
0.
0.
0.
0.
0.
0.
0.002
0.005
0.006
-0.002
-0.024
-0.072
-0.133
-0.199
-0.265
-0.210
12.327
1726.868
121683.180
157959.234
152117.703
49808.184
134.112
4.052
9.666
7.510
0.655
-0.288
-0.236
-0.157
-0.120
-0.109
-0.108
-0.132
-0.176
0.503
54.447
3508.023
44744.762
77624.383
2853.774
7.924
-0.167
-0.152
-0.103
-0.078
-0.064
-0.054
-0.044
-0.035
-0.025
-0.016
-0.010
-0.005
0.
0.
0.
0.
0.
0.
0.
0.
0.
0.
0.
0.
0.
0.
0.000
-0.001
-0.001
0.005
0.005
0.001
-0.017
-0.065
-0.130
-0.174
0.152
1.117
0.988
24.253
8867.110
138466.578
49277.012
4435.777
649.039
39.700
331.840
1767.496
140.802
6.873
-0.145
-0.300
-0.199
-0.128
-0.099
-0.087
-0.098
-0.137
-0.074
4.641
164.782
2368.845
100274.016
3391.306
8.376
-0.107
-0.108
-0.067
-0.045
-0.031
-0.022
-0.017
-0.011
-0.009
-0.005
-0.005
0.
0.
0.
0.
0.
0.
0.
0.
0.
0.
0.
0.
0.
-0.001
-0.002
-0.002
-0.002
-0.001
0.001
0.002
-0.007
-0.040
-0.103
-0.115
0.968
78.615
189.256
49.936
214.994
220.658
1021.507
160.627
20.683
29.831
300.831
17597.391
106611.539
2604.470
77.909
1.605
-0.353
-0.252
-0.158
-0.110
-0.084
-0.076
-0.107
-0.124
0.329
5.217
22.445
91.948
26.253
0.635
-0.095
-0.067
-0.037
-0.024
-0.013
-0.007
-0.006
-0.001
-0.003
-0.002
0.
0.
0.
0.
0.
0.
0.
0.
0.
0.
0.
0.
0.
-0.002
-0.002
-0.004
-0.005
-0.006
-0.005
-0.004
-0.004
-0.018
-0.062
-0.125
0.581
15.707
34942.133
111397.094
2376.140
100043.773
2374.395
32.367
4.045
3.011
268.872
1491.690
12213.873
63070.289
3120.510
290.252
4.537
-0.380
-0.320
-0.207
-0.141
-0.097
-0.072
-0.075
-0.098
-0.114
-0.029
0.128
0.316
0.085
-0.079
-0.062
-0.033
-0.016
-0.005
-0.001
0.002
0.002
0.003
0.002
0.001
0.
0.
0.
0.
0.
0.
0.
0.
0.
0.
0.
0.
-0.001
-0.001
-0.005
-0.009
-0.012
-0.016
-0.015
-0.012
-0.011
-0.025
-0.079
-0.138
1.105
92.470
67572.906
109025.781
103706.453
97694.164
2104.869
807.598
95.723
4.114
71.073
252.018
347.059
518.500
3135.435
1030.986
21.294
-0.194
-0.383
-0.252
-0.179
-0.130
-0.092
-0.066
-0.064
-0.080
-0.091
-0.093
-0.088
-0.075
-0.052
-0.027
-0.012
-0.001
0.001
0.003
0.005
0.004
0.002
0.001
0.
0.
0.
0.
0.
0.
0.
0.
0.
0.
0.
0.
0.001
-0.002
-0.005
-0.012
-0.020
-0.027
-0.033
-0.031
-0.025
-0.023
-0.036
-0.086
-0.157
0.117
76.338
52841.926
9883.755
100150.352
1111.312
821.627
17923.539
683.047
57.592
429.549
245.220
45.278
713.325
100957.852
100094.266
211.407
0.573
0.930
3.028
0.959
-0.100
-0.126
-0.080
-0.051
-0.043
-0.044
-0.041
-0.040
-0.028
-0.016
-0.005
0.002
0.004
0.005
0.005
0.004
0.003
0.001
0.001
0.
0.
0.
0.
0.
0.
0.
0.
0.
0.
0.
0.001
-0.001
-0.004
-0.011
-0.021
-0.037
-0.052
-0.061
-0.061
-0.049
-0.038
-0.045
-0.081
-0.156
-0.173
0.726
9.569
52.891
154.084
22.753
94.677
668.481
226.021
2545.526
101030.469
2333.608
112.744
956.220
126903.109
29995.906
92.863
3.043
128.825
944.974
107.408
2.061
-0.146
-0.111
-0.057
-0.030
-0.022
-0.013
-0.011
-0.007
-0.001
0.002
0.003
0.003
0.004
0.003
0.002
0.001
0.
0.
0.
0.
0.
0.
0.
0.
0.
0.
0.
0.
0.001
0.001
-0.002
-0.008
-0.018
-0.036
-0.061
-0.090
-0.099
-0.096
-0.083
-0.067
-0.061
-0.086
-0.130
-0.193
-0.207
-0.205
0.194
0.512
-0.069
1.683
13.259
278.172
2398.009
133596.641
100757.383
570.435
1037.273
200097.719
5645.747
11.481
21.911
9262.023
100049.766
6066.358
14.808
-0.075
-0.135
-0.070
-0.031
-0.012
-0.003
-0.002
0.000
0.001
0.002
0.003
0.002
0.002
0.002
0.
0.
0.
0.
0.
0.
0.
0.
0.
0.
0.
0.
0.
0.001
0.001
0.001
-0.003
-0.012
-0.028
-0.056
-0.096
-0.126
-0.132
-0.132
-0.132
-0.119
-0.103
-0.107
-0.123
-0.166
-0.228
-0.271
-0.237
-0.326
-0.482
-0.434
5.974
132.745
253.607
51855.965
86740.695
204.228
34.835
7099.302
768.822
9.748
56.248
3965.660
131614.047
4835.220
24.556
0.005
-0.154
-0.078
-0.033
-0.016
-0.004
0.004
0.002
0.002
0.002
0.002
0.001
0.001
0.001
0.
0.
0.
0.
0.
0.
0.
0.
0.
0.
0.
0.
0.
0.001
0.003
0.
-0.004
-0.016
-0.039
-0.077
-0.117
-0.138
-0.121
-0.151
-0.190
-0.171
-0.144
-0.138
-0.147
-0.157
-0.186
-0.217
-0.185
-0.266
-0.426
-0.475
0.565
11.314
13.227
65.908
78.014
6.018
0.404
3.481
12.862
15.189
586.818
5842.824
100293.539
17939.047
33.156
-0.004
-0.169
-0.085
-0.037
-0.014
-0.002
0.001
0.003
0.001
0.001
0.001
0.002
0.002
0.001
0.001
0.
0.
0.
0.
0.
0.
0.
0.
0.
0.
0.
0.
0.001
0.003
0.
-0.004
-0.018
-0.045
-0.085
-0.113
-0.101
0.062
-0.045
-0.189
0.192
0.786
0.220
-0.147
-0.171
-0.170
-0.191
-0.236
-0.294
-0.325
-0.353
-0.437
-0.291
0.123
2.990
10.278
7.699
0.277
-0.420
6.223
204.102
718.758
1155.663
1269.391
257.186
4.706
-0.234
-0.182
-0.088
-0.044
-0.021
-0.004
-0.001
0.000
0.
-0.001
-0.001
0.
0.002
0.002
0.001
0.001
0.
0.
0.
0.
0.
0.
0.
0.
0.
0.
0.
0.001
0.003
0.002
-0.003
-0.017
-0.042
-0.082
-0.108
-0.114
-0.016
-0.100
1.055
34.145
150.403
29.300
0.966
-0.179
-0.181
-0.183
-0.224
-0.171
1.400
3.325
0.269
-0.442
0.034
6.126
53.069
46.818
5.018
0.821
75.410
63540.414
103865.125
3788.701
72.702
13.588
1.487
-0.290
-0.207
-0.115
-0.062
-0.032
-0.013
-0.005
-0.003
-0.005
-0.005
-0.006
-0.003
-0.001
0.001
0.001
0.001
0.
0.
0.
0.
0.
0.
0.
0.
0.
0.
0.
0.001
0.003
0.002
0.000
-0.010
-0.031
-0.066
-0.104
-0.144
-0.194
-0.099
16.326
5716.012
100169.484
3274.043
13.348
-0.078
-0.199
-0.185
-0.204
0.231
11.850
33.294
3.800
-0.335
-0.290
2.403
22.195
30.508
378.827
58.381
127.952
34684.887
114100.289
9403.516
1074.038
12521.862
150.358
0.577
-0.257
-0.161
-0.094
-0.054
-0.028
-0.014
-0.011
-0.010
-0.012
-0.012
-0.010
-0.006
0.000
0.001
0.001
0.
0.
0.
0.
0.
0.
0.
0.
0.
0.
0.
0.001
0.002
0.003
0.001
-0.003
-0.013
-0.038
-0.075
-0.133
-0.201
-0.004
28.674
28849.271
103430.070
14317.180
29.338
0.049
-0.224
-0.189
-0.194
0.064
5.632
14.357
1.896
-0.345
-0.394
0.094
4.042
28.855
265.022
47.535
344.387
102013.758
78541.609
4842.056
52926.648
100663.172
1446.937
2.282
-0.286
-0.211
-0.120
-0.075
-0.050
-0.025
-0.018
-0.019
-0.018
-0.017
-0.016
-0.009
-0.004
0.000
0.001
0.001
0.
0.
0.
0.
0.
0.
0.
0.
0.
0.
0.
0.001
0.003
0.002
0.001
-0.003
-0.019
-0.044
-0.096
-0.172
-0.097
8.800
1177.325
102202.703
8197.028
28.785
0.025
-0.234
-0.183
-0.183
-0.174
0.184
0.588
0.003
-0.310
-0.354
-0.290
0.279
5.519
17.658
5.188
377.553
100446.008
100538.000
2503.828
78685.016
4332.533
138.816
7.495
0.047
-0.214
-0.135
-0.085
-0.064
-0.035
-0.021
-0.021
-0.021
-0.020
-0.019
-0.012
-0.005
-0.002
0.001
0.
0.
0.
0.
0.
0.
0.
0.
0.
0.
0.
0.
0.001
0.001
0.003
0.002
0.003
-0.009
-0.024
-0.062
-0.137
-0.183
1.570
101.636
2006.890
383.582
6.664
-0.143
-0.218
-0.163
-0.159
-0.169
-0.058
0.310
0.174
-0.187
-0.255
-0.281
-0.260
-0.084
0.139
0.198
24.844
1097.709
1102.946
141.698
2477.460
8331.795
9046.591
206.949
4.593
-0.166
-0.134
-0.089
-0.064
-0.035
-0.022
-0.020
-0.024
-0.022
-0.019
-0.013
-0.007
-0.001
0.000
0.
0.
0.
0.
0.
0.
0.
0.
0.
0.
0.
0.
0.
0.001
0.001
0.004
0.004
-0.004
-0.012
-0.038
-0.096
-0.172
-0.118
1.911
8.440
4.072
0.170
-0.219
-0.181
-0.129
-0.122
-0.129
-0.088
0.106
0.042
-0.144
-0.175
-0.208
-0.215
-0.212
-0.226
-0.243
0.213
3.502
4.013
38.206
1259.529
111228.867
111724.094
702.710
8.648
-0.142
-0.152
-0.086
-0.054
-0.030
-0.020
-0.020
-0.024
-0.023
-0.019
-0.012
-0.007
-0.002
0.001
0.
0.
0.
0.
0.
0.
0.
0.
0.
0.
0.
0.
0.
0.
0.001
0.001
0.004
0.001
-0.007
-0.020
-0.054
-0.116
-0.178
-0.198
-0.154
-0.185
-0.205
-0.178
-0.134
-0.096
-0.081
-0.085
-0.099
-0.092
-0.104
-0.120
-0.127
-0.134
-0.135
-0.133
-0.144
-0.180
-0.269
-0.377
0.514
1038.853
105122.023
9415.632
5029.077
88.196
1.761
-0.183
-0.135
-0.068
-0.035
-0.021
-0.016
-0.019
-0.025
-0.023
-0.018
-0.011
-0.006
-0.001
0.000
0.
0.
0.
0.
0.
0.
0.
0.
0.
0.
0.
0.
0.
0.
0.
0.
0.002
0.003
-0.002
-0.009
-0.024
-0.057
-0.102
-0.145
-0.171
-0.165
-0.148
-0.119
-0.088
-0.062
-0.049
-0.051
-0.058
-0.066
-0.076
-0.081
-0.080
-0.075
-0.071
-0.063
-0.073
-0.109
-0.192
-0.270
0.752
43.550
851.103
169.425
31.634
3.537
-0.074
-0.156
-0.086
-0.035
-0.016
-0.012
-0.011
-0.017
-0.021
-0.022
-0.017
-0.011
-0.005
-0.002
0.
0.
0.
0.
0.
0.
0.
0.
0.
0.
0.
0.
0.
0.
0.
0.
0.
0.001
0.002
0.001
-0.002
-0.011
-0.024
-0.043
-0.068
-0.087
-0.093
-0.084
-0.069
-0.051
-0.036
-0.025
-0.024
-0.029
-0.033
-0.034
-0.035
-0.030
-0.024
-0.025
-0.024
-0.030
-0.062
-0.124
-0.165
2.134
27.664
42.809
12.151
0.874
-0.141
-0.184
-0.106
-0.040
-0.012
-0.007
-0.005
-0.007
-0.016
-0.018
-0.019
-0.015
-0.008
-0.003
-0.002
0.000
0.001
0.
0.
0.
0.
0.
0.
0.
0.
0.
0.
0.
0.
0.
0.
0.
0.
0.001
0.001
-0.001
-0.004
-0.009
-0.017
-0.027
-0.036
-0.042
-0.040
-0.034
-0.024
-0.017
-0.012
-0.009
-0.010
-0.010
-0.009
-0.006
-0.006
-0.003
-0.004
-0.006
-0.011
-0.035
-0.084
-0.115
1.128
14.378
14.006
2.110
-0.193
-0.192
-0.113
-0.048
-0.015
-0.002
0.000
-0.003
-0.007
-0.010
-0.014
-0.014
-0.011
-0.005
-0.002
-0.001
0.001
0.
0.
0.
0.
0.
0.
0.
0.
0.
0.
0.
0.
0.
0.
0.
0.
0.
0.
0.001
0.000
0.
-0.005
-0.006
-0.010
-0.014
-0.016
-0.016
-0.013
-0.010
-0.007
-0.005
-0.006
-0.003
-0.003
-0.001
0.002
0.003
0.005
0.004
0.005
0.000
-0.015
-0.048
-0.082
-0.023
0.497
0.389
-0.105
-0.150
-0.101
-0.047
-0.018
-0.004
0.001
0.002
0.001
-0.001
-0.005
-0.008
-0.006
-0.005
-0.002
-0.002
0.001
0.001
0.
0.
0.
0.
0.
0.
0.
0.
0.
0.
0.
0.
0.
0.
0.
0.
0.
0.
0.
0.
-0.001
-0.001
-0.003
-0.004
-0.005
-0.006
-0.006
-0.005
-0.003
-0.003
-0.002
-0.001
-0.002
-0.001
0.000
0.000
0.002
0.005
0.005
0.001
0.002
-0.006
-0.021
-0.048
-0.067
-0.081
-0.089
-0.086
-0.069
-0.035
-0.015
-0.003
0.001
0.003
0.003
0.001
0.000
-0.001
-0.002
-0.002
-0.001
0.000
0.000
0.002
0.001
0.
0.
0.
0.
0.
0.
0.
0.
0.
0.
0.
0.
0.
0.
0.
0.
0.
0.
0.
0.
0.
0.
-0.001
-0.001
-0.002
-0.002
-0.001
-0.001
-0.001
-0.001
0.
0.
0.
0.
0.
0.001
0.001
0.002
0.002
0.002
-0.001
-0.002
-0.008
-0.018
-0.030
-0.040
-0.042
-0.034
-0.022
-0.012
-0.006
0.000
0.001
0.001
0.002
0.002
0.002
0.001
0.001
0.001
0.001
0.001
0.002
0.001
0.
0.
0.
0.
0.
0.
0.
0.
0.
0.
0.
0.
0.
0.
0.
0.
0.
0.
0.
0.
0.
0.
0.
0.
0.
0.
0.
0.
0.
0.
0.
0.
0.
0.
0.
0.
0.
0.
0.
0.
0.
0.000
-0.002
-0.002
-0.005
-0.008
-0.011
-0.010
-0.008
-0.005
0.000
0.002
0.002
0.001
0.
0.
0.001
0.001
0.002
0.001
0.001
0.002
0.001
0.001
0.
0.
0.
0.
0.
0.
0.
0.
0.
0.
0.
0.
0.
0.
0.
0.
0.
0.
0.
0.
0.
0.
0.
0.
0.
0.
0.
0.
0.
0.
0.
0.
0.
0.
0.
0.
0.
0.
0.
0.
0.
0.
0.
0.001
0.
-0.002
-0.002
-0.001
0.000
0.000
0.002
0.002
0.002
0.001
0.
0.
0.
0.
0.
0.001
0.001
0.001
0.001
0.001
0.
0.
0.
0.
0.
0.
0.
0.
0.
0.
0.
0.
0.
0.
0.
0.
0.
0.
0.
0.
0.
0.
0.
0.
0.
0.
0.
0.
0.
0.
0.
0.
0.
0.
0.
0.
0.
0.
0.
0.
0.
0.
0.
0.
0.
0.
0.001
0.001
0.001
0.001
0.002
0.002
0.001
0.001
0.
0.
0.
0.
0.
0.
0.
0.
0.
0.
0.
0.
0.
0.
0.
0.
0.
0.
0.
0.
0.
0.
0.
0.
0.
0.
0.
0.
0.
0.
0.
0.
0.
0.
0.
0.
0.
0.
0.
0.
0.
0.
0.
0.
0.
0.
0.
0.
0.
0.
0.
0.
0.
0.
0.
0.
0.
0.
0.
0.
0.001
0.001
0.
0.
0.
0.
0.
0.
0.
0.
0.
0.
0.
0.
0.
0.
0.
0.
0.
0.
0.
0.
0.
0.
0.
0.
0.
0.
0.
0.
0.
0.
0.
0.
0.
0.
0.
0.
0.
0.
0.
0.
0.
0.
0.
0.
0.
0.
0.
0.
0.
0.
0.
0.
0.
0.
0.
0.
0.
0.
0.
0.
0.
0.
0.
0.
0.
0.
0.
0.
0.
0.
0.
0.
0.
0.
0.
0.
0.
0.
0.
0.
0.
0.
0.
0.
0.
0.
0.
0.
0.
0.
0.
0.
0.
0.
0.
0.
0.
0.
0.
0.
0.
0.
0.
0.
0.
0.
0.
0.
0.
0.
0.
0.
0.
0.
0.
0.
0.
0.
0.
0.
0.
0.
0.
0.
0.
0.
0.
0.
0.
0.
0.
0.
0.
0.
0.
0.
0.
0.
0.
0.
0.
0.
0.
0.
0.
0.
0.
0.
0.
0.
0.
0.
0.
0.
0.
0.
0.
0.
0.
0.
0.
0.
0.
0.
0.
0.
0.
0.
0.
0.
0.
0.
0.
0.
0.
0.001
0.
0.
0.
0.
0.
0.
0.
0.
0.
0.
0.
0.
0.
0.
0.
0.
0.
0.
0.
0.
0.
0.
0.
0.
0.
0.
0.
0.
0.
0.
0.
0.
0.
0.
0.
0.
0.
0.
0.
0.
0.
0.
0.
0.
0.
0.
0.
0.
0.
0.
0.
0.
0.
0.
0.
0.
0.
0.
0.
0.001
0.001
0.002
0.002
0.002
0.002
0.001
0.001
0.
0.
0.
0.
0.
0.
0.
0.
0.
0.
0.
0.
0.
0.
0.
0.
0.
0.
0.
0.
0.
0.
0.
0.
0.
0.
0.
0.
0.
0.
0.
0.
0.
0.
0.
0.
0.
0.
0.
0.
0.
0.
0.
0.
0.
0.
0.
0.
0.
0.
0.
0.
0.
0.
0.
0.
0.001
0.001
0.002
0.002
0.001
0.001
0.001
0.001
0.001
0.001
0.
0.
0.
0.
0.
-0.001
-0.001
-0.001
-0.001
-0.001
0.000
0.000
0.
0.
0.
0.
0.
0.
0.
0.
0.
0.
0.
0.
0.
0.
0.
0.
0.
0.
0.
0.
0.
0.
0.
0.
0.
0.
0.
0.
0.
0.
0.
0.
0.
0.
0.
0.001
0.001
0.000
0.000
0.000
0.000
0.000
0.002
0.002
0.002
0.003
0.002
-0.001
-0.001
-0.001
0.000
0.000
0.000
0.001
0.
0.
0.
-0.001
-0.002
-0.001
-0.003
-0.003
-0.003
-0.003
-0.002
-0.002
-0.001
0.
0.
0.
0.
0.
0.
0.
0.
0.
0.
0.
0.
0.
0.
0.
0.
0.
0.
0.
0.
0.
0.
0.
0.
0.
0.
0.
0.
0.
0.
0.
0.001
0.001
0.001
0.000
-0.001
0.000
0.000
0.000
0.002
0.004
0.005
0.005
0.003
0.001
-0.001
-0.001
-0.003
-0.002
-0.001
0.
0.001
0.
0.
-0.001
-0.001
-0.002
-0.004
-0.005
-0.006
-0.008
-0.007
-0.006
-0.006
-0.005
-0.003
-0.002
0.
0.
0.
0.
0.
0.
0.
0.
0.
0.
0.
0.
0.
0.
0.
0.
0.
0.
0.
0.
0.
0.
0.
0.
0.
0.
0.
0.
0.001
0.002
0.001
0.000
-0.001
-0.002
-0.003
-0.003
-0.001
0.001
0.004
0.004
0.005
0.003
0.003
-0.001
-0.003
-0.003
-0.004
-0.003
-0.001
-0.001
0.
0.
-0.001
-0.002
-0.004
-0.008
-0.010
-0.014
-0.015
-0.016
-0.016
-0.013
-0.010
-0.008
-0.005
-0.003
-0.001
0.
0.
0.
0.
0.
0.
0.
0.
0.
0.
0.
0.
0.
0.
0.
0.
0.
0.
0.
0.
0.
0.
0.
0.
0.
0.001
0.002
0.001
-0.002
-0.007
-0.010
-0.018
-0.024
-0.025
-0.021
-0.016
-0.012
-0.007
-0.004
-0.001
0.001
0.000
-0.004
-0.005
-0.002
-0.001
-0.001
0.000
-0.001
-0.001
-0.001
-0.003
-0.007
-0.011
-0.016
-0.020
-0.026
-0.029
-0.028
-0.027
-0.021
-0.014
-0.009
-0.006
-0.003
-0.001
0.
0.
0.
0.
0.
0.
0.
0.
0.
0.
0.
0.
0.
0.
0.
0.
0.
0.
0.
0.
0.
0.
0.
0.001
0.001
-0.001
-0.003
-0.011
-0.024
-0.046
-0.068
-0.073
-0.070
-0.068
-0.068
-0.058
-0.046
-0.034
-0.022
-0.010
-0.008
-0.005
-0.006
-0.003
-0.003
0.001
0.002
0.003
0.003
-0.001
-0.004
-0.008
-0.012
-0.020
-0.028
-0.038
-0.045
-0.051
-0.047
-0.039
-0.027
-0.019
-0.013
-0.008
-0.004
-0.001
-0.001
0.
0.
0.
0.
0.
0.
0.
0.
0.
0.
0.
0.
0.
0.
0.
0.
0.
0.
0.
0.
0.
-0.001
0.000
-0.004
-0.015
-0.035
-0.070
-0.097
-0.105
0.021
0.429
0.133
-0.132
-0.135
-0.105
-0.079
-0.059
-0.034
-0.023
-0.014
-0.010
-0.008
-0.003
0.002
0.004
0.006
0.004
0.004
0.001
-0.007
-0.016
-0.028
-0.040
-0.055
-0.069
-0.079
-0.080
-0.069
-0.051
-0.032
-0.021
-0.013
-0.009
-0.005
-0.002
0.000
0.
0.
0.
0.
0.
0.
0.
0.
0.
0.
0.
0.
0.
0.
0.
0.
0.
0.
0.
-0.002
-0.001
-0.004
-0.016
-0.037
-0.076
-0.115
0.099
1.507
17.409
200.117
48.699
0.896
-0.194
-0.104
-0.084
-0.104
-0.084
-0.052
-0.041
-0.030
-0.022
-0.015
-0.010
-0.001
0.005
0.005
0.006
0.005
-0.006
-0.020
-0.034
-0.052
-0.076
-0.099
-0.109
-0.109
-0.101
-0.081
-0.061
-0.046
-0.031
-0.020
-0.011
-0.007
-0.002
0.000
0.
0.
0.
0.
0.
0.
0.
0.
0.
0.
0.
0.
0.
0.
0.
0.
0.
0.
-0.003
-0.004
-0.014
-0.035
-0.073
-0.135
-0.018
9.910
134.061
1438.583
100312.711
15266.789
14.665
0.021
0.073
0.028
-0.164
-0.140
-0.113
-0.090
-0.079
-0.064
-0.055
-0.042
-0.025
-0.014
-0.005
0.
0.001
-0.008
-0.023
-0.042
-0.070
-0.108
-0.137
-0.148
-0.154
-0.151
-0.135
-0.114
-0.093
-0.074
-0.051
-0.029
-0.014
-0.007
-0.002
0.
0.
0.
0.
0.
0.
0.
0.
0.
0.
0.
0.
0.
0.
0.
0.
0.
-0.002
-0.004
-0.011
-0.028
-0.062
-0.129
-0.201
0.627
116.853
11760.793
102948.047
200057.531
11534.051
16.085
0.472
-0.237
-0.235
-0.230
-0.189
-0.172
-0.154
-0.145
-0.124
-0.106
-0.098
-0.086
-0.069
-0.042
-0.021
-0.013
-0.019
-0.040
-0.063
-0.104
-0.141
-0.165
-0.177
-0.212
-0.236
-0.225
-0.188
-0.132
-0.101
-0.092
-0.065
-0.032
-0.013
-0.005
-0.001
0.
0.
0.
0.
0.
0.
0.
0.
0.
0.
0.
0.
0.
0.
0.
0.
-0.002
-0.008
-0.020
-0.047
-0.103
-0.187
-0.144
3.185
86.160
3436.351
106464.328
163679.078
860.752
33.911
0.803
-0.093
0.023
1.723
1.581
0.027
-0.226
-0.130
0.160
0.983
0.910
-0.022
-0.110
-0.085
-0.061
-0.051
-0.046
-0.068
-0.109
-0.144
-0.147
0.191
0.481
-0.098
-0.339
-0.304
0.208
1.726
1.339
0.070
-0.099
-0.066
-0.025
-0.006
-0.001
0.001
0.
0.
0.
0.
0.
0.
0.
0.
0.
0.
0.
0.
0.
0.
0.
-0.005
-0.014
-0.029
-0.072
-0.160
-0.234
2.551
306.752
3111.168
206.355
100239.906
100531.594
5389.727
138.065
15.083
18.503
8.608
82.405
68.675
4.021
0.135
7.448
44.100
189.025
212.171
9.125
3.896
1.780
0.003
-0.104
-0.101
-0.125
-0.183
-0.231
0.041
2.902
5.444
1.047
-0.375
0.429
18.649
112.587
80.894
6.187
-0.021
-0.101
-0.048
-0.017
-0.004
0.002
0.001
0.
0.
0.
0.
0.
0.
0.
0.
0.
0.
0.
0.
0.
-0.001
-0.007
-0.018
-0.042
-0.107
-0.202
-0.063
9.920
3414.958
100128.148
555.581
1185.949
6270.983
607.850
195.310
219.242
437.133
46.770
475.628
382.544
13.020
6.087
712.587
63581.063
101796.227
200067.188
292.182
1227.837
246.634
2.981
-0.155
-0.184
-0.204
-0.273
-0.321
0.919
19.963
41.239
6.273
0.069
17.390
1265.430
64409.121
86612.125
210.053
0.778
-0.142
-0.078
-0.032
-0.014
-0.002
0.
0.000
-0.001
-0.001
0.
0.
0.
0.
0.
0.
0.
0.
0.
0.
-0.002
-0.010
-0.024
-0.060
-0.121
-0.062
6.937
279.386
1075.927
1022.362
118.065
65.242
238.556
212.112
114.435
171.010
316.971
54.873
167.096
70.259
26.291
241.543
9012.922
100536.773
120268.852
43224.961
463.503
100094.766
5324.807
12.101
-0.181
-0.218
0.749
1.774
0.193
3.240
45.604
98.126
14.124
3.436
567.186
57878.883
123895.242
105248.320
368.615
0.926
-0.226
-0.127
-0.060
-0.032
-0.017
-0.012
-0.008
-0.004
-0.005
-0.002
-0.001
0.
0.
0.
0.
0.
0.
0.
0.
-0.003
-0.008
-0.027
-0.068
-0.090
2.879
142.212
100221.336
101122.430
3958.302
102773.211
1468.607
521.800
212.723
24.841
11.038
19.210
27.305
73.285
22.096
622.536
100044.828
15013.025
52843.164
1276.442
206.745
246.651
1064.588
213.171
3.113
-0.270
0.713
37.967
133.273
21.098
121.840
907.016
282.070
392.610
69.076
506.561
43537.063
1786.020
342.003
14.583
-0.198
-0.316
-0.204
-0.125
-0.070
-0.045
-0.033
-0.026
-0.018
-0.013
-0.010
-0.006
-0.003
-0.002
0.
0.
0.
0.
0.
0.
-0.003
-0.009
-0.030
-0.069
0.120
30.935
10466.721
134872.063
105696.617
10853.893
56377.102
1136.309
419.350
5859.139
175.029
4.590
16.509
19.393
26.134
173.790
651.737
57690.566
5868.989
3242.908
89.569
22.762
30.505
17.875
4.315
0.508
-0.257
1.976
132.945
661.061
1820.971
17288.012
102392.438
10177.511
63638.824
2007.082
168.045
157.680
27.949
20.032
6.940
1.954
0.525
-0.128
-0.194
-0.150
-0.101
-0.076
-0.060
-0.046
-0.033
-0.022
-0.013
-0.009
-0.004
-0.003
-0.002
0.
0.
0.
0.
-0.003
-0.009
-0.026
-0.063
0.145
32.555
13638.360
102283.977
4239.139
689.159
191.721
37.310
62.352
357.499
37.032
2.974
38.852
46.374
75.298
1728.480
823.587
1217.105
119.103
22.544
2.904
0.192
0.364
0.114
0.126
-0.041
-0.366
0.842
51.167
1219.230
116710.344
110864.859
114090.984
82625.867
11311.691
103986.555
4371.847
44.533
30.747
383.044
1213.019
257.621
109.583
13.352
0.178
-0.242
-0.202
-0.160
-0.128
-0.097
-0.069
-0.046
-0.032
-0.019
-0.010
-0.006
-0.003
-0.002
0.
0.
0.
-0.002
-0.007
-0.021
-0.051
-0.054
3.155
138.649
23221.359
24868.771
1589.243
6.158
8.648
4.397
2.800
0.599
0.182
23.722
262.965
1538.280
329.846
127.011
62.166
31.745
47.849
13.290
-0.005
-0.466
-0.415
-0.388
-0.418
-0.493
-0.137
15.202
1766.217
107557.320
11843.698
1152.574
465.152
4371.263
196412.953
4017.129
23.041
160.517
47313.871
100993.672
89759.648
103038.063
6786.284
27.684
-0.289
-0.343
-0.298
-0.244
-0.188
-0.135
-0.090
-0.057
-0.041
-0.024
-0.015
-0.009
-0.003
-0.002
0.
0.
-0.002
-0.005
-0.014
-0.038
-0.073
0.024
5.261
141.556
143.880
7.602
0.195
0.888
0.225
-0.466
-0.700
-0.296
12.383
1525.872
107814.414
3327.499
47.179
12.368
63.666
608.099
115.383
1.885
0.955
1.565
1.036
-0.187
-0.559
-0.589
1.865
54.534
486.816
3703.148
102173.148
13865.828
218.583
1819.889
175.821
4.850
59.603
6857.532
87560.492
68077.547
103025.484
103401.461
134.691
-0.297
-0.455
-0.423
-0.384
-0.328
-0.242
-0.163
-0.106
-0.072
-0.047
-0.029
-0.016
-0.008
-0.003
-0.002
0.
-0.001
-0.002
-0.008
-0.021
-0.050
-0.077
-0.022
0.607
0.585
-0.198
-0.341
-0.354
-0.419
-0.496
-0.434
3.615
34.286
209.554
2360.736
2656.256
1176.162
39.087
17.522
172.306
118.561
33.235
148.846
103.659
81.536
19.402
0.451
0.070
57.219
1774.661
82020.063
1220.885
100636.258
3414.436
10.944
9.633
10.920
5.013
9.619
53.152
102.741
185.710
369.744
72.232
2.641
0.486
0.495
0.473
-0.125
-0.401
-0.380
-0.279
-0.176
-0.116
-0.082
-0.053
-0.033
-0.016
-0.008
-0.003
0.
0.
-0.002
-0.003
-0.010
-0.020
-0.047
-0.068
-0.093
-0.128
-0.177
-0.232
-0.268
-0.326
-0.392
-0.062
12.602
494.638
34893.813
6295.405
105633.492
102204.563
2144.669
207.108
1171.005
1169.963
1034.944
34846.105
1841.507
17413.387
6412.319
21.748
4.643
542.092
56206.668
47182.359
6155.507
34272.746
92.746
132.185
22.775
36.809
21.736
197.349
1178.333
94.299
3.500
1.150
-0.008
3.077
8.604
23.983
34.406
15.566
1.602
-0.422
-0.401
-0.271
-0.185
-0.139
-0.094
-0.056
-0.029
-0.014
-0.005
-0.001
0.
-0.001
-0.001
-0.003
-0.008
-0.015
-0.027
-0.040
-0.058
-0.088
-0.130
-0.172
-0.226
-0.285
-0.169
5.684
376.271
20541.822
2741.727
96956.766
137508.188
179246.203
100353.008
1187.532
519.255
783.675
21586.305
1036.411
100116.609
48545.008
48.415
22.644
14956.484
102956.102
45154.953
100901.305
30210.430
18573.365
100251.516
710.737
44.087
17.191
356.000
2736.582
158.236
4.547
0.170
-0.317
3.998
15.674
190.574
996.205
1904.466
70.235
1.124
0.200
0.063
-0.145
-0.203
-0.152
-0.092
-0.048
-0.024
-0.010
-0.003
0.
0.
0.
0.000
-0.001
0.000
-0.006
-0.012
-0.017
-0.035
-0.068
-0.104
-0.146
-0.206
-0.237
1.529
155.054
17987.900
7385.814
151.617
1240.928
106532.680
112875.680
47649.746
355.707
28.986
83.103
30.415
219.878
157.223
5.157
11.759
2562.150
104268.367
97976.813
16914.799
102703.227
115467.172
170852.922
21290.354
76.346
8.394
21.942
75.540
22.082
2.430
-0.010
4.322
11.218
33.355
8796.188
146115.406
101402.875
10291.468
136.988
89.210
43.017
10.315
0.360
-0.217
-0.147
-0.082
-0.040
-0.017
-0.004
0.
0.
0.
0.
0.000
0.002
0.002
0.003
-0.002
-0.011
-0.027
-0.052
-0.086
-0.133
-0.178
0.268
25.921
616.287
356.029
100.037
44586.949
69228.359
4219.816
4860.356
91.168
1.699
7.822
129.971
153.846
9.619
-0.354
0.546
29.124
192.107
287.404
1093.460
116353.164
4169.575
10344.263
10819.035
36.022
4.636
95.692
236.490
210.099
19.664
10.261
879.876
6579.682
302.607
3703.731
35704.234
31477.836
70946.836
101202.656
58080.203
23051.928
1859.778
13.271
-0.148
-0.190
-0.120
-0.064
-0.029
-0.009
0.
0.
0.
0.
0.
0.001
0.003
0.005
0.006
0.003
-0.010
-0.022
-0.043
-0.076
-0.117
-0.134
0.628
4.727
4.083
162.498
100054.539
100384.117
139.726
26.583
2.738
2.702
327.074
6693.043
6275.159
73.811
0.487
1.430
21.693
29.819
20.552
366.434
18715.697
515.076
285.591
1903.777
61.186
58.244
19658.930
100276.039
1350.720
61.077
76.272
100098.938
100066.094
15683.159
104857.430
13879.372
277.598
143413.469
103282.242
105335.703
104096.031
78099.758
48.268
0.005
-0.213
-0.139
-0.086
-0.039
-0.014
0.
0.
0.
0.
0.
0.
0.001
0.001
0.003
0.005
0.004
-0.007
-0.017
-0.036
-0.073
-0.110
-0.155
-0.188
-0.180
7.287
229.514
163.292
4.865
-0.137
-0.409
14.429
25486.297
100927.461
3196.341
38.148
3.221
16.742
207.281
429.340
10457.511
1766.361
11855.162
17471.961
28487.234
101718.758
1997.590
112.528
21761.369
100603.789
496.846
232.128
360.006
16052.161
101638.625
37448.301
100167.727
3974.155
37.882
973.411
317.696
963.969
11477.195
1271.987
10.806
0.072
-0.112
-0.146
-0.097
-0.047
-0.019
0.
0.
0.
0.
0.
0.
0.
0.001
0.002
0.002
0.002
0.002
-0.007
-0.017
-0.038
-0.067
-0.107
-0.157
-0.209
-0.156
0.509
0.344
-0.279
-0.402
-0.391
5.788
2196.249
22963.705
234.005
8.253
5.308
38.341
2077.592
104006.977
101559.945
112591.969
47330.621
79584.461
24112.660
143711.781
12461.633
26429.908
16484.746
15590.319
10728.896
134253.156
102138.117
83869.680
1418.103
283.485
1362.376
91.665
1.682
0.732
6.263
20.025
34.997
14.344
1.162
0.290
0.025
-0.148
-0.099
-0.050
-0.019
0.
0.
0.
0.
0.
0.
0.
0.
0.001
0.001
0.002
0.002
0.000
-0.009
-0.018
-0.035
-0.059
-0.088
-0.129
-0.163
-0.202
-0.227
-0.247
-0.274
-0.289
0.080
19.261
38.329
4.611
2.483
2.036
17.390
4939.188
104756.766
59147.238
105699.813
103368.891
5721.034
10698.634
120366.758
103588.883
109395.414
120037.953
101246.227
681.560
100905.320
179165.625
100209.195
1048.305
6.855
3.625
0.699
-0.469
-0.505
0.385
22.136
165.207
62.120
9.302
0.597
-0.115
-0.162
-0.096
-0.048
-0.019
0.
0.
0.
0.
0.
0.
0.
0.
0.
0.
0.
0.
0.001
-0.003
-0.009
-0.018
-0.033
-0.047
-0.064
-0.084
-0.107
-0.127
-0.137
-0.147
-0.186
-0.229
-0.195
-0.122
0.260
0.211
-0.140
2.619
1130.776
1648.124
214.824
18743.414
3303.148
122.008
260.585
2549.189
163455.703
2044.122
38195.211
102970.336
421.939
222.437
856.584
1895.081
490.538
10.864
-0.431
-0.498
-0.450
-0.427
0.038
12.246
87.976
177.080
66.081
2.644
-0.139
-0.143
-0.084
-0.040
-0.016
0.
0.
0.
0.
0.
0.
0.
0.
0.
0.
0.
0.
0.
0.
-0.006
-0.010
-0.016
-0.023
-0.030
-0.042
-0.045
-0.058
-0.068
-0.082
-0.111
-0.167
-0.234
-0.293
-0.327
-0.369
-0.441
-0.423
1.014
1.798
19.341
449.177
145.337
4.356
2.856
47.048
389.693
27.427
1064.456
5840.023
67.981
3.719
44.651
1229.874
100565.930
102.272
-0.205
-0.439
-0.369
-0.308
-0.223
0.941
11.726
74.486
34.439
1.729
-0.124
-0.116
-0.064
-0.029
-0.013
0.
0.
0.
0.
0.
0.
0.
0.
0.
0.
0.
0.
0.
0.
0.
-0.003
-0.007
-0.010
-0.015
-0.014
-0.018
-0.026
-0.044
-0.061
-0.099
-0.150
-0.228
-0.302
-0.334
-0.283
-0.053
-0.138
-0.431
-0.463
-0.007
2.144
1.047
-0.251
-0.329
-0.169
0.142
0.238
4.796
8.721
0.786
-0.216
6.575
89.282
198.163
16.210
0.439
-0.369
-0.304
-0.229
-0.188
-0.129
0.669
3.093
1.823
0.079
-0.111
-0.082
-0.042
-0.021
-0.010
0.
0.
0.
0.
0.
0.
0.
0.
0.
0.
0.
0.
0.
0.
0.001
0.000
-0.001
-0.001
0.000
-0.002
-0.011
-0.022
-0.041
-0.080
-0.133
-0.206
-0.253
0.038
1.173
7.189
49.133
42.162
3.014
-0.410
-0.467
-0.388
-0.330
-0.282
-0.249
-0.228
-0.231
-0.223
-0.208
-0.232
-0.349
0.439
78.099
7366.521
4947.514
105.788
3.422
-0.257
-0.252
-0.174
-0.141
-0.131
-0.111
-0.059
-0.074
-0.093
-0.075
-0.049
-0.026
-0.014
-0.006
0.
0.
0.
0.
0.
0.
0.
0.
0.
0.
0.
0.
0.
0.
0.001
0.001
0.002
0.004
0.004
-0.001
-0.015
-0.047
-0.087
-0.144
-0.216
-0.278
0.852
26.693
121.313
310.274
38859.770
31649.402
113.097
0.444
-0.436
-0.405
-0.336
-0.252
-0.177
-0.132
-0.119
-0.123
-0.137
-0.176
-0.222
1.445
316.650
100398.766
110477.109
1026.842
36.015
0.631
-0.195
-0.135
-0.092
-0.085
-0.080
-0.076
-0.067
-0.057
-0.041
-0.026
-0.015
-0.007
-0.004
0.
0.
0.
0.
0.
0.
0.
0.
0.
0.
0.
0.
0.
0.
0.001
0.001
0.003
0.006
0.003
-0.011
-0.040
-0.105
-0.160
-0.190
-0.115
-0.111
17.920
4479.784
102644.156
8008.031
132496.031
100635.219
418.332
11.318
8.566
1.867
-0.132
-0.272
-0.194
-0.117
-0.079
-0.072
-0.073
-0.107
-0.149
1.072
102.712
16944.344
102374.742
163517.969
5352.352
10.144
-0.109
-0.105
-0.061
-0.045
-0.039
-0.038
-0.032
-0.026
-0.019
-0.014
-0.007
-0.004
0.
0.
0.
0.
0.
0.
0.
0.
0.
0.
0.
0.
0.
-0.001
-0.002
-0.001
0.000
0.004
0.003
-0.004
-0.032
-0.086
-0.141
-0.006
4.263
37.956
15.847
39.281
42471.809
113767.664
32520.223
7381.204
2398.489
464.884
1207.427
3519.857
196.374
14.521
0.318
-0.242
-0.154
-0.090
-0.067
-0.061
-0.082
-0.119
0.634
85.692
10378.845
90779.281
102548.063
7036.238
10.667
-0.068
-0.076
-0.041
-0.024
-0.018
-0.014
-0.010
-0.010
-0.008
-0.006
-0.004
0.
0.
0.
0.
0.
0.
0.
0.
0.
0.
0.
0.
-0.001
-0.002
-0.003
-0.004
-0.005
-0.002
0.000
-0.001
-0.015
-0.059
-0.105
1.027
13.031
166.740
16907.271
1776.261
553.607
484.071
2943.936
432.517
56.179
393.171
101435.719
142543.984
101734.320
74821.844
2009.284
10.115
-0.211
-0.210
-0.131
-0.087
-0.068
-0.069
-0.105
-0.006
6.592
110.695
124.487
138.685
36.127
0.785
-0.080
-0.048
-0.021
-0.009
-0.004
-0.005
-0.002
-0.003
-0.002
-0.002
0.
0.
0.
0.
0.
0.
0.
0.
0.
0.
0.
0.
-0.001
-0.002
-0.003
-0.008
-0.011
-0.014
-0.012
-0.008
-0.011
-0.032
-0.086
0.100
31.461
2038.026
1938.187
29818.352
10125.915
100348.984
16295.077
624.852
17.613
25.825
60545.738
123729.117
100773.633
83321.664
101734.820
31688.648
30.700
-0.183
-0.299
-0.207
-0.144
-0.102
-0.078
-0.084
-0.104
0.018
0.865
1.055
0.539
0.131
-0.077
-0.055
-0.024
-0.009
0.001
0.001
0.002
0.000
0.002
0.001
0.
0.
0.
0.
0.
0.
0.
0.
0.
0.
0.
0.
-0.001
-0.003
-0.007
-0.012
-0.020
-0.029
-0.033
-0.033
-0.030
-0.029
-0.052
-0.112
0.227
63.118
9365.556
3516.504
23504.396
105800.633
105061.047
108451.852
42199.898
1033.029
37.058
2616.263
38988.492
364.825
26618.154
107410.453
6669.311
29.173
-0.130
-0.386
-0.280
-0.218
-0.162
-0.114
-0.080
-0.082
-0.092
-0.097
-0.094
-0.091
-0.080
-0.053
-0.025
-0.008
0.001
0.004
0.003
0.004
0.002
0.001
0.
0.
0.
0.
0.
0.
0.
0.
0.
0.
0.
0.
-0.001
-0.002
-0.006
-0.014
-0.025
-0.043
-0.061
-0.068
-0.065
-0.055
-0.050
-0.070
-0.127
-0.065
5.924
83.200
130.407
12543.684
100071.430
2269.808
37847.563
100668.273
35651.797
964.221
70795.234
2457.887
214.735
12908.150
200646.703
80459.516
127.428
0.417
0.852
3.003
0.914
-0.151
-0.169
-0.108
-0.069
-0.057
-0.056
-0.054
-0.048
-0.033
-0.019
-0.008
0.
0.003
0.002
0.003
0.001
0.001
0.
0.
0.
0.
0.
0.
0.
0.
0.
0.
0.
0.
-0.001
0.
-0.004
-0.011
-0.026
-0.049
-0.081
-0.095
-0.098
-0.096
-0.087
-0.080
-0.088
-0.132
-0.028
4.182
27.072
26.704
88.403
243.716
38.432
959.383
26434.307
19115.230
109303.594
118098.578
3872.044
358.533
34259.809
120059.133
12288.641
63.142
3.235
130.381
880.572
101.095
1.912
-0.194
-0.155
-0.081
-0.045
-0.027
-0.019
-0.014
-0.009
-0.005
-0.002
0.000
0.001
0.002
0.001
0.
0.
0.
0.
0.
0.
0.
0.
0.
0.
0.
0.
0.
0.
0.000
0.
-0.007
-0.020
-0.042
-0.083
-0.128
-0.140
-0.047
-0.012
-0.113
-0.113
-0.108
-0.128
-0.112
1.272
7.154
6.488
6.471
2.893
0.311
7.468
121.462
57196.691
105851.742
103796.703
2332.822
592.926
80863.984
109899.031
5547.795
12.522
29.730
9373.116
100070.000
5571.684
14.375
-0.109
-0.185
-0.106
-0.050
-0.022
-0.006
0.000
0.000
0.
0.001
0.002
0.001
0.001
0.001
0.
0.
0.
0.
0.
0.
0.
0.
0.
0.
0.
0.
0.
0.001
0.000
-0.002
-0.013
-0.029
-0.067
-0.125
-0.160
-0.152
0.096
0.146
-0.135
-0.165
-0.145
-0.140
-0.169
-0.130
0.120
1.511
19.358
15.959
0.440
0.175
178.307
100292.063
96964.031
533.115
403.630
308.608
793.225
488.967
75.881
1.841
88.985
5865.676
101172.633
2190.300
12.775
-0.059
-0.200
-0.115
-0.054
-0.024
-0.007
0.000
0.003
0.002
0.001
0.001
0.002
0.002
0.001
0.001
0.
0.
0.
0.
0.
0.
0.
0.
0.
0.
0.
0.
0.001
0.001
-0.002
-0.017
-0.041
-0.085
-0.134
-0.145
0.465
4.078
2.518
-0.046
-0.228
-0.202
-0.177
-0.185
-0.222
-0.240
1.226
20.188
16.753
0.544
-0.222
14.207
649.593
387.559
28.300
22.878
22.350
29.127
5.057
0.229
1.403
36.570
641.285
626.890
103.043
4.278
-0.180
-0.215
-0.121
-0.058
-0.026
-0.009
-0.004
-0.003
0.002
-0.001
-0.002
-0.001
0.000
0.002
0.001
0.001
0.
0.
0.
0.
0.
0.
0.
0.
0.
0.
0.
0.002
0.001
-0.002
-0.018
-0.047
-0.085
-0.071
0.183
4.661
59.422
31.277
0.962
-0.128
0.054
-0.093
-0.211
-0.228
-0.248
-0.133
0.992
0.824
0.233
1.155
1.472
2.568
21.692
377.968
870.997
507.964
15.302
-0.258
4.392
143.377
315.639
40.715
28.531
9.911
0.359
-0.313
-0.220
-0.123
-0.069
-0.036
-0.018
-0.011
-0.008
-0.009
-0.008
-0.008
-0.004
-0.002
0.000
0.001
0.001
0.
0.
0.
0.
0.
0.
0.
0.
0.
0.
0.
0.002
0.001
-0.002
-0.015
-0.043
-0.077
-0.036
0.263
3.223
35.792
19.134
1.132
8.323
29.183
7.190
0.139
-0.245
-0.253
-0.296
-0.348
1.044
67.638
248.120
18.109
1.334
23.471
583.341
57577.375
34885.195
125.267
4.709
62.545
28740.889
100048.055
588.145
5.078
1.154
-0.163
-0.351
-0.245
-0.154
-0.105
-0.065
-0.037
-0.024
-0.021
-0.022
-0.022
-0.021
-0.016
-0.010
-0.003
0.000
0.001
0.001
0.
0.
0.
0.
0.
0.
0.
0.
0.
0.
0.001
0.003
-0.001
-0.007
-0.030
-0.063
-0.100
-0.100
0.109
1.210
1.045
7.626
365.116
4119.340
267.830
3.976
-0.228
-0.275
-0.298
-0.290
9.715
3711.251
95593.844
312.455
1.455
3.626
77.288
3688.267
5487.037
102009.586
1619.528
303.093
93004.063
121603.383
491.759
32.424
87.634
8.513
-0.235
-0.290
-0.192
-0.134
-0.100
-0.072
-0.046
-0.038
-0.039
-0.043
-0.037
-0.030
-0.018
-0.009
-0.001
0.001
0.001
0.
0.
0.
0.
0.
0.
0.
0.
0.
0.
0.001
0.003
0.002
-0.003
-0.012
-0.040
-0.080
-0.119
-0.171
-0.180
2.947
61.612
1401.095
46876.086
3133.859
21.757
-0.073
-0.303
-0.299
-0.265
5.289
663.784
5362.891
96.892
0.712
0.045
10.253
364.068
6173.717
117198.703
1823.029
1114.269
100401.984
100498.961
256.793
165.959
708.368
33.474
0.102
-0.223
0.277
0.142
-0.091
-0.092
-0.068
-0.053
-0.054
-0.057
-0.050
-0.042
-0.027
-0.014
-0.005
0.
0.001
0.
0.
0.
0.
0.
0.
0.
0.
0.
0.
0.001
0.002
0.003
0.001
-0.002
-0.015
-0.044
-0.083
-0.146
-0.163
3.332
78.427
5630.499
102352.453
100160.953
67.709
0.889
-0.298
-0.299
-0.253
1.081
14.433
34.188
12.730
1.365
0.534
1.347
15.379
255.014
2848.523
108.874
94.151
4491.906
2610.834
67.453
72.730
72.050
40.433
21.905
1.613
3.885
4.230
0.264
-0.095
-0.083
-0.063
-0.064
-0.066
-0.061
-0.050
-0.033
-0.018
-0.007
-0.002
0.001
0.
0.
0.
0.
0.
0.
0.
0.
0.
0.
0.
0.001
0.003
0.002
0.003
-0.003
-0.018
-0.042
-0.098
-0.171
0.278
8.327
357.759
16505.395
1759.008
39.976
3.950
-0.227
-0.270
-0.248
0.355
10.020
89.467
55.554
7.042
5.923
0.607
0.143
1.986
5.154
0.984
4.527
55.656
56.113
27.834
90.484
3307.384
27035.787
16929.715
41.334
7.134
18.755
0.909
-0.089
-0.084
-0.065
-0.070
-0.076
-0.070
-0.056
-0.037
-0.019
-0.008
-0.001
0.001
0.
0.
0.
0.
0.
0.
0.
0.
0.
0.
0.
0.
0.001
0.002
0.003
0.002
-0.007
-0.024
-0.062
-0.139
-0.186
0.232
7.264
33.632
25.458
14.062
1.748
-0.172
-0.220
-0.204
-0.060
3.487
29.055
20.221
3.960
3.545
0.287
-0.253
-0.259
-0.289
-0.337
-0.269
0.399
2.200
86.782
27641.152
127464.727
200092.766
100438.242
101.476
1.002
1.378
0.034
-0.086
-0.074
-0.061
-0.071
-0.077
-0.074
-0.059
-0.037
-0.019
-0.009
-0.002
-0.001
0.
0.
0.
0.
0.
0.
0.
0.
0.
0.
0.
0.
0.
0.001
0.003
0.004
-0.001
-0.012
-0.033
-0.090
-0.160
-0.183
0.161
1.072
1.764
2.145
0.605
-0.130
-0.165
-0.150
-0.133
0.137
1.164
0.940
0.174
0.044
-0.167
-0.189
-0.190
-0.217
-0.264
-0.338
-0.015
10.729
361.194
103408.977
106077.773
8613.402
379.799
7.267
-0.146
-0.144
-0.093
-0.072
-0.054
-0.055
-0.069
-0.078
-0.075
-0.059
-0.036
-0.018
-0.008
-0.001
0.000
0.
0.
0.
0.
0.
0.
0.
0.
0.
0.
0.
0.
0.
0.
0.001
0.003
0.003
-0.004
-0.017
-0.046
-0.095
-0.145
-0.181
-0.177
-0.081
0.117
-0.008
-0.128
-0.113
-0.096
-0.092
-0.097
-0.096
-0.107
-0.125
-0.137
-0.135
-0.132
-0.120
-0.127
-0.172
-0.224
0.982
54.912
605.523
1405.875
1152.299
39.509
2.981
-0.084
-0.184
-0.114
-0.061
-0.040
-0.037
-0.048
-0.063
-0.076
-0.072
-0.056
-0.034
-0.017
-0.007
-0.002
0.
0.
0.
0.
0.
0.
0.
0.
0.
0.
0.
0.
0.
0.
0.
0.001
0.002
0.002
-0.001
-0.008
-0.019
-0.044
-0.078
-0.117
-0.138
-0.139
-0.119
-0.106
-0.089
-0.067
-0.053
-0.049
-0.056
-0.058
-0.068
-0.073
-0.071
-0.069
-0.067
-0.062
-0.069
-0.103
-0.147
0.820
109.181
39037.246
111371.953
3414.533
1.656
-0.243
-0.202
-0.116
-0.050
-0.025
-0.018
-0.021
-0.035
-0.055
-0.064
-0.062
-0.049
-0.030
-0.014
-0.006
-0.002
0.001
0.
0.
0.
0.
0.
0.
0.
0.
0.
0.
0.
0.
0.
0.
0.
0.001
0.002
0.002
-0.002
-0.007
-0.015
-0.029
-0.047
-0.066
-0.072
-0.069
-0.059
-0.048
-0.033
-0.021
-0.017
-0.019
-0.019
-0.020
-0.020
-0.018
-0.019
-0.021
-0.021
-0.029
-0.058
-0.101
0.213
43.565
5321.787
3003.640
122.063
0.171
-0.209
-0.120
-0.048
-0.017
-0.005
-0.005
-0.012
-0.026
-0.040
-0.049
-0.047
-0.037
-0.022
-0.010
-0.003
-0.001
0.001
0.
0.
0.
0.
0.
0.
0.
0.
0.
0.
0.
0.
0.
0.
0.
0.
0.001
0.001
0.001
0.000
-0.006
-0.010
-0.015
-0.021
-0.027
-0.029
-0.027
-0.018
-0.014
-0.011
-0.007
-0.004
-0.004
-0.002
-0.001
0.001
0.002
0.
0.000
-0.006
-0.029
-0.071
-0.077
1.264
14.249
11.024
0.710
-0.149
-0.106
-0.047
-0.018
-0.002
0.001
0.001
-0.006
-0.013
-0.024
-0.029
-0.029
-0.022
-0.013
-0.005
-0.002
0.001
0.001
0.
0.
0.
0.
0.
0.
0.
0.
0.
0.
0.
0.
0.
0.
0.
0.
0.
0.001
0.000
0.000
-0.002
-0.003
-0.005
-0.008
-0.010
-0.010
-0.010
-0.008
-0.005
-0.005
-0.003
-0.002
0.000
0.001
0.003
0.004
0.003
0.005
0.003
-0.001
-0.011
-0.035
-0.063
-0.076
-0.019
-0.042
-0.094
-0.077
-0.040
-0.017
-0.005
0.004
0.004
0.003
0.000
-0.005
-0.009
-0.013
-0.011
-0.008
-0.005
-0.001
0.000
0.002
0.001
0.
0.
0.
0.
0.
0.
0.
0.
0.
0.
0.
0.
0.
0.
0.
0.
0.
0.
0.
0.
-0.001
-0.001
-0.002
-0.003
-0.004
-0.004
-0.004
-0.003
-0.002
-0.001
0.
0.
0.
0.001
0.002
0.003
0.002
0.002
-0.001
-0.002
-0.004
-0.014
-0.028
-0.046
-0.052
-0.054
-0.046
-0.029
-0.014
-0.005
-0.001
0.002
0.003
0.002
0.001
-0.001
-0.002
-0.003
-0.003
-0.002
-0.001
0.000
0.002
0.001
0.
0.
0.
0.
0.
0.
0.
0.
0.
0.
0.
0.
0.
0.
0.
0.
0.
0.
0.
0.
0.
0.
0.
0.
0.
-0.001
-0.001
-0.001
-0.001
0.
0.
0.
0.
0.
0.
0.
0.
0.001
0.001
0.001
-0.001
-0.003
-0.004
-0.009
-0.013
-0.016
-0.016
-0.013
-0.007
-0.003
0.001
0.002
0.001
0.
0.002
0.002
0.002
0.001
0.001
0.001
0.001
0.001
0.002
0.001
0.
0.
0.
0.
0.
0.
0.
0.
0.
0.
0.
0.
0.
0.
0.
0.
0.
0.
0.
0.
0.
0.
0.
0.
0.
0.
0.
0.
0.
0.
0.
0.
0.
0.
0.
0.
0.
0.
0.
0.
0.
0.
0.001
-0.002
-0.003
-0.004
-0.003
-0.003
-0.002
-0.001
0.002
0.002
0.001
0.
0.
0.
0.001
0.001
0.001
0.002
0.002
0.002
0.001
0.001
0.
0.
0.
0.
0.
0.
0.
0.
0.
0.
0.
0.
0.
0.
0.
0.
0.
0.
0.
0.
0.
0.
0.
0.
0.
0.
0.
0.
0.
0.
0.
0.
0.
0.
0.
0.
0.
0.
0.
0.
0.
0.
0.
0.
0.
0.001
0.001
0.001
0.001
0.002
0.002
0.001
0.001
0.
0.
0.
0.
0.
0.
0.
0.001
0.001
0.001
0.
0.
0.
0.
0.
0.
0.
0.
0.
0.
0.
0.
0.
0.
0.
0.
0.
0.
0.
0.
0.
0.
0.
0.
0.
0.
0.
0.
0.
0.
0.
0.
0.
0.
0.
0.
0.
0.
0.
0.
0.
0.
0.
0.
0.
0.
0.
0.
0.
0.001
0.001
0.001
0.
0.
0.
0.
0.
0.
0.
0.
0.
0.
0.
0.
0.
0.
0.
0.
0.
0.
0.
0.
0.
0.
0.
0.
0.
0.
0.
0.
0.
0.
0.
0.
0.
0.
0.
0.
0.
0.
0.
0.
0.
0.
0.
0.
0.
0.
0.
0.
0.
0.
0.
0.
0.
0.
0.
0.
0.
0.
0.
0.
0.
0.
0.
0.
0.
0.
0.
0.
0.
0.
0.
0.
0.
0.
0.
0.
0.
0.
0.
0.
0.
0.
0.
0.
0.
0.
0.
0.
0.
0.
0.
0.
0.
0.
0.
0.
0.
0.
0.
0.
0.
0.
0.
0.
0.
0.
0.
0.
0.
0.001
0.001
0.
0.
0.
0.
0.
0.
0.
0.
0.
0.
0.
0.
0.
0.
0.
0.
0.
0.
0.
0.
0.
0.
0.
0.
0.
0.
0.
0.
0.
0.
0.
0.
0.
0.
0.
0.
0.
0.
0.
0.
0.
0.
0.
0.
0.
0.
0.
0.
0.
0.
0.
0.
0.
0.
0.
0.
0.
0.
0.
0.001
0.001
0.003
0.002
0.002
0.002
0.000
0.001
0.001
0.
0.
0.
0.
0.
0.
0.
0.001
0.001
0.001
0.001
0.
0.
0.
0.
0.
0.
0.
0.
0.
0.
0.
0.
0.
0.
0.
0.
0.
0.
0.
0.
0.
0.
0.
0.
0.
0.
0.
0.
0.
0.
0.
0.
0.
0.
0.
0.
0.
0.
0.
0.
0.
0.
0.
0.
0.001
0.001
0.002
0.002
0.001
0.001
0.001
0.001
0.001
0.001
0.001
0.
0.
0.
0.
0.000
-0.001
-0.001
0.000
0.000
0.001
0.001
0.001
0.
0.
0.
0.
0.
0.
0.
0.
0.
0.
0.
0.
0.
0.
0.
0.
0.
0.
0.
0.
0.
0.
0.
0.
0.
0.
0.
0.
0.
0.
0.
0.
0.
0.
0.
0.
0.
0.
0.
0.
0.
0.001
0.002
0.002
0.001
-0.001
-0.002
-0.002
-0.002
-0.001
0.000
0.001
0.001
0.001
0.
-0.001
-0.001
-0.001
-0.001
-0.002
-0.003
-0.003
-0.002
-0.001
0.000
0.001
0.
0.
0.
0.
0.
0.
0.
0.
0.
0.
0.
0.
0.
0.
0.
0.
0.
0.
0.
0.
0.
0.
0.
0.
0.
0.
0.
0.
0.
0.
0.
0.
0.001
0.001
0.001
0.001
0.000
0.000
0.001
0.001
0.004
0.002
0.003
0.
-0.003
-0.006
-0.009
-0.008
-0.006
-0.003
-0.001
0.000
0.001
0.
-0.001
-0.001
-0.002
-0.004
-0.006
-0.007
-0.010
-0.007
-0.006
-0.005
-0.003
-0.002
-0.001
-0.001
0.
0.
0.
0.
0.
0.
0.
0.
0.
0.
0.
0.
0.
0.
0.
0.
0.
0.
0.
0.
0.
0.
0.
0.
0.
0.
0.
0.
0.001
0.001
0.001
0.
-0.001
0.
0.000
0.003
0.005
0.006
0.006
0.003
0.000
-0.008
-0.013
-0.016
-0.017
-0.013
-0.008
-0.004
-0.002
0.001
-0.001
-0.002
-0.002
-0.006
-0.011
-0.015
-0.018
-0.021
-0.021
-0.018
-0.014
-0.010
-0.008
-0.004
-0.003
-0.001
0.
0.
0.
0.
0.
0.
0.
0.
0.
0.
0.
0.
0.
0.
0.
0.
0.
0.
0.
0.
0.
0.
0.
0.
0.
0.
0.001
0.002
0.001
0.001
0.
-0.001
-0.001
-0.001
0.001
0.003
0.003
0.002
-0.001
-0.006
-0.012
-0.019
-0.024
-0.023
-0.018
-0.012
-0.007
-0.004
-0.002
-0.001
-0.003
-0.005
-0.010
-0.018
-0.028
-0.034
-0.039
-0.037
-0.034
-0.028
-0.022
-0.015
-0.010
-0.007
-0.004
-0.001
0.
0.
0.
0.
0.
0.
0.
0.
0.
0.
0.
0.
0.
0.
0.
0.
0.
0.
0.
0.
0.
0.
0.
0.
0.001
0.003
0.000
-0.002
-0.006
-0.012
-0.018
-0.021
-0.021
-0.020
-0.017
-0.018
-0.017
-0.014
-0.016
-0.022
-0.026
-0.028
-0.028
-0.020
-0.015
-0.008
-0.006
-0.005
-0.002
-0.002
-0.008
-0.015
-0.025
-0.038
-0.052
-0.061
-0.065
-0.063
-0.055
-0.044
-0.031
-0.021
-0.014
-0.008
-0.004
-0.001
0.
0.
0.
0.
0.
0.
0.
0.
0.
0.
0.
0.
0.
0.
0.
0.
0.
0.
0.
0.
0.
0.
0.001
0.000
-0.001
-0.004
-0.014
-0.027
-0.050
-0.070
-0.075
-0.074
-0.078
-0.083
-0.079
-0.068
-0.057
-0.049
-0.039
-0.038
-0.035
-0.033
-0.026
-0.018
-0.009
-0.004
-0.003
-0.001
-0.004
-0.007
-0.016
-0.031
-0.050
-0.071
-0.091
-0.106
-0.105
-0.097
-0.087
-0.067
-0.041
-0.025
-0.015
-0.010
-0.003
-0.001
0.
0.
0.
0.
0.
0.
0.
0.
0.
0.
0.
0.
0.
0.
0.
0.
0.
0.
0.
0.
0.
0.000
-0.001
-0.008
-0.021
-0.040
-0.074
-0.096
-0.096
-0.078
0.032
-0.073
-0.157
-0.138
-0.033
-0.032
-0.089
-0.080
-0.064
-0.052
-0.045
-0.034
-0.020
-0.014
-0.008
0.001
0.002
0.001
-0.008
-0.015
-0.034
-0.060
-0.090
-0.125
-0.137
-0.135
-0.132
-0.126
-0.109
-0.075
-0.046
-0.026
-0.016
-0.008
-0.004
-0.002
0.
0.
0.
0.
0.
0.
0.
0.
0.
0.
0.
0.
0.
0.
0.
0.
0.
0.
0.
-0.002
-0.002
-0.008
-0.024
-0.047
-0.090
-0.112
1.235
10.136
6.155
23.946
8.477
0.599
0.716
12.952
7.739
0.139
-0.135
-0.121
-0.100
-0.079
-0.062
-0.042
-0.026
-0.013
-0.006
0.001
-0.001
-0.009
-0.019
-0.041
-0.071
-0.114
-0.151
-0.159
-0.030
-0.032
-0.150
-0.149
-0.118
-0.082
-0.054
-0.033
-0.015
-0.011
-0.005
-0.001
0.
0.
0.
0.
0.
0.
0.
0.
0.
0.
0.
0.
0.
0.
0.
0.
0.
-0.002
-0.003
-0.007
-0.021
-0.047
-0.093
-0.151
0.326
167.494
100658.063
530.422
2505.359
314.019
130.994
35.790
345.261
131.372
1.240
-0.200
-0.184
-0.144
-0.123
-0.110
-0.087
-0.064
-0.040
-0.026
-0.011
-0.005
-0.015
-0.028
-0.047
-0.084
-0.139
-0.190
-0.188
0.042
0.025
-0.203
-0.221
-0.188
-0.140
-0.100
-0.065
-0.041
-0.019
-0.010
-0.004
0.000
0.
0.
0.
0.
0.
0.
0.
0.
0.
0.
0.
0.
0.
0.
0.
0.
-0.002
-0.006
-0.016
-0.038
-0.080
-0.148
-0.200
2.140
967.995
122610.578
131712.344
18238.180
351.845
3462.228
289.573
22.719
13.213
0.630
-0.150
-0.189
-0.041
-0.120
-0.169
-0.160
-0.133
-0.110
-0.082
-0.053
-0.034
-0.033
-0.040
-0.069
-0.112
-0.169
-0.192
0.107
0.382
-0.085
-0.333
-0.331
-0.227
0.020
0.033
-0.094
-0.075
-0.042
-0.017
-0.007
-0.002
0.
0.
0.
0.
0.
0.
0.
0.
0.
0.
0.
0.
0.
0.
0.
0.
-0.003
-0.012
-0.027
-0.061
-0.121
-0.171
0.253
7.306
4178.045
200135.750
36391.898
11859.644
104.903
37.937
19.905
4.057
2.834
17.433
14.731
1.399
0.567
0.087
-0.124
-0.076
-0.075
-0.152
-0.119
-0.096
-0.086
-0.080
-0.078
-0.103
-0.159
-0.195
0.755
15.808
38.561
6.235
-0.178
-0.279
2.907
25.081
18.810
1.471
-0.090
-0.082
-0.034
-0.011
-0.004
-0.001
0.
0.
0.
0.
0.
0.
0.
0.
0.
0.
0.
0.
0.
0.
0.
-0.006
-0.016
-0.037
-0.088
-0.177
-0.131
6.064
975.567
18849.158
1550.343
783.620
3027.772
114.178
10.189
210.203
436.701
103.291
8014.082
5696.644
48.233
0.534
1.628
7.202
10.274
19.736
3.260
7.537
3.253
0.046
-0.147
-0.153
-0.178
-0.237
-0.200
6.645
307.634
1303.320
78.354
1.544
3.455
101.031
5347.376
2761.162
31.987
0.200
-0.128
-0.060
-0.022
-0.007
0.000
0.002
0.
0.
0.
0.
0.
0.
0.
0.
0.
0.
0.
0.
0.
-0.001
-0.007
-0.019
-0.050
-0.122
-0.214
-0.007
23.599
21958.582
157343.484
3370.041
94.388
197.706
24.778
89.110
78089.055
100037.789
1285.097
100386.313
100051.047
239.900
2.204
54.445
579.075
298.788
17233.506
196.903
7097.266
894.899
5.832
-0.191
-0.257
-0.235
-0.269
-0.158
20.895
2183.840
13156.058
263.957
16.138
108.633
2723.429
170453.578
26776.852
92.107
0.587
-0.176
-0.095
-0.039
-0.015
-0.004
-0.001
-0.001
-0.002
-0.003
-0.002
0.
0.
0.
0.
0.
0.
0.
0.
0.
-0.002
-0.009
-0.025
-0.065
-0.133
-0.108
3.948
124.797
8959.070
105545.602
8177.057
4504.691
100057.031
416.794
72.254
34847.059
100968.453
5505.406
104468.766
5056.921
47.534
9.278
230.909
6207.618
768.552
1536.139
10835.630
146865.438
60780.223
27.787
-0.104
-0.001
7.673
20.155
2.668
36.707
13624.817
100057.875
842.594
35.537
1770.369
108769.422
103962.930
14118.830
39.989
0.107
-0.268
-0.151
-0.074
-0.040
-0.021
-0.015
-0.011
-0.010
-0.008
-0.007
-0.004
-0.002
0.
0.
0.
0.
0.
0.
0.
-0.003
-0.009
-0.030
-0.069
-0.088
3.098
115.331
6576.465
157496.438
101920.641
613.105
15824.598
100621.172
918.389
30.997
218.522
1333.888
2463.816
51828.684
889.536
17.541
84.500
82.648
291.581
166.414
100071.633
138488.328
104579.969
1310.939
23.347
1.192
7.395
2196.583
38940.863
222.923
18.407
275.592
1041.526
3773.214
511.939
1455.360
100144.438
4322.297
188.921
4.068
-0.393
-0.365
-0.227
-0.140
-0.083
-0.052
-0.042
-0.035
-0.025
-0.022
-0.014
-0.011
-0.007
-0.004
-0.002
0.
0.
0.
0.
0.
-0.003
-0.008
-0.031
-0.068
0.161
36.451
17932.043
102998.656
23161.658
3846.522
162.540
223.544
483.811
204.740
337.581
336.909
3227.066
267.580
94.820
18.348
11.401
67.495
37.660
18.663
21.654
2020.842
2434.023
578.334
154.437
100.580
5.894
22.127
31665.576
110432.898
2321.853
242.196
9497.288
59340.777
102111.609
25168.938
161.048
118.287
29.615
12.636
6.681
3.098
1.151
-0.092
-0.208
-0.166
-0.110
-0.089
-0.079
-0.066
-0.046
-0.035
-0.023
-0.014
-0.009
-0.003
-0.002
-0.002
0.
0.
0.
-0.003
-0.009
-0.027
-0.063
0.193
40.901
23753.010
115289.734
19313.256
881.253
14.760
181.063
204.906
331.035
45430.434
80.977
162.598
370.432
78.105
6.701
5.524
17.558
40.307
13.131
2.288
4.849
6.853
6.951
41.533
36.504
4.014
12.071
2733.646
103291.055
135141.641
2002.159
134768.797
103701.945
108643.555
103820.648
9556.750
24.948
474.235
3775.775
1233.238
635.024
158.586
7.685
-0.054
-0.257
-0.220
-0.180
-0.153
-0.129
-0.104
-0.070
-0.046
-0.030
-0.018
-0.010
-0.006
-0.003
-0.002
0.
0.
-0.002
-0.007
-0.020
-0.051
-0.040
3.816
233.039
100383.570
104857.414
3513.780
14.350
290.991
312.792
27.768
124.727
7.737
1244.558
100242.258
5416.909
16.309
8.261
537.494
7427.260
3196.427
357.112
2.529
-0.518
-0.154
1.325
1.687
2.280
5.219
231.909
14795.475
115870.555
4795.926
5996.905
1326.968
3357.363
100093.953
3783.263
47.765
26125.303
138473.313
107361.648
103755.453
22661.002
182.595
4.061
-0.385
-0.373
-0.267
-0.125
-0.174
-0.177
-0.132
-0.087
-0.059
-0.039
-0.022
-0.010
-0.005
-0.003
0.
0.
-0.002
-0.004
-0.013
-0.038
-0.071
0.071
9.296
444.127
447.052
12.753
1.565
17.174
18.166
1.439
-0.445
1.334
481.349
85135.102
1761.391
45.894
25.250
1377.376
39982.406
100910.828
28295.938
16.931
3.254
10.282
8.164
0.954
1.749
1.095
7.002
171.186
100711.219
759.764
2852.279
250.878
37.889
177.015
43.130
17.891
1880.077
31794.676
67477.875
103058.641
18654.973
784.868
10.673
-0.517
-0.434
0.655
3.298
0.716
-0.243
-0.212
-0.137
-0.090
-0.065
-0.044
-0.023
-0.011
-0.004
-0.002
0.
-0.001
-0.002
-0.007
-0.021
-0.047
-0.072
0.044
1.166
1.105
-0.126
-0.281
0.041
0.162
-0.306
-0.616
-0.448
6.777
46.398
49.833
1080.853
612.892
76.475
420.395
12278.156
2057.666
100.169
770.549
4184.297
2554.721
50.177
1.311
-0.238
4.988
58.836
119.728
70.551
898.053
114.800
2.946
55.581
1178.604
355.865
20.770
63.690
120.417
410.064
138.598
13.152
0.002
0.113
9.754
14.352
13.109
2.840
-0.275
-0.285
-0.069
-0.020
-0.086
-0.069
-0.043
-0.022
-0.009
-0.002
0.
0.
-0.002
-0.002
-0.010
-0.020
-0.047
-0.065
-0.088
-0.128
-0.187
-0.223
0.132
1.125
0.696
-0.343
-0.205
6.090
38.912
384.987
102171.305
102746.586
160.482
46.489
27.181
35.208
11382.583
100575.875
111467.086
118723.516
7992.070
28.233
3.633
103.014
2092.284
988.896
1763.034
3302.344
67.969
121.892
421.834
51877.203
5715.546
29.726
4.715
2.502
5.734
5.567
0.350
-0.450
24.070
3710.166
4235.074
218.809
13.975
0.318
-0.014
1.660
1.327
0.049
-0.107
-0.069
-0.035
-0.014
-0.006
0.000
0.
-0.001
-0.001
-0.002
-0.006
-0.015
-0.026
-0.044
-0.064
-0.104
-0.131
0.175
0.995
0.791
-0.182
-0.156
6.333
38.056
120.639
29021.770
9457.454
3157.514
5731.268
87.119
19.782
8012.589
100106.836
21802.363
109017.945
160543.641
299.406
21.480
586.888
43073.977
103898.945
102373.258
54761.828
12338.382
98944.422
3600.338
16319.892
1091.563
16.568
6.299
3.473
14.456
18.603
2.896
3.941
69.815
76051.992
185278.641
100846.531
301.195
6.491
0.643
4.640
3.392
0.221
-0.146
-0.104
-0.052
-0.023
-0.009
-0.002
0.
0.
0.
0.000
0.000
-0.001
-0.004
-0.011
-0.023
-0.055
-0.082
-0.088
-0.043
-0.117
-0.275
-0.238
2.996
24.070
19.836
45.528
3085.908
107767.438
18520.066
182.311
7.745
54.269
358.675
94.084
298.680
7102.696
55.510
22.458
338.594
39141.492
100350.711
29871.352
103913.906
135026.453
157447.031
58786.027
16494.869
773.608
9.990
19.636
39.491
11.001
7.186
6.054
14.250
13.992
484.767
110626.125
200207.938
1606.169
33.551
9.271
18.680
7.941
0.404
-0.183
-0.141
-0.076
-0.032
-0.012
-0.002
0.
0.
0.
0.
0.000
0.001
0.002
0.003
-0.005
-0.020
-0.050
-0.076
-0.104
-0.151
-0.218
-0.246
0.646
5.514
4.605
66.602
28189.582
105559.273
26460.367
56.225
2.725
1.357
29.377
1478.430
2003.727
47.026
3.406
6.486
91.301
219.991
777.491
3218.657
131613.766
9087.333
1318.572
832.213
117.248
29.999
166.170
4360.981
42419.563
381.875
7.686
213.876
947.812
104.747
136.945
1301.030
8130.992
2617.250
2416.661
324.651
5716.265
762.440
8.628
-0.133
-0.168
-0.097
-0.046
-0.017
-0.005
0.
0.
0.
0.
0.
0.003
0.002
0.005
0.004
-0.004
-0.016
-0.037
-0.061
-0.092
-0.141
-0.197
-0.207
-0.049
0.271
85.148
48667.484
21915.027
324.936
6.365
0.306
5.336
406.357
100594.078
100176.313
681.019
33.359
36.517
5894.457
11377.832
60.107
1136.197
100046.180
1598.019
29.026
52.491
7.934
83.251
63556.363
200038.484
100690.930
2554.342
31.679
6050.537
100020.086
4647.531
73325.273
791.419
32.102
775.634
3422.364
1909.986
100030.859
14909.147
28.738
-0.054
-0.191
-0.113
-0.056
-0.025
-0.007
0.
0.
0.
0.
0.
0.
0.003
0.004
0.004
0.002
-0.003
-0.012
-0.022
-0.045
-0.084
-0.135
-0.197
-0.288
-0.310
4.899
116.970
95.662
6.954
0.460
0.171
12.813
2817.580
152331.656
97794.117
505.667
746.320
475.700
72877.727
32272.031
541.665
186.688
2822.958
3862.455
340.773
1847.766
120.325
104.650
80057.367
121163.469
5911.343
340.595
75.775
844.399
6616.535
13354.396
100004.867
1983.358
8.297
16.013
33.522
167.797
3478.130
535.568
7.244
-0.208
-0.199
-0.120
-0.063
-0.028
-0.011
0.
0.
0.
0.
0.
0.
0.001
0.001
0.002
0.001
0.001
-0.002
-0.011
-0.023
-0.048
-0.089
-0.142
-0.211
-0.292
-0.266
0.279
0.467
0.131
-0.298
-0.292
6.725
11805.017
84127.992
747.620
1961.472
1039.385
4177.228
103755.039
200290.094
16130.661
20204.184
108165.859
105907.727
83276.531
100797.164
2462.819
247.163
103988.438
104057.766
23087.156
110566.289
7114.820
284.858
51.655
170.978
763.018
62.568
0.865
-0.318
0.071
2.646
10.966
4.564
0.046
-0.280
-0.201
-0.118
-0.065
-0.029
-0.011
0.
0.
0.
0.
0.
0.
0.
0.
0.001
0.000
0.000
0.001
-0.005
-0.010
-0.027
-0.053
-0.089
-0.131
-0.192
-0.250
-0.273
-0.275
-0.284
-0.362
-0.386
0.321
40.091
89.405
426.773
484.532
140.264
1910.763
5483.663
101905.836
3965.483
106167.016
113521.484
120388.797
101584.875
39698.383
23106.322
1359.364
101326.633
55420.785
6090.348
109606.297
24278.186
757.902
34.293
1.877
2.892
0.511
-0.361
-0.410
-0.374
-0.065
0.621
0.356
-0.114
-0.228
-0.179
-0.112
-0.060
-0.028
-0.012
0.
0.
0.
0.
0.
0.
0.
0.
0.
0.
0.001
0.003
0.003
-0.006
-0.012
-0.028
-0.051
-0.072
-0.107
-0.148
-0.177
-0.199
-0.215
-0.247
-0.298
-0.328
-0.181
3.632
83.117
79.347
8.691
28.708
482.397
713.250
971.906
102532.242
101506.750
1265.951
6780.503
774.952
20877.186
239.030
38728.797
101194.750
583.357
1506.245
752.763
74.362
7.967
0.018
-0.438
-0.366
-0.309
-0.303
-0.286
-0.090
0.497
0.818
0.326
-0.134
-0.147
-0.096
-0.049
-0.025
-0.011
0.
0.
0.
0.
0.
0.
0.
0.
0.
0.
0.
0.
0.001
-0.002
-0.007
-0.017
-0.027
-0.044
-0.059
-0.079
-0.100
-0.114
-0.129
-0.151
-0.196
-0.254
-0.301
-0.165
1.231
1.131
-0.179
-0.098
0.878
1.802
77.585
7725.164
1333.416
13.816
11.412
29.007
177.422
14.135
1235.350
7030.749
78.335
7.233
8.889
6.577
19.441
0.886
-0.403
-0.326
-0.242
-0.209
-0.205
-0.171
0.021
0.414
0.195
-0.104
-0.111
-0.073
-0.039
-0.019
-0.009
0.
0.
0.
0.
0.
0.
0.
0.
0.
0.
0.
0.
0.
0.000
-0.004
-0.008
-0.014
-0.023
-0.029
-0.042
-0.052
-0.065
-0.084
-0.115
-0.157
-0.212
-0.287
-0.351
-0.376
-0.370
-0.321
-0.383
-0.485
-0.474
0.607
6.807
3.554
-0.073
-0.259
-0.215
-0.037
0.026
4.885
9.236
0.898
-0.374
0.022
2.241
3.168
0.202
-0.333
-0.289
-0.205
-0.158
-0.148
-0.141
-0.119
-0.062
-0.076
-0.102
-0.079
-0.050
-0.026
-0.014
-0.006
0.
0.
0.
0.
0.
0.
0.
0.
0.
0.
0.
0.
0.
0.001
-0.002
-0.004
-0.007
-0.011
-0.013
-0.024
-0.033
-0.047
-0.084
-0.130
-0.184
-0.252
-0.316
-0.242
0.391
3.746
12.782
8.809
0.680
-0.475
-0.466
-0.367
-0.306
-0.273
-0.243
-0.221
-0.221
-0.212
-0.191
-0.203
-0.309
-0.245
3.905
44.519
40.696
4.725
-0.015
-0.246
-0.188
-0.130
-0.105
-0.103
-0.096
-0.089
-0.080
-0.069
-0.049
-0.031
-0.018
-0.009
-0.004
0.
0.
0.
0.
0.
0.
0.
0.
0.
0.
0.
0.
0.
0.001
0.
0.
-0.003
-0.005
-0.006
-0.018
-0.038
-0.075
-0.127
-0.186
-0.255
-0.326
-0.043
6.844
75.244
453.970
3166.765
602.293
22.320
0.557
-0.303
-0.421
-0.328
-0.233
-0.158
-0.116
-0.104
-0.104
-0.111
-0.144
-0.196
0.264
23.885
259.318
595.681
99.827
4.135
-0.077
-0.161
-0.105
-0.071
-0.060
-0.057
-0.051
-0.045
-0.037
-0.026
-0.018
-0.010
-0.005
0.
0.
0.
0.
0.
0.
0.
0.
0.
0.
0.
0.
0.
0.
0.001
0.000
0.001
0.001
0.003
-0.009
-0.027
-0.064
-0.130
-0.183
-0.183
0.005
-0.145
2.965
198.283
52243.277
163583.406
103138.727
11728.837
159.643
151.844
48.545
0.504
-0.257
-0.255
-0.162
-0.103
-0.068
-0.050
-0.054
-0.088
-0.125
5.162
29699.061
122924.461
42587.137
1279.969
46.816
0.864
-0.130
-0.087
-0.049
-0.034
-0.025
-0.024
-0.020
-0.018
-0.014
-0.009
-0.005
-0.002
0.
0.
0.
0.
0.
0.
0.
0.
0.
0.
0.
0.
-0.001
-0.002
-0.002
-0.002
-0.001
0.000
0.001
-0.014
-0.048
-0.108
-0.148
0.246
9.214
94.564
33.527
7.020
510.499
101611.180
108133.578
101164.789
2601.669
25168.354
68794.508
1750.814
36.244
7.592
0.110
-0.213
-0.138
-0.086
-0.056
-0.049
-0.072
-0.109
3.207
1984.263
101669.914
109162.633
448.742
46.681
0.898
-0.100
-0.066
-0.031
-0.018
-0.013
-0.011
-0.009
-0.007
-0.006
-0.004
-0.002
0.
0.
0.
0.
0.
0.
0.
0.
0.
0.
0.
0.
-0.002
-0.003
-0.005
-0.006
-0.008
-0.007
-0.003
-0.008
-0.026
-0.075
-0.101
2.903
49.295
736.640
100334.430
11362.807
53.744
81.139
1258.259
1760.842
173.690
447.262
120613.766
188557.969
2047.602
8816.252
617.588
5.842
-0.232
-0.207
-0.139
-0.096
-0.070
-0.067
-0.094
0.190
21.682
1295.600
19958.643
29.556
2.602
0.005
-0.081
-0.041
-0.017
-0.007
-0.002
-0.003
-0.003
-0.002
-0.002
0.
0.
0.
0.
0.
0.
0.
0.
0.
0.
0.
0.
-0.002
-0.004
-0.005
-0.010
-0.017
-0.024
-0.024
-0.024
-0.020
-0.023
-0.049
-0.111
0.457
151.124
100211.586
115820.773
200088.141
19226.301
1954.321
31741.295
1489.676
19.929
12.548
2911.886
55349.723
63877.410
3114.078
100389.875
5282.425
16.569
-0.258
-0.311
-0.224
-0.167
-0.121
-0.090
-0.092
-0.100
0.225
3.516
6.173
0.415
-0.075
-0.092
-0.057
-0.023
-0.007
0.000
0.000
0.002
0.002
0.
0.
0.
0.
0.
0.
0.
0.
0.
0.
0.
0.
0.
-0.002
-0.003
-0.006
-0.012
-0.023
-0.039
-0.053
-0.064
-0.061
-0.050
-0.051
-0.081
-0.138
0.861
383.533
100205.891
200130.359
102915.234
1703.064
10698.823
100289.289
39833.516
668.945
106.025
387.268
2262.726
481.270
8768.588
102233.766
1594.063
10.878
-0.377
-0.371
-0.286
-0.256
-0.207
-0.146
-0.102
-0.093
-0.097
-0.094
-0.094
-0.098
-0.090
-0.058
-0.030
-0.012
-0.004
0.000
-0.001
0.000
0.
0.
0.
0.
0.
0.
0.
0.
0.
0.
0.
0.
0.
-0.002
-0.001
-0.004
-0.014
-0.029
-0.050
-0.077
-0.091
-0.093
-0.091
-0.087
-0.087
-0.115
-0.150
1.082
67.867
1408.603
1188.183
3466.209
948.422
465.248
12768.444
57501.387
101293.625
21659.938
100.727
81.760
7964.373
102773.023
106121.563
854.203
9.893
-0.383
-0.055
0.300
-0.066
-0.256
-0.213
-0.148
-0.096
-0.075
-0.064
-0.061
-0.051
-0.038
-0.023
-0.013
-0.007
-0.004
-0.002
-0.001
-0.001
0.
0.
0.
0.
0.
0.
0.
0.
0.
0.
0.
0.
-0.002
-0.001
-0.002
-0.013
-0.026
-0.052
-0.092
-0.121
-0.082
0.402
0.534
-0.024
-0.123
-0.144
-0.151
2.688
315.956
31620.342
6508.855
19708.996
301.169
13.214
178.907
6830.992
103825.828
64079.754
1085.495
103.656
2186.034
200248.672
47704.527
186.261
4.705
1.373
15.522
30.141
8.513
0.713
-0.201
-0.175
-0.114
-0.065
-0.037
-0.023
-0.016
-0.012
-0.006
-0.002
-0.002
-0.001
0.000
-0.001
-0.001
0.
0.
0.
0.
0.
0.
0.
0.
0.
0.
0.
0.
-0.001
-0.001
-0.007
-0.022
-0.043
-0.086
-0.148
-0.173
0.783
14.612
21.780
1.739
-0.136
-0.166
-0.167
0.808
52.111
950.507
429.673
465.021
76.526
4.028
8.197
174.423
17875.148
102549.625
1605.365
179.876
27770.359
200152.031
100822.945
146.264
2.557
85.932
3777.447
1825.348
154.897
14.622
0.348
-0.160
-0.133
-0.077
-0.037
-0.015
-0.004
-0.002
0.000
-0.001
0.
0.001
0.001
0.000
-0.001
0.
0.
0.
0.
0.
0.
0.
0.
0.
0.
0.
0.
0.000
-0.001
-0.011
-0.029
-0.063
-0.122
-0.185
-0.148
2.038
47.047
77.187
4.421
-0.148
-0.193
-0.182
-0.155
1.192
7.068
53.964
11382.074
7075.888
31.813
12.841
180.188
100166.008
85761.539
108.929
148.674
100212.383
100736.961
1086.709
12.828
3.870
1579.602
100053.359
100664.195
3167.257
137.492
1.887
-0.141
-0.143
-0.083
-0.038
-0.015
-0.007
-0.003
-0.001
-0.001
0.000
-0.001
0.001
0.001
0.001
0.001
0.
0.
0.
0.
0.
0.
0.
0.
0.
0.
0.
0.
-0.002
-0.013
-0.036
-0.080
-0.133
0.116
2.028
14.517
164.986
81.407
2.844
-0.237
-0.247
-0.213
-0.234
-0.279
0.027
49.357
13818.434
8500.178
35.411
30.561
41.792
607.538
372.561
219.082
154.119
374.484
766.232
35.462
0.085
1.770
358.995
90174.117
17447.307
1156.669
78.174
1.193
-0.215
-0.158
-0.092
-0.048
-0.023
-0.015
-0.012
-0.008
-0.006
-0.007
-0.005
-0.002
0.001
0.001
0.001
0.
0.
0.
0.
0.
0.
0.
0.
0.
0.
0.001
0.000
-0.003
-0.012
-0.038
-0.081
-0.046
9.275
91.197
237.540
100106.320
15268.078
23.194
-0.192
-0.273
-0.246
-0.261
-0.300
-0.313
2.286
45.692
38.375
7.644
54.234
284.748
86.775
479.433
100106.648
66965.680
2623.363
38.070
0.329
-0.129
6.091
16.994
64.859
44.372
18.877
3.369
-0.169
-0.257
-0.181
-0.117
-0.073
-0.045
-0.033
-0.030
-0.029
-0.027
-0.023
-0.016
-0.009
-0.003
0.000
0.001
0.001
0.
0.
0.
0.
0.
0.
0.
0.
0.
0.001
0.001
-0.002
-0.010
-0.032
-0.071
0.005
19.333
268.292
148.257
20754.951
4056.812
14.651
0.646
0.995
0.196
-0.261
-0.312
-0.351
-0.394
-0.212
2.982
179.632
925.781
489.343
124.452
845.312
101287.414
196616.344
100927.156
399.394
3.431
4.380
91.679
179.962
14.876
0.217
-0.298
-0.439
-0.400
-0.294
-0.207
-0.150
-0.123
-0.087
-0.063
-0.059
-0.061
-0.061
-0.051
-0.039
-0.023
-0.012
-0.002
0.000
0.001
0.
0.
0.
0.
0.
0.
0.
0.
0.
0.
0.002
-0.001
-0.007
-0.024
-0.056
-0.084
0.592
3.677
6.171
31.617
19.777
53.960
69.287
51.910
12.458
0.402
-0.340
-0.379
-0.407
-0.222
27.797
32429.658
114938.680
1553.191
21.870
124.311
761.808
82163.063
121904.875
6990.461
133.102
34.483
882.984
600.962
23.225
0.159
-0.122
-0.462
-0.460
-0.229
0.375
0.036
-0.129
-0.128
-0.107
-0.098
-0.096
-0.085
-0.071
-0.058
-0.043
-0.021
-0.009
-0.001
0.001
0.
0.
0.
0.
0.
0.
0.
0.
0.
0.
0.002
0.001
-0.003
-0.013
-0.034
-0.067
-0.106
-0.119
-0.113
0.378
67.949
27285.709
26679.973
38848.746
721.961
8.330
-0.132
-0.395
-0.370
0.213
30.793
4939.292
117700.945
1139.830
8.939
14.722
257.393
24532.279
110035.297
102034.234
2207.227
87.514
5244.493
2343.711
31.262
2.242
1.035
-0.215
-0.379
6.169
122.887
15.321
0.683
-0.117
-0.139
-0.133
-0.122
-0.086
-0.056
-0.070
-0.054
-0.032
-0.014
-0.004
0.000
0.001
0.
0.
0.
0.
0.
0.
0.
0.
0.
0.001
0.003
0.003
-0.003
-0.012
-0.036
-0.076
-0.129
-0.195
0.263
95.904
51168.242
97839.289
104773.789
8158.575
591.364
35.750
-0.208
-0.390
0.393
51.069
2263.967
2495.298
539.208
53.220
59.058
48.647
484.102
714.165
5859.260
152.418
15.238
177.330
129.029
562.957
180.210
8.155
12.657
10.902
40.117
1436.978
764.770
11.939
0.070
-0.151
-0.154
-0.143
-0.075
-0.020
-0.074
-0.066
-0.040
-0.018
-0.005
-0.001
0.
0.
0.
0.
0.
0.
0.
0.
0.
0.
0.
0.002
0.003
0.002
-0.001
-0.011
-0.036
-0.072
-0.143
-0.135
6.258
127.303
1186.508
31423.674
6986.360
104190.586
855.269
0.676
-0.374
-0.041
15.379
620.122
100170.445
31743.023
1229.990
4863.214
64.421
6.760
6.194
7.068
1.706
0.992
3.314
153.650
35014.668
4293.797
196.874
3451.754
2846.591
72.733
2664.626
100562.219
55.149
0.150
-0.146
-0.160
-0.158
-0.129
-0.101
-0.107
-0.078
-0.044
-0.019
-0.007
-0.002
0.
0.
0.
0.
0.
0.
0.
0.
0.
0.
0.
0.001
0.002
0.003
0.003
0.000
-0.015
-0.043
-0.098
-0.181
-0.064
6.285
194.192
3594.745
4249.142
6664.728
99.393
1.821
-0.297
-0.292
1.470
102.463
6204.391
2400.868
412.378
1134.595
31.950
9.007
7.902
1.186
-0.351
-0.414
-0.031
28.117
952.682
8284.081
2503.563
28786.441
22946.123
51.007
41.584
106.756
3.233
-0.076
-0.134
-0.151
-0.156
-0.155
-0.144
-0.120
-0.087
-0.045
-0.019
-0.007
-0.001
0.
0.
0.
0.
0.
0.
0.
0.
0.
0.
0.
0.
0.
0.002
0.004
0.003
-0.005
-0.024
-0.061
-0.134
-0.178
1.131
18.407
39.231
75.278
302.456
76.504
2.364
-0.204
-0.240
-0.123
2.734
21.027
17.093
8.664
8.422
2.810
6.647
6.718
1.152
-0.309
-0.371
2.388
203.622
5303.092
103823.359
103328.844
343.782
128.627
3.989
0.151
0.145
-0.079
-0.107
-0.117
-0.133
-0.147
-0.148
-0.136
-0.121
-0.086
-0.045
-0.018
-0.007
-0.002
0.
0.
0.
0.
0.
0.
0.
0.
0.
0.
0.
0.
0.
0.001
0.003
0.003
0.000
-0.009
-0.033
-0.076
-0.131
-0.138
0.204
0.542
4.406
19.920
8.309
0.371
-0.166
-0.159
-0.146
-0.110
0.023
0.023
-0.084
-0.136
-0.070
0.339
0.292
-0.105
-0.223
-0.187
10.912
4459.696
100676.266
56629.020
6865.990
39.325
1.055
-0.198
-0.194
-0.129
-0.090
-0.077
-0.089
-0.115
-0.125
-0.119
-0.111
-0.100
-0.082
-0.042
-0.017
-0.007
-0.002
0.001
0.
0.
0.
0.
0.
0.
0.
0.
0.
0.
0.
0.
0.
0.001
0.002
0.001
-0.003
-0.014
-0.034
-0.070
-0.110
-0.145
-0.161
-0.022
0.309
0.111
-0.112
-0.112
-0.090
-0.079
-0.082
-0.096
-0.105
-0.115
-0.127
-0.121
-0.105
-0.100
-0.112
-0.150
-0.123
5.537
790.504
121606.063
104322.367
335.008
2.081
-0.254
-0.204
-0.119
-0.066
-0.041
-0.042
-0.064
-0.094
-0.104
-0.090
-0.073
-0.083
-0.067
-0.037
-0.014
-0.004
-0.001
0.001
0.
0.
0.
0.
0.
0.
0.
0.
0.
0.
0.
0.
0.
0.001
0.001
0.001
0.000
-0.003
-0.014
-0.027
-0.049
-0.076
-0.097
-0.104
-0.099
-0.090
-0.081
-0.064
-0.043
-0.034
-0.036
-0.037
-0.038
-0.038
-0.040
-0.045
-0.049
-0.047
-0.053
-0.085
-0.107
0.749
101.185
48455.105
12627.560
52.498
0.099
-0.198
-0.111
-0.048
-0.020
-0.014
-0.018
-0.041
-0.070
-0.083
-0.081
-0.068
-0.067
-0.051
-0.028
-0.010
-0.003
-0.001
0.001
0.
0.
0.
0.
0.
0.
0.
0.
0.
0.
0.
0.
0.
0.
0.001
0.001
0.001
0.001
-0.001
-0.009
-0.016
-0.028
-0.039
-0.047
-0.049
-0.046
-0.033
-0.023
-0.016
-0.013
-0.009
-0.006
-0.004
-0.005
-0.005
-0.005
-0.008
-0.010
-0.016
-0.040
-0.081
-0.062
2.226
29.644
20.677
1.014
-0.141
-0.106
-0.046
-0.015
-0.003
0.000
-0.007
-0.021
-0.042
-0.061
-0.064
-0.058
-0.049
-0.034
-0.016
-0.004
-0.002
0.002
0.
0.
0.
0.
0.
0.
0.
0.
0.
0.
0.
0.
0.
0.
0.
0.
0.001
0.001
0.001
0.000
-0.001
-0.004
-0.007
-0.010
-0.014
-0.015
-0.015
-0.012
-0.008
-0.007
-0.006
-0.001
0.001
0.002
0.003
0.003
0.004
0.004
0.002
-0.004
-0.016
-0.045
-0.074
-0.073
0.020
-0.012
-0.097
-0.081
-0.044
-0.017
-0.004
0.001
0.004
-0.001
-0.008
-0.019
-0.030
-0.037
-0.036
-0.027
-0.015
-0.006
-0.001
0.001
0.001
0.
0.
0.
0.
0.
0.
0.
0.
0.
0.
0.
0.
0.
0.
0.
0.
0.
0.
0.
0.000
0.000
-0.001
-0.003
-0.005
-0.006
-0.007
-0.005
-0.005
-0.004
-0.003
-0.001
-0.001
-0.001
0.001
0.003
0.005
0.005
0.005
0.001
-0.001
-0.007
-0.018
-0.036
-0.054
-0.061
-0.061
-0.052
-0.032
-0.015
-0.004
-0.002
0.003
0.003
0.001
-0.001
-0.005
-0.009
-0.011
-0.011
-0.008
-0.004
-0.001
0.000
0.002
0.001
0.
0.
0.
0.
0.
0.
0.
0.
0.
0.
0.
0.
0.
0.
0.
0.
0.
0.
0.
0.
0.
0.
0.
-0.001
-0.001
-0.002
-0.002
-0.002
-0.001
0.
0.
0.
0.
0.
0.
0.001
0.001
0.001
0.001
-0.001
-0.004
-0.008
-0.012
-0.018
-0.021
-0.019
-0.013
-0.007
-0.003
-0.002
0.002
0.001
0.001
0.002
0.002
0.001
0.000
-0.002
-0.002
-0.001
0.001
0.001
0.002
0.001
0.
0.
0.
0.
0.
0.
0.
0.
0.
0.
0.
0.
0.
0.
0.
0.
0.
0.
0.
0.
0.
0.
0.
0.
0.
0.
0.
0.
0.
0.
0.
0.
0.
0.
0.
0.
0.
0.
0.
0.
0.
-0.001
-0.003
-0.004
-0.006
-0.007
-0.006
-0.005
-0.002
0.001
0.002
0.001
0.
0.
0.
0.003
0.002
0.002
0.002
0.002
0.001
0.002
0.001
0.001
0.
0.
0.
0.
0.
0.
0.
0.
0.
0.
0.
0.
0.
0.
0.
0.
0.
0.
0.
0.
0.
0.
0.
0.
0.
0.
0.
0.
0.
0.
0.
0.
0.
0.
0.
0.
0.
0.
0.
0.
0.
0.
0.
0.
-0.001
-0.002
-0.002
-0.001
0.001
0.002
0.001
0.001
0.
0.
0.
0.
0.
0.001
0.001
0.001
0.001
0.001
0.001
0.
0.
0.
0.
0.
0.
0.
0.
0.
0.
0.
0.
0.
0.
0.
0.
0.
0.
0.
0.
0.
0.
0.
0.
0.
0.
0.
0.
0.
0.
0.
0.
0.
0.
0.
0.
0.
0.
0.
0.
0.
0.
0.
0.
0.
0.
0.
0.
0.001
0.001
0.001
0.
0.
0.
0.
0.
0.
0.
0.
0.
0.
0.
0.
0.
0.
0.
0.
0.
0.
0.
0.
0.
0.
0.
0.
0.
0.
0.
0.
0.
0.
0.
0.
0.
0.
0.
0.
0.
0.
0.
0.
0.
0.
0.
0.
0.
0.
0.
0.
0.
0.
0.
0.
0.
0.
0.
0.
0.
0.
0.
0.
0.
0.
0.
0.
0.
0.
0.
0.
0.
0.
0.
0.
0.
0.
0.
0.
0.
0.
0.
0.
0.
0.
0.
0.
0.
0.
0.
0.
0.
0.
0.
0.
0.
0.
0.
0.
0.
0.
0.
0.
0.
0.
0.
0.
0.
0.
0.001
0.002
0.003
0.002
0.003
0.001
0.001
0.001
0.
0.
0.
0.
0.
0.
0.
0.001
0.001
0.001
0.001
0.
0.
0.
0.
0.
0.
0.
0.
0.
0.
0.
0.
0.
0.
0.
0.
0.
0.
0.
0.
0.
0.
0.
0.
0.
0.
0.
0.
0.
0.
0.
0.
0.
0.
0.
0.
0.
0.
0.
0.
0.
0.
0.
0.
0.001
0.001
0.002
0.002
0.002
0.001
0.001
0.001
0.002
0.001
0.001
0.
0.
0.
0.
0.001
0.001
0.000
0.001
0.001
0.001
0.002
0.002
0.
0.
0.
0.
0.
0.
0.
0.
0.
0.
0.
0.
0.
0.
0.
0.
0.
0.
0.
0.
0.
0.
0.
0.
0.
0.
0.
0.
0.
0.
0.
0.
0.
0.
0.
0.
0.
0.
0.
0.
0.
0.001
0.002
0.002
0.001
0.000
-0.002
-0.003
-0.002
-0.001
0.000
0.001
0.002
0.001
0.
0.
0.000
-0.001
0.000
0.000
-0.002
-0.002
-0.001
-0.001
0.001
0.002
0.001
0.
0.
0.
0.
0.
0.
0.
0.
0.
0.
0.
0.
0.
0.
0.
0.
0.
0.
0.
0.
0.
0.
0.
0.
0.
0.
0.
0.
0.
0.
0.
0.
0.
0.
0.
0.
0.
0.
0.001
0.002
0.002
0.002
-0.003
-0.007
-0.010
-0.013
-0.012
-0.009
-0.005
-0.002
0.000
0.001
0.
0.
-0.001
-0.002
-0.004
-0.006
-0.007
-0.007
-0.006
-0.005
-0.003
-0.001
0.000
0.000
-0.001
0.
0.
0.
0.
0.
0.
0.
0.
0.
0.
0.
0.
0.
0.
0.
0.
0.
0.
0.
0.
0.
0.
0.
0.
0.
0.
0.
0.
0.
0.
0.001
0.001
0.001
0.000
0.000
0.001
0.003
0.004
0.004
-0.001
-0.008
-0.019
-0.027
-0.033
-0.031
-0.022
-0.013
-0.007
-0.002
0.000
0.000
-0.001
-0.003
-0.006
-0.012
-0.018
-0.023
-0.023
-0.021
-0.017
-0.013
-0.008
-0.006
-0.003
-0.002
-0.001
0.
0.
0.
0.
0.
0.
0.
0.
0.
0.
0.
0.
0.
0.
0.
0.
0.
0.
0.
0.
0.
0.
0.
0.
0.
0.
0.
0.001
0.001
0.001
0.001
0.000
0.
0.004
0.005
0.008
0.005
0.002
-0.004
-0.017
-0.035
-0.052
-0.058
-0.054
-0.040
-0.025
-0.013
-0.006
-0.004
0.000
-0.002
-0.007
-0.015
-0.026
-0.040
-0.050
-0.053
-0.048
-0.038
-0.028
-0.019
-0.013
-0.011
-0.006
-0.003
0.000
0.001
0.
0.
0.
0.
0.
0.
0.
0.
0.
0.
0.
0.
0.
0.
0.
0.
0.
0.
0.
0.
0.
0.
0.
0.
0.001
0.002
0.002
0.001
0.001
0.000
0.003
0.003
0.006
0.004
0.000
-0.004
-0.014
-0.031
-0.051
-0.065
-0.076
-0.074
-0.058
-0.036
-0.022
-0.012
-0.008
-0.006
-0.004
-0.012
-0.025
-0.045
-0.067
-0.084
-0.091
-0.086
-0.073
-0.058
-0.045
-0.033
-0.021
-0.014
-0.008
-0.004
0.001
0.001
0.
0.
0.
0.
0.
0.
0.
0.
0.
0.
0.
0.
0.
0.
0.
0.
0.
0.
0.
0.
0.
0.
0.001
0.001
-0.001
-0.002
-0.003
-0.009
-0.010
-0.013
-0.015
-0.016
-0.020
-0.027
-0.031
-0.039
-0.054
-0.065
-0.078
-0.088
-0.088
-0.075
-0.051
-0.028
-0.016
-0.013
-0.008
-0.010
-0.016
-0.034
-0.063
-0.089
-0.114
-0.129
-0.136
-0.134
-0.120
-0.095
-0.068
-0.045
-0.026
-0.015
-0.008
-0.003
0.001
0.
0.
0.
0.
0.
0.
0.
0.
0.
0.
0.
0.
0.
0.
0.
0.
0.
0.
0.
0.
0.
-0.001
0.000
-0.001
-0.006
-0.015
-0.026
-0.042
-0.056
-0.067
-0.072
-0.078
-0.091
-0.091
-0.086
-0.084
-0.094
-0.098
-0.103
-0.104
-0.099
-0.084
-0.060
-0.038
-0.021
-0.011
-0.012
-0.012
-0.020
-0.042
-0.073
-0.115
-0.146
-0.178
-0.188
-0.179
-0.169
-0.151
-0.127
-0.088
-0.049
-0.028
-0.015
-0.006
-0.003
0.
0.
0.
0.
0.
0.
0.
0.
0.
0.
0.
0.
0.
0.
0.
0.
0.
0.
0.
0.
-0.002
-0.001
-0.002
-0.011
-0.023
-0.041
-0.071
-0.091
-0.103
-0.122
-0.148
-0.166
-0.153
-0.011
0.747
0.577
-0.060
-0.144
-0.142
-0.136
-0.123
-0.103
-0.074
-0.050
-0.029
-0.018
-0.012
-0.012
-0.023
-0.045
-0.083
-0.136
-0.189
-0.220
-0.124
0.627
0.569
-0.093
-0.161
-0.132
-0.085
-0.047
-0.027
-0.014
-0.006
-0.002
0.
0.
0.
0.
0.
0.
0.
0.
0.
0.
0.
0.
0.
0.
0.
0.
0.
0.
0.
-0.003
-0.005
-0.012
-0.027
-0.053
-0.094
-0.123
0.399
3.043
0.730
0.373
0.474
3.145
10.209
299.501
155.918
3.698
-0.159
-0.202
-0.182
-0.163
-0.137
-0.104
-0.065
-0.040
-0.027
-0.016
-0.017
-0.026
-0.050
-0.085
-0.147
-0.217
-0.232
1.444
24.432
21.821
1.275
-0.120
-0.174
-0.128
-0.083
-0.046
-0.025
-0.013
-0.005
-0.002
0.
0.
0.
0.
0.
0.
0.
0.
0.
0.
0.
0.
0.
0.
0.
0.
0.
-0.002
-0.005
-0.010
-0.027
-0.055
-0.091
-0.148
-0.006
31.255
1586.955
49.269
8.907
29.336
1508.105
516.249
111358.906
32184.291
37.440
0.007
-0.207
-0.004
-0.051
-0.157
-0.144
-0.104
-0.068
-0.046
-0.033
-0.032
-0.035
-0.058
-0.096
-0.160
-0.244
-0.255
2.998
67.230
59.457
2.643
-0.089
-0.235
-0.190
-0.134
-0.087
-0.051
-0.023
-0.012
-0.006
-0.002
0.
0.
0.
0.
0.
0.
0.
0.
0.
0.
0.
0.
0.
0.
0.
0.
-0.003
-0.008
-0.022
-0.046
-0.082
-0.081
0.420
1.433
81.825
4098.262
874.921
51.996
358.907
200051.844
25822.564
3656.051
2017.142
20.169
-0.008
3.264
31.621
6.765
0.329
-0.197
-0.176
-0.132
-0.100
-0.078
-0.058
-0.060
-0.078
-0.120
-0.195
-0.278
-0.178
1.808
8.683
6.092
0.268
-0.325
-0.250
0.132
0.131
-0.093
-0.089
-0.049
-0.020
-0.010
-0.002
0.
0.
0.
0.
0.
0.
0.
0.
0.
0.
0.
0.
0.
0.
0.
-0.002
-0.003
-0.013
-0.032
-0.066
-0.103
1.064
19.540
42.261
113.536
1773.847
382.433
41.518
139.885
6594.411
1767.920
108.424
20.673
15.861
13.318
40.365
1583.357
62.391
3.017
-0.223
-0.260
-0.209
-0.161
-0.129
-0.121
-0.112
-0.121
-0.158
-0.238
-0.233
4.538
210.939
822.226
56.077
0.909
0.492
6.982
59.774
43.527
2.734
-0.090
-0.093
-0.040
-0.015
-0.006
-0.002
0.
0.
0.
0.
0.
0.
0.
0.
0.
0.
0.
0.
0.
0.
-0.002
-0.006
-0.017
-0.042
-0.089
-0.106
4.103
144.679
453.052
265.228
214.364
29.510
9.315
4.017
20.801
173.286
316.150
88.341
5241.964
3768.267
44.582
40.759
23.281
2.683
-0.031
0.025
0.469
1.488
0.567
-0.129
-0.189
-0.201
-0.240
-0.317
-0.024
50.198
51836.688
100134.859
2556.941
17.809
86.030
356.906
78269.594
26088.342
78.060
0.421
-0.148
-0.073
-0.027
-0.009
0.
-0.001
-0.001
-0.002
-0.002
0.
0.
0.
0.
0.
0.
0.
0.
0.
0.
-0.003
-0.007
-0.023
-0.052
-0.119
-0.183
1.791
51.732
1827.005
100560.586
40307.551
415.348
38.329
4.895
68.966
34836.324
100504.430
1581.982
101038.750
100098.766
198.459
1.707
1.670
3.619
2.671
8.146
64.652
182.829
41.898
1.678
-0.248
-0.323
-0.335
-0.371
0.064
66.903
26763.285
200130.609
2035.279
858.107
107122.930
3749.009
105635.938
100180.883
227.561
0.850
-0.199
-0.111
-0.047
-0.021
-0.009
-0.006
-0.005
-0.007
-0.005
-0.005
-0.003
0.
0.
0.
0.
0.
0.
0.
0.
-0.001
-0.008
-0.025
-0.062
-0.137
-0.217
0.550
34.014
9004.007
104669.117
39485.105
4019.123
19225.262
207.545
80.592
18208.406
200092.656
118327.969
103368.531
9511.776
44.787
0.245
2.661
10.159
16.503
872.615
20590.486
101589.477
1321.762
28.560
0.526
-0.158
4.164
10.355
1.855
79.868
100080.391
107985.281
102726.828
1016.543
41326.035
1361.784
4127.552
1560.354
28.282
0.121
-0.287
-0.169
-0.083
-0.045
-0.028
-0.022
-0.016
-0.014
-0.013
-0.010
-0.006
-0.004
-0.001
0.
0.
0.
0.
0.
0.
-0.003
-0.008
-0.027
-0.066
-0.129
0.291
8.074
112.747
71124.680
110845.984
1377.265
104241.555
185278.328
965.067
2373.374
6867.303
200221.547
107937.289
100274.781
2969.056
9.783
0.679
10.312
14.108
84.794
100088.602
200132.297
131777.547
25566.232
765.126
19.164
5.829
604.940
4872.488
99.434
13.915
684.504
10474.684
200266.953
20178.457
104.380
316.905
126.457
36.861
2.831
-0.342
-0.367
-0.244
-0.150
-0.095
-0.062
-0.054
-0.047
-0.042
-0.034
-0.023
-0.016
-0.011
-0.007
-0.003
-0.002
0.
0.
0.
0.
-0.003
-0.007
-0.027
-0.063
-0.070
3.557
120.154
413.917
2095.832
101536.188
175.146
14038.909
44257.012
67320.539
111524.758
50048.688
100548.164
16638.344
281.506
30.290
0.280
0.854
12.546
14.655
17.176
1574.417
2234.951
2316.442
101061.500
100042.563
170.861
60.691
4796.229
113678.711
1832.889
32.071
121.177
2526.532
108421.641
103383.438
190.938
14.500
16.388
16.354
6.480
2.881
1.400
-0.039
-0.228
-0.180
-0.141
-0.126
-0.118
-0.100
-0.075
-0.053
-0.037
-0.023
-0.014
-0.005
-0.003
-0.002
0.
0.
0.
-0.002
-0.005
-0.022
-0.055
-0.050
3.807
138.472
544.245
155.303
30.723
140.171
57529.574
73974.625
39678.813
200196.156
889.621
5460.213
18685.221
2184.017
21.548
1.903
32.721
144.688
27.731
1.857
4.215
8.179
84.565
8025.098
6240.232
274.481
410.396
5985.631
115288.313
47469.984
119.301
5193.499
1197.158
3442.542
2429.448
168.795
12.163
552.825
4313.262
537.573
391.922
310.444
13.387
-0.051
-0.307
-0.263
-0.228
-0.187
-0.174
-0.148
-0.107
-0.068
-0.044
-0.028
-0.015
-0.008
-0.003
-0.002
0.
0.
-0.002
-0.005
-0.014
-0.048
-0.078
0.554
15.853
370.574
387.585
12.568
238.874
100006.820
100056.617
375.415
328.075
23.349
2018.553
200112.797
50324.984
190.979
78.533
6230.019
100060.477
4027.309
149.685
1.357
-0.477
2.474
27.273
57.117
507.393
320.088
6476.505
71616.688
2425.490
113.358
1400.769
127.289
92.391
482.720
70.944
42.852
29156.979
196553.813
15862.254
106224.758
100329.891
361.028
1.261
-0.442
-0.359
0.729
3.395
0.793
-0.192
-0.189
-0.124
-0.079
-0.054
-0.033
-0.015
-0.006
-0.002
-0.002
0.
-0.001
-0.003
-0.011
-0.033
-0.067
-0.072
1.211
17.211
18.093
1.220
14.618
435.379
466.876
17.127
0.573
4.422
452.221
46166.543
2202.817
13143.935
2010.741
30127.426
102644.016
112664.297
4651.583
9.944
3.263
12.164
8.453
38.676
1237.965
279.496
107.489
292.877
323.485
26.978
5.353
2.584
4.238
14.678
22.879
25.490
1966.559
32855.758
2924.050
103095.469
100268.719
385.323
1.224
-0.574
0.522
63.358
701.550
63.105
0.599
-0.263
-0.144
-0.080
-0.078
-0.055
-0.032
-0.014
-0.005
-0.002
0.
-0.001
-0.001
-0.007
-0.016
-0.044
-0.070
-0.078
0.093
0.021
-0.262
0.093
4.395
17.556
10.014
0.849
3.146
15.341
68.696
81.951
82490.180
4104.270
4031.911
8826.366
36429.746
70640.453
25.085
124.490
1939.916
1354.980
68.903
49.160
17.798
24.240
3749.613
16893.555
83.918
3.100
1.785
2.664
239.409
19652.090
2960.187
36.542
56.610
54.108
364.975
372.114
15.909
-0.389
0.246
15.163
464.406
20704.121
447.732
2.312
0.386
3.860
2.889
0.252
-0.079
-0.056
-0.025
-0.010
-0.003
-0.001
0.
-0.001
-0.003
-0.006
-0.020
-0.042
-0.070
-0.095
-0.153
-0.207
0.808
123.770
440.465
257.704
15.280
1.524
2.313
6.460
53.494
7738.360
2861.091
103.147
126.148
79.073
63.857
338.366
5222.973
104847.859
116483.828
1582.057
198.048
92.541
761.754
162632.609
106772.609
355.998
13.476
7.557
42.330
3300.373
100470.125
100074.695
100.775
4.001
36.946
310.409
470.900
23.153
2.965
31.885
7727.093
8701.960
615.642
118.041
5.892
14.788
238.820
143.219
5.739
-0.008
-0.084
-0.043
-0.017
-0.005
-0.001
0.
0.
0.001
-0.003
-0.007
-0.017
-0.032
-0.050
-0.089
-0.134
0.828
119.300
288.146
651.400
39.468
0.202
-0.209
0.140
17.473
761.672
428.656
153.475
311.216
91.058
18.136
257.858
3590.029
13319.101
35243.715
1586.696
2120.318
1122.512
104293.492
107002.836
101897.555
443.926
162.397
193.560
19812.832
27952.018
123889.656
15017.235
53.821
14.148
227.682
6305.963
13675.278
220.216
2521.721
469.995
100164.313
196504.969
123850.648
23892.344
106.990
49.800
1718.715
881.815
16.106
0.102
-0.106
-0.062
-0.025
-0.009
-0.001
0.
0.
0.001
-0.001
-0.001
-0.006
-0.009
-0.021
-0.042
-0.081
-0.063
1.324
5.944
6.723
0.928
-0.365
-0.405
0.333
2.289
12.558
635.472
102840.867
22295.957
49.689
4.490
16.855
58.170
114.492
189.756
575.710
1662.410
963.896
200210.531
13756.200
3451.999
245.838
766.354
778.083
100260.188
108775.469
101475.688
15662.674
98.817
19.217
86.705
542.283
1048.281
689.243
17705.006
1216.143
548.186
97000.711
196491.281
100195.688
186.460
15.426
156.684
100.121
6.854
0.225
-0.128
-0.076
-0.031
-0.011
-0.003
0.
0.
0.
0.001
0.002
0.
0.001
-0.007
-0.017
-0.040
-0.068
-0.091
-0.073
-0.136
-0.249
-0.324
-0.081
3.925
9.581
18.353
2059.043
111321.102
46524.527
57.812
11.187
162.442
433.498
231.378
271.891
403.138
906.696
140.301
52475.246
203.476
57.619
70.945
599.348
170.626
3494.350
3555.360
804.179
490.416
52.779
2029.767
13681.480
263.237
43.057
108.432
312.480
47.890
17.710
199.427
511.743
327.518
18.372
10.954
54.430
27.647
5.416
0.415
-0.140
-0.087
-0.037
-0.012
-0.002
0.
0.
0.
0.001
0.001
0.002
0.001
0.001
-0.003
-0.017
-0.031
-0.061
-0.092
-0.133
-0.184
-0.236
-0.036
3.135
7.357
15.633
813.437
4420.589
470.198
130.119
50.972
498.232
785.581
15308.747
34259.172
391.044
70561.180
273.976
43458.262
100035.063
109.946
29.657
218.818
35.210
10.340
10.206
6.445
13.966
295.127
30465.473
157352.813
2638.583
15.428
27.174
77.775
54.948
115.147
18.022
4.176
4.974
6.404
22.287
163.874
52.633
2.666
-0.036
-0.156
-0.091
-0.041
-0.013
-0.002
0.
0.
0.
0.
0.001
0.001
-0.001
-0.001
-0.002
-0.007
-0.010
-0.020
-0.044
-0.073
-0.116
-0.168
-0.201
0.105
0.451
2.132
44.689
182.987
383.140
88.535
51.062
643.561
15767.463
106319.086
104896.602
22385.629
145529.375
5519.593
142603.031
108751.781
178.112
8.474
30.680
53.172
92.394
32.082
3.970
10.536
426.567
8234.822
107762.547
7057.917
42.313
11.496
27.652
67.702
212.954
26.385
0.292
-0.159
0.339
5.414
28.762
11.226
0.442
-0.212
-0.155
-0.086
-0.040
-0.017
-0.002
0.
0.
0.
0.
0.
0.001
0.001
-0.001
-0.001
-0.001
-0.004
-0.011
-0.021
-0.040
-0.075
-0.126
-0.183
-0.265
-0.354
-0.319
1.767
26.933
55.815
10.812
10.074
107.702
9534.663
4588.454
105883.469
104158.438
106521.773
105351.156
147038.484
78531.234
146.960
124.651
443.241
2391.037
46213.566
1425.294
32.352
15.500
1326.444
110440.508
102299.203
82427.195
3165.247
42.189
2.151
7.039
16.029
3.265
-0.250
-0.438
-0.400
-0.096
0.573
0.170
-0.233
-0.211
-0.140
-0.074
-0.036
-0.017
-0.002
0.
0.
0.
0.
0.
0.
-0.001
-0.003
-0.003
-0.003
-0.004
-0.005
-0.012
-0.025
-0.050
-0.084
-0.134
-0.191
-0.272
-0.330
-0.099
3.195
5.286
0.550
0.143
12.307
521.367
205.637
102173.805
113656.695
2735.363
100242.695
19164.547
725.436
80.257
627.357
599.026
10734.369
196457.125
3846.393
43.128
20.707
286.618
8406.589
103249.297
119304.359
112459.273
1468.372
2.883
-0.227
0.001
-0.205
-0.309
-0.325
-0.324
-0.312
-0.284
-0.258
-0.219
-0.175
-0.113
-0.065
-0.031
-0.015
-0.005
0.
0.
0.
0.
0.
0.
0.
-0.001
-0.003
-0.002
-0.001
-0.002
-0.007
-0.014
-0.029
-0.055
-0.089
-0.127
-0.181
-0.229
-0.255
-0.186
-0.174
-0.327
-0.400
-0.265
0.952
40.991
11348.128
9360.038
66.543
263.399
101.660
17.102
58.794
3148.870
734.689
460.244
1413.811
139.680
11.770
7.591
95.822
206.700
162.153
5533.289
100185.836
559.464
1.529
-0.417
-0.353
-0.270
-0.241
-0.234
-0.235
-0.232
-0.217
-0.192
-0.166
-0.131
-0.091
-0.053
-0.025
-0.013
-0.006
0.
0.
0.
0.
0.
0.
0.
0.
0.
-0.002
-0.001
-0.001
-0.002
-0.008
-0.016
-0.032
-0.060
-0.086
-0.120
-0.148
-0.173
-0.190
-0.220
-0.261
-0.303
-0.345
-0.361
0.658
13.164
12.455
0.987
1.355
0.923
0.022
9.856
173.380
65.872
9.711
8.472
2.211
0.609
0.644
16.732
36.098
5.183
19.789
56.592
6.511
-0.251
-0.385
-0.314
-0.237
-0.202
-0.184
-0.180
-0.175
-0.157
-0.140
-0.121
-0.095
-0.069
-0.036
-0.020
-0.012
-0.005
0.
0.
0.
0.
0.
0.
0.
0.
0.
0.
0.
0.001
0.001
-0.003
-0.009
-0.020
-0.035
-0.054
-0.080
-0.098
-0.110
-0.125
-0.167
-0.200
-0.236
-0.283
-0.344
-0.394
-0.369
-0.377
-0.414
-0.443
-0.484
-0.489
-0.182
1.127
0.624
-0.182
-0.262
-0.323
-0.336
-0.306
0.166
0.473
-0.191
-0.278
-0.209
-0.312
-0.349
-0.344
-0.293
-0.229
-0.178
-0.147
-0.139
-0.138
-0.121
-0.105
-0.085
-0.068
-0.046
-0.028
-0.014
-0.007
-0.003
0.
0.
0.
0.
0.
0.
0.
0.
0.
0.
0.
0.
0.001
-0.001
-0.004
-0.013
-0.023
-0.040
-0.057
-0.067
-0.082
-0.109
-0.152
-0.200
-0.240
-0.300
-0.366
-0.408
-0.210
1.067
5.161
5.166
0.450
-0.444
-0.453
-0.386
-0.318
-0.264
-0.229
-0.208
-0.199
-0.191
-0.188
-0.210
-0.260
-0.302
-0.229
0.254
0.345
-0.131
-0.260
-0.231
-0.169
-0.127
-0.112
-0.101
-0.082
-0.070
-0.055
-0.042
-0.027
-0.016
-0.009
-0.005
0.
0.
0.
0.
0.
0.
0.
0.
0.
0.
0.
0.
0.
0.001
0.000
-0.001
-0.009
-0.017
-0.030
-0.043
-0.059
-0.083
-0.121
-0.183
-0.246
-0.200
0.079
-0.076
0.824
12.771
77.346
1007.436
1744.521
50.850
1.227
-0.200
-0.410
-0.327
-0.223
-0.147
-0.106
-0.083
-0.080
-0.091
-0.117
-0.166
-0.096
3.392
12.394
10.789
2.305
-0.057
-0.209
-0.165
-0.111
-0.083
-0.065
-0.048
-0.038
-0.029
-0.022
-0.016
-0.009
-0.005
-0.002
0.
0.
0.
0.
0.
0.
0.
0.
0.
0.
0.
0.
0.
-0.001
-0.002
-0.003
-0.004
-0.009
-0.021
-0.038
-0.060
-0.100
-0.168
-0.229
-0.244
0.835
5.789
4.006
17.978
721.584
2285.917
113662.594
100561.977
1190.377
287.234
104.565
0.170
-0.360
-0.248
-0.158
-0.092
-0.059
-0.042
-0.042
-0.071
-0.113
1.403
383.898
1088.107
438.088
14.702
0.551
-0.163
-0.137
-0.090
-0.056
-0.038
-0.026
-0.020
-0.015
-0.010
-0.007
-0.004
-0.002
0.
0.
0.
0.
0.
0.
0.
0.
0.
0.
0.
0.
-0.002
-0.004
-0.004
-0.007
-0.008
-0.006
-0.008
-0.015
-0.035
-0.075
-0.135
-0.204
-0.087
1.687
9.877
17.520
9.860
34.968
2535.704
4868.476
31505.176
200205.359
130237.805
140797.203
9076.857
4.301
0.203
-0.275
-0.219
-0.142
-0.086
-0.055
-0.043
-0.061
-0.096
0.945
124.915
3142.334
2680.727
22.430
0.444
-0.135
-0.111
-0.063
-0.037
-0.021
-0.015
-0.010
-0.008
-0.004
-0.003
-0.002
0.
0.
0.
0.
0.
0.
0.
0.
0.
0.
0.
0.
-0.003
-0.007
-0.009
-0.015
-0.015
-0.016
-0.017
-0.022
-0.026
-0.049
-0.108
-0.172
0.572
10.983
109.737
462.079
111.643
6.449
9.424
90.189
124.030
304.524
100154.977
142440.922
100442.969
208.764
38.284
10.548
0.154
-0.307
-0.216
-0.144
-0.103
-0.075
-0.066
-0.089
-0.015
4.818
226.588
2722.934
9.181
-0.057
-0.125
-0.088
-0.048
-0.026
-0.015
-0.010
-0.007
-0.004
-0.003
0.
0.
0.
0.
0.
0.
0.
0.
0.
0.
0.
0.
-0.002
-0.003
-0.008
-0.011
-0.018
-0.030
-0.040
-0.044
-0.042
-0.042
-0.045
-0.073
-0.148
-0.044
15.607
589.048
13917.887
20859.688
440.537
44.110
240.415
56.722
11.862
19.501
213.956
372.251
300.463
61.400
130.274
30.941
0.752
-0.376
-0.091
-0.020
-0.169
-0.141
-0.109
-0.099
-0.105
0.000
1.509
3.204
0.103
-0.119
-0.101
-0.060
-0.034
-0.018
-0.012
-0.007
-0.004
-0.002
0.
0.
0.
0.
0.
0.
0.
0.
0.
0.
0.
0.
-0.002
-0.003
-0.007
-0.016
-0.028
-0.043
-0.066
-0.088
-0.094
-0.093
-0.087
-0.083
-0.113
-0.169
0.457
36.920
1804.116
15810.531
117974.445
63613.426
191.419
2005.472
303.677
213.345
128.077
11.246
169.483
16413.420
6032.734
297.677
25.261
0.482
0.245
7.328
6.510
0.272
-0.232
-0.184
-0.130
-0.108
-0.101
-0.098
-0.098
-0.100
-0.088
-0.058
-0.035
-0.020
-0.014
-0.009
-0.007
-0.003
-0.002
0.
0.
0.
0.
0.
0.
0.
0.
0.
0.
0.
-0.002
-0.003
-0.007
-0.015
-0.030
-0.052
-0.085
-0.117
-0.116
-0.064
-0.074
-0.129
-0.133
-0.153
-0.118
8.477
603.998
22122.967
11405.362
186838.203
26585.150
66.674
199.168
5940.322
17920.666
957.722
21.049
1340.182
101894.203
200080.391
5465.135
33.219
1.496
2.806
35.915
30.833
2.319
0.119
-0.202
-0.163
-0.118
-0.088
-0.070
-0.062
-0.054
-0.043
-0.029
-0.018
-0.014
-0.012
-0.009
-0.006
-0.004
-0.001
0.
0.
0.
0.
0.
0.
0.
0.
0.
0.
0.
-0.002
-0.004
-0.013
-0.027
-0.049
-0.088
-0.140
-0.119
1.147
8.969
10.538
0.904
-0.164
-0.191
-0.047
22.727
6157.150
104136.703
200083.156
101233.727
4246.382
18.822
198.303
102337.258
110670.602
1177.393
47.798
3712.732
29421.256
13483.457
1277.933
27.220
10.391
5.323
21.623
29.219
62.848
15.587
1.222
0.207
-0.105
-0.087
-0.052
-0.028
-0.023
-0.014
-0.012
-0.010
-0.009
-0.005
-0.005
-0.003
-0.001
-0.001
0.
0.
0.
0.
0.
0.
0.
0.
0.
0.
-0.002
-0.002
-0.009
-0.020
-0.040
-0.076
-0.138
-0.203
0.343
23.968
1762.853
4868.376
43.494
0.091
-0.231
-0.182
4.615
358.034
23809.953
4650.023
11760.147
2901.785
57.219
314.434
83307.578
2149.986
222.525
52.129
11720.428
112408.766
56328.156
831.231
21.179
10.812
39.985
834.159
801.256
2853.359
245.581
16.827
6.091
0.234
-0.095
-0.061
-0.027
-0.015
-0.009
-0.010
-0.008
-0.007
-0.004
-0.002
-0.001
0.000
-0.001
0.
0.
0.
0.
0.
0.
0.
0.
0.
0.
-0.002
-0.001
-0.010
-0.025
-0.054
-0.105
-0.177
-0.187
1.131
60.305
39068.734
100035.523
173.789
0.398
-0.264
-0.238
-0.065
4.197
23.973
206.734
126151.750
138127.813
318.967
5408.040
11401.731
173.144
86.600
22.536
3845.323
146854.125
101220.102
564.013
4.860
3.205
439.304
100046.891
76785.672
100568.883
4519.273
33.314
10.836
0.428
-0.106
-0.066
-0.034
-0.022
-0.019
-0.016
-0.010
-0.008
-0.005
-0.002
0.000
0.001
0.000
0.
0.
0.
0.
0.
0.
0.
0.
0.
0.
-0.002
-0.005
-0.012
-0.029
-0.064
-0.122
-0.128
3.375
47.390
186.336
869.197
649.301
18.018
-0.110
-0.301
-0.272
-0.300
-0.319
0.489
132.401
100952.508
97192.289
395.741
15218.296
5158.249
142.396
64.074
164.469
139.333
356.608
518.775
26.305
-0.093
0.669
128.623
7817.138
14079.978
100036.781
1719.756
8.827
1.244
-0.083
-0.131
-0.085
-0.051
-0.036
-0.035
-0.031
-0.025
-0.019
-0.011
-0.006
-0.003
0.000
0.001
0.001
0.
0.
0.
0.
0.
0.
0.
0.
0.
-0.001
-0.003
-0.011
-0.029
-0.066
-0.122
0.472
198.178
22523.953
20591.020
200049.016
39558.031
36.399
-0.142
-0.342
-0.305
-0.326
-0.373
-0.318
5.106
109.178
123.416
431.654
12709.420
102053.750
9385.383
3329.760
102571.359
26263.717
178.322
8.776
-0.115
-0.753
-0.513
3.365
29.557
63.612
153.737
20.555
0.301
-0.271
-0.239
-0.178
-0.130
-0.093
-0.073
-0.070
-0.070
-0.065
-0.052
-0.036
-0.021
-0.008
-0.002
0.000
0.001
0.
0.
0.
0.
0.
0.
0.
0.
0.
0.001
-0.002
-0.008
-0.024
-0.057
-0.106
0.668
722.465
112428.695
12366.643
100970.148
8850.986
22.796
0.207
-0.155
-0.288
-0.356
-0.404
-0.437
-0.302
0.668
7.483
109.171
3502.197
101121.375
19775.316
102243.898
200282.500
42009.891
2150.573
53.427
0.658
-0.315
0.417
0.581
-0.176
-0.112
0.157
-0.296
-0.444
-0.364
-0.264
-0.193
-0.172
-0.153
-0.137
-0.129
-0.126
-0.114
-0.091
-0.068
-0.046
-0.023
-0.008
-0.001
0.001
0.
0.
0.
0.
0.
0.
0.
0.
0.
0.001
-0.001
-0.006
-0.015
-0.042
-0.082
-0.032
6.370
75.520
88.408
128.024
34.241
73.303
74.368
22.250
4.179
-0.182
-0.453
-0.459
1.006
11.857
31.151
8945.208
122998.977
33812.914
299.762
9735.747
105771.047
21736.215
65190.449
670.444
10.942
4.975
6.531
4.025
-0.037
-0.720
-0.695
-0.626
-0.513
0.066
2.929
1.218
0.105
-0.177
-0.195
-0.182
-0.132
0.356
0.388
-0.035
-0.068
-0.042
-0.016
-0.006
0.
0.001
0.
0.
0.
0.
0.
0.
0.
0.
0.
0.002
-0.002
-0.008
-0.021
-0.053
-0.094
-0.076
0.254
0.536
1.023
95.294
63455.414
57553.422
7440.055
278.062
3.686
-0.291
-0.429
4.118
57.188
154.826
39673.445
104649.391
8488.198
37.231
699.311
37849.324
103646.469
126134.797
748.316
76.079
110.947
23.848
8.697
6.522
3.514
0.233
-0.498
-0.281
63.171
25823.234
161.284
9.752
0.359
-0.226
-0.220
0.168
7.307
8.200
0.931
-0.057
-0.056
-0.025
-0.009
-0.002
0.001
0.
0.
0.
0.
0.
0.
0.
0.
0.
0.002
0.001
-0.003
-0.010
-0.025
-0.057
-0.106
-0.175
-0.254
0.616
1011.003
200023.266
108916.867
102455.250
2849.901
270.037
20.696
-0.248
0.763
12.938
901.810
100345.750
105175.141
2408.082
972.381
602.494
609.540
34874.055
2614.731
73.250
261.542
762.959
46.139
74.337
5839.974
1093.378
28.708
2.325
1.995
551.639
200094.781
42221.512
204.222
4.193
-0.190
-0.239
0.375
10.512
20.735
2.812
-0.025
-0.066
-0.032
-0.011
-0.003
0.001
0.
0.
0.
0.
0.
0.
0.
0.
0.
0.
0.002
0.001
-0.002
-0.008
-0.026
-0.062
-0.125
-0.209
-0.074
48.359
1402.676
4182.058
103542.977
199042.453
111728.219
417.582
2.240
-0.381
1.297
133.988
17536.588
107489.891
200095.000
195737.563
100381.945
661.664
75.620
46.087
6.117
42.980
92.577
12.160
826.001
101271.992
196468.750
2560.675
38.713
17.412
39724.680
145502.969
100875.938
306.077
5.139
-0.179
-0.255
-0.007
2.543
4.887
0.790
-0.094
-0.079
-0.035
-0.013
-0.004
0.001
0.
0.
0.
0.
0.
0.
0.
0.
0.
0.
0.001
0.002
0.003
0.000
-0.009
-0.032
-0.077
-0.155
-0.227
0.458
134.937
100540.117
200099.266
124396.125
163569.563
3764.768
20.369
-0.163
-0.311
4.292
262.023
46917.219
23849.555
35468.043
100155.219
1805.515
5644.644
7238.118
287.787
1.420
1.533
0.768
91.123
20086.371
103007.109
35930.301
95.732
24.986
241.318
549.664
192.628
18.019
0.717
-0.217
-0.237
-0.118
0.395
0.564
0.000
-0.133
-0.085
-0.035
-0.013
-0.005
-0.001
0.
0.
0.
0.
0.
0.
0.
0.
0.
0.
0.
0.001
0.003
0.003
-0.001
-0.016
-0.049
-0.105
-0.182
-0.079
19.261
1450.338
1063.973
2055.919
100232.797
17932.713
34.619
0.043
-0.328
-0.146
4.724
45.770
66.942
71.569
46.413
693.175
2697.857
5776.356
284.329
0.214
-0.346
4.101
249.786
5612.488
107244.477
47416.922
79.144
2.894
0.377
1.188
1.072
0.230
-0.130
-0.190
-0.187
0.108
1.233
1.294
0.138
-0.123
-0.083
-0.034
-0.012
-0.005
0.000
0.
0.
0.
0.
0.
0.
0.
0.
0.
0.
0.
0.
0.001
0.002
0.001
-0.006
-0.025
-0.058
-0.118
-0.174
0.164
3.538
4.885
66.220
947.358
211.411
4.814
-0.128
-0.226
-0.221
-0.152
0.109
0.320
0.247
0.050
2.589
17.318
15.432
1.676
-0.223
-0.060
25.752
6830.742
109727.930
34227.715
2768.651
23.789
-0.053
-0.288
-0.197
-0.132
-0.112
-0.126
-0.143
-0.089
0.659
2.690
2.309
0.279
-0.101
-0.079
-0.032
-0.011
-0.003
0.
0.
0.
0.
0.
0.
0.
0.
0.
0.
0.
0.
0.
0.001
0.001
0.001
-0.001
-0.009
-0.028
-0.056
-0.101
-0.141
-0.167
-0.137
0.789
3.388
1.645
0.020
-0.145
-0.135
-0.118
-0.120
-0.133
-0.143
-0.165
-0.174
-0.143
0.000
-0.013
-0.137
-0.177
0.023
19.346
2175.710
36021.234
1915.694
33.077
1.028
-0.260
-0.197
-0.117
-0.077
-0.064
-0.078
-0.103
-0.066
0.612
4.721
7.641
1.111
-0.062
-0.066
-0.028
-0.009
-0.002
0.001
0.
0.
0.
0.
0.
0.
0.
0.
0.
0.
0.
0.
0.
0.001
0.001
0.001
-0.003
-0.010
-0.024
-0.042
-0.070
-0.102
-0.127
-0.134
-0.115
-0.115
-0.115
-0.096
-0.067
-0.050
-0.051
-0.055
-0.060
-0.067
-0.074
-0.082
-0.079
-0.076
-0.085
-0.106
-0.090
1.969
44.231
255.839
114.060
3.801
-0.170
-0.182
-0.099
-0.047
-0.028
-0.024
-0.044
-0.078
-0.090
0.065
1.688
3.260
0.497
-0.062
-0.050
-0.021
-0.004
-0.001
0.001
0.
0.
0.
0.
0.
0.
0.
0.
0.
0.
0.
0.
0.
0.001
0.001
0.001
0.001
-0.002
-0.007
-0.015
-0.026
-0.040
-0.053
-0.065
-0.070
-0.067
-0.056
-0.042
-0.028
-0.019
-0.017
-0.012
-0.013
-0.010
-0.011
-0.014
-0.021
-0.023
-0.030
-0.049
-0.081
-0.044
0.775
3.747
2.409
0.049
-0.139
-0.096
-0.040
-0.016
-0.004
-0.006
-0.020
-0.049
-0.079
-0.080
0.010
0.092
-0.035
-0.053
-0.032
-0.011
-0.003
-0.001
0.001
0.
0.
0.
0.
0.
0.
0.
0.
0.
0.
0.
0.
0.
0.
0.001
0.001
0.001
0.001
0.000
-0.003
-0.008
-0.012
-0.018
-0.022
-0.024
-0.023
-0.017
-0.011
-0.011
-0.009
-0.003
-0.002
0.003
0.002
0.003
0.002
0.002
-0.001
-0.006
-0.019
-0.046
-0.074
-0.086
-0.078
-0.092
-0.103
-0.079
-0.038
-0.015
-0.003
0.002
0.002
-0.007
-0.021
-0.043
-0.060
-0.060
-0.054
-0.045
-0.033
-0.014
-0.004
-0.001
0.002
0.001
0.
0.
0.
0.
0.
0.
0.
0.
0.
0.
0.
0.
0.
0.
0.
0.
0.001
0.001
0.000
0.000
-0.002
-0.005
-0.007
-0.008
-0.009
-0.008
-0.006
-0.005
-0.004
-0.002
-0.002
0.000
0.002
0.005
0.004
0.006
0.004
0.002
-0.001
-0.008
-0.018
-0.036
-0.055
-0.064
-0.062
-0.049
-0.029
-0.014
-0.003
0.001
0.003
0.003
0.
-0.005
-0.014
-0.023
-0.028
-0.027
-0.019
-0.010
-0.004
-0.002
0.001
0.001
0.
0.
0.
0.
0.
0.
0.
0.
0.
0.
0.
0.
0.
0.
0.
0.
0.
0.
0.
0.
0.
0.
-0.001
-0.001
-0.003
-0.003
-0.003
-0.003
-0.002
-0.001
0.
0.
0.
0.
0.
0.001
0.001
0.002
0.002
-0.002
-0.004
-0.009
-0.014
-0.018
-0.020
-0.019
-0.013
-0.007
-0.004
-0.002
0.002
0.002
0.002
0.002
0.001
-0.002
-0.004
-0.006
-0.006
-0.004
-0.002
0.001
0.001
0.001
0.
0.
0.
0.
0.
0.
0.
0.
0.
0.
0.
0.
0.
0.
0.
0.
0.
0.
0.
0.
0.
0.
0.
0.
0.
0.
0.
0.
0.
0.
0.
0.
0.
0.
0.
0.
0.
0.
0.
0.
0.
-0.002
-0.003
-0.005
-0.006
-0.007
-0.007
-0.005
-0.002
-0.001
0.002
0.001
0.
0.
0.002
0.002
0.002
0.001
0.001
0.001
0.001
0.000
0.002
0.001
0.
0.
0.
0.
0.
0.
0.
0.
0.
0.
0.
0.
0.
0.
0.
0.
0.
0.
0.
0.
0.
0.
0.
0.
0.
0.
0.
0.
0.
0.
0.
0.
0.
0.
0.
0.
0.
0.
0.
0.
0.
0.
0.
0.
-0.001
-0.002
-0.002
-0.002
0.000
0.001
0.001
0.001
0.
0.
0.
0.
0.
0.002
0.003
0.002
0.002
0.002
0.001
0.001
0.
0.
0.
0.
0.
0.
0.
0.
0.
0.
0.
0.
0.
0.
0.
0.
0.
0.
0.
0.
0.
0.
0.
0.
0.
0.
0.
0.
0.
0.
0.
0.
0.
0.
0.
0.
0.
0.
0.
0.
0.
0.
0.
0.
0.
0.
0.
0.
0.
0.
0.
0.
0.
0.
0.
0.
0.
0.
0.
0.
0.
0.
0.
0.
0.
0.
0.
0.
0.
0.
0.
0.
0.
0.
0.
0.
0.
0.
0.
0.
0.
0.
0.
0.
0.
0.
0.
0.
0.
0.
0.
0.
0.
0.001
0.001
0.001
0.001
0.001
0.
0.
0.
0.
0.
0.
0.
0.
0.
0.001
0.001
0.
0.
0.
0.
0.
0.
0.
0.
0.
0.
0.
0.
0.
0.
0.
0.
0.
0.
0.
0.
0.
0.
0.
0.
0.
0.
0.
0.
0.
0.
0.
0.
0.
0.
0.
0.
0.
0.
0.
0.
0.
0.
0.
0.
0.
0.
0.001
0.003
0.002
0.002
0.002
0.002
0.002
0.002
0.001
0.001
0.
0.
0.
0.
0.001
0.001
0.001
0.001
0.002
0.002
0.002
0.002
0.
0.
0.
0.
0.
0.
0.
0.
0.
0.
0.
0.
0.
0.
0.
0.
0.
0.
0.
0.
0.
0.
0.
0.
0.
0.
0.
0.
0.
0.
0.
0.
0.
0.
0.
0.
0.
0.
0.
0.
0.
0.001
0.001
0.002
0.002
0.001
0.000
-0.001
-0.001
0.001
0.001
0.000
0.001
0.001
0.
0.
0.000
0.001
0.000
0.000
0.001
0.001
0.001
0.002
0.002
0.002
0.001
0.
0.
0.
0.
0.
0.
0.
0.
0.
0.
0.
0.
0.
0.
0.
0.
0.
0.
0.
0.
0.
0.
0.
0.
0.
0.
0.
0.
0.
0.
0.
0.
0.
0.
0.
0.
0.
0.
0.
0.001
0.002
0.001
-0.002
-0.005
-0.008
-0.011
-0.011
-0.008
-0.004
-0.001
0.000
0.001
0.
0.000
-0.001
0.000
-0.001
-0.004
-0.005
-0.005
-0.004
-0.002
-0.001
0.000
0.002
0.000
0.
0.
0.
0.
0.
0.
0.
0.
0.
0.
0.
0.
0.
0.
0.
0.
0.
0.
0.
0.
0.
0.
0.
0.
0.
0.
0.
0.
0.
0.
0.
0.
0.
0.
0.
0.
0.001
0.002
0.002
0.001
-0.004
-0.012
-0.022
-0.032
-0.037
-0.034
-0.025
-0.015
-0.006
-0.002
0.000
0.001
-0.001
-0.002
-0.005
-0.009
-0.015
-0.019
-0.019
-0.017
-0.012
-0.006
-0.003
-0.001
0.000
-0.001
0.001
0.001
0.001
0.
0.
0.
0.
0.
0.
0.
0.
0.
0.
0.
0.
0.
0.
0.
0.
0.
0.
0.
0.
0.
0.
0.
0.
0.
0.
0.
0.001
0.001
0.001
0.001
0.002
0.004
0.005
0.004
-0.002
-0.012
-0.030
-0.051
-0.068
-0.075
-0.070
-0.057
-0.035
-0.017
-0.007
-0.005
0.001
-0.001
-0.005
-0.015
-0.027
-0.041
-0.052
-0.055
-0.048
-0.036
-0.023
-0.015
-0.011
-0.007
-0.003
-0.002
0.001
0.001
0.001
0.
0.
0.
0.
0.
0.
0.
0.
0.
0.
0.
0.
0.
0.
0.
0.
0.
0.
0.
0.
0.
0.
0.
0.
0.001
0.001
0.002
0.001
0.001
0.002
0.005
0.007
0.006
0.003
-0.007
-0.025
-0.047
-0.066
-0.081
-0.089
-0.093
-0.084
-0.063
-0.032
-0.014
-0.008
-0.006
-0.002
-0.013
-0.030
-0.058
-0.081
-0.097
-0.103
-0.095
-0.078
-0.057
-0.039
-0.026
-0.017
-0.013
-0.008
-0.005
-0.001
0.001
0.001
0.
0.
0.
0.
0.
0.
0.
0.
0.
0.
0.
0.
0.
0.
0.
0.
0.
0.
0.
0.
0.
0.
0.001
0.002
0.003
0.001
0.002
0.004
0.005
0.007
0.005
0.002
-0.004
-0.016
-0.040
-0.065
-0.043
0.015
-0.028
-0.088
-0.111
-0.093
-0.054
-0.026
-0.013
-0.009
-0.011
-0.025
-0.052
-0.078
-0.102
-0.115
-0.128
-0.143
-0.137
-0.115
-0.087
-0.061
-0.043
-0.026
-0.018
-0.011
-0.005
-0.001
0.001
0.001
0.
0.
0.
0.
0.
0.
0.
0.
0.
0.
0.
0.
0.
0.
0.
0.
0.
0.
0.
0.
0.001
-0.001
0.000
-0.001
-0.002
-0.003
-0.003
-0.003
-0.004
-0.010
-0.021
-0.035
-0.049
-0.076
-0.090
-0.041
0.066
0.004
-0.089
-0.138
-0.120
-0.078
-0.039
-0.022
-0.015
-0.021
-0.036
-0.068
-0.093
-0.064
-0.042
-0.066
-0.152
-0.211
-0.204
-0.174
-0.129
-0.089
-0.054
-0.031
-0.018
-0.009
-0.003
0.001
0.001
0.
0.
0.
0.
0.
0.
0.
0.
0.
0.
0.
0.
0.
0.
0.
0.
0.
0.
0.
-0.001
-0.001
-0.001
-0.008
-0.013
-0.021
-0.027
-0.035
-0.043
-0.052
-0.066
-0.087
-0.099
-0.109
-0.129
-0.147
-0.146
-0.124
-0.120
-0.141
-0.167
-0.146
-0.102
-0.060
-0.035
-0.026
-0.030
-0.050
-0.082
-0.110
-0.063
-0.005
0.198
0.163
-0.132
-0.199
-0.226
-0.195
-0.152
-0.098
-0.054
-0.028
-0.015
-0.008
-0.001
0.001
0.
0.
0.
0.
0.
0.
0.
0.
0.
0.
0.
0.
0.
0.
0.
0.
0.
0.
-0.002
-0.002
-0.005
-0.012
-0.022
-0.037
-0.058
-0.076
-0.092
-0.116
-0.144
-0.158
-0.125
0.184
1.385
1.163
-0.040
-0.231
-0.237
-0.224
-0.217
-0.205
-0.167
-0.130
-0.086
-0.054
-0.039
-0.039
-0.057
-0.097
-0.149
-0.184
-0.150
0.264
1.331
13.104
12.282
1.377
0.169
-0.148
-0.142
-0.083
-0.043
-0.023
-0.010
-0.003
0.001
0.
0.
0.
0.
0.
0.
0.
0.
0.
0.
0.
0.
0.
0.
0.
0.
0.
-0.002
-0.003
-0.006
-0.015
-0.030
-0.052
-0.082
-0.115
-0.134
-0.107
-0.173
-0.203
0.390
5.215
30.628
466.806
368.527
15.737
-0.123
-0.290
-0.275
-0.267
-0.237
-0.203
-0.152
-0.113
-0.076
-0.060
-0.058
-0.066
-0.106
-0.175
-0.240
-0.258
0.160
33.971
5839.474
4463.397
38.093
7.064
0.501
-0.174
-0.120
-0.065
-0.035
-0.019
-0.008
-0.001
0.
0.
0.
0.
0.
0.
0.
0.
0.
0.
0.
0.
0.
0.
0.
0.
0.
-0.002
-0.005
-0.013
-0.030
-0.054
-0.084
-0.105
-0.130
0.117
1.337
0.457
0.275
38.182
1391.375
8736.630
104214.047
200081.406
1654.792
1.080
0.492
1.965
1.318
-0.087
-0.235
-0.193
-0.141
-0.107
-0.087
-0.080
-0.086
-0.120
-0.194
-0.278
-0.308
0.400
95.084
100040.875
76016.125
114.905
22.688
1.471
-0.210
-0.172
-0.109
-0.060
-0.030
-0.013
-0.006
-0.002
0.
0.
0.
0.
0.
0.
0.
0.
0.
0.
0.
0.
0.
0.
0.
0.
-0.003
-0.009
-0.024
-0.050
-0.075
0.278
4.362
7.805
2.513
6.291
3.476
3.555
2138.224
103078.359
200183.297
200102.422
51861.547
140.974
1.766
31.475
682.817
248.090
7.669
-0.166
-0.249
-0.194
-0.155
-0.129
-0.114
-0.117
-0.150
-0.223
-0.312
-0.358
0.018
9.384
296.389
258.074
19.100
5.779
0.325
-0.148
-0.133
-0.148
-0.103
-0.054
-0.022
-0.010
-0.005
-0.001
0.
0.
0.
0.
0.
0.
0.
0.
0.
0.
0.
0.
0.
0.
-0.002
-0.004
-0.014
-0.034
-0.065
0.020
10.777
709.392
2961.265
104.295
8.151
2.694
4.311
25827.051
74677.953
12224.072
4558.492
88.422
4.291
3.184
706.856
170751.438
51643.480
218.907
0.583
-0.329
-0.273
-0.213
-0.185
-0.177
-0.170
-0.196
-0.266
-0.353
-0.371
3.339
120.871
438.944
63.402
3.585
2.759
7.337
17.047
8.193
0.592
-0.144
-0.103
-0.043
-0.018
-0.007
-0.002
0.
0.
0.
0.
0.
0.
0.
0.
0.
0.
0.
0.
0.
0.
-0.002
-0.007
-0.020
-0.044
-0.083
0.260
61.110
63488.758
100149.852
2070.453
540.309
39.898
0.556
10.846
34.190
38.159
28.854
9.250
46.416
41.215
56.948
5212.974
9606.057
1028.335
0.913
-0.367
-0.204
-0.016
-0.099
-0.221
-0.252
-0.277
-0.336
-0.427
-0.209
31.948
9403.844
151809.281
3377.573
120.538
688.647
1503.313
5361.363
462.222
11.942
0.026
-0.145
-0.080
-0.031
-0.011
-0.004
-0.002
-0.002
-0.003
-0.003
-0.003
0.
0.
0.
0.
0.
0.
0.
0.
0.
-0.002
-0.008
-0.022
-0.051
-0.105
0.021
20.828
2982.641
23212.623
86466.063
100405.891
2080.589
16.567
0.789
5.910
102.677
347.452
235.852
279.973
194.140
9.935
16.521
21.076
6.091
0.904
0.583
7.046
22.553
15.061
1.282
-0.299
-0.397
-0.447
-0.515
-0.236
29.353
5283.182
152759.094
12846.410
5560.813
104440.695
200121.938
102772.727
3797.413
56.442
1.802
-0.173
-0.118
-0.053
-0.026
-0.015
-0.009
-0.009
-0.009
-0.008
-0.006
-0.005
-0.003
0.
0.
0.
0.
0.
0.
0.
-0.003
-0.009
-0.023
-0.053
-0.123
-0.205
0.856
26.691
704.465
45205.668
141466.484
102959.445
1479.581
49.589
372.114
461.521
28867.064
42617.906
1769.312
157.670
3.979
0.685
20.193
54.431
31.071
19.096
219.830
8305.896
6773.727
63.832
1.081
-0.331
-0.099
0.581
2.615
13.528
627.467
14627.906
200246.078
5858.785
102347.422
29858.984
112957.625
13186.262
421.574
9.281
-0.182
-0.171
-0.090
-0.052
-0.034
-0.029
-0.026
-0.025
-0.021
-0.015
-0.013
-0.008
-0.003
0.
0.
0.
0.
0.
0.
-0.001
-0.006
-0.022
-0.054
-0.123
-0.206
-0.056
4.097
91.736
450.570
100640.406
200140.141
101257.867
789.846
65722.203
106524.727
21151.523
15553.469
873.343
83.957
1.150
18.825
3110.175
4985.246
141.279
91.043
928.850
100658.281
101889.320
2058.099
44.525
24.790
41.046
35.238
295.357
181.199
71.183
8921.025
118825.617
4318.754
263.572
3191.841
10310.622
3916.409
116.012
3.644
-0.329
-0.252
-0.158
-0.103
-0.079
-0.072
-0.067
-0.063
-0.052
-0.037
-0.025
-0.016
-0.009
-0.003
-0.002
0.
0.
0.
0.
-0.002
-0.006
-0.019
-0.054
-0.109
-0.095
0.788
2.756
48.410
559.728
315.814
8163.957
107481.320
115358.414
157373.922
103913.984
107357.266
102559.750
615.482
7.227
-0.366
27.544
6437.064
10311.988
61.197
18.642
128.302
14116.347
111549.219
106281.633
1456.282
3322.528
6391.605
469.976
8875.559
3805.755
61.966
599.109
117006.984
113632.555
2017.853
4942.205
3590.462
148.154
15.143
4.298
0.802
-0.209
-0.256
-0.211
-0.181
-0.168
-0.154
-0.136
-0.114
-0.083
-0.052
-0.032
-0.019
-0.010
-0.004
-0.002
0.
0.
0.
-0.002
-0.003
-0.018
-0.047
-0.094
-0.048
0.924
2.340
1.888
3.772
118.672
35936.402
138460.531
52810.172
34574.848
1987.621
58088.715
123926.633
5652.347
44.145
10.589
16.918
82.267
56.959
3.269
-0.008
3.469
161.595
32018.773
55591.020
103433.836
138498.875
126236.836
102125.297
33648.793
1242.133
26.837
43.000
4523.295
100177.875
708.572
81.375
1416.896
6186.429
2006.166
1084.339
92.261
4.956
-0.254
-0.337
-0.286
-0.233
-0.159
-0.171
-0.177
-0.147
-0.101
-0.062
-0.037
-0.020
-0.008
-0.004
-0.002
0.
0.
-0.001
-0.002
-0.010
-0.037
-0.080
-0.111
0.124
1.148
0.871
0.780
196.794
100019.359
100225.539
355.887
69.358
25.372
2091.327
102217.477
134950.438
3425.166
1914.296
1265.998
2668.303
206.486
6.273
-0.433
2.815
16.493
86.289
890.723
148524.703
105404.625
103357.305
102119.695
80294.219
1284.101
9.689
9.971
42.269
65.460
10.507
320.450
37473.922
105941.000
200127.484
105349.781
7568.074
71.465
0.332
-0.054
0.588
3.143
11.920
3.068
-0.104
-0.228
-0.170
-0.107
-0.069
-0.041
-0.019
-0.008
-0.004
-0.002
0.
-0.001
-0.001
-0.007
-0.024
-0.062
-0.102
-0.131
-0.005
-0.101
-0.142
13.294
356.893
385.883
19.555
8.013
227.937
709.264
11018.266
102688.594
104517.555
200194.922
148914.859
109934.188
1722.536
58.244
3.664
152.706
1246.708
69.271
987.610
100384.734
60748.004
374.345
1238.463
300.369
39.747
15.739
87.055
185.795
38.482
9.186
52.085
1360.730
70905.391
86178.828
105734.055
7732.667
75.789
1.612
1.879
8.462
460.123
20728.309
451.756
2.526
-0.259
-0.063
-0.008
-0.086
-0.067
-0.038
-0.016
-0.005
-0.002
0.
0.
-0.001
-0.005
-0.015
-0.041
-0.083
-0.124
-0.175
-0.262
-0.243
2.192
31.373
419.742
239.065
37.446
623.407
1867.848
21763.945
3114.488
57327.449
8745.474
102062.508
102482.531
14787.849
358.392
38.387
1891.044
9738.086
551.385
4508.774
2457.755
270.171
31.987
1718.672
6403.822
57.421
65.936
370.756
100.204
53.429
503.913
174.702
18.538
58.177
130.648
214.257
93.794
9.636
3.224
2.619
22.475
10167.970
109546.711
9654.654
10.359
3.046
27.174
19.536
1.391
-0.070
-0.064
-0.031
-0.011
-0.004
-0.001
0.
-0.001
-0.002
-0.009
-0.024
-0.053
-0.090
-0.132
-0.200
-0.180
6.685
11915.245
105731.391
93976.555
264.360
327.314
151.681
718.259
181.337
43.791
50.303
726.806
1411.123
8933.086
2838.953
226.013
16842.873
186940.875
104791.633
102014.188
12332.689
8168.108
3722.361
24473.141
100381.648
206.305
21.714
85.432
32.695
207.205
10480.265
2024.742
20.424
61.959
2373.167
5457.468
8772.357
122.987
11.287
4.838
61.716
2037.388
37160.566
1071.372
15.468
162.835
23710.117
8012.829
43.211
0.286
-0.092
-0.050
-0.019
-0.005
-0.001
0.
0.000
-0.002
-0.005
-0.013
-0.031
-0.055
-0.087
-0.143
-0.166
5.018
11745.365
105517.297
122307.594
1289.346
49.678
11.736
6.703
9.688
21.829
12.678
120.190
3912.381
100472.023
1688.225
211.897
1040.659
100950.492
101507.758
122663.719
103682.180
109414.789
200321.641
24678.744
2898.186
32.544
5.494
28.929
304.736
704.202
8635.248
6829.883
124.087
583.987
100289.359
178143.547
105796.273
10356.748
5943.979
307.876
154.792
895.496
119719.664
88406.578
184.899
1114.960
100224.883
100101.453
191.995
1.372
-0.100
-0.069
-0.026
-0.009
-0.002
0.
0.001
0.
-0.003
-0.006
-0.015
-0.030
-0.052
-0.088
-0.132
0.065
8.748
71.694
67.658
6.949
1.125
1.148
24.858
141.960
374.858
268.239
12101.871
62048.504
3747.690
152.723
124.552
361.834
315.216
684.574
59434.461
200088.797
6915.566
101904.461
6361.836
149.466
27.994
18.975
38.621
1857.612
2367.267
106786.742
100438.563
1721.549
141.993
7561.732
13169.635
123812.688
151244.484
104742.516
4102.802
38.733
478.022
100766.680
100114.094
296.497
354.677
34895.352
7503.293
346.303
13.153
0.069
-0.079
-0.032
-0.012
-0.002
0.
0.
0.001
-0.001
-0.002
-0.007
-0.014
-0.027
-0.048
-0.078
-0.112
-0.082
0.145
0.049
-0.257
-0.267
7.185
617.179
4871.739
483.538
13228.004
170923.859
5123.608
100485.891
1517.563
48578.703
100165.641
437.098
64.823
60517.266
100147.102
301.197
277.854
52.048
32.840
709.889
408.844
18.331
119.546
170.961
8082.855
42413.906
275.101
51.967
178.430
112.494
1908.460
4245.974
42252.359
9832.338
64.101
26.192
546.747
537.537
19.263
131.688
5721.547
2360.788
1959.098
36.413
0.227
-0.084
-0.035
-0.012
-0.002
0.
0.
0.001
0.001
-0.002
-0.002
-0.007
-0.013
-0.022
-0.041
-0.067
-0.100
-0.139
-0.182
-0.240
-0.213
6.154
406.790
2736.744
221.370
100120.891
102595.180
74473.281
102518.625
7874.913
110487.398
200301.922
2910.496
7388.346
225.404
1312.264
58.058
137.335
188.333
32.402
615.850
356.142
10.584
1.900
3.013
22.347
36.415
17.188
1792.098
100201.648
2025.184
36.901
69.438
919.093
666.237
17.103
0.400
1.942
1.903
0.088
4.851
35.496
64.351
77.542
5.095
-0.038
-0.084
-0.035
-0.009
-0.001
0.
0.
0.
0.001
0.
-0.001
-0.005
-0.008
-0.013
-0.022
-0.033
-0.053
-0.082
-0.117
-0.166
-0.215
0.441
11.794
32.249
15.057
532.156
15297.898
101772.695
24163.740
18008.084
103625.703
200162.781
170695.250
100898.641
5090.584
34532.426
1028.034
378.317
298.178
12.747
17.559
15.918
32.152
128.229
26.019
2.217
1.510
23.572
8881.822
100406.734
11419.690
21.311
3.522
9.309
6.965
1.299
-0.221
-0.537
-0.562
-0.529
-0.254
0.315
0.739
0.661
-0.036
-0.127
-0.075
-0.032
-0.007
0.000
0.
0.
0.
0.
0.001
-0.001
-0.004
-0.008
-0.011
-0.015
-0.018
-0.029
-0.046
-0.074
-0.120
-0.182
-0.224
-0.117
0.041
0.179
27.945
11540.855
77233.398
311.394
1121.646
1066.664
200379.328
52271.090
24369.820
100971.328
42884.367
70018.227
11787.396
245.829
7.127
6.149
270.671
4695.448
100113.227
3211.229
13.903
2.221
26.659
2917.257
25582.137
654.568
134.973
10.461
-0.172
-0.308
-0.209
-0.350
-0.416
-0.432
-0.431
-0.402
-0.340
-0.294
-0.229
-0.167
-0.105
-0.057
-0.024
-0.008
0.000
0.
0.
0.
0.
0.
0.000
-0.004
-0.005
-0.009
-0.011
-0.012
-0.021
-0.030
-0.049
-0.085
-0.140
-0.189
-0.236
-0.204
-0.195
3.634
214.652
481.126
17.890
9.196
49.268
15087.002
229.523
35720.469
31480.719
826.731
123729.008
101873.641
360.818
3.432
35.506
21604.441
112489.719
102793.391
12459.679
18.799
1.373
10.359
471.971
2048.398
1727.410
28324.391
230.605
0.767
-0.431
-0.365
-0.307
-0.294
-0.294
-0.301
-0.301
-0.283
-0.241
-0.187
-0.126
-0.076
-0.041
-0.019
-0.008
0.000
0.
0.
0.
0.
0.
0.
-0.003
-0.005
-0.006
-0.008
-0.010
-0.011
-0.022
-0.032
-0.057
-0.101
-0.146
-0.192
-0.219
-0.261
-0.227
1.008
1.614
-0.110
-0.365
-0.060
2.471
21.321
2019.642
1862.298
55.482
1342.133
1741.028
37.691
1.002
21.191
3213.403
70541.367
2195.337
158.796
2.811
0.471
1.444
7.936
22.969
539.108
5836.406
114.315
0.483
-0.360
-0.293
-0.253
-0.227
-0.220
-0.211
-0.216
-0.206
-0.174
-0.132
-0.089
-0.055
-0.028
-0.012
-0.004
-0.001
0.
0.
0.
0.
0.
0.
0.
-0.003
-0.004
-0.004
-0.005
-0.007
-0.012
-0.021
-0.036
-0.069
-0.112
-0.155
-0.201
-0.242
-0.269
-0.302
-0.340
-0.350
-0.098
0.067
-0.330
0.241
7.186
6.850
1.150
6.064
6.372
0.502
-0.209
1.936
22.710
66.770
14.700
1.530
-0.315
-0.347
-0.166
-0.073
0.235
6.572
18.042
2.585
-0.277
-0.307
-0.257
-0.222
-0.188
-0.122
-0.085
-0.148
-0.154
-0.130
-0.095
-0.063
-0.037
-0.021
-0.009
-0.004
0.
0.
0.
0.
0.
0.
0.
0.
0.
-0.002
-0.002
-0.002
-0.001
-0.004
-0.010
-0.025
-0.048
-0.083
-0.123
-0.156
-0.186
-0.217
-0.248
-0.283
-0.207
0.995
2.023
0.023
-0.433
-0.430
-0.420
-0.431
-0.394
-0.414
-0.457
-0.440
-0.328
-0.089
0.101
-0.179
-0.323
-0.347
-0.331
-0.307
-0.300
-0.307
-0.273
-0.235
-0.323
-0.335
-0.305
-0.259
-0.207
-0.095
0.046
0.008
-0.100
-0.122
-0.097
-0.067
-0.040
-0.024
-0.013
-0.007
-0.001
0.
0.
0.
0.
0.
0.
0.
0.
0.
0.
0.
0.001
0.001
0.001
-0.004
-0.013
-0.033
-0.060
-0.088
-0.115
-0.146
-0.185
-0.220
-0.260
-0.236
0.378
0.894
-0.105
-0.451
-0.479
-0.148
1.798
2.348
0.140
-0.377
-0.424
-0.381
-0.321
-0.273
-0.226
-0.201
-0.185
-0.182
-0.180
-0.186
-0.213
-0.254
-0.282
-0.295
-0.293
-0.281
-0.269
-0.211
-0.080
0.016
-0.063
-0.102
-0.095
-0.070
-0.043
-0.024
-0.014
-0.008
-0.003
0.000
0.
0.
0.
0.
0.
0.
0.
0.
0.
0.
0.
0.
-0.002
-0.001
-0.007
-0.016
-0.032
-0.049
-0.069
-0.096
-0.133
-0.170
-0.220
-0.277
-0.245
1.453
10.055
6.100
0.292
0.246
9.742
275.085
468.701
27.938
6.698
0.594
-0.375
-0.308
-0.216
-0.154
-0.104
-0.080
-0.071
-0.076
-0.094
-0.136
-0.182
-0.152
0.047
-0.011
-0.226
-0.261
-0.230
-0.158
-0.110
-0.104
-0.088
-0.070
-0.041
-0.024
-0.013
-0.006
-0.003
0.000
0.001
0.
0.
0.
0.
0.
0.
0.
0.
0.
0.
-0.002
-0.002
-0.005
-0.007
-0.011
-0.014
-0.025
-0.043
-0.062
-0.085
-0.126
-0.175
-0.246
-0.315
0.364
42.815
1094.297
436.738
12.546
7.485
80.826
26098.676
100213.555
656.237
345.477
18.363
-0.135
-0.292
-0.225
-0.152
-0.100
-0.056
-0.043
-0.042
-0.053
-0.106
-0.130
0.680
3.486
2.446
0.060
-0.236
-0.220
-0.159
-0.118
-0.094
-0.073
-0.044
-0.026
-0.014
-0.006
-0.003
-0.001
0.002
0.
0.
0.
0.
0.
0.
0.
0.
0.
0.
0.
-0.002
-0.004
-0.010
-0.012
-0.016
-0.017
-0.027
-0.041
-0.063
-0.086
-0.126
-0.195
-0.279
-0.336
1.086
143.312
10419.246
2764.829
50.503
24.959
48.537
4313.898
111132.461
116364.031
1496.630
39.151
0.221
-0.034
-0.222
-0.219
-0.149
-0.093
-0.060
-0.045
-0.053
-0.092
-0.118
0.814
6.074
5.074
0.265
-0.212
-0.185
-0.130
-0.090
-0.066
-0.042
-0.028
-0.016
-0.009
-0.004
-0.001
0.002
0.
0.
0.
0.
0.
0.
0.
0.
0.
0.
0.
-0.004
-0.007
-0.012
-0.020
-0.024
-0.032
-0.035
-0.040
-0.049
-0.062
-0.090
-0.149
-0.236
-0.301
0.165
3.744
24.586
288.238
240.370
52.104
13.867
7.315
242.507
100629.078
110136.703
903.378
15.427
0.151
-0.115
-0.366
-0.319
-0.213
-0.142
-0.109
-0.086
-0.072
-0.092
-0.120
0.019
1.260
1.992
-0.010
-0.180
-0.146
-0.096
-0.066
-0.045
-0.030
-0.019
-0.011
-0.005
-0.002
0.000
0.
0.
0.
0.
0.
0.
0.
0.
0.
0.
-0.002
-0.002
-0.009
-0.016
-0.024
-0.036
-0.053
-0.069
-0.075
-0.079
-0.078
-0.080
-0.110
-0.188
-0.262
0.080
4.851
55.814
250.165
78.988
22.352
10.425
10.485
288.218
342.346
231.887
261.183
47.797
12.427
1.416
-0.251
-0.499
-0.032
3.184
2.878
0.090
-0.162
-0.125
-0.106
-0.114
-0.123
-0.093
-0.078
-0.150
-0.143
-0.107
-0.075
-0.054
-0.038
-0.026
-0.021
-0.011
-0.007
-0.004
-0.001
0.
0.
0.
0.
0.
0.
0.
0.
0.
-0.002
-0.003
-0.008
-0.016
-0.026
-0.046
-0.070
-0.102
-0.126
-0.142
-0.147
-0.141
-0.129
-0.156
-0.211
0.586
14.257
30.306
578.982
63533.289
4443.203
22.488
10.728
341.240
101482.922
100094.484
106.652
100.422
4841.388
1864.587
26.713
0.678
0.373
15.514
890.273
701.671
9.965
-0.144
-0.199
-0.151
-0.121
-0.110
-0.107
-0.111
-0.112
-0.096
-0.076
-0.059
-0.046
-0.035
-0.026
-0.018
-0.011
-0.007
-0.003
-0.001
0.
0.
0.
0.
0.
0.
0.
0.
0.
-0.002
-0.008
-0.014
-0.029
-0.051
-0.082
-0.127
-0.166
-0.053
0.204
0.008
-0.193
-0.201
-0.212
-0.071
28.291
9383.737
21401.637
1084.772
27840.785
2834.606
20.029
56.916
27647.443
108536.094
10957.711
66.668
3234.337
117925.109
63782.637
116.963
38.124
50.586
130.679
60815.070
38993.695
55.164
1.902
0.072
-0.115
-0.127
-0.102
-0.076
-0.070
-0.066
-0.060
-0.055
-0.048
-0.040
-0.029
-0.023
-0.015
-0.010
-0.006
-0.003
0.
0.
0.
0.
0.
0.
0.
0.
0.
-0.002
-0.005
-0.012
-0.024
-0.048
-0.081
-0.128
-0.192
0.214
10.628
59.184
26.152
1.642
-0.241
-0.263
0.078
101.688
100254.992
117930.773
5936.236
123869.813
18701.482
41.734
132.810
56451.211
198946.813
1024.812
115.696
100204.383
103163.148
4335.121
67.126
2164.944
3785.705
396.811
6900.266
1337.626
1744.344
190.535
23.229
7.938
0.314
-0.104
-0.076
-0.052
-0.042
-0.041
-0.039
-0.036
-0.028
-0.023
-0.017
-0.013
-0.007
-0.005
-0.001
0.
0.
0.
0.
0.
0.
0.
0.
0.
-0.002
-0.008
-0.016
-0.036
-0.068
-0.109
-0.168
-0.194
4.627
675.444
31531.201
9854.986
64.422
0.137
-0.305
-0.210
9.520
743.186
1755.695
996.214
106200.313
111470.195
200.415
370.792
20425.223
776.902
32.002
51.160
18999.922
128756.148
3883.909
69.057
2212.242
3783.155
135.271
1421.792
17576.057
100505.289
14647.084
4291.421
1045.076
7.944
-0.061
-0.081
-0.052
-0.039
-0.038
-0.030
-0.028
-0.025
-0.020
-0.013
-0.008
-0.004
-0.002
-0.001
0.
0.
0.
0.
0.
0.
0.
0.
0.
-0.003
-0.010
-0.019
-0.047
-0.082
-0.126
-0.070
0.101
9.463
2391.338
200041.500
106212.320
264.407
0.586
-0.340
-0.315
-0.108
2.776
10.194
296.593
101228.680
102716.422
1415.130
100516.000
100187.711
209.959
3.250
17.490
4837.164
100124.406
1663.787
45.971
109.568
61.681
19.171
300.976
7826.994
200142.063
6479.114
28736.563
4437.004
14.244
-0.053
-0.094
-0.060
-0.049
-0.043
-0.039
-0.029
-0.025
-0.015
-0.011
-0.005
0.000
0.
-0.001
0.
0.
0.
0.
0.
0.
0.
0.
0.
-0.004
-0.010
-0.022
-0.052
-0.095
-0.137
0.100
6.777
131.414
486.230
2402.653
1213.242
33.793
0.097
-0.374
-0.340
-0.344
-0.180
2.356
89.905
7698.880
45763.543
22136.225
129099.461
163336.016
537.886
339.332
26.571
40.933
135.458
32.808
4.944
6.745
2.030
4.274
47.519
1763.974
21701.234
506.100
152.243
56.340
1.500
-0.169
-0.134
-0.095
-0.079
-0.074
-0.070
-0.061
-0.041
-0.028
-0.016
-0.005
-0.002
0.001
0.001
0.
0.
0.
0.
0.
0.
0.
0.
0.
-0.004
-0.010
-0.021
-0.051
-0.099
-0.158
0.736
207.763
101646.438
186834.547
110681.609
11980.769
80.362
0.354
-0.414
-0.369
-0.360
-0.194
1.582
44.199
284.756
2866.073
101952.789
109662.258
163839.344
105773.688
100692.102
1913.595
135.143
6.938
0.239
-0.392
-0.441
-0.654
-0.388
2.018
21.700
58.279
10.740
1.172
0.123
-0.273
-0.242
-0.196
-0.168
-0.145
-0.136
-0.133
-0.124
-0.095
-0.064
-0.036
-0.018
-0.004
-0.001
0.001
0.
0.
0.
0.
0.
0.
0.
0.
0.
-0.003
-0.007
-0.017
-0.041
-0.090
-0.146
0.772
242.374
101902.914
123769.336
101449.414
2133.289
32.259
0.032
-0.430
-0.418
-0.425
-0.409
-0.117
4.640
19.643
230.264
46598.617
9729.433
108917.766
113761.141
186835.156
101198.852
856.030
23.471
3.394
5.568
7.147
2.678
-0.384
-0.600
-0.446
0.064
1.012
-0.097
-0.396
-0.140
0.056
-0.144
-0.234
-0.228
-0.191
-0.163
-0.105
-0.088
-0.103
-0.071
-0.039
-0.014
-0.002
0.
0.001
0.
0.
0.
0.
0.
0.
0.
0.
-0.003
-0.005
-0.013
-0.029
-0.063
-0.118
-0.048
8.248
186.038
199.453
181.639
29.220
6.046
4.437
1.320
-0.023
-0.463
-0.543
-0.231
37.535
2018.499
546.123
497.573
102548.414
101342.125
666.390
10896.824
115028.211
23472.914
394.490
22.162
61.784
358.326
115.597
6.472
15.329
1.382
0.445
5.373
0.721
0.484
10.909
21.954
4.032
-0.042
-0.227
0.233
0.924
28.371
19.074
0.859
-0.074
-0.062
-0.026
-0.008
0.000
0.001
0.
0.
0.
0.
0.
0.
0.
0.
0.
-0.002
-0.006
-0.017
-0.037
-0.079
-0.127
-0.076
0.529
0.866
0.787
6.485
121.913
125.443
40.720
8.250
0.214
-0.527
0.341
246.862
100083.289
16436.135
2878.911
7894.366
2686.157
48.884
3794.271
100977.031
112463.453
6808.558
51.222
2247.950
13098.845
636.536
33.325
96.532
22.323
22.457
3.926
0.225
12.383
349.926
1036.143
112.400
3.171
-0.104
1.403
11.154
22609.570
5638.462
36.079
0.356
-0.080
-0.039
-0.013
-0.003
0.001
0.
0.
0.
0.
0.
0.
0.
0.
0.
0.000
-0.002
-0.008
-0.017
-0.040
-0.083
-0.149
-0.234
-0.307
-0.128
44.821
1146.848
213.972
329.293
121.220
24.369
2.880
-0.054
27.330
1075.724
2942.446
200329.344
49099.230
926.337
1183.576
126.846
439.637
3269.933
506.332
86.304
100011.852
100093.313
1892.660
34.240
162.446
595.490
1144.236
50.052
2.489
101.658
8356.257
102602.758
14969.725
33.438
-0.001
0.389
15.481
3398.658
37258.180
221.401
1.209
-0.095
-0.048
-0.017
-0.006
0.000
0.
0.
0.
0.
0.
0.
0.
0.
0.
0.
0.000
-0.002
-0.008
-0.019
-0.045
-0.101
-0.174
-0.242
0.180
7.452
73.510
2019.649
11672.784
3294.458
1321.088
127.311
7.565
0.530
12.372
228.524
8516.548
4145.071
111202.063
106731.031
4989.842
86.560
379.581
254.381
28.203
1851.714
9537.492
174.415
46.945
2082.128
13197.172
72727.430
332.123
5.582
1216.273
14925.846
102517.023
38427.582
43.267
-0.026
-0.002
6.675
189.992
654.547
31.018
0.319
-0.109
-0.054
-0.019
-0.006
-0.002
0.
0.
0.
0.
0.
0.
0.
0.
0.
0.
0.
0.001
-0.001
-0.006
-0.025
-0.068
-0.127
-0.162
0.877
2.813
141.859
100065.273
102017.297
2538.611
104541.922
11941.427
117.786
1.803
-0.112
4.540
45.593
444.723
23959.244
58934.883
1258.471
2524.192
103904.961
106115.281
394.796
13.976
15.487
2.712
17.436
2007.303
151131.281
105192.234
1367.602
3.881
48.574
157.284
742.539
174.671
4.118
-0.244
0.230
7.987
46.327
54.762
6.022
0.031
-0.117
-0.056
-0.018
-0.007
-0.001
0.
0.
0.
0.
0.
0.
0.
0.
0.
0.
0.
0.000
0.001
0.001
-0.011
-0.041
-0.089
-0.145
-0.003
0.298
19.124
1443.726
1066.878
3029.681
102556.891
39743.988
233.759
5.862
-0.347
-0.344
0.900
9.686
63.412
78.238
18.071
1035.677
101411.609
75762.313
349.568
2.742
-0.193
4.585
165.339
646.096
1637.041
3460.380
635.999
1.104
-0.093
1.027
2.646
1.182
-0.091
-0.222
0.625
14.038
189.061
299.244
18.126
0.248
-0.116
-0.054
-0.018
-0.007
-0.001
0.
0.
0.
0.
0.
0.
0.
0.
0.
0.
0.
-0.001
0.000
0.000
-0.002
-0.018
-0.050
-0.100
-0.164
-0.227
0.118
3.583
4.670
85.376
1404.816
341.257
34.421
1.648
-0.268
-0.306
-0.273
-0.151
0.201
0.224
0.087
7.725
101.054
71.646
4.514
-0.118
0.092
62.255
70434.563
100582.531
2023.998
43.818
3.737
-0.275
-0.284
-0.191
-0.133
-0.135
-0.159
-0.025
4.616
73.275
503.788
221.494
15.462
0.205
-0.096
-0.051
-0.016
-0.007
0.000
0.
0.
0.
0.
0.
0.
0.
0.
0.
0.
0.
0.
0.000
-0.001
-0.001
-0.008
-0.023
-0.054
-0.095
-0.147
-0.196
-0.224
-0.187
0.965
4.387
2.910
0.692
-0.096
-0.170
-0.165
-0.162
-0.170
-0.181
-0.213
-0.212
-0.115
0.332
0.263
-0.118
-0.187
0.188
61.702
70395.438
100120.266
1750.102
7.738
-0.076
-0.256
-0.173
-0.108
-0.082
-0.083
-0.106
0.053
5.208
56.311
1113.825
7762.509
101.421
0.606
-0.082
-0.044
-0.014
-0.003
0.
0.
0.
0.
0.
0.
0.
0.
0.
0.
0.
0.
0.
0.001
0.001
0.000
-0.002
-0.008
-0.020
-0.038
-0.063
-0.093
-0.129
-0.154
-0.159
-0.128
-0.126
-0.127
-0.117
-0.092
-0.069
-0.064
-0.072
-0.076
-0.087
-0.102
-0.106
-0.103
-0.102
-0.107
-0.116
-0.051
4.496
153.552
470.226
34.278
0.684
-0.192
-0.155
-0.081
-0.042
-0.032
-0.036
-0.067
-0.073
0.528
6.041
192.948
821.762
31.450
0.272
-0.065
-0.032
-0.009
-0.002
0.001
0.
0.
0.
0.
0.
0.
0.
0.
0.
0.
0.
0.
0.
0.001
0.000
0.000
-0.002
-0.005
-0.013
-0.022
-0.033
-0.048
-0.064
-0.079
-0.089
-0.088
-0.076
-0.057
-0.041
-0.026
-0.024
-0.020
-0.018
-0.020
-0.023
-0.026
-0.037
-0.035
-0.039
-0.051
-0.074
0.019
0.954
1.666
0.381
-0.118
-0.128
-0.075
-0.033
-0.013
-0.009
-0.014
-0.038
-0.069
-0.077
0.120
2.538
5.368
0.814
-0.049
-0.046
-0.018
-0.004
-0.001
0.001
0.
0.
0.
0.
0.
0.
0.
0.
0.
0.
0.
0.
0.
0.
0.001
0.001
0.001
-0.001
-0.002
-0.006
-0.011
-0.016
-0.023
-0.029
-0.032
-0.031
-0.026
-0.021
-0.016
-0.011
-0.005
-0.003
0.
-0.001
0.001
0.000
-0.001
-0.005
-0.009
-0.020
-0.041
-0.064
-0.081
-0.085
-0.098
-0.093
-0.063
-0.030
-0.009
-0.002
0.004
0.000
-0.015
-0.038
-0.068
-0.075
-0.062
-0.042
-0.054
-0.043
-0.024
-0.007
-0.002
0.002
0.001
0.
0.
0.
0.
0.
0.
0.
0.
0.
0.
0.
0.
0.
0.
0.
0.
0.000
0.000
0.000
-0.001
-0.002
-0.005
-0.009
-0.011
-0.011
-0.009
-0.008
-0.006
-0.004
-0.003
-0.001
0.001
0.001
0.005
0.004
0.005
0.004
0.002
0.000
-0.006
-0.017
-0.033
-0.046
-0.054
-0.051
-0.038
-0.022
-0.012
-0.003
0.001
0.004
0.001
-0.003
-0.012
-0.025
-0.038
-0.044
-0.041
-0.032
-0.018
-0.007
-0.002
0.001
0.001
0.
0.
0.
0.
0.
0.
0.
0.
0.
0.
0.
0.
0.
0.
0.
0.
0.
0.
0.
0.
-0.001
-0.001
-0.001
-0.002
-0.003
-0.003
-0.003
-0.003
-0.003
-0.001
-0.001
0.
0.
0.
0.001
0.001
0.003
0.003
0.002
-0.001
-0.003
-0.007
-0.014
-0.018
-0.018
-0.017
-0.012
-0.008
-0.004
-0.002
0.001
0.002
0.002
0.001
0.000
-0.004
-0.008
-0.010
-0.010
-0.007
-0.004
-0.001
0.000
0.002
0.001
0.
0.
0.
0.
0.
0.
0.
0.
0.
0.
0.
0.
0.
0.
0.
0.
0.
0.
0.
0.
0.
0.
0.
0.
0.
0.
0.
0.
0.
0.
0.
0.
0.
0.
0.
0.
0.
0.
0.
0.
-0.002
-0.003
-0.005
-0.006
-0.006
-0.005
-0.004
-0.002
0.000
0.001
0.001
0.
0.001
0.002
0.002
0.001
0.001
0.000
0.000
0.001
0.001
0.001
0.001
0.001
0.
0.
0.
0.
0.
0.
0.
0.
0.
0.
0.
0.
0.
0.
0.
0.
0.
0.
0.
0.
0.
0.
0.
0.
0.
0.
0.
0.
0.
0.
0.
0.
0.
0.
0.
0.
0.
0.
0.
0.
0.
0.
-0.002
-0.002
-0.001
-0.001
-0.001
0.000
0.001
0.001
0.
0.
0.
0.
0.
0.002
0.003
0.002
0.002
0.002
0.002
0.001
0.001
0.
0.
0.
0.
0.
0.
0.
0.
0.
0.
0.
0.
0.
0.
0.
0.
0.
0.
0.
0.
0.
0.
0.
0.
0.
0.
0.
0.
0.
0.
0.
0.
0.
0.
0.
0.
0.
0.
0.
0.
0.
0.
0.
0.
0.
0.
0.
0.
0.
0.
0.
0.
0.
0.
0.
0.
0.
0.
0.
0.
0.001
0.001
0.001
0.
0.
0.
0.
0.
0.
0.
0.
0.
0.
0.
0.
0.
0.
0.
0.
0.
0.
0.
0.
0.
0.
0.
0.
0.
0.
0.
0.
0.
0.002
0.002
0.003
0.001
0.001
0.001
0.001
0.
0.
0.
0.
0.
0.
0.001
0.001
0.001
0.001
0.001
0.001
0.
0.
0.
0.
0.
0.
0.
0.
0.
0.
0.
0.
0.
0.
0.
0.
0.
0.
0.
0.
0.
0.
0.
0.
0.
0.
0.
0.
0.
0.
0.
0.
0.
0.
0.
0.
0.
0.
0.
0.
0.
0.
0.
0.001
0.002
0.002
0.002
0.002
0.001
0.001
0.001
0.000
0.002
0.001
0.
0.
0.
0.001
0.001
0.001
0.002
0.001
0.002
0.002
0.003
0.002
0.001
0.
0.
0.
0.
0.
0.
0.
0.
0.
0.
0.
0.
0.
0.
0.
0.
0.
0.
0.
0.
0.
0.
0.
0.
0.
0.
0.
0.
0.
0.
0.
0.
0.
0.
0.
0.
0.
0.
0.
0.
0.001
0.003
0.002
0.001
0.000
-0.003
-0.004
-0.004
-0.003
-0.001
0.001
0.001
0.001
0.
0.001
0.001
0.000
0.000
0.
0.000
-0.001
-0.001
0.001
0.002
0.003
0.002
0.
0.
0.
0.
0.
0.
0.
0.
0.
0.
0.
0.
0.
0.
0.
0.
0.
0.
0.
0.
0.
0.
0.
0.
0.
0.
0.
0.
0.
0.
0.
0.
0.
0.
0.
0.
0.
0.
0.002
0.003
0.001
-0.001
-0.007
-0.012
-0.021
-0.024
-0.023
-0.017
-0.010
-0.004
-0.001
0.001
0.001
0.000
0.
-0.001
-0.004
-0.007
-0.010
-0.010
-0.008
-0.005
-0.003
-0.001
0.002
0.000
0.000
0.001
0.001
0.001
0.
0.
0.
0.
0.
0.
0.
0.
0.
0.
0.
0.
0.
0.
0.
0.
0.
0.
0.
0.
0.
0.
0.
0.
0.
0.
0.
0.
0.
0.
0.
0.001
0.001
0.001
0.001
-0.003
-0.011
-0.027
-0.047
-0.065
-0.067
-0.060
-0.049
-0.032
-0.015
-0.006
-0.001
0.003
0.000
-0.001
-0.007
-0.017
-0.029
-0.038
-0.039
-0.033
-0.023
-0.014
-0.007
-0.002
-0.001
-0.001
-0.001
0.001
0.001
0.001
0.001
0.
0.
0.
0.
0.
0.
0.
0.
0.
0.
0.
0.
0.
0.
0.
0.
0.
0.
0.
0.
0.
0.
0.
0.
0.
0.
0.001
0.001
0.002
0.002
0.003
0.003
0.000
-0.008
-0.029
-0.053
-0.073
-0.078
-0.074
-0.066
-0.075
-0.061
-0.034
-0.013
-0.006
-0.002
0.
-0.008
-0.025
-0.048
-0.075
-0.090
-0.090
-0.084
-0.068
-0.045
-0.027
-0.017
-0.011
-0.008
-0.006
-0.004
-0.002
0.002
0.001
0.001
0.
0.
0.
0.
0.
0.
0.
0.
0.
0.
0.
0.
0.
0.
0.
0.
0.
0.
0.
0.
0.
0.
0.
0.001
0.001
0.001
0.003
0.004
0.006
0.007
0.001
-0.004
-0.020
-0.047
-0.059
0.268
0.934
0.831
0.564
0.001
-0.096
-0.067
-0.029
-0.013
-0.009
-0.010
-0.024
-0.054
-0.083
-0.102
-0.097
-0.097
-0.130
-0.124
-0.102
-0.069
-0.050
-0.033
-0.023
-0.015
-0.010
-0.005
-0.002
0.001
0.001
0.001
0.
0.
0.
0.
0.
0.
0.
0.
0.
0.
0.
0.
0.
0.
0.
0.
0.
0.
0.
0.
0.001
0.001
0.002
0.002
0.003
0.004
0.008
0.007
0.004
-0.003
-0.014
-0.042
-0.067
0.137
6.047
22.254
10.221
3.422
0.265
-0.134
-0.108
-0.053
-0.026
-0.017
-0.024
-0.046
-0.077
-0.015
0.641
1.233
0.987
0.112
-0.179
-0.185
-0.148
-0.112
-0.082
-0.052
-0.030
-0.019
-0.012
-0.005
0.000
0.001
0.001
0.
0.
0.
0.
0.
0.
0.
0.
0.
0.
0.
0.
0.
0.
0.
0.
0.
0.
0.
0.001
-0.001
0.000
-0.001
-0.002
-0.001
0.001
0.003
0.
-0.010
-0.027
-0.049
-0.078
-0.106
0.230
10.747
43.601
20.397
6.387
0.460
-0.170
-0.154
-0.089
-0.048
-0.038
-0.039
-0.067
-0.081
1.118
13.406
16.400
11.663
3.771
0.207
-0.273
-0.244
-0.191
-0.147
-0.105
-0.059
-0.033
-0.018
-0.010
-0.003
0.001
0.001
0.
0.
0.
0.
0.
0.
0.
0.
0.
0.
0.
0.
0.
0.
0.
0.
0.
0.
-0.002
-0.002
-0.001
-0.007
-0.011
-0.013
-0.015
-0.015
-0.021
-0.036
-0.057
-0.090
-0.117
-0.147
-0.178
-0.134
1.237
4.742
6.950
6.389
0.876
-0.174
-0.188
-0.136
-0.084
-0.062
-0.060
-0.085
-0.095
1.661
22.520
26.702
50.276
49.836
4.398
-0.013
-0.098
-0.128
-0.203
-0.164
-0.101
-0.053
-0.029
-0.014
-0.004
0.000
0.001
0.
0.
0.
0.
0.
0.
0.
0.
0.
0.
0.
0.
0.
0.
0.
0.
0.
-0.002
-0.002
-0.005
-0.011
-0.021
-0.030
-0.040
-0.051
-0.061
-0.077
-0.109
-0.140
-0.144
-0.022
0.270
0.155
-0.222
-0.270
0.038
1.987
2.829
0.519
-0.076
-0.202
-0.170
-0.121
-0.096
-0.091
-0.111
-0.152
0.084
2.212
7.856
77.302
96.013
27.105
28.156
11.948
6.300
0.441
-0.193
-0.142
-0.076
-0.039
-0.018
-0.008
-0.002
0.001
0.
0.
0.
0.
0.
0.
0.
0.
0.
0.
0.
0.
0.
0.
0.
0.
-0.002
-0.003
-0.006
-0.014
-0.029
-0.048
-0.068
-0.093
-0.121
-0.137
-0.169
-0.203
-0.072
1.927
13.995
44.144
44.391
6.182
-0.217
-0.160
-0.029
0.085
0.736
0.649
-0.155
-0.205
-0.164
-0.134
-0.130
-0.144
-0.196
-0.263
-0.106
3.470
21.389
68.448
9884.944
12298.167
1361.362
619.324
14.177
-0.014
-0.175
-0.096
-0.049
-0.024
-0.011
-0.004
0.001
0.
0.
0.
0.
0.
0.
0.
0.
0.
0.
0.
0.
0.
0.
0.
0.
-0.002
-0.006
-0.013
-0.029
-0.052
-0.076
-0.083
-0.102
-0.179
-0.233
-0.280
-0.221
3.903
90.244
3309.755
3333.092
12528.336
503.200
6.559
24.377
14.677
4.737
0.758
0.301
-0.235
-0.232
-0.184
-0.157
-0.160
-0.188
-0.247
-0.320
-0.261
2.891
44.276
228.120
108789.273
200175.953
31101.781
11389.735
54.529
0.206
-0.219
-0.131
-0.066
-0.034
-0.015
-0.006
-0.002
0.
0.
0.
0.
0.
0.
0.
0.
0.
0.
0.
0.
0.
0.
0.
0.
-0.003
-0.009
-0.023
-0.048
-0.069
0.316
4.645
8.286
1.708
-0.078
-0.353
0.149
45.198
939.896
130414.297
120878.469
1034.957
63.191
164.107
1869.185
2278.248
684.928
15.119
-0.115
-0.352
-0.285
-0.208
-0.169
-0.193
-0.226
-0.278
-0.331
0.122
2.142
23.807
61.382
812.558
4108.465
965.590
469.242
12.559
-0.140
-0.270
-0.180
-0.110
-0.055
-0.024
-0.009
-0.005
-0.001
0.
0.
0.
0.
0.
0.
0.
0.
0.
0.
0.
0.
0.
0.
-0.002
-0.004
-0.014
-0.033
-0.061
0.039
10.815
762.085
3480.353
123.000
11.564
0.766
0.142
85.429
448.882
41087.945
29386.938
247.856
13.550
122.890
2713.039
178237.141
102605.461
421.242
1.104
-0.414
-0.355
-0.254
-0.198
-0.248
-0.278
-0.318
-0.347
0.427
1.396
2.746
37.580
270.263
81.082
13.460
8.072
3.522
3.886
0.814
-0.151
-0.154
-0.100
-0.044
-0.016
-0.006
0.000
0.001
0.
0.
0.
0.
0.
0.
0.
0.
0.
0.
0.
0.
0.
-0.002
-0.006
-0.018
-0.042
-0.076
0.283
64.964
78099.656
101110.398
7836.770
571.731
21.744
-0.092
1.002
15.092
108.086
91.363
26.141
7.334
6.832
231.320
23775.205
36298.594
2453.196
1.563
-0.457
-0.413
-0.317
-0.287
-0.328
-0.356
-0.384
-0.409
-0.387
-0.279
8.910
2564.638
100119.492
13713.343
637.321
704.013
310.633
624.277
41.566
3.132
0.057
-0.139
-0.075
-0.031
-0.013
-0.004
-0.003
-0.004
-0.004
-0.004
-0.004
-0.003
0.
0.
0.
0.
0.
0.
0.
0.
-0.002
-0.007
-0.020
-0.044
-0.090
0.057
21.115
3293.627
123746.375
102079.031
7197.838
154.157
3.929
-0.098
4.149
5.447
14.606
46.778
15.693
1.635
4.299
33.761
39.295
24.159
13.949
0.913
0.237
3.165
2.878
0.082
-0.436
-0.494
-0.498
-0.513
-0.449
10.456
4125.020
101927.055
126444.992
103004.711
106564.656
11108.841
71421.508
1621.212
837.770
14.346
-0.052
-0.111
-0.056
-0.027
-0.017
-0.013
-0.013
-0.014
-0.012
-0.008
-0.006
-0.004
-0.001
0.
0.
0.
0.
0.
0.
-0.002
-0.008
-0.020
-0.044
-0.100
-0.168
1.039
46.607
8782.065
100580.383
5253.798
5106.505
72.606
35.021
3112.328
1720.461
67.609
65.387
14.365
2.276
-0.530
2.418
114.502
5294.362
3209.226
36.516
13.414
256.604
240.266
11.637
0.253
-0.393
-0.360
1.019
10.460
15.013
96.333
15730.933
100544.688
128786.297
101894.813
2655.201
104396.477
200115.109
100225.258
173.370
0.293
-0.163
-0.093
-0.057
-0.040
-0.037
-0.035
-0.033
-0.028
-0.021
-0.016
-0.010
-0.004
-0.002
0.
0.
0.
0.
0.
-0.001
-0.007
-0.015
-0.043
-0.098
-0.193
-0.255
1.236
26.336
106.127
106524.000
112055.313
317.920
367.253
100714.781
101191.914
196.958
77.870
83.428
17.182
-0.045
54.195
54417.816
200015.016
100109.320
145.719
57.219
4095.287
3838.700
221.591
53.873
71.585
125.052
89.821
5713.659
3186.663
851.889
373.391
5036.856
647.363
410.585
42764.031
200110.219
93964.477
10410.449
43.295
-0.094
-0.258
-0.167
-0.121
-0.095
-0.094
-0.088
-0.084
-0.071
-0.052
-0.034
-0.021
-0.012
-0.006
-0.003
0.
0.
0.
0.
-0.001
-0.004
-0.012
-0.040
-0.089
-0.174
-0.285
-0.354
0.021
4.474
431.118
593.244
5297.859
1287.574
8628.390
7691.392
531.908
101830.789
719.202
30.712
0.631
161.755
200044.266
101970.820
1255.259
29.494
16.966
399.185
2346.495
100776.867
16498.303
18337.141
101808.930
1377.748
100325.156
111418.453
18120.988
130.507
744.733
10330.503
453.547
53205.281
115077.430
6170.750
58.808
2.719
-0.093
-0.357
-0.279
-0.234
-0.204
-0.182
-0.156
-0.141
-0.130
-0.104
-0.072
-0.043
-0.025
-0.012
-0.004
-0.002
0.
0.
0.
-0.001
-0.002
-0.013
-0.034
-0.078
-0.149
-0.247
-0.365
-0.471
-0.329
7.956
189.612
2639.388
704.862
146.291
139.136
1015.423
79862.156
641.900
29.860
48.203
89.339
10286.059
278.827
38.466
13.329
4.562
228.258
33930.879
103409.727
200097.156
105665.531
100596.469
9853.197
147048.734
18529.348
681.669
27.639
280.138
2611.664
95.350
629.756
113039.109
23946.773
287.640
178.592
12.911
0.146
-0.355
-0.185
0.051
0.221
1.495
0.911
0.044
-0.141
-0.126
-0.082
-0.047
-0.023
-0.011
-0.004
-0.002
0.
0.
0.000
-0.002
-0.008
-0.027
-0.070
-0.134
-0.211
-0.301
-0.418
-0.350
8.151
178.753
209.148
28.451
7.075
52.065
181.455
3352.745
100309.602
2489.848
12184.472
14572.652
131.687
87.065
42.017
7.129
17.133
405.532
21011.871
3534.477
103062.359
88059.156
2338.581
22797.646
105382.570
8842.957
29.347
238.033
2174.430
224.750
26.663
2982.074
100455.797
105055.219
10036.485
21608.398
161.682
5.127
3.016
39.126
165.554
13.256
46.082
23.746
3.865
0.368
-0.185
-0.138
-0.084
-0.046
-0.021
-0.009
-0.003
-0.002
0.
0.001
-0.003
-0.008
-0.022
-0.062
-0.124
-0.183
-0.190
-0.133
-0.092
7.433
64.049
83.265
46.096
69.361
19669.754
100499.234
45725.301
102533.648
32407.088
106801.219
109056.539
8346.026
97839.617
406.876
17.775
3728.706
100098.250
1581.472
233.446
39310.141
3090.982
74.531
909.727
1983.413
130.855
483.812
11896.362
100416.617
6108.387
481.442
232.178
17948.764
3854.219
2981.210
5721.080
106.063
101.840
156.814
760.457
12500.513
339.965
744.130
133.759
16.646
1.881
-0.091
-0.112
-0.126
-0.079
-0.042
-0.016
-0.006
-0.002
0.
0.001
-0.002
-0.007
-0.020
-0.051
-0.103
-0.147
-0.063
0.272
2.711
951.989
3291.165
24628.984
12957.892
1494.356
106776.938
107626.000
101581.586
102209.359
1900.564
20109.266
15024.843
111587.375
113907.141
6059.380
836.528
22178.461
170402.938
2797.782
4483.802
1620.388
123.349
22.501
27.068
37.898
24.437
11407.756
100835.852
18306.131
2911.507
488.984
17.080
20.339
21.082
42.472
50.372
26.516
577.895
1120.638
357.670
3610.865
13657.880
105641.500
2972.488
17.246
3.121
14.812
10.709
0.804
-0.102
-0.072
-0.032
-0.011
-0.004
-0.001
0.001
0.000
-0.007
-0.017
-0.043
-0.086
-0.118
-0.100
0.016
2.035
569.634
1764.754
179328.953
115892.875
16640.393
100648.484
5444.043
21642.326
1860.151
29.332
36.864
137.918
2557.662
105602.680
106950.883
34906.965
200217.766
101525.023
4507.690
72086.570
2536.498
10532.491
4221.030
93.939
67.439
13.226
1041.151
30083.736
2203.478
320.763
163.533
28.924
4.120
97.192
4846.244
2169.985
546.099
116.651
130.745
126.396
135.388
42944.254
118595.156
7809.699
21.461
83.452
4094.103
1853.871
23.472
0.147
-0.100
-0.053
-0.018
-0.006
-0.001
0.001
0.
-0.003
-0.012
-0.033
-0.067
-0.097
-0.129
-0.173
-0.141
3.807
174.888
21216.930
5772.567
741.864
7356.239
299.676
29.428
123.486
596.428
76.629
19.428
7886.985
119667.586
9458.510
42188.164
120781.969
6059.329
2983.186
16257.430
101311.977
103883.703
123863.430
612.306
20.643
5.031
203.885
5275.697
1051.779
229.171
477.739
1106.861
50.810
1328.547
106795.945
107344.859
23260.473
10676.786
672.334
56.169
15.440
4410.818
102525.672
46260.254
50.138
539.850
101653.438
42952.332
113.579
2.809
-0.069
-0.070
-0.027
-0.008
-0.002
0.001
0.001
-0.001
-0.007
-0.020
-0.044
-0.078
-0.105
-0.154
-0.206
-0.103
4.502
43.221
29.508
8.016
15.613
7.810
206.138
10444.115
100196.242
6705.368
1088.486
420.158
8521.210
241.355
759.360
100406.469
107.118
78.406
2971.177
36544.539
6975.562
20045.404
420.738
24.989
355.970
216.719
45.313
41.569
77.449
19666.207
100004.266
417.344
3125.596
118008.133
13611.932
115951.727
105861.211
71926.961
5662.327
49.538
210.246
9526.171
1163.952
68.503
3774.905
102774.320
108554.367
27394.090
113.769
0.593
-0.080
-0.034
-0.009
-0.002
0.
0.001
0.000
-0.002
-0.010
-0.025
-0.047
-0.075
-0.103
-0.154
-0.192
-0.187
-0.006
-0.105
-0.300
-0.045
40.517
46856.879
104445.492
105202.164
103455.633
111445.898
449.834
6285.286
455.355
5417.424
48521.477
160.044
27.464
1728.849
5383.790
102.708
96.325
18.617
537.645
100014.516
100022.539
129.395
2.436
18.456
1368.383
4088.352
95.986
206.484
3250.357
5160.445
102250.906
43814.125
109110.320
100145.711
356.578
5.483
36.963
30.772
29.956
1274.533
100545.859
128716.578
100241.828
564.486
1.375
-0.081
-0.037
-0.009
-0.002
0.
0.
0.001
0.000
-0.003
-0.011
-0.024
-0.044
-0.064
-0.092
-0.138
-0.184
-0.227
-0.273
-0.330
-0.143
32.113
19652.086
100040.156
2709.900
23732.447
106446.734
98574.953
101554.906
29914.912
30147.943
39022.133
243.299
55.755
30.677
33.451
3.751
2.994
14.980
478.395
100058.477
100092.359
119.506
0.346
1.460
19.166
30.875
11.171
43.127
261.234
231.131
1188.007
7293.697
29220.797
12530.378
65.268
0.220
1.613
1.504
5.924
74.073
169.640
942.640
1959.270
35.369
0.239
-0.076
-0.034
-0.008
0.000
0.
[truncated: 1,128,311 more chars]
