# Supplementary material for: Ferroptosis regulation by traditional chinese medicine for ischemic stroke intervention based on network pharmacology and data mining
Source: PLoS One. 2025 Apr 16;20(4):e0321751. doi: 10.1371/journal.pone.0321751 (PMC12002469; doi:10.1371/journal.pone.0321751)
Supplement: S4 File — (ZIP) [file pone.0321751.s004.zip › 分子对接5/TNF/TNF-0006/input/6op0_h.d.map]

GRID_PARAMETER_FILE 6op0_autolig.gpf
GRID_DATA_FILE 6op0_h.maps.fld
MACROMOLECULE 6op0_h.pdbqt
SPACING 1.000
NELEMENTS 64 64 64
CENTER -3.687 -2.256 18.099
0.
0.
0.
0.
0.
0.
0.
0.
0.
0.
0.
0.
0.
0.
0.
0.
0.
0.
0.
0.
0.
0.
0.
0.
0.
0.
0.
0.
0.
0.
0.
0.
0.
0.
0.
0.
0.
0.
0.
0.
0.
0.
0.
0.
0.
0.
0.
0.
0.
0.
0.
0.
0.
0.
0.
0.
0.
0.
0.
0.
0.
0.
0.
0.
0.
0.
0.
0.
0.
0.
0.
0.
0.
0.
0.
0.
0.
0.
0.
0.
0.
0.
0.
0.
0.
0.
0.
0.
0.
0.
0.
0.
0.
0.
0.
0.
0.
0.
0.
0.
0.
0.
0.
0.
0.
0.
0.
0.
0.
0.
0.
0.
0.
0.
0.
0.
0.
0.
0.
0.
0.
0.
0.
0.
0.
0.
0.
0.
0.
0.
0.
0.
0.
0.
0.
0.
0.
0.
0.
0.
0.
0.
0.
0.
0.
0.
0.
0.
0.
0.
0.
0.
0.
0.
0.
0.
0.
0.
0.
0.
0.
0.
0.
0.
0.
0.
0.
0.
0.
0.
0.
0.
0.
0.
0.
0.
0.
0.
0.
0.
0.
0.
0.
0.
0.
0.
0.
0.
0.
0.
0.
0.
0.
0.
0.
0.
0.
0.
0.
0.
0.
0.
0.
0.
0.
0.
0.
0.
0.
0.
0.
0.
0.
0.
0.
0.
0.
0.
0.
0.
0.
0.
0.
0.
0.
0.
0.
0.
0.
0.
0.
0.
0.
0.
0.
0.
0.
0.
0.
0.
0.
0.
0.
0.
0.
0.
0.
0.
0.
0.
0.
0.
0.
0.
0.
0.
0.
0.
0.
0.
0.
0.
0.
0.
0.
0.
0.
0.
0.
0.
0.
0.
0.
0.
0.
0.
0.
0.
0.
0.
0.
0.
0.
0.
0.
0.
0.
0.
0.
0.
0.
0.
0.
0.
0.
0.
0.
0.
0.
0.
0.
0.
0.
0.
0.
0.
0.
0.
0.
0.
0.
0.
0.
0.
0.
0.
0.
0.
0.
0.
0.
0.
0.
0.
0.
0.
0.
0.
0.
0.
0.
0.
0.
0.
0.
0.
0.
0.
0.
0.
0.
0.
0.
0.
0.
0.
0.
0.
0.
0.
0.
0.
0.
0.
0.
0.
0.
0.
0.
0.
0.
0.
0.
0.
0.
0.
0.
0.
0.
0.
0.
0.
0.
0.
0.
0.
0.
0.
0.
0.
0.
0.
0.
0.
0.
0.
0.
0.
0.
0.
0.
0.
0.
0.
0.
0.
0.
0.
0.
0.
0.
0.
0.
0.
0.
0.
0.
0.
0.
0.
0.
0.
0.
0.
0.
0.
0.
0.
0.
0.
0.
0.
0.
0.
0.
0.
0.
0.
0.
0.
0.
0.
0.
0.
0.
0.
0.
0.
0.
0.
0.
0.
0.
0.
0.
0.
0.
0.
0.
0.
0.
0.
0.
0.
0.
0.
0.
0.
0.
0.
0.
0.
0.
0.
0.
0.
0.
0.
0.
0.
0.
0.
0.
0.
0.
0.
0.
0.
0.
0.
0.
0.
0.
0.
0.
0.
0.
0.
0.
0.
0.
0.
0.
0.
0.
0.
0.
0.
0.
0.
0.
0.
0.
0.
0.
0.
0.
0.
0.
0.
0.
0.
0.
0.
0.
0.
0.
0.
0.
0.
0.
0.
0.
0.
0.
0.
0.
0.
0.
0.
0.
0.
0.
0.
0.
0.
0.
0.
0.
0.
0.
0.
0.
0.
0.
0.
0.
0.
0.
0.
0.
0.
0.
0.
0.
0.
0.
0.
0.
0.
0.
0.
0.
0.
0.
0.
0.
0.
0.
0.
0.
0.
0.
0.
0.
0.
0.
0.
0.
0.
0.
0.
0.
0.
0.
0.
0.
0.
0.
0.
0.
0.
0.
0.
0.
0.
0.
0.
0.
0.
0.
0.
0.
0.
0.
0.
0.
0.
0.
0.
0.
0.
0.
0.
0.
0.
0.
0.
0.
0.
0.
0.
0.
0.
0.
0.
0.
0.
0.
0.
0.
0.
0.
0.
0.
0.
0.
0.
0.
0.
0.
0.
0.
0.
0.
0.
0.
0.
0.
0.
0.
0.
0.
0.
0.
0.
0.
0.
0.
0.
0.
0.
0.
0.
0.
0.
0.
0.
0.
0.
0.
0.
0.
0.
0.
0.
0.
0.
0.
0.
0.
0.
0.
0.
0.
0.
0.
0.
0.
0.
0.
0.
0.
0.
0.
0.
0.
0.
0.
0.
0.
0.
0.
0.
0.
0.
0.
0.
0.
0.
0.
0.
0.
0.
0.
0.
0.
0.
0.
0.
0.
0.
0.
0.
0.
0.
0.
0.
0.
0.
0.
0.
0.
0.
0.
0.
0.
0.
0.
0.
0.
0.
0.
0.
0.
0.
0.
0.
0.
0.
0.
0.
0.
0.
0.
0.
0.
0.
0.
0.
0.
0.
0.
0.
0.
0.
0.
0.
0.
0.
0.
0.
0.
0.
0.
0.
0.
0.
0.
0.
0.
0.
0.
0.
0.
0.
0.
0.
0.
0.
0.
0.
0.
0.
0.
0.
0.
0.
0.
0.
0.
0.
0.
0.
0.
0.
0.
0.
0.
0.
0.
0.
0.
0.
0.
0.
0.
0.
0.
0.
0.
0.
0.
0.
0.
0.
0.
0.
0.
0.
0.
0.
0.
0.
0.
0.
0.
0.
0.
0.
0.
0.
0.
0.
0.
0.
0.
0.
0.
0.
0.
0.
0.
0.
0.
0.
0.
0.
0.
0.
0.
0.
0.
0.
0.
0.
0.
0.
0.
0.
0.
0.
0.
0.
0.
0.
0.
0.
0.
0.
0.
0.
0.
0.
0.
0.
0.
0.
0.
0.
0.
0.
0.
0.
0.
0.
0.
0.
0.
0.
0.
0.
0.
0.
0.
0.
0.
0.
0.
0.
0.
0.
0.
0.
0.
0.
0.
0.
0.
0.
0.
0.
0.
0.
0.
0.
0.
0.
0.
0.
0.
0.
0.
0.
0.
0.
0.
0.
0.
0.
0.
0.
0.
0.
0.
0.
0.
0.
0.
0.
0.
0.
0.
0.
0.
0.
0.
0.
0.
0.
0.
0.
0.
0.
0.
0.
0.
0.
0.
0.
0.
0.
0.
0.
0.
0.
0.
0.
0.
0.
0.
0.
0.
0.
0.
0.
0.
0.
0.
0.
0.
0.
0.
0.
0.
0.
0.
0.
0.
0.
0.
0.
0.
0.
0.
0.
0.
0.
0.
0.
0.
0.
0.
0.
0.
0.
0.
0.
0.
0.
0.
0.
0.
0.
0.
0.
0.
0.
0.
0.
0.
0.
0.
0.
0.
0.
0.
0.
0.
0.
0.
0.
0.
0.
0.
0.
0.
0.
0.
0.
0.
0.
0.
0.
0.
0.
0.
0.
0.
0.
0.
0.
0.
0.
0.
0.
0.
0.
0.
0.
0.
0.
0.
0.
0.
0.
0.
0.
0.
0.
0.
0.
0.
0.
0.
0.002
0.003
0.003
0.003
0.002
0.
0.
0.
0.
0.
0.
0.
0.
0.
0.
0.
0.
0.
0.
0.
0.
0.
0.
0.
0.
0.
0.
0.
0.
0.
0.
0.
0.
0.
0.
0.
0.
0.
0.
0.
0.
0.
0.
0.
0.
0.
0.
0.
0.
0.
0.
0.
0.
0.
0.
0.
0.
0.
0.
0.
0.
0.
0.
0.007
0.008
0.009
0.009
0.009
0.004
0.006
0.006
0.005
0.003
0.002
0.
0.
0.
0.
0.
0.
0.
0.
0.
0.
0.
0.
0.
0.
0.
0.
0.
0.
0.
0.
0.
0.
0.
0.
0.
0.
0.
0.
0.
0.
0.
0.
0.
0.
0.
0.
0.
0.
0.
0.
0.
0.
0.
0.
0.
0.
0.
0.
0.
0.
0.
0.
0.004
0.006
0.010
0.017
0.018
0.019
0.020
0.019
0.021
0.013
0.012
0.009
0.008
0.007
0.
0.
0.
0.
0.
0.
0.
0.
0.
0.
0.
0.
0.
0.
0.
0.
0.
0.
0.
0.
0.
0.
0.
0.
0.
0.
0.
0.
0.
0.
0.
0.
0.
0.
0.
0.
0.
0.
0.
0.
0.
0.
0.
0.
0.
0.
0.
0.
0.
0.
0.004
0.006
0.015
0.019
0.022
0.029
0.030
0.035
0.038
0.036
0.028
0.016
0.015
0.011
0.009
0.007
0.
0.
0.
0.
0.
0.
0.
0.
0.
0.
0.
0.
0.
0.
0.
0.
0.
0.
0.
0.
0.
0.
0.002
0.002
0.002
0.002
0.
0.
0.
0.
0.
0.
0.
0.
0.
0.
0.
0.
0.
0.
0.
0.
0.
0.
0.
0.
0.
0.
0.
0.006
0.008
0.018
0.024
0.033
0.037
0.044
0.054
0.056
0.057
0.053
0.037
0.027
0.014
0.012
0.009
0.004
0.
0.
0.
0.
0.
0.
0.
0.
0.
0.
0.
0.
0.
0.
0.
0.
0.
0.
0.
0.
0.002
0.003
0.003
0.003
0.002
0.
0.
0.
0.
0.
0.
0.
0.
0.
0.
0.
0.
0.
0.
0.
0.
0.
0.
0.
0.
0.
0.
0.004
0.007
0.016
0.022
0.032
0.039
0.047
0.064
0.071
0.072
0.070
0.068
0.060
0.041
0.031
0.018
0.011
0.008
0.
0.
0.
0.
0.
0.
0.
0.
0.
0.
0.
0.
0.
0.
0.
0.
0.
0.
0.
0.
0.002
0.003
0.003
0.003
0.003
0.002
0.
0.
0.
0.
0.
0.
0.
0.
0.
0.
0.
0.
0.
0.
0.
0.
0.
0.
0.
0.
0.
0.005
0.007
0.017
0.023
0.038
0.054
0.068
0.080
0.089
0.093
0.087
0.078
0.077
0.060
0.049
0.031
0.017
0.011
0.
0.
0.
0.
0.
0.
0.
0.
0.
0.
0.
0.
0.
0.
0.
0.
0.
0.
0.
0.
0.002
0.003
0.003
0.003
0.003
0.002
0.
0.
0.
0.
0.
0.
0.
0.
0.
0.
0.
0.
0.
0.
0.
0.
0.
0.
0.
0.
0.
0.005
0.007
0.015
0.031
0.044
0.061
0.072
0.086
0.098
0.100
0.102
0.093
0.085
0.069
0.054
0.043
0.029
0.014
0.007
0.
0.
0.
0.
0.
0.
0.
0.
0.
0.
0.
0.
0.
0.
0.
0.
0.
0.
0.
0.
0.002
0.003
0.003
0.002
0.
0.
0.
0.
0.
0.
0.
0.
0.
0.
0.
0.
0.
0.
0.
0.
0.
0.
0.
0.
0.
0.
0.005
0.007
0.014
0.037
0.051
0.071
0.082
0.097
0.098
0.105
0.107
0.100
0.090
0.078
0.059
0.047
0.032
0.019
0.003
0.002
0.
0.
0.
0.
0.
0.
0.
0.
0.
0.
0.
0.
0.
0.
0.
0.
0.
0.
0.
0.
0.002
0.002
0.
0.
0.
0.
0.
0.
0.
0.
0.
0.
0.
0.
0.
0.
0.
0.
0.
0.
0.
0.
0.
0.
0.004
0.
0.006
0.019
0.034
0.054
0.068
0.079
0.087
0.102
0.101
0.104
0.106
0.090
0.078
0.066
0.054
0.034
0.021
0.011
0.003
0.
0.
0.
0.
0.
0.
0.
0.
0.
0.
0.
0.
0.
0.
0.
0.
0.
0.
0.
0.
0.
0.
0.
0.
0.
0.
0.
0.
0.
0.
0.
0.
0.
0.
0.
0.
0.
0.
0.
0.
0.
0.
0.004
0.005
0.005
0.005
0.014
0.020
0.040
0.059
0.065
0.077
0.080
0.095
0.098
0.100
0.095
0.082
0.072
0.063
0.054
0.036
0.022
0.013
0.003
0.002
0.
0.
0.
0.
0.
0.
0.
0.
0.
0.
0.
0.
0.
0.
0.
0.
0.
0.
0.
0.
0.
0.
0.
0.
0.
0.
0.
0.
0.
0.
0.
0.
0.
0.
0.
0.
0.
0.
0.
0.
0.
0.005
0.005
0.005
0.005
0.014
0.021
0.034
0.049
0.059
0.067
0.073
0.075
0.082
0.085
0.072
0.073
0.065
0.058
0.046
0.032
0.018
0.013
0.003
0.002
0.
0.
0.
0.
0.
0.
0.
0.
0.
0.
0.
0.
0.
0.
0.
0.
0.
0.
0.
0.
0.
0.
0.
0.
0.
0.
0.
0.
0.
0.
0.
0.
0.
0.
0.
0.
0.
0.
0.
0.
0.
0.005
0.005
0.005
0.009
0.015
0.017
0.032
0.036
0.044
0.049
0.056
0.055
0.058
0.058
0.060
0.056
0.056
0.052
0.038
0.027
0.017
0.013
0.003
0.002
0.
0.
0.
0.
0.
0.
0.
0.
0.
0.
0.
0.
0.
0.
0.
0.
0.
0.
0.
0.
0.
0.
0.
0.
0.
0.
0.
0.
0.
0.
0.
0.
0.
0.
0.
0.
0.
0.
0.
0.
0.
0.004
0.005
0.005
0.009
0.015
0.017
0.020
0.028
0.033
0.034
0.035
0.027
0.033
0.032
0.037
0.039
0.035
0.034
0.028
0.024
0.015
0.011
0.003
0.
0.
0.
0.
0.
0.
0.
0.
0.
0.
0.
0.
0.
0.
0.
0.
0.
0.
0.
0.
0.
0.
0.
0.
0.
0.
0.
0.
0.
0.
0.
0.
0.
0.
0.
0.
0.
0.
0.
0.
0.
0.
0.
0.004
0.004
0.009
0.009
0.016
0.018
0.019
0.022
0.020
0.017
0.014
0.016
0.022
0.026
0.028
0.029
0.026
0.024
0.016
0.013
0.003
0.002
0.
0.
0.
0.
0.
0.
0.
0.
0.
0.
0.
0.
0.
0.
0.
0.
0.
0.
0.
0.
0.
0.
0.
0.
0.
0.
0.
0.
0.
0.
0.
0.
0.
0.
0.
0.
0.
0.
0.
0.
0.
0.
0.
0.
0.
0.
0.005
0.014
0.016
0.016
0.016
0.011
0.005
0.007
0.005
0.011
0.020
0.022
0.021
0.020
0.014
0.012
0.007
0.002
0.
0.
0.
0.
0.
0.
0.
0.
0.
0.
0.
0.
0.
0.
0.
0.
0.
0.
0.
0.
0.
0.
0.
0.
0.
0.
0.
0.
0.
0.
0.
0.
0.
0.
0.
0.
0.
0.
0.
0.
0.
0.
0.
0.
0.
0.
0.
0.
0.004
0.005
0.013
0.005
0.005
0.
0.
0.002
0.003
0.007
0.010
0.011
0.011
0.010
0.003
0.002
0.
0.
0.
0.
0.
0.
0.
0.
0.
0.
0.
0.
0.
0.
0.
0.
0.
0.
0.
0.
0.
0.
0.
0.
0.
0.
0.
0.
0.
0.
0.
0.
0.
0.
0.
0.
0.
0.
0.
0.
0.
0.
0.
0.
0.
0.
0.
0.
0.
0.
0.
0.
0.
0.
0.
0.
0.
0.
0.
0.002
0.002
0.
0.
0.
0.
0.
0.
0.
0.
0.
0.
0.
0.
0.
0.
0.
0.
0.
0.
0.
0.
0.
0.
0.
0.
0.
0.
0.
0.
0.
0.
0.
0.
0.
0.
0.
0.
0.
0.
0.
0.
0.
0.
0.
0.
0.
0.
0.
0.
0.
0.
0.
0.
0.
0.
0.
0.
0.
0.
0.
0.
0.
0.
0.
0.
0.
0.
0.
0.
0.
0.
0.
0.
0.
0.
0.
0.
0.
0.
0.
0.
0.
0.
0.
0.
0.
0.
0.
0.
0.
0.
0.
0.
0.
0.
0.
0.
0.
0.
0.
0.
0.
0.
0.
0.
0.
0.
0.
0.
0.
0.
0.
0.
0.
0.
0.
0.
0.
0.004
0.005
0.005
0.004
0.
0.
0.
0.
0.
0.
0.
0.
0.
0.
0.
0.
0.
0.
0.
0.
0.
0.
0.
0.
0.
0.
0.
0.
0.
0.
0.
0.
0.
0.
0.
0.
0.
0.
0.
0.
0.
0.
0.
0.
0.
0.
0.
0.
0.
0.
0.
0.
0.
0.
0.
0.
0.
0.
0.
0.
0.
0.
0.003
0.003
0.004
0.009
0.005
0.005
0.005
0.004
0.
0.
0.
0.
0.
0.
0.
0.003
0.007
0.007
0.003
0.
0.
0.
0.
0.
0.
0.
0.
0.
0.
0.
0.
0.
0.
0.
0.
0.
0.
0.
0.
0.
0.
0.
0.
0.
0.
0.
0.
0.
0.
0.
0.
0.
0.
0.
0.
0.
0.
0.
0.
0.
0.
0.
0.004
0.007
0.003
0.004
0.008
0.008
0.013
0.010
0.005
0.005
0.004
0.
0.
0.
0.
0.
0.
0.003
0.008
0.008
0.008
0.008
0.003
0.
0.
0.
0.
0.
0.
0.
0.
0.
0.
0.
0.
0.
0.
0.
0.
0.
0.
0.
0.
0.
0.
0.
0.
0.
0.
0.
0.
0.
0.
0.
0.
0.
0.
0.
0.
0.
0.
0.
0.
0.
0.004
0.008
0.008
0.013
0.009
0.014
0.009
0.013
0.013
0.005
0.005
0.004
0.
0.
0.
0.
0.
0.003
0.003
0.008
0.009
0.009
0.008
0.003
0.
0.
0.
0.
0.
0.
0.
0.
0.
0.
0.
0.
0.
0.
0.
0.
0.
0.
0.
0.
0.
0.
0.
0.
0.
0.
0.
0.
0.
0.
0.
0.
0.
0.
0.
0.003
0.003
0.006
0.006
0.003
0.002
0.004
0.008
0.009
0.013
0.010
0.014
0.010
0.009
0.012
0.004
0.004
0.
0.
0.
0.
0.
0.
0.003
0.004
0.004
0.008
0.008
0.004
0.003
0.
0.
0.
0.
0.
0.
0.
0.
0.
0.
0.
0.
0.
0.
0.
0.
0.
0.
0.
0.
0.
0.
0.
0.
0.
0.
0.
0.
0.
0.
0.
0.
0.
0.
0.003
0.006
0.012
0.013
0.013
0.013
0.011
0.003
0.010
0.008
0.009
0.010
0.010
0.009
0.009
0.003
0.
0.
0.
0.
0.
0.
0.
0.
0.
0.003
0.004
0.004
0.004
0.003
0.003
0.
0.
0.
0.
0.
0.
0.
0.
0.
0.
0.
0.
0.
0.
0.
0.
0.
0.
0.
0.
0.
0.
0.
0.
0.
0.
0.
0.
0.
0.
0.
0.
0.
0.003
0.006
0.012
0.014
0.016
0.017
0.016
0.014
0.009
0.006
0.007
0.005
0.005
0.005
0.005
0.004
0.003
0.
0.
0.
0.
0.
0.
0.
0.
0.
0.003
0.003
0.003
0.003
0.003
0.
0.
0.
0.
0.
0.
0.
0.
0.
0.
0.
0.
0.
0.
0.
0.
0.
0.
0.
0.
0.
0.
0.
0.
0.
0.
0.
0.
0.
0.
0.
0.
0.
0.
0.003
0.007
0.014
0.017
0.019
0.019
0.018
0.016
0.014
0.011
0.007
0.004
0.005
0.005
0.004
0.004
0.003
0.
0.
0.
0.
0.
0.
0.
0.
0.
0.
0.
0.003
0.
0.
0.
0.
0.
0.
0.
0.
0.
0.
0.
0.
0.
0.
0.
0.
0.
0.
0.
0.
0.
0.
0.
0.
0.
0.
0.
0.
0.
0.
0.
0.
0.
0.
0.
0.
0.003
0.012
0.015
0.018
0.020
0.021
0.024
0.022
0.015
0.009
0.006
0.006
0.004
0.004
0.004
0.003
0.
0.
0.
0.
0.
0.
0.
0.
0.
0.
0.
0.
0.
0.
0.
0.
0.
0.
0.
0.
0.
0.
0.
0.
0.
0.
0.
0.
0.
0.
0.
0.
0.
0.
0.
0.
0.
0.
0.
0.
0.
0.
0.
0.
0.
0.
0.
0.
0.
0.003
0.011
0.015
0.018
0.020
0.021
0.020
0.022
0.019
0.009
0.003
0.005
0.003
0.003
0.003
0.
0.
0.
0.
0.
0.
0.
0.
0.
0.
0.
0.
0.
0.
0.
0.
0.
0.
0.
0.
0.
0.
0.
0.
0.
0.
0.
0.
0.
0.
0.
0.
0.
0.
0.
0.
0.
0.
0.
0.
0.
0.
0.
0.
0.
0.
0.
0.
0.
0.
0.
0.006
0.014
0.016
0.018
0.019
0.018
0.016
0.011
0.009
0.003
0.002
0.
0.
0.
0.
0.
0.
0.
0.
0.
0.
0.
0.
0.
0.
0.
0.
0.
0.
0.
0.
0.
0.
0.
0.
0.
0.
0.
0.
0.
0.
0.
0.
0.
0.
0.
0.
0.
0.
0.
0.
0.
0.
0.
0.
0.
0.
0.
0.
0.
0.
0.
0.
0.
0.
0.006
0.012
0.014
0.016
0.016
0.016
0.014
0.010
0.004
0.003
0.
0.
0.
0.
0.
0.
0.
0.
0.
0.
0.
0.
0.
0.
0.
0.
0.
0.
0.
0.
0.
0.
0.
0.
0.
0.
0.
0.
0.
0.
0.
0.
0.
0.
0.
0.
0.
0.
0.
0.
0.
0.
0.
0.
0.
0.
0.
0.
0.
0.
0.
0.
0.
0.
0.
0.002
0.003
0.011
0.012
0.013
0.010
0.009
0.004
0.003
0.002
0.
0.
0.
0.
0.
0.
0.
0.
0.
0.
0.
0.
0.
0.
0.
0.
0.
0.
0.
0.
0.
0.
0.
0.
0.
0.
0.
0.
0.
0.
0.
0.
0.
0.
0.
0.
0.
0.
0.
0.
0.
0.
0.
0.
0.
0.
0.
0.
0.
0.
0.
0.
0.
0.
0.
0.
0.002
0.003
0.003
0.004
0.004
0.004
0.003
0.002
0.
0.
0.
0.
0.
0.
0.
0.
0.
0.
0.
0.
0.
0.
0.
0.
0.
0.
0.
0.
0.
0.
0.
0.
0.
0.
0.
0.
0.
0.
0.
0.
0.
0.
0.
0.
0.
0.
0.
0.
0.
0.
0.
0.
0.
0.
0.
0.
0.
0.
0.
0.
0.
0.
0.
0.
0.
0.
0.
0.002
0.003
0.003
0.002
0.002
0.
0.
0.
0.
0.
0.
0.
0.
0.
0.
0.
0.
0.
0.
0.
0.
0.
0.
0.
0.
0.
0.
0.
0.
0.
0.
0.
0.
0.
0.
0.
0.
0.
0.
0.
0.
0.
0.
0.
0.
0.
0.
0.
0.
0.
0.
0.
0.
0.
0.
0.
0.
0.
0.
0.
0.
0.
0.
0.
0.
0.
0.
0.
0.
0.
0.
0.
0.
0.
0.
0.
0.
0.
0.
0.
0.
0.
0.
0.
0.
0.
0.
0.
0.
0.
0.
0.
0.
0.
0.
0.
0.
0.
0.
0.
0.
0.
0.
0.
0.
0.
0.
0.
0.
0.
0.
0.
0.
0.
0.
0.
0.
0.
0.
0.
0.
0.
0.
0.
0.
0.
0.
0.
0.
0.
0.
0.
0.
0.
0.
0.
0.
0.
0.
0.
0.
0.
0.
0.
0.
0.
0.
0.
0.
0.
0.
0.
0.
0.
0.
0.
0.
0.
0.
0.
0.
0.
0.
0.
0.
0.
0.
0.
0.
0.
0.
0.
0.
0.
0.
0.
0.
0.
0.
0.
0.
0.
0.
0.
0.
0.
0.
0.
0.
0.
0.
0.
0.
0.
0.
0.
0.
0.
0.
0.
0.
0.
0.
0.
0.
0.
0.
0.
0.
0.
0.
0.
0.
0.
0.
0.
0.
0.
0.
0.
0.
0.
0.
0.
0.
0.
0.
0.
0.
0.
0.
0.
0.
0.
0.
0.
0.
0.
0.
0.
0.
0.
0.
0.
0.
0.
0.
0.
0.
0.
0.
0.
0.
0.
0.
0.
0.
0.
0.
0.
0.
0.
0.
0.
0.
0.
0.
0.
0.
0.
0.
0.
0.
0.
0.
0.
0.
0.
0.
0.
0.
0.
0.
0.
0.
0.
0.
0.
0.
0.
0.
0.
0.
0.
0.
0.
0.
0.
0.
0.
0.
0.
0.
0.
0.
0.
0.
0.
0.
0.
0.
0.
0.
0.
0.
0.
0.
0.
0.
0.
0.
0.
0.
0.
0.
0.
0.
0.
0.
0.
0.
0.
0.
0.
0.
0.
0.
0.
0.
0.
0.
0.
0.
0.
0.
0.
0.
0.
0.
0.
0.
0.
0.
0.
0.
0.
0.
0.
0.
0.
0.
0.
0.
0.
0.
0.
0.
0.
0.
0.
0.
0.
0.
0.
0.
0.
0.
0.
0.
0.
0.
0.
0.
0.
0.
0.
0.
0.
0.
0.
0.
0.
0.
0.
0.
0.
0.
0.
0.
0.
0.
0.
0.
0.
0.
0.
0.
0.
0.
0.
0.
0.
0.
0.
0.
0.
0.
0.
0.
0.
0.
0.
0.
0.
0.
0.
0.
0.
0.
0.
0.
0.
0.
0.
0.
0.
0.
0.
0.
0.
0.
0.
0.
0.
0.
0.
0.
0.
0.
0.
0.
0.
0.
0.
0.
0.
0.
0.
0.
0.
0.
0.
0.
0.
0.
0.
0.
0.
0.
0.
0.
0.
0.
0.
0.
0.
0.
0.
0.
0.
0.
0.
0.
0.
0.
0.
0.
0.
0.
0.
0.
0.
0.
0.
0.
0.
0.
0.
0.
0.
0.
0.
0.
0.
0.
0.
0.
0.
0.
0.
0.
0.
0.
0.
0.
0.
0.
0.
0.
0.
0.
0.
0.
0.
0.
0.
0.
0.
0.
0.
0.
0.
0.
0.
0.
0.
0.
0.
0.
0.
0.
0.
0.
0.
0.
0.
0.
0.
0.
0.
0.
0.
0.
0.
0.
0.
0.
0.
0.
0.
0.
0.
0.
0.
0.
0.
0.
0.
0.
0.
0.
0.
0.
0.
0.
0.
0.
0.
0.
0.
0.
0.
0.
0.
0.
0.
0.
0.
0.
0.
0.
0.
0.
0.
0.
0.
0.
0.
0.
0.
0.
0.
0.
0.
0.
0.
0.
0.
0.
0.
0.
0.
0.
0.
0.
0.
0.
0.
0.
0.
0.
0.
0.
0.
0.
0.
0.
0.
0.
0.
0.
0.
0.
0.
0.
0.
0.
0.
0.
0.
0.
0.
0.
0.
0.
0.
0.
0.
0.
0.
0.
0.
0.
0.
0.
0.
0.
0.
0.
0.
0.
0.
0.
0.
0.
0.
0.
0.
0.
0.
0.
0.
0.
0.
0.
0.
0.
0.
0.
0.
0.
0.
0.
0.
0.
0.
0.
0.
0.
0.
0.
0.
0.
0.
0.
0.
0.
0.
0.
0.
0.
0.
0.
0.
0.
0.
0.
0.
0.
0.
0.
0.
0.
0.
0.
0.
0.
0.
0.
0.
0.
0.
0.
0.
0.
0.
0.
0.
0.
0.
0.
0.
0.
0.
0.
0.
0.
0.
0.
0.
0.
0.
0.
0.
0.
0.
0.
0.
0.
0.
0.
0.
0.
0.
0.
0.
0.
0.
0.
0.
0.
0.
0.
0.
0.
0.
0.
0.
0.
0.
0.
0.
0.
0.
0.
0.
0.
0.
0.
0.
0.
0.
0.
0.
0.
0.
0.
0.
0.
0.
0.
0.
0.
0.
0.
0.
0.
0.
0.
0.
0.
0.
0.
0.
0.
0.
0.
0.
0.
0.
0.
0.
0.
0.
0.
0.
0.
0.
0.
0.
0.
0.
0.
0.
0.
0.
0.
0.
0.
0.
0.
0.
0.
0.
0.
0.
0.
0.
0.
0.
0.
0.
0.
0.
0.
0.
0.
0.
0.
0.
0.
0.
0.
0.
0.
0.
0.
0.
0.
0.
0.
0.
0.
0.
0.
0.
0.
0.
0.
0.
0.
0.
0.
0.
0.
0.
0.
0.
0.
0.
0.
0.
0.
0.
0.
0.
0.
0.
0.
0.
0.
0.
0.
0.
0.
0.
0.
0.
0.
0.
0.
0.
0.
0.
0.
0.
0.
0.
0.
0.
0.
0.
0.
0.
0.
0.
0.
0.
0.
0.
0.
0.
0.
0.
0.
0.
0.
0.
0.
0.
0.
0.
0.
0.
0.
0.
0.
0.
0.
0.
0.
0.
0.
0.
0.
0.
0.
0.
0.
0.
0.
0.
0.
0.
0.
0.
0.
0.
0.
0.
0.
0.
0.
0.
0.
0.
0.
0.
0.
0.
0.
0.
0.
0.
0.
0.
0.
0.
0.
0.
0.
0.
0.
0.
0.
0.
0.
0.
0.
0.
0.
0.
0.
0.
0.
0.
0.
0.
0.
0.
0.
0.
0.
0.
0.
0.
0.
0.
0.
0.
0.
0.
0.
0.
0.
0.
0.
0.
0.
0.
0.
0.
0.
0.
0.
0.
0.
0.
0.
0.
0.
0.
0.
0.
0.
0.
0.
0.
0.
0.
0.
0.
0.
0.
0.
0.
0.
0.
0.
0.
0.
0.
0.
0.
0.
0.
0.
0.
0.
0.
0.
0.
0.
0.
0.
0.
0.
0.
0.
0.
0.
0.
0.
0.
0.
0.
0.
0.
0.
0.
0.
0.
0.
0.
0.
0.
0.
0.
0.
0.
0.
0.
0.
0.
0.
0.
0.
0.
0.
0.
0.
0.
0.
0.
0.
0.
0.
0.
0.
0.
0.
0.
0.
0.
0.
0.
0.
0.
0.
0.
0.
0.
0.
0.
0.
0.
0.
0.
0.
0.
0.
0.
0.
0.
0.
0.
0.
0.
0.
0.
0.
0.
0.
0.
0.
0.
0.
0.
0.
0.
0.
0.
0.
0.
0.
0.
0.
0.
0.
0.
0.
0.
0.
0.
0.
0.
0.
0.
0.
0.
0.
0.
0.
0.
0.
0.
0.
0.
0.
0.
0.
0.
0.
0.
0.
0.
0.
0.
0.
0.
0.
0.
0.
0.
0.
0.
0.
0.
0.
0.
0.
0.
0.
0.
0.
0.
0.
0.
0.
0.
0.
0.
0.
0.
0.
0.
0.
0.
0.
0.
0.
0.
0.
0.
0.
0.
0.
0.
0.
0.
0.
0.
0.
0.
0.
0.
0.
0.
0.
0.
0.
0.
0.
0.
0.
0.
0.
0.
0.
0.
0.
0.
0.
0.
0.
0.
0.
0.
0.
0.
0.
0.
0.
0.
0.
0.
0.
0.
0.
0.
0.
0.
0.
0.
0.
0.
0.
0.
0.
0.
0.
0.
0.
0.
0.
0.
0.
0.
0.
0.
0.
0.
0.
0.
0.
0.
0.
0.
0.
0.
0.
0.
0.
0.
0.
0.
0.
0.
0.
0.
0.
0.
0.
0.
0.
0.
0.
0.
0.
0.
0.
0.
0.
0.
0.
0.
0.
0.
0.
0.
0.
0.
0.
0.
0.
0.
0.
0.
0.
0.
0.
0.
0.
0.
0.
0.
0.
0.
0.
0.
0.
0.
0.
0.
0.
0.
0.
0.
0.
0.
0.
0.
0.
0.
0.
0.
0.
0.
0.
0.
0.
0.
0.
0.
0.
0.
0.
0.
0.
0.
0.
0.
0.
0.
0.
0.
0.
0.
0.
0.
0.
0.
0.
0.
0.
0.
0.
0.
0.
0.
0.
0.
0.
0.
0.
0.
0.
0.
0.
0.
0.
0.
0.
0.
0.
0.
0.
0.
0.
0.
0.
0.
0.
0.
0.
0.
0.
0.
0.
0.
0.
0.
0.
0.
0.
0.
0.
0.
0.
0.
0.
0.
0.
0.
0.
0.
0.
0.
0.
0.
0.
0.
0.
0.
0.
0.
0.
0.
0.
0.
0.
0.
0.
0.
0.
0.
0.
0.
0.
0.
0.
0.
0.
0.
0.
0.
0.
0.
0.
0.
0.
0.
0.
0.
0.
0.
0.
0.
0.
0.
0.
0.
0.
0.
0.
0.
0.
0.
0.
0.
0.
0.
0.
0.
0.
0.
0.
0.
0.
0.
0.
0.
0.
0.
0.
0.
0.
0.
0.
0.
0.
0.
0.
0.
0.
0.
0.
0.
0.
0.
0.
0.
0.
0.
0.
0.
0.
0.
0.
0.
0.
0.
0.
0.
0.
0.
0.
0.
0.
0.
0.
0.
0.
0.
0.
0.
0.
0.
0.
0.
0.
0.
0.
0.
0.
0.
0.
0.
0.
0.
0.
0.
0.
0.
0.
0.
0.
0.
0.
0.
0.
0.
0.
0.
0.
0.
0.
0.
0.
0.
0.
0.
0.
0.
0.
0.
0.
0.
0.
0.
0.
0.
0.
0.
0.
0.
0.
0.
0.
0.
0.
0.
0.
0.
0.
0.
0.
0.
0.
0.
0.
0.
0.
0.
0.
0.
0.
0.
0.
0.
0.
0.
0.
0.
0.
0.
0.
0.
0.
0.
0.
0.
0.
0.
0.
0.
0.
0.
0.
0.
0.
0.
0.
0.
0.
0.
0.
0.
0.
0.
0.
0.
0.
0.
0.
0.
0.
0.
0.
0.
0.
0.
0.
0.
0.
0.
0.
0.
0.
0.
0.
0.
0.
0.
0.
0.
0.
0.
0.
0.
0.
0.
0.
0.
0.
0.
0.
0.
0.
0.
0.
0.
0.
0.
0.
0.
0.
0.
0.
0.
0.
0.
0.
0.
0.
0.
0.
0.
0.
0.
0.
0.
0.
0.
0.
0.
0.
0.
0.
0.
0.
0.
0.
0.
0.
0.
0.
0.
0.
0.
0.
0.
0.
0.
0.
0.
0.
0.
0.
0.
0.
0.
0.
0.
0.
0.
0.
0.
0.
0.
0.
0.
0.
0.
0.
0.
0.
0.
0.
0.
0.
0.
0.
0.
0.
0.
0.
0.
0.
0.
0.
0.
0.
0.
0.
0.
0.
0.
0.
0.
0.
0.
0.
0.
0.
0.
0.
0.
0.
0.
0.
0.
0.
0.
0.
0.
0.
0.
0.
0.
0.
0.
0.
0.
0.
0.
0.
0.
0.
0.
0.
0.
0.
0.
0.
0.
0.
0.
0.
0.
0.
0.
0.
0.
0.
0.
0.
0.
0.
0.
0.
0.
0.
0.
0.
0.
0.
0.
0.
0.
0.
0.
0.
0.
0.
0.
0.
0.
0.
0.
0.
0.
0.
0.
0.
0.
0.
0.
0.
0.
0.
0.
0.
0.
0.
0.
0.
0.
0.
0.
0.
0.
0.
0.
0.
0.
0.
0.
0.
0.
0.
0.
0.
0.
0.
0.
0.
0.
0.
0.
0.
0.
0.
0.
0.
0.
0.
0.
0.
0.
0.
0.
0.
0.
0.
0.
0.
0.
0.
0.
0.
0.
0.
0.
0.
0.
0.
0.
0.
0.
0.
0.
0.
0.
0.
0.
0.
0.
0.
0.
0.
0.
0.
0.
0.
0.
0.
0.
0.
0.
0.
0.
0.
0.
0.
0.
0.
0.
0.
0.
0.
0.
0.
0.
0.
0.
0.
0.
0.
0.
0.
0.
0.
0.
0.
0.
0.
0.
0.
0.
0.
0.
0.
0.
0.
0.
0.
0.
0.
0.
0.
0.
0.
0.
0.
0.
0.
0.
0.
0.
0.
0.
0.
0.
0.
0.
0.
0.
0.
0.
0.
0.
0.
0.
0.
0.
0.
0.
0.
0.
0.
0.
0.
0.
0.
0.
0.
0.
0.
0.
0.
0.
0.002
0.002
0.002
0.
0.
0.
0.
0.
0.
0.
0.
0.
0.
0.
0.
0.
0.
0.
0.
0.
0.
0.
0.
0.
0.
0.
0.
0.
0.
0.
0.
0.
0.
0.
0.
0.
0.
0.
0.
0.
0.
0.
0.
0.
0.
0.
0.
0.
0.
0.
0.
0.
0.
0.
0.
0.
0.
0.
0.
0.
0.
0.
0.
0.007
0.008
0.008
0.004
0.004
0.006
0.005
0.003
0.003
0.002
0.
0.
0.
0.
0.
0.
0.
0.
0.
0.
0.
0.
0.
0.
0.
0.
0.
0.
0.
0.
0.
0.
0.
0.
0.
0.
0.
0.
0.002
0.002
0.
0.
0.
0.
0.
0.
0.
0.
0.
0.
0.
0.
0.
0.
0.
0.
0.
0.
0.
0.
0.
0.
0.
0.007
0.014
0.016
0.018
0.019
0.021
0.019
0.017
0.013
0.013
0.011
0.008
0.003
0.
0.
0.
0.
0.
0.
0.
0.
0.
0.
0.
0.
0.
0.
0.
0.
0.
0.
0.
0.
0.
0.
0.004
0.007
0.002
0.002
0.002
0.002
0.002
0.
0.
0.
0.
0.
0.
0.
0.
0.
0.
0.
0.
0.
0.
0.
0.
0.
0.
0.
0.
0.
0.004
0.006
0.016
0.020
0.024
0.031
0.035
0.038
0.041
0.039
0.031
0.018
0.016
0.012
0.010
0.008
0.
0.
0.
0.
0.
0.
0.
0.
0.
0.
0.
0.
0.
0.
0.
0.
0.
0.
0.
0.004
0.005
0.008
0.008
0.008
0.007
0.003
0.005
0.002
0.
0.
0.
0.
0.
0.
0.
0.
0.
0.
0.
0.
0.
0.
0.
0.
0.
0.
0.
0.
0.
0.006
0.015
0.021
0.027
0.038
0.045
0.051
0.062
0.062
0.065
0.058
0.043
0.035
0.024
0.014
0.011
0.008
0.
0.
0.
0.
0.
0.
0.
0.
0.
0.
0.
0.
0.
0.
0.
0.
0.
0.
0.005
0.008
0.013
0.014
0.014
0.013
0.004
0.003
0.002
0.
0.
0.
0.
0.
0.
0.
0.
0.
0.
0.
0.
0.
0.
0.
0.
0.
0.
0.
0.
0.005
0.008
0.019
0.027
0.040
0.055
0.068
0.086
0.092
0.093
0.086
0.083
0.076
0.057
0.038
0.023
0.014
0.010
0.005
0.
0.
0.
0.
0.
0.
0.
0.
0.
0.
0.
0.
0.
0.
0.
0.
0.
0.007
0.009
0.015
0.016
0.016
0.014
0.008
0.004
0.003
0.
0.
0.
0.
0.
0.
0.
0.
0.
0.
0.
0.
0.
0.
0.
0.
0.
0.
0.
0.
0.006
0.013
0.023
0.038
0.057
0.073
0.091
0.105
0.116
0.120
0.117
0.109
0.101
0.084
0.064
0.042
0.026
0.014
0.008
0.
0.
0.
0.
0.
0.
0.
0.
0.
0.
0.
0.
0.
0.
0.
0.
0.
0.007
0.013
0.015
0.016
0.016
0.015
0.009
0.004
0.003
0.002
0.
0.
0.
0.
0.
0.
0.
0.
0.
0.
0.
0.
0.
0.
0.
0.
0.
0.
0.
0.007
0.017
0.027
0.051
0.073
0.101
0.117
0.132
0.139
0.145
0.144
0.135
0.120
0.101
0.082
0.061
0.041
0.027
0.011
0.
0.
0.
0.
0.
0.
0.
0.
0.
0.
0.
0.
0.
0.
0.
0.
0.
0.002
0.008
0.014
0.015
0.015
0.014
0.009
0.004
0.003
0.002
0.
0.
0.
0.
0.
0.
0.
0.
0.
0.
0.
0.
0.
0.
0.
0.
0.
0.
0.004
0.007
0.018
0.040
0.069
0.089
0.116
0.138
0.154
0.160
0.162
0.163
0.158
0.143
0.119
0.098
0.071
0.050
0.032
0.019
0.003
0.
0.
0.
0.
0.
0.
0.
0.
0.
0.
0.
0.
0.
0.
0.
0.
0.
0.003
0.012
0.013
0.009
0.009
0.004
0.003
0.003
0.
0.
0.
0.
0.
0.
0.
0.
0.
0.
0.
0.
0.
0.
0.
0.
0.
0.005
0.005
0.006
0.014
0.029
0.050
0.077
0.102
0.126
0.139
0.163
0.171
0.179
0.174
0.166
0.154
0.128
0.107
0.083
0.061
0.036
0.020
0.004
0.002
0.
0.
0.
0.
0.
0.
0.
0.
0.
0.
0.
0.
0.
0.
0.
0.
0.002
0.003
0.003
0.004
0.004
0.003
0.003
0.002
0.
0.
0.
0.
0.
0.
0.
0.
0.
0.
0.
0.
0.
0.
0.
0.
0.005
0.006
0.007
0.007
0.019
0.032
0.064
0.084
0.109
0.131
0.142
0.164
0.171
0.180
0.182
0.167
0.161
0.135
0.114
0.092
0.065
0.043
0.022
0.011
0.003
0.
0.
0.
0.
0.
0.
0.
0.
0.
0.
0.
0.
0.
0.
0.
0.
0.
0.002
0.003
0.003
0.003
0.003
0.002
0.
0.
0.
0.
0.
0.
0.
0.
0.
0.
0.
0.
0.
0.
0.
0.
0.005
0.006
0.007
0.008
0.008
0.025
0.043
0.062
0.087
0.104
0.125
0.139
0.154
0.169
0.166
0.170
0.161
0.154
0.128
0.109
0.090
0.070
0.042
0.023
0.013
0.003
0.
0.
0.
0.
0.
0.
0.
0.
0.
0.
0.
0.
0.
0.
0.
0.
0.
0.
0.
0.
0.
0.
0.
0.
0.
0.
0.
0.
0.
0.
0.
0.
0.
0.
0.
0.
0.
0.
0.
0.005
0.007
0.008
0.009
0.018
0.030
0.045
0.062
0.088
0.098
0.116
0.128
0.140
0.141
0.143
0.146
0.141
0.130
0.117
0.100
0.084
0.066
0.042
0.019
0.013
0.003
0.002
0.
0.
0.
0.
0.
0.
0.
0.
0.
0.
0.
0.
0.
0.
0.
0.
0.
0.
0.
0.
0.
0.
0.
0.
0.
0.
0.
0.
0.
0.
0.
0.
0.
0.
0.
0.
0.
0.
0.005
0.007
0.008
0.009
0.019
0.031
0.037
0.063
0.072
0.088
0.097
0.107
0.114
0.112
0.119
0.117
0.107
0.102
0.096
0.085
0.075
0.057
0.036
0.023
0.013
0.003
0.
0.
0.
0.
0.
0.
0.
0.
0.
0.
0.
0.
0.
0.
0.
0.
0.
0.
0.
0.
0.
0.
0.
0.
0.
0.
0.
0.
0.
0.
0.
0.
0.
0.
0.
0.
0.
0.
0.
0.005
0.006
0.008
0.009
0.015
0.030
0.035
0.050
0.066
0.072
0.085
0.080
0.079
0.081
0.086
0.081
0.082
0.077
0.077
0.073
0.052
0.042
0.033
0.017
0.009
0.003
0.
0.
0.
0.
0.
0.
0.
0.
0.
0.
0.
0.
0.
0.
0.
0.
0.
0.
0.
0.
0.
0.
0.
0.
0.
0.
0.
0.
0.
0.
0.
0.
0.
0.
0.
0.
0.
0.
0.
0.004
0.005
0.007
0.007
0.013
0.027
0.032
0.039
0.051
0.055
0.054
0.049
0.049
0.050
0.055
0.046
0.049
0.053
0.055
0.049
0.044
0.035
0.028
0.014
0.008
0.002
0.
0.
0.
0.
0.
0.
0.
0.
0.
0.
0.
0.
0.
0.
0.
0.
0.
0.
0.
0.
0.
0.
0.
0.
0.
0.
0.
0.
0.
0.
0.
0.
0.
0.
0.
0.
0.
0.
0.
0.
0.004
0.005
0.006
0.011
0.020
0.028
0.034
0.038
0.044
0.046
0.039
0.036
0.024
0.023
0.025
0.030
0.038
0.039
0.036
0.033
0.028
0.014
0.008
0.003
0.
0.
0.
0.
0.
0.
0.
0.
0.
0.
0.
0.
0.
0.
0.
0.
0.
0.
0.
0.
0.
0.
0.
0.
0.
0.
0.
0.
0.
0.
0.
0.
0.
0.
0.
0.
0.
0.
0.
0.
0.
0.
0.
0.004
0.009
0.013
0.015
0.022
0.027
0.033
0.028
0.022
0.019
0.012
0.005
0.016
0.021
0.021
0.022
0.022
0.020
0.013
0.008
0.003
0.
0.
0.
0.
0.
0.
0.
0.
0.
0.
0.
0.
0.
0.
0.
0.
0.
0.
0.
0.
0.
0.
0.
0.
0.
0.
0.
0.
0.
0.
0.
0.
0.
0.
0.
0.
0.
0.
0.
0.
0.
0.
0.
0.
0.
0.
0.004
0.013
0.018
0.024
0.024
0.020
0.014
0.004
0.
0.
0.002
0.007
0.008
0.019
0.015
0.010
0.002
0.
0.
0.
0.
0.
0.
0.
0.
0.
0.
0.
0.
0.
0.
0.
0.
0.
0.
0.
0.
0.
0.
0.
0.
0.
0.
0.
0.
0.
0.
0.
0.
0.
0.
0.
0.
0.
0.
0.
0.
0.
0.
0.
0.
0.
0.
0.
0.004
0.010
0.011
0.018
0.014
0.014
0.009
0.004
0.
0.
0.
0.
0.004
0.012
0.020
0.021
0.019
0.010
0.003
0.
0.
0.
0.
0.
0.
0.
0.
0.
0.
0.
0.
0.
0.
0.
0.
0.
0.
0.
0.
0.
0.
0.
0.
0.
0.
0.
0.
0.
0.
0.
0.
0.
0.
0.
0.
0.
0.
0.
0.
0.009
0.009
0.009
0.005
0.008
0.012
0.014
0.015
0.018
0.021
0.021
0.011
0.010
0.008
0.
0.
0.
0.
0.010
0.022
0.027
0.028
0.023
0.021
0.012
0.003
0.
0.
0.
0.
0.
0.
0.
0.
0.
0.
0.
0.
0.
0.
0.
0.
0.
0.
0.
0.
0.
0.
0.
0.
0.
0.
0.
0.
0.
0.
0.
0.
0.
0.
0.
0.
0.
0.
0.009
0.011
0.011
0.015
0.019
0.020
0.021
0.022
0.028
0.027
0.027
0.024
0.021
0.011
0.009
0.004
0.
0.
0.006
0.012
0.023
0.029
0.026
0.026
0.024
0.017
0.011
0.003
0.
0.
0.
0.
0.
0.
0.
0.
0.
0.
0.
0.
0.
0.
0.
0.
0.
0.
0.
0.
0.
0.
0.
0.
0.
0.
0.
0.
0.
0.
0.
0.
0.
0.
0.
0.
0.004
0.010
0.012
0.016
0.022
0.023
0.024
0.030
0.040
0.037
0.039
0.030
0.028
0.023
0.011
0.009
0.005
0.
0.
0.006
0.013
0.020
0.026
0.028
0.027
0.021
0.018
0.012
0.003
0.
0.
0.
0.
0.
0.
0.
0.
0.
0.
0.
0.
0.
0.
0.
0.
0.
0.
0.
0.
0.
0.
0.
0.
0.
0.
0.
0.
0.
0.
0.
0.
0.
0.003
0.004
0.010
0.015
0.021
0.015
0.017
0.027
0.029
0.038
0.033
0.043
0.039
0.039
0.035
0.028
0.022
0.011
0.009
0.004
0.
0.
0.004
0.013
0.016
0.022
0.023
0.023
0.021
0.016
0.013
0.006
0.
0.
0.
0.
0.
0.
0.
0.
0.
0.
0.
0.
0.
0.
0.
0.
0.
0.
0.
0.
0.
0.
0.
0.
0.
0.
0.
0.
0.
0.
0.
0.003
0.004
0.011
0.014
0.015
0.020
0.025
0.025
0.032
0.030
0.034
0.040
0.039
0.039
0.039
0.038
0.035
0.026
0.020
0.009
0.005
0.
0.
0.
0.004
0.012
0.015
0.020
0.022
0.022
0.020
0.015
0.012
0.006
0.
0.
0.
0.
0.
0.
0.
0.
0.
0.
0.
0.
0.
0.
0.
0.
0.
0.
0.
0.
0.
0.
0.
0.
0.
0.
0.
0.
0.
0.
0.
0.004
0.012
0.015
0.018
0.025
0.026
0.034
0.041
0.039
0.035
0.035
0.035
0.037
0.033
0.032
0.035
0.028
0.021
0.013
0.005
0.004
0.
0.
0.
0.003
0.005
0.011
0.015
0.019
0.016
0.015
0.013
0.007
0.
0.
0.
0.
0.
0.
0.
0.
0.
0.
0.
0.
0.
0.
0.
0.
0.
0.
0.
0.
0.
0.
0.
0.
0.
0.
0.
0.
0.
0.
0.
0.003
0.007
0.015
0.019
0.027
0.031
0.037
0.040
0.043
0.043
0.040
0.038
0.027
0.030
0.026
0.025
0.022
0.016
0.014
0.005
0.
0.
0.
0.
0.
0.003
0.004
0.005
0.010
0.011
0.011
0.010
0.004
0.003
0.
0.
0.
0.
0.
0.
0.
0.
0.
0.
0.
0.
0.
0.
0.
0.
0.
0.
0.
0.
0.
0.
0.
0.
0.
0.
0.
0.
0.
0.
0.
0.004
0.012
0.017
0.022
0.031
0.040
0.042
0.042
0.039
0.042
0.037
0.030
0.020
0.014
0.018
0.017
0.015
0.009
0.004
0.
0.
0.
0.
0.
0.
0.
0.003
0.004
0.004
0.005
0.005
0.004
0.003
0.
0.
0.
0.
0.
0.
0.
0.
0.
0.
0.
0.
0.
0.
0.
0.
0.
0.
0.
0.
0.
0.
0.
0.
0.
0.
0.
0.
0.
0.
0.
0.
0.004
0.013
0.018
0.024
0.034
0.043
0.046
0.046
0.042
0.039
0.033
0.021
0.018
0.011
0.011
0.006
0.005
0.004
0.003
0.
0.
0.
0.
0.
0.
0.
0.
0.003
0.003
0.004
0.003
0.003
0.
0.
0.
0.
0.
0.
0.
0.
0.
0.
0.
0.
0.
0.
0.
0.
0.
0.
0.
0.
0.
0.
0.
0.
0.
0.
0.
0.
0.
0.
0.
0.
0.
0.004
0.013
0.018
0.023
0.033
0.043
0.046
0.046
0.042
0.037
0.033
0.020
0.012
0.007
0.005
0.005
0.004
0.003
0.
0.
0.
0.
0.
0.
0.
0.
0.
0.
0.
0.
0.
0.
0.
0.
0.
0.
0.
0.
0.
0.
0.
0.
0.
0.
0.
0.
0.
0.
0.
0.
0.
0.
0.
0.
0.
0.
0.
0.
0.
0.
0.
0.
0.
0.
0.
0.003
0.012
0.017
0.021
0.031
0.039
0.042
0.042
0.039
0.034
0.027
0.018
0.011
0.004
0.004
0.003
0.003
0.
0.
0.
0.
0.
0.
0.
0.
0.
0.
0.
0.
0.
0.
0.
0.
0.
0.
0.
0.
0.
0.
0.
0.
0.
0.
0.
0.
0.
0.
0.
0.
0.
0.
0.
0.
0.
0.
0.
0.
0.
0.
0.
0.
0.
0.
0.
0.
0.
0.006
0.014
0.018
0.022
0.034
0.036
0.036
0.034
0.029
0.020
0.015
0.003
0.
0.
0.
0.
0.
0.
0.
0.
0.
0.
0.
0.
0.
0.
0.
0.
0.
0.
0.
0.
0.
0.
0.
0.
0.
0.
0.
0.
0.
0.
0.
0.
0.
0.
0.
0.
0.
0.
0.
0.
0.
0.
0.
0.
0.
0.
0.
0.
0.
0.
0.
0.
0.
0.002
0.011
0.014
0.017
0.020
0.025
0.029
0.023
0.017
0.014
0.004
0.002
0.
0.
0.
0.
0.
0.
0.
0.
0.
0.
0.
0.
0.
0.
0.
0.
0.
0.
0.
0.
0.
0.
0.
0.
0.
0.
0.
0.
0.
0.
0.
0.
0.
0.
0.
0.
0.
0.
0.
0.
0.
0.
0.
0.
0.
0.
0.
0.
0.
0.
0.
0.
0.
0.
0.003
0.011
0.013
0.014
0.015
0.015
0.011
0.009
0.004
0.003
0.
0.
0.
0.
0.
0.
0.
0.
0.
0.
0.
0.
0.
0.
0.
0.
0.
0.
0.
0.
0.
0.
0.
0.
0.
0.
0.
0.
0.
0.
0.
0.
0.
0.
0.
0.
0.
0.
0.
0.
0.
0.
0.
0.
0.
0.
0.
0.
0.
0.
0.
0.
0.
0.
0.
0.
0.002
0.003
0.004
0.008
0.004
0.004
0.003
0.003
0.
0.
0.
0.
0.
0.
0.
0.
0.
0.
0.
0.
0.
0.
0.
0.
0.
0.
0.
0.
0.
0.
0.
0.
0.
0.
0.
0.
0.
0.
0.
0.
0.
0.
0.
0.
0.
0.
0.
0.
0.
0.
0.
0.
0.
0.
0.
0.
0.
0.
0.
0.
0.
0.
0.
0.
0.
0.
0.
0.002
0.003
0.003
0.002
0.002
0.
0.
0.
0.
0.
0.
0.
0.
0.
0.
0.
0.
0.
0.
0.
0.
0.
0.
0.
0.
0.
0.
0.
0.
0.
0.
0.
0.
0.
0.
0.
0.
0.
0.
0.
0.
0.
0.
0.
0.
0.
0.
0.
0.
0.
0.
0.
0.
0.
0.
0.
0.
0.
0.
0.
0.
0.
0.
0.
0.
0.
0.
0.
0.
0.
0.
0.
0.
0.
0.
0.
0.
0.
0.
0.
0.
0.
0.
0.
0.
0.
0.
0.
0.
0.
0.
0.
0.
0.
0.
0.
0.
0.
0.
0.
0.
0.
0.
0.
0.
0.
0.
0.
0.
0.
0.
0.
0.
0.
0.
0.
0.
0.
0.
0.
0.
0.
0.
0.
0.
0.
0.
0.
0.
0.
0.
0.
0.
0.
0.
0.
0.
0.
0.
0.
0.
0.
0.
0.
0.
0.
0.
0.
0.
0.
0.
0.
0.
0.
0.
0.
0.
0.
0.
0.
0.
0.
0.
0.
0.
0.
0.
0.
0.
0.
0.
0.
0.
0.
0.
0.
0.
0.
0.
0.
0.
0.
0.
0.
0.
0.
0.
0.
0.
0.
0.
0.
0.
0.
0.
0.
0.
0.
0.
0.
0.
0.
0.
0.
0.
0.
0.
0.
0.
0.
0.
0.
0.
0.
0.
0.
0.
0.
0.
0.
0.
0.
0.
0.
0.
0.
0.
0.
0.
0.
0.
0.
0.
0.
0.
0.
0.
0.
0.
0.
0.
0.
0.
0.
0.
0.
0.
0.
0.
0.
0.
0.
0.
0.
0.
0.
0.
0.
0.
0.
0.
0.
0.
0.
0.
0.
0.
0.
0.
0.
0.
0.
0.
0.
0.
0.
0.
0.
0.
0.
0.
0.
0.
0.
0.
0.
0.
0.
0.
0.
0.
0.
0.
0.
0.
0.
0.
0.
0.
0.
0.
0.
0.
0.
0.
0.
0.
0.
0.
0.
0.
0.
0.
0.
0.
0.
0.
0.
0.
0.
0.
0.
0.
0.
0.
0.
0.
0.
0.
0.
0.
0.
0.
0.
0.
0.
0.
0.
0.
0.
0.
0.
0.
0.
0.
0.
0.
0.
0.
0.
0.
0.
0.
0.
0.
0.
0.
0.
0.
0.
0.
0.
0.
0.
0.
0.
0.
0.
0.
0.
0.
0.
0.
0.
0.
0.
0.
0.
0.
0.
0.
0.
0.
0.
0.
0.
0.
0.
0.
0.
0.
0.
0.
0.
0.
0.
0.
0.
0.
0.
0.
0.
0.
0.
0.
0.
0.
0.
0.
0.
0.
0.
0.
0.
0.
0.
0.
0.
0.
0.
0.
0.
0.
0.
0.
0.
0.
0.
0.
0.
0.
0.
0.
0.
0.
0.
0.
0.
0.
0.
0.
0.
0.
0.
0.
0.
0.
0.
0.
0.
0.
0.
0.
0.
0.
0.
0.
0.
0.
0.
0.
0.
0.
0.
0.
0.
0.
0.
0.
0.
0.
0.
0.
0.
0.
0.
0.
0.
0.
0.
0.
0.
0.
0.
0.
0.
0.
0.
0.
0.
0.
0.
0.
0.
0.
0.
0.
0.
0.
0.
0.
0.
0.
0.
0.
0.
0.
0.
0.
0.
0.
0.
0.
0.
0.
0.
0.
0.
0.
0.
0.
0.
0.
0.
0.
0.
0.
0.
0.
0.
0.
0.
0.
0.
0.
0.
0.
0.
0.
0.
0.
0.
0.
0.
0.
0.
0.
0.
0.
0.
0.
0.
0.
0.
0.
0.
0.
0.
0.
0.
0.
0.
0.
0.
0.
0.
0.
0.
0.
0.
0.
0.
0.
0.
0.
0.
0.
0.
0.
0.
0.
0.
0.
0.
0.
0.
0.
0.
0.
0.
0.
0.
0.
0.
0.
0.
0.
0.
0.
0.
0.
0.
0.
0.
0.
0.
0.
0.
0.
0.
0.
0.
0.
0.
0.
0.
0.
0.
0.
0.
0.
0.
0.
0.
0.
0.
0.
0.
0.
0.
0.
0.
0.
0.
0.
0.
0.
0.
0.
0.
0.
0.
0.
0.
0.
0.
0.
0.
0.
0.
0.
0.
0.
0.
0.
0.
0.
0.
0.
0.
0.
0.
0.
0.
0.
0.
0.
0.
0.
0.
0.
0.
0.
0.
0.
0.
0.
0.
0.
0.
0.
0.
0.
0.
0.
0.
0.
0.
0.
0.
0.
0.
0.
0.
0.
0.
0.
0.
0.
0.
0.
0.
0.
0.
0.
0.
0.
0.
0.
0.
0.
0.
0.
0.
0.
0.
0.
0.
0.
0.
0.
0.
0.
0.
0.
0.
0.
0.
0.
0.
0.
0.
0.
0.
0.
0.
0.
0.
0.
0.
0.
0.
0.
0.
0.
0.
0.
0.
0.
0.
0.
0.
0.
0.
0.
0.
0.
0.
0.
0.
0.
0.
0.
0.
0.
0.
0.
0.
0.
0.
0.
0.
0.
0.
0.
0.
0.
0.
0.
0.
0.
0.
0.
0.
0.
0.
0.
0.
0.
0.
0.
0.
0.
0.
0.
0.
0.
0.
0.
0.
0.
0.
0.
0.
0.
0.
0.
0.
0.
0.
0.
0.
0.
0.
0.
0.
0.
0.
0.
0.
0.
0.
0.
0.
0.
0.
0.
0.
0.
0.
0.
0.
0.
0.
0.
0.
0.
0.
0.
0.
0.
0.
0.
0.
0.
0.
0.
0.
0.
0.
0.
0.
0.
0.
0.
0.
0.
0.
0.
0.
0.
0.
0.
0.
0.
0.
0.
0.
0.
0.
0.
0.
0.
0.
0.
0.
0.
0.
0.
0.
0.
0.
0.
0.
0.
0.
0.
0.
0.
0.
0.
0.
0.
0.
0.
0.
0.
0.
0.
0.
0.
0.
0.
0.
0.
0.
0.
0.
0.
0.
0.
0.
0.
0.
0.
0.
0.
0.
0.
0.
0.
0.
0.
0.
0.
0.
0.
0.
0.
0.
0.
0.
0.
0.
0.
0.
0.
0.
0.
0.
0.
0.
0.
0.
0.
0.
0.
0.
0.
0.
0.
0.
0.
0.
0.
0.
0.
0.
0.
0.
0.
0.
0.
0.
0.
0.
0.
0.
0.
0.
0.
0.
0.
0.
0.
0.
0.
0.
0.
0.
0.
0.
0.
0.
0.
0.
0.
0.
0.
0.
0.
0.
0.
0.
0.
0.
0.
0.
0.
0.
0.
0.
0.
0.
0.
0.
0.
0.
0.
0.
0.
0.
0.
0.
0.
0.
0.
0.
0.
0.
0.
0.
0.
0.
0.
0.
0.
0.
0.
0.
0.
0.
0.
0.
0.
0.
0.
0.
0.
0.
0.
0.
0.
0.
0.
0.
0.
0.
0.
0.
0.
0.
0.
0.
0.
0.
0.
0.
0.
0.
0.
0.
0.
0.
0.
0.
0.
0.
0.
0.
0.
0.
0.
0.
0.
0.
0.
0.
0.
0.
0.
0.
0.
0.
0.
0.
0.
0.
0.
0.
0.
0.
0.
0.
0.
0.
0.
0.
0.
0.
0.
0.
0.
0.
0.
0.
0.
0.
0.
0.
0.
0.
0.
0.
0.
0.
0.
0.
0.
0.
0.
0.
0.
0.
0.
0.
0.
0.
0.
0.
0.
0.
0.
0.
0.
0.
0.
0.
0.
0.
0.
0.
0.
0.
0.
0.
0.
0.
0.
0.
0.
0.
0.
0.
0.
0.
0.
0.
0.
0.
0.
0.
0.
0.
0.
0.
0.
0.
0.
0.
0.
0.
0.
0.
0.
0.
0.
0.
0.
0.
0.
0.
0.
0.
0.
0.
0.
0.
0.
0.
0.
0.
0.
0.
0.
0.
0.
0.
0.
0.
0.
0.
0.
0.
0.
0.
0.
0.
0.
0.
0.
0.
0.
0.
0.
0.
0.
0.
0.
0.
0.
0.
0.
0.
0.
0.
0.
0.
0.
0.
0.
0.
0.
0.
0.
0.
0.
0.
0.
0.
0.
0.
0.
0.
0.
0.
0.
0.
0.
0.
0.
0.
0.
0.
0.
0.
0.
0.
0.
0.
0.
0.
0.
0.
0.
0.
0.
0.
0.
0.
0.
0.
0.
0.
0.
0.
0.
0.
0.
0.
0.
0.
0.
0.
0.
0.
0.
0.
0.
0.
0.
0.
0.
0.
0.
0.
0.
0.
0.
0.
0.
0.
0.
0.
0.
0.
0.
0.
0.
0.
0.
0.
0.
0.
0.
0.
0.
0.
0.
0.
0.
0.
0.
0.
0.
0.
0.
0.
0.
0.
0.
0.
0.
0.
0.
0.
0.
0.
0.
0.
0.
0.
0.
0.
0.
0.
0.
0.
0.
0.
0.
0.
0.
0.
0.
0.
0.
0.
0.
0.
0.
0.
0.
0.
0.
0.
0.
0.
0.
0.
0.
0.
0.
0.
0.
0.
0.
0.
0.
0.
0.
0.
0.
0.
0.
0.
0.
0.
0.
0.
0.
0.
0.
0.
0.
0.
0.
0.
0.
0.
0.
0.
0.
0.
0.
0.
0.
0.
0.
0.
0.
0.
0.
0.
0.
0.
0.
0.
0.
0.
0.
0.
0.
0.
0.
0.
0.
0.
0.
0.
0.
0.
0.
0.
0.
0.
0.
0.
0.
0.
0.
0.
0.
0.
0.
0.
0.
0.
0.
0.
0.
0.
0.
0.
0.
0.
0.
0.
0.
0.
0.
0.
0.
0.
0.
0.
0.
0.
0.
0.
0.
0.
0.
0.
0.
0.
0.
0.
0.
0.
0.
0.
0.
0.
0.
0.
0.
0.
0.
0.
0.
0.
0.
0.
0.
0.
0.
0.
0.
0.
0.
0.
0.
0.
0.
0.
0.
0.
0.
0.
0.
0.
0.
0.
0.
0.
0.
0.
0.
0.
0.
0.
0.
0.
0.
0.
0.
0.
0.
0.
0.
0.
0.
0.
0.
0.
0.
0.
0.
0.
0.
0.
0.
0.
0.
0.
0.
0.
0.
0.
0.
0.
0.
0.
0.
0.
0.
0.
0.
0.
0.
0.
0.
0.
0.
0.
0.
0.
0.
0.
0.
0.
0.
0.
0.
0.
0.
0.
0.
0.
0.
0.
0.
0.
0.
0.
0.
0.
0.
0.
0.
0.
0.
0.
0.
0.
0.
0.
0.
0.
0.
0.
0.
0.
0.
0.
0.
0.
0.
0.
0.
0.
0.
0.
0.
0.
0.
0.
0.
0.
0.
0.
0.
0.
0.
0.
0.
0.
0.
0.
0.
0.
0.
0.
0.
0.
0.
0.
0.
0.
0.
0.
0.
0.
0.
0.
0.
0.
0.
0.
0.
0.
0.
0.
0.
0.
0.
0.
0.
0.
0.
0.
0.
0.
0.
0.
0.
0.
0.
0.
0.
0.
0.
0.
0.
0.
0.
0.
0.
0.
0.
0.
0.
0.
0.
0.
0.
0.
0.
0.
0.
0.
0.
0.
0.
0.
0.
0.
0.
0.
0.
0.
0.
0.
0.
0.
0.
0.
0.
0.
0.
0.
0.
0.
0.
0.
0.
0.
0.
0.
0.
0.
0.
0.
0.
0.
0.
0.
0.
0.
0.
0.
0.
0.
0.
0.
0.
0.
0.
0.
0.
0.
0.
0.
0.
0.
0.
0.
0.
0.
0.
0.
0.
0.
0.
0.
0.
0.
0.
0.
0.
0.
0.
0.
0.
0.
0.
0.
0.
0.
0.
0.
0.
0.
0.
0.
0.
0.
0.
0.
0.
0.
0.
0.
0.
0.
0.
0.
0.
0.
0.
0.
0.
0.
0.
0.
0.
0.
0.
0.
0.
0.
0.
0.
0.
0.
0.
0.
0.
0.
0.
0.
0.
0.
0.
0.
0.
0.
0.
0.
0.
0.
0.
0.
0.
0.
0.
0.
0.
0.
0.
0.
0.
0.
0.
0.
0.
0.
0.
0.
0.
0.
0.
0.
0.
0.
0.
0.
0.
0.
0.
0.
0.
0.
0.
0.
0.
0.
0.
0.
0.
0.
0.
0.
0.
0.
0.
0.
0.
0.
0.
0.
0.
0.002
0.002
0.
0.
0.
0.
0.
0.
0.
0.
0.
0.
0.
0.
0.
0.
0.
0.
0.
0.
0.
0.
0.
0.
0.
0.
0.
0.
0.
0.
0.
0.
0.
0.
0.
0.
0.
0.
0.
0.
0.
0.
0.
0.
0.
0.
0.
0.
0.
0.
0.
0.
0.
0.
0.
0.
0.
0.
0.
0.
0.
0.
0.
0.002
0.003
0.003
0.003
0.003
0.002
0.
0.
0.
0.
0.
0.
0.
0.
0.
0.
0.
0.
0.
0.
0.
0.
0.
0.
0.
0.
0.
0.
0.
0.002
0.003
0.003
0.003
0.003
0.005
0.005
0.002
0.002
0.
0.
0.
0.
0.
0.
0.
0.
0.
0.
0.
0.
0.
0.
0.
0.
0.
0.
0.
0.
0.
0.
0.
0.
0.
0.
0.
0.007
0.012
0.008
0.008
0.003
0.003
0.002
0.
0.
0.
0.
0.
0.
0.
0.
0.
0.
0.
0.
0.
0.
0.
0.
0.
0.
0.
0.
0.004
0.008
0.014
0.015
0.016
0.018
0.017
0.008
0.007
0.011
0.008
0.003
0.003
0.
0.
0.
0.
0.
0.
0.
0.
0.
0.
0.
0.
0.
0.
0.
0.
0.
0.
0.
0.
0.004
0.005
0.008
0.008
0.019
0.020
0.016
0.014
0.013
0.004
0.003
0.003
0.
0.
0.
0.
0.
0.
0.
0.
0.
0.
0.
0.
0.
0.
0.
0.
0.
0.
0.
0.005
0.014
0.018
0.022
0.024
0.032
0.032
0.038
0.032
0.023
0.017
0.016
0.012
0.010
0.007
0.
0.
0.
0.
0.
0.
0.
0.
0.
0.
0.
0.
0.
0.
0.
0.
0.
0.
0.005
0.010
0.014
0.020
0.025
0.028
0.029
0.028
0.018
0.017
0.012
0.003
0.003
0.
0.
0.
0.
0.
0.
0.
0.
0.
0.
0.
0.
0.
0.
0.
0.
0.
0.
0.006
0.015
0.021
0.027
0.037
0.047
0.051
0.057
0.061
0.063
0.058
0.043
0.030
0.024
0.014
0.011
0.008
0.
0.
0.
0.
0.
0.
0.
0.
0.
0.
0.
0.
0.
0.
0.
0.
0.
0.010
0.014
0.022
0.025
0.031
0.037
0.033
0.031
0.028
0.017
0.015
0.003
0.002
0.
0.
0.
0.
0.
0.
0.
0.
0.
0.
0.
0.
0.
0.
0.
0.
0.
0.005
0.008
0.020
0.028
0.042
0.058
0.069
0.085
0.097
0.098
0.094
0.088
0.078
0.059
0.044
0.025
0.015
0.011
0.007
0.
0.
0.
0.
0.
0.
0.
0.
0.
0.
0.
0.
0.
0.
0.
0.005
0.011
0.021
0.025
0.028
0.035
0.035
0.035
0.033
0.029
0.017
0.011
0.003
0.002
0.
0.
0.
0.
0.
0.
0.
0.
0.
0.
0.
0.
0.
0.
0.
0.
0.
0.007
0.017
0.028
0.044
0.068
0.084
0.111
0.126
0.134
0.139
0.132
0.123
0.106
0.089
0.066
0.051
0.027
0.014
0.009
0.
0.
0.
0.
0.
0.
0.
0.
0.
0.
0.
0.
0.
0.
0.
0.005
0.013
0.022
0.027
0.030
0.041
0.041
0.030
0.029
0.025
0.017
0.010
0.005
0.
0.
0.
0.
0.
0.
0.
0.
0.
0.
0.
0.
0.
0.
0.
0.
0.
0.005
0.008
0.023
0.041
0.062
0.094
0.122
0.142
0.162
0.171
0.175
0.179
0.171
0.151
0.127
0.099
0.073
0.049
0.024
0.013
0.005
0.
0.
0.
0.
0.
0.
0.
0.
0.
0.
0.
0.
0.
0.
0.005
0.013
0.022
0.027
0.030
0.036
0.040
0.034
0.026
0.022
0.016
0.004
0.002
0.
0.
0.
0.
0.
0.
0.
0.
0.
0.
0.
0.
0.
0.
0.
0.
0.004
0.010
0.011
0.025
0.060
0.090
0.123
0.150
0.182
0.205
0.212
0.220
0.216
0.210
0.189
0.157
0.129
0.093
0.064
0.038
0.026
0.008
0.
0.
0.
0.
0.
0.
0.
0.
0.
0.
0.
0.
0.
0.
0.
0.008
0.020
0.025
0.028
0.034
0.029
0.027
0.024
0.016
0.009
0.003
0.002
0.
0.
0.
0.
0.
0.
0.
0.
0.
0.
0.
0.
0.
0.
0.005
0.006
0.006
0.014
0.018
0.045
0.078
0.108
0.143
0.172
0.206
0.227
0.250
0.257
0.250
0.236
0.217
0.187
0.155
0.113
0.082
0.052
0.031
0.013
0.003
0.
0.
0.
0.
0.
0.
0.
0.
0.
0.
0.
0.
0.
0.
0.007
0.014
0.017
0.020
0.022
0.026
0.020
0.017
0.010
0.004
0.003
0.002
0.
0.
0.
0.
0.
0.
0.
0.
0.
0.
0.
0.
0.
0.005
0.006
0.008
0.009
0.021
0.034
0.063
0.096
0.127
0.162
0.189
0.226
0.245
0.271
0.275
0.268
0.258
0.237
0.207
0.170
0.128
0.097
0.065
0.035
0.018
0.003
0.002
0.
0.
0.
0.
0.
0.
0.
0.
0.
0.
0.
0.
0.
0.
0.007
0.014
0.016
0.017
0.017
0.016
0.011
0.005
0.004
0.003
0.
0.
0.
0.
0.
0.
0.
0.
0.
0.
0.
0.
0.
0.004
0.006
0.008
0.014
0.016
0.033
0.052
0.076
0.108
0.140
0.175
0.197
0.231
0.256
0.270
0.277
0.270
0.263
0.240
0.214
0.173
0.136
0.101
0.075
0.040
0.020
0.008
0.003
0.
0.
0.
0.
0.
0.
0.
0.
0.
0.
0.
0.
0.
0.
0.002
0.003
0.008
0.009
0.009
0.009
0.004
0.004
0.003
0.
0.
0.
0.
0.
0.
0.
0.
0.
0.
0.
0.
0.
0.
0.005
0.007
0.014
0.017
0.028
0.042
0.070
0.081
0.120
0.148
0.177
0.195
0.215
0.245
0.260
0.259
0.254
0.250
0.229
0.208
0.173
0.133
0.103
0.075
0.047
0.017
0.009
0.003
0.
0.
0.
0.
0.
0.
0.
0.
0.
0.
0.
0.
0.
0.
0.
0.002
0.003
0.003
0.003
0.003
0.003
0.003
0.
0.
0.
0.
0.
0.
0.
0.
0.
0.
0.
0.
0.
0.
0.
0.006
0.008
0.015
0.019
0.035
0.054
0.076
0.089
0.126
0.147
0.171
0.190
0.205
0.217
0.230
0.237
0.230
0.231
0.213
0.188
0.167
0.131
0.099
0.068
0.043
0.018
0.010
0.003
0.
0.
0.
0.
0.
0.
0.
0.
0.
0.
0.
0.
0.
0.
0.
0.
0.
0.
0.002
0.002
0.
0.
0.
0.
0.
0.
0.
0.
0.
0.
0.
0.
0.
0.
0.
0.
0.
0.006
0.008
0.015
0.023
0.032
0.055
0.070
0.098
0.113
0.140
0.155
0.170
0.178
0.189
0.191
0.195
0.193
0.198
0.176
0.159
0.143
0.118
0.091
0.061
0.038
0.022
0.009
0.003
0.
0.
0.
0.
0.
0.
0.
0.
0.
0.
0.
0.
0.
0.
0.
0.
0.
0.
0.
0.
0.
0.
0.
0.
0.
0.
0.
0.
0.
0.
0.
0.
0.
0.
0.
0.
0.
0.005
0.008
0.015
0.027
0.035
0.050
0.064
0.091
0.104
0.119
0.132
0.137
0.147
0.152
0.150
0.154
0.143
0.144
0.137
0.126
0.114
0.101
0.079
0.047
0.035
0.015
0.008
0.002
0.
0.
0.
0.
0.
0.
0.
0.
0.
0.
0.
0.
0.
0.
0.
0.
0.
0.
0.
0.
0.
0.
0.
0.
0.
0.
0.
0.
0.
0.
0.
0.
0.
0.
0.
0.
0.
0.005
0.007
0.009
0.020
0.032
0.046
0.062
0.075
0.090
0.094
0.103
0.110
0.109
0.113
0.099
0.103
0.103
0.104
0.105
0.103
0.089
0.072
0.058
0.040
0.029
0.013
0.003
0.
0.
0.
0.
0.
0.
0.
0.
0.
0.
0.
0.
0.
0.
0.
0.
0.
0.
0.
0.
0.
0.
0.
0.
0.
0.
0.
0.
0.
0.
0.
0.
0.
0.
0.
0.
0.
0.
0.
0.005
0.007
0.013
0.027
0.036
0.051
0.058
0.069
0.074
0.074
0.073
0.070
0.064
0.065
0.064
0.064
0.078
0.087
0.085
0.078
0.064
0.043
0.031
0.023
0.008
0.002
0.
0.
0.
0.
0.
0.
0.
0.
0.
0.
0.
0.
0.
0.
0.
0.
0.
0.
0.
0.
0.
0.
0.
0.
0.
0.
0.
0.
0.
0.
0.
0.
0.
0.
0.
0.
0.
0.
0.
0.
0.005
0.006
0.012
0.018
0.030
0.049
0.059
0.059
0.066
0.066
0.054
0.048
0.038
0.034
0.049
0.062
0.068
0.075
0.066
0.056
0.034
0.023
0.008
0.003
0.
0.
0.
0.
0.
0.
0.
0.
0.
0.
0.
0.
0.
0.
0.
0.
0.
0.
0.
0.
0.
0.
0.
0.
0.
0.
0.
0.
0.
0.
0.
0.
0.
0.
0.
0.
0.
0.
0.
0.004
0.004
0.004
0.004
0.009
0.023
0.027
0.047
0.056
0.060
0.052
0.050
0.046
0.034
0.016
0.010
0.038
0.050
0.064
0.071
0.066
0.061
0.046
0.023
0.005
0.
0.
0.
0.
0.
0.
0.
0.
0.
0.
0.
0.
0.
0.
0.
0.
0.
0.
0.
0.
0.
0.
0.
0.
0.
0.
0.
0.
0.
0.
0.
0.
0.
0.
0.
0.
0.
0.
0.009
0.011
0.012
0.012
0.011
0.018
0.023
0.026
0.039
0.037
0.048
0.051
0.054
0.042
0.039
0.019
0.006
0.008
0.027
0.042
0.054
0.055
0.054
0.045
0.034
0.024
0.014
0.003
0.
0.
0.
0.
0.
0.
0.
0.
0.
0.
0.
0.
0.
0.
0.
0.
0.
0.
0.
0.
0.
0.
0.
0.
0.
0.
0.
0.
0.
0.
0.
0.
0.
0.
0.
0.
0.010
0.012
0.014
0.015
0.023
0.029
0.035
0.041
0.045
0.046
0.047
0.050
0.041
0.038
0.026
0.014
0.013
0.010
0.011
0.027
0.038
0.045
0.050
0.051
0.049
0.040
0.029
0.023
0.009
0.003
0.
0.
0.
0.
0.
0.
0.
0.
0.
0.
0.
0.
0.
0.
0.
0.
0.
0.
0.
0.
0.
0.
0.
0.
0.
0.
0.
0.
0.
0.
0.
0.
0.
0.
0.005
0.012
0.019
0.022
0.035
0.037
0.049
0.052
0.064
0.056
0.061
0.057
0.055
0.046
0.035
0.030
0.020
0.014
0.011
0.014
0.028
0.038
0.048
0.053
0.054
0.049
0.044
0.033
0.026
0.014
0.004
0.
0.
0.
0.
0.
0.
0.
0.
0.
0.
0.
0.
0.
0.
0.
0.
0.
0.
0.
0.
0.
0.
0.
0.
0.
0.
0.
0.
0.
0.
0.
0.
0.003
0.004
0.013
0.027
0.031
0.031
0.045
0.054
0.063
0.071
0.075
0.073
0.073
0.064
0.061
0.055
0.040
0.031
0.024
0.012
0.009
0.007
0.026
0.036
0.044
0.049
0.052
0.050
0.041
0.035
0.028
0.015
0.004
0.
0.
0.
0.
0.
0.
0.
0.
0.
0.
0.
0.
0.
0.
0.
0.
0.
0.
0.
0.
0.
0.
0.
0.
0.
0.
0.
0.
0.
0.
0.003
0.004
0.012
0.014
0.025
0.039
0.045
0.052
0.061
0.071
0.071
0.074
0.082
0.079
0.078
0.067
0.063
0.056
0.040
0.030
0.024
0.011
0.008
0.007
0.016
0.034
0.042
0.047
0.049
0.044
0.041
0.035
0.024
0.015
0.007
0.
0.
0.
0.
0.
0.
0.
0.
0.
0.
0.
0.
0.
0.
0.
0.
0.
0.
0.
0.
0.
0.
0.
0.
0.
0.
0.
0.
0.
0.003
0.004
0.013
0.017
0.024
0.037
0.047
0.059
0.070
0.082
0.092
0.082
0.079
0.086
0.082
0.081
0.070
0.061
0.054
0.041
0.027
0.021
0.010
0.007
0.007
0.015
0.023
0.033
0.038
0.041
0.040
0.037
0.028
0.022
0.015
0.006
0.
0.
0.
0.
0.
0.
0.
0.
0.
0.
0.
0.
0.
0.
0.
0.
0.
0.
0.
0.
0.
0.
0.
0.
0.
0.
0.
0.
0.
0.004
0.013
0.018
0.027
0.033
0.046
0.061
0.068
0.082
0.089
0.088
0.095
0.079
0.082
0.078
0.073
0.064
0.055
0.048
0.032
0.023
0.010
0.008
0.
0.004
0.013
0.018
0.025
0.029
0.031
0.031
0.028
0.024
0.017
0.013
0.006
0.
0.
0.
0.
0.
0.
0.
0.
0.
0.
0.
0.
0.
0.
0.
0.
0.
0.
0.
0.
0.
0.
0.
0.
0.
0.
0.
0.
0.003
0.005
0.016
0.022
0.034
0.045
0.052
0.070
0.080
0.085
0.097
0.104
0.107
0.081
0.068
0.069
0.063
0.053
0.043
0.040
0.026
0.014
0.005
0.
0.
0.003
0.005
0.014
0.018
0.023
0.025
0.025
0.023
0.017
0.014
0.007
0.
0.
0.
0.
0.
0.
0.
0.
0.
0.
0.
0.
0.
0.
0.
0.
0.
0.
0.
0.
0.
0.
0.
0.
0.
0.
0.
0.
0.
0.004
0.012
0.018
0.030
0.039
0.052
0.060
0.064
0.084
0.093
0.104
0.100
0.095
0.090
0.071
0.058
0.042
0.039
0.034
0.021
0.013
0.004
0.
0.
0.
0.
0.004
0.005
0.011
0.013
0.016
0.016
0.015
0.013
0.004
0.003
0.
0.
0.
0.
0.
0.
0.
0.
0.
0.
0.
0.
0.
0.
0.
0.
0.
0.
0.
0.
0.
0.
0.
0.
0.
0.
0.
0.
0.
0.004
0.013
0.019
0.032
0.041
0.056
0.065
0.074
0.074
0.086
0.087
0.093
0.086
0.076
0.062
0.040
0.030
0.018
0.015
0.009
0.003
0.
0.
0.
0.
0.
0.003
0.004
0.005
0.005
0.005
0.005
0.005
0.004
0.003
0.
0.
0.
0.
0.
0.
0.
0.
0.
0.
0.
0.
0.
0.
0.
0.
0.
0.
0.
0.
0.
0.
0.
0.
0.
0.
0.
0.
0.
0.
0.003
0.013
0.019
0.031
0.045
0.056
0.064
0.073
0.081
0.079
0.078
0.075
0.070
0.058
0.039
0.028
0.017
0.010
0.005
0.003
0.
0.
0.
0.
0.
0.
0.
0.
0.003
0.004
0.004
0.004
0.003
0.003
0.
0.
0.
0.
0.
0.
0.
0.
0.
0.
0.
0.
0.
0.
0.
0.
0.
0.
0.
0.
0.
0.
0.
0.
0.
0.
0.
0.
0.
0.
0.
0.003
0.012
0.017
0.029
0.037
0.051
0.059
0.068
0.076
0.074
0.071
0.069
0.061
0.045
0.031
0.017
0.010
0.008
0.003
0.
0.
0.
0.
0.
0.
0.
0.
0.
0.
0.
0.
0.
0.
0.
0.
0.
0.
0.
0.
0.
0.
0.
0.
0.
0.
0.
0.
0.
0.
0.
0.
0.
0.
0.
0.
0.
0.
0.
0.
0.
0.
0.
0.
0.
0.
0.
0.006
0.015
0.021
0.032
0.044
0.051
0.055
0.062
0.064
0.059
0.054
0.050
0.035
0.027
0.011
0.008
0.003
0.
0.
0.
0.
0.
0.
0.
0.
0.
0.
0.
0.
0.
0.
0.
0.
0.
0.
0.
0.
0.
0.
0.
0.
0.
0.
0.
0.
0.
0.
0.
0.
0.
0.
0.
0.
0.
0.
0.
0.
0.
0.
0.
0.
0.
0.
0.
0.
0.003
0.012
0.016
0.021
0.035
0.040
0.043
0.046
0.044
0.048
0.035
0.025
0.021
0.009
0.007
0.
0.
0.
0.
0.
0.
0.
0.
0.
0.
0.
0.
0.
0.
0.
0.
0.
0.
0.
0.
0.
0.
0.
0.
0.
0.
0.
0.
0.
0.
0.
0.
0.
0.
0.
0.
0.
0.
0.
0.
0.
0.
0.
0.
0.
0.
0.
0.
0.
0.
0.
0.005
0.012
0.015
0.019
0.030
0.032
0.032
0.033
0.026
0.019
0.012
0.005
0.002
0.
0.
0.
0.
0.
0.
0.
0.
0.
0.
0.
0.
0.
0.
0.
0.
0.
0.
0.
0.
0.
0.
0.
0.
0.
0.
0.
0.
0.
0.
0.
0.
0.
0.
0.
0.
0.
0.
0.
0.
0.
0.
0.
0.
0.
0.
0.
0.
0.
0.
0.
0.
0.
0.002
0.010
0.013
0.014
0.015
0.019
0.015
0.016
0.006
0.005
0.002
0.
0.
0.
0.
0.
0.
0.
0.
0.
0.
0.
0.
0.
0.
0.
0.
0.
0.
0.
0.
0.
0.
0.
0.
0.
0.
0.
0.
0.
0.
0.
0.
0.
0.
0.
0.
0.
0.
0.
0.
0.
0.
0.
0.
0.
0.
0.
0.
0.
0.
0.
0.
0.
0.
0.
0.002
0.003
0.003
0.004
0.004
0.003
0.003
0.002
0.
0.
0.
0.
0.
0.
0.
0.
0.
0.
0.
0.
0.
0.
0.
0.
0.
0.
0.
0.
0.
0.
0.
0.
0.
0.
0.
0.
0.
0.
0.
0.
0.
0.
0.
0.
0.
0.
0.
0.
0.
0.
0.
0.
0.
0.
0.
0.
0.
0.
0.
0.
0.
0.
0.
0.
0.
0.
0.
0.
0.002
0.002
0.
0.
0.
0.
0.
0.
0.
0.
0.
0.
0.
0.
0.
0.
0.
0.
0.
0.
0.
0.
0.
0.
0.
0.
0.
0.
0.
0.
0.
0.
0.
0.
0.
0.
0.
0.
0.
0.
0.
0.
0.
0.
0.
0.
0.
0.
0.
0.
0.
0.
0.
0.
0.
0.
0.
0.
0.
0.
0.
0.
0.
0.
0.
0.
0.
0.
0.
0.
0.
0.
0.
0.
0.
0.
0.
0.
0.
0.
0.
0.
0.
0.
0.
0.
0.
0.
0.
0.
0.
0.
0.
0.
0.
0.
0.
0.
0.
0.
0.
0.
0.
0.
0.
0.
0.
0.
0.
0.
0.
0.
0.
0.
0.
0.
0.
0.
0.
0.
0.
0.
0.
0.
0.
0.
0.
0.
0.
0.
0.
0.
0.
0.
0.
0.
0.
0.
0.
0.
0.
0.
0.
0.
0.
0.
0.
0.
0.
0.
0.
0.
0.
0.
0.
0.
0.
0.
0.
0.
0.
0.
0.
0.
0.
0.
0.
0.
0.
0.
0.
0.
0.
0.
0.
0.
0.
0.
0.
0.
0.
0.
0.
0.
0.
0.
0.
0.
0.
0.
0.
0.
0.
0.
0.
0.
0.
0.
0.
0.
0.
0.
0.
0.
0.
0.
0.
0.
0.
0.
0.
0.
0.
0.
0.
0.
0.
0.
0.
0.
0.
0.
0.
0.
0.
0.
0.
0.
0.
0.
0.
0.
0.
0.
0.
0.
0.
0.
0.
0.
0.
0.
0.
0.
0.
0.
0.
0.
0.
0.
0.
0.
0.
0.
0.
0.
0.
0.
0.
0.
0.
0.
0.
0.
0.
0.
0.
0.
0.
0.
0.
0.
0.
0.
0.
0.
0.
0.
0.
0.
0.
0.
0.
0.
0.
0.
0.
0.
0.
0.
0.
0.
0.
0.
0.
0.
0.
0.
0.
0.
0.
0.
0.
0.
0.
0.
0.
0.
0.
0.
0.
0.
0.
0.
0.
0.
0.
0.
0.
0.
0.
0.
0.
0.
0.
0.
0.
0.
0.
0.
0.
0.
0.
0.
0.
0.
0.
0.
0.
0.
0.
0.
0.
0.
0.
0.
0.
0.
0.
0.
0.
0.
0.
0.
0.
0.
0.
0.
0.
0.
0.
0.
0.
0.
0.
0.
0.
0.
0.
0.
0.
0.
0.
0.
0.
0.
0.
0.
0.
0.
0.
0.
0.
0.
0.
0.
0.
0.
0.
0.
0.
0.
0.
0.
0.
0.
0.
0.
0.
0.
0.
0.
0.
0.
0.
0.
0.
0.
0.
0.
0.
0.
0.
0.
0.
0.
0.
0.
0.
0.
0.
0.
0.
0.
0.
0.
0.
0.
0.
0.
0.
0.
0.
0.
0.
0.
0.
0.
0.
0.
0.
0.
0.
0.
0.
0.
0.
0.
0.
0.
0.
0.
0.
0.
0.
0.
0.
0.
0.
0.
0.
0.
0.
0.
0.
0.
0.
0.
0.
0.
0.
0.
0.
0.
0.
0.
0.
0.
0.
0.
0.
0.
0.
0.
0.
0.
0.
0.
0.
0.
0.
0.
0.
0.
0.
0.
0.
0.
0.
0.
0.
0.
0.
0.
0.
0.
0.
0.
0.
0.
0.
0.
0.
0.
0.
0.
0.
0.
0.
0.
0.
0.
0.
0.
0.
0.
0.
0.
0.
0.
0.
0.
0.
0.
0.
0.
0.
0.
0.
0.
0.
0.
0.
0.
0.
0.
0.
0.
0.
0.
0.
0.
0.
0.
0.
0.
0.
0.
0.
0.
0.
0.
0.
0.
0.
0.
0.
0.
0.
0.
0.
0.
0.
0.
0.
0.
0.
0.
0.
0.
0.
0.
0.
0.
0.
0.
0.
0.
0.
0.
0.
0.
0.
0.
0.
0.
0.
0.
0.
0.
0.
0.
0.
0.
0.
0.
0.
0.
0.
0.
0.
0.
0.
0.
0.
0.
0.
0.
0.
0.
0.
0.
0.
0.
0.
0.
0.
0.
0.
0.
0.
0.
0.
0.
0.
0.
0.
0.
0.
0.
0.
0.
0.
0.
0.
0.
0.
0.
0.
0.
0.
0.
0.
0.
0.
0.
0.
0.
0.
0.
0.
0.
0.
0.
0.
0.
0.
0.
0.
0.
0.
0.
0.
0.
0.
0.
0.
0.
0.
0.
0.
0.
0.
0.
0.
0.
0.
0.
0.
0.
0.
0.
0.
0.
0.
0.
0.
0.
0.
0.
0.
0.
0.
0.
0.
0.
0.
0.
0.
0.
0.
0.
0.
0.
0.
0.
0.
0.
0.
0.
0.
0.
0.
0.
0.
0.
0.
0.
0.
0.
0.
0.
0.
0.
0.
0.
0.
0.
0.
0.
0.
0.
0.
0.
0.
0.
0.
0.
0.
0.
0.
0.
0.
0.
0.
0.
0.
0.
0.
0.
0.
0.
0.
0.
0.
0.
0.
0.
0.
0.
0.
0.
0.
0.
0.
0.
0.
0.
0.
0.
0.
0.
0.
0.
0.
0.
0.
0.
0.
0.
0.
0.
0.
0.
0.
0.
0.
0.
0.
0.
0.
0.
0.
0.
0.
0.
0.
0.
0.
0.
0.
0.
0.
0.
0.
0.
0.
0.
0.
0.
0.
0.
0.
0.
0.
0.
0.
0.
0.
0.
0.
0.
0.
0.
0.
0.
0.
0.
0.
0.
0.
0.
0.
0.
0.
0.
0.
0.
0.
0.
0.
0.
0.
0.
0.
0.
0.
0.
0.
0.
0.
0.
0.
0.
0.
0.
0.
0.
0.
0.
0.
0.
0.
0.
0.
0.
0.
0.
0.
0.
0.
0.
0.
0.
0.
0.
0.
0.
0.
0.
0.
0.
0.
0.
0.
0.
0.
0.
0.
0.
0.
0.
0.
0.
0.
0.
0.
0.
0.
0.
0.
0.
0.
0.
0.
0.
0.
0.
0.
0.
0.
0.
0.
0.
0.
0.
0.
0.
0.
0.
0.
0.
0.
0.
0.
0.
0.
0.
0.
0.
0.
0.
0.
0.
0.
0.
0.
0.
0.
0.
0.
0.
0.
0.
0.
0.
0.
0.
0.
0.
0.
0.
0.
0.
0.
0.
0.
0.
0.
0.
0.
0.
0.
0.
0.
0.
0.
0.
0.
0.
0.
0.
0.
0.
0.
0.
0.
0.
0.
0.
0.
0.
0.
0.
0.
0.
0.
0.
0.
0.
0.
0.
0.
0.
0.
0.
0.
0.
0.
0.
0.
0.
0.
0.
0.
0.
0.
0.
0.
0.
0.
0.
0.
0.
0.
0.
0.
0.
0.
0.
0.
0.
0.
0.
0.
0.
0.
0.
0.
0.
0.
0.
0.
0.
0.
0.
0.
0.
0.
0.
0.
0.
0.
0.
0.
0.
0.
0.
0.
0.
0.
0.
0.
0.
0.
0.
0.
0.
0.
0.
0.
0.
0.
0.
0.
0.
0.
0.
0.
0.
0.
0.
0.
0.
0.
0.
0.
0.
0.
0.
0.
0.
0.
0.
0.
0.
0.
0.
0.
0.
0.
0.
0.
0.
0.
0.
0.
0.
0.
0.
0.
0.
0.
0.
0.
0.
0.
0.
0.
0.
0.
0.
0.
0.
0.
0.
0.
0.
0.
0.
0.
0.
0.
0.
0.
0.
0.
0.
0.
0.
0.
0.
0.
0.
0.
0.
0.
0.
0.
0.
0.
0.
0.
0.
0.
0.
0.
0.
0.
0.
0.
0.
0.
0.
0.
0.
0.
0.
0.
0.
0.
0.
0.
0.
0.
0.
0.
0.
0.
0.
0.
0.
0.
0.
0.
0.
0.
0.
0.
0.
0.
0.
0.
0.
0.
0.
0.
0.
0.
0.
0.
0.
0.
0.
0.
0.
0.
0.
0.
0.
0.
0.
0.
0.
0.
0.
0.
0.
0.
0.
0.
0.
0.
0.
0.
0.
0.
0.
0.
0.
0.
0.
0.
0.
0.
0.
0.
0.
0.
0.
0.
0.
0.
0.
0.
0.
0.
0.
0.
0.
0.
0.
0.
0.
0.
0.
0.
0.
0.
0.
0.
0.
0.
0.
0.
0.
0.
0.
0.
0.
0.
0.
0.
0.
0.
0.
0.
0.
0.
0.
0.
0.
0.
0.
0.
0.
0.
0.
0.
0.
0.
0.
0.
0.
0.
0.
0.
0.
0.
0.
0.
0.
0.
0.
0.
0.
0.
0.
0.
0.
0.
0.
0.
0.
0.
0.
0.
0.
0.
0.
0.
0.
0.
0.
0.
0.
0.
0.
0.
0.
0.
0.
0.
0.
0.
0.
0.
0.
0.
0.
0.
0.
0.
0.
0.
0.
0.
0.
0.
0.
0.
0.
0.
0.
0.
0.
0.
0.
0.
0.
0.
0.
0.
0.
0.
0.
0.
0.
0.
0.
0.
0.
0.
0.
0.
0.
0.
0.
0.
0.
0.
0.
0.
0.
0.
0.
0.
0.
0.
0.
0.
0.
0.
0.
0.
0.
0.
0.
0.
0.
0.
0.
0.
0.
0.
0.
0.
0.
0.
0.
0.
0.
0.
0.
0.
0.
0.
0.
0.
0.
0.
0.
0.
0.
0.
0.
0.
0.
0.
0.
0.
0.
0.
0.
0.
0.
0.
0.
0.
0.
0.
0.
0.
0.
0.
0.
0.
0.
0.
0.
0.
0.
0.
0.
0.
0.
0.
0.
0.
0.
0.
0.
0.
0.
0.
0.
0.
0.
0.
0.
0.
0.
0.
0.
0.
0.
0.
0.
0.
0.
0.
0.
0.
0.
0.
0.
0.
0.
0.
0.
0.
0.
0.
0.
0.
0.
0.
0.
0.
0.
0.
0.
0.
0.
0.
0.
0.
0.
0.
0.
0.
0.
0.
0.
0.
0.
0.
0.
0.
0.
0.
0.
0.
0.
0.
0.
0.
0.
0.
0.
0.
0.
0.
0.
0.
0.
0.
0.
0.
0.
0.
0.
0.
0.
0.
0.
0.
0.
0.
0.
0.
0.
0.
0.
0.
0.
0.
0.
0.
0.
0.
0.
0.
0.
0.
0.
0.
0.
0.
0.
0.
0.
0.
0.
0.
0.
0.
0.
0.
0.
0.
0.
0.
0.
0.
0.
0.
0.
0.
0.
0.
0.
0.
0.
0.
0.
0.
0.
0.
0.
0.
0.
0.
0.
0.
0.
0.
0.
0.
0.
0.
0.
0.
0.
0.
0.
0.
0.
0.
0.
0.
0.
0.
0.
0.
0.
0.
0.
0.
0.
0.
0.
0.
0.
0.
0.
0.
0.
0.
0.
0.
0.
0.
0.
0.
0.
0.
0.
0.
0.
0.
0.
0.
0.
0.
0.
0.
0.
0.
0.
0.
0.
0.
0.
0.
0.
0.
0.
0.
0.
0.
0.
0.
0.
0.
0.
0.
0.
0.
0.
0.
0.
0.
0.
0.
0.
0.
0.
0.
0.
0.
0.
0.
0.
0.
0.
0.
0.
0.
0.
0.
0.
0.
0.
0.
0.
0.
0.
0.
0.
0.
0.
0.
0.
0.
0.
0.
0.
0.
0.
0.
0.
0.
0.
0.
0.
0.
0.
0.
0.
0.
0.
0.
0.
0.
0.
0.
0.
0.
0.
0.
0.002
0.002
0.002
0.002
0.
0.
0.
0.
0.
0.
0.
0.
0.
0.
0.
0.
0.
0.
0.
0.
0.
0.
0.
0.
0.
0.
0.
0.
0.
0.
0.
0.
0.
0.
0.
0.
0.
0.
0.
0.
0.
0.
0.
0.
0.
0.
0.
0.
0.
0.
0.
0.
0.
0.
0.
0.
0.
0.
0.
0.
0.
0.
0.
0.
0.007
0.008
0.008
0.008
0.003
0.003
0.002
0.
0.
0.
0.
0.
0.
0.
0.
0.
0.
0.
0.
0.
0.
0.
0.
0.
0.
0.
0.
0.
0.
0.
0.
0.002
0.002
0.002
0.
0.
0.
0.
0.
0.
0.
0.
0.
0.
0.
0.
0.
0.
0.
0.
0.
0.
0.
0.
0.
0.
0.
0.
0.
0.
0.
0.
0.
0.008
0.013
0.015
0.016
0.016
0.015
0.009
0.004
0.003
0.002
0.
0.
0.
0.
0.
0.
0.
0.
0.
0.
0.
0.
0.
0.
0.
0.
0.
0.
0.
0.
0.002
0.003
0.008
0.004
0.004
0.006
0.006
0.006
0.005
0.003
0.003
0.
0.
0.
0.
0.
0.
0.
0.
0.
0.
0.
0.
0.
0.
0.
0.
0.
0.
0.
0.
0.
0.005
0.010
0.011
0.026
0.024
0.026
0.022
0.020
0.019
0.016
0.009
0.004
0.003
0.
0.
0.
0.
0.
0.
0.
0.
0.
0.
0.
0.
0.
0.
0.
0.
0.
0.
0.
0.008
0.014
0.017
0.019
0.022
0.022
0.021
0.020
0.015
0.014
0.013
0.009
0.008
0.003
0.
0.
0.
0.
0.
0.
0.
0.
0.
0.
0.
0.
0.
0.
0.
0.
0.
0.
0.010
0.013
0.021
0.033
0.039
0.042
0.042
0.038
0.031
0.024
0.019
0.015
0.004
0.003
0.002
0.
0.
0.
0.
0.
0.
0.
0.
0.
0.
0.
0.
0.
0.
0.
0.
0.005
0.009
0.018
0.023
0.027
0.037
0.043
0.048
0.048
0.046
0.041
0.034
0.020
0.017
0.012
0.010
0.007
0.
0.
0.
0.
0.
0.
0.
0.
0.
0.
0.
0.
0.
0.
0.
0.
0.010
0.013
0.024
0.033
0.042
0.049
0.052
0.052
0.045
0.041
0.027
0.023
0.016
0.008
0.003
0.002
0.
0.
0.
0.
0.
0.
0.
0.
0.
0.
0.
0.
0.
0.
0.
0.004
0.007
0.019
0.026
0.038
0.049
0.063
0.077
0.082
0.087
0.086
0.078
0.069
0.053
0.037
0.023
0.014
0.010
0.007
0.
0.
0.
0.
0.
0.
0.
0.
0.
0.
0.
0.
0.
0.
0.004
0.012
0.023
0.029
0.044
0.059
0.067
0.065
0.064
0.059
0.045
0.038
0.024
0.019
0.004
0.003
0.
0.
0.
0.
0.
0.
0.
0.
0.
0.
0.
0.
0.
0.
0.
0.
0.006
0.017
0.027
0.043
0.066
0.084
0.099
0.122
0.133
0.135
0.129
0.118
0.101
0.082
0.060
0.046
0.028
0.014
0.009
0.
0.
0.
0.
0.
0.
0.
0.
0.
0.
0.
0.
0.
0.
0.009
0.013
0.026
0.038
0.054
0.062
0.074
0.071
0.070
0.064
0.052
0.039
0.028
0.018
0.004
0.003
0.
0.
0.
0.
0.
0.
0.
0.
0.
0.
0.
0.
0.
0.
0.
0.005
0.008
0.024
0.043
0.067
0.094
0.125
0.151
0.168
0.177
0.187
0.183
0.173
0.156
0.131
0.105
0.073
0.046
0.025
0.012
0.007
0.
0.
0.
0.
0.
0.
0.
0.
0.
0.
0.
0.
0.
0.009
0.020
0.028
0.044
0.058
0.070
0.079
0.078
0.071
0.064
0.051
0.038
0.026
0.016
0.003
0.002
0.
0.
0.
0.
0.
0.
0.
0.
0.
0.
0.
0.
0.
0.
0.
0.008
0.017
0.029
0.065
0.104
0.133
0.166
0.201
0.225
0.243
0.250
0.245
0.237
0.216
0.179
0.140
0.100
0.070
0.043
0.022
0.011
0.
0.
0.
0.
0.
0.
0.
0.
0.
0.
0.
0.
0.
0.005
0.019
0.027
0.044
0.053
0.069
0.073
0.073
0.068
0.061
0.048
0.035
0.019
0.011
0.004
0.
0.
0.
0.
0.
0.
0.
0.
0.
0.
0.
0.
0.
0.005
0.006
0.006
0.015
0.025
0.065
0.092
0.122
0.169
0.205
0.245
0.276
0.297
0.314
0.306
0.288
0.264
0.226
0.174
0.133
0.096
0.058
0.034
0.013
0.002
0.
0.
0.
0.
0.
0.
0.
0.
0.
0.
0.
0.
0.004
0.018
0.025
0.037
0.049
0.055
0.067
0.059
0.055
0.046
0.039
0.026
0.017
0.003
0.002
0.
0.
0.
0.
0.
0.
0.
0.
0.
0.
0.
0.
0.005
0.007
0.008
0.020
0.029
0.052
0.095
0.121
0.159
0.204
0.247
0.282
0.317
0.338
0.357
0.349
0.333
0.304
0.269
0.215
0.163
0.119
0.080
0.043
0.022
0.003
0.
0.
0.
0.
0.
0.
0.
0.
0.
0.
0.
0.
0.
0.005
0.021
0.031
0.038
0.044
0.046
0.050
0.047
0.038
0.031
0.016
0.005
0.003
0.
0.
0.
0.
0.
0.
0.
0.
0.
0.
0.
0.
0.005
0.007
0.014
0.022
0.027
0.049
0.078
0.118
0.156
0.193
0.233
0.276
0.316
0.352
0.366
0.380
0.379
0.359
0.326
0.287
0.236
0.182
0.136
0.092
0.058
0.027
0.009
0.003
0.
0.
0.
0.
0.
0.
0.
0.
0.
0.
0.
0.
0.
0.013
0.021
0.031
0.035
0.037
0.033
0.031
0.027
0.017
0.010
0.004
0.003
0.
0.
0.
0.
0.
0.
0.
0.
0.
0.
0.
0.004
0.007
0.013
0.022
0.028
0.043
0.069
0.098
0.137
0.179
0.224
0.258
0.289
0.325
0.356
0.375
0.386
0.379
0.366
0.339
0.303
0.251
0.195
0.150
0.100
0.064
0.034
0.011
0.003
0.
0.
0.
0.
0.
0.
0.
0.
0.
0.
0.
0.
0.
0.002
0.013
0.016
0.023
0.025
0.025
0.023
0.012
0.010
0.004
0.003
0.
0.
0.
0.
0.
0.
0.
0.
0.
0.
0.
0.
0.005
0.008
0.016
0.031
0.038
0.052
0.083
0.115
0.159
0.204
0.238
0.268
0.293
0.323
0.351
0.357
0.362
0.367
0.349
0.332
0.296
0.249
0.205
0.153
0.107
0.062
0.038
0.014
0.004
0.
0.
0.
0.
0.
0.
0.
0.
0.
0.
0.
0.
0.
0.
0.002
0.007
0.009
0.010
0.010
0.010
0.009
0.004
0.003
0.002
0.
0.
0.
0.
0.
0.
0.
0.
0.
0.
0.
0.
0.010
0.013
0.026
0.034
0.047
0.069
0.087
0.128
0.160
0.207
0.235
0.262
0.276
0.300
0.322
0.333
0.337
0.331
0.313
0.305
0.271
0.234
0.197
0.156
0.110
0.065
0.037
0.015
0.004
0.002
0.
0.
0.
0.
0.
0.
0.
0.
0.
0.
0.
0.
0.
0.
0.
0.003
0.003
0.003
0.003
0.003
0.003
0.
0.
0.
0.
0.
0.
0.
0.
0.
0.
0.
0.
0.
0.005
0.011
0.014
0.028
0.039
0.048
0.070
0.087
0.125
0.157
0.188
0.222
0.240
0.252
0.263
0.275
0.291
0.294
0.286
0.283
0.273
0.244
0.218
0.182
0.141
0.103
0.064
0.037
0.020
0.006
0.
0.
0.
0.
0.
0.
0.
0.
0.
0.
0.
0.
0.
0.
0.
0.
0.
0.
0.
0.
0.
0.
0.
0.
0.
0.
0.
0.
0.
0.
0.
0.
0.
0.
0.004
0.005
0.011
0.014
0.027
0.038
0.050
0.069
0.092
0.119
0.144
0.171
0.187
0.204
0.215
0.216
0.225
0.236
0.248
0.237
0.231
0.233
0.214
0.194
0.161
0.122
0.088
0.060
0.040
0.017
0.005
0.002
0.
0.
0.
0.
0.
0.
0.
0.
0.
0.
0.
0.
0.
0.
0.
0.
0.
0.
0.
0.
0.
0.
0.
0.
0.
0.
0.
0.
0.
0.
0.
0.
0.
0.004
0.005
0.010
0.013
0.025
0.031
0.045
0.059
0.083
0.104
0.128
0.142
0.158
0.168
0.169
0.169
0.177
0.182
0.184
0.184
0.183
0.187
0.178
0.167
0.148
0.097
0.076
0.051
0.032
0.016
0.005
0.
0.
0.
0.
0.
0.
0.
0.
0.
0.
0.
0.
0.
0.
0.
0.
0.
0.
0.
0.
0.
0.
0.
0.
0.
0.
0.
0.
0.
0.
0.
0.
0.
0.
0.
0.005
0.005
0.011
0.018
0.026
0.035
0.046
0.065
0.086
0.103
0.127
0.136
0.131
0.136
0.123
0.125
0.129
0.145
0.149
0.144
0.150
0.153
0.137
0.123
0.091
0.072
0.038
0.020
0.008
0.
0.
0.
0.
0.
0.
0.
0.
0.
0.
0.
0.
0.
0.
0.
0.
0.
0.
0.
0.
0.
0.
0.
0.
0.
0.
0.
0.
0.
0.
0.
0.
0.
0.
0.
0.
0.004
0.005
0.009
0.015
0.017
0.025
0.038
0.059
0.085
0.098
0.111
0.108
0.100
0.105
0.092
0.084
0.098
0.108
0.114
0.116
0.128
0.136
0.134
0.120
0.096
0.069
0.038
0.008
0.006
0.
0.
0.
0.
0.
0.
0.
0.
0.
0.
0.
0.
0.
0.
0.
0.
0.
0.
0.
0.
0.
0.
0.
0.
0.
0.
0.
0.
0.
0.
0.
0.
0.
0.
0.
0.004
0.010
0.011
0.012
0.013
0.017
0.031
0.050
0.058
0.075
0.089
0.089
0.089
0.093
0.086
0.074
0.067
0.069
0.080
0.090
0.112
0.124
0.123
0.119
0.109
0.081
0.063
0.023
0.008
0.003
0.
0.
0.
0.
0.
0.
0.
0.
0.
0.
0.
0.
0.
0.
0.
0.
0.
0.
0.
0.
0.
0.
0.
0.
0.
0.
0.
0.
0.
0.
0.
0.
0.
0.
0.005
0.011
0.014
0.016
0.018
0.026
0.035
0.045
0.056
0.068
0.078
0.083
0.085
0.083
0.081
0.077
0.063
0.053
0.056
0.050
0.076
0.096
0.113
0.111
0.107
0.097
0.073
0.050
0.029
0.021
0.004
0.
0.
0.
0.
0.
0.
0.
0.
0.
0.
0.
0.
0.
0.
0.
0.
0.
0.
0.
0.
0.
0.
0.
0.
0.
0.
0.
0.
0.
0.
0.
0.
0.
0.004
0.011
0.019
0.024
0.031
0.042
0.058
0.063
0.072
0.077
0.084
0.083
0.081
0.090
0.089
0.072
0.066
0.056
0.028
0.035
0.056
0.063
0.081
0.084
0.090
0.088
0.080
0.067
0.055
0.035
0.026
0.010
0.003
0.
0.
0.
0.
0.
0.
0.
0.
0.
0.
0.
0.
0.
0.
0.
0.
0.
0.
0.
0.
0.
0.
0.
0.
0.
0.
0.
0.
0.
0.
0.
0.
0.008
0.021
0.027
0.033
0.051
0.063
0.080
0.086
0.097
0.100
0.104
0.100
0.095
0.086
0.079
0.064
0.047
0.038
0.026
0.029
0.055
0.062
0.071
0.082
0.089
0.089
0.081
0.072
0.056
0.040
0.029
0.014
0.004
0.
0.
0.
0.
0.
0.
0.
0.
0.
0.
0.
0.
0.
0.
0.
0.
0.
0.
0.
0.
0.
0.
0.
0.
0.
0.
0.
0.
0.
0.003
0.004
0.004
0.022
0.034
0.044
0.060
0.077
0.087
0.098
0.110
0.122
0.128
0.123
0.117
0.108
0.092
0.083
0.071
0.047
0.039
0.026
0.028
0.041
0.051
0.064
0.075
0.082
0.085
0.081
0.069
0.058
0.042
0.031
0.016
0.004
0.
0.
0.
0.
0.
0.
0.
0.
0.
0.
0.
0.
0.
0.
0.
0.
0.
0.
0.
0.
0.
0.
0.
0.
0.
0.
0.
0.
0.003
0.004
0.010
0.020
0.039
0.049
0.069
0.090
0.102
0.121
0.130
0.125
0.135
0.138
0.133
0.126
0.119
0.100
0.085
0.071
0.054
0.036
0.022
0.022
0.037
0.043
0.053
0.064
0.076
0.075
0.074
0.067
0.052
0.042
0.027
0.016
0.004
0.
0.
0.
0.
0.
0.
0.
0.
0.
0.
0.
0.
0.
0.
0.
0.
0.
0.
0.
0.
0.
0.
0.
0.
0.
0.
0.
0.003
0.004
0.011
0.018
0.028
0.049
0.065
0.084
0.106
0.122
0.137
0.151
0.150
0.149
0.144
0.138
0.126
0.117
0.097
0.081
0.067
0.050
0.032
0.020
0.017
0.019
0.036
0.047
0.057
0.064
0.067
0.066
0.056
0.048
0.038
0.025
0.015
0.004
0.
0.
0.
0.
0.
0.
0.
0.
0.
0.
0.
0.
0.
0.
0.
0.
0.
0.
0.
0.
0.
0.
0.
0.
0.
0.
0.
0.004
0.010
0.017
0.029
0.038
0.061
0.079
0.102
0.125
0.142
0.157
0.165
0.169
0.171
0.153
0.136
0.122
0.108
0.090
0.072
0.059
0.043
0.027
0.016
0.012
0.014
0.020
0.035
0.047
0.053
0.053
0.052
0.048
0.041
0.029
0.019
0.013
0.003
0.
0.
0.
0.
0.
0.
0.
0.
0.
0.
0.
0.
0.
0.
0.
0.
0.
0.
0.
0.
0.
0.
0.
0.
0.
0.
0.
0.004
0.014
0.021
0.036
0.051
0.072
0.095
0.115
0.137
0.158
0.163
0.177
0.174
0.167
0.153
0.124
0.109
0.098
0.076
0.060
0.048
0.031
0.021
0.009
0.003
0.005
0.016
0.024
0.030
0.035
0.042
0.037
0.034
0.030
0.021
0.016
0.007
0.
0.
0.
0.
0.
0.
0.
0.
0.
0.
0.
0.
0.
0.
0.
0.
0.
0.
0.
0.
0.
0.
0.
0.
0.
0.
0.
0.003
0.005
0.016
0.029
0.041
0.059
0.073
0.099
0.120
0.148
0.164
0.174
0.175
0.169
0.155
0.141
0.112
0.092
0.075
0.063
0.046
0.033
0.023
0.005
0.
0.
0.004
0.010
0.016
0.023
0.026
0.028
0.028
0.026
0.020
0.016
0.012
0.003
0.
0.
0.
0.
0.
0.
0.
0.
0.
0.
0.
0.
0.
0.
0.
0.
0.
0.
0.
0.
0.
0.
0.
0.
0.
0.
0.
0.003
0.005
0.017
0.031
0.044
0.063
0.079
0.096
0.129
0.143
0.158
0.169
0.164
0.157
0.145
0.121
0.100
0.075
0.060
0.043
0.031
0.014
0.004
0.
0.
0.
0.003
0.004
0.005
0.012
0.013
0.017
0.017
0.016
0.014
0.007
0.003
0.
0.
0.
0.
0.
0.
0.
0.
0.
0.
0.
0.
0.
0.
0.
0.
0.
0.
0.
0.
0.
0.
0.
0.
0.
0.
0.
0.
0.003
0.005
0.017
0.031
0.043
0.063
0.078
0.096
0.116
0.124
0.142
0.143
0.143
0.132
0.113
0.110
0.083
0.063
0.037
0.021
0.005
0.003
0.
0.
0.
0.
0.
0.003
0.004
0.005
0.005
0.005
0.005
0.005
0.004
0.003
0.
0.
0.
0.
0.
0.
0.
0.
0.
0.
0.
0.
0.
0.
0.
0.
0.
0.
0.
0.
0.
0.
0.
0.
0.
0.
0.
0.
0.
0.
0.004
0.016
0.028
0.039
0.058
0.072
0.088
0.108
0.116
0.116
0.118
0.108
0.109
0.093
0.079
0.054
0.042
0.025
0.010
0.003
0.
0.
0.
0.
0.
0.
0.
0.
0.003
0.003
0.003
0.003
0.003
0.
0.
0.
0.
0.
0.
0.
0.
0.
0.
0.
0.
0.
0.
0.
0.
0.
0.
0.
0.
0.
0.
0.
0.
0.
0.
0.
0.
0.
0.
0.
0.
0.003
0.013
0.020
0.033
0.049
0.061
0.076
0.093
0.098
0.101
0.100
0.094
0.085
0.071
0.056
0.044
0.034
0.016
0.010
0.002
0.
0.
0.
0.
0.
0.
0.
0.
0.
0.
0.
0.
0.
0.
0.
0.
0.
0.
0.
0.
0.
0.
0.
0.
0.
0.
0.
0.
0.
0.
0.
0.
0.
0.
0.
0.
0.
0.
0.
0.
0.
0.
0.
0.
0.
0.
0.006
0.016
0.026
0.039
0.048
0.056
0.068
0.076
0.082
0.081
0.072
0.060
0.054
0.044
0.033
0.025
0.011
0.003
0.002
0.
0.
0.
0.
0.
0.
0.
0.
0.
0.
0.
0.
0.
0.
0.
0.
0.
0.
0.
0.
0.
0.
0.
0.
0.
0.
0.
0.
0.
0.
0.
0.
0.
0.
0.
0.
0.
0.
0.
0.
0.002
0.
0.
0.
0.
0.
0.
0.011
0.016
0.025
0.035
0.041
0.047
0.057
0.057
0.053
0.052
0.042
0.029
0.025
0.016
0.010
0.003
0.003
0.002
0.
0.
0.
0.
0.
0.
0.
0.
0.
0.
0.
0.
0.
0.
0.
0.
0.
0.
0.
0.
0.
0.
0.
0.
0.
0.
0.
0.
0.
0.
0.
0.
0.
0.
0.
0.
0.
0.
0.
0.
0.002
0.
0.
0.
0.
0.
0.
0.002
0.011
0.014
0.017
0.028
0.031
0.033
0.032
0.031
0.024
0.017
0.015
0.010
0.005
0.003
0.003
0.003
0.002
0.
0.
0.
0.
0.
0.
0.
0.
0.
0.
0.
0.
0.
0.
0.
0.
0.
0.
0.
0.
0.
0.
0.
0.
0.
0.
0.
0.
0.
0.
0.
0.
0.
0.
0.
0.
0.
0.
0.
0.
0.
0.
0.
0.
0.
0.
0.
0.
0.
0.003
0.008
0.009
0.010
0.014
0.016
0.011
0.006
0.005
0.003
0.002
0.002
0.003
0.003
0.002
0.002
0.
0.
0.
0.
0.
0.
0.
0.
0.
0.
0.
0.
0.
0.
0.
0.
0.
0.
0.
0.
0.
0.
0.
0.
0.
0.
0.
0.
0.
0.
0.
0.
0.
0.
0.
0.
0.
0.
0.
0.
0.002
0.002
0.
0.
0.
0.
0.
0.
0.
0.
0.002
0.003
0.003
0.003
0.003
0.002
0.
0.
0.
0.
0.
0.002
0.002
0.
0.
0.
0.
0.
0.
0.
0.
0.
0.
0.
0.
0.
0.
0.
0.
0.
0.
0.
0.
0.
0.
0.
0.
0.
0.
0.
0.
0.
0.
0.
0.
0.
0.
0.
0.
0.
0.
0.
0.
0.
0.
0.
0.
0.
0.
0.
0.
0.
0.
0.
0.
0.
0.
0.
0.
0.
0.
0.
0.
0.
0.
0.
0.
0.
0.
0.
0.
0.
0.
0.
0.
0.
0.
0.
0.
0.
0.
0.
0.
0.
0.
0.
0.
0.
0.
0.
0.
0.
0.
0.
0.
0.
0.
0.
0.
0.
0.
0.
0.
0.
0.
0.
0.
0.
0.
0.
0.
0.
0.
0.
0.
0.
0.
0.
0.
0.
0.
0.
0.
0.
0.
0.
0.
0.
0.
0.
0.
0.
0.
0.
0.
0.
0.
0.
0.
0.
0.
0.
0.
0.
0.
0.
0.
0.
0.
0.
0.
0.
0.
0.
0.
0.
0.
0.
0.
0.
0.
0.
0.
0.
0.
0.
0.
0.
0.
0.
0.
0.
0.
0.
0.
0.
0.
0.
0.
0.
0.
0.
0.
0.
0.
0.
0.
0.
0.
0.
0.
0.
0.
0.
0.
0.
0.
0.
0.
0.
0.
0.
0.
0.
0.
0.
0.
0.
0.
0.
0.
0.
0.
0.
0.
0.
0.
0.
0.
0.
0.
0.
0.
0.
0.
0.
0.
0.
0.
0.
0.
0.
0.
0.
0.
0.
0.
0.
0.
0.
0.
0.
0.
0.
0.
0.
0.
0.
0.
0.
0.
0.
0.
0.
0.
0.
0.
0.
0.
0.
0.
0.
0.
0.
0.
0.
0.
0.
0.
0.
0.
0.
0.
0.
0.
0.
0.
0.
0.
0.
0.
0.
0.
0.
0.
0.
0.
0.
0.
0.
0.
0.
0.
0.
0.
0.
0.
0.
0.
0.
0.
0.
0.
0.
0.
0.
0.
0.
0.
0.
0.
0.
0.
0.
0.
0.
0.
0.
0.
0.
0.
0.
0.
0.
0.
0.
0.
0.
0.
0.
0.
0.
0.
0.
0.
0.
0.
0.
0.
0.
0.
0.
0.
0.
0.
0.
0.
0.
0.
0.
0.
0.
0.
0.
0.
0.
0.
0.
0.
0.
0.
0.
0.
0.
0.
0.
0.
0.
0.
0.
0.
0.
0.
0.
0.
0.
0.
0.
0.
0.
0.
0.
0.
0.
0.
0.
0.
0.
0.
0.
0.
0.
0.
0.
0.
0.
0.
0.
0.
0.
0.
0.
0.
0.
0.
0.
0.
0.
0.
0.
0.
0.
0.
0.
0.
0.
0.
0.
0.
0.
0.
0.
0.
0.
0.
0.
0.
0.
0.
0.
0.
0.
0.
0.
0.
0.
0.
0.
0.
0.
0.
0.
0.
0.
0.
0.
0.
0.
0.
0.
0.
0.
0.
0.
0.
0.
0.
0.
0.
0.
0.
0.
0.
0.
0.
0.
0.
0.
0.
0.
0.
0.
0.
0.
0.
0.
0.
0.
0.
0.
0.
0.
0.
0.
0.
0.
0.
0.
0.
0.
0.
0.
0.
0.
0.
0.
0.
0.
0.
0.
0.
0.
0.
0.
0.
0.
0.
0.
0.
0.
0.
0.
0.
0.
0.
0.
0.
0.
0.
0.
0.
0.
0.
0.
0.
0.
0.
0.
0.
0.
0.
0.
0.
0.
0.
0.
0.
0.
0.
0.
0.
0.
0.
0.
0.
0.
0.
0.
0.
0.
0.
0.
0.
0.
0.
0.
0.
0.
0.
0.
0.
0.
0.
0.
0.
0.
0.
0.
0.
0.
0.
0.
0.
0.
0.
0.
0.
0.
0.
0.
0.
0.
0.
0.
0.
0.
0.
0.
0.
0.
0.
0.
0.
0.
0.
0.
0.
0.
0.
0.
0.
0.
0.
0.
0.
0.
0.
0.
0.
0.
0.
0.
0.
0.
0.
0.
0.
0.
0.
0.
0.
0.
0.
0.
0.
0.
0.
0.
0.
0.
0.
0.
0.
0.
0.
0.
0.
0.
0.
0.
0.
0.
0.
0.
0.
0.
0.
0.
0.
0.
0.
0.
0.
0.
0.
0.
0.
0.
0.
0.
0.
0.
0.
0.
0.
0.
0.
0.
0.
0.
0.
0.
0.
0.
0.
0.
0.
0.
0.
0.
0.
0.
0.
0.
0.
0.
0.
0.
0.
0.
0.
0.
0.
0.
0.
0.
0.
0.
0.
0.
0.
0.
0.
0.
0.
0.
0.
0.
0.
0.
0.
0.
0.
0.
0.
0.
0.
0.
0.
0.
0.
0.
0.
0.
0.
0.
0.
0.
0.
0.
0.
0.
0.
0.
0.
0.
0.
0.
0.
0.
0.
0.
0.
0.
0.
0.
0.
0.
0.
0.
0.
0.
0.
0.
0.
0.
0.
0.
0.
0.
0.
0.
0.
0.
0.
0.
0.
0.
0.
0.
0.
0.
0.
0.
0.
0.
0.
0.
0.
0.
0.
0.
0.
0.
0.
0.
0.
0.
0.
0.
0.
0.
0.
0.
0.
0.
0.
0.
0.
0.
0.
0.
0.
0.
0.
0.
0.
0.
0.
0.
0.
0.
0.
0.
0.
0.
0.
0.
0.
0.
0.
0.
0.
0.
0.
0.
0.
0.
0.
0.
0.
0.
0.
0.
0.
0.
0.
0.
0.
0.
0.
0.
0.
0.
0.
0.
0.
0.
0.
0.
0.
0.
0.
0.
0.
0.
0.
0.
0.
0.
0.
0.
0.
0.
0.
0.
0.
0.
0.
0.
0.
0.
0.
0.
0.
0.
0.
0.
0.
0.
0.
0.
0.
0.
0.
0.
0.
0.
0.
0.
0.
0.
0.
0.
0.
0.
0.
0.
0.
0.
0.
0.
0.
0.
0.
0.
0.
0.
0.
0.
0.
0.
0.
0.
0.
0.
0.
0.
0.
0.
0.
0.
0.
0.
0.
0.
0.
0.
0.
0.
0.
0.
0.
0.
0.
0.
0.
0.
0.
0.
0.
0.
0.
0.
0.
0.
0.
0.
0.
0.
0.
0.
0.
0.
0.
0.
0.
0.
0.
0.
0.
0.
0.
0.
0.
0.
0.
0.
0.
0.
0.
0.
0.
0.
0.
0.
0.
0.
0.
0.
0.
0.
0.
0.
0.
0.
0.
0.
0.
0.
0.
0.
0.
0.
0.
0.
0.
0.
0.
0.
0.
0.
0.
0.
0.
0.
0.
0.
0.
0.
0.
0.
0.
0.
0.
0.
0.
0.
0.
0.
0.
0.
0.
0.
0.
0.
0.
0.
0.
0.
0.
0.
0.
0.
0.
0.
0.
0.
0.
0.
0.
0.
0.
0.
0.
0.
0.
0.
0.
0.
0.
0.
0.
0.
0.
0.
0.
0.
0.
0.
0.
0.
0.
0.
0.
0.
0.
0.
0.
0.
0.
0.
0.
0.
0.
0.
0.
0.
0.
0.
0.
0.
0.
0.
0.
0.
0.
0.
0.
0.
0.
0.
0.
0.
0.
0.
0.
0.
0.
0.
0.
0.
0.
0.
0.
0.
0.
0.
0.
0.
0.
0.
0.
0.
0.
0.
0.
0.
0.
0.
0.
0.
0.
0.
0.
0.
0.
0.
0.
0.
0.
0.
0.
0.
0.
0.
0.
0.
0.
0.
0.
0.
0.
0.
0.
0.
0.
0.
0.
0.
0.
0.
0.
0.
0.
0.
0.
0.
0.
0.
0.
0.
0.
0.
0.
0.
0.
0.
0.
0.
0.
0.
0.
0.
0.
0.
0.
0.
0.
0.
0.
0.
0.
0.
0.
0.
0.
0.
0.
0.
0.
0.
0.
0.
0.
0.
0.
0.
0.
0.
0.
0.
0.
0.
0.
0.
0.
0.
0.
0.
0.
0.
0.
0.
0.
0.
0.
0.
0.
0.
0.
0.
0.
0.
0.
0.
0.
0.
0.
0.
0.
0.
0.
0.
0.
0.
0.
0.
0.
0.
0.
0.
0.
0.
0.
0.
0.
0.
0.
0.
0.
0.
0.
0.
0.
0.
0.
0.
0.
0.
0.
0.
0.
0.
0.
0.
0.
0.
0.
0.
0.
0.
0.
0.
0.
0.
0.
0.
0.
0.
0.
0.
0.
0.
0.
0.
0.
0.
0.
0.
0.
0.
0.
0.
0.
0.
0.
0.
0.
0.
0.
0.
0.
0.
0.
0.
0.
0.
0.
0.
0.
0.
0.
0.
0.
0.
0.
0.
0.
0.
0.
0.
0.
0.
0.
0.
0.
0.
0.
0.
0.
0.
0.
0.
0.
0.
0.
0.
0.
0.
0.
0.
0.
0.
0.
0.
0.
0.
0.
0.
0.
0.
0.
0.
0.
0.
0.
0.
0.
0.
0.
0.
0.
0.
0.
0.
0.
0.
0.
0.
0.
0.
0.
0.
0.
0.
0.
0.
0.
0.
0.
0.
0.
0.
0.
0.
0.
0.
0.
0.
0.
0.
0.
0.
0.
0.
0.
0.
0.
0.
0.
0.
0.
0.
0.
0.
0.
0.
0.
0.
0.
0.
0.
0.
0.
0.
0.
0.
0.
0.
0.
0.
0.
0.
0.
0.
0.
0.
0.
0.
0.
0.
0.
0.
0.
0.
0.
0.
0.
0.
0.
0.
0.
0.
0.
0.
0.
0.
0.
0.
0.
0.
0.
0.
0.
0.
0.
0.
0.
0.
0.
0.
0.
0.
0.
0.
0.
0.
0.
0.
0.
0.
0.
0.
0.
0.
0.
0.
0.
0.
0.
0.
0.
0.
0.
0.
0.
0.
0.
0.
0.
0.
0.
0.
0.
0.
0.
0.
0.
0.
0.
0.
0.
0.
0.
0.
0.
0.
0.
0.
0.
0.
0.
0.
0.
0.
0.
0.
0.
0.
0.
0.
0.
0.
0.
0.
0.
0.
0.
0.
0.
0.
0.
0.
0.
0.
0.
0.
0.
0.
0.
0.
0.
0.
0.
0.
0.
0.
0.
0.
0.
0.
0.
0.
0.
0.
0.
0.
0.
0.
0.
0.
0.
0.
0.
0.
0.
0.
0.
0.
0.
0.
0.
0.
0.
0.
0.
0.
0.
0.
0.
0.
0.
0.
0.
0.
0.
0.
0.
0.
0.
0.
0.
0.
0.
0.
0.
0.
0.
0.
0.
0.
0.
0.
0.
0.
0.
0.
0.
0.
0.
0.
0.
0.
0.
0.
0.
0.
0.
0.
0.
0.
0.
0.
0.
0.
0.
0.
0.
0.
0.
0.
0.
0.
0.
0.
0.
0.
0.
0.
0.
0.
0.
0.
0.
0.
0.
0.
0.
0.
0.
0.
0.
0.
0.
0.
0.
0.
0.
0.
0.
0.
0.
0.
0.
0.
0.002
0.002
0.004
0.002
0.002
0.002
0.
0.
0.
0.
0.
0.
0.
0.
0.
0.
0.
0.
0.
0.
0.
0.
0.
0.
0.
0.
0.
0.
0.
0.
0.
0.
0.
0.
0.
0.
0.
0.
0.
0.
0.
0.
0.
0.
0.
0.
0.
0.
0.
0.
0.
0.
0.
0.
0.
0.
0.
0.
0.
0.
0.
0.
0.
0.
0.002
0.009
0.011
0.012
0.012
0.009
0.008
0.003
0.002
0.
0.
0.
0.
0.
0.
0.
0.
0.
0.
0.
0.
0.
0.
0.
0.
0.
0.
0.
0.
0.
0.
0.
0.
0.
0.
0.
0.
0.
0.
0.
0.
0.
0.
0.
0.
0.
0.
0.
0.
0.
0.
0.
0.
0.
0.
0.
0.
0.
0.
0.
0.
0.
0.
0.
0.002
0.010
0.017
0.020
0.021
0.021
0.019
0.011
0.009
0.004
0.003
0.
0.
0.
0.
0.
0.
0.
0.
0.
0.
0.
0.
0.
0.
0.
0.
0.
0.
0.
0.
0.
0.
0.002
0.003
0.003
0.003
0.002
0.
0.002
0.
0.
0.
0.
0.
0.
0.
0.
0.
0.
0.
0.
0.
0.
0.
0.
0.
0.
0.
0.
0.
0.
0.
0.009
0.010
0.023
0.033
0.033
0.040
0.037
0.033
0.030
0.020
0.012
0.009
0.003
0.002
0.
0.
0.
0.
0.
0.
0.
0.
0.
0.
0.
0.
0.
0.
0.
0.
0.
0.
0.
0.002
0.008
0.013
0.014
0.011
0.011
0.007
0.007
0.006
0.004
0.003
0.003
0.
0.
0.
0.
0.
0.
0.
0.
0.
0.
0.
0.
0.
0.
0.
0.
0.
0.
0.008
0.011
0.014
0.031
0.041
0.052
0.065
0.067
0.062
0.047
0.037
0.030
0.020
0.011
0.004
0.003
0.
0.
0.
0.
0.
0.
0.
0.
0.
0.
0.
0.
0.
0.
0.
0.
0.
0.004
0.013
0.016
0.020
0.022
0.026
0.026
0.032
0.030
0.022
0.017
0.015
0.011
0.009
0.003
0.
0.
0.
0.
0.
0.
0.
0.
0.
0.
0.
0.
0.
0.
0.
0.
0.004
0.012
0.015
0.027
0.047
0.062
0.085
0.084
0.082
0.079
0.065
0.054
0.037
0.028
0.018
0.009
0.003
0.
0.
0.
0.
0.
0.
0.
0.
0.
0.
0.
0.
0.
0.
0.
0.
0.005
0.017
0.023
0.029
0.036
0.046
0.050
0.057
0.061
0.063
0.062
0.048
0.035
0.025
0.015
0.011
0.008
0.
0.
0.
0.
0.
0.
0.
0.
0.
0.
0.
0.
0.
0.
0.
0.010
0.015
0.032
0.045
0.064
0.084
0.100
0.105
0.105
0.100
0.087
0.067
0.044
0.032
0.019
0.009
0.003
0.002
0.
0.
0.
0.
0.
0.
0.
0.
0.
0.
0.
0.
0.
0.
0.008
0.018
0.029
0.042
0.048
0.067
0.077
0.094
0.104
0.112
0.107
0.096
0.086
0.068
0.050
0.033
0.021
0.012
0.008
0.
0.
0.
0.
0.
0.
0.
0.
0.
0.
0.
0.
0.
0.004
0.015
0.029
0.042
0.060
0.090
0.097
0.111
0.118
0.118
0.104
0.096
0.078
0.057
0.038
0.021
0.009
0.003
0.
0.
0.
0.
0.
0.
0.
0.
0.
0.
0.
0.
0.
0.
0.004
0.010
0.030
0.045
0.067
0.092
0.108
0.131
0.151
0.164
0.173
0.169
0.158
0.140
0.112
0.087
0.056
0.034
0.024
0.011
0.007
0.
0.
0.
0.
0.
0.
0.
0.
0.
0.
0.
0.
0.009
0.014
0.035
0.049
0.077
0.097
0.113
0.118
0.126
0.125
0.116
0.096
0.080
0.057
0.031
0.023
0.007
0.003
0.
0.
0.
0.
0.
0.
0.
0.
0.
0.
0.
0.
0.
0.
0.008
0.020
0.037
0.070
0.102
0.127
0.158
0.191
0.217
0.234
0.245
0.243
0.232
0.208
0.178
0.138
0.094
0.063
0.034
0.021
0.008
0.
0.
0.
0.
0.
0.
0.
0.
0.
0.
0.
0.
0.009
0.014
0.034
0.056
0.081
0.098
0.116
0.123
0.125
0.123
0.111
0.090
0.071
0.052
0.033
0.021
0.006
0.002
0.
0.
0.
0.
0.
0.
0.
0.
0.
0.
0.
0.
0.005
0.005
0.018
0.029
0.061
0.098
0.136
0.177
0.218
0.255
0.294
0.318
0.327
0.324
0.306
0.279
0.236
0.186
0.139
0.091
0.057
0.033
0.013
0.004
0.
0.
0.
0.
0.
0.
0.
0.
0.
0.
0.
0.009
0.013
0.033
0.056
0.076
0.097
0.109
0.119
0.120
0.114
0.101
0.084
0.061
0.047
0.029
0.014
0.005
0.002
0.
0.
0.
0.
0.
0.
0.
0.
0.
0.
0.005
0.009
0.015
0.024
0.033
0.061
0.101
0.147
0.182
0.227
0.273
0.321
0.359
0.387
0.403
0.399
0.378
0.341
0.295
0.238
0.182
0.130
0.082
0.044
0.024
0.007
0.
0.
0.
0.
0.
0.
0.
0.
0.
0.
0.
0.
0.012
0.030
0.047
0.067
0.085
0.096
0.102
0.108
0.102
0.086
0.070
0.053
0.037
0.021
0.008
0.003
0.
0.
0.
0.
0.
0.
0.
0.
0.
0.
0.005
0.007
0.022
0.027
0.033
0.048
0.099
0.151
0.188
0.240
0.282
0.327
0.385
0.423
0.452
0.456
0.458
0.432
0.396
0.348
0.284
0.214
0.155
0.106
0.061
0.031
0.009
0.002
0.
0.
0.
0.
0.
0.
0.
0.
0.
0.
0.
0.009
0.022
0.040
0.057
0.069
0.082
0.087
0.086
0.080
0.068
0.051
0.040
0.027
0.007
0.005
0.002
0.003
0.003
0.003
0.003
0.
0.
0.
0.
0.
0.005
0.007
0.020
0.029
0.042
0.060
0.094
0.143
0.190
0.231
0.283
0.337
0.386
0.415
0.467
0.493
0.500
0.495
0.478
0.436
0.382
0.313
0.241
0.179
0.126
0.078
0.044
0.015
0.003
0.
0.
0.
0.
0.
0.
0.
0.
0.
0.
0.
0.
0.017
0.028
0.041
0.055
0.062
0.065
0.065
0.060
0.045
0.037
0.024
0.012
0.006
0.004
0.
0.003
0.003
0.003
0.003
0.
0.
0.
0.
0.
0.010
0.018
0.029
0.038
0.058
0.083
0.125
0.172
0.223
0.269
0.316
0.364
0.409
0.449
0.485
0.502
0.510
0.512
0.489
0.454
0.399
0.339
0.267
0.206
0.143
0.088
0.052
0.024
0.006
0.004
0.
0.
0.
0.
0.
0.
0.
0.
0.
0.
0.
0.
0.013
0.027
0.034
0.039
0.045
0.041
0.034
0.030
0.024
0.011
0.004
0.003
0.
0.
0.003
0.003
0.003
0.003
0.
0.
0.
0.004
0.009
0.013
0.026
0.040
0.050
0.068
0.103
0.144
0.194
0.245
0.289
0.339
0.376
0.410
0.444
0.463
0.491
0.491
0.494
0.476
0.442
0.403
0.347
0.278
0.215
0.156
0.102
0.057
0.027
0.014
0.005
0.002
0.
0.
0.
0.
0.
0.
0.
0.
0.
0.
0.
0.002
0.012
0.020
0.023
0.025
0.026
0.024
0.017
0.010
0.004
0.003
0.
0.
0.
0.003
0.003
0.003
0.003
0.
0.
0.004
0.006
0.011
0.015
0.034
0.045
0.057
0.081
0.109
0.157
0.205
0.255
0.296
0.338
0.371
0.396
0.418
0.424
0.439
0.444
0.446
0.444
0.423
0.375
0.325
0.280
0.217
0.172
0.111
0.071
0.043
0.024
0.006
0.003
0.002
0.
0.
0.
0.
0.
0.
0.
0.
0.
0.
0.
0.
0.003
0.008
0.009
0.010
0.009
0.008
0.003
0.003
0.
0.
0.
0.
0.
0.
0.
0.
0.
0.
0.005
0.007
0.013
0.017
0.036
0.052
0.068
0.089
0.117
0.159
0.210
0.249
0.293
0.323
0.346
0.351
0.363
0.378
0.392
0.395
0.406
0.395
0.375
0.344
0.305
0.265
0.215
0.163
0.120
0.082
0.046
0.026
0.015
0.003
0.002
0.
0.
0.
0.
0.
0.
0.
0.
0.
0.
0.
0.
0.
0.002
0.003
0.003
0.003
0.002
0.002
0.
0.
0.
0.
0.
0.
0.
0.
0.
0.
0.
0.006
0.007
0.013
0.021
0.037
0.051
0.067
0.084
0.118
0.152
0.194
0.228
0.263
0.295
0.305
0.305
0.306
0.318
0.336
0.348
0.352
0.340
0.332
0.308
0.280
0.255
0.202
0.159
0.113
0.086
0.058
0.027
0.016
0.008
0.003
0.
0.
0.
0.
0.
0.
0.
0.
0.
0.
0.
0.
0.
0.
0.
0.
0.
0.
0.
0.
0.
0.
0.
0.
0.
0.
0.
0.
0.
0.
0.006
0.007
0.009
0.020
0.035
0.051
0.061
0.077
0.104
0.128
0.164
0.206
0.223
0.253
0.261
0.254
0.241
0.257
0.276
0.292
0.294
0.293
0.294
0.269
0.249
0.228
0.185
0.146
0.106
0.082
0.048
0.028
0.019
0.012
0.002
0.
0.
0.
0.
0.
0.
0.
0.
0.
0.
0.
0.
0.
0.
0.
0.
0.
0.
0.
0.
0.
0.
0.
0.
0.
0.
0.
0.
0.
0.
0.005
0.007
0.008
0.018
0.026
0.037
0.052
0.066
0.084
0.110
0.141
0.173
0.193
0.198
0.205
0.199
0.196
0.204
0.220
0.233
0.240
0.240
0.230
0.239
0.224
0.197
0.176
0.150
0.106
0.069
0.044
0.025
0.019
0.011
0.
0.
0.
0.
0.
0.
0.
0.
0.
0.
0.
0.
0.
0.
0.
0.
0.
0.
0.
0.
0.
0.
0.
0.
0.
0.
0.
0.
0.
0.
0.
0.005
0.010
0.012
0.018
0.030
0.038
0.042
0.059
0.081
0.107
0.127
0.145
0.163
0.175
0.175
0.158
0.150
0.165
0.162
0.185
0.184
0.195
0.210
0.211
0.199
0.180
0.159
0.134
0.104
0.054
0.030
0.021
0.018
0.002
0.
0.
0.
0.
0.
0.
0.
0.
0.
0.
0.
0.
0.
0.
0.
0.
0.
0.
0.
0.
0.
0.
0.
0.
0.
0.
0.
0.
0.
0.
0.
0.005
0.016
0.020
0.023
0.024
0.042
0.053
0.082
0.086
0.109
0.127
0.139
0.143
0.146
0.135
0.136
0.124
0.125
0.144
0.154
0.162
0.172
0.193
0.197
0.190
0.165
0.148
0.121
0.084
0.044
0.022
0.019
0.010
0.
0.
0.
0.
0.
0.
0.
0.
0.
0.
0.
0.
0.
0.
0.
0.
0.
0.
0.
0.
0.
0.
0.
0.
0.
0.
0.
0.
0.
0.
0.
0.005
0.012
0.021
0.030
0.038
0.046
0.065
0.074
0.086
0.109
0.122
0.130
0.139
0.136
0.125
0.123
0.112
0.101
0.107
0.115
0.124
0.133
0.153
0.175
0.183
0.178
0.154
0.136
0.094
0.067
0.042
0.027
0.014
0.004
0.
0.
0.
0.
0.
0.
0.
0.
0.
0.
0.
0.
0.
0.
0.
0.
0.
0.
0.
0.
0.
0.
0.
0.
0.
0.
0.
0.
0.
0.002
0.007
0.009
0.023
0.030
0.042
0.059
0.075
0.092
0.108
0.117
0.115
0.126
0.130
0.137
0.132
0.125
0.115
0.098
0.089
0.092
0.093
0.101
0.117
0.128
0.146
0.158
0.151
0.131
0.107
0.087
0.066
0.042
0.030
0.014
0.003
0.
0.
0.
0.
0.
0.
0.
0.
0.
0.
0.
0.
0.
0.
0.
0.
0.
0.
0.
0.
0.
0.
0.
0.
0.
0.
0.
0.
0.002
0.005
0.011
0.025
0.037
0.053
0.070
0.082
0.109
0.125
0.145
0.150
0.158
0.149
0.152
0.146
0.136
0.122
0.116
0.089
0.070
0.061
0.081
0.092
0.100
0.122
0.138
0.145
0.134
0.122
0.104
0.086
0.066
0.041
0.028
0.010
0.004
0.
0.
0.
0.
0.
0.
0.
0.
0.
0.
0.
0.
0.
0.
0.
0.
0.
0.
0.
0.
0.
0.
0.
0.
0.
0.
0.
0.
0.006
0.007
0.024
0.044
0.058
0.076
0.102
0.127
0.154
0.159
0.173
0.183
0.186
0.183
0.171
0.158
0.140
0.117
0.099
0.079
0.056
0.056
0.061
0.078
0.092
0.107
0.122
0.125
0.126
0.116
0.104
0.087
0.064
0.044
0.030
0.014
0.004
0.
0.
0.
0.
0.
0.
0.
0.
0.
0.
0.
0.
0.
0.
0.
0.
0.
0.
0.
0.
0.
0.
0.
0.
0.
0.
0.
0.004
0.012
0.018
0.039
0.056
0.082
0.103
0.136
0.164
0.187
0.203
0.218
0.210
0.211
0.201
0.187
0.167
0.151
0.124
0.100
0.080
0.053
0.046
0.051
0.061
0.074
0.084
0.100
0.109
0.113
0.110
0.099
0.079
0.058
0.043
0.026
0.015
0.004
0.
0.
0.
0.
0.
0.
0.
0.
0.
0.
0.
0.
0.
0.
0.
0.
0.
0.
0.
0.
0.
0.
0.
0.
0.
0.
0.004
0.005
0.016
0.030
0.050
0.075
0.101
0.128
0.160
0.196
0.219
0.235
0.250
0.248
0.232
0.211
0.195
0.165
0.147
0.119
0.094
0.074
0.050
0.038
0.040
0.046
0.056
0.068
0.084
0.095
0.095
0.093
0.085
0.071
0.053
0.039
0.021
0.014
0.003
0.
0.
0.
0.
0.
0.
0.
0.
0.
0.
0.
0.
0.
0.
0.
0.
0.
0.
0.
0.
0.
0.
0.
0.
0.
0.003
0.005
0.015
0.026
0.037
0.066
0.090
0.123
0.146
0.195
0.218
0.250
0.258
0.261
0.257
0.242
0.213
0.186
0.161
0.139
0.108
0.083
0.064
0.041
0.030
0.024
0.027
0.041
0.054
0.066
0.075
0.079
0.078
0.067
0.057
0.045
0.030
0.019
0.012
0.003
0.
0.
0.
0.
0.
0.
0.
0.
0.
0.
0.
0.
0.
0.
0.
0.
0.
0.
0.
0.
0.
0.
0.
0.
0.
0.003
0.006
0.018
0.033
0.050
0.076
0.105
0.139
0.173
0.215
0.243
0.260
0.268
0.270
0.261
0.240
0.210
0.173
0.143
0.116
0.090
0.068
0.048
0.029
0.017
0.013
0.016
0.025
0.038
0.047
0.054
0.058
0.058
0.053
0.045
0.033
0.022
0.015
0.006
0.
0.
0.
0.
0.
0.
0.
0.
0.
0.
0.
0.
0.
0.
0.
0.
0.
0.
0.
0.
0.
0.
0.
0.
0.
0.
0.004
0.011
0.021
0.038
0.058
0.077
0.112
0.151
0.190
0.226
0.247
0.264
0.272
0.258
0.251
0.224
0.190
0.150
0.132
0.098
0.076
0.052
0.036
0.021
0.009
0.003
0.005
0.017
0.025
0.031
0.036
0.039
0.039
0.036
0.031
0.022
0.016
0.007
0.
0.
0.
0.
0.
0.
0.
0.
0.
0.
0.
0.
0.
0.
0.
0.
0.
0.
0.
0.
0.
0.
0.
0.
0.
0.
0.
0.004
0.014
0.026
0.040
0.062
0.082
0.116
0.149
0.194
0.219
0.244
0.253
0.255
0.244
0.226
0.205
0.163
0.138
0.106
0.080
0.055
0.037
0.022
0.005
0.
0.
0.004
0.005
0.015
0.022
0.025
0.027
0.027
0.025
0.019
0.015
0.007
0.003
0.
0.
0.
0.
0.
0.
0.
0.
0.
0.
0.
0.
0.
0.
0.
0.
0.
0.
0.
0.
0.
0.
0.
0.
0.
0.
0.
0.004
0.013
0.022
0.039
0.061
0.082
0.111
0.143
0.176
0.206
0.225
0.238
0.231
0.218
0.199
0.174
0.137
0.111
0.085
0.058
0.041
0.009
0.
0.
0.
0.
0.
0.004
0.005
0.010
0.012
0.013
0.015
0.014
0.012
0.004
0.003
0.
0.
0.
0.
0.
0.
0.
0.
0.
0.
0.
0.
0.
0.
0.
0.
0.
0.
0.
0.
0.
0.
0.
0.002
0.002
0.002
0.
0.
0.003
0.012
0.020
0.036
0.056
0.075
0.102
0.129
0.153
0.172
0.188
0.201
0.199
0.181
0.162
0.140
0.117
0.098
0.072
0.035
0.017
0.005
0.
0.
0.
0.
0.
0.
0.003
0.004
0.004
0.005
0.005
0.004
0.003
0.
0.
0.
0.
0.
0.
0.
0.
0.
0.
0.
0.
0.
0.
0.
0.
0.
0.
0.
0.
0.
0.
0.
0.
0.003
0.003
0.003
0.003
0.003
0.
0.
0.004
0.017
0.030
0.048
0.064
0.087
0.112
0.126
0.142
0.150
0.156
0.143
0.141
0.130
0.117
0.095
0.066
0.053
0.033
0.015
0.003
0.002
0.
0.
0.
0.
0.
0.
0.
0.
0.
0.
0.
0.
0.
0.
0.
0.
0.
0.
0.
0.
0.
0.
0.
0.
0.
0.
0.
0.
0.
0.
0.
0.
0.
0.
0.
0.002
0.003
0.003
0.006
0.006
0.003
0.002
0.
0.003
0.013
0.020
0.034
0.050
0.063
0.089
0.101
0.112
0.118
0.122
0.115
0.113
0.104
0.082
0.075
0.059
0.043
0.025
0.016
0.003
0.002
0.
0.
0.
0.
0.
0.
0.
0.
0.
0.
0.
0.
0.
0.
0.
0.
0.
0.
0.
0.
0.
0.
0.
0.
0.
0.
0.
0.
0.
0.
0.
0.
0.
0.
0.
0.003
0.005
0.011
0.011
0.011
0.010
0.005
0.
0.
0.006
0.014
0.024
0.037
0.046
0.060
0.076
0.081
0.085
0.087
0.088
0.083
0.073
0.064
0.049
0.041
0.029
0.018
0.008
0.003
0.002
0.
0.
0.
0.
0.
0.
0.
0.
0.
0.
0.
0.
0.
0.
0.
0.
0.
0.
0.
0.
0.
0.
0.
0.
0.
0.
0.
0.
0.
0.
0.
0.
0.
0.
0.
0.003
0.010
0.012
0.013
0.012
0.011
0.006
0.002
0.
0.
0.006
0.014
0.018
0.031
0.037
0.043
0.054
0.054
0.055
0.053
0.050
0.044
0.038
0.041
0.032
0.018
0.009
0.004
0.003
0.002
0.
0.
0.
0.
0.
0.
0.
0.
0.
0.
0.
0.
0.
0.
0.
0.
0.
0.
0.
0.
0.
0.
0.
0.
0.
0.
0.
0.
0.
0.
0.
0.
0.
0.
0.
0.005
0.011
0.012
0.013
0.013
0.012
0.006
0.002
0.
0.
0.
0.002
0.011
0.013
0.015
0.025
0.028
0.025
0.025
0.019
0.017
0.016
0.020
0.020
0.014
0.013
0.008
0.004
0.003
0.002
0.
0.
0.
0.
0.
0.
0.
0.
0.
0.
0.
0.
0.
0.
0.
0.
0.
0.
0.
0.
0.
0.
0.
0.
0.
0.
0.
0.
0.
0.
0.
0.
0.
0.
0.
0.005
0.010
0.011
0.012
0.012
0.011
0.005
0.002
0.
0.
0.
0.
0.
0.003
0.003
0.003
0.003
0.006
0.006
0.005
0.003
0.005
0.005
0.008
0.011
0.011
0.011
0.008
0.007
0.
0.
0.
0.
0.
0.
0.
0.
0.
0.
0.
0.
0.
0.
0.
0.
0.
0.
0.
0.
0.
0.
0.
0.
0.
0.
0.
0.
0.
0.
0.
0.
0.
0.
0.
0.
0.002
0.005
0.010
0.011
0.011
0.006
0.003
0.002
0.
0.
0.
0.
0.
0.
0.
0.
0.
0.
0.
0.
0.
0.
0.002
0.003
0.012
0.014
0.014
0.010
0.006
0.005
0.
0.
0.
0.
0.
0.
0.
0.
0.
0.
0.
0.
0.
0.
0.
0.
0.
0.
0.
0.
0.
0.
0.
0.
0.
0.
0.
0.
0.
0.
0.
0.
0.
0.
0.
0.
0.002
0.003
0.003
0.003
0.003
0.003
0.
0.
0.
0.
0.
0.
0.
0.
0.
0.
0.
0.
0.
0.
0.
0.
0.002
0.010
0.012
0.012
0.009
0.009
0.005
0.004
0.
0.
0.
0.
0.
0.
0.
0.
0.
0.
0.
0.
0.
0.
0.
0.
0.
0.
0.
0.
0.
0.
0.
0.
0.
0.
0.
0.
0.
0.
0.
0.
0.
0.
0.
0.
0.002
0.003
0.003
0.002
0.
0.
0.
0.
0.
0.
0.
0.
0.
0.
0.
0.
0.
0.
0.
0.
0.
0.002
0.008
0.009
0.010
0.010
0.009
0.006
0.004
0.
0.
0.
0.
0.
0.
0.
0.
0.
0.
0.
0.
0.
0.
0.
0.
0.
0.
0.
0.
0.
0.
0.
0.
0.
0.
0.
0.
0.
0.
0.
0.
0.
0.
0.
0.
0.
0.
0.
0.
0.
0.
0.
0.
0.
0.
0.
0.
0.
0.
0.
0.
0.
0.
0.
0.
0.
0.002
0.008
0.009
0.009
0.009
0.009
0.005
0.004
0.
0.
0.
0.
0.
0.
0.
0.
0.
0.
0.
0.
0.
0.
0.
0.
0.
0.
0.
0.
0.
0.
0.
0.
0.
0.
0.
0.
0.
0.
0.
0.
0.
0.
0.
0.
0.
0.
0.
0.
0.
0.
0.
0.
0.
0.
0.
0.
0.
0.
0.
0.
0.
0.
0.
0.
0.
0.002
0.007
0.008
0.008
0.008
0.008
0.005
0.
0.
0.
0.
0.
0.
0.
0.
0.
0.
0.
0.
0.
0.
0.
0.
0.
0.
0.
0.
0.
0.
0.
0.
0.
0.
0.
0.
0.
0.
0.
0.
0.
0.
0.
0.
0.
0.
0.
0.
0.
0.
0.
0.
0.
0.
0.
0.
0.
0.
0.
0.
0.
0.
0.
0.
0.
0.
0.
0.002
0.003
0.007
0.007
0.006
0.
0.
0.
0.
0.
0.
0.
0.
0.
0.
0.
0.
0.
0.
0.
0.
0.
0.
0.
0.
0.
0.
0.
0.
0.
0.
0.
0.
0.
0.
0.
0.
0.
0.
0.
0.
0.
0.
0.
0.
0.
0.
0.
0.
0.
0.
0.
0.
0.
0.
0.
0.
0.
0.
0.
0.
0.
0.
0.
0.
0.
0.
0.002
0.
0.
0.
0.
0.
0.
0.
0.
0.
0.
0.
0.
0.
0.
0.
0.
0.
0.
0.
0.
0.
0.
0.
0.
0.
0.
0.
0.
0.
0.
0.
0.
0.
0.
0.
0.
0.
0.
0.
0.
0.
0.
0.
0.
0.
0.
0.
0.
0.
0.
0.
0.
0.
0.
0.
0.
0.
0.
0.
0.
0.
0.
0.
0.
0.
0.
0.
0.
0.
0.
0.
0.
0.
0.
0.
0.
0.
0.
0.
0.
0.
0.
0.
0.
0.
0.
0.
0.
0.
0.
0.
0.
0.
0.
0.
0.
0.
0.
0.
0.
0.
0.
0.
0.
0.
0.
0.
0.
0.
0.
0.
0.
0.
0.
0.
0.
0.
0.
0.
0.
0.
0.
0.
0.
0.
0.
0.
0.
0.
0.
0.
0.
0.
0.
0.
0.
0.
0.
0.
0.
0.
0.
0.
0.
0.
0.
0.
0.
0.
0.
0.
0.
0.
0.
0.
0.
0.
0.
0.
0.
0.
0.
0.
0.
0.
0.
0.
0.
0.
0.
0.
0.
0.
0.
0.
0.
0.
0.
0.
0.
0.
0.
0.
0.
0.
0.
0.
0.
0.
0.
0.
0.
0.
0.
0.
0.
0.
0.
0.
0.
0.
0.
0.
0.
0.
0.
0.
0.
0.
0.
0.
0.
0.
0.
0.
0.
0.
0.
0.
0.
0.
0.
0.
0.
0.
0.
0.
0.
0.
0.
0.
0.
0.
0.
0.
0.
0.
0.
0.
0.
0.
0.
0.
0.
0.
0.
0.
0.
0.
0.
0.
0.
0.
0.
0.
0.
0.
0.
0.
0.
0.
0.
0.
0.
0.
0.
0.
0.
0.
0.
0.
0.
0.
0.
0.
0.
0.
0.
0.
0.
0.
0.
0.
0.
0.
0.
0.
0.
0.
0.
0.
0.
0.
0.
0.
0.
0.
0.
0.
0.
0.
0.
0.
0.
0.
0.
0.
0.
0.
0.
0.
0.
0.
0.
0.
0.
0.
0.
0.
0.
0.
0.
0.
0.
0.
0.
0.
0.
0.
0.
0.
0.
0.
0.
0.
0.
0.
0.
0.
0.
0.
0.
0.
0.
0.
0.
0.
0.
0.
0.
0.
0.
0.
0.
0.
0.
0.
0.
0.
0.
0.
0.
0.
0.
0.
0.
0.
0.
0.
0.
0.
0.
0.
0.
0.
0.
0.
0.
0.
0.
0.
0.
0.
0.
0.
0.
0.
0.
0.
0.
0.
0.
0.
0.
0.
0.
0.
0.
0.
0.
0.
0.
0.
0.
0.
0.
0.
0.
0.
0.
0.
0.
0.
0.
0.
0.
0.
0.
0.
0.
0.
0.
0.
0.
0.
0.
0.
0.
0.
0.
0.
0.
0.
0.
0.
0.
0.
0.
0.
0.
0.
0.
0.
0.
0.
0.
0.
0.
0.
0.
0.
0.
0.
0.
0.
0.
0.
0.
0.
0.
0.
0.
0.
0.
0.
0.
0.
0.
0.
0.
0.
0.
0.
0.
0.
0.
0.
0.
0.
0.
0.
0.
0.
0.
0.
0.
0.
0.
0.
0.
0.
0.
0.
0.
0.
0.
0.
0.
0.
0.
0.
0.
0.
0.
0.
0.
0.
0.
0.
0.
0.
0.
0.
0.
0.
0.
0.
0.
0.
0.
0.
0.
0.
0.
0.
0.
0.
0.
0.
0.
0.
0.
0.
0.
0.
0.
0.
0.
0.
0.
0.
0.
0.
0.
0.
0.
0.
0.
0.
0.
0.
0.
0.
0.
0.
0.
0.
0.
0.
0.
0.
0.
0.
0.
0.
0.
0.
0.
0.
0.
0.
0.
0.
0.
0.
0.
0.
0.
0.
0.
0.
0.
0.
0.
0.
0.
0.
0.
0.
0.
0.
0.
0.
0.
0.
0.
0.
0.
0.
0.
0.
0.
0.
0.
0.
0.
0.
0.
0.
0.
0.
0.
0.
0.
0.
0.
0.
0.
0.
0.
0.
0.
0.
0.
0.
0.
0.
0.
0.
0.
0.
0.
0.
0.
0.
0.
0.
0.
0.
0.
0.
0.
0.
0.
0.
0.
0.
0.
0.
0.
0.
0.
0.
0.
0.
0.
0.
0.
0.
0.
0.
0.
0.
0.
0.
0.
0.
0.
0.
0.
0.
0.
0.
0.
0.
0.
0.
0.
0.
0.
0.
0.
0.
0.
0.
0.
0.
0.
0.
0.
0.
0.
0.
0.
0.
0.
0.
0.
0.
0.
0.
0.
0.
0.
0.
0.
0.
0.
0.
0.
0.
0.
0.
0.
0.
0.
0.
0.
0.
0.
0.
0.
0.
0.
0.
0.
0.
0.
0.
0.
0.
0.
0.
0.
0.
0.
0.
0.
0.
0.
0.
0.
0.
0.
0.
0.
0.
0.
0.
0.
0.
0.
0.
0.
0.
0.
0.
0.
0.
0.
0.
0.
0.
0.
0.
0.
0.
0.
0.
0.
0.
0.
0.
0.
0.
0.
0.
0.
0.
0.
0.
0.
0.
0.
0.
0.
0.
0.
0.
0.
0.
0.
0.
0.
0.
0.
0.
0.
0.
0.
0.
0.
0.
0.
0.
0.
0.
0.
0.
0.
0.
0.
0.
0.
0.
0.
0.
0.
0.
0.
0.
0.
0.
0.
0.
0.
0.
0.
0.
0.
0.
0.
0.
0.
0.
0.
0.
0.
0.
0.
0.
0.
0.
0.
0.
0.
0.
0.
0.
0.
0.
0.
0.
0.
0.
0.
0.
0.
0.
0.
0.
0.
0.
0.
0.
0.
0.
0.
0.
0.
0.
0.
0.
0.
0.
0.
0.
0.
0.
0.
0.
0.
0.
0.
0.
0.
0.
0.
0.
0.
0.
0.
0.
0.
0.
0.
0.
0.
0.
0.
0.
0.
0.
0.
0.
0.
0.
0.
0.
0.
0.
0.
0.
0.
0.
0.
0.
0.
0.
0.
0.
0.
0.
0.
0.
0.
0.
0.
0.
0.
0.
0.
0.
0.
0.
0.
0.
0.
0.
0.
0.
0.
0.
0.
0.
0.
0.
0.
0.
0.
0.
0.
0.
0.
0.
0.
0.
0.
0.
0.
0.
0.
0.
0.
0.
0.
0.
0.
0.
0.
0.
0.
0.
0.
0.
0.
0.
0.
0.
0.
0.
0.
0.
0.
0.
0.
0.
0.
0.
0.
0.
0.
0.
0.
0.
0.
0.
0.
0.
0.
0.
0.
0.
0.
0.
0.
0.
0.
0.
0.
0.
0.
0.
0.
0.
0.
0.
0.
0.
0.
0.
0.
0.
0.
0.
0.
0.
0.
0.
0.
0.
0.
0.
0.
0.
0.
0.
0.
0.
0.
0.
0.
0.
0.
0.
0.
0.
0.
0.
0.
0.
0.
0.
0.
0.
0.
0.
0.
0.
0.
0.
0.
0.
0.
0.
0.
0.
0.
0.
0.
0.
0.
0.
0.
0.
0.
0.
0.
0.
0.
0.
0.
0.
0.
0.
0.
0.
0.
0.
0.
0.
0.
0.
0.
0.
0.
0.
0.
0.
0.
0.
0.
0.
0.
0.
0.
0.
0.
0.
0.
0.
0.
0.
0.
0.
0.
0.
0.
0.
0.
0.
0.
0.
0.
0.
0.
0.
0.
0.
0.
0.
0.
0.
0.
0.
0.
0.
0.
0.
0.
0.
0.002
0.003
0.003
0.003
0.002
0.
0.
0.
0.
0.
0.
0.
0.
0.
0.
0.
0.
0.
0.
0.
0.
0.
0.
0.
0.
0.
0.
0.
0.
0.
0.
0.
0.
0.
0.
0.
0.
0.
0.
0.
0.
0.
0.
0.
0.
0.
0.
0.
0.
0.
0.
0.
0.
0.
0.
0.
0.
0.
0.
0.
0.
0.
0.
0.
0.003
0.003
0.008
0.011
0.012
0.012
0.011
0.003
0.003
0.002
0.
0.
0.
0.
0.
0.
0.
0.
0.
0.
0.
0.
0.
0.
0.
0.
0.
0.
0.
0.
0.
0.
0.
0.
0.
0.
0.
0.
0.
0.
0.
0.
0.
0.
0.
0.
0.
0.
0.
0.
0.
0.
0.
0.
0.
0.
0.
0.
0.
0.
0.
0.
0.
0.
0.002
0.012
0.021
0.024
0.031
0.032
0.031
0.020
0.014
0.009
0.004
0.003
0.
0.
0.
0.
0.
0.
0.
0.
0.
0.
0.
0.
0.
0.
0.
0.
0.
0.
0.
0.
0.
0.
0.
0.
0.
0.
0.
0.
0.
0.
0.
0.
0.
0.
0.
0.
0.
0.
0.
0.
0.
0.
0.
0.
0.
0.
0.
0.
0.
0.
0.
0.
0.003
0.023
0.043
0.056
0.058
0.046
0.048
0.046
0.039
0.029
0.017
0.010
0.004
0.003
0.
0.
0.
0.
0.
0.
0.
0.
0.
0.
0.
0.
0.
0.
0.
0.
0.
0.
0.
0.
0.
0.002
0.003
0.003
0.003
0.002
0.002
0.002
0.002
0.
0.
0.
0.
0.
0.
0.
0.
0.
0.
0.
0.
0.
0.
0.
0.
0.
0.
0.
0.
0.004
0.013
0.018
0.044
0.063
0.080
0.087
0.089
0.069
0.064
0.061
0.042
0.031
0.013
0.009
0.003
0.002
0.
0.
0.
0.
0.
0.
0.
0.
0.
0.
0.
0.
0.
0.
0.
0.
0.
0.
0.003
0.012
0.014
0.015
0.012
0.012
0.008
0.008
0.007
0.004
0.003
0.003
0.
0.
0.
0.
0.
0.
0.
0.
0.
0.
0.
0.
0.
0.
0.
0.
0.002
0.007
0.014
0.026
0.046
0.082
0.103
0.115
0.118
0.113
0.113
0.095
0.077
0.059
0.045
0.029
0.011
0.004
0.003
0.
0.
0.
0.
0.
0.
0.
0.
0.
0.
0.
0.
0.
0.
0.
0.008
0.016
0.025
0.029
0.027
0.026
0.032
0.035
0.039
0.033
0.027
0.018
0.017
0.012
0.010
0.008
0.002
0.
0.
0.
0.
0.
0.
0.
0.
0.
0.
0.
0.
0.
0.002
0.003
0.015
0.028
0.051
0.076
0.116
0.137
0.155
0.158
0.153
0.142
0.124
0.102
0.073
0.053
0.036
0.020
0.005
0.003
0.
0.
0.
0.
0.
0.
0.
0.
0.
0.
0.
0.002
0.
0.008
0.017
0.027
0.038
0.040
0.047
0.052
0.061
0.062
0.070
0.074
0.073
0.073
0.058
0.043
0.031
0.023
0.012
0.009
0.002
0.
0.
0.
0.
0.
0.
0.
0.
0.
0.
0.
0.
0.003
0.013
0.018
0.045
0.068
0.104
0.136
0.164
0.178
0.191
0.185
0.167
0.144
0.121
0.095
0.069
0.049
0.029
0.009
0.003
0.
0.
0.
0.
0.
0.
0.
0.
0.
0.
0.002
0.002
0.007
0.017
0.025
0.041
0.052
0.065
0.080
0.094
0.107
0.117
0.129
0.135
0.133
0.127
0.112
0.087
0.056
0.041
0.027
0.013
0.009
0.
0.
0.
0.
0.
0.
0.
0.
0.
0.
0.
0.
0.003
0.015
0.030
0.060
0.094
0.122
0.150
0.182
0.206
0.212
0.198
0.183
0.168
0.142
0.114
0.082
0.061
0.030
0.011
0.003
0.
0.
0.
0.
0.
0.
0.
0.
0.004
0.005
0.007
0.014
0.011
0.025
0.035
0.052
0.069
0.102
0.117
0.139
0.170
0.185
0.198
0.210
0.208
0.196
0.173
0.143
0.114
0.071
0.043
0.027
0.012
0.007
0.
0.
0.
0.
0.
0.
0.
0.
0.
0.
0.
0.003
0.016
0.038
0.070
0.093
0.130
0.159
0.187
0.210
0.218
0.209
0.189
0.173
0.143
0.113
0.082
0.061
0.034
0.011
0.005
0.
0.
0.
0.
0.
0.
0.
0.004
0.005
0.009
0.009
0.016
0.019
0.031
0.041
0.065
0.105
0.141
0.174
0.199
0.247
0.268
0.288
0.293
0.289
0.277
0.249
0.215
0.165
0.121
0.082
0.039
0.026
0.009
0.
0.
0.
0.
0.
0.
0.
0.
0.
0.
0.
0.002
0.016
0.041
0.072
0.097
0.127
0.160
0.183
0.203
0.208
0.203
0.189
0.167
0.142
0.108
0.081
0.048
0.031
0.007
0.003
0.
0.
0.
0.
0.
0.
0.
0.004
0.009
0.010
0.019
0.029
0.035
0.055
0.075
0.123
0.156
0.184
0.231
0.277
0.331
0.366
0.386
0.394
0.395
0.368
0.332
0.290
0.231
0.177
0.121
0.069
0.038
0.018
0.005
0.
0.
0.
0.
0.
0.
0.
0.
0.
0.
0.
0.014
0.039
0.066
0.094
0.123
0.144
0.169
0.180
0.185
0.185
0.177
0.153
0.124
0.096
0.064
0.039
0.022
0.009
0.006
0.004
0.003
0.
0.
0.
0.
0.
0.007
0.013
0.025
0.033
0.040
0.061
0.070
0.121
0.171
0.216
0.265
0.297
0.371
0.409
0.446
0.478
0.491
0.484
0.460
0.420
0.365
0.294
0.225
0.159
0.107
0.050
0.030
0.008
0.
0.
0.
0.
0.
0.
0.
0.
0.
0.
0.
0.010
0.031
0.059
0.081
0.105
0.127
0.147
0.163
0.163
0.153
0.148
0.132
0.103
0.076
0.045
0.025
0.017
0.014
0.014
0.009
0.004
0.004
0.003
0.
0.
0.
0.007
0.015
0.034
0.043
0.065
0.080
0.120
0.171
0.219
0.272
0.325
0.378
0.430
0.483
0.532
0.557
0.564
0.564
0.540
0.491
0.431
0.352
0.273
0.196
0.135
0.082
0.044
0.014
0.003
0.
0.
0.
0.
0.
0.
0.
0.
0.
0.
0.009
0.018
0.045
0.067
0.086
0.108
0.122
0.133
0.133
0.129
0.115
0.098
0.077
0.061
0.029
0.018
0.013
0.015
0.015
0.010
0.005
0.004
0.003
0.
0.
0.004
0.018
0.032
0.049
0.066
0.080
0.103
0.161
0.206
0.268
0.326
0.389
0.429
0.499
0.546
0.582
0.608
0.623
0.617
0.585
0.539
0.482
0.406
0.324
0.231
0.165
0.100
0.059
0.022
0.008
0.003
0.002
0.
0.
0.
0.
0.
0.
0.
0.
0.
0.010
0.032
0.049
0.064
0.078
0.092
0.102
0.102
0.095
0.082
0.064
0.047
0.032
0.013
0.014
0.013
0.015
0.013
0.011
0.010
0.005
0.004
0.
0.005
0.015
0.019
0.044
0.056
0.079
0.106
0.139
0.192
0.251
0.310
0.370
0.433
0.475
0.536
0.575
0.607
0.633
0.639
0.633
0.612
0.570
0.514
0.437
0.352
0.264
0.199
0.132
0.072
0.038
0.011
0.008
0.003
0.002
0.
0.
0.
0.
0.
0.
0.
0.
0.
0.017
0.028
0.047
0.058
0.065
0.069
0.076
0.068
0.056
0.045
0.028
0.022
0.006
0.009
0.012
0.011
0.011
0.011
0.010
0.005
0.004
0.005
0.007
0.019
0.037
0.060
0.070
0.104
0.130
0.169
0.225
0.271
0.337
0.400
0.459
0.493
0.535
0.572
0.600
0.618
0.625
0.622
0.611
0.571
0.521
0.450
0.367
0.294
0.224
0.161
0.107
0.056
0.029
0.015
0.008
0.003
0.002
0.
0.
0.
0.
0.
0.
0.
0.
0.
0.012
0.026
0.036
0.041
0.044
0.040
0.037
0.033
0.024
0.015
0.004
0.003
0.003
0.009
0.010
0.010
0.010
0.005
0.004
0.008
0.007
0.009
0.026
0.051
0.065
0.081
0.112
0.146
0.190
0.247
0.292
0.356
0.407
0.454
0.486
0.510
0.536
0.563
0.582
0.592
0.592
0.575
0.540
0.508
0.444
0.381
0.300
0.234
0.172
0.121
0.079
0.046
0.024
0.017
0.008
0.003
0.
0.
0.
0.
0.
0.
0.
0.
0.
0.
0.007
0.018
0.021
0.023
0.023
0.018
0.016
0.009
0.003
0.002
0.
0.003
0.004
0.004
0.005
0.005
0.004
0.004
0.009
0.008
0.015
0.029
0.051
0.075
0.091
0.120
0.143
0.198
0.249
0.295
0.340
0.394
0.432
0.461
0.474
0.484
0.500
0.521
0.535
0.541
0.530
0.500
0.463
0.427
0.367
0.309
0.247
0.177
0.130
0.088
0.057
0.031
0.019
0.009
0.003
0.
0.
0.
0.
0.
0.
0.
0.
0.
0.
0.
0.002
0.003
0.007
0.008
0.003
0.003
0.003
0.002
0.
0.
0.
0.003
0.004
0.004
0.004
0.003
0.007
0.006
0.013
0.017
0.026
0.052
0.075
0.091
0.115
0.144
0.182
0.234
0.276
0.324
0.360
0.397
0.422
0.419
0.428
0.438
0.438
0.449
0.465
0.459
0.443
0.435
0.396
0.355
0.309
0.241
0.175
0.138
0.096
0.063
0.038
0.026
0.014
0.003
0.
0.
0.
0.
0.
0.
0.
0.
0.
0.
0.
0.
0.
0.
0.
0.
0.
0.
0.
0.
0.
0.
0.
0.
0.003
0.003
0.
0.004
0.006
0.013
0.017
0.030
0.051
0.068
0.081
0.103
0.131
0.163
0.205
0.254
0.289
0.322
0.348
0.362
0.360
0.364
0.367
0.372
0.395
0.390
0.389
0.387
0.378
0.358
0.333
0.289
0.236
0.183
0.134
0.097
0.056
0.037
0.025
0.015
0.007
0.
0.
0.
0.
0.
0.
0.
0.
0.
0.
0.
0.
0.
0.
0.
0.
0.
0.
0.
0.
0.
0.
0.
0.
0.
0.
0.
0.
0.006
0.013
0.016
0.024
0.048
0.066
0.081
0.095
0.105
0.147
0.180
0.229
0.259
0.287
0.307
0.296
0.291
0.290
0.306
0.309
0.330
0.341
0.347
0.338
0.334
0.333
0.301
0.269
0.230
0.187
0.134
0.087
0.058
0.037
0.025
0.018
0.003
0.
0.
0.
0.
0.
0.
0.
0.
0.
0.
0.
0.
0.
0.
0.
0.
0.
0.
0.
0.
0.
0.
0.
0.
0.
0.
0.
0.
0.005
0.012
0.020
0.029
0.047
0.063
0.071
0.096
0.117
0.139
0.171
0.184
0.216
0.240
0.250
0.249
0.250
0.241
0.239
0.265
0.272
0.285
0.295
0.295
0.292
0.299
0.283
0.258
0.215
0.176
0.132
0.078
0.047
0.032
0.023
0.017
0.
0.
0.
0.
0.
0.
0.
0.
0.
0.
0.
0.
0.
0.
0.
0.
0.
0.
0.
0.
0.
0.
0.
0.
0.
0.
0.
0.002
0.002
0.011
0.015
0.029
0.038
0.046
0.071
0.086
0.105
0.121
0.147
0.167
0.182
0.191
0.204
0.212
0.210
0.194
0.194
0.201
0.222
0.242
0.258
0.260
0.271
0.275
0.274
0.262
0.233
0.199
0.159
0.112
0.063
0.041
0.025
0.020
0.008
0.
0.
0.
0.
0.
0.
0.
0.
0.
0.
0.
0.
0.
0.
0.
0.
0.
0.
0.
0.
0.
0.
0.
0.
0.
0.
0.003
0.003
0.008
0.010
0.028
0.036
0.051
0.064
0.087
0.110
0.123
0.140
0.148
0.169
0.188
0.196
0.194
0.191
0.177
0.167
0.168
0.181
0.180
0.204
0.218
0.240
0.258
0.259
0.247
0.237
0.207
0.173
0.126
0.089
0.064
0.034
0.024
0.010
0.
0.
0.
0.
0.
0.
0.
0.
0.
0.
0.
0.
0.
0.
0.
0.
0.
0.
0.
0.
0.
0.
0.
0.
0.
0.
0.002
0.003
0.004
0.010
0.028
0.041
0.054
0.081
0.099
0.121
0.141
0.162
0.174
0.184
0.193
0.196
0.191
0.186
0.178
0.167
0.150
0.141
0.150
0.156
0.164
0.185
0.211
0.228
0.235
0.229
0.208
0.175
0.136
0.104
0.080
0.047
0.025
0.015
0.005
0.
0.
0.
0.
0.
0.
0.
0.
0.
0.
0.
0.
0.
0.
0.
0.
0.
0.
0.
0.
0.
0.
0.
0.
0.
0.
0.003
0.004
0.012
0.026
0.048
0.068
0.087
0.118
0.144
0.152
0.176
0.197
0.211
0.216
0.218
0.217
0.201
0.198
0.176
0.152
0.135
0.124
0.126
0.130
0.143
0.166
0.184
0.199
0.201
0.198
0.180
0.154
0.122
0.099
0.070
0.048
0.023
0.009
0.003
0.
0.
0.
0.
0.
0.
0.
0.
0.
0.
0.
0.
0.
0.
0.
0.
0.
0.
0.
0.
0.
0.
0.
0.
0.
0.002
0.006
0.008
0.024
0.048
0.067
0.093
0.132
0.160
0.198
0.216
0.239
0.249
0.253
0.254
0.251
0.236
0.215
0.197
0.166
0.141
0.120
0.098
0.100
0.109
0.122
0.142
0.163
0.178
0.185
0.178
0.160
0.142
0.119
0.094
0.066
0.044
0.019
0.005
0.003
0.
0.
0.
0.
0.
0.
0.
0.
0.
0.
0.
0.
0.
0.
0.
0.
0.
0.
0.
0.
0.
0.
0.
0.
0.
0.003
0.008
0.015
0.041
0.060
0.094
0.118
0.164
0.205
0.245
0.267
0.289
0.310
0.309
0.289
0.282
0.266
0.228
0.198
0.164
0.133
0.107
0.083
0.076
0.087
0.104
0.122
0.132
0.147
0.159
0.156
0.144
0.130
0.109
0.081
0.056
0.038
0.019
0.005
0.003
0.
0.
0.
0.
0.
0.
0.
0.
0.
0.
0.
0.
0.
0.
0.
0.
0.
0.
0.
0.
0.
0.
0.
0.
0.
0.007
0.017
0.030
0.047
0.077
0.108
0.147
0.199
0.247
0.284
0.317
0.336
0.349
0.340
0.323
0.300
0.270
0.235
0.197
0.158
0.127
0.097
0.071
0.054
0.063
0.068
0.083
0.100
0.114
0.125
0.130
0.127
0.115
0.093
0.069
0.051
0.031
0.018
0.004
0.
0.
0.
0.
0.
0.
0.
0.
0.
0.
0.
0.
0.
0.
0.
0.
0.
0.
0.
0.
0.
0.
0.
0.
0.
0.006
0.009
0.023
0.038
0.064
0.087
0.126
0.168
0.229
0.276
0.316
0.347
0.366
0.377
0.365
0.345
0.310
0.272
0.221
0.185
0.146
0.114
0.084
0.058
0.042
0.039
0.051
0.059
0.071
0.086
0.098
0.103
0.101
0.092
0.074
0.059
0.043
0.027
0.015
0.004
0.
0.
0.
0.
0.
0.
0.
0.
0.
0.
0.
0.
0.
0.
0.
0.
0.
0.
0.
0.
0.
0.
0.
0.
0.
0.007
0.015
0.029
0.045
0.070
0.100
0.145
0.193
0.254
0.303
0.337
0.368
0.380
0.384
0.373
0.338
0.302
0.257
0.208
0.169
0.124
0.094
0.068
0.046
0.031
0.029
0.028
0.041
0.054
0.067
0.076
0.080
0.079
0.068
0.058
0.046
0.031
0.019
0.012
0.003
0.
0.
0.
0.
0.
0.
0.
0.
0.
0.
0.
0.
0.
0.
0.
0.
0.
0.
0.
0.
0.
0.
0.
0.
0.
0.007
0.018
0.033
0.048
0.070
0.113
0.161
0.212
0.260
0.308
0.341
0.369
0.381
0.372
0.356
0.319
0.275
0.231
0.180
0.140
0.110
0.072
0.051
0.030
0.016
0.012
0.015
0.021
0.032
0.045
0.052
0.055
0.055
0.050
0.039
0.031
0.021
0.015
0.006
0.
0.
0.
0.
0.
0.
0.
0.
0.
0.
0.
0.
0.
0.
0.
0.
0.
0.
0.
0.
0.
0.
0.
0.
0.
0.
0.005
0.019
0.034
0.052
0.074
0.113
0.160
0.215
0.260
0.310
0.341
0.360
0.363
0.348
0.327
0.292
0.258
0.214
0.172
0.128
0.091
0.056
0.032
0.018
0.007
0.003
0.005
0.015
0.020
0.028
0.032
0.035
0.034
0.032
0.027
0.020
0.015
0.007
0.
0.
0.
0.
0.
0.
0.
0.
0.
0.
0.
0.
0.
0.
0.
0.
0.
0.
0.
0.
0.
0.002
0.003
0.003
0.003
0.002
0.
0.004
0.016
0.031
0.051
0.074
0.108
0.156
0.197
0.245
0.286
0.316
0.331
0.327
0.316
0.299
0.260
0.225
0.183
0.146
0.116
0.080
0.038
0.014
0.
0.
0.
0.003
0.005
0.011
0.013
0.021
0.022
0.020
0.018
0.016
0.013
0.004
0.
0.
0.
0.
0.
0.
0.
0.
0.
0.
0.
0.
0.
0.
0.
0.
0.
0.
0.
0.
0.
0.003
0.003
0.004
0.004
0.004
0.003
0.003
0.004
0.014
0.028
0.047
0.067
0.099
0.138
0.173
0.209
0.244
0.279
0.291
0.282
0.273
0.255
0.224
0.189
0.153
0.120
0.092
0.053
0.021
0.006
0.
0.
0.
0.
0.003
0.004
0.005
0.005
0.006
0.006
0.005
0.004
0.003
0.
0.
0.
0.
0.
0.
0.
0.
0.
0.
0.
0.
0.
0.
0.
0.
0.
0.
0.
0.
0.
0.003
0.003
0.009
0.012
0.013
0.013
0.011
0.003
0.006
0.012
0.020
0.036
0.057
0.085
0.115
0.145
0.172
0.197
0.212
0.228
0.225
0.220
0.205
0.180
0.160
0.136
0.099
0.072
0.046
0.027
0.006
0.002
0.
0.
0.
0.
0.
0.003
0.003
0.003
0.003
0.003
0.
0.
0.
0.
0.
0.
0.
0.
0.
0.
0.
0.
0.
0.
0.
0.
0.
0.
0.
0.
0.
0.
0.002
0.003
0.011
0.013
0.015
0.016
0.016
0.015
0.012
0.005
0.006
0.015
0.028
0.045
0.061
0.088
0.116
0.137
0.153
0.167
0.168
0.171
0.173
0.163
0.151
0.129
0.113
0.090
0.070
0.041
0.018
0.004
0.003
0.
0.
0.
0.
0.
0.
0.
0.
0.
0.
0.
0.
0.
0.
0.
0.
0.
0.
0.
0.
0.
0.
0.
0.
0.
0.
0.
0.
0.
0.
0.
0.
0.002
0.008
0.013
0.016
0.018
0.019
0.019
0.017
0.014
0.011
0.005
0.011
0.017
0.029
0.044
0.065
0.083
0.096
0.112
0.123
0.128
0.126
0.129
0.129
0.112
0.106
0.097
0.088
0.065
0.046
0.014
0.004
0.003
0.
0.
0.
0.
0.
0.
0.
0.
0.
0.
0.
0.
0.
0.
0.
0.
0.
0.
0.
0.
0.
0.
0.
0.
0.
0.
0.
0.
0.
0.
0.
0.
0.002
0.010
0.014
0.017
0.020
0.021
0.021
0.019
0.016
0.012
0.005
0.
0.011
0.016
0.030
0.038
0.054
0.066
0.072
0.077
0.088
0.085
0.098
0.091
0.096
0.090
0.083
0.067
0.065
0.045
0.022
0.004
0.003
0.
0.
0.
0.
0.
0.
0.
0.
0.
0.
0.
0.
0.
0.
0.
0.
0.
0.
0.
0.
0.
0.
0.
0.
0.
0.
0.
0.
0.
0.
0.
0.
0.002
0.011
0.014
0.018
0.020
0.026
0.021
0.019
0.016
0.013
0.005
0.
0.
0.010
0.013
0.020
0.028
0.033
0.044
0.048
0.044
0.051
0.056
0.063
0.073
0.073
0.076
0.070
0.054
0.043
0.028
0.013
0.007
0.
0.
0.
0.
0.
0.
0.
0.
0.
0.
0.
0.
0.
0.
0.
0.
0.
0.
0.
0.
0.
0.
0.
0.
0.
0.
0.
0.
0.
0.
0.
0.
0.
0.010
0.013
0.017
0.019
0.020
0.020
0.018
0.015
0.012
0.003
0.
0.
0.
0.002
0.003
0.008
0.008
0.016
0.016
0.016
0.016
0.016
0.030
0.037
0.051
0.056
0.053
0.052
0.044
0.029
0.018
0.006
0.004
0.
0.
0.
0.
0.
0.
0.
0.
0.
0.
0.
0.
0.
0.
0.
0.
0.
0.
0.
0.
0.
0.
0.
0.
0.
0.
0.
0.
0.
0.
0.
0.
0.005
0.012
0.015
0.017
0.018
0.018
0.016
0.014
0.011
0.003
0.
0.
0.
0.
0.
0.
0.
0.
0.002
0.003
0.003
0.007
0.015
0.035
0.046
0.051
0.046
0.048
0.039
0.030
0.019
0.011
0.005
0.
0.
0.
0.
0.
0.
0.
0.
0.
0.
0.
0.
0.
0.
0.
0.
0.
0.
0.
0.
0.
0.
0.
0.
0.
0.
0.
0.
0.
0.
0.
0.
0.002
0.010
0.012
0.014
0.015
0.014
0.013
0.011
0.003
0.003
0.
0.
0.
0.
0.
0.
0.
0.
0.
0.
0.
0.
0.004
0.019
0.032
0.037
0.040
0.040
0.034
0.025
0.021
0.014
0.005
0.
0.
0.
0.
0.
0.
0.
0.
0.
0.
0.
0.
0.
0.
0.
0.
0.
0.
0.
0.
0.
0.
0.
0.
0.
0.
0.
0.
0.
0.
0.
0.
0.
0.003
0.003
0.008
0.011
0.009
0.008
0.003
0.003
0.
0.
0.
0.
0.
0.
0.
0.
0.
0.
0.
0.
0.
0.002
0.011
0.019
0.031
0.030
0.031
0.027
0.024
0.018
0.010
0.006
0.
0.
0.
0.
0.
0.
0.
0.
0.
0.
0.
0.
0.
0.
0.
0.
0.
0.
0.
0.
0.
0.
0.
0.
0.
0.
0.
0.
0.
0.
0.
0.
0.
0.
0.002
0.003
0.003
0.003
0.003
0.003
0.
0.
0.
0.
0.
0.
0.
0.
0.
0.
0.
0.
0.
0.
0.002
0.008
0.013
0.021
0.024
0.025
0.025
0.022
0.017
0.010
0.005
0.
0.
0.
0.
0.
0.
0.
0.
0.
0.
0.
0.
0.
0.
0.
0.
0.
0.
0.
0.
0.
0.
0.
0.
0.
0.
0.
0.
0.
0.
0.
0.
0.
0.
0.
0.
0.002
0.002
0.
0.
0.
0.
0.
0.
0.
0.
0.
0.
0.
0.
0.
0.
0.
0.
0.002
0.003
0.009
0.012
0.016
0.021
0.018
0.013
0.011
0.009
0.005
0.
0.
0.
0.
0.
0.
0.
0.
0.
0.
0.
0.
0.
0.
0.
0.
0.
0.
0.
0.
0.
0.
0.
0.
0.
0.
0.
0.
0.
0.
0.
0.
0.
0.
0.
0.
0.
0.
0.
0.
0.
0.
0.
0.
0.
0.
0.
0.
0.
0.
0.
0.
0.
0.
0.
0.003
0.008
0.010
0.011
0.012
0.012
0.011
0.009
0.007
0.
0.
0.
0.
0.
0.
0.
0.
0.
0.
0.
0.
0.
0.
0.
0.
0.
0.
0.
0.
0.
0.
0.
0.
0.
0.
0.
0.
0.
0.
0.
0.
0.
0.
0.
0.
0.
0.
0.
0.
0.
0.
0.
0.
0.
0.
0.
0.
0.
0.
0.
0.
0.
0.
0.
0.
0.002
0.003
0.007
0.009
0.009
0.009
0.008
0.007
0.
0.
0.
0.
0.
0.
0.
0.
0.
0.
0.
0.
0.
0.
0.
0.
0.
0.
0.
0.
0.
0.
0.
0.
0.
0.
0.
0.
0.
0.
0.
0.
0.
0.
0.
0.
0.
0.
0.
0.
0.
0.
0.
0.
0.
0.
0.
0.
0.
0.
0.
0.
0.
0.
0.
0.
0.
0.
0.
0.002
0.003
0.003
0.003
0.002
0.
0.
0.
0.
0.
0.
0.
0.
0.
0.
0.
0.
0.
0.
0.
0.
0.
0.
0.
0.
0.
0.
0.
0.
0.
0.
0.
0.
0.
0.
0.
0.
0.
0.
0.
0.
0.
0.
0.
0.
0.
0.
0.
0.
0.
0.
0.
0.
0.
0.
0.
0.
0.
0.
0.
0.
0.
0.
0.
0.
0.
0.
0.
0.
0.
0.
0.
0.
0.
0.
0.
0.
0.
0.
0.
0.
0.
0.
0.
0.
0.
0.
0.
0.
0.
0.
0.
0.
0.
0.
0.
0.
0.
0.
0.
0.
0.
0.
0.
0.
0.
0.
0.
0.
0.
0.
0.
0.
0.
0.
0.
0.
0.
0.
0.
0.
0.
0.
0.
0.
0.
0.
0.
0.
0.
0.
0.
0.
0.
0.
0.
0.
0.
0.
0.
0.
0.
0.
0.
0.
0.
0.
0.
0.
0.
0.
0.
0.
0.
0.
0.
0.
0.
0.
0.
0.
0.
0.
0.
0.
0.
0.
0.
0.
0.
0.
0.
0.
0.
0.
0.
0.
0.
0.
0.
0.
0.
0.
0.
0.
0.
0.
0.
0.
0.
0.
0.
0.
0.
0.
0.
0.
0.
0.
0.
0.
0.
0.
0.
0.
0.
0.
0.
0.
0.
0.
0.
0.
0.
0.
0.
0.
0.
0.
0.
0.
0.
0.
0.
0.
0.
0.
0.
0.
0.
0.
0.
0.
0.
0.
0.
0.
0.
0.
0.
0.
0.
0.
0.
0.
0.
0.
0.
0.
0.
0.
0.
0.
0.
0.
0.
0.
0.
0.
0.
0.
0.
0.
0.
0.
0.
0.
0.
0.
0.
0.
0.
0.
0.
0.
0.
0.
0.
0.
0.
0.
0.
0.
0.
0.
0.
0.
0.
0.
0.
0.
0.
0.
0.
0.
0.
0.
0.
0.
0.
0.
0.
0.
0.
0.
0.
0.
0.
0.
0.
0.
0.
0.
0.
0.
0.
0.
0.
0.
0.
0.
0.
0.
0.
0.
0.
0.
0.
0.
0.
0.
0.
0.
0.
0.
0.
0.
0.
0.
0.
0.
0.
0.
0.
0.
0.
0.
0.
0.
0.
0.
0.
0.
0.
0.
0.
0.
0.
0.
0.
0.
0.
0.
0.
0.
0.
0.
0.
0.
0.
0.
0.
0.
0.
0.
0.
0.
0.
0.
0.
0.
0.
0.
0.
0.
0.
0.
0.
0.
0.
0.
0.
0.
0.
0.
0.
0.
0.
0.
0.
0.
0.
0.
0.
0.
0.
0.
0.
0.
0.
0.
0.
0.
0.
0.
0.
0.
0.
0.
0.
0.
0.
0.
0.
0.
0.
0.
0.
0.
0.
0.
0.
0.
0.
0.
0.
0.
0.
0.
0.
0.
0.
0.
0.
0.
0.
0.
0.
0.
0.
0.
0.
0.
0.
0.
0.
0.
0.
0.
0.
0.
0.
0.
0.
0.
0.
0.
0.
0.
0.
0.
0.
0.
0.
0.
0.
0.
0.
0.
0.
0.
0.
0.
0.
0.
0.
0.
0.
0.
0.
0.
0.
0.
0.
0.
0.
0.
0.
0.
0.
0.
0.
0.
0.
0.
0.
0.
0.
0.
0.
0.
0.
0.
0.
0.
0.
0.
0.
0.
0.
0.
0.
0.
0.
0.
0.
0.
0.
0.
0.
0.
0.
0.
0.
0.
0.
0.
0.
0.
0.
0.
0.
0.
0.
0.
0.
0.
0.
0.
0.
0.
0.
0.
0.
0.
0.
0.
0.
0.
0.
0.
0.
0.
0.
0.
0.
0.
0.
0.
0.
0.
0.
0.
0.
0.
0.
0.
0.
0.
0.
0.
0.
0.
0.
0.
0.
0.
0.
0.
0.
0.
0.
0.
0.
0.
0.
0.
0.
0.
0.
0.
0.
0.
0.
0.
0.
0.
0.
0.
0.
0.
0.
0.
0.
0.
0.
0.
0.
0.
0.
0.
0.
0.
0.
0.
0.
0.
0.
0.
0.
0.
0.
0.
0.
0.
0.
0.
0.
0.
0.
0.
0.
0.
0.
0.
0.
0.
0.
0.
0.
0.
0.
0.
0.
0.
0.
0.
0.
0.
0.
0.
0.
0.
0.
0.
0.
0.
0.
0.
0.
0.
0.
0.
0.
0.
0.
0.
0.
0.
0.
0.
0.
0.
0.
0.
0.
0.
0.
0.
0.
0.
0.
0.
0.
0.
0.
0.
0.
0.
0.
0.
0.
0.
0.
0.
0.
0.
0.
0.
0.
0.
0.
0.
0.
0.
0.
0.
0.
0.
0.
0.
0.
0.
0.
0.
0.
0.
0.
0.
0.
0.
0.
0.
0.
0.
0.
0.
0.
0.
0.
0.
0.
0.
0.
0.
0.
0.
0.
0.
0.
0.
0.
0.
0.
0.
0.
0.
0.
0.
0.
0.
0.
0.
0.
0.
0.
0.
0.
0.
0.
0.
0.
0.
0.
0.
0.
0.
0.
0.
0.
0.
0.
0.
0.
0.
0.
0.
0.
0.
0.
0.
0.
0.
0.
0.
0.
0.
0.
0.
0.
0.
0.
0.
0.
0.
0.
0.
0.
0.
0.
0.
0.
0.
0.
0.
0.
0.
0.
0.
0.
0.
0.
0.
0.
0.
0.
0.
0.
0.
0.
0.
0.
0.
0.
0.
0.
0.
0.
0.
0.
0.
0.
0.
0.
0.
0.
0.
0.
0.
0.
0.
0.
0.
0.
0.
0.
0.
0.
0.
0.
0.
0.
0.
0.
0.
0.
0.
0.
0.
0.
0.
0.
0.
0.
0.
0.
0.
0.
0.
0.
0.
0.
0.
0.
0.
0.
0.
0.
0.
0.
0.
0.
0.
0.
0.
0.
0.
0.
0.
0.
0.
0.
0.
0.
0.
0.
0.
0.
0.
0.
0.
0.
0.
0.
0.
0.
0.
0.
0.
0.
0.
0.
0.
0.
0.
0.
0.
0.
0.
0.
0.
0.
0.
0.
0.
0.
0.
0.
0.
0.
0.
0.
0.
0.
0.
0.
0.
0.
0.
0.
0.
0.
0.
0.
0.
0.
0.
0.
0.
0.
0.
0.
0.
0.
0.
0.
0.
0.
0.
0.
0.
0.
0.
0.
0.
0.
0.
0.
0.
0.
0.
0.
0.
0.
0.
0.
0.
0.
0.
0.
0.
0.
0.
0.
0.
0.
0.
0.
0.
0.
0.
0.
0.
0.
0.
0.
0.
0.
0.
0.
0.
0.
0.
0.
0.002
0.003
0.003
0.003
0.003
0.
0.
0.
0.
0.
0.
0.
0.
0.
0.
0.
0.
0.
0.
0.
0.
0.
0.
0.
0.
0.
0.
0.
0.
0.
0.
0.
0.
0.
0.
0.
0.
0.
0.
0.
0.
0.
0.
0.
0.
0.
0.
0.
0.
0.
0.
0.
0.
0.
0.
0.
0.
0.
0.
0.
0.
0.
0.
0.002
0.008
0.008
0.013
0.009
0.015
0.011
0.006
0.005
0.002
0.
0.
0.
0.
0.
0.
0.
0.
0.
0.
0.
0.
0.
0.
0.
0.
0.
0.
0.
0.
0.
0.
0.
0.
0.
0.
0.
0.
0.
0.
0.
0.
0.
0.
0.
0.
0.
0.
0.
0.
0.
0.
0.
0.
0.
0.
0.
0.
0.
0.
0.
0.
0.
0.
0.007
0.008
0.024
0.029
0.031
0.035
0.035
0.026
0.024
0.013
0.010
0.003
0.002
0.
0.
0.
0.
0.
0.
0.
0.
0.
0.
0.
0.
0.
0.
0.
0.
0.
0.
0.
0.
0.
0.
0.
0.
0.
0.
0.
0.
0.
0.
0.
0.
0.
0.
0.
0.
0.
0.
0.
0.
0.
0.
0.
0.
0.
0.
0.
0.
0.
0.
0.
0.007
0.012
0.025
0.043
0.055
0.061
0.064
0.060
0.048
0.043
0.033
0.020
0.009
0.003
0.002
0.
0.
0.
0.
0.
0.
0.
0.
0.
0.
0.
0.
0.
0.
0.
0.
0.
0.
0.
0.
0.
0.
0.
0.
0.
0.
0.
0.
0.
0.
0.
0.
0.
0.
0.
0.
0.
0.
0.
0.
0.
0.
0.
0.
0.
0.
0.
0.
0.002
0.005
0.015
0.038
0.067
0.086
0.093
0.095
0.090
0.088
0.083
0.067
0.057
0.035
0.020
0.010
0.003
0.005
0.003
0.
0.
0.
0.
0.
0.
0.
0.
0.
0.
0.
0.
0.
0.
0.
0.
0.003
0.003
0.003
0.002
0.003
0.003
0.003
0.005
0.002
0.002
0.002
0.
0.
0.
0.
0.
0.
0.
0.
0.
0.
0.
0.
0.
0.
0.
0.
0.
0.002
0.003
0.003
0.026
0.047
0.075
0.105
0.123
0.137
0.145
0.142
0.134
0.116
0.088
0.075
0.059
0.039
0.020
0.012
0.011
0.003
0.003
0.
0.
0.
0.
0.
0.
0.
0.
0.002
0.002
0.002
0.007
0.012
0.019
0.019
0.019
0.018
0.026
0.017
0.017
0.013
0.013
0.008
0.008
0.007
0.004
0.004
0.003
0.002
0.
0.
0.
0.
0.
0.
0.
0.
0.
0.
0.
0.
0.
0.002
0.003
0.008
0.025
0.051
0.078
0.115
0.159
0.178
0.194
0.200
0.200
0.182
0.155
0.129
0.112
0.094
0.070
0.051
0.035
0.017
0.008
0.003
0.003
0.
0.
0.
0.
0.
0.
0.003
0.003
0.007
0.011
0.020
0.026
0.027
0.035
0.044
0.042
0.042
0.039
0.038
0.038
0.039
0.033
0.028
0.021
0.017
0.012
0.010
0.008
0.002
0.
0.
0.
0.
0.
0.
0.
0.
0.
0.
0.
0.
0.003
0.004
0.019
0.047
0.070
0.098
0.154
0.191
0.217
0.236
0.247
0.245
0.226
0.200
0.171
0.145
0.119
0.085
0.071
0.042
0.027
0.011
0.008
0.003
0.
0.
0.
0.
0.
0.007
0.008
0.013
0.014
0.022
0.029
0.034
0.042
0.054
0.060
0.067
0.068
0.076
0.075
0.082
0.088
0.081
0.077
0.066
0.050
0.032
0.025
0.013
0.009
0.002
0.
0.
0.
0.
0.
0.
0.
0.
0.
0.
0.002
0.003
0.013
0.028
0.056
0.087
0.129
0.182
0.224
0.257
0.276
0.284
0.282
0.266
0.237
0.199
0.167
0.136
0.098
0.080
0.054
0.030
0.011
0.008
0.
0.
0.
0.
0.
0.005
0.013
0.017
0.028
0.035
0.039
0.043
0.050
0.066
0.071
0.084
0.103
0.116
0.121
0.145
0.152
0.156
0.154
0.146
0.126
0.100
0.076
0.056
0.029
0.020
0.009
0.
0.
0.
0.
0.
0.
0.
0.
0.
0.
0.002
0.003
0.014
0.040
0.065
0.108
0.147
0.198
0.244
0.285
0.303
0.309
0.309
0.296
0.262
0.225
0.181
0.142
0.105
0.080
0.053
0.026
0.015
0.004
0.
0.
0.
0.
0.005
0.006
0.023
0.030
0.038
0.046
0.058
0.061
0.063
0.078
0.102
0.126
0.148
0.168
0.203
0.226
0.233
0.232
0.229
0.219
0.199
0.158
0.126
0.088
0.055
0.029
0.015
0.007
0.
0.
0.
0.
0.
0.
0.
0.
0.
0.002
0.003
0.018
0.042
0.075
0.116
0.156
0.199
0.256
0.294
0.315
0.323
0.324
0.307
0.267
0.234
0.186
0.153
0.107
0.078
0.055
0.028
0.012
0.
0.
0.
0.
0.
0.006
0.015
0.026
0.034
0.042
0.057
0.075
0.089
0.103
0.123
0.148
0.185
0.215
0.255
0.297
0.326
0.343
0.342
0.331
0.315
0.292
0.249
0.196
0.139
0.094
0.055
0.028
0.009
0.
0.
0.
0.
0.
0.
0.
0.
0.
0.002
0.003
0.014
0.041
0.079
0.114
0.157
0.201
0.241
0.285
0.309
0.313
0.312
0.297
0.265
0.226
0.179
0.144
0.111
0.080
0.056
0.033
0.022
0.006
0.003
0.
0.
0.004
0.009
0.023
0.030
0.038
0.059
0.077
0.103
0.116
0.146
0.185
0.226
0.259
0.297
0.361
0.396
0.429
0.448
0.454
0.451
0.423
0.390
0.338
0.273
0.206
0.141
0.079
0.044
0.022
0.005
0.
0.
0.
0.
0.
0.
0.
0.
0.
0.003
0.013
0.030
0.072
0.102
0.146
0.184
0.219
0.256
0.278
0.290
0.294
0.267
0.242
0.211
0.167
0.133
0.101
0.073
0.043
0.029
0.017
0.013
0.007
0.004
0.
0.004
0.016
0.025
0.039
0.059
0.071
0.100
0.113
0.151
0.195
0.251
0.298
0.344
0.391
0.440
0.496
0.530
0.554
0.563
0.559
0.530
0.484
0.423
0.347
0.266
0.187
0.129
0.077
0.033
0.008
0.
0.
0.
0.
0.
0.
0.
0.
0.
0.
0.007
0.021
0.056
0.086
0.116
0.151
0.184
0.214
0.237
0.246
0.254
0.235
0.216
0.192
0.159
0.130
0.093
0.069
0.044
0.027
0.021
0.016
0.013
0.004
0.003
0.007
0.017
0.035
0.057
0.066
0.090
0.116
0.142
0.199
0.258
0.313
0.368
0.418
0.476
0.543
0.579
0.627
0.639
0.657
0.643
0.622
0.564
0.502
0.423
0.334
0.238
0.167
0.099
0.054
0.020
0.008
0.003
0.002
0.
0.
0.
0.
0.
0.
0.
0.
0.013
0.047
0.068
0.097
0.123
0.149
0.173
0.183
0.194
0.204
0.194
0.177
0.152
0.125
0.114
0.077
0.053
0.039
0.030
0.027
0.018
0.015
0.009
0.008
0.013
0.032
0.049
0.072
0.096
0.117
0.141
0.182
0.238
0.303
0.373
0.428
0.485
0.537
0.610
0.647
0.683
0.718
0.717
0.713
0.691
0.642
0.567
0.480
0.396
0.295
0.217
0.142
0.075
0.038
0.015
0.006
0.003
0.003
0.
0.
0.
0.
0.
0.
0.
0.004
0.022
0.051
0.071
0.091
0.114
0.134
0.142
0.150
0.150
0.148
0.132
0.110
0.096
0.088
0.058
0.044
0.035
0.031
0.027
0.023
0.016
0.010
0.015
0.019
0.037
0.059
0.091
0.120
0.145
0.173
0.229
0.275
0.341
0.412
0.475
0.532
0.589
0.639
0.693
0.718
0.744
0.754
0.754
0.729
0.674
0.619
0.535
0.438
0.339
0.264
0.184
0.122
0.064
0.035
0.017
0.012
0.004
0.003
0.
0.
0.
0.
0.
0.
0.
0.009
0.030
0.048
0.067
0.081
0.091
0.102
0.111
0.107
0.104
0.085
0.079
0.067
0.056
0.046
0.033
0.034
0.028
0.026
0.023
0.015
0.016
0.017
0.025
0.040
0.074
0.097
0.137
0.166
0.204
0.259
0.314
0.382
0.448
0.509
0.565
0.610
0.652
0.693
0.718
0.735
0.759
0.757
0.724
0.687
0.635
0.567
0.470
0.375
0.289
0.218
0.147
0.091
0.053
0.032
0.020
0.010
0.003
0.
0.
0.
0.
0.
0.
0.
0.
0.004
0.025
0.043
0.052
0.059
0.068
0.072
0.070
0.061
0.056
0.046
0.044
0.038
0.031
0.029
0.029
0.026
0.024
0.021
0.017
0.013
0.024
0.026
0.052
0.087
0.109
0.143
0.173
0.220
0.290
0.334
0.392
0.470
0.524
0.577
0.608
0.637
0.672
0.687
0.707
0.730
0.725
0.703
0.676
0.630
0.563
0.489
0.407
0.320
0.238
0.175
0.119
0.072
0.048
0.025
0.017
0.009
0.
0.
0.
0.
0.
0.
0.
0.
0.
0.
0.018
0.022
0.031
0.033
0.038
0.038
0.032
0.032
0.024
0.013
0.020
0.019
0.018
0.022
0.022
0.019
0.013
0.016
0.018
0.026
0.033
0.058
0.085
0.106
0.140
0.180
0.232
0.296
0.346
0.395
0.458
0.517
0.557
0.579
0.598
0.623
0.633
0.658
0.673
0.675
0.659
0.640
0.615
0.557
0.487
0.421
0.336
0.253
0.189
0.144
0.088
0.057
0.037
0.022
0.010
0.
0.
0.
0.
0.
0.
0.
0.
0.
0.
0.
0.003
0.013
0.014
0.014
0.014
0.021
0.008
0.007
0.005
0.003
0.013
0.015
0.016
0.016
0.011
0.010
0.011
0.018
0.023
0.040
0.061
0.087
0.108
0.133
0.173
0.219
0.275
0.332
0.378
0.428
0.475
0.510
0.530
0.538
0.550
0.564
0.587
0.603
0.613
0.600
0.582
0.562
0.522
0.480
0.409
0.343
0.258
0.195
0.154
0.105
0.063
0.042
0.027
0.015
0.
0.
0.
0.
0.
0.
0.
0.
0.
0.
0.
0.
0.
0.002
0.002
0.002
0.
0.
0.
0.
0.
0.003
0.004
0.004
0.005
0.005
0.004
0.010
0.017
0.020
0.036
0.060
0.080
0.103
0.125
0.159
0.193
0.240
0.300
0.346
0.387
0.424
0.449
0.468
0.487
0.490
0.491
0.489
0.504
0.532
0.524
0.525
0.507
0.495
0.459
0.404
0.327
0.267
0.203
0.153
0.105
0.070
0.044
0.028
0.016
0.
0.
0.
0.
0.
0.
0.
0.
0.
0.
0.
0.
0.
0.
0.
0.
0.
0.
0.
0.
0.
0.
0.
0.003
0.003
0.003
0.003
0.006
0.014
0.019
0.039
0.052
0.079
0.098
0.113
0.142
0.172
0.213
0.260
0.308
0.342
0.368
0.388
0.398
0.403
0.406
0.417
0.414
0.439
0.459
0.463
0.465
0.459
0.446
0.420
0.360
0.312
0.262
0.201
0.152
0.102
0.069
0.044
0.028
0.019
0.
0.
0.
0.
0.
0.
0.
0.
0.
0.
0.
0.
0.
0.
0.
0.
0.
0.
0.
0.
0.
0.
0.
0.
0.
0.
0.002
0.008
0.015
0.025
0.040
0.056
0.076
0.093
0.110
0.142
0.168
0.205
0.230
0.270
0.302
0.327
0.336
0.333
0.338
0.334
0.348
0.360
0.381
0.396
0.410
0.402
0.419
0.405
0.385
0.346
0.301
0.250
0.193
0.122
0.087
0.062
0.042
0.026
0.018
0.
0.
0.
0.
0.
0.
0.
0.
0.
0.
0.
0.
0.
0.
0.
0.
0.
0.
0.
0.
0.
0.
0.
0.
0.002
0.003
0.004
0.008
0.025
0.045
0.054
0.071
0.089
0.109
0.141
0.161
0.183
0.208
0.227
0.237
0.249
0.279
0.277
0.286
0.271
0.281
0.297
0.309
0.338
0.345
0.358
0.371
0.386
0.383
0.361
0.328
0.280
0.229
0.166
0.116
0.078
0.051
0.035
0.022
0.011
0.
0.
0.
0.
0.
0.
0.
0.
0.
0.
0.
0.
0.
0.
0.
0.
0.
0.
0.
0.
0.
0.
0.
0.002
0.003
0.004
0.010
0.021
0.040
0.050
0.073
0.091
0.117
0.144
0.165
0.188
0.211
0.227
0.231
0.238
0.245
0.243
0.249
0.239
0.238
0.245
0.253
0.268
0.289
0.318
0.332
0.342
0.347
0.353
0.326
0.295
0.249
0.196
0.141
0.103
0.068
0.043
0.024
0.018
0.
0.
0.
0.
0.
0.
0.
0.
0.
0.
0.
0.
0.
0.
0.
0.
0.
0.
0.
0.
0.
0.
0.
0.
0.003
0.004
0.010
0.021
0.032
0.049
0.072
0.095
0.123
0.152
0.174
0.201
0.217
0.233
0.242
0.258
0.261
0.252
0.243
0.225
0.218
0.214
0.220
0.221
0.237
0.244
0.273
0.301
0.312
0.315
0.307
0.289
0.250
0.210
0.162
0.123
0.087
0.062
0.031
0.020
0.005
0.
0.
0.
0.
0.
0.
0.
0.
0.
0.
0.
0.
0.
0.
0.
0.
0.
0.
0.
0.
0.
0.
0.
0.
0.003
0.004
0.014
0.032
0.051
0.074
0.108
0.133
0.172
0.209
0.221
0.241
0.256
0.271
0.282
0.278
0.284
0.260
0.246
0.222
0.206
0.190
0.185
0.190
0.197
0.218
0.236
0.255
0.270
0.275
0.266
0.241
0.211
0.180
0.140
0.103
0.066
0.047
0.022
0.009
0.
0.
0.
0.
0.
0.
0.
0.
0.
0.
0.
0.
0.
0.
0.
0.
0.
0.
0.
0.
0.
0.
0.
0.
0.005
0.007
0.016
0.020
0.046
0.073
0.101
0.142
0.182
0.225
0.267
0.298
0.323
0.321
0.330
0.329
0.318
0.301
0.276
0.242
0.216
0.189
0.163
0.149
0.153
0.162
0.188
0.202
0.223
0.236
0.243
0.233
0.218
0.183
0.147
0.125
0.090
0.054
0.036
0.016
0.004
0.
0.
0.
0.
0.
0.
0.
0.
0.
0.
0.
0.
0.
0.
0.
0.
0.
0.
0.
0.
0.
0.
0.
0.003
0.006
0.011
0.018
0.028
0.065
0.093
0.125
0.178
0.231
0.287
0.331
0.364
0.391
0.399
0.401
0.381
0.358
0.328
0.293
0.240
0.206
0.168
0.139
0.120
0.120
0.135
0.148
0.165
0.180
0.198
0.203
0.200
0.182
0.158
0.137
0.108
0.077
0.051
0.030
0.014
0.004
0.
0.
0.
0.
0.
0.
0.
0.
0.
0.
0.
0.
0.
0.
0.
0.
0.
0.
0.
0.
0.
0.
0.003
0.004
0.007
0.013
0.022
0.050
0.076
0.117
0.156
0.214
0.273
0.326
0.385
0.416
0.438
0.456
0.448
0.417
0.390
0.347
0.294
0.243
0.203
0.157
0.120
0.091
0.095
0.093
0.111
0.130
0.147
0.160
0.164
0.159
0.154
0.139
0.117
0.088
0.061
0.042
0.021
0.013
0.003
0.
0.
0.
0.
0.
0.
0.
0.
0.
0.
0.
0.
0.
0.
0.
0.
0.
0.
0.
0.
0.
0.
0.003
0.004
0.009
0.023
0.041
0.059
0.091
0.133
0.187
0.238
0.308
0.372
0.426
0.457
0.483
0.495
0.483
0.449
0.396
0.351
0.293
0.234
0.183
0.138
0.101
0.073
0.054
0.061
0.071
0.083
0.093
0.112
0.124
0.130
0.126
0.111
0.094
0.070
0.052
0.032
0.018
0.005
0.
0.
0.
0.
0.
0.
0.
0.
0.
0.
0.
0.
0.
0.
0.
0.
0.
0.
0.
0.
0.
0.
0.
0.003
0.004
0.010
0.023
0.046
0.062
0.101
0.154
0.204
0.269
0.336
0.394
0.438
0.484
0.507
0.501
0.483
0.448
0.399
0.338
0.272
0.209
0.166
0.122
0.082
0.056
0.037
0.034
0.045
0.053
0.066
0.080
0.091
0.096
0.095
0.086
0.070
0.056
0.037
0.023
0.015
0.004
0.
0.
0.
0.
0.
0.
0.
0.
0.
0.
0.
0.
0.
0.
0.
0.
0.
0.
0.
0.
0.
0.
0.
0.003
0.004
0.010
0.027
0.043
0.072
0.104
0.152
0.210
0.272
0.346
0.401
0.452
0.488
0.501
0.497
0.475
0.433
0.387
0.328
0.263
0.205
0.149
0.107
0.061
0.041
0.027
0.017
0.021
0.028
0.043
0.058
0.066
0.066
0.065
0.060
0.051
0.037
0.028
0.017
0.007
0.
0.
0.
0.
0.
0.
0.
0.
0.
0.
0.
0.
0.
0.
0.
0.
0.
0.
0.
0.
0.002
0.003
0.003
0.003
0.005
0.007
0.009
0.027
0.044
0.067
0.099
0.144
0.205
0.270
0.337
0.399
0.439
0.475
0.482
0.472
0.450
0.416
0.362
0.287
0.244
0.186
0.137
0.090
0.053
0.022
0.009
0.003
0.010
0.018
0.027
0.033
0.038
0.041
0.041
0.038
0.032
0.023
0.017
0.012
0.
0.
0.
0.
0.
0.
0.
0.
0.
0.
0.
0.
0.
0.
0.
0.
0.
0.
0.
0.002
0.003
0.004
0.004
0.008
0.004
0.004
0.006
0.011
0.021
0.038
0.061
0.093
0.134
0.190
0.255
0.313
0.370
0.409
0.435
0.442
0.440
0.411
0.375
0.320
0.265
0.214
0.162
0.122
0.078
0.038
0.002
0.
0.
0.004
0.005
0.012
0.021
0.025
0.026
0.026
0.022
0.019
0.015
0.007
0.003
0.
0.
0.
0.
0.
0.
0.
0.
0.
0.
0.
0.
0.
0.
0.
0.
0.
0.
0.002
0.003
0.008
0.010
0.014
0.015
0.014
0.013
0.011
0.007
0.021
0.034
0.055
0.083
0.121
0.171
0.219
0.272
0.326
0.356
0.375
0.391
0.386
0.362
0.319
0.279
0.230
0.189
0.146
0.102
0.049
0.027
0.003
0.
0.
0.
0.003
0.005
0.006
0.011
0.012
0.011
0.010
0.005
0.004
0.
0.
0.
0.
0.
0.
0.
0.
0.
0.
0.
0.
0.
0.
0.
0.
0.
0.
0.
0.
0.003
0.008
0.013
0.016
0.023
0.024
0.024
0.018
0.015
0.015
0.016
0.026
0.044
0.067
0.101
0.147
0.185
0.224
0.260
0.285
0.305
0.320
0.318
0.298
0.273
0.248
0.213
0.174
0.128
0.092
0.047
0.025
0.003
0.002
0.
0.
0.
0.
0.003
0.004
0.004
0.004
0.003
0.003
0.
0.
0.
0.
0.
0.
0.
0.
0.
0.
0.
0.
0.
0.
0.
0.
0.
0.
0.
0.
0.002
0.003
0.013
0.017
0.026
0.029
0.031
0.030
0.027
0.019
0.015
0.015
0.019
0.031
0.050
0.077
0.112
0.145
0.173
0.204
0.218
0.228
0.244
0.245
0.245
0.234
0.216
0.188
0.155
0.122
0.086
0.061
0.027
0.004
0.002
0.
0.
0.
0.
0.
0.
0.
0.
0.
0.
0.
0.
0.
0.
0.
0.
0.
0.
0.
0.
0.
0.
0.
0.
0.
0.
0.
0.
0.
0.
0.002
0.008
0.015
0.025
0.030
0.035
0.036
0.036
0.032
0.027
0.018
0.016
0.017
0.022
0.037
0.052
0.075
0.103
0.127
0.148
0.165
0.172
0.187
0.197
0.198
0.198
0.184
0.161
0.153
0.120
0.093
0.073
0.034
0.004
0.002
0.
0.
0.
0.
0.
0.
0.
0.
0.
0.
0.
0.
0.
0.
0.
0.
0.
0.
0.
0.
0.
0.
0.
0.
0.
0.
0.
0.
0.
0.
0.002
0.011
0.016
0.027
0.033
0.038
0.040
0.039
0.036
0.030
0.019
0.014
0.008
0.012
0.021
0.033
0.048
0.068
0.079
0.094
0.111
0.117
0.136
0.149
0.157
0.165
0.171
0.158
0.147
0.120
0.095
0.067
0.035
0.015
0.002
0.
0.
0.
0.
0.
0.
0.
0.
0.
0.
0.
0.
0.
0.
0.
0.
0.
0.
0.
0.
0.
0.
0.
0.
0.
0.
0.
0.
0.
0.
0.002
0.011
0.017
0.027
0.034
0.043
0.045
0.044
0.036
0.030
0.020
0.014
0.010
0.
0.011
0.014
0.027
0.034
0.051
0.056
0.059
0.071
0.096
0.104
0.117
0.131
0.146
0.143
0.131
0.112
0.086
0.063
0.045
0.025
0.005
0.
0.
0.
0.
0.
0.
0.
0.
0.
0.
0.
0.
0.
0.
0.
0.
0.
0.
0.
0.
0.
0.
0.
0.
0.
0.
0.
0.
0.
0.
0.
0.011
0.016
0.026
0.032
0.041
0.043
0.042
0.034
0.029
0.019
0.014
0.003
0.
0.
0.002
0.007
0.008
0.016
0.018
0.023
0.020
0.038
0.063
0.073
0.111
0.117
0.116
0.110
0.101
0.080
0.065
0.040
0.030
0.011
0.004
0.
0.
0.
0.
0.
0.
0.
0.
0.
0.
0.
0.
0.
0.
0.
0.
0.
0.
0.
0.
0.
0.
0.
0.
0.
0.
0.
0.
0.
0.
0.009
0.014
0.023
0.028
0.036
0.038
0.038
0.030
0.025
0.017
0.012
0.003
0.
0.
0.
0.
0.
0.002
0.004
0.003
0.003
0.014
0.030
0.050
0.066
0.080
0.085
0.093
0.091
0.079
0.066
0.042
0.024
0.015
0.005
0.
0.
0.
0.
0.
0.
0.
0.
0.
0.
0.
0.
0.
0.
0.
0.
0.
0.
0.
0.
0.
0.
0.
0.
0.
0.
0.
0.
0.
0.
0.002
0.011
0.015
0.023
0.026
0.027
0.027
0.020
0.017
0.014
0.008
0.003
0.
0.
0.
0.
0.
0.
0.
0.
0.
0.009
0.016
0.036
0.056
0.069
0.081
0.086
0.084
0.068
0.060
0.044
0.026
0.016
0.006
0.
0.
0.
0.
0.
0.
0.
0.
0.
0.
0.
0.
0.
0.
0.
0.
0.
0.
0.
0.
0.
0.
0.
0.
0.
0.
0.
0.
0.
0.
0.
0.003
0.011
0.014
0.016
0.017
0.017
0.016
0.013
0.009
0.003
0.002
0.
0.
0.
0.
0.
0.
0.
0.
0.
0.
0.011
0.023
0.042
0.051
0.058
0.072
0.069
0.063
0.048
0.033
0.025
0.016
0.006
0.
0.
0.
0.
0.
0.
0.
0.
0.
0.
0.
0.
0.
0.
0.
0.
0.
0.
0.
0.
0.
0.
0.
0.
0.
0.
0.
0.
0.
0.
0.
0.002
0.003
0.008
0.009
0.010
0.010
0.009
0.004
0.003
0.002
0.
0.
0.
0.
0.
0.
0.
0.
0.
0.
0.
0.002
0.011
0.029
0.041
0.043
0.052
0.049
0.048
0.040
0.030
0.021
0.015
0.006
0.
0.
0.
0.
0.
0.
0.
0.
0.
0.
0.
0.
0.
0.
0.
0.
0.
0.
0.
0.
0.
0.
0.
0.
0.
0.
0.
0.
0.
0.
0.
0.
0.
0.003
0.003
0.003
0.003
0.003
0.003
0.002
0.
0.
0.
0.
0.
0.
0.
0.
0.
0.
0.
0.
0.002
0.003
0.014
0.023
0.028
0.032
0.034
0.033
0.030
0.023
0.018
0.010
0.005
0.
0.
0.
0.
0.
0.
0.
0.
0.
0.
0.
0.
0.
0.
0.
0.
0.
0.
0.
0.
0.
0.
0.
0.
0.
0.
0.
0.
0.
0.
0.
0.
0.
0.
0.
0.002
0.002
0.
0.
0.
0.
0.
0.
0.
0.
0.
0.
0.
0.
0.
0.
0.
0.
0.003
0.009
0.012
0.022
0.025
0.027
0.027
0.022
0.019
0.011
0.008
0.
0.
0.
0.
0.
0.
0.
0.
0.
0.
0.
0.
0.
0.
0.
0.
0.
0.
0.
0.
0.
0.
0.
0.
0.
0.
0.
0.
0.
0.
0.
0.
0.
0.
0.
0.
0.
0.
0.
0.
0.
0.
0.
0.
0.
0.
0.
0.
0.
0.
0.
0.
0.
0.
0.002
0.003
0.009
0.012
0.013
0.014
0.014
0.013
0.011
0.009
0.004
0.
0.
0.
0.
0.
0.
0.
0.
0.
0.
0.
0.
0.
0.
0.
0.
0.
0.
0.
0.
0.
0.
0.
0.
0.
0.
0.
0.
0.
0.
0.
0.
0.
0.
0.
0.
0.
0.
0.
0.
0.
0.
0.
0.
0.
0.
0.
0.
0.
0.
0.
0.
0.
0.
0.
0.002
0.003
0.008
0.010
0.010
0.010
0.009
0.008
0.
0.
0.
0.
0.
0.
0.
0.
0.
0.
0.
0.
0.
0.
0.
0.
0.
0.
0.
0.
0.
0.
0.
0.
0.
0.
0.
0.
0.
0.
0.
0.
0.
0.
0.
0.
0.
0.
0.
0.
0.
0.
0.
0.
0.
0.
0.
0.
0.
0.
0.
0.
0.
0.
0.
0.
0.
0.
0.002
0.003
0.003
0.003
0.003
0.002
0.
0.
0.
0.
0.
0.
0.
0.
0.
0.
0.
0.
0.
0.
0.
0.
0.
0.
0.
0.
0.
0.
0.
0.
0.
0.
0.
0.
0.
0.
0.
0.
0.
0.
0.
0.
0.
0.
0.
0.
0.
0.
0.
0.
0.
0.
0.
0.
0.
0.
0.
0.
0.
0.
0.
0.
0.
0.
0.
0.
0.
0.
0.
0.
0.
0.
0.
0.
0.
0.
0.
0.
0.
0.
0.
0.
0.
0.
0.
0.
0.
0.
0.
0.
0.
0.
0.
0.
0.
0.
0.
0.
0.
0.
0.
0.
0.
0.
0.
0.
0.
0.
0.
0.
0.
0.
0.
0.
0.
0.
0.
0.
0.
0.
0.
0.
0.
0.
0.
0.
0.
0.
0.
0.
0.
0.
0.
0.
0.
0.
0.
0.
0.
0.
0.
0.
0.
0.
0.
0.
0.
0.
0.
0.
0.
0.
0.
0.
0.
0.
0.
0.
0.
0.
0.
0.
0.
0.
0.
0.
0.
0.
0.
0.
0.
0.
0.
0.
0.
0.
0.
0.
0.
0.
0.
0.
0.
0.
0.
0.
0.
0.
0.
0.
0.
0.
0.
0.
0.
0.
0.
0.
0.
0.
0.
0.
0.
0.
0.
0.
0.
0.
0.
0.
0.
0.
0.
0.
0.
0.
0.
0.
0.
0.
0.
0.
0.
0.
0.
0.
0.
0.
0.
0.
0.
0.
0.
0.
0.
0.
0.
0.
0.
0.
0.
0.
0.
0.
0.
0.
0.
0.
0.
0.
0.
0.
0.
0.
0.
0.
0.
0.
0.
0.
0.
0.
0.
0.
0.
0.
0.
0.
0.
0.
0.
0.
0.
0.
0.
0.
0.
0.
0.
0.
0.
0.
0.
0.
0.
0.
0.
0.
0.
0.
0.
0.
0.
0.
0.
0.
0.
0.
0.
0.
0.
0.
0.
0.
0.
0.
0.
0.
0.
0.
0.
0.
0.
0.
0.
0.
0.
0.
0.
0.
0.
0.
0.
0.
0.
0.
0.
0.
0.
0.
0.
0.
0.
0.
0.
0.
0.
0.
0.
0.
0.
0.
0.
0.
0.
0.
0.
0.
0.
0.
0.
0.
0.
0.
0.
0.
0.
0.
0.
0.
0.
0.
0.
0.
0.
0.
0.
0.
0.
0.
0.
0.
0.
0.
0.
0.
0.
0.
0.
0.
0.
0.
0.
0.
0.
0.
0.
0.
0.
0.
0.
0.
0.
0.
0.
0.
0.
0.
0.
0.
0.
0.
0.
0.
0.
0.
0.
0.
0.
0.
0.
0.
0.
0.
0.
0.
0.
0.
0.
0.
0.
0.
0.
0.
0.
0.
0.
0.
0.
0.
0.
0.
0.
0.
0.
0.
0.
0.
0.
0.
0.
0.
0.
0.
0.
0.
0.
0.
0.
0.
0.
0.
0.
0.
0.
0.
0.
0.
0.
0.
0.
0.
0.
0.
0.
0.
0.
0.
0.
0.
0.
0.
0.
0.
0.
0.
0.
0.
0.
0.
0.
0.
0.
0.
0.
0.
0.
0.
0.
0.
0.
0.
0.
0.
0.
0.
0.
0.
0.
0.
0.
0.
0.
0.
0.
0.
0.
0.
0.
0.
0.
0.
0.
0.
0.
0.
0.
0.
0.
0.
0.
0.
0.
0.
0.
0.
0.
0.
0.
0.
0.
0.
0.
0.
0.
0.
0.
0.
0.
0.
0.
0.
0.
0.
0.
0.
0.
0.
0.
0.
0.
0.
0.
0.
0.
0.
0.
0.
0.
0.
0.
0.
0.
0.
0.
0.
0.
0.
0.
0.
0.
0.
0.
0.
0.
0.
0.
0.
0.
0.
0.
0.
0.
0.
0.
0.
0.
0.
0.
0.
0.
0.
0.
0.
0.
0.
0.
0.
0.
0.
0.
0.
0.
0.
0.
0.
0.
0.
0.
0.
0.
0.
0.
0.
0.
0.
0.
0.
0.
0.
0.
0.
0.
0.
0.
0.
0.
0.
0.
0.
0.
0.
0.
0.
0.
0.
0.
0.
0.
0.
0.
0.
0.
0.
0.
0.
0.
0.
0.
0.
0.
0.
0.
0.
0.
0.
0.
0.
0.
0.
0.
0.
0.
0.
0.
0.
0.
0.
0.
0.
0.
0.
0.
0.
0.
0.
0.
0.
0.
0.
0.
0.
0.
0.
0.
0.
0.
0.
0.
0.
0.
0.
0.
0.
0.
0.
0.
0.
0.
0.
0.
0.
0.
0.
0.
0.
0.
0.
0.
0.
0.
0.
0.
0.
0.
0.
0.
0.
0.
0.
0.
0.
0.
0.
0.
0.
0.
0.
0.
0.
0.
0.
0.
0.
0.
0.
0.
0.
0.
0.
0.
0.
0.
0.
0.
0.
0.
0.
0.
0.
0.
0.
0.
0.
0.
0.
0.
0.
0.
0.
0.
0.
0.
0.
0.
0.
0.
0.
0.
0.
0.
0.
0.
0.
0.
0.
0.
0.
0.
0.
0.
0.
0.
0.
0.
0.
0.
0.
0.
0.
0.
0.
0.
0.
0.
0.
0.
0.
0.
0.
0.
0.
0.
0.
0.
0.
0.
0.
0.
0.
0.
0.
0.
0.
0.
0.
0.
0.
0.
0.
0.
0.
0.
0.
0.
0.
0.
0.
0.
0.
0.
0.
0.
0.
0.
0.
0.
0.
0.
0.
0.
0.
0.
0.
0.
0.
0.
0.
0.
0.
0.
0.
0.
0.
0.
0.
0.
0.
0.
0.
0.
0.
0.
0.
0.
0.
0.
0.
0.
0.
0.
0.
0.
0.
0.
0.
0.
0.
0.
0.
0.
0.
0.
0.002
0.002
0.005
0.005
0.003
0.003
0.002
0.
0.
0.
0.
0.
0.
0.
0.
0.
0.
0.
0.
0.
0.
0.
0.
0.
0.
0.
0.
0.
0.
0.
0.
0.
0.
0.
0.
0.
0.
0.
0.
0.
0.
0.
0.
0.
0.
0.
0.
0.
0.
0.
0.
0.
0.
0.
0.
0.
0.
0.
0.
0.
0.
0.
0.
0.
0.003
0.010
0.011
0.012
0.016
0.015
0.004
0.004
0.003
0.002
0.
0.
0.
0.
0.
0.
0.
0.
0.
0.
0.
0.
0.
0.
0.
0.
0.
0.
0.
0.
0.
0.
0.
0.
0.
0.
0.
0.
0.
0.
0.
0.
0.
0.
0.
0.
0.
0.
0.
0.
0.
0.
0.
0.
0.
0.
0.
0.
0.
0.
0.
0.
0.
0.
0.007
0.020
0.023
0.038
0.039
0.032
0.034
0.026
0.019
0.017
0.011
0.005
0.002
0.
0.
0.
0.
0.
0.
0.
0.
0.
0.
0.
0.
0.
0.
0.
0.
0.
0.
0.
0.
0.
0.
0.
0.
0.
0.
0.
0.
0.
0.
0.
0.
0.
0.
0.
0.
0.
0.
0.
0.
0.
0.
0.
0.
0.
0.
0.
0.
0.
0.
0.
0.
0.020
0.037
0.045
0.057
0.068
0.075
0.067
0.061
0.054
0.035
0.027
0.017
0.004
0.003
0.
0.003
0.003
0.
0.
0.
0.
0.
0.
0.
0.
0.
0.
0.
0.
0.
0.
0.
0.
0.
0.
0.
0.
0.
0.
0.
0.
0.
0.
0.
0.
0.
0.
0.
0.
0.
0.
0.
0.
0.
0.
0.
0.
0.
0.
0.
0.
0.
0.
0.002
0.014
0.033
0.057
0.079
0.098
0.100
0.106
0.098
0.094
0.085
0.074
0.055
0.033
0.019
0.016
0.011
0.008
0.004
0.004
0.003
0.
0.
0.
0.
0.
0.
0.
0.
0.
0.
0.
0.
0.002
0.003
0.006
0.006
0.005
0.002
0.
0.
0.
0.
0.
0.
0.
0.
0.
0.
0.
0.
0.
0.
0.
0.
0.
0.
0.
0.
0.
0.
0.
0.
0.002
0.003
0.011
0.037
0.075
0.095
0.125
0.142
0.153
0.160
0.152
0.136
0.118
0.101
0.077
0.070
0.057
0.039
0.025
0.019
0.015
0.009
0.004
0.003
0.
0.
0.
0.
0.
0.002
0.003
0.003
0.003
0.010
0.015
0.022
0.020
0.020
0.020
0.012
0.009
0.008
0.003
0.002
0.002
0.002
0.002
0.002
0.
0.
0.
0.
0.
0.
0.
0.
0.
0.
0.
0.
0.
0.
0.
0.
0.003
0.008
0.010
0.035
0.072
0.102
0.145
0.176
0.201
0.224
0.231
0.222
0.197
0.170
0.150
0.124
0.110
0.089
0.065
0.044
0.028
0.018
0.016
0.007
0.004
0.
0.
0.
0.
0.003
0.003
0.004
0.009
0.013
0.023
0.032
0.035
0.039
0.039
0.035
0.032
0.026
0.021
0.015
0.012
0.007
0.007
0.006
0.004
0.003
0.003
0.
0.
0.
0.
0.
0.
0.
0.
0.
0.
0.
0.
0.
0.002
0.004
0.010
0.031
0.065
0.096
0.141
0.197
0.233
0.265
0.290
0.288
0.283
0.266
0.244
0.205
0.169
0.148
0.122
0.089
0.065
0.042
0.032
0.020
0.016
0.006
0.005
0.
0.
0.007
0.013
0.019
0.026
0.030
0.036
0.044
0.047
0.058
0.056
0.066
0.064
0.061
0.049
0.050
0.040
0.044
0.032
0.034
0.025
0.023
0.012
0.010
0.008
0.002
0.
0.
0.
0.
0.
0.
0.
0.
0.
0.
0.
0.003
0.009
0.025
0.050
0.082
0.117
0.187
0.235
0.270
0.312
0.339
0.343
0.347
0.330
0.300
0.256
0.218
0.176
0.146
0.110
0.088
0.053
0.036
0.021
0.017
0.006
0.005
0.
0.005
0.014
0.022
0.034
0.041
0.059
0.067
0.065
0.067
0.077
0.088
0.090
0.090
0.091
0.088
0.094
0.101
0.096
0.097
0.091
0.077
0.060
0.041
0.024
0.015
0.009
0.002
0.
0.
0.
0.
0.
0.
0.
0.
0.
0.002
0.003
0.010
0.036
0.066
0.101
0.149
0.215
0.268
0.321
0.357
0.386
0.393
0.395
0.381
0.345
0.303
0.239
0.200
0.162
0.124
0.097
0.062
0.039
0.030
0.017
0.006
0.002
0.005
0.014
0.022
0.036
0.046
0.059
0.076
0.086
0.092
0.100
0.102
0.109
0.124
0.132
0.137
0.149
0.161
0.173
0.169
0.164
0.154
0.134
0.109
0.079
0.060
0.028
0.020
0.008
0.
0.
0.
0.
0.
0.
0.
0.
0.
0.002
0.004
0.011
0.047
0.072
0.118
0.165
0.231
0.288
0.349
0.387
0.417
0.434
0.430
0.414
0.379
0.334
0.274
0.224
0.172
0.134
0.103
0.066
0.041
0.026
0.012
0.003
0.
0.006
0.016
0.037
0.048
0.062
0.080
0.094
0.113
0.121
0.127
0.141
0.153
0.170
0.194
0.218
0.248
0.259
0.269
0.266
0.252
0.233
0.212
0.170
0.138
0.093
0.062
0.033
0.019
0.007
0.
0.
0.
0.
0.
0.
0.
0.
0.002
0.004
0.010
0.052
0.080
0.130
0.174
0.229
0.292
0.352
0.399
0.431
0.449
0.447
0.426
0.389
0.335
0.283
0.228
0.175
0.147
0.112
0.074
0.048
0.028
0.014
0.
0.004
0.013
0.028
0.044
0.056
0.076
0.098
0.115
0.143
0.160
0.178
0.204
0.223
0.246
0.282
0.318
0.358
0.374
0.371
0.372
0.367
0.347
0.317
0.274
0.217
0.152
0.103
0.057
0.027
0.009
0.
0.
0.
0.
0.
0.
0.
0.
0.002
0.003
0.009
0.043
0.077
0.124
0.171
0.219
0.277
0.339
0.387
0.417
0.443
0.434
0.420
0.380
0.333
0.294
0.237
0.188
0.144
0.110
0.069
0.047
0.028
0.017
0.006
0.009
0.017
0.033
0.057
0.070
0.100
0.126
0.152
0.168
0.197
0.221
0.271
0.303
0.336
0.369
0.425
0.463
0.479
0.498
0.505
0.486
0.463
0.417
0.363
0.298
0.225
0.156
0.100
0.049
0.021
0.004
0.
0.
0.
0.
0.
0.
0.
0.
0.003
0.004
0.031
0.069
0.107
0.146
0.200
0.248
0.305
0.356
0.384
0.407
0.404
0.387
0.350
0.307
0.268
0.234
0.194
0.148
0.101
0.074
0.047
0.027
0.017
0.015
0.011
0.023
0.041
0.054
0.087
0.115
0.147
0.175
0.204
0.232
0.292
0.341
0.366
0.422
0.471
0.528
0.567
0.591
0.613
0.619
0.614
0.580
0.525
0.464
0.387
0.301
0.213
0.143
0.078
0.036
0.013
0.005
0.002
0.
0.
0.
0.
0.
0.
0.
0.003
0.014
0.047
0.087
0.121
0.168
0.214
0.260
0.297
0.325
0.352
0.350
0.329
0.305
0.273
0.245
0.215
0.187
0.144
0.105
0.071
0.046
0.032
0.023
0.018
0.020
0.032
0.049
0.070
0.096
0.140
0.173
0.203
0.246
0.305
0.346
0.403
0.454
0.516
0.574
0.636
0.661
0.698
0.719
0.727
0.717
0.691
0.634
0.557
0.469
0.390
0.280
0.206
0.125
0.068
0.025
0.010
0.006
0.003
0.002
0.
0.
0.
0.
0.
0.002
0.007
0.027
0.064
0.097
0.129
0.165
0.204
0.232
0.259
0.291
0.284
0.281
0.255
0.237
0.218
0.183
0.159
0.126
0.091
0.066
0.050
0.043
0.034
0.025
0.032
0.040
0.059
0.085
0.135
0.164
0.196
0.247
0.305
0.344
0.410
0.469
0.521
0.584
0.650
0.700
0.733
0.763
0.800
0.802
0.802
0.764
0.718
0.652
0.564
0.456
0.350
0.265
0.185
0.123
0.050
0.029
0.014
0.012
0.004
0.003
0.
0.
0.
0.
0.
0.
0.016
0.047
0.068
0.096
0.122
0.153
0.173
0.189
0.210
0.219
0.213
0.204
0.191
0.185
0.153
0.129
0.107
0.078
0.059
0.057
0.043
0.036
0.032
0.041
0.046
0.070
0.108
0.151
0.193
0.233
0.286
0.335
0.400
0.471
0.523
0.582
0.645
0.693
0.747
0.782
0.804
0.849
0.858
0.846
0.823
0.779
0.705
0.617
0.521
0.420
0.317
0.233
0.153
0.096
0.049
0.033
0.021
0.010
0.004
0.
0.
0.
0.
0.
0.
0.
0.019
0.047
0.065
0.084
0.106
0.125
0.144
0.152
0.151
0.155
0.140
0.142
0.128
0.117
0.108
0.092
0.076
0.057
0.049
0.038
0.039
0.040
0.046
0.053
0.081
0.123
0.167
0.210
0.261
0.313
0.380
0.428
0.499
0.557
0.621
0.668
0.720
0.762
0.785
0.829
0.849
0.860
0.863
0.844
0.806
0.727
0.659
0.580
0.470
0.367
0.283
0.203
0.132
0.089
0.052
0.032
0.021
0.010
0.
0.
0.
0.
0.
0.
0.
0.
0.021
0.041
0.053
0.069
0.079
0.095
0.099
0.106
0.095
0.103
0.091
0.102
0.096
0.090
0.075
0.057
0.050
0.048
0.036
0.038
0.042
0.048
0.065
0.095
0.126
0.175
0.229
0.276
0.338
0.398
0.459
0.522
0.586
0.640
0.691
0.728
0.762
0.796
0.820
0.827
0.845
0.844
0.830
0.810
0.747
0.678
0.600
0.511
0.410
0.318
0.238
0.175
0.114
0.067
0.049
0.026
0.013
0.
0.
0.
0.
0.
0.
0.
0.
0.
0.015
0.030
0.041
0.051
0.060
0.060
0.061
0.063
0.056
0.063
0.065
0.069
0.059
0.052
0.046
0.045
0.036
0.036
0.038
0.038
0.044
0.070
0.103
0.134
0.175
0.215
0.270
0.323
0.406
0.469
0.516
0.575
0.638
0.672
0.701
0.724
0.766
0.767
0.786
0.798
0.803
0.802
0.771
0.732
0.689
0.615
0.532
0.435
0.343
0.255
0.201
0.140
0.090
0.059
0.036
0.020
0.
0.
0.
0.
0.
0.
0.
0.
0.
0.
0.
0.012
0.015
0.021
0.028
0.034
0.034
0.028
0.031
0.035
0.029
0.036
0.036
0.037
0.030
0.029
0.029
0.029
0.029
0.050
0.063
0.103
0.134
0.166
0.212
0.260
0.319
0.392
0.442
0.488
0.550
0.608
0.640
0.666
0.673
0.696
0.689
0.713
0.730
0.741
0.732
0.737
0.697
0.656
0.602
0.528
0.442
0.353
0.280
0.217
0.150
0.102
0.070
0.043
0.026
0.
0.
0.
0.
0.
0.
0.
0.
0.
0.
0.
0.
0.
0.002
0.002
0.008
0.012
0.006
0.006
0.008
0.016
0.017
0.020
0.019
0.021
0.020
0.024
0.022
0.028
0.049
0.060
0.092
0.125
0.154
0.188
0.231
0.289
0.349
0.402
0.453
0.504
0.545
0.575
0.601
0.610
0.608
0.600
0.634
0.650
0.659
0.670
0.677
0.658
0.618
0.586
0.517
0.434
0.358
0.285
0.216
0.155
0.106
0.074
0.046
0.027
0.
0.
0.
0.
0.
0.
0.
0.
0.
0.
0.
0.
0.
0.
0.
0.
0.004
0.005
0.004
0.
0.
0.007
0.008
0.009
0.009
0.007
0.014
0.022
0.028
0.042
0.061
0.091
0.121
0.152
0.180
0.209
0.259
0.318
0.366
0.407
0.444
0.478
0.502
0.518
0.522
0.532
0.520
0.546
0.549
0.577
0.597
0.612
0.599
0.575
0.539
0.474
0.414
0.353
0.282
0.214
0.148
0.105
0.077
0.049
0.027
0.
0.
0.
0.
0.
0.
0.
0.
0.
0.
0.
0.
0.
0.
0.
0.
0.
0.
0.
0.
0.
0.
0.
0.
0.005
0.006
0.010
0.027
0.038
0.050
0.075
0.096
0.121
0.146
0.172
0.202
0.244
0.291
0.315
0.352
0.384
0.415
0.431
0.444
0.440
0.446
0.450
0.466
0.488
0.509
0.528
0.539
0.538
0.525
0.488
0.445
0.389
0.331
0.266
0.195
0.130
0.098
0.072
0.044
0.025
0.
0.
0.
0.
0.
0.
0.
0.
0.
0.
0.
0.
0.
0.
0.
0.
0.
0.
0.
0.
0.
0.
0.
0.002
0.003
0.009
0.016
0.028
0.045
0.069
0.088
0.116
0.143
0.163
0.191
0.226
0.251
0.281
0.298
0.324
0.344
0.354
0.367
0.380
0.383
0.376
0.387
0.411
0.431
0.458
0.472
0.493
0.498
0.480
0.453
0.410
0.355
0.298
0.237
0.173
0.119
0.088
0.053
0.036
0.021
0.
0.
0.
0.
0.
0.
0.
0.
0.
0.
0.
0.
0.
0.
0.
0.
0.
0.
0.
0.
0.
0.
0.
0.003
0.009
0.016
0.025
0.040
0.068
0.087
0.118
0.140
0.165
0.199
0.221
0.237
0.259
0.280
0.302
0.294
0.305
0.300
0.321
0.318
0.311
0.321
0.339
0.368
0.392
0.418
0.428
0.442
0.464
0.445
0.421
0.374
0.321
0.257
0.197
0.150
0.104
0.066
0.043
0.025
0.017
0.
0.
0.
0.
0.
0.
0.
0.
0.
0.
0.
0.
0.
0.
0.
0.
0.
0.
0.
0.
0.
0.
0.003
0.004
0.011
0.025
0.036
0.056
0.085
0.118
0.147
0.177
0.210
0.241
0.267
0.282
0.295
0.311
0.305
0.314
0.301
0.297
0.284
0.281
0.270
0.286
0.305
0.315
0.339
0.370
0.387
0.400
0.408
0.390
0.367
0.326
0.269
0.217
0.165
0.123
0.086
0.053
0.034
0.017
0.005
0.
0.
0.
0.
0.
0.
0.
0.
0.
0.
0.
0.
0.
0.
0.
0.
0.
0.
0.
0.
0.
0.
0.006
0.012
0.021
0.035
0.054
0.075
0.115
0.147
0.191
0.235
0.275
0.314
0.323
0.330
0.338
0.332
0.338
0.328
0.316
0.291
0.266
0.257
0.251
0.252
0.257
0.274
0.294
0.312
0.339
0.350
0.351
0.345
0.322
0.277
0.228
0.179
0.139
0.100
0.065
0.038
0.021
0.005
0.
0.
0.
0.
0.
0.
0.
0.
0.
0.
0.
0.
0.
0.
0.
0.
0.
0.
0.
0.
0.
0.003
0.004
0.008
0.015
0.032
0.049
0.077
0.110
0.149
0.195
0.250
0.305
0.351
0.388
0.413
0.409
0.410
0.391
0.377
0.360
0.324
0.286
0.264
0.240
0.214
0.202
0.216
0.232
0.250
0.272
0.287
0.301
0.305
0.286
0.267
0.235
0.193
0.153
0.112
0.074
0.052
0.019
0.010
0.
0.
0.
0.
0.
0.
0.
0.
0.
0.
0.
0.
0.
0.
0.
0.
0.
0.
0.
0.
0.
0.003
0.004
0.005
0.013
0.031
0.044
0.072
0.096
0.138
0.192
0.245
0.306
0.371
0.423
0.472
0.506
0.505
0.493
0.468
0.428
0.380
0.341
0.284
0.244
0.207
0.176
0.165
0.175
0.186
0.200
0.218
0.235
0.251
0.250
0.242
0.217
0.189
0.160
0.128
0.092
0.058
0.038
0.020
0.004
0.
0.
0.
0.
0.
0.
0.
0.
0.
0.
0.
0.
0.
0.
0.
0.
0.
0.
0.
0.
0.
0.003
0.005
0.006
0.022
0.035
0.054
0.084
0.115
0.171
0.232
0.291
0.368
0.430
0.498
0.545
0.571
0.577
0.560
0.524
0.475
0.414
0.351
0.289
0.229
0.178
0.152
0.135
0.131
0.136
0.153
0.169
0.186
0.202
0.200
0.197
0.178
0.157
0.132
0.099
0.073
0.047
0.026
0.014
0.004
0.
0.
0.
0.
0.
0.
0.
0.
0.
0.
0.
0.
0.
0.
0.
0.
0.
0.
0.
0.
0.
0.004
0.005
0.011
0.027
0.041
0.061
0.092
0.138
0.193
0.259
0.337
0.410
0.479
0.546
0.599
0.620
0.622
0.597
0.559
0.496
0.433
0.359
0.283
0.220
0.163
0.117
0.095
0.100
0.100
0.107
0.122
0.132
0.140
0.144
0.146
0.142
0.129
0.105
0.083
0.058
0.040
0.020
0.012
0.003
0.
0.
0.
0.
0.
0.
0.
0.
0.
0.
0.
0.
0.
0.
0.
0.
0.
0.
0.
0.
0.
0.004
0.005
0.012
0.026
0.043
0.061
0.101
0.154
0.206
0.281
0.363
0.439
0.510
0.574
0.621
0.640
0.634
0.611
0.572
0.507
0.423
0.354
0.273
0.206
0.152
0.093
0.063
0.044
0.047
0.064
0.069
0.076
0.092
0.104
0.108
0.106
0.096
0.078
0.062
0.045
0.028
0.016
0.004
0.
0.
0.
0.
0.
0.
0.
0.
0.
0.
0.
0.
0.
0.
0.
0.
0.
0.
0.
0.
0.002
0.002
0.006
0.005
0.015
0.024
0.039
0.061
0.090
0.147
0.211
0.293
0.369
0.438
0.518
0.578
0.618
0.635
0.633
0.614
0.561
0.496
0.412
0.333
0.254
0.193
0.141
0.086
0.046
0.030
0.028
0.023
0.038
0.054
0.064
0.073
0.077
0.072
0.066
0.057
0.041
0.031
0.019
0.012
0.003
0.
0.
0.
0.
0.
0.
0.
0.
0.
0.
0.
0.
0.
0.
0.
0.
0.
0.
0.003
0.003
0.004
0.004
0.007
0.008
0.016
0.020
0.041
0.057
0.090
0.139
0.206
0.278
0.350
0.415
0.499
0.553
0.591
0.613
0.612
0.587
0.531
0.465
0.386
0.308
0.231
0.176
0.128
0.081
0.033
0.014
0.007
0.013
0.019
0.029
0.036
0.046
0.050
0.049
0.042
0.036
0.029
0.019
0.013
0.003
0.
0.
0.
0.
0.
0.
0.
0.
0.
0.
0.
0.
0.
0.
0.
0.
0.
0.002
0.003
0.004
0.010
0.011
0.014
0.014
0.016
0.014
0.019
0.032
0.053
0.082
0.130
0.195
0.258
0.310
0.390
0.464
0.510
0.547
0.562
0.563
0.540
0.494
0.432
0.353
0.276
0.216
0.166
0.111
0.072
0.024
0.
0.
0.004
0.010
0.016
0.023
0.027
0.029
0.029
0.027
0.021
0.017
0.012
0.003
0.
0.
0.
0.
0.
0.
0.
0.
0.
0.
0.
0.
0.
0.
0.
0.
0.
0.
0.003
0.009
0.014
0.022
0.025
0.026
0.025
0.026
0.019
0.021
0.028
0.042
0.064
0.111
0.167
0.213
0.272
0.343
0.401
0.452
0.483
0.498
0.503
0.483
0.439
0.385
0.330
0.269
0.210
0.156
0.098
0.049
0.022
0.007
0.
0.
0.004
0.005
0.010
0.012
0.012
0.015
0.014
0.012
0.004
0.003
0.
0.
0.
0.
0.
0.
0.
0.
0.
0.
0.
0.
0.
0.
0.
0.
0.
0.
0.003
0.008
0.014
0.024
0.030
0.034
0.036
0.035
0.032
0.026
0.023
0.029
0.033
0.049
0.082
0.127
0.175
0.221
0.277
0.320
0.352
0.394
0.417
0.422
0.422
0.393
0.356
0.298
0.251
0.196
0.137
0.092
0.053
0.024
0.007
0.
0.
0.
0.003
0.003
0.004
0.004
0.004
0.004
0.003
0.
0.
0.
0.
0.
0.
0.
0.
0.
0.
0.
0.
0.
0.
0.
0.
0.
0.
0.
0.
0.003
0.013
0.023
0.031
0.038
0.047
0.050
0.049
0.040
0.034
0.026
0.020
0.031
0.036
0.055
0.094
0.135
0.174
0.212
0.245
0.270
0.306
0.333
0.351
0.348
0.339
0.307
0.283
0.241
0.195
0.150
0.102
0.069
0.027
0.003
0.
0.
0.
0.
0.
0.
0.
0.
0.
0.
0.
0.
0.
0.
0.
0.
0.
0.
0.
0.
0.
0.
0.
0.
0.
0.
0.
0.
0.
0.
0.008
0.019
0.027
0.036
0.050
0.057
0.060
0.058
0.053
0.044
0.031
0.021
0.024
0.023
0.040
0.062
0.099
0.123
0.151
0.185
0.204
0.246
0.264
0.283
0.282
0.279
0.278
0.261
0.231
0.202
0.153
0.106
0.071
0.040
0.006
0.
0.
0.
0.
0.
0.
0.
0.
0.
0.
0.
0.
0.
0.
0.
0.
0.
0.
0.
0.
0.
0.
0.
0.
0.
0.
0.
0.
0.
0.
0.010
0.021
0.030
0.045
0.055
0.063
0.066
0.065
0.059
0.049
0.034
0.024
0.016
0.017
0.024
0.040
0.058
0.084
0.099
0.125
0.143
0.181
0.205
0.217
0.230
0.242
0.247
0.235
0.228
0.192
0.157
0.112
0.078
0.042
0.016
0.
0.
0.
0.
0.
0.
0.
0.
0.
0.
0.
0.
0.
0.
0.
0.
0.
0.
0.
0.
0.
0.
0.
0.
0.
0.
0.
0.
0.
0.
0.011
0.021
0.030
0.046
0.056
0.064
0.068
0.066
0.060
0.051
0.039
0.025
0.014
0.005
0.013
0.021
0.030
0.044
0.057
0.067
0.092
0.114
0.145
0.164
0.185
0.208
0.213
0.221
0.208
0.190
0.153
0.118
0.086
0.045
0.026
0.009
0.
0.
0.
0.
0.
0.
0.
0.
0.
0.
0.
0.
0.
0.
0.
0.
0.
0.
0.
0.
0.
0.
0.
0.
0.
0.
0.
0.
0.
0.010
0.020
0.033
0.044
0.054
0.061
0.065
0.064
0.058
0.048
0.038
0.024
0.013
0.003
0.002
0.004
0.007
0.015
0.025
0.036
0.045
0.054
0.097
0.119
0.146
0.166
0.191
0.197
0.197
0.177
0.146
0.116
0.083
0.052
0.032
0.011
0.
0.
0.
0.
0.
0.
0.
0.
0.
0.
0.
0.
0.
0.
0.
0.
0.
0.
0.
0.
0.
0.
0.
0.
0.
0.
0.
0.
0.
0.005
0.014
0.025
0.039
0.048
0.054
0.058
0.057
0.051
0.043
0.034
0.017
0.012
0.003
0.
0.
0.
0.
0.
0.003
0.003
0.017
0.044
0.072
0.103
0.130
0.156
0.164
0.166
0.152
0.132
0.109
0.085
0.056
0.028
0.013
0.005
0.
0.
0.
0.
0.
0.
0.
0.
0.
0.
0.
0.
0.
0.
0.
0.
0.
0.
0.
0.
0.
0.
0.
0.
0.
0.
0.
0.
0.
0.011
0.020
0.032
0.039
0.045
0.048
0.047
0.042
0.036
0.024
0.014
0.004
0.002
0.
0.
0.
0.
0.
0.
0.
0.012
0.019
0.052
0.073
0.104
0.123
0.136
0.137
0.135
0.125
0.102
0.080
0.054
0.032
0.016
0.005
0.
0.
0.
0.
0.
0.
0.
0.
0.
0.
0.
0.
0.
0.
0.
0.
0.
0.
0.
0.
0.
0.
0.
0.
0.
0.
0.
0.
0.
0.003
0.012
0.020
0.030
0.034
0.036
0.036
0.033
0.027
0.015
0.009
0.003
0.
0.
0.
0.
0.
0.
0.
0.
0.004
0.013
0.030
0.051
0.076
0.097
0.111
0.120
0.120
0.106
0.091
0.069
0.050
0.031
0.016
0.006
0.
0.
0.
0.
0.
0.
0.
0.
0.
0.
0.
0.
0.
0.
0.
0.
0.
0.
0.
0.
0.
0.
0.
0.
0.
0.
0.
0.
0.
0.
0.003
0.009
0.014
0.020
0.022
0.021
0.016
0.011
0.009
0.003
0.002
0.
0.
0.
0.
0.
0.
0.
0.
0.
0.006
0.017
0.038
0.052
0.074
0.088
0.095
0.099
0.087
0.074
0.060
0.039
0.022
0.015
0.005
0.
0.
0.
0.
0.
0.
0.
0.
0.
0.
0.
0.
0.
0.
0.
0.
0.
0.
0.
0.
0.
0.
0.
0.
0.
0.
0.
0.
0.
0.
0.
0.003
0.004
0.009
0.010
0.010
0.009
0.004
0.003
0.002
0.
0.
0.
0.
0.
0.
0.
0.
0.
0.
0.
0.003
0.019
0.035
0.054
0.068
0.070
0.068
0.064
0.054
0.043
0.034
0.019
0.010
0.005
0.
0.
0.
0.
0.
0.
0.
0.
0.
0.
0.
0.
0.
0.
0.
0.
0.
0.
0.
0.
0.
0.
0.
0.
0.
0.
0.
0.
0.
0.
0.
0.
0.002
0.003
0.003
0.003
0.003
0.002
0.
0.
0.
0.
0.
0.
0.
0.
0.
0.
0.
0.
0.
0.003
0.009
0.016
0.029
0.038
0.048
0.050
0.047
0.040
0.030
0.021
0.012
0.008
0.
0.
0.
0.
0.
0.
0.
0.
0.
0.
0.
0.
0.
0.
0.
0.
0.
0.
0.
0.
0.
0.
0.
0.
0.
0.
0.
0.
0.
0.
0.
0.
0.
0.
0.
0.
0.
0.
0.
0.
0.
0.
0.
0.
0.
0.
0.
0.
0.
0.
0.
0.
0.002
0.003
0.010
0.013
0.026
0.030
0.029
0.029
0.024
0.020
0.012
0.009
0.004
0.
0.
0.
0.
0.
0.
0.
0.
0.
0.
0.
0.
0.
0.
0.
0.
0.
0.
0.
0.
0.
0.
0.
0.
0.
0.
0.
0.
0.
0.
0.
0.
0.
0.
0.
0.
0.
0.
0.
0.
0.
0.
0.
0.
0.
0.
0.
0.
0.
0.
0.
0.
0.
0.003
0.004
0.010
0.012
0.014
0.015
0.014
0.013
0.011
0.009
0.004
0.
0.
0.
0.
0.
0.
0.
0.
0.
0.
0.
0.
0.
0.
0.
0.
0.
0.
0.
0.
0.
0.
0.
0.
0.
0.
0.
0.
0.
0.
0.
0.
0.
0.
0.
0.
0.
0.
0.
0.
0.
0.
0.
0.
0.
0.
0.
0.
0.
0.
0.
0.
0.
0.
0.
0.002
0.003
0.008
0.009
0.010
0.010
0.009
0.007
0.
0.
0.
0.
0.
0.
0.
0.
0.
0.
0.
0.
0.
0.
0.
0.
0.
0.
0.
0.
0.
0.
0.
0.
0.
0.
0.
0.
0.
0.
0.
0.
0.
0.
0.
0.
0.
0.
0.
0.
0.
0.
0.
0.
0.
0.
0.
0.
0.
0.
0.
0.
0.
0.
0.
0.
0.
0.
0.
0.002
0.003
0.003
0.003
0.002
0.
0.
0.
0.
0.
0.
0.
0.
0.
0.
0.
0.
0.
0.
0.
0.
0.
0.
0.
0.
0.
0.
0.
0.
0.
0.
0.
0.
0.
0.
0.
0.
0.
0.
0.
0.
0.
0.
0.
0.
0.
0.
0.
0.
0.
0.
0.
0.
0.
0.
0.
0.
0.
0.
0.
0.
0.
0.
0.
0.
0.
0.
0.
0.
0.
0.
0.
0.
0.
0.
0.
0.
0.
0.
0.
0.
0.
0.
0.
0.
0.
0.
0.
0.
0.
0.
0.
0.
0.
0.
0.
0.
0.
0.
0.
0.
0.
0.
0.
0.
0.
0.
0.
0.
0.
0.
0.
0.
0.
0.
0.
0.
0.
0.
0.
0.
0.
0.
0.
0.
0.
0.
0.
0.
0.
0.
0.
0.
0.
0.
0.
0.
0.
0.
0.
0.
0.
0.
0.
0.
0.
0.
0.
0.
0.
0.
0.
0.
0.
0.
0.
0.
0.
0.
0.
0.
0.
0.
0.
0.
0.
0.
0.
0.
0.
0.
0.
0.
0.
0.
0.
0.
0.
0.
0.
0.
0.
0.
0.
0.
0.
0.
0.
0.
0.
0.
0.
0.
0.
0.
0.
0.
0.
0.
0.
0.
0.
0.
0.
0.
0.
0.
0.
0.
0.
0.
0.
0.
0.
0.
0.
0.
0.
0.
0.
0.
0.
0.
0.
0.
0.
0.
0.
0.
0.
0.
0.
0.
0.
0.
0.
0.
0.
0.
0.
0.
0.
0.
0.
0.
0.
0.
0.
0.
0.
0.
0.
0.
0.
0.
0.
0.
0.
0.
0.
0.
0.
0.
0.
0.
0.
0.
0.
0.
0.
0.
0.
0.
0.
0.
0.
0.
0.
0.
0.
0.
0.
0.
0.
0.
0.
0.
0.
0.
0.
0.
0.
0.
0.
0.
0.
0.
0.
0.
0.
0.
0.
0.
0.
0.
0.
0.
0.
0.
0.
0.
0.
0.
0.
0.
0.
0.
0.
0.
0.
0.
0.
0.
0.
0.
0.
0.
0.
0.
0.
0.
0.
0.
0.
0.
0.
0.
0.
0.
0.
0.
0.
0.
0.
0.
0.
0.
0.
0.
0.
0.
0.
0.
0.
0.
0.
0.
0.
0.
0.
0.
0.
0.
0.
0.
0.
0.
0.
0.
0.
0.
0.
0.
0.
0.
0.
0.
0.
0.
0.
0.
0.
0.
0.
0.
0.
0.
0.
0.
0.
0.
0.
0.
0.
0.
0.
0.
0.
0.
0.
0.
0.
0.
0.
0.
0.
0.
0.
0.
0.
0.
0.
0.
0.
0.
0.
0.
0.
0.
0.
0.
0.
0.
0.
0.
0.
0.
0.
0.
0.
0.
0.
0.
0.
0.
0.
0.
0.
0.
0.
0.
0.
0.
0.
0.
0.
0.
0.
0.
0.
0.
0.
0.
0.
0.
0.
0.
0.
0.
0.
0.
0.
0.
0.
0.
0.
0.
0.
0.
0.
0.
0.
0.
0.
0.
0.
0.
0.
0.
0.
0.
0.
0.
0.
0.
0.
0.
0.
0.
0.
0.
0.
0.
0.
0.
0.
0.
0.
0.
0.
0.
0.
0.
0.
0.
0.
0.
0.
0.
0.
0.
0.
0.
0.
0.
0.
0.
0.
0.
0.
0.
0.
0.
0.
0.
0.
0.
0.
0.
0.
0.
0.
0.
0.
0.
0.
0.
0.
0.
0.
0.
0.
0.
0.
0.
0.
0.
0.
0.
0.
0.
0.
0.
0.
0.
0.
0.
0.
0.
0.
0.
0.
0.
0.
0.
0.
0.
0.
0.
0.
0.
0.
0.
0.
0.
0.
0.
0.
0.
0.
0.
0.
0.
0.
0.
0.
0.
0.
0.
0.
0.
0.
0.
0.
0.
0.
0.
0.
0.
0.
0.
0.
0.
0.
0.
0.
0.
0.
0.
0.
0.
0.
0.
0.
0.
0.
0.
0.
0.
0.
0.
0.
0.
0.
0.
0.
0.
0.
0.
0.
0.
0.
0.
0.
0.
0.
0.
0.
0.
0.
0.
0.
0.
0.
0.
0.
0.
0.
0.
0.
0.
0.
0.
0.
0.
0.
0.
0.
0.
0.
0.
0.
0.
0.
0.
0.
0.
0.
0.
0.
0.
0.
0.
0.
0.
0.
0.
0.
0.
0.
0.
0.
0.
0.
0.
0.
0.
0.
0.
0.
0.
0.
0.
0.
0.
0.
0.
0.
0.
0.
0.
0.
0.
0.
0.
0.
0.
0.
0.
0.
0.
0.
0.
0.
0.
0.
0.
0.
0.
0.
0.
0.
0.
0.
0.
0.
0.
0.
0.
0.
0.
0.
0.
0.
0.
0.
0.
0.
0.
0.
0.
0.
0.
0.
0.
0.
0.
0.
0.
0.
0.
0.002
0.003
0.003
0.003
0.003
0.002
0.
0.
0.
0.
0.
0.
0.
0.
0.
0.
0.
0.
0.
0.
0.
0.
0.
0.
0.
0.
0.
0.
0.
0.
0.
0.
0.
0.
0.
0.
0.
0.
0.
0.
0.
0.
0.
0.
0.
0.
0.
0.
0.
0.
0.
0.
0.
0.
0.
0.
0.
0.
0.
0.
0.
0.
0.
0.
0.003
0.008
0.013
0.017
0.017
0.012
0.011
0.006
0.003
0.002
0.
0.
0.
0.
0.
0.
0.
0.
0.
0.
0.
0.
0.
0.
0.
0.
0.
0.
0.
0.
0.
0.
0.
0.
0.
0.
0.
0.
0.
0.
0.
0.
0.
0.
0.
0.
0.
0.
0.
0.
0.
0.
0.
0.
0.
0.
0.
0.
0.
0.
0.
0.
0.
0.
0.007
0.017
0.025
0.030
0.041
0.039
0.037
0.030
0.019
0.014
0.004
0.003
0.002
0.
0.
0.
0.
0.
0.
0.
0.
0.
0.
0.
0.
0.
0.
0.
0.
0.
0.
0.
0.
0.
0.
0.
0.
0.
0.
0.
0.
0.
0.
0.
0.
0.
0.
0.
0.
0.
0.
0.
0.
0.
0.
0.
0.
0.
0.
0.
0.
0.
0.
0.
0.
0.021
0.027
0.043
0.055
0.060
0.065
0.071
0.068
0.051
0.045
0.026
0.021
0.006
0.002
0.
0.003
0.003
0.003
0.003
0.
0.
0.
0.
0.
0.
0.
0.
0.
0.
0.
0.
0.
0.
0.
0.002
0.002
0.
0.
0.
0.
0.
0.
0.
0.
0.
0.
0.
0.
0.
0.
0.
0.
0.
0.
0.
0.
0.
0.
0.
0.
0.
0.
0.
0.
0.012
0.031
0.047
0.063
0.079
0.093
0.106
0.107
0.102
0.094
0.072
0.059
0.037
0.026
0.019
0.012
0.010
0.010
0.009
0.004
0.004
0.003
0.
0.
0.
0.
0.
0.
0.
0.
0.
0.
0.
0.002
0.003
0.003
0.003
0.003
0.003
0.002
0.
0.
0.
0.
0.
0.
0.
0.
0.
0.
0.
0.
0.
0.
0.
0.
0.
0.
0.
0.
0.
0.
0.
0.002
0.005
0.034
0.056
0.084
0.108
0.128
0.154
0.161
0.160
0.151
0.142
0.116
0.095
0.082
0.072
0.047
0.040
0.027
0.019
0.018
0.018
0.007
0.006
0.003
0.
0.
0.
0.
0.002
0.003
0.003
0.003
0.003
0.008
0.019
0.021
0.022
0.019
0.013
0.007
0.006
0.002
0.
0.
0.
0.
0.
0.
0.
0.
0.
0.
0.
0.
0.
0.
0.
0.
0.
0.
0.
0.
0.
0.003
0.010
0.020
0.053
0.092
0.123
0.162
0.194
0.215
0.229
0.237
0.223
0.206
0.181
0.156
0.141
0.116
0.095
0.068
0.050
0.034
0.031
0.023
0.019
0.008
0.006
0.002
0.
0.002
0.003
0.004
0.009
0.013
0.017
0.022
0.038
0.043
0.043
0.043
0.037
0.031
0.020
0.008
0.006
0.
0.
0.
0.
0.
0.
0.
0.
0.
0.
0.
0.
0.
0.
0.
0.
0.
0.
0.
0.
0.003
0.013
0.019
0.037
0.093
0.136
0.173
0.223
0.263
0.297
0.319
0.317
0.309
0.291
0.263
0.222
0.195
0.163
0.139
0.102
0.074
0.055
0.045
0.033
0.023
0.014
0.008
0.006
0.002
0.007
0.019
0.021
0.028
0.037
0.046
0.055
0.063
0.064
0.067
0.065
0.061
0.051
0.042
0.032
0.016
0.012
0.006
0.006
0.004
0.003
0.003
0.002
0.
0.
0.
0.
0.
0.
0.
0.
0.
0.
0.
0.
0.002
0.008
0.020
0.038
0.067
0.119
0.168
0.230
0.287
0.332
0.367
0.393
0.397
0.386
0.378
0.352
0.306
0.254
0.203
0.174
0.135
0.105
0.075
0.060
0.049
0.033
0.025
0.008
0.006
0.015
0.023
0.028
0.037
0.054
0.075
0.087
0.101
0.093
0.098
0.092
0.092
0.091
0.083
0.065
0.056
0.049
0.033
0.036
0.032
0.024
0.022
0.017
0.009
0.003
0.
0.
0.
0.
0.
0.
0.
0.
0.
0.
0.
0.003
0.018
0.028
0.054
0.096
0.143
0.205
0.279
0.340
0.393
0.428
0.456
0.472
0.456
0.449
0.416
0.372
0.305
0.248
0.207
0.162
0.130
0.094
0.075
0.054
0.040
0.028
0.013
0.016
0.026
0.038
0.049
0.065
0.089
0.106
0.121
0.136
0.137
0.122
0.132
0.130
0.126
0.116
0.125
0.108
0.102
0.115
0.100
0.086
0.076
0.056
0.045
0.031
0.013
0.007
0.
0.
0.
0.
0.
0.
0.
0.
0.
0.
0.003
0.020
0.035
0.066
0.110
0.164
0.232
0.305
0.377
0.437
0.475
0.503
0.530
0.522
0.510
0.475
0.424
0.360
0.284
0.231
0.182
0.143
0.109
0.082
0.055
0.044
0.028
0.017
0.023
0.038
0.057
0.079
0.098
0.120
0.141
0.156
0.168
0.168
0.173
0.166
0.167
0.181
0.191
0.182
0.196
0.195
0.182
0.173
0.162
0.137
0.114
0.083
0.054
0.040
0.014
0.007
0.
0.
0.
0.
0.
0.
0.
0.
0.
0.003
0.021
0.043
0.076
0.118
0.174
0.249
0.327
0.400
0.461
0.506
0.544
0.562
0.567
0.544
0.510
0.442
0.386
0.320
0.252
0.204
0.164
0.122
0.095
0.061
0.046
0.026
0.017
0.027
0.055
0.070
0.093
0.120
0.150
0.164
0.174
0.196
0.209
0.227
0.236
0.255
0.272
0.278
0.297
0.301
0.292
0.276
0.262
0.244
0.221
0.185
0.150
0.103
0.058
0.040
0.013
0.
0.
0.
0.
0.
0.
0.
0.
0.
0.003
0.020
0.046
0.076
0.123
0.179
0.243
0.319
0.399
0.467
0.515
0.561
0.578
0.571
0.553
0.517
0.461
0.401
0.338
0.279
0.218
0.173
0.125
0.094
0.064
0.049
0.018
0.019
0.035
0.068
0.088
0.120
0.141
0.183
0.200
0.219
0.238
0.272
0.303
0.323
0.340
0.347
0.376
0.405
0.403
0.408
0.402
0.381
0.351
0.322
0.276
0.224
0.163
0.109
0.059
0.032
0.011
0.
0.
0.
0.
0.
0.
0.
0.
0.003
0.014
0.036
0.072
0.114
0.170
0.226
0.295
0.372
0.445
0.490
0.543
0.564
0.561
0.541
0.507
0.458
0.398
0.350
0.296
0.240
0.187
0.132
0.101
0.067
0.042
0.037
0.027
0.047
0.079
0.097
0.134
0.167
0.220
0.240
0.272
0.296
0.321
0.373
0.405
0.421
0.448
0.479
0.509
0.523
0.529
0.538
0.515
0.477
0.437
0.376
0.310
0.231
0.166
0.106
0.048
0.022
0.002
0.
0.
0.
0.
0.
0.
0.
0.002
0.008
0.023
0.063
0.098
0.149
0.204
0.262
0.332
0.398
0.444
0.498
0.516
0.523
0.505
0.473
0.430
0.391
0.335
0.286
0.241
0.185
0.144
0.106
0.074
0.048
0.039
0.050
0.056
0.078
0.108
0.158
0.193
0.250
0.289
0.320
0.356
0.396
0.445
0.478
0.504
0.551
0.596
0.614
0.633
0.656
0.662
0.650
0.608
0.559
0.491
0.408
0.323
0.242
0.165
0.097
0.045
0.013
0.006
0.005
0.002
0.
0.
0.
0.
0.
0.003
0.015
0.041
0.082
0.123
0.169
0.225
0.270
0.324
0.384
0.431
0.446
0.454
0.447
0.413
0.389
0.359
0.317
0.276
0.226
0.172
0.138
0.109
0.082
0.052
0.052
0.058
0.068
0.088
0.128
0.179
0.236
0.275
0.328
0.373
0.417
0.472
0.513
0.556
0.596
0.645
0.701
0.719
0.747
0.773
0.774
0.759
0.728
0.673
0.607
0.517
0.422
0.317
0.225
0.159
0.090
0.029
0.021
0.012
0.006
0.003
0.002
0.
0.
0.
0.002
0.003
0.020
0.059
0.095
0.125
0.167
0.219
0.256
0.305
0.350
0.362
0.377
0.368
0.356
0.343
0.313
0.283
0.254
0.216
0.176
0.134
0.102
0.078
0.062
0.067
0.069
0.087
0.108
0.150
0.210
0.267
0.312
0.369
0.424
0.476
0.532
0.582
0.628
0.677
0.732
0.771
0.811
0.834
0.867
0.873
0.862
0.837
0.785
0.709
0.613
0.511
0.405
0.306
0.221
0.149
0.086
0.040
0.028
0.015
0.009
0.003
0.
0.
0.
0.
0.
0.003
0.025
0.058
0.092
0.119
0.150
0.190
0.223
0.258
0.276
0.291
0.291
0.294
0.292
0.266
0.242
0.208
0.185
0.160
0.128
0.095
0.089
0.077
0.084
0.080
0.098
0.121
0.176
0.235
0.282
0.338
0.402
0.479
0.533
0.583
0.657
0.693
0.753
0.793
0.836
0.866
0.891
0.906
0.926
0.913
0.907
0.855
0.778
0.692
0.593
0.482
0.382
0.280
0.204
0.130
0.079
0.044
0.031
0.016
0.010
0.
0.
0.
0.
0.
0.
0.004
0.038
0.058
0.079
0.103
0.129
0.158
0.178
0.194
0.209
0.209
0.217
0.221
0.207
0.196
0.175
0.158
0.140
0.119
0.094
0.086
0.080
0.089
0.086
0.100
0.145
0.196
0.250
0.298
0.356
0.429
0.519
0.582
0.645
0.701
0.738
0.794
0.825
0.867
0.907
0.923
0.937
0.951
0.962
0.937
0.890
0.835
0.752
0.659
0.556
0.445
0.338
0.256
0.179
0.122
0.072
0.050
0.027
0.013
0.
0.
0.
0.
0.
0.
0.
0.
0.034
0.052
0.067
0.086
0.109
0.120
0.131
0.146
0.153
0.154
0.164
0.157
0.152
0.143
0.134
0.116
0.099
0.092
0.082
0.082
0.089
0.094
0.110
0.155
0.218
0.269
0.327
0.388
0.459
0.548
0.599
0.668
0.708
0.760
0.806
0.846
0.872
0.919
0.916
0.920
0.935
0.941
0.941
0.913
0.848
0.781
0.699
0.599
0.499
0.388
0.290
0.221
0.159
0.103
0.065
0.046
0.024
0.
0.
0.
0.
0.
0.
0.
0.
0.
0.022
0.039
0.052
0.065
0.078
0.088
0.083
0.095
0.103
0.117
0.119
0.118
0.109
0.104
0.096
0.085
0.075
0.071
0.073
0.084
0.090
0.115
0.170
0.209
0.274
0.329
0.392
0.472
0.540
0.600
0.661
0.712
0.757
0.801
0.829
0.851
0.881
0.890
0.885
0.890
0.907
0.909
0.895
0.847
0.800
0.719
0.626
0.536
0.426
0.327
0.259
0.192
0.135
0.082
0.055
0.032
0.
0.
0.
0.
0.
0.
0.
0.
0.
0.
0.005
0.018
0.031
0.036
0.045
0.048
0.052
0.060
0.066
0.078
0.084
0.079
0.078
0.065
0.066
0.055
0.055
0.058
0.069
0.090
0.117
0.160
0.201
0.266
0.320
0.384
0.451
0.513
0.568
0.632
0.674
0.719
0.757
0.788
0.802
0.809
0.829
0.827
0.826
0.845
0.854
0.846
0.838
0.775
0.715
0.633
0.550
0.446
0.357
0.278
0.212
0.146
0.098
0.066
0.036
0.
0.
0.
0.
0.
0.
0.
0.
0.
0.
0.
0.
0.
0.016
0.018
0.025
0.022
0.024
0.035
0.048
0.043
0.047
0.053
0.049
0.041
0.038
0.044
0.047
0.058
0.080
0.109
0.149
0.187
0.235
0.283
0.346
0.408
0.466
0.521
0.583
0.617
0.662
0.700
0.709
0.715
0.738
0.740
0.751
0.757
0.778
0.797
0.811
0.789
0.750
0.697
0.626
0.540
0.446
0.378
0.288
0.218
0.151
0.104
0.070
0.036
0.
0.
0.
0.
0.
0.
0.
0.
0.
0.
0.
0.
0.
0.
0.004
0.006
0.006
0.009
0.010
0.014
0.017
0.023
0.021
0.024
0.023
0.025
0.038
0.044
0.058
0.087
0.113
0.141
0.181
0.216
0.251
0.304
0.362
0.412
0.464
0.518
0.555
0.578
0.623
0.628
0.629
0.640
0.648
0.671
0.685
0.698
0.723
0.736
0.730
0.713
0.653
0.582
0.511
0.441
0.368
0.281
0.197
0.145
0.103
0.069
0.035
0.
0.
0.
0.
0.
0.
0.
0.
0.
0.
0.
0.
0.
0.
0.
0.
0.004
0.004
0.004
0.002
0.003
0.007
0.010
0.013
0.015
0.016
0.028
0.040
0.060
0.082
0.115
0.153
0.190
0.222
0.243
0.301
0.340
0.381
0.414
0.459
0.478
0.505
0.528
0.549
0.564
0.554
0.566
0.580
0.601
0.638
0.652
0.669
0.662
0.639
0.596
0.544
0.477
0.413
0.344
0.262
0.185
0.130
0.096
0.058
0.032
0.
0.
0.
0.
0.
0.
0.
0.
0.
0.
0.
0.
0.
0.
0.
0.
0.
0.
0.
0.
0.
0.
0.
0.003
0.012
0.024
0.035
0.057
0.074
0.099
0.140
0.158
0.198
0.232
0.256
0.295
0.335
0.363
0.386
0.404
0.410
0.432
0.455
0.465
0.476
0.473
0.487
0.509
0.547
0.569
0.586
0.609
0.601
0.580
0.544
0.489
0.432
0.370
0.295
0.228
0.165
0.116
0.083
0.051
0.028
0.
0.
0.
0.
0.
0.
0.
0.
0.
0.
0.
0.
0.
0.
0.
0.
0.
0.
0.
0.
0.
0.
0.003
0.009
0.021
0.029
0.043
0.072
0.100
0.137
0.167
0.198
0.237
0.263
0.294
0.310
0.337
0.357
0.367
0.367
0.359
0.368
0.390
0.390
0.403
0.416
0.431
0.454
0.482
0.504
0.528
0.557
0.550
0.524
0.486
0.437
0.380
0.316
0.259
0.192
0.136
0.094
0.065
0.039
0.022
0.
0.
0.
0.
0.
0.
0.
0.
0.
0.
0.
0.
0.
0.
0.
0.
0.
0.
0.
0.
0.
0.002
0.007
0.019
0.030
0.044
0.073
0.091
0.128
0.166
0.203
0.244
0.275
0.311
0.334
0.348
0.357
0.364
0.360
0.356
0.353
0.342
0.345
0.341
0.342
0.369
0.383
0.398
0.423
0.459
0.472
0.476
0.488
0.468
0.435
0.386
0.327
0.269
0.201
0.158
0.114
0.074
0.048
0.030
0.011
0.
0.
0.
0.
0.
0.
0.
0.
0.
0.
0.
0.
0.
0.
0.
0.
0.
0.
0.
0.
0.003
0.007
0.011
0.030
0.049
0.064
0.098
0.125
0.172
0.211
0.264
0.318
0.367
0.390
0.401
0.409
0.396
0.392
0.381
0.364
0.343
0.326
0.316
0.305
0.300
0.309
0.327
0.342
0.366
0.386
0.410
0.421
0.421
0.410
0.369
0.318
0.267
0.214
0.165
0.128
0.089
0.050
0.032
0.016
0.005
0.
0.
0.
0.
0.
0.
0.
0.
0.
0.
0.
0.
0.
0.
0.
0.
0.
0.
0.
0.003
0.004
0.013
0.030
0.044
0.063
0.088
0.131
0.171
0.223
0.285
0.328
0.388
0.446
0.487
0.510
0.504
0.481
0.455
0.428
0.401
0.355
0.314
0.295
0.276
0.259
0.259
0.264
0.283
0.307
0.330
0.348
0.353
0.348
0.342
0.312
0.268
0.218
0.173
0.138
0.101
0.065
0.033
0.016
0.005
0.
0.
0.
0.
0.
0.
0.
0.
0.
0.
0.
0.
0.
0.
0.
0.
0.
0.
0.
0.
0.004
0.008
0.025
0.041
0.059
0.082
0.124
0.155
0.208
0.272
0.338
0.409
0.476
0.538
0.578
0.596
0.606
0.576
0.534
0.489
0.442
0.371
0.320
0.271
0.244
0.213
0.208
0.218
0.230
0.250
0.269
0.280
0.294
0.291
0.273
0.254
0.209
0.171
0.141
0.104
0.072
0.047
0.022
0.009
0.
0.
0.
0.
0.
0.
0.
0.
0.
0.
0.
0.
0.
0.
0.
0.
0.
0.
0.
0.
0.003
0.007
0.017
0.034
0.042
0.066
0.099
0.136
0.179
0.249
0.321
0.400
0.479
0.559
0.615
0.667
0.685
0.684
0.651
0.602
0.541
0.472
0.393
0.316
0.247
0.201
0.183
0.162
0.164
0.178
0.190
0.206
0.218
0.230
0.233
0.220
0.192
0.164
0.142
0.112
0.081
0.054
0.032
0.014
0.004
0.
0.
0.
0.
0.
0.
0.
0.
0.
0.
0.
0.
0.
0.
0.
0.
0.
0.
0.
0.
0.004
0.008
0.018
0.034
0.049
0.074
0.106
0.140
0.195
0.283
0.356
0.440
0.524
0.613
0.685
0.717
0.747
0.735
0.707
0.652
0.581
0.499
0.412
0.322
0.248
0.181
0.146
0.125
0.121
0.122
0.137
0.149
0.166
0.175
0.171
0.160
0.150
0.134
0.109
0.085
0.060
0.041
0.021
0.013
0.003
0.
0.
0.
0.
0.
0.
0.
0.
0.
0.
0.
0.
0.
0.
0.
0.
0.
0.
0.
0.
0.004
0.008
0.017
0.035
0.050
0.075
0.111
0.147
0.217
0.286
0.366
0.463
0.562
0.655
0.711
0.756
0.766
0.759
0.735
0.681
0.591
0.506
0.407
0.318
0.231
0.171
0.116
0.081
0.075
0.077
0.090
0.095
0.099
0.107
0.113
0.114
0.109
0.099
0.084
0.063
0.047
0.029
0.017
0.004
0.
0.
0.
0.
0.
0.
0.
0.
0.
0.
0.
0.
0.
0.
0.
0.
0.
0.
0.002
0.003
0.003
0.007
0.011
0.019
0.036
0.046
0.073
0.103
0.139
0.216
0.277
0.363
0.459
0.561
0.650
0.713
0.758
0.765
0.771
0.737
0.670
0.588
0.498
0.394
0.298
0.219
0.163
0.109
0.061
0.037
0.036
0.031
0.049
0.062
0.069
0.078
0.080
0.078
0.068
0.058
0.046
0.031
0.019
0.013
0.003
0.
0.
0.
0.
0.
0.
0.
0.
0.
0.
0.
0.
0.
0.
0.
0.
0.
0.003
0.004
0.009
0.010
0.013
0.015
0.024
0.023
0.048
0.067
0.093
0.130
0.200
0.266
0.354
0.432
0.530
0.616
0.688
0.724
0.746
0.748
0.712
0.654
0.575
0.478
0.376
0.283
0.210
0.152
0.100
0.053
0.020
0.007
0.016
0.022
0.032
0.041
0.047
0.051
0.050
0.042
0.036
0.029
0.019
0.013
0.003
0.
0.
0.
0.
0.
0.
0.
0.
0.
0.
0.
0.
0.
0.
0.
0.
0.
0.003
0.008
0.011
0.020
0.023
0.024
0.028
0.031
0.030
0.038
0.053
0.076
0.116
0.173
0.235
0.306
0.390
0.473
0.557
0.631
0.678
0.699
0.696
0.673
0.614
0.542
0.453
0.368
0.288
0.213
0.143
0.089
0.044
0.008
0.
0.004
0.010
0.017
0.024
0.027
0.029
0.029
0.027
0.021
0.017
0.013
0.006
0.
0.
0.
0.
0.
0.
0.
0.
0.
0.
0.
0.
0.
0.
0.
0.
0.
0.003
0.008
0.021
0.027
0.030
0.034
0.036
0.038
0.036
0.037
0.038
0.048
0.061
0.088
0.151
0.206
0.265
0.320
0.412
0.495
0.557
0.603
0.627
0.633
0.617
0.568
0.508
0.432
0.357
0.274
0.212
0.138
0.072
0.038
0.009
0.
0.
0.004
0.005
0.010
0.012
0.015
0.015
0.014
0.013
0.004
0.003
0.
0.
0.
0.
0.
0.
0.
0.
0.
0.
0.
0.
0.
0.
0.
0.
0.
0.
0.003
0.020
0.028
0.036
0.048
0.051
0.054
0.053
0.051
0.040
0.041
0.044
0.052
0.070
0.124
0.163
0.210
0.273
0.337
0.398
0.459
0.510
0.541
0.553
0.549
0.505
0.461
0.404
0.347
0.280
0.204
0.140
0.090
0.041
0.014
0.
0.
0.
0.003
0.003
0.004
0.004
0.004
0.004
0.003
0.
0.
0.
0.
0.
0.
0.
0.
0.
0.
0.
0.
0.
0.
0.
0.
0.
0.
0.
0.002
0.011
0.025
0.035
0.050
0.061
0.066
0.070
0.068
0.062
0.052
0.043
0.035
0.046
0.052
0.083
0.124
0.163
0.214
0.260
0.303
0.373
0.425
0.444
0.463
0.464
0.448
0.418
0.387
0.331
0.279
0.217
0.152
0.105
0.058
0.017
0.002
0.
0.
0.
0.
0.
0.
0.
0.
0.
0.
0.
0.
0.
0.
0.
0.
0.
0.
0.
0.
0.
0.
0.
0.
0.
0.
0.
0.
0.003
0.019
0.029
0.045
0.059
0.072
0.083
0.088
0.086
0.074
0.062
0.048
0.036
0.028
0.036
0.046
0.080
0.119
0.161
0.203
0.234
0.285
0.316
0.354
0.371
0.390
0.382
0.380
0.365
0.325
0.285
0.230
0.173
0.112
0.069
0.035
0.002
0.
0.
0.
0.
0.
0.
0.
0.
0.
0.
0.
0.
0.
0.
0.
0.
0.
0.
0.
0.
0.
0.
0.
0.
0.
0.
0.
0.
0.003
0.018
0.031
0.049
0.068
0.087
0.096
0.101
0.095
0.086
0.068
0.053
0.041
0.028
0.026
0.029
0.046
0.078
0.106
0.139
0.170
0.205
0.243
0.275
0.302
0.320
0.330
0.346
0.334
0.319
0.281
0.234
0.178
0.117
0.084
0.039
0.014
0.
0.
0.
0.
0.
0.
0.
0.
0.
0.
0.
0.
0.
0.
0.
0.
0.
0.
0.
0.
0.
0.
0.
0.
0.
0.
0.
0.
0.002
0.019
0.034
0.051
0.072
0.088
0.100
0.104
0.102
0.089
0.075
0.055
0.042
0.026
0.015
0.020
0.026
0.041
0.066
0.090
0.106
0.142
0.179
0.209
0.234
0.266
0.294
0.303
0.315
0.305
0.273
0.230
0.175
0.127
0.085
0.046
0.015
0.004
0.
0.
0.
0.
0.
0.
0.
0.
0.
0.
0.
0.
0.
0.
0.
0.
0.
0.
0.
0.
0.
0.
0.
0.
0.
0.
0.
0.002
0.018
0.032
0.049
0.069
0.084
0.096
0.101
0.098
0.086
0.072
0.053
0.040
0.025
0.014
0.010
0.013
0.015
0.025
0.040
0.052
0.071
0.107
0.144
0.186
0.210
0.246
0.276
0.280
0.279
0.253
0.217
0.173
0.129
0.087
0.053
0.023
0.010
0.
0.
0.
0.
0.
0.
0.
0.
0.
0.
0.
0.
0.
0.
0.
0.
0.
0.
0.
0.
0.
0.
0.
0.
0.
0.
0.
0.
0.012
0.028
0.041
0.062
0.076
0.086
0.094
0.092
0.080
0.060
0.047
0.034
0.018
0.011
0.008
0.008
0.008
0.007
0.007
0.015
0.027
0.049
0.091
0.130
0.170
0.200
0.232
0.255
0.255
0.237
0.213
0.160
0.124
0.087
0.056
0.031
0.011
0.
0.
0.
0.
0.
0.
0.
0.
0.
0.
0.
0.
0.
0.
0.
0.
0.
0.
0.
0.
0.
0.
0.
0.
0.
0.
0.
0.
0.009
0.019
0.034
0.045
0.063
0.071
0.076
0.074
0.067
0.050
0.039
0.028
0.013
0.005
0.007
0.007
0.007
0.004
0.
0.002
0.010
0.024
0.053
0.086
0.123
0.159
0.196
0.217
0.226
0.209
0.184
0.157
0.114
0.083
0.055
0.032
0.012
0.004
0.
0.
0.
0.
0.
0.
0.
0.
0.
0.
0.
0.
0.
0.
0.
0.
0.
0.
0.
0.
0.
0.
0.
0.
0.
0.
0.
0.002
0.011
0.026
0.034
0.042
0.053
0.056
0.050
0.046
0.038
0.030
0.014
0.008
0.002
0.
0.004
0.004
0.
0.
0.
0.006
0.013
0.028
0.060
0.102
0.131
0.164
0.184
0.190
0.184
0.167
0.139
0.106
0.077
0.047
0.029
0.012
0.004
0.
0.
0.
0.
0.
0.
0.
0.
0.
0.
0.
0.
0.
0.
0.
0.
0.
0.
0.
0.
0.
0.
0.
0.
0.
0.
0.
0.
0.003
0.009
0.024
0.030
0.035
0.037
0.036
0.033
0.027
0.012
0.009
0.003
0.
0.
0.
0.
0.
0.
0.
0.
0.005
0.017
0.034
0.066
0.100
0.126
0.143
0.153
0.151
0.139
0.117
0.088
0.066
0.043
0.021
0.007
0.
0.
0.
0.
0.
0.
0.
0.
0.
0.
0.
0.
0.
0.
0.
0.
0.
0.
0.
0.
0.
0.
0.
0.
0.
0.
0.
0.
0.
0.
0.003
0.008
0.015
0.019
0.020
0.020
0.016
0.010
0.004
0.003
0.
0.
0.
0.
0.
0.
0.
0.
0.
0.
0.007
0.022
0.047
0.071
0.092
0.111
0.121
0.123
0.109
0.090
0.071
0.053
0.033
0.018
0.006
0.
0.
0.
0.
0.
0.
0.
0.
0.
0.
0.
0.
0.
0.
0.
0.
0.
0.
0.
0.
0.
0.
0.
0.
0.
0.
0.
0.
0.
0.
0.
0.002
0.003
0.004
0.004
0.004
0.004
0.003
0.003
0.
0.
0.
0.
0.
0.
0.
0.
0.
0.
0.
0.002
0.004
0.022
0.039
0.067
0.079
0.082
0.087
0.076
0.065
0.053
0.037
0.021
0.011
0.005
0.
0.
0.
0.
0.
0.
0.
0.
0.
0.
0.
0.
0.
0.
0.
0.
0.
0.
0.
0.
0.
0.
0.
0.
0.
0.
0.
0.
0.
0.
0.
0.
0.
0.002
0.002
0.002
0.002
0.
0.
0.
0.
0.
0.
0.
0.
0.
0.
0.
0.
0.
0.
0.003
0.012
0.020
0.034
0.045
0.051
0.053
0.052
0.046
0.032
0.022
0.012
0.008
0.
0.
0.
0.
0.
0.
0.
0.
0.
0.
0.
0.
0.
0.
0.
0.
0.
0.
0.
0.
0.
0.
0.
0.
0.
0.
0.
0.
0.
0.
0.
0.
0.
0.
0.
0.
0.
0.
0.
0.
0.
0.
0.
0.
0.
0.
0.
0.
0.
0.
0.
0.
0.002
0.006
0.012
0.016
0.019
0.029
0.031
0.027
0.022
0.015
0.012
0.009
0.
0.
0.
0.
0.
0.
0.
0.
0.
0.
0.
0.
0.
0.
0.
0.
0.
0.
0.
0.
0.
0.
0.
0.
0.
0.
0.
0.
0.
0.
0.
0.
0.
0.
0.
0.
0.
0.
0.
0.
0.
0.
0.
0.
0.
0.
0.
0.
0.
0.
0.
0.
0.
0.
0.002
0.003
0.011
0.013
0.015
0.015
0.013
0.012
0.010
0.008
0.
0.
0.
0.
0.
0.
0.
0.
0.
0.
0.
0.
0.
0.
0.
0.
0.
0.
0.
0.
0.
0.
0.
0.
0.
0.
0.
0.
0.
0.
0.
0.
0.
0.
0.
0.
0.
0.
0.
0.
0.
0.
0.
0.
0.
0.
0.
0.
0.
0.
0.
0.
0.
0.
0.
0.
0.002
0.003
0.003
0.004
0.008
0.008
0.007
0.002
0.
0.
0.
0.
0.
0.
0.
0.
0.
0.
0.
0.
0.
0.
0.
0.
0.
0.
0.
0.
0.
0.
0.
0.
0.
0.
0.
0.
0.
0.
0.
0.
0.
0.
0.
0.
0.
0.
0.
0.
0.
0.
0.
0.
0.
0.
0.
0.
0.
0.
0.
0.
0.
0.
0.
0.
0.
0.
0.
0.
0.002
0.002
0.
0.
0.
0.
0.
0.
0.
0.
0.
0.
0.
0.
0.
0.
0.
0.
0.
0.
0.
0.
0.
0.
0.
0.
0.
0.
0.
0.
0.
0.
0.
0.
0.
0.
0.
0.
0.
0.
0.
0.
0.
0.
0.
0.
0.
0.
0.
0.
0.
0.
0.
0.
0.
0.
0.
0.
0.
0.
0.
0.
0.
0.
0.
0.
0.
0.
0.
0.
0.
0.
0.
0.
0.
0.
0.
0.
0.
0.
0.
0.
0.
0.
0.
0.
0.
0.
0.
0.
0.
0.
0.
0.
0.
0.
0.
0.
0.
0.
0.
0.
0.
0.
0.
0.
0.
0.
0.
0.
0.
0.
0.
0.
0.
0.
0.
0.
0.
0.
0.
0.
0.
0.
0.
0.
0.
0.
0.
0.
0.
0.
0.
0.
0.
0.
0.
0.
0.
0.
0.
0.
0.
0.
0.
0.
0.
0.
0.
0.
0.
0.
0.
0.
0.
0.
0.
0.
0.
0.
0.
0.
0.
0.
0.
0.
0.
0.
0.
0.
0.
0.
0.
0.
0.
0.
0.
0.
0.
0.
0.
0.
0.
0.
0.
0.
0.
0.
0.
0.
0.
0.
0.
0.
0.
0.
0.
0.
0.
0.
0.
0.
0.
0.
0.
0.
0.
0.
0.
0.
0.
0.
0.
0.
0.
0.
0.
0.
0.
0.
0.
0.
0.
0.
0.
0.
0.
0.
0.
0.
0.
0.
0.
0.
0.
0.
0.
0.
0.
0.
0.
0.
0.
0.
0.
0.
0.
0.
0.
0.
0.
0.
0.
0.
0.
0.
0.
0.
0.
0.
0.
0.
0.
0.
0.
0.
0.
0.
0.
0.
0.
0.
0.
0.
0.
0.
0.
0.
0.
0.
0.
0.
0.
0.
0.
0.
0.
0.
0.
0.
0.
0.
0.
0.
0.
0.
0.
0.
0.
0.
0.
0.
0.
0.
0.
0.
0.
0.
0.
0.
0.
0.
0.
0.
0.
0.
0.
0.
0.
0.
0.
0.
0.
0.
0.
0.
0.
0.
0.
0.
0.
0.
0.
0.
0.
0.
0.
0.
0.
0.
0.
0.
0.
0.
0.
0.
0.
0.
0.
0.
0.
0.
0.
0.
0.
0.
0.
0.
0.
0.
0.
0.
0.
0.
0.
0.
0.
0.
0.
0.
0.
0.
0.
0.
0.
0.
0.
0.
0.
0.
0.
0.
0.
0.
0.
0.
0.
0.
0.
0.
0.
0.
0.
0.
0.
0.
0.
0.
0.
0.
0.
0.
0.
0.
0.
0.
0.
0.
0.
0.
0.
0.
0.
0.
0.
0.
0.
0.
0.
0.
0.
0.
0.
0.
0.
0.
0.
0.
0.
0.
0.
0.
0.
0.
0.
0.
0.
0.
0.
0.
0.
0.
0.
0.
0.
0.
0.
0.
0.
0.
0.
0.
0.
0.
0.
0.
0.
0.
0.
0.
0.
0.
0.
0.
0.
0.
0.
0.
0.
0.
0.
0.
0.
0.
0.
0.
0.
0.
0.
0.
0.
0.
0.
0.
0.
0.
0.
0.
0.
0.
0.
0.
0.
0.
0.
0.
0.
0.
0.
0.
0.
0.
0.
0.
0.
0.
0.
0.
0.
0.
0.
0.
0.
0.
0.
0.
0.
0.
0.
0.
0.
0.
0.
0.
0.
0.
0.
0.
0.
0.
0.
0.
0.
0.
0.
0.
0.
0.
0.
0.
0.
0.
0.
0.
0.
0.
0.
0.
0.
0.
0.
0.
0.
0.
0.
0.
0.
0.
0.
0.
0.
0.
0.
0.
0.
0.
0.
0.
0.
0.
0.
0.
0.
0.
0.
0.
0.
0.
0.
0.
0.
0.
0.
0.
0.
0.
0.
0.
0.
0.
0.
0.
0.
0.
0.
0.
0.
0.
0.
0.
0.
0.
0.
0.
0.
0.
0.
0.
0.
0.
0.
0.
0.
0.
0.
0.
0.
0.
0.
0.
0.003
0.003
0.003
0.003
0.003
0.002
0.
0.
0.
0.
0.
0.
0.
0.
0.
0.
0.
0.
0.
0.
0.
0.
0.
0.
0.
0.
0.
0.
0.
0.
0.
0.
0.
0.
0.
0.
0.
0.
0.
0.
0.
0.
0.
0.
0.
0.
0.
0.
0.
0.
0.
0.
0.
0.
0.
0.
0.
0.
0.
0.
0.
0.
0.
0.002
0.007
0.012
0.010
0.014
0.016
0.015
0.006
0.005
0.002
0.
0.
0.
0.
0.
0.
0.
0.
0.
0.
0.
0.
0.
0.
0.
0.
0.
0.
0.
0.
0.
0.
0.
0.
0.
0.
0.
0.
0.
0.
0.
0.
0.
0.
0.
0.
0.
0.
0.
0.
0.
0.
0.
0.
0.
0.
0.
0.
0.
0.
0.
0.
0.
0.
0.002
0.011
0.014
0.027
0.032
0.033
0.032
0.031
0.024
0.013
0.006
0.003
0.002
0.
0.
0.
0.
0.
0.
0.
0.
0.
0.
0.
0.
0.
0.
0.
0.
0.
0.
0.
0.
0.
0.
0.
0.
0.
0.
0.
0.
0.
0.
0.
0.
0.
0.
0.
0.
0.
0.
0.
0.
0.
0.
0.
0.
0.
0.
0.
0.
0.
0.
0.
0.
0.011
0.024
0.031
0.040
0.057
0.062
0.062
0.058
0.047
0.035
0.021
0.012
0.004
0.003
0.
0.
0.003
0.003
0.003
0.003
0.
0.
0.
0.
0.
0.
0.
0.
0.
0.
0.
0.
0.
0.
0.
0.
0.
0.
0.
0.
0.
0.
0.
0.
0.
0.
0.
0.
0.
0.
0.
0.
0.
0.
0.
0.
0.
0.
0.
0.
0.
0.
0.
0.
0.008
0.025
0.034
0.054
0.071
0.081
0.088
0.099
0.102
0.096
0.083
0.060
0.046
0.025
0.015
0.012
0.009
0.009
0.010
0.009
0.004
0.004
0.003
0.
0.
0.
0.
0.
0.
0.
0.
0.
0.
0.
0.002
0.003
0.003
0.003
0.003
0.003
0.002
0.
0.
0.
0.
0.
0.
0.
0.
0.
0.
0.
0.
0.
0.
0.
0.
0.
0.
0.
0.
0.
0.
0.
0.002
0.014
0.036
0.058
0.092
0.108
0.123
0.140
0.154
0.154
0.154
0.139
0.123
0.087
0.065
0.058
0.043
0.026
0.026
0.020
0.021
0.015
0.013
0.007
0.006
0.
0.
0.
0.
0.002
0.002
0.003
0.003
0.002
0.007
0.011
0.020
0.021
0.019
0.017
0.011
0.003
0.002
0.
0.
0.
0.
0.
0.
0.
0.
0.
0.
0.
0.
0.
0.
0.
0.
0.
0.
0.
0.
0.
0.002
0.017
0.034
0.068
0.104
0.129
0.162
0.190
0.213
0.226
0.222
0.220
0.202
0.171
0.141
0.129
0.105
0.084
0.065
0.043
0.037
0.034
0.026
0.022
0.014
0.008
0.006
0.002
0.
0.003
0.003
0.013
0.018
0.021
0.031
0.038
0.042
0.046
0.043
0.039
0.035
0.025
0.013
0.006
0.002
0.
0.
0.
0.
0.
0.
0.
0.
0.
0.
0.
0.
0.
0.
0.
0.
0.
0.
0.
0.002
0.015
0.026
0.070
0.104
0.148
0.193
0.240
0.273
0.298
0.318
0.318
0.300
0.281
0.251
0.223
0.192
0.160
0.129
0.100
0.079
0.063
0.057
0.047
0.036
0.027
0.014
0.007
0.003
0.005
0.016
0.029
0.037
0.039
0.054
0.066
0.076
0.069
0.069
0.067
0.064
0.052
0.043
0.027
0.013
0.006
0.
0.
0.
0.
0.
0.
0.
0.
0.
0.
0.
0.
0.
0.
0.
0.
0.
0.
0.002
0.013
0.026
0.050
0.100
0.142
0.198
0.244
0.313
0.356
0.398
0.417
0.421
0.415
0.393
0.354
0.303
0.261
0.223
0.186
0.155
0.118
0.091
0.074
0.063
0.049
0.036
0.024
0.016
0.018
0.027
0.034
0.051
0.065
0.080
0.103
0.117
0.117
0.119
0.104
0.098
0.085
0.075
0.059
0.046
0.024
0.013
0.014
0.007
0.007
0.003
0.002
0.
0.
0.
0.
0.
0.
0.
0.
0.
0.
0.
0.
0.
0.003
0.021
0.036
0.068
0.127
0.181
0.245
0.320
0.390
0.450
0.485
0.505
0.515
0.514
0.496
0.455
0.398
0.336
0.279
0.234
0.200
0.159
0.121
0.096
0.074
0.057
0.042
0.034
0.030
0.040
0.045
0.063
0.090
0.109
0.133
0.158
0.166
0.170
0.167
0.149
0.139
0.127
0.114
0.102
0.085
0.060
0.042
0.034
0.032
0.027
0.018
0.013
0.003
0.002
0.
0.
0.
0.
0.
0.
0.
0.
0.
0.
0.002
0.017
0.026
0.053
0.095
0.142
0.212
0.290
0.379
0.454
0.517
0.558
0.589
0.617
0.611
0.585
0.544
0.485
0.409
0.331
0.276
0.235
0.189
0.150
0.109
0.081
0.070
0.053
0.050
0.050
0.059
0.070
0.094
0.127
0.156
0.186
0.204
0.213
0.220
0.216
0.197
0.193
0.179
0.160
0.155
0.141
0.123
0.106
0.090
0.075
0.064
0.058
0.041
0.026
0.011
0.002
0.
0.
0.
0.
0.
0.
0.
0.
0.
0.003
0.019
0.031
0.063
0.110
0.155
0.232
0.322
0.408
0.497
0.565
0.626
0.660
0.682
0.689
0.654
0.609
0.547
0.488
0.389
0.321
0.268
0.213
0.165
0.125
0.091
0.077
0.055
0.057
0.067
0.074
0.092
0.128
0.158
0.199
0.228
0.250
0.254
0.259
0.263
0.264
0.250
0.252
0.246
0.226
0.219
0.206
0.195
0.176
0.153
0.135
0.106
0.083
0.051
0.038
0.012
0.002
0.
0.
0.
0.
0.
0.
0.
0.
0.003
0.020
0.033
0.069
0.117
0.170
0.242
0.330
0.420
0.515
0.591
0.655
0.702
0.720
0.722
0.696
0.647
0.598
0.528
0.440
0.375
0.293
0.247
0.188
0.138
0.102
0.085
0.064
0.065
0.077
0.091
0.121
0.154
0.195
0.225
0.260
0.291
0.300
0.322
0.344
0.347
0.336
0.346
0.336
0.338
0.337
0.316
0.289
0.276
0.245
0.215
0.181
0.139
0.103
0.061
0.038
0.011
0.
0.
0.
0.
0.
0.
0.
0.
0.003
0.021
0.032
0.065
0.110
0.171
0.237
0.326
0.415
0.513
0.587
0.658
0.705
0.718
0.734
0.709
0.669
0.615
0.549
0.470
0.396
0.321
0.269
0.214
0.163
0.120
0.095
0.077
0.084
0.095
0.106
0.140
0.184
0.237
0.268
0.307
0.339
0.362
0.392
0.403
0.422
0.420
0.426
0.434
0.445
0.437
0.431
0.419
0.378
0.349
0.313
0.272
0.217
0.155
0.107
0.062
0.031
0.004
0.
0.
0.
0.
0.
0.
0.
0.002
0.016
0.029
0.059
0.098
0.158
0.220
0.295
0.382
0.480
0.552
0.620
0.666
0.686
0.699
0.682
0.641
0.593
0.537
0.471
0.398
0.337
0.276
0.224
0.176
0.130
0.099
0.085
0.098
0.102
0.125
0.165
0.220
0.273
0.323
0.364
0.398
0.421
0.450
0.486
0.506
0.525
0.521
0.551
0.548
0.551
0.556
0.539
0.531
0.486
0.446
0.386
0.318
0.237
0.172
0.102
0.055
0.016
0.003
0.
0.
0.
0.
0.
0.
0.
0.008
0.024
0.051
0.083
0.137
0.195
0.252
0.325
0.413
0.485
0.554
0.601
0.624
0.634
0.621
0.600
0.561
0.519
0.456
0.398
0.342
0.291
0.225
0.184
0.139
0.095
0.087
0.089
0.113
0.142
0.187
0.246
0.315
0.364
0.404
0.452
0.489
0.534
0.577
0.591
0.614
0.636
0.654
0.660
0.670
0.681
0.677
0.673
0.625
0.573
0.514
0.434
0.349
0.258
0.176
0.107
0.050
0.012
0.007
0.006
0.003
0.002
0.
0.
0.
0.003
0.012
0.031
0.067
0.108
0.156
0.210
0.271
0.334
0.410
0.469
0.515
0.542
0.554
0.547
0.538
0.515
0.477
0.432
0.384
0.334
0.286
0.224
0.175
0.126
0.109
0.090
0.105
0.132
0.169
0.220
0.295
0.346
0.409
0.455
0.506
0.548
0.609
0.647
0.680
0.697
0.734
0.757
0.775
0.786
0.805
0.812
0.799
0.760
0.712
0.632
0.546
0.443
0.351
0.259
0.182
0.115
0.056
0.023
0.015
0.012
0.004
0.003
0.
0.
0.
0.005
0.016
0.037
0.080
0.119
0.162
0.211
0.263
0.311
0.369
0.411
0.443
0.454
0.461
0.458
0.445
0.426
0.396
0.365
0.312
0.270
0.231
0.192
0.133
0.122
0.109
0.129
0.151
0.194
0.253
0.323
0.381
0.438
0.503
0.566
0.614
0.675
0.720
0.751
0.788
0.826
0.849
0.867
0.873
0.895
0.909
0.893
0.872
0.826
0.751
0.653
0.553
0.438
0.340
0.245
0.169
0.096
0.063
0.037
0.018
0.014
0.004
0.
0.
0.
0.
0.005
0.011
0.045
0.079
0.114
0.150
0.188
0.235
0.266
0.305
0.345
0.367
0.382
0.387
0.379
0.362
0.348
0.317
0.279
0.258
0.223
0.175
0.135
0.135
0.124
0.136
0.166
0.219
0.280
0.339
0.406
0.465
0.541
0.623
0.683
0.740
0.784
0.833
0.865
0.901
0.919
0.932
0.956
0.976
0.975
0.969
0.942
0.905
0.832
0.751
0.647
0.535
0.428
0.320
0.233
0.161
0.108
0.067
0.041
0.024
0.012
0.
0.
0.
0.
0.
0.
0.018
0.046
0.067
0.094
0.122
0.156
0.188
0.216
0.239
0.260
0.290
0.303
0.299
0.295
0.284
0.261
0.245
0.230
0.202
0.163
0.139
0.144
0.134
0.144
0.188
0.240
0.303
0.370
0.433
0.498
0.569
0.663
0.735
0.797
0.831
0.869
0.911
0.950
0.946
0.987
0.984
1.000
1.008
1.012
0.993
0.958
0.895
0.822
0.729
0.622
0.506
0.397
0.301
0.217
0.155
0.103
0.061
0.037
0.023
0.
0.
0.
0.
0.
0.
0.
0.009
0.040
0.057
0.078
0.105
0.124
0.143
0.168
0.188
0.209
0.213
0.226
0.225
0.222
0.208
0.206
0.191
0.170
0.145
0.139
0.132
0.141
0.173
0.198
0.255
0.322
0.379
0.445
0.518
0.607
0.680
0.758
0.819
0.859
0.894
0.929
0.951
0.968
1.009
0.993
0.995
1.012
1.023
1.009
0.988
0.930
0.869
0.779
0.680
0.566
0.460
0.346
0.269
0.200
0.144
0.091
0.056
0.029
0.
0.
0.
0.
0.
0.
0.
0.
0.
0.030
0.046
0.066
0.083
0.095
0.104
0.122
0.140
0.155
0.166
0.174
0.173
0.174
0.172
0.155
0.139
0.126
0.129
0.133
0.151
0.182
0.198
0.260
0.326
0.390
0.449
0.526
0.602
0.679
0.745
0.795
0.852
0.887
0.911
0.933
0.958
0.977
0.969
0.970
0.980
0.991
0.986
0.977
0.953
0.893
0.812
0.720
0.609
0.511
0.394
0.314
0.236
0.172
0.115
0.072
0.039
0.
0.
0.
0.
0.
0.
0.
0.
0.
0.
0.010
0.024
0.035
0.048
0.059
0.068
0.081
0.101
0.115
0.123
0.127
0.130
0.122
0.116
0.101
0.108
0.106
0.110
0.141
0.161
0.198
0.250
0.304
0.362
0.433
0.504
0.575
0.645
0.711
0.763
0.804
0.844
0.868
0.879
0.908
0.926
0.919
0.923
0.926
0.939
0.943
0.959
0.936
0.885
0.811
0.722
0.632
0.534
0.424
0.342
0.260
0.191
0.130
0.085
0.047
0.
0.
0.
0.
0.
0.
0.
0.
0.
0.
0.
0.
0.013
0.019
0.028
0.034
0.040
0.056
0.067
0.080
0.087
0.090
0.080
0.076
0.074
0.081
0.081
0.096
0.132
0.155
0.188
0.236
0.278
0.343
0.403
0.465
0.524
0.585
0.646
0.697
0.750
0.779
0.806
0.816
0.821
0.842
0.848
0.865
0.867
0.878
0.884
0.904
0.888
0.854
0.790
0.718
0.623
0.532
0.444
0.351
0.269
0.200
0.135
0.091
0.053
0.
0.
0.
0.
0.
0.
0.
0.
0.
0.
0.
0.
0.
0.005
0.006
0.012
0.021
0.023
0.035
0.038
0.045
0.048
0.052
0.048
0.052
0.043
0.076
0.089
0.119
0.152
0.188
0.231
0.267
0.318
0.359
0.410
0.466
0.509
0.575
0.620
0.659
0.698
0.724
0.745
0.741
0.754
0.749
0.781
0.802
0.805
0.812
0.826
0.833
0.806
0.746
0.676
0.594
0.517
0.435
0.337
0.259
0.189
0.130
0.090
0.051
0.
0.
0.
0.
0.
0.
0.
0.
0.
0.
0.
0.
0.
0.
0.
0.005
0.006
0.009
0.010
0.014
0.018
0.018
0.026
0.026
0.036
0.046
0.061
0.078
0.112
0.154
0.200
0.229
0.266
0.298
0.335
0.390
0.422
0.470
0.499
0.534
0.566
0.604
0.630
0.637
0.669
0.661
0.681
0.700
0.708
0.725
0.748
0.765
0.767
0.735
0.685
0.614
0.555
0.482
0.404
0.316
0.236
0.166
0.119
0.083
0.048
0.
0.
0.
0.
0.
0.
0.
0.
0.
0.
0.
0.
0.
0.
0.
0.
0.
0.
0.002
0.003
0.003
0.003
0.009
0.020
0.028
0.037
0.066
0.092
0.127
0.172
0.208
0.247
0.274
0.308
0.338
0.381
0.391
0.422
0.454
0.467
0.475
0.503
0.540
0.550
0.563
0.571
0.591
0.625
0.639
0.655
0.676
0.703
0.690
0.669
0.615
0.564
0.497
0.427
0.356
0.283
0.196
0.144
0.103
0.067
0.039
0.
0.
0.
0.
0.
0.
0.
0.
0.
0.
0.
0.
0.
0.
0.
0.
0.
0.
0.
0.
0.
0.002
0.004
0.019
0.037
0.055
0.070
0.109
0.139
0.182
0.230
0.273
0.309
0.335
0.365
0.382
0.408
0.406
0.426
0.427
0.421
0.423
0.441
0.464
0.484
0.495
0.515
0.546
0.583
0.593
0.614
0.631
0.623
0.597
0.544
0.488
0.426
0.363
0.298
0.229
0.163
0.118
0.078
0.051
0.032
0.
0.
0.
0.
0.
0.
0.
0.
0.
0.
0.
0.
0.
0.
0.
0.
0.
0.
0.
0.
0.003
0.008
0.016
0.037
0.058
0.079
0.109
0.130
0.175
0.230
0.272
0.322
0.366
0.395
0.402
0.414
0.428
0.422
0.424
0.404
0.383
0.376
0.382
0.387
0.405
0.432
0.458
0.472
0.496
0.528
0.540
0.552
0.547
0.518
0.478
0.425
0.363
0.304
0.236
0.182
0.136
0.085
0.063
0.037
0.020
0.
0.
0.
0.
0.
0.
0.
0.
0.
0.
0.
0.
0.
0.
0.
0.
0.
0.
0.
0.003
0.009
0.014
0.043
0.061
0.081
0.113
0.143
0.181
0.243
0.293
0.338
0.396
0.450
0.480
0.490
0.486
0.469
0.440
0.414
0.393
0.362
0.351
0.349
0.349
0.348
0.368
0.384
0.412
0.431
0.451
0.465
0.465
0.469
0.443
0.412
0.357
0.287
0.241
0.186
0.148
0.102
0.068
0.041
0.024
0.006
0.
0.
0.
0.
0.
0.
0.
0.
0.
0.
0.
0.
0.
0.
0.
0.
0.
0.
0.003
0.007
0.016
0.034
0.055
0.075
0.103
0.146
0.188
0.239
0.296
0.365
0.430
0.494
0.545
0.574
0.589
0.578
0.535
0.497
0.454
0.428
0.379
0.330
0.317
0.298
0.285
0.299
0.316
0.335
0.359
0.376
0.391
0.392
0.392
0.369
0.341
0.289
0.230
0.186
0.149
0.109
0.079
0.043
0.027
0.006
0.
0.
0.
0.
0.
0.
0.
0.
0.
0.
0.
0.
0.
0.
0.
0.
0.
0.
0.
0.006
0.011
0.026
0.043
0.066
0.092
0.131
0.178
0.214
0.293
0.365
0.445
0.524
0.589
0.641
0.678
0.692
0.669
0.639
0.585
0.523
0.463
0.398
0.321
0.282
0.262
0.242
0.234
0.249
0.265
0.288
0.306
0.320
0.321
0.316
0.300
0.272
0.223
0.185
0.148
0.115
0.075
0.053
0.025
0.010
0.
0.
0.
0.
0.
0.
0.
0.
0.
0.
0.
0.
0.
0.
0.
0.
0.
0.
0.
0.003
0.007
0.022
0.036
0.050
0.082
0.115
0.148
0.195
0.254
0.341
0.416
0.497
0.593
0.673
0.742
0.790
0.789
0.768
0.725
0.667
0.595
0.505
0.426
0.336
0.262
0.222
0.198
0.186
0.193
0.210
0.219
0.232
0.244
0.250
0.247
0.233
0.203
0.171
0.144
0.116
0.084
0.058
0.035
0.016
0.004
0.
0.
0.
0.
0.
0.
0.
0.
0.
0.
0.
0.
0.
0.
0.
0.
0.
0.
0.
0.005
0.008
0.024
0.044
0.059
0.100
0.128
0.170
0.213
0.295
0.369
0.446
0.536
0.645
0.742
0.815
0.851
0.852
0.840
0.798
0.720
0.636
0.532
0.442
0.338
0.253
0.204
0.170
0.137
0.136
0.142
0.156
0.167
0.182
0.190
0.191
0.166
0.146
0.131
0.104
0.082
0.057
0.039
0.020
0.005
0.003
0.
0.
0.
0.
0.
0.
0.
0.
0.
0.
0.
0.
0.
0.
0.
0.
0.
0.
0.
0.007
0.011
0.031
0.045
0.068
0.099
0.135
0.170
0.231
0.304
0.378
0.463
0.558
0.673
0.778
0.845
0.879
0.893
0.874
0.831
0.756
0.661
0.563
0.452
0.343
0.252
0.181
0.147
0.105
0.090
0.093
0.103
0.111
0.119
0.123
0.122
0.119
0.107
0.095
0.081
0.060
0.045
0.027
0.016
0.004
0.
0.
0.
0.
0.
0.
0.
0.
0.
0.
0.
0.
0.
0.
0.
0.
0.
0.
0.003
0.003
0.007
0.012
0.030
0.047
0.069
0.099
0.127
0.168
0.230
0.295
0.372
0.456
0.558
0.678
0.771
0.843
0.882
0.903
0.877
0.844
0.770
0.668
0.567
0.449
0.344
0.249
0.181
0.120
0.081
0.059
0.053
0.049
0.066
0.076
0.073
0.080
0.079
0.075
0.065
0.055
0.044
0.030
0.018
0.012
0.003
0.
0.
0.
0.
0.
0.
0.
0.
0.
0.
0.
0.
0.
0.
0.
0.
0.005
0.008
0.013
0.013
0.017
0.024
0.037
0.051
0.068
0.094
0.120
0.152
0.214
0.271
0.343
0.417
0.530
0.641
0.747
0.809
0.848
0.881
0.867
0.821
0.758
0.662
0.567
0.453
0.345
0.253
0.181
0.113
0.064
0.032
0.017
0.024
0.026
0.035
0.042
0.048
0.048
0.048
0.040
0.034
0.027
0.018
0.013
0.003
0.
0.
0.
0.
0.
0.
0.
0.
0.
0.
0.
0.
0.
0.
0.
0.
0.005
0.009
0.016
0.027
0.031
0.034
0.035
0.048
0.055
0.073
0.082
0.104
0.135
0.191
0.241
0.300
0.369
0.474
0.588
0.679
0.735
0.800
0.826
0.829
0.792
0.733
0.658
0.554
0.436
0.349
0.263
0.181
0.117
0.053
0.018
0.005
0.004
0.011
0.018
0.022
0.026
0.028
0.028
0.026
0.020
0.016
0.012
0.
0.
0.
0.
0.
0.
0.
0.
0.
0.
0.
0.
0.
0.
0.
0.
0.
0.002
0.006
0.021
0.030
0.038
0.048
0.053
0.056
0.058
0.064
0.065
0.076
0.091
0.113
0.158
0.193
0.247
0.324
0.407
0.494
0.576
0.669
0.728
0.766
0.766
0.738
0.682
0.624
0.530
0.441
0.354
0.266
0.187
0.110
0.054
0.029
0.005
0.
0.003
0.004
0.009
0.011
0.014
0.014
0.014
0.012
0.004
0.
0.
0.
0.
0.
0.
0.
0.
0.
0.
0.
0.
0.
0.
0.
0.
0.
0.002
0.005
0.019
0.036
0.044
0.059
0.065
0.070
0.077
0.071
0.070
0.070
0.072
0.073
0.087
0.122
0.165
0.221
0.281
0.334
0.412
0.486
0.561
0.619
0.652
0.676
0.663
0.628
0.574
0.509
0.435
0.356
0.272
0.190
0.128
0.062
0.034
0.008
0.
0.
0.
0.003
0.004
0.004
0.004
0.003
0.
0.
0.
0.
0.
0.
0.
0.
0.
0.
0.
0.
0.
0.
0.
0.
0.
0.
0.
0.002
0.009
0.030
0.041
0.064
0.081
0.091
0.099
0.103
0.097
0.085
0.073
0.066
0.058
0.065
0.079
0.116
0.172
0.220
0.265
0.334
0.389
0.454
0.514
0.546
0.572
0.577
0.564
0.529
0.488
0.432
0.363
0.291
0.221
0.149
0.085
0.044
0.010
0.
0.
0.
0.
0.
0.
0.
0.
0.
0.
0.
0.
0.
0.
0.
0.
0.
0.
0.
0.
0.
0.
0.
0.
0.
0.
0.
0.002
0.013
0.033
0.054
0.076
0.093
0.106
0.118
0.123
0.117
0.105
0.087
0.068
0.054
0.046
0.054
0.082
0.133
0.176
0.213
0.254
0.299
0.371
0.403
0.442
0.470
0.498
0.505
0.487
0.477
0.428
0.377
0.310
0.237
0.160
0.104
0.054
0.015
0.
0.
0.
0.
0.
0.
0.
0.
0.
0.
0.
0.
0.
0.
0.
0.
0.
0.
0.
0.
0.
0.
0.
0.
0.
0.
0.
0.
0.011
0.030
0.058
0.080
0.102
0.117
0.136
0.145
0.139
0.125
0.098
0.079
0.061
0.051
0.047
0.058
0.088
0.139
0.173
0.200
0.224
0.288
0.317
0.357
0.389
0.411
0.446
0.454
0.445
0.419
0.372
0.312
0.246
0.174
0.113
0.063
0.031
0.
0.
0.
0.
0.
0.
0.
0.
0.
0.
0.
0.
0.
0.
0.
0.
0.
0.
0.
0.
0.
0.
0.
0.
0.
0.
0.
0.
0.013
0.034
0.051
0.077
0.101
0.127
0.145
0.152
0.146
0.132
0.110
0.083
0.060
0.055
0.038
0.030
0.055
0.094
0.129
0.139
0.160
0.202
0.237
0.270
0.315
0.351
0.390
0.409
0.427
0.413
0.369
0.314
0.248
0.181
0.123
0.078
0.042
0.013
0.
0.
0.
0.
0.
0.
0.
0.
0.
0.
0.
0.
0.
0.
0.
0.
0.
0.
0.
0.
0.
0.
0.
0.
0.
0.
0.
0.010
0.032
0.053
0.074
0.101
0.128
0.144
0.149
0.145
0.129
0.108
0.085
0.060
0.053
0.038
0.030
0.035
0.039
0.069
0.096
0.110
0.128
0.167
0.197
0.245
0.294
0.342
0.377
0.389
0.385
0.359
0.309
0.250
0.180
0.127
0.081
0.048
0.018
0.
0.
0.
0.
0.
0.
0.
0.
0.
0.
0.
0.
0.
0.
0.
0.
0.
0.
0.
0.
0.
0.
0.
0.
0.
0.
0.
0.006
0.024
0.041
0.064
0.091
0.114
0.130
0.136
0.137
0.125
0.101
0.081
0.050
0.048
0.035
0.030
0.034
0.034
0.043
0.050
0.053
0.064
0.104
0.128
0.185
0.247
0.296
0.333
0.354
0.356
0.334
0.303
0.247
0.177
0.124
0.082
0.052
0.025
0.005
0.
0.
0.
0.
0.
0.
0.
0.
0.
0.
0.
0.
0.
0.
0.
0.
0.
0.
0.
0.
0.
0.
0.
0.
0.
0.
0.
0.016
0.034
0.053
0.077
0.097
0.110
0.120
0.118
0.108
0.087
0.069
0.042
0.037
0.028
0.027
0.030
0.030
0.028
0.030
0.036
0.043
0.063
0.092
0.144
0.192
0.242
0.280
0.304
0.319
0.303
0.278
0.227
0.173
0.119
0.081
0.049
0.028
0.005
0.
0.
0.
0.
0.
0.
0.
0.
0.
0.
0.
0.
0.
0.
0.
0.
0.
0.
0.
0.
0.
0.
0.
0.
0.
0.
0.
0.007
0.024
0.037
0.061
0.077
0.087
0.097
0.095
0.084
0.070
0.048
0.031
0.017
0.016
0.014
0.022
0.022
0.017
0.016
0.015
0.017
0.030
0.053
0.101
0.151
0.197
0.234
0.259
0.272
0.267
0.242
0.207
0.152
0.110
0.077
0.045
0.027
0.005
0.
0.
0.
0.
0.
0.
0.
0.
0.
0.
0.
0.
0.
0.
0.
0.
0.
0.
0.
0.
0.
0.
0.
0.
0.
0.
0.
0.
0.008
0.024
0.032
0.054
0.065
0.070
0.069
0.062
0.049
0.036
0.015
0.004
0.007
0.006
0.008
0.009
0.008
0.008
0.003
0.009
0.013
0.032
0.072
0.110
0.155
0.192
0.213
0.227
0.225
0.202
0.169
0.130
0.098
0.063
0.038
0.019
0.005
0.
0.
0.
0.
0.
0.
0.
0.
0.
0.
0.
0.
0.
0.
0.
0.
0.
0.
0.
0.
0.
0.
0.
0.
0.
0.
0.
0.
0.002
0.008
0.015
0.026
0.030
0.039
0.043
0.036
0.025
0.014
0.004
0.002
0.
0.004
0.005
0.005
0.006
0.002
0.
0.
0.004
0.015
0.049
0.081
0.107
0.136
0.159
0.172
0.171
0.157
0.135
0.105
0.074
0.051
0.030
0.014
0.004
0.
0.
0.
0.
0.
0.
0.
0.
0.
0.
0.
0.
0.
0.
0.
0.
0.
0.
0.
0.
0.
0.
0.
0.
0.
0.
0.
0.
0.
0.002
0.003
0.008
0.014
0.015
0.015
0.013
0.004
0.003
0.002
0.
0.
0.
0.
0.
0.
0.
0.
0.
0.
0.005
0.025
0.048
0.079
0.098
0.116
0.126
0.126
0.114
0.102
0.077
0.055
0.035
0.018
0.008
0.
0.
0.
0.
0.
0.
0.
0.
0.
0.
0.
0.
0.
0.
0.
0.
0.
0.
0.
0.
0.
0.
0.
0.
0.
0.
0.
0.
0.
0.
0.
0.
0.002
0.003
0.003
0.003
0.003
0.002
0.
0.
0.
0.
0.
0.
0.
0.
0.
0.
0.
0.
0.002
0.007
0.026
0.040
0.061
0.072
0.082
0.084
0.081
0.068
0.054
0.038
0.020
0.010
0.005
0.
0.
0.
0.
0.
0.
0.
0.
0.
0.
0.
0.
0.
0.
0.
0.
0.
0.
0.
0.
0.
0.
0.
0.
0.
0.
0.
0.
0.
0.
0.
0.
0.
0.
0.
0.
0.
0.
0.
0.
0.
0.
0.
0.
0.
0.
0.
0.
0.
0.
0.
0.005
0.008
0.021
0.037
0.047
0.052
0.054
0.047
0.040
0.031
0.019
0.011
0.007
0.
0.
0.
0.
0.
0.
0.
0.
0.
0.
0.
0.
0.
0.
0.
0.
0.
0.
0.
0.
0.
0.
0.
0.
0.
0.
0.
0.
0.
0.
0.
0.
0.
0.
0.
0.
0.
0.
0.
0.
0.
0.
0.
0.
0.
0.
0.
0.
0.
0.
0.
0.
0.
0.006
0.007
0.015
0.017
0.022
0.023
0.019
0.017
0.012
0.010
0.007
0.
0.
0.
0.
0.
0.
0.
0.
0.
0.
0.
0.
0.
0.
0.
0.
0.
0.
0.
0.
0.
0.
0.
0.
0.
0.
0.
0.
0.
0.
0.
0.
0.
0.
0.
0.
0.
0.
0.
0.
0.
0.
0.
0.
0.
0.
0.
0.
0.
0.
0.
0.
0.
0.
0.
0.005
0.006
0.007
0.012
0.013
0.012
0.009
0.007
0.002
0.
0.
0.
0.
0.
0.
0.
0.
0.
0.
0.
0.
0.
0.
0.
0.
0.
0.
0.
0.
0.
0.
0.
0.
0.
0.
0.
0.
0.
0.
0.
0.
0.
0.
0.
0.
0.
0.
0.
0.
0.
0.
0.
0.
0.
0.
0.
0.
0.
0.
0.
0.
0.
0.
0.
0.
0.
0.
0.002
0.003
0.003
0.003
0.002
0.
0.
0.
0.
0.
0.
0.
0.
0.
0.
0.
0.
0.
0.
0.
0.
0.
0.
0.
0.
0.
0.
0.
0.
0.
0.
0.
0.
0.
0.
0.
0.
0.
0.
0.
0.
0.
0.
0.
0.
0.
0.
0.
0.
0.
0.
0.
0.
0.
0.
0.
0.
0.
0.
0.
0.
0.
0.
0.
0.
0.
0.
0.
0.
0.
0.
0.
0.
0.
0.
0.
0.
0.
0.
0.
0.
0.
0.
0.
0.
0.
0.
0.
0.
0.
0.
0.
0.
0.
0.
0.
0.
0.
0.
0.
0.
0.
0.
0.
0.
0.
0.
0.
0.
0.
0.
0.
0.
0.
0.
0.
0.
0.
0.
0.
0.
0.
0.
0.
0.
0.
0.
0.
0.
0.
0.
0.
0.
0.
0.
0.
0.
0.
0.
0.
0.
0.
0.
0.
0.
0.
0.
0.
0.
0.
0.
0.
0.
0.
0.
0.
0.
0.
0.
0.
0.
0.
0.
0.
0.
0.
0.
0.
0.
0.
0.
0.
0.
0.
0.
0.
0.
0.
0.
0.
0.
0.
0.
0.
0.
0.
0.
0.
0.
0.
0.
0.
0.
0.
0.
0.
0.
0.
0.
0.
0.
0.
0.
0.
0.
0.
0.
0.
0.
0.
0.
0.
0.
0.
0.
0.
0.
0.
0.
0.
0.
0.
0.
0.
0.
0.
0.
0.
0.
0.
0.
0.
0.
0.
0.
0.
0.
0.
0.
0.
0.
0.
0.
0.
0.
0.
0.
0.
0.
0.
0.
0.
0.
0.
0.
0.
0.
0.
0.
0.
0.
0.
0.
0.
0.
0.
0.
0.
0.
0.
0.
0.
0.
0.
0.
0.
0.
0.
0.
0.
0.
0.
0.
0.
0.
0.
0.
0.
0.
0.
0.
0.
0.
0.
0.
0.
0.
0.
0.
0.
0.
0.
0.
0.
0.
0.
0.
0.
0.
0.
0.
0.
0.
0.
0.
0.
0.
0.
0.
0.
0.
0.
0.
0.
0.
0.
0.
0.
0.
0.
0.
0.
0.
0.
0.
0.
0.
0.
0.
0.
0.
0.
0.
0.
0.
0.
0.
0.
0.
0.
0.
0.
0.
0.
0.
0.
0.
0.
0.
0.
0.
0.
0.
0.
0.
0.
0.
0.
0.
0.
0.
0.
0.
0.
0.
0.
0.
0.
0.
0.
0.
0.
0.
0.
0.
0.
0.
0.
0.
0.
0.
0.
0.
0.
0.
0.
0.
0.
0.
0.
0.
0.
0.
0.
0.
0.
0.
0.
0.
0.
0.
0.
0.
0.
0.
0.
0.
0.
0.
0.
0.
0.
0.
0.
0.
0.
0.
0.
0.
0.
0.
0.
0.
0.
0.
0.
0.
0.
0.
0.
0.
0.
0.
0.
0.
0.
0.
0.
0.
0.
0.
0.
0.
0.
0.
0.
0.
0.
0.
0.
0.
0.
0.
0.
0.
0.
0.
0.
0.
0.
0.
0.
0.
0.
0.
0.
0.
0.
0.
0.
0.
0.
0.
0.
0.
0.
0.
0.
0.
0.
0.
0.
0.
0.
0.
0.
0.
0.
0.
0.
0.
0.
0.
0.
0.
0.
0.
0.
0.
0.
0.
0.
0.
0.
0.
0.
0.
0.
0.
0.
0.
0.
0.
0.
0.
0.
0.
0.
0.
0.
0.
0.
0.
0.
0.
0.
0.
0.
0.
0.
0.
0.
0.
0.
0.
0.
0.
0.
0.
0.
0.
0.
0.
0.
0.
0.
0.002
0.003
0.003
0.003
0.002
0.
0.
0.
0.
0.
0.
0.
0.
0.
0.
0.
0.
0.
0.
0.
0.
0.
0.
0.
0.
0.
0.
0.
0.
0.
0.
0.
0.
0.
0.
0.
0.
0.
0.
0.
0.
0.
0.
0.
0.
0.
0.
0.
0.
0.
0.
0.
0.
0.
0.
0.
0.
0.
0.
0.
0.
0.
0.
0.002
0.003
0.008
0.009
0.009
0.009
0.004
0.003
0.002
0.
0.
0.
0.
0.
0.
0.
0.
0.
0.
0.
0.
0.
0.
0.
0.
0.
0.
0.
0.
0.
0.
0.
0.
0.
0.
0.
0.
0.
0.
0.
0.
0.
0.
0.
0.
0.
0.
0.
0.
0.
0.
0.
0.
0.
0.
0.
0.
0.
0.
0.
0.
0.
0.
0.
0.005
0.012
0.014
0.021
0.027
0.028
0.029
0.020
0.017
0.006
0.005
0.
0.
0.
0.
0.
0.
0.
0.
0.
0.
0.
0.
0.
0.
0.
0.
0.
0.
0.
0.
0.
0.
0.
0.
0.
0.
0.
0.
0.
0.
0.
0.
0.
0.
0.
0.
0.
0.
0.
0.
0.
0.
0.
0.
0.
0.
0.
0.
0.
0.
0.
0.
0.
0.003
0.013
0.021
0.032
0.037
0.044
0.050
0.056
0.052
0.046
0.029
0.020
0.009
0.003
0.
0.
0.
0.
0.
0.
0.
0.
0.
0.
0.
0.
0.
0.
0.
0.
0.
0.
0.
0.
0.
0.
0.
0.
0.
0.
0.
0.
0.
0.
0.
0.
0.
0.
0.
0.
0.
0.
0.
0.
0.
0.
0.
0.
0.
0.
0.
0.
0.
0.
0.003
0.012
0.024
0.037
0.047
0.066
0.079
0.085
0.086
0.087
0.082
0.069
0.046
0.023
0.012
0.003
0.
0.007
0.008
0.008
0.004
0.004
0.003
0.
0.
0.
0.
0.
0.
0.
0.
0.002
0.002
0.002
0.002
0.
0.002
0.003
0.003
0.003
0.002
0.
0.
0.
0.
0.
0.
0.
0.
0.
0.
0.
0.
0.
0.
0.
0.
0.
0.
0.
0.
0.
0.
0.
0.
0.006
0.022
0.036
0.056
0.082
0.095
0.116
0.128
0.141
0.144
0.135
0.124
0.101
0.067
0.045
0.037
0.020
0.016
0.018
0.018
0.015
0.014
0.008
0.007
0.005
0.
0.
0.
0.
0.
0.007
0.007
0.008
0.007
0.014
0.013
0.017
0.016
0.016
0.014
0.012
0.003
0.002
0.
0.
0.
0.
0.
0.
0.
0.
0.
0.
0.
0.
0.
0.
0.
0.
0.
0.
0.
0.
0.
0.002
0.012
0.046
0.069
0.100
0.134
0.164
0.179
0.202
0.212
0.213
0.206
0.189
0.163
0.141
0.110
0.079
0.064
0.045
0.033
0.035
0.029
0.030
0.022
0.014
0.008
0.006
0.002
0.
0.002
0.012
0.016
0.018
0.018
0.028
0.037
0.035
0.036
0.038
0.030
0.027
0.021
0.014
0.003
0.002
0.
0.
0.
0.
0.
0.
0.
0.
0.
0.
0.
0.
0.
0.
0.
0.
0.
0.
0.
0.
0.017
0.038
0.073
0.116
0.154
0.194
0.232
0.271
0.290
0.301
0.303
0.294
0.267
0.245
0.221
0.176
0.152
0.117
0.094
0.073
0.062
0.055
0.050
0.039
0.028
0.016
0.008
0.003
0.007
0.019
0.028
0.029
0.034
0.051
0.069
0.069
0.074
0.077
0.071
0.061
0.048
0.037
0.023
0.017
0.003
0.
0.
0.
0.
0.
0.
0.
0.
0.
0.
0.
0.
0.
0.
0.
0.
0.
0.
0.
0.015
0.030
0.065
0.108
0.156
0.213
0.264
0.325
0.365
0.398
0.420
0.415
0.404
0.375
0.337
0.306
0.252
0.222
0.174
0.147
0.124
0.091
0.079
0.066
0.060
0.047
0.029
0.019
0.022
0.025
0.038
0.048
0.066
0.081
0.109
0.132
0.134
0.132
0.121
0.101
0.093
0.079
0.058
0.042
0.027
0.008
0.003
0.
0.
0.
0.
0.
0.
0.
0.
0.
0.
0.
0.
0.
0.
0.
0.
0.
0.007
0.025
0.047
0.088
0.153
0.212
0.280
0.337
0.416
0.473
0.509
0.544
0.550
0.537
0.503
0.453
0.391
0.334
0.285
0.239
0.211
0.171
0.127
0.110
0.093
0.075
0.062
0.053
0.038
0.047
0.055
0.069
0.094
0.117
0.152
0.176
0.181
0.194
0.185
0.178
0.158
0.131
0.111
0.092
0.061
0.041
0.022
0.011
0.007
0.007
0.
0.
0.
0.
0.
0.
0.
0.
0.
0.
0.
0.
0.
0.
0.002
0.019
0.035
0.067
0.111
0.183
0.255
0.336
0.428
0.495
0.573
0.629
0.657
0.657
0.652
0.615
0.570
0.495
0.412
0.357
0.305
0.262
0.208
0.178
0.136
0.114
0.098
0.080
0.071
0.075
0.072
0.086
0.110
0.140
0.176
0.213
0.244
0.256
0.262
0.249
0.238
0.227
0.195
0.160
0.133
0.105
0.085
0.057
0.035
0.026
0.023
0.014
0.008
0.002
0.
0.
0.
0.
0.
0.
0.
0.
0.
0.
0.
0.007
0.024
0.047
0.078
0.126
0.216
0.295
0.386
0.488
0.577
0.652
0.712
0.754
0.771
0.754
0.716
0.669
0.597
0.515
0.432
0.368
0.313
0.261
0.213
0.169
0.137
0.107
0.087
0.090
0.089
0.108
0.124
0.155
0.196
0.229
0.269
0.301
0.319
0.327
0.318
0.306
0.276
0.255
0.223
0.192
0.166
0.138
0.118
0.092
0.081
0.065
0.049
0.038
0.023
0.007
0.
0.
0.
0.
0.
0.
0.
0.
0.
0.
0.013
0.029
0.052
0.091
0.145
0.222
0.315
0.415
0.522
0.619
0.703
0.770
0.828
0.854
0.830
0.793
0.743
0.680
0.603
0.512
0.427
0.363
0.302
0.240
0.194
0.149
0.117
0.107
0.103
0.124
0.139
0.161
0.196
0.237
0.283
0.320
0.351
0.370
0.377
0.377
0.370
0.363
0.332
0.317
0.282
0.250
0.232
0.207
0.177
0.149
0.124
0.108
0.071
0.054
0.031
0.014
0.
0.
0.
0.
0.
0.
0.
0.
0.
0.013
0.030
0.052
0.098
0.155
0.216
0.318
0.431
0.540
0.636
0.732
0.806
0.859
0.884
0.875
0.841
0.796
0.740
0.658
0.573
0.485
0.414
0.340
0.273
0.215
0.181
0.138
0.133
0.143
0.154
0.172
0.206
0.239
0.303
0.340
0.382
0.404
0.438
0.442
0.468
0.472
0.455
0.434
0.399
0.384
0.369
0.333
0.296
0.273
0.241
0.204
0.167
0.130
0.095
0.061
0.033
0.005
0.
0.
0.
0.
0.
0.
0.
0.
0.009
0.030
0.050
0.095
0.148
0.216
0.303
0.413
0.520
0.620
0.704
0.792
0.854
0.862
0.875
0.851
0.815
0.765
0.697
0.612
0.518
0.441
0.361
0.305
0.242
0.191
0.149
0.149
0.170
0.172
0.198
0.239
0.294
0.357
0.407
0.447
0.472
0.503
0.524
0.535
0.544
0.539
0.522
0.492
0.492
0.477
0.453
0.432
0.381
0.354
0.310
0.264
0.203
0.152
0.097
0.059
0.028
0.
0.
0.
0.
0.
0.
0.
0.
0.008
0.027
0.043
0.085
0.131
0.204
0.277
0.358
0.467
0.570
0.651
0.745
0.788
0.826
0.839
0.822
0.793
0.755
0.708
0.623
0.539
0.455
0.387
0.307
0.260
0.207
0.162
0.166
0.178
0.196
0.224
0.271
0.333
0.397
0.458
0.510
0.538
0.586
0.590
0.619
0.633
0.640
0.604
0.606
0.593
0.591
0.564
0.556
0.529
0.485
0.430
0.383
0.323
0.243
0.177
0.096
0.058
0.016
0.005
0.005
0.
0.
0.
0.
0.
0.007
0.023
0.034
0.070
0.107
0.166
0.241
0.308
0.395
0.491
0.571
0.647
0.707
0.747
0.765
0.753
0.748
0.716
0.666
0.600
0.538
0.466
0.399
0.324
0.268
0.210
0.190
0.167
0.185
0.221
0.246
0.294
0.369
0.437
0.506
0.563
0.607
0.638
0.661
0.692
0.717
0.720
0.724
0.718
0.719
0.702
0.702
0.684
0.667
0.635
0.571
0.513
0.440
0.356
0.283
0.198
0.117
0.060
0.025
0.008
0.007
0.003
0.002
0.
0.
0.
0.011
0.026
0.044
0.079
0.136
0.187
0.249
0.314
0.389
0.474
0.545
0.591
0.639
0.646
0.660
0.665
0.652
0.612
0.576
0.517
0.463
0.393
0.332
0.283
0.233
0.195
0.181
0.207
0.243
0.271
0.342
0.413
0.476
0.543
0.612
0.649
0.691
0.733
0.765
0.799
0.820
0.826
0.827
0.833
0.820
0.825
0.819
0.806
0.784
0.722
0.659
0.557
0.462
0.376
0.293
0.201
0.120
0.068
0.040
0.021
0.013
0.004
0.003
0.
0.
0.008
0.012
0.031
0.059
0.095
0.139
0.185
0.243
0.303
0.360
0.422
0.480
0.515
0.540
0.552
0.564
0.564
0.550
0.525
0.485
0.429
0.375
0.331
0.281
0.229
0.192
0.197
0.218
0.251
0.313
0.392
0.451
0.508
0.587
0.645
0.706
0.766
0.807
0.848
0.871
0.883
0.912
0.918
0.933
0.929
0.938
0.931
0.922
0.888
0.845
0.773
0.670
0.583
0.483
0.379
0.273
0.198
0.117
0.075
0.052
0.030
0.015
0.009
0.
0.
0.
0.005
0.011
0.028
0.060
0.098
0.130
0.175
0.218
0.264
0.305
0.360
0.393
0.430
0.457
0.478
0.480
0.483
0.472
0.437
0.401
0.363
0.325
0.271
0.234
0.216
0.216
0.241
0.291
0.341
0.411
0.473
0.546
0.624
0.710
0.763
0.842
0.883
0.920
0.926
0.981
1.005
1.016
1.017
1.010
1.001
1.006
1.007
0.969
0.921
0.864
0.783
0.676
0.586
0.477
0.364
0.266
0.184
0.128
0.084
0.051
0.027
0.013
0.
0.
0.
0.
0.002
0.005
0.025
0.058
0.080
0.112
0.149
0.181
0.213
0.253
0.288
0.321
0.345
0.376
0.385
0.391
0.393
0.369
0.359
0.337
0.306
0.264
0.236
0.233
0.234
0.271
0.310
0.380
0.438
0.500
0.560
0.644
0.742
0.811
0.877
0.920
0.952
0.997
1.035
1.053
1.068
1.061
1.072
1.053
1.058
1.055
1.037
0.995
0.935
0.870
0.777
0.677
0.561
0.449
0.338
0.246
0.184
0.126
0.079
0.045
0.025
0.
0.
0.
0.
0.
0.
0.002
0.021
0.043
0.061
0.081
0.115
0.140
0.163
0.206
0.231
0.253
0.284
0.299
0.310
0.310
0.310
0.313
0.298
0.274
0.239
0.236
0.228
0.260
0.276
0.317
0.389
0.451
0.510
0.584
0.663
0.751
0.829
0.896
0.944
0.984
1.011
1.038
1.045
1.066
1.072
1.069
1.075
1.075
1.072
1.057
1.033
0.991
0.921
0.840
0.744
0.637
0.516
0.391
0.304
0.235
0.167
0.115
0.063
0.032
0.
0.
0.
0.
0.
0.
0.
0.
0.005
0.031
0.052
0.075
0.090
0.109
0.130
0.150
0.173
0.203
0.228
0.235
0.242
0.255
0.253
0.257
0.234
0.206
0.211
0.230
0.251
0.271
0.312
0.373
0.444
0.516
0.585
0.661
0.731
0.825
0.888
0.937
0.983
0.990
1.008
1.012
1.036
1.040
1.040
1.048
1.058
1.047
1.048
1.030
1.011
0.952
0.876
0.784
0.671
0.567
0.448
0.357
0.274
0.199
0.138
0.086
0.047
0.
0.
0.
0.
0.
0.
0.
0.
0.
0.
0.010
0.030
0.048
0.055
0.071
0.090
0.120
0.132
0.164
0.176
0.192
0.196
0.194
0.196
0.188
0.177
0.177
0.201
0.224
0.248
0.303
0.359
0.435
0.496
0.554
0.635
0.708
0.785
0.842
0.888
0.937
0.956
0.974
0.964
0.971
0.986
0.990
0.996
1.011
1.012
1.006
1.004
0.988
0.952
0.878
0.789
0.702
0.588
0.481
0.384
0.300
0.222
0.156
0.097
0.057
0.
0.
0.
0.
0.
0.
0.
0.
0.
0.
0.
0.
0.016
0.026
0.032
0.045
0.065
0.080
0.103
0.119
0.135
0.137
0.142
0.148
0.140
0.138
0.145
0.172
0.205
0.237
0.284
0.337
0.400
0.469
0.515
0.582
0.640
0.698
0.764
0.814
0.861
0.894
0.904
0.897
0.910
0.922
0.915
0.939
0.955
0.959
0.965
0.947
0.947
0.918
0.859
0.781
0.690
0.598
0.495
0.392
0.310
0.232
0.160
0.104
0.061
0.
0.
0.
0.
0.
0.
0.
0.
0.
0.
0.
0.
0.004
0.006
0.018
0.024
0.028
0.042
0.061
0.076
0.084
0.089
0.087
0.087
0.096
0.105
0.121
0.155
0.191
0.227
0.274
0.310
0.374
0.430
0.477
0.518
0.567
0.631
0.671
0.725
0.764
0.798
0.810
0.827
0.828
0.837
0.839
0.861
0.882
0.884
0.897
0.889
0.890
0.859
0.806
0.725
0.663
0.575
0.482
0.384
0.299
0.226
0.158
0.103
0.060
0.
0.
0.
0.
0.
0.
0.
0.
0.
0.
0.
0.
0.
0.
0.005
0.007
0.011
0.012
0.018
0.027
0.036
0.045
0.043
0.049
0.071
0.081
0.114
0.149
0.185
0.229
0.273
0.321
0.364
0.394
0.426
0.478
0.522
0.562
0.576
0.615
0.653
0.682
0.715
0.724
0.742
0.758
0.765
0.794
0.799
0.797
0.829
0.826
0.823
0.794
0.739
0.679
0.600
0.528
0.444
0.352
0.268
0.200
0.136
0.096
0.054
0.
0.
0.
0.
0.
0.
0.
0.
0.
0.
0.
0.
0.
0.
0.
0.
0.005
0.008
0.008
0.008
0.008
0.013
0.018
0.031
0.050
0.078
0.110
0.147
0.190
0.237
0.291
0.344
0.365
0.407
0.423
0.448
0.486
0.504
0.519
0.520
0.550
0.589
0.598
0.624
0.645
0.659
0.679
0.699
0.719
0.726
0.744
0.758
0.752
0.720
0.659
0.598
0.527
0.465
0.393
0.310
0.232
0.169
0.119
0.077
0.045
0.
0.
0.
0.
0.
0.
0.
0.
0.
0.
0.
0.
0.
0.
0.
0.
0.
0.
0.
0.002
0.003
0.010
0.022
0.035
0.057
0.087
0.117
0.161
0.211
0.277
0.319
0.360
0.394
0.415
0.438
0.446
0.455
0.459
0.471
0.463
0.460
0.485
0.495
0.515
0.545
0.563
0.594
0.621
0.644
0.654
0.671
0.673
0.659
0.629
0.578
0.518
0.452
0.394
0.328
0.257
0.186
0.135
0.094
0.063
0.037
0.
0.
0.
0.
0.
0.
0.
0.
0.
0.
0.
0.
0.
0.
0.
0.
0.
0.
0.
0.
0.008
0.018
0.043
0.066
0.092
0.125
0.158
0.194
0.249
0.307
0.363
0.408
0.437
0.470
0.479
0.475
0.470
0.468
0.445
0.427
0.412
0.404
0.428
0.435
0.448
0.489
0.510
0.535
0.563
0.580
0.585
0.595
0.585
0.538
0.490
0.435
0.374
0.319
0.255
0.205
0.148
0.101
0.072
0.042
0.028
0.
0.
0.
0.
0.
0.
0.
0.
0.
0.
0.
0.
0.
0.
0.
0.
0.
0.
0.
0.009
0.017
0.035
0.059
0.091
0.124
0.157
0.201
0.254
0.321
0.369
0.420
0.483
0.516
0.544
0.551
0.537
0.514
0.489
0.447
0.422
0.375
0.362
0.370
0.371
0.391
0.415
0.436
0.457
0.478
0.493
0.500
0.495
0.485
0.461
0.415
0.363
0.303
0.250
0.192
0.156
0.110
0.076
0.050
0.028
0.011
0.
0.
0.
0.
0.
0.
0.
0.
0.
0.
0.
0.
0.
0.
0.
0.
0.
0.
0.006
0.017
0.035
0.057
0.084
0.117
0.160
0.200
0.245
0.318
0.389
0.454
0.534
0.583
0.637
0.656
0.658
0.633
0.585
0.535
0.458
0.425
0.374
0.329
0.319
0.314
0.317
0.327
0.355
0.379
0.395
0.413
0.420
0.407
0.404
0.375
0.338
0.288
0.231
0.184
0.150
0.112
0.082
0.051
0.031
0.012
0.005
0.
0.
0.
0.
0.
0.
0.
0.
0.
0.
0.
0.
0.
0.
0.
0.
0.
0.005
0.015
0.026
0.042
0.078
0.110
0.153
0.197
0.236
0.293
0.387
0.466
0.538
0.622
0.689
0.748
0.767
0.763
0.735
0.683
0.615
0.536
0.457
0.392
0.324
0.279
0.267
0.253
0.250
0.272
0.290
0.317
0.333
0.339
0.335
0.318
0.303
0.268
0.221
0.183
0.145
0.112
0.078
0.053
0.026
0.015
0.005
0.
0.
0.
0.
0.
0.
0.
0.
0.
0.
0.
0.
0.
0.
0.
0.
0.
0.
0.006
0.017
0.036
0.060
0.098
0.135
0.176
0.222
0.274
0.345
0.453
0.522
0.616
0.708
0.790
0.848
0.878
0.879
0.836
0.768
0.702
0.610
0.510
0.424
0.337
0.271
0.230
0.205
0.193
0.211
0.229
0.246
0.254
0.257
0.257
0.246
0.229
0.200
0.158
0.135
0.107
0.079
0.054
0.032
0.015
0.003
0.
0.
0.
0.
0.
0.
0.
0.
0.
0.
0.
0.
0.
0.
0.
0.
0.
0.
0.
0.007
0.027
0.047
0.075
0.105
0.147
0.191
0.242
0.305
0.381
0.473
0.562
0.676
0.761
0.862
0.924
0.962
0.959
0.918
0.847
0.764
0.662
0.564
0.453
0.345
0.259
0.212
0.177
0.150
0.147
0.157
0.175
0.184
0.188
0.193
0.189
0.168
0.142
0.119
0.093
0.077
0.055
0.035
0.017
0.005
0.003
0.
0.
0.
0.
0.
0.
0.
0.
0.
0.
0.
0.
0.
0.
0.
0.002
0.003
0.003
0.002
0.012
0.031
0.056
0.082
0.110
0.160
0.191
0.255
0.328
0.396
0.477
0.569
0.691
0.802
0.900
0.961
1.002
1.004
0.968
0.902
0.810
0.710
0.596
0.477
0.364
0.258
0.207
0.151
0.113
0.104
0.104
0.114
0.120
0.125
0.132
0.125
0.115
0.097
0.087
0.072
0.053
0.039
0.021
0.014
0.004
0.
0.
0.
0.
0.
0.
0.
0.
0.
0.
0.
0.
0.
0.
0.
0.003
0.005
0.008
0.009
0.009
0.014
0.039
0.057
0.082
0.112
0.155
0.199
0.253
0.318
0.391
0.477
0.557
0.685
0.801
0.900
0.967
1.006
1.009
0.984
0.919
0.831
0.734
0.613
0.493
0.380
0.271
0.199
0.149
0.092
0.064
0.056
0.057
0.071
0.079
0.083
0.075
0.076
0.069
0.057
0.049
0.035
0.026
0.016
0.004
0.
0.
0.
0.
0.
0.
0.
0.
0.
0.
0.
0.
0.
0.
0.
0.005
0.006
0.014
0.020
0.026
0.025
0.036
0.050
0.068
0.095
0.122
0.149
0.178
0.234
0.293
0.365
0.440
0.546
0.667
0.761
0.866
0.930
0.966
0.986
0.964
0.921
0.836
0.742
0.625
0.508
0.390
0.285
0.206
0.132
0.083
0.044
0.034
0.024
0.031
0.038
0.039
0.043
0.045
0.042
0.035
0.030
0.024
0.016
0.007
0.
0.
0.
0.
0.
0.
0.
0.
0.
0.
0.
0.
0.
0.
0.
0.002
0.013
0.023
0.030
0.040
0.044
0.048
0.047
0.063
0.079
0.097
0.118
0.144
0.160
0.207
0.271
0.323
0.395
0.495
0.601
0.708
0.788
0.857
0.907
0.943
0.939
0.896
0.832
0.732
0.636
0.517
0.404
0.311
0.222
0.140
0.073
0.028
0.015
0.010
0.007
0.016
0.022
0.025
0.024
0.024
0.022
0.017
0.014
0.007
0.
0.
0.
0.
0.
0.
0.
0.
0.
0.
0.
0.
0.
0.
0.
0.
0.006
0.018
0.027
0.043
0.054
0.067
0.074
0.078
0.083
0.094
0.098
0.120
0.130
0.146
0.184
0.240
0.287
0.354
0.422
0.512
0.615
0.698
0.773
0.836
0.876
0.873
0.855
0.795
0.712
0.630
0.513
0.418
0.336
0.222
0.147
0.085
0.038
0.013
0.
0.
0.004
0.004
0.009
0.010
0.010
0.012
0.004
0.003
0.
0.
0.
0.
0.
0.
0.
0.
0.
0.
0.
0.
0.
0.
0.
0.
0.006
0.012
0.021
0.037
0.055
0.076
0.094
0.101
0.106
0.107
0.111
0.111
0.114
0.115
0.130
0.166
0.212
0.247
0.301
0.361
0.438
0.529
0.597
0.680
0.729
0.775
0.785
0.771
0.735
0.676
0.605
0.516
0.435
0.341
0.252
0.166
0.102
0.045
0.011
0.
0.
0.
0.
0.003
0.003
0.003
0.
0.
0.
0.
0.
0.
0.
0.
0.
0.
0.
0.
0.
0.
0.
0.
0.
0.
0.
0.006
0.013
0.026
0.047
0.067
0.099
0.114
0.126
0.133
0.140
0.132
0.122
0.118
0.107
0.100
0.132
0.163
0.210
0.264
0.315
0.372
0.423
0.497
0.562
0.604
0.648
0.675
0.676
0.667
0.643
0.592
0.528
0.451
0.360
0.273
0.197
0.122
0.061
0.015
0.
0.
0.
0.
0.
0.
0.
0.
0.
0.
0.
0.
0.
0.
0.
0.
0.
0.
0.
0.
0.
0.
0.
0.
0.
0.
0.006
0.013
0.030
0.055
0.080
0.104
0.128
0.152
0.166
0.168
0.158
0.144
0.127
0.110
0.105
0.115
0.130
0.159
0.215
0.262
0.309
0.360
0.409
0.457
0.497
0.551
0.580
0.592
0.616
0.613
0.573
0.525
0.462
0.383
0.300
0.217
0.132
0.083
0.033
0.006
0.003
0.
0.
0.
0.
0.
0.
0.
0.
0.
0.
0.
0.
0.
0.
0.
0.
0.
0.
0.
0.
0.
0.
0.
0.
0.005
0.012
0.035
0.055
0.085
0.111
0.143
0.173
0.186
0.188
0.182
0.159
0.139
0.120
0.099
0.090
0.092
0.127
0.167
0.212
0.243
0.275
0.328
0.365
0.399
0.443
0.493
0.536
0.571
0.572
0.555
0.526
0.473
0.401
0.324
0.232
0.151
0.097
0.053
0.023
0.004
0.
0.
0.
0.
0.
0.
0.
0.
0.
0.
0.
0.
0.
0.
0.
0.
0.
0.
0.
0.
0.
0.
0.
0.
0.
0.006
0.033
0.058
0.082
0.117
0.151
0.176
0.195
0.204
0.198
0.177
0.151
0.133
0.107
0.086
0.090
0.087
0.119
0.170
0.199
0.213
0.257
0.291
0.319
0.355
0.403
0.463
0.502
0.530
0.534
0.524
0.477
0.410
0.325
0.249
0.158
0.109
0.061
0.032
0.004
0.003
0.
0.003
0.003
0.
0.
0.
0.
0.
0.
0.
0.
0.
0.
0.
0.
0.
0.
0.
0.
0.
0.
0.
0.
0.
0.002
0.025
0.054
0.077
0.112
0.143
0.171
0.193
0.202
0.195
0.177
0.151
0.132
0.109
0.087
0.088
0.072
0.091
0.114
0.133
0.153
0.180
0.194
0.236
0.282
0.326
0.395
0.440
0.489
0.497
0.495
0.460
0.402
0.328
0.255
0.177
0.112
0.067
0.037
0.018
0.003
0.
0.003
0.003
0.003
0.
0.
0.
0.
0.
0.
0.
0.
0.
0.
0.
0.
0.
0.
0.
0.
0.
0.
0.
0.
0.
0.019
0.036
0.067
0.094
0.126
0.157
0.178
0.185
0.181
0.165
0.141
0.120
0.100
0.077
0.075
0.061
0.069
0.100
0.105
0.106
0.114
0.128
0.161
0.209
0.269
0.333
0.383
0.435
0.454
0.458
0.433
0.386
0.324
0.251
0.174
0.114
0.075
0.045
0.021
0.003
0.
0.003
0.003
0.
0.
0.
0.
0.
0.
0.
0.
0.
0.
0.
0.
0.
0.
0.
0.
0.
0.
0.
0.
0.
0.
0.002
0.028
0.051
0.080
0.107
0.133
0.152
0.161
0.158
0.144
0.122
0.105
0.087
0.066
0.052
0.052
0.058
0.059
0.075
0.079
0.083
0.090
0.109
0.158
0.212
0.278
0.328
0.374
0.404
0.414
0.402
0.362
0.302
0.238
0.165
0.112
0.076
0.041
0.021
0.003
0.
0.
0.
0.
0.
0.
0.
0.
0.
0.
0.
0.
0.
0.
0.
0.
0.
0.
0.
0.
0.
0.
0.
0.
0.
0.
0.020
0.040
0.061
0.084
0.108
0.123
0.130
0.128
0.117
0.100
0.075
0.068
0.047
0.037
0.039
0.042
0.042
0.053
0.056
0.052
0.060
0.066
0.111
0.164
0.215
0.260
0.315
0.349
0.359
0.354
0.325
0.270
0.210
0.151
0.106
0.067
0.039
0.016
0.
0.
0.
0.
0.
0.
0.
0.
0.
0.
0.
0.
0.
0.
0.
0.
0.
0.
0.
0.
0.
0.
0.
0.
0.
0.
0.
0.002
0.022
0.045
0.063
0.081
0.093
0.099
0.098
0.090
0.074
0.057
0.038
0.030
0.023
0.030
0.033
0.029
0.030
0.025
0.028
0.036
0.041
0.070
0.122
0.163
0.216
0.258
0.291
0.306
0.298
0.274
0.227
0.178
0.126
0.090
0.054
0.031
0.009
0.
0.
0.
0.
0.
0.
0.
0.
0.
0.
0.
0.
0.
0.
0.
0.
0.
0.
0.
0.
0.
0.
0.
0.
0.
0.
0.
0.
0.002
0.016
0.041
0.053
0.066
0.070
0.067
0.062
0.051
0.032
0.021
0.012
0.006
0.018
0.019
0.016
0.016
0.018
0.016
0.009
0.019
0.038
0.082
0.116
0.161
0.196
0.223
0.237
0.230
0.214
0.182
0.141
0.105
0.066
0.043
0.023
0.005
0.
0.
0.
0.002
0.
0.
0.
0.
0.
0.
0.
0.
0.
0.
0.
0.
0.
0.
0.
0.
0.
0.
0.
0.
0.
0.
0.
0.
0.
0.002
0.008
0.021
0.036
0.039
0.039
0.031
0.023
0.012
0.007
0.
0.004
0.005
0.006
0.008
0.008
0.007
0.002
0.005
0.005
0.017
0.036
0.082
0.108
0.143
0.167
0.179
0.179
0.162
0.132
0.107
0.075
0.049
0.029
0.009
0.
0.
0.
0.
0.
0.
0.
0.
0.
0.
0.
0.
0.
0.
0.
0.
0.
0.
0.
0.
0.
0.
0.
0.
0.
0.
0.
0.
0.
0.
0.
0.
0.002
0.003
0.007
0.008
0.008
0.007
0.
0.
0.
0.
0.
0.
0.
0.
0.
0.
0.
0.
0.006
0.017
0.047
0.073
0.095
0.112
0.117
0.119
0.108
0.092
0.076
0.052
0.034
0.016
0.005
0.
0.
0.
0.
0.
0.
0.
0.
0.
0.
0.
0.
0.
0.
0.
0.
0.
0.
0.
0.
0.
0.
0.
0.
0.
0.
0.
0.
0.
0.
0.
0.
0.
0.
0.
0.
0.
0.
0.
0.
0.
0.
0.
0.
0.
0.
0.
0.
0.
0.
0.003
0.012
0.023
0.038
0.062
0.072
0.078
0.077
0.073
0.064
0.043
0.032
0.012
0.008
0.
0.
0.
0.
0.
0.
0.
0.
0.
0.
0.
0.
0.
0.
0.
0.
0.
0.
0.
0.
0.
0.
0.
0.
0.
0.
0.
0.
0.
0.
0.
0.
0.
0.
0.
0.
0.
0.
0.
0.
0.
0.
0.
0.
0.
0.
0.
0.
0.
0.
0.
0.
0.005
0.012
0.019
0.027
0.031
0.046
0.047
0.040
0.032
0.017
0.011
0.008
0.
0.
0.
0.
0.
0.
0.
0.
0.
0.
0.
0.
0.
0.
0.
0.
0.
0.
0.
0.
0.
0.
0.
0.
0.
0.
0.
0.
0.
0.
0.
0.
0.
0.
0.
0.
0.
0.
0.
0.
0.
0.
0.
0.
0.
0.
0.
0.
0.
0.
0.
0.
0.
0.002
0.005
0.007
0.008
0.014
0.015
0.015
0.015
0.013
0.009
0.007
0.
0.
0.
0.
0.
0.
0.
0.
0.
0.
0.
0.
0.
0.
0.
0.
0.
0.
0.
0.
0.
0.
0.
0.
0.
0.
0.
0.
0.
0.
0.
0.
0.
0.
0.
0.
0.
0.
0.
0.
0.
0.
0.
0.
0.
0.
0.
0.
0.
0.
0.
0.
0.
0.
0.
0.
0.002
0.005
0.006
0.006
0.006
0.005
0.003
0.
0.
0.
0.
0.
0.
0.
0.
0.
0.
0.
0.
0.
0.
0.
0.
0.
0.
0.
0.
0.
0.
0.
0.
0.
0.
0.
0.
0.
0.
0.
0.
0.
0.
0.
0.
0.
0.
0.
0.
0.
0.
0.
0.
0.
0.
0.
0.
0.
0.
0.
0.
0.
0.
0.
0.
0.
0.
0.
0.
0.
0.
0.
0.
0.
0.
0.
0.
0.
0.
0.
0.
0.
0.
0.
0.
0.
0.
0.
0.
0.
0.
0.
0.
0.
0.
0.
0.
0.
0.
0.
0.
0.
0.
0.
0.
0.
0.
0.
0.
0.
0.
0.
0.
0.
0.
0.
0.
0.
0.
0.
0.
0.
0.
0.
0.
0.
0.
0.
0.
0.
0.
0.
0.
0.
0.
0.
0.
0.
0.
0.
0.
0.
0.
0.
0.
0.
0.
0.
0.
0.
0.
0.
0.
0.
0.
0.
0.
0.
0.
0.
0.
0.
0.
0.
0.
0.
0.
0.
0.
0.
0.
0.
0.
0.
0.
0.
0.
0.
0.
0.
0.
0.
0.
0.
0.
0.
0.
0.
0.
0.
0.
0.
0.
0.
0.
0.
0.
0.
0.
0.
0.
0.
0.
0.
0.
0.
0.
0.
0.
0.
0.
0.
0.
0.
0.
0.
0.
0.
0.
0.
0.
0.
0.
0.
0.
0.
0.
0.
0.
0.
0.
0.
0.
0.
0.
0.
0.
0.
0.
0.
0.
0.
0.
0.
0.
0.
0.
0.
0.
0.
0.
0.
0.
0.
0.
0.
0.
0.
0.
0.
0.
0.
0.
0.
0.
0.
0.
0.
0.
0.
0.
0.
0.
0.
0.
0.
0.
0.
0.
0.
0.
0.
0.
0.
0.
0.
0.
0.
0.
0.
0.
0.
0.
0.
0.
0.
0.
0.
0.
0.
0.
0.
0.
0.
0.
0.
0.
0.
0.
0.
0.
0.
0.
0.
0.
0.
0.
0.
0.
0.
0.
0.
0.
0.
0.
0.
0.
0.
0.
0.
0.
0.
0.
0.
0.
0.
0.
0.
0.
0.
0.
0.
0.
0.
0.
0.
0.
0.
0.
0.
0.
0.
0.
0.
0.
0.
0.
0.
0.
0.
0.
0.
0.
0.
0.
0.
0.
0.
0.
0.
0.
0.
0.
0.
0.
0.
0.
0.
0.
0.
0.
0.
0.
0.
0.
0.
0.
0.
0.
0.
0.
0.
0.
0.
0.
0.
0.
0.
0.
0.
0.
0.
0.
0.
0.
0.
0.
0.
0.
0.
0.
0.
0.
0.
0.
0.
0.
0.
0.
0.
0.
0.
0.
0.
0.
0.
0.
0.
0.
0.
0.
0.
0.
0.
0.
0.
0.
0.
0.
0.
0.
0.
0.
0.
0.
0.
0.
0.
0.
0.
0.
0.
0.
0.
0.
0.
0.
0.
0.
0.
0.
0.
0.
0.
0.
0.
0.
0.
0.
0.
0.
0.
0.
0.
0.
0.
0.
0.
0.
0.
0.
0.
0.
0.
0.
0.
0.
0.
0.
0.
0.
0.
0.
0.
0.
0.
0.
0.
0.
0.
0.
0.
0.
0.
0.
0.
0.
0.
0.
0.
0.
0.
0.
0.
0.
0.
0.
0.
0.
0.
0.
0.
0.
0.
0.
0.
0.
0.
0.
0.
0.
0.
0.
0.
0.
0.
0.
0.
0.
0.
0.
0.
0.
0.
0.
0.
0.
0.
0.
0.
0.
0.
0.
0.
0.
0.
0.
0.
0.
0.002
0.003
0.003
0.004
0.003
0.003
0.003
0.
0.
0.
0.
0.
0.
0.
0.
0.
0.
0.
0.
0.
0.
0.
0.
0.
0.
0.
0.
0.
0.
0.
0.
0.
0.
0.
0.
0.
0.
0.
0.
0.
0.
0.
0.
0.
0.
0.
0.
0.
0.
0.
0.
0.
0.
0.
0.
0.
0.
0.
0.
0.
0.
0.
0.
0.
0.010
0.013
0.015
0.016
0.016
0.014
0.010
0.004
0.006
0.005
0.
0.
0.
0.
0.
0.
0.
0.
0.
0.
0.
0.
0.
0.
0.
0.
0.
0.
0.
0.
0.
0.
0.
0.
0.
0.
0.
0.
0.
0.
0.
0.
0.
0.
0.
0.
0.
0.
0.
0.
0.
0.
0.
0.
0.
0.
0.
0.
0.
0.
0.
0.
0.
0.003
0.012
0.016
0.024
0.033
0.036
0.039
0.040
0.040
0.028
0.024
0.010
0.008
0.003
0.
0.
0.
0.
0.
0.
0.
0.
0.
0.
0.
0.
0.
0.
0.
0.002
0.003
0.003
0.003
0.003
0.002
0.
0.
0.
0.
0.
0.
0.
0.
0.
0.
0.
0.
0.
0.
0.
0.
0.
0.
0.
0.
0.
0.
0.
0.
0.
0.
0.
0.
0.
0.003
0.012
0.017
0.035
0.044
0.051
0.064
0.071
0.079
0.076
0.068
0.055
0.038
0.019
0.007
0.003
0.
0.
0.003
0.003
0.003
0.003
0.
0.
0.
0.
0.
0.
0.
0.002
0.003
0.003
0.004
0.004
0.003
0.003
0.002
0.
0.
0.
0.
0.
0.
0.
0.
0.
0.
0.
0.
0.
0.
0.
0.
0.
0.
0.
0.
0.
0.
0.
0.
0.
0.
0.
0.
0.010
0.018
0.036
0.049
0.069
0.091
0.103
0.118
0.120
0.120
0.109
0.100
0.081
0.043
0.030
0.013
0.019
0.012
0.010
0.011
0.010
0.005
0.006
0.005
0.
0.
0.
0.
0.
0.003
0.008
0.009
0.014
0.014
0.008
0.015
0.016
0.014
0.014
0.013
0.007
0.002
0.
0.
0.
0.
0.
0.
0.
0.
0.
0.
0.
0.
0.
0.
0.
0.
0.
0.
0.
0.
0.
0.
0.006
0.016
0.038
0.058
0.083
0.110
0.134
0.156
0.179
0.182
0.182
0.171
0.153
0.132
0.105
0.084
0.052
0.042
0.035
0.030
0.028
0.024
0.018
0.015
0.009
0.007
0.003
0.002
0.
0.007
0.013
0.018
0.024
0.025
0.029
0.041
0.030
0.027
0.025
0.024
0.020
0.017
0.013
0.003
0.
0.
0.
0.
0.
0.
0.
0.
0.
0.
0.
0.
0.
0.
0.
0.
0.
0.
0.
0.
0.002
0.007
0.045
0.070
0.108
0.152
0.189
0.223
0.252
0.267
0.267
0.277
0.266
0.242
0.207
0.178
0.149
0.120
0.090
0.065
0.057
0.055
0.053
0.042
0.036
0.027
0.016
0.008
0.003
0.007
0.016
0.020
0.033
0.043
0.054
0.065
0.081
0.079
0.070
0.061
0.056
0.041
0.031
0.022
0.014
0.003
0.
0.
0.
0.
0.
0.
0.
0.
0.
0.
0.
0.
0.
0.
0.
0.
0.
0.
0.
0.007
0.036
0.070
0.112
0.163
0.211
0.271
0.313
0.356
0.377
0.393
0.384
0.363
0.337
0.313
0.269
0.232
0.192
0.153
0.124
0.098
0.089
0.075
0.069
0.057
0.048
0.034
0.020
0.017
0.024
0.035
0.046
0.063
0.087
0.113
0.134
0.138
0.130
0.121
0.098
0.088
0.072
0.057
0.034
0.023
0.013
0.003
0.
0.
0.
0.
0.
0.
0.
0.
0.
0.
0.
0.
0.
0.
0.
0.
0.
0.004
0.024
0.055
0.099
0.159
0.213
0.287
0.352
0.414
0.462
0.507
0.534
0.524
0.496
0.442
0.413
0.370
0.319
0.270
0.231
0.188
0.159
0.135
0.112
0.098
0.086
0.069
0.058
0.043
0.051
0.057
0.066
0.094
0.121
0.148
0.182
0.199
0.205
0.203
0.198
0.172
0.127
0.112
0.083
0.059
0.037
0.020
0.003
0.
0.
0.
0.
0.
0.
0.
0.
0.
0.
0.
0.
0.
0.
0.
0.
0.
0.021
0.040
0.077
0.126
0.201
0.284
0.361
0.428
0.522
0.598
0.658
0.666
0.666
0.646
0.608
0.540
0.475
0.417
0.347
0.311
0.264
0.220
0.177
0.157
0.129
0.113
0.094
0.083
0.082
0.086
0.087
0.109
0.141
0.181
0.222
0.263
0.274
0.275
0.276
0.273
0.244
0.215
0.163
0.137
0.092
0.064
0.036
0.015
0.007
0.005
0.
0.
0.
0.
0.
0.
0.
0.
0.
0.
0.
0.
0.
0.
0.012
0.027
0.056
0.094
0.163
0.248
0.334
0.427
0.528
0.626
0.704
0.764
0.783
0.800
0.779
0.727
0.674
0.607
0.511
0.444
0.387
0.333
0.281
0.246
0.196
0.155
0.135
0.119
0.117
0.124
0.131
0.142
0.181
0.220
0.262
0.304
0.337
0.356
0.373
0.364
0.347
0.326
0.283
0.232
0.181
0.148
0.106
0.071
0.039
0.029
0.019
0.013
0.005
0.
0.
0.
0.
0.
0.
0.
0.
0.
0.
0.
0.
0.015
0.038
0.066
0.110
0.187
0.279
0.379
0.487
0.593
0.695
0.785
0.843
0.888
0.906
0.888
0.847
0.788
0.716
0.623
0.524
0.468
0.399
0.336
0.291
0.234
0.189
0.156
0.156
0.152
0.158
0.172
0.212
0.246
0.286
0.337
0.385
0.412
0.436
0.451
0.449
0.430
0.399
0.356
0.313
0.260
0.208
0.159
0.128
0.096
0.069
0.052
0.039
0.026
0.017
0.004
0.
0.
0.
0.
0.
0.
0.
0.
0.
0.005
0.023
0.040
0.077
0.116
0.194
0.299
0.399
0.519
0.633
0.744
0.834
0.909
0.956
0.976
0.964
0.920
0.871
0.798
0.722
0.630
0.552
0.469
0.397
0.327
0.270
0.232
0.193
0.191
0.177
0.194
0.219
0.261
0.308
0.356
0.403
0.445
0.490
0.507
0.533
0.529
0.519
0.491
0.449
0.394
0.342
0.301
0.241
0.207
0.177
0.145
0.115
0.092
0.075
0.048
0.019
0.008
0.
0.
0.
0.
0.
0.
0.
0.
0.005
0.024
0.042
0.079
0.119
0.190
0.294
0.410
0.520
0.639
0.753
0.843
0.927
0.983
1.000
1.000
0.970
0.925
0.867
0.795
0.697
0.608
0.540
0.454
0.380
0.303
0.251
0.222
0.216
0.212
0.231
0.261
0.316
0.378
0.428
0.488
0.536
0.577
0.592
0.617
0.624
0.610
0.586
0.536
0.501
0.444
0.395
0.349
0.312
0.274
0.236
0.202
0.164
0.127
0.088
0.062
0.021
0.
0.
0.
0.
0.
0.
0.
0.
0.005
0.024
0.038
0.069
0.123
0.179
0.269
0.379
0.487
0.607
0.707
0.813
0.905
0.961
0.999
0.992
0.983
0.960
0.900
0.831
0.746
0.666
0.565
0.492
0.404
0.342
0.288
0.263
0.249
0.252
0.276
0.308
0.365
0.424
0.489
0.547
0.604
0.646
0.683
0.688
0.698
0.687
0.671
0.640
0.587
0.551
0.507
0.474
0.440
0.388
0.336
0.303
0.249
0.204
0.145
0.105
0.060
0.016
0.
0.
0.
0.
0.
0.
0.
0.005
0.018
0.035
0.058
0.111
0.159
0.237
0.334
0.436
0.541
0.645
0.743
0.840
0.898
0.944
0.952
0.954
0.944
0.900
0.843
0.770
0.684
0.604
0.520
0.439
0.358
0.312
0.280
0.276
0.297
0.315
0.340
0.413
0.473
0.535
0.605
0.665
0.718
0.748
0.756
0.744
0.767
0.752
0.721
0.667
0.638
0.624
0.596
0.565
0.523
0.456
0.418
0.375
0.305
0.247
0.180
0.124
0.064
0.027
0.010
0.005
0.002
0.
0.
0.
0.
0.012
0.029
0.046
0.085
0.128
0.209
0.274
0.359
0.458
0.557
0.653
0.736
0.806
0.856
0.872
0.892
0.883
0.870
0.812
0.756
0.685
0.608
0.536
0.466
0.391
0.344
0.296
0.315
0.318
0.343
0.376
0.445
0.506
0.583
0.659
0.717
0.762
0.800
0.811
0.818
0.822
0.829
0.812
0.769
0.772
0.749
0.718
0.691
0.677
0.630
0.574
0.518
0.439
0.364
0.287
0.205
0.124
0.070
0.039
0.030
0.007
0.003
0.003
0.
0.
0.007
0.015
0.034
0.060
0.098
0.151
0.219
0.283
0.362
0.441
0.530
0.606
0.680
0.726
0.769
0.793
0.810
0.783
0.754
0.721
0.667
0.599
0.531
0.472
0.405
0.366
0.309
0.324
0.329
0.363
0.405
0.480
0.554
0.627
0.702
0.763
0.816
0.830
0.869
0.893
0.907
0.912
0.897
0.890
0.877
0.852
0.829
0.834
0.809
0.779
0.723
0.650
0.571
0.483
0.388
0.305
0.215
0.135
0.080
0.058
0.031
0.014
0.008
0.003
0.
0.
0.011
0.021
0.039
0.070
0.107
0.162
0.211
0.266
0.341
0.407
0.472
0.545
0.596
0.644
0.668
0.704
0.707
0.696
0.667
0.626
0.571
0.533
0.478
0.403
0.380
0.330
0.324
0.349
0.401
0.451
0.528
0.600
0.677
0.740
0.801
0.862
0.897
0.939
0.970
0.989
0.990
1.002
0.998
0.971
0.960
0.938
0.951
0.930
0.904
0.838
0.773
0.690
0.606
0.506
0.402
0.309
0.209
0.136
0.093
0.065
0.035
0.016
0.010
0.
0.
0.002
0.011
0.019
0.039
0.069
0.106
0.152
0.193
0.242
0.289
0.335
0.404
0.454
0.505
0.550
0.591
0.611
0.609
0.625
0.588
0.547
0.514
0.465
0.419
0.376
0.343
0.336
0.380
0.421
0.483
0.563
0.628
0.703
0.771
0.848
0.904
0.964
1.006
1.014
1.054
1.058
1.077
1.082
1.065
1.053
1.046
1.036
1.015
0.994
0.940
0.869
0.812
0.709
0.621
0.513
0.401
0.300
0.214
0.158
0.096
0.059
0.032
0.016
0.
0.
0.
0.002
0.010
0.012
0.029
0.062
0.091
0.122
0.165
0.200
0.239
0.281
0.321
0.375
0.426
0.463
0.503
0.525
0.527
0.518
0.502
0.477
0.442
0.405
0.372
0.359
0.361
0.389
0.434
0.508
0.579
0.653
0.721
0.797
0.878
0.952
1.013
1.047
1.065
1.086
1.118
1.119
1.127
1.110
1.110
1.090
1.098
1.089
1.058
1.016
0.956
0.897
0.816
0.714
0.599
0.481
0.387
0.281
0.207
0.145
0.098
0.056
0.026
0.
0.
0.
0.
0.
0.003
0.003
0.020
0.041
0.067
0.095
0.121
0.145
0.177
0.224
0.271
0.314
0.355
0.388
0.429
0.437
0.442
0.443
0.431
0.406
0.372
0.350
0.359
0.363
0.392
0.444
0.520
0.590
0.666
0.730
0.803
0.887
0.965
1.019
1.053
1.093
1.112
1.109
1.124
1.132
1.140
1.118
1.113
1.113
1.102
1.088
1.056
1.021
0.952
0.876
0.788
0.674
0.553
0.441
0.338
0.261
0.187
0.125
0.075
0.038
0.
0.
0.
0.
0.
0.
0.
0.
0.009
0.022
0.056
0.079
0.096
0.117
0.147
0.187
0.216
0.261
0.302
0.320
0.341
0.363
0.360
0.350
0.341
0.315
0.333
0.337
0.351
0.391
0.443
0.509
0.586
0.658
0.737
0.790
0.873
0.948
1.007
1.038
1.077
1.075
1.085
1.096
1.110
1.112
1.095
1.095
1.101
1.092
1.070
1.056
1.031
0.986
0.915
0.818
0.726
0.622
0.498
0.388
0.301
0.220
0.149
0.096
0.053
0.
0.
0.
0.
0.
0.
0.
0.
0.
0.
0.010
0.036
0.054
0.066
0.083
0.118
0.155
0.181
0.223
0.250
0.263
0.291
0.292
0.292
0.284
0.279
0.281
0.301
0.331
0.368
0.420
0.475
0.556
0.644
0.709
0.771
0.831
0.904
0.949
0.995
1.024
1.037
1.039
1.049
1.052
1.050
1.052
1.059
1.061
1.076
1.043
1.025
1.004
0.970
0.913
0.837
0.748
0.642
0.531
0.418
0.326
0.240
0.169
0.108
0.064
0.
0.
0.
0.
0.
0.
0.
0.
0.
0.
0.
0.005
0.022
0.029
0.044
0.066
0.091
0.117
0.150
0.172
0.187
0.205
0.217
0.222
0.217
0.227
0.242
0.269
0.301
0.348
0.393
0.439
0.519
0.593
0.650
0.706
0.768
0.804
0.860
0.910
0.958
0.975
0.983
0.986
0.970
0.968
0.983
0.998
1.012
1.016
1.005
0.982
0.966
0.927
0.886
0.802
0.724
0.632
0.525
0.418
0.334
0.250
0.177
0.114
0.068
0.
0.
0.
0.
0.
0.
0.
0.
0.
0.
0.
0.
0.005
0.012
0.023
0.029
0.046
0.075
0.097
0.114
0.124
0.135
0.145
0.160
0.170
0.192
0.208
0.237
0.281
0.315
0.360
0.416
0.480
0.544
0.581
0.623
0.669
0.713
0.758
0.806
0.855
0.879
0.892
0.890
0.895
0.892
0.902
0.918
0.935
0.936
0.909
0.916
0.911
0.881
0.834
0.752
0.683
0.592
0.501
0.407
0.316
0.244
0.169
0.109
0.068
0.
0.
0.
0.
0.
0.
0.
0.
0.
0.
0.
0.
0.
0.005
0.007
0.011
0.017
0.025
0.042
0.055
0.069
0.079
0.096
0.113
0.129
0.152
0.176
0.207
0.251
0.302
0.353
0.408
0.464
0.513
0.545
0.565
0.602
0.632
0.648
0.674
0.729
0.757
0.776
0.789
0.797
0.816
0.816
0.846
0.849
0.845
0.837
0.857
0.836
0.803
0.757
0.691
0.612
0.543
0.465
0.374
0.288
0.216
0.154
0.102
0.057
0.
0.
0.
0.
0.
0.
0.
0.
0.
0.
0.
0.
0.
0.
0.
0.005
0.008
0.010
0.015
0.022
0.024
0.027
0.042
0.072
0.100
0.121
0.166
0.203
0.253
0.312
0.381
0.422
0.452
0.495
0.512
0.536
0.553
0.561
0.567
0.575
0.596
0.639
0.659
0.678
0.704
0.717
0.741
0.746
0.751
0.763
0.774
0.779
0.758
0.725
0.666
0.602
0.534
0.472
0.408
0.322
0.252
0.182
0.126
0.086
0.050
0.
0.
0.
0.
0.
0.
0.
0.
0.
0.
0.
0.
0.
0.
0.
0.
0.
0.002
0.003
0.003
0.006
0.017
0.038
0.064
0.102
0.137
0.177
0.227
0.293
0.362
0.404
0.440
0.474
0.496
0.520
0.514
0.513
0.514
0.498
0.509
0.502
0.515
0.532
0.557
0.592
0.621
0.648
0.663
0.686
0.690
0.689
0.691
0.660
0.629
0.578
0.513
0.454
0.400
0.336
0.269
0.196
0.143
0.101
0.067
0.039
0.
0.
0.
0.
0.
0.
0.
0.
0.
0.
0.
0.
0.
0.
0.
0.
0.
0.
0.
0.008
0.016
0.036
0.054
0.089
0.133
0.165
0.213
0.272
0.345
0.395
0.453
0.489
0.526
0.539
0.541
0.543
0.519
0.492
0.460
0.434
0.428
0.441
0.440
0.464
0.486
0.524
0.556
0.583
0.605
0.606
0.615
0.598
0.573
0.535
0.477
0.437
0.375
0.323
0.252
0.209
0.150
0.107
0.074
0.052
0.030
0.
0.
0.
0.
0.
0.
0.
0.
0.
0.
0.
0.
0.
0.
0.
0.
0.
0.
0.006
0.017
0.034
0.056
0.088
0.125
0.173
0.219
0.267
0.332
0.398
0.455
0.521
0.572
0.609
0.607
0.605
0.589
0.550
0.500
0.456
0.414
0.376
0.369
0.372
0.377
0.401
0.436
0.466
0.493
0.511
0.509
0.513
0.499
0.481
0.444
0.402
0.352
0.297
0.243
0.188
0.155
0.106
0.076
0.056
0.030
0.016
0.
0.
0.
0.
0.
0.
0.
0.
0.
0.
0.
0.
0.
0.
0.
0.
0.
0.003
0.016
0.027
0.046
0.082
0.131
0.179
0.221
0.266
0.330
0.411
0.482
0.544
0.627
0.675
0.732
0.731
0.720
0.684
0.623
0.537
0.477
0.411
0.363
0.333
0.305
0.318
0.324
0.346
0.378
0.402
0.424
0.422
0.425
0.410
0.391
0.356
0.321
0.271
0.213
0.171
0.143
0.105
0.079
0.048
0.032
0.013
0.005
0.
0.
0.
0.
0.
0.
0.
0.
0.
0.
0.
0.
0.
0.
0.
0.
0.002
0.007
0.020
0.044
0.076
0.116
0.163
0.212
0.262
0.323
0.402
0.499
0.574
0.658
0.732
0.791
0.822
0.843
0.832
0.776
0.711
0.611
0.523
0.445
0.373
0.329
0.281
0.264
0.251
0.259
0.290
0.308
0.337
0.340
0.343
0.327
0.305
0.288
0.249
0.206
0.160
0.131
0.101
0.073
0.047
0.022
0.015
0.005
0.
0.
0.
0.
0.
0.
0.
0.
0.
0.
0.
0.
0.
0.
0.
0.
0.
0.003
0.013
0.035
0.065
0.091
0.137
0.189
0.239
0.300
0.377
0.472
0.557
0.637
0.735
0.825
0.904
0.955
0.969
0.940
0.894
0.801
0.716
0.599
0.506
0.406
0.334
0.271
0.223
0.213
0.199
0.211
0.239
0.258
0.262
0.259
0.251
0.237
0.211
0.187
0.150
0.121
0.093
0.065
0.048
0.029
0.015
0.004
0.
0.
0.
0.
0.
0.
0.
0.
0.
0.
0.
0.
0.
0.
0.002
0.003
0.003
0.003
0.006
0.021
0.040
0.075
0.103
0.155
0.208
0.272
0.334
0.418
0.510
0.594
0.684
0.794
0.889
0.972
1.028
1.053
1.036
0.989
0.891
0.795
0.678
0.566
0.448
0.346
0.270
0.217
0.170
0.155
0.151
0.167
0.176
0.191
0.193
0.188
0.179
0.154
0.124
0.100
0.083
0.065
0.050
0.029
0.014
0.004
0.
0.
0.
0.
0.
0.
0.
0.
0.
0.
0.
0.
0.
0.
0.003
0.008
0.011
0.012
0.011
0.014
0.028
0.052
0.082
0.121
0.167
0.218
0.276
0.346
0.431
0.511
0.599
0.718
0.820
0.910
1.003
1.066
1.090
1.092
1.035
0.948
0.854
0.751
0.629
0.487
0.376
0.285
0.216
0.172
0.125
0.111
0.104
0.115
0.123
0.127
0.124
0.113
0.106
0.086
0.073
0.055
0.044
0.028
0.017
0.005
0.003
0.
0.
0.
0.
0.
0.
0.
0.
0.
0.
0.
0.
0.
0.002
0.010
0.013
0.019
0.023
0.023
0.021
0.043
0.066
0.091
0.123
0.169
0.214
0.273
0.338
0.424
0.496
0.592
0.726
0.826
0.916
0.997
1.064
1.100
1.110
1.055
0.976
0.889
0.786
0.661
0.522
0.409
0.304
0.227
0.163
0.116
0.074
0.062
0.064
0.067
0.079
0.081
0.075
0.066
0.054
0.049
0.040
0.028
0.019
0.013
0.003
0.
0.
0.
0.
0.
0.
0.
0.
0.
0.
0.
0.
0.
0.
0.009
0.022
0.026
0.032
0.034
0.045
0.049
0.061
0.079
0.106
0.137
0.173
0.200
0.260
0.332
0.408
0.476
0.561
0.698
0.800
0.896
0.975
1.034
1.091
1.067
1.052
0.994
0.918
0.824
0.687
0.573
0.439
0.334
0.241
0.164
0.107
0.059
0.043
0.034
0.042
0.042
0.040
0.038
0.034
0.033
0.028
0.024
0.017
0.013
0.003
0.
0.
0.
0.
0.
0.
0.
0.
0.
0.
0.
0.
0.
0.
0.008
0.021
0.027
0.035
0.054
0.065
0.072
0.074
0.082
0.101
0.114
0.143
0.167
0.196
0.249
0.305
0.371
0.444
0.521
0.636
0.739
0.822
0.910
0.969
1.011
1.027
1.019
0.987
0.921
0.819
0.699
0.593
0.465
0.358
0.249
0.155
0.096
0.060
0.027
0.013
0.016
0.016
0.014
0.021
0.022
0.017
0.016
0.014
0.007
0.
0.
0.
0.
0.
0.
0.
0.
0.
0.
0.
0.
0.
0.
0.
0.003
0.014
0.024
0.034
0.055
0.071
0.092
0.107
0.113
0.120
0.124
0.130
0.150
0.162
0.194
0.241
0.286
0.331
0.394
0.461
0.561
0.648
0.738
0.811
0.881
0.939
0.967
0.969
0.929
0.889
0.805
0.703
0.602
0.491
0.381
0.265
0.181
0.111
0.057
0.015
0.006
0.002
0.005
0.003
0.004
0.004
0.004
0.004
0.003
0.
0.
0.
0.
0.
0.
0.
0.
0.
0.
0.
0.
0.
0.
0.
0.
0.006
0.014
0.027
0.041
0.070
0.094
0.117
0.133
0.144
0.148
0.158
0.152
0.158
0.164
0.190
0.221
0.257
0.303
0.362
0.415
0.481
0.568
0.629
0.710
0.786
0.832
0.861
0.884
0.868
0.830
0.779
0.702
0.610
0.497
0.406
0.306
0.213
0.137
0.068
0.023
0.004
0.
0.
0.
0.
0.
0.
0.
0.
0.
0.
0.
0.
0.
0.
0.
0.
0.
0.
0.
0.
0.
0.
0.
0.003
0.006
0.015
0.023
0.055
0.080
0.112
0.136
0.162
0.174
0.186
0.182
0.178
0.175
0.168
0.186
0.201
0.224
0.276
0.305
0.368
0.424
0.474
0.535
0.604
0.665
0.706
0.754
0.769
0.790
0.765
0.746
0.682
0.612
0.532
0.432
0.334
0.245
0.159
0.091
0.036
0.006
0.003
0.
0.
0.003
0.003
0.
0.
0.
0.
0.
0.
0.
0.
0.
0.
0.
0.
0.
0.
0.
0.
0.
0.
0.003
0.006
0.015
0.023
0.052
0.089
0.116
0.154
0.181
0.207
0.220
0.214
0.207
0.192
0.177
0.182
0.186
0.189
0.227
0.271
0.323
0.361
0.407
0.446
0.518
0.565
0.596
0.641
0.671
0.704
0.723
0.717
0.680
0.613
0.549
0.460
0.363
0.271
0.181
0.112
0.058
0.016
0.009
0.006
0.003
0.004
0.004
0.004
0.003
0.
0.
0.
0.
0.
0.
0.
0.
0.
0.
0.
0.
0.
0.
0.
0.
0.
0.006
0.014
0.019
0.053
0.085
0.123
0.160
0.197
0.222
0.244
0.242
0.232
0.211
0.197
0.176
0.181
0.177
0.179
0.208
0.269
0.310
0.339
0.389
0.426
0.466
0.505
0.546
0.588
0.630
0.672
0.684
0.669
0.631
0.563
0.478
0.390
0.294
0.197
0.124
0.071
0.035
0.011
0.012
0.004
0.004
0.005
0.004
0.004
0.003
0.
0.
0.
0.
0.
0.
0.
0.
0.
0.
0.
0.
0.
0.
0.
0.
0.003
0.012
0.019
0.048
0.080
0.120
0.160
0.197
0.234
0.256
0.255
0.247
0.230
0.207
0.188
0.172
0.168
0.160
0.177
0.212
0.245
0.276
0.308
0.337
0.382
0.417
0.439
0.510
0.573
0.614
0.641
0.650
0.622
0.566
0.498
0.410
0.312
0.218
0.136
0.081
0.047
0.019
0.014
0.008
0.005
0.005
0.005
0.004
0.003
0.
0.
0.
0.
0.
0.
0.
0.
0.
0.
0.
0.
0.
0.
0.
0.
0.
0.006
0.015
0.043
0.071
0.106
0.150
0.188
0.222
0.244
0.259
0.252
0.232
0.210
0.190
0.169
0.156
0.149
0.155
0.182
0.203
0.210
0.225
0.265
0.290
0.321
0.369
0.432
0.487
0.552
0.601
0.617
0.609
0.561
0.497
0.414
0.323
0.227
0.152
0.092
0.056
0.030
0.015
0.012
0.005
0.005
0.005
0.004
0.004
0.
0.
0.
0.
0.
0.
0.
0.
0.
0.
0.
0.
0.
0.
0.
0.
0.
0.
0.006
0.036
0.062
0.094
0.131
0.171
0.202
0.223
0.242
0.236
0.219
0.202
0.180
0.160
0.142
0.130
0.111
0.145
0.168
0.172
0.182
0.201
0.208
0.227
0.296
0.358
0.414
0.477
0.532
0.561
0.560
0.527
0.476
0.403
0.325
0.227
0.153
0.098
0.061
0.036
0.015
0.016
0.010
0.010
0.009
0.004
0.003
0.
0.
0.
0.
0.
0.
0.
0.
0.
0.
0.
0.
0.
0.
0.
0.
0.
0.
0.
0.021
0.047
0.074
0.108
0.140
0.171
0.199
0.212
0.212
0.195
0.179
0.159
0.141
0.129
0.105
0.097
0.109
0.133
0.139
0.144
0.146
0.161
0.180
0.242
0.291
0.350
0.412
0.467
0.499
0.514
0.490
0.451
0.387
0.300
0.220
0.146
0.098
0.057
0.033
0.014
0.018
0.017
0.017
0.012
0.010
0.003
0.
0.
0.
0.
0.
0.
0.
0.
0.
0.
0.
0.
0.
0.
0.
0.
0.
0.
0.
0.003
0.030
0.055
0.081
0.112
0.137
0.162
0.172
0.176
0.164
0.141
0.126
0.112
0.099
0.081
0.071
0.074
0.090
0.100
0.107
0.110
0.106
0.137
0.175
0.230
0.282
0.341
0.390
0.434
0.448
0.435
0.403
0.345
0.267
0.199
0.135
0.087
0.049
0.030
0.020
0.016
0.017
0.017
0.016
0.010
0.002
0.
0.
0.
0.
0.
0.
0.
0.
0.
0.
0.
0.
0.
0.
0.
0.
0.
0.
0.
0.
0.010
0.039
0.061
0.085
0.105
0.120
0.133
0.135
0.126
0.109
0.096
0.077
0.063
0.054
0.052
0.056
0.060
0.066
0.069
0.064
0.062
0.086
0.133
0.178
0.225
0.277
0.325
0.358
0.374
0.371
0.339
0.291
0.235
0.170
0.116
0.071
0.043
0.022
0.013
0.015
0.019
0.017
0.013
0.007
0.002
0.
0.
0.
0.
0.
0.
0.
0.
0.
0.
0.
0.
0.
0.
0.
0.
0.
0.
0.
0.
0.
0.013
0.038
0.061
0.075
0.086
0.096
0.097
0.093
0.079
0.063
0.050
0.026
0.030
0.030
0.039
0.039
0.036
0.032
0.036
0.043
0.044
0.075
0.116
0.162
0.210
0.251
0.280
0.296
0.293
0.269
0.235
0.185
0.140
0.090
0.058
0.035
0.011
0.010
0.015
0.016
0.014
0.013
0.003
0.003
0.
0.
0.
0.
0.
0.
0.
0.
0.
0.
0.
0.
0.
0.
0.
0.
0.
0.
0.
0.
0.
0.
0.010
0.026
0.048
0.056
0.057
0.058
0.059
0.044
0.031
0.014
0.014
0.007
0.019
0.021
0.018
0.021
0.020
0.018
0.008
0.022
0.036
0.072
0.118
0.151
0.186
0.215
0.225
0.224
0.208
0.177
0.138
0.097
0.067
0.039
0.024
0.006
0.007
0.010
0.009
0.009
0.008
0.003
0.002
0.
0.
0.
0.
0.
0.
0.
0.
0.
0.
0.
0.
0.
0.
0.
0.
0.
0.
0.
0.
0.
0.
0.
0.002
0.014
0.024
0.027
0.027
0.026
0.014
0.012
0.005
0.
0.004
0.005
0.005
0.008
0.008
0.010
0.006
0.006
0.006
0.016
0.044
0.071
0.097
0.133
0.152
0.158
0.154
0.142
0.120
0.091
0.070
0.041
0.024
0.008
0.
0.002
0.003
0.008
0.003
0.003
0.003
0.002
0.
0.
0.
0.
0.
0.
0.
0.
0.
0.
0.
0.
0.
0.
0.
0.
0.
0.
0.
0.
0.
0.
0.
0.
0.
0.
0.004
0.005
0.005
0.005
0.004
0.
0.
0.
0.
0.
0.
0.
0.
0.
0.
0.002
0.010
0.020
0.040
0.064
0.079
0.093
0.100
0.100
0.094
0.078
0.061
0.039
0.024
0.009
0.
0.
0.
0.002
0.003
0.003
0.003
0.002
0.
0.
0.
0.
0.
0.
0.
0.
0.
0.
0.
0.
0.
0.
0.
0.
0.
0.
0.
0.
0.
0.
0.
0.
0.
0.
0.
0.
0.
0.
0.
0.
0.
0.
0.
0.
0.
0.
0.
0.
0.
0.
0.
0.003
0.011
0.019
0.032
0.044
0.058
0.062
0.062
0.054
0.047
0.031
0.014
0.008
0.
0.
0.
0.
0.
0.002
0.002
0.
0.
0.
0.
0.
0.
0.
0.
0.
0.
0.
0.
0.
0.
0.
0.
0.
0.
0.
0.
0.
0.
0.
0.
0.
0.
0.
0.
0.
0.
0.
0.
0.
0.
0.
0.
0.
0.
0.
0.
0.
0.
0.
0.
0.
0.
0.003
0.006
0.013
0.015
0.025
0.026
0.026
0.024
0.014
0.012
0.007
0.
0.
0.
0.
0.
0.
0.
0.
0.
0.
0.
0.
0.
0.
0.
0.
0.
0.
0.
0.
0.
0.
0.
0.
0.
0.
0.
0.
0.
0.
0.
0.
0.
0.
0.
0.
0.
0.
0.
0.
0.
0.
0.
0.
0.
0.
0.
0.
0.
0.
0.
0.
0.
0.
0.
0.003
0.003
0.006
0.007
0.007
0.007
0.006
0.005
0.002
0.
0.
0.
0.
0.
0.
0.
0.
0.
0.
0.
0.
0.
0.
0.
0.
0.
0.
0.
0.
0.
0.
0.
0.
0.
0.
0.
0.
0.
0.
0.
0.
0.
0.
0.
0.
0.
0.
0.
0.
0.
0.
0.
0.
0.
0.
0.
0.
0.
0.
0.
0.
0.
0.
0.
0.
0.
0.
0.002
0.003
0.003
0.002
0.
0.
0.
0.
0.
0.
0.
0.
0.
0.
0.
0.
0.
0.
0.
0.
0.
0.
0.
0.
0.
0.
0.
0.
0.
0.
0.
0.
0.
0.
0.
0.
0.
0.
0.
0.
0.
0.
0.
0.
0.
0.
0.
0.
0.
0.
0.
0.
0.
0.
0.
0.
0.
0.
0.
0.
0.
0.
0.
0.
0.
0.
0.
0.
0.
0.
0.
0.
0.
0.
0.
0.
0.
0.
0.
0.
0.
0.
0.
0.
0.
0.
0.
0.
0.
0.
0.
0.
0.
0.
0.
0.
0.
0.
0.
0.
0.
0.
0.
0.
0.
0.
0.
0.
0.
0.
0.
0.
0.
0.
0.
0.
0.
0.
0.
0.
0.
0.
0.
0.
0.
0.
0.
0.
0.
0.
0.
0.
0.
0.
0.
0.
0.
0.
0.
0.
0.
0.
0.
0.
0.
0.
0.
0.
0.
0.
0.
0.
0.
0.
0.
0.
0.
0.
0.
0.
0.
0.
0.
0.
0.
0.
0.
0.
0.
0.
0.
0.
0.
0.
0.
0.
0.
0.
0.
0.
0.
0.
0.
0.
0.
0.
0.
0.
0.
0.
0.
0.
0.
0.
0.
0.
0.
0.
0.
0.
0.
0.
0.
0.
0.
0.
0.
0.
0.
0.
0.
0.
0.
0.
0.
0.
0.
0.
0.
0.
0.
0.
0.
0.
0.
0.
0.
0.
0.
0.
0.
0.
0.
0.
0.
0.
0.
0.
0.
0.
0.
0.
0.
0.
0.
0.
0.
0.
0.
0.
0.
0.
0.
0.
0.
0.
0.
0.
0.
0.
0.
0.
0.
0.
0.
0.
0.
0.
0.
0.
0.
0.
0.
0.
0.
0.
0.
0.
0.
0.
0.
0.
0.
0.
0.
0.
0.
0.
0.
0.
0.
0.
0.
0.
0.
0.
0.
0.
0.
0.
0.
0.
0.
0.
0.
0.
0.
0.
0.
0.
0.
0.
0.
0.
0.
0.
0.
0.
0.
0.
0.
0.
0.
0.
0.
0.
0.
0.
0.
0.
0.
0.
0.
0.
0.
0.
0.
0.
0.
0.
0.
0.
0.
0.
0.
0.
0.
0.
0.
0.
0.
0.
0.
0.
0.
0.
0.
0.
0.
0.
0.
0.
0.
0.
0.
0.
0.
0.
0.
0.
0.
0.
0.
0.
0.
0.
0.
0.
0.
0.
0.
0.
0.
0.
0.
0.
0.
0.
0.
0.
0.
0.
0.
0.
0.
0.
0.
0.
0.
0.
0.
0.
0.
0.
0.
0.
0.
0.
0.
0.
0.
0.
0.
0.
0.
0.
0.
0.
0.
0.
0.
0.
0.
0.
0.
0.
0.
0.
0.002
0.002
0.002
0.002
0.
0.
0.
0.
0.
0.
0.
0.
0.
0.
0.
0.
0.
0.
0.
0.
0.
0.
0.
0.
0.
0.
0.
0.
0.
0.
0.
0.
0.
0.
0.
0.
0.
0.
0.
0.
0.
0.
0.
0.
0.
0.
0.
0.
0.
0.
0.
0.
0.
0.
0.
0.
0.
0.
0.
0.
0.
0.
0.002
0.006
0.011
0.012
0.009
0.008
0.004
0.003
0.005
0.
0.
0.002
0.002
0.002
0.
0.
0.
0.
0.
0.
0.
0.
0.
0.
0.
0.
0.
0.
0.
0.
0.
0.
0.
0.
0.
0.
0.
0.
0.
0.
0.
0.
0.
0.
0.
0.
0.
0.
0.
0.
0.
0.
0.
0.
0.
0.
0.
0.
0.
0.
0.
0.
0.
0.
0.006
0.013
0.016
0.018
0.019
0.019
0.028
0.022
0.017
0.011
0.007
0.006
0.006
0.003
0.002
0.002
0.
0.
0.
0.
0.
0.
0.
0.
0.
0.
0.002
0.002
0.002
0.003
0.003
0.003
0.003
0.002
0.
0.
0.
0.
0.
0.
0.
0.
0.
0.
0.
0.
0.
0.
0.
0.
0.
0.
0.
0.
0.
0.
0.
0.
0.
0.
0.
0.
0.
0.
0.006
0.015
0.020
0.034
0.040
0.046
0.051
0.057
0.055
0.049
0.036
0.022
0.018
0.007
0.006
0.005
0.002
0.
0.
0.
0.
0.
0.
0.
0.
0.
0.002
0.002
0.005
0.010
0.008
0.013
0.009
0.013
0.003
0.003
0.
0.
0.
0.
0.
0.
0.
0.
0.
0.
0.
0.
0.
0.
0.
0.
0.
0.
0.
0.
0.
0.
0.
0.
0.
0.
0.
0.
0.004
0.017
0.029
0.043
0.053
0.065
0.079
0.094
0.096
0.092
0.084
0.071
0.053
0.035
0.027
0.015
0.009
0.006
0.006
0.004
0.004
0.003
0.003
0.
0.
0.
0.
0.002
0.005
0.010
0.020
0.020
0.025
0.022
0.017
0.015
0.019
0.014
0.007
0.007
0.
0.
0.
0.
0.
0.
0.
0.
0.
0.
0.
0.
0.
0.
0.
0.
0.
0.
0.
0.
0.
0.
0.
0.
0.003
0.016
0.033
0.054
0.070
0.096
0.118
0.135
0.141
0.154
0.147
0.140
0.125
0.103
0.075
0.049
0.039
0.031
0.024
0.017
0.016
0.017
0.013
0.008
0.007
0.005
0.002
0.
0.004
0.010
0.021
0.027
0.034
0.036
0.032
0.038
0.038
0.035
0.026
0.018
0.017
0.014
0.007
0.
0.
0.
0.
0.
0.
0.
0.
0.
0.
0.
0.
0.
0.
0.
0.
0.
0.
0.
0.
0.
0.
0.012
0.034
0.058
0.085
0.125
0.165
0.193
0.212
0.222
0.230
0.226
0.212
0.199
0.175
0.139
0.119
0.090
0.063
0.055
0.049
0.034
0.039
0.036
0.026
0.020
0.013
0.007
0.003
0.007
0.014
0.032
0.045
0.058
0.064
0.075
0.077
0.074
0.064
0.056
0.047
0.034
0.026
0.017
0.008
0.002
0.
0.
0.
0.
0.
0.
0.
0.
0.
0.
0.
0.
0.
0.
0.
0.
0.
0.
0.
0.010
0.029
0.060
0.105
0.144
0.196
0.242
0.289
0.318
0.342
0.333
0.338
0.311
0.290
0.254
0.229
0.195
0.163
0.120
0.100
0.083
0.078
0.065
0.059
0.050
0.038
0.031
0.015
0.018
0.021
0.029
0.050
0.063
0.085
0.114
0.135
0.135
0.132
0.117
0.103
0.083
0.057
0.045
0.035
0.018
0.008
0.002
0.
0.
0.
0.
0.
0.
0.
0.
0.
0.
0.
0.
0.
0.
0.
0.
0.
0.002
0.028
0.055
0.098
0.146
0.206
0.276
0.333
0.385
0.427
0.462
0.489
0.471
0.445
0.404
0.376
0.332
0.292
0.231
0.197
0.168
0.137
0.119
0.107
0.090
0.076
0.065
0.052
0.038
0.037
0.047
0.061
0.087
0.111
0.157
0.180
0.195
0.203
0.208
0.195
0.172
0.134
0.098
0.082
0.054
0.031
0.019
0.003
0.
0.
0.
0.
0.
0.
0.
0.
0.
0.
0.
0.
0.
0.
0.
0.
0.
0.015
0.046
0.083
0.139
0.203
0.282
0.356
0.435
0.500
0.569
0.617
0.628
0.611
0.583
0.534
0.492
0.447
0.387
0.325
0.277
0.243
0.205
0.179
0.159
0.131
0.112
0.092
0.076
0.070
0.079
0.090
0.102
0.143
0.189
0.232
0.264
0.280
0.290
0.292
0.281
0.253
0.203
0.152
0.122
0.085
0.054
0.025
0.015
0.002
0.
0.
0.
0.
0.
0.
0.
0.
0.
0.
0.
0.
0.
0.
0.
0.009
0.032
0.061
0.115
0.174
0.255
0.348
0.441
0.530
0.625
0.701
0.762
0.770
0.759
0.745
0.695
0.621
0.565
0.494
0.427
0.373
0.329
0.278
0.239
0.203
0.173
0.152
0.130
0.121
0.128
0.134
0.154
0.184
0.216
0.263
0.313
0.354
0.379
0.378
0.383
0.366
0.345
0.293
0.233
0.178
0.134
0.094
0.054
0.026
0.009
0.004
0.
0.
0.
0.
0.
0.
0.
0.
0.
0.
0.
0.
0.
0.
0.014
0.043
0.075
0.127
0.210
0.306
0.409
0.518
0.621
0.736
0.813
0.874
0.901
0.901
0.873
0.840
0.771
0.681
0.603
0.538
0.465
0.406
0.350
0.303
0.251
0.216
0.191
0.169
0.172
0.172
0.190
0.221
0.273
0.302
0.357
0.411
0.452
0.478
0.486
0.476
0.462
0.436
0.386
0.317
0.242
0.196
0.145
0.087
0.055
0.027
0.018
0.006
0.005
0.
0.
0.
0.
0.
0.
0.
0.
0.
0.
0.
0.005
0.024
0.050
0.086
0.147
0.232
0.341
0.458
0.568
0.695
0.807
0.891
0.958
1.001
1.004
0.993
0.951
0.893
0.822
0.722
0.644
0.562
0.499
0.408
0.350
0.301
0.270
0.239
0.223
0.206
0.229
0.247
0.291
0.346
0.381
0.440
0.503
0.549
0.570
0.582
0.577
0.569
0.517
0.466
0.396
0.327
0.246
0.191
0.142
0.096
0.073
0.050
0.036
0.021
0.013
0.004
0.
0.
0.
0.
0.
0.
0.
0.
0.
0.006
0.028
0.055
0.097
0.154
0.249
0.354
0.474
0.602
0.731
0.845
0.941
1.012
1.055
1.075
1.072
1.035
0.982
0.914
0.819
0.732
0.656
0.576
0.497
0.420
0.362
0.315
0.286
0.263
0.260
0.281
0.308
0.367
0.431
0.483
0.536
0.581
0.639
0.670
0.682
0.677
0.653
0.615
0.549
0.478
0.408
0.345
0.271
0.216
0.175
0.121
0.100
0.078
0.061
0.038
0.015
0.
0.
0.
0.
0.
0.
0.
0.
0.
0.006
0.029
0.053
0.094
0.151
0.244
0.356
0.476
0.594
0.726
0.845
0.935
1.023
1.074
1.111
1.103
1.078
1.032
0.981
0.896
0.827
0.720
0.652
0.561
0.486
0.419
0.353
0.335
0.309
0.308
0.337
0.377
0.445
0.509
0.571
0.641
0.693
0.739
0.776
0.792
0.780
0.753
0.699
0.634
0.571
0.506
0.434
0.373
0.317
0.270
0.226
0.189
0.156
0.128
0.090
0.044
0.024
0.004
0.
0.
0.
0.
0.
0.
0.
0.006
0.029
0.049
0.094
0.135
0.224
0.330
0.445
0.556
0.675
0.799
0.902
0.992
1.057
1.097
1.101
1.084
1.061
1.019
0.951
0.863
0.784
0.698
0.619
0.535
0.466
0.404
0.366
0.343
0.371
0.403
0.438
0.515
0.573
0.648
0.715
0.783
0.834
0.867
0.877
0.863
0.824
0.787
0.735
0.665
0.605
0.545
0.490
0.442
0.387
0.341
0.299
0.261
0.203
0.164
0.123
0.060
0.017
0.006
0.005
0.
0.
0.
0.
0.
0.008
0.026
0.044
0.074
0.121
0.186
0.279
0.385
0.488
0.602
0.711
0.815
0.920
0.990
1.041
1.042
1.056
1.056
1.029
0.965
0.892
0.815
0.745
0.669
0.569
0.497
0.436
0.413
0.395
0.410
0.443
0.476
0.555
0.627
0.710
0.769
0.838
0.892
0.926
0.947
0.909
0.895
0.876
0.824
0.758
0.713
0.680
0.622
0.584
0.533
0.476
0.423
0.362
0.314
0.254
0.192
0.131
0.080
0.028
0.021
0.010
0.
0.
0.
0.
0.005
0.019
0.035
0.059
0.094
0.152
0.225
0.320
0.406
0.507
0.613
0.714
0.813
0.882
0.925
0.957
0.993
0.994
0.990
0.958
0.895
0.813
0.760
0.677
0.598
0.536
0.471
0.448
0.431
0.438
0.473
0.518
0.596
0.679
0.750
0.809
0.886
0.937
0.976
0.978
0.979
0.956
0.926
0.893
0.852
0.818
0.769
0.742
0.718
0.679
0.635
0.568
0.511
0.440
0.368
0.287
0.220
0.146
0.084
0.058
0.026
0.012
0.003
0.002
0.
0.
0.010
0.027
0.041
0.074
0.111
0.170
0.247
0.326
0.397
0.474
0.581
0.668
0.746
0.793
0.847
0.906
0.931
0.920
0.911
0.865
0.812
0.770
0.683
0.621
0.555
0.507
0.480
0.457
0.465
0.514
0.567
0.639
0.715
0.812
0.875
0.934
0.964
1.001
1.008
1.016
1.012
0.999
0.968
0.936
0.927
0.904
0.868
0.832
0.815
0.777
0.735
0.655
0.576
0.484
0.397
0.322
0.228
0.152
0.098
0.064
0.042
0.018
0.008
0.003
0.
0.007
0.014
0.030
0.048
0.081
0.116
0.175
0.230
0.298
0.364
0.442
0.528
0.599
0.653
0.708
0.782
0.822
0.837
0.836
0.824
0.785
0.746
0.696
0.625
0.575
0.531
0.483
0.497
0.510
0.553
0.603
0.675
0.767
0.840
0.921
0.970
1.021
1.059
1.059
1.096
1.088
1.080
1.059
1.034
1.040
0.997
0.982
0.967
0.938
0.905
0.843
0.787
0.702
0.625
0.521
0.425
0.322
0.232
0.155
0.110
0.077
0.044
0.015
0.009
0.
0.
0.008
0.014
0.027
0.041
0.075
0.116
0.162
0.207
0.260
0.322
0.375
0.439
0.525
0.583
0.649
0.692
0.733
0.757
0.750
0.743
0.726
0.670
0.624
0.566
0.525
0.501
0.488
0.538
0.571
0.630
0.710
0.786
0.878
0.942
1.001
1.053
1.097
1.142
1.163
1.159
1.120
1.125
1.121
1.111
1.071
1.072
1.068
1.035
1.005
0.937
0.883
0.820
0.729
0.632
0.537
0.420
0.315
0.226
0.168
0.116
0.068
0.036
0.013
0.
0.
0.
0.007
0.012
0.015
0.032
0.065
0.101
0.134
0.178
0.215
0.259
0.321
0.377
0.446
0.505
0.559
0.616
0.655
0.658
0.672
0.666
0.634
0.599
0.541
0.524
0.508
0.500
0.534
0.586
0.653
0.727
0.808
0.887
0.954
1.020
1.083
1.127
1.169
1.172
1.172
1.174
1.170
1.174
1.154
1.125
1.115
1.118
1.096
1.058
1.020
0.957
0.911
0.828
0.731
0.626
0.510
0.393
0.298
0.220
0.159
0.107
0.051
0.025
0.
0.
0.
0.
0.003
0.003
0.008
0.025
0.044
0.065
0.105
0.133
0.157
0.213
0.266
0.325
0.379
0.441
0.512
0.538
0.562
0.576
0.585
0.581
0.549
0.509
0.513
0.495
0.509
0.536
0.584
0.655
0.735
0.817
0.892
0.951
1.022
1.082
1.123
1.164
1.178
1.184
1.187
1.178
1.182
1.176
1.149
1.125
1.136
1.117
1.086
1.055
1.013
0.958
0.890
0.804
0.702
0.584
0.462
0.354
0.269
0.198
0.134
0.075
0.032
0.
0.
0.
0.
0.
0.
0.002
0.002
0.014
0.028
0.047
0.076
0.104
0.141
0.166
0.224
0.271
0.331
0.367
0.407
0.445
0.474
0.488
0.495
0.477
0.450
0.458
0.467
0.480
0.521
0.564
0.638
0.725
0.806
0.878
0.932
0.996
1.054
1.098
1.127
1.141
1.157
1.156
1.156
1.164
1.152
1.137
1.128
1.120
1.118
1.085
1.052
1.019
0.985
0.920
0.841
0.738
0.626
0.520
0.398
0.307
0.234
0.153
0.095
0.051
0.
0.
0.
0.
0.
0.
0.
0.
0.
0.003
0.017
0.034
0.045
0.073
0.105
0.141
0.182
0.234
0.276
0.310
0.349
0.380
0.389
0.387
0.390
0.382
0.399
0.424
0.445
0.485
0.539
0.608
0.697
0.762
0.849
0.889
0.955
1.006
1.042
1.080
1.099
1.105
1.106
1.116
1.119
1.102
1.088
1.094
1.087
1.079
1.060
1.012
1.010
0.973
0.918
0.839
0.755
0.647
0.538
0.424
0.333
0.247
0.170
0.107
0.063
0.
0.
0.
0.
0.
0.
0.
0.
0.
0.
0.
0.012
0.022
0.035
0.056
0.078
0.121
0.163
0.201
0.229
0.258
0.281
0.293
0.302
0.302
0.312
0.343
0.382
0.409
0.463
0.509
0.560
0.637
0.715
0.776
0.818
0.874
0.925
0.959
1.005
1.021
1.028
1.040
1.049
1.047
1.048
1.033
1.034
1.028
1.028
0.994
0.959
0.952
0.911
0.875
0.798
0.720
0.644
0.526
0.429
0.336
0.256
0.175
0.113
0.071
0.
0.
0.
0.
0.
0.
0.
0.
0.
0.
0.
0.
0.006
0.018
0.026
0.042
0.071
0.106
0.133
0.165
0.175
0.201
0.205
0.221
0.238
0.262
0.307
0.337
0.375
0.424
0.466
0.520
0.583
0.647
0.693
0.734
0.774
0.793
0.845
0.888
0.921
0.932
0.952
0.936
0.939
0.937
0.947
0.969
0.955
0.941
0.915
0.888
0.892
0.855
0.803
0.751
0.668
0.598
0.498
0.403
0.321
0.244
0.171
0.112
0.064
0.
0.
0.
0.
0.
0.
0.
0.
0.
0.
0.
0.
0.
0.005
0.007
0.017
0.029
0.042
0.071
0.088
0.107
0.116
0.142
0.164
0.190
0.218
0.251
0.293
0.340
0.381
0.435
0.499
0.565
0.603
0.638
0.653
0.682
0.688
0.711
0.757
0.792
0.820
0.833
0.820
0.834
0.846
0.842
0.867
0.860
0.841
0.830
0.817
0.808
0.772
0.717
0.653
0.594
0.525
0.450
0.366
0.288
0.216
0.154
0.100
0.061
0.
0.
0.
0.
0.
0.
0.
0.
0.
0.
0.
0.
0.
0.
0.004
0.008
0.010
0.015
0.025
0.041
0.053
0.065
0.102
0.135
0.168
0.200
0.238
0.278
0.321
0.388
0.445
0.496
0.547
0.569
0.605
0.602
0.604
0.610
0.608
0.614
0.638
0.667
0.690
0.694
0.724
0.745
0.766
0.766
0.760
0.762
0.751
0.748
0.725
0.689
0.638
0.575
0.509
0.452
0.392
0.311
0.247
0.182
0.125
0.085
0.049
0.
0.
0.
0.
0.
0.
0.
0.
0.
0.
0.
0.
0.
0.
0.
0.
0.
0.003
0.006
0.007
0.025
0.038
0.075
0.113
0.165
0.202
0.244
0.295
0.366
0.429
0.486
0.515
0.549
0.579
0.580
0.568
0.561
0.541
0.521
0.525
0.513
0.538
0.556
0.577
0.602
0.635
0.672
0.688
0.680
0.693
0.673
0.669
0.638
0.587
0.537
0.491
0.428
0.376
0.310
0.256
0.190
0.137
0.100
0.067
0.038
0.
0.
0.
0.
0.
0.
0.
0.
0.
0.
0.
0.
0.
0.
0.
0.
0.
0.
0.002
0.017
0.024
0.057
0.088
0.133
0.170
0.237
0.286
0.356
0.440
0.496
0.537
0.570
0.582
0.603
0.607
0.589
0.548
0.508
0.469
0.434
0.434
0.429
0.451
0.472
0.505
0.540
0.579
0.591
0.609
0.594
0.592
0.574
0.540
0.504
0.456
0.401
0.346
0.297
0.242
0.193
0.138
0.106
0.073
0.051
0.029
0.
0.
0.
0.
0.
0.
0.
0.
0.
0.
0.
0.
0.
0.
0.
0.
0.
0.003
0.014
0.021
0.039
0.077
0.119
0.173
0.230
0.277
0.349
0.415
0.490
0.565
0.623
0.657
0.678
0.659
0.657
0.625
0.575
0.523
0.452
0.406
0.368
0.361
0.360
0.383
0.407
0.443
0.476
0.507
0.514
0.510
0.506
0.476
0.448
0.407
0.362
0.312
0.259
0.212
0.178
0.138
0.098
0.074
0.053
0.030
0.016
0.
0.
0.
0.
0.
0.
0.
0.
0.
0.
0.
0.
0.
0.
0.
0.
0.002
0.006
0.019
0.038
0.070
0.119
0.165
0.229
0.286
0.344
0.419
0.509
0.585
0.658
0.726
0.772
0.788
0.789
0.750
0.696
0.627
0.556
0.464
0.394
0.318
0.317
0.305
0.307
0.323
0.354
0.387
0.415
0.426
0.426
0.407
0.391
0.355
0.320
0.286
0.233
0.185
0.150
0.128
0.096
0.068
0.047
0.028
0.013
0.005
0.
0.
0.
0.
0.
0.
0.
0.
0.
0.
0.
0.
0.
0.
0.
0.
0.003
0.016
0.036
0.068
0.096
0.150
0.215
0.276
0.346
0.418
0.501
0.596
0.683
0.764
0.837
0.879
0.904
0.901
0.871
0.789
0.710
0.614
0.510
0.426
0.351
0.297
0.258
0.247
0.251
0.262
0.288
0.320
0.334
0.341
0.328
0.308
0.283
0.255
0.218
0.175
0.133
0.113
0.084
0.064
0.041
0.021
0.012
0.005
0.
0.
0.
0.
0.
0.
0.
0.
0.
0.
0.
0.
0.
0.002
0.003
0.003
0.003
0.006
0.028
0.049
0.084
0.120
0.185
0.248
0.321
0.395
0.481
0.574
0.668
0.771
0.859
0.939
0.977
1.014
1.021
0.992
0.920
0.825
0.721
0.582
0.487
0.388
0.317
0.265
0.220
0.197
0.201
0.211
0.239
0.257
0.261
0.253
0.237
0.215
0.190
0.161
0.125
0.099
0.077
0.058
0.037
0.023
0.014
0.
0.
0.
0.
0.
0.
0.
0.
0.
0.
0.
0.
0.
0.
0.003
0.008
0.010
0.010
0.012
0.022
0.037
0.065
0.099
0.143
0.214
0.275
0.353
0.436
0.526
0.620
0.722
0.837
0.932
1.004
1.056
1.094
1.108
1.088
1.027
0.919
0.815
0.682
0.565
0.433
0.349
0.273
0.218
0.177
0.166
0.150
0.164
0.175
0.187
0.184
0.176
0.157
0.131
0.111
0.079
0.066
0.052
0.041
0.021
0.005
0.003
0.
0.
0.
0.
0.
0.
0.
0.
0.
0.
0.
0.
0.
0.007
0.010
0.014
0.021
0.022
0.020
0.030
0.047
0.078
0.114
0.159
0.220
0.292
0.370
0.457
0.556
0.647
0.752
0.865
0.966
1.032
1.097
1.150
1.162
1.156
1.088
0.989
0.878
0.762
0.631
0.503
0.393
0.294
0.232
0.169
0.144
0.114
0.101
0.116
0.122
0.122
0.114
0.102
0.092
0.073
0.057
0.044
0.033
0.019
0.013
0.004
0.
0.
0.
0.
0.
0.
0.
0.
0.
0.
0.
0.
0.
0.002
0.015
0.025
0.029
0.038
0.046
0.045
0.054
0.069
0.095
0.137
0.172
0.219
0.288
0.370
0.455
0.554
0.647
0.769
0.873
0.966
1.053
1.108
1.154
1.178
1.172
1.114
1.029
0.919
0.810
0.684
0.551
0.436
0.316
0.244
0.182
0.126
0.093
0.071
0.065
0.069
0.070
0.072
0.068
0.055
0.047
0.038
0.027
0.021
0.014
0.004
0.
0.
0.
0.
0.
0.
0.
0.
0.
0.
0.
0.
0.
0.003
0.018
0.025
0.037
0.049
0.058
0.066
0.072
0.081
0.093
0.113
0.146
0.182
0.226
0.288
0.361
0.433
0.530
0.622
0.724
0.835
0.929
1.021
1.072
1.140
1.171
1.162
1.112
1.053
0.961
0.857
0.733
0.601
0.471
0.355
0.254
0.184
0.122
0.080
0.056
0.039
0.039
0.044
0.037
0.036
0.031
0.026
0.021
0.016
0.013
0.003
0.
0.
0.
0.
0.
0.
0.
0.
0.
0.
0.
0.
0.
0.
0.004
0.023
0.031
0.051
0.064
0.082
0.093
0.104
0.120
0.129
0.148
0.167
0.186
0.234
0.288
0.342
0.406
0.493
0.563
0.673
0.783
0.868
0.963
1.021
1.077
1.103
1.106
1.089
1.045
0.973
0.882
0.758
0.641
0.509
0.378
0.276
0.190
0.117
0.085
0.043
0.019
0.016
0.017
0.016
0.012
0.015
0.012
0.012
0.006
0.
0.
0.
0.
0.
0.
0.
0.
0.
0.
0.
0.
0.
0.
0.
0.003
0.012
0.026
0.050
0.063
0.091
0.103
0.131
0.142
0.154
0.158
0.173
0.186
0.201
0.241
0.282
0.329
0.384
0.455
0.521
0.612
0.698
0.784
0.854
0.909
0.980
1.023
1.033
1.041
1.008
0.956
0.875
0.780
0.647
0.528
0.403
0.304
0.219
0.132
0.083
0.039
0.013
0.003
0.003
0.002
0.003
0.003
0.003
0.
0.
0.
0.
0.
0.
0.
0.
0.
0.
0.
0.
0.
0.
0.
0.
0.
0.004
0.014
0.029
0.054
0.078
0.103
0.132
0.157
0.173
0.191
0.193
0.205
0.211
0.217
0.252
0.284
0.316
0.362
0.417
0.476
0.554
0.636
0.697
0.762
0.819
0.873
0.929
0.952
0.962
0.959
0.921
0.858
0.772
0.658
0.559
0.451
0.347
0.252
0.167
0.108
0.047
0.015
0.003
0.
0.003
0.003
0.003
0.003
0.
0.
0.
0.
0.
0.
0.
0.
0.
0.
0.
0.
0.
0.
0.
0.
0.
0.004
0.015
0.029
0.054
0.086
0.118
0.147
0.180
0.209
0.225
0.238
0.236
0.232
0.233
0.254
0.273
0.300
0.329
0.374
0.429
0.496
0.563
0.620
0.665
0.711
0.762
0.823
0.840
0.855
0.876
0.867
0.836
0.784
0.701
0.603
0.497
0.391
0.292
0.194
0.126
0.059
0.026
0.016
0.009
0.006
0.007
0.005
0.004
0.004
0.003
0.
0.
0.
0.
0.
0.
0.
0.
0.
0.
0.
0.
0.
0.
0.
0.004
0.015
0.024
0.047
0.086
0.122
0.160
0.198
0.233
0.256
0.272
0.271
0.259
0.249
0.261
0.275
0.280
0.296
0.340
0.385
0.441
0.499
0.537
0.571
0.626
0.679
0.709
0.742
0.772
0.805
0.830
0.831
0.783
0.726
0.622
0.533
0.435
0.331
0.216
0.138
0.081
0.035
0.025
0.017
0.011
0.009
0.008
0.006
0.005
0.004
0.003
0.
0.
0.
0.
0.
0.
0.
0.
0.
0.
0.
0.
0.
0.
0.004
0.014
0.020
0.039
0.084
0.120
0.165
0.208
0.247
0.281
0.299
0.299
0.294
0.278
0.273
0.273
0.266
0.268
0.295
0.331
0.365
0.420
0.459
0.487
0.537
0.585
0.612
0.642
0.686
0.738
0.773
0.785
0.768
0.734
0.662
0.569
0.459
0.357
0.255
0.160
0.091
0.061
0.033
0.030
0.023
0.015
0.015
0.012
0.006
0.005
0.004
0.
0.
0.
0.
0.
0.
0.
0.
0.
0.
0.
0.
0.
0.
0.003
0.012
0.017
0.031
0.074
0.111
0.158
0.208
0.255
0.288
0.315
0.322
0.305
0.290
0.279
0.266
0.258
0.258
0.269
0.294
0.314
0.351
0.371
0.421
0.447
0.486
0.525
0.563
0.622
0.692
0.729
0.748
0.749
0.726
0.674
0.582
0.477
0.375
0.272
0.177
0.106
0.072
0.046
0.039
0.040
0.031
0.027
0.018
0.011
0.006
0.004
0.003
0.
0.
0.
0.
0.
0.
0.
0.
0.
0.
0.
0.
0.
0.
0.004
0.014
0.022
0.063
0.099
0.145
0.189
0.238
0.285
0.311
0.318
0.311
0.293
0.278
0.249
0.252
0.247
0.259
0.264
0.270
0.301
0.323
0.345
0.368
0.394
0.425
0.472
0.537
0.610
0.660
0.698
0.723
0.707
0.668
0.588
0.493
0.387
0.285
0.193
0.117
0.082
0.067
0.047
0.049
0.049
0.036
0.025
0.017
0.010
0.004
0.003
0.
0.
0.
0.
0.
0.
0.
0.
0.
0.
0.
0.
0.
0.
0.003
0.006
0.017
0.051
0.082
0.126
0.172
0.215
0.262
0.288
0.302
0.293
0.276
0.264
0.240
0.224
0.216
0.211
0.215
0.235
0.259
0.267
0.282
0.291
0.302
0.339
0.383
0.449
0.527
0.590
0.637
0.671
0.672
0.636
0.569
0.476
0.379
0.287
0.191
0.127
0.090
0.076
0.060
0.053
0.051
0.040
0.035
0.030
0.013
0.004
0.003
0.
0.
0.
0.
0.
0.
0.
0.
0.
0.
0.
0.
0.
0.
0.
0.
0.009
0.037
0.067
0.102
0.143
0.182
0.223
0.250
0.266
0.260
0.248
0.240
0.213
0.199
0.183
0.170
0.156
0.189
0.212
0.221
0.223
0.231
0.239
0.258
0.318
0.380
0.445
0.512
0.569
0.601
0.606
0.586
0.534
0.456
0.366
0.266
0.189
0.125
0.088
0.074
0.056
0.054
0.049
0.043
0.039
0.032
0.018
0.010
0.
0.
0.
0.
0.
0.
0.
0.
0.
0.
0.
0.
0.
0.
0.
0.
0.
0.
0.010
0.044
0.075
0.109
0.142
0.181
0.207
0.222
0.220
0.206
0.195
0.182
0.162
0.152
0.136
0.121
0.134
0.164
0.169
0.168
0.179
0.180
0.206
0.254
0.301
0.356
0.434
0.482
0.517
0.539
0.518
0.475
0.413
0.328
0.241
0.173
0.112
0.077
0.068
0.048
0.051
0.044
0.044
0.040
0.028
0.018
0.010
0.
0.
0.
0.
0.
0.
0.
0.
0.
0.
0.
0.
0.
0.
0.
0.
0.
0.
0.003
0.024
0.047
0.082
0.107
0.137
0.163
0.173
0.174
0.164
0.153
0.135
0.128
0.109
0.095
0.095
0.092
0.106
0.116
0.117
0.118
0.120
0.145
0.193
0.227
0.285
0.335
0.393
0.432
0.451
0.439
0.406
0.346
0.281
0.209
0.151
0.094
0.064
0.055
0.042
0.044
0.038
0.037
0.034
0.023
0.018
0.007
0.
0.
0.
0.
0.
0.
0.
0.
0.
0.
0.
0.
0.
0.
0.
0.
0.
0.
0.
0.005
0.026
0.051
0.075
0.097
0.113
0.128
0.130
0.123
0.109
0.096
0.074
0.072
0.065
0.059
0.062
0.064
0.075
0.073
0.072
0.076
0.092
0.113
0.167
0.219
0.259
0.306
0.337
0.351
0.350
0.321
0.276
0.220
0.170
0.112
0.074
0.052
0.037
0.035
0.033
0.035
0.034
0.027
0.018
0.015
0.003
0.002
0.
0.
0.
0.
0.
0.
0.
0.
0.
0.
0.
0.
0.
0.
0.
0.
0.
0.
0.
0.003
0.025
0.049
0.061
0.076
0.084
0.086
0.080
0.071
0.049
0.042
0.032
0.031
0.030
0.033
0.038
0.038
0.036
0.039
0.034
0.047
0.063
0.109
0.144
0.187
0.225
0.254
0.269
0.262
0.246
0.206
0.173
0.120
0.085
0.048
0.041
0.020
0.021
0.023
0.025
0.024
0.022
0.016
0.013
0.003
0.002
0.
0.
0.
0.
0.
0.
0.
0.
0.
0.
0.
0.
0.
0.
0.
0.
0.
0.
0.
0.
0.003
0.013
0.027
0.036
0.044
0.048
0.043
0.039
0.026
0.018
0.013
0.010
0.014
0.016
0.017
0.020
0.020
0.018
0.013
0.021
0.030
0.056
0.096
0.127
0.162
0.184
0.191
0.185
0.172
0.149
0.116
0.081
0.053
0.031
0.012
0.011
0.013
0.020
0.021
0.020
0.018
0.010
0.004
0.003
0.
0.
0.
0.
0.
0.
0.
0.
0.
0.
0.
0.
0.
0.
0.
0.
0.
0.
0.
0.
0.
0.
0.002
0.003
0.015
0.017
0.018
0.013
0.011
0.009
0.005
0.004
0.
0.004
0.005
0.007
0.007
0.005
0.006
0.004
0.007
0.021
0.036
0.050
0.077
0.100
0.118
0.124
0.123
0.114
0.094
0.069
0.052
0.031
0.008
0.
0.005
0.011
0.012
0.013
0.012
0.009
0.004
0.003
0.002
0.
0.
0.
0.
0.
0.
0.
0.
0.
0.
0.
0.
0.
0.
0.
0.
0.
0.
0.
0.
0.
0.
0.
0.
0.
0.
0.005
0.005
0.005
0.004
0.
0.
0.
0.
0.
0.
0.
0.
0.
0.
0.002
0.008
0.019
0.028
0.046
0.059
0.071
0.075
0.076
0.070
0.060
0.045
0.022
0.008
0.
0.
0.
0.003
0.003
0.008
0.004
0.003
0.003
0.002
0.
0.
0.
0.
0.
0.
0.
0.
0.
0.
0.
0.
0.
0.
0.
0.
0.
0.
0.
0.
0.
0.
0.
0.
0.
0.
0.
0.
0.
0.
0.
0.
0.
0.
0.
0.
0.
0.
0.
0.
0.
0.
0.003
0.008
0.017
0.022
0.032
0.040
0.041
0.039
0.031
0.023
0.012
0.009
0.
0.
0.
0.
0.
0.002
0.003
0.003
0.002
0.002
0.
0.
0.
0.
0.
0.
0.
0.
0.
0.
0.
0.
0.
0.
0.
0.
0.
0.
0.
0.
0.
0.
0.
0.
0.
0.
0.
0.
0.
0.
0.
0.
0.
0.
0.
0.
0.
0.
0.
0.
0.
0.
0.
0.
0.003
0.003
0.004
0.012
0.013
0.013
0.012
0.007
0.006
0.004
0.
0.
0.
0.
0.
0.
0.
0.
0.
0.
0.
0.
0.
0.
0.
0.
0.
0.
0.
0.
0.
0.
0.
0.
0.
0.
0.
0.
0.
0.
0.
0.
0.
0.
0.
0.
0.
0.
0.
0.
0.
0.
0.
0.
0.
0.
0.
0.
0.
0.
0.
0.
0.
0.
0.
0.
0.002
0.003
0.003
0.003
0.003
0.003
0.003
0.
0.
0.
0.
0.
0.
0.
0.
0.
0.
0.
0.
0.
0.
0.
0.
0.
0.
0.
0.
0.
0.
0.
0.
0.
0.
0.
0.
0.
0.
0.
0.
0.
0.
0.
0.
0.
0.
0.
0.
0.
0.
0.
0.
0.
0.
0.
0.
0.
0.
0.
0.
0.
0.
0.
0.
0.
0.
0.
0.
0.
0.
0.
0.
0.
0.
0.
0.
0.
0.
0.
0.
0.
0.
0.
0.
0.
0.
0.
0.
0.
0.
0.
0.
0.
0.
0.
0.
0.
0.
0.
0.
0.
0.
0.
0.
0.
0.
0.
0.
0.
0.
0.
0.
0.
0.
0.
0.
0.
0.
0.
0.
0.
0.
0.
0.
0.
0.
0.
0.
0.
0.
0.
0.
0.
0.
0.
0.
0.
0.
0.
0.
0.
0.
0.
0.
0.
0.
0.
0.
0.
0.
0.
0.
0.
0.
0.
0.
0.
0.
0.
0.
0.
0.
0.
0.
0.
0.
0.
0.
0.
0.
0.
0.
0.
0.
0.
0.
0.
0.
0.
0.
0.
0.
0.
0.
0.
0.
0.
0.
0.
0.
0.
0.
0.
0.
0.
0.
0.
0.
0.
0.
0.
0.
0.
0.
0.
0.
0.
0.
0.
0.
0.
0.
0.
0.
0.
0.
0.
0.
0.
0.
0.
0.
0.
0.
0.
0.
0.
0.
0.
0.
0.
0.
0.
0.
0.
0.
0.
0.
0.
0.
0.
0.
0.
0.
0.
0.
0.
0.
0.
0.
0.
0.
0.
0.
0.
0.
0.
0.
0.
0.
0.
0.
0.
0.
0.
0.
0.
0.
0.
0.
0.
0.
0.
0.
0.
0.
0.
0.
0.
0.
0.
0.
0.
0.
0.
0.
0.
0.
0.
0.
0.
0.
0.
0.
0.
0.
0.
0.
0.
0.
0.
0.
0.
0.
0.
0.
0.
0.
0.
0.
0.
0.
0.
0.
0.
0.
0.
0.
0.
0.
0.
0.
0.
0.
0.
0.
0.
0.
0.
0.
0.
0.
0.
0.
0.
0.
0.
0.
0.
0.
0.
0.
0.
0.
0.
0.
0.
0.
0.
0.
0.
0.
0.
0.
0.
0.
0.
0.
0.
0.
0.
0.
0.
0.
0.
0.
0.
0.
0.
0.
0.
0.
0.
0.002
0.003
0.003
0.005
0.004
0.002
0.
0.
0.
0.
0.
0.
0.
0.
0.
0.
0.
0.
0.
0.
0.
0.
0.
0.
0.
0.
0.
0.
0.
0.
0.
0.
0.
0.
0.
0.
0.
0.
0.
0.
0.
0.
0.
0.
0.
0.
0.
0.
0.
0.
0.
0.
0.
0.
0.
0.
0.
0.002
0.003
0.003
0.003
0.002
0.
0.
0.002
0.003
0.008
0.011
0.011
0.010
0.009
0.002
0.
0.
0.
0.
0.
0.
0.
0.002
0.003
0.007
0.007
0.
0.
0.
0.
0.
0.
0.
0.
0.
0.
0.
0.
0.
0.
0.
0.
0.
0.
0.
0.
0.
0.
0.
0.
0.
0.
0.
0.
0.
0.
0.
0.
0.
0.
0.
0.
0.
0.005
0.011
0.013
0.013
0.013
0.010
0.012
0.007
0.009
0.007
0.011
0.014
0.012
0.017
0.017
0.011
0.007
0.
0.
0.
0.
0.
0.
0.003
0.007
0.008
0.013
0.019
0.016
0.012
0.003
0.003
0.002
0.
0.
0.
0.
0.
0.
0.
0.
0.
0.
0.
0.
0.
0.
0.
0.
0.
0.
0.
0.
0.
0.
0.
0.
0.
0.
0.
0.
0.
0.
0.003
0.011
0.015
0.018
0.021
0.030
0.033
0.037
0.032
0.027
0.027
0.021
0.019
0.017
0.022
0.019
0.019
0.017
0.014
0.
0.
0.
0.
0.
0.002
0.003
0.009
0.017
0.022
0.023
0.027
0.023
0.020
0.018
0.013
0.007
0.
0.
0.
0.
0.
0.
0.
0.
0.
0.
0.
0.
0.
0.
0.
0.
0.
0.
0.
0.
0.
0.
0.
0.
0.
0.
0.
0.
0.003
0.012
0.017
0.027
0.038
0.048
0.060
0.064
0.068
0.065
0.062
0.050
0.037
0.031
0.032
0.027
0.027
0.022
0.020
0.015
0.
0.
0.
0.
0.
0.003
0.008
0.014
0.020
0.034
0.037
0.042
0.038
0.033
0.027
0.021
0.015
0.008
0.004
0.
0.
0.
0.
0.
0.
0.
0.
0.
0.
0.
0.
0.
0.
0.
0.
0.
0.
0.
0.
0.
0.
0.
0.
0.
0.003
0.009
0.024
0.038
0.054
0.068
0.079
0.099
0.113
0.114
0.115
0.106
0.104
0.084
0.061
0.057
0.052
0.042
0.040
0.036
0.029
0.013
0.004
0.003
0.
0.
0.003
0.008
0.017
0.030
0.045
0.060
0.064
0.062
0.055
0.046
0.039
0.035
0.029
0.021
0.008
0.007
0.
0.
0.
0.
0.
0.
0.
0.
0.
0.
0.
0.
0.
0.
0.
0.
0.
0.
0.
0.
0.
0.
0.
0.011
0.024
0.044
0.064
0.094
0.120
0.143
0.167
0.179
0.173
0.180
0.168
0.148
0.139
0.118
0.099
0.072
0.065
0.057
0.052
0.039
0.023
0.020
0.013
0.007
0.006
0.005
0.003
0.026
0.043
0.063
0.077
0.084
0.085
0.097
0.095
0.083
0.068
0.056
0.046
0.029
0.017
0.013
0.007
0.
0.
0.
0.
0.
0.
0.
0.
0.
0.
0.
0.
0.
0.
0.
0.
0.
0.
0.
0.
0.010
0.020
0.046
0.082
0.112
0.157
0.197
0.237
0.265
0.269
0.273
0.270
0.246
0.232
0.212
0.178
0.156
0.134
0.112
0.089
0.081
0.073
0.054
0.044
0.033
0.026
0.015
0.014
0.012
0.038
0.056
0.075
0.095
0.112
0.136
0.144
0.139
0.126
0.111
0.092
0.066
0.050
0.035
0.025
0.015
0.007
0.
0.
0.
0.
0.
0.
0.
0.
0.
0.
0.
0.
0.
0.
0.
0.
0.
0.
0.004
0.013
0.039
0.087
0.126
0.181
0.239
0.293
0.343
0.372
0.396
0.406
0.397
0.372
0.350
0.313
0.276
0.239
0.212
0.165
0.139
0.121
0.107
0.089
0.076
0.062
0.046
0.037
0.028
0.035
0.048
0.072
0.108
0.134
0.173
0.189
0.201
0.206
0.205
0.181
0.159
0.122
0.086
0.066
0.044
0.026
0.015
0.002
0.
0.
0.
0.
0.
0.
0.
0.
0.
0.
0.
0.
0.
0.
0.
0.
0.
0.012
0.035
0.076
0.119
0.184
0.254
0.324
0.392
0.451
0.504
0.542
0.556
0.541
0.513
0.475
0.441
0.395
0.333
0.289
0.255
0.216
0.184
0.164
0.152
0.122
0.099
0.081
0.064
0.056
0.062
0.077
0.114
0.153
0.194
0.238
0.266
0.284
0.292
0.284
0.264
0.230
0.190
0.133
0.099
0.070
0.048
0.020
0.008
0.
0.
0.
0.
0.
0.
0.
0.
0.
0.
0.
0.
0.
0.
0.
0.
0.
0.025
0.059
0.108
0.170
0.249
0.325
0.411
0.507
0.584
0.643
0.689
0.707
0.701
0.651
0.629
0.569
0.518
0.458
0.389
0.337
0.295
0.254
0.227
0.199
0.168
0.147
0.116
0.107
0.111
0.123
0.141
0.177
0.222
0.277
0.330
0.357
0.377
0.384
0.374
0.365
0.325
0.280
0.205
0.158
0.115
0.073
0.040
0.015
0.002
0.
0.
0.
0.
0.
0.
0.
0.
0.
0.
0.
0.
0.
0.
0.
0.011
0.043
0.084
0.136
0.219
0.304
0.398
0.510
0.604
0.706
0.787
0.832
0.847
0.851
0.808
0.779
0.697
0.634
0.586
0.507
0.445
0.386
0.338
0.291
0.261
0.222
0.196
0.175
0.162
0.176
0.182
0.221
0.256
0.309
0.375
0.427
0.465
0.489
0.493
0.486
0.468
0.440
0.386
0.319
0.231
0.173
0.120
0.074
0.036
0.005
0.
0.
0.
0.
0.
0.
0.
0.
0.
0.
0.
0.
0.
0.
0.005
0.016
0.055
0.100
0.161
0.254
0.353
0.469
0.580
0.698
0.808
0.900
0.951
0.978
0.981
0.957
0.925
0.858
0.767
0.699
0.635
0.563
0.488
0.422
0.369
0.321
0.287
0.252
0.237
0.219
0.237
0.258
0.293
0.347
0.411
0.463
0.523
0.570
0.603
0.621
0.599
0.579
0.535
0.475
0.397
0.312
0.239
0.175
0.119
0.063
0.032
0.009
0.008
0.004
0.
0.
0.
0.
0.
0.
0.
0.
0.
0.
0.
0.010
0.030
0.062
0.109
0.174
0.273
0.398
0.512
0.639
0.764
0.880
0.979
1.038
1.072
1.097
1.070
1.046
0.998
0.918
0.808
0.750
0.660
0.598
0.518
0.450
0.397
0.351
0.323
0.303
0.295
0.307
0.334
0.385
0.437
0.499
0.559
0.622
0.669
0.721
0.735
0.739
0.691
0.630
0.565
0.476
0.391
0.297
0.230
0.168
0.114
0.069
0.044
0.026
0.016
0.008
0.003
0.
0.
0.
0.
0.
0.
0.
0.
0.
0.011
0.034
0.070
0.119
0.180
0.287
0.410
0.538
0.664
0.796
0.910
1.017
1.096
1.142
1.161
1.143
1.123
1.085
1.019
0.922
0.836
0.757
0.684
0.621
0.532
0.471
0.428
0.400
0.366
0.363
0.382
0.420
0.475
0.536
0.604
0.670
0.737
0.793
0.821
0.846
0.825
0.781
0.725
0.656
0.569
0.468
0.380
0.296
0.231
0.175
0.130
0.108
0.095
0.067
0.031
0.014
0.003
0.
0.
0.
0.
0.
0.
0.
0.
0.014
0.035
0.067
0.111
0.179
0.286
0.405
0.521
0.653
0.789
0.915
1.014
1.095
1.160
1.194
1.194
1.175
1.128
1.077
0.988
0.916
0.843
0.765
0.694
0.618
0.564
0.495
0.454
0.433
0.431
0.466
0.511
0.567
0.636
0.711
0.774
0.845
0.899
0.934
0.947
0.937
0.887
0.828
0.741
0.648
0.568
0.469
0.395
0.333
0.285
0.237
0.199
0.171
0.140
0.109
0.069
0.027
0.009
0.006
0.005
0.
0.
0.
0.
0.
0.010
0.032
0.055
0.100
0.164
0.261
0.359
0.483
0.612
0.737
0.864
0.970
1.064
1.125
1.157
1.172
1.148
1.133
1.100
1.046
0.974
0.905
0.839
0.758
0.679
0.598
0.548
0.509
0.501
0.508
0.527
0.564
0.638
0.719
0.794
0.863
0.924
0.991
1.035
1.038
1.018
0.976
0.915
0.851
0.743
0.664
0.594
0.528
0.460
0.405
0.350
0.312
0.264
0.218
0.173
0.135
0.083
0.029
0.011
0.007
0.006
0.004
0.
0.
0.
0.009
0.029
0.050
0.085
0.133
0.225
0.313
0.422
0.530
0.646
0.770
0.871
0.969
1.043
1.084
1.113
1.119
1.136
1.120
1.062
1.006
0.955
0.877
0.788
0.715
0.642
0.601
0.565
0.554
0.554
0.579
0.622
0.704
0.782
0.857
0.921
0.991
1.046
1.079
1.100
1.085
1.041
0.991
0.908
0.840
0.782
0.712
0.650
0.600
0.546
0.493
0.440
0.374
0.317
0.271
0.212
0.157
0.100
0.044
0.030
0.008
0.006
0.
0.
0.
0.008
0.021
0.039
0.065
0.108
0.168
0.251
0.356
0.438
0.537
0.649
0.755
0.850
0.921
0.981
1.031
1.066
1.090
1.104
1.060
1.023
0.954
0.912
0.833
0.755
0.683
0.649
0.611
0.585
0.600
0.617
0.666
0.750
0.832
0.902
0.971
1.023
1.094
1.110
1.146
1.110
1.072
1.050
0.988
0.935
0.892
0.849
0.790
0.735
0.679
0.632
0.577
0.528
0.454
0.388
0.314
0.244
0.169
0.104
0.062
0.038
0.021
0.008
0.002
0.
0.005
0.011
0.031
0.048
0.081
0.122
0.182
0.272
0.347
0.421
0.520
0.612
0.712
0.778
0.837
0.910
0.980
1.022
1.039
1.016
1.001
0.968
0.903
0.854
0.797
0.715
0.661
0.633
0.624
0.644
0.667
0.716
0.807
0.891
0.961
1.029
1.080
1.103
1.139
1.155
1.135
1.110
1.084
1.048
1.005
0.982
0.951
0.899
0.859
0.814
0.776
0.724
0.671
0.584
0.500
0.421
0.340
0.251
0.179
0.114
0.074
0.050
0.026
0.003
0.003
0.
0.009
0.015
0.033
0.056
0.083
0.125
0.195
0.255
0.319
0.389
0.472
0.550
0.638
0.699
0.789
0.863
0.906
0.939
0.952
0.949
0.941
0.902
0.854
0.800
0.738
0.689
0.649
0.662
0.677
0.714
0.765
0.846
0.923
0.996
1.073
1.128
1.163
1.172
1.185
1.186
1.170
1.163
1.128
1.095
1.067
1.031
1.001
0.959
0.951
0.891
0.861
0.802
0.723
0.629
0.538
0.444
0.342
0.254
0.169
0.115
0.082
0.049
0.021
0.008
0.
0.002
0.009
0.016
0.031
0.047
0.084
0.123
0.172
0.217
0.278
0.337
0.408
0.479
0.549
0.640
0.721
0.789
0.831
0.860
0.881
0.884
0.874
0.837
0.776
0.734
0.688
0.668
0.674
0.696
0.733
0.803
0.862
0.963
1.037
1.093
1.148
1.173
1.211
1.213
1.231
1.236
1.205
1.181
1.160
1.134
1.094
1.092
1.067
1.042
1.006
0.944
0.911
0.826
0.741
0.658
0.543
0.429
0.346
0.247
0.174
0.115
0.073
0.037
0.012
0.
0.
0.002
0.009
0.013
0.017
0.037
0.070
0.102
0.139
0.187
0.233
0.287
0.340
0.426
0.499
0.589
0.647
0.710
0.755
0.793
0.818
0.822
0.787
0.745
0.700
0.670
0.670
0.673
0.708
0.746
0.813
0.887
0.974
1.058
1.091
1.147
1.186
1.232
1.264
1.265
1.254
1.239
1.223
1.201
1.170
1.158
1.139
1.126
1.102
1.064
1.023
0.965
0.897
0.825
0.734
0.625
0.514
0.408
0.309
0.227
0.161
0.111
0.055
0.019
0.
0.
0.
0.002
0.003
0.008
0.010
0.021
0.044
0.073
0.101
0.139
0.183
0.235
0.304
0.366
0.439
0.523
0.590
0.649
0.678
0.715
0.724
0.721
0.695
0.649
0.656
0.665
0.665
0.681
0.748
0.807
0.894
0.956
1.040
1.088
1.142
1.172
1.213
1.252
1.265
1.275
1.249
1.224
1.208
1.183
1.165
1.161
1.140
1.126
1.098
1.047
1.002
0.944
0.884
0.792
0.687
0.584
0.465
0.359
0.269
0.194
0.135
0.073
0.029
0.
0.
0.
0.
0.
0.002
0.003
0.006
0.007
0.028
0.053
0.078
0.110
0.150
0.201
0.268
0.338
0.406
0.472
0.526
0.570
0.600
0.633
0.623
0.616
0.600
0.609
0.621
0.647
0.662
0.712
0.777
0.871
0.928
0.994
1.060
1.112
1.152
1.193
1.204
1.232
1.224
1.203
1.212
1.198
1.186
1.150
1.132
1.113
1.102
1.061
1.042
1.011
0.954
0.895
0.822
0.729
0.616
0.511
0.403
0.305
0.224
0.156
0.096
0.046
0.
0.
0.
0.
0.
0.
0.
0.
0.003
0.004
0.018
0.039
0.056
0.082
0.123
0.171
0.239
0.296
0.345
0.405
0.458
0.493
0.513
0.527
0.521
0.515
0.536
0.555
0.593
0.631
0.675
0.734
0.821
0.890
0.955
1.017
1.045
1.103
1.134
1.156
1.166
1.157
1.161
1.166
1.164
1.143
1.106
1.093
1.076
1.049
1.007
1.000
0.977
0.945
0.886
0.811
0.715
0.625
0.531
0.421
0.323
0.246
0.161
0.102
0.053
0.
0.
0.
0.
0.
0.
0.
0.
0.
0.003
0.004
0.014
0.024
0.040
0.065
0.117
0.166
0.207
0.256
0.302
0.337
0.373
0.402
0.409
0.417
0.423
0.466
0.504
0.556
0.583
0.635
0.695
0.765
0.826
0.889
0.926
0.967
1.018
1.048
1.064
1.063
1.082
1.100
1.104
1.091
1.073
1.040
1.050
1.025
0.992
0.961
0.929
0.902
0.878
0.834
0.752
0.687
0.608
0.515
0.405
0.326
0.242
0.167
0.105
0.060
0.
0.
0.
0.
0.
0.
0.
0.
0.
0.
0.
0.
0.009
0.025
0.033
0.060
0.115
0.148
0.182
0.217
0.245
0.278
0.305
0.305
0.323
0.364
0.399
0.441
0.485
0.529
0.581
0.631
0.696
0.750
0.791
0.814
0.851
0.884
0.918
0.944
0.956
0.966
0.995
0.986
0.996
0.980
0.970
0.963
0.938
0.926
0.891
0.850
0.830
0.802
0.758
0.700
0.635
0.566
0.467
0.383
0.307
0.227
0.162
0.103
0.059
0.
0.
0.
0.
0.
0.
0.
0.
0.
0.
0.
0.
0.
0.006
0.014
0.028
0.051
0.079
0.120
0.140
0.162
0.180
0.201
0.232
0.269
0.302
0.361
0.382
0.413
0.472
0.523
0.586
0.649
0.682
0.723
0.740
0.728
0.751
0.774
0.802
0.825
0.835
0.852
0.863
0.858
0.854
0.865
0.858
0.847
0.835
0.803
0.779
0.755
0.713
0.675
0.615
0.549
0.489
0.412
0.335
0.273
0.202
0.143
0.092
0.055
0.
0.
0.
0.
0.
0.
0.
0.
0.
0.
0.
0.
0.
0.
0.005
0.008
0.022
0.043
0.054
0.077
0.093
0.100
0.150
0.199
0.242
0.273
0.305
0.351
0.406
0.469
0.521
0.562
0.616
0.646
0.655
0.664
0.655
0.653
0.641
0.656
0.672
0.686
0.705
0.708
0.724
0.745
0.744
0.744
0.744
0.734
0.704
0.697
0.671
0.622
0.576
0.518
0.463
0.409
0.346
0.284
0.228
0.169
0.120
0.074
0.042
0.
0.
0.
0.
0.
0.
0.
0.
0.
0.
0.
0.
0.
0.
0.
0.
0.005
0.014
0.020
0.037
0.051
0.077
0.125
0.174
0.217
0.273
0.324
0.380
0.443
0.504
0.548
0.581
0.608
0.624
0.633
0.599
0.581
0.565
0.536
0.520
0.532
0.556
0.562
0.586
0.606
0.638
0.657
0.667
0.669
0.648
0.629
0.618
0.585
0.538
0.485
0.444
0.384
0.338
0.280
0.227
0.176
0.131
0.092
0.061
0.035
0.
0.
0.
0.
0.
0.
0.
0.
0.
0.
0.
0.
0.
0.
0.
0.003
0.003
0.004
0.014
0.026
0.043
0.078
0.117
0.180
0.244
0.302
0.365
0.436
0.508
0.573
0.618
0.632
0.639
0.653
0.650
0.622
0.572
0.522
0.461
0.437
0.427
0.427
0.451
0.468
0.502
0.539
0.572
0.591
0.579
0.580
0.557
0.530
0.494
0.446
0.403
0.357
0.304
0.263
0.217
0.169
0.122
0.095
0.068
0.045
0.027
0.
0.
0.
0.
0.
0.
0.
0.
0.
0.
0.
0.
0.
0.
0.
0.003
0.003
0.007
0.021
0.028
0.065
0.106
0.162
0.224
0.289
0.355
0.422
0.511
0.582
0.658
0.705
0.732
0.735
0.727
0.685
0.647
0.590
0.517
0.440
0.372
0.346
0.347
0.344
0.366
0.395
0.422
0.468
0.499
0.503
0.490
0.468
0.436
0.402
0.355
0.312
0.273
0.223
0.175
0.154
0.115
0.086
0.065
0.046
0.027
0.015
0.
0.
0.
0.
0.
0.
0.
0.
0.
0.
0.
0.
0.
0.
0.
0.
0.006
0.018
0.033
0.061
0.098
0.152
0.205
0.285
0.355
0.434
0.508
0.598
0.666
0.733
0.802
0.851
0.853
0.833
0.787
0.705
0.629
0.545
0.456
0.366
0.315
0.292
0.285
0.288
0.311
0.337
0.375
0.405
0.412
0.411
0.382
0.357
0.320
0.277
0.244
0.201
0.160
0.127
0.098
0.079
0.058
0.043
0.026
0.012
0.
0.
0.
0.
0.
0.
0.
0.
0.
0.
0.
0.
0.
0.
0.002
0.002
0.002
0.009
0.028
0.051
0.085
0.130
0.190
0.260
0.341
0.422
0.511
0.611
0.701
0.785
0.866
0.918
0.946
0.970
0.950
0.901
0.817
0.720
0.618
0.500
0.412
0.328
0.258
0.237
0.231
0.246
0.259
0.281
0.316
0.321
0.330
0.310
0.282
0.251
0.220
0.178
0.138
0.106
0.088
0.066
0.045
0.029
0.018
0.012
0.
0.
0.
0.
0.
0.
0.
0.
0.
0.
0.
0.
0.
0.002
0.008
0.009
0.010
0.012
0.024
0.039
0.067
0.101
0.153
0.236
0.305
0.401
0.499
0.596
0.699
0.795
0.887
0.978
1.033
1.072
1.080
1.066
1.017
0.947
0.827
0.717
0.588
0.460
0.371
0.302
0.233
0.203
0.202
0.200
0.202
0.225
0.250
0.250
0.238
0.214
0.188
0.159
0.121
0.102
0.073
0.058
0.046
0.025
0.016
0.010
0.
0.
0.
0.
0.
0.
0.
0.
0.
0.
0.
0.
0.
0.007
0.010
0.012
0.016
0.017
0.020
0.036
0.056
0.084
0.123
0.183
0.266
0.353
0.452
0.557
0.657
0.754
0.861
0.966
1.052
1.103
1.153
1.180
1.155
1.125
1.058
0.942
0.814
0.685
0.543
0.428
0.343
0.261
0.205
0.180
0.167
0.160
0.150
0.168
0.172
0.173
0.158
0.138
0.108
0.086
0.060
0.046
0.035
0.021
0.013
0.003
0.
0.
0.
0.
0.
0.
0.
0.
0.
0.
0.
0.
0.
0.007
0.013
0.024
0.034
0.038
0.046
0.050
0.054
0.071
0.098
0.146
0.201
0.275
0.373
0.482
0.587
0.690
0.783
0.904
1.009
1.096
1.167
1.213
1.218
1.236
1.196
1.134
1.015
0.891
0.761
0.636
0.494
0.386
0.302
0.222
0.179
0.147
0.127
0.104
0.106
0.110
0.112
0.105
0.090
0.078
0.054
0.043
0.032
0.020
0.013
0.004
0.
0.
0.
0.
0.
0.
0.
0.
0.
0.
0.
0.
0.
0.
0.019
0.031
0.049
0.060
0.062
0.068
0.078
0.085
0.104
0.134
0.167
0.209
0.287
0.385
0.493
0.596
0.686
0.784
0.919
1.016
1.093
1.163
1.222
1.239
1.257
1.233
1.163
1.075
0.952
0.829
0.697
0.558
0.443
0.339
0.245
0.186
0.144
0.107
0.090
0.066
0.066
0.067
0.063
0.056
0.041
0.033
0.025
0.016
0.013
0.004
0.
0.
0.
0.
0.
0.
0.
0.
0.
0.
0.
0.
0.
0.
0.016
0.031
0.051
0.064
0.081
0.092
0.101
0.116
0.119
0.127
0.157
0.183
0.240
0.300
0.389
0.487
0.568
0.673
0.771
0.876
0.988
1.075
1.136
1.192
1.224
1.255
1.234
1.165
1.076
0.997
0.882
0.759
0.622
0.490
0.376
0.271
0.195
0.142
0.095
0.075
0.044
0.042
0.038
0.034
0.026
0.025
0.016
0.013
0.011
0.003
0.
0.
0.
0.
0.
0.
0.
0.
0.
0.
0.
0.
0.
0.
0.008
0.026
0.042
0.063
0.079
0.102
0.131
0.141
0.158
0.163
0.176
0.196
0.227
0.257
0.310
0.381
0.463
0.545
0.648
0.713
0.824
0.933
1.014
1.078
1.140
1.166
1.190
1.182
1.157
1.087
1.004
0.903
0.787
0.663
0.534
0.404
0.299
0.209
0.147
0.092
0.057
0.031
0.021
0.016
0.013
0.011
0.006
0.003
0.
0.
0.
0.
0.
0.
0.
0.
0.
0.
0.
0.
0.
0.
0.
0.
0.003
0.009
0.031
0.053
0.072
0.095
0.130
0.159
0.183
0.190
0.200
0.209
0.226
0.253
0.270
0.310
0.375
0.440
0.503
0.592
0.666
0.775
0.854
0.925
0.983
1.025
1.063
1.113
1.118
1.092
1.056
1.009
0.935
0.814
0.685
0.580
0.449
0.339
0.245
0.164
0.107
0.066
0.036
0.009
0.006
0.005
0.003
0.003
0.003
0.
0.
0.
0.
0.
0.
0.
0.
0.
0.
0.
0.
0.
0.
0.
0.
0.003
0.017
0.033
0.058
0.078
0.112
0.147
0.188
0.211
0.226
0.240
0.243
0.257
0.285
0.291
0.310
0.371
0.423
0.489
0.548
0.622
0.709
0.785
0.848
0.877
0.956
0.988
1.019
1.039
1.036
1.018
0.980
0.923
0.850
0.729
0.625
0.508
0.395
0.290
0.200
0.123
0.067
0.037
0.023
0.010
0.007
0.008
0.007
0.005
0.004
0.003
0.
0.
0.
0.
0.
0.
0.
0.
0.
0.
0.
0.
0.
0.
0.004
0.018
0.033
0.058
0.082
0.117
0.163
0.197
0.234
0.261
0.275
0.283
0.297
0.306
0.320
0.333
0.364
0.413
0.458
0.518
0.573
0.651
0.707
0.763
0.804
0.863
0.894
0.918
0.939
0.947
0.947
0.954
0.935
0.868
0.793
0.680
0.562
0.452
0.339
0.228
0.155
0.094
0.047
0.035
0.029
0.027
0.020
0.020
0.014
0.006
0.005
0.004
0.
0.
0.
0.
0.
0.
0.
0.
0.
0.
0.
0.
0.
0.004
0.013
0.026
0.054
0.077
0.123
0.165
0.211
0.255
0.284
0.312
0.330
0.334
0.340
0.340
0.351
0.368
0.391
0.436
0.472
0.514
0.582
0.634
0.687
0.734
0.766
0.784
0.824
0.846
0.852
0.908
0.922
0.913
0.882
0.812
0.709
0.597
0.495
0.392
0.286
0.183
0.111
0.065
0.052
0.048
0.044
0.031
0.030
0.023
0.015
0.010
0.005
0.003
0.
0.
0.
0.
0.
0.
0.
0.
0.
0.
0.
0.
0.003
0.012
0.019
0.040
0.073
0.116
0.166
0.213
0.261
0.307
0.343
0.360
0.364
0.365
0.376
0.367
0.366
0.383
0.403
0.443
0.471
0.505
0.548
0.591
0.645
0.669
0.701
0.741
0.761
0.801
0.852
0.874
0.889
0.873
0.820
0.738
0.641
0.533
0.421
0.324
0.219
0.128
0.088
0.070
0.068
0.059
0.052
0.042
0.038
0.032
0.013
0.006
0.004
0.
0.
0.
0.
0.
0.
0.
0.
0.
0.
0.
0.
0.003
0.005
0.016
0.031
0.050
0.103
0.152
0.207
0.256
0.310
0.354
0.378
0.384
0.374
0.379
0.377
0.380
0.371
0.385
0.409
0.422
0.459
0.502
0.522
0.555
0.584
0.592
0.622
0.663
0.723
0.777
0.818
0.839
0.838
0.816
0.755
0.670
0.553
0.455
0.336
0.231
0.135
0.113
0.090
0.083
0.078
0.068
0.057
0.049
0.038
0.024
0.011
0.004
0.003
0.
0.
0.
0.
0.
0.
0.
0.
0.
0.
0.
0.
0.004
0.013
0.021
0.035
0.091
0.137
0.190
0.245
0.302
0.344
0.380
0.395
0.381
0.368
0.364
0.359
0.346
0.351
0.379
0.395
0.421
0.445
0.456
0.480
0.505
0.505
0.533
0.579
0.637
0.692
0.753
0.786
0.802
0.792
0.748
0.664
0.563
0.461
0.345
0.242
0.163
0.132
0.113
0.099
0.093
0.080
0.068
0.059
0.050
0.029
0.016
0.005
0.003
0.
0.
0.
0.
0.
0.
0.
0.
0.
0.
0.
0.
0.003
0.004
0.014
0.023
0.074
0.114
0.158
0.210
0.268
0.320
0.359
0.372
0.370
0.360
0.341
0.325
0.319
0.317
0.337
0.341
0.365
0.376
0.397
0.407
0.408
0.415
0.445
0.476
0.542
0.611
0.676
0.731
0.767
0.764
0.723
0.647
0.550
0.445
0.336
0.238
0.171
0.142
0.121
0.103
0.094
0.087
0.074
0.067
0.054
0.037
0.020
0.009
0.003
0.
0.
0.
0.
0.
0.
0.
0.
0.
0.
0.
0.
0.
0.003
0.004
0.016
0.051
0.090
0.133
0.181
0.236
0.283
0.317
0.334
0.336
0.329
0.308
0.290
0.271
0.271
0.269
0.274
0.307
0.313
0.321
0.323
0.321
0.336
0.360
0.402
0.467
0.530
0.592
0.653
0.674
0.689
0.670
0.605
0.523
0.424
0.315
0.227
0.176
0.137
0.119
0.102
0.095
0.089
0.077
0.070
0.053
0.040
0.025
0.011
0.
0.
0.
0.
0.
0.
0.
0.
0.
0.
0.
0.
0.
0.
0.
0.
0.006
0.026
0.065
0.103
0.145
0.191
0.232
0.259
0.278
0.282
0.267
0.256
0.242
0.233
0.212
0.202
0.205
0.219
0.231
0.248
0.251
0.253
0.262
0.288
0.322
0.382
0.445
0.503
0.564
0.599
0.612
0.586
0.540
0.464
0.378
0.286
0.213
0.161
0.119
0.107
0.092
0.088
0.087
0.076
0.063
0.053
0.042
0.021
0.011
0.
0.
0.
0.
0.
0.
0.
0.
0.
0.
0.
0.
0.
0.
0.
0.
0.
0.009
0.035
0.063
0.096
0.141
0.171
0.198
0.220
0.219
0.205
0.199
0.192
0.175
0.162
0.146
0.138
0.151
0.159
0.174
0.180
0.185
0.191
0.200
0.243
0.290
0.356
0.416
0.468
0.503
0.513
0.506
0.461
0.395
0.318
0.243
0.178
0.133
0.098
0.088
0.075
0.076
0.067
0.066
0.060
0.051
0.035
0.021
0.008
0.
0.
0.
0.
0.
0.
0.
0.
0.
0.
0.
0.
0.
0.
0.
0.
0.
0.002
0.015
0.038
0.069
0.095
0.123
0.146
0.159
0.159
0.152
0.138
0.127
0.122
0.109
0.096
0.101
0.093
0.100
0.113
0.117
0.105
0.118
0.138
0.156
0.205
0.260
0.313
0.360
0.394
0.414
0.399
0.369
0.315
0.256
0.193
0.137
0.095
0.080
0.060
0.057
0.065
0.061
0.059
0.054
0.042
0.029
0.017
0.008
0.002
0.
0.
0.
0.
0.
0.
0.
0.
0.
0.
0.
0.
0.
0.
0.
0.
0.
0.003
0.016
0.039
0.058
0.082
0.101
0.108
0.111
0.107
0.094
0.078
0.067
0.059
0.057
0.058
0.058
0.065
0.063
0.067
0.064
0.076
0.085
0.104
0.141
0.186
0.228
0.261
0.289
0.304
0.298
0.276
0.236
0.191
0.140
0.099
0.071
0.054
0.043
0.045
0.046
0.048
0.047
0.042
0.029
0.023
0.015
0.003
0.
0.
0.
0.
0.
0.
0.
0.
0.
0.
0.
0.
0.
0.
0.
0.
0.
0.
0.
0.003
0.009
0.029
0.041
0.054
0.059
0.065
0.064
0.055
0.039
0.035
0.027
0.028
0.026
0.029
0.033
0.034
0.038
0.036
0.037
0.041
0.055
0.079
0.116
0.152
0.180
0.203
0.214
0.207
0.194
0.167
0.130
0.100
0.065
0.049
0.029
0.022
0.027
0.031
0.037
0.032
0.029
0.024
0.017
0.009
0.003
0.
0.
0.
0.
0.
0.
0.
0.
0.
0.
0.
0.
0.
0.
0.
0.
0.
0.
0.
0.
0.002
0.003
0.017
0.020
0.027
0.031
0.032
0.030
0.021
0.018
0.008
0.005
0.006
0.013
0.014
0.017
0.017
0.016
0.012
0.023
0.029
0.045
0.063
0.097
0.119
0.138
0.146
0.143
0.130
0.111
0.084
0.056
0.036
0.012
0.011
0.014
0.021
0.024
0.026
0.025
0.023
0.019
0.010
0.004
0.002
0.
0.
0.
0.
0.
0.
0.
0.
0.
0.
0.
0.
0.
0.
0.
0.
0.
0.
0.
0.
0.
0.
0.002
0.007
0.008
0.008
0.006
0.006
0.006
0.005
0.
0.
0.
0.
0.
0.
0.
0.003
0.003
0.006
0.018
0.023
0.040
0.050
0.069
0.085
0.092
0.090
0.078
0.066
0.053
0.029
0.010
0.
0.005
0.011
0.013
0.014
0.015
0.015
0.013
0.009
0.004
0.003
0.
0.
0.
0.
0.
0.
0.
0.
0.
0.
0.
0.
0.
0.
0.
0.
0.
0.
0.
0.
0.
0.
0.
0.
0.
0.
0.
0.
0.
0.
0.
0.
0.
0.
0.
0.
0.
0.
0.
0.
0.
0.003
0.015
0.019
0.030
0.039
0.046
0.047
0.049
0.044
0.029
0.012
0.005
0.
0.
0.
0.002
0.003
0.010
0.008
0.008
0.004
0.003
0.003
0.
0.
0.
0.
0.
0.
0.
0.
0.
0.
0.
0.
0.
0.
0.
0.
0.
0.
0.
0.
0.
0.
0.
0.
0.
0.
0.
0.
0.
0.
0.
0.
0.
0.
0.
0.
0.
0.
0.
0.
0.
0.
0.
0.003
0.008
0.015
0.019
0.020
0.020
0.018
0.012
0.006
0.003
0.
0.
0.
0.
0.
0.
0.002
0.003
0.003
0.002
0.002
0.
0.
0.
0.
0.
0.
0.
0.
0.
0.
0.
0.
0.
0.
0.
0.
0.
0.
0.
0.
0.
0.
0.
0.
0.
0.
0.
0.
0.
0.
0.
0.
0.
0.
0.
0.
0.
0.
0.
0.
0.
0.
0.
0.
0.
0.003
0.003
0.004
0.004
0.004
0.004
0.003
0.002
0.
0.
0.
0.
0.
0.
0.
0.
0.
0.
0.
0.
0.
0.
0.
0.
0.
0.
0.
0.
0.
0.
0.
0.
0.
0.
0.
0.
0.
0.
0.
0.
0.
0.
0.
0.
0.
0.
0.
0.
0.
0.
0.
0.
0.
0.
0.
0.
0.
0.
0.
0.
0.
0.
0.
0.
0.
0.
0.
0.
0.002
0.002
0.
0.
0.
0.
0.
0.
0.
0.
0.
0.
0.
0.
0.
0.
0.
0.
0.
0.
0.
0.
0.
0.
0.
0.
0.
0.
0.
0.
0.
0.
0.
0.
0.
0.
0.
0.
0.
0.
0.
0.
0.
0.
0.
0.
0.
0.
0.
0.
0.
0.
0.
0.
0.
0.
0.
0.
0.
0.
0.
0.
0.
0.
0.
0.
0.
0.
0.
0.
0.
0.
0.
0.
0.
0.
0.
0.
0.
0.
0.
0.
0.
0.
0.
0.
0.
0.
0.
0.
0.
0.
0.
0.
0.
0.
0.
0.
0.
0.
0.
0.
0.
0.
0.
0.
0.
0.
0.
0.
0.
0.
0.
0.
0.
0.
0.
0.
0.
0.
0.
0.
0.
0.
0.
0.
0.
0.
0.
0.
0.
0.
0.
0.
0.
0.
0.
0.
0.
0.
0.
0.
0.
0.
0.
0.
0.
0.
0.
0.
0.
0.
0.
0.
0.
0.
0.
0.
0.
0.
0.
0.
0.
0.
0.
0.
0.
0.
0.
0.
0.
0.
0.
0.
0.
0.
0.
0.
0.002
0.
0.
0.
0.
0.
0.
0.
0.
0.
0.
0.
0.
0.
0.
0.
0.
0.
0.
0.
0.
0.
0.
0.
0.
0.
0.
0.
0.
0.
0.
0.
0.
0.
0.
0.
0.
0.
0.
0.
0.
0.
0.
0.
0.
0.
0.
0.
0.
0.
0.
0.
0.
0.
0.
0.
0.
0.
0.
0.
0.002
0.003
0.005
0.010
0.011
0.010
0.003
0.002
0.
0.
0.
0.
0.
0.
0.
0.
0.
0.
0.
0.
0.
0.
0.
0.
0.
0.
0.
0.
0.
0.
0.
0.
0.
0.
0.
0.
0.
0.
0.
0.
0.
0.
0.
0.
0.
0.
0.
0.
0.
0.
0.
0.
0.
0.
0.
0.
0.
0.
0.
0.
0.
0.
0.
0.
0.002
0.003
0.010
0.013
0.014
0.014
0.014
0.012
0.010
0.003
0.
0.
0.
0.
0.
0.002
0.003
0.011
0.011
0.011
0.010
0.007
0.
0.
0.
0.
0.
0.
0.
0.
0.
0.
0.
0.
0.
0.
0.
0.
0.
0.
0.
0.
0.
0.
0.
0.
0.
0.
0.
0.
0.
0.
0.
0.
0.
0.
0.
0.
0.
0.002
0.003
0.003
0.003
0.003
0.004
0.006
0.011
0.013
0.016
0.022
0.023
0.023
0.021
0.017
0.008
0.002
0.
0.
0.
0.003
0.008
0.012
0.019
0.021
0.021
0.022
0.020
0.015
0.002
0.
0.
0.
0.
0.
0.
0.
0.
0.
0.
0.
0.
0.
0.
0.
0.
0.
0.
0.
0.
0.
0.
0.
0.
0.
0.
0.
0.
0.
0.
0.
0.
0.
0.006
0.012
0.013
0.014
0.017
0.019
0.021
0.019
0.019
0.019
0.024
0.028
0.030
0.028
0.028
0.025
0.021
0.016
0.003
0.
0.
0.003
0.003
0.010
0.020
0.024
0.029
0.035
0.034
0.032
0.035
0.026
0.015
0.009
0.
0.
0.
0.
0.
0.
0.
0.
0.
0.
0.
0.
0.
0.
0.
0.
0.
0.
0.
0.
0.
0.
0.
0.
0.
0.
0.
0.
0.
0.003
0.012
0.016
0.019
0.025
0.032
0.041
0.042
0.038
0.041
0.038
0.036
0.041
0.038
0.035
0.040
0.038
0.035
0.030
0.021
0.011
0.
0.
0.003
0.009
0.019
0.028
0.037
0.050
0.053
0.064
0.062
0.054
0.042
0.027
0.019
0.015
0.004
0.
0.
0.
0.
0.
0.
0.
0.
0.
0.
0.
0.
0.
0.
0.
0.
0.
0.
0.
0.
0.
0.
0.
0.
0.
0.
0.004
0.013
0.022
0.035
0.041
0.053
0.066
0.074
0.076
0.075
0.079
0.070
0.063
0.062
0.054
0.058
0.058
0.060
0.051
0.041
0.031
0.015
0.002
0.002
0.003
0.010
0.025
0.035
0.052
0.063
0.078
0.084
0.086
0.086
0.071
0.049
0.035
0.028
0.016
0.005
0.
0.
0.
0.
0.
0.
0.
0.
0.
0.
0.
0.
0.
0.
0.
0.
0.
0.
0.
0.
0.
0.
0.
0.
0.007
0.019
0.028
0.042
0.062
0.078
0.102
0.112
0.119
0.129
0.132
0.132
0.124
0.113
0.108
0.090
0.090
0.081
0.080
0.070
0.060
0.040
0.026
0.006
0.002
0.003
0.014
0.026
0.043
0.066
0.083
0.100
0.110
0.120
0.111
0.103
0.084
0.077
0.055
0.042
0.021
0.008
0.004
0.
0.
0.
0.
0.
0.
0.
0.
0.
0.
0.
0.
0.
0.
0.
0.
0.
0.
0.
0.
0.
0.005
0.013
0.028
0.054
0.081
0.110
0.139
0.171
0.192
0.203
0.204
0.196
0.197
0.188
0.185
0.157
0.131
0.131
0.116
0.104
0.092
0.081
0.066
0.043
0.029
0.024
0.009
0.016
0.033
0.057
0.089
0.113
0.130
0.143
0.162
0.169
0.163
0.141
0.115
0.093
0.070
0.049
0.029
0.015
0.007
0.
0.
0.
0.
0.
0.
0.
0.
0.
0.
0.
0.
0.
0.
0.
0.
0.
0.
0.
0.004
0.012
0.028
0.066
0.094
0.128
0.179
0.221
0.272
0.288
0.305
0.315
0.307
0.286
0.276
0.248
0.235
0.213
0.179
0.165
0.141
0.130
0.120
0.100
0.078
0.054
0.044
0.028
0.024
0.042
0.079
0.102
0.132
0.160
0.186
0.219
0.221
0.209
0.199
0.180
0.149
0.114
0.080
0.056
0.031
0.017
0.008
0.
0.
0.
0.
0.
0.
0.
0.
0.
0.
0.
0.
0.
0.
0.
0.
0.
0.
0.008
0.025
0.056
0.103
0.151
0.210
0.266
0.325
0.371
0.407
0.448
0.458
0.449
0.425
0.391
0.361
0.330
0.298
0.260
0.226
0.207
0.172
0.160
0.142
0.111
0.095
0.076
0.060
0.053
0.072
0.094
0.122
0.158
0.210
0.256
0.282
0.296
0.285
0.276
0.248
0.214
0.173
0.123
0.083
0.057
0.033
0.016
0.007
0.
0.
0.
0.
0.
0.
0.
0.
0.
0.
0.
0.
0.
0.
0.
0.
0.004
0.014
0.046
0.092
0.144
0.210
0.287
0.356
0.433
0.499
0.556
0.585
0.605
0.595
0.564
0.526
0.498
0.446
0.407
0.356
0.306
0.267
0.225
0.206
0.186
0.160
0.138
0.115
0.089
0.094
0.115
0.159
0.182
0.239
0.288
0.341
0.372
0.384
0.391
0.370
0.337
0.298
0.234
0.175
0.130
0.082
0.056
0.030
0.014
0.
0.
0.
0.
0.
0.
0.
0.
0.
0.
0.
0.
0.
0.
0.
0.
0.005
0.032
0.072
0.127
0.190
0.278
0.363
0.455
0.553
0.630
0.697
0.739
0.761
0.747
0.729
0.693
0.640
0.584
0.527
0.463
0.411
0.347
0.305
0.273
0.242
0.220
0.194
0.161
0.136
0.155
0.174
0.235
0.273
0.307
0.379
0.425
0.467
0.496
0.492
0.472
0.451
0.403
0.345
0.288
0.204
0.139
0.094
0.051
0.019
0.002
0.
0.
0.
0.
0.
0.
0.
0.
0.
0.
0.
0.
0.
0.
0.
0.019
0.054
0.095
0.156
0.241
0.336
0.441
0.551
0.657
0.752
0.830
0.887
0.910
0.905
0.886
0.834
0.778
0.720
0.660
0.592
0.527
0.454
0.395
0.348
0.326
0.297
0.264
0.230
0.216
0.232
0.250
0.297
0.352
0.421
0.475
0.540
0.580
0.610
0.620
0.592
0.569
0.531
0.466
0.379
0.272
0.206
0.145
0.085
0.044
0.010
0.
0.
0.
0.
0.
0.
0.
0.
0.
0.
0.
0.
0.
0.
0.005
0.025
0.064
0.111
0.184
0.278
0.393
0.508
0.636
0.753
0.854
0.946
1.017
1.047
1.053
1.024
0.982
0.917
0.842
0.791
0.721
0.648
0.584
0.510
0.440
0.397
0.372
0.340
0.299
0.293
0.301
0.336
0.383
0.451
0.515
0.587
0.639
0.690
0.739
0.744
0.732
0.690
0.636
0.563
0.473
0.372
0.266
0.200
0.135
0.080
0.034
0.011
0.007
0.003
0.002
0.
0.
0.
0.
0.
0.
0.
0.
0.
0.
0.011
0.038
0.072
0.120
0.198
0.304
0.428
0.552
0.687
0.806
0.929
1.030
1.091
1.150
1.166
1.149
1.118
1.056
0.992
0.926
0.849
0.767
0.678
0.599
0.537
0.499
0.455
0.415
0.400
0.375
0.385
0.423
0.474
0.539
0.613
0.687
0.760
0.830
0.864
0.875
0.856
0.815
0.737
0.660
0.560
0.450
0.339
0.254
0.190
0.131
0.086
0.055
0.037
0.020
0.017
0.008
0.003
0.
0.
0.
0.
0.
0.
0.
0.
0.012
0.035
0.072
0.126
0.209
0.317
0.440
0.564
0.703
0.835
0.960
1.069
1.147
1.209
1.248
1.233
1.199
1.150
1.084
1.022
0.938
0.865
0.784
0.723
0.651
0.587
0.543
0.489
0.472
0.466
0.492
0.529
0.596
0.653
0.714
0.786
0.868
0.927
0.965
0.982
0.971
0.911
0.831
0.746
0.657
0.557
0.433
0.343
0.272
0.202
0.159
0.121
0.102
0.070
0.044
0.031
0.018
0.008
0.005
0.
0.
0.
0.
0.
0.
0.015
0.037
0.075
0.124
0.197
0.308
0.425
0.551
0.696
0.820
0.949
1.053
1.156
1.222
1.260
1.262
1.247
1.198
1.153
1.087
1.006
0.957
0.880
0.803
0.738
0.660
0.603
0.564
0.571
0.563
0.573
0.630
0.699
0.764
0.825
0.896
0.986
1.039
1.075
1.092
1.065
1.016
0.948
0.837
0.747
0.641
0.545
0.447
0.387
0.312
0.254
0.217
0.186
0.151
0.116
0.085
0.036
0.026
0.010
0.006
0.005
0.
0.
0.
0.
0.015
0.036
0.062
0.110
0.182
0.271
0.389
0.517
0.649
0.771
0.904
1.009
1.103
1.171
1.218
1.243
1.233
1.203
1.192
1.132
1.080
1.021
0.947
0.868
0.792
0.722
0.668
0.641
0.632
0.653
0.664
0.705
0.792
0.860
0.928
0.977
1.076
1.133
1.166
1.180
1.153
1.104
1.024
0.945
0.838
0.731
0.643
0.557
0.503
0.435
0.369
0.318
0.274
0.230
0.198
0.153
0.113
0.061
0.025
0.014
0.008
0.006
0.
0.
0.
0.010
0.030
0.052
0.089
0.155
0.241
0.337
0.454
0.564
0.686
0.813
0.911
1.002
1.072
1.124
1.157
1.185
1.202
1.207
1.164
1.114
1.063
1.010
0.936
0.840
0.773
0.729
0.699
0.711
0.715
0.722
0.765
0.855
0.931
0.997
1.053
1.119
1.186
1.211
1.224
1.203
1.153
1.107
1.030
0.943
0.844
0.774
0.695
0.632
0.561
0.496
0.446
0.389
0.354
0.298
0.244
0.179
0.128
0.075
0.037
0.024
0.011
0.005
0.
0.
0.009
0.022
0.044
0.068
0.113
0.180
0.286
0.374
0.473
0.579
0.674
0.784
0.880
0.936
1.011
1.073
1.119
1.162
1.168
1.155
1.134
1.102
1.037
0.972
0.914
0.834
0.803
0.777
0.759
0.762
0.767
0.816
0.908
0.968
1.032
1.100
1.149
1.197
1.233
1.260
1.238
1.177
1.159
1.088
1.016
0.966
0.900
0.823
0.746
0.700
0.648
0.584
0.538
0.476
0.405
0.340
0.274
0.197
0.133
0.078
0.045
0.028
0.012
0.004
0.
0.007
0.012
0.032
0.051
0.083
0.135
0.213
0.286
0.373
0.451
0.538
0.636
0.733
0.804
0.869
0.957
1.026
1.081
1.099
1.100
1.113
1.093
1.052
1.015
0.951
0.886
0.852
0.812
0.799
0.809
0.833
0.889
0.961
1.041
1.092
1.146
1.202
1.216
1.253
1.261
1.249
1.209
1.186
1.148
1.087
1.064
0.993
0.923
0.861
0.812
0.770
0.732
0.677
0.615
0.524
0.449
0.361
0.270
0.199
0.125
0.087
0.051
0.030
0.011
0.
0.
0.009
0.016
0.034
0.053
0.094
0.147
0.212
0.274
0.340
0.407
0.488
0.576
0.656
0.745
0.832
0.907
0.974
1.013
1.046
1.061
1.055
1.043
1.017
0.957
0.915
0.877
0.853
0.833
0.841
0.888
0.934
0.998
1.086
1.140
1.193
1.228
1.250
1.256
1.284
1.257
1.244
1.219
1.194
1.147
1.108
1.063
1.018
0.985
0.942
0.912
0.858
0.809
0.728
0.654
0.567
0.472
0.360
0.269
0.192
0.125
0.082
0.048
0.024
0.003
0.
0.007
0.010
0.016
0.032
0.057
0.102
0.136
0.182
0.242
0.291
0.358
0.429
0.497
0.592
0.676
0.769
0.858
0.900
0.948
0.987
1.016
1.009
0.978
0.941
0.900
0.860
0.843
0.856
0.880
0.908
0.972
1.021
1.106
1.171
1.217
1.256
1.273
1.294
1.289
1.288
1.273
1.267
1.258
1.208
1.172
1.117
1.087
1.062
1.044
1.021
0.955
0.911
0.843
0.762
0.673
0.563
0.451
0.347
0.255
0.179
0.116
0.073
0.037
0.013
0.
0.
0.003
0.009
0.012
0.018
0.053
0.087
0.111
0.149
0.197
0.246
0.294
0.370
0.462
0.540
0.632
0.723
0.788
0.861
0.919
0.949
0.948
0.942
0.899
0.856
0.846
0.841
0.849
0.878
0.921
0.973
1.042
1.102
1.170
1.219
1.251
1.274
1.299
1.310
1.317
1.293
1.284
1.272
1.245
1.208
1.170
1.136
1.112
1.094
1.079
1.032
0.955
0.901
0.833
0.751
0.636
0.519
0.410
0.309
0.225
0.158
0.098
0.054
0.017
0.
0.
0.
0.002
0.008
0.009
0.014
0.036
0.057
0.078
0.102
0.141
0.188
0.247
0.335
0.415
0.503
0.588
0.685
0.741
0.817
0.856
0.871
0.861
0.839
0.816
0.816
0.822
0.818
0.840
0.891
0.946
1.037
1.086
1.146
1.193
1.228
1.264
1.286
1.299
1.320
1.316
1.290
1.255
1.243
1.210
1.192
1.161
1.130
1.107
1.093
1.044
0.994
0.936
0.868
0.784
0.675
0.570
0.468
0.351
0.264
0.189
0.127
0.075
0.029
0.
0.
0.
0.
0.
0.003
0.003
0.007
0.018
0.031
0.068
0.090
0.124
0.174
0.234
0.319
0.386
0.483
0.553
0.627
0.685
0.733
0.761
0.772
0.764
0.755
0.759
0.770
0.786
0.812
0.847
0.916
0.994
1.047
1.103
1.154
1.185
1.230
1.258
1.262
1.289
1.273
1.259
1.230
1.214
1.208
1.193
1.139
1.125
1.074
1.060
1.017
0.981
0.931
0.867
0.797
0.694
0.606
0.491
0.378
0.290
0.211
0.144
0.085
0.038
0.
0.
0.
0.
0.
0.
0.
0.003
0.004
0.014
0.017
0.049
0.067
0.101
0.167
0.231
0.293
0.356
0.430
0.500
0.568
0.606
0.641
0.655
0.662
0.661
0.680
0.699
0.726
0.758
0.802
0.856
0.932
0.983
1.038
1.109
1.130
1.169
1.189
1.202
1.212
1.197
1.194
1.178
1.172
1.144
1.111
1.071
1.047
1.022
0.991
0.962
0.934
0.902
0.834
0.774
0.693
0.601
0.493
0.391
0.305
0.221
0.154
0.090
0.049
0.
0.
0.
0.
0.
0.
0.
0.
0.003
0.004
0.005
0.016
0.035
0.057
0.102
0.150
0.211
0.262
0.315
0.386
0.433
0.478
0.499
0.519
0.543
0.549
0.587
0.627
0.675
0.704
0.750
0.808
0.862
0.910
0.957
1.012
1.047
1.077
1.104
1.092
1.111
1.107
1.114
1.119
1.090
1.076
1.042
1.002
0.987
0.959
0.915
0.897
0.862
0.833
0.790
0.716
0.646
0.571
0.457
0.373
0.302
0.222
0.152
0.094
0.045
0.
0.
0.
0.
0.
0.
0.
0.
0.
0.
0.003
0.004
0.010
0.032
0.049
0.089
0.142
0.190
0.236
0.277
0.328
0.361
0.384
0.399
0.421
0.463
0.512
0.552
0.584
0.631
0.681
0.750
0.797
0.823
0.871
0.895
0.918
0.947
0.955
0.976
0.975
0.990
1.011
1.011
0.999
0.980
0.952
0.927
0.896
0.872
0.834
0.803
0.770
0.739
0.696
0.639
0.586
0.514
0.415
0.348
0.278
0.202
0.142
0.092
0.046
0.
0.
0.
0.
0.
0.
0.
0.
0.
0.
0.
0.
0.
0.010
0.026
0.049
0.090
0.124
0.162
0.187
0.231
0.271
0.293
0.315
0.358
0.391
0.434
0.475
0.519
0.552
0.611
0.672
0.724
0.755
0.783
0.797
0.807
0.797
0.814
0.819
0.828
0.843
0.856
0.869
0.879
0.870
0.850
0.823
0.805
0.777
0.760
0.718
0.675
0.638
0.608
0.549
0.495
0.439
0.362
0.297
0.244
0.177
0.122
0.080
0.040
0.
0.
0.
0.
0.
0.
0.
0.
0.
0.
0.
0.
0.
0.
0.020
0.029
0.052
0.077
0.097
0.129
0.151
0.194
0.228
0.274
0.319
0.358
0.397
0.443
0.498
0.528
0.579
0.633
0.676
0.693
0.702
0.688
0.692
0.670
0.672
0.680
0.669
0.687
0.695
0.709
0.706
0.726
0.733
0.728
0.717
0.695
0.673
0.626
0.601
0.561
0.510
0.457
0.398
0.358
0.303
0.245
0.195
0.144
0.103
0.063
0.035
0.
0.
0.
0.
0.
0.
0.
0.
0.
0.
0.
0.
0.
0.
0.003
0.018
0.031
0.045
0.061
0.082
0.109
0.149
0.211
0.253
0.315
0.353
0.404
0.461
0.510
0.573
0.602
0.624
0.661
0.655
0.648
0.647
0.600
0.575
0.531
0.516
0.514
0.535
0.551
0.565
0.589
0.619
0.628
0.633
0.615
0.602
0.571
0.555
0.519
0.474
0.415
0.381
0.325
0.282
0.239
0.190
0.150
0.111
0.075
0.052
0.029
0.
0.
0.
0.
0.
0.
0.
0.
0.
0.
0.
0.
0.
0.
0.004
0.009
0.016
0.023
0.038
0.059
0.096
0.137
0.186
0.253
0.315
0.384
0.449
0.510
0.574
0.629
0.660
0.700
0.690
0.691
0.672
0.637
0.598
0.536
0.471
0.424
0.422
0.418
0.440
0.455
0.487
0.511
0.543
0.547
0.544
0.520
0.501
0.480
0.440
0.396
0.345
0.304
0.255
0.213
0.171
0.135
0.102
0.078
0.058
0.038
0.017
0.
0.
0.
0.
0.
0.
0.
0.
0.
0.
0.
0.
0.
0.
0.004
0.005
0.013
0.016
0.038
0.068
0.105
0.163
0.216
0.286
0.348
0.426
0.510
0.578
0.652
0.737
0.768
0.785
0.800
0.775
0.725
0.661
0.597
0.510
0.442
0.365
0.328
0.324
0.334
0.356
0.376
0.412
0.441
0.466
0.467
0.452
0.430
0.392
0.357
0.309
0.265
0.233
0.179
0.148
0.119
0.086
0.070
0.054
0.038
0.019
0.009
0.
0.
0.
0.
0.
0.
0.
0.
0.
0.
0.
0.
0.
0.
0.004
0.005
0.013
0.026
0.052
0.089
0.128
0.207
0.276
0.345
0.433
0.519
0.610
0.683
0.762
0.840
0.897
0.914
0.900
0.881
0.805
0.727
0.632
0.544
0.451
0.340
0.286
0.270
0.251
0.262
0.297
0.324
0.361
0.372
0.386
0.384
0.357
0.328
0.280
0.240
0.203
0.162
0.119
0.103
0.074
0.058
0.049
0.035
0.015
0.010
0.
0.
0.
0.
0.
0.
0.
0.
0.
0.
0.
0.
0.
0.007
0.008
0.011
0.014
0.018
0.041
0.069
0.114
0.174
0.238
0.329
0.433
0.528
0.621
0.703
0.793
0.891
0.953
1.000
1.043
1.021
0.975
0.899
0.826
0.706
0.600
0.496
0.383
0.299
0.246
0.222
0.217
0.236
0.248
0.272
0.285
0.309
0.303
0.286
0.257
0.222
0.187
0.156
0.114
0.087
0.060
0.039
0.030
0.024
0.014
0.010
0.
0.
0.
0.
0.
0.
0.
0.
0.
0.
0.
0.
0.007
0.009
0.011
0.012
0.015
0.019
0.033
0.054
0.086
0.133
0.192
0.285
0.378
0.493
0.604
0.704
0.798
0.892
0.988
1.062
1.119
1.145
1.136
1.104
1.032
0.940
0.822
0.710
0.570
0.452
0.352
0.268
0.217
0.189
0.206
0.199
0.203
0.213
0.222
0.227
0.215
0.193
0.160
0.127
0.101
0.074
0.050
0.043
0.023
0.016
0.011
0.005
0.
0.
0.
0.
0.
0.
0.
0.
0.
0.
0.
0.
0.007
0.010
0.013
0.026
0.034
0.036
0.040
0.051
0.078
0.108
0.160
0.229
0.316
0.418
0.548
0.659
0.768
0.866
0.958
1.077
1.145
1.200
1.217
1.216
1.205
1.141
1.055
0.937
0.808
0.669
0.533
0.418
0.326
0.249
0.210
0.179
0.176
0.163
0.156
0.158
0.156
0.156
0.139
0.110
0.088
0.068
0.040
0.032
0.018
0.009
0.003
0.
0.
0.
0.
0.
0.
0.
0.
0.
0.
0.
0.
0.
0.004
0.017
0.034
0.045
0.058
0.072
0.071
0.080
0.093
0.116
0.130
0.179
0.250
0.349
0.465
0.591
0.704
0.814
0.906
1.023
1.129
1.206
1.265
1.304
1.293
1.275
1.229
1.152
1.016
0.899
0.767
0.625
0.502
0.384
0.295
0.226
0.179
0.157
0.140
0.124
0.106
0.101
0.094
0.082
0.074
0.061
0.042
0.027
0.016
0.008
0.003
0.
0.
0.
0.
0.
0.
0.
0.
0.
0.
0.
0.
0.
0.005
0.017
0.036
0.054
0.072
0.090
0.100
0.104
0.115
0.119
0.148
0.179
0.216
0.290
0.375
0.485
0.613
0.725
0.829
0.938
1.046
1.149
1.217
1.284
1.323
1.307
1.317
1.265
1.192
1.098
0.963
0.833
0.712
0.578
0.457
0.347
0.253
0.185
0.151
0.121
0.098
0.074
0.065
0.055
0.049
0.046
0.034
0.025
0.015
0.003
0.003
0.
0.
0.
0.
0.
0.
0.
0.
0.
0.
0.
0.
0.
0.004
0.009
0.029
0.051
0.076
0.103
0.122
0.130
0.146
0.168
0.163
0.183
0.220
0.257
0.301
0.381
0.491
0.608
0.717
0.816
0.924
1.026
1.123
1.199
1.259
1.309
1.304
1.313
1.285
1.211
1.123
1.014
0.878
0.781
0.637
0.508
0.392
0.288
0.214
0.154
0.111
0.080
0.062
0.044
0.034
0.027
0.018
0.015
0.003
0.
0.
0.
0.
0.
0.
0.
0.
0.
0.
0.
0.
0.
0.
0.
0.
0.008
0.012
0.040
0.068
0.096
0.125
0.148
0.174
0.193
0.213
0.212
0.230
0.264
0.289
0.335
0.393
0.478
0.583
0.683
0.788
0.889
0.981
1.072
1.146
1.192
1.234
1.262
1.269
1.252
1.189
1.130
1.031
0.933
0.813
0.686
0.561
0.450
0.334
0.240
0.173
0.117
0.076
0.042
0.023
0.021
0.016
0.011
0.006
0.
0.
0.
0.
0.
0.
0.
0.
0.
0.
0.
0.
0.
0.
0.
0.
0.
0.009
0.025
0.055
0.078
0.114
0.150
0.180
0.216
0.242
0.255
0.262
0.262
0.301
0.315
0.350
0.403
0.466
0.553
0.638
0.725
0.824
0.920
1.005
1.068
1.130
1.130
1.170
1.194
1.183
1.159
1.105
1.050
0.955
0.863
0.731
0.620
0.503
0.376
0.275
0.202
0.135
0.093
0.056
0.030
0.015
0.010
0.010
0.007
0.004
0.004
0.003
0.
0.
0.
0.
0.
0.
0.
0.
0.
0.
0.
0.
0.
0.
0.010
0.023
0.063
0.088
0.120
0.165
0.213
0.243
0.275
0.293
0.306
0.311
0.325
0.345
0.362
0.407
0.461
0.534
0.613
0.689
0.792
0.867
0.928
0.984
1.020
1.051
1.084
1.096
1.110
1.093
1.067
1.027
0.970
0.913
0.814
0.693
0.569
0.448
0.341
0.243
0.159
0.100
0.063
0.046
0.041
0.022
0.022
0.021
0.019
0.012
0.005
0.004
0.
0.
0.
0.
0.
0.
0.
0.
0.
0.
0.
0.
0.003
0.010
0.024
0.063
0.089
0.124
0.165
0.221
0.266
0.303
0.330
0.341
0.350
0.368
0.377
0.408
0.426
0.471
0.527
0.593
0.667
0.742
0.820
0.875
0.905
0.963
0.973
1.008
1.018
1.039
1.012
1.013
1.013
0.997
0.929
0.853
0.746
0.616
0.504
0.393
0.284
0.195
0.118
0.086
0.069
0.061
0.056
0.039
0.034
0.027
0.022
0.011
0.005
0.003
0.
0.
0.
0.
0.
0.
0.
0.
0.
0.
0.
0.003
0.009
0.023
0.055
0.083
0.114
0.172
0.230
0.278
0.318
0.355
0.374
0.401
0.410
0.416
0.418
0.455
0.468
0.511
0.579
0.639
0.684
0.758
0.806
0.852
0.895
0.915
0.931
0.947
0.932
0.949
0.987
0.983
0.983
0.938
0.874
0.784
0.672
0.552
0.441
0.333
0.243
0.156
0.108
0.095
0.092
0.079
0.069
0.054
0.048
0.038
0.022
0.011
0.005
0.003
0.
0.
0.
0.
0.
0.
0.
0.
0.
0.
0.
0.005
0.021
0.035
0.071
0.103
0.169
0.222
0.275
0.319
0.374
0.409
0.433
0.447
0.449
0.444
0.456
0.467
0.506
0.548
0.600
0.622
0.682
0.735
0.773
0.810
0.817
0.829
0.855
0.867
0.898
0.928
0.960
0.962
0.934
0.894
0.801
0.712
0.591
0.481
0.368
0.279
0.188
0.138
0.119
0.116
0.109
0.099
0.072
0.061
0.048
0.037
0.014
0.005
0.004
0.
0.
0.
0.
0.
0.
0.
0.
0.
0.
0.
0.004
0.013
0.026
0.045
0.085
0.149
0.197
0.257
0.318
0.378
0.429
0.459
0.467
0.468
0.480
0.472
0.477
0.499
0.527
0.561
0.582
0.622
0.666
0.702
0.720
0.716
0.715
0.742
0.776
0.826
0.852
0.893
0.922
0.899
0.874
0.824
0.739
0.625
0.510
0.401
0.291
0.216
0.164
0.143
0.143
0.130
0.118
0.097
0.081
0.067
0.044
0.026
0.011
0.004
0.
0.
0.
0.
0.
0.
0.
0.
0.
0.
0.
0.003
0.005
0.016
0.034
0.064
0.124
0.175
0.230
0.301
0.369
0.431
0.466
0.473
0.475
0.468
0.462
0.460
0.469
0.491
0.514
0.531
0.573
0.602
0.609
0.629
0.630
0.629
0.644
0.694
0.725
0.772
0.826
0.855
0.874
0.867
0.825
0.741
0.635
0.521
0.394
0.289
0.239
0.181
0.167
0.154
0.141
0.133
0.114
0.095
0.079
0.058
0.036
0.017
0.004
0.
0.
0.
0.
0.
0.
0.
0.
0.
0.
0.
0.
0.004
0.010
0.023
0.047
0.092
0.141
0.203
0.274
0.339
0.404
0.440
0.457
0.455
0.439
0.434
0.438
0.436
0.434
0.454
0.485
0.513
0.524
0.526
0.546
0.533
0.535
0.547
0.596
0.627
0.694
0.749
0.805
0.836
0.826
0.779
0.712
0.610
0.504
0.384
0.293
0.245
0.185
0.173
0.153
0.149
0.142
0.123
0.104
0.084
0.065
0.040
0.020
0.004
0.
0.
0.
0.
0.
0.
0.
0.
0.
0.
0.
0.
0.
0.004
0.014
0.034
0.072
0.115
0.167
0.234
0.295
0.359
0.399
0.416
0.416
0.407
0.392
0.383
0.377
0.369
0.378
0.397
0.426
0.443
0.448
0.446
0.435
0.441
0.464
0.490
0.547
0.602
0.658
0.717
0.753
0.748
0.720
0.663
0.562
0.471
0.360
0.283
0.235
0.188
0.166
0.151
0.148
0.139
0.124
0.104
0.087
0.066
0.043
0.025
0.008
0.
0.
0.
0.
0.
0.
0.
0.
0.
0.
0.
0.
0.
0.
0.003
0.016
0.050
0.088
0.128
0.194
0.244
0.298
0.337
0.349
0.351
0.348
0.340
0.325
0.316
0.294
0.282
0.306
0.338
0.355
0.355
0.354
0.340
0.355
0.372
0.402
0.456
0.499
0.569
0.616
0.651
0.663
0.643
0.585
0.513
0.417
0.326
0.257
0.204
0.165
0.149
0.139
0.138
0.128
0.118
0.102
0.086
0.062
0.045
0.021
0.010
0.
0.
0.
0.
0.
0.
0.
0.
0.
0.
0.
0.
0.
0.
0.
0.005
0.019
0.050
0.093
0.138
0.182
0.229
0.258
0.284
0.284
0.280
0.266
0.255
0.239
0.227
0.211
0.217
0.239
0.252
0.264
0.252
0.245
0.257
0.265
0.304
0.362
0.410
0.465
0.518
0.550
0.567
0.541
0.497
0.429
0.354
0.271
0.217
0.160
0.139
0.127
0.123
0.117
0.117
0.106
0.093
0.075
0.058
0.042
0.020
0.007
0.
0.
0.
0.
0.
0.
0.
0.
0.
0.
0.
0.
0.
0.
0.
0.
0.009
0.032
0.057
0.089
0.132
0.161
0.197
0.210
0.210
0.197
0.187
0.178
0.168
0.159
0.151
0.156
0.144
0.155
0.161
0.156
0.157
0.166
0.180
0.208
0.250
0.318
0.366
0.412
0.439
0.447
0.433
0.400
0.346
0.274
0.222
0.162
0.129
0.105
0.088
0.091
0.097
0.090
0.088
0.080
0.067
0.052
0.034
0.016
0.003
0.
0.
0.
0.
0.
0.
0.
0.
0.
0.
0.
0.
0.
0.
0.
0.
0.002
0.007
0.030
0.050
0.076
0.104
0.126
0.146
0.145
0.138
0.115
0.106
0.095
0.089
0.085
0.085
0.086
0.086
0.098
0.095
0.098
0.108
0.119
0.136
0.169
0.212
0.261
0.302
0.322
0.339
0.328
0.303
0.255
0.213
0.156
0.121
0.088
0.065
0.061
0.073
0.076
0.076
0.074
0.067
0.052
0.041
0.024
0.015
0.003
0.
0.
0.
0.
0.
0.
0.
0.
0.
0.
0.
0.
0.
0.
0.
0.
0.
0.002
0.006
0.020
0.043
0.058
0.075
0.079
0.081
0.080
0.072
0.055
0.051
0.045
0.050
0.043
0.042
0.053
0.053
0.052
0.052
0.061
0.058
0.078
0.101
0.141
0.174
0.197
0.224
0.233
0.224
0.208
0.176
0.143
0.106
0.074
0.059
0.038
0.046
0.046
0.052
0.054
0.053
0.048
0.040
0.028
0.018
0.008
0.003
0.
0.
0.
0.
0.
0.
0.
0.
0.
0.
0.
0.
0.
0.
0.
0.
0.
0.
0.002
0.003
0.013
0.020
0.030
0.037
0.040
0.044
0.039
0.034
0.024
0.021
0.014
0.014
0.018
0.023
0.028
0.031
0.029
0.029
0.038
0.040
0.060
0.077
0.103
0.133
0.150
0.157
0.153
0.139
0.116
0.093
0.063
0.036
0.021
0.016
0.026
0.031
0.036
0.042
0.037
0.033
0.028
0.022
0.010
0.004
0.002
0.
0.
0.
0.
0.
0.
0.
0.
0.
0.
0.
0.
0.
0.
0.
0.
0.
0.
0.
0.
0.002
0.007
0.009
0.017
0.021
0.021
0.019
0.015
0.009
0.007
0.
0.
0.
0.
0.002
0.006
0.004
0.004
0.016
0.022
0.029
0.045
0.057
0.080
0.089
0.099
0.096
0.087
0.069
0.050
0.033
0.005
0.005
0.012
0.015
0.023
0.026
0.027
0.027
0.024
0.020
0.010
0.004
0.003
0.
0.
0.
0.
0.
0.
0.
0.
0.
0.
0.
0.
0.
0.
0.
0.
0.
0.
0.
0.
0.
0.
0.
0.
0.
0.005
0.005
0.005
0.004
0.
0.
0.
0.
0.
0.
0.
0.
0.
0.
0.002
0.012
0.017
0.023
0.035
0.044
0.048
0.052
0.053
0.047
0.035
0.016
0.003
0.
0.
0.005
0.011
0.013
0.014
0.015
0.015
0.013
0.009
0.004
0.003
0.
0.
0.
0.
0.
0.
0.
0.
0.
0.
0.
0.
0.
0.
0.
0.
0.
0.
0.
0.
0.
0.
0.
0.
0.
0.
0.
0.
0.
0.
0.
0.
0.
0.
0.
0.
0.
0.
0.
0.
0.
0.002
0.003
0.015
0.018
0.020
0.023
0.027
0.021
0.017
0.004
0.003
0.
0.
0.
0.
0.002
0.003
0.003
0.004
0.004
0.004
0.003
0.002
0.
0.
0.
0.
0.
0.
0.
0.
0.
0.
0.
0.
0.
0.
0.
0.
0.
0.
0.
0.
0.
0.
0.
0.
0.
0.
0.
0.
0.
0.
0.
0.
0.
0.
0.
0.
0.
0.
0.
0.
0.
0.
0.
0.
0.003
0.003
0.004
0.004
0.004
0.004
0.003
0.003
0.
0.
0.
0.
0.
0.
0.
0.
0.002
0.002
0.002
0.
0.
0.
0.
0.
0.
0.
0.
0.
0.
0.
0.
0.
0.
0.
0.
0.
0.
0.
0.
0.
0.
0.
0.
0.
0.
0.
0.
0.
0.
0.
0.
0.
0.
0.
0.
0.
0.
0.
0.
0.
0.
0.
0.
0.
0.
0.
0.
0.002
0.002
0.002
0.002
0.
0.
0.
0.
0.
0.
0.
0.
0.
0.
0.
0.
0.
0.
0.
0.
0.
0.
0.
0.
0.
0.
0.
0.
0.
0.
0.
0.
0.
0.
0.
0.
0.
0.
0.
0.
0.
0.
0.
0.
0.
0.
0.
0.
0.
0.
0.
0.
0.
0.
0.
0.
0.
0.
0.
0.
0.
0.
0.
0.
0.
0.
0.
0.
0.
0.
0.
0.
0.
0.
0.
0.
0.
0.
0.
0.
0.
0.
0.
0.
0.
0.
0.
0.
0.
0.
0.
0.
0.
0.
0.
0.
0.
0.
0.
0.
0.
0.
0.
0.
0.
0.
0.
0.
0.
0.
0.
0.
0.
0.002
0.002
0.
0.
0.
0.
0.
0.
0.
0.
0.
0.
0.
0.
0.
0.
0.
0.
0.
0.
0.
0.
0.
0.
0.
0.
0.
0.
0.
0.
0.
0.
0.
0.
0.
0.
0.
0.
0.
0.
0.
0.
0.
0.
0.
0.
0.
0.
0.
0.
0.
0.
0.
0.
0.
0.
0.
0.
0.
0.
0.
0.002
0.003
0.005
0.011
0.011
0.011
0.007
0.003
0.002
0.
0.
0.
0.
0.
0.
0.
0.
0.
0.
0.
0.
0.
0.
0.
0.
0.
0.
0.
0.
0.
0.
0.
0.
0.
0.
0.
0.
0.
0.
0.
0.
0.
0.
0.
0.
0.
0.
0.
0.
0.
0.
0.
0.
0.
0.
0.
0.
0.
0.
0.
0.
0.
0.
0.
0.003
0.003
0.012
0.014
0.016
0.016
0.016
0.014
0.012
0.003
0.002
0.
0.
0.
0.
0.002
0.007
0.011
0.012
0.012
0.011
0.008
0.003
0.
0.
0.
0.
0.
0.
0.
0.
0.
0.
0.
0.
0.
0.
0.
0.
0.
0.
0.
0.
0.
0.
0.
0.
0.
0.
0.
0.
0.
0.
0.
0.
0.
0.
0.
0.
0.
0.
0.
0.
0.
0.002
0.004
0.012
0.016
0.024
0.027
0.028
0.027
0.024
0.020
0.012
0.003
0.002
0.
0.002
0.003
0.011
0.014
0.021
0.023
0.023
0.022
0.019
0.014
0.003
0.
0.
0.
0.
0.
0.
0.
0.
0.
0.
0.
0.
0.
0.
0.
0.
0.
0.
0.
0.
0.
0.
0.
0.
0.
0.
0.
0.
0.
0.
0.
0.
0.
0.
0.
0.002
0.003
0.003
0.003
0.005
0.007
0.013
0.019
0.029
0.033
0.035
0.040
0.040
0.036
0.031
0.021
0.009
0.003
0.
0.003
0.009
0.015
0.025
0.029
0.032
0.039
0.034
0.037
0.032
0.025
0.010
0.003
0.002
0.
0.
0.
0.
0.
0.
0.
0.
0.
0.
0.
0.
0.
0.
0.
0.
0.
0.
0.
0.
0.
0.
0.
0.
0.
0.
0.
0.
0.
0.
0.006
0.012
0.013
0.014
0.020
0.025
0.025
0.023
0.032
0.038
0.041
0.042
0.050
0.052
0.055
0.052
0.045
0.033
0.024
0.003
0.003
0.008
0.014
0.025
0.036
0.045
0.050
0.062
0.071
0.068
0.063
0.049
0.039
0.023
0.011
0.002
0.
0.
0.
0.
0.
0.
0.
0.
0.
0.
0.
0.
0.
0.
0.
0.
0.
0.
0.
0.
0.
0.
0.
0.
0.
0.
0.
0.003
0.012
0.016
0.019
0.025
0.036
0.044
0.044
0.048
0.052
0.056
0.061
0.064
0.065
0.071
0.074
0.073
0.064
0.054
0.044
0.033
0.015
0.003
0.009
0.021
0.034
0.046
0.065
0.078
0.091
0.094
0.100
0.094
0.083
0.061
0.042
0.030
0.016
0.007
0.
0.
0.
0.
0.
0.
0.
0.
0.
0.
0.
0.
0.
0.
0.
0.
0.
0.
0.
0.
0.
0.
0.
0.
0.
0.004
0.018
0.023
0.036
0.046
0.064
0.070
0.078
0.086
0.089
0.091
0.091
0.087
0.096
0.103
0.103
0.100
0.094
0.084
0.078
0.057
0.043
0.033
0.010
0.010
0.028
0.045
0.059
0.081
0.105
0.122
0.135
0.132
0.125
0.112
0.090
0.069
0.053
0.036
0.023
0.004
0.
0.
0.
0.
0.
0.
0.
0.
0.
0.
0.
0.
0.
0.
0.
0.
0.
0.
0.
0.
0.
0.
0.
0.009
0.019
0.029
0.048
0.071
0.098
0.117
0.116
0.129
0.139
0.143
0.146
0.150
0.152
0.142
0.141
0.142
0.133
0.124
0.118
0.097
0.078
0.064
0.049
0.025
0.023
0.032
0.049
0.081
0.106
0.138
0.162
0.178
0.179
0.171
0.161
0.150
0.118
0.093
0.065
0.051
0.012
0.005
0.
0.
0.
0.
0.
0.
0.
0.
0.
0.
0.
0.
0.
0.
0.
0.
0.
0.
0.
0.
0.
0.006
0.015
0.039
0.068
0.088
0.117
0.142
0.178
0.208
0.221
0.224
0.227
0.225
0.234
0.223
0.210
0.197
0.189
0.174
0.166
0.143
0.123
0.119
0.098
0.060
0.041
0.036
0.052
0.067
0.096
0.136
0.165
0.200
0.227
0.242
0.252
0.242
0.213
0.178
0.145
0.107
0.074
0.038
0.024
0.006
0.
0.
0.
0.
0.
0.
0.
0.
0.
0.
0.
0.
0.
0.
0.
0.
0.
0.
0.
0.006
0.014
0.036
0.076
0.104
0.144
0.182
0.233
0.276
0.300
0.325
0.343
0.351
0.332
0.323
0.301
0.284
0.271
0.249
0.235
0.216
0.201
0.187
0.164
0.133
0.103
0.072
0.062
0.077
0.101
0.136
0.169
0.214
0.243
0.278
0.305
0.314
0.312
0.283
0.245
0.204
0.158
0.115
0.070
0.044
0.025
0.008
0.
0.
0.
0.
0.
0.
0.
0.
0.
0.
0.
0.
0.
0.
0.
0.
0.
0.005
0.010
0.028
0.067
0.113
0.159
0.218
0.276
0.341
0.389
0.438
0.473
0.488
0.479
0.463
0.427
0.413
0.389
0.367
0.317
0.290
0.283
0.257
0.239
0.210
0.177
0.145
0.102
0.086
0.118
0.140
0.160
0.207
0.255
0.314
0.357
0.376
0.394
0.383
0.360
0.326
0.275
0.218
0.153
0.111
0.069
0.041
0.024
0.007
0.
0.
0.
0.
0.
0.
0.
0.
0.
0.
0.
0.
0.
0.
0.
0.
0.006
0.020
0.056
0.098
0.157
0.223
0.303
0.373
0.456
0.524
0.577
0.621
0.634
0.632
0.618
0.581
0.553
0.520
0.476
0.426
0.390
0.364
0.327
0.303
0.264
0.228
0.188
0.144
0.131
0.164
0.184
0.234
0.285
0.331
0.396
0.438
0.482
0.485
0.484
0.460
0.418
0.367
0.291
0.225
0.143
0.103
0.065
0.038
0.017
0.
0.
0.
0.
0.
0.
0.
0.
0.
0.
0.
0.
0.
0.
0.
0.
0.006
0.040
0.083
0.140
0.206
0.286
0.380
0.481
0.583
0.657
0.725
0.774
0.794
0.800
0.783
0.737
0.686
0.640
0.587
0.553
0.491
0.455
0.400
0.364
0.332
0.293
0.267
0.218
0.208
0.231
0.264
0.314
0.370
0.416
0.482
0.551
0.587
0.595
0.595
0.574
0.538
0.479
0.417
0.329
0.230
0.174
0.102
0.059
0.030
0.009
0.
0.
0.
0.
0.
0.
0.
0.
0.
0.
0.
0.
0.
0.
0.
0.020
0.057
0.103
0.168
0.249
0.352
0.461
0.575
0.685
0.780
0.874
0.929
0.950
0.952
0.928
0.893
0.832
0.797
0.731
0.679
0.628
0.567
0.477
0.444
0.415
0.379
0.330
0.307
0.296
0.309
0.346
0.399
0.445
0.530
0.596
0.645
0.703
0.741
0.749
0.706
0.660
0.605
0.524
0.439
0.318
0.230
0.159
0.099
0.056
0.017
0.
0.
0.
0.
0.
0.
0.
0.
0.
0.
0.
0.
0.
0.
0.005
0.026
0.067
0.122
0.196
0.286
0.409
0.520
0.651
0.779
0.884
0.992
1.052
1.091
1.092
1.078
1.040
0.987
0.927
0.864
0.803
0.735
0.667
0.598
0.537
0.497
0.447
0.417
0.386
0.380
0.401
0.428
0.484
0.554
0.627
0.706
0.769
0.838
0.881
0.878
0.865
0.798
0.719
0.632
0.528
0.413
0.297
0.212
0.139
0.085
0.043
0.019
0.009
0.009
0.008
0.007
0.
0.
0.
0.
0.
0.
0.
0.
0.
0.011
0.034
0.075
0.133
0.208
0.320
0.439
0.561
0.701
0.838
0.951
1.077
1.152
1.192
1.214
1.200
1.176
1.114
1.053
0.992
0.912
0.843
0.761
0.699
0.639
0.587
0.536
0.501
0.477
0.481
0.491
0.529
0.573
0.657
0.731
0.818
0.896
0.963
0.992
1.003
0.981
0.918
0.840
0.736
0.613
0.496
0.382
0.287
0.216
0.160
0.102
0.064
0.050
0.039
0.029
0.021
0.013
0.006
0.
0.
0.
0.
0.
0.
0.
0.012
0.039
0.078
0.132
0.212
0.326
0.454
0.592
0.724
0.868
1.006
1.111
1.206
1.256
1.283
1.287
1.251
1.204
1.142
1.084
1.017
0.948
0.872
0.814
0.746
0.682
0.640
0.591
0.579
0.584
0.612
0.643
0.696
0.767
0.832
0.926
1.017
1.070
1.111
1.115
1.088
1.028
0.941
0.833
0.731
0.607
0.499
0.377
0.303
0.237
0.180
0.144
0.121
0.081
0.071
0.045
0.031
0.020
0.012
0.005
0.
0.
0.
0.
0.
0.015
0.036
0.076
0.126
0.211
0.308
0.438
0.575
0.705
0.852
0.987
1.104
1.197
1.249
1.300
1.309
1.299
1.261
1.225
1.163
1.113
1.035
0.983
0.910
0.845
0.774
0.711
0.684
0.678
0.698
0.719
0.753
0.819
0.887
0.950
1.013
1.117
1.159
1.205
1.210
1.189
1.139
1.044
0.942
0.816
0.714
0.599
0.497
0.416
0.349
0.277
0.225
0.202
0.176
0.131
0.106
0.075
0.039
0.023
0.008
0.006
0.005
0.
0.
0.
0.015
0.035
0.065
0.115
0.192
0.292
0.406
0.539
0.657
0.793
0.928
1.044
1.129
1.208
1.248
1.268
1.284
1.278
1.260
1.201
1.172
1.126
1.056
0.981
0.918
0.855
0.803
0.774
0.763
0.784
0.797
0.830
0.912
0.971
1.054
1.122
1.190
1.237
1.268
1.283
1.266
1.227
1.151
1.046
0.922
0.814
0.703
0.617
0.540
0.463
0.393
0.343
0.304
0.271
0.228
0.184
0.142
0.093
0.053
0.028
0.017
0.007
0.005
0.
0.
0.010
0.026
0.051
0.091
0.170
0.251
0.360
0.465
0.582
0.709
0.822
0.925
1.028
1.094
1.149
1.194
1.234
1.260
1.250
1.243
1.204
1.172
1.113
1.047
0.978
0.915
0.872
0.848
0.848
0.865
0.852
0.894
0.991
1.068
1.123
1.170
1.244
1.292
1.319
1.321
1.321
1.262
1.208
1.127
1.023
0.932
0.830
0.750
0.673
0.592
0.534
0.486
0.444
0.385
0.330
0.267
0.213
0.155
0.107
0.058
0.029
0.018
0.009
0.
0.
0.009
0.020
0.043
0.077
0.128
0.211
0.296
0.395
0.485
0.601
0.711
0.807
0.891
0.969
1.042
1.116
1.169
1.208
1.227
1.240
1.214
1.185
1.152
1.098
1.042
0.985
0.957
0.932
0.922
0.928
0.926
0.971
1.037
1.112
1.153
1.218
1.259
1.298
1.324
1.351
1.333
1.291
1.241
1.182
1.105
1.036
0.945
0.871
0.794
0.721
0.670
0.641
0.578
0.523
0.448
0.379
0.298
0.225
0.163
0.094
0.055
0.030
0.018
0.008
0.
0.007
0.012
0.027
0.061
0.089
0.151
0.230
0.312
0.391
0.479
0.573
0.657
0.749
0.835
0.910
1.001
1.069
1.124
1.149
1.203
1.194
1.194
1.178
1.143
1.079
1.024
1.019
0.985
0.966
0.972
0.986
1.021
1.097
1.161
1.208
1.243
1.267
1.307
1.333
1.346
1.333
1.315
1.267
1.218
1.162
1.129
1.050
0.979
0.910
0.847
0.826
0.773
0.714
0.651
0.572
0.486
0.394
0.299
0.231
0.158
0.090
0.058
0.030
0.013
0.
0.
0.009
0.014
0.045
0.067
0.112
0.164
0.229
0.295
0.363
0.443
0.521
0.581
0.673
0.767
0.852
0.942
1.006
1.057
1.105
1.145
1.163
1.152
1.131
1.113
1.045
1.036
1.022
0.997
1.017
1.045
1.095
1.129
1.200
1.247
1.266
1.289
1.324
1.345
1.350
1.336
1.310
1.281
1.253
1.218
1.191
1.117
1.059
1.013
0.976
0.962
0.905
0.849
0.767
0.681
0.592
0.488
0.399
0.303
0.211
0.133
0.084
0.046
0.025
0.006
0.
0.007
0.010
0.021
0.048
0.074
0.112
0.157
0.199
0.267
0.322
0.391
0.461
0.524
0.616
0.709
0.804
0.898
0.961
1.044
1.083
1.118
1.109
1.100
1.084
1.049
1.040
1.027
1.011
1.044
1.065
1.103
1.143
1.231
1.274
1.281
1.310
1.334
1.352
1.360
1.357
1.331
1.321
1.281
1.269
1.234
1.176
1.127
1.089
1.087
1.041
1.000
0.947
0.875
0.786
0.693
0.575
0.470
0.360
0.267
0.174
0.121
0.070
0.036
0.016
0.
0.
0.003
0.009
0.027
0.040
0.070
0.094
0.126
0.172
0.221
0.254
0.329
0.395
0.484
0.584
0.682
0.782
0.865
0.947
1.009
1.055
1.071
1.067
1.036
1.008
1.013
1.014
1.024
1.027
1.076
1.097
1.161
1.222
1.265
1.297
1.311
1.346
1.366
1.360
1.352
1.353
1.339
1.308
1.290
1.265
1.209
1.161
1.136
1.131
1.105
1.055
0.989
0.926
0.856
0.755
0.647
0.542
0.426
0.307
0.219
0.157
0.090
0.044
0.015
0.
0.
0.
0.003
0.014
0.023
0.036
0.053
0.073
0.101
0.139
0.177
0.216
0.279
0.365
0.463
0.558
0.664
0.750
0.858
0.922
0.976
1.005
0.996
0.982
0.965
0.976
0.983
0.979
1.001
1.040
1.072
1.140
1.194
1.236
1.270
1.314
1.335
1.337
1.319
1.345
1.321
1.317
1.316
1.289
1.255
1.219
1.172
1.150
1.130
1.100
1.059
1.000
0.950
0.876
0.778
0.672
0.568
0.464
0.347
0.248
0.179
0.120
0.060
0.022
0.
0.
0.
0.
0.
0.005
0.018
0.030
0.041
0.065
0.084
0.110
0.145
0.197
0.282
0.362
0.458
0.545
0.650
0.737
0.815
0.859
0.892
0.903
0.905
0.894
0.908
0.921
0.927
0.957
0.970
1.032
1.079
1.148
1.203
1.224
1.259
1.293
1.295
1.296
1.309
1.295
1.293
1.266
1.238
1.213
1.188
1.149
1.107
1.074
1.059
1.010
0.978
0.930
0.848
0.764
0.676
0.578
0.471
0.369
0.268
0.192
0.131
0.074
0.028
0.
0.
0.
0.
0.
0.
0.002
0.006
0.021
0.032
0.043
0.070
0.089
0.131
0.201
0.276
0.360
0.435
0.521
0.604
0.673
0.726
0.756
0.788
0.801
0.809
0.801
0.833
0.855
0.883
0.905
0.962
1.009
1.072
1.114
1.159
1.193
1.221
1.243
1.238
1.241
1.212
1.215
1.196
1.165
1.157
1.106
1.072
1.037
1.005
0.999
0.949
0.912
0.858
0.794
0.722
0.655
0.572
0.468
0.370
0.274
0.198
0.133
0.079
0.038
0.
0.
0.
0.
0.
0.
0.
0.
0.008
0.019
0.027
0.038
0.062
0.085
0.132
0.208
0.277
0.335
0.409
0.471
0.530
0.581
0.614
0.655
0.677
0.681
0.692
0.751
0.786
0.811
0.856
0.896
0.933
0.972
1.013
1.058
1.101
1.117
1.141
1.141
1.131
1.130
1.130
1.112
1.084
1.064
1.009
0.985
0.944
0.906
0.888
0.856
0.816
0.775
0.718
0.668
0.607
0.541
0.440
0.358
0.268
0.193
0.132
0.077
0.036
0.
0.
0.
0.
0.
0.
0.
0.
0.
0.007
0.009
0.009
0.027
0.039
0.077
0.137
0.203
0.254
0.307
0.367
0.418
0.475
0.487
0.513
0.540
0.585
0.623
0.655
0.689
0.720
0.776
0.813
0.854
0.878
0.910
0.951
0.958
0.982
1.000
1.005
0.996
0.999
1.001
0.987
0.975
0.948
0.919
0.884
0.864
0.814
0.791
0.764
0.728
0.704
0.644
0.593
0.542
0.476
0.394
0.320
0.248
0.172
0.121
0.073
0.033
0.
0.
0.
0.
0.
0.
0.
0.
0.
0.
0.
0.
0.003
0.025
0.037
0.082
0.130
0.168
0.229
0.286
0.322
0.375
0.395
0.408
0.443
0.502
0.534
0.573
0.601
0.645
0.697
0.743
0.778
0.799
0.820
0.826
0.836
0.835
0.833
0.822
0.818
0.843
0.827
0.858
0.842
0.840
0.807
0.778
0.751
0.721
0.698
0.647
0.626
0.599
0.558
0.498
0.465
0.405
0.337
0.280
0.202
0.149
0.099
0.061
0.031
0.
0.
0.
0.
0.
0.
0.
0.
0.
0.
0.
0.
0.
0.013
0.029
0.052
0.081
0.129
0.157
0.205
0.252
0.289
0.321
0.348
0.407
0.427
0.472
0.515
0.578
0.611
0.645
0.679
0.710
0.723
0.721
0.726
0.717
0.698
0.684
0.670
0.662
0.669
0.670
0.675
0.700
0.705
0.689
0.679
0.653
0.641
0.601
0.561
0.525
0.480
0.457
0.407
0.374
0.307
0.271
0.213
0.162
0.119
0.081
0.050
0.028
0.
0.
0.
0.
0.
0.
0.
0.
0.
0.
0.
0.
0.
0.004
0.021
0.033
0.051
0.079
0.100
0.156
0.190
0.234
0.284
0.346
0.389
0.426
0.476
0.536
0.584
0.607
0.653
0.681
0.692
0.689
0.671
0.651
0.611
0.580
0.526
0.504
0.509
0.519
0.529
0.548
0.558
0.583
0.592
0.593
0.578
0.541
0.522
0.481
0.449
0.397
0.350
0.317
0.278
0.242
0.200
0.165
0.117
0.089
0.060
0.039
0.017
0.
0.
0.
0.
0.
0.
0.
0.
0.
0.
0.
0.
0.
0.004
0.015
0.025
0.035
0.055
0.079
0.120
0.158
0.201
0.278
0.348
0.384
0.448
0.520
0.585
0.633
0.685
0.710
0.758
0.743
0.718
0.683
0.643
0.585
0.530
0.457
0.411
0.393
0.401
0.412
0.431
0.459
0.469
0.486
0.509
0.499
0.479
0.451
0.414
0.371
0.341
0.289
0.247
0.204
0.167
0.138
0.114
0.082
0.062
0.044
0.025
0.014
0.
0.
0.
0.
0.
0.
0.
0.
0.
0.
0.
0.
0.003
0.004
0.011
0.014
0.032
0.043
0.068
0.118
0.174
0.241
0.302
0.367
0.435
0.513
0.600
0.668
0.725
0.787
0.832
0.828
0.835
0.805
0.735
0.659
0.592
0.512
0.424
0.352
0.318
0.313
0.307
0.324
0.360
0.374
0.401
0.441
0.433
0.421
0.388
0.362
0.300
0.266
0.222
0.183
0.146
0.108
0.085
0.069
0.055
0.041
0.026
0.012
0.
0.
0.
0.
0.
0.
0.
0.
0.
0.
0.
0.
0.
0.
0.004
0.010
0.013
0.022
0.043
0.086
0.140
0.194
0.278
0.345
0.426
0.508
0.599
0.678
0.765
0.841
0.914
0.959
0.956
0.950
0.900
0.830
0.737
0.606
0.529
0.428
0.357
0.288
0.243
0.240
0.246
0.269
0.301
0.328
0.347
0.353
0.350
0.328
0.297
0.259
0.213
0.171
0.133
0.096
0.072
0.057
0.041
0.031
0.021
0.012
0.004
0.
0.
0.
0.
0.
0.
0.
0.
0.
0.
0.
0.
0.007
0.008
0.015
0.017
0.026
0.034
0.056
0.106
0.154
0.238
0.316
0.416
0.520
0.601
0.700
0.795
0.885
0.965
1.041
1.081
1.086
1.053
1.000
0.921
0.799
0.680
0.579
0.463
0.365
0.301
0.221
0.201
0.206
0.229
0.244
0.261
0.276
0.295
0.284
0.275
0.242
0.203
0.170
0.123
0.094
0.062
0.040
0.034
0.021
0.014
0.011
0.004
0.
0.
0.
0.
0.
0.
0.
0.
0.
0.
0.
0.
0.008
0.013
0.016
0.026
0.033
0.039
0.052
0.081
0.118
0.171
0.256
0.366
0.470
0.592
0.694
0.793
0.892
0.988
1.088
1.154
1.178
1.192
1.161
1.109
1.034
0.928
0.800
0.685
0.559
0.434
0.331
0.255
0.206
0.180
0.182
0.201
0.204
0.214
0.221
0.220
0.208
0.191
0.161
0.117
0.088
0.060
0.028
0.022
0.014
0.006
0.005
0.
0.
0.
0.
0.
0.
0.
0.
0.
0.
0.
0.
0.004
0.013
0.020
0.033
0.055
0.068
0.066
0.078
0.091
0.114
0.145
0.200
0.287
0.389
0.526
0.650
0.776
0.875
0.981
1.060
1.176
1.251
1.285
1.289
1.259
1.212
1.159
1.049
0.930
0.791
0.653
0.530
0.412
0.317
0.237
0.191
0.178
0.180
0.170
0.170
0.171
0.166
0.147
0.132
0.107
0.079
0.057
0.028
0.012
0.003
0.
0.
0.
0.
0.
0.
0.
0.
0.
0.
0.
0.
0.
0.
0.005
0.014
0.029
0.047
0.071
0.089
0.099
0.112
0.122
0.127
0.162
0.193
0.241
0.324
0.426
0.571
0.684
0.810
0.911
1.026
1.135
1.225
1.297
1.344
1.365
1.347
1.300
1.219
1.151
1.020
0.886
0.749
0.615
0.508
0.384
0.291
0.222
0.182
0.162
0.164
0.140
0.133
0.124
0.106
0.085
0.064
0.048
0.032
0.010
0.008
0.002
0.
0.
0.
0.
0.
0.
0.
0.
0.
0.
0.
0.
0.
0.005
0.010
0.023
0.053
0.087
0.109
0.123
0.145
0.153
0.162
0.164
0.197
0.240
0.286
0.355
0.454
0.586
0.706
0.817
0.941
1.063
1.159
1.253
1.319
1.364
1.392
1.379
1.345
1.290
1.194
1.076
0.969
0.843
0.700
0.584
0.459
0.362
0.264
0.202
0.155
0.143
0.110
0.099
0.082
0.075
0.059
0.045
0.032
0.021
0.006
0.003
0.002
0.
0.
0.
0.
0.
0.
0.
0.
0.
0.
0.
0.
0.004
0.006
0.018
0.052
0.080
0.118
0.145
0.169
0.191
0.203
0.213
0.221
0.241
0.287
0.325
0.382
0.462
0.589
0.711
0.832
0.932
1.061
1.151
1.243
1.313
1.363
1.376
1.361
1.340
1.316
1.224
1.128
1.022
0.898
0.769
0.649
0.528
0.425
0.319
0.232
0.171
0.126
0.097
0.072
0.056
0.048
0.036
0.027
0.021
0.011
0.003
0.003
0.002
0.
0.
0.
0.
0.
0.
0.
0.
0.
0.
0.
0.
0.005
0.011
0.033
0.072
0.105
0.143
0.176
0.211
0.244
0.260
0.273
0.269
0.289
0.327
0.362
0.415
0.472
0.587
0.689
0.812
0.916
1.029
1.115
1.208
1.270
1.305
1.314
1.336
1.314
1.286
1.226
1.169
1.066
0.964
0.844
0.711
0.600
0.472
0.367
0.264
0.201
0.150
0.103
0.068
0.041
0.033
0.028
0.025
0.017
0.007
0.006
0.003
0.002
0.
0.
0.
0.
0.
0.
0.
0.
0.
0.
0.
0.
0.005
0.013
0.045
0.083
0.120
0.162
0.203
0.244
0.291
0.311
0.318
0.321
0.338
0.355
0.383
0.427
0.495
0.564
0.662
0.778
0.872
0.987
1.071
1.150
1.209
1.217
1.243
1.237
1.236
1.232
1.189
1.130
1.061
0.988
0.890
0.792
0.674
0.545
0.432
0.311
0.228
0.165
0.120
0.078
0.059
0.045
0.030
0.028
0.023
0.020
0.010
0.006
0.003
0.
0.
0.
0.
0.
0.
0.
0.
0.
0.
0.
0.
0.009
0.018
0.053
0.089
0.128
0.175
0.216
0.268
0.316
0.353
0.369
0.370
0.378
0.390
0.414
0.450
0.505
0.562
0.649
0.750
0.836
0.940
1.014
1.076
1.120
1.145
1.171
1.178
1.178
1.162
1.127
1.096
1.076
1.013
0.940
0.859
0.757
0.633
0.511
0.384
0.286
0.191
0.144
0.100
0.088
0.073
0.057
0.040
0.040
0.032
0.022
0.011
0.005
0.003
0.
0.
0.
0.
0.
0.
0.
0.
0.
0.
0.
0.009
0.023
0.047
0.088
0.125
0.174
0.226
0.289
0.352
0.389
0.403
0.421
0.436
0.445
0.457
0.497
0.522
0.571
0.649
0.747
0.815
0.898
0.982
1.035
1.073
1.099
1.110
1.113
1.116
1.117
1.068
1.052
1.072
1.032
0.969
0.894
0.798
0.688
0.558
0.439
0.343
0.250
0.180
0.146
0.125
0.113
0.098
0.083
0.063
0.055
0.038
0.024
0.011
0.004
0.003
0.
0.
0.
0.
0.
0.
0.
0.
0.
0.
0.008
0.022
0.041
0.079
0.116
0.159
0.228
0.296
0.347
0.404
0.444
0.474
0.490
0.502
0.510
0.525
0.538
0.563
0.636
0.729
0.811
0.853
0.934
0.978
1.009
1.027
1.036
1.047
1.039
1.033
1.013
1.037
1.052
1.020
0.983
0.919
0.827
0.728
0.596
0.490
0.398
0.299
0.232
0.182
0.155
0.148
0.132
0.116
0.083
0.073
0.057
0.044
0.020
0.010
0.004
0.
0.
0.
0.
0.
0.
0.
0.
0.
0.
0.003
0.015
0.036
0.068
0.101
0.145
0.202
0.283
0.341
0.408
0.465
0.504
0.520
0.541
0.558
0.558
0.558
0.588
0.628
0.688
0.765
0.812
0.875
0.907
0.941
0.963
0.961
0.955
0.954
0.953
0.987
0.998
1.011
1.004
0.986
0.933
0.862
0.756
0.646
0.535
0.429
0.336
0.268
0.223
0.193
0.183
0.175
0.153
0.123
0.099
0.076
0.055
0.037
0.013
0.005
0.
0.
0.
0.
0.
0.
0.
0.
0.
0.
0.
0.009
0.026
0.049
0.090
0.125
0.188
0.254
0.320
0.395
0.463
0.506
0.537
0.564
0.582
0.568
0.576
0.594
0.621
0.657
0.709
0.746
0.805
0.836
0.864
0.878
0.864
0.833
0.851
0.874
0.902
0.923
0.942
0.970
0.968
0.932
0.870
0.776
0.682
0.568
0.461
0.360
0.305
0.246
0.218
0.211
0.202
0.179
0.154
0.121
0.097
0.073
0.044
0.024
0.009
0.003
0.
0.
0.
0.
0.
0.
0.
0.
0.
0.
0.004
0.010
0.031
0.061
0.105
0.159
0.229
0.296
0.366
0.440
0.500
0.540
0.568
0.570
0.575
0.561
0.571
0.586
0.615
0.657
0.693
0.719
0.746
0.777
0.769
0.755
0.742
0.760
0.771
0.803
0.849
0.879
0.919
0.934
0.913
0.865
0.789
0.684
0.577
0.466
0.363
0.317
0.267
0.237
0.230
0.216
0.199
0.173
0.138
0.111
0.086
0.058
0.030
0.014
0.003
0.
0.
0.
0.
0.
0.
0.
0.
0.
0.
0.
0.004
0.016
0.040
0.072
0.125
0.178
0.255
0.335
0.413
0.472
0.513
0.529
0.545
0.552
0.539
0.546
0.545
0.561
0.588
0.616
0.644
0.660
0.673
0.665
0.659
0.645
0.657
0.675
0.704
0.746
0.796
0.846
0.879
0.866
0.829
0.757
0.663
0.550
0.449
0.370
0.316
0.266
0.239
0.234
0.223
0.201
0.180
0.145
0.121
0.093
0.061
0.037
0.015
0.003
0.
0.
0.
0.
0.
0.
0.
0.
0.
0.
0.
0.003
0.007
0.028
0.047
0.094
0.145
0.207
0.281
0.360
0.420
0.463
0.489
0.503
0.495
0.494
0.480
0.476
0.472
0.491
0.518
0.557
0.555
0.567
0.559
0.540
0.540
0.561
0.574
0.614
0.666
0.717
0.769
0.806
0.801
0.772
0.703
0.610
0.503
0.413
0.350
0.294
0.245
0.219
0.222
0.208
0.201
0.175
0.149
0.124
0.093
0.065
0.039
0.017
0.
0.
0.
0.
0.
0.
0.
0.
0.
0.
0.
0.
0.
0.
0.010
0.033
0.064
0.111
0.169
0.231
0.300
0.358
0.398
0.418
0.424
0.430
0.426
0.406
0.393
0.387
0.381
0.411
0.440
0.454
0.461
0.442
0.438
0.432
0.447
0.469
0.519
0.568
0.613
0.667
0.698
0.700
0.668
0.622
0.536
0.448
0.356
0.302
0.247
0.212
0.193
0.191
0.192
0.188
0.166
0.145
0.121
0.092
0.061
0.039
0.018
0.
0.
0.
0.
0.
0.
0.
0.
0.
0.
0.
0.
0.
0.
0.005
0.018
0.036
0.066
0.122
0.179
0.229
0.282
0.318
0.341
0.342
0.348
0.338
0.327
0.312
0.292
0.285
0.306
0.325
0.337
0.349
0.338
0.314
0.324
0.324
0.366
0.407
0.458
0.502
0.552
0.573
0.585
0.570
0.523
0.452
0.374
0.305
0.255
0.211
0.175
0.161
0.169
0.172
0.164
0.153
0.131
0.110
0.080
0.058
0.037
0.017
0.002
0.
0.
0.
0.
0.
0.
0.
0.
0.
0.
0.
0.
0.
0.
0.006
0.022
0.041
0.074
0.117
0.167
0.207
0.232
0.256
0.257
0.253
0.248
0.239
0.224
0.210
0.206
0.207
0.223
0.227
0.224
0.221
0.215
0.210
0.227
0.251
0.300
0.347
0.394
0.433
0.468
0.468
0.454
0.416
0.358
0.299
0.235
0.195
0.150
0.136
0.129
0.138
0.138
0.137
0.128
0.113
0.091
0.071
0.052
0.025
0.014
0.002
0.
0.
0.
0.
0.
0.
0.
0.
0.
0.
0.
0.
0.
0.
0.
0.011
0.026
0.039
0.075
0.106
0.140
0.163
0.174
0.179
0.168
0.150
0.150
0.149
0.141
0.133
0.134
0.133
0.123
0.124
0.122
0.125
0.137
0.139
0.161
0.195
0.237
0.290
0.326
0.346
0.354
0.341
0.305
0.269
0.211
0.169
0.131
0.109
0.081
0.093
0.098
0.107
0.104
0.101
0.092
0.077
0.060
0.040
0.020
0.013
0.002
0.
0.
0.
0.
0.
0.
0.
0.
0.
0.
0.
0.
0.
0.
0.
0.
0.008
0.016
0.031
0.059
0.082
0.100
0.115
0.115
0.102
0.095
0.076
0.069
0.067
0.068
0.060
0.064
0.063
0.075
0.074
0.070
0.080
0.083
0.094
0.113
0.147
0.191
0.219
0.235
0.245
0.241
0.217
0.186
0.147
0.109
0.090
0.064
0.054
0.061
0.067
0.078
0.082
0.080
0.073
0.057
0.042
0.027
0.017
0.004
0.
0.
0.
0.
0.
0.
0.
0.
0.
0.
0.
0.
0.
0.
0.
0.
0.
0.
0.003
0.009
0.024
0.034
0.046
0.050
0.052
0.053
0.050
0.045
0.029
0.028
0.026
0.021
0.021
0.034
0.037
0.041
0.042
0.041
0.046
0.055
0.069
0.090
0.111
0.135
0.154
0.160
0.155
0.139
0.118
0.092
0.075
0.051
0.026
0.034
0.039
0.048
0.054
0.057
0.055
0.050
0.038
0.029
0.021
0.009
0.003
0.
0.
0.
0.
0.
0.
0.
0.
0.
0.
0.
0.
0.
0.
0.
0.
0.
0.
0.
0.002
0.003
0.008
0.017
0.027
0.030
0.030
0.023
0.022
0.016
0.013
0.003
0.004
0.004
0.011
0.010
0.011
0.015
0.013
0.026
0.033
0.044
0.052
0.065
0.080
0.095
0.100
0.100
0.090
0.071
0.050
0.036
0.005
0.012
0.016
0.025
0.031
0.035
0.037
0.036
0.032
0.027
0.021
0.010
0.004
0.002
0.
0.
0.
0.
0.
0.
0.
0.
0.
0.
0.
0.
0.
0.
0.
0.
0.
0.
0.
0.
0.
0.
0.
0.005
0.005
0.008
0.008
0.007
0.006
0.
0.
0.
0.
0.
0.
0.
0.003
0.003
0.005
0.014
0.019
0.025
0.036
0.047
0.050
0.050
0.047
0.040
0.032
0.021
0.003
0.
0.003
0.011
0.014
0.017
0.020
0.025
0.024
0.022
0.015
0.010
0.004
0.003
0.
0.
0.
0.
0.
0.
0.
0.
0.
0.
0.
0.
0.
0.
0.
0.
0.
0.
0.
0.
0.
0.
0.
0.
0.
0.
0.
0.
0.
0.
0.
0.
0.
0.
0.
0.
0.
0.
0.
0.
0.002
0.008
0.016
0.020
0.022
0.027
0.027
0.024
0.017
0.009
0.003
0.
0.
0.
0.
0.005
0.011
0.012
0.013
0.013
0.009
0.004
0.003
0.002
0.
0.
0.
0.
0.
0.
0.
0.
0.
0.
0.
0.
0.
0.
0.
0.
0.
0.
0.
0.
0.
0.
0.
0.
0.
0.
0.
0.
0.
0.
0.
0.
0.
0.
0.
0.
0.
0.
0.
0.
0.
0.
0.
0.003
0.008
0.013
0.014
0.013
0.004
0.003
0.003
0.
0.
0.
0.
0.
0.
0.002
0.003
0.003
0.003
0.003
0.002
0.
0.
0.
0.
0.
0.
0.
0.
0.
0.
0.
0.
0.
0.
0.
0.
0.
0.
0.
0.
0.
0.
0.
0.
0.
0.
0.
0.
0.
0.
0.
0.
0.
0.
0.
0.
0.
0.
0.
0.
0.
0.
0.
0.
0.
0.
0.
0.002
0.003
0.002
0.002
0.
0.
0.
0.
0.
0.
0.
0.
0.
0.
0.
0.
0.
0.
0.
0.
0.
0.
0.
0.
0.
0.
0.
0.
0.
0.
0.
0.
0.
0.
0.
0.
0.
0.
0.
0.
0.
0.
0.
0.
0.
0.
0.
0.
0.
0.
0.
0.
0.
0.
0.
0.
0.
0.
0.
0.
0.
0.
0.
0.
0.
0.
0.
0.
0.
0.
0.
0.
0.
0.
0.
0.
0.
0.
0.
0.
0.
0.
0.
0.
0.
0.
0.
0.
0.
0.
0.
0.
0.
0.
0.
0.
0.
0.
0.
0.
0.
0.
0.
0.
0.
0.
0.
0.
0.
0.
0.002
0.005
0.005
0.010
0.005
0.003
0.003
0.002
0.
0.
0.
0.
0.
0.
0.
0.
0.
0.
0.
0.
0.
0.
0.
0.
0.
0.
0.
0.
0.
0.
0.
0.
0.
0.
0.
0.
0.
0.
0.
0.
0.
0.
0.
0.
0.
0.
0.
0.
0.
0.
0.
0.
0.
0.
0.
0.
0.
0.
0.
0.
0.
0.
0.
0.002
0.003
0.011
0.014
0.015
0.016
0.015
0.014
0.011
0.003
0.002
0.
0.
0.
0.
0.
0.005
0.010
0.011
0.011
0.008
0.003
0.003
0.
0.
0.
0.
0.
0.
0.
0.
0.
0.
0.
0.
0.
0.
0.
0.
0.
0.
0.
0.
0.
0.
0.
0.
0.
0.
0.
0.
0.
0.
0.
0.
0.
0.
0.
0.
0.
0.
0.
0.
0.
0.002
0.004
0.013
0.017
0.020
0.027
0.028
0.028
0.025
0.021
0.013
0.003
0.002
0.
0.
0.003
0.011
0.014
0.016
0.022
0.023
0.021
0.019
0.009
0.003
0.
0.
0.
0.
0.
0.
0.
0.
0.
0.
0.
0.
0.
0.
0.
0.
0.
0.
0.
0.
0.
0.
0.
0.
0.
0.
0.
0.
0.
0.
0.
0.
0.
0.
0.
0.
0.
0.
0.
0.002
0.003
0.013
0.018
0.028
0.034
0.038
0.044
0.044
0.040
0.034
0.027
0.010
0.003
0.
0.003
0.012
0.016
0.025
0.030
0.033
0.033
0.032
0.032
0.027
0.018
0.006
0.003
0.002
0.
0.
0.
0.
0.
0.
0.
0.
0.
0.
0.
0.
0.
0.
0.
0.
0.
0.
0.
0.
0.
0.
0.
0.
0.
0.
0.
0.
0.
0.
0.
0.
0.
0.002
0.002
0.002
0.008
0.013
0.020
0.031
0.039
0.051
0.055
0.058
0.064
0.060
0.052
0.042
0.026
0.009
0.005
0.009
0.016
0.027
0.039
0.046
0.053
0.057
0.061
0.061
0.058
0.047
0.037
0.016
0.008
0.003
0.
0.
0.
0.
0.
0.
0.
0.
0.
0.
0.
0.
0.
0.
0.
0.
0.
0.
0.
0.
0.
0.
0.
0.
0.
0.
0.
0.
0.
0.005
0.007
0.012
0.016
0.024
0.026
0.026
0.037
0.051
0.054
0.063
0.068
0.081
0.087
0.084
0.079
0.069
0.054
0.041
0.029
0.006
0.014
0.026
0.040
0.051
0.068
0.084
0.096
0.103
0.103
0.095
0.080
0.061
0.047
0.035
0.020
0.005
0.002
0.
0.
0.
0.
0.
0.
0.
0.
0.
0.
0.
0.
0.
0.
0.
0.
0.
0.
0.
0.
0.
0.
0.
0.
0.
0.003
0.007
0.014
0.018
0.024
0.035
0.045
0.052
0.060
0.072
0.078
0.088
0.094
0.121
0.121
0.122
0.124
0.110
0.094
0.077
0.058
0.041
0.032
0.016
0.035
0.048
0.070
0.094
0.115
0.134
0.143
0.138
0.133
0.124
0.107
0.082
0.059
0.040
0.025
0.005
0.002
0.
0.
0.
0.
0.
0.
0.
0.
0.
0.
0.
0.
0.
0.
0.
0.
0.
0.
0.
0.
0.
0.
0.
0.008
0.017
0.023
0.029
0.044
0.056
0.075
0.084
0.094
0.102
0.112
0.119
0.133
0.148
0.158
0.165
0.162
0.156
0.151
0.129
0.107
0.087
0.065
0.047
0.043
0.051
0.063
0.099
0.122
0.154
0.181
0.196
0.204
0.200
0.175
0.144
0.123
0.086
0.063
0.044
0.024
0.003
0.
0.
0.
0.
0.
0.
0.
0.
0.
0.
0.
0.
0.
0.
0.
0.
0.
0.
0.
0.
0.
0.004
0.009
0.015
0.033
0.052
0.076
0.097
0.117
0.132
0.138
0.138
0.153
0.172
0.189
0.191
0.210
0.203
0.212
0.204
0.201
0.185
0.169
0.144
0.115
0.082
0.068
0.060
0.069
0.105
0.123
0.171
0.204
0.230
0.250
0.260
0.263
0.248
0.215
0.183
0.127
0.103
0.066
0.039
0.016
0.
0.
0.
0.
0.
0.
0.
0.
0.
0.
0.
0.
0.
0.
0.
0.
0.
0.
0.
0.
0.005
0.007
0.016
0.045
0.070
0.093
0.118
0.152
0.174
0.209
0.229
0.237
0.247
0.261
0.266
0.269
0.278
0.267
0.261
0.266
0.248
0.230
0.213
0.189
0.155
0.123
0.090
0.080
0.101
0.127
0.168
0.211
0.252
0.284
0.321
0.338
0.344
0.330
0.301
0.254
0.200
0.153
0.112
0.074
0.038
0.006
0.
0.
0.
0.
0.
0.
0.
0.
0.
0.
0.
0.
0.
0.
0.
0.
0.
0.
0.
0.006
0.020
0.038
0.072
0.108
0.148
0.189
0.233
0.273
0.303
0.331
0.355
0.364
0.364
0.363
0.356
0.350
0.317
0.320
0.338
0.317
0.297
0.275
0.231
0.194
0.159
0.126
0.118
0.130
0.167
0.196
0.243
0.301
0.341
0.387
0.408
0.418
0.404
0.375
0.323
0.267
0.206
0.152
0.106
0.058
0.025
0.008
0.
0.
0.
0.
0.
0.
0.
0.
0.
0.
0.
0.
0.
0.
0.
0.
0.
0.005
0.011
0.031
0.071
0.113
0.159
0.219
0.277
0.325
0.394
0.448
0.483
0.500
0.508
0.504
0.486
0.458
0.457
0.434
0.408
0.392
0.386
0.357
0.324
0.292
0.244
0.196
0.165
0.166
0.169
0.205
0.252
0.287
0.352
0.414
0.475
0.498
0.507
0.487
0.451
0.400
0.327
0.262
0.203
0.137
0.081
0.043
0.029
0.008
0.
0.
0.
0.
0.
0.
0.
0.
0.
0.
0.
0.
0.
0.
0.
0.
0.006
0.022
0.063
0.099
0.156
0.225
0.295
0.381
0.462
0.532
0.592
0.639
0.669
0.669
0.645
0.624
0.597
0.573
0.548
0.531
0.500
0.465
0.432
0.383
0.342
0.303
0.263
0.235
0.211
0.230
0.274
0.317
0.380
0.447
0.504
0.544
0.598
0.609
0.595
0.550
0.491
0.413
0.337
0.256
0.179
0.115
0.068
0.040
0.013
0.
0.
0.
0.
0.
0.
0.
0.
0.
0.
0.
0.
0.
0.
0.
0.004
0.007
0.041
0.084
0.137
0.209
0.284
0.383
0.487
0.583
0.674
0.749
0.793
0.817
0.833
0.805
0.778
0.747
0.715
0.667
0.641
0.604
0.559
0.515
0.452
0.424
0.382
0.337
0.309
0.299
0.305
0.360
0.392
0.461
0.523
0.589
0.655
0.704
0.720
0.716
0.695
0.637
0.542
0.467
0.369
0.263
0.183
0.109
0.059
0.031
0.007
0.
0.
0.
0.
0.
0.
0.
0.
0.
0.
0.
0.
0.
0.
0.004
0.018
0.054
0.105
0.166
0.249
0.354
0.468
0.584
0.704
0.796
0.883
0.940
0.972
0.974
0.948
0.930
0.886
0.859
0.793
0.754
0.716
0.660
0.608
0.543
0.501
0.471
0.424
0.402
0.384
0.400
0.431
0.489
0.555
0.631
0.709
0.776
0.832
0.856
0.844
0.819
0.763
0.683
0.578
0.470
0.343
0.251
0.172
0.109
0.055
0.015
0.004
0.007
0.005
0.004
0.
0.
0.
0.
0.
0.
0.
0.
0.
0.
0.009
0.026
0.071
0.125
0.187
0.281
0.401
0.532
0.658
0.793
0.897
0.998
1.060
1.091
1.105
1.100
1.081
1.037
0.987
0.930
0.873
0.810
0.756
0.706
0.632
0.592
0.549
0.502
0.494
0.479
0.486
0.521
0.579
0.653
0.728
0.824
0.887
0.950
0.988
0.990
0.955
0.885
0.801
0.692
0.571
0.441
0.320
0.236
0.160
0.103
0.055
0.037
0.029
0.028
0.016
0.014
0.009
0.
0.
0.
0.
0.
0.
0.
0.
0.006
0.029
0.077
0.131
0.202
0.308
0.432
0.579
0.721
0.854
0.979
1.096
1.162
1.200
1.217
1.215
1.205
1.167
1.108
1.051
0.973
0.915
0.856
0.789
0.741
0.694
0.655
0.614
0.585
0.588
0.598
0.614
0.677
0.763
0.839
0.917
1.003
1.063
1.102
1.105
1.079
0.999
0.907
0.807
0.681
0.534
0.414
0.309
0.231
0.168
0.118
0.085
0.060
0.045
0.041
0.032
0.018
0.013
0.004
0.
0.
0.
0.
0.
0.
0.011
0.031
0.079
0.133
0.212
0.320
0.441
0.588
0.733
0.887
1.018
1.125
1.216
1.255
1.284
1.294
1.293
1.264
1.204
1.146
1.074
1.011
0.953
0.911
0.831
0.771
0.724
0.707
0.686
0.681
0.722
0.744
0.812
0.868
0.945
1.014
1.109
1.170
1.209
1.220
1.189
1.126
1.037
0.913
0.786
0.650
0.500
0.414
0.323
0.262
0.192
0.150
0.128
0.107
0.090
0.066
0.049
0.035
0.020
0.010
0.004
0.
0.
0.
0.
0.014
0.031
0.073
0.127
0.213
0.313
0.437
0.584
0.737
0.880
1.005
1.116
1.200
1.262
1.300
1.309
1.325
1.304
1.279
1.222
1.162
1.110
1.061
1.000
0.937
0.874
0.814
0.800
0.788
0.796
0.827
0.855
0.914
0.991
1.052
1.135
1.208
1.254
1.304
1.296
1.280
1.220
1.145
1.028
0.912
0.771
0.647
0.524
0.440
0.367
0.307
0.255
0.233
0.193
0.155
0.129
0.108
0.069
0.044
0.015
0.007
0.005
0.
0.
0.
0.010
0.026
0.060
0.116
0.200
0.292
0.411
0.536
0.688
0.827
0.941
1.053
1.153
1.219
1.263
1.292
1.304
1.330
1.313
1.276
1.231
1.193
1.146
1.070
1.008
0.953
0.886
0.887
0.883
0.900
0.906
0.952
1.017
1.088
1.151
1.221
1.286
1.310
1.333
1.351
1.341
1.304
1.217
1.131
0.996
0.900
0.772
0.664
0.573
0.491
0.413
0.382
0.338
0.297
0.252
0.201
0.158
0.119
0.087
0.049
0.024
0.011
0.005
0.
0.
0.010
0.022
0.048
0.103
0.168
0.260
0.369
0.486
0.601
0.728
0.851
0.953
1.039
1.125
1.190
1.210
1.266
1.292
1.303
1.283
1.250
1.246
1.208
1.144
1.074
1.022
0.984
0.976
0.970
0.980
0.992
1.026
1.094
1.165
1.215
1.272
1.325
1.356
1.394
1.398
1.396
1.355
1.289
1.202
1.103
1.006
0.901
0.790
0.710
0.631
0.573
0.529
0.471
0.423
0.363
0.306
0.241
0.187
0.132
0.082
0.043
0.022
0.011
0.005
0.
0.008
0.019
0.050
0.085
0.137
0.219
0.307
0.412
0.514
0.626
0.726
0.830
0.927
1.013
1.075
1.122
1.183
1.235
1.275
1.261
1.261
1.257
1.241
1.208
1.153
1.110
1.070
1.054
1.042
1.044
1.049
1.085
1.140
1.215
1.253
1.287
1.328
1.369
1.407
1.421
1.421
1.375
1.311
1.242
1.174
1.078
1.006
0.931
0.837
0.781
0.726
0.677
0.638
0.564
0.491
0.412
0.339
0.254
0.184
0.127
0.071
0.042
0.021
0.010
0.
0.007
0.012
0.035
0.065
0.106
0.160
0.244
0.334
0.416
0.505
0.608
0.693
0.781
0.866
0.928
1.004
1.093
1.154
1.201
1.238
1.257
1.260
1.263
1.234
1.193
1.150
1.125
1.132
1.101
1.089
1.129
1.151
1.196
1.236
1.264
1.297
1.340
1.361
1.409
1.414
1.411
1.385
1.319
1.275
1.237
1.208
1.117
1.037
0.968
0.925
0.884
0.836
0.767
0.698
0.612
0.525
0.430
0.339
0.250
0.168
0.106
0.058
0.031
0.017
0.007
0.
0.009
0.026
0.046
0.081
0.122
0.180
0.242
0.325
0.404
0.489
0.560
0.650
0.706
0.794
0.865
0.952
1.045
1.118
1.170
1.226
1.239
1.242
1.238
1.215
1.192
1.169
1.162
1.130
1.159
1.176
1.188
1.228
1.274
1.312
1.320
1.335
1.383
1.399
1.419
1.404
1.378
1.345
1.312
1.286
1.246
1.189
1.134
1.074
1.043
1.016
0.950
0.899
0.819
0.734
0.623
0.515
0.414
0.316
0.226
0.144
0.087
0.049
0.023
0.009
0.
0.002
0.019
0.033
0.054
0.095
0.127
0.176
0.245
0.307
0.379
0.455
0.530
0.562
0.661
0.748
0.847
0.947
1.030
1.108
1.172
1.210
1.213
1.196
1.217
1.195
1.179
1.166
1.158
1.177
1.191
1.223
1.242
1.314
1.345
1.333
1.361
1.375
1.415
1.409
1.397
1.364
1.363
1.364
1.326
1.304
1.243
1.192
1.151
1.120
1.091
1.049
0.976
0.913
0.821
0.709
0.595
0.494
0.389
0.276
0.173
0.110
0.067
0.036
0.012
0.
0.
0.011
0.026
0.035
0.056
0.084
0.118
0.162
0.223
0.269
0.324
0.395
0.458
0.539
0.632
0.739
0.838
0.932
1.019
1.102
1.142
1.161
1.157
1.148
1.146
1.154
1.146
1.148
1.152
1.185
1.207
1.265
1.308
1.332
1.350
1.368
1.385
1.389
1.418
1.385
1.377
1.364
1.361
1.349
1.309
1.256
1.224
1.170
1.169
1.132
1.088
1.020
0.948
0.873
0.768
0.648
0.547
0.439
0.324
0.216
0.137
0.080
0.041
0.022
0.
0.
0.
0.013
0.022
0.039
0.058
0.084
0.109
0.135
0.183
0.234
0.292
0.371
0.439
0.521
0.625
0.724
0.839
0.938
1.007
1.063
1.095
1.104
1.093
1.094
1.097
1.107
1.120
1.117
1.153
1.195
1.226
1.276
1.302
1.332
1.343
1.365
1.365
1.362
1.351
1.346
1.348
1.344
1.310
1.291
1.252
1.199
1.150
1.134
1.120
1.072
1.004
0.954
0.874
0.791
0.679
0.579
0.458
0.338
0.241
0.164
0.099
0.043
0.019
0.
0.
0.
0.002
0.010
0.021
0.037
0.055
0.075
0.103
0.115
0.159
0.211
0.282
0.356
0.434
0.520
0.617
0.729
0.826
0.898
0.960
0.986
1.020
1.017
1.020
1.022
1.043
1.062
1.067
1.083
1.125
1.183
1.218
1.246
1.275
1.296
1.302
1.324
1.320
1.328
1.314
1.312
1.291
1.278
1.259
1.200
1.164
1.098
1.080
1.049
1.008
0.974
0.902
0.848
0.764
0.668
0.570
0.464
0.356
0.261
0.177
0.113
0.048
0.016
0.
0.
0.
0.
0.002
0.008
0.021
0.038
0.049
0.073
0.082
0.098
0.143
0.204
0.276
0.354
0.432
0.510
0.602
0.684
0.775
0.812
0.869
0.920
0.920
0.934
0.922
0.950
0.976
0.997
1.014
1.046
1.083
1.130
1.171
1.206
1.239
1.249
1.257
1.254
1.252
1.238
1.220
1.199
1.191
1.152
1.107
1.066
1.010
0.986
0.963
0.929
0.867
0.849
0.779
0.700
0.619
0.549
0.441
0.347
0.261
0.182
0.114
0.059
0.017
0.
0.
0.
0.
0.
0.002
0.008
0.017
0.021
0.036
0.057
0.075
0.099
0.146
0.210
0.284
0.344
0.412
0.481
0.561
0.632
0.692
0.725
0.773
0.795
0.800
0.806
0.835
0.884
0.900
0.942
0.970
0.998
1.028
1.068
1.091
1.124
1.143
1.150
1.150
1.153
1.146
1.113
1.094
1.072
1.035
1.013
0.966
0.917
0.890
0.869
0.827
0.775
0.759
0.695
0.627
0.577
0.498
0.420
0.332
0.252
0.173
0.104
0.059
0.016
0.
0.
0.
0.
0.
0.
0.004
0.010
0.012
0.020
0.029
0.045
0.064
0.098
0.153
0.198
0.257
0.317
0.389
0.455
0.515
0.561
0.608
0.629
0.656
0.686
0.717
0.743
0.761
0.803
0.863
0.894
0.906
0.929
0.962
0.981
0.985
1.000
1.015
1.003
1.015
1.009
0.987
0.978
0.960
0.938
0.900
0.860
0.803
0.781
0.752
0.724
0.689
0.655
0.599
0.552
0.500
0.446
0.366
0.297
0.221
0.160
0.091
0.053
0.023
0.
0.
0.
0.
0.
0.
0.
0.004
0.010
0.011
0.012
0.020
0.036
0.060
0.093
0.140
0.193
0.237
0.316
0.371
0.422
0.465
0.492
0.512
0.564
0.594
0.622
0.642
0.688
0.713
0.776
0.798
0.818
0.829
0.845
0.852
0.850
0.843
0.851
0.832
0.818
0.829
0.822
0.822
0.824
0.808
0.785
0.741
0.715
0.672
0.647
0.624
0.594
0.553
0.504
0.462
0.421
0.366
0.310
0.256
0.189
0.130
0.075
0.042
0.019
0.
0.
0.
0.
0.
0.
0.
0.
0.
0.005
0.005
0.005
0.016
0.036
0.058
0.093
0.150
0.193
0.247
0.293
0.340
0.385
0.422
0.457
0.498
0.522
0.550
0.593
0.634
0.656
0.694
0.718
0.743
0.757
0.742
0.727
0.723
0.710
0.699
0.665
0.653
0.636
0.653
0.655
0.682
0.674
0.657
0.634
0.612
0.573
0.540
0.515
0.492
0.463
0.423
0.367
0.324
0.294
0.251
0.199
0.152
0.095
0.064
0.035
0.015
0.
0.
0.
0.
0.
0.
0.
0.
0.
0.
0.
0.
0.004
0.022
0.036
0.067
0.094
0.126
0.190
0.243
0.286
0.316
0.380
0.423
0.471
0.504
0.544
0.589
0.640
0.670
0.685
0.716
0.722
0.720
0.690
0.657
0.628
0.587
0.543
0.508
0.488
0.491
0.505
0.515
0.536
0.559
0.557
0.561
0.550
0.490
0.453
0.430
0.406
0.358
0.323
0.293
0.249
0.228
0.187
0.151
0.108
0.071
0.044
0.019
0.009
0.
0.
0.
0.
0.
0.
0.
0.
0.
0.
0.
0.
0.004
0.016
0.028
0.050
0.066
0.101
0.155
0.190
0.244
0.311
0.368
0.430
0.473
0.531
0.602
0.661
0.702
0.728
0.758
0.780
0.763
0.719
0.687
0.631
0.585
0.517
0.441
0.403
0.369
0.380
0.397
0.417
0.431
0.441
0.468
0.477
0.470
0.438
0.412
0.369
0.322
0.284
0.263
0.214
0.175
0.156
0.130
0.100
0.069
0.044
0.026
0.015
0.
0.
0.
0.
0.
0.
0.
0.
0.
0.
0.
0.
0.
0.004
0.011
0.016
0.040
0.057
0.089
0.134
0.188
0.254
0.316
0.384
0.463
0.538
0.597
0.684
0.740
0.781
0.828
0.877
0.866
0.836
0.783
0.730
0.644
0.574
0.495
0.410
0.346
0.297
0.284
0.296
0.313
0.334
0.363
0.382
0.386
0.396
0.389
0.359
0.319
0.282
0.230
0.185
0.146
0.120
0.107
0.086
0.070
0.046
0.027
0.013
0.005
0.
0.
0.
0.
0.
0.
0.
0.
0.
0.
0.
0.
0.
0.008
0.019
0.026
0.034
0.044
0.088
0.143
0.206
0.268
0.352
0.425
0.512
0.599
0.673
0.771
0.831
0.893
0.953
0.979
0.985
0.955
0.896
0.811
0.718
0.597
0.501
0.415
0.327
0.277
0.218
0.226
0.237
0.261
0.287
0.311
0.334
0.342
0.342
0.316
0.278
0.235
0.203
0.150
0.115
0.082
0.070
0.052
0.034
0.020
0.012
0.005
0.
0.
0.
0.
0.
0.
0.
0.
0.
0.
0.
0.
0.004
0.015
0.021
0.030
0.038
0.043
0.062
0.099
0.152
0.224
0.294
0.393
0.490
0.597
0.679
0.784
0.885
0.958
1.021
1.085
1.118
1.108
1.062
1.009
0.914
0.794
0.670
0.558
0.460
0.371
0.287
0.217
0.189
0.205
0.220
0.239
0.254
0.290
0.292
0.285
0.262
0.231
0.201
0.161
0.125
0.089
0.066
0.047
0.033
0.017
0.010
0.005
0.
0.
0.
0.
0.
0.
0.
0.
0.
0.
0.
0.
0.009
0.022
0.027
0.045
0.053
0.060
0.081
0.110
0.147
0.194
0.255
0.339
0.445
0.565
0.679
0.773
0.893
0.996
1.080
1.157
1.214
1.221
1.219
1.184
1.112
1.019
0.905
0.784
0.638
0.523
0.414
0.314
0.238
0.194
0.172
0.185
0.205
0.212
0.232
0.239
0.226
0.219
0.196
0.173
0.139
0.106
0.072
0.044
0.029
0.018
0.009
0.
0.
0.
0.
0.
0.
0.
0.
0.
0.
0.
0.
0.005
0.010
0.023
0.039
0.060
0.083
0.107
0.115
0.122
0.145
0.180
0.219
0.301
0.382
0.498
0.619
0.746
0.869
0.973
1.084
1.183
1.245
1.318
1.335
1.324
1.290
1.217
1.133
1.024
0.894
0.766
0.640
0.519
0.405
0.317
0.231
0.201
0.191
0.195
0.202
0.198
0.194
0.194
0.177
0.158
0.140
0.116
0.079
0.055
0.032
0.017
0.008
0.
0.
0.
0.
0.
0.
0.
0.
0.
0.
0.
0.
0.005
0.007
0.029
0.055
0.086
0.106
0.136
0.160
0.169
0.174
0.191
0.218
0.259
0.336
0.427
0.520
0.654
0.786
0.910
1.022
1.132
1.236
1.325
1.363
1.402
1.397
1.366
1.296
1.229
1.114
0.997
0.859
0.747
0.625
0.504
0.395
0.305
0.238
0.197
0.185
0.183
0.163
0.155
0.142
0.144
0.128
0.109
0.083
0.063
0.039
0.026
0.014
0.007
0.
0.
0.
0.
0.
0.
0.
0.
0.
0.
0.
0.005
0.007
0.026
0.051
0.086
0.121
0.152
0.189
0.210
0.222
0.224
0.242
0.260
0.297
0.357
0.440
0.531
0.662
0.793
0.915
1.040
1.159
1.263
1.352
1.398
1.424
1.432
1.380
1.343
1.292
1.194
1.080
0.963
0.835
0.707
0.595
0.487
0.387
0.287
0.235
0.187
0.161
0.141
0.125
0.120
0.114
0.094
0.069
0.062
0.057
0.035
0.025
0.017
0.003
0.
0.
0.
0.
0.
0.
0.
0.
0.
0.
0.
0.006
0.016
0.041
0.079
0.116
0.155
0.194
0.234
0.268
0.279
0.289
0.300
0.307
0.341
0.383
0.464
0.557
0.657
0.807
0.913
1.046
1.167
1.267
1.338
1.394
1.410
1.428
1.399
1.352
1.309
1.238
1.127
1.037
0.913
0.793
0.674
0.556
0.458
0.340
0.253
0.201
0.163
0.123
0.089
0.088
0.068
0.062
0.057
0.048
0.031
0.022
0.010
0.004
0.003
0.
0.
0.
0.
0.
0.
0.
0.
0.
0.
0.004
0.007
0.029
0.059
0.096
0.140
0.186
0.236
0.284
0.316
0.341
0.347
0.340
0.367
0.390
0.420
0.476
0.567
0.652
0.787
0.916
1.027
1.142
1.248
1.312
1.373
1.372
1.358
1.348
1.321
1.302
1.248
1.180
1.086
0.985
0.856
0.761
0.638
0.521
0.406
0.313
0.235
0.183
0.149
0.101
0.085
0.072
0.070
0.058
0.047
0.032
0.019
0.012
0.004
0.003
0.
0.
0.
0.
0.
0.
0.
0.
0.
0.
0.005
0.011
0.033
0.070
0.109
0.163
0.210
0.264
0.315
0.357
0.387
0.398
0.387
0.415
0.428
0.460
0.503
0.575
0.667
0.785
0.894
1.002
1.125
1.219
1.272
1.320
1.331
1.310
1.284
1.277
1.259
1.227
1.179
1.108
1.028
0.921
0.828
0.722
0.612
0.485
0.378
0.272
0.215
0.163
0.140
0.115
0.106
0.089
0.069
0.059
0.045
0.028
0.009
0.007
0.002
0.
0.
0.
0.
0.
0.
0.
0.
0.
0.
0.005
0.020
0.040
0.079
0.119
0.172
0.224
0.280
0.351
0.405
0.443
0.468
0.460
0.470
0.481
0.508
0.545
0.606
0.679
0.776
0.876
0.971
1.088
1.172
1.214
1.242
1.266
1.278
1.273
1.254
1.229
1.189
1.144
1.106
1.055
0.977
0.895
0.790
0.672
0.563
0.441
0.320
0.253
0.204
0.169
0.142
0.137
0.121
0.091
0.075
0.053
0.040
0.025
0.012
0.004
0.
0.
0.
0.
0.
0.
0.
0.
0.
0.
0.005
0.016
0.040
0.079
0.113
0.167
0.229
0.289
0.367
0.428
0.479
0.512
0.525
0.547
0.540
0.560
0.594
0.621
0.665
0.786
0.863
0.950
1.038
1.123
1.187
1.213
1.213
1.206
1.207
1.195
1.180
1.156
1.115
1.100
1.064
1.003
0.926
0.839
0.729
0.624
0.491
0.392
0.302
0.258
0.212
0.184
0.174
0.152
0.131
0.102
0.082
0.063
0.041
0.022
0.010
0.003
0.
0.
0.
0.
0.
0.
0.
0.
0.
0.
0.015
0.034
0.071
0.105
0.152
0.214
0.285
0.363
0.435
0.494
0.539
0.576
0.593
0.601
0.601
0.623
0.653
0.691
0.750
0.858
0.937
1.013
1.083
1.142
1.170
1.153
1.161
1.133
1.116
1.104
1.088
1.092
1.090
1.063
1.003
0.963
0.873
0.782
0.660
0.549
0.453
0.369
0.307
0.256
0.234
0.217
0.200
0.178
0.142
0.111
0.081
0.061
0.041
0.013
0.005
0.
0.
0.
0.
0.
0.
0.
0.
0.
0.
0.013
0.030
0.051
0.093
0.141
0.189
0.271
0.340
0.430
0.497
0.559
0.601
0.622
0.640
0.668
0.658
0.678
0.697
0.739
0.815
0.902
0.963
1.011
1.068
1.100
1.095
1.097
1.061
1.043
1.043
1.039
1.054
1.063
1.050
1.020
0.983
0.899
0.805
0.698
0.589
0.505
0.418
0.355
0.300
0.277
0.264
0.245
0.224
0.185
0.147
0.113
0.081
0.051
0.030
0.010
0.003
0.
0.
0.
0.
0.
0.
0.
0.
0.
0.003
0.017
0.038
0.067
0.113
0.170
0.237
0.311
0.394
0.485
0.554
0.611
0.630
0.656
0.683
0.681
0.704
0.699
0.738
0.789
0.838
0.900
0.957
0.999
1.013
1.008
0.993
0.973
0.960
0.953
0.959
0.987
1.016
1.015
1.003
0.972
0.896
0.818
0.725
0.627
0.526
0.450
0.390
0.335
0.309
0.294
0.279
0.257
0.218
0.173
0.132
0.099
0.068
0.036
0.016
0.004
0.
0.
0.
0.
0.
0.
0.
0.
0.
0.
0.009
0.026
0.053
0.086
0.133
0.200
0.272
0.355
0.455
0.521
0.580
0.625
0.654
0.665
0.672
0.690
0.685
0.701
0.731
0.785
0.837
0.871
0.890
0.907
0.899
0.879
0.868
0.848
0.865
0.871
0.900
0.940
0.955
0.956
0.939
0.884
0.821
0.731
0.617
0.530
0.458
0.397
0.352
0.323
0.311
0.300
0.280
0.241
0.194
0.150
0.111
0.078
0.047
0.018
0.004
0.
0.
0.
0.
0.
0.
0.
0.
0.
0.
0.003
0.012
0.036
0.060
0.104
0.163
0.234
0.317
0.399
0.480
0.548
0.595
0.626
0.639
0.647
0.642
0.645
0.648
0.679
0.717
0.747
0.774
0.801
0.804
0.782
0.766
0.757
0.747
0.754
0.769
0.819
0.854
0.870
0.893
0.886
0.854
0.784
0.697
0.582
0.496
0.442
0.388
0.345
0.315
0.313
0.305
0.284
0.252
0.199
0.161
0.121
0.086
0.052
0.026
0.004
0.
0.
0.
0.
0.
0.
0.
0.
0.
0.
0.
0.005
0.015
0.039
0.069
0.119
0.175
0.256
0.339
0.417
0.485
0.532
0.568
0.587
0.585
0.578
0.568
0.571
0.586
0.611
0.635
0.661
0.674
0.679
0.670
0.647
0.638
0.636
0.644
0.669
0.710
0.750
0.788
0.822
0.815
0.783
0.718
0.632
0.533
0.455
0.407
0.350
0.327
0.293
0.295
0.291
0.271
0.244
0.197
0.160
0.124
0.089
0.050
0.031
0.008
0.
0.
0.
0.
0.
0.
0.
0.
0.
0.
0.
0.
0.006
0.019
0.044
0.086
0.140
0.206
0.282
0.353
0.415
0.461
0.490
0.507
0.507
0.493
0.484
0.473
0.461
0.487
0.505
0.532
0.550
0.552
0.544
0.529
0.509
0.521
0.525
0.564
0.602
0.644
0.682
0.717
0.719
0.682
0.633
0.553
0.466
0.397
0.353
0.299
0.271
0.261
0.263
0.258
0.246
0.218
0.187
0.156
0.120
0.082
0.052
0.031
0.007
0.
0.
0.
0.
0.
0.
0.
0.
0.
0.
0.
0.
0.003
0.012
0.029
0.054
0.098
0.154
0.216
0.282
0.331
0.365
0.394
0.411
0.421
0.402
0.392
0.376
0.357
0.364
0.380
0.401
0.418
0.427
0.415
0.398
0.384
0.382
0.404
0.442
0.491
0.528
0.566
0.594
0.599
0.571
0.523
0.460
0.385
0.325
0.273
0.240
0.217
0.203
0.211
0.219
0.213
0.196
0.172
0.143
0.107
0.073
0.049
0.022
0.007
0.
0.
0.
0.
0.
0.
0.
0.
0.
0.
0.
0.
0.
0.006
0.016
0.029
0.056
0.100
0.148
0.198
0.250
0.284
0.304
0.313
0.306
0.306
0.282
0.274
0.261
0.255
0.266
0.282
0.280
0.287
0.279
0.264
0.258
0.270
0.291
0.319
0.359
0.407
0.431
0.464
0.467
0.454
0.403
0.357
0.301
0.242
0.205
0.178
0.154
0.161
0.176
0.186
0.177
0.166
0.147
0.121
0.090
0.065
0.044
0.017
0.003
0.
0.
0.
0.
0.
0.
0.
0.
0.
0.
0.
0.
0.
0.
0.008
0.019
0.037
0.065
0.104
0.138
0.170
0.193
0.211
0.213
0.209
0.202
0.194
0.180
0.175
0.162
0.178
0.178
0.182
0.183
0.170
0.174
0.168
0.169
0.187
0.219
0.254
0.292
0.326
0.345
0.347
0.334
0.309
0.261
0.220
0.174
0.153
0.112
0.109
0.126
0.131
0.142
0.139
0.133
0.120
0.097
0.076
0.055
0.027
0.016
0.003
0.
0.
0.
0.
0.
0.
0.
0.
0.
0.
0.
0.
0.
0.
0.
0.006
0.018
0.031
0.054
0.084
0.106
0.127
0.134
0.139
0.130
0.118
0.103
0.104
0.097
0.092
0.090
0.087
0.091
0.091
0.087
0.084
0.098
0.101
0.112
0.130
0.155
0.191
0.223
0.235
0.236
0.232
0.216
0.185
0.145
0.117
0.090
0.070
0.066
0.076
0.096
0.099
0.104
0.101
0.092
0.077
0.056
0.038
0.021
0.013
0.003
0.
0.
0.
0.
0.
0.
0.
0.
0.
0.
0.
0.
0.
0.
0.
0.
0.005
0.010
0.016
0.032
0.050
0.067
0.074
0.075
0.070
0.066
0.051
0.037
0.036
0.040
0.040
0.039
0.038
0.049
0.053
0.054
0.056
0.058
0.064
0.079
0.097
0.120
0.133
0.153
0.158
0.152
0.134
0.111
0.091
0.069
0.046
0.035
0.046
0.050
0.061
0.068
0.072
0.069
0.063
0.052
0.037
0.026
0.016
0.004
0.002
0.
0.
0.
0.
0.
0.
0.
0.
0.
0.
0.
0.
0.
0.
0.
0.
0.
0.
0.005
0.006
0.012
0.028
0.032
0.036
0.037
0.032
0.025
0.019
0.015
0.007
0.007
0.009
0.016
0.021
0.021
0.021
0.020
0.033
0.039
0.047
0.058
0.066
0.079
0.090
0.093
0.093
0.082
0.068
0.042
0.027
0.006
0.015
0.020
0.032
0.043
0.049
0.051
0.049
0.041
0.034
0.027
0.017
0.008
0.003
0.
0.
0.
0.
0.
0.
0.
0.
0.
0.
0.
0.
0.
0.
0.
0.
0.
0.
0.
0.
0.
0.
0.004
0.005
0.013
0.014
0.014
0.013
0.007
0.002
0.
0.
0.
0.
0.
0.
0.003
0.003
0.003
0.017
0.020
0.026
0.037
0.045
0.048
0.050
0.046
0.039
0.029
0.019
0.003
0.002
0.010
0.014
0.018
0.026
0.030
0.031
0.030
0.027
0.023
0.014
0.009
0.003
0.
0.
0.
0.
0.
0.
0.
0.
0.
0.
0.
0.
0.
0.
0.
0.
0.
0.
0.
0.
0.
0.
0.
0.
0.
0.
0.
0.
0.
0.
0.
0.
0.
0.
0.
0.
0.
0.
0.
0.
0.002
0.009
0.016
0.020
0.023
0.028
0.027
0.025
0.017
0.013
0.003
0.
0.
0.
0.005
0.012
0.014
0.016
0.016
0.016
0.014
0.010
0.004
0.003
0.
0.
0.
0.
0.
0.
0.
0.
0.
0.
0.
0.
0.
0.
0.
0.
0.
0.
0.
0.
0.
0.
0.
0.
0.
0.
0.
0.
0.
0.
0.
0.
0.
0.
0.
0.
0.
0.
0.
0.
0.
0.
0.
0.003
0.008
0.013
0.014
0.013
0.008
0.003
0.003
0.
0.
0.
0.
0.
0.
0.005
0.005
0.004
0.004
0.003
0.003
0.002
0.
0.
0.
0.
0.
0.
0.
0.
0.
0.
0.
0.
0.
0.
0.
0.
0.
0.
0.
0.
0.
0.
0.
0.
0.
0.
0.
0.
0.
0.
0.
0.
0.
0.
0.
0.
0.
0.
0.
0.
0.
0.
0.
0.
0.
0.
0.002
0.002
0.002
0.002
0.
0.
0.
0.
0.
0.
0.
0.
0.
0.
0.
0.
0.
0.
0.
0.
0.
0.
0.
0.
0.
0.
0.
0.
0.
0.
0.
0.
0.
0.
0.
0.
0.
0.
0.
0.
0.
0.
0.
0.
0.
0.
0.
0.002
0.003
0.003
0.003
0.002
0.
0.
0.
0.
0.
0.
0.
0.
0.
0.
0.
0.
0.
0.
0.
0.
0.
0.
0.
0.
0.
0.
0.
0.
0.
0.
0.
0.
0.
0.
0.
0.
0.
0.
0.
0.
0.
0.
0.
0.
0.
0.
0.
0.
0.
0.
0.
0.
0.
0.
0.
0.
0.
0.
0.
0.
0.
0.002
0.005
0.011
0.013
0.013
0.013
0.011
0.004
0.003
0.002
0.
0.
0.
0.
0.
0.
0.003
0.003
0.004
0.003
0.003
0.
0.
0.
0.
0.
0.
0.
0.
0.
0.
0.
0.
0.
0.
0.
0.
0.
0.
0.
0.
0.
0.
0.
0.
0.
0.
0.
0.
0.
0.
0.
0.
0.
0.
0.
0.
0.
0.
0.
0.
0.
0.
0.002
0.003
0.011
0.015
0.018
0.020
0.025
0.024
0.018
0.015
0.010
0.003
0.002
0.
0.
0.002
0.006
0.012
0.014
0.015
0.015
0.014
0.010
0.004
0.003
0.
0.
0.
0.
0.
0.
0.
0.
0.
0.
0.
0.
0.
0.
0.
0.
0.
0.
0.
0.
0.
0.
0.
0.
0.
0.
0.
0.
0.
0.
0.
0.
0.
0.
0.
0.
0.
0.
0.
0.
0.003
0.012
0.017
0.026
0.032
0.036
0.042
0.041
0.038
0.032
0.021
0.010
0.003
0.
0.003
0.011
0.015
0.019
0.027
0.029
0.030
0.028
0.025
0.022
0.016
0.006
0.002
0.
0.
0.
0.
0.
0.
0.
0.
0.
0.
0.
0.
0.
0.
0.
0.
0.
0.
0.
0.
0.
0.
0.
0.
0.
0.
0.
0.
0.
0.
0.
0.
0.
0.
0.
0.
0.
0.003
0.009
0.021
0.032
0.041
0.049
0.056
0.062
0.061
0.061
0.050
0.036
0.027
0.009
0.005
0.008
0.016
0.026
0.033
0.044
0.048
0.049
0.051
0.046
0.036
0.029
0.018
0.007
0.003
0.005
0.002
0.002
0.
0.
0.
0.
0.
0.
0.
0.
0.
0.
0.
0.
0.
0.
0.
0.
0.
0.
0.
0.
0.
0.
0.
0.
0.
0.
0.
0.
0.
0.
0.
0.
0.005
0.015
0.026
0.039
0.051
0.066
0.080
0.092
0.090
0.091
0.085
0.074
0.061
0.043
0.031
0.007
0.015
0.026
0.040
0.052
0.061
0.074
0.084
0.091
0.091
0.081
0.071
0.055
0.048
0.023
0.016
0.006
0.003
0.003
0.
0.
0.
0.
0.
0.
0.
0.
0.
0.
0.
0.
0.
0.
0.
0.
0.
0.
0.
0.
0.
0.
0.
0.
0.
0.
0.003
0.006
0.006
0.017
0.026
0.029
0.042
0.056
0.076
0.089
0.101
0.121
0.130
0.136
0.129
0.119
0.108
0.087
0.068
0.051
0.039
0.021
0.038
0.053
0.074
0.096
0.112
0.129
0.136
0.139
0.141
0.126
0.103
0.082
0.057
0.041
0.028
0.011
0.003
0.003
0.
0.
0.
0.
0.
0.
0.
0.
0.
0.
0.
0.
0.
0.
0.
0.
0.
0.
0.
0.
0.
0.
0.
0.003
0.004
0.012
0.015
0.021
0.036
0.045
0.067
0.083
0.100
0.111
0.133
0.161
0.178
0.184
0.179
0.177
0.167
0.150
0.121
0.095
0.080
0.061
0.054
0.059
0.073
0.106
0.132
0.161
0.192
0.205
0.214
0.201
0.180
0.156
0.135
0.099
0.071
0.050
0.032
0.013
0.003
0.002
0.
0.
0.
0.
0.
0.
0.
0.
0.
0.
0.
0.
0.
0.
0.
0.
0.
0.
0.
0.
0.
0.008
0.011
0.021
0.026
0.034
0.058
0.068
0.083
0.101
0.123
0.144
0.155
0.191
0.214
0.232
0.242
0.251
0.232
0.215
0.198
0.174
0.131
0.102
0.084
0.087
0.088
0.124
0.146
0.188
0.223
0.256
0.280
0.287
0.276
0.249
0.209
0.177
0.137
0.103
0.073
0.049
0.022
0.008
0.003
0.
0.
0.
0.
0.
0.
0.
0.
0.
0.
0.
0.
0.
0.
0.
0.
0.
0.
0.
0.005
0.010
0.013
0.036
0.050
0.072
0.088
0.114
0.128
0.145
0.159
0.177
0.209
0.235
0.262
0.286
0.294
0.303
0.312
0.296
0.273
0.245
0.212
0.180
0.133
0.111
0.116
0.139
0.168
0.199
0.250
0.290
0.329
0.346
0.361
0.356
0.343
0.302
0.250
0.194
0.141
0.102
0.075
0.043
0.013
0.003
0.
0.
0.
0.
0.
0.
0.
0.
0.
0.
0.
0.
0.
0.
0.
0.
0.
0.
0.005
0.007
0.021
0.042
0.065
0.090
0.108
0.145
0.174
0.194
0.228
0.250
0.259
0.284
0.313
0.344
0.352
0.364
0.374
0.370
0.357
0.327
0.294
0.266
0.224
0.177
0.149
0.159
0.176
0.204
0.252
0.309
0.357
0.406
0.440
0.443
0.437
0.423
0.393
0.332
0.270
0.198
0.155
0.109
0.059
0.019
0.002
0.
0.
0.
0.
0.
0.
0.
0.
0.
0.
0.
0.
0.
0.
0.
0.
0.
0.004
0.007
0.020
0.044
0.069
0.101
0.139
0.184
0.220
0.264
0.300
0.335
0.367
0.394
0.410
0.418
0.441
0.440
0.431
0.451
0.443
0.422
0.390
0.355
0.314
0.277
0.226
0.204
0.203
0.209
0.243
0.291
0.355
0.403
0.465
0.501
0.528
0.522
0.501
0.472
0.407
0.335
0.257
0.194
0.141
0.089
0.046
0.010
0.
0.
0.
0.
0.
0.
0.
0.
0.
0.
0.
0.
0.
0.
0.
0.
0.
0.006
0.009
0.036
0.068
0.106
0.151
0.204
0.266
0.320
0.376
0.431
0.476
0.509
0.540
0.554
0.542
0.540
0.537
0.530
0.538
0.521
0.504
0.471
0.417
0.373
0.320
0.276
0.256
0.246
0.262
0.292
0.343
0.403
0.469
0.528
0.583
0.619
0.619
0.593
0.537
0.481
0.412
0.318
0.239
0.171
0.115
0.057
0.029
0.008
0.
0.
0.
0.
0.
0.
0.
0.
0.
0.
0.
0.
0.
0.
0.
0.
0.007
0.019
0.063
0.098
0.152
0.213
0.286
0.362
0.438
0.527
0.586
0.639
0.658
0.681
0.690
0.676
0.658
0.662
0.642
0.620
0.596
0.581
0.542
0.490
0.448
0.392
0.354
0.328
0.315
0.334
0.356
0.416
0.487
0.546
0.626
0.678
0.715
0.725
0.713
0.656
0.577
0.495
0.393
0.299
0.210
0.137
0.072
0.039
0.019
0.002
0.
0.
0.
0.
0.
0.
0.
0.
0.
0.
0.
0.
0.
0.
0.005
0.008
0.040
0.079
0.131
0.204
0.273
0.369
0.478
0.570
0.669
0.743
0.787
0.819
0.838
0.838
0.813
0.804
0.796
0.769
0.734
0.708
0.671
0.626
0.571
0.521
0.472
0.434
0.395
0.395
0.411
0.452
0.512
0.570
0.636
0.701
0.784
0.834
0.840
0.813
0.788
0.713
0.608
0.508
0.398
0.289
0.190
0.108
0.057
0.031
0.008
0.
0.
0.
0.
0.
0.
0.
0.
0.
0.
0.
0.
0.
0.
0.005
0.017
0.057
0.099
0.155
0.238
0.339
0.456
0.577
0.686
0.792
0.875
0.931
0.966
0.981
0.985
0.965
0.950
0.907
0.877
0.857
0.808
0.770
0.719
0.650
0.598
0.552
0.523
0.493
0.487
0.490
0.542
0.583
0.652
0.727
0.805
0.886
0.931
0.961
0.953
0.901
0.833
0.734
0.619
0.507
0.370
0.256
0.177
0.107
0.053
0.025
0.010
0.008
0.013
0.010
0.009
0.
0.
0.
0.
0.
0.
0.
0.
0.
0.005
0.027
0.066
0.113
0.181
0.263
0.386
0.525
0.651
0.785
0.894
0.983
1.054
1.097
1.098
1.098
1.112
1.079
1.065
1.015
0.953
0.890
0.855
0.806
0.735
0.682
0.632
0.616
0.582
0.581
0.592
0.621
0.665
0.733
0.823
0.909
0.985
1.045
1.078
1.067
1.025
0.944
0.853
0.725
0.591
0.461
0.333
0.245
0.170
0.116
0.074
0.041
0.036
0.034
0.029
0.017
0.014
0.009
0.
0.
0.
0.
0.
0.
0.
0.009
0.031
0.073
0.121
0.191
0.304
0.417
0.577
0.714
0.859
0.989
1.093
1.158
1.190
1.215
1.216
1.219
1.182
1.167
1.100
1.046
0.986
0.949
0.885
0.843
0.781
0.749
0.724
0.693
0.670
0.701
0.719
0.774
0.832
0.921
0.996
1.068
1.146
1.173
1.180
1.129
1.061
0.965
0.837
0.698
0.559
0.423
0.328
0.246
0.184
0.122
0.096
0.079
0.068
0.058
0.050
0.040
0.021
0.010
0.
0.
0.
0.
0.
0.
0.006
0.028
0.072
0.125
0.205
0.308
0.450
0.608
0.750
0.891
1.019
1.140
1.202
1.245
1.272
1.298
1.314
1.261
1.233
1.180
1.123
1.088
1.051
0.983
0.941
0.890
0.854
0.827
0.799
0.793
0.818
0.850
0.901
0.972
1.028
1.112
1.177
1.224
1.264
1.273
1.237
1.168
1.090
0.970
0.844
0.674
0.545
0.433
0.337
0.264
0.203
0.167
0.144
0.134
0.115
0.091
0.072
0.052
0.028
0.012
0.005
0.
0.
0.
0.
0.006
0.028
0.067
0.133
0.205
0.307
0.431
0.603
0.743
0.892
1.008
1.123
1.194
1.260
1.297
1.310
1.322
1.316
1.287
1.256
1.201
1.165
1.125
1.075
1.018
0.967
0.910
0.920
0.902
0.899
0.930
0.972
1.017
1.074
1.116
1.205
1.267
1.321
1.357
1.343
1.332
1.271
1.188
1.075
0.941
0.808
0.675
0.544
0.455
0.392
0.317
0.277
0.238
0.208
0.191
0.159
0.124
0.095
0.060
0.036
0.012
0.005
0.
0.
0.
0.009
0.023
0.069
0.119
0.195
0.296
0.416
0.562
0.699
0.844
0.964
1.065
1.163
1.230
1.262
1.302
1.315
1.333
1.333
1.297
1.270
1.244
1.203
1.164
1.100
1.044
1.002
1.006
0.992
1.004
1.012
1.052
1.100
1.155
1.210
1.263
1.330
1.373
1.388
1.395
1.386
1.346
1.273
1.184
1.050
0.945
0.821
0.701
0.612
0.538
0.463
0.405
0.372
0.320
0.264
0.232
0.187
0.146
0.106
0.064
0.033
0.016
0.006
0.
0.
0.008
0.021
0.047
0.103
0.175
0.270
0.378
0.492
0.638
0.757
0.880
0.986
1.070
1.153
1.207
1.242
1.245
1.285
1.306
1.306
1.292
1.293
1.274
1.216
1.168
1.119
1.085
1.082
1.073
1.085
1.083
1.103
1.173
1.213
1.265
1.311
1.374
1.408
1.433
1.433
1.426
1.393
1.331
1.252
1.150
1.037
0.936
0.835
0.747
0.683
0.633
0.565
0.511
0.464
0.410
0.344
0.278
0.214
0.150
0.103
0.057
0.030
0.016
0.005
0.
0.007
0.019
0.047
0.082
0.147
0.227
0.330
0.430
0.561
0.659
0.760
0.878
0.960
1.054
1.095
1.141
1.201
1.230
1.281
1.303
1.291
1.320
1.297
1.272
1.232
1.215
1.175
1.153
1.140
1.143
1.156
1.180
1.218
1.270
1.298
1.352
1.378
1.416
1.456
1.455
1.466
1.428
1.357
1.303
1.222
1.148
1.046
0.987
0.904
0.850
0.796
0.746
0.687
0.612
0.531
0.445
0.370
0.286
0.213
0.146
0.084
0.050
0.023
0.011
0.
0.
0.018
0.041
0.068
0.114
0.174
0.267
0.359
0.479
0.569
0.662
0.750
0.834
0.904
0.959
1.052
1.113
1.167
1.231
1.260
1.292
1.295
1.312
1.308
1.270
1.259
1.226
1.205
1.192
1.212
1.216
1.229
1.264
1.300
1.320
1.346
1.388
1.421
1.451
1.465
1.473
1.434
1.392
1.362
1.302
1.234
1.158
1.085
1.043
0.989
0.935
0.900
0.835
0.761
0.670
0.566
0.464
0.365
0.270
0.187
0.115
0.071
0.037
0.019
0.008
0.
0.016
0.033
0.057
0.084
0.137
0.206
0.285
0.379
0.470
0.557
0.642
0.716
0.773
0.859
0.939
1.017
1.095
1.159
1.224
1.283
1.283
1.308
1.297
1.297
1.279
1.239
1.247
1.239
1.244
1.263
1.276
1.294
1.335
1.366
1.385
1.395
1.431
1.464
1.477
1.457
1.424
1.399
1.388
1.349
1.301
1.242
1.198
1.146
1.103
1.054
1.009
0.952
0.872
0.782
0.679
0.557
0.448
0.342
0.250
0.149
0.088
0.050
0.023
0.010
0.
0.007
0.028
0.045
0.064
0.110
0.155
0.227
0.309
0.373
0.454
0.534
0.593
0.661
0.735
0.816
0.905
1.011
1.077
1.155
1.221
1.257
1.293
1.287
1.280
1.257
1.263
1.259
1.258
1.260
1.275
1.290
1.315
1.360
1.383
1.379
1.406
1.441
1.451
1.465
1.420
1.414
1.406
1.401
1.378
1.330
1.291
1.251
1.205
1.172
1.136
1.074
1.016
0.943
0.849
0.739
0.630
0.513
0.392
0.290
0.189
0.106
0.063
0.034
0.015
0.
0.002
0.020
0.033
0.049
0.080
0.121
0.170
0.229
0.281
0.338
0.398
0.478
0.556
0.618
0.714
0.811
0.893
0.977
1.066
1.149
1.202
1.226
1.240
1.221
1.228
1.237
1.244
1.250
1.250
1.263
1.304
1.321
1.377
1.374
1.399
1.399
1.431
1.423
1.437
1.418
1.420
1.401
1.388
1.371
1.351
1.314
1.272
1.223
1.203
1.148
1.109
1.038
0.980
0.895
0.785
0.681
0.564
0.440
0.328
0.210
0.128
0.073
0.043
0.016
0.
0.
0.011
0.021
0.035
0.059
0.094
0.132
0.188
0.219
0.267
0.324
0.387
0.455
0.534
0.619
0.705
0.787
0.891
0.987
1.063
1.114
1.156
1.173
1.166
1.196
1.189
1.203
1.214
1.231
1.223
1.266
1.294
1.334
1.354
1.359
1.358
1.377
1.390
1.380
1.390
1.386
1.374
1.373
1.343
1.342
1.293
1.249
1.197
1.153
1.122
1.077
1.028
0.964
0.894
0.814
0.695
0.584
0.455
0.353
0.240
0.160
0.079
0.045
0.018
0.
0.
0.002
0.012
0.026
0.042
0.070
0.099
0.129
0.174
0.205
0.240
0.299
0.351
0.443
0.517
0.604
0.696
0.809
0.890
0.966
1.014
1.076
1.102
1.099
1.121
1.121
1.122
1.138
1.160
1.174
1.197
1.244
1.263
1.281
1.299
1.298
1.328
1.320
1.329
1.307
1.337
1.332
1.321
1.287
1.255
1.230
1.162
1.103
1.072
1.037
1.028
0.976
0.926
0.855
0.777
0.679
0.573
0.453
0.345
0.248
0.178
0.094
0.039
0.018
0.
0.
0.
0.003
0.016
0.029
0.048
0.071
0.095
0.122
0.141
0.181
0.231
0.281
0.358
0.436
0.520
0.608
0.706
0.782
0.862
0.908
0.967
0.992
1.016
1.027
1.035
1.047
1.057
1.086
1.088
1.107
1.149
1.166
1.172
1.221
1.239
1.260
1.264
1.264
1.250
1.252
1.233
1.221
1.195
1.141
1.117
1.060
1.007
0.980
0.934
0.923
0.880
0.825
0.783
0.713
0.642
0.535
0.426
0.332
0.243
0.176
0.101
0.036
0.013
0.
0.
0.
0.
0.003
0.014
0.028
0.046
0.074
0.089
0.100
0.130
0.164
0.215
0.290
0.367
0.433
0.516
0.590
0.662
0.743
0.794
0.838
0.886
0.905
0.906
0.921
0.917
0.954
0.975
0.992
1.011
1.052
1.070
1.078
1.105
1.131
1.146
1.158
1.150
1.149
1.135
1.122
1.077
1.045
1.013
0.986
0.952
0.901
0.882
0.846
0.814
0.763
0.714
0.680
0.628
0.556
0.480
0.391
0.314
0.233
0.161
0.092
0.037
0.012
0.
0.
0.
0.
0.
0.007
0.019
0.024
0.040
0.055
0.066
0.093
0.120
0.160
0.222
0.284
0.340
0.412
0.495
0.561
0.613
0.674
0.723
0.753
0.781
0.781
0.808
0.831
0.828
0.898
0.915
0.928
0.944
0.962
0.963
0.976
0.998
1.011
1.012
1.015
1.006
0.995
0.986
0.958
0.934
0.891
0.856
0.826
0.785
0.752
0.725
0.689
0.658
0.612
0.576
0.519
0.482
0.424
0.350
0.274
0.211
0.137
0.081
0.034
0.011
0.
0.
0.
0.
0.
0.
0.010
0.013
0.021
0.033
0.044
0.048
0.087
0.116
0.157
0.218
0.270
0.333
0.405
0.471
0.528
0.566
0.593
0.625
0.665
0.690
0.693
0.708
0.753
0.786
0.817
0.837
0.846
0.846
0.860
0.838
0.866
0.845
0.863
0.844
0.833
0.810
0.800
0.820
0.796
0.787
0.763
0.742
0.696
0.641
0.611
0.587
0.564
0.535
0.476
0.439
0.408
0.352
0.299
0.236
0.176
0.109
0.061
0.028
0.005
0.
0.
0.
0.
0.
0.
0.
0.010
0.012
0.014
0.022
0.030
0.051
0.081
0.112
0.168
0.213
0.275
0.335
0.389
0.441
0.485
0.534
0.568
0.595
0.619
0.627
0.657
0.695
0.709
0.742
0.782
0.779
0.774
0.749
0.724
0.719
0.709
0.715
0.699
0.655
0.661
0.657
0.662
0.687
0.674
0.657
0.637
0.599
0.550
0.515
0.500
0.489
0.451
0.379
0.358
0.323
0.289
0.241
0.186
0.133
0.088
0.047
0.020
0.
0.
0.
0.
0.
0.
0.
0.
0.
0.005
0.010
0.010
0.012
0.029
0.050
0.085
0.121
0.160
0.217
0.278
0.335
0.387
0.432
0.491
0.520
0.561
0.596
0.629
0.674
0.699
0.725
0.737
0.743
0.749
0.720
0.697
0.664
0.629
0.586
0.565
0.518
0.492
0.496
0.518
0.529
0.544
0.555
0.545
0.536
0.514
0.481
0.436
0.406
0.384
0.347
0.310
0.283
0.262
0.225
0.187
0.129
0.099
0.060
0.032
0.005
0.
0.
0.
0.
0.
0.
0.
0.
0.
0.
0.
0.
0.003
0.010
0.027
0.046
0.080
0.117
0.168
0.226
0.294
0.355
0.399
0.459
0.513
0.577
0.632
0.671
0.719
0.739
0.754
0.783
0.776
0.752
0.719
0.691
0.631
0.580
0.523
0.448
0.392
0.372
0.387
0.409
0.414
0.421
0.438
0.462
0.456
0.452
0.416
0.387
0.338
0.307
0.275
0.252
0.215
0.195
0.171
0.134
0.094
0.068
0.040
0.019
0.004
0.
0.
0.
0.
0.
0.
0.
0.
0.
0.
0.
0.
0.008
0.015
0.030
0.056
0.079
0.102
0.144
0.207
0.277
0.328
0.403
0.476
0.546
0.639
0.710
0.766
0.798
0.820
0.861
0.875
0.870
0.836
0.775
0.702
0.633
0.554
0.484
0.410
0.334
0.298
0.290
0.298
0.320
0.328
0.348
0.386
0.397
0.405
0.388
0.348
0.315
0.283
0.245
0.206
0.173
0.148
0.117
0.095
0.065
0.043
0.020
0.005
0.
0.
0.
0.
0.
0.
0.
0.
0.
0.
0.
0.004
0.005
0.014
0.025
0.040
0.054
0.074
0.107
0.158
0.208
0.284
0.352
0.442
0.507
0.581
0.687
0.777
0.830
0.901
0.939
0.986
0.991
0.979
0.955
0.892
0.796
0.700
0.599
0.489
0.418
0.344
0.263
0.247
0.241
0.244
0.278
0.284
0.321
0.346
0.355
0.347
0.320
0.300
0.265
0.227
0.200
0.163
0.120
0.098
0.076
0.050
0.024
0.008
0.
0.
0.
0.
0.
0.
0.
0.
0.
0.
0.
0.
0.005
0.014
0.032
0.040
0.056
0.067
0.099
0.137
0.190
0.237
0.294
0.380
0.468
0.563
0.672
0.779
0.884
0.950
1.013
1.071
1.115
1.129
1.124
1.085
1.020
0.912
0.798
0.665
0.561
0.459
0.365
0.280
0.236
0.213
0.204
0.221
0.253
0.271
0.288
0.303
0.304
0.297
0.269
0.247
0.210
0.174
0.124
0.097
0.068
0.050
0.027
0.009
0.
0.
0.
0.
0.
0.
0.
0.
0.
0.
0.
0.
0.009
0.019
0.032
0.054
0.074
0.098
0.116
0.147
0.183
0.230
0.271
0.339
0.425
0.526
0.639
0.757
0.871
0.988
1.073
1.139
1.202
1.250
1.256
1.240
1.188
1.133
1.016
0.895
0.762
0.641
0.521
0.419
0.329
0.260
0.219
0.208
0.212
0.224
0.235
0.253
0.258
0.268
0.267
0.245
0.222
0.193
0.149
0.111
0.080
0.056
0.031
0.018
0.005
0.
0.
0.
0.
0.
0.
0.
0.
0.
0.
0.004
0.006
0.024
0.044
0.069
0.096
0.140
0.165
0.170
0.198
0.228
0.263
0.301
0.376
0.475
0.570
0.709
0.821
0.944
1.078
1.163
1.246
1.313
1.352
1.364
1.349
1.304
1.232
1.127
1.007
0.875
0.736
0.629
0.527
0.414
0.332
0.282
0.232
0.216
0.216
0.214
0.214
0.225
0.226
0.226
0.216
0.195
0.170
0.135
0.091
0.074
0.045
0.026
0.014
0.005
0.
0.
0.
0.
0.
0.
0.
0.
0.
0.004
0.006
0.019
0.048
0.074
0.115
0.156
0.193
0.219
0.236
0.259
0.275
0.299
0.349
0.424
0.500
0.621
0.736
0.869
0.992
1.123
1.240
1.308
1.379
1.423
1.433
1.433
1.375
1.307
1.223
1.101
0.983
0.861
0.731
0.638
0.515
0.415
0.334
0.282
0.249
0.221
0.206
0.196
0.196
0.197
0.190
0.181
0.164
0.143
0.113
0.085
0.062
0.040
0.026
0.014
0.004
0.
0.
0.
0.
0.
0.
0.
0.
0.
0.006
0.019
0.039
0.074
0.120
0.165
0.220
0.260
0.288
0.295
0.319
0.331
0.345
0.390
0.438
0.527
0.643
0.748
0.875
1.006
1.135
1.249
1.341
1.421
1.458
1.463
1.448
1.416
1.345
1.271
1.191
1.082
0.960
0.831
0.716
0.608
0.503
0.402
0.330
0.275
0.236
0.200
0.172
0.169
0.164
0.152
0.150
0.135
0.114
0.081
0.068
0.052
0.036
0.022
0.013
0.
0.
0.
0.
0.
0.
0.
0.
0.
0.005
0.012
0.032
0.060
0.106
0.160
0.211
0.276
0.325
0.350
0.362
0.373
0.373
0.397
0.429
0.446
0.532
0.636
0.743
0.897
1.018
1.133
1.237
1.344
1.403
1.447
1.463
1.434
1.403
1.345
1.309
1.236
1.156
1.037
0.934
0.815
0.706
0.588
0.473
0.375
0.302
0.251
0.215
0.185
0.159
0.142
0.134
0.125
0.112
0.088
0.069
0.057
0.047
0.028
0.019
0.003
0.
0.
0.
0.
0.
0.
0.
0.
0.
0.006
0.024
0.039
0.082
0.136
0.192
0.251
0.323
0.371
0.407
0.423
0.437
0.447
0.458
0.463
0.501
0.550
0.633
0.747
0.883
1.016
1.130
1.239
1.337
1.386
1.420
1.424
1.392
1.367
1.343
1.311
1.273
1.194
1.095
0.997
0.891
0.792
0.674
0.545
0.454
0.371
0.286
0.224
0.196
0.180
0.161
0.152
0.127
0.112
0.103
0.084
0.059
0.043
0.020
0.008
0.003
0.
0.
0.
0.
0.
0.
0.
0.
0.
0.006
0.030
0.045
0.097
0.148
0.208
0.276
0.352
0.411
0.467
0.504
0.517
0.516
0.513
0.515
0.538
0.578
0.674
0.770
0.870
0.998
1.116
1.213
1.312
1.364
1.398
1.388
1.358
1.325
1.326
1.301
1.249
1.198
1.137
1.056
0.972
0.870
0.757
0.635
0.528
0.429
0.348
0.268
0.225
0.198
0.185
0.173
0.152
0.122
0.114
0.081
0.064
0.034
0.013
0.006
0.002
0.
0.
0.
0.
0.
0.
0.
0.
0.
0.011
0.032
0.052
0.103
0.156
0.218
0.285
0.367
0.453
0.510
0.541
0.559
0.576
0.587
0.595
0.600
0.634
0.683
0.775
0.884
0.990
1.086
1.189
1.270
1.313
1.333
1.352
1.333
1.318
1.301
1.268
1.211
1.165
1.138
1.085
1.017
0.926
0.821
0.710
0.623
0.505
0.385
0.324
0.274
0.248
0.230
0.214
0.197
0.168
0.124
0.103
0.074
0.044
0.022
0.007
0.
0.
0.
0.
0.
0.
0.
0.
0.
0.
0.011
0.031
0.052
0.101
0.149
0.212
0.288
0.365
0.452
0.528
0.576
0.607
0.638
0.645
0.635
0.657
0.692
0.724
0.790
0.879
0.993
1.078
1.155
1.230
1.288
1.314
1.304
1.294
1.264
1.233
1.219
1.191
1.167
1.138
1.102
1.057
0.967
0.877
0.787
0.690
0.565
0.454
0.380
0.336
0.302
0.270
0.254
0.235
0.201
0.155
0.122
0.086
0.066
0.033
0.016
0.004
0.
0.
0.
0.
0.
0.
0.
0.
0.
0.010
0.025
0.048
0.088
0.138
0.197
0.276
0.352
0.443
0.529
0.589
0.648
0.664
0.682
0.701
0.706
0.730
0.757
0.793
0.857
0.958
1.048
1.127
1.203
1.254
1.278
1.272
1.245
1.218
1.180
1.161
1.135
1.154
1.145
1.118
1.066
0.995
0.908
0.838
0.730
0.613
0.518
0.456
0.388
0.362
0.319
0.296
0.276
0.246
0.202
0.151
0.115
0.084
0.054
0.023
0.010
0.003
0.
0.
0.
0.
0.
0.
0.
0.
0.009
0.022
0.042
0.074
0.117
0.173
0.245
0.325
0.421
0.507
0.597
0.653
0.689
0.711
0.740
0.759
0.774
0.777
0.804
0.860
0.930
1.014
1.100
1.150
1.205
1.214
1.211
1.211
1.163
1.114
1.084
1.096
1.105
1.120
1.089
1.069
1.010
0.937
0.872
0.757
0.656
0.550
0.500
0.444
0.405
0.370
0.341
0.321
0.287
0.247
0.193
0.148
0.107
0.067
0.041
0.012
0.004
0.
0.
0.
0.
0.
0.
0.
0.
0.
0.014
0.027
0.053
0.094
0.151
0.200
0.288
0.372
0.471
0.575
0.639
0.692
0.729
0.752
0.781
0.796
0.803
0.814
0.858
0.897
0.971
1.033
1.080
1.120
1.151
1.135
1.120
1.075
1.042
1.006
1.003
1.052
1.058
1.068
1.038
0.998
0.948
0.869
0.770
0.683
0.588
0.528
0.475
0.444
0.406
0.376
0.360
0.325
0.286
0.229
0.174
0.129
0.086
0.049
0.019
0.004
0.
0.
0.
0.
0.
0.
0.
0.
0.
0.005
0.016
0.036
0.068
0.111
0.169
0.241
0.332
0.428
0.524
0.606
0.666
0.714
0.757
0.760
0.782
0.781
0.789
0.804
0.852
0.907
0.951
1.002
1.018
1.025
1.031
1.006
0.972
0.956
0.913
0.927
0.952
0.972
0.997
0.984
0.965
0.909
0.843
0.761
0.676
0.585
0.536
0.487
0.448
0.413
0.394
0.379
0.350
0.311
0.252
0.194
0.144
0.096
0.062
0.026
0.009
0.
0.
0.
0.
0.
0.
0.
0.
0.
0.
0.008
0.019
0.049
0.083
0.126
0.195
0.272
0.383
0.478
0.554
0.619
0.679
0.712
0.729
0.733
0.735
0.749
0.753
0.783
0.820
0.864
0.896
0.902
0.906
0.893
0.882
0.865
0.838
0.822
0.819
0.854
0.885
0.896
0.911
0.900
0.854
0.795
0.715
0.620
0.564
0.511
0.462
0.426
0.401
0.388
0.378
0.356
0.312
0.262
0.200
0.150
0.103
0.065
0.035
0.013
0.
0.
0.
0.
0.
0.
0.
0.
0.
0.
0.
0.011
0.024
0.050
0.096
0.154
0.214
0.303
0.392
0.479
0.555
0.609
0.650
0.671
0.666
0.671
0.664
0.660
0.676
0.706
0.727
0.752
0.765
0.770
0.759
0.735
0.718
0.718
0.696
0.704
0.735
0.772
0.805
0.813
0.811
0.770
0.713
0.645
0.549
0.506
0.464
0.413
0.381
0.363
0.364
0.361
0.345
0.307
0.252
0.198
0.148
0.106
0.066
0.037
0.011
0.
0.
0.
0.
0.
0.
0.
0.
0.
0.
0.
0.003
0.015
0.026
0.063
0.115
0.163
0.242
0.325
0.405
0.473
0.529
0.561
0.567
0.574
0.569
0.556
0.542
0.542
0.572
0.594
0.609
0.622
0.626
0.610
0.599
0.588
0.568
0.566
0.589
0.623
0.656
0.678
0.706
0.707
0.682
0.624
0.550
0.467
0.428
0.388
0.341
0.318
0.313
0.321
0.324
0.306
0.274
0.228
0.186
0.143
0.103
0.065
0.036
0.011
0.
0.
0.
0.
0.
0.
0.
0.
0.
0.
0.
0.002
0.006
0.019
0.036
0.071
0.117
0.185
0.256
0.318
0.374
0.415
0.453
0.465
0.475
0.457
0.440
0.424
0.417
0.426
0.439
0.462
0.472
0.481
0.474
0.457
0.433
0.431
0.431
0.452
0.486
0.528
0.567
0.580
0.586
0.561
0.520
0.446
0.385
0.336
0.306
0.270
0.252
0.260
0.271
0.275
0.269
0.237
0.204
0.170
0.132
0.091
0.057
0.034
0.008
0.
0.
0.
0.
0.
0.
0.
0.
0.
0.
0.
0.
0.003
0.015
0.022
0.046
0.082
0.133
0.184
0.233
0.282
0.315
0.340
0.352
0.357
0.343
0.330
0.314
0.303
0.306
0.320
0.331
0.335
0.336
0.332
0.309
0.301
0.288
0.310
0.335
0.363
0.398
0.434
0.449
0.455
0.436
0.393
0.346
0.296
0.253
0.215
0.189
0.184
0.194
0.207
0.219
0.210
0.197
0.177
0.148
0.111
0.076
0.051
0.020
0.008
0.
0.
0.
0.
0.
0.
0.
0.
0.
0.
0.
0.
0.
0.005
0.016
0.029
0.050
0.083
0.123
0.166
0.196
0.228
0.243
0.248
0.241
0.241
0.230
0.209
0.202
0.195
0.203
0.219
0.219
0.220
0.204
0.195
0.192
0.194
0.204
0.222
0.252
0.287
0.313
0.332
0.328
0.311
0.284
0.250
0.210
0.176
0.151
0.120
0.126
0.144
0.162
0.169
0.171
0.159
0.141
0.118
0.089
0.064
0.036
0.018
0.003
0.
0.
0.
0.
0.
0.
0.
0.
0.
0.
0.
0.
0.
0.
0.008
0.015
0.027
0.043
0.072
0.103
0.128
0.150
0.159
0.162
0.159
0.140
0.121
0.124
0.122
0.111
0.114
0.116
0.112
0.117
0.116
0.101
0.119
0.111
0.119
0.135
0.154
0.183
0.207
0.222
0.221
0.213
0.198
0.169
0.141
0.111
0.095
0.074
0.077
0.093
0.109
0.116
0.122
0.119
0.107
0.090
0.070
0.045
0.026
0.015
0.003
0.
0.
0.
0.
0.
0.
0.
0.
0.
0.
0.
0.
0.
0.
0.
0.002
0.007
0.018
0.024
0.050
0.069
0.084
0.092
0.093
0.089
0.077
0.070
0.059
0.052
0.048
0.047
0.046
0.052
0.060
0.058
0.060
0.061
0.064
0.066
0.081
0.099
0.110
0.129
0.140
0.147
0.144
0.124
0.102
0.076
0.058
0.035
0.037
0.053
0.063
0.071
0.084
0.088
0.086
0.073
0.061
0.047
0.031
0.019
0.004
0.002
0.
0.
0.
0.
0.
0.
0.
0.
0.
0.
0.
0.
0.
0.
0.
0.
0.002
0.003
0.009
0.014
0.020
0.034
0.046
0.045
0.044
0.034
0.029
0.020
0.016
0.012
0.003
0.011
0.020
0.022
0.032
0.028
0.027
0.035
0.041
0.043
0.055
0.063
0.072
0.080
0.084
0.081
0.071
0.056
0.035
0.021
0.013
0.017
0.028
0.041
0.050
0.057
0.059
0.058
0.052
0.039
0.031
0.022
0.010
0.003
0.
0.
0.
0.
0.
0.
0.
0.
0.
0.
0.
0.
0.
0.
0.
0.
0.
0.
0.
0.
0.002
0.002
0.006
0.007
0.014
0.015
0.015
0.014
0.012
0.003
0.002
0.
0.
0.
0.
0.003
0.007
0.008
0.012
0.017
0.019
0.025
0.035
0.040
0.045
0.045
0.041
0.035
0.025
0.018
0.003
0.003
0.012
0.016
0.021
0.030
0.034
0.036
0.035
0.032
0.027
0.021
0.010
0.003
0.002
0.
0.
0.
0.
0.
0.
0.
0.
0.
0.
0.
0.
0.
0.
0.
0.
0.
0.
0.
0.
0.
0.
0.
0.
0.
0.
0.
0.
0.
0.
0.
0.
0.
0.
0.
0.
0.
0.
0.
0.
0.008
0.016
0.019
0.022
0.022
0.022
0.019
0.016
0.008
0.003
0.
0.
0.002
0.010
0.013
0.016
0.018
0.019
0.018
0.016
0.014
0.009
0.003
0.002
0.
0.
0.
0.
0.
0.
0.
0.
0.
0.
0.
0.
0.
0.
0.
0.
0.
0.
0.
0.
0.
0.
0.
0.
0.
0.
0.
0.
0.
0.
0.
0.
0.
0.
0.
0.
0.
0.
0.
0.
0.
0.
0.006
0.008
0.009
0.009
0.009
0.008
0.003
0.002
0.
0.
0.
0.
0.
0.005
0.006
0.011
0.011
0.011
0.004
0.003
0.003
0.
0.
0.
0.
0.
0.
0.
0.
0.
0.
0.
0.
0.
0.
0.
0.
0.
0.
0.
0.
0.
0.
0.
0.
0.
0.
0.
0.
0.
0.
0.
0.
0.
0.
0.
0.
0.
0.
0.
0.
0.
0.
0.
0.
0.
0.
0.
0.
0.
0.
0.
0.
0.
0.
0.
0.
0.
0.
0.
0.
0.002
0.002
0.002
0.
0.
0.
0.
0.
0.
0.
0.
0.
0.
0.
0.
0.
0.
0.
0.
0.
0.
0.
0.
0.
0.
0.
0.
0.
0.
0.
0.
0.
0.005
0.005
0.005
0.003
0.003
0.003
0.002
0.
0.
0.
0.
0.
0.
0.
0.
0.
0.
0.
0.
0.
0.
0.
0.
0.
0.
0.
0.
0.
0.
0.
0.
0.
0.
0.
0.
0.
0.
0.
0.
0.
0.
0.
0.
0.
0.
0.
0.
0.
0.
0.
0.
0.
0.
0.
0.
0.
0.
0.
0.
0.
0.
0.
0.002
0.005
0.011
0.014
0.015
0.016
0.015
0.014
0.009
0.004
0.003
0.
0.
0.
0.
0.
0.005
0.006
0.011
0.009
0.009
0.004
0.003
0.
0.
0.
0.
0.
0.
0.
0.
0.
0.
0.
0.
0.
0.
0.
0.
0.
0.
0.
0.
0.
0.
0.
0.
0.
0.
0.
0.
0.
0.
0.
0.
0.
0.
0.
0.
0.
0.
0.
0.
0.
0.003
0.006
0.014
0.018
0.022
0.029
0.030
0.030
0.027
0.022
0.014
0.009
0.003
0.
0.
0.003
0.012
0.015
0.017
0.019
0.023
0.022
0.015
0.010
0.004
0.003
0.
0.
0.
0.
0.
0.
0.
0.
0.
0.
0.
0.
0.
0.
0.
0.
0.
0.
0.
0.
0.
0.
0.
0.
0.
0.
0.
0.
0.
0.
0.
0.
0.
0.
0.
0.
0.
0.
0.002
0.004
0.019
0.025
0.036
0.039
0.049
0.054
0.054
0.050
0.040
0.032
0.023
0.008
0.003
0.003
0.014
0.018
0.028
0.033
0.036
0.037
0.035
0.033
0.028
0.020
0.007
0.003
0.005
0.002
0.002
0.002
0.
0.
0.
0.
0.
0.
0.
0.
0.
0.
0.
0.
0.
0.
0.
0.
0.
0.
0.
0.
0.
0.
0.
0.
0.
0.
0.
0.
0.
0.
0.
0.
0.003
0.012
0.023
0.034
0.046
0.061
0.075
0.083
0.086
0.085
0.079
0.069
0.056
0.038
0.021
0.006
0.014
0.023
0.035
0.045
0.053
0.059
0.063
0.062
0.057
0.053
0.040
0.030
0.021
0.016
0.011
0.006
0.003
0.003
0.002
0.
0.
0.
0.
0.
0.
0.
0.
0.
0.
0.
0.
0.
0.
0.
0.
0.
0.
0.
0.
0.
0.
0.
0.
0.
0.
0.
0.
0.003
0.004
0.017
0.031
0.047
0.063
0.076
0.098
0.114
0.127
0.133
0.131
0.119
0.103
0.081
0.066
0.049
0.034
0.024
0.036
0.057
0.066
0.082
0.097
0.110
0.123
0.128
0.126
0.111
0.089
0.069
0.046
0.031
0.024
0.016
0.004
0.003
0.002
0.
0.
0.
0.
0.
0.
0.
0.
0.
0.
0.
0.
0.
0.
0.
0.
0.
0.
0.
0.
0.
0.
0.
0.
0.
0.
0.008
0.010
0.029
0.045
0.067
0.086
0.105
0.136
0.161
0.177
0.182
0.190
0.180
0.168
0.147
0.122
0.097
0.078
0.068
0.062
0.061
0.079
0.108
0.135
0.151
0.181
0.196
0.196
0.189
0.175
0.159
0.124
0.091
0.069
0.054
0.034
0.016
0.009
0.003
0.002
0.
0.
0.
0.
0.
0.
0.
0.
0.
0.
0.
0.
0.
0.
0.
0.
0.
0.
0.
0.
0.
0.
0.003
0.006
0.015
0.021
0.041
0.058
0.080
0.103
0.124
0.163
0.185
0.216
0.243
0.256
0.255
0.254
0.236
0.207
0.172
0.139
0.115
0.103
0.111
0.104
0.131
0.167
0.191
0.237
0.248
0.267
0.275
0.264
0.246
0.221
0.187
0.147
0.102
0.081
0.058
0.035
0.018
0.008
0.003
0.
0.
0.
0.
0.
0.
0.
0.
0.
0.
0.
0.
0.
0.
0.
0.
0.
0.
0.
0.
0.005
0.010
0.018
0.026
0.036
0.053
0.073
0.091
0.115
0.142
0.177
0.209
0.250
0.277
0.308
0.327
0.332
0.323
0.306
0.276
0.234
0.197
0.155
0.152
0.147
0.164
0.191
0.233
0.275
0.314
0.348
0.354
0.361
0.356
0.333
0.288
0.241
0.196
0.144
0.106
0.073
0.054
0.026
0.011
0.003
0.
0.
0.
0.
0.
0.
0.
0.
0.
0.
0.
0.
0.
0.
0.
0.
0.
0.
0.005
0.007
0.012
0.030
0.042
0.057
0.082
0.104
0.127
0.155
0.169
0.196
0.241
0.289
0.328
0.354
0.382
0.412
0.407
0.398
0.373
0.331
0.293
0.241
0.207
0.193
0.196
0.205
0.241
0.287
0.355
0.394
0.427
0.444
0.454
0.445
0.432
0.381
0.330
0.263
0.193
0.140
0.103
0.067
0.029
0.017
0.003
0.
0.
0.
0.
0.
0.
0.
0.
0.
0.
0.
0.
0.
0.
0.
0.
0.
0.005
0.007
0.018
0.033
0.061
0.075
0.098
0.138
0.175
0.204
0.236
0.262
0.288
0.331
0.387
0.407
0.442
0.475
0.486
0.481
0.471
0.441
0.391
0.338
0.293
0.253
0.240
0.242
0.257
0.288
0.345
0.408
0.463
0.507
0.546
0.555
0.546
0.518
0.475
0.406
0.338
0.253
0.187
0.131
0.083
0.049
0.021
0.003
0.
0.
0.
0.
0.
0.
0.
0.
0.
0.
0.
0.
0.
0.
0.
0.
0.004
0.007
0.015
0.034
0.064
0.090
0.124
0.167
0.212
0.253
0.290
0.332
0.388
0.417
0.455
0.485
0.512
0.529
0.550
0.566
0.565
0.545
0.518
0.466
0.410
0.360
0.317
0.297
0.287
0.312
0.338
0.390
0.464
0.526
0.578
0.622
0.645
0.643
0.613
0.556
0.486
0.394
0.313
0.226
0.166
0.108
0.063
0.028
0.002
0.
0.
0.
0.
0.
0.
0.
0.
0.
0.
0.
0.
0.
0.
0.
0.
0.006
0.014
0.028
0.061
0.097
0.138
0.195
0.248
0.304
0.360
0.422
0.472
0.526
0.563
0.606
0.617
0.631
0.636
0.647
0.652
0.652
0.630
0.587
0.529
0.462
0.422
0.394
0.366
0.344
0.376
0.410
0.445
0.524
0.601
0.666
0.713
0.739
0.743
0.713
0.646
0.567
0.470
0.368
0.271
0.195
0.133
0.078
0.035
0.007
0.
0.
0.
0.
0.
0.
0.
0.
0.
0.
0.
0.
0.
0.
0.
0.
0.007
0.017
0.052
0.088
0.134
0.198
0.269
0.344
0.418
0.494
0.566
0.627
0.671
0.697
0.726
0.740
0.758
0.773
0.763
0.749
0.737
0.712
0.664
0.609
0.548
0.500
0.459
0.457
0.427
0.448
0.474
0.530
0.602
0.664
0.744
0.811
0.828
0.828
0.804
0.747
0.657
0.558
0.437
0.326
0.236
0.158
0.092
0.036
0.018
0.003
0.
0.
0.
0.
0.
0.
0.
0.
0.
0.
0.
0.
0.
0.
0.005
0.008
0.031
0.074
0.115
0.184
0.266
0.348
0.441
0.537
0.632
0.709
0.775
0.818
0.857
0.861
0.869
0.888
0.889
0.848
0.826
0.823
0.789
0.733
0.687
0.614
0.568
0.546
0.514
0.517
0.535
0.560
0.607
0.682
0.751
0.817
0.898
0.935
0.946
0.897
0.842
0.763
0.669
0.537
0.419
0.297
0.206
0.118
0.049
0.023
0.003
0.
0.
0.
0.
0.
0.
0.
0.
0.
0.
0.
0.
0.
0.
0.005
0.013
0.048
0.085
0.141
0.226
0.321
0.429
0.553
0.671
0.773
0.851
0.900
0.949
0.991
1.002
1.012
1.026
1.005
0.971
0.938
0.916
0.876
0.831
0.759
0.706
0.648
0.626
0.607
0.600
0.610
0.643
0.684
0.756
0.808
0.906
0.966
1.037
1.049
1.005
0.966
0.887
0.768
0.640
0.507
0.382
0.256
0.170
0.092
0.054
0.022
0.016
0.014
0.013
0.012
0.011
0.009
0.
0.
0.
0.
0.
0.
0.
0.
0.005
0.018
0.060
0.099
0.166
0.257
0.382
0.507
0.646
0.775
0.888
0.973
1.041
1.078
1.118
1.143
1.136
1.142
1.118
1.089
1.040
0.994
0.960
0.915
0.843
0.795
0.751
0.709
0.696
0.670
0.695
0.734
0.763
0.829
0.893
0.977
1.054
1.103
1.131
1.134
1.063
0.979
0.870
0.739
0.605
0.460
0.335
0.245
0.178
0.110
0.073
0.050
0.047
0.046
0.043
0.025
0.019
0.011
0.005
0.
0.
0.
0.
0.
0.
0.004
0.023
0.062
0.108
0.188
0.293
0.429
0.565
0.709
0.847
0.962
1.069
1.145
1.183
1.222
1.251
1.247
1.228
1.205
1.162
1.109
1.077
1.041
0.987
0.935
0.882
0.852
0.836
0.813
0.762
0.782
0.816
0.864
0.912
0.982
1.066
1.141
1.187
1.228
1.220
1.186
1.094
0.996
0.873
0.705
0.562
0.422
0.336
0.249
0.188
0.134
0.104
0.090
0.082
0.071
0.062
0.052
0.029
0.016
0.005
0.
0.
0.
0.
0.
0.005
0.025
0.059
0.121
0.197
0.317
0.447
0.602
0.739
0.878
1.009
1.120
1.186
1.246
1.279
1.288
1.300
1.305
1.257
1.223
1.190
1.151
1.116
1.080
1.022
0.980
0.961
0.933
0.913
0.878
0.896
0.944
0.975
1.026
1.071
1.144
1.205
1.261
1.293
1.313
1.272
1.205
1.103
0.981
0.852
0.685
0.552
0.454
0.365
0.298
0.213
0.190
0.161
0.150
0.129
0.106
0.087
0.064
0.041
0.022
0.009
0.
0.
0.
0.
0.005
0.023
0.055
0.124
0.203
0.311
0.443
0.601
0.739
0.888
1.006
1.129
1.205
1.267
1.303
1.321
1.326
1.322
1.307
1.271
1.249
1.230
1.192
1.132
1.097
1.054
1.037
1.031
1.017
0.987
0.996
1.041
1.079
1.128
1.159
1.220
1.313
1.341
1.378
1.374
1.340
1.299
1.214
1.116
0.980
0.837
0.701
0.573
0.477
0.406
0.345
0.277
0.258
0.225
0.212
0.180
0.141
0.112
0.081
0.045
0.016
0.005
0.
0.
0.
0.005
0.019
0.059
0.118
0.198
0.305
0.433
0.579
0.703
0.855
0.977
1.085
1.170
1.247
1.284
1.316
1.310
1.320
1.331
1.317
1.291
1.267
1.252
1.227
1.161
1.119
1.097
1.103
1.101
1.083
1.089
1.129
1.146
1.197
1.229
1.299
1.348
1.409
1.406
1.411
1.410
1.348
1.291
1.208
1.084
0.971
0.823
0.711
0.632
0.561
0.498
0.428
0.390
0.340
0.307
0.265
0.213
0.163
0.120
0.079
0.046
0.021
0.006
0.
0.
0.007
0.019
0.053
0.099
0.182
0.282
0.401
0.531
0.664
0.792
0.914
1.012
1.095
1.181
1.227
1.265
1.260
1.289
1.324
1.294
1.323
1.321
1.296
1.263
1.235
1.190
1.169
1.169
1.175
1.144
1.142
1.166
1.214
1.260
1.297
1.341
1.397
1.426
1.453
1.460
1.453
1.415
1.355
1.280
1.195
1.082
0.958
0.861
0.783
0.735
0.674
0.618
0.568
0.494
0.431
0.375
0.307
0.235
0.163
0.116
0.068
0.040
0.017
0.008
0.
0.003
0.024
0.051
0.083
0.157
0.250
0.356
0.468
0.596
0.717
0.829
0.919
1.012
1.082
1.126
1.159
1.208
1.246
1.274
1.298
1.301
1.332
1.315
1.308
1.287
1.256
1.251
1.236
1.223
1.209
1.233
1.233
1.273
1.285
1.341
1.385
1.408
1.421
1.461
1.461
1.497
1.450
1.401
1.342
1.271
1.202
1.093
1.013
0.952
0.896
0.865
0.806
0.738
0.646
0.579
0.496
0.401
0.318
0.232
0.162
0.095
0.054
0.030
0.015
0.
0.003
0.026
0.046
0.075
0.112
0.200
0.309
0.416
0.531
0.638
0.741
0.819
0.907
0.974
1.019
1.070
1.145
1.197
1.245
1.290
1.299
1.324
1.325
1.333
1.341
1.311
1.292
1.278
1.259
1.269
1.274
1.300
1.313
1.329
1.344
1.362
1.393
1.445
1.482
1.483
1.484
1.462
1.424
1.405
1.339
1.263
1.185
1.148
1.086
1.050
0.994
0.951
0.891
0.797
0.709
0.612
0.499
0.397
0.300
0.205
0.123
0.079
0.039
0.019
0.008
0.003
0.021
0.042
0.062
0.102
0.170
0.256
0.359
0.458
0.545
0.630
0.713
0.797
0.845
0.909
0.990
1.040
1.128
1.196
1.265
1.289
1.312
1.326
1.349
1.339
1.326
1.318
1.300
1.295
1.291
1.325
1.330
1.330
1.340
1.385
1.405
1.423
1.449
1.471
1.482
1.474
1.459
1.442
1.402
1.360
1.342
1.285
1.248
1.207
1.152
1.108
1.058
1.002
0.908
0.813
0.709
0.589
0.465
0.355
0.253
0.157
0.090
0.054
0.027
0.010
0.003
0.017
0.030
0.055
0.092
0.141
0.214
0.294
0.373
0.454
0.519
0.602
0.682
0.753
0.820
0.890
0.974
1.045
1.128
1.191
1.244
1.297
1.317
1.318
1.321
1.310
1.323
1.324
1.320
1.318
1.330
1.354
1.376
1.377
1.409
1.409
1.417
1.439
1.456
1.471
1.454
1.462
1.459
1.411
1.395
1.374
1.358
1.314
1.282
1.231
1.180
1.122
1.051
0.974
0.893
0.783
0.666
0.529
0.411
0.291
0.188
0.106
0.062
0.031
0.016
0.002
0.012
0.024
0.042
0.080
0.120
0.174
0.242
0.309
0.374
0.442
0.490
0.581
0.645
0.724
0.795
0.886
0.974
1.045
1.111
1.177
1.226
1.257
1.274
1.284
1.299
1.291
1.295
1.321
1.324
1.320
1.350
1.372
1.387
1.398
1.403
1.406
1.426
1.427
1.444
1.437
1.446
1.446
1.433
1.392
1.373
1.374
1.321
1.291
1.234
1.181
1.136
1.058
0.994
0.916
0.816
0.707
0.567
0.448
0.327
0.219
0.130
0.070
0.032
0.016
0.
0.010
0.019
0.028
0.062
0.092
0.146
0.203
0.256
0.310
0.360
0.427
0.491
0.559
0.635
0.706
0.775
0.872
0.952
1.034
1.085
1.143
1.201
1.211
1.235
1.246
1.264
1.257
1.284
1.282
1.284
1.309
1.326
1.349
1.368
1.379
1.372
1.391
1.385
1.397
1.399
1.431
1.409
1.406
1.359
1.354
1.321
1.286
1.247
1.181
1.132
1.089
1.035
0.982
0.912
0.815
0.720
0.588
0.459
0.344
0.225
0.144
0.082
0.036
0.016
0.
0.
0.011
0.021
0.046
0.071
0.109
0.161
0.209
0.247
0.301
0.358
0.408
0.467
0.541
0.611
0.702
0.800
0.881
0.962
1.030
1.086
1.135
1.167
1.182
1.209
1.195
1.193
1.208
1.195
1.225
1.250
1.255
1.292
1.314
1.315
1.346
1.340
1.325
1.343
1.333
1.350
1.353
1.330
1.309
1.286
1.253
1.195
1.150
1.088
1.067
1.030
0.986
0.928
0.876
0.795
0.692
0.568
0.455
0.331
0.243
0.144
0.084
0.037
0.011
0.
0.
0.003
0.012
0.035
0.054
0.079
0.114
0.159
0.196
0.227
0.272
0.334
0.379
0.452
0.530
0.608
0.700
0.791
0.873
0.952
1.022
1.064
1.092
1.101
1.111
1.112
1.109
1.115
1.113
1.136
1.150
1.171
1.184
1.218
1.246
1.240
1.255
1.272
1.263
1.248
1.257
1.237
1.224
1.190
1.145
1.110
1.065
1.012
0.983
0.954
0.931
0.885
0.844
0.790
0.733
0.634
0.528
0.426
0.329
0.233
0.150
0.081
0.039
0.006
0.
0.
0.
0.003
0.019
0.040
0.056
0.084
0.113
0.142
0.176
0.216
0.243
0.313
0.373
0.449
0.517
0.616
0.694
0.775
0.846
0.898
0.954
0.980
1.008
0.994
1.005
0.989
0.996
1.025
1.038
1.061
1.057
1.074
1.103
1.120
1.136
1.144
1.156
1.157
1.139
1.137
1.136
1.104
1.058
1.030
0.980
0.938
0.905
0.867
0.834
0.792
0.762
0.739
0.693
0.637
0.562
0.473
0.386
0.304
0.222
0.148
0.079
0.028
0.005
0.
0.
0.
0.
0.008
0.023
0.035
0.055
0.078
0.088
0.120
0.162
0.192
0.254
0.302
0.375
0.435
0.517
0.603
0.678
0.744
0.789
0.827
0.855
0.880
0.891
0.897
0.901
0.898
0.916
0.938
0.959
0.949
0.976
0.988
0.998
0.996
1.005
1.013
1.014
0.990
0.993
0.999
0.960
0.925
0.895
0.849
0.833
0.804
0.743
0.710
0.675
0.642
0.608
0.583
0.548
0.488
0.421
0.346
0.269
0.195
0.128
0.063
0.020
0.008
0.
0.
0.
0.
0.
0.015
0.025
0.034
0.051
0.064
0.077
0.109
0.146
0.180
0.236
0.297
0.366
0.442
0.522
0.590
0.651
0.683
0.722
0.760
0.770
0.772
0.790
0.767
0.799
0.841
0.852
0.855
0.852
0.863
0.838
0.845
0.871
0.864
0.871
0.862
0.832
0.817
0.832
0.819
0.825
0.788
0.745
0.730
0.694
0.662
0.605
0.582
0.564
0.514
0.486
0.453
0.413
0.363
0.306
0.232
0.164
0.097
0.048
0.014
0.004
0.
0.
0.
0.
0.
0.004
0.011
0.022
0.030
0.040
0.049
0.074
0.102
0.141
0.185
0.235
0.303
0.370
0.464
0.520
0.577
0.614
0.640
0.682
0.703
0.719
0.728
0.739
0.755
0.760
0.790
0.786
0.797
0.774
0.760
0.727
0.728
0.710
0.710
0.709
0.667
0.656
0.674
0.697
0.695
0.677
0.658
0.645
0.591
0.554
0.523
0.486
0.484
0.444
0.399
0.375
0.343
0.308
0.251
0.187
0.128
0.077
0.039
0.010
0.
0.
0.
0.
0.
0.
0.
0.
0.010
0.013
0.017
0.024
0.033
0.068
0.099
0.148
0.186
0.233
0.308
0.377
0.454
0.526
0.565
0.604
0.632
0.667
0.721
0.727
0.749
0.745
0.749
0.768
0.763
0.758
0.721
0.693
0.654
0.627
0.609
0.568
0.550
0.516
0.516
0.537
0.558
0.556
0.559
0.562
0.556
0.523
0.485
0.461
0.433
0.407
0.366
0.340
0.317
0.290
0.243
0.199
0.143
0.087
0.058
0.023
0.009
0.
0.
0.
0.
0.
0.
0.
0.
0.
0.005
0.005
0.006
0.018
0.040
0.071
0.112
0.149
0.211
0.262
0.331
0.400
0.470
0.523
0.570
0.617
0.678
0.738
0.778
0.783
0.790
0.803
0.805
0.770
0.759
0.728
0.680
0.626
0.563
0.505
0.456
0.412
0.403
0.403
0.419
0.425
0.447
0.451
0.454
0.475
0.473
0.458
0.420
0.385
0.359
0.321
0.292
0.257
0.231
0.194
0.149
0.109
0.066
0.032
0.016
0.008
0.
0.
0.
0.
0.
0.
0.
0.
0.
0.
0.005
0.006
0.021
0.033
0.059
0.082
0.122
0.181
0.234
0.301
0.376
0.437
0.513
0.594
0.663
0.727
0.794
0.826
0.857
0.872
0.877
0.881
0.875
0.835
0.776
0.701
0.638
0.562
0.480
0.390
0.350
0.313
0.310
0.315
0.344
0.353
0.383
0.400
0.424
0.422
0.417
0.391
0.356
0.343
0.315
0.279
0.243
0.195
0.158
0.124
0.084
0.049
0.022
0.009
0.
0.
0.
0.
0.
0.
0.
0.
0.
0.
0.004
0.006
0.017
0.029
0.042
0.056
0.095
0.139
0.185
0.235
0.302
0.374
0.449
0.530
0.612
0.696
0.788
0.856
0.907
0.947
0.995
1.001
1.008
0.986
0.955
0.861
0.787
0.690
0.590
0.508
0.415
0.345
0.281
0.279
0.270
0.271
0.305
0.332
0.352
0.378
0.392
0.384
0.368
0.357
0.319
0.298
0.259
0.217
0.175
0.141
0.096
0.064
0.037
0.013
0.003
0.
0.
0.
0.
0.
0.
0.
0.
0.
0.
0.006
0.012
0.033
0.048
0.075
0.096
0.130
0.171
0.221
0.270
0.338
0.388
0.466
0.562
0.646
0.766
0.871
0.962
1.022
1.070
1.113
1.125
1.133
1.120
1.071
1.005
0.911
0.789
0.673
0.572
0.471
0.381
0.306
0.249
0.233
0.244
0.256
0.289
0.309
0.328
0.346
0.355
0.355
0.338
0.310
0.289
0.246
0.192
0.154
0.110
0.084
0.046
0.023
0.008
0.
0.
0.
0.
0.
0.
0.
0.
0.002
0.002
0.011
0.019
0.036
0.063
0.100
0.126
0.153
0.176
0.213
0.252
0.300
0.359
0.430
0.516
0.608
0.737
0.831
0.957
1.067
1.156
1.204
1.226
1.258
1.254
1.247
1.195
1.128
1.026
0.897
0.760
0.668
0.562
0.442
0.345
0.300
0.274
0.263
0.253
0.266
0.275
0.292
0.301
0.316
0.326
0.323
0.292
0.266
0.232
0.184
0.134
0.099
0.070
0.040
0.015
0.005
0.
0.
0.
0.
0.
0.
0.
0.002
0.003
0.008
0.020
0.039
0.069
0.109
0.158
0.189
0.218
0.240
0.277
0.307
0.341
0.398
0.473
0.567
0.662
0.780
0.894
1.033
1.142
1.242
1.303
1.356
1.365
1.373
1.364
1.304
1.233
1.138
1.013
0.884
0.764
0.655
0.544
0.426
0.355
0.315
0.280
0.271
0.263
0.271
0.277
0.281
0.286
0.294
0.292
0.267
0.238
0.207
0.160
0.124
0.089
0.058
0.038
0.018
0.005
0.
0.
0.
0.
0.
0.
0.
0.003
0.008
0.025
0.039
0.083
0.115
0.181
0.228
0.266
0.298
0.313
0.346
0.352
0.390
0.445
0.517
0.592
0.707
0.824
0.934
1.069
1.188
1.299
1.356
1.413
1.461
1.439
1.441
1.384
1.311
1.215
1.106
0.986
0.861
0.752
0.644
0.531
0.441
0.371
0.330
0.309
0.273
0.253
0.264
0.262
0.258
0.261
0.252
0.237
0.212
0.182
0.144
0.107
0.077
0.050
0.037
0.015
0.004
0.
0.
0.
0.
0.
0.
0.
0.007
0.019
0.037
0.076
0.120
0.173
0.233
0.292
0.337
0.370
0.398
0.410
0.409
0.439
0.478
0.548
0.611
0.705
0.827
0.965
1.085
1.196
1.309
1.395
1.433
1.490
1.477
1.454
1.423
1.361
1.274
1.179
1.085
0.959
0.849
0.744
0.631
0.533
0.434
0.383
0.338
0.289
0.271
0.257
0.240
0.228
0.220
0.216
0.208
0.191
0.151
0.127
0.095
0.073
0.046
0.032
0.014
0.
0.
0.
0.
0.
0.
0.
0.
0.008
0.033
0.053
0.098
0.159
0.215
0.279
0.355
0.407
0.447
0.472
0.473
0.487
0.507
0.515
0.547
0.625
0.716
0.839
0.959
1.086
1.188
1.297
1.383
1.438
1.475
1.477
1.443
1.413
1.371
1.321
1.241
1.151
1.042
0.948
0.818
0.735
0.624
0.499
0.441
0.377
0.337
0.302
0.272
0.254
0.226
0.223
0.215
0.193
0.172
0.131
0.109
0.085
0.065
0.038
0.026
0.012
0.
0.
0.
0.
0.
0.
0.
0.
0.017
0.038
0.067
0.119
0.187
0.250
0.328
0.401
0.470
0.516
0.548
0.568
0.571
0.582
0.570
0.589
0.639
0.720
0.850
0.977
1.082
1.183
1.290
1.373
1.432
1.442
1.438
1.419
1.388
1.356
1.325
1.277
1.211
1.119
1.015
0.929
0.835
0.718
0.581
0.521
0.441
0.374
0.336
0.295
0.276
0.238
0.241
0.211
0.191
0.168
0.146
0.111
0.069
0.052
0.027
0.009
0.003
0.
0.
0.
0.
0.
0.
0.
0.004
0.022
0.040
0.074
0.138
0.201
0.273
0.350
0.443
0.534
0.580
0.612
0.634
0.638
0.639
0.637
0.629
0.670
0.742
0.859
0.969
1.092
1.184
1.291
1.359
1.417
1.428
1.408
1.382
1.362
1.341
1.312
1.281
1.226
1.153
1.079
1.009
0.891
0.788
0.688
0.600
0.505
0.436
0.379
0.331
0.306
0.268
0.251
0.235
0.206
0.166
0.146
0.111
0.081
0.031
0.018
0.003
0.002
0.
0.
0.
0.
0.
0.
0.
0.004
0.023
0.040
0.070
0.136
0.200
0.273
0.377
0.480
0.551
0.619
0.657
0.681
0.706
0.701
0.691
0.706
0.718
0.763
0.853
0.971
1.102
1.193
1.278
1.333
1.382
1.396
1.381
1.377
1.358
1.328
1.290
1.266
1.199
1.170
1.128
1.042
0.962
0.875
0.776
0.681
0.563
0.501
0.440
0.385
0.364
0.316
0.294
0.267
0.239
0.193
0.153
0.117
0.080
0.035
0.013
0.005
0.
0.
0.
0.
0.
0.
0.
0.
0.
0.018
0.040
0.069
0.123
0.194
0.271
0.371
0.472
0.549
0.634
0.674
0.720
0.746
0.748
0.749
0.748
0.784
0.807
0.871
0.964
1.080
1.167
1.240
1.309
1.349
1.374
1.352
1.354
1.310
1.283
1.254
1.230
1.211
1.163
1.136
1.081
0.998
0.923
0.847
0.740
0.635
0.546
0.483
0.449
0.411
0.374
0.340
0.314
0.281
0.225
0.176
0.131
0.084
0.052
0.023
0.004
0.
0.
0.
0.
0.
0.
0.
0.
0.
0.017
0.036
0.064
0.111
0.171
0.257
0.346
0.442
0.543
0.621
0.700
0.753
0.776
0.783
0.802
0.795
0.823
0.854
0.877
0.959
1.042
1.128
1.217
1.276
1.329
1.360
1.355
1.312
1.256
1.246
1.212
1.197
1.161
1.163
1.144
1.084
1.032
0.963
0.894
0.807
0.699
0.591
0.540
0.487
0.463
0.429
0.386
0.364
0.323
0.273
0.202
0.149
0.100
0.070
0.033
0.011
0.003
0.
0.
0.
0.
0.
0.
0.
0.
0.011
0.027
0.047
0.092
0.144
0.219
0.303
0.397
0.502
0.599
0.689
0.756
0.791
0.803
0.818
0.838
0.870
0.879
0.893
0.947
1.036
1.122
1.202
1.258
1.295
1.313
1.320
1.282
1.230
1.178
1.149
1.148
1.135
1.142
1.130
1.093
1.029
0.988
0.926
0.833
0.716
0.638
0.581
0.539
0.505
0.473
0.433
0.400
0.362
0.306
0.237
0.183
0.130
0.083
0.047
0.017
0.004
0.
0.
0.
0.
0.
0.
0.
0.
0.005
0.022
0.037
0.062
0.114
0.181
0.256
0.353
0.446
0.555
0.657
0.725
0.776
0.814
0.834
0.867
0.892
0.890
0.903
0.930
1.009
1.075
1.148
1.196
1.230
1.246
1.233
1.208
1.159
1.104
1.070
1.062
1.076
1.092
1.083
1.058
1.014
0.972
0.919
0.819
0.718
0.658
0.617
0.570
0.533
0.504
0.463
0.434
0.398
0.336
0.265
0.209
0.153
0.103
0.055
0.030
0.009
0.
0.
0.
0.
0.
0.
0.
0.
0.004
0.011
0.027
0.043
0.087
0.135
0.208
0.291
0.383
0.494
0.596
0.680
0.752
0.793
0.833
0.853
0.874
0.860
0.871
0.897
0.954
1.004
1.067
1.106
1.122
1.130
1.112
1.082
1.057
1.013
0.972
0.967
0.987
0.999
1.002
1.000
0.969
0.924
0.872
0.800
0.705
0.653
0.605
0.562
0.522
0.503
0.473
0.450
0.415
0.364
0.293
0.230
0.170
0.117
0.069
0.033
0.014
0.
0.
0.
0.
0.
0.
0.
0.
0.
0.005
0.012
0.032
0.055
0.102
0.150
0.235
0.320
0.428
0.532
0.623
0.685
0.741
0.783
0.810
0.810
0.824
0.833
0.831
0.863
0.922
0.956
1.001
0.999
1.003
0.989
0.960
0.931
0.901
0.883
0.860
0.871
0.891
0.900
0.904
0.894
0.853
0.812
0.736
0.653
0.609
0.557
0.523
0.498
0.480
0.459
0.446
0.413
0.370
0.303
0.236
0.174
0.120
0.074
0.042
0.014
0.
0.
0.
0.
0.
0.
0.
0.
0.
0.
0.007
0.013
0.034
0.070
0.117
0.185
0.257
0.363
0.448
0.538
0.613
0.675
0.715
0.730
0.733
0.732
0.725
0.737
0.743
0.782
0.810
0.846
0.856
0.853
0.833
0.819
0.790
0.774
0.731
0.725
0.750
0.771
0.791
0.801
0.794
0.769
0.702
0.633
0.568
0.536
0.494
0.459
0.444
0.431
0.422
0.415
0.396
0.347
0.297
0.232
0.170
0.118
0.076
0.040
0.016
0.
0.
0.
0.
0.
0.
0.
0.
0.
0.
0.
0.003
0.023
0.041
0.080
0.133
0.192
0.285
0.364
0.448
0.517
0.575
0.623
0.630
0.634
0.625
0.613
0.605
0.607
0.633
0.657
0.667
0.685
0.694
0.678
0.660
0.644
0.625
0.594
0.592
0.617
0.646
0.684
0.686
0.679
0.653
0.598
0.531
0.478
0.446
0.417
0.381
0.366
0.363
0.369
0.374
0.361
0.318
0.268
0.211
0.159
0.114
0.071
0.039
0.012
0.
0.
0.
0.
0.
0.
0.
0.
0.
0.
0.
0.003
0.013
0.023
0.050
0.089
0.142
0.215
0.291
0.360
0.415
0.463
0.494
0.512
0.511
0.495
0.474
0.472
0.469
0.477
0.495
0.507
0.516
0.527
0.524
0.509
0.476
0.460
0.460
0.459
0.471
0.503
0.534
0.552
0.547
0.525
0.480
0.432
0.374
0.345
0.320
0.291
0.278
0.291
0.309
0.317
0.303
0.275
0.231
0.188
0.145
0.102
0.062
0.037
0.009
0.
0.
0.
0.
0.
0.
0.
0.
0.
0.
0.
0.
0.003
0.018
0.031
0.061
0.097
0.149
0.208
0.263
0.310
0.345
0.373
0.378
0.387
0.379
0.361
0.345
0.340
0.350
0.354
0.364
0.370
0.366
0.361
0.343
0.324
0.322
0.322
0.337
0.348
0.374
0.400
0.420
0.419
0.396
0.355
0.320
0.275
0.250
0.216
0.212
0.210
0.225
0.242
0.252
0.242
0.217
0.195
0.162
0.124
0.083
0.055
0.026
0.008
0.
0.
0.
0.
0.
0.
0.
0.
0.
0.
0.
0.
0.002
0.013
0.020
0.036
0.062
0.093
0.149
0.185
0.221
0.252
0.267
0.277
0.269
0.262
0.253
0.230
0.224
0.225
0.237
0.244
0.242
0.248
0.227
0.223
0.205
0.199
0.210
0.222
0.230
0.259
0.272
0.290
0.291
0.279
0.258
0.231
0.196
0.158
0.143
0.120
0.135
0.159
0.179
0.186
0.187
0.177
0.159
0.129
0.096
0.069
0.046
0.019
0.007
0.
0.
0.
0.
0.
0.
0.
0.
0.
0.
0.
0.
0.
0.002
0.009
0.023
0.036
0.051
0.082
0.122
0.147
0.164
0.176
0.172
0.172
0.159
0.143
0.144
0.132
0.128
0.132
0.140
0.148
0.143
0.130
0.122
0.119
0.118
0.118
0.131
0.159
0.170
0.195
0.198
0.189
0.183
0.170
0.146
0.116
0.103
0.086
0.073
0.090
0.103
0.122
0.131
0.137
0.133
0.116
0.098
0.076
0.048
0.028
0.016
0.003
0.
0.
0.
0.
0.
0.
0.
0.
0.
0.
0.
0.
0.
0.
0.002
0.008
0.020
0.027
0.040
0.065
0.082
0.098
0.102
0.104
0.099
0.093
0.082
0.069
0.058
0.056
0.055
0.060
0.060
0.064
0.068
0.062
0.066
0.065
0.067
0.078
0.091
0.105
0.115
0.124
0.132
0.125
0.108
0.084
0.070
0.048
0.032
0.043
0.054
0.068
0.081
0.091
0.096
0.093
0.084
0.066
0.051
0.033
0.022
0.009
0.002
0.
0.
0.
0.
0.
0.
0.
0.
0.
0.
0.
0.
0.
0.
0.
0.
0.003
0.007
0.015
0.017
0.038
0.046
0.050
0.056
0.047
0.041
0.031
0.025
0.021
0.018
0.012
0.007
0.013
0.027
0.033
0.028
0.030
0.035
0.044
0.044
0.051
0.056
0.066
0.071
0.071
0.065
0.054
0.043
0.026
0.015
0.012
0.018
0.031
0.045
0.055
0.061
0.064
0.062
0.056
0.047
0.033
0.024
0.010
0.003
0.
0.
0.
0.
0.
0.
0.
0.
0.
0.
0.
0.
0.
0.
0.
0.
0.
0.
0.002
0.003
0.003
0.003
0.003
0.014
0.013
0.015
0.015
0.014
0.012
0.003
0.002
0.
0.
0.
0.
0.
0.010
0.011
0.011
0.019
0.020
0.022
0.027
0.035
0.037
0.037
0.033
0.028
0.022
0.008
0.
0.003
0.013
0.017
0.027
0.033
0.037
0.039
0.038
0.034
0.028
0.022
0.011
0.004
0.002
0.
0.
0.
0.
0.
0.
0.
0.
0.
0.
0.
0.
0.
0.
0.
0.
0.
0.
0.
0.
0.
0.
0.
0.
0.
0.
0.002
0.002
0.
0.
0.
0.
0.
0.
0.
0.
0.
0.
0.
0.
0.008
0.014
0.017
0.019
0.020
0.019
0.017
0.014
0.007
0.
0.
0.
0.003
0.011
0.014
0.017
0.019
0.020
0.019
0.017
0.014
0.009
0.003
0.002
0.
0.
0.
0.
0.
0.
0.
0.
0.
0.
0.
0.
0.
0.
0.
0.
0.
0.
0.
0.
0.
0.
0.
0.
0.
0.
0.
0.
0.
0.
0.
0.
0.
0.
0.
0.
0.
0.
0.
0.
0.
0.
0.
0.007
0.008
0.008
0.008
0.007
0.002
0.
0.
0.
0.
0.
0.002
0.005
0.010
0.011
0.012
0.012
0.008
0.003
0.003
0.
0.
0.
0.
0.
0.
0.
0.
0.
0.
0.
0.
0.
0.
0.
0.
0.
0.
0.
0.
0.
0.
0.
0.
0.
0.
0.
0.
0.
0.
0.
0.
0.
0.
0.
0.
0.
0.
0.
0.
0.
0.
0.
0.
0.
0.
0.
0.
0.
0.
0.
0.
0.
0.
0.
0.
0.
0.
0.
0.002
0.002
0.002
0.002
0.
0.
0.
0.
0.
0.
0.
0.
0.
0.
0.
0.
0.
0.
0.
0.
0.
0.
0.
0.
0.
0.
0.
0.
0.
0.
0.
0.
0.004
0.005
0.010
0.011
0.008
0.004
0.003
0.003
0.
0.
0.
0.
0.
0.
0.
0.
0.003
0.003
0.003
0.
0.
0.
0.
0.
0.
0.
0.
0.
0.
0.
0.
0.
0.
0.
0.
0.
0.
0.
0.
0.
0.
0.
0.
0.
0.
0.
0.
0.
0.
0.
0.
0.
0.
0.
0.
0.
0.
0.
0.
0.
0.
0.
0.
0.002
0.006
0.013
0.015
0.017
0.018
0.017
0.016
0.013
0.009
0.003
0.002
0.
0.
0.
0.003
0.006
0.012
0.013
0.013
0.010
0.005
0.004
0.003
0.
0.
0.
0.
0.
0.
0.
0.
0.
0.
0.
0.
0.
0.
0.
0.
0.
0.
0.
0.
0.
0.
0.
0.
0.
0.
0.
0.
0.
0.
0.
0.
0.
0.
0.
0.
0.
0.
0.
0.
0.003
0.015
0.020
0.024
0.029
0.033
0.039
0.038
0.035
0.030
0.016
0.010
0.003
0.002
0.
0.006
0.013
0.017
0.020
0.026
0.026
0.025
0.022
0.012
0.011
0.003
0.
0.
0.002
0.002
0.
0.
0.
0.
0.
0.
0.
0.
0.
0.
0.
0.
0.
0.
0.
0.
0.
0.
0.
0.
0.
0.
0.
0.
0.
0.
0.
0.
0.
0.
0.
0.
0.
0.
0.008
0.017
0.028
0.040
0.048
0.063
0.069
0.068
0.063
0.058
0.049
0.039
0.027
0.010
0.008
0.014
0.019
0.024
0.035
0.037
0.041
0.042
0.042
0.038
0.032
0.023
0.013
0.009
0.006
0.006
0.003
0.003
0.003
0.002
0.
0.
0.
0.
0.
0.
0.
0.
0.
0.
0.
0.
0.
0.
0.
0.
0.
0.
0.
0.
0.
0.
0.
0.
0.
0.
0.
0.
0.
0.003
0.016
0.023
0.042
0.056
0.064
0.084
0.099
0.109
0.118
0.109
0.101
0.084
0.069
0.050
0.034
0.020
0.022
0.036
0.051
0.065
0.069
0.074
0.080
0.078
0.083
0.084
0.074
0.056
0.045
0.026
0.024
0.018
0.010
0.008
0.003
0.003
0.
0.
0.
0.
0.
0.
0.
0.
0.
0.
0.
0.
0.
0.
0.
0.
0.
0.
0.
0.
0.
0.
0.
0.
0.
0.
0.003
0.004
0.019
0.027
0.044
0.061
0.085
0.114
0.140
0.157
0.169
0.176
0.173
0.152
0.130
0.106
0.082
0.065
0.064
0.041
0.059
0.082
0.101
0.113
0.136
0.143
0.154
0.166
0.158
0.143
0.131
0.106
0.075
0.063
0.044
0.030
0.019
0.010
0.004
0.002
0.
0.
0.
0.
0.
0.
0.
0.
0.
0.
0.
0.
0.
0.
0.
0.
0.
0.
0.
0.
0.
0.
0.
0.
0.003
0.004
0.016
0.036
0.060
0.085
0.113
0.147
0.176
0.205
0.223
0.231
0.238
0.236
0.219
0.187
0.156
0.131
0.114
0.105
0.099
0.097
0.111
0.138
0.181
0.212
0.234
0.236
0.247
0.237
0.229
0.207
0.171
0.140
0.100
0.076
0.052
0.034
0.021
0.012
0.003
0.
0.
0.
0.
0.
0.
0.
0.
0.
0.
0.
0.
0.
0.
0.
0.
0.
0.
0.
0.
0.
0.
0.
0.003
0.007
0.020
0.049
0.070
0.089
0.121
0.156
0.201
0.238
0.272
0.297
0.324
0.331
0.327
0.307
0.273
0.219
0.187
0.163
0.148
0.149
0.162
0.186
0.227
0.260
0.305
0.327
0.342
0.335
0.331
0.316
0.282
0.247
0.190
0.149
0.109
0.082
0.054
0.032
0.015
0.010
0.002
0.
0.
0.
0.
0.
0.
0.
0.
0.
0.
0.
0.
0.
0.
0.
0.
0.
0.
0.
0.005
0.008
0.010
0.021
0.032
0.055
0.085
0.099
0.131
0.170
0.212
0.264
0.308
0.359
0.385
0.420
0.423
0.415
0.393
0.356
0.297
0.252
0.224
0.210
0.203
0.222
0.254
0.302
0.350
0.393
0.434
0.451
0.445
0.434
0.406
0.364
0.312
0.255
0.194
0.145
0.102
0.074
0.038
0.027
0.012
0.003
0.
0.
0.
0.
0.
0.
0.
0.
0.
0.
0.
0.
0.
0.
0.
0.
0.
0.004
0.006
0.011
0.024
0.033
0.051
0.071
0.098
0.134
0.154
0.183
0.233
0.286
0.336
0.389
0.436
0.484
0.518
0.521
0.511
0.476
0.429
0.370
0.322
0.286
0.267
0.274
0.288
0.326
0.377
0.442
0.483
0.526
0.550
0.556
0.542
0.515
0.472
0.404
0.326
0.242
0.186
0.128
0.086
0.057
0.030
0.013
0.003
0.
0.
0.
0.
0.
0.
0.
0.
0.
0.
0.
0.
0.
0.
0.
0.
0.005
0.007
0.018
0.028
0.044
0.066
0.090
0.130
0.163
0.204
0.232
0.278
0.316
0.377
0.436
0.483
0.525
0.562
0.589
0.602
0.581
0.544
0.491
0.433
0.388
0.357
0.329
0.331
0.351
0.387
0.447
0.514
0.565
0.612
0.654
0.667
0.652
0.614
0.554
0.487
0.406
0.299
0.227
0.160
0.108
0.067
0.031
0.013
0.005
0.
0.
0.
0.
0.
0.
0.
0.
0.
0.
0.
0.
0.
0.
0.
0.
0.006
0.014
0.030
0.054
0.075
0.111
0.156
0.199
0.248
0.293
0.339
0.397
0.447
0.491
0.541
0.596
0.631
0.669
0.680
0.680
0.663
0.632
0.575
0.508
0.473
0.436
0.411
0.401
0.417
0.457
0.509
0.582
0.661
0.711
0.741
0.755
0.748
0.707
0.659
0.574
0.464
0.359
0.262
0.192
0.123
0.083
0.033
0.012
0.002
0.
0.
0.
0.
0.
0.
0.
0.
0.
0.
0.
0.
0.
0.
0.
0.005
0.009
0.025
0.053
0.079
0.120
0.174
0.229
0.277
0.338
0.407
0.474
0.516
0.583
0.624
0.683
0.713
0.743
0.789
0.780
0.789
0.749
0.705
0.658
0.588
0.544
0.510
0.495
0.477
0.485
0.534
0.577
0.644
0.723
0.776
0.827
0.852
0.847
0.815
0.741
0.655
0.529
0.412
0.304
0.216
0.147
0.086
0.046
0.013
0.
0.
0.
0.
0.
0.
0.
0.
0.
0.
0.
0.
0.
0.
0.
0.
0.006
0.020
0.043
0.073
0.120
0.185
0.251
0.314
0.378
0.468
0.528
0.601
0.662
0.716
0.758
0.812
0.834
0.851
0.866
0.878
0.852
0.840
0.787
0.727
0.664
0.636
0.600
0.564
0.561
0.574
0.612
0.656
0.714
0.776
0.845
0.897
0.936
0.933
0.902
0.829
0.715
0.609
0.486
0.358
0.249
0.168
0.105
0.048
0.019
0.003
0.
0.
0.
0.
0.
0.
0.
0.
0.
0.
0.
0.
0.
0.
0.004
0.007
0.024
0.057
0.106
0.161
0.243
0.323
0.411
0.518
0.608
0.674
0.757
0.803
0.860
0.889
0.928
0.970
0.951
0.962
0.957
0.939
0.895
0.868
0.815
0.735
0.716
0.679
0.645
0.637
0.644
0.681
0.730
0.789
0.866
0.912
0.976
1.021
1.019
0.984
0.907
0.809
0.685
0.569
0.427
0.305
0.205
0.122
0.054
0.021
0.003
0.004
0.004
0.004
0.
0.
0.
0.
0.
0.
0.
0.
0.
0.
0.
0.004
0.012
0.030
0.075
0.130
0.209
0.307
0.411
0.520
0.629
0.743
0.820
0.896
0.940
0.996
1.028
1.059
1.065
1.058
1.050
1.041
1.026
0.994
0.941
0.880
0.823
0.787
0.751
0.728
0.724
0.735
0.757
0.806
0.874
0.918
0.975
1.048
1.094
1.097
1.057
0.983
0.904
0.782
0.647
0.507
0.371
0.265
0.169
0.081
0.044
0.014
0.018
0.016
0.014
0.013
0.012
0.010
0.004
0.
0.
0.
0.
0.
0.
0.
0.004
0.012
0.046
0.087
0.159
0.249
0.376
0.487
0.601
0.735
0.852
0.944
1.032
1.079
1.134
1.154
1.171
1.159
1.165
1.135
1.118
1.086
1.065
1.007
0.937
0.892
0.845
0.825
0.811
0.806
0.801
0.841
0.884
0.936
0.982
1.030
1.101
1.141
1.174
1.155
1.090
1.002
0.884
0.738
0.605
0.461
0.332
0.234
0.159
0.108
0.072
0.060
0.051
0.051
0.047
0.035
0.024
0.017
0.005
0.
0.
0.
0.
0.
0.
0.
0.016
0.049
0.105
0.173
0.297
0.411
0.547
0.679
0.817
0.939
1.037
1.136
1.200
1.240
1.254
1.279
1.259
1.241
1.208
1.171
1.165
1.147
1.085
1.033
0.978
0.945
0.944
0.910
0.869
0.878
0.899
0.951
0.998
1.037
1.090
1.166
1.223
1.243
1.246
1.195
1.127
1.021
0.876
0.715
0.543
0.432
0.340
0.262
0.199
0.137
0.118
0.097
0.090
0.079
0.069
0.053
0.032
0.022
0.006
0.
0.
0.
0.
0.
0.
0.011
0.051
0.119
0.198
0.322
0.447
0.588
0.723
0.866
0.997
1.109
1.200
1.266
1.297
1.309
1.326
1.316
1.290
1.271
1.237
1.215
1.190
1.160
1.122
1.066
1.041
1.030
1.024
0.973
0.963
1.013
1.037
1.088
1.095
1.177
1.230
1.286
1.314
1.314
1.281
1.220
1.117
0.981
0.838
0.676
0.553
0.453
0.368
0.301
0.238
0.202
0.174
0.157
0.136
0.115
0.093
0.070
0.043
0.027
0.005
0.
0.
0.
0.
0.
0.016
0.056
0.120
0.203
0.323
0.451
0.595
0.740
0.880
1.011
1.140
1.215
1.285
1.326
1.331
1.347
1.333
1.324
1.306
1.281
1.255
1.240
1.205
1.181
1.126
1.125
1.116
1.104
1.074
1.055
1.080
1.115
1.141
1.176
1.242
1.295
1.343
1.379
1.400
1.357
1.297
1.203
1.118
0.969
0.833
0.701
0.588
0.493
0.418
0.355
0.309
0.278
0.247
0.224
0.185
0.152
0.120
0.087
0.048
0.024
0.005
0.
0.
0.
0.003
0.017
0.056
0.113
0.200
0.311
0.448
0.588
0.732
0.860
0.991
1.113
1.197
1.250
1.273
1.302
1.315
1.321
1.343
1.321
1.317
1.307
1.284
1.254
1.207
1.164
1.180
1.174
1.173
1.159
1.140
1.167
1.177
1.210
1.237
1.315
1.355
1.402
1.399
1.420
1.393
1.358
1.293
1.211
1.090
0.966
0.834
0.735
0.642
0.570
0.520
0.471
0.428
0.379
0.345
0.297
0.232
0.173
0.124
0.080
0.053
0.025
0.005
0.
0.
0.003
0.024
0.051
0.101
0.200
0.305
0.423
0.561
0.703
0.827
0.950
1.051
1.121
1.193
1.225
1.247
1.259
1.280
1.307
1.336
1.322
1.328
1.302
1.283
1.268
1.229
1.193
1.219
1.217
1.215
1.189
1.206
1.245
1.257
1.309
1.347
1.389
1.425
1.451
1.447
1.451
1.411
1.364
1.293
1.195
1.078
0.966
0.878
0.794
0.750
0.703
0.639
0.585
0.523
0.465
0.402
0.330
0.251
0.176
0.119
0.074
0.045
0.016
0.007
0.
0.008
0.028
0.050
0.093
0.157
0.282
0.395
0.530
0.667
0.780
0.890
0.984
1.049
1.121
1.149
1.174
1.210
1.259
1.265
1.290
1.294
1.307
1.321
1.313
1.291
1.307
1.267
1.264
1.261
1.251
1.246
1.255
1.282
1.309
1.355
1.369
1.403
1.438
1.458
1.490
1.492
1.458
1.422
1.365
1.310
1.196
1.108
1.030
0.967
0.906
0.871
0.817
0.752
0.670
0.601
0.515
0.431
0.335
0.241
0.163
0.098
0.059
0.032
0.010
0.
0.009
0.023
0.051
0.087
0.154
0.241
0.364
0.486
0.598
0.714
0.818
0.897
0.979
1.009
1.074
1.108
1.157
1.192
1.245
1.282
1.307
1.297
1.311
1.338
1.341
1.331
1.318
1.314
1.308
1.323
1.305
1.333
1.347
1.338
1.374
1.370
1.419
1.440
1.463
1.478
1.493
1.472
1.439
1.430
1.365
1.309
1.247
1.184
1.107
1.068
1.009
0.970
0.914
0.825
0.728
0.635
0.529
0.425
0.315
0.218
0.128
0.077
0.041
0.018
0.004
0.009
0.023
0.051
0.083
0.148
0.225
0.319
0.429
0.530
0.639
0.709
0.793
0.853
0.931
0.991
1.046
1.105
1.156
1.192
1.238
1.270
1.290
1.310
1.336
1.352
1.356
1.349
1.342
1.358
1.354
1.356
1.364
1.376
1.384
1.382
1.408
1.411
1.446
1.476
1.498
1.489
1.490
1.464
1.436
1.414
1.377
1.354
1.303
1.237
1.193
1.122
1.084
1.024
0.936
0.841
0.724
0.610
0.495
0.374
0.266
0.159
0.103
0.052
0.026
0.009
0.010
0.022
0.041
0.070
0.136
0.199
0.289
0.380
0.460
0.554
0.620
0.695
0.774
0.832
0.906
0.966
1.019
1.086
1.135
1.181
1.231
1.266
1.312
1.314
1.346
1.359
1.347
1.358
1.354
1.355
1.384
1.378
1.392
1.413
1.405
1.410
1.429
1.454
1.463
1.484
1.480
1.485
1.474
1.454
1.438
1.415
1.393
1.366
1.321
1.254
1.188
1.135
1.083
1.005
0.909
0.806
0.678
0.545
0.421
0.306
0.199
0.119
0.058
0.032
0.015
0.007
0.015
0.033
0.065
0.110
0.176
0.256
0.331
0.404
0.480
0.552
0.615
0.685
0.758
0.818
0.877
0.952
1.019
1.075
1.127
1.174
1.227
1.280
1.289
1.326
1.332
1.345
1.326
1.338
1.354
1.371
1.380
1.392
1.383
1.402
1.396
1.405
1.436
1.445
1.451
1.459
1.485
1.474
1.438
1.430
1.410
1.408
1.381
1.330
1.261
1.221
1.160
1.092
1.019
0.944
0.838
0.699
0.572
0.446
0.321
0.213
0.130
0.076
0.033
0.015
0.002
0.012
0.027
0.053
0.086
0.146
0.213
0.272
0.346
0.416
0.478
0.546
0.594
0.663
0.729
0.785
0.863
0.947
1.024
1.088
1.137
1.186
1.235
1.248
1.293
1.307
1.303
1.298
1.295
1.314
1.337
1.344
1.359
1.360
1.384
1.384
1.384
1.388
1.375
1.397
1.416
1.424
1.432
1.417
1.391
1.371
1.344
1.307
1.268
1.226
1.184
1.122
1.052
1.006
0.936
0.838
0.714
0.587
0.451
0.323
0.219
0.137
0.084
0.038
0.011
0.
0.010
0.017
0.044
0.069
0.105
0.173
0.227
0.273
0.334
0.411
0.458
0.523
0.588
0.633
0.704
0.790
0.884
0.973
1.040
1.087
1.153
1.182
1.210
1.220
1.248
1.241
1.243
1.245
1.229
1.267
1.299
1.295
1.300
1.331
1.347
1.334
1.343
1.343
1.341
1.347
1.361
1.363
1.354
1.308
1.275
1.260
1.198
1.155
1.141
1.103
1.041
0.988
0.945
0.892
0.805
0.687
0.572
0.442
0.332
0.211
0.140
0.091
0.041
0.011
0.
0.
0.010
0.032
0.058
0.078
0.117
0.179
0.223
0.278
0.335
0.385
0.442
0.491
0.557
0.631
0.708
0.811
0.894
0.958
1.017
1.088
1.137
1.153
1.152
1.146
1.152
1.139
1.156
1.174
1.178
1.185
1.192
1.209
1.230
1.259
1.258
1.272
1.263
1.270
1.267
1.264
1.263
1.241
1.201
1.151
1.122
1.090
1.068
1.020
0.979
0.938
0.908
0.855
0.811
0.747
0.644
0.534
0.415
0.313
0.217
0.133
0.088
0.039
0.010
0.
0.
0.002
0.020
0.043
0.063
0.092
0.127
0.173
0.210
0.253
0.311
0.358
0.423
0.480
0.559
0.627
0.715
0.795
0.875
0.941
0.989
1.044
1.053
1.070
1.053
1.050
1.048
1.042
1.059
1.070
1.072
1.065
1.094
1.110
1.129
1.133
1.152
1.167
1.165
1.153
1.146
1.140
1.109
1.099
1.032
0.981
0.956
0.934
0.884
0.840
0.814
0.783
0.754
0.711
0.671
0.573
0.483
0.391
0.285
0.204
0.131
0.076
0.034
0.010
0.
0.
0.
0.007
0.026
0.042
0.060
0.087
0.113
0.144
0.184
0.229
0.289
0.338
0.407
0.472
0.552
0.636
0.721
0.784
0.835
0.889
0.955
0.957
0.975
0.963
0.944
0.952
0.948
0.965
0.964
0.956
0.950
0.945
0.984
0.976
0.995
1.014
1.006
1.008
1.001
1.030
1.001
0.982
0.955
0.909
0.869
0.834
0.823
0.783
0.726
0.701
0.681
0.657
0.612
0.563
0.503
0.431
0.344
0.260
0.177
0.118
0.053
0.029
0.012
0.
0.
0.
0.
0.012
0.029
0.039
0.058
0.083
0.105
0.132
0.170
0.212
0.261
0.322
0.390
0.467
0.564
0.642
0.712
0.760
0.802
0.857
0.866
0.882
0.865
0.861
0.860
0.863
0.893
0.888
0.874
0.868
0.847
0.863
0.842
0.840
0.846
0.862
0.855
0.838
0.853
0.857
0.856
0.832
0.803
0.772
0.736
0.716
0.672
0.637
0.617
0.579
0.553
0.536
0.489
0.435
0.370
0.307
0.223
0.149
0.097
0.042
0.027
0.009
0.
0.
0.
0.
0.
0.018
0.024
0.038
0.054
0.070
0.086
0.121
0.159
0.207
0.258
0.320
0.405
0.487
0.571
0.650
0.698
0.751
0.773
0.792
0.798
0.826
0.812
0.819
0.815
0.820
0.831
0.821
0.793
0.756
0.738
0.736
0.717
0.701
0.702
0.706
0.698
0.696
0.706
0.714
0.711
0.700
0.683
0.664
0.615
0.590
0.566
0.541
0.499
0.488
0.457
0.423
0.381
0.316
0.259
0.187
0.132
0.072
0.037
0.018
0.009
0.
0.
0.
0.
0.
0.
0.013
0.021
0.033
0.043
0.053
0.087
0.124
0.167
0.219
0.270
0.333
0.421
0.500
0.595
0.664
0.713
0.727
0.762
0.783
0.808
0.828
0.823
0.815
0.808
0.818
0.786
0.762
0.722
0.692
0.662
0.631
0.608
0.565
0.569
0.556
0.564
0.569
0.590
0.588
0.587
0.598
0.594
0.557
0.543
0.517
0.491
0.459
0.420
0.395
0.380
0.335
0.275
0.222
0.157
0.097
0.058
0.029
0.012
0.008
0.
0.
0.
0.
0.
0.
0.
0.009
0.011
0.017
0.036
0.057
0.088
0.129
0.169
0.225
0.302
0.383
0.464
0.524
0.618
0.663
0.700
0.738
0.770
0.839
0.869
0.862
0.865
0.854
0.818
0.808
0.776
0.718
0.684
0.618
0.559
0.522
0.484
0.434
0.432
0.458
0.460
0.473
0.473
0.497
0.512
0.512
0.508
0.499
0.485
0.462
0.436
0.412
0.380
0.330
0.283
0.231
0.184
0.124
0.083
0.042
0.020
0.010
0.003
0.
0.
0.
0.
0.
0.
0.
0.
0.005
0.011
0.024
0.042
0.056
0.099
0.138
0.202
0.277
0.350
0.429
0.507
0.577
0.660
0.722
0.772
0.824
0.874
0.901
0.922
0.933
0.923
0.915
0.869
0.823
0.756
0.679
0.622
0.553
0.468
0.408
0.358
0.342
0.355
0.379
0.374
0.397
0.435
0.469
0.473
0.486
0.486
0.472
0.447
0.425
0.399
0.369
0.313
0.263
0.208
0.158
0.109
0.059
0.032
0.012
0.008
0.
0.
0.
0.
0.
0.
0.
0.002
0.006
0.008
0.018
0.028
0.040
0.062
0.103
0.146
0.208
0.279
0.348
0.427
0.499
0.582
0.657
0.741
0.811
0.877
0.934
0.966
0.994
1.036
1.024
1.011
0.974
0.916
0.849
0.756
0.676
0.596
0.494
0.425
0.354
0.310
0.317
0.322
0.321
0.347
0.382
0.411
0.435
0.451
0.468
0.461
0.437
0.421
0.391
0.349
0.305
0.242
0.184
0.141
0.091
0.052
0.024
0.009
0.003
0.
0.
0.
0.
0.
0.002
0.003
0.003
0.008
0.011
0.032
0.053
0.084
0.117
0.146
0.192
0.249
0.306
0.370
0.445
0.514
0.596
0.677
0.774
0.859
0.967
1.039
1.091
1.126
1.132
1.154
1.138
1.098
1.052
0.986
0.883
0.782
0.679
0.581
0.490
0.416
0.333
0.296
0.294
0.300
0.338
0.363
0.381
0.395
0.428
0.446
0.451
0.422
0.401
0.371
0.339
0.289
0.227
0.182
0.121
0.078
0.042
0.018
0.007
0.
0.
0.
0.
0.
0.002
0.003
0.004
0.009
0.025
0.039
0.068
0.097
0.144
0.176
0.203
0.250
0.297
0.340
0.398
0.458
0.546
0.640
0.725
0.822
0.931
1.052
1.126
1.192
1.240
1.280
1.288
1.251
1.226
1.175
1.099
1.011
0.892
0.774
0.689
0.590
0.484
0.383
0.350
0.336
0.315
0.327
0.338
0.356
0.388
0.414
0.426
0.415
0.402
0.390
0.352
0.309
0.266
0.214
0.160
0.113
0.068
0.034
0.019
0.004
0.
0.
0.
0.
0.
0.003
0.008
0.010
0.026
0.045
0.080
0.116
0.173
0.203
0.251
0.289
0.333
0.365
0.402
0.440
0.502
0.592
0.689
0.770
0.865
0.983
1.112
1.207
1.274
1.342
1.363
1.384
1.381
1.349
1.290
1.223
1.109
1.014
0.869
0.778
0.677
0.586
0.468
0.402
0.375
0.363
0.343
0.341
0.361
0.375
0.378
0.393
0.388
0.385
0.368
0.341
0.294
0.243
0.192
0.149
0.101
0.055
0.035
0.019
0.004
0.
0.
0.
0.
0.002
0.003
0.009
0.022
0.052
0.080
0.120
0.179
0.242
0.294
0.338
0.370
0.417
0.446
0.478
0.506
0.542
0.637
0.705
0.801
0.889
1.011
1.135
1.236
1.326
1.393
1.427
1.453
1.453
1.418
1.377
1.300
1.199
1.089
0.981
0.879
0.768
0.678
0.575
0.477
0.437
0.406
0.368
0.357
0.348
0.344
0.351
0.360
0.349
0.352
0.328
0.304
0.270
0.219
0.170
0.131
0.093
0.054
0.038
0.016
0.
0.
0.
0.
0.
0.002
0.008
0.019
0.032
0.071
0.106
0.163
0.236
0.307
0.372
0.420
0.463
0.508
0.534
0.536
0.568
0.581
0.662
0.716
0.809
0.909
1.011
1.139
1.253
1.338
1.398
1.437
1.469
1.490
1.450
1.423
1.358
1.268
1.179
1.070
0.958
0.867
0.775
0.673
0.573
0.509
0.451
0.419
0.400
0.365
0.357
0.338
0.326
0.330
0.325
0.295
0.267
0.232
0.197
0.153
0.117
0.087
0.050
0.033
0.017
0.
0.
0.
0.
0.
0.002
0.008
0.022
0.060
0.086
0.138
0.204
0.289
0.371
0.446
0.504
0.548
0.585
0.620
0.616
0.627
0.631
0.672
0.736
0.813
0.914
1.035
1.141
1.227
1.343
1.406
1.445
1.459
1.495
1.469
1.434
1.372
1.325
1.232
1.147
1.048
0.965
0.874
0.783
0.657
0.567
0.507
0.476
0.430
0.389
0.383
0.357
0.331
0.329
0.306
0.287
0.251
0.225
0.176
0.138
0.104
0.072
0.043
0.022
0.007
0.
0.
0.
0.
0.
0.002
0.012
0.033
0.067
0.100
0.161
0.239
0.327
0.419
0.507
0.575
0.631
0.676
0.689
0.696
0.703
0.700
0.688
0.741
0.805
0.924
1.048
1.152
1.232
1.319
1.384
1.447
1.462
1.446
1.444
1.417
1.389
1.319
1.271
1.214
1.121
1.036
0.977
0.880
0.758
0.663
0.585
0.524
0.484
0.442
0.399
0.381
0.349
0.342
0.320
0.286
0.259
0.214
0.179
0.128
0.086
0.050
0.033
0.017
0.
0.
0.
0.
0.
0.
0.
0.007
0.035
0.067
0.106
0.173
0.259
0.346
0.455
0.558
0.627
0.693
0.738
0.760
0.776
0.767
0.749
0.734
0.769
0.822
0.934
1.032
1.134
1.237
1.310
1.383
1.433
1.433
1.437
1.397
1.384
1.349
1.322
1.287
1.227
1.162
1.098
1.027
0.949
0.831
0.756
0.665
0.585
0.522
0.480
0.448
0.423
0.390
0.350
0.334
0.301
0.255
0.213
0.166
0.125
0.078
0.034
0.015
0.003
0.
0.
0.
0.
0.
0.
0.
0.009
0.035
0.069
0.107
0.174
0.256
0.345
0.467
0.572
0.650
0.723
0.767
0.818
0.827
0.820
0.799
0.798
0.807
0.869
0.941
1.018
1.135
1.231
1.320
1.370
1.419
1.421
1.398
1.401
1.359
1.339
1.308
1.273
1.228
1.184
1.131
1.063
0.984
0.911
0.837
0.747
0.662
0.593
0.540
0.504
0.483
0.443
0.394
0.357
0.317
0.273
0.209
0.157
0.109
0.069
0.027
0.004
0.002
0.
0.
0.
0.
0.
0.
0.
0.009
0.027
0.056
0.094
0.161
0.246
0.335
0.448
0.550
0.637
0.728
0.800
0.856
0.857
0.856
0.856
0.840
0.847
0.903
0.948
1.033
1.123
1.229
1.311
1.354
1.397
1.431
1.409
1.381
1.341
1.297
1.282
1.253
1.230
1.192
1.154
1.085
1.036
0.965
0.900
0.802
0.725
0.650
0.596
0.573
0.544
0.495
0.445
0.399
0.358
0.300
0.226
0.176
0.114
0.065
0.030
0.011
0.
0.
0.
0.
0.
0.
0.
0.
0.005
0.025
0.047
0.074
0.137
0.221
0.307
0.411
0.514
0.617
0.714
0.794
0.845
0.867
0.892
0.890
0.894
0.908
0.920
0.948
1.026
1.129
1.213
1.297
1.338
1.388
1.408
1.392
1.355
1.311
1.284
1.242
1.227
1.192
1.191
1.144
1.109
1.060
1.011
0.932
0.855
0.763
0.686
0.643
0.610
0.572
0.544
0.500
0.452
0.396
0.337
0.254
0.182
0.124
0.078
0.047
0.011
0.003
0.
0.
0.
0.
0.
0.
0.
0.005
0.018
0.037
0.060
0.106
0.182
0.268
0.360
0.462
0.568
0.688
0.762
0.838
0.878
0.899
0.904
0.911
0.933
0.942
0.974
1.020
1.099
1.187
1.269
1.320
1.352
1.372
1.365
1.328
1.257
1.220
1.174
1.170
1.143
1.152
1.128
1.099
1.062
1.031
0.959
0.884
0.787
0.728
0.671
0.634
0.616
0.578
0.526
0.485
0.434
0.366
0.280
0.205
0.146
0.091
0.059
0.021
0.008
0.
0.
0.
0.
0.
0.
0.
0.
0.007
0.023
0.046
0.080
0.139
0.210
0.307
0.401
0.501
0.631
0.726
0.816
0.862
0.888
0.912
0.935
0.939
0.952
0.969
1.023
1.091
1.147
1.223
1.259
1.293
1.308
1.302
1.249
1.177
1.149
1.106
1.107
1.096
1.085
1.082
1.063
1.027
0.994
0.925
0.860
0.787
0.722
0.689
0.647
0.629
0.587
0.541
0.506
0.453
0.387
0.299
0.231
0.169
0.111
0.067
0.034
0.009
0.
0.
0.
0.
0.
0.
0.
0.
0.005
0.013
0.031
0.058
0.108
0.155
0.242
0.338
0.438
0.566
0.670
0.753
0.830
0.861
0.895
0.920
0.921
0.925
0.938
0.983
1.037
1.078
1.132
1.175
1.197
1.211
1.189
1.150
1.093
1.055
1.019
0.992
1.003
0.997
0.991
0.973
0.954
0.929
0.881
0.817
0.749
0.698
0.662
0.634
0.603
0.580
0.535
0.513
0.466
0.397
0.321
0.250
0.185
0.125
0.076
0.037
0.014
0.
0.
0.
0.
0.
0.
0.
0.
0.
0.006
0.020
0.037
0.070
0.118
0.188
0.269
0.358
0.486
0.581
0.674
0.747
0.813
0.841
0.861
0.862
0.868
0.889
0.897
0.935
0.973
1.030
1.056
1.058
1.069
1.061
1.018
0.972
0.935
0.898
0.886
0.877
0.870
0.879
0.869
0.868
0.838
0.792
0.738
0.679
0.643
0.605
0.574
0.556
0.536
0.511
0.492
0.455
0.399
0.323
0.257
0.190
0.131
0.079
0.046
0.014
0.
0.
0.
0.
0.
0.
0.
0.
0.
0.
0.009
0.017
0.045
0.084
0.141
0.204
0.287
0.401
0.503
0.584
0.658
0.721
0.760
0.767
0.775
0.772
0.781
0.789
0.798
0.841
0.872
0.899
0.905
0.900
0.894
0.859
0.825
0.786
0.758
0.738
0.745
0.756
0.759
0.755
0.753
0.729
0.689
0.630
0.576
0.546
0.519
0.499
0.487
0.475
0.467
0.453
0.426
0.382
0.313
0.248
0.183
0.126
0.078
0.040
0.016
0.
0.
0.
0.
0.
0.
0.
0.
0.
0.
0.002
0.009
0.026
0.056
0.095
0.146
0.215
0.314
0.406
0.491
0.559
0.618
0.649
0.664
0.663
0.660
0.653
0.643
0.651
0.678
0.712
0.721
0.724
0.741
0.713
0.691
0.675
0.637
0.620
0.608
0.596
0.617
0.635
0.643
0.633
0.616
0.564
0.516
0.463
0.445
0.428
0.405
0.398
0.394
0.399
0.399
0.384
0.336
0.285
0.232
0.168
0.117
0.076
0.040
0.012
0.
0.
0.
0.
0.
0.
0.
0.
0.
0.
0.
0.003
0.016
0.030
0.065
0.107
0.154
0.230
0.317
0.381
0.442
0.490
0.524
0.545
0.536
0.524
0.513
0.501
0.503
0.517
0.536
0.548
0.561
0.558
0.544
0.522
0.489
0.476
0.457
0.452
0.463
0.485
0.493
0.501
0.497
0.475
0.441
0.384
0.345
0.340
0.328
0.305
0.300
0.312
0.330
0.338
0.319
0.294
0.250
0.197
0.148
0.104
0.063
0.037
0.009
0.
0.
0.
0.
0.
0.
0.
0.
0.
0.
0.
0.002
0.011
0.021
0.041
0.076
0.116
0.162
0.230
0.292
0.342
0.380
0.403
0.410
0.411
0.391
0.371
0.357
0.359
0.368
0.375
0.386
0.400
0.396
0.388
0.361
0.356
0.336
0.326
0.320
0.320
0.338
0.348
0.359
0.360
0.351
0.315
0.285
0.251
0.233
0.228
0.206
0.218
0.239
0.260
0.264
0.254
0.233
0.199
0.166
0.126
0.088
0.056
0.026
0.008
0.
0.
0.
0.
0.
0.
0.
0.
0.
0.
0.
0.
0.003
0.015
0.027
0.049
0.076
0.108
0.159
0.204
0.241
0.265
0.286
0.285
0.276
0.270
0.255
0.248
0.236
0.235
0.252
0.256
0.254
0.258
0.248
0.243
0.217
0.199
0.207
0.203
0.226
0.232
0.251
0.261
0.242
0.232
0.221
0.194
0.166
0.154
0.130
0.125
0.143
0.167
0.184
0.192
0.187
0.180
0.162
0.133
0.101
0.070
0.044
0.019
0.007
0.
0.
0.
0.
0.
0.
0.
0.
0.
0.
0.
0.
0.
0.005
0.015
0.027
0.046
0.068
0.093
0.130
0.151
0.171
0.184
0.181
0.177
0.171
0.155
0.144
0.137
0.146
0.142
0.158
0.163
0.153
0.150
0.134
0.122
0.116
0.110
0.128
0.145
0.156
0.164
0.169
0.162
0.156
0.144
0.128
0.107
0.085
0.075
0.070
0.090
0.108
0.123
0.133
0.139
0.135
0.121
0.098
0.076
0.052
0.028
0.016
0.003
0.
0.
0.
0.
0.
0.
0.
0.
0.
0.
0.
0.
0.
0.
0.003
0.010
0.023
0.039
0.051
0.068
0.093
0.104
0.106
0.108
0.105
0.102
0.084
0.072
0.061
0.055
0.058
0.061
0.069
0.077
0.073
0.067
0.071
0.061
0.063
0.067
0.079
0.086
0.096
0.106
0.104
0.100
0.086
0.067
0.050
0.038
0.022
0.040
0.054
0.064
0.082
0.092
0.096
0.093
0.084
0.070
0.051
0.033
0.022
0.008
0.002
0.
0.
0.
0.
0.
0.
0.
0.
0.
0.
0.
0.
0.
0.
0.
0.003
0.003
0.012
0.018
0.027
0.039
0.050
0.060
0.059
0.054
0.038
0.040
0.025
0.026
0.019
0.016
0.015
0.018
0.024
0.030
0.031
0.030
0.035
0.041
0.040
0.040
0.044
0.053
0.057
0.056
0.052
0.042
0.030
0.019
0.010
0.012
0.018
0.031
0.045
0.055
0.062
0.064
0.062
0.056
0.047
0.033
0.024
0.010
0.003
0.
0.
0.
0.
0.
0.
0.
0.
0.
0.
0.
0.
0.
0.
0.
0.
0.
0.002
0.003
0.003
0.008
0.008
0.008
0.014
0.019
0.014
0.014
0.013
0.008
0.003
0.002
0.
0.
0.
0.
0.003
0.010
0.014
0.011
0.013
0.017
0.019
0.022
0.025
0.031
0.030
0.027
0.023
0.014
0.007
0.002
0.003
0.013
0.017
0.027
0.033
0.037
0.039
0.037
0.034
0.028
0.022
0.010
0.003
0.002
0.
0.
0.
0.
0.
0.
0.
0.
0.
0.
0.
0.
0.
0.
0.
0.
0.
0.
0.
0.
0.
0.
0.
0.
0.
0.
0.002
0.002
0.
0.
0.
0.
0.
0.
0.
0.
0.
0.
0.
0.
0.005
0.008
0.014
0.016
0.017
0.016
0.014
0.008
0.002
0.
0.
0.
0.003
0.011
0.014
0.017
0.019
0.020
0.019
0.017
0.014
0.009
0.003
0.002
0.
0.
0.
0.
0.
0.
0.
0.
0.
0.
0.
0.
0.
0.
0.
0.
0.
0.
0.
0.
0.
0.
0.
0.
0.
0.
0.
0.
0.
0.
0.
0.
0.
0.
0.
0.
0.
0.
0.
0.
0.
0.
0.
0.004
0.005
0.007
0.007
0.
0.
0.
0.
0.
0.
0.
0.002
0.005
0.010
0.011
0.012
0.011
0.008
0.003
0.003
0.
0.
0.
0.
0.
0.
0.
0.
0.
0.
0.
0.
0.
0.
0.
0.
0.
0.
0.
0.
0.
0.
0.
0.
0.
0.
0.
0.
0.
0.
0.
0.
0.
0.
0.
0.
0.
0.
0.
0.
0.
0.
0.
0.
0.
0.
0.
0.
0.
0.
0.
0.
0.
0.
0.
0.
0.
0.
0.
0.
0.002
0.002
0.002
0.
0.
0.
0.
0.
0.
0.
0.
0.
0.
0.
0.
0.
0.
0.
0.
0.
0.
0.
0.
0.
0.
0.
0.
0.
0.
0.
0.
0.005
0.005
0.011
0.011
0.011
0.004
0.003
0.003
0.
0.
0.
0.
0.
0.
0.
0.003
0.003
0.003
0.003
0.003
0.
0.
0.
0.
0.
0.
0.
0.
0.
0.
0.
0.
0.
0.
0.
0.
0.
0.
0.
0.
0.
0.
0.
0.
0.
0.
0.
0.
0.
0.
0.
0.
0.
0.
0.
0.
0.
0.
0.
0.
0.
0.
0.
0.002
0.010
0.013
0.016
0.018
0.019
0.018
0.016
0.014
0.009
0.003
0.002
0.
0.
0.
0.003
0.007
0.012
0.014
0.014
0.011
0.009
0.004
0.003
0.
0.
0.
0.
0.
0.
0.
0.
0.
0.
0.
0.
0.
0.
0.
0.
0.
0.
0.
0.
0.
0.
0.
0.
0.
0.
0.
0.
0.
0.
0.
0.
0.
0.
0.
0.
0.
0.
0.
0.004
0.008
0.017
0.027
0.032
0.040
0.047
0.044
0.044
0.040
0.032
0.025
0.010
0.004
0.005
0.006
0.010
0.018
0.021
0.024
0.027
0.028
0.026
0.023
0.015
0.012
0.006
0.002
0.003
0.003
0.003
0.003
0.002
0.
0.
0.
0.
0.
0.
0.
0.
0.
0.
0.
0.
0.
0.
0.
0.
0.
0.
0.
0.
0.
0.
0.
0.
0.
0.
0.
0.
0.
0.
0.
0.008
0.016
0.036
0.039
0.052
0.061
0.071
0.082
0.084
0.081
0.067
0.058
0.047
0.032
0.018
0.010
0.021
0.027
0.033
0.043
0.048
0.046
0.048
0.053
0.051
0.041
0.038
0.024
0.018
0.014
0.016
0.009
0.009
0.004
0.003
0.002
0.
0.
0.
0.
0.
0.
0.
0.
0.
0.
0.
0.
0.
0.
0.
0.
0.
0.
0.
0.
0.
0.
0.
0.
0.
0.
0.
0.003
0.018
0.025
0.036
0.053
0.073
0.094
0.117
0.126
0.140
0.143
0.142
0.123
0.098
0.080
0.062
0.044
0.036
0.038
0.051
0.062
0.077
0.090
0.101
0.102
0.104
0.103
0.108
0.094
0.080
0.072
0.051
0.044
0.030
0.021
0.014
0.009
0.003
0.002
0.
0.
0.
0.
0.
0.
0.
0.
0.
0.
0.
0.
0.
0.
0.
0.
0.
0.
0.
0.
0.
0.
0.
0.
0.
0.004
0.022
0.029
0.045
0.061
0.087
0.115
0.148
0.169
0.191
0.204
0.207
0.199
0.190
0.160
0.129
0.102
0.093
0.085
0.067
0.080
0.102
0.119
0.143
0.165
0.188
0.199
0.196
0.192
0.184
0.168
0.138
0.109
0.079
0.063
0.044
0.031
0.016
0.012
0.003
0.
0.
0.
0.
0.
0.
0.
0.
0.
0.
0.
0.
0.
0.
0.
0.
0.
0.
0.
0.
0.
0.
0.
0.
0.004
0.014
0.030
0.044
0.068
0.107
0.135
0.178
0.208
0.245
0.266
0.280
0.280
0.277
0.263
0.228
0.192
0.166
0.140
0.133
0.132
0.127
0.160
0.175
0.225
0.256
0.286
0.298
0.285
0.286
0.268
0.248
0.214
0.178
0.133
0.099
0.076
0.046
0.033
0.017
0.012
0.003
0.
0.
0.
0.
0.
0.
0.
0.
0.
0.
0.
0.
0.
0.
0.
0.
0.
0.
0.
0.
0.
0.
0.003
0.013
0.026
0.045
0.079
0.107
0.144
0.194
0.242
0.288
0.330
0.360
0.389
0.404
0.386
0.369
0.325
0.269
0.234
0.206
0.187
0.198
0.214
0.228
0.285
0.316
0.367
0.396
0.399
0.398
0.387
0.373
0.343
0.295
0.243
0.192
0.141
0.106
0.071
0.043
0.031
0.015
0.009
0.
0.
0.
0.
0.
0.
0.
0.
0.
0.
0.
0.
0.
0.
0.
0.
0.
0.
0.
0.
0.005
0.005
0.017
0.029
0.058
0.084
0.114
0.153
0.199
0.257
0.312
0.363
0.426
0.470
0.505
0.515
0.500
0.472
0.427
0.370
0.313
0.274
0.273
0.270
0.284
0.318
0.364
0.424
0.464
0.499
0.522
0.522
0.502
0.475
0.430
0.381
0.315
0.247
0.181
0.132
0.098
0.063
0.037
0.017
0.011
0.
0.
0.
0.
0.
0.
0.
0.
0.
0.
0.
0.
0.
0.
0.
0.
0.
0.
0.005
0.007
0.020
0.024
0.031
0.064
0.102
0.140
0.171
0.220
0.274
0.328
0.393
0.454
0.519
0.572
0.602
0.615
0.603
0.565
0.517
0.462
0.407
0.363
0.343
0.343
0.366
0.403
0.444
0.523
0.581
0.619
0.640
0.650
0.627
0.590
0.540
0.472
0.386
0.292
0.224
0.162
0.113
0.075
0.042
0.028
0.012
0.
0.
0.
0.
0.
0.
0.
0.
0.
0.
0.
0.
0.
0.
0.
0.
0.
0.006
0.012
0.022
0.032
0.048
0.077
0.111
0.156
0.195
0.246
0.291
0.350
0.428
0.489
0.555
0.614
0.665
0.696
0.711
0.703
0.652
0.595
0.550
0.505
0.461
0.437
0.431
0.450
0.496
0.540
0.614
0.677
0.721
0.749
0.764
0.739
0.695
0.635
0.569
0.467
0.356
0.265
0.188
0.123
0.083
0.043
0.029
0.012
0.
0.
0.
0.
0.
0.
0.
0.
0.
0.
0.
0.
0.
0.
0.
0.
0.006
0.012
0.024
0.040
0.067
0.101
0.135
0.188
0.231
0.283
0.350
0.400
0.471
0.535
0.615
0.675
0.739
0.782
0.816
0.823
0.800
0.740
0.669
0.631
0.586
0.552
0.533
0.509
0.530
0.574
0.617
0.690
0.759
0.819
0.849
0.862
0.844
0.804
0.725
0.634
0.530
0.414
0.294
0.216
0.142
0.094
0.044
0.028
0.011
0.
0.
0.
0.
0.
0.
0.
0.
0.
0.
0.
0.
0.
0.
0.
0.005
0.007
0.022
0.037
0.070
0.111
0.154
0.209
0.263
0.323
0.396
0.461
0.521
0.592
0.678
0.731
0.790
0.830
0.890
0.917
0.912
0.879
0.841
0.782
0.724
0.683
0.634
0.621
0.602
0.604
0.638
0.705
0.765
0.831
0.904
0.934
0.948
0.941
0.893
0.817
0.719
0.598
0.461
0.331
0.234
0.152
0.099
0.045
0.027
0.010
0.
0.
0.
0.
0.
0.
0.
0.
0.
0.
0.
0.
0.
0.
0.
0.006
0.014
0.028
0.058
0.111
0.165
0.220
0.288
0.361
0.434
0.524
0.596
0.662
0.741
0.800
0.865
0.892
0.946
0.990
0.988
0.992
0.954
0.916
0.852
0.801
0.773
0.722
0.704
0.679
0.687
0.730
0.762
0.844
0.883
0.956
0.993
1.011
1.020
0.973
0.889
0.784
0.652
0.508
0.376
0.263
0.171
0.103
0.053
0.020
0.005
0.
0.
0.
0.
0.
0.
0.
0.
0.
0.
0.
0.
0.
0.
0.
0.006
0.021
0.045
0.089
0.156
0.225
0.292
0.383
0.482
0.579
0.663
0.740
0.814
0.870
0.933
0.976
1.022
1.050
1.070
1.061
1.055
1.019
0.983
0.936
0.865
0.837
0.817
0.782
0.765
0.773
0.812
0.856
0.925
0.954
1.007
1.050
1.072
1.055
1.027
0.952
0.843
0.725
0.579
0.440
0.311
0.196
0.123
0.057
0.017
0.003
0.004
0.004
0.004
0.
0.
0.
0.
0.
0.
0.
0.
0.
0.
0.
0.
0.007
0.025
0.065
0.132
0.204
0.289
0.381
0.491
0.597
0.708
0.809
0.889
0.945
1.011
1.079
1.100
1.116
1.142
1.147
1.138
1.129
1.097
1.050
0.984
0.927
0.894
0.876
0.849
0.845
0.845
0.864
0.913
0.973
1.034
1.059
1.091
1.134
1.121
1.090
1.011
0.926
0.788
0.656
0.505
0.362
0.249
0.164
0.074
0.032
0.013
0.018
0.019
0.017
0.016
0.012
0.010
0.004
0.
0.
0.
0.
0.
0.
0.
0.
0.006
0.030
0.089
0.162
0.251
0.348
0.475
0.594
0.698
0.819
0.938
1.019
1.087
1.135
1.180
1.209
1.187
1.199
1.210
1.196
1.177
1.159
1.105
1.051
1.005
0.959
0.931
0.932
0.907
0.894
0.936
0.974
1.021
1.064
1.103
1.140
1.172
1.185
1.149
1.095
1.000
0.887
0.753
0.593
0.457
0.338
0.236
0.155
0.107
0.070
0.068
0.056
0.052
0.044
0.037
0.025
0.020
0.005
0.
0.
0.
0.
0.
0.
0.
0.006
0.037
0.111
0.194
0.287
0.407
0.533
0.661
0.781
0.921
1.042
1.127
1.199
1.231
1.273
1.273
1.263
1.268
1.243
1.252
1.242
1.219
1.171
1.124
1.082
1.053
1.021
0.999
0.965
0.974
0.979
1.033
1.069
1.093
1.155
1.184
1.233
1.265
1.243
1.199
1.102
1.008
0.868
0.700
0.552
0.416
0.335
0.253
0.203
0.148
0.127
0.110
0.096
0.081
0.071
0.052
0.035
0.026
0.010
0.
0.
0.
0.
0.
0.
0.007
0.045
0.124
0.206
0.316
0.443
0.575
0.713
0.841
0.996
1.102
1.205
1.264
1.314
1.324
1.328
1.317
1.304
1.299
1.265
1.265
1.246
1.215
1.185
1.151
1.126
1.114
1.082
1.061
1.038
1.053
1.079
1.126
1.160
1.190
1.237
1.289
1.330
1.301
1.266
1.197
1.103
0.973
0.826
0.670
0.545
0.452
0.349
0.286
0.240
0.208
0.181
0.162
0.141
0.118
0.096
0.073
0.046
0.030
0.012
0.
0.
0.
0.
0.002
0.008
0.053
0.139
0.212
0.337
0.470
0.602
0.746
0.885
1.016
1.143
1.232
1.289
1.319
1.341
1.353
1.338
1.330
1.333
1.300
1.285
1.261
1.250
1.226
1.204
1.174
1.192
1.159
1.129
1.111
1.129
1.128
1.169
1.202
1.258
1.292
1.318
1.352
1.387
1.340
1.273
1.205
1.086
0.945
0.825
0.700
0.587
0.481
0.417
0.349
0.326
0.302
0.265
0.231
0.189
0.149
0.119
0.085
0.046
0.025
0.008
0.
0.
0.
0.003
0.019
0.055
0.138
0.217
0.348
0.484
0.620
0.753
0.891
1.013
1.136
1.212
1.275
1.300
1.311
1.331
1.329
1.337
1.322
1.321
1.301
1.280
1.279
1.248
1.238
1.223
1.220
1.217
1.196
1.192
1.167
1.184
1.211
1.258
1.301
1.339
1.358
1.391
1.421
1.392
1.355
1.288
1.184
1.075
0.956
0.840
0.740
0.657
0.596
0.530
0.482
0.442
0.407
0.361
0.310
0.241
0.173
0.127
0.079
0.055
0.025
0.004
0.
0.
0.008
0.025
0.057
0.132
0.220
0.336
0.482
0.616
0.758
0.892
0.995
1.119
1.159
1.215
1.245
1.263
1.257
1.273
1.303
1.309
1.318
1.316
1.299
1.297
1.274
1.248
1.226
1.247
1.264
1.258
1.248
1.236
1.237
1.266
1.311
1.334
1.369
1.410
1.429
1.430
1.433
1.422
1.351
1.294
1.202
1.093
1.008
0.905
0.826
0.760
0.704
0.655
0.606
0.546
0.481
0.410
0.339
0.254
0.184
0.119
0.073
0.044
0.013
0.
0.
0.009
0.029
0.066
0.112
0.214
0.330
0.465
0.607
0.741
0.868
0.978
1.051
1.117
1.155
1.178
1.182
1.216
1.223
1.234
1.265
1.258
1.272
1.274
1.291
1.288
1.290
1.272
1.296
1.305
1.302
1.295
1.296
1.265
1.315
1.327
1.369
1.385
1.422
1.473
1.454
1.458
1.459
1.431
1.401
1.331
1.242
1.147
1.079
1.006
0.935
0.867
0.814
0.769
0.691
0.607
0.528
0.432
0.340
0.246
0.161
0.100
0.060
0.030
0.009
0.
0.012
0.031
0.068
0.121
0.189
0.311
0.423
0.571
0.708
0.826
0.916
0.986
1.055
1.090
1.108
1.152
1.165
1.191
1.214
1.228
1.258
1.250
1.244
1.280
1.318
1.332
1.330
1.326
1.350
1.357
1.348
1.327
1.315
1.336
1.362
1.372
1.406
1.440
1.460
1.467
1.487
1.500
1.483
1.438
1.407
1.336
1.282
1.226
1.141
1.083
1.026
0.964
0.904
0.831
0.732
0.637
0.529
0.420
0.311
0.219
0.126
0.078
0.038
0.016
0.003
0.013
0.029
0.067
0.113
0.196
0.277
0.398
0.521
0.644
0.732
0.828
0.917
0.968
1.004
1.053
1.086
1.131
1.156
1.186
1.214
1.226
1.241
1.285
1.307
1.357
1.369
1.368
1.353
1.367
1.387
1.384
1.364
1.368
1.365
1.389
1.385
1.411
1.451
1.466
1.481
1.509
1.508
1.497
1.477
1.445
1.419
1.384
1.301
1.251
1.203
1.141
1.090
1.012
0.939
0.837
0.726
0.615
0.504
0.367
0.263
0.160
0.095
0.048
0.024
0.004
0.012
0.028
0.067
0.113
0.181
0.267
0.377
0.470
0.580
0.679
0.771
0.819
0.884
0.944
0.985
1.020
1.061
1.110
1.132
1.179
1.199
1.259
1.273
1.333
1.367
1.364
1.361
1.359
1.386
1.379
1.394
1.385
1.417
1.383
1.396
1.398
1.425
1.426
1.453
1.490
1.514
1.499
1.515
1.497
1.477
1.464
1.410
1.359
1.332
1.263
1.222
1.152
1.090
0.998
0.911
0.793
0.672
0.550
0.421
0.302
0.196
0.115
0.063
0.029
0.005
0.011
0.025
0.053
0.104
0.163
0.244
0.327
0.431
0.527
0.618
0.687
0.751
0.788
0.845
0.912
0.949
0.989
1.037
1.101
1.149
1.178
1.224
1.272
1.320
1.354
1.357
1.366
1.350
1.370
1.375
1.373
1.391
1.400
1.403
1.405
1.420
1.410
1.406
1.416
1.461
1.471
1.488
1.497
1.478
1.461
1.430
1.418
1.381
1.344
1.280
1.223
1.160
1.095
1.017
0.941
0.828
0.704
0.578
0.448
0.323
0.212
0.132
0.073
0.033
0.006
0.005
0.018
0.045
0.091
0.136
0.204
0.282
0.365
0.463
0.544
0.609
0.677
0.723
0.785
0.831
0.867
0.927
1.010
1.078
1.136
1.159
1.210
1.247
1.283
1.311
1.326
1.321
1.311
1.329
1.334
1.357
1.377
1.367
1.369
1.387
1.396
1.390
1.385
1.397
1.404
1.429
1.439
1.443
1.443
1.403
1.395
1.361
1.329
1.286
1.243
1.199
1.149
1.078
1.006
0.939
0.838
0.708
0.580
0.453
0.323
0.225
0.143
0.083
0.040
0.006
0.
0.014
0.042
0.064
0.110
0.170
0.237
0.304
0.377
0.458
0.526
0.591
0.649
0.702
0.747
0.802
0.878
0.973
1.036
1.093
1.134
1.179
1.215
1.229
1.247
1.282
1.275
1.269
1.274
1.295
1.290
1.306
1.310
1.318
1.341
1.350
1.341
1.333
1.345
1.347
1.365
1.381
1.382
1.385
1.340
1.294
1.262
1.239
1.196
1.176
1.118
1.072
1.007
0.960
0.891
0.806
0.690
0.569
0.435
0.326
0.218
0.143
0.089
0.045
0.010
0.
0.005
0.023
0.053
0.080
0.119
0.175
0.243
0.309
0.377
0.446
0.511
0.566
0.625
0.673
0.739
0.819
0.900
0.986
1.053
1.102
1.138
1.176
1.175
1.192
1.215
1.193
1.195
1.200
1.213
1.227
1.217
1.223
1.218
1.236
1.257
1.252
1.261
1.281
1.266
1.286
1.303
1.294
1.278
1.227
1.186
1.141
1.133
1.087
1.045
1.004
0.970
0.922
0.887
0.823
0.747
0.648
0.537
0.415
0.298
0.213
0.138
0.088
0.040
0.011
0.
0.
0.005
0.035
0.056
0.090
0.132
0.181
0.230
0.295
0.359
0.421
0.481
0.543
0.616
0.681
0.754
0.833
0.896
0.969
1.029
1.073
1.110
1.121
1.117
1.112
1.112
1.126
1.106
1.109
1.110
1.096
1.070
1.094
1.115
1.121
1.109
1.158
1.158
1.155
1.172
1.185
1.178
1.151
1.121
1.072
1.024
1.013
0.960
0.921
0.890
0.855
0.818
0.791
[truncated: 905,452 more chars]
