# Supplementary material for: Ferroptosis regulation by traditional chinese medicine for ischemic stroke intervention based on network pharmacology and data mining
Source: PLoS One. 2025 Apr 16;20(4):e0321751. doi: 10.1371/journal.pone.0321751 (PMC12002469; doi:10.1371/journal.pone.0321751)
Supplement: S4 File — (ZIP) [file pone.0321751.s004.zip › 分子对接5/TNF/TNF-0006/input/6op0_h.e.map]

GRID_PARAMETER_FILE 6op0_autolig.gpf
GRID_DATA_FILE 6op0_h.maps.fld
MACROMOLECULE 6op0_h.pdbqt
SPACING 1.000
NELEMENTS 64 64 64
CENTER -3.687 -2.256 18.099
-0.012
-0.012
-0.012
-0.012
-0.012
-0.012
-0.012
-0.012
-0.012
-0.012
-0.012
-0.012
-0.012
-0.012
-0.012
-0.012
-0.012
-0.013
-0.013
-0.013
-0.013
-0.013
-0.014
-0.014
-0.014
-0.015
-0.015
-0.015
-0.016
-0.016
-0.016
-0.016
-0.017
-0.017
-0.017
-0.018
-0.018
-0.018
-0.018
-0.018
-0.019
-0.019
-0.019
-0.019
-0.019
-0.019
-0.019
-0.019
-0.018
-0.018
-0.018
-0.018
-0.017
-0.017
-0.017
-0.016
-0.016
-0.015
-0.015
-0.014
-0.014
-0.014
-0.013
-0.013
-0.012
-0.012
-0.012
-0.012
-0.012
-0.012
-0.012
-0.012
-0.012
-0.012
-0.012
-0.012
-0.012
-0.012
-0.012
-0.012
-0.012
-0.012
-0.013
-0.013
-0.013
-0.013
-0.013
-0.014
-0.014
-0.014
-0.015
-0.015
-0.015
-0.016
-0.016
-0.016
-0.017
-0.017
-0.017
-0.018
-0.018
-0.018
-0.018
-0.019
-0.019
-0.019
-0.019
-0.019
-0.019
-0.019
-0.019
-0.019
-0.019
-0.019
-0.018
-0.018
-0.018
-0.018
-0.017
-0.017
-0.016
-0.016
-0.016
-0.015
-0.015
-0.014
-0.014
-0.013
-0.013
-0.012
-0.012
-0.012
-0.012
-0.012
-0.012
-0.012
-0.012
-0.012
-0.012
-0.012
-0.012
-0.012
-0.012
-0.012
-0.012
-0.012
-0.012
-0.012
-0.013
-0.013
-0.013
-0.013
-0.014
-0.014
-0.014
-0.015
-0.015
-0.015
-0.016
-0.016
-0.016
-0.017
-0.017
-0.017
-0.018
-0.018
-0.018
-0.019
-0.019
-0.019
-0.019
-0.019
-0.019
-0.020
-0.020
-0.020
-0.019
-0.019
-0.019
-0.019
-0.019
-0.018
-0.018
-0.018
-0.017
-0.017
-0.016
-0.016
-0.015
-0.015
-0.014
-0.014
-0.013
-0.013
-0.012
-0.012
-0.012
-0.012
-0.012
-0.012
-0.012
-0.012
-0.012
-0.012
-0.012
-0.012
-0.012
-0.012
-0.012
-0.012
-0.012
-0.012
-0.012
-0.013
-0.013
-0.013
-0.013
-0.013
-0.014
-0.014
-0.014
-0.015
-0.015
-0.016
-0.016
-0.016
-0.017
-0.017
-0.017
-0.018
-0.018
-0.019
-0.019
-0.019
-0.019
-0.020
-0.020
-0.020
-0.020
-0.020
-0.020
-0.020
-0.020
-0.019
-0.019
-0.019
-0.019
-0.018
-0.018
-0.017
-0.017
-0.017
-0.016
-0.016
-0.015
-0.014
-0.014
-0.013
-0.013
-0.012
-0.013
-0.013
-0.013
-0.012
-0.012
-0.012
-0.012
-0.012
-0.012
-0.012
-0.012
-0.012
-0.012
-0.012
-0.012
-0.012
-0.012
-0.012
-0.012
-0.013
-0.013
-0.013
-0.013
-0.014
-0.014
-0.014
-0.015
-0.015
-0.015
-0.016
-0.016
-0.017
-0.017
-0.017
-0.018
-0.018
-0.019
-0.019
-0.019
-0.019
-0.020
-0.020
-0.020
-0.020
-0.020
-0.020
-0.020
-0.020
-0.020
-0.020
-0.019
-0.019
-0.019
-0.018
-0.018
-0.017
-0.017
-0.016
-0.016
-0.015
-0.015
-0.014
-0.014
-0.013
-0.013
-0.013
-0.013
-0.013
-0.013
-0.013
-0.012
-0.012
-0.012
-0.012
-0.012
-0.012
-0.012
-0.012
-0.012
-0.012
-0.012
-0.012
-0.012
-0.012
-0.012
-0.013
-0.013
-0.013
-0.013
-0.014
-0.014
-0.014
-0.015
-0.015
-0.016
-0.016
-0.017
-0.017
-0.017
-0.018
-0.018
-0.019
-0.019
-0.019
-0.020
-0.020
-0.020
-0.020
-0.020
-0.020
-0.020
-0.020
-0.020
-0.020
-0.020
-0.020
-0.019
-0.019
-0.019
-0.018
-0.018
-0.017
-0.017
-0.016
-0.015
-0.015
-0.014
-0.014
-0.013
-0.013
-0.013
-0.013
-0.013
-0.013
-0.013
-0.013
-0.013
-0.012
-0.012
-0.012
-0.012
-0.012
-0.012
-0.012
-0.012
-0.012
-0.012
-0.012
-0.012
-0.012
-0.012
-0.012
-0.013
-0.013
-0.013
-0.014
-0.014
-0.014
-0.015
-0.015
-0.016
-0.016
-0.017
-0.017
-0.018
-0.018
-0.019
-0.019
-0.019
-0.020
-0.020
-0.020
-0.020
-0.021
-0.021
-0.021
-0.021
-0.021
-0.021
-0.020
-0.020
-0.020
-0.019
-0.019
-0.018
-0.018
-0.017
-0.017
-0.016
-0.016
-0.015
-0.014
-0.014
-0.013
-0.013
-0.014
-0.014
-0.013
-0.013
-0.013
-0.013
-0.013
-0.013
-0.013
-0.012
-0.012
-0.012
-0.012
-0.012
-0.012
-0.012
-0.012
-0.012
-0.012
-0.012
-0.012
-0.012
-0.012
-0.013
-0.013
-0.013
-0.014
-0.014
-0.015
-0.015
-0.016
-0.016
-0.017
-0.017
-0.018
-0.018
-0.018
-0.019
-0.019
-0.020
-0.020
-0.020
-0.020
-0.021
-0.021
-0.021
-0.021
-0.021
-0.021
-0.021
-0.020
-0.020
-0.020
-0.019
-0.019
-0.018
-0.018
-0.017
-0.017
-0.016
-0.015
-0.015
-0.014
-0.013
-0.013
-0.014
-0.014
-0.014
-0.014
-0.014
-0.013
-0.013
-0.013
-0.013
-0.013
-0.012
-0.012
-0.012
-0.012
-0.012
-0.012
-0.012
-0.012
-0.012
-0.012
-0.012
-0.012
-0.012
-0.012
-0.012
-0.013
-0.013
-0.014
-0.014
-0.015
-0.015
-0.016
-0.016
-0.017
-0.017
-0.018
-0.018
-0.019
-0.019
-0.019
-0.020
-0.020
-0.020
-0.021
-0.021
-0.021
-0.021
-0.021
-0.021
-0.021
-0.021
-0.021
-0.020
-0.020
-0.019
-0.019
-0.018
-0.017
-0.017
-0.016
-0.015
-0.015
-0.014
-0.013
-0.013
-0.015
-0.014
-0.014
-0.014
-0.014
-0.014
-0.014
-0.013
-0.013
-0.013
-0.013
-0.013
-0.012
-0.012
-0.012
-0.012
-0.012
-0.012
-0.012
-0.012
-0.012
-0.012
-0.012
-0.012
-0.012
-0.012
-0.013
-0.013
-0.014
-0.014
-0.015
-0.015
-0.016
-0.016
-0.017
-0.017
-0.018
-0.018
-0.019
-0.019
-0.020
-0.020
-0.020
-0.021
-0.021
-0.021
-0.021
-0.022
-0.022
-0.022
-0.021
-0.021
-0.021
-0.020
-0.020
-0.019
-0.019
-0.018
-0.017
-0.016
-0.016
-0.015
-0.014
-0.014
-0.013
-0.015
-0.015
-0.015
-0.015
-0.014
-0.014
-0.014
-0.014
-0.014
-0.013
-0.013
-0.013
-0.013
-0.013
-0.013
-0.012
-0.012
-0.012
-0.012
-0.012
-0.012
-0.011
-0.011
-0.011
-0.012
-0.012
-0.012
-0.013
-0.013
-0.014
-0.014
-0.015
-0.015
-0.016
-0.016
-0.017
-0.017
-0.018
-0.018
-0.019
-0.019
-0.020
-0.020
-0.021
-0.021
-0.021
-0.022
-0.022
-0.022
-0.022
-0.022
-0.022
-0.022
-0.021
-0.021
-0.020
-0.019
-0.019
-0.018
-0.017
-0.016
-0.015
-0.014
-0.014
-0.013
-0.016
-0.015
-0.015
-0.015
-0.015
-0.015
-0.014
-0.014
-0.014
-0.014
-0.014
-0.013
-0.013
-0.013
-0.013
-0.013
-0.013
-0.013
-0.012
-0.012
-0.012
-0.011
-0.011
-0.011
-0.011
-0.011
-0.012
-0.012
-0.013
-0.013
-0.014
-0.014
-0.015
-0.015
-0.016
-0.016
-0.017
-0.017
-0.017
-0.018
-0.018
-0.019
-0.020
-0.020
-0.021
-0.022
-0.022
-0.023
-0.023
-0.023
-0.023
-0.023
-0.023
-0.022
-0.022
-0.021
-0.020
-0.019
-0.018
-0.017
-0.017
-0.016
-0.015
-0.014
-0.013
-0.016
-0.016
-0.016
-0.016
-0.015
-0.015
-0.015
-0.015
-0.015
-0.014
-0.014
-0.014
-0.014
-0.014
-0.014
-0.014
-0.013
-0.013
-0.013
-0.012
-0.012
-0.011
-0.011
-0.011
-0.011
-0.011
-0.011
-0.012
-0.012
-0.013
-0.013
-0.014
-0.014
-0.015
-0.015
-0.015
-0.016
-0.016
-0.017
-0.017
-0.018
-0.018
-0.019
-0.020
-0.021
-0.022
-0.023
-0.023
-0.024
-0.024
-0.024
-0.024
-0.024
-0.023
-0.023
-0.022
-0.021
-0.020
-0.019
-0.018
-0.017
-0.016
-0.015
-0.014
-0.013
-0.017
-0.017
-0.016
-0.016
-0.016
-0.016
-0.016
-0.015
-0.015
-0.015
-0.015
-0.015
-0.015
-0.015
-0.015
-0.015
-0.014
-0.014
-0.014
-0.013
-0.012
-0.012
-0.011
-0.011
-0.011
-0.011
-0.011
-0.011
-0.012
-0.012
-0.013
-0.013
-0.013
-0.014
-0.014
-0.014
-0.015
-0.015
-0.015
-0.016
-0.017
-0.017
-0.018
-0.020
-0.021
-0.022
-0.023
-0.024
-0.025
-0.026
-0.026
-0.026
-0.026
-0.025
-0.025
-0.024
-0.023
-0.021
-0.020
-0.019
-0.018
-0.017
-0.015
-0.014
-0.013
-0.017
-0.017
-0.017
-0.017
-0.017
-0.017
-0.016
-0.016
-0.016
-0.016
-0.016
-0.016
-0.016
-0.016
-0.016
-0.016
-0.016
-0.015
-0.015
-0.014
-0.013
-0.012
-0.012
-0.011
-0.011
-0.011
-0.011
-0.011
-0.011
-0.012
-0.012
-0.012
-0.013
-0.013
-0.013
-0.013
-0.013
-0.014
-0.014
-0.014
-0.015
-0.016
-0.017
-0.019
-0.021
-0.022
-0.024
-0.026
-0.027
-0.028
-0.028
-0.029
-0.028
-0.028
-0.027
-0.026
-0.025
-0.023
-0.022
-0.020
-0.019
-0.017
-0.016
-0.015
-0.014
-0.018
-0.018
-0.018
-0.018
-0.018
-0.017
-0.017
-0.017
-0.017
-0.017
-0.017
-0.017
-0.017
-0.017
-0.017
-0.017
-0.017
-0.017
-0.016
-0.015
-0.014
-0.013
-0.012
-0.011
-0.011
-0.011
-0.010
-0.011
-0.011
-0.011
-0.011
-0.011
-0.012
-0.012
-0.012
-0.012
-0.012
-0.012
-0.012
-0.013
-0.014
-0.015
-0.016
-0.018
-0.021
-0.023
-0.026
-0.028
-0.030
-0.031
-0.032
-0.032
-0.032
-0.031
-0.030
-0.029
-0.027
-0.025
-0.024
-0.022
-0.020
-0.018
-0.017
-0.015
-0.014
-0.019
-0.019
-0.019
-0.019
-0.019
-0.018
-0.018
-0.018
-0.018
-0.018
-0.018
-0.018
-0.018
-0.019
-0.019
-0.019
-0.019
-0.018
-0.018
-0.016
-0.015
-0.014
-0.013
-0.012
-0.011
-0.011
-0.010
-0.010
-0.010
-0.010
-0.011
-0.011
-0.011
-0.010
-0.010
-0.010
-0.010
-0.010
-0.010
-0.011
-0.012
-0.013
-0.015
-0.018
-0.021
-0.024
-0.028
-0.031
-0.034
-0.035
-0.037
-0.037
-0.037
-0.036
-0.034
-0.033
-0.031
-0.028
-0.026
-0.024
-0.021
-0.019
-0.018
-0.016
-0.014
-0.020
-0.020
-0.020
-0.020
-0.019
-0.019
-0.019
-0.019
-0.019
-0.019
-0.019
-0.020
-0.020
-0.021
-0.021
-0.021
-0.021
-0.020
-0.019
-0.018
-0.016
-0.015
-0.014
-0.012
-0.011
-0.011
-0.010
-0.010
-0.010
-0.010
-0.010
-0.010
-0.009
-0.009
-0.009
-0.008
-0.008
-0.008
-0.008
-0.009
-0.010
-0.011
-0.014
-0.017
-0.021
-0.026
-0.031
-0.035
-0.039
-0.041
-0.043
-0.044
-0.044
-0.042
-0.040
-0.038
-0.035
-0.032
-0.029
-0.026
-0.023
-0.021
-0.019
-0.017
-0.015
-0.020
-0.020
-0.020
-0.020
-0.020
-0.020
-0.020
-0.020
-0.020
-0.020
-0.021
-0.021
-0.022
-0.023
-0.023
-0.023
-0.023
-0.022
-0.021
-0.019
-0.018
-0.016
-0.014
-0.013
-0.012
-0.011
-0.011
-0.010
-0.010
-0.010
-0.009
-0.009
-0.008
-0.008
-0.007
-0.007
-0.006
-0.006
-0.006
-0.006
-0.007
-0.009
-0.012
-0.016
-0.022
-0.028
-0.035
-0.040
-0.045
-0.049
-0.051
-0.052
-0.052
-0.051
-0.048
-0.045
-0.041
-0.037
-0.033
-0.029
-0.026
-0.023
-0.020
-0.017
-0.015
-0.021
-0.021
-0.021
-0.021
-0.021
-0.021
-0.021
-0.021
-0.022
-0.022
-0.022
-0.023
-0.024
-0.025
-0.025
-0.025
-0.025
-0.024
-0.022
-0.021
-0.019
-0.017
-0.015
-0.014
-0.012
-0.012
-0.011
-0.010
-0.010
-0.009
-0.008
-0.008
-0.007
-0.006
-0.006
-0.005
-0.004
-0.004
-0.003
-0.004
-0.005
-0.006
-0.010
-0.015
-0.021
-0.029
-0.038
-0.046
-0.052
-0.057
-0.061
-0.063
-0.063
-0.062
-0.058
-0.054
-0.049
-0.043
-0.038
-0.033
-0.029
-0.025
-0.021
-0.018
-0.016
-0.022
-0.022
-0.022
-0.022
-0.022
-0.022
-0.022
-0.023
-0.023
-0.023
-0.024
-0.025
-0.026
-0.027
-0.027
-0.027
-0.027
-0.025
-0.024
-0.022
-0.020
-0.018
-0.016
-0.014
-0.013
-0.012
-0.011
-0.010
-0.009
-0.009
-0.008
-0.007
-0.006
-0.005
-0.004
-0.003
-0.002
-0.001
-0.001
-0.001
-0.002
-0.004
-0.007
-0.012
-0.020
-0.029
-0.040
-0.050
-0.059
-0.066
-0.072
-0.077
-0.078
-0.076
-0.071
-0.065
-0.059
-0.052
-0.045
-0.038
-0.032
-0.027
-0.023
-0.019
-0.016
-0.023
-0.023
-0.023
-0.023
-0.023
-0.023
-0.023
-0.024
-0.024
-0.025
-0.025
-0.027
-0.028
-0.029
-0.029
-0.029
-0.028
-0.026
-0.024
-0.022
-0.020
-0.018
-0.016
-0.015
-0.013
-0.012
-0.011
-0.010
-0.009
-0.008
-0.007
-0.006
-0.005
-0.004
-0.002
-0.001
0.000
0.001
0.002
0.002
0.001
0.000
-0.003
-0.008
-0.016
-0.027
-0.040
-0.053
-0.065
-0.076
-0.086
-0.093
-0.096
-0.094
-0.089
-0.081
-0.072
-0.062
-0.052
-0.044
-0.036
-0.030
-0.025
-0.020
-0.017
-0.024
-0.024
-0.024
-0.024
-0.024
-0.024
-0.024
-0.025
-0.025
-0.026
-0.027
-0.028
-0.029
-0.030
-0.030
-0.030
-0.029
-0.027
-0.025
-0.023
-0.021
-0.019
-0.017
-0.015
-0.014
-0.012
-0.011
-0.010
-0.009
-0.008
-0.006
-0.005
-0.004
-0.002
-0.001
0.001
0.002
0.003
0.004
0.004
0.004
0.003
0.001
-0.003
-0.010
-0.022
-0.037
-0.054
-0.071
-0.088
-0.104
-0.115
-0.120
-0.118
-0.112
-0.101
-0.088
-0.074
-0.062
-0.050
-0.041
-0.033
-0.026
-0.021
-0.017
-0.025
-0.025
-0.025
-0.025
-0.025
-0.025
-0.025
-0.026
-0.026
-0.027
-0.028
-0.029
-0.030
-0.030
-0.031
-0.030
-0.029
-0.027
-0.025
-0.023
-0.021
-0.019
-0.017
-0.015
-0.014
-0.012
-0.011
-0.010
-0.008
-0.007
-0.006
-0.004
-0.002
-0.001
0.001
0.003
0.004
0.005
0.006
0.007
0.007
0.007
0.006
0.002
-0.004
-0.016
-0.034
-0.056
-0.080
-0.106
-0.128
-0.144
-0.152
-0.150
-0.140
-0.125
-0.107
-0.088
-0.071
-0.057
-0.045
-0.035
-0.028
-0.022
-0.017
-0.025
-0.026
-0.026
-0.026
-0.026
-0.026
-0.026
-0.027
-0.027
-0.027
-0.028
-0.029
-0.030
-0.030
-0.030
-0.030
-0.028
-0.027
-0.025
-0.023
-0.021
-0.019
-0.017
-0.016
-0.014
-0.013
-0.011
-0.010
-0.008
-0.006
-0.005
-0.003
-0.001
0.001
0.003
0.004
0.006
0.008
0.009
0.010
0.011
0.011
0.010
0.007
0.000
-0.012
-0.033
-0.061
-0.094
-0.128
-0.159
-0.182
-0.193
-0.190
-0.175
-0.153
-0.128
-0.103
-0.081
-0.063
-0.049
-0.037
-0.029
-0.022
-0.017
-0.026
-0.026
-0.027
-0.027
-0.027
-0.027
-0.027
-0.027
-0.028
-0.028
-0.029
-0.029
-0.030
-0.030
-0.030
-0.029
-0.028
-0.026
-0.024
-0.023
-0.021
-0.019
-0.017
-0.016
-0.014
-0.013
-0.011
-0.009
-0.008
-0.006
-0.004
-0.002
0.000
0.002
0.004
0.006
0.008
0.010
0.012
0.013
0.014
0.014
0.014
0.011
0.003
-0.011
-0.035
-0.068
-0.109
-0.152
-0.193
-0.222
-0.234
-0.229
-0.209
-0.179
-0.147
-0.116
-0.089
-0.068
-0.051
-0.038
-0.029
-0.022
-0.016
-0.027
-0.027
-0.027
-0.028
-0.028
-0.028
-0.028
-0.028
-0.028
-0.029
-0.029
-0.029
-0.029
-0.029
-0.029
-0.028
-0.027
-0.026
-0.024
-0.022
-0.021
-0.019
-0.017
-0.016
-0.014
-0.013
-0.011
-0.009
-0.007
-0.005
-0.003
-0.001
0.001
0.004
0.006
0.008
0.011
0.013
0.015
0.016
0.018
0.018
0.018
0.014
0.006
-0.010
-0.036
-0.073
-0.119
-0.169
-0.216
-0.251
-0.265
-0.258
-0.232
-0.197
-0.158
-0.123
-0.093
-0.069
-0.051
-0.038
-0.028
-0.021
-0.015
-0.028
-0.028
-0.028
-0.028
-0.029
-0.029
-0.029
-0.029
-0.029
-0.029
-0.029
-0.029
-0.029
-0.029
-0.029
-0.028
-0.027
-0.025
-0.024
-0.022
-0.021
-0.019
-0.018
-0.016
-0.014
-0.012
-0.011
-0.009
-0.007
-0.005
-0.002
0.000
0.003
0.005
0.008
0.010
0.013
0.015
0.018
0.020
0.021
0.022
0.022
0.018
0.009
-0.008
-0.035
-0.072
-0.119
-0.170
-0.218
-0.255
-0.270
-0.262
-0.236
-0.198
-0.158
-0.121
-0.091
-0.067
-0.049
-0.035
-0.025
-0.018
-0.013
-0.028
-0.029
-0.029
-0.029
-0.029
-0.030
-0.030
-0.030
-0.030
-0.030
-0.030
-0.030
-0.030
-0.029
-0.029
-0.028
-0.027
-0.026
-0.024
-0.023
-0.021
-0.020
-0.018
-0.016
-0.014
-0.013
-0.011
-0.008
-0.006
-0.004
-0.001
0.001
0.004
0.007
0.010
0.013
0.016
0.018
0.021
0.024
0.026
0.027
0.026
0.022
0.013
-0.004
-0.029
-0.064
-0.106
-0.153
-0.197
-0.230
-0.245
-0.238
-0.215
-0.181
-0.144
-0.111
-0.082
-0.060
-0.043
-0.031
-0.022
-0.015
-0.010
-0.029
-0.029
-0.030
-0.030
-0.030
-0.030
-0.030
-0.031
-0.031
-0.031
-0.030
-0.030
-0.030
-0.030
-0.029
-0.028
-0.027
-0.026
-0.025
-0.023
-0.022
-0.020
-0.018
-0.017
-0.015
-0.013
-0.010
-0.008
-0.006
-0.003
0.000
0.002
0.005
0.009
0.012
0.015
0.018
0.022
0.025
0.028
0.030
0.032
0.031
0.027
0.018
0.003
-0.019
-0.048
-0.083
-0.121
-0.157
-0.185
-0.197
-0.193
-0.175
-0.149
-0.119
-0.092
-0.068
-0.049
-0.035
-0.024
-0.017
-0.011
-0.007
-0.030
-0.030
-0.030
-0.031
-0.031
-0.031
-0.031
-0.031
-0.031
-0.031
-0.031
-0.031
-0.031
-0.030
-0.030
-0.029
-0.028
-0.027
-0.025
-0.024
-0.022
-0.021
-0.019
-0.017
-0.015
-0.013
-0.010
-0.008
-0.005
-0.002
0.001
0.004
0.007
0.010
0.014
0.018
0.022
0.025
0.029
0.033
0.036
0.037
0.037
0.034
0.026
0.014
-0.004
-0.028
-0.055
-0.084
-0.110
-0.131
-0.141
-0.139
-0.128
-0.109
-0.088
-0.068
-0.050
-0.035
-0.024
-0.016
-0.010
-0.006
-0.003
-0.030
-0.031
-0.031
-0.032
-0.032
-0.032
-0.032
-0.032
-0.032
-0.032
-0.032
-0.032
-0.032
-0.031
-0.030
-0.030
-0.029
-0.027
-0.026
-0.025
-0.023
-0.021
-0.019
-0.017
-0.015
-0.013
-0.010
-0.008
-0.005
-0.002
0.001
0.005
0.009
0.012
0.016
0.021
0.025
0.030
0.034
0.038
0.042
0.045
0.045
0.043
0.036
0.026
0.012
-0.005
-0.025
-0.046
-0.064
-0.078
-0.086
-0.086
-0.080
-0.068
-0.055
-0.042
-0.030
-0.020
-0.013
-0.007
-0.003
-0.001
0.001
-0.031
-0.031
-0.032
-0.032
-0.033
-0.033
-0.033
-0.033
-0.033
-0.033
-0.033
-0.033
-0.033
-0.032
-0.032
-0.031
-0.030
-0.029
-0.027
-0.026
-0.024
-0.022
-0.020
-0.018
-0.016
-0.013
-0.010
-0.007
-0.004
-0.001
0.002
0.006
0.010
0.014
0.019
0.024
0.029
0.034
0.039
0.045
0.049
0.053
0.054
0.053
0.048
0.041
0.030
0.017
0.003
-0.011
-0.024
-0.033
-0.038
-0.039
-0.036
-0.030
-0.023
-0.016
-0.010
-0.005
-0.001
0.002
0.004
0.005
0.005
-0.032
-0.032
-0.033
-0.033
-0.034
-0.034
-0.034
-0.034
-0.034
-0.034
-0.034
-0.034
-0.034
-0.033
-0.033
-0.032
-0.031
-0.030
-0.028
-0.027
-0.025
-0.023
-0.021
-0.018
-0.016
-0.013
-0.010
-0.007
-0.004
0.000
0.003
0.007
0.012
0.016
0.021
0.027
0.032
0.038
0.045
0.051
0.057
0.062
0.064
0.064
0.061
0.055
0.047
0.038
0.028
0.019
0.011
0.006
0.002
0.001
0.002
0.003
0.006
0.008
0.009
0.010
0.011
0.011
0.011
0.010
0.010
-0.032
-0.033
-0.033
-0.034
-0.034
-0.035
-0.035
-0.035
-0.036
-0.036
-0.036
-0.036
-0.035
-0.035
-0.034
-0.033
-0.032
-0.031
-0.030
-0.028
-0.026
-0.024
-0.022
-0.019
-0.016
-0.014
-0.011
-0.007
-0.004
0.
0.004
0.008
0.013
0.018
0.023
0.029
0.036
0.043
0.050
0.058
0.065
0.071
0.074
0.075
0.074
0.069
0.063
0.056
0.050
0.044
0.040
0.037
0.035
0.034
0.033
0.032
0.030
0.029
0.026
0.024
0.022
0.019
0.017
0.015
0.014
-0.033
-0.033
-0.034
-0.035
-0.035
-0.036
-0.036
-0.036
-0.037
-0.037
-0.037
-0.037
-0.037
-0.036
-0.036
-0.035
-0.034
-0.033
-0.031
-0.029
-0.027
-0.025
-0.023
-0.020
-0.017
-0.014
-0.011
-0.007
-0.004
0.000
0.004
0.009
0.014
0.019
0.025
0.031
0.038
0.046
0.054
0.063
0.071
0.078
0.083
0.085
0.084
0.081
0.077
0.072
0.067
0.064
0.063
0.062
0.062
0.061
0.059
0.056
0.051
0.046
0.041
0.036
0.031
0.027
0.023
0.020
0.017
-0.033
-0.034
-0.035
-0.035
-0.036
-0.037
-0.037
-0.038
-0.038
-0.038
-0.038
-0.038
-0.038
-0.038
-0.037
-0.037
-0.036
-0.034
-0.033
-0.031
-0.029
-0.026
-0.024
-0.021
-0.018
-0.015
-0.011
-0.008
-0.004
0.
0.004
0.009
0.014
0.020
0.026
0.032
0.039
0.047
0.056
0.066
0.075
0.083
0.089
0.092
0.092
0.090
0.087
0.083
0.081
0.080
0.080
0.081
0.082
0.081
0.079
0.074
0.068
0.060
0.053
0.045
0.039
0.033
0.028
0.024
0.020
-0.034
-0.035
-0.035
-0.036
-0.037
-0.037
-0.038
-0.039
-0.039
-0.040
-0.040
-0.040
-0.040
-0.040
-0.039
-0.039
-0.038
-0.036
-0.035
-0.033
-0.030
-0.028
-0.025
-0.022
-0.019
-0.016
-0.012
-0.009
-0.005
-0.001
0.003
0.008
0.014
0.019
0.025
0.032
0.039
0.047
0.056
0.066
0.076
0.084
0.091
0.095
0.096
0.095
0.093
0.091
0.090
0.090
0.092
0.094
0.096
0.095
0.092
0.087
0.079
0.071
0.061
0.052
0.044
0.037
0.032
0.027
0.023
-0.034
-0.035
-0.036
-0.037
-0.038
-0.038
-0.039
-0.040
-0.040
-0.041
-0.041
-0.042
-0.042
-0.042
-0.041
-0.041
-0.040
-0.039
-0.037
-0.035
-0.032
-0.030
-0.027
-0.023
-0.020
-0.017
-0.013
-0.010
-0.006
-0.003
0.001
0.006
0.012
0.017
0.024
0.030
0.038
0.045
0.054
0.064
0.074
0.082
0.089
0.093
0.095
0.095
0.094
0.094
0.094
0.096
0.099
0.101
0.104
0.103
0.101
0.094
0.086
0.076
0.066
0.057
0.048
0.040
0.034
0.029
0.024
-0.035
-0.036
-0.037
-0.038
-0.038
-0.039
-0.040
-0.041
-0.042
-0.042
-0.043
-0.044
-0.044
-0.044
-0.044
-0.043
-0.042
-0.041
-0.039
-0.037
-0.035
-0.032
-0.029
-0.025
-0.022
-0.018
-0.015
-0.012
-0.009
-0.006
-0.002
0.003
0.008
0.014
0.021
0.027
0.034
0.042
0.051
0.060
0.069
0.077
0.084
0.089
0.091
0.092
0.092
0.093
0.094
0.097
0.100
0.103
0.105
0.105
0.102
0.096
0.088
0.078
0.068
0.058
0.050
0.042
0.035
0.030
0.025
-0.035
-0.036
-0.037
-0.038
-0.039
-0.040
-0.041
-0.042
-0.043
-0.044
-0.045
-0.045
-0.046
-0.046
-0.046
-0.046
-0.045
-0.044
-0.042
-0.040
-0.037
-0.034
-0.031
-0.027
-0.024
-0.021
-0.017
-0.015
-0.012
-0.010
-0.007
-0.003
0.003
0.009
0.016
0.023
0.030
0.038
0.046
0.054
0.063
0.071
0.077
0.082
0.085
0.086
0.087
0.089
0.091
0.093
0.097
0.100
0.102
0.102
0.099
0.094
0.086
0.077
0.067
0.058
0.049
0.042
0.035
0.030
0.026
-0.036
-0.037
-0.038
-0.039
-0.040
-0.041
-0.042
-0.043
-0.044
-0.045
-0.046
-0.047
-0.048
-0.049
-0.049
-0.049
-0.048
-0.047
-0.045
-0.043
-0.040
-0.037
-0.034
-0.030
-0.027
-0.023
-0.021
-0.018
-0.017
-0.015
-0.013
-0.009
-0.004
0.003
0.011
0.018
0.026
0.033
0.041
0.048
0.056
0.063
0.069
0.074
0.077
0.079
0.081
0.083
0.085
0.088
0.091
0.094
0.095
0.095
0.093
0.088
0.081
0.072
0.064
0.055
0.048
0.041
0.035
0.030
0.025
-0.036
-0.037
-0.038
-0.039
-0.041
-0.042
-0.043
-0.044
-0.046
-0.047
-0.048
-0.049
-0.050
-0.051
-0.052
-0.052
-0.051
-0.051
-0.049
-0.047
-0.044
-0.041
-0.037
-0.034
-0.030
-0.027
-0.024
-0.023
-0.022
-0.022
-0.021
-0.017
-0.012
-0.004
0.004
0.013
0.021
0.028
0.035
0.042
0.049
0.056
0.061
0.065
0.069
0.071
0.073
0.075
0.077
0.080
0.083
0.085
0.086
0.086
0.084
0.079
0.073
0.066
0.059
0.052
0.045
0.039
0.033
0.029
0.025
-0.036
-0.038
-0.039
-0.040
-0.041
-0.043
-0.044
-0.045
-0.047
-0.048
-0.050
-0.051
-0.053
-0.054
-0.055
-0.055
-0.055
-0.054
-0.053
-0.051
-0.048
-0.045
-0.041
-0.037
-0.034
-0.031
-0.028
-0.028
-0.028
-0.028
-0.028
-0.025
-0.019
-0.011
-0.002
0.007
0.015
0.023
0.030
0.036
0.043
0.048
0.053
0.057
0.060
0.063
0.065
0.067
0.069
0.072
0.074
0.076
0.076
0.076
0.074
0.070
0.065
0.060
0.053
0.047
0.041
0.036
0.031
0.027
0.024
-0.037
-0.038
-0.039
-0.040
-0.042
-0.043
-0.045
-0.046
-0.048
-0.050
-0.052
-0.053
-0.055
-0.057
-0.058
-0.058
-0.059
-0.058
-0.057
-0.055
-0.052
-0.049
-0.045
-0.042
-0.038
-0.035
-0.033
-0.032
-0.033
-0.034
-0.035
-0.032
-0.026
-0.017
-0.007
0.002
0.010
0.018
0.025
0.031
0.036
0.041
0.046
0.049
0.053
0.055
0.057
0.059
0.061
0.063
0.065
0.066
0.067
0.066
0.064
0.061
0.057
0.053
0.048
0.042
0.038
0.033
0.029
0.025
0.022
-0.037
-0.038
-0.039
-0.041
-0.042
-0.044
-0.046
-0.047
-0.049
-0.051
-0.053
-0.055
-0.057
-0.059
-0.061
-0.062
-0.062
-0.062
-0.061
-0.059
-0.057
-0.053
-0.050
-0.046
-0.042
-0.039
-0.037
-0.037
-0.037
-0.038
-0.038
-0.035
-0.029
-0.021
-0.011
-0.002
0.006
0.013
0.019
0.025
0.030
0.035
0.039
0.043
0.046
0.048
0.050
0.052
0.054
0.055
0.057
0.057
0.058
0.057
0.055
0.053
0.050
0.046
0.042
0.038
0.034
0.030
0.026
0.023
0.021
-0.037
-0.038
-0.040
-0.041
-0.043
-0.044
-0.046
-0.048
-0.050
-0.052
-0.055
-0.057
-0.059
-0.061
-0.063
-0.065
-0.066
-0.066
-0.065
-0.063
-0.061
-0.057
-0.054
-0.050
-0.046
-0.043
-0.041
-0.040
-0.040
-0.040
-0.039
-0.036
-0.030
-0.022
-0.014
-0.006
0.002
0.009
0.015
0.020
0.025
0.029
0.033
0.036
0.039
0.042
0.044
0.045
0.047
0.048
0.049
0.050
0.049
0.049
0.047
0.045
0.043
0.040
0.037
0.033
0.030
0.027
0.024
0.021
0.019
-0.037
-0.038
-0.040
-0.041
-0.043
-0.045
-0.047
-0.049
-0.051
-0.053
-0.056
-0.058
-0.061
-0.063
-0.066
-0.067
-0.069
-0.069
-0.069
-0.067
-0.064
-0.061
-0.057
-0.053
-0.049
-0.046
-0.043
-0.042
-0.041
-0.040
-0.038
-0.034
-0.029
-0.023
-0.015
-0.008
-0.001
0.005
0.011
0.016
0.020
0.024
0.028
0.031
0.034
0.036
0.038
0.040
0.041
0.042
0.042
0.043
0.042
0.042
0.041
0.039
0.037
0.034
0.032
0.029
0.026
0.024
0.021
0.019
0.017
-0.037
-0.038
-0.040
-0.041
-0.043
-0.045
-0.047
-0.049
-0.051
-0.054
-0.056
-0.059
-0.062
-0.065
-0.067
-0.069
-0.071
-0.072
-0.071
-0.070
-0.067
-0.064
-0.060
-0.056
-0.052
-0.048
-0.045
-0.043
-0.041
-0.039
-0.036
-0.033
-0.028
-0.022
-0.016
-0.010
-0.004
0.002
0.007
0.012
0.016
0.020
0.023
0.026
0.029
0.031
0.033
0.034
0.035
0.036
0.037
0.037
0.036
0.036
0.035
0.033
0.032
0.030
0.028
0.025
0.023
0.021
0.019
0.017
0.015
-0.037
-0.038
-0.040
-0.041
-0.043
-0.045
-0.047
-0.049
-0.051
-0.054
-0.057
-0.060
-0.063
-0.066
-0.068
-0.071
-0.072
-0.073
-0.073
-0.072
-0.069
-0.066
-0.062
-0.058
-0.054
-0.050
-0.046
-0.043
-0.040
-0.038
-0.035
-0.031
-0.026
-0.021
-0.016
-0.010
-0.005
0.
0.005
0.009
0.013
0.017
0.020
0.022
0.025
0.027
0.028
0.030
0.031
0.031
0.031
0.031
0.031
0.030
0.030
0.028
0.027
0.025
0.024
0.022
0.020
0.018
0.017
0.015
0.014
-0.037
-0.038
-0.040
-0.041
-0.043
-0.045
-0.047
-0.049
-0.051
-0.054
-0.057
-0.060
-0.063
-0.066
-0.069
-0.071
-0.073
-0.074
-0.074
-0.073
-0.070
-0.067
-0.063
-0.059
-0.055
-0.051
-0.047
-0.043
-0.040
-0.037
-0.033
-0.029
-0.025
-0.021
-0.016
-0.011
-0.006
-0.002
0.003
0.006
0.010
0.013
0.016
0.019
0.021
0.023
0.024
0.026
0.026
0.027
0.027
0.027
0.027
0.026
0.025
0.024
0.023
0.022
0.020
0.019
0.017
0.016
0.014
0.013
0.012
-0.037
-0.038
-0.039
-0.041
-0.043
-0.045
-0.047
-0.049
-0.051
-0.054
-0.056
-0.059
-0.062
-0.065
-0.068
-0.070
-0.072
-0.073
-0.073
-0.072
-0.070
-0.067
-0.063
-0.059
-0.055
-0.051
-0.047
-0.043
-0.039
-0.036
-0.032
-0.028
-0.024
-0.020
-0.016
-0.011
-0.007
-0.003
0.001
0.004
0.008
0.011
0.014
0.016
0.018
0.020
0.021
0.022
0.023
0.023
0.023
0.023
0.022
0.022
0.021
0.020
0.019
0.018
0.017
0.016
0.015
0.014
0.012
0.011
0.010
-0.036
-0.038
-0.039
-0.041
-0.042
-0.044
-0.046
-0.048
-0.050
-0.053
-0.056
-0.058
-0.061
-0.064
-0.067
-0.069
-0.071
-0.072
-0.072
-0.071
-0.069
-0.066
-0.063
-0.059
-0.055
-0.050
-0.046
-0.042
-0.039
-0.035
-0.031
-0.028
-0.024
-0.020
-0.016
-0.012
-0.008
-0.004
-0.001
0.003
0.006
0.009
0.011
0.013
0.015
0.017
0.018
0.019
0.019
0.019
0.019
0.019
0.019
0.018
0.018
0.017
0.016
0.015
0.014
0.013
0.012
0.011
0.010
0.010
0.009
-0.036
-0.037
-0.039
-0.040
-0.042
-0.044
-0.045
-0.047
-0.050
-0.052
-0.054
-0.057
-0.060
-0.062
-0.065
-0.067
-0.069
-0.070
-0.070
-0.069
-0.067
-0.064
-0.061
-0.057
-0.053
-0.050
-0.046
-0.042
-0.038
-0.034
-0.031
-0.027
-0.023
-0.020
-0.016
-0.012
-0.009
-0.005
-0.002
0.001
0.004
0.007
0.009
0.011
0.012
0.014
0.015
0.016
0.016
0.016
0.016
0.016
0.016
0.015
0.015
0.014
0.013
0.013
0.012
0.011
0.010
0.009
0.009
0.008
0.007
-0.036
-0.037
-0.038
-0.040
-0.041
-0.043
-0.045
-0.047
-0.049
-0.051
-0.053
-0.056
-0.058
-0.060
-0.063
-0.064
-0.066
-0.067
-0.067
-0.066
-0.064
-0.062
-0.059
-0.056
-0.052
-0.048
-0.044
-0.041
-0.037
-0.034
-0.030
-0.027
-0.023
-0.020
-0.016
-0.013
-0.009
-0.006
-0.003
0.000
0.002
0.005
0.007
0.008
0.010
0.011
0.012
0.013
0.013
0.013
0.013
0.013
0.013
0.012
0.012
0.011
0.011
0.010
0.009
0.009
0.008
0.008
0.007
0.006
0.006
-0.035
-0.036
-0.038
-0.039
-0.040
-0.042
-0.044
-0.046
-0.047
-0.049
-0.052
-0.054
-0.056
-0.058
-0.060
-0.062
-0.063
-0.063
-0.063
-0.063
-0.061
-0.059
-0.056
-0.053
-0.050
-0.047
-0.043
-0.040
-0.036
-0.033
-0.029
-0.026
-0.023
-0.020
-0.016
-0.013
-0.010
-0.007
-0.004
-0.002
0.000
0.003
0.005
0.006
0.008
0.009
0.010
0.010
0.010
0.011
0.011
0.010
0.010
0.010
0.009
0.009
0.008
0.008
0.007
0.007
0.006
0.006
0.005
0.005
0.005
-0.035
-0.036
-0.037
-0.038
-0.040
-0.041
-0.043
-0.044
-0.046
-0.048
-0.050
-0.052
-0.054
-0.056
-0.057
-0.059
-0.059
-0.060
-0.060
-0.059
-0.058
-0.056
-0.054
-0.051
-0.048
-0.045
-0.042
-0.038
-0.035
-0.032
-0.029
-0.026
-0.023
-0.020
-0.017
-0.014
-0.011
-0.008
-0.006
-0.003
-0.001
0.001
0.003
0.004
0.005
0.006
0.007
0.008
0.008
0.008
0.008
0.008
0.008
0.007
0.007
0.007
0.006
0.006
0.005
0.005
0.005
0.004
0.004
0.004
0.003
-0.034
-0.035
-0.036
-0.038
-0.039
-0.040
-0.042
-0.043
-0.045
-0.046
-0.048
-0.050
-0.051
-0.053
-0.054
-0.055
-0.056
-0.057
-0.056
-0.056
-0.055
-0.053
-0.051
-0.048
-0.046
-0.043
-0.040
-0.037
-0.034
-0.031
-0.028
-0.025
-0.022
-0.020
-0.017
-0.014
-0.012
-0.009
-0.007
-0.005
-0.003
-0.001
0.001
0.002
0.003
0.004
0.005
0.005
0.006
0.006
0.006
0.006
0.005
0.005
0.005
0.005
0.004
0.004
0.004
0.004
0.003
0.003
0.003
0.002
0.002
-0.033
-0.034
-0.036
-0.037
-0.038
-0.039
-0.041
-0.042
-0.043
-0.045
-0.046
-0.048
-0.049
-0.050
-0.052
-0.052
-0.053
-0.053
-0.053
-0.052
-0.051
-0.050
-0.048
-0.046
-0.044
-0.041
-0.039
-0.036
-0.033
-0.030
-0.028
-0.025
-0.022
-0.020
-0.017
-0.015
-0.012
-0.010
-0.008
-0.006
-0.004
-0.002
-0.001
0.000
0.001
0.002
0.003
0.003
0.004
0.004
0.004
0.004
0.003
0.003
0.003
0.003
0.003
0.002
0.002
0.002
0.002
0.002
0.001
0.001
0.001
-0.033
-0.034
-0.035
-0.036
-0.037
-0.038
-0.039
-0.041
-0.042
-0.043
-0.044
-0.046
-0.047
-0.048
-0.049
-0.050
-0.050
-0.050
-0.050
-0.049
-0.048
-0.047
-0.046
-0.044
-0.042
-0.039
-0.037
-0.035
-0.032
-0.030
-0.027
-0.025
-0.022
-0.020
-0.017
-0.015
-0.013
-0.011
-0.009
-0.007
-0.005
-0.004
-0.003
-0.001
0.000
0.000
0.001
0.001
0.002
0.002
0.002
0.002
0.002
0.002
0.001
0.001
0.001
0.001
0.001
0.001
0.001
0.000
0.000
0.000
0.000
-0.032
-0.033
-0.034
-0.035
-0.036
-0.037
-0.038
-0.039
-0.041
-0.042
-0.043
-0.044
-0.045
-0.046
-0.046
-0.047
-0.047
-0.047
-0.047
-0.046
-0.046
-0.044
-0.043
-0.041
-0.040
-0.038
-0.035
-0.033
-0.031
-0.029
-0.027
-0.024
-0.022
-0.020
-0.018
-0.016
-0.014
-0.012
-0.010
-0.008
-0.007
-0.005
-0.004
-0.003
-0.002
-0.001
-0.001
0.000
0.
0.
0.000
0.000
0.000
0.
0.
0.000
0.000
0.000
0.000
0.000
-0.001
-0.001
-0.001
-0.001
-0.001
-0.031
-0.032
-0.033
-0.034
-0.035
-0.036
-0.037
-0.038
-0.039
-0.040
-0.041
-0.042
-0.043
-0.043
-0.044
-0.044
-0.045
-0.045
-0.044
-0.044
-0.043
-0.042
-0.041
-0.039
-0.038
-0.036
-0.034
-0.032
-0.030
-0.028
-0.026
-0.024
-0.022
-0.020
-0.018
-0.016
-0.014
-0.012
-0.011
-0.009
-0.008
-0.007
-0.005
-0.004
-0.004
-0.003
-0.002
-0.002
-0.002
-0.001
-0.001
-0.001
-0.001
-0.001
-0.001
-0.001
-0.001
-0.001
-0.002
-0.002
-0.002
-0.002
-0.002
-0.002
-0.002
-0.031
-0.032
-0.032
-0.033
-0.034
-0.035
-0.036
-0.037
-0.038
-0.039
-0.039
-0.040
-0.041
-0.041
-0.042
-0.042
-0.042
-0.042
-0.042
-0.042
-0.041
-0.040
-0.039
-0.037
-0.036
-0.034
-0.033
-0.031
-0.029
-0.027
-0.025
-0.023
-0.022
-0.020
-0.018
-0.016
-0.015
-0.013
-0.011
-0.010
-0.009
-0.008
-0.007
-0.006
-0.005
-0.004
-0.004
-0.003
-0.003
-0.003
-0.003
-0.003
-0.003
-0.003
-0.003
-0.003
-0.003
-0.003
-0.002
-0.002
-0.002
-0.002
-0.002
-0.002
-0.002
-0.030
-0.031
-0.032
-0.032
-0.033
-0.034
-0.035
-0.036
-0.036
-0.037
-0.038
-0.039
-0.039
-0.040
-0.040
-0.040
-0.040
-0.040
-0.040
-0.039
-0.039
-0.038
-0.037
-0.036
-0.034
-0.033
-0.031
-0.030
-0.028
-0.026
-0.025
-0.023
-0.021
-0.020
-0.018
-0.016
-0.015
-0.013
-0.012
-0.011
-0.010
-0.009
-0.008
-0.007
-0.006
-0.005
-0.005
-0.005
-0.004
-0.004
-0.004
-0.004
-0.004
-0.004
-0.004
-0.004
-0.003
-0.003
-0.003
-0.003
-0.003
-0.003
-0.003
-0.003
-0.003
-0.029
-0.030
-0.031
-0.031
-0.032
-0.033
-0.034
-0.034
-0.035
-0.036
-0.036
-0.037
-0.037
-0.038
-0.038
-0.038
-0.038
-0.038
-0.038
-0.037
-0.037
-0.036
-0.035
-0.034
-0.033
-0.032
-0.030
-0.029
-0.027
-0.026
-0.024
-0.023
-0.021
-0.020
-0.018
-0.017
-0.015
-0.014
-0.013
-0.012
-0.010
-0.009
-0.009
-0.008
-0.007
-0.007
-0.006
-0.006
-0.005
-0.005
-0.005
-0.005
-0.005
-0.005
-0.004
-0.004
-0.004
-0.004
-0.004
-0.004
-0.004
-0.004
-0.004
-0.004
-0.004
-0.012
-0.012
-0.012
-0.012
-0.012
-0.012
-0.012
-0.012
-0.012
-0.012
-0.012
-0.012
-0.012
-0.012
-0.012
-0.012
-0.012
-0.013
-0.013
-0.013
-0.013
-0.014
-0.014
-0.014
-0.015
-0.015
-0.015
-0.016
-0.016
-0.016
-0.017
-0.017
-0.017
-0.018
-0.018
-0.018
-0.019
-0.019
-0.019
-0.019
-0.020
-0.020
-0.020
-0.020
-0.020
-0.020
-0.020
-0.019
-0.019
-0.019
-0.019
-0.018
-0.018
-0.018
-0.017
-0.017
-0.016
-0.016
-0.015
-0.015
-0.014
-0.014
-0.013
-0.013
-0.013
-0.012
-0.012
-0.012
-0.012
-0.012
-0.012
-0.012
-0.012
-0.012
-0.012
-0.012
-0.012
-0.012
-0.012
-0.012
-0.012
-0.012
-0.013
-0.013
-0.013
-0.013
-0.014
-0.014
-0.014
-0.015
-0.015
-0.015
-0.016
-0.016
-0.017
-0.017
-0.017
-0.018
-0.018
-0.018
-0.019
-0.019
-0.019
-0.020
-0.020
-0.020
-0.020
-0.020
-0.020
-0.020
-0.020
-0.020
-0.020
-0.020
-0.019
-0.019
-0.019
-0.018
-0.018
-0.017
-0.017
-0.017
-0.016
-0.016
-0.015
-0.015
-0.014
-0.014
-0.013
-0.013
-0.012
-0.012
-0.012
-0.012
-0.012
-0.012
-0.012
-0.012
-0.012
-0.012
-0.012
-0.012
-0.012
-0.012
-0.012
-0.012
-0.012
-0.012
-0.013
-0.013
-0.013
-0.014
-0.014
-0.014
-0.015
-0.015
-0.015
-0.016
-0.016
-0.017
-0.017
-0.017
-0.018
-0.018
-0.019
-0.019
-0.019
-0.020
-0.020
-0.020
-0.020
-0.020
-0.021
-0.021
-0.021
-0.021
-0.020
-0.020
-0.020
-0.020
-0.019
-0.019
-0.019
-0.018
-0.018
-0.017
-0.017
-0.016
-0.016
-0.015
-0.015
-0.014
-0.014
-0.013
-0.013
-0.012
-0.012
-0.012
-0.012
-0.012
-0.012
-0.012
-0.012
-0.012
-0.012
-0.012
-0.012
-0.012
-0.012
-0.012
-0.012
-0.012
-0.012
-0.013
-0.013
-0.013
-0.013
-0.014
-0.014
-0.014
-0.015
-0.015
-0.016
-0.016
-0.016
-0.017
-0.017
-0.018
-0.018
-0.019
-0.019
-0.019
-0.020
-0.020
-0.020
-0.021
-0.021
-0.021
-0.021
-0.021
-0.021
-0.021
-0.021
-0.020
-0.020
-0.020
-0.020
-0.019
-0.019
-0.018
-0.018
-0.017
-0.017
-0.016
-0.015
-0.015
-0.014
-0.014
-0.013
-0.013
-0.013
-0.013
-0.012
-0.012
-0.012
-0.012
-0.012
-0.012
-0.012
-0.012
-0.012
-0.012
-0.012
-0.012
-0.012
-0.012
-0.012
-0.012
-0.012
-0.013
-0.013
-0.013
-0.013
-0.014
-0.014
-0.014
-0.015
-0.015
-0.016
-0.016
-0.017
-0.017
-0.018
-0.018
-0.019
-0.019
-0.020
-0.020
-0.020
-0.021
-0.021
-0.021
-0.021
-0.021
-0.021
-0.021
-0.021
-0.021
-0.021
-0.021
-0.020
-0.020
-0.019
-0.019
-0.019
-0.018
-0.017
-0.017
-0.016
-0.016
-0.015
-0.015
-0.014
-0.013
-0.013
-0.013
-0.013
-0.013
-0.013
-0.012
-0.012
-0.012
-0.012
-0.012
-0.012
-0.012
-0.012
-0.012
-0.012
-0.012
-0.012
-0.012
-0.012
-0.012
-0.012
-0.012
-0.013
-0.013
-0.013
-0.014
-0.014
-0.015
-0.015
-0.016
-0.016
-0.017
-0.017
-0.018
-0.018
-0.019
-0.019
-0.020
-0.020
-0.020
-0.021
-0.021
-0.021
-0.022
-0.022
-0.022
-0.022
-0.022
-0.022
-0.021
-0.021
-0.021
-0.020
-0.020
-0.019
-0.019
-0.018
-0.018
-0.017
-0.017
-0.016
-0.015
-0.015
-0.014
-0.013
-0.013
-0.013
-0.013
-0.013
-0.013
-0.013
-0.013
-0.012
-0.012
-0.012
-0.012
-0.012
-0.012
-0.012
-0.012
-0.012
-0.012
-0.012
-0.012
-0.012
-0.012
-0.012
-0.012
-0.013
-0.013
-0.013
-0.014
-0.014
-0.015
-0.015
-0.016
-0.016
-0.017
-0.018
-0.018
-0.019
-0.019
-0.020
-0.020
-0.021
-0.021
-0.021
-0.022
-0.022
-0.022
-0.022
-0.022
-0.022
-0.022
-0.022
-0.021
-0.021
-0.021
-0.020
-0.020
-0.019
-0.019
-0.018
-0.017
-0.017
-0.016
-0.015
-0.015
-0.014
-0.014
-0.013
-0.014
-0.014
-0.013
-0.013
-0.013
-0.013
-0.013
-0.012
-0.012
-0.012
-0.012
-0.012
-0.012
-0.012
-0.012
-0.012
-0.012
-0.012
-0.012
-0.012
-0.012
-0.012
-0.012
-0.012
-0.013
-0.013
-0.014
-0.014
-0.015
-0.015
-0.016
-0.017
-0.017
-0.018
-0.019
-0.019
-0.020
-0.020
-0.020
-0.021
-0.021
-0.022
-0.022
-0.022
-0.022
-0.022
-0.022
-0.022
-0.022
-0.022
-0.022
-0.021
-0.021
-0.020
-0.020
-0.019
-0.018
-0.018
-0.017
-0.016
-0.016
-0.015
-0.014
-0.014
-0.013
-0.014
-0.014
-0.014
-0.014
-0.013
-0.013
-0.013
-0.013
-0.013
-0.012
-0.012
-0.012
-0.012
-0.012
-0.012
-0.012
-0.012
-0.011
-0.011
-0.011
-0.011
-0.011
-0.011
-0.012
-0.012
-0.013
-0.013
-0.014
-0.014
-0.015
-0.016
-0.016
-0.017
-0.018
-0.018
-0.019
-0.019
-0.020
-0.020
-0.021
-0.021
-0.022
-0.022
-0.022
-0.022
-0.023
-0.023
-0.023
-0.023
-0.022
-0.022
-0.022
-0.021
-0.021
-0.020
-0.020
-0.019
-0.018
-0.017
-0.017
-0.016
-0.015
-0.014
-0.014
-0.013
-0.015
-0.014
-0.014
-0.014
-0.014
-0.014
-0.013
-0.013
-0.013
-0.013
-0.012
-0.012
-0.012
-0.012
-0.012
-0.012
-0.012
-0.011
-0.011
-0.011
-0.011
-0.011
-0.011
-0.011
-0.011
-0.012
-0.012
-0.013
-0.014
-0.014
-0.015
-0.016
-0.017
-0.017
-0.018
-0.018
-0.019
-0.019
-0.020
-0.020
-0.021
-0.021
-0.022
-0.022
-0.023
-0.023
-0.023
-0.023
-0.023
-0.023
-0.023
-0.022
-0.022
-0.021
-0.021
-0.020
-0.019
-0.019
-0.018
-0.017
-0.016
-0.015
-0.015
-0.014
-0.013
-0.015
-0.015
-0.015
-0.015
-0.014
-0.014
-0.014
-0.013
-0.013
-0.013
-0.013
-0.013
-0.012
-0.012
-0.012
-0.012
-0.012
-0.012
-0.011
-0.011
-0.011
-0.011
-0.010
-0.011
-0.011
-0.011
-0.012
-0.012
-0.013
-0.014
-0.015
-0.015
-0.016
-0.017
-0.017
-0.018
-0.018
-0.019
-0.019
-0.020
-0.020
-0.021
-0.022
-0.022
-0.023
-0.023
-0.023
-0.024
-0.024
-0.024
-0.023
-0.023
-0.023
-0.022
-0.022
-0.021
-0.020
-0.019
-0.018
-0.018
-0.017
-0.016
-0.015
-0.014
-0.013
-0.016
-0.015
-0.015
-0.015
-0.015
-0.015
-0.014
-0.014
-0.014
-0.013
-0.013
-0.013
-0.013
-0.013
-0.013
-0.013
-0.012
-0.012
-0.012
-0.011
-0.011
-0.010
-0.010
-0.010
-0.010
-0.011
-0.011
-0.012
-0.012
-0.013
-0.014
-0.015
-0.015
-0.016
-0.017
-0.017
-0.018
-0.018
-0.019
-0.019
-0.020
-0.020
-0.021
-0.022
-0.022
-0.023
-0.024
-0.024
-0.024
-0.025
-0.025
-0.024
-0.024
-0.023
-0.023
-0.022
-0.021
-0.020
-0.019
-0.018
-0.017
-0.016
-0.015
-0.014
-0.013
-0.016
-0.016
-0.016
-0.016
-0.015
-0.015
-0.015
-0.015
-0.014
-0.014
-0.014
-0.014
-0.014
-0.014
-0.014
-0.013
-0.013
-0.013
-0.012
-0.012
-0.011
-0.010
-0.010
-0.010
-0.010
-0.010
-0.010
-0.011
-0.012
-0.013
-0.013
-0.014
-0.015
-0.015
-0.016
-0.016
-0.017
-0.017
-0.017
-0.018
-0.019
-0.019
-0.020
-0.021
-0.022
-0.023
-0.024
-0.025
-0.026
-0.026
-0.026
-0.026
-0.025
-0.025
-0.024
-0.023
-0.022
-0.021
-0.020
-0.019
-0.018
-0.017
-0.015
-0.014
-0.013
-0.017
-0.017
-0.017
-0.016
-0.016
-0.016
-0.016
-0.015
-0.015
-0.015
-0.014
-0.014
-0.014
-0.015
-0.015
-0.015
-0.015
-0.014
-0.013
-0.013
-0.012
-0.011
-0.010
-0.010
-0.009
-0.009
-0.010
-0.010
-0.011
-0.012
-0.013
-0.013
-0.014
-0.014
-0.015
-0.015
-0.015
-0.016
-0.016
-0.017
-0.017
-0.018
-0.019
-0.021
-0.022
-0.024
-0.025
-0.026
-0.027
-0.028
-0.028
-0.028
-0.028
-0.027
-0.026
-0.025
-0.024
-0.023
-0.021
-0.020
-0.019
-0.017
-0.016
-0.015
-0.014
-0.018
-0.018
-0.017
-0.017
-0.017
-0.017
-0.016
-0.016
-0.016
-0.015
-0.015
-0.015
-0.016
-0.016
-0.016
-0.016
-0.016
-0.016
-0.015
-0.014
-0.013
-0.011
-0.010
-0.010
-0.009
-0.009
-0.009
-0.010
-0.011
-0.011
-0.012
-0.012
-0.013
-0.013
-0.013
-0.013
-0.014
-0.014
-0.014
-0.015
-0.016
-0.017
-0.018
-0.020
-0.022
-0.024
-0.026
-0.028
-0.030
-0.031
-0.031
-0.031
-0.031
-0.030
-0.029
-0.028
-0.026
-0.024
-0.023
-0.021
-0.020
-0.018
-0.017
-0.015
-0.014
-0.018
-0.018
-0.018
-0.018
-0.018
-0.018
-0.017
-0.017
-0.017
-0.017
-0.017
-0.017
-0.017
-0.017
-0.018
-0.018
-0.018
-0.018
-0.017
-0.016
-0.014
-0.013
-0.011
-0.010
-0.009
-0.009
-0.009
-0.010
-0.010
-0.011
-0.011
-0.011
-0.012
-0.012
-0.012
-0.012
-0.012
-0.012
-0.012
-0.012
-0.013
-0.015
-0.017
-0.019
-0.022
-0.025
-0.028
-0.031
-0.033
-0.035
-0.035
-0.036
-0.035
-0.034
-0.033
-0.031
-0.029
-0.027
-0.025
-0.023
-0.021
-0.019
-0.017
-0.016
-0.014
-0.019
-0.019
-0.019
-0.019
-0.019
-0.019
-0.018
-0.018
-0.018
-0.018
-0.018
-0.018
-0.019
-0.019
-0.020
-0.021
-0.021
-0.020
-0.019
-0.018
-0.016
-0.014
-0.012
-0.011
-0.010
-0.009
-0.009
-0.009
-0.010
-0.010
-0.010
-0.010
-0.010
-0.010
-0.010
-0.010
-0.010
-0.009
-0.009
-0.010
-0.011
-0.012
-0.015
-0.018
-0.023
-0.027
-0.032
-0.036
-0.039
-0.041
-0.042
-0.042
-0.042
-0.040
-0.038
-0.036
-0.033
-0.031
-0.028
-0.025
-0.023
-0.020
-0.018
-0.016
-0.015
-0.020
-0.020
-0.020
-0.020
-0.020
-0.020
-0.019
-0.019
-0.019
-0.019
-0.020
-0.020
-0.021
-0.022
-0.023
-0.023
-0.024
-0.023
-0.022
-0.020
-0.018
-0.015
-0.013
-0.012
-0.010
-0.010
-0.009
-0.009
-0.009
-0.009
-0.009
-0.009
-0.009
-0.009
-0.008
-0.008
-0.007
-0.007
-0.007
-0.007
-0.008
-0.010
-0.013
-0.018
-0.023
-0.030
-0.037
-0.043
-0.046
-0.049
-0.051
-0.051
-0.051
-0.049
-0.046
-0.042
-0.039
-0.035
-0.032
-0.028
-0.025
-0.022
-0.020
-0.017
-0.015
-0.021
-0.021
-0.021
-0.021
-0.021
-0.021
-0.021
-0.021
-0.021
-0.021
-0.021
-0.022
-0.024
-0.025
-0.026
-0.027
-0.026
-0.026
-0.024
-0.022
-0.019
-0.017
-0.014
-0.013
-0.011
-0.010
-0.010
-0.009
-0.009
-0.009
-0.009
-0.008
-0.008
-0.007
-0.006
-0.005
-0.005
-0.004
-0.004
-0.004
-0.005
-0.007
-0.011
-0.017
-0.024
-0.034
-0.044
-0.052
-0.057
-0.060
-0.063
-0.064
-0.063
-0.060
-0.056
-0.051
-0.046
-0.041
-0.037
-0.032
-0.028
-0.024
-0.021
-0.018
-0.016
-0.022
-0.022
-0.022
-0.022
-0.022
-0.022
-0.022
-0.022
-0.022
-0.023
-0.024
-0.025
-0.027
-0.028
-0.030
-0.030
-0.029
-0.028
-0.026
-0.024
-0.021
-0.018
-0.016
-0.014
-0.012
-0.011
-0.010
-0.009
-0.009
-0.009
-0.008
-0.007
-0.006
-0.005
-0.004
-0.003
-0.002
-0.001
-0.001
0.000
-0.001
-0.003
-0.008
-0.014
-0.025
-0.038
-0.051
-0.062
-0.069
-0.073
-0.077
-0.079
-0.079
-0.075
-0.069
-0.063
-0.056
-0.049
-0.043
-0.037
-0.032
-0.027
-0.023
-0.019
-0.017
-0.023
-0.023
-0.023
-0.023
-0.023
-0.023
-0.023
-0.023
-0.024
-0.024
-0.026
-0.027
-0.030
-0.032
-0.033
-0.033
-0.032
-0.030
-0.028
-0.025
-0.022
-0.019
-0.017
-0.014
-0.013
-0.011
-0.010
-0.010
-0.009
-0.008
-0.007
-0.006
-0.005
-0.004
-0.002
-0.001
0.001
0.002
0.003
0.003
0.002
0.000
-0.003
-0.010
-0.022
-0.038
-0.057
-0.070
-0.080
-0.086
-0.093
-0.098
-0.099
-0.094
-0.087
-0.079
-0.069
-0.060
-0.051
-0.043
-0.036
-0.030
-0.025
-0.021
-0.017
-0.024
-0.024
-0.024
-0.024
-0.024
-0.024
-0.024
-0.025
-0.025
-0.026
-0.028
-0.030
-0.032
-0.034
-0.036
-0.036
-0.034
-0.032
-0.029
-0.025
-0.022
-0.020
-0.017
-0.015
-0.013
-0.012
-0.011
-0.010
-0.009
-0.008
-0.006
-0.005
-0.004
-0.002
0.000
0.001
0.003
0.004
0.005
0.006
0.006
0.005
0.002
-0.004
-0.015
-0.032
-0.053
-0.072
-0.085
-0.097
-0.111
-0.121
-0.124
-0.120
-0.111
-0.100
-0.087
-0.074
-0.062
-0.051
-0.041
-0.034
-0.027
-0.022
-0.018
-0.025
-0.025
-0.025
-0.025
-0.025
-0.025
-0.025
-0.026
-0.026
-0.027
-0.029
-0.031
-0.034
-0.036
-0.037
-0.037
-0.035
-0.032
-0.029
-0.026
-0.023
-0.020
-0.018
-0.016
-0.014
-0.012
-0.011
-0.010
-0.008
-0.007
-0.006
-0.004
-0.002
0.000
0.002
0.004
0.005
0.007
0.008
0.009
0.010
0.010
0.009
0.005
-0.003
-0.019
-0.043
-0.067
-0.089
-0.112
-0.135
-0.152
-0.159
-0.155
-0.145
-0.129
-0.110
-0.092
-0.074
-0.059
-0.047
-0.037
-0.030
-0.023
-0.019
-0.025
-0.026
-0.026
-0.026
-0.026
-0.026
-0.027
-0.027
-0.027
-0.029
-0.030
-0.032
-0.034
-0.036
-0.037
-0.036
-0.034
-0.031
-0.028
-0.025
-0.023
-0.020
-0.018
-0.016
-0.014
-0.012
-0.011
-0.009
-0.008
-0.006
-0.005
-0.003
-0.001
0.001
0.003
0.006
0.008
0.009
0.011
0.012
0.013
0.014
0.015
0.014
0.009
-0.005
-0.030
-0.063
-0.099
-0.138
-0.174
-0.200
-0.211
-0.208
-0.192
-0.169
-0.140
-0.113
-0.089
-0.069
-0.053
-0.041
-0.032
-0.025
-0.019
-0.026
-0.027
-0.027
-0.027
-0.027
-0.027
-0.027
-0.028
-0.028
-0.029
-0.031
-0.032
-0.034
-0.035
-0.036
-0.035
-0.033
-0.030
-0.027
-0.025
-0.022
-0.020
-0.018
-0.016
-0.014
-0.013
-0.011
-0.009
-0.008
-0.006
-0.004
-0.002
0.001
0.003
0.005
0.008
0.010
0.012
0.014
0.015
0.017
0.019
0.021
0.021
0.017
0.003
-0.025
-0.068
-0.123
-0.180
-0.233
-0.271
-0.288
-0.281
-0.255
-0.217
-0.175
-0.137
-0.104
-0.078
-0.059
-0.044
-0.033
-0.025
-0.019
-0.027
-0.027
-0.028
-0.028
-0.028
-0.028
-0.028
-0.029
-0.029
-0.030
-0.031
-0.032
-0.033
-0.034
-0.034
-0.033
-0.031
-0.029
-0.026
-0.024
-0.022
-0.020
-0.018
-0.016
-0.014
-0.012
-0.011
-0.009
-0.007
-0.005
-0.003
-0.001
0.002
0.004
0.007
0.010
0.012
0.014
0.017
0.019
0.021
0.023
0.026
0.026
0.022
0.006
-0.028
-0.083
-0.153
-0.232
-0.305
-0.359
-0.380
-0.367
-0.325
-0.269
-0.210
-0.159
-0.117
-0.086
-0.063
-0.046
-0.034
-0.025
-0.019
-0.028
-0.028
-0.028
-0.029
-0.029
-0.029
-0.029
-0.029
-0.030
-0.030
-0.031
-0.031
-0.032
-0.032
-0.032
-0.031
-0.029
-0.027
-0.025
-0.024
-0.022
-0.020
-0.018
-0.016
-0.014
-0.012
-0.011
-0.009
-0.007
-0.004
-0.002
0.001
0.003
0.006
0.009
0.012
0.015
0.017
0.020
0.023
0.025
0.028
0.030
0.030
0.024
0.004
-0.035
-0.096
-0.177
-0.270
-0.363
-0.432
-0.457
-0.435
-0.379
-0.307
-0.235
-0.173
-0.125
-0.089
-0.064
-0.046
-0.033
-0.024
-0.017
-0.029
-0.029
-0.029
-0.030
-0.030
-0.030
-0.030
-0.030
-0.030
-0.031
-0.031
-0.031
-0.031
-0.031
-0.031
-0.030
-0.028
-0.027
-0.025
-0.023
-0.022
-0.020
-0.018
-0.016
-0.014
-0.012
-0.010
-0.008
-0.006
-0.004
-0.001
0.002
0.005
0.008
0.011
0.014
0.017
0.020
0.023
0.027
0.030
0.033
0.035
0.033
0.024
0.003
-0.037
-0.099
-0.181
-0.277
-0.373
-0.448
-0.476
-0.453
-0.393
-0.315
-0.239
-0.173
-0.123
-0.087
-0.061
-0.043
-0.030
-0.021
-0.015
-0.029
-0.030
-0.030
-0.030
-0.031
-0.031
-0.031
-0.031
-0.031
-0.031
-0.031
-0.031
-0.031
-0.031
-0.030
-0.029
-0.028
-0.027
-0.025
-0.023
-0.022
-0.020
-0.018
-0.016
-0.014
-0.012
-0.010
-0.008
-0.005
-0.003
0.
0.003
0.006
0.010
0.013
0.017
0.020
0.024
0.027
0.031
0.035
0.038
0.039
0.037
0.026
0.004
-0.034
-0.089
-0.161
-0.245
-0.330
-0.396
-0.423
-0.404
-0.354
-0.286
-0.217
-0.158
-0.112
-0.078
-0.054
-0.038
-0.026
-0.018
-0.012
-0.030
-0.031
-0.031
-0.031
-0.031
-0.032
-0.032
-0.032
-0.032
-0.032
-0.032
-0.032
-0.031
-0.031
-0.030
-0.029
-0.028
-0.027
-0.025
-0.024
-0.022
-0.020
-0.019
-0.017
-0.015
-0.012
-0.010
-0.007
-0.005
-0.002
0.001
0.004
0.008
0.012
0.015
0.019
0.023
0.028
0.032
0.036
0.040
0.043
0.045
0.041
0.031
0.011
-0.022
-0.066
-0.124
-0.189
-0.253
-0.303
-0.325
-0.315
-0.279
-0.229
-0.176
-0.129
-0.092
-0.064
-0.044
-0.030
-0.020
-0.013
-0.008
-0.031
-0.031
-0.032
-0.032
-0.032
-0.033
-0.033
-0.033
-0.033
-0.033
-0.033
-0.032
-0.032
-0.031
-0.031
-0.030
-0.029
-0.028
-0.026
-0.025
-0.023
-0.021
-0.019
-0.017
-0.015
-0.012
-0.010
-0.007
-0.004
-0.001
0.002
0.006
0.010
0.014
0.018
0.023
0.027
0.032
0.037
0.042
0.047
0.050
0.051
0.048
0.039
0.022
-0.004
-0.038
-0.080
-0.125
-0.169
-0.203
-0.219
-0.215
-0.194
-0.161
-0.126
-0.093
-0.066
-0.046
-0.030
-0.020
-0.012
-0.007
-0.003
-0.032
-0.032
-0.032
-0.033
-0.033
-0.033
-0.034
-0.034
-0.034
-0.034
-0.034
-0.033
-0.033
-0.032
-0.032
-0.031
-0.030
-0.028
-0.027
-0.025
-0.024
-0.022
-0.020
-0.018
-0.015
-0.013
-0.010
-0.007
-0.004
0.000
0.004
0.007
0.012
0.016
0.021
0.026
0.031
0.037
0.043
0.049
0.055
0.059
0.061
0.058
0.050
0.037
0.017
-0.007
-0.036
-0.066
-0.094
-0.116
-0.127
-0.126
-0.115
-0.097
-0.076
-0.056
-0.039
-0.025
-0.016
-0.009
-0.004
-0.001
0.001
-0.032
-0.033
-0.033
-0.034
-0.034
-0.034
-0.035
-0.035
-0.035
-0.035
-0.035
-0.034
-0.034
-0.034
-0.033
-0.032
-0.031
-0.030
-0.028
-0.027
-0.025
-0.023
-0.020
-0.018
-0.015
-0.013
-0.010
-0.006
-0.003
0.001
0.005
0.009
0.014
0.019
0.024
0.030
0.036
0.043
0.050
0.058
0.065
0.070
0.073
0.072
0.066
0.055
0.041
0.023
0.003
-0.016
-0.033
-0.046
-0.053
-0.053
-0.048
-0.040
-0.030
-0.020
-0.011
-0.005
0.000
0.003
0.005
0.006
0.007
-0.033
-0.033
-0.034
-0.034
-0.035
-0.035
-0.036
-0.036
-0.036
-0.036
-0.036
-0.036
-0.035
-0.035
-0.034
-0.033
-0.032
-0.031
-0.029
-0.028
-0.026
-0.024
-0.021
-0.019
-0.016
-0.013
-0.010
-0.006
-0.002
0.002
0.006
0.011
0.016
0.021
0.027
0.034
0.041
0.049
0.058
0.067
0.076
0.083
0.088
0.088
0.084
0.076
0.064
0.051
0.038
0.026
0.016
0.010
0.006
0.005
0.006
0.008
0.011
0.013
0.014
0.015
0.015
0.014
0.014
0.013
0.012
-0.033
-0.034
-0.035
-0.035
-0.036
-0.036
-0.037
-0.037
-0.037
-0.037
-0.037
-0.037
-0.037
-0.037
-0.036
-0.035
-0.034
-0.033
-0.031
-0.029
-0.027
-0.025
-0.022
-0.019
-0.016
-0.013
-0.009
-0.006
-0.002
0.003
0.007
0.013
0.018
0.024
0.030
0.038
0.046
0.055
0.066
0.077
0.088
0.097
0.103
0.105
0.102
0.095
0.086
0.076
0.067
0.060
0.056
0.054
0.053
0.052
0.051
0.048
0.045
0.041
0.037
0.033
0.028
0.025
0.022
0.019
0.016
-0.034
-0.035
-0.035
-0.036
-0.037
-0.037
-0.038
-0.038
-0.038
-0.039
-0.039
-0.039
-0.039
-0.038
-0.038
-0.037
-0.036
-0.034
-0.033
-0.031
-0.028
-0.026
-0.023
-0.020
-0.017
-0.013
-0.009
-0.006
-0.001
0.003
0.008
0.014
0.020
0.026
0.033
0.041
0.050
0.060
0.072
0.085
0.098
0.109
0.117
0.120
0.118
0.112
0.104
0.096
0.091
0.088
0.087
0.088
0.090
0.090
0.087
0.082
0.074
0.065
0.056
0.048
0.040
0.034
0.029
0.024
0.021
-0.035
-0.035
-0.036
-0.037
-0.038
-0.038
-0.039
-0.039
-0.040
-0.040
-0.040
-0.040
-0.040
-0.040
-0.040
-0.039
-0.038
-0.036
-0.034
-0.032
-0.030
-0.027
-0.024
-0.021
-0.017
-0.013
-0.010
-0.006
-0.001
0.003
0.009
0.014
0.021
0.027
0.035
0.043
0.052
0.062
0.075
0.089
0.104
0.116
0.126
0.130
0.129
0.124
0.118
0.112
0.108
0.108
0.111
0.115
0.118
0.118
0.115
0.108
0.097
0.084
0.072
0.060
0.050
0.041
0.034
0.029
0.024
-0.035
-0.036
-0.037
-0.038
-0.038
-0.039
-0.040
-0.041
-0.041
-0.042
-0.042
-0.042
-0.042
-0.042
-0.042
-0.041
-0.040
-0.038
-0.036
-0.034
-0.031
-0.028
-0.025
-0.022
-0.018
-0.014
-0.010
-0.006
-0.002
0.003
0.008
0.014
0.020
0.027
0.035
0.042
0.051
0.062
0.075
0.089
0.104
0.118
0.128
0.133
0.133
0.130
0.125
0.121
0.120
0.122
0.127
0.132
0.137
0.139
0.135
0.126
0.113
0.098
0.083
0.069
0.057
0.047
0.038
0.032
0.027
-0.036
-0.037
-0.038
-0.038
-0.039
-0.040
-0.041
-0.042
-0.043
-0.043
-0.044
-0.044
-0.045
-0.045
-0.044
-0.044
-0.042
-0.041
-0.039
-0.036
-0.034
-0.030
-0.027
-0.023
-0.019
-0.015
-0.011
-0.007
-0.003
0.001
0.006
0.012
0.018
0.025
0.033
0.040
0.049
0.059
0.071
0.085
0.100
0.114
0.124
0.130
0.131
0.129
0.126
0.124
0.124
0.128
0.134
0.142
0.147
0.149
0.145
0.135
0.121
0.105
0.089
0.074
0.061
0.050
0.041
0.034
0.029
-0.036
-0.037
-0.038
-0.039
-0.040
-0.041
-0.042
-0.043
-0.044
-0.045
-0.046
-0.046
-0.047
-0.047
-0.047
-0.046
-0.045
-0.044
-0.042
-0.039
-0.036
-0.033
-0.029
-0.025
-0.020
-0.016
-0.013
-0.009
-0.006
-0.003
0.002
0.007
0.013
0.021
0.028
0.036
0.044
0.053
0.065
0.078
0.092
0.105
0.115
0.121
0.123
0.123
0.121
0.121
0.123
0.128
0.134
0.142
0.148
0.149
0.146
0.136
0.122
0.106
0.090
0.075
0.062
0.051
0.042
0.035
0.029
-0.037
-0.038
-0.039
-0.040
-0.041
-0.042
-0.043
-0.044
-0.046
-0.047
-0.048
-0.049
-0.049
-0.050
-0.050
-0.050
-0.049
-0.047
-0.045
-0.043
-0.039
-0.036
-0.031
-0.027
-0.023
-0.018
-0.015
-0.012
-0.010
-0.008
-0.005
-0.001
0.006
0.014
0.022
0.031
0.039
0.048
0.058
0.069
0.082
0.093
0.103
0.109
0.112
0.113
0.113
0.114
0.117
0.122
0.128
0.135
0.140
0.142
0.138
0.129
0.117
0.102
0.087
0.073
0.061
0.051
0.042
0.035
0.030
-0.037
-0.038
-0.039
-0.041
-0.042
-0.043
-0.044
-0.046
-0.047
-0.048
-0.050
-0.051
-0.052
-0.053
-0.053
-0.053
-0.053
-0.051
-0.049
-0.047
-0.043
-0.039
-0.035
-0.030
-0.026
-0.021
-0.018
-0.016
-0.015
-0.016
-0.016
-0.012
-0.005
0.004
0.014
0.024
0.033
0.041
0.051
0.061
0.071
0.081
0.090
0.095
0.099
0.101
0.102
0.104
0.107
0.112
0.118
0.124
0.128
0.129
0.126
0.118
0.107
0.094
0.082
0.069
0.058
0.049
0.041
0.034
0.029
-0.037
-0.039
-0.040
-0.041
-0.043
-0.044
-0.045
-0.047
-0.049
-0.050
-0.052
-0.053
-0.055
-0.056
-0.057
-0.057
-0.057
-0.056
-0.054
-0.051
-0.048
-0.044
-0.039
-0.034
-0.030
-0.025
-0.022
-0.021
-0.023
-0.027
-0.029
-0.026
-0.018
-0.007
0.005
0.017
0.027
0.035
0.044
0.053
0.062
0.070
0.077
0.082
0.086
0.089
0.091
0.093
0.096
0.100
0.105
0.109
0.113
0.113
0.110
0.104
0.095
0.085
0.074
0.063
0.054
0.046
0.039
0.033
0.028
-0.038
-0.039
-0.040
-0.042
-0.043
-0.045
-0.046
-0.048
-0.050
-0.052
-0.054
-0.056
-0.058
-0.059
-0.061
-0.061
-0.062
-0.061
-0.059
-0.057
-0.053
-0.049
-0.044
-0.039
-0.035
-0.030
-0.028
-0.028
-0.032
-0.038
-0.043
-0.041
-0.032
-0.018
-0.004
0.009
0.020
0.029
0.038
0.045
0.053
0.060
0.066
0.070
0.074
0.077
0.079
0.082
0.085
0.088
0.092
0.095
0.097
0.097
0.094
0.089
0.082
0.074
0.065
0.057
0.049
0.042
0.036
0.031
0.027
-0.038
-0.039
-0.041
-0.042
-0.044
-0.046
-0.047
-0.049
-0.051
-0.054
-0.056
-0.058
-0.061
-0.063
-0.065
-0.066
-0.067
-0.066
-0.065
-0.062
-0.059
-0.055
-0.050
-0.045
-0.040
-0.036
-0.034
-0.035
-0.040
-0.048
-0.053
-0.052
-0.042
-0.027
-0.012
0.002
0.013
0.022
0.031
0.038
0.045
0.050
0.056
0.060
0.063
0.066
0.069
0.071
0.074
0.076
0.079
0.081
0.082
0.082
0.079
0.075
0.070
0.064
0.057
0.050
0.044
0.038
0.033
0.029
0.025
-0.038
-0.040
-0.041
-0.043
-0.044
-0.046
-0.048
-0.050
-0.053
-0.055
-0.058
-0.061
-0.063
-0.066
-0.069
-0.070
-0.072
-0.072
-0.071
-0.068
-0.065
-0.060
-0.056
-0.050
-0.046
-0.042
-0.041
-0.042
-0.046
-0.053
-0.057
-0.055
-0.046
-0.032
-0.018
-0.004
0.007
0.016
0.024
0.031
0.037
0.042
0.047
0.051
0.054
0.057
0.059
0.062
0.064
0.066
0.067
0.069
0.069
0.069
0.067
0.064
0.059
0.054
0.049
0.044
0.039
0.034
0.030
0.026
0.023
-0.038
-0.040
-0.041
-0.043
-0.045
-0.047
-0.049
-0.051
-0.054
-0.057
-0.060
-0.063
-0.066
-0.069
-0.072
-0.075
-0.076
-0.077
-0.076
-0.074
-0.071
-0.066
-0.061
-0.056
-0.051
-0.048
-0.046
-0.046
-0.049
-0.053
-0.055
-0.053
-0.045
-0.033
-0.020
-0.009
0.002
0.010
0.018
0.024
0.030
0.035
0.039
0.043
0.046
0.049
0.051
0.053
0.055
0.056
0.058
0.058
0.058
0.058
0.056
0.053
0.050
0.046
0.042
0.038
0.034
0.030
0.027
0.024
0.021
-0.038
-0.040
-0.042
-0.043
-0.045
-0.047
-0.049
-0.052
-0.055
-0.058
-0.061
-0.064
-0.068
-0.072
-0.075
-0.078
-0.081
-0.082
-0.081
-0.079
-0.076
-0.071
-0.066
-0.061
-0.056
-0.052
-0.049
-0.048
-0.049
-0.050
-0.050
-0.047
-0.040
-0.031
-0.021
-0.011
-0.002
0.006
0.013
0.019
0.024
0.029
0.033
0.036
0.039
0.042
0.044
0.046
0.047
0.048
0.049
0.049
0.049
0.048
0.047
0.045
0.042
0.039
0.036
0.033
0.030
0.027
0.024
0.021
0.019
-0.038
-0.040
-0.042
-0.043
-0.045
-0.047
-0.050
-0.052
-0.055
-0.058
-0.062
-0.066
-0.070
-0.074
-0.078
-0.081
-0.084
-0.085
-0.085
-0.083
-0.080
-0.076
-0.070
-0.065
-0.059
-0.055
-0.051
-0.049
-0.048
-0.047
-0.045
-0.041
-0.036
-0.028
-0.020
-0.012
-0.005
0.002
0.009
0.014
0.019
0.023
0.027
0.031
0.034
0.036
0.038
0.039
0.041
0.041
0.042
0.042
0.042
0.041
0.039
0.038
0.036
0.033
0.031
0.028
0.026
0.023
0.021
0.019
0.017
-0.038
-0.040
-0.042
-0.043
-0.045
-0.047
-0.050
-0.052
-0.055
-0.059
-0.062
-0.066
-0.070
-0.075
-0.079
-0.083
-0.086
-0.088
-0.088
-0.086
-0.083
-0.079
-0.073
-0.068
-0.062
-0.057
-0.053
-0.049
-0.047
-0.044
-0.041
-0.037
-0.032
-0.026
-0.019
-0.013
-0.006
0.000
0.005
0.010
0.015
0.019
0.023
0.026
0.029
0.031
0.033
0.034
0.035
0.036
0.036
0.036
0.035
0.034
0.033
0.032
0.030
0.028
0.026
0.024
0.022
0.020
0.018
0.016
0.015
-0.038
-0.040
-0.041
-0.043
-0.045
-0.047
-0.050
-0.052
-0.055
-0.059
-0.062
-0.066
-0.071
-0.075
-0.079
-0.083
-0.086
-0.088
-0.089
-0.087
-0.084
-0.080
-0.075
-0.069
-0.063
-0.058
-0.053
-0.049
-0.045
-0.042
-0.038
-0.034
-0.029
-0.024
-0.018
-0.013
-0.007
-0.002
0.003
0.008
0.012
0.016
0.019
0.022
0.025
0.027
0.028
0.029
0.030
0.030
0.030
0.030
0.030
0.029
0.028
0.027
0.025
0.024
0.022
0.020
0.019
0.017
0.016
0.014
0.013
-0.038
-0.039
-0.041
-0.043
-0.045
-0.047
-0.049
-0.052
-0.055
-0.058
-0.062
-0.066
-0.070
-0.074
-0.079
-0.082
-0.085
-0.087
-0.088
-0.087
-0.084
-0.080
-0.075
-0.069
-0.063
-0.058
-0.053
-0.048
-0.044
-0.040
-0.036
-0.032
-0.027
-0.023
-0.018
-0.013
-0.008
-0.003
0.001
0.006
0.010
0.013
0.016
0.019
0.021
0.023
0.024
0.025
0.026
0.026
0.026
0.026
0.025
0.024
0.023
0.022
0.021
0.020
0.019
0.017
0.016
0.015
0.013
0.012
0.011
-0.038
-0.039
-0.041
-0.042
-0.044
-0.046
-0.049
-0.051
-0.054
-0.057
-0.061
-0.064
-0.069
-0.073
-0.077
-0.080
-0.083
-0.085
-0.085
-0.084
-0.082
-0.078
-0.073
-0.068
-0.063
-0.057
-0.052
-0.048
-0.043
-0.039
-0.035
-0.031
-0.026
-0.022
-0.017
-0.013
-0.008
-0.004
0.
0.004
0.007
0.011
0.013
0.016
0.018
0.020
0.021
0.022
0.022
0.022
0.022
0.021
0.021
0.020
0.019
0.018
0.017
0.016
0.015
0.014
0.013
0.012
0.011
0.010
0.009
-0.037
-0.039
-0.040
-0.042
-0.044
-0.046
-0.048
-0.050
-0.053
-0.056
-0.059
-0.063
-0.067
-0.070
-0.074
-0.077
-0.080
-0.081
-0.082
-0.081
-0.079
-0.075
-0.071
-0.066
-0.061
-0.056
-0.051
-0.047
-0.042
-0.038
-0.034
-0.030
-0.025
-0.021
-0.017
-0.013
-0.009
-0.005
-0.001
0.002
0.006
0.008
0.011
0.013
0.015
0.016
0.017
0.018
0.018
0.018
0.018
0.018
0.017
0.017
0.016
0.015
0.014
0.013
0.012
0.012
0.011
0.010
0.009
0.008
0.008
-0.037
-0.038
-0.040
-0.041
-0.043
-0.045
-0.047
-0.049
-0.052
-0.055
-0.058
-0.061
-0.064
-0.067
-0.071
-0.074
-0.076
-0.077
-0.078
-0.077
-0.075
-0.072
-0.068
-0.063
-0.059
-0.054
-0.050
-0.045
-0.041
-0.037
-0.033
-0.029
-0.025
-0.021
-0.017
-0.013
-0.009
-0.006
-0.002
0.001
0.004
0.006
0.009
0.011
0.012
0.014
0.014
0.015
0.015
0.015
0.015
0.014
0.014
0.013
0.013
0.012
0.011
0.011
0.010
0.009
0.009
0.008
0.007
0.007
0.006
-0.036
-0.038
-0.039
-0.041
-0.042
-0.044
-0.046
-0.048
-0.050
-0.053
-0.056
-0.058
-0.061
-0.064
-0.067
-0.069
-0.071
-0.072
-0.073
-0.072
-0.070
-0.067
-0.064
-0.060
-0.056
-0.052
-0.048
-0.044
-0.040
-0.036
-0.032
-0.028
-0.024
-0.021
-0.017
-0.013
-0.010
-0.007
-0.004
-0.001
0.002
0.004
0.006
0.008
0.010
0.011
0.012
0.012
0.012
0.012
0.012
0.011
0.011
0.010
0.010
0.009
0.009
0.008
0.008
0.007
0.007
0.006
0.006
0.005
0.005
-0.036
-0.037
-0.038
-0.040
-0.041
-0.043
-0.045
-0.047
-0.049
-0.051
-0.054
-0.056
-0.059
-0.061
-0.063
-0.065
-0.067
-0.068
-0.068
-0.067
-0.065
-0.063
-0.060
-0.057
-0.053
-0.050
-0.046
-0.042
-0.038
-0.035
-0.031
-0.027
-0.024
-0.021
-0.017
-0.014
-0.011
-0.008
-0.005
-0.002
0.
0.002
0.004
0.006
0.007
0.008
0.009
0.009
0.009
0.009
0.009
0.009
0.008
0.008
0.007
0.007
0.006
0.006
0.006
0.005
0.005
0.004
0.004
0.004
0.003
-0.035
-0.036
-0.038
-0.039
-0.040
-0.042
-0.044
-0.045
-0.047
-0.049
-0.051
-0.054
-0.056
-0.058
-0.060
-0.061
-0.062
-0.063
-0.063
-0.062
-0.061
-0.059
-0.056
-0.054
-0.050
-0.047
-0.044
-0.040
-0.037
-0.034
-0.030
-0.027
-0.024
-0.020
-0.017
-0.014
-0.012
-0.009
-0.006
-0.004
-0.002
0.000
0.002
0.003
0.005
0.006
0.006
0.007
0.007
0.007
0.006
0.006
0.006
0.005
0.005
0.005
0.004
0.004
0.004
0.003
0.003
0.003
0.003
0.002
0.002
-0.034
-0.036
-0.037
-0.038
-0.039
-0.041
-0.042
-0.044
-0.046
-0.047
-0.049
-0.051
-0.053
-0.055
-0.056
-0.057
-0.058
-0.059
-0.059
-0.058
-0.057
-0.055
-0.053
-0.050
-0.048
-0.045
-0.042
-0.039
-0.036
-0.032
-0.029
-0.026
-0.023
-0.020
-0.018
-0.015
-0.012
-0.010
-0.008
-0.005
-0.003
-0.002
0.
0.001
0.002
0.003
0.004
0.004
0.004
0.004
0.004
0.004
0.004
0.003
0.003
0.003
0.002
0.002
0.002
0.002
0.002
0.001
0.001
0.001
0.001
-0.034
-0.035
-0.036
-0.037
-0.038
-0.040
-0.041
-0.043
-0.044
-0.046
-0.047
-0.049
-0.050
-0.051
-0.053
-0.054
-0.054
-0.055
-0.054
-0.054
-0.053
-0.051
-0.049
-0.047
-0.045
-0.042
-0.040
-0.037
-0.034
-0.031
-0.029
-0.026
-0.023
-0.020
-0.018
-0.015
-0.013
-0.011
-0.009
-0.007
-0.005
-0.003
-0.002
-0.001
0.000
0.001
0.002
0.002
0.002
0.002
0.002
0.002
0.002
0.001
0.001
0.001
0.001
0.001
0.001
0.000
0.000
0.000
0.000
0.
0.
-0.033
-0.034
-0.035
-0.036
-0.037
-0.039
-0.040
-0.041
-0.042
-0.044
-0.045
-0.046
-0.048
-0.049
-0.050
-0.050
-0.051
-0.051
-0.051
-0.050
-0.049
-0.048
-0.046
-0.045
-0.042
-0.040
-0.038
-0.035
-0.033
-0.030
-0.028
-0.025
-0.023
-0.020
-0.018
-0.016
-0.014
-0.012
-0.010
-0.008
-0.006
-0.005
-0.004
-0.003
-0.002
-0.001
0.000
0.
0.000
0.000
0.000
0.000
0.
0.000
0.000
-0.001
-0.001
-0.001
-0.001
-0.001
-0.001
-0.001
-0.001
-0.001
-0.001
-0.032
-0.033
-0.034
-0.035
-0.036
-0.037
-0.039
-0.040
-0.041
-0.042
-0.043
-0.044
-0.045
-0.046
-0.047
-0.047
-0.048
-0.048
-0.048
-0.047
-0.046
-0.045
-0.044
-0.042
-0.040
-0.038
-0.036
-0.034
-0.032
-0.029
-0.027
-0.025
-0.023
-0.020
-0.018
-0.016
-0.014
-0.012
-0.011
-0.009
-0.008
-0.006
-0.005
-0.004
-0.003
-0.003
-0.002
-0.002
-0.002
-0.001
-0.001
-0.001
-0.002
-0.002
-0.002
-0.002
-0.002
-0.002
-0.002
-0.002
-0.002
-0.002
-0.002
-0.002
-0.002
-0.031
-0.032
-0.033
-0.034
-0.035
-0.036
-0.037
-0.038
-0.039
-0.040
-0.041
-0.042
-0.043
-0.044
-0.044
-0.045
-0.045
-0.045
-0.045
-0.044
-0.043
-0.042
-0.041
-0.040
-0.038
-0.036
-0.035
-0.033
-0.031
-0.029
-0.026
-0.024
-0.022
-0.020
-0.018
-0.017
-0.015
-0.013
-0.012
-0.010
-0.009
-0.008
-0.006
-0.006
-0.005
-0.004
-0.004
-0.003
-0.003
-0.003
-0.003
-0.003
-0.003
-0.003
-0.003
-0.003
-0.003
-0.003
-0.003
-0.003
-0.003
-0.003
-0.003
-0.003
-0.003
-0.031
-0.032
-0.032
-0.033
-0.034
-0.035
-0.036
-0.037
-0.038
-0.039
-0.039
-0.040
-0.041
-0.042
-0.042
-0.042
-0.042
-0.042
-0.042
-0.042
-0.041
-0.040
-0.039
-0.038
-0.036
-0.035
-0.033
-0.031
-0.029
-0.028
-0.026
-0.024
-0.022
-0.020
-0.019
-0.017
-0.015
-0.014
-0.012
-0.011
-0.010
-0.009
-0.008
-0.007
-0.006
-0.005
-0.005
-0.005
-0.004
-0.004
-0.004
-0.004
-0.004
-0.004
-0.004
-0.004
-0.004
-0.004
-0.004
-0.004
-0.004
-0.004
-0.003
-0.003
-0.003
-0.030
-0.031
-0.032
-0.032
-0.033
-0.034
-0.035
-0.036
-0.036
-0.037
-0.038
-0.038
-0.039
-0.040
-0.040
-0.040
-0.040
-0.040
-0.040
-0.039
-0.039
-0.038
-0.037
-0.036
-0.035
-0.033
-0.032
-0.030
-0.028
-0.027
-0.025
-0.023
-0.022
-0.020
-0.019
-0.017
-0.016
-0.014
-0.013
-0.012
-0.011
-0.010
-0.009
-0.008
-0.007
-0.007
-0.006
-0.006
-0.006
-0.005
-0.005
-0.005
-0.005
-0.005
-0.005
-0.005
-0.005
-0.005
-0.005
-0.004
-0.004
-0.004
-0.004
-0.004
-0.004
-0.012
-0.012
-0.012
-0.012
-0.012
-0.011
-0.011
-0.011
-0.011
-0.011
-0.012
-0.012
-0.012
-0.012
-0.012
-0.012
-0.013
-0.013
-0.013
-0.013
-0.014
-0.014
-0.014
-0.015
-0.015
-0.016
-0.016
-0.016
-0.017
-0.017
-0.017
-0.018
-0.018
-0.019
-0.019
-0.019
-0.020
-0.020
-0.020
-0.020
-0.021
-0.021
-0.021
-0.021
-0.021
-0.021
-0.021
-0.020
-0.020
-0.020
-0.019
-0.019
-0.019
-0.018
-0.018
-0.017
-0.017
-0.016
-0.016
-0.015
-0.015
-0.014
-0.014
-0.013
-0.013
-0.012
-0.012
-0.012
-0.012
-0.012
-0.012
-0.012
-0.011
-0.011
-0.011
-0.012
-0.012
-0.012
-0.012
-0.012
-0.012
-0.012
-0.013
-0.013
-0.013
-0.014
-0.014
-0.014
-0.015
-0.015
-0.015
-0.016
-0.016
-0.017
-0.017
-0.018
-0.018
-0.018
-0.019
-0.019
-0.020
-0.020
-0.020
-0.021
-0.021
-0.021
-0.021
-0.021
-0.021
-0.021
-0.021
-0.021
-0.021
-0.021
-0.020
-0.020
-0.020
-0.019
-0.019
-0.018
-0.018
-0.017
-0.017
-0.016
-0.016
-0.015
-0.014
-0.014
-0.013
-0.013
-0.012
-0.012
-0.012
-0.012
-0.012
-0.012
-0.012
-0.012
-0.012
-0.011
-0.012
-0.012
-0.012
-0.012
-0.012
-0.012
-0.012
-0.012
-0.013
-0.013
-0.013
-0.014
-0.014
-0.015
-0.015
-0.015
-0.016
-0.016
-0.017
-0.017
-0.018
-0.018
-0.019
-0.019
-0.019
-0.020
-0.020
-0.021
-0.021
-0.021
-0.021
-0.022
-0.022
-0.022
-0.022
-0.022
-0.022
-0.021
-0.021
-0.021
-0.020
-0.020
-0.020
-0.019
-0.019
-0.018
-0.017
-0.017
-0.016
-0.016
-0.015
-0.015
-0.014
-0.014
-0.013
-0.012
-0.012
-0.012
-0.012
-0.012
-0.012
-0.012
-0.012
-0.012
-0.012
-0.011
-0.011
-0.012
-0.012
-0.012
-0.012
-0.012
-0.012
-0.013
-0.013
-0.013
-0.013
-0.014
-0.014
-0.015
-0.015
-0.016
-0.016
-0.017
-0.017
-0.018
-0.018
-0.019
-0.019
-0.020
-0.020
-0.021
-0.021
-0.021
-0.022
-0.022
-0.022
-0.022
-0.022
-0.022
-0.022
-0.022
-0.022
-0.022
-0.021
-0.021
-0.020
-0.020
-0.019
-0.019
-0.018
-0.018
-0.017
-0.017
-0.016
-0.015
-0.015
-0.014
-0.014
-0.013
-0.013
-0.013
-0.012
-0.012
-0.012
-0.012
-0.012
-0.012
-0.012
-0.012
-0.011
-0.011
-0.011
-0.011
-0.012
-0.012
-0.012
-0.012
-0.012
-0.012
-0.013
-0.013
-0.013
-0.014
-0.014
-0.015
-0.015
-0.016
-0.016
-0.017
-0.018
-0.018
-0.019
-0.019
-0.020
-0.020
-0.021
-0.021
-0.022
-0.022
-0.022
-0.022
-0.023
-0.023
-0.023
-0.023
-0.023
-0.022
-0.022
-0.022
-0.021
-0.021
-0.020
-0.020
-0.019
-0.019
-0.018
-0.017
-0.017
-0.016
-0.016
-0.015
-0.014
-0.014
-0.013
-0.013
-0.013
-0.013
-0.013
-0.012
-0.012
-0.012
-0.012
-0.012
-0.012
-0.011
-0.011
-0.011
-0.011
-0.011
-0.011
-0.012
-0.012
-0.012
-0.012
-0.012
-0.013
-0.013
-0.013
-0.014
-0.014
-0.015
-0.015
-0.016
-0.017
-0.017
-0.018
-0.019
-0.019
-0.020
-0.020
-0.021
-0.021
-0.022
-0.022
-0.023
-0.023
-0.023
-0.023
-0.023
-0.023
-0.023
-0.023
-0.023
-0.022
-0.022
-0.021
-0.021
-0.020
-0.020
-0.019
-0.018
-0.018
-0.017
-0.016
-0.016
-0.015
-0.014
-0.014
-0.013
-0.013
-0.013
-0.013
-0.013
-0.013
-0.012
-0.012
-0.012
-0.012
-0.012
-0.011
-0.011
-0.011
-0.011
-0.011
-0.011
-0.011
-0.011
-0.011
-0.012
-0.012
-0.012
-0.012
-0.013
-0.013
-0.014
-0.014
-0.015
-0.016
-0.016
-0.017
-0.018
-0.019
-0.019
-0.020
-0.020
-0.021
-0.021
-0.022
-0.022
-0.023
-0.023
-0.023
-0.023
-0.024
-0.024
-0.023
-0.023
-0.023
-0.023
-0.022
-0.022
-0.021
-0.021
-0.020
-0.019
-0.019
-0.018
-0.017
-0.017
-0.016
-0.015
-0.015
-0.014
-0.013
-0.014
-0.013
-0.013
-0.013
-0.013
-0.013
-0.012
-0.012
-0.012
-0.012
-0.012
-0.011
-0.011
-0.011
-0.011
-0.011
-0.011
-0.011
-0.011
-0.011
-0.011
-0.011
-0.012
-0.012
-0.012
-0.013
-0.014
-0.014
-0.015
-0.016
-0.017
-0.018
-0.018
-0.019
-0.020
-0.020
-0.021
-0.021
-0.022
-0.022
-0.023
-0.023
-0.024
-0.024
-0.024
-0.024
-0.024
-0.024
-0.024
-0.023
-0.023
-0.022
-0.022
-0.021
-0.021
-0.020
-0.019
-0.018
-0.018
-0.017
-0.016
-0.015
-0.015
-0.014
-0.013
-0.014
-0.014
-0.014
-0.013
-0.013
-0.013
-0.013
-0.012
-0.012
-0.012
-0.012
-0.012
-0.011
-0.011
-0.011
-0.011
-0.011
-0.011
-0.011
-0.011
-0.011
-0.011
-0.011
-0.011
-0.012
-0.012
-0.013
-0.014
-0.014
-0.015
-0.016
-0.017
-0.018
-0.019
-0.019
-0.020
-0.021
-0.021
-0.022
-0.022
-0.023
-0.023
-0.024
-0.024
-0.024
-0.024
-0.024
-0.024
-0.024
-0.024
-0.023
-0.023
-0.022
-0.022
-0.021
-0.020
-0.020
-0.019
-0.018
-0.017
-0.016
-0.016
-0.015
-0.014
-0.013
-0.015
-0.014
-0.014
-0.014
-0.014
-0.013
-0.013
-0.013
-0.012
-0.012
-0.012
-0.012
-0.012
-0.011
-0.011
-0.011
-0.011
-0.011
-0.010
-0.010
-0.010
-0.010
-0.010
-0.010
-0.011
-0.011
-0.012
-0.013
-0.014
-0.015
-0.016
-0.017
-0.017
-0.018
-0.019
-0.020
-0.020
-0.021
-0.021
-0.022
-0.023
-0.023
-0.024
-0.024
-0.024
-0.025
-0.025
-0.025
-0.025
-0.024
-0.024
-0.024
-0.023
-0.023
-0.022
-0.021
-0.020
-0.019
-0.018
-0.018
-0.017
-0.016
-0.015
-0.014
-0.013
-0.015
-0.015
-0.015
-0.014
-0.014
-0.014
-0.013
-0.013
-0.013
-0.012
-0.012
-0.012
-0.012
-0.012
-0.012
-0.011
-0.011
-0.011
-0.011
-0.010
-0.010
-0.009
-0.009
-0.009
-0.010
-0.010
-0.011
-0.012
-0.013
-0.014
-0.015
-0.016
-0.017
-0.018
-0.018
-0.019
-0.020
-0.020
-0.021
-0.022
-0.022
-0.023
-0.023
-0.024
-0.024
-0.025
-0.025
-0.025
-0.025
-0.025
-0.025
-0.025
-0.024
-0.023
-0.023
-0.022
-0.021
-0.020
-0.019
-0.018
-0.017
-0.016
-0.015
-0.014
-0.013
-0.016
-0.016
-0.015
-0.015
-0.015
-0.014
-0.014
-0.014
-0.013
-0.013
-0.013
-0.012
-0.012
-0.012
-0.012
-0.012
-0.012
-0.011
-0.011
-0.010
-0.010
-0.009
-0.009
-0.008
-0.009
-0.009
-0.010
-0.011
-0.012
-0.013
-0.014
-0.015
-0.016
-0.017
-0.018
-0.018
-0.019
-0.019
-0.020
-0.021
-0.021
-0.022
-0.023
-0.023
-0.024
-0.025
-0.026
-0.026
-0.026
-0.026
-0.026
-0.026
-0.025
-0.025
-0.024
-0.023
-0.022
-0.021
-0.020
-0.019
-0.018
-0.017
-0.016
-0.015
-0.014
-0.016
-0.016
-0.016
-0.016
-0.015
-0.015
-0.015
-0.014
-0.014
-0.013
-0.013
-0.013
-0.013
-0.013
-0.013
-0.013
-0.013
-0.013
-0.012
-0.011
-0.010
-0.009
-0.008
-0.008
-0.008
-0.008
-0.009
-0.010
-0.011
-0.012
-0.013
-0.014
-0.015
-0.016
-0.017
-0.017
-0.018
-0.018
-0.019
-0.019
-0.020
-0.021
-0.022
-0.023
-0.024
-0.025
-0.026
-0.027
-0.027
-0.028
-0.028
-0.027
-0.027
-0.026
-0.025
-0.024
-0.023
-0.022
-0.021
-0.020
-0.018
-0.017
-0.016
-0.015
-0.014
-0.017
-0.017
-0.017
-0.016
-0.016
-0.016
-0.015
-0.015
-0.014
-0.014
-0.014
-0.014
-0.014
-0.014
-0.015
-0.015
-0.015
-0.014
-0.013
-0.012
-0.011
-0.009
-0.008
-0.007
-0.007
-0.008
-0.008
-0.009
-0.010
-0.011
-0.012
-0.013
-0.014
-0.015
-0.015
-0.016
-0.016
-0.016
-0.017
-0.017
-0.018
-0.019
-0.021
-0.022
-0.024
-0.025
-0.027
-0.028
-0.029
-0.030
-0.030
-0.030
-0.029
-0.029
-0.028
-0.026
-0.025
-0.024
-0.022
-0.021
-0.019
-0.018
-0.016
-0.015
-0.014
-0.018
-0.018
-0.018
-0.017
-0.017
-0.017
-0.016
-0.016
-0.015
-0.015
-0.015
-0.015
-0.015
-0.016
-0.016
-0.017
-0.017
-0.017
-0.016
-0.014
-0.012
-0.010
-0.009
-0.007
-0.007
-0.007
-0.008
-0.008
-0.010
-0.011
-0.012
-0.012
-0.013
-0.013
-0.014
-0.014
-0.014
-0.014
-0.015
-0.015
-0.016
-0.017
-0.019
-0.021
-0.023
-0.026
-0.028
-0.031
-0.032
-0.033
-0.034
-0.034
-0.033
-0.032
-0.031
-0.029
-0.027
-0.026
-0.024
-0.022
-0.020
-0.019
-0.017
-0.016
-0.014
-0.019
-0.019
-0.018
-0.018
-0.018
-0.018
-0.017
-0.017
-0.016
-0.016
-0.016
-0.016
-0.017
-0.018
-0.019
-0.020
-0.020
-0.020
-0.019
-0.016
-0.014
-0.012
-0.009
-0.008
-0.007
-0.007
-0.007
-0.008
-0.009
-0.010
-0.011
-0.011
-0.012
-0.012
-0.012
-0.012
-0.012
-0.012
-0.012
-0.012
-0.013
-0.014
-0.017
-0.020
-0.023
-0.027
-0.031
-0.034
-0.037
-0.038
-0.039
-0.039
-0.039
-0.037
-0.035
-0.033
-0.031
-0.029
-0.026
-0.024
-0.022
-0.020
-0.018
-0.016
-0.015
-0.020
-0.020
-0.020
-0.019
-0.019
-0.019
-0.018
-0.018
-0.018
-0.017
-0.018
-0.018
-0.019
-0.020
-0.022
-0.023
-0.024
-0.023
-0.022
-0.020
-0.017
-0.014
-0.011
-0.009
-0.008
-0.007
-0.007
-0.008
-0.009
-0.009
-0.010
-0.010
-0.010
-0.010
-0.010
-0.009
-0.009
-0.008
-0.008
-0.008
-0.009
-0.011
-0.014
-0.018
-0.024
-0.030
-0.036
-0.041
-0.044
-0.046
-0.047
-0.048
-0.047
-0.045
-0.042
-0.039
-0.036
-0.033
-0.030
-0.027
-0.024
-0.021
-0.019
-0.017
-0.015
-0.021
-0.021
-0.021
-0.020
-0.020
-0.020
-0.020
-0.019
-0.019
-0.019
-0.019
-0.020
-0.022
-0.024
-0.025
-0.027
-0.028
-0.027
-0.026
-0.023
-0.019
-0.016
-0.013
-0.010
-0.009
-0.008
-0.008
-0.008
-0.008
-0.009
-0.009
-0.009
-0.009
-0.008
-0.008
-0.007
-0.006
-0.005
-0.004
-0.004
-0.005
-0.007
-0.011
-0.017
-0.025
-0.035
-0.044
-0.051
-0.056
-0.059
-0.060
-0.060
-0.058
-0.055
-0.051
-0.047
-0.042
-0.038
-0.034
-0.030
-0.026
-0.023
-0.020
-0.018
-0.016
-0.022
-0.022
-0.022
-0.022
-0.021
-0.021
-0.021
-0.021
-0.021
-0.021
-0.022
-0.023
-0.026
-0.028
-0.030
-0.032
-0.032
-0.031
-0.029
-0.026
-0.022
-0.018
-0.014
-0.012
-0.010
-0.009
-0.008
-0.008
-0.008
-0.008
-0.008
-0.008
-0.007
-0.006
-0.005
-0.004
-0.003
-0.001
0.000
0.000
-0.001
-0.003
-0.008
-0.016
-0.028
-0.042
-0.057
-0.068
-0.073
-0.076
-0.078
-0.078
-0.076
-0.071
-0.064
-0.058
-0.051
-0.045
-0.040
-0.035
-0.030
-0.026
-0.022
-0.019
-0.016
-0.023
-0.023
-0.023
-0.023
-0.023
-0.023
-0.023
-0.022
-0.023
-0.023
-0.025
-0.027
-0.030
-0.033
-0.036
-0.037
-0.037
-0.035
-0.032
-0.028
-0.024
-0.020
-0.016
-0.013
-0.011
-0.010
-0.009
-0.009
-0.008
-0.008
-0.007
-0.007
-0.005
-0.004
-0.003
-0.001
0.001
0.002
0.004
0.004
0.004
0.001
-0.004
-0.013
-0.029
-0.052
-0.076
-0.092
-0.096
-0.097
-0.100
-0.103
-0.099
-0.092
-0.082
-0.072
-0.063
-0.055
-0.047
-0.040
-0.034
-0.029
-0.024
-0.021
-0.017
-0.024
-0.024
-0.024
-0.024
-0.024
-0.024
-0.024
-0.024
-0.025
-0.026
-0.028
-0.031
-0.035
-0.039
-0.042
-0.043
-0.041
-0.038
-0.034
-0.029
-0.025
-0.021
-0.017
-0.014
-0.012
-0.011
-0.010
-0.009
-0.008
-0.007
-0.007
-0.005
-0.004
-0.002
0.
0.002
0.004
0.006
0.007
0.008
0.008
0.007
0.002
-0.007
-0.026
-0.057
-0.094
-0.116
-0.116
-0.116
-0.125
-0.132
-0.130
-0.118
-0.105
-0.092
-0.080
-0.068
-0.058
-0.048
-0.040
-0.033
-0.027
-0.022
-0.018
-0.025
-0.025
-0.025
-0.025
-0.025
-0.025
-0.025
-0.026
-0.026
-0.028
-0.030
-0.034
-0.039
-0.044
-0.047
-0.047
-0.044
-0.040
-0.035
-0.030
-0.026
-0.022
-0.018
-0.015
-0.013
-0.012
-0.010
-0.009
-0.008
-0.007
-0.006
-0.004
-0.002
0.
0.002
0.005
0.007
0.009
0.011
0.012
0.013
0.012
0.010
0.004
-0.012
-0.045
-0.092
-0.119
-0.119
-0.124
-0.147
-0.163
-0.163
-0.152
-0.136
-0.120
-0.103
-0.086
-0.071
-0.058
-0.046
-0.037
-0.030
-0.024
-0.019
-0.026
-0.026
-0.026
-0.026
-0.026
-0.026
-0.027
-0.027
-0.028
-0.030
-0.032
-0.037
-0.042
-0.047
-0.050
-0.049
-0.045
-0.040
-0.034
-0.030
-0.025
-0.022
-0.019
-0.016
-0.014
-0.012
-0.011
-0.009
-0.008
-0.006
-0.005
-0.003
-0.001
0.002
0.004
0.007
0.010
0.012
0.014
0.016
0.017
0.018
0.020
0.021
0.014
-0.011
-0.054
-0.091
-0.106
-0.131
-0.171
-0.198
-0.205
-0.198
-0.182
-0.161
-0.136
-0.110
-0.088
-0.069
-0.054
-0.042
-0.033
-0.026
-0.020
-0.026
-0.027
-0.027
-0.027
-0.027
-0.027
-0.028
-0.028
-0.029
-0.031
-0.033
-0.037
-0.042
-0.047
-0.049
-0.047
-0.043
-0.038
-0.033
-0.028
-0.025
-0.022
-0.019
-0.016
-0.014
-0.012
-0.011
-0.009
-0.008
-0.006
-0.004
-0.002
0.001
0.004
0.007
0.009
0.012
0.015
0.017
0.018
0.021
0.023
0.029
0.036
0.040
0.028
-0.010
-0.059
-0.109
-0.167
-0.225
-0.264
-0.281
-0.277
-0.257
-0.222
-0.181
-0.142
-0.109
-0.082
-0.062
-0.047
-0.036
-0.027
-0.021
-0.027
-0.028
-0.028
-0.028
-0.028
-0.028
-0.029
-0.029
-0.030
-0.031
-0.034
-0.037
-0.041
-0.044
-0.045
-0.043
-0.039
-0.035
-0.031
-0.027
-0.024
-0.021
-0.019
-0.016
-0.014
-0.012
-0.011
-0.009
-0.007
-0.005
-0.003
0.000
0.002
0.005
0.009
0.012
0.014
0.017
0.019
0.022
0.024
0.029
0.036
0.047
0.056
0.049
0.012
-0.058
-0.150
-0.248
-0.337
-0.400
-0.426
-0.414
-0.370
-0.307
-0.239
-0.179
-0.131
-0.096
-0.070
-0.051
-0.038
-0.028
-0.021
-0.028
-0.029
-0.029
-0.029
-0.029
-0.029
-0.030
-0.030
-0.031
-0.032
-0.033
-0.035
-0.038
-0.039
-0.040
-0.038
-0.035
-0.032
-0.028
-0.026
-0.023
-0.021
-0.018
-0.016
-0.014
-0.012
-0.010
-0.009
-0.007
-0.004
-0.002
0.001
0.004
0.007
0.010
0.014
0.017
0.020
0.023
0.025
0.029
0.034
0.042
0.053
0.062
0.052
0.005
-0.088
-0.215
-0.362
-0.502
-0.606
-0.641
-0.603
-0.517
-0.409
-0.303
-0.216
-0.152
-0.107
-0.076
-0.054
-0.039
-0.028
-0.021
-0.029
-0.029
-0.030
-0.030
-0.030
-0.030
-0.030
-0.031
-0.031
-0.032
-0.033
-0.034
-0.035
-0.036
-0.036
-0.034
-0.032
-0.029
-0.027
-0.025
-0.022
-0.020
-0.018
-0.016
-0.014
-0.012
-0.010
-0.008
-0.006
-0.003
-0.001
0.002
0.006
0.009
0.012
0.016
0.019
0.023
0.026
0.030
0.035
0.041
0.049
0.058
0.061
0.044
-0.012
-0.119
-0.269
-0.453
-0.648
-0.805
-0.850
-0.782
-0.650
-0.495
-0.353
-0.243
-0.165
-0.113
-0.078
-0.055
-0.039
-0.027
-0.019
-0.030
-0.030
-0.031
-0.031
-0.031
-0.031
-0.031
-0.031
-0.032
-0.032
-0.033
-0.033
-0.033
-0.034
-0.033
-0.032
-0.030
-0.028
-0.026
-0.024
-0.022
-0.020
-0.018
-0.016
-0.014
-0.012
-0.010
-0.008
-0.005
-0.003
0.000
0.004
0.007
0.011
0.015
0.018
0.022
0.026
0.030
0.035
0.041
0.048
0.055
0.061
0.058
0.033
-0.028
-0.132
-0.279
-0.466
-0.681
-0.859
-0.912
-0.836
-0.689
-0.519
-0.364
-0.247
-0.165
-0.111
-0.076
-0.052
-0.036
-0.025
-0.017
-0.031
-0.031
-0.031
-0.032
-0.032
-0.032
-0.032
-0.032
-0.032
-0.032
-0.033
-0.033
-0.033
-0.032
-0.032
-0.031
-0.029
-0.028
-0.026
-0.024
-0.022
-0.020
-0.018
-0.016
-0.014
-0.012
-0.010
-0.007
-0.005
-0.002
0.002
0.005
0.009
0.013
0.017
0.021
0.026
0.030
0.035
0.040
0.047
0.054
0.061
0.063
0.053
0.025
-0.031
-0.120
-0.242
-0.400
-0.575
-0.723
-0.773
-0.722
-0.606
-0.462
-0.328
-0.223
-0.150
-0.100
-0.068
-0.046
-0.031
-0.021
-0.014
-0.031
-0.032
-0.032
-0.033
-0.033
-0.033
-0.033
-0.033
-0.033
-0.033
-0.033
-0.033
-0.033
-0.032
-0.031
-0.030
-0.029
-0.028
-0.026
-0.024
-0.023
-0.021
-0.019
-0.017
-0.014
-0.012
-0.010
-0.007
-0.004
-0.001
0.003
0.007
0.011
0.015
0.020
0.024
0.029
0.034
0.040
0.046
0.053
0.060
0.065
0.064
0.053
0.026
-0.020
-0.089
-0.179
-0.289
-0.408
-0.505
-0.544
-0.519
-0.449
-0.353
-0.258
-0.179
-0.122
-0.082
-0.054
-0.036
-0.023
-0.015
-0.009
-0.032
-0.033
-0.033
-0.033
-0.034
-0.034
-0.034
-0.034
-0.034
-0.034
-0.034
-0.034
-0.033
-0.033
-0.032
-0.031
-0.030
-0.028
-0.027
-0.025
-0.023
-0.021
-0.019
-0.017
-0.015
-0.012
-0.009
-0.006
-0.003
0.001
0.004
0.008
0.013
0.018
0.023
0.028
0.033
0.039
0.046
0.053
0.060
0.067
0.070
0.069
0.058
0.035
0.
-0.049
-0.111
-0.181
-0.252
-0.309
-0.336
-0.328
-0.290
-0.235
-0.176
-0.126
-0.086
-0.057
-0.037
-0.023
-0.014
-0.008
-0.004
-0.033
-0.033
-0.034
-0.034
-0.035
-0.035
-0.035
-0.035
-0.035
-0.035
-0.035
-0.035
-0.034
-0.034
-0.033
-0.032
-0.031
-0.029
-0.028
-0.026
-0.024
-0.022
-0.020
-0.018
-0.015
-0.012
-0.009
-0.006
-0.002
0.002
0.006
0.010
0.015
0.021
0.026
0.032
0.039
0.046
0.054
0.062
0.070
0.077
0.081
0.080
0.070
0.052
0.026
-0.008
-0.048
-0.091
-0.131
-0.162
-0.179
-0.178
-0.160
-0.132
-0.101
-0.072
-0.048
-0.030
-0.018
-0.010
-0.004
0.000
0.002
-0.034
-0.034
-0.035
-0.035
-0.036
-0.036
-0.036
-0.036
-0.036
-0.036
-0.036
-0.036
-0.036
-0.035
-0.034
-0.033
-0.032
-0.031
-0.029
-0.027
-0.025
-0.023
-0.021
-0.018
-0.015
-0.012
-0.009
-0.005
-0.001
0.003
0.008
0.013
0.018
0.024
0.030
0.037
0.045
0.054
0.063
0.074
0.084
0.093
0.098
0.097
0.090
0.076
0.056
0.032
0.006
-0.019
-0.041
-0.057
-0.066
-0.067
-0.060
-0.049
-0.035
-0.022
-0.011
-0.004
0.002
0.005
0.007
0.008
0.008
-0.034
-0.035
-0.035
-0.036
-0.036
-0.037
-0.037
-0.037
-0.038
-0.038
-0.038
-0.037
-0.037
-0.037
-0.036
-0.035
-0.034
-0.032
-0.031
-0.029
-0.027
-0.024
-0.021
-0.019
-0.016
-0.012
-0.008
-0.004
0.000
0.005
0.010
0.015
0.021
0.028
0.035
0.043
0.052
0.062
0.075
0.088
0.102
0.113
0.121
0.122
0.116
0.104
0.087
0.069
0.052
0.038
0.027
0.021
0.017
0.017
0.018
0.020
0.021
0.022
0.022
0.022
0.020
0.019
0.017
0.016
0.014
-0.035
-0.036
-0.036
-0.037
-0.037
-0.038
-0.038
-0.039
-0.039
-0.039
-0.039
-0.039
-0.039
-0.038
-0.038
-0.037
-0.036
-0.034
-0.032
-0.030
-0.028
-0.025
-0.022
-0.019
-0.016
-0.012
-0.008
-0.004
0.001
0.006
0.012
0.018
0.024
0.031
0.039
0.048
0.059
0.071
0.086
0.103
0.120
0.136
0.146
0.149
0.144
0.133
0.118
0.103
0.091
0.083
0.081
0.081
0.082
0.083
0.081
0.076
0.069
0.061
0.052
0.044
0.038
0.032
0.027
0.023
0.020
-0.035
-0.036
-0.037
-0.038
-0.038
-0.039
-0.039
-0.040
-0.040
-0.041
-0.041
-0.041
-0.041
-0.040
-0.040
-0.039
-0.038
-0.036
-0.034
-0.032
-0.029
-0.026
-0.023
-0.020
-0.016
-0.012
-0.008
-0.003
0.002
0.007
0.013
0.020
0.027
0.035
0.044
0.053
0.065
0.078
0.095
0.115
0.137
0.156
0.169
0.174
0.170
0.158
0.143
0.130
0.122
0.120
0.123
0.129
0.134
0.136
0.133
0.123
0.109
0.094
0.078
0.064
0.052
0.043
0.035
0.029
0.024
-0.036
-0.037
-0.038
-0.038
-0.039
-0.040
-0.041
-0.041
-0.042
-0.042
-0.043
-0.043
-0.043
-0.042
-0.042
-0.041
-0.040
-0.038
-0.036
-0.034
-0.031
-0.027
-0.024
-0.020
-0.016
-0.012
-0.007
-0.002
0.003
0.008
0.015
0.022
0.030
0.038
0.047
0.056
0.068
0.082
0.101
0.123
0.147
0.169
0.185
0.191
0.187
0.176
0.162
0.151
0.146
0.147
0.155
0.166
0.175
0.179
0.174
0.161
0.142
0.120
0.099
0.080
0.064
0.052
0.042
0.034
0.028
-0.037
-0.037
-0.038
-0.039
-0.040
-0.041
-0.042
-0.043
-0.043
-0.044
-0.044
-0.045
-0.045
-0.045
-0.044
-0.044
-0.042
-0.041
-0.038
-0.036
-0.032
-0.029
-0.025
-0.021
-0.016
-0.012
-0.007
-0.002
0.003
0.008
0.015
0.022
0.030
0.039
0.048
0.057
0.068
0.081
0.099
0.122
0.147
0.171
0.188
0.195
0.192
0.183
0.171
0.162
0.160
0.165
0.177
0.191
0.203
0.208
0.203
0.187
0.164
0.138
0.113
0.091
0.073
0.058
0.047
0.038
0.031
-0.037
-0.038
-0.039
-0.040
-0.041
-0.042
-0.043
-0.044
-0.045
-0.046
-0.046
-0.047
-0.047
-0.047
-0.047
-0.047
-0.045
-0.044
-0.041
-0.038
-0.035
-0.030
-0.026
-0.021
-0.017
-0.012
-0.007
-0.003
0.002
0.007
0.013
0.020
0.028
0.037
0.046
0.054
0.063
0.075
0.092
0.114
0.139
0.162
0.179
0.186
0.185
0.178
0.170
0.164
0.165
0.172
0.186
0.203
0.217
0.223
0.217
0.200
0.176
0.148
0.121
0.097
0.077
0.062
0.050
0.040
0.033
-0.038
-0.039
-0.040
-0.041
-0.042
-0.043
-0.044
-0.045
-0.047
-0.048
-0.049
-0.049
-0.050
-0.050
-0.050
-0.050
-0.049
-0.047
-0.045
-0.041
-0.037
-0.033
-0.028
-0.023
-0.018
-0.013
-0.008
-0.004
-0.001
0.003
0.007
0.014
0.022
0.031
0.040
0.048
0.056
0.066
0.081
0.101
0.123
0.145
0.160
0.168
0.170
0.166
0.161
0.158
0.161
0.170
0.184
0.201
0.215
0.221
0.215
0.199
0.175
0.147
0.121
0.098
0.078
0.063
0.051
0.041
0.034
-0.038
-0.039
-0.040
-0.042
-0.043
-0.044
-0.046
-0.047
-0.048
-0.050
-0.051
-0.052
-0.053
-0.054
-0.054
-0.054
-0.053
-0.051
-0.049
-0.045
-0.041
-0.036
-0.031
-0.025
-0.020
-0.014
-0.009
-0.006
-0.005
-0.005
-0.003
0.002
0.011
0.021
0.032
0.041
0.049
0.057
0.069
0.087
0.106
0.125
0.139
0.147
0.149
0.148
0.146
0.146
0.150
0.160
0.173
0.187
0.199
0.204
0.199
0.184
0.163
0.139
0.115
0.094
0.076
0.061
0.050
0.041
0.034
-0.038
-0.040
-0.041
-0.042
-0.044
-0.045
-0.047
-0.048
-0.050
-0.052
-0.053
-0.055
-0.056
-0.057
-0.058
-0.058
-0.058
-0.056
-0.054
-0.050
-0.046
-0.041
-0.035
-0.029
-0.023
-0.017
-0.012
-0.009
-0.011
-0.016
-0.020
-0.017
-0.007
0.007
0.020
0.032
0.042
0.051
0.061
0.075
0.090
0.105
0.117
0.124
0.128
0.129
0.129
0.131
0.136
0.144
0.155
0.166
0.175
0.179
0.175
0.163
0.145
0.125
0.105
0.086
0.071
0.058
0.048
0.040
0.033
-0.039
-0.040
-0.042
-0.043
-0.045
-0.046
-0.048
-0.050
-0.052
-0.054
-0.056
-0.058
-0.060
-0.061
-0.063
-0.063
-0.063
-0.062
-0.060
-0.056
-0.052
-0.046
-0.040
-0.034
-0.027
-0.021
-0.016
-0.015
-0.021
-0.033
-0.045
-0.045
-0.032
-0.012
0.007
0.023
0.035
0.046
0.055
0.066
0.077
0.088
0.098
0.104
0.108
0.111
0.112
0.115
0.119
0.126
0.134
0.142
0.148
0.151
0.147
0.138
0.124
0.108
0.092
0.078
0.065
0.054
0.045
0.038
0.032
-0.039
-0.041
-0.042
-0.044
-0.045
-0.047
-0.049
-0.051
-0.053
-0.056
-0.058
-0.061
-0.063
-0.066
-0.068
-0.069
-0.070
-0.069
-0.067
-0.064
-0.059
-0.053
-0.047
-0.040
-0.034
-0.028
-0.023
-0.024
-0.034
-0.055
-0.074
-0.077
-0.059
-0.033
-0.008
0.012
0.027
0.038
0.048
0.057
0.066
0.074
0.081
0.087
0.091
0.094
0.096
0.099
0.103
0.108
0.114
0.119
0.123
0.124
0.121
0.114
0.104
0.092
0.080
0.068
0.058
0.049
0.041
0.035
0.030
-0.039
-0.041
-0.042
-0.044
-0.046
-0.048
-0.050
-0.052
-0.055
-0.058
-0.061
-0.064
-0.067
-0.070
-0.073
-0.075
-0.076
-0.076
-0.075
-0.072
-0.067
-0.061
-0.055
-0.048
-0.041
-0.036
-0.033
-0.036
-0.050
-0.074
-0.095
-0.098
-0.078
-0.048
-0.020
0.001
0.017
0.029
0.039
0.047
0.055
0.062
0.068
0.072
0.076
0.079
0.082
0.085
0.088
0.092
0.095
0.099
0.101
0.101
0.098
0.093
0.086
0.077
0.068
0.059
0.051
0.044
0.037
0.032
0.027
-0.040
-0.041
-0.043
-0.045
-0.047
-0.049
-0.051
-0.054
-0.057
-0.060
-0.063
-0.067
-0.071
-0.075
-0.078
-0.081
-0.084
-0.084
-0.083
-0.080
-0.075
-0.070
-0.063
-0.056
-0.049
-0.044
-0.043
-0.047
-0.060
-0.080
-0.098
-0.100
-0.081
-0.053
-0.028
-0.007
0.008
0.020
0.030
0.038
0.045
0.051
0.056
0.060
0.064
0.067
0.070
0.072
0.075
0.077
0.080
0.082
0.083
0.082
0.080
0.076
0.071
0.064
0.057
0.051
0.044
0.038
0.033
0.029
0.025
-0.040
-0.041
-0.043
-0.045
-0.047
-0.049
-0.052
-0.055
-0.058
-0.061
-0.065
-0.070
-0.074
-0.079
-0.084
-0.088
-0.090
-0.092
-0.091
-0.089
-0.084
-0.078
-0.071
-0.064
-0.057
-0.052
-0.051
-0.054
-0.063
-0.076
-0.087
-0.085
-0.071
-0.050
-0.030
-0.013
0.001
0.012
0.021
0.029
0.036
0.041
0.046
0.050
0.054
0.057
0.059
0.062
0.064
0.065
0.067
0.068
0.068
0.067
0.066
0.062
0.058
0.054
0.048
0.043
0.038
0.034
0.030
0.026
0.023
-0.040
-0.041
-0.043
-0.045
-0.047
-0.050
-0.052
-0.055
-0.059
-0.063
-0.067
-0.072
-0.077
-0.083
-0.088
-0.093
-0.097
-0.099
-0.099
-0.096
-0.092
-0.085
-0.078
-0.070
-0.064
-0.059
-0.056
-0.056
-0.061
-0.067
-0.071
-0.068
-0.058
-0.044
-0.029
-0.015
-0.004
0.006
0.014
0.022
0.028
0.033
0.038
0.042
0.045
0.048
0.051
0.053
0.054
0.055
0.056
0.057
0.057
0.056
0.054
0.051
0.048
0.045
0.041
0.037
0.033
0.029
0.026
0.023
0.020
-0.040
-0.041
-0.043
-0.045
-0.047
-0.050
-0.053
-0.056
-0.059
-0.064
-0.068
-0.073
-0.079
-0.085
-0.091
-0.097
-0.102
-0.104
-0.105
-0.103
-0.098
-0.092
-0.084
-0.076
-0.069
-0.063
-0.059
-0.057
-0.057
-0.058
-0.058
-0.054
-0.047
-0.037
-0.027
-0.016
-0.007
0.002
0.009
0.016
0.022
0.027
0.031
0.035
0.038
0.041
0.043
0.045
0.046
0.047
0.048
0.048
0.047
0.046
0.045
0.043
0.040
0.037
0.034
0.031
0.028
0.025
0.023
0.020
0.018
-0.040
-0.041
-0.043
-0.045
-0.047
-0.050
-0.053
-0.056
-0.060
-0.064
-0.069
-0.074
-0.080
-0.087
-0.093
-0.099
-0.104
-0.108
-0.109
-0.107
-0.102
-0.096
-0.088
-0.080
-0.072
-0.066
-0.060
-0.056
-0.054
-0.052
-0.049
-0.045
-0.039
-0.032
-0.024
-0.016
-0.008
-0.001
0.006
0.012
0.017
0.022
0.026
0.030
0.033
0.035
0.037
0.039
0.040
0.040
0.040
0.040
0.039
0.038
0.037
0.035
0.033
0.031
0.029
0.026
0.024
0.022
0.020
0.018
0.016
-0.040
-0.041
-0.043
-0.045
-0.047
-0.050
-0.053
-0.056
-0.060
-0.064
-0.069
-0.074
-0.080
-0.087
-0.094
-0.100
-0.105
-0.109
-0.110
-0.108
-0.104
-0.097
-0.090
-0.082
-0.074
-0.067
-0.061
-0.056
-0.052
-0.048
-0.044
-0.040
-0.034
-0.028
-0.022
-0.015
-0.009
-0.002
0.003
0.009
0.014
0.018
0.022
0.026
0.028
0.031
0.032
0.034
0.034
0.034
0.034
0.034
0.033
0.032
0.031
0.029
0.028
0.026
0.024
0.022
0.020
0.018
0.017
0.015
0.014
-0.039
-0.041
-0.043
-0.045
-0.047
-0.049
-0.052
-0.055
-0.059
-0.063
-0.068
-0.073
-0.079
-0.086
-0.092
-0.098
-0.104
-0.107
-0.108
-0.107
-0.103
-0.097
-0.090
-0.082
-0.074
-0.067
-0.060
-0.055
-0.050
-0.045
-0.041
-0.036
-0.031
-0.026
-0.020
-0.014
-0.009
-0.003
0.002
0.007
0.011
0.015
0.019
0.022
0.025
0.027
0.028
0.029
0.029
0.029
0.029
0.028
0.028
0.027
0.025
0.024
0.023
0.021
0.020
0.018
0.017
0.015
0.014
0.013
0.012
-0.039
-0.041
-0.042
-0.044
-0.046
-0.049
-0.052
-0.055
-0.058
-0.062
-0.067
-0.072
-0.077
-0.083
-0.089
-0.095
-0.100
-0.103
-0.104
-0.103
-0.100
-0.094
-0.087
-0.080
-0.073
-0.066
-0.059
-0.054
-0.048
-0.043
-0.039
-0.034
-0.029
-0.024
-0.019
-0.014
-0.008
-0.004
0.001
0.005
0.009
0.013
0.016
0.019
0.021
0.023
0.024
0.025
0.025
0.025
0.024
0.024
0.023
0.022
0.021
0.020
0.019
0.017
0.016
0.015
0.014
0.013
0.012
0.011
0.010
-0.038
-0.040
-0.042
-0.044
-0.046
-0.048
-0.051
-0.054
-0.057
-0.061
-0.065
-0.070
-0.075
-0.080
-0.085
-0.091
-0.095
-0.098
-0.099
-0.098
-0.095
-0.090
-0.084
-0.077
-0.070
-0.064
-0.058
-0.052
-0.047
-0.042
-0.037
-0.032
-0.028
-0.023
-0.018
-0.013
-0.009
-0.004
0.
0.004
0.008
0.011
0.014
0.016
0.018
0.020
0.021
0.021
0.021
0.021
0.020
0.020
0.019
0.018
0.017
0.016
0.015
0.014
0.013
0.012
0.011
0.010
0.009
0.009
0.008
-0.038
-0.040
-0.041
-0.043
-0.045
-0.047
-0.050
-0.052
-0.055
-0.059
-0.063
-0.067
-0.071
-0.076
-0.081
-0.085
-0.089
-0.091
-0.092
-0.091
-0.088
-0.084
-0.079
-0.073
-0.067
-0.061
-0.056
-0.050
-0.045
-0.040
-0.036
-0.031
-0.027
-0.022
-0.018
-0.013
-0.009
-0.005
-0.001
0.002
0.006
0.009
0.011
0.013
0.015
0.017
0.017
0.018
0.018
0.017
0.017
0.016
0.015
0.014
0.013
0.012
0.012
0.011
0.010
0.009
0.009
0.008
0.007
0.007
0.006
-0.037
-0.039
-0.041
-0.042
-0.044
-0.046
-0.049
-0.051
-0.054
-0.057
-0.060
-0.064
-0.068
-0.072
-0.076
-0.079
-0.082
-0.084
-0.085
-0.084
-0.082
-0.078
-0.074
-0.069
-0.063
-0.058
-0.053
-0.048
-0.043
-0.039
-0.035
-0.030
-0.026
-0.022
-0.018
-0.014
-0.010
-0.006
-0.003
0.001
0.004
0.006
0.009
0.011
0.012
0.013
0.014
0.014
0.014
0.014
0.013
0.012
0.012
0.011
0.010
0.009
0.009
0.008
0.008
0.007
0.007
0.006
0.006
0.005
0.005
-0.037
-0.038
-0.040
-0.041
-0.043
-0.045
-0.047
-0.049
-0.052
-0.055
-0.058
-0.061
-0.064
-0.067
-0.071
-0.073
-0.076
-0.077
-0.078
-0.077
-0.075
-0.072
-0.068
-0.064
-0.060
-0.055
-0.051
-0.046
-0.042
-0.037
-0.033
-0.029
-0.025
-0.021
-0.018
-0.014
-0.011
-0.007
-0.004
-0.001
0.001
0.004
0.006
0.008
0.009
0.010
0.011
0.011
0.011
0.011
0.010
0.009
0.009
0.008
0.007
0.007
0.006
0.006
0.005
0.005
0.005
0.004
0.004
0.004
0.003
-0.036
-0.037
-0.039
-0.040
-0.042
-0.044
-0.046
-0.048
-0.050
-0.052
-0.055
-0.058
-0.060
-0.063
-0.066
-0.068
-0.070
-0.071
-0.071
-0.070
-0.069
-0.066
-0.063
-0.060
-0.056
-0.052
-0.048
-0.044
-0.040
-0.036
-0.032
-0.029
-0.025
-0.021
-0.018
-0.015
-0.011
-0.008
-0.006
-0.003
-0.001
0.001
0.003
0.005
0.006
0.007
0.008
0.008
0.008
0.008
0.007
0.007
0.006
0.005
0.005
0.004
0.004
0.004
0.003
0.003
0.003
0.003
0.002
0.002
0.002
-0.035
-0.037
-0.038
-0.039
-0.041
-0.043
-0.044
-0.046
-0.048
-0.050
-0.052
-0.055
-0.057
-0.059
-0.061
-0.063
-0.064
-0.065
-0.065
-0.064
-0.063
-0.061
-0.058
-0.055
-0.052
-0.049
-0.045
-0.042
-0.038
-0.035
-0.031
-0.028
-0.025
-0.021
-0.018
-0.015
-0.012
-0.010
-0.007
-0.005
-0.003
-0.001
0.001
0.002
0.004
0.004
0.005
0.005
0.005
0.005
0.005
0.004
0.004
0.003
0.003
0.002
0.002
0.002
0.002
0.001
0.001
0.001
0.001
0.001
0.001
-0.035
-0.036
-0.037
-0.038
-0.040
-0.041
-0.043
-0.045
-0.046
-0.048
-0.050
-0.052
-0.054
-0.055
-0.057
-0.058
-0.059
-0.060
-0.060
-0.059
-0.058
-0.056
-0.054
-0.052
-0.049
-0.046
-0.043
-0.040
-0.037
-0.033
-0.030
-0.027
-0.024
-0.021
-0.018
-0.016
-0.013
-0.011
-0.008
-0.006
-0.004
-0.003
-0.001
0.000
0.001
0.002
0.002
0.003
0.003
0.002
0.002
0.002
0.001
0.001
0.001
0.000
0.000
0.
0.
0.000
0.000
0.000
0.000
0.000
0.000
-0.034
-0.035
-0.036
-0.037
-0.039
-0.040
-0.041
-0.043
-0.044
-0.046
-0.048
-0.049
-0.051
-0.052
-0.053
-0.054
-0.055
-0.055
-0.055
-0.054
-0.053
-0.052
-0.050
-0.048
-0.046
-0.043
-0.040
-0.038
-0.035
-0.032
-0.029
-0.027
-0.024
-0.021
-0.019
-0.016
-0.014
-0.012
-0.010
-0.008
-0.006
-0.004
-0.003
-0.002
-0.001
0.000
0.000
0.000
0.000
0.000
0.000
0.000
0.000
-0.001
-0.001
-0.001
-0.001
-0.001
-0.001
-0.001
-0.001
-0.001
-0.001
-0.001
-0.001
-0.033
-0.034
-0.035
-0.036
-0.038
-0.039
-0.040
-0.041
-0.043
-0.044
-0.045
-0.047
-0.048
-0.049
-0.050
-0.051
-0.051
-0.051
-0.051
-0.050
-0.050
-0.048
-0.047
-0.045
-0.043
-0.041
-0.038
-0.036
-0.033
-0.031
-0.028
-0.026
-0.024
-0.021
-0.019
-0.017
-0.014
-0.013
-0.011
-0.009
-0.007
-0.006
-0.005
-0.004
-0.003
-0.002
-0.002
-0.002
-0.001
-0.002
-0.002
-0.002
-0.002
-0.002
-0.002
-0.002
-0.003
-0.003
-0.003
-0.003
-0.002
-0.002
-0.002
-0.002
-0.002
-0.032
-0.033
-0.034
-0.035
-0.036
-0.038
-0.039
-0.040
-0.041
-0.042
-0.043
-0.044
-0.045
-0.046
-0.047
-0.047
-0.048
-0.048
-0.048
-0.047
-0.046
-0.045
-0.044
-0.042
-0.040
-0.038
-0.036
-0.034
-0.032
-0.030
-0.028
-0.025
-0.023
-0.021
-0.019
-0.017
-0.015
-0.013
-0.012
-0.010
-0.009
-0.007
-0.006
-0.005
-0.005
-0.004
-0.004
-0.003
-0.003
-0.003
-0.003
-0.003
-0.003
-0.004
-0.004
-0.004
-0.004
-0.004
-0.004
-0.003
-0.003
-0.003
-0.003
-0.003
-0.003
-0.032
-0.032
-0.033
-0.034
-0.035
-0.036
-0.037
-0.038
-0.039
-0.040
-0.041
-0.042
-0.043
-0.044
-0.044
-0.045
-0.045
-0.045
-0.044
-0.044
-0.043
-0.042
-0.041
-0.040
-0.038
-0.036
-0.035
-0.033
-0.031
-0.029
-0.027
-0.025
-0.023
-0.021
-0.019
-0.017
-0.015
-0.014
-0.012
-0.011
-0.010
-0.009
-0.008
-0.007
-0.006
-0.005
-0.005
-0.005
-0.005
-0.005
-0.005
-0.005
-0.005
-0.005
-0.005
-0.005
-0.005
-0.005
-0.004
-0.004
-0.004
-0.004
-0.004
-0.004
-0.004
-0.031
-0.032
-0.032
-0.033
-0.034
-0.035
-0.036
-0.037
-0.038
-0.039
-0.039
-0.040
-0.041
-0.041
-0.042
-0.042
-0.042
-0.042
-0.042
-0.041
-0.041
-0.040
-0.039
-0.038
-0.036
-0.035
-0.033
-0.031
-0.030
-0.028
-0.026
-0.024
-0.023
-0.021
-0.019
-0.017
-0.016
-0.014
-0.013
-0.012
-0.011
-0.010
-0.009
-0.008
-0.007
-0.007
-0.006
-0.006
-0.006
-0.006
-0.006
-0.006
-0.006
-0.006
-0.006
-0.006
-0.005
-0.005
-0.005
-0.005
-0.005
-0.005
-0.005
-0.004
-0.004
-0.012
-0.012
-0.012
-0.011
-0.011
-0.011
-0.011
-0.011
-0.011
-0.011
-0.011
-0.012
-0.012
-0.012
-0.012
-0.012
-0.013
-0.013
-0.013
-0.014
-0.014
-0.014
-0.015
-0.015
-0.016
-0.016
-0.016
-0.017
-0.017
-0.018
-0.018
-0.019
-0.019
-0.019
-0.020
-0.020
-0.021
-0.021
-0.021
-0.021
-0.022
-0.022
-0.022
-0.022
-0.022
-0.022
-0.022
-0.021
-0.021
-0.021
-0.020
-0.020
-0.020
-0.019
-0.019
-0.018
-0.017
-0.017
-0.016
-0.016
-0.015
-0.015
-0.014
-0.014
-0.013
-0.012
-0.012
-0.012
-0.012
-0.012
-0.011
-0.011
-0.011
-0.011
-0.011
-0.011
-0.011
-0.012
-0.012
-0.012
-0.012
-0.012
-0.013
-0.013
-0.014
-0.014
-0.014
-0.015
-0.015
-0.016
-0.016
-0.016
-0.017
-0.017
-0.018
-0.018
-0.019
-0.019
-0.020
-0.020
-0.021
-0.021
-0.021
-0.022
-0.022
-0.022
-0.022
-0.022
-0.022
-0.022
-0.022
-0.022
-0.022
-0.022
-0.021
-0.021
-0.020
-0.020
-0.019
-0.019
-0.018
-0.018
-0.017
-0.017
-0.016
-0.015
-0.015
-0.014
-0.014
-0.013
-0.012
-0.012
-0.012
-0.012
-0.012
-0.012
-0.011
-0.011
-0.011
-0.011
-0.011
-0.011
-0.011
-0.012
-0.012
-0.012
-0.012
-0.013
-0.013
-0.013
-0.014
-0.014
-0.015
-0.015
-0.015
-0.016
-0.016
-0.017
-0.017
-0.018
-0.018
-0.019
-0.020
-0.020
-0.021
-0.021
-0.021
-0.022
-0.022
-0.022
-0.023
-0.023
-0.023
-0.023
-0.023
-0.023
-0.023
-0.023
-0.022
-0.022
-0.021
-0.021
-0.020
-0.020
-0.019
-0.019
-0.018
-0.018
-0.017
-0.016
-0.016
-0.015
-0.014
-0.014
-0.013
-0.012
-0.012
-0.012
-0.012
-0.012
-0.012
-0.012
-0.011
-0.011
-0.011
-0.011
-0.011
-0.011
-0.011
-0.012
-0.012
-0.012
-0.012
-0.013
-0.013
-0.013
-0.014
-0.014
-0.015
-0.015
-0.016
-0.016
-0.017
-0.017
-0.018
-0.018
-0.019
-0.020
-0.020
-0.021
-0.021
-0.022
-0.022
-0.023
-0.023
-0.023
-0.023
-0.024
-0.024
-0.024
-0.024
-0.023
-0.023
-0.023
-0.022
-0.022
-0.022
-0.021
-0.020
-0.020
-0.019
-0.018
-0.018
-0.017
-0.016
-0.016
-0.015
-0.015
-0.014
-0.013
-0.013
-0.012
-0.012
-0.012
-0.012
-0.012
-0.012
-0.011
-0.011
-0.011
-0.011
-0.011
-0.011
-0.011
-0.011
-0.011
-0.012
-0.012
-0.012
-0.012
-0.013
-0.013
-0.014
-0.014
-0.015
-0.015
-0.016
-0.016
-0.017
-0.018
-0.018
-0.019
-0.020
-0.020
-0.021
-0.022
-0.022
-0.023
-0.023
-0.023
-0.024
-0.024
-0.024
-0.024
-0.024
-0.024
-0.024
-0.024
-0.023
-0.023
-0.023
-0.022
-0.021
-0.021
-0.020
-0.019
-0.019
-0.018
-0.017
-0.017
-0.016
-0.015
-0.015
-0.014
-0.013
-0.013
-0.013
-0.013
-0.012
-0.012
-0.012
-0.012
-0.012
-0.011
-0.011
-0.011
-0.011
-0.011
-0.011
-0.011
-0.011
-0.011
-0.011
-0.012
-0.012
-0.012
-0.013
-0.013
-0.013
-0.014
-0.015
-0.015
-0.016
-0.017
-0.017
-0.018
-0.019
-0.020
-0.020
-0.021
-0.022
-0.022
-0.023
-0.023
-0.024
-0.024
-0.024
-0.025
-0.025
-0.025
-0.025
-0.025
-0.024
-0.024
-0.024
-0.023
-0.023
-0.022
-0.021
-0.021
-0.020
-0.019
-0.018
-0.018
-0.017
-0.016
-0.015
-0.015
-0.014
-0.013
-0.013
-0.013
-0.013
-0.013
-0.012
-0.012
-0.012
-0.012
-0.011
-0.011
-0.011
-0.011
-0.011
-0.011
-0.011
-0.011
-0.011
-0.011
-0.011
-0.011
-0.011
-0.012
-0.012
-0.013
-0.013
-0.014
-0.015
-0.015
-0.016
-0.017
-0.018
-0.019
-0.020
-0.020
-0.021
-0.022
-0.022
-0.023
-0.024
-0.024
-0.025
-0.025
-0.025
-0.025
-0.025
-0.025
-0.025
-0.025
-0.025
-0.024
-0.024
-0.023
-0.022
-0.022
-0.021
-0.020
-0.020
-0.019
-0.018
-0.017
-0.016
-0.016
-0.015
-0.014
-0.014
-0.014
-0.013
-0.013
-0.013
-0.013
-0.012
-0.012
-0.012
-0.012
-0.011
-0.011
-0.011
-0.011
-0.011
-0.011
-0.010
-0.010
-0.010
-0.010
-0.010
-0.011
-0.011
-0.011
-0.011
-0.012
-0.013
-0.014
-0.014
-0.015
-0.016
-0.017
-0.018
-0.019
-0.020
-0.021
-0.022
-0.022
-0.023
-0.024
-0.024
-0.025
-0.025
-0.025
-0.026
-0.026
-0.026
-0.026
-0.025
-0.025
-0.025
-0.024
-0.024
-0.023
-0.022
-0.022
-0.021
-0.020
-0.019
-0.018
-0.017
-0.017
-0.016
-0.015
-0.014
-0.014
-0.014
-0.014
-0.014
-0.013
-0.013
-0.013
-0.012
-0.012
-0.012
-0.011
-0.011
-0.011
-0.011
-0.011
-0.010
-0.010
-0.010
-0.010
-0.010
-0.010
-0.010
-0.010
-0.010
-0.010
-0.011
-0.012
-0.012
-0.013
-0.015
-0.016
-0.017
-0.018
-0.019
-0.020
-0.021
-0.022
-0.022
-0.023
-0.024
-0.024
-0.025
-0.025
-0.026
-0.026
-0.026
-0.026
-0.026
-0.026
-0.026
-0.025
-0.025
-0.024
-0.024
-0.023
-0.022
-0.021
-0.020
-0.020
-0.019
-0.018
-0.017
-0.016
-0.015
-0.014
-0.014
-0.015
-0.014
-0.014
-0.014
-0.013
-0.013
-0.013
-0.012
-0.012
-0.012
-0.011
-0.011
-0.011
-0.011
-0.011
-0.010
-0.010
-0.010
-0.009
-0.009
-0.009
-0.009
-0.009
-0.009
-0.009
-0.010
-0.011
-0.012
-0.014
-0.015
-0.016
-0.017
-0.018
-0.019
-0.020
-0.021
-0.022
-0.023
-0.023
-0.024
-0.025
-0.025
-0.026
-0.026
-0.026
-0.027
-0.027
-0.027
-0.026
-0.026
-0.026
-0.025
-0.024
-0.024
-0.023
-0.022
-0.021
-0.020
-0.019
-0.018
-0.017
-0.016
-0.015
-0.014
-0.014
-0.015
-0.015
-0.015
-0.014
-0.014
-0.014
-0.013
-0.013
-0.012
-0.012
-0.011
-0.011
-0.011
-0.011
-0.011
-0.011
-0.010
-0.010
-0.009
-0.009
-0.008
-0.008
-0.007
-0.007
-0.008
-0.009
-0.010
-0.011
-0.012
-0.014
-0.015
-0.017
-0.018
-0.019
-0.020
-0.021
-0.021
-0.022
-0.023
-0.024
-0.024
-0.025
-0.026
-0.026
-0.027
-0.027
-0.027
-0.027
-0.027
-0.027
-0.027
-0.026
-0.025
-0.025
-0.024
-0.023
-0.022
-0.021
-0.020
-0.019
-0.018
-0.017
-0.016
-0.015
-0.014
-0.016
-0.016
-0.015
-0.015
-0.015
-0.014
-0.014
-0.013
-0.013
-0.012
-0.012
-0.012
-0.012
-0.012
-0.012
-0.012
-0.011
-0.011
-0.010
-0.009
-0.008
-0.007
-0.006
-0.006
-0.006
-0.007
-0.008
-0.010
-0.011
-0.013
-0.014
-0.016
-0.017
-0.018
-0.019
-0.020
-0.020
-0.021
-0.022
-0.023
-0.023
-0.024
-0.025
-0.026
-0.026
-0.027
-0.028
-0.028
-0.028
-0.028
-0.028
-0.027
-0.027
-0.026
-0.025
-0.024
-0.023
-0.022
-0.020
-0.019
-0.018
-0.017
-0.016
-0.015
-0.014
-0.016
-0.016
-0.016
-0.016
-0.015
-0.015
-0.014
-0.014
-0.013
-0.013
-0.012
-0.012
-0.012
-0.012
-0.013
-0.013
-0.013
-0.012
-0.011
-0.009
-0.008
-0.006
-0.005
-0.005
-0.005
-0.006
-0.007
-0.008
-0.010
-0.012
-0.013
-0.015
-0.016
-0.017
-0.018
-0.018
-0.019
-0.020
-0.020
-0.021
-0.022
-0.023
-0.024
-0.025
-0.026
-0.027
-0.028
-0.029
-0.029
-0.030
-0.029
-0.029
-0.028
-0.028
-0.027
-0.025
-0.024
-0.023
-0.021
-0.020
-0.019
-0.017
-0.016
-0.015
-0.014
-0.017
-0.017
-0.017
-0.016
-0.016
-0.016
-0.015
-0.014
-0.014
-0.013
-0.013
-0.013
-0.013
-0.014
-0.014
-0.015
-0.015
-0.014
-0.013
-0.011
-0.009
-0.007
-0.005
-0.004
-0.004
-0.004
-0.006
-0.007
-0.009
-0.011
-0.012
-0.014
-0.015
-0.016
-0.016
-0.017
-0.017
-0.018
-0.018
-0.019
-0.020
-0.021
-0.022
-0.024
-0.026
-0.027
-0.029
-0.030
-0.031
-0.032
-0.032
-0.032
-0.031
-0.030
-0.029
-0.028
-0.026
-0.024
-0.023
-0.021
-0.020
-0.018
-0.017
-0.015
-0.014
-0.018
-0.018
-0.018
-0.017
-0.017
-0.017
-0.016
-0.015
-0.015
-0.014
-0.014
-0.014
-0.014
-0.015
-0.017
-0.018
-0.018
-0.018
-0.016
-0.014
-0.011
-0.008
-0.006
-0.004
-0.003
-0.004
-0.005
-0.006
-0.008
-0.010
-0.011
-0.013
-0.014
-0.014
-0.015
-0.015
-0.015
-0.015
-0.015
-0.016
-0.016
-0.018
-0.019
-0.022
-0.025
-0.028
-0.031
-0.033
-0.035
-0.036
-0.036
-0.036
-0.035
-0.034
-0.032
-0.031
-0.029
-0.027
-0.025
-0.023
-0.021
-0.019
-0.017
-0.016
-0.014
-0.019
-0.019
-0.019
-0.019
-0.018
-0.018
-0.017
-0.016
-0.016
-0.015
-0.015
-0.015
-0.016
-0.018
-0.020
-0.021
-0.023
-0.023
-0.021
-0.018
-0.014
-0.010
-0.007
-0.004
-0.003
-0.003
-0.004
-0.006
-0.007
-0.009
-0.010
-0.011
-0.012
-0.012
-0.012
-0.012
-0.012
-0.011
-0.011
-0.011
-0.012
-0.014
-0.016
-0.020
-0.024
-0.029
-0.034
-0.037
-0.040
-0.042
-0.042
-0.042
-0.041
-0.040
-0.037
-0.035
-0.032
-0.030
-0.027
-0.025
-0.023
-0.020
-0.018
-0.017
-0.015
-0.020
-0.020
-0.020
-0.020
-0.019
-0.019
-0.018
-0.018
-0.017
-0.016
-0.016
-0.017
-0.019
-0.021
-0.023
-0.026
-0.028
-0.029
-0.027
-0.023
-0.018
-0.013
-0.009
-0.006
-0.004
-0.004
-0.004
-0.006
-0.007
-0.008
-0.009
-0.010
-0.010
-0.010
-0.010
-0.009
-0.008
-0.007
-0.007
-0.006
-0.007
-0.009
-0.012
-0.017
-0.024
-0.032
-0.040
-0.046
-0.050
-0.052
-0.053
-0.053
-0.051
-0.048
-0.045
-0.041
-0.038
-0.034
-0.031
-0.028
-0.025
-0.022
-0.020
-0.017
-0.015
-0.021
-0.021
-0.021
-0.021
-0.021
-0.020
-0.020
-0.019
-0.019
-0.018
-0.019
-0.020
-0.022
-0.025
-0.029
-0.032
-0.034
-0.035
-0.033
-0.028
-0.022
-0.016
-0.011
-0.008
-0.006
-0.005
-0.005
-0.006
-0.007
-0.008
-0.009
-0.009
-0.008
-0.008
-0.007
-0.006
-0.004
-0.003
-0.001
-0.001
-0.001
-0.003
-0.008
-0.015
-0.026
-0.039
-0.053
-0.062
-0.067
-0.069
-0.069
-0.069
-0.067
-0.062
-0.056
-0.050
-0.045
-0.040
-0.036
-0.031
-0.028
-0.024
-0.021
-0.018
-0.016
-0.022
-0.022
-0.022
-0.022
-0.022
-0.022
-0.022
-0.021
-0.021
-0.021
-0.022
-0.024
-0.027
-0.032
-0.036
-0.040
-0.041
-0.041
-0.038
-0.033
-0.026
-0.020
-0.014
-0.010
-0.007
-0.006
-0.006
-0.006
-0.007
-0.008
-0.008
-0.007
-0.007
-0.005
-0.004
-0.002
0.000
0.002
0.004
0.006
0.005
0.003
-0.002
-0.013
-0.030
-0.053
-0.078
-0.092
-0.096
-0.095
-0.096
-0.096
-0.091
-0.083
-0.072
-0.063
-0.056
-0.049
-0.042
-0.037
-0.031
-0.027
-0.023
-0.020
-0.017
-0.023
-0.024
-0.024
-0.024
-0.024
-0.024
-0.023
-0.023
-0.023
-0.024
-0.025
-0.029
-0.034
-0.041
-0.046
-0.049
-0.049
-0.047
-0.042
-0.036
-0.029
-0.022
-0.016
-0.012
-0.009
-0.008
-0.007
-0.007
-0.007
-0.007
-0.007
-0.006
-0.004
-0.003
0.000
0.002
0.005
0.007
0.010
0.012
0.012
0.010
0.004
-0.010
-0.035
-0.076
-0.122
-0.148
-0.141
-0.130
-0.134
-0.137
-0.129
-0.112
-0.095
-0.081
-0.070
-0.060
-0.051
-0.043
-0.036
-0.031
-0.026
-0.021
-0.018
-0.024
-0.025
-0.025
-0.025
-0.025
-0.025
-0.025
-0.025
-0.025
-0.027
-0.029
-0.035
-0.043
-0.052
-0.058
-0.060
-0.057
-0.051
-0.044
-0.037
-0.030
-0.024
-0.018
-0.014
-0.011
-0.010
-0.009
-0.008
-0.008
-0.007
-0.006
-0.004
-0.002
0.
0.003
0.006
0.009
0.012
0.015
0.017
0.018
0.017
0.012
0.000
-0.031
-0.097
-0.189
-0.236
-0.193
-0.160
-0.178
-0.197
-0.182
-0.151
-0.125
-0.105
-0.090
-0.076
-0.063
-0.052
-0.043
-0.035
-0.029
-0.023
-0.019
-0.026
-0.026
-0.026
-0.026
-0.026
-0.026
-0.026
-0.027
-0.027
-0.029
-0.033
-0.041
-0.051
-0.062
-0.071
-0.070
-0.063
-0.054
-0.044
-0.037
-0.030
-0.024
-0.020
-0.016
-0.013
-0.011
-0.010
-0.009
-0.008
-0.006
-0.005
-0.003
0.000
0.002
0.006
0.009
0.012
0.016
0.019
0.021
0.023
0.024
0.024
0.020
-0.002
-0.079
-0.222
-0.293
-0.184
-0.147
-0.210
-0.253
-0.230
-0.191
-0.162
-0.139
-0.118
-0.098
-0.079
-0.064
-0.051
-0.040
-0.032
-0.025
-0.020
-0.027
-0.027
-0.027
-0.027
-0.027
-0.028
-0.028
-0.028
-0.029
-0.032
-0.036
-0.044
-0.056
-0.068
-0.076
-0.074
-0.064
-0.052
-0.043
-0.035
-0.029
-0.024
-0.020
-0.017
-0.014
-0.012
-0.010
-0.009
-0.008
-0.006
-0.004
-0.002
0.001
0.005
0.008
0.012
0.016
0.019
0.022
0.024
0.026
0.030
0.037
0.049
0.061
0.024
-0.107
-0.176
-0.089
-0.107
-0.214
-0.267
-0.255
-0.235
-0.217
-0.191
-0.160
-0.129
-0.101
-0.078
-0.060
-0.046
-0.036
-0.028
-0.021
-0.028
-0.028
-0.028
-0.028
-0.029
-0.029
-0.029
-0.029
-0.031
-0.033
-0.038
-0.045
-0.056
-0.066
-0.072
-0.069
-0.059
-0.048
-0.039
-0.032
-0.028
-0.024
-0.020
-0.017
-0.015
-0.012
-0.011
-0.009
-0.007
-0.005
-0.003
0.
0.003
0.007
0.011
0.014
0.018
0.022
0.024
0.026
0.029
0.034
0.046
0.074
0.119
0.136
0.067
-0.013
-0.061
-0.155
-0.255
-0.306
-0.324
-0.337
-0.322
-0.279
-0.224
-0.172
-0.128
-0.095
-0.071
-0.053
-0.039
-0.030
-0.022
-0.029
-0.029
-0.029
-0.029
-0.030
-0.030
-0.030
-0.030
-0.031
-0.033
-0.037
-0.043
-0.051
-0.058
-0.061
-0.057
-0.050
-0.041
-0.034
-0.030
-0.026
-0.022
-0.020
-0.017
-0.015
-0.012
-0.010
-0.009
-0.007
-0.004
-0.002
0.001
0.005
0.009
0.013
0.017
0.021
0.024
0.027
0.029
0.032
0.038
0.053
0.085
0.135
0.170
0.133
0.013
-0.152
-0.327
-0.457
-0.542
-0.586
-0.581
-0.522
-0.422
-0.316
-0.226
-0.160
-0.113
-0.081
-0.059
-0.043
-0.031
-0.023
-0.029
-0.030
-0.030
-0.030
-0.031
-0.031
-0.031
-0.031
-0.032
-0.033
-0.036
-0.040
-0.045
-0.048
-0.049
-0.046
-0.041
-0.035
-0.031
-0.027
-0.024
-0.021
-0.019
-0.017
-0.014
-0.012
-0.010
-0.008
-0.006
-0.003
-0.001
0.003
0.006
0.011
0.015
0.019
0.023
0.027
0.030
0.033
0.037
0.044
0.061
0.094
0.141
0.173
0.119
-0.052
-0.308
-0.592
-0.848
-1.046
-1.099
-1.007
-0.838
-0.622
-0.428
-0.286
-0.191
-0.130
-0.090
-0.063
-0.045
-0.032
-0.023
-0.030
-0.031
-0.031
-0.031
-0.031
-0.032
-0.032
-0.032
-0.033
-0.033
-0.035
-0.037
-0.039
-0.041
-0.040
-0.038
-0.035
-0.031
-0.028
-0.025
-0.023
-0.021
-0.018
-0.016
-0.014
-0.012
-0.010
-0.008
-0.005
-0.002
0.001
0.004
0.008
0.012
0.017
0.021
0.026
0.030
0.034
0.039
0.044
0.055
0.074
0.103
0.141
0.154
0.074
-0.127
-0.428
-0.802
-1.247
-1.693
-1.756
-1.507
-1.186
-0.824
-0.528
-0.332
-0.212
-0.139
-0.094
-0.064
-0.045
-0.031
-0.022
-0.031
-0.032
-0.032
-0.032
-0.032
-0.033
-0.033
-0.033
-0.033
-0.033
-0.034
-0.035
-0.036
-0.036
-0.035
-0.034
-0.031
-0.029
-0.026
-0.024
-0.022
-0.020
-0.018
-0.016
-0.014
-0.012
-0.009
-0.007
-0.004
-0.001
0.002
0.006
0.010
0.014
0.019
0.024
0.029
0.034
0.039
0.045
0.054
0.067
0.087
0.111
0.126
0.110
0.018
-0.164
-0.433
-0.810
-1.339
-1.922
-2.004
-1.693
-1.318
-0.895
-0.558
-0.343
-0.215
-0.138
-0.091
-0.061
-0.042
-0.028
-0.019
-0.032
-0.032
-0.033
-0.033
-0.033
-0.033
-0.034
-0.034
-0.034
-0.034
-0.034
-0.034
-0.034
-0.034
-0.033
-0.032
-0.030
-0.028
-0.026
-0.024
-0.022
-0.020
-0.018
-0.016
-0.014
-0.012
-0.009
-0.006
-0.004
0.000
0.003
0.007
0.012
0.017
0.022
0.027
0.032
0.037
0.044
0.051
0.062
0.077
0.095
0.109
0.109
0.074
-0.010
-0.152
-0.356
-0.642
-1.033
-1.420
-1.518
-1.351
-1.091
-0.768
-0.492
-0.308
-0.194
-0.125
-0.082
-0.054
-0.036
-0.024
-0.015
-0.033
-0.033
-0.034
-0.034
-0.034
-0.034
-0.034
-0.034
-0.034
-0.034
-0.034
-0.034
-0.034
-0.033
-0.032
-0.031
-0.030
-0.028
-0.026
-0.025
-0.023
-0.021
-0.019
-0.017
-0.014
-0.012
-0.009
-0.006
-0.003
0.001
0.005
0.009
0.014
0.019
0.024
0.030
0.036
0.042
0.049
0.058
0.069
0.083
0.096
0.103
0.094
0.058
-0.009
-0.109
-0.246
-0.425
-0.641
-0.834
-0.908
-0.856
-0.720
-0.539
-0.368
-0.240
-0.155
-0.100
-0.065
-0.042
-0.027
-0.017
-0.010
-0.034
-0.034
-0.035
-0.035
-0.035
-0.035
-0.035
-0.036
-0.035
-0.035
-0.035
-0.035
-0.034
-0.034
-0.033
-0.032
-0.031
-0.029
-0.027
-0.026
-0.024
-0.022
-0.019
-0.017
-0.014
-0.012
-0.009
-0.005
-0.002
0.002
0.007
0.011
0.016
0.022
0.028
0.034
0.040
0.047
0.055
0.065
0.076
0.088
0.097
0.098
0.087
0.058
0.010
-0.057
-0.143
-0.244
-0.353
-0.444
-0.488
-0.477
-0.418
-0.329
-0.238
-0.162
-0.107
-0.069
-0.043
-0.027
-0.016
-0.009
-0.004
-0.034
-0.035
-0.035
-0.036
-0.036
-0.036
-0.037
-0.037
-0.037
-0.037
-0.036
-0.036
-0.036
-0.035
-0.034
-0.033
-0.032
-0.030
-0.029
-0.027
-0.025
-0.023
-0.020
-0.018
-0.015
-0.012
-0.008
-0.005
-0.001
0.004
0.009
0.014
0.019
0.025
0.032
0.039
0.047
0.055
0.065
0.076
0.087
0.099
0.107
0.107
0.096
0.074
0.040
-0.005
-0.056
-0.112
-0.166
-0.209
-0.232
-0.232
-0.209
-0.169
-0.126
-0.087
-0.056
-0.034
-0.019
-0.010
-0.003
0.001
0.003
-0.035
-0.036
-0.036
-0.037
-0.037
-0.037
-0.038
-0.038
-0.038
-0.038
-0.038
-0.037
-0.037
-0.036
-0.036
-0.035
-0.033
-0.032
-0.030
-0.028
-0.026
-0.024
-0.021
-0.018
-0.015
-0.012
-0.008
-0.004
0.001
0.006
0.011
0.017
0.023
0.030
0.037
0.045
0.055
0.065
0.078
0.092
0.107
0.120
0.130
0.131
0.122
0.103
0.077
0.046
0.014
-0.016
-0.041
-0.059
-0.070
-0.071
-0.064
-0.051
-0.035
-0.020
-0.008
0.000
0.005
0.008
0.009
0.010
0.010
-0.036
-0.036
-0.037
-0.038
-0.038
-0.038
-0.039
-0.039
-0.039
-0.039
-0.039
-0.039
-0.039
-0.038
-0.037
-0.036
-0.035
-0.034
-0.032
-0.030
-0.027
-0.025
-0.022
-0.019
-0.015
-0.011
-0.007
-0.003
0.002
0.008
0.014
0.020
0.027
0.035
0.043
0.053
0.064
0.078
0.094
0.114
0.134
0.154
0.167
0.170
0.162
0.143
0.119
0.093
0.072
0.057
0.049
0.045
0.043
0.043
0.043
0.042
0.041
0.038
0.035
0.032
0.028
0.025
0.022
0.019
0.017
-0.036
-0.037
-0.038
-0.038
-0.039
-0.040
-0.040
-0.040
-0.041
-0.041
-0.041
-0.041
-0.041
-0.040
-0.040
-0.039
-0.037
-0.036
-0.034
-0.031
-0.029
-0.026
-0.022
-0.019
-0.015
-0.011
-0.006
-0.001
0.004
0.010
0.017
0.024
0.032
0.041
0.050
0.061
0.074
0.091
0.112
0.138
0.166
0.193
0.212
0.218
0.209
0.188
0.162
0.138
0.122
0.116
0.118
0.125
0.132
0.134
0.130
0.121
0.106
0.090
0.075
0.061
0.050
0.040
0.033
0.028
0.023
-0.037
-0.038
-0.039
-0.039
-0.040
-0.041
-0.041
-0.042
-0.042
-0.043
-0.043
-0.043
-0.043
-0.042
-0.042
-0.041
-0.040
-0.038
-0.036
-0.033
-0.030
-0.027
-0.023
-0.019
-0.015
-0.010
-0.005
0.000
0.006
0.013
0.020
0.028
0.037
0.047
0.057
0.069
0.083
0.103
0.128
0.159
0.196
0.231
0.256
0.264
0.254
0.229
0.200
0.176
0.164
0.164
0.174
0.191
0.205
0.212
0.207
0.189
0.164
0.136
0.109
0.086
0.068
0.054
0.043
0.035
0.029
-0.037
-0.038
-0.039
-0.040
-0.041
-0.042
-0.043
-0.043
-0.044
-0.044
-0.045
-0.045
-0.045
-0.045
-0.044
-0.043
-0.042
-0.040
-0.038
-0.035
-0.031
-0.027
-0.023
-0.019
-0.014
-0.009
-0.004
0.002
0.008
0.015
0.023
0.032
0.042
0.053
0.064
0.076
0.089
0.109
0.136
0.172
0.215
0.256
0.285
0.295
0.283
0.257
0.227
0.204
0.195
0.201
0.219
0.244
0.267
0.278
0.272
0.247
0.212
0.173
0.137
0.107
0.083
0.064
0.051
0.041
0.033
-0.038
-0.039
-0.040
-0.041
-0.042
-0.043
-0.044
-0.045
-0.046
-0.046
-0.047
-0.047
-0.048
-0.048
-0.047
-0.046
-0.045
-0.043
-0.040
-0.037
-0.033
-0.029
-0.024
-0.019
-0.013
-0.008
-0.003
0.003
0.009
0.016
0.024
0.034
0.045
0.057
0.068
0.078
0.089
0.106
0.133
0.171
0.216
0.259
0.290
0.300
0.289
0.264
0.238
0.219
0.214
0.225
0.250
0.282
0.312
0.327
0.319
0.290
0.247
0.200
0.157
0.121
0.093
0.072
0.056
0.045
0.036
-0.039
-0.040
-0.041
-0.042
-0.043
-0.044
-0.045
-0.046
-0.047
-0.048
-0.049
-0.050
-0.051
-0.051
-0.051
-0.050
-0.048
-0.046
-0.043
-0.040
-0.035
-0.030
-0.025
-0.019
-0.013
-0.007
-0.002
0.004
0.010
0.016
0.023
0.033
0.044
0.056
0.066
0.074
0.081
0.093
0.117
0.153
0.197
0.239
0.269
0.279
0.272
0.253
0.232
0.219
0.219
0.234
0.263
0.300
0.332
0.349
0.341
0.309
0.262
0.212
0.166
0.128
0.098
0.076
0.059
0.047
0.038
-0.039
-0.040
-0.041
-0.043
-0.044
-0.045
-0.047
-0.048
-0.049
-0.050
-0.052
-0.053
-0.054
-0.054
-0.054
-0.054
-0.053
-0.050
-0.047
-0.043
-0.038
-0.032
-0.026
-0.020
-0.013
-0.007
-0.001
0.005
0.008
0.012
0.017
0.025
0.037
0.049
0.060
0.066
0.069
0.074
0.092
0.126
0.167
0.205
0.232
0.243
0.239
0.227
0.214
0.207
0.211
0.228
0.257
0.293
0.325
0.340
0.333
0.302
0.257
0.208
0.163
0.127
0.098
0.076
0.060
0.048
0.039
-0.039
-0.041
-0.042
-0.043
-0.045
-0.046
-0.048
-0.049
-0.051
-0.053
-0.054
-0.056
-0.057
-0.058
-0.059
-0.059
-0.058
-0.056
-0.052
-0.048
-0.042
-0.036
-0.029
-0.022
-0.014
-0.007
0.000
0.005
0.006
0.003
0.002
0.008
0.021
0.035
0.048
0.056
0.059
0.062
0.074
0.101
0.136
0.168
0.190
0.201
0.202
0.196
0.190
0.188
0.193
0.210
0.235
0.266
0.292
0.305
0.299
0.273
0.233
0.191
0.152
0.119
0.094
0.074
0.059
0.047
0.038
-0.040
-0.041
-0.043
-0.044
-0.046
-0.047
-0.049
-0.051
-0.053
-0.055
-0.057
-0.059
-0.061
-0.063
-0.064
-0.064
-0.064
-0.062
-0.059
-0.054
-0.048
-0.041
-0.034
-0.026
-0.017
-0.008
0.001
0.006
0.002
-0.013
-0.026
-0.025
-0.008
0.013
0.033
0.046
0.055
0.060
0.069
0.087
0.112
0.136
0.154
0.163
0.166
0.165
0.163
0.164
0.171
0.184
0.204
0.227
0.246
0.255
0.250
0.230
0.200
0.166
0.135
0.108
0.086
0.069
0.056
0.045
0.037
-0.040
-0.042
-0.043
-0.045
-0.047
-0.049
-0.051
-0.053
-0.055
-0.058
-0.060
-0.063
-0.065
-0.068
-0.070
-0.071
-0.071
-0.070
-0.067
-0.062
-0.056
-0.049
-0.040
-0.031
-0.022
-0.012
-0.001
0.007
-0.003
-0.038
-0.077
-0.083
-0.057
-0.019
0.013
0.035
0.051
0.060
0.069
0.080
0.095
0.111
0.124
0.132
0.136
0.137
0.138
0.141
0.147
0.157
0.171
0.186
0.198
0.204
0.199
0.185
0.164
0.139
0.116
0.095
0.077
0.063
0.051
0.042
0.035
-0.041
-0.042
-0.044
-0.046
-0.047
-0.050
-0.052
-0.054
-0.057
-0.060
-0.063
-0.067
-0.070
-0.073
-0.076
-0.079
-0.080
-0.079
-0.077
-0.072
-0.066
-0.058
-0.049
-0.040
-0.030
-0.020
-0.009
-0.003
-0.022
-0.081
-0.151
-0.166
-0.117
-0.056
-0.011
0.019
0.040
0.053
0.063
0.072
0.081
0.092
0.100
0.107
0.111
0.113
0.116
0.119
0.124
0.131
0.140
0.150
0.157
0.160
0.156
0.146
0.131
0.114
0.097
0.081
0.068
0.056
0.047
0.039
0.033
-0.041
-0.042
-0.044
-0.046
-0.048
-0.050
-0.053
-0.056
-0.059
-0.062
-0.066
-0.071
-0.075
-0.079
-0.084
-0.087
-0.089
-0.090
-0.088
-0.083
-0.077
-0.069
-0.060
-0.050
-0.041
-0.032
-0.025
-0.026
-0.054
-0.127
-0.209
-0.225
-0.161
-0.085
-0.031
0.003
0.025
0.040
0.051
0.060
0.068
0.075
0.082
0.087
0.091
0.094
0.097
0.100
0.104
0.109
0.115
0.120
0.124
0.125
0.122
0.115
0.104
0.093
0.080
0.069
0.058
0.049
0.042
0.035
0.030
-0.041
-0.043
-0.045
-0.047
-0.049
-0.051
-0.054
-0.057
-0.061
-0.065
-0.069
-0.074
-0.080
-0.085
-0.091
-0.096
-0.099
-0.101
-0.100
-0.096
-0.090
-0.081
-0.071
-0.062
-0.052
-0.045
-0.042
-0.049
-0.078
-0.137
-0.199
-0.208
-0.155
-0.090
-0.042
-0.010
0.011
0.026
0.038
0.047
0.054
0.060
0.066
0.071
0.075
0.078
0.081
0.084
0.087
0.090
0.094
0.097
0.098
0.098
0.096
0.090
0.083
0.075
0.066
0.058
0.050
0.043
0.037
0.032
0.027
-0.041
-0.043
-0.045
-0.047
-0.049
-0.052
-0.055
-0.058
-0.062
-0.067
-0.072
-0.078
-0.084
-0.091
-0.098
-0.105
-0.110
-0.113
-0.112
-0.109
-0.102
-0.093
-0.083
-0.073
-0.063
-0.057
-0.055
-0.061
-0.082
-0.115
-0.147
-0.150
-0.120
-0.078
-0.044
-0.019
0.000
0.015
0.026
0.035
0.042
0.048
0.053
0.058
0.062
0.065
0.068
0.071
0.073
0.075
0.077
0.079
0.079
0.078
0.076
0.072
0.067
0.061
0.055
0.049
0.043
0.037
0.032
0.028
0.025
-0.041
-0.043
-0.045
-0.047
-0.050
-0.052
-0.056
-0.059
-0.063
-0.068
-0.074
-0.081
-0.088
-0.096
-0.105
-0.113
-0.119
-0.123
-0.124
-0.121
-0.114
-0.105
-0.094
-0.083
-0.073
-0.066
-0.063
-0.065
-0.075
-0.090
-0.103
-0.101
-0.086
-0.063
-0.040
-0.022
-0.007
0.006
0.016
0.024
0.032
0.038
0.043
0.048
0.052
0.055
0.058
0.060
0.062
0.063
0.064
0.065
0.064
0.063
0.061
0.058
0.054
0.050
0.045
0.041
0.036
0.032
0.028
0.025
0.022
-0.041
-0.043
-0.045
-0.047
-0.050
-0.053
-0.056
-0.060
-0.064
-0.069
-0.076
-0.083
-0.091
-0.100
-0.110
-0.119
-0.127
-0.132
-0.134
-0.131
-0.124
-0.114
-0.102
-0.091
-0.080
-0.072
-0.067
-0.066
-0.068
-0.072
-0.075
-0.072
-0.062
-0.049
-0.035
-0.022
-0.011
0.
0.009
0.017
0.024
0.030
0.035
0.040
0.044
0.047
0.049
0.051
0.053
0.053
0.054
0.054
0.053
0.052
0.050
0.047
0.044
0.041
0.038
0.034
0.031
0.027
0.024
0.022
0.019
-0.041
-0.043
-0.045
-0.047
-0.050
-0.053
-0.056
-0.060
-0.065
-0.070
-0.076
-0.084
-0.092
-0.102
-0.112
-0.122
-0.131
-0.137
-0.140
-0.137
-0.130
-0.120
-0.108
-0.096
-0.085
-0.076
-0.069
-0.065
-0.062
-0.061
-0.059
-0.055
-0.048
-0.040
-0.030
-0.020
-0.011
-0.003
0.005
0.012
0.018
0.024
0.029
0.034
0.038
0.041
0.043
0.044
0.045
0.045
0.045
0.045
0.044
0.043
0.041
0.039
0.036
0.034
0.031
0.028
0.026
0.023
0.021
0.019
0.017
-0.041
-0.043
-0.045
-0.047
-0.050
-0.053
-0.056
-0.060
-0.064
-0.070
-0.076
-0.084
-0.092
-0.102
-0.113
-0.123
-0.132
-0.139
-0.141
-0.139
-0.133
-0.123
-0.111
-0.099
-0.088
-0.078
-0.070
-0.064
-0.059
-0.055
-0.051
-0.046
-0.040
-0.033
-0.026
-0.018
-0.011
-0.003
0.003
0.010
0.015
0.021
0.025
0.030
0.033
0.036
0.037
0.038
0.039
0.039
0.038
0.038
0.036
0.035
0.034
0.032
0.030
0.028
0.026
0.023
0.021
0.019
0.018
0.016
0.014
-0.041
-0.042
-0.044
-0.047
-0.049
-0.052
-0.055
-0.059
-0.064
-0.069
-0.075
-0.083
-0.091
-0.100
-0.110
-0.120
-0.129
-0.136
-0.138
-0.137
-0.131
-0.121
-0.110
-0.099
-0.088
-0.078
-0.069
-0.062
-0.056
-0.051
-0.046
-0.041
-0.035
-0.029
-0.023
-0.016
-0.010
-0.003
0.003
0.008
0.013
0.018
0.022
0.026
0.029
0.031
0.033
0.034
0.034
0.033
0.033
0.032
0.030
0.029
0.027
0.026
0.024
0.023
0.021
0.019
0.018
0.016
0.015
0.013
0.012
-0.040
-0.042
-0.044
-0.046
-0.049
-0.051
-0.055
-0.058
-0.063
-0.068
-0.074
-0.080
-0.088
-0.097
-0.106
-0.115
-0.123
-0.129
-0.132
-0.130
-0.125
-0.117
-0.107
-0.096
-0.086
-0.076
-0.068
-0.061
-0.054
-0.049
-0.043
-0.038
-0.032
-0.026
-0.021
-0.015
-0.009
-0.003
0.002
0.007
0.012
0.016
0.020
0.023
0.026
0.028
0.029
0.029
0.029
0.028
0.027
0.026
0.025
0.024
0.022
0.021
0.019
0.018
0.017
0.016
0.014
0.013
0.012
0.011
0.010
-0.040
-0.042
-0.043
-0.046
-0.048
-0.051
-0.054
-0.057
-0.061
-0.066
-0.071
-0.077
-0.084
-0.092
-0.100
-0.108
-0.115
-0.120
-0.122
-0.121
-0.117
-0.110
-0.101
-0.091
-0.082
-0.073
-0.066
-0.059
-0.052
-0.046
-0.041
-0.035
-0.030
-0.025
-0.019
-0.014
-0.008
-0.003
0.002
0.006
0.010
0.014
0.017
0.020
0.023
0.024
0.025
0.025
0.025
0.024
0.023
0.022
0.020
0.019
0.018
0.017
0.015
0.014
0.013
0.012
0.011
0.010
0.010
0.009
0.008
-0.039
-0.041
-0.043
-0.045
-0.047
-0.050
-0.052
-0.056
-0.059
-0.064
-0.068
-0.074
-0.080
-0.087
-0.093
-0.100
-0.106
-0.110
-0.112
-0.110
-0.107
-0.101
-0.094
-0.086
-0.078
-0.070
-0.063
-0.056
-0.050
-0.044
-0.039
-0.034
-0.029
-0.023
-0.018
-0.013
-0.009
-0.004
0.000
0.005
0.008
0.012
0.015
0.017
0.019
0.020
0.021
0.021
0.020
0.020
0.018
0.017
0.016
0.015
0.014
0.013
0.012
0.011
0.010
0.009
0.009
0.008
0.007
0.007
0.006
-0.039
-0.040
-0.042
-0.044
-0.046
-0.048
-0.051
-0.054
-0.057
-0.061
-0.065
-0.070
-0.075
-0.081
-0.086
-0.092
-0.096
-0.099
-0.101
-0.100
-0.097
-0.092
-0.086
-0.079
-0.072
-0.066
-0.059
-0.053
-0.048
-0.043
-0.037
-0.032
-0.028
-0.023
-0.018
-0.013
-0.009
-0.005
-0.001
0.002
0.006
0.009
0.012
0.014
0.015
0.017
0.017
0.017
0.016
0.016
0.015
0.013
0.012
0.011
0.010
0.009
0.009
0.008
0.007
0.007
0.006
0.006
0.005
0.005
0.005
-0.038
-0.039
-0.041
-0.043
-0.045
-0.047
-0.050
-0.052
-0.055
-0.058
-0.062
-0.066
-0.070
-0.075
-0.079
-0.083
-0.087
-0.089
-0.090
-0.089
-0.087
-0.083
-0.078
-0.073
-0.067
-0.061
-0.056
-0.051
-0.046
-0.041
-0.036
-0.031
-0.027
-0.022
-0.018
-0.014
-0.010
-0.006
-0.003
0.000
0.003
0.006
0.008
0.010
0.012
0.013
0.013
0.013
0.013
0.012
0.011
0.010
0.009
0.008
0.007
0.006
0.006
0.005
0.005
0.004
0.004
0.004
0.004
0.003
0.003
-0.037
-0.039
-0.040
-0.042
-0.044
-0.046
-0.048
-0.050
-0.053
-0.056
-0.059
-0.062
-0.066
-0.069
-0.073
-0.076
-0.078
-0.080
-0.081
-0.080
-0.078
-0.075
-0.071
-0.067
-0.062
-0.057
-0.052
-0.048
-0.043
-0.039
-0.035
-0.030
-0.026
-0.022
-0.018
-0.015
-0.011
-0.008
-0.005
-0.002
0.001
0.003
0.005
0.007
0.008
0.009
0.010
0.010
0.009
0.009
0.008
0.007
0.006
0.005
0.004
0.004
0.003
0.003
0.003
0.002
0.002
0.002
0.002
0.002
0.002
-0.036
-0.038
-0.039
-0.041
-0.043
-0.044
-0.046
-0.048
-0.051
-0.053
-0.056
-0.059
-0.061
-0.064
-0.067
-0.069
-0.071
-0.072
-0.073
-0.072
-0.070
-0.068
-0.065
-0.061
-0.057
-0.053
-0.049
-0.045
-0.041
-0.037
-0.033
-0.029
-0.026
-0.022
-0.019
-0.015
-0.012
-0.009
-0.007
-0.004
-0.002
0.000
0.002
0.004
0.005
0.006
0.006
0.006
0.006
0.005
0.005
0.004
0.003
0.003
0.002
0.002
0.001
0.001
0.001
0.001
0.001
0.001
0.000
0.000
0.000
-0.036
-0.037
-0.038
-0.040
-0.041
-0.043
-0.045
-0.047
-0.049
-0.051
-0.053
-0.055
-0.057
-0.060
-0.062
-0.063
-0.065
-0.065
-0.066
-0.065
-0.064
-0.062
-0.059
-0.056
-0.053
-0.050
-0.046
-0.043
-0.039
-0.035
-0.032
-0.029
-0.025
-0.022
-0.019
-0.016
-0.013
-0.010
-0.008
-0.006
-0.004
-0.002
0.000
0.001
0.002
0.003
0.003
0.003
0.003
0.003
0.002
0.002
0.001
0.000
0.
0.000
-0.001
-0.001
-0.001
-0.001
-0.001
-0.001
-0.001
-0.001
-0.001
-0.035
-0.036
-0.037
-0.039
-0.040
-0.042
-0.043
-0.045
-0.046
-0.048
-0.050
-0.052
-0.054
-0.055
-0.057
-0.058
-0.059
-0.060
-0.060
-0.059
-0.058
-0.056
-0.054
-0.052
-0.049
-0.046
-0.043
-0.040
-0.037
-0.034
-0.031
-0.028
-0.025
-0.022
-0.019
-0.016
-0.014
-0.012
-0.009
-0.007
-0.006
-0.004
-0.003
-0.001
0.000
0.000
0.001
0.001
0.001
0.000
0.000
-0.001
-0.001
-0.001
-0.002
-0.002
-0.002
-0.002
-0.002
-0.002
-0.002
-0.002
-0.002
-0.002
-0.002
-0.034
-0.035
-0.036
-0.038
-0.039
-0.040
-0.042
-0.043
-0.044
-0.046
-0.047
-0.049
-0.050
-0.052
-0.053
-0.054
-0.055
-0.055
-0.055
-0.054
-0.053
-0.052
-0.050
-0.048
-0.046
-0.043
-0.041
-0.038
-0.035
-0.033
-0.030
-0.027
-0.024
-0.022
-0.019
-0.017
-0.015
-0.013
-0.011
-0.009
-0.007
-0.006
-0.004
-0.003
-0.003
-0.002
-0.002
-0.001
-0.002
-0.002
-0.002
-0.002
-0.003
-0.003
-0.003
-0.003
-0.003
-0.003
-0.003
-0.003
-0.003
-0.003
-0.003
-0.003
-0.003
-0.033
-0.034
-0.035
-0.036
-0.038
-0.039
-0.040
-0.041
-0.043
-0.044
-0.045
-0.046
-0.047
-0.049
-0.049
-0.050
-0.051
-0.051
-0.051
-0.050
-0.049
-0.048
-0.047
-0.045
-0.043
-0.041
-0.038
-0.036
-0.034
-0.031
-0.029
-0.026
-0.024
-0.022
-0.019
-0.017
-0.015
-0.013
-0.012
-0.010
-0.009
-0.007
-0.006
-0.005
-0.004
-0.004
-0.004
-0.003
-0.003
-0.004
-0.004
-0.004
-0.004
-0.004
-0.005
-0.005
-0.005
-0.005
-0.004
-0.004
-0.004
-0.004
-0.004
-0.004
-0.003
-0.032
-0.033
-0.034
-0.035
-0.036
-0.037
-0.039
-0.040
-0.041
-0.042
-0.043
-0.044
-0.045
-0.046
-0.046
-0.047
-0.047
-0.047
-0.047
-0.047
-0.046
-0.045
-0.043
-0.042
-0.040
-0.038
-0.036
-0.034
-0.032
-0.030
-0.028
-0.026
-0.024
-0.022
-0.020
-0.018
-0.016
-0.014
-0.012
-0.011
-0.010
-0.009
-0.008
-0.007
-0.006
-0.005
-0.005
-0.005
-0.005
-0.005
-0.005
-0.005
-0.005
-0.005
-0.006
-0.006
-0.006
-0.005
-0.005
-0.005
-0.005
-0.005
-0.004
-0.004
-0.004
-0.031
-0.032
-0.033
-0.034
-0.035
-0.036
-0.037
-0.038
-0.039
-0.040
-0.041
-0.042
-0.042
-0.043
-0.044
-0.044
-0.044
-0.044
-0.044
-0.043
-0.043
-0.042
-0.041
-0.039
-0.038
-0.036
-0.035
-0.033
-0.031
-0.029
-0.027
-0.025
-0.023
-0.021
-0.020
-0.018
-0.016
-0.015
-0.013
-0.012
-0.011
-0.010
-0.009
-0.008
-0.007
-0.007
-0.007
-0.006
-0.006
-0.006
-0.006
-0.006
-0.006
-0.006
-0.006
-0.006
-0.006
-0.006
-0.006
-0.006
-0.006
-0.005
-0.005
-0.005
-0.005
-0.012
-0.012
-0.011
-0.011
-0.011
-0.011
-0.011
-0.011
-0.011
-0.011
-0.011
-0.011
-0.012
-0.012
-0.012
-0.012
-0.013
-0.013
-0.014
-0.014
-0.014
-0.015
-0.015
-0.016
-0.016
-0.017
-0.017
-0.018
-0.018
-0.019
-0.019
-0.019
-0.020
-0.020
-0.021
-0.021
-0.022
-0.022
-0.022
-0.023
-0.023
-0.023
-0.023
-0.023
-0.023
-0.023
-0.023
-0.022
-0.022
-0.022
-0.021
-0.021
-0.020
-0.020
-0.019
-0.019
-0.018
-0.017
-0.017
-0.016
-0.016
-0.015
-0.014
-0.014
-0.013
-0.012
-0.012
-0.012
-0.011
-0.011
-0.011
-0.011
-0.011
-0.011
-0.011
-0.011
-0.011
-0.011
-0.012
-0.012
-0.012
-0.013
-0.013
-0.013
-0.014
-0.014
-0.015
-0.015
-0.016
-0.016
-0.017
-0.017
-0.018
-0.018
-0.019
-0.019
-0.020
-0.020
-0.021
-0.021
-0.022
-0.022
-0.023
-0.023
-0.023
-0.023
-0.024
-0.024
-0.024
-0.024
-0.024
-0.023
-0.023
-0.023
-0.022
-0.022
-0.021
-0.021
-0.020
-0.020
-0.019
-0.018
-0.018
-0.017
-0.017
-0.016
-0.015
-0.015
-0.014
-0.013
-0.012
-0.012
-0.012
-0.012
-0.011
-0.011
-0.011
-0.011
-0.011
-0.011
-0.011
-0.011
-0.011
-0.011
-0.012
-0.012
-0.012
-0.013
-0.013
-0.014
-0.014
-0.015
-0.015
-0.016
-0.016
-0.017
-0.017
-0.018
-0.018
-0.019
-0.019
-0.020
-0.021
-0.021
-0.022
-0.022
-0.023
-0.023
-0.024
-0.024
-0.024
-0.024
-0.025
-0.025
-0.025
-0.024
-0.024
-0.024
-0.024
-0.023
-0.023
-0.022
-0.021
-0.021
-0.020
-0.019
-0.019
-0.018
-0.017
-0.017
-0.016
-0.015
-0.015
-0.014
-0.014
-0.012
-0.012
-0.012
-0.012
-0.012
-0.011
-0.011
-0.011
-0.011
-0.011
-0.011
-0.011
-0.011
-0.011
-0.011
-0.012
-0.012
-0.012
-0.013
-0.013
-0.014
-0.014
-0.015
-0.015
-0.016
-0.016
-0.017
-0.017
-0.018
-0.019
-0.019
-0.020
-0.021
-0.021
-0.022
-0.023
-0.023
-0.024
-0.024
-0.025
-0.025
-0.025
-0.025
-0.025
-0.025
-0.025
-0.025
-0.025
-0.024
-0.024
-0.023
-0.023
-0.022
-0.021
-0.021
-0.020
-0.019
-0.018
-0.018
-0.017
-0.016
-0.016
-0.015
-0.014
-0.014
-0.012
-0.012
-0.012
-0.012
-0.012
-0.012
-0.011
-0.011
-0.011
-0.011
-0.011
-0.011
-0.011
-0.011
-0.011
-0.011
-0.011
-0.012
-0.012
-0.012
-0.013
-0.013
-0.014
-0.014
-0.015
-0.016
-0.016
-0.017
-0.018
-0.019
-0.019
-0.020
-0.021
-0.022
-0.022
-0.023
-0.024
-0.024
-0.025
-0.025
-0.025
-0.026
-0.026
-0.026
-0.026
-0.026
-0.026
-0.025
-0.025
-0.024
-0.024
-0.023
-0.023
-0.022
-0.021
-0.020
-0.020
-0.019
-0.018
-0.017
-0.016
-0.016
-0.015
-0.014
-0.014
-0.013
-0.013
-0.012
-0.012
-0.012
-0.012
-0.011
-0.011
-0.011
-0.011
-0.011
-0.011
-0.010
-0.010
-0.011
-0.011
-0.011
-0.011
-0.011
-0.012
-0.012
-0.012
-0.013
-0.014
-0.014
-0.015
-0.016
-0.017
-0.017
-0.018
-0.019
-0.020
-0.021
-0.022
-0.022
-0.023
-0.024
-0.025
-0.025
-0.026
-0.026
-0.026
-0.027
-0.027
-0.027
-0.027
-0.026
-0.026
-0.026
-0.025
-0.024
-0.024
-0.023
-0.022
-0.022
-0.021
-0.020
-0.019
-0.018
-0.017
-0.017
-0.016
-0.015
-0.014
-0.014
-0.013
-0.013
-0.013
-0.012
-0.012
-0.012
-0.012
-0.011
-0.011
-0.011
-0.011
-0.010
-0.010
-0.010
-0.010
-0.010
-0.010
-0.010
-0.010
-0.011
-0.011
-0.011
-0.012
-0.012
-0.013
-0.014
-0.015
-0.016
-0.017
-0.018
-0.019
-0.020
-0.021
-0.022
-0.023
-0.023
-0.024
-0.025
-0.026
-0.026
-0.027
-0.027
-0.027
-0.027
-0.027
-0.027
-0.027
-0.027
-0.026
-0.026
-0.025
-0.024
-0.024
-0.023
-0.022
-0.021
-0.020
-0.019
-0.019
-0.018
-0.017
-0.016
-0.015
-0.015
-0.014
-0.014
-0.013
-0.013
-0.013
-0.012
-0.012
-0.012
-0.011
-0.011
-0.011
-0.010
-0.010
-0.010
-0.010
-0.010
-0.010
-0.010
-0.010
-0.010
-0.010
-0.010
-0.010
-0.010
-0.011
-0.012
-0.012
-0.014
-0.015
-0.016
-0.017
-0.018
-0.019
-0.021
-0.022
-0.023
-0.023
-0.024
-0.025
-0.026
-0.026
-0.027
-0.028
-0.028
-0.028
-0.028
-0.028
-0.028
-0.027
-0.027
-0.026
-0.026
-0.025
-0.024
-0.023
-0.023
-0.022
-0.021
-0.020
-0.019
-0.018
-0.017
-0.016
-0.015
-0.015
-0.014
-0.014
-0.014
-0.013
-0.013
-0.013
-0.012
-0.012
-0.011
-0.011
-0.011
-0.010
-0.010
-0.010
-0.010
-0.010
-0.009
-0.009
-0.009
-0.009
-0.008
-0.008
-0.008
-0.009
-0.009
-0.010
-0.011
-0.012
-0.013
-0.015
-0.016
-0.018
-0.019
-0.020
-0.021
-0.022
-0.023
-0.024
-0.025
-0.026
-0.027
-0.027
-0.028
-0.028
-0.029
-0.029
-0.029
-0.029
-0.028
-0.028
-0.027
-0.027
-0.026
-0.025
-0.024
-0.023
-0.022
-0.021
-0.020
-0.019
-0.018
-0.017
-0.016
-0.016
-0.015
-0.014
-0.015
-0.014
-0.014
-0.014
-0.013
-0.013
-0.012
-0.012
-0.011
-0.011
-0.010
-0.010
-0.010
-0.010
-0.010
-0.009
-0.009
-0.008
-0.008
-0.007
-0.007
-0.007
-0.007
-0.007
-0.008
-0.009
-0.010
-0.012
-0.013
-0.015
-0.017
-0.018
-0.020
-0.021
-0.022
-0.023
-0.024
-0.025
-0.026
-0.027
-0.027
-0.028
-0.029
-0.029
-0.029
-0.029
-0.029
-0.029
-0.028
-0.028
-0.027
-0.027
-0.026
-0.025
-0.024
-0.023
-0.022
-0.021
-0.020
-0.019
-0.018
-0.017
-0.016
-0.015
-0.014
-0.015
-0.015
-0.014
-0.014
-0.014
-0.013
-0.013
-0.012
-0.011
-0.011
-0.011
-0.010
-0.010
-0.010
-0.010
-0.010
-0.009
-0.009
-0.008
-0.007
-0.006
-0.005
-0.005
-0.005
-0.005
-0.007
-0.008
-0.010
-0.012
-0.014
-0.016
-0.017
-0.019
-0.020
-0.021
-0.023
-0.023
-0.024
-0.025
-0.026
-0.027
-0.028
-0.028
-0.029
-0.029
-0.030
-0.030
-0.030
-0.029
-0.029
-0.028
-0.028
-0.027
-0.026
-0.025
-0.024
-0.023
-0.021
-0.020
-0.019
-0.018
-0.017
-0.016
-0.015
-0.014
-0.016
-0.015
-0.015
-0.015
-0.014
-0.014
-0.013
-0.012
-0.012
-0.011
-0.011
-0.011
-0.010
-0.011
-0.011
-0.011
-0.010
-0.009
-0.008
-0.007
-0.005
-0.004
-0.003
-0.003
-0.003
-0.004
-0.006
-0.008
-0.010
-0.013
-0.015
-0.016
-0.018
-0.019
-0.021
-0.022
-0.023
-0.023
-0.024
-0.025
-0.026
-0.027
-0.028
-0.029
-0.029
-0.030
-0.030
-0.030
-0.030
-0.030
-0.030
-0.029
-0.028
-0.027
-0.026
-0.025
-0.024
-0.022
-0.021
-0.020
-0.018
-0.017
-0.016
-0.015
-0.014
-0.017
-0.016
-0.016
-0.016
-0.015
-0.014
-0.014
-0.013
-0.012
-0.011
-0.011
-0.011
-0.011
-0.012
-0.012
-0.012
-0.012
-0.011
-0.010
-0.007
-0.005
-0.003
-0.001
0.000
-0.001
-0.002
-0.004
-0.006
-0.009
-0.011
-0.013
-0.015
-0.017
-0.018
-0.019
-0.020
-0.021
-0.022
-0.023
-0.023
-0.024
-0.025
-0.026
-0.028
-0.029
-0.030
-0.031
-0.031
-0.032
-0.032
-0.031
-0.031
-0.030
-0.029
-0.028
-0.026
-0.025
-0.023
-0.022
-0.021
-0.019
-0.018
-0.016
-0.015
-0.014
-0.017
-0.017
-0.017
-0.016
-0.016
-0.015
-0.014
-0.014
-0.013
-0.012
-0.011
-0.011
-0.012
-0.013
-0.014
-0.015
-0.015
-0.015
-0.013
-0.010
-0.006
-0.003
0.000
0.001
0.001
0.000
-0.002
-0.004
-0.007
-0.010
-0.012
-0.014
-0.016
-0.017
-0.018
-0.018
-0.019
-0.019
-0.020
-0.021
-0.021
-0.023
-0.024
-0.026
-0.028
-0.030
-0.031
-0.033
-0.034
-0.034
-0.034
-0.033
-0.032
-0.031
-0.030
-0.028
-0.027
-0.025
-0.023
-0.022
-0.020
-0.018
-0.017
-0.016
-0.014
-0.018
-0.018
-0.018
-0.018
-0.017
-0.016
-0.015
-0.014
-0.013
-0.012
-0.012
-0.012
-0.013
-0.015
-0.017
-0.019
-0.020
-0.020
-0.018
-0.014
-0.009
-0.004
0.000
0.002
0.003
0.002
0.000
-0.003
-0.006
-0.009
-0.011
-0.013
-0.014
-0.015
-0.016
-0.016
-0.016
-0.016
-0.016
-0.016
-0.017
-0.018
-0.021
-0.023
-0.026
-0.030
-0.033
-0.035
-0.037
-0.038
-0.038
-0.038
-0.037
-0.035
-0.034
-0.032
-0.029
-0.027
-0.025
-0.023
-0.021
-0.019
-0.018
-0.016
-0.015
-0.019
-0.019
-0.019
-0.019
-0.018
-0.018
-0.017
-0.016
-0.014
-0.013
-0.013
-0.013
-0.014
-0.017
-0.020
-0.024
-0.027
-0.028
-0.026
-0.021
-0.014
-0.007
-0.002
0.002
0.003
0.002
0.001
-0.002
-0.005
-0.008
-0.010
-0.012
-0.013
-0.013
-0.013
-0.013
-0.012
-0.011
-0.011
-0.011
-0.011
-0.013
-0.015
-0.019
-0.024
-0.030
-0.035
-0.040
-0.042
-0.044
-0.045
-0.044
-0.043
-0.041
-0.039
-0.036
-0.033
-0.031
-0.028
-0.025
-0.023
-0.021
-0.019
-0.017
-0.015
-0.021
-0.021
-0.020
-0.020
-0.020
-0.019
-0.018
-0.017
-0.016
-0.015
-0.014
-0.014
-0.017
-0.020
-0.025
-0.031
-0.036
-0.038
-0.037
-0.030
-0.020
-0.011
-0.004
0.
0.002
0.002
0.000
-0.002
-0.005
-0.007
-0.009
-0.010
-0.011
-0.011
-0.010
-0.009
-0.007
-0.006
-0.004
-0.003
-0.003
-0.005
-0.009
-0.015
-0.023
-0.033
-0.042
-0.049
-0.054
-0.056
-0.056
-0.056
-0.054
-0.051
-0.047
-0.043
-0.039
-0.035
-0.032
-0.028
-0.025
-0.022
-0.020
-0.018
-0.016
-0.022
-0.022
-0.022
-0.022
-0.022
-0.021
-0.020
-0.019
-0.018
-0.017
-0.016
-0.017
-0.021
-0.026
-0.032
-0.039
-0.046
-0.050
-0.048
-0.039
-0.028
-0.017
-0.008
-0.003
0.
0.000
-0.001
-0.003
-0.005
-0.007
-0.008
-0.009
-0.009
-0.008
-0.006
-0.004
-0.002
0.001
0.003
0.005
0.006
0.004
-0.001
-0.010
-0.024
-0.041
-0.059
-0.071
-0.075
-0.076
-0.077
-0.077
-0.073
-0.067
-0.060
-0.053
-0.047
-0.042
-0.037
-0.032
-0.028
-0.025
-0.022
-0.019
-0.016
-0.023
-0.023
-0.023
-0.023
-0.023
-0.023
-0.022
-0.021
-0.020
-0.019
-0.020
-0.022
-0.027
-0.035
-0.043
-0.050
-0.057
-0.059
-0.056
-0.047
-0.034
-0.022
-0.012
-0.006
-0.003
-0.002
-0.002
-0.004
-0.005
-0.007
-0.007
-0.007
-0.006
-0.004
-0.002
0.001
0.004
0.008
0.011
0.014
0.016
0.014
0.008
-0.006
-0.028
-0.062
-0.098
-0.118
-0.118
-0.113
-0.113
-0.114
-0.107
-0.093
-0.079
-0.068
-0.058
-0.051
-0.044
-0.038
-0.032
-0.028
-0.024
-0.020
-0.017
-0.024
-0.024
-0.025
-0.025
-0.025
-0.025
-0.024
-0.024
-0.023
-0.023
-0.024
-0.029
-0.038
-0.050
-0.061
-0.067
-0.069
-0.067
-0.061
-0.050
-0.037
-0.026
-0.016
-0.010
-0.007
-0.005
-0.005
-0.005
-0.006
-0.007
-0.006
-0.005
-0.003
-0.001
0.002
0.006
0.010
0.015
0.019
0.023
0.025
0.024
0.017
0.000
-0.036
-0.104
-0.193
-0.240
-0.205
-0.168
-0.177
-0.190
-0.170
-0.135
-0.107
-0.087
-0.074
-0.063
-0.054
-0.045
-0.038
-0.032
-0.026
-0.022
-0.018
-0.025
-0.026
-0.026
-0.026
-0.026
-0.026
-0.026
-0.026
-0.026
-0.027
-0.030
-0.038
-0.053
-0.072
-0.088
-0.091
-0.084
-0.073
-0.061
-0.050
-0.038
-0.028
-0.020
-0.014
-0.010
-0.008
-0.007
-0.007
-0.007
-0.007
-0.005
-0.004
-0.001
0.003
0.007
0.011
0.016
0.021
0.026
0.030
0.033
0.033
0.029
0.014
-0.033
-0.163
-0.420
-0.571
-0.351
-0.213
-0.283
-0.342
-0.280
-0.194
-0.142
-0.115
-0.096
-0.081
-0.067
-0.055
-0.045
-0.037
-0.030
-0.024
-0.020
-0.027
-0.027
-0.027
-0.028
-0.028
-0.028
-0.028
-0.028
-0.028
-0.030
-0.036
-0.048
-0.070
-0.098
-0.120
-0.118
-0.098
-0.075
-0.059
-0.047
-0.037
-0.029
-0.022
-0.016
-0.013
-0.010
-0.009
-0.008
-0.007
-0.006
-0.004
-0.002
0.002
0.006
0.010
0.015
0.020
0.026
0.031
0.035
0.038
0.040
0.042
0.045
0.024
-0.141
-0.739
-1.288
-0.296
-0.088
-0.411
-0.574
-0.401
-0.243
-0.182
-0.152
-0.128
-0.106
-0.086
-0.069
-0.054
-0.043
-0.034
-0.027
-0.021
-0.028
-0.028
-0.029
-0.029
-0.029
-0.029
-0.029
-0.029
-0.030
-0.033
-0.040
-0.055
-0.081
-0.114
-0.138
-0.131
-0.101
-0.072
-0.054
-0.042
-0.035
-0.028
-0.022
-0.018
-0.014
-0.012
-0.010
-0.009
-0.007
-0.006
-0.003
0.000
0.004
0.008
0.014
0.019
0.024
0.029
0.033
0.037
0.039
0.043
0.055
0.093
0.188
0.218
-0.358
-0.801
0.491
0.169
-0.356
-0.508
-0.312
-0.242
-0.233
-0.212
-0.179
-0.143
-0.111
-0.086
-0.065
-0.050
-0.038
-0.029
-0.023
-0.029
-0.029
-0.030
-0.030
-0.030
-0.030
-0.030
-0.031
-0.032
-0.035
-0.042
-0.056
-0.079
-0.107
-0.125
-0.115
-0.087
-0.061
-0.046
-0.037
-0.031
-0.026
-0.022
-0.018
-0.015
-0.012
-0.011
-0.009
-0.007
-0.005
-0.002
0.001
0.006
0.011
0.016
0.022
0.027
0.031
0.035
0.037
0.037
0.041
0.060
0.125
0.320
0.637
0.378
0.178
0.235
-0.002
-0.197
-0.152
-0.145
-0.305
-0.360
-0.328
-0.262
-0.198
-0.145
-0.106
-0.078
-0.058
-0.043
-0.032
-0.024
-0.030
-0.030
-0.031
-0.031
-0.031
-0.031
-0.031
-0.032
-0.033
-0.035
-0.041
-0.051
-0.067
-0.084
-0.092
-0.083
-0.064
-0.048
-0.038
-0.032
-0.028
-0.024
-0.021
-0.018
-0.015
-0.012
-0.010
-0.008
-0.006
-0.004
-0.001
0.003
0.008
0.013
0.018
0.024
0.029
0.033
0.036
0.037
0.037
0.039
0.058
0.123
0.273
0.467
0.495
0.309
-0.088
-0.387
-0.469
-0.489
-0.588
-0.705
-0.682
-0.547
-0.394
-0.271
-0.186
-0.129
-0.091
-0.065
-0.047
-0.034
-0.025
-0.031
-0.031
-0.032
-0.032
-0.032
-0.032
-0.032
-0.033
-0.033
-0.035
-0.039
-0.045
-0.053
-0.061
-0.063
-0.057
-0.046
-0.037
-0.031
-0.028
-0.025
-0.022
-0.019
-0.017
-0.014
-0.012
-0.010
-0.008
-0.006
-0.003
0.001
0.005
0.009
0.015
0.020
0.026
0.031
0.036
0.039
0.040
0.041
0.046
0.067
0.131
0.275
0.500
0.477
0.106
-0.493
-1.124
-1.413
-1.704
-1.784
-1.615
-1.328
-0.919
-0.576
-0.358
-0.229
-0.151
-0.103
-0.071
-0.050
-0.035
-0.025
-0.032
-0.032
-0.033
-0.033
-0.033
-0.033
-0.033
-0.033
-0.034
-0.035
-0.037
-0.040
-0.043
-0.046
-0.045
-0.041
-0.036
-0.031
-0.027
-0.025
-0.023
-0.021
-0.018
-0.016
-0.014
-0.011
-0.009
-0.007
-0.004
-0.002
0.002
0.006
0.011
0.017
0.023
0.028
0.034
0.039
0.044
0.047
0.053
0.065
0.097
0.165
0.298
0.506
0.392
-0.090
-0.746
-1.612
-2.540
-4.256
-4.122
-3.088
-2.374
-1.402
-0.761
-0.431
-0.260
-0.165
-0.109
-0.074
-0.051
-0.035
-0.024
-0.033
-0.033
-0.034
-0.034
-0.034
-0.034
-0.034
-0.034
-0.034
-0.035
-0.035
-0.037
-0.038
-0.038
-0.037
-0.034
-0.031
-0.028
-0.026
-0.024
-0.022
-0.020
-0.018
-0.015
-0.013
-0.011
-0.009
-0.006
-0.003
0.000
0.004
0.008
0.013
0.019
0.025
0.031
0.037
0.043
0.049
0.056
0.069
0.092
0.134
0.199
0.270
0.296
0.150
-0.184
-0.666
-1.381
-2.764
-6.046
-5.574
-3.876
-3.002
-1.628
-0.830
-0.452
-0.265
-0.165
-0.107
-0.071
-0.048
-0.032
-0.021
-0.033
-0.034
-0.034
-0.035
-0.035
-0.035
-0.035
-0.035
-0.035
-0.035
-0.035
-0.035
-0.035
-0.035
-0.034
-0.032
-0.030
-0.027
-0.026
-0.024
-0.022
-0.020
-0.018
-0.016
-0.013
-0.011
-0.008
-0.006
-0.003
0.001
0.005
0.010
0.015
0.021
0.027
0.033
0.040
0.047
0.054
0.064
0.082
0.113
0.156
0.204
0.228
0.180
0.043
-0.174
-0.483
-0.952
-1.776
-2.951
-3.037
-2.606
-2.109
-1.281
-0.708
-0.401
-0.239
-0.149
-0.096
-0.063
-0.041
-0.027
-0.017
-0.034
-0.035
-0.035
-0.036
-0.036
-0.036
-0.036
-0.036
-0.036
-0.036
-0.035
-0.035
-0.035
-0.034
-0.033
-0.031
-0.030
-0.028
-0.026
-0.025
-0.023
-0.021
-0.018
-0.016
-0.014
-0.011
-0.008
-0.005
-0.002
0.002
0.007
0.012
0.018
0.024
0.030
0.036
0.043
0.050
0.058
0.070
0.089
0.118
0.152
0.174
0.170
0.119
0.021
-0.119
-0.306
-0.562
-0.909
-1.250
-1.375
-1.314
-1.112
-0.785
-0.494
-0.303
-0.187
-0.118
-0.076
-0.049
-0.031
-0.019
-0.011
-0.035
-0.036
-0.036
-0.037
-0.037
-0.037
-0.037
-0.037
-0.037
-0.037
-0.036
-0.036
-0.035
-0.035
-0.034
-0.032
-0.031
-0.029
-0.028
-0.026
-0.024
-0.022
-0.019
-0.017
-0.014
-0.011
-0.008
-0.005
-0.001
0.004
0.009
0.015
0.020
0.027
0.033
0.040
0.048
0.056
0.064
0.075
0.092
0.114
0.134
0.141
0.129
0.091
0.029
-0.056
-0.163
-0.292
-0.436
-0.561
-0.626
-0.623
-0.552
-0.428
-0.298
-0.196
-0.125
-0.079
-0.049
-0.030
-0.018
-0.009
-0.004
-0.036
-0.036
-0.037
-0.037
-0.038
-0.038
-0.038
-0.038
-0.038
-0.038
-0.038
-0.037
-0.037
-0.036
-0.035
-0.034
-0.033
-0.031
-0.030
-0.028
-0.026
-0.023
-0.021
-0.018
-0.015
-0.011
-0.008
-0.004
0.001
0.006
0.011
0.017
0.024
0.031
0.038
0.046
0.055
0.064
0.075
0.088
0.103
0.120
0.133
0.137
0.125
0.098
0.057
0.004
-0.055
-0.118
-0.178
-0.227
-0.257
-0.264
-0.243
-0.198
-0.145
-0.098
-0.061
-0.036
-0.019
-0.009
-0.002
0.002
0.004
-0.036
-0.037
-0.038
-0.038
-0.039
-0.039
-0.039
-0.039
-0.040
-0.039
-0.039
-0.039
-0.038
-0.038
-0.037
-0.036
-0.035
-0.033
-0.031
-0.029
-0.027
-0.024
-0.022
-0.018
-0.015
-0.011
-0.007
-0.003
0.003
0.008
0.014
0.021
0.028
0.036
0.044
0.054
0.065
0.078
0.093
0.111
0.131
0.150
0.166
0.171
0.161
0.136
0.101
0.063
0.027
-0.002
-0.022
-0.037
-0.047
-0.053
-0.051
-0.041
-0.027
-0.012
-0.001
0.007
0.011
0.012
0.013
0.013
0.012
-0.037
-0.038
-0.039
-0.039
-0.040
-0.040
-0.041
-0.041
-0.041
-0.041
-0.041
-0.041
-0.040
-0.040
-0.039
-0.038
-0.037
-0.035
-0.033
-0.031
-0.028
-0.026
-0.022
-0.019
-0.015
-0.011
-0.006
-0.001
0.005
0.011
0.018
0.026
0.034
0.043
0.053
0.064
0.077
0.095
0.117
0.144
0.175
0.207
0.230
0.239
0.226
0.196
0.158
0.122
0.097
0.085
0.086
0.091
0.094
0.095
0.089
0.082
0.073
0.063
0.055
0.046
0.039
0.033
0.028
0.024
0.020
-0.038
-0.039
-0.039
-0.040
-0.041
-0.041
-0.042
-0.042
-0.043
-0.043
-0.043
-0.043
-0.043
-0.042
-0.042
-0.041
-0.039
-0.037
-0.035
-0.033
-0.030
-0.026
-0.023
-0.019
-0.015
-0.010
-0.005
0.001
0.008
0.015
0.023
0.032
0.042
0.052
0.063
0.076
0.092
0.115
0.145
0.184
0.232
0.280
0.316
0.329
0.312
0.270
0.222
0.182
0.159
0.157
0.171
0.193
0.211
0.219
0.211
0.190
0.162
0.132
0.105
0.083
0.065
0.051
0.041
0.033
0.027
-0.038
-0.039
-0.040
-0.041
-0.042
-0.043
-0.043
-0.044
-0.044
-0.045
-0.045
-0.045
-0.045
-0.045
-0.044
-0.043
-0.042
-0.040
-0.037
-0.034
-0.031
-0.027
-0.023
-0.018
-0.013
-0.008
-0.002
0.004
0.011
0.020
0.029
0.039
0.050
0.063
0.075
0.089
0.107
0.133
0.171
0.223
0.288
0.355
0.406
0.423
0.398
0.342
0.281
0.235
0.215
0.220
0.247
0.285
0.319
0.336
0.328
0.294
0.246
0.196
0.151
0.115
0.087
0.067
0.052
0.041
0.033
-0.039
-0.040
-0.041
-0.042
-0.043
-0.044
-0.045
-0.045
-0.046
-0.047
-0.047
-0.048
-0.048
-0.048
-0.047
-0.046
-0.045
-0.042
-0.040
-0.036
-0.032
-0.027
-0.022
-0.017
-0.012
-0.006
0.000
0.007
0.015
0.024
0.034
0.046
0.061
0.075
0.089
0.103
0.119
0.145
0.186
0.247
0.327
0.410
0.471
0.487
0.455
0.389
0.323
0.275
0.258
0.272
0.312
0.368
0.421
0.449
0.439
0.391
0.322
0.251
0.189
0.141
0.105
0.079
0.061
0.048
0.038
-0.039
-0.041
-0.042
-0.043
-0.044
-0.045
-0.046
-0.047
-0.048
-0.049
-0.050
-0.050
-0.051
-0.051
-0.050
-0.049
-0.048
-0.046
-0.042
-0.038
-0.033
-0.028
-0.022
-0.016
-0.010
-0.003
0.003
0.010
0.018
0.027
0.039
0.053
0.069
0.086
0.100
0.111
0.121
0.141
0.180
0.245
0.330
0.418
0.479
0.493
0.459
0.397
0.335
0.294
0.283
0.306
0.359
0.432
0.501
0.540
0.528
0.466
0.380
0.292
0.217
0.159
0.118
0.088
0.067
0.052
0.041
-0.040
-0.041
-0.042
-0.044
-0.045
-0.046
-0.047
-0.049
-0.050
-0.051
-0.052
-0.053
-0.054
-0.054
-0.054
-0.053
-0.052
-0.049
-0.046
-0.041
-0.035
-0.029
-0.022
-0.014
-0.007
0.000
0.007
0.014
0.020
0.029
0.039
0.054
0.071
0.090
0.103
0.108
0.106
0.111
0.141
0.206
0.291
0.373
0.428
0.441
0.415
0.367
0.320
0.290
0.287
0.317
0.378
0.461
0.540
0.582
0.568
0.502
0.405
0.309
0.228
0.167
0.123
0.092
0.070
0.055
0.043
-0.040
-0.042
-0.043
-0.044
-0.046
-0.047
-0.049
-0.050
-0.052
-0.054
-0.055
-0.056
-0.058
-0.058
-0.059
-0.058
-0.057
-0.054
-0.050
-0.045
-0.038
-0.030
-0.022
-0.014
-0.005
0.003
0.011
0.017
0.022
0.026
0.033
0.046
0.064
0.082
0.094
0.094
0.078
0.058
0.076
0.143
0.227
0.300
0.347
0.361
0.347
0.317
0.286
0.269
0.273
0.305
0.365
0.445
0.521
0.561
0.549
0.485
0.391
0.299
0.222
0.164
0.121
0.091
0.070
0.055
0.044
-0.041
-0.042
-0.044
-0.045
-0.047
-0.049
-0.050
-0.052
-0.054
-0.056
-0.058
-0.060
-0.062
-0.063
-0.064
-0.064
-0.063
-0.060
-0.056
-0.050
-0.043
-0.034
-0.025
-0.015
-0.005
0.006
0.016
0.023
0.023
0.017
0.014
0.024
0.043
0.063
0.078
0.080
0.064
0.033
0.036
0.095
0.169
0.229
0.267
0.281
0.276
0.261
0.245
0.237
0.246
0.274
0.324
0.389
0.449
0.483
0.474
0.420
0.343
0.266
0.201
0.151
0.114
0.087
0.068
0.054
0.043
-0.041
-0.043
-0.044
-0.046
-0.048
-0.050
-0.052
-0.054
-0.056
-0.059
-0.061
-0.064
-0.067
-0.069
-0.071
-0.071
-0.071
-0.069
-0.064
-0.058
-0.050
-0.040
-0.030
-0.019
-0.007
0.007
0.023
0.037
0.034
-0.001
-0.031
-0.028
0.
0.032
0.058
0.074
0.078
0.066
0.060
0.088
0.134
0.175
0.202
0.215
0.216
0.210
0.204
0.203
0.212
0.234
0.269
0.313
0.354
0.377
0.370
0.333
0.278
0.222
0.173
0.133
0.103
0.080
0.064
0.051
0.041
-0.042
-0.043
-0.045
-0.047
-0.049
-0.051
-0.053
-0.056
-0.059
-0.062
-0.065
-0.068
-0.072
-0.075
-0.078
-0.080
-0.080
-0.079
-0.075
-0.069
-0.060
-0.050
-0.038
-0.026
-0.012
0.005
0.031
0.067
0.077
-0.024
-0.136
-0.152
-0.089
-0.018
0.031
0.062
0.085
0.094
0.091
0.097
0.116
0.139
0.156
0.166
0.169
0.169
0.167
0.169
0.177
0.193
0.216
0.243
0.266
0.279
0.273
0.250
0.215
0.178
0.143
0.114
0.090
0.072
0.058
0.047
0.039
-0.042
-0.044
-0.046
-0.048
-0.050
-0.052
-0.055
-0.058
-0.061
-0.065
-0.069
-0.073
-0.078
-0.082
-0.087
-0.090
-0.092
-0.092
-0.088
-0.082
-0.074
-0.063
-0.050
-0.037
-0.023
-0.005
0.024
0.075
0.092
-0.093
-0.364
-0.415
-0.241
-0.086
-0.005
0.039
0.067
0.084
0.089
0.093
0.101
0.113
0.123
0.130
0.134
0.136
0.137
0.140
0.146
0.157
0.171
0.186
0.199
0.204
0.200
0.186
0.164
0.140
0.116
0.095
0.078
0.064
0.052
0.043
0.036
-0.042
-0.044
-0.046
-0.048
-0.050
-0.053
-0.056
-0.059
-0.063
-0.068
-0.073
-0.078
-0.084
-0.090
-0.097
-0.102
-0.106
-0.107
-0.105
-0.099
-0.090
-0.078
-0.065
-0.051
-0.037
-0.022
-0.003
0.018
-0.014
-0.232
-0.590
-0.665
-0.368
-0.143
-0.039
0.011
0.041
0.060
0.071
0.078
0.085
0.091
0.098
0.103
0.107
0.110
0.112
0.116
0.120
0.127
0.135
0.143
0.150
0.152
0.148
0.139
0.125
0.110
0.094
0.079
0.066
0.055
0.046
0.039
0.033
-0.043
-0.044
-0.046
-0.049
-0.051
-0.054
-0.057
-0.061
-0.065
-0.070
-0.076
-0.083
-0.090
-0.099
-0.107
-0.115
-0.121
-0.124
-0.123
-0.118
-0.108
-0.096
-0.082
-0.068
-0.054
-0.043
-0.035
-0.041
-0.096
-0.249
-0.475
-0.517
-0.318
-0.147
-0.058
-0.012
0.015
0.036
0.050
0.060
0.067
0.072
0.078
0.083
0.087
0.090
0.093
0.096
0.099
0.103
0.108
0.112
0.115
0.115
0.112
0.106
0.097
0.086
0.076
0.065
0.056
0.047
0.040
0.035
0.030
-0.043
-0.045
-0.047
-0.049
-0.052
-0.055
-0.058
-0.062
-0.067
-0.073
-0.080
-0.087
-0.096
-0.107
-0.117
-0.128
-0.137
-0.142
-0.143
-0.138
-0.128
-0.114
-0.099
-0.084
-0.071
-0.061
-0.057
-0.067
-0.105
-0.179
-0.262
-0.274
-0.200
-0.117
-0.062
-0.027
-0.003
0.017
0.031
0.042
0.049
0.055
0.061
0.066
0.071
0.074
0.077
0.080
0.083
0.085
0.088
0.089
0.090
0.090
0.087
0.082
0.076
0.069
0.061
0.054
0.047
0.041
0.035
0.030
0.026
-0.043
-0.045
-0.047
-0.049
-0.052
-0.055
-0.059
-0.063
-0.069
-0.075
-0.082
-0.091
-0.102
-0.114
-0.127
-0.140
-0.152
-0.160
-0.162
-0.157
-0.147
-0.132
-0.115
-0.099
-0.084
-0.074
-0.069
-0.074
-0.091
-0.120
-0.146
-0.147
-0.121
-0.085
-0.056
-0.033
-0.014
0.003
0.017
0.027
0.035
0.042
0.048
0.053
0.058
0.062
0.065
0.068
0.069
0.071
0.072
0.072
0.072
0.071
0.068
0.065
0.060
0.055
0.050
0.044
0.039
0.035
0.030
0.026
0.023
-0.043
-0.045
-0.047
-0.049
-0.052
-0.056
-0.059
-0.064
-0.069
-0.076
-0.084
-0.094
-0.106
-0.119
-0.134
-0.150
-0.164
-0.174
-0.177
-0.173
-0.162
-0.146
-0.128
-0.110
-0.095
-0.083
-0.076
-0.074
-0.079
-0.087
-0.093
-0.091
-0.079
-0.063
-0.047
-0.032
-0.017
-0.004
0.007
0.016
0.024
0.031
0.038
0.044
0.049
0.053
0.056
0.058
0.059
0.060
0.060
0.060
0.059
0.057
0.055
0.052
0.048
0.045
0.041
0.037
0.033
0.029
0.026
0.023
0.020
-0.042
-0.045
-0.047
-0.049
-0.052
-0.056
-0.060
-0.064
-0.070
-0.077
-0.085
-0.095
-0.108
-0.122
-0.138
-0.155
-0.171
-0.182
-0.187
-0.184
-0.173
-0.156
-0.137
-0.118
-0.102
-0.089
-0.079
-0.073
-0.071
-0.070
-0.069
-0.065
-0.058
-0.049
-0.038
-0.028
-0.017
-0.006
0.003
0.011
0.018
0.025
0.032
0.038
0.043
0.046
0.049
0.050
0.051
0.051
0.051
0.050
0.048
0.046
0.044
0.042
0.039
0.036
0.033
0.030
0.027
0.024
0.022
0.020
0.017
-0.042
-0.044
-0.047
-0.049
-0.052
-0.055
-0.059
-0.064
-0.070
-0.077
-0.085
-0.095
-0.108
-0.122
-0.139
-0.156
-0.172
-0.184
-0.190
-0.187
-0.176
-0.160
-0.141
-0.122
-0.105
-0.091
-0.080
-0.072
-0.067
-0.062
-0.058
-0.053
-0.046
-0.039
-0.031
-0.023
-0.014
-0.006
0.002
0.009
0.016
0.022
0.028
0.034
0.038
0.041
0.043
0.044
0.044
0.044
0.043
0.041
0.040
0.038
0.036
0.034
0.032
0.029
0.027
0.025
0.022
0.020
0.018
0.016
0.015
-0.042
-0.044
-0.046
-0.049
-0.052
-0.055
-0.059
-0.063
-0.069
-0.076
-0.084
-0.094
-0.105
-0.119
-0.135
-0.152
-0.167
-0.179
-0.184
-0.182
-0.172
-0.157
-0.139
-0.121
-0.105
-0.091
-0.080
-0.071
-0.064
-0.057
-0.052
-0.046
-0.040
-0.033
-0.026
-0.018
-0.011
-0.004
0.003
0.010
0.016
0.021
0.027
0.031
0.035
0.037
0.039
0.039
0.039
0.038
0.036
0.035
0.033
0.031
0.029
0.027
0.025
0.023
0.022
0.020
0.018
0.017
0.015
0.014
0.012
-0.042
-0.043
-0.046
-0.048
-0.051
-0.054
-0.058
-0.062
-0.067
-0.074
-0.081
-0.091
-0.102
-0.114
-0.128
-0.143
-0.157
-0.167
-0.172
-0.171
-0.162
-0.149
-0.133
-0.117
-0.102
-0.089
-0.078
-0.069
-0.061
-0.054
-0.048
-0.042
-0.035
-0.029
-0.022
-0.015
-0.008
-0.002
0.004
0.010
0.015
0.021
0.025
0.029
0.032
0.034
0.034
0.034
0.034
0.032
0.031
0.029
0.027
0.025
0.023
0.022
0.020
0.019
0.017
0.016
0.014
0.013
0.012
0.011
0.010
-0.041
-0.043
-0.045
-0.047
-0.050
-0.053
-0.057
-0.061
-0.066
-0.071
-0.078
-0.087
-0.096
-0.107
-0.119
-0.132
-0.143
-0.152
-0.156
-0.155
-0.148
-0.137
-0.124
-0.110
-0.097
-0.085
-0.075
-0.066
-0.059
-0.052
-0.045
-0.039
-0.033
-0.026
-0.020
-0.014
-0.007
-0.001
0.004
0.009
0.014
0.019
0.023
0.026
0.029
0.030
0.030
0.030
0.029
0.027
0.025
0.024
0.022
0.020
0.018
0.017
0.015
0.014
0.013
0.012
0.011
0.010
0.009
0.009
0.008
-0.040
-0.042
-0.044
-0.047
-0.049
-0.052
-0.055
-0.059
-0.063
-0.069
-0.075
-0.082
-0.090
-0.099
-0.109
-0.120
-0.129
-0.135
-0.139
-0.138
-0.132
-0.123
-0.113
-0.101
-0.090
-0.080
-0.071
-0.063
-0.056
-0.049
-0.043
-0.037
-0.031
-0.025
-0.019
-0.013
-0.007
-0.002
0.003
0.008
0.012
0.016
0.020
0.023
0.025
0.026
0.026
0.025
0.024
0.022
0.021
0.019
0.017
0.015
0.014
0.013
0.011
0.010
0.010
0.009
0.008
0.008
0.007
0.007
0.006
-0.040
-0.042
-0.043
-0.046
-0.048
-0.051
-0.054
-0.057
-0.061
-0.066
-0.071
-0.077
-0.084
-0.091
-0.099
-0.107
-0.114
-0.119
-0.121
-0.120
-0.116
-0.110
-0.101
-0.092
-0.083
-0.075
-0.067
-0.060
-0.053
-0.047
-0.041
-0.035
-0.029
-0.024
-0.018
-0.013
-0.008
-0.003
0.001
0.005
0.009
0.012
0.015
0.018
0.020
0.021
0.021
0.021
0.019
0.018
0.016
0.014
0.013
0.011
0.010
0.009
0.008
0.007
0.007
0.006
0.006
0.005
0.005
0.005
0.004
-0.039
-0.041
-0.043
-0.045
-0.047
-0.049
-0.052
-0.055
-0.059
-0.063
-0.067
-0.072
-0.078
-0.084
-0.090
-0.095
-0.101
-0.104
-0.106
-0.105
-0.102
-0.097
-0.090
-0.083
-0.076
-0.069
-0.062
-0.056
-0.050
-0.044
-0.039
-0.034
-0.028
-0.023
-0.018
-0.014
-0.009
-0.005
-0.001
0.002
0.005
0.008
0.011
0.014
0.015
0.016
0.016
0.016
0.015
0.013
0.012
0.010
0.009
0.008
0.006
0.006
0.005
0.004
0.004
0.004
0.003
0.003
0.003
0.003
0.003
-0.038
-0.040
-0.042
-0.043
-0.045
-0.048
-0.050
-0.053
-0.056
-0.059
-0.063
-0.067
-0.072
-0.076
-0.081
-0.085
-0.089
-0.091
-0.093
-0.092
-0.089
-0.085
-0.081
-0.075
-0.069
-0.063
-0.058
-0.052
-0.047
-0.042
-0.037
-0.032
-0.028
-0.023
-0.018
-0.014
-0.010
-0.007
-0.004
-0.001
0.002
0.005
0.007
0.009
0.011
0.012
0.012
0.012
0.011
0.009
0.008
0.007
0.005
0.004
0.003
0.003
0.002
0.002
0.002
0.001
0.001
0.001
0.001
0.001
0.001
-0.037
-0.039
-0.041
-0.042
-0.044
-0.046
-0.048
-0.051
-0.053
-0.056
-0.059
-0.063
-0.066
-0.070
-0.073
-0.077
-0.079
-0.081
-0.081
-0.081
-0.079
-0.076
-0.072
-0.068
-0.063
-0.058
-0.053
-0.049
-0.044
-0.040
-0.035
-0.031
-0.027
-0.023
-0.019
-0.015
-0.012
-0.009
-0.006
-0.003
-0.001
0.001
0.004
0.005
0.007
0.008
0.008
0.008
0.007
0.006
0.005
0.004
0.003
0.002
0.001
0.000
0.
0.000
0.000
0.000
0.000
0.000
0.000
0.000
0.000
-0.037
-0.038
-0.039
-0.041
-0.043
-0.045
-0.047
-0.049
-0.051
-0.053
-0.056
-0.059
-0.061
-0.064
-0.067
-0.069
-0.071
-0.072
-0.072
-0.072
-0.070
-0.068
-0.065
-0.061
-0.058
-0.054
-0.050
-0.046
-0.042
-0.038
-0.034
-0.030
-0.026
-0.023
-0.019
-0.016
-0.013
-0.010
-0.008
-0.005
-0.003
-0.001
0.001
0.002
0.003
0.004
0.004
0.004
0.004
0.003
0.002
0.001
0.
-0.001
-0.001
-0.002
-0.002
-0.002
-0.002
-0.002
-0.002
-0.002
-0.002
-0.001
-0.001
-0.036
-0.037
-0.038
-0.040
-0.041
-0.043
-0.045
-0.047
-0.049
-0.051
-0.053
-0.055
-0.057
-0.059
-0.061
-0.063
-0.064
-0.065
-0.065
-0.064
-0.063
-0.061
-0.059
-0.056
-0.053
-0.050
-0.046
-0.043
-0.039
-0.036
-0.032
-0.029
-0.026
-0.023
-0.019
-0.017
-0.014
-0.011
-0.009
-0.007
-0.005
-0.004
-0.002
-0.001
0.000
0.001
0.001
0.001
0.001
0.
-0.001
-0.001
-0.002
-0.003
-0.003
-0.003
-0.004
-0.004
-0.003
-0.003
-0.003
-0.003
-0.003
-0.002
-0.002
-0.035
-0.036
-0.037
-0.039
-0.040
-0.041
-0.043
-0.045
-0.046
-0.048
-0.050
-0.052
-0.053
-0.055
-0.056
-0.058
-0.058
-0.059
-0.059
-0.058
-0.057
-0.056
-0.054
-0.051
-0.049
-0.046
-0.043
-0.040
-0.037
-0.034
-0.031
-0.028
-0.025
-0.022
-0.020
-0.017
-0.015
-0.013
-0.011
-0.009
-0.007
-0.006
-0.004
-0.003
-0.002
-0.002
-0.001
-0.001
-0.002
-0.002
-0.003
-0.003
-0.004
-0.004
-0.005
-0.005
-0.005
-0.005
-0.005
-0.004
-0.004
-0.004
-0.004
-0.003
-0.003
-0.034
-0.035
-0.036
-0.037
-0.039
-0.040
-0.041
-0.043
-0.044
-0.046
-0.047
-0.048
-0.050
-0.051
-0.052
-0.053
-0.054
-0.054
-0.054
-0.053
-0.052
-0.051
-0.049
-0.047
-0.045
-0.043
-0.041
-0.038
-0.035
-0.033
-0.030
-0.027
-0.025
-0.022
-0.020
-0.018
-0.015
-0.013
-0.012
-0.010
-0.009
-0.007
-0.006
-0.005
-0.004
-0.004
-0.004
-0.004
-0.004
-0.004
-0.004
-0.005
-0.005
-0.006
-0.006
-0.006
-0.006
-0.006
-0.006
-0.005
-0.005
-0.005
-0.004
-0.004
-0.004
-0.033
-0.034
-0.035
-0.036
-0.037
-0.039
-0.040
-0.041
-0.042
-0.043
-0.045
-0.046
-0.047
-0.048
-0.049
-0.049
-0.050
-0.050
-0.050
-0.049
-0.048
-0.047
-0.046
-0.044
-0.042
-0.040
-0.038
-0.036
-0.034
-0.031
-0.029
-0.027
-0.024
-0.022
-0.020
-0.018
-0.016
-0.014
-0.013
-0.011
-0.010
-0.009
-0.008
-0.007
-0.006
-0.006
-0.005
-0.005
-0.005
-0.006
-0.006
-0.006
-0.006
-0.007
-0.007
-0.007
-0.007
-0.007
-0.006
-0.006
-0.006
-0.005
-0.005
-0.005
-0.005
-0.032
-0.033
-0.034
-0.035
-0.036
-0.037
-0.038
-0.039
-0.040
-0.041
-0.042
-0.043
-0.044
-0.045
-0.046
-0.046
-0.046
-0.046
-0.046
-0.046
-0.045
-0.044
-0.043
-0.041
-0.040
-0.038
-0.036
-0.034
-0.032
-0.030
-0.028
-0.026
-0.024
-0.022
-0.020
-0.018
-0.016
-0.015
-0.013
-0.012
-0.011
-0.010
-0.009
-0.008
-0.007
-0.007
-0.007
-0.007
-0.007
-0.007
-0.007
-0.007
-0.007
-0.007
-0.008
-0.007
-0.007
-0.007
-0.007
-0.007
-0.006
-0.006
-0.006
-0.005
-0.005
-0.011
-0.011
-0.011
-0.011
-0.011
-0.011
-0.011
-0.011
-0.011
-0.011
-0.011
-0.011
-0.012
-0.012
-0.012
-0.013
-0.013
-0.013
-0.014
-0.015
-0.015
-0.016
-0.016
-0.017
-0.017
-0.018
-0.018
-0.019
-0.019
-0.019
-0.020
-0.020
-0.021
-0.021
-0.022
-0.022
-0.023
-0.023
-0.024
-0.024
-0.024
-0.024
-0.024
-0.024
-0.024
-0.024
-0.024
-0.024
-0.023
-0.023
-0.022
-0.022
-0.021
-0.021
-0.020
-0.019
-0.019
-0.018
-0.017
-0.017
-0.016
-0.015
-0.015
-0.014
-0.014
-0.012
-0.012
-0.011
-0.011
-0.011
-0.011
-0.011
-0.011
-0.011
-0.011
-0.011
-0.011
-0.011
-0.012
-0.012
-0.012
-0.013
-0.013
-0.014
-0.014
-0.015
-0.015
-0.016
-0.017
-0.017
-0.018
-0.018
-0.019
-0.019
-0.020
-0.020
-0.021
-0.021
-0.022
-0.022
-0.023
-0.023
-0.024
-0.024
-0.025
-0.025
-0.025
-0.025
-0.025
-0.025
-0.025
-0.025
-0.025
-0.024
-0.024
-0.023
-0.023
-0.022
-0.021
-0.021
-0.020
-0.019
-0.018
-0.018
-0.017
-0.016
-0.016
-0.015
-0.014
-0.014
-0.012
-0.012
-0.012
-0.011
-0.011
-0.011
-0.011
-0.011
-0.011
-0.011
-0.011
-0.011
-0.011
-0.011
-0.012
-0.012
-0.012
-0.013
-0.013
-0.014
-0.015
-0.015
-0.016
-0.016
-0.017
-0.017
-0.018
-0.019
-0.019
-0.020
-0.020
-0.021
-0.022
-0.022
-0.023
-0.024
-0.024
-0.025
-0.025
-0.025
-0.026
-0.026
-0.026
-0.026
-0.026
-0.026
-0.026
-0.025
-0.025
-0.024
-0.024
-0.023
-0.023
-0.022
-0.021
-0.020
-0.020
-0.019
-0.018
-0.017
-0.017
-0.016
-0.015
-0.014
-0.014
-0.012
-0.012
-0.012
-0.012
-0.011
-0.011
-0.011
-0.011
-0.011
-0.011
-0.011
-0.011
-0.011
-0.011
-0.011
-0.011
-0.012
-0.012
-0.013
-0.013
-0.014
-0.015
-0.015
-0.016
-0.016
-0.017
-0.018
-0.018
-0.019
-0.020
-0.021
-0.021
-0.022
-0.023
-0.023
-0.024
-0.025
-0.025
-0.026
-0.026
-0.027
-0.027
-0.027
-0.027
-0.027
-0.027
-0.027
-0.026
-0.026
-0.025
-0.025
-0.024
-0.023
-0.022
-0.022
-0.021
-0.020
-0.019
-0.018
-0.018
-0.017
-0.016
-0.015
-0.015
-0.014
-0.012
-0.012
-0.012
-0.012
-0.011
-0.011
-0.011
-0.011
-0.011
-0.010
-0.010
-0.010
-0.010
-0.010
-0.011
-0.011
-0.011
-0.012
-0.012
-0.013
-0.013
-0.014
-0.014
-0.015
-0.016
-0.016
-0.017
-0.018
-0.019
-0.020
-0.021
-0.021
-0.022
-0.023
-0.024
-0.025
-0.025
-0.026
-0.027
-0.027
-0.027
-0.028
-0.028
-0.028
-0.028
-0.028
-0.028
-0.027
-0.027
-0.026
-0.025
-0.025
-0.024
-0.023
-0.022
-0.021
-0.020
-0.019
-0.019
-0.018
-0.017
-0.016
-0.015
-0.015
-0.014
-0.013
-0.012
-0.012
-0.012
-0.012
-0.011
-0.011
-0.011
-0.010
-0.010
-0.010
-0.010
-0.010
-0.010
-0.010
-0.010
-0.010
-0.011
-0.011
-0.011
-0.012
-0.013
-0.013
-0.014
-0.015
-0.015
-0.016
-0.017
-0.018
-0.019
-0.020
-0.021
-0.022
-0.023
-0.024
-0.025
-0.026
-0.027
-0.027
-0.028
-0.028
-0.029
-0.029
-0.029
-0.029
-0.029
-0.028
-0.028
-0.027
-0.027
-0.026
-0.025
-0.024
-0.023
-0.023
-0.022
-0.021
-0.020
-0.019
-0.018
-0.017
-0.016
-0.016
-0.015
-0.014
-0.013
-0.013
-0.012
-0.012
-0.012
-0.011
-0.011
-0.011
-0.010
-0.010
-0.010
-0.010
-0.009
-0.009
-0.009
-0.009
-0.009
-0.010
-0.010
-0.010
-0.010
-0.011
-0.012
-0.012
-0.013
-0.014
-0.015
-0.016
-0.017
-0.019
-0.020
-0.021
-0.022
-0.023
-0.024
-0.025
-0.026
-0.027
-0.028
-0.029
-0.029
-0.030
-0.030
-0.030
-0.030
-0.030
-0.029
-0.029
-0.028
-0.028
-0.027
-0.026
-0.025
-0.024
-0.023
-0.022
-0.021
-0.020
-0.019
-0.018
-0.017
-0.016
-0.016
-0.015
-0.014
-0.013
-0.013
-0.013
-0.012
-0.012
-0.012
-0.011
-0.011
-0.010
-0.010
-0.010
-0.009
-0.009
-0.009
-0.009
-0.009
-0.009
-0.008
-0.008
-0.009
-0.009
-0.009
-0.010
-0.010
-0.011
-0.012
-0.013
-0.015
-0.016
-0.018
-0.019
-0.021
-0.022
-0.023
-0.024
-0.026
-0.027
-0.027
-0.028
-0.029
-0.030
-0.030
-0.031
-0.031
-0.031
-0.031
-0.030
-0.030
-0.029
-0.028
-0.028
-0.027
-0.026
-0.025
-0.024
-0.023
-0.022
-0.021
-0.019
-0.018
-0.018
-0.017
-0.016
-0.015
-0.014
-0.014
-0.014
-0.013
-0.013
-0.012
-0.012
-0.011
-0.011
-0.010
-0.010
-0.010
-0.009
-0.009
-0.009
-0.008
-0.008
-0.008
-0.007
-0.007
-0.007
-0.007
-0.007
-0.007
-0.008
-0.009
-0.010
-0.011
-0.013
-0.015
-0.017
-0.019
-0.020
-0.022
-0.023
-0.024
-0.026
-0.027
-0.028
-0.029
-0.030
-0.030
-0.031
-0.031
-0.032
-0.032
-0.032
-0.031
-0.031
-0.030
-0.029
-0.028
-0.027
-0.026
-0.025
-0.024
-0.023
-0.022
-0.021
-0.020
-0.019
-0.018
-0.017
-0.016
-0.015
-0.014
-0.014
-0.014
-0.014
-0.013
-0.013
-0.012
-0.012
-0.011
-0.010
-0.010
-0.009
-0.009
-0.009
-0.009
-0.008
-0.008
-0.007
-0.007
-0.006
-0.005
-0.005
-0.004
-0.004
-0.005
-0.006
-0.007
-0.009
-0.011
-0.013
-0.015
-0.017
-0.019
-0.021
-0.023
-0.024
-0.025
-0.027
-0.028
-0.029
-0.030
-0.031
-0.031
-0.032
-0.032
-0.033
-0.032
-0.032
-0.032
-0.031
-0.030
-0.029
-0.028
-0.027
-0.026
-0.025
-0.024
-0.023
-0.021
-0.020
-0.019
-0.018
-0.017
-0.016
-0.015
-0.014
-0.015
-0.015
-0.014
-0.014
-0.013
-0.013
-0.012
-0.011
-0.010
-0.010
-0.009
-0.009
-0.009
-0.009
-0.009
-0.008
-0.008
-0.007
-0.005
-0.004
-0.002
-0.001
-0.001
-0.001
-0.002
-0.004
-0.006
-0.008
-0.011
-0.014
-0.016
-0.019
-0.021
-0.022
-0.024
-0.025
-0.026
-0.027
-0.029
-0.030
-0.031
-0.032
-0.032
-0.033
-0.033
-0.033
-0.033
-0.033
-0.032
-0.031
-0.030
-0.029
-0.028
-0.027
-0.026
-0.025
-0.023
-0.022
-0.021
-0.020
-0.018
-0.017
-0.016
-0.015
-0.014
-0.016
-0.015
-0.015
-0.015
-0.014
-0.013
-0.012
-0.012
-0.011
-0.010
-0.009
-0.009
-0.009
-0.009
-0.010
-0.010
-0.009
-0.008
-0.006
-0.003
-0.001
0.001
0.002
0.003
0.002
0.000
-0.002
-0.005
-0.009
-0.012
-0.015
-0.018
-0.020
-0.021
-0.023
-0.024
-0.025
-0.026
-0.028
-0.029
-0.030
-0.031
-0.032
-0.033
-0.033
-0.034
-0.034
-0.033
-0.033
-0.032
-0.031
-0.030
-0.029
-0.028
-0.027
-0.026
-0.024
-0.023
-0.021
-0.020
-0.019
-0.018
-0.016
-0.015
-0.014
-0.017
-0.016
-0.016
-0.015
-0.015
-0.014
-0.013
-0.012
-0.011
-0.010
-0.009
-0.009
-0.009
-0.011
-0.012
-0.012
-0.012
-0.010
-0.007
-0.004
0.
0.003
0.006
0.007
0.006
0.004
0.001
-0.003
-0.007
-0.010
-0.014
-0.016
-0.019
-0.020
-0.022
-0.023
-0.024
-0.025
-0.026
-0.027
-0.028
-0.029
-0.031
-0.032
-0.033
-0.034
-0.034
-0.034
-0.034
-0.034
-0.033
-0.032
-0.031
-0.030
-0.028
-0.027
-0.025
-0.024
-0.022
-0.021
-0.019
-0.018
-0.017
-0.015
-0.014
-0.018
-0.017
-0.017
-0.016
-0.016
-0.015
-0.014
-0.013
-0.011
-0.010
-0.009
-0.009
-0.010
-0.012
-0.014
-0.016
-0.017
-0.015
-0.012
-0.007
-0.001
0.004
0.008
0.010
0.010
0.008
0.004
0.000
-0.004
-0.009
-0.012
-0.015
-0.017
-0.019
-0.020
-0.021
-0.022
-0.022
-0.023
-0.024
-0.025
-0.026
-0.028
-0.029
-0.031
-0.033
-0.034
-0.035
-0.036
-0.036
-0.035
-0.035
-0.034
-0.032
-0.031
-0.029
-0.027
-0.025
-0.024
-0.022
-0.020
-0.019
-0.017
-0.016
-0.014
-0.019
-0.018
-0.018
-0.018
-0.017
-0.016
-0.015
-0.013
-0.012
-0.010
-0.009
-0.009
-0.010
-0.013
-0.017
-0.021
-0.024
-0.024
-0.020
-0.013
-0.005
0.003
0.009
0.012
0.013
0.011
0.007
0.002
-0.003
-0.007
-0.011
-0.014
-0.016
-0.017
-0.018
-0.018
-0.018
-0.018
-0.018
-0.018
-0.019
-0.020
-0.022
-0.025
-0.028
-0.032
-0.035
-0.037
-0.038
-0.039
-0.039
-0.039
-0.038
-0.036
-0.034
-0.032
-0.030
-0.028
-0.026
-0.023
-0.021
-0.020
-0.018
-0.016
-0.015
-0.020
-0.020
-0.019
-0.019
-0.019
-0.018
-0.017
-0.015
-0.013
-0.010
-0.009
-0.009
-0.011
-0.015
-0.021
-0.028
-0.035
-0.038
-0.035
-0.025
-0.012
-0.001
0.008
0.012
0.014
0.012
0.009
0.004
-0.002
-0.006
-0.010
-0.013
-0.014
-0.015
-0.015
-0.014
-0.013
-0.012
-0.011
-0.010
-0.010
-0.011
-0.014
-0.019
-0.024
-0.030
-0.036
-0.041
-0.044
-0.045
-0.046
-0.045
-0.044
-0.042
-0.039
-0.037
-0.034
-0.031
-0.028
-0.026
-0.023
-0.021
-0.019
-0.017
-0.015
-0.021
-0.021
-0.021
-0.021
-0.020
-0.020
-0.019
-0.017
-0.014
-0.012
-0.009
-0.009
-0.012
-0.017
-0.026
-0.037
-0.049
-0.057
-0.056
-0.042
-0.024
-0.007
0.004
0.011
0.013
0.012
0.008
0.004
-0.001
-0.006
-0.009
-0.011
-0.012
-0.012
-0.011
-0.009
-0.007
-0.005
-0.002
0.001
0.002
0.001
-0.003
-0.010
-0.020
-0.031
-0.041
-0.049
-0.054
-0.056
-0.057
-0.057
-0.055
-0.052
-0.047
-0.043
-0.039
-0.035
-0.032
-0.029
-0.025
-0.023
-0.020
-0.018
-0.015
-0.022
-0.023
-0.023
-0.023
-0.023
-0.022
-0.021
-0.019
-0.017
-0.014
-0.011
-0.011
-0.015
-0.022
-0.033
-0.048
-0.066
-0.080
-0.080
-0.063
-0.038
-0.016
-0.001
0.007
0.010
0.009
0.007
0.002
-0.002
-0.006
-0.008
-0.009
-0.009
-0.008
-0.006
-0.003
0.001
0.005
0.009
0.014
0.016
0.016
0.011
0.001
-0.016
-0.037
-0.057
-0.071
-0.076
-0.077
-0.078
-0.079
-0.075
-0.068
-0.061
-0.053
-0.047
-0.042
-0.037
-0.033
-0.029
-0.025
-0.022
-0.019
-0.016
-0.024
-0.024
-0.024
-0.025
-0.025
-0.025
-0.024
-0.022
-0.019
-0.016
-0.015
-0.016
-0.022
-0.033
-0.047
-0.063
-0.081
-0.097
-0.097
-0.076
-0.048
-0.024
-0.008
0.001
0.005
0.005
0.003
0.
-0.003
-0.006
-0.007
-0.007
-0.006
-0.003
0.000
0.004
0.009
0.015
0.022
0.028
0.032
0.033
0.027
0.011
-0.017
-0.058
-0.103
-0.128
-0.125
-0.116
-0.119
-0.124
-0.115
-0.098
-0.081
-0.068
-0.058
-0.051
-0.044
-0.038
-0.033
-0.028
-0.024
-0.020
-0.017
-0.025
-0.026
-0.026
-0.026
-0.027
-0.027
-0.026
-0.025
-0.023
-0.020
-0.020
-0.024
-0.036
-0.057
-0.078
-0.091
-0.098
-0.103
-0.097
-0.078
-0.052
-0.030
-0.015
-0.006
-0.001
0.000
-0.001
-0.003
-0.005
-0.006
-0.006
-0.005
-0.002
0.001
0.006
0.011
0.018
0.025
0.033
0.041
0.048
0.049
0.043
0.023
-0.022
-0.109
-0.236
-0.305
-0.243
-0.182
-0.208
-0.239
-0.206
-0.150
-0.112
-0.089
-0.074
-0.064
-0.054
-0.046
-0.039
-0.032
-0.027
-0.022
-0.018
-0.027
-0.027
-0.028
-0.028
-0.029
-0.029
-0.028
-0.027
-0.026
-0.025
-0.027
-0.037
-0.062
-0.102
-0.139
-0.146
-0.126
-0.105
-0.089
-0.071
-0.051
-0.034
-0.020
-0.012
-0.007
-0.005
-0.005
-0.006
-0.006
-0.007
-0.005
-0.003
0.001
0.006
0.012
0.018
0.026
0.034
0.043
0.051
0.058
0.061
0.058
0.041
-0.016
-0.200
-0.677
-1.077
-0.533
-0.237
-0.441
-0.617
-0.427
-0.236
-0.151
-0.117
-0.097
-0.082
-0.069
-0.057
-0.046
-0.038
-0.030
-0.025
-0.020
-0.028
-0.028
-0.029
-0.030
-0.030
-0.030
-0.030
-0.029
-0.029
-0.029
-0.035
-0.053
-0.096
-0.171
-0.240
-0.233
-0.164
-0.108
-0.079
-0.062
-0.047
-0.034
-0.024
-0.016
-0.012
-0.009
-0.008
-0.008
-0.007
-0.006
-0.004
-0.001
0.004
0.010
0.017
0.024
0.032
0.040
0.049
0.057
0.063
0.066
0.070
0.077
0.065
-0.163
-1.882
-8.910
-0.400
0.103
-1.156
-2.111
-0.838
-0.303
-0.187
-0.153
-0.131
-0.109
-0.089
-0.071
-0.056
-0.045
-0.035
-0.027
-0.021
-0.029
-0.030
-0.030
-0.031
-0.031
-0.031
-0.031
-0.031
-0.031
-0.033
-0.042
-0.066
-0.122
-0.224
-0.317
-0.290
-0.176
-0.099
-0.066
-0.051
-0.042
-0.033
-0.026
-0.019
-0.015
-0.012
-0.010
-0.009
-0.008
-0.006
-0.003
0.001
0.007
0.014
0.021
0.029
0.036
0.044
0.051
0.056
0.059
0.060
0.072
0.128
0.340
0.775
-0.503
-7.972
8.555
0.920
-1.343
-2.821
-0.396
-0.190
-0.221
-0.215
-0.186
-0.150
-0.117
-0.090
-0.069
-0.053
-0.040
-0.031
-0.023
-0.030
-0.031
-0.031
-0.032
-0.032
-0.032
-0.032
-0.032
-0.033
-0.036
-0.045
-0.069
-0.119
-0.200
-0.268
-0.228
-0.131
-0.073
-0.050
-0.041
-0.036
-0.030
-0.025
-0.020
-0.016
-0.013
-0.011
-0.009
-0.008
-0.005
-0.002
0.003
0.009
0.016
0.024
0.032
0.039
0.045
0.050
0.051
0.047
0.040
0.049
0.138
0.565
2.424
1.845
1.128
0.735
0.124
0.110
1.682
1.525
-0.064
-0.344
-0.346
-0.281
-0.212
-0.156
-0.114
-0.084
-0.062
-0.046
-0.034
-0.025
-0.031
-0.032
-0.032
-0.033
-0.033
-0.033
-0.033
-0.033
-0.034
-0.036
-0.044
-0.060
-0.091
-0.132
-0.154
-0.124
-0.075
-0.046
-0.036
-0.032
-0.030
-0.026
-0.022
-0.019
-0.015
-0.012
-0.010
-0.008
-0.007
-0.004
0.000
0.005
0.011
0.018
0.026
0.034
0.041
0.047
0.050
0.047
0.036
0.016
0.010
0.085
0.349
0.855
1.448
1.846
-0.049
-0.249
0.315
0.557
0.093
-0.631
-0.768
-0.630
-0.444
-0.301
-0.204
-0.141
-0.100
-0.071
-0.051
-0.037
-0.026
-0.032
-0.033
-0.033
-0.034
-0.034
-0.034
-0.034
-0.034
-0.034
-0.036
-0.041
-0.050
-0.064
-0.077
-0.080
-0.064
-0.044
-0.032
-0.028
-0.026
-0.025
-0.022
-0.020
-0.017
-0.014
-0.011
-0.009
-0.007
-0.005
-0.002
0.002
0.007
0.013
0.020
0.028
0.036
0.043
0.049
0.051
0.048
0.036
0.015
0.009
0.081
0.346
1.310
1.463
0.582
-0.859
-3.417
-2.004
-1.840
-2.086
-2.132
-1.854
-1.193
-0.692
-0.409
-0.256
-0.168
-0.114
-0.080
-0.056
-0.039
-0.027
-0.033
-0.034
-0.034
-0.035
-0.035
-0.035
-0.035
-0.034
-0.035
-0.035
-0.038
-0.041
-0.047
-0.050
-0.048
-0.040
-0.031
-0.026
-0.024
-0.023
-0.022
-0.020
-0.017
-0.015
-0.012
-0.010
-0.008
-0.006
-0.004
-0.001
0.003
0.009
0.015
0.022
0.030
0.038
0.046
0.053
0.057
0.057
0.055
0.057
0.089
0.204
0.492
2.213
1.856
-0.033
-1.397
-5.139
-4.529
-8.736
-7.419
-6.049
-5.160
-2.175
-0.972
-0.506
-0.295
-0.187
-0.123
-0.084
-0.058
-0.039
-0.026
-0.034
-0.035
-0.035
-0.036
-0.036
-0.036
-0.035
-0.035
-0.035
-0.035
-0.036
-0.037
-0.038
-0.038
-0.036
-0.032
-0.028
-0.025
-0.023
-0.022
-0.020
-0.019
-0.016
-0.014
-0.011
-0.009
-0.007
-0.005
-0.003
0.001
0.005
0.011
0.017
0.024
0.032
0.040
0.049
0.057
0.064
0.070
0.084
0.121
0.203
0.376
0.589
0.638
0.334
-0.219
-0.924
-2.026
-4.239
-23.620
-14.080
-12.000
-10.725
-2.807
-1.091
-0.536
-0.304
-0.189
-0.123
-0.083
-0.055
-0.037
-0.024
-0.035
-0.036
-0.036
-0.036
-0.037
-0.037
-0.036
-0.036
-0.036
-0.036
-0.035
-0.035
-0.035
-0.034
-0.033
-0.030
-0.028
-0.026
-0.024
-0.023
-0.021
-0.019
-0.016
-0.014
-0.012
-0.009
-0.007
-0.005
-0.002
0.002
0.007
0.013
0.020
0.027
0.034
0.042
0.051
0.060
0.067
0.079
0.109
0.175
0.279
0.434
0.569
0.407
0.126
-0.180
-0.562
-1.138
-2.266
-4.439
-4.165
-4.494
-4.108
-1.929
-0.899
-0.472
-0.274
-0.171
-0.111
-0.073
-0.048
-0.031
-0.019
-0.036
-0.037
-0.037
-0.037
-0.038
-0.038
-0.037
-0.037
-0.037
-0.036
-0.036
-0.036
-0.035
-0.034
-0.032
-0.031
-0.029
-0.027
-0.026
-0.024
-0.022
-0.020
-0.017
-0.015
-0.012
-0.010
-0.007
-0.004
0.000
0.004
0.009
0.015
0.022
0.029
0.037
0.044
0.052
0.060
0.068
0.080
0.114
0.186
0.272
0.321
0.326
0.229
0.073
-0.107
-0.324
-0.608
-0.995
-1.389
-1.541
-1.628
-1.478
-0.996
-0.590
-0.348
-0.212
-0.134
-0.086
-0.056
-0.036
-0.022
-0.012
-0.037
-0.037
-0.038
-0.038
-0.039
-0.039
-0.039
-0.038
-0.038
-0.038
-0.037
-0.037
-0.036
-0.035
-0.034
-0.033
-0.031
-0.030
-0.028
-0.026
-0.024
-0.022
-0.019
-0.016
-0.014
-0.010
-0.007
-0.004
0.001
0.006
0.012
0.018
0.025
0.032
0.040
0.048
0.055
0.063
0.070
0.080
0.101
0.145
0.193
0.197
0.170
0.126
0.054
-0.042
-0.157
-0.287
-0.420
-0.537
-0.616
-0.659
-0.621
-0.487
-0.335
-0.216
-0.136
-0.085
-0.053
-0.033
-0.019
-0.010
-0.004
-0.037
-0.038
-0.039
-0.039
-0.040
-0.040
-0.040
-0.040
-0.040
-0.039
-0.039
-0.038
-0.038
-0.037
-0.036
-0.035
-0.033
-0.032
-0.030
-0.028
-0.026
-0.024
-0.021
-0.018
-0.015
-0.011
-0.007
-0.003
0.002
0.008
0.014
0.021
0.029
0.037
0.045
0.053
0.062
0.072
0.081
0.091
0.105
0.126
0.147
0.154
0.141
0.116
0.074
0.017
-0.042
-0.095
-0.135
-0.168
-0.203
-0.234
-0.237
-0.202
-0.149
-0.098
-0.059
-0.033
-0.017
-0.007
-0.001
0.003
0.006
-0.038
-0.039
-0.040
-0.040
-0.041
-0.041
-0.041
-0.041
-0.041
-0.041
-0.041
-0.040
-0.040
-0.039
-0.038
-0.037
-0.036
-0.035
-0.033
-0.031
-0.028
-0.025
-0.022
-0.019
-0.015
-0.011
-0.007
-0.001
0.005
0.011
0.018
0.026
0.034
0.043
0.052
0.062
0.074
0.088
0.104
0.124
0.146
0.172
0.196
0.208
0.198
0.168
0.124
0.078
0.043
0.027
0.029
0.032
0.024
0.005
-0.010
-0.013
-0.005
0.005
0.013
0.018
0.020
0.019
0.018
0.016
0.015
-0.039
-0.040
-0.040
-0.041
-0.042
-0.042
-0.042
-0.043
-0.043
-0.043
-0.043
-0.043
-0.042
-0.042
-0.041
-0.040
-0.039
-0.037
-0.035
-0.033
-0.030
-0.027
-0.023
-0.019
-0.015
-0.011
-0.005
0.001
0.008
0.016
0.024
0.032
0.041
0.051
0.062
0.075
0.091
0.112
0.140
0.176
0.222
0.271
0.313
0.331
0.313
0.263
0.201
0.147
0.117
0.119
0.142
0.170
0.186
0.181
0.165
0.142
0.120
0.099
0.081
0.066
0.053
0.043
0.035
0.029
0.024
-0.039
-0.040
-0.041
-0.042
-0.043
-0.043
-0.044
-0.044
-0.045
-0.045
-0.045
-0.045
-0.045
-0.044
-0.044
-0.043
-0.041
-0.040
-0.037
-0.034
-0.031
-0.027
-0.023
-0.019
-0.014
-0.009
-0.003
0.004
0.012
0.021
0.031
0.041
0.052
0.064
0.077
0.092
0.112
0.140
0.182
0.242
0.320
0.408
0.483
0.512
0.478
0.392
0.297
0.225
0.193
0.203
0.243
0.295
0.335
0.351
0.335
0.294
0.242
0.190
0.146
0.110
0.084
0.064
0.050
0.040
0.032
-0.040
-0.041
-0.042
-0.043
-0.044
-0.045
-0.045
-0.046
-0.046
-0.047
-0.047
-0.047
-0.047
-0.047
-0.047
-0.046
-0.044
-0.042
-0.039
-0.036
-0.032
-0.027
-0.023
-0.018
-0.012
-0.006
0.001
0.009
0.018
0.028
0.040
0.053
0.067
0.083
0.098
0.114
0.136
0.170
0.225
0.310
0.429
0.567
0.683
0.726
0.666
0.531
0.396
0.304
0.268
0.286
0.345
0.425
0.499
0.538
0.525
0.459
0.368
0.280
0.206
0.150
0.110
0.082
0.063
0.049
0.039
-0.040
-0.042
-0.043
-0.044
-0.045
-0.046
-0.047
-0.048
-0.048
-0.049
-0.050
-0.050
-0.051
-0.050
-0.050
-0.049
-0.047
-0.045
-0.042
-0.038
-0.032
-0.027
-0.021
-0.015
-0.009
-0.002
0.005
0.014
0.024
0.036
0.050
0.067
0.087
0.108
0.127
0.142
0.161
0.195
0.256
0.360
0.516
0.704
0.851
0.885
0.796
0.625
0.465
0.364
0.330
0.360
0.444
0.562
0.679
0.755
0.740
0.634
0.495
0.364
0.259
0.184
0.132
0.096
0.072
0.055
0.044
-0.041
-0.042
-0.043
-0.045
-0.046
-0.047
-0.048
-0.049
-0.050
-0.052
-0.052
-0.053
-0.054
-0.054
-0.054
-0.053
-0.051
-0.048
-0.044
-0.039
-0.033
-0.026
-0.019
-0.011
-0.004
0.003
0.011
0.020
0.030
0.043
0.059
0.080
0.107
0.137
0.161
0.171
0.175
0.196
0.252
0.362
0.532
0.733
0.877
0.887
0.786
0.624
0.479
0.388
0.365
0.410
0.521
0.682
0.850
0.959
0.939
0.791
0.602
0.431
0.298
0.206
0.146
0.105
0.078
0.060
0.047
-0.042
-0.043
-0.044
-0.046
-0.047
-0.048
-0.050
-0.051
-0.053
-0.054
-0.055
-0.057
-0.058
-0.058
-0.058
-0.057
-0.056
-0.053
-0.048
-0.042
-0.034
-0.025
-0.016
-0.007
0.001
0.009
0.018
0.026
0.036
0.047
0.064
0.087
0.119
0.154
0.180
0.178
0.153
0.133
0.166
0.285
0.451
0.623
0.734
0.742
0.665
0.549
0.443
0.378
0.370
0.424
0.552
0.748
0.949
1.047
1.026
0.867
0.652
0.458
0.314
0.215
0.151
0.109
0.081
0.062
0.049
-0.042
-0.043
-0.045
-0.046
-0.048
-0.050
-0.051
-0.053
-0.055
-0.057
-0.059
-0.060
-0.062
-0.063
-0.064
-0.063
-0.062
-0.058
-0.053
-0.046
-0.037
-0.026
-0.015
-0.004
0.007
0.017
0.026
0.035
0.041
0.048
0.060
0.083
0.113
0.145
0.165
0.149
0.077
-0.052
-0.055
0.127
0.315
0.456
0.538
0.553
0.512
0.444
0.380
0.342
0.346
0.401
0.524
0.720
0.921
1.003
0.992
0.833
0.619
0.434
0.299
0.207
0.147
0.107
0.080
0.062
0.049
-0.042
-0.044
-0.046
-0.047
-0.049
-0.051
-0.053
-0.055
-0.057
-0.060
-0.062
-0.065
-0.067
-0.069
-0.070
-0.070
-0.069
-0.066
-0.060
-0.052
-0.042
-0.029
-0.016
-0.002
0.011
0.024
0.038
0.049
0.049
0.038
0.039
0.060
0.089
0.116
0.131
0.123
0.045
-0.168
-0.227
0.005
0.200
0.315
0.377
0.395
0.379
0.345
0.312
0.294
0.304
0.351
0.446
0.588
0.736
0.819
0.820
0.688
0.513
0.369
0.262
0.187
0.136
0.101
0.077
0.060
0.048
-0.043
-0.044
-0.046
-0.048
-0.050
-0.052
-0.055
-0.057
-0.060
-0.063
-0.066
-0.069
-0.073
-0.076
-0.078
-0.079
-0.079
-0.076
-0.071
-0.062
-0.050
-0.037
-0.021
-0.006
0.011
0.029
0.055
0.087
0.086
0.007
-0.030
-0.001
0.042
0.080
0.106
0.129
0.148
0.106
-0.007
0.048
0.152
0.224
0.266
0.282
0.279
0.264
0.250
0.244
0.255
0.290
0.350
0.433
0.516
0.570
0.567
0.492
0.387
0.292
0.216
0.161
0.121
0.092
0.071
0.056
0.045
-0.043
-0.045
-0.047
-0.049
-0.051
-0.053
-0.056
-0.059
-0.062
-0.066
-0.070
-0.075
-0.079
-0.084
-0.088
-0.091
-0.091
-0.090
-0.085
-0.076
-0.064
-0.049
-0.032
-0.015
0.004
0.029
0.077
0.194
0.369
0.026
-0.225
-0.197
-0.079
0.023
0.078
0.121
0.183
0.218
0.156
0.118
0.140
0.172
0.195
0.206
0.208
0.204
0.199
0.199
0.209
0.231
0.267
0.311
0.352
0.378
0.372
0.335
0.279
0.222
0.173
0.134
0.104
0.081
0.064
0.052
0.042
-0.044
-0.045
-0.047
-0.050
-0.052
-0.055
-0.058
-0.061
-0.065
-0.070
-0.075
-0.081
-0.087
-0.093
-0.099
-0.104
-0.107
-0.107
-0.103
-0.095
-0.082
-0.066
-0.049
-0.030
-0.010
0.017
0.078
0.295
1.071
0.164
-0.904
-1.067
-0.399
-0.077
0.032
0.081
0.125
0.153
0.144
0.127
0.128
0.139
0.149
0.156
0.159
0.159
0.159
0.161
0.169
0.183
0.202
0.225
0.245
0.256
0.251
0.231
0.201
0.167
0.136
0.109
0.088
0.071
0.057
0.047
0.039
-0.044
-0.046
-0.048
-0.050
-0.053
-0.056
-0.059
-0.063
-0.068
-0.073
-0.079
-0.087
-0.095
-0.104
-0.113
-0.121
-0.127
-0.129
-0.127
-0.119
-0.106
-0.089
-0.070
-0.051
-0.031
-0.009
0.030
0.122
0.224
-0.380
-2.423
-3.236
-0.783
-0.179
-0.023
0.032
0.067
0.095
0.107
0.107
0.108
0.112
0.117
0.121
0.124
0.126
0.128
0.131
0.137
0.145
0.156
0.167
0.176
0.180
0.176
0.165
0.147
0.127
0.107
0.089
0.073
0.061
0.050
0.042
0.035
-0.044
-0.046
-0.048
-0.051
-0.053
-0.057
-0.060
-0.065
-0.070
-0.076
-0.084
-0.093
-0.103
-0.115
-0.127
-0.139
-0.150
-0.156
-0.155
-0.148
-0.134
-0.115
-0.094
-0.074
-0.055
-0.039
-0.024
-0.023
-0.100
-0.429
-1.221
-1.420
-0.579
-0.192
-0.066
-0.015
0.022
0.052
0.071
0.080
0.083
0.087
0.091
0.095
0.098
0.102
0.104
0.107
0.111
0.116
0.122
0.127
0.131
0.132
0.129
0.121
0.110
0.097
0.084
0.072
0.061
0.052
0.044
0.037
0.031
-0.044
-0.046
-0.048
-0.051
-0.054
-0.058
-0.062
-0.066
-0.072
-0.079
-0.088
-0.099
-0.111
-0.126
-0.142
-0.159
-0.175
-0.185
-0.187
-0.180
-0.164
-0.143
-0.120
-0.098
-0.078
-0.064
-0.058
-0.070
-0.122
-0.246
-0.416
-0.444
-0.284
-0.149
-0.083
-0.045
-0.012
0.018
0.039
0.051
0.058
0.063
0.069
0.074
0.079
0.083
0.087
0.089
0.092
0.095
0.098
0.100
0.101
0.100
0.097
0.092
0.084
0.076
0.067
0.058
0.051
0.044
0.037
0.032
0.028
-0.044
-0.046
-0.049
-0.051
-0.054
-0.058
-0.062
-0.068
-0.074
-0.082
-0.092
-0.104
-0.118
-0.136
-0.157
-0.179
-0.199
-0.214
-0.220
-0.212
-0.195
-0.171
-0.144
-0.119
-0.098
-0.083
-0.076
-0.080
-0.102
-0.141
-0.182
-0.185
-0.150
-0.108
-0.079
-0.055
-0.029
-0.004
0.014
0.027
0.035
0.043
0.051
0.058
0.065
0.070
0.073
0.076
0.077
0.079
0.080
0.080
0.080
0.078
0.075
0.071
0.066
0.060
0.054
0.048
0.042
0.037
0.032
0.028
0.024
-0.044
-0.046
-0.049
-0.051
-0.055
-0.058
-0.063
-0.068
-0.075
-0.084
-0.094
-0.107
-0.124
-0.144
-0.168
-0.194
-0.219
-0.239
-0.247
-0.241
-0.221
-0.194
-0.164
-0.136
-0.113
-0.096
-0.085
-0.082
-0.086
-0.097
-0.106
-0.105
-0.094
-0.079
-0.065
-0.050
-0.032
-0.014
0.000
0.011
0.020
0.029
0.039
0.047
0.054
0.060
0.063
0.065
0.066
0.067
0.066
0.066
0.064
0.062
0.059
0.056
0.052
0.048
0.043
0.039
0.035
0.031
0.027
0.024
0.021
-0.044
-0.046
-0.049
-0.051
-0.055
-0.058
-0.063
-0.069
-0.076
-0.084
-0.095
-0.109
-0.126
-0.148
-0.174
-0.203
-0.231
-0.254
-0.265
-0.259
-0.239
-0.210
-0.178
-0.148
-0.123
-0.104
-0.091
-0.082
-0.079
-0.078
-0.077
-0.073
-0.067
-0.059
-0.050
-0.039
-0.026
-0.014
-0.003
0.005
0.014
0.023
0.032
0.041
0.048
0.053
0.056
0.057
0.058
0.057
0.056
0.054
0.052
0.050
0.048
0.045
0.041
0.038
0.035
0.031
0.028
0.025
0.023
0.020
0.018
-0.044
-0.046
-0.048
-0.051
-0.054
-0.058
-0.063
-0.068
-0.075
-0.084
-0.095
-0.109
-0.126
-0.148
-0.174
-0.203
-0.233
-0.257
-0.268
-0.264
-0.245
-0.216
-0.183
-0.153
-0.128
-0.108
-0.093
-0.082
-0.074
-0.069
-0.064
-0.059
-0.052
-0.046
-0.038
-0.029
-0.019
-0.010
-0.001
0.007
0.014
0.023
0.031
0.039
0.045
0.049
0.051
0.051
0.051
0.049
0.048
0.045
0.043
0.041
0.038
0.036
0.033
0.030
0.028
0.025
0.023
0.021
0.019
0.017
0.015
-0.043
-0.045
-0.048
-0.051
-0.054
-0.058
-0.062
-0.068
-0.074
-0.083
-0.093
-0.106
-0.123
-0.144
-0.168
-0.196
-0.224
-0.246
-0.258
-0.255
-0.238
-0.211
-0.180
-0.152
-0.128
-0.108
-0.093
-0.081
-0.072
-0.064
-0.057
-0.051
-0.044
-0.037
-0.029
-0.021
-0.012
-0.004
0.004
0.011
0.018
0.025
0.032
0.038
0.043
0.045
0.046
0.046
0.045
0.043
0.041
0.038
0.035
0.033
0.030
0.028
0.026
0.024
0.022
0.020
0.018
0.017
0.015
0.014
0.012
-0.043
-0.045
-0.047
-0.050
-0.053
-0.057
-0.061
-0.066
-0.073
-0.080
-0.090
-0.102
-0.117
-0.136
-0.158
-0.182
-0.206
-0.225
-0.236
-0.233
-0.219
-0.196
-0.170
-0.145
-0.123
-0.105
-0.090
-0.079
-0.069
-0.061
-0.053
-0.046
-0.039
-0.031
-0.023
-0.015
-0.007
0.001
0.008
0.014
0.021
0.027
0.033
0.037
0.041
0.042
0.042
0.041
0.039
0.037
0.034
0.031
0.029
0.026
0.024
0.022
0.020
0.018
0.017
0.016
0.014
0.013
0.012
0.011
0.010
-0.042
-0.044
-0.047
-0.049
-0.052
-0.056
-0.060
-0.065
-0.070
-0.078
-0.086
-0.097
-0.110
-0.126
-0.144
-0.164
-0.183
-0.198
-0.207
-0.205
-0.194
-0.176
-0.155
-0.134
-0.115
-0.099
-0.086
-0.075
-0.066
-0.058
-0.050
-0.043
-0.035
-0.028
-0.020
-0.012
-0.005
0.002
0.009
0.015
0.020
0.026
0.031
0.035
0.038
0.038
0.038
0.036
0.034
0.031
0.028
0.026
0.023
0.020
0.018
0.016
0.015
0.014
0.012
0.012
0.011
0.010
0.009
0.008
0.008
-0.042
-0.044
-0.046
-0.048
-0.051
-0.054
-0.058
-0.062
-0.068
-0.074
-0.082
-0.091
-0.102
-0.115
-0.129
-0.145
-0.159
-0.171
-0.177
-0.176
-0.167
-0.154
-0.138
-0.121
-0.106
-0.092
-0.081
-0.071
-0.062
-0.055
-0.047
-0.040
-0.033
-0.026
-0.018
-0.011
-0.005
0.002
0.007
0.012
0.017
0.022
0.027
0.031
0.033
0.033
0.033
0.031
0.029
0.026
0.023
0.020
0.017
0.015
0.013
0.012
0.010
0.009
0.009
0.008
0.007
0.007
0.007
0.006
0.006
-0.041
-0.043
-0.045
-0.047
-0.050
-0.053
-0.056
-0.060
-0.065
-0.070
-0.077
-0.085
-0.094
-0.104
-0.115
-0.126
-0.137
-0.145
-0.149
-0.148
-0.142
-0.133
-0.121
-0.108
-0.096
-0.085
-0.075
-0.066
-0.059
-0.051
-0.045
-0.038
-0.031
-0.025
-0.018
-0.012
-0.006
0.000
0.004
0.008
0.012
0.017
0.021
0.024
0.027
0.027
0.027
0.025
0.023
0.020
0.018
0.015
0.013
0.011
0.009
0.008
0.006
0.006
0.005
0.005
0.005
0.004
0.004
0.004
0.004
-0.040
-0.042
-0.044
-0.046
-0.048
-0.051
-0.054
-0.058
-0.062
-0.067
-0.072
-0.078
-0.086
-0.093
-0.102
-0.110
-0.117
-0.123
-0.126
-0.125
-0.121
-0.114
-0.105
-0.095
-0.086
-0.077
-0.069
-0.062
-0.055
-0.048
-0.042
-0.036
-0.030
-0.024
-0.018
-0.013
-0.008
-0.003
0.001
0.004
0.007
0.011
0.015
0.018
0.020
0.021
0.021
0.020
0.018
0.015
0.013
0.010
0.008
0.006
0.005
0.004
0.003
0.003
0.002
0.002
0.002
0.002
0.002
0.002
0.002
-0.039
-0.041
-0.043
-0.045
-0.047
-0.050
-0.052
-0.055
-0.059
-0.063
-0.067
-0.073
-0.078
-0.084
-0.090
-0.096
-0.101
-0.105
-0.106
-0.106
-0.103
-0.098
-0.091
-0.084
-0.077
-0.070
-0.063
-0.057
-0.051
-0.045
-0.040
-0.034
-0.029
-0.024
-0.018
-0.014
-0.009
-0.006
-0.003
0.000
0.003
0.006
0.009
0.012
0.014
0.015
0.015
0.014
0.013
0.010
0.008
0.006
0.004
0.003
0.002
0.001
0.000
0.
0.
0.
0.000
0.000
0.000
0.001
0.001
-0.038
-0.040
-0.042
-0.044
-0.046
-0.048
-0.050
-0.053
-0.056
-0.059
-0.063
-0.067
-0.071
-0.076
-0.080
-0.085
-0.088
-0.091
-0.091
-0.091
-0.089
-0.085
-0.080
-0.075
-0.069
-0.064
-0.058
-0.053
-0.048
-0.043
-0.038
-0.033
-0.028
-0.023
-0.019
-0.015
-0.011
-0.008
-0.005
-0.003
-0.001
0.002
0.005
0.007
0.009
0.010
0.010
0.009
0.008
0.006
0.004
0.003
0.001
0.000
-0.001
-0.002
-0.002
-0.002
-0.002
-0.002
-0.002
-0.001
-0.001
-0.001
-0.001
-0.038
-0.039
-0.041
-0.042
-0.044
-0.046
-0.048
-0.051
-0.053
-0.056
-0.059
-0.062
-0.066
-0.069
-0.072
-0.075
-0.078
-0.079
-0.080
-0.079
-0.077
-0.075
-0.071
-0.067
-0.063
-0.058
-0.054
-0.049
-0.045
-0.040
-0.036
-0.031
-0.027
-0.023
-0.019
-0.016
-0.013
-0.010
-0.007
-0.005
-0.003
-0.001
0.001
0.003
0.005
0.006
0.006
0.005
0.004
0.003
0.001
0.000
-0.002
-0.003
-0.003
-0.004
-0.004
-0.004
-0.004
-0.003
-0.003
-0.003
-0.003
-0.002
-0.002
-0.037
-0.038
-0.039
-0.041
-0.043
-0.044
-0.046
-0.048
-0.051
-0.053
-0.055
-0.058
-0.060
-0.063
-0.065
-0.067
-0.069
-0.070
-0.070
-0.070
-0.068
-0.066
-0.064
-0.060
-0.057
-0.053
-0.049
-0.046
-0.042
-0.038
-0.034
-0.030
-0.027
-0.023
-0.020
-0.017
-0.014
-0.011
-0.009
-0.007
-0.005
-0.003
-0.002
0.
0.001
0.002
0.002
0.001
0.001
0.000
-0.002
-0.003
-0.004
-0.005
-0.005
-0.005
-0.005
-0.005
-0.005
-0.005
-0.004
-0.004
-0.004
-0.003
-0.003
-0.036
-0.037
-0.038
-0.040
-0.041
-0.043
-0.044
-0.046
-0.048
-0.050
-0.052
-0.054
-0.056
-0.058
-0.060
-0.061
-0.062
-0.063
-0.063
-0.062
-0.061
-0.060
-0.057
-0.055
-0.052
-0.049
-0.046
-0.043
-0.039
-0.036
-0.033
-0.029
-0.026
-0.023
-0.020
-0.017
-0.015
-0.013
-0.011
-0.009
-0.007
-0.005
-0.004
-0.003
-0.002
-0.001
-0.001
-0.002
-0.002
-0.003
-0.004
-0.005
-0.005
-0.006
-0.006
-0.007
-0.007
-0.006
-0.006
-0.006
-0.005
-0.005
-0.005
-0.004
-0.004
-0.035
-0.036
-0.037
-0.038
-0.040
-0.041
-0.043
-0.044
-0.046
-0.047
-0.049
-0.051
-0.052
-0.054
-0.055
-0.056
-0.057
-0.057
-0.057
-0.057
-0.056
-0.054
-0.052
-0.050
-0.048
-0.045
-0.043
-0.040
-0.037
-0.034
-0.031
-0.028
-0.026
-0.023
-0.020
-0.018
-0.016
-0.014
-0.012
-0.010
-0.008
-0.007
-0.006
-0.005
-0.004
-0.004
-0.004
-0.004
-0.004
-0.005
-0.006
-0.006
-0.007
-0.007
-0.008
-0.008
-0.008
-0.007
-0.007
-0.007
-0.006
-0.006
-0.005
-0.005
-0.005
-0.034
-0.035
-0.036
-0.037
-0.038
-0.040
-0.041
-0.042
-0.044
-0.045
-0.046
-0.048
-0.049
-0.050
-0.051
-0.052
-0.052
-0.052
-0.052
-0.052
-0.051
-0.050
-0.048
-0.046
-0.044
-0.042
-0.040
-0.038
-0.035
-0.033
-0.030
-0.028
-0.025
-0.023
-0.020
-0.018
-0.016
-0.014
-0.013
-0.011
-0.010
-0.009
-0.008
-0.007
-0.006
-0.006
-0.006
-0.006
-0.006
-0.007
-0.007
-0.008
-0.008
-0.008
-0.008
-0.008
-0.008
-0.008
-0.008
-0.007
-0.007
-0.006
-0.006
-0.006
-0.005
-0.033
-0.034
-0.035
-0.036
-0.037
-0.038
-0.039
-0.040
-0.042
-0.043
-0.044
-0.045
-0.046
-0.047
-0.047
-0.048
-0.048
-0.048
-0.048
-0.048
-0.047
-0.046
-0.045
-0.043
-0.041
-0.040
-0.038
-0.036
-0.033
-0.031
-0.029
-0.027
-0.025
-0.022
-0.020
-0.019
-0.017
-0.015
-0.014
-0.012
-0.011
-0.010
-0.009
-0.008
-0.008
-0.007
-0.007
-0.007
-0.008
-0.008
-0.008
-0.008
-0.009
-0.009
-0.009
-0.009
-0.009
-0.009
-0.008
-0.008
-0.007
-0.007
-0.007
-0.006
-0.006
-0.011
-0.011
-0.011
-0.011
-0.011
-0.011
-0.011
-0.011
-0.011
-0.011
-0.011
-0.011
-0.011
-0.012
-0.012
-0.013
-0.013
-0.014
-0.015
-0.015
-0.016
-0.016
-0.017
-0.018
-0.018
-0.019
-0.019
-0.020
-0.020
-0.020
-0.021
-0.021
-0.022
-0.023
-0.023
-0.024
-0.024
-0.024
-0.025
-0.025
-0.026
-0.026
-0.026
-0.026
-0.026
-0.026
-0.025
-0.025
-0.025
-0.024
-0.024
-0.023
-0.022
-0.022
-0.021
-0.020
-0.019
-0.019
-0.018
-0.017
-0.017
-0.016
-0.015
-0.015
-0.014
-0.012
-0.011
-0.011
-0.011
-0.011
-0.011
-0.011
-0.011
-0.011
-0.011
-0.011
-0.011
-0.011
-0.012
-0.012
-0.012
-0.013
-0.014
-0.014
-0.015
-0.016
-0.016
-0.017
-0.018
-0.018
-0.019
-0.019
-0.020
-0.020
-0.021
-0.021
-0.022
-0.023
-0.023
-0.024
-0.024
-0.025
-0.025
-0.026
-0.026
-0.027
-0.027
-0.027
-0.027
-0.027
-0.027
-0.026
-0.026
-0.026
-0.025
-0.024
-0.024
-0.023
-0.022
-0.021
-0.021
-0.020
-0.019
-0.018
-0.018
-0.017
-0.016
-0.015
-0.015
-0.014
-0.012
-0.012
-0.011
-0.011
-0.011
-0.011
-0.011
-0.011
-0.011
-0.010
-0.011
-0.011
-0.011
-0.011
-0.011
-0.012
-0.013
-0.013
-0.014
-0.015
-0.015
-0.016
-0.017
-0.017
-0.018
-0.019
-0.019
-0.020
-0.020
-0.021
-0.022
-0.022
-0.023
-0.024
-0.024
-0.025
-0.026
-0.026
-0.027
-0.027
-0.028
-0.028
-0.028
-0.028
-0.028
-0.028
-0.027
-0.027
-0.027
-0.026
-0.025
-0.024
-0.024
-0.023
-0.022
-0.021
-0.020
-0.019
-0.019
-0.018
-0.017
-0.016
-0.016
-0.015
-0.014
-0.012
-0.012
-0.012
-0.011
-0.011
-0.011
-0.011
-0.010
-0.010
-0.010
-0.010
-0.010
-0.010
-0.011
-0.011
-0.011
-0.012
-0.012
-0.013
-0.014
-0.015
-0.015
-0.016
-0.017
-0.018
-0.018
-0.019
-0.020
-0.020
-0.021
-0.022
-0.023
-0.023
-0.024
-0.025
-0.026
-0.026
-0.027
-0.028
-0.028
-0.029
-0.029
-0.029
-0.029
-0.029
-0.029
-0.029
-0.028
-0.027
-0.027
-0.026
-0.025
-0.024
-0.023
-0.023
-0.022
-0.021
-0.020
-0.019
-0.018
-0.017
-0.016
-0.016
-0.015
-0.014
-0.012
-0.012
-0.012
-0.011
-0.011
-0.011
-0.011
-0.010
-0.010
-0.010
-0.010
-0.010
-0.010
-0.010
-0.010
-0.010
-0.011
-0.012
-0.012
-0.013
-0.014
-0.014
-0.015
-0.016
-0.017
-0.017
-0.018
-0.019
-0.020
-0.021
-0.022
-0.023
-0.024
-0.025
-0.026
-0.026
-0.027
-0.028
-0.029
-0.029
-0.030
-0.030
-0.030
-0.030
-0.030
-0.030
-0.030
-0.029
-0.028
-0.028
-0.027
-0.026
-0.025
-0.024
-0.023
-0.022
-0.021
-0.020
-0.019
-0.018
-0.017
-0.017
-0.016
-0.015
-0.014
-0.012
-0.012
-0.012
-0.012
-0.011
-0.011
-0.011
-0.010
-0.010
-0.010
-0.009
-0.009
-0.009
-0.009
-0.009
-0.009
-0.010
-0.010
-0.011
-0.011
-0.012
-0.013
-0.014
-0.014
-0.015
-0.016
-0.017
-0.018
-0.019
-0.021
-0.022
-0.023
-0.024
-0.025
-0.026
-0.027
-0.028
-0.029
-0.030
-0.030
-0.031
-0.031
-0.032
-0.032
-0.032
-0.031
-0.031
-0.030
-0.029
-0.029
-0.028
-0.027
-0.026
-0.025
-0.024
-0.023
-0.022
-0.021
-0.020
-0.019
-0.018
-0.017
-0.016
-0.015
-0.014
-0.013
-0.013
-0.012
-0.012
-0.011
-0.011
-0.011
-0.010
-0.010
-0.009
-0.009
-0.009
-0.009
-0.008
-0.008
-0.008
-0.009
-0.009
-0.009
-0.010
-0.010
-0.011
-0.011
-0.012
-0.013
-0.014
-0.016
-0.017
-0.018
-0.020
-0.021
-0.023
-0.024
-0.025
-0.026
-0.028
-0.029
-0.030
-0.031
-0.031
-0.032
-0.033
-0.033
-0.033
-0.033
-0.033
-0.032
-0.031
-0.031
-0.030
-0.029
-0.028
-0.026
-0.025
-0.024
-0.023
-0.022
-0.021
-0.020
-0.019
-0.018
-0.017
-0.016
-0.015
-0.014
-0.013
-0.013
-0.013
-0.012
-0.012
-0.011
-0.011
-0.010
-0.010
-0.009
-0.009
-0.008
-0.008
-0.008
-0.007
-0.007
-0.007
-0.007
-0.007
-0.007
-0.008
-0.008
-0.009
-0.010
-0.011
-0.012
-0.014
-0.015
-0.017
-0.019
-0.021
-0.022
-0.024
-0.025
-0.027
-0.028
-0.029
-0.030
-0.031
-0.032
-0.033
-0.034
-0.034
-0.034
-0.034
-0.034
-0.033
-0.032
-0.032
-0.031
-0.029
-0.028
-0.027
-0.026
-0.025
-0.024
-0.022
-0.021
-0.020
-0.019
-0.018
-0.017
-0.016
-0.015
-0.014
-0.014
-0.013
-0.013
-0.012
-0.012
-0.011
-0.011
-0.010
-0.010
-0.009
-0.008
-0.008
-0.008
-0.007
-0.007
-0.006
-0.006
-0.005
-0.005
-0.005
-0.005
-0.005
-0.005
-0.006
-0.007
-0.009
-0.011
-0.013
-0.015
-0.017
-0.020
-0.022
-0.024
-0.025
-0.027
-0.028
-0.030
-0.031
-0.032
-0.033
-0.034
-0.035
-0.035
-0.036
-0.036
-0.035
-0.035
-0.034
-0.033
-0.032
-0.030
-0.029
-0.028
-0.027
-0.025
-0.024
-0.023
-0.022
-0.020
-0.019
-0.018
-0.017
-0.016
-0.015
-0.014
-0.014
-0.014
-0.013
-0.013
-0.012
-0.012
-0.011
-0.010
-0.009
-0.009
-0.008
-0.008
-0.007
-0.007
-0.007
-0.006
-0.005
-0.004
-0.003
-0.002
-0.001
-0.001
-0.001
-0.001
-0.003
-0.004
-0.007
-0.010
-0.013
-0.016
-0.019
-0.021
-0.023
-0.025
-0.027
-0.028
-0.030
-0.031
-0.033
-0.034
-0.035
-0.036
-0.037
-0.037
-0.037
-0.036
-0.036
-0.035
-0.034
-0.033
-0.031
-0.030
-0.029
-0.027
-0.026
-0.025
-0.023
-0.022
-0.021
-0.020
-0.018
-0.017
-0.016
-0.015
-0.014
-0.015
-0.015
-0.014
-0.013
-0.013
-0.012
-0.011
-0.010
-0.009
-0.009
-0.008
-0.008
-0.007
-0.007
-0.007
-0.007
-0.006
-0.004
-0.002
0.000
0.002
0.004
0.004
0.004
0.003
0.001
-0.003
-0.006
-0.010
-0.014
-0.017
-0.020
-0.023
-0.025
-0.027
-0.028
-0.030
-0.031
-0.033
-0.034
-0.035
-0.037
-0.037
-0.038
-0.038
-0.038
-0.037
-0.036
-0.035
-0.034
-0.032
-0.031
-0.030
-0.028
-0.027
-0.025
-0.024
-0.023
-0.021
-0.020
-0.019
-0.017
-0.016
-0.015
-0.014
-0.016
-0.015
-0.015
-0.014
-0.013
-0.013
-0.012
-0.010
-0.009
-0.008
-0.008
-0.007
-0.007
-0.008
-0.009
-0.009
-0.007
-0.005
-0.002
0.002
0.005
0.008
0.010
0.010
0.009
0.007
0.003
-0.002
-0.007
-0.012
-0.016
-0.019
-0.022
-0.024
-0.026
-0.028
-0.029
-0.031
-0.032
-0.034
-0.035
-0.037
-0.038
-0.039
-0.039
-0.039
-0.038
-0.037
-0.036
-0.035
-0.034
-0.032
-0.031
-0.029
-0.028
-0.026
-0.025
-0.023
-0.022
-0.020
-0.019
-0.018
-0.016
-0.015
-0.014
-0.017
-0.016
-0.016
-0.015
-0.014
-0.013
-0.012
-0.011
-0.009
-0.008
-0.007
-0.006
-0.007
-0.009
-0.011
-0.012
-0.012
-0.009
-0.004
0.002
0.008
0.012
0.016
0.017
0.016
0.013
0.008
0.002
-0.004
-0.009
-0.014
-0.018
-0.021
-0.023
-0.025
-0.026
-0.028
-0.029
-0.031
-0.032
-0.034
-0.035
-0.037
-0.038
-0.039
-0.039
-0.039
-0.038
-0.037
-0.036
-0.035
-0.034
-0.032
-0.031
-0.029
-0.028
-0.026
-0.024
-0.023
-0.021
-0.020
-0.018
-0.017
-0.015
-0.014
-0.018
-0.017
-0.017
-0.016
-0.016
-0.014
-0.013
-0.011
-0.009
-0.007
-0.005
-0.005
-0.007
-0.011
-0.015
-0.019
-0.019
-0.016
-0.010
-0.001
0.008
0.015
0.021
0.024
0.023
0.020
0.014
0.007
-0.001
-0.007
-0.013
-0.017
-0.020
-0.022
-0.023
-0.025
-0.025
-0.026
-0.027
-0.028
-0.030
-0.032
-0.034
-0.035
-0.037
-0.038
-0.039
-0.039
-0.039
-0.038
-0.037
-0.036
-0.034
-0.033
-0.031
-0.029
-0.028
-0.026
-0.024
-0.022
-0.020
-0.019
-0.017
-0.016
-0.014
-0.019
-0.019
-0.018
-0.018
-0.017
-0.016
-0.014
-0.012
-0.009
-0.006
-0.004
-0.003
-0.006
-0.012
-0.019
-0.026
-0.030
-0.029
-0.022
-0.010
0.004
0.016
0.024
0.029
0.029
0.025
0.019
0.010
0.002
-0.006
-0.012
-0.016
-0.018
-0.020
-0.021
-0.022
-0.022
-0.021
-0.021
-0.022
-0.023
-0.024
-0.027
-0.029
-0.033
-0.036
-0.038
-0.040
-0.040
-0.040
-0.040
-0.039
-0.038
-0.036
-0.034
-0.032
-0.030
-0.028
-0.026
-0.023
-0.021
-0.019
-0.018
-0.016
-0.014
-0.020
-0.020
-0.020
-0.019
-0.019
-0.018
-0.016
-0.014
-0.010
-0.005
-0.002
-0.001
-0.004
-0.012
-0.023
-0.035
-0.047
-0.054
-0.048
-0.030
-0.007
0.012
0.025
0.031
0.032
0.029
0.022
0.012
0.003
-0.005
-0.010
-0.014
-0.017
-0.018
-0.018
-0.017
-0.016
-0.014
-0.012
-0.011
-0.010
-0.011
-0.014
-0.019
-0.025
-0.031
-0.037
-0.041
-0.043
-0.045
-0.045
-0.044
-0.043
-0.041
-0.039
-0.036
-0.033
-0.031
-0.028
-0.025
-0.023
-0.021
-0.019
-0.017
-0.015
-0.022
-0.022
-0.022
-0.022
-0.021
-0.021
-0.019
-0.016
-0.012
-0.006
-0.001
0.001
-0.002
-0.011
-0.025
-0.045
-0.072
-0.097
-0.097
-0.066
-0.027
0.004
0.021
0.030
0.032
0.029
0.022
0.012
0.003
-0.004
-0.010
-0.013
-0.014
-0.014
-0.013
-0.011
-0.008
-0.004
0.001
0.005
0.008
0.008
0.005
-0.003
-0.013
-0.026
-0.037
-0.046
-0.050
-0.052
-0.054
-0.054
-0.052
-0.050
-0.046
-0.042
-0.038
-0.035
-0.031
-0.028
-0.025
-0.022
-0.020
-0.017
-0.015
-0.023
-0.023
-0.024
-0.024
-0.024
-0.024
-0.023
-0.020
-0.015
-0.008
-0.002
0.001
-0.002
-0.012
-0.028
-0.055
-0.101
-0.154
-0.165
-0.115
-0.052
-0.011
0.013
0.025
0.028
0.025
0.019
0.010
0.002
-0.005
-0.009
-0.011
-0.011
-0.009
-0.006
-0.002
0.002
0.009
0.017
0.025
0.032
0.034
0.030
0.019
0.
-0.023
-0.045
-0.061
-0.066
-0.068
-0.070
-0.072
-0.070
-0.064
-0.057
-0.051
-0.046
-0.041
-0.036
-0.032
-0.028
-0.025
-0.021
-0.018
-0.016
-0.025
-0.025
-0.026
-0.026
-0.027
-0.027
-0.027
-0.024
-0.019
-0.011
-0.004
-0.001
-0.006
-0.020
-0.040
-0.068
-0.122
-0.190
-0.207
-0.147
-0.074
-0.024
0.002
0.015
0.019
0.018
0.013
0.006
-0.001
-0.006
-0.008
-0.009
-0.007
-0.003
0.002
0.007
0.015
0.024
0.036
0.049
0.059
0.064
0.060
0.043
0.012
-0.032
-0.078
-0.104
-0.104
-0.096
-0.103
-0.112
-0.106
-0.091
-0.076
-0.064
-0.056
-0.049
-0.043
-0.038
-0.032
-0.028
-0.024
-0.020
-0.017
-0.026
-0.027
-0.028
-0.029
-0.030
-0.030
-0.030
-0.028
-0.023
-0.016
-0.008
-0.007
-0.018
-0.047
-0.082
-0.107
-0.135
-0.177
-0.185
-0.137
-0.078
-0.034
-0.010
0.004
0.009
0.009
0.006
0.001
-0.004
-0.007
-0.008
-0.006
-0.002
0.004
0.011
0.018
0.028
0.040
0.055
0.071
0.085
0.093
0.089
0.068
0.020
-0.065
-0.181
-0.242
-0.189
-0.138
-0.175
-0.221
-0.196
-0.141
-0.103
-0.083
-0.071
-0.062
-0.053
-0.045
-0.038
-0.032
-0.027
-0.022
-0.018
-0.028
-0.029
-0.029
-0.031
-0.032
-0.033
-0.033
-0.031
-0.026
-0.020
-0.015
-0.019
-0.048
-0.124
-0.213
-0.225
-0.179
-0.153
-0.138
-0.109
-0.071
-0.041
-0.020
-0.008
-0.002
0.
-0.002
-0.004
-0.007
-0.008
-0.007
-0.003
0.003
0.011
0.019
0.029
0.040
0.053
0.069
0.088
0.104
0.113
0.111
0.091
0.037
-0.120
-0.484
-0.766
-0.381
-0.121
-0.368
-0.663
-0.449
-0.224
-0.137
-0.107
-0.092
-0.080
-0.067
-0.056
-0.046
-0.038
-0.030
-0.025
-0.020
-0.029
-0.030
-0.031
-0.032
-0.033
-0.034
-0.034
-0.032
-0.029
-0.025
-0.025
-0.040
-0.107
-0.298
-0.561
-0.521
-0.272
-0.144
-0.103
-0.083
-0.063
-0.044
-0.028
-0.017
-0.011
-0.008
-0.007
-0.008
-0.009
-0.008
-0.006
0.000
0.007
0.017
0.027
0.038
0.049
0.062
0.078
0.094
0.108
0.115
0.117
0.118
0.108
-0.029
-0.979
-3.074
-0.464
0.391
-0.935
-4.230
-1.084
-0.292
-0.166
-0.141
-0.125
-0.107
-0.088
-0.071
-0.057
-0.045
-0.035
-0.028
-0.022
-0.031
-0.032
-0.032
-0.033
-0.034
-0.035
-0.035
-0.033
-0.031
-0.030
-0.036
-0.064
-0.171
-0.488
-1.051
-0.874
-0.307
-0.113
-0.075
-0.064
-0.054
-0.043
-0.031
-0.022
-0.016
-0.012
-0.011
-0.010
-0.009
-0.008
-0.004
0.002
0.010
0.021
0.033
0.044
0.055
0.066
0.078
0.089
0.094
0.091
0.089
0.125
0.274
0.690
2.276
-1.549
1.006
1.607
1.363
-11.691
-0.571
-0.127
-0.184
-0.197
-0.179
-0.148
-0.118
-0.092
-0.071
-0.054
-0.041
-0.031
-0.024
-0.032
-0.033
-0.034
-0.034
-0.035
-0.035
-0.035
-0.034
-0.033
-0.034
-0.042
-0.074
-0.169
-0.414
-0.756
-0.538
-0.143
-0.050
-0.044
-0.045
-0.043
-0.038
-0.030
-0.023
-0.017
-0.013
-0.011
-0.010
-0.009
-0.007
-0.003
0.004
0.013
0.024
0.036
0.048
0.057
0.067
0.074
0.077
0.066
0.034
-0.002
0.044
0.330
1.184
4.785
3.029
-1.944
-0.675
1.129
4.640
3.361
0.105
-0.293
-0.325
-0.275
-0.211
-0.158
-0.118
-0.087
-0.065
-0.048
-0.035
-0.026
-0.033
-0.034
-0.035
-0.035
-0.035
-0.035
-0.035
-0.034
-0.034
-0.035
-0.043
-0.065
-0.115
-0.206
-0.258
-0.145
-0.028
-0.013
-0.024
-0.031
-0.033
-0.030
-0.025
-0.020
-0.016
-0.012
-0.010
-0.008
-0.007
-0.005
-0.001
0.006
0.015
0.026
0.037
0.049
0.059
0.066
0.070
0.064
0.034
-0.045
-0.174
-0.189
0.095
0.718
2.812
10.051
-3.343
0.771
3.769
5.054
1.019
-0.434
-0.705
-0.608
-0.438
-0.302
-0.210
-0.148
-0.106
-0.077
-0.055
-0.039
-0.028
-0.034
-0.035
-0.036
-0.036
-0.036
-0.036
-0.036
-0.035
-0.034
-0.035
-0.039
-0.050
-0.069
-0.091
-0.087
-0.045
-0.013
-0.010
-0.017
-0.023
-0.024
-0.023
-0.020
-0.016
-0.012
-0.009
-0.007
-0.006
-0.005
-0.003
0.002
0.008
0.017
0.027
0.038
0.049
0.060
0.068
0.071
0.061
0.022
-0.079
-0.270
-0.331
-0.111
-0.674
0.517
1.381
-0.799
-1.064
0.557
-0.124
-1.256
-1.866
-1.788
-1.177
-0.689
-0.416
-0.266
-0.180
-0.125
-0.088
-0.062
-0.043
-0.029
-0.035
-0.036
-0.036
-0.037
-0.037
-0.037
-0.036
-0.035
-0.035
-0.035
-0.037
-0.040
-0.046
-0.049
-0.042
-0.028
-0.016
-0.014
-0.016
-0.019
-0.019
-0.018
-0.015
-0.013
-0.010
-0.007
-0.006
-0.004
-0.003
0.000
0.004
0.011
0.019
0.029
0.040
0.051
0.063
0.074
0.079
0.070
0.047
-0.002
-0.051
0.102
0.377
-1.234
-1.765
-0.277
-1.396
-5.616
-3.588
-3.999
-3.872
-5.714
-5.422
-2.198
-0.979
-0.519
-0.312
-0.204
-0.139
-0.096
-0.066
-0.044
-0.029
-0.036
-0.037
-0.037
-0.038
-0.038
-0.037
-0.037
-0.036
-0.035
-0.035
-0.035
-0.036
-0.036
-0.035
-0.031
-0.025
-0.020
-0.018
-0.018
-0.018
-0.018
-0.016
-0.013
-0.011
-0.008
-0.006
-0.005
-0.003
-0.002
0.002
0.007
0.014
0.022
0.032
0.042
0.053
0.067
0.083
0.093
0.087
0.093
0.139
0.276
0.744
1.749
0.883
-0.011
-0.321
-0.910
-1.851
-2.900
-5.457
-0.478
-12.684
-12.947
-2.863
-1.096
-0.553
-0.327
-0.211
-0.143
-0.098
-0.066
-0.043
-0.027
-0.037
-0.038
-0.038
-0.039
-0.039
-0.038
-0.038
-0.037
-0.036
-0.036
-0.035
-0.034
-0.034
-0.032
-0.030
-0.026
-0.024
-0.022
-0.021
-0.020
-0.018
-0.016
-0.014
-0.011
-0.008
-0.006
-0.005
-0.003
-0.001
0.004
0.009
0.017
0.025
0.034
0.043
0.054
0.067
0.084
0.096
0.095
0.137
0.291
0.549
0.993
2.625
0.984
0.227
-0.154
-0.520
-0.979
-1.610
-2.151
-1.390
-3.739
-4.156
-1.923
-0.903
-0.489
-0.296
-0.193
-0.131
-0.089
-0.058
-0.037
-0.022
-0.038
-0.039
-0.039
-0.039
-0.040
-0.039
-0.039
-0.039
-0.038
-0.037
-0.036
-0.035
-0.034
-0.033
-0.031
-0.029
-0.027
-0.026
-0.025
-0.023
-0.021
-0.018
-0.016
-0.013
-0.010
-0.008
-0.006
-0.003
0.000
0.005
0.012
0.019
0.028
0.036
0.045
0.054
0.064
0.074
0.079
0.082
0.134
0.373
0.749
0.638
0.557
0.367
0.146
-0.064
-0.276
-0.502
-0.724
-0.828
-0.887
-1.259
-1.345
-0.962
-0.589
-0.361
-0.228
-0.150
-0.101
-0.068
-0.044
-0.026
-0.014
-0.039
-0.039
-0.040
-0.040
-0.041
-0.041
-0.040
-0.040
-0.039
-0.039
-0.038
-0.037
-0.036
-0.035
-0.034
-0.032
-0.031
-0.030
-0.028
-0.026
-0.024
-0.021
-0.019
-0.015
-0.012
-0.010
-0.007
-0.003
0.001
0.007
0.014
0.022
0.031
0.039
0.048
0.056
0.064
0.070
0.070
0.066
0.075
0.170
0.317
0.221
0.106
0.111
0.082
-0.012
-0.120
-0.210
-0.258
-0.262
-0.332
-0.478
-0.537
-0.460
-0.332
-0.219
-0.140
-0.089
-0.058
-0.037
-0.022
-0.012
-0.004
-0.039
-0.040
-0.041
-0.041
-0.042
-0.042
-0.042
-0.041
-0.041
-0.041
-0.040
-0.039
-0.038
-0.038
-0.036
-0.035
-0.034
-0.033
-0.031
-0.029
-0.027
-0.024
-0.021
-0.018
-0.015
-0.011
-0.007
-0.002
0.003
0.010
0.017
0.026
0.034
0.043
0.052
0.061
0.069
0.076
0.079
0.076
0.062
0.055
0.079
0.100
0.096
0.100
0.083
0.028
-0.021
-0.037
-0.003
0.042
0.001
-0.111
-0.178
-0.177
-0.137
-0.088
-0.049
-0.024
-0.011
-0.003
0.002
0.005
0.007
-0.040
-0.041
-0.042
-0.042
-0.043
-0.043
-0.043
-0.043
-0.043
-0.043
-0.042
-0.042
-0.041
-0.040
-0.040
-0.039
-0.037
-0.036
-0.034
-0.032
-0.030
-0.027
-0.023
-0.020
-0.016
-0.012
-0.007
-0.001
0.006
0.014
0.022
0.031
0.040
0.049
0.059
0.070
0.082
0.095
0.109
0.122
0.135
0.151
0.184
0.219
0.219
0.188
0.133
0.074
0.044
0.065
0.127
0.183
0.175
0.113
0.059
0.030
0.026
0.031
0.036
0.037
0.034
0.029
0.024
0.021
0.018
-0.040
-0.041
-0.042
-0.043
-0.044
-0.044
-0.045
-0.045
-0.045
-0.045
-0.045
-0.044
-0.044
-0.043
-0.043
-0.042
-0.041
-0.039
-0.037
-0.035
-0.032
-0.028
-0.025
-0.021
-0.016
-0.011
-0.005
0.002
0.011
0.020
0.029
0.039
0.049
0.059
0.071
0.084
0.101
0.125
0.157
0.202
0.261
0.335
0.408
0.448
0.422
0.337
0.231
0.141
0.104
0.140
0.221
0.301
0.331
0.315
0.271
0.222
0.179
0.144
0.115
0.092
0.072
0.056
0.044
0.035
0.029
-0.041
-0.042
-0.043
-0.044
-0.045
-0.045
-0.046
-0.046
-0.047
-0.047
-0.047
-0.047
-0.047
-0.047
-0.046
-0.045
-0.044
-0.042
-0.040
-0.037
-0.033
-0.029
-0.024
-0.020
-0.015
-0.009
-0.002
0.007
0.018
0.029
0.040
0.051
0.063
0.076
0.090
0.106
0.129
0.164
0.219
0.304
0.428
0.585
0.737
0.815
0.749
0.567
0.376
0.243
0.191
0.230
0.329
0.442
0.525
0.551
0.515
0.437
0.346
0.260
0.193
0.143
0.106
0.080
0.060
0.047
0.037
-0.042
-0.043
-0.044
-0.045
-0.046
-0.047
-0.047
-0.048
-0.049
-0.049
-0.050
-0.050
-0.050
-0.050
-0.049
-0.049
-0.047
-0.045
-0.042
-0.038
-0.033
-0.028
-0.023
-0.017
-0.012
-0.005
0.003
0.013
0.026
0.040
0.054
0.069
0.086
0.105
0.123
0.140
0.165
0.209
0.287
0.417
0.630
0.922
1.202
1.361
1.232
0.858
0.545
0.364
0.301
0.344
0.468
0.628
0.774
0.861
0.835
0.705
0.539
0.388
0.271
0.190
0.135
0.099
0.074
0.056
0.044
-0.042
-0.043
-0.045
-0.046
-0.047
-0.048
-0.049
-0.050
-0.051
-0.052
-0.053
-0.053
-0.054
-0.054
-0.053
-0.052
-0.051
-0.048
-0.044
-0.039
-0.033
-0.026
-0.019
-0.012
-0.006
0.001
0.010
0.021
0.036
0.052
0.070
0.093
0.121
0.155
0.183
0.196
0.214
0.258
0.347
0.516
0.829
1.323
1.741
1.854
1.612
1.067
0.665
0.460
0.398
0.455
0.625
0.871
1.104
1.316
1.306
1.041
0.757
0.519
0.344
0.230
0.159
0.113
0.083
0.063
0.049
-0.043
-0.044
-0.045
-0.047
-0.048
-0.049
-0.051
-0.052
-0.053
-0.054
-0.056
-0.057
-0.057
-0.058
-0.058
-0.057
-0.055
-0.052
-0.047
-0.040
-0.032
-0.023
-0.014
-0.005
0.003
0.010
0.019
0.031
0.046
0.063
0.086
0.118
0.167
0.233
0.289
0.286
0.272
0.299
0.374
0.547
0.897
1.486
1.902
1.793
1.478
1.025
0.679
0.498
0.452
0.531
0.755
1.123
1.529
1.948
1.911
1.401
0.979
0.637
0.401
0.259
0.174
0.123
0.089
0.067
0.052
-0.043
-0.045
-0.046
-0.047
-0.049
-0.051
-0.052
-0.054
-0.055
-0.057
-0.059
-0.060
-0.062
-0.063
-0.063
-0.062
-0.060
-0.056
-0.050
-0.042
-0.032
-0.020
-0.007
0.005
0.015
0.023
0.031
0.042
0.056
0.073
0.099
0.138
0.202
0.300
0.398
0.365
0.290
0.250
0.265
0.437
0.735
1.125
1.378
1.320
1.106
0.829
0.603
0.477
0.456
0.548
0.796
1.280
1.881
2.025
2.070
1.617
1.112
0.690
0.420
0.267
0.179
0.125
0.091
0.069
0.054
-0.044
-0.045
-0.047
-0.048
-0.050
-0.052
-0.054
-0.056
-0.058
-0.060
-0.062
-0.065
-0.067
-0.068
-0.069
-0.069
-0.067
-0.063
-0.056
-0.046
-0.033
-0.018
-0.001
0.014
0.027
0.037
0.047
0.058
0.068
0.081
0.102
0.141
0.199
0.275
0.337
0.290
0.128
-0.380
-0.492
0.088
0.460
0.706
0.849
0.856
0.760
0.618
0.492
0.421
0.419
0.507
0.737
1.266
2.126
1.873
2.195
1.572
1.000
0.624
0.390
0.254
0.172
0.122
0.090
0.068
0.053
-0.044
-0.046
-0.047
-0.049
-0.051
-0.053
-0.056
-0.058
-0.061
-0.063
-0.066
-0.070
-0.072
-0.075
-0.077
-0.077
-0.076
-0.072
-0.064
-0.053
-0.038
-0.019
0.001
0.020
0.037
0.052
0.068
0.084
0.088
0.079
0.091
0.129
0.172
0.205
0.213
0.194
-0.002
-1.857
-2.254
-0.280
0.241
0.432
0.524
0.546
0.510
0.446
0.385
0.351
0.360
0.430
0.593
0.907
1.305
1.504
1.726
1.200
0.758
0.495
0.329
0.223
0.157
0.114
0.085
0.065
0.052
-0.044
-0.046
-0.048
-0.050
-0.052
-0.055
-0.057
-0.060
-0.063
-0.067
-0.071
-0.075
-0.079
-0.083
-0.087
-0.089
-0.088
-0.085
-0.077
-0.065
-0.048
-0.027
-0.004
0.019
0.039
0.061
0.093
0.137
0.119
-0.011
0.013
0.107
0.151
0.170
0.176
0.215
0.464
1.437
-0.199
-0.073
0.170
0.284
0.341
0.360
0.349
0.323
0.296
0.284
0.296
0.343
0.435
0.577
0.731
0.848
0.875
0.715
0.518
0.367
0.260
0.187
0.137
0.102
0.078
0.061
0.049
-0.045
-0.047
-0.049
-0.051
-0.053
-0.056
-0.059
-0.062
-0.066
-0.071
-0.076
-0.082
-0.087
-0.093
-0.099
-0.103
-0.104
-0.102
-0.095
-0.083
-0.065
-0.043
-0.018
0.007
0.031
0.060
0.116
0.270
0.425
-0.919
-0.295
0.070
0.113
0.152
0.168
0.213
0.424
0.807
0.397
0.156
0.171
0.211
0.238
0.250
0.248
0.239
0.229
0.226
0.237
0.265
0.314
0.378
0.443
0.487
0.486
0.429
0.344
0.265
0.201
0.152
0.116
0.089
0.070
0.056
0.045
-0.045
-0.047
-0.049
-0.052
-0.054
-0.057
-0.061
-0.065
-0.069
-0.075
-0.081
-0.089
-0.097
-0.105
-0.114
-0.121
-0.126
-0.127
-0.121
-0.109
-0.090
-0.067
-0.041
-0.016
0.010
0.042
0.110
0.414
4.121
-2.701
0.004
-0.594
-0.151
0.089
0.134
0.149
0.213
0.285
0.243
0.182
0.164
0.169
0.178
0.183
0.184
0.181
0.179
0.180
0.188
0.205
0.230
0.260
0.288
0.304
0.300
0.275
0.235
0.192
0.153
0.121
0.096
0.077
0.062
0.050
0.041
-0.045
-0.047
-0.050
-0.052
-0.055
-0.058
-0.062
-0.067
-0.072
-0.079
-0.087
-0.096
-0.107
-0.119
-0.132
-0.144
-0.154
-0.159
-0.156
-0.144
-0.125
-0.100
-0.072
-0.046
-0.020
0.007
0.048
0.150
0.274
-0.725
-3.815
-7.942
-0.710
-0.033
0.055
0.063
0.100
0.153
0.169
0.156
0.143
0.138
0.138
0.139
0.141
0.141
0.142
0.145
0.151
0.160
0.173
0.187
0.199
0.205
0.201
0.187
0.165
0.141
0.118
0.097
0.079
0.065
0.054
0.045
0.037
-0.045
-0.048
-0.050
-0.053
-0.056
-0.059
-0.064
-0.069
-0.075
-0.083
-0.092
-0.104
-0.118
-0.134
-0.153
-0.172
-0.189
-0.200
-0.201
-0.189
-0.168
-0.139
-0.109
-0.080
-0.054
-0.034
-0.017
-0.020
-0.114
-0.448
-1.474
-1.829
-0.539
-0.127
-0.054
-0.034
0.017
0.079
0.112
0.115
0.110
0.105
0.105
0.107
0.110
0.113
0.115
0.118
0.122
0.127
0.134
0.140
0.145
0.146
0.142
0.133
0.121
0.106
0.091
0.077
0.065
0.055
0.046
0.039
0.033
-0.045
-0.048
-0.050
-0.053
-0.056
-0.060
-0.065
-0.071
-0.078
-0.087
-0.098
-0.111
-0.129
-0.150
-0.175
-0.203
-0.229
-0.249
-0.254
-0.243
-0.217
-0.183
-0.147
-0.114
-0.087
-0.067
-0.057
-0.068
-0.118
-0.236
-0.405
-0.434
-0.261
-0.151
-0.126
-0.102
-0.043
0.017
0.053
0.066
0.068
0.070
0.075
0.081
0.087
0.092
0.096
0.098
0.101
0.104
0.106
0.109
0.110
0.109
0.105
0.099
0.091
0.081
0.072
0.062
0.054
0.046
0.039
0.034
0.029
-0.045
-0.048
-0.050
-0.053
-0.057
-0.061
-0.066
-0.072
-0.080
-0.089
-0.102
-0.118
-0.138
-0.164
-0.196
-0.233
-0.270
-0.300
-0.312
-0.301
-0.269
-0.227
-0.183
-0.145
-0.115
-0.093
-0.081
-0.082
-0.100
-0.134
-0.171
-0.175
-0.149
-0.130
-0.127
-0.110
-0.066
-0.021
0.007
0.020
0.028
0.038
0.050
0.061
0.070
0.077
0.081
0.084
0.085
0.086
0.087
0.087
0.086
0.084
0.080
0.076
0.070
0.063
0.057
0.050
0.044
0.038
0.033
0.029
0.025
-0.045
-0.048
-0.050
-0.053
-0.057
-0.061
-0.066
-0.073
-0.081
-0.091
-0.105
-0.122
-0.145
-0.175
-0.213
-0.259
-0.306
-0.346
-0.365
-0.353
-0.316
-0.266
-0.215
-0.171
-0.136
-0.111
-0.095
-0.088
-0.089
-0.096
-0.103
-0.104
-0.100
-0.098
-0.097
-0.084
-0.060
-0.033
-0.016
-0.006
0.003
0.017
0.034
0.048
0.059
0.067
0.071
0.073
0.074
0.074
0.073
0.071
0.069
0.066
0.063
0.059
0.055
0.050
0.045
0.040
0.036
0.032
0.028
0.025
0.022
-0.045
-0.048
-0.050
-0.053
-0.057
-0.061
-0.067
-0.073
-0.081
-0.092
-0.106
-0.125
-0.149
-0.181
-0.223
-0.273
-0.328
-0.375
-0.399
-0.389
-0.349
-0.293
-0.237
-0.188
-0.150
-0.122
-0.104
-0.092
-0.085
-0.081
-0.079
-0.076
-0.073
-0.071
-0.067
-0.057
-0.043
-0.028
-0.017
-0.011
-0.002
0.012
0.029
0.043
0.054
0.061
0.065
0.066
0.066
0.064
0.062
0.059
0.056
0.053
0.050
0.047
0.043
0.039
0.036
0.032
0.029
0.026
0.023
0.021
0.018
-0.045
-0.047
-0.050
-0.053
-0.057
-0.061
-0.066
-0.073
-0.081
-0.092
-0.106
-0.124
-0.149
-0.181
-0.223
-0.273
-0.329
-0.378
-0.406
-0.397
-0.359
-0.302
-0.245
-0.196
-0.157
-0.128
-0.108
-0.093
-0.083
-0.075
-0.069
-0.063
-0.058
-0.052
-0.046
-0.037
-0.025
-0.015
-0.007
-0.001
0.008
0.019
0.033
0.044
0.053
0.058
0.061
0.060
0.059
0.056
0.053
0.050
0.046
0.043
0.040
0.037
0.034
0.031
0.028
0.026
0.023
0.021
0.019
0.017
0.015
-0.044
-0.047
-0.049
-0.052
-0.056
-0.060
-0.065
-0.072
-0.080
-0.090
-0.103
-0.121
-0.144
-0.174
-0.213
-0.260
-0.311
-0.357
-0.382
-0.378
-0.344
-0.293
-0.239
-0.193
-0.156
-0.128
-0.108
-0.092
-0.081
-0.071
-0.063
-0.056
-0.048
-0.041
-0.032
-0.022
-0.012
-0.002
0.006
0.014
0.021
0.030
0.040
0.048
0.054
0.057
0.057
0.056
0.053
0.049
0.046
0.042
0.038
0.034
0.031
0.028
0.026
0.024
0.022
0.020
0.018
0.017
0.015
0.014
0.012
-0.044
-0.046
-0.049
-0.052
-0.055
-0.059
-0.064
-0.070
-0.078
-0.087
-0.100
-0.116
-0.136
-0.163
-0.196
-0.236
-0.278
-0.316
-0.338
-0.336
-0.309
-0.267
-0.222
-0.182
-0.149
-0.124
-0.105
-0.090
-0.078
-0.068
-0.059
-0.051
-0.042
-0.033
-0.024
-0.014
-0.003
0.007
0.015
0.023
0.030
0.037
0.045
0.051
0.054
0.055
0.054
0.051
0.047
0.043
0.039
0.034
0.030
0.027
0.024
0.021
0.019
0.018
0.016
0.015
0.014
0.013
0.012
0.011
0.010
-0.043
-0.046
-0.048
-0.051
-0.054
-0.058
-0.063
-0.068
-0.075
-0.084
-0.095
-0.109
-0.126
-0.148
-0.175
-0.207
-0.239
-0.268
-0.284
-0.282
-0.263
-0.232
-0.197
-0.165
-0.138
-0.116
-0.099
-0.086
-0.074
-0.065
-0.056
-0.047
-0.038
-0.029
-0.019
-0.009
0.000
0.010
0.018
0.025
0.031
0.038
0.045
0.050
0.052
0.052
0.049
0.046
0.041
0.037
0.032
0.028
0.024
0.020
0.017
0.015
0.014
0.012
0.011
0.010
0.010
0.009
0.008
0.008
0.007
-0.043
-0.045
-0.047
-0.050
-0.053
-0.057
-0.061
-0.066
-0.072
-0.080
-0.089
-0.101
-0.115
-0.133
-0.154
-0.177
-0.200
-0.220
-0.231
-0.230
-0.217
-0.195
-0.170
-0.146
-0.124
-0.107
-0.092
-0.080
-0.070
-0.061
-0.052
-0.044
-0.035
-0.026
-0.017
-0.008
0.000
0.008
0.015
0.020
0.025
0.031
0.038
0.044
0.046
0.045
0.043
0.039
0.035
0.030
0.025
0.021
0.017
0.014
0.012
0.010
0.009
0.008
0.007
0.007
0.006
0.006
0.006
0.005
0.005
-0.042
-0.044
-0.046
-0.049
-0.052
-0.055
-0.059
-0.063
-0.069
-0.075
-0.083
-0.093
-0.104
-0.118
-0.133
-0.150
-0.166
-0.179
-0.186
-0.185
-0.176
-0.162
-0.144
-0.127
-0.111
-0.097
-0.085
-0.074
-0.065
-0.057
-0.049
-0.041
-0.033
-0.025
-0.017
-0.009
-0.002
0.004
0.009
0.012
0.016
0.022
0.028
0.034
0.037
0.037
0.035
0.032
0.028
0.024
0.019
0.015
0.012
0.009
0.007
0.005
0.004
0.004
0.003
0.003
0.003
0.003
0.003
0.003
0.003
-0.041
-0.043
-0.045
-0.048
-0.050
-0.053
-0.057
-0.061
-0.065
-0.071
-0.077
-0.085
-0.094
-0.104
-0.115
-0.127
-0.138
-0.146
-0.150
-0.149
-0.143
-0.134
-0.122
-0.109
-0.098
-0.087
-0.077
-0.068
-0.061
-0.053
-0.046
-0.039
-0.031
-0.024
-0.017
-0.011
-0.005
0.000
0.003
0.005
0.008
0.012
0.018
0.024
0.027
0.028
0.027
0.025
0.021
0.017
0.013
0.010
0.007
0.004
0.002
0.001
0.001
0.000
0.000
0.000
0.001
0.001
0.001
0.001
0.001
-0.040
-0.042
-0.044
-0.046
-0.049
-0.051
-0.055
-0.058
-0.062
-0.067
-0.072
-0.078
-0.085
-0.092
-0.100
-0.108
-0.115
-0.120
-0.123
-0.122
-0.118
-0.112
-0.104
-0.095
-0.086
-0.078
-0.070
-0.063
-0.056
-0.049
-0.043
-0.037
-0.030
-0.024
-0.018
-0.013
-0.008
-0.004
-0.002
0.000
0.002
0.006
0.011
0.015
0.019
0.020
0.019
0.017
0.015
0.011
0.008
0.005
0.002
0.000
-0.001
-0.002
-0.002
-0.003
-0.002
-0.002
-0.002
-0.001
-0.001
0.000
0.000
-0.039
-0.041
-0.043
-0.045
-0.047
-0.050
-0.052
-0.055
-0.059
-0.063
-0.067
-0.072
-0.077
-0.082
-0.088
-0.093
-0.098
-0.101
-0.103
-0.102
-0.099
-0.095
-0.089
-0.083
-0.076
-0.070
-0.063
-0.057
-0.052
-0.046
-0.040
-0.035
-0.029
-0.024
-0.019
-0.014
-0.010
-0.007
-0.005
-0.003
-0.001
0.001
0.005
0.009
0.012
0.013
0.013
0.011
0.009
0.006
0.004
0.001
-0.001
-0.003
-0.004
-0.005
-0.005
-0.005
-0.004
-0.004
-0.003
-0.003
-0.002
-0.002
-0.002
-0.038
-0.040
-0.042
-0.044
-0.046
-0.048
-0.050
-0.053
-0.056
-0.059
-0.062
-0.066
-0.070
-0.074
-0.078
-0.082
-0.085
-0.087
-0.088
-0.087
-0.085
-0.082
-0.078
-0.073
-0.068
-0.063
-0.058
-0.053
-0.048
-0.043
-0.038
-0.033
-0.028
-0.024
-0.019
-0.016
-0.012
-0.010
-0.008
-0.006
-0.004
-0.001
0.002
0.004
0.006
0.007
0.007
0.006
0.004
0.002
0.000
-0.002
-0.004
-0.005
-0.006
-0.007
-0.007
-0.007
-0.006
-0.006
-0.005
-0.004
-0.004
-0.003
-0.003
-0.037
-0.039
-0.040
-0.042
-0.044
-0.046
-0.048
-0.050
-0.053
-0.055
-0.058
-0.061
-0.064
-0.067
-0.070
-0.072
-0.074
-0.076
-0.076
-0.075
-0.074
-0.071
-0.068
-0.065
-0.061
-0.057
-0.053
-0.048
-0.044
-0.040
-0.036
-0.032
-0.028
-0.024
-0.020
-0.017
-0.014
-0.011
-0.009
-0.007
-0.005
-0.003
-0.001
0.001
0.002
0.003
0.003
0.002
0.000
-0.001
-0.003
-0.005
-0.006
-0.007
-0.008
-0.008
-0.008
-0.008
-0.007
-0.007
-0.006
-0.005
-0.005
-0.004
-0.004
-0.036
-0.038
-0.039
-0.041
-0.042
-0.044
-0.046
-0.048
-0.050
-0.052
-0.054
-0.057
-0.059
-0.061
-0.063
-0.065
-0.066
-0.067
-0.067
-0.067
-0.065
-0.064
-0.061
-0.058
-0.055
-0.052
-0.048
-0.045
-0.041
-0.038
-0.034
-0.030
-0.027
-0.024
-0.020
-0.017
-0.015
-0.013
-0.011
-0.009
-0.007
-0.005
-0.004
-0.002
-0.001
-0.001
-0.001
-0.002
-0.003
-0.004
-0.006
-0.007
-0.008
-0.009
-0.009
-0.009
-0.009
-0.009
-0.008
-0.008
-0.007
-0.006
-0.006
-0.005
-0.005
-0.035
-0.037
-0.038
-0.039
-0.041
-0.042
-0.044
-0.046
-0.047
-0.049
-0.051
-0.053
-0.055
-0.056
-0.058
-0.059
-0.060
-0.060
-0.060
-0.060
-0.059
-0.057
-0.055
-0.053
-0.050
-0.048
-0.045
-0.042
-0.039
-0.036
-0.032
-0.029
-0.026
-0.023
-0.021
-0.018
-0.016
-0.014
-0.012
-0.010
-0.009
-0.007
-0.006
-0.005
-0.004
-0.004
-0.004
-0.004
-0.005
-0.006
-0.007
-0.008
-0.009
-0.010
-0.010
-0.010
-0.010
-0.009
-0.009
-0.008
-0.008
-0.007
-0.006
-0.006
-0.005
-0.034
-0.036
-0.037
-0.038
-0.039
-0.041
-0.042
-0.044
-0.045
-0.047
-0.048
-0.049
-0.051
-0.052
-0.053
-0.054
-0.055
-0.055
-0.055
-0.054
-0.053
-0.052
-0.051
-0.049
-0.047
-0.044
-0.042
-0.039
-0.037
-0.034
-0.031
-0.028
-0.026
-0.023
-0.021
-0.019
-0.016
-0.015
-0.013
-0.011
-0.010
-0.009
-0.008
-0.007
-0.006
-0.006
-0.006
-0.007
-0.007
-0.008
-0.009
-0.009
-0.010
-0.010
-0.010
-0.010
-0.010
-0.010
-0.009
-0.009
-0.008
-0.008
-0.007
-0.007
-0.006
-0.033
-0.035
-0.036
-0.037
-0.038
-0.039
-0.040
-0.042
-0.043
-0.044
-0.045
-0.046
-0.048
-0.049
-0.049
-0.050
-0.050
-0.051
-0.050
-0.050
-0.049
-0.048
-0.047
-0.045
-0.043
-0.041
-0.039
-0.037
-0.035
-0.032
-0.030
-0.028
-0.025
-0.023
-0.021
-0.019
-0.017
-0.015
-0.014
-0.012
-0.011
-0.010
-0.009
-0.008
-0.008
-0.008
-0.008
-0.008
-0.009
-0.009
-0.010
-0.010
-0.011
-0.011
-0.011
-0.011
-0.011
-0.010
-0.010
-0.009
-0.009
-0.008
-0.008
-0.007
-0.007
-0.011
-0.011
-0.011
-0.011
-0.011
-0.011
-0.011
-0.011
-0.011
-0.011
-0.011
-0.011
-0.011
-0.012
-0.012
-0.013
-0.014
-0.015
-0.015
-0.016
-0.017
-0.018
-0.018
-0.019
-0.019
-0.020
-0.020
-0.021
-0.021
-0.022
-0.022
-0.023
-0.023
-0.024
-0.024
-0.025
-0.025
-0.026
-0.026
-0.027
-0.027
-0.027
-0.027
-0.028
-0.027
-0.027
-0.027
-0.027
-0.026
-0.025
-0.025
-0.024
-0.023
-0.023
-0.022
-0.021
-0.020
-0.019
-0.019
-0.018
-0.017
-0.016
-0.016
-0.015
-0.014
-0.011
-0.011
-0.011
-0.011
-0.011
-0.011
-0.011
-0.010
-0.010
-0.010
-0.011
-0.011
-0.011
-0.011
-0.012
-0.013
-0.013
-0.014
-0.015
-0.016
-0.017
-0.018
-0.018
-0.019
-0.020
-0.020
-0.021
-0.021
-0.022
-0.022
-0.023
-0.023
-0.024
-0.025
-0.025
-0.026
-0.026
-0.027
-0.027
-0.028
-0.028
-0.029
-0.029
-0.029
-0.029
-0.028
-0.028
-0.028
-0.027
-0.026
-0.026
-0.025
-0.024
-0.023
-0.022
-0.021
-0.021
-0.020
-0.019
-0.018
-0.017
-0.016
-0.016
-0.015
-0.014
-0.012
-0.011
-0.011
-0.011
-0.011
-0.011
-0.010
-0.010
-0.010
-0.010
-0.010
-0.010
-0.011
-0.011
-0.011
-0.012
-0.013
-0.014
-0.015
-0.016
-0.017
-0.017
-0.018
-0.019
-0.020
-0.020
-0.021
-0.021
-0.022
-0.023
-0.023
-0.024
-0.025
-0.025
-0.026
-0.027
-0.027
-0.028
-0.029
-0.029
-0.030
-0.030
-0.030
-0.030
-0.030
-0.030
-0.029
-0.029
-0.028
-0.028
-0.027
-0.026
-0.025
-0.024
-0.023
-0.022
-0.021
-0.020
-0.019
-0.018
-0.017
-0.017
-0.016
-0.015
-0.014
-0.012
-0.012
-0.011
-0.011
-0.011
-0.010
-0.010
-0.010
-0.010
-0.010
-0.010
-0.010
-0.010
-0.010
-0.011
-0.011
-0.012
-0.013
-0.014
-0.015
-0.016
-0.017
-0.018
-0.018
-0.019
-0.020
-0.020
-0.021
-0.022
-0.023
-0.023
-0.024
-0.025
-0.026
-0.027
-0.028
-0.028
-0.029
-0.030
-0.030
-0.031
-0.031
-0.032
-0.032
-0.031
-0.031
-0.031
-0.030
-0.029
-0.029
-0.028
-0.027
-0.026
-0.025
-0.024
-0.023
-0.022
-0.021
-0.020
-0.019
-0.018
-0.017
-0.016
-0.015
-0.014
-0.012
-0.012
-0.011
-0.011
-0.011
-0.010
-0.010
-0.010
-0.009
-0.009
-0.009
-0.009
-0.009
-0.009
-0.010
-0.010
-0.011
-0.012
-0.013
-0.014
-0.015
-0.016
-0.016
-0.017
-0.018
-0.019
-0.020
-0.021
-0.022
-0.023
-0.024
-0.025
-0.026
-0.027
-0.028
-0.029
-0.029
-0.030
-0.031
-0.032
-0.032
-0.033
-0.033
-0.033
-0.033
-0.033
-0.032
-0.031
-0.031
-0.030
-0.029
-0.028
-0.026
-0.025
-0.024
-0.023
-0.022
-0.021
-0.020
-0.019
-0.018
-0.017
-0.016
-0.015
-0.014
-0.012
-0.012
-0.012
-0.011
-0.011
-0.010
-0.010
-0.010
-0.009
-0.009
-0.009
-0.008
-0.008
-0.008
-0.008
-0.009
-0.009
-0.010
-0.011
-0.012
-0.013
-0.014
-0.015
-0.016
-0.016
-0.018
-0.019
-0.020
-0.021
-0.022
-0.023
-0.025
-0.026
-0.027
-0.028
-0.029
-0.030
-0.031
-0.032
-0.033
-0.034
-0.034
-0.035
-0.035
-0.035
-0.034
-0.034
-0.033
-0.032
-0.031
-0.030
-0.028
-0.027
-0.026
-0.025
-0.024
-0.022
-0.021
-0.020
-0.019
-0.018
-0.017
-0.016
-0.015
-0.014
-0.013
-0.012
-0.012
-0.011
-0.011
-0.010
-0.010
-0.009
-0.009
-0.008
-0.008
-0.008
-0.007
-0.007
-0.007
-0.007
-0.007
-0.008
-0.008
-0.009
-0.010
-0.011
-0.012
-0.013
-0.014
-0.015
-0.017
-0.018
-0.020
-0.021
-0.023
-0.025
-0.026
-0.028
-0.029
-0.030
-0.031
-0.033
-0.034
-0.035
-0.035
-0.036
-0.036
-0.036
-0.036
-0.036
-0.035
-0.034
-0.033
-0.032
-0.031
-0.029
-0.028
-0.027
-0.025
-0.024
-0.023
-0.022
-0.020
-0.019
-0.018
-0.017
-0.016
-0.015
-0.014
-0.013
-0.013
-0.012
-0.012
-0.011
-0.010
-0.010
-0.009
-0.009
-0.008
-0.008
-0.007
-0.007
-0.006
-0.006
-0.006
-0.005
-0.005
-0.006
-0.006
-0.006
-0.007
-0.008
-0.009
-0.010
-0.012
-0.014
-0.016
-0.018
-0.020
-0.022
-0.024
-0.026
-0.028
-0.029
-0.031
-0.032
-0.034
-0.035
-0.036
-0.037
-0.038
-0.038
-0.038
-0.038
-0.038
-0.037
-0.036
-0.034
-0.033
-0.032
-0.030
-0.029
-0.027
-0.026
-0.025
-0.023
-0.022
-0.021
-0.020
-0.018
-0.017
-0.016
-0.015
-0.014
-0.014
-0.013
-0.013
-0.012
-0.011
-0.011
-0.010
-0.009
-0.008
-0.008
-0.007
-0.007
-0.006
-0.006
-0.005
-0.004
-0.003
-0.003
-0.002
-0.002
-0.002
-0.002
-0.003
-0.004
-0.005
-0.008
-0.010
-0.013
-0.016
-0.019
-0.021
-0.024
-0.026
-0.028
-0.030
-0.032
-0.033
-0.035
-0.036
-0.038
-0.039
-0.040
-0.040
-0.040
-0.040
-0.039
-0.038
-0.037
-0.036
-0.034
-0.033
-0.031
-0.030
-0.028
-0.027
-0.025
-0.024
-0.022
-0.021
-0.020
-0.019
-0.017
-0.016
-0.015
-0.014
-0.014
-0.014
-0.013
-0.012
-0.012
-0.011
-0.010
-0.009
-0.008
-0.008
-0.007
-0.006
-0.006
-0.005
-0.005
-0.004
-0.002
-0.001
0.001
0.002
0.003
0.003
0.003
0.003
0.001
-0.002
-0.005
-0.009
-0.013
-0.016
-0.020
-0.023
-0.026
-0.028
-0.030
-0.032
-0.034
-0.036
-0.037
-0.039
-0.040
-0.042
-0.042
-0.043
-0.042
-0.042
-0.040
-0.039
-0.037
-0.036
-0.034
-0.032
-0.030
-0.029
-0.027
-0.026
-0.024
-0.023
-0.021
-0.020
-0.019
-0.018
-0.016
-0.015
-0.014
-0.015
-0.014
-0.014
-0.013
-0.012
-0.011
-0.010
-0.009
-0.008
-0.007
-0.006
-0.006
-0.006
-0.006
-0.005
-0.004
-0.003
0.000
0.003
0.006
0.008
0.010
0.011
0.011
0.009
0.006
0.002
-0.004
-0.009
-0.014
-0.018
-0.022
-0.025
-0.028
-0.030
-0.032
-0.034
-0.036
-0.038
-0.040
-0.042
-0.043
-0.044
-0.045
-0.045
-0.044
-0.042
-0.041
-0.039
-0.037
-0.035
-0.033
-0.031
-0.030
-0.028
-0.026
-0.025
-0.023
-0.022
-0.020
-0.019
-0.018
-0.016
-0.015
-0.014
-0.016
-0.015
-0.015
-0.014
-0.013
-0.012
-0.011
-0.009
-0.008
-0.006
-0.005
-0.005
-0.006
-0.007
-0.008
-0.007
-0.005
-0.001
0.004
0.009
0.014
0.018
0.020
0.021
0.019
0.015
0.010
0.003
-0.005
-0.011
-0.017
-0.021
-0.025
-0.028
-0.030
-0.032
-0.034
-0.036
-0.038
-0.041
-0.043
-0.045
-0.046
-0.047
-0.047
-0.046
-0.044
-0.042
-0.040
-0.038
-0.036
-0.034
-0.032
-0.030
-0.029
-0.027
-0.025
-0.024
-0.022
-0.021
-0.019
-0.018
-0.017
-0.015
-0.014
-0.017
-0.016
-0.016
-0.015
-0.014
-0.013
-0.011
-0.009
-0.007
-0.005
-0.003
-0.003
-0.005
-0.009
-0.013
-0.014
-0.012
-0.006
0.002
0.011
0.019
0.026
0.031
0.033
0.031
0.026
0.019
0.010
0.
-0.008
-0.015
-0.020
-0.024
-0.027
-0.029
-0.031
-0.033
-0.035
-0.037
-0.040
-0.042
-0.045
-0.047
-0.048
-0.048
-0.047
-0.045
-0.044
-0.042
-0.039
-0.037
-0.035
-0.034
-0.032
-0.030
-0.028
-0.026
-0.025
-0.023
-0.021
-0.020
-0.018
-0.017
-0.015
-0.014
-0.018
-0.017
-0.017
-0.016
-0.015
-0.014
-0.012
-0.010
-0.006
-0.003
0.000
0.000
-0.003
-0.010
-0.019
-0.025
-0.024
-0.017
-0.005
0.009
0.022
0.033
0.041
0.045
0.044
0.038
0.029
0.017
0.005
-0.006
-0.014
-0.020
-0.024
-0.026
-0.028
-0.030
-0.031
-0.033
-0.034
-0.036
-0.039
-0.042
-0.044
-0.046
-0.047
-0.047
-0.046
-0.044
-0.042
-0.041
-0.039
-0.037
-0.035
-0.033
-0.031
-0.030
-0.028
-0.026
-0.024
-0.022
-0.020
-0.019
-0.017
-0.016
-0.014
-0.019
-0.019
-0.018
-0.018
-0.017
-0.016
-0.014
-0.011
-0.006
0.
0.005
0.006
0.001
-0.011
-0.026
-0.038
-0.042
-0.036
-0.021
0.000
0.021
0.038
0.050
0.056
0.056
0.049
0.038
0.023
0.008
-0.004
-0.013
-0.019
-0.023
-0.025
-0.026
-0.027
-0.027
-0.028
-0.028
-0.029
-0.030
-0.033
-0.036
-0.039
-0.042
-0.043
-0.044
-0.044
-0.043
-0.042
-0.041
-0.039
-0.037
-0.036
-0.034
-0.032
-0.030
-0.027
-0.025
-0.023
-0.021
-0.019
-0.017
-0.016
-0.014
-0.020
-0.020
-0.020
-0.020
-0.019
-0.019
-0.017
-0.013
-0.006
0.002
0.010
0.013
0.008
-0.007
-0.028
-0.050
-0.067
-0.077
-0.064
-0.028
0.010
0.038
0.055
0.064
0.065
0.057
0.043
0.026
0.010
-0.003
-0.012
-0.018
-0.021
-0.022
-0.023
-0.022
-0.021
-0.019
-0.016
-0.014
-0.014
-0.015
-0.019
-0.023
-0.029
-0.035
-0.039
-0.042
-0.043
-0.044
-0.043
-0.042
-0.041
-0.039
-0.037
-0.035
-0.032
-0.030
-0.027
-0.025
-0.022
-0.020
-0.018
-0.016
-0.014
-0.022
-0.022
-0.022
-0.022
-0.023
-0.023
-0.021
-0.017
-0.009
0.002
0.014
0.021
0.017
0.002
-0.021
-0.053
-0.105
-0.171
-0.175
-0.097
-0.017
0.030
0.054
0.065
0.066
0.059
0.044
0.026
0.010
-0.004
-0.012
-0.017
-0.018
-0.018
-0.017
-0.015
-0.011
-0.006
0.001
0.009
0.014
0.016
0.012
0.004
-0.008
-0.020
-0.032
-0.040
-0.045
-0.047
-0.048
-0.048
-0.047
-0.045
-0.043
-0.040
-0.037
-0.033
-0.030
-0.027
-0.024
-0.022
-0.019
-0.017
-0.015
-0.024
-0.024
-0.025
-0.025
-0.027
-0.027
-0.027
-0.023
-0.014
0.000
0.016
0.027
0.025
0.012
-0.008
-0.047
-0.157
-0.361
-0.418
-0.228
-0.063
0.013
0.045
0.058
0.060
0.053
0.039
0.022
0.007
-0.005
-0.012
-0.015
-0.014
-0.012
-0.009
-0.004
0.003
0.013
0.026
0.041
0.054
0.062
0.059
0.046
0.024
-0.002
-0.026
-0.042
-0.050
-0.053
-0.056
-0.058
-0.058
-0.055
-0.051
-0.047
-0.042
-0.039
-0.035
-0.031
-0.027
-0.024
-0.021
-0.018
-0.015
-0.026
-0.026
-0.027
-0.029
-0.030
-0.033
-0.034
-0.031
-0.021
-0.005
0.015
0.029
0.030
0.016
-0.002
-0.037
-0.178
-0.501
-0.616
-0.330
-0.104
-0.010
0.027
0.043
0.046
0.040
0.029
0.015
0.002
-0.007
-0.012
-0.012
-0.009
-0.003
0.003
0.010
0.020
0.035
0.056
0.080
0.103
0.118
0.118
0.098
0.061
0.015
-0.030
-0.057
-0.062
-0.061
-0.068
-0.079
-0.079
-0.072
-0.064
-0.057
-0.051
-0.046
-0.041
-0.036
-0.031
-0.027
-0.023
-0.019
-0.016
-0.028
-0.028
-0.030
-0.031
-0.034
-0.037
-0.039
-0.037
-0.028
-0.010
0.013
0.032
0.034
0.005
-0.037
-0.062
-0.147
-0.354
-0.439
-0.272
-0.111
-0.030
0.006
0.022
0.027
0.024
0.016
0.005
-0.004
-0.010
-0.011
-0.008
-0.002
0.007
0.017
0.027
0.041
0.060
0.086
0.119
0.152
0.175
0.177
0.151
0.098
0.019
-0.064
-0.105
-0.084
-0.057
-0.080
-0.122
-0.126
-0.101
-0.082
-0.071
-0.064
-0.057
-0.050
-0.044
-0.037
-0.031
-0.026
-0.021
-0.018
-0.029
-0.030
-0.032
-0.034
-0.037
-0.040
-0.042
-0.040
-0.031
-0.014
0.009
0.036
0.049
-0.046
-0.223
-0.246
-0.179
-0.201
-0.225
-0.172
-0.099
-0.047
-0.016
0.000
0.007
0.007
0.003
-0.003
-0.009
-0.011
-0.010
-0.004
0.005
0.017
0.031
0.045
0.060
0.081
0.111
0.148
0.187
0.215
0.218
0.192
0.130
0.021
-0.132
-0.216
-0.083
0.057
-0.035
-0.246
-0.225
-0.139
-0.102
-0.090
-0.082
-0.074
-0.064
-0.054
-0.045
-0.037
-0.030
-0.024
-0.019
-0.031
-0.032
-0.034
-0.035
-0.038
-0.040
-0.042
-0.040
-0.033
-0.019
0.000
0.023
0.023
-0.297
-1.130
-1.038
-0.346
-0.148
-0.127
-0.115
-0.089
-0.059
-0.035
-0.018
-0.009
-0.006
-0.007
-0.010
-0.012
-0.012
-0.009
-0.001
0.011
0.026
0.044
0.060
0.075
0.094
0.123
0.159
0.195
0.218
0.219
0.201
0.166
0.096
-0.102
-0.276
0.125
0.704
0.926
-0.502
-0.362
-0.145
-0.116
-0.116
-0.111
-0.098
-0.084
-0.069
-0.056
-0.044
-0.035
-0.027
-0.021
-0.033
-0.034
-0.035
-0.037
-0.038
-0.040
-0.040
-0.038
-0.033
-0.024
-0.016
-0.023
-0.125
-0.863
-5.768
-3.961
-0.298
-0.064
-0.073
-0.084
-0.079
-0.062
-0.043
-0.028
-0.019
-0.014
-0.012
-0.013
-0.013
-0.012
-0.008
0.001
0.015
0.032
0.052
0.070
0.084
0.099
0.121
0.148
0.168
0.168
0.148
0.140
0.189
0.335
0.491
0.217
1.003
2.892
5.733
-0.042
-0.019
-0.032
-0.132
-0.165
-0.159
-0.137
-0.112
-0.089
-0.070
-0.054
-0.042
-0.031
-0.024
-0.034
-0.035
-0.036
-0.037
-0.038
-0.039
-0.039
-0.037
-0.033
-0.029
-0.030
-0.054
-0.172
-0.707
-2.555
-0.437
0.401
0.066
-0.025
-0.056
-0.062
-0.053
-0.041
-0.030
-0.021
-0.015
-0.012
-0.012
-0.012
-0.011
-0.006
0.003
0.017
0.035
0.055
0.073
0.087
0.098
0.111
0.124
0.115
0.055
-0.058
-0.102
0.066
0.449
1.066
0.826
-0.129
3.771
1.233
0.627
0.520
-0.004
-0.233
-0.275
-0.244
-0.196
-0.152
-0.117
-0.089
-0.067
-0.050
-0.036
-0.026
-0.035
-0.036
-0.037
-0.038
-0.039
-0.039
-0.038
-0.036
-0.033
-0.031
-0.034
-0.053
-0.110
-0.241
-0.281
0.191
0.257
0.077
-0.003
-0.032
-0.040
-0.038
-0.031
-0.024
-0.016
-0.010
-0.008
-0.008
-0.009
-0.008
-0.003
0.006
0.019
0.035
0.054
0.072
0.085
0.095
0.103
0.100
0.056
-0.119
-0.596
-0.999
-0.385
0.260
2.946
1.901
-2.190
-0.846
1.588
4.419
0.141
-0.390
-0.541
-0.493
-0.381
-0.280
-0.205
-0.151
-0.111
-0.082
-0.059
-0.042
-0.029
-0.036
-0.037
-0.038
-0.039
-0.039
-0.039
-0.038
-0.036
-0.034
-0.032
-0.034
-0.041
-0.059
-0.076
-0.046
0.043
0.071
0.033
0.000
-0.017
-0.023
-0.023
-0.019
-0.015
-0.010
-0.005
-0.003
-0.004
-0.006
-0.004
0.000
0.009
0.021
0.036
0.053
0.070
0.084
0.098
0.104
0.091
0.023
-0.235
-1.328
-3.443
-0.721
-1.508
5.018
2.057
-0.612
-0.346
0.183
0.210
-0.735
-1.145
-1.158
-0.867
-0.576
-0.383
-0.265
-0.189
-0.137
-0.098
-0.069
-0.047
-0.031
-0.037
-0.038
-0.039
-0.039
-0.039
-0.039
-0.038
-0.036
-0.034
-0.033
-0.032
-0.034
-0.037
-0.035
-0.020
0.002
0.012
0.006
-0.005
-0.012
-0.014
-0.013
-0.011
-0.007
-0.003
0.000
0.
-0.002
-0.002
-0.001
0.004
0.013
0.024
0.038
0.053
0.069
0.088
0.109
0.118
0.097
0.038
-0.108
-0.522
-0.469
1.412
-1.089
-3.086
-0.384
-0.818
-1.452
-1.535
-1.435
-1.518
-2.176
-2.212
-1.364
-0.776
-0.478
-0.319
-0.225
-0.161
-0.113
-0.078
-0.051
-0.033
-0.038
-0.039
-0.040
-0.040
-0.040
-0.040
-0.039
-0.037
-0.035
-0.034
-0.032
-0.031
-0.030
-0.027
-0.020
-0.012
-0.008
-0.008
-0.011
-0.012
-0.012
-0.010
-0.007
-0.003
0.
0.002
0.001
0.000
-0.001
0.002
0.008
0.017
0.028
0.041
0.054
0.070
0.093
0.136
0.192
0.114
0.087
0.111
0.243
0.948
3.240
4.439
0.152
-0.301
-0.665
-1.128
-1.379
-0.965
-0.148
-2.321
-2.819
-1.588
-0.855
-0.519
-0.347
-0.246
-0.176
-0.123
-0.082
-0.052
-0.031
-0.039
-0.040
-0.041
-0.041
-0.041
-0.041
-0.040
-0.038
-0.037
-0.035
-0.034
-0.032
-0.030
-0.027
-0.024
-0.020
-0.018
-0.017
-0.017
-0.016
-0.014
-0.011
-0.008
-0.004
-0.001
0.000
0.000
-0.001
0.000
0.004
0.011
0.021
0.032
0.044
0.056
0.070
0.090
0.142
0.261
0.110
0.124
0.397
0.936
1.280
2.766
1.312
0.386
-0.078
-0.388
-0.659
-0.762
0.405
3.558
-0.847
-1.665
-1.191
-0.734
-0.473
-0.325
-0.235
-0.170
-0.118
-0.076
-0.046
-0.026
-0.040
-0.041
-0.041
-0.042
-0.042
-0.042
-0.041
-0.040
-0.039
-0.037
-0.036
-0.034
-0.032
-0.030
-0.028
-0.026
-0.025
-0.024
-0.023
-0.021
-0.019
-0.016
-0.012
-0.008
-0.005
-0.004
-0.003
-0.002
0.001
0.006
0.014
0.024
0.035
0.046
0.057
0.068
0.080
0.095
0.093
0.059
0.080
0.754
5.251
1.371
-0.041
0.264
0.266
0.012
-0.189
-0.329
-0.342
-0.059
0.159
-0.338
-0.732
-0.697
-0.516
-0.358
-0.249
-0.179
-0.131
-0.091
-0.058
-0.033
-0.017
-0.041
-0.042
-0.042
-0.043
-0.043
-0.043
-0.042
-0.042
-0.041
-0.039
-0.038
-0.037
-0.035
-0.034
-0.033
-0.031
-0.030
-0.029
-0.028
-0.026
-0.024
-0.021
-0.017
-0.014
-0.011
-0.008
-0.006
-0.003
0.001
0.008
0.017
0.027
0.038
0.049
0.058
0.067
0.075
0.076
0.063
0.019
-0.073
-0.183
0.228
-0.186
-0.730
-0.057
0.155
0.035
-0.067
-0.099
0.012
0.412
0.321
-0.139
-0.358
-0.389
-0.312
-0.214
-0.138
-0.092
-0.066
-0.045
-0.028
-0.014
-0.005
-0.041
-0.042
-0.043
-0.044
-0.044
-0.044
-0.044
-0.043
-0.043
-0.042
-0.041
-0.040
-0.039
-0.038
-0.037
-0.036
-0.035
-0.034
-0.033
-0.031
-0.029
-0.026
-0.022
-0.018
-0.015
-0.012
-0.008
-0.003
0.003
0.011
0.020
0.031
0.041
0.051
0.060
0.069
0.076
0.078
0.067
0.027
-0.081
-0.327
-0.428
-0.118
-0.081
0.041
0.088
0.028
-0.011
0.041
0.246
0.702
0.568
0.076
-0.118
-0.163
-0.129
-0.072
-0.026
-0.003
0.002
0.003
0.005
0.007
0.009
-0.042
-0.043
-0.044
-0.044
-0.045
-0.045
-0.045
-0.045
-0.045
-0.044
-0.044
-0.043
-0.042
-0.042
-0.041
-0.040
-0.039
-0.038
-0.037
-0.035
-0.032
-0.029
-0.025
-0.022
-0.018
-0.014
-0.008
-0.001
0.007
0.016
0.026
0.036
0.046
0.056
0.065
0.076
0.086
0.096
0.102
0.096
0.072
0.038
0.083
0.201
0.229
0.188
0.110
0.014
-0.018
0.087
0.296
0.487
0.443
0.252
0.120
0.060
0.052
0.063
0.073
0.069
0.057
0.044
0.033
0.027
0.022
-0.042
-0.043
-0.044
-0.045
-0.046
-0.046
-0.047
-0.047
-0.047
-0.047
-0.047
-0.046
-0.046
-0.045
-0.045
-0.044
-0.043
-0.042
-0.040
-0.037
-0.035
-0.031
-0.027
-0.023
-0.019
-0.013
-0.007
0.002
0.013
0.025
0.035
0.045
0.055
0.065
0.076
0.089
0.106
0.130
0.163
0.210
0.277
0.375
0.494
0.575
0.538
0.396
0.211
0.032
-0.042
0.090
0.325
0.511
0.561
0.493
0.392
0.303
0.239
0.194
0.159
0.128
0.098
0.074
0.055
0.042
0.034
-0.043
-0.044
-0.045
-0.046
-0.047
-0.048
-0.048
-0.049
-0.049
-0.049
-0.049
-0.049
-0.049
-0.049
-0.049
-0.048
-0.047
-0.045
-0.043
-0.040
-0.036
-0.032
-0.027
-0.022
-0.017
-0.011
-0.003
0.009
0.023
0.037
0.050
0.061
0.072
0.084
0.097
0.113
0.137
0.177
0.244
0.353
0.528
0.781
1.063
1.245
1.126
0.762
0.414
0.156
0.049
0.172
0.415
0.660
0.834
0.868
0.759
0.610
0.463
0.339
0.246
0.180
0.132
0.097
0.072
0.055
0.043
-0.043
-0.045
-0.046
-0.047
-0.048
-0.049
-0.050
-0.051
-0.051
-0.052
-0.052
-0.053
-0.053
-0.053
-0.053
-0.052
-0.050
-0.048
-0.045
-0.041
-0.036
-0.030
-0.024
-0.018
-0.013
-0.006
0.003
0.018
0.038
0.057
0.072
0.086
0.104
0.122
0.139
0.155
0.183
0.238
0.337
0.519
0.853
1.400
2.052
2.761
2.523
1.354
0.691
0.369
0.261
0.355
0.596
0.913
1.207
1.403
1.303
1.066
0.768
0.510
0.338
0.229
0.161
0.115
0.085
0.064
0.049
-0.044
-0.045
-0.047
-0.048
-0.049
-0.050
-0.051
-0.052
-0.053
-0.054
-0.055
-0.056
-0.057
-0.057
-0.057
-0.056
-0.054
-0.052
-0.047
-0.042
-0.034
-0.026
-0.017
-0.010
-0.004
0.003
0.012
0.030
0.054
0.078
0.098
0.124
0.161
0.207
0.240
0.244
0.259
0.320
0.439
0.683
1.242
2.578
3.934
4.928
4.606
1.859
0.900
0.537
0.436
0.535
0.852
1.397
1.602
2.072
2.290
1.680
1.148
0.707
0.430
0.274
0.184
0.129
0.094
0.070
0.054
-0.044
-0.046
-0.047
-0.049
-0.050
-0.052
-0.053
-0.054
-0.056
-0.057
-0.059
-0.060
-0.061
-0.062
-0.062
-0.061
-0.059
-0.056
-0.050
-0.042
-0.031
-0.019
-0.007
0.004
0.012
0.017
0.025
0.042
0.067
0.095
0.124
0.169
0.255
0.396
0.540
0.473
0.400
0.466
0.564
0.795
1.451
3.782
6.792
3.875
3.038
1.668
0.914
0.599
0.521
0.644
1.078
2.126
2.791
5.221
5.169
2.131
1.627
0.910
0.506
0.305
0.199
0.137
0.099
0.074
0.057
-0.045
-0.046
-0.048
-0.049
-0.051
-0.053
-0.055
-0.056
-0.058
-0.060
-0.062
-0.064
-0.066
-0.067
-0.068
-0.067
-0.065
-0.061
-0.053
-0.043
-0.028
-0.011
0.008
0.024
0.034
0.040
0.045
0.057
0.079
0.107
0.143
0.210
0.347
0.650
1.452
0.963
0.618
0.853
0.728
0.781
1.187
2.040
2.672
2.349
1.855
1.221
0.781
0.568
0.525
0.654
1.066
2.058
3.702
4.200
5.313
3.277
2.356
1.027
0.527
0.312
0.202
0.139
0.100
0.075
0.058
-0.045
-0.047
-0.049
-0.050
-0.052
-0.054
-0.056
-0.059
-0.061
-0.064
-0.066
-0.069
-0.072
-0.074
-0.075
-0.075
-0.073
-0.068
-0.059
-0.045
-0.026
-0.003
0.023
0.046
0.061
0.069
0.074
0.083
0.100
0.122
0.156
0.224
0.343
0.536
0.921
0.576
0.663
1.246
0.047
0.350
0.704
1.031
1.255
1.271
1.095
0.825
0.606
0.489
0.476
0.589
0.923
1.980
8.543
-1.320
6.943
2.759
1.607
0.854
0.475
0.291
0.192
0.133
0.097
0.073
0.057
-0.045
-0.047
-0.049
-0.051
-0.053
-0.056
-0.058
-0.061
-0.064
-0.067
-0.071
-0.075
-0.078
-0.082
-0.084
-0.085
-0.084
-0.078
-0.068
-0.052
-0.029
0.000
0.033
0.063
0.084
0.097
0.108
0.128
0.153
0.157
0.174
0.229
0.295
0.318
0.232
0.182
0.282
-5.800
-6.905
-0.303
0.348
0.569
0.686
0.714
0.655
0.549
0.452
0.397
0.401
0.484
0.699
1.196
2.050
2.287
4.277
1.812
0.995
0.608
0.382
0.251
0.172
0.123
0.091
0.070
0.055
-0.046
-0.048
-0.050
-0.052
-0.054
-0.057
-0.060
-0.063
-0.067
-0.071
-0.076
-0.081
-0.087
-0.092
-0.096
-0.099
-0.099
-0.094
-0.084
-0.066
-0.040
-0.007
0.031
0.065
0.093
0.113
0.143
0.212
0.315
0.242
0.201
0.293
0.317
0.291
0.228
0.257
0.762
5.073
-0.341
-0.091
0.220
0.351
0.415
0.434
0.416
0.376
0.336
0.314
0.324
0.377
0.489
0.673
0.884
1.055
1.140
0.890
0.614
0.423
0.292
0.205
0.148
0.110
0.083
0.065
0.052
-0.046
-0.048
-0.050
-0.053
-0.055
-0.058
-0.062
-0.066
-0.070
-0.076
-0.082
-0.089
-0.096
-0.104
-0.111
-0.117
-0.120
-0.117
-0.107
-0.089
-0.062
-0.027
0.012
0.049
0.080
0.108
0.156
0.294
0.812
-0.338
0.174
0.680
0.504
0.385
0.301
0.284
0.551
1.286
0.565
0.201
0.211
0.252
0.279
0.289
0.283
0.268
0.253
0.246
0.256
0.287
0.342
0.419
0.498
0.554
0.558
0.489
0.387
0.294
0.219
0.164
0.124
0.095
0.074
0.059
0.048
-0.046
-0.049
-0.051
-0.053
-0.056
-0.060
-0.064
-0.068
-0.074
-0.080
-0.088
-0.097
-0.108
-0.119
-0.131
-0.141
-0.149
-0.150
-0.143
-0.125
-0.097
-0.062
-0.022
0.014
0.046
0.077
0.122
0.194
-0.793
-10.640
4.351
2.068
0.808
0.546
0.355
0.211
0.238
0.381
0.344
0.249
0.213
0.206
0.207
0.207
0.205
0.199
0.195
0.194
0.202
0.219
0.247
0.281
0.313
0.333
0.329
0.300
0.255
0.207
0.165
0.129
0.102
0.081
0.065
0.053
0.043
-0.047
-0.049
-0.051
-0.054
-0.057
-0.061
-0.065
-0.071
-0.077
-0.085
-0.095
-0.107
-0.121
-0.137
-0.155
-0.173
-0.188
-0.196
-0.193
-0.176
-0.147
-0.109
-0.069
-0.031
0.000
0.027
0.053
0.046
-0.329
-0.831
2.476
0.833
0.616
0.512
0.264
0.086
0.106
0.271
0.302
0.248
0.201
0.174
0.161
0.157
0.155
0.154
0.154
0.156
0.161
0.170
0.184
0.199
0.213
0.219
0.215
0.200
0.177
0.150
0.125
0.102
0.083
0.068
0.056
0.046
0.039
-0.047
-0.049
-0.052
-0.055
-0.058
-0.062
-0.067
-0.073
-0.080
-0.090
-0.101
-0.116
-0.135
-0.157
-0.184
-0.213
-0.241
-0.260
-0.264
-0.247
-0.213
-0.168
-0.123
-0.082
-0.049
-0.025
-0.011
-0.025
-0.104
-0.177
-0.186
-0.203
0.056
0.091
-0.083
-0.162
-0.020
0.165
0.219
0.193
0.159
0.133
0.121
0.119
0.121
0.123
0.125
0.127
0.131
0.136
0.142
0.148
0.153
0.154
0.150
0.141
0.127
0.112
0.096
0.081
0.068
0.057
0.048
0.040
0.034
-0.047
-0.049
-0.052
-0.055
-0.059
-0.063
-0.068
-0.075
-0.083
-0.094
-0.108
-0.125
-0.149
-0.178
-0.216
-0.260
-0.306
-0.343
-0.356
-0.339
-0.293
-0.236
-0.180
-0.132
-0.095
-0.069
-0.056
-0.059
-0.084
-0.126
-0.167
-0.159
-0.106
-0.162
-0.329
-0.339
-0.143
0.026
0.090
0.092
0.080
0.075
0.079
0.087
0.095
0.100
0.104
0.107
0.109
0.111
0.113
0.115
0.116
0.114
0.110
0.104
0.095
0.085
0.074
0.064
0.055
0.047
0.041
0.035
0.030
-0.047
-0.049
-0.052
-0.055
-0.059
-0.064
-0.069
-0.076
-0.085
-0.097
-0.113
-0.133
-0.161
-0.199
-0.248
-0.310
-0.380
-0.441
-0.469
-0.446
-0.385
-0.308
-0.236
-0.177
-0.134
-0.104
-0.086
-0.080
-0.084
-0.096
-0.108
-0.110
-0.120
-0.181
-0.268
-0.266
-0.154
-0.055
-0.011
-0.007
-0.003
0.015
0.039
0.061
0.075
0.085
0.090
0.093
0.094
0.094
0.093
0.092
0.091
0.088
0.084
0.079
0.072
0.065
0.058
0.051
0.045
0.039
0.034
0.030
0.026
-0.047
-0.049
-0.052
-0.055
-0.059
-0.064
-0.070
-0.077
-0.087
-0.099
-0.116
-0.139
-0.171
-0.214
-0.274
-0.353
-0.446
-0.534
-0.578
-0.553
-0.473
-0.374
-0.285
-0.215
-0.164
-0.129
-0.106
-0.093
-0.087
-0.085
-0.086
-0.087
-0.099
-0.129
-0.159
-0.155
-0.111
-0.069
-0.055
-0.059
-0.052
-0.021
0.016
0.045
0.064
0.075
0.081
0.083
0.083
0.081
0.079
0.076
0.073
0.069
0.065
0.061
0.056
0.051
0.046
0.041
0.036
0.032
0.028
0.025
0.022
-0.046
-0.049
-0.052
-0.055
-0.059
-0.064
-0.070
-0.077
-0.087
-0.100
-0.118
-0.142
-0.175
-0.223
-0.288
-0.377
-0.485
-0.591
-0.649
-0.628
-0.536
-0.423
-0.320
-0.240
-0.183
-0.145
-0.119
-0.102
-0.091
-0.083
-0.077
-0.075
-0.077
-0.085
-0.092
-0.085
-0.067
-0.051
-0.049
-0.054
-0.046
-0.019
0.014
0.042
0.061
0.072
0.076
0.077
0.075
0.072
0.068
0.064
0.060
0.055
0.051
0.047
0.044
0.040
0.036
0.032
0.029
0.026
0.023
0.021
0.019
-0.046
-0.049
-0.051
-0.055
-0.059
-0.064
-0.070
-0.077
-0.087
-0.100
-0.117
-0.141
-0.175
-0.221
-0.287
-0.376
-0.485
-0.594
-0.661
-0.646
-0.557
-0.440
-0.333
-0.251
-0.192
-0.152
-0.125
-0.106
-0.092
-0.082
-0.073
-0.066
-0.062
-0.059
-0.054
-0.045
-0.032
-0.021
-0.018
-0.018
-0.011
0.007
0.031
0.051
0.065
0.072
0.074
0.073
0.069
0.065
0.059
0.054
0.049
0.044
0.040
0.037
0.033
0.030
0.028
0.025
0.023
0.021
0.019
0.017
0.015
-0.046
-0.048
-0.051
-0.054
-0.058
-0.063
-0.069
-0.076
-0.085
-0.098
-0.114
-0.137
-0.168
-0.211
-0.271
-0.351
-0.448
-0.547
-0.610
-0.603
-0.528
-0.422
-0.324
-0.246
-0.191
-0.152
-0.126
-0.107
-0.092
-0.080
-0.070
-0.061
-0.052
-0.044
-0.034
-0.021
-0.008
0.005
0.014
0.020
0.026
0.039
0.053
0.065
0.072
0.075
0.073
0.069
0.064
0.058
0.052
0.045
0.040
0.035
0.031
0.028
0.025
0.023
0.021
0.019
0.017
0.016
0.015
0.013
0.012
-0.045
-0.048
-0.050
-0.054
-0.057
-0.062
-0.067
-0.074
-0.083
-0.094
-0.109
-0.130
-0.157
-0.194
-0.245
-0.310
-0.387
-0.465
-0.515
-0.513
-0.456
-0.374
-0.294
-0.229
-0.181
-0.146
-0.122
-0.104
-0.090
-0.078
-0.067
-0.056
-0.046
-0.035
-0.022
-0.009
0.006
0.020
0.033
0.042
0.049
0.058
0.069
0.076
0.078
0.076
0.071
0.065
0.058
0.051
0.044
0.037
0.032
0.027
0.023
0.020
0.018
0.016
0.014
0.013
0.012
0.012
0.011
0.010
0.009
-0.044
-0.047
-0.050
-0.053
-0.056
-0.060
-0.066
-0.072
-0.080
-0.090
-0.103
-0.121
-0.144
-0.174
-0.213
-0.262
-0.318
-0.371
-0.406
-0.405
-0.368
-0.311
-0.253
-0.203
-0.164
-0.136
-0.114
-0.098
-0.085
-0.074
-0.063
-0.052
-0.041
-0.029
-0.017
-0.003
0.011
0.025
0.036
0.044
0.051
0.061
0.072
0.078
0.077
0.073
0.066
0.059
0.051
0.044
0.036
0.030
0.024
0.019
0.016
0.013
0.011
0.010
0.009
0.009
0.008
0.008
0.007
0.007
0.007
-0.044
-0.046
-0.049
-0.052
-0.055
-0.059
-0.064
-0.069
-0.076
-0.085
-0.097
-0.111
-0.129
-0.153
-0.182
-0.217
-0.254
-0.287
-0.308
-0.307
-0.285
-0.249
-0.210
-0.175
-0.146
-0.123
-0.105
-0.091
-0.080
-0.069
-0.059
-0.049
-0.038
-0.027
-0.015
-0.003
0.010
0.020
0.028
0.032
0.036
0.046
0.059
0.068
0.068
0.064
0.058
0.051
0.043
0.036
0.028
0.022
0.017
0.012
0.009
0.007
0.005
0.005
0.004
0.004
0.004
0.004
0.004
0.004
0.004
-0.043
-0.045
-0.048
-0.050
-0.053
-0.057
-0.061
-0.066
-0.073
-0.080
-0.090
-0.101
-0.115
-0.133
-0.154
-0.177
-0.201
-0.221
-0.233
-0.232
-0.219
-0.197
-0.172
-0.148
-0.127
-0.109
-0.095
-0.084
-0.073
-0.064
-0.055
-0.045
-0.035
-0.025
-0.015
-0.005
0.005
0.012
0.015
0.015
0.016
0.024
0.037
0.049
0.054
0.052
0.047
0.041
0.034
0.027
0.021
0.015
0.010
0.006
0.003
0.001
0.001
0.000
0.000
0.001
0.001
0.002
0.002
0.002
0.002
-0.042
-0.044
-0.046
-0.049
-0.052
-0.055
-0.059
-0.063
-0.069
-0.075
-0.083
-0.092
-0.103
-0.116
-0.130
-0.145
-0.160
-0.172
-0.179
-0.178
-0.170
-0.157
-0.141
-0.125
-0.110
-0.097
-0.086
-0.076
-0.067
-0.059
-0.050
-0.042
-0.033
-0.024
-0.016
-0.008
-0.001
0.003
0.004
0.003
0.002
0.007
0.020
0.031
0.038
0.038
0.036
0.031
0.026
0.019
0.014
0.008
0.004
0.001
-0.002
-0.003
-0.004
-0.003
-0.003
-0.002
-0.002
-0.001
0.000
0.
0.000
-0.041
-0.043
-0.045
-0.048
-0.050
-0.053
-0.057
-0.060
-0.065
-0.070
-0.076
-0.083
-0.092
-0.101
-0.111
-0.121
-0.130
-0.137
-0.141
-0.140
-0.135
-0.127
-0.117
-0.106
-0.095
-0.085
-0.077
-0.069
-0.061
-0.054
-0.046
-0.039
-0.031
-0.024
-0.017
-0.011
-0.006
-0.003
-0.002
-0.004
-0.004
0.001
0.009
0.018
0.024
0.026
0.025
0.022
0.017
0.012
0.007
0.003
-0.001
-0.004
-0.006
-0.007
-0.007
-0.006
-0.006
-0.005
-0.004
-0.003
-0.002
-0.002
-0.001
-0.040
-0.042
-0.044
-0.046
-0.049
-0.051
-0.054
-0.058
-0.061
-0.066
-0.070
-0.076
-0.082
-0.089
-0.096
-0.102
-0.108
-0.112
-0.114
-0.114
-0.111
-0.105
-0.098
-0.091
-0.083
-0.076
-0.069
-0.062
-0.056
-0.049
-0.043
-0.037
-0.030
-0.024
-0.018
-0.013
-0.009
-0.007
-0.006
-0.006
-0.005
-0.002
0.004
0.010
0.015
0.017
0.016
0.014
0.010
0.006
0.002
-0.002
-0.005
-0.007
-0.009
-0.009
-0.009
-0.009
-0.008
-0.007
-0.006
-0.005
-0.004
-0.003
-0.003
-0.039
-0.041
-0.043
-0.045
-0.047
-0.049
-0.052
-0.055
-0.058
-0.061
-0.065
-0.069
-0.074
-0.079
-0.084
-0.088
-0.092
-0.094
-0.096
-0.095
-0.093
-0.089
-0.084
-0.079
-0.073
-0.067
-0.062
-0.056
-0.051
-0.045
-0.040
-0.035
-0.029
-0.024
-0.019
-0.015
-0.012
-0.010
-0.008
-0.007
-0.006
-0.003
0.001
0.005
0.008
0.009
0.009
0.007
0.004
0.001
-0.002
-0.005
-0.008
-0.010
-0.011
-0.011
-0.011
-0.010
-0.009
-0.008
-0.007
-0.006
-0.005
-0.005
-0.004
-0.038
-0.040
-0.041
-0.043
-0.045
-0.047
-0.050
-0.052
-0.055
-0.058
-0.061
-0.064
-0.067
-0.071
-0.074
-0.077
-0.080
-0.081
-0.082
-0.081
-0.079
-0.077
-0.073
-0.069
-0.065
-0.060
-0.056
-0.051
-0.047
-0.042
-0.038
-0.033
-0.028
-0.024
-0.020
-0.017
-0.014
-0.011
-0.010
-0.008
-0.006
-0.004
-0.001
0.001
0.003
0.004
0.003
0.002
-0.001
-0.003
-0.006
-0.008
-0.010
-0.011
-0.012
-0.012
-0.012
-0.011
-0.010
-0.009
-0.008
-0.007
-0.006
-0.006
-0.005
-0.037
-0.039
-0.040
-0.042
-0.044
-0.045
-0.047
-0.049
-0.052
-0.054
-0.056
-0.059
-0.062
-0.064
-0.067
-0.069
-0.070
-0.071
-0.071
-0.071
-0.069
-0.067
-0.065
-0.062
-0.058
-0.055
-0.051
-0.047
-0.043
-0.039
-0.035
-0.031
-0.028
-0.024
-0.020
-0.017
-0.015
-0.013
-0.011
-0.009
-0.007
-0.006
-0.004
-0.002
-0.001
-0.001
-0.001
-0.002
-0.004
-0.006
-0.008
-0.010
-0.011
-0.012
-0.013
-0.013
-0.013
-0.012
-0.011
-0.010
-0.009
-0.008
-0.007
-0.006
-0.006
-0.036
-0.037
-0.039
-0.040
-0.042
-0.044
-0.045
-0.047
-0.049
-0.051
-0.053
-0.055
-0.057
-0.059
-0.060
-0.062
-0.063
-0.063
-0.063
-0.063
-0.062
-0.060
-0.058
-0.056
-0.053
-0.050
-0.047
-0.044
-0.040
-0.037
-0.034
-0.030
-0.027
-0.024
-0.021
-0.018
-0.016
-0.014
-0.012
-0.010
-0.009
-0.007
-0.006
-0.005
-0.004
-0.004
-0.004
-0.005
-0.007
-0.008
-0.010
-0.011
-0.012
-0.013
-0.013
-0.013
-0.013
-0.012
-0.011
-0.010
-0.010
-0.009
-0.008
-0.007
-0.006
-0.035
-0.036
-0.038
-0.039
-0.040
-0.042
-0.043
-0.045
-0.046
-0.048
-0.050
-0.051
-0.053
-0.054
-0.055
-0.056
-0.057
-0.057
-0.057
-0.057
-0.056
-0.055
-0.053
-0.051
-0.049
-0.046
-0.044
-0.041
-0.038
-0.035
-0.032
-0.029
-0.026
-0.024
-0.021
-0.019
-0.017
-0.015
-0.013
-0.011
-0.010
-0.009
-0.008
-0.007
-0.006
-0.006
-0.007
-0.008
-0.009
-0.010
-0.011
-0.012
-0.013
-0.013
-0.013
-0.013
-0.013
-0.012
-0.012
-0.011
-0.010
-0.009
-0.008
-0.008
-0.007
-0.034
-0.035
-0.036
-0.038
-0.039
-0.040
-0.041
-0.043
-0.044
-0.045
-0.047
-0.048
-0.049
-0.050
-0.051
-0.052
-0.052
-0.053
-0.052
-0.052
-0.051
-0.050
-0.049
-0.047
-0.045
-0.043
-0.041
-0.038
-0.036
-0.033
-0.031
-0.028
-0.026
-0.023
-0.021
-0.019
-0.017
-0.016
-0.014
-0.013
-0.011
-0.010
-0.009
-0.009
-0.008
-0.008
-0.009
-0.009
-0.010
-0.011
-0.012
-0.012
-0.013
-0.013
-0.013
-0.013
-0.013
-0.012
-0.012
-0.011
-0.010
-0.009
-0.009
-0.008
-0.007
-0.011
-0.011
-0.011
-0.011
-0.011
-0.010
-0.010
-0.010
-0.010
-0.010
-0.011
-0.011
-0.011
-0.012
-0.013
-0.014
-0.014
-0.015
-0.017
-0.018
-0.018
-0.019
-0.020
-0.021
-0.021
-0.022
-0.022
-0.022
-0.023
-0.023
-0.024
-0.024
-0.025
-0.025
-0.026
-0.026
-0.027
-0.027
-0.028
-0.028
-0.029
-0.029
-0.029
-0.029
-0.029
-0.029
-0.029
-0.028
-0.028
-0.027
-0.026
-0.025
-0.024
-0.024
-0.023
-0.022
-0.021
-0.020
-0.019
-0.018
-0.017
-0.017
-0.016
-0.015
-0.014
-0.011
-0.011
-0.011
-0.011
-0.011
-0.010
-0.010
-0.010
-0.010
-0.010
-0.010
-0.011
-0.011
-0.011
-0.012
-0.013
-0.014
-0.015
-0.016
-0.018
-0.019
-0.020
-0.020
-0.021
-0.022
-0.022
-0.022
-0.023
-0.023
-0.024
-0.024
-0.025
-0.025
-0.026
-0.027
-0.027
-0.028
-0.029
-0.029
-0.030
-0.030
-0.031
-0.031
-0.031
-0.031
-0.030
-0.030
-0.030
-0.029
-0.028
-0.027
-0.026
-0.025
-0.024
-0.023
-0.022
-0.021
-0.020
-0.020
-0.019
-0.018
-0.017
-0.016
-0.015
-0.015
-0.011
-0.011
-0.011
-0.011
-0.010
-0.010
-0.010
-0.010
-0.010
-0.010
-0.010
-0.010
-0.010
-0.011
-0.011
-0.012
-0.013
-0.015
-0.016
-0.017
-0.018
-0.019
-0.020
-0.021
-0.022
-0.022
-0.023
-0.023
-0.024
-0.024
-0.025
-0.026
-0.026
-0.027
-0.028
-0.029
-0.029
-0.030
-0.031
-0.031
-0.032
-0.032
-0.032
-0.033
-0.032
-0.032
-0.032
-0.031
-0.030
-0.029
-0.028
-0.027
-0.026
-0.025
-0.024
-0.023
-0.022
-0.021
-0.020
-0.019
-0.018
-0.017
-0.016
-0.015
-0.015
-0.012
-0.011
-0.011
-0.011
-0.010
-0.010
-0.010
-0.009
-0.009
-0.009
-0.009
-0.009
-0.009
-0.010
-0.010
-0.011
-0.012
-0.014
-0.015
-0.016
-0.018
-0.019
-0.020
-0.021
-0.021
-0.022
-0.023
-0.023
-0.024
-0.025
-0.025
-0.026
-0.027
-0.028
-0.029
-0.030
-0.031
-0.032
-0.032
-0.033
-0.034
-0.034
-0.034
-0.034
-0.034
-0.034
-0.033
-0.032
-0.032
-0.031
-0.029
-0.028
-0.027
-0.026
-0.025
-0.024
-0.022
-0.021
-0.020
-0.019
-0.018
-0.017
-0.016
-0.016
-0.015
-0.012
-0.011
-0.011
-0.011
-0.010
-0.010
-0.009
-0.009
-0.009
-0.009
-0.008
-0.008
-0.008
-0.009
-0.009
-0.010
-0.011
-0.012
-0.013
-0.015
-0.016
-0.018
-0.019
-0.020
-0.020
-0.021
-0.022
-0.023
-0.024
-0.025
-0.026
-0.027
-0.028
-0.029
-0.030
-0.031
-0.032
-0.033
-0.034
-0.035
-0.035
-0.036
-0.036
-0.036
-0.036
-0.036
-0.035
-0.034
-0.033
-0.032
-0.031
-0.029
-0.028
-0.027
-0.025
-0.024
-0.023
-0.022
-0.021
-0.019
-0.018
-0.017
-0.016
-0.016
-0.015
-0.012
-0.012
-0.011
-0.011
-0.010
-0.010
-0.009
-0.009
-0.008
-0.008
-0.008
-0.007
-0.007
-0.007
-0.007
-0.008
-0.009
-0.010
-0.011
-0.012
-0.014
-0.015
-0.016
-0.017
-0.019
-0.020
-0.021
-0.022
-0.023
-0.024
-0.025
-0.027
-0.028
-0.030
-0.031
-0.032
-0.033
-0.035
-0.036
-0.037
-0.037
-0.038
-0.038
-0.038
-0.038
-0.037
-0.037
-0.036
-0.034
-0.033
-0.032
-0.030
-0.029
-0.027
-0.026
-0.025
-0.023
-0.022
-0.021
-0.020
-0.019
-0.018
-0.017
-0.016
-0.015
-0.012
-0.012
-0.011
-0.011
-0.010
-0.010
-0.009
-0.008
-0.008
-0.007
-0.007
-0.006
-0.006
-0.006
-0.006
-0.006
-0.006
-0.007
-0.008
-0.009
-0.010
-0.012
-0.013
-0.014
-0.015
-0.017
-0.018
-0.020
-0.022
-0.023
-0.025
-0.027
-0.029
-0.030
-0.032
-0.033
-0.035
-0.036
-0.037
-0.039
-0.039
-0.040
-0.040
-0.041
-0.040
-0.040
-0.039
-0.037
-0.036
-0.035
-0.033
-0.031
-0.030
-0.028
-0.027
-0.025
-0.024
-0.022
-0.021
-0.020
-0.019
-0.018
-0.017
-0.016
-0.015
-0.013
-0.012
-0.012
-0.011
-0.010
-0.010
-0.009
-0.008
-0.008
-0.007
-0.006
-0.006
-0.005
-0.004
-0.004
-0.003
-0.003
-0.003
-0.004
-0.005
-0.006
-0.007
-0.008
-0.009
-0.011
-0.013
-0.015
-0.017
-0.020
-0.022
-0.024
-0.027
-0.029
-0.031
-0.033
-0.034
-0.036
-0.038
-0.039
-0.041
-0.042
-0.043
-0.043
-0.043
-0.043
-0.042
-0.041
-0.039
-0.038
-0.036
-0.034
-0.032
-0.031
-0.029
-0.027
-0.026
-0.024
-0.023
-0.021
-0.020
-0.019
-0.018
-0.017
-0.016
-0.015
-0.013
-0.013
-0.012
-0.011
-0.011
-0.010
-0.009
-0.008
-0.007
-0.007
-0.006
-0.005
-0.005
-0.003
-0.002
-0.001
0.
0.001
0.001
0.001
0.001
0.000
-0.001
-0.002
-0.004
-0.007
-0.010
-0.013
-0.017
-0.020
-0.023
-0.026
-0.029
-0.031
-0.033
-0.036
-0.038
-0.039
-0.041
-0.043
-0.044
-0.046
-0.046
-0.046
-0.046
-0.045
-0.043
-0.041
-0.040
-0.038
-0.035
-0.033
-0.031
-0.030
-0.028
-0.026
-0.025
-0.023
-0.022
-0.020
-0.019
-0.018
-0.017
-0.016
-0.015
-0.014
-0.013
-0.013
-0.012
-0.011
-0.010
-0.009
-0.008
-0.007
-0.006
-0.006
-0.005
-0.004
-0.003
-0.002
0.000
0.002
0.004
0.006
0.007
0.008
0.008
0.008
0.007
0.005
0.002
-0.003
-0.008
-0.013
-0.018
-0.022
-0.026
-0.029
-0.032
-0.034
-0.036
-0.039
-0.041
-0.043
-0.045
-0.047
-0.049
-0.050
-0.050
-0.049
-0.048
-0.046
-0.044
-0.041
-0.039
-0.037
-0.034
-0.032
-0.030
-0.028
-0.027
-0.025
-0.023
-0.022
-0.020
-0.019
-0.018
-0.017
-0.015
-0.014
-0.015
-0.014
-0.013
-0.012
-0.012
-0.010
-0.009
-0.008
-0.007
-0.006
-0.005
-0.005
-0.005
-0.004
-0.003
-0.001
0.002
0.006
0.010
0.014
0.017
0.019
0.020
0.020
0.017
0.013
0.007
-0.001
-0.008
-0.015
-0.020
-0.025
-0.029
-0.032
-0.035
-0.037
-0.040
-0.043
-0.045
-0.048
-0.050
-0.052
-0.054
-0.054
-0.053
-0.051
-0.049
-0.046
-0.043
-0.041
-0.038
-0.035
-0.033
-0.031
-0.029
-0.027
-0.025
-0.024
-0.022
-0.021
-0.019
-0.018
-0.017
-0.015
-0.014
-0.015
-0.015
-0.014
-0.013
-0.012
-0.011
-0.010
-0.008
-0.006
-0.005
-0.004
-0.003
-0.004
-0.006
-0.007
-0.006
-0.002
0.005
0.012
0.020
0.026
0.031
0.035
0.036
0.033
0.028
0.019
0.008
-0.002
-0.011
-0.019
-0.024
-0.029
-0.032
-0.035
-0.038
-0.041
-0.044
-0.047
-0.050
-0.053
-0.056
-0.058
-0.058
-0.058
-0.055
-0.052
-0.049
-0.045
-0.042
-0.039
-0.037
-0.034
-0.032
-0.030
-0.028
-0.026
-0.024
-0.022
-0.021
-0.019
-0.018
-0.017
-0.015
-0.014
-0.016
-0.016
-0.015
-0.014
-0.013
-0.012
-0.010
-0.008
-0.005
-0.002
0.000
0.001
-0.003
-0.009
-0.016
-0.018
-0.014
-0.003
0.011
0.024
0.036
0.045
0.052
0.055
0.054
0.046
0.034
0.019
0.005
-0.008
-0.017
-0.024
-0.029
-0.032
-0.035
-0.038
-0.041
-0.044
-0.047
-0.051
-0.055
-0.059
-0.062
-0.063
-0.062
-0.059
-0.055
-0.051
-0.047
-0.044
-0.040
-0.037
-0.035
-0.033
-0.031
-0.029
-0.027
-0.025
-0.023
-0.021
-0.020
-0.018
-0.017
-0.015
-0.014
-0.018
-0.017
-0.016
-0.016
-0.015
-0.013
-0.011
-0.008
-0.003
0.003
0.007
0.008
0.002
-0.012
-0.031
-0.041
-0.036
-0.019
0.004
0.027
0.046
0.061
0.072
0.079
0.078
0.068
0.051
0.031
0.011
-0.005
-0.016
-0.024
-0.029
-0.032
-0.035
-0.037
-0.039
-0.042
-0.045
-0.049
-0.054
-0.059
-0.063
-0.065
-0.064
-0.061
-0.057
-0.052
-0.048
-0.044
-0.041
-0.039
-0.036
-0.034
-0.032
-0.030
-0.028
-0.026
-0.024
-0.022
-0.020
-0.018
-0.017
-0.015
-0.014
-0.019
-0.019
-0.018
-0.018
-0.017
-0.016
-0.013
-0.009
-0.002
0.008
0.018
0.022
0.012
-0.013
-0.049
-0.073
-0.070
-0.046
-0.011
0.024
0.053
0.076
0.092
0.102
0.103
0.091
0.069
0.042
0.016
-0.003
-0.016
-0.025
-0.029
-0.032
-0.034
-0.035
-0.036
-0.038
-0.039
-0.042
-0.046
-0.051
-0.057
-0.060
-0.060
-0.058
-0.055
-0.051
-0.048
-0.045
-0.042
-0.040
-0.037
-0.035
-0.033
-0.031
-0.029
-0.027
-0.025
-0.023
-0.021
-0.019
-0.017
-0.015
-0.014
-0.021
-0.020
-0.020
-0.020
-0.020
-0.019
-0.017
-0.012
-0.002
0.014
0.031
0.041
0.031
-0.004
-0.053
-0.092
-0.103
-0.096
-0.058
0.003
0.055
0.088
0.109
0.122
0.122
0.108
0.081
0.049
0.019
-0.003
-0.017
-0.025
-0.029
-0.030
-0.031
-0.031
-0.031
-0.029
-0.027
-0.025
-0.025
-0.029
-0.035
-0.041
-0.045
-0.047
-0.047
-0.047
-0.046
-0.044
-0.042
-0.041
-0.039
-0.037
-0.035
-0.033
-0.031
-0.029
-0.026
-0.024
-0.022
-0.020
-0.018
-0.016
-0.014
-0.022
-0.023
-0.023
-0.023
-0.024
-0.025
-0.025
-0.020
-0.007
0.016
0.043
0.063
0.056
0.021
-0.024
-0.066
-0.131
-0.255
-0.256
-0.078
0.042
0.092
0.116
0.129
0.130
0.114
0.085
0.049
0.017
-0.005
-0.019
-0.025
-0.026
-0.026
-0.025
-0.024
-0.020
-0.014
-0.003
0.008
0.016
0.019
0.014
0.004
-0.009
-0.022
-0.032
-0.038
-0.041
-0.042
-0.042
-0.042
-0.042
-0.040
-0.039
-0.037
-0.034
-0.032
-0.029
-0.026
-0.023
-0.021
-0.018
-0.016
-0.014
-0.024
-0.025
-0.026
-0.027
-0.029
-0.033
-0.035
-0.033
-0.019
0.012
0.050
0.078
0.077
0.054
0.032
0.017
-0.153
-0.925
-1.234
-0.344
-0.001
0.081
0.108
0.120
0.120
0.104
0.075
0.042
0.012
-0.009
-0.020
-0.023
-0.021
-0.018
-0.015
-0.011
-0.004
0.011
0.032
0.058
0.083
0.099
0.099
0.082
0.052
0.020
-0.007
-0.026
-0.034
-0.038
-0.041
-0.044
-0.045
-0.045
-0.043
-0.041
-0.039
-0.036
-0.033
-0.029
-0.026
-0.023
-0.020
-0.017
-0.015
-0.027
-0.027
-0.029
-0.031
-0.035
-0.041
-0.048
-0.050
-0.035
0.001
0.047
0.085
0.093
0.078
0.083
0.134
-0.060
-1.914
-3.172
-0.695
-0.065
0.051
0.081
0.094
0.094
0.080
0.056
0.027
0.003
-0.013
-0.020
-0.019
-0.013
-0.005
0.002
0.010
0.022
0.044
0.079
0.125
0.174
0.210
0.218
0.190
0.136
0.073
0.020
-0.013
-0.025
-0.029
-0.035
-0.043
-0.049
-0.050
-0.050
-0.048
-0.045
-0.042
-0.038
-0.034
-0.030
-0.025
-0.022
-0.018
-0.015
-0.029
-0.030
-0.032
-0.035
-0.040
-0.049
-0.059
-0.063
-0.049
-0.010
0.046
0.097
0.125
0.107
0.092
0.180
0.111
-0.786
-1.269
-0.485
-0.102
0.004
0.041
0.055
0.058
0.049
0.031
0.011
-0.007
-0.017
-0.019
-0.014
-0.003
0.012
0.025
0.038
0.054
0.083
0.131
0.197
0.272
0.329
0.348
0.309
0.224
0.123
0.039
-0.004
-0.007
0.003
-0.007
-0.035
-0.051
-0.055
-0.056
-0.057
-0.055
-0.051
-0.046
-0.041
-0.035
-0.029
-0.024
-0.020
-0.017
-0.031
-0.032
-0.034
-0.038
-0.043
-0.052
-0.061
-0.065
-0.052
-0.014
0.045
0.135
0.299
0.257
-0.005
0.002
0.072
-0.180
-0.338
-0.238
-0.118
-0.047
-0.008
0.013
0.021
0.018
0.008
-0.005
-0.015
-0.020
-0.018
-0.008
0.008
0.029
0.051
0.070
0.088
0.118
0.173
0.255
0.347
0.422
0.448
0.403
0.290
0.157
0.049
0.006
0.048
0.113
0.100
0.020
-0.028
-0.046
-0.061
-0.068
-0.069
-0.065
-0.058
-0.050
-0.042
-0.035
-0.028
-0.023
-0.018
-0.033
-0.035
-0.037
-0.040
-0.044
-0.051
-0.057
-0.058
-0.045
-0.015
0.035
0.147
0.795
0.958
-0.515
-0.688
-0.151
-0.091
-0.152
-0.168
-0.141
-0.091
-0.048
-0.022
-0.009
-0.006
-0.009
-0.015
-0.020
-0.021
-0.017
-0.004
0.016
0.043
0.074
0.098
0.116
0.141
0.191
0.273
0.370
0.443
0.467
0.416
0.298
0.174
0.073
0.050
0.199
0.408
0.447
0.254
0.126
0.012
-0.058
-0.087
-0.093
-0.087
-0.077
-0.064
-0.053
-0.043
-0.034
-0.026
-0.020
-0.035
-0.036
-0.038
-0.041
-0.044
-0.048
-0.051
-0.049
-0.039
-0.018
0.013
0.064
0.175
0.143
-3.686
-2.197
0.209
0.024
-0.088
-0.143
-0.145
-0.109
-0.069
-0.042
-0.027
-0.019
-0.017
-0.019
-0.022
-0.022
-0.016
-0.003
0.019
0.051
0.089
0.121
0.135
0.146
0.182
0.246
0.322
0.360
0.341
0.283
0.210
0.145
0.081
0.089
0.401
0.829
0.824
1.137
0.927
0.149
-0.068
-0.127
-0.134
-0.122
-0.104
-0.085
-0.068
-0.053
-0.041
-0.031
-0.023
-0.036
-0.038
-0.040
-0.041
-0.043
-0.045
-0.045
-0.042
-0.035
-0.022
-0.008
-0.001
-0.034
-0.330
-1.428
7.315
1.619
0.183
-0.027
-0.095
-0.109
-0.090
-0.064
-0.044
-0.029
-0.017
-0.013
-0.016
-0.019
-0.019
-0.014
-0.002
0.020
0.051
0.091
0.127
0.139
0.140
0.159
0.202
0.236
0.194
0.042
-0.078
-0.040
-0.068
-0.327
-0.341
0.060
0.513
-0.273
-0.465
1.801
0.087
-0.160
-0.213
-0.204
-0.175
-0.142
-0.113
-0.088
-0.067
-0.050
-0.036
-0.026
-0.038
-0.039
-0.041
-0.042
-0.043
-0.043
-0.042
-0.039
-0.033
-0.025
-0.019
-0.021
-0.045
-0.105
0.030
0.904
0.590
0.152
0.008
-0.043
-0.058
-0.052
-0.042
-0.032
-0.018
-0.004
-0.001
-0.007
-0.013
-0.015
-0.010
0.001
0.020
0.047
0.082
0.114
0.127
0.131
0.145
0.170
0.167
-0.021
-0.696
-1.444
-0.575
-0.523
-4.020
-3.166
-0.761
-0.376
-1.267
-11.714
-1.260
-0.340
-0.373
-0.366
-0.311
-0.250
-0.196
-0.151
-0.115
-0.086
-0.062
-0.043
-0.030
-0.039
-0.040
-0.041
-0.042
-0.043
-0.042
-0.041
-0.037
-0.033
-0.028
-0.024
-0.023
-0.026
-0.022
0.039
0.149
0.146
0.069
0.015
-0.010
-0.020
-0.019
-0.017
-0.013
-0.003
0.009
0.010
0.002
-0.007
-0.009
-0.005
0.007
0.023
0.046
0.073
0.099
0.120
0.139
0.158
0.162
0.115
-0.190
-2.088
-10.193
-0.212
-0.359
-3.282
-2.793
-0.979
-1.324
-1.754
-1.108
-0.800
-0.683
-0.666
-0.572
-0.448
-0.345
-0.264
-0.202
-0.152
-0.110
-0.077
-0.051
-0.033
-0.040
-0.041
-0.042
-0.043
-0.043
-0.042
-0.040
-0.037
-0.034
-0.029
-0.026
-0.023
-0.020
-0.011
0.011
0.035
0.041
0.026
0.009
0.000
-0.002
-0.001
0.000
0.004
0.011
0.017
0.015
0.005
-0.002
-0.004
0.002
0.014
0.030
0.049
0.070
0.094
0.122
0.162
0.194
0.160
0.070
-0.125
-0.752
0.677
7.992
1.679
-0.361
-0.651
-0.839
-1.700
-2.642
-1.240
-0.779
-0.862
-0.916
-0.769
-0.586
-0.449
-0.344
-0.263
-0.198
-0.140
-0.093
-0.059
-0.036
-0.041
-0.042
-0.043
-0.043
-0.043
-0.042
-0.041
-0.038
-0.035
-0.032
-0.028
-0.025
-0.021
-0.015
-0.006
0.002
0.006
0.003
-0.001
-0.002
-0.001
0.003
0.008
0.013
0.019
0.021
0.015
0.005
0.000
0.001
0.009
0.021
0.037
0.054
0.072
0.093
0.125
0.184
0.234
0.120
0.055
0.023
0.073
0.773
2.474
2.839
0.462
-0.204
-0.545
-0.949
-1.107
-0.558
-0.080
-0.449
-0.846
-0.815
-0.662
-0.528
-0.413
-0.324
-0.246
-0.171
-0.107
-0.064
-0.036
-0.042
-0.043
-0.044
-0.044
-0.044
-0.043
-0.042
-0.040
-0.037
-0.034
-0.031
-0.028
-0.025
-0.021
-0.017
-0.013
-0.011
-0.011
-0.012
-0.011
-0.008
-0.003
0.004
0.011
0.016
0.015
0.009
0.002
0.000
0.004
0.013
0.027
0.043
0.059
0.075
0.092
0.117
0.167
0.229
0.008
0.024
0.129
0.375
0.329
0.473
0.950
0.489
0.011
-0.276
-0.468
-0.454
0.139
1.203
1.765
-0.360
-0.661
-0.624
-0.524
-0.420
-0.344
-0.270
-0.182
-0.108
-0.060
-0.031
-0.042
-0.043
-0.044
-0.045
-0.045
-0.044
-0.043
-0.041
-0.039
-0.037
-0.035
-0.032
-0.030
-0.027
-0.025
-0.023
-0.022
-0.021
-0.021
-0.020
-0.017
-0.012
-0.005
0.000
0.005
0.004
0.000
-0.002
-0.001
0.006
0.017
0.031
0.048
0.063
0.076
0.088
0.102
0.116
0.085
-0.002
-0.115
-0.200
0.618
-1.104
-7.801
1.687
0.658
0.108
-0.109
-0.212
-0.210
-0.028
0.591
0.742
-0.189
-0.510
-0.500
-0.405
-0.312
-0.262
-0.215
-0.146
-0.085
-0.044
-0.021
-0.043
-0.044
-0.045
-0.045
-0.046
-0.045
-0.045
-0.043
-0.042
-0.040
-0.038
-0.036
-0.035
-0.033
-0.031
-0.030
-0.030
-0.030
-0.029
-0.028
-0.025
-0.021
-0.015
-0.011
-0.008
-0.006
-0.007
-0.005
-0.001
0.008
0.020
0.034
0.050
0.065
0.075
0.083
0.090
0.089
0.060
-0.043
-0.349
-2.312
-9.442
-0.718
-6.693
0.853
0.487
0.096
-0.029
-0.028
0.104
1.442
0.723
-0.024
-0.342
-0.458
-0.356
-0.223
-0.123
-0.091
-0.085
-0.065
-0.039
-0.018
-0.005
-0.044
-0.045
-0.046
-0.046
-0.046
-0.046
-0.046
-0.045
-0.044
-0.043
-0.042
-0.040
-0.039
-0.038
-0.037
-0.037
-0.036
-0.036
-0.035
-0.034
-0.031
-0.028
-0.023
-0.020
-0.016
-0.014
-0.011
-0.006
0.001
0.011
0.023
0.037
0.051
0.063
0.073
0.080
0.084
0.080
0.050
-0.042
-0.299
-1.151
-1.942
0.366
-0.028
0.069
0.113
-0.004
-0.039
0.106
0.527
2.555
1.635
0.041
-0.251
-0.288
-0.172
-0.043
0.046
0.060
0.035
0.016
0.010
0.010
0.012
-0.044
-0.045
-0.046
-0.047
-0.047
-0.048
-0.048
-0.047
-0.047
-0.046
-0.045
-0.044
-0.044
-0.043
-0.042
-0.042
-0.041
-0.041
-0.040
-0.038
-0.036
-0.033
-0.029
-0.025
-0.021
-0.017
-0.012
-0.004
0.006
0.017
0.029
0.041
0.053
0.063
0.072
0.080
0.088
0.092
0.082
0.043
-0.043
-0.142
-0.039
0.270
0.289
0.176
0.031
-0.164
-0.245
0.056
0.638
1.020
0.751
0.323
0.089
0.019
0.051
0.110
0.148
0.140
0.103
0.069
0.047
0.034
0.027
-0.045
-0.046
-0.047
-0.048
-0.048
-0.049
-0.049
-0.049
-0.049
-0.049
-0.049
-0.048
-0.048
-0.047
-0.047
-0.047
-0.046
-0.045
-0.044
-0.042
-0.039
-0.036
-0.032
-0.028
-0.024
-0.019
-0.011
0.000
0.014
0.028
0.041
0.051
0.060
0.068
0.077
0.088
0.104
0.125
0.151
0.184
0.244
0.361
0.537
0.664
0.604
0.393
0.089
-0.394
-0.796
-0.222
0.514
0.939
0.940
0.694
0.477
0.346
0.281
0.248
0.221
0.184
0.138
0.098
0.070
0.051
0.039
-0.045
-0.046
-0.047
-0.048
-0.049
-0.050
-0.051
-0.051
-0.051
-0.052
-0.052
-0.052
-0.052
-0.052
-0.051
-0.051
-0.050
-0.049
-0.047
-0.044
-0.040
-0.036
-0.031
-0.027
-0.023
-0.017
-0.008
0.009
0.030
0.049
0.062
0.070
0.077
0.084
0.092
0.105
0.130
0.173
0.244
0.363
0.571
0.913
1.344
1.599
1.375
0.852
0.341
-0.243
-0.710
-0.178
0.474
1.021
1.380
1.365
1.012
0.753
0.559
0.405
0.297
0.221
0.162
0.117
0.085
0.063
0.048
-0.045
-0.047
-0.048
-0.049
-0.050
-0.051
-0.052
-0.053
-0.054
-0.054
-0.055
-0.056
-0.056
-0.056
-0.056
-0.056
-0.055
-0.053
-0.050
-0.045
-0.040
-0.034
-0.027
-0.022
-0.018
-0.013
-0.003
0.022
0.058
0.085
0.097
0.103
0.112
0.122
0.128
0.139
0.170
0.236
0.352
0.561
0.974
1.753
2.986
4.289
3.677
1.667
0.737
0.248
0.046
0.253
0.681
1.290
2.289
3.602
1.923
1.531
1.021
0.612
0.389
0.262
0.183
0.131
0.095
0.071
0.055
-0.046
-0.047
-0.049
-0.050
-0.051
-0.053
-0.054
-0.055
-0.056
-0.057
-0.058
-0.059
-0.060
-0.061
-0.061
-0.061
-0.059
-0.056
-0.052
-0.045
-0.037
-0.027
-0.016
-0.009
-0.005
-0.003
0.006
0.038
0.094
0.135
0.143
0.154
0.185
0.222
0.231
0.217
0.242
0.331
0.479
0.765
1.448
3.198
5.526
9.407
10.979
2.446
1.038
0.559
0.424
0.555
1.006
2.026
1.350
2.030
3.273
4.346
1.836
0.860
0.485
0.302
0.202
0.141
0.102
0.077
0.059
-0.046
-0.048
-0.049
-0.051
-0.052
-0.054
-0.056
-0.057
-0.059
-0.060
-0.062
-0.064
-0.065
-0.066
-0.067
-0.066
-0.064
-0.061
-0.054
-0.045
-0.031
-0.015
0.002
0.016
0.022
0.019
0.021
0.049
0.113
0.163
0.181
0.222
0.345
0.553
0.638
0.461
0.392
0.552
0.700
0.964
1.829
4.877
9.463
6.622
5.527
2.254
1.078
0.656
0.551
0.692
1.297
5.422
4.450
7.535
8.780
-1.906
2.306
1.091
0.560
0.330
0.213
0.147
0.106
0.079
0.061
-0.046
-0.048
-0.050
-0.052
-0.053
-0.055
-0.057
-0.059
-0.061
-0.064
-0.066
-0.068
-0.071
-0.072
-0.073
-0.073
-0.071
-0.066
-0.057
-0.043
-0.023
0.003
0.031
0.054
0.065
0.061
0.051
0.061
0.106
0.154
0.197
0.289
0.586
1.564
3.690
1.179
0.718
1.536
1.409
1.251
1.616
2.738
3.471
4.064
3.138
1.617
0.910
0.621
0.555
0.688
1.163
2.428
3.816
11.486
10.539
5.798
5.270
1.228
0.576
0.332
0.213
0.146
0.106
0.079
0.061
-0.047
-0.049
-0.050
-0.052
-0.054
-0.057
-0.059
-0.062
-0.064
-0.067
-0.071
-0.074
-0.077
-0.080
-0.082
-0.082
-0.080
-0.074
-0.063
-0.044
-0.016
0.022
0.065
0.103
0.123
0.119
0.103
0.099
0.120
0.155
0.207
0.325
0.606
0.864
0.845
-1.810
1.572
8.329
2.574
1.071
0.935
1.239
1.537
1.679
1.443
1.003
0.685
0.525
0.495
0.602
0.918
1.666
2.935
1.761
3.396
2.827
1.969
0.949
0.506
0.305
0.200
0.140
0.102
0.077
0.060
-0.047
-0.049
-0.051
-0.053
-0.056
-0.058
-0.061
-0.064
-0.068
-0.071
-0.076
-0.080
-0.085
-0.089
-0.093
-0.094
-0.092
-0.086
-0.073
-0.050
-0.014
0.035
0.093
0.147
0.178
0.179
0.166
0.168
0.196
0.217
0.244
0.326
0.482
0.497
-0.284
-1.010
2.111
1.906
0.295
0.308
0.496
0.663
0.790
0.835
0.764
0.622
0.493
0.419
0.413
0.488
0.682
1.067
1.545
1.718
2.144
1.552
1.012
0.634
0.398
0.260
0.178
0.128
0.095
0.073
0.057
-0.047
-0.049
-0.052
-0.054
-0.057
-0.059
-0.063
-0.067
-0.071
-0.076
-0.082
-0.088
-0.094
-0.101
-0.107
-0.110
-0.110
-0.105
-0.091
-0.065
-0.024
0.032
0.099
0.164
0.204
0.212
0.216
0.276
0.464
0.495
0.382
0.420
0.459
0.437
0.237
0.126
0.365
0.305
-0.017
0.128
0.297
0.399
0.461
0.481
0.459
0.408
0.357
0.327
0.331
0.378
0.482
0.642
0.818
0.956
1.004
0.835
0.613
0.430
0.300
0.211
0.152
0.113
0.086
0.067
0.054
-0.048
-0.050
-0.052
-0.055
-0.058
-0.061
-0.065
-0.069
-0.075
-0.081
-0.088
-0.097
-0.106
-0.116
-0.125
-0.133
-0.136
-0.133
-0.120
-0.094
-0.052
0.006
0.073
0.137
0.180
0.198
0.223
0.380
1.522
2.012
0.789
1.042
0.799
0.657
0.508
0.366
0.271
0.340
0.280
0.230
0.254
0.285
0.306
0.313
0.304
0.285
0.265
0.254
0.261
0.289
0.340
0.412
0.485
0.535
0.538
0.478
0.386
0.297
0.223
0.167
0.127
0.098
0.076
0.061
0.049
-0.048
-0.050
-0.053
-0.055
-0.059
-0.062
-0.067
-0.072
-0.078
-0.086
-0.095
-0.107
-0.120
-0.134
-0.149
-0.164
-0.174
-0.177
-0.167
-0.141
-0.099
-0.044
0.018
0.076
0.117
0.141
0.165
0.262
0.769
0.823
1.631
5.555
1.817
1.372
0.844
0.138
-0.048
0.447
0.469
0.342
0.275
0.243
0.231
0.224
0.218
0.210
0.203
0.201
0.206
0.222
0.248
0.280
0.311
0.329
0.326
0.299
0.256
0.210
0.167
0.132
0.104
0.083
0.067
0.054
0.045
-0.048
-0.050
-0.053
-0.056
-0.059
-0.064
-0.068
-0.074
-0.082
-0.091
-0.103
-0.118
-0.135
-0.157
-0.181
-0.206
-0.228
-0.241
-0.238
-0.214
-0.170
-0.114
-0.054
0.000
0.040
0.065
0.079
0.086
0.043
0.135
1.046
2.051
2.695
1.819
1.105
0.055
-0.122
0.899
0.710
0.449
0.314
0.228
0.187
0.172
0.166
0.163
0.161
0.161
0.165
0.174
0.186
0.201
0.213
0.219
0.215
0.200
0.178
0.152
0.126
0.104
0.085
0.070
0.057
0.048
0.040
-0.048
-0.051
-0.053
-0.056
-0.060
-0.065
-0.070
-0.077
-0.085
-0.096
-0.111
-0.129
-0.153
-0.183
-0.220
-0.262
-0.306
-0.340
-0.348
-0.322
-0.268
-0.201
-0.134
-0.078
-0.036
-0.009
0.005
0.004
-0.007
0.053
0.250
0.416
0.536
0.342
-0.449
-0.787
-0.098
0.603
0.550
0.402
0.282
0.184
0.143
0.131
0.130
0.131
0.132
0.134
0.136
0.140
0.146
0.151
0.155
0.156
0.151
0.142
0.128
0.113
0.097
0.082
0.069
0.058
0.049
0.041
0.035
-0.048
-0.051
-0.054
-0.057
-0.061
-0.066
-0.071
-0.079
-0.088
-0.101
-0.118
-0.140
-0.171
-0.211
-0.265
-0.334
-0.413
-0.485
-0.513
-0.479
-0.399
-0.304
-0.218
-0.150
-0.101
-0.070
-0.051
-0.042
-0.039
-0.019
0.022
0.064
0.025
-0.338
-1.505
-1.524
-0.394
0.089
0.175
0.149
0.107
0.079
0.081
0.092
0.102
0.109
0.113
0.115
0.116
0.117
0.118
0.119
0.118
0.116
0.112
0.105
0.096
0.085
0.075
0.065
0.056
0.048
0.041
0.035
0.031
-0.048
-0.051
-0.054
-0.057
-0.061
-0.066
-0.072
-0.080
-0.091
-0.105
-0.124
-0.150
-0.187
-0.238
-0.312
-0.415
-0.546
-0.680
-0.745
-0.695
-0.563
-0.420
-0.301
-0.215
-0.155
-0.116
-0.092
-0.077
-0.066
-0.054
-0.040
-0.034
-0.087
-0.291
-0.641
-0.650
-0.321
-0.107
-0.064
-0.105
-0.115
-0.054
0.013
0.056
0.080
0.094
0.100
0.103
0.103
0.101
0.099
0.096
0.093
0.090
0.085
0.079
0.073
0.066
0.059
0.052
0.045
0.039
0.034
0.030
0.026
-0.048
-0.050
-0.054
-0.057
-0.061
-0.066
-0.073
-0.081
-0.092
-0.108
-0.128
-0.157
-0.199
-0.260
-0.351
-0.487
-0.677
-0.888
-1.006
-0.932
-0.736
-0.534
-0.376
-0.267
-0.196
-0.150
-0.120
-0.101
-0.086
-0.074
-0.064
-0.063
-0.092
-0.166
-0.254
-0.260
-0.186
-0.127
-0.148
-0.229
-0.235
-0.131
-0.027
0.035
0.069
0.086
0.094
0.096
0.094
0.090
0.086
0.081
0.076
0.071
0.066
0.061
0.056
0.051
0.046
0.041
0.036
0.032
0.028
0.025
0.022
-0.048
-0.050
-0.053
-0.057
-0.061
-0.066
-0.073
-0.082
-0.093
-0.108
-0.130
-0.160
-0.204
-0.270
-0.371
-0.525
-0.749
-1.011
-1.175
-1.105
-0.870
-0.620
-0.430
-0.304
-0.222
-0.171
-0.138
-0.116
-0.100
-0.086
-0.075
-0.071
-0.077
-0.098
-0.117
-0.115
-0.094
-0.083
-0.113
-0.173
-0.181
-0.104
-0.019
0.038
0.070
0.086
0.092
0.092
0.088
0.082
0.076
0.069
0.063
0.057
0.052
0.047
0.043
0.039
0.035
0.032
0.029
0.026
0.023
0.021
0.018
-0.047
-0.050
-0.053
-0.057
-0.061
-0.066
-0.073
-0.081
-0.092
-0.107
-0.128
-0.159
-0.202
-0.268
-0.367
-0.520
-0.739
-1.004
-1.192
-1.157
-0.923
-0.658
-0.454
-0.319
-0.234
-0.181
-0.147
-0.123
-0.106
-0.092
-0.080
-0.070
-0.065
-0.063
-0.059
-0.048
-0.032
-0.021
-0.029
-0.050
-0.054
-0.022
0.024
0.061
0.082
0.092
0.094
0.091
0.084
0.076
0.067
0.059
0.052
0.045
0.040
0.036
0.032
0.029
0.026
0.024
0.022
0.020
0.018
0.016
0.015
-0.047
-0.049
-0.052
-0.056
-0.060
-0.065
-0.072
-0.080
-0.091
-0.105
-0.125
-0.153
-0.193
-0.252
-0.341
-0.474
-0.661
-0.890
-1.069
-1.065
-0.868
-0.628
-0.438
-0.312
-0.231
-0.180
-0.147
-0.125
-0.108
-0.093
-0.080
-0.068
-0.056
-0.045
-0.031
-0.014
0.007
0.028
0.042
0.044
0.041
0.053
0.076
0.094
0.102
0.102
0.097
0.090
0.080
0.070
0.059
0.050
0.042
0.035
0.030
0.026
0.023
0.020
0.019
0.017
0.016
0.015
0.014
0.013
0.012
-0.046
-0.049
-0.052
-0.055
-0.059
-0.064
-0.070
-0.078
-0.088
-0.101
-0.119
-0.144
-0.179
-0.229
-0.301
-0.405
-0.547
-0.711
-0.842
-0.845
-0.712
-0.535
-0.389
-0.285
-0.216
-0.171
-0.142
-0.121
-0.105
-0.091
-0.078
-0.064
-0.050
-0.035
-0.018
0.003
0.027
0.053
0.075
0.088
0.092
0.102
0.118
0.125
0.120
0.109
0.098
0.086
0.074
0.062
0.051
0.041
0.032
0.025
0.020
0.017
0.014
0.013
0.012
0.011
0.011
0.010
0.010
0.009
0.009
-0.046
-0.048
-0.051
-0.054
-0.058
-0.063
-0.068
-0.075
-0.084
-0.096
-0.112
-0.133
-0.162
-0.201
-0.256
-0.330
-0.423
-0.525
-0.599
-0.601
-0.527
-0.420
-0.322
-0.246
-0.193
-0.157
-0.132
-0.113
-0.099
-0.086
-0.074
-0.060
-0.046
-0.030
-0.012
0.008
0.031
0.055
0.076
0.087
0.093
0.110
0.132
0.137
0.124
0.108
0.093
0.079
0.066
0.053
0.042
0.031
0.023
0.016
0.012
0.009
0.007
0.006
0.006
0.006
0.006
0.006
0.006
0.006
0.006
-0.045
-0.047
-0.050
-0.053
-0.057
-0.061
-0.066
-0.072
-0.080
-0.091
-0.104
-0.121
-0.143
-0.173
-0.212
-0.262
-0.319
-0.376
-0.413
-0.414
-0.376
-0.316
-0.257
-0.206
-0.168
-0.140
-0.120
-0.104
-0.091
-0.080
-0.068
-0.055
-0.041
-0.026
-0.010
0.007
0.025
0.042
0.053
0.052
0.046
0.066
0.101
0.117
0.110
0.096
0.081
0.068
0.055
0.043
0.032
0.022
0.014
0.008
0.004
0.002
0.001
0.000
0.001
0.001
0.002
0.002
0.003
0.003
0.003
-0.044
-0.046
-0.049
-0.052
-0.055
-0.059
-0.064
-0.069
-0.076
-0.085
-0.096
-0.109
-0.126
-0.148
-0.175
-0.207
-0.241
-0.271
-0.290
-0.289
-0.270
-0.238
-0.202
-0.170
-0.143
-0.123
-0.107
-0.094
-0.083
-0.073
-0.062
-0.050
-0.038
-0.025
-0.011
0.002
0.015
0.024
0.024
0.010
-0.005
0.008
0.047
0.075
0.082
0.076
0.066
0.055
0.043
0.032
0.022
0.013
0.006
0.001
-0.003
-0.005
-0.005
-0.005
-0.004
-0.003
-0.002
-0.001
0.
0.001
0.001
-0.043
-0.045
-0.048
-0.050
-0.053
-0.057
-0.061
-0.066
-0.072
-0.079
-0.088
-0.098
-0.111
-0.127
-0.145
-0.165
-0.184
-0.201
-0.211
-0.210
-0.199
-0.181
-0.160
-0.140
-0.122
-0.107
-0.095
-0.084
-0.075
-0.066
-0.056
-0.046
-0.035
-0.024
-0.013
-0.003
0.005
0.009
0.004
-0.010
-0.025
-0.019
0.011
0.039
0.052
0.054
0.048
0.040
0.031
0.022
0.013
0.005
-0.001
-0.006
-0.008
-0.010
-0.010
-0.009
-0.008
-0.006
-0.005
-0.003
-0.002
-0.001
-0.001
-0.042
-0.044
-0.046
-0.049
-0.052
-0.055
-0.059
-0.063
-0.068
-0.074
-0.080
-0.089
-0.098
-0.109
-0.121
-0.134
-0.145
-0.155
-0.160
-0.159
-0.153
-0.142
-0.129
-0.116
-0.104
-0.093
-0.084
-0.075
-0.067
-0.059
-0.051
-0.042
-0.033
-0.024
-0.015
-0.008
-0.003
-0.001
-0.005
-0.015
-0.022
-0.018
0.000
0.019
0.032
0.035
0.033
0.027
0.020
0.012
0.005
-0.002
-0.007
-0.011
-0.013
-0.013
-0.013
-0.012
-0.010
-0.009
-0.007
-0.006
-0.004
-0.003
-0.003
-0.041
-0.043
-0.045
-0.047
-0.050
-0.053
-0.056
-0.060
-0.064
-0.068
-0.074
-0.080
-0.087
-0.095
-0.103
-0.111
-0.118
-0.123
-0.126
-0.125
-0.121
-0.115
-0.107
-0.098
-0.090
-0.082
-0.074
-0.067
-0.060
-0.053
-0.046
-0.039
-0.031
-0.024
-0.017
-0.012
-0.008
-0.006
-0.008
-0.012
-0.014
-0.011
-0.001
0.011
0.018
0.021
0.020
0.016
0.011
0.004
-0.002
-0.007
-0.011
-0.014
-0.016
-0.016
-0.015
-0.014
-0.012
-0.011
-0.009
-0.007
-0.006
-0.005
-0.004
-0.040
-0.042
-0.044
-0.046
-0.048
-0.051
-0.053
-0.057
-0.060
-0.064
-0.068
-0.073
-0.078
-0.083
-0.089
-0.094
-0.099
-0.102
-0.103
-0.102
-0.100
-0.096
-0.090
-0.084
-0.078
-0.072
-0.066
-0.060
-0.054
-0.048
-0.042
-0.036
-0.030
-0.024
-0.019
-0.014
-0.011
-0.010
-0.009
-0.010
-0.009
-0.006
-0.001
0.005
0.010
0.012
0.011
0.008
0.003
-0.002
-0.006
-0.011
-0.014
-0.016
-0.017
-0.017
-0.017
-0.015
-0.014
-0.012
-0.010
-0.009
-0.007
-0.006
-0.005
-0.039
-0.041
-0.042
-0.044
-0.046
-0.049
-0.051
-0.054
-0.056
-0.060
-0.063
-0.067
-0.070
-0.074
-0.078
-0.082
-0.084
-0.086
-0.087
-0.086
-0.084
-0.081
-0.078
-0.073
-0.069
-0.064
-0.059
-0.054
-0.049
-0.044
-0.039
-0.034
-0.029
-0.024
-0.020
-0.016
-0.013
-0.012
-0.010
-0.009
-0.008
-0.005
-0.002
0.001
0.004
0.005
0.004
0.001
-0.002
-0.006
-0.010
-0.013
-0.016
-0.017
-0.018
-0.018
-0.017
-0.016
-0.014
-0.013
-0.011
-0.010
-0.008
-0.007
-0.006
-0.038
-0.039
-0.041
-0.043
-0.045
-0.047
-0.049
-0.051
-0.053
-0.056
-0.059
-0.061
-0.064
-0.067
-0.070
-0.072
-0.074
-0.075
-0.075
-0.075
-0.073
-0.071
-0.068
-0.065
-0.061
-0.058
-0.054
-0.050
-0.045
-0.041
-0.037
-0.032
-0.028
-0.024
-0.020
-0.017
-0.015
-0.013
-0.011
-0.010
-0.008
-0.006
-0.004
-0.002
-0.001
0.000
-0.001
-0.003
-0.006
-0.009
-0.012
-0.014
-0.016
-0.018
-0.018
-0.018
-0.017
-0.016
-0.015
-0.013
-0.012
-0.010
-0.009
-0.008
-0.007
-0.037
-0.038
-0.040
-0.041
-0.043
-0.045
-0.046
-0.048
-0.050
-0.052
-0.055
-0.057
-0.059
-0.061
-0.063
-0.064
-0.066
-0.066
-0.066
-0.066
-0.065
-0.063
-0.061
-0.058
-0.055
-0.052
-0.049
-0.046
-0.042
-0.038
-0.035
-0.031
-0.027
-0.024
-0.021
-0.018
-0.016
-0.014
-0.012
-0.011
-0.009
-0.007
-0.006
-0.005
-0.004
-0.004
-0.005
-0.007
-0.009
-0.011
-0.013
-0.015
-0.017
-0.017
-0.018
-0.018
-0.017
-0.016
-0.015
-0.013
-0.012
-0.011
-0.009
-0.008
-0.007
-0.036
-0.037
-0.038
-0.040
-0.041
-0.043
-0.044
-0.046
-0.048
-0.049
-0.051
-0.053
-0.055
-0.056
-0.057
-0.059
-0.059
-0.060
-0.060
-0.059
-0.058
-0.057
-0.055
-0.053
-0.051
-0.048
-0.045
-0.042
-0.039
-0.036
-0.033
-0.030
-0.027
-0.024
-0.021
-0.019
-0.017
-0.015
-0.013
-0.012
-0.010
-0.009
-0.008
-0.007
-0.007
-0.007
-0.008
-0.009
-0.010
-0.012
-0.014
-0.015
-0.016
-0.017
-0.017
-0.017
-0.016
-0.015
-0.014
-0.013
-0.012
-0.011
-0.010
-0.009
-0.008
-0.035
-0.036
-0.037
-0.038
-0.040
-0.041
-0.042
-0.044
-0.045
-0.047
-0.048
-0.049
-0.051
-0.052
-0.053
-0.054
-0.054
-0.054
-0.054
-0.054
-0.053
-0.052
-0.050
-0.049
-0.047
-0.044
-0.042
-0.040
-0.037
-0.034
-0.032
-0.029
-0.026
-0.024
-0.021
-0.019
-0.017
-0.016
-0.014
-0.013
-0.012
-0.010
-0.010
-0.009
-0.009
-0.009
-0.010
-0.011
-0.012
-0.013
-0.014
-0.015
-0.016
-0.016
-0.016
-0.016
-0.016
-0.015
-0.014
-0.013
-0.012
-0.011
-0.010
-0.009
-0.008
-0.011
-0.011
-0.011
-0.011
-0.010
-0.010
-0.010
-0.010
-0.010
-0.010
-0.010
-0.011
-0.011
-0.012
-0.013
-0.014
-0.015
-0.017
-0.018
-0.019
-0.021
-0.022
-0.022
-0.023
-0.023
-0.024
-0.024
-0.024
-0.024
-0.025
-0.025
-0.025
-0.026
-0.027
-0.027
-0.028
-0.028
-0.029
-0.030
-0.030
-0.031
-0.031
-0.031
-0.031
-0.031
-0.031
-0.031
-0.030
-0.029
-0.028
-0.028
-0.027
-0.026
-0.025
-0.024
-0.023
-0.022
-0.021
-0.020
-0.019
-0.018
-0.017
-0.016
-0.015
-0.015
-0.011
-0.011
-0.011
-0.010
-0.010
-0.010
-0.010
-0.010
-0.010
-0.010
-0.010
-0.010
-0.011
-0.012
-0.013
-0.014
-0.015
-0.017
-0.018
-0.020
-0.021
-0.022
-0.023
-0.024
-0.024
-0.025
-0.025
-0.025
-0.025
-0.026
-0.026
-0.026
-0.027
-0.028
-0.028
-0.029
-0.030
-0.031
-0.031
-0.032
-0.033
-0.033
-0.033
-0.033
-0.033
-0.033
-0.032
-0.032
-0.031
-0.030
-0.029
-0.028
-0.027
-0.026
-0.024
-0.023
-0.022
-0.021
-0.020
-0.019
-0.018
-0.017
-0.016
-0.016
-0.015
-0.011
-0.011
-0.011
-0.010
-0.010
-0.010
-0.009
-0.009
-0.009
-0.009
-0.009
-0.009
-0.010
-0.011
-0.012
-0.013
-0.014
-0.016
-0.018
-0.020
-0.021
-0.023
-0.024
-0.024
-0.025
-0.025
-0.025
-0.026
-0.026
-0.026
-0.027
-0.027
-0.028
-0.029
-0.030
-0.031
-0.032
-0.032
-0.033
-0.034
-0.034
-0.035
-0.035
-0.035
-0.035
-0.035
-0.034
-0.033
-0.032
-0.031
-0.030
-0.029
-0.028
-0.027
-0.025
-0.024
-0.023
-0.022
-0.021
-0.019
-0.018
-0.018
-0.017
-0.016
-0.015
-0.011
-0.011
-0.011
-0.010
-0.010
-0.010
-0.009
-0.009
-0.009
-0.008
-0.008
-0.008
-0.009
-0.009
-0.010
-0.012
-0.013
-0.015
-0.017
-0.019
-0.021
-0.022
-0.023
-0.024
-0.025
-0.025
-0.025
-0.026
-0.026
-0.027
-0.028
-0.028
-0.029
-0.030
-0.031
-0.032
-0.033
-0.034
-0.035
-0.036
-0.037
-0.037
-0.037
-0.037
-0.037
-0.037
-0.036
-0.035
-0.034
-0.033
-0.032
-0.030
-0.029
-0.027
-0.026
-0.025
-0.023
-0.022
-0.021
-0.020
-0.019
-0.018
-0.017
-0.016
-0.015
-0.012
-0.011
-0.011
-0.010
-0.010
-0.009
-0.009
-0.008
-0.008
-0.008
-0.007
-0.007
-0.007
-0.008
-0.009
-0.010
-0.011
-0.013
-0.015
-0.017
-0.019
-0.021
-0.022
-0.023
-0.024
-0.024
-0.025
-0.026
-0.026
-0.027
-0.028
-0.029
-0.030
-0.031
-0.033
-0.034
-0.035
-0.036
-0.037
-0.038
-0.039
-0.039
-0.040
-0.040
-0.039
-0.039
-0.038
-0.037
-0.036
-0.034
-0.033
-0.031
-0.030
-0.028
-0.027
-0.025
-0.024
-0.023
-0.021
-0.020
-0.019
-0.018
-0.017
-0.016
-0.015
-0.012
-0.011
-0.011
-0.010
-0.010
-0.009
-0.008
-0.008
-0.007
-0.007
-0.006
-0.006
-0.006
-0.006
-0.006
-0.007
-0.008
-0.010
-0.012
-0.014
-0.016
-0.018
-0.020
-0.021
-0.022
-0.023
-0.024
-0.025
-0.026
-0.027
-0.028
-0.030
-0.031
-0.032
-0.034
-0.035
-0.037
-0.038
-0.039
-0.040
-0.041
-0.042
-0.042
-0.042
-0.042
-0.041
-0.040
-0.039
-0.038
-0.036
-0.034
-0.033
-0.031
-0.029
-0.027
-0.026
-0.024
-0.023
-0.022
-0.020
-0.019
-0.018
-0.017
-0.016
-0.015
-0.012
-0.012
-0.011
-0.010
-0.010
-0.009
-0.008
-0.007
-0.007
-0.006
-0.005
-0.005
-0.004
-0.004
-0.004
-0.004
-0.005
-0.006
-0.008
-0.010
-0.012
-0.014
-0.015
-0.017
-0.018
-0.019
-0.021
-0.022
-0.024
-0.026
-0.028
-0.030
-0.032
-0.033
-0.035
-0.037
-0.039
-0.040
-0.042
-0.043
-0.044
-0.045
-0.045
-0.045
-0.045
-0.044
-0.043
-0.041
-0.039
-0.038
-0.036
-0.034
-0.032
-0.030
-0.028
-0.026
-0.025
-0.023
-0.022
-0.020
-0.019
-0.018
-0.017
-0.016
-0.015
-0.012
-0.012
-0.011
-0.010
-0.010
-0.009
-0.008
-0.007
-0.006
-0.006
-0.005
-0.004
-0.003
-0.002
-0.001
0.
0.
-0.001
-0.002
-0.004
-0.006
-0.007
-0.009
-0.011
-0.012
-0.014
-0.017
-0.019
-0.022
-0.025
-0.027
-0.030
-0.032
-0.034
-0.037
-0.039
-0.041
-0.043
-0.044
-0.046
-0.047
-0.048
-0.049
-0.049
-0.048
-0.047
-0.046
-0.044
-0.042
-0.039
-0.037
-0.035
-0.033
-0.031
-0.029
-0.027
-0.025
-0.024
-0.022
-0.021
-0.019
-0.018
-0.017
-0.016
-0.015
-0.013
-0.012
-0.012
-0.011
-0.010
-0.009
-0.008
-0.007
-0.006
-0.005
-0.005
-0.004
-0.003
-0.001
0.001
0.004
0.005
0.006
0.005
0.004
0.003
0.002
0.000
-0.001
-0.004
-0.007
-0.010
-0.014
-0.018
-0.022
-0.026
-0.030
-0.032
-0.035
-0.038
-0.040
-0.043
-0.045
-0.047
-0.049
-0.051
-0.052
-0.053
-0.053
-0.052
-0.051
-0.049
-0.046
-0.044
-0.041
-0.039
-0.036
-0.034
-0.031
-0.029
-0.027
-0.025
-0.024
-0.022
-0.021
-0.019
-0.018
-0.017
-0.016
-0.015
-0.014
-0.013
-0.012
-0.011
-0.010
-0.009
-0.008
-0.007
-0.006
-0.005
-0.005
-0.004
-0.003
-0.001
0.003
0.006
0.009
0.012
0.013
0.014
0.014
0.014
0.013
0.012
0.009
0.005
-0.001
-0.007
-0.014
-0.020
-0.025
-0.029
-0.033
-0.036
-0.039
-0.042
-0.045
-0.048
-0.051
-0.053
-0.056
-0.058
-0.058
-0.058
-0.057
-0.055
-0.053
-0.050
-0.046
-0.043
-0.040
-0.037
-0.035
-0.032
-0.030
-0.028
-0.026
-0.024
-0.022
-0.021
-0.019
-0.018
-0.017
-0.016
-0.014
-0.014
-0.014
-0.013
-0.012
-0.011
-0.009
-0.008
-0.007
-0.006
-0.005
-0.005
-0.005
-0.004
-0.003
0.001
0.005
0.011
0.016
0.020
0.024
0.027
0.029
0.030
0.030
0.027
0.021
0.012
0.002
-0.007
-0.016
-0.023
-0.029
-0.033
-0.037
-0.040
-0.043
-0.047
-0.050
-0.054
-0.058
-0.061
-0.064
-0.065
-0.065
-0.064
-0.061
-0.057
-0.053
-0.049
-0.045
-0.042
-0.038
-0.035
-0.033
-0.030
-0.028
-0.026
-0.024
-0.022
-0.021
-0.019
-0.018
-0.017
-0.015
-0.014
-0.015
-0.014
-0.014
-0.013
-0.011
-0.010
-0.008
-0.007
-0.005
-0.004
-0.003
-0.003
-0.005
-0.006
-0.005
-0.002
0.005
0.015
0.026
0.034
0.042
0.048
0.053
0.054
0.051
0.043
0.030
0.015
0.000
-0.012
-0.022
-0.029
-0.034
-0.038
-0.041
-0.045
-0.049
-0.053
-0.057
-0.062
-0.067
-0.072
-0.074
-0.074
-0.072
-0.068
-0.063
-0.057
-0.052
-0.047
-0.043
-0.039
-0.036
-0.033
-0.031
-0.029
-0.026
-0.024
-0.023
-0.021
-0.019
-0.018
-0.016
-0.015
-0.014
-0.016
-0.015
-0.015
-0.014
-0.013
-0.011
-0.009
-0.007
-0.003
0.000
0.003
0.004
-0.001
-0.010
-0.021
-0.024
-0.015
0.005
0.026
0.044
0.059
0.072
0.082
0.088
0.086
0.075
0.055
0.032
0.010
-0.008
-0.021
-0.030
-0.035
-0.039
-0.043
-0.046
-0.050
-0.055
-0.060
-0.067
-0.074
-0.080
-0.085
-0.086
-0.083
-0.077
-0.069
-0.061
-0.055
-0.049
-0.044
-0.040
-0.037
-0.034
-0.031
-0.029
-0.027
-0.025
-0.023
-0.021
-0.019
-0.018
-0.016
-0.015
-0.014
-0.017
-0.017
-0.016
-0.015
-0.014
-0.013
-0.011
-0.007
-0.001
0.008
0.017
0.020
0.011
-0.016
-0.055
-0.078
-0.063
-0.022
0.020
0.054
0.079
0.100
0.118
0.130
0.131
0.115
0.086
0.051
0.019
-0.006
-0.022
-0.031
-0.037
-0.041
-0.044
-0.047
-0.051
-0.055
-0.061
-0.069
-0.078
-0.088
-0.095
-0.097
-0.093
-0.084
-0.074
-0.065
-0.056
-0.050
-0.045
-0.041
-0.037
-0.034
-0.032
-0.030
-0.027
-0.025
-0.023
-0.021
-0.020
-0.018
-0.016
-0.015
-0.014
-0.019
-0.018
-0.018
-0.017
-0.016
-0.016
-0.013
-0.008
0.002
0.019
0.038
0.050
0.035
-0.021
-0.114
-0.184
-0.150
-0.062
0.013
0.066
0.103
0.133
0.158
0.178
0.183
0.163
0.120
0.070
0.026
-0.005
-0.024
-0.034
-0.039
-0.042
-0.044
-0.047
-0.050
-0.053
-0.058
-0.065
-0.076
-0.088
-0.099
-0.103
-0.098
-0.088
-0.076
-0.065
-0.056
-0.050
-0.044
-0.041
-0.038
-0.035
-0.033
-0.030
-0.028
-0.026
-0.024
-0.022
-0.020
-0.018
-0.017
-0.015
-0.013
-0.021
-0.020
-0.020
-0.020
-0.020
-0.020
-0.019
-0.013
0.002
0.030
0.070
0.097
0.081
-0.004
-0.157
-0.283
-0.224
-0.099
0.004
0.088
0.137
0.168
0.197
0.223
0.231
0.206
0.150
0.084
0.029
-0.009
-0.029
-0.037
-0.041
-0.042
-0.043
-0.046
-0.047
-0.047
-0.046
-0.048
-0.055
-0.067
-0.080
-0.088
-0.085
-0.077
-0.068
-0.059
-0.052
-0.047
-0.043
-0.040
-0.038
-0.036
-0.034
-0.032
-0.030
-0.027
-0.025
-0.023
-0.021
-0.019
-0.017
-0.015
-0.013
-0.023
-0.023
-0.023
-0.023
-0.025
-0.028
-0.030
-0.026
-0.007
0.036
0.103
0.163
0.151
0.054
-0.081
-0.173
-0.139
-0.167
-0.073
0.141
0.194
0.201
0.221
0.245
0.253
0.224
0.161
0.085
0.024
-0.014
-0.033
-0.040
-0.040
-0.039
-0.039
-0.041
-0.040
-0.033
-0.020
-0.006
0.002
0.001
-0.011
-0.025
-0.035
-0.040
-0.044
-0.044
-0.043
-0.041
-0.039
-0.038
-0.037
-0.036
-0.035
-0.034
-0.032
-0.029
-0.027
-0.025
-0.022
-0.020
-0.017
-0.015
-0.014
-0.025
-0.025
-0.026
-0.028
-0.032
-0.040
-0.050
-0.055
-0.036
0.025
0.120
0.205
0.195
0.112
0.062
0.150
0.335
-0.957
-1.266
0.412
0.286
0.222
0.220
0.234
0.237
0.206
0.144
0.072
0.013
-0.022
-0.037
-0.038
-0.034
-0.029
-0.028
-0.029
-0.026
-0.008
0.028
0.071
0.113
0.142
0.141
0.114
0.074
0.033
0.001
-0.019
-0.027
-0.030
-0.031
-0.033
-0.035
-0.036
-0.037
-0.036
-0.035
-0.033
-0.030
-0.027
-0.024
-0.021
-0.018
-0.016
-0.014
-0.027
-0.028
-0.030
-0.033
-0.041
-0.055
-0.079
-0.099
-0.086
-0.007
0.110
0.200
0.200
0.149
0.175
0.534
2.526
-3.760
-12.077
0.425
0.270
0.191
0.181
0.188
0.184
0.157
0.104
0.045
-0.002
-0.029
-0.037
-0.033
-0.022
-0.010
-0.002
-0.001
0.006
0.037
0.100
0.186
0.285
0.370
0.392
0.342
0.247
0.143
0.061
0.015
-0.005
-0.010
-0.014
-0.021
-0.028
-0.034
-0.038
-0.040
-0.039
-0.037
-0.034
-0.031
-0.027
-0.024
-0.020
-0.017
-0.014
-0.030
-0.031
-0.034
-0.038
-0.048
-0.068
-0.100
-0.136
-0.127
-0.038
0.096
0.200
0.226
0.193
0.233
0.714
1.916
-0.507
-1.814
-0.229
0.073
0.093
0.106
0.116
0.113
0.092
0.055
0.015
-0.017
-0.034
-0.036
-0.025
-0.005
0.020
0.040
0.048
0.060
0.100
0.188
0.323
0.487
0.642
0.702
0.624
0.450
0.257
0.119
0.049
0.029
0.029
0.025
0.010
-0.008
-0.025
-0.037
-0.044
-0.046
-0.045
-0.041
-0.037
-0.032
-0.027
-0.023
-0.019
-0.015
-0.033
-0.034
-0.037
-0.042
-0.052
-0.071
-0.102
-0.132
-0.122
-0.041
0.086
0.248
0.429
0.339
0.227
0.477
1.130
0.065
-0.289
-0.220
-0.116
-0.039
0.012
0.037
0.042
0.032
0.012
-0.011
-0.029
-0.037
-0.033
-0.016
0.013
0.052
0.090
0.114
0.125
0.165
0.264
0.437
0.668
0.854
0.968
0.899
0.599
0.322
0.150
0.079
0.081
0.111
0.120
0.094
0.050
0.003
-0.033
-0.051
-0.057
-0.057
-0.052
-0.045
-0.039
-0.032
-0.026
-0.021
-0.017
-0.035
-0.037
-0.040
-0.045
-0.053
-0.067
-0.086
-0.099
-0.085
-0.025
0.064
0.226
0.671
0.814
0.412
0.087
0.111
-0.022
-0.196
-0.305
-0.292
-0.173
-0.077
-0.030
-0.014
-0.012
-0.018
-0.028
-0.037
-0.039
-0.032
-0.012
0.024
0.076
0.136
0.176
0.186
0.201
0.289
0.475
0.760
0.971
1.116
1.039
0.605
0.299
0.135
0.093
0.153
0.255
0.317
0.324
0.228
0.075
-0.023
-0.065
-0.077
-0.075
-0.068
-0.058
-0.049
-0.039
-0.031
-0.024
-0.019
-0.037
-0.039
-0.042
-0.046
-0.052
-0.060
-0.068
-0.070
-0.054
-0.017
0.033
0.103
0.291
1.032
1.296
0.227
0.203
0.006
-0.181
-0.346
-0.363
-0.231
-0.124
-0.072
-0.047
-0.033
-0.028
-0.033
-0.039
-0.040
-0.032
-0.014
0.021
0.082
0.167
0.247
0.240
0.205
0.252
0.402
0.637
0.798
0.824
0.702
0.410
0.167
0.017
0.016
0.178
0.407
0.591
1.006
0.811
0.191
-0.030
-0.097
-0.111
-0.105
-0.092
-0.078
-0.063
-0.050
-0.039
-0.029
-0.021
-0.039
-0.041
-0.043
-0.046
-0.050
-0.053
-0.055
-0.052
-0.039
-0.017
0.012
0.046
0.116
0.303
0.462
0.863
0.539
0.106
-0.095
-0.221
-0.243
-0.174
-0.110
-0.076
-0.049
-0.021
-0.013
-0.023
-0.034
-0.037
-0.032
-0.017
0.014
0.071
0.169
0.280
0.268
0.185
0.189
0.298
0.453
0.508
0.405
0.254
0.110
-0.119
-0.460
-0.427
-0.032
0.368
0.710
1.400
1.269
0.151
-0.104
-0.165
-0.168
-0.152
-0.129
-0.107
-0.085
-0.065
-0.049
-0.035
-0.025
-0.041
-0.043
-0.044
-0.046
-0.048
-0.049
-0.048
-0.043
-0.033
-0.019
-0.002
0.016
0.040
0.087
0.217
0.452
0.340
0.118
-0.007
-0.073
-0.089
-0.072
-0.059
-0.052
-0.025
0.024
0.029
-0.001
-0.023
-0.031
-0.027
-0.014
0.011
0.055
0.130
0.207
0.206
0.156
0.160
0.260
0.467
0.444
0.052
-0.253
-0.201
-0.530
-2.081
-1.852
-0.547
0.011
3.597
2.119
-0.001
-0.178
-0.267
-0.276
-0.254
-0.221
-0.185
-0.150
-0.118
-0.088
-0.063
-0.044
-0.029
-0.042
-0.044
-0.045
-0.046
-0.047
-0.047
-0.044
-0.040
-0.032
-0.021
-0.010
0.001
0.015
0.040
0.090
0.152
0.138
0.078
0.030
0.006
0.002
0.002
-0.006
-0.018
0.004
0.061
0.061
0.018
-0.012
-0.021
-0.016
-0.002
0.021
0.053
0.096
0.139
0.163
0.182
0.228
0.293
0.520
0.478
-0.194
-0.741
-0.206
-0.452
-1.913
-1.836
-0.919
-1.936
-3.527
1.183
-0.331
-0.450
-0.441
-0.408
-0.371
-0.325
-0.272
-0.219
-0.169
-0.123
-0.084
-0.054
-0.034
-0.043
-0.045
-0.046
-0.047
-0.047
-0.046
-0.043
-0.039
-0.033
-0.025
-0.017
-0.008
0.001
0.015
0.036
0.054
0.055
0.043
0.029
0.024
0.027
0.032
0.028
0.023
0.035
0.065
0.058
0.020
-0.005
-0.011
-0.004
0.014
0.037
0.065
0.092
0.123
0.165
0.265
0.466
0.369
0.069
0.019
-0.103
-1.418
-2.302
0.119
-0.318
-0.599
-0.812
-2.568
-8.276
-1.388
-0.558
-0.498
-0.511
-0.520
-0.523
-0.489
-0.410
-0.330
-0.254
-0.177
-0.112
-0.067
-0.038
-0.044
-0.045
-0.046
-0.047
-0.047
-0.046
-0.043
-0.040
-0.035
-0.029
-0.022
-0.016
-0.009
-0.001
0.008
0.016
0.018
0.015
0.013
0.013
0.020
0.029
0.038
0.052
0.071
0.073
0.045
0.014
-0.003
-0.004
0.008
0.027
0.051
0.075
0.097
0.123
0.169
0.281
0.483
0.298
-0.011
-0.090
-0.089
-1.029
-0.179
1.226
0.295
-0.140
-0.453
-0.923
-1.173
-0.584
-0.090
-0.067
-0.352
-0.568
-0.724
-0.738
-0.603
-0.500
-0.394
-0.255
-0.144
-0.077
-0.040
-0.045
-0.046
-0.047
-0.047
-0.047
-0.046
-0.044
-0.041
-0.037
-0.033
-0.028
-0.023
-0.018
-0.013
-0.009
-0.005
-0.004
-0.005
-0.006
-0.005
0.001
0.012
0.027
0.044
0.059
0.053
0.027
0.005
-0.004
0.000
0.015
0.036
0.061
0.085
0.103
0.121
0.152
0.194
-0.192
-0.368
-0.058
-0.183
-0.223
-0.213
0.500
0.964
0.461
0.059
-0.187
-0.364
-0.376
0.052
1.390
1.266
0.082
-0.517
-0.832
-0.892
-0.718
-0.683
-0.570
-0.329
-0.160
-0.077
-0.036
-0.045
-0.047
-0.048
-0.048
-0.048
-0.047
-0.046
-0.043
-0.040
-0.037
-0.033
-0.029
-0.026
-0.023
-0.021
-0.019
-0.019
-0.020
-0.022
-0.021
-0.015
-0.006
0.006
0.018
0.025
0.019
0.005
-0.006
-0.007
0.002
0.019
0.042
0.071
0.097
0.109
0.119
0.135
0.175
0.250
0.002
-0.191
-0.586
-0.736
-0.784
-1.879
2.143
0.697
0.140
-0.058
-0.168
-0.288
-0.515
4.510
2.696
0.232
-0.588
-0.687
-0.629
-0.487
-0.559
-0.517
-0.286
-0.130
-0.057
-0.024
-0.046
-0.047
-0.048
-0.049
-0.049
-0.048
-0.047
-0.045
-0.043
-0.041
-0.038
-0.035
-0.033
-0.031
-0.030
-0.030
-0.030
-0.031
-0.032
-0.032
-0.028
-0.022
-0.014
-0.006
-0.003
-0.005
-0.010
-0.012
-0.008
0.005
0.022
0.045
0.074
0.101
0.108
0.112
0.115
0.127
0.118
-0.037
-0.395
-1.450
-2.177
5.099
-0.933
1.373
0.495
0.083
-0.021
-0.020
-0.125
-6.185
-8.616
-0.188
-1.350
-1.161
-0.567
-0.236
0.019
-0.031
-0.133
-0.105
-0.054
-0.022
-0.005
-0.046
-0.048
-0.049
-0.049
-0.050
-0.049
-0.049
-0.048
-0.046
-0.044
-0.043
-0.041
-0.039
-0.038
-0.038
-0.038
-0.038
-0.039
-0.040
-0.039
-0.037
-0.032
-0.027
-0.022
-0.019
-0.018
-0.017
-0.013
-0.005
0.009
0.026
0.045
0.067
0.085
0.095
0.099
0.098
0.087
0.043
-0.103
-0.475
-1.046
-0.709
2.436
0.588
0.132
0.017
-0.097
-0.092
0.153
0.923
0.766
-1.052
-0.512
-1.175
-0.878
-0.325
0.062
0.346
0.284
0.132
0.047
0.021
0.016
0.016
-0.047
-0.048
-0.049
-0.050
-0.050
-0.051
-0.050
-0.050
-0.049
-0.048
-0.047
-0.046
-0.045
-0.044
-0.044
-0.044
-0.044
-0.045
-0.045
-0.044
-0.042
-0.039
-0.035
-0.031
-0.027
-0.024
-0.020
-0.011
0.001
0.016
0.032
0.047
0.062
0.074
0.082
0.087
0.090
0.084
0.052
-0.054
-0.262
-0.359
-0.056
0.372
0.318
0.081
-0.146
-0.421
-0.587
-0.001
2.157
2.924
1.020
0.245
-0.129
-0.148
0.017
0.217
0.355
0.311
0.198
0.113
0.066
0.044
0.033
-0.047
-0.048
-0.050
-0.051
-0.051
-0.052
-0.052
-0.052
-0.052
-0.051
-0.051
-0.050
-0.050
-0.050
-0.050
-0.050
-0.050
-0.050
-0.049
-0.048
-0.046
-0.043
-0.039
-0.035
-0.032
-0.028
-0.020
-0.007
0.012
0.031
0.045
0.056
0.064
0.069
0.074
0.082
0.094
0.108
0.118
0.115
0.125
0.239
0.477
0.636
0.550
0.290
-0.101
-1.293
-5.357
-1.011
1.049
2.146
2.252
0.818
0.455
0.321
0.298
0.321
0.331
0.279
0.199
0.133
0.088
0.062
0.046
-0.047
-0.049
-0.050
-0.051
-0.052
-0.053
-0.053
-0.054
-0.054
-0.054
-0.054
-0.054
-0.054
-0.055
-0.055
-0.055
-0.055
-0.054
-0.053
-0.051
-0.047
-0.043
-0.039
-0.036
-0.033
-0.030
-0.021
0.001
0.035
0.062
0.075
0.076
0.075
0.074
0.074
0.082
0.106
0.148
0.213
0.319
0.513
0.877
1.382
1.592
1.259
0.747
0.200
-1.116
-5.707
-0.971
0.429
1.397
1.883
1.486
1.019
0.748
0.573
0.441
0.348
0.268
0.196
0.139
0.099
0.072
0.054
-0.047
-0.049
-0.050
-0.052
-0.053
-0.054
-0.055
-0.056
-0.057
-0.057
-0.058
-0.059
-0.059
-0.060
-0.060
-0.060
-0.060
-0.058
-0.056
-0.052
-0.047
-0.040
-0.034
-0.030
-0.030
-0.031
-0.024
0.015
0.093
0.141
0.135
0.116
0.105
0.094
0.080
0.082
0.120
0.195
0.314
0.517
0.908
1.750
3.879
4.844
2.745
1.427
0.665
0.109
-0.224
0.144
0.651
1.504
2.755
4.524
1.908
1.515
1.015
0.617
0.405
0.282
0.201
0.144
0.105
0.078
0.060
-0.048
-0.049
-0.051
-0.052
-0.054
-0.055
-0.057
-0.058
-0.059
-0.060
-0.062
-0.063
-0.064
-0.065
-0.066
-0.066
-0.065
-0.063
-0.059
-0.052
-0.043
-0.031
-0.019
-0.012
-0.013
-0.025
-0.031
0.031
0.219
0.311
0.232
0.180
0.169
0.155
0.106
0.077
0.133
0.257
0.426
0.699
1.267
2.593
8.397
12.419
4.546
2.042
0.990
0.556
0.422
0.533
0.889
1.524
1.929
2.832
2.854
4.724
1.829
0.826
0.477
0.306
0.209
0.149
0.109
0.082
0.063
-0.048
-0.050
-0.051
-0.053
-0.055
-0.057
-0.058
-0.060
-0.062
-0.064
-0.066
-0.068
-0.069
-0.071
-0.072
-0.072
-0.071
-0.068
-0.061
-0.050
-0.034
-0.012
0.012
0.029
0.029
0.004
-0.030
0.013
0.286
0.426
0.298
0.254
0.319
0.381
0.218
0.043
0.150
0.397
0.603
0.864
1.515
2.800
4.671
11.923
6.625
2.166
1.054
0.658
0.547
0.645
1.043
2.041
2.031
2.898
3.465
3.012
1.860
0.948
0.525
0.323
0.214
0.151
0.110
0.083
0.064
-0.048
-0.050
-0.052
-0.054
-0.056
-0.058
-0.060
-0.062
-0.065
-0.067
-0.070
-0.073
-0.075
-0.078
-0.080
-0.080
-0.079
-0.074
-0.064
-0.047
-0.020
0.019
0.065
0.103
0.113
0.081
0.019
0.000
0.132
0.257
0.262
0.333
0.637
1.026
0.278
-0.601
0.184
0.861
1.133
1.121
1.365
2.111
2.876
5.222
3.812
1.652
0.908
0.615
0.535
0.623
0.942
1.590
2.251
3.612
3.451
2.097
1.788
0.949
0.522
0.319
0.211
0.148
0.108
0.082
0.064
-0.048
-0.050
-0.052
-0.054
-0.057
-0.059
-0.062
-0.065
-0.068
-0.071
-0.075
-0.079
-0.083
-0.086
-0.089
-0.090
-0.089
-0.083
-0.069
-0.045
-0.004
0.058
0.138
0.213
0.246
0.210
0.130
0.073
0.093
0.156
0.223
0.396
1.391
1.974
-0.919
-10.358
1.709
1.996
1.531
1.121
0.886
1.129
1.451
1.710
1.495
1.012
0.681
0.514
0.470
0.539
0.751
1.126
1.581
1.980
2.049
1.712
1.280
0.771
0.458
0.291
0.196
0.140
0.103
0.079
0.062
-0.049
-0.051
-0.053
-0.055
-0.058
-0.060
-0.064
-0.067
-0.071
-0.076
-0.081
-0.086
-0.092
-0.097
-0.102
-0.104
-0.103
-0.096
-0.080
-0.048
0.007
0.092
0.208
0.329
0.395
0.355
0.258
0.187
0.174
0.192
0.229
0.357
0.783
1.370
0.635
-2.991
6.380
0.761
0.396
0.445
0.514
0.642
0.769
0.827
0.763
0.620
0.487
0.408
0.390
0.439
0.571
0.786
1.018
1.178
1.227
1.069
0.806
0.551
0.366
0.248
0.174
0.127
0.096
0.074
0.059
-0.049
-0.051
-0.053
-0.056
-0.059
-0.062
-0.066
-0.070
-0.075
-0.080
-0.087
-0.095
-0.103
-0.111
-0.118
-0.123
-0.124
-0.117
-0.099
-0.063
0.000
0.101
0.237
0.384
0.471
0.435
0.340
0.290
0.318
0.330
0.310
0.346
0.460
0.646
0.517
-0.062
-2.176
-2.455
-0.230
0.176
0.312
0.397
0.454
0.477
0.455
0.404
0.352
0.317
0.314
0.347
0.422
0.533
0.649
0.728
0.742
0.658
0.522
0.388
0.280
0.203
0.149
0.112
0.087
0.068
0.055
-0.049
-0.051
-0.054
-0.057
-0.060
-0.063
-0.067
-0.072
-0.078
-0.086
-0.094
-0.105
-0.116
-0.128
-0.140
-0.150
-0.155
-0.151
-0.134
-0.097
-0.032
0.067
0.196
0.328
0.406
0.387
0.329
0.335
0.481
0.545
0.524
0.599
0.597
0.750
0.777
1.462
0.271
-0.318
0.065
0.216
0.267
0.292
0.308
0.311
0.302
0.283
0.262
0.248
0.250
0.271
0.311
0.365
0.420
0.456
0.456
0.414
0.347
0.275
0.212
0.162
0.125
0.097
0.077
0.062
0.050
-0.049
-0.052
-0.054
-0.057
-0.061
-0.065
-0.069
-0.075
-0.082
-0.091
-0.102
-0.116
-0.132
-0.150
-0.169
-0.188
-0.201
-0.205
-0.192
-0.156
-0.095
-0.007
0.100
0.200
0.259
0.262
0.241
0.261
0.378
0.489
0.764
1.218
1.241
3.233
1.682
-0.036
-1.648
0.808
0.685
0.438
0.336
0.273
0.242
0.229
0.220
0.211
0.202
0.198
0.201
0.213
0.234
0.260
0.284
0.299
0.296
0.274
0.238
0.198
0.161
0.128
0.103
0.082
0.067
0.055
0.045
-0.049
-0.052
-0.055
-0.058
-0.061
-0.066
-0.071
-0.078
-0.086
-0.097
-0.111
-0.129
-0.151
-0.177
-0.208
-0.241
-0.272
-0.291
-0.287
-0.253
-0.190
-0.107
-0.018
0.061
0.111
0.128
0.126
0.133
0.167
0.277
0.559
0.822
1.094
6.063
5.684
-0.849
-3.224
7.977
1.690
0.868
0.542
0.301
0.212
0.182
0.171
0.166
0.163
0.162
0.165
0.171
0.181
0.192
0.202
0.206
0.202
0.189
0.169
0.146
0.123
0.102
0.084
0.069
0.057
0.048
0.040
-0.049
-0.052
-0.055
-0.058
-0.062
-0.067
-0.073
-0.080
-0.090
-0.103
-0.120
-0.142
-0.172
-0.210
-0.258
-0.317
-0.381
-0.433
-0.448
-0.409
-0.328
-0.231
-0.138
-0.062
-0.011
0.016
0.028
0.035
0.057
0.126
0.263
0.385
0.411
0.385
-0.771
-1.748
0.035
2.535
1.228
1.298
0.707
0.278
0.171
0.144
0.138
0.137
0.138
0.138
0.139
0.141
0.145
0.148
0.151
0.150
0.146
0.136
0.124
0.109
0.095
0.081
0.068
0.058
0.049
0.041
0.035
-0.049
-0.052
-0.055
-0.058
-0.063
-0.068
-0.074
-0.082
-0.093
-0.108
-0.128
-0.155
-0.193
-0.245
-0.318
-0.419
-0.549
-0.677
-0.738
-0.675
-0.530
-0.380
-0.256
-0.166
-0.106
-0.069
-0.049
-0.033
-0.012
0.032
0.106
0.201
0.196
-0.490
-5.282
-4.974
-0.662
0.264
0.204
0.250
0.190
0.090
0.087
0.099
0.111
0.118
0.122
0.123
0.122
0.122
0.120
0.119
0.117
0.114
0.109
0.102
0.093
0.083
0.073
0.064
0.055
0.048
0.041
0.035
0.031
-0.049
-0.052
-0.055
-0.059
-0.063
-0.068
-0.075
-0.084
-0.096
-0.112
-0.135
-0.166
-0.212
-0.280
-0.383
-0.543
-0.787
-1.086
-1.260
-1.118
-0.819
-0.556
-0.373
-0.253
-0.178
-0.132
-0.104
-0.083
-0.061
-0.030
0.010
0.045
-0.010
-0.336
-0.985
-1.048
-0.495
-0.186
-0.216
-0.463
-0.505
-0.215
-0.027
0.052
0.088
0.106
0.113
0.115
0.113
0.109
0.104
0.099
0.095
0.089
0.084
0.078
0.071
0.064
0.057
0.051
0.044
0.039
0.034
0.030
0.026
-0.049
-0.052
-0.055
-0.059
-0.063
-0.069
-0.076
-0.085
-0.097
-0.115
-0.139
-0.174
-0.226
-0.307
-0.437
-0.659
-1.048
-1.624
-2.038
-1.736
-1.165
-0.742
-0.480
-0.323
-0.231
-0.176
-0.142
-0.118
-0.095
-0.072
-0.047
-0.035
-0.066
-0.172
-0.304
-0.334
-0.253
-0.201
-0.348
-0.907
-1.041
-0.428
-0.105
0.022
0.076
0.102
0.112
0.113
0.108
0.101
0.093
0.085
0.078
0.072
0.066
0.060
0.054
0.049
0.044
0.040
0.035
0.031
0.028
0.025
0.022
-0.049
-0.051
-0.055
-0.058
-0.063
-0.069
-0.076
-0.085
-0.098
-0.115
-0.140
-0.177
-0.232
-0.319
-0.463
-0.720
-1.180
-1.919
-2.506
-2.181
-1.454
-0.897
-0.561
-0.372
-0.264
-0.202
-0.165
-0.139
-0.117
-0.096
-0.078
-0.066
-0.071
-0.096
-0.122
-0.126
-0.106
-0.108
-0.226
-0.519
-0.594
-0.299
-0.079
0.030
0.083
0.108
0.116
0.114
0.107
0.096
0.085
0.074
0.065
0.057
0.051
0.045
0.041
0.037
0.033
0.030
0.027
0.025
0.022
0.020
0.018
-0.048
-0.051
-0.054
-0.058
-0.063
-0.068
-0.075
-0.085
-0.097
-0.114
-0.139
-0.175
-0.229
-0.314
-0.455
-0.699
-1.129
-1.801
-2.446
-2.348
-1.619
-0.977
-0.600
-0.392
-0.278
-0.213
-0.175
-0.149
-0.128
-0.110
-0.092
-0.077
-0.066
-0.060
-0.053
-0.038
-0.013
0.007
-0.011
-0.083
-0.128
-0.075
0.011
0.075
0.109
0.124
0.125
0.118
0.106
0.092
0.077
0.065
0.054
0.045
0.038
0.033
0.029
0.026
0.024
0.022
0.020
0.019
0.017
0.016
0.014
-0.048
-0.051
-0.054
-0.057
-0.062
-0.067
-0.074
-0.083
-0.095
-0.111
-0.134
-0.167
-0.217
-0.292
-0.416
-0.620
-0.967
-1.522
-2.164
-2.209
-1.539
-0.934
-0.577
-0.381
-0.272
-0.210
-0.173
-0.149
-0.131
-0.114
-0.097
-0.079
-0.062
-0.044
-0.023
0.005
0.043
0.090
0.131
0.131
0.090
0.082
0.120
0.145
0.149
0.144
0.134
0.120
0.104
0.086
0.069
0.055
0.043
0.034
0.027
0.022
0.019
0.017
0.016
0.015
0.014
0.013
0.012
0.012
0.011
-0.047
-0.050
-0.053
-0.057
-0.061
-0.066
-0.073
-0.081
-0.092
-0.107
-0.127
-0.156
-0.199
-0.262
-0.359
-0.512
-0.756
-1.119
-1.499
-1.534
-1.159
-0.763
-0.498
-0.342
-0.251
-0.197
-0.164
-0.143
-0.126
-0.111
-0.095
-0.078
-0.057
-0.036
-0.010
0.023
0.066
0.122
0.185
0.221
0.198
0.197
0.232
0.226
0.192
0.162
0.138
0.118
0.097
0.078
0.060
0.044
0.032
0.022
0.016
0.012
0.009
0.008
0.008
0.008
0.008
0.008
0.008
0.008
0.008
-0.046
-0.049
-0.052
-0.056
-0.060
-0.065
-0.071
-0.078
-0.088
-0.101
-0.119
-0.143
-0.177
-0.226
-0.298
-0.401
-0.549
-0.736
-0.898
-0.913
-0.758
-0.557
-0.397
-0.290
-0.221
-0.178
-0.151
-0.132
-0.118
-0.105
-0.090
-0.072
-0.052
-0.030
-0.005
0.026
0.065
0.114
0.169
0.202
0.189
0.232
0.307
0.280
0.214
0.165
0.133
0.109
0.087
0.066
0.048
0.032
0.020
0.011
0.005
0.002
0.001
0.001
0.001
0.002
0.003
0.004
0.004
0.005
0.005
-0.046
-0.048
-0.051
-0.054
-0.058
-0.063
-0.068
-0.075
-0.084
-0.095
-0.110
-0.130
-0.156
-0.192
-0.241
-0.307
-0.389
-0.479
-0.544
-0.547
-0.484
-0.391
-0.303
-0.236
-0.189
-0.157
-0.135
-0.120
-0.107
-0.095
-0.081
-0.065
-0.047
-0.027
-0.004
0.022
0.050
0.082
0.104
0.085
0.030
0.083
0.228
0.241
0.190
0.147
0.116
0.093
0.072
0.053
0.035
0.020
0.009
0.001
-0.004
-0.006
-0.007
-0.006
-0.005
-0.003
-0.002
0.000
0.001
0.002
0.002
-0.045
-0.047
-0.050
-0.053
-0.057
-0.061
-0.066
-0.072
-0.079
-0.089
-0.101
-0.116
-0.136
-0.162
-0.194
-0.234
-0.279
-0.322
-0.350
-0.350
-0.322
-0.277
-0.230
-0.190
-0.159
-0.136
-0.119
-0.107
-0.096
-0.085
-0.072
-0.058
-0.042
-0.024
-0.006
0.013
0.032
0.046
0.039
-0.022
-0.128
-0.118
0.041
0.128
0.131
0.112
0.092
0.073
0.055
0.037
0.022
0.009
-0.002
-0.009
-0.012
-0.014
-0.014
-0.012
-0.010
-0.008
-0.006
-0.004
-0.002
-0.001
0.000
-0.044
-0.046
-0.049
-0.052
-0.055
-0.059
-0.063
-0.068
-0.075
-0.083
-0.092
-0.104
-0.119
-0.136
-0.158
-0.181
-0.207
-0.228
-0.241
-0.240
-0.226
-0.203
-0.177
-0.153
-0.133
-0.117
-0.104
-0.094
-0.084
-0.074
-0.063
-0.051
-0.037
-0.023
-0.009
0.004
0.014
0.018
0.002
-0.050
-0.128
-0.132
-0.035
0.048
0.076
0.076
0.066
0.052
0.038
0.023
0.010
-0.002
-0.010
-0.016
-0.019
-0.020
-0.019
-0.017
-0.014
-0.011
-0.009
-0.007
-0.005
-0.003
-0.002
-0.043
-0.045
-0.047
-0.050
-0.053
-0.056
-0.060
-0.065
-0.070
-0.077
-0.084
-0.093
-0.104
-0.116
-0.130
-0.145
-0.159
-0.170
-0.176
-0.175
-0.168
-0.155
-0.140
-0.126
-0.112
-0.101
-0.091
-0.082
-0.074
-0.065
-0.056
-0.045
-0.034
-0.023
-0.013
-0.004
0.002
0.002
-0.010
-0.037
-0.069
-0.070
-0.027
0.018
0.042
0.047
0.043
0.034
0.023
0.011
0.000
-0.010
-0.017
-0.022
-0.024
-0.024
-0.022
-0.020
-0.017
-0.014
-0.011
-0.009
-0.007
-0.005
-0.004
-0.042
-0.044
-0.046
-0.048
-0.051
-0.054
-0.058
-0.061
-0.066
-0.071
-0.077
-0.084
-0.092
-0.100
-0.109
-0.118
-0.126
-0.133
-0.136
-0.135
-0.131
-0.123
-0.114
-0.105
-0.096
-0.087
-0.080
-0.072
-0.065
-0.058
-0.049
-0.041
-0.032
-0.023
-0.016
-0.009
-0.006
-0.006
-0.012
-0.022
-0.032
-0.028
-0.011
0.010
0.023
0.028
0.025
0.019
0.010
0.001
-0.008
-0.016
-0.021
-0.025
-0.026
-0.026
-0.024
-0.022
-0.019
-0.016
-0.013
-0.010
-0.008
-0.007
-0.005
-0.041
-0.043
-0.045
-0.047
-0.049
-0.052
-0.055
-0.058
-0.062
-0.066
-0.071
-0.076
-0.081
-0.087
-0.094
-0.099
-0.104
-0.108
-0.109
-0.109
-0.106
-0.101
-0.095
-0.089
-0.083
-0.076
-0.070
-0.064
-0.058
-0.051
-0.045
-0.037
-0.030
-0.024
-0.018
-0.013
-0.011
-0.010
-0.012
-0.015
-0.016
-0.012
-0.003
0.006
0.013
0.015
0.013
0.008
0.001
-0.006
-0.013
-0.019
-0.024
-0.026
-0.027
-0.027
-0.025
-0.022
-0.019
-0.017
-0.014
-0.012
-0.010
-0.008
-0.007
-0.040
-0.041
-0.043
-0.045
-0.047
-0.050
-0.052
-0.055
-0.058
-0.062
-0.065
-0.069
-0.073
-0.077
-0.082
-0.085
-0.088
-0.091
-0.091
-0.091
-0.089
-0.085
-0.082
-0.077
-0.072
-0.067
-0.062
-0.057
-0.052
-0.047
-0.041
-0.035
-0.029
-0.024
-0.019
-0.016
-0.013
-0.012
-0.011
-0.011
-0.010
-0.007
-0.002
0.002
0.005
0.006
0.004
0.000
-0.005
-0.011
-0.016
-0.021
-0.024
-0.026
-0.027
-0.026
-0.024
-0.022
-0.020
-0.017
-0.015
-0.012
-0.010
-0.009
-0.007
-0.039
-0.040
-0.042
-0.044
-0.046
-0.048
-0.050
-0.052
-0.055
-0.058
-0.060
-0.063
-0.066
-0.070
-0.072
-0.075
-0.077
-0.078
-0.078
-0.078
-0.076
-0.074
-0.071
-0.068
-0.064
-0.060
-0.056
-0.052
-0.047
-0.043
-0.038
-0.033
-0.028
-0.024
-0.020
-0.017
-0.015
-0.013
-0.012
-0.011
-0.009
-0.006
-0.004
-0.001
0.000
0.000
-0.002
-0.005
-0.009
-0.013
-0.018
-0.021
-0.024
-0.025
-0.026
-0.025
-0.023
-0.021
-0.019
-0.017
-0.015
-0.013
-0.011
-0.009
-0.008
-0.037
-0.039
-0.040
-0.042
-0.044
-0.046
-0.048
-0.050
-0.052
-0.054
-0.056
-0.059
-0.061
-0.063
-0.065
-0.067
-0.068
-0.069
-0.069
-0.068
-0.067
-0.065
-0.063
-0.061
-0.058
-0.054
-0.051
-0.047
-0.044
-0.040
-0.036
-0.032
-0.028
-0.024
-0.021
-0.018
-0.016
-0.014
-0.013
-0.011
-0.009
-0.008
-0.006
-0.005
-0.004
-0.005
-0.006
-0.009
-0.012
-0.015
-0.018
-0.021
-0.023
-0.024
-0.024
-0.023
-0.022
-0.020
-0.018
-0.016
-0.015
-0.013
-0.011
-0.010
-0.009
-0.036
-0.038
-0.039
-0.041
-0.042
-0.044
-0.045
-0.047
-0.049
-0.051
-0.053
-0.054
-0.056
-0.058
-0.059
-0.060
-0.061
-0.062
-0.062
-0.061
-0.060
-0.059
-0.057
-0.055
-0.052
-0.050
-0.047
-0.044
-0.041
-0.037
-0.034
-0.030
-0.027
-0.024
-0.021
-0.019
-0.017
-0.015
-0.013
-0.012
-0.010
-0.009
-0.008
-0.007
-0.007
-0.008
-0.009
-0.011
-0.013
-0.016
-0.018
-0.020
-0.021
-0.022
-0.022
-0.021
-0.020
-0.019
-0.018
-0.016
-0.014
-0.013
-0.011
-0.010
-0.009
-0.035
-0.036
-0.038
-0.039
-0.040
-0.042
-0.043
-0.045
-0.046
-0.048
-0.049
-0.051
-0.052
-0.053
-0.054
-0.055
-0.056
-0.056
-0.056
-0.055
-0.055
-0.053
-0.052
-0.050
-0.048
-0.046
-0.043
-0.041
-0.038
-0.035
-0.032
-0.029
-0.027
-0.024
-0.022
-0.019
-0.018
-0.016
-0.014
-0.013
-0.012
-0.011
-0.010
-0.009
-0.009
-0.010
-0.011
-0.012
-0.014
-0.016
-0.017
-0.019
-0.020
-0.020
-0.020
-0.020
-0.019
-0.018
-0.017
-0.015
-0.014
-0.013
-0.011
-0.010
-0.009
-0.011
-0.011
-0.010
-0.010
-0.010
-0.010
-0.010
-0.010
-0.010
-0.010
-0.010
-0.011
-0.011
-0.012
-0.014
-0.015
-0.017
-0.018
-0.020
-0.022
-0.023
-0.025
-0.025
-0.026
-0.026
-0.026
-0.026
-0.026
-0.026
-0.026
-0.027
-0.027
-0.028
-0.028
-0.029
-0.029
-0.030
-0.031
-0.032
-0.032
-0.033
-0.033
-0.033
-0.034
-0.033
-0.033
-0.033
-0.032
-0.031
-0.030
-0.029
-0.028
-0.027
-0.026
-0.025
-0.024
-0.022
-0.021
-0.020
-0.019
-0.018
-0.017
-0.017
-0.016
-0.015
-0.011
-0.011
-0.010
-0.010
-0.010
-0.010
-0.009
-0.009
-0.009
-0.009
-0.010
-0.010
-0.011
-0.012
-0.013
-0.015
-0.017
-0.019
-0.021
-0.023
-0.025
-0.026
-0.027
-0.027
-0.028
-0.028
-0.028
-0.028
-0.028
-0.028
-0.028
-0.028
-0.029
-0.030
-0.030
-0.031
-0.032
-0.033
-0.034
-0.034
-0.035
-0.035
-0.036
-0.036
-0.036
-0.035
-0.035
-0.034
-0.033
-0.032
-0.031
-0.029
-0.028
-0.027
-0.026
-0.024
-0.023
-0.022
-0.021
-0.020
-0.019
-0.018
-0.017
-0.016
-0.015
-0.011
-0.011
-0.010
-0.010
-0.010
-0.009
-0.009
-0.009
-0.009
-0.008
-0.009
-0.009
-0.010
-0.011
-0.012
-0.014
-0.016
-0.018
-0.021
-0.023
-0.025
-0.027
-0.028
-0.029
-0.029
-0.029
-0.029
-0.029
-0.029
-0.029
-0.029
-0.030
-0.030
-0.031
-0.032
-0.033
-0.034
-0.035
-0.036
-0.037
-0.037
-0.038
-0.038
-0.038
-0.038
-0.038
-0.037
-0.036
-0.035
-0.034
-0.032
-0.031
-0.029
-0.028
-0.027
-0.025
-0.024
-0.022
-0.021
-0.020
-0.019
-0.018
-0.017
-0.016
-0.015
-0.011
-0.011
-0.010
-0.010
-0.009
-0.009
-0.008
-0.008
-0.008
-0.007
-0.007
-0.008
-0.008
-0.009
-0.010
-0.012
-0.015
-0.017
-0.020
-0.023
-0.025
-0.027
-0.029
-0.029
-0.030
-0.030
-0.029
-0.029
-0.029
-0.030
-0.030
-0.031
-0.032
-0.033
-0.034
-0.035
-0.036
-0.037
-0.038
-0.039
-0.040
-0.041
-0.041
-0.041
-0.041
-0.040
-0.039
-0.038
-0.037
-0.035
-0.034
-0.032
-0.031
-0.029
-0.027
-0.026
-0.024
-0.023
-0.022
-0.020
-0.019
-0.018
-0.017
-0.016
-0.015
-0.011
-0.011
-0.010
-0.010
-0.009
-0.009
-0.008
-0.007
-0.007
-0.006
-0.006
-0.006
-0.006
-0.007
-0.008
-0.010
-0.012
-0.015
-0.018
-0.021
-0.024
-0.026
-0.028
-0.029
-0.029
-0.029
-0.029
-0.029
-0.030
-0.030
-0.031
-0.032
-0.033
-0.034
-0.036
-0.037
-0.038
-0.040
-0.041
-0.042
-0.043
-0.043
-0.044
-0.044
-0.043
-0.043
-0.042
-0.040
-0.039
-0.037
-0.035
-0.034
-0.032
-0.030
-0.028
-0.027
-0.025
-0.023
-0.022
-0.021
-0.019
-0.018
-0.017
-0.016
-0.015
-0.011
-0.011
-0.010
-0.010
-0.009
-0.008
-0.007
-0.007
-0.006
-0.005
-0.005
-0.004
-0.004
-0.004
-0.005
-0.006
-0.008
-0.011
-0.015
-0.018
-0.021
-0.024
-0.026
-0.027
-0.027
-0.028
-0.028
-0.028
-0.029
-0.030
-0.031
-0.033
-0.034
-0.036
-0.037
-0.039
-0.041
-0.042
-0.044
-0.045
-0.046
-0.047
-0.047
-0.047
-0.047
-0.046
-0.045
-0.043
-0.041
-0.039
-0.037
-0.035
-0.033
-0.031
-0.029
-0.027
-0.025
-0.024
-0.022
-0.021
-0.020
-0.018
-0.017
-0.016
-0.015
-0.012
-0.011
-0.010
-0.010
-0.009
-0.008
-0.007
-0.006
-0.005
-0.004
-0.004
-0.003
-0.002
-0.001
-0.001
-0.001
-0.003
-0.005
-0.009
-0.012
-0.016
-0.019
-0.021
-0.022
-0.023
-0.024
-0.025
-0.026
-0.028
-0.030
-0.031
-0.033
-0.035
-0.037
-0.039
-0.041
-0.043
-0.045
-0.047
-0.048
-0.050
-0.051
-0.051
-0.051
-0.050
-0.049
-0.048
-0.046
-0.043
-0.041
-0.039
-0.036
-0.034
-0.032
-0.030
-0.028
-0.026
-0.024
-0.023
-0.021
-0.020
-0.018
-0.017
-0.016
-0.015
-0.012
-0.011
-0.011
-0.010
-0.009
-0.008
-0.006
-0.005
-0.004
-0.004
-0.003
-0.002
-0.001
0.001
0.003
0.004
0.004
0.003
0.000
-0.004
-0.007
-0.010
-0.013
-0.014
-0.016
-0.018
-0.020
-0.023
-0.025
-0.028
-0.031
-0.034
-0.036
-0.039
-0.041
-0.044
-0.046
-0.048
-0.051
-0.052
-0.054
-0.055
-0.056
-0.055
-0.055
-0.053
-0.051
-0.049
-0.046
-0.043
-0.040
-0.038
-0.035
-0.033
-0.030
-0.028
-0.026
-0.024
-0.023
-0.021
-0.020
-0.018
-0.017
-0.016
-0.015
-0.013
-0.012
-0.011
-0.010
-0.009
-0.007
-0.006
-0.005
-0.004
-0.004
-0.003
-0.002
-0.001
0.003
0.007
0.011
0.013
0.012
0.011
0.008
0.005
0.002
-0.001
-0.003
-0.005
-0.008
-0.012
-0.017
-0.021
-0.026
-0.030
-0.034
-0.037
-0.040
-0.043
-0.046
-0.049
-0.052
-0.055
-0.057
-0.059
-0.061
-0.061
-0.061
-0.060
-0.058
-0.055
-0.052
-0.049
-0.045
-0.042
-0.039
-0.036
-0.033
-0.031
-0.029
-0.026
-0.025
-0.023
-0.021
-0.020
-0.018
-0.017
-0.016
-0.015
-0.013
-0.012
-0.011
-0.010
-0.009
-0.008
-0.006
-0.005
-0.004
-0.004
-0.005
-0.005
-0.003
0.001
0.009
0.016
0.021
0.023
0.023
0.022
0.020
0.018
0.017
0.015
0.011
0.006
0.000
-0.008
-0.016
-0.023
-0.029
-0.034
-0.038
-0.041
-0.045
-0.048
-0.052
-0.056
-0.059
-0.063
-0.066
-0.068
-0.069
-0.069
-0.067
-0.064
-0.061
-0.056
-0.052
-0.048
-0.044
-0.040
-0.037
-0.034
-0.031
-0.029
-0.027
-0.025
-0.023
-0.021
-0.020
-0.018
-0.017
-0.016
-0.014
-0.014
-0.013
-0.012
-0.011
-0.009
-0.008
-0.007
-0.005
-0.005
-0.005
-0.007
-0.009
-0.009
-0.003
0.006
0.017
0.026
0.033
0.036
0.038
0.039
0.040
0.041
0.040
0.036
0.028
0.017
0.005
-0.008
-0.019
-0.027
-0.034
-0.039
-0.043
-0.047
-0.051
-0.055
-0.060
-0.065
-0.070
-0.074
-0.078
-0.080
-0.079
-0.077
-0.073
-0.067
-0.061
-0.056
-0.050
-0.046
-0.041
-0.038
-0.035
-0.032
-0.029
-0.027
-0.025
-0.023
-0.021
-0.019
-0.018
-0.017
-0.015
-0.014
-0.015
-0.014
-0.013
-0.012
-0.010
-0.009
-0.007
-0.006
-0.005
-0.005
-0.007
-0.011
-0.012
-0.009
-0.002
0.009
0.022
0.035
0.046
0.055
0.062
0.068
0.074
0.076
0.073
0.062
0.044
0.022
0.002
-0.015
-0.027
-0.035
-0.041
-0.045
-0.049
-0.054
-0.058
-0.064
-0.071
-0.078
-0.085
-0.091
-0.095
-0.095
-0.091
-0.085
-0.076
-0.067
-0.060
-0.053
-0.047
-0.043
-0.038
-0.035
-0.032
-0.029
-0.027
-0.025
-0.023
-0.021
-0.019
-0.018
-0.016
-0.015
-0.014
-0.016
-0.015
-0.014
-0.013
-0.011
-0.010
-0.008
-0.006
-0.003
0.000
0.003
0.001
-0.005
-0.013
-0.023
-0.025
-0.007
0.023
0.051
0.072
0.089
0.105
0.119
0.130
0.130
0.113
0.082
0.046
0.013
-0.012
-0.028
-0.038
-0.044
-0.048
-0.052
-0.056
-0.062
-0.069
-0.077
-0.088
-0.099
-0.110
-0.117
-0.118
-0.112
-0.100
-0.087
-0.075
-0.064
-0.055
-0.049
-0.043
-0.039
-0.035
-0.032
-0.029
-0.027
-0.025
-0.023
-0.021
-0.019
-0.018
-0.016
-0.015
-0.014
-0.017
-0.016
-0.015
-0.014
-0.013
-0.012
-0.010
-0.007
0.
0.012
0.025
0.035
0.025
-0.015
-0.084
-0.135
-0.098
-0.019
0.047
0.091
0.122
0.151
0.180
0.207
0.214
0.190
0.138
0.077
0.024
-0.011
-0.032
-0.043
-0.048
-0.051
-0.055
-0.059
-0.065
-0.072
-0.083
-0.097
-0.115
-0.134
-0.147
-0.150
-0.139
-0.120
-0.099
-0.082
-0.068
-0.057
-0.049
-0.043
-0.039
-0.035
-0.032
-0.030
-0.027
-0.025
-0.023
-0.021
-0.019
-0.018
-0.016
-0.015
-0.013
-0.019
-0.018
-0.017
-0.016
-0.015
-0.015
-0.014
-0.009
0.003
0.028
0.064
0.096
0.085
-0.015
-0.257
-0.491
-0.345
-0.097
0.047
0.121
0.167
0.208
0.256
0.305
0.329
0.296
0.210
0.111
0.032
-0.016
-0.040
-0.050
-0.054
-0.056
-0.058
-0.062
-0.068
-0.075
-0.086
-0.102
-0.127
-0.157
-0.181
-0.186
-0.169
-0.139
-0.109
-0.086
-0.069
-0.057
-0.049
-0.043
-0.039
-0.035
-0.032
-0.030
-0.028
-0.025
-0.023
-0.021
-0.019
-0.018
-0.016
-0.014
-0.013
-0.021
-0.020
-0.019
-0.019
-0.019
-0.020
-0.020
-0.016
0.003
0.048
0.126
0.208
0.198
0.023
-0.519
-1.345
-0.733
-0.138
0.098
0.196
0.237
0.274
0.333
0.406
0.450
0.408
0.280
0.138
0.032
-0.027
-0.052
-0.059
-0.059
-0.059
-0.062
-0.067
-0.073
-0.076
-0.081
-0.092
-0.118
-0.157
-0.195
-0.206
-0.182
-0.144
-0.108
-0.082
-0.065
-0.054
-0.046
-0.041
-0.037
-0.035
-0.032
-0.030
-0.028
-0.026
-0.024
-0.022
-0.020
-0.018
-0.016
-0.014
-0.013
-0.023
-0.022
-0.022
-0.022
-0.024
-0.029
-0.035
-0.037
-0.014
0.060
0.215
0.452
0.439
0.147
-0.262
-0.930
-0.429
0.097
0.344
0.443
0.375
0.348
0.388
0.465
0.516
0.467
0.314
0.142
0.020
-0.043
-0.064
-0.066
-0.062
-0.059
-0.063
-0.073
-0.081
-0.075
-0.058
-0.046
-0.051
-0.079
-0.122
-0.146
-0.133
-0.105
-0.081
-0.064
-0.053
-0.045
-0.040
-0.037
-0.035
-0.033
-0.032
-0.031
-0.029
-0.027
-0.025
-0.023
-0.021
-0.018
-0.016
-0.014
-0.013
-0.025
-0.025
-0.025
-0.027
-0.032
-0.045
-0.070
-0.096
-0.081
0.031
0.266
0.658
0.600
0.174
0.052
-0.012
0.821
0.909
1.665
1.577
0.646
0.411
0.396
0.447
0.482
0.432
0.284
0.115
-0.003
-0.058
-0.073
-0.068
-0.057
-0.049
-0.053
-0.073
-0.088
-0.067
-0.007
0.061
0.121
0.158
0.137
0.088
0.046
0.012
-0.016
-0.029
-0.031
-0.030
-0.029
-0.028
-0.030
-0.031
-0.032
-0.032
-0.031
-0.029
-0.027
-0.025
-0.022
-0.019
-0.017
-0.015
-0.013
-0.028
-0.029
-0.030
-0.033
-0.044
-0.070
-0.129
-0.222
-0.251
-0.071
0.239
0.500
0.401
0.178
0.118
0.447
3.655
2.419
4.129
2.993
0.792
0.397
0.337
0.354
0.362
0.313
0.195
0.063
-0.027
-0.068
-0.074
-0.061
-0.039
-0.018
-0.015
-0.043
-0.070
-0.027
0.095
0.252
0.436
0.644
0.695
0.565
0.410
0.221
0.085
0.021
-0.001
-0.006
-0.008
-0.012
-0.019
-0.025
-0.031
-0.034
-0.034
-0.033
-0.030
-0.027
-0.024
-0.021
-0.018
-0.015
-0.013
-0.031
-0.032
-0.035
-0.040
-0.054
-0.091
-0.183
-0.353
-0.447
-0.183
0.224
0.474
0.393
0.236
0.236
0.623
1.745
1.155
0.376
0.620
0.385
0.241
0.216
0.219
0.210
0.167
0.091
0.009
-0.048
-0.071
-0.068
-0.046
-0.009
0.037
0.068
0.054
0.022
0.075
0.253
0.516
0.868
1.367
1.562
1.270
0.935
0.466
0.182
0.068
0.037
0.033
0.031
0.022
0.005
-0.014
-0.028
-0.036
-0.039
-0.039
-0.036
-0.032
-0.028
-0.024
-0.020
-0.017
-0.013
-0.035
-0.036
-0.039
-0.046
-0.061
-0.097
-0.179
-0.315
-0.374
-0.154
0.187
0.351
0.230
0.198
0.221
0.373
0.591
0.284
-0.086
-0.195
-0.128
-0.016
0.054
0.077
0.073
0.049
0.008
-0.033
-0.061
-0.071
-0.062
-0.032
0.021
0.102
0.184
0.204
0.170
0.204
0.395
0.756
1.301
1.724
2.002
2.064
1.205
0.553
0.218
0.097
0.083
0.103
0.113
0.095
0.057
0.012
-0.022
-0.040
-0.048
-0.048
-0.044
-0.039
-0.034
-0.028
-0.023
-0.018
-0.015
-0.038
-0.040
-0.043
-0.050
-0.062
-0.088
-0.134
-0.189
-0.186
-0.061
0.114
0.048
-0.530
0.212
0.322
0.183
0.076
-0.077
-0.330
-0.804
-0.842
-0.352
-0.114
-0.046
-0.031
-0.032
-0.041
-0.058
-0.069
-0.071
-0.060
-0.029
0.032
0.140
0.278
0.352
0.294
0.263
0.410
0.806
1.846
2.815
3.273
3.992
1.135
0.457
0.179
0.103
0.148
0.242
0.298
0.266
0.169
0.058
-0.017
-0.052
-0.064
-0.063
-0.058
-0.051
-0.043
-0.035
-0.028
-0.021
-0.016
-0.040
-0.043
-0.046
-0.052
-0.061
-0.075
-0.094
-0.106
-0.085
-0.020
0.056
0.042
0.040
0.644
1.456
0.306
0.069
-0.108
-0.428
-1.223
-1.345
-0.534
-0.214
-0.131
-0.100
-0.071
-0.058
-0.063
-0.071
-0.073
-0.064
-0.041
0.012
0.123
0.327
0.595
0.464
0.230
0.291
0.596
1.300
1.889
1.724
1.575
0.719
0.278
0.077
0.067
0.230
0.582
0.815
0.661
0.384
0.108
-0.029
-0.080
-0.092
-0.089
-0.079
-0.068
-0.056
-0.045
-0.035
-0.026
-0.019
-0.043
-0.045
-0.048
-0.052
-0.058
-0.065
-0.070
-0.067
-0.048
-0.010
0.031
0.065
0.150
0.461
0.874
0.351
0.162
-0.009
-0.228
-0.561
-0.613
-0.330
-0.186
-0.158
-0.115
-0.038
-0.016
-0.042
-0.064
-0.073
-0.069
-0.056
-0.026
0.065
0.323
1.080
0.836
0.162
0.105
0.306
0.677
0.886
0.819
0.634
0.348
0.074
-0.120
-0.077
0.245
0.911
1.977
1.895
0.593
0.069
-0.097
-0.138
-0.139
-0.129
-0.114
-0.096
-0.078
-0.061
-0.045
-0.032
-0.022
-0.045
-0.047
-0.049
-0.052
-0.055
-0.057
-0.057
-0.050
-0.035
-0.011
0.015
0.044
0.088
0.163
0.229
0.226
0.169
0.082
-0.009
-0.088
-0.097
-0.062
-0.077
-0.119
-0.058
0.173
0.138
0.010
-0.049
-0.065
-0.062
-0.054
-0.037
0.022
0.179
0.464
0.387
0.098
-0.049
0.169
0.909
1.158
0.713
0.497
0.195
-0.092
-0.386
-0.350
0.001
0.435
3.028
4.356
0.412
-0.182
-0.248
-0.231
-0.213
-0.194
-0.170
-0.142
-0.114
-0.086
-0.061
-0.041
-0.027
-0.046
-0.048
-0.050
-0.052
-0.053
-0.053
-0.050
-0.043
-0.031
-0.015
0.004
0.023
0.045
0.074
0.105
0.125
0.120
0.097
0.077
0.075
0.103
0.104
0.041
-0.064
-0.069
0.405
0.285
0.051
-0.029
-0.049
-0.042
-0.025
0.001
0.043
0.109
0.176
0.198
0.160
0.157
0.329
2.701
4.175
1.257
1.497
-0.027
-0.175
-0.381
-0.422
-0.330
-0.622
-0.428
0.317
-0.490
-0.634
-0.431
-0.344
-0.326
-0.311
-0.274
-0.227
-0.179
-0.129
-0.086
-0.054
-0.032
-0.047
-0.049
-0.051
-0.052
-0.052
-0.051
-0.047
-0.041
-0.031
-0.019
-0.006
0.007
0.021
0.036
0.052
0.065
0.070
0.069
0.069
0.081
0.112
0.126
0.105
0.038
-0.006
0.176
0.163
0.039
-0.019
-0.030
-0.016
0.013
0.053
0.096
0.124
0.150
0.200
0.373
1.029
0.948
-2.062
-1.552
1.948
1.542
-3.938
-0.143
-0.074
-0.228
-0.404
-1.002
-1.528
-0.836
-0.940
-0.757
-0.468
-0.454
-0.556
-0.587
-0.492
-0.398
-0.309
-0.209
-0.125
-0.070
-0.037
-0.048
-0.050
-0.051
-0.052
-0.052
-0.050
-0.047
-0.041
-0.034
-0.025
-0.015
-0.005
0.004
0.013
0.022
0.028
0.031
0.031
0.032
0.038
0.057
0.083
0.110
0.153
0.283
0.283
0.113
0.019
-0.016
-0.016
0.004
0.038
0.080
0.120
0.140
0.155
0.212
0.437
1.763
1.395
-0.281
-0.237
0.820
-0.838
2.136
1.702
0.279
-0.027
-0.235
-0.503
-0.613
-0.382
-0.172
-0.036
-0.295
-0.601
-1.209
-1.462
-0.946
-0.783
-0.628
-0.360
-0.178
-0.085
-0.040
-0.049
-0.050
-0.051
-0.052
-0.052
-0.050
-0.048
-0.043
-0.037
-0.030
-0.023
-0.016
-0.010
-0.004
0.000
0.003
0.003
0.000
-0.003
-0.003
0.008
0.034
0.069
0.119
0.180
0.157
0.059
-0.004
-0.021
-0.011
0.014
0.049
0.091
0.129
0.149
0.161
0.194
0.290
0.437
0.389
-0.028
-0.621
-0.898
-0.319
1.057
1.016
0.371
0.100
-0.072
-0.208
-0.230
0.070
1.014
1.054
-0.128
-0.691
-2.238
-3.181
-1.422
-1.797
-1.561
-0.593
-0.219
-0.089
-0.037
-0.049
-0.051
-0.052
-0.052
-0.052
-0.051
-0.049
-0.046
-0.041
-0.036
-0.031
-0.025
-0.021
-0.018
-0.016
-0.015
-0.017
-0.022
-0.027
-0.029
-0.023
-0.005
0.020
0.046
0.060
0.043
0.004
-0.025
-0.026
-0.008
0.019
0.056
0.116
0.188
0.170
0.174
0.180
0.234
0.454
0.188
-0.047
-0.499
-0.624
-0.251
0.065
0.414
0.311
0.128
-0.003
-0.140
-0.314
-0.249
2.272
5.234
3.112
-0.701
-0.996
-1.333
-0.846
-2.283
-2.136
-0.582
-0.185
-0.066
-0.023
-0.049
-0.051
-0.052
-0.053
-0.053
-0.052
-0.050
-0.048
-0.045
-0.041
-0.037
-0.034
-0.031
-0.029
-0.028
-0.029
-0.031
-0.035
-0.040
-0.042
-0.039
-0.029
-0.015
-0.002
0.002
-0.008
-0.024
-0.033
-0.025
-0.005
0.023
0.059
0.129
0.263
0.176
0.171
0.158
0.159
0.187
0.139
-0.065
-0.706
-0.441
0.341
0.169
0.159
0.063
0.004
-0.021
-0.100
-0.182
-0.341
-0.856
0.603
-8.566
-2.837
-1.000
-0.319
1.123
0.567
-0.136
-0.147
-0.063
-0.020
-0.001
-0.049
-0.051
-0.052
-0.053
-0.053
-0.053
-0.052
-0.050
-0.048
-0.046
-0.043
-0.041
-0.039
-0.038
-0.038
-0.039
-0.041
-0.044
-0.047
-0.049
-0.048
-0.042
-0.034
-0.027
-0.025
-0.027
-0.031
-0.030
-0.019
0.002
0.027
0.056
0.093
0.127
0.138
0.136
0.122
0.100
0.058
-0.112
-1.105
-2.134
-0.586
0.376
0.200
-0.222
-0.485
-0.295
-0.120
0.007
1.363
11.087
0.499
-0.779
-3.890
-1.873
-0.648
0.422
2.149
1.068
0.415
0.121
0.042
0.025
0.022
-0.050
-0.051
-0.052
-0.053
-0.054
-0.054
-0.054
-0.053
-0.052
-0.050
-0.048
-0.047
-0.046
-0.045
-0.046
-0.047
-0.048
-0.051
-0.053
-0.054
-0.053
-0.049
-0.044
-0.040
-0.037
-0.036
-0.033
-0.024
-0.010
0.011
0.033
0.055
0.075
0.091
0.100
0.099
0.093
0.078
0.025
-0.214
-1.025
-1.410
-0.316
0.207
0.117
-0.348
-0.749
-0.523
-0.294
-0.435
1.881
3.956
1.029
0.108
-0.355
-0.292
0.008
0.484
0.968
0.684
0.360
0.178
0.092
0.056
0.040
-0.050
-0.051
-0.053
-0.054
-0.055
-0.055
-0.055
-0.055
-0.054
-0.054
-0.053
-0.052
-0.052
-0.052
-0.052
-0.053
-0.054
-0.056
-0.057
-0.057
-0.056
-0.054
-0.050
-0.047
-0.045
-0.042
-0.036
-0.021
0.002
0.027
0.047
0.060
0.067
0.070
0.071
0.073
0.078
0.086
0.078
0.012
-0.116
-0.044
0.305
0.483
0.363
0.043
-0.267
-0.619
-0.332
-0.267
-2.472
1.693
1.397
0.641
0.349
0.273
0.325
0.460
0.561
0.435
0.279
0.172
0.108
0.072
0.052
-0.050
-0.051
-0.053
-0.054
-0.055
-0.056
-0.057
-0.057
-0.057
-0.057
-0.057
-0.057
-0.057
-0.058
-0.058
-0.059
-0.060
-0.061
-0.061
-0.060
-0.058
-0.055
-0.052
-0.050
-0.050
-0.050
-0.045
-0.020
0.027
0.068
0.082
0.079
0.070
0.058
0.047
0.048
0.069
0.109
0.164
0.237
0.371
0.650
1.026
1.157
0.903
0.549
0.249
-0.214
-0.387
0.969
-0.155
0.798
1.180
0.986
0.757
0.608
0.517
0.459
0.404
0.320
0.231
0.161
0.112
0.080
0.060
-0.050
-0.051
-0.053
-0.055
-0.056
-0.057
-0.058
-0.059
-0.060
-0.060
-0.061
-0.062
-0.063
-0.063
-0.064
-0.065
-0.066
-0.066
-0.065
-0.063
-0.058
-0.053
-0.048
-0.046
-0.051
-0.063
-0.073
-0.030
0.112
0.210
0.174
0.124
0.087
0.048
0.008
-0.001
0.044
0.128
0.241
0.407
0.698
1.273
2.344
2.677
1.739
1.045
0.653
0.454
0.432
0.535
0.574
0.905
1.272
1.387
1.171
0.982
0.749
0.535
0.391
0.290
0.212
0.154
0.113
0.084
0.064
-0.050
-0.052
-0.053
-0.055
-0.057
-0.058
-0.060
-0.061
-0.062
-0.064
-0.065
-0.066
-0.068
-0.069
-0.071
-0.072
-0.072
-0.071
-0.069
-0.063
-0.054
-0.043
-0.030
-0.024
-0.035
-0.073
-0.139
-0.102
0.584
0.864
0.374
0.195
0.122
0.039
-0.096
-0.153
-0.043
0.129
0.306
0.531
0.919
1.711
3.610
4.383
2.514
1.417
0.868
0.638
0.568
0.578
0.699
0.956
1.250
1.477
1.502
1.428
1.013
0.636
0.419
0.290
0.207
0.151
0.113
0.085
0.066
-0.050
-0.052
-0.054
-0.056
-0.057
-0.059
-0.061
-0.063
-0.065
-0.067
-0.069
-0.072
-0.074
-0.076
-0.078
-0.079
-0.079
-0.077
-0.072
-0.062
-0.044
-0.017
0.014
0.038
0.028
-0.042
-0.211
-0.392
1.614
2.226
0.516
0.256
0.211
0.090
-0.321
-0.605
-0.243
0.130
0.372
0.606
0.979
1.629
2.694
3.593
2.735
1.500
0.895
0.637
0.541
0.555
0.706
0.982
1.235
1.504
1.610
1.449
1.062
0.682
0.436
0.292
0.205
0.149
0.111
0.085
0.066
-0.050
-0.052
-0.054
-0.056
-0.058
-0.060
-0.063
-0.065
-0.068
-0.071
-0.074
-0.077
-0.081
-0.084
-0.087
-0.088
-0.088
-0.085
-0.076
-0.058
-0.024
0.031
0.106
0.174
0.184
0.094
-0.120
-0.439
-0.135
0.469
0.312
0.292
0.433
0.520
-0.151
-1.117
-0.393
0.195
0.457
0.625
0.862
1.257
1.801
2.360
1.999
1.222
0.773
0.559
0.473
0.492
0.636
0.893
1.186
1.465
1.483
1.230
0.951
0.647
0.422
0.282
0.197
0.143
0.108
0.083
0.065
-0.050
-0.052
-0.054
-0.057
-0.059
-0.062
-0.064
-0.068
-0.071
-0.075
-0.079
-0.084
-0.089
-0.093
-0.097
-0.100
-0.100
-0.095
-0.082
-0.054
0.002
0.101
0.251
0.418
0.491
0.380
0.147
-0.072
-0.093
0.074
0.174
0.309
0.808
1.885
2.928
-0.561
-0.189
0.192
0.378
0.510
0.633
0.835
1.073
1.231
1.116
0.825
0.593
0.457
0.401
0.422
0.533
0.723
0.942
1.122
1.138
0.984
0.778
0.550
0.374
0.257
0.183
0.134
0.102
0.079
0.063
-0.050
-0.052
-0.055
-0.057
-0.060
-0.063
-0.066
-0.070
-0.074
-0.080
-0.085
-0.092
-0.099
-0.106
-0.112
-0.116
-0.116
-0.110
-0.092
-0.054
0.026
0.175
0.420
0.743
0.958
0.782
0.437
0.200
0.109
0.112
0.139
0.229
0.630
2.187
6.114
0.057
-1.560
-1.699
-0.138
0.257
0.404
0.525
0.630
0.683
0.642
0.538
0.434
0.363
0.334
0.354
0.430
0.550
0.682
0.775
0.788
0.709
0.574
0.430
0.308
0.222
0.163
0.122
0.094
0.074
0.060
-0.050
-0.053
-0.055
-0.058
-0.061
-0.064
-0.068
-0.073
-0.078
-0.085
-0.092
-0.101
-0.111
-0.121
-0.130
-0.137
-0.140
-0.134
-0.113
-0.066
0.029
0.209
0.511
0.932
1.268
1.037
0.599
0.341
0.232
0.182
0.127
0.054
0.124
0.608
0.821
-0.057
-3.730
-3.815
-0.462
0.103
0.262
0.343
0.395
0.418
0.404
0.364
0.320
0.286
0.276
0.292
0.339
0.408
0.479
0.528
0.533
0.489
0.410
0.322
0.245
0.184
0.140
0.108
0.085
0.068
0.055
-0.050
-0.053
-0.055
-0.058
-0.062
-0.066
-0.070
-0.075
-0.082
-0.090
-0.101
-0.113
-0.127
-0.141
-0.156
-0.168
-0.175
-0.171
-0.151
-0.102
-0.005
0.167
0.437
0.764
0.977
0.832
0.542
0.356
0.281
0.242
0.170
-0.050
-0.283
0.158
0.548
1.275
0.055
-0.557
-0.066
0.156
0.231
0.263
0.279
0.285
0.278
0.262
0.243
0.229
0.226
0.238
0.265
0.302
0.339
0.362
0.362
0.336
0.291
0.239
0.191
0.150
0.118
0.094
0.075
0.061
0.051
-0.050
-0.053
-0.056
-0.059
-0.063
-0.067
-0.072
-0.078
-0.086
-0.096
-0.109
-0.126
-0.145
-0.167
-0.190
-0.212
-0.228
-0.233
-0.217
-0.170
-0.083
0.058
0.247
0.438
0.538
0.487
0.365
0.273
0.244
0.249
0.259
0.109
-0.275
0.743
0.849
0.621
-0.562
0.554
0.533
0.389
0.324
0.266
0.233
0.219
0.210
0.201
0.193
0.187
0.187
0.195
0.209
0.227
0.245
0.255
0.252
0.236
0.209
0.178
0.148
0.121
0.098
0.080
0.066
0.054
0.045
-0.050
-0.053
-0.056
-0.059
-0.063
-0.068
-0.074
-0.081
-0.090
-0.103
-0.119
-0.140
-0.167
-0.199
-0.236
-0.276
-0.313
-0.336
-0.331
-0.286
-0.203
-0.086
0.046
0.162
0.226
0.225
0.185
0.153
0.152
0.197
0.268
-0.002
-4.908
-1.736
1.380
-1.323
-1.520
3.747
1.376
1.130
0.704
0.341
0.226
0.186
0.171
0.165
0.161
0.159
0.159
0.162
0.168
0.176
0.183
0.185
0.181
0.170
0.154
0.134
0.115
0.097
0.081
0.067
0.056
0.048
0.040
-0.050
-0.053
-0.056
-0.060
-0.064
-0.069
-0.075
-0.083
-0.094
-0.109
-0.128
-0.155
-0.191
-0.237
-0.296
-0.368
-0.450
-0.521
-0.541
-0.488
-0.378
-0.249
-0.128
-0.033
0.025
0.046
0.045
0.043
0.059
0.118
0.236
0.439
1.671
-0.531
-0.215
-0.955
-0.323
7.104
0.190
6.724
1.460
0.380
0.208
0.161
0.146
0.143
0.142
0.141
0.140
0.140
0.140
0.141
0.142
0.140
0.135
0.127
0.116
0.103
0.090
0.077
0.066
0.056
0.048
0.041
0.035
-0.050
-0.053
-0.056
-0.060
-0.064
-0.070
-0.076
-0.085
-0.097
-0.114
-0.137
-0.169
-0.215
-0.279
-0.369
-0.499
-0.681
-0.884
-0.986
-0.879
-0.655
-0.444
-0.284
-0.176
-0.110
-0.075
-0.058
-0.045
-0.019
0.038
0.157
0.474
1.265
0.124
-1.389
-1.800
-1.155
0.457
-1.239
-0.538
0.298
0.161
0.123
0.118
0.124
0.129
0.132
0.132
0.129
0.126
0.122
0.118
0.114
0.109
0.103
0.096
0.088
0.079
0.070
0.061
0.053
0.046
0.040
0.035
0.030
-0.050
-0.053
-0.056
-0.060
-0.065
-0.070
-0.077
-0.087
-0.100
-0.118
-0.143
-0.181
-0.236
-0.319
-0.449
-0.667
-1.058
-1.678
-2.128
-1.738
-1.104
-0.681
-0.432
-0.287
-0.204
-0.157
-0.130
-0.108
-0.080
-0.034
0.039
0.142
0.169
-0.132
-0.625
-0.826
-0.651
-0.339
-0.368
-1.045
-1.394
-0.375
-0.038
0.062
0.103
0.123
0.131
0.131
0.126
0.118
0.110
0.102
0.094
0.087
0.081
0.074
0.068
0.061
0.055
0.048
0.043
0.038
0.033
0.029
0.026
-0.050
-0.053
-0.056
-0.060
-0.065
-0.070
-0.078
-0.088
-0.101
-0.120
-0.148
-0.189
-0.251
-0.349
-0.515
-0.831
-1.537
-3.262
-5.484
-3.524
-1.727
-0.944
-0.567
-0.372
-0.268
-0.211
-0.178
-0.153
-0.125
-0.089
-0.045
-0.009
-0.018
-0.107
-0.238
-0.305
-0.279
-0.244
-0.476
-4.215
-7.187
-0.896
-0.169
0.018
0.093
0.127
0.139
0.137
0.128
0.116
0.102
0.090
0.080
0.071
0.063
0.057
0.051
0.046
0.042
0.037
0.034
0.030
0.027
0.024
0.021
-0.050
-0.052
-0.056
-0.060
-0.064
-0.070
-0.078
-0.088
-0.101
-0.121
-0.149
-0.191
-0.256
-0.361
-0.544
-0.907
-1.752
-4.060
-7.798
-4.765
-2.274
-1.176
-0.674
-0.430
-0.305
-0.241
-0.205
-0.180
-0.153
-0.124
-0.092
-0.066
-0.056
-0.069
-0.088
-0.094
-0.083
-0.101
-0.294
-1.156
-1.514
-0.555
-0.150
0.022
0.106
0.143
0.153
0.148
0.134
0.115
0.097
0.081
0.067
0.057
0.049
0.042
0.037
0.034
0.030
0.028
0.025
0.023
0.021
0.019
0.017
-0.049
-0.052
-0.055
-0.059
-0.064
-0.070
-0.077
-0.087
-0.101
-0.119
-0.147
-0.188
-0.250
-0.351
-0.526
-0.862
-1.573
-3.126
-5.567
-5.498
-2.766
-1.333
-0.728
-0.453
-0.319
-0.251
-0.214
-0.189
-0.167
-0.142
-0.116
-0.090
-0.068
-0.049
-0.029
0.000
0.045
0.114
0.181
0.083
-0.117
-0.129
-0.017
0.090
0.148
0.171
0.173
0.160
0.139
0.115
0.091
0.071
0.056
0.044
0.035
0.029
0.025
0.022
0.020
0.019
0.018
0.017
0.016
0.015
0.013
-0.049
-0.052
-0.055
-0.059
-0.063
-0.069
-0.076
-0.086
-0.098
-0.116
-0.142
-0.179
-0.235
-0.323
-0.474
-0.745
-1.287
-2.534
-5.683
-6.634
-2.865
-1.297
-0.700
-0.436
-0.308
-0.242
-0.207
-0.185
-0.167
-0.148
-0.126
-0.101
-0.073
-0.042
-0.007
0.040
0.113
0.234
0.398
0.438
0.203
0.086
0.175
0.225
0.222
0.208
0.192
0.168
0.140
0.111
0.083
0.061
0.043
0.030
0.022
0.016
0.013
0.012
0.011
0.011
0.011
0.011
0.011
0.010
0.010
-0.048
-0.051
-0.054
-0.058
-0.062
-0.068
-0.075
-0.084
-0.095
-0.111
-0.134
-0.166
-0.213
-0.286
-0.402
-0.598
-0.960
-1.665
-2.833
-3.065
-1.860
-1.007
-0.592
-0.387
-0.280
-0.223
-0.191
-0.173
-0.159
-0.144
-0.126
-0.101
-0.072
-0.039
0.001
0.053
0.128
0.251
0.447
0.680
0.427
0.314
0.494
0.429
0.309
0.241
0.200
0.167
0.134
0.101
0.071
0.047
0.029
0.016
0.008
0.004
0.002
0.002
0.003
0.004
0.005
0.005
0.006
0.006
0.006
-0.047
-0.050
-0.053
-0.057
-0.061
-0.066
-0.073
-0.081
-0.091
-0.105
-0.125
-0.151
-0.189
-0.244
-0.327
-0.456
-0.658
-0.959
-1.272
-1.315
-1.013
-0.680
-0.456
-0.321
-0.243
-0.198
-0.172
-0.157
-0.146
-0.134
-0.117
-0.094
-0.065
-0.033
0.004
0.050
0.114
0.213
0.382
0.599
0.483
0.625
0.978
0.643
0.368
0.249
0.192
0.153
0.118
0.085
0.056
0.032
0.014
0.002
-0.005
-0.008
-0.009
-0.007
-0.005
-0.003
-0.001
0.001
0.002
0.003
0.003
-0.047
-0.049
-0.052
-0.056
-0.060
-0.064
-0.070
-0.078
-0.087
-0.099
-0.115
-0.136
-0.165
-0.205
-0.261
-0.339
-0.444
-0.566
-0.663
-0.671
-0.577
-0.448
-0.336
-0.256
-0.205
-0.172
-0.152
-0.139
-0.130
-0.119
-0.103
-0.082
-0.056
-0.027
0.004
0.040
0.086
0.148
0.219
0.190
-0.184
0.012
0.938
0.603
0.331
0.219
0.166
0.128
0.096
0.065
0.038
0.015
-0.001
-0.012
-0.018
-0.019
-0.018
-0.016
-0.012
-0.009
-0.006
-0.004
-0.002
0.000
0.001
-0.046
-0.048
-0.051
-0.054
-0.058
-0.062
-0.068
-0.074
-0.082
-0.092
-0.105
-0.122
-0.143
-0.171
-0.208
-0.253
-0.307
-0.360
-0.396
-0.396
-0.360
-0.304
-0.248
-0.203
-0.170
-0.148
-0.132
-0.122
-0.113
-0.102
-0.088
-0.069
-0.047
-0.023
0.001
0.027
0.054
0.082
0.083
-0.092
-0.800
-1.049
-0.019
0.251
0.211
0.162
0.128
0.098
0.070
0.043
0.019
0.000
-0.015
-0.024
-0.028
-0.029
-0.026
-0.022
-0.018
-0.014
-0.010
-0.007
-0.005
-0.003
-0.002
-0.045
-0.047
-0.050
-0.053
-0.056
-0.060
-0.065
-0.070
-0.077
-0.085
-0.096
-0.108
-0.124
-0.144
-0.167
-0.194
-0.222
-0.247
-0.262
-0.260
-0.243
-0.217
-0.188
-0.162
-0.142
-0.126
-0.114
-0.105
-0.096
-0.086
-0.074
-0.058
-0.040
-0.021
-0.003
0.013
0.028
0.034
0.010
-0.121
-0.437
-0.535
-0.176
0.057
0.110
0.105
0.088
0.067
0.045
0.023
0.003
-0.014
-0.026
-0.034
-0.037
-0.036
-0.032
-0.028
-0.023
-0.018
-0.014
-0.010
-0.008
-0.006
-0.004
-0.044
-0.046
-0.048
-0.051
-0.054
-0.058
-0.062
-0.067
-0.072
-0.079
-0.087
-0.097
-0.108
-0.122
-0.137
-0.153
-0.168
-0.180
-0.187
-0.186
-0.177
-0.163
-0.147
-0.132
-0.119
-0.108
-0.099
-0.090
-0.082
-0.073
-0.062
-0.049
-0.035
-0.021
-0.008
0.002
0.008
0.006
-0.013
-0.068
-0.150
-0.167
-0.074
0.017
0.056
0.063
0.056
0.041
0.024
0.007
-0.010
-0.024
-0.034
-0.040
-0.041
-0.040
-0.036
-0.031
-0.026
-0.021
-0.016
-0.013
-0.010
-0.007
-0.006
-0.043
-0.045
-0.047
-0.049
-0.052
-0.055
-0.059
-0.063
-0.068
-0.073
-0.080
-0.087
-0.095
-0.104
-0.114
-0.124
-0.133
-0.139
-0.142
-0.141
-0.136
-0.128
-0.119
-0.110
-0.101
-0.093
-0.085
-0.078
-0.071
-0.063
-0.053
-0.043
-0.032
-0.021
-0.013
-0.006
-0.004
-0.006
-0.016
-0.034
-0.052
-0.050
-0.021
0.012
0.031
0.036
0.032
0.021
0.009
-0.005
-0.019
-0.030
-0.038
-0.042
-0.043
-0.041
-0.037
-0.032
-0.027
-0.022
-0.018
-0.014
-0.011
-0.009
-0.007
-0.041
-0.043
-0.046
-0.048
-0.050
-0.053
-0.056
-0.060
-0.064
-0.068
-0.073
-0.078
-0.084
-0.091
-0.097
-0.103
-0.109
-0.112
-0.114
-0.113
-0.110
-0.105
-0.099
-0.093
-0.086
-0.080
-0.074
-0.068
-0.062
-0.055
-0.047
-0.038
-0.030
-0.022
-0.016
-0.012
-0.010
-0.011
-0.015
-0.019
-0.021
-0.016
-0.004
0.009
0.017
0.019
0.015
0.007
-0.003
-0.013
-0.024
-0.032
-0.039
-0.042
-0.042
-0.040
-0.036
-0.032
-0.027
-0.023
-0.019
-0.015
-0.012
-0.010
-0.008
-0.040
-0.042
-0.044
-0.046
-0.048
-0.051
-0.054
-0.057
-0.060
-0.063
-0.067
-0.071
-0.076
-0.080
-0.085
-0.088
-0.092
-0.094
-0.095
-0.094
-0.092
-0.088
-0.084
-0.080
-0.075
-0.070
-0.066
-0.060
-0.055
-0.049
-0.042
-0.036
-0.029
-0.023
-0.018
-0.015
-0.013
-0.013
-0.013
-0.013
-0.012
-0.008
-0.001
0.004
0.008
0.007
0.004
-0.002
-0.010
-0.018
-0.026
-0.032
-0.037
-0.039
-0.039
-0.038
-0.035
-0.031
-0.026
-0.022
-0.019
-0.016
-0.013
-0.011
-0.009
-0.039
-0.041
-0.043
-0.044
-0.047
-0.049
-0.051
-0.054
-0.056
-0.059
-0.062
-0.065
-0.069
-0.072
-0.075
-0.077
-0.079
-0.081
-0.081
-0.080
-0.079
-0.076
-0.074
-0.070
-0.066
-0.063
-0.058
-0.054
-0.049
-0.044
-0.039
-0.034
-0.028
-0.024
-0.020
-0.017
-0.015
-0.014
-0.013
-0.011
-0.009
-0.006
-0.003
0.000
0.001
0.000
-0.003
-0.008
-0.014
-0.020
-0.026
-0.031
-0.034
-0.036
-0.036
-0.034
-0.032
-0.028
-0.025
-0.022
-0.018
-0.016
-0.013
-0.011
-0.010
-0.038
-0.040
-0.041
-0.043
-0.045
-0.047
-0.049
-0.051
-0.053
-0.055
-0.058
-0.060
-0.063
-0.065
-0.067
-0.069
-0.070
-0.071
-0.071
-0.070
-0.069
-0.067
-0.065
-0.062
-0.060
-0.056
-0.053
-0.049
-0.045
-0.041
-0.036
-0.032
-0.028
-0.024
-0.021
-0.018
-0.016
-0.014
-0.013
-0.011
-0.010
-0.008
-0.006
-0.004
-0.004
-0.005
-0.008
-0.011
-0.016
-0.020
-0.025
-0.028
-0.031
-0.032
-0.032
-0.031
-0.029
-0.026
-0.023
-0.020
-0.018
-0.015
-0.013
-0.012
-0.010
-0.037
-0.038
-0.040
-0.041
-0.043
-0.045
-0.046
-0.048
-0.050
-0.052
-0.054
-0.056
-0.058
-0.059
-0.061
-0.062
-0.063
-0.063
-0.063
-0.063
-0.062
-0.060
-0.059
-0.056
-0.054
-0.051
-0.048
-0.045
-0.042
-0.038
-0.035
-0.031
-0.027
-0.024
-0.021
-0.019
-0.017
-0.015
-0.014
-0.012
-0.011
-0.009
-0.008
-0.007
-0.008
-0.009
-0.011
-0.014
-0.017
-0.020
-0.023
-0.026
-0.028
-0.028
-0.028
-0.027
-0.026
-0.024
-0.021
-0.019
-0.017
-0.015
-0.013
-0.012
-0.010
-0.036
-0.037
-0.038
-0.040
-0.041
-0.043
-0.044
-0.046
-0.047
-0.049
-0.050
-0.052
-0.053
-0.055
-0.056
-0.057
-0.057
-0.058
-0.057
-0.057
-0.056
-0.055
-0.053
-0.051
-0.049
-0.047
-0.045
-0.042
-0.039
-0.036
-0.033
-0.030
-0.027
-0.024
-0.022
-0.020
-0.018
-0.016
-0.015
-0.013
-0.012
-0.011
-0.010
-0.010
-0.010
-0.011
-0.013
-0.015
-0.017
-0.019
-0.022
-0.023
-0.025
-0.025
-0.025
-0.024
-0.023
-0.022
-0.020
-0.018
-0.016
-0.014
-0.013
-0.012
-0.010
-0.011
-0.010
-0.010
-0.010
-0.010
-0.010
-0.009
-0.009
-0.009
-0.010
-0.010
-0.011
-0.012
-0.013
-0.014
-0.016
-0.018
-0.021
-0.023
-0.025
-0.027
-0.029
-0.030
-0.030
-0.030
-0.030
-0.029
-0.029
-0.029
-0.029
-0.029
-0.029
-0.029
-0.030
-0.030
-0.031
-0.032
-0.033
-0.034
-0.034
-0.035
-0.036
-0.036
-0.036
-0.036
-0.036
-0.035
-0.034
-0.033
-0.032
-0.031
-0.030
-0.028
-0.027
-0.026
-0.025
-0.023
-0.022
-0.021
-0.020
-0.019
-0.018
-0.017
-0.016
-0.015
-0.011
-0.010
-0.010
-0.010
-0.010
-0.009
-0.009
-0.009
-0.009
-0.009
-0.009
-0.010
-0.011
-0.012
-0.014
-0.016
-0.019
-0.022
-0.024
-0.027
-0.030
-0.031
-0.032
-0.033
-0.032
-0.032
-0.031
-0.031
-0.030
-0.030
-0.030
-0.030
-0.031
-0.032
-0.032
-0.033
-0.034
-0.035
-0.036
-0.037
-0.038
-0.038
-0.039
-0.039
-0.039
-0.038
-0.037
-0.037
-0.035
-0.034
-0.033
-0.031
-0.030
-0.028
-0.027
-0.025
-0.024
-0.023
-0.021
-0.020
-0.019
-0.018
-0.017
-0.016
-0.015
-0.011
-0.010
-0.010
-0.010
-0.009
-0.009
-0.008
-0.008
-0.008
-0.008
-0.008
-0.008
-0.009
-0.011
-0.013
-0.015
-0.018
-0.022
-0.025
-0.029
-0.031
-0.034
-0.035
-0.035
-0.035
-0.034
-0.033
-0.033
-0.032
-0.032
-0.032
-0.032
-0.033
-0.033
-0.034
-0.035
-0.037
-0.038
-0.039
-0.040
-0.041
-0.041
-0.042
-0.042
-0.041
-0.041
-0.040
-0.039
-0.038
-0.036
-0.035
-0.033
-0.031
-0.030
-0.028
-0.026
-0.025
-0.023
-0.022
-0.021
-0.020
-0.018
-0.017
-0.016
-0.015
-0.011
-0.010
-0.010
-0.009
-0.009
-0.008
-0.008
-0.007
-0.007
-0.006
-0.006
-0.007
-0.007
-0.009
-0.011
-0.013
-0.017
-0.021
-0.025
-0.029
-0.033
-0.035
-0.037
-0.037
-0.036
-0.036
-0.035
-0.034
-0.033
-0.033
-0.033
-0.034
-0.035
-0.036
-0.037
-0.038
-0.039
-0.040
-0.042
-0.043
-0.044
-0.045
-0.045
-0.045
-0.045
-0.044
-0.043
-0.042
-0.040
-0.038
-0.036
-0.035
-0.033
-0.031
-0.029
-0.027
-0.025
-0.024
-0.022
-0.021
-0.020
-0.019
-0.017
-0.016
-0.015
-0.011
-0.010
-0.010
-0.009
-0.008
-0.008
-0.007
-0.006
-0.005
-0.005
-0.005
-0.005
-0.005
-0.006
-0.008
-0.010
-0.014
-0.019
-0.024
-0.028
-0.032
-0.035
-0.037
-0.038
-0.037
-0.036
-0.035
-0.034
-0.034
-0.034
-0.035
-0.035
-0.036
-0.038
-0.039
-0.040
-0.042
-0.044
-0.045
-0.046
-0.047
-0.048
-0.049
-0.049
-0.048
-0.047
-0.046
-0.044
-0.043
-0.041
-0.038
-0.036
-0.034
-0.032
-0.030
-0.028
-0.026
-0.024
-0.023
-0.021
-0.020
-0.019
-0.018
-0.016
-0.015
-0.011
-0.010
-0.010
-0.009
-0.008
-0.007
-0.006
-0.005
-0.004
-0.003
-0.003
-0.002
-0.002
-0.002
-0.003
-0.006
-0.009
-0.014
-0.019
-0.025
-0.030
-0.033
-0.035
-0.036
-0.036
-0.035
-0.034
-0.034
-0.034
-0.034
-0.035
-0.037
-0.038
-0.040
-0.041
-0.043
-0.045
-0.047
-0.049
-0.050
-0.051
-0.052
-0.053
-0.053
-0.052
-0.051
-0.050
-0.048
-0.045
-0.043
-0.040
-0.038
-0.035
-0.033
-0.031
-0.029
-0.027
-0.025
-0.023
-0.022
-0.020
-0.019
-0.018
-0.016
-0.015
-0.011
-0.011
-0.010
-0.009
-0.008
-0.006
-0.005
-0.004
-0.003
-0.002
-0.001
0.
0.001
0.002
0.002
0.001
-0.001
-0.006
-0.012
-0.018
-0.024
-0.028
-0.030
-0.031
-0.032
-0.032
-0.032
-0.032
-0.033
-0.034
-0.036
-0.038
-0.040
-0.042
-0.044
-0.046
-0.049
-0.051
-0.053
-0.055
-0.056
-0.057
-0.058
-0.057
-0.057
-0.055
-0.053
-0.051
-0.048
-0.045
-0.042
-0.039
-0.037
-0.034
-0.031
-0.029
-0.027
-0.025
-0.023
-0.022
-0.020
-0.019
-0.017
-0.016
-0.015
-0.012
-0.011
-0.010
-0.009
-0.007
-0.006
-0.005
-0.003
-0.002
-0.001
0.
0.001
0.003
0.006
0.009
0.011
0.010
0.006
0.
-0.007
-0.013
-0.018
-0.021
-0.023
-0.024
-0.025
-0.026
-0.028
-0.030
-0.033
-0.036
-0.038
-0.041
-0.044
-0.047
-0.050
-0.052
-0.055
-0.058
-0.060
-0.062
-0.063
-0.063
-0.063
-0.062
-0.060
-0.058
-0.054
-0.051
-0.048
-0.044
-0.041
-0.038
-0.035
-0.032
-0.030
-0.027
-0.025
-0.023
-0.022
-0.020
-0.019
-0.017
-0.016
-0.015
-0.012
-0.011
-0.010
-0.009
-0.007
-0.006
-0.004
-0.003
-0.002
-0.001
-0.001
-0.001
0.002
0.008
0.015
0.021
0.024
0.022
0.017
0.010
0.003
-0.002
-0.005
-0.008
-0.010
-0.013
-0.017
-0.021
-0.026
-0.031
-0.035
-0.039
-0.042
-0.046
-0.049
-0.053
-0.057
-0.060
-0.063
-0.066
-0.068
-0.070
-0.071
-0.070
-0.069
-0.066
-0.063
-0.059
-0.055
-0.050
-0.046
-0.042
-0.039
-0.036
-0.033
-0.030
-0.028
-0.025
-0.023
-0.022
-0.020
-0.019
-0.017
-0.016
-0.015
-0.013
-0.012
-0.010
-0.009
-0.007
-0.006
-0.004
-0.002
-0.002
-0.003
-0.006
-0.008
-0.006
0.004
0.018
0.032
0.040
0.041
0.038
0.031
0.025
0.020
0.017
0.014
0.011
0.005
-0.002
-0.011
-0.019
-0.027
-0.034
-0.039
-0.044
-0.048
-0.052
-0.056
-0.061
-0.066
-0.070
-0.074
-0.077
-0.080
-0.081
-0.080
-0.078
-0.074
-0.069
-0.064
-0.058
-0.053
-0.048
-0.044
-0.040
-0.036
-0.033
-0.030
-0.028
-0.025
-0.023
-0.022
-0.020
-0.018
-0.017
-0.016
-0.015
-0.013
-0.012
-0.011
-0.009
-0.008
-0.006
-0.004
-0.003
-0.003
-0.007
-0.014
-0.023
-0.025
-0.010
0.015
0.038
0.054
0.060
0.060
0.057
0.053
0.050
0.049
0.048
0.043
0.034
0.020
0.004
-0.011
-0.024
-0.033
-0.040
-0.046
-0.050
-0.055
-0.060
-0.066
-0.072
-0.078
-0.084
-0.089
-0.093
-0.095
-0.095
-0.092
-0.086
-0.078
-0.071
-0.063
-0.056
-0.050
-0.045
-0.041
-0.037
-0.033
-0.030
-0.028
-0.025
-0.023
-0.021
-0.020
-0.018
-0.017
-0.015
-0.014
-0.014
-0.013
-0.012
-0.010
-0.009
-0.007
-0.005
-0.004
-0.004
-0.009
-0.020
-0.039
-0.049
-0.032
0.003
0.036
0.059
0.074
0.081
0.084
0.086
0.090
0.095
0.099
0.096
0.080
0.055
0.026
0.
-0.020
-0.034
-0.043
-0.049
-0.053
-0.058
-0.064
-0.070
-0.078
-0.087
-0.096
-0.106
-0.114
-0.119
-0.119
-0.113
-0.103
-0.091
-0.079
-0.069
-0.060
-0.052
-0.046
-0.041
-0.037
-0.033
-0.030
-0.028
-0.025
-0.023
-0.021
-0.019
-0.018
-0.016
-0.015
-0.014
-0.015
-0.014
-0.013
-0.011
-0.010
-0.009
-0.007
-0.006
-0.006
-0.005
-0.012
-0.029
-0.046
-0.037
-0.017
0.004
0.034
0.068
0.093
0.110
0.125
0.141
0.162
0.180
0.183
0.159
0.113
0.058
0.012
-0.020
-0.039
-0.048
-0.054
-0.057
-0.062
-0.067
-0.075
-0.085
-0.097
-0.112
-0.130
-0.146
-0.158
-0.158
-0.148
-0.129
-0.109
-0.090
-0.075
-0.063
-0.054
-0.047
-0.041
-0.037
-0.033
-0.030
-0.027
-0.025
-0.023
-0.021
-0.019
-0.017
-0.016
-0.015
-0.013
-0.017
-0.016
-0.014
-0.013
-0.012
-0.011
-0.011
-0.010
-0.005
0.007
0.028
0.043
0.039
0.006
-0.070
-0.134
-0.082
0.021
0.095
0.139
0.172
0.210
0.258
0.311
0.337
0.301
0.207
0.103
0.023
-0.026
-0.049
-0.059
-0.062
-0.064
-0.067
-0.072
-0.080
-0.092
-0.109
-0.134
-0.164
-0.198
-0.222
-0.225
-0.203
-0.168
-0.132
-0.102
-0.081
-0.066
-0.055
-0.047
-0.041
-0.037
-0.033
-0.030
-0.027
-0.025
-0.023
-0.021
-0.019
-0.017
-0.015
-0.014
-0.013
-0.018
-0.017
-0.016
-0.014
-0.014
-0.014
-0.015
-0.015
-0.005
0.027
0.091
0.168
0.203
0.105
-0.316
-0.844
-0.514
-0.088
0.098
0.181
0.234
0.296
0.389
0.512
0.603
0.548
0.354
0.158
0.024
-0.043
-0.068
-0.074
-0.073
-0.072
-0.074
-0.079
-0.088
-0.101
-0.122
-0.156
-0.207
-0.273
-0.327
-0.336
-0.290
-0.219
-0.158
-0.114
-0.085
-0.067
-0.054
-0.046
-0.040
-0.036
-0.032
-0.029
-0.027
-0.025
-0.022
-0.020
-0.018
-0.017
-0.015
-0.014
-0.012
-0.020
-0.019
-0.018
-0.016
-0.015
-0.017
-0.021
-0.022
-0.010
0.047
0.175
0.352
0.422
0.285
-0.995
-8.421
-1.789
-0.168
0.168
0.274
0.326
0.399
0.538
0.756
0.966
0.888
0.534
0.202
0.007
-0.076
-0.096
-0.094
-0.086
-0.082
-0.084
-0.093
-0.106
-0.116
-0.132
-0.167
-0.240
-0.349
-0.458
-0.484
-0.392
-0.269
-0.175
-0.117
-0.084
-0.064
-0.051
-0.043
-0.038
-0.034
-0.032
-0.029
-0.027
-0.025
-0.023
-0.020
-0.018
-0.017
-0.015
-0.013
-0.012
-0.023
-0.021
-0.020
-0.019
-0.018
-0.022
-0.032
-0.041
-0.026
0.062
0.311
1.051
1.040
0.481
0.562
-4.040
-1.146
0.189
0.464
0.521
0.485
0.507
0.649
0.908
1.174
1.104
0.644
0.206
-0.035
-0.118
-0.126
-0.112
-0.097
-0.089
-0.096
-0.122
-0.148
-0.146
-0.129
-0.134
-0.191
-0.321
-0.489
-0.543
-0.414
-0.258
-0.157
-0.103
-0.073
-0.055
-0.044
-0.038
-0.035
-0.032
-0.031
-0.029
-0.027
-0.025
-0.023
-0.021
-0.019
-0.017
-0.015
-0.013
-0.012
-0.025
-0.024
-0.023
-0.022
-0.025
-0.036
-0.068
-0.125
-0.135
0.008
0.411
2.702
3.044
-0.350
0.714
-1.155
0.482
1.855
1.282
1.246
0.799
0.596
0.668
0.867
1.071
1.030
0.596
0.151
-0.082
-0.151
-0.145
-0.120
-0.095
-0.080
-0.096
-0.166
-0.245
-0.214
-0.097
-0.004
0.043
0.023
-0.100
-0.191
-0.152
-0.103
-0.076
-0.063
-0.050
-0.039
-0.032
-0.029
-0.029
-0.029
-0.029
-0.029
-0.028
-0.026
-0.024
-0.022
-0.019
-0.017
-0.015
-0.013
-0.011
-0.029
-0.028
-0.028
-0.028
-0.034
-0.064
-0.168
-0.449
-0.713
-0.277
0.433
1.147
0.455
-0.106
-0.028
-3.020
5.105
6.793
2.036
5.428
1.288
0.610
0.577
0.662
0.739
0.676
0.372
0.054
-0.115
-0.160
-0.144
-0.111
-0.071
-0.034
-0.041
-0.175
-0.382
-0.300
0.010
0.284
0.532
0.979
1.053
0.662
0.577
0.255
0.062
-0.003
-0.016
-0.014
-0.012
-0.014
-0.018
-0.024
-0.028
-0.030
-0.030
-0.029
-0.026
-0.024
-0.021
-0.018
-0.016
-0.013
-0.011
-0.032
-0.033
-0.034
-0.036
-0.049
-0.096
-0.286
-1.021
-2.428
-0.819
0.723
1.874
1.070
0.300
0.314
0.292
1.313
3.388
0.003
0.639
0.682
0.460
0.399
0.389
0.374
0.292
0.130
-0.034
-0.127
-0.147
-0.128
-0.087
-0.021
0.072
0.139
0.029
-0.234
-0.154
0.304
0.863
1.247
3.470
4.714
2.130
2.970
0.764
0.196
0.048
0.021
0.022
0.022
0.014
0.000
-0.014
-0.025
-0.031
-0.033
-0.033
-0.030
-0.027
-0.024
-0.020
-0.017
-0.014
-0.011
-0.036
-0.038
-0.040
-0.045
-0.061
-0.112
-0.277
-0.776
-1.398
-0.526
0.594
1.304
0.439
0.086
0.066
-0.010
-0.221
0.242
-0.365
-0.494
0.024
0.162
0.164
0.139
0.105
0.053
-0.020
-0.088
-0.127
-0.132
-0.110
-0.062
0.031
0.210
0.446
0.470
0.227
0.192
0.617
1.525
2.166
4.729
6.596
3.507
2.695
0.816
0.210
0.062
0.060
0.082
0.087
0.068
0.035
0.001
-0.023
-0.036
-0.040
-0.040
-0.037
-0.033
-0.028
-0.024
-0.019
-0.015
-0.012
-0.040
-0.043
-0.046
-0.053
-0.068
-0.105
-0.189
-0.328
-0.379
-0.113
0.386
0.576
-1.473
-0.004
0.089
-0.090
-0.381
-0.417
-0.397
-1.523
-2.041
-0.441
-0.106
-0.073
-0.079
-0.084
-0.095
-0.113
-0.125
-0.124
-0.105
-0.061
0.040
0.277
0.711
0.874
0.501
0.313
0.556
1.207
2.939
5.196
-1.459
3.790
1.368
0.492
0.111
0.049
0.124
0.213
0.239
0.180
0.095
0.021
-0.025
-0.046
-0.053
-0.052
-0.047
-0.041
-0.035
-0.029
-0.023
-0.018
-0.013
-0.044
-0.047
-0.051
-0.057
-0.070
-0.092
-0.125
-0.152
-0.126
-0.012
0.144
0.135
-0.036
0.645
0.313
0.072
-0.123
-0.281
-0.659
-5.283
-7.380
-0.875
-0.295
-0.251
-0.231
-0.167
-0.122
-0.118
-0.128
-0.129
-0.117
-0.095
-0.036
0.158
0.588
1.019
0.322
0.035
0.253
0.680
1.704
2.685
1.705
1.617
0.780
0.266
0.034
0.067
0.275
0.614
0.742
0.434
0.190
0.030
-0.046
-0.071
-0.075
-0.071
-0.064
-0.056
-0.047
-0.037
-0.029
-0.021
-0.015
-0.047
-0.050
-0.054
-0.060
-0.068
-0.079
-0.089
-0.087
-0.059
0.000
0.063
0.098
0.143
0.277
0.296
0.169
0.069
-0.053
-0.292
-0.962
-1.108
-0.439
-0.301
-0.397
-0.361
-0.152
-0.067
-0.096
-0.128
-0.139
-0.135
-0.144
-0.172
-0.098
0.305
3.772
0.637
-0.363
-0.238
0.051
0.631
0.953
0.922
0.760
0.454
0.167
0.021
0.129
0.847
1.208
1.574
1.148
0.273
-0.037
-0.115
-0.121
-0.112
-0.103
-0.092
-0.079
-0.066
-0.051
-0.038
-0.027
-0.018
-0.049
-0.052
-0.056
-0.060
-0.064
-0.069
-0.069
-0.060
-0.037
-0.002
0.036
0.069
0.105
0.149
0.173
0.172
0.188
0.164
0.164
0.118
0.140
0.146
-0.093
-0.358
-0.321
0.541
0.290
-0.022
-0.120
-0.139
-0.131
-0.144
-0.208
-0.229
-0.003
0.369
0.094
0.061
-1.441
-0.864
0.414
0.848
0.834
0.761
0.455
0.221
0.043
0.139
0.797
0.790
-0.473
1.197
-0.093
-0.365
-0.278
-0.201
-0.170
-0.155
-0.140
-0.122
-0.099
-0.076
-0.054
-0.036
-0.022
-0.051
-0.054
-0.057
-0.059
-0.061
-0.062
-0.058
-0.048
-0.030
-0.006
0.021
0.045
0.069
0.091
0.110
0.131
0.161
0.189
0.236
0.308
0.570
0.597
0.227
-0.123
-1.303
4.944
0.931
0.040
-0.095
-0.115
-0.092
-0.067
-0.053
-0.016
0.055
0.125
0.218
0.021
-0.952
-0.265
0.070
0.602
1.505
2.279
0.771
0.495
0.093
0.085
0.423
0.167
-5.172
-1.803
-2.141
-1.561
-0.533
-0.293
-0.260
-0.259
-0.238
-0.203
-0.164
-0.119
-0.078
-0.048
-0.027
-0.052
-0.055
-0.057
-0.059
-0.059
-0.058
-0.053
-0.044
-0.030
-0.012
0.007
0.026
0.043
0.056
0.070
0.083
0.103
0.126
0.147
0.189
0.319
0.393
0.343
0.103
-1.553
-0.625
0.210
0.009
-0.068
-0.072
-0.036
0.020
0.115
0.242
0.227
0.172
0.200
0.369
1.299
3.741
-4.973
-4.206
4.583
4.529
0.662
0.254
0.126
0.051
0.044
-0.198
-0.635
-0.236
-6.627
-2.593
-0.537
-0.352
-0.465
-0.547
-0.465
-0.384
-0.305
-0.204
-0.119
-0.063
-0.032
-0.053
-0.055
-0.057
-0.058
-0.058
-0.056
-0.052
-0.044
-0.033
-0.019
-0.005
0.009
0.020
0.030
0.037
0.044
0.050
0.054
0.051
0.054
0.094
0.175
0.277
0.405
1.758
1.603
0.183
-0.013
-0.055
-0.042
0.
0.061
0.151
0.246
0.239
0.190
0.213
0.431
1.316
5.842
0.561
-0.067
2.311
0.298
0.395
0.447
0.228
0.098
0.010
-0.056
0.009
0.038
-0.363
1.164
-0.090
-0.448
-1.346
-1.886
-1.013
-0.860
-0.707
-0.383
-0.175
-0.079
-0.035
-0.053
-0.055
-0.057
-0.058
-0.058
-0.056
-0.052
-0.046
-0.037
-0.027
-0.017
-0.007
0.001
0.007
0.011
0.012
0.010
0.002
-0.013
-0.026
-0.015
0.043
0.137
0.245
0.423
0.344
0.064
-0.053
-0.065
-0.033
0.012
0.067
0.133
0.194
0.215
0.208
0.210
0.291
0.532
0.729
0.036
-2.399
-8.428
-0.924
0.234
0.416
0.292
0.193
0.091
0.015
0.043
0.176
0.566
1.725
-5.606
-0.472
-3.803
-8.796
-1.686
-2.905
-2.490
-0.697
-0.222
-0.083
-0.030
-0.053
-0.055
-0.057
-0.058
-0.058
-0.056
-0.053
-0.049
-0.042
-0.035
-0.027
-0.020
-0.015
-0.011
-0.010
-0.012
-0.017
-0.028
-0.044
-0.060
-0.058
-0.025
0.029
0.076
0.096
0.048
-0.042
-0.094
-0.080
-0.034
0.016
0.068
0.143
0.232
0.260
0.312
0.251
0.200
0.235
0.309
0.237
-0.578
-1.079
-0.373
0.091
0.231
0.254
0.270
0.160
-0.072
-0.428
-0.523
0.146
-0.074
-3.495
0.361
5.289
-1.161
-0.776
-6.916
-5.417
-0.682
-0.178
-0.057
-0.016
-0.053
-0.055
-0.057
-0.058
-0.058
-0.057
-0.055
-0.051
-0.047
-0.042
-0.037
-0.032
-0.028
-0.026
-0.026
-0.028
-0.034
-0.044
-0.056
-0.067
-0.068
-0.052
-0.025
-0.005
-0.003
-0.029
-0.069
-0.089
-0.071
-0.027
0.019
0.071
0.157
0.288
0.301
0.369
0.260
0.155
0.172
0.631
3.772
-0.038
-0.311
0.013
0.070
-0.063
-0.117
0.118
0.118
-0.250
-2.111
-6.762
-0.765
0.094
-1.320
-0.935
-2.970
-5.228
2.780
8.080
0.998
-0.050
-0.037
-0.008
0.007
-0.053
-0.055
-0.057
-0.058
-0.058
-0.058
-0.056
-0.054
-0.051
-0.048
-0.044
-0.041
-0.039
-0.038
-0.038
-0.041
-0.045
-0.053
-0.061
-0.067
-0.068
-0.061
-0.048
-0.038
-0.036
-0.045
-0.060
-0.063
-0.046
-0.014
0.027
0.069
0.123
0.184
0.229
0.224
0.165
0.109
0.093
0.207
-0.982
-11.553
-0.628
0.143
-0.062
-1.003
-2.428
-0.523
-0.011
-0.275
-1.589
-4.579
-0.490
-0.423
-1.225
-0.888
-1.480
-0.768
5.486
2.253
0.892
0.231
0.074
0.040
0.030
-0.053
-0.055
-0.056
-0.058
-0.058
-0.058
-0.058
-0.056
-0.055
-0.052
-0.050
-0.048
-0.047
-0.047
-0.048
-0.050
-0.053
-0.058
-0.064
-0.067
-0.069
-0.065
-0.059
-0.053
-0.050
-0.050
-0.051
-0.044
-0.027
0.001
0.034
0.067
0.097
0.121
0.132
0.122
0.097
0.073
0.024
-0.260
-2.326
-4.073
-0.094
0.226
-0.110
-1.618
-6.314
-0.920
0.028
-0.764
-1.131
0.302
0.299
0.050
-0.146
-0.032
0.236
0.840
2.726
1.032
0.498
0.234
0.117
0.069
0.048
-0.053
-0.055
-0.056
-0.058
-0.059
-0.059
-0.059
-0.058
-0.058
-0.057
-0.056
-0.055
-0.054
-0.054
-0.055
-0.057
-0.060
-0.063
-0.067
-0.069
-0.070
-0.069
-0.066
-0.063
-0.061
-0.059
-0.055
-0.041
-0.015
0.017
0.046
0.066
0.077
0.077
0.068
0.058
0.056
0.064
0.055
-0.032
-0.242
-0.113
0.319
0.372
0.153
-0.346
-0.704
0.271
2.417
-1.046
-7.324
0.439
0.573
0.401
0.293
0.308
0.430
0.661
0.910
0.572
0.335
0.201
0.124
0.082
0.059
-0.052
-0.054
-0.056
-0.058
-0.059
-0.060
-0.060
-0.060
-0.060
-0.060
-0.060
-0.060
-0.060
-0.061
-0.062
-0.064
-0.066
-0.069
-0.071
-0.073
-0.073
-0.072
-0.071
-0.070
-0.072
-0.076
-0.076
-0.057
-0.004
0.051
0.078
0.079
0.067
0.044
0.021
0.012
0.029
0.068
0.117
0.169
0.256
0.440
0.647
0.694
0.549
0.357
0.419
1.800
4.321
1.955
-0.082
0.529
0.657
0.602
0.525
0.480
0.468
0.472
0.446
0.353
0.252
0.174
0.121
0.087
0.065
-0.052
-0.054
-0.056
-0.058
-0.059
-0.060
-0.061
-0.062
-0.063
-0.064
-0.064
-0.065
-0.066
-0.068
-0.069
-0.071
-0.073
-0.075
-0.077
-0.077
-0.076
-0.074
-0.072
-0.072
-0.082
-0.105
-0.139
-0.139
0.009
0.171
0.173
0.122
0.069
0.008
-0.054
-0.073
-0.026
0.062
0.163
0.288
0.473
0.754
1.080
1.175
0.964
0.739
0.739
1.221
1.664
1.097
0.617
0.620
0.711
0.740
0.699
0.628
0.537
0.446
0.363
0.284
0.214
0.158
0.117
0.088
0.068
-0.052
-0.054
-0.056
-0.058
-0.060
-0.061
-0.063
-0.064
-0.066
-0.067
-0.069
-0.070
-0.072
-0.074
-0.076
-0.079
-0.081
-0.082
-0.083
-0.081
-0.076
-0.068
-0.058
-0.055
-0.073
-0.138
-0.301
-0.592
0.005
0.807
0.394
0.194
0.080
-0.061
-0.276
-0.371
-0.197
0.014
0.185
0.356
0.590
0.941
1.378
1.536
1.259
0.939
0.797
0.844
0.880
0.703
0.562
0.610
0.728
0.810
0.817
0.748
0.613
0.468
0.351
0.263
0.198
0.149
0.114
0.088
0.069
-0.052
-0.054
-0.056
-0.058
-0.060
-0.062
-0.064
-0.066
-0.068
-0.071
-0.073
-0.076
-0.079
-0.082
-0.084
-0.087
-0.089
-0.090
-0.089
-0.084
-0.070
-0.044
-0.008
0.021
0.002
-0.116
-0.514
-2.579
-6.364
2.687
0.521
0.235
0.106
-0.152
-1.148
-1.931
-0.676
-0.077
0.183
0.377
0.607
0.922
1.290
1.471
1.280
0.953
0.740
0.642
0.550
0.430
0.424
0.552
0.705
0.820
0.851
0.777
0.634
0.475
0.346
0.254
0.189
0.143
0.110
0.086
0.068
-0.052
-0.054
-0.056
-0.058
-0.061
-0.063
-0.066
-0.068
-0.071
-0.074
-0.078
-0.082
-0.086
-0.090
-0.094
-0.098
-0.100
-0.100
-0.096
-0.084
-0.052
0.013
0.124
0.242
0.259
0.096
-0.351
-1.912
-4.085
-0.142
0.236
0.194
0.191
0.169
-2.267
-9.161
-1.165
-0.141
0.165
0.347
0.532
0.759
1.002
1.140
1.039
0.806
0.612
0.482
0.368
0.284
0.330
0.483
0.647
0.767
0.789
0.716
0.588
0.448
0.328
0.240
0.179
0.136
0.105
0.083
0.066
-0.052
-0.054
-0.056
-0.059
-0.061
-0.064
-0.067
-0.071
-0.074
-0.079
-0.084
-0.089
-0.095
-0.101
-0.106
-0.111
-0.113
-0.113
-0.105
-0.081
-0.021
0.117
0.388
0.765
0.931
0.647
0.168
-0.325
-0.493
-0.129
0.068
0.129
0.280
1.125
9.531
0.085
-0.554
-0.181
0.082
0.261
0.407
0.554
0.692
0.768
0.723
0.597
0.470
0.369
0.287
0.250
0.300
0.421
0.551
0.642
0.661
0.604
0.504
0.393
0.294
0.219
0.165
0.126
0.099
0.078
0.063
-0.052
-0.054
-0.057
-0.059
-0.062
-0.065
-0.069
-0.073
-0.078
-0.083
-0.090
-0.098
-0.106
-0.115
-0.122
-0.129
-0.132
-0.130
-0.117
-0.080
0.016
0.247
0.755
1.651
2.573
1.775
0.729
0.237
0.052
0.025
0.012
0.003
0.237
0.913
1.705
0.385
-0.513
-0.516
-0.114
0.137
0.276
0.377
0.457
0.496
0.480
0.423
0.354
0.294
0.251
0.242
0.280
0.358
0.441
0.499
0.511
0.473
0.404
0.324
0.250
0.192
0.147
0.115
0.091
0.073
0.060
-0.052
-0.054
-0.057
-0.060
-0.063
-0.066
-0.071
-0.076
-0.082
-0.089
-0.098
-0.108
-0.120
-0.132
-0.144
-0.153
-0.158
-0.155
-0.137
-0.088
0.035
0.338
1.030
2.373
5.407
3.019
1.066
0.456
0.220
0.100
-0.052
-0.385
-0.629
0.368
0.449
-0.002
-0.623
-0.693
-0.208
0.061
0.186
0.258
0.307
0.331
0.327
0.303
0.270
0.240
0.222
0.224
0.250
0.295
0.342
0.375
0.380
0.356
0.311
0.257
0.206
0.162
0.128
0.102
0.082
0.067
0.055
-0.052
-0.054
-0.057
-0.060
-0.064
-0.068
-0.072
-0.078
-0.085
-0.095
-0.106
-0.121
-0.138
-0.156
-0.173
-0.188
-0.196
-0.194
-0.174
-0.120
0.008
0.298
0.895
1.774
2.496
1.818
0.896
0.458
0.261
0.137
-0.072
-1.033
-5.995
-1.364
0.009
0.077
-0.178
-0.250
-0.057
0.084
0.156
0.199
0.225
0.238
0.238
0.227
0.213
0.200
0.193
0.197
0.213
0.238
0.263
0.279
0.280
0.264
0.235
0.200
0.165
0.135
0.109
0.089
0.073
0.060
0.050
-0.052
-0.054
-0.057
-0.060
-0.064
-0.069
-0.074
-0.081
-0.090
-0.101
-0.116
-0.135
-0.159
-0.186
-0.213
-0.238
-0.255
-0.259
-0.241
-0.187
-0.075
0.136
0.478
0.847
1.000
0.833
0.539
0.327
0.216
0.155
0.107
0.061
0.506
-0.465
-0.078
-0.113
-0.156
0.094
0.169
0.172
0.200
0.203
0.198
0.193
0.189
0.183
0.176
0.170
0.168
0.171
0.180
0.192
0.203
0.210
0.208
0.197
0.178
0.155
0.132
0.110
0.092
0.076
0.064
0.053
0.045
-0.052
-0.054
-0.057
-0.061
-0.065
-0.070
-0.076
-0.083
-0.093
-0.107
-0.126
-0.151
-0.184
-0.222
-0.266
-0.309
-0.346
-0.368
-0.359
-0.308
-0.207
-0.058
0.128
0.297
0.372
0.338
0.247
0.164
0.123
0.141
0.290
0.730
-0.267
-1.953
-0.258
-0.519
-0.526
0.616
0.194
0.120
0.373
0.299
0.220
0.180
0.165
0.158
0.154
0.151
0.150
0.150
0.153
0.157
0.160
0.161
0.157
0.149
0.136
0.120
0.105
0.090
0.076
0.064
0.055
0.047
0.040
-0.051
-0.054
-0.057
-0.061
-0.065
-0.070
-0.077
-0.085
-0.097
-0.113
-0.135
-0.167
-0.210
-0.266
-0.333
-0.410
-0.495
-0.567
-0.586
-0.524
-0.400
-0.251
-0.112
-0.004
0.055
0.064
0.044
0.022
0.020
0.080
0.288
0.789
2.241
-0.277
-0.408
-1.264
-5.785
2.716
-3.657
-2.377
0.682
0.489
0.263
0.178
0.153
0.147
0.145
0.142
0.139
0.137
0.134
0.132
0.130
0.127
0.122
0.114
0.105
0.094
0.083
0.072
0.062
0.054
0.047
0.040
0.035
-0.051
-0.054
-0.057
-0.061
-0.066
-0.071
-0.078
-0.087
-0.099
-0.117
-0.143
-0.182
-0.236
-0.312
-0.413
-0.553
-0.749
-0.980
-1.098
-0.964
-0.702
-0.465
-0.297
-0.188
-0.127
-0.099
-0.091
-0.086
-0.066
0.
0.170
0.581
1.413
0.417
-0.432
-1.424
-6.532
-1.610
-2.568
-0.453
0.888
0.496
0.230
0.155
0.143
0.144
0.146
0.143
0.137
0.130
0.122
0.115
0.109
0.103
0.096
0.089
0.081
0.073
0.065
0.058
0.051
0.044
0.039
0.034
0.030
-0.051
-0.054
-0.057
-0.061
-0.066
-0.071
-0.079
-0.088
-0.101
-0.121
-0.149
-0.193
-0.258
-0.354
-0.498
-0.737
-1.185
-1.999
-2.675
-2.062
-1.215
-0.722
-0.459
-0.314
-0.238
-0.201
-0.183
-0.165
-0.134
-0.075
0.027
0.172
0.252
0.051
-0.277
-0.624
-0.912
-0.504
0.571
2.579
0.148
-0.016
0.056
0.097
0.129
0.150
0.157
0.154
0.143
0.130
0.116
0.104
0.093
0.084
0.076
0.069
0.063
0.056
0.051
0.045
0.040
0.036
0.032
0.028
0.025
-0.051
-0.054
-0.057
-0.061
-0.066
-0.072
-0.079
-0.089
-0.103
-0.123
-0.153
-0.199
-0.271
-0.382
-0.563
-0.911
-1.767
-4.739
-12.843
-5.172
-1.970
-1.007
-0.600
-0.404
-0.308
-0.265
-0.245
-0.223
-0.188
-0.135
-0.069
-0.004
0.025
-0.017
-0.104
-0.193
-0.240
-0.268
0.077
4.010
-2.515
-0.622
-0.149
0.032
0.124
0.167
0.180
0.174
0.157
0.135
0.114
0.096
0.081
0.069
0.060
0.053
0.047
0.042
0.038
0.034
0.031
0.028
0.025
0.023
0.021
-0.050
-0.053
-0.057
-0.061
-0.066
-0.071
-0.079
-0.089
-0.103
-0.123
-0.154
-0.200
-0.273
-0.388
-0.585
-0.977
-1.989
-6.199
-26.855
-7.171
-2.596
-1.260
-0.710
-0.460
-0.345
-0.297
-0.276
-0.257
-0.223
-0.178
-0.128
-0.079
-0.042
-0.017
-0.002
0.000
-0.011
-0.128
-0.576
-0.759
-0.984
-0.614
-0.250
0.008
0.142
0.200
0.215
0.202
0.174
0.143
0.113
0.088
0.069
0.055
0.045
0.038
0.033
0.029
0.026
0.024
0.023
0.021
0.019
0.018
0.016
-0.050
-0.053
-0.056
-0.060
-0.065
-0.071
-0.079
-0.089
-0.102
-0.122
-0.151
-0.195
-0.263
-0.371
-0.556
-0.910
-1.690
-3.572
-6.435
-9.058
-3.413
-1.449
-0.763
-0.478
-0.351
-0.297
-0.277
-0.260
-0.236
-0.202
-0.162
-0.121
-0.077
-0.030
0.023
0.076
0.153
0.353
1.231
1.582
0.498
-0.244
-0.162
0.083
0.204
0.251
0.255
0.231
0.191
0.148
0.110
0.080
0.057
0.040
0.029
0.023
0.019
0.017
0.016
0.015
0.015
0.014
0.014
0.013
0.012
-0.049
-0.052
-0.056
-0.060
-0.064
-0.070
-0.078
-0.087
-0.100
-0.119
-0.145
-0.185
-0.245
-0.338
-0.493
-0.776
-1.366
-3.014
-13.774
-23.344
-3.880
-1.430
-0.731
-0.456
-0.332
-0.276
-0.253
-0.241
-0.228
-0.209
-0.181
-0.143
-0.098
-0.049
0.013
0.091
0.222
0.507
1.116
1.380
0.306
-0.193
0.211
0.319
0.317
0.308
0.289
0.250
0.199
0.148
0.102
0.067
0.041
0.024
0.013
0.007
0.005
0.004
0.005
0.006
0.007
0.008
0.008
0.009
0.009
-0.049
-0.052
-0.055
-0.059
-0.063
-0.069
-0.076
-0.085
-0.097
-0.114
-0.137
-0.171
-0.221
-0.296
-0.415
-0.620
-1.013
-1.909
-3.917
-4.479
-2.246
-1.089
-0.614
-0.400
-0.296
-0.245
-0.222
-0.214
-0.211
-0.203
-0.183
-0.147
-0.102
-0.053
0.006
0.084
0.205
0.421
0.871
2.895
-0.415
-0.196
1.167
0.748
0.457
0.353
0.301
0.250
0.192
0.136
0.087
0.050
0.023
0.006
-0.004
-0.008
-0.009
-0.007
-0.005
-0.002
0.000
0.002
0.004
0.005
0.005
-0.048
-0.051
-0.054
-0.058
-0.062
-0.068
-0.074
-0.083
-0.093
-0.108
-0.128
-0.156
-0.195
-0.252
-0.338
-0.470
-0.684
-1.027
-1.430
-1.485
-1.102
-0.710
-0.465
-0.328
-0.253
-0.213
-0.194
-0.188
-0.188
-0.184
-0.167
-0.133
-0.089
-0.041
0.010
0.074
0.167
0.327
0.706
2.091
1.360
1.781
3.349
1.256
0.550
0.357
0.282
0.225
0.167
0.112
0.065
0.028
0.002
-0.014
-0.022
-0.024
-0.023
-0.019
-0.014
-0.010
-0.006
-0.003
-0.001
0.001
0.002
-0.047
-0.050
-0.053
-0.057
-0.061
-0.066
-0.072
-0.079
-0.089
-0.101
-0.118
-0.140
-0.170
-0.211
-0.268
-0.348
-0.457
-0.586
-0.695
-0.703
-0.597
-0.455
-0.340
-0.261
-0.212
-0.183
-0.169
-0.164
-0.163
-0.157
-0.141
-0.110
-0.071
-0.029
0.013
0.062
0.126
0.230
0.427
0.696
-0.372
-0.592
6.982
1.246
0.490
0.307
0.234
0.182
0.130
0.081
0.038
0.004
-0.019
-0.034
-0.039
-0.039
-0.035
-0.029
-0.023
-0.017
-0.012
-0.008
-0.005
-0.003
-0.001
-0.046
-0.049
-0.052
-0.055
-0.059
-0.064
-0.069
-0.076
-0.084
-0.095
-0.108
-0.125
-0.147
-0.176
-0.213
-0.260
-0.314
-0.368
-0.405
-0.404
-0.364
-0.306
-0.250
-0.206
-0.176
-0.157
-0.146
-0.140
-0.136
-0.128
-0.112
-0.086
-0.054
-0.020
0.012
0.044
0.083
0.136
0.205
0.120
-3.381
-10.931
-0.191
0.425
0.303
0.222
0.174
0.132
0.090
0.048
0.011
-0.018
-0.039
-0.051
-0.055
-0.052
-0.045
-0.037
-0.030
-0.023
-0.017
-0.012
-0.008
-0.006
-0.004
-0.045
-0.048
-0.051
-0.054
-0.057
-0.061
-0.066
-0.072
-0.079
-0.088
-0.098
-0.111
-0.128
-0.148
-0.172
-0.199
-0.227
-0.251
-0.266
-0.263
-0.245
-0.218
-0.189
-0.165
-0.147
-0.134
-0.125
-0.119
-0.113
-0.103
-0.088
-0.066
-0.041
-0.016
0.006
0.026
0.044
0.057
0.052
-0.097
-0.840
-1.300
-0.345
0.083
0.153
0.141
0.116
0.086
0.053
0.019
-0.012
-0.037
-0.054
-0.064
-0.065
-0.061
-0.053
-0.043
-0.035
-0.027
-0.020
-0.015
-0.011
-0.008
-0.006
-0.044
-0.047
-0.049
-0.052
-0.055
-0.059
-0.063
-0.068
-0.074
-0.081
-0.090
-0.099
-0.111
-0.125
-0.140
-0.156
-0.172
-0.184
-0.189
-0.187
-0.178
-0.164
-0.149
-0.135
-0.123
-0.114
-0.106
-0.100
-0.093
-0.083
-0.069
-0.052
-0.034
-0.016
-0.001
0.009
0.014
0.011
-0.010
-0.072
-0.193
-0.228
-0.093
0.032
0.079
0.083
0.070
0.049
0.024
-0.003
-0.028
-0.049
-0.063
-0.070
-0.070
-0.064
-0.056
-0.047
-0.037
-0.029
-0.023
-0.017
-0.013
-0.010
-0.008
-0.043
-0.045
-0.048
-0.050
-0.053
-0.057
-0.060
-0.065
-0.070
-0.075
-0.082
-0.089
-0.098
-0.107
-0.117
-0.127
-0.136
-0.142
-0.145
-0.143
-0.137
-0.129
-0.121
-0.112
-0.104
-0.097
-0.091
-0.084
-0.077
-0.068
-0.057
-0.044
-0.030
-0.018
-0.008
-0.002
-0.002
-0.009
-0.022
-0.043
-0.058
-0.050
-0.013
0.025
0.045
0.047
0.038
0.023
0.003
-0.018
-0.038
-0.054
-0.065
-0.070
-0.069
-0.064
-0.056
-0.047
-0.038
-0.031
-0.024
-0.019
-0.015
-0.012
-0.009
-0.042
-0.044
-0.046
-0.049
-0.051
-0.054
-0.057
-0.061
-0.065
-0.070
-0.075
-0.081
-0.087
-0.093
-0.100
-0.106
-0.111
-0.115
-0.116
-0.114
-0.111
-0.106
-0.101
-0.095
-0.089
-0.084
-0.078
-0.072
-0.066
-0.058
-0.049
-0.039
-0.029
-0.020
-0.013
-0.009
-0.010
-0.014
-0.020
-0.025
-0.024
-0.013
0.002
0.017
0.024
0.024
0.017
0.005
-0.010
-0.026
-0.041
-0.054
-0.062
-0.066
-0.065
-0.060
-0.053
-0.045
-0.037
-0.030
-0.024
-0.019
-0.016
-0.012
-0.010
-0.041
-0.043
-0.045
-0.047
-0.049
-0.052
-0.055
-0.058
-0.061
-0.065
-0.069
-0.073
-0.078
-0.082
-0.087
-0.091
-0.094
-0.096
-0.096
-0.095
-0.093
-0.090
-0.086
-0.082
-0.078
-0.073
-0.068
-0.063
-0.057
-0.051
-0.043
-0.035
-0.028
-0.021
-0.016
-0.013
-0.013
-0.015
-0.016
-0.016
-0.013
-0.006
0.002
0.008
0.011
0.009
0.003
-0.006
-0.017
-0.029
-0.040
-0.050
-0.056
-0.059
-0.058
-0.054
-0.048
-0.042
-0.035
-0.029
-0.024
-0.019
-0.016
-0.013
-0.011
-0.040
-0.041
-0.043
-0.045
-0.047
-0.050
-0.052
-0.055
-0.057
-0.060
-0.064
-0.067
-0.070
-0.074
-0.077
-0.079
-0.081
-0.082
-0.083
-0.082
-0.080
-0.078
-0.075
-0.072
-0.068
-0.065
-0.061
-0.056
-0.051
-0.045
-0.040
-0.033
-0.028
-0.022
-0.018
-0.016
-0.015
-0.014
-0.014
-0.013
-0.010
-0.006
-0.002
0.001
0.002
0.000
-0.005
-0.012
-0.020
-0.029
-0.038
-0.045
-0.049
-0.051
-0.050
-0.047
-0.043
-0.038
-0.032
-0.027
-0.023
-0.019
-0.016
-0.013
-0.011
-0.039
-0.040
-0.042
-0.044
-0.045
-0.047
-0.050
-0.052
-0.054
-0.057
-0.059
-0.062
-0.064
-0.066
-0.069
-0.070
-0.072
-0.072
-0.073
-0.072
-0.071
-0.069
-0.067
-0.064
-0.061
-0.058
-0.054
-0.051
-0.046
-0.042
-0.037
-0.032
-0.027
-0.023
-0.020
-0.017
-0.016
-0.015
-0.013
-0.012
-0.010
-0.007
-0.005
-0.004
-0.004
-0.006
-0.010
-0.015
-0.022
-0.028
-0.034
-0.039
-0.042
-0.044
-0.043
-0.041
-0.037
-0.033
-0.029
-0.025
-0.022
-0.018
-0.016
-0.013
-0.012
-0.037
-0.039
-0.040
-0.042
-0.044
-0.045
-0.047
-0.049
-0.051
-0.053
-0.055
-0.057
-0.059
-0.061
-0.062
-0.064
-0.064
-0.065
-0.065
-0.064
-0.063
-0.062
-0.060
-0.058
-0.055
-0.053
-0.050
-0.046
-0.043
-0.039
-0.035
-0.031
-0.027
-0.024
-0.021
-0.019
-0.017
-0.015
-0.014
-0.012
-0.011
-0.009
-0.008
-0.008
-0.008
-0.010
-0.013
-0.017
-0.021
-0.026
-0.030
-0.034
-0.036
-0.037
-0.037
-0.035
-0.032
-0.029
-0.026
-0.023
-0.020
-0.018
-0.015
-0.013
-0.012
-0.036
-0.037
-0.039
-0.040
-0.042
-0.043
-0.045
-0.047
-0.048
-0.050
-0.052
-0.053
-0.055
-0.056
-0.057
-0.058
-0.059
-0.059
-0.059
-0.058
-0.057
-0.056
-0.054
-0.053
-0.051
-0.048
-0.046
-0.043
-0.040
-0.037
-0.033
-0.030
-0.027
-0.024
-0.022
-0.019
-0.018
-0.016
-0.015
-0.013
-0.012
-0.011
-0.011
-0.010
-0.011
-0.013
-0.015
-0.018
-0.021
-0.024
-0.027
-0.029
-0.031
-0.032
-0.031
-0.030
-0.028
-0.026
-0.024
-0.021
-0.019
-0.017
-0.015
-0.013
-0.012
-0.011
-0.010
-0.010
-0.010
-0.009
-0.009
-0.009
-0.009
-0.009
-0.009
-0.010
-0.010
-0.012
-0.013
-0.015
-0.018
-0.021
-0.024
-0.027
-0.030
-0.032
-0.034
-0.035
-0.035
-0.035
-0.034
-0.033
-0.032
-0.031
-0.031
-0.031
-0.031
-0.031
-0.031
-0.032
-0.033
-0.034
-0.035
-0.036
-0.037
-0.038
-0.038
-0.039
-0.039
-0.039
-0.038
-0.038
-0.037
-0.036
-0.034
-0.033
-0.031
-0.030
-0.029
-0.027
-0.026
-0.024
-0.023
-0.022
-0.020
-0.019
-0.018
-0.017
-0.016
-0.016
-0.011
-0.010
-0.010
-0.009
-0.009
-0.009
-0.008
-0.008
-0.008
-0.008
-0.009
-0.009
-0.011
-0.012
-0.015
-0.018
-0.022
-0.026
-0.030
-0.033
-0.036
-0.038
-0.039
-0.039
-0.039
-0.038
-0.036
-0.035
-0.034
-0.033
-0.033
-0.033
-0.033
-0.034
-0.034
-0.035
-0.036
-0.038
-0.039
-0.040
-0.041
-0.041
-0.042
-0.042
-0.042
-0.041
-0.041
-0.040
-0.038
-0.037
-0.035
-0.033
-0.032
-0.030
-0.028
-0.027
-0.025
-0.024
-0.022
-0.021
-0.020
-0.019
-0.018
-0.017
-0.016
-0.011
-0.010
-0.010
-0.009
-0.009
-0.008
-0.008
-0.007
-0.007
-0.007
-0.007
-0.008
-0.009
-0.011
-0.014
-0.017
-0.022
-0.027
-0.032
-0.037
-0.040
-0.043
-0.044
-0.044
-0.043
-0.041
-0.039
-0.037
-0.036
-0.035
-0.035
-0.035
-0.035
-0.036
-0.037
-0.038
-0.039
-0.041
-0.042
-0.043
-0.044
-0.045
-0.046
-0.046
-0.046
-0.045
-0.044
-0.043
-0.041
-0.039
-0.037
-0.035
-0.033
-0.031
-0.029
-0.028
-0.026
-0.024
-0.023
-0.021
-0.020
-0.019
-0.018
-0.017
-0.016
-0.011
-0.010
-0.009
-0.009
-0.008
-0.007
-0.007
-0.006
-0.005
-0.005
-0.005
-0.005
-0.007
-0.008
-0.011
-0.015
-0.021
-0.027
-0.033
-0.039
-0.044
-0.047
-0.049
-0.048
-0.047
-0.044
-0.042
-0.040
-0.038
-0.037
-0.037
-0.037
-0.038
-0.039
-0.040
-0.041
-0.043
-0.044
-0.046
-0.047
-0.048
-0.049
-0.050
-0.050
-0.050
-0.049
-0.047
-0.046
-0.044
-0.042
-0.039
-0.037
-0.035
-0.033
-0.030
-0.028
-0.027
-0.025
-0.023
-0.022
-0.020
-0.019
-0.018
-0.017
-0.016
-0.011
-0.010
-0.009
-0.008
-0.008
-0.007
-0.006
-0.005
-0.004
-0.003
-0.003
-0.003
-0.003
-0.005
-0.008
-0.012
-0.018
-0.025
-0.033
-0.040
-0.046
-0.050
-0.051
-0.051
-0.049
-0.046
-0.044
-0.041
-0.040
-0.039
-0.039
-0.039
-0.040
-0.041
-0.043
-0.045
-0.046
-0.048
-0.050
-0.051
-0.053
-0.054
-0.054
-0.054
-0.054
-0.053
-0.051
-0.049
-0.047
-0.044
-0.042
-0.039
-0.036
-0.034
-0.032
-0.029
-0.027
-0.025
-0.024
-0.022
-0.020
-0.019
-0.018
-0.017
-0.016
-0.011
-0.010
-0.009
-0.008
-0.007
-0.006
-0.004
-0.003
-0.002
-0.001
0.000
0.001
0.001
0.000
-0.001
-0.005
-0.011
-0.019
-0.029
-0.038
-0.045
-0.050
-0.052
-0.051
-0.049
-0.046
-0.044
-0.041
-0.040
-0.040
-0.040
-0.041
-0.043
-0.044
-0.046
-0.048
-0.050
-0.052
-0.054
-0.056
-0.058
-0.059
-0.060
-0.059
-0.059
-0.057
-0.055
-0.053
-0.050
-0.047
-0.044
-0.041
-0.038
-0.035
-0.033
-0.030
-0.028
-0.026
-0.024
-0.022
-0.021
-0.019
-0.018
-0.017
-0.016
-0.011
-0.010
-0.009
-0.008
-0.006
-0.005
-0.003
-0.002
0.
0.001
0.003
0.004
0.006
0.007
0.007
0.005
-0.001
-0.009
-0.019
-0.030
-0.039
-0.045
-0.047
-0.047
-0.046
-0.043
-0.041
-0.040
-0.039
-0.040
-0.041
-0.043
-0.045
-0.047
-0.050
-0.052
-0.055
-0.057
-0.060
-0.062
-0.064
-0.065
-0.065
-0.065
-0.064
-0.062
-0.060
-0.057
-0.054
-0.050
-0.046
-0.043
-0.039
-0.036
-0.033
-0.031
-0.028
-0.026
-0.024
-0.022
-0.021
-0.019
-0.018
-0.017
-0.015
-0.011
-0.010
-0.009
-0.008
-0.006
-0.004
-0.002
0.
0.002
0.003
0.004
0.006
0.009
0.013
0.017
0.019
0.016
0.008
-0.003
-0.015
-0.026
-0.033
-0.037
-0.038
-0.037
-0.036
-0.035
-0.036
-0.037
-0.039
-0.042
-0.044
-0.047
-0.050
-0.053
-0.057
-0.060
-0.063
-0.066
-0.069
-0.071
-0.072
-0.072
-0.072
-0.071
-0.068
-0.065
-0.061
-0.057
-0.053
-0.049
-0.045
-0.041
-0.037
-0.034
-0.031
-0.029
-0.026
-0.024
-0.022
-0.021
-0.019
-0.018
-0.016
-0.015
-0.011
-0.010
-0.009
-0.007
-0.006
-0.003
-0.001
0.001
0.003
0.003
0.003
0.003
0.007
0.016
0.029
0.038
0.040
0.034
0.022
0.009
-0.004
-0.013
-0.018
-0.020
-0.021
-0.023
-0.025
-0.028
-0.032
-0.037
-0.041
-0.045
-0.049
-0.053
-0.057
-0.061
-0.066
-0.070
-0.074
-0.077
-0.079
-0.080
-0.081
-0.080
-0.079
-0.075
-0.071
-0.066
-0.061
-0.056
-0.051
-0.046
-0.042
-0.038
-0.035
-0.032
-0.029
-0.026
-0.024
-0.022
-0.020
-0.019
-0.017
-0.016
-0.015
-0.012
-0.011
-0.009
-0.008
-0.005
-0.003
0.000
0.002
0.003
0.001
-0.005
-0.012
-0.009
0.008
0.036
0.060
0.071
0.069
0.056
0.041
0.027
0.017
0.011
0.007
0.004
-0.001
-0.008
-0.017
-0.026
-0.034
-0.041
-0.046
-0.051
-0.056
-0.061
-0.066
-0.072
-0.078
-0.083
-0.087
-0.090
-0.092
-0.093
-0.092
-0.090
-0.085
-0.079
-0.072
-0.066
-0.059
-0.053
-0.048
-0.043
-0.039
-0.035
-0.032
-0.029
-0.026
-0.024
-0.022
-0.020
-0.018
-0.017
-0.016
-0.015
-0.013
-0.011
-0.010
-0.008
-0.006
-0.003
-0.001
0.002
0.001
-0.005
-0.023
-0.051
-0.062
-0.029
0.031
0.080
0.106
0.109
0.097
0.080
0.066
0.056
0.052
0.049
0.044
0.034
0.018
0.
-0.017
-0.031
-0.041
-0.048
-0.054
-0.059
-0.064
-0.071
-0.079
-0.087
-0.094
-0.100
-0.105
-0.109
-0.111
-0.111
-0.106
-0.099
-0.090
-0.080
-0.071
-0.063
-0.056
-0.049
-0.044
-0.039
-0.035
-0.032
-0.029
-0.026
-0.024
-0.022
-0.020
-0.018
-0.017
-0.015
-0.014
-0.014
-0.012
-0.011
-0.009
-0.006
-0.004
-0.002
-0.001
-0.002
-0.014
-0.049
-0.119
-0.173
-0.114
0.007
0.094
0.137
0.146
0.137
0.122
0.112
0.109
0.111
0.115
0.111
0.092
0.061
0.025
-0.007
-0.030
-0.044
-0.052
-0.058
-0.062
-0.068
-0.075
-0.085
-0.096
-0.106
-0.117
-0.127
-0.136
-0.142
-0.142
-0.134
-0.121
-0.106
-0.091
-0.078
-0.067
-0.058
-0.050
-0.044
-0.039
-0.035
-0.031
-0.028
-0.026
-0.023
-0.021
-0.019
-0.018
-0.016
-0.015
-0.014
-0.015
-0.013
-0.012
-0.010
-0.008
-0.006
-0.006
-0.007
-0.009
-0.021
-0.055
-0.152
-0.269
-0.187
-0.011
0.092
0.140
0.163
0.166
0.163
0.165
0.177
0.201
0.225
0.232
0.201
0.136
0.061
0.002
-0.035
-0.053
-0.061
-0.065
-0.068
-0.072
-0.079
-0.090
-0.104
-0.120
-0.140
-0.162
-0.184
-0.199
-0.199
-0.184
-0.158
-0.130
-0.106
-0.086
-0.071
-0.060
-0.051
-0.044
-0.039
-0.034
-0.031
-0.028
-0.025
-0.023
-0.021
-0.019
-0.017
-0.016
-0.014
-0.013
-0.016
-0.015
-0.013
-0.011
-0.009
-0.010
-0.012
-0.017
-0.021
-0.016
0.008
0.021
-0.042
-0.018
0.027
0.028
0.069
0.136
0.178
0.201
0.225
0.268
0.338
0.425
0.483
0.431
0.277
0.115
0.004
-0.054
-0.074
-0.078
-0.077
-0.076
-0.078
-0.084
-0.095
-0.113
-0.137
-0.173
-0.219
-0.271
-0.310
-0.314
-0.277
-0.220
-0.166
-0.124
-0.095
-0.075
-0.061
-0.051
-0.044
-0.038
-0.034
-0.030
-0.027
-0.024
-0.022
-0.020
-0.018
-0.016
-0.015
-0.014
-0.012
-0.018
-0.016
-0.014
-0.012
-0.010
-0.012
-0.019
-0.032
-0.039
-0.004
0.116
0.319
0.489
0.496
0.088
-0.320
-0.196
0.057
0.185
0.246
0.300
0.387
0.544
0.801
1.076
0.981
0.545
0.178
-0.023
-0.100
-0.114
-0.106
-0.096
-0.089
-0.088
-0.093
-0.104
-0.125
-0.160
-0.219
-0.310
-0.431
-0.541
-0.562
-0.460
-0.322
-0.214
-0.145
-0.103
-0.077
-0.061
-0.050
-0.042
-0.037
-0.033
-0.029
-0.026
-0.024
-0.021
-0.019
-0.018
-0.016
-0.014
-0.013
-0.012
-0.020
-0.018
-0.015
-0.012
-0.010
-0.011
-0.021
-0.045
-0.066
-0.015
0.175
0.501
0.915
1.472
0.415
-1.501
-0.698
0.010
0.235
0.321
0.394
0.529
0.811
1.388
2.477
2.280
0.969
0.215
-0.108
-0.186
-0.172
-0.143
-0.120
-0.108
-0.105
-0.115
-0.132
-0.151
-0.189
-0.271
-0.431
-0.690
-1.013
-1.092
-0.786
-0.459
-0.262
-0.159
-0.106
-0.076
-0.058
-0.047
-0.040
-0.035
-0.031
-0.028
-0.026
-0.023
-0.021
-0.019
-0.017
-0.015
-0.014
-0.012
-0.011
-0.022
-0.020
-0.017
-0.012
-0.007
-0.003
-0.009
-0.033
-0.061
-0.018
0.202
0.568
0.307
2.733
3.832
2.509
-0.269
0.222
0.415
0.474
0.521
0.671
1.052
1.811
3.219
3.168
1.300
0.152
-0.259
-0.299
-0.238
-0.181
-0.146
-0.128
-0.132
-0.172
-0.220
-0.227
-0.221
-0.285
-0.487
-0.923
-1.661
-1.915
-1.143
-0.546
-0.272
-0.154
-0.097
-0.068
-0.051
-0.042
-0.036
-0.032
-0.030
-0.027
-0.025
-0.023
-0.021
-0.019
-0.017
-0.015
-0.013
-0.012
-0.010
-0.025
-0.023
-0.019
-0.013
-0.004
0.005
0.003
-0.025
-0.035
-0.015
0.157
0.485
-9.798
-1.838
2.530
-0.775
-0.569
0.873
0.758
0.772
0.707
0.765
1.123
1.737
2.588
3.389
1.382
0.018
-0.385
-0.372
-0.278
-0.205
-0.160
-0.132
-0.152
-0.301
-0.543
-0.482
-0.251
-0.160
-0.218
-0.545
-1.255
-1.484
-0.850
-0.389
-0.197
-0.116
-0.075
-0.052
-0.040
-0.033
-0.031
-0.029
-0.028
-0.027
-0.025
-0.023
-0.021
-0.019
-0.017
-0.015
-0.013
-0.011
-0.010
-0.029
-0.027
-0.024
-0.017
-0.006
-0.001
-0.052
-0.338
-0.617
-0.194
-0.112
1.434
2.534
-0.503
1.465
-4.012
-0.416
2.286
0.487
1.094
0.894
0.782
0.977
1.280
1.534
1.681
0.697
-0.125
-0.389
-0.359
-0.269
-0.199
-0.140
-0.071
-0.067
-0.479
-1.810
-1.310
-0.217
0.225
0.567
1.071
1.039
1.523
0.391
0.069
-0.040
-0.057
-0.043
-0.029
-0.022
-0.021
-0.023
-0.026
-0.027
-0.027
-0.026
-0.024
-0.022
-0.020
-0.017
-0.015
-0.013
-0.011
-0.009
-0.033
-0.033
-0.030
-0.026
-0.021
-0.033
-0.195
-1.567
-11.176
-1.183
0.810
8.509
4.433
-0.759
0.782
1.311
-0.114
8.263
-6.082
-6.902
0.770
0.889
0.688
0.655
0.590
0.437
0.098
-0.204
-0.315
-0.291
-0.226
-0.162
-0.069
0.112
0.336
-0.009
-2.024
-1.372
0.236
1.483
-0.630
2.051
6.822
-5.569
2.841
0.622
0.082
-0.017
-0.011
0.003
0.005
-0.002
-0.012
-0.021
-0.027
-0.029
-0.029
-0.027
-0.024
-0.022
-0.019
-0.016
-0.013
-0.011
-0.009
-0.038
-0.039
-0.039
-0.039
-0.044
-0.074
-0.239
-1.050
-3.007
-0.786
0.853
3.118
0.793
-0.582
-0.341
-0.574
-5.654
-3.960
-0.951
1.217
1.589
0.977
0.374
0.196
0.096
-0.004
-0.123
-0.213
-0.246
-0.227
-0.182
-0.117
0.017
0.373
1.151
1.344
0.360
0.042
0.895
6.029
2.394
7.754
19.614
2.625
2.467
0.596
-0.008
-0.056
0.020
0.051
0.048
0.027
0.003
-0.018
-0.030
-0.034
-0.034
-0.032
-0.028
-0.025
-0.021
-0.018
-0.015
-0.012
-0.009
-0.044
-0.046
-0.049
-0.054
-0.068
-0.105
-0.208
-0.394
-0.455
-0.086
0.675
2.604
0.429
-0.064
-0.157
-0.459
-1.452
-1.343
0.178
5.873
0.794
0.101
-0.014
-0.129
-0.188
-0.192
-0.197
-0.207
-0.210
-0.196
-0.166
-0.113
0.024
0.490
2.456
4.259
1.119
0.370
0.678
1.636
2.016
2.750
2.883
1.909
0.976
0.113
-0.362
-0.163
0.073
0.137
0.124
0.073
0.020
-0.018
-0.038
-0.044
-0.044
-0.040
-0.035
-0.031
-0.026
-0.022
-0.017
-0.013
-0.010
-0.048
-0.052
-0.056
-0.064
-0.079
-0.111
-0.163
-0.205
-0.152
0.016
0.240
0.360
0.198
0.131
0.043
-0.115
-0.326
-0.547
-1.032
1.644
-1.209
-0.433
-0.325
-0.476
-0.488
-0.335
-0.228
-0.203
-0.210
-0.207
-0.189
-0.179
-0.151
0.141
1.216
2.238
0.796
-0.088
0.186
0.612
1.102
1.388
1.253
1.023
0.507
-0.109
-0.462
-0.138
0.193
0.284
0.235
0.124
0.026
-0.038
-0.063
-0.065
-0.059
-0.052
-0.046
-0.041
-0.034
-0.028
-0.022
-0.016
-0.011
-0.052
-0.056
-0.061
-0.069
-0.081
-0.099
-0.119
-0.120
-0.074
0.015
0.104
0.151
0.157
0.161
0.132
0.088
0.085
-0.062
-0.279
-0.270
-0.406
-0.295
-0.513
-1.188
-1.194
-0.486
-0.214
-0.202
-0.251
-0.260
-0.237
-0.292
-0.584
-0.866
-0.148
-1.254
-12.855
-0.756
-0.506
-0.201
0.400
0.706
0.754
0.633
0.359
0.025
-0.133
0.078
0.472
0.499
0.118
0.003
-0.049
-0.117
-0.122
-0.100
-0.082
-0.071
-0.064
-0.057
-0.048
-0.039
-0.029
-0.020
-0.013
-0.055
-0.059
-0.064
-0.070
-0.077
-0.084
-0.087
-0.075
-0.041
0.012
0.064
0.104
0.129
0.143
0.147
0.195
0.696
0.483
1.226
1.322
0.799
0.541
-0.301
-1.824
-1.971
-0.344
-0.041
-0.182
-0.307
-0.317
-0.253
-0.303
-0.790
-1.744
-0.811
-0.697
0.928
3.220
-4.832
-2.480
-0.032
0.438
0.631
0.667
0.445
0.247
0.107
0.248
1.049
1.950
-2.145
-1.177
-0.327
-0.371
-0.248
-0.153
-0.113
-0.101
-0.095
-0.086
-0.074
-0.057
-0.041
-0.026
-0.015
-0.057
-0.061
-0.065
-0.069
-0.072
-0.073
-0.069
-0.055
-0.029
0.007
0.046
0.078
0.102
0.117
0.129
0.165
0.272
0.410
0.650
0.770
2.739
4.067
0.607
1.587
-0.654
-1.112
0.107
-0.146
-0.293
-0.284
-0.180
-0.113
-0.141
-0.184
-0.078
0.021
0.366
0.036
-4.206
-0.515
0.038
0.220
0.753
1.010
0.746
0.607
0.214
0.266
1.172
3.443
-5.123
1.835
-0.733
-1.263
-0.446
-0.194
-0.142
-0.151
-0.154
-0.144
-0.121
-0.090
-0.060
-0.036
-0.019
-0.058
-0.062
-0.065
-0.068
-0.069
-0.068
-0.061
-0.048
-0.027
0.000
0.028
0.054
0.074
0.086
0.095
0.112
0.157
0.255
0.280
0.256
0.473
0.753
1.084
1.478
-3.341
-3.130
-0.163
-0.121
-0.187
-0.159
-0.065
0.064
0.338
1.595
0.706
0.192
0.164
0.235
3.145
6.863
0.357
-0.044
0.881
0.945
0.682
0.332
0.191
0.173
0.315
0.370
0.626
6.909
-2.813
-1.973
-0.402
-0.109
-0.145
-0.258
-0.277
-0.260
-0.218
-0.151
-0.089
-0.047
-0.022
-0.058
-0.062
-0.065
-0.067
-0.067
-0.065
-0.059
-0.047
-0.031
-0.011
0.010
0.029
0.044
0.053
0.059
0.064
0.076
0.091
0.058
-0.013
-0.006
0.231
0.699
0.925
1.390
1.008
0.030
-0.116
-0.121
-0.072
0.004
0.108
0.295
0.620
0.457
0.197
0.128
0.203
0.753
1.802
0.525
-0.555
-0.848
0.025
0.287
0.275
0.211
0.160
0.152
0.320
0.991
1.403
0.251
0.690
0.171
0.363
-0.050
-0.547
-0.514
-0.506
-0.432
-0.258
-0.126
-0.057
-0.023
-0.059
-0.062
-0.064
-0.066
-0.066
-0.064
-0.058
-0.050
-0.038
-0.023
-0.008
0.006
0.017
0.023
0.025
0.023
0.016
-0.003
-0.053
-0.132
-0.170
-0.038
0.208
0.364
0.429
0.249
-0.093
-0.227
-0.165
-0.059
0.018
0.087
0.176
0.268
0.286
0.224
0.153
0.150
0.310
0.487
0.032
-1.384
-3.037
-0.573
0.146
0.286
0.327
0.362
0.256
0.273
0.815
1.111
0.757
0.961
-1.075
2.562
1.124
-0.585
-0.660
-0.937
-0.872
-0.385
-0.146
-0.054
-0.017
-0.058
-0.061
-0.064
-0.065
-0.065
-0.063
-0.059
-0.053
-0.044
-0.034
-0.023
-0.013
-0.006
-0.002
-0.002
-0.007
-0.019
-0.043
-0.086
-0.143
-0.175
-0.115
0.003
0.082
0.078
-0.035
-0.237
-0.339
-0.225
-0.077
0.013
0.074
0.143
0.263
0.402
0.502
0.301
0.101
-0.040
-0.030
0.141
-0.221
-0.527
-0.105
0.226
0.332
0.534
1.049
0.645
0.138
-0.051
-0.070
0.096
-0.584
-0.260
7.511
5.749
0.359
-0.167
-0.232
-0.645
-0.280
-0.096
-0.029
-0.002
-0.058
-0.061
-0.063
-0.064
-0.064
-0.063
-0.061
-0.056
-0.050
-0.043
-0.035
-0.029
-0.024
-0.022
-0.023
-0.028
-0.039
-0.058
-0.085
-0.117
-0.132
-0.108
-0.058
-0.022
-0.026
-0.084
-0.191
-0.252
-0.179
-0.065
0.016
0.077
0.160
0.386
0.740
0.811
0.378
0.094
0.001
0.304
1.662
0.861
0.520
0.339
0.317
0.196
0.412
1.146
0.726
-0.024
-1.110
-2.033
-0.559
-0.099
0.190
0.852
-1.351
-3.852
0.637
3.004
0.881
0.094
0.014
0.015
0.019
-0.057
-0.060
-0.062
-0.063
-0.064
-0.063
-0.062
-0.059
-0.055
-0.050
-0.045
-0.041
-0.038
-0.037
-0.038
-0.043
-0.051
-0.063
-0.080
-0.096
-0.103
-0.094
-0.074
-0.056
-0.052
-0.069
-0.098
-0.118
-0.093
-0.036
0.028
0.093
0.162
0.274
0.503
0.420
0.213
0.085
0.075
0.236
0.655
1.055
2.114
0.597
0.097
-0.716
-1.228
1.212
0.529
-0.051
-0.976
-1.797
-0.513
-0.088
0.016
0.427
2.629
-0.447
1.037
1.395
0.748
0.251
0.098
0.054
0.040
-0.057
-0.059
-0.061
-0.063
-0.064
-0.064
-0.063
-0.061
-0.058
-0.056
-0.053
-0.050
-0.048
-0.048
-0.050
-0.053
-0.059
-0.067
-0.077
-0.086
-0.091
-0.088
-0.080
-0.071
-0.065
-0.063
-0.066
-0.066
-0.051
-0.014
0.038
0.096
0.151
0.177
0.183
0.143
0.082
0.058
0.057
-0.042
-0.344
3.211
3.603
0.551
-0.088
-1.370
-4.124
2.527
-0.200
0.108
0.462
0.119
0.066
0.110
0.169
0.524
1.630
1.558
1.199
0.778
0.456
0.237
0.127
0.078
0.055
-0.056
-0.058
-0.060
-0.062
-0.063
-0.064
-0.064
-0.063
-0.062
-0.060
-0.059
-0.057
-0.057
-0.057
-0.059
-0.062
-0.066
-0.072
-0.078
-0.085
-0.088
-0.089
-0.087
-0.083
-0.079
-0.076
-0.071
-0.061
-0.037
0.001
0.044
0.083
0.105
0.094
0.054
0.015
0.007
0.037
0.069
0.068
0.096
0.532
0.706
0.334
0.042
-0.330
-0.521
-1.777
-0.883
0.848
5.391
1.145
0.400
0.302
0.303
0.409
0.612
0.867
0.770
0.506
0.321
0.202
0.130
0.088
0.065
-0.056
-0.058
-0.060
-0.062
-0.063
-0.064
-0.064
-0.064
-0.064
-0.064
-0.063
-0.063
-0.064
-0.065
-0.067
-0.070
-0.073
-0.078
-0.083
-0.088
-0.092
-0.095
-0.097
-0.097
-0.099
-0.102
-0.101
-0.085
-0.038
0.023
0.067
0.080
0.070
0.039
-0.005
-0.032
-0.019
0.031
0.092
0.153
0.235
0.358
0.433
0.390
0.299
0.233
0.363
2.334
5.892
1.478
1.252
0.745
0.477
0.410
0.393
0.406
0.440
0.463
0.429
0.337
0.246
0.175
0.125
0.091
0.069
-0.055
-0.057
-0.059
-0.061
-0.063
-0.064
-0.065
-0.066
-0.067
-0.067
-0.068
-0.069
-0.070
-0.072
-0.074
-0.077
-0.081
-0.086
-0.091
-0.096
-0.100
-0.104
-0.107
-0.113
-0.123
-0.143
-0.176
-0.188
-0.090
0.081
0.149
0.118
0.062
-0.003
-0.070
-0.100
-0.062
0.014
0.103
0.198
0.310
0.439
0.547
0.577
0.540
0.535
0.762
1.656
3.239
1.577
0.687
0.504
0.468
0.465
0.457
0.439
0.412
0.375
0.324
0.264
0.206
0.156
0.119
0.091
0.071
-0.055
-0.057
-0.059
-0.061
-0.063
-0.065
-0.066
-0.068
-0.069
-0.071
-0.072
-0.074
-0.077
-0.079
-0.082
-0.086
-0.090
-0.095
-0.101
-0.106
-0.110
-0.112
-0.113
-0.118
-0.139
-0.195
-0.342
-0.641
-0.542
0.234
0.449
0.221
0.069
-0.068
-0.252
-0.333
-0.204
-0.036
0.099
0.220
0.354
0.509
0.655
0.717
0.687
0.667
0.813
1.240
1.528
0.848
0.383
0.363
0.432
0.483
0.494
0.470
0.419
0.355
0.292
0.234
0.185
0.145
0.113
0.089
0.071
-0.054
-0.057
-0.059
-0.061
-0.063
-0.065
-0.067
-0.070
-0.072
-0.074
-0.077
-0.080
-0.083
-0.087
-0.091
-0.096
-0.101
-0.107
-0.112
-0.118
-0.119
-0.110
-0.087
-0.069
-0.093
-0.198
-0.534
-1.993
-3.792
0.458
0.980
0.281
0.063
-0.170
-0.840
-1.286
-0.554
-0.122
0.078
0.217
0.356
0.509
0.652
0.724
0.701
0.651
0.673
0.771
0.596
0.024
-0.052
0.202
0.378
0.469
0.498
0.474
0.416
0.345
0.276
0.218
0.172
0.136
0.108
0.086
0.069
-0.054
-0.056
-0.059
-0.061
-0.063
-0.066
-0.069
-0.071
-0.075
-0.078
-0.082
-0.087
-0.091
-0.097
-0.102
-0.108
-0.114
-0.120
-0.127
-0.131
-0.122
-0.077
0.040
0.200
0.214
0.017
-0.369
-1.492
-2.419
-0.115
0.239
0.125
0.016
-0.210
-1.445
-3.285
-0.844
-0.170
0.053
0.190
0.313
0.441
0.556
0.619
0.606
0.546
0.486
0.414
0.162
-0.279
-0.200
0.127
0.332
0.435
0.466
0.446
0.391
0.322
0.258
0.203
0.160
0.127
0.102
0.082
0.067
-0.054
-0.056
-0.059
-0.061
-0.064
-0.067
-0.070
-0.074
-0.078
-0.082
-0.088
-0.094
-0.101
-0.108
-0.116
-0.123
-0.130
-0.137
-0.142
-0.141
-0.113
0.017
0.411
1.250
1.514
0.771
0.185
-0.254
-0.390
-0.124
-0.016
-0.064
-0.173
-1.573
-1.533
-0.665
-0.412
-0.140
0.019
0.139
0.242
0.341
0.423
0.470
0.465
0.419
0.351
0.261
0.107
-0.053
-0.009
0.162
0.302
0.382
0.408
0.390
0.345
0.289
0.233
0.185
0.147
0.117
0.095
0.077
0.063
-0.053
-0.056
-0.059
-0.061
-0.064
-0.068
-0.071
-0.076
-0.081
-0.087
-0.095
-0.103
-0.113
-0.124
-0.134
-0.143
-0.151
-0.157
-0.159
-0.147
-0.084
0.173
1.048
3.466
5.126
2.550
0.934
0.317
0.082
0.003
-0.101
-0.235
-0.079
-0.680
-6.917
-0.384
-0.170
-0.141
-0.036
0.076
0.166
0.243
0.303
0.337
0.338
0.313
0.269
0.213
0.147
0.102
0.124
0.198
0.273
0.321
0.339
0.325
0.291
0.247
0.203
0.164
0.132
0.107
0.087
0.071
0.059
-0.053
-0.056
-0.059
-0.062
-0.065
-0.069
-0.073
-0.078
-0.085
-0.093
-0.103
-0.115
-0.129
-0.144
-0.159
-0.171
-0.180
-0.184
-0.178
-0.152
-0.048
0.345
1.836
5.507
12.158
5.036
1.491
0.602
0.278
0.097
-0.135
-0.546
-0.562
3.780
0.257
-0.081
-0.094
-0.138
-0.067
0.028
0.103
0.165
0.213
0.240
0.247
0.237
0.215
0.188
0.163
0.152
0.165
0.199
0.237
0.263
0.271
0.261
0.236
0.204
0.171
0.141
0.116
0.095
0.078
0.065
0.055
-0.053
-0.056
-0.059
-0.062
-0.065
-0.069
-0.074
-0.080
-0.088
-0.098
-0.112
-0.129
-0.149
-0.172
-0.194
-0.211
-0.222
-0.223
-0.211
-0.170
-0.043
0.358
1.724
4.741
4.222
2.733
1.268
0.604
0.335
0.152
-0.144
-1.119
-6.159
-1.346
-0.163
-0.023
-0.012
-0.090
-0.054
0.003
0.056
0.110
0.156
0.181
0.189
0.187
0.178
0.167
0.158
0.157
0.165
0.181
0.199
0.212
0.215
0.206
0.188
0.165
0.142
0.119
0.100
0.083
0.070
0.059
0.050
-0.053
-0.056
-0.059
-0.062
-0.066
-0.070
-0.076
-0.083
-0.092
-0.104
-0.122
-0.144
-0.174
-0.208
-0.241
-0.268
-0.284
-0.286
-0.269
-0.219
-0.102
0.168
0.728
1.383
1.470
1.150
0.712
0.402
0.248
0.142
-0.004
0.171
1.093
-0.108
-0.352
-0.398
-0.221
-0.102
-0.044
-0.027
0.008
0.081
0.135
0.155
0.159
0.158
0.154
0.150
0.147
0.147
0.151
0.158
0.166
0.170
0.169
0.162
0.149
0.133
0.116
0.099
0.085
0.072
0.061
0.052
0.044
-0.053
-0.055
-0.059
-0.062
-0.066
-0.071
-0.077
-0.085
-0.095
-0.110
-0.131
-0.162
-0.203
-0.252
-0.303
-0.346
-0.376
-0.388
-0.373
-0.321
-0.217
-0.048
0.185
0.399
0.477
0.412
0.279
0.158
0.079
0.068
0.310
2.415
5.096
0.914
-0.208
-0.247
-0.334
-0.215
-0.115
-0.051
0.082
0.173
0.177
0.161
0.151
0.147
0.144
0.142
0.139
0.138
0.137
0.138
0.139
0.138
0.135
0.128
0.118
0.106
0.094
0.082
0.071
0.061
0.053
0.045
0.039
-0.052
-0.055
-0.058
-0.062
-0.066
-0.071
-0.078
-0.086
-0.098
-0.115
-0.140
-0.178
-0.233
-0.302
-0.379
-0.452
-0.516
-0.564
-0.566
-0.503
-0.387
-0.245
-0.107
-0.003
0.042
0.036
0.002
-0.043
-0.086
-0.056
0.298
1.561
1.944
0.514
-0.113
-0.479
-1.846
-0.934
-0.258
0.505
1.468
0.800
0.308
0.187
0.156
0.149
0.146
0.143
0.138
0.133
0.127
0.123
0.118
0.114
0.108
0.101
0.093
0.084
0.075
0.067
0.059
0.051
0.045
0.039
0.034
-0.052
-0.055
-0.058
-0.062
-0.066
-0.072
-0.078
-0.087
-0.100
-0.118
-0.146
-0.191
-0.260
-0.354
-0.465
-0.590
-0.736
-0.891
-0.960
-0.848
-0.638
-0.442
-0.301
-0.217
-0.179
-0.168
-0.168
-0.177
-0.181
-0.132
0.078
0.477
0.649
0.287
-0.139
-0.758
-2.144
-1.024
1.223
7.078
4.815
1.405
0.362
0.192
0.164
0.162
0.162
0.157
0.147
0.135
0.123
0.112
0.103
0.095
0.088
0.081
0.074
0.067
0.060
0.053
0.048
0.042
0.037
0.033
0.029
-0.052
-0.055
-0.058
-0.062
-0.066
-0.072
-0.079
-0.088
-0.101
-0.119
-0.150
-0.199
-0.279
-0.395
-0.546
-0.746
-1.064
-1.564
-1.913
-1.563
-1.021
-0.656
-0.449
-0.343
-0.297
-0.285
-0.283
-0.274
-0.243
-0.176
-0.049
0.115
0.202
0.117
-0.063
-0.321
-0.546
-0.215
1.214
4.090
1.600
0.515
0.185
0.145
0.168
0.189
0.194
0.185
0.166
0.145
0.124
0.106
0.092
0.080
0.071
0.063
0.057
0.051
0.046
0.042
0.038
0.034
0.030
0.027
0.024
-0.052
-0.054
-0.058
-0.062
-0.066
-0.072
-0.079
-0.089
-0.102
-0.121
-0.151
-0.202
-0.286
-0.413
-0.591
-0.868
-1.423
-2.732
-4.305
-2.874
-1.497
-0.868
-0.566
-0.419
-0.362
-0.356
-0.372
-0.365
-0.310
-0.225
-0.127
-0.027
0.048
0.086
0.091
0.025
-0.041
-0.246
-2.476
0.602
0.216
-0.235
-0.118
0.063
0.177
0.233
0.246
0.230
0.197
0.161
0.128
0.102
0.082
0.067
0.056
0.047
0.041
0.037
0.034
0.031
0.028
0.026
0.024
0.022
0.020
-0.051
-0.054
-0.058
-0.061
-0.066
-0.072
-0.079
-0.089
-0.102
-0.122
-0.152
-0.202
-0.282
-0.404
-0.588
-0.891
-1.501
-2.890
-4.344
-3.072
-1.808
-1.036
-0.644
-0.460
-0.388
-0.388
-0.423
-0.428
-0.365
-0.275
-0.191
-0.111
-0.030
0.078
0.229
0.236
0.173
-0.170
-5.721
-4.284
-0.815
-1.425
-0.567
-0.013
0.213
0.304
0.320
0.289
0.236
0.181
0.134
0.098
0.071
0.052
0.039
0.031
0.026
0.023
0.022
0.020
0.020
0.019
0.018
0.017
0.015
-0.051
-0.054
-0.057
-0.061
-0.066
-0.072
-0.079
-0.089
-0.102
-0.121
-0.150
-0.196
-0.267
-0.376
-0.543
-0.815
-1.275
-1.823
-0.191
-3.008
-2.173
-1.148
-0.673
-0.463
-0.379
-0.368
-0.394
-0.405
-0.366
-0.308
-0.247
-0.179
-0.109
-0.011
0.150
0.239
0.322
0.698
3.637
5.971
2.716
-3.153
-0.800
0.044
0.298
0.396
0.407
0.354
0.275
0.198
0.135
0.089
0.056
0.035
0.021
0.014
0.010
0.009
0.010
0.010
0.011
0.011
0.012
0.012
0.011
-0.050
-0.053
-0.056
-0.060
-0.065
-0.071
-0.078
-0.088
-0.101
-0.119
-0.146
-0.185
-0.245
-0.336
-0.475
-0.697
-1.073
-1.842
-4.024
-5.089
-2.366
-1.112
-0.633
-0.429
-0.342
-0.314
-0.318
-0.329
-0.331
-0.320
-0.287
-0.228
-0.163
-0.095
0.006
0.135
0.341
0.951
1.970
2.649
5.704
-0.494
0.111
0.366
0.433
0.483
0.476
0.402
0.299
0.203
0.128
0.073
0.036
0.013
0.
-0.006
-0.007
-0.005
-0.002
0.000
0.003
0.005
0.006
0.007
0.007
-0.049
-0.052
-0.056
-0.060
-0.064
-0.070
-0.077
-0.086
-0.098
-0.115
-0.138
-0.172
-0.221
-0.292
-0.399
-0.564
-0.838
-1.366
-2.314
-2.545
-1.583
-0.869
-0.530
-0.371
-0.294
-0.260
-0.253
-0.265
-0.293
-0.313
-0.297
-0.239
-0.165
-0.094
-0.015
0.096
0.262
0.549
0.947
1.222
-10.136
-0.391
3.068
0.976
0.576
0.524
0.491
0.404
0.292
0.188
0.107
0.049
0.011
-0.013
-0.024
-0.027
-0.025
-0.020
-0.014
-0.009
-0.005
-0.002
0.001
0.002
0.004
-0.049
-0.052
-0.055
-0.059
-0.063
-0.069
-0.075
-0.084
-0.095
-0.109
-0.129
-0.156
-0.195
-0.248
-0.325
-0.436
-0.601
-0.836
-1.093
-1.129
-0.876
-0.594
-0.409
-0.304
-0.248
-0.219
-0.211
-0.224
-0.255
-0.280
-0.267
-0.211
-0.133
-0.059
0.011
0.091
0.202
0.383
0.742
1.527
0.828
4.212
5.497
1.423
0.641
0.494
0.435
0.350
0.247
0.151
0.073
0.017
-0.020
-0.042
-0.050
-0.049
-0.042
-0.034
-0.026
-0.018
-0.012
-0.008
-0.004
-0.002
0.
-0.048
-0.051
-0.054
-0.057
-0.062
-0.067
-0.073
-0.081
-0.090
-0.103
-0.119
-0.141
-0.170
-0.209
-0.262
-0.332
-0.420
-0.519
-0.596
-0.597
-0.510
-0.397
-0.304
-0.245
-0.209
-0.189
-0.183
-0.194
-0.214
-0.228
-0.211
-0.159
-0.092
-0.027
0.029
0.085
0.158
0.287
0.607
1.756
6.386
1.100
2.623
1.133
0.550
0.402
0.337
0.265
0.181
0.100
0.032
-0.019
-0.053
-0.071
-0.075
-0.070
-0.059
-0.047
-0.036
-0.026
-0.019
-0.013
-0.008
-0.005
-0.003
-0.047
-0.050
-0.053
-0.056
-0.060
-0.065
-0.070
-0.077
-0.086
-0.096
-0.109
-0.126
-0.148
-0.176
-0.211
-0.254
-0.300
-0.344
-0.369
-0.363
-0.325
-0.275
-0.230
-0.197
-0.175
-0.163
-0.159
-0.164
-0.172
-0.172
-0.152
-0.110
-0.059
-0.009
0.032
0.067
0.108
0.179
0.367
1.072
2.993
-2.834
0.084
0.467
0.356
0.285
0.235
0.179
0.114
0.049
-0.009
-0.054
-0.083
-0.097
-0.098
-0.088
-0.074
-0.059
-0.045
-0.033
-0.024
-0.017
-0.012
-0.008
-0.006
-0.046
-0.049
-0.051
-0.055
-0.058
-0.062
-0.068
-0.073
-0.081
-0.089
-0.100
-0.113
-0.129
-0.149
-0.172
-0.197
-0.222
-0.243
-0.251
-0.245
-0.226
-0.202
-0.179
-0.161
-0.148
-0.140
-0.136
-0.135
-0.135
-0.127
-0.108
-0.076
-0.039
-0.004
0.023
0.043
0.056
0.068
0.093
0.130
-0.182
-0.609
-0.114
0.161
0.200
0.181
0.149
0.107
0.058
0.006
-0.041
-0.079
-0.105
-0.115
-0.113
-0.100
-0.083
-0.066
-0.051
-0.038
-0.028
-0.021
-0.015
-0.011
-0.008
-0.045
-0.047
-0.050
-0.053
-0.056
-0.060
-0.065
-0.070
-0.076
-0.083
-0.091
-0.101
-0.113
-0.127
-0.141
-0.157
-0.171
-0.181
-0.184
-0.179
-0.169
-0.156
-0.144
-0.133
-0.125
-0.119
-0.114
-0.111
-0.105
-0.095
-0.078
-0.055
-0.029
-0.006
0.011
0.020
0.017
0.
-0.032
-0.059
-0.074
-0.071
0.009
0.087
0.113
0.107
0.086
0.055
0.017
-0.023
-0.062
-0.093
-0.114
-0.122
-0.117
-0.103
-0.086
-0.069
-0.053
-0.041
-0.031
-0.023
-0.017
-0.013
-0.010
-0.044
-0.046
-0.048
-0.051
-0.054
-0.058
-0.062
-0.066
-0.071
-0.077
-0.083
-0.091
-0.100
-0.109
-0.119
-0.128
-0.136
-0.141
-0.142
-0.140
-0.134
-0.126
-0.119
-0.112
-0.106
-0.101
-0.096
-0.091
-0.084
-0.074
-0.060
-0.043
-0.026
-0.010
0.000
0.004
-0.003
-0.022
-0.049
-0.061
-0.042
-0.005
0.029
0.054
0.064
0.060
0.044
0.021
-0.008
-0.040
-0.070
-0.095
-0.111
-0.116
-0.111
-0.099
-0.084
-0.068
-0.053
-0.041
-0.032
-0.024
-0.019
-0.014
-0.011
-0.043
-0.045
-0.047
-0.049
-0.052
-0.055
-0.059
-0.062
-0.067
-0.071
-0.077
-0.082
-0.088
-0.095
-0.101
-0.107
-0.112
-0.115
-0.115
-0.114
-0.110
-0.106
-0.101
-0.096
-0.091
-0.087
-0.082
-0.077
-0.070
-0.061
-0.050
-0.038
-0.025
-0.015
-0.008
-0.006
-0.011
-0.023
-0.036
-0.038
-0.024
-0.001
0.018
0.030
0.034
0.030
0.017
-0.001
-0.022
-0.046
-0.069
-0.088
-0.100
-0.104
-0.100
-0.089
-0.076
-0.063
-0.050
-0.040
-0.031
-0.024
-0.019
-0.015
-0.012
-0.041
-0.043
-0.045
-0.048
-0.050
-0.053
-0.056
-0.059
-0.062
-0.066
-0.070
-0.075
-0.079
-0.084
-0.088
-0.092
-0.095
-0.097
-0.097
-0.096
-0.093
-0.090
-0.087
-0.083
-0.080
-0.075
-0.071
-0.066
-0.059
-0.052
-0.044
-0.034
-0.026
-0.018
-0.013
-0.011
-0.013
-0.018
-0.023
-0.023
-0.015
-0.003
0.008
0.014
0.015
0.011
0.001
-0.012
-0.029
-0.046
-0.063
-0.076
-0.085
-0.088
-0.085
-0.077
-0.067
-0.056
-0.046
-0.037
-0.030
-0.024
-0.019
-0.015
-0.013
-0.040
-0.042
-0.044
-0.046
-0.048
-0.050
-0.053
-0.056
-0.059
-0.062
-0.065
-0.068
-0.072
-0.075
-0.078
-0.081
-0.082
-0.083
-0.083
-0.083
-0.081
-0.079
-0.076
-0.073
-0.070
-0.066
-0.062
-0.058
-0.052
-0.046
-0.040
-0.033
-0.026
-0.020
-0.016
-0.014
-0.014
-0.016
-0.017
-0.015
-0.011
-0.005
0.001
0.003
0.003
-0.001
-0.008
-0.018
-0.030
-0.043
-0.055
-0.064
-0.070
-0.072
-0.070
-0.065
-0.057
-0.049
-0.041
-0.034
-0.028
-0.023
-0.019
-0.016
-0.013
-0.039
-0.041
-0.042
-0.044
-0.046
-0.048
-0.050
-0.053
-0.055
-0.058
-0.060
-0.063
-0.065
-0.068
-0.070
-0.072
-0.073
-0.074
-0.074
-0.073
-0.072
-0.070
-0.068
-0.065
-0.062
-0.059
-0.056
-0.052
-0.047
-0.042
-0.037
-0.032
-0.027
-0.022
-0.019
-0.016
-0.015
-0.015
-0.014
-0.013
-0.010
-0.007
-0.005
-0.003
-0.005
-0.008
-0.014
-0.021
-0.029
-0.038
-0.046
-0.053
-0.057
-0.059
-0.057
-0.053
-0.048
-0.042
-0.036
-0.031
-0.026
-0.022
-0.018
-0.015
-0.013
-0.038
-0.039
-0.041
-0.043
-0.044
-0.046
-0.048
-0.050
-0.052
-0.054
-0.056
-0.058
-0.060
-0.062
-0.063
-0.065
-0.065
-0.066
-0.066
-0.065
-0.064
-0.063
-0.061
-0.059
-0.056
-0.054
-0.051
-0.047
-0.043
-0.039
-0.035
-0.031
-0.027
-0.023
-0.020
-0.018
-0.016
-0.015
-0.014
-0.013
-0.011
-0.009
-0.008
-0.008
-0.009
-0.012
-0.016
-0.021
-0.027
-0.034
-0.039
-0.044
-0.047
-0.048
-0.047
-0.044
-0.040
-0.036
-0.032
-0.027
-0.024
-0.020
-0.017
-0.015
-0.013
-0.037
-0.038
-0.039
-0.041
-0.042
-0.044
-0.046
-0.047
-0.049
-0.051
-0.052
-0.054
-0.056
-0.057
-0.058
-0.059
-0.060
-0.060
-0.060
-0.059
-0.058
-0.057
-0.055
-0.054
-0.052
-0.049
-0.047
-0.044
-0.041
-0.037
-0.034
-0.030
-0.027
-0.024
-0.021
-0.019
-0.017
-0.016
-0.015
-0.013
-0.012
-0.011
-0.011
-0.011
-0.012
-0.014
-0.017
-0.021
-0.025
-0.030
-0.033
-0.037
-0.039
-0.039
-0.039
-0.037
-0.034
-0.031
-0.028
-0.025
-0.022
-0.019
-0.017
-0.015
-0.013
-0.010
-0.010
-0.010
-0.009
-0.009
-0.009
-0.009
-0.009
-0.009
-0.009
-0.009
-0.010
-0.012
-0.014
-0.017
-0.020
-0.024
-0.028
-0.032
-0.036
-0.039
-0.041
-0.042
-0.042
-0.041
-0.039
-0.037
-0.036
-0.034
-0.033
-0.033
-0.032
-0.033
-0.033
-0.034
-0.035
-0.036
-0.037
-0.038
-0.039
-0.040
-0.041
-0.042
-0.042
-0.042
-0.041
-0.041
-0.040
-0.038
-0.037
-0.035
-0.033
-0.032
-0.030
-0.028
-0.027
-0.025
-0.024
-0.022
-0.021
-0.020
-0.019
-0.018
-0.017
-0.016
-0.010
-0.010
-0.010
-0.009
-0.009
-0.008
-0.008
-0.008
-0.007
-0.008
-0.008
-0.009
-0.011
-0.013
-0.016
-0.021
-0.026
-0.031
-0.037
-0.042
-0.046
-0.048
-0.049
-0.049
-0.047
-0.044
-0.042
-0.039
-0.037
-0.036
-0.035
-0.035
-0.035
-0.036
-0.037
-0.038
-0.039
-0.040
-0.042
-0.043
-0.044
-0.045
-0.046
-0.046
-0.046
-0.045
-0.044
-0.043
-0.041
-0.040
-0.038
-0.036
-0.034
-0.032
-0.030
-0.028
-0.026
-0.024
-0.023
-0.022
-0.020
-0.019
-0.018
-0.017
-0.016
-0.010
-0.010
-0.009
-0.009
-0.008
-0.007
-0.007
-0.006
-0.006
-0.006
-0.006
-0.007
-0.009
-0.011
-0.015
-0.020
-0.027
-0.034
-0.041
-0.048
-0.053
-0.057
-0.058
-0.056
-0.054
-0.050
-0.047
-0.043
-0.041
-0.039
-0.038
-0.038
-0.038
-0.039
-0.040
-0.041
-0.042
-0.044
-0.046
-0.047
-0.049
-0.050
-0.050
-0.051
-0.050
-0.050
-0.048
-0.047
-0.045
-0.043
-0.040
-0.038
-0.035
-0.033
-0.031
-0.029
-0.027
-0.025
-0.023
-0.022
-0.021
-0.019
-0.018
-0.017
-0.016
-0.010
-0.010
-0.009
-0.008
-0.007
-0.007
-0.006
-0.005
-0.004
-0.004
-0.004
-0.004
-0.006
-0.008
-0.013
-0.019
-0.027
-0.036
-0.045
-0.054
-0.061
-0.065
-0.066
-0.064
-0.061
-0.056
-0.051
-0.047
-0.044
-0.042
-0.041
-0.041
-0.041
-0.042
-0.043
-0.045
-0.046
-0.048
-0.050
-0.052
-0.053
-0.055
-0.056
-0.056
-0.055
-0.054
-0.053
-0.051
-0.048
-0.046
-0.043
-0.040
-0.037
-0.035
-0.032
-0.030
-0.028
-0.026
-0.024
-0.022
-0.021
-0.019
-0.018
-0.017
-0.016
-0.010
-0.010
-0.009
-0.008
-0.007
-0.006
-0.004
-0.003
-0.002
-0.001
0.000
0.000
-0.001
-0.003
-0.008
-0.014
-0.024
-0.035
-0.047
-0.059
-0.068
-0.073
-0.074
-0.071
-0.067
-0.061
-0.055
-0.050
-0.047
-0.045
-0.044
-0.044
-0.045
-0.046
-0.047
-0.049
-0.051
-0.053
-0.055
-0.057
-0.059
-0.060
-0.061
-0.061
-0.061
-0.060
-0.058
-0.055
-0.052
-0.049
-0.046
-0.042
-0.039
-0.036
-0.033
-0.031
-0.028
-0.026
-0.024
-0.023
-0.021
-0.020
-0.018
-0.017
-0.016
-0.010
-0.009
-0.008
-0.007
-0.006
-0.004
-0.003
-0.001
0.001
0.002
0.004
0.005
0.005
0.004
0.000
-0.006
-0.017
-0.030
-0.045
-0.059
-0.071
-0.077
-0.079
-0.076
-0.070
-0.063
-0.057
-0.051
-0.048
-0.046
-0.046
-0.047
-0.048
-0.050
-0.052
-0.054
-0.056
-0.059
-0.061
-0.063
-0.065
-0.067
-0.068
-0.068
-0.067
-0.065
-0.063
-0.060
-0.056
-0.052
-0.049
-0.045
-0.041
-0.038
-0.035
-0.032
-0.029
-0.027
-0.025
-0.023
-0.021
-0.020
-0.018
-0.017
-0.016
-0.010
-0.009
-0.008
-0.007
-0.005
-0.003
-0.001
0.001
0.004
0.006
0.008
0.010
0.012
0.013
0.012
0.008
-0.002
-0.017
-0.035
-0.053
-0.067
-0.075
-0.077
-0.074
-0.068
-0.061
-0.055
-0.051
-0.048
-0.047
-0.048
-0.050
-0.052
-0.054
-0.057
-0.059
-0.062
-0.065
-0.068
-0.071
-0.073
-0.074
-0.075
-0.075
-0.074
-0.071
-0.068
-0.065
-0.060
-0.056
-0.051
-0.047
-0.043
-0.039
-0.036
-0.032
-0.030
-0.027
-0.025
-0.023
-0.021
-0.020
-0.018
-0.017
-0.016
-0.011
-0.009
-0.008
-0.006
-0.004
-0.002
0.001
0.004
0.007
0.009
0.011
0.014
0.019
0.024
0.029
0.030
0.022
0.007
-0.013
-0.035
-0.052
-0.063
-0.066
-0.064
-0.059
-0.054
-0.049
-0.047
-0.046
-0.047
-0.049
-0.052
-0.055
-0.058
-0.062
-0.065
-0.069
-0.073
-0.076
-0.079
-0.081
-0.082
-0.083
-0.083
-0.081
-0.078
-0.074
-0.070
-0.065
-0.059
-0.054
-0.049
-0.044
-0.040
-0.036
-0.033
-0.030
-0.027
-0.025
-0.023
-0.021
-0.019
-0.018
-0.017
-0.015
-0.011
-0.010
-0.008
-0.006
-0.003
0.000
0.003
0.007
0.010
0.012
0.011
0.013
0.019
0.033
0.050
0.062
0.062
0.048
0.024
-0.002
-0.024
-0.038
-0.044
-0.044
-0.042
-0.039
-0.038
-0.039
-0.042
-0.045
-0.049
-0.054
-0.058
-0.062
-0.067
-0.072
-0.077
-0.083
-0.087
-0.090
-0.092
-0.092
-0.093
-0.092
-0.090
-0.086
-0.081
-0.075
-0.069
-0.063
-0.057
-0.051
-0.046
-0.041
-0.037
-0.033
-0.030
-0.027
-0.025
-0.023
-0.021
-0.019
-0.018
-0.016
-0.015
-0.011
-0.010
-0.008
-0.006
-0.003
0.000
0.005
0.009
0.012
0.012
0.004
-0.007
-0.005
0.024
0.070
0.106
0.120
0.108
0.080
0.047
0.019
0.001
-0.008
-0.011
-0.013
-0.015
-0.020
-0.027
-0.035
-0.043
-0.049
-0.055
-0.060
-0.065
-0.071
-0.079
-0.087
-0.095
-0.100
-0.103
-0.105
-0.106
-0.106
-0.105
-0.102
-0.097
-0.090
-0.082
-0.074
-0.066
-0.059
-0.052
-0.047
-0.042
-0.037
-0.033
-0.030
-0.027
-0.025
-0.022
-0.020
-0.019
-0.017
-0.016
-0.014
-0.012
-0.010
-0.008
-0.006
-0.003
0.001
0.005
0.010
0.014
0.008
-0.021
-0.079
-0.110
-0.046
0.072
0.162
0.201
0.190
0.152
0.108
0.074
0.053
0.043
0.038
0.033
0.024
0.008
-0.010
-0.027
-0.041
-0.050
-0.057
-0.063
-0.068
-0.076
-0.086
-0.098
-0.109
-0.116
-0.120
-0.122
-0.125
-0.126
-0.125
-0.120
-0.112
-0.102
-0.091
-0.080
-0.070
-0.061
-0.054
-0.047
-0.042
-0.037
-0.033
-0.030
-0.027
-0.024
-0.022
-0.020
-0.018
-0.017
-0.015
-0.014
-0.013
-0.011
-0.009
-0.006
-0.003
0.
0.004
0.009
0.012
-0.002
-0.076
-0.280
-0.511
-0.315
0.033
0.226
0.293
0.281
0.229
0.175
0.138
0.120
0.116
0.116
0.110
0.089
0.054
0.015
-0.019
-0.042
-0.055
-0.063
-0.067
-0.072
-0.079
-0.091
-0.106
-0.122
-0.133
-0.140
-0.148
-0.155
-0.160
-0.159
-0.151
-0.136
-0.119
-0.103
-0.087
-0.074
-0.064
-0.055
-0.048
-0.042
-0.037
-0.032
-0.029
-0.026
-0.023
-0.021
-0.019
-0.017
-0.016
-0.015
-0.013
-0.014
-0.012
-0.010
-0.007
-0.005
-0.002
0.000
0.001
-0.004
-0.035
-0.143
-0.552
-1.695
-0.912
-0.010
0.284
0.361
0.344
0.288
0.236
0.207
0.205
0.222
0.246
0.253
0.213
0.134
0.048
-0.017
-0.055
-0.071
-0.075
-0.076
-0.077
-0.082
-0.093
-0.110
-0.129
-0.148
-0.167
-0.188
-0.211
-0.226
-0.227
-0.210
-0.179
-0.148
-0.119
-0.097
-0.079
-0.066
-0.055
-0.047
-0.041
-0.036
-0.032
-0.028
-0.025
-0.023
-0.020
-0.018
-0.017
-0.015
-0.014
-0.013
-0.015
-0.013
-0.011
-0.008
-0.006
-0.006
-0.011
-0.022
-0.042
-0.087
-0.102
0.037
-0.862
-0.506
0.144
0.320
0.354
0.343
0.310
0.282
0.281
0.314
0.388
0.493
0.568
0.498
0.294
0.089
-0.039
-0.094
-0.105
-0.099
-0.092
-0.086
-0.086
-0.093
-0.108
-0.131
-0.163
-0.206
-0.262
-0.323
-0.373
-0.378
-0.329
-0.258
-0.192
-0.142
-0.108
-0.084
-0.067
-0.055
-0.046
-0.040
-0.035
-0.030
-0.027
-0.024
-0.022
-0.019
-0.017
-0.016
-0.014
-0.013
-0.012
-0.017
-0.015
-0.012
-0.009
-0.006
-0.009
-0.024
-0.063
-0.116
-0.112
0.107
0.899
1.239
0.871
0.512
0.311
0.269
0.296
0.311
0.321
0.359
0.456
0.654
1.010
1.473
1.333
0.636
0.111
-0.134
-0.190
-0.171
-0.141
-0.118
-0.103
-0.096
-0.096
-0.106
-0.134
-0.186
-0.271
-0.399
-0.566
-0.732
-0.766
-0.603
-0.403
-0.258
-0.171
-0.119
-0.087
-0.067
-0.054
-0.045
-0.038
-0.033
-0.029
-0.026
-0.023
-0.020
-0.018
-0.017
-0.015
-0.013
-0.012
-0.011
-0.019
-0.017
-0.013
-0.007
-0.002
-0.003
-0.026
-0.110
-0.271
-0.288
0.124
1.097
2.375
2.929
1.114
0.407
0.207
0.266
0.324
0.367
0.443
0.628
1.046
2.015
5.695
4.987
1.270
-0.017
-0.412
-0.385
-0.278
-0.201
-0.158
-0.132
-0.117
-0.113
-0.122
-0.152
-0.224
-0.375
-0.645
-1.100
-1.795
-2.033
-1.272
-0.643
-0.337
-0.196
-0.125
-0.087
-0.065
-0.051
-0.042
-0.036
-0.031
-0.027
-0.024
-0.022
-0.019
-0.017
-0.016
-0.014
-0.012
-0.011
-0.010
-0.022
-0.019
-0.013
-0.004
0.009
0.023
0.022
-0.052
-0.284
-0.414
-0.048
0.402
0.846
3.309
2.526
0.894
0.294
0.311
0.373
0.425
0.528
0.809
1.581
3.260
8.135
7.487
1.745
-0.571
-0.999
-0.676
-0.405
-0.270
-0.211
-0.177
-0.158
-0.174
-0.212
-0.232
-0.282
-0.488
-0.989
-2.006
-5.108
-7.634
-2.584
-0.887
-0.386
-0.202
-0.121
-0.080
-0.058
-0.046
-0.038
-0.033
-0.029
-0.026
-0.023
-0.021
-0.018
-0.016
-0.015
-0.013
-0.012
-0.010
-0.009
-0.025
-0.022
-0.015
-0.001
0.026
0.074
0.158
0.264
0.244
-0.063
-0.160
-0.099
-0.877
1.077
1.611
0.465
0.152
0.389
0.417
0.456
0.588
0.905
1.928
4.436
4.900
15.819
2.113
-1.226
-1.477
-0.860
-0.482
-0.327
-0.274
-0.233
-0.204
-0.333
-0.637
-0.573
-0.351
-0.450
-1.015
-2.287
-6.039
-9.897
-2.575
-0.793
-0.334
-0.172
-0.102
-0.066
-0.048
-0.038
-0.033
-0.030
-0.028
-0.025
-0.022
-0.020
-0.018
-0.016
-0.014
-0.012
-0.011
-0.009
-0.008
-0.030
-0.027
-0.019
-0.001
0.040
0.132
0.341
0.828
1.998
0.942
-3.100
0.170
1.144
-0.934
0.111
0.180
0.012
0.448
0.174
0.224
0.626
0.958
1.665
2.865
2.393
3.263
0.505
-1.051
-1.161
-0.743
-0.454
-0.342
-0.313
-0.229
-0.095
-0.501
-3.672
-2.213
-0.353
0.005
1.029
1.693
-0.553
2.595
-0.416
-0.313
-0.190
-0.118
-0.071
-0.044
-0.032
-0.029
-0.029
-0.029
-0.027
-0.025
-0.023
-0.020
-0.017
-0.015
-0.013
-0.012
-0.010
-0.009
-0.007
-0.035
-0.033
-0.027
-0.011
0.032
0.139
0.382
0.668
3.877
4.874
-11.496
0.402
0.239
-13.171
-1.268
-0.016
-0.746
-0.189
-0.444
0.303
1.158
1.172
0.929
0.935
0.593
0.227
-0.330
-0.688
-0.688
-0.508
-0.359
-0.291
-0.245
-0.004
0.725
0.939
-5.139
-2.712
0.070
0.849
1.032
2.520
1.839
1.532
0.514
0.070
-0.107
-0.091
-0.035
-0.012
-0.012
-0.019
-0.027
-0.031
-0.031
-0.028
-0.024
-0.021
-0.018
-0.016
-0.013
-0.012
-0.010
-0.008
-0.006
-0.041
-0.041
-0.039
-0.031
-0.010
0.039
0.108
-0.050
0.053
0.328
-0.269
0.618
-0.297
-2.320
-0.878
-0.692
-3.175
-2.703
0.029
5.924
2.966
1.711
0.446
0.135
-0.066
-0.246
-0.393
-0.456
-0.424
-0.345
-0.270
-0.209
-0.099
0.351
3.068
4.480
2.161
0.047
0.631
1.978
1.051
1.635
2.758
1.211
0.634
-0.035
-0.441
-0.187
0.022
0.039
0.014
-0.013
-0.031
-0.039
-0.039
-0.034
-0.028
-0.023
-0.020
-0.017
-0.014
-0.012
-0.010
-0.008
-0.006
-0.048
-0.050
-0.052
-0.055
-0.062
-0.094
-0.229
-0.498
-0.262
0.222
0.400
0.561
0.177
-0.201
-0.248
-0.485
-1.231
-0.951
0.231
2.629
1.544
0.464
-0.001
-0.307
-0.408
-0.382
-0.351
-0.331
-0.309
-0.276
-0.233
-0.177
-0.058
0.389
2.541
4.185
1.230
0.142
0.581
2.051
1.290
1.453
1.602
1.078
0.433
-0.921
-2.761
-0.442
0.198
0.117
0.040
-0.016
-0.048
-0.058
-0.054
-0.044
-0.034
-0.027
-0.022
-0.019
-0.016
-0.014
-0.011
-0.008
-0.006
-0.054
-0.058
-0.064
-0.073
-0.092
-0.143
-0.257
-0.378
-0.224
0.078
0.249
0.308
0.210
0.094
0.001
-0.146
-0.318
-0.335
-8.044
-3.577
0.257
-0.034
-0.380
-0.776
-0.791
-0.508
-0.328
-0.284
-0.300
-0.300
-0.264
-0.250
-0.260
0.057
1.312
3.924
4.073
-0.477
0.076
0.547
0.724
0.845
0.855
0.671
0.200
-1.269
-3.964
-0.269
0.353
0.171
0.033
-0.053
-0.089
-0.093
-0.078
-0.058
-0.041
-0.031
-0.026
-0.023
-0.021
-0.017
-0.013
-0.009
-0.006
-0.058
-0.064
-0.071
-0.081
-0.098
-0.129
-0.174
-0.192
-0.112
0.033
0.146
0.202
0.200
0.169
0.119
0.065
0.042
-0.082
-1.401
-0.325
0.162
-0.215
-0.704
-2.078
-2.085
-0.734
-0.306
-0.305
-0.457
-0.472
-0.361
-0.414
-1.088
-2.634
0.454
1.034
-0.237
-0.627
-0.311
-0.045
0.291
0.482
0.538
0.462
0.191
-0.327
-0.633
-0.008
0.293
0.184
-0.072
-0.177
-0.167
-0.150
-0.112
-0.074
-0.048
-0.037
-0.033
-0.031
-0.028
-0.023
-0.017
-0.011
-0.006
-0.062
-0.068
-0.075
-0.083
-0.094
-0.107
-0.114
-0.102
-0.049
0.031
0.111
0.166
0.191
0.191
0.174
0.185
0.334
0.807
4.118
5.183
0.722
-1.038
-0.718
-7.385
-7.364
-0.810
-0.246
-0.411
-0.893
-0.852
-0.443
-0.415
-1.832
-15.187
-1.964
0.115
0.215
0.216
-0.840
-0.625
0.026
0.300
0.464
0.585
0.309
0.093
0.010
0.152
0.412
0.376
-0.294
-0.317
-0.235
-0.247
-0.168
-0.089
-0.050
-0.040
-0.043
-0.046
-0.042
-0.034
-0.025
-0.015
-0.008
-0.064
-0.070
-0.076
-0.082
-0.088
-0.090
-0.085
-0.066
-0.027
0.029
0.089
0.140
0.170
0.179
0.175
0.191
0.293
0.673
1.052
1.259
-3.853
-6.441
0.786
2.115
1.925
-0.393
-0.206
-0.429
-0.989
-0.849
-0.314
-0.081
0.203
1.436
0.105
-0.101
0.226
0.215
-0.678
-0.319
0.042
0.219
0.455
0.815
0.409
0.233
0.142
0.186
0.441
0.544
0.166
0.804
-0.037
-0.415
-0.233
-0.081
-0.021
-0.032
-0.058
-0.070
-0.067
-0.053
-0.035
-0.020
-0.009
-0.065
-0.071
-0.076
-0.080
-0.083
-0.081
-0.073
-0.054
-0.023
0.018
0.063
0.103
0.131
0.142
0.141
0.145
0.197
0.617
0.467
0.082
-0.637
0.091
3.409
5.941
1.308
-0.235
-0.180
-0.261
-0.424
-0.315
-0.067
0.168
0.792
2.198
0.987
0.050
0.175
-0.051
-5.634
-2.376
0.071
0.140
0.304
0.417
0.363
0.242
0.150
0.119
0.208
0.466
2.078
6.425
0.233
-0.415
-0.301
0.086
0.152
0.019
-0.075
-0.112
-0.109
-0.082
-0.050
-0.025
-0.009
-0.066
-0.071
-0.075
-0.078
-0.080
-0.077
-0.069
-0.053
-0.030
0.000
0.033
0.062
0.084
0.093
0.092
0.088
0.093
0.119
0.012
-0.272
-0.576
0.055
1.560
2.116
0.708
0.112
-0.151
-0.219
-0.150
-0.048
0.050
0.172
0.417
0.744
0.503
0.028
-0.131
-0.254
-1.427
2.099
0.295
-0.021
0.015
0.227
0.293
0.243
0.159
0.043
0.002
0.405
2.220
3.961
0.777
-0.110
-0.636
1.942
0.897
0.179
-0.080
-0.166
-0.169
-0.117
-0.063
-0.027
-0.007
-0.066
-0.070
-0.074
-0.076
-0.077
-0.075
-0.068
-0.056
-0.039
-0.018
0.005
0.026
0.040
0.047
0.046
0.037
0.019
-0.024
-0.142
-0.433
-0.900
-0.586
0.180
0.424
0.265
-0.048
-0.509
-0.708
-0.297
-0.030
0.057
0.105
0.161
0.253
0.276
0.080
-0.111
-0.106
0.130
0.749
-0.007
-0.148
-0.092
0.221
0.334
0.315
0.316
0.276
-0.086
0.167
2.407
4.529
1.354
3.054
0.660
5.687
1.837
0.435
-0.019
-0.169
-0.194
-0.125
-0.058
-0.018
0.001
-0.065
-0.069
-0.072
-0.075
-0.075
-0.073
-0.068
-0.060
-0.047
-0.033
-0.018
-0.004
0.006
0.011
0.008
-0.001
-0.022
-0.064
-0.153
-0.318
-0.502
-0.396
-0.103
0.045
0.013
-0.227
-0.961
-1.619
-0.643
-0.106
0.028
0.069
0.069
0.221
0.674
0.621
0.344
0.016
-1.120
-2.756
-0.525
0.197
0.316
0.387
0.629
0.579
0.784
4.025
1.228
0.086
0.185
0.535
0.707
1.377
1.537
3.367
1.562
0.468
0.143
0.086
-0.016
-0.039
-0.015
0.004
0.014
-0.064
-0.067
-0.070
-0.073
-0.073
-0.072
-0.069
-0.063
-0.054
-0.045
-0.034
-0.025
-0.019
-0.016
-0.018
-0.027
-0.044
-0.074
-0.124
-0.194
-0.243
-0.214
-0.122
-0.056
-0.054
-0.147
-0.440
-0.755
-0.416
-0.109
0.022
0.085
0.028
0.221
1.753
1.340
0.364
-0.131
-0.424
-0.790
0.035
2.229
1.613
0.748
1.680
1.383
1.075
4.149
1.617
0.210
-0.208
-0.229
0.055
0.334
0.669
1.099
0.756
0.201
0.338
0.487
0.299
0.113
0.053
0.037
0.032
-0.063
-0.066
-0.069
-0.071
-0.072
-0.071
-0.069
-0.065
-0.060
-0.053
-0.047
-0.041
-0.037
-0.035
-0.038
-0.044
-0.056
-0.075
-0.102
-0.132
-0.151
-0.142
-0.112
-0.080
-0.063
-0.057
-0.073
-0.134
-0.143
-0.066
0.041
0.164
0.257
0.269
0.886
0.878
0.265
-0.051
0.150
-0.143
-0.505
6.853
3.435
0.963
0.530
-0.074
1.799
4.484
1.202
0.286
-0.090
-0.221
-0.042
0.149
0.345
0.785
2.119
0.861
0.550
0.554
0.378
0.194
0.104
0.066
0.049
-0.061
-0.064
-0.067
-0.069
-0.070
-0.070
-0.069
-0.067
-0.063
-0.059
-0.055
-0.052
-0.050
-0.049
-0.051
-0.056
-0.065
-0.077
-0.092
-0.108
-0.118
-0.118
-0.108
-0.092
-0.074
-0.059
-0.052
-0.067
-0.081
-0.041
0.050
0.189
0.372
0.335
0.181
0.044
-0.052
0.007
0.152
0.068
0.099
2.053
1.878
0.184
-0.150
-0.183
1.982
3.690
0.035
0.410
0.361
0.191
0.136
0.187
0.300
0.640
1.384
1.165
0.713
0.479
0.326
0.203
0.125
0.084
0.062
-0.060
-0.063
-0.065
-0.068
-0.069
-0.069
-0.069
-0.068
-0.066
-0.064
-0.062
-0.060
-0.059
-0.060
-0.062
-0.066
-0.072
-0.081
-0.091
-0.102
-0.110
-0.114
-0.113
-0.106
-0.097
-0.088
-0.082
-0.079
-0.066
-0.026
0.042
0.126
0.189
0.136
-0.029
-0.179
-0.163
-0.023
0.124
0.256
0.396
0.587
0.365
-0.117
-0.152
-0.089
-0.054
-6.671
-3.182
0.727
0.856
0.532
0.301
0.261
0.302
0.421
0.584
0.696
0.553
0.381
0.269
0.185
0.129
0.092
0.070
-0.059
-0.062
-0.064
-0.066
-0.068
-0.069
-0.069
-0.069
-0.069
-0.068
-0.067
-0.067
-0.067
-0.069
-0.071
-0.075
-0.080
-0.087
-0.096
-0.105
-0.114
-0.122
-0.127
-0.129
-0.128
-0.126
-0.118
-0.100
-0.062
-0.002
0.051
0.085
0.086
0.036
-0.054
-0.124
-0.108
-0.020
0.084
0.181
0.251
0.264
0.183
0.084
0.083
0.147
0.186
-0.021
0.726
0.960
0.741
0.503
0.348
0.306
0.314
0.347
0.386
0.402
0.362
0.290
0.223
0.167
0.124
0.094
0.073
-0.058
-0.061
-0.063
-0.065
-0.067
-0.069
-0.070
-0.070
-0.071
-0.071
-0.072
-0.073
-0.074
-0.076
-0.080
-0.084
-0.090
-0.096
-0.105
-0.116
-0.129
-0.141
-0.154
-0.165
-0.174
-0.177
-0.177
-0.154
-0.070
0.052
0.120
0.108
0.064
0.005
-0.060
-0.100
-0.085
-0.021
0.059
0.137
0.201
0.244
0.259
0.263
0.290
0.389
0.708
1.636
2.163
1.159
0.527
0.356
0.317
0.317
0.325
0.330
0.329
0.314
0.282
0.237
0.191
0.151
0.118
0.093
0.074
-0.057
-0.060
-0.062
-0.065
-0.067
-0.069
-0.070
-0.072
-0.073
-0.075
-0.076
-0.078
-0.081
-0.084
-0.088
-0.094
-0.100
-0.109
-0.120
-0.135
-0.153
-0.174
-0.196
-0.220
-0.240
-0.256
-0.275
-0.269
-0.062
0.285
0.466
0.225
0.080
-0.003
-0.096
-0.155
-0.122
-0.042
0.042
0.121
0.197
0.268
0.326
0.367
0.409
0.518
0.919
3.280
3.005
0.636
0.043
0.143
0.247
0.303
0.327
0.327
0.310
0.282
0.247
0.209
0.172
0.139
0.112
0.090
0.073
-0.057
-0.059
-0.062
-0.064
-0.066
-0.069
-0.071
-0.073
-0.076
-0.078
-0.081
-0.084
-0.088
-0.093
-0.098
-0.105
-0.113
-0.124
-0.140
-0.162
-0.191
-0.224
-0.254
-0.290
-0.335
-0.354
-0.372
-0.357
0.525
1.130
1.388
0.310
0.091
0.029
-0.126
-0.267
-0.194
-0.072
0.025
0.108
0.189
0.270
0.341
0.393
0.432
0.500
0.681
1.249
1.536
-2.415
-1.362
-0.157
0.167
0.277
0.316
0.318
0.297
0.264
0.227
0.191
0.158
0.129
0.105
0.086
0.071
-0.056
-0.059
-0.061
-0.064
-0.066
-0.069
-0.072
-0.075
-0.078
-0.082
-0.086
-0.091
-0.097
-0.103
-0.110
-0.118
-0.128
-0.143
-0.165
-0.198
-0.244
-0.285
-0.284
-0.255
-0.354
-0.418
-0.353
-0.218
0.540
0.542
0.247
0.060
0.070
0.241
0.254
-0.157
-0.166
-0.066
0.013
0.087
0.163
0.238
0.306
0.355
0.383
0.396
0.378
0.337
-0.113
-3.408
-1.627
-0.237
0.128
0.252
0.294
0.297
0.277
0.245
0.209
0.175
0.145
0.120
0.099
0.081
0.067
-0.056
-0.058
-0.061
-0.064
-0.066
-0.069
-0.073
-0.077
-0.081
-0.086
-0.092
-0.099
-0.107
-0.116
-0.125
-0.135
-0.147
-0.164
-0.192
-0.238
-0.307
-0.358
-0.149
0.860
0.948
-0.062
-0.053
-0.027
0.039
0.035
-0.106
-0.329
-0.198
0.131
1.747
0.370
0.050
-0.016
0.005
0.057
0.121
0.187
0.244
0.286
0.304
0.295
0.237
0.114
-0.142
-0.558
-0.423
-0.059
0.140
0.230
0.265
0.267
0.249
0.221
0.189
0.159
0.132
0.110
0.091
0.076
0.063
-0.055
-0.058
-0.060
-0.063
-0.067
-0.070
-0.074
-0.078
-0.084
-0.090
-0.099
-0.109
-0.120
-0.133
-0.146
-0.158
-0.172
-0.189
-0.217
-0.268
-0.351
-0.402
0.206
5.969
9.282
1.594
0.916
0.392
0.169
0.028
-0.253
-0.893
-1.068
-0.846
-1.248
0.249
0.173
0.014
-0.013
0.020
0.072
0.129
0.180
0.215
0.231
0.224
0.194
0.138
0.054
-0.028
-0.014
0.077
0.160
0.210
0.232
0.231
0.216
0.193
0.166
0.141
0.119
0.099
0.083
0.070
0.059
-0.055
-0.057
-0.060
-0.063
-0.067
-0.071
-0.075
-0.080
-0.087
-0.096
-0.107
-0.121
-0.138
-0.157
-0.176
-0.191
-0.205
-0.218
-0.238
-0.274
-0.316
-0.233
1.161
7.186
3.489
4.987
1.934
0.766
0.439
0.211
-0.123
-0.626
-0.767
0.124
-0.062
0.172
0.209
0.009
-0.042
-0.023
0.021
0.075
0.125
0.159
0.175
0.176
0.165
0.145
0.118
0.096
0.100
0.129
0.162
0.187
0.198
0.195
0.183
0.164
0.144
0.123
0.105
0.089
0.075
0.064
0.054
-0.054
-0.057
-0.060
-0.063
-0.067
-0.071
-0.076
-0.082
-0.090
-0.101
-0.116
-0.136
-0.161
-0.191
-0.219
-0.241
-0.252
-0.258
-0.264
-0.265
-0.234
0.018
1.550
7.477
4.036
4.174
1.698
0.794
0.671
0.430
0.025
0.009
-0.313
-0.327
-0.262
1.200
0.954
-0.021
-0.088
-0.085
-0.055
0.015
0.084
0.123
0.140
0.145
0.143
0.136
0.129
0.123
0.126
0.137
0.152
0.162
0.166
0.162
0.152
0.137
0.122
0.106
0.091
0.078
0.067
0.057
0.049
-0.054
-0.057
-0.060
-0.063
-0.067
-0.071
-0.077
-0.084
-0.093
-0.106
-0.125
-0.153
-0.191
-0.238
-0.282
-0.313
-0.322
-0.318
-0.305
-0.278
-0.199
0.030
0.612
1.385
1.526
1.323
0.813
0.483
0.424
0.390
-0.587
-2.816
0.050
-0.132
-1.117
-2.888
-0.690
-0.224
-0.161
-0.232
-0.305
-0.101
0.058
0.111
0.125
0.128
0.130
0.129
0.127
0.126
0.127
0.131
0.136
0.139
0.138
0.133
0.125
0.114
0.101
0.089
0.078
0.067
0.058
0.050
0.044
-0.054
-0.056
-0.060
-0.063
-0.067
-0.072
-0.077
-0.085
-0.095
-0.110
-0.134
-0.171
-0.226
-0.297
-0.366
-0.410
-0.419
-0.408
-0.382
-0.336
-0.250
-0.092
0.139
0.355
0.427
0.364
0.232
0.102
-0.008
-0.051
-0.347
1.166
4.243
0.475
-0.892
0.014
0.263
-0.244
-0.193
-0.514
-1.888
-0.286
0.085
0.130
0.130
0.128
0.129
0.129
0.127
0.125
0.123
0.121
0.120
0.118
0.115
0.109
0.102
0.093
0.084
0.074
0.066
0.057
0.050
0.044
0.038
-0.053
-0.056
-0.059
-0.063
-0.067
-0.072
-0.078
-0.085
-0.096
-0.113
-0.140
-0.186
-0.260
-0.362
-0.465
-0.531
-0.548
-0.542
-0.516
-0.456
-0.363
-0.248
-0.138
-0.081
-0.087
-0.105
-0.119
-0.180
-0.363
-0.650
-0.293
1.596
2.277
0.521
0.010
1.392
0.539
-0.196
0.019
0.141
0.043
0.352
0.235
0.175
0.152
0.146
0.144
0.142
0.136
0.129
0.121
0.114
0.108
0.102
0.096
0.089
0.083
0.075
0.068
0.061
0.054
0.048
0.043
0.038
0.033
-0.053
-0.056
-0.059
-0.063
-0.067
-0.072
-0.078
-0.086
-0.096
-0.112
-0.140
-0.192
-0.288
-0.431
-0.579
-0.673
-0.715
-0.744
-0.736
-0.655
-0.524
-0.400
-0.318
-0.301
-0.328
-0.335
-0.317
-0.330
-0.414
-0.519
-0.287
0.241
0.471
0.263
0.050
-0.062
-0.235
-0.091
0.540
1.386
2.582
1.071
0.346
0.210
0.183
0.181
0.180
0.172
0.157
0.140
0.124
0.110
0.098
0.089
0.080
0.073
0.066
0.060
0.054
0.049
0.044
0.040
0.035
0.032
0.028
-0.053
-0.055
-0.059
-0.062
-0.067
-0.072
-0.078
-0.086
-0.096
-0.111
-0.137
-0.189
-0.298
-0.480
-0.678
-0.812
-0.904
-1.025
-1.077
-0.946
-0.723
-0.538
-0.431
-0.397
-0.412
-0.436
-0.453
-0.446
-0.408
-0.348
-0.200
0.018
0.166
0.181
0.118
0.022
-0.011
0.227
0.644
1.021
0.911
0.481
0.227
0.195
0.220
0.241
0.243
0.225
0.194
0.162
0.132
0.109
0.091
0.077
0.066
0.057
0.051
0.045
0.041
0.038
0.034
0.031
0.029
0.026
0.023
-0.052
-0.055
-0.058
-0.062
-0.067
-0.072
-0.078
-0.086
-0.096
-0.111
-0.136
-0.186
-0.293
-0.475
-0.687
-0.858
-1.025
-1.228
-1.324
-1.178
-0.892
-0.646
-0.500
-0.437
-0.444
-0.515
-0.640
-0.679
-0.524
-0.352
-0.207
-0.053
0.100
0.243
0.420
0.365
0.316
0.992
1.010
-0.586
-0.096
-0.195
-0.064
0.137
0.272
0.340
0.347
0.309
0.251
0.193
0.145
0.110
0.084
0.065
0.051
0.041
0.035
0.031
0.029
0.027
0.025
0.024
0.022
0.020
0.019
-0.052
-0.055
-0.058
-0.062
-0.066
-0.072
-0.078
-0.087
-0.098
-0.113
-0.139
-0.187
-0.281
-0.429
-0.613
-0.806
-0.972
-0.764
0.445
-0.819
-0.923
-0.697
-0.527
-0.447
-0.448
-0.554
-0.814
-0.944
-0.673
-0.430
-0.282
-0.149
-0.012
0.265
1.388
1.007
0.518
0.974
0.011
-1.336
-1.140
-2.202
-0.677
0.067
0.365
0.496
0.504
0.429
0.325
0.231
0.159
0.108
0.073
0.049
0.033
0.023
0.018
0.016
0.016
0.016
0.016
0.016
0.016
0.015
0.014
-0.051
-0.054
-0.058
-0.062
-0.066
-0.072
-0.078
-0.087
-0.099
-0.116
-0.142
-0.187
-0.262
-0.375
-0.527
-0.711
-0.835
-0.195
3.447
-0.423
-0.905
-0.693
-0.510
-0.422
-0.406
-0.481
-0.669
-0.780
-0.627
-0.486
-0.388
-0.281
-0.202
-0.123
0.631
0.660
0.492
1.018
1.209
0.904
-1.248
-9.539
-1.183
0.104
0.507
0.700
0.708
0.577
0.408
0.267
0.166
0.098
0.054
0.026
0.009
0.001
-0.001
0.000
0.003
0.005
0.007
0.008
0.009
0.010
0.010
-0.051
-0.054
-0.057
-0.061
-0.066
-0.071
-0.078
-0.087
-0.099
-0.116
-0.141
-0.180
-0.238
-0.322
-0.442
-0.599
-0.730
-0.608
-0.193
-0.828
-0.876
-0.618
-0.452
-0.371
-0.338
-0.346
-0.398
-0.453
-0.487
-0.525
-0.504
-0.397
-0.308
-0.325
-0.228
0.059
0.359
1.238
1.571
1.186
1.040
-0.870
-0.128
0.313
0.638
0.879
0.898
0.706
0.468
0.283
0.158
0.076
0.025
-0.005
-0.021
-0.025
-0.022
-0.017
-0.011
-0.006
-0.002
0.001
0.003
0.005
0.006
-0.050
-0.053
-0.056
-0.060
-0.065
-0.070
-0.077
-0.086
-0.098
-0.114
-0.136
-0.168
-0.213
-0.276
-0.363
-0.479
-0.594
-0.656
-0.696
-0.816
-0.695
-0.491
-0.372
-0.310
-0.274
-0.253
-0.251
-0.295
-0.410
-0.548
-0.567
-0.437
-0.284
-0.197
-0.112
0.045
0.245
0.502
0.654
0.468
-0.292
1.118
1.599
0.470
0.633
0.903
0.939
0.725
0.464
0.263
0.128
0.040
-0.014
-0.044
-0.055
-0.054
-0.046
-0.036
-0.026
-0.017
-0.011
-0.006
-0.002
0.000
0.002
-0.049
-0.052
-0.055
-0.059
-0.064
-0.069
-0.076
-0.084
-0.095
-0.109
-0.128
-0.154
-0.189
-0.236
-0.299
-0.380
-0.469
-0.541
-0.596
-0.603
-0.508
-0.379
-0.298
-0.256
-0.228
-0.208
-0.205
-0.247
-0.360
-0.491
-0.505
-0.370
-0.198
-0.071
0.016
0.102
0.205
0.345
0.550
0.846
0.804
3.646
4.391
0.643
0.566
0.746
0.757
0.592
0.379
0.202
0.076
-0.009
-0.062
-0.088
-0.094
-0.085
-0.071
-0.054
-0.040
-0.028
-0.019
-0.012
-0.008
-0.004
-0.002
-0.048
-0.051
-0.054
-0.058
-0.062
-0.068
-0.074
-0.081
-0.091
-0.104
-0.119
-0.140
-0.167
-0.202
-0.247
-0.303
-0.363
-0.413
-0.435
-0.420
-0.358
-0.286
-0.237
-0.212
-0.195
-0.186
-0.191
-0.226
-0.298
-0.365
-0.353
-0.246
-0.107
0.002
0.072
0.122
0.181
0.291
0.590
2.103
6.661
0.987
1.526
0.678
0.504
0.537
0.513
0.403
0.255
0.119
0.011
-0.067
-0.115
-0.136
-0.134
-0.117
-0.095
-0.072
-0.053
-0.038
-0.027
-0.018
-0.012
-0.008
-0.005
-0.048
-0.050
-0.053
-0.057
-0.061
-0.066
-0.071
-0.078
-0.087
-0.097
-0.110
-0.126
-0.147
-0.173
-0.204
-0.241
-0.279
-0.306
-0.311
-0.291
-0.253
-0.215
-0.191
-0.177
-0.169
-0.166
-0.172
-0.193
-0.225
-0.244
-0.219
-0.142
-0.049
0.029
0.077
0.106
0.132
0.181
0.345
1.080
2.032
0.579
0.457
0.428
0.377
0.359
0.320
0.242
0.141
0.038
-0.052
-0.121
-0.165
-0.180
-0.171
-0.146
-0.116
-0.088
-0.064
-0.046
-0.033
-0.023
-0.016
-0.011
-0.008
-0.047
-0.049
-0.052
-0.055
-0.059
-0.063
-0.069
-0.075
-0.082
-0.091
-0.101
-0.114
-0.129
-0.148
-0.169
-0.192
-0.214
-0.227
-0.226
-0.212
-0.190
-0.170
-0.158
-0.150
-0.146
-0.145
-0.148
-0.156
-0.165
-0.160
-0.133
-0.082
-0.023
0.027
0.058
0.071
0.066
0.031
-0.055
-0.026
0.579
0.547
0.293
0.262
0.246
0.225
0.188
0.130
0.055
-0.025
-0.099
-0.160
-0.198
-0.209
-0.195
-0.164
-0.129
-0.097
-0.072
-0.052
-0.037
-0.027
-0.019
-0.014
-0.010
-0.045
-0.048
-0.051
-0.054
-0.057
-0.061
-0.066
-0.071
-0.077
-0.084
-0.093
-0.103
-0.114
-0.127
-0.141
-0.155
-0.167
-0.174
-0.172
-0.164
-0.151
-0.141
-0.133
-0.129
-0.125
-0.124
-0.124
-0.124
-0.121
-0.110
-0.086
-0.052
-0.016
0.015
0.034
0.037
0.015
-0.051
-0.204
-0.308
0.097
0.306
0.202
0.165
0.151
0.133
0.102
0.057
0.
-0.062
-0.122
-0.173
-0.206
-0.213
-0.197
-0.166
-0.132
-0.100
-0.074
-0.054
-0.040
-0.029
-0.021
-0.016
-0.012
-0.044
-0.047
-0.049
-0.052
-0.055
-0.059
-0.063
-0.067
-0.072
-0.078
-0.085
-0.092
-0.101
-0.110
-0.119
-0.128
-0.135
-0.138
-0.137
-0.132
-0.126
-0.120
-0.115
-0.111
-0.108
-0.105
-0.102
-0.099
-0.092
-0.080
-0.062
-0.039
-0.016
0.003
0.014
0.013
-0.007
-0.056
-0.138
-0.177
-0.056
0.070
0.097
0.093
0.086
0.072
0.048
0.013
-0.030
-0.078
-0.125
-0.165
-0.189
-0.194
-0.180
-0.154
-0.124
-0.095
-0.072
-0.054
-0.040
-0.030
-0.023
-0.017
-0.013
-0.043
-0.045
-0.048
-0.050
-0.053
-0.056
-0.060
-0.064
-0.068
-0.073
-0.078
-0.084
-0.090
-0.096
-0.102
-0.108
-0.112
-0.114
-0.113
-0.110
-0.107
-0.103
-0.099
-0.096
-0.093
-0.090
-0.086
-0.081
-0.073
-0.063
-0.049
-0.034
-0.019
-0.006
0.001
0.000
-0.012
-0.037
-0.067
-0.077
-0.040
0.011
0.038
0.048
0.045
0.034
0.015
-0.011
-0.043
-0.078
-0.113
-0.142
-0.160
-0.163
-0.153
-0.133
-0.109
-0.086
-0.067
-0.051
-0.039
-0.030
-0.023
-0.018
-0.014
-0.042
-0.044
-0.046
-0.048
-0.051
-0.054
-0.057
-0.060
-0.064
-0.068
-0.072
-0.076
-0.081
-0.085
-0.089
-0.093
-0.095
-0.096
-0.096
-0.095
-0.092
-0.090
-0.087
-0.084
-0.081
-0.077
-0.073
-0.068
-0.061
-0.053
-0.043
-0.032
-0.022
-0.013
-0.008
-0.008
-0.013
-0.023
-0.033
-0.034
-0.020
0.000
0.014
0.021
0.019
0.011
-0.003
-0.023
-0.046
-0.071
-0.096
-0.116
-0.128
-0.130
-0.123
-0.109
-0.092
-0.075
-0.059
-0.047
-0.037
-0.029
-0.023
-0.018
-0.015
-0.041
-0.043
-0.044
-0.047
-0.049
-0.051
-0.054
-0.057
-0.060
-0.063
-0.066
-0.070
-0.073
-0.076
-0.079
-0.081
-0.083
-0.084
-0.084
-0.083
-0.081
-0.079
-0.077
-0.074
-0.071
-0.068
-0.064
-0.059
-0.053
-0.047
-0.039
-0.031
-0.024
-0.017
-0.013
-0.012
-0.013
-0.016
-0.019
-0.018
-0.012
-0.004
0.003
0.005
0.004
-0.003
-0.013
-0.027
-0.044
-0.061
-0.078
-0.091
-0.100
-0.101
-0.097
-0.087
-0.076
-0.063
-0.052
-0.042
-0.034
-0.027
-0.022
-0.018
-0.015
-0.039
-0.041
-0.043
-0.045
-0.047
-0.049
-0.051
-0.054
-0.056
-0.059
-0.061
-0.064
-0.067
-0.069
-0.071
-0.073
-0.074
-0.074
-0.074
-0.073
-0.072
-0.070
-0.068
-0.066
-0.064
-0.061
-0.057
-0.053
-0.048
-0.043
-0.037
-0.031
-0.025
-0.020
-0.017
-0.015
-0.014
-0.014
-0.015
-0.013
-0.010
-0.007
-0.004
-0.003
-0.005
-0.010
-0.018
-0.028
-0.039
-0.052
-0.063
-0.072
-0.077
-0.078
-0.075
-0.069
-0.061
-0.053
-0.044
-0.037
-0.030
-0.025
-0.021
-0.017
-0.015
-0.038
-0.040
-0.041
-0.043
-0.045
-0.047
-0.049
-0.051
-0.053
-0.055
-0.057
-0.059
-0.061
-0.063
-0.064
-0.066
-0.066
-0.067
-0.066
-0.066
-0.065
-0.063
-0.062
-0.060
-0.057
-0.055
-0.052
-0.048
-0.044
-0.040
-0.035
-0.030
-0.026
-0.022
-0.019
-0.017
-0.016
-0.015
-0.014
-0.013
-0.011
-0.009
-0.008
-0.009
-0.011
-0.014
-0.020
-0.027
-0.035
-0.043
-0.050
-0.056
-0.060
-0.061
-0.059
-0.055
-0.050
-0.044
-0.038
-0.032
-0.027
-0.023
-0.020
-0.017
-0.014
-0.037
-0.038
-0.040
-0.041
-0.043
-0.045
-0.046
-0.048
-0.050
-0.052
-0.053
-0.055
-0.057
-0.058
-0.059
-0.060
-0.060
-0.061
-0.060
-0.060
-0.059
-0.058
-0.056
-0.054
-0.052
-0.050
-0.047
-0.044
-0.041
-0.037
-0.034
-0.030
-0.027
-0.024
-0.021
-0.019
-0.017
-0.016
-0.015
-0.013
-0.012
-0.012
-0.011
-0.012
-0.014
-0.017
-0.020
-0.025
-0.031
-0.036
-0.041
-0.045
-0.047
-0.048
-0.047
-0.044
-0.041
-0.037
-0.032
-0.028
-0.025
-0.021
-0.018
-0.016
-0.014
-0.010
-0.010
-0.010
-0.009
-0.009
-0.008
-0.008
-0.008
-0.008
-0.008
-0.009
-0.010
-0.012
-0.015
-0.018
-0.022
-0.027
-0.033
-0.038
-0.043
-0.047
-0.050
-0.050
-0.050
-0.048
-0.045
-0.042
-0.039
-0.037
-0.036
-0.035
-0.034
-0.034
-0.035
-0.035
-0.036
-0.038
-0.039
-0.041
-0.042
-0.043
-0.044
-0.045
-0.046
-0.046
-0.045
-0.044
-0.043
-0.041
-0.039
-0.037
-0.035
-0.033
-0.031
-0.030
-0.028
-0.026
-0.024
-0.023
-0.022
-0.020
-0.019
-0.018
-0.017
-0.016
-0.010
-0.010
-0.009
-0.009
-0.008
-0.008
-0.007
-0.007
-0.007
-0.007
-0.007
-0.009
-0.011
-0.014
-0.018
-0.024
-0.031
-0.038
-0.046
-0.053
-0.058
-0.061
-0.062
-0.060
-0.057
-0.053
-0.049
-0.045
-0.042
-0.039
-0.038
-0.037
-0.037
-0.038
-0.039
-0.040
-0.041
-0.043
-0.045
-0.046
-0.048
-0.049
-0.050
-0.051
-0.051
-0.050
-0.049
-0.047
-0.045
-0.043
-0.040
-0.038
-0.036
-0.033
-0.031
-0.029
-0.027
-0.025
-0.024
-0.022
-0.021
-0.019
-0.018
-0.017
-0.016
-0.010
-0.010
-0.009
-0.008
-0.008
-0.007
-0.006
-0.005
-0.005
-0.005
-0.005
-0.006
-0.008
-0.012
-0.017
-0.024
-0.033
-0.044
-0.054
-0.064
-0.072
-0.076
-0.076
-0.073
-0.068
-0.062
-0.056
-0.050
-0.046
-0.043
-0.042
-0.041
-0.041
-0.042
-0.043
-0.044
-0.046
-0.047
-0.049
-0.051
-0.053
-0.055
-0.056
-0.056
-0.056
-0.055
-0.054
-0.052
-0.049
-0.046
-0.044
-0.041
-0.038
-0.035
-0.033
-0.030
-0.028
-0.026
-0.024
-0.023
-0.021
-0.020
-0.018
-0.017
-0.016
-0.010
-0.009
-0.009
-0.008
-0.007
-0.006
-0.005
-0.004
-0.003
-0.002
-0.002
-0.003
-0.005
-0.008
-0.014
-0.023
-0.035
-0.049
-0.063
-0.077
-0.087
-0.092
-0.093
-0.088
-0.080
-0.072
-0.063
-0.056
-0.051
-0.047
-0.046
-0.045
-0.045
-0.046
-0.047
-0.049
-0.050
-0.053
-0.055
-0.057
-0.060
-0.061
-0.063
-0.063
-0.063
-0.061
-0.059
-0.057
-0.054
-0.050
-0.047
-0.043
-0.040
-0.037
-0.034
-0.031
-0.029
-0.027
-0.025
-0.023
-0.021
-0.020
-0.019
-0.017
-0.016
-0.010
-0.009
-0.008
-0.007
-0.006
-0.004
-0.003
-0.001
0.000
0.002
0.003
0.003
0.001
-0.002
-0.009
-0.019
-0.033
-0.051
-0.071
-0.089
-0.103
-0.110
-0.110
-0.103
-0.092
-0.081
-0.070
-0.061
-0.055
-0.051
-0.049
-0.049
-0.050
-0.051
-0.052
-0.054
-0.056
-0.058
-0.061
-0.064
-0.067
-0.069
-0.070
-0.070
-0.070
-0.068
-0.066
-0.062
-0.059
-0.055
-0.050
-0.046
-0.042
-0.039
-0.036
-0.033
-0.030
-0.027
-0.025
-0.023
-0.022
-0.020
-0.019
-0.017
-0.016
-0.010
-0.009
-0.008
-0.006
-0.005
-0.003
-0.001
0.002
0.004
0.006
0.008
0.009
0.009
0.007
0.001
-0.009
-0.026
-0.049
-0.074
-0.098
-0.115
-0.124
-0.123
-0.114
-0.101
-0.087
-0.074
-0.064
-0.058
-0.054
-0.053
-0.054
-0.055
-0.057
-0.059
-0.060
-0.063
-0.065
-0.068
-0.072
-0.075
-0.077
-0.078
-0.078
-0.077
-0.075
-0.072
-0.068
-0.064
-0.059
-0.054
-0.049
-0.045
-0.041
-0.037
-0.033
-0.031
-0.028
-0.026
-0.023
-0.022
-0.020
-0.019
-0.017
-0.016
-0.010
-0.009
-0.007
-0.006
-0.003
-0.001
0.002
0.005
0.008
0.012
0.015
0.018
[truncated: 1,429,756 more chars]
