# Supplementary material for: Ferroptosis regulation by traditional chinese medicine for ischemic stroke intervention based on network pharmacology and data mining
Source: PLoS One. 2025 Apr 16;20(4):e0321751. doi: 10.1371/journal.pone.0321751 (PMC12002469; doi:10.1371/journal.pone.0321751)
Supplement: S4 File — (ZIP) [file pone.0321751.s004.zip › 分子对接5/TNF/TNF-0006/input/6op0_h.HD.map]

GRID_PARAMETER_FILE 6op0_autolig.gpf
GRID_DATA_FILE 6op0_h.maps.fld
MACROMOLECULE 6op0_h.pdbqt
SPACING 1.000
NELEMENTS 64 64 64
CENTER -3.687 -2.256 18.099
0.
0.
0.
0.
0.
0.
0.
0.
0.
0.
0.
0.
0.
0.
0.
0.
0.
0.
0.
0.
0.
0.
0.
0.
0.
0.
0.
0.
0.
0.
0.
0.
0.
0.
0.
0.
0.
0.
0.
0.
0.
0.
0.
0.
0.
0.
0.
0.
0.
0.
0.
0.
0.
0.
0.
0.
0.
0.
0.
0.
0.
0.
0.
0.
0.
0.
0.
0.
0.
0.
0.
0.
0.
0.
0.
0.
0.
0.
0.
0.
0.
0.
0.
0.
0.
0.
0.
0.
0.
0.
0.
0.
0.
0.
0.
0.
0.
0.
0.
0.
0.
0.
0.
0.
0.
0.
0.
0.
0.
0.
0.
0.
0.
0.
0.
0.
0.
0.
0.
0.
0.
0.
0.
0.
0.
0.
0.
0.
0.
0.
0.
0.
0.
0.
0.
0.
0.
0.
0.
0.
0.
0.
0.
0.
0.
0.
0.
0.
0.
0.
0.
0.
0.
0.
0.
0.
0.
0.
0.
0.
0.
0.
0.
0.
0.
0.
0.
0.
0.
0.
0.
0.
0.
0.
0.
0.
0.
0.
0.
0.
0.
0.
0.
0.
0.
0.
0.
0.
0.
0.
0.
0.
0.
0.
0.
0.
0.
0.
0.
0.
0.
0.
0.
0.
0.
0.
0.
0.
0.
0.
0.
0.
0.
0.
0.
0.
0.
0.
0.
0.
0.
0.
0.
0.
0.
0.
0.
0.
0.
0.
0.
0.
0.
0.
0.
0.
0.
0.
0.
0.
0.
0.
0.
0.
0.
0.
0.
0.
0.
0.
0.
0.
0.
0.
0.
0.
0.
0.
0.
0.
0.
0.
0.
0.
0.
0.
0.
0.
0.
0.
0.
0.
0.
0.
0.
0.
0.
0.
0.
0.
0.
0.
0.
0.
0.
0.
0.
0.
0.
0.
0.
0.
0.
0.
0.
0.
0.
0.
0.
0.
0.
0.
0.
0.
0.
0.
0.
0.
0.
0.
0.
0.
0.
0.
0.
0.
0.
0.
0.
0.
0.
0.
0.
0.
0.
0.
0.
0.
0.
0.
0.
0.
0.
0.
0.
0.
0.
0.
0.
0.
0.
0.
0.
0.
0.
0.
0.
0.
0.
0.
0.
0.
0.
0.
0.
0.
0.
0.
0.
0.
0.
0.
0.
0.
0.
0.
0.
0.
0.
0.
0.
0.
0.
0.
0.
0.
0.
0.
0.
0.
0.
0.
0.
0.
0.
0.
0.
0.
0.
0.
0.
0.
0.
0.
0.
0.
0.
0.
0.
0.
0.
0.
0.
0.
0.
0.
0.
0.
0.
0.
0.
0.
0.
0.
0.
0.
0.
0.
0.
0.
0.
0.
0.
0.
0.
0.
0.
0.
0.
0.
0.
0.
0.
0.
0.
0.
0.
0.
0.
0.
0.
0.
0.
0.
0.
0.
0.
0.
0.
0.
0.
0.
0.
0.
0.
0.
0.
0.
0.
0.
0.
0.
0.
0.
0.
0.
0.
0.
0.
0.
0.
0.
0.
0.
0.
0.
0.
0.
0.
0.
0.
0.
0.
0.
0.
0.
0.
0.
0.
0.
0.
0.
0.
0.
0.
0.
0.
0.
0.
0.
0.
0.
0.
0.
0.
0.
0.
0.
0.
0.
0.
0.
0.
0.
0.
0.
0.
0.
0.
0.
0.
0.
0.
0.
0.
0.
0.
0.
0.
0.
0.
0.
0.
0.
0.
0.
0.
0.
0.
0.
0.
0.
0.
0.
0.
0.
0.
0.
0.
0.
0.
0.
0.
0.
0.
0.
0.
0.
0.
0.
0.
0.
0.
0.
0.
0.
0.
0.
0.
0.
0.
0.
0.
0.
0.
0.
0.
0.
0.
0.
0.
0.
0.
0.
0.
0.
0.
0.
0.
0.
0.
0.
0.
0.
0.
0.
0.
0.
0.
0.
0.
0.
0.
0.
0.
0.
0.
0.
0.
0.
0.
0.
0.
0.
0.
0.
0.
0.
0.
0.
0.
0.
0.
0.
0.
0.
0.
0.
0.
0.
0.
0.
0.
0.
0.
0.
0.
0.
0.
0.
0.
0.
0.
0.
0.
0.
0.
0.
0.
0.
0.
0.
0.
0.
0.
0.
0.
0.
0.
0.
0.
0.
0.
0.
0.
0.
0.
0.
0.
0.
0.
0.
0.
0.
0.
0.
0.
0.
0.
0.
0.
0.
0.
0.
0.
0.
0.
0.
0.
0.
0.
0.
0.
0.
0.
0.
0.
0.
0.
0.
0.
0.
0.
0.
0.
0.
0.
0.
0.
0.
0.
0.
0.
0.
0.
0.
0.
0.
0.
0.
0.
0.
0.
0.
0.
0.
0.
0.
0.
0.
0.
0.
0.
0.
0.
0.
0.
0.
0.
0.
0.
0.
0.
0.
0.
0.
0.
0.
0.
0.
0.
0.
0.
0.
0.
0.
0.
0.
0.
0.
0.
0.
0.
0.
0.
0.
0.
0.
0.
0.
0.
0.
0.
0.
0.
0.
0.
0.
0.
0.
0.
0.
0.
0.
0.
0.
0.
0.
0.
0.
0.
0.
0.
0.
0.
0.
0.
0.
0.
0.
0.
0.
0.
0.
0.
0.
0.
0.
0.
0.
0.
0.
0.
0.
0.
0.
0.
0.
0.
0.
0.
0.
0.
0.
0.
0.
0.
0.
0.
0.
0.
0.
0.
0.
0.
0.
0.
0.
0.
0.
0.
0.
0.
0.
0.
0.
0.
0.
0.
0.
0.
0.
0.
0.
0.
0.
0.
0.
0.
0.
0.
0.
0.
0.
0.
0.
0.
0.
0.
0.
0.
0.
0.
0.
0.
0.
0.
0.
0.
0.
0.
0.
0.
0.
0.
0.
0.
0.
0.
0.
0.
0.
0.
0.
0.
0.
0.
0.
0.
0.
0.
0.
0.
0.
0.
0.
0.
0.
0.
0.
0.
0.
0.
0.
0.
0.
0.
0.
0.
0.
0.
0.
0.
0.
0.
0.
0.
0.
0.
0.
0.
0.
0.
0.
0.
0.
0.
0.
0.
0.
0.
0.
0.
0.
0.
0.
0.
0.
0.
0.
0.
0.
0.
0.
0.
0.
0.
0.
0.
0.
0.
0.
0.
0.
0.
0.
0.
0.
0.
0.
0.
0.
0.
0.
0.
0.
0.
0.
0.
0.
0.
0.
0.
0.
0.
0.
0.
0.
0.
0.
0.
0.
0.
0.
0.
0.
0.
0.
0.
0.
0.
0.
0.
0.
0.
0.
0.
0.
0.
0.
0.
0.
0.
0.
0.
0.
0.
0.
0.
0.
0.
0.
0.
0.
0.
0.
0.
0.
0.
0.
0.
0.
0.
0.
0.
0.
0.
0.
0.
0.
0.
0.
0.
0.
0.
0.
0.
0.
0.
0.
0.
0.
0.
0.
0.
0.
0.
0.
0.
0.
0.
0.
0.
0.
0.
0.
0.
0.
0.
0.
0.
0.
0.
0.
0.
0.
0.
0.
0.
0.
0.
0.
0.
0.
0.
0.000
0.000
0.000
0.000
0.000
0.
0.
0.
0.
0.
0.
0.
0.
0.
0.
0.
0.
0.
0.
0.
0.
0.
0.
0.
0.
0.
0.
0.
0.
0.
0.
0.
0.
0.
0.
0.
0.
0.
0.
0.
0.
0.
0.
0.
0.
0.
0.
0.
0.
0.
0.
0.
0.
0.
0.
0.
0.
0.
0.
0.
0.
0.
0.
0.000
0.000
0.000
0.000
0.000
0.000
0.000
0.000
0.000
0.000
0.000
0.
0.
0.
0.
0.
0.
0.
0.
0.
0.
0.
0.
0.
0.
0.
0.
0.
0.
0.
0.
0.
0.
0.
0.
0.
0.
0.
0.
0.
0.
0.
0.
0.
0.
0.
0.
0.
0.
0.
0.
0.
0.
0.
0.
0.
0.
0.
0.
0.
0.
0.
0.
0.000
0.000
0.000
0.001
0.001
0.001
0.001
0.001
0.001
0.000
0.000
0.000
0.000
0.000
0.
0.
0.
0.
0.
0.
0.
0.
0.
0.
0.
0.
0.
0.
0.
0.
0.
0.
0.
0.
0.
0.
0.
0.
0.
0.
0.
0.
0.
0.
0.
0.
0.
0.
0.
0.
0.
0.
0.
0.
0.
0.
0.
0.
0.
0.
0.
0.
0.
0.
0.000
0.000
0.000
0.001
0.001
0.001
0.001
0.001
0.001
0.001
0.001
0.001
0.001
0.000
0.000
0.000
0.
0.
0.
0.
0.
0.
0.
0.
0.
0.
0.
0.
0.
0.
0.
0.
0.
0.
0.
0.
0.
0.
0.
0.000
0.000
0.
0.
0.
0.
0.
0.
0.
0.
0.
0.
0.
0.
0.
0.
0.
0.
0.
0.
0.
0.
0.
0.
0.
0.
0.000
0.000
0.001
0.001
0.001
0.001
0.001
0.001
0.002
0.002
0.002
0.001
0.001
0.000
0.000
0.000
0.000
0.
0.
0.
0.
0.
0.
0.
0.
0.
0.
0.
0.
0.
0.
0.
0.
0.
0.
0.
0.
0.
0.000
0.000
0.000
0.000
0.
0.
0.
0.
0.
0.
0.
0.
0.
0.
0.
0.
0.
0.
0.
0.
0.
0.
0.
0.
0.
0.
0.000
0.000
0.000
0.001
0.001
0.001
0.001
0.001
0.002
0.002
0.002
0.002
0.002
0.001
0.001
0.001
0.000
0.000
0.
0.
0.
0.
0.
0.
0.
0.
0.
0.
0.
0.
0.
0.
0.
0.
0.
0.
0.
0.
0.000
0.000
0.000
0.000
0.000
0.
0.
0.
0.
0.
0.
0.
0.
0.
0.
0.
0.
0.
0.
0.
0.
0.
0.
0.
0.
0.
0.
0.000
0.000
0.000
0.000
0.001
0.001
0.001
0.001
0.002
0.002
0.002
0.002
0.002
0.002
0.002
0.001
0.001
0.000
0.
0.
0.
0.
0.
0.
0.
0.
0.
0.
0.
0.
0.
0.
0.
0.
0.
0.
0.
0.
0.
0.000
0.000
0.000
0.000
0.
0.
0.
0.
0.
0.
0.
0.
0.
0.
0.
0.
0.
0.
0.
0.
0.
0.
0.
0.
0.
0.
0.000
0.000
0.000
0.001
0.001
0.001
0.001
0.001
0.002
0.003
0.003
0.003
0.002
0.002
0.002
0.001
0.001
0.001
0.000
0.
0.
0.
0.
0.
0.
0.
0.
0.
0.
0.
0.
0.
0.
0.
0.
0.
0.
0.
0.
0.000
0.000
0.000
0.000
0.
0.
0.
0.
0.
0.
0.
0.
0.
0.
0.
0.
0.
0.
0.
0.
0.
0.
0.
0.
0.
0.
0.000
0.000
0.000
0.001
0.001
0.001
0.002
0.002
0.002
0.003
0.003
0.003
0.003
0.002
0.002
0.002
0.001
0.001
0.000
0.000
0.
0.
0.
0.
0.
0.
0.
0.
0.
0.
0.
0.
0.
0.
0.
0.
0.
0.
0.
0.
0.
0.
0.
0.
0.
0.
0.
0.
0.
0.
0.
0.
0.
0.
0.
0.
0.
0.
0.
0.
0.
0.
0.
0.
0.000
0.
0.000
0.001
0.001
0.001
0.002
0.002
0.002
0.003
0.003
0.003
0.003
0.003
0.002
0.002
0.002
0.001
0.001
0.000
0.000
0.
0.
0.
0.
0.
0.
0.
0.
0.
0.
0.
0.
0.
0.
0.
0.
0.
0.
0.
0.
0.
0.
0.
0.
0.
0.
0.
0.
0.
0.
0.
0.
0.
0.
0.
0.
0.
0.
0.
0.
0.
0.
0.000
0.000
0.000
0.000
0.000
0.001
0.001
0.002
0.002
0.002
0.002
0.003
0.003
0.003
0.003
0.002
0.002
0.002
0.002
0.001
0.001
0.000
0.000
0.
0.
0.
0.
0.
0.
0.
0.
0.
0.
0.
0.
0.
0.
0.
0.
0.
0.
0.
0.
0.
0.
0.
0.
0.
0.
0.
0.
0.
0.
0.
0.
0.
0.
0.
0.
0.
0.
0.
0.
0.
0.
0.000
0.000
0.000
0.000
0.000
0.001
0.001
0.001
0.002
0.002
0.002
0.002
0.003
0.003
0.002
0.002
0.002
0.002
0.001
0.001
0.001
0.000
0.000
0.000
0.
0.
0.
0.
0.
0.
0.
0.
0.
0.
0.
0.
0.
0.
0.
0.
0.
0.
0.
0.
0.
0.
0.
0.
0.
0.
0.
0.
0.
0.
0.
0.
0.
0.
0.
0.
0.
0.
0.
0.
0.
0.000
0.000
0.000
0.000
0.000
0.001
0.001
0.001
0.001
0.001
0.002
0.002
0.002
0.002
0.002
0.002
0.002
0.002
0.001
0.001
0.001
0.000
0.000
0.
0.
0.
0.
0.
0.
0.
0.
0.
0.
0.
0.
0.
0.
0.
0.
0.
0.
0.
0.
0.
0.
0.
0.
0.
0.
0.
0.
0.
0.
0.
0.
0.
0.
0.
0.
0.
0.
0.
0.
0.
0.
0.000
0.000
0.000
0.000
0.000
0.001
0.001
0.001
0.001
0.001
0.001
0.001
0.001
0.001
0.001
0.001
0.001
0.001
0.001
0.001
0.001
0.000
0.000
0.
0.
0.
0.
0.
0.
0.
0.
0.
0.
0.
0.
0.
0.
0.
0.
0.
0.
0.
0.
0.
0.
0.
0.
0.
0.
0.
0.
0.
0.
0.
0.
0.
0.
0.
0.
0.
0.
0.
0.
0.
0.
0.
0.000
0.000
0.000
0.000
0.000
0.001
0.001
0.001
0.001
0.001
0.001
0.001
0.001
0.001
0.001
0.001
0.001
0.001
0.001
0.000
0.000
0.000
0.
0.
0.
0.
0.
0.
0.
0.
0.
0.
0.
0.
0.
0.
0.
0.
0.
0.
0.
0.
0.
0.
0.
0.
0.
0.
0.
0.
0.
0.
0.
0.
0.
0.
0.
0.
0.
0.
0.
0.
0.
0.
0.
0.
0.
0.
0.000
0.000
0.000
0.000
0.000
0.000
0.000
0.000
0.000
0.000
0.001
0.001
0.001
0.001
0.001
0.000
0.000
0.000
0.
0.
0.
0.
0.
0.
0.
0.
0.
0.
0.
0.
0.
0.
0.
0.
0.
0.
0.
0.
0.
0.
0.
0.
0.
0.
0.
0.
0.
0.
0.
0.
0.
0.
0.
0.
0.
0.
0.
0.
0.
0.
0.
0.
0.
0.
0.
0.
0.000
0.000
0.000
0.000
0.000
0.
0.
0.
0.000
0.000
0.000
0.000
0.000
0.000
0.000
0.
0.
0.
0.
0.
0.
0.
0.
0.
0.
0.
0.
0.
0.
0.
0.
0.
0.
0.
0.
0.
0.
0.
0.
0.
0.
0.
0.
0.
0.
0.
0.
0.
0.
0.
0.
0.
0.
0.
0.
0.
0.
0.
0.
0.
0.
0.
0.
0.
0.
0.
0.
0.
0.
0.
0.
0.
0.
0.
0.
0.
0.
0.
0.
0.
0.
0.
0.
0.
0.
0.
0.
0.
0.
0.
0.
0.
0.
0.
0.
0.
0.
0.
0.
0.
0.
0.
0.
0.
0.
0.
0.
0.
0.
0.
0.
0.
0.
0.
0.
0.
0.
0.
0.
0.
0.
0.
0.
0.
0.
0.
0.
0.
0.
0.
0.
0.
0.
0.
0.
0.
0.
0.
0.
0.
0.
0.
0.
0.
0.
0.
0.
0.
0.
0.
0.
0.
0.
0.
0.
0.
0.
0.
0.
0.
0.
0.
0.
0.
0.
0.
0.
0.
0.
0.
0.
0.
0.
0.
0.
0.
0.
0.
0.
0.
0.
0.
0.
0.
0.
0.
0.
0.
0.
0.
0.
0.
0.
0.
0.000
0.000
0.000
0.000
0.
0.
0.
0.
0.
0.
0.
0.
0.
0.
0.
0.
0.
0.
0.
0.
0.
0.
0.
0.
0.
0.
0.
0.
0.
0.
0.
0.
0.
0.
0.
0.
0.
0.
0.
0.
0.
0.
0.
0.
0.
0.
0.
0.
0.
0.
0.
0.
0.
0.
0.
0.
0.
0.
0.
0.
0.
0.
0.000
0.000
0.000
0.000
0.000
0.000
0.000
0.000
0.
0.
0.
0.
0.
0.
0.
0.
0.000
0.000
0.
0.
0.
0.
0.
0.
0.
0.
0.
0.
0.
0.
0.
0.
0.
0.
0.
0.
0.
0.
0.
0.
0.
0.
0.
0.
0.
0.
0.
0.
0.
0.
0.
0.
0.
0.
0.
0.
0.
0.
0.
0.
0.
0.
0.000
0.000
0.000
0.000
0.000
0.000
0.000
0.000
0.000
0.000
0.000
0.
0.
0.
0.
0.
0.
0.
0.000
0.000
0.000
0.000
0.
0.
0.
0.
0.
0.
0.
0.
0.
0.
0.
0.
0.
0.
0.
0.
0.
0.
0.
0.
0.
0.
0.
0.
0.
0.
0.
0.
0.
0.
0.
0.
0.
0.
0.
0.
0.
0.
0.
0.
0.
0.
0.000
0.000
0.000
0.000
0.000
0.000
0.000
0.000
0.000
0.000
0.000
0.000
0.
0.
0.
0.
0.
0.
0.000
0.000
0.000
0.000
0.000
0.
0.
0.
0.
0.
0.
0.
0.
0.
0.
0.
0.
0.
0.
0.
0.
0.
0.
0.
0.
0.
0.
0.
0.
0.
0.
0.
0.
0.
0.
0.
0.
0.
0.
0.
0.
0.
0.
0.000
0.000
0.000
0.000
0.000
0.000
0.000
0.000
0.000
0.001
0.000
0.000
0.000
0.000
0.000
0.
0.
0.
0.
0.
0.
0.
0.000
0.000
0.000
0.000
0.000
0.
0.
0.
0.
0.
0.
0.
0.
0.
0.
0.
0.
0.
0.
0.
0.
0.
0.
0.
0.
0.
0.
0.
0.
0.
0.
0.
0.
0.
0.
0.
0.
0.
0.
0.
0.
0.000
0.000
0.000
0.000
0.000
0.000
0.000
0.000
0.000
0.000
0.000
0.000
0.000
0.000
0.000
0.
0.
0.
0.
0.
0.
0.
0.
0.
0.000
0.000
0.000
0.000
0.000
0.
0.
0.
0.
0.
0.
0.
0.
0.
0.
0.
0.
0.
0.
0.
0.
0.
0.
0.
0.
0.
0.
0.
0.
0.
0.
0.
0.
0.
0.
0.
0.
0.
0.
0.
0.000
0.000
0.000
0.001
0.001
0.001
0.000
0.000
0.000
0.000
0.000
0.000
0.000
0.000
0.000
0.000
0.
0.
0.
0.
0.
0.
0.
0.
0.
0.
0.
0.000
0.000
0.
0.
0.
0.
0.
0.
0.
0.
0.
0.
0.
0.
0.
0.
0.
0.
0.
0.
0.
0.
0.
0.
0.
0.
0.
0.
0.
0.
0.
0.
0.
0.
0.
0.
0.
0.
0.000
0.000
0.001
0.001
0.001
0.001
0.001
0.000
0.000
0.000
0.000
0.000
0.000
0.000
0.000
0.000
0.
0.
0.
0.
0.
0.
0.
0.
0.
0.
0.
0.
0.
0.
0.
0.
0.
0.
0.
0.
0.
0.
0.
0.
0.
0.
0.
0.
0.
0.
0.
0.
0.
0.
0.
0.
0.
0.
0.
0.
0.
0.
0.
0.
0.
0.
0.
0.
0.
0.000
0.000
0.001
0.001
0.001
0.001
0.001
0.000
0.000
0.000
0.000
0.000
0.000
0.000
0.000
0.
0.
0.
0.
0.
0.
0.
0.
0.
0.
0.
0.
0.
0.
0.
0.
0.
0.
0.
0.
0.
0.
0.
0.
0.
0.
0.
0.
0.
0.
0.
0.
0.
0.
0.
0.
0.
0.
0.
0.
0.
0.
0.
0.
0.
0.
0.
0.
0.
0.
0.000
0.000
0.001
0.001
0.001
0.001
0.001
0.001
0.000
0.000
0.000
0.000
0.000
0.000
0.
0.
0.
0.
0.
0.
0.
0.
0.
0.
0.
0.
0.
0.
0.
0.
0.
0.
0.
0.
0.
0.
0.
0.
0.
0.
0.
0.
0.
0.
0.
0.
0.
0.
0.
0.
0.
0.
0.
0.
0.
0.
0.
0.
0.
0.
0.
0.
0.
0.
0.
0.000
0.000
0.001
0.001
0.001
0.001
0.000
0.000
0.000
0.000
0.
0.
0.
0.
0.
0.
0.
0.
0.
0.
0.
0.
0.
0.
0.
0.
0.
0.
0.
0.
0.
0.
0.
0.
0.
0.
0.
0.
0.
0.
0.
0.
0.
0.
0.
0.
0.
0.
0.
0.
0.
0.
0.
0.
0.
0.
0.
0.
0.
0.
0.
0.
0.
0.
0.
0.000
0.000
0.000
0.000
0.000
0.000
0.000
0.000
0.000
0.000
0.
0.
0.
0.
0.
0.
0.
0.
0.
0.
0.
0.
0.
0.
0.
0.
0.
0.
0.
0.
0.
0.
0.
0.
0.
0.
0.
0.
0.
0.
0.
0.
0.
0.
0.
0.
0.
0.
0.
0.
0.
0.
0.
0.
0.
0.
0.
0.
0.
0.
0.
0.
0.
0.
0.
0.
0.000
0.000
0.000
0.000
0.000
0.000
0.000
0.000
0.000
0.
0.
0.
0.
0.
0.
0.
0.
0.
0.
0.
0.
0.
0.
0.
0.
0.
0.
0.
0.
0.
0.
0.
0.
0.
0.
0.
0.
0.
0.
0.
0.
0.
0.
0.
0.
0.
0.
0.
0.
0.
0.
0.
0.
0.
0.
0.
0.
0.
0.
0.
0.
0.
0.
0.
0.
0.
0.000
0.000
0.000
0.000
0.000
0.000
0.000
0.
0.
0.
0.
0.
0.
0.
0.
0.
0.
0.
0.
0.
0.
0.
0.
0.
0.
0.
0.
0.
0.
0.
0.
0.
0.
0.
0.
0.
0.
0.
0.
0.
0.
0.
0.
0.
0.
0.
0.
0.
0.
0.
0.
0.
0.
0.
0.
0.
0.
0.
0.
0.
0.
0.
0.
0.
0.
0.
0.000
0.000
0.000
0.000
0.
0.
0.
0.
0.
0.
0.
0.
0.
0.
0.
0.
0.
0.
0.
0.
0.
0.
0.
0.
0.
0.
0.
0.
0.
0.
0.
0.
0.
0.
0.
0.
0.
0.
0.
0.
0.
0.
0.
0.
0.
0.
0.
0.
0.
0.
0.
0.
0.
0.
0.
0.
0.
0.
0.
0.
0.
0.
0.
0.
0.
0.
0.
0.
0.
0.
0.
0.
0.
0.
0.
0.
0.
0.
0.
0.
0.
0.
0.
0.
0.
0.
0.
0.
0.
0.
0.
0.
0.
0.
0.
0.
0.
0.
0.
0.
0.
0.
0.
0.
0.
0.
0.
0.
0.
0.
0.
0.
0.
0.
0.
0.
0.
0.
0.
0.
0.
0.
0.
0.
0.
0.
0.
0.
0.
0.
0.
0.
0.
0.
0.
0.
0.
0.
0.
0.
0.
0.
0.
0.
0.
0.
0.
0.
0.
0.
0.
0.
0.
0.
0.
0.
0.
0.
0.
0.
0.
0.
0.
0.
0.
0.
0.
0.
0.
0.
0.
0.
0.
0.
0.
0.
0.
0.
0.
0.
0.
0.
0.
0.
0.
0.
0.
0.
0.
0.
0.
0.
0.
0.
0.
0.
0.
0.
0.
0.
0.
0.
0.
0.
0.
0.
0.
0.
0.
0.
0.
0.
0.
0.
0.
0.
0.
0.
0.
0.
0.
0.
0.
0.
0.
0.
0.
0.
0.
0.
0.
0.
0.
0.
0.
0.
0.
0.
0.
0.
0.
0.
0.
0.
0.
0.
0.
0.
0.
0.
0.
0.
0.
0.
0.
0.
0.
0.
0.
0.
0.
0.
0.
0.
0.
0.
0.
0.
0.
0.
0.
0.
0.
0.
0.
0.
0.
0.
0.
0.
0.
0.
0.
0.
0.
0.
0.
0.
0.
0.
0.
0.
0.
0.
0.
0.
0.
0.
0.
0.
0.
0.
0.
0.
0.
0.
0.
0.
0.
0.
0.
0.
0.
0.
0.
0.
0.
0.
0.
0.
0.
0.
0.
0.
0.
0.
0.
0.
0.
0.
0.
0.
0.
0.
0.
0.
0.
0.
0.
0.
0.
0.
0.
0.
0.
0.
0.
0.
0.
0.
0.
0.
0.
0.
0.
0.
0.
0.
0.
0.
0.
0.
0.
0.
0.
0.
0.
0.
0.
0.
0.
0.
0.
0.
0.
0.
0.
0.
0.
0.
0.
0.
0.
0.
0.
0.
0.
0.
0.
0.
0.
0.
0.
0.
0.
0.
0.
0.
0.
0.
0.
0.
0.
0.
0.
0.
0.
0.
0.
0.
0.
0.
0.
0.
0.
0.
0.
0.
0.
0.
0.
0.
0.
0.
0.
0.
0.
0.
0.
0.
0.
0.
0.
0.
0.
0.
0.
0.
0.
0.
0.
0.
0.
0.
0.
0.
0.
0.
0.
0.
0.
0.
0.
0.
0.
0.
0.
0.
0.
0.
0.
0.
0.
0.
0.
0.
0.
0.
0.
0.
0.
0.
0.
0.
0.
0.
0.
0.
0.
0.
0.
0.
0.
0.
0.
0.
0.
0.
0.
0.
0.
0.
0.
0.
0.
0.
0.
0.
0.
0.
0.
0.
0.
0.
0.
0.
0.
0.
0.
0.
0.
0.
0.
0.
0.
0.
0.
0.
0.
0.
0.
0.
0.
0.
0.
0.
0.
0.
0.
0.
0.
0.
0.
0.
0.
0.
0.
0.
0.
0.
0.
0.
0.
0.
0.
0.
0.
0.
0.
0.
0.
0.
0.
0.
0.
0.
0.
0.
0.
0.
0.
0.
0.
0.
0.
0.
0.
0.
0.
0.
0.
0.
0.
0.
0.
0.
0.
0.
0.
0.
0.
0.
0.
0.
0.
0.
0.
0.
0.
0.
0.
0.
0.
0.
0.
0.
0.
0.
0.
0.
0.
0.
0.
0.
0.
0.
0.
0.
0.
0.
0.
0.
0.
0.
0.
0.
0.
0.
0.
0.
0.
0.
0.
0.
0.
0.
0.
0.
0.
0.
0.
0.
0.
0.
0.
0.
0.
0.
0.
0.
0.
0.
0.
0.
0.
0.
0.
0.
0.
0.
0.
0.
0.
0.
0.
0.
0.
0.
0.
0.
0.
0.
0.
0.
0.
0.
0.
0.
0.
0.
0.
0.
0.
0.
0.
0.
0.
0.
0.
0.
0.
0.
0.
0.
0.
0.
0.
0.
0.
0.
0.
0.
0.
0.
0.
0.
0.
0.
0.
0.
0.
0.
0.
0.
0.
0.
0.
0.
0.
0.
0.
0.
0.
0.
0.
0.
0.
0.
0.
0.
0.
0.
0.
0.
0.
0.
0.
0.
0.
0.
0.
0.
0.
0.
0.
0.
0.
0.
0.
0.
0.
0.
0.
0.
0.
0.
0.
0.
0.
0.
0.
0.
0.
0.
0.
0.
0.
0.
0.
0.
0.
0.
0.
0.
0.
0.
0.
0.
0.
0.
0.
0.
0.
0.
0.
0.
0.
0.
0.
0.
0.
0.
0.
0.
0.
0.
0.
0.
0.
0.
0.
0.
0.
0.
0.
0.
0.
0.
0.
0.
0.
0.
0.
0.
0.
0.
0.
0.
0.
0.
0.
0.
0.
0.
0.
0.
0.
0.
0.
0.
0.
0.
0.
0.
0.
0.
0.
0.
0.
0.
0.
0.
0.
0.
0.
0.
0.
0.
0.
0.
0.
0.
0.
0.
0.
0.
0.
0.
0.
0.
0.
0.
0.
0.
0.
0.
0.
0.
0.
0.
0.
0.
0.
0.
0.
0.
0.
0.
0.
0.
0.
0.
0.
0.
0.
0.
0.
0.
0.
0.
0.
0.
0.
0.
0.
0.
0.
0.
0.
0.
0.
0.
0.
0.
0.
0.
0.
0.
0.
0.
0.
0.
0.
0.
0.
0.
0.
0.
0.
0.
0.
0.
0.
0.
0.
0.
0.
0.
0.
0.
0.
0.
0.
0.
0.
0.
0.
0.
0.
0.
0.
0.
0.
0.
0.
0.
0.
0.
0.
0.
0.
0.
0.
0.
0.
0.
0.
0.
0.
0.
0.
0.
0.
0.
0.
0.
0.
0.
0.
0.
0.
0.
0.
0.
0.
0.
0.
0.
0.
0.
0.
0.
0.
0.
0.
0.
0.
0.
0.
0.
0.
0.
0.
0.
0.
0.
0.
0.
0.
0.
0.
0.
0.
0.
0.
0.
0.
0.
0.
0.
0.
0.
0.
0.
0.
0.
0.
0.
0.
0.
0.
0.
0.
0.
0.
0.
0.
0.
0.
0.
0.
0.
0.
0.
0.
0.
0.
0.
0.
0.
0.
0.
0.
0.
0.
0.
0.
0.
0.
0.
0.
0.
0.
0.
0.
0.
0.
0.
0.
0.
0.
0.
0.
0.
0.
0.
0.
0.
0.
0.
0.
0.
0.
0.
0.
0.
0.
0.
0.
0.
0.
0.
0.
0.
0.
0.
0.
0.
0.
0.
0.
0.
0.
0.
0.
0.
0.
0.
0.
0.
0.
0.
0.
0.
0.
0.
0.
0.
0.
0.
0.
0.
0.
0.
0.
0.
0.
0.
0.
0.
0.
0.
0.
0.
0.
0.
0.
0.
0.
0.
0.
0.
0.
0.
0.
0.
0.
0.
0.
0.
0.
0.
0.
0.
0.
0.
0.
0.
0.
0.
0.
0.
0.
0.
0.
0.
0.
0.
0.
0.
0.
0.
0.
0.
0.
0.
0.
0.
0.
0.
0.
0.
0.
0.
0.
0.
0.
0.
0.
0.
0.
0.
0.
0.
0.
0.
0.
0.
0.
0.
0.
0.
0.
0.
0.
0.
0.
0.
0.
0.
0.
0.
0.
0.
0.
0.
0.
0.
0.
0.
0.
0.
0.
0.
0.
0.
0.
0.
0.
0.
0.
0.
0.
0.
0.
0.
0.
0.
0.
0.
0.
0.
0.
0.
0.
0.
0.
0.
0.
0.
0.
0.
0.
0.
0.
0.
0.
0.
0.
0.
0.
0.
0.
0.
0.
0.
0.
0.
0.
0.
0.
0.
0.
0.
0.
0.
0.
0.
0.
0.
0.
0.
0.
0.
0.
0.
0.
0.
0.
0.
0.
0.
0.
0.
0.
0.
0.
0.
0.
0.
0.
0.
0.
0.
0.
0.
0.
0.
0.
0.
0.
0.
0.
0.
0.
0.
0.
0.
0.
0.
0.
0.
0.
0.
0.
0.
0.
0.
0.
0.
0.
0.
0.
0.
0.
0.
0.
0.
0.
0.
0.
0.
0.
0.
0.
0.
0.
0.
0.
0.
0.
0.
0.
0.
0.
0.
0.
0.
0.
0.
0.
0.
0.
0.
0.
0.
0.
0.
0.
0.
0.
0.
0.
0.
0.
0.
0.
0.
0.
0.
0.
0.
0.
0.
0.
0.
0.
0.
0.
0.
0.
0.
0.
0.
0.
0.
0.
0.
0.
0.
0.
0.
0.
0.
0.
0.
0.
0.
0.
0.
0.
0.
0.
0.
0.
0.
0.
0.
0.
0.
0.
0.
0.
0.
0.
0.
0.
0.
0.
0.
0.
0.
0.
0.
0.
0.
0.
0.
0.
0.
0.
0.
0.
0.
0.
0.
0.
0.
0.
0.
0.
0.
0.
0.
0.
0.
0.
0.
0.
0.
0.
0.
0.
0.
0.
0.
0.
0.
0.
0.
0.
0.
0.
0.
0.
0.
0.
0.
0.
0.
0.
0.
0.
0.
0.
0.
0.
0.
0.
0.
0.
0.
0.
0.
0.
0.
0.
0.
0.
0.
0.
0.
0.
0.
0.
0.
0.
0.
0.
0.
0.
0.
0.
0.
0.
0.
0.
0.
0.
0.
0.
0.
0.
0.
0.
0.
0.
0.
0.
0.
0.
0.
0.
0.
0.
0.
0.
0.
0.
0.
0.
0.
0.
0.
0.
0.
0.
0.
0.
0.
0.
0.
0.
0.
0.
0.
0.
0.
0.
0.
0.
0.
0.
0.
0.
0.
0.
0.
0.
0.
0.
0.
0.
0.
0.
0.
0.
0.
0.
0.
0.
0.
0.
0.
0.
0.
0.
0.
0.
0.
0.
0.
0.
0.
0.
0.
0.
0.
0.
0.
0.
0.
0.
0.
0.
0.
0.
0.
0.
0.
0.
0.
0.
0.
0.
0.
0.
0.
0.
0.
0.
0.
0.
0.
0.
0.
0.
0.
0.
0.
0.
0.
0.
0.
0.
0.
0.
0.
0.
0.
0.
0.
0.
0.
0.
0.
0.
0.
0.
0.
0.
0.
0.
0.
0.
0.
0.
0.
0.
0.
0.
0.
0.
0.
0.
0.
0.
0.
0.
0.
0.
0.
0.
0.
0.
0.
0.
0.
0.
0.
0.
0.
0.
0.
0.
0.
0.
0.
0.
0.
0.
0.
0.
0.
0.
0.
0.
0.
0.
0.
0.
0.
0.
0.
0.
0.
0.
0.
0.
0.
0.
0.
0.
0.
0.
0.
0.
0.
0.
0.
0.
0.
0.
0.
0.
0.
0.
0.
0.
0.
0.
0.
0.
0.
0.
0.
0.
0.
0.
0.
0.
0.
0.
0.
0.
0.
0.
0.
0.
0.
0.
0.
0.
0.
0.
0.
0.
0.
0.
0.
0.
0.
0.
0.
0.
0.
0.
0.
0.
0.
0.
0.
0.
0.
0.
0.
0.
0.
0.
0.
0.
0.
0.
0.
0.
0.
0.
0.
0.
0.
0.
0.
0.
0.
0.
0.
0.
0.
0.
0.
0.
0.
0.
0.
0.
0.
0.
0.
0.
0.
0.
0.
0.
0.
0.
0.
0.
0.
0.
0.
0.
0.
0.
0.
0.
0.
0.
0.
0.
0.
0.
0.
0.
0.
0.
0.
0.
0.
0.
0.
0.
0.
0.
0.
0.
0.
0.
0.
0.
0.
0.
0.
0.
0.
0.
0.
0.
0.
0.
0.
0.
0.
0.
0.
0.
0.
0.
0.
0.
0.
0.
0.
0.
0.
0.
0.
0.
0.
0.
0.
0.
0.
0.
0.
0.
0.
0.
0.
0.
0.
0.
0.
0.
0.
0.
0.
0.
0.
0.
0.
0.
0.
0.
0.
0.
0.
0.
0.
0.
0.
0.
0.
0.
0.
0.
0.
0.
0.
0.
0.
0.
0.
0.
0.
0.
0.
0.
0.
0.
0.
0.
0.
0.
0.
0.
0.
0.
0.
0.
0.
0.
0.
0.
0.
0.
0.
0.
0.
0.
0.
0.
0.
0.
0.
0.
0.
0.
0.
0.
0.
0.
0.
0.
0.
0.
0.
0.
0.
0.
0.
0.
0.
0.
0.
0.
0.
0.
0.
0.
0.
0.
0.
0.
0.
0.
0.
0.
0.
0.
0.
0.
0.
0.
0.
0.
0.
0.
0.
0.
0.
0.
0.
0.
0.
0.
0.
0.
0.
0.
0.
0.
0.
0.
0.
0.
0.
0.
0.
0.
0.
0.
0.
0.
0.
0.
0.
0.
0.
0.
0.
0.
0.
0.
0.
0.
0.
0.
0.
0.
0.
0.
0.
0.
0.
0.
0.
0.
0.
0.
0.
0.
0.
0.000
0.000
0.000
0.
0.
0.
0.
0.
0.
0.
0.
0.
0.
0.
0.
0.
0.
0.
0.
0.
0.
0.
0.
0.
0.
0.
0.
0.
0.
0.
0.
0.
0.
0.
0.
0.
0.
0.
0.
0.
0.
0.
0.
0.
0.
0.
0.
0.
0.
0.
0.
0.
0.
0.
0.
0.
0.
0.
0.
0.
0.
0.
0.
0.000
0.000
0.000
0.000
0.000
0.000
0.000
0.000
0.000
0.000
0.
0.
0.
0.
0.
0.
0.
0.
0.
0.
0.
0.
0.
0.
0.
0.
0.
0.
0.
0.
0.
0.
0.
0.
0.
0.
0.
0.
0.
0.
0.
0.
0.
0.
0.
0.
0.
0.
0.
0.
0.
0.
0.
0.
0.
0.
0.
0.
0.
0.
0.
0.
0.
0.000
0.000
0.001
0.001
0.001
0.001
0.001
0.001
0.001
0.000
0.000
0.000
0.000
0.
0.
0.
0.
0.
0.
0.
0.
0.
0.
0.
0.
0.
0.
0.
0.
0.
0.
0.
0.
0.
0.
0.000
0.000
0.000
0.000
0.
0.
0.
0.
0.
0.
0.
0.
0.
0.
0.
0.
0.
0.
0.
0.
0.
0.
0.
0.
0.
0.
0.
0.
0.000
0.000
0.000
0.001
0.001
0.001
0.001
0.001
0.001
0.001
0.001
0.001
0.001
0.000
0.000
0.000
0.
0.
0.
0.
0.
0.
0.
0.
0.
0.
0.
0.
0.
0.
0.
0.
0.
0.
0.
0.000
0.000
0.000
0.000
0.000
0.000
0.000
0.000
0.
0.
0.
0.
0.
0.
0.
0.
0.
0.
0.
0.
0.
0.
0.
0.
0.
0.
0.
0.
0.
0.
0.000
0.000
0.001
0.001
0.001
0.001
0.001
0.001
0.002
0.002
0.002
0.001
0.001
0.001
0.000
0.000
0.000
0.
0.
0.
0.
0.
0.
0.
0.
0.
0.
0.
0.
0.
0.
0.
0.
0.
0.
0.000
0.000
0.000
0.000
0.000
0.000
0.000
0.000
0.000
0.
0.
0.
0.
0.
0.
0.
0.
0.
0.
0.
0.
0.
0.
0.
0.
0.
0.
0.
0.
0.000
0.000
0.001
0.001
0.000
0.000
0.000
0.001
0.001
0.002
0.002
0.002
0.002
0.001
0.001
0.001
0.000
0.000
0.000
0.
0.
0.
0.
0.
0.
0.
0.
0.
0.
0.
0.
0.
0.
0.
0.
0.
0.000
0.000
0.000
0.001
0.001
0.000
0.000
0.000
0.000
0.
0.
0.
0.
0.
0.
0.
0.
0.
0.
0.
0.
0.
0.
0.
0.
0.
0.
0.
0.
0.000
0.000
0.000
0.001
0.000
0.000
-0.001
-0.001
0.000
0.001
0.002
0.002
0.002
0.002
0.002
0.001
0.001
0.000
0.000
0.
0.
0.
0.
0.
0.
0.
0.
0.
0.
0.
0.
0.
0.
0.
0.
0.
0.000
0.000
0.000
0.001
0.001
0.000
0.000
0.000
0.000
0.
0.
0.
0.
0.
0.
0.
0.
0.
0.
0.
0.
0.
0.
0.
0.
0.
0.
0.
0.
0.000
0.000
0.001
0.001
0.
-0.001
-0.002
-0.002
-0.001
0.001
0.002
0.002
0.002
0.002
0.002
0.002
0.001
0.001
0.000
0.
0.
0.
0.
0.
0.
0.
0.
0.
0.
0.
0.
0.
0.
0.
0.
0.
0.
0.000
0.000
0.000
0.000
0.000
0.000
0.000
0.000
0.
0.
0.
0.
0.
0.
0.
0.
0.
0.
0.
0.
0.
0.
0.
0.
0.
0.
0.
0.000
0.000
0.000
0.001
0.001
0.000
-0.001
-0.002
-0.001
0.000
0.002
0.003
0.003
0.002
0.002
0.002
0.002
0.002
0.001
0.001
0.000
0.
0.
0.
0.
0.
0.
0.
0.
0.
0.
0.
0.
0.
0.
0.
0.
0.
0.000
0.000
0.000
0.000
0.000
0.000
0.000
0.000
0.
0.
0.
0.
0.
0.
0.
0.
0.
0.
0.
0.
0.
0.
0.
0.
0.
0.000
0.000
0.000
0.000
0.001
0.001
0.002
0.001
0.000
0.000
0.000
0.001
0.003
0.003
0.003
0.002
0.002
0.002
0.002
0.002
0.001
0.001
0.000
0.000
0.
0.
0.
0.
0.
0.
0.
0.
0.
0.
0.
0.
0.
0.
0.
0.
0.000
0.000
0.000
0.000
0.000
0.000
0.000
0.000
0.
0.
0.
0.
0.
0.
0.
0.
0.
0.
0.
0.
0.
0.
0.
0.
0.000
0.000
0.000
0.000
0.001
0.001
0.002
0.002
0.002
0.002
0.001
0.002
0.003
0.003
0.004
0.003
0.002
0.002
0.002
0.002
0.002
0.001
0.001
0.000
0.000
0.
0.
0.
0.
0.
0.
0.
0.
0.
0.
0.
0.
0.
0.
0.
0.
0.
0.000
0.000
0.000
0.000
0.000
0.
0.
0.
0.
0.
0.
0.
0.
0.
0.
0.
0.
0.
0.
0.
0.
0.
0.000
0.000
0.000
0.000
0.000
0.001
0.001
0.002
0.002
0.002
0.003
0.003
0.003
0.004
0.004
0.004
0.002
0.001
0.001
0.001
0.002
0.002
0.001
0.001
0.000
0.000
0.
0.
0.
0.
0.
0.
0.
0.
0.
0.
0.
0.
0.
0.
0.
0.
0.
0.
0.
0.
0.
0.
0.
0.
0.
0.
0.
0.
0.
0.
0.
0.
0.
0.
0.
0.
0.
0.
0.
0.000
0.000
0.000
0.000
0.001
0.001
0.001
0.002
0.002
0.002
0.003
0.003
0.003
0.004
0.004
0.003
0.002
0.001
0.000
0.001
0.001
0.001
0.001
0.001
0.000
0.000
0.
0.
0.
0.
0.
0.
0.
0.
0.
0.
0.
0.
0.
0.
0.
0.
0.
0.
0.
0.
0.
0.
0.
0.
0.
0.
0.
0.
0.
0.
0.
0.
0.
0.
0.
0.
0.
0.
0.
0.000
0.000
0.000
0.000
0.001
0.001
0.001
0.002
0.002
0.002
0.002
0.003
0.003
0.003
0.003
0.003
0.002
0.001
0.001
0.001
0.001
0.001
0.001
0.001
0.000
0.000
0.
0.
0.
0.
0.
0.
0.
0.
0.
0.
0.
0.
0.
0.
0.
0.
0.
0.
0.
0.
0.
0.
0.
0.
0.
0.
0.
0.
0.
0.
0.
0.
0.
0.
0.
0.
0.
0.
0.
0.000
0.000
0.000
0.000
0.000
0.001
0.001
0.001
0.002
0.002
0.002
0.002
0.002
0.002
0.003
0.002
0.002
0.002
0.001
0.002
0.001
0.001
0.001
0.001
0.000
0.000
0.
0.
0.
0.
0.
0.
0.
0.
0.
0.
0.
0.
0.
0.
0.
0.
0.
0.
0.
0.
0.
0.
0.
0.
0.
0.
0.
0.
0.
0.
0.
0.
0.
0.
0.
0.
0.
0.
0.
0.000
0.000
0.000
0.000
0.000
0.001
0.001
0.001
0.001
0.001
0.001
0.001
0.001
0.002
0.002
0.002
0.001
0.001
0.001
0.001
0.001
0.001
0.001
0.001
0.000
0.000
0.
0.
0.
0.
0.
0.
0.
0.
0.
0.
0.
0.
0.
0.
0.
0.
0.
0.
0.
0.
0.
0.
0.
0.
0.
0.
0.
0.
0.
0.
0.
0.
0.
0.
0.
0.
0.
0.
0.
0.
0.000
0.000
0.000
0.000
0.001
0.001
0.001
0.001
0.001
0.001
0.001
0.001
0.001
0.001
0.001
0.001
0.001
0.001
0.001
0.001
0.001
0.001
0.000
0.000
0.
0.
0.
0.
0.
0.
0.
0.
0.
0.
0.
0.
0.
0.
0.
0.
0.
0.
0.
0.
0.
0.
0.
0.
0.
0.
0.
0.
0.
0.
0.
0.
0.
0.
0.
0.
0.
0.
0.
0.
0.
0.
0.
0.000
0.000
0.000
0.000
0.001
0.001
0.001
0.001
0.001
0.001
0.000
0.000
0.001
0.001
0.001
0.001
0.001
0.001
0.000
0.000
0.000
0.
0.
0.
0.
0.
0.
0.
0.
0.
0.
0.
0.
0.
0.
0.
0.
0.
0.
0.
0.
0.
0.
0.
0.
0.
0.
0.
0.
0.
0.
0.
0.
0.
0.
0.
0.
0.
0.
0.
0.
0.
0.
0.
0.
0.
0.
0.000
0.000
0.001
0.001
0.001
0.001
0.000
0.000
0.
0.
0.000
0.000
0.000
0.001
0.001
0.000
0.000
0.
0.
0.
0.
0.
0.
0.
0.
0.
0.
0.
0.
0.
0.
0.
0.
0.
0.
0.
0.
0.
0.
0.
0.
0.
0.
0.
0.
0.
0.
0.
0.
0.
0.
0.
0.
0.
0.
0.
0.
0.
0.
0.
0.
0.
0.
0.
0.000
0.000
0.000
0.001
0.000
0.000
0.000
0.000
0.
0.
0.
0.
0.000
0.000
0.001
0.001
0.001
0.000
0.
0.
0.
0.
0.
0.
0.
0.
0.
0.
0.
0.
0.
0.
0.
0.
0.
0.
0.
0.
0.
0.
0.
0.
0.
0.
0.
0.
0.
0.
0.
0.
0.
0.
0.
0.
0.
0.
0.
0.
0.
0.000
0.000
0.000
0.000
0.000
0.000
0.000
0.000
0.001
0.001
0.001
0.000
0.000
0.000
0.
0.
0.
0.
0.000
0.001
0.001
0.001
0.001
0.001
0.000
0.
0.
0.
0.
0.
0.
0.
0.
0.
0.
0.
0.
0.
0.
0.
0.
0.
0.
0.
0.
0.
0.
0.
0.
0.
0.
0.
0.
0.
0.
0.
0.
0.
0.
0.
0.
0.
0.
0.
0.000
0.000
0.000
0.000
0.001
0.001
0.001
0.001
0.001
0.001
0.001
0.001
0.001
0.000
0.000
0.000
0.
0.
0.000
0.000
0.001
0.001
0.001
0.001
0.001
0.001
0.000
0.
0.
0.
0.
0.
0.
0.
0.
0.
0.
0.
0.
0.
0.
0.
0.
0.
0.
0.
0.
0.
0.
0.
0.
0.
0.
0.
0.
0.
0.
0.
0.
0.
0.
0.
0.
0.
0.000
0.000
0.000
0.001
0.001
0.001
0.001
0.001
0.001
0.001
0.001
0.001
0.001
0.001
0.000
0.000
0.000
0.
0.
0.000
0.000
0.001
0.001
0.001
0.001
0.001
0.001
0.000
0.
0.
0.
0.
0.
0.
0.
0.
0.
0.
0.
0.
0.
0.
0.
0.
0.
0.
0.
0.
0.
0.
0.
0.
0.
0.
0.
0.
0.
0.
0.
0.
0.
0.
0.
0.000
0.000
0.000
0.001
0.000
0.001
0.001
0.001
0.001
0.001
0.001
0.001
0.001
0.001
0.001
0.001
0.000
0.000
0.000
0.
0.
0.000
0.000
0.000
0.001
0.001
0.001
0.001
0.000
0.000
0.000
0.
0.
0.
0.
0.
0.
0.
0.
0.
0.
0.
0.
0.
0.
0.
0.
0.
0.
0.
0.
0.
0.
0.
0.
0.
0.
0.
0.
0.
0.
0.
0.
0.000
0.000
0.000
0.000
0.001
0.001
0.001
0.001
0.001
0.001
0.001
0.001
0.001
0.001
0.001
0.001
0.001
0.001
0.000
0.000
0.
0.
0.
0.000
0.000
0.000
0.001
0.001
0.001
0.001
0.000
0.000
0.000
0.
0.
0.
0.
0.
0.
0.
0.
0.
0.
0.
0.
0.
0.
0.
0.
0.
0.
0.
0.
0.
0.
0.
0.
0.
0.
0.
0.
0.
0.
0.
0.000
0.000
0.000
0.001
0.001
0.001
0.001
0.001
0.001
0.001
0.001
0.001
0.001
0.001
0.001
0.001
0.001
0.001
0.000
0.000
0.000
0.
0.
0.
0.000
0.000
0.000
0.000
0.001
0.000
0.000
0.000
0.000
0.
0.
0.
0.
0.
0.
0.
0.
0.
0.
0.
0.
0.
0.
0.
0.
0.
0.
0.
0.
0.
0.
0.
0.
0.
0.
0.
0.
0.
0.
0.
0.
0.000
0.000
0.001
0.001
0.001
0.001
0.001
0.001
0.001
0.001
0.001
0.001
0.001
0.001
0.001
0.001
0.001
0.000
0.000
0.
0.
0.
0.
0.
0.
0.000
0.000
0.000
0.000
0.000
0.000
0.000
0.
0.
0.
0.
0.
0.
0.
0.
0.
0.
0.
0.
0.
0.
0.
0.
0.
0.
0.
0.
0.
0.
0.
0.
0.
0.
0.
0.
0.
0.
0.
0.
0.000
0.000
0.000
0.001
0.001
0.001
0.001
0.001
0.001
0.001
0.001
0.001
0.001
0.000
0.001
0.001
0.001
0.000
0.000
0.
0.
0.
0.
0.
0.
0.
0.
0.000
0.000
0.000
0.000
0.000
0.000
0.
0.
0.
0.
0.
0.
0.
0.
0.
0.
0.
0.
0.
0.
0.
0.
0.
0.
0.
0.
0.
0.
0.
0.
0.
0.
0.
0.
0.
0.
0.
0.
0.000
0.000
0.001
0.001
0.001
0.001
0.000
0.000
0.001
0.001
0.001
0.001
0.001
0.000
0.000
0.000
0.000
0.000
0.000
0.
0.
0.
0.
0.
0.
0.
0.
0.
0.
0.000
0.000
0.
0.
0.
0.
0.
0.
0.
0.
0.
0.
0.
0.
0.
0.
0.
0.
0.
0.
0.
0.
0.
0.
0.
0.
0.
0.
0.
0.
0.
0.
0.
0.
0.
0.
0.000
0.000
0.001
0.001
0.001
0.000
0.000
0.000
0.001
0.001
0.001
0.001
0.000
0.000
0.000
0.000
0.000
0.000
0.
0.
0.
0.
0.
0.
0.
0.
0.
0.
0.
0.
0.
0.
0.
0.
0.
0.
0.
0.
0.
0.
0.
0.
0.
0.
0.
0.
0.
0.
0.
0.
0.
0.
0.
0.
0.
0.
0.
0.
0.
0.
0.
0.
0.
0.
0.
0.
0.000
0.000
0.001
0.001
0.001
0.000
0.000
0.001
0.001
0.001
0.001
0.000
0.000
0.000
0.000
0.000
0.
0.
0.
0.
0.
0.
0.
0.
0.
0.
0.
0.
0.
0.
0.
0.
0.
0.
0.
0.
0.
0.
0.
0.
0.
0.
0.
0.
0.
0.
0.
0.
0.
0.
0.
0.
0.
0.
0.
0.
0.
0.
0.
0.
0.
0.
0.
0.
0.
0.000
0.000
0.001
0.001
0.001
0.001
0.001
0.001
0.001
0.001
0.001
0.000
0.
0.
0.
0.
0.
0.
0.
0.
0.
0.
0.
0.
0.
0.
0.
0.
0.
0.
0.
0.
0.
0.
0.
0.
0.
0.
0.
0.
0.
0.
0.
0.
0.
0.
0.
0.
0.
0.
0.
0.
0.
0.
0.
0.
0.
0.
0.
0.
0.
0.
0.
0.
0.
0.
0.000
0.000
0.001
0.001
0.001
0.001
0.001
0.001
0.000
0.000
0.000
0.
0.
0.
0.
0.
0.
0.
0.
0.
0.
0.
0.
0.
0.
0.
0.
0.
0.
0.
0.
0.
0.
0.
0.
0.
0.
0.
0.
0.
0.
0.
0.
0.
0.
0.
0.
0.
0.
0.
0.
0.
0.
0.
0.
0.
0.
0.
0.
0.
0.
0.
0.
0.
0.
0.000
0.000
0.000
0.000
0.000
0.000
0.000
0.000
0.000
0.000
0.
0.
0.
0.
0.
0.
0.
0.
0.
0.
0.
0.
0.
0.
0.
0.
0.
0.
0.
0.
0.
0.
0.
0.
0.
0.
0.
0.
0.
0.
0.
0.
0.
0.
0.
0.
0.
0.
0.
0.
0.
0.
0.
0.
0.
0.
0.
0.
0.
0.
0.
0.
0.
0.
0.
0.
0.000
0.000
0.000
0.000
0.000
0.000
0.000
0.000
0.
0.
0.
0.
0.
0.
0.
0.
0.
0.
0.
0.
0.
0.
0.
0.
0.
0.
0.
0.
0.
0.
0.
0.
0.
0.
0.
0.
0.
0.
0.
0.
0.
0.
0.
0.
0.
0.
0.
0.
0.
0.
0.
0.
0.
0.
0.
0.
0.
0.
0.
0.
0.
0.
0.
0.
0.
0.
0.
0.000
0.000
0.000
0.000
0.
0.
0.
0.
0.
0.
0.
0.
0.
0.
0.
0.
0.
0.
0.
0.
0.
0.
0.
0.
0.
0.
0.
0.
0.
0.
0.
0.
0.
0.
0.
0.
0.
0.
0.
0.
0.
0.
0.
0.
0.
0.
0.
0.
0.
0.
0.
0.
0.
0.
0.
0.
0.
0.
0.
0.
0.
0.
0.
0.
0.
0.
0.
0.
0.
0.
0.
0.
0.
0.
0.
0.
0.
0.
0.
0.
0.
0.
0.
0.
0.
0.
0.
0.
0.
0.
0.
0.
0.
0.
0.
0.
0.
0.
0.
0.
0.
0.
0.
0.
0.
0.
0.
0.
0.
0.
0.
0.
0.
0.
0.
0.
0.
0.
0.
0.
0.
0.
0.
0.
0.
0.
0.
0.
0.
0.
0.
0.
0.
0.
0.
0.
0.
0.
0.
0.
0.
0.
0.
0.
0.
0.
0.
0.
0.
0.
0.
0.
0.
0.
0.
0.
0.
0.
0.
0.
0.
0.
0.
0.
0.
0.
0.
0.
0.
0.
0.
0.
0.
0.
0.
0.
0.
0.
0.
0.
0.
0.
0.
0.
0.
0.
0.
0.
0.
0.
0.
0.
0.
0.
0.
0.
0.
0.
0.
0.
0.
0.
0.
0.
0.
0.
0.
0.
0.
0.
0.
0.
0.
0.
0.
0.
0.
0.
0.
0.
0.
0.
0.
0.
0.
0.
0.
0.
0.
0.
0.
0.
0.
0.
0.
0.
0.
0.
0.
0.
0.
0.
0.
0.
0.
0.
0.
0.
0.
0.
0.
0.
0.
0.
0.
0.
0.
0.
0.
0.
0.
0.
0.
0.
0.
0.
0.
0.
0.
0.
0.
0.
0.
0.
0.
0.
0.
0.
0.
0.
0.
0.
0.
0.
0.
0.
0.
0.
0.
0.
0.
0.
0.
0.
0.
0.
0.
0.
0.
0.
0.
0.
0.
0.
0.
0.
0.
0.
0.
0.
0.
0.
0.
0.
0.
0.
0.
0.
0.
0.
0.
0.
0.
0.
0.
0.
0.
0.
0.
0.
0.
0.
0.
0.
0.
0.
0.
0.
0.
0.
0.
0.
0.
0.
0.
0.
0.
0.
0.
0.
0.
0.
0.
0.
0.
0.
0.
0.
0.
0.
0.
0.
0.
0.
0.
0.
0.
0.
0.
0.
0.
0.
0.
0.
0.
0.
0.
0.
0.
0.
0.
0.
0.
0.
0.
0.
0.
0.
0.
0.
0.
0.
0.
0.
0.
0.
0.
0.
0.
0.
0.
0.
0.
0.
0.
0.
0.
0.
0.
0.
0.
0.
0.
0.
0.
0.
0.
0.
0.
0.
0.
0.
0.
0.
0.
0.
0.
0.
0.
0.
0.
0.
0.
0.
0.
0.
0.
0.
0.
0.
0.
0.
0.
0.
0.
0.
0.
0.
0.
0.
0.
0.
0.
0.
0.
0.
0.
0.
0.
0.
0.
0.
0.
0.
0.
0.
0.
0.
0.
0.
0.
0.
0.
0.
0.
0.
0.
0.
0.
0.
0.
0.
0.
0.
0.
0.
0.
0.
0.
0.
0.
0.
0.
0.
0.
0.
0.
0.
0.
0.
0.
0.
0.
0.
0.
0.
0.
0.
0.
0.
0.
0.
0.
0.
0.
0.
0.
0.
0.
0.
0.
0.
0.
0.
0.
0.
0.
0.
0.
0.
0.
0.
0.
0.
0.
0.
0.
0.
0.
0.
0.
0.
0.
0.
0.
0.
0.
0.
0.
0.
0.
0.
0.
0.
0.
0.
0.
0.
0.
0.
0.
0.
0.
0.
0.
0.
0.
0.
0.
0.
0.
0.
0.
0.
0.
0.
0.
0.
0.
0.
0.
0.
0.
0.
0.
0.
0.
0.
0.
0.
0.
0.
0.
0.
0.
0.
0.
0.
0.
0.
0.
0.
0.
0.
0.
0.
0.
0.
0.
0.
0.
0.
0.
0.
0.
0.
0.
0.
0.
0.
0.
0.
0.
0.
0.
0.
0.
0.
0.
0.
0.
0.
0.
0.
0.
0.
0.
0.
0.
0.
0.
0.
0.
0.
0.
0.
0.
0.
0.
0.
0.
0.
0.
0.
0.
0.
0.
0.
0.
0.
0.
0.
0.
0.
0.
0.
0.
0.
0.
0.
0.
0.
0.
0.
0.
0.
0.
0.
0.
0.
0.
0.
0.
0.
0.
0.
0.
0.
0.
0.
0.
0.
0.
0.
0.
0.
0.
0.
0.
0.
0.
0.
0.
0.
0.
0.
0.
0.
0.
0.
0.
0.
0.
0.
0.
0.
0.
0.
0.
0.
0.
0.
0.
0.
0.
0.
0.
0.
0.
0.
0.
0.
0.
0.
0.
0.
0.
0.
0.
0.
0.
0.
0.
0.
0.
0.
0.
0.
0.
0.
0.
0.
0.
0.
0.
0.
0.
0.
0.
0.
0.
0.
0.
0.
0.
0.
0.
0.
0.
0.
0.
0.
0.
0.
0.
0.
0.
0.
0.
0.
0.
0.
0.
0.
0.
0.
0.
0.
0.
0.
0.
0.
0.
0.
0.
0.
0.
0.
0.
0.
0.
0.
0.
0.
0.
0.
0.
0.
0.
0.
0.
0.
0.
0.
0.
0.
0.
0.
0.
0.
0.
0.
0.
0.
0.
0.
0.
0.
0.
0.
0.
0.
0.
0.
0.
0.
0.
0.
0.
0.
0.
0.
0.
0.
0.
0.
0.
0.
0.
0.
0.
0.
0.
0.
0.
0.
0.
0.
0.
0.
0.
0.
0.
0.
0.
0.
0.
0.
0.
0.
0.
0.
0.
0.
0.
0.
0.
0.
0.
0.
0.
0.
0.
0.
0.
0.
0.
0.
0.
0.
0.
0.
0.
0.
0.
0.
0.
0.
0.
0.
0.
0.
0.
0.
0.
0.
0.
0.
0.
0.
0.
0.
0.
0.
0.
0.
0.
0.
0.
0.
0.
0.
0.
0.
0.
0.
0.
0.
0.
0.
0.
0.
0.
0.
0.
0.
0.
0.
0.
0.
0.
0.
0.
0.
0.
0.
0.
0.
0.
0.
0.
0.
0.
0.
0.
0.
0.
0.
0.
0.
0.
0.
0.
0.
0.
0.
0.
0.
0.
0.
0.
0.
0.
0.
0.
0.
0.
0.
0.
0.
0.
0.
0.
0.
0.
0.
0.
0.
0.
0.
0.
0.
0.
0.
0.
0.
0.
0.
0.
0.
0.
0.
0.
0.
0.
0.
0.
0.
0.
0.
0.
0.
0.
0.
0.
0.
0.
0.
0.
0.
0.
0.
0.
0.
0.
0.
0.
0.
0.
0.
0.
0.
0.
0.
0.
0.
0.
0.
0.
0.
0.
0.
0.
0.
0.
0.
0.
0.
0.
0.
0.
0.
0.
0.
0.
0.
0.
0.
0.
0.
0.
0.
0.
0.
0.
0.
0.
0.
0.
0.
0.
0.
0.
0.
0.
0.
0.
0.
0.
0.
0.
0.
0.
0.
0.
0.
0.
0.
0.
0.
0.
0.
0.
0.
0.
0.
0.
0.
0.
0.
0.
0.
0.
0.
0.
0.
0.
0.
0.
0.
0.
0.
0.
0.
0.
0.
0.
0.
0.
0.
0.
0.
0.
0.
0.
0.
0.
0.
0.
0.
0.
0.
0.
0.
0.
0.
0.
0.
0.
0.
0.
0.
0.
0.
0.
0.
0.
0.
0.
0.
0.
0.
0.
0.
0.
0.
0.
0.
0.
0.
0.
0.
0.
0.
0.
0.
0.
0.
0.
0.
0.
0.
0.
0.
0.
0.
0.
0.
0.
0.
0.
0.
0.
0.
0.
0.
0.
0.
0.
0.
0.
0.
0.
0.
0.
0.
0.
0.
0.
0.
0.
0.
0.
0.
0.
0.
0.
0.
0.
0.
0.
0.
0.
0.
0.
0.
0.
0.
0.
0.
0.
0.
0.
0.
0.
0.
0.
0.
0.
0.
0.
0.
0.
0.
0.
0.
0.
0.
0.
0.
0.
0.
0.
0.
0.
0.
0.
0.
0.
0.
0.
0.
0.
0.
0.
0.
0.
0.
0.
0.
0.
0.
0.
0.
0.
0.
0.
0.
0.
0.
0.
0.
0.
0.
0.
0.
0.
0.
0.
0.
0.
0.
0.
0.
0.
0.
0.
0.
0.
0.
0.
0.
0.
0.
0.
0.
0.
0.
0.
0.
0.
0.
0.
0.
0.
0.
0.
0.
0.
0.
0.
0.
0.
0.
0.
0.
0.
0.
0.
0.
0.
0.
0.
0.
0.
0.
0.
0.
0.
0.
0.
0.
0.
0.
0.
0.
0.
0.
0.
0.
0.
0.
0.
0.
0.
0.
0.
0.
0.
0.
0.
0.
0.
0.
0.
0.
0.
0.
0.
0.
0.
0.
0.
0.
0.
0.
0.
0.
0.
0.
0.
0.
0.
0.
0.
0.
0.
0.
0.
0.
0.
0.
0.
0.
0.
0.
0.
0.
0.
0.
0.
0.
0.
0.
0.
0.
0.
0.
0.
0.
0.
0.
0.
0.
0.
0.
0.
0.
0.
0.
0.
0.
0.
0.
0.
0.
0.
0.
0.
0.
0.
0.
0.
0.
0.
0.
0.
0.
0.
0.
0.
0.
0.
0.
0.
0.
0.
0.
0.
0.
0.
0.
0.
0.
0.
0.
0.
0.
0.
0.
0.
0.
0.
0.
0.
0.
0.
0.
0.
0.
0.
0.
0.
0.
0.
0.
0.
0.
0.
0.
0.
0.
0.
0.
0.
0.
0.
0.
0.
0.
0.
0.
0.
0.
0.
0.
0.
0.
0.
0.
0.
0.
0.
0.
0.
0.
0.
0.
0.
0.
0.
0.
0.
0.
0.
0.
0.
0.
0.
0.
0.
0.
0.
0.
0.
0.
0.
0.
0.
0.
0.
0.
0.
0.
0.
0.
0.
0.
0.
0.
0.
0.
0.
0.
0.
0.
0.
0.
0.
0.
0.
0.
0.
0.
0.
0.
0.
0.
0.
0.
0.
0.
0.
0.
0.
0.
0.
0.
0.
0.
0.
0.
0.
0.
0.
0.
0.
0.
0.
0.
0.
0.
0.
0.
0.
0.
0.
0.
0.
0.
0.
0.
0.
0.
0.
0.
0.
0.
0.
0.
0.
0.
0.
0.
0.
0.
0.
0.
0.
0.
0.
0.
0.
0.
0.
0.
0.
0.
0.
0.
0.
0.
0.
0.
0.
0.
0.
0.
0.
0.
0.
0.
0.
0.
0.
0.
0.
0.
0.
0.
0.
0.
0.
0.
0.
0.
0.
0.
0.
0.
0.
0.
0.
0.
0.
0.
0.
0.
0.
0.
0.
0.
0.
0.
0.
0.
0.
0.
0.
0.
0.
0.
0.
0.
0.
0.
0.
0.
0.
0.
0.
0.
0.
0.
0.
0.
0.
0.
0.
0.
0.
0.
0.
0.
0.
0.
0.
0.
0.
0.
0.
0.
0.
0.
0.
0.
0.
0.
0.
0.
0.
0.
0.
0.
0.
0.
0.
0.
0.
0.
0.
0.
0.
0.
0.
0.
0.
0.
0.
0.
0.
0.
0.
0.
0.
0.
0.
0.
0.
0.
0.
0.
0.
0.
0.
0.
0.
0.
0.
0.
0.
0.
0.
0.
0.
0.
0.
0.
0.
0.
0.
0.
0.
0.
0.
0.
0.
0.
0.
0.
0.
0.
0.
0.
0.
0.
0.
0.
0.
0.
0.
0.
0.
0.
0.
0.
0.
0.
0.
0.
0.
0.
0.
0.
0.
0.
0.
0.
0.
0.
0.
0.
0.
0.
0.
0.
0.
0.
0.
0.
0.
0.
0.
0.
0.
0.
0.
0.
0.
0.
0.
0.
0.
0.
0.
0.
0.
0.
0.
0.
0.
0.
0.
0.
0.
0.
0.
0.
0.
0.
0.
0.
0.
0.
0.
0.
0.
0.
0.
0.
0.
0.
0.
0.
0.
0.
0.
0.
0.
0.
0.
0.
0.
0.
0.
0.
0.
0.
0.
0.
0.
0.
0.
0.
0.
0.
0.
0.
0.
0.
0.
0.
0.
0.
0.
0.
0.
0.
0.
0.
0.
0.
0.
0.
0.
0.
0.
0.
0.
0.
0.
0.
0.
0.
0.
0.
0.
0.
0.
0.
0.
0.
0.
0.
0.
0.
0.
0.
0.
0.
0.
0.
0.
0.
0.
0.
0.
0.
0.
0.
0.
0.
0.
0.
0.
0.
0.
0.
0.
0.
0.
0.
0.
0.
0.
0.
0.
0.000
0.000
0.000
0.000
0.000
0.
0.
0.
0.
0.
0.
0.
0.
0.
0.
0.
0.
0.
0.
0.
0.
0.
0.
0.
0.
0.
0.
0.
0.000
0.000
0.000
0.000
0.000
0.000
0.000
0.000
0.000
0.
0.
0.
0.
0.
0.
0.
0.
0.
0.
0.
0.
0.
0.
0.
0.
0.
0.
0.
0.
0.
0.
0.
0.
0.
0.
0.
0.000
0.000
0.000
0.000
0.000
0.000
0.
0.
0.
0.
0.
0.
0.
0.
0.
0.
0.
0.
0.
0.
0.
0.
0.
0.
0.
0.
0.
0.000
0.000
0.000
0.001
0.001
0.001
0.001
0.000
0.000
0.000
0.000
0.000
0.000
0.
0.
0.
0.
0.
0.
0.
0.
0.
0.
0.
0.
0.
0.
0.
0.
0.
0.
0.
0.
0.000
0.000
0.000
0.000
0.001
0.001
0.001
0.000
0.000
0.000
0.000
0.000
0.
0.
0.
0.
0.
0.
0.
0.
0.
0.
0.
0.
0.
0.
0.
0.
0.
0.
0.
0.000
0.000
0.001
0.001
0.001
0.001
0.001
0.001
0.001
0.001
0.001
0.001
0.000
0.000
0.000
0.
0.
0.
0.
0.
0.
0.
0.
0.
0.
0.
0.
0.
0.
0.
0.
0.
0.
0.000
0.000
0.000
0.001
0.001
0.001
0.001
0.001
0.001
0.001
0.000
0.000
0.000
0.
0.
0.
0.
0.
0.
0.
0.
0.
0.
0.
0.
0.
0.
0.
0.
0.
0.
0.000
0.000
0.001
0.001
0.001
0.001
0.001
0.001
0.001
0.002
0.002
0.001
0.001
0.001
0.000
0.000
0.000
0.
0.
0.
0.
0.
0.
0.
0.
0.
0.
0.
0.
0.
0.
0.
0.
0.
0.000
0.000
0.001
0.001
0.001
0.001
0.001
0.001
0.001
0.001
0.001
0.000
0.000
0.
0.
0.
0.
0.
0.
0.
0.
0.
0.
0.
0.
0.
0.
0.
0.
0.
0.000
0.000
0.001
0.001
0.000
0.
0.000
-0.001
0.000
0.001
0.002
0.002
0.002
0.001
0.001
0.001
0.000
0.000
0.000
0.
0.
0.
0.
0.
0.
0.
0.
0.
0.
0.
0.
0.
0.
0.
0.000
0.000
0.001
0.001
0.001
0.001
0.001
0.001
0.001
0.001
0.001
0.000
0.000
0.
0.
0.
0.
0.
0.
0.
0.
0.
0.
0.
0.
0.
0.
0.
0.
0.
0.
0.000
0.000
0.001
0.000
0.000
-0.002
-0.004
-0.008
-0.009
-0.003
0.001
0.001
0.000
0.001
0.001
0.001
0.001
0.000
0.000
0.
0.
0.
0.
0.
0.
0.
0.
0.
0.
0.
0.
0.
0.
0.
0.000
0.000
0.001
0.001
0.001
0.001
0.001
0.001
0.001
0.001
0.001
0.000
0.000
0.
0.
0.
0.
0.
0.
0.
0.
0.
0.
0.
0.
0.
0.
0.
0.
0.
0.000
0.000
0.001
0.001
0.
-0.002
-0.006
-0.011
-0.021
-0.024
-0.012
-0.001
-0.002
-0.003
-0.001
0.001
0.001
0.001
0.001
0.000
0.000
0.
0.
0.
0.
0.
0.
0.
0.
0.
0.
0.
0.
0.
0.
0.000
0.000
0.001
0.001
0.001
0.001
0.001
0.001
0.001
0.001
0.001
0.000
0.000
0.
0.
0.
0.
0.
0.
0.
0.
0.
0.
0.
0.
0.
0.
0.
0.
0.000
0.000
0.000
0.001
0.001
0.000
-0.004
-0.007
-0.013
-0.024
-0.029
-0.013
-0.002
-0.004
-0.005
-0.003
0.000
0.001
0.001
0.001
0.001
0.000
0.
0.
0.
0.
0.
0.
0.
0.
0.
0.
0.
0.
0.
0.
0.
0.000
0.001
0.001
0.001
0.001
0.001
0.001
0.001
0.001
0.000
0.000
0.000
0.
0.
0.
0.
0.
0.
0.
0.
0.
0.
0.
0.
0.
0.
0.000
0.000
0.000
0.000
0.001
0.001
0.001
0.
-0.004
-0.007
-0.011
-0.016
-0.012
-0.005
-0.004
-0.004
-0.005
-0.003
0.000
0.001
0.002
0.001
0.001
0.000
0.000
0.
0.
0.
0.
0.
0.
0.
0.
0.
0.
0.
0.
0.
0.
0.000
0.000
0.001
0.001
0.001
0.001
0.001
0.001
0.000
0.000
0.000
0.
0.
0.
0.
0.
0.
0.
0.
0.
0.
0.
0.
0.
0.
0.000
0.000
0.000
0.000
0.001
0.001
0.002
0.002
0.001
-0.002
-0.006
-0.008
-0.010
-0.008
-0.005
-0.003
-0.003
-0.004
-0.003
-0.001
0.001
0.002
0.002
0.001
0.001
0.000
0.
0.
0.
0.
0.
0.
0.
0.
0.
0.
0.
0.
0.
0.
0.
0.000
0.000
0.001
0.001
0.001
0.001
0.000
0.000
0.000
0.000
0.
0.
0.
0.
0.
0.
0.
0.
0.
0.
0.
0.
0.
0.000
0.000
0.000
0.000
0.000
0.001
0.001
0.002
0.003
0.002
0.000
-0.003
-0.005
-0.005
-0.004
-0.004
-0.003
-0.006
-0.012
-0.010
-0.004
-0.001
0.001
0.002
0.001
0.001
0.000
0.000
0.
0.
0.
0.
0.
0.
0.
0.
0.
0.
0.
0.
0.
0.
0.
0.000
0.000
0.000
0.000
0.000
0.000
0.000
0.000
0.
0.
0.
0.
0.
0.
0.
0.
0.
0.
0.
0.
0.
0.
0.000
0.000
0.000
0.000
0.001
0.001
0.002
0.002
0.003
0.003
0.002
0.000
-0.001
0.000
0.
-0.001
-0.003
-0.014
-0.035
-0.031
-0.011
-0.005
-0.001
0.001
0.001
0.001
0.000
0.000
0.
0.
0.
0.
0.
0.
0.
0.
0.
0.
0.
0.
0.
0.
0.
0.
0.000
0.000
0.000
0.000
0.000
0.000
0.
0.
0.
0.
0.
0.
0.
0.
0.
0.
0.
0.
0.
0.
0.
0.000
0.000
0.000
0.000
0.001
0.001
0.002
0.002
0.003
0.003
0.002
0.002
0.002
0.002
0.003
0.002
0.
-0.015
-0.040
-0.036
-0.013
-0.007
-0.002
0.001
0.001
0.001
0.000
0.000
0.
0.
0.
0.
0.
0.
0.
0.
0.
0.
0.
0.
0.
0.
0.
0.
0.
0.
0.
0.
0.
0.
0.
0.
0.
0.
0.
0.
0.
0.
0.
0.
0.
0.
0.
0.
0.
0.000
0.000
0.000
0.000
0.001
0.001
0.002
0.002
0.002
0.002
0.002
0.002
0.002
0.003
0.004
0.004
0.002
-0.004
-0.015
-0.014
-0.006
-0.003
-0.001
0.001
0.001
0.001
0.000
0.000
0.
0.
0.
0.
0.
0.
0.
0.
0.
0.
0.
0.
0.
0.
0.
0.
0.
0.
0.
0.
0.
0.
0.
0.
0.
0.
0.
0.
0.
0.
0.
0.
0.
0.
0.
0.
0.
0.000
0.000
0.000
0.001
0.001
0.001
0.002
0.002
0.002
0.002
0.002
0.002
0.002
0.003
0.004
0.004
0.003
0.001
-0.001
-0.002
-0.001
0.000
0.001
0.001
0.001
0.001
0.000
0.000
0.
0.
0.
0.
0.
0.
0.
0.
0.
0.
0.
0.
0.
0.
0.
0.
0.
0.
0.
0.
0.
0.
0.
0.
0.
0.
0.
0.
0.
0.
0.
0.
0.
0.
0.
0.
0.
0.000
0.000
0.000
0.001
0.001
0.001
0.002
0.002
0.002
0.002
0.002
0.002
0.002
0.003
0.003
0.003
0.003
0.002
0.002
0.002
0.001
0.001
0.001
0.001
0.001
0.000
0.000
0.
0.
0.
0.
0.
0.
0.
0.
0.
0.
0.
0.
0.
0.
0.
0.
0.
0.
0.
0.
0.
0.
0.
0.
0.
0.
0.
0.
0.
0.
0.
0.
0.
0.
0.
0.
0.
0.
0.
0.000
0.000
0.000
0.001
0.001
0.001
0.002
0.002
0.002
0.001
0.001
0.002
0.002
0.002
0.002
0.002
0.002
0.002
0.002
0.002
0.002
0.001
0.001
0.001
0.000
0.000
0.
0.
0.
0.
0.
0.
0.
0.
0.
0.
0.
0.
0.
0.
0.
0.
0.
0.
0.
0.
0.
0.
0.
0.
0.
0.
0.
0.
0.
0.
0.
0.
0.
0.
0.
0.
0.
0.
0.
0.
0.000
0.000
0.000
0.001
0.001
0.001
0.002
0.002
0.002
0.002
0.001
0.001
0.001
0.001
0.002
0.002
0.002
0.002
0.002
0.002
0.001
0.001
0.000
0.000
0.
0.
0.
0.
0.
0.
0.
0.
0.
0.
0.
0.
0.
0.
0.
0.
0.
0.
0.
0.
0.
0.
0.
0.
0.
0.
0.
0.
0.
0.
0.
0.
0.
0.
0.
0.
0.
0.
0.
0.000
0.000
0.000
0.000
0.000
0.001
0.001
0.001
0.002
0.002
0.002
0.001
0.001
0.001
0.001
0.000
0.001
0.002
0.002
0.002
0.002
0.002
0.002
0.001
0.000
0.
0.
0.
0.
0.
0.
0.
0.
0.
0.
0.
0.
0.
0.
0.
0.
0.
0.
0.
0.
0.
0.
0.
0.
0.
0.
0.
0.
0.
0.
0.
0.
0.
0.
0.
0.
0.
0.
0.000
0.000
0.000
0.000
0.000
0.001
0.001
0.001
0.001
0.001
0.001
0.001
0.002
0.001
0.001
0.001
0.000
0.000
0.001
0.001
0.002
0.002
0.002
0.001
0.001
0.001
0.000
0.000
0.
0.
0.
0.
0.
0.
0.
0.
0.
0.
0.
0.
0.
0.
0.
0.
0.
0.
0.
0.
0.
0.
0.
0.
0.
0.
0.
0.
0.
0.
0.
0.
0.
0.
0.
0.
0.000
0.000
0.000
0.000
0.001
0.001
0.001
0.001
0.001
0.001
0.001
0.001
0.001
0.001
0.001
0.000
0.000
0.000
0.000
0.001
0.001
0.001
0.001
0.001
0.001
0.001
0.001
0.001
0.000
0.
0.
0.
0.
0.
0.
0.
0.
0.
0.
0.
0.
0.
0.
0.
0.
0.
0.
0.
0.
0.
0.
0.
0.
0.
0.
0.
0.
0.
0.
0.
0.
0.
0.
0.
0.000
0.000
0.001
0.001
0.001
0.001
0.001
0.002
0.002
0.002
0.002
0.001
0.001
0.001
0.001
0.001
0.000
0.000
0.000
0.000
0.001
0.001
0.001
0.001
0.001
0.001
0.001
0.001
0.001
0.000
0.000
0.
0.
0.
0.
0.
0.
0.
0.
0.
0.
0.
0.
0.
0.
0.
0.
0.
0.
0.
0.
0.
0.
0.
0.
0.
0.
0.
0.
0.
0.
0.
0.
0.
0.000
0.000
0.001
0.001
0.001
0.001
0.001
0.002
0.002
0.002
0.002
0.002
0.001
0.001
0.001
0.001
0.001
0.001
0.000
0.000
0.000
0.001
0.001
0.001
0.001
0.001
0.001
0.001
0.001
0.001
0.000
0.000
0.
0.
0.
0.
0.
0.
0.
0.
0.
0.
0.
0.
0.
0.
0.
0.
0.
0.
0.
0.
0.
0.
0.
0.
0.
0.
0.
0.
0.
0.
0.
0.000
0.000
0.000
0.001
0.001
0.001
0.001
0.002
0.002
0.002
0.002
0.002
0.002
0.002
0.001
0.001
0.001
0.001
0.001
0.001
0.000
0.000
0.000
0.000
0.001
0.001
0.001
0.001
0.001
0.001
0.001
0.001
0.000
0.000
0.
0.
0.
0.
0.
0.
0.
0.
0.
0.
0.
0.
0.
0.
0.
0.
0.
0.
0.
0.
0.
0.
0.
0.
0.
0.
0.
0.
0.
0.
0.000
0.000
0.000
0.001
0.001
0.001
0.002
0.002
0.002
0.003
0.002
0.002
0.002
0.002
0.002
0.002
0.001
0.001
0.001
0.001
0.001
0.000
0.000
0.000
0.000
0.001
0.001
0.001
0.001
0.001
0.001
0.001
0.001
0.000
0.000
0.
0.
0.
0.
0.
0.
0.
0.
0.
0.
0.
0.
0.
0.
0.
0.
0.
0.
0.
0.
0.
0.
0.
0.
0.
0.
0.
0.
0.
0.000
0.000
0.000
0.001
0.001
0.001
0.001
0.002
0.002
0.003
0.003
0.003
0.002
0.002
0.002
0.001
0.001
0.001
0.001
0.001
0.001
0.000
0.000
0.
0.000
0.000
0.000
0.001
0.001
0.001
0.001
0.001
0.001
0.000
0.000
0.000
0.
0.
0.
0.
0.
0.
0.
0.
0.
0.
0.
0.
0.
0.
0.
0.
0.
0.
0.
0.
0.
0.
0.
0.
0.
0.
0.
0.
0.
0.000
0.000
0.000
0.001
0.001
0.000
0.001
0.001
0.002
0.003
0.003
0.003
0.002
0.002
0.002
0.002
0.001
0.001
0.001
0.001
0.000
0.000
0.
0.
0.
0.000
0.000
0.000
0.001
0.001
0.001
0.001
0.000
0.000
0.000
0.
0.
0.
0.
0.
0.
0.
0.
0.
0.
0.
0.
0.
0.
0.
0.
0.
0.
0.
0.
0.
0.
0.
0.
0.
0.
0.
0.
0.
0.000
0.000
0.000
0.001
0.000
0.000
-0.001
-0.002
-0.001
0.002
0.003
0.003
0.003
0.003
0.002
0.002
0.001
0.001
0.001
0.001
0.000
0.000
0.
0.
0.
0.
0.000
0.000
0.000
0.000
0.000
0.000
0.000
0.000
0.000
0.
0.
0.
0.
0.
0.
0.
0.
0.
0.
0.
0.
0.
0.
0.
0.
0.
0.
0.
0.
0.
0.
0.
0.
0.
0.
0.
0.
0.
0.
0.000
0.000
0.000
0.001
0.000
-0.001
-0.003
-0.006
-0.006
0.
0.002
0.003
0.003
0.003
0.002
0.001
0.001
0.001
0.001
0.000
0.000
0.
0.
0.
0.
0.
0.
0.000
0.000
0.000
0.000
0.000
0.000
0.000
0.
0.
0.
0.
0.
0.
0.
0.
0.
0.
0.
0.
0.
0.
0.
0.
0.
0.
0.
0.
0.
0.
0.
0.
0.
0.
0.
0.
0.
0.
0.
0.000
0.000
0.001
0.001
0.000
-0.001
-0.005
-0.010
-0.004
-0.001
0.001
0.002
0.002
0.002
0.001
0.001
0.001
0.000
0.000
0.000
0.
0.
0.
0.
0.
0.
0.
0.
0.
0.000
0.000
0.000
0.
0.
0.
0.
0.
0.
0.
0.
0.
0.
0.
0.
0.
0.
0.
0.
0.
0.
0.
0.
0.
0.
0.
0.
0.
0.
0.
0.
0.
0.
0.
0.
0.
0.
0.000
0.000
0.001
0.000
-0.001
-0.003
-0.007
-0.003
-0.001
0.001
0.002
0.002
0.002
0.001
0.001
0.000
0.000
0.000
0.
0.
0.
0.
0.
0.
0.
0.
0.
0.
0.
0.
0.
0.
0.
0.
0.
0.
0.
0.
0.
0.
0.
0.
0.
0.
0.
0.
0.
0.
0.
0.
0.
0.
0.
0.
0.
0.
0.
0.
0.
0.
0.
0.
0.
0.
0.
0.000
0.000
0.001
0.001
0.000
-0.001
-0.002
0.000
0.001
0.001
0.002
0.002
0.001
0.001
0.000
0.000
0.000
0.
0.
0.
0.
0.
0.
0.
0.
0.
0.
0.
0.
0.
0.
0.
0.
0.
0.
0.
0.
0.
0.
0.
0.
0.
0.
0.
0.
0.
0.
0.
0.
0.
0.
0.
0.
0.
0.
0.
0.
0.
0.
0.
0.
0.
0.
0.
0.
0.
0.000
0.000
0.001
0.001
0.001
0.000
0.001
0.001
0.001
0.001
0.001
0.001
0.000
0.000
0.
0.
0.
0.
0.
0.
0.
0.
0.
0.
0.
0.
0.
0.
0.
0.
0.
0.
0.
0.
0.
0.
0.
0.
0.
0.
0.
0.
0.
0.
0.
0.
0.
0.
0.
0.
0.
0.
0.
0.
0.
0.
0.
0.
0.
0.
0.
0.
0.
0.
0.
0.000
0.000
0.000
0.001
0.001
0.001
0.001
0.001
0.001
0.001
0.000
0.000
0.000
0.
0.
0.
0.
0.
0.
0.
0.
0.
0.
0.
0.
0.
0.
0.
0.
0.
0.
0.
0.
0.
0.
0.
0.
0.
0.
0.
0.
0.
0.
0.
0.
0.
0.
0.
0.
0.
0.
0.
0.
0.
0.
0.
0.
0.
0.
0.
0.
0.
0.
0.
0.
0.
0.000
0.000
0.000
0.000
0.000
0.001
0.000
0.001
0.000
0.000
0.000
0.
0.
0.
0.
0.
0.
0.
0.
0.
0.
0.
0.
0.
0.
0.
0.
0.
0.
0.
0.
0.
0.
0.
0.
0.
0.
0.
0.
0.
0.
0.
0.
0.
0.
0.
0.
0.
0.
0.
0.
0.
0.
0.
0.
0.
0.
0.
0.
0.
0.
0.
0.
0.
0.
0.
0.
0.000
0.000
0.000
0.000
0.000
0.000
0.000
0.
0.
0.
0.
0.
0.
0.
0.
0.
0.
0.
0.
0.
0.
0.
0.
0.
0.
0.
0.
0.
0.
0.
0.
0.
0.
0.
0.
0.
0.
0.
0.
0.
0.
0.
0.
0.
0.
0.
0.
0.
0.
0.
0.
0.
0.
0.
0.
0.
0.
0.
0.
0.
0.
0.
0.
0.
0.
0.
0.
0.
0.
0.
0.
0.
0.
0.
0.
0.
0.
0.
0.
0.
0.
0.
0.
0.
0.
0.
0.
0.
0.
0.
0.
0.
0.
0.
0.
0.
0.
0.
0.
0.
0.
0.
0.
0.
0.
0.
0.
0.
0.
0.
0.
0.
0.
0.
0.
0.
0.
0.
0.
0.
0.
0.
0.
0.
0.
0.
0.
0.
0.
0.
0.
0.
0.
0.
0.
0.
0.
0.
0.
0.
0.
0.
0.
0.
0.
0.
0.
0.
0.
0.
0.
0.
0.
0.
0.
0.
0.
0.
0.
0.
0.
0.
0.
0.
0.
0.
0.
0.
0.
0.
0.
0.
0.
0.
0.
0.
0.
0.
0.
0.
0.
0.
0.
0.
0.
0.
0.
0.
0.
0.
0.
0.
0.
0.
0.
0.
0.
0.
0.
0.
0.
0.
0.
0.
0.
0.
0.
0.
0.
0.
0.
0.
0.
0.
0.
0.
0.
0.
0.
0.
0.
0.
0.
0.
0.
0.
0.
0.
0.
0.
0.
0.
0.
0.
0.
0.
0.
0.
0.
0.
0.
0.
0.
0.
0.
0.
0.
0.
0.
0.
0.
0.
0.
0.
0.
0.
0.
0.
0.
0.
0.
0.
0.
0.
0.
0.
0.
0.
0.
0.
0.
0.
0.
0.
0.
0.
0.
0.
0.
0.
0.
0.
0.
0.
0.
0.
0.
0.
0.
0.
0.
0.
0.
0.
0.
0.
0.
0.
0.
0.
0.
0.
0.
0.
0.
0.
0.
0.
0.
0.
0.
0.
0.
0.
0.
0.
0.
0.
0.
0.
0.
0.
0.
0.
0.
0.
0.
0.
0.
0.
0.
0.
0.
0.
0.
0.
0.
0.
0.
0.
0.
0.
0.
0.
0.
0.
0.
0.
0.
0.
0.
0.
0.
0.
0.
0.
0.
0.
0.
0.
0.
0.
0.
0.
0.
0.
0.
0.
0.
0.
0.
0.
0.
0.
0.
0.
0.
0.
0.
0.
0.
0.
0.
0.
0.
0.
0.
0.
0.
0.
0.
0.
0.
0.
0.
0.
0.
0.
0.
0.
0.
0.
0.
0.
0.
0.
0.
0.
0.
0.
0.
0.
0.
0.
0.
0.
0.
0.
0.
0.
0.
0.
0.
0.
0.
0.
0.
0.
0.
0.
0.
0.
0.
0.
0.
0.
0.
0.
0.
0.
0.
0.
0.
0.
0.
0.
0.
0.
0.
0.
0.
0.
0.
0.
0.
0.
0.
0.
0.
0.
0.
0.
0.
0.
0.
0.
0.
0.
0.
0.
0.
0.
0.
0.
0.
0.
0.
0.
0.
0.
0.
0.
0.
0.
0.
0.
0.
0.
0.
0.
0.
0.
0.
0.
0.
0.
0.
0.
0.
0.
0.
0.
0.
0.
0.
0.
0.
0.
0.
0.
0.
0.
0.
0.
0.
0.
0.
0.
0.
0.
0.
0.
0.
0.
0.
0.
0.
0.
0.
0.
0.
0.
0.
0.
0.
0.
0.
0.
0.
0.
0.
0.
0.
0.
0.
0.
0.
0.
0.
0.
0.
0.
0.
0.
0.
0.
0.
0.
0.
0.
0.
0.
0.
0.
0.
0.
0.
0.
0.
0.
0.
0.
0.
0.
0.
0.
0.
0.
0.
0.
0.
0.
0.
0.
0.
0.
0.
0.
0.
0.
0.
0.
0.
0.
0.
0.
0.
0.
0.
0.
0.
0.
0.
0.
0.
0.
0.
0.
0.
0.
0.
0.
0.
0.
0.
0.
0.
0.
0.
0.
0.
0.
0.
0.
0.
0.
0.
0.
0.
0.
0.
0.
0.
0.
0.
0.
0.
0.
0.
0.
0.
0.
0.
0.
0.
0.
0.
0.
0.
0.
0.
0.
0.
0.
0.
0.
0.
0.
0.
0.
0.
0.
0.
0.
0.
0.
0.
0.
0.
0.
0.
0.
0.
0.
0.
0.
0.
0.
0.
0.
0.
0.
0.
0.
0.
0.
0.
0.
0.
0.
0.
0.
0.
0.
0.
0.
0.
0.
0.
0.
0.
0.
0.
0.
0.
0.
0.
0.
0.
0.
0.
0.
0.
0.
0.
0.
0.
0.
0.
0.
0.
0.
0.
0.
0.
0.
0.
0.
0.
0.
0.
0.
0.
0.
0.
0.
0.
0.
0.
0.
0.
0.
0.
0.
0.
0.
0.
0.
0.
0.
0.
0.
0.
0.
0.
0.
0.
0.
0.
0.
0.
0.
0.
0.
0.
0.
0.
0.
0.
0.
0.
0.
0.
0.
0.
0.
0.
0.
0.
0.
0.
0.
0.
0.
0.
0.
0.
0.
0.
0.
0.
0.
0.
0.
0.
0.
0.
0.
0.
0.
0.
0.
0.
0.
0.
0.
0.
0.
0.
0.
0.
0.
0.
0.
0.
0.
0.
0.
0.
0.
0.
0.
0.
0.
0.
0.
0.
0.
0.
0.
0.
0.
0.
0.
0.
0.
0.
0.
0.
0.
0.
0.
0.
0.
0.
0.
0.
0.
0.
0.
0.
0.
0.
0.
0.
0.
0.
0.
0.
0.
0.
0.
0.
0.
0.
0.
0.
0.
0.
0.
0.
0.
0.
0.
0.
0.
0.
0.
0.
0.
0.
0.
0.
0.
0.
0.
0.
0.
0.
0.
0.
0.
0.
0.
0.
0.
0.
0.
0.
0.
0.
0.
0.
0.
0.
0.
0.
0.
0.
0.
0.
0.
0.
0.
0.
0.
0.
0.
0.
0.
0.
0.
0.
0.
0.
0.
0.
0.
0.
0.
0.
0.
0.
0.
0.
0.
0.
0.
0.
0.
0.
0.
0.
0.
0.
0.
0.
0.
0.
0.
0.
0.
0.
0.
0.
0.
0.
0.
0.
0.
0.
0.
0.
0.
0.
0.
0.
0.
0.
0.
0.
0.
0.
0.
0.
0.
0.
0.
0.
0.
0.
0.
0.
0.
0.
0.
0.
0.
0.
0.
0.
0.
0.
0.
0.
0.
0.
0.
0.
0.
0.
0.
0.
0.
0.
0.
0.
0.
0.
0.
0.
0.
0.
0.
0.
0.
0.
0.
0.
0.
0.
0.
0.
0.
0.
0.
0.
0.
0.
0.
0.
0.
0.
0.
0.
0.
0.
0.
0.
0.
0.
0.
0.
0.
0.
0.
0.
0.
0.
0.
0.
0.
0.
0.
0.
0.
0.
0.
0.
0.
0.
0.
0.
0.
0.
0.
0.
0.
0.
0.
0.
0.
0.
0.
0.
0.
0.
0.
0.
0.
0.
0.
0.
0.
0.
0.
0.
0.
0.
0.
0.
0.
0.
0.
0.
0.
0.
0.
0.
0.
0.
0.
0.
0.
0.
0.
0.
0.
0.
0.
0.
0.
0.
0.
0.
0.
0.
0.
0.
0.
0.
0.
0.
0.
0.
0.
0.
0.
0.
0.
0.
0.
0.
0.
0.
0.
0.
0.
0.
0.
0.
0.
0.
0.
0.
0.
0.
0.
0.
0.
0.
0.
0.
0.
0.
0.
0.
0.
0.
0.
0.
0.
0.
0.
0.
0.
0.
0.
0.
0.
0.
0.
0.
0.
0.
0.
0.
0.
0.
0.
0.
0.
0.
0.
0.
0.
0.
0.
0.
0.
0.
0.
0.
0.
0.
0.
0.
0.
0.
0.
0.
0.
0.
0.
0.
0.
0.
0.
0.
0.
0.
0.
0.
0.
0.
0.
0.
0.
0.
0.
0.
0.
0.
0.
0.
0.
0.
0.
0.
0.
0.
0.
0.
0.
0.
0.
0.
0.
0.
0.
0.
0.
0.
0.
0.
0.
0.
0.
0.
0.
0.
0.
0.
0.
0.
0.
0.
0.
0.
0.
0.
0.
0.
0.
0.
0.
0.
0.
0.
0.
0.
0.
0.
0.
0.
0.
0.
0.
0.
0.
0.
0.
0.
0.
0.
0.
0.
0.
0.
0.
0.
0.
0.
0.
0.
0.
0.
0.
0.
0.
0.
0.
0.
0.
0.
0.
0.
0.
0.
0.
0.
0.
0.
0.
0.
0.
0.
0.
0.
0.
0.
0.
0.
0.
0.
0.
0.
0.
0.
0.
0.
0.
0.
0.
0.
0.
0.
0.
0.
0.
0.
0.
0.
0.
0.
0.
0.
0.
0.
0.
0.
0.
0.
0.
0.
0.
0.
0.
0.
0.
0.
0.
0.
0.
0.
0.
0.
0.
0.
0.
0.
0.
0.
0.
0.
0.
0.
0.
0.
0.
0.
0.
0.
0.
0.
0.
0.
0.
0.
0.
0.
0.
0.
0.
0.
0.
0.
0.
0.
0.
0.
0.
0.
0.
0.
0.
0.
0.
0.
0.
0.
0.
0.
0.
0.
0.
0.
0.
0.
0.
0.
0.
0.
0.
0.
0.
0.
0.
0.
0.
0.
0.
0.
0.
0.
0.
0.
0.
0.
0.
0.
0.
0.
0.
0.
0.
0.
0.
0.
0.
0.
0.
0.
0.
0.
0.
0.
0.
0.
0.
0.
0.
0.
0.
0.
0.
0.
0.
0.
0.
0.
0.
0.
0.
0.
0.
0.
0.
0.
0.
0.
0.
0.
0.
0.
0.
0.
0.
0.
0.
0.
0.
0.
0.
0.
0.
0.
0.
0.
0.
0.
0.
0.
0.
0.
0.
0.
0.
0.
0.
0.
0.
0.
0.
0.
0.
0.
0.
0.
0.
0.
0.
0.
0.
0.
0.
0.
0.
0.
0.
0.
0.
0.
0.
0.
0.
0.
0.
0.
0.
0.
0.
0.
0.
0.
0.
0.
0.
0.
0.
0.
0.
0.
0.
0.
0.
0.
0.
0.
0.
0.
0.
0.
0.
0.
0.
0.
0.
0.
0.
0.
0.
0.
0.
0.
0.
0.
0.
0.
0.
0.
0.
0.
0.
0.
0.
0.
0.
0.
0.
0.
0.
0.
0.
0.
0.
0.
0.
0.
0.
0.
0.
0.
0.
0.
0.
0.
0.
0.
0.
0.
0.
0.
0.
0.
0.
0.
0.
0.
0.
0.
0.
0.
0.
0.
0.
0.
0.
0.
0.
0.
0.
0.
0.
0.
0.
0.
0.
0.
0.
0.
0.
0.
0.
0.
0.
0.
0.
0.
0.
0.
0.
0.
0.
0.
0.
0.
0.
0.
0.
0.
0.
0.
0.
0.
0.
0.
0.
0.
0.
0.
0.
0.
0.
0.
0.
0.
0.
0.
0.
0.
0.
0.
0.
0.
0.
0.
0.
0.
0.
0.
0.
0.
0.
0.
0.
0.
0.
0.
0.
0.
0.
0.
0.
0.
0.
0.
0.
0.
0.
0.
0.
0.
0.
0.
0.
0.
0.
0.
0.
0.
0.
0.
0.
0.
0.
0.
0.
0.
0.
0.
0.
0.
0.
0.
0.
0.
0.
0.
0.
0.
0.
0.
0.
0.
0.
0.
0.
0.
0.
0.
0.
0.
0.
0.
0.
0.
0.
0.
0.
0.
0.
0.
0.
0.
0.
0.
0.
0.
0.
0.
0.
0.
0.
0.
0.
0.
0.
0.
0.
0.
0.
0.
0.
0.
0.
0.
0.
0.
0.
0.
0.
0.
0.
0.
0.
0.
0.
0.
0.
0.
0.
0.
0.
0.
0.
0.
0.
0.
0.000
0.000
0.000
0.
0.
0.
0.
0.
0.
0.
0.
0.
0.
0.
0.
0.
0.
0.
0.
0.
0.
0.
0.
0.
0.
0.
0.
0.
0.
0.
0.
0.
0.
0.
0.
0.
0.
0.
0.
0.
0.
0.
0.
0.
0.
0.
0.
0.
0.
0.
0.
0.
0.
0.
0.
0.
0.
0.
0.
0.
0.
0.
0.
0.000
0.000
0.000
0.000
0.000
0.000
0.000
0.
0.
0.
0.
0.
0.
0.
0.
0.
0.
0.
0.
0.
0.
0.
0.
0.
0.
0.
0.
0.
0.
0.
0.
0.
0.000
0.
0.
0.
0.
0.
0.
0.
0.
0.
0.
0.
0.
0.
0.
0.
0.
0.
0.
0.
0.
0.
0.
0.
0.
0.
0.
0.
0.
0.
0.
0.000
0.000
0.000
0.001
0.001
0.000
0.000
0.000
0.000
0.000
0.
0.
0.
0.
0.
0.
0.
0.
0.
0.
0.
0.
0.
0.
0.
0.
0.
0.
0.
0.
0.
0.000
0.000
0.000
0.000
0.000
0.000
0.000
0.000
0.000
0.000
0.
0.
0.
0.
0.
0.
0.
0.
0.
0.
0.
0.
0.
0.
0.
0.
0.
0.
0.
0.
0.
0.000
0.000
0.000
0.001
0.001
0.001
0.001
0.001
0.001
0.001
0.000
0.000
0.000
0.
0.
0.
0.
0.
0.
0.
0.
0.
0.
0.
0.
0.
0.
0.
0.
0.
0.
0.
0.000
0.000
0.001
0.001
0.001
0.001
0.001
0.001
0.001
0.001
0.000
0.000
0.000
0.000
0.
0.
0.
0.
0.
0.
0.
0.
0.
0.
0.
0.
0.
0.
0.
0.
0.
0.
0.000
0.000
0.001
0.001
0.001
0.001
0.001
0.001
0.001
0.001
0.001
0.000
0.000
0.000
0.
0.
0.
0.
0.
0.
0.
0.
0.
0.
0.
0.
0.
0.
0.
0.
0.
0.000
0.000
0.001
0.001
0.001
0.001
0.001
0.001
0.001
0.001
0.001
0.001
0.001
0.001
0.000
0.000
0.000
0.
0.
0.
0.
0.
0.
0.
0.
0.
0.
0.
0.
0.
0.
0.
0.
0.000
0.000
0.001
0.001
0.001
0.001
0.001
0.001
0.001
0.001
0.001
0.001
0.001
0.000
0.000
0.
0.
0.
0.
0.
0.
0.
0.
0.
0.
0.
0.
0.
0.
0.
0.
0.000
0.000
0.001
0.001
0.001
0.000
0.000
0.
0.
0.001
0.002
0.002
0.001
0.001
0.001
0.001
0.000
0.000
0.000
0.
0.
0.
0.
0.
0.
0.
0.
0.
0.
0.
0.
0.
0.
0.000
0.000
0.001
0.001
0.001
0.001
0.002
0.002
0.002
0.002
0.001
0.001
0.001
0.001
0.000
0.000
0.
0.
0.
0.
0.
0.
0.
0.
0.
0.
0.
0.
0.
0.
0.
0.
0.000
0.000
0.001
0.001
0.000
-0.001
-0.005
-0.012
-0.015
-0.007
0.000
0.000
-0.001
0.000
0.000
0.001
0.001
0.000
0.000
0.
0.
0.
0.
0.
0.
0.
0.
0.
0.
0.
0.
0.
0.
0.000
0.000
0.001
0.001
0.001
0.001
0.001
0.001
0.002
0.002
0.001
0.001
0.001
0.001
0.000
0.000
0.
0.
0.
0.
0.
0.
0.
0.
0.
0.
0.
0.
0.
0.
0.
0.000
0.000
0.001
0.001
0.
-0.003
-0.009
-0.026
-0.087
-0.136
-0.058
-0.008
-0.014
-0.018
-0.009
-0.002
0.001
0.001
0.001
0.000
0.000
0.
0.
0.
0.
0.
0.
0.
0.
0.
0.
0.
0.
0.
0.000
0.001
0.001
0.001
0.001
0.001
0.001
0.001
0.001
0.001
0.001
0.001
0.001
0.001
0.000
0.
0.
0.
0.
0.
0.
0.
0.
0.
0.
0.
0.
0.
0.
0.
0.
0.000
0.000
0.001
0.001
-0.001
-0.007
-0.014
-0.057
-0.282
-0.465
-0.193
-0.028
-0.053
-0.065
-0.029
-0.007
-0.001
0.001
0.001
0.001
0.000
0.
0.
0.
0.
0.
0.
0.
0.
0.
0.
0.
0.
0.
0.000
0.001
0.001
0.001
0.001
0.001
0.000
0.000
0.001
0.001
0.001
0.001
0.001
0.000
0.000
0.
0.
0.
0.
0.
0.
0.
0.
0.
0.
0.
0.
0.
0.000
0.000
0.000
0.000
0.001
0.002
0.001
-0.004
-0.007
0.015
0.092
-0.249
-0.453
-0.101
-0.035
-0.072
-0.080
-0.033
-0.010
-0.002
0.001
0.001
0.001
0.000
0.000
0.
0.
0.
0.
0.
0.
0.
0.
0.
0.
0.
0.
0.000
0.001
0.001
0.001
0.001
0.001
0.000
0.000
0.
0.001
0.001
0.001
0.001
0.000
0.
0.
0.
0.
0.
0.
0.
0.
0.
0.
0.
0.
0.
0.000
0.000
0.000
0.001
0.001
0.001
0.002
0.001
-0.004
-0.007
0.063
0.315
0.023
-0.029
-0.034
-0.036
-0.045
-0.040
-0.019
-0.008
-0.003
0.001
0.002
0.001
0.001
0.000
0.
0.
0.
0.
0.
0.
0.
0.
0.
0.
0.
0.
0.
0.000
0.001
0.001
0.001
0.001
0.001
0.000
0.001
0.001
0.001
0.001
0.000
0.000
0.
0.
0.
0.
0.
0.
0.
0.
0.
0.
0.
0.
0.000
0.000
0.000
0.001
0.001
0.001
0.002
0.003
0.002
-0.002
-0.007
-0.007
0.011
-0.022
-0.035
-0.043
-0.037
-0.028
-0.030
-0.023
-0.013
-0.006
0.000
0.002
0.002
0.001
0.000
0.000
0.
0.
0.
0.
0.
0.
0.
0.
0.
0.
0.
0.
0.
0.000
0.001
0.001
0.001
0.001
0.001
0.001
0.001
0.001
0.000
0.000
0.000
0.
0.
0.
0.
0.
0.
0.
0.
0.
0.
0.
0.000
0.000
0.000
0.001
0.000
0.001
0.001
0.002
0.003
0.003
0.000
-0.007
-0.014
-0.022
-0.029
-0.037
-0.070
-0.078
-0.065
-0.147
-0.123
-0.040
-0.027
-0.009
0.000
0.001
0.001
0.000
0.000
0.
0.
0.
0.
0.
0.
0.
0.
0.
0.
0.
0.
0.
0.
0.000
0.001
0.001
0.001
0.001
0.001
0.000
0.000
0.000
0.000
0.
0.
0.
0.
0.
0.
0.
0.
0.
0.
0.
0.
0.000
0.000
0.000
0.001
0.000
0.001
0.001
0.002
0.003
0.003
0.001
-0.004
-0.011
-0.016
-0.018
-0.026
-0.076
-0.125
-0.224
-0.600
-0.535
-0.137
-0.114
-0.036
-0.005
0.001
0.001
0.001
0.000
0.
0.
0.
0.
0.
0.
0.
0.
0.
0.
0.
0.
0.
0.
0.000
0.000
0.000
0.000
0.000
0.000
0.000
0.000
0.000
0.
0.
0.
0.
0.
0.
0.
0.
0.
0.
0.
0.
0.
0.000
0.000
0.001
0.001
0.000
0.001
0.001
0.002
0.003
0.002
0.000
-0.005
-0.009
-0.009
-0.008
-0.009
-0.028
-0.051
-0.283
-0.524
-0.509
-0.169
-0.163
-0.050
-0.006
0.001
0.001
0.001
0.000
0.
0.
0.
0.
0.
0.
0.
0.
0.
0.
0.
0.
0.
0.
0.
0.
0.000
0.000
0.000
0.000
0.000
0.000
0.
0.
0.
0.
0.
0.
0.
0.
0.
0.
0.
0.
0.
0.000
0.000
0.000
0.001
0.001
0.000
0.001
0.001
0.002
0.002
0.001
-0.002
-0.005
-0.007
-0.005
-0.002
0.001
-0.001
-0.012
-0.092
-0.232
-0.195
-0.058
-0.064
-0.023
-0.003
0.001
0.001
0.001
0.000
0.
0.
0.
0.
0.
0.
0.
0.
0.
0.
0.
0.
0.
0.
0.
0.
0.
0.
0.
0.
0.
0.
0.
0.
0.
0.
0.
0.
0.
0.
0.
0.
0.
0.
0.000
0.000
0.000
0.000
0.001
0.001
0.001
0.001
0.001
0.002
0.002
0.000
-0.002
-0.004
-0.004
-0.002
0.001
0.004
0.005
0.001
-0.010
-0.019
-0.019
-0.010
-0.009
-0.003
0.001
0.001
0.001
0.001
0.000
0.
0.
0.
0.
0.
0.
0.
0.
0.
0.
0.
0.
0.
0.
0.
0.
0.
0.
0.
0.
0.
0.
0.
0.
0.
0.
0.
0.
0.
0.
0.
0.
0.
0.
0.000
0.000
0.000
0.000
0.001
0.001
0.001
0.001
0.002
0.002
0.002
0.001
-0.001
-0.002
-0.001
0.000
0.003
0.004
0.005
0.004
0.002
0.001
0.000
0.
0.001
0.001
0.002
0.002
0.001
0.001
0.000
0.
0.
0.
0.
0.
0.
0.
0.
0.
0.
0.
0.
0.
0.
0.
0.
0.
0.
0.
0.
0.
0.
0.
0.
0.
0.
0.
0.
0.
0.
0.
0.
0.
0.
0.
0.000
0.000
0.000
0.001
0.001
0.001
0.001
0.002
0.002
0.002
0.002
0.001
0.001
0.001
0.002
0.003
0.003
0.004
0.004
0.003
0.003
0.003
0.002
0.003
0.002
0.002
0.001
0.001
0.000
0.
0.
0.
0.
0.
0.
0.
0.
0.
0.
0.
0.
0.
0.
0.
0.
0.
0.
0.
0.
0.
0.
0.
0.
0.
0.
0.
0.
0.
0.
0.
0.
0.
0.
0.
0.
0.000
0.000
0.000
0.000
0.000
0.001
0.001
0.002
0.002
0.002
0.002
0.002
0.002
0.002
0.002
0.002
0.003
0.003
0.003
0.003
0.003
0.003
0.003
0.003
0.003
0.002
0.001
0.000
0.000
0.
0.
0.
0.
0.
0.
0.
0.
0.
0.
0.
0.
0.
0.
0.
0.
0.
0.
0.
0.
0.
0.
0.
0.
0.
0.
0.
0.
0.
0.
0.
0.
0.
0.
0.
0.000
0.000
0.000
0.000
0.000
0.001
0.001
0.002
0.002
0.002
0.002
0.002
0.002
0.002
0.002
0.002
0.002
0.002
0.003
0.003
0.003
0.003
0.003
0.003
0.003
0.002
0.002
0.001
0.000
0.
0.
0.
0.
0.
0.
0.
0.
0.
0.
0.
0.
0.
0.
0.
0.
0.
0.
0.
0.
0.
0.
0.
0.
0.
0.
0.
0.
0.
0.
0.
0.
0.
0.
0.
0.000
0.000
0.000
0.000
0.000
0.001
0.001
0.001
0.002
0.002
0.002
0.002
0.002
0.002
0.002
0.002
0.002
0.002
0.002
0.001
0.002
0.003
0.003
0.003
0.002
0.002
0.002
0.001
0.001
0.001
0.000
0.
0.
0.
0.
0.
0.
0.
0.
0.
0.
0.
0.
0.
0.
0.
0.
0.
0.
0.
0.
0.
0.
0.
0.
0.
0.
0.
0.
0.
0.
0.
0.
0.
0.000
0.000
0.001
0.001
0.001
0.001
0.001
0.002
0.002
0.002
0.002
0.002
0.001
0.001
0.001
0.001
0.001
0.001
0.001
0.001
0.002
0.002
0.002
0.002
0.001
0.001
0.001
0.001
0.001
0.001
0.001
0.000
0.000
0.
0.
0.
0.
0.
0.
0.
0.
0.
0.
0.
0.
0.
0.
0.
0.
0.
0.
0.
0.
0.
0.
0.
0.
0.
0.
0.
0.
0.
0.
0.
0.
0.000
0.001
0.001
0.001
0.001
0.001
0.002
0.002
0.002
0.002
0.002
0.001
0.001
0.000
0.000
0.000
0.000
0.001
0.001
0.001
0.002
0.002
0.002
0.001
0.001
0.000
0.000
0.001
0.001
0.001
0.001
0.000
0.000
0.
0.
0.
0.
0.
0.
0.
0.
0.
0.
0.
0.
0.
0.
0.
0.
0.
0.
0.
0.
0.
0.
0.
0.
0.
0.
0.
0.
0.
0.
0.000
0.000
0.001
0.001
0.001
0.001
0.002
0.002
0.002
0.002
0.002
0.002
0.002
0.001
0.000
0.000
0.
0.000
0.000
0.001
0.001
0.001
0.001
0.001
0.001
0.001
0.
-0.001
0.000
0.
0.001
0.001
0.001
0.000
0.000
0.
0.
0.
0.
0.
0.
0.
0.
0.
0.
0.
0.
0.
0.
0.
0.
0.
0.
0.
0.
0.
0.
0.
0.
0.
0.
0.
0.
0.
0.000
0.000
0.001
0.001
0.001
0.002
0.002
0.002
0.002
0.002
0.002
0.002
0.002
0.001
0.000
0.000
0.
0.000
0.001
0.001
0.001
0.001
0.001
0.001
0.001
0.001
0.000
0.000
-0.001
-0.001
0.000
0.000
0.001
0.001
0.000
0.000
0.
0.
0.
0.
0.
0.
0.
0.
0.
0.
0.
0.
0.
0.
0.
0.
0.
0.
0.
0.
0.
0.
0.
0.
0.
0.
0.
0.
0.000
0.000
0.000
0.001
0.001
0.001
0.002
0.002
0.003
0.003
0.003
0.003
0.002
0.001
-0.001
0.000
0.001
0.001
0.001
0.001
0.001
0.001
0.000
0.001
0.001
0.001
0.001
0.000
0.000
-0.001
-0.001
0.000
0.000
0.001
0.001
0.000
0.000
0.
0.
0.
0.
0.
0.
0.
0.
0.
0.
0.
0.
0.
0.
0.
0.
0.
0.
0.
0.
0.
0.
0.
0.
0.
0.
0.
0.000
0.000
0.000
0.001
0.000
0.001
0.001
0.001
0.002
0.003
0.003
0.004
0.003
0.003
0.000
-0.002
0.000
0.001
0.001
0.001
0.001
0.001
0.001
0.000
0.000
0.000
0.000
0.001
0.001
0.
0.000
0.000
0.000
0.001
0.001
0.000
0.000
0.
0.
0.
0.
0.
0.
0.
0.
0.
0.
0.
0.
0.
0.
0.
0.
0.
0.
0.
0.
0.
0.
0.
0.
0.
0.
0.
0.
0.000
0.000
0.000
0.000
0.000
-0.001
-0.003
-0.003
0.000
0.002
0.003
0.004
0.004
0.003
0.002
0.000
0.001
0.002
0.002
0.001
0.001
0.001
0.001
0.000
0.
0.000
0.000
0.001
0.000
0.000
0.000
0.000
0.000
0.001
0.000
0.000
0.000
0.
0.
0.
0.
0.
0.
0.
0.
0.
0.
0.
0.
0.
0.
0.
0.
0.
0.
0.
0.
0.
0.
0.
0.
0.
0.
0.
0.
0.000
0.000
0.001
0.
-0.002
-0.006
-0.013
-0.022
-0.009
-0.002
0.002
0.004
0.004
0.004
0.003
0.002
0.002
0.002
0.002
0.001
0.001
0.001
0.000
0.
0.
0.000
0.000
0.000
0.000
0.000
0.000
0.000
0.001
0.000
0.000
0.000
0.
0.
0.
0.
0.
0.
0.
0.
0.
0.
0.
0.
0.
0.
0.
0.
0.
0.
0.
0.
0.
0.
0.
0.
0.
0.
0.
0.
0.
0.000
0.000
0.001
0.000
-0.003
-0.012
-0.040
-0.050
-0.047
-0.016
-0.001
0.003
0.004
0.004
0.003
0.003
0.002
0.002
0.001
0.001
0.000
0.000
0.
0.
0.
0.
0.000
0.000
0.000
0.000
0.000
0.000
0.000
0.000
0.000
0.
0.
0.
0.
0.
0.
0.
0.
0.
0.
0.
0.
0.
0.
0.
0.
0.
0.
0.
0.
0.
0.
0.
0.
0.
0.
0.
0.
0.
0.
0.000
0.000
0.001
0.
-0.003
-0.014
-0.066
-0.100
-0.103
-0.033
-0.005
0.002
0.003
0.003
0.003
0.003
0.002
0.001
0.001
0.000
0.000
0.
0.
0.
0.
0.
0.
0.000
0.000
0.000
0.000
0.000
0.000
0.000
0.
0.
0.
0.
0.
0.
0.
0.
0.
0.
0.
0.
0.
0.
0.
0.
0.
0.
0.
0.
0.
0.
0.
0.
0.
0.
0.
0.
0.
0.
0.
0.000
0.000
0.001
0.000
-0.001
-0.009
-0.043
-0.062
-0.064
-0.023
-0.003
0.001
0.003
0.003
0.002
0.002
0.001
0.001
0.000
0.000
0.
0.
0.
0.
0.
0.
0.
0.
0.
0.
0.000
0.000
0.
0.
0.
0.
0.
0.
0.
0.
0.
0.
0.
0.
0.
0.
0.
0.
0.
0.
0.
0.
0.
0.
0.
0.
0.
0.
0.
0.
0.
0.
0.
0.
0.
0.000
0.000
0.001
0.001
0.000
-0.003
-0.012
-0.014
-0.014
-0.006
0.
0.002
0.002
0.002
0.002
0.001
0.001
0.001
0.000
0.
0.
0.
0.
0.
0.
0.
0.
0.
0.
0.
0.
0.
0.
0.
0.
0.
0.
0.
0.
0.
0.
0.
0.
0.
0.
0.
0.
0.
0.
0.
0.
0.
0.
0.
0.
0.
0.
0.
0.
0.
0.
0.
0.
0.
0.
0.
0.000
0.000
0.001
0.001
0.000
-0.001
-0.001
-0.001
0.001
0.002
0.002
0.002
0.002
0.002
0.001
0.001
0.000
0.000
0.000
0.
0.
0.
0.
0.
0.
0.
0.
0.
0.
0.
0.
0.
0.
0.
0.
0.
0.
0.
0.
0.
0.
0.
0.
0.
0.
0.
0.
0.
0.
0.
0.
0.
0.
0.
0.
0.
0.
0.
0.
0.
0.
0.
0.
0.
0.
0.
0.000
0.001
0.001
0.001
0.001
0.001
0.001
0.001
0.002
0.002
0.001
0.001
0.001
0.001
0.000
0.000
0.000
0.000
0.
0.
0.
0.
0.
0.
0.
0.
0.
0.
0.
0.
0.
0.
0.
0.
0.
0.
0.
0.
0.
0.
0.
0.
0.
0.
0.
0.
0.
0.
0.
0.
0.
0.
0.
0.
0.
0.
0.
0.
0.
0.
0.
0.
0.
0.
0.
0.
0.000
0.000
0.001
0.001
0.001
0.001
0.001
0.001
0.001
0.001
0.001
0.000
0.000
0.000
0.000
0.000
0.000
0.
0.
0.
0.
0.
0.
0.
0.
0.
0.
0.
0.
0.
0.
0.
0.
0.
0.
0.
0.
0.
0.
0.
0.
0.
0.
0.
0.
0.
0.
0.
0.
0.
0.
0.
0.
0.
0.
0.
0.
0.
0.
0.
0.
0.
0.
0.
0.
0.
0.000
0.000
0.000
0.000
0.000
0.001
0.000
0.000
0.000
0.000
0.000
0.000
0.000
0.000
0.000
0.
0.
0.
0.
0.
0.
0.
0.
0.
0.
0.
0.
0.
0.
0.
0.
0.
0.
0.
0.
0.
0.
0.
0.
0.
0.
0.
0.
0.
0.
0.
0.
0.
0.
0.
0.
0.
0.
0.
0.
0.
0.
0.
0.
0.
0.
0.
0.
0.
0.
0.
0.
0.000
0.000
0.000
0.000
0.000
0.
0.
0.
0.
0.
0.
0.
0.
0.
0.
0.
0.
0.
0.
0.
0.
0.
0.
0.
0.
0.
0.
0.
0.
0.
0.
0.
0.
0.
0.
0.
0.
0.
0.
0.
0.
0.
0.
0.
0.
0.
0.
0.
0.
0.
0.
0.
0.
0.
0.
0.
0.
0.
0.
0.
0.
0.
0.
0.
0.
0.
0.
0.
0.
0.
0.
0.
0.
0.
0.
0.
0.
0.
0.
0.
0.
0.
0.
0.
0.
0.
0.
0.
0.
0.
0.
0.
0.
0.
0.
0.
0.
0.
0.
0.
0.
0.
0.
0.
0.
0.
0.
0.
0.
0.
0.
0.
0.
0.
0.
0.
0.
0.
0.
0.
0.
0.
0.
0.
0.
0.
0.
0.
0.
0.
0.
0.
0.
0.
0.
0.
0.
0.
0.
0.
0.
0.
0.
0.
0.
0.
0.
0.
0.
0.
0.
0.
0.
0.
0.
0.
0.
0.
0.
0.
0.
0.
0.
0.
0.
0.
0.
0.
0.
0.
0.
0.
0.
0.
0.
0.
0.
0.
0.
0.
0.
0.
0.
0.
0.
0.
0.
0.
0.
0.
0.
0.
0.
0.
0.
0.
0.
0.
0.
0.
0.
0.
0.
0.
0.
0.
0.
0.
0.
0.
0.
0.
0.
0.
0.
0.
0.
0.
0.
0.
0.
0.
0.
0.
0.
0.
0.
0.
0.
0.
0.
0.
0.
0.
0.
0.
0.
0.
0.
0.
0.
0.
0.
0.
0.
0.
0.
0.
0.
0.
0.
0.
0.
0.
0.
0.
0.
0.
0.
0.
0.
0.
0.
0.
0.
0.
0.
0.
0.
0.
0.
0.
0.
0.
0.
0.
0.
0.
0.
0.
0.
0.
0.
0.
0.
0.
0.
0.
0.
0.
0.
0.
0.
0.
0.
0.
0.
0.
0.
0.
0.
0.
0.
0.
0.
0.
0.
0.
0.
0.
0.
0.
0.
0.
0.
0.
0.
0.
0.
0.
0.
0.
0.
0.
0.
0.
0.
0.
0.
0.
0.
0.
0.
0.
0.
0.
0.
0.
0.
0.
0.
0.
0.
0.
0.
0.
0.
0.
0.
0.
0.
0.
0.
0.
0.
0.
0.
0.
0.
0.
0.
0.
0.
0.
0.
0.
0.
0.
0.
0.
0.
0.
0.
0.
0.
0.
0.
0.
0.
0.
0.
0.
0.
0.
0.
0.
0.
0.
0.
0.
0.
0.
0.
0.
0.
0.
0.
0.
0.
0.
0.
0.
0.
0.
0.
0.
0.
0.
0.
0.
0.
0.
0.
0.
0.
0.
0.
0.
0.
0.
0.
0.
0.
0.
0.
0.
0.
0.
0.
0.
0.
0.
0.
0.
0.
0.
0.
0.
0.
0.
0.
0.
0.
0.
0.
0.
0.
0.
0.
0.
0.
0.
0.
0.
0.
0.
0.
0.
0.
0.
0.
0.
0.
0.
0.
0.
0.
0.
0.
0.
0.
0.
0.
0.
0.
0.
0.
0.
0.
0.
0.
0.
0.
0.
0.
0.
0.
0.
0.
0.
0.
0.
0.
0.
0.
0.
0.
0.
0.
0.
0.
0.
0.
0.
0.
0.
0.
0.
0.
0.
0.
0.
0.
0.
0.
0.
0.
0.
0.
0.
0.
0.
0.
0.
0.
0.
0.
0.
0.
0.
0.
0.
0.
0.
0.
0.
0.
0.
0.
0.
0.
0.
0.
0.
0.
0.
0.
0.
0.
0.
0.
0.
0.
0.
0.
0.
0.
0.
0.
0.
0.
0.
0.
0.
0.
0.
0.
0.
0.
0.
0.
0.
0.
0.
0.
0.
0.
0.
0.
0.
0.
0.
0.
0.
0.
0.
0.
0.
0.
0.
0.
0.
0.
0.
0.
0.
0.
0.
0.
0.
0.
0.
0.
0.
0.
0.
0.
0.
0.
0.
0.
0.
0.
0.
0.
0.
0.
0.
0.
0.
0.
0.
0.
0.
0.
0.
0.
0.
0.
0.
0.
0.
0.
0.
0.
0.
0.
0.
0.
0.
0.
0.
0.
0.
0.
0.
0.
0.
0.
0.
0.
0.
0.
0.
0.
0.
0.
0.
0.
0.
0.
0.
0.
0.
0.
0.
0.
0.
0.
0.
0.
0.
0.
0.
0.
0.
0.
0.
0.
0.
0.
0.
0.
0.
0.
0.
0.
0.
0.
0.
0.
0.
0.
0.
0.
0.
0.
0.
0.
0.
0.
0.
0.
0.
0.
0.
0.
0.
0.
0.
0.
0.
0.
0.
0.
0.
0.
0.
0.
0.
0.
0.
0.
0.
0.
0.
0.
0.
0.
0.
0.
0.
0.
0.
0.
0.
0.
0.
0.
0.
0.
0.
0.
0.
0.
0.
0.
0.
0.
0.
0.
0.
0.
0.
0.
0.
0.
0.
0.
0.
0.
0.
0.
0.
0.
0.
0.
0.
0.
0.
0.
0.
0.
0.
0.
0.
0.
0.
0.
0.
0.
0.
0.
0.
0.
0.
0.
0.
0.
0.
0.
0.
0.
0.
0.
0.
0.
0.
0.
0.
0.
0.
0.
0.
0.
0.
0.
0.
0.
0.
0.
0.
0.
0.
0.
0.
0.
0.
0.
0.
0.
0.
0.
0.
0.
0.
0.
0.
0.
0.
0.
0.
0.
0.
0.
0.
0.
0.
0.
0.
0.
0.
0.
0.
0.
0.
0.
0.
0.
0.
0.
0.
0.
0.
0.
0.
0.
0.
0.
0.
0.
0.
0.
0.
0.
0.
0.
0.
0.
0.
0.
0.
0.
0.
0.
0.
0.
0.
0.
0.
0.
0.
0.
0.
0.
0.
0.
0.
0.
0.
0.
0.
0.
0.
0.
0.
0.
0.
0.
0.
0.
0.
0.
0.
0.
0.
0.
0.
0.
0.
0.
0.
0.
0.
0.
0.
0.
0.
0.
0.
0.
0.
0.
0.
0.
0.
0.
0.
0.
0.
0.
0.
0.
0.
0.
0.
0.
0.
0.
0.
0.
0.
0.
0.
0.
0.
0.
0.
0.
0.
0.
0.
0.
0.
0.
0.
0.
0.
0.
0.
0.
0.
0.
0.
0.
0.
0.
0.
0.
0.
0.
0.
0.
0.
0.
0.
0.
0.
0.
0.
0.
0.
0.
0.
0.
0.
0.
0.
0.
0.
0.
0.
0.
0.
0.
0.
0.
0.
0.
0.
0.
0.
0.
0.
0.
0.
0.
0.
0.
0.
0.
0.
0.
0.
0.
0.
0.
0.
0.
0.
0.
0.
0.
0.
0.
0.
0.
0.
0.
0.
0.
0.
0.
0.
0.
0.
0.
0.
0.
0.
0.
0.
0.
0.
0.
0.
0.
0.
0.
0.
0.
0.
0.
0.
0.
0.
0.
0.
0.
0.
0.
0.
0.
0.
0.
0.
0.
0.
0.
0.
0.
0.
0.
0.
0.
0.
0.
0.
0.
0.
0.
0.
0.
0.
0.
0.
0.
0.
0.
0.
0.
0.
0.
0.
0.
0.
0.
0.
0.
0.
0.
0.
0.
0.
0.
0.
0.
0.
0.
0.
0.
0.
0.
0.
0.
0.
0.
0.
0.
0.
0.
0.
0.
0.
0.
0.
0.
0.
0.
0.
0.
0.
0.
0.
0.
0.
0.
0.
0.
0.
0.
0.
0.
0.
0.
0.
0.
0.
0.
0.
0.
0.
0.
0.
0.
0.
0.
0.
0.
0.
0.
0.
0.
0.
0.
0.
0.
0.
0.
0.
0.
0.
0.
0.
0.
0.
0.
0.
0.
0.
0.
0.
0.
0.
0.
0.
0.
0.
0.
0.
0.
0.
0.
0.
0.
0.
0.
0.
0.
0.
0.
0.
0.
0.
0.
0.
0.
0.
0.
0.
0.
0.
0.
0.
0.
0.
0.
0.
0.
0.
0.
0.
0.
0.
0.
0.
0.
0.
0.
0.
0.
0.
0.
0.
0.
0.
0.
0.
0.
0.
0.
0.
0.
0.
0.
0.
0.
0.
0.
0.
0.
0.
0.
0.
0.
0.
0.
0.
0.
0.
0.
0.
0.
0.
0.
0.
0.
0.
0.
0.
0.
0.
0.
0.
0.
0.
0.
0.
0.
0.
0.
0.
0.
0.
0.
0.
0.
0.
0.
0.
0.
0.
0.
0.
0.
0.
0.
0.
0.
0.
0.
0.
0.
0.
0.
0.
0.
0.
0.
0.
0.
0.
0.
0.
0.
0.
0.
0.
0.
0.
0.
0.
0.
0.
0.
0.
0.
0.
0.
0.
0.
0.
0.
0.
0.
0.
0.
0.
0.
0.
0.
0.
0.
0.
0.
0.
0.
0.
0.
0.
0.
0.
0.
0.
0.
0.
0.
0.
0.
0.
0.
0.
0.
0.
0.
0.
0.
0.
0.
0.
0.
0.
0.
0.
0.
0.
0.
0.
0.
0.
0.
0.
0.
0.
0.
0.
0.
0.
0.
0.
0.
0.
0.
0.
0.
0.
0.
0.
0.
0.
0.
0.
0.
0.
0.
0.
0.
0.
0.
0.
0.
0.
0.
0.
0.
0.
0.
0.
0.
0.
0.
0.
0.
0.
0.
0.
0.
0.
0.
0.
0.
0.
0.
0.
0.
0.
0.
0.
0.
0.
0.
0.
0.
0.
0.
0.
0.
0.
0.
0.
0.
0.
0.
0.
0.
0.
0.
0.
0.
0.
0.
0.
0.
0.
0.
0.
0.
0.
0.
0.
0.
0.
0.
0.
0.
0.
0.
0.
0.
0.
0.
0.
0.
0.
0.
0.
0.
0.
0.
0.
0.
0.
0.
0.
0.
0.
0.
0.
0.
0.
0.
0.
0.
0.
0.
0.
0.
0.
0.
0.
0.
0.
0.
0.
0.
0.
0.
0.
0.
0.
0.
0.
0.
0.
0.
0.
0.
0.
0.
0.
0.
0.
0.
0.
0.
0.
0.
0.
0.
0.
0.
0.
0.
0.
0.
0.
0.
0.
0.
0.
0.
0.
0.
0.
0.
0.
0.
0.
0.
0.
0.
0.
0.
0.
0.
0.
0.
0.
0.
0.
0.
0.
0.
0.
0.
0.
0.
0.
0.
0.
0.
0.
0.
0.
0.
0.
0.
0.
0.
0.
0.
0.
0.
0.
0.
0.
0.
0.
0.
0.
0.
0.
0.
0.
0.
0.
0.
0.
0.
0.
0.
0.
0.
0.
0.
0.
0.
0.
0.
0.
0.
0.
0.
0.
0.
0.
0.
0.
0.
0.
0.
0.
0.
0.
0.
0.
0.
0.
0.
0.
0.
0.
0.
0.
0.
0.
0.
0.
0.
0.
0.
0.
0.
0.
0.
0.
0.
0.
0.
0.
0.
0.
0.
0.
0.
0.
0.
0.
0.
0.
0.
0.
0.
0.
0.
0.
0.
0.000
0.000
0.000
0.000
0.
0.
0.
0.
0.
0.
0.
0.
0.
0.
0.
0.
0.
0.
0.
0.
0.
0.
0.
0.
0.
0.
0.
0.
0.
0.
0.
0.
0.
0.
0.
0.
0.
0.
0.
0.
0.
0.
0.
0.
0.
0.
0.
0.
0.
0.
0.
0.
0.
0.
0.
0.
0.
0.
0.
0.
0.
0.
0.000
0.000
0.000
0.000
0.000
0.000
0.000
0.000
0.000
0.
0.
0.
0.
0.
0.
0.
0.
0.
0.
0.
0.
0.
0.
0.
0.
0.
0.
0.
0.
0.
0.
0.
0.
0.
0.
0.
0.
0.
0.
0.
0.
0.
0.
0.
0.
0.
0.
0.
0.
0.
0.
0.
0.
0.
0.
0.
0.
0.
0.
0.
0.
0.
0.
0.
0.000
0.000
0.001
0.001
0.001
0.001
0.001
0.000
0.000
0.000
0.000
0.
0.
0.
0.
0.
0.
0.
0.
0.
0.
0.
0.
0.
0.
0.
0.
0.
0.
0.
0.
0.
0.
0.000
0.000
0.000
0.000
0.000
0.
0.
0.
0.
0.
0.
0.
0.
0.
0.
0.
0.
0.
0.
0.
0.
0.
0.
0.
0.
0.
0.
0.
0.
0.
0.000
0.000
0.001
0.001
0.001
0.001
0.001
0.001
0.001
0.001
0.000
0.000
0.000
0.000
0.
0.
0.
0.
0.
0.
0.
0.
0.
0.
0.
0.
0.
0.
0.
0.
0.
0.
0.
0.000
0.000
0.000
0.000
0.000
0.000
0.000
0.000
0.000
0.000
0.000
0.000
0.
0.
0.
0.
0.
0.
0.
0.
0.
0.
0.
0.
0.
0.
0.
0.
0.
0.
0.000
0.000
0.000
0.001
0.001
0.002
0.002
0.002
0.002
0.001
0.001
0.001
0.001
0.000
0.000
0.000
0.
0.
0.
0.
0.
0.
0.
0.
0.
0.
0.
0.
0.
0.
0.
0.
0.
0.000
0.000
0.001
0.001
0.001
0.001
0.001
0.001
0.001
0.001
0.001
0.001
0.000
0.000
0.000
0.
0.
0.
0.
0.
0.
0.
0.
0.
0.
0.
0.
0.
0.
0.
0.
0.000
0.000
0.000
0.001
0.001
0.002
0.002
0.002
0.002
0.002
0.001
0.001
0.001
0.001
0.001
0.000
0.000
0.
0.
0.
0.
0.
0.
0.
0.
0.
0.
0.
0.
0.
0.
0.
0.
0.000
0.001
0.001
0.001
0.001
0.001
0.001
0.001
0.001
0.002
0.002
0.001
0.001
0.001
0.000
0.000
0.000
0.
0.
0.
0.
0.
0.
0.
0.
0.
0.
0.
0.
0.
0.
0.
0.000
0.000
0.001
0.001
0.001
0.002
0.002
0.002
0.002
0.002
0.002
0.001
0.001
0.001
0.001
0.000
0.000
0.
0.
0.
0.
0.
0.
0.
0.
0.
0.
0.
0.
0.
0.
0.
0.000
0.001
0.001
0.001
0.001
0.000
-0.001
-0.003
-0.004
-0.001
0.002
0.001
0.000
0.000
0.001
0.001
0.001
0.000
0.000
0.
0.
0.
0.
0.
0.
0.
0.
0.
0.
0.
0.
0.
0.000
0.000
0.001
0.001
0.001
0.001
0.001
0.001
0.001
0.002
0.002
0.002
0.002
0.001
0.001
0.001
0.000
0.000
0.
0.
0.
0.
0.
0.
0.
0.
0.
0.
0.
0.
0.
0.
0.000
0.000
0.001
0.001
0.001
0.000
-0.004
-0.017
-0.059
-0.091
-0.039
-0.005
-0.013
-0.017
-0.009
-0.002
0.000
0.001
0.001
0.000
0.000
0.
0.
0.
0.
0.
0.
0.
0.
0.
0.
0.
0.
0.000
0.000
0.001
0.001
0.001
0.001
0.
-0.001
-0.001
0.000
0.001
0.002
0.002
0.002
0.001
0.001
0.000
0.000
0.
0.
0.
0.
0.
0.
0.
0.
0.
0.
0.
0.
0.
0.
0.000
0.001
0.001
0.001
0.000
-0.006
-0.017
-0.109
-0.593
-0.537
-0.342
-0.042
-0.159
-0.219
-0.086
-0.016
-0.002
0.001
0.001
0.001
0.000
0.
0.
0.
0.
0.
0.
0.
0.
0.
0.
0.
0.
0.000
0.000
0.001
0.001
0.001
0.
-0.002
-0.004
-0.006
-0.004
-0.001
0.001
0.002
0.002
0.001
0.001
0.000
0.000
0.
0.
0.
0.
0.
0.
0.
0.
0.
0.
0.
0.
0.000
0.000
0.001
0.001
0.001
0.001
-0.004
-0.009
0.018
-0.107
-0.560
4.187
-0.283
-0.173
-0.619
-0.586
-0.352
-0.043
-0.006
0.000
0.001
0.001
0.000
0.000
0.
0.
0.
0.
0.
0.
0.
0.
0.
0.
0.
0.000
0.000
0.001
0.001
0.001
0.
-0.003
-0.006
-0.011
-0.008
-0.002
0.001
0.002
0.002
0.001
0.001
0.000
0.
0.
0.
0.
0.
0.
0.
0.
0.
0.
0.
0.000
0.000
0.000
0.001
0.001
0.002
0.002
0.001
-0.006
0.014
4.344
64.373
3.419
2.319
0.312
-0.246
-0.592
-0.288
-0.155
-0.035
-0.008
0.000
0.002
0.001
0.001
0.000
0.
0.
0.
0.
0.
0.
0.
0.
0.
0.
0.
0.
0.000
0.001
0.001
0.001
0.000
-0.002
-0.010
-0.008
-0.006
-0.001
0.001
0.002
0.001
0.001
0.000
0.000
0.
0.
0.
0.
0.
0.
0.
0.
0.
0.
0.000
0.000
0.001
0.001
0.001
0.001
0.003
0.003
0.001
-0.006
0.046
16.378
730.028
14.540
0.253
-0.028
-0.077
-0.259
0.830
0.878
0.010
-0.008
-0.001
0.002
0.002
0.001
0.000
0.000
0.
0.
0.
0.
0.
0.
0.
0.
0.
0.
0.
0.000
0.001
0.001
0.001
0.001
0.000
-0.003
-0.006
-0.004
0.000
0.001
0.001
0.001
0.000
0.000
0.
0.
0.
0.
0.
0.
0.
0.
0.
0.
0.000
0.000
0.001
0.001
0.001
0.001
0.002
0.003
0.004
0.001
-0.009
-0.013
0.630
4.653
0.602
0.171
-0.059
0.008
-0.003
0.127
0.100
-0.028
-0.025
-0.008
0.000
0.002
0.001
0.000
0.000
0.
0.
0.
0.
0.
0.
0.
0.
0.
0.
0.
0.
0.001
0.001
0.001
0.001
0.001
0.000
0.000
0.
0.000
0.001
0.001
0.000
0.000
0.000
0.
0.
0.000
0.000
0.
0.
0.
0.
0.
0.
0.000
0.000
0.001
0.001
0.001
0.001
0.001
0.003
0.003
0.001
-0.009
-0.025
-0.041
-0.038
-0.051
-0.134
-0.450
-0.162
-0.241
-0.526
-0.525
-0.232
-0.235
-0.072
-0.008
0.001
0.002
0.001
0.000
0.000
0.
0.
0.
0.
0.
0.
0.
0.
0.
0.
0.
0.
0.000
0.001
0.001
0.001
0.001
0.001
0.001
0.001
0.001
0.000
0.000
0.000
0.
0.
0.
0.000
0.000
0.
0.
0.
0.
0.000
0.000
0.000
0.001
0.001
0.000
0.000
-0.001
-0.001
0.001
0.002
-0.001
-0.011
-0.026
-0.040
-0.045
-0.054
-0.167
-0.555
-0.415
-0.565
3.663
0.803
-0.512
-0.604
-0.403
-0.035
-0.001
0.001
0.001
0.001
0.000
0.000
0.
0.
0.
0.
0.
0.
0.
0.
0.
0.
0.
0.
0.000
0.001
0.001
0.001
0.001
0.001
0.001
0.000
0.000
0.000
0.
0.
0.
0.
0.
0.
0.
0.
0.
0.000
0.000
0.000
0.000
0.001
0.001
0.
-0.001
-0.003
-0.003
-0.002
-0.001
-0.005
-0.014
-0.022
-0.029
-0.033
-0.037
-0.069
-0.332
-0.527
-0.560
77.377
19.803
-0.054
-0.527
-0.540
-0.052
-0.001
0.002
0.001
0.001
0.000
0.000
0.
0.
0.
0.
0.
0.
0.
0.
0.
0.
0.
0.
0.
0.000
0.000
0.000
0.000
0.000
0.000
0.000
0.000
0.
0.
0.
0.
0.
0.
0.
0.
0.
0.
0.000
0.000
0.000
0.000
0.001
0.001
0.000
-0.001
-0.004
-0.004
-0.003
-0.003
-0.008
-0.018
-0.022
-0.020
-0.023
-0.019
-0.014
-0.034
-0.081
-0.443
-0.200
-0.020
-0.044
-0.318
-0.223
-0.023
0.001
0.002
0.002
0.001
0.001
0.000
0.000
0.
0.
0.
0.
0.
0.
0.
0.
0.
0.
0.
0.
0.
0.
0.000
0.000
0.000
0.000
0.
0.
0.
0.
0.
0.
0.
0.
0.
0.
0.
0.
0.000
0.000
0.000
0.001
0.001
0.001
0.001
-0.001
-0.002
-0.002
-0.002
-0.003
-0.009
-0.017
-0.021
-0.020
-0.015
-0.008
0.000
0.002
-0.009
-0.065
-0.079
-0.034
-0.026
-0.044
-0.024
-0.003
0.002
0.003
0.002
0.001
0.001
0.000
0.000
0.
0.
0.
0.
0.
0.
0.
0.
0.
0.
0.
0.
0.
0.
0.
0.
0.
0.
0.
0.
0.
0.
0.
0.
0.
0.
0.
0.
0.
0.
0.000
0.000
0.000
0.001
0.001
0.001
0.001
0.001
0.000
0.000
0.
-0.001
-0.006
-0.012
-0.016
-0.015
-0.009
-0.001
0.004
0.006
0.004
-0.002
-0.008
-0.008
-0.007
-0.003
0.
0.002
0.003
0.003
0.002
0.001
0.001
0.000
0.000
0.
0.
0.
0.
0.
0.
0.
0.
0.
0.
0.
0.
0.
0.
0.
0.
0.
0.
0.
0.
0.
0.
0.
0.
0.
0.
0.
0.
0.
0.
0.000
0.000
0.000
0.001
0.001
0.001
0.001
0.001
0.001
0.002
0.002
0.001
-0.002
-0.005
-0.006
-0.005
-0.002
0.002
0.005
0.006
0.006
0.004
0.001
0.001
0.001
0.002
0.004
0.004
0.003
0.002
0.001
0.001
0.001
0.000
0.
0.
0.
0.
0.
0.
0.
0.
0.
0.
0.
0.
0.
0.
0.
0.
0.
0.
0.
0.
0.
0.
0.
0.
0.
0.
0.
0.
0.
0.
0.
0.000
0.000
0.000
0.001
0.001
0.001
0.001
0.002
0.002
0.003
0.003
0.002
0.002
0.001
0.000
0.000
0.002
0.004
0.004
0.005
0.005
0.004
0.004
0.003
0.003
0.004
0.004
0.004
0.003
0.002
0.001
0.001
0.001
0.
0.
0.
0.
0.
0.
0.
0.
0.
0.
0.
0.
0.
0.
0.
0.
0.
0.
0.
0.
0.
0.
0.
0.
0.
0.
0.
0.
0.
0.
0.
0.
0.000
0.000
0.001
0.001
0.001
0.001
0.002
0.002
0.002
0.003
0.003
0.003
0.002
0.002
0.002
0.002
0.003
0.003
0.004
0.004
0.004
0.004
0.003
0.003
0.003
0.003
0.004
0.003
0.002
0.001
0.001
0.001
0.000
0.
0.
0.
0.
0.
0.
0.
0.
0.
0.
0.
0.
0.
0.
0.
0.
0.
0.
0.
0.
0.
0.
0.
0.
0.
0.
0.
0.
0.
0.
0.
0.000
0.000
0.001
0.001
0.001
0.001
0.002
0.002
0.002
0.003
0.003
0.003
0.002
0.002
0.001
0.001
0.002
0.002
0.003
0.003
0.003
0.003
0.003
0.002
0.002
0.002
0.002
0.002
0.002
0.002
0.001
0.001
0.000
0.000
0.
0.
0.
0.
0.
0.
0.
0.
0.
0.
0.
0.
0.
0.
0.
0.
0.
0.
0.
0.
0.
0.
0.
0.
0.
0.
0.
0.
0.
0.
0.000
0.000
0.001
0.001
0.001
0.001
0.001
0.002
0.002
0.002
0.002
0.002
0.001
0.000
-0.001
-0.002
-0.001
0.000
0.002
0.002
0.002
0.002
0.002
0.001
0.000
-0.001
-0.002
-0.002
0.000
0.001
0.001
0.001
0.001
0.000
0.
0.
0.
0.
0.
0.
0.
0.
0.
0.
0.
0.
0.
0.
0.
0.
0.
0.
0.
0.
0.
0.
0.
0.
0.
0.
0.
0.
0.
0.
0.000
0.000
0.001
0.001
0.001
0.001
0.001
0.001
0.001
0.001
0.002
0.001
0.000
-0.002
-0.004
-0.006
-0.006
-0.003
-0.001
0.000
0.001
0.002
0.002
0.002
0.001
-0.001
-0.004
-0.006
-0.005
-0.003
-0.001
0.000
0.001
0.001
0.000
0.000
0.
0.
0.
0.
0.
0.
0.
0.
0.
0.
0.
0.
0.
0.
0.
0.
0.
0.
0.
0.
0.
0.
0.
0.
0.
0.
0.
0.
0.000
0.000
0.001
0.001
0.001
0.001
0.001
0.000
0.000
-0.001
-0.001
0.000
-0.001
-0.003
-0.006
-0.007
-0.009
-0.008
-0.005
-0.002
0.000
0.001
0.002
0.002
0.002
0.000
-0.002
-0.007
-0.010
-0.009
-0.006
-0.002
0.
0.001
0.001
0.000
0.000
0.
0.
0.
0.
0.
0.
0.
0.
0.
0.
0.
0.
0.
0.
0.
0.
0.
0.
0.
0.
0.
0.
0.
0.
0.
0.
0.
0.000
0.000
0.001
0.001
0.001
0.002
0.002
0.001
0.000
-0.001
-0.003
-0.002
-0.003
-0.006
-0.010
-0.010
-0.009
-0.008
-0.006
-0.004
-0.001
0.
0.001
0.001
0.002
0.001
0.000
-0.003
-0.008
-0.012
-0.011
-0.007
-0.003
0.000
0.001
0.001
0.000
0.000
0.
0.
0.
0.
0.
0.
0.
0.
0.
0.
0.
0.
0.
0.
0.
0.
0.
0.
0.
0.
0.
0.
0.
0.
0.
0.
0.000
0.000
0.000
0.001
0.001
0.001
0.001
0.001
0.001
0.001
-0.001
-0.002
-0.002
-0.005
-0.022
-0.037
-0.021
-0.009
-0.005
-0.003
-0.001
0.000
0.001
0.001
0.001
0.001
0.001
0.000
-0.003
-0.007
-0.011
-0.010
-0.006
-0.002
0.
0.001
0.000
0.000
0.
0.
0.
0.
0.
0.
0.
0.
0.
0.
0.
0.
0.
0.
0.
0.
0.
0.
0.
0.
0.
0.
0.
0.
0.
0.
0.
0.000
0.000
0.001
0.000
0.
-0.001
-0.002
-0.002
0.
0.001
0.001
0.001
0.
-0.007
-0.046
-0.077
-0.034
-0.007
-0.001
0.
0.001
0.001
0.001
0.001
0.001
0.001
0.001
0.000
-0.001
-0.004
-0.006
-0.005
-0.003
-0.001
0.000
0.001
0.000
0.000
0.
0.
0.
0.
0.
0.
0.
0.
0.
0.
0.
0.
0.
0.
0.
0.
0.
0.
0.
0.
0.
0.
0.
0.
0.
0.
0.000
0.000
0.000
0.000
0.000
-0.003
-0.008
-0.012
-0.013
-0.008
-0.002
0.001
0.003
0.003
-0.002
-0.027
-0.046
-0.020
-0.003
0.001
0.001
0.001
0.001
0.001
0.000
0.000
0.000
0.001
0.000
0.000
-0.001
-0.002
-0.002
-0.001
0.000
0.000
0.000
0.000
0.000
0.
0.
0.
0.
0.
0.
0.
0.
0.
0.
0.
0.
0.
0.
0.
0.
0.
0.
0.
0.
0.
0.
0.
0.
0.
0.
0.000
0.000
0.000
0.000
-0.002
-0.009
-0.020
-0.063
-0.086
-0.061
-0.019
-0.004
0.002
0.004
0.003
-0.003
-0.007
-0.003
0.001
0.002
0.002
0.001
0.001
0.001
0.000
0.
0.000
0.000
0.000
0.000
0.
0.000
0.
0.000
0.000
0.000
0.000
0.000
0.
0.
0.
0.
0.
0.
0.
0.
0.
0.
0.
0.
0.
0.
0.
0.
0.
0.
0.
0.
0.
0.
0.
0.
0.
0.
0.
0.000
0.000
0.001
0.
-0.003
-0.014
-0.054
-0.193
-0.479
-0.364
-0.165
-0.025
0.000
0.004
0.004
0.004
0.002
0.003
0.003
0.002
0.002
0.001
0.001
0.000
0.
0.
0.000
0.000
0.000
0.000
0.000
0.000
0.000
0.001
0.000
0.000
0.000
0.
0.
0.
0.
0.
0.
0.
0.
0.
0.
0.
0.
0.
0.
0.
0.
0.
0.
0.
0.
0.
0.
0.
0.
0.
0.
0.
0.
0.000
0.000
0.000
0.000
-0.002
-0.014
-0.081
-0.403
-0.601
-0.529
-0.447
-0.054
-0.003
0.003
0.004
0.004
0.003
0.003
0.003
0.002
0.001
0.000
0.
0.
0.
0.
0.
0.000
0.000
0.000
0.000
0.000
0.000
0.000
0.000
0.000
0.
0.
0.
0.
0.
0.
0.
0.
0.
0.
0.
0.
0.
0.
0.
0.
0.
0.
0.
0.
0.
0.
0.
0.
0.
0.000
0.
0.
0.
0.
0.000
0.000
0.000
-0.001
-0.007
-0.050
-0.225
-0.605
-0.578
-0.318
-0.038
-0.002
0.003
0.004
0.004
0.003
0.003
0.002
0.001
0.001
0.000
0.
0.
0.
0.
0.
0.
0.
0.000
0.000
0.000
0.000
0.000
0.000
0.
0.
0.
0.
0.
0.
0.
0.
0.
0.
0.
0.
0.
0.
0.
0.
0.
0.
0.
0.
0.
0.
0.
0.
0.000
0.000
0.000
0.000
0.000
0.
0.
0.000
0.000
0.001
0.000
-0.002
-0.013
-0.040
-0.129
-0.145
-0.057
-0.009
0.001
0.003
0.003
0.003
0.003
0.002
0.002
0.001
0.001
0.000
0.
0.
0.
0.
0.
0.
0.
0.
0.
0.
0.
0.
0.
0.
0.
0.
0.
0.
0.
0.
0.
0.
0.
0.
0.
0.
0.
0.
0.
0.
0.
0.
0.
0.
0.
0.
0.000
0.000
0.000
0.000
0.000
0.000
0.000
0.
0.000
0.000
0.001
0.001
0.000
-0.002
-0.004
-0.009
-0.010
-0.005
0.000
0.002
0.003
0.003
0.002
0.002
0.002
0.001
0.001
0.001
0.000
0.000
0.
0.
0.
0.
0.
0.
0.
0.
0.
0.
0.
0.
0.
0.
0.
0.
0.
0.
0.
0.
0.
0.
0.
0.
0.
0.
0.
0.
0.
0.
0.
0.
0.
0.
0.
0.000
0.000
0.000
0.000
0.000
0.000
0.000
0.
0.
0.000
0.000
0.001
0.001
0.001
0.001
0.001
0.001
0.001
0.002
0.002
0.002
0.002
0.002
0.002
0.001
0.001
0.001
0.000
0.000
0.000
0.
0.
0.
0.
0.
0.
0.
0.
0.
0.
0.
0.
0.
0.
0.
0.
0.
0.
0.
0.
0.
0.
0.
0.
0.
0.
0.
0.
0.
0.
0.
0.
0.
0.
0.
0.000
0.000
0.000
0.000
0.000
0.000
0.000
0.
0.
0.
0.000
0.000
0.001
0.001
0.001
0.001
0.001
0.002
0.002
0.002
0.002
0.002
0.001
0.001
0.001
0.001
0.000
0.000
0.000
0.000
0.
0.
0.
0.
0.
0.
0.
0.
0.
0.
0.
0.
0.
0.
0.
0.
0.
0.
0.
0.
0.
0.
0.
0.
0.
0.
0.
0.
0.
0.
0.
0.
0.
0.
0.
0.000
0.000
0.000
0.000
0.000
0.000
0.000
0.000
0.
0.
0.
0.000
0.000
0.000
0.000
0.001
0.001
0.001
0.001
0.001
0.001
0.001
0.001
0.001
0.000
0.000
0.000
0.000
0.000
0.
0.
0.
0.
0.
0.
0.
0.
0.
0.
0.
0.
0.
0.
0.
0.
0.
0.
0.
0.
0.
0.
0.
0.
0.
0.
0.
0.
0.
0.
0.
0.
0.
0.
0.
0.
0.000
0.000
0.000
0.000
0.000
0.000
0.000
0.000
0.
0.
0.
0.
0.
0.000
0.000
0.000
0.000
0.000
0.000
0.000
0.000
0.000
0.000
0.000
0.000
0.000
0.000
0.000
0.000
0.
0.
0.
0.
0.
0.
0.
0.
0.
0.
0.
0.
0.
0.
0.
0.
0.
0.
0.
0.
0.
0.
0.
0.
0.
0.
0.
0.
0.
0.
0.
0.
0.
0.
0.
0.
0.
0.000
0.000
0.000
0.000
0.000
0.000
0.000
0.
0.
0.
0.
0.
0.
0.
0.
0.
0.
0.
0.
0.
0.
0.
0.000
0.000
0.000
0.000
0.000
0.000
0.000
0.
0.
0.
0.
0.
0.
0.
0.
0.
0.
0.
0.
0.
0.
0.
0.
0.
0.
0.
0.
0.
0.
0.
0.
0.
0.
0.
0.
0.
0.
0.
0.
0.
0.
0.
0.
0.000
0.000
0.000
0.000
0.000
0.000
0.
0.
0.
0.
0.
0.
0.
0.
0.
0.
0.
0.
0.
0.
0.
0.
0.
0.000
0.000
0.000
0.000
0.000
0.000
0.000
0.
0.
0.
0.
0.
0.
0.
0.
0.
0.
0.
0.
0.
0.
0.
0.
0.
0.
0.
0.
0.
0.
0.
0.
0.
0.
0.
0.
0.
0.
0.
0.
0.
0.
0.
0.
0.000
0.000
0.000
0.000
0.
0.
0.
0.
0.
0.
0.
0.
0.
0.
0.
0.
0.
0.
0.
0.
0.
0.000
0.000
0.000
0.000
0.000
0.000
0.000
0.000
0.
0.
0.
0.
0.
0.
0.
0.
0.
0.
0.
0.
0.
0.
0.
0.
0.
0.
0.
0.
0.
0.
0.
0.
0.
0.
0.
0.
0.
0.
0.
0.
0.
0.
0.
0.
0.
0.
0.
0.
0.
0.
0.
0.
0.
0.
0.
0.
0.
0.
0.
0.
0.
0.
0.
0.
0.
0.000
0.000
0.000
0.000
0.000
0.000
0.000
0.000
0.
0.
0.
0.
0.
0.
0.
0.
0.
0.
0.
0.
0.
0.
0.
0.
0.
0.
0.
0.
0.
0.
0.
0.
0.
0.
0.
0.
0.
0.
0.
0.
0.
0.
0.
0.
0.
0.
0.
0.
0.
0.
0.
0.
0.
0.
0.
0.
0.
0.
0.
0.
0.
0.
0.
0.
0.
0.
0.000
0.000
0.000
0.000
0.000
0.000
0.
0.
0.
0.
0.
0.
0.
0.
0.
0.
0.
0.
0.
0.
0.
0.
0.
0.
0.
0.
0.
0.
0.
0.
0.
0.
0.
0.
0.
0.
0.
0.
0.
0.
0.
0.
0.
0.
0.
0.
0.
0.
0.
0.
0.
0.
0.
0.
0.
0.
0.
0.
0.
0.
0.
0.
0.
0.
0.
0.000
0.000
0.000
0.000
0.000
0.
0.
0.
0.
0.
0.
0.
0.
0.
0.
0.
0.
0.
0.
0.
0.
0.
0.
0.
0.
0.
0.
0.
0.
0.
0.
0.
0.
0.
0.
0.
0.
0.
0.
0.
0.
0.
0.
0.
0.
0.
0.
0.
0.
0.
0.
0.
0.
0.
0.
0.
0.
0.
0.
0.
0.
0.
0.
0.
0.
0.
0.
0.
0.
0.
0.
0.
0.
0.
0.
0.
0.
0.
0.
0.
0.
0.
0.
0.
0.
0.
0.
0.
0.
0.
0.
0.
0.
0.
0.
0.
0.
0.
0.
0.
0.
0.
0.
0.
0.
0.
0.
0.
0.
0.
0.
0.
0.
0.
0.
0.
0.
0.
0.
0.
0.
0.
0.
0.
0.
0.
0.
0.
0.
0.
0.
0.
0.
0.
0.
0.
0.
0.
0.
0.
0.
0.
0.
0.
0.
0.
0.
0.
0.
0.
0.
0.
0.
0.
0.
0.
0.
0.
0.
0.
0.
0.
0.
0.
0.
0.
0.
0.
0.
0.
0.
0.
0.
0.
0.
0.
0.
0.
0.
0.
0.
0.
0.
0.
0.
0.
0.
0.
0.
0.
0.
0.
0.
0.
0.
0.
0.
0.
0.
0.
0.
0.
0.
0.
0.
0.
0.
0.
0.
0.
0.
0.
0.
0.
0.
0.
0.
0.
0.
0.
0.
0.
0.
0.
0.
0.
0.
0.
0.
0.
0.
0.
0.
0.
0.
0.
0.
0.
0.
0.
0.
0.
0.
0.
0.
0.
0.
0.
0.
0.
0.
0.
0.
0.
0.
0.
0.
0.
0.
0.
0.
0.
0.
0.
0.
0.
0.
0.
0.
0.
0.
0.
0.
0.
0.
0.
0.
0.
0.
0.
0.
0.
0.
0.
0.
0.
0.
0.
0.
0.
0.
0.
0.
0.
0.
0.
0.
0.
0.
0.
0.
0.
0.
0.
0.
0.
0.
0.
0.
0.
0.
0.
0.
0.
0.
0.
0.
0.
0.
0.
0.
0.
0.
0.
0.
0.
0.
0.
0.
0.
0.
0.
0.
0.
0.
0.
0.
0.
0.
0.
0.
0.
0.
0.
0.
0.
0.
0.
0.
0.
0.
0.
0.
0.
0.
0.
0.
0.
0.
0.
0.
0.
0.
0.
0.
0.
0.
0.
0.
0.
0.
0.
0.
0.
0.
0.
0.
0.
0.
0.
0.
0.
0.
0.
0.
0.
0.
0.
0.
0.
0.
0.
0.
0.
0.
0.
0.
0.
0.
0.
0.
0.
0.
0.
0.
0.
0.
0.
0.
0.
0.
0.
0.
0.
0.
0.
0.
0.
0.
0.
0.
0.
0.
0.
0.
0.
0.
0.
0.
0.
0.
0.
0.
0.
0.
0.
0.
0.
0.
0.
0.
0.
0.
0.
0.
0.
0.
0.
0.
0.
0.
0.
0.
0.
0.
0.
0.
0.
0.
0.
0.
0.
0.
0.
0.
0.
0.
0.
0.
0.
0.
0.
0.
0.
0.
0.
0.
0.
0.
0.
0.
0.
0.
0.
0.
0.
0.
0.
0.
0.
0.
0.
0.
0.
0.
0.
0.
0.
0.
0.
0.
0.
0.
0.
0.
0.
0.
0.
0.
0.
0.
0.
0.
0.
0.
0.
0.
0.
0.
0.
0.
0.
0.
0.
0.
0.
0.
0.
0.
0.
0.
0.
0.
0.
0.
0.
0.
0.
0.
0.
0.
0.
0.
0.
0.
0.
0.
0.
0.
0.
0.
0.
0.
0.
0.
0.
0.
0.
0.
0.
0.
0.
0.
0.
0.
0.
0.
0.
0.
0.
0.
0.
0.
0.
0.
0.
0.
0.
0.
0.
0.
0.
0.
0.
0.
0.
0.
0.
0.
0.
0.
0.
0.
0.
0.
0.
0.
0.
0.
0.
0.
0.
0.
0.
0.
0.
0.
0.
0.
0.
0.
0.
0.
0.
0.
0.
0.
0.
0.
0.
0.
0.
0.
0.
0.
0.
0.
0.
0.
0.
0.
0.
0.
0.
0.
0.
0.
0.
0.
0.
0.
0.
0.
0.
0.
0.
0.
0.
0.
0.
0.
0.
0.
0.
0.
0.
0.
0.
0.
0.
0.
0.
0.
0.
0.
0.
0.
0.
0.
0.
0.
0.
0.
0.
0.
0.
0.
0.
0.
0.
0.
0.
0.
0.
0.
0.
0.
0.
0.
0.
0.
0.
0.
0.
0.
0.
0.
0.
0.
0.
0.
0.
0.
0.
0.
0.
0.
0.
0.
0.
0.
0.
0.
0.
0.
0.
0.
0.
0.
0.
0.
0.
0.
0.
0.
0.
0.
0.
0.
0.
0.
0.
0.
0.
0.
0.
0.
0.
0.
0.
0.
0.
0.
0.
0.
0.
0.
0.
0.
0.
0.
0.
0.
0.
0.
0.
0.
0.
0.
0.
0.
0.
0.
0.
0.
0.
0.
0.
0.
0.
0.
0.
0.
0.
0.
0.
0.
0.
0.
0.
0.
0.
0.
0.
0.
0.
0.
0.
0.
0.
0.
0.
0.
0.
0.
0.
0.
0.
0.
0.
0.
0.
0.
0.
0.
0.
0.
0.
0.
0.
0.
0.
0.
0.
0.
0.
0.
0.
0.
0.
0.
0.
0.
0.
0.
0.
0.
0.
0.
0.
0.
0.
0.
0.
0.
0.
0.
0.
0.
0.
0.
0.
0.
0.
0.
0.
0.
0.
0.
0.
0.
0.
0.
0.
0.
0.
0.
0.
0.
0.
0.
0.
0.
0.
0.
0.
0.
0.
0.
0.
0.
0.
0.
0.
0.
0.
0.
0.
0.
0.
0.
0.
0.
0.
0.
0.
0.
0.
0.
0.
0.
0.
0.
0.
0.
0.
0.
0.
0.
0.
0.
0.
0.
0.
0.
0.
0.
0.
0.
0.
0.
0.
0.
0.
0.
0.
0.
0.
0.
0.
0.
0.
0.
0.
0.
0.
0.
0.
0.
0.
0.
0.
0.
0.
0.
0.
0.
0.
0.
0.
0.
0.
0.
0.
0.
0.
0.
0.
0.
0.
0.
0.
0.
0.
0.
0.
0.
0.
0.
0.
0.
0.
0.
0.
0.
0.
0.
0.
0.
0.
0.
0.
0.
0.
0.
0.
0.
0.
0.
0.
0.
0.
0.
0.
0.
0.
0.
0.
0.
0.
0.
0.
0.
0.
0.
0.
0.
0.
0.
0.
0.
0.
0.
0.
0.
0.
0.
0.
0.
0.
0.
0.
0.
0.
0.
0.
0.
0.
0.
0.
0.
0.
0.
0.
0.
0.
0.
0.
0.
0.
0.
0.
0.
0.
0.
0.
0.
0.
0.
0.
0.
0.
0.
0.
0.
0.
0.
0.
0.
0.
0.
0.
0.
0.
0.
0.
0.
0.
0.
0.
0.
0.
0.
0.
0.
0.
0.
0.
0.
0.
0.
0.
0.
0.
0.
0.
0.
0.
0.
0.
0.
0.
0.
0.
0.
0.
0.
0.
0.
0.
0.
0.
0.
0.
0.
0.
0.
0.
0.
0.
0.
0.
0.
0.
0.
0.
0.
0.
0.
0.
0.
0.
0.
0.
0.
0.
0.
0.
0.
0.
0.
0.
0.
0.
0.
0.
0.
0.
0.
0.
0.
0.
0.
0.
0.
0.
0.
0.
0.
0.
0.
0.
0.
0.
0.
0.
0.
0.
0.
0.
0.
0.
0.
0.
0.
0.
0.
0.
0.
0.
0.
0.
0.
0.
0.
0.
0.
0.
0.
0.
0.
0.
0.
0.
0.
0.
0.
0.
0.
0.
0.
0.
0.
0.
0.
0.
0.
0.
0.
0.
0.
0.
0.
0.
0.
0.
0.
0.
0.
0.
0.
0.
0.
0.
0.
0.
0.
0.
0.
0.000
0.000
0.000
0.000
0.000
0.
0.
0.
0.
0.
0.
0.
0.
0.
0.
0.
0.
0.
0.
0.
0.
0.
0.
0.
0.
0.
0.
0.
0.
0.
0.
0.
0.
0.
0.
0.
0.
0.
0.
0.
0.
0.
0.
0.
0.
0.
0.
0.
0.
0.
0.
0.
0.
0.
0.
0.
0.
0.
0.
0.
0.
0.
0.
0.
0.000
0.000
0.000
0.000
0.000
0.000
0.000
0.000
0.000
0.
0.
0.
0.
0.
0.
0.
0.
0.
0.
0.
0.
0.
0.
0.
0.
0.
0.
0.
0.
0.
0.
0.
0.
0.
0.
0.
0.
0.
0.
0.
0.
0.
0.
0.
0.
0.
0.
0.
0.
0.
0.
0.
0.
0.
0.
0.
0.
0.
0.
0.
0.
0.
0.
0.
0.000
0.000
0.001
0.001
0.001
0.001
0.001
0.001
0.001
0.000
0.000
0.000
0.
0.
0.
0.
0.
0.
0.
0.
0.
0.
0.
0.
0.
0.
0.
0.
0.
0.
0.
0.
0.
0.
0.
0.
0.
0.
0.
0.
0.
0.
0.
0.
0.
0.
0.
0.
0.
0.
0.
0.
0.
0.
0.
0.
0.
0.
0.
0.
0.
0.
0.
0.
0.
0.001
0.001
0.002
0.002
0.001
0.001
0.001
0.001
0.001
0.001
0.000
0.000
0.000
0.
0.
0.
0.
0.
0.
0.
0.
0.
0.
0.
0.
0.
0.
0.
0.
0.
0.
0.
0.
0.
0.000
0.000
0.000
0.000
0.000
0.000
0.000
0.
0.
0.
0.
0.
0.
0.
0.
0.
0.
0.
0.
0.
0.
0.
0.
0.
0.
0.
0.
0.
0.000
0.000
0.001
0.001
0.002
0.002
0.002
0.002
0.002
0.001
0.001
0.001
0.001
0.000
0.000
0.000
0.
0.
0.
0.
0.
0.
0.
0.
0.
0.
0.
0.
0.
0.
0.
0.
0.
0.
0.
0.000
0.000
0.000
0.000
0.000
0.000
0.000
0.000
0.000
0.000
0.000
0.000
0.
0.
0.
0.
0.
0.
0.
0.
0.
0.
0.
0.
0.
0.
0.
0.
0.000
0.000
0.000
0.001
0.001
0.002
0.003
0.003
0.003
0.002
0.002
0.001
0.000
0.001
0.001
0.001
0.000
0.000
0.000
0.
0.
0.
0.
0.
0.
0.
0.
0.
0.
0.
0.
0.
0.
0.
0.000
0.000
0.001
0.001
0.001
0.001
0.001
0.001
0.001
0.001
0.001
0.001
0.001
0.000
0.000
0.000
0.000
0.
0.
0.
0.
0.
0.
0.
0.
0.
0.
0.
0.
0.
0.000
0.000
0.000
0.001
0.001
0.002
0.003
0.003
0.003
0.003
0.002
0.001
-0.001
-0.001
0.
0.001
0.001
0.001
0.000
0.000
0.
0.
0.
0.
0.
0.
0.
0.
0.
0.
0.
0.
0.
0.000
0.001
0.001
0.001
0.001
0.001
0.001
0.001
0.001
0.001
0.001
0.002
0.002
0.001
0.001
0.001
0.001
0.000
0.000
0.
0.
0.
0.
0.
0.
0.
0.
0.
0.
0.
0.
0.
0.000
0.000
0.001
0.001
0.002
0.002
0.002
0.002
0.001
0.001
0.001
-0.001
-0.002
-0.002
0.
0.001
0.001
0.001
0.000
0.000
0.
0.
0.
0.
0.
0.
0.
0.
0.
0.
0.
0.000
0.000
0.001
0.001
0.001
0.001
0.002
0.001
0.001
-0.001
-0.006
-0.008
-0.004
0.001
0.
-0.001
-0.001
0.000
0.001
0.001
0.000
0.000
0.
0.
0.
0.
0.
0.
0.
0.
0.
0.
0.
0.
0.000
0.000
0.001
0.002
0.002
0.001
-0.001
-0.002
-0.003
-0.003
-0.003
-0.001
-0.001
0.000
0.001
0.002
0.002
0.001
0.000
0.000
0.
0.
0.
0.
0.
0.
0.
0.
0.000
0.000
0.000
0.000
0.000
0.001
0.001
0.001
0.002
0.002
0.000
-0.006
-0.028
-0.129
-0.230
-0.108
-0.016
-0.043
-0.066
-0.033
-0.007
0.000
0.000
0.001
0.000
0.000
0.
0.
0.
0.
0.
0.
0.
0.
0.
0.
0.
0.000
0.001
0.001
0.002
0.001
0.000
-0.004
-0.009
-0.014
-0.021
-0.018
-0.007
0.000
0.001
0.002
0.002
0.002
0.001
0.000
0.000
0.
0.
0.
0.
0.
0.
0.
0.000
0.000
0.000
0.000
0.001
0.001
0.001
0.001
0.002
0.002
0.000
-0.007
-0.024
-0.214
-0.554
-0.325
-0.387
-0.144
-0.500
-0.540
-0.450
-0.059
-0.006
0.001
0.001
0.001
0.000
0.
0.
0.
0.
0.
0.
0.
0.
0.
0.
0.
0.000
0.000
0.001
0.002
0.001
-0.001
-0.006
-0.016
-0.044
-0.101
-0.092
-0.027
-0.003
0.002
0.003
0.002
0.002
0.001
0.000
0.000
0.
0.
0.
0.
0.
0.
0.
0.000
0.000
0.000
0.001
0.001
0.001
0.002
0.002
0.003
0.002
-0.004
-0.011
0.130
0.547
33.322
65576.172
33.723
-0.479
2.714
35.457
-0.446
-0.212
-0.016
-0.001
0.001
0.001
0.001
0.000
0.
0.
0.
0.
0.
0.
0.
0.
0.
0.
0.
0.000
0.001
0.002
0.001
-0.001
-0.008
-0.021
-0.093
-0.245
-0.199
-0.049
-0.004
0.002
0.003
0.002
0.001
0.001
0.000
0.000
0.000
0.
0.
0.
0.
0.
0.
0.000
0.000
0.001
0.001
0.001
0.002
0.002
0.003
0.004
0.001
-0.006
0.073
36.103
3807.174
461.430
100037.820
100033.242
0.118
34.963
656.173
22.239
0.055
-0.017
-0.003
0.002
0.001
0.001
0.000
0.
0.
0.
0.
0.
0.
0.
0.
0.
0.
0.
0.000
0.001
0.002
0.001
0.
-0.005
-0.027
-0.072
-0.188
-0.134
-0.027
-0.001
0.002
0.002
0.002
0.001
0.001
0.001
0.000
0.000
0.000
0.000
0.
0.
0.
0.
0.000
0.000
0.001
0.001
0.002
0.002
0.003
0.004
0.004
-0.001
-0.015
0.176
298.801
100005.359
822.475
73.447
4.573
1.529
3.485
2684.278
1234.990
1.417
-0.013
-0.004
0.002
0.002
0.001
0.000
0.000
0.
0.
0.
0.
0.
0.
0.
0.
0.
0.
0.000
0.001
0.001
0.001
0.001
-0.001
-0.010
-0.040
-0.088
-0.031
-0.006
0.001
0.002
0.002
0.001
0.001
0.000
0.001
0.000
0.000
0.000
0.000
0.
0.
0.
0.000
0.001
0.001
0.001
0.001
0.001
0.001
0.002
0.003
0.003
-0.009
-0.048
-0.069
3.226
42.683
15.701
400.178
14.911
37.722
20.321
29.627
19.352
0.180
-0.049
-0.018
-0.001
0.002
0.002
0.001
0.000
0.000
0.
0.
0.
0.
0.
0.
0.
0.
0.
0.
0.000
0.001
0.001
0.001
0.001
-0.001
-0.006
-0.011
-0.008
0.
0.001
0.001
0.001
0.000
0.001
0.000
0.001
0.000
0.000
0.000
0.000
0.000
0.
0.000
0.000
0.001
0.001
0.001
0.001
0.000
-0.002
-0.002
0.000
-0.001
-0.017
-0.083
-0.160
-0.102
1.622
2.040
4.652
1.987
2702.262
48.151
0.589
-0.186
-0.382
-0.455
-0.222
-0.022
0.001
0.002
0.001
0.000
0.000
0.000
0.000
0.
0.
0.
0.
0.
0.
0.
0.
0.
0.001
0.001
0.001
0.001
0.001
0.000
0.000
0.000
0.001
0.001
0.001
0.001
0.000
0.000
0.000
0.000
0.000
0.000
0.000
0.000
0.000
0.000
0.000
0.001
0.001
0.001
0.001
0.000
-0.004
-0.006
-0.006
-0.006
-0.006
-0.019
-0.062
-0.104
-0.033
19.852
12.397
-0.495
2.165
5803.458
100.324
888.132
208.438
19.090
24.169
-0.566
-0.113
-0.003
0.003
0.002
0.001
0.001
0.000
0.000
0.
0.
0.
0.
0.
0.
0.
0.
0.
0.
0.000
0.001
0.001
0.001
0.001
0.001
0.001
0.001
0.001
0.001
0.000
0.000
0.
0.000
0.000
0.000
0.000
0.000
0.000
0.000
0.000
0.000
0.001
0.001
0.001
0.001
-0.002
-0.006
-0.007
-0.006
-0.009
-0.014
-0.024
-0.038
0.230
2.144
0.395
-0.016
-0.194
-0.619
-0.468
1.593
100004.305
18842.785
5258.742
3450.983
-0.532
-0.188
-0.005
0.003
0.003
0.002
0.001
0.001
0.000
0.000
0.
0.
0.
0.
0.
0.
0.
0.
0.
0.
0.000
0.001
0.001
0.001
0.001
0.001
0.001
0.000
0.000
0.000
0.
0.
0.000
0.000
0.000
0.000
0.000
0.000
0.000
0.000
0.000
0.001
0.001
0.002
0.001
-0.002
-0.007
-0.007
-0.006
-0.011
-0.018
-0.024
-0.023
0.484
4.655
0.667
-0.031
-0.043
-0.109
-0.251
-0.513
8.156
46.442
13.428
1.705
-0.429
-0.084
-0.002
0.003
0.003
0.002
0.001
0.001
0.000
0.000
0.
0.
0.
0.
0.
0.
0.
0.
0.
0.
0.
0.
0.000
0.000
0.000
0.000
0.000
0.000
0.
0.
0.
0.
0.
0.000
0.000
0.000
0.000
0.000
0.000
0.000
0.000
0.001
0.001
0.001
0.001
-0.001
-0.006
-0.007
-0.008
-0.012
-0.016
-0.016
0.006
0.030
0.182
0.015
-0.022
-0.009
-0.004
-0.024
-0.144
-0.163
0.126
0.049
-0.156
-0.101
-0.013
0.002
0.004
0.003
0.002
0.001
0.001
0.000
0.000
0.
0.
0.
0.
0.
0.
0.
0.
0.
0.
0.
0.
0.
0.
0.
0.
0.
0.
0.
0.
0.
0.
0.
0.
0.
0.
0.
0.000
0.000
0.000
0.000
0.001
0.001
0.001
0.001
0.000
-0.002
-0.005
-0.006
-0.008
-0.011
-0.015
-0.014
-0.027
-0.030
-0.024
-0.012
0.001
0.006
0.001
-0.014
-0.020
-0.018
-0.018
-0.019
-0.007
0.002
0.004
0.004
0.003
0.002
0.001
0.001
0.001
0.000
0.
0.
0.
0.
0.
0.
0.
0.
0.
0.
0.
0.
0.
0.
0.
0.
0.
0.
0.
0.
0.
0.
0.
0.
0.
0.
0.
0.
0.000
0.000
0.000
0.000
0.001
0.002
0.002
0.002
0.001
0.000
0.000
-0.001
-0.005
-0.009
-0.016
-0.022
-0.022
-0.012
-0.001
0.005
0.007
0.005
0.
-0.006
-0.008
-0.005
-0.001
0.003
0.005
0.005
0.004
0.002
0.002
0.001
0.001
0.001
0.000
0.
0.
0.
0.
0.
0.
0.
0.
0.
0.
0.
0.
0.
0.
0.
0.
0.
0.
0.
0.
0.
0.
0.
0.
0.
0.
0.
0.
0.000
0.000
0.001
0.001
0.001
0.002
0.002
0.002
0.003
0.003
0.003
0.002
0.001
-0.003
-0.006
-0.008
-0.005
-0.001
0.003
0.005
0.005
0.004
0.001
-0.001
-0.002
0.
0.003
0.005
0.005
0.005
0.004
0.002
0.001
0.001
0.001
0.001
0.
0.
0.
0.
0.
0.
0.
0.
0.
0.
0.
0.
0.
0.
0.
0.
0.
0.
0.
0.
0.
0.
0.
0.
0.
0.
0.
0.
0.000
0.000
0.000
0.001
0.001
0.001
0.002
0.002
0.003
0.003
0.004
0.004
0.004
0.002
0.001
0.000
0.000
0.001
0.002
0.004
0.005
0.004
0.003
0.000
-0.002
-0.003
-0.002
0.001
0.004
0.004
0.004
0.003
0.002
0.001
0.001
0.001
0.000
0.
0.
0.
0.
0.
0.
0.
0.
0.
0.
0.
0.
0.
0.
0.
0.
0.
0.
0.
0.
0.
0.
0.
0.
0.
0.
0.000
0.000
0.000
0.000
0.001
0.001
0.001
0.001
0.002
0.002
0.003
0.003
0.003
0.003
0.002
0.000
-0.002
-0.003
-0.002
0.
0.002
0.004
0.004
0.003
0.001
-0.001
-0.005
-0.008
-0.008
-0.004
0.000
0.002
0.003
0.002
0.002
0.001
0.001
0.000
0.
0.
0.
0.
0.
0.
0.
0.
0.
0.
0.
0.
0.
0.
0.
0.
0.
0.
0.
0.
0.
0.
0.
0.
0.
0.
0.000
0.000
0.000
0.000
0.001
0.001
0.001
0.001
0.000
0.
0.000
0.001
0.002
0.002
0.
-0.003
-0.008
-0.010
-0.011
-0.010
-0.005
0.
0.003
0.003
0.003
0.001
-0.003
-0.009
-0.016
-0.017
-0.013
-0.007
-0.002
0.000
0.001
0.001
0.001
0.000
0.000
0.
0.
0.
0.
0.
0.
0.
0.
0.
0.
0.
0.
0.
0.
0.
0.
0.
0.
0.
0.
0.
0.
0.
0.
0.
0.
0.000
0.000
0.000
0.001
0.001
0.002
0.001
0.
-0.002
-0.006
-0.006
-0.005
-0.003
-0.004
-0.008
-0.014
-0.019
-0.018
-0.016
-0.015
-0.010
-0.002
0.002
0.003
0.002
0.001
-0.004
-0.013
-0.025
-0.029
-0.026
-0.018
-0.008
-0.002
0.001
0.001
0.001
0.000
0.
0.
0.
0.
0.
0.
0.
0.
0.
0.
0.
0.
0.
0.
0.
0.
0.
0.
0.
0.
0.
0.
0.
0.
0.
0.
0.
0.000
0.000
0.001
0.001
0.002
0.002
0.001
-0.002
-0.007
-0.012
-0.012
-0.012
-0.012
-0.015
-0.019
-0.021
-0.024
-0.023
-0.019
-0.016
-0.012
-0.003
0.001
0.002
0.002
0.001
-0.004
-0.017
-0.030
-0.033
-0.032
-0.025
-0.013
-0.004
0.000
0.001
0.000
0.000
0.
0.
0.
0.
0.
0.
0.
0.
0.
0.
0.
0.
0.
0.
0.
0.
0.
0.
0.
0.
0.
0.
0.
0.
0.
0.
0.
0.000
0.000
0.001
0.002
0.002
0.002
0.001
-0.003
-0.010
-0.014
-0.015
-0.016
-0.020
-0.034
-0.056
-0.041
-0.029
-0.024
-0.020
-0.014
-0.008
-0.002
0.001
0.002
0.002
0.001
-0.004
-0.018
-0.028
-0.030
-0.031
-0.028
-0.014
-0.004
0.000
0.001
0.000
0.000
0.
0.
0.
0.
0.
0.
0.
0.
0.
0.
0.
0.
0.
0.
0.
0.
0.
0.
0.
0.
0.
0.
0.
0.
0.
0.
0.000
0.000
0.001
0.001
0.001
0.001
0.000
-0.001
-0.003
-0.010
-0.014
-0.016
-0.019
-0.029
-0.175
-0.388
-0.185
-0.039
-0.022
-0.015
-0.009
-0.004
0.000
0.001
0.002
0.002
0.001
-0.004
-0.015
-0.022
-0.023
-0.026
-0.023
-0.011
-0.003
0.
0.000
0.000
0.000
0.
0.
0.
0.
0.
0.
0.
0.
0.
0.
0.
0.
0.
0.
0.
0.
0.
0.
0.
0.
0.
0.
0.
0.
0.
0.000
0.000
0.001
0.001
0.000
-0.002
-0.006
-0.009
-0.008
-0.008
-0.009
-0.012
-0.013
-0.017
-0.043
-0.245
-0.542
-0.459
-0.052
-0.012
-0.005
-0.002
0.000
0.001
0.001
0.001
0.001
0.001
-0.002
-0.009
-0.016
-0.019
-0.018
-0.014
-0.005
-0.001
0.000
0.001
0.000
0.000
0.
0.
0.
0.
0.
0.
0.
0.
0.
0.
0.
0.
0.
0.
0.
0.
0.
0.
0.
0.
0.
0.
0.
0.
0.
0.000
0.000
0.001
0.000
-0.002
-0.011
-0.016
-0.020
-0.019
-0.019
-0.016
-0.010
-0.007
-0.008
-0.027
-0.212
-0.461
-0.259
-0.029
-0.003
0.
0.001
0.001
0.001
0.001
0.001
0.001
0.001
0.000
-0.003
-0.007
-0.010
-0.009
-0.005
-0.002
0.000
0.001
0.000
0.000
0.
0.
0.
0.
0.
0.
0.
0.
0.
0.
0.
0.
0.
0.
0.
0.
0.
0.
0.
0.
0.
0.
0.
0.
0.
0.
0.000
0.000
0.001
-0.001
-0.007
-0.015
0.030
0.097
0.030
-0.074
-0.061
-0.026
-0.007
-0.003
-0.006
-0.041
-0.085
-0.036
-0.004
0.001
0.002
0.002
0.001
0.001
0.000
0.000
0.000
0.000
0.000
0.000
-0.001
-0.002
-0.002
-0.001
0.
0.000
0.000
0.000
0.000
0.
0.
0.
0.
0.
0.
0.
0.
0.
0.
0.
0.
0.
0.
0.
0.
0.
0.
0.
0.
0.
0.
0.
0.
0.
0.
0.000
0.001
0.001
-0.001
-0.009
-0.015
1.978
0.851
1.539
1.424
-0.297
-0.108
-0.015
-0.003
0.000
-0.002
-0.002
0.000
0.003
0.003
0.003
0.002
0.001
0.001
0.000
0.
0.000
0.000
0.000
0.000
0.000
0.000
0.000
0.000
0.001
0.000
0.000
0.000
0.
0.
0.
0.
0.
0.
0.
0.
0.
0.
0.
0.
0.
0.
0.
0.
0.
0.
0.
0.
0.
0.000
0.000
0.000
0.000
0.000
0.
0.000
0.000
0.001
0.000
-0.006
-0.020
-0.060
-0.434
349.275
1439.284
-0.475
-0.256
-0.021
-0.004
0.001
0.002
0.003
0.003
0.004
0.003
0.003
0.001
0.001
0.
0.
0.
0.
0.000
0.000
0.000
0.000
0.000
0.000
0.000
0.000
0.000
0.000
0.
0.
0.
0.
0.
0.
0.
0.
0.
0.
0.
0.
0.
0.
0.
0.
0.
0.
0.
0.
0.
0.000
0.000
0.000
0.000
0.000
0.000
0.000
0.000
0.000
0.001
0.000
-0.003
-0.018
-0.082
-0.498
2.545
7.977
-0.617
-0.164
-0.016
-0.002
0.001
0.002
0.003
0.003
0.003
0.003
0.002
0.001
0.000
0.
0.
0.
0.
0.
0.000
0.000
0.000
0.000
0.000
0.000
0.000
0.
0.
0.
0.
0.
0.
0.
0.
0.
0.
0.
0.
0.
0.
0.
0.
0.
0.
0.
0.
0.
0.
0.000
0.000
0.000
0.000
0.000
0.000
0.000
0.000
0.000
0.000
0.001
0.001
0.000
-0.005
-0.020
-0.126
-0.408
-0.473
-0.246
-0.036
-0.005
0.000
0.002
0.002
0.003
0.003
0.003
0.002
0.001
0.001
0.000
0.
0.
0.
0.
0.
0.
0.
0.
0.000
0.
0.
0.
0.
0.
0.
0.
0.
0.
0.
0.
0.
0.
0.
0.
0.
0.
0.
0.
0.
0.
0.
0.
0.
0.
0.000
0.000
0.001
0.001
0.001
0.001
0.001
0.000
0.000
0.000
0.000
0.001
0.001
0.000
-0.002
-0.010
-0.025
-0.032
-0.016
-0.004
0.001
0.002
0.003
0.003
0.003
0.003
0.002
0.002
0.001
0.001
0.000
0.000
0.
0.
0.
0.
0.
0.
0.
0.
0.
0.
0.
0.
0.
0.
0.
0.
0.
0.
0.
0.
0.
0.
0.
0.
0.
0.
0.
0.
0.
0.
0.
0.
0.000
0.000
0.000
0.001
0.001
0.001
0.001
0.001
0.001
0.000
0.000
0.000
0.001
0.001
0.001
0.001
0.001
0.000
0.000
0.001
0.002
0.002
0.003
0.003
0.003
0.003
0.003
0.003
0.002
0.001
0.000
0.000
0.000
0.
0.
0.
0.
0.
0.
0.
0.
0.
0.
0.
0.
0.
0.
0.
0.
0.
0.
0.
0.
0.
0.
0.
0.
0.
0.
0.
0.
0.
0.
0.
0.
0.000
0.000
0.001
0.001
0.001
0.001
0.001
0.001
0.001
0.000
0.000
0.
0.000
0.001
0.001
0.001
0.001
0.002
0.002
0.002
0.002
0.002
0.003
0.003
0.003
0.003
0.003
0.002
0.002
0.001
0.001
0.000
0.000
0.
0.
0.
0.
0.
0.
0.
0.
0.
0.
0.
0.
0.
0.
0.
0.
0.
0.
0.
0.
0.
0.
0.
0.
0.
0.
0.
0.
0.
0.
0.
0.
0.000
0.000
0.001
0.001
0.001
0.001
0.001
0.001
0.001
0.000
0.000
0.
0.
0.000
0.000
0.001
0.001
0.001
0.001
0.002
0.001
0.002
0.002
0.002
0.002
0.002
0.002
0.002
0.002
0.001
0.001
0.000
0.000
0.
0.
0.
0.
0.
0.
0.
0.
0.
0.
0.
0.
0.
0.
0.
0.
0.
0.
0.
0.
0.
0.
0.
0.
0.
0.
0.
0.
0.
0.
0.
0.
0.
0.000
0.001
0.001
0.001
0.001
0.001
0.001
0.001
0.000
0.000
0.
0.
0.
0.000
0.000
0.000
0.000
0.001
0.001
0.001
0.001
0.001
0.001
0.001
0.002
0.002
0.002
0.002
0.001
0.001
0.001
0.000
0.000
0.
0.
0.
0.
0.
0.
0.
0.
0.
0.
0.
0.
0.
0.
0.
0.
0.
0.
0.
0.
0.
0.
0.
0.
0.
0.
0.
0.
0.
0.
0.
0.
0.000
0.000
0.001
0.001
0.001
0.001
0.001
0.001
0.000
0.000
0.
0.
0.
0.
0.
0.
0.
0.
0.
0.000
0.000
0.000
0.001
0.001
0.001
0.002
0.001
0.001
0.001
0.001
0.001
0.000
0.000
0.
0.
0.
0.
0.
0.
0.
0.
0.
0.
0.
0.
0.
0.
0.
0.
0.
0.
0.
0.
0.
0.
0.
0.
0.
0.
0.
0.
0.
0.
0.
0.
0.000
0.000
0.000
0.001
0.001
0.001
0.000
0.000
0.000
0.000
0.
0.
0.
0.
0.
0.
0.
0.
0.
0.
0.
0.
0.000
0.001
0.001
0.001
0.001
0.001
0.001
0.001
0.001
0.000
0.000
0.
0.
0.
0.
0.
0.
0.
0.
0.
0.
0.
0.
0.
0.
0.
0.
0.
0.
0.
0.
0.
0.
0.
0.
0.
0.
0.
0.
0.
0.
0.
0.
0.
0.000
0.000
0.000
0.000
0.000
0.000
0.000
0.000
0.
0.
0.
0.
0.
0.
0.
0.
0.
0.
0.
0.
0.
0.
0.000
0.001
0.001
0.001
0.001
0.001
0.001
0.001
0.000
0.000
0.
0.
0.
0.
0.
0.
0.
0.
0.
0.
0.
0.
0.
0.
0.
0.
0.
0.
0.
0.
0.
0.
0.
0.
0.
0.
0.
0.
0.
0.
0.
0.
0.
0.
0.000
0.000
0.000
0.000
0.000
0.000
0.
0.
0.
0.
0.
0.
0.
0.
0.
0.
0.
0.
0.
0.
0.
0.000
0.000
0.001
0.001
0.001
0.001
0.001
0.001
0.000
0.000
0.
0.
0.
0.
0.
0.
0.
0.
0.
0.
0.
0.
0.
0.
0.
0.
0.
0.
0.
0.
0.
0.
0.
0.
0.
0.
0.
0.
0.
0.
0.
0.
0.
0.
0.
0.
0.
0.
0.
0.
0.
0.
0.
0.
0.
0.
0.
0.
0.
0.
0.
0.
0.
0.
0.
0.000
0.000
0.000
0.000
0.001
0.001
0.000
0.000
0.000
0.000
0.
0.
0.
0.
0.
0.
0.
0.
0.
0.
0.
0.
0.
0.
0.
0.
0.
0.
0.
0.
0.
0.
0.
0.
0.
0.
0.
0.
0.
0.
0.
0.
0.
0.
0.
0.
0.
0.
0.
0.
0.
0.
0.
0.
0.
0.
0.
0.
0.
0.
0.
0.
0.
0.
0.
0.000
0.000
0.000
0.000
0.000
0.000
0.000
0.000
0.000
0.
0.
0.
0.
0.
0.
0.
0.
0.
0.
0.
0.
0.
0.
0.
0.
0.
0.
0.
0.
0.
0.
0.
0.
0.
0.
0.
0.
0.
0.
0.
0.
0.
0.
0.
0.
0.
0.
0.
0.
0.
0.
0.
0.
0.
0.
0.
0.
0.
0.
0.
0.
0.
0.
0.
0.
0.
0.000
0.000
0.000
0.000
0.000
0.000
0.000
0.
0.
0.
0.
0.
0.
0.
0.
0.
0.
0.
0.
0.
0.
0.
0.
0.
0.
0.
0.
0.
0.
0.
0.
0.
0.
0.
0.
0.
0.
0.
0.
0.
0.
0.
0.
0.
0.
0.
0.
0.
0.
0.
0.
0.
0.
0.
0.
0.
0.
0.
0.
0.
0.
0.
0.
0.
0.
0.
0.000
0.000
0.000
0.000
0.
0.
0.
0.
0.
0.
0.
0.
0.
0.
0.
0.
0.
0.
0.
0.
0.
0.
0.
0.
0.
0.
0.
0.
0.
0.
0.
0.
0.
0.
0.
0.
0.
0.
0.
0.
0.
0.
0.
0.
0.
0.
0.
0.
0.
0.
0.
0.
0.
0.
0.
0.
0.
0.
0.
0.
0.
0.
0.
0.
0.
0.
0.
0.
0.
0.
0.
0.
0.
0.
0.
0.
0.
0.
0.
0.
0.
0.
0.
0.
0.
0.
0.
0.
0.
0.
0.
0.
0.
0.
0.
0.
0.
0.
0.
0.
0.
0.
0.
0.
0.
0.
0.
0.
0.
0.
0.
0.
0.
0.
0.
0.
0.
0.
0.
0.
0.
0.
0.
0.
0.
0.
0.
0.
0.
0.
0.
0.
0.
0.
0.
0.
0.
0.
0.
0.
0.
0.
0.
0.
0.
0.
0.
0.
0.
0.
0.
0.
0.
0.
0.
0.
0.
0.
0.
0.
0.
0.
0.
0.
0.
0.
0.
0.
0.
0.
0.
0.
0.
0.
0.
0.
0.
0.
0.
0.
0.
0.
0.
0.
0.
0.
0.
0.
0.
0.
0.
0.
0.
0.
0.
0.
0.
0.
0.
0.
0.
0.
0.
0.
0.
0.
0.
0.
0.
0.
0.
0.
0.
0.
0.
0.
0.
0.
0.
0.
0.
0.
0.
0.
0.
0.
0.
0.
0.
0.
0.
0.
0.
0.
0.
0.
0.
0.
0.
0.
0.
0.
0.
0.
0.
0.
0.
0.
0.
0.
0.
0.
0.
0.
0.
0.
0.
0.
0.
0.
0.
0.
0.
0.
0.
0.
0.
0.
0.
0.
0.
0.
0.
0.
0.
0.
0.
0.
0.
0.
0.
0.
0.
0.
0.
0.
0.
0.
0.
0.
0.
0.
0.
0.
0.
0.
0.
0.
0.
0.
0.
0.
0.
0.
0.
0.
0.
0.
0.
0.
0.
0.
0.
0.
0.
0.
0.
0.
0.
0.
0.
0.
0.
0.
0.
0.
0.
0.
0.
0.
0.
0.
0.
0.
0.
0.
0.
0.
0.
0.
0.
0.
0.
0.
0.
0.
0.
0.
0.
0.
0.
0.
0.
0.
0.
0.
0.
0.
0.
0.
0.
0.
0.
0.
0.
0.
0.
0.
0.
0.
0.
0.
0.
0.
0.
0.
0.
0.
0.
0.
0.
0.
0.
0.
0.
0.
0.
0.
0.
0.
0.
0.
0.
0.
0.
0.
0.
0.
0.
0.
0.
0.
0.
0.
0.
0.
0.
0.
0.
0.
0.
0.
0.
0.
0.
0.
0.
0.
0.
0.
0.
0.
0.
0.
0.
0.
0.
0.
0.
0.
0.
0.
0.
0.
0.
0.
0.
0.
0.
0.
0.
0.
0.
0.
0.
0.
0.
0.
0.
0.
0.
0.
0.
0.
0.
0.
0.
0.
0.
0.
0.
0.
0.
0.
0.
0.
0.
0.
0.
0.
0.
0.
0.
0.
0.
0.
0.
0.
0.
0.
0.
0.
0.
0.
0.
0.
0.
0.
0.
0.
0.
0.
0.
0.
0.
0.
0.
0.
0.
0.
0.
0.
0.
0.
0.
0.
0.
0.
0.
0.
0.
0.
0.
0.
0.
0.
0.
0.
0.
0.
0.
0.
0.
0.
0.
0.
0.
0.
0.
0.
0.
0.
0.
0.
0.
0.
0.
0.
0.
0.
0.
0.
0.
0.
0.
0.
0.
0.
0.
0.
0.
0.
0.
0.
0.
0.
0.
0.
0.
0.
0.
0.
0.
0.
0.
0.
0.
0.
0.
0.
0.
0.
0.
0.
0.
0.
0.
0.
0.
0.
0.
0.
0.
0.
0.
0.
0.
0.
0.
0.
0.
0.
0.
0.
0.
0.
0.
0.
0.
0.
0.
0.
0.
0.
0.
0.
0.
0.
0.
0.
0.
0.
0.
0.
0.
0.
0.
0.
0.
0.
0.
0.
0.
0.
0.
0.
0.
0.
0.
0.
0.
0.
0.
0.
0.
0.
0.
0.
0.
0.
0.
0.
0.
0.
0.
0.
0.
0.
0.
0.
0.
0.
0.
0.
0.
0.
0.
0.
0.
0.
0.
0.
0.
0.
0.
0.
0.
0.
0.
0.
0.
0.
0.
0.
0.
0.
0.
0.
0.
0.
0.
0.
0.
0.
0.
0.
0.
0.
0.
0.
0.
0.
0.
0.
0.
0.
0.
0.
0.
0.
0.
0.
0.
0.
0.
0.
0.
0.
0.
0.
0.
0.
0.
0.
0.
0.
0.
0.
0.
0.
0.
0.
0.
0.
0.
0.
0.
0.
0.
0.
0.
0.
0.
0.
0.
0.
0.
0.
0.
0.
0.
0.
0.
0.
0.
0.
0.
0.
0.
0.
0.
0.
0.
0.
0.
0.
0.
0.
0.
0.
0.
0.
0.
0.
0.
0.
0.
0.
0.
0.
0.
0.
0.
0.
0.
0.
0.
0.
0.
0.
0.
0.
0.
0.
0.
0.
0.
0.
0.
0.
0.
0.
0.
0.
0.
0.
0.
0.
0.
0.
0.
0.
0.
0.
0.
0.
0.
0.
0.
0.
0.
0.
0.
0.
0.
0.
0.
0.
0.
0.
0.
0.
0.
0.
0.
0.
0.
0.
0.
0.
0.
0.
0.
0.
0.
0.
0.
0.
0.
0.
0.
0.
0.
0.
0.
0.
0.
0.
0.
0.
0.
0.
0.
0.
0.
0.
0.
0.
0.
0.
0.
0.
0.
0.
0.
0.
0.
0.
0.
0.
0.
0.
0.
0.
0.
0.
0.
0.
0.
0.
0.
0.
0.
0.
0.
0.
0.
0.
0.
0.
0.
0.
0.
0.
0.
0.
0.
0.
0.
0.
0.
0.
0.
0.
0.
0.
0.
0.
0.
0.
0.
0.
0.
0.
0.
0.
0.
0.
0.
0.
0.
0.
0.
0.
0.
0.
0.
0.
0.
0.
0.
0.
0.
0.
0.
0.
0.
0.
0.
0.
0.
0.
0.
0.
0.
0.
0.
0.
0.
0.
0.
0.
0.
0.
0.
0.
0.
0.
0.
0.
0.
0.
0.
0.
0.
0.
0.
0.
0.
0.
0.
0.
0.
0.
0.
0.
0.
0.
0.
0.
0.
0.
0.
0.
0.
0.
0.
0.
0.
0.
0.
0.
0.
0.
0.
0.
0.
0.
0.
0.
0.
0.
0.
0.
0.
0.
0.
0.
0.
0.
0.
0.
0.
0.
0.000
0.000
0.000
0.000
0.000
0.
0.
0.
0.
0.
0.
0.
0.
0.
0.
0.
0.
0.
0.
0.
0.
0.
0.
0.
0.
0.
0.
0.
0.
0.
0.
0.
0.
0.
0.
0.
0.
0.
0.
0.
0.
0.
0.
0.
0.
0.
0.
0.
0.
0.
0.
0.
0.
0.
0.
0.
0.
0.
0.
0.
0.
0.
0.
0.
0.000
0.000
0.000
0.000
0.001
0.000
0.000
0.000
0.
0.
0.
0.
0.
0.
0.
0.
0.
0.
0.
0.
0.
0.
0.
0.
0.
0.
0.
0.
0.
0.
0.
0.
0.
0.
0.
0.
0.
0.
0.
0.
0.
0.
0.
0.
0.
0.
0.
0.
0.
0.
0.
0.
0.
0.
0.
0.
0.
0.
0.
0.
0.
0.
0.
0.000
0.000
0.001
0.001
0.001
0.001
0.001
0.001
0.001
0.000
0.000
0.000
0.
0.
0.
0.
0.
0.
0.
0.
0.
0.
0.
0.
0.
0.
0.
0.
0.
0.
0.
0.
0.
0.
0.
0.
0.
0.
0.
0.
0.
0.
0.
0.
0.
0.
0.
0.
0.
0.
0.
0.
0.
0.
0.
0.
0.
0.
0.
0.
0.
0.
0.
0.
0.000
0.000
0.001
0.001
0.002
0.002
0.002
0.002
0.001
0.001
0.001
0.001
0.000
0.000
0.
0.
0.
0.
0.
0.
0.
0.
0.
0.
0.
0.
0.
0.
0.
0.
0.
0.
0.
0.
0.
0.
0.
0.
0.
0.
0.
0.
0.
0.
0.
0.
0.
0.
0.
0.
0.
0.
0.
0.
0.
0.
0.
0.
0.
0.
0.
0.
0.
0.
0.000
0.000
0.001
0.002
0.003
0.003
0.003
0.002
0.002
0.002
0.001
0.001
0.001
0.001
0.000
0.000
0.000
0.
0.
0.
0.
0.
0.
0.
0.
0.
0.
0.
0.
0.
0.
0.
0.
0.
0.
0.
0.
0.000
0.000
0.000
0.000
0.000
0.000
0.000
0.000
0.
0.
0.
0.
0.
0.
0.
0.
0.
0.
0.
0.
0.
0.
0.
0.
0.
0.000
0.000
0.000
0.001
0.001
0.002
0.003
0.003
0.003
0.003
0.002
0.001
0.
-0.001
0.001
0.001
0.001
0.001
0.000
0.000
0.
0.
0.
0.
0.
0.
0.
0.
0.
0.
0.000
0.000
0.000
0.000
0.000
0.001
0.001
0.001
0.001
0.001
0.001
0.001
0.000
0.000
0.000
0.000
0.000
0.000
0.000
0.000
0.
0.
0.
0.
0.
0.
0.
0.
0.
0.
0.
0.
0.
0.
0.000
0.000
0.000
0.001
0.002
0.002
0.003
0.004
0.004
0.004
0.003
0.001
-0.003
-0.009
-0.010
-0.004
0.001
0.002
0.002
0.001
0.001
0.000
0.
0.
0.
0.
0.
0.
0.
0.
0.000
0.000
0.000
0.000
0.001
0.001
0.001
0.001
0.001
0.001
0.001
0.001
0.001
0.001
0.001
0.001
0.001
0.001
0.001
0.000
0.000
0.000
0.000
0.
0.
0.
0.
0.
0.
0.
0.
0.
0.
0.
0.
0.000
0.000
0.001
0.001
0.002
0.002
0.003
0.003
0.003
0.002
0.001
-0.004
-0.014
-0.037
-0.043
-0.017
-0.001
0.002
0.002
0.001
0.001
0.000
0.000
0.
0.
0.
0.
0.
0.
0.000
0.000
0.000
0.000
0.001
0.001
0.001
0.001
0.001
0.002
0.002
0.002
0.002
0.001
0.001
0.002
0.002
0.002
0.002
0.001
0.001
0.001
0.000
0.000
0.000
0.
0.
0.
0.
0.
0.
0.
0.
0.
0.
0.000
0.000
0.000
0.001
0.002
0.002
0.002
0.002
-0.001
-0.003
-0.004
-0.006
-0.010
-0.023
-0.058
-0.069
-0.025
-0.002
0.002
0.002
0.002
0.001
0.000
0.000
0.
0.
0.
0.
0.
0.000
0.000
0.001
0.001
0.001
0.001
0.001
0.001
0.002
0.002
0.002
0.002
0.001
-0.001
-0.004
-0.007
-0.003
0.001
0.
-0.002
-0.001
0.000
0.001
0.001
0.001
0.000
0.
0.
0.
0.
0.
0.
0.
0.
0.
0.
0.000
0.000
0.000
0.001
0.002
0.002
0.001
-0.003
-0.009
-0.012
-0.017
-0.023
-0.021
-0.019
-0.038
-0.041
-0.016
-0.001
0.002
0.002
0.002
0.001
0.000
0.000
0.
0.
0.
0.
0.000
0.000
0.001
0.001
0.001
0.001
0.002
0.002
0.002
0.002
0.002
0.002
0.000
-0.004
-0.023
-0.101
-0.184
-0.091
-0.016
-0.052
-0.095
-0.049
-0.010
0.000
0.001
0.001
0.000
0.000
0.
0.
0.
0.
0.
0.
0.
0.
0.
0.000
0.000
0.001
0.001
0.002
0.002
-0.001
-0.008
-0.015
-0.021
-0.052
-0.135
-0.133
-0.047
-0.015
-0.011
-0.003
0.002
0.003
0.002
0.002
0.001
0.000
0.
0.
0.
0.
0.
0.000
0.000
0.001
0.001
0.001
0.002
0.002
0.003
0.003
0.003
0.003
0.001
-0.005
-0.020
-0.149
-0.569
-0.619
-0.523
-0.141
-0.326
-0.528
-0.609
-0.091
-0.007
0.001
0.001
0.001
0.000
0.
0.
0.
0.
0.
0.
0.
0.
0.
0.
0.000
0.000
0.001
0.002
0.002
-0.001
-0.010
-0.020
-0.035
-0.283
-0.577
-0.614
-0.258
-0.026
-0.001
0.002
0.003
0.003
0.003
0.002
0.001
0.001
0.000
0.
0.
0.
0.000
0.000
0.001
0.001
0.001
0.002
0.002
0.003
0.003
0.004
0.004
0.003
-0.003
-0.011
-0.002
0.076
5.584
555.060
2.586
-0.272
84.455
2083.000
0.382
-0.361
-0.022
-0.001
0.001
0.001
0.001
0.000
0.
0.
0.
0.
0.
0.
0.
0.
0.
0.000
0.000
0.001
0.002
0.002
-0.001
-0.009
-0.022
-0.093
-0.574
-0.437
-0.484
-0.422
-0.037
0.001
0.004
0.004
0.003
0.002
0.001
0.001
0.001
0.000
0.000
0.000
0.
0.000
0.001
0.001
0.001
0.002
0.002
0.003
0.003
0.004
0.005
0.005
0.001
-0.011
-0.010
1.791
40.012
33977.984
985.930
3.157
0.845
2350.286
100108.984
77.027
0.082
-0.026
-0.003
0.002
0.002
0.001
0.000
0.
0.
0.
0.
0.
0.
0.
0.
0.
0.
0.000
0.001
0.002
0.002
0.000
-0.004
-0.017
-0.144
-0.616
-0.589
-0.387
-0.185
-0.015
0.003
0.004
0.004
0.003
0.002
0.001
0.001
0.001
0.000
0.000
0.000
0.
0.000
0.001
0.001
0.002
0.002
0.002
0.003
0.003
0.004
0.005
0.003
-0.014
-0.079
-0.107
5.759
134.894
81844.227
2452.140
1253.722
409.301
16.043
70388.711
17105.736
2.805
-0.020
-0.005
0.002
0.003
0.002
0.001
0.000
0.000
0.
0.
0.
0.
0.
0.
0.
0.
0.
0.000
0.001
0.002
0.001
0.000
-0.008
-0.048
-0.315
-0.426
-0.271
-0.037
0.001
0.004
0.004
0.004
0.002
0.002
0.001
0.001
0.001
0.000
0.000
0.000
0.000
0.000
0.001
0.001
0.002
0.002
0.002
0.001
0.000
0.000
0.001
-0.004
-0.083
-0.524
-0.636
-0.110
3.446
341.212
100013.547
3989.225
30617.039
4553.669
39248.402
82.909
0.387
-0.043
-0.017
0.000
0.003
0.002
0.001
0.001
0.000
0.000
0.000
0.
0.
0.
0.
0.
0.
0.
0.000
0.001
0.001
0.002
0.001
-0.001
-0.008
-0.032
-0.064
-0.022
-0.004
0.002
0.003
0.003
0.003
0.002
0.001
0.001
0.001
0.001
0.001
0.000
0.000
0.000
0.001
0.001
0.002
0.002
0.002
0.001
-0.004
-0.007
-0.008
-0.008
-0.016
-0.158
-0.564
-0.631
-0.170
162.150
319.804
110.121
11.556
17341.227
2510.480
171.831
3.662
-0.098
-0.257
-0.188
-0.020
0.002
0.004
0.002
0.001
0.001
0.000
0.000
0.000
0.
0.
0.
0.
0.
0.
0.
0.000
0.001
0.001
0.002
0.001
0.
-0.002
-0.003
-0.002
0.002
0.002
0.002
0.002
0.002
0.001
0.001
0.001
0.001
0.001
0.001
0.000
0.000
0.000
0.001
0.001
0.002
0.002
0.002
-0.003
-0.007
-0.003
0.018
-0.011
-0.023
-0.095
-0.422
-0.317
3.446
1107.747
1235.087
1.162
2.889
15037.219
158.973
2.797
70.428
60.534
38.779
-0.507
-0.124
-0.002
0.004
0.003
0.002
0.001
0.001
0.000
0.000
0.
0.
0.
0.
0.
0.
0.
0.
0.000
0.001
0.001
0.001
0.001
0.001
0.001
0.001
0.002
0.002
0.001
0.001
0.001
0.001
0.001
0.001
0.001
0.001
0.001
0.000
0.000
0.001
0.001
0.001
0.002
0.002
0.000
-0.006
-0.007
0.333
1.655
0.187
-0.029
-0.049
-0.040
19.174
1915.682
44.670
2.179
-0.155
-0.512
-0.280
-0.515
127.600
100030.914
25398.082
11387.888
-0.544
-0.221
-0.006
0.004
0.003
0.002
0.001
0.001
0.001
0.000
0.
0.
0.
0.
0.
0.
0.
0.
0.
0.
0.001
0.001
0.001
0.001
0.001
0.001
0.001
0.001
0.001
0.000
0.001
0.001
0.000
0.001
0.001
0.000
0.000
0.000
0.000
0.001
0.001
0.001
0.001
0.001
-0.001
-0.007
-0.005
0.648
3.526
0.371
-0.029
0.196
1.542
59.795
39165.469
108.933
0.125
-0.050
-0.109
-0.226
-0.418
25.395
693.696
95.306
8.035
-0.553
-0.109
-0.003
0.004
0.004
0.002
0.002
0.001
0.001
0.000
0.
0.
0.
0.
0.
0.
0.
0.
0.
0.
0.
0.000
0.000
0.000
0.000
0.000
0.001
0.000
0.000
0.000
0.
0.000
0.000
0.000
0.000
0.000
0.000
0.000
0.000
0.000
0.001
0.001
0.001
0.000
-0.001
-0.006
-0.010
0.029
0.151
0.003
-0.015
2.475
31.185
19.533
16.639
1.403
-0.026
-0.019
-0.007
-0.023
-0.088
0.855
2.844
0.376
-0.351
-0.155
-0.019
0.002
0.004
0.003
0.002
0.001
0.001
0.001
0.001
0.
0.
0.
0.
0.
0.
0.
0.
0.
0.
0.
0.
0.
0.
0.000
0.000
0.
0.
0.
0.
0.
0.
0.000
0.000
0.000
0.000
0.000
0.000
0.000
0.000
0.000
0.001
0.000
0.000
0.000
-0.002
-0.008
-0.012
-0.016
-0.023
-0.029
0.592
4.378
1.132
0.289
-0.030
-0.026
-0.005
0.003
-0.005
-0.025
-0.034
-0.031
-0.033
-0.040
-0.017
-0.001
0.004
0.004
0.003
0.002
0.002
0.001
0.001
0.001
0.
0.
0.
0.
0.
0.
0.
0.
0.
0.
0.
0.
0.
0.
0.
0.
0.
0.
0.
0.
0.
0.
0.
0.
0.
0.
0.
0.000
0.000
0.000
0.001
0.001
0.001
0.001
0.001
0.001
-0.001
-0.004
-0.007
-0.011
-0.025
-0.031
0.012
-0.024
-0.033
-0.028
-0.011
0.001
0.003
-0.002
-0.016
-0.030
-0.035
-0.027
-0.013
-0.002
0.003
0.004
0.004
0.003
0.002
0.002
0.001
0.001
0.001
0.
0.
0.
0.
0.
0.
0.
0.
0.
0.
0.
0.
0.
0.
0.
0.
0.
0.
0.
0.
0.
0.
0.
0.
0.
0.
0.000
0.000
0.000
0.001
0.001
0.001
0.001
0.002
0.002
0.003
0.003
0.003
0.002
0.
-0.008
-0.017
-0.018
-0.023
-0.020
-0.010
-0.001
0.
-0.004
-0.008
-0.015
-0.024
-0.023
-0.016
-0.005
0.002
0.005
0.005
0.004
0.002
0.002
0.001
0.001
0.001
0.001
0.
0.
0.
0.
0.
0.
0.
0.
0.
0.
0.
0.
0.
0.
0.
0.
0.
0.
0.
0.
0.
0.
0.
0.
0.
0.000
0.000
0.000
0.001
0.001
0.001
0.002
0.002
0.002
0.003
0.004
0.004
0.005
0.004
0.003
0.000
-0.004
-0.007
-0.007
-0.005
0.000
0.001
-0.006
-0.015
-0.016
-0.019
-0.025
-0.025
-0.020
-0.009
0.000
0.004
0.004
0.003
0.002
0.002
0.001
0.001
0.001
0.000
0.
0.
0.
0.
0.
0.
0.
0.
0.
0.
0.
0.
0.
0.
0.
0.
0.
0.
0.
0.
0.
0.
0.
0.
0.000
0.000
0.000
0.001
0.001
0.001
0.002
0.002
0.002
0.002
0.002
0.003
0.004
0.004
0.002
-0.001
-0.006
-0.010
-0.012
-0.012
-0.006
0.000
0.000
-0.006
-0.015
-0.016
-0.020
-0.027
-0.029
-0.028
-0.019
-0.009
-0.001
0.002
0.003
0.002
0.002
0.001
0.001
0.001
0.
0.
0.
0.
0.
0.
0.
0.
0.
0.
0.
0.
0.
0.
0.
0.
0.
0.
0.
0.
0.
0.
0.
0.
0.000
0.000
0.000
0.001
0.001
0.001
0.002
0.001
0.
-0.002
-0.004
-0.005
-0.003
-0.001
-0.002
-0.006
-0.014
-0.020
-0.019
-0.015
-0.019
-0.017
-0.006
0.000
-0.001
-0.005
-0.009
-0.019
-0.031
-0.037
-0.038
-0.037
-0.027
-0.011
-0.002
0.001
0.002
0.002
0.001
0.001
0.000
0.
0.
0.
0.
0.
0.
0.
0.
0.
0.
0.
0.
0.
0.
0.
0.
0.
0.
0.
0.
0.
0.
0.
0.
0.000
0.000
0.000
0.001
0.001
0.002
0.002
0.000
-0.005
-0.010
-0.014
-0.015
-0.014
-0.015
-0.017
-0.021
-0.027
-0.021
0.295
0.678
0.031
-0.019
-0.013
-0.001
0.002
0.001
-0.004
-0.020
-0.038
-0.041
-0.034
-0.035
-0.037
-0.022
-0.009
-0.001
0.001
0.001
0.001
0.000
0.
0.
0.
0.
0.
0.
0.
0.
0.
0.
0.
0.
0.
0.
0.
0.
0.
0.
0.
0.
0.
0.
0.
0.
0.000
0.000
0.001
0.001
0.001
0.002
0.002
0.002
-0.002
-0.010
-0.016
-0.013
0.015
-0.009
-0.029
-0.032
-0.022
0.198
0.197
1.175
2.847
0.142
-0.021
-0.014
-0.001
0.003
0.003
-0.002
-0.019
-0.040
-0.025
0.267
0.215
-0.012
-0.028
-0.014
-0.003
0.000
0.001
0.000
0.000
0.
0.
0.
0.
0.
0.
0.
0.
0.
0.
0.
0.
0.
0.
0.
0.
0.
0.
0.
0.
0.
0.
0.
0.
0.000
0.000
0.001
0.001
0.002
0.002
0.002
0.001
-0.004
-0.013
-0.016
0.035
0.516
0.248
-0.027
0.028
-0.019
1.206
1.083
0.147
0.254
-0.005
-0.020
-0.009
0.000
0.003
0.003
-0.001
-0.016
-0.034
0.138
2.952
0.790
-0.019
-0.030
-0.015
-0.003
0.000
0.001
0.000
0.000
0.
0.
0.
0.
0.
0.
0.
0.
0.
0.
0.
0.
0.
0.
0.
0.
0.
0.
0.
0.
0.
0.
0.
0.000
0.000
0.000
0.001
0.001
0.001
0.001
0.000
-0.002
-0.007
-0.018
-0.024
-0.001
0.286
0.129
0.028
0.553
0.323
-0.142
0.099
-0.027
-0.027
-0.020
-0.012
-0.003
0.001
0.002
0.002
0.
-0.011
-0.024
0.637
7.930
1.515
-0.026
-0.030
-0.010
-0.002
0.000
0.000
0.000
0.
0.
0.
0.
0.
0.
0.
0.
0.
0.
0.
0.
0.
0.
0.
0.
0.
0.
0.
0.
0.
0.
0.
0.
0.000
0.000
0.001
0.001
0.001
0.
-0.004
-0.010
-0.015
-0.020
-0.025
-0.032
-0.035
-0.033
-0.037
-0.016
439.250
439.093
-0.510
-0.148
-0.029
-0.018
-0.009
-0.003
0.000
0.001
0.002
0.002
0.000
-0.006
-0.017
-0.007
0.168
0.101
-0.025
-0.016
-0.004
0.000
0.000
0.000
0.000
0.
0.
0.
0.
0.
0.
0.
0.
0.
0.
0.
0.
0.
0.
0.
0.
0.
0.
0.
0.
0.
0.
0.
0.
0.000
0.000
0.001
0.001
0.
-0.004
-0.014
-0.011
0.030
-0.019
-0.031
-0.037
-0.038
-0.035
-0.038
-0.004
16.420
5.699
-0.426
-0.085
-0.012
-0.003
-0.001
0.000
0.001
0.001
0.001
0.001
0.001
-0.002
-0.008
-0.015
-0.018
-0.017
-0.014
-0.005
-0.001
0.000
0.000
0.000
0.000
0.
0.
0.
0.
0.
0.
0.
0.
0.
0.
0.
0.
0.
0.
0.
0.
0.
0.
0.
0.
0.
0.
0.
0.
0.000
0.000
0.001
0.001
-0.001
-0.011
-0.012
3.488
43.033
4.446
0.798
-0.025
-0.047
-0.032
-0.026
-0.022
0.072
-0.146
-0.109
-0.013
0.000
0.002
0.002
0.001
0.001
0.001
0.000
0.001
0.000
0.
-0.001
-0.004
-0.006
-0.005
-0.003
-0.001
0.000
0.001
0.000
0.000
0.
0.
0.
0.
0.
0.
0.
0.
0.
0.
0.
0.
0.
0.
0.
0.
0.
0.
0.
0.
0.000
0.000
0.000
0.000
0.000
0.000
0.000
0.001
0.001
-0.002
-0.013
0.048
6273.032
3285.944
1926.304
97.040
0.013
-0.129
-0.039
-0.026
-0.019
-0.014
-0.013
-0.005
0.002
0.004
0.004
0.003
0.002
0.001
0.000
0.
0.000
0.000
0.000
0.000
0.000
0.000
0.000
0.
0.000
0.000
0.000
0.000
0.
0.
0.
0.
0.
0.
0.
0.
0.
0.
0.
0.
0.
0.
0.
0.
0.
0.
0.
0.
0.000
0.000
0.000
0.000
0.000
0.000
0.000
0.000
0.001
0.001
-0.001
-0.011
-0.018
1.202
14.077
17968.162
100036.195
1.493
-0.241
-0.043
-0.026
-0.018
-0.010
-0.005
0.000
0.003
0.004
0.004
0.002
0.001
0.
0.
0.
0.000
0.000
0.000
0.000
0.000
0.000
0.000
0.000
0.000
0.000
0.000
0.
0.
0.
0.
0.
0.
0.
0.
0.
0.
0.
0.
0.
0.
0.
0.
0.
0.
0.
0.
0.000
0.000
0.000
0.001
0.001
0.001
0.000
0.000
0.000
0.001
0.001
0.
-0.004
-0.017
-0.031
-0.079
19.340
100.878
-0.575
-0.216
-0.034
-0.024
-0.019
-0.010
-0.004
0.000
0.003
0.003
0.003
0.001
0.001
0.000
0.
0.
0.
0.000
0.000
0.000
0.000
0.000
0.000
0.000
0.000
0.000
0.
0.
0.
0.
0.
0.
0.
0.
0.
0.
0.
0.
0.
0.
0.
0.
0.
0.
0.
0.
0.000
0.000
0.001
0.001
0.001
0.001
0.001
0.001
0.001
0.001
0.001
0.001
0.001
-0.001
-0.007
-0.024
-0.104
-0.184
-0.388
-0.320
-0.055
-0.031
-0.023
-0.014
-0.006
-0.001
0.001
0.003
0.003
0.003
0.001
0.001
0.000
0.
0.
0.
0.
0.
0.
0.000
0.000
0.000
0.000
0.
0.
0.
0.
0.
0.
0.
0.
0.
0.
0.
0.
0.
0.
0.
0.
0.
0.
0.
0.
0.
0.
0.000
0.000
0.001
0.001
0.001
0.001
0.001
0.001
0.001
0.001
0.001
0.001
0.001
0.001
-0.001
-0.003
-0.010
-0.023
-0.039
-0.025
-0.011
-0.014
-0.011
-0.004
0.
0.002
0.002
0.002
0.002
0.002
0.002
0.001
0.000
0.000
0.
0.
0.
0.
0.
0.
0.
0.
0.
0.
0.
0.
0.
0.
0.
0.
0.
0.
0.
0.
0.
0.
0.
0.
0.
0.
0.
0.
0.
0.
0.000
0.000
0.001
0.001
0.001
0.001
0.001
0.001
0.001
0.001
0.001
0.001
0.001
0.001
0.001
0.001
0.001
0.001
0.000
-0.001
0.
0.
-0.001
0.000
0.002
0.003
0.003
0.002
0.003
0.002
0.002
0.002
0.001
0.000
0.000
0.
0.
0.
0.
0.
0.
0.
0.
0.
0.
0.
0.
0.
0.
0.
0.
0.
0.
0.
0.
0.
0.
0.
0.
0.
0.
0.
0.
0.
0.
0.000
0.000
0.001
0.001
0.001
0.001
0.001
0.001
0.001
0.001
0.001
0.001
0.000
0.000
0.001
0.001
0.001
0.002
0.002
0.002
0.003
0.003
0.003
0.003
0.004
0.004
0.004
0.003
0.003
0.003
0.003
0.002
0.001
0.001
0.000
0.
0.
0.
0.
0.
0.
0.
0.
0.
0.
0.
0.
0.
0.
0.
0.
0.
0.
0.
0.
0.
0.
0.
0.
0.
0.
0.
0.
0.
0.
0.000
0.000
0.001
0.001
0.001
0.001
0.001
0.001
0.001
0.001
0.001
0.001
0.000
0.
0.000
0.000
0.001
0.001
0.002
0.002
0.002
0.002
0.003
0.003
0.003
0.004
0.004
0.004
0.003
0.003
0.002
0.002
0.001
0.001
0.000
0.
0.
0.
0.
0.
0.
0.
0.
0.
0.
0.
0.
0.
0.
0.
0.
0.
0.
0.
0.
0.
0.
0.
0.
0.
0.
0.
0.
0.
0.
0.
0.000
0.001
0.001
0.001
0.001
0.001
0.001
0.001
0.001
0.001
0.001
0.000
0.
0.
0.000
0.000
0.000
0.001
0.001
0.001
0.001
0.001
0.002
0.002
0.003
0.003
0.003
0.003
0.003
0.002
0.002
0.001
0.001
0.000
0.000
0.
0.
0.
0.
0.
0.
0.
0.
0.
0.
0.
0.
0.
0.
0.
0.
0.
0.
0.
0.
0.
0.
0.
0.
0.
0.
0.
0.
0.
0.
0.000
0.001
0.001
0.001
0.001
0.001
0.001
0.001
0.001
0.001
0.000
0.000
0.
0.
0.
0.
0.
0.
0.000
0.000
0.000
0.000
0.001
0.002
0.002
0.002
0.002
0.002
0.002
0.002
0.002
0.001
0.001
0.000
0.000
0.
0.
0.
0.
0.
0.
0.
0.
0.
0.
0.
0.
0.
0.
0.
0.
0.
0.
0.
0.
0.
0.
0.
0.
0.
0.
0.
0.
0.
0.
0.000
0.000
0.001
0.001
0.001
0.001
0.001
0.001
0.001
0.001
0.000
0.000
0.
0.
0.
0.
0.
0.
0.
0.
0.
0.000
0.001
0.001
0.002
0.002
0.002
0.002
0.002
0.001
0.001
0.001
0.001
0.000
0.000
0.
0.
0.
0.
0.
0.
0.
0.
0.
0.
0.
0.
0.
0.
0.
0.
0.
0.
0.
0.
0.
0.
0.
0.
0.
0.
0.
0.
0.
0.
0.
0.000
0.000
0.001
0.001
0.001
0.001
0.001
0.000
0.000
0.000
0.
0.
0.
0.
0.
0.
0.
0.
0.
0.
0.
0.000
0.001
0.001
0.001
0.001
0.002
0.001
0.001
0.001
0.001
0.001
0.000
0.000
0.
0.
0.
0.
0.
0.
0.
0.
0.
0.
0.
0.
0.
0.
0.
0.
0.
0.
0.
0.
0.
0.
0.
0.
0.
0.
0.
0.
0.
0.
0.
0.
0.000
0.000
0.000
0.000
0.000
0.000
0.000
0.000
0.000
0.
0.
0.
0.
0.
0.
0.
0.
0.
0.
0.
0.000
0.000
0.001
0.001
0.001
0.001
0.001
0.001
0.001
0.001
0.001
0.000
0.000
0.
0.
0.
0.
0.
0.
0.
0.
0.
0.
0.
0.
0.
0.
0.
0.
0.
0.
0.
0.
0.
0.
0.
0.
0.
0.
0.
0.
0.
0.
0.
0.
0.
0.000
0.000
0.000
0.000
0.000
0.000
0.
0.
0.
0.
0.
0.
0.
0.
0.
0.
0.
0.
0.
0.
0.000
0.000
0.001
0.001
0.001
0.001
0.001
0.001
0.001
0.001
0.000
0.000
0.
0.
0.
0.
0.
0.
0.
0.
0.
0.
0.
0.
0.
0.
0.
0.
0.
0.
0.
0.
0.
0.
0.
0.
0.
0.
0.
0.
0.
0.
0.
0.
0.
0.
0.
0.
0.
0.
0.
0.
0.
0.
0.
0.
0.
0.
0.
0.
0.
0.
0.
0.
0.
0.000
0.000
0.000
0.001
0.001
0.001
0.001
0.001
0.001
0.000
0.000
0.
0.
0.
0.
0.
0.
0.
0.
0.
0.
0.
0.
0.
0.
0.
0.
0.
0.
0.
0.
0.
0.
0.
0.
0.
0.
0.
0.
0.
0.
0.
0.
0.
0.
0.
0.
0.
0.
0.
0.
0.
0.
0.
0.
0.
0.
0.
0.
0.
0.
0.
0.
0.
0.
0.000
0.000
0.000
0.000
0.000
0.000
0.000
0.000
0.000
0.000
0.000
0.
0.
0.
0.
0.
0.
0.
0.
0.
0.
0.
0.
0.
0.
0.
0.
0.
0.
0.
0.
0.
0.
0.
0.
0.
0.
0.
0.
0.
0.
0.
0.
0.
0.
0.
0.
0.
0.
0.
0.
0.
0.
0.
0.
0.
0.
0.
0.
0.
0.
0.
0.
0.
0.
0.
0.000
0.000
0.000
0.000
0.000
0.000
0.000
0.000
0.
0.
0.
0.
0.
0.
0.
0.
0.
0.
0.
0.
0.
0.
0.
0.
0.
0.
0.
0.
0.
0.
0.
0.
0.
0.
0.
0.
0.
0.
0.
0.
0.
0.
0.
0.
0.
0.
0.
0.
0.
0.
0.
0.
0.
0.
0.
0.
0.
0.
0.
0.
0.
0.
0.
0.
0.
0.
0.
0.000
0.000
0.000
0.000
0.000
0.
0.
0.
0.
0.
0.
0.
0.
0.
0.
0.
0.
0.
0.
0.
0.
0.
0.
0.
0.
0.
0.
0.
0.
0.
0.
0.
0.
0.
0.
0.
0.
0.
0.
0.
0.
0.
0.
0.
0.
0.
0.
0.
0.
0.
0.
0.
0.
0.
0.
0.
0.
0.
0.
0.
0.
0.
0.
0.
0.
0.
0.
0.
0.
0.
0.
0.
0.
0.
0.
0.
0.
0.
0.
0.
0.
0.
0.
0.
0.
0.
0.
0.
0.
0.
0.
0.
0.
0.
0.
0.
0.
0.
0.
0.
0.
0.
0.
0.
0.
0.
0.
0.
0.
0.
0.
0.
0.
0.
0.
0.
0.
0.
0.
0.
0.
0.
0.
0.
0.
0.
0.
0.
0.
0.
0.
0.
0.
0.
0.
0.
0.
0.
0.
0.
0.
0.
0.
0.
0.
0.
0.
0.
0.
0.
0.
0.
0.
0.
0.
0.
0.
0.
0.
0.
0.
0.
0.
0.
0.
0.
0.
0.
0.
0.
0.
0.
0.
0.
0.
0.
0.
0.
0.
0.
0.
0.
0.
0.
0.
0.
0.
0.
0.
0.
0.
0.
0.
0.
0.
0.
0.
0.
0.
0.
0.
0.
0.
0.
0.
0.
0.
0.
0.
0.
0.
0.
0.
0.
0.
0.
0.
0.
0.
0.
0.
0.
0.
0.
0.
0.
0.
0.
0.
0.
0.
0.
0.
0.
0.
0.
0.
0.
0.
0.
0.
0.
0.
0.
0.
0.
0.
0.
0.
0.
0.
0.
0.
0.
0.
0.
0.
0.
0.
0.
0.
0.
0.
0.
0.
0.
0.
0.
0.
0.
0.
0.
0.
0.
0.
0.
0.
0.
0.
0.
0.
0.
0.
0.
0.
0.
0.
0.
0.
0.
0.
0.
0.
0.
0.
0.
0.
0.
0.
0.
0.
0.
0.
0.
0.
0.
0.
0.
0.
0.
0.
0.
0.
0.
0.
0.
0.
0.
0.
0.
0.
0.
0.
0.
0.
0.
0.
0.
0.
0.
0.
0.
0.
0.
0.
0.
0.
0.
0.
0.
0.
0.
0.
0.
0.
0.
0.
0.
0.
0.
0.
0.
0.
0.
0.
0.
0.
0.
0.
0.
0.
0.
0.
0.
0.
0.
0.
0.
0.
0.
0.
0.
0.
0.
0.
0.
0.
0.
0.
0.
0.
0.
0.
0.
0.
0.
0.
0.
0.
0.
0.
0.
0.
0.
0.
0.
0.
0.
0.
0.
0.
0.
0.
0.
0.
0.
0.
0.
0.
0.
0.
0.
0.
0.
0.
0.
0.
0.
0.
0.
0.
0.
0.
0.
0.
0.
0.
0.
0.
0.
0.
0.
0.
0.
0.
0.
0.
0.
0.
0.
0.
0.
0.
0.
0.
0.
0.
0.
0.
0.
0.
0.
0.
0.
0.
0.
0.
0.
0.
0.
0.
0.
0.
0.
0.
0.
0.
0.
0.
0.
0.
0.
0.
0.
0.
0.
0.
0.
0.
0.
0.
0.
0.
0.
0.
0.
0.
0.
0.
0.
0.
0.
0.
0.
0.
0.
0.
0.
0.
0.
0.
0.
0.
0.
0.
0.
0.
0.
0.
0.
0.
0.
0.
0.
0.
0.
0.
0.
0.
0.
0.
0.
0.
0.
0.
0.
0.
0.
0.
0.
0.
0.
0.
0.
0.
0.
0.
0.
0.
0.
0.
0.
0.
0.
0.
0.
0.
0.
0.
0.
0.
0.
0.
0.
0.
0.
0.
0.
0.
0.
0.
0.
0.
0.
0.
0.
0.
0.
0.
0.
0.
0.
0.
0.
0.
0.
0.
0.
0.
0.
0.
0.
0.
0.
0.
0.
0.
0.
0.
0.
0.
0.
0.
0.
0.
0.
0.
0.
0.
0.
0.
0.
0.
0.
0.
0.
0.
0.
0.
0.
0.
0.
0.
0.
0.
0.
0.
0.
0.
0.
0.
0.
0.
0.
0.
0.
0.
0.
0.
0.
0.
0.
0.
0.
0.
0.
0.
0.
0.
0.
0.
0.
0.
0.
0.
0.
0.
0.
0.
0.
0.
0.
0.
0.
0.
0.
0.
0.
0.
0.
0.
0.
0.
0.
0.
0.
0.
0.
0.
0.
0.
0.
0.
0.
0.
0.
0.
0.
0.
0.
0.
0.
0.
0.
0.
0.
0.
0.
0.
0.
0.
0.
0.
0.
0.
0.
0.
0.
0.
0.
0.
0.
0.
0.
0.
0.
0.
0.
0.
0.
0.
0.
0.
0.
0.
0.
0.
0.
0.
0.
0.
0.
0.
0.
0.
0.
0.
0.
0.
0.
0.
0.
0.
0.
0.
0.
0.
0.
0.
0.
0.
0.
0.
0.
0.
0.
0.
0.
0.
0.
0.
0.
0.
0.
0.
0.
0.
0.
0.
0.
0.
0.
0.
0.
0.
0.
0.
0.
0.
0.
0.
0.
0.
0.
0.
0.
0.
0.
0.
0.
0.
0.
0.
0.
0.
0.
0.
0.
0.
0.
0.
0.
0.
0.
0.
0.
0.
0.
0.
0.
0.
0.
0.
0.
0.
0.
0.
0.
0.
0.
0.
0.
0.
0.
0.
0.
0.
0.
0.
0.
0.
0.
0.
0.
0.
0.
0.
0.
0.
0.
0.
0.
0.
0.
0.
0.
0.
0.
0.
0.
0.
0.
0.
0.
0.
0.
0.
0.
0.
0.
0.
0.
0.
0.
0.
0.
0.
0.
0.
0.
0.
0.
0.
0.
0.
0.
0.
0.
0.
0.
0.
0.
0.
0.
0.
0.
0.
0.
0.
0.
0.
0.
0.000
0.000
0.000
0.000
0.000
0.000
0.
0.
0.
0.
0.
0.
0.
0.
0.
0.
0.
0.
0.
0.
0.
0.
0.
0.
0.
0.
0.
0.
0.
0.
0.
0.
0.
0.
0.
0.
0.
0.
0.
0.
0.
0.
0.
0.
0.
0.
0.
0.
0.
0.
0.
0.
0.
0.
0.
0.
0.
0.
0.
0.
0.
0.
0.
0.
0.000
0.000
0.000
0.000
0.001
0.001
0.000
0.000
0.000
0.
0.
0.
0.
0.
0.
0.
0.
0.
0.
0.
0.
0.
0.
0.
0.
0.
0.
0.
0.
0.
0.
0.
0.
0.
0.
0.
0.
0.
0.
0.
0.
0.
0.
0.
0.
0.
0.
0.
0.
0.
0.
0.
0.
0.
0.
0.
0.
0.
0.
0.
0.
0.
0.
0.
0.000
0.001
0.001
0.001
0.001
0.001
0.001
0.001
0.001
0.001
0.000
0.000
0.
0.
0.
0.
0.
0.
0.
0.
0.
0.
0.
0.
0.
0.
0.
0.
0.
0.
0.
0.
0.
0.
0.
0.
0.
0.
0.
0.
0.
0.
0.
0.
0.
0.
0.
0.
0.
0.
0.
0.
0.
0.
0.
0.
0.
0.
0.
0.
0.
0.
0.
0.
0.
0.001
0.001
0.001
0.002
0.002
0.002
0.002
0.002
0.002
0.001
0.001
0.001
0.000
0.000
0.
0.
0.
0.
0.
0.
0.
0.
0.
0.
0.
0.
0.
0.
0.
0.
0.
0.
0.
0.
0.
0.
0.
0.
0.
0.
0.
0.
0.
0.
0.
0.
0.
0.
0.
0.
0.
0.
0.
0.
0.
0.
0.
0.
0.
0.
0.
0.
0.
0.
0.000
0.001
0.002
0.002
0.003
0.003
0.003
0.002
0.002
0.002
0.002
0.002
0.001
0.001
0.001
0.000
0.000
0.000
0.000
0.
0.
0.
0.
0.
0.
0.
0.
0.
0.
0.
0.
0.
0.
0.000
0.000
0.000
0.000
0.
0.
0.
0.
0.
0.
0.
0.
0.
0.
0.
0.
0.
0.
0.
0.
0.
0.
0.
0.
0.
0.
0.
0.
0.
0.000
0.000
0.000
0.001
0.002
0.003
0.003
0.004
0.003
0.003
0.002
0.001
0.001
0.001
0.001
0.002
0.002
0.001
0.001
0.001
0.000
0.000
0.000
0.
0.
0.
0.
0.
0.
0.000
0.000
0.000
0.000
0.000
0.000
0.001
0.001
0.001
0.001
0.000
0.000
0.000
0.000
0.000
0.
0.
0.000
0.
0.
0.
0.
0.
0.
0.
0.
0.
0.
0.
0.
0.
0.
0.
0.
0.
0.000
0.000
0.000
0.001
0.002
0.003
0.004
0.004
0.004
0.004
0.002
0.
-0.004
-0.009
-0.009
-0.003
0.001
0.002
0.002
0.001
0.001
0.000
0.000
0.000
0.000
0.
0.
0.
0.
0.000
0.000
0.000
0.000
0.000
0.001
0.001
0.001
0.001
0.001
0.001
0.001
0.001
0.001
0.001
0.000
0.000
0.000
0.000
0.000
0.000
0.000
0.
0.
0.
0.
0.
0.
0.
0.
0.
0.
0.
0.
0.
0.000
0.000
0.000
0.001
0.002
0.003
0.004
0.005
0.005
0.004
0.003
-0.001
-0.009
-0.031
-0.098
-0.118
-0.043
-0.004
0.002
0.002
0.002
0.001
0.001
0.001
0.001
0.000
0.000
0.
0.
0.000
0.000
0.001
0.001
0.001
0.001
0.001
0.001
0.002
0.001
0.002
0.002
0.002
0.001
0.002
0.001
0.001
0.001
0.001
0.001
0.001
0.000
0.000
0.000
0.
0.
0.
0.
0.
0.
0.
0.
0.
0.
0.
0.
0.000
0.000
0.001
0.001
0.002
0.003
0.004
0.003
0.001
0.000
-0.003
-0.010
-0.022
-0.116
-0.526
-0.601
-0.230
-0.021
0.001
0.003
0.002
0.002
0.001
0.001
0.001
0.000
0.000
0.
0.000
0.000
0.001
0.001
0.001
0.002
0.002
0.002
0.002
0.002
0.002
0.002
0.002
0.002
0.002
0.002
0.002
0.002
0.003
0.002
0.002
0.002
0.001
0.001
0.000
0.000
0.
0.
0.
0.
0.
0.
0.
0.
0.
0.
0.
0.000
0.000
0.001
0.002
0.002
0.003
0.002
-0.002
-0.009
-0.014
-0.018
-0.023
-0.028
-0.166
-0.528
-0.567
-0.386
-0.036
0.000
0.003
0.003
0.002
0.001
0.001
0.001
0.000
0.
0.000
0.000
0.001
0.001
0.001
0.002
0.002
0.002
0.002
0.002
0.001
0.001
0.001
0.002
0.002
0.001
0.000
0.000
0.001
0.003
0.002
0.
0.000
0.001
0.001
0.001
0.001
0.000
0.
0.
0.
0.
0.
0.
0.
0.
0.
0.000
0.000
0.000
0.001
0.002
0.003
0.002
-0.002
-0.012
-0.016
-0.013
-0.024
-0.048
-0.029
-0.054
-0.452
-0.589
-0.236
-0.025
0.001
0.003
0.003
0.002
0.001
0.001
0.000
0.
0.
0.000
0.000
0.001
0.001
0.002
0.002
0.002
0.003
0.003
0.002
0.002
0.001
0.001
0.001
-0.001
-0.007
-0.027
-0.044
-0.025
-0.006
-0.023
-0.042
-0.024
-0.005
0.000
0.001
0.001
0.001
0.000
0.
0.
0.
0.
0.
0.
0.
0.
0.000
0.000
0.000
0.002
0.002
0.003
0.001
-0.007
-0.016
0.016
1.253
1.455
-0.303
-0.379
-0.082
-0.088
-0.116
-0.045
-0.005
0.003
0.004
0.003
0.002
0.002
0.001
0.000
0.
0.000
0.000
0.001
0.001
0.001
0.002
0.002
0.003
0.004
0.004
0.003
0.003
0.001
0.
-0.002
-0.011
-0.043
-0.228
-0.462
-0.250
-0.053
-0.255
-0.484
-0.322
-0.047
-0.004
0.001
0.001
0.001
0.000
0.
0.
0.
0.
0.
0.
0.
0.
0.
0.000
0.000
0.001
0.002
0.003
0.001
-0.009
-0.019
0.134
9.614
13.150
1.569
0.164
-0.570
-0.073
-0.015
-0.003
0.003
0.004
0.004
0.003
0.002
0.001
0.001
0.001
0.000
0.000
0.001
0.001
0.002
0.002
0.002
0.003
0.004
0.004
0.004
0.004
0.004
0.002
-0.002
-0.010
-0.018
-0.062
-0.201
-0.473
-0.443
-0.064
0.778
1.196
-0.590
-0.179
-0.016
0.000
0.002
0.001
0.001
0.000
0.
0.
0.
0.
0.
0.
0.
0.
0.000
0.000
0.001
0.002
0.002
0.001
-0.006
-0.020
-0.007
0.805
2.702
9930.713
3037.544
-0.403
-0.120
-0.005
0.003
0.004
0.004
0.004
0.003
0.002
0.001
0.001
0.000
0.000
0.000
0.001
0.001
0.001
0.002
0.003
0.003
0.004
0.004
0.005
0.006
0.005
-0.003
-0.019
-0.036
-0.024
0.831
20.528
4.121
0.969
10.722
502.408
7.169
0.975
-0.178
-0.023
-0.002
0.003
0.002
0.001
0.001
0.000
0.
0.
0.
0.
0.
0.
0.
0.
0.000
0.000
0.001
0.002
0.002
-0.002
-0.014
-0.034
-0.199
-0.375
348.910
180.350
-0.014
-0.039
0.001
0.004
0.005
0.005
0.004
0.003
0.002
0.001
0.001
0.001
0.001
0.001
0.001
0.001
0.002
0.002
0.003
0.003
0.003
0.003
0.004
0.004
-0.002
-0.056
-0.301
-0.442
-0.189
1.105
27.240
26.493
185.171
1247.131
10.246
90.990
11.199
0.114
-0.022
-0.003
0.004
0.004
0.002
0.001
0.000
0.000
0.000
0.000
0.
0.
0.
0.
0.
0.
0.000
0.001
0.002
0.002
0.001
-0.004
-0.017
-0.068
-0.484
-0.490
-0.173
-0.039
-0.003
0.004
0.005
0.005
0.004
0.003
0.002
0.001
0.001
0.001
0.001
0.001
0.001
0.001
0.002
0.002
0.003
0.003
0.002
0.001
-0.002
-0.005
-0.005
-0.026
-0.388
-0.575
3.490
-0.399
7.328
5452.795
588.244
411.852
315.195
612.514
100082.602
45.733
0.041
-0.032
-0.008
0.003
0.005
0.004
0.002
0.001
0.001
0.000
0.000
0.000
0.
0.
0.
0.
0.
0.
0.001
0.001
0.002
0.002
0.000
-0.004
-0.020
-0.070
-0.053
-0.020
-0.003
0.002
0.004
0.005
0.004
0.003
0.003
0.001
0.001
0.001
0.001
0.001
0.001
0.001
0.001
0.002
0.003
0.003
0.003
0.000
-0.008
-0.014
-0.018
-0.022
-0.058
-0.456
19.223
3924.913
5.468
198.342
100176.578
3806.980
3.193
108.778
76.849
299.892
4.733
-0.064
-0.142
-0.064
-0.006
0.004
0.004
0.003
0.002
0.001
0.001
0.000
0.000
0.
0.
0.
0.
0.
0.
0.
0.001
0.001
0.002
0.002
0.001
-0.001
-0.003
-0.002
0.000
0.002
0.003
0.004
0.004
0.003
0.003
0.002
0.001
0.000
0.000
0.000
0.001
0.001
0.001
0.001
0.002
0.002
0.003
0.001
-0.006
-0.013
0.187
0.898
0.104
-0.056
-0.252
0.022
23.868
282.166
5661.852
1406.955
7.000
-0.222
-0.013
-0.132
0.165
2.488
0.833
-0.367
-0.423
-0.043
0.002
0.005
0.003
0.002
0.001
0.001
0.001
0.000
0.
0.
0.
0.
0.
0.
0.
0.
0.001
0.001
0.001
0.002
0.001
0.002
0.002
0.002
0.002
0.003
0.003
0.003
0.003
0.003
0.002
0.001
0.001
0.001
0.001
0.001
0.001
0.001
0.001
0.001
0.001
0.001
-0.002
-0.010
0.082
33.296
1375.786
13.088
-0.009
-0.058
0.070
20.009
2613.007
52334.652
18.307
-0.022
-0.235
-0.295
-0.108
142.737
2434.726
22.341
0.056
-0.607
-0.079
-0.002
0.003
0.003
0.001
0.001
0.001
0.001
0.000
0.
0.
0.
0.
0.
0.
0.
0.
0.
0.001
0.001
0.001
0.001
0.002
0.002
0.002
0.002
0.002
0.002
0.002
0.002
0.002
0.001
0.001
0.001
0.001
0.001
0.001
0.001
0.001
0.001
0.000
-0.002
-0.003
-0.005
-0.013
0.148
118.727
25698.168
39.398
0.052
4.319
74.758
1592.365
34225.676
117.471
0.488
-0.043
-0.046
-0.071
0.728
2684.238
100022.383
196.605
2.387
-0.424
-0.050
-0.002
0.000
0.000
0.000
0.001
0.001
0.001
0.001
0.
0.
0.
0.
0.
0.
0.
0.
0.
0.
0.
0.000
0.000
0.001
0.001
0.001
0.001
0.001
0.001
0.001
0.001
0.001
0.001
0.001
0.001
0.001
0.001
0.001
0.001
0.001
0.000
-0.002
-0.004
-0.006
-0.007
-0.014
-0.009
1.442
9.686
0.804
0.115
247.062
100013.031
100206.609
3399.730
2.948
-0.031
-0.026
-0.007
-0.021
0.030
8.350
43.285
21.799
0.728
-0.080
-0.020
-0.004
-0.002
-0.003
-0.002
0.000
0.001
0.001
0.001
0.
0.
0.
0.
0.
0.
0.
0.
0.
0.
0.
0.
0.
0.000
0.000
0.000
0.000
0.000
0.000
0.000
0.001
0.001
0.001
0.001
0.001
0.001
0.001
0.001
0.001
0.001
0.000
-0.003
-0.005
-0.006
-0.006
-0.010
-0.017
-0.017
-0.008
-0.045
-0.164
19.118
1002.993
35.478
14.144
0.495
-0.033
-0.012
-0.002
-0.020
-0.042
0.052
0.101
0.062
-0.061
-0.041
-0.013
-0.004
-0.004
-0.004
-0.002
0.000
0.001
0.001
0.001
0.
0.
0.
0.
0.
0.
0.
0.
0.
0.
0.
0.
0.
0.
0.
0.
0.000
0.000
0.000
0.
0.
0.000
0.000
0.000
0.000
0.000
0.000
0.001
0.001
0.001
0.000
-0.001
-0.003
-0.004
-0.003
-0.003
-0.007
-0.013
-0.017
-0.038
-0.236
-0.096
0.484
0.464
0.143
-0.024
-0.023
-0.010
-0.016
-0.030
-0.043
0.021
-0.014
-0.071
-0.065
-0.033
-0.009
-0.003
-0.004
-0.003
-0.001
0.000
0.001
0.001
0.001
0.
0.
0.
0.
0.
0.
0.
0.
0.
0.
0.
0.
0.
0.
0.
0.
0.
0.
0.
0.
0.
0.
0.
0.
0.000
0.000
0.000
0.001
0.001
0.001
0.001
0.001
0.
0.
0.001
0.002
0.002
0.001
-0.002
-0.008
-0.052
-0.146
-0.054
-0.018
-0.024
-0.020
-0.017
-0.052
-0.111
-0.086
-0.057
-0.049
-0.052
-0.052
-0.035
-0.014
-0.003
-0.001
-0.002
-0.002
-0.001
0.001
0.001
0.001
0.001
0.
0.
0.
0.
0.
0.
0.
0.
0.
0.
0.
0.
0.
0.
0.
0.
0.
0.
0.
0.
0.
0.
0.
0.
0.000
0.000
0.001
0.001
0.001
0.002
0.002
0.002
0.002
0.002
0.003
0.004
0.005
0.005
0.004
0.002
-0.006
-0.017
-0.019
-0.016
-0.012
-0.009
-0.032
-0.183
-0.392
-0.236
-0.074
-0.031
-0.013
-0.034
-0.027
-0.012
-0.002
0.001
0.000
0.
0.001
0.001
0.001
0.001
0.001
0.
0.
0.
0.
0.
0.
0.
0.
0.
0.
0.
0.
0.
0.
0.
0.
0.
0.
0.
0.
0.
0.
0.
0.000
0.000
0.001
0.001
0.001
0.002
0.002
0.002
0.002
0.001
0.001
0.001
0.002
0.004
0.004
0.002
-0.004
-0.012
-0.018
-0.021
-0.020
-0.016
-0.010
-0.036
-0.191
-0.375
-0.221
-0.063
0.178
0.248
0.109
-0.024
-0.022
-0.008
-0.001
0.001
0.002
0.002
0.001
0.001
0.001
0.001
0.
0.
0.
0.
0.
0.
0.
0.
0.
0.
0.
0.
0.
0.
0.
0.
0.
0.
0.
0.
0.
0.
0.000
0.000
0.000
0.001
0.001
0.001
0.002
0.002
0.001
-0.002
-0.007
-0.010
-0.011
-0.008
-0.005
-0.006
-0.013
-0.023
-0.025
0.085
0.217
0.077
0.021
-0.014
-0.016
-0.056
-0.093
-0.067
-0.038
0.236
1.115
2.503
0.124
-0.037
-0.023
-0.008
0.
0.002
0.002
0.001
0.001
0.000
0.000
0.
0.
0.
0.
0.
0.
0.
0.
0.
0.
0.
0.
0.
0.
0.
0.
0.
0.
0.
0.
0.
0.
0.000
0.000
0.001
0.001
0.001
0.002
0.002
0.002
-0.002
-0.009
-0.013
-0.005
-0.014
-0.022
-0.026
-0.031
-0.030
0.045
0.280
33.375
170.830
6.303
2.548
-0.017
-0.008
-0.006
-0.011
-0.020
-0.036
0.034
4.657
6.399
0.992
0.457
-0.004
-0.016
-0.003
0.001
0.001
0.001
0.001
0.000
0.
0.
0.
0.
0.
0.
0.
0.
0.
0.
0.
0.
0.
0.
0.
0.
0.
0.
0.
0.
0.
0.
0.000
0.000
0.000
0.001
0.001
0.002
0.002
0.002
0.001
-0.007
-0.014
0.326
1.920
3.094
1.237
-0.022
-0.016
0.414
30.754
28.500
733.846
22403.258
13.532
0.177
-0.020
-0.006
0.002
0.000
-0.009
-0.034
0.215
12.094
167.746
135.772
30.638
0.494
-0.020
-0.007
0.
0.001
0.000
0.000
0.
0.
0.
0.
0.
0.
0.
0.
0.
0.
0.
0.
0.
0.
0.
0.
0.
0.
0.
0.
0.
0.
0.000
0.000
0.000
0.001
0.001
0.002
0.002
0.003
0.003
-0.001
-0.012
-0.005
2.031
21.486
899.809
129.803
0.942
10.427
5.884
3012.055
1714.077
13.472
26.367
0.754
-0.024
-0.018
-0.002
0.003
0.003
-0.004
-0.029
-0.026
7.796
1758.319
196.238
8.028
0.780
-0.020
-0.007
0.000
0.001
0.001
0.000
0.
0.
0.
0.
0.
0.
0.
0.
0.
0.
0.
0.
0.
0.
0.
0.
0.
0.
0.
0.
0.
0.
0.000
0.000
0.001
0.001
0.001
0.002
0.002
0.002
0.000
-0.004
-0.016
-0.022
0.312
3.608
205.130
42.755
9.409
1714.345
69.071
27.834
22.428
0.376
0.018
-0.028
-0.022
-0.007
0.000
0.003
0.003
-0.001
-0.019
0.093
90999.445
100009.758
3715.261
0.299
-0.025
-0.018
-0.004
0.
0.000
0.000
0.000
0.
0.
0.
0.
0.
0.
0.
0.
0.
0.
0.
0.
0.
0.
0.
0.
0.
0.
0.
0.
0.
0.000
0.000
0.000
0.001
0.001
0.001
0.002
0.001
-0.004
-0.011
-0.019
-0.031
-0.039
-0.034
0.010
0.516
0.377
2.334
76693.469
76646.273
0.122
-0.046
-0.034
-0.026
-0.017
-0.007
-0.001
0.002
0.003
0.002
0.000
-0.009
-0.020
0.566
6.608
48.493
0.020
-0.027
-0.008
-0.001
0.000
0.000
0.000
0.
0.
0.
0.
0.
0.
0.
0.
0.
0.
0.
0.
0.
0.
0.
0.
0.
0.
0.
0.
0.
0.
0.000
0.000
0.000
0.001
0.001
0.001
0.001
-0.004
-0.014
0.003
0.094
-0.010
-0.034
-0.057
-0.069
-0.069
-0.055
0.188
17911.484
159.875
-0.141
-0.067
-0.018
-0.007
-0.002
0.000
0.001
0.001
0.001
0.002
0.001
-0.003
-0.012
-0.018
-0.020
-0.020
-0.018
-0.009
-0.002
0.000
0.001
0.000
0.000
0.
0.
0.
0.
0.
0.
0.
0.
0.
0.
0.
0.
0.
0.
0.
0.
0.
0.
0.
0.
0.000
0.000
0.000
0.000
0.000
0.001
0.001
0.001
-0.001
-0.010
-0.002
12.216
281.518
12.666
5.559
0.466
-0.002
-0.066
-0.067
-0.048
0.863
-0.005
-0.058
-0.013
-0.001
0.002
0.002
0.002
0.001
0.001
0.001
0.001
0.001
0.
-0.002
-0.006
-0.009
-0.008
-0.005
-0.001
0.
0.001
0.000
0.000
0.
0.
0.
0.
0.
0.
0.
0.
0.
0.
0.
0.
0.
0.
0.
0.
0.
0.
0.
0.000
0.000
0.000
0.000
0.000
0.000
0.000
0.001
0.001
0.001
-0.001
-0.012
0.053
145.238
100038.578
100054.180
699.095
31.225
7.745
0.035
-0.047
-0.041
-0.033
-0.023
-0.011
-0.001
0.003
0.004
0.004
0.002
0.001
0.000
0.000
0.000
0.000
0.000
0.
0.000
-0.001
-0.001
0.000
0.000
0.001
0.000
0.000
0.
0.
0.
0.
0.
0.
0.
0.
0.
0.
0.
0.
0.
0.
0.
0.
0.
0.
0.
0.000
0.000
0.000
0.000
0.001
0.001
0.001
0.000
0.001
0.001
0.001
-0.001
-0.010
-0.016
2.011
44.319
13140.500
204.266
330.929
59.247
0.251
-0.003
-0.025
-0.002
-0.015
-0.009
-0.002
0.003
0.004
0.003
0.002
0.001
0.
0.
0.000
0.000
0.000
0.000
0.000
0.000
0.000
0.000
0.000
0.000
0.000
0.
0.
0.
0.
0.
0.
0.
0.
0.
0.
0.
0.
0.
0.
0.
0.
0.
0.
0.
0.000
0.000
0.001
0.001
0.001
0.001
0.001
0.001
0.001
0.001
0.001
0.001
0.000
-0.004
-0.016
-0.022
0.206
2.348
0.873
4.520
1.917
-0.070
-0.093
-0.119
-0.033
-0.019
-0.012
-0.003
0.002
0.003
0.003
0.002
0.001
0.000
0.
0.
0.000
0.000
0.000
0.000
0.000
0.000
0.000
0.000
0.000
0.
0.
0.
0.
0.
0.
0.
0.
0.
0.
0.
0.
0.
0.
0.
0.
0.
0.
0.
0.000
0.000
0.001
0.001
0.001
0.001
0.001
0.001
0.001
0.001
0.001
0.001
0.001
0.001
0.000
-0.005
-0.015
-0.029
-0.080
-0.235
-0.124
-0.212
-0.292
-0.262
-0.180
-0.039
-0.016
-0.012
-0.005
0.000
0.002
0.002
0.002
0.001
0.000
0.
0.
0.
0.
0.000
0.000
0.000
0.000
0.000
0.
0.
0.
0.
0.
0.
0.
0.
0.
0.
0.
0.
0.
0.
0.
0.
0.
0.
0.
0.
0.
0.000
0.000
0.001
0.001
0.001
0.000
0.000
0.
0.001
0.001
0.001
0.001
0.001
0.001
0.001
0.000
-0.002
-0.006
-0.015
-0.026
-0.027
-0.090
-0.220
-0.207
-0.074
-0.018
-0.009
-0.011
-0.010
-0.003
0.002
0.002
0.002
0.001
0.000
0.
0.
0.
0.
0.
0.
0.
0.
0.
0.
0.
0.
0.
0.
0.
0.
0.
0.
0.
0.
0.
0.
0.
0.
0.
0.
0.
0.
0.
0.
0.000
0.001
0.001
0.001
0.000
-0.001
-0.002
-0.002
0.
0.001
0.001
0.001
0.001
0.001
0.001
0.001
0.002
0.001
0.
-0.001
-0.003
-0.012
-0.026
-0.025
-0.010
-0.002
-0.003
-0.011
-0.013
-0.004
0.001
0.002
0.002
0.001
0.000
0.
0.
0.
0.
0.
0.
0.
0.
0.
0.
0.
0.
0.
0.
0.
0.
0.
0.
0.
0.
0.
0.
0.
0.
0.
0.
0.
0.
0.
0.
0.000
0.001
0.001
0.001
0.000
-0.002
-0.004
-0.003
-0.001
0.001
0.001
0.001
0.001
0.001
0.001
0.001
0.002
0.002
0.002
0.003
0.002
0.002
0.002
0.002
0.003
0.003
0.000
-0.005
-0.006
-0.002
0.002
0.003
0.002
0.001
0.001
0.
0.
0.
0.
0.
0.
0.
0.
0.
0.
0.
0.
0.
0.
0.
0.
0.
0.
0.
0.
0.
0.
0.
0.
0.
0.
0.
0.
0.
0.
0.000
0.001
0.001
0.001
0.000
-0.002
-0.004
-0.004
-0.001
0.000
0.001
0.001
0.001
0.000
0.000
0.001
0.001
0.001
0.002
0.002
0.003
0.003
0.004
0.004
0.004
0.004
0.002
0.000
0.000
0.002
0.003
0.003
0.002
0.001
0.001
0.000
0.
0.
0.
0.
0.
0.
0.
0.
0.
0.
0.
0.
0.
0.
0.
0.
0.
0.
0.
0.
0.
0.
0.
0.
0.
0.
0.
0.
0.
0.000
0.001
0.001
0.001
0.001
-0.001
-0.003
-0.003
-0.001
0.001
0.001
0.001
0.000
0.000
0.
0.000
0.000
0.001
0.001
0.001
0.002
0.002
0.003
0.003
0.004
0.004
0.003
0.002
0.002
0.002
0.002
0.002
0.002
0.001
0.001
0.000
0.
0.
0.
0.
0.
0.
0.
0.
0.
0.
0.
0.
0.
0.
0.
0.
0.
0.
0.
0.
0.
0.
0.
0.
0.
0.
0.
0.
0.
0.000
0.001
0.001
0.001
0.001
0.000
-0.001
-0.001
0.
0.001
0.001
0.001
0.000
0.000
0.
0.
0.
0.
0.
0.000
0.000
0.001
0.001
0.002
0.003
0.003
0.003
0.002
0.002
0.001
0.001
0.001
0.002
0.001
0.001
0.000
0.000
0.
0.
0.
0.
0.
0.
0.
0.
0.
0.
0.
0.
0.
0.
0.
0.
0.
0.
0.
0.
0.
0.
0.
0.
0.
0.
0.
0.
0.
0.000
0.001
0.001
0.001
0.001
0.001
0.000
0.001
0.001
0.001
0.001
0.000
0.000
0.
0.
0.
0.
0.
0.
0.
0.000
0.001
0.002
0.002
0.003
0.002
0.002
0.001
0.000
0.000
0.000
0.001
0.001
0.001
0.000
0.000
0.
0.
0.
0.
0.
0.
0.
0.
0.
0.
0.
0.
0.
0.
0.
0.
0.
0.
0.
0.
0.
0.
0.
0.
0.
0.
0.
0.
0.
0.000
0.000
0.001
0.001
0.001
0.001
0.001
0.001
0.001
0.001
0.000
0.000
0.
0.
0.
0.
0.
0.
0.
0.
0.000
0.000
0.001
0.002
0.002
0.002
0.001
0.000
-0.001
-0.001
0.
0.001
0.001
0.001
0.000
0.000
0.
0.
0.
0.
0.
0.
0.
0.
0.
0.
0.
0.
0.
0.
0.
0.
0.
0.
0.
0.
0.
0.
0.
0.
0.
0.
0.
0.
0.
0.
0.000
0.000
0.001
0.001
0.001
0.001
0.001
0.000
0.000
0.000
0.
0.
0.
0.
0.
0.
0.
0.
0.
0.
0.000
0.001
0.001
0.001
0.002
0.001
0.
-0.001
-0.001
0.000
0.001
0.001
0.001
0.000
0.000
0.
0.
0.
0.
0.
0.
0.
0.
0.
0.
0.
0.
0.
0.
0.
0.
0.
0.
0.
0.
0.
0.
0.
0.
0.
0.
0.
0.
0.
0.
0.
0.000
0.000
0.000
0.000
0.000
0.000
0.000
0.000
0.000
0.
0.
0.
0.
0.
0.
0.
0.
0.
0.
0.
0.000
0.001
0.001
0.001
0.001
0.000
0.
0.000
0.000
0.001
0.001
0.001
0.000
0.000
0.
0.
0.
0.
0.
0.
0.
0.
0.
0.
0.
0.
0.
0.
0.
0.
0.
0.
0.
0.
0.
0.
0.
0.
0.
0.
0.
0.
0.
0.
0.
0.
0.000
0.000
0.000
0.000
0.000
0.000
0.
0.
0.
0.
0.
0.
0.
0.
0.
0.
0.
0.
0.
0.000
0.000
0.000
0.001
0.001
0.001
0.001
0.000
0.001
0.001
0.001
0.000
0.000
0.
0.
0.
0.
0.
0.
0.
0.
0.
0.
0.
0.
0.
0.
0.
0.
0.
0.
0.
0.
0.
0.
0.
0.
0.
0.
0.
0.
0.
0.
0.
0.
0.
0.
0.
0.
0.
0.
0.
0.
0.
0.
0.
0.
0.
0.
0.
0.
0.
0.
0.
0.
0.000
0.000
0.000
0.000
0.001
0.001
0.001
0.001
0.001
0.001
0.000
0.000
0.000
0.
0.
0.
0.
0.
0.
0.
0.
0.
0.
0.
0.
0.
0.
0.
0.
0.
0.
0.
0.
0.
0.
0.
0.
0.
0.
0.
0.
0.
0.
0.
0.
0.
0.
0.
0.
0.
0.
0.
0.
0.
0.
0.
0.
0.
0.
0.
0.
0.
0.
0.
0.
0.
0.000
0.000
0.000
0.000
0.000
0.000
0.000
0.000
0.000
0.000
0.000
0.
0.
0.
0.
0.
0.
0.
0.
0.
0.
0.
0.
0.
0.
0.
0.
0.
0.
0.
0.
0.
0.
0.
0.
0.
0.
0.
0.
0.
0.
0.
0.
0.
0.
0.
0.
0.
0.
0.
0.
0.
0.
0.
0.
0.
0.
0.
0.
0.
0.
0.
0.
0.
0.
0.
0.000
0.000
0.000
0.000
0.000
0.000
0.000
0.000
0.
0.
0.
0.
0.
0.
0.
0.
0.
0.
0.
0.
0.
0.
0.
0.
0.
0.
0.
0.
0.
0.
0.
0.
0.
0.
0.
0.
0.
0.
0.
0.
0.
0.
0.
0.
0.
0.
0.
0.
0.
0.
0.
0.
0.
0.
0.
0.
0.
0.
0.
0.
0.
0.
0.
0.
0.
0.
0.
0.000
0.000
0.000
0.000
0.
0.
0.
0.
0.
0.
0.
0.
0.
0.
0.
0.
0.
0.
0.
0.
0.
0.
0.
0.
0.
0.
0.
0.
0.
0.
0.
0.
0.
0.
0.
0.
0.
0.
0.
0.
0.
0.
0.
0.
0.
0.
0.
0.
0.
0.
0.
0.
0.
0.
0.
0.
0.
0.
0.
0.
0.
0.
0.
0.
0.
0.
0.
0.
0.
0.
0.
0.
0.
0.
0.
0.
0.
0.
0.
0.
0.
0.
0.
0.
0.
0.
0.
0.
0.
0.
0.
0.
0.
0.
0.
0.
0.
0.
0.
0.
0.
0.
0.
0.
0.
0.
0.
0.
0.
0.
0.
0.
0.
0.
0.
0.
0.
0.
0.
0.
0.
0.
0.
0.
0.
0.
0.
0.
0.
0.
0.
0.
0.
0.
0.
0.
0.
0.
0.
0.
0.
0.
0.
0.
0.
0.
0.
0.
0.
0.
0.
0.
0.
0.
0.
0.
0.
0.
0.
0.
0.
0.
0.
0.
0.
0.
0.
0.
0.
0.
0.
0.
0.
0.
0.
0.
0.
0.
0.
0.
0.
0.
0.
0.
0.
0.
0.
0.
0.
0.
0.
0.
0.
0.
0.
0.
0.
0.
0.
0.
0.
0.
0.
0.
0.
0.
0.
0.
0.
0.
0.
0.
0.
0.
0.
0.
0.
0.
0.
0.
0.
0.
0.
0.
0.
0.
0.
0.
0.
0.
0.
0.
0.
0.
0.
0.
0.
0.
0.
0.
0.
0.
0.
0.
0.
0.
0.
0.
0.
0.
0.
0.
0.
0.
0.
0.
0.
0.
0.
0.
0.
0.
0.
0.
0.
0.
0.
0.
0.
0.
0.
0.
0.
0.
0.
0.
0.
0.
0.
0.
0.
0.
0.
0.
0.
0.
0.
0.
0.
0.
0.
0.
0.
0.
0.
0.
0.
0.
0.
0.
0.
0.
0.
0.
0.
0.
0.
0.
0.
0.
0.
0.
0.
0.
0.
0.
0.
0.
0.
0.
0.
0.
0.
0.
0.
0.
0.
0.
0.
0.
0.
0.
0.
0.
0.
0.
0.
0.
0.
0.
0.
0.
0.
0.
0.
0.
0.
0.
0.
0.
0.
0.
0.
0.
0.
0.
0.
0.
0.
0.
0.
0.
0.
0.
0.
0.
0.
0.
0.
0.
0.
0.
0.
0.
0.
0.
0.
0.
0.
0.
0.
0.
0.
0.
0.
0.
0.
0.
0.
0.
0.
0.
0.
0.
0.
0.
0.
0.
0.
0.
0.
0.
0.
0.
0.
0.
0.
0.
0.
0.
0.
0.
0.
0.
0.
0.
0.
0.
0.
0.
0.
0.
0.
0.
0.
0.
0.
0.
0.
0.
0.
0.
0.
0.
0.
0.
0.
0.
0.
0.
0.
0.
0.
0.
0.
0.
0.
0.
0.
0.
0.
0.
0.
0.
0.
0.
0.
0.
0.
0.
0.
0.
0.
0.
0.
0.
0.
0.
0.
0.
0.
0.
0.
0.
0.
0.
0.
0.
0.
0.
0.
0.
0.
0.
0.
0.
0.
0.
0.
0.
0.
0.
0.
0.
0.
0.
0.
0.
0.
0.
0.
0.
0.
0.
0.
0.
0.
0.
0.
0.
0.
0.
0.
0.
0.
0.
0.
0.
0.
0.
0.
0.
0.
0.
0.
0.
0.
0.
0.
0.
0.
0.
0.
0.
0.
0.
0.
0.
0.
0.
0.
0.
0.
0.
0.
0.
0.
0.
0.
0.
0.
0.
0.
0.
0.
0.
0.
0.
0.
0.
0.
0.
0.
0.
0.
0.
0.
0.
0.
0.
0.
0.
0.
0.
0.
0.
0.
0.
0.
0.
0.
0.
0.
0.
0.
0.
0.
0.
0.
0.
0.
0.
0.
0.
0.
0.
0.
0.
0.
0.
0.
0.
0.
0.
0.
0.
0.
0.
0.
0.
0.
0.
0.
0.
0.
0.
0.
0.
0.
0.
0.
0.
0.
0.
0.
0.
0.
0.
0.
0.
0.
0.
0.
0.
0.
0.
0.
0.
0.
0.
0.
0.
0.
0.
0.
0.
0.
0.
0.
0.
0.
0.
0.
0.
0.
0.
0.
0.
0.
0.
0.
0.
0.
0.
0.
0.
0.
0.
0.
0.
0.
0.
0.
0.
0.
0.
0.
0.
0.
0.
0.
0.
0.
0.
0.
0.
0.
0.
0.
0.
0.
0.
0.
0.
0.
0.
0.
0.
0.
0.
0.
0.
0.
0.
0.
0.
0.
0.
0.
0.
0.
0.
0.
0.
0.
0.
0.
0.
0.
0.
0.
0.
0.
0.
0.
0.
0.
0.
0.
0.
0.
0.
0.
0.
0.
0.
0.
0.
0.
0.
0.
0.
0.
0.
0.
0.
0.
0.
0.
0.
0.
0.000
0.000
0.000
0.000
0.000
0.
0.
0.
0.
0.
0.
0.
0.
0.
0.
0.
0.
0.
0.
0.
0.
0.
0.
0.
0.
0.
0.
0.
0.
0.
0.
0.
0.
0.
0.
0.
0.
0.
0.
0.
0.
0.
0.
0.
0.
0.
0.
0.
0.
0.
0.
0.
0.
0.
0.
0.
0.
0.
0.
0.
0.
0.
0.
0.
0.000
0.000
0.000
0.001
0.001
0.000
0.000
0.000
0.000
0.000
0.
0.
0.
0.
0.
0.
0.
0.
0.
0.
0.
0.
0.
0.
0.
0.
0.
0.
0.
0.
0.
0.
0.
0.
0.
0.
0.
0.
0.
0.
0.
0.
0.
0.
0.
0.
0.
0.
0.
0.
0.
0.
0.
0.
0.
0.
0.
0.
0.
0.
0.
0.
0.
0.
0.000
0.001
0.001
0.001
0.001
0.001
0.001
0.001
0.001
0.000
0.000
0.000
0.
0.
0.
0.
0.
0.
0.
0.
0.
0.
0.
0.
0.
0.
0.
0.
0.
0.
0.
0.
0.
0.
0.
0.
0.
0.
0.
0.
0.
0.
0.
0.
0.
0.
0.
0.
0.
0.
0.
0.
0.
0.
0.
0.
0.
0.
0.
0.
0.
0.
0.
0.
0.
0.001
0.001
0.001
0.002
0.002
0.002
0.002
0.002
0.002
0.001
0.001
0.001
0.000
0.000
0.
0.
0.
0.
0.
0.
0.
0.
0.
0.
0.
0.
0.
0.
0.
0.
0.
0.
0.
0.
0.
0.
0.
0.
0.
0.
0.
0.
0.
0.
0.
0.
0.
0.
0.
0.
0.
0.
0.
0.
0.
0.
0.
0.
0.
0.
0.
0.
0.
0.
0.000
0.001
0.001
0.002
0.002
0.002
0.002
0.002
0.002
0.002
0.002
0.002
0.001
0.001
0.001
0.000
0.000
0.000
0.000
0.000
0.000
0.
0.
0.
0.
0.
0.
0.
0.
0.
0.
0.
0.
0.000
0.000
0.000
0.000
0.000
0.000
0.
0.
0.
0.
0.
0.
0.
0.
0.
0.
0.
0.
0.
0.
0.
0.
0.
0.
0.
0.
0.
0.
0.
0.
0.
0.000
0.001
0.002
0.003
0.003
0.003
0.003
0.002
0.001
0.
0.001
0.001
0.002
0.002
0.002
0.001
0.001
0.001
0.001
0.000
0.001
0.000
0.000
0.
0.
0.
0.
0.
0.000
0.000
0.000
0.000
0.000
0.000
0.001
0.001
0.001
0.001
0.000
0.000
0.000
0.
0.
0.
0.
0.
0.
0.
0.
0.
0.
0.
0.
0.
0.
0.
0.
0.
0.
0.
0.
0.
0.
0.000
0.000
0.001
0.002
0.003
0.003
0.004
0.004
0.003
0.001
-0.004
-0.009
-0.007
-0.002
0.
0.002
0.003
0.003
0.002
0.001
0.001
0.001
0.001
0.001
0.000
0.000
0.
0.
0.
0.000
0.000
0.000
0.000
0.001
0.001
0.001
0.001
0.001
0.001
0.001
0.001
0.001
0.000
0.000
0.
0.
0.
0.
0.
0.
0.
0.
0.
0.
0.
0.
0.
0.
0.
0.
0.
0.
0.
0.
0.000
0.000
0.001
0.001
0.003
0.004
0.004
0.005
0.004
0.002
-0.001
-0.010
-0.026
-0.025
-0.034
-0.036
-0.013
0.000
0.003
0.003
0.002
0.001
0.001
0.001
0.001
0.000
0.000
0.000
0.
0.000
0.001
0.001
0.001
0.001
0.001
0.002
0.002
0.002
0.002
0.002
0.002
0.001
0.001
0.001
0.001
0.000
0.000
0.000
0.000
0.000
0.000
0.000
0.
0.
0.
0.
0.
0.
0.
0.
0.
0.
0.
0.
0.000
0.000
0.001
0.001
0.002
0.003
0.004
0.005
0.004
0.002
-0.001
-0.006
-0.018
-0.035
-0.115
-0.487
-0.559
-0.194
-0.018
0.002
0.003
0.002
0.002
0.001
0.001
0.001
0.001
0.000
0.000
0.001
0.001
0.001
0.001
0.001
0.002
0.002
0.003
0.002
0.002
0.001
0.001
0.002
0.002
0.002
0.002
0.002
0.001
0.001
0.001
0.001
0.001
0.001
0.000
0.000
0.
0.
0.
0.
0.
0.
0.
0.
0.
0.
0.
0.000
0.001
0.001
0.002
0.003
0.003
0.003
0.003
0.000
-0.005
-0.011
-0.018
-0.028
-0.035
-0.084
0.095
2.897
-0.418
-0.080
-0.001
0.003
0.003
0.002
0.002
0.001
0.001
0.001
0.000
0.001
0.001
0.001
0.001
0.002
0.002
0.003
0.003
0.003
0.002
0.001
0.000
0.
0.001
0.001
0.003
0.003
0.003
0.003
0.003
0.002
0.002
0.002
0.001
0.001
0.000
0.000
0.
0.
0.
0.
0.
0.
0.
0.
0.
0.
0.000
0.001
0.001
0.002
0.002
0.002
0.001
-0.003
-0.012
-0.020
-0.026
-0.038
-0.039
0.230
3.942
41.331
391.184
-0.340
-0.139
-0.005
0.002
0.002
0.002
0.002
0.001
0.001
0.001
0.001
0.001
0.001
0.002
0.002
0.002
0.003
0.003
0.003
0.002
0.001
-0.001
-0.004
-0.004
-0.002
0.001
0.003
0.004
0.004
0.004
0.004
0.003
0.002
0.002
0.002
0.001
0.001
0.000
0.000
0.
0.
0.
0.
0.
0.
0.
0.
0.
0.000
0.001
0.001
0.002
0.002
0.001
-0.003
-0.012
-0.022
0.032
0.206
0.116
-0.007
5.397
31.232
1.477
1.864
-0.528
-0.110
-0.005
0.002
0.003
0.003
0.002
0.002
0.001
0.001
0.001
0.001
0.002
0.002
0.002
0.002
0.002
0.002
0.002
0.001
-0.001
-0.004
-0.008
-0.008
-0.005
-0.001
0.001
-0.001
-0.003
-0.002
0.000
-0.004
-0.008
-0.004
0.000
0.002
0.001
0.001
0.000
0.
0.
0.
0.
0.
0.
0.
0.
0.
0.000
0.001
0.001
0.002
0.002
0.001
-0.005
-0.017
0.010
2.818
89.344
130.152
0.878
4.702
28.256
0.704
-0.568
-0.225
-0.027
-0.001
0.002
0.003
0.003
0.003
0.002
0.002
0.001
0.001
0.001
0.002
0.002
0.002
0.002
0.002
0.002
0.002
0.001
-0.001
-0.006
-0.011
-0.012
-0.009
-0.006
-0.009
-0.024
-0.039
-0.029
-0.018
-0.053
-0.091
-0.050
-0.011
0.
0.002
0.002
0.001
0.000
0.
0.
0.
0.
0.
0.
0.
0.
0.000
0.000
0.001
0.002
0.002
0.002
-0.004
-0.018
0.015
6.127
22411.396
81874.398
136.759
1.159
0.026
-0.014
-0.046
-0.021
-0.018
-0.005
0.002
0.004
0.003
0.003
0.002
0.001
0.001
0.001
0.001
0.002
0.002
0.002
0.001
0.002
0.002
0.003
0.003
0.000
-0.004
-0.009
-0.012
-0.013
-0.014
-0.023
-0.062
-0.114
-0.074
-0.053
-0.055
-0.143
-0.193
-0.044
-0.006
0.002
0.003
0.001
0.001
0.
0.
0.
0.
0.
0.
0.
0.
0.000
0.000
0.001
0.002
0.003
0.002
-0.001
-0.015
-0.030
0.455
51.629
2215.871
17341.232
1847.617
0.032
-0.024
-0.013
-0.018
-0.020
-0.006
0.002
0.004
0.003
0.003
0.002
0.001
0.001
0.002
0.002
0.002
0.002
0.002
0.001
0.001
0.002
0.003
0.003
0.002
-0.002
-0.012
-0.030
-0.040
-0.034
-0.058
-0.167
-0.245
-0.132
-0.077
0.001
1.272
0.504
-0.040
-0.015
0.001
0.004
0.003
0.002
0.001
0.000
0.000
0.000
0.
0.
0.
0.
0.
0.000
0.001
0.001
0.002
0.003
0.001
-0.006
-0.026
-0.045
0.101
12.256
272.177
100126.281
2.340
-0.016
-0.006
-0.008
-0.008
-0.001
0.003
0.003
0.002
0.001
0.001
0.001
0.001
0.002
0.002
0.002
0.003
0.003
0.002
0.001
0.
0.000
-0.001
-0.001
-0.010
-0.087
-0.421
-0.401
-0.154
-0.102
0.
-0.357
-0.397
0.158
21.982
3057.690
53.368
-0.025
-0.022
0.000
0.005
0.005
0.003
0.001
0.001
0.000
0.000
0.000
0.
0.
0.
0.
0.
0.000
0.001
0.002
0.003
0.002
-0.001
-0.009
-0.029
-0.043
0.000
0.024
0.255
-0.004
-0.007
0.000
0.001
0.001
0.003
0.003
0.002
0.000
-0.001
0.
0.001
0.002
0.002
0.002
0.002
0.003
0.003
0.003
0.000
-0.004
-0.011
-0.017
-0.020
-0.052
-0.565
0.124
35.849
0.090
0.841
15073.690
3935.003
-0.115
0.909
191.973
100050.898
56.835
-0.017
-0.028
-0.002
0.006
0.006
0.005
0.003
0.001
0.001
0.001
0.000
0.000
0.
0.
0.
0.
0.
0.000
0.001
0.002
0.002
0.002
-0.001
-0.007
-0.015
-0.019
-0.019
-0.016
-0.008
0.000
0.003
0.004
0.004
0.003
0.002
0.000
-0.002
-0.003
-0.001
0.001
0.002
0.002
0.002
0.002
0.003
0.003
0.002
-0.003
-0.016
-0.023
-0.026
-0.039
-0.102
-0.557
311.052
100050.164
336.691
5.704
7729.456
2393.167
-0.110
2.822
198.097
39.723
0.994
-0.067
-0.051
-0.014
0.003
0.005
0.005
0.003
0.002
0.001
0.001
0.001
0.000
0.
0.
0.
0.
0.
0.
0.000
0.001
0.002
0.002
0.001
0.000
-0.001
-0.003
-0.003
-0.002
0.000
0.002
0.004
0.004
0.004
0.003
0.001
-0.001
-0.003
-0.003
-0.001
0.001
0.002
0.002
0.002
0.002
0.001
0.001
-0.002
-0.012
-0.021
0.227
1.303
0.281
-0.085
-0.397
3.363
5998.529
100077.781
684.125
6.719
0.688
-0.476
4.759
221.219
0.184
0.079
-0.005
-0.145
-0.059
-0.009
-0.005
-0.001
0.001
0.000
0.001
0.001
0.001
0.000
0.
0.
0.
0.
0.
0.
0.
0.
0.001
0.001
0.002
0.002
0.002
0.002
0.002
0.002
0.003
0.003
0.003
0.004
0.003
0.003
0.002
0.000
-0.002
-0.001
0.
0.001
0.002
0.002
0.001
-0.001
-0.002
-0.004
-0.007
-0.019
0.081
39.424
1927.240
31.761
0.238
-0.128
0.154
29.622
326.284
3384.044
7.734
-0.052
-0.258
-0.630
-0.532
7.390
43.299
47.238
1.186
-0.104
-0.040
-0.042
-0.019
-0.014
-0.012
-0.004
0.000
0.001
0.001
0.
0.
0.
0.
0.
0.
0.
0.
0.
0.001
0.001
0.002
0.002
0.002
0.002
0.002
0.002
0.002
0.003
0.003
0.003
0.002
0.002
0.001
0.000
0.000
0.001
0.002
0.002
0.001
-0.001
-0.005
-0.007
-0.008
-0.014
-0.027
0.166
156.436
52507.176
297.330
1.065
1.584
17.995
189.037
53.811
5.407
0.195
-0.042
-0.044
-0.137
-0.033
36.719
2012.923
100004.258
54.454
-0.028
-0.061
-0.078
-0.040
-0.057
-0.044
-0.012
-0.001
0.001
0.001
0.
0.
0.
0.
0.
0.
0.
0.
0.
0.
0.000
0.001
0.001
0.001
0.001
0.001
0.001
0.002
0.002
0.002
0.002
0.002
0.002
0.001
0.001
0.001
0.001
0.001
0.002
0.001
-0.003
-0.007
-0.007
-0.005
-0.015
-0.029
-0.010
2.336
18.662
6.277
0.048
42.509
5470.118
2235.622
34942.645
71.065
0.034
-0.026
-0.011
-0.035
-0.023
2.388
117.739
2689.599
10.449
-0.081
-0.054
-0.060
-0.044
-0.076
-0.052
-0.013
-0.001
0.001
0.001
0.
0.
0.
0.
0.
0.
0.
0.
0.
0.
0.
0.
0.
0.001
0.001
0.001
0.001
0.001
0.001
0.001
0.001
0.001
0.002
0.001
0.001
0.001
0.001
0.001
0.001
0.000
-0.004
-0.007
-0.007
-0.001
-0.014
-0.024
-0.025
0.151
0.762
0.048
-0.386
894.070
100125.313
1783.497
19039.107
32.781
0.019
-0.018
-0.015
-0.034
0.102
59.519
48.579
1.351
-0.402
-0.358
-0.086
-0.034
-0.029
-0.040
-0.027
-0.007
-0.001
0.001
0.001
0.
0.
0.
0.
0.
0.
0.
0.
0.
0.
0.
0.
0.
0.
0.000
0.000
0.000
0.000
0.000
0.000
0.001
0.001
0.001
0.001
0.001
0.001
0.001
0.001
0.001
0.001
-0.002
-0.007
-0.008
-0.009
-0.011
-0.014
-0.014
-0.015
-0.013
-0.071
-0.573
12.135
629.762
247.340
12.593
0.161
-0.030
-0.040
-0.080
-0.078
0.111
44.614
16.782
-0.279
-0.610
-0.415
-0.090
-0.029
-0.022
-0.020
-0.015
-0.005
0.
0.001
0.001
0.
0.
0.
0.
0.
0.
0.
0.
0.
0.
0.
0.
0.
0.
0.
0.
0.000
0.000
0.000
0.000
0.000
0.000
0.000
0.000
0.001
0.001
0.001
0.001
0.002
0.002
0.001
-0.002
-0.005
-0.006
-0.006
-0.002
-0.002
-0.003
-0.006
-0.020
-0.155
-0.377
-0.031
0.483
0.098
-0.026
-0.075
-0.363
-0.508
-0.499
1.150
1.738
1.046
-0.043
-0.197
-0.121
-0.040
-0.021
-0.017
-0.017
-0.011
-0.003
0.001
0.001
0.001
0.
0.
0.
0.
0.
0.
0.
0.
0.
0.
0.
0.
0.
0.
0.
0.
0.
0.
0.
0.
0.
0.
0.
0.000
0.000
0.001
0.001
0.002
0.002
0.002
0.003
0.002
0.001
0.001
0.001
0.004
0.005
0.005
0.004
-0.001
-0.014
-0.037
-0.031
-0.019
-0.016
-0.027
-0.275
-0.517
0.971
-0.614
0.302
5.863
19.701
0.737
-0.047
-0.035
-0.017
-0.013
-0.012
-0.011
-0.005
-0.001
0.001
0.001
0.001
0.
0.
0.
0.
0.
0.
0.
0.
0.
0.
0.
0.
0.
0.
0.
0.
0.
0.
0.
0.
0.
0.
0.000
0.000
0.001
0.001
0.001
0.002
0.002
0.003
0.003
0.002
0.001
0.
0.001
0.003
0.005
0.005
0.002
-0.006
-0.017
-0.025
-0.026
-0.025
-0.020
-0.030
-0.311
-0.590
1.074
-0.532
0.424
109.688
114.209
9.871
0.377
-0.034
-0.018
-0.008
-0.006
-0.004
-0.001
0.001
0.001
0.001
0.001
0.
0.
0.
0.
0.
0.
0.
0.
0.
0.
0.
0.
0.
0.
0.
0.
0.
0.
0.
0.
0.
0.
0.000
0.001
0.001
0.001
0.001
0.
0.001
0.002
0.000
-0.004
-0.008
-0.011
-0.013
-0.012
-0.007
-0.008
-0.017
-0.025
-0.027
0.110
0.596
2.234
0.456
-0.023
-0.099
-0.492
-0.390
-0.330
0.753
170.794
516.078
11537.831
12.067
-0.011
-0.028
-0.013
-0.003
0.000
0.001
0.001
0.001
0.001
0.000
0.
0.
0.
0.
0.
0.
0.
0.
0.
0.
0.
0.
0.
0.
0.
0.
0.
0.
0.
0.
0.
0.000
0.000
0.001
0.001
0.001
0.001
-0.002
0.
-0.001
-0.006
-0.012
0.025
0.158
0.014
-0.028
-0.038
-0.036
-0.029
0.119
1.435
52.426
366.236
14339.829
441.367
-0.003
-0.023
-0.047
-0.063
-0.046
-0.010
2.127
686.601
1354.913
10.156
56.725
0.345
-0.019
-0.005
0.001
0.002
0.001
0.001
0.000
0.000
0.
0.
0.
0.
0.
0.
0.
0.
0.
0.
0.
0.
0.
0.
0.
0.
0.
0.
0.
0.
0.000
0.000
0.001
0.001
0.002
0.002
0.001
-0.001
-0.001
-0.003
-0.013
0.029
10.402
225.323
17.888
4.333
0.004
0.054
1.447
92.333
512.102
5815.302
95381.828
5459.322
10.814
-0.012
-0.011
-0.003
-0.005
-0.018
-0.036
170.434
10503.266
18493.914
5374.470
100011.031
10.458
-0.017
-0.009
0.000
0.001
0.001
0.000
0.000
0.
0.
0.
0.
0.
0.
0.
0.
0.
0.
0.
0.
0.
0.
0.
0.
0.
0.
0.
0.
0.000
0.000
0.001
0.001
0.002
0.002
0.002
0.001
-0.002
-0.004
-0.006
-0.014
0.233
299.934
100016.445
100130.203
2396.699
3.580
78.377
501.983
52574.406
20220.043
8948.538
46.568
2.139
0.130
-0.019
-0.004
0.002
0.002
-0.007
-0.032
0.161
8.401
10247.293
6231.767
1927.852
171.840
-0.017
-0.009
0.000
0.001
0.001
0.000
0.
0.
0.
0.
0.
0.
0.
0.
0.
0.
0.
0.
0.
0.
0.
0.
0.
0.
0.
0.
0.
0.000
0.001
0.001
0.001
0.001
0.002
0.003
0.002
0.000
-0.002
-0.008
-0.017
0.301
33.171
206.077
5471.506
1064.345
177.440
100014.273
4758.450
1452.919
62.471
4.239
0.199
-0.028
-0.024
-0.011
0.
0.003
0.003
-0.001
-0.021
-0.026
5.378
976.892
34.074
0.586
0.099
-0.018
-0.005
0.
0.001
0.000
0.000
0.
0.
0.
0.
0.
0.
0.
0.
0.
0.
0.
0.
0.
0.
0.
0.
0.
0.
0.
0.
0.000
0.000
0.001
0.001
0.001
0.001
0.002
0.002
0.002
-0.001
-0.009
-0.019
-0.032
0.050
3.782
4.773
7.645
71.736
1384.666
1048.775
55.394
4.026
0.141
-0.026
-0.029
-0.021
-0.009
-0.001
0.002
0.003
0.003
0.001
-0.008
-0.022
0.095
1.838
0.586
-0.030
-0.028
-0.010
-0.002
0.000
0.000
0.000
0.
0.
0.
0.
0.
0.
0.
0.
0.
0.
0.
0.
0.
0.
0.
0.
0.
0.
0.
0.
0.
0.000
0.000
0.000
0.001
0.001
0.001
0.002
0.001
-0.001
-0.010
-0.017
-0.016
-0.026
-0.006
-0.031
-0.030
-0.015
0.485
5.801
1.733
-0.160
-0.080
-0.032
-0.020
-0.010
-0.003
0.000
0.001
0.002
0.002
0.002
0.001
-0.002
-0.011
-0.019
-0.023
-0.022
-0.020
-0.009
-0.002
0.
0.001
0.000
0.000
0.
0.
0.
0.
0.
0.
0.
0.
0.
0.
0.
0.
0.
0.
0.
0.
0.
0.
0.
0.000
0.000
0.000
0.000
0.001
0.001
0.001
0.001
0.001
0.001
-0.006
-0.016
3.833
18.036
5.457
54.679
2.902
0.268
-0.053
-0.105
-0.067
-0.306
-0.214
-0.052
-0.014
-0.002
0.002
0.003
0.002
0.002
0.001
0.001
0.001
0.001
0.000
-0.002
-0.005
-0.008
-0.007
-0.004
-0.001
0.000
0.001
0.000
0.000
0.
0.
0.
0.
0.
0.
0.
0.
0.
0.
0.
0.
0.
0.
0.
0.
0.
0.
0.000
0.000
0.000
0.000
0.000
0.000
0.001
0.001
0.001
0.001
0.001
0.000
-0.008
-0.018
1.643
10.806
610.847
100006.914
1041.319
129.242
2.516
1.692
1.703
0.995
0.067
-0.024
-0.008
0.001
0.004
0.004
0.003
0.002
0.001
0.000
0.000
0.001
0.001
0.000
0.000
-0.001
-0.001
0.000
0.000
0.001
0.000
0.000
0.
0.
0.
0.
0.
0.
0.
0.
0.
0.
0.
0.
0.
0.
0.
0.
0.
0.
0.000
0.000
0.000
0.001
0.001
0.001
0.001
0.001
0.001
0.001
0.001
0.001
0.001
-0.005
-0.019
0.044
1.022
55.222
2712.036
100020.578
6983.145
32.937
21.466
6.188
22.385
1.245
-0.021
-0.016
-0.001
0.003
0.004
0.003
0.001
0.000
0.
0.000
0.000
0.000
0.001
0.000
0.000
0.000
0.001
0.000
0.000
0.000
0.000
0.
0.
0.
0.
0.
0.
0.
0.
0.
0.
0.
0.
0.
0.
0.
0.
0.
0.000
0.000
0.001
0.001
0.001
0.001
0.001
0.001
0.001
0.001
0.001
0.001
0.002
0.001
-0.001
-0.011
-0.023
-0.014
0.273
1.950
64.722
17.185
16.718
11.846
0.940
3.988
0.333
-0.031
-0.026
-0.007
0.001
0.003
0.002
0.001
0.000
0.
0.
0.000
0.000
0.000
0.000
0.000
0.000
0.000
0.000
0.000
0.
0.
0.
0.
0.
0.
0.
0.
0.
0.
0.
0.
0.
0.
0.
0.
0.
0.
0.
0.000
0.001
0.001
0.001
0.000
-0.001
-0.002
-0.001
0.000
0.001
0.001
0.001
0.002
0.002
0.002
-0.002
-0.011
-0.022
-0.030
-0.043
-0.109
-0.518
32.975
24.509
-0.518
-0.110
-0.037
-0.062
-0.060
-0.023
-0.003
0.002
0.002
0.001
0.000
0.
0.
0.
0.
0.000
0.000
0.000
0.000
0.000
0.
0.
0.
0.
0.
0.
0.
0.
0.
0.
0.
0.
0.
0.
0.
0.
0.
0.
0.
0.
0.000
0.000
0.001
0.001
0.001
-0.002
-0.009
-0.016
-0.010
-0.002
0.000
0.001
0.001
0.002
0.002
0.002
0.002
0.000
-0.004
-0.012
-0.022
-0.072
-0.526
-0.553
-0.539
-0.485
-0.070
-0.057
-0.170
-0.223
-0.079
-0.010
0.002
0.003
0.002
0.001
0.000
0.
0.
0.
0.
0.
0.
0.
0.
0.
0.
0.
0.
0.
0.
0.
0.
0.
0.
0.
0.
0.
0.
0.
0.
0.
0.
0.
0.
0.000
0.001
0.001
0.001
0.000
-0.006
-0.029
-0.054
-0.033
-0.009
-0.001
0.001
0.001
0.001
0.001
0.001
0.002
0.002
0.002
0.001
-0.001
-0.010
-0.056
-0.161
-0.154
-0.055
-0.019
-0.051
-0.248
-0.349
-0.123
-0.014
0.002
0.003
0.002
0.001
0.000
0.
0.
0.
0.
0.
0.
0.
0.
0.
0.
0.
0.
0.
0.
0.
0.
0.
0.
0.
0.
0.
0.
0.
0.
0.
0.
0.
0.
0.000
0.001
0.001
0.001
0.000
-0.007
-0.034
-0.064
-0.052
-0.016
-0.003
0.001
0.001
0.001
0.001
0.001
0.001
0.002
0.003
0.003
0.003
0.003
0.000
-0.004
-0.004
-0.002
-0.006
-0.036
-0.143
-0.188
-0.065
-0.008
0.002
0.003
0.003
0.001
0.001
0.
0.
0.
0.
0.
0.
0.
0.
0.
0.
0.
0.
0.
0.
0.
0.
0.
0.
0.
0.
0.
0.
0.
0.
0.
0.
0.
0.
0.000
0.001
0.001
0.001
0.001
-0.004
-0.017
-0.038
-0.044
-0.023
-0.004
0.000
0.001
0.001
0.001
0.001
0.001
0.001
0.002
0.003
0.003
0.004
0.005
0.005
0.004
0.003
-0.002
-0.013
-0.034
-0.039
-0.017
-0.002
0.002
0.003
0.002
0.001
0.000
0.000
0.
0.
0.
0.
0.
0.
0.
0.
0.
0.
0.
0.
0.
0.
0.
0.
0.
0.
0.
0.
0.
0.
0.
0.
0.
0.
0.
0.
0.001
0.001
0.001
0.001
-0.002
-0.015
-0.048
-0.059
-0.024
-0.004
0.000
0.001
0.001
0.001
0.000
0.000
0.001
0.001
0.001
0.002
0.002
0.003
0.004
0.004
0.003
0.001
-0.004
-0.008
-0.010
-0.007
-0.003
0.000
0.002
0.002
0.001
0.001
0.000
0.
0.
0.
0.
0.
0.
0.
0.
0.
0.
0.
0.
0.
0.
0.
0.
0.
0.
0.
0.
0.
0.
0.
0.
0.
0.
0.
0.
0.000
0.001
0.001
0.001
0.000
-0.007
-0.023
-0.028
-0.012
-0.002
0.001
0.001
0.001
0.000
0.000
0.000
0.000
0.000
0.000
0.001
0.001
0.002
0.003
0.003
0.003
0.002
-0.001
-0.004
-0.007
-0.008
-0.007
-0.003
0.000
0.001
0.001
0.001
0.000
0.
0.
0.
0.
0.
0.
0.
0.
0.
0.
0.
0.
0.
0.
0.
0.
0.
0.
0.
0.
0.
0.
0.
0.
0.
0.
0.
0.
0.000
0.001
0.001
0.001
0.001
-0.001
-0.004
-0.005
-0.002
0.000
0.001
0.001
0.000
0.000
0.000
0.000
0.000
0.000
0.
0.000
0.000
0.001
0.002
0.002
0.003
0.002
0.001
-0.004
-0.011
-0.014
-0.011
-0.006
-0.002
0.001
0.001
0.001
0.000
0.000
0.
0.
0.
0.
0.
0.
0.
0.
0.
0.
0.
0.
0.
0.
0.
0.
0.
0.
0.
0.
0.
0.
0.
0.
0.
0.
0.
0.000
0.000
0.001
0.001
0.001
0.001
0.000
0.000
0.001
0.001
0.001
0.001
0.000
0.000
0.
0.000
0.000
0.
0.
0.
0.000
0.000
0.001
0.002
0.003
0.003
0.001
-0.006
-0.018
-0.021
-0.013
-0.007
-0.002
0.000
0.001
0.001
0.000
0.000
0.
0.
0.
0.
0.
0.
0.
0.
0.
0.
0.
0.
0.
0.
0.
0.
0.
0.
0.
0.
0.
0.
0.
0.
0.
0.
0.
0.
0.000
0.000
0.001
0.001
0.001
0.001
0.001
0.001
0.001
0.000
0.000
0.000
0.
0.
0.
0.
0.
0.
0.
0.
0.000
0.001
0.001
0.002
0.002
0.001
-0.006
-0.019
-0.024
-0.013
-0.006
-0.001
0.001
0.001
0.001
0.000
0.
0.
0.
0.
0.
0.
0.
0.
0.
0.
0.
0.
0.
0.
0.
0.
0.
0.
0.
0.
0.
0.
0.
0.
0.
0.
0.
0.
0.
0.
0.000
0.000
0.000
0.001
0.001
0.001
0.001
0.000
0.000
0.000
0.
0.
0.
0.
0.
0.
0.
0.
0.
0.
0.000
0.001
0.001
0.002
0.001
-0.002
-0.009
-0.011
-0.007
-0.002
0.
0.001
0.001
0.001
0.000
0.
0.
0.
0.
0.
0.
0.
0.
0.
0.
0.
0.
0.
0.
0.
0.
0.
0.
0.
0.
0.
0.
0.
0.
0.
0.
0.
0.
0.
0.
0.
0.000
0.000
0.000
0.000
0.000
0.000
0.000
0.000
0.
0.
0.
0.
0.
0.
0.
0.
0.
0.
0.
0.000
0.000
0.001
0.001
0.002
0.001
-0.001
-0.002
-0.001
0.000
0.001
0.001
0.001
0.000
0.000
0.
0.
0.
0.
0.
0.
0.
0.
0.
0.
0.
0.
0.
0.
0.
0.
0.
0.
0.
0.
0.
0.
0.
0.
0.
0.
0.
0.
0.
0.
0.
0.
0.
0.
0.000
0.000
0.
0.
0.
0.
0.
0.
0.
0.
0.
0.
0.
0.
0.
0.
0.
0.000
0.000
0.001
0.001
0.001
0.001
0.001
0.001
0.001
0.001
0.001
0.000
0.000
0.
0.
0.
0.
0.
0.
0.
0.
0.
0.
0.
0.
0.
0.
0.
0.
0.
0.
0.
0.
0.
0.
0.
0.
0.
0.
0.
0.
0.
0.
0.
0.
0.
0.
0.
0.
0.
0.
0.
0.
0.
0.
0.
0.
0.
0.
0.
0.
0.
0.
0.
0.
0.000
0.000
0.000
0.001
0.001
0.001
0.001
0.001
0.001
0.000
0.000
0.000
0.
0.
0.
0.
0.
0.
0.
0.
0.
0.
0.
0.
0.
0.
0.
0.
0.
0.
0.
0.
0.
0.
0.
0.
0.
0.
0.
0.
0.
0.
0.
0.
0.
0.
0.
0.
0.
0.
0.
0.
0.
0.
0.
0.
0.
0.
0.
0.
0.
0.
0.
0.
0.
0.
0.000
0.000
0.000
0.000
0.001
0.001
0.000
0.000
0.000
0.000
0.
0.
0.
0.
0.
0.
0.
0.
0.
0.
0.
0.
0.
0.
0.
0.
0.
0.
0.
0.
0.
0.
0.
0.
0.
0.
0.
0.
0.
0.
0.
0.
0.
0.
0.
0.
0.
0.
0.
0.
0.
0.
0.
0.
0.
0.
0.
0.
0.
0.
0.
0.
0.
0.
0.
0.
0.
0.000
0.000
0.000
0.000
0.000
0.000
0.000
0.
0.
0.
0.
0.
0.
0.
0.
0.
0.
0.
0.
0.
0.
0.
0.
0.
0.
0.
0.
0.
0.
0.
0.
0.
0.
0.
0.
0.
0.
0.
0.
0.
0.
0.
0.
0.
0.
0.
0.
0.
0.
0.
0.
0.
0.
0.
0.
0.
0.
0.
0.
0.
0.
0.
0.
0.
0.
0.
0.
0.
0.
0.
0.
0.
0.
0.
0.
0.
0.
0.
0.
0.
0.
0.
0.
0.
0.
0.
0.
0.
0.
0.
0.
0.
0.
0.
0.
0.
0.
0.
0.
0.
0.
0.
0.
0.
0.
0.
0.
0.
0.
0.
0.
0.
0.
0.
0.
0.
0.
0.
0.
0.
0.
0.
0.
0.
0.
0.
0.
0.
0.
0.
0.
0.
0.
0.
0.
0.
0.
0.
0.
0.
0.
0.
0.
0.
0.
0.
0.
0.
0.
0.
0.
0.
0.
0.
0.
0.
0.
0.
0.
0.
0.
0.
0.
0.
0.
0.
0.
0.
0.
0.
0.
0.
0.
0.
0.
0.
0.
0.
0.
0.
0.
0.
0.
0.
0.
0.
0.
0.
0.
0.
0.
0.
0.
0.
0.
0.
0.
0.
0.
0.
0.
0.
0.
0.
0.
0.
0.
0.
0.
0.
0.
0.
0.
0.
0.
0.
0.
0.
0.
0.
0.
0.
0.
0.
0.
0.
0.
0.
0.
0.
0.
0.
0.
0.
0.
0.
0.
0.
0.
0.
0.
0.
0.
0.
0.
0.
0.
0.
0.
0.
0.
0.
0.
0.
0.
0.
0.
0.
0.
0.
0.
0.
0.
0.
0.
0.
0.
0.
0.
0.
0.
0.
0.
0.
0.
0.
0.
0.
0.
0.
0.
0.
0.
0.
0.
0.
0.
0.
0.
0.
0.
0.
0.
0.
0.
0.
0.
0.
0.
0.
0.
0.
0.
0.
0.
0.
0.
0.
0.
0.
0.
0.
0.
0.
0.
0.
0.
0.
0.
0.
0.
0.
0.
0.
0.
0.
0.
0.
0.
0.
0.
0.
0.
0.
0.
0.
0.
0.
0.
0.
0.
0.
0.
0.
0.
0.
0.
0.
0.
0.
0.
0.
0.
0.
0.
0.
0.
0.
0.
0.
0.
0.
0.
0.
0.
0.
0.
0.
0.
0.
0.
0.
0.
0.
0.
0.
0.
0.
0.
0.
0.
0.
0.
0.
0.
0.
0.
0.
0.
0.
0.
0.
0.
0.
0.
0.
0.
0.
0.
0.
0.
0.
0.
0.
0.
0.
0.
0.
0.
0.
0.
0.
0.
0.
0.
0.
0.
0.
0.
0.
0.
0.
0.
0.
0.
0.
0.
0.
0.
0.
0.
0.
0.
0.
0.
0.
0.
0.
0.
0.
0.
0.
0.
0.
0.
0.
0.
0.
0.
0.
0.
0.
0.
0.
0.
0.
0.
0.
0.
0.
0.
0.
0.
0.
0.
0.
0.
0.
0.
0.
0.
0.
0.
0.
0.
0.
0.
0.
0.
0.
0.
0.
0.
0.
0.
0.
0.
0.
0.
0.
0.
0.
0.
0.
0.
0.
0.
0.
0.
0.
0.
0.
0.
0.
0.
0.
0.
0.
0.
0.
0.
0.
0.
0.
0.
0.
0.
0.
0.
0.
0.
0.
0.
0.
0.
0.
0.
0.
0.
0.
0.
0.
0.
0.
0.
0.
0.
0.
0.
0.
0.
0.
0.
0.
0.
0.
0.
0.
0.
0.
0.
0.
0.
0.
0.
0.
0.
0.
0.
0.
0.
0.
0.
0.
0.
0.
0.
0.
0.
0.
0.
0.
0.
0.
0.
0.
0.
0.
0.
0.
0.
0.
0.
0.
0.
0.
0.
0.
0.
0.
0.
0.
0.
0.
0.
0.
0.
0.
0.
0.
0.
0.
0.
0.
0.
0.
0.
0.
0.
0.
0.
0.
0.
0.
0.
0.
0.
0.
0.
0.
0.
0.
0.
0.
0.
0.
0.
0.
0.
0.
0.
0.
0.
0.
0.
0.
0.
0.
0.
0.
0.
0.
0.
0.
0.
0.
0.
0.
0.
0.
0.
0.
0.
0.
0.
0.
0.
0.
0.
0.
0.
0.
0.
0.
0.
0.
0.
0.
0.
0.
0.
0.
0.
0.
0.
0.
0.
0.
0.
0.
0.
0.
0.
0.
0.
0.
0.
0.000
0.000
0.000
0.000
0.000
0.
0.
0.
0.
0.
0.
0.
0.
0.
0.
0.
0.
0.
0.
0.
0.
0.
0.
0.
0.
0.
0.
0.
0.
0.
0.
0.
0.
0.
0.
0.
0.
0.
0.
0.
0.
0.
0.
0.
0.
0.
0.
0.
0.
0.
0.
0.
0.
0.
0.
0.
0.
0.
0.
0.
0.
0.
0.
0.000
0.000
0.000
0.000
0.000
0.001
0.001
0.000
0.000
0.
0.
0.
0.
0.
0.
0.
0.
0.
0.
0.
0.
0.
0.
0.
0.
0.
0.
0.
0.
0.
0.
0.
0.
0.
0.
0.
0.
0.
0.
0.
0.
0.
0.
0.
0.
0.
0.
0.
0.
0.
0.
0.
0.
0.
0.
0.
0.
0.
0.
0.
0.
0.
0.
0.
0.
0.000
0.000
0.001
0.001
0.001
0.001
0.001
0.001
0.000
0.000
0.000
0.000
0.
0.
0.
0.
0.
0.
0.
0.
0.
0.
0.
0.
0.
0.
0.
0.
0.
0.
0.
0.
0.
0.
0.
0.
0.
0.
0.
0.
0.
0.
0.
0.
0.
0.
0.
0.
0.
0.
0.
0.
0.
0.
0.
0.
0.
0.
0.
0.
0.
0.
0.
0.
0.000
0.001
0.001
0.001
0.002
0.002
0.002
0.002
0.001
0.001
0.001
0.000
0.000
0.000
0.
0.
0.
0.
0.
0.
0.
0.
0.
0.
0.
0.
0.
0.
0.
0.
0.
0.
0.
0.
0.
0.
0.
0.
0.
0.
0.
0.
0.
0.
0.
0.
0.
0.
0.
0.
0.
0.
0.
0.
0.
0.
0.
0.
0.
0.
0.
0.
0.
0.
0.000
0.001
0.001
0.002
0.002
0.002
0.002
0.002
0.002
0.002
0.002
0.002
0.001
0.001
0.001
0.000
0.000
0.000
0.000
0.000
0.000
0.000
0.
0.
0.
0.
0.
0.
0.
0.
0.
0.
0.
0.
0.000
0.000
0.000
0.000
0.000
0.000
0.
0.
0.
0.
0.
0.
0.
0.
0.
0.
0.
0.
0.
0.
0.
0.
0.
0.
0.
0.
0.
0.
0.
0.
0.
0.000
0.001
0.002
0.003
0.002
0.002
0.002
0.001
0.001
0.001
0.001
0.002
0.002
0.002
0.002
0.001
0.001
0.001
0.000
0.001
0.000
0.000
0.000
0.000
0.
0.
0.
0.
0.
0.000
0.000
0.000
0.000
0.000
0.000
0.001
0.001
0.001
0.001
0.000
0.000
0.000
0.
0.
0.
0.
0.
0.
0.
0.
0.
0.
0.
0.
0.
0.
0.
0.
0.
0.
0.
0.
0.
0.
0.001
0.001
0.002
0.003
0.003
0.003
0.002
0.000
-0.004
-0.014
-0.022
-0.014
-0.003
0.002
0.003
0.003
0.002
0.002
0.001
0.001
0.001
0.001
0.001
0.000
0.000
0.000
0.
0.
0.000
0.000
0.000
0.001
0.001
0.001
0.001
0.001
0.001
0.001
0.001
0.001
0.001
0.000
0.000
0.
0.
0.
0.
0.
0.
0.
0.
0.
0.
0.
0.
0.
0.
0.
0.
0.
0.
0.
0.
0.000
0.001
0.001
0.002
0.003
0.004
0.004
0.003
0.001
-0.005
-0.020
-0.083
-0.173
-0.121
-0.028
-0.002
0.002
0.003
0.003
0.002
0.002
0.001
0.001
0.001
0.001
0.001
0.000
0.000
0.000
0.000
0.001
0.001
0.001
0.001
0.002
0.002
0.002
0.002
0.002
0.002
0.002
0.001
0.001
0.001
0.000
0.000
0.
0.
0.
0.
0.
0.
0.
0.
0.
0.
0.
0.
0.
0.
0.
0.
0.
0.
0.
0.000
0.001
0.002
0.003
0.004
0.005
0.004
0.002
-0.004
-0.013
-0.039
-0.154
-0.398
-0.374
-0.083
-0.036
-0.016
-0.001
0.003
0.003
0.001
0.001
0.001
0.001
0.001
0.001
0.001
0.001
0.001
0.001
0.001
0.002
0.002
0.002
0.003
0.003
0.003
0.003
0.002
0.001
0.001
0.001
0.001
0.001
0.001
0.000
0.001
0.000
0.000
0.000
0.000
0.
0.
0.
0.
0.
0.
0.
0.
0.
0.
0.
0.
0.
0.000
0.001
0.001
0.002
0.003
0.004
0.004
0.002
-0.003
-0.012
-0.024
-0.038
-0.082
-0.334
-0.285
-0.167
-0.287
-0.234
-0.025
0.000
0.001
0.001
0.000
0.000
0.001
0.001
0.001
0.001
0.001
0.001
0.001
0.002
0.002
0.002
0.003
0.003
0.003
0.003
0.002
0.
-0.001
0.000
0.001
0.002
0.002
0.002
0.001
0.001
0.001
0.001
0.001
0.000
0.000
0.000
0.
0.
0.
0.
0.
0.
0.
0.
0.
0.
0.
0.001
0.001
0.002
0.002
0.002
0.000
-0.002
-0.006
-0.015
-0.029
-0.041
-0.053
-0.057
0.412
28.261
22.770
176.855
-0.125
-0.068
-0.005
-0.001
-0.001
0.000
0.000
0.001
0.001
0.001
0.002
0.002
0.002
0.002
0.002
0.002
0.002
0.002
0.002
0.001
0.000
-0.003
-0.007
-0.008
-0.006
-0.002
0.002
0.003
0.003
0.003
0.003
0.002
0.002
0.002
0.001
0.001
0.000
0.000
0.
0.
0.
0.
0.
0.
0.
0.
0.
0.000
0.001
0.001
0.002
0.002
-0.002
-0.012
-0.027
-0.030
-0.035
-0.048
-0.059
-0.075
-0.045
7.643
19566.053
11677.754
100010.719
3.181
-0.113
-0.013
-0.004
-0.002
0.000
0.001
0.001
0.002
0.002
0.002
0.002
0.002
0.002
0.002
0.001
0.000
-0.002
-0.002
-0.003
-0.008
-0.015
-0.020
-0.021
-0.017
-0.008
0.
0.004
0.005
0.005
0.004
0.003
0.003
0.002
0.002
0.001
0.001
0.000
0.
0.
0.
0.
0.
0.
0.
0.
0.
0.000
0.001
0.001
0.002
0.001
-0.006
-0.033
-0.068
-0.064
-0.035
0.930
2.194
0.147
0.340
488.056
95488.281
108.723
112.906
-0.462
-0.164
-0.017
-0.006
-0.001
0.001
0.002
0.002
0.002
0.002
0.002
0.002
0.002
0.002
0.001
-0.001
-0.004
-0.005
-0.005
-0.008
-0.015
-0.027
-0.028
-0.028
-0.024
-0.015
-0.002
0.004
0.004
0.003
0.001
-0.001
-0.001
0.001
0.002
0.002
0.002
0.001
0.000
0.
0.
0.
0.
0.
0.
0.
0.
0.000
0.001
0.001
0.002
0.001
-0.004
-0.026
-0.058
-0.062
0.531
441.238
6979.117
41.213
1.028
399.571
52302.051
23.845
-0.558
-0.359
-0.102
-0.041
-0.009
0.000
0.003
0.003
0.003
0.003
0.003
0.003
0.003
0.002
0.001
-0.001
-0.004
-0.007
-0.006
-0.006
-0.009
-0.018
-0.028
-0.014
0.001
-0.024
-0.020
-0.004
-0.001
-0.004
-0.009
-0.012
-0.016
-0.019
-0.011
-0.002
0.002
0.002
0.002
0.001
0.000
0.
0.
0.
0.
0.
0.
0.
0.000
0.001
0.001
0.002
0.002
0.000
-0.007
-0.023
-0.040
0.713
900.223
23514.666
2235.008
191.975
2.621
4.014
0.226
-0.083
-0.294
-0.387
-0.130
-0.017
0.001
0.004
0.004
0.003
0.003
0.003
0.003
0.003
0.003
0.001
-0.002
-0.007
-0.011
-0.010
-0.007
-0.009
-0.018
-0.024
0.016
0.054
-0.017
-0.018
-0.012
-0.018
-0.029
-0.031
-0.026
-0.030
-0.040
-0.035
-0.015
-0.001
0.003
0.003
0.002
0.001
0.000
0.
0.
0.
0.
0.
0.
0.
0.000
0.001
0.002
0.002
0.002
0.001
-0.007
-0.026
-0.008
2.436
22.828
3874.389
30183.865
12.079
-0.021
-0.046
-0.101
-0.383
-0.499
-0.171
-0.018
0.002
0.002
0.003
0.003
0.002
0.003
0.003
0.003
0.003
0.001
-0.003
-0.010
-0.015
-0.016
-0.012
-0.011
-0.014
-0.018
-0.024
-0.031
-0.035
-0.030
-0.054
-0.163
-0.197
-0.088
0.509
0.768
0.235
0.054
-0.033
-0.007
0.003
0.005
0.003
0.002
0.000
0.000
0.000
0.000
0.
0.
0.
0.
0.000
0.000
0.001
0.002
0.003
0.003
-0.001
-0.013
-0.036
-0.043
0.324
38.870
235.615
3.756
-0.020
-0.037
-0.064
-0.209
-0.235
-0.071
-0.008
-0.001
-0.003
-0.003
-0.001
0.001
0.002
0.003
0.003
0.003
0.001
-0.002
-0.010
-0.014
-0.016
-0.024
-0.034
-0.033
-0.028
-0.066
-0.201
-0.246
-0.100
-0.269
-0.473
-0.647
-0.483
1.366
8.967
27.258
3.314
-0.044
-0.018
0.002
0.006
0.005
0.004
0.002
0.001
0.001
0.000
0.000
0.000
0.
0.
0.
0.000
0.001
0.001
0.002
0.003
0.002
-0.002
-0.015
-0.039
-0.039
0.204
0.597
0.028
-0.029
-0.023
-0.022
-0.037
-0.037
-0.014
-0.005
-0.007
-0.010
-0.010
-0.006
0.000
0.002
0.003
0.003
0.003
0.001
-0.003
-0.008
-0.014
-0.023
-0.047
-0.089
-0.089
-0.059
-0.278
-0.621
-0.398
-0.080
-0.414
197.315
89.691
-0.564
5.041
22410.760
9030.105
4.932
-0.078
-0.033
-0.001
0.006
0.006
0.004
0.003
0.002
0.001
0.001
0.001
0.000
0.
0.
0.
0.
0.000
0.000
0.001
0.002
0.003
0.002
-0.002
-0.010
-0.022
-0.024
-0.023
-0.023
-0.018
-0.012
-0.008
-0.006
-0.004
-0.003
-0.007
-0.013
-0.015
-0.014
-0.011
-0.002
0.002
0.003
0.003
0.002
-0.001
-0.004
-0.007
-0.014
-0.029
-0.028
0.270
0.094
0.001
-0.394
0.030
14.562
38.413
0.376
125.906
56.561
-0.389
179.913
73454.914
3384.755
1.873
-0.218
-0.068
-0.009
-0.004
-0.004
0.001
0.003
0.001
0.001
0.001
0.001
0.000
0.
0.
0.
0.
0.
0.
0.001
0.001
0.002
0.002
0.001
0.000
-0.003
-0.006
-0.007
-0.007
-0.006
-0.004
-0.003
-0.001
0.
-0.002
-0.007
-0.014
-0.015
-0.015
-0.010
-0.002
0.002
0.003
0.003
0.
-0.004
-0.007
-0.010
-0.021
-0.031
1.438
108.929
26.515
0.478
0.197
1.711
493.064
5823.436
8.381
-0.511
-0.428
-0.466
247.489
100002.258
5.581
-0.268
-0.268
-0.096
-0.047
-0.095
-0.108
-0.040
-0.014
-0.012
-0.004
0.
0.001
0.001
0.
0.
0.
0.
0.
0.
0.
0.000
0.001
0.002
0.002
0.002
0.002
0.001
0.001
0.001
0.000
0.000
0.001
0.001
0.002
0.000
-0.004
-0.010
-0.013
-0.012
-0.006
0.000
0.003
0.003
0.001
-0.005
-0.010
-0.014
-0.020
-0.035
-0.025
4.680
844.696
398.659
1.537
0.121
0.499
73.671
476.127
3.935
-0.088
-0.130
-0.381
-0.611
-0.033
-0.227
1.254
3.824
0.215
-0.148
-0.436
-0.514
-0.269
-0.193
-0.164
-0.042
-0.005
0.000
0.001
0.
0.
0.
0.
0.
0.
0.
0.
0.
0.001
0.001
0.002
0.002
0.002
0.002
0.002
0.002
0.002
0.002
0.003
0.003
0.002
0.
-0.003
-0.005
-0.004
-0.001
0.002
0.003
0.002
-0.004
-0.008
0.007
0.041
-0.020
-0.043
-0.007
8.822
95372.164
100003.695
6.208
-0.073
0.048
0.605
1.401
0.137
-0.062
-0.033
-0.050
-0.207
-0.281
2.282
329.745
427.562
5.155
-0.107
-0.269
-0.497
-0.524
-0.585
-0.482
-0.164
-0.017
-0.001
0.001
0.
0.
0.
0.
0.
0.
0.
0.
0.
0.
0.000
0.001
0.001
0.001
0.002
0.002
0.002
0.002
0.002
0.003
0.003
0.003
0.002
0.001
0.
0.001
0.001
0.002
0.003
0.001
-0.006
0.001
0.905
3.779
0.276
-0.039
0.129
119.192
39205.813
100.403
0.397
0.095
2.507
27.288
327.945
40.532
0.009
-0.023
-0.015
-0.041
0.065
26.200
100021.625
4333.150
15.635
0.155
-0.250
-0.461
-0.414
-0.472
-0.305
-0.133
-0.019
-0.001
0.001
0.
0.
0.
0.
0.
0.
0.
0.
0.
0.
0.
0.
0.000
0.001
0.001
0.001
0.001
0.001
0.002
0.002
0.002
0.002
0.002
0.002
0.001
0.002
0.002
0.002
0.003
0.000
-0.007
0.008
1.773
8.967
0.555
-0.033
0.014
11.202
224.969
6.232
-0.441
18.939
1948.738
100007.414
510.094
14.442
-0.026
-0.034
-0.029
-0.028
3.202
19024.863
90619.641
26.010
76.591
1.243
-0.320
0.059
0.429
0.022
-0.120
-0.018
-0.009
0.000
0.001
0.
0.
0.
0.
0.
0.
0.
0.
0.
0.
0.
0.
0.
0.000
0.000
0.000
0.001
0.001
0.001
0.001
0.001
0.001
0.001
0.001
0.001
0.001
0.002
0.003
0.003
0.001
-0.006
-0.010
0.093
0.306
0.015
-0.028
-0.024
0.045
0.241
-0.061
-0.603
-0.270
38.743
7878.785
65.009
0.046
-0.172
-0.082
-0.144
0.045
17.350
475.863
185.196
0.081
8.897
-0.317
-0.453
0.179
0.842
0.071
-0.022
-0.015
-0.005
0.000
0.001
0.
0.
0.
0.
0.
0.
0.
0.
0.
0.
0.
0.
0.
0.
0.
0.000
0.000
0.000
0.000
0.000
0.001
0.001
0.001
0.001
0.001
0.001
0.002
0.002
0.003
0.003
0.000
-0.007
-0.011
-0.014
-0.016
-0.014
-0.010
-0.007
-0.015
-0.102
-0.448
-0.567
-0.057
1.406
0.256
-0.163
-0.260
-0.216
-0.164
1.494
1534.855
2155.457
62.375
1.001
-0.650
-0.623
-0.159
0.006
0.171
0.005
-0.022
-0.013
-0.002
0.001
0.001
0.
0.
0.
0.
0.
0.
0.
0.
0.
0.
0.
0.
0.
0.
0.
0.
0.
0.
0.
0.000
0.000
0.000
0.000
0.001
0.001
0.001
0.002
0.002
0.003
0.003
0.003
0.001
-0.003
-0.005
-0.003
0.001
0.003
0.003
-0.001
-0.029
-0.114
-0.149
-0.070
-0.026
-0.029
-0.080
-0.506
23.063
30826.393
33.337
171.527
1939.056
100003.047
33.320
-0.070
-0.085
-0.044
-0.018
0.027
-0.013
-0.016
-0.007
0.000
0.001
0.001
0.
0.
0.
0.
0.
0.
0.
0.
0.
0.
0.
0.
0.
0.
0.
0.
0.
0.
0.
0.
0.
0.
0.000
0.001
0.001
0.001
0.001
0.001
0.002
0.002
0.002
0.002
0.001
0.000
0.001
0.003
0.005
0.005
0.002
-0.007
-0.025
-0.038
-0.032
-0.026
-0.023
-0.059
-0.610
32.757
48255.590
36.668
3.090
4335.812
4879.542
19.437
0.511
-0.041
-0.029
-0.018
-0.014
-0.011
-0.008
-0.002
0.001
0.001
0.001
0.
0.
0.
0.
0.
0.
0.
0.
0.
0.
0.
0.
0.
0.
0.
0.
0.
0.
0.
0.
0.
0.000
0.001
0.001
0.001
0.001
-0.002
-0.009
-0.003
-0.003
-0.003
-0.005
-0.008
-0.011
-0.016
-0.014
-0.007
-0.005
-0.012
-0.022
-0.030
-0.024
0.799
2.726
0.070
-0.036
-0.265
-0.530
-0.107
-0.092
3.187
11537.292
12267.101
52305.355
17.672
-0.011
-0.030
-0.017
-0.008
-0.004
-0.001
0.000
0.001
0.001
0.001
0.
0.
0.
0.
0.
0.
0.
0.
0.
0.
0.
0.
0.
0.
0.
0.
0.
0.
0.
0.
0.000
0.001
0.001
0.002
0.002
-0.001
-0.014
-0.043
-0.023
-0.009
-0.015
-0.018
0.003
0.072
-0.045
-0.081
-0.058
-0.038
-0.032
-0.006
0.842
2.412
95.976
2391.975
5.814
-0.019
-0.042
-0.120
-0.139
-0.050
0.053
4.744
130.920
1553.760
7.093
72.524
0.175
-0.018
-0.005
0.000
0.001
0.001
0.001
0.001
0.000
0.
0.
0.
0.
0.
0.
0.
0.
0.
0.
0.
0.
0.
0.
0.
0.
0.
0.
0.
0.000
0.001
0.001
0.002
0.002
0.002
-0.002
-0.030
-0.088
-0.040
-0.014
-0.024
0.004
4.702
64.637
3.408
-0.037
-0.164
-0.019
0.923
2.304
248.104
1714.626
27.590
1212.521
17.740
-0.016
-0.014
-0.012
-0.017
-0.025
-0.041
0.465
62.325
82.263
31.980
171.156
1.234
-0.020
-0.007
0.000
0.002
0.001
0.001
0.000
0.
0.
0.
0.
0.
0.
0.
0.
0.
0.
0.
0.
0.
0.
0.
0.
0.
0.
0.
0.000
0.000
0.001
0.001
0.001
0.002
0.002
-0.002
-0.029
-0.116
-0.151
-0.019
-0.023
0.425
111.912
17141.129
68.868
16.625
1.284
4.264
899.247
497.166
371.223
3011.548
6.001
5.155
0.698
-0.017
-0.005
0.000
-0.001
-0.008
-0.029
-0.032
0.744
15.847
18.655
21.500
0.452
-0.019
-0.006
0.
0.001
0.001
0.000
0.
0.
0.
0.
0.
0.
0.
0.
0.
0.
0.
0.
0.
0.
0.
0.
0.
0.
0.
0.
0.000
0.001
0.001
0.001
0.001
0.001
0.000
-0.001
-0.010
-0.040
-0.059
-0.031
-0.018
3.793
45223.316
100074.203
488.610
100021.695
3034.147
140.062
7886.716
3012.284
4.162
2.872
0.113
-0.029
-0.022
-0.009
0.000
0.003
0.003
-0.001
-0.014
-0.034
-0.006
0.514
0.312
0.037
-0.025
-0.016
-0.004
0.000
0.001
0.000
0.000
0.
0.
0.
0.
0.
0.
0.
0.
0.
0.
0.
0.
0.
0.
0.
0.
0.
0.
0.
0.000
0.000
0.001
0.001
0.001
0.000
-0.001
-0.002
-0.001
-0.001
-0.005
-0.011
-0.018
-0.028
0.870
298.941
459.074
1409.958
1631.846
100203.094
993.139
8.120
4.552
0.067
-0.027
-0.026
-0.017
-0.006
-0.001
0.002
0.003
0.003
0.002
-0.004
-0.018
-0.027
-0.021
-0.031
-0.032
-0.021
-0.007
-0.001
0.000
0.000
0.000
0.
0.
0.
0.
0.
0.
0.
0.
0.
0.
0.
0.
0.
0.
0.
0.
0.
0.
0.
0.
0.000
0.000
0.001
0.001
0.001
0.000
-0.002
-0.003
-0.002
0.000
-0.005
-0.015
-0.026
-0.046
-0.079
0.148
1.173
4.071
2.052
2116.146
1844.572
-0.538
-0.219
-0.035
-0.017
-0.007
-0.002
0.001
0.002
0.002
0.003
0.003
0.002
0.000
-0.005
-0.013
-0.017
-0.018
-0.013
-0.005
-0.001
0.000
0.001
0.000
0.000
0.
0.
0.
0.
0.
0.
0.
0.
0.
0.
0.
0.
0.
0.
0.
0.
0.
0.
0.000
0.000
0.000
0.000
0.001
0.001
0.001
0.000
-0.001
-0.002
0.000
-0.001
-0.011
-0.021
-0.023
0.563
3.165
0.339
1.370
0.242
5.084
1.049
-0.173
-0.577
-0.104
-0.018
-0.002
0.002
0.003
0.003
0.002
0.002
0.002
0.001
0.002
0.001
0.000
-0.002
-0.004
-0.004
-0.002
-0.001
0.000
0.001
0.000
0.000
0.
0.
0.
0.
0.
0.
0.
0.
0.
0.
0.
0.
0.
0.
0.
0.
0.
0.000
0.000
0.001
0.000
0.001
0.001
0.001
0.001
0.002
0.001
0.001
0.001
0.002
-0.001
-0.013
-0.024
0.029
13.021
247.545
43.106
7883.366
100.006
478.258
701.120
50.736
1.926
-0.034
-0.020
-0.002
0.003
0.004
0.003
0.002
0.001
0.001
0.001
0.001
0.001
0.001
0.000
0.
0.
0.000
0.000
0.001
0.000
0.000
0.
0.
0.
0.
0.
0.
0.
0.
0.
0.
0.
0.
0.
0.
0.
0.
0.
0.000
0.000
0.001
0.001
0.001
0.001
0.001
0.001
0.002
0.002
0.002
0.002
0.002
0.003
0.001
-0.010
-0.025
-0.014
3.050
27.946
203.825
100037.797
39526.465
13769.290
4786.870
100001.828
76.810
0.061
-0.031
-0.013
0.000
0.003
0.003
0.002
0.001
0.000
0.000
0.000
0.001
0.001
0.001
0.001
0.001
0.001
0.000
0.000
0.000
0.
0.
0.
0.
0.
0.
0.
0.
0.
0.
0.
0.
0.
0.
0.
0.
0.
0.000
0.000
0.001
0.001
0.001
0.001
0.
0.000
0.000
0.001
0.002
0.002
0.003
0.003
0.004
0.002
-0.003
-0.017
-0.032
-0.017
0.264
4.613
20.135
7850.183
4573.106
43.195
1116.398
11.349
1.092
-0.025
-0.032
-0.006
0.002
0.003
0.002
0.001
0.000
0.
0.
0.000
0.000
0.000
0.000
0.000
0.000
0.000
0.000
0.
0.
0.
0.
0.
0.
0.
0.
0.
0.
0.
0.
0.
0.
0.
0.
0.
0.
0.000
0.001
0.001
0.001
0.001
-0.002
-0.011
-0.019
-0.012
-0.002
0.001
0.002
0.002
0.003
0.003
0.004
0.002
-0.003
-0.016
-0.035
-0.057
-0.274
-0.294
23034.984
15035.540
-0.234
1.372
0.475
-0.131
-0.380
-0.141
-0.021
0.000
0.003
0.002
0.001
0.000
0.
0.
0.
0.
0.000
0.000
0.000
0.
0.
0.
0.
0.
0.
0.
0.
0.
0.
0.
0.
0.
0.
0.
0.
0.
0.
0.
0.
0.
0.000
0.001
0.001
0.002
-0.001
-0.018
-0.104
-0.213
-0.112
-0.021
-0.002
0.001
0.002
0.002
0.003
0.003
0.004
0.003
-0.001
-0.008
-0.026
-0.115
-0.627
-0.079
-0.169
-0.638
-0.110
-0.224
-0.458
-0.624
-0.608
-0.067
-0.002
0.003
0.003
0.001
0.000
0.
0.
0.
0.
0.
0.
0.
0.
0.
0.
0.
0.
0.
0.
0.
0.
0.
0.
0.
0.
0.
0.
0.
0.
0.
0.
0.
0.
0.001
0.001
0.002
0.002
-0.003
-0.057
-0.427
-0.610
-0.489
-0.073
-0.006
0.001
0.002
0.002
0.002
0.003
0.004
0.004
0.004
0.003
-0.001
-0.014
-0.097
-0.289
-0.285
-0.105
-0.047
-0.143
0.131
1.390
-0.564
-0.102
-0.003
0.003
0.003
0.002
0.001
0.
0.
0.
0.
0.
0.
0.
0.
0.
0.
0.
0.
0.
0.
0.
0.
0.
0.
0.
0.
0.
0.
0.
0.
0.
0.
0.
0.
0.000
0.001
0.002
0.001
-0.004
-0.060
-0.454
-0.576
-0.548
-0.092
-0.016
0.
0.002
0.002
0.002
0.002
0.003
0.004
0.005
0.005
0.005
0.004
-0.001
-0.008
-0.011
-0.014
-0.038
-0.263
-0.499
-0.611
-0.554
-0.058
-0.002
0.003
0.003
0.002
0.001
0.
0.
0.
0.
0.
0.
0.
0.
0.
0.
0.
0.
0.
0.
0.
0.
0.
0.
0.
0.
0.
0.
0.
0.
0.
0.
0.
0.
0.000
0.001
0.002
0.001
-0.002
-0.027
-0.166
-0.508
-0.567
-0.227
-0.026
-0.001
0.001
0.002
0.001
0.001
0.002
0.003
0.004
0.004
0.005
0.005
0.006
0.005
0.002
-0.005
-0.023
-0.079
-0.267
-0.327
-0.118
-0.023
-0.003
0.002
0.003
0.002
0.001
0.000
0.
0.
0.
0.
0.
0.
0.
0.
0.
0.
0.
0.
0.
0.
0.
0.
0.
0.
0.
0.
0.
0.
0.
0.
0.
0.
0.
0.000
0.001
0.002
0.002
-0.001
-0.015
-0.155
-0.534
-0.609
-0.345
-0.035
-0.002
0.001
0.002
0.001
0.001
0.001
0.001
0.002
0.003
0.004
0.004
0.005
0.004
0.003
-0.003
-0.013
-0.027
-0.046
-0.052
-0.038
-0.022
-0.009
-0.001
0.002
0.002
0.001
0.001
0.
0.
0.
0.
0.
0.
0.
0.
0.
0.
0.
0.
0.
0.
0.
0.
0.
0.
0.
0.
0.
0.
0.
0.
0.
0.
0.
0.000
0.001
0.001
0.002
0.001
-0.006
-0.067
-0.337
-0.442
-0.146
-0.018
0.000
0.001
0.002
0.001
0.001
0.001
0.001
0.001
0.002
0.002
0.002
0.003
0.003
0.003
0.000
-0.006
-0.017
-0.030
-0.036
-0.030
-0.022
-0.014
-0.006
0.000
0.001
0.001
0.001
0.000
0.
0.
0.
0.
0.
0.
0.
0.
0.
0.
0.
0.
0.
0.
0.
0.
0.
0.
0.
0.
0.
0.
0.
0.
0.
0.
0.
0.001
0.001
0.002
0.002
0.000
-0.011
-0.042
-0.055
-0.022
-0.003
0.001
0.001
0.001
0.001
0.001
0.001
0.001
0.001
0.001
0.001
0.001
0.002
0.002
0.003
0.002
-0.001
-0.011
-0.036
-0.075
-0.068
-0.013
-0.015
-0.009
-0.002
0.001
0.001
0.001
0.000
0.
0.
0.
0.
0.
0.
0.
0.
0.
0.
0.
0.
0.
0.
0.
0.
0.
0.
0.
0.
0.
0.
0.
0.
0.
0.
0.
0.000
0.001
0.001
0.002
0.002
0.000
-0.002
-0.003
-0.001
0.001
0.001
0.001
0.001
0.001
0.000
0.001
0.001
0.001
0.001
0.001
0.001
0.001
0.001
0.003
0.003
0.001
-0.009
-0.071
-0.261
-0.263
-0.026
-0.013
-0.008
-0.002
0.001
0.001
0.001
0.000
0.
0.
0.
0.
0.
0.
0.
0.
0.
0.
0.
0.
0.
0.
0.
0.
0.
0.
0.
0.
0.
0.
0.
0.
0.
0.
0.
0.
0.000
0.001
0.001
0.002
0.002
0.001
0.001
0.001
0.001
0.001
0.000
0.000
0.000
0.000
0.000
0.000
0.000
0.000
0.000
0.000
0.000
0.001
0.002
0.003
0.002
-0.008
-0.086
-0.363
-0.413
-0.120
-0.020
-0.007
-0.001
0.001
0.001
0.001
0.000
0.
0.
0.
0.
0.
0.
0.
0.
0.
0.
0.
0.
0.
0.
0.
0.
0.
0.
0.
0.
0.
0.
0.
0.
0.
0.
0.
0.
0.000
0.000
0.001
0.001
0.001
0.001
0.001
0.001
0.001
0.000
0.000
0.000
0.
0.000
0.000
0.000
0.000
0.
0.
0.
0.000
0.001
0.002
0.002
0.002
-0.003
-0.035
-0.145
-0.177
-0.062
-0.014
-0.003
0.000
0.001
0.001
0.000
0.000
0.
0.
0.
0.
0.
0.
0.
0.
0.
0.
0.
0.
0.
0.
0.
0.
0.
0.
0.
0.
0.
0.
0.
0.
0.
0.
0.
0.
0.
0.
0.000
0.000
0.000
0.000
0.000
0.000
0.000
0.000
0.000
0.
0.
0.
0.
0.
0.
0.
0.
0.
0.
0.000
0.001
0.002
0.002
0.001
-0.006
-0.020
-0.026
-0.013
-0.003
0.
0.001
0.001
0.001
0.000
0.
0.
0.
0.
0.
0.
0.
0.
0.
0.
0.
0.
0.
0.
0.
0.
0.
0.
0.
0.
0.
0.
0.
0.
0.
0.
0.
0.
0.
0.
0.
0.
0.
0.000
0.000
0.000
0.000
0.000
0.
0.
0.
0.
0.
0.
0.
0.
0.
0.
0.
0.
0.000
0.000
0.001
0.001
0.001
0.001
-0.001
-0.001
-0.001
0.001
0.001
0.001
0.001
0.000
0.000
0.
0.
0.
0.
0.
0.
0.
0.
0.
0.
0.
0.
0.
0.
0.
0.
0.
0.
0.
0.
0.
0.
0.
0.
0.
0.
0.
0.
0.
0.
0.
0.
0.
0.
0.
0.
0.
0.
0.
0.
0.
0.
0.
0.
0.
0.
0.
0.
0.
0.
0.
0.000
0.000
0.001
0.001
0.001
0.001
0.001
0.001
0.001
0.001
0.001
0.000
0.000
0.
0.
0.
0.
0.
0.
0.
0.
0.
0.
0.
0.
0.
0.
0.
0.
0.
0.
0.
0.
0.
0.
0.
0.
0.
0.
0.
0.
0.
0.
0.
0.
0.
0.
0.
0.
0.
0.
0.
0.
0.
0.
0.
0.
0.
0.
0.
0.
0.
0.
0.
0.
0.
0.000
0.000
0.001
0.001
0.001
0.001
0.001
0.001
0.000
0.000
0.000
0.
0.
0.
0.
0.
0.
0.
0.
0.
0.
0.
0.
0.
0.
0.
0.
0.
0.
0.
0.
0.
0.
0.
0.
0.
0.
0.
0.
0.
0.
0.
0.
0.
0.
0.
0.
0.
0.
0.
0.
0.
0.
0.
0.
0.
0.
0.
0.
0.
0.
0.
0.
0.
0.
0.
0.000
0.000
0.000
0.000
0.000
0.000
0.000
0.000
0.
0.
0.
0.
0.
0.
0.
0.
0.
0.
0.
0.
0.
0.
0.
0.
0.
0.
0.
0.
0.
0.
0.
0.
0.
0.
0.
0.
0.
0.
0.
0.
0.
0.
0.
0.
0.
0.
0.
0.
0.
0.
0.
0.
0.
0.
0.
0.
0.
0.
0.
0.
0.
0.
0.
0.
0.
0.
0.
0.000
0.000
0.000
0.000
0.
0.
0.
0.
0.
0.
0.
0.
0.
0.
0.
0.
0.
0.
0.
0.
0.
0.
0.
0.
0.
0.
0.
0.
0.
0.
0.
0.
0.
0.
0.
0.
0.
0.
0.
0.
0.
0.
0.
0.
0.
0.
0.
0.
0.
0.
0.
0.
0.
0.
0.
0.
0.
0.
0.
0.
0.
0.
0.
0.
0.
0.
0.
0.
0.
0.
0.
0.
0.
0.
0.
0.
0.
0.
0.
0.
0.
0.
0.
0.
0.
0.
0.
0.
0.
0.
0.
0.
0.
0.
0.
0.
0.
0.
0.
0.
0.
0.
0.
0.
0.
0.
0.
0.
0.
0.
0.
0.
0.
0.
0.
0.
0.
0.
0.
0.
0.
0.
0.
0.
0.
0.
0.
0.
0.
0.
0.
0.
0.
0.
0.
0.
0.
0.
0.
0.
0.
0.
0.
0.
0.
0.
0.
0.
0.
0.
0.
0.
0.
0.
0.
0.
0.
0.
0.
0.
0.
0.
0.
0.
0.
0.
0.
0.
0.
0.
0.
0.
0.
0.
0.
0.
0.
0.
0.
0.
0.
0.
0.
0.
0.
0.
0.
0.
0.
0.
0.
0.
0.
0.
0.
0.
0.
0.
0.
0.
0.
0.
0.
0.
0.
0.
0.
0.
0.
0.
0.
0.
0.
0.
0.
0.
0.
0.
0.
0.
0.
0.
0.
0.
0.
0.
0.
0.
0.
0.
0.
0.
0.
0.
0.
0.
0.
0.
0.
0.
0.
0.
0.
0.
0.
0.
0.
0.
0.
0.
0.
0.
0.
0.
0.
0.
0.
0.
0.
0.
0.
0.
0.
0.
0.
0.
0.
0.
0.
0.
0.
0.
0.
0.
0.
0.
0.
0.
0.
0.
0.
0.
0.
0.
0.
0.
0.
0.
0.
0.
0.
0.
0.
0.
0.
0.
0.
0.
0.
0.
0.
0.
0.
0.
0.
0.
0.
0.
0.
0.
0.
0.
0.
0.
0.
0.
0.
0.
0.
0.
0.
0.
0.
0.
0.
0.
0.
0.
0.
0.
0.
0.
0.
0.
0.
0.
0.
0.
0.
0.
0.
0.
0.
0.
0.
0.
0.
0.
0.
0.
0.
0.
0.
0.
0.
0.
0.
0.
0.
0.
0.
0.
0.
0.
0.
0.
0.
0.
0.
0.
0.
0.
0.
0.
0.
0.
0.
0.
0.
0.
0.
0.
0.
0.
0.
0.
0.
0.
0.
0.
0.
0.
0.
0.
0.
0.
0.
0.
0.
0.
0.
0.
0.
0.
0.
0.
0.
0.
0.
0.
0.
0.
0.
0.
0.
0.
0.
0.
0.
0.
0.
0.
0.
0.
0.
0.
0.
0.
0.
0.
0.
0.
0.
0.
0.
0.
0.
0.
0.
0.
0.
0.
0.
0.
0.
0.
0.
0.
0.
0.
0.
0.
0.
0.
0.
0.
0.
0.
0.
0.
0.
0.
0.
0.
0.
0.
0.
0.
0.
0.
0.
0.
0.
0.
0.
0.
0.
0.
0.
0.
0.
0.
0.
0.
0.
0.
0.
0.
0.
0.
0.
0.
0.
0.
0.
0.
0.
0.
0.
0.
0.
0.
0.
0.
0.
0.
0.
0.
0.
0.
0.
0.
0.
0.
0.
0.
0.
0.
0.
0.
0.
0.
0.
0.
0.
0.
0.
0.
0.
0.
0.
0.
0.
0.
0.
0.
0.
0.
0.
0.
0.
0.
0.
0.
0.
0.
0.
0.
0.
0.
0.
0.
0.
0.
0.
0.
0.000
0.000
0.000
0.000
0.000
0.
0.
0.
0.
0.
0.
0.
0.
0.
0.
0.
0.
0.
0.
0.
0.
0.
0.
0.
0.
0.
0.
0.
0.
0.
0.
0.
0.
0.
0.
0.
0.
0.
0.
0.
0.
0.
0.
0.
0.
0.
0.
0.
0.
0.
0.
0.
0.
0.
0.
0.
0.
0.
0.
0.
0.
0.
0.
0.
0.000
0.000
0.000
0.000
0.000
0.000
0.000
0.000
0.
0.
0.
0.
0.
0.
0.
0.
0.
0.
0.
0.
0.
0.
0.
0.
0.
0.
0.
0.
0.
0.
0.
0.
0.
0.
0.
0.
0.
0.
0.
0.
0.
0.
0.
0.
0.
0.
0.
0.
0.
0.
0.
0.
0.
0.
0.
0.
0.
0.
0.
0.
0.
0.
0.
0.000
0.000
0.000
0.001
0.001
0.001
0.001
0.001
0.001
0.000
0.000
0.
0.
0.
0.
0.
0.
0.
0.
0.
0.
0.
0.
0.
0.
0.
0.
0.
0.
0.
0.
0.
0.
0.
0.
0.
0.
0.
0.
0.
0.
0.
0.
0.
0.
0.
0.
0.
0.
0.
0.
0.
0.
0.
0.
0.
0.
0.
0.
0.
0.
0.
0.
0.
0.
0.000
0.001
0.001
0.001
0.001
0.001
0.002
0.002
0.001
0.001
0.001
0.000
0.000
0.
0.
0.
0.
0.
0.
0.
0.
0.
0.
0.
0.
0.
0.
0.
0.
0.
0.
0.
0.
0.
0.
0.
0.
0.
0.
0.
0.
0.
0.
0.
0.
0.
0.
0.
0.
0.
0.
0.
0.
0.
0.
0.
0.
0.
0.
0.
0.
0.
0.
0.
0.000
0.001
0.001
0.001
0.002
0.002
0.002
0.002
0.002
0.002
0.002
0.001
0.001
0.000
0.000
0.
0.000
0.000
0.000
0.000
0.000
0.
0.
0.
0.
0.
0.
0.
0.
0.
0.
0.000
0.000
0.
0.
0.000
0.000
0.000
0.000
0.000
0.
0.
0.
0.
0.
0.
0.
0.
0.
0.
0.
0.
0.
0.
0.
0.
0.
0.
0.
0.
0.
0.
0.
0.
0.000
0.001
0.001
0.001
0.002
0.001
0.001
0.000
0.001
0.002
0.002
0.003
0.003
0.002
0.001
0.001
0.001
0.000
0.000
0.000
0.000
0.000
0.000
0.000
0.000
0.
0.
0.
0.
0.
0.000
0.000
0.000
0.000
0.000
0.000
0.001
0.001
0.001
0.000
0.000
0.000
0.
0.
0.
0.
0.
0.
0.
0.
0.
0.
0.
0.
0.
0.
0.
0.
0.
0.
0.
0.
0.
0.
0.000
0.000
0.002
0.002
0.002
0.002
0.002
-0.001
-0.003
-0.003
-0.006
-0.007
-0.002
0.002
0.003
0.003
0.002
0.002
0.001
0.001
0.001
0.001
0.001
0.001
0.000
0.000
0.000
0.000
0.
0.
0.000
0.001
0.001
0.001
0.001
0.001
0.001
0.001
0.001
0.001
0.001
0.001
0.000
0.000
0.
0.
0.
0.
0.
0.
0.
0.
0.
0.
0.
0.
0.
0.
0.
0.
0.
0.
0.
0.
0.
0.001
0.001
0.002
0.003
0.003
0.003
0.
-0.005
-0.011
-0.026
-0.085
-0.153
-0.082
-0.016
0.002
0.004
0.004
0.003
0.002
0.001
0.001
0.001
0.001
0.001
0.001
0.000
0.000
0.000
0.000
0.001
0.001
0.001
0.001
0.002
0.002
0.002
0.002
0.002
0.002
0.002
0.001
0.001
0.001
0.001
0.000
0.
0.
0.
0.
0.
0.
0.
0.
0.
0.
0.
0.
0.
0.
0.
0.
0.
0.
0.
0.001
0.001
0.002
0.003
0.004
0.004
0.002
-0.003
-0.013
-0.027
-0.121
-0.518
-0.550
-0.578
-0.161
-0.012
0.002
0.004
0.003
0.002
0.001
-0.001
-0.001
0.000
0.001
0.001
0.001
0.001
0.001
0.001
0.001
0.001
0.002
0.002
0.003
0.004
0.004
0.003
0.003
0.002
0.001
0.001
0.001
0.001
0.001
0.000
0.000
0.
0.
0.
0.
0.
0.
0.
0.
0.
0.
0.
0.
0.
0.
0.
0.
0.
0.000
0.001
0.001
0.002
0.004
0.004
0.004
0.000
-0.009
-0.027
-0.048
-0.246
-0.285
15.264
-0.423
-0.515
-0.044
-0.006
0.000
0.001
0.000
-0.003
-0.004
-0.003
-0.001
0.000
0.001
0.001
0.001
0.002
0.002
0.002
0.002
0.003
0.003
0.004
0.004
0.004
0.003
0.001
-0.001
-0.002
0.000
0.001
0.001
0.001
0.001
0.000
0.000
0.000
0.
0.
0.
0.
0.
0.
0.
0.
0.
0.
0.
0.
0.
0.
0.
0.001
0.001
0.002
0.002
0.003
0.001
-0.001
-0.007
-0.024
-0.038
-0.041
-0.039
0.425
6.360
-0.384
-0.388
-0.058
-0.028
-0.012
-0.006
-0.007
-0.009
-0.009
-0.007
-0.003
0.
0.001
0.002
0.002
0.002
0.002
0.003
0.002
0.001
0.000
0.001
0.002
0.002
-0.001
-0.006
-0.010
-0.011
-0.005
0.000
0.002
0.002
0.002
0.001
0.001
0.001
0.000
0.000
0.
0.
0.
0.
0.
0.
0.
0.
0.
0.
0.
0.
0.000
0.001
0.001
0.002
0.001
-0.005
-0.020
-0.034
-0.041
-0.046
-0.031
0.045
-0.033
0.375
1.580
36.080
22.804
2.635
0.456
-0.035
-0.022
-0.017
-0.015
-0.013
-0.008
-0.003
0.
0.001
0.002
0.003
0.003
0.003
0.002
-0.001
-0.010
-0.022
-0.017
-0.009
-0.010
-0.017
-0.025
-0.029
-0.026
-0.015
-0.004
0.002
0.004
0.003
0.003
0.002
0.002
0.001
0.001
0.001
0.000
0.
0.
0.
0.
0.
0.
0.
0.
0.
0.
0.000
0.001
0.001
0.001
-0.003
-0.038
-0.188
-0.336
-0.244
-0.088
-0.034
-0.043
-0.089
-0.022
7.787
17189.271
3088.540
225.126
10.354
-0.054
-0.039
-0.025
-0.017
-0.012
-0.006
-0.001
0.001
0.002
0.003
0.004
0.003
0.002
-0.001
-0.010
-0.038
-0.078
-0.062
-0.027
-0.025
-0.032
-0.036
-0.031
-0.029
-0.022
-0.010
0.002
0.005
0.005
0.004
0.003
0.002
0.003
0.002
0.002
0.001
0.000
0.
0.
0.
0.
0.
0.
0.
0.
0.
0.000
0.001
0.001
0.001
-0.007
-0.097
-0.507
-0.556
-0.597
-0.075
0.759
1.316
-0.013
0.024
34.530
599.191
72.653
0.789
0.031
-0.093
-0.058
-0.029
-0.017
-0.008
-0.002
0.002
0.003
0.004
0.004
0.004
0.003
0.000
-0.007
-0.019
-0.050
-0.091
-0.070
-0.032
-0.012
-0.023
0.198
0.402
0.049
-0.023
-0.013
0.000
0.004
0.002
0.000
-0.001
0.000
0.001
0.002
0.002
0.002
0.001
0.000
0.
0.
0.
0.
0.
0.
0.
0.
0.000
0.001
0.001
0.001
-0.005
-0.070
-0.410
-0.617
-0.536
0.352
124.161
944.883
6.052
0.084
28.231
329.159
4.650
-0.039
-0.442
-0.585
-0.233
-0.043
-0.014
-0.003
0.002
0.004
0.004
0.005
0.005
0.005
0.003
-0.002
-0.010
-0.019
-0.035
-0.050
-0.042
-0.024
0.042
0.048
6.633
18.771
0.398
-0.027
-0.018
-0.004
-0.004
-0.008
-0.011
-0.012
-0.012
-0.007
0.000
0.002
0.002
0.002
0.001
0.
0.
0.
0.
0.
0.
0.
0.
0.000
0.001
0.001
0.002
0.000
-0.016
-0.083
-0.177
-0.132
0.686
324.142
16894.857
61.999
14.102
0.861
0.929
0.024
-0.174
-0.237
-0.172
-0.613
-0.097
-0.009
0.000
0.003
0.004
0.004
0.005
0.005
0.005
0.003
-0.004
-0.012
-0.020
-0.024
-0.034
-0.038
-0.032
-0.028
0.340
39.139
150.643
42.171
-0.029
-0.022
-0.015
-0.018
-0.008
0.367
0.513
-0.005
-0.024
-0.009
0.001
0.004
0.003
0.002
0.001
0.000
0.000
0.
0.
0.
0.
0.
0.000
0.001
0.001
0.002
0.002
0.000
-0.007
-0.023
-0.040
0.021
7.966
99.916
2139.373
100020.203
33.475
-0.028
-0.092
-0.280
3.534
8.333
-0.553
-0.115
-0.009
-0.009
-0.003
0.001
0.004
0.004
0.005
0.005
0.002
-0.007
-0.020
-0.029
-0.013
-0.005
-0.044
-0.064
-0.060
-0.009
0.880
1.056
0.146
-0.037
-0.036
-0.058
-0.032
1.114
155.830
329.185
1.781
-0.020
-0.027
-0.004
0.005
0.005
0.004
0.002
0.001
0.000
0.000
0.000
0.000
0.
0.
0.
0.000
0.001
0.001
0.002
0.003
0.002
-0.003
-0.020
-0.040
-0.001
2.214
263.779
13137.857
15.179
-0.007
-0.073
-0.395
-0.587
-0.617
-0.499
-0.053
-0.033
-0.044
-0.026
-0.008
0.000
0.003
0.005
0.005
0.000
-0.015
-0.038
-0.041
0.689
0.601
-0.114
-0.356
-0.297
-0.103
-0.060
-0.081
-0.086
-0.061
-0.119
-0.383
0.198
34.442
1250.732
3524.887
366.530
1.614
-0.059
-0.018
0.003
0.007
0.006
0.004
0.002
0.001
0.001
0.001
0.000
0.000
0.
0.
0.000
0.000
0.001
0.002
0.003
0.003
0.002
-0.004
-0.019
-0.038
-0.023
0.629
2.016
0.141
0.026
-0.025
-0.094
-0.254
-0.272
-0.093
-0.030
-0.022
-0.019
-0.015
-0.014
-0.006
0.002
0.004
0.004
-0.003
-0.022
-0.046
-0.048
-0.012
-0.003
-0.346
-0.604
-0.627
-0.103
0.107
-0.002
0.518
0.190
0.639
-0.405
-0.169
17.513
16.012
4907.990
34030.766
7.154
-0.362
-0.088
-0.005
0.005
0.004
0.004
0.003
0.002
0.001
0.001
0.001
0.000
0.
0.
0.
0.000
0.000
0.001
0.002
0.003
0.003
0.002
-0.003
-0.012
-0.022
-0.025
-0.029
-0.028
-0.019
-0.028
-0.037
-0.044
-0.040
-0.032
-0.030
-0.021
0.170
0.249
-0.011
-0.010
0.001
0.004
0.003
-0.005
-0.015
-0.027
-0.033
-0.036
-0.062
-0.207
0.807
0.552
118.406
437.078
39.659
999.326
12.358
4.707
0.039
-0.565
-0.068
1.105
65.655
58.963
0.212
-0.657
-0.381
-0.032
-0.026
-0.027
-0.009
0.000
0.000
0.000
0.001
0.001
0.000
0.
0.
0.
0.
0.
0.000
0.001
0.002
0.002
0.002
0.002
0.
-0.004
-0.008
-0.012
-0.016
-0.019
-0.021
-0.023
-0.021
-0.019
-0.023
-0.028
-0.019
0.311
0.252
-0.014
-0.009
0.001
0.004
0.002
-0.006
-0.012
-0.006
-0.017
-0.035
-0.045
6.658
4281.943
405.763
703.284
740.097
376.134
34270.969
4220.863
3.110
-0.321
-0.325
-0.512
-0.076
17.049
0.288
0.185
-0.627
-0.540
-0.152
-0.509
-0.545
-0.181
-0.056
-0.050
-0.018
-0.002
0.001
0.001
0.
0.
0.
0.
0.
0.
0.
0.001
0.001
0.002
0.002
0.002
0.002
0.001
-0.001
-0.005
-0.010
-0.011
-0.011
-0.009
-0.009
-0.014
-0.022
-0.025
-0.009
-0.009
-0.014
-0.005
0.003
0.004
-0.001
-0.013
-0.018
-0.021
-0.031
-0.047
-0.034
17.816
100007.508
3471.888
24.639
84.615
331.304
82.503
1274.555
11.675
-0.091
-0.065
-0.208
-0.658
-0.602
-0.411
-0.148
-0.325
-0.151
-0.499
0.218
2.322
-0.589
-0.588
-0.553
-0.231
-0.023
-0.001
0.001
0.
0.
0.
0.
0.
0.
0.
0.
0.000
0.001
0.002
0.002
0.002
0.002
0.002
0.000
-0.002
-0.003
-0.003
-0.002
-0.002
-0.004
-0.009
-0.016
-0.016
-0.013
-0.008
0.000
0.004
0.002
-0.007
-0.012
0.325
1.167
0.085
-0.042
-0.019
5.286
121.230
68.662
0.784
0.619
2.566
-0.197
1.969
0.199
-0.059
-0.025
-0.037
-0.128
-0.182
1.038
76.861
37.752
18.427
0.263
198.224
888.373
-0.587
14.380
7.602
-0.500
-0.084
-0.004
0.001
0.
0.
0.
0.
0.
0.
0.
0.
0.
0.
0.000
0.001
0.001
0.001
0.001
0.001
0.001
0.001
0.001
0.002
0.002
0.001
-0.001
-0.002
-0.003
-0.002
0.000
0.002
0.003
-0.001
-0.009
0.180
83.586
3011.245
12.120
0.493
0.404
224.960
100002.172
93.449
-0.062
-0.415
-0.217
0.305
0.190
-0.059
-0.071
-0.031
-0.021
-0.076
0.010
8.032
5449.115
26237.137
29529.088
4.740
7.515
5.882
0.513
394.608
197.990
-0.313
-0.099
-0.005
0.001
0.
0.
0.
0.
0.
0.
0.
0.
0.
0.
0.
0.
0.000
0.001
0.001
0.001
0.001
0.001
0.002
0.002
0.003
0.003
0.002
0.002
0.002
0.002
0.002
0.003
0.003
-0.001
-0.011
0.334
399.749
100000.406
36.211
0.818
0.418
17.686
486.898
8.922
-0.192
-0.497
1.434
33.210
3.371
-0.277
-0.398
-0.133
-0.045
0.020
24.340
1150.967
101.496
673.850
100658.984
889.780
1.522
30.349
442.568
38.661
3.787
-0.081
-0.038
-0.003
0.001
0.
0.
0.
0.
0.
0.
0.
0.
0.
0.
0.
0.
0.000
0.000
0.001
0.001
0.001
0.001
0.002
0.002
0.002
0.002
0.002
0.002
0.003
0.003
0.003
0.004
0.004
0.001
-0.009
0.011
2.516
13.105
0.742
0.017
-0.008
0.055
0.283
-0.262
4.030
55.325
0.438
11.854
1.318
-0.585
-0.462
-0.252
-0.084
0.350
449.321
100013.914
252.644
2.224
5088.868
70.696
-0.069
71.610
1917.664
12.649
0.420
-0.018
-0.009
-0.001
0.001
0.
0.
0.
0.
0.
0.
0.
0.
0.
0.
0.
0.
0.
0.
0.000
0.000
0.000
0.000
0.001
0.001
0.001
0.001
0.001
0.002
0.002
0.003
0.003
0.004
0.004
0.003
-0.003
-0.012
-0.012
-0.006
-0.026
-0.026
-0.021
-0.016
-0.053
-0.520
0.373
5.557
-0.495
-0.051
-0.257
-0.602
-0.302
-0.357
2.747
11.110
7908.193
11649.701
24.786
0.289
-0.550
-0.610
-0.225
13.923
250.603
6.522
-0.003
-0.021
-0.006
0.000
0.001
0.
0.
0.
0.
0.
0.
0.
0.
0.
0.
0.
0.
0.
0.
0.
0.
0.000
0.000
0.000
0.000
0.000
0.000
0.001
0.001
0.002
0.002
0.003
0.003
0.003
0.003
0.002
-0.002
-0.009
-0.013
-0.013
-0.008
-0.002
0.001
-0.014
-0.172
-0.609
-0.545
-0.286
-0.047
-0.122
-0.607
-0.628
3.289
3834.266
2540.987
2464.964
802.863
5445.503
10.336
-0.138
-0.130
-0.046
2.155
17.688
1.249
-0.019
-0.014
-0.002
0.001
0.001
0.
0.
0.
0.
0.
0.
0.
0.
0.
0.
0.
0.
0.
0.
0.
0.
0.
0.
0.
0.000
0.000
0.000
0.001
0.001
0.002
0.001
0.000
-0.004
-0.001
-0.001
-0.001
0.000
0.000
-0.001
0.000
0.002
0.005
0.006
0.002
-0.017
-0.061
-0.075
-0.044
-0.024
-0.034
-0.100
-0.558
6.054
3076.062
1113.270
11.198
30.265
121.809
2.519
-0.012
-0.045
-0.034
-0.006
0.059
-0.007
-0.013
-0.005
0.
0.001
0.001
0.
0.
0.
0.
0.
0.
0.
0.
0.
0.
0.
0.
0.
0.
0.
0.
0.
0.
0.
0.
0.000
0.001
0.001
0.002
0.002
-0.001
-0.020
-0.074
-0.012
-0.015
-0.012
-0.011
-0.010
-0.013
-0.021
-0.024
-0.011
-0.001
-0.003
-0.013
-0.024
-0.031
-0.003
0.035
-0.022
-0.040
-0.220
-0.306
1.612
1.425
0.257
17.761
19.915
6.970
0.298
-0.040
-0.030
-0.019
-0.013
-0.010
-0.005
-0.001
0.001
0.001
0.001
0.
0.
0.
0.
0.
0.
0.
0.
0.
0.
0.
0.
0.
0.
0.
0.
0.
0.
0.
0.000
0.001
0.001
0.002
0.002
0.001
-0.012
-0.142
-0.388
0.059
0.052
-0.024
-0.027
-0.032
-0.064
-0.254
-0.403
-0.173
-0.041
-0.025
-0.025
-0.006
0.015
0.445
1.364
0.019
-0.026
-0.049
-0.111
-0.068
-0.051
-0.056
0.277
1.247
2.685
0.136
-0.031
-0.026
-0.015
-0.005
-0.001
0.000
0.001
0.001
0.001
0.000
0.
0.
0.
0.
0.
0.
0.
0.
0.
0.
0.
0.
0.
0.
0.
0.
0.
0.
0.000
0.001
0.001
0.002
0.002
0.002
0.
-0.027
-0.370
-0.313
9.388
6.449
-0.030
-0.039
0.038
0.124
-0.401
-0.630
-0.644
-0.139
-0.002
0.020
0.774
1.527
0.150
0.403
0.024
-0.019
-0.019
-0.027
-0.031
-0.039
-0.049
-0.048
0.034
0.082
0.014
0.042
-0.023
-0.014
-0.003
0.001
0.002
0.001
0.001
0.000
0.000
0.
0.
0.
0.
0.
0.
0.
0.
0.
0.
0.
0.
0.
0.
0.
0.
0.
0.000
0.001
0.001
0.001
0.002
0.001
0.000
-0.002
-0.025
-0.316
-0.438
-0.007
0.012
-0.035
0.070
5.710
8.872
5.227
9.262
-0.429
-0.084
2.000
1.558
0.941
1.750
0.072
-0.017
-0.021
-0.014
-0.006
-0.008
-0.013
-0.018
-0.025
-0.039
-0.044
-0.014
-0.006
-0.002
-0.024
-0.013
-0.002
0.001
0.001
0.001
0.000
0.000
0.
0.
0.
0.
0.
0.
0.
0.
0.
0.
0.
0.
0.
0.
0.
0.
0.
0.
0.000
0.001
0.001
0.001
0.001
-0.002
-0.006
-0.010
-0.017
-0.093
-0.444
-0.525
-0.140
-0.034
1.000
399.872
683.125
7030.197
34.940
10.725
2.128
4.039
3.026
0.078
0.035
-0.028
-0.025
-0.015
-0.005
0.000
0.000
-0.001
-0.003
-0.008
-0.020
-0.032
-0.036
-0.034
-0.029
-0.019
-0.008
-0.001
0.001
0.001
0.000
0.
0.
0.
0.
0.
0.
0.
0.
0.
0.
0.
0.
0.
0.
0.
0.
0.
0.
0.
0.
0.000
0.001
0.001
0.001
-0.001
-0.006
-0.013
-0.015
-0.018
-0.022
-0.045
-0.060
-0.039
-0.035
0.202
26.458
763.695
100006.016
52.595
489.467
397.365
-0.241
-0.037
-0.030
-0.023
-0.015
-0.008
-0.002
0.001
0.002
0.002
0.002
0.002
-0.001
-0.006
-0.016
-0.022
-0.023
-0.018
-0.009
-0.003
0.
0.001
0.000
0.000
0.
0.
0.
0.
0.
0.
0.
0.
0.
0.
0.
0.
0.
0.
0.
0.
0.000
0.000
0.000
0.000
0.000
0.001
0.002
0.001
-0.001
-0.008
-0.014
-0.016
-0.017
-0.014
-0.010
-0.011
-0.018
-0.073
-0.441
-0.506
2.737
17.475
0.450
6627.159
5803.733
-0.569
-0.240
-0.025
-0.008
-0.002
0.002
0.002
0.002
0.003
0.003
0.003
0.002
0.002
-0.001
-0.004
-0.007
-0.007
-0.005
-0.002
0.000
0.001
0.000
0.000
0.000
0.
0.
0.
0.
0.
0.
0.
0.
0.
0.
0.
0.
0.
0.
0.
0.000
0.000
0.000
0.000
0.000
0.001
0.001
0.002
0.001
0.000
-0.006
-0.013
-0.014
-0.015
-0.009
-0.007
-0.014
-0.028
-0.096
-0.348
-0.147
0.000
-0.193
3.220
0.827
0.119
-0.639
-0.112
-0.015
0.
0.003
0.004
0.004
0.003
0.002
0.002
0.002
0.002
0.002
0.001
0.
-0.001
-0.001
0.000
0.000
0.000
0.001
0.000
0.000
0.
0.
0.
0.
0.
0.
0.
0.
0.
0.
0.
0.
0.
0.
0.
0.000
0.000
0.001
0.001
0.001
0.001
0.001
0.002
0.002
0.002
0.002
-0.001
-0.005
-0.007
-0.005
-0.002
-0.004
-0.016
-0.036
-0.010
0.623
14.889
332.693
19.586
85.422
101.713
14.174
0.804
-0.043
-0.028
-0.008
0.001
0.004
0.004
0.003
0.001
0.001
0.001
0.001
0.001
0.001
0.001
0.001
0.000
0.000
0.001
0.001
0.000
0.000
0.
0.
0.
0.
0.
0.
0.
0.
0.
0.
0.
0.
0.
0.
0.
0.
0.000
0.001
0.001
0.001
0.002
0.001
0.001
0.002
0.002
0.003
0.003
0.002
0.001
0.001
0.002
0.003
0.000
-0.013
-0.037
-0.036
2.477
8154.895
3467.780
318.712
370.665
418.884
6209.955
27.640
1.319
-0.006
-0.025
-0.006
0.002
0.003
0.002
0.001
0.001
0.000
0.000
0.001
0.001
0.001
0.001
0.001
0.001
0.000
0.000
0.000
0.
0.
0.
0.
0.
0.
0.
0.
0.
0.
0.
0.
0.
0.
0.
0.
0.000
0.001
0.001
0.001
0.002
0.002
0.001
-0.002
-0.003
-0.001
0.001
0.003
0.003
0.003
0.004
0.005
0.005
0.004
-0.005
-0.027
-0.050
0.649
345.615
79.481
92.955
60.316
52.511
100142.750
816.218
100159.695
2.849
-0.049
-0.016
-0.002
0.003
0.002
0.001
0.000
0.
0.
0.000
0.000
0.000
0.000
0.000
0.000
0.000
0.
0.
0.
0.
0.
0.
0.
0.
0.
0.
0.
0.
0.
0.
0.
0.
0.
0.000
0.000
0.001
0.001
0.002
0.002
0.001
-0.009
-0.046
-0.080
-0.041
-0.008
0.001
0.003
0.004
0.005
0.006
0.006
0.006
0.002
-0.009
-0.034
-0.042
2.105
-0.258
12.737
10.894
4.840
247.701
151.728
68.825
-0.246
-0.317
-0.046
-0.005
0.003
0.003
0.001
0.000
0.
0.
0.
0.
0.
0.
0.
0.
0.
0.
0.
0.
0.
0.
0.
0.
0.
0.
0.
0.
0.
0.
0.
0.
0.
0.
0.000
0.000
0.001
0.002
0.002
0.002
-0.005
-0.081
-0.523
-0.552
-0.473
-0.073
-0.005
0.002
0.003
0.004
0.005
0.006
0.007
0.006
0.003
-0.007
-0.024
-0.071
-0.445
-0.452
-0.477
-0.421
0.149
0.954
18.850
71.369
-0.527
-0.154
-0.008
0.003
0.003
0.002
0.001
0.
0.
0.
0.
0.
0.
0.
0.
0.
0.
0.
0.
0.
0.
0.
0.
0.
0.
0.
0.
0.
0.
0.
0.
0.
0.
0.000
0.000
0.001
0.002
0.002
0.001
-0.013
-0.247
-0.345
36.272
-0.177
-0.278
-0.017
0.000
0.003
0.004
0.004
0.005
0.006
0.007
0.007
0.005
0.001
-0.010
-0.048
-0.134
-0.143
-0.085
-0.068
1.139
11397.884
100001.063
0.263
-0.218
-0.009
0.004
0.004
0.003
0.001
0.000
0.
0.
0.
0.
0.
0.
0.
0.
0.
0.
0.
0.
0.
0.
0.
0.
0.
0.
0.
0.
0.
0.
0.
0.
0.
0.000
0.000
0.001
0.002
0.002
0.001
-0.011
-0.167
0.628
278.510
2.183
-0.307
-0.022
-0.001
0.002
0.003
0.003
0.004
0.005
0.006
0.006
0.006
0.006
0.005
0.002
-0.004
-0.013
-0.035
-0.048
-0.122
12.700
36.260
-0.512
-0.132
-0.008
0.002
0.003
0.003
0.002
0.001
0.000
0.
0.
0.
0.
0.
0.
0.
0.
0.
0.
0.
0.
0.
0.
0.
0.
0.
0.
0.
0.
0.
0.
0.
0.
0.
0.000
0.001
0.002
0.002
0.001
-0.007
-0.051
0.204
3.850
7.360
-0.372
-0.084
-0.004
0.002
0.003
0.003
0.002
0.003
0.005
0.006
0.006
0.007
0.007
0.006
0.004
-0.005
-0.022
-0.036
0.110
-0.173
-0.580
-0.286
-0.053
-0.017
-0.001
0.002
0.003
0.002
0.001
0.000
0.
0.
0.000
0.000
0.
0.
0.
0.
0.
0.
0.
0.
0.
0.
0.
0.
0.
0.
0.
0.
0.
0.
0.
0.
0.
0.
0.001
0.002
0.002
0.002
-0.004
-0.031
-0.208
30.335
125.924
-0.467
-0.140
-0.005
0.002
0.003
0.003
0.002
0.002
0.003
0.004
0.004
0.005
0.005
0.005
0.004
-0.003
-0.016
-0.029
0.019
0.025
0.008
-0.036
-0.036
-0.026
-0.009
0.000
0.002
0.002
0.001
0.001
0.
0.
0.000
0.000
0.000
0.
0.
0.
0.
0.
0.
0.
0.
0.
0.
0.
0.
0.
0.
0.
0.
0.
0.
0.
0.
0.
0.001
0.001
0.002
0.002
-0.001
-0.016
-0.234
-0.445
-0.509
-0.522
-0.069
-0.002
0.002
0.002
0.002
0.002
0.002
0.003
0.003
0.003
0.003
0.003
0.004
0.004
0.
-0.009
-0.022
-0.039
-0.027
0.152
0.098
0.080
-0.017
-0.015
-0.004
0.001
0.002
0.001
0.001
0.
0.
0.000
0.000
0.
0.
0.
0.
0.
0.
0.
0.
0.
0.
0.
0.
0.
0.
0.
0.
0.
0.
0.
0.
0.
0.
0.
0.001
0.002
0.002
0.001
-0.004
-0.046
-0.223
-0.310
-0.104
-0.013
0.001
0.002
0.002
0.002
0.001
0.002
0.002
0.002
0.002
0.003
0.003
0.003
0.004
0.003
-0.002
-0.012
-0.032
-0.043
0.018
2.896
9.004
0.399
-0.014
-0.007
0.000
0.002
0.001
0.001
0.
0.
0.
0.
0.
0.
0.
0.
0.
0.
0.
0.
0.
0.
0.
0.
0.
0.
0.
0.
0.
0.
0.
0.
0.
0.
0.
0.001
0.001
0.002
0.002
0.001
-0.003
-0.012
-0.015
-0.006
0.
0.002
0.002
0.002
0.001
0.001
0.001
0.001
0.002
0.002
0.002
0.002
0.002
0.003
0.004
0.002
-0.004
-0.046
-0.485
-0.482
11.920
50.000
1.169
-0.011
-0.006
0.000
0.002
0.001
0.001
0.
0.
0.
0.
0.
0.
0.
0.
0.
0.
0.
0.
0.
0.
0.
0.
0.
0.
0.
0.
0.
0.
0.
0.
0.
0.
0.
0.000
0.001
0.002
0.002
0.002
0.002
0.001
0.001
0.001
0.002
0.002
0.001
0.001
0.001
0.001
0.001
0.001
0.001
0.001
0.001
0.001
0.001
0.002
0.003
0.003
0.
-0.043
-0.537
-0.067
4.088
1.136
0.025
-0.012
-0.004
0.001
0.001
0.001
0.000
0.
0.
0.
0.
0.
0.
0.
0.
0.
0.
0.
0.
0.
0.
0.
0.
0.
0.
0.
0.
0.
0.
0.
0.
0.
0.
0.
0.
0.000
0.001
0.001
0.002
0.002
0.002
0.002
0.002
0.002
0.001
0.001
0.000
0.000
0.001
0.001
0.001
0.001
0.001
0.001
0.000
0.001
0.001
0.002
0.003
0.002
-0.017
-0.246
-0.577
-0.556
-0.455
-0.056
-0.010
-0.001
0.001
0.001
0.001
0.000
0.
0.
0.
0.
0.
0.
0.
0.
0.
0.
0.
0.
0.
0.
0.
0.
0.
0.
0.
0.
0.
0.
0.
0.
0.
0.
0.
0.
0.
0.000
0.000
0.001
0.001
0.001
0.001
0.001
0.001
0.000
0.000
0.
0.000
0.000
0.000
0.000
0.000
0.000
0.000
0.000
0.000
0.001
0.001
0.002
0.002
-0.002
-0.029
-0.130
-0.180
-0.072
-0.015
-0.002
0.001
0.001
0.001
0.000
0.
0.
0.
0.
0.
0.
0.
0.
0.
0.
0.
0.
0.
0.
0.
0.
0.
0.
0.
0.
0.
0.
0.
0.
0.
0.
0.
0.
0.
0.
0.
0.
0.000
0.000
0.000
0.000
0.000
0.000
0.
0.
0.
0.
0.
0.
0.
0.
0.
0.
0.
0.
0.000
0.001
0.002
0.002
0.002
-0.001
-0.007
-0.010
-0.005
-0.001
0.001
0.001
0.001
0.000
0.000
0.
0.
0.
0.
0.
0.
0.
0.
0.
0.
0.
0.
0.
0.
0.
0.
0.
0.
0.
0.
0.
0.
0.
0.
0.
0.
0.
0.
0.
0.
0.
0.
0.
0.
0.
0.
0.
0.
0.
0.
0.
0.
0.
0.
0.
0.
0.
0.
0.
0.
0.000
0.000
0.001
0.001
0.002
0.002
0.001
0.001
0.001
0.001
0.001
0.001
0.000
0.000
0.
0.
0.
0.
0.
0.
0.
0.
0.
0.
0.
0.
0.
0.
0.
0.
0.
0.
0.
0.
0.
0.
0.
0.
0.
0.
0.
0.
0.
0.
0.
0.
0.
0.
0.
0.
0.
0.
0.
0.
0.
0.
0.
0.
0.
0.
0.
0.
0.
0.
0.
0.
0.000
0.000
0.001
0.001
0.001
0.001
0.001
0.001
0.001
0.001
0.000
0.000
0.
0.
0.
0.
0.
0.
0.
0.
0.
0.
0.
0.
0.
0.
0.
0.
0.
0.
0.
0.
0.
0.
0.
0.
0.
0.
0.
0.
0.
0.
0.
0.
0.
0.
0.
0.
0.
0.
0.
0.
0.
0.
0.
0.
0.
0.
0.
0.
0.
0.
0.
0.
0.
0.
0.000
0.000
0.000
0.001
0.001
0.001
0.001
0.000
0.000
0.000
0.
0.
0.
0.
0.
0.
0.
0.
0.
0.
0.
0.
0.
0.
0.
0.
0.
0.
0.
0.
0.
0.
0.
0.
0.
0.
0.
0.
0.
0.
0.
0.
0.
0.
0.
0.
0.
0.
0.
0.
0.
0.
0.
0.
0.
0.
0.
0.
0.
0.
0.
0.
0.
0.
0.
0.
0.000
0.000
0.000
0.000
0.000
0.000
0.000
0.
0.
0.
0.
0.
0.
0.
0.
0.
0.
0.
0.
0.
0.
0.
0.
0.
0.
0.
0.
0.
0.
0.
0.
0.
0.
0.
0.
0.
0.
0.
0.
0.
0.
0.
0.
0.
0.
0.
0.
0.
0.
0.
0.
0.
0.
0.
0.
0.
0.
0.
0.
0.
0.
0.
0.
0.
0.
0.
0.
0.
0.
0.
0.
0.
0.
0.
0.
0.
0.
0.
0.
0.
0.
0.
0.
0.
0.
0.
0.
0.
0.
0.
0.
0.
0.
0.
0.
0.
0.
0.
0.
0.
0.
0.
0.
0.
0.
0.
0.
0.
0.
0.
0.
0.
0.
0.
0.
0.
0.
0.
0.
0.
0.
0.
0.
0.
0.
0.
0.
0.
0.
0.
0.
0.
0.
0.
0.
0.
0.
0.
0.
0.
0.
0.
0.
0.
0.
0.
0.
0.
0.
0.
0.
0.
0.
0.
0.
0.
0.
0.
0.
0.
0.
0.
0.
0.
0.
0.
0.
0.
0.
0.
0.
0.
0.
0.
0.
0.
0.
0.
0.
0.
0.
0.
0.
0.
0.
0.
0.
0.
0.
0.
0.
0.
0.
0.
0.
0.
0.
0.
0.
0.
0.
0.
0.
0.
0.
0.
0.
0.
0.
0.
0.
0.
0.
0.
0.
0.
0.
0.
0.
0.
0.
0.
0.
0.
0.
0.
0.
0.
0.
0.
0.
0.
0.
0.
0.
0.
0.
0.
0.
0.
0.
0.
0.
0.
0.
0.
0.
0.
0.
0.
0.
0.
0.
0.
0.
0.
0.
0.
0.
0.
0.
0.
0.
0.
0.
0.
0.
0.
0.
0.
0.
0.
0.
0.
0.
0.
0.
0.
0.
0.
0.
0.
0.
0.
0.
0.
0.
0.
0.
0.
0.
0.
0.
0.
0.
0.
0.
0.
0.
0.
0.
0.
0.
0.
0.
0.
0.
0.
0.
0.
0.
0.
0.
0.
0.
0.
0.
0.
0.
0.
0.
0.
0.
0.
0.
0.
0.
0.
0.
0.
0.
0.
0.
0.
0.
0.
0.
0.
0.
0.
0.
0.
0.
0.
0.
0.
0.
0.
0.
0.
0.
0.
0.
0.
0.
0.
0.
0.
0.
0.
0.
0.
0.
0.
0.
0.
0.
0.
0.
0.
0.
0.
0.
0.
0.
0.
0.
0.
0.
0.
0.
0.
0.
0.
0.
0.
0.
0.
0.
0.
0.
0.
0.
0.
0.
0.
0.
0.
0.
0.
0.
0.
0.
0.
0.
0.
0.
0.
0.
0.
0.
0.
0.
0.
0.
0.
0.
0.
0.
0.
0.
0.
0.
0.
0.
0.
0.
0.
0.
0.
0.
0.
0.
0.
0.
0.
0.
0.
0.
0.
0.
0.
0.
0.
0.
0.
0.
0.
0.
0.
0.
0.
0.
0.
0.
0.
0.
0.
0.
0.
0.
0.
0.
0.
0.
0.
0.
0.
0.
0.
0.
0.
0.
0.
0.
0.
0.
0.
0.
0.
0.
0.
0.
0.
0.
0.
0.
0.
0.
0.
0.
0.
0.
0.
0.
0.
0.
0.
0.
0.
0.
0.
0.
0.
0.
0.
0.
0.
0.
0.
0.
0.
0.
0.
0.
0.
0.
0.
0.
0.
0.
0.
0.
0.
0.
0.
0.
0.
0.
0.
0.
0.
0.
0.
0.
0.
0.
0.
0.
0.
0.
0.
0.
0.
0.
0.
0.
0.
0.
0.
0.
0.
0.
0.
0.
0.
0.
0.000
0.000
0.000
0.000
0.000
0.000
0.000
0.
0.
0.
0.
0.
0.
0.
0.
0.
0.
0.
0.
0.
0.
0.
0.
0.
0.
0.
0.
0.
0.
0.
0.
0.
0.
0.
0.
0.
0.
0.
0.
0.
0.
0.
0.
0.
0.
0.
0.
0.
0.
0.
0.
0.
0.
0.
0.
0.
0.
0.
0.
0.
0.
0.
0.
0.
0.000
0.000
0.000
0.001
0.000
0.000
0.000
0.000
0.000
0.000
0.
0.
0.
0.
0.
0.
0.
0.
0.
0.
0.
0.
0.
0.
0.
0.
0.
0.
0.
0.
0.
0.
0.
0.
0.
0.
0.
0.
0.
0.
0.
0.
0.
0.
0.
0.
0.
0.
0.
0.
0.
0.
0.
0.
0.
0.
0.
0.
0.
0.
0.
0.
0.
0.
0.000
0.000
0.001
0.001
0.001
0.001
0.001
0.001
0.001
0.001
0.000
0.000
0.
0.
0.
0.
0.
0.
0.
0.
0.
0.
0.
0.
0.
0.
0.
0.
0.
0.000
0.000
0.000
0.000
0.
0.
0.
0.
0.
0.
0.
0.
0.
0.
0.
0.
0.
0.
0.
0.
0.
0.
0.
0.
0.
0.
0.
0.
0.
0.
0.
0.
0.
0.
0.
0.000
0.001
0.001
0.001
0.001
0.001
0.001
0.002
0.002
0.002
0.002
0.001
0.001
0.000
0.
0.
0.
0.
0.
0.
0.
0.
0.
0.
0.
0.
0.
0.
0.
0.000
0.000
0.000
0.000
0.000
0.000
0.
0.
0.
0.
0.
0.
0.
0.
0.
0.
0.
0.
0.
0.
0.
0.
0.
0.
0.
0.
0.
0.
0.
0.
0.
0.
0.
0.
0.
0.000
0.001
0.001
0.001
0.001
0.001
0.000
-0.001
-0.001
0.001
0.002
0.003
0.002
0.001
0.001
0.000
0.001
0.000
0.000
0.000
0.000
0.000
0.000
0.000
0.
0.
0.
0.
0.
0.000
0.000
0.000
0.000
0.000
0.000
0.001
0.001
0.000
0.000
0.000
0.000
0.000
0.
0.
0.
0.
0.
0.
0.
0.
0.
0.
0.
0.
0.
0.
0.
0.
0.
0.
0.
0.
0.
0.
0.000
0.001
0.001
0.001
0.001
0.001
-0.001
-0.005
-0.012
-0.012
-0.004
0.001
0.003
0.003
0.003
0.003
0.002
0.001
0.001
0.001
0.001
0.001
0.000
0.000
0.000
0.000
0.000
0.
0.
0.000
0.000
0.001
0.001
0.001
0.001
0.001
0.001
0.001
0.001
0.001
0.001
0.001
0.000
0.000
0.
0.
0.
0.
0.
0.
0.
0.
0.
0.
0.
0.
0.
0.
0.
0.
0.
0.
0.
0.
0.
0.000
0.001
0.002
0.003
0.002
0.000
-0.005
-0.014
-0.038
-0.039
-0.016
-0.015
-0.006
0.001
0.004
0.004
0.003
0.002
0.001
0.001
0.001
0.001
0.001
0.001
0.001
0.000
0.000
0.000
0.000
0.001
0.001
0.001
0.001
0.002
0.002
0.003
0.002
0.002
0.002
0.001
0.001
0.001
0.001
0.000
0.000
0.
0.
0.
0.
0.
0.
0.
0.
0.
0.
0.
0.
0.
0.
0.
0.
0.
0.
0.
0.000
0.001
0.002
0.003
0.003
0.002
-0.002
-0.012
-0.026
-0.050
-0.052
-0.191
-0.352
-0.177
-0.029
0.001
0.005
0.004
0.003
0.002
0.
-0.001
-0.001
0.000
0.001
0.001
0.001
0.001
0.001
0.001
0.001
0.001
0.002
0.002
0.003
0.004
0.004
0.004
0.003
0.002
0.001
0.001
0.001
0.001
0.001
0.000
0.000
0.
0.
0.
0.
0.
0.
0.
0.
0.
0.
0.
0.
0.
0.
0.
0.
0.
0.000
0.001
0.002
0.003
0.004
0.003
0.001
-0.006
-0.022
-0.031
0.031
-0.012
-0.574
0.780
-0.515
-0.296
-0.019
0.002
0.003
0.002
-0.001
-0.005
-0.008
-0.007
-0.003
0.000
0.001
0.001
0.001
0.002
0.002
0.002
0.003
0.003
0.004
0.004
0.005
0.005
0.004
0.003
-0.001
-0.004
-0.002
0.000
0.001
0.001
0.001
0.000
0.
0.
0.
0.
0.
0.
0.
0.
0.
0.
0.
0.
0.
0.
0.
0.
0.
0.001
0.001
0.002
0.003
0.003
0.001
-0.004
-0.015
-0.035
-0.041
0.303
1.149
47.359
100002.148
125.893
-0.543
-0.067
-0.010
-0.003
-0.005
-0.011
-0.018
-0.020
-0.016
-0.011
-0.004
0.000
0.001
0.002
0.003
0.003
0.003
0.003
0.003
0.002
0.003
0.004
0.004
0.001
-0.005
-0.021
-0.033
-0.018
-0.003
0.001
0.002
0.001
0.001
0.000
0.000
0.
0.
0.
0.
0.
0.
0.
0.
0.
0.
0.
0.
0.
0.
0.000
0.001
0.002
0.002
0.002
-0.001
-0.007
-0.016
-0.033
-0.055
0.411
2.559
4.404
278.627
42391.879
55.002
-0.285
-0.080
-0.039
-0.025
-0.023
-0.025
-0.028
-0.028
-0.025
-0.018
-0.009
-0.003
0.001
0.003
0.004
0.003
0.003
0.000
-0.009
-0.022
-0.018
-0.007
-0.004
-0.010
-0.034
-0.104
-0.146
-0.062
-0.012
0.001
0.003
0.002
0.001
0.001
0.001
0.000
0.000
0.
0.
0.
0.
0.
0.
0.
0.
0.
0.
0.
0.
0.000
0.001
0.002
0.001
-0.003
-0.028
-0.093
-0.044
-0.090
-0.050
42.429
710.678
21.834
158.818
767.254
320.523
271.870
1.003
-0.030
-0.054
-0.040
-0.028
-0.024
-0.030
-0.028
-0.020
-0.011
-0.003
0.002
0.004
0.004
0.003
-0.001
-0.019
-0.116
-0.299
-0.224
-0.068
-0.028
-0.033
-0.066
-0.161
-0.198
-0.087
-0.020
0.000
0.003
0.003
0.003
0.002
0.001
0.001
0.001
0.001
0.000
0.
0.
0.
0.
0.
0.
0.
0.
0.
0.000
0.001
0.001
0.002
0.000
-0.017
-0.213
-0.390
-0.027
-0.286
1.792
8.256
23.489
4.875
5.244
1982.521
100055.750
100020.125
11.533
1391.458
0.237
-0.017
0.019
0.055
-0.025
-0.025
-0.014
-0.005
0.000
0.003
0.005
0.004
0.000
-0.011
-0.068
-0.485
-0.613
-0.545
-0.223
-0.005
0.065
0.284
0.803
2.081
0.084
-0.020
-0.003
0.003
0.004
0.004
0.003
0.002
0.002
0.002
0.001
0.001
0.000
0.
0.
0.
0.
0.
0.
0.
0.
0.000
0.001
0.001
0.001
-0.002
-0.035
-0.548
1.403
439.153
3.888
33.004
330.462
13.308
1.495
-0.066
2.253
62.152
2441.997
214.976
166.360
0.709
0.603
0.045
0.003
-0.021
-0.014
-0.004
0.001
0.004
0.005
0.005
0.002
-0.006
-0.020
-0.082
-0.517
-0.528
-0.418
0.152
7.732
5.207
49.731
195.627
122.024
18.443
-0.016
-0.012
-0.001
0.001
-0.001
-0.001
0.000
0.002
0.002
0.002
0.002
0.001
0.
0.
0.
0.
0.
0.
0.
0.
0.000
0.001
0.001
0.001
-0.001
-0.026
-0.404
-0.548
17.142
-0.389
16.183
355.757
165.644
4.342
-0.140
-0.441
2.056
46.320
12.135
6.983
0.784
1.225
0.067
-0.025
-0.014
-0.004
0.003
0.005
0.006
0.007
0.006
0.001
-0.011
-0.015
0.223
0.268
-0.309
-0.186
1.480
83.550
19.245
357.137
2403.368
12.162
3.519
-0.044
-0.042
-0.024
-0.013
-0.012
-0.012
-0.009
-0.005
0.001
0.003
0.003
0.002
0.001
0.
0.
0.
0.
0.
0.
0.
0.000
0.001
0.001
0.001
0.001
-0.008
-0.076
-0.391
-0.466
-0.403
22.598
1437.234
100030.422
524.754
10.298
-0.361
-0.260
-0.082
1.364
298.206
495.707
-0.387
-0.169
-0.025
-0.015
-0.003
0.004
0.006
0.007
0.008
0.007
-0.001
-0.015
0.024
3.267
6.235
0.222
-0.060
0.132
2.883
4.579
5250.208
100017.930
22.399
-0.052
-0.095
-0.118
-0.064
-0.001
0.526
0.729
0.011
-0.017
-0.006
0.002
0.004
0.004
0.002
0.001
0.000
0.000
0.
0.
0.
0.
0.
0.000
0.001
0.001
0.001
0.000
-0.006
-0.026
-0.056
-0.058
0.440
17.778
734.412
100012.211
244.056
1.314
-0.159
-0.178
1.035
30838.906
100001.992
0.067
-0.198
-0.094
-0.108
-0.040
-0.005
0.003
0.006
0.007
0.006
-0.007
-0.046
-0.075
0.797
2.644
4.985
0.204
-0.179
-0.133
0.145
7.907
7.966
0.209
-0.070
-0.103
-0.138
0.174
8.585
366.488
809.770
2.411
-0.019
-0.021
-0.002
0.005
0.006
0.004
0.002
0.001
0.001
0.000
0.000
0.000
0.
0.
0.000
0.001
0.001
0.002
0.002
0.001
0.000
-0.006
-0.021
-0.035
0.062
10.612
228.715
24.383
1.230
5.745
1.121
-0.309
4.649
7.123
-0.437
-0.102
-0.325
-0.492
-0.206
-0.034
-0.004
0.001
0.003
0.002
-0.029
-0.192
-0.432
-0.238
844.402
922.138
4.090
-0.625
-0.602
-0.308
-0.086
-0.064
-0.052
-0.004
0.196
-0.013
8.928
60604.430
8562.460
17176.363
160.973
1.126
-0.077
-0.020
0.003
0.007
0.006
0.004
0.002
0.002
0.001
0.001
0.000
0.000
0.
0.
0.000
0.001
0.001
0.002
0.002
0.003
0.002
-0.004
-0.018
-0.031
0.001
0.183
0.180
2.323
76.626
8.361
0.132
-0.300
-0.540
-0.189
-0.067
0.113
0.373
0.790
-0.003
-0.016
-0.007
-0.002
-0.001
-0.044
-0.285
-0.611
-0.464
2.285
21.624
0.708
100.617
17.009
-0.412
-0.060
0.266
1.697
10.135
298.817
10.309
5.826
7894.014
1274.499
1654.013
6989.974
4.690
-0.447
-0.182
-0.013
0.003
0.004
0.004
0.003
0.002
0.002
0.001
0.001
0.000
0.
0.
0.
0.000
0.001
0.001
0.002
0.003
0.003
0.002
-0.002
-0.010
-0.019
-0.024
-0.028
0.272
3.279
0.800
0.012
-0.060
-0.059
-0.026
0.007
2.426
110.811
100067.336
1.738
-0.020
-0.011
-0.004
-0.003
-0.024
-0.060
0.463
0.126
-0.080
-0.053
-0.078
147.720
21.648
32.464
33.666
49.332
1312.562
399.743
100002.148
118.614
0.259
32.672
491.909
6228.130
329.106
503.979
28.787
-0.508
-0.072
-0.043
-0.041
-0.013
0.000
0.000
0.000
0.001
0.001
0.001
0.
0.
0.
0.000
0.000
0.000
0.001
0.002
0.003
0.003
0.003
0.001
-0.002
-0.008
-0.016
-0.021
0.
0.117
0.058
-0.049
-0.058
-0.053
0.010
1.426
502.055
266.928
0.384
-0.017
-0.006
0.000
-0.004
-0.013
0.450
12.051
3.739
-0.013
-0.075
0.635
50.472
19609.258
14670.404
13341.592
13385.088
52393.832
402.533
48.583
3.230
-0.039
0.453
1.845
5.967
143.323
100016.328
788.684
-0.611
-0.216
-0.625
-0.570
-0.238
-0.069
-0.071
-0.025
-0.003
0.001
0.001
0.
0.
0.
0.
0.
0.000
0.000
0.001
0.001
0.002
0.002
0.002
0.002
0.
-0.005
-0.014
-0.018
0.004
-0.008
-0.033
-0.049
-0.050
-0.028
0.031
14.294
11.236
-0.009
-0.014
-0.001
0.002
-0.006
-0.019
0.112
2.151
0.871
-0.044
-0.073
0.901
69.410
100013.219
1402.139
2472.450
63642.238
26.168
2.562
0.099
-0.040
-0.038
-0.072
-0.186
-0.103
0.963
3.011
17.386
1.661
-0.392
16.111
47.148
-0.445
-0.458
-0.555
-0.379
-0.034
-0.002
0.001
0.
0.
0.
0.
0.
0.
0.
0.
0.000
0.001
0.002
0.002
0.002
0.002
0.000
-0.004
-0.008
-0.008
-0.010
-0.018
-0.029
-0.031
-0.027
-0.026
-0.020
-0.020
-0.022
-0.016
-0.006
-0.001
-0.011
-0.019
0.228
0.804
0.107
0.602
0.273
0.135
1.943
10.130
2.360
791.725
100006.625
12.285
-0.595
-0.093
-0.047
-0.015
-0.028
-0.067
-0.103
-0.157
0.378
496.663
14234.540
15.904
17464.709
100012.859
1.033
439.045
220.997
-0.597
-0.141
-0.007
0.001
0.
0.
0.
0.
0.
0.
0.
0.
0.
0.
0.000
0.001
0.001
0.001
0.001
0.001
-0.001
-0.003
-0.003
-0.005
-0.009
-0.010
-0.009
-0.009
-0.011
-0.012
-0.017
-0.022
-0.011
-0.006
-0.013
0.155
42.964
750.733
10.859
329.020
64.564
1.479
8.900
0.679
-0.583
-0.393
4.205
-0.641
-0.298
-0.126
-0.109
0.095
0.029
-0.191
-0.404
0.070
2.480
889.954
5505.162
84.332
100020.742
546.600
9.687
100486.906
30846.102
-0.351
-0.179
-0.009
0.001
0.
0.
0.
0.
0.
0.
0.
0.
0.
0.
0.
0.000
0.001
0.001
0.001
0.001
0.001
0.001
0.002
0.002
0.001
0.001
0.001
0.002
0.001
0.000
-0.006
-0.011
-0.006
-0.005
-0.013
0.385
196.611
9933.278
35.081
1377.215
186.752
0.714
1.716
0.195
145.800
0.815
-0.337
-0.199
-0.217
-0.645
-0.490
-0.167
-0.025
-0.186
440.911
100019.125
6.582
76.820
298.715
12.379
1200.980
9500.703
9036.930
100018.719
659.220
0.328
-0.043
-0.006
0.001
0.
0.
0.
0.
0.
0.
0.
0.
0.
0.
0.
0.
0.000
0.000
0.001
0.001
0.001
0.002
0.002
0.003
0.003
0.003
0.003
0.004
0.004
0.004
0.002
0.000
0.002
-0.001
-0.012
0.028
4.619
23.838
4.770
4.187
1.428
-0.011
-0.075
-0.164
4560.771
100010.188
12.567
-0.218
-0.594
7.861
789.139
1.126
-0.050
-0.321
322.338
48552.484
8.692
0.161
14.968
1.200
68.942
742.602
100103.930
161.697
9.712
0.032
-0.010
-0.001
0.001
0.
0.
0.
0.
0.
0.
0.
0.
0.
0.
0.
0.
0.
0.000
0.000
0.000
0.001
0.001
0.001
0.002
0.002
0.002
0.003
0.003
0.004
0.004
0.004
0.004
0.004
0.002
-0.007
-0.015
-0.003
0.034
0.035
-0.007
-0.027
-0.030
-0.110
-0.548
197.653
3063.553
20.688
0.025
-0.460
76.943
65577.688
12.703
2.640
21.750
103.884
11.598
0.819
-0.192
-0.428
-0.255
4.747
672.556
100014.531
171.152
0.122
-0.023
-0.009
0.000
0.001
0.
0.
0.
0.
0.
0.
0.
0.
0.
0.
0.
0.
0.
0.
0.
0.000
0.000
0.000
0.000
0.001
0.001
0.001
0.002
0.002
0.003
0.003
0.003
0.003
0.003
0.002
-0.001
-0.007
-0.016
-0.021
-0.023
-0.018
-0.011
-0.006
-0.031
-0.344
-0.559
0.168
0.253
-0.038
-0.289
-0.501
3.539
18.794
1580.710
2756.156
100045.383
9.548
1.301
0.036
-0.099
-0.086
0.311
34.517
1236.364
14.070
0.009
-0.018
-0.004
0.001
0.001
0.
0.
0.
0.
0.
0.
0.
0.
0.
0.
0.
0.
0.
0.
0.
0.
0.
0.
0.000
0.000
0.000
0.001
0.001
0.002
0.003
0.002
-0.003
-0.011
-0.007
-0.009
-0.009
-0.007
-0.004
-0.003
-0.003
-0.001
0.003
0.006
0.000
-0.028
-0.096
-0.103
-0.040
-0.017
-0.052
-0.244
0.260
488.428
4612.992
743.022
31.504
0.551
0.321
-0.006
-0.039
-0.039
-0.026
0.141
0.477
0.049
-0.018
-0.008
-0.001
0.001
0.001
0.
0.
0.
0.
0.
0.
0.
0.
0.
0.
0.
0.
0.
0.
0.
0.
0.
0.
0.
0.000
0.001
0.001
0.002
0.002
0.002
-0.005
-0.054
-0.247
-0.019
-0.019
-0.013
-0.017
-0.014
-0.012
-0.029
-0.040
-0.017
0.001
0.004
-0.003
-0.012
-0.020
-0.021
-0.016
-0.020
-0.042
0.056
10.928
43.833
7.244
0.058
-0.035
-0.013
-0.028
-0.032
-0.025
-0.022
-0.018
-0.016
-0.013
-0.008
-0.002
0.001
0.001
0.001
0.
0.
0.
0.
0.
0.
0.
0.
0.
0.
0.
0.
0.
0.
0.
0.
0.
0.
0.000
0.001
0.001
0.002
0.002
0.003
0.
-0.033
-0.464
-0.542
0.368
0.508
0.684
0.041
-0.035
-0.082
-0.379
-0.534
-0.373
-0.048
-0.010
-0.012
-0.015
-0.021
-0.023
-0.019
-0.018
-0.028
-0.036
0.212
4.096
1.574
-0.071
-0.068
-0.044
-0.036
-0.034
-0.024
-0.013
-0.008
-0.006
-0.003
-0.001
0.001
0.001
0.001
0.000
0.
0.
0.
0.
0.
0.
0.
0.
0.
0.
0.
0.
0.
0.
0.
0.
0.
0.000
0.001
0.001
0.001
0.002
0.002
0.001
-0.004
-0.081
-0.598
277.367
100096.625
59.948
2.915
0.172
-0.060
-0.082
5.452
112.490
-0.574
-0.246
-0.030
-0.021
-0.023
-0.024
-0.026
-0.023
-0.017
-0.018
-0.028
-0.030
-0.017
-0.153
-0.149
-0.067
-0.040
-0.036
-0.033
-0.023
-0.013
-0.004
0.
0.001
0.001
0.001
0.001
0.000
0.000
0.
0.
0.
0.
0.
0.
0.
0.
0.
0.
0.
0.
0.
0.
0.
0.
0.
0.000
0.001
0.001
0.002
0.001
-0.001
-0.007
-0.013
-0.073
-0.565
44.638
4467.076
1.297
0.247
-0.034
-0.004
5.076
3637.439
100012.047
4.692
-0.309
-0.041
-0.025
-0.023
-0.022
-0.022
-0.020
-0.012
-0.009
-0.016
-0.024
-0.057
-0.132
-0.118
-0.045
-0.028
-0.028
-0.026
-0.019
-0.010
-0.003
0.001
0.001
0.001
0.001
0.000
0.000
0.
0.
0.
0.
0.
0.
0.
0.
0.
0.
0.
0.
0.
0.
0.
0.
0.
0.000
0.000
0.001
0.002
0.001
-0.002
-0.011
-0.020
-0.028
-0.048
-0.278
-0.635
-0.588
-0.106
-0.047
-0.061
0.452
133.834
100015.703
843.259
0.219
-0.103
-0.081
-0.033
-0.021
-0.017
-0.013
-0.008
-0.003
-0.002
-0.004
-0.009
-0.016
-0.033
-0.033
-0.016
-0.012
-0.015
-0.015
-0.012
-0.006
-0.001
0.001
0.001
0.001
0.000
0.000
0.
0.
0.
0.
0.
0.
0.
0.
0.
0.
0.
0.
0.
0.
0.000
0.000
0.000
0.000
0.000
0.001
0.001
0.002
0.
-0.007
-0.019
0.003
0.169
-0.015
-0.056
-0.128
-0.171
-0.091
-0.063
-0.237
-0.283
15.670
480.897
20.109
-0.279
-0.211
-0.362
-0.062
-0.016
-0.008
-0.003
0.000
0.001
0.002
0.001
-0.001
-0.002
-0.004
-0.003
-0.002
-0.003
-0.005
-0.006
-0.004
-0.002
0.
0.001
0.001
0.000
0.000
0.
0.
0.
0.
0.
0.
0.
0.
0.
0.
0.
0.
0.
0.
0.000
0.000
0.000
0.000
0.000
0.001
0.001
0.002
0.002
0.
-0.009
-0.021
0.151
13.792
0.470
-0.033
-0.035
-0.030
-0.030
-0.164
-0.450
3.236
-0.059
0.741
-0.520
-0.447
-0.356
-0.530
-0.078
-0.007
0.001
0.003
0.004
0.004
0.003
0.002
0.001
0.001
0.001
0.002
0.001
0.000
-0.001
-0.001
-0.001
0.
0.001
0.001
0.000
0.000
0.
0.
0.
0.
0.
0.
0.
0.
0.
0.
0.
0.
0.
0.
0.000
0.000
0.000
0.001
0.001
0.001
0.001
0.002
0.002
0.002
0.001
-0.007
-0.017
-0.004
0.101
-0.015
-0.029
-0.026
-0.021
-0.039
-0.130
5.545
56208.355
112.947
-0.450
-0.420
-0.681
-0.608
-0.338
-0.050
-0.009
-0.002
0.002
0.004
0.004
0.003
0.002
0.002
0.001
0.001
0.002
0.002
0.001
0.001
0.000
0.001
0.001
0.001
0.000
0.000
0.
0.
0.
0.
0.
0.
0.
0.
0.
0.
0.
0.
0.
0.
0.
0.000
0.001
0.001
0.001
0.001
0.002
0.002
0.002
0.003
0.003
0.002
-0.001
-0.011
-0.018
-0.020
-0.020
-0.019
-0.016
-0.019
-0.042
0.009
33.392
9638.950
73.913
0.177
-0.008
0.026
0.030
-0.041
-0.061
-0.035
-0.017
-0.004
0.003
0.004
0.003
0.002
0.001
0.001
0.001
0.001
0.001
0.001
0.001
0.001
0.001
0.001
0.000
0.000
0.
0.
0.
0.
0.
0.
0.
0.
0.
0.
0.
0.
0.
0.
0.
0.000
0.001
0.001
0.001
0.002
0.002
0.002
0.002
0.002
0.002
0.003
0.003
0.002
-0.001
-0.004
-0.007
-0.005
-0.003
-0.004
-0.014
-0.037
0.038
35.311
12122.285
626.889
0.848
-0.097
2.175
47.466
8.538
1.326
0.020
-0.013
-0.007
-0.001
0.003
0.003
0.002
0.001
0.000
0.001
0.001
0.000
0.001
0.001
0.000
0.000
0.000
0.000
0.
0.
0.
0.
0.
0.
0.
0.
0.
0.
0.
0.
0.
0.
0.
0.000
0.001
0.001
0.001
0.002
0.002
0.003
0.003
0.001
-0.002
-0.004
-0.002
0.002
0.003
0.004
0.004
0.003
0.004
0.005
0.004
-0.005
-0.030
-0.035
1.159
193.828
40.329
-0.204
4.736
56236.156
61097.445
5100.348
1386.205
3.892
0.719
-0.008
-0.005
0.002
0.003
0.002
0.001
0.000
0.
0.000
0.000
0.000
0.000
0.000
0.000
0.
0.
0.
0.
0.
0.
0.
0.
0.
0.
0.
0.
0.
0.
0.
0.
0.
0.000
0.000
0.001
0.001
0.002
0.003
0.003
0.001
-0.015
-0.079
-0.142
-0.069
-0.011
0.002
0.005
0.006
0.006
0.007
0.008
0.007
0.002
-0.013
-0.033
-0.024
1.962
-0.006
-0.534
3.953
65579.180
742.043
1167.993
1824.779
19.992
2.039
-0.017
-0.007
0.002
0.004
0.002
0.001
0.000
0.
0.
0.
0.
0.
0.
0.
0.
0.
0.
0.
0.
0.
0.
0.
0.
0.
0.
0.
0.
0.
0.
0.
0.
0.000
0.000
0.001
0.002
0.002
0.003
0.002
-0.009
-0.150
-0.590
-0.585
-0.421
-0.088
-0.004
0.004
0.006
0.006
0.007
0.007
0.008
0.007
0.001
-0.010
-0.024
-0.038
-0.080
-0.153
-0.423
-0.186
0.014
46.957
3141.943
34.386
-0.108
-0.094
-0.010
0.003
0.004
0.003
0.001
0.000
0.
0.
0.
0.000
0.000
0.
0.
0.
0.
0.
0.
0.
0.
0.
0.
0.
0.
0.
0.
0.
0.
0.
0.
0.
0.000
0.000
0.001
0.002
0.002
0.002
0.001
-0.024
-0.370
11.904
9928.284
13.320
-0.095
-0.013
0.001
0.005
0.005
0.005
0.004
0.005
0.006
0.006
0.002
-0.002
-0.008
-0.016
-0.026
-0.088
-0.202
0.037
133.815
100891.469
3569.257
-0.027
-0.102
-0.014
0.002
0.004
0.003
0.002
0.001
0.000
0.000
0.000
0.000
0.000
0.000
0.000
0.
0.
0.
0.
0.
0.
0.
0.
0.
0.
0.
0.
0.
0.
0.
0.
0.
0.000
0.000
0.001
0.002
0.002
0.003
0.
-0.021
-0.131
104.410
100487.023
230.844
0.192
-0.012
-0.002
0.004
0.005
0.003
0.000
0.001
0.004
0.006
0.006
0.004
0.001
0.000
-0.005
-0.025
-0.053
0.187
16.430
32.899
6.764
-0.311
-0.161
-0.046
-0.002
0.004
0.003
0.002
0.001
0.000
0.000
0.000
0.000
0.000
0.000
0.000
0.000
0.
0.
0.
0.
0.
0.
0.
0.
0.
0.
0.
0.
0.
0.
0.
0.
0.000
0.000
0.001
0.002
0.002
0.003
0.
-0.013
0.007
15.219
29745.645
1596.362
0.460
-0.049
-0.004
0.003
0.004
0.002
0.000
0.000
0.003
0.005
0.006
0.005
0.004
0.003
-0.003
-0.018
-0.026
1.035
272.084
597.076
20.514
1.464
-0.261
-0.091
-0.011
0.002
0.003
0.002
0.001
0.001
0.000
0.000
0.000
0.000
0.000
0.000
0.000
0.
0.
0.
0.
0.
0.
0.
0.
0.
0.
0.
0.
0.
0.
0.
0.
0.
0.000
0.001
0.001
0.002
0.003
0.001
-0.009
-0.021
0.577
15050.928
100004.352
0.820
-0.150
-0.006
0.003
0.004
0.003
0.001
0.001
0.003
0.004
0.004
0.005
0.004
0.001
-0.004
-0.014
0.000
0.843
14.749
26.247
65.677
6.351
0.172
-0.066
-0.019
-0.003
0.002
0.002
0.001
0.001
0.000
0.000
0.000
0.000
0.000
0.000
0.000
0.
0.
0.
0.
0.
0.
0.
0.
0.
0.
0.
0.
0.
0.
0.
0.
0.
0.
0.000
0.001
0.002
0.003
0.002
-0.004
-0.032
-0.254
2.282
11.368
-0.514
-0.115
-0.004
0.003
0.004
0.003
0.001
0.002
0.003
0.003
0.004
0.004
0.004
0.002
0.001
-0.007
-0.017
0.020
0.069
49.893
638.272
57.100
18.421
0.302
-0.022
-0.009
0.000
0.002
0.002
0.001
0.000
0.001
0.000
0.000
0.000
0.000
0.000
0.
0.
0.
0.
0.
0.
0.
0.
0.
0.
0.
0.
0.
0.
0.
0.
0.
0.
0.
0.001
0.002
0.002
0.002
0.
-0.011
-0.091
-0.436
-0.553
-0.193
-0.022
0.001
0.004
0.004
0.003
0.002
0.002
0.002
0.003
0.003
0.004
0.004
0.004
0.004
0.
-0.008
-0.024
-0.046
5.892
8.493
171.580
1742.802
6.177
-0.008
-0.012
-0.001
0.002
0.001
0.001
0.000
0.001
0.001
0.001
0.000
0.000
0.000
0.
0.
0.
0.
0.
0.
0.
0.
0.
0.
0.
0.
0.
0.
0.
0.
0.
0.
0.
0.000
0.001
0.002
0.002
0.002
0.000
-0.008
-0.023
-0.028
-0.012
-0.001
0.002
0.003
0.003
0.002
0.002
0.001
0.002
0.002
0.003
0.003
0.003
0.004
0.004
0.004
0.000
-0.010
-0.049
-0.059
113.893
4285.842
100000.477
28.317
0.009
-0.010
0.000
0.002
0.001
0.001
0.001
0.001
0.001
0.001
0.001
0.000
0.
0.
0.
0.
0.
0.
0.
0.
0.
0.
0.
0.
0.
0.
0.
0.
0.
0.
0.
0.
0.
0.000
0.001
0.002
0.002
0.002
0.001
0.000
0.000
0.001
0.002
0.002
0.002
0.002
0.002
0.001
0.001
0.001
0.002
0.002
0.002
0.002
0.003
0.004
0.004
0.004
-0.003
-0.079
-0.361
2360.240
100009.648
41.427
0.733
-0.021
-0.007
0.001
0.002
0.001
0.001
0.000
0.001
0.001
0.001
0.000
0.000
0.000
0.
0.
0.
0.
0.
0.
0.
0.
0.
0.
0.
0.
0.
0.
0.
0.
0.
0.
0.
0.
0.
0.001
0.001
0.002
0.002
0.002
0.002
0.002
0.002
0.002
0.002
0.002
0.001
0.001
0.001
0.001
0.001
0.001
0.001
0.001
0.001
0.001
0.002
0.003
0.004
0.001
-0.029
-0.351
0.096
5.244
-0.513
-0.151
-0.015
-0.002
0.001
0.001
0.001
0.000
0.000
0.001
0.001
0.000
0.000
0.000
0.000
0.
0.
0.
0.
0.
0.
0.
0.
0.
0.
0.
0.
0.
0.
0.
0.
0.
0.
0.
0.
0.
0.
0.000
0.001
0.002
0.002
0.002
0.002
0.002
0.001
0.001
0.000
0.000
0.000
0.001
0.001
0.001
0.001
0.001
0.001
0.000
0.001
0.001
0.002
0.003
0.002
-0.004
-0.057
-0.322
-0.485
-0.194
-0.030
-0.004
0.001
0.002
0.001
0.001
0.000
0.000
0.000
0.000
0.000
0.000
0.000
0.000
0.
0.
0.
0.
0.
0.
0.
0.
0.
0.
0.
0.
0.
0.
0.
0.
0.
0.
0.
0.
0.
0.
0.
0.000
0.001
0.001
0.001
0.001
0.001
0.000
0.000
0.000
0.
0.000
0.000
0.000
0.000
0.000
0.000
0.000
0.000
0.000
0.001
0.001
0.002
0.002
0.002
-0.003
-0.015
-0.021
-0.011
-0.002
0.001
0.002
0.001
0.001
0.000
0.
0.000
0.000
0.000
0.000
0.000
0.000
0.000
0.
0.
0.
0.
0.
0.
0.
0.
0.
0.
0.
0.
0.
0.
0.
0.
0.
0.
0.
0.
0.
0.
0.
0.
0.
0.
0.000
0.000
0.000
0.000
0.000
0.
0.
0.
0.
0.
0.
0.
0.
0.
0.
0.
0.000
0.001
0.001
0.002
0.002
0.002
0.001
0.001
0.001
0.002
0.002
0.001
0.001
0.000
0.
0.
0.
0.000
0.000
0.000
0.000
0.000
0.
0.
0.
0.
0.
0.
0.
0.
0.
0.
0.
0.
0.
0.
0.
0.
0.
0.
0.
0.
0.
0.
0.
0.
0.
0.
0.
0.
0.
0.
0.
0.
0.
0.
0.
0.
0.
0.
0.
0.
0.
0.
0.
0.000
0.000
0.001
0.001
0.001
0.002
0.002
0.002
0.002
0.001
0.001
0.000
0.000
0.
0.
0.
0.
0.
0.
0.
0.
0.
0.
0.
0.
0.
0.
0.
0.
0.
0.
0.
0.
0.
0.
0.
0.
0.
0.
0.
0.
0.
0.
0.
0.
0.
0.
0.
0.
0.
0.
0.
0.
0.
0.
0.
0.
0.
0.
0.
0.
0.
0.
0.
0.
0.
0.000
0.000
0.000
0.001
0.001
0.001
0.001
0.001
0.001
0.000
0.000
0.
0.
0.
0.
0.
0.
0.
0.
0.
0.
0.
0.
0.
0.
0.
0.
0.
0.
0.
0.
0.
0.
0.
0.
0.
0.
0.
0.
0.
0.
0.
0.
0.
0.
0.
0.
0.
0.
0.
0.
0.
0.
0.
0.
0.
0.
0.
0.
0.
0.
0.
0.
0.
0.
0.
0.000
0.000
0.000
0.000
0.000
0.000
0.000
0.000
0.
0.
0.
0.
0.
0.
0.
0.
0.
0.
0.
0.
0.
0.
0.
0.
0.
0.
0.
0.
0.
0.
0.
0.
0.
0.
0.
0.
0.
0.
0.
0.
0.
0.
0.
0.
0.
0.
0.
0.
0.
0.
0.
0.
0.
0.
0.
0.
0.
0.
0.
0.
0.
0.
0.
0.
0.
0.
0.
0.000
0.000
0.000
0.000
0.
0.
0.
0.
0.
0.
0.
0.
0.
0.
0.
0.
0.
0.
0.
0.
0.
0.
0.
0.
0.
0.
0.
0.
0.
0.
0.
0.
0.
0.
0.
0.
0.
0.
0.
0.
0.
0.
0.
0.
0.
0.
0.
0.
0.
0.
0.
0.
0.
0.
0.
0.
0.
0.
0.
0.
0.
0.
0.
0.
0.
0.
0.
0.
0.
0.
0.
0.
0.
0.
0.
0.
0.
0.
0.
0.
0.
0.
0.
0.
0.
0.
0.
0.
0.
0.
0.
0.
0.
0.
0.
0.
0.
0.
0.
0.
0.
0.
0.
0.
0.
0.
0.
0.
0.
0.
0.
0.
0.
0.
0.
0.
0.
0.
0.
0.
0.
0.
0.
0.
0.
0.
0.
0.
0.
0.
0.
0.
0.
0.
0.
0.
0.
0.
0.
0.
0.
0.
0.
0.
0.
0.
0.
0.
0.
0.
0.
0.
0.
0.
0.
0.
0.
0.
0.
0.
0.
0.
0.
0.
0.
0.
0.
0.
0.
0.
0.
0.
0.
0.
0.
0.
0.
0.
0.
0.
0.
0.
0.
0.
0.
0.
0.
0.
0.
0.
0.
0.
0.
0.
0.
0.
0.
0.
0.
0.
0.
0.
0.
0.
0.
0.
0.
0.
0.
0.
0.
0.
0.
0.
0.
0.
0.
0.
0.
0.
0.
0.
0.
0.
0.
0.
0.
0.
0.
0.
0.
0.
0.
0.
0.
0.
0.
0.
0.
0.
0.
0.
0.
0.
0.
0.
0.
0.
0.
0.
0.
0.
0.
0.
0.
0.
0.
0.
0.
0.
0.
0.
0.
0.
0.
0.
0.
0.
0.
0.
0.
0.
0.
0.
0.
0.
0.
0.
0.
0.
0.
0.
0.
0.
0.
0.
0.
0.
0.
0.
0.
0.
0.
0.
0.
0.
0.
0.
0.
0.
0.
0.
0.
0.
0.
0.
0.
0.
0.
0.
0.
0.
0.
0.
0.
0.
0.
0.
0.
0.
0.
0.
0.
0.
0.
0.
0.
0.
0.
0.
0.
0.
0.
0.
0.
0.
0.
0.
0.
0.
0.
0.
0.
0.
0.
0.
0.
0.
0.
0.
0.
0.
0.
0.
0.
0.
0.
0.
0.
0.
0.
0.
0.
0.
0.
0.
0.
0.
0.
0.
0.
0.
0.
0.
0.
0.
0.
0.
0.
0.
0.
0.
0.
0.
0.
0.
0.
0.
0.
0.
0.
0.
0.
0.
0.
0.
0.
0.
0.
0.
0.
0.
0.
0.
0.
0.
0.
0.
0.
0.
0.
0.
0.
0.
0.
0.
0.
0.
0.
0.
0.
0.
0.
0.
0.
0.
0.
0.
0.000
0.000
0.000
0.
0.
0.
0.
0.
0.
0.
0.
0.
0.
0.
0.
0.
0.
0.
0.
0.
0.
0.
0.
0.
0.
0.
0.
0.
0.
0.
0.
0.
0.
0.
0.
0.
0.
0.
0.
0.
0.
0.
0.
0.
0.
0.
0.
0.
0.
0.
0.
0.
0.
0.
0.
0.
0.
0.
0.
0.
0.
0.
0.
0.000
0.000
0.000
0.000
0.000
0.000
0.000
0.000
0.
0.
0.
0.000
0.
0.
0.
0.
0.
0.
0.
0.
0.
0.
0.
0.
0.
0.
0.
0.
0.
0.
0.
0.
0.
0.
0.
0.
0.
0.
0.
0.
0.
0.
0.
0.
0.
0.
0.
0.
0.
0.
0.
0.
0.
0.
0.
0.
0.
0.
0.
0.
0.
0.
0.
0.000
0.000
0.000
0.001
0.001
0.001
0.001
0.001
0.001
0.000
0.000
0.000
0.000
0.000
0.000
0.
0.
0.
0.
0.
0.
0.
0.
0.
0.
0.
0.
0.
0.000
0.000
0.000
0.000
0.000
0.000
0.
0.
0.
0.
0.
0.
0.
0.
0.
0.
0.
0.
0.
0.
0.
0.
0.
0.
0.
0.
0.
0.
0.
0.
0.
0.
0.
0.
0.
0.
0.000
0.000
0.001
0.001
0.001
0.001
0.001
0.001
0.001
0.001
0.001
0.001
0.001
0.000
0.000
0.000
0.
0.
0.
0.
0.
0.
0.
0.
0.
0.
0.000
0.000
0.000
0.000
0.000
0.000
0.000
0.000
0.000
0.000
0.
0.
0.
0.
0.
0.
0.
0.
0.
0.
0.
0.
0.
0.
0.
0.
0.
0.
0.
0.
0.
0.
0.
0.
0.
0.
0.
0.
0.000
0.001
0.001
0.001
0.001
0.000
0.000
-0.001
0.000
0.001
0.002
0.002
0.001
0.001
0.001
0.000
0.000
0.000
0.000
0.000
0.000
0.
0.
0.
0.
0.
0.
0.000
0.000
0.000
0.001
0.001
0.001
0.001
0.001
0.000
0.001
0.001
0.000
0.000
0.
0.
0.
0.
0.
0.
0.
0.
0.
0.
0.
0.
0.
0.
0.
0.
0.
0.
0.
0.
0.
0.
0.
0.
0.000
0.001
0.001
0.001
0.001
0.
-0.003
-0.013
-0.025
-0.019
-0.005
0.001
0.003
0.003
0.002
0.001
0.001
0.001
0.001
0.000
0.000
0.001
0.000
0.000
0.000
0.000
0.
0.
0.000
0.000
0.001
0.001
0.001
0.001
0.001
0.001
0.001
0.001
0.001
0.001
0.001
0.000
0.000
0.
0.
0.
0.
0.
0.
0.
0.
0.
0.
0.
0.
0.
0.
0.
0.
0.
0.
0.
0.
0.
0.
0.000
0.001
0.002
0.002
0.001
-0.003
-0.016
-0.066
-0.181
-0.171
-0.045
-0.006
0.002
0.004
0.003
0.003
0.003
0.002
0.001
0.001
0.001
0.001
0.001
0.001
0.001
0.000
0.000
0.000
0.000
0.000
0.001
0.001
0.002
0.002
0.002
0.002
0.002
0.002
0.002
0.001
0.001
0.001
0.001
0.000
0.
0.
0.
0.
0.
0.
0.
0.
0.
0.
0.
0.
0.
0.
0.
0.
0.
0.
0.
0.
0.000
0.001
0.002
0.003
0.002
-0.001
-0.009
-0.023
-0.045
-0.283
-0.498
-0.145
-0.018
-0.005
0.002
0.004
0.005
0.004
0.003
0.002
0.001
0.001
0.001
0.001
0.001
0.001
0.001
0.000
0.001
0.001
0.001
0.002
0.002
0.002
0.003
0.004
0.004
0.004
0.003
0.002
0.002
0.001
0.001
0.001
0.001
0.000
0.
0.
0.
0.
0.
0.
0.
0.
0.
0.
0.
0.
0.
0.
0.
0.
0.
0.
0.
0.001
0.002
0.003
0.003
0.002
-0.005
-0.019
-0.028
-0.007
-0.262
-0.382
-0.136
-0.211
-0.103
-0.016
0.002
0.005
0.004
0.003
0.001
-0.002
-0.004
-0.004
-0.001
0.000
0.001
0.001
0.001
0.001
0.002
0.002
0.002
0.003
0.004
0.004
0.004
0.005
0.005
0.003
0.001
-0.001
0.000
0.001
0.001
0.001
0.001
0.000
0.
0.
0.
0.
0.
0.
0.
0.
0.
0.
0.
0.
0.
0.
0.
0.
0.
0.001
0.001
0.002
0.003
0.003
-0.003
-0.020
-0.042
-0.042
0.123
7.418
64.449
1.460
-0.505
-0.378
-0.138
-0.013
0.000
0.001
-0.002
-0.008
-0.016
-0.017
-0.015
-0.012
-0.005
-0.001
0.001
0.002
0.002
0.003
0.003
0.003
0.003
0.003
0.004
0.004
0.005
0.003
-0.001
-0.015
-0.031
-0.018
-0.003
0.001
0.001
0.001
0.001
0.
0.
0.
0.
0.
0.
0.
0.
0.
0.
0.
0.
0.
0.
0.
0.
0.000
0.001
0.002
0.003
0.003
-0.001
-0.019
-0.072
-0.113
-0.080
0.473
119.711
6961.656
24.891
353.709
1.103
-0.345
-0.048
-0.014
-0.011
-0.016
-0.024
-0.026
0.076
0.049
-0.027
-0.026
-0.014
-0.003
0.002
0.004
0.004
0.004
0.003
0.000
-0.002
-0.002
0.000
0.001
-0.005
-0.029
-0.157
-0.364
-0.184
-0.027
-0.001
0.002
0.002
0.001
0.000
0.000
0.
0.
0.
0.
0.
0.
0.
0.
0.
0.
0.
0.
0.
0.
0.000
0.001
0.002
0.002
0.000
-0.009
-0.039
-0.121
-0.179
-0.121
0.367
25.918
6992.605
3294.734
17246.346
6.405
-0.280
-0.077
-0.048
-0.036
-0.031
-0.010
0.132
0.769
0.712
-0.048
-0.091
-0.055
-0.012
0.001
0.004
0.004
0.003
-0.005
-0.035
-0.086
-0.079
-0.031
-0.015
-0.032
-0.204
-0.405
-0.506
-0.580
-0.090
-0.004
0.003
0.003
0.002
0.001
0.001
0.000
0.000
0.
0.
0.
0.
0.
0.
0.
0.
0.
0.
0.
0.000
0.001
0.001
0.002
0.000
-0.011
-0.055
-0.141
-0.003
0.001
-0.013
11.591
100012.188
3128.506
1249.702
6575.828
63.397
11.345
0.188
-0.044
-0.028
0.278
1.132
2.561
0.669
1.148
-0.062
-0.133
-0.079
-0.017
0.001
0.003
-0.002
-0.008
-0.062
-0.445
-0.515
-0.572
-0.306
-0.058
-0.091
-0.354
-0.583
-0.596
-0.569
-0.100
-0.007
0.003
0.004
0.003
0.002
0.001
0.001
0.001
0.000
0.000
0.
0.
0.
0.
0.
0.
0.
0.
0.
0.000
0.001
0.001
0.001
-0.004
-0.035
-0.364
-0.194
19.874
21.625
27.457
183.468
52925.090
261.998
35.929
25690.545
317.536
261.003
37.995
30.466
1.024
14.672
25.939
83.661
1.269
-0.003
-0.053
-0.065
-0.035
-0.006
0.003
-0.001
-0.016
-0.031
-0.238
-0.561
100.610
13.713
-0.593
0.256
3.017
4.485
5.640
65.213
0.707
-0.050
-0.008
0.001
0.003
0.004
0.002
0.002
0.002
0.002
0.001
0.000
0.
0.
0.
0.
0.
0.
0.
0.
0.
0.000
0.001
0.001
0.001
-0.006
-0.061
-0.606
126.260
100091.156
467.660
2728.355
100034.656
22458.010
533.245
5.788
21.791
102.400
100026.625
41824.086
40482.414
47.444
372.966
10.821
12.116
0.383
-0.032
-0.022
-0.012
-0.003
0.003
0.004
-0.004
-0.027
-0.036
0.146
0.163
555.205
52.553
3.601
595.978
3314.585
9633.987
3017.161
100009.000
59.270
-0.030
-0.050
-0.021
-0.003
0.000
0.001
0.001
0.002
0.003
0.003
0.001
0.001
0.000
0.
0.
0.
0.
0.
0.
0.
0.000
0.001
0.001
0.001
-0.005
-0.045
-0.569
5.053
2084.873
7.691
138.057
26293.873
59.946
4.014
-0.360
-0.360
48258.773
31362.129
103.577
5512.726
535.235
6957.133
12.156
0.069
-0.020
-0.012
-0.003
0.003
0.005
0.007
0.006
-0.006
-0.025
0.159
13.879
31.871
1.594
0.077
33.781
100005.297
4458.543
3746.631
100021.164
279.016
7.392
-0.251
-0.431
-0.204
-0.037
-0.012
-0.009
-0.007
-0.001
0.003
0.004
0.004
0.002
0.001
0.000
0.000
0.
0.
0.
0.
0.
0.000
0.001
0.001
0.001
-0.002
-0.016
-0.119
-0.368
-0.218
-0.146
204.918
100002.766
117.773
7.445
0.342
-0.618
19.455
17.687
65.895
100044.234
221.849
9.146
0.370
-0.055
-0.048
-0.016
0.001
0.006
0.006
0.007
0.005
-0.010
-0.039
1.239
3011.765
52305.336
14.384
0.139
5.960
164.052
22.958
15.177
41.550
0.841
-0.158
-0.606
-0.597
-0.463
-0.086
0.004
0.014
-0.020
-0.013
-0.001
0.004
0.005
0.004
0.003
0.001
0.001
0.000
0.
0.
0.
0.
0.000
0.001
0.001
0.001
0.000
-0.005
-0.023
-0.058
-0.066
-0.054
1.228
10.080
9.468
108.803
4.344
-0.190
-0.221
-0.067
75.207
29760.850
568.978
0.057
-0.158
-0.480
-0.566
-0.185
-0.023
-0.001
-0.001
0.001
0.002
-0.043
-0.261
-0.034
91.564
603.428
933.152
3.337
0.211
2.962
0.377
0.182
0.385
-0.063
-0.204
-0.610
-0.568
-0.309
1.525
2.557
2.334
0.055
-0.029
-0.014
0.001
0.006
0.006
0.004
0.003
0.002
0.001
0.000
0.000
0.000
0.
0.
0.000
0.001
0.001
0.001
0.000
-0.004
-0.009
-0.013
-0.019
-0.027
-0.016
0.683
4.663
0.522
6.193
486.909
29.369
46.535
46.092
0.960
-0.277
-0.326
1.079
1.742
-0.599
-0.107
-0.025
-0.043
-0.037
-0.011
-0.199
-0.594
-0.004
0.059
303.463
100091.773
40.297
-0.525
-0.477
-0.307
-0.089
0.087
0.516
0.031
-0.126
-0.536
1.503
299.423
105.470
6.630
0.833
-0.013
-0.052
-0.012
0.003
0.007
0.005
0.004
0.003
0.002
0.001
0.001
0.000
0.000
0.
0.000
0.000
0.001
0.001
0.002
0.002
0.002
0.001
-0.003
-0.012
-0.022
-0.024
-0.009
0.047
83.542
100001.430
1278.424
212.574
204.969
1.669
0.957
-0.034
257.132
261.893
0.436
-0.100
-0.076
-0.163
-0.145
-0.043
-0.287
-0.461
25.608
0.318
11.482
589.993
702.355
23034.152
1129.818
-0.164
-0.031
16.383
273.439
18.151
298.934
10.320
1.440
334.696
17152.090
349.686
44.126
0.986
-0.192
-0.100
-0.011
0.002
0.003
0.004
0.003
0.003
0.002
0.001
0.001
0.000
0.
0.
0.000
0.000
0.001
0.001
0.002
0.003
0.003
0.003
0.001
-0.004
-0.012
-0.021
-0.016
3.519
156.855
52.611
11.998
2.427
75.211
432.365
2.585
2685.991
8434.653
305.165
0.481
-0.100
-0.227
-0.168
-0.049
-0.096
1.295
49.082
11.945
-0.042
-0.009
1.259
48848.773
3753.176
3.785
0.555
44.189
2753.493
22514.512
100008.984
129.804
0.556
659.381
100004.539
9403.443
34269.461
550.113
5.901
-0.379
-0.068
-0.029
-0.025
-0.008
0.001
0.001
0.002
0.002
0.001
0.000
0.
0.
0.
0.000
0.000
0.001
0.001
0.002
0.003
0.003
0.003
0.002
0.
-0.006
-0.017
-0.003
1.333
142.369
59.439
0.277
0.243
0.657
19.719
156.324
4958.891
1977.690
0.692
-0.059
-0.090
-0.062
-0.025
0.004
19.321
100001.008
2139.225
0.787
-0.089
2.195
13141.875
100101.648
28.799
11.201
23.460
1543.074
29528.346
55.845
3.508
-0.035
2.388
13.178
45.173
100020.516
18039.621
311.202
-0.579
-0.046
-0.289
-0.297
-0.090
-0.031
-0.032
-0.012
-0.001
0.001
0.001
0.
0.
0.
0.
0.000
0.000
0.000
0.001
0.001
0.002
0.003
0.003
0.002
0.001
-0.008
-0.017
0.175
5.385
3.039
-0.072
-0.337
-0.224
4.602
9.921
7.486
5.502
-0.030
-0.052
-0.024
-0.013
-0.015
-0.017
3.272
440.913
64.548
0.158
-0.096
0.090
14.416
243.371
31.474
12.111
171.545
2.766
4.113
0.185
-0.026
-0.032
-0.058
0.025
12.046
35.810
3.813
2.513
1.130
6.523
0.544
-0.302
-0.233
-0.315
-0.456
-0.158
-0.018
-0.001
0.001
0.
0.
0.
0.
0.
0.
0.
0.000
0.000
0.001
0.001
0.002
0.002
0.002
-0.001
-0.007
-0.009
0.010
-0.013
-0.130
-0.391
-0.331
-0.049
0.043
-0.024
-0.060
-0.179
-0.247
-0.114
-0.025
-0.020
-0.032
0.061
0.529
0.224
1.470
0.594
-0.148
-0.304
0.767
-0.119
53.955
2083.263
0.678
-0.489
-0.087
0.049
1.023
0.363
0.294
64.494
170.240
1.075
52.062
532.325
2412.807
120.670
11.319
-0.132
0.028
-0.256
-0.583
-0.068
-0.004
0.001
0.
0.
0.
0.
0.
0.
0.
0.
0.
0.
0.001
0.001
0.001
0.002
0.001
-0.001
-0.004
-0.006
-0.013
-0.050
-0.129
-0.110
-0.038
-0.018
-0.022
-0.073
-0.316
-0.508
-0.258
-0.048
-0.025
0.088
28.626
363.865
18.931
4826.385
399.549
0.384
-0.364
-0.543
-0.647
-0.644
-0.115
-0.677
-0.262
-0.120
2.234
142.042
20.655
-0.046
1.244
2.415
-0.417
28.390
1262.876
100038.023
60654.629
251.056
2.925
65.879
6.598
-0.429
-0.091
-0.006
0.001
0.
0.
0.
0.
0.
0.
0.
0.
0.
0.
0.
0.000
0.001
0.001
0.001
0.001
0.001
0.001
0.000
-0.006
-0.015
-0.013
-0.005
-0.001
-0.004
-0.031
-0.156
-0.304
-0.155
-0.034
-0.025
0.551
1913.325
100024.422
34059.645
82177.367
1913.094
0.880
-0.155
-0.355
3.105
3.926
1.443
-0.174
-0.238
-0.598
1.958
77.700
13.049
-0.342
9.301
247.489
-0.328
0.174
5.620
34.192
545.670
2873.125
32.272
5444.368
76.632
0.142
-0.011
-0.003
0.001
0.
0.
0.
0.
0.
0.
0.
0.
0.
0.
0.
0.
0.000
0.001
0.001
0.001
0.002
0.002
0.003
0.003
0.002
0.003
0.003
0.004
0.004
-0.002
-0.021
-0.045
-0.028
-0.011
-0.019
0.073
20.707
235.432
3385.964
128.408
3.993
-0.010
-0.066
-0.026
11.148
2100.318
1237.661
1.509
-0.532
6.966
849.027
227.454
1.992
-0.554
8.716
176.374
-0.179
-0.130
-0.356
49.830
100036.258
558.608
33.000
23.946
3.055
0.002
-0.009
-0.001
0.001
0.
0.
0.
0.
0.
0.
0.
0.
0.
0.
0.
0.
0.
0.000
0.000
0.000
0.001
0.001
0.002
0.002
0.003
0.003
0.004
0.005
0.005
0.005
0.003
0.000
0.001
-0.001
-0.010
-0.025
0.020
0.251
1.431
0.446
-0.034
-0.050
-0.058
-0.051
5.485
39166.977
17104.324
2.979
-0.326
69.530
67288.078
22421.211
18.599
0.181
0.598
-0.452
-0.319
-0.077
-0.141
11.963
2158.402
95414.203
1635.218
8.530
0.007
-0.023
-0.007
0.
0.001
0.
0.
0.
0.
0.
0.
0.
0.
0.
0.
0.
0.
0.
0.
0.000
0.000
0.000
0.000
0.001
0.001
0.002
0.002
0.003
0.004
0.005
0.005
0.005
0.003
0.001
-0.002
-0.005
-0.013
-0.023
-0.031
-0.042
-0.043
-0.025
-0.020
-0.037
-0.200
-0.287
10.088
8.234
0.031
-0.154
-0.146
10.725
577.163
500.085
6.155
9389.704
0.734
-0.082
-0.042
-0.045
0.066
7.085
1915.696
179.698
1.873
-0.022
-0.017
-0.003
0.001
0.001
0.
0.
0.
0.
0.
0.
0.
0.
0.
0.
0.
0.
0.
0.
0.
0.
0.
0.000
0.000
0.000
0.001
0.001
0.003
0.004
0.005
0.003
-0.003
-0.014
-0.014
-0.017
-0.016
-0.014
-0.011
-0.008
-0.009
-0.007
-0.001
0.002
-0.003
-0.024
-0.061
-0.046
-0.025
-0.041
-0.047
-0.187
1.500
6155.366
100031.164
24.980
0.955
-0.037
-0.047
-0.028
-0.023
-0.024
0.052
0.919
0.468
0.000
-0.018
-0.008
0.000
0.001
0.001
0.
0.
0.
0.
0.
0.
0.
0.
0.
0.
0.
0.
0.
0.
0.
0.
0.
0.
0.000
0.001
0.001
0.002
0.003
0.004
0.003
-0.005
-0.054
-0.215
-0.020
0.079
0.243
0.010
-0.017
-0.015
-0.023
-0.029
-0.010
0.004
0.006
0.002
-0.005
-0.008
-0.010
-0.010
-0.016
-0.044
0.241
49.974
100100.688
2685.237
0.948
-0.071
-0.040
-0.021
-0.012
-0.012
-0.016
-0.017
-0.016
-0.015
-0.008
-0.001
0.001
0.001
0.001
0.
0.
0.
0.
0.
0.
0.
0.
0.
0.
0.
0.
0.
0.
0.
0.
0.
0.000
0.001
0.001
0.001
0.002
0.003
0.003
0.000
-0.033
-0.399
-0.456
5.117
27.755
205.167
3.431
-0.022
-0.088
-0.387
-0.553
-0.275
-0.030
0.002
0.003
0.000
-0.002
-0.004
-0.004
-0.010
-0.028
0.164
12.158
1115.650
141.715
-0.071
-0.125
-0.033
-0.015
-0.008
-0.004
-0.004
-0.006
-0.005
-0.003
-0.001
0.001
0.001
0.001
0.000
0.
0.
0.
0.
0.
0.
0.
0.
0.
0.
0.
0.
0.
0.
0.
0.
0.
0.000
0.001
0.001
0.002
0.002
0.000
-0.003
-0.010
-0.078
-0.599
50.347
7150.800
3680.997
25701.094
21.089
-0.024
-0.270
0.401
9.923
-0.576
-0.170
-0.011
-0.003
-0.004
-0.004
-0.004
-0.003
-0.007
-0.020
-0.006
0.635
1.315
-0.127
-0.613
-0.322
-0.036
-0.010
-0.006
-0.003
-0.001
0.
0.001
0.001
0.001
0.001
0.001
0.000
0.000
0.
0.
0.
0.
0.
0.
0.
0.
0.
0.
0.
0.
0.
0.
0.
0.
0.000
0.001
0.001
0.002
0.001
-0.002
-0.009
-0.031
-0.055
-0.081
-0.550
9.273
721.593
404.431
27.482
1.019
-0.069
1.374
160.366
2678.607
0.081
-0.240
-0.021
-0.007
-0.005
-0.004
-0.003
-0.002
-0.003
-0.014
-0.026
-0.017
-0.017
-0.313
-0.527
-0.310
-0.027
-0.006
-0.003
-0.002
0.000
0.001
0.001
0.001
0.001
0.001
0.000
0.000
0.
0.
0.
0.
0.
0.
0.
0.
0.
0.
0.
0.
0.
0.000
0.000
0.000
0.000
0.000
0.001
0.001
0.001
-0.002
-0.014
-0.033
-0.052
-0.067
-0.090
-0.202
-0.519
0.160
0.538
-0.011
-0.154
0.149
191.638
2783.242
48.685
-0.126
-0.101
-0.024
-0.008
-0.003
0.000
0.001
0.002
0.000
-0.005
-0.016
-0.022
-0.037
-0.230
-0.326
-0.083
-0.010
-0.002
-0.001
-0.001
0.000
0.001
0.001
0.001
0.001
0.000
0.
0.
0.
0.
0.
0.
0.
0.
0.
0.
0.
0.
0.
0.
0.000
0.000
0.000
0.000
0.000
0.001
0.001
0.002
0.001
-0.006
-0.035
-0.058
4.069
31.733
0.977
0.799
0.047
-0.153
-0.101
-0.123
-0.385
0.065
2122.993
34677.074
7.157
-0.165
-0.147
-0.054
-0.009
0.002
0.004
0.004
0.004
0.003
0.001
-0.004
-0.009
-0.018
-0.038
-0.035
-0.010
-0.003
0.000
0.000
0.000
0.001
0.001
0.001
0.001
0.000
0.
0.
0.
0.
0.
0.
0.
0.
0.
0.
0.
0.
0.
0.
0.000
0.000
0.001
0.001
0.001
0.001
0.001
0.002
0.002
0.001
-0.007
-0.038
0.030
70.943
11685.554
14.834
0.938
0.108
-0.019
-0.054
-0.248
-0.593
3.075
981.832
5.373
0.382
-0.003
-0.235
-0.079
-0.010
-0.002
0.002
0.004
0.005
0.004
0.003
0.001
-0.001
-0.002
-0.005
-0.004
-0.001
0.001
0.001
0.001
0.001
0.001
0.001
0.000
0.000
0.000
0.
0.
0.
0.
0.
0.
0.
0.
0.
0.
0.
0.
0.
0.000
0.001
0.001
0.001
0.001
0.001
0.001
0.002
0.002
0.003
0.002
-0.004
-0.024
0.003
7.104
14.707
1.756
0.127
-0.001
0.098
-0.038
-0.360
13.789
65578.523
112.861
-0.009
8.224
5.630
-0.038
-0.059
-0.061
-0.038
-0.033
-0.011
0.002
0.004
0.004
0.002
0.001
0.001
0.001
0.001
0.001
0.002
0.001
0.001
0.001
0.001
0.001
0.000
0.000
0.
0.
0.
0.
0.
0.
0.
0.
0.
0.
0.
0.
0.
0.
0.001
0.001
0.001
0.001
0.002
0.002
0.002
0.002
0.003
0.003
0.003
0.000
-0.009
-0.023
-0.025
-0.008
0.003
-0.031
-0.030
-0.012
-0.039
0.172
34.644
7661.581
65.705
0.146
3.065
1.978
-0.029
-0.132
-0.092
-0.016
-0.045
-0.063
-0.009
0.003
0.003
0.003
0.002
0.001
0.001
0.001
0.001
0.001
0.001
0.001
0.001
0.000
0.000
0.000
0.
0.
0.
0.
0.
0.
0.
0.
0.
0.
0.
0.
0.
0.
0.000
0.001
0.001
0.001
0.002
0.002
0.002
0.002
0.003
0.004
0.004
0.004
0.003
0.000
-0.007
-0.018
-0.022
-0.019
-0.019
-0.021
-0.031
-0.035
1.279
689.886
8989.149
67.154
-0.001
0.055
-0.051
0.330
0.108
0.123
2.530
0.192
-0.006
-0.003
0.003
0.003
0.003
0.001
0.001
0.000
0.001
0.001
0.000
0.000
0.000
0.000
0.000
0.
0.
0.
0.
0.
0.
0.
0.
0.
0.
0.
0.
0.
0.
0.
0.000
0.000
0.001
0.001
0.001
0.002
0.002
0.002
0.002
0.002
0.000
-0.001
0.001
0.003
0.004
0.002
-0.002
-0.006
-0.005
-0.002
-0.006
-0.029
-0.128
0.418
91.513
145.301
1.524
-0.401
-0.477
221.201
7.589
8.519
38.069
1111.317
54.554
0.155
-0.004
0.002
0.003
0.003
0.001
0.000
0.000
0.000
0.
0.
0.
0.
0.
0.
0.
0.
0.
0.
0.
0.
0.
0.
0.
0.
0.
0.
0.
0.
0.
0.000
0.000
0.001
0.001
0.002
0.001
0.
-0.001
-0.001
-0.010
-0.045
-0.077
-0.039
-0.006
0.004
0.005
0.003
0.001
0.002
0.005
0.002
-0.021
-0.085
-0.103
0.253
0.318
-0.057
-0.391
-0.504
220.954
14.581
900.682
100041.078
100054.656
538.170
0.374
-0.006
0.002
0.004
0.003
0.002
0.001
0.
0.
0.000
0.000
0.000
0.000
0.
0.
0.
0.
0.
0.
0.
0.
0.
0.
0.
0.
0.
0.
0.
0.
0.
0.000
0.000
0.001
0.001
0.001
0.001
-0.002
-0.007
-0.008
-0.088
-0.548
-0.581
-0.413
-0.055
-0.002
0.005
0.006
0.005
0.005
0.000
-0.004
-0.002
-0.020
-0.034
-0.039
-0.040
-0.045
-0.121
-0.570
-0.612
-0.250
115.080
4042.358
51.261
4.363
-0.006
-0.011
0.003
0.005
0.004
0.002
0.001
0.001
0.000
0.000
0.000
0.000
0.000
0.000
0.000
0.
0.
0.
0.
0.
0.
0.
0.
0.
0.
0.
0.
0.
0.
0.
0.000
0.000
0.001
0.001
0.002
0.001
-0.002
-0.007
-0.022
-0.285
-0.429
11.107
-0.040
-0.104
-0.011
0.003
0.006
0.005
-0.004
-0.030
-0.046
-0.020
-0.005
-0.011
-0.018
-0.020
-0.021
-0.033
-0.097
-0.165
3.097
1033.520
10645.469
46.320
-0.418
-0.331
-0.046
0.000
0.005
0.004
0.002
0.001
0.001
0.001
0.000
0.000
0.000
0.000
0.000
0.000
0.000
0.
0.
0.
0.
0.
0.
0.
0.
0.
0.
0.
0.
0.
0.
0.000
0.000
0.001
0.001
0.002
0.002
0.001
-0.004
-0.024
-0.082
8.430
697.216
67.480
0.231
-0.014
0.000
0.005
0.003
-0.018
-0.083
-0.114
-0.043
-0.007
-0.005
-0.012
-0.014
-0.015
-0.023
-0.041
-0.006
4.137
12390.516
4855.564
4.789
22.953
-0.383
-0.239
-0.012
0.004
0.004
0.002
0.002
0.001
0.001
0.001
0.001
0.001
0.000
0.000
0.000
0.000
0.
0.
0.
0.
0.
0.
0.
0.
0.
0.
0.
0.
0.
0.
0.000
0.000
0.000
0.001
0.002
0.003
0.002
-0.002
-0.017
0.050
28.136
52527.055
736.923
0.588
-0.035
-0.004
0.004
0.002
-0.016
-0.066
-0.088
-0.032
-0.005
-0.001
-0.007
-0.011
-0.013
-0.020
-0.044
0.644
102.758
34078.801
100067.617
15053.128
5853.612
1.857
-0.430
-0.029
0.000
0.002
0.002
0.002
0.001
0.001
0.001
0.001
0.001
0.001
0.000
0.000
0.000
0.000
0.
0.
0.
0.
0.
0.
0.
0.
0.
0.
0.
0.
0.
0.
0.000
0.000
0.001
0.002
0.003
0.003
-0.001
-0.017
-0.019
1.131
24.584
47.523
-0.293
-0.101
-0.007
0.004
0.003
-0.004
-0.020
-0.026
-0.011
-0.001
0.000
-0.002
-0.013
-0.061
-0.094
-0.050
1.528
810.119
939.518
461.511
100195.883
177.118
1.522
-0.187
-0.042
-0.009
0.000
0.001
0.002
0.002
0.001
0.002
0.002
0.001
0.001
0.001
0.000
0.000
0.000
0.
0.
0.
0.
0.
0.
0.
0.
0.
0.
0.
0.
0.
0.
0.
0.000
0.001
0.002
0.003
0.003
0.001
-0.009
-0.038
-0.312
-0.383
-0.555
-0.530
-0.073
-0.004
0.004
0.004
0.000
-0.005
-0.007
-0.004
-0.002
0.000
0.001
-0.004
-0.014
-0.023
-0.020
0.083
4.038
4.212
18.142
100018.742
4356.952
3803.506
2.647
-0.097
-0.023
-0.003
0.001
0.002
0.002
0.002
0.002
0.002
0.001
0.001
0.001
0.000
0.000
0.000
0.
0.
0.
0.
0.
0.
0.
0.
0.
0.
0.
0.
0.
0.
0.
0.
0.000
0.001
0.002
0.003
0.002
-0.002
-0.017
-0.070
-0.255
-0.322
-0.116
-0.019
0.
0.004
0.004
0.002
-0.001
-0.002
-0.002
-0.001
0.000
0.002
0.003
0.001
0.000
-0.005
-0.011
-0.024
-0.057
1.166
39.739
15000.384
19632.775
5.483
-0.079
-0.026
-0.003
0.001
0.002
0.002
0.002
0.002
0.002
0.001
0.001
0.001
0.001
0.000
0.
0.
0.
0.
0.
0.
0.
0.
0.
0.
0.
0.
0.
0.
0.
0.
0.
0.
0.000
0.002
0.002
0.003
0.001
-0.002
-0.011
-0.024
-0.026
-0.014
-0.003
0.002
0.004
0.004
0.002
0.001
0.000
0.001
0.001
0.002
0.003
0.004
0.004
0.005
0.003
-0.003
-0.018
-0.055
0.162
1167.768
218.249
1004.249
4.819
-0.022
-0.017
-0.001
0.002
0.002
0.002
0.002
0.002
0.001
0.001
0.001
0.001
0.001
0.000
0.
0.
0.
0.
0.
0.
0.
0.
0.
0.
0.
0.
0.
0.
0.
0.
0.
0.
0.000
0.001
0.002
0.002
0.002
0.002
0.001
-0.001
-0.002
0.000
0.001
0.003
0.003
0.003
0.002
0.002
0.001
0.001
0.002
0.002
0.003
0.003
0.004
0.005
0.005
0.002
-0.009
-0.046
0.028
326.654
2362.198
5.745
0.043
-0.029
-0.007
0.001
0.002
0.002
0.002
0.001
0.001
0.001
0.001
0.001
0.001
0.001
0.000
0.
0.
0.
0.
0.
0.
0.
0.
0.
0.
0.
0.
0.
0.
0.
0.
0.
0.
0.
0.000
0.001
0.002
0.002
0.003
0.002
0.002
0.002
0.002
0.002
0.002
0.002
0.002
0.002
0.001
0.001
0.001
0.002
0.002
0.002
0.002
0.003
0.003
0.004
0.003
-0.008
-0.052
-0.172
-0.375
0.120
-0.589
-0.138
-0.016
-0.001
0.002
0.002
0.002
0.001
0.001
0.001
0.001
0.001
0.001
0.001
0.000
0.000
0.
0.
0.
0.
0.
0.
0.
0.
0.
0.
0.
0.
0.
0.
0.
0.
0.
0.
0.
0.
0.000
0.001
0.002
0.002
0.002
0.002
0.002
0.002
0.002
0.001
0.001
0.001
0.001
0.001
0.001
0.001
0.001
0.001
0.001
0.001
0.001
0.002
0.003
0.002
-0.005
-0.035
-0.080
-0.246
-0.385
-0.157
-0.027
-0.003
0.001
0.002
0.001
0.001
0.001
0.001
0.001
0.001
0.001
0.001
0.001
0.000
0.000
0.
0.
0.
0.
0.
0.
0.
0.
0.
0.
0.
0.
0.
0.
0.
0.
0.
0.
0.
0.
0.
0.000
0.000
0.001
0.001
0.001
0.001
0.001
0.001
0.001
0.001
0.000
0.000
0.000
0.000
0.001
0.001
0.001
0.001
0.000
0.001
0.001
0.002
0.002
0.000
-0.009
-0.018
-0.014
-0.019
-0.010
-0.001
0.001
0.002
0.002
0.001
0.000
0.000
0.001
0.001
0.001
0.001
0.001
0.000
0.000
0.000
0.
0.
0.
0.
0.
0.
0.
0.
0.
0.
0.
0.
0.
0.
0.
0.
0.
0.
0.
0.
0.
0.
0.000
0.000
0.001
0.001
0.001
0.000
0.000
0.000
0.000
0.000
0.
0.000
0.000
0.000
0.000
0.000
0.000
0.000
0.000
0.001
0.001
0.001
0.001
0.
-0.001
0.000
0.001
0.002
0.002
0.002
0.002
0.001
0.000
0.
0.000
0.000
0.000
0.000
0.000
0.000
0.000
0.000
0.000
0.
0.
0.
0.
0.
0.
0.
0.
0.
0.
0.
0.
0.
0.
0.
0.
0.
0.
0.
0.
0.
0.
0.
0.
0.
0.
0.000
0.000
0.000
0.000
0.
0.
0.
0.
0.
0.
0.
0.
0.
0.
0.
0.000
0.001
0.001
0.001
0.001
0.001
0.002
0.002
0.002
0.002
0.001
0.001
0.000
0.
0.
0.
0.000
0.000
0.000
0.000
0.000
0.000
0.000
0.
0.
0.
0.
0.
0.
0.
0.
0.
0.
0.
0.
0.
0.
0.
0.
0.
0.
0.
0.
0.
0.
0.
0.
0.
0.
0.
0.
0.
0.
0.
0.
0.
0.
0.
0.
0.
0.
0.
0.
0.
0.
0.000
0.000
0.001
0.001
0.001
0.001
0.001
0.001
0.001
0.001
0.000
0.000
0.
0.
0.
0.
0.
0.000
0.000
0.000
0.000
0.
0.
0.
0.
0.
0.
0.
0.
0.
0.
0.
0.
0.
0.
0.
0.
0.
0.
0.
0.
0.
0.
0.
0.
0.
0.
0.
0.
0.
0.
0.
0.
0.
0.
0.
0.
0.
0.
0.
0.
0.
0.
0.
0.
0.
0.000
0.000
0.000
0.000
0.000
0.001
0.000
0.000
0.000
0.000
0.
0.
0.
0.
0.
0.
0.
0.
0.
0.
0.
0.
0.
0.
0.
0.
0.
0.
0.
0.
0.
0.
0.
0.
0.
0.
0.
0.
0.
0.
0.
0.
0.
0.
0.
0.
0.
0.
0.
0.
0.
0.
0.
0.
0.
0.
0.
0.
0.
0.
0.
0.
0.
0.
0.
0.
0.
0.000
0.000
0.000
0.000
0.000
0.000
0.
0.
0.
0.
0.
0.
0.
0.
0.
0.
0.
0.
0.
0.
0.
0.
0.
0.
0.
0.
0.
0.
0.
0.
0.
0.
0.
0.
0.
0.
0.
0.
0.
0.
0.
0.
0.
0.
0.
0.
0.
0.
0.
0.
0.
0.
0.
0.
0.
0.
0.
0.
0.
0.
0.
0.
0.
0.
0.
0.
0.
0.
0.
0.
0.
0.
0.
0.
0.
0.
0.
0.
0.
0.
0.
0.
0.
0.
0.
0.
0.
0.
0.
0.
0.
0.
0.
0.
0.
0.
0.
0.
0.
0.
0.
0.
0.
0.
0.
0.
0.
0.
0.
0.
0.
0.
0.
0.
0.
0.
0.
0.
0.
0.
0.
0.
0.
0.
0.
0.
0.
0.
0.
0.
0.
0.
0.
0.
0.
0.
0.
0.
0.
0.
0.
0.
0.
0.
0.
0.
0.
0.
0.
0.
0.
0.
0.
0.
0.
0.
0.
0.
0.
0.
0.
0.
0.
0.
0.
0.
0.
0.
0.
0.
0.
0.
0.
0.
0.
0.
0.
0.
0.
0.
0.
0.
0.
0.
0.
0.
0.
0.
0.
0.
0.
0.
0.
0.
0.
0.
0.
0.
0.
0.
0.
0.
0.
0.
0.
0.
0.
0.
0.
0.
0.
0.
0.
0.
0.
0.
0.
0.
0.
0.
0.
0.
0.
0.
0.
0.
0.
0.
0.
0.
0.
0.
0.
0.
0.
0.
0.
0.
0.
0.
0.
0.
0.
0.
0.
0.
0.
0.
0.
0.
0.
0.
0.
0.
0.
0.
0.
0.
0.
0.
0.
0.
0.
0.
0.
0.
0.
0.
0.
0.
0.
0.
0.
0.
0.
0.
0.
0.
0.
0.
0.
0.
0.
0.
0.
0.
0.
0.
0.
0.
0.
0.
0.
0.
0.
0.
0.
0.
0.
0.
0.
0.
0.
0.
0.
0.
0.
0.
0.
0.
0.
0.
0.
0.
0.
0.
0.
0.
0.
0.
0.
0.
0.
0.
0.
0.
0.
0.
0.
0.
0.
0.
0.
0.
0.
0.
0.
0.
0.
0.
0.
0.
0.
0.
0.
0.
0.
0.
0.
0.
0.
0.
0.
0.
0.
0.
0.
0.
0.
0.
0.
0.
0.
0.
0.
0.
0.
0.
0.
0.
0.
0.000
0.000
0.000
0.000
0.000
0.
0.
0.
0.
0.
0.
0.
0.
0.
0.
0.
0.
0.
0.
0.
0.
0.
0.
0.
0.
0.
0.
0.
0.
0.
0.
0.
0.
0.
0.
0.
0.
0.
0.
0.
0.
0.
0.
0.
0.
0.
0.
0.
0.
0.
0.
0.
0.
0.
0.
0.
0.
0.000
0.000
0.000
0.000
0.000
0.
0.
0.000
0.000
0.000
0.000
0.000
0.000
0.000
0.000
0.
0.
0.
0.
0.
0.
0.
0.000
0.000
0.000
0.000
0.
0.
0.
0.
0.
0.
0.
0.
0.
0.
0.
0.
0.
0.
0.
0.
0.
0.
0.
0.
0.
0.
0.
0.
0.
0.
0.
0.
0.
0.
0.
0.
0.
0.
0.
0.
0.
0.000
0.000
0.000
0.000
0.000
0.000
0.000
0.000
0.000
0.000
0.000
0.001
0.000
0.001
0.001
0.000
0.000
0.
0.
0.
0.
0.
0.
0.000
0.000
0.000
0.000
0.001
0.001
0.000
0.000
0.000
0.000
0.
0.
0.
0.
0.
0.
0.
0.
0.
0.
0.
0.
0.
0.
0.
0.
0.
0.
0.
0.
0.
0.
0.
0.
0.
0.
0.
0.
0.
0.
0.
0.000
0.000
0.001
0.001
0.001
0.001
0.001
0.001
0.001
0.001
0.001
0.001
0.001
0.001
0.001
0.001
0.001
0.001
0.
0.
0.
0.
0.
0.000
0.000
0.000
0.001
0.001
0.001
0.001
0.001
0.001
0.001
0.000
0.000
0.
0.
0.
0.
0.
0.
0.
0.
0.
0.
0.
0.
0.
0.
0.
0.
0.
0.
0.
0.
0.
0.
0.
0.
0.
0.
0.
0.
0.
0.000
0.001
0.001
0.001
0.001
0.000
0.
0.001
0.001
0.002
0.001
0.001
0.001
0.001
0.001
0.001
0.001
0.001
0.001
0.
0.
0.
0.
0.
0.000
0.000
0.000
0.001
0.001
0.001
0.001
0.001
0.001
0.001
0.001
0.001
0.000
0.000
0.
0.
0.
0.
0.
0.
0.
0.
0.
0.
0.
0.
0.
0.
0.
0.
0.
0.
0.
0.
0.
0.
0.
0.
0.
0.
0.000
0.001
0.001
0.001
0.001
-0.001
-0.004
-0.007
-0.005
0.000
0.001
0.002
0.002
0.002
0.002
0.002
0.001
0.001
0.001
0.001
0.000
0.000
0.
0.
0.
0.000
0.000
0.001
0.001
0.001
0.002
0.002
0.002
0.002
0.001
0.001
0.001
0.001
0.001
0.000
0.000
0.
0.
0.
0.
0.
0.
0.
0.
0.
0.
0.
0.
0.
0.
0.
0.
0.
0.
0.
0.
0.
0.
0.
0.000
0.001
0.001
0.001
0.000
-0.003
-0.015
-0.066
-0.149
-0.104
-0.025
-0.003
0.001
0.002
0.002
0.003
0.002
0.002
0.002
0.002
0.001
0.001
0.001
0.000
0.000
0.000
0.000
0.000
0.001
0.001
0.002
0.002
0.002
0.002
0.002
0.003
0.002
0.002
0.002
0.001
0.001
0.001
0.000
0.000
0.
0.
0.
0.
0.
0.
0.
0.
0.
0.
0.
0.
0.
0.
0.
0.
0.
0.
0.
0.
0.000
0.001
0.001
0.002
0.001
-0.002
-0.013
-0.080
-0.395
-0.468
-0.534
-0.243
-0.022
-0.002
0.001
0.003
0.003
0.003
0.003
0.002
0.002
0.002
0.001
0.001
0.001
0.001
0.000
0.001
0.000
0.001
0.002
0.002
0.002
0.002
0.003
0.003
0.003
0.003
0.003
0.002
0.002
0.001
0.001
0.001
0.000
0.000
0.
0.
0.
0.
0.
0.
0.
0.
0.
0.
0.
0.
0.
0.
0.
0.
0.
0.
0.000
0.000
0.001
0.002
0.002
0.000
-0.009
-0.019
-0.010
0.111
100.795
3.800
-0.626
-0.063
-0.008
-0.001
0.002
0.004
0.004
0.003
0.002
0.001
0.001
0.001
0.001
0.001
0.001
0.001
0.001
0.001
0.002
0.002
0.003
0.003
0.003
0.003
0.003
0.004
0.004
0.003
0.002
0.001
0.001
0.001
0.001
0.001
0.000
0.000
0.
0.
0.
0.
0.
0.
0.
0.
0.
0.
0.
0.
0.
0.
0.
0.
0.
0.000
0.001
0.002
0.003
0.002
-0.005
-0.026
-0.041
0.328
14.143
51.731
2.757
-0.592
-0.076
-0.033
-0.009
-0.001
0.001
0.002
0.002
-0.001
-0.004
-0.007
-0.006
-0.003
-0.001
0.000
0.001
0.002
0.002
0.002
0.003
0.003
0.003
0.002
0.002
0.003
0.004
0.003
0.000
-0.004
-0.006
-0.004
0.000
0.001
0.001
0.001
0.000
0.
0.
0.
0.
0.
0.
0.
0.
0.
0.
0.
0.
0.
0.
0.
0.
0.
0.001
0.002
0.003
0.003
-0.002
-0.034
-0.162
-0.258
0.245
22.581
99.916
330.587
5.180
-0.293
-0.131
-0.034
-0.011
-0.005
-0.005
-0.007
-0.013
-0.019
-0.019
-0.020
-0.021
-0.017
-0.010
-0.002
0.002
0.004
0.004
0.004
0.003
0.001
-0.002
-0.003
-0.002
0.
-0.003
-0.012
-0.053
-0.110
-0.059
-0.012
0.000
0.002
0.001
0.000
0.000
0.
0.
0.
0.
0.
0.
0.
0.
0.
0.
0.
0.
0.
0.
0.
0.000
0.001
0.002
0.003
0.001
-0.015
-0.161
-0.619
-0.590
-0.135
142.540
3493.790
100013.133
73.166
0.283
-0.097
-0.070
-0.031
-0.016
-0.019
-0.024
-0.014
0.105
17.845
9.170
-0.074
-0.180
-0.120
-0.030
-0.001
0.004
0.005
0.004
0.001
-0.006
-0.014
-0.016
-0.014
-0.011
-0.013
-0.037
-0.145
-0.442
-0.589
-0.091
-0.005
0.002
0.002
0.001
0.000
0.
0.
0.
0.
0.
0.
0.
0.
0.
0.
0.
0.
0.
0.
0.000
0.000
0.002
0.002
0.001
-0.005
-0.032
-0.269
-0.649
-0.591
-0.370
3.512
32.028
8009.487
907.130
9.863
0.206
-0.074
-0.057
-0.042
-0.042
-0.022
1.783
43.155
707.586
807.571
0.307
-0.623
-0.565
-0.157
-0.012
0.003
-0.002
-0.006
-0.010
-0.044
-0.102
-0.117
-0.057
-0.045
-0.119
0.075
39.934
788.836
-0.367
-0.330
-0.014
0.003
0.003
0.002
0.001
0.000
0.000
0.000
0.
0.
0.
0.
0.
0.
0.
0.
0.
0.
0.
0.000
0.001
0.002
0.001
-0.003
-0.018
-0.032
0.084
0.324
0.077
0.035
0.633
48.373
1385.544
275.290
8.754
0.570
-0.018
-0.076
-0.070
0.307
6.350
27.064
1758.726
267.119
100264.109
0.769
-0.571
-0.479
-0.240
-0.019
-0.009
-0.047
-0.080
-0.071
-0.305
-0.311
-0.537
-0.442
-0.149
-0.429
0.090
199.310
4466.336
0.319
-0.322
-0.016
0.003
0.004
0.003
0.002
0.001
0.001
0.000
0.000
0.000
0.
0.
0.
0.
0.
0.
0.
0.
0.
0.000
0.001
0.001
0.000
-0.009
-0.030
-0.034
8.018
359.641
922.404
1754.630
27.128
2144.960
117.598
0.793
2.755
0.943
2.436
1.226
0.775
21.011
60604.453
7552.671
100013.500
24.819
3.421
-0.331
-0.393
-0.286
-0.092
-0.011
-0.036
-0.198
-0.337
-0.125
0.602
5091.004
311.118
-0.626
-0.075
7.985
63.258
0.982
429.183
-0.196
-0.104
-0.015
-0.003
0.002
0.004
0.003
0.003
0.003
0.002
0.001
0.000
0.000
0.
0.
0.
0.
0.
0.
0.
0.
0.000
0.001
0.001
-0.001
-0.011
-0.035
0.194
8.808
25778.086
100195.219
100034.023
278.912
1677.267
100039.055
112.467
-0.469
6.214
47.287
21.380
155.166
143.132
16691.301
506.545
1235.429
4.306
-0.134
-0.115
-0.077
-0.031
-0.014
-0.004
-0.041
-0.234
-0.186
19.074
74.468
102684.336
2377.721
0.794
29.015
279.269
629.441
14.850
108.312
1.290
-0.109
-0.149
-0.073
-0.012
0.002
0.003
0.004
0.004
0.004
0.003
0.002
0.001
0.000
0.000
0.000
0.
0.
0.
0.
0.
0.000
0.001
0.001
-0.001
-0.009
-0.027
0.373
2.000
19.602
34.606
18.243
31.975
8.247
700.971
1.201
-0.633
1840.096
1443.666
26.691
100004.031
4281.121
100003.820
29.520
0.529
-0.013
-0.035
-0.021
-0.006
-0.003
0.000
-0.002
-0.027
-0.059
2.276
4832.499
11590.484
1380.697
13.342
18.811
1219.003
134.115
68.733
20.343
5.913
0.334
-0.531
-0.609
-0.518
-0.108
-0.010
-0.003
0.000
0.003
0.004
0.004
0.004
0.003
0.001
0.000
0.000
0.000
0.000
0.
0.
0.
0.000
0.001
0.001
0.000
-0.008
-0.044
-0.394
-0.496
-0.061
0.007
3.047
33.225
1.593
-0.600
-0.582
-0.642
4.868
4.530
22.182
1425.650
71.206
19.355
0.671
-0.252
-0.163
-0.037
-0.005
-0.001
-0.001
0.000
-0.001
-0.027
-0.064
1.462
1186.811
11666.143
28.208
0.783
362.957
100010.047
228.054
0.549
0.543
1.530
4.711
3.049
439.202
1.359
-0.236
-0.027
-0.017
-0.012
-0.005
0.002
0.005
0.006
0.005
0.003
0.001
0.001
0.000
0.000
0.
0.
0.
0.000
0.001
0.001
0.001
-0.003
-0.026
-0.199
-0.593
-0.512
-0.144
0.074
0.490
0.024
-0.026
-0.064
-0.213
-0.520
3.351
90575.828
6099.288
23.205
0.000
-0.307
-0.566
-0.606
-0.279
-0.035
-0.017
-0.036
-0.033
-0.013
-0.097
-0.536
-0.074
56.473
9121.846
100279.539
9.947
7.482
170.301
6.179
-0.055
-0.072
0.570
1.529
9.468
2360.034
3.452
-0.032
-0.023
-0.037
-0.038
-0.024
-0.007
0.003
0.006
0.006
0.005
0.003
0.002
0.001
0.001
0.000
0.
0.
0.000
0.000
0.001
0.001
0.000
-0.005
-0.030
-0.081
-0.072
-0.030
-0.022
-0.026
-0.028
-0.022
-0.029
1.410
33.716
14.584
1804.989
1432.663
4.622
-0.068
-0.565
61.505
63.102
-0.539
-0.121
-0.114
-0.420
-0.435
-0.117
-0.474
0.251
554.077
8.004
401.912
1423.341
3.335
-0.634
-0.388
-0.155
-0.077
0.321
1.608
-0.034
-0.594
-0.423
-0.410
0.249
0.365
-0.030
-0.073
-0.051
-0.028
-0.005
0.004
0.006
0.005
0.004
0.003
0.002
0.002
0.001
0.000
0.000
0.
0.000
0.001
0.001
0.001
0.001
-0.001
-0.003
-0.002
-0.001
-0.005
-0.012
-0.016
-0.022
-0.001
10.435
1567.274
100059.117
39759.582
52507.598
339.173
57.090
0.571
100012.055
100017.664
0.299
0.112
-0.414
-0.528
-0.591
-0.441
-0.535
39.161
100014.125
890.496
0.845
3.070
-0.128
8.563
0.908
-0.207
0.098
108.600
10145.993
24.585
0.988
-0.116
-0.107
4.529
26.280
1.677
0.562
0.090
-0.067
-0.037
-0.009
-0.002
0.001
0.003
0.003
0.003
0.002
0.002
0.001
0.000
0.
0.
0.000
0.001
0.001
0.001
0.002
0.003
0.003
0.004
0.003
0.001
-0.003
-0.012
-0.018
0.935
39.107
34225.801
433.588
62.047
8198.408
34659.988
38.788
4874.483
15001.656
6.013
0.179
-0.544
-0.580
-0.486
-0.383
-0.085
109.068
29579.936
56.498
1.183
0.479
1.398
36.530
61.808
0.699
0.223
399.647
100007.180
90.128
6.354
0.704
0.002
7.684
59.370
8.184
85.003
11.206
-0.148
-0.191
-0.062
-0.021
-0.016
-0.005
0.001
0.003
0.002
0.002
0.001
0.000
0.
0.
0.000
0.000
0.000
0.001
0.001
0.002
0.003
0.003
0.004
0.004
0.002
-0.003
-0.016
0.
13.340
100003.297
29525.422
2.685
15.481
53.166
8985.871
100142.727
263.632
3.109
-0.041
-0.356
-0.591
-0.445
-0.122
0.044
30.318
9665.035
452.761
1.064
2.760
5.985
16575.439
2113.377
2.342
-0.048
2.249
22.907
21.712
0.948
0.021
-0.127
0.087
1.165
812.621
100131.344
52.843
-0.325
-0.360
1.006
0.204
-0.048
-0.026
-0.010
-0.006
-0.001
0.002
0.001
0.001
0.
0.
0.
0.
0.000
0.000
0.000
0.001
0.001
0.002
0.003
0.003
0.003
0.001
-0.007
-0.015
1.178
129.808
54.490
-0.147
-0.395
1.021
299.594
1534.246
3.893
-0.005
-0.216
-0.247
-0.101
-0.077
-0.039
-0.033
1.863
130.375
26.156
-0.008
0.565
1.336
503.075
390.568
0.206
-0.264
-0.050
-0.102
0.196
-0.040
-0.051
0.294
4.488
0.935
427.120
6443.112
15.887
-0.098
40.034
5444.235
44.442
0.497
-0.045
-0.057
-0.062
-0.023
-0.003
0.001
0.001
0.
0.
0.
0.
0.
0.000
0.000
0.000
0.000
0.001
0.002
0.002
0.002
0.002
-0.001
-0.007
-0.003
0.105
-0.011
-0.559
0.260
-0.189
0.049
0.649
-0.015
-0.307
-0.614
-0.429
-0.401
-0.120
-0.041
-0.058
-0.086
0.095
-0.039
-0.286
-0.204
-0.489
-0.046
5.459
-0.670
-0.468
0.258
0.631
-0.090
-0.078
0.399
16.531
275.267
4.105
17106.197
100001.375
13.154
54.650
142.397
100156.477
176.856
3.578
-0.031
-0.172
-0.278
-0.097
-0.013
0.
0.001
0.
0.
0.
0.
0.
0.
0.
0.
0.
0.000
0.001
0.001
0.001
0.002
0.001
-0.001
-0.004
-0.008
-0.042
-0.370
-0.578
-0.470
-0.167
-0.029
-0.051
-0.505
-0.277
11.160
-0.568
-0.287
-0.060
-0.047
1.303
6.112
13.621
10.643
2.612
-0.431
26.683
1840.331
1.463
0.110
0.358
0.863
-0.041
0.065
26.474
100000.617
1118.692
0.980
31.518
38.768
0.447
0.874
92.610
2698.491
17.221
1.243
-0.018
0.201
0.045
-0.052
-0.018
-0.001
0.001
0.
0.
0.
0.
0.
0.
0.
0.
0.
0.
0.000
0.000
0.001
0.001
0.001
0.002
0.002
0.000
-0.006
-0.041
-0.108
-0.086
-0.022
-0.005
-0.020
-0.226
-0.331
-0.332
-0.588
-0.197
-0.059
0.015
12.171
118.982
9378.653
266.898
6.561
0.212
2.189
40.438
9.715
1235.451
71.923
0.847
5.180
19.793
96.827
26060.678
443.198
0.264
-0.541
-0.521
-0.459
-0.088
1.608
8.417
11.037
2.656
0.140
0.995
0.237
-0.010
-0.006
0.000
0.001
0.
0.
0.
0.
0.
0.
0.
0.
0.
0.
0.
0.
0.000
0.001
0.001
0.001
0.003
0.003
0.003
0.000
-0.003
-0.001
0.003
0.004
0.000
-0.021
-0.120
-0.315
-0.211
-0.053
-0.041
-0.042
1.164
13.382
1553.618
84.378
2.403
0.128
0.988
10.069
95.914
100078.930
881.915
5.920
0.110
9.051
663.370
8128.784
9.883
-0.196
-0.662
-0.572
-0.360
-0.074
-0.047
19.066
7879.213
126.161
2.581
0.141
0.007
-0.016
-0.006
0.000
0.001
0.
0.
0.
0.
0.
0.
0.
0.
0.
0.
0.
0.
0.
0.000
0.000
0.001
0.002
0.002
0.003
0.003
0.004
0.004
0.005
0.006
0.006
0.004
-0.003
-0.016
-0.015
-0.011
-0.023
-0.042
-0.046
0.063
1.127
0.610
0.145
-0.053
-0.031
0.664
7.583
355.613
231.297
1.403
-0.154
1.161
1916.916
29607.979
60.540
0.096
-0.310
-0.346
-0.119
-0.034
-0.025
5.773
407.919
4848.741
271.912
0.416
-0.032
-0.018
-0.003
0.001
0.001
0.
0.
0.
0.
0.
0.
0.
0.
0.
0.
0.
0.
0.
0.
0.000
0.000
0.001
0.001
0.002
0.002
0.003
0.003
0.005
0.006
0.007
0.006
0.005
0.001
-0.003
-0.008
-0.012
-0.021
-0.037
-0.071
-0.235
-0.280
-0.107
-0.080
-0.045
-0.037
0.045
1.917
1.359
-0.425
-0.366
0.023
12.535
29756.697
10769.124
1.298
-0.055
-0.072
-0.034
-0.014
-0.018
0.050
3.786
399.754
54.623
0.198
-0.024
-0.011
-0.001
0.001
0.001
0.
0.
0.
0.
0.
0.
0.
0.
0.
0.
0.
0.
0.
0.
0.
0.
0.000
0.001
0.001
0.001
0.002
0.003
0.004
0.005
0.006
0.005
-0.001
-0.011
-0.020
-0.025
-0.022
-0.019
-0.019
-0.021
-0.047
-0.073
-0.042
-0.016
-0.011
-0.022
-0.032
-0.077
-0.265
-0.323
-0.129
-0.061
0.250
25.735
40.888
3.833
-0.018
-0.045
-0.018
-0.005
-0.008
-0.014
0.028
0.561
0.228
-0.016
-0.016
-0.004
0.000
0.001
0.001
0.
0.
0.
0.
0.
0.
0.
0.
0.
0.
0.
0.
0.
0.
0.
0.000
0.000
0.000
0.001
0.001
0.002
0.003
0.003
0.005
0.004
-0.002
-0.026
-0.071
-0.026
0.101
0.461
0.151
-0.018
-0.017
-0.011
-0.008
0.
0.006
0.005
0.002
-0.003
-0.011
-0.023
-0.026
-0.024
-0.039
1.174
231.899
3525.421
299.477
0.355
-0.060
-0.015
-0.001
0.001
-0.005
-0.010
-0.013
-0.014
-0.012
-0.005
0.000
0.001
0.001
0.001
0.
0.
0.
0.
0.
0.
0.
0.
0.
0.
0.
0.
0.
0.
0.
0.000
0.000
0.000
0.001
0.001
0.002
0.003
0.003
0.002
-0.002
-0.019
-0.102
-0.148
6.308
42.846
526.263
41.123
0.362
-0.060
-0.124
-0.166
-0.064
-0.005
0.007
0.007
0.005
0.004
0.002
0.000
-0.010
-0.026
5.776
39165.594
11699.364
39.966
-0.325
-0.293
-0.027
0.000
0.003
0.002
-0.001
-0.004
-0.003
-0.002
0.000
0.001
0.001
0.001
0.000
0.
0.
0.
0.
0.
0.
0.
0.
0.
0.
0.
0.
0.
0.
0.
0.
0.000
0.001
0.001
0.002
0.002
0.001
-0.004
-0.022
-0.050
-0.053
-0.156
18.528
4528.334
6109.382
100598.539
571.438
1.244
-0.162
-0.522
-0.628
-0.396
-0.047
0.001
0.006
0.006
0.005
0.005
0.003
-0.007
-0.027
0.441
39.106
509.637
2379.438
50.707
-0.572
-0.063
-0.001
0.003
0.003
0.002
0.001
0.001
0.001
0.001
0.001
0.001
0.000
0.
0.
0.
0.
0.
0.
0.
0.
0.
0.
0.
0.
0.
0.
0.
0.000
0.000
0.000
0.001
0.002
0.002
-0.001
-0.011
-0.036
-0.202
-0.476
-0.348
-0.009
100.389
7397.600
564.919
49.521
6.801
0.184
3.278
19.022
0.443
-0.521
-0.079
-0.006
0.005
0.006
0.005
0.005
0.003
-0.003
-0.023
-0.020
1.540
22.459
3926.538
61.688
-0.562
-0.063
-0.001
0.003
0.002
0.002
0.002
0.001
0.001
0.001
0.001
0.000
0.
0.
0.
0.
0.
0.
0.
0.
0.
0.
0.
0.
0.
0.000
0.000
0.000
0.000
0.000
0.001
0.001
0.002
0.000
-0.014
-0.091
-0.233
-0.393
-0.126
-0.175
1.969
1.958
10.825
1.415
-0.069
-0.102
2.414
193.954
17161.330
28.532
0.416
-0.054
-0.011
0.004
0.007
0.007
0.005
0.004
0.000
-0.012
-0.023
-0.011
-0.024
-0.313
-0.532
-0.339
-0.023
-0.001
0.002
0.002
0.002
0.001
0.001
0.001
0.000
0.000
0.
0.
0.
0.
0.
0.
0.
0.
0.
0.
0.
0.
0.
0.000
0.000
0.000
0.001
0.001
0.001
0.001
0.002
0.002
-0.002
-0.043
-0.355
-0.530
102.221
1757.691
25.233
1712.249
26.442
0.122
-0.102
-0.442
0.337
16.019
108.982
610.494
34.147
2.916
-0.023
-0.018
0.002
0.006
0.007
0.006
0.005
0.003
-0.002
-0.011
-0.019
-0.070
-0.172
-0.142
-0.069
-0.008
0.001
0.002
0.001
0.001
0.001
0.001
0.000
0.000
0.
0.
0.
0.
0.
0.
0.
0.
0.
0.
0.
0.
0.
0.000
0.000
0.001
0.001
0.001
0.001
0.001
0.002
0.002
0.002
-0.003
-0.050
-0.389
-0.160
387.653
100100.141
4316.358
1123.947
23.175
8.681
0.833
-0.493
-0.662
-0.229
0.751
4.478
34.587
11.086
0.108
-0.026
-0.016
-0.014
-0.007
0.001
0.004
0.004
0.002
-0.001
-0.005
-0.009
-0.019
-0.015
-0.005
0.000
0.002
0.001
0.001
0.001
0.001
0.000
0.000
0.
0.
0.
0.
0.
0.
0.
0.
0.
0.
0.
0.
0.
0.
0.001
0.001
0.001
0.002
0.001
0.001
0.002
0.002
0.003
0.003
0.000
-0.024
-0.135
-0.051
150.245
98.575
1713.183
12.002
8.803
204.931
7.305
0.132
1.358
-0.341
-0.453
7.266
29534.656
6957.306
2.138
-0.082
-0.094
-0.067
-0.075
-0.042
-0.003
0.004
0.004
0.002
0.001
0.000
0.
0.
0.001
0.001
0.001
0.001
0.001
0.000
0.000
0.000
0.
0.
0.
0.
0.
0.
0.
0.
0.
0.
0.
0.
0.
0.
0.001
0.001
0.001
0.002
0.002
0.001
0.000
0.
0.002
0.003
0.004
0.002
-0.007
-0.033
-0.061
-0.042
0.383
1.500
0.115
0.874
7.200
2.113
22.433
1389.396
22.221
0.690
8.210
1286.125
339.846
0.785
-0.150
1.840
21.128
1.215
-0.097
-0.030
0.001
0.003
0.003
0.002
0.001
0.001
0.001
0.001
0.001
0.001
0.001
0.000
0.000
0.
0.
0.
0.
0.
0.
0.
0.
0.
0.
0.
0.
0.
0.
0.
0.000
0.001
0.001
0.002
0.001
0.001
0.000
-0.004
-0.004
0.000
0.004
0.005
0.005
0.
-0.009
-0.023
-0.049
-0.072
-0.066
-0.045
-0.058
-0.016
2.496
23.315
11830.579
29531.256
5.889
8.485
1520.249
25.829
-0.102
-0.136
435.638
100000.383
272.894
-0.060
-0.047
-0.002
0.003
0.003
0.002
0.001
0.001
0.001
0.000
0.000
0.000
0.
0.
0.
0.
0.
0.
0.
0.
0.
0.
0.
0.
0.
0.
0.
0.
0.
0.
0.000
0.001
0.001
0.001
0.001
0.000
-0.004
-0.007
-0.006
-0.001
0.003
0.003
0.004
0.003
-0.001
-0.011
-0.048
-0.122
-0.104
-0.037
-0.062
-0.175
-0.046
1.391
595.535
998.136
1.981
0.019
19.722
1.627
-0.423
0.179
149.771
14405.811
113.686
0.099
-0.007
0.001
0.004
0.003
0.002
0.001
0.000
0.000
0.000
0.000
0.000
0.000
0.
0.
0.
0.
0.
0.
0.
0.
0.
0.
0.
0.
0.
0.
0.
0.
0.000
0.001
0.001
0.001
0.001
-0.001
-0.006
-0.027
-0.059
-0.046
-0.015
-0.012
-0.018
-0.009
0.000
0.003
-0.002
-0.034
-0.103
-0.089
-0.025
-0.033
-0.246
-0.459
-0.557
0.283
0.663
-0.043
-0.126
-0.539
-0.626
-0.549
6.071
65.206
13137.699
204.820
0.265
-0.007
0.002
0.005
0.004
0.002
0.001
0.001
0.000
0.000
0.000
0.000
0.000
0.000
0.000
0.
0.
0.
0.
0.
0.
0.
0.
0.
0.
0.
0.
0.
0.
0.000
0.001
0.001
0.001
0.000
-0.002
-0.014
-0.072
-0.184
-0.146
-0.047
-0.095
-0.159
-0.081
-0.019
0.001
0.003
-0.006
-0.029
-0.029
-0.060
-0.100
-0.057
-0.176
-0.184
-0.079
0.010
0.003
-0.067
-0.205
-0.414
1.738
7.395
12.207
13.737
2.585
-0.026
-0.012
0.003
0.005
0.004
0.003
0.001
0.001
0.001
0.001
0.001
0.001
0.001
0.000
0.000
0.000
0.
0.
0.
0.
0.
0.
0.
0.
0.
0.
0.
0.
0.
0.000
0.000
0.001
0.001
0.000
-0.002
-0.013
-0.062
-0.158
-0.128
-0.064
-0.010
1.227
0.157
-0.020
-0.008
0.004
0.005
-0.001
-0.081
-0.460
-0.592
-0.322
-0.060
-0.041
-0.010
0.449
0.392
-0.022
-0.062
0.626
730.349
15011.742
34.603
-0.153
-0.634
-0.507
-0.064
0.
0.006
0.004
0.003
0.002
0.001
0.002
0.001
0.001
0.001
0.001
0.001
0.000
0.000
0.000
0.
0.
0.
0.
0.
0.
0.
0.
0.
0.
0.
0.
0.000
0.000
0.000
0.001
0.001
0.
-0.004
-0.019
-0.043
-0.047
0.077
64.717
10147.515
36.720
0.060
-0.016
0.001
0.006
-0.012
-0.233
-0.578
-0.545
-0.450
-0.085
-0.035
-0.026
0.134
0.147
0.892
0.072
1.145
396.790
4407.213
83.060
11.352
310.915
-0.230
-0.377
-0.017
0.003
0.003
0.001
0.001
0.002
0.002
0.002
0.002
0.001
0.001
0.001
0.000
0.000
0.000
0.
0.
0.
0.
0.
0.
0.
0.
0.
0.
0.
0.
0.
0.000
0.000
0.001
0.001
0.002
0.001
-0.001
-0.009
-0.042
0.162
330.510
100038.344
162.981
0.175
-0.023
-0.003
0.004
-0.012
-0.192
-0.619
-0.547
-0.350
-0.047
-0.030
-0.032
-0.018
0.007
0.379
-0.056
3.467
1172.084
900.835
53.527
1206.529
100007.148
20.713
-0.605
-0.039
-0.007
-0.003
-0.002
0.001
0.002
0.002
0.002
0.002
0.002
0.001
0.001
0.001
0.000
0.000
0.000
0.
0.
0.
0.
0.
0.
0.
0.
0.
0.
0.
0.
0.000
0.000
0.001
0.001
0.002
0.003
0.003
-0.004
-0.029
0.004
12.772
2419.389
92.930
0.051
-0.049
-0.007
0.003
-0.005
-0.053
-0.220
-0.275
-0.096
-0.034
-0.036
-0.031
-0.152
-0.561
-0.479
-0.321
3.913
19564.953
22408.281
27.312
900.297
42.566
-0.061
-0.496
-0.188
-0.033
-0.011
-0.004
0.000
0.002
0.003
0.003
0.002
0.002
0.002
0.001
0.001
0.001
0.000
0.000
0.
0.
0.
0.
0.
0.
0.
0.
0.
0.
0.
0.
0.
0.000
0.000
0.001
0.002
0.003
0.003
0.000
-0.015
-0.028
0.923
22.111
3.702
-0.112
-0.042
-0.007
0.003
0.
-0.013
-0.031
-0.037
-0.027
-0.051
-0.058
-0.032
-0.041
-0.155
-0.238
-0.107
0.170
12.068
12.028
0.943
21.483
92.536
100.856
0.647
-0.589
-0.085
-0.015
-0.005
0.000
0.002
0.003
0.003
0.002
0.002
0.002
0.002
0.001
0.001
0.000
0.000
0.
0.
0.
0.
0.
0.
0.
0.
0.
0.
0.
0.
0.
0.
0.000
0.001
0.002
0.003
0.003
0.002
-0.006
-0.021
-0.038
-0.025
-0.072
-0.057
-0.025
-0.005
0.003
0.002
-0.004
-0.011
-0.012
-0.020
-0.040
-0.044
-0.021
-0.005
-0.012
-0.017
-0.014
-0.016
-0.025
-0.086
-0.008
10.035
3507.251
6280.092
4.335
-0.453
-0.087
-0.012
-0.002
0.001
0.003
0.003
0.003
0.002
0.002
0.002
0.002
0.001
0.001
0.000
0.
0.
0.
0.
0.
0.
0.
0.
0.
0.
0.
0.
0.
0.
0.
0.
0.000
0.001
0.002
0.003
0.003
0.000
-0.007
-0.018
-0.028
-0.032
-0.025
-0.012
-0.002
0.003
0.003
0.000
-0.004
-0.007
-0.010
-0.013
-0.012
-0.005
0.000
0.002
0.003
0.002
-0.006
-0.031
-0.068
2.768
55783.508
90.597
56.295
0.624
-0.178
-0.033
-0.004
0.001
0.002
0.003
0.003
0.002
0.002
0.002
0.002
0.002
0.001
0.001
0.000
0.
0.
0.
0.
0.
0.
0.
0.
0.
0.
0.
0.
0.
0.
0.
0.
0.
0.000
0.001
0.002
0.002
0.002
0.001
-0.003
-0.007
-0.009
-0.008
-0.003
0.001
0.003
0.003
0.002
0.000
-0.001
-0.002
-0.001
0.000
0.002
0.003
0.003
0.005
0.004
-0.002
-0.039
-0.244
0.011
2.537
0.858
0.127
-0.040
-0.028
-0.008
0.001
0.002
0.003
0.003
0.002
0.002
0.002
0.002
0.002
0.001
0.001
0.001
0.000
0.
0.
0.
0.
0.
0.
0.
0.
0.
0.
0.
0.
0.
0.
0.
0.
0.
0.
0.001
0.001
0.002
0.002
0.003
0.002
0.001
0.000
-0.001
0.000
0.002
0.003
0.003
0.002
0.002
0.001
0.001
0.002
0.002
0.002
0.002
0.003
0.004
0.004
-0.003
-0.069
-0.569
-0.551
-0.343
-0.549
-0.305
-0.057
-0.012
0.000
0.002
0.002
0.002
0.002
0.002
0.002
0.002
0.001
0.001
0.001
0.001
0.001
0.000
0.
0.
0.
0.
0.
0.
0.
0.
0.
0.
0.
0.
0.
0.
0.
0.
0.
0.
0.000
0.001
0.001
0.002
0.002
0.002
0.002
0.002
0.002
0.002
0.002
0.002
0.002
0.002
0.002
0.001
0.002
0.002
0.002
0.002
0.002
0.002
0.003
0.003
-0.002
-0.053
-0.464
-0.486
-0.254
-0.104
-0.053
-0.014
-0.001
0.002
0.003
0.002
0.002
0.001
0.001
0.001
0.001
0.001
0.001
0.001
0.001
0.000
0.000
0.
0.
0.
0.
0.
0.
0.
0.
0.
0.
0.
0.
0.
0.
0.
0.
0.
0.
0.
0.000
0.000
0.001
0.001
0.002
0.002
0.002
0.002
0.001
0.001
0.001
0.001
0.001
0.001
0.001
0.001
0.001
0.001
0.001
0.001
0.001
0.002
0.002
0.
-0.015
-0.100
-0.234
-0.113
-0.012
-0.005
0.000
0.002
0.003
0.002
0.002
0.001
0.001
0.001
0.001
0.001
0.001
0.001
0.001
0.001
0.000
0.000
0.
0.
0.
0.
0.
0.
0.
0.
0.
0.
0.
0.
0.
0.
0.
0.
0.
0.
0.
0.
0.000
0.000
0.001
0.001
0.001
0.001
0.001
0.001
0.001
0.001
0.000
0.000
0.000
0.000
0.000
0.001
0.001
0.001
0.000
0.001
0.001
0.001
0.001
-0.001
-0.009
-0.018
-0.010
-0.001
0.002
0.002
0.002
0.002
0.001
0.000
0.000
0.001
0.001
0.001
0.001
0.001
0.001
0.001
0.000
0.000
0.000
0.
0.
0.
0.
0.
0.
0.
0.
0.
0.
0.
0.
0.
0.
0.
0.
0.
0.
0.
0.
0.
0.
0.
0.000
0.000
0.000
0.000
0.000
0.000
0.000
0.
0.
0.
0.
0.
0.
0.
0.
0.
0.000
0.001
0.001
0.001
0.001
0.001
0.000
0.001
0.002
0.002
0.002
0.002
0.001
0.000
0.
0.000
0.000
0.000
0.001
0.001
0.001
0.000
0.000
0.000
0.000
0.
0.
0.
0.
0.
0.
0.
0.
0.
0.
0.
0.
0.
0.
0.
0.
0.
0.
0.
0.
0.
0.
0.
0.
0.
0.
0.
0.
0.
0.
0.
0.
0.
0.
0.
0.
0.
0.
0.
0.
0.
0.000
0.000
0.001
0.001
0.001
0.001
0.001
0.001
0.001
0.001
0.000
0.000
0.
0.
0.
0.000
0.000
0.000
0.000
0.000
0.000
0.000
0.000
0.
0.
0.
0.
0.
0.
0.
0.
0.
0.
0.
0.
0.
0.
0.
0.
0.
0.
0.
0.
0.
0.
0.
0.
0.
0.
0.
0.
0.
0.
0.
0.
0.
0.
0.
0.
0.
0.
0.
0.
0.
0.
0.
0.000
0.000
0.000
0.001
0.001
0.001
0.001
0.000
0.000
0.000
0.
0.
0.
0.
0.
0.
0.000
0.000
0.000
0.000
0.
0.
0.
0.
0.
0.
0.
0.
0.
0.
0.
0.
0.
0.
0.
0.
0.
0.
0.
0.
0.
0.
0.
0.
0.
0.
0.
0.
0.
0.
0.
0.
0.
0.
0.
0.
0.
0.
0.
0.
0.
0.
0.
0.
0.
0.
0.000
0.000
0.000
0.000
0.000
0.000
0.000
0.000
0.
0.
0.
0.
0.
0.
0.
0.
0.
0.
0.
0.
0.
0.
0.
0.
0.
0.
0.
0.
0.
0.
0.
0.
0.
0.
0.
0.
0.
0.
0.
0.
0.
0.
0.
0.
0.
0.
0.
0.
0.
0.
0.
0.
0.
0.
0.
0.
0.
0.
0.
0.
0.
0.
0.
0.
0.
0.
0.
0.
0.000
0.
0.
0.
0.
0.
0.
0.
0.
0.
0.
0.
0.
0.
0.
0.
0.
0.
0.
0.
0.
0.
0.
0.
0.
0.
0.
0.
0.
0.
0.
0.
0.
0.
0.
0.
0.
0.
0.
0.
0.
0.
0.
0.
0.
0.
0.
0.
0.
0.
0.
0.
0.
0.
0.
0.
0.
0.
0.
0.
0.
0.
0.
0.
0.
0.
0.
0.
0.
0.
0.
0.
0.
0.
0.
0.
0.
0.
0.
0.
0.
0.
0.
0.
0.
0.
0.
0.
0.
0.
0.
0.
0.
0.
0.
0.
0.
0.
0.
0.
0.
0.
0.
0.
0.
0.
0.
0.
0.
0.
0.
0.
0.
0.
0.
0.
0.
0.
0.
0.
0.
0.
0.
0.
0.
0.
0.
0.
0.
0.
0.
0.
0.
0.
0.
0.
0.
0.
0.
0.
0.
0.
0.
0.
0.
0.
0.
0.
0.
0.
0.
0.
0.
0.
0.
0.
0.
0.
0.
0.
0.
0.
0.
0.
0.
0.
0.
0.
0.
0.
0.
0.
0.
0.
0.
0.
0.
0.
0.
0.
0.
0.
0.
0.
0.
0.
0.
0.
0.
0.
0.
0.
0.
0.
0.
0.
0.
0.
0.
0.
0.
0.
0.
0.
0.
0.
0.
0.
0.
0.
0.
0.
0.
0.
0.
0.
0.
0.
0.
0.
0.
0.
0.
0.
0.
0.
0.
0.
0.
0.
0.
0.
0.
0.
0.
0.
0.
0.
0.
0.000
0.000
0.000
0.000
0.000
0.000
0.000
0.
0.
0.
0.
0.
0.
0.
0.
0.
0.
0.
0.
0.
0.
0.
0.
0.
0.
0.
0.
0.
0.
0.
0.
0.
0.
0.
0.
0.
0.
0.
0.
0.
0.
0.
0.
0.
0.
0.
0.
0.
0.
0.
0.
0.
0.
0.
0.
0.
0.
0.
0.
0.
0.
0.
0.
0.000
0.000
0.000
0.000
0.001
0.001
0.001
0.000
0.000
0.000
0.
0.
0.
0.
0.
0.000
0.000
0.000
0.000
0.000
0.000
0.000
0.
0.
0.
0.
0.
0.
0.
0.
0.
0.
0.
0.
0.
0.
0.
0.
0.
0.
0.
0.
0.
0.
0.
0.
0.
0.
0.
0.
0.
0.
0.
0.
0.
0.
0.
0.
0.
0.000
0.000
0.000
0.000
0.000
0.000
0.000
0.000
0.000
0.001
0.001
0.001
0.001
0.001
0.001
0.000
0.000
0.
0.
0.
0.000
0.000
0.000
0.001
0.001
0.001
0.001
0.001
0.001
0.000
0.
0.
0.
0.
0.
0.
0.
0.
0.
0.
0.
0.
0.
0.
0.
0.
0.
0.
0.
0.
0.
0.
0.
0.
0.
0.
0.
0.
0.
0.
0.
0.
0.
0.000
0.000
0.000
0.000
0.001
0.001
0.001
0.001
0.001
0.001
0.001
0.001
0.001
0.001
0.001
0.001
0.001
0.001
0.000
0.
0.
0.000
0.000
0.000
0.001
0.001
0.001
0.001
0.001
0.001
0.001
0.001
0.001
0.000
0.
0.
0.
0.
0.
0.
0.
0.
0.
0.
0.
0.
0.
0.
0.
0.
0.
0.
0.
0.
0.
0.
0.
0.
0.
0.
0.
0.
0.
0.000
0.000
0.000
0.001
0.001
0.001
0.001
0.001
0.001
0.001
0.001
0.001
0.001
0.001
0.001
0.001
0.001
0.001
0.001
0.001
0.000
0.
0.
0.000
0.000
0.001
0.001
0.001
0.001
0.002
0.002
0.002
0.002
0.001
0.001
0.001
0.001
0.000
0.
0.
0.
0.
0.
0.
0.
0.
0.
0.
0.
0.
0.
0.
0.
0.
0.
0.
0.
0.
0.
0.
0.
0.
0.
0.
0.000
0.000
0.001
0.001
0.001
0.001
0.
0.000
0.
0.001
0.002
0.002
0.001
0.002
0.002
0.002
0.002
0.002
0.002
0.001
0.001
0.001
0.
0.
0.000
0.000
0.001
0.001
0.002
0.002
0.002
0.002
0.002
0.002
0.002
0.001
0.001
0.001
0.001
0.000
0.
0.
0.
0.
0.
0.
0.
0.
0.
0.
0.
0.
0.
0.
0.
0.
0.
0.
0.
0.
0.
0.
0.
0.
0.000
0.001
0.001
0.001
0.001
0.
-0.002
-0.008
-0.013
-0.009
-0.002
0.001
0.001
0.001
0.002
0.002
0.003
0.002
0.002
0.002
0.002
0.001
0.001
0.000
0.
0.000
0.000
0.001
0.001
0.002
0.002
0.002
0.002
0.002
0.002
0.002
0.002
0.002
0.002
0.001
0.001
0.000
0.000
0.
0.
0.
0.
0.
0.
0.
0.
0.
0.
0.
0.
0.
0.
0.
0.
0.
0.
0.
0.
0.
0.000
0.000
0.001
0.001
0.001
0.000
-0.006
-0.028
-0.129
-0.301
-0.196
-0.043
-0.008
-0.004
-0.002
0.001
0.002
0.003
0.003
0.003
0.003
0.002
0.002
0.001
0.001
0.001
0.000
0.001
0.001
0.002
0.003
0.003
0.003
0.002
0.001
0.001
0.002
0.003
0.003
0.003
0.002
0.001
0.001
0.000
0.000
0.
0.
0.
0.
0.
0.
0.
0.
0.
0.
0.
0.
0.
0.
0.
0.
0.
0.
0.
0.000
0.000
0.001
0.002
0.002
0.000
-0.007
-0.018
-0.150
-0.537
0.146
-0.584
-0.399
-0.044
-0.016
-0.010
-0.003
0.002
0.003
0.003
0.003
0.003
0.003
0.003
0.002
0.002
0.001
0.001
0.001
0.001
0.002
0.003
0.003
0.002
0.000
-0.003
-0.004
0.000
0.003
0.004
0.003
0.003
0.002
0.001
0.001
0.001
0.000
0.
0.
0.
0.
0.
0.
0.
0.
0.
0.
0.
0.
0.
0.
0.
0.
0.
0.
0.000
0.001
0.002
0.002
0.002
-0.003
-0.017
0.009
0.835
6.741
100003.273
391.186
-0.564
-0.107
-0.029
-0.015
-0.008
0.000
0.002
0.002
0.002
0.002
0.002
0.002
0.002
0.002
0.002
0.002
0.002
0.002
0.003
0.003
0.003
0.002
-0.002
-0.007
-0.006
-0.001
0.002
0.002
0.001
0.001
0.001
0.001
0.001
0.001
0.001
0.000
0.
0.
0.
0.
0.
0.
0.
0.
0.
0.
0.
0.
0.
0.
0.
0.
0.000
0.000
0.001
0.002
0.002
-0.001
-0.017
-0.061
0.754
102.965
17123.064
69857.039
279.248
-0.539
-0.118
-0.043
-0.026
-0.014
-0.006
-0.003
-0.002
-0.003
-0.006
-0.007
-0.006
-0.003
-0.001
0.000
0.001
0.002
0.004
0.005
0.004
0.003
0.000
-0.006
-0.009
-0.008
-0.003
-0.002
-0.006
-0.010
-0.013
-0.008
-0.001
0.001
0.001
0.001
0.000
0.
0.
0.
0.
0.
0.
0.
0.
0.
0.
0.
0.
0.
0.
0.
0.
0.000
0.001
0.002
0.003
0.001
-0.010
-0.104
-0.547
-0.189
29.169
6220.801
2869.856
8.710
-0.079
-0.085
-0.058
-0.034
-0.013
-0.005
-0.009
-0.014
-0.017
-0.021
-0.021
-0.024
-0.030
-0.035
-0.026
-0.008
0.002
0.005
0.006
0.005
0.001
-0.006
-0.011
-0.013
-0.015
-0.015
-0.017
-0.016
-0.029
-0.128
-0.068
-0.016
-0.001
0.002
0.002
0.001
0.000
0.
0.
0.
0.
0.
0.
0.
0.
0.
0.
0.
0.
0.
0.
0.
0.001
0.002
0.002
0.002
-0.002
-0.039
-0.449
1.015
55.650
0.477
2397.018
100005.477
60.423
1.251
0.025
0.084
0.003
0.779
0.644
-0.001
-0.028
0.015
0.333
1.177
1.240
-0.246
-0.462
-0.461
-0.116
-0.009
0.004
0.004
0.002
-0.005
-0.012
-0.010
0.000
-0.027
-0.040
-0.035
0.099
0.838
-0.179
-0.576
-0.103
-0.007
0.002
0.002
0.001
0.000
0.
0.
0.
0.
0.
0.
0.
0.
0.
0.
0.
0.
0.
0.
0.000
0.001
0.002
0.002
0.
-0.011
-0.070
-0.491
62.539
6627.224
0.976
12.418
70.300
5.945
1.793
2.156
4.621
0.313
5.054
4.048
0.056
-0.012
7.734
730.699
899.433
2072.096
0.677
14.862
0.564
-0.607
-0.049
-0.004
-0.025
-0.041
-0.033
-0.026
0.095
0.279
-0.033
-0.112
-0.049
13.040
816.904
2692.868
0.202
-0.346
-0.017
0.003
0.004
0.002
0.001
0.000
0.000
0.000
0.000
0.
0.
0.
0.
0.
0.
0.
0.
0.
0.
0.000
0.001
0.002
0.001
-0.005
-0.019
-0.022
2.455
10.172
5.011
0.176
-0.601
0.287
1.301
0.812
1.577
3.239
0.353
1.562
0.565
0.143
2.416
102.263
100005.453
1290.900
366.200
2.004
4466.895
112.546
-0.546
-0.084
-0.071
-0.396
-0.581
-0.279
-0.082
0.136
0.461
-0.136
-0.393
2.091
1669.046
12159.539
26685.717
1.071
-0.302
-0.018
0.002
0.004
0.004
0.003
0.002
0.001
0.001
0.001
0.000
0.000
0.
0.
0.
0.
0.
0.
0.
0.
0.000
0.001
0.001
-0.001
-0.010
-0.010
1.337
1237.183
100011.305
41.747
387.709
3.958
2.858
-0.410
-0.609
-0.274
-0.017
0.080
0.577
0.053
6.672
1376.064
170.422
605.815
13.019
0.053
0.750
5.436
0.129
-0.372
-0.051
-0.267
-0.509
-0.380
-0.554
0.839
5.843
1.023
3.478
0.027
3.214
1275.146
9.952
1.115
-0.132
-0.091
-0.019
-0.003
0.004
0.005
0.004
0.003
0.003
0.002
0.001
0.001
0.001
0.000
0.000
0.
0.
0.
0.
0.
0.
0.000
0.001
0.001
-0.002
-0.010
0.245
119.192
3083.891
11600.442
119.807
290.087
4.768
0.715
125.432
-0.180
-0.560
-0.183
-0.156
0.008
1.619
6.797
662.804
66.035
36.345
0.380
-0.459
-0.228
0.079
-0.056
-0.059
-0.035
-0.173
-0.157
4.790
19.464
196.575
52315.984
99.218
731.123
21.788
0.498
-0.191
-0.423
-0.121
-0.080
-0.123
-0.146
-0.033
-0.001
0.005
0.005
0.005
0.005
0.004
0.003
0.003
0.001
0.001
0.000
0.000
0.000
0.
0.
0.
0.
0.000
0.001
0.001
-0.002
-0.011
0.219
155.292
4295.102
32.418
3.519
1.313
-0.073
-0.509
1.549
-0.624
-0.502
-0.605
-0.619
0.150
19.081
8.721
13.228
0.955
-0.121
-0.215
-0.166
-0.071
-0.020
-0.018
-0.019
-0.027
-0.059
0.290
11.154
5589.409
13258.370
19683.000
733.668
127.247
7923.318
48.850
0.007
0.022
3.880
13.154
2.026
0.166
-0.020
-0.012
0.
0.003
0.003
0.003
0.004
0.005
0.004
0.003
0.002
0.001
0.000
0.000
0.000
0.
0.
0.
0.000
0.001
0.001
-0.001
-0.012
-0.119
0.452
625.942
628.213
4.046
-0.063
-0.087
-0.432
-0.661
-0.394
-0.334
-0.668
-0.454
4.154
2.822
1.058
0.388
-0.283
-0.535
-0.578
-0.263
-0.031
-0.018
-0.020
-0.020
-0.025
-0.045
0.010
14.921
1311.884
130.848
9.060
2.724
48.589
3504.657
44.848
0.042
1.467
543.135
39173.668
1026.253
9961.329
18.421
0.023
-0.012
-0.006
-0.008
-0.009
-0.003
0.003
0.005
0.005
0.003
0.002
0.001
0.001
0.000
0.000
0.
0.
0.000
0.001
0.001
0.
-0.007
-0.072
-0.585
-0.303
-0.226
-0.238
-0.050
-0.046
-0.067
-0.082
-0.063
-0.179
-0.578
3.496
5187.944
27.911
0.181
-0.193
-0.300
4.972
-0.403
-0.382
-0.034
-0.031
-0.100
-0.110
-0.050
-0.092
-0.404
-0.111
2.818
30.918
100024.156
349.026
1.691
20.086
1.686
-0.067
0.438
77.655
1006.925
807.377
100029.664
22170.359
0.270
-0.036
-0.040
-0.042
-0.053
-0.028
-0.004
0.004
0.005
0.004
0.003
0.002
0.001
0.001
0.000
0.000
0.
0.000
0.000
0.001
0.001
-0.001
-0.014
-0.107
-0.338
-0.276
-0.058
-0.018
-0.022
-0.027
-0.028
-0.030
-0.047
-0.049
1.236
21.571
26.482
12.277
0.095
-0.652
-0.581
-0.445
-0.149
1.431
0.719
0.091
-0.582
-0.409
-0.332
-0.607
7.609
228.491
4.726
13082.537
63.126
-0.587
-0.131
-0.021
-0.044
-0.017
0.361
0.654
0.898
0.682
0.021
-0.051
-0.129
-0.300
-0.200
-0.108
-0.065
-0.018
-0.001
0.001
0.001
0.002
0.002
0.002
0.002
0.001
0.000
0.
0.
0.000
0.001
0.001
0.001
0.000
-0.005
-0.013
-0.010
-0.002
-0.002
-0.006
-0.011
-0.016
-0.022
0.048
5.176
400.122
70.147
22455.916
52313.047
19.180
1.191
12.940
6.486
11.060
399.683
19.269
444.893
140.842
-0.546
-0.458
3.350
1646.890
135.295
20.220
95.913
-0.034
0.679
-0.287
0.199
0.091
1.985
12.985
0.827
-0.237
-0.293
-0.072
-0.072
-0.461
-0.574
-0.317
-0.014
-0.066
-0.042
-0.019
-0.010
-0.006
-0.001
0.002
0.003
0.002
0.002
0.001
0.000
0.
0.000
0.000
0.001
0.001
0.001
0.002
0.002
0.003
0.004
0.003
0.000
-0.004
-0.009
-0.019
-0.002
3.880
234.627
30.046
1111.240
2038.580
2071.575
5446.924
11.760
4.536
8.436
246.901
9.446
6627.099
1439.372
-0.314
-0.021
170.445
100028.766
515.062
6219.068
264.675
211.701
2141.038
7.049
0.226
0.022
3.733
30.692
1.533
-0.050
-0.065
-0.084
-0.088
-0.541
0.684
9.102
16.388
0.232
-0.261
-0.103
-0.031
-0.019
-0.010
-0.001
0.003
0.003
0.002
0.001
0.000
0.
0.
0.000
0.000
0.000
0.001
0.002
0.003
0.003
0.003
0.003
0.002
0.
-0.003
-0.014
-0.016
1.519
205.624
83.786
1.142
11.267
9006.127
70494.930
546.794
3.584
0.144
0.664
-0.432
0.231
-0.160
-0.113
0.015
28.574
1423.683
1126.611
151.302
19582.064
1326.427
20181.922
187.978
0.426
-0.052
0.092
0.624
0.085
-0.057
-0.104
-0.137
-0.160
-0.042
99.656
2799.079
100011.711
34.966
-0.353
0.376
0.284
0.042
-0.017
-0.007
0.000
0.003
0.002
0.002
0.001
0.
0.
0.
0.000
0.000
0.000
0.000
0.001
0.002
0.002
0.002
0.002
0.002
0.001
-0.005
-0.013
0.203
6.680
3.671
-0.138
1287.306
1040.259
46.502
54.844
0.809
-0.144
-0.416
0.924
1.231
-0.159
-0.077
-0.098
-0.078
1.385
2.272
5.959
3637.356
35.702
88.805
51.682
-0.152
-0.114
0.838
2.293
2.069
0.084
-0.079
19.925
299.212
5.275
39.711
401.357
270.427
828.640
30836.764
663.385
263.412
20.716
0.076
-0.015
-0.007
0.000
0.002
0.002
0.001
0.
0.
0.
0.
0.
0.000
0.000
0.000
0.001
0.001
0.002
0.002
0.002
0.003
0.001
-0.005
-0.008
0.006
-0.188
-0.138
17309.258
4470.041
0.630
0.157
-0.082
-0.633
1.313
80.552
70.074
0.472
-0.069
-0.091
-0.269
-0.518
-0.502
1.457
493.215
2.431
-0.180
17.859
-0.505
0.231
224.842
1237.802
14.686
0.473
0.030
7021.778
100000.336
396.666
17886.057
167.832
1.552
2933.401
100034.164
5498.823
100046.172
898.537
0.411
-0.027
-0.021
-0.008
0.000
0.002
0.001
0.
0.
0.
0.
0.
0.
0.
0.
0.000
0.000
0.000
0.001
0.002
0.002
0.003
0.001
-0.003
-0.011
-0.099
-0.575
0.390
-0.111
-0.144
-0.039
-0.104
-0.559
700.860
100009.742
41.267
-0.209
-0.077
0.029
1.727
3.687
118.743
18.827
33.559
49.487
790.717
100019.047
23.188
0.479
248.394
1538.817
4.720
1.488
3.061
368.066
7038.594
1921.752
100001.625
160.555
0.074
2.306
0.976
10.138
130.689
14.031
0.020
-0.032
-0.013
-0.006
-0.001
0.001
0.001
0.
0.
0.
0.
0.
0.
0.
0.
0.
0.000
0.000
0.000
0.001
0.001
0.002
0.003
0.003
0.000
-0.015
-0.115
-0.342
-0.240
-0.053
-0.015
-0.050
-0.354
7.018
504.822
0.206
-0.187
-0.058
0.202
18.343
1424.346
100013.656
3945.888
427.350
696.639
262.511
101276.727
127.594
301.876
183.239
143.295
32.533
8234.468
932.929
963.454
14.654
5.883
48.266
0.736
-0.054
-0.047
-0.025
0.057
0.189
0.015
-0.062
-0.044
-0.017
-0.007
-0.001
0.002
0.001
0.
0.
0.
0.
0.
0.
0.
0.
0.
0.
0.
0.000
0.000
0.001
0.001
0.002
0.003
0.004
0.002
-0.004
-0.012
-0.010
-0.002
0.000
-0.008
-0.052
-0.047
-0.062
-0.095
-0.100
-0.068
0.007
22.243
1243.341
675.430
10205.872
2422.570
51.842
120.851
4458.414
100039.492
10231.050
100225.766
3385.835
4.585
7111.917
2607.768
52303.766
11.331
-0.139
-0.144
-0.107
-0.044
-0.024
-0.035
0.130
1.623
0.489
-0.003
-0.041
-0.023
-0.008
-0.001
0.002
0.001
0.
0.
0.
0.
0.
0.
0.
0.
0.
0.
0.
0.
0.
0.000
0.001
0.001
0.003
0.003
0.004
0.004
0.004
0.005
0.005
0.006
0.005
0.000
-0.014
-0.061
-0.115
-0.139
-0.086
-0.057
2.985
4.568
0.495
459.845
25.643
0.881
2.541
15.173
1148.247
19.893
845.876
35768.887
1.163
1.391
8.700
20.123
2.040
-0.064
-0.074
-0.031
-0.009
-0.006
-0.016
0.061
0.787
1.730
0.584
-0.024
-0.021
-0.007
0.
0.001
0.001
0.
0.
0.
0.
0.
0.
0.
0.
0.
0.
0.
0.
0.
0.
0.001
0.001
0.002
0.002
0.003
0.004
0.004
0.005
0.006
0.007
0.008
0.006
0.001
-0.015
-0.039
-0.051
-0.037
-0.035
-0.049
-0.213
-0.577
1.947
-0.151
-0.426
-0.073
0.057
0.979
-0.459
12.636
125.859
-0.469
-0.252
0.190
7.276
6250.108
0.195
-0.047
-0.017
0.000
0.003
-0.006
-0.013
0.050
0.686
0.279
-0.018
-0.015
-0.004
0.001
0.001
0.001
0.
0.
0.
0.
0.
0.
0.
0.
0.
0.
0.
0.
0.
0.
0.000
0.001
0.001
0.002
0.002
0.003
0.004
0.005
0.007
0.007
0.008
0.007
0.002
-0.009
-0.026
-0.035
-0.032
-0.028
-0.025
-0.051
-0.242
-0.449
-0.330
-0.092
-0.028
-0.026
-0.044
-0.206
-0.618
-0.605
-0.411
-0.093
-0.052
0.504
0.770
0.005
-0.048
-0.018
0.002
0.006
0.001
-0.009
-0.013
-0.005
-0.012
-0.014
-0.007
-0.001
0.001
0.001
0.001
0.
0.
0.
0.
0.
0.
0.
0.
0.
0.
0.
0.
0.
0.
0.000
0.000
0.001
0.001
0.001
0.002
0.003
0.004
0.005
0.006
0.006
0.001
-0.013
-0.034
-0.039
-0.020
0.376
0.335
-0.018
-0.022
-0.020
-0.025
-0.015
-0.001
0.003
0.001
-0.003
-0.018
-0.053
-0.067
-0.038
-0.038
0.704
83.616
55.757
0.911
-0.090
-0.037
-0.002
0.006
0.005
0.001
-0.006
-0.008
-0.009
-0.006
-0.002
0.000
0.001
0.001
0.001
0.
0.
0.
0.
0.
0.
0.
0.
0.
0.
0.
0.
0.
0.
0.000
0.000
0.001
0.001
0.001
0.002
0.003
0.004
0.003
0.000
-0.006
-0.016
-0.031
0.141
1.035
2.908
445.587
362.855
1.065
-0.054
-0.041
-0.026
-0.007
0.005
0.009
0.008
0.006
0.005
0.003
0.000
-0.010
-0.027
3.284
3806.911
1831.254
10.084
-0.262
-0.221
-0.017
0.004
0.005
0.004
0.001
-0.001
-0.001
-0.001
0.000
0.001
0.001
0.001
0.000
0.
0.
0.
0.
0.
0.
0.
0.
0.
0.
0.
0.
0.
0.
0.000
0.000
0.001
0.001
0.002
0.003
0.002
0.001
-0.011
-0.068
-0.165
-0.135
0.076
50.472
1942.123
89.351
70720.539
45225.609
4.333
-0.049
-0.054
-0.096
-0.045
-0.008
0.006
0.008
0.008
0.007
0.006
0.003
-0.009
-0.026
0.639
187.194
100018.641
10658.066
112.802
-0.400
-0.053
0.001
0.005
0.004
0.002
0.002
0.001
0.001
0.001
0.001
0.000
0.000
0.
0.
0.
0.
0.
0.
0.
0.
0.
0.
0.
0.
0.
0.000
0.000
0.000
0.001
0.001
0.001
0.002
0.002
-0.004
-0.034
-0.098
-0.575
-0.622
-0.608
-0.011
487.526
100156.977
371.329
82.861
26.467
4.502
12.715
39.396
1.796
0.023
-0.021
-0.001
0.007
0.008
0.007
0.006
0.004
-0.006
-0.024
0.524
92.303
1028.262
17337.270
157.563
-0.530
-0.064
0.000
0.004
0.003
0.002
0.002
0.001
0.001
0.001
0.000
0.000
0.
0.
0.
0.
0.
0.
0.
0.
0.
0.
0.
0.
0.000
0.000
0.000
0.000
0.001
0.001
0.001
0.002
0.002
-0.002
-0.049
-0.434
-0.568
-0.134
439.275
23.598
5.248
4.892
32.772
4.321
-0.026
1.257
1538.132
12024.230
100018.859
859.697
22.369
0.043
-0.006
0.006
0.008
0.007
0.006
0.004
-0.001
-0.016
-0.003
0.763
0.818
-0.260
-0.618
-0.390
-0.025
0.001
0.003
0.002
0.001
0.001
0.001
0.000
0.000
0.000
0.
0.
0.
0.
0.
0.
0.
0.
0.
0.
0.
0.
0.000
0.000
0.000
0.001
0.001
0.001
0.001
0.002
0.003
0.002
-0.008
-0.195
-0.623
32.031
11.898
804.848
113.099
70351.461
185.256
6.561
-0.084
-0.582
1840.384
100271.641
1148.169
956.597
100018.953
363.282
0.223
-0.015
0.002
0.006
0.007
0.006
0.005
0.002
-0.005
-0.016
-0.020
-0.077
-0.238
-0.180
-0.040
-0.004
0.002
0.002
0.001
0.001
0.001
0.000
0.
0.
0.
0.
0.
0.
0.
0.
0.
0.
0.
0.
0.
0.
0.000
0.001
0.001
0.001
0.002
0.002
0.001
0.002
0.002
0.003
0.002
-0.011
-0.244
-0.572
221.069
28.590
265.571
34040.934
34032.363
10241.529
483.342
11.090
-0.444
43.512
1129.390
1.356
304.281
100083.695
75.066
0.164
-0.027
-0.021
-0.021
-0.013
-0.001
0.003
0.004
0.002
-0.003
-0.008
-0.014
-0.015
-0.019
-0.006
0.000
0.001
0.001
0.001
0.001
0.000
0.000
0.
0.
0.
0.
0.
0.
0.
0.
0.
0.
0.
0.
0.
0.000
0.001
0.001
0.002
0.002
0.001
0.000
-0.003
-0.002
0.000
0.003
0.004
-0.006
-0.094
-0.528
-0.329
0.414
142.675
10146.389
24.876
433.469
100007.047
407.783
9.751
199.415
6.157
1.568
145.971
12547.142
924.847
1.194
-0.092
-0.115
-0.099
-0.106
-0.057
-0.007
0.002
0.003
0.002
0.001
-0.001
-0.001
-0.001
0.000
0.001
0.001
0.001
0.000
0.
0.
0.
0.
0.
0.
0.
0.
0.
0.
0.
0.
0.
0.
0.
0.000
0.000
0.001
0.001
0.002
0.002
0.000
-0.009
-0.027
-0.030
-0.011
0.001
0.005
-0.001
-0.020
-0.079
0.003
0.018
0.684
2.416
0.207
10.436
302.545
217.149
3093.327
47378.473
26.326
3.415
386.860
6440.112
129.858
0.454
-0.156
2.282
27.283
1.583
-0.125
-0.039
-0.002
0.002
0.003
0.002
0.001
0.001
0.001
0.001
0.001
0.001
0.000
0.
0.
0.
0.
0.
0.
0.
0.
0.
0.
0.
0.
0.
0.
0.
0.
0.000
0.000
0.001
0.002
0.002
0.001
-0.005
-0.028
-0.105
-0.131
-0.046
-0.003
0.005
0.003
-0.004
-0.014
0.002
-0.152
-0.476
-0.420
-0.137
-0.152
0.573
708.459
100048.891
3725.865
22.129
6.025
922.577
22129.539
47.336
-0.104
-0.145
435.655
99999.984
248.719
-0.100
-0.076
-0.006
0.001
0.003
0.002
0.001
0.001
0.001
0.001
0.000
0.000
0.
0.
0.
0.
0.
0.
0.
0.
0.
0.
0.
0.
0.
0.
0.
0.
0.
0.000
0.001
0.001
0.002
0.001
-0.002
-0.011
-0.038
-0.141
-0.186
-0.065
-0.007
0.005
0.005
0.001
-0.008
-0.056
-0.483
-0.638
-0.539
-0.264
-0.275
-0.065
17311.805
3052.709
4.633
4.106
3.058
8.274
3.489
0.252
-0.169
0.811
131.856
12482.200
73.249
-0.042
-0.037
-0.006
0.001
0.003
0.003
0.002
0.001
0.001
0.000
0.000
0.000
0.000
0.000
0.000
0.
0.
0.
0.
0.
0.
0.
0.
0.
0.
0.
0.
0.
0.
0.000
0.001
0.002
0.001
-0.001
-0.010
-0.043
-0.240
-0.448
-0.436
-0.140
-0.017
-0.001
0.001
0.003
-0.001
-0.041
-0.438
-0.580
-0.514
-0.292
-0.142
-0.517
5.363
2.165
-0.480
-0.004
0.073
0.166
-0.069
-0.120
-0.163
0.060
18.063
8.163
0.617
-0.008
-0.012
-0.001
0.004
0.004
0.003
0.002
0.002
0.001
0.001
0.001
0.001
0.001
0.000
0.000
0.000
0.
0.
0.
0.
0.
0.
0.
0.
0.
0.
0.
0.
0.
0.000
0.001
0.001
0.001
-0.004
-0.018
-0.100
-0.581
-0.594
-0.554
-0.453
-0.049
-0.022
-0.015
-0.004
0.002
-0.008
-0.121
-0.457
-0.448
-0.262
-0.440
-0.215
-0.571
-0.404
3.791
9.334
5.402
0.061
-0.065
-0.047
1.365
3.152
0.061
0.009
-0.005
-0.031
-0.010
0.004
0.006
0.005
0.003
0.002
0.002
0.002
0.002
0.001
0.001
0.001
0.001
0.000
0.000
0.000
0.
0.
0.
0.
0.
0.
0.
0.
0.
0.
0.
0.
0.000
0.001
0.001
0.001
-0.004
-0.017
-0.088
-0.589
-0.592
-0.543
-0.377
-0.003
0.225
0.022
-0.016
-0.003
0.003
-0.011
-0.048
-0.254
-0.478
0.587
-0.596
-0.198
0.094
6.111
661.565
400.142
1.074
-0.044
0.524
329.403
3382.314
6.178
-0.342
-0.504
-0.210
-0.029
0.002
0.004
0.003
0.002
0.002
0.002
0.003
0.002
0.002
0.002
0.001
0.001
0.001
0.000
0.000
0.000
0.
0.
0.
0.
0.
0.
0.
0.
0.
0.
0.
0.000
0.001
0.001
0.001
-0.001
-0.008
-0.033
-0.159
-0.377
-0.299
-0.349
3.660
46.419
2.740
-0.012
-0.016
0.001
0.002
-0.046
-0.402
67.945
3037.595
0.779
-0.291
-0.063
0.613
41.221
59.516
374.560
4.065
3.021
1068.869
1622.943
4.791
-0.503
-0.520
-0.549
-0.148
-0.011
-0.005
-0.005
-0.003
0.
0.002
0.003
0.003
0.002
0.001
0.001
0.001
0.001
0.000
0.000
0.000
0.
0.
0.
0.
0.
0.
0.
0.
0.
0.
0.
0.000
0.000
0.001
0.001
0.001
0.000
-0.005
-0.016
-0.042
-0.351
-0.202
14.600
536.736
34.869
0.111
-0.030
-0.005
-0.002
-0.048
-0.514
5.991
112.890
-0.122
-0.101
-0.092
-0.014
3.678
100.188
48301.742
7.588
11.905
100004.156
17109.326
2.333
0.105
3.563
-0.564
-0.271
-0.047
-0.020
-0.017
-0.013
-0.004
0.001
0.003
0.003
0.002
0.001
0.001
0.001
0.001
0.001
0.000
0.000
0.
0.
0.
0.
0.
0.
0.
0.
0.
0.
0.
0.
0.000
0.000
0.001
0.001
0.002
0.002
0.000
-0.021
-0.133
0.031
62.795
100026.109
1535.498
0.542
-0.042
-0.014
-0.003
-0.024
-0.183
-0.534
-0.340
-0.213
-0.275
-0.371
-0.165
-0.415
0.601
49.271
-0.326
0.604
50.343
28.579
-0.087
0.106
-0.199
-0.462
-0.512
-0.485
-0.058
-0.020
-0.017
-0.008
0.000
0.003
0.003
0.001
-0.001
0.
0.001
0.002
0.001
0.001
0.000
0.
0.
0.
0.
0.
0.
0.
0.
0.
0.
0.
0.
0.000
0.000
0.001
0.001
0.003
0.004
0.003
-0.002
-0.026
-0.023
3.631
188.409
19.388
0.112
-0.041
-0.019
-0.004
-0.011
-0.033
-0.015
0.790
0.465
-0.570
-0.624
-0.413
-0.121
-0.568
-0.610
-0.402
-0.056
0.382
-0.165
-0.608
0.122
36.314
669.078
439.540
-0.636
-0.183
0.002
-0.016
-0.008
0.000
0.002
0.002
0.001
0.000
0.000
0.001
0.002
0.001
0.001
0.000
0.
0.
0.
0.
0.
0.
0.
0.
0.
0.
0.
0.
0.
0.000
0.000
0.001
0.002
0.003
0.004
0.001
-0.017
-0.062
-0.011
0.194
0.090
0.010
-0.035
-0.018
-0.003
-0.004
-0.014
-0.004
0.229
0.118
-0.494
-0.579
-0.309
-0.055
-0.050
-0.061
-0.036
-0.025
-0.081
-0.382
-0.093
241.832
10384.669
49029.691
15039.175
-0.413
-0.209
-0.025
-0.013
-0.004
0.001
0.002
0.002
0.001
0.000
0.001
0.002
0.002
0.001
0.001
0.000
0.
0.
0.
0.
0.
0.
0.
0.
0.
0.
0.
0.
0.
0.
0.
0.001
0.002
0.003
0.003
0.003
-0.005
-0.028
-0.038
-0.036
-0.038
-0.033
-0.023
-0.012
-0.001
0.000
-0.006
-0.010
-0.011
-0.020
-0.107
-0.143
-0.067
-0.021
-0.010
-0.006
-0.002
-0.012
-0.043
-0.043
2.469
29746.723
34710.996
93.062
0.830
-0.232
-0.066
-0.013
-0.004
0.001
0.002
0.002
0.002
0.001
0.000
0.001
0.002
0.002
0.001
0.001
0.000
0.
0.
0.
0.
0.
0.
0.
0.
0.
0.
0.
0.
0.
0.
0.
0.000
0.001
0.002
0.003
0.003
0.001
-0.004
-0.013
-0.025
-0.023
-0.020
-0.013
-0.006
0.001
0.003
0.001
-0.004
-0.006
-0.009
-0.012
-0.012
-0.008
-0.005
-0.003
0.001
0.002
-0.011
-0.096
-0.055
4.851
10.940
9.570
0.194
-0.097
-0.040
-0.009
0.000
0.002
0.003
0.003
0.002
0.001
0.000
0.000
0.000
0.001
0.001
0.001
0.001
0.000
0.
0.
0.
0.
0.
0.
0.
0.
0.
0.
0.
0.
0.
0.
0.
0.
0.000
0.001
0.002
0.003
0.003
0.002
0.000
-0.004
-0.007
-0.008
-0.005
-0.001
0.002
0.003
0.003
0.002
0.000
0.000
0.000
0.001
0.001
0.001
0.001
0.003
0.002
-0.015
-0.248
-0.405
1129.948
1666.091
9.142
-0.056
-0.030
-0.008
0.001
0.003
0.003
0.003
0.002
0.002
0.001
0.
-0.001
0.000
0.001
0.001
0.001
0.001
0.000
0.
0.
0.
0.
0.
0.
0.
0.
0.
0.
0.
0.
0.
0.
0.
0.
0.
0.000
0.001
0.002
0.002
0.003
0.002
0.002
0.000
0.000
0.000
0.001
0.002
0.002
0.002
0.002
0.002
0.002
0.002
0.002
0.002
0.002
0.002
0.003
0.002
-0.011
-0.211
-0.615
112.487
17.652
0.211
-0.026
-0.008
0.001
0.003
0.003
0.003
0.002
0.002
0.002
0.001
0.000
0.000
0.000
0.001
0.001
0.001
0.000
0.000
0.
0.
0.
0.
0.
0.
0.
0.
0.
0.
0.
0.
0.
0.
0.
0.
0.
0.000
0.000
0.001
0.001
0.002
0.002
0.002
0.002
0.001
0.001
0.001
0.001
0.001
0.002
0.001
0.001
0.001
0.001
0.001
0.001
0.002
0.001
0.002
0.002
-0.003
-0.053
-0.450
-0.455
-0.305
-0.121
-0.009
0.001
0.003
0.003
0.002
0.002
0.001
0.001
0.001
0.001
0.001
0.000
0.001
0.001
0.001
0.001
0.000
0.000
0.
0.
0.
0.
0.
0.
0.
0.
0.
0.
0.
0.
0.
0.
0.
0.
0.
0.
0.
0.000
0.000
0.001
0.001
0.001
0.001
0.001
0.001
0.001
0.001
0.001
0.000
0.000
0.001
0.001
0.001
0.001
0.001
0.001
0.001
0.001
0.001
0.000
-0.006
-0.033
-0.077
-0.055
-0.013
0.000
0.002
0.003
0.002
0.001
0.001
0.001
0.001
0.001
0.001
0.001
0.001
0.001
0.001
0.001
0.000
0.000
0.
0.
0.
0.
0.
0.
0.
0.
0.
0.
0.
0.
0.
0.
0.
0.
0.
0.
0.
0.
0.
0.000
0.000
0.000
0.001
0.001
0.001
0.001
0.000
0.000
0.000
0.
0.
0.
0.
0.
0.000
0.000
0.000
0.001
0.001
0.001
0.001
0.000
-0.001
-0.003
-0.002
0.001
0.002
0.002
0.002
0.001
0.000
0.000
0.000
0.001
0.001
0.001
0.001
0.001
0.001
0.001
0.000
0.000
0.000
0.
0.
0.
0.
0.
0.
0.
0.
0.
0.
0.
0.
0.
0.
0.
0.
0.
0.
0.
0.
0.
0.
0.
0.
0.
0.000
0.000
0.000
0.000
0.
0.
0.
0.
0.
0.
0.
0.
0.
0.
0.
0.000
0.001
0.001
0.001
0.001
0.001
0.001
0.001
0.001
0.001
0.001
0.000
0.
0.
0.000
0.000
0.000
0.001
0.001
0.001
0.000
0.000
0.000
0.000
0.
0.
0.
0.
0.
0.
0.
0.
0.
0.
0.
0.
0.
0.
0.
0.
0.
0.
0.
0.
0.
0.
0.
0.
0.
0.
0.
0.
0.
0.
0.
0.
0.
0.
0.
0.
0.
0.
0.
0.
0.
0.000
0.000
0.000
0.001
0.001
0.001
0.001
0.001
0.001
0.000
0.000
0.
0.
0.
0.
0.
0.000
0.000
0.000
0.000
0.000
0.000
0.000
0.
0.
0.
0.
0.
0.
0.
0.
0.
0.
0.
0.
0.
0.
0.
0.
0.
0.
0.
0.
0.
0.
0.
0.
0.
0.
0.
0.
0.
0.
0.
0.
0.
0.
0.
0.
0.
0.
0.
0.
0.
0.
0.
0.
0.000
0.000
0.000
0.000
0.000
0.000
0.000
0.000
0.
0.
0.
0.
0.
0.
0.
0.
0.
0.
0.
0.
0.
0.
0.
0.
0.
0.
0.
0.
0.
0.
0.
0.
0.
0.
0.
0.
0.
0.
0.
0.
0.
0.
0.
0.
0.
0.
0.
0.
0.
0.
0.
0.
0.
0.
0.
0.
0.
0.
0.
0.
0.
0.
0.
0.
0.
0.
0.
0.000
0.000
0.000
0.
0.
0.
0.
0.
0.
0.
0.
0.
0.
0.
0.
0.
0.
0.
0.
0.
0.
0.
0.
0.
0.
0.
0.
0.
0.
0.
0.
0.
0.
0.
0.
0.
0.
0.
0.
0.
0.
0.
0.
0.
0.
0.
0.
0.
0.
0.
0.
0.
0.
0.
0.
0.
0.
0.
0.
0.
0.
0.
0.
0.
0.
0.
0.
0.
0.
0.
0.
0.
0.
0.
0.
0.
0.
0.
0.
0.
0.
0.
0.
0.
0.
0.
0.
0.
0.
0.
0.
0.
0.
0.
0.
0.
0.
0.
0.
0.
0.
0.
0.
0.
0.
0.
0.
0.
0.
0.
0.
0.
0.
0.
0.
0.
0.
0.
0.
0.
0.
0.
0.
0.
0.
0.
0.
0.
0.
0.
0.
0.
0.
0.
0.
0.
0.
0.
0.
0.
0.
0.
0.
0.
0.
0.
0.
0.
0.
0.
0.
0.
0.
0.
0.
0.
0.
0.
0.
0.
0.
0.
0.
0.
0.
0.
0.
0.
0.
0.
0.
0.
0.
0.
0.
0.000
0.000
0.000
0.000
0.000
0.000
0.000
0.000
0.
0.
0.
0.
0.
0.
0.
0.
0.
0.
0.
0.
0.
0.
0.
0.
0.
0.
0.
0.
0.
0.
0.
0.
0.
0.
0.
0.
0.
0.
0.
0.
0.
0.
0.
0.
0.
0.
0.
0.
0.
0.
0.
0.
0.
0.
0.
0.
0.
0.
0.
0.
0.
0.
0.
0.000
0.000
0.000
0.001
0.001
0.001
0.001
0.001
0.000
0.000
0.000
0.
0.
0.
0.
0.000
0.000
0.000
0.000
0.000
0.000
0.000
0.
0.
0.
0.
0.
0.
0.
0.
0.
0.
0.
0.
0.
0.
0.
0.
0.
0.
0.
0.
0.
0.
0.
0.
0.
0.
0.
0.
0.
0.
0.
0.
0.
0.
0.
0.
0.
0.
0.
0.
0.
0.
0.000
0.000
0.000
0.001
0.001
0.001
0.001
0.001
0.001
0.001
0.000
0.000
0.
0.
0.
0.000
0.000
0.000
0.001
0.001
0.001
0.001
0.001
0.000
0.
0.
0.
0.
0.
0.
0.
0.
0.
0.
0.
0.
0.
0.
0.
0.
0.
0.
0.
0.
0.
0.
0.
0.
0.
0.
0.
0.
0.
0.
0.
0.
0.
0.
0.
0.
0.
0.000
0.000
0.000
0.000
0.000
0.000
0.001
0.001
0.001
0.001
0.001
0.001
0.001
0.001
0.001
0.000
0.000
0.
0.000
0.000
0.001
0.001
0.001
0.001
0.001
0.001
0.001
0.001
0.001
0.000
0.000
0.000
0.
0.
0.
0.
0.
0.
0.
0.
0.
0.
0.
0.
0.
0.
0.
0.
0.
0.
0.
0.
0.
0.
0.
0.
0.
0.
0.
0.
0.
0.
0.000
0.000
0.000
0.000
0.001
0.001
0.001
0.001
0.001
0.001
0.001
0.001
0.001
0.001
0.001
0.001
0.001
0.001
0.001
0.000
0.000
0.000
0.000
0.001
0.001
0.001
0.001
0.001
0.002
0.002
0.002
0.002
0.001
0.001
0.000
0.000
0.
0.
0.
0.
0.
0.
0.
0.
0.
0.
0.
0.
0.
0.
0.
0.
0.
0.
0.
0.
0.
0.
0.
0.
0.
0.
0.
0.000
0.000
0.000
0.001
0.001
0.001
0.001
0.001
0.001
0.001
0.002
0.002
0.002
0.002
0.002
0.002
0.002
0.002
0.002
0.001
0.001
0.001
0.000
0.000
0.001
0.001
0.001
0.001
0.002
0.002
0.002
0.002
0.002
0.002
0.002
0.001
0.001
0.001
0.000
0.
0.
0.
0.
0.
0.
0.
0.
0.
0.
0.
0.
0.
0.
0.
0.
0.
0.
0.
0.
0.
0.
0.
0.
0.
0.000
0.001
0.001
0.001
0.001
0.001
0.000
0.
0.000
0.001
0.001
0.001
0.001
0.002
0.002
0.002
0.002
0.002
0.002
0.002
0.002
0.001
0.001
0.000
0.000
0.001
0.001
0.001
0.001
0.002
0.002
0.002
0.002
0.002
0.002
0.002
0.002
0.002
0.001
0.001
0.000
0.
0.
0.
0.
0.
0.
0.
0.
0.
0.
0.
0.
0.
0.
0.
0.
0.
0.
0.
0.
0.
0.
0.
0.000
0.001
0.001
0.001
0.001
0.001
-0.001
-0.005
-0.008
-0.006
-0.003
-0.002
-0.002
-0.001
0.001
0.002
0.003
0.003
0.003
0.003
0.003
0.002
0.002
0.002
0.001
0.001
0.001
0.001
0.002
0.002
0.002
0.001
0.
-0.002
-0.002
0.000
0.002
0.003
0.002
0.002
0.002
0.000
0.000
0.
0.
0.
0.
0.
0.
0.
0.
0.
0.
0.
0.
0.
0.
0.
0.
0.
0.
0.
0.
0.
0.000
0.000
0.001
0.002
0.001
-0.001
-0.007
-0.023
-0.078
-0.158
-0.104
-0.032
-0.018
-0.015
-0.011
-0.005
0.001
0.003
0.003
0.003
0.003
0.003
0.003
0.003
0.002
0.001
0.001
0.002
0.002
0.002
0.003
0.002
-0.001
-0.011
-0.029
-0.030
-0.010
0.000
0.003
0.003
0.003
0.002
0.001
0.001
0.000
0.
0.
0.
0.
0.
0.
0.
0.
0.
0.
0.
0.
0.
0.
0.
0.
0.
0.
0.
0.000
0.000
0.001
0.002
0.002
-0.001
-0.009
-0.016
-0.062
-0.574
-0.587
-0.528
-0.193
-0.043
-0.010
-0.011
-0.012
-0.004
0.001
0.003
0.003
0.004
0.004
0.004
0.004
0.003
0.002
0.002
0.003
0.003
0.004
0.004
0.002
-0.006
-0.045
-0.134
-0.137
-0.043
-0.006
0.002
0.003
0.003
0.003
0.002
0.001
0.001
0.000
0.
0.
0.
0.
0.
0.
0.
0.
0.
0.
0.
0.
0.
0.
0.
0.
0.
0.000
0.000
0.001
0.002
0.002
0.000
-0.007
-0.020
0.463
507.728
3.387
35.090
0.601
-0.069
0.002
0.873
0.312
-0.020
-0.011
-0.005
-0.004
-0.002
0.001
0.003
0.004
0.004
0.004
0.003
0.003
0.004
0.004
0.004
0.004
0.002
-0.010
-0.061
-0.184
-0.189
-0.060
-0.011
-0.002
-0.001
-0.001
0.000
0.001
0.001
0.001
0.001
0.000
0.
0.
0.
0.
0.
0.
0.
0.
0.
0.
0.
0.
0.
0.
0.
0.
0.000
0.001
0.001
0.002
0.001
-0.005
-0.026
-0.073
7.384
100063.828
1454.606
195.672
0.838
9.397
0.794
0.018
-0.002
-0.029
-0.020
-0.017
-0.013
-0.012
-0.008
-0.004
-0.001
0.000
0.001
0.001
0.002
0.004
0.005
0.006
0.006
0.001
-0.011
-0.035
-0.076
-0.079
-0.038
-0.017
-0.015
-0.012
-0.011
-0.009
-0.003
0.001
0.002
0.001
0.001
0.
0.
0.
0.
0.
0.
0.
0.
0.
0.
0.
0.
0.
0.
0.
0.
0.000
0.001
0.002
0.002
-0.002
-0.016
-0.115
-0.504
12.624
14088.341
370.655
134.632
0.815
0.033
0.003
-0.054
-0.045
0.102
0.091
-0.017
-0.023
-0.024
-0.025
-0.022
-0.020
-0.023
-0.028
-0.028
-0.008
0.003
0.007
0.007
0.005
-0.004
-0.013
0.101
0.316
-0.002
-0.042
-0.041
-0.019
0.185
0.130
-0.030
-0.013
-0.001
0.002
0.002
0.001
0.000
0.
0.
0.
0.
0.
0.
0.
0.
0.
0.
0.
0.
0.
0.
0.
0.001
0.002
0.002
0.001
-0.007
-0.039
-0.226
6.353
493.869
4.145
7.837
33.736
0.972
-0.036
2.110
4.628
0.917
91.139
64.593
0.420
-0.033
-0.032
0.005
-0.003
-0.013
-0.190
-0.242
-0.435
-0.145
-0.012
0.005
0.004
-0.002
-0.012
0.017
3.190
14.349
0.684
-0.078
-0.061
0.889
60.401
30.924
0.100
-0.045
-0.006
0.002
0.003
0.002
0.001
0.
0.
0.
0.
0.
0.
0.
0.
0.
0.
0.
0.
0.
0.
0.000
0.001
0.002
0.002
-0.001
-0.015
-0.070
-0.231
568.083
100658.992
24.987
-0.048
0.857
-0.318
0.711
898.409
11536.913
13.792
22406.809
8935.294
2.475
-0.041
0.465
6.204
2.075
47.958
0.277
158.176
8.786
-0.605
-0.069
-0.016
-0.063
-0.091
-0.055
0.116
24.240
149.762
2.577
-0.188
-0.081
28.544
3820.757
304.928
0.631
-0.113
-0.011
0.003
0.004
0.003
0.001
0.001
0.000
0.000
0.000
0.000
0.
0.
0.
0.
0.
0.
0.
0.
0.
0.000
0.001
0.002
0.001
-0.005
-0.022
-0.033
1.020
92.129
39203.930
91.203
89.655
5803.850
1.607
0.242
399.719
3392.540
61.516
3061.609
56.775
0.353
-0.007
2.314
70.273
7.298
10.748
101.182
100538.180
1843.007
-0.573
-0.120
-0.217
-0.566
-0.558
-0.493
0.207
155.487
2684.225
8.610
-0.413
20.366
48353.066
100046.797
158.788
0.150
-0.103
-0.012
0.002
0.005
0.005
0.003
0.002
0.002
0.001
0.001
0.001
0.000
0.000
0.
0.
0.
0.
0.
0.
0.
0.000
0.001
0.001
-0.001
-0.010
-0.008
1.060
73.911
5430.642
19023.729
4.070
396.903
100006.578
9.182
-0.399
1.965
14.274
27.098
595.433
9.674
0.049
0.738
0.606
2.751
0.101
8666.700
13516.834
5525.020
7.463
-0.337
-0.082
-0.481
32.853
1129.133
0.182
-0.227
2.592
10.792
41.593
4.607
19.875
30825.105
42.803
1.717
-0.073
-0.060
-0.019
-0.003
0.004
0.006
0.005
0.004
0.003
0.002
0.002
0.001
0.001
0.001
0.000
0.000
0.
0.
0.
0.
0.
0.000
0.001
0.001
-0.002
-0.009
0.305
205.031
7912.163
257.522
32.865
0.489
1.159
1.873
0.675
1.878
3.263
36.055
2.438
0.755
0.040
-0.011
0.553
0.185
-0.036
-0.560
24.771
17.759
5.900
1.426
0.931
-0.060
-0.293
890.910
100118.766
15.435
2.096
84.314
567.703
100022.789
287.260
0.755
-0.382
-0.211
-0.049
-0.056
-0.048
-0.032
-0.016
-0.003
0.005
0.006
0.004
0.004
0.003
0.003
0.003
0.002
0.001
0.001
0.000
0.000
0.000
0.
0.
0.
0.000
0.001
0.001
-0.002
-0.010
0.309
271.500
13527.592
457.532
2.166
-0.044
1.686
1.713
1.033
127.396
0.107
0.713
1.393
-0.080
-0.128
-0.075
0.032
0.127
-0.443
-0.554
-0.379
-0.178
-0.001
0.337
0.286
-0.047
-0.030
28.455
70369.523
2634.490
17.441
2078.375
76777.508
5540.098
95375.836
108.603
-0.081
4.920
42.256
13.275
6.649
1.455
0.001
-0.013
0.000
0.003
-0.003
-0.007
-0.003
0.002
0.004
0.004
0.002
0.001
0.001
0.000
0.000
0.000
0.
0.
0.000
0.001
0.001
-0.001
-0.012
-0.134
0.908
26630.400
30837.195
9.136
0.015
3.009
3.201
-0.022
0.192
-0.468
13.916
56207.723
113.306
-0.232
-0.081
5.647
83.352
48.337
1.837
-0.583
-0.070
-0.043
-0.048
-0.076
-0.091
-0.128
2.207
144.605
100050.938
39.602
18.362
9.396
37.271
6150.775
42.519
0.299
299.228
82256.273
22485.590
95374.453
255.680
0.815
-0.015
-0.009
-0.013
-0.067
-0.128
-0.065
-0.010
0.002
0.004
0.003
0.002
0.001
0.001
0.001
0.000
0.
0.
0.000
0.001
0.001
0.000
-0.007
-0.084
-0.537
2.728
1.718
-0.138
-0.037
0.104
0.103
-0.048
-0.062
-0.322
1.902
2676.272
23.013
-0.407
-0.151
15.079
453.989
100009.633
788.694
-0.418
-0.072
0.014
-0.063
-0.153
-0.255
-0.328
-0.125
0.612
5126.457
1.492
50.796
0.430
-0.230
1.680
0.274
0.042
20.850
363.586
774.645
39196.480
206.691
2.350
-0.015
-0.039
-0.062
-0.342
-0.573
-0.394
-0.058
-0.004
0.000
0.000
0.001
0.001
0.001
0.001
0.001
0.000
0.
0.000
0.000
0.001
0.001
-0.001
-0.016
-0.130
-0.411
-0.310
-0.060
-0.018
-0.024
-0.028
-0.033
-0.042
-0.111
-0.469
-0.629
-0.611
8.938
1.147
0.323
2.604
279.646
5.491
0.757
8.296
46.995
28.035
-0.221
-0.386
-0.220
-0.169
-0.153
-0.418
-0.657
7.710
-0.542
-0.559
0.417
12.988
3.731
0.067
0.464
1.000
4.171
1.124
-0.019
-0.072
-0.362
-0.452
-0.495
-0.621
-0.613
-0.116
-0.017
-0.005
-0.003
-0.003
0.000
0.001
0.002
0.001
0.000
0.
0.
0.000
0.000
0.001
0.001
0.000
-0.006
-0.015
-0.012
-0.004
-0.009
-0.016
-0.022
-0.025
-0.034
-0.051
-0.078
-0.059
1.588
100024.141
19984.174
0.410
0.090
-0.520
-0.207
129.746
100006.156
45348.809
12030.129
178.783
-0.200
-0.121
0.793
21.635
7.581
8.911
9.854
-0.145
0.954
4.310
595.988
64.720
0.176
-0.061
-0.083
-0.051
-0.038
-0.062
-0.194
-0.644
69.185
69.488
1.332
-0.311
-0.091
-0.030
-0.009
-0.006
-0.006
-0.003
0.001
0.002
0.001
0.001
0.000
0.
0.000
0.000
0.001
0.001
0.002
0.002
0.003
0.003
0.002
-0.005
-0.011
-0.015
-0.018
-0.026
-0.035
-0.017
0.100
-0.040
796.943
207.577
34.547
64.668
0.585
-0.005
91.087
60603.355
246.841
8766.584
23969.250
0.567
0.009
5.598
492.511
19601.957
19028.432
487.260
139.994
1138.165
39.845
185.908
11.786
0.033
-0.040
-0.067
0.037
0.081
-0.070
-0.234
-0.592
2361.781
4211.374
1540.286
2.779
-0.144
-0.086
-0.011
-0.006
-0.016
-0.008
0.000
0.003
0.002
0.001
0.001
0.
0.
0.000
0.000
0.001
0.001
0.002
0.003
0.003
0.003
-0.001
-0.008
-0.010
-0.012
-0.015
-0.023
-0.021
0.126
0.007
-0.060
33.749
4911.065
210.462
1.582
-0.078
0.381
3.643
0.643
0.151
18.858
-0.013
-0.022
2.080
448.369
100002.984
273.520
100030.523
1776.856
8538.728
674.771
188.272
8.346
-0.025
0.067
0.277
-0.012
-0.067
-0.133
-0.153
-0.436
2.257
1623.964
5396.848
9.019
-0.556
-0.408
0.060
0.015
-0.027
-0.017
-0.002
0.003
0.002
0.001
0.001
0.
0.
0.
0.000
0.001
0.001
0.001
0.002
0.002
0.002
0.001
-0.001
-0.002
-0.002
-0.003
-0.011
-0.019
-0.002
-0.095
-0.066
422.462
100090.438
301.932
0.331
-0.088
-0.154
-0.105
16.140
22.224
0.061
-0.259
-0.348
-0.303
1.211
7.726
45.181
100362.453
133.254
13.903
8.629
0.966
0.133
1.568
49.013
487.018
3.989
-0.104
2.925
29.984
0.720
0.458
11.107
69.367
9.889
39.521
2.385
64.617
8.317
0.022
-0.020
-0.004
0.003
0.003
0.002
0.001
0.
0.
0.
0.
0.
0.000
0.001
0.001
0.001
0.002
0.002
0.002
0.002
0.002
0.002
-0.002
-0.010
-0.026
-0.191
-0.447
1441.583
529.392
2.887
-0.055
-0.110
-0.497
2.989
33976.719
100001.383
7.165
-0.081
-0.257
126.349
277.516
-0.667
14.206
7573.699
22.089
-0.604
-0.361
-0.239
0.666
730.619
8191.757
100007.313
28.483
-0.042
272.671
8813.340
157.688
4036.581
8.296
-0.171
5.588
63.829
20.097
11536.734
170.347
0.222
-0.017
-0.004
0.002
0.003
0.002
0.001
0.
0.
0.
0.
0.
0.
0.
0.000
0.001
0.001
0.001
0.002
0.002
0.003
0.004
0.003
-0.001
-0.013
-0.096
-0.607
-0.469
-0.396
-0.270
-0.067
-0.108
-0.243
22.573
4523.371
1120.165
4.871
5.945
4.320
951.275
685.441
4.588
0.991
10.253
14.410
1.224
9.531
0.559
0.804
915.072
10332.476
65.349
3.068
0.359
10.708
299.306
639.169
48400.379
61.744
-0.164
-0.366
-0.307
1.353
39.146
5.774
0.021
-0.015
-0.004
0.001
0.003
0.002
0.001
0.
0.
0.
0.
0.
0.
0.
0.
0.000
0.001
0.001
0.001
0.002
0.002
0.003
0.004
0.003
0.000
-0.017
-0.110
-0.315
-0.241
-0.072
-0.039
-0.055
-0.046
31.928
243.153
6.802
21.270
8.925
46.361
25730.775
9374.504
177.124
229.868
4280.441
14293.367
955.649
4286.967
26.368
2.045
1271.367
100045.008
256.925
1625.961
71.071
2.576
0.034
3.347
23.458
0.425
-0.049
-0.026
-0.028
-0.024
0.039
-0.014
-0.030
-0.017
-0.005
0.001
0.002
0.002
0.001
0.
0.
0.
0.
0.
0.
0.
0.
0.
0.000
0.000
0.000
0.001
0.001
0.002
0.003
0.004
0.004
0.002
-0.005
-0.016
-0.026
-0.019
-0.020
-0.023
-0.037
-0.049
-0.273
1.154
1.874
1.130
21.095
43.705
7113.455
36.963
25827.096
4390.965
2572.877
100017.070
452.234
203.094
13.296
7887.262
605.859
67.278
81896.453
257.549
7.139
-0.009
-0.147
-0.120
-0.086
-0.022
-0.002
-0.014
-0.026
-0.031
-0.031
-0.028
-0.017
-0.005
0.
0.002
0.002
0.001
0.
0.
0.
0.
0.
0.
0.
0.
0.
0.
0.
0.
0.
0.001
0.001
0.002
0.003
0.004
0.005
0.004
0.002
-0.001
-0.002
-0.001
-0.002
-0.013
-0.082
-0.490
-0.337
-0.385
-0.488
0.118
1.309
2.184
9.611
100028.328
5819.999
12.955
76.745
4.376
65.241
1.660
1043.654
65588.883
3.936
15.073
3.394
-0.238
-0.260
-0.058
-0.040
-0.011
0.006
0.007
-0.002
-0.012
-0.017
-0.019
-0.019
-0.013
-0.005
0.000
0.002
0.001
0.001
0.
0.
0.
0.
0.
0.
0.
0.
0.
0.
0.
0.
0.
0.000
0.001
0.002
0.002
0.004
0.004
0.005
0.006
0.006
0.006
0.007
0.007
0.003
-0.016
-0.136
-0.391
-0.436
-0.159
-0.054
-0.055
-0.335
-0.623
176.262
17.498
-0.565
-0.040
0.003
0.346
-0.370
11.445
157.493
-0.609
-0.294
-0.395
-0.434
-0.081
-0.042
-0.015
0.003
0.009
0.009
0.003
-0.007
-0.011
-0.015
-0.013
-0.010
-0.004
0.001
0.001
0.001
0.001
0.
0.
0.
0.
0.
0.
0.
0.
0.
0.
0.
0.
0.
0.000
0.001
0.001
0.002
0.002
0.003
0.005
0.006
0.007
0.008
0.008
0.008
0.006
0.001
-0.016
-0.046
-0.060
-0.044
-0.033
-0.030
-0.069
-0.428
-0.551
-0.564
-0.184
-0.039
-0.028
-0.038
-0.174
-0.523
-0.558
-0.462
-0.088
-0.090
-0.081
-0.055
-0.042
-0.021
0.000
0.008
0.008
0.005
-0.001
-0.007
-0.008
-0.008
-0.005
-0.001
0.001
0.001
0.001
0.001
0.
0.
0.
0.
0.
0.
0.
0.
0.
0.
0.
0.
0.
0.000
0.001
0.001
0.001
0.002
0.002
0.004
0.005
0.006
0.007
0.008
0.005
0.001
-0.008
-0.024
-0.042
-0.037
0.027
0.005
-0.033
-0.028
-0.030
-0.046
-0.034
-0.008
0.000
0.001
-0.002
-0.013
-0.047
-0.063
-0.032
-0.028
-0.024
0.347
0.296
-0.022
-0.030
-0.011
0.004
0.007
0.006
0.003
0.
-0.003
-0.003
-0.001
0.000
0.001
0.001
0.001
0.000
0.
0.
0.
0.
0.
0.
0.
0.
0.
0.
0.
0.
0.000
0.000
0.000
0.000
0.001
0.001
0.002
0.004
0.005
0.006
0.005
0.000
-0.008
-0.016
-0.026
-0.008
0.619
4.642
35.222
6.245
0.084
-0.058
-0.036
-0.013
0.001
0.007
0.009
0.008
0.007
0.006
0.004
0.001
-0.006
-0.025
0.057
2.331
6.142
0.869
-0.075
-0.039
-0.002
0.005
0.005
0.004
0.003
0.001
0.000
0.001
0.001
0.001
0.001
0.000
0.
0.
0.
0.
0.
0.
0.
0.
0.
0.
0.
0.
0.
0.
0.000
0.000
0.000
0.001
0.001
0.003
0.004
0.004
0.002
-0.010
-0.069
-0.175
-0.147
-0.064
1.913
599.933
2106.605
100034.695
132.554
1.196
0.635
0.042
-0.036
-0.016
0.
0.008
0.010
0.008
0.007
0.006
0.004
-0.008
-0.020
83.427
1041.031
420.252
12.370
-0.136
-0.191
-0.015
0.003
0.005
0.004
0.002
0.002
0.001
0.001
0.001
0.001
0.000
0.000
0.
0.
0.
0.
0.
0.
0.
0.
0.
0.
0.
0.
0.000
0.000
0.001
0.001
0.001
0.001
0.002
0.003
0.003
-0.004
-0.040
-0.096
-0.409
-0.390
-0.542
-0.426
5.280
19578.059
100092.250
6162.433
28.240
220.533
575.397
5.806
0.218
0.017
-0.009
0.002
0.008
0.008
0.007
0.006
0.004
-0.006
-0.020
7.717
76744.820
4224.660
2.574
-0.458
-0.322
-0.022
0.002
0.003
0.003
0.002
0.001
0.001
0.001
0.000
0.000
0.000
0.
0.
0.
0.
0.
0.
0.
0.
0.
0.
0.
0.
0.000
0.000
0.001
0.001
0.001
0.001
0.002
0.003
0.003
-0.002
-0.061
-0.454
-0.354
3.089
19956.986
277.426
-0.370
0.500
13.700
19.395
1.120
3.507
1292.753
7734.073
21.695
100.155
6.671
0.016
-0.005
0.004
0.006
0.006
0.005
0.004
-0.002
-0.015
0.092
7.615
57.440
-0.473
-0.568
-0.122
-0.009
0.002
0.003
0.002
0.001
0.001
0.000
0.000
0.000
0.
0.
0.
0.
0.
0.
0.
0.
0.
0.
0.
0.
0.000
0.000
0.001
0.001
0.002
0.002
0.002
0.002
0.003
0.004
0.003
-0.011
-0.277
-0.198
3452.728
5215.675
66351.742
498.765
20.703
363.747
16.382
-0.068
-0.679
50.384
1316.355
731.497
34.315
6154.032
59.718
0.093
-0.018
-0.010
-0.007
0.000
0.004
0.004
0.002
-0.006
-0.015
-0.016
-0.023
-0.096
-0.069
-0.017
-0.001
0.002
0.002
0.001
0.000
0.
0.
0.
0.
0.
0.
0.
0.
0.
0.
0.
0.
0.
0.
0.
0.000
0.000
0.001
0.001
0.002
0.002
0.001
0.000
0.001
0.002
0.004
0.003
-0.016
-0.384
2.039
100002.047
9607.299
7908.740
17.663
120.991
100002.836
456.584
6.794
0.287
1.833
21.734
4.176
98.687
2419.477
17.436
0.013
-0.039
-0.049
-0.055
-0.022
-0.003
0.002
0.003
0.001
-0.003
-0.008
-0.012
-0.010
-0.005
-0.001
0.001
0.001
0.001
0.000
0.000
0.
0.
0.
0.
0.
0.
0.
0.
0.
0.
0.
0.
0.
0.
0.000
0.000
0.001
0.002
0.002
0.002
-0.001
-0.008
-0.021
-0.023
-0.008
0.002
0.003
-0.016
-0.153
-0.144
13.195
10.360
38.167
9.951
4.699
145.071
659.225
100013.828
247.562
-0.095
0.123
89.772
100030.500
1219.188
9.040
-0.011
-0.070
-0.109
-0.124
-0.102
-0.038
-0.009
-0.002
0.001
0.002
0.001
0.000
0.000
0.001
0.001
0.001
0.001
0.001
0.000
0.000
0.000
0.
0.
0.
0.
0.
0.
0.
0.
0.
0.
0.
0.
0.000
0.000
0.000
0.001
0.002
0.002
0.000
-0.010
-0.066
-0.273
-0.326
-0.103
-0.009
0.003
-0.019
-0.020
3.135
362.189
73.075
225.212
2.936
-0.055
1.573
75.619
100041.266
734.604
9.771
0.474
23.666
12060.832
545.538
1.478
-0.102
-0.163
-0.148
-0.056
-0.141
-0.128
-0.035
-0.022
-0.005
0.001
0.002
0.002
0.001
0.001
0.001
0.001
0.001
0.000
0.000
0.000
0.000
0.
0.
0.
0.
0.
0.
0.
0.
0.
0.
0.
0.
0.000
0.000
0.001
0.002
0.002
0.001
-0.004
-0.027
-0.265
-0.551
-0.610
-0.497
-0.045
0.003
-0.006
-0.005
0.455
10.363
3.919
3.897
-0.136
-0.286
-0.294
0.623
248.536
6168.253
16.508
1.437
317.364
72061.742
1242.589
1.124
-0.181
1.090
157.695
26.635
1.318
-0.050
-0.093
-0.074
-0.019
0.000
0.002
0.002
0.001
0.001
0.001
0.001
0.001
0.000
0.000
0.000
0.
0.
0.
0.
0.
0.
0.
0.
0.
0.
0.
0.
0.
0.000
0.000
0.001
0.002
0.001
-0.002
-0.011
-0.037
-0.248
-0.432
-0.541
-0.552
-0.075
0.001
0.003
-0.001
-0.013
-0.104
-0.456
277.639
157.903
-0.161
-0.353
-0.431
15035.730
2683.203
0.300
1.288
1536.029
22410.637
11.673
-0.034
-0.163
57.711
100000.000
37453.852
33.472
1.251
-0.100
-0.087
-0.022
-0.001
0.003
0.002
0.002
0.002
0.001
0.001
0.001
0.001
0.000
0.000
0.000
0.
0.
0.
0.
0.
0.
0.
0.
0.
0.
0.
0.
0.000
0.000
0.001
0.002
0.
-0.008
-0.019
-0.048
-0.332
-0.354
-0.575
-0.501
-0.048
-0.001
0.005
0.003
-0.008
-0.115
-0.386
348.662
197.350
-0.338
-0.003
-0.524
4.543
1.472
1.681
1.348
3.834
8.300
0.252
-0.070
-0.129
7.675
5024.401
859.165
12.071
0.720
-0.041
-0.033
-0.007
0.002
0.003
0.003
0.003
0.002
0.002
0.001
0.001
0.001
0.001
0.000
0.000
0.000
0.
0.
0.
0.
0.
0.
0.
0.
0.
0.
0.
0.000
0.001
0.001
0.001
-0.001
-0.012
-0.009
0.198
0.455
4466.937
391.074
-0.622
-0.135
-0.014
-0.004
0.003
0.001
-0.036
-0.427
-0.594
-0.640
-0.475
-0.079
2.676
0.206
4.512
4281.602
769.203
29.247
0.263
-0.052
-0.048
-0.058
-0.052
0.524
0.005
0.103
0.000
-0.010
-0.004
0.002
0.003
0.003
0.003
0.003
0.003
0.003
0.002
0.002
0.002
0.001
0.001
0.000
0.000
0.000
0.
0.
0.
0.
0.
0.
0.
0.
0.
0.
0.000
0.001
0.001
0.001
-0.001
-0.012
0.013
0.669
-0.021
554.723
76.352
-0.575
-0.123
-0.026
-0.018
-0.011
0.000
-0.004
-0.056
-0.207
-0.228
0.006
8.855
4.216
0.904
8.925
6970.447
101111.898
39173.051
4.076
-0.048
-0.025
0.829
1.746
-0.021
-0.076
-0.074
-0.034
-0.007
0.001
0.000
-0.002
-0.001
0.001
0.002
0.003
0.003
0.002
0.001
0.001
0.001
0.001
0.001
0.000
0.000
0.
0.
0.
0.
0.
0.
0.
0.
0.
0.
0.
0.000
0.001
0.001
0.
-0.007
-0.015
-0.029
-0.370
-0.281
-0.586
-0.553
-0.117
0.355
0.036
-0.025
-0.013
-0.006
-0.043
-0.120
-0.158
899.443
100170.492
7.862
-0.101
1.056
7.751
942.876
100247.820
81.515
0.006
-0.026
9.550
6.344
0.088
-0.176
-0.238
-0.114
-0.025
-0.013
-0.016
-0.018
-0.014
-0.005
0.000
0.002
0.002
0.000
-0.002
-0.001
0.001
0.001
0.001
0.000
0.000
0.
0.
0.
0.
0.
0.
0.
0.
0.
0.
0.
0.000
0.001
0.001
0.001
-0.001
-0.006
-0.015
-0.040
-0.141
-0.491
493.127
461.728
444.880
7.686
-0.005
-0.034
-0.018
-0.068
-0.185
-0.047
47.079
2357.799
9.678
-0.125
-0.116
2.394
279.859
22631.139
100022.430
33.789
0.280
59.322
25.949
-0.311
-0.359
-0.267
-0.191
-0.079
-0.042
0.295
0.018
-0.024
-0.015
-0.003
0.000
0.000
-0.008
-0.022
-0.014
-0.002
0.001
0.001
0.001
0.000
0.000
0.
0.
0.
0.
0.
0.
0.
0.
0.
0.
0.000
0.000
0.001
0.001
0.002
0.002
0.001
-0.004
-0.065
-0.130
1001.634
1485.205
100052.875
92.076
1.680
0.025
-0.029
-0.042
-0.100
0.358
25.022
27.149
5.563
-0.115
-0.448
-0.133
4.665
5.061
126.031
-0.250
-0.329
1.584
0.429
3.759
-0.065
-0.157
-0.212
-0.465
-0.171
10.021
4.040
0.005
-0.019
-0.006
-0.001
-0.002
-0.022
-0.053
-0.032
-0.006
0.001
0.002
0.001
0.001
0.000
0.
0.
0.
0.
0.
0.
0.
0.
0.
0.
0.
0.000
0.001
0.001
0.002
0.003
0.004
0.003
-0.008
-0.063
-0.219
11.529
358.701
72.246
2423.940
2.373
-0.029
-0.023
-0.035
0.063
6.550
1914.473
363.821
8.601
100.640
-0.606
-0.267
-0.552
-0.612
-0.486
-0.098
-0.347
-0.281
1001.637
61.278
1.383
50.990
46.548
-0.345
16.451
2881.479
0.107
-0.017
-0.006
-0.001
-0.004
-0.019
-0.037
-0.022
-0.005
0.001
0.002
0.001
0.001
0.000
0.
0.
0.
0.
0.
0.
0.
0.
0.
0.
0.
0.
0.000
0.001
0.002
0.003
0.004
0.003
-0.005
-0.080
-0.418
0.815
39.395
38.783
57.270
0.677
-0.024
-0.016
-0.018
-0.021
0.970
70.368
26.762
1.654
12.321
-0.560
-0.198
-0.050
-0.083
-0.052
-0.036
-0.195
-0.534
5.127
89.681
25.057
794.220
622.974
-0.519
0.009
0.258
-0.017
-0.014
-0.003
-0.001
-0.005
-0.011
-0.014
-0.009
-0.002
0.001
0.002
0.001
0.001
0.
0.
0.
0.
0.
0.
0.
0.
0.
0.
0.
0.
0.
0.
0.000
0.001
0.002
0.003
0.004
0.000
-0.037
-0.248
-0.087
0.125
0.505
2.962
0.685
-0.013
-0.014
-0.007
-0.013
-0.007
0.152
0.103
-0.256
-0.326
-0.308
-0.048
-0.012
-0.019
-0.015
-0.021
-0.050
1.892
59.311
100033.898
2423.356
1.810
-0.289
-0.411
-0.068
-0.020
-0.014
-0.004
0.000
-0.001
-0.006
-0.010
-0.012
-0.007
-0.001
0.001
0.002
0.001
0.001
0.
0.
0.
0.
0.
0.
0.
0.
0.
0.
0.
0.
0.
0.
0.000
0.001
0.001
0.002
0.003
0.003
-0.005
-0.039
-0.107
-0.129
-0.023
0.132
0.033
-0.017
-0.008
0.000
-0.002
-0.007
-0.010
-0.011
-0.030
-0.039
-0.032
-0.020
-0.015
-0.010
-0.006
-0.017
-0.021
49.972
81817.844
646.424
77.423
0.199
-0.224
-0.065
-0.012
-0.003
0.
0.001
0.001
-0.001
-0.006
-0.012
-0.020
-0.014
-0.004
0.001
0.001
0.001
0.001
0.
0.
0.
0.
0.
0.
0.
0.
0.
0.
0.
0.
0.
0.
0.
0.000
0.001
0.001
0.002
0.003
0.003
-0.002
-0.011
-0.019
-0.018
-0.014
-0.011
-0.009
-0.001
0.003
0.003
0.001
0.000
-0.001
-0.002
-0.002
-0.005
-0.007
-0.005
-0.002
-0.001
-0.021
-0.233
6.220
56452.602
5110.944
0.812
-0.040
-0.031
-0.007
0.001
0.003
0.003
0.003
0.002
-0.001
-0.006
-0.013
-0.030
-0.021
-0.005
0.000
0.001
0.001
0.000
0.000
0.
0.
0.
0.
0.
0.
0.
0.
0.
0.
0.
0.
0.
0.
0.
0.000
0.001
0.001
0.002
0.003
0.003
0.002
-0.001
-0.003
-0.004
-0.004
-0.001
0.002
0.003
0.003
0.003
0.003
0.002
0.002
0.001
0.001
0.001
0.001
0.002
0.000
-0.017
-0.236
-0.425
1439.353
311.170
0.012
-0.023
-0.006
0.001
0.003
0.003
0.003
0.002
0.001
0.000
-0.006
-0.017
-0.024
-0.016
-0.004
0.001
0.001
0.001
0.000
0.000
0.
0.
0.
0.
0.
0.
0.
0.
0.
0.
0.
0.
0.
0.
0.
0.
0.000
0.001
0.001
0.002
0.002
0.003
0.002
0.002
0.001
0.001
0.001
0.001
0.002
0.002
0.002
0.002
0.002
0.002
0.002
0.001
0.002
0.002
0.002
0.001
-0.006
-0.065
-0.550
-0.588
-0.504
-0.290
-0.015
0.001
0.003
0.003
0.003
0.002
0.002
0.001
0.
-0.002
-0.007
-0.009
-0.005
-0.001
0.001
0.001
0.001
0.000
0.
0.
0.
0.
0.
0.
0.
0.
0.
0.
0.
0.
0.
0.
0.
0.
0.
0.
0.000
0.000
0.001
0.001
0.001
0.001
0.001
0.001
0.001
0.001
0.001
0.001
0.001
0.001
0.001
0.001
0.001
0.001
0.001
0.001
0.001
0.001
0.001
0.000
-0.009
-0.048
-0.119
-0.093
-0.025
-0.002
0.002
0.003
0.002
0.002
0.001
0.001
0.001
0.001
0.000
-0.001
-0.001
0.000
0.001
0.001
0.001
0.000
0.000
0.
0.
0.
0.
0.
0.
0.
0.
0.
0.
0.
0.
0.
0.
0.
0.
0.
0.
0.
0.
0.000
0.000
0.001
0.001
0.001
0.001
0.001
0.001
0.001
0.000
0.000
0.000
0.000
0.000
0.000
0.000
0.000
0.000
0.001
0.001
0.001
0.001
0.
-0.002
-0.005
-0.004
0.000
0.002
0.002
0.002
0.001
0.000
0.000
0.001
0.001
0.001
0.001
0.001
0.001
0.001
0.001
0.001
0.000
0.000
0.
0.
0.
0.
0.
0.
0.
0.
0.
0.
0.
0.
0.
0.
0.
0.
0.
0.
0.
0.
0.
0.
0.
0.
0.000
0.000
0.000
0.000
0.000
0.000
0.
0.
0.
0.
0.
0.
0.
0.
0.
0.000
0.000
0.001
0.001
0.001
0.001
0.001
0.001
0.001
0.001
0.001
0.001
0.000
0.
0.000
0.000
0.001
0.001
0.001
0.001
0.001
0.001
0.001
0.000
0.000
0.000
0.
0.
0.
0.
0.
0.
0.
0.
0.
0.
0.
0.
0.
0.
0.
0.
0.
0.
0.
0.
0.
0.
0.
0.
0.
0.
0.
0.
0.
0.
0.
0.
0.
0.
0.
0.
0.
0.
0.
0.
0.000
0.000
0.001
0.001
0.001
0.001
0.001
0.001
0.001
0.000
0.000
0.
0.
0.
0.
0.000
0.000
0.000
0.000
0.000
0.000
0.000
0.000
0.000
0.
0.
0.
0.
0.
0.
0.
0.
0.
0.
0.
0.
0.
0.
0.
0.
0.
0.
0.
0.
0.
0.
0.
0.
0.
0.
0.
0.
0.
0.
0.
0.
0.
0.
0.
0.
0.
0.
0.
0.
0.
0.
0.
0.000
0.000
0.000
0.000
0.000
0.000
0.000
0.000
0.
0.
0.
0.
0.
0.
0.
0.000
0.000
0.000
0.000
0.000
0.
0.
0.
0.
0.
0.
0.
0.
0.
0.
0.
0.
0.
0.
0.
0.
0.
0.
0.
0.
0.
0.
0.
0.
0.
0.
0.
0.
0.
0.
0.
0.
0.
0.
0.
0.
0.
0.
0.
0.
0.
0.
0.
0.
0.
0.
0.
0.000
0.000
0.000
0.
0.
0.
0.
0.
0.
0.
0.
0.
0.
0.
0.
0.
0.
0.
0.
0.
0.
0.
0.
0.
0.
0.
0.
0.
0.
0.
0.
0.
0.
0.
0.
0.
0.
0.
0.
0.
0.
0.
0.
0.
0.
0.
0.
0.
0.
0.
0.
0.
0.
0.
0.
0.
0.
0.
0.
0.
0.
0.
0.
0.
0.
0.
0.
0.
0.
0.
0.
0.
0.
0.
0.
0.
0.
0.
0.
0.
0.
0.
0.
0.
0.
0.
0.
0.
0.
0.
0.
0.
0.
0.
0.
0.
0.
0.
0.
0.
0.
0.
0.
0.
0.
0.
0.
0.
0.
0.
0.000
0.000
0.000
0.000
0.000
0.000
0.000
0.
0.
0.
0.
0.
0.
0.
0.
0.
0.
0.
0.
0.
0.
0.
0.
0.
0.
0.
0.
0.
0.
0.
0.
0.
0.
0.
0.
0.
0.
0.
0.
0.
0.
0.
0.
0.
0.
0.
0.
0.
0.
0.
0.
0.
0.
0.
0.
0.
0.
0.
0.
0.
0.
0.
0.
0.000
0.000
0.000
0.001
0.001
0.001
0.001
0.001
0.000
0.000
0.000
0.
0.
0.
0.
0.
0.000
0.000
0.000
0.000
0.000
0.000
0.
0.
0.
0.
0.
0.
0.
0.
0.
0.
0.
0.
0.
0.
0.
0.
0.
0.
0.
0.
0.
0.
0.
0.
0.
0.
0.
0.
0.
0.
0.
0.
0.
0.
0.
0.
0.
0.
0.
0.
0.
0.
0.000
0.000
0.000
0.001
0.001
0.001
0.001
0.001
0.001
0.001
0.000
0.000
0.000
0.
0.
0.000
0.000
0.000
0.001
0.001
0.001
0.001
0.001
0.000
0.000
0.
0.
0.
0.
0.
0.
0.
0.
0.
0.
0.
0.
0.
0.
0.
0.
0.
0.
0.
0.
0.
0.
0.
0.
0.
0.
0.
0.
0.
0.
0.
0.
0.
0.
0.
0.
0.
0.
0.
0.
0.000
0.000
0.001
0.001
0.001
0.001
0.001
0.001
0.001
0.001
0.001
0.000
0.000
0.
0.000
0.000
0.001
0.001
0.001
0.001
0.001
0.001
0.001
0.001
0.001
0.000
0.000
0.000
0.
0.
0.
0.
0.
0.
0.
0.
0.
0.
0.
0.
0.
0.
0.
0.
0.
0.
0.
0.
0.
0.
0.
0.
0.
0.
0.
0.
0.
0.
0.
0.
0.
0.
0.000
0.000
0.000
0.000
0.001
0.001
0.001
0.001
0.000
0.000
0.001
0.001
0.001
0.001
0.001
0.000
0.000
0.000
0.001
0.001
0.001
0.001
0.001
0.001
0.001
0.002
0.002
0.001
0.001
0.001
0.000
0.000
0.
0.
0.
0.
0.
0.
0.
0.
0.
0.
0.
0.
0.
0.
0.
0.
0.
0.
0.
0.
0.
0.
0.
0.
0.
0.
0.
0.
0.
0.000
0.000
0.000
0.001
0.001
0.001
0.001
0.001
0.002
0.001
0.001
0.
0.000
0.
0.001
0.001
0.002
0.002
0.001
0.001
0.000
0.000
0.001
0.001
0.001
0.001
0.001
0.001
0.001
0.002
0.002
0.002
0.002
0.002
0.001
0.001
0.000
0.000
0.
0.
0.
0.
0.
0.
0.
0.
0.
0.
0.
0.
0.
0.
0.
0.
0.
0.
0.
0.
0.
0.
0.
0.
0.
0.
0.000
0.000
0.001
0.001
0.001
0.001
0.001
0.002
0.002
0.002
0.002
0.001
0.000
-0.001
0.000
0.000
0.001
0.002
0.002
0.002
0.001
0.001
0.001
0.001
0.001
0.000
0.
0.000
0.000
0.000
0.001
0.002
0.003
0.003
0.002
0.002
0.001
0.001
0.000
0.000
0.
0.
0.
0.
0.
0.
0.
0.
0.
0.
0.
0.
0.
0.
0.
0.
0.
0.
0.
0.
0.
0.
0.
0.000
0.001
0.001
0.001
0.001
0.001
0.001
0.001
0.002
0.001
0.001
0.001
0.001
0.001
0.000
-0.001
0.000
0.
0.001
0.002
0.003
0.002
0.002
0.002
0.001
0.001
0.001
0.000
-0.002
-0.003
-0.003
-0.002
-0.001
0.001
0.002
0.002
0.003
0.002
0.002
0.001
0.001
0.000
0.
0.
0.
0.
0.
0.
0.
0.
0.
0.
0.
0.
0.
0.
0.
0.
0.
0.
0.
0.
0.
0.000
0.000
0.000
0.001
0.001
0.001
0.001
0.000
-0.001
-0.002
-0.003
-0.003
-0.004
-0.005
-0.004
-0.001
0.
0.000
0.
0.001
0.001
0.003
0.003
0.003
0.002
0.002
0.002
0.002
0.002
-0.001
-0.003
-0.005
-0.007
-0.013
-0.021
-0.020
-0.008
-0.001
0.002
0.002
0.003
0.002
0.001
0.001
0.
0.
0.
0.
0.
0.
0.
0.
0.
0.
0.
0.
0.
0.
0.
0.
0.
0.
0.
0.
0.000
0.000
0.000
0.001
0.002
0.001
0.000
-0.004
-0.010
-0.021
-0.032
-0.028
-0.023
-0.025
-0.021
-0.016
-0.010
-0.003
0.001
0.001
0.001
0.002
0.003
0.004
0.004
0.004
0.003
0.002
0.003
0.003
0.001
-0.001
-0.005
-0.021
-0.104
-0.289
-0.296
-0.095
-0.016
-0.001
0.003
0.003
0.003
0.002
0.001
0.000
0.
0.
0.
0.
0.
0.
0.
0.
0.
0.
0.
0.
0.
0.
0.
0.
0.
0.
0.
0.000
0.001
0.001
0.001
0.001
-0.001
-0.007
-0.014
-0.023
-0.115
-0.233
-0.149
-0.052
-0.011
1.149
0.671
-0.013
-0.014
-0.006
-0.003
-0.001
0.001
0.003
0.005
0.005
0.004
0.004
0.004
0.004
0.004
0.003
0.001
-0.007
-0.060
-0.511
-0.551
-0.599
-0.464
-0.051
-0.007
0.001
0.003
0.003
0.003
0.002
0.001
0.000
0.
0.
0.
0.
0.
0.
0.
0.
0.
0.
0.
0.
0.
0.
0.
0.
0.
0.000
0.000
0.001
0.001
0.001
-0.002
-0.009
-0.022
0.037
4.434
0.177
-0.325
-0.109
7.271
3.476
2975.619
127.372
0.175
-0.032
-0.029
-0.014
-0.011
-0.007
0.001
0.004
0.005
0.005
0.004
0.005
0.005
0.005
0.005
0.002
-0.008
-0.080
-0.595
-0.543
-0.594
-0.573
-0.067
-0.014
-0.006
-0.002
0.001
0.002
0.002
0.001
0.001
0.000
0.
0.
0.
0.
0.
0.
0.
0.
0.
0.
0.
0.
0.
0.
0.
0.
0.000
0.001
0.002
0.001
-0.002
-0.008
-0.021
-0.051
0.396
31.456
7.172
0.333
2.487
3690.320
210.956
31.480
16.656
0.058
-0.059
-0.043
0.050
0.001
-0.015
-0.007
0.001
0.004
0.004
0.004
0.004
0.006
0.007
0.007
0.004
-0.007
-0.045
-0.267
-0.391
-0.442
-0.242
-0.056
-0.030
-0.019
-0.013
-0.008
-0.002
0.001
0.002
0.001
0.000
0.
0.
0.
0.
0.
0.
0.
0.
0.
0.
0.
0.
0.
0.
0.
0.000
0.000
0.001
0.002
0.000
-0.006
-0.013
0.101
0.101
-0.086
10.733
2.971
0.247
0.617
56.167
14.953
0.843
0.031
0.054
0.040
0.052
4.410
0.311
-0.020
-0.020
-0.010
-0.006
-0.009
-0.010
-0.001
0.005
0.009
0.008
0.003
-0.010
-0.002
2.138
8.918
0.413
-0.084
-0.063
-0.009
0.521
0.372
-0.008
-0.010
-0.001
0.002
0.002
0.001
0.000
0.
0.
0.
0.
0.
0.
0.
0.
0.
0.
0.
0.
0.
0.
0.000
0.001
0.001
0.002
-0.001
-0.009
-0.003
1.367
4.211
1.191
1.410
0.010
-0.128
-0.104
0.024
1.635
3.244
0.729
59.338
42.504
0.339
0.121
0.078
-0.036
-0.039
-0.032
-0.037
-0.105
-0.184
-0.059
-0.005
0.006
0.004
-0.003
-0.017
0.430
595.568
100001.250
28.536
-0.017
0.461
3.480
900.292
298.923
0.709
-0.025
-0.005
0.002
0.003
0.002
0.001
0.000
0.000
0.000
0.000
0.
0.
0.
0.
0.
0.
0.
0.
0.
0.
0.000
0.001
0.002
0.002
-0.002
-0.016
-0.037
0.371
18.848
1149.538
461.475
3.663
-0.391
-0.260
0.555
399.639
3387.374
16.968
7890.136
3382.966
2.012
-0.056
-0.072
-0.052
-0.108
-0.135
0.484
1.054
-0.328
-0.349
-0.040
-0.017
-0.054
-0.074
-0.050
0.548
305.577
9591.922
21.737
2.623
652.730
37.227
100063.484
14980.387
2.230
-0.062
-0.012
0.002
0.004
0.003
0.002
0.001
0.001
0.001
0.001
0.000
0.000
0.
0.
0.
0.
0.
0.
0.
0.
0.000
0.001
0.002
0.002
-0.004
-0.023
-0.046
0.140
99.218
100047.992
450.554
32.600
465.265
0.288
0.444
207.854
10170.652
17313.428
100037.656
107.749
0.329
-0.135
-0.341
-0.260
-0.330
2.009
226.136
1922.395
12.454
-0.306
-0.072
-0.203
-0.615
-0.508
-0.304
0.664
1913.396
100069.336
2005.704
5.633
126.491
9.939
45.246
16.992
0.085
-0.081
-0.017
0.002
0.005
0.005
0.004
0.003
0.002
0.001
0.001
0.001
0.001
0.000
0.000
0.
0.
0.
0.
0.
0.
0.000
0.001
0.002
0.001
-0.007
-0.021
0.000
0.767
623.103
1598.806
12.249
13178.736
28375.717
6.281
25.397
76.919
3248.153
2773.550
10148.630
33.315
-0.013
-0.351
-0.593
-0.599
-0.521
5089.157
8950.475
34338.457
291.829
8.177
0.048
-0.603
5.344
100.711
-0.093
-0.097
7.216
98.952
4566.754
228.499
-0.208
0.862
0.520
0.160
-0.084
-0.064
-0.025
-0.004
0.004
0.006
0.005
0.003
0.003
0.002
0.002
0.002
0.001
0.001
0.001
0.000
0.000
0.
0.
0.
0.
0.000
0.001
0.001
0.000
-0.007
-0.006
1.114
4.237
11.745
2889.738
1.009
159.339
504.901
599.905
3814.014
572.436
100004.852
185.174
2.517
0.165
-0.097
-0.301
-0.523
-0.634
-0.639
22.383
17.914
25.209
2150.778
1376.037
1.561
-0.201
90.801
4621.993
16.524
0.065
0.692
27.047
100091.977
1944.842
0.352
-0.505
-0.224
-0.024
-0.071
-0.061
-0.034
-0.018
-0.004
0.004
0.005
0.002
0.001
0.001
0.002
0.003
0.003
0.002
0.001
0.000
0.000
0.000
0.
0.
0.
0.000
0.001
0.001
0.000
-0.008
-0.028
0.992
4.300
0.293
-0.035
1.293
661.004
849.291
350.052
2720.109
8.186
58.779
188.801
23.356
0.048
-0.087
0.171
1.125
-0.270
-0.448
-0.531
-0.403
0.717
91.185
70.651
2.617
3.417
65.196
100170.813
543.522
0.665
15.964
9.255
36.581
18.118
0.650
-0.237
5.748
48.232
5.382
3.893
3.179
0.070
-0.013
-0.003
-0.006
-0.026
-0.045
-0.025
-0.005
0.002
0.003
0.003
0.002
0.001
0.001
0.000
0.000
0.
0.
0.000
0.001
0.001
0.000
-0.008
-0.072
-0.453
1.928
1.904
-0.277
2.456
3802.780
4824.985
3.504
1.209
-0.139
13.299
34413.758
580.317
1.361
0.457
70.537
10145.953
42.484
-0.250
-0.551
-0.097
-0.177
0.064
0.149
2.836
2.308
72.962
821.942
23.431
0.459
3.384
0.186
0.410
4.446
0.102
0.192
333.855
101111.172
179.273
5513.720
10149.242
3.791
-0.021
-0.018
-0.065
-0.406
-0.607
-0.375
-0.052
-0.004
0.001
0.002
0.002
0.002
0.001
0.001
0.000
0.000
0.
0.000
0.001
0.001
0.001
-0.003
-0.040
-0.421
-0.599
-0.505
-0.273
0.068
4.652
4.989
0.070
-0.082
-0.141
1.088
1305.196
12.801
60.375
10.963
344.701
100024.313
7716.338
84.494
-0.467
-0.150
-0.361
-0.328
-0.444
8.154
0.620
0.382
2.393
0.428
-0.576
-0.689
-0.554
-0.148
-0.061
0.053
0.089
21.724
375.806
31.743
6990.831
13138.891
4.052
-0.037
-0.054
-0.245
-0.491
6.535
-0.478
-0.243
-0.021
-0.005
-0.004
-0.002
0.001
0.001
0.001
0.001
0.000
0.
0.000
0.000
0.001
0.002
0.001
-0.007
-0.053
-0.168
-0.144
-0.044
-0.031
-0.026
0.038
-0.014
-0.061
-0.080
-0.299
-0.294
-0.302
232.768
11.802
44.810
98.975
110.571
196.458
-0.026
1.047
21.370
14.684
-0.142
-0.522
-0.648
-0.358
58.920
439.106
-0.673
-0.578
-0.488
-0.154
2.421
224.859
33.245
0.198
0.379
0.291
3.664
3.831
0.053
-0.090
-0.414
-0.551
1.196
553.996
2.544
-0.402
-0.039
0.009
0.006
-0.005
-0.004
0.000
0.001
0.001
0.001
0.000
0.
0.000
0.001
0.001
0.002
0.001
-0.002
-0.006
-0.006
-0.009
-0.023
0.299
3.037
1.516
-0.018
-0.060
-0.101
-0.243
-0.655
176.194
48.851
0.210
0.577
-0.046
0.066
3.480
58.686
4335.206
1899.520
13.395
1.252
0.506
7.181
3358.260
65652.586
1.287
-0.352
-0.157
0.216
36.926
100005.000
4825.177
0.913
-0.078
0.212
3.151
4.979
0.105
-0.198
-0.611
176.148
198.679
3.789
0.152
-0.249
0.067
2.490
1.450
0.023
-0.007
-0.001
0.001
0.001
0.001
0.000
0.
0.000
0.001
0.001
0.002
0.002
0.003
0.003
0.003
-0.003
-0.014
0.280
1.755
2.195
0.043
-0.047
-0.060
-0.177
-0.476
5.528
2.457
0.082
0.271
-0.382
-0.167
2.528
40.066
150.851
401.943
10.614
22.969
10.171
2908.123
100058.625
3396.467
3.579
1.146
1.750
226.442
319.034
100273.383
170.657
0.366
0.024
2.229
71.355
155.989
1.956
7.179
0.568
9929.411
14186.565
1506.677
273.277
0.961
0.392
19.129
9.666
0.096
-0.023
-0.006
0.001
0.002
0.001
0.000
0.
0.
0.000
0.001
0.001
0.002
0.002
0.003
0.003
0.001
-0.009
-0.015
-0.001
-0.011
-0.024
-0.030
-0.041
-0.068
-0.186
-0.395
4.894
1775.059
104.395
-0.409
-0.467
-0.394
-0.199
0.441
1.129
2.071
9.335
6.809
3622.484
138.520
38.256
2.058
7.954
8.110
70351.023
70448.164
100016.078
178.223
0.848
0.046
0.676
5.667
11.254
6.113
64.564
3.392
1.721
1111.593
2345.278
1236.750
1.613
-0.046
1.483
0.889
-0.133
-0.109
-0.018
0.000
0.002
0.001
0.001
0.
0.
0.
0.001
0.001
0.001
0.002
0.002
0.003
0.002
-0.001
-0.007
-0.009
-0.010
-0.009
-0.012
-0.020
-0.015
-0.021
-0.034
18.725
100128.336
408.446
-0.058
-0.324
-0.045
1.840
1.535
2.097
1.641
5.456
-0.263
146.187
-0.020
-0.180
-0.245
1.818
0.990
39.230
39.864
8.511
5.117
0.335
22.528
156.037
2.571
0.166
0.610
2.182
0.098
-0.106
1.786
5.100
2.785
-0.564
-0.318
0.381
0.095
-0.294
-0.205
-0.029
0.000
0.002
0.001
0.001
0.
0.
0.
0.000
0.000
0.001
0.001
0.002
0.002
0.002
0.002
0.001
0.001
0.002
0.003
-0.002
-0.009
-0.009
-0.039
-0.428
7.985
47.119
4.148
0.818
0.213
4.328
5.668
173.504
391.427
2.766
197.446
0.129
1274.656
3923.880
-0.463
-0.530
0.059
-0.478
-0.276
-0.132
-0.066
-0.004
2.910
348.433
13795.336
29.166
-0.103
-0.095
0.717
0.116
1.755
-0.083
-0.138
-0.565
-0.649
-0.221
1.601
0.423
-0.150
-0.092
-0.014
0.002
0.003
0.001
0.001
0.
0.
0.
0.
0.000
0.000
0.001
0.001
0.001
0.002
0.002
0.002
0.003
0.004
0.005
0.002
-0.004
-0.013
-0.051
-0.257
-0.261
1.181
3.820
0.612
0.290
6.504
138.485
3440.412
100054.656
245.774
19132.025
48.526
3577.409
10027.291
0.140
-0.454
-0.420
-0.150
0.667
0.128
-0.083
-0.043
3.891
90.873
29611.961
79.652
0.125
-0.183
-0.125
0.587
4.169
0.004
-0.056
-0.211
-0.302
-0.102
0.209
0.057
-0.028
-0.018
-0.001
0.003
0.003
0.002
0.001
0.
0.
0.
0.
0.
0.000
0.000
0.001
0.001
0.001
0.002
0.002
0.003
0.004
0.005
0.005
0.001
-0.006
-0.020
-0.055
-0.303
-0.238
0.135
-0.066
-0.009
0.628
72.138
43.224
2199.083
100031.156
29802.572
100047.766
13675.117
901.003
1.119
1.019
3.502
24.948
529.758
15.458
0.139
-0.034
11.147
3101.896
100024.797
946.281
30.841
-0.147
-0.168
-0.130
-0.057
-0.063
-0.024
-0.018
-0.035
-0.027
-0.018
-0.014
-0.010
-0.003
0.002
0.003
0.003
0.002
0.001
0.
0.
0.
0.
0.
0.
0.000
0.000
0.000
0.001
0.001
0.001
0.002
0.003
0.004
0.004
0.003
0.000
-0.004
-0.024
-0.155
-0.342
-0.229
-0.198
-0.065
-0.035
1.160
0.034
41517.328
23189.318
28.411
22404.973
218.378
6.785
0.387
4.993
5.196
120.846
6553.975
42.903
0.195
0.026
2.470
94.230
1411.754
26197.740
100142.070
16.703
-0.512
-0.101
-0.095
-0.043
0.001
0.009
0.003
-0.005
-0.011
-0.010
-0.005
0.
0.003
0.003
0.002
0.002
0.001
0.
0.
0.
0.
0.
0.
0.
0.000
0.000
0.000
0.000
0.001
0.001
0.002
0.003
0.003
0.004
0.003
0.002
-0.003
-0.024
-0.073
-0.080
-0.040
-0.019
-0.030
-0.209
-0.621
277.351
221.056
-0.351
2.515
0.850
-0.178
-0.391
40.638
5.409
4.039
15.277
1.237
-0.038
-0.068
0.060
0.189
0.753
93.067
9929.680
4.678
-0.554
-0.032
-0.007
0.005
0.011
0.011
0.006
0.001
-0.004
-0.005
-0.003
0.000
0.002
0.003
0.002
0.001
0.001
0.
0.
0.
0.
0.
0.
0.
0.
0.
0.000
0.000
0.000
0.001
0.001
0.002
0.002
0.003
0.004
0.004
0.004
0.003
0.
-0.001
0.001
-0.008
-0.013
-0.044
-0.417
-0.551
-0.612
-0.425
-0.066
-0.041
-0.163
-0.547
-0.082
-0.613
-0.527
-0.047
-0.047
-0.058
-0.129
-0.282
-0.522
-0.626
-0.105
-0.368
-0.572
-0.159
-0.017
0.003
0.009
0.010
0.008
0.005
0.002
-0.001
-0.002
-0.001
0.001
0.002
0.002
0.002
0.001
0.000
0.
0.
0.
0.
0.
0.
0.
0.
0.
0.
0.
0.
0.000
0.001
0.001
0.002
0.002
0.003
0.004
0.005
0.006
0.007
0.007
0.001
-0.013
-0.020
-0.010
-0.029
-0.084
-0.101
-0.056
-0.033
-0.025
-0.040
-0.196
-0.462
-0.409
-0.109
-0.034
-0.023
-0.021
-0.047
-0.185
-0.315
-0.148
-0.041
-0.109
-0.087
-0.037
-0.016
-0.001
0.005
0.005
0.003
0.003
0.002
0.001
0.000
0.000
0.001
0.002
0.002
0.001
0.001
0.000
0.
0.
0.
0.
0.
0.
0.
0.
0.
0.
0.
0.
0.000
0.001
0.001
0.001
0.001
0.002
0.004
0.005
0.006
0.007
0.007
0.001
-0.010
-0.017
-0.016
-0.019
-0.032
-0.037
-0.017
-0.011
-0.040
-0.034
-0.018
-0.025
-0.019
-0.006
0.000
0.002
0.002
-0.001
-0.011
-0.016
-0.010
-0.012
-0.026
-0.032
-0.029
-0.023
-0.010
0.
0.001
0.001
0.002
0.002
0.002
0.002
0.002
0.002
0.001
0.001
0.001
0.000
0.
0.
0.
0.
0.
0.
0.
0.
0.
0.
0.
0.
0.
0.000
0.000
0.000
0.001
0.001
0.002
0.003
0.005
0.006
0.007
0.005
0.000
-0.006
-0.013
-0.026
-0.037
0.036
0.619
10.867
19.317
0.332
-0.152
-0.076
-0.016
0.004
0.008
0.008
0.008
0.007
0.007
0.006
0.005
0.000
-0.016
-0.023
0.011
0.013
-0.020
-0.021
-0.005
0.002
0.002
0.002
0.002
0.002
0.002
0.002
0.002
0.001
0.001
0.000
0.000
0.
0.
0.
0.
0.
0.
0.
0.
0.
0.
0.
0.
0.
0.000
0.001
0.001
0.001
0.001
0.002
0.004
0.006
0.006
0.005
-0.003
-0.025
-0.052
-0.030
-0.034
0.077
7.771
25.065
7112.366
100005.828
12.611
0.730
0.048
-0.052
-0.014
0.001
0.007
0.009
0.008
0.007
0.007
0.005
-0.002
-0.016
1.015
7.066
3.494
0.045
-0.085
-0.023
0.
0.004
0.003
0.003
0.002
0.002
0.001
0.001
0.001
0.000
0.000
0.
0.
0.
0.
0.
0.
0.
0.
0.
0.
0.
0.
0.000
0.001
0.001
0.001
0.001
0.001
0.002
0.003
0.004
0.005
0.002
-0.013
-0.028
-0.146
-0.179
-0.328
-0.137
0.209
28.344
54.640
360.236
3089.633
1406.223
923.076
25.502
-0.061
-0.034
-0.011
0.003
0.008
0.007
0.006
0.006
0.005
-0.002
-0.014
0.434
25.610
14.597
0.060
-0.150
-0.035
-0.001
0.004
0.004
0.003
0.002
0.001
0.001
0.000
0.000
0.000
0.
0.
0.
0.
0.
0.
0.
0.
0.
0.
0.
0.
0.000
0.001
0.001
0.001
0.002
0.002
0.003
0.004
0.005
0.005
0.003
-0.021
-0.148
-0.129
0.832
1.327
-0.366
-0.570
-0.077
0.752
0.993
2.826
1713.226
1513.180
1230.842
1.344
0.252
0.029
-0.020
-0.007
-0.007
-0.006
0.000
0.004
0.004
0.
-0.011
-0.007
0.773
7.499
-0.055
-0.069
-0.016
0.001
0.004
0.003
0.002
0.002
0.001
0.001
0.000
0.
0.
0.
0.
0.
0.
0.
0.
0.
0.
0.
0.
0.000
0.000
0.001
0.001
0.002
0.002
0.003
0.003
0.003
0.004
0.005
0.005
-0.002
-0.101
-0.294
1.184
155.965
233.319
3.144
-0.273
2.372
0.253
-0.566
-0.634
1.437
3.150
2.484
0.326
1.177
0.201
-0.035
-0.061
-0.152
-0.148
-0.047
-0.005
0.003
0.003
-0.003
-0.011
-0.014
-0.014
-0.025
-0.014
-0.002
0.003
0.003
0.003
0.002
0.001
0.001
0.000
0.
0.
0.
0.
0.
0.
0.
0.
0.
0.
0.
0.
0.000
0.000
0.001
0.002
0.002
0.002
0.002
0.001
-0.002
-0.001
0.002
0.005
0.004
-0.013
-0.169
-0.494
21.511
173.286
100205.273
731.152
1.743
22.281
2.907
0.628
-0.381
-0.639
1.171
187.359
67.874
2.842
0.102
-0.074
-0.236
-0.404
-0.522
-0.300
-0.034
-0.003
0.001
0.002
0.000
-0.004
-0.006
-0.004
0.000
0.002
0.003
0.003
0.002
0.001
0.001
0.000
0.000
0.
0.
0.
0.
0.
0.
0.
0.
0.
0.
0.
0.000
0.000
0.001
0.001
0.002
0.003
0.002
-0.001
-0.015
-0.059
-0.066
-0.022
0.000
0.000
-0.071
-0.460
2.342
246.918
128.407
20559.332
304.215
0.446
1.737
52.011
182.150
9.667
-0.382
14.442
100020.742
8545.508
61.513
0.152
-0.090
-0.192
-0.210
-0.479
-0.514
-0.067
-0.030
-0.018
-0.004
0.002
0.002
0.002
0.002
0.003
0.003
0.002
0.002
0.002
0.001
0.001
0.001
0.000
0.
0.
0.
0.
0.
0.
0.
0.
0.
0.
0.
0.000
0.000
0.001
0.002
0.002
0.001
-0.002
-0.009
-0.128
-0.547
-0.540
-0.307
-0.027
-0.002
-0.114
-0.508
59.357
100065.375
7663.070
100010.891
46.439
-0.085
0.878
7113.516
22140.727
11.863
0.217
41.448
335.424
152.311
13.695
0.072
-0.049
-0.159
-0.084
-0.311
0.291
0.057
-0.256
-0.212
-0.051
-0.004
0.002
0.002
0.003
0.002
0.002
0.002
0.002
0.001
0.001
0.000
0.000
0.000
0.
0.
0.
0.
0.
0.
0.
0.
0.
0.
0.000
0.000
0.001
0.001
0.002
0.001
-0.002
-0.010
-0.022
-0.145
23.956
100.717
-0.419
-0.123
-0.001
-0.050
-0.445
3.058
271.684
51.756
122.623
27.779
-0.102
0.139
240.008
17.150
1.737
0.280
133.260
17245.146
645.809
8.750
0.027
-0.118
0.126
25.051
5.328
31.475
2.375
-0.561
-0.612
-0.235
-0.018
0.002
0.003
0.003
0.003
0.002
0.002
0.002
0.001
0.001
0.000
0.000
0.000
0.
0.
0.
0.
0.
0.
0.
0.
0.
0.
0.000
0.000
0.001
0.002
0.001
-0.001
-0.009
-0.026
-0.041
0.055
1130.449
9927.979
-0.071
-0.235
-0.006
-0.005
-0.050
-0.005
0.056
0.768
5387.699
2892.629
2.047
113.191
277.045
-0.630
-0.216
-0.062
43.176
2250.246
4294.150
5.960
-0.076
-0.154
10.089
8813.722
1872.656
100005.328
50.892
-0.453
-0.584
-0.295
-0.021
0.002
0.004
0.004
0.004
0.003
0.002
0.002
0.002
0.001
0.000
0.000
0.
0.
0.
0.
0.
0.
0.
0.
0.
0.
0.
0.000
0.001
0.001
0.002
0.001
-0.003
-0.017
-0.025
0.246
1.430
4.357
3.911
-0.607
-0.138
-0.004
0.006
-0.001
-0.016
-0.068
0.048
6636.439
3055.307
2.805
161.093
51.785
0.350
0.079
1.404
1.207
3.586
5.496
0.164
-0.064
-0.109
0.869
360.945
240.098
7878.794
19.109
-0.318
-0.356
-0.092
-0.007
0.003
0.004
0.004
0.004
0.003
0.003
0.002
0.002
0.001
0.001
0.000
0.000
0.
0.
0.
0.
0.
0.
0.
0.
0.
0.
0.000
0.000
0.001
0.002
0.001
-0.005
-0.018
0.692
117.724
217.007
22348.344
1135.367
-0.580
-0.145
-0.009
0.003
0.004
-0.005
-0.049
-0.350
-0.422
-0.351
3.268
144.098
3404.597
106.005
36.701
1263.676
300.658
1.656
-0.019
-0.055
-0.047
-0.065
-0.071
-0.005
0.395
1.541
0.148
-0.039
-0.036
-0.011
-0.001
0.002
0.003
0.003
0.003
0.003
0.003
0.002
0.002
0.002
0.001
0.001
0.000
0.000
0.
0.
0.
0.
0.
0.
0.
0.
0.
0.
0.000
0.001
0.002
0.001
-0.005
-0.016
2.134
5229.122
120.672
2164.927
201.085
-0.525
-0.128
-0.021
-0.011
-0.004
-0.001
-0.021
-0.104
-0.270
-0.279
0.582
36.070
25707.268
225.366
3035.863
62517.941
480.900
23.643
0.381
-0.060
-0.049
-0.040
-0.056
-0.068
-0.028
-0.021
-0.016
-0.012
-0.010
-0.012
-0.012
-0.008
-0.003
0.000
-0.001
-0.001
-0.001
-0.001
0.000
0.001
0.002
0.001
0.000
0.000
0.
0.
0.
0.
0.
0.
0.
0.
0.
0.
0.000
0.001
0.001
0.001
-0.001
-0.012
-0.008
0.397
0.633
0.794
-0.447
-0.435
-0.109
0.121
-0.008
-0.024
-0.013
-0.056
-0.497
-0.633
-0.431
99.767
15174.076
304.067
2.576
110.250
1215.053
246.724
748.628
6.786
-0.478
-0.154
-0.027
-0.057
-0.096
-0.076
-0.039
-0.028
-0.022
-0.025
-0.023
-0.025
-0.025
-0.017
-0.010
-0.014
-0.016
-0.009
-0.020
-0.017
-0.003
0.001
0.001
0.001
0.000
0.000
0.
0.
0.
0.
0.
0.
0.
0.
0.
0.
0.000
0.001
0.001
0.001
-0.003
-0.011
-0.017
-0.023
-0.131
-0.368
1274.396
1136.764
83.579
2.852
-0.035
-0.038
-0.092
-0.543
-0.618
0.573
453.439
100049.328
94.826
0.102
7.383
433.150
100040.594
1674.474
5.613
-0.208
0.778
0.062
-0.400
-0.649
-0.531
-0.147
-0.054
-0.056
0.111
72.317
0.698
0.015
-0.027
-0.021
-0.029
-0.031
-0.057
-0.223
-0.187
-0.027
-0.001
0.002
0.001
0.001
0.000
0.
0.
0.
0.
0.
0.
0.
0.
0.
0.
0.000
0.001
0.001
0.002
0.002
0.000
-0.003
-0.009
-0.057
2.281
103037.430
2776.518
7904.983
31.275
1.279
-0.005
-0.067
-0.315
-0.473
9.302
100003.234
19618.158
26.249
8.447
1.191
5.807
399.843
28.765
-0.328
2.034
8.165
0.117
-0.605
125.822
9.482
0.016
-0.217
-0.270
3.383
9688.378
368.855
1.895
-0.008
-0.021
-0.025
-0.031
-0.159
-0.429
-0.512
-0.065
-0.004
0.001
0.001
0.001
0.000
0.
0.
0.
0.
0.
0.
0.
0.
0.
0.
0.
0.000
0.001
0.002
0.003
0.003
0.003
0.000
-0.017
-0.083
2.750
32.729
100028.813
5694.347
3717.329
2.297
-0.041
-0.067
-0.134
1.254
199.922
100084.867
9254.927
7863.518
100004.008
5.785
-0.017
0.062
-0.343
0.182
0.850
-0.294
5.422
100013.992
6198.521
27.313
-0.368
-0.603
113.296
25688.980
818.561
2.845
0.002
-0.017
-0.016
-0.027
-0.190
-0.474
-0.315
-0.044
-0.003
0.002
0.001
0.001
0.000
0.
0.
0.
0.
0.
0.
0.
0.
0.
0.
0.
0.000
0.000
0.001
0.002
0.003
0.003
0.001
-0.018
-0.285
-0.335
13081.693
7150.623
2028.905
11455.764
41.419
0.111
-0.044
-0.036
-0.022
2.652
538.794
271.862
520.211
4467.518
4.717
35.312
30.013
0.695
-0.050
-0.035
-0.185
-0.172
296.867
100022.445
409.681
-0.137
-0.673
0.131
2.896
1.283
0.087
-0.017
-0.012
-0.014
-0.024
-0.051
-0.094
-0.059
-0.016
-0.001
0.002
0.001
0.001
0.000
0.
0.
0.
0.
0.
0.
0.
0.
0.
0.
0.
0.
0.000
0.001
0.001
0.002
0.003
0.002
-0.008
-0.136
-0.477
13.442
9.026
22.185
17105.975
205.008
0.246
-0.078
-0.024
-0.023
-0.002
0.381
0.562
0.461
-0.145
1.479
17.427
21.068
0.705
-0.032
-0.032
-0.046
2.445
62.758
9016.629
544.022
0.054
-0.596
-0.199
-0.040
-0.020
-0.016
-0.010
-0.007
-0.016
-0.020
-0.022
-0.030
-0.037
-0.014
-0.002
0.001
0.001
0.001
0.000
0.
0.
0.
0.
0.
0.
0.
0.
0.
0.
0.
0.
0.000
0.000
0.001
0.002
0.003
0.003
0.001
-0.022
-0.179
-0.450
-0.484
0.433
10.393
2.168
-0.124
-0.057
-0.010
-0.006
-0.010
-0.013
-0.011
-0.020
-0.047
-0.053
0.053
0.039
-0.022
-0.019
-0.019
0.154
77.034
100110.430
391.087
30.935
0.072
-0.097
-0.035
-0.012
-0.007
-0.003
-0.001
-0.005
-0.013
-0.015
-0.035
-0.236
-0.154
-0.033
-0.004
0.001
0.001
0.001
0.000
0.
0.
0.
0.
0.
0.
0.
0.
0.
0.
0.
0.
0.
0.000
0.001
0.001
0.002
0.003
0.003
0.001
-0.011
-0.036
-0.045
-0.030
-0.006
-0.027
-0.041
-0.016
0.000
0.003
0.001
-0.001
-0.003
-0.003
-0.007
-0.014
-0.016
-0.015
-0.010
-0.007
-0.017
0.062
23.711
408.738
18.514
0.155
-0.042
-0.021
-0.004
0.002
0.003
0.003
0.001
-0.006
-0.023
-0.036
-0.086
-0.296
-0.368
-0.058
-0.005
0.001
0.001
0.001
0.000
0.
0.
0.
0.
0.
0.
0.
0.
0.
0.
0.
0.
0.
0.
0.000
0.001
0.001
0.002
0.003
0.003
0.003
0.000
-0.003
-0.007
-0.008
-0.010
-0.006
-0.001
0.003
0.004
0.004
0.004
0.003
0.003
0.001
-0.001
-0.002
-0.002
0.000
-0.001
-0.014
-0.080
-0.173
0.770
-0.374
-0.047
-0.021
-0.004
0.002
0.004
0.004
0.003
0.001
-0.003
-0.015
-0.066
-0.290
-0.395
-0.260
-0.041
-0.003
0.001
0.001
0.001
0.000
0.
0.
0.
0.
0.
0.
0.
0.
0.
0.
0.
0.
0.
0.
0.
0.000
0.001
0.001
0.002
0.003
0.003
0.003
0.002
0.001
0.000
0.
0.001
0.002
0.002
0.003
0.003
0.002
0.002
0.002
0.002
0.001
0.001
0.001
0.002
0.001
-0.005
-0.035
-0.238
-0.618
-0.564
-0.147
-0.010
0.002
0.003
0.003
0.003
0.002
0.001
-0.001
-0.004
-0.024
-0.091
-0.131
-0.057
-0.011
-0.001
0.001
0.001
0.000
0.000
0.
0.
0.
0.
0.
0.
0.
0.
0.
0.
0.
0.
0.
0.
0.
0.
0.000
0.000
0.001
0.001
0.002
0.002
0.002
0.002
0.001
0.001
0.001
0.001
0.001
0.001
0.001
0.001
0.001
0.002
0.002
0.001
0.001
0.001
0.002
0.001
0.000
-0.007
-0.027
-0.059
-0.048
-0.015
-0.001
0.002
0.003
0.002
0.002
0.001
0.001
0.001
-0.001
-0.004
-0.010
-0.013
-0.007
-0.001
0.001
0.001
0.001
0.000
0.
0.
0.
0.
0.
0.
0.
0.
0.
0.
0.
0.
0.
0.
0.
0.
0.
0.
0.
0.000
0.000
0.000
0.001
0.001
0.001
0.001
0.001
0.001
0.001
0.000
0.000
0.000
0.000
0.001
0.001
0.001
0.001
0.001
0.001
0.001
0.001
0.001
0.
-0.002
-0.003
-0.002
0.
0.001
0.002
0.001
0.001
0.000
0.001
0.001
0.001
0.001
0.000
0.
0.000
0.000
0.001
0.001
0.001
0.000
0.000
0.
0.
0.
0.
0.
0.
0.
0.
0.
0.
0.
0.
0.
0.
0.
0.
0.
0.
0.
0.
0.
0.
0.000
0.000
0.000
0.000
0.000
0.000
0.000
0.000
0.
0.
0.
0.
0.
0.
0.
0.000
0.000
0.001
0.001
0.001
0.001
0.000
0.000
0.001
0.001
0.001
0.001
0.001
0.000
0.000
0.000
0.001
0.001
0.001
0.001
0.001
0.001
0.001
0.001
0.001
0.000
0.000
0.
0.
0.
0.
0.
0.
0.
0.
0.
0.
0.
0.
0.
0.
0.
0.
0.
0.
0.
0.
0.
0.
0.
0.
0.
0.
0.
0.
0.
0.
0.
0.
0.
0.
0.
0.
0.
0.
0.
0.
0.
0.000
0.001
0.001
0.001
0.001
0.001
0.001
0.001
0.000
0.000
0.
0.
0.
0.000
0.000
0.001
0.001
0.001
0.001
0.001
0.000
0.000
0.000
0.
0.
0.
0.
0.
0.
0.
0.
0.
0.
0.
0.
0.
0.
0.
0.
0.
0.
0.
0.
0.
0.
0.
0.
0.
0.
0.
0.
0.
0.
0.
0.
0.
0.
0.
0.
0.
0.
0.
0.
0.
0.
0.
0.000
0.000
0.000
0.000
0.000
0.000
0.000
0.000
0.
0.
0.
0.
0.
0.
0.000
0.000
0.000
0.000
0.000
0.000
0.000
0.
0.
0.
0.
0.
0.
0.
0.
0.
0.
0.
0.
0.
0.
0.
0.
0.
0.
0.
0.
0.
0.
0.
0.
0.
0.
0.
0.
0.
0.
0.
0.
0.
0.
0.
0.
0.
0.
0.
0.
0.
0.
0.
0.
0.
0.
0.
0.000
0.000
0.
0.
0.
0.
0.
0.
0.
0.
0.
0.
0.
0.
0.
0.
0.
0.
0.
0.
0.
0.
0.
0.
0.
0.
0.
0.
0.
0.
0.
0.
0.
0.
0.
0.
0.
0.
0.
0.
0.
0.
0.
0.
0.
0.
0.000
0.000
0.000
0.000
0.
0.
0.
0.
0.
0.
0.
0.
0.
0.
0.
0.
0.
0.
0.
0.
0.
0.
0.
0.
0.
0.
0.
0.
0.
0.
0.
0.
0.
0.
0.
0.
0.
0.
0.
0.
0.
0.
0.
0.
0.
0.
0.
0.
0.
0.
0.
0.
0.
0.
0.
0.
0.
0.
0.
0.
0.
0.
0.000
0.000
0.000
0.000
0.000
0.000
0.000
0.000
0.000
0.
0.
0.
0.
0.
0.
0.
0.
0.000
0.000
0.000
0.
0.
0.
0.
0.
0.
0.
0.
0.
0.
0.
0.
0.
0.
0.
0.
0.
0.
0.
0.
0.
0.
0.
0.
0.
0.
0.
0.
0.
0.
0.
0.
0.
0.
0.
0.
0.
0.
0.
0.
0.
0.
0.
0.
0.000
0.000
0.001
0.001
0.001
0.001
0.001
0.001
0.001
0.000
0.000
0.000
0.
0.
0.
0.000
0.000
0.000
0.000
0.000
0.000
0.000
0.000
0.
0.
0.
0.
0.
0.
0.
0.
0.
0.
0.
0.
0.
0.
0.
0.
0.
0.
0.
0.
0.
0.
0.
0.
0.
0.
0.
0.
0.
0.
0.
0.
0.
0.
0.
0.
0.
0.
0.
0.
0.
0.000
0.000
0.001
0.001
0.001
0.001
0.001
0.001
0.001
0.001
0.001
0.000
0.000
0.
0.000
0.000
0.000
0.001
0.001
0.001
0.001
0.001
0.001
0.001
0.001
0.000
0.
0.
0.
0.
0.
0.
0.
0.
0.
0.
0.
0.
0.
0.
0.
0.
0.
0.
0.
0.
0.
0.
0.
0.
0.
0.
0.
0.
0.
0.
0.
0.
0.
0.
0.
0.
0.
0.
0.000
0.000
0.001
0.001
0.001
0.000
0.
0.
0.000
0.001
0.001
0.001
0.001
0.000
0.000
0.000
0.001
0.001
0.001
0.001
0.001
0.001
0.001
0.001
0.001
0.001
0.001
0.000
0.000
0.000
0.000
0.
0.
0.
0.
0.
0.
0.
0.
0.
0.
0.
0.
0.
0.
0.
0.
0.
0.
0.
0.
0.
0.
0.
0.
0.
0.
0.
0.
0.
0.
0.
0.
0.
0.000
0.000
0.001
0.001
0.001
0.000
-0.002
-0.003
-0.003
-0.002
0.000
0.001
0.002
0.001
0.001
0.000
0.000
0.001
0.001
0.000
0.000
0.000
0.
0.001
0.002
0.002
0.002
0.002
0.002
0.001
0.001
0.000
0.000
0.000
0.
0.
0.
0.
0.
0.
0.
0.
0.
0.
0.
0.
0.
0.
0.
0.
0.
0.
0.
0.
0.
0.
0.
0.
0.
0.
0.
0.000
0.000
0.001
0.001
0.001
0.001
0.002
0.002
0.001
-0.004
-0.015
-0.020
-0.012
-0.007
-0.002
0.001
0.002
0.002
0.002
0.001
0.001
0.001
0.000
-0.001
-0.003
-0.004
-0.003
-0.002
0.001
0.003
0.003
0.003
0.002
0.002
0.001
0.001
0.000
0.000
0.000
0.
0.
0.
0.
0.
0.
0.
0.
0.
0.
0.
0.
0.
0.
0.
0.
0.
0.
0.
0.
0.
0.
0.
0.
0.000
0.000
0.000
0.001
0.001
0.001
0.002
0.002
0.003
0.002
0.001
-0.011
-0.044
-0.047
-0.018
-0.008
-0.004
0.000
0.002
0.002
0.002
0.002
0.002
0.001
-0.003
-0.007
-0.012
-0.009
-0.010
-0.008
-0.003
0.001
0.002
0.003
0.003
0.003
0.002
0.002
0.001
0.000
0.000
0.000
0.
0.
0.
0.
0.
0.
0.
0.
0.
0.
0.
0.
0.
0.
0.
0.
0.
0.
0.
0.
0.
0.000
0.000
0.001
0.001
0.001
0.001
0.001
0.002
0.002
0.002
0.002
0.001
0.000
-0.014
-0.055
-0.051
-0.016
-0.011
-0.007
-0.001
0.002
0.003
0.003
0.003
0.003
0.001
-0.003
-0.023
-0.046
-0.036
-0.016
-0.016
-0.011
-0.005
-0.002
0.000
0.002
0.003
0.003
0.002
0.002
0.001
0.000
0.000
0.
0.
0.
0.
0.
0.
0.
0.
0.
0.
0.
0.
0.
0.
0.
0.
0.
0.
0.
0.000
0.000
0.000
0.001
0.001
0.002
0.002
0.002
0.002
0.001
0.000
-0.003
-0.005
-0.007
-0.006
-0.010
-0.028
-0.036
-0.020
-0.012
-0.010
-0.003
0.002
0.003
0.003
0.003
0.003
0.003
-0.004
-0.033
-0.082
-0.072
-0.024
-0.039
-0.051
-0.050
-0.026
-0.010
-0.003
0.001
0.003
0.003
0.002
0.001
0.000
0.000
0.
0.
0.
0.
0.
0.
0.
0.
0.
0.
0.
0.
0.
0.
0.
0.
0.
0.
0.000
0.000
0.001
0.001
0.001
0.001
0.001
0.000
-0.002
-0.004
-0.006
-0.011
-0.021
-0.025
-0.024
-0.021
-0.016
-0.012
-0.012
-0.011
-0.013
-0.014
-0.008
0.
0.003
0.004
0.004
0.004
0.004
0.000
-0.017
-0.046
-0.051
-0.063
-0.324
-0.314
-0.349
-0.272
-0.041
-0.010
-0.001
0.003
0.004
0.003
0.002
0.001
0.000
0.
0.
0.
0.
0.
0.
0.
0.
0.
0.
0.
0.
0.
0.
0.
0.
0.
0.000
0.000
0.001
0.001
0.001
0.001
-0.001
-0.003
-0.009
-0.013
-0.021
-0.030
-0.033
-0.023
0.147
3.691
2.713
0.013
-0.033
-0.030
-0.022
-0.021
-0.025
-0.016
-0.003
0.003
0.004
0.004
0.005
0.005
0.003
-0.003
-0.016
-0.032
-0.205
-0.596
125.866
88.418
-0.443
-0.072
-0.015
-0.005
0.002
0.004
0.004
0.003
0.001
0.000
0.
0.
0.
0.
0.
0.
0.
0.
0.
0.
0.
0.
0.
0.
0.
0.
0.
0.000
0.000
0.001
0.001
0.000
-0.004
-0.009
-0.017
-0.024
-0.025
-0.026
-0.051
0.185
11.733
96.914
19049.414
5751.290
4.934
-0.161
-0.205
-0.028
-0.025
-0.031
-0.019
-0.003
0.002
0.003
0.004
0.005
0.006
0.005
0.002
-0.008
-0.033
-0.281
-0.570
4466.330
2361.455
-0.082
0.082
-0.016
-0.011
-0.003
0.002
0.003
0.003
0.002
0.001
0.000
0.
0.
0.
0.
0.
0.
0.
0.
0.
0.
0.
0.
0.
0.
0.
0.
0.000
0.000
0.001
0.000
-0.004
-0.008
0.006
0.015
-0.047
-0.031
-0.038
-0.043
8.999
47334.047
71322.938
11119.732
451.139
0.483
-0.464
-0.335
3.222
1.858
0.003
-0.019
-0.003
0.003
0.003
0.004
0.005
0.007
0.006
0.003
-0.006
-0.029
-0.128
-0.505
0.448
0.359
-0.238
-0.026
-0.037
-0.025
-0.015
-0.008
-0.001
0.002
0.002
0.001
0.001
0.000
0.
0.
0.
0.
0.
0.
0.
0.
0.
0.
0.
0.
0.
0.
0.000
0.000
0.001
0.001
-0.001
-0.006
0.063
7.730
33.253
0.905
-0.064
-0.069
-0.061
72.339
341.268
127.148
50.928
0.581
-0.127
-0.391
2.306
100620.797
448.861
0.858
-0.021
-0.007
-0.001
-0.002
-0.002
0.003
0.007
0.007
0.005
-0.005
-0.027
-0.038
1.050
4.437
0.394
-0.096
-0.068
-0.018
0.074
0.014
-0.028
-0.014
-0.001
0.002
0.002
0.001
0.000
0.
0.
0.
0.
0.
0.
0.
0.
0.
0.
0.
0.
0.
0.
0.000
0.000
0.001
0.001
-0.002
-0.009
0.560
730.034
45220.336
22.639
5.647
0.262
-0.095
-0.064
0.064
0.139
0.087
-0.054
0.330
0.259
0.257
43.301
50.594
2.786
-0.033
-0.021
-0.013
-0.015
-0.029
-0.014
0.000
0.006
0.002
-0.008
-0.027
0.222
106.693
2990.166
37.546
0.908
5.646
15.849
60.370
4.805
-0.150
-0.082
-0.012
0.002
0.003
0.002
0.001
0.000
0.000
0.000
0.000
0.000
0.
0.
0.
0.
0.
0.
0.
0.
0.
0.000
0.001
0.002
0.002
-0.002
-0.013
0.139
33.453
264.864
992.605
81818.750
22.848
-0.013
-0.152
-0.195
0.633
3.395
2.248
2.776
1.927
0.008
0.004
-0.068
-0.124
-0.060
-0.052
0.011
0.143
0.082
-0.045
-0.019
-0.011
-0.022
-0.035
-0.045
0.163
59.196
2139.389
144.727
59.490
100047.852
6536.877
100030.695
42.033
-0.259
-0.440
-0.048
0.000
0.004
0.004
0.002
0.001
0.001
0.001
0.001
0.001
0.000
0.000
0.
0.
0.
0.
0.
0.
0.
0.000
0.001
0.002
0.002
-0.002
-0.016
-0.042
0.121
7.274
517.774
45582.082
1585.853
15.354
-0.079
0.607
2.537
330.355
489.034
19.404
1.482
-0.065
-0.469
-0.603
-0.160
-0.052
-0.233
2.043
94.225
76.833
0.547
-0.040
-0.084
-0.230
-0.269
-0.106
-0.002
6.470
137.557
5385.088
62.536
2884.682
290.652
1298.207
146.807
1.324
-0.360
-0.080
-0.001
0.005
0.005
0.003
0.003
0.002
0.002
0.001
0.001
0.001
0.001
0.000
0.
0.
0.
0.
0.
0.
0.000
0.001
0.002
0.002
-0.002
-0.016
-0.043
-0.053
0.465
2.987
2531.128
24415.256
3814.973
7.306
944.665
1845.273
240.431
176.835
9.125
0.659
-0.152
-0.590
57.042
101.875
0.510
-0.418
9.077
100007.031
95353.938
22.650
0.282
-0.199
-0.546
-0.349
2.817
1.725
0.418
77.794
2445.937
41.495
0.918
12.649
106.932
43.058
0.191
-0.274
-0.059
-0.005
0.004
0.005
0.004
0.003
0.002
0.002
0.002
0.002
0.002
0.001
0.001
0.000
0.000
0.
0.
0.
0.
0.000
0.001
0.002
0.002
-0.002
-0.013
-0.042
-0.056
0.057
1.395
2.360
90.756
100084.570
1668.022
17603.463
100040.266
3447.361
2259.187
4.576
-0.186
-0.155
-0.383
140.790
247.576
-0.464
-0.626
0.789
160.785
34107.313
15049.748
15.634
23.771
41.849
4.087
100.644
42.739
0.384
6.010
2152.066
100155.477
14.756
16.737
30.560
1.017
-0.168
-0.127
-0.045
-0.017
-0.003
0.003
0.001
-0.003
-0.006
-0.004
-0.001
0.001
0.002
0.002
0.002
0.001
0.000
0.000
0.
0.
0.
0.000
0.001
0.002
0.002
-0.002
-0.015
-0.084
-0.305
-0.235
-0.070
1.076
411.808
15419.899
577.393
304.673
21.364
511.796
100272.828
57.477
0.172
-0.040
-0.063
-0.090
-0.503
-0.603
-0.298
-0.267
1.420
366.718
636.948
1413.571
4630.405
19303.076
7901.080
384.847
13.359
0.031
0.154
73.575
13077.613
5.799
0.130
15.171
69.580
21.959
11.761
0.805
-0.004
-0.017
-0.011
-0.021
-0.056
-0.083
-0.050
-0.016
-0.003
0.001
0.002
0.002
0.002
0.001
0.000
0.000
0.
0.
0.000
0.001
0.001
0.002
-0.001
-0.016
-0.123
-0.436
-0.437
-0.138
1.995
1912.880
2397.132
3.426
0.359
0.028
22.357
100020.648
1934.252
31.748
19.454
13.434
29.577
1.788
-0.290
-0.192
-0.386
-0.533
0.037
7.103
6883.739
1293.558
1562.697
100023.258
922.902
14.032
-0.082
-0.149
-0.263
-0.606
-0.687
3.125
429.149
100066.797
13216.717
100060.391
85.593
0.629
-0.037
-0.038
-0.122
-0.600
-0.622
-0.512
-0.088
-0.015
-0.004
0.000
0.001
0.002
0.001
0.001
0.001
0.000
0.
0.000
0.001
0.001
0.002
0.001
-0.007
-0.057
-0.178
-0.174
-0.065
0.055
3.743
4.016
0.043
-0.052
2.264
7.306
123.813
11562.587
100049.594
3266.607
1712.457
3123.092
15.537
0.147
-0.257
-0.030
11.999
-0.638
10.394
100003.961
1842.521
2.997
12.886
2.290
-0.202
-0.031
0.698
1.717
0.072
-0.128
0.342
14.724
814.950
990.268
3867.627
87.575
0.652
-0.052
-0.061
-0.368
2.456
554.415
1.763
-0.214
-0.033
-0.012
-0.006
-0.004
0.000
0.001
0.001
0.001
0.000
0.
0.
0.001
0.001
0.002
0.002
0.000
-0.009
-0.026
-0.029
-0.033
-0.037
0.093
3.435
1.895
0.166
6.611
20.497
248.802
33.588
500.420
84.137
15001.334
95354.242
130.732
3.065
0.145
17.735
113.190
4.020
15.158
17.369
0.592
-0.567
24.838
140.702
-0.595
0.342
3.815
0.825
0.337
5.331
1.703
0.014
0.390
1.107
1.972
0.752
-0.037
-0.073
-0.188
-0.423
229.518
100108.555
224.197
-0.190
-0.039
0.208
0.145
-0.005
-0.006
-0.001
0.001
0.001
0.001
0.000
0.
0.001
0.001
0.002
0.002
0.002
0.001
-0.002
-0.006
-0.023
-0.027
34.848
9352.371
792.550
1.332
3.338
1.354
7.699
1.358
-0.456
-0.378
7.305
13.642
88.927
30.848
1.706
190.840
2912.523
13178.512
100012.359
107.212
92.089
40.821
639.742
7577.475
0.042
-0.142
0.684
0.120
1.966
119.254
22.490
0.060
0.492
26.442
61.358
99.674
1.068
-0.096
-0.628
-0.594
19.041
452.925
8.833
-0.044
1.578
271.589
91.147
0.383
-0.011
-0.004
0.001
0.001
0.001
0.000
0.
0.000
0.001
0.001
0.002
0.002
0.002
0.002
0.000
-0.013
-0.023
33.455
1107.249
7836.960
3.603
0.400
0.017
-0.054
-0.242
-0.478
-0.662
-0.326
65.263
35740.516
10.781
1.184
8.944
2404.870
60615.043
3941.898
100031.820
17209.090
5002.406
262.100
28.426
0.006
-0.126
0.112
3.063
7.300
97.325
77.041
1.116
6.221
7881.691
34874.742
100065.484
115.765
45.782
0.873
-0.249
6.649
1263.492
1012.265
1.761
12.206
100002.320
10146.851
1.874
-0.078
-0.018
-0.001
0.001
0.001
0.001
0.
0.000
0.001
0.001
0.001
0.002
0.003
0.003
0.002
-0.003
-0.017
-0.003
0.450
0.287
-0.028
-0.037
-0.040
0.143
1.273
3.724
2.003
94.227
179.674
69.888
-0.594
-0.491
1.087
2.431
6.291
1686.657
33583.551
72.910
2250.812
55.544
1.293
0.123
0.055
0.235
20.639
26.075
7033.478
100004.656
19.101
1.275
85.591
149.317
4075.188
11985.867
100020.398
32.871
-0.122
4.642
6963.082
7879.534
3.012
3.576
399.327
82.932
0.494
-0.405
-0.094
-0.005
0.001
0.001
0.001
0.
0.
0.000
0.001
0.001
0.002
0.002
0.003
0.004
0.002
-0.003
-0.011
-0.015
-0.017
-0.018
-0.018
0.024
6.681
55.013
4.862
149.374
3633.519
45.041
430.567
3.867
1440.504
89725.273
2.396
-0.518
1840.071
30825.100
0.602
0.603
-0.361
-0.040
7.596
4.271
-0.001
1.115
1.588
91.773
486.992
2.806
0.308
1.542
0.777
20.879
42.997
409.196
110.876
0.456
0.097
5.789
5.719
0.028
1.223
64.667
16.765
12.709
-0.607
-0.170
-0.007
0.001
0.001
0.001
0.
0.
0.000
0.000
0.001
0.001
0.002
0.003
0.003
0.004
0.003
0.001
0.000
0.000
0.
-0.005
0.027
4.347
30.704
2.061
1534.970
100028.172
852.781
4203.612
68.286
2162.123
6065.190
29.549
83.181
0.728
2.984
-0.556
-0.404
-0.058
-0.163
6.532
3.607
-0.099
-0.103
-0.067
0.113
0.249
0.012
19.779
1377.719
22.451
0.119
0.350
9.774
7.068
-0.025
-0.110
-0.054
-0.069
-0.101
-0.049
0.240
0.086
-0.302
-0.523
-0.076
-0.002
0.002
0.001
0.001
0.
0.
0.
0.000
0.001
0.001
0.001
0.002
0.003
0.003
0.003
0.004
0.004
0.005
0.005
-0.001
-0.008
0.066
0.240
0.
5.502
168.350
39170.090
220.500
201.315
5483.016
22579.732
2039.446
10155.286
54.852
296.408
8.561
1.887
0.693
-0.131
0.012
-0.035
0.132
1.194
0.143
-0.077
-0.086
0.063
100.803
100004.219
130.056
0.032
-0.143
-0.094
-0.109
-0.124
-0.085
-0.024
-0.027
-0.045
-0.043
-0.032
-0.032
-0.100
-0.063
-0.009
0.003
0.003
0.001
0.001
0.
0.
0.
0.
0.000
0.000
0.001
0.001
0.002
0.002
0.002
0.003
0.004
0.005
0.005
0.002
-0.008
-0.019
-0.037
-0.157
-0.564
279.341
2375.074
1.544
12.147
9.980
3946.023
458.726
275.747
6156.418
378.892
801.542
133.404
2.283
-0.058
-0.076
2.689
52.554
4825.525
36.080
0.010
-0.086
0.051
32.479
292.422
6.522
0.093
-0.203
-0.111
-0.086
-0.080
-0.031
0.002
0.003
-0.006
-0.012
-0.013
-0.009
-0.006
0.000
0.003
0.004
0.003
0.001
0.000
0.
0.
0.
0.
0.
0.000
0.001
0.001
0.001
0.002
0.002
0.002
0.003
0.004
0.005
0.003
-0.003
-0.012
-0.021
-0.084
-0.599
0.217
2.467
-0.517
-0.121
0.067
42.020
0.189
1009.457
824.853
7.877
2955.658
5464.623
3.686
-0.103
0.156
247.143
45361.250
100031.219
142.089
0.067
-0.118
-0.175
4.908
22.661
13.028
789.303
0.258
-0.355
-0.018
-0.011
0.002
0.010
0.009
0.004
0.001
0.000
0.001
0.003
0.004
0.005
0.004
0.002
0.001
0.000
0.
0.
0.
0.
0.
0.
0.000
0.000
0.001
0.001
0.001
0.001
0.003
0.003
0.004
0.003
0.000
-0.005
-0.009
-0.023
-0.120
-0.415
-0.474
-0.204
-0.057
-0.067
-0.171
-0.598
27.963
24.903
-0.257
14.644
19.323
0.262
-0.187
-0.142
35.734
811.020
24.177
1.531
-0.054
-0.081
-0.192
-0.197
-0.140
3.408
125.858
-0.422
-0.365
-0.012
0.008
0.010
0.009
0.005
0.002
0.001
0.002
0.003
0.004
0.004
0.004
0.003
0.002
0.001
0.000
0.
0.
0.
0.
0.
0.
0.
0.000
0.000
0.000
0.001
0.001
0.002
0.002
0.003
0.003
0.002
0.000
-0.002
-0.004
-0.009
-0.020
-0.025
-0.051
-0.208
-0.262
-0.118
-0.327
-0.525
-0.571
-0.319
-0.014
0.017
-0.041
-0.149
-0.340
-0.145
0.513
0.046
-0.040
-0.042
-0.053
-0.085
-0.151
-0.126
-0.383
-0.459
-0.540
-0.090
0.000
0.009
0.005
-0.005
-0.008
-0.004
-0.002
0.001
0.003
0.004
0.004
0.003
0.002
0.001
0.001
0.
0.
0.
0.
0.
0.
0.
0.
0.
0.000
0.000
0.000
0.000
0.001
0.002
0.002
0.003
0.002
0.001
0.001
0.002
0.003
0.004
-0.006
-0.097
-0.418
-0.517
-0.249
-0.036
-0.061
-0.072
-0.040
-0.022
-0.016
-0.013
-0.031
-0.073
-0.071
-0.039
-0.025
-0.019
-0.012
-0.011
-0.018
-0.029
-0.017
-0.040
-0.074
-0.045
-0.011
0.000
0.003
-0.009
-0.047
-0.055
-0.019
-0.005
0.000
0.003
0.003
0.003
0.003
0.002
0.001
0.000
0.
0.
0.
0.
0.
0.
0.
0.
0.
0.
0.
0.
0.000
0.000
0.001
0.001
0.001
-0.001
-0.003
-0.002
0.002
0.004
0.004
-0.005
-0.056
-0.221
-0.314
-0.158
-0.039
-0.024
-0.027
-0.020
-0.028
-0.072
-0.091
-0.039
-0.005
-0.003
-0.001
0.000
0.002
0.004
0.005
0.005
0.004
0.004
0.001
-0.007
-0.014
-0.020
-0.018
-0.007
-0.018
-0.070
-0.083
-0.028
-0.006
0.000
0.003
0.003
0.002
0.002
0.001
0.001
0.000
0.
0.
0.
0.
0.
0.
0.
0.
0.
0.
0.
0.
0.000
0.001
0.001
0.001
0.001
-0.001
-0.006
-0.004
0.002
0.004
0.004
-0.002
-0.017
-0.032
0.013
-0.013
-0.042
-0.043
0.014
2.844
4.933
-0.323
-0.618
-0.429
-0.052
-0.006
0.001
0.006
0.007
0.008
0.008
0.008
0.008
0.005
-0.003
-0.015
-0.024
-0.035
-0.033
-0.015
-0.009
-0.026
-0.031
-0.012
-0.002
0.002
0.002
0.002
0.002
0.001
0.001
0.000
0.
0.
0.
0.
0.
0.
0.
0.
0.
0.
0.
0.000
0.000
0.000
0.001
0.001
0.002
0.002
0.001
-0.001
0.001
0.004
0.005
0.004
-0.004
-0.012
0.373
12.075
4.659
0.028
-0.025
0.671
298.968
1237.086
5.804
1.403
-0.549
-0.163
-0.079
-0.036
0.000
0.008
0.008
0.008
0.008
0.007
0.004
-0.008
-0.018
-0.018
-0.025
-0.029
-0.014
-0.001
-0.002
-0.002
0.001
0.003
0.003
0.003
0.002
0.002
0.001
0.000
0.
0.
0.
0.
0.
0.
0.
0.
0.
0.
0.
0.
0.000
0.000
0.001
0.001
0.002
0.002
0.003
0.003
0.004
0.005
0.006
0.005
0.000
-0.012
-0.023
1.406
118.683
30.945
0.338
0.105
0.288
48.405
1660.424
1336.393
11.341
-0.296
-0.174
-0.248
-0.112
-0.013
0.006
0.006
0.006
0.006
0.005
0.002
-0.008
-0.017
-0.004
-0.012
-0.021
-0.015
-0.001
0.004
0.004
0.004
0.003
0.003
0.002
0.002
0.001
0.000
0.
0.
0.
0.
0.
0.
0.
0.
0.
0.
0.
0.
0.000
0.001
0.001
0.002
0.002
0.003
0.003
0.004
0.005
0.007
0.007
0.006
0.001
-0.013
-0.027
-0.018
0.100
2.742
2.295
0.352
-0.050
-0.366
1.943
1540.417
1265.994
9.086
-0.054
-0.185
-0.228
-0.102
-0.016
-0.036
-0.032
-0.008
0.003
0.005
0.003
-0.003
-0.013
-0.017
-0.017
-0.016
-0.008
0.002
0.005
0.005
0.004
0.003
0.002
0.002
0.001
0.001
0.000
0.
0.
0.
0.
0.
0.
0.
0.
0.
0.
0.000
0.000
0.001
0.001
0.002
0.003
0.003
0.004
0.004
0.005
0.006
0.007
0.007
0.003
-0.015
-0.095
-0.126
0.413
2.478
0.630
0.012
-0.053
-0.218
0.528
1.426
1.454
2.311
0.208
-0.038
-0.113
-0.105
-0.057
-0.239
-0.593
-0.561
-0.187
-0.018
0.002
0.004
0.002
-0.004
-0.010
-0.010
-0.006
0.
0.004
0.005
0.005
0.004
0.003
0.002
0.001
0.001
0.000
0.000
0.
0.
0.
0.
0.
0.
0.
0.
0.
0.000
0.000
0.001
0.001
0.002
0.003
0.003
0.002
0.001
0.000
0.000
0.003
0.006
0.005
-0.023
-0.234
-0.202
-0.325
6.019
730.392
50.132
0.049
-0.062
2.625
4482.349
7574.285
-0.467
0.668
54.628
20.672
0.113
-0.077
-0.148
-0.509
9.049
6.534
-0.605
-0.112
-0.009
0.000
0.003
0.003
0.001
0.001
0.002
0.003
0.004
0.004
0.004
0.003
0.003
0.002
0.001
0.001
0.000
0.000
0.
0.
0.
0.
0.
0.
0.
0.
0.
0.000
0.001
0.001
0.002
0.002
0.002
0.001
-0.004
-0.008
-0.009
-0.036
-0.022
-0.001
-0.002
-0.135
-0.522
221.229
561.608
10.807
318.239
31.458
-0.069
0.284
311.778
81973.656
212.496
-0.076
35.987
5648.714
733.016
0.991
0.241
0.344
0.230
1843.388
1129.662
-0.594
-0.198
-0.062
-0.045
-0.012
0.002
0.004
0.004
0.004
0.004
0.004
0.004
0.003
0.002
0.002
0.001
0.001
0.001
0.000
0.
0.
0.
0.
0.
0.
0.
0.
0.
0.000
0.000
0.001
0.001
0.002
0.001
-0.001
-0.007
-0.013
0.052
0.455
-0.048
-0.226
-0.023
-0.007
-0.217
-0.507
41495.738
100204.992
63.214
1245.961
162.809
-0.021
0.292
500.162
2103.776
10.535
0.997
5445.747
100035.180
48.308
0.412
24.129
42.582
3.823
70.996
8.553
18.714
1.786
-0.329
-0.402
-0.194
-0.014
0.004
0.005
0.004
0.004
0.003
0.003
0.002
0.002
0.001
0.001
0.001
0.001
0.000
0.
0.
0.
0.
0.
0.
0.
0.
0.
0.000
0.001
0.001
0.001
0.001
-0.002
-0.009
-0.021
-0.007
7.177
355.419
212.468
-0.082
-0.063
-0.007
-0.090
-0.510
4.160
9.430
8.814
100069.672
3373.829
1.032
0.462
59.842
5.593
-0.017
0.326
216.526
39492.578
43.334
0.437
24.598
42.519
1.024
12.688
186.316
100004.977
166.243
79.997
11.754
-0.535
-0.066
0.001
0.005
0.005
0.005
0.004
0.003
0.003
0.003
0.002
0.001
0.001
0.000
0.000
0.
0.
0.
0.
0.
0.
0.
0.
0.
0.000
0.001
0.001
0.001
-0.001
-0.007
-0.017
-0.037
0.007
26.209
10407.406
41563.508
0.379
-0.194
-0.011
-0.013
-0.106
-0.220
-0.030
2.803
25706.541
100027.211
13.920
9933.181
65577.453
-0.077
-0.385
0.020
54.622
2685.096
18.271
0.275
0.960
0.415
-0.100
1.587
85.852
5179.781
71.342
793.800
89.111
-0.545
-0.089
0.
0.005
0.005
0.005
0.005
0.004
0.003
0.003
0.002
0.001
0.001
0.000
0.000
0.
0.
0.
0.
0.
0.
0.
0.
0.
0.000
0.001
0.001
0.001
-0.002
-0.011
-0.026
-0.023
0.893
4.562
21.871
10.232
-0.441
-0.140
-0.008
0.003
-0.011
-0.035
-0.048
0.654
84.314
520.843
201.815
96128.547
3575.954
4.233
3.271
0.075
0.253
1.262
0.191
-0.042
-0.014
-0.077
-0.092
0.044
19.317
248.261
5.206
0.112
-0.334
-0.414
-0.034
0.001
0.005
0.005
0.005
0.005
0.004
0.003
0.003
0.002
0.002
0.001
0.000
0.
0.
0.
0.
0.
0.
0.
0.
0.
0.
0.000
0.001
0.001
0.001
-0.002
-0.012
-0.029
1.390
2864.830
1972.130
70467.820
134.665
0.515
-0.064
-0.006
0.003
-0.002
-0.016
-0.038
0.247
2.663
25.322
34661.957
52387.898
2872.370
9000.053
10153.259
20.920
1.189
-0.055
-0.073
-0.059
-0.046
-0.049
-0.046
-0.038
0.136
0.514
0.038
-0.049
-0.110
-0.048
-0.011
-0.003
0.001
0.001
0.000
0.000
0.001
0.002
0.002
0.002
0.002
0.001
0.001
0.000
0.
0.
0.
0.
0.
0.
0.
0.
0.
0.000
0.001
0.001
0.001
0.000
-0.009
-0.024
1.632
4775.419
1825.019
5458.505
23.012
0.117
-0.055
-0.013
-0.013
-0.013
-0.013
-0.063
-0.330
-0.380
0.555
137.423
89.453
13213.998
6306.729
7955.607
10158.729
8.980
0.046
-0.065
-0.031
-0.007
-0.037
-0.054
-0.047
-0.040
-0.039
-0.035
-0.032
-0.031
-0.024
-0.022
-0.019
-0.014
-0.019
-0.039
-0.034
-0.014
-0.006
-0.001
0.001
0.002
0.002
0.001
0.000
0.000
0.
0.
0.
0.
0.
0.
0.
0.
0.000
0.001
0.001
0.001
0.001
-0.003
-0.015
0.008
1.371
1.603
1.732
0.075
-0.197
-0.062
-0.034
-0.065
-0.065
-0.029
-0.229
-0.599
29.062
2.526
4.011
19026.895
40456.227
6.042
123.191
100171.445
267.952
3.943
-0.055
0.380
3.679
1.081
-0.053
-0.061
-0.075
-0.060
-0.042
-0.046
-0.046
0.034
0.137
-0.017
-0.037
-0.094
-0.264
-0.230
-0.020
0.004
-0.037
-0.009
0.001
0.002
0.001
0.000
0.000
0.
0.
0.
0.
0.
0.
0.
0.
0.
0.000
0.001
0.001
0.002
0.001
-0.004
-0.013
-0.021
-0.026
-0.052
-0.174
-0.064
0.050
0.244
-0.085
-0.139
-0.068
-0.343
0.438
9928.569
403.835
29.264
81.890
22.327
0.145
42.576
29535.100
2281.313
77.029
0.057
24.824
148.917
6.673
-0.074
-0.222
-0.253
0.057
-0.051
-0.069
-0.012
3.103
11.094
1.008
-0.039
-0.175
-0.536
-0.485
62.077
14.054
-0.238
-0.091
-0.004
0.002
0.001
0.001
0.000
0.
0.
0.
0.
0.
0.
0.
0.
0.
0.000
0.000
0.001
0.002
0.002
0.002
-0.002
-0.009
-0.020
-0.034
0.015
2.382
0.422
3.203
0.927
-0.015
-0.076
-0.153
-0.252
6.621
27.310
4062.233
544.863
8.817
12.012
0.368
4.022
36.545
5.282
0.570
1533.913
100000.859
20.893
-0.453
-0.176
5.250
12.334
0.320
-0.094
0.563
75.656
8959.196
170.861
0.245
-0.108
-0.307
-0.297
14.729
700.903
-0.212
-0.267
-0.011
0.001
0.002
0.001
0.000
0.
0.
0.
0.
0.
0.
0.
0.
0.
0.
0.000
0.001
0.001
0.002
0.002
0.001
-0.005
-0.018
-0.029
-0.175
-0.497
22.579
121.613
33.986
10.964
0.998
-0.025
-0.086
-0.025
1.803
79.962
43.287
4060.082
19686.109
88.665
-0.546
2.697
1.892
0.062
20.608
108.607
1.621
-0.331
16.938
130.114
642.581
2.515
-0.155
3.622
129.331
70369.828
441.020
0.362
-0.043
-0.075
-0.069
-0.030
1.996
-0.539
-0.165
-0.010
0.001
0.002
0.001
0.000
0.
0.
0.
0.
0.
0.
0.
0.
0.
0.
0.
0.000
0.001
0.001
0.002
0.002
-0.003
-0.014
-0.028
-0.308
-0.332
15035.085
5825.846
24.486
1758.599
135.131
0.934
-0.199
-0.070
-0.052
0.206
4.277
262.460
662.334
8.026
7.935
19020.570
2547.099
1.469
0.011
0.071
-0.069
-0.071
20.852
3458.786
65222.531
8.869
-0.182
0.015
0.969
7.936
1.761
-0.003
-0.027
-0.039
0.004
0.280
0.202
-0.154
-0.040
-0.007
0.001
0.002
0.001
0.000
0.
0.
0.
0.
0.
0.
0.
0.
0.
0.
0.
0.000
0.001
0.001
0.002
0.002
0.000
-0.006
-0.019
-0.158
-0.585
20.150
12.739
33.336
95361.445
454.170
0.882
-0.444
-0.086
-0.040
-0.054
-0.016
0.440
0.582
-0.274
3.490
2865.972
635.947
1.148
-0.039
-0.040
-0.023
1.586
6.660
17.046
15.671
1.677
-0.102
-0.054
-0.026
-0.012
-0.015
-0.015
-0.036
-0.093
0.049
1.848
3.092
0.044
-0.037
-0.008
0.001
0.002
0.001
0.000
0.
0.
0.
0.
0.
0.
0.
0.
0.
0.
0.
0.
0.000
0.001
0.001
0.002
0.002
0.001
-0.005
-0.032
-0.238
-0.598
-0.615
0.583
15.469
3.288
-0.525
-0.506
-0.055
-0.011
-0.016
-0.021
-0.018
-0.023
-0.064
-0.037
0.675
0.439
-0.025
-0.033
-0.024
0.560
810.051
70354.680
22.302
0.244
-0.055
-0.040
-0.015
-0.009
-0.007
-0.006
-0.010
-0.060
-0.068
0.570
4.943
0.956
-0.510
-0.150
-0.014
0.
0.001
0.001
0.000
0.
0.
0.
0.
0.
0.
0.
0.
0.
0.
0.
0.
0.000
0.001
0.001
0.001
0.002
0.003
0.002
-0.001
-0.015
-0.045
-0.053
-0.033
-0.002
-0.235
-0.298
-0.101
-0.012
0.001
0.002
0.000
-0.002
-0.005
-0.013
-0.023
-0.024
-0.023
-0.020
-0.012
-0.013
0.560
809.609
70349.352
19.391
-0.007
-0.034
-0.012
0.000
0.003
0.003
0.001
-0.007
-0.084
-0.246
0.332
4.376
176.641
-0.496
-0.348
-0.019
0.000
0.001
0.001
0.000
0.
0.
0.
0.
0.
0.
0.
0.
0.
0.
0.
0.
0.
0.000
0.001
0.001
0.002
0.002
0.003
0.003
0.002
0.
-0.004
-0.008
-0.014
-0.024
-0.023
-0.008
0.001
0.004
0.004
0.005
0.004
0.003
0.000
-0.003
-0.006
-0.006
-0.003
-0.002
-0.009
0.000
1.464
4.746
-0.002
-0.038
-0.014
-0.001
0.003
0.004
0.004
0.002
-0.003
-0.041
-0.195
-0.377
0.071
7.567
-0.575
-0.232
-0.013
0.000
0.001
0.001
0.000
0.
0.
0.
0.
0.
0.
0.
0.
0.
0.
0.
0.
0.
0.
0.000
0.001
0.001
0.001
0.002
0.003
0.003
0.003
0.003
0.001
0.
-0.001
0.000
0.002
0.003
0.003
0.003
0.003
0.003
0.003
0.002
0.001
0.001
0.001
0.001
0.001
-0.004
-0.014
-0.040
-0.088
-0.083
-0.032
-0.004
0.002
0.003
0.003
0.003
0.002
0.
-0.008
-0.030
-0.124
-0.555
-0.590
-0.364
-0.047
-0.004
0.001
0.001
0.000
0.000
0.
0.
0.
0.
0.
0.
0.
0.
0.
0.
0.
0.
0.
0.
0.
0.000
0.000
0.001
0.001
0.002
0.002
0.003
0.003
0.002
0.002
0.002
0.002
0.001
0.001
0.002
0.002
0.001
0.002
0.002
0.002
0.001
0.001
0.001
0.001
0.001
0.000
-0.004
-0.010
-0.017
-0.014
-0.005
0.000
0.002
0.002
0.002
0.001
0.001
0.001
0.000
-0.005
-0.018
-0.046
-0.060
-0.028
-0.005
0.000
0.001
0.001
0.000
0.000
0.
0.
0.
0.
0.
0.
0.
0.
0.
0.
0.
0.
0.
0.
0.
0.
0.
0.000
0.000
0.001
0.001
0.001
0.002
0.001
0.001
0.001
0.001
0.001
0.001
0.000
0.000
0.000
0.001
0.001
0.001
0.001
0.001
0.001
0.001
0.001
0.001
0.
-0.002
-0.001
-0.001
0.001
0.001
0.002
0.001
0.001
0.001
0.001
0.001
0.001
0.000
-0.001
-0.002
-0.003
-0.001
0.000
0.001
0.001
0.000
0.000
0.
0.
0.
0.
0.
0.
0.
0.
0.
0.
0.
0.
0.
0.
0.
0.
0.
0.
0.
0.
0.000
0.000
0.000
0.000
0.000
0.000
0.000
0.000
0.000
0.000
0.
0.
0.
0.
0.
0.
0.000
0.000
0.000
0.001
0.001
0.001
0.001
0.001
0.001
0.001
0.001
0.001
0.001
0.001
0.000
0.000
0.000
0.001
0.001
0.001
0.001
0.001
0.001
0.001
0.001
0.001
0.000
0.000
0.
0.
0.
0.
0.
0.
0.
0.
0.
0.
0.
0.
0.
0.
0.
0.
0.
0.
0.
0.
0.
0.
0.
0.
0.
0.
0.
0.
0.
0.
0.
0.
0.
0.
0.
0.
0.
0.
0.
0.
0.
0.000
0.001
0.001
0.001
0.001
0.001
0.001
0.001
0.000
0.000
0.
0.
0.000
0.000
0.001
0.001
0.001
0.001
0.001
0.001
0.001
0.000
0.000
0.000
0.
0.
0.
0.
0.
0.
0.
0.
0.
0.
0.
0.
0.
0.
0.
0.
0.
0.
0.
0.
0.
0.
0.
0.
0.
0.
0.
0.
0.
0.
0.
0.
0.
0.
0.
0.
0.
0.
0.
0.
0.
0.
0.000
0.000
0.000
0.000
0.000
0.000
0.000
0.
0.
0.
0.
0.
0.
0.000
0.000
0.000
0.000
0.000
0.000
0.000
0.000
0.
0.
0.
0.
0.
0.
0.
0.
0.
0.
0.
0.
0.
0.
0.
0.
0.
0.
0.
0.
0.
0.
0.
0.
0.
0.
0.
0.
0.
0.
0.
0.
0.
0.
0.
0.
0.
0.
0.
0.
0.
0.
0.
0.
0.
0.
0.
0.
0.
0.
0.
0.
0.
0.
0.
0.
0.
0.
0.
0.
0.
0.000
0.
0.
0.
0.
0.
0.
0.
0.
0.
0.
0.
0.
0.
0.
0.
0.
0.
0.
0.
0.
0.
0.
0.
0.
0.
0.
0.
0.
0.
0.
0.000
0.000
0.000
0.000
0.000
0.000
0.
0.
0.
0.
0.
0.
0.
0.
0.
0.
0.
0.
0.
0.
0.
0.
0.
0.
0.
0.
0.
0.
0.
0.
0.
0.
0.
0.
0.
0.
0.
0.
0.
0.
0.
0.
0.
0.
0.
0.
0.
0.
0.
0.
0.
0.
0.
0.
0.
0.
0.
0.
0.
0.
0.
0.
0.
0.000
0.000
0.001
0.001
0.001
0.001
0.001
0.000
0.000
0.000
0.
0.
0.
0.
0.
0.000
0.000
0.000
0.000
0.000
0.000
0.
0.
0.
0.
0.
0.
0.
0.
0.
0.
0.
0.
0.
0.
0.
0.
0.
0.
0.
0.
0.
0.
0.
0.
0.
0.
0.
0.
0.
0.
0.
0.
0.
0.
0.
0.
0.
0.
0.
0.
0.
0.
0.000
0.000
0.001
0.001
0.001
0.001
0.001
0.001
0.001
0.001
0.001
0.000
0.000
0.
0.
0.000
0.000
0.000
0.001
0.001
0.001
0.001
0.000
0.000
0.000
0.
0.
0.
0.
0.
0.
0.
0.
0.
0.
0.
0.
0.
0.
0.
0.
0.
0.
0.
0.
0.
0.
0.
0.
0.
0.
0.
0.
0.
0.
0.
0.
0.
0.
0.
0.
0.
0.
0.
0.000
0.000
0.001
0.001
0.001
0.001
0.001
0.000
0.001
0.001
0.001
0.001
0.001
0.000
0.000
0.000
0.000
0.001
0.001
0.001
0.001
0.001
0.001
0.001
0.001
0.001
0.000
0.000
0.000
0.000
0.000
0.
0.
0.
0.
0.
0.
0.
0.
0.
0.
0.
0.
0.
0.
0.
0.
0.
0.
0.
0.
0.
0.
0.
0.
0.
0.
0.
0.
0.
0.
0.
0.
0.
0.
0.000
0.001
0.001
0.001
0.001
-0.001
-0.004
-0.006
-0.005
-0.002
0.001
0.001
0.001
0.001
0.000
0.000
0.001
0.001
0.001
0.000
0.000
0.
0.000
0.001
0.001
0.001
0.001
0.001
0.001
0.000
0.000
0.000
0.000
0.000
0.
0.
0.
0.
0.
0.
0.
0.
0.
0.
0.
0.
0.
0.
0.
0.
0.
0.
0.
0.
0.
0.
0.
0.
0.
0.
0.
0.
0.
0.000
0.001
0.001
0.001
0.002
0.001
-0.005
-0.019
-0.028
-0.033
-0.038
-0.016
-0.003
0.001
0.002
0.002
0.001
0.001
0.001
0.000
-0.002
-0.004
-0.004
-0.004
-0.002
0.001
0.002
0.003
0.003
0.002
0.001
0.001
0.001
0.001
0.000
0.000
0.000
0.
0.
0.
0.
0.
0.
0.
0.
0.
0.
0.
0.
0.
0.
0.
0.
0.
0.
0.
0.
0.
0.
0.
0.
0.
0.
0.000
0.000
0.001
0.001
0.002
0.002
0.002
-0.003
-0.042
-0.202
-0.271
-0.076
-0.106
-0.040
-0.010
0.
0.002
0.002
0.002
0.002
0.000
-0.004
-0.010
-0.020
-0.020
-0.015
-0.011
-0.004
0.001
0.003
0.004
0.003
0.003
0.002
0.002
0.001
0.001
0.000
0.000
0.
0.
0.
0.
0.
0.
0.
0.
0.
0.
0.
0.
0.
0.
0.
0.
0.
0.
0.
0.
0.
0.
0.
0.
0.000
0.000
0.001
0.001
0.002
0.002
0.003
0.003
0.002
-0.010
-0.156
-0.454
-0.274
-0.039
-0.019
-0.035
-0.017
-0.002
0.002
0.003
0.003
0.003
0.001
-0.012
-0.076
-0.138
-0.058
-0.021
-0.021
-0.016
-0.005
-0.002
0.000
0.003
0.003
0.003
0.002
0.002
0.001
0.001
0.000
0.000
0.
0.
0.
0.
0.
0.
0.
0.
0.
0.
0.
0.
0.
0.
0.
0.
0.
0.
0.
0.
0.000
0.000
0.001
0.001
0.001
0.001
0.002
0.002
0.002
0.002
0.002
0.001
-0.014
-0.203
-0.439
-0.195
0.074
0.012
-0.018
-0.019
-0.003
0.002
0.003
0.004
0.004
0.000
-0.039
-0.316
-0.260
-0.079
0.041
-0.015
-0.026
-0.027
-0.031
-0.021
-0.005
0.001
0.003
0.003
0.002
0.002
0.001
0.000
0.000
0.
0.
0.
0.
0.
0.
0.
0.
0.
0.
0.
0.
0.
0.
0.
0.
0.
0.
0.000
0.000
0.000
0.001
0.001
0.001
0.002
0.002
0.003
0.002
0.001
-0.002
-0.004
-0.006
-0.012
-0.085
-0.412
-0.387
-0.009
0.004
-0.037
-0.030
-0.009
0.000
0.003
0.004
0.004
0.
-0.052
-0.478
-0.471
-0.294
0.389
0.401
-0.028
-0.075
-0.127
-0.092
-0.026
-0.004
0.002
0.003
0.003
0.002
0.001
0.001
0.000
0.
0.
0.
0.
0.
0.
0.
0.
0.
0.
0.
0.
0.
0.
0.
0.
0.
0.000
0.000
0.000
0.001
0.001
0.001
0.001
0.002
0.002
0.002
0.
-0.006
-0.017
-0.024
-0.024
-0.024
-0.030
-0.063
-0.081
-0.019
-0.057
-0.151
-0.117
-0.030
-0.004
0.001
0.003
0.004
0.002
-0.023
-0.208
-0.552
-0.434
0.648
0.615
-0.105
-0.016
-0.117
-0.098
-0.043
-0.013
0.000
0.003
0.003
0.002
0.002
0.001
0.000
0.
0.
0.
0.
0.
0.
0.
0.
0.
0.
0.
0.
0.
0.
0.
0.
0.000
0.000
0.000
0.001
0.001
0.000
0.000
-0.001
-0.001
-0.002
-0.003
-0.009
-0.021
-0.031
0.042
0.237
0.153
-0.043
-0.100
-0.111
-0.054
-0.155
-0.426
-0.339
-0.076
-0.013
-0.004
0.
0.003
0.004
-0.003
-0.034
-0.092
-0.082
-0.087
-0.367
226.723
217.099
14.516
6.658
0.077
-0.015
-0.002
0.003
0.004
0.003
0.002
0.001
0.000
0.
0.
0.
0.
0.
0.
0.
0.
0.
0.
0.
0.
0.
0.
0.
0.
0.000
0.000
0.001
0.001
0.000
-0.004
-0.007
-0.011
-0.015
-0.014
-0.013
-0.022
-0.025
0.690
36.757
32.952
40.061
1.117
-0.588
-0.421
-0.018
-0.116
-0.356
-0.304
-0.082
-0.017
-0.008
-0.005
-0.001
0.003
0.001
-0.011
-0.035
-0.049
0.081
0.528
11486.477
17341.795
355.138
129.853
0.483
-0.018
-0.005
0.002
0.004
0.004
0.002
0.001
0.000
0.
0.
0.
0.
0.
0.
0.
0.
0.
0.
0.
0.
0.
0.
0.
0.
0.000
0.000
0.001
0.
-0.005
-0.008
0.010
0.029
-0.028
-0.037
-0.033
-0.035
0.116
8.276
5090.098
1715.950
7.591
-0.361
-0.187
23.551
22.633
5.861
-0.037
-0.103
-0.038
-0.013
-0.011
-0.008
-0.004
-0.001
-0.004
-0.015
-0.032
-0.048
0.040
-0.052
4.782
42.772
10.336
4.992
0.045
-0.031
-0.016
-0.005
0.001
0.003
0.003
0.001
0.001
0.000
0.
0.
0.
0.
0.
0.
0.
0.
0.
0.
0.
0.
0.
0.
0.000
0.000
0.001
0.001
-0.001
-0.007
0.063
8.327
39.194
1.129
0.015
-0.049
-0.054
0.151
2.355
365.749
261.720
2.142
-0.391
-0.356
19.551
9035.840
4790.513
1.753
-0.037
-0.020
-0.009
-0.010
-0.009
-0.004
-0.002
-0.007
-0.019
-0.031
-0.049
-0.070
0.166
2.684
0.637
-0.017
-0.051
-0.116
-0.045
-0.044
-0.042
-0.015
0.000
0.002
0.001
0.001
0.000
0.
0.
0.
0.
0.
0.
0.
0.
0.
0.
0.
0.
0.
0.
0.000
0.000
0.001
0.001
-0.002
-0.009
0.603
898.551
70360.625
88.243
5.910
0.086
-0.075
-0.083
-0.067
0.581
0.521
0.064
-0.122
-0.328
1.989
210.935
200.314
6.815
-0.034
-0.021
-0.014
-0.014
-0.012
-0.007
-0.003
-0.006
-0.016
-0.030
-0.052
-0.012
28.651
19561.328
156.324
6.539
6.623
2.902
6.568
0.026
-0.548
-0.196
-0.022
0.001
0.002
0.002
0.001
0.001
0.000
0.000
0.000
0.000
0.000
0.
0.
0.
0.
0.
0.
0.
0.
0.000
0.001
0.002
0.002
-0.002
-0.011
0.147
36.955
3653.917
100022.734
80.672
1.312
-0.080
-0.264
-0.450
-0.566
-0.210
0.286
-0.003
-0.076
-0.053
0.110
-0.001
0.001
0.052
-0.031
-0.023
-0.005
-0.008
-0.020
-0.015
-0.012
-0.020
-0.034
-0.056
0.003
46.439
100021.320
2215.449
22434.230
19608.650
121.947
820.647
11.270
8.848
-0.604
-0.122
-0.003
0.004
0.003
0.002
0.001
0.001
0.001
0.001
0.001
0.001
0.000
0.000
0.
0.
0.
0.
0.
0.
0.000
0.001
0.002
0.002
0.000
-0.011
-0.024
0.346
99.788
1241.023
52.008
43.760
0.280
-0.545
48.592
23.748
-0.197
0.224
-0.379
-0.183
-0.114
-0.592
0.105
59.056
36.020
0.229
0.048
2.653
2.467
0.023
-0.044
-0.047
-0.061
-0.064
0.007
0.020
0.755
179.049
100005.109
3711.238
3396.135
27.112
70396.180
28846.455
56207.668
-0.068
-0.248
-0.006
0.005
0.005
0.004
0.002
0.002
0.001
0.001
0.001
0.001
0.001
0.000
0.000
0.
0.
0.
0.
0.
0.000
0.001
0.002
0.003
0.002
-0.005
-0.025
-0.047
0.144
0.747
367.656
412.376
2.513
1.587
100007.688
35748.621
0.411
-0.208
-0.533
-0.379
-0.217
-0.570
1629.860
7305.755
1375.586
1.249
0.445
46.181
43.126
2.045
0.383
0.082
0.168
0.726
64.663
35.511
9.161
3.576
56.045
5.358
1.833
320.868
28573.539
1145.820
248.636
-0.494
-0.168
-0.006
0.005
0.006
0.003
0.002
0.000
0.000
0.000
0.001
0.002
0.002
0.001
0.001
0.000
0.
0.
0.
0.
0.000
0.001
0.002
0.003
0.002
-0.002
-0.015
-0.038
-0.059
-0.070
1.287
2.992
59.513
13.184
156.918
81.166
3.849
516.994
1.509
-0.589
-0.352
-0.036
9503.248
19972.207
12.159
0.037
-0.022
4.024
25.244
6158.190
188.210
57.787
442.593
14.832
100003.273
19690.354
207.008
1.056
4.954
247.721
0.628
348.362
25733.564
67.072
-0.165
-0.375
-0.062
-0.016
-0.002
0.
-0.004
-0.010
-0.012
-0.011
-0.007
-0.002
0.001
0.002
0.002
0.001
0.000
0.000
0.
0.
0.
0.000
0.001
0.002
0.003
0.003
0.000
-0.011
-0.030
-0.048
-0.060
-0.071
1.396
28.884
7.063
1.054
1.155
8.065
278.657
2.830
-0.504
-0.295
-0.021
27.653
-0.137
0.066
-0.028
-0.171
1.483
305.623
100029.938
2769.532
1020.788
1755.840
110.705
26238.074
210.766
7.216
0.006
0.334
42.140
-0.582
5.947
1298.755
273.098
2.665
1.648
-0.037
-0.051
-0.027
-0.023
-0.032
-0.052
-0.059
-0.041
-0.021
-0.012
-0.003
0.001
0.002
0.002
0.001
0.001
0.000
0.
0.
0.000
0.001
0.002
0.002
0.003
0.000
-0.010
-0.029
-0.039
-0.043
-0.052
1.347
1.490
-0.173
-0.101
0.358
1.499
36.772
2142.097
26.581
205.944
313.565
0.336
-0.243
-0.232
-0.289
-0.586
0.781
103.841
34.945
4306.660
1005.522
21.709
259.381
100060.688
100.377
0.102
2.322
23.849
1.523
-0.497
33.299
100004.680
6206.901
113.534
246.895
1.227
-0.106
-0.039
0.035
0.326
-0.308
-0.184
-0.112
-0.049
-0.022
-0.011
-0.003
0.001
0.002
0.002
0.001
0.001
0.000
0.
0.000
0.001
0.002
0.002
0.003
0.000
-0.008
-0.020
-0.028
-0.039
-0.053
0.247
0.354
0.165
0.461
224.976
1918.007
523.358
100027.688
314.849
100088.180
17284.195
80.768
494.609
1.542
-0.471
66.642
17309.240
11.055
-0.331
1132.981
38.633
0.092
9.379
21.439
1.059
5.076
134.917
13140.458
68.612
4.991
2.285
205.145
43.018
33.105
64.385
0.565
0.841
1.508
2.390
39.761
2.540
4.585
0.623
-0.025
-0.039
-0.027
-0.013
-0.005
0.000
0.001
0.001
0.001
0.001
0.
0.000
0.001
0.001
0.002
0.001
0.000
-0.007
-0.012
-0.021
-0.034
2.672
25.575
279.027
146.015
14.164
3087.967
100086.422
100017.352
1736.535
16.579
228.400
170.194
2363.790
100156.938
64.485
8.549
420.463
100809.617
28.431
12.440
3.882
-0.256
-0.367
-0.606
-0.504
-0.305
129.946
70357.391
208.201
32.200
5.045
-0.015
0.043
0.022
0.211
0.233
0.031
6.160
12.233
3.007
30.727
152.168
17198.346
30.953
-0.018
-0.145
0.017
0.043
-0.011
-0.006
0.000
0.002
0.001
0.001
0.000
0.000
0.001
0.001
0.002
0.001
0.
-0.005
-0.009
-0.016
-0.031
1.529
13.748
8574.607
2821.783
185.141
39169.910
60.936
247.610
20.629
0.026
0.123
1.030
24.023
100046.727
17181.381
349.041
7965.812
100010.617
47.662
624.829
19.060
119.400
47.039
-0.105
-0.422
-0.256
11.188
343.742
24.055
3.031
1.418
0.085
-0.089
0.843
54.684
23.938
5.658
0.928
1.123
1.010
0.756
491.400
100161.063
85.233
-0.236
0.184
45.747
20.612
0.174
-0.012
-0.004
0.001
0.001
0.001
0.000
0.000
0.001
0.001
0.002
0.002
0.001
-0.002
-0.006
-0.013
-0.028
-0.032
1.108
187.220
50.723
7.642
83.544
3.073
0.139
1.068
6.288
0.550
-0.484
177.829
100224.922
101.017
369.205
16496.076
65.844
32.117
150.939
3023.531
34018.988
3654.721
6.173
-0.076
-0.085
2.004
59.601
11.272
2.138
4.904
12.086
0.349
14.457
100077.031
4363.723
265.064
120.922
5.508
0.183
-0.288
37.929
100020.180
405.643
-0.011
5.202
2413.074
492.743
0.854
-0.085
-0.023
-0.001
0.001
0.001
0.001
0.
0.000
0.001
0.001
0.002
0.002
0.001
-0.001
-0.004
-0.010
-0.025
-0.020
0.234
0.120
-0.005
0.074
-0.007
2.031
118.524
19562.055
75.391
11.225
1.513
197.352
-0.168
1.656
1166.950
-0.085
0.108
20.762
463.847
77.699
228.200
4.177
0.089
3.724
2.161
0.298
0.240
0.579
224.963
1533.928
4.361
34.923
10351.636
153.495
5625.261
17163.035
652.662
62.662
0.260
1.366
79.963
10.512
0.396
41.878
100030.453
3503.052
494.230
-0.267
-0.153
-0.007
0.001
0.001
0.001
0.
0.000
0.001
0.001
0.002
0.002
0.003
0.003
0.002
0.000
-0.005
-0.015
-0.022
-0.027
-0.027
-0.024
0.340
538.232
100050.219
3440.423
39201.473
1365.150
3.678
21.108
1.270
113.231
1439.868
-0.199
-0.479
17.386
113.023
-0.159
0.621
-0.057
5.720
11536.709
1712.230
1.229
-0.068
0.062
15.130
46.135
0.849
2.002
36.196
57.602
5468.487
500.026
100098.492
60603.555
3.694
-0.290
-0.363
-0.388
-0.025
13.667
5448.532
15363.611
100000.938
1.771
-0.307
-0.011
0.001
0.001
0.001
0.
0.
0.000
0.001
0.001
0.002
0.003
0.003
0.003
0.003
0.002
0.000
-0.004
-0.005
-0.006
-0.011
0.264
224.900
29524.838
29.958
270.659
1448.196
1129.413
55490.379
286.111
332.061
576.683
1.389
0.047
-0.487
-0.603
-0.645
-0.369
-0.225
4.992
6957.020
1235.879
1.105
-0.078
-0.070
0.066
0.157
-0.024
0.271
2.545
2.137
12.824
82.270
333.749
142.812
0.553
-0.215
-0.567
-0.545
-0.164
0.286
1.351
0.834
7.060
-0.391
-0.127
-0.005
0.002
0.001
0.000
0.
0.
0.000
0.000
0.001
0.002
0.002
0.003
0.003
0.003
0.002
0.003
0.003
0.003
0.001
-0.009
-0.013
0.670
2.819
0.176
1.783
227.260
95533.930
703.412
100026.836
7554.246
668.707
6.454
2.089
0.280
0.012
0.114
-0.036
0.115
0.232
2.716
1.651
0.047
0.023
0.078
3.251
2.091
0.053
0.770
7.700
0.837
-0.055
0.678
1.075
0.172
-0.035
-0.052
-0.118
-0.126
-0.070
-0.035
-0.036
-0.036
-0.094
-0.093
-0.014
0.001
0.002
0.001
0.000
0.
0.
0.
0.000
0.001
0.001
0.002
0.002
0.002
0.002
0.002
0.003
0.004
0.005
0.003
-0.007
-0.021
-0.027
0.005
-0.127
-0.590
7575.770
100017.680
6.584
538.377
78.926
7.514
2.831
0.706
1.381
0.938
119.165
170.477
1.045
-0.048
-0.049
3.440
26.756
8.554
0.937
6.755
4.158
-0.406
-0.147
0.472
-0.218
-0.402
-0.179
-0.038
-0.024
-0.018
-0.002
-0.005
-0.012
-0.021
-0.027
-0.026
-0.016
-0.008
-0.002
0.003
0.004
0.002
0.001
0.000
0.
0.
0.
0.
0.000
0.001
0.001
0.001
0.002
0.002
0.002
0.003
0.004
0.005
0.003
-0.003
-0.015
-0.019
0.106
0.093
-0.626
7.558
32.478
-0.615
0.080
0.086
-0.028
-0.362
-0.143
0.105
2.668
8935.128
22402.805
4.990
-0.064
0.301
304.443
60932.941
68.760
1.690
1.129
1.502
-0.334
-0.583
-0.108
-0.578
-0.570
-0.494
-0.076
-0.008
0.004
0.008
0.005
-0.002
-0.008
-0.010
-0.008
-0.004
0.001
0.003
0.004
0.003
0.002
0.001
0.000
0.
0.
0.
0.
0.
0.000
0.001
0.001
0.001
0.002
0.002
0.003
0.004
0.004
0.004
0.000
-0.010
-0.015
-0.008
-0.017
-0.174
-0.563
-0.616
-0.315
-0.221
-0.252
-0.132
-0.313
-0.326
-0.311
0.009
20.648
28.349
0.386
-0.052
0.145
40.314
910.707
10.777
0.039
0.263
0.346
0.206
-0.534
-0.153
-0.586
-0.611
-0.513
-0.062
0.004
0.009
0.005
-0.002
-0.006
-0.007
-0.008
-0.007
-0.001
0.002
0.003
0.004
0.002
0.001
0.000
0.000
0.
0.
0.
0.
0.
0.000
0.000
0.001
0.001
0.001
0.001
0.002
0.003
0.004
0.004
0.002
-0.003
-0.012
-0.015
-0.019
-0.026
-0.041
-0.051
-0.376
-0.605
-0.536
-0.572
-0.107
-0.180
-0.189
-0.071
0.022
0.038
-0.014
-0.030
-0.036
0.175
0.637
0.032
-0.110
-0.089
-0.285
-0.396
-0.385
-0.054
-0.174
-0.287
-0.124
-0.013
0.005
0.003
-0.018
-0.072
-0.043
0.045
-0.004
-0.007
-0.001
0.002
0.003
0.003
0.002
0.001
0.000
0.
0.
0.
0.
0.
0.
0.
0.
0.000
0.000
0.000
0.001
0.001
0.002
0.003
0.004
0.002
-0.006
-0.021
-0.019
-0.011
-0.010
-0.011
-0.064
-0.582
1.438
19.381
-0.617
-0.244
-0.018
-0.019
-0.014
-0.009
-0.010
-0.011
-0.009
-0.018
-0.023
-0.023
-0.030
-0.040
-0.038
-0.073
-0.106
-0.042
-0.002
-0.007
-0.016
-0.007
-0.023
-0.034
-0.019
-0.123
-0.368
-0.242
0.022
-0.001
-0.006
-0.001
0.002
0.003
0.002
0.002
0.001
0.000
0.
0.
0.
0.
0.
0.
0.
0.
0.
0.000
0.000
0.000
0.001
0.001
0.002
0.003
-0.002
-0.028
-0.107
-0.083
-0.014
-0.010
-0.013
-0.049
-0.391
-0.324
0.259
-0.533
-0.170
-0.027
-0.017
-0.018
-0.036
-0.115
-0.191
-0.083
-0.013
-0.007
-0.006
-0.002
-0.001
0.001
0.001
0.001
0.005
0.008
0.005
-0.001
-0.020
-0.148
-0.219
-0.092
-0.195
-0.588
-0.518
-0.241
-0.021
-0.006
0.000
0.002
0.002
0.002
0.001
0.000
0.000
0.
0.
0.
0.
0.
0.
0.
0.
0.
0.
0.000
0.000
0.001
0.001
0.002
0.002
-0.003
-0.044
-0.181
-0.150
-0.022
-0.010
-0.013
-0.027
-0.075
-0.089
0.222
0.030
-0.060
-0.041
-0.040
-0.008
-0.124
-0.385
-0.551
-0.602
-0.119
-0.086
-0.046
-0.004
0.006
0.007
0.008
0.008
0.009
0.007
0.002
-0.006
-0.010
-0.220
-0.359
-0.145
-0.072
-0.342
-0.398
-0.100
-0.012
-0.002
0.002
0.003
0.002
0.001
0.001
0.000
0.
0.
0.
0.
0.
0.
0.
0.
0.
0.
0.000
0.000
0.001
0.001
0.001
0.001
0.002
0.
-0.018
-0.068
-0.058
-0.010
-0.005
-0.009
-0.020
-0.024
3.506
898.456
142.182
1.241
1.071
-0.002
0.363
1.628
255.292
15035.394
2.109
-0.359
-0.463
-0.428
-0.053
0.003
0.008
0.009
0.008
0.007
0.005
-0.002
-0.012
-0.017
-0.015
-0.154
-0.060
-0.011
-0.030
-0.034
-0.011
-0.001
0.002
0.003
0.003
0.002
0.001
0.000
0.
0.
0.
0.
0.
0.
0.
0.
0.
0.
0.
0.000
0.000
0.001
0.001
0.002
0.003
0.003
0.004
0.001
-0.004
-0.002
0.001
-0.001
-0.006
-0.019
-0.010
20.661
100001.891
9005.551
62.053
91.172
0.773
0.309
132.382
100495.391
65717.875
1.315
-0.405
-0.382
-0.582
-0.146
-0.001
0.006
0.006
0.007
0.006
0.004
-0.002
-0.014
-0.019
-0.020
-0.020
-0.011
0.000
0.002
0.003
0.003
0.003
0.003
0.003
0.002
0.001
0.001
0.000
0.
0.
0.
0.
0.
0.
0.
0.
0.
0.000
0.000
0.001
0.001
0.002
0.003
0.003
0.004
0.004
0.005
0.006
0.006
0.006
0.004
-0.001
-0.010
-0.026
-0.040
1.033
71.520
4843.932
161.298
33.449
0.118
-0.136
154.332
70544.602
100.205
0.045
-0.485
-0.606
-0.578
-0.116
-0.046
-0.039
-0.008
0.004
0.007
0.005
0.001
-0.007
-0.014
-0.016
-0.010
-0.001
0.004
0.005
0.006
0.005
0.004
0.003
0.002
0.002
0.001
0.000
0.000
0.
0.
0.
0.
0.
0.
0.
0.
0.000
0.000
0.001
0.001
0.002
0.003
0.004
0.004
0.003
0.003
0.005
0.006
0.007
0.007
0.001
-0.014
-0.039
-0.061
-0.063
-0.032
0.933
19.185
4.165
-0.008
0.461
1.522
2012.951
71.699
0.960
0.245
0.082
-0.499
-0.235
-0.310
-0.599
-0.522
-0.201
-0.018
0.003
0.006
0.004
0.002
-0.003
-0.005
-0.003
0.002
0.004
0.005
0.005
0.004
0.003
0.003
0.002
0.002
0.001
0.001
0.000
0.
0.
0.
0.
0.
0.
0.
0.000
0.000
0.001
0.001
0.002
0.003
0.004
0.004
0.001
-0.003
-0.006
-0.002
0.002
0.005
0.004
-0.016
-0.148
-0.413
-0.462
-0.197
0.369
-0.033
0.023
0.091
2.522
3463.618
5804.090
1.046
-0.005
0.235
0.225
0.032
-0.088
-0.166
-0.528
56.765
34.193
-0.466
-0.114
-0.008
0.003
0.005
0.005
0.003
0.001
0.001
0.003
0.003
0.003
0.003
0.003
0.002
0.002
0.002
0.001
0.001
0.000
0.000
0.
0.
0.
0.
0.
0.
0.
0.000
0.001
0.001
0.002
0.003
0.003
0.002
-0.002
-0.013
-0.035
-0.046
-0.026
-0.013
-0.005
-0.004
-0.076
-0.559
0.842
2.374
-0.518
0.140
-0.124
-0.153
1.173
248.069
25831.260
169.293
-0.164
2.447
9.135
1.093
-0.008
2.469
6.195
14.235
65801.094
26638.410
-0.318
-0.205
-0.030
-0.026
-0.009
0.004
0.006
0.004
0.003
0.003
0.002
0.002
0.001
0.001
0.001
0.002
0.002
0.001
0.001
0.000
0.
0.
0.
0.
0.
0.
0.
0.
0.000
0.001
0.001
0.002
0.001
-0.002
-0.006
-0.016
-0.040
0.011
0.684
0.126
-0.032
-0.023
-0.013
-0.121
-0.597
29.710
62.476
-0.203
39.592
174.442
-0.513
2.659
1570.278
1211.601
11.574
0.224
39.186
247.434
2.772
1.800
3382.900
17154.582
523.737
100018.258
620.969
8.531
2.267
0.411
-0.159
-0.214
-0.016
0.006
0.006
0.005
0.004
0.003
0.002
0.001
0.000
0.001
0.002
0.002
0.001
0.001
0.000
0.
0.
0.
0.
0.
0.
0.
0.
0.001
0.001
0.001
0.001
-0.002
-0.007
-0.012
-0.025
-0.014
17.577
2394.799
42.528
0.065
-0.040
-0.015
-0.056
-0.493
-0.372
-0.311
0.249
87.354
44.618
-0.351
-0.337
11.865
11.059
5.867
0.142
3.993
15.765
0.941
22.403
4202.409
19571.070
27.928
1916.328
100055.625
6175.095
6192.563
2818.240
221.201
-0.507
-0.093
0.002
0.008
0.006
0.006
0.005
0.004
0.003
0.003
0.002
0.002
0.001
0.001
0.000
0.000
0.
0.
0.
0.
0.
0.
0.
0.000
0.001
0.001
0.001
0.000
-0.006
-0.010
0.085
0.189
0.062
86.778
100091.148
306.089
0.235
-0.079
-0.018
-0.016
-0.070
-0.143
0.113
2.010
34.385
1415.468
42.849
3.259
3.166
-0.172
0.034
-0.088
0.522
2.663
0.342
42.542
1536.816
16.486
0.343
97.117
512.476
444.611
100012.258
100809.570
3451.045
-0.599
-0.131
0.001
0.007
0.007
0.006
0.006
0.005
0.004
0.004
0.003
0.002
0.001
0.001
0.000
0.
0.
0.
0.
0.
0.
0.
0.
0.000
0.001
0.001
0.001
-0.001
-0.008
-0.012
0.218
0.490
0.107
28.266
7934.013
107.999
0.447
-0.072
-0.018
-0.005
-0.014
0.062
1.030
37.100
2024.231
100026.211
1158.940
71.703
13.070
0.668
0.648
-0.065
-0.068
-0.025
-0.060
0.601
3.321
0.448
-0.058
0.102
0.360
1.704
16.522
3.521
0.047
-0.540
-0.051
0.
0.005
0.005
0.004
0.004
0.004
0.004
0.004
0.003
0.003
0.001
0.001
0.000
0.
0.
0.
0.
0.
0.
0.
0.
0.
0.001
0.001
0.001
-0.001
-0.008
-0.018
-0.013
0.242
99.172
13.644
100036.344
95336.289
4.996
-0.036
-0.012
-0.010
-0.013
0.162
0.763
55.027
7881.678
146.748
34653.438
128.527
13.743
109.136
118.785
0.888
-0.043
-0.080
-0.073
-0.043
-0.046
-0.083
-0.122
-0.094
-0.061
-0.039
-0.020
-0.110
-0.214
-0.083
-0.023
-0.011
-0.007
-0.009
-0.015
-0.010
-0.002
0.001
0.002
0.003
0.002
0.002
0.001
0.000
0.
0.
0.
0.
0.
0.
0.
0.
0.
0.001
0.001
0.001
0.000
-0.004
-0.016
-0.031
0.227
151.244
7.340
544.441
487.233
1.243
-0.025
-0.036
-0.102
-0.107
-0.031
-0.019
0.290
4.236
1.530
837.145
2.525
4.379
91.704
100.685
3.293
0.172
-0.071
0.509
4.683
1.103
0.051
-0.220
-0.144
-0.081
-0.029
1.066
0.022
-0.050
-0.041
-0.027
-0.029
-0.040
-0.109
-0.272
-0.173
-0.039
-0.015
-0.004
0.001
0.002
0.002
0.001
0.000
0.000
0.
0.
0.
0.
0.
0.
0.
0.
0.000
0.001
0.001
0.001
-0.001
-0.006
-0.019
-0.030
0.042
0.083
0.482
0.358
-0.024
-0.041
-0.185
-0.598
-0.558
-0.201
-0.302
-0.650
126.006
6.342
0.290
43.088
79.619
0.261
2.651
33.897
3.618
0.016
8.930
334.014
821.753
70.707
0.613
11.999
0.005
0.229
268.689
0.756
-0.046
1.069
3.303
0.215
-0.092
-0.572
-0.535
-0.369
-0.224
-0.003
-0.016
-0.007
0.001
0.002
0.001
0.001
0.000
0.
0.
0.
0.
0.
0.
0.
0.
0.000
0.001
0.001
0.001
0.001
0.000
-0.004
-0.015
-0.031
-0.045
-0.042
-0.050
-0.055
-0.070
-0.357
-0.648
-0.618
-0.395
-0.439
3.523
100026.211
19781.088
171.729
5.516
3.890
-0.368
1.225
20.673
3.255
0.147
1.985
72.076
100073.094
1545.275
65.517
27840.305
2.773
2.746
0.755
0.041
0.435
441.028
17106.217
14.819
-0.034
-0.594
5.347
4.818
30.031
204.759
-0.042
-0.058
-0.004
0.002
0.002
0.001
0.000
0.
0.
0.
0.
0.
0.
0.
0.
0.000
0.000
0.001
0.001
0.002
0.002
0.001
-0.008
-0.048
-0.109
-0.029
-0.008
-0.099
-0.168
-0.229
0.126
-0.076
-0.229
-0.203
-0.246
63.238
100017.570
100329.977
334.709
0.924
0.305
-0.433
0.051
0.121
-0.028
0.481
596.559
22449.168
26.841
53.649
185.102
1024.720
10149.058
21.294
0.694
0.491
601.982
30335.059
66.930
0.169
-0.512
-0.550
0.074
3466.285
100009.117
5.490
-0.182
-0.012
0.001
0.002
0.001
0.000
0.
0.
0.
0.
0.
0.
0.
0.
0.
0.000
0.000
0.001
0.001
0.002
0.001
-0.010
-0.077
-0.205
0.143
2.873
0.290
-0.303
0.054
17763.893
379.297
8.569
0.097
-0.086
0.621
10.650
296.654
609.884
76641.977
15039.831
-0.328
1.208
15.839
11.170
1.159
13.026
59.366
1.298
1.237
100.869
1963.072
34087.941
31.339
0.912
-0.018
12.014
3015.919
99.791
0.180
-0.115
-0.287
2.420
22.483
134.116
-0.091
-0.141
-0.013
0.001
0.002
0.001
0.000
0.
0.
0.
0.
0.
0.
0.
0.
0.
0.
0.000
0.000
0.001
0.002
0.002
-0.005
-0.044
-0.108
2.496
12.456
0.255
-0.329
-0.286
16.246
5520.560
29531.602
8.417
-0.174
-0.114
-0.063
-0.163
-0.441
1841.182
702.520
36.562
90.375
39209.723
8981.263
94.254
12.118
0.041
-0.107
-0.070
1.016
92.909
1763.526
5.558
-0.024
-0.056
0.250
3.519
0.955
-0.019
-0.049
-0.009
13.240
107.974
66.594
0.792
-0.041
-0.011
0.000
0.002
0.001
0.001
0.
0.
0.
0.
0.
0.
0.
0.
0.
0.
0.
0.000
0.001
0.001
0.002
0.000
-0.011
-0.030
0.004
0.038
-0.439
-0.609
-0.603
1.799
2692.010
20783.719
17314.590
-0.233
-0.238
-0.060
-0.104
-0.391
-0.169
-0.243
0.638
9.303
748.507
375.554
10.332
1.008
-0.043
-0.055
0.155
0.386
0.767
15.827
2.999
-0.047
-0.035
-0.024
-0.016
-0.016
-0.027
-0.162
-0.399
2.939
1723.747
17105.514
7.194
-0.043
-0.013
0.000
0.002
0.001
0.000
0.
0.
0.
0.
0.
0.
0.
0.
0.
0.
0.
0.000
0.000
0.001
0.001
0.001
-0.001
-0.007
-0.029
-0.070
-0.096
-0.273
-0.272
-0.026
2.319
22.812
50.907
-0.606
-0.162
-0.022
-0.022
-0.038
-0.038
-0.060
-0.060
0.003
0.638
0.522
0.009
-0.030
-0.026
0.077
15.153
83.514
1.602
-0.051
-0.046
-0.024
-0.008
-0.005
-0.005
-0.006
-0.037
-0.410
1.272
177.301
39185.434
153.945
0.465
-0.249
-0.021
-0.001
0.001
0.001
0.000
0.
0.
0.
0.
0.
0.
0.
0.
0.
0.
0.
0.
0.000
0.001
0.001
0.002
0.002
0.000
-0.005
-0.015
-0.019
-0.025
-0.036
-0.031
-0.072
-0.391
-0.549
-0.320
-0.033
-0.002
0.001
0.000
-0.001
-0.007
-0.018
-0.028
-0.031
-0.028
-0.024
-0.015
-0.011
0.087
14.060
83.541
1.637
-0.030
-0.023
-0.005
0.002
0.003
0.003
0.001
-0.037
-0.443
4.605
372.828
4754.847
100030.820
15.615
-0.544
-0.029
-0.001
0.001
0.001
0.000
0.
0.
0.
0.
0.
0.
0.
0.
0.
0.
0.
0.
0.
0.000
0.001
0.001
0.002
0.002
0.002
0.001
0.001
0.000
-0.003
-0.007
-0.018
-0.041
-0.049
-0.020
-0.001
0.004
0.005
0.005
0.004
0.003
-0.001
-0.005
-0.008
-0.008
-0.004
-0.002
-0.007
-0.007
0.233
0.594
0.025
-0.017
-0.006
0.001
0.004
0.004
0.004
0.001
-0.016
-0.244
-0.545
-0.282
63.521
1840.099
0.374
-0.387
-0.020
0.
0.001
0.001
0.000
0.
0.
0.
0.
0.
0.
0.
0.
0.
0.
0.
0.
0.
0.
0.000
0.001
0.001
0.001
0.002
0.003
0.003
0.003
0.003
0.002
0.000
-0.001
-0.001
0.001
0.003
0.003
0.004
0.004
0.004
0.003
0.002
0.001
0.000
0.000
0.001
0.001
-0.001
-0.007
-0.010
-0.015
-0.015
-0.009
-0.001
0.003
0.003
0.003
0.003
0.001
-0.003
-0.031
-0.140
-0.238
-0.593
-0.589
-0.527
-0.075
-0.005
0.001
0.001
0.001
0.000
0.
0.
0.
0.
0.
0.
0.
0.
0.
0.
0.
0.
0.
0.
0.
0.000
0.001
0.001
0.001
0.002
0.002
0.003
0.003
0.003
0.002
0.002
0.002
0.002
0.001
0.002
0.002
0.002
0.002
0.002
0.002
0.001
0.001
0.001
0.001
0.001
0.001
-0.001
-0.004
-0.006
-0.004
-0.001
0.001
0.002
0.002
0.002
0.001
0.001
0.001
-0.003
-0.012
-0.033
-0.079
-0.102
-0.043
-0.008
0.000
0.001
0.001
0.000
0.000
0.
0.
0.
0.
0.
0.
0.
0.
0.
0.
0.
0.
0.
0.
0.
0.
0.000
0.000
0.001
0.001
0.001
0.002
0.002
0.002
0.001
0.001
0.001
0.001
0.001
0.001
0.000
0.000
0.000
0.001
0.001
0.001
0.001
0.001
0.001
0.001
0.001
0.001
0.000
0.
0.000
0.001
0.001
0.001
0.001
0.001
0.000
0.001
0.001
0.001
0.000
-0.002
-0.004
-0.004
-0.002
0.000
0.001
0.001
0.000
0.000
0.
0.
0.
0.
0.
0.
0.
0.
0.
0.
0.
0.
0.
0.
0.
0.
0.
0.
0.000
0.000
0.000
0.000
0.000
0.001
0.000
0.000
0.000
0.000
0.000
0.000
0.000
0.
0.
0.
0.
0.
0.000
0.000
0.000
0.001
0.001
0.001
0.001
0.001
0.001
0.001
0.001
0.001
0.001
0.000
0.
0.000
0.000
0.001
0.001
0.001
0.001
0.001
0.001
0.001
0.001
0.001
0.000
0.000
0.000
0.
0.
0.
0.
0.
0.
0.
0.
0.
0.
0.
0.
0.
0.
0.
0.
0.
0.
0.
0.
0.
0.
0.
0.
0.
0.
0.
0.
0.
0.
0.
0.
0.
0.
0.
0.
0.
0.
0.
0.
0.000
0.000
0.001
0.001
0.001
0.001
0.001
0.000
0.000
0.
0.
0.
0.000
0.000
0.001
0.001
0.001
0.001
0.001
0.001
0.001
0.000
0.000
0.000
0.
0.
0.
0.
0.
0.
0.
0.
0.
0.
0.
0.
0.
0.
0.
0.
0.
0.
0.
0.
0.
0.
0.
0.
0.
0.
0.
0.
0.
0.
0.
0.
0.
0.
0.
0.
0.
0.
0.
0.
0.
0.
0.
0.000
0.000
0.000
0.000
0.000
0.
0.
0.
0.
0.
0.
0.
0.000
0.000
0.000
0.000
0.000
0.000
0.000
0.000
0.
0.
0.
0.
0.
0.
0.
0.
0.
0.
0.
0.
0.
0.
0.
0.
0.
0.
0.
0.
0.
0.
0.
0.
0.
0.
0.
0.
0.
0.
0.
0.
0.
0.
0.
0.
0.
0.
0.
0.
0.
0.
0.
0.
0.
0.
0.
0.
0.
0.
0.
0.
0.
0.
0.
0.
0.
0.
0.
0.
0.000
0.000
0.
0.
0.
0.
0.
0.
0.
0.
0.
0.
0.
0.
0.
0.
0.
0.
0.
0.
0.
0.
0.
0.
0.
0.
0.
0.
0.
0.
0.
0.000
0.000
0.000
0.000
0.000
0.000
0.000
0.000
0.
0.
0.
0.
0.
0.
0.
0.
0.
0.
0.
0.
0.
0.
0.
0.
0.
0.
0.
0.
0.
0.
0.
0.
0.
0.
0.
0.
0.
0.
0.
0.
0.
0.
0.
0.
0.
0.
0.
0.
0.
0.
0.
0.
0.
0.
0.
0.
0.
0.
0.
0.
0.
0.
0.
0.000
0.000
0.000
0.001
0.001
0.001
0.001
0.001
0.000
0.000
0.000
0.
0.
0.
0.
0.
0.000
0.000
0.000
0.000
0.000
0.000
0.000
0.
0.
0.
0.
0.
0.
0.
0.
0.
0.
0.
0.
0.
0.
0.
0.
0.
0.
0.
0.
0.
0.
0.
0.
0.
0.
0.
0.
0.
0.
0.
0.
0.
0.
0.
0.
0.
0.
0.
0.
0.
0.000
0.001
0.001
0.001
0.001
0.001
0.001
0.001
0.001
0.001
0.001
0.000
0.000
0.
0.
0.000
0.000
0.001
0.001
0.001
0.001
0.001
0.001
0.000
0.000
0.000
0.
0.
0.
0.
0.
0.
0.
0.
0.
0.
0.
0.
0.
0.
0.
0.
0.
0.
0.
0.
0.
0.
0.
0.
0.
0.
0.
0.
0.
0.
0.
0.
0.
0.
0.
0.
0.
0.
0.000
0.001
0.001
0.001
0.001
0.001
0.
-0.001
-0.001
0.000
0.001
0.001
0.001
0.000
0.000
0.000
0.001
0.001
0.001
0.001
0.000
0.000
0.001
0.001
0.001
0.001
0.000
0.000
0.000
0.000
0.000
0.000
0.000
0.000
0.
0.
0.
0.
0.
0.
0.
0.
0.
0.
0.
0.
0.
0.
0.
0.
0.
0.
0.
0.
0.
0.
0.
0.
0.
0.
0.
0.
0.
0.000
0.001
0.001
0.001
0.002
0.001
0.000
-0.005
-0.013
-0.025
-0.033
-0.015
-0.002
0.001
0.001
0.001
0.001
0.001
0.001
0.001
0.000
-0.001
-0.002
-0.002
-0.001
0.001
0.002
0.002
0.002
0.002
0.001
0.001
0.001
0.000
0.000
0.000
0.000
0.
0.
0.
0.
0.
0.
0.
0.
0.
0.
0.
0.
0.
0.
0.
0.
0.
0.
0.
0.
0.
0.
0.
0.
0.
0.
0.
0.000
0.001
0.001
0.001
0.002
0.002
-0.001
-0.016
-0.070
-0.103
-0.314
-0.408
-0.164
-0.024
-0.001
0.002
0.002
0.002
0.001
0.001
0.000
-0.003
-0.009
-0.012
-0.012
-0.008
-0.002
0.002
0.003
0.004
0.003
0.002
0.002
0.001
0.001
0.001
0.000
0.000
0.000
0.
0.
0.
0.
0.
0.
0.
0.
0.
0.
0.
0.
0.
0.
0.
0.
0.
0.
0.
0.
0.
0.
0.
0.
0.
0.000
0.000
0.001
0.002
0.002
0.002
0.002
-0.012
-0.178
-0.597
-0.515
-0.314
-0.285
-0.295
-0.098
-0.007
0.002
0.003
0.003
0.003
0.001
-0.007
-0.038
-0.086
-0.032
-0.020
-0.020
-0.014
-0.003
0.002
0.003
0.004
0.004
0.003
0.002
0.002
0.001
0.001
0.000
0.000
0.
0.
0.
0.
0.
0.
0.
0.
0.
0.
0.
0.
0.
0.
0.
0.
0.
0.
0.
0.
0.
0.
0.
0.
0.000
0.001
0.001
0.002
0.002
0.002
0.002
0.000
-0.041
-0.576
5.114
278.364
14.069
2.120
-0.224
-0.147
-0.014
0.001
0.004
0.004
0.004
-0.001
-0.050
-0.424
-0.391
0.179
0.376
0.011
-0.027
-0.022
-0.021
-0.014
-0.002
0.002
0.003
0.002
0.002
0.002
0.001
0.001
0.000
0.000
0.
0.
0.
0.
0.
0.
0.
0.
0.
0.
0.
0.
0.
0.
0.
0.
0.
0.
0.
0.000
0.000
0.000
0.001
0.001
0.002
0.002
0.002
0.002
0.001
0.001
-0.002
-0.052
-0.578
35.000
4469.803
119.367
9.086
0.043
-0.084
-0.019
-0.002
0.003
0.005
0.004
-0.006
-0.190
-0.537
100.787
28.487
28.834
0.923
-0.025
-0.128
-0.302
-0.206
-0.039
-0.004
0.000
0.001
0.002
0.002
0.001
0.001
0.000
0.000
0.
0.
0.
0.
0.
0.
0.
0.
0.
0.
0.
0.
0.
0.
0.
0.
0.
0.000
0.000
0.000
0.001
0.001
0.001
0.002
0.003
0.003
0.002
0.000
-0.002
-0.005
-0.007
-0.029
-0.375
-0.600
0.504
10.667
22.828
0.470
-0.096
-0.036
-0.009
0.000
0.003
0.004
-0.007
-0.233
-0.563
700.930
226.168
149.694
187.403
1.092
-0.548
-0.632
-0.487
-0.158
-0.019
-0.004
0.000
0.002
0.002
0.002
0.001
0.000
0.000
0.
0.
0.
0.
0.
0.
0.
0.
0.
0.
0.
0.
0.
0.
0.
0.
0.000
0.000
0.000
0.001
0.001
0.001
0.002
0.003
0.003
0.004
0.002
-0.004
-0.013
-0.022
-0.026
-0.026
-0.061
-0.232
-0.287
2.451
5.409
-0.311
-0.377
-0.120
-0.022
-0.010
-0.003
0.002
-0.002
-0.089
-0.611
-0.510
1.651
599.111
1376.289
2.622
-0.403
-0.403
-0.329
-0.225
-0.033
-0.010
-0.001
0.002
0.003
0.002
0.001
0.000
0.000
0.
0.
0.
0.
0.
0.
0.
0.
0.
0.
0.
0.
0.
0.
0.
0.
0.000
0.000
0.001
0.001
0.001
0.000
0.001
0.002
0.003
0.003
-0.001
-0.015
-0.032
-0.038
-0.034
-0.035
-0.064
-0.171
-0.170
-0.095
-0.560
0.988
0.530
-0.281
-0.060
-0.020
-0.015
-0.007
-0.001
-0.016
-0.115
-0.301
2.751
59.492
13.956
18.886
248.770
210.279
91.752
0.448
-0.029
-0.013
0.000
0.003
0.003
0.003
0.001
0.000
0.
0.
0.
0.
0.
0.
0.
0.
0.
0.
0.
0.
0.
0.
0.
0.
0.000
0.000
0.001
0.001
0.
-0.002
-0.006
-0.008
-0.008
-0.005
-0.003
-0.010
-0.029
-0.011
0.955
3.144
3.760
-0.257
-0.536
0.329
0.100
-0.522
-0.331
-0.403
-0.502
-0.069
-0.024
-0.019
-0.018
-0.018
-0.022
-0.038
-0.060
0.807
190.547
1539.508
1634.870
100039.516
100092.555
33981.230
2.827
-0.027
-0.013
0.001
0.004
0.004
0.003
0.002
0.001
0.
0.
0.
0.
0.
0.
0.
0.
0.
0.
0.
0.
0.
0.
0.
0.
0.000
0.001
0.001
0.000
-0.003
-0.008
-0.013
-0.018
-0.021
-0.021
-0.018
-0.030
-0.045
1.019
976.344
1619.718
3382.581
3.196
176.244
100010.383
376.223
12.049
-0.398
-0.642
-0.233
-0.048
-0.021
-0.008
-0.029
-0.068
-0.106
-0.084
0.222
1.350
43.156
206.204
59.867
175.673
134.323
59.773
0.341
-0.033
-0.012
-0.001
0.003
0.004
0.003
0.002
0.001
0.000
0.
0.
0.
0.
0.
0.
0.
0.
0.
0.
0.
0.
0.
0.
0.000
0.000
0.001
0.001
0.000
-0.007
-0.011
0.162
0.457
0.690
0.590
-0.025
-0.101
-0.138
48.302
7626.152
1232.148
1112.070
2.143
72.744
41791.965
100013.523
464.587
3.696
-0.085
-0.057
-0.038
-0.002
0.039
-0.032
-0.107
-0.196
-0.124
1.163
6.581
0.631
0.565
0.245
0.114
0.013
-0.141
-0.285
-0.084
-0.035
-0.027
-0.008
0.002
0.003
0.002
0.001
0.000
0.000
0.000
0.000
0.
0.
0.
0.
0.
0.
0.
0.
0.
0.
0.
0.000
0.000
0.001
0.001
-0.001
-0.008
0.007
1.667
8.176
813.127
659.109
1.274
-0.325
-0.492
-0.082
1.612
4.973
39.451
4.340
-0.047
9.674
304.667
65.752
2.518
-0.042
-0.046
-0.036
-0.024
-0.018
-0.024
-0.059
-0.103
-0.074
-0.020
0.007
-0.050
0.732
12.039
2.035
0.907
24.975
-0.430
-0.351
-0.329
-0.418
-0.145
-0.015
0.002
0.002
0.001
0.000
0.001
0.000
0.000
0.000
0.000
0.000
0.000
0.
0.
0.
0.
0.
0.
0.
0.000
0.000
0.001
0.002
0.
-0.009
-0.012
0.539
31.589
29694.980
22405.234
3.725
-0.323
-0.548
-0.431
-0.409
8.884
809.626
30.680
0.021
-0.034
0.213
0.349
0.197
0.134
-0.036
-0.036
-0.028
-0.031
-0.031
-0.028
-0.037
-0.018
0.037
-0.056
-0.076
1.044
19.927
11.776
523.708
100083.547
63.650
0.512
0.715
0.851
-0.587
-0.096
-0.001
0.004
0.003
0.002
0.002
0.001
0.001
0.001
0.001
0.001
0.000
0.000
0.
0.
0.
0.
0.
0.
0.
0.000
0.001
0.002
0.002
-0.005
-0.018
0.021
4.570
29.409
12.785
0.198
-0.223
-0.667
-0.575
-0.571
0.248
8.173
1.678
-0.033
-0.110
-0.147
1.048
187.054
108.821
0.503
-0.054
-0.045
-0.112
-0.183
-0.094
-0.052
-0.046
-0.042
-0.039
0.088
0.171
3.176
50.657
47.519
930.743
1.978
36.000
811.001
1439.306
-0.548
-0.208
-0.003
0.006
0.005
0.003
0.002
0.001
0.001
0.001
0.001
0.001
0.001
0.001
0.000
0.
0.
0.
0.
0.
0.
0.000
0.002
0.003
0.004
0.001
-0.011
-0.031
-0.018
0.033
0.636
0.513
-0.241
-0.684
20.883
14.048
0.505
3.271
1443.119
5.040
-0.334
0.016
8.064
60652.680
13156.974
2.897
-0.037
0.026
-0.016
-0.305
-0.330
-0.098
-0.076
0.122
5.966
121.551
186.767
1.172
1.243
0.068
0.824
6.646
49.774
14.602
32.389
-0.622
-0.149
-0.003
0.006
0.006
0.003
0.000
-0.002
-0.002
-0.001
0.000
0.001
0.002
0.001
0.001
0.000
0.
0.
0.
0.
0.
0.001
0.002
0.003
0.004
0.004
-0.002
-0.017
-0.041
-0.063
-0.124
-0.594
-0.609
-0.570
-0.244
-0.076
-0.512
17.728
56206.137
100.634
-0.542
0.983
23.153
156.786
88.227
8.741
1.470
3.979
29.076
28.390
4.872
0.023
0.032
1.796
302.803
70447.922
100000.344
7.585
-0.580
-0.712
1.398
14.175
2725.220
487.862
0.138
-0.360
-0.067
-0.019
-0.003
-0.002
-0.008
-0.012
-0.014
-0.015
-0.013
-0.007
-0.001
0.002
0.002
0.001
0.001
0.000
0.
0.
0.
0.000
0.001
0.002
0.003
0.004
0.004
0.000
-0.010
-0.024
-0.055
-0.356
-0.560
61.561
0.954
-0.326
-0.138
-0.248
-0.195
1.419
-0.684
-0.483
4.560
19.260
2.826
141.220
34.234
2.287
34.106
90922.836
602.925
16.034
1.493
0.709
15.500
61.089
81.182
108.720
0.685
-0.417
-0.644
-0.230
28.804
81898.844
4828.407
1.149
-0.609
-0.623
-0.165
-0.036
-0.029
-0.033
-0.020
0.168
0.073
-0.013
-0.016
-0.008
-0.001
0.002
0.002
0.002
0.001
0.000
0.
0.
0.000
0.001
0.002
0.002
0.003
0.
-0.010
-0.014
-0.019
-0.050
-0.374
-0.632
47.946
0.463
-0.115
0.117
0.299
0.443
3.412
-0.062
4467.156
13076.706
-0.604
24.250
3925.779
3.918
0.178
7.061
3477.356
120.520
3.029
1.643
2.750
19563.309
100033.352
10.494
0.122
4.723
70.562
8.295
1.126
3.663
171.083
34.259
-0.042
1.251
-0.542
-0.446
0.112
0.191
1.454
1.780
108.684
23.303
2.291
0.104
-0.017
-0.006
0.000
0.002
0.002
0.001
0.001
0.000
0.
0.000
0.001
0.001
0.002
0.
-0.008
-0.021
-0.003
0.127
0.021
-0.005
4.730
1.721
0.399
0.750
46.290
187.457
15.314
15.258
1.493
2101.978
5099.577
1.343
702.436
4.980
-0.462
0.140
37.436
4.764
-0.251
0.001
2.753
0.869
538.156
1376.160
2.733
6.842
355.755
100030.539
70490.703
441.185
0.616
5.566
1.614
-0.113
4.442
0.991
64.299
170.755
25.785
3609.475
98.254
5483.383
323.342
91.557
1.302
-0.045
-0.022
-0.005
0.001
0.002
0.002
0.001
0.000
0.
0.000
0.001
0.001
0.001
-0.001
-0.013
-0.013
0.067
0.957
0.357
27.392
100009.063
1708.776
617.970
1762.285
415.137
2148.258
367.539
26.656
0.264
2.281
1.761
11.263
62.989
75.875
186.697
4.517
181.212
0.107
-0.275
6.752
9410.916
0.625
0.321
0.516
0.132
205.880
100034.164
789.490
60770.496
511.902
2.142
-0.034
-0.153
-0.116
0.731
5.363
7883.367
100024.273
3874.492
100054.617
100093.789
22452.514
13.845
12.862
-0.069
-0.320
-0.075
-0.017
-0.004
0.001
0.002
0.001
0.001
0.000
0.000
0.001
0.002
0.001
0.000
-0.008
-0.010
0.008
0.183
0.056
12.630
1983.831
11696.850
5907.597
22383.891
100005.156
83.044
9.956
2.112
0.166
-0.053
-0.055
2.811
491.164
29659.170
100030.125
216.555
31.885
0.757
0.130
4.784
43.125
10.913
0.291
-0.206
0.001
68.993
100189.344
1416.049
4985.300
1250.698
60.496
1.093
-0.023
0.880
0.521
2.771
34.921
85.545
1236.440
37.441
213.545
202.100
3.880
-0.420
1.179
-0.372
-0.203
-0.035
-0.011
-0.001
0.002
0.001
0.001
0.000
0.000
0.001
0.001
0.001
0.001
-0.004
-0.010
-0.020
-0.054
-0.060
-0.029
0.686
13.436
10.965
14.438
155.544
4.332
0.208
23.316
60.773
1.415
-0.194
0.310
15.078
93.530
223.778
500.745
2.931
0.051
0.249
3.871
600.870
100016.898
36.164
-0.076
-0.042
20.683
11543.491
13292.000
1388.056
11.762
10.531
0.394
7.976
372.146
20.304
1.466
1.052
0.243
1.269
-0.019
1.276
542.421
3.571
1.466
4480.137
21.905
1.262
0.000
-0.024
-0.008
0.001
0.001
0.001
0.001
0.000
0.001
0.001
0.002
0.002
0.000
-0.005
-0.034
-0.058
-0.040
-0.035
-0.044
-0.055
-0.085
-0.025
0.103
-0.022
1.044
256.773
20099.395
80.675
11.137
-0.175
-0.370
0.215
0.338
1.746
-0.063
2.170
1.295
1.008
331.448
60603.262
30.671
0.053
1.774
1.323
1.948
10.044
4.957
0.339
0.629
0.077
129.886
100022.086
2279.855
761.748
115.179
7.398
3.145
-0.285
-0.361
110.168
0.204
5.540
52404.516
17188.039
22.246
2.464
-0.066
-0.049
-0.002
0.002
0.001
0.001
0.000
0.000
0.001
0.002
0.002
0.002
0.000
-0.009
-0.015
-0.012
-0.012
-0.032
-0.093
-0.138
-0.077
-0.040
0.067
26.318
493.477
3404.260
45239.813
1375.971
0.690
-0.277
-0.220
-0.413
-0.322
0.865
99.285
35.918
-0.008
0.658
3.975
0.338
3.034
912.674
283.178
1.314
-0.066
-0.125
-0.067
0.194
0.054
4.758
316.571
100024.695
100301.289
6677.251
9055.002
80.397
0.213
-0.674
33.432
10.955
4.212
1403.337
696.426
121.654
100493.133
0.370
-0.098
-0.004
0.002
0.001
0.000
0.
0.000
0.001
0.001
0.002
0.002
0.003
0.000
-0.003
-0.005
-0.007
-0.019
-0.053
-0.077
-0.043
-0.030
0.041
16.353
187.080
7.457
187.164
40.107
2.402
4.331
61.022
52.892
1.041
0.258
12.160
6.225
-0.113
-0.179
0.383
20.697
14.463
1101.235
2888.844
4.882
-0.074
-0.042
1.292
19.729
14.022
0.142
3.113
50.903
37.061
6979.743
17195.045
11.502
-0.058
-0.576
1.966
0.406
1.492
506.663
44.448
0.135
3.632
-0.110
-0.046
-0.001
0.002
0.001
0.000
0.
0.
0.000
0.001
0.002
0.002
0.002
0.002
-0.001
-0.004
-0.007
-0.010
-0.016
-0.020
-0.016
-0.026
-0.032
0.322
0.872
0.118
0.017
1.129
5.840
7.990
6450.200
5494.740
3.633
-0.018
4.432
59.513
3.227
-0.057
2.273
538.103
142.598
11.699
23.134
0.621
-0.040
3.012
1534.752
532.093
60.117
0.299
-0.073
-0.030
0.183
25.876
174.747
2.620
-0.055
-0.217
-0.479
-0.544
-0.176
4.887
1.429
-0.050
-0.037
-0.033
-0.006
0.001
0.002
0.001
0.000
0.
0.
0.000
0.001
0.001
0.002
0.002
0.002
0.000
-0.002
-0.004
-0.004
-0.004
-0.003
-0.007
-0.020
0.037
2.448
15.504
26.391
0.719
0.417
2.800
2.454
48.688
33.517
0.372
-0.044
7.144
141.993
5.375
0.886
1.352
8.975
4.307
0.175
5.085
225.238
15.085
6.828
22409.463
3024.716
2.762
-0.582
-0.135
-0.079
-0.075
0.369
1.092
0.075
-0.021
-0.021
-0.044
-0.062
-0.056
-0.049
-0.047
-0.038
-0.020
-0.006
0.001
0.002
0.002
0.001
0.000
0.
0.
0.
0.000
0.001
0.001
0.001
0.002
0.001
0.000
-0.001
-0.001
0.001
0.001
-0.002
-0.014
0.003
1.115
84.347
225.472
3.200
-0.318
-0.545
0.109
3.244
0.405
-0.067
-0.086
0.143
1.139
0.232
4.327
5.371
0.142
-0.009
8.381
334.642
100013.297
1109.690
1.742
906.797
3933.281
1443.235
-0.253
-0.371
-0.082
-0.103
-0.053
-0.016
-0.005
-0.002
0.
-0.010
-0.022
-0.034
-0.041
-0.036
-0.026
-0.015
-0.004
0.001
0.002
0.001
0.001
0.000
0.
0.
0.
0.
0.000
0.001
0.001
0.001
0.001
0.001
0.001
0.002
0.003
0.003
0.001
-0.008
-0.018
0.025
1.890
3.318
0.187
-0.230
-0.328
0.052
0.558
-0.181
-0.186
-0.058
-0.052
-0.047
-0.022
0.369
0.427
-0.007
0.006
13.037
545.271
502.589
24.016
2.384
65.330
1119.835
48254.480
2.071
-0.420
-0.053
-0.075
-0.035
-0.003
0.005
0.003
-0.008
-0.019
0.038
0.113
-0.018
-0.030
-0.022
-0.011
-0.004
0.000
0.002
0.001
0.001
0.000
0.
0.
0.
0.
0.
0.001
0.001
0.001
0.001
0.002
0.002
0.003
0.004
0.005
0.004
-0.001
-0.015
-0.025
-0.023
-0.021
-0.036
-0.049
-0.088
-0.581
1.282
11.055
-0.451
-0.210
-0.020
-0.019
-0.012
-0.004
-0.003
-0.011
-0.019
0.299
2.059
0.539
-0.242
-0.346
-0.218
-0.077
1.446
-0.577
-0.139
-0.007
-0.014
-0.004
-0.005
-0.012
-0.013
-0.027
0.031
6.220
26.176
0.836
-0.022
-0.018
-0.008
-0.002
0.001
0.001
0.001
0.000
0.000
0.
0.
0.
0.
0.
0.
0.000
0.001
0.001
0.001
0.001
0.003
0.004
0.004
0.004
-0.002
-0.039
-0.116
-0.029
0.007
-0.032
-0.044
-0.141
-0.496
3039.724
100005.383
9.642
-0.492
-0.032
-0.005
-0.003
-0.004
-0.005
-0.006
-0.008
-0.014
-0.019
-0.029
-0.075
-0.226
-0.272
-0.270
-0.388
-0.142
-0.012
0.006
0.002
-0.035
-0.190
-0.305
-0.135
-0.116
10.849
275.866
186.753
2.486
-0.011
-0.012
-0.003
0.000
0.001
0.001
0.001
0.000
0.000
0.
0.
0.
0.
0.
0.
0.
0.000
0.000
0.000
0.001
0.002
0.003
0.004
0.003
-0.015
-0.251
-0.401
-0.080
0.038
-0.029
-0.047
-0.080
-0.103
42.492
1016.306
0.448
-0.336
-0.043
-0.020
-0.019
-0.028
-0.075
-0.125
-0.059
-0.013
-0.020
-0.015
-0.006
-0.013
-0.015
-0.010
-0.011
0.000
0.006
0.002
-0.001
-0.024
-0.526
-0.609
-0.595
-0.235
32.383
440.010
2.415
0.153
-0.012
-0.006
0.
0.001
0.002
0.001
0.000
0.000
0.
0.
0.
0.
0.
0.
0.
0.
0.
0.000
0.000
0.001
0.001
0.002
0.003
0.001
-0.024
-0.433
-0.565
0.569
-0.024
-0.034
-0.044
-0.035
0.012
0.247
0.583
0.047
-0.055
-0.036
-0.041
-0.047
-0.070
-0.288
-0.498
-0.566
-0.159
-0.350
-0.177
-0.023
0.003
0.005
0.006
0.007
0.007
0.004
-0.005
-0.003
0.438
1.323
2.996
-0.466
-0.203
-0.384
-0.331
-0.148
-0.020
-0.007
0.000
0.002
0.002
0.001
0.001
0.000
0.000
0.
0.
0.
0.
0.
0.
0.
0.
0.000
0.000
0.001
0.001
0.001
0.001
0.002
0.002
-0.010
-0.159
-0.429
-0.174
-0.031
-0.035
-0.040
-0.043
-0.030
0.572
24.194
9.383
6.879
10.369
0.199
-0.076
0.046
14.201
439.144
-0.307
-0.295
1.069
-0.588
-0.200
-0.004
0.007
0.009
0.008
0.005
-0.003
-0.016
-0.004
1.104
3.784
0.070
-0.219
-0.071
-0.083
-0.089
-0.028
-0.006
0.
0.002
0.003
0.002
0.001
0.001
0.000
0.
0.
0.
0.
0.
0.
0.000
0.000
0.000
0.000
0.000
0.001
0.001
0.002
0.002
0.002
0.003
0.002
-0.013
-0.053
-0.037
-0.016
-0.028
[truncated: 1,001,615 more chars]
