# Supplementary material for: Ferroptosis regulation by traditional chinese medicine for ischemic stroke intervention based on network pharmacology and data mining
Source: PLoS One. 2025 Apr 16;20(4):e0321751. doi: 10.1371/journal.pone.0321751 (PMC12002469; doi:10.1371/journal.pone.0321751)
Supplement: S4 File — (ZIP) [file pone.0321751.s004.zip › 分子对接5/TNF/TNF-0006/input/6op0_h.OA.map]

GRID_PARAMETER_FILE 6op0_autolig.gpf
GRID_DATA_FILE 6op0_h.maps.fld
MACROMOLECULE 6op0_h.pdbqt
SPACING 1.000
NELEMENTS 64 64 64
CENTER -3.687 -2.256 18.099
0.
0.
0.
0.
0.
0.
0.
0.
0.
0.
0.
0.
0.
0.
0.
0.
0.
0.
0.
0.
0.
0.
0.
0.
0.
0.
0.
0.
0.
0.
0.
0.
0.
0.
0.
0.
0.
0.
0.
0.
0.
0.
0.
0.
0.
0.
0.
0.
0.
0.
0.
0.
0.
0.
0.
0.
0.
0.
0.
0.
0.
0.
0.
0.
0.
0.
0.
0.
0.
0.
0.
0.
0.
0.
0.
0.
0.
0.
0.
0.
0.
0.
0.
0.
0.
0.
0.
0.
0.
0.
0.
0.
0.
0.
0.
0.
0.
0.
0.
0.
0.
0.
0.
0.
0.
0.
0.
0.
0.
0.
0.
0.
0.
0.
0.
0.
0.
0.
0.
0.
0.
0.
0.
0.
0.
0.
0.
0.
0.
0.
0.
0.
0.
0.
0.
0.
0.
0.
0.
0.
0.
0.
0.
0.
0.
0.
0.
0.
0.
0.
0.
0.
0.
0.
0.
0.
0.
0.
0.
0.
0.
0.
0.
0.
0.
0.
0.
0.
0.
0.
0.
0.
0.
0.
0.
0.
0.
0.
0.
0.
0.
0.
0.
0.
0.
0.
0.
0.
0.
0.
0.
0.
0.
0.
0.
0.
0.
0.
0.
0.
0.
0.
0.
0.
0.
0.
0.
0.
0.
0.
0.
0.
0.
0.
0.
0.
0.
0.
0.
0.
0.
0.
0.
0.
0.
0.
0.
0.
0.
0.
0.
0.
0.
0.
0.
0.
0.
0.
0.
0.
0.
0.
0.
0.
0.
0.
0.
0.
0.
0.
0.
0.
0.
0.
0.
0.
0.
0.
0.
0.
0.
0.
0.
0.
0.
0.
0.
0.
0.
0.
0.
0.
0.
0.
0.
0.
0.
0.
0.
0.
0.
0.
0.
0.
0.
0.
0.
0.
0.
0.
0.
0.
0.
0.
0.
0.
0.
0.
0.
0.
0.
0.
0.
0.
0.
0.
0.
0.
0.
0.
0.
0.
0.
0.
0.
0.
0.
0.
0.
0.
0.
0.
0.
0.
0.
0.
0.
0.
0.
0.
0.
0.
0.
0.
0.
0.
0.
0.
0.
0.
0.
0.
0.
0.
0.
0.
0.
0.
0.
0.
0.
0.
0.
0.
0.
0.
0.
0.
0.
0.
0.
0.
0.
0.
0.
0.
0.
0.
0.
0.
0.
0.
0.
0.
0.
0.
0.
0.
0.
0.
0.
0.
0.
0.
0.
0.
0.
0.
0.
0.
0.
0.
0.
0.
0.
0.
0.
0.
0.
0.
0.
0.
0.
0.
0.
0.
0.
0.
0.
0.
0.
0.
0.
0.
0.
0.
0.
0.
0.
0.
0.
0.
0.
0.
0.
0.
0.
0.
0.
0.
0.
0.
0.
0.
0.
0.
0.
0.
0.
0.
0.
0.
0.
0.
0.
0.
0.
0.
0.
0.
0.
0.
0.
0.
0.
0.
0.
0.
0.
0.
0.
0.
0.
0.
0.
0.
0.
0.
0.
0.
0.
0.
0.
0.
0.
0.
0.
0.
0.
0.
0.
0.
0.
0.
0.
0.
0.
0.
0.
0.
0.
0.
0.
0.
0.
0.
0.
0.
0.
0.
0.
0.
0.
0.
0.
0.
0.
0.
0.
0.
0.
0.
0.
0.
0.
0.
0.
0.
0.
0.
0.
0.
0.
0.
0.
0.
0.
0.
0.
0.
0.
0.
0.
0.
0.
0.
0.
0.
0.
0.
0.
0.
0.
0.
0.
0.
0.
0.
0.
0.
0.
0.
0.
0.
0.
0.
0.
0.
0.
0.
0.
0.
0.
0.
0.
0.
0.
0.
0.
0.
0.
0.
0.
0.
0.
0.
0.
0.
0.
0.
0.
0.
0.
0.
0.
0.
0.
0.
0.
0.
0.
0.
0.
0.
0.
0.
0.
0.
0.
0.
0.
0.
0.
0.
0.
0.
0.
0.
0.
0.
0.
0.
0.
0.
0.
0.
0.
0.
0.
0.
0.
0.
0.
0.
0.
0.
0.
0.
0.
0.
0.
0.
0.
0.
0.
0.
0.
0.
0.
0.
0.
0.
0.
0.
0.
0.
0.
0.
0.
0.
0.
0.
0.
0.
0.
0.
0.
0.
0.
0.
0.
0.
0.
0.
0.
0.
0.
0.
0.
0.
0.
0.
0.
0.
0.
0.
0.
0.
0.
0.
0.
0.
0.
0.
0.
0.
0.
0.
0.
0.
0.
0.
0.
0.
0.
0.
0.
0.
0.
0.
0.
0.
0.
0.
0.
0.
0.
0.
0.
0.
0.
0.
0.
0.
0.
0.
0.
0.
0.
0.
0.
0.
0.
0.
0.
0.
0.
0.
0.
0.
0.
0.
0.
0.
0.
0.
0.
0.
0.
0.
0.
0.
0.
0.
0.
0.
0.
0.
0.
0.
0.
0.
0.
0.
0.
0.
0.
0.
0.
0.
0.
0.
0.
0.
0.
0.
0.
0.
0.
0.
0.
0.
0.
0.
0.
0.
0.
0.
0.
0.
0.
0.
0.
0.
0.
0.
0.
0.
0.
0.
0.
0.
0.
0.
0.
0.
0.
0.
0.
0.
0.
0.
0.
0.
0.
0.
0.
0.
0.
0.
0.
0.
0.
0.
0.
0.
0.
0.
0.
0.
0.
0.
0.
0.
0.
0.
0.
0.
0.
0.
0.
0.
0.
0.
0.
0.
0.
0.
0.
0.
0.
0.
0.
0.
0.
0.
0.
0.
0.
0.
0.
0.
0.
0.
0.
0.
0.
0.
0.
0.
0.
0.
0.
0.
0.
0.
0.
0.
0.
0.
0.
0.
0.
0.
0.
0.
0.
0.
0.
0.
0.
0.
0.
0.
0.
0.
0.
0.
0.
0.
0.
0.
0.
0.
0.
0.
0.
0.
0.
0.
0.
0.
0.
0.
0.
0.
0.
0.
0.
0.
0.
0.
0.
0.
0.
0.
0.
0.
0.
0.
0.
0.
0.
0.
0.
0.
0.
0.
0.
0.
0.
0.
0.
0.
0.
0.
0.
0.
0.
0.
0.
0.
0.
0.
0.
0.
0.
0.
0.
0.
0.
0.
0.
0.
0.
0.
0.
0.
0.
0.
0.
0.
0.
0.
0.
0.
0.
0.
0.
0.
0.
0.
0.
0.
0.
0.
0.
0.
0.
0.
0.
0.
0.
0.
0.
0.
0.
0.
0.
0.
0.
0.
0.
0.
0.
0.
0.
0.
0.
0.
0.
0.
0.
0.
0.
0.
0.
0.
0.
0.
0.
0.
0.
0.
0.
0.
0.
0.
0.
0.
0.
0.
0.
0.
0.
0.
0.
0.
0.
0.
0.
0.
0.
0.
0.
0.
0.
0.
0.
0.
0.
0.
0.
0.
0.
0.
0.
0.
0.
0.
0.
0.
0.
0.
0.
0.
0.
0.
0.
0.
0.
0.
0.
0.
0.
0.
0.
0.
0.
0.
0.
0.
0.
0.
0.
0.
0.
0.
0.
0.
0.
0.
0.
0.
0.
-0.001
-0.001
0.
0.
0.
0.
0.
0.
0.
0.
0.
0.
0.
0.
0.
0.
0.
0.
0.
0.
0.
0.
0.
0.
0.
0.
0.
0.
0.
0.
0.
0.
0.
0.
0.
0.
0.
0.
0.
0.
0.
0.
0.
0.
0.
0.
0.
0.
0.
0.
0.
0.
0.
0.
0.
0.
0.
0.
0.
0.
0.
0.
0.
-0.002
-0.003
-0.002
-0.002
-0.002
0.
-0.001
0.000
0.000
-0.001
-0.001
0.
0.
0.
0.
0.
0.
0.
0.
0.
0.
0.
0.
0.
0.
0.
0.
0.
0.
0.
0.
0.
0.
0.
0.
0.
0.
0.
0.
0.
0.
0.
0.
0.
0.
0.
0.
0.
0.
0.
0.
0.
0.
0.
0.
0.
0.
0.
0.
0.
0.
0.
0.
-0.002
-0.002
-0.004
-0.006
-0.006
-0.006
-0.006
-0.005
-0.005
-0.002
-0.002
-0.001
-0.002
-0.002
0.
0.
0.
0.
0.
0.
0.
0.
0.
0.
0.
0.
0.
0.
0.
0.
0.
0.
0.
0.
0.
0.
0.
0.
0.
0.
0.
0.
0.
0.
0.
0.
0.
0.
0.
0.
0.
0.
0.
0.
0.
0.
0.
0.
0.
0.
0.
0.
0.
0.
-0.002
-0.003
-0.006
-0.007
-0.009
-0.011
-0.012
-0.011
-0.011
-0.009
-0.007
-0.003
-0.003
-0.002
-0.003
-0.002
0.
0.
0.
0.
0.
0.
0.
0.
0.
0.
0.
0.
0.
0.
0.
0.
0.
0.
0.
0.
0.
0.
-0.001
-0.001
-0.001
-0.001
0.
0.
0.
0.
0.
0.
0.
0.
0.
0.
0.
0.
0.
0.
0.
0.
0.
0.
0.
0.
0.
0.
0.
-0.002
-0.004
-0.008
-0.010
-0.014
-0.016
-0.017
-0.019
-0.018
-0.018
-0.016
-0.010
-0.008
-0.004
-0.003
-0.003
-0.002
0.
0.
0.
0.
0.
0.
0.
0.
0.
0.
0.
0.
0.
0.
0.
0.
0.
0.
0.
0.
-0.001
-0.001
-0.001
-0.001
-0.001
0.
0.
0.
0.
0.
0.
0.
0.
0.
0.
0.
0.
0.
0.
0.
0.
0.
0.
0.
0.
0.
0.
-0.002
-0.003
-0.007
-0.009
-0.014
-0.019
-0.022
-0.027
-0.028
-0.026
-0.024
-0.021
-0.018
-0.011
-0.009
-0.005
-0.004
-0.002
0.
0.
0.
0.
0.
0.
0.
0.
0.
0.
0.
0.
0.
0.
0.
0.
0.
0.
0.
0.
-0.001
-0.001
0.000
0.000
0.000
-0.001
0.
0.
0.
0.
0.
0.
0.
0.
0.
0.
0.
0.
0.
0.
0.
0.
0.
0.
0.
0.
0.
-0.002
-0.003
-0.007
-0.010
-0.017
-0.025
-0.032
-0.035
-0.036
-0.033
-0.029
-0.026
-0.024
-0.018
-0.014
-0.008
-0.004
-0.003
0.
0.
0.
0.
0.
0.
0.
0.
0.
0.
0.
0.
0.
0.
0.
0.
0.
0.
0.
0.
-0.001
-0.001
0.000
0.000
0.
-0.001
0.
0.
0.
0.
0.
0.
0.
0.
0.
0.
0.
0.
0.
0.
0.
0.
0.
0.
0.
0.
0.
-0.002
-0.003
-0.006
-0.012
-0.019
-0.028
-0.034
-0.037
-0.038
-0.036
-0.035
-0.030
-0.028
-0.021
-0.016
-0.012
-0.008
-0.003
-0.001
0.
0.
0.
0.
0.
0.
0.
0.
0.
0.
0.
0.
0.
0.
0.
0.
0.
0.
0.
0.
-0.001
-0.001
0.
0.
0.
0.
0.
0.
0.
0.
0.
0.
0.
0.
0.
0.
0.
0.
0.
0.
0.
0.
0.
0.
0.
0.
-0.002
-0.003
-0.006
-0.015
-0.021
-0.030
-0.035
-0.038
-0.037
-0.038
-0.036
-0.033
-0.030
-0.025
-0.018
-0.014
-0.008
-0.004
0.
0.
0.
0.
0.
0.
0.
0.
0.
0.
0.
0.
0.
0.
0.
0.
0.
0.
0.
0.
0.
0.
-0.001
-0.001
0.
0.
0.
0.
0.
0.
0.
0.
0.
0.
0.
0.
0.
0.
0.
0.
0.
0.
0.
0.
0.
0.
-0.002
0.
-0.002
-0.007
-0.013
-0.020
-0.027
-0.031
-0.033
-0.036
-0.034
-0.034
-0.035
-0.030
-0.026
-0.022
-0.017
-0.009
-0.005
-0.002
0.
0.
0.
0.
0.
0.
0.
0.
0.
0.
0.
0.
0.
0.
0.
0.
0.
0.
0.
0.
0.
0.
0.
0.
0.
0.
0.
0.
0.
0.
0.
0.
0.
0.
0.
0.
0.
0.
0.
0.
0.
0.
0.
-0.002
-0.002
-0.002
-0.002
-0.005
-0.007
-0.014
-0.021
-0.024
-0.028
-0.028
-0.032
-0.031
-0.032
-0.032
-0.029
-0.026
-0.023
-0.018
-0.011
-0.005
-0.002
0.
0.
0.
0.
0.
0.
0.
0.
0.
0.
0.
0.
0.
0.
0.
0.
0.
0.
0.
0.
0.
0.
0.
0.
0.
0.
0.
0.
0.
0.
0.
0.
0.
0.
0.
0.
0.
0.
0.
0.
0.
0.
0.
-0.002
-0.002
-0.002
-0.002
-0.005
-0.008
-0.012
-0.018
-0.021
-0.023
-0.024
-0.024
-0.026
-0.027
-0.025
-0.027
-0.025
-0.021
-0.016
-0.009
-0.004
-0.002
0.
0.
0.
0.
0.
0.
0.
0.
0.
0.
0.
0.
0.
0.
0.
0.
0.
0.
0.
0.
0.
0.
0.
0.
0.
0.
0.
0.
0.
0.
0.
0.
0.
0.
0.
0.
0.
0.
0.
0.
0.
0.
0.
-0.002
-0.002
-0.002
-0.004
-0.006
-0.006
-0.011
-0.013
-0.016
-0.017
-0.018
-0.017
-0.017
-0.018
-0.020
-0.021
-0.021
-0.018
-0.012
-0.007
-0.004
-0.002
0.
0.
0.
0.
0.
0.
0.
0.
0.
0.
0.
0.
0.
0.
0.
0.
0.
0.
0.
0.
0.
0.
0.
0.
0.
0.
0.
0.
0.
0.
0.
0.
0.
0.
0.
0.
0.
0.
0.
0.
0.
0.
0.
-0.002
-0.002
-0.002
-0.004
-0.006
-0.006
-0.007
-0.010
-0.012
-0.012
-0.011
-0.007
-0.009
-0.009
-0.011
-0.013
-0.012
-0.011
-0.008
-0.006
-0.003
-0.002
0.
0.
0.
0.
0.
0.
0.
0.
0.
0.
0.
0.
0.
0.
0.
0.
0.
0.
0.
0.
0.
0.
0.
0.
0.
0.
0.
0.
0.
0.
0.
0.
0.
0.
0.
0.
0.
0.
0.
0.
0.
0.
0.
0.
-0.002
-0.002
-0.003
-0.003
-0.006
-0.007
-0.007
-0.007
-0.007
-0.005
-0.003
-0.004
-0.005
-0.007
-0.008
-0.008
-0.007
-0.006
-0.003
-0.002
0.
0.
0.
0.
0.
0.
0.
0.
0.
0.
0.
0.
0.
0.
0.
0.
0.
0.
0.
0.
0.
0.
0.
0.
0.
0.
0.
0.
0.
0.
0.
0.
0.
0.
0.
0.
0.
0.
0.
0.
0.
0.
0.
0.
0.
0.
0.
0.
-0.002
-0.005
-0.006
-0.006
-0.006
-0.004
-0.002
-0.001
-0.001
-0.003
-0.005
-0.005
-0.005
-0.005
-0.003
-0.002
-0.001
0.
0.
0.
0.
0.
0.
0.
0.
0.
0.
0.
0.
0.
0.
0.
0.
0.
0.
0.
0.
0.
0.
0.
0.
0.
0.
0.
0.
0.
0.
0.
0.
0.
0.
0.
0.
0.
0.
0.
0.
0.
0.
0.
0.
0.
0.
0.
0.
0.
-0.001
-0.001
-0.005
-0.002
-0.002
0.
0.
0.
0.
-0.001
-0.002
-0.002
-0.002
-0.002
0.
0.
0.
0.
0.
0.
0.
0.
0.
0.
0.
0.
0.
0.
0.
0.
0.
0.
0.
0.
0.
0.
0.
0.
0.
0.
0.
0.
0.
0.
0.
0.
0.
0.
0.
0.
0.
0.
0.
0.
0.
0.
0.
0.
0.
0.
0.
0.
0.
0.
0.
0.
0.
0.
0.
0.
0.
0.
0.
0.
0.
0.
0.
0.
0.
0.
0.
0.
0.
0.
0.
0.
0.
0.
0.
0.
0.
0.
0.
0.
0.
0.
0.
0.
0.
0.
0.
0.
0.
0.
0.
0.
0.
0.
0.
0.
0.
0.
0.
0.
0.
0.
0.
0.
0.
0.
0.
0.
0.
0.
0.
0.
0.
0.
0.
0.
0.
0.
0.
0.
0.
0.
0.
0.
0.
0.
0.
0.
0.
0.
0.
0.
0.
0.
0.
0.
0.
0.
0.
0.
0.
0.
0.
0.
0.
0.
0.
0.
0.
0.
0.
0.
0.
0.
0.
0.
0.
0.
0.
0.
0.
0.
0.
0.
0.
0.
0.
0.
0.
0.
0.
0.
0.
0.
0.
0.
0.
0.
0.
0.
-0.001
-0.001
-0.001
-0.001
0.001
0.001
0.
0.
0.
0.
0.
0.
0.
0.
0.
0.
0.
0.
0.
0.
0.
0.
0.
0.
0.
0.
0.
0.
0.
0.
0.
0.
0.
0.
0.
0.
0.
0.
0.
0.
0.
0.
0.
0.
0.
0.
0.
0.
0.
0.
0.
0.
0.
0.
0.
0.
0.
0.
0.
0.
0.
0.
-0.001
-0.001
-0.002
-0.003
-0.002
-0.001
-0.001
-0.001
0.001
0.
0.
0.
0.
0.000
0.001
0.000
0.000
0.000
0.000
0.
0.
0.
0.
0.
0.
0.
0.
0.
0.
0.
0.
0.
0.
0.
0.
0.
0.
0.
0.
0.
0.
0.
0.
0.
0.
0.
0.
0.
0.
0.
0.
0.
0.
0.
0.
0.
0.
0.
0.
0.
0.
0.
-0.002
-0.002
0.000
0.000
-0.002
-0.003
-0.004
-0.004
-0.002
-0.001
-0.001
0.001
0.
0.
0.
0.000
0.001
0.000
0.000
0.000
0.000
0.000
0.000
0.
0.
0.
0.
0.
0.
0.
0.
0.
0.
0.
0.
0.
0.
0.
0.
0.
0.
0.
0.
0.
0.
0.
0.
0.
0.
0.
0.
0.
0.
0.
0.
0.
0.
0.
0.000
0.001
0.001
0.000
0.
0.
-0.002
-0.002
-0.002
-0.003
-0.002
-0.004
-0.003
-0.004
-0.004
-0.002
-0.002
-0.001
0.
0.
0.
0.
0.001
0.000
0.000
0.000
0.000
0.000
0.000
0.000
0.001
0.
0.
0.
0.
0.
0.
0.
0.
0.
0.
0.
0.
0.
0.
0.
0.
0.
0.
0.
0.
0.
0.
0.
0.
0.
0.
0.
0.
0.
0.
0.
0.
0.000
0.001
0.000
0.
-0.001
-0.001
0.000
0.000
-0.002
-0.002
-0.002
-0.004
-0.002
-0.004
-0.003
-0.003
-0.004
-0.001
-0.001
0.
0.
0.
0.
0.
0.001
0.000
0.000
0.000
0.000
0.000
0.001
0.000
0.001
0.
0.
0.
0.
0.
0.
0.
0.
0.
0.
0.
0.
0.
0.
0.
0.
0.
0.
0.
0.
0.
0.
0.
0.
0.
0.
0.
0.
0.
0.
0.
0.000
0.001
0.000
-0.001
-0.002
-0.003
-0.003
-0.003
-0.003
-0.001
-0.003
-0.002
-0.002
-0.002
-0.002
-0.002
-0.002
0.000
0.
0.
0.
0.
0.
0.
0.
0.001
0.001
0.000
0.000
0.000
0.000
0.000
0.000
0.001
0.
0.
0.
0.
0.
0.
0.
0.
0.
0.
0.
0.
0.
0.
0.
0.
0.
0.
0.
0.
0.
0.
0.
0.
0.
0.
0.
0.
0.
0.
0.
0.001
0.000
-0.001
-0.002
-0.003
-0.004
-0.004
-0.004
-0.004
-0.002
-0.001
-0.001
0.000
-0.001
-0.001
0.000
0.000
0.000
0.
0.
0.
0.
0.
0.
0.
0.
0.001
0.000
0.000
0.000
0.000
0.000
0.001
0.000
0.
0.
0.
0.
0.
0.
0.
0.
0.
0.
0.
0.
0.
0.
0.
0.
0.
0.
0.
0.
0.
0.
0.
0.
0.
0.
0.
0.
0.
0.
0.000
0.001
0.000
0.000
-0.003
-0.004
-0.005
-0.005
-0.005
-0.005
-0.004
-0.003
-0.001
0.000
0.000
0.000
0.000
0.000
0.000
0.
0.
0.
0.
0.
0.
0.
0.
0.
0.001
0.001
0.000
0.001
0.001
0.001
0.
0.
0.
0.
0.
0.
0.
0.
0.
0.
0.
0.
0.
0.
0.
0.
0.
0.
0.
0.
0.
0.
0.
0.
0.
0.
0.
0.
0.
0.
0.
0.000
0.001
0.000
-0.002
-0.003
-0.004
-0.006
-0.006
-0.008
-0.008
-0.005
-0.003
-0.001
-0.001
0.000
0.000
0.000
0.000
0.
0.
0.
0.
0.
0.
0.
0.
0.
0.
0.
0.
0.000
0.000
0.
0.
0.
0.
0.
0.
0.
0.
0.
0.
0.
0.
0.
0.
0.
0.
0.
0.
0.
0.
0.
0.
0.
0.
0.
0.
0.
0.
0.
0.
0.
0.
0.
0.000
0.001
0.000
-0.002
-0.003
-0.005
-0.006
-0.007
-0.007
-0.008
-0.006
-0.003
-0.001
-0.001
0.
0.
0.
0.001
0.
0.
0.
0.
0.
0.
0.
0.
0.
0.
0.
0.
0.
0.
0.
0.
0.
0.
0.
0.
0.
0.
0.
0.
0.
0.
0.
0.
0.
0.
0.
0.
0.
0.
0.
0.
0.
0.
0.
0.
0.
0.
0.
0.
0.
0.
0.
0.
0.001
0.001
-0.001
-0.003
-0.004
-0.005
-0.006
-0.006
-0.006
-0.004
-0.003
-0.001
0.000
0.001
0.001
0.
0.
0.
0.
0.
0.
0.
0.
0.
0.
0.
0.
0.
0.
0.
0.
0.
0.
0.
0.
0.
0.
0.
0.
0.
0.
0.
0.
0.
0.
0.
0.
0.
0.
0.
0.
0.
0.
0.
0.
0.
0.
0.
0.
0.
0.
0.
0.
0.
0.
0.000
0.001
-0.001
-0.003
-0.004
-0.005
-0.005
-0.005
-0.005
-0.004
-0.001
-0.001
0.
0.
0.
0.
0.
0.
0.
0.
0.
0.
0.
0.
0.
0.
0.
0.
0.
0.
0.
0.
0.
0.
0.
0.
0.
0.
0.
0.
0.
0.
0.
0.
0.
0.
0.
0.
0.
0.
0.
0.
0.
0.
0.
0.
0.
0.
0.
0.
0.
0.
0.
0.
0.
0.
0.000
0.000
0.000
-0.003
-0.003
-0.004
-0.003
-0.003
-0.002
-0.001
-0.001
0.
0.
0.
0.
0.
0.
0.
0.
0.
0.
0.
0.
0.
0.
0.
0.
0.
0.
0.
0.
0.
0.
0.
0.
0.
0.
0.
0.
0.
0.
0.
0.
0.
0.
0.
0.
0.
0.
0.
0.
0.
0.
0.
0.
0.
0.
0.
0.
0.
0.
0.
0.
0.
0.
0.
0.
0.000
-0.001
-0.001
-0.001
-0.001
-0.001
-0.001
-0.001
0.
0.
0.
0.
0.
0.
0.
0.
0.
0.
0.
0.
0.
0.
0.
0.
0.
0.
0.
0.
0.
0.
0.
0.
0.
0.
0.
0.
0.
0.
0.
0.
0.
0.
0.
0.
0.
0.
0.
0.
0.
0.
0.
0.
0.
0.
0.
0.
0.
0.
0.
0.
0.
0.
0.
0.
0.
0.
0.
-0.001
-0.001
-0.001
-0.001
-0.001
0.
0.
0.
0.
0.
0.
0.
0.
0.
0.
0.
0.
0.
0.
0.
0.
0.
0.
0.
0.
0.
0.
0.
0.
0.
0.
0.
0.
0.
0.
0.
0.
0.
0.
0.
0.
0.
0.
0.
0.
0.
0.
0.
0.
0.
0.
0.
0.
0.
0.
0.
0.
0.
0.
0.
0.
0.
0.
0.
0.
0.
0.
0.
0.
0.
0.
0.
0.
0.
0.
0.
0.
0.
0.
0.
0.
0.
0.
0.
0.
0.
0.
0.
0.
0.
0.
0.
0.
0.
0.
0.
0.
0.
0.
0.
0.
0.
0.
0.
0.
0.
0.
0.
0.
0.
0.
0.
0.
0.
0.
0.
0.
0.
0.
0.
0.
0.
0.
0.
0.
0.
0.
0.
0.
0.
0.
0.
0.
0.
0.
0.
0.
0.
0.
0.
0.
0.
0.
0.
0.
0.
0.
0.
0.
0.
0.
0.
0.
0.
0.
0.
0.
0.
0.
0.
0.
0.
0.
0.
0.
0.
0.
0.
0.
0.
0.
0.
0.
0.
0.
0.
0.
0.
0.
0.
0.
0.
0.
0.
0.
0.
0.
0.
0.
0.
0.
0.
0.
0.
0.
0.
0.
0.
0.
0.
0.
0.
0.
0.
0.
0.
0.
0.
0.
0.
0.
0.
0.
0.
0.
0.
0.
0.
0.
0.
0.
0.
0.
0.
0.
0.
0.
0.
0.
0.
0.
0.
0.
0.
0.
0.
0.
0.
0.
0.
0.
0.
0.
0.
0.
0.
0.
0.
0.
0.
0.
0.
0.
0.
0.
0.
0.
0.
0.
0.
0.
0.
0.
0.
0.
0.
0.
0.
0.
0.
0.
0.
0.
0.
0.
0.
0.
0.
0.
0.
0.
0.
0.
0.
0.
0.
0.
0.
0.
0.
0.
0.
0.
0.
0.
0.
0.
0.
0.
0.
0.
0.
0.
0.
0.
0.
0.
0.
0.
0.
0.
0.
0.
0.
0.
0.
0.
0.
0.
0.
0.
0.
0.
0.
0.
0.
0.
0.
0.
0.
0.
0.
0.
0.
0.
0.
0.
0.
0.
0.
0.
0.
0.
0.
0.
0.
0.
0.
0.
0.
0.
0.
0.
0.
0.
0.
0.
0.
0.
0.
0.
0.
0.
0.
0.
0.
0.
0.
0.
0.
0.
0.
0.
0.
0.
0.
0.
0.
0.
0.
0.
0.
0.
0.
0.
0.
0.
0.
0.
0.
0.
0.
0.
0.
0.
0.
0.
0.
0.
0.
0.
0.
0.
0.
0.
0.
0.
0.
0.
0.
0.
0.
0.
0.
0.
0.
0.
0.
0.
0.
0.
0.
0.
0.
0.
0.
0.
0.
0.
0.
0.
0.
0.
0.
0.
0.
0.
0.
0.
0.
0.
0.
0.
0.
0.
0.
0.
0.
0.
0.
0.
0.
0.
0.
0.
0.
0.
0.
0.
0.
0.
0.
0.
0.
0.
0.
0.
0.
0.
0.
0.
0.
0.
0.
0.
0.
0.
0.
0.
0.
0.
0.
0.
0.
0.
0.
0.
0.
0.
0.
0.
0.
0.
0.
0.
0.
0.
0.
0.
0.
0.
0.
0.
0.
0.
0.
0.
0.
0.
0.
0.
0.
0.
0.
0.
0.
0.
0.
0.
0.
0.
0.
0.
0.
0.
0.
0.
0.
0.
0.
0.
0.
0.
0.
0.
0.
0.
0.
0.
0.
0.
0.
0.
0.
0.
0.
0.
0.
0.
0.
0.
0.
0.
0.
0.
0.
0.
0.
0.
0.
0.
0.
0.
0.
0.
0.
0.
0.
0.
0.
0.
0.
0.
0.
0.
0.
0.
0.
0.
0.
0.
0.
0.
0.
0.
0.
0.
0.
0.
0.
0.
0.
0.
0.
0.
0.
0.
0.
0.
0.
0.
0.
0.
0.
0.
0.
0.
0.
0.
0.
0.
0.
0.
0.
0.
0.
0.
0.
0.
0.
0.
0.
0.
0.
0.
0.
0.
0.
0.
0.
0.
0.
0.
0.
0.
0.
0.
0.
0.
0.
0.
0.
0.
0.
0.
0.
0.
0.
0.
0.
0.
0.
0.
0.
0.
0.
0.
0.
0.
0.
0.
0.
0.
0.
0.
0.
0.
0.
0.
0.
0.
0.
0.
0.
0.
0.
0.
0.
0.
0.
0.
0.
0.
0.
0.
0.
0.
0.
0.
0.
0.
0.
0.
0.
0.
0.
0.
0.
0.
0.
0.
0.
0.
0.
0.
0.
0.
0.
0.
0.
0.
0.
0.
0.
0.
0.
0.
0.
0.
0.
0.
0.
0.
0.
0.
0.
0.
0.
0.
0.
0.
0.
0.
0.
0.
0.
0.
0.
0.
0.
0.
0.
0.
0.
0.
0.
0.
0.
0.
0.
0.
0.
0.
0.
0.
0.
0.
0.
0.
0.
0.
0.
0.
0.
0.
0.
0.
0.
0.
0.
0.
0.
0.
0.
0.
0.
0.
0.
0.
0.
0.
0.
0.
0.
0.
0.
0.
0.
0.
0.
0.
0.
0.
0.
0.
0.
0.
0.
0.
0.
0.
0.
0.
0.
0.
0.
0.
0.
0.
0.
0.
0.
0.
0.
0.
0.
0.
0.
0.
0.
0.
0.
0.
0.
0.
0.
0.
0.
0.
0.
0.
0.
0.
0.
0.
0.
0.
0.
0.
0.
0.
0.
0.
0.
0.
0.
0.
0.
0.
0.
0.
0.
0.
0.
0.
0.
0.
0.
0.
0.
0.
0.
0.
0.
0.
0.
0.
0.
0.
0.
0.
0.
0.
0.
0.
0.
0.
0.
0.
0.
0.
0.
0.
0.
0.
0.
0.
0.
0.
0.
0.
0.
0.
0.
0.
0.
0.
0.
0.
0.
0.
0.
0.
0.
0.
0.
0.
0.
0.
0.
0.
0.
0.
0.
0.
0.
0.
0.
0.
0.
0.
0.
0.
0.
0.
0.
0.
0.
0.
0.
0.
0.
0.
0.
0.
0.
0.
0.
0.
0.
0.
0.
0.
0.
0.
0.
0.
0.
0.
0.
0.
0.
0.
0.
0.
0.
0.
0.
0.
0.
0.
0.
0.
0.
0.
0.
0.
0.
0.
0.
0.
0.
0.
0.
0.
0.
0.
0.
0.
0.
0.
0.
0.
0.
0.
0.
0.
0.
0.
0.
0.
0.
0.
0.
0.
0.
0.
0.
0.
0.
0.
0.
0.
0.
0.
0.
0.
0.
0.
0.
0.
0.
0.
0.
0.
0.
0.
0.
0.
0.
0.
0.
0.
0.
0.
0.
0.
0.
0.
0.
0.
0.
0.
0.
0.
0.
0.
0.
0.
0.
0.
0.
0.
0.
0.
0.
0.
0.
0.
0.
0.
0.
0.
0.
0.
0.
0.
0.
0.
0.
0.
0.
0.
0.
0.
0.
0.
0.
0.
0.
0.
0.
0.
0.
0.
0.
0.
0.
0.
0.
0.
0.
0.
0.
0.
0.
0.
0.
0.
0.
0.
0.
0.
0.
0.
0.
0.
0.
0.
0.
0.
0.
0.
0.
0.
0.
0.
0.
0.
0.
0.
0.
0.
0.
0.
0.
0.
0.
0.
0.
0.
0.
0.
0.
0.
0.
0.
0.
0.
0.
0.
0.
0.
0.
0.
0.
0.
0.
0.
0.
0.
0.
0.
0.
0.
0.
0.
0.
0.
0.
0.
0.
0.
0.
0.
0.
0.
0.
0.
0.
0.
0.
0.
0.
0.
0.
0.
0.
0.
0.
0.
0.
0.
0.
0.
0.
0.
0.
0.
0.
0.
0.
0.
0.
0.
0.
0.
0.
0.
0.
0.
0.
0.
0.
0.
0.
0.
0.
0.
0.
0.
0.
0.
0.
0.
0.
0.
0.
0.
0.
0.
0.
0.
0.
0.
0.
0.
0.
0.
0.
0.
0.
0.
0.
0.
0.
0.
0.
0.
0.
0.
0.
0.
0.
0.
0.
0.
0.
0.
0.
0.
0.
0.
0.
0.
0.
0.
0.
0.
0.
0.
0.
0.
0.
0.
0.
0.
0.
0.
0.
0.
0.
0.
0.
0.
0.
0.
0.
0.
0.
0.
0.
0.
0.
0.
0.
0.
0.
0.
0.
0.
0.
0.
0.
0.
0.
0.
0.
0.
0.
0.
0.
0.
0.
0.
0.
0.
0.
0.
0.
0.
0.
0.
0.
0.
0.
0.
0.
0.
0.
0.
0.
0.
0.
0.
0.
0.
0.
0.
0.
0.
0.
0.
0.
0.
0.
0.
0.
0.
0.
0.
0.
0.
0.
0.
0.
0.
0.
0.
0.
0.
0.
0.
0.
0.
0.
0.
0.
0.
0.
0.
0.
0.
0.
0.
0.
0.
0.
0.
0.
0.
0.
0.
0.
0.
0.
0.
0.
0.
0.
0.
0.
0.
0.
0.
0.
0.
0.
0.
0.
0.
0.
0.
0.
0.
0.
0.
0.
0.
0.
0.
0.
0.
0.
0.
0.
0.
0.
0.
0.
0.
0.
0.
0.
0.
0.
0.
0.
0.
0.
0.
0.
0.
0.
0.
0.
0.
0.
0.
0.
0.
0.
0.
0.
0.
0.
0.
0.
0.
0.
0.
0.
0.
0.
0.
0.
0.
0.
0.
0.
0.
0.
0.
0.
0.
0.
0.
0.
0.
0.
0.
0.
0.
0.
0.
0.
0.
0.
0.
0.
0.
0.
0.
0.
0.
0.
0.
0.
0.
0.
0.
0.
0.
0.
0.
0.
0.
0.
0.
0.
0.
0.
0.
0.
0.
0.
0.
0.
0.
0.
0.
0.
0.
0.
0.
0.
0.
0.
0.
0.
0.
0.
0.
0.
0.
0.
0.
0.
0.
0.
0.
0.
0.
0.
0.
0.
0.
0.
0.
0.
0.
0.
0.
0.
0.
0.
0.
0.
0.
0.
0.
0.
0.
0.
0.
0.
0.
0.
0.
0.
0.
0.
0.
0.
0.
0.
0.
0.
0.
0.
0.
0.
0.
0.
0.
0.
0.
0.
0.
0.
0.
0.
0.
0.
0.
0.
0.
0.
0.
0.
0.
0.
0.
0.
0.
0.
0.
0.
0.
0.
0.
0.
0.
0.
0.
0.
0.
0.
0.
0.
0.
0.
0.
0.
0.
0.
0.
0.
0.
0.
0.
0.
0.
0.
0.
0.
0.
0.
0.
0.
0.
0.
0.
0.
0.
0.
0.
0.
0.
0.
0.
0.
0.
0.
0.
0.
0.
0.
0.
0.
0.
0.
0.
0.
0.
0.
0.
0.
0.
0.
0.
0.
0.
0.
0.
0.
0.
0.
0.
0.
0.
0.
0.
0.
0.
0.
0.
0.
0.
0.
0.
0.
0.
0.
0.
0.
0.
0.
0.
0.
0.
0.
0.
0.
0.
0.
0.
0.
0.
0.
0.
0.
0.
0.
0.
0.
0.
0.
0.
0.
0.
0.
0.
0.
0.
0.
0.
0.
0.
0.
0.
0.
0.
0.
0.
0.
0.
0.
0.
0.
0.
0.
0.
0.
0.
0.
0.
0.
0.
0.
0.
0.
0.
0.
0.
0.
0.
0.
0.
0.
0.
0.
0.
0.
0.
0.
0.
0.
0.
0.
0.
0.
0.
0.
0.
0.
0.
0.
0.
0.
0.
0.
0.
0.
0.
0.
0.
0.
0.
0.
0.
0.
0.
0.
0.
0.
0.
0.
0.
0.
0.
0.
0.
0.
0.
0.
0.
0.
0.
0.
0.
0.
0.
0.
0.
0.
0.
0.
0.
0.
0.
0.
0.
0.
0.
0.
0.
0.
0.
0.
0.
0.
0.
0.
0.
0.
0.
0.
0.
0.
0.
0.
0.
0.
0.
0.
0.
0.
0.
0.
0.
0.
0.
0.
0.
0.
0.
0.
0.
0.
0.
0.
0.
0.
0.
0.
0.
0.
0.
0.
0.
0.
0.
0.
0.
0.
0.
0.
0.
0.
0.
0.
0.
0.
0.
0.
0.
0.
0.
0.
0.
0.
0.
0.
0.
0.
0.
0.
0.
0.
0.
0.
0.
0.
0.
0.
0.
0.
0.
0.
0.
0.
0.
0.
0.
0.
0.
0.
0.
0.
0.
0.
0.
0.
0.
0.
0.
0.
0.
0.
0.
0.
0.
0.
0.
0.
0.
0.
0.
0.
0.
0.
0.
0.
0.
0.
0.
0.
0.
0.
0.
0.
0.
0.
0.
0.
0.
0.
0.
0.
0.
0.
0.
0.
0.
0.
0.
0.
0.
0.
0.
0.
0.
0.
0.
0.
0.
0.
0.
0.
0.
0.
0.
0.
0.
0.
0.
0.
0.
0.
0.
0.
0.
0.
0.
0.
0.
0.
0.
0.
0.
0.
0.
0.
0.
0.
0.
0.
0.
0.
0.
0.
0.
0.
0.
0.
0.
0.
0.
0.
0.
0.
0.
0.
0.
0.
0.
0.
0.
0.
0.
0.
0.
0.
0.
0.
0.
0.
0.
0.
0.
0.
0.
0.
0.
0.
0.
0.
0.
0.
0.
0.
0.
0.
0.
0.
0.
0.
0.
0.
0.
0.
-0.001
-0.001
-0.001
0.
0.
0.
0.
0.
0.
0.
0.
0.
0.
0.
0.
0.
0.
0.
0.
0.
0.
0.
0.
0.
0.
0.
0.
0.
0.
0.
0.
0.
0.
0.
0.
0.
0.
0.
0.
0.
0.
0.
0.
0.
0.
0.
0.
0.
0.
0.
0.
0.
0.
0.
0.
0.
0.
0.
0.
0.
0.
0.
0.
-0.002
-0.002
-0.002
0.000
0.000
-0.001
-0.001
0.
-0.001
-0.001
0.
0.
0.
0.
0.
0.
0.
0.
0.
0.
0.
0.
0.
0.
0.
0.
0.
0.
0.
0.
0.
0.
0.
0.
0.
0.
0.
0.
0.000
0.000
0.
0.
0.
0.
0.
0.
0.
0.
0.
0.
0.
0.
0.
0.
0.
0.
0.
0.
0.
0.
0.
0.
0.
-0.003
-0.005
-0.006
-0.006
-0.006
-0.006
-0.005
-0.004
-0.002
-0.002
-0.002
-0.002
-0.001
0.
0.
0.
0.
0.
0.
0.
0.
0.
0.
0.
0.
0.
0.
0.
0.
0.
0.
0.
0.
0.
0.
-0.002
-0.002
-0.001
-0.001
-0.001
0.000
0.000
0.
0.
0.
0.
0.
0.
0.
0.
0.
0.
0.
0.
0.
0.
0.
0.
0.
0.
0.
0.
0.
-0.002
-0.003
-0.006
-0.008
-0.009
-0.012
-0.013
-0.012
-0.012
-0.011
-0.008
-0.003
-0.004
-0.003
-0.003
-0.002
0.
0.
0.
0.
0.
0.
0.
0.
0.
0.
0.
0.
0.
0.
0.
0.
0.
0.
0.
-0.002
-0.002
-0.003
-0.003
-0.002
-0.002
0.000
-0.001
0.000
0.
0.
0.
0.
0.
0.
0.
0.
0.
0.
0.
0.
0.
0.
0.
0.
0.
0.
0.
0.
0.
-0.003
-0.006
-0.009
-0.012
-0.018
-0.022
-0.023
-0.025
-0.023
-0.022
-0.019
-0.013
-0.010
-0.007
-0.004
-0.003
-0.002
0.
0.
0.
0.
0.
0.
0.
0.
0.
0.
0.
0.
0.
0.
0.
0.
0.
0.
-0.002
-0.003
-0.005
-0.005
-0.004
-0.004
0.000
0.000
0.
0.
0.
0.
0.
0.
0.
0.
0.
0.
0.
0.
0.
0.
0.
0.
0.
0.
0.
0.
0.
-0.002
-0.004
-0.008
-0.013
-0.020
-0.030
-0.037
-0.045
-0.045
-0.041
-0.035
-0.030
-0.026
-0.019
-0.012
-0.008
-0.004
-0.003
-0.002
0.
0.
0.
0.
0.
0.
0.
0.
0.
0.
0.
0.
0.
0.
0.
0.
0.
-0.002
-0.003
-0.005
-0.005
-0.005
-0.004
-0.002
0.000
0.
0.
0.
0.
0.
0.
0.
0.
0.
0.
0.
0.
0.
0.
0.
0.
0.
0.
0.
0.
0.
-0.003
-0.006
-0.010
-0.019
-0.032
-0.045
-0.058
-0.066
-0.067
-0.060
-0.051
-0.045
-0.040
-0.031
-0.021
-0.013
-0.007
-0.004
-0.002
0.
0.
0.
0.
0.
0.
0.
0.
0.
0.
0.
0.
0.
0.
0.
0.
0.
-0.002
-0.004
-0.005
-0.005
-0.005
-0.004
-0.002
0.000
0.
0.
0.
0.
0.
0.
0.
0.
0.
0.
0.
0.
0.
0.
0.
0.
0.
0.
0.
0.
0.
-0.003
-0.007
-0.013
-0.025
-0.042
-0.063
-0.077
-0.087
-0.085
-0.076
-0.067
-0.060
-0.052
-0.042
-0.030
-0.020
-0.012
-0.007
-0.003
0.
0.
0.
0.
0.
0.
0.
0.
0.
0.
0.
0.
0.
0.
0.
0.
0.
-0.001
-0.002
-0.004
-0.004
-0.004
-0.004
-0.002
0.000
0.
0.
0.
0.
0.
0.
0.
0.
0.
0.
0.
0.
0.
0.
0.
0.
0.
0.
0.
0.
-0.002
-0.003
-0.007
-0.017
-0.032
-0.050
-0.070
-0.085
-0.096
-0.094
-0.086
-0.078
-0.073
-0.065
-0.052
-0.039
-0.024
-0.016
-0.009
-0.004
0.
0.
0.
0.
0.
0.
0.
0.
0.
0.
0.
0.
0.
0.
0.
0.
0.
0.
-0.001
-0.003
-0.004
-0.002
-0.002
0.000
0.
0.
0.001
0.
0.
0.
0.
0.
0.
0.
0.
0.
0.
0.
0.
0.
0.
0.
0.
-0.002
-0.002
-0.002
-0.006
-0.011
-0.020
-0.034
-0.051
-0.070
-0.082
-0.093
-0.093
-0.089
-0.083
-0.079
-0.073
-0.059
-0.045
-0.031
-0.020
-0.010
-0.005
0.
0.
0.
0.
0.
0.
0.
0.
0.
0.
0.
0.
0.
0.
0.
0.
0.
0.
-0.001
0.000
0.000
0.000
0.000
0.
0.
0.
0.
0.
0.
0.
0.
0.
0.
0.
0.
0.
0.
0.
0.
0.
0.
0.
-0.002
-0.003
-0.003
-0.003
-0.008
-0.012
-0.025
-0.034
-0.049
-0.063
-0.073
-0.081
-0.083
-0.083
-0.085
-0.081
-0.079
-0.067
-0.053
-0.039
-0.024
-0.013
-0.005
-0.002
0.
0.
0.
0.
0.
0.
0.
0.
0.
0.
0.
0.
0.
0.
0.
0.
0.
0.
-0.001
0.
0.
0.
0.
0.
0.
0.
0.
0.
0.
0.
0.
0.
0.
0.
0.
0.
0.
0.
0.
0.
-0.002
-0.003
-0.003
-0.004
-0.004
-0.010
-0.016
-0.024
-0.035
-0.043
-0.055
-0.062
-0.067
-0.071
-0.071
-0.076
-0.079
-0.080
-0.070
-0.058
-0.043
-0.029
-0.014
-0.006
-0.002
0.
0.
0.
0.
0.
0.
0.
0.
0.
0.
0.
0.
0.
0.
0.
0.
0.
0.
0.
0.
0.
0.001
0.
0.
0.
0.
0.
0.
0.
0.
0.
0.
0.
0.
0.
0.
0.
0.
0.
0.
-0.002
-0.003
-0.004
-0.004
-0.008
-0.012
-0.017
-0.024
-0.034
-0.040
-0.046
-0.051
-0.054
-0.054
-0.056
-0.061
-0.068
-0.070
-0.068
-0.058
-0.044
-0.029
-0.015
-0.005
-0.002
0.
0.
0.
0.
0.
0.
0.
0.
0.
0.
0.
0.
0.
0.
0.
0.
0.
0.
0.
0.
0.
0.
0.
0.
0.
0.
0.
0.
0.
0.
0.
0.
0.
0.
0.
0.
0.
0.
0.
0.
-0.002
-0.003
-0.004
-0.005
-0.008
-0.013
-0.015
-0.024
-0.028
-0.034
-0.039
-0.040
-0.041
-0.040
-0.043
-0.045
-0.049
-0.054
-0.055
-0.048
-0.037
-0.025
-0.013
-0.006
-0.002
0.
0.
0.
0.
0.
0.
0.
0.
0.
0.
0.
0.
0.
0.
0.
0.
0.
0.
0.
0.
0.
0.
0.
0.
0.
0.
0.
0.
0.
0.
0.
0.
0.
0.
0.
0.
0.
0.
0.
0.
-0.002
-0.003
-0.004
-0.004
-0.006
-0.012
-0.014
-0.019
-0.026
-0.027
-0.032
-0.029
-0.027
-0.027
-0.029
-0.028
-0.033
-0.036
-0.038
-0.034
-0.024
-0.016
-0.011
-0.003
-0.002
0.
0.
0.
0.
0.
0.
0.
0.
0.
0.
0.
0.
0.
0.
0.
0.
0.
0.
0.
0.
0.
0.
0.
0.
0.
0.
0.
0.
0.
0.
0.
0.
0.
0.
0.
0.
0.
0.
0.
0.
-0.002
-0.002
-0.003
-0.003
-0.005
-0.011
-0.013
-0.015
-0.019
-0.020
-0.020
-0.017
-0.016
-0.015
-0.016
-0.014
-0.017
-0.021
-0.022
-0.019
-0.016
-0.011
-0.008
-0.002
-0.001
0.
0.
0.
0.
0.
0.
0.
0.
0.
0.
0.
0.
0.
0.
0.
0.
0.
0.
0.
0.
0.
0.
0.
0.
0.
0.
0.
0.
0.
0.
0.
0.
0.
0.
0.
0.
0.
0.
0.
0.
0.
-0.002
-0.002
-0.003
-0.004
-0.007
-0.011
-0.013
-0.014
-0.016
-0.016
-0.013
-0.011
-0.006
-0.006
-0.006
-0.008
-0.012
-0.012
-0.011
-0.009
-0.007
-0.003
-0.002
0.
0.
0.
0.
0.
0.
0.
0.
0.
0.
0.
0.
0.
0.
0.
0.
0.
0.
0.
0.
0.
0.
0.
0.
0.
0.
0.
0.
0.
0.
0.
0.
0.
0.
0.
0.
0.
0.
0.
0.
0.
0.
0.
0.
-0.002
-0.003
-0.005
-0.005
-0.008
-0.010
-0.011
-0.008
-0.006
-0.006
-0.003
-0.001
-0.004
-0.005
-0.005
-0.005
-0.005
-0.004
-0.002
-0.002
0.
0.
0.
0.
0.
0.
0.
0.
0.
0.
0.
0.
0.
0.
0.
0.
0.
0.
0.
0.
0.
0.
0.
0.
0.
0.
0.
0.
0.
0.
0.
0.
0.
0.
0.
0.
0.
0.
0.
0.
0.
0.
0.
0.
0.
0.
0.
-0.001
-0.004
-0.005
-0.007
-0.007
-0.006
-0.004
-0.001
0.
0.
0.001
-0.001
-0.001
-0.004
-0.003
-0.001
0.
0.
0.
0.
0.
0.
0.
0.
0.
0.
0.
0.
0.
0.
0.
0.
0.
0.
0.
0.
0.
0.
0.
0.
0.
0.
0.
0.
0.
0.
0.
0.
0.
0.
0.
0.
0.
0.
0.
0.
0.
0.
0.
0.
0.
0.
0.
0.
-0.002
-0.004
-0.003
-0.006
-0.004
-0.004
-0.002
0.000
0.001
0.001
0.
0.
-0.001
-0.003
-0.005
-0.005
-0.005
-0.001
0.
0.
0.
0.
0.
0.
0.
0.
0.
0.
0.
0.
0.
0.
0.
0.
0.
0.
0.
0.
0.
0.
0.
0.
0.
0.
0.
0.
0.
0.
0.
0.
0.
0.
0.
0.
0.
0.
0.
0.
0.
-0.003
-0.004
-0.004
-0.002
-0.003
-0.004
-0.005
-0.006
-0.006
-0.008
-0.007
-0.003
-0.003
-0.002
0.001
0.001
0.
0.001
-0.002
-0.005
-0.006
-0.005
-0.003
-0.003
-0.001
0.000
0.000
0.
0.
0.
0.
0.
0.
0.
0.
0.
0.
0.
0.
0.
0.
0.
0.
0.
0.
0.
0.
0.
0.
0.
0.
0.
0.
0.
0.
0.
0.
0.
0.
0.
0.
0.
0.
0.
-0.004
-0.004
-0.005
-0.006
-0.006
-0.007
-0.007
-0.008
-0.010
-0.010
-0.010
-0.008
-0.007
-0.002
-0.002
0.000
0.001
0.001
0.000
-0.001
-0.005
-0.006
-0.004
-0.004
-0.003
-0.002
-0.001
0.000
0.000
0.
0.
0.
0.
0.
0.
0.
0.
0.
0.
0.
0.
0.
0.
0.
0.
0.
0.
0.
0.
0.
0.
0.
0.
0.
0.
0.
0.
0.
0.
0.
0.
0.000
0.001
0.001
-0.001
-0.004
-0.005
-0.006
-0.008
-0.008
-0.008
-0.011
-0.015
-0.014
-0.014
-0.011
-0.009
-0.007
-0.002
-0.002
0.000
0.001
0.001
0.000
-0.001
-0.003
-0.004
-0.004
-0.004
-0.002
-0.002
0.000
0.000
0.001
0.
0.
0.
0.
0.
0.
0.
0.
0.
0.
0.
0.
0.
0.
0.
0.
0.
0.
0.
0.
0.
0.
0.
0.
0.
0.
0.
0.
0.
0.
0.001
0.001
0.001
0.000
-0.002
-0.004
-0.007
-0.006
-0.006
-0.009
-0.009
-0.014
-0.012
-0.016
-0.015
-0.014
-0.012
-0.009
-0.007
-0.002
-0.002
0.000
0.001
0.001
0.001
-0.001
-0.001
-0.002
-0.002
-0.002
-0.002
-0.001
0.000
0.000
0.001
0.
0.
0.
0.
0.
0.
0.
0.
0.
0.
0.
0.
0.
0.
0.
0.
0.
0.
0.
0.
0.
0.
0.
0.
0.
0.
0.
0.
0.
0.001
0.000
0.001
-0.002
-0.002
-0.003
-0.005
-0.008
-0.008
-0.010
-0.010
-0.011
-0.014
-0.014
-0.014
-0.015
-0.014
-0.012
-0.009
-0.006
-0.002
-0.001
0.001
0.000
0.001
0.001
-0.001
-0.001
-0.002
-0.002
-0.002
-0.002
-0.001
-0.001
0.000
0.001
0.
0.
0.
0.
0.
0.
0.
0.
0.
0.
0.
0.
0.
0.
0.
0.
0.
0.
0.
0.
0.
0.
0.
0.
0.
0.
0.
0.
0.000
0.001
0.001
-0.002
-0.003
-0.004
-0.007
-0.008
-0.011
-0.013
-0.013
-0.011
-0.011
-0.011
-0.013
-0.012
-0.012
-0.013
-0.010
-0.007
-0.004
-0.001
-0.001
0.
0.
0.001
0.000
0.001
0.000
-0.001
-0.002
-0.001
-0.001
-0.001
0.
0.001
0.000
0.
0.
0.
0.
0.
0.
0.
0.
0.
0.
0.
0.
0.
0.
0.
0.
0.
0.
0.
0.
0.
0.
0.
0.
0.
0.
0.
0.
0.001
0.000
0.
-0.003
-0.004
-0.008
-0.010
-0.013
-0.015
-0.015
-0.014
-0.013
-0.012
-0.008
-0.010
-0.009
-0.008
-0.007
-0.005
-0.004
-0.001
0.
0.
0.
0.
0.001
0.000
0.000
0.000
0.000
0.000
0.000
0.000
0.001
0.000
0.001
0.
0.
0.
0.
0.
0.
0.
0.
0.
0.
0.
0.
0.
0.
0.
0.
0.
0.
0.
0.
0.
0.
0.
0.
0.
0.
0.
0.
0.
0.001
0.001
-0.002
-0.003
-0.006
-0.011
-0.016
-0.018
-0.018
-0.015
-0.015
-0.012
-0.010
-0.006
-0.003
-0.005
-0.005
-0.004
-0.002
0.000
0.
0.
0.
0.
0.
0.
0.001
0.000
0.000
0.000
0.000
0.000
0.001
0.000
0.001
0.001
0.
0.
0.
0.
0.
0.
0.
0.
0.
0.
0.
0.
0.
0.
0.
0.
0.
0.
0.
0.
0.
0.
0.
0.
0.
0.
0.
0.
0.000
0.001
0.001
-0.002
-0.004
-0.007
-0.013
-0.019
-0.022
-0.022
-0.019
-0.015
-0.011
-0.007
-0.005
-0.002
-0.002
-0.001
0.000
0.000
0.000
0.
0.
0.
0.
0.
0.
0.000
0.001
0.000
0.000
0.000
0.000
0.000
0.001
0.001
0.
0.
0.
0.
0.
0.
0.
0.
0.
0.
0.
0.
0.
0.
0.
0.
0.
0.
0.
0.
0.
0.
0.
0.
0.
0.
0.
0.
0.
0.
0.001
0.000
-0.002
-0.004
-0.007
-0.013
-0.019
-0.023
-0.023
-0.020
-0.015
-0.011
-0.006
-0.003
-0.001
0.000
0.000
0.000
0.000
0.
0.
0.
0.
0.
0.
0.
0.
0.
0.
0.001
0.001
0.001
0.001
0.000
0.
0.
0.
0.
0.
0.
0.
0.
0.
0.
0.
0.
0.
0.
0.
0.
0.
0.
0.
0.
0.
0.
0.
0.
0.
0.
0.
0.
0.
0.
0.
0.001
0.000
-0.002
-0.004
-0.006
-0.011
-0.017
-0.020
-0.020
-0.018
-0.014
-0.010
-0.006
-0.003
0.
0.
0.
0.
0.000
0.
0.
0.
0.
0.
0.
0.
0.
0.
0.
0.
0.
0.
0.
0.
0.
0.
0.
0.
0.
0.
0.
0.
0.
0.
0.
0.
0.
0.
0.
0.
0.
0.
0.
0.
0.
0.
0.
0.
0.
0.
0.
0.
0.
0.
0.
0.000
0.001
-0.001
-0.003
-0.005
-0.007
-0.013
-0.015
-0.016
-0.014
-0.012
-0.008
-0.005
0.000
0.001
0.001
0.001
0.
0.
0.
0.
0.
0.
0.
0.
0.
0.
0.
0.
0.
0.
0.
0.
0.
0.
0.
0.
0.
0.
0.
0.
0.
0.
0.
0.
0.
0.
0.
0.
0.
0.
0.
0.
0.
0.
0.
0.
0.
0.
0.
0.
0.
0.
0.
0.
0.
0.001
0.
-0.002
-0.004
-0.005
-0.006
-0.009
-0.011
-0.009
-0.007
-0.006
-0.001
-0.001
0.
0.
0.
0.
0.
0.
0.
0.
0.
0.
0.
0.
0.
0.
0.
0.
0.
0.
0.
0.
0.
0.
0.
0.
0.
0.
0.
0.
0.
0.
0.
0.
0.
0.
0.
0.
0.
0.
0.
0.
0.
0.
0.
0.
0.
0.
0.
0.
0.
0.
0.
0.
0.
0.001
0.000
-0.003
-0.003
-0.004
-0.005
-0.005
-0.004
-0.003
-0.001
-0.001
0.
0.
0.
0.
0.
0.
0.
0.
0.
0.
0.
0.
0.
0.
0.
0.
0.
0.
0.
0.
0.
0.
0.
0.
0.
0.
0.
0.
0.
0.
0.
0.
0.
0.
0.
0.
0.
0.
0.
0.
0.
0.
0.
0.
0.
0.
0.
0.
0.
0.
0.
0.
0.
0.
0.
0.
0.000
-0.001
-0.001
-0.002
-0.002
-0.001
-0.001
-0.001
0.
0.
0.
0.
0.
0.
0.
0.
0.
0.
0.
0.
0.
0.
0.
0.
0.
0.
0.
0.
0.
0.
0.
0.
0.
0.
0.
0.
0.
0.
0.
0.
0.
0.
0.
0.
0.
0.
0.
0.
0.
0.
0.
0.
0.
0.
0.
0.
0.
0.
0.
0.
0.
0.
0.
0.
0.
0.
0.
-0.001
-0.001
-0.001
-0.001
-0.001
0.
0.
0.
0.
0.
0.
0.
0.
0.
0.
0.
0.
0.
0.
0.
0.
0.
0.
0.
0.
0.
0.
0.
0.
0.
0.
0.
0.
0.
0.
0.
0.
0.
0.
0.
0.
0.
0.
0.
0.
0.
0.
0.
0.
0.
0.
0.
0.
0.
0.
0.
0.
0.
0.
0.
0.
0.
0.
0.
0.
0.
0.
0.
0.
0.
0.
0.
0.
0.
0.
0.
0.
0.
0.
0.
0.
0.
0.
0.
0.
0.
0.
0.
0.
0.
0.
0.
0.
0.
0.
0.
0.
0.
0.
0.
0.
0.
0.
0.
0.
0.
0.
0.
0.
0.
0.
0.
0.
0.
0.
0.
0.
0.
0.
0.
0.
0.
0.
0.
0.
0.
0.
0.
0.
0.
0.
0.
0.
0.
0.
0.
0.
0.
0.
0.
0.
0.
0.
0.
0.
0.
0.
0.
0.
0.
0.
0.
0.
0.
0.
0.
0.
0.
0.
0.
0.
0.
0.
0.
0.
0.
0.
0.
0.
0.
0.
0.
0.
0.
0.
0.
0.
0.
0.
0.
0.
0.
0.
0.
0.
0.
0.
0.
0.
0.
0.
0.
0.
0.
0.
0.
0.
0.
0.
0.
0.
0.
0.
0.
0.
0.
0.
0.
0.
0.
0.
0.
0.
0.
0.
0.
0.
0.
0.
0.
0.
0.
0.
0.
0.
0.
0.
0.
0.
0.
0.
0.
0.
0.
0.
0.
0.
0.
0.
0.
0.
0.
0.
0.
0.
0.
0.
0.
0.
0.
0.
0.
0.
0.
0.
0.
0.
0.
0.
0.
0.
0.
0.
0.
0.
0.
0.
0.
0.
0.
0.
0.
0.
0.
0.
0.
0.
0.
0.
0.
0.
0.
0.
0.
0.
0.
0.
0.
0.
0.
0.
0.
0.
0.
0.
0.
0.
0.
0.
0.
0.
0.
0.
0.
0.
0.
0.
0.
0.
0.
0.
0.
0.
0.
0.
0.
0.
0.
0.
0.
0.
0.
0.
0.
0.
0.
0.
0.
0.
0.
0.
0.
0.
0.
0.
0.
0.
0.
0.
0.
0.
0.
0.
0.
0.
0.
0.
0.
0.
0.
0.
0.
0.
0.
0.
0.
0.
0.
0.
0.
0.
0.
0.
0.
0.
0.
0.
0.
0.
0.
0.
0.
0.
0.
0.
0.
0.
0.
0.
0.
0.
0.
0.
0.
0.
0.
0.
0.
0.
0.
0.
0.
0.
0.
0.
0.
0.
0.
0.
0.
0.
0.
0.
0.
0.
0.
0.
0.
0.
0.
0.
0.
0.
0.
0.
0.
0.
0.
0.
0.
0.
0.
0.
0.
0.
0.
0.
0.
0.
0.
0.
0.
0.
0.
0.
0.
0.
0.
0.
0.
0.
0.
0.
0.
0.
0.
0.
0.
0.
0.
0.
0.
0.
0.
0.
0.
0.
0.
0.
0.
0.
0.
0.
0.
0.
0.
0.
0.
0.
0.
0.
0.
0.
0.
0.
0.
0.
0.
0.
0.
0.
0.
0.
0.
0.
0.
0.
0.
0.
0.
0.
0.
0.
0.
0.
0.
0.
0.
0.
0.
0.
0.
0.
0.
0.
0.
0.
0.
0.
0.
0.
0.
0.
0.
0.
0.
0.
0.
0.
0.
0.
0.
0.
0.
0.
0.
0.
0.
0.
0.
0.
0.
0.
0.
0.
0.
0.
0.
0.
0.
0.
0.
0.
0.
0.
0.
0.
0.
0.
0.
0.
0.
0.
0.
0.
0.
0.
0.
0.
0.
0.
0.
0.
0.
0.
0.
0.
0.
0.
0.
0.
0.
0.
0.
0.
0.
0.
0.
0.
0.
0.
0.
0.
0.
0.
0.
0.
0.
0.
0.
0.
0.
0.
0.
0.
0.
0.
0.
0.
0.
0.
0.
0.
0.
0.
0.
0.
0.
0.
0.
0.
0.
0.
0.
0.
0.
0.
0.
0.
0.
0.
0.
0.
0.
0.
0.
0.
0.
0.
0.
0.
0.
0.
0.
0.
0.
0.
0.
0.
0.
0.
0.
0.
0.
0.
0.
0.
0.
0.
0.
0.
0.
0.
0.
0.
0.
0.
0.
0.
0.
0.
0.
0.
0.
0.
0.
0.
0.
0.
0.
0.
0.
0.
0.
0.
0.
0.
0.
0.
0.
0.
0.
0.
0.
0.
0.
0.
0.
0.
0.
0.
0.
0.
0.
0.
0.
0.
0.
0.
0.
0.
0.
0.
0.
0.
0.
0.
0.
0.
0.
0.
0.
0.
0.
0.
0.
0.
0.
0.
0.
0.
0.
0.
0.
0.
0.
0.
0.
0.
0.
0.
0.
0.
0.
0.
0.
0.
0.
0.
0.
0.
0.
0.
0.
0.
0.
0.
0.
0.
0.
0.
0.
0.
0.
0.
0.
0.
0.
0.
0.
0.
0.
0.
0.
0.
0.
0.
0.
0.
0.
0.
0.
0.
0.
0.
0.
0.
0.
0.
0.
0.
0.
0.
0.
0.
0.
0.
0.
0.
0.
0.
0.
0.
0.
0.
0.
0.
0.
0.
0.
0.
0.
0.
0.
0.
0.
0.
0.
0.
0.
0.
0.
0.
0.
0.
0.
0.
0.
0.
0.
0.
0.
0.
0.
0.
0.
0.
0.
0.
0.
0.
0.
0.
0.
0.
0.
0.
0.
0.
0.
0.
0.
0.
0.
0.
0.
0.
0.
0.
0.
0.
0.
0.
0.
0.
0.
0.
0.
0.
0.
0.
0.
0.
0.
0.
0.
0.
0.
0.
0.
0.
0.
0.
0.
0.
0.
0.
0.
0.
0.
0.
0.
0.
0.
0.
0.
0.
0.
0.
0.
0.
0.
0.
0.
0.
0.
0.
0.
0.
0.
0.
0.
0.
0.
0.
0.
0.
0.
0.
0.
0.
0.
0.
0.
0.
0.
0.
0.
0.
0.
0.
0.
0.
0.
0.
0.
0.
0.
0.
0.
0.
0.
0.
0.
0.
0.
0.
0.
0.
0.
0.
0.
0.
0.
0.
0.
0.
0.
0.
0.
0.
0.
0.
0.
0.
0.
0.
0.
0.
0.
0.
0.
0.
0.
0.
0.
0.
0.
0.
0.
0.
0.
0.
0.
0.
0.
0.
0.
0.
0.
0.
0.
0.
0.
0.
0.
0.
0.
0.
0.
0.
0.
0.
0.
0.
0.
0.
0.
0.
0.
0.
0.
0.
0.
0.
0.
0.
0.
0.
0.
0.
0.
0.
0.
0.
0.
0.
0.
0.
0.
0.
0.
0.
0.
0.
0.
0.
0.
0.
0.
0.
0.
0.
0.
0.
0.
0.
0.
0.
0.
0.
0.
0.
0.
0.
0.
0.
0.
0.
0.
0.
0.
0.
0.
0.
0.
0.
0.
0.
0.
0.
0.
0.
0.
0.
0.
0.
0.
0.
0.
0.
0.
0.
0.
0.
0.
0.
0.
0.
0.
0.
0.
0.
0.
0.
0.
0.
0.
0.
0.
0.
0.
0.
0.
0.
0.
0.
0.
0.
0.
0.
0.
0.
0.
0.
0.
0.
0.
0.
0.
0.
0.
0.
0.
0.
0.
0.
0.
0.
0.
0.
0.
0.
0.
0.
0.
0.
0.
0.
0.
0.
0.
0.
0.
0.
0.
0.
0.
0.
0.
0.
0.
0.
0.
0.
0.
0.
0.
0.
0.
0.
0.
0.
0.
0.
0.
0.
0.
0.
0.
0.
0.
0.
0.
0.
0.
0.
0.
0.
0.
0.
0.
0.
0.
0.
0.
0.
0.
0.
0.
0.
0.
0.
0.
0.
0.
0.
0.
0.
0.
0.
0.
0.
0.
0.
0.
0.
0.
0.
0.
0.
0.
0.
0.
0.
0.
0.
0.
0.
0.
0.
0.
0.
0.
0.
0.
0.
0.
0.
0.
0.
0.
0.
0.
0.
0.
0.
0.
0.
0.
0.
0.
0.
0.
0.
0.
0.
0.
0.
0.
0.
0.
0.
0.
0.
0.
0.
0.
0.
0.
0.
0.
0.
0.
0.
0.
0.
0.
0.
0.
0.
0.
0.
0.
0.
0.
0.
0.
0.
0.
0.
0.
0.
0.
0.
0.
0.
0.
0.
0.
0.
0.
0.
0.
0.
0.
0.
0.
0.
0.
0.
0.
0.
0.
0.
0.
0.
0.
0.
0.
0.
0.
0.
0.
0.
0.
0.
0.
0.
0.
0.
0.
0.
0.
0.
0.
0.
0.
0.
0.
0.
0.
0.
0.
0.
0.
0.
0.
0.
0.
0.
0.
0.
0.
0.
0.
0.
0.
0.
0.
0.
0.
0.
0.
0.
0.
0.
0.
0.
0.
0.
0.
0.
0.
0.
0.
0.
0.
0.
0.
0.
0.
0.
0.
0.
0.
0.
0.
0.
0.
0.
0.
0.
0.
0.
0.
0.
0.
0.
0.
0.
0.
0.
0.
0.
0.
0.
0.
0.
0.
0.
0.
0.
0.
0.
0.
0.
0.
0.
0.
0.
0.
0.
0.
0.
0.
0.
0.
0.
0.
0.
0.
0.
0.
0.
0.
0.
0.
0.
0.
0.
0.
0.
0.
0.
0.
0.
0.
0.
0.
0.
0.
0.
0.
0.
0.
0.
0.
0.
0.
0.
0.
0.
0.
0.
0.
0.
0.
0.
0.
0.
0.
0.
0.
0.
0.
0.
0.
0.
0.
0.
0.
0.
0.
0.
0.
0.
0.
0.
0.
0.
0.
0.
0.
0.
0.
0.
0.
0.
0.
0.
0.
0.
0.
0.
0.
0.
0.
0.
0.
0.
0.
0.
0.
0.
0.
0.
0.
0.
0.
0.
0.
0.
0.
0.
0.
0.
0.
0.
0.
0.
0.
0.
0.
0.
0.
0.
0.
0.
0.
0.
0.
0.
0.
0.
0.
0.
0.
0.
0.
0.
0.
0.
0.
0.
0.
0.
0.
0.
0.
0.
0.
0.
0.
0.
0.
0.
0.
0.
0.
0.
0.
0.
0.
0.
0.
0.
0.
0.
0.
0.
0.
0.
0.
0.
0.
0.
0.
0.
0.
0.
0.
0.
0.
0.
0.
0.
0.
0.
0.
0.
0.
0.
0.
0.
0.
0.
0.
0.
0.
0.
0.
0.
0.
0.
0.
0.
0.
0.
0.
0.
0.
0.
0.
0.
0.
0.
0.
0.
0.
0.
0.
0.
0.
0.
0.
0.
0.
0.
0.
0.
0.
0.
0.
0.
0.
0.
0.
0.
0.
0.
0.
0.
0.
0.
0.
0.
0.
0.
0.
0.
0.
0.
0.
0.
0.
0.
0.
0.
0.
0.
0.
0.
0.
0.
0.
0.
0.
0.
0.
0.
0.
0.
0.
0.
0.
0.
0.
0.
0.
0.
0.
0.
0.
0.
0.
0.
0.
0.
0.
0.
0.
0.
0.
0.
0.
0.
0.
0.
0.
0.
0.
0.
0.
0.
0.
0.
0.
0.
0.
0.
0.
0.
0.
0.
0.
0.
0.
0.
0.
0.
0.
0.
0.
0.
0.
0.
0.
0.
0.
0.
0.
0.
0.
0.
0.
0.
0.
0.
0.
0.
0.
0.
0.
0.
0.
0.
0.
0.
0.
0.
0.
0.
0.
0.
0.
0.
0.
0.
0.
0.
0.
0.
0.
0.
0.
0.
0.
0.
0.
0.
0.
0.
0.
0.
0.
0.
0.
0.
0.
0.
0.
0.
0.
0.
0.
0.
0.
0.
0.
0.
0.
0.
0.
0.
0.
0.
0.
0.
0.
0.
0.
0.
0.
0.
0.
0.
0.
0.
0.
0.
0.
0.
0.
0.
0.
0.
0.
0.
0.
0.
0.
0.
0.
0.
0.
0.
0.
0.
0.
0.
0.
0.
0.
0.
0.
0.
0.
0.
0.
0.
0.
0.
0.
0.
0.
0.
0.
0.
0.
0.
0.
0.
0.
0.
0.
0.
0.
0.
0.
0.
0.
0.
0.
0.
0.
0.
0.
0.
0.
0.
0.
0.
0.
0.
0.
0.
0.
0.
0.
0.
0.
0.
0.000
0.000
0.
0.
0.
0.
0.
0.
0.
0.
0.
0.
0.
0.
0.
0.
0.
0.
0.
0.
0.
0.
0.
0.
0.
0.
0.
0.
0.
0.
0.
0.
0.
0.
0.
0.
0.
0.
0.
0.
0.
0.
0.
0.
0.
0.
0.
0.
0.
0.
0.
0.
0.
0.
0.
0.
0.
0.
0.
0.
0.
0.
0.
0.000
-0.001
-0.001
-0.001
-0.001
-0.001
0.
0.
0.
0.
0.
0.
0.
0.
0.
0.
0.
0.
0.
0.
0.
0.
0.
0.
0.
0.
0.
0.
0.
-0.001
-0.001
0.000
0.000
0.
0.000
0.000
-0.001
0.000
0.
0.
0.
0.
0.
0.
0.
0.
0.
0.
0.
0.
0.
0.
0.
0.
0.
0.
0.
0.
0.
0.
0.
0.
0.
0.
0.
-0.002
-0.004
-0.002
-0.002
0.000
-0.001
0.000
0.
0.
0.
0.
0.
0.
0.
0.
0.
0.
0.
0.
0.
0.
0.
0.
0.
0.
0.
0.
-0.002
-0.003
-0.004
-0.005
-0.005
-0.005
-0.004
0.000
0.000
-0.002
-0.001
0.000
-0.001
0.
0.
0.
0.
0.
0.
0.
0.
0.
0.
0.
0.
0.
0.
0.
0.
0.
0.
0.
0.
-0.002
-0.002
-0.003
-0.003
-0.007
-0.007
-0.006
-0.004
-0.004
0.000
0.000
-0.001
0.
0.
0.
0.
0.
0.
0.
0.
0.
0.
0.
0.
0.
0.
0.
0.
0.
0.
0.
-0.002
-0.005
-0.007
-0.008
-0.010
-0.011
-0.010
-0.011
-0.008
-0.005
-0.003
-0.003
-0.002
-0.002
-0.002
0.
0.
0.
0.
0.
0.
0.
0.
0.
0.
0.
0.
0.
0.
0.
0.
0.
0.
-0.002
-0.004
-0.005
-0.007
-0.009
-0.010
-0.010
-0.009
-0.005
-0.005
-0.004
0.000
-0.001
0.
0.
0.
0.
0.
0.
0.
0.
0.
0.
0.
0.
0.
0.
0.
0.
0.
0.
-0.002
-0.006
-0.008
-0.012
-0.017
-0.021
-0.023
-0.024
-0.023
-0.022
-0.019
-0.013
-0.008
-0.007
-0.004
-0.003
-0.002
0.
0.
0.
0.
0.
0.
0.
0.
0.
0.
0.
0.
0.
0.
0.
0.
0.
-0.004
-0.005
-0.009
-0.009
-0.011
-0.013
-0.012
-0.011
-0.009
-0.005
-0.004
0.000
-0.001
0.
0.
0.
0.
0.
0.
0.
0.
0.
0.
0.
0.
0.
0.
0.
0.
0.
-0.002
-0.004
-0.009
-0.013
-0.022
-0.033
-0.043
-0.052
-0.055
-0.050
-0.042
-0.036
-0.031
-0.022
-0.015
-0.008
-0.005
-0.004
-0.002
0.
0.
0.
0.
0.
0.
0.
0.
0.
0.
0.
0.
0.
0.
0.
-0.002
-0.004
-0.008
-0.010
-0.011
-0.014
-0.013
-0.013
-0.012
-0.010
-0.005
-0.002
-0.001
0.000
0.
0.
0.
0.
0.
0.
0.
0.
0.
0.
0.
0.
0.
0.
0.
0.
0.
-0.003
-0.007
-0.013
-0.024
-0.041
-0.061
-0.085
-0.100
-0.100
-0.090
-0.075
-0.065
-0.055
-0.043
-0.028
-0.017
-0.008
-0.004
-0.003
0.
0.
0.
0.
0.
0.
0.
0.
0.
0.
0.
0.
0.
0.
0.
-0.002
-0.005
-0.008
-0.010
-0.012
-0.016
-0.016
-0.012
-0.010
-0.008
-0.005
-0.002
0.000
0.
0.
0.
0.
0.
0.
0.
0.
0.
0.
0.
0.
0.
0.
0.
0.
0.
-0.002
-0.004
-0.010
-0.019
-0.037
-0.064
-0.086
-0.114
-0.136
-0.141
-0.132
-0.120
-0.106
-0.093
-0.074
-0.050
-0.029
-0.016
-0.008
-0.004
-0.002
0.
0.
0.
0.
0.
0.
0.
0.
0.
0.
0.
0.
0.
0.
-0.002
-0.005
-0.008
-0.010
-0.012
-0.014
-0.016
-0.013
-0.010
-0.007
-0.004
0.
0.
0.
0.
0.
0.
0.
0.
0.
0.
0.
0.
0.
0.
0.
0.
0.
0.
-0.002
-0.004
-0.005
-0.011
-0.028
-0.053
-0.077
-0.099
-0.118
-0.160
-0.176
-0.179
-0.162
-0.146
-0.124
-0.098
-0.072
-0.043
-0.023
-0.011
-0.007
-0.002
0.
0.
0.
0.
0.
0.
0.
0.
0.
0.
0.
0.
0.
0.
0.
-0.003
-0.007
-0.009
-0.010
-0.013
-0.011
-0.010
-0.008
-0.005
-0.002
0.
0.000
0.
0.
0.
0.
0.
0.
0.
0.
0.
0.
0.
0.
0.
0.
-0.002
-0.002
-0.003
-0.006
-0.008
-0.019
-0.036
-0.062
-0.087
-0.103
-0.110
-0.173
-0.207
-0.212
-0.194
-0.174
-0.148
-0.118
-0.090
-0.055
-0.031
-0.016
-0.008
-0.003
0.
0.
0.
0.
0.
0.
0.
0.
0.
0.
0.
0.
0.
0.
0.
-0.002
-0.004
-0.006
-0.007
-0.008
-0.009
-0.007
-0.005
-0.002
0.000
0.
0.000
0.
0.
0.
0.
0.
0.
0.
0.
0.
0.
0.
0.
0.
-0.002
-0.003
-0.004
-0.004
-0.009
-0.014
-0.025
-0.042
-0.068
-0.096
-0.123
-0.155
-0.189
-0.212
-0.215
-0.206
-0.196
-0.175
-0.144
-0.109
-0.070
-0.042
-0.023
-0.010
-0.004
0.
0.
0.
0.
0.
0.
0.
0.
0.
0.
0.
0.
0.
0.
0.
0.
-0.002
-0.004
-0.005
-0.005
-0.005
-0.005
-0.002
0.000
0.
0.000
0.001
0.
0.
0.
0.
0.
0.
0.
0.
0.
0.
0.
0.
-0.002
-0.003
-0.004
-0.007
-0.008
-0.015
-0.021
-0.031
-0.047
-0.068
-0.099
-0.127
-0.160
-0.185
-0.195
-0.197
-0.200
-0.204
-0.192
-0.169
-0.131
-0.088
-0.054
-0.031
-0.013
-0.005
-0.002
0.
0.
0.
0.
0.
0.
0.
0.
0.
0.
0.
0.
0.
0.
0.
-0.001
0.000
-0.002
-0.002
-0.002
-0.002
0.000
0.
0.000
0.001
0.
0.
0.
0.
0.
0.
0.
0.
0.
0.
0.
0.
0.
-0.002
-0.003
-0.007
-0.009
-0.014
-0.020
-0.029
-0.034
-0.051
-0.068
-0.092
-0.117
-0.141
-0.156
-0.158
-0.163
-0.177
-0.187
-0.179
-0.166
-0.146
-0.104
-0.065
-0.036
-0.017
-0.004
-0.002
0.
0.
0.
0.
0.
0.
0.
0.
0.
0.
0.
0.
0.
0.
0.
0.
-0.001
0.
0.
0.
0.
0.
0.000
0.001
0.
0.
0.
0.
0.
0.
0.
0.
0.
0.
0.
0.
0.
0.
-0.003
-0.004
-0.008
-0.010
-0.018
-0.025
-0.033
-0.038
-0.054
-0.068
-0.085
-0.100
-0.112
-0.115
-0.117
-0.126
-0.144
-0.158
-0.157
-0.150
-0.142
-0.109
-0.068
-0.036
-0.017
-0.004
-0.002
0.
0.
0.
0.
0.
0.
0.
0.
0.
0.
0.
0.
0.
0.
0.
0.
0.
0.
0.
0.
0.
0.001
0.001
0.
0.
0.
0.
0.
0.
0.
0.
0.
0.
0.
0.
0.
0.
0.
-0.003
-0.004
-0.008
-0.012
-0.017
-0.026
-0.032
-0.042
-0.051
-0.066
-0.077
-0.085
-0.086
-0.085
-0.082
-0.087
-0.102
-0.125
-0.127
-0.130
-0.125
-0.095
-0.060
-0.031
-0.014
-0.006
-0.002
0.
0.
0.
0.
0.
0.
0.
0.
0.
0.
0.
0.
0.
0.
0.
0.
0.
0.
0.
0.
0.
0.
0.
0.
0.
0.
0.
0.
0.
0.
0.
0.
0.
0.
0.
0.
0.
0.
-0.002
-0.004
-0.007
-0.013
-0.017
-0.023
-0.029
-0.039
-0.047
-0.057
-0.065
-0.067
-0.066
-0.062
-0.056
-0.059
-0.064
-0.080
-0.093
-0.097
-0.087
-0.066
-0.043
-0.021
-0.012
-0.003
-0.002
0.
0.
0.
0.
0.
0.
0.
0.
0.
0.
0.
0.
0.
0.
0.
0.
0.
0.
0.
0.
0.
0.
0.
0.
0.
0.
0.
0.
0.
0.
0.
0.
0.
0.
0.
0.
0.
0.
-0.002
-0.003
-0.004
-0.010
-0.014
-0.021
-0.026
-0.032
-0.039
-0.043
-0.048
-0.050
-0.046
-0.042
-0.034
-0.034
-0.038
-0.046
-0.054
-0.057
-0.050
-0.037
-0.025
-0.014
-0.009
-0.002
0.
0.
0.
0.
0.
0.
0.
0.
0.
0.
0.
0.
0.
0.
0.
0.
0.
0.
0.
0.
0.
0.
0.
0.
0.
0.
0.
0.
0.
0.
0.
0.
0.
0.
0.
0.
0.
0.
0.
0.
-0.002
-0.003
-0.006
-0.012
-0.015
-0.021
-0.024
-0.029
-0.031
-0.031
-0.030
-0.027
-0.022
-0.020
-0.018
-0.020
-0.028
-0.034
-0.035
-0.032
-0.024
-0.014
-0.009
-0.006
-0.002
0.
0.
0.
0.
0.
0.
0.
0.
0.
0.
0.
0.
0.
0.
0.
0.
0.
0.
0.
0.
0.
0.
0.
0.
0.
0.
0.
0.
0.
0.
0.
0.
0.
0.
0.
0.
0.
0.
0.
0.
0.
-0.002
-0.003
-0.005
-0.007
-0.012
-0.018
-0.022
-0.022
-0.024
-0.023
-0.018
-0.015
-0.010
-0.009
-0.015
-0.020
-0.023
-0.025
-0.022
-0.018
-0.009
-0.005
-0.002
0.
0.
0.
0.
0.
0.
0.
0.
0.
0.
0.
0.
0.
0.
0.
0.
0.
0.
0.
0.
0.
0.
0.
0.
0.
0.
0.
0.
0.
0.
0.
0.
0.
0.
0.
0.
0.
0.
0.
0.
-0.002
-0.002
-0.002
-0.002
-0.004
-0.009
-0.009
-0.017
-0.019
-0.020
-0.016
-0.015
-0.014
-0.010
-0.004
-0.002
-0.012
-0.015
-0.019
-0.020
-0.018
-0.016
-0.011
-0.004
0.000
0.000
0.
0.
0.
0.
0.
0.
0.
0.
0.
0.
0.
0.
0.
0.
0.
0.
0.
0.
0.
0.
0.
0.
0.
0.
0.
0.
0.
0.
0.
0.
0.
0.
0.
0.
0.
0.
0.
-0.004
-0.004
-0.005
-0.005
-0.005
-0.007
-0.008
-0.010
-0.014
-0.013
-0.016
-0.016
-0.017
-0.011
-0.010
-0.004
-0.001
-0.001
-0.008
-0.011
-0.015
-0.015
-0.013
-0.010
-0.007
-0.005
-0.002
0.000
0.000
0.
0.
0.
0.
0.
0.
0.
0.
0.
0.
0.
0.
0.
0.
0.
0.
0.
0.
0.
0.
0.
0.
0.
0.
0.
0.
0.
0.
0.
0.
0.
0.
0.
0.
0.
-0.004
-0.005
-0.006
-0.007
-0.009
-0.011
-0.013
-0.016
-0.017
-0.018
-0.018
-0.018
-0.014
-0.012
-0.007
-0.002
-0.002
-0.002
-0.002
-0.007
-0.010
-0.012
-0.013
-0.013
-0.012
-0.009
-0.005
-0.004
0.000
0.000
0.000
0.
0.
0.
0.
0.
0.
0.
0.
0.
0.
0.
0.
0.
0.
0.
0.
0.
0.
0.
0.
0.
0.
0.
0.
0.
0.
0.
0.
0.
0.
0.
0.
0.000
-0.002
-0.005
-0.008
-0.010
-0.014
-0.014
-0.019
-0.020
-0.025
-0.023
-0.024
-0.023
-0.022
-0.018
-0.012
-0.009
-0.004
-0.002
-0.001
-0.002
-0.006
-0.010
-0.012
-0.015
-0.015
-0.012
-0.010
-0.006
-0.004
-0.001
0.001
0.001
0.
0.
0.
0.
0.
0.
0.
0.
0.
0.
0.
0.
0.
0.
0.
0.
0.
0.
0.
0.
0.
0.
0.
0.
0.
0.
0.
0.
0.
0.000
0.001
0.000
0.000
-0.004
-0.009
-0.012
-0.013
-0.018
-0.022
-0.026
-0.029
-0.031
-0.031
-0.032
-0.027
-0.025
-0.021
-0.014
-0.010
-0.006
-0.001
0.000
0.000
-0.005
-0.008
-0.010
-0.013
-0.014
-0.013
-0.009
-0.006
-0.004
-0.001
0.001
0.001
0.
0.
0.
0.
0.
0.
0.
0.
0.
0.
0.
0.
0.
0.
0.
0.
0.
0.
0.
0.
0.
0.
0.
0.
0.
0.
0.
0.
0.001
0.001
0.001
-0.002
-0.002
-0.007
-0.013
-0.016
-0.019
-0.023
-0.029
-0.029
-0.032
-0.036
-0.035
-0.035
-0.029
-0.026
-0.022
-0.014
-0.010
-0.006
-0.002
0.000
0.001
-0.001
-0.007
-0.009
-0.012
-0.013
-0.011
-0.009
-0.006
-0.003
-0.001
0.
0.001
0.
0.
0.
0.
0.
0.
0.
0.
0.
0.
0.
0.
0.
0.
0.
0.
0.
0.
0.
0.
0.
0.
0.
0.
0.
0.
0.
0.001
0.001
0.001
-0.002
-0.003
-0.006
-0.012
-0.017
-0.022
-0.025
-0.030
-0.036
-0.034
-0.035
-0.039
-0.038
-0.036
-0.030
-0.024
-0.020
-0.014
-0.008
-0.006
-0.002
0.000
0.001
-0.001
-0.003
-0.006
-0.008
-0.009
-0.009
-0.007
-0.003
-0.002
0.000
0.000
0.001
0.
0.
0.
0.
0.
0.
0.
0.
0.
0.
0.
0.
0.
0.
0.
0.
0.
0.
0.
0.
0.
0.
0.
0.
0.
0.
0.000
0.001
0.001
-0.002
-0.003
-0.008
-0.011
-0.018
-0.025
-0.027
-0.031
-0.033
-0.033
-0.038
-0.033
-0.037
-0.036
-0.032
-0.027
-0.021
-0.017
-0.010
-0.007
-0.002
-0.001
0.001
0.001
-0.001
-0.001
-0.003
-0.005
-0.005
-0.005
-0.004
-0.003
-0.001
-0.001
0.000
0.001
0.
0.
0.
0.
0.
0.
0.
0.
0.
0.
0.
0.
0.
0.
0.
0.
0.
0.
0.
0.
0.
0.
0.
0.
0.
0.
0.001
0.001
0.001
-0.003
-0.005
-0.012
-0.020
-0.027
-0.036
-0.038
-0.037
-0.037
-0.037
-0.039
-0.032
-0.028
-0.030
-0.027
-0.021
-0.017
-0.013
-0.008
-0.004
0.000
0.
0.001
0.000
0.001
-0.001
-0.001
-0.003
-0.003
-0.003
-0.003
-0.001
-0.001
0.000
0.001
0.
0.
0.
0.
0.
0.
0.
0.
0.
0.
0.
0.
0.
0.
0.
0.
0.
0.
0.
0.
0.
0.
0.
0.
0.
0.
0.
0.001
0.001
-0.002
-0.004
-0.010
-0.018
-0.030
-0.040
-0.046
-0.051
-0.047
-0.043
-0.036
-0.033
-0.032
-0.026
-0.021
-0.016
-0.014
-0.012
-0.007
-0.004
-0.001
0.
0.
0.000
0.001
0.000
0.000
0.000
0.000
-0.001
-0.001
-0.001
0.000
0.001
0.000
0.001
0.
0.
0.
0.
0.
0.
0.
0.
0.
0.
0.
0.
0.
0.
0.
0.
0.
0.
0.
0.
0.
0.
0.
0.
0.
0.
0.
0.001
0.001
-0.002
-0.004
-0.011
-0.021
-0.037
-0.050
-0.061
-0.059
-0.053
-0.041
-0.035
-0.029
-0.025
-0.021
-0.013
-0.010
-0.006
-0.004
-0.002
0.000
0.
0.
0.
0.
0.001
0.000
0.000
0.000
0.000
0.000
0.001
0.001
0.001
0.000
0.001
0.
0.
0.
0.
0.
0.
0.
0.
0.
0.
0.
0.
0.
0.
0.
0.
0.
0.
0.
0.
0.
0.
0.
0.
0.
0.
0.
0.
0.001
0.000
-0.002
-0.004
-0.011
-0.022
-0.036
-0.051
-0.063
-0.065
-0.053
-0.040
-0.030
-0.024
-0.019
-0.011
-0.008
-0.004
-0.002
0.000
0.000
0.
0.
0.
0.
0.
0.
0.001
0.001
0.000
0.000
0.000
0.000
0.000
0.
0.001
0.
0.
0.
0.
0.
0.
0.
0.
0.
0.
0.
0.
0.
0.
0.
0.
0.
0.
0.
0.
0.
0.
0.
0.
0.
0.
0.
0.
0.
0.001
0.000
-0.002
-0.004
-0.009
-0.016
-0.029
-0.042
-0.053
-0.055
-0.047
-0.035
-0.028
-0.021
-0.014
-0.009
-0.004
-0.001
-0.001
0.
0.001
0.
0.
0.
0.
0.
0.
0.
0.
0.
0.001
0.001
0.001
0.001
0.001
0.
0.
0.
0.
0.
0.
0.
0.
0.
0.
0.
0.
0.
0.
0.
0.
0.
0.
0.
0.
0.
0.
0.
0.
0.
0.
0.
0.
0.
0.
0.
0.001
-0.001
-0.003
-0.005
-0.011
-0.020
-0.029
-0.035
-0.038
-0.035
-0.027
-0.021
-0.018
-0.011
-0.008
-0.003
-0.001
0.
0.001
0.
0.
0.
0.
0.
0.
0.
0.
0.
0.
0.
0.
0.
0.
0.
0.
0.
0.
0.
0.
0.
0.
0.
0.
0.
0.
0.
0.
0.
0.
0.
0.
0.
0.
0.
0.
0.
0.
0.
0.
0.
0.
0.
0.
0.
0.
0.001
0.000
-0.002
-0.004
-0.006
-0.013
-0.018
-0.021
-0.023
-0.020
-0.020
-0.014
-0.009
-0.007
-0.003
-0.002
0.001
0.
0.
0.
0.
0.
0.
0.
0.
0.
0.
0.
0.
0.
0.
0.
0.
0.
0.
0.
0.
0.
0.
0.
0.
0.
0.
0.
0.
0.
0.
0.
0.
0.
0.
0.
0.
0.
0.
0.
0.
0.
0.
0.
0.
0.
0.
0.
0.
0.
0.001
-0.001
-0.003
-0.004
-0.005
-0.011
-0.013
-0.013
-0.013
-0.011
-0.008
-0.005
-0.002
-0.001
0.
0.
0.
0.
0.
0.
0.
0.
0.
0.
0.
0.
0.
0.
0.
0.
0.
0.
0.
0.
0.
0.
0.
0.
0.
0.
0.
0.
0.
0.
0.
0.
0.
0.
0.
0.
0.
0.
0.
0.
0.
0.
0.
0.
0.
0.
0.
0.
0.
0.
0.
0.
0.000
0.000
-0.003
-0.003
-0.004
-0.005
-0.006
-0.006
-0.006
-0.002
-0.002
-0.001
0.
0.
0.
0.
0.
0.
0.
0.
0.
0.
0.
0.
0.
0.
0.
0.
0.
0.
0.
0.
0.
0.
0.
0.
0.
0.
0.
0.
0.
0.
0.
0.
0.
0.
0.
0.
0.
0.
0.
0.
0.
0.
0.
0.
0.
0.
0.
0.
0.
0.
0.
0.
0.
0.
0.
-0.001
-0.001
-0.001
-0.001
-0.001
-0.001
-0.001
-0.001
0.
0.
0.
0.
0.
0.
0.
0.
0.
0.
0.
0.
0.
0.
0.
0.
0.
0.
0.
0.
0.
0.
0.
0.
0.
0.
0.
0.
0.
0.
0.
0.
0.
0.
0.
0.
0.
0.
0.
0.
0.
0.
0.
0.
0.
0.
0.
0.
0.
0.
0.
0.
0.
0.
0.
0.
0.
0.
0.
0.
-0.001
-0.001
0.
0.
0.
0.
0.
0.
0.
0.
0.
0.
0.
0.
0.
0.
0.
0.
0.
0.
0.
0.
0.
0.
0.
0.
0.
0.
0.
0.
0.
0.
0.
0.
0.
0.
0.
0.
0.
0.
0.
0.
0.
0.
0.
0.
0.
0.
0.
0.
0.
0.
0.
0.
0.
0.
0.
0.
0.
0.
0.
0.
0.
0.
0.
0.
0.
0.
0.
0.
0.
0.
0.
0.
0.
0.
0.
0.
0.
0.
0.
0.
0.
0.
0.
0.
0.
0.
0.
0.
0.
0.
0.
0.
0.
0.
0.
0.
0.
0.
0.
0.
0.
0.
0.
0.
0.
0.
0.
0.
0.
0.
0.
0.
0.
0.
0.
0.
0.
0.
0.
0.
0.
0.
0.
0.
0.
0.
0.
0.
0.
0.
0.
0.
0.
0.
0.
0.
0.
0.
0.
0.
0.
0.
0.
0.
0.
0.
0.
0.
0.
0.
0.
0.
0.
0.
0.
0.
0.
0.
0.
0.
0.
0.
0.
0.
0.
0.
0.
0.
0.
0.
0.
0.
0.
0.
0.
0.
0.
0.
0.
0.
0.
0.
0.
0.
0.
0.
0.
0.
0.
0.
0.
0.
0.
0.
0.
0.
0.
0.
0.
0.
0.
0.
0.
0.
0.
0.
0.
0.
0.
0.
0.
0.
0.
0.
0.
0.
0.
0.
0.
0.
0.
0.
0.
0.
0.
0.
0.
0.
0.
0.
0.
0.
0.
0.
0.
0.
0.
0.
0.
0.
0.
0.
0.
0.
0.
0.
0.
0.
0.
0.
0.
0.
0.
0.
0.
0.
0.
0.
0.
0.
0.
0.
0.
0.
0.
0.
0.
0.
0.
0.
0.
0.
0.
0.
0.
0.
0.
0.
0.
0.
0.
0.
0.
0.
0.
0.
0.
0.
0.
0.
0.
0.
0.
0.
0.
0.
0.
0.
0.
0.
0.
0.
0.
0.
0.
0.
0.
0.
0.
0.
0.
0.
0.
0.
0.
0.
0.
0.
0.
0.
0.
0.
0.
0.
0.
0.
0.
0.
0.
0.
0.
0.
0.
0.
0.
0.
0.
0.
0.
0.
0.
0.
0.
0.
0.
0.
0.
0.
0.
0.
0.
0.
0.
0.
0.
0.
0.
0.
0.
0.
0.
0.
0.
0.
0.
0.
0.
0.
0.
0.
0.
0.
0.
0.
0.
0.
0.
0.
0.
0.
0.
0.
0.
0.
0.
0.
0.
0.
0.
0.
0.
0.
0.
0.
0.
0.
0.
0.
0.
0.
0.
0.
0.
0.
0.
0.
0.
0.
0.
0.
0.
0.
0.
0.
0.
0.
0.
0.
0.
0.
0.
0.
0.
0.
0.
0.
0.
0.
0.
0.
0.
0.
0.
0.
0.
0.
0.
0.
0.
0.
0.
0.
0.
0.
0.
0.
0.
0.
0.
0.
0.
0.
0.
0.
0.
0.
0.
0.
0.
0.
0.
0.
0.
0.
0.
0.
0.
0.
0.
0.
0.
0.
0.
0.
0.
0.
0.
0.
0.
0.
0.
0.
0.
0.
0.
0.
0.
0.
0.
0.
0.
0.
0.
0.
0.
0.
0.
0.
0.
0.
0.
0.
0.
0.
0.
0.
0.
0.
0.
0.
0.
0.
0.
0.
0.
0.
0.
0.
0.
0.
0.
0.
0.
0.
0.
0.
0.
0.
0.
0.
0.
0.
0.
0.
0.
0.
0.
0.
0.
0.
0.
0.
0.
0.
0.
0.
0.
0.
0.
0.
0.
0.
0.
0.
0.
0.
0.
0.
0.
0.
0.
0.
0.
0.
0.
0.
0.
0.
0.
0.
0.
0.
0.
0.
0.
0.
0.
0.
0.
0.
0.
0.
0.
0.
0.
0.
0.
0.
0.
0.
0.
0.
0.
0.
0.
0.
0.
0.
0.
0.
0.
0.
0.
0.
0.
0.
0.
0.
0.
0.
0.
0.
0.
0.
0.
0.
0.
0.
0.
0.
0.
0.
0.
0.
0.
0.
0.
0.
0.
0.
0.
0.
0.
0.
0.
0.
0.
0.
0.
0.
0.
0.
0.
0.
0.
0.
0.
0.
0.
0.
0.
0.
0.
0.
0.
0.
0.
0.
0.
0.
0.
0.
0.
0.
0.
0.
0.
0.
0.
0.
0.
0.
0.
0.
0.
0.
0.
0.
0.
0.
0.
0.
0.
0.
0.
0.
0.
0.
0.
0.
0.
0.
0.
0.
0.
0.
0.
0.
0.
0.
0.
0.
0.
0.
0.
0.
0.
0.
0.
0.
0.
0.
0.
0.
0.
0.
0.
0.
0.
0.
0.
0.
0.
0.
0.
0.
0.
0.
0.
0.
0.
0.
0.
0.
0.
0.
0.
0.
0.
0.
0.
0.
0.
0.
0.
0.
0.
0.
0.
0.
0.
0.
0.
0.
0.
0.
0.
0.
0.
0.
0.
0.
0.
0.
0.
0.
0.
0.
0.
0.
0.
0.
0.
0.
0.
0.
0.
0.
0.
0.
0.
0.
0.
0.
0.
0.
0.
0.
0.
0.
0.
0.
0.
0.
0.
0.
0.
0.
0.
0.
0.
0.
0.
0.
0.
0.
0.
0.
0.
0.
0.
0.
0.
0.
0.
0.
0.
0.
0.
0.
0.
0.
0.
0.
0.
0.
0.
0.
0.
0.
0.
0.
0.
0.
0.
0.
0.
0.
0.
0.
0.
0.
0.
0.
0.
0.
0.
0.
0.
0.
0.
0.
0.
0.
0.
0.
0.
0.
0.
0.
0.
0.
0.
0.
0.
0.
0.
0.
0.
0.
0.
0.
0.
0.
0.
0.
0.
0.
0.
0.
0.
0.
0.
0.
0.
0.
0.
0.
0.
0.
0.
0.
0.
0.
0.
0.
0.
0.
0.
0.
0.
0.
0.
0.
0.
0.
0.
0.
0.
0.
0.
0.
0.
0.
0.
0.
0.
0.
0.
0.
0.
0.
0.
0.
0.
0.
0.
0.
0.
0.
0.
0.
0.
0.
0.
0.
0.
0.
0.
0.
0.
0.
0.
0.
0.
0.
0.
0.
0.
0.
0.
0.
0.
0.
0.
0.
0.
0.
0.
0.
0.
0.
0.
0.
0.
0.
0.
0.
0.
0.
0.
0.
0.
0.
0.
0.
0.
0.
0.
0.
0.
0.
0.
0.
0.
0.
0.
0.
0.
0.
0.
0.
0.
0.
0.
0.
0.
0.
0.
0.
0.
0.
0.
0.
0.
0.
0.
0.
0.
0.
0.
0.
0.
0.
0.
0.
0.
0.
0.
0.
0.
0.
0.
0.
0.
0.
0.
0.
0.
0.
0.
0.
0.
0.
0.
0.
0.
0.
0.
0.
0.
0.
0.
0.
0.
0.
0.
0.
0.
0.
0.
0.
0.
0.
0.
0.
0.
0.
0.
0.
0.
0.
0.
0.
0.
0.
0.
0.
0.
0.
0.
0.
0.
0.
0.
0.
0.
0.
0.
0.
0.
0.
0.
0.
0.
0.
0.
0.
0.
0.
0.
0.
0.
0.
0.
0.
0.
0.
0.
0.
0.
0.
0.
0.
0.
0.
0.
0.
0.
0.
0.
0.
0.
0.
0.
0.
0.
0.
0.
0.
0.
0.
0.
0.
0.
0.
0.
0.
0.
0.
0.
0.
0.
0.
0.
0.
0.
0.
0.
0.
0.
0.
0.
0.
0.
0.
0.
0.
0.
0.
0.
0.
0.
0.
0.
0.
0.
0.
0.
0.
0.
0.
0.
0.
0.
0.
0.
0.
0.
0.
0.
0.
0.
0.
0.
0.
0.
0.
0.
0.
0.
0.
0.
0.
0.
0.
0.
0.
0.
0.
0.
0.
0.
0.
0.
0.
0.
0.
0.
0.
0.
0.
0.
0.
0.
0.
0.
0.
0.
0.
0.
0.
0.
0.
0.
0.
0.
0.
0.
0.
0.
0.
0.
0.
0.
0.
0.
0.
0.
0.
0.
0.
0.
0.
0.
0.
0.
0.
0.
0.
0.
0.
0.
0.
0.
0.
0.
0.
0.
0.
0.
0.
0.
0.
0.
0.
0.
0.
0.
0.
0.
0.
0.
0.
0.
0.
0.
0.
0.
0.
0.
0.
0.
0.
0.
0.
0.
0.
0.
0.
0.
0.
0.
0.
0.
0.
0.
0.
0.
0.
0.
0.
0.
0.
0.
0.
0.
0.
0.
0.
0.
0.
0.
0.
0.
0.
0.
0.
0.
0.
0.
0.
0.
0.
0.
0.
0.
0.
0.
0.
0.
0.
0.
0.
0.
0.
0.
0.
0.
0.
0.
0.
0.
0.
0.
0.
0.
0.
0.
0.
0.
0.
0.
0.
0.
0.
0.
0.
0.
0.
0.
0.
0.
0.
0.
0.
0.
0.
0.
0.
0.
0.
0.
0.
0.
0.
0.
0.
0.
0.
0.
0.
0.
0.
0.
0.
0.
0.
0.
0.
0.
0.
0.
0.
0.
0.
0.
0.
0.
0.
0.
0.
0.
0.
0.
0.
0.
0.
0.
0.
0.
0.
0.
0.
0.
0.
0.
0.
0.
0.
0.
0.
0.
0.
0.
0.
0.
0.
0.
0.
0.
0.
0.
0.
0.
0.
0.
0.
0.
0.
0.
0.
0.
0.
0.
0.
0.
0.
0.
0.
0.
0.
0.
0.
0.
0.
0.
0.
0.
0.
0.
0.
0.
0.
0.
0.
0.
0.
0.
0.
0.
0.
0.
0.
0.
0.
0.
0.
0.
0.
0.
0.
0.
0.
0.
0.
0.
0.
0.
0.
0.
0.
0.
0.
0.
0.
0.
0.
0.
0.
0.
0.
0.
0.
0.
0.
0.
0.
0.
0.
0.
0.
0.
0.
0.
0.
0.
0.
0.
0.
0.
0.
0.
0.
0.
0.
0.
0.
0.
0.
0.
0.
0.
0.
0.
0.
0.
0.
0.
0.
0.
0.
0.
0.
0.
0.
0.
0.
0.
0.
0.
0.
0.
0.
0.
0.
0.
0.
0.
0.
0.
0.
0.
0.
0.
0.
0.
0.
0.
0.
0.
0.
0.
0.
0.
0.
0.
0.
0.
0.
0.
0.
0.
0.
0.
0.
0.
0.
0.
0.
0.
0.
0.
0.
0.
0.
0.
0.
0.
0.
0.
0.
0.
0.
0.
0.
0.
0.
0.
0.
0.
0.
0.
0.
0.
0.
0.
0.
0.
0.
0.
0.
0.
0.
0.
0.
0.
0.
0.
0.
0.
0.
0.
0.
0.
0.
0.
0.
0.
0.
0.
0.
0.
0.
0.
0.
0.
0.
0.
0.
0.
0.
0.
0.
0.
0.
0.
0.
0.
0.
0.
0.
0.
0.
0.
0.
0.
0.
0.
0.
0.
0.
0.
0.
0.
0.
0.
0.
0.
0.
0.
0.
0.
0.
0.
0.
0.
0.
0.
0.
0.
0.
0.
0.
0.
0.
0.
0.
0.
0.
0.
0.
0.
0.
0.
0.
0.
0.
0.
0.
0.
0.
0.
0.
0.
0.
0.
0.
0.
0.
0.
0.
0.
0.
0.
0.
0.
0.
0.
0.
0.
0.
0.
0.
0.
0.
0.
0.
0.
0.
0.
0.
0.
0.
0.
0.
0.
0.
0.
0.000
-0.001
-0.001
-0.001
0.
0.
0.
0.
0.
0.
0.
0.
0.
0.
0.
0.
0.
0.
0.
0.
0.
0.
0.
0.
0.
0.
0.
0.
0.
0.
0.
0.
0.
0.
0.
0.
0.
0.
0.
0.
0.
0.
0.
0.
0.
0.
0.
0.
0.
0.
0.
0.
0.
0.
0.
0.
0.
0.
0.
0.
0.
0.
0.
0.
-0.002
-0.002
-0.002
-0.002
0.000
0.
-0.001
0.
0.
0.
0.
0.
0.
0.
0.
0.
0.
0.
0.
0.
0.
0.
0.
0.
0.
0.
0.
0.
0.
0.
0.
0.000
-0.001
-0.001
0.
0.
0.
0.
0.
0.
0.
0.
0.
0.
0.
0.
0.
0.
0.
0.
0.
0.
0.
0.
0.
0.
0.
0.
0.
0.
0.
0.
0.
-0.003
-0.005
-0.005
-0.005
-0.005
-0.005
-0.002
0.000
0.
-0.001
0.
0.
0.
0.
0.
0.
0.
0.
0.
0.
0.
0.
0.
0.
0.
0.
0.
0.
0.
0.
0.000
-0.001
-0.002
0.000
0.000
0.000
0.
0.
0.
0.000
-0.001
0.
0.
0.
0.
0.
0.
0.
0.
0.
0.
0.
0.
0.
0.
0.
0.
0.
0.
0.
0.
0.
-0.002
-0.004
-0.004
-0.009
-0.009
-0.009
-0.008
-0.007
-0.006
-0.005
-0.002
0.000
0.
0.
0.
0.
0.
0.
0.
0.
0.
0.
0.
0.
0.
0.
0.
0.
0.
0.
0.
0.
-0.003
-0.005
-0.006
-0.007
-0.007
-0.006
-0.005
-0.004
-0.002
-0.002
-0.002
-0.002
-0.002
-0.001
0.
0.
0.
0.
0.
0.
0.
0.
0.
0.
0.
0.
0.
0.
0.
0.
0.
0.
-0.004
-0.005
-0.008
-0.013
-0.015
-0.015
-0.015
-0.013
-0.011
-0.009
-0.006
-0.005
0.000
0.
0.000
0.
0.
0.
0.
0.
0.
0.
0.
0.
0.
0.
0.
0.
0.
0.
0.
-0.002
-0.003
-0.006
-0.009
-0.011
-0.015
-0.017
-0.018
-0.016
-0.014
-0.012
-0.009
-0.004
-0.004
-0.003
-0.002
-0.002
0.
0.
0.
0.
0.
0.
0.
0.
0.
0.
0.
0.
0.
0.
0.
0.
-0.004
-0.005
-0.010
-0.014
-0.017
-0.020
-0.020
-0.020
-0.017
-0.015
-0.009
-0.007
-0.005
-0.002
0.
0.000
0.
0.
0.
0.
0.
0.
0.
0.
0.
0.
0.
0.
0.
0.
0.
-0.002
-0.003
-0.008
-0.011
-0.018
-0.026
-0.035
-0.044
-0.045
-0.042
-0.036
-0.031
-0.026
-0.019
-0.012
-0.007
-0.004
-0.003
-0.002
0.
0.
0.
0.
0.
0.
0.
0.
0.
0.
0.
0.
0.
0.
-0.002
-0.005
-0.009
-0.013
-0.019
-0.026
-0.029
-0.029
-0.027
-0.024
-0.017
-0.013
-0.007
-0.005
0.000
0.
0.
0.
0.
0.
0.
0.
0.
0.
0.
0.
0.
0.
0.
0.
0.
0.
-0.003
-0.007
-0.012
-0.021
-0.038
-0.058
-0.081
-0.099
-0.097
-0.092
-0.080
-0.069
-0.059
-0.045
-0.029
-0.017
-0.009
-0.004
-0.003
0.
0.
0.
0.
0.
0.
0.
0.
0.
0.
0.
0.
0.
0.
-0.004
-0.005
-0.011
-0.016
-0.024
-0.030
-0.035
-0.035
-0.032
-0.027
-0.020
-0.014
-0.008
-0.005
0.000
0.
0.
0.
0.
0.
0.
0.
0.
0.
0.
0.
0.
0.
0.
0.
0.
-0.002
-0.004
-0.010
-0.020
-0.039
-0.068
-0.099
-0.130
-0.139
-0.135
-0.147
-0.146
-0.131
-0.109
-0.092
-0.064
-0.034
-0.016
-0.008
-0.004
-0.002
0.
0.
0.
0.
0.
0.
0.
0.
0.
0.
0.
0.
0.
-0.004
-0.008
-0.011
-0.019
-0.027
-0.035
-0.041
-0.041
-0.036
-0.029
-0.020
-0.013
-0.008
-0.004
0.000
0.000
0.
0.
0.
0.
0.
0.
0.
0.
0.
0.
0.
0.
0.
0.
0.
-0.003
-0.007
-0.013
-0.033
-0.065
-0.090
-0.032
0.126
-0.008
0.120
-0.147
-0.231
-0.198
-0.153
-0.121
-0.095
-0.058
-0.029
-0.014
-0.006
-0.003
0.
0.
0.
0.
0.
0.
0.
0.
0.
0.
0.
0.
0.
-0.002
-0.007
-0.010
-0.018
-0.024
-0.034
-0.039
-0.040
-0.036
-0.029
-0.020
-0.012
-0.005
-0.003
0.000
0.
0.
0.
0.
0.
0.
0.
0.
0.
0.
0.
0.
0.
-0.002
-0.002
-0.003
-0.007
-0.010
-0.026
-0.048
-0.076
-0.053
1.460
5.533
1.454
0.149
-0.211
-0.354
-0.282
-0.154
-0.115
-0.120
-0.081
-0.044
-0.020
-0.009
-0.003
0.
0.
0.
0.
0.
0.
0.
0.
0.
0.
0.
0.
0.
-0.002
-0.007
-0.009
-0.015
-0.021
-0.027
-0.034
-0.033
-0.029
-0.022
-0.015
-0.009
-0.004
0.
0.000
0.
0.
0.
0.
0.
0.
0.
0.
0.
0.
0.
0.
-0.002
-0.003
-0.004
-0.009
-0.013
-0.021
-0.039
-0.062
-0.095
-0.022
3.094
11.796
2.745
-0.151
-0.345
-0.403
-0.320
-0.110
-0.079
-0.149
-0.104
-0.061
-0.031
-0.012
-0.005
0.
0.
0.
0.
0.
0.
0.
0.
0.
0.
0.
0.
0.
0.
-0.002
-0.007
-0.012
-0.015
-0.019
-0.022
-0.024
-0.022
-0.016
-0.011
-0.005
0.
0.000
0.001
0.
0.
0.
0.
0.
0.
0.
0.
0.
0.
0.
-0.002
-0.003
-0.006
-0.010
-0.014
-0.022
-0.032
-0.050
-0.077
-0.114
-0.137
0.356
1.415
0.195
-0.309
-0.363
-0.371
-0.344
-0.264
-0.229
-0.205
-0.141
-0.081
-0.041
-0.020
-0.007
-0.002
0.
0.
0.
0.
0.
0.
0.
0.
0.
0.
0.
0.
0.
0.
-0.004
-0.007
-0.011
-0.013
-0.015
-0.014
-0.012
-0.010
-0.005
-0.002
0.
0.000
0.001
0.
0.
0.
0.
0.
0.
0.
0.
0.
0.
-0.002
-0.003
-0.006
-0.011
-0.015
-0.023
-0.033
-0.043
-0.060
-0.086
-0.131
-0.182
-0.264
-0.413
-0.465
-0.381
-0.350
-0.317
-0.323
-0.304
-0.283
-0.229
-0.173
-0.109
-0.056
-0.026
-0.011
-0.002
0.
0.
0.
0.
0.
0.
0.
0.
0.
0.
0.
0.
0.
0.
-0.001
-0.004
-0.005
-0.007
-0.008
-0.008
-0.008
-0.003
-0.002
0.
0.000
0.001
0.
0.
0.
0.
0.
0.
0.
0.
0.
0.
0.
-0.002
-0.004
-0.008
-0.016
-0.022
-0.031
-0.043
-0.055
-0.073
-0.100
-0.139
-0.193
-0.291
-0.512
-0.522
-0.353
-0.300
-0.268
-0.246
0.248
0.127
-0.187
-0.165
-0.120
-0.072
-0.031
-0.013
-0.003
0.
0.
0.
0.
0.
0.
0.
0.
0.
0.
0.
0.
0.
0.
0.
-0.001
-0.002
-0.002
-0.002
-0.002
-0.002
-0.002
0.
0.000
0.000
0.
0.
0.
0.
0.
0.
0.
0.
0.
0.
0.
0.
-0.004
-0.006
-0.013
-0.019
-0.028
-0.041
-0.050
-0.065
-0.080
-0.110
-0.143
-0.176
-0.219
-0.295
-0.303
-0.254
-0.241
-0.251
-0.145
1.042
0.750
-0.077
-0.134
-0.123
-0.078
-0.033
-0.013
-0.003
0.
0.
0.
0.
0.
0.
0.
0.
0.
0.
0.
0.
0.
0.
0.
0.
0.
0.
0.
0.
0.
0.000
0.000
0.001
0.
0.
0.
0.
0.
0.
0.
0.
0.
0.
0.
0.
-0.002
-0.005
-0.007
-0.014
-0.021
-0.029
-0.043
-0.053
-0.067
-0.084
-0.109
-0.143
-0.161
-0.171
-0.179
-0.176
-0.165
-0.174
-0.197
-0.201
-0.036
-0.039
-0.157
-0.154
-0.115
-0.070
-0.031
-0.013
-0.005
-0.001
0.
0.
0.
0.
0.
0.
0.
0.
0.
0.
0.
0.
0.
0.
0.
0.
0.
0.
0.001
0.001
0.001
0.
0.
0.
0.
0.
0.
0.
0.
0.
0.
0.
0.
0.
-0.002
-0.002
-0.005
-0.007
-0.013
-0.020
-0.028
-0.040
-0.051
-0.064
-0.079
-0.103
-0.127
-0.142
-0.142
-0.133
-0.120
-0.108
-0.114
-0.133
-0.157
-0.172
-0.177
-0.167
-0.136
-0.094
-0.050
-0.025
-0.013
-0.005
-0.001
-0.001
0.
0.
0.
0.
0.
0.
0.
0.
0.
0.
0.
0.
0.
0.
0.
0.
0.
0.
0.
0.
0.
0.
0.
0.
0.
0.
0.
0.
0.
0.
0.
0.
0.
-0.002
-0.002
-0.005
-0.006
-0.012
-0.016
-0.023
-0.031
-0.043
-0.054
-0.068
-0.083
-0.101
-0.111
-0.108
-0.095
-0.082
-0.072
-0.071
-0.082
-0.101
-0.124
-0.131
-0.121
-0.096
-0.056
-0.033
-0.018
-0.010
-0.004
-0.001
0.
0.
0.
0.
0.
0.
0.
0.
0.
0.
0.
0.
0.
0.
0.
0.
0.
0.
0.
0.
0.
0.
0.
0.
0.
0.
0.
0.
0.
0.
0.
0.
0.
0.
0.
-0.002
-0.002
-0.005
-0.008
-0.012
-0.016
-0.022
-0.031
-0.040
-0.050
-0.064
-0.075
-0.074
-0.071
-0.059
-0.049
-0.045
-0.049
-0.055
-0.060
-0.072
-0.077
-0.068
-0.056
-0.037
-0.025
-0.011
-0.006
-0.002
0.
0.
0.
0.
0.
0.
0.
0.
0.
0.
0.
0.
0.
0.
0.
0.
0.
0.
0.
0.
0.
0.
0.
0.
0.
0.
0.
0.
0.
0.
0.
0.
0.
0.
0.
0.
-0.002
-0.002
-0.004
-0.006
-0.007
-0.011
-0.017
-0.025
-0.035
-0.041
-0.049
-0.049
-0.045
-0.044
-0.036
-0.028
-0.031
-0.033
-0.038
-0.042
-0.049
-0.052
-0.050
-0.041
-0.030
-0.020
-0.010
-0.001
-0.001
0.
0.
0.
0.
0.
0.
0.
0.
0.
0.
0.
0.
0.
0.
0.
0.
0.
0.
0.
0.
0.
0.
0.
0.
0.
0.
0.
0.
0.
0.
0.
0.
0.
0.
0.
-0.002
-0.004
-0.005
-0.005
-0.005
-0.007
-0.013
-0.020
-0.023
-0.029
-0.034
-0.034
-0.035
-0.035
-0.030
-0.024
-0.019
-0.020
-0.025
-0.028
-0.037
-0.042
-0.042
-0.039
-0.034
-0.023
-0.016
-0.003
-0.001
0.000
0.
0.
0.
0.
0.
0.
0.
0.
0.
0.
0.
0.
0.
0.
0.
0.
0.
0.
0.
0.
0.
0.
0.
0.
0.
0.
0.
0.
0.
0.
0.
0.
0.
0.
-0.002
-0.005
-0.006
-0.007
-0.008
-0.011
-0.014
-0.018
-0.022
-0.026
-0.030
-0.032
-0.034
-0.032
-0.029
-0.026
-0.019
-0.014
-0.015
-0.015
-0.023
-0.031
-0.037
-0.038
-0.036
-0.031
-0.021
-0.012
-0.005
-0.004
0.000
0.001
0.
0.
0.
0.
0.
0.
0.
0.
0.
0.
0.
0.
0.
0.
0.
0.
0.
0.
0.
0.
0.
0.
0.
0.
0.
0.
0.
0.
0.
0.
0.
0.
-0.001
-0.004
-0.008
-0.011
-0.014
-0.018
-0.025
-0.026
-0.030
-0.032
-0.035
-0.036
-0.037
-0.041
-0.039
-0.030
-0.023
-0.017
-0.005
-0.008
-0.016
-0.019
-0.026
-0.030
-0.034
-0.034
-0.030
-0.022
-0.016
-0.007
-0.005
0.000
0.000
0.000
0.
0.
0.
0.
0.
0.
0.
0.
0.
0.
0.
0.
0.
0.
0.
0.
0.
0.
0.
0.
0.
0.
0.
0.
0.
0.
0.
0.
0.
0.000
0.002
-0.001
-0.007
-0.010
-0.015
-0.024
-0.029
-0.037
-0.039
-0.044
-0.047
-0.049
-0.050
-0.050
-0.048
-0.042
-0.032
-0.020
-0.013
-0.005
-0.005
-0.014
-0.018
-0.023
-0.031
-0.037
-0.039
-0.035
-0.028
-0.017
-0.009
-0.005
-0.001
0.000
0.001
0.
0.
0.
0.
0.
0.
0.
0.
0.
0.
0.
0.
0.
0.
0.
0.
0.
0.
0.
0.
0.
0.
0.
0.
0.
0.
0.
0.000
0.001
0.001
0.001
-0.006
-0.011
-0.016
-0.025
-0.034
-0.042
-0.049
-0.056
-0.061
-0.067
-0.066
-0.065
-0.063
-0.056
-0.048
-0.037
-0.022
-0.014
-0.005
-0.005
-0.008
-0.013
-0.020
-0.029
-0.038
-0.043
-0.040
-0.029
-0.019
-0.010
-0.005
-0.001
0.001
0.001
0.
0.
0.
0.
0.
0.
0.
0.
0.
0.
0.
0.
0.
0.
0.
0.
0.
0.
0.
0.
0.
0.
0.
0.
0.
0.
0.000
0.001
0.001
-0.001
-0.004
-0.012
-0.017
-0.026
-0.037
-0.045
-0.057
-0.065
-0.068
-0.076
-0.082
-0.080
-0.076
-0.070
-0.059
-0.047
-0.035
-0.023
-0.012
-0.004
-0.002
-0.007
-0.010
-0.015
-0.024
-0.036
-0.040
-0.038
-0.029
-0.017
-0.009
-0.003
-0.001
0.001
0.001
0.
0.
0.
0.
0.
0.
0.
0.
0.
0.
0.
0.
0.
0.
0.
0.
0.
0.
0.
0.
0.
0.
0.
0.
0.
0.
0.001
0.001
-0.001
-0.003
-0.008
-0.017
-0.026
-0.036
-0.046
-0.054
-0.063
-0.073
-0.080
-0.087
-0.091
-0.090
-0.080
-0.068
-0.053
-0.041
-0.030
-0.019
-0.010
-0.003
-0.001
0.000
-0.007
-0.012
-0.020
-0.028
-0.033
-0.031
-0.022
-0.014
-0.007
-0.003
0.000
0.001
0.001
0.
0.
0.
0.
0.
0.
0.
0.
0.
0.
0.
0.
0.
0.
0.
0.
0.
0.
0.
0.
0.
0.
0.
0.
0.
0.001
0.001
-0.001
-0.003
-0.009
-0.015
-0.030
-0.042
-0.054
-0.062
-0.066
-0.070
-0.076
-0.083
-0.093
-0.093
-0.087
-0.074
-0.059
-0.044
-0.032
-0.023
-0.014
-0.008
-0.003
-0.001
0.001
-0.002
-0.007
-0.014
-0.019
-0.021
-0.020
-0.015
-0.009
-0.004
-0.001
0.
0.001
0.001
0.
0.
0.
0.
0.
0.
0.
0.
0.
0.
0.
0.
0.
0.
0.
0.
0.
0.
0.
0.
0.
0.
0.
0.
0.
0.001
0.001
-0.002
-0.005
-0.015
-0.031
-0.054
-0.073
-0.086
-0.089
-0.086
-0.077
-0.078
-0.079
-0.084
-0.083
-0.072
-0.061
-0.048
-0.033
-0.024
-0.017
-0.010
-0.006
-0.001
0.002
0.001
-0.001
-0.003
-0.006
-0.008
-0.012
-0.010
-0.007
-0.004
-0.002
0.000
0.000
0.001
0.000
0.
0.
0.
0.
0.
0.
0.
0.
0.
0.
0.
0.
0.
0.
0.
0.
0.
0.
0.
0.
0.
0.
0.
0.
0.000
0.001
0.001
-0.003
-0.009
-0.023
-0.058
-0.098
-0.117
-0.122
-0.122
-0.112
-0.092
-0.078
-0.072
-0.069
-0.066
-0.054
-0.043
-0.032
-0.024
-0.016
-0.011
-0.006
0.000
0.001
0.001
0.001
0.000
-0.001
-0.002
-0.004
-0.005
-0.004
-0.003
-0.001
-0.001
0.000
0.001
0.001
0.
0.
0.
0.
0.
0.
0.
0.
0.
0.
0.
0.
0.
0.
0.
0.
0.
0.
0.
0.
0.
0.
0.
0.
0.
0.000
0.000
0.001
-0.003
-0.011
-0.029
-0.080
-0.145
-0.142
-0.130
-0.126
-0.121
-0.104
-0.077
-0.064
-0.057
-0.048
-0.039
-0.028
-0.021
-0.015
-0.010
-0.004
-0.001
0.
0.
0.001
0.
0.000
0.000
0.000
0.000
-0.001
-0.001
-0.001
0.000
0.000
0.001
0.001
0.
0.
0.
0.
0.
0.
0.
0.
0.
0.
0.
0.
0.
0.
0.
0.
0.
0.
0.
0.
0.
0.
0.
0.
0.
0.
0.000
0.000
0.001
-0.003
-0.010
-0.026
-0.066
-0.119
-0.127
-0.117
-0.111
-0.114
-0.098
-0.070
-0.053
-0.042
-0.038
-0.028
-0.019
-0.011
-0.006
0.000
0.000
0.
0.
0.
0.
0.001
0.000
0.000
0.000
0.000
0.000
0.001
0.001
0.001
0.000
0.001
0.
0.
0.
0.
0.
0.
0.
0.
0.
0.
0.
0.
0.
0.
0.
0.
0.
0.
0.
0.
0.
0.
0.
0.
0.
0.
0.
0.
0.001
0.001
-0.003
-0.008
-0.018
-0.041
-0.074
-0.098
-0.105
-0.104
-0.096
-0.080
-0.054
-0.044
-0.034
-0.026
-0.016
-0.011
-0.006
-0.001
0.000
0.000
0.
0.
0.
0.
0.
0.000
0.001
0.000
0.000
0.000
0.000
0.000
0.001
0.001
0.
0.
0.
0.
0.
0.
0.
0.
0.
0.
0.
0.
0.
0.
0.
0.
0.
0.
0.
0.
0.
0.
0.
0.
0.
0.
0.
0.
0.
0.001
0.000
-0.002
-0.005
-0.012
-0.025
-0.044
-0.068
-0.081
-0.082
-0.076
-0.058
-0.042
-0.033
-0.025
-0.017
-0.012
-0.009
-0.003
-0.002
0.000
0.
0.
0.
0.
0.
0.
0.
0.
0.
0.
0.001
0.001
0.001
0.
0.
0.
0.
0.
0.
0.
0.
0.
0.
0.
0.
0.
0.
0.
0.
0.
0.
0.
0.
0.
0.
0.
0.
0.
0.
0.
0.
0.
0.
0.
0.
0.001
0.000
-0.003
-0.008
-0.015
-0.024
-0.035
-0.046
-0.050
-0.046
-0.038
-0.029
-0.023
-0.018
-0.014
-0.009
-0.006
-0.002
0.000
0.000
0.
0.
0.
0.
0.
0.
0.
0.
0.
0.
0.
0.
0.
0.
0.
0.
0.
0.
0.
0.
0.
0.
0.
0.
0.
0.
0.
0.
0.
0.
0.
0.
0.
0.
0.
0.
0.
0.
0.
0.
0.
0.
0.
0.
0.
0.000
0.001
-0.003
-0.004
-0.008
-0.013
-0.018
-0.023
-0.026
-0.025
-0.022
-0.021
-0.016
-0.010
-0.008
-0.004
-0.003
-0.001
-0.001
-0.001
0.
0.
0.
0.
0.
0.
0.
0.
0.
0.
0.
0.
0.
0.
0.
0.
0.
0.
0.
0.
0.
0.
0.
0.
0.
0.
0.
0.
0.
0.
0.
0.
0.
0.
0.
0.
0.
0.
0.
0.
0.
0.
0.
0.
0.
0.
0.000
0.000
-0.003
-0.004
-0.005
-0.010
-0.012
-0.013
-0.012
-0.012
-0.009
-0.007
-0.005
-0.003
-0.002
-0.001
-0.001
-0.001
-0.001
0.
0.
0.
0.
0.
0.
0.
0.
0.
0.
0.
0.
0.
0.
0.
0.
0.
0.
0.
0.
0.
0.
0.
0.
0.
0.
0.
0.
0.
0.
0.
0.
0.
0.
0.
0.
0.
0.
0.
0.
0.
0.
0.
0.
0.
0.
0.
0.
0.000
-0.001
-0.002
-0.003
-0.003
-0.005
-0.006
-0.004
-0.002
-0.002
-0.001
-0.001
-0.001
-0.001
-0.001
-0.001
-0.001
0.
0.
0.
0.
0.
0.
0.
0.
0.
0.
0.
0.
0.
0.
0.
0.
0.
0.
0.
0.
0.
0.
0.
0.
0.
0.
0.
0.
0.
0.
0.
0.
0.
0.
0.
0.
0.
0.
0.
0.
0.
0.
0.
0.
0.
0.
0.
0.
0.
0.
-0.001
-0.001
-0.001
-0.001
-0.001
-0.001
0.
0.
0.
0.
0.
-0.001
-0.001
0.
0.
0.
0.
0.
0.
0.
0.
0.
0.
0.
0.
0.
0.
0.
0.
0.
0.
0.
0.
0.
0.
0.
0.
0.
0.
0.
0.
0.
0.
0.
0.
0.
0.
0.
0.
0.
0.
0.
0.
0.
0.
0.
0.
0.
0.
0.
0.
0.
0.
0.
0.
0.
0.
0.
0.
0.
0.
0.
0.
0.
0.
0.
0.
0.
0.
0.
0.
0.
0.
0.
0.
0.
0.
0.
0.
0.
0.
0.
0.
0.
0.
0.
0.
0.
0.
0.
0.
0.
0.
0.
0.
0.
0.
0.
0.
0.
0.
0.
0.
0.
0.
0.
0.
0.
0.
0.
0.
0.
0.
0.
0.
0.
0.
0.
0.
0.
0.
0.
0.
0.
0.
0.
0.
0.
0.
0.
0.
0.
0.
0.
0.
0.
0.
0.
0.
0.
0.
0.
0.
0.
0.
0.
0.
0.
0.
0.
0.
0.
0.
0.
0.
0.
0.
0.
0.
0.
0.
0.
0.
0.
0.
0.
0.
0.
0.
0.
0.
0.
0.
0.
0.
0.
0.
0.
0.
0.
0.
0.
0.
0.
0.
0.
0.
0.
0.
0.
0.
0.
0.
0.
0.
0.
0.
0.
0.
0.
0.
0.
0.
0.
0.
0.
0.
0.
0.
0.
0.
0.
0.
0.
0.
0.
0.
0.
0.
0.
0.
0.
0.
0.
0.
0.
0.
0.
0.
0.
0.
0.
0.
0.
0.
0.
0.
0.
0.
0.
0.
0.
0.
0.
0.
0.
0.
0.
0.
0.
0.
0.
0.
0.
0.
0.
0.
0.
0.
0.
0.
0.
0.
0.
0.
0.
0.
0.
0.
0.
0.
0.
0.
0.
0.
0.
0.
0.
0.
0.
0.
0.
0.
0.
0.
0.
0.
0.
0.
0.
0.
0.
0.
0.
0.
0.
0.
0.
0.
0.
0.
0.
0.
0.
0.
0.
0.
0.
0.
0.
0.
0.
0.
0.
0.
0.
0.
0.
0.
0.
0.
0.
0.
0.
0.
0.
0.
0.
0.
0.
0.
0.
0.
0.
0.
0.
0.
0.
0.
0.
0.
0.
0.
0.
0.
0.
0.
0.
0.
0.
0.
0.
0.
0.
0.
0.
0.
0.
0.
0.
0.
0.
0.
0.
0.
0.
0.
0.
0.
0.
0.
0.
0.
0.
0.
0.
0.
0.
0.
0.
0.
0.
0.
0.
0.
0.
0.
0.
0.
0.
0.
0.
0.
0.
0.
0.
0.
0.
0.
0.
0.
0.
0.
0.
0.
0.
0.
0.
0.
0.
0.
0.
0.
0.
0.
0.
0.
0.
0.
0.
0.
0.
0.
0.
0.
0.
0.
0.
0.
0.
0.
0.
0.
0.
0.
0.
0.
0.
0.
0.
0.
0.
0.
0.
0.
0.
0.
0.
0.
0.
0.
0.
0.
0.
0.
0.
0.
0.
0.
0.
0.
0.
0.
0.
0.
0.
0.
0.
0.
0.
0.
0.
0.
0.
0.
0.
0.
0.
0.
0.
0.
0.
0.
0.
0.
0.
0.
0.
0.
0.
0.
0.
0.
0.
0.
0.
0.
0.
0.
0.
0.
0.
0.
0.
0.
0.
0.
0.
0.
0.
0.
0.
0.
0.
0.
0.
0.
0.
0.
0.
0.
0.
0.
0.
0.
0.
0.
0.
0.
0.
0.
0.
0.
0.
0.
0.
0.
0.
0.
0.
0.
0.
0.
0.
0.
0.
0.
0.
0.
0.
0.
0.
0.
0.
0.
0.
0.
0.
0.
0.
0.
0.
0.
0.
0.
0.
0.
0.
0.
0.
0.
0.
0.
0.
0.
0.
0.
0.
0.
0.
0.
0.
0.
0.
0.
0.
0.
0.
0.
0.
0.
0.
0.
0.
0.
0.
0.
0.
0.
0.
0.
0.
0.
0.
0.
0.
0.
0.
0.
0.
0.
0.
0.
0.
0.
0.
0.
0.
0.
0.
0.
0.
0.
0.
0.
0.
0.
0.
0.
0.
0.
0.
0.
0.
0.
0.
0.
0.
0.
0.
0.
0.
0.
0.
0.
0.
0.
0.
0.
0.
0.
0.
0.
0.
0.
0.
0.
0.
0.
0.
0.
0.
0.
0.
0.
0.
0.
0.
0.
0.
0.
0.
0.
0.
0.
0.
0.
0.
0.
0.
0.
0.
0.
0.
0.
0.
0.
0.
0.
0.
0.
0.
0.
0.
0.
0.
0.
0.
0.
0.
0.
0.
0.
0.
0.
0.
0.
0.
0.
0.
0.
0.
0.
0.
0.
0.
0.
0.
0.
0.
0.
0.
0.
0.
0.
0.
0.
0.
0.
0.
0.
0.
0.
0.
0.
0.
0.
0.
0.
0.
0.
0.
0.
0.
0.
0.
0.
0.
0.
0.
0.
0.
0.
0.
0.
0.
0.
0.
0.
0.
0.
0.
0.
0.
0.
0.
0.
0.
0.
0.
0.
0.
0.
0.
0.
0.
0.
0.
0.
0.
0.
0.
0.
0.
0.
0.
0.
0.
0.
0.
0.
0.
0.
0.
0.
0.
0.
0.
0.
0.
0.
0.
0.
0.
0.
0.
0.
0.
0.
0.
0.
0.
0.
0.
0.
0.
0.
0.
0.
0.
0.
0.
0.
0.
0.
0.
0.
0.
0.
0.
0.
0.
0.
0.
0.
0.
0.
0.
0.
0.
0.
0.
0.
0.
0.
0.
0.
0.
0.
0.
0.
0.
0.
0.
0.
0.
0.
0.
0.
0.
0.
0.
0.
0.
0.
0.
0.
0.
0.
0.
0.
0.
0.
0.
0.
0.
0.
0.
0.
0.
0.
0.
0.
0.
0.
0.
0.
0.
0.
0.
0.
0.
0.
0.
0.
0.
0.
0.
0.
0.
0.
0.
0.
0.
0.
0.
0.
0.
0.
0.
0.
0.
0.
0.
0.
0.
0.
0.
0.
0.
0.
0.
0.
0.
0.
0.
0.
0.
0.
0.
0.
0.
0.
0.
0.
0.
0.
0.
0.
0.
0.
0.
0.
0.
0.
0.
0.
0.
0.
0.
0.
0.
0.
0.
0.
0.
0.
0.
0.
0.
0.
0.
0.
0.
0.
0.
0.
0.
0.
0.
0.
0.
0.
0.
0.
0.
0.
0.
0.
0.
0.
0.
0.
0.
0.
0.
0.
0.
0.
0.
0.
0.
0.
0.
0.
0.
0.
0.
0.
0.
0.
0.
0.
0.
0.
0.
0.
0.
0.
0.
0.
0.
0.
0.
0.
0.
0.
0.
0.
0.
0.
0.
0.
0.
0.
0.
0.
0.
0.
0.
0.
0.
0.
0.
0.
0.
0.
0.
0.
0.
0.
0.
0.
0.
0.
0.
0.
0.
0.
0.
0.
0.
0.
0.
0.
0.
0.
0.
0.
0.
0.
0.
0.
0.
0.
0.
0.
0.
0.
0.
0.
0.
0.
0.
0.
0.
0.
0.
0.
0.
0.
0.
0.
0.
0.
0.
0.
0.
0.
0.
0.
0.
0.
0.
0.
0.
0.
0.
0.
0.
0.
0.
0.
0.
0.
0.
0.
0.
0.
0.
0.
0.
0.
0.
0.
0.
0.
0.
0.
0.
0.
0.
0.
0.
0.
0.
0.
0.
0.
0.
0.
0.
0.
0.
0.
0.
0.
0.
0.
0.
0.
0.
0.
0.
0.
0.
0.
0.
0.
0.
0.
0.
0.
0.
0.
0.
0.
0.
0.
0.
0.
0.
0.
0.
0.
0.
0.
0.
0.
0.
0.
0.
0.
0.
0.
0.
0.
0.
0.
0.
0.
0.
0.
0.
0.
0.
0.
0.
0.
0.
0.
0.
0.
0.
0.
0.
0.
0.
0.
0.
0.
0.
0.
0.
0.
0.
0.
0.
0.
0.
0.
0.
0.
0.
0.
0.
0.
0.
0.
0.
0.
0.
0.
0.
0.
0.
0.
0.
0.
0.
0.
0.
0.
0.
0.
0.
0.
0.
0.
0.
0.
0.
0.
0.
0.
0.
0.
0.
0.
0.
0.
0.
0.
0.
0.
0.
0.
0.
0.
0.
0.
0.
0.
0.
0.
0.
0.
0.
0.
0.
0.
0.
0.
0.
0.
0.
0.
0.
0.
0.
0.
0.
0.
0.
0.
0.
0.
0.
0.
0.
0.
0.
0.
0.
0.
0.
0.
0.
0.
0.
0.
0.
0.
0.
0.
0.
0.
0.
0.
0.
0.
0.
0.
0.
0.
0.
0.
0.
0.
0.
0.
0.
0.
0.
0.
0.
0.
0.
0.
0.
0.
0.
0.
0.
0.
0.
0.
0.
0.
0.
0.
0.
0.
0.
0.
0.
0.
0.
0.
0.
0.
0.
0.
0.
0.
0.
0.
0.
0.
0.
0.
0.
0.
0.
0.
0.
0.
0.
0.
0.
0.
0.
0.
0.
0.
0.
0.
0.
0.
0.
0.
0.
0.
0.
0.
0.
0.
0.
0.
0.
0.
0.
0.
0.
0.
0.
0.
0.
0.
0.
0.
0.
0.
0.
0.
0.
0.
0.
0.
0.
0.
0.
0.
0.
0.
0.
0.
0.
0.
0.
0.
0.
0.
0.
0.
0.
0.
0.
0.
0.
0.
0.
0.
0.
0.
0.
0.
0.
0.
0.
0.
0.
0.
0.
0.
0.
0.
0.
0.
0.
0.
0.
0.
0.
0.
0.
0.
0.
0.
0.
0.
0.
0.
0.
0.
0.
0.
0.
0.
0.
0.
0.
0.
0.
0.
0.
0.
0.
0.
0.
0.
0.
0.
0.
0.
0.
0.
0.
0.
0.
0.
0.
0.
0.
0.
0.
0.
0.
0.
0.
0.
0.
0.
0.
0.
0.
0.
0.
0.
0.
0.
0.
0.
0.
0.
0.
0.
0.
0.
0.
0.
0.
0.
0.
0.
0.
0.
0.
0.
0.
0.
0.
0.
0.
0.
0.
0.
0.
0.
0.
0.
0.
0.
0.
0.
0.
0.
0.
0.
0.
0.
0.
0.
0.
0.
0.
0.
0.
0.
0.
0.
0.
0.
0.
0.
0.
0.
0.
0.
0.
0.
0.
0.
0.
0.
0.
0.
0.
0.
0.
0.
0.
0.
0.
0.
0.
0.
0.
0.
0.
0.
0.
0.
0.
0.
0.
0.
0.
0.
0.
0.
0.
0.
0.
0.
0.
0.
0.
0.
0.
0.
0.
0.
0.
0.
0.
0.
0.
0.
0.
0.
0.
0.
0.
0.
0.
0.
0.
0.
0.
0.
0.
0.
0.
0.
0.
0.
0.
0.
0.
0.
0.
0.
0.
0.
0.
0.
0.
0.
0.
0.
0.
0.
0.
0.
0.
0.
0.
0.
0.
0.
0.
0.
0.
0.
0.
-0.001
-0.001
-0.001
-0.001
-0.001
-0.001
0.
0.
0.
0.
0.
0.
0.
0.
0.
0.
0.
0.
0.
0.
0.
0.
0.
0.
0.
0.
0.
0.
0.
0.
0.
0.
0.
0.
0.
0.
0.
0.
0.
0.
0.
0.
0.
0.
0.
0.
0.
0.
0.
0.
0.
0.
0.
0.
0.
0.
0.
0.
0.
0.
0.
0.
0.
0.
-0.001
-0.003
-0.004
-0.003
-0.003
-0.002
-0.002
0.
0.
0.
0.
0.
0.
0.
0.
0.
0.
0.
0.
0.
0.
0.
0.
0.
0.
0.
0.
0.
0.
0.
0.
0.
0.
0.
0.
0.
0.
0.
0.
0.
0.
0.
0.
0.
0.
0.
0.
0.
0.
0.
0.
0.
0.
0.
0.
0.
0.
0.
0.
0.
0.
0.
0.000
0.000
0.000
-0.003
-0.006
-0.007
-0.007
-0.007
-0.006
-0.003
-0.002
0.
0.
0.
0.
0.
0.
0.
0.
0.
0.
0.
0.
0.
0.
0.
0.
0.
0.
0.
0.
0.
0.
0.
0.
-0.001
-0.001
-0.001
0.
-0.001
0.
0.000
0.
0.
0.
0.
0.
0.
0.
0.
0.
0.
0.
0.
0.
0.
0.
0.
0.
0.
0.
0.
0.
0.
0.000
-0.003
-0.003
-0.008
-0.012
-0.011
-0.015
-0.014
-0.013
-0.011
-0.006
-0.003
-0.002
0.
0.
0.
0.
0.
0.
0.
0.
0.
0.
0.
0.
0.
0.
0.
0.
0.
0.
0.
0.
0.
-0.001
-0.003
-0.004
-0.004
-0.002
-0.002
0.000
0.000
0.
0.000
0.000
-0.001
0.
0.
0.
0.
0.
0.
0.
0.
0.
0.
0.
0.
0.
0.
0.
0.
0.
0.
-0.003
-0.004
-0.005
-0.011
-0.016
-0.019
-0.023
-0.026
-0.024
-0.020
-0.015
-0.011
-0.006
-0.002
0.000
0.
0.
0.
0.
0.
0.
0.
0.
0.
0.
0.
0.
0.
0.
0.
0.
0.
0.
-0.002
-0.005
-0.006
-0.007
-0.008
-0.008
-0.008
-0.008
-0.007
-0.004
-0.003
-0.003
-0.002
-0.002
-0.001
0.
0.
0.
0.
0.
0.
0.
0.
0.
0.
0.
0.
0.
0.
0.
0.
-0.002
-0.005
-0.006
-0.011
-0.019
-0.025
-0.033
-0.034
-0.034
-0.034
-0.029
-0.023
-0.015
-0.010
-0.005
-0.001
0.
0.
0.
0.
0.
0.
0.
0.
0.
0.
0.
0.
0.
0.
0.
0.
0.
-0.002
-0.005
-0.008
-0.011
-0.015
-0.020
-0.023
-0.025
-0.024
-0.022
-0.020
-0.014
-0.010
-0.006
-0.003
-0.003
-0.002
0.
0.
0.
0.
0.
0.
0.
0.
0.
0.
0.
0.
0.
0.
0.
-0.004
-0.006
-0.013
-0.020
-0.029
-0.039
-0.046
-0.048
-0.049
-0.046
-0.040
-0.029
-0.018
-0.011
-0.006
-0.002
0.
0.
0.
0.
0.
0.
0.
0.
0.
0.
0.
0.
0.
0.
0.
0.000
-0.002
-0.005
-0.009
-0.015
-0.023
-0.036
-0.050
-0.065
-0.069
-0.065
-0.056
-0.048
-0.042
-0.031
-0.020
-0.011
-0.007
-0.003
-0.002
0.
0.
0.
0.
0.
0.
0.
0.
0.
0.
0.
0.
0.
-0.002
-0.006
-0.012
-0.018
-0.028
-0.046
-0.054
-0.062
-0.065
-0.063
-0.053
-0.045
-0.034
-0.022
-0.012
-0.006
-0.001
0.
0.
0.
0.
0.
0.
0.
0.
0.
0.
0.
0.
0.
0.
0.
-0.001
-0.003
-0.009
-0.017
-0.031
-0.054
-0.085
-0.117
-0.127
-0.124
-0.127
-0.129
-0.113
-0.094
-0.078
-0.053
-0.027
-0.012
-0.007
-0.003
-0.002
0.
0.
0.
0.
0.
0.
0.
0.
0.
0.
0.
0.
-0.003
-0.006
-0.014
-0.023
-0.039
-0.056
-0.072
-0.082
-0.085
-0.078
-0.065
-0.047
-0.033
-0.021
-0.010
-0.006
-0.001
0.
0.
0.
0.
0.
0.
0.
0.
0.
0.
0.000
0.001
0.001
0.001
0.001
-0.002
-0.007
-0.014
-0.030
-0.059
-0.088
-0.120
-0.105
0.405
2.196
0.374
-0.208
-0.170
-0.099
-0.115
-0.097
-0.058
-0.027
-0.012
-0.005
-0.003
0.
0.
0.
0.
0.
0.
0.
0.
0.
0.
0.
0.
-0.004
-0.006
-0.015
-0.026
-0.043
-0.062
-0.083
-0.098
-0.100
-0.090
-0.070
-0.046
-0.030
-0.018
-0.010
-0.006
-0.001
0.
0.
0.
0.
0.
0.
0.
0.
0.
0.000
0.001
0.001
0.001
-0.001
-0.001
-0.005
-0.010
-0.024
-0.049
-0.082
-0.040
2.075
8.185
16.607
154.052
15.564
-0.160
0.492
1.779
0.256
-0.109
-0.093
-0.047
-0.021
-0.010
-0.003
-0.001
0.
0.
0.
0.
0.
0.
0.
0.
0.
0.
0.
-0.003
-0.005
-0.014
-0.025
-0.040
-0.060
-0.081
-0.099
-0.101
-0.089
-0.069
-0.045
-0.026
-0.016
-0.008
-0.003
0.000
-0.001
0.000
0.000
0.000
0.
0.
0.
0.
0.
0.000
0.001
-0.001
-0.003
-0.005
-0.008
-0.012
-0.022
-0.042
-0.078
-0.108
1.217
130.750
1852.853
135.698
172.806
97.837
-0.231
1.777
11.621
6.981
0.349
-0.122
-0.074
-0.033
-0.013
-0.006
-0.002
0.
0.
0.
0.
0.
0.
0.
0.
0.
0.
0.
0.
-0.005
-0.012
-0.020
-0.032
-0.048
-0.066
-0.082
-0.088
-0.078
-0.058
-0.037
-0.021
-0.012
-0.005
-0.001
0.000
0.001
0.001
0.001
0.001
0.001
0.
0.
0.
0.
0.001
-0.002
-0.003
-0.009
-0.011
-0.014
-0.020
-0.038
-0.065
-0.102
-0.141
2.428
476.928
20682.869
427.926
14.467
1.816
-0.174
2.258
37.975
31.146
1.300
-0.149
-0.098
-0.048
-0.021
-0.008
-0.002
0.
0.
0.
0.
0.
0.
0.
0.
0.
0.
0.
0.
-0.004
-0.008
-0.016
-0.025
-0.034
-0.047
-0.058
-0.062
-0.055
-0.041
-0.024
-0.015
-0.008
-0.001
-0.001
0.000
0.
0.000
0.001
0.
0.001
0.000
0.
0.
0.
-0.002
-0.003
-0.009
-0.013
-0.020
-0.029
-0.043
-0.061
-0.086
-0.129
-0.189
0.216
21.369
140.000
22.176
9.106
2.461
2.940
2.649
7.250
5.755
0.166
-0.216
-0.137
-0.068
-0.030
-0.013
-0.004
0.
0.
0.
0.
0.
0.
0.
0.
0.
0.
0.
0.
0.
-0.006
-0.010
-0.016
-0.023
-0.029
-0.034
-0.036
-0.033
-0.022
-0.015
-0.008
-0.003
-0.001
0.000
0.001
0.000
0.001
0.001
0.001
0.001
0.000
0.
0.
0.
-0.004
-0.008
-0.014
-0.021
-0.034
-0.049
-0.067
-0.085
-0.111
-0.157
-0.235
-0.327
-0.355
0.038
-0.031
0.891
1.882
17.747
6.523
1.212
0.634
-0.146
-0.177
-0.161
-0.096
-0.043
-0.019
-0.006
-0.001
-0.001
0.
0.
0.
0.
0.
0.
0.
0.
0.
0.
0.
0.
-0.004
-0.009
-0.012
-0.015
-0.019
-0.018
-0.014
-0.011
-0.008
-0.002
0.000
0.000
0.001
0.001
0.000
0.001
0.001
0.001
0.001
0.000
0.
-0.002
-0.004
-0.006
-0.012
-0.021
-0.031
-0.048
-0.069
-0.088
-0.111
-0.139
-0.187
-0.259
-0.347
-0.659
-0.722
-0.771
-0.657
1.341
19.121
9.449
142.707
75.998
6.630
3.353
0.012
-0.108
-0.057
-0.023
-0.008
-0.003
-0.001
-0.001
0.
0.
0.
0.
0.
0.
0.
0.
0.
0.
0.
-0.001
-0.004
-0.006
-0.008
-0.009
-0.009
-0.008
-0.005
-0.002
0.000
0.000
0.001
0.
0.000
0.000
0.001
0.001
0.001
0.001
0.
-0.002
-0.002
-0.005
-0.007
-0.017
-0.025
-0.038
-0.060
-0.077
-0.099
-0.125
-0.163
-0.211
-0.260
-0.221
-0.155
-0.570
-0.673
-0.473
-0.265
0.469
10.707
1133.004
456.864
30.210
16.131
0.386
-0.118
-0.065
-0.029
-0.014
-0.007
-0.001
-0.001
-0.001
0.
0.
0.
0.
0.
0.
0.
0.
0.
0.
0.
0.
0.
-0.002
-0.002
-0.002
-0.002
-0.001
0.000
0.000
0.001
0.
0.
0.000
0.001
0.001
0.001
0.001
0.000
0.
-0.002
-0.003
-0.006
-0.008
-0.018
-0.029
-0.045
-0.066
-0.082
-0.103
-0.134
-0.172
-0.213
-0.237
-0.135
0.149
-0.148
-0.311
-0.297
-0.285
-0.297
0.794
21.257
18.454
6.029
2.125
-0.055
-0.113
-0.064
-0.032
-0.015
-0.008
-0.004
-0.001
-0.001
0.
0.
0.
0.
0.
0.
0.
0.
0.
0.
0.
0.
0.
0.
0.
0.000
0.000
0.000
0.000
0.001
0.
0.
0.
0.
0.000
0.000
0.000
0.000
0.
0.
-0.002
-0.003
-0.006
-0.010
-0.018
-0.027
-0.041
-0.060
-0.083
-0.100
-0.129
-0.160
-0.196
-0.217
-0.213
-0.167
-0.204
-0.211
-0.194
-0.194
-0.229
-0.236
-0.104
0.074
-0.043
-0.182
-0.152
-0.103
-0.053
-0.031
-0.020
-0.009
-0.005
-0.003
-0.001
0.
0.
0.
0.
0.
0.
0.
0.
0.
0.
0.
0.
0.
0.
0.
0.
0.
0.
0.
0.
0.
0.
0.
0.
0.
0.
0.
0.
0.
0.
-0.003
-0.003
-0.004
-0.010
-0.017
-0.026
-0.034
-0.048
-0.067
-0.083
-0.107
-0.137
-0.162
-0.194
-0.201
-0.198
-0.175
-0.152
-0.129
-0.128
-0.149
-0.189
-0.211
-0.217
-0.208
-0.173
-0.121
-0.072
-0.042
-0.028
-0.016
-0.009
-0.007
-0.004
-0.001
0.
0.
0.
0.
0.
0.
0.
0.
0.
0.
0.
0.
0.
0.
0.
0.
0.
0.
0.
0.
0.
0.
0.
0.
0.
0.
0.
0.
0.
0.
-0.002
-0.003
-0.004
-0.009
-0.013
-0.018
-0.026
-0.035
-0.045
-0.060
-0.078
-0.105
-0.130
-0.148
-0.161
-0.151
-0.124
-0.099
-0.087
-0.088
-0.099
-0.119
-0.136
-0.149
-0.136
-0.108
-0.079
-0.057
-0.037
-0.022
-0.015
-0.008
-0.007
-0.004
0.
0.
0.
0.
0.
0.
0.
0.
0.
0.
0.
0.
0.
0.
0.
0.
0.
0.
0.
0.
0.
0.
0.
0.
0.
0.
0.
0.
0.
0.
0.
-0.002
-0.004
-0.006
-0.008
-0.013
-0.017
-0.020
-0.027
-0.037
-0.047
-0.059
-0.073
-0.091
-0.104
-0.105
-0.091
-0.073
-0.065
-0.057
-0.065
-0.070
-0.083
-0.097
-0.100
-0.091
-0.075
-0.060
-0.045
-0.033
-0.017
-0.009
-0.008
-0.007
-0.001
0.
0.
0.
0.
0.
0.
0.
0.
0.
0.
0.
0.
0.
0.
0.
0.
0.
0.
0.
0.
0.
0.
0.
0.
0.
0.
0.
0.
0.
0.001
0.001
-0.001
-0.006
-0.009
-0.010
-0.011
-0.018
-0.023
-0.033
-0.036
-0.044
-0.052
-0.061
-0.068
-0.072
-0.065
-0.060
-0.049
-0.043
-0.047
-0.053
-0.060
-0.071
-0.083
-0.087
-0.081
-0.065
-0.053
-0.038
-0.025
-0.012
-0.007
-0.006
-0.004
0.
0.
0.
0.
0.
0.
0.
0.
0.
0.
0.
0.
0.
0.
0.
0.
0.
0.
0.
0.
0.
0.
0.
0.
0.
0.
0.
0.
0.
0.001
0.001
-0.001
-0.004
-0.008
-0.013
-0.018
-0.022
-0.029
-0.032
-0.036
-0.044
-0.051
-0.057
-0.065
-0.067
-0.064
-0.059
-0.048
-0.038
-0.035
-0.037
-0.042
-0.050
-0.064
-0.080
-0.087
-0.085
-0.069
-0.054
-0.032
-0.020
-0.011
-0.007
-0.004
-0.001
0.
0.
0.
0.
0.
0.
0.
0.
0.
0.
0.
0.
0.
0.
0.
0.
0.
0.
0.
0.
0.
0.
0.
0.
0.
0.
0.
0.
0.001
0.000
-0.001
-0.003
-0.009
-0.013
-0.020
-0.030
-0.038
-0.046
-0.052
-0.056
-0.056
-0.064
-0.072
-0.082
-0.083
-0.078
-0.068
-0.050
-0.035
-0.029
-0.027
-0.032
-0.043
-0.056
-0.076
-0.093
-0.093
-0.079
-0.056
-0.037
-0.022
-0.010
-0.006
-0.002
0.000
0.
0.
0.
0.
0.
0.
0.
0.
0.
0.
0.
0.
0.
0.
0.
0.
0.
0.
0.
0.
0.
0.
0.
0.
0.
0.
0.
0.
0.001
0.001
-0.001
-0.007
-0.013
-0.022
-0.034
-0.047
-0.065
-0.075
-0.083
-0.086
-0.092
-0.096
-0.106
-0.111
-0.103
-0.089
-0.080
-0.057
-0.033
-0.021
-0.024
-0.028
-0.036
-0.055
-0.079
-0.101
-0.107
-0.096
-0.072
-0.046
-0.025
-0.010
-0.005
0.000
0.000
0.001
0.
0.
0.
0.
0.
0.
0.
0.
0.
0.
0.
0.
0.
0.
0.
0.
0.
0.
0.
0.
0.
0.
0.
0.
0.
0.
0.002
0.001
0.001
-0.005
-0.013
-0.021
-0.033
-0.051
-0.074
-0.097
-0.107
-0.118
-0.127
-0.135
-0.142
-0.139
-0.135
-0.120
-0.097
-0.078
-0.056
-0.029
-0.019
-0.015
-0.021
-0.031
-0.049
-0.078
-0.104
-0.114
-0.107
-0.085
-0.053
-0.027
-0.011
-0.005
-0.001
0.000
0.001
0.
0.
0.
0.
0.
0.
0.
0.
0.
0.
0.
0.
0.
0.
0.
0.
0.
0.
0.
0.
0.
0.
0.
0.
0.
0.001
0.001
-0.001
-0.002
-0.011
-0.019
-0.032
-0.047
-0.070
-0.096
-0.121
-0.135
-0.155
-0.168
-0.172
-0.174
-0.165
-0.148
-0.129
-0.101
-0.076
-0.050
-0.025
-0.014
-0.011
-0.014
-0.023
-0.040
-0.071
-0.092
-0.099
-0.098
-0.084
-0.051
-0.024
-0.011
-0.003
-0.001
0.001
0.001
0.
0.
0.
0.
0.
0.
0.
0.
0.
0.
0.
0.
0.
0.
0.
0.
0.
0.
0.
0.
0.
0.
0.
0.
0.001
0.001
0.001
-0.002
-0.008
-0.018
-0.033
-0.049
-0.067
-0.087
-0.113
-0.136
-0.154
-0.180
-0.188
-0.181
-0.175
-0.167
-0.147
-0.120
-0.089
-0.061
-0.039
-0.020
-0.010
-0.007
-0.009
-0.015
-0.032
-0.059
-0.074
-0.077
-0.078
-0.070
-0.042
-0.019
-0.008
-0.002
-0.001
0.001
0.001
0.
0.
0.
0.
0.
0.
0.
0.
0.
0.
0.
0.
0.
0.
0.
0.
0.
0.
0.
0.
0.
0.
0.
0.
0.001
0.001
-0.001
-0.006
-0.014
-0.036
-0.060
-0.086
-0.105
-0.123
-0.132
-0.148
-0.160
-0.179
-0.181
-0.160
-0.148
-0.146
-0.127
-0.095
-0.065
-0.043
-0.027
-0.014
-0.007
-0.001
-0.002
-0.009
-0.021
-0.039
-0.053
-0.056
-0.061
-0.049
-0.028
-0.013
-0.005
-0.001
0.000
0.000
0.001
0.
0.
0.
0.
0.
0.
0.
0.
0.
0.
0.
0.
0.
0.
0.
0.
0.
0.
0.
0.
0.
0.
0.
0.000
0.001
0.001
-0.003
-0.011
-0.032
-0.082
-0.129
-0.136
-0.154
-0.175
-0.174
-0.160
-0.155
-0.164
-0.164
-0.150
-0.134
-0.116
-0.094
-0.064
-0.043
-0.028
-0.017
-0.009
-0.003
0.
0.001
-0.004
-0.010
-0.018
-0.027
-0.033
-0.034
-0.026
-0.015
-0.006
-0.002
0.000
0.000
0.001
0.
0.
0.
0.
0.
0.
0.
0.
0.
0.
0.
0.
0.
0.
0.
0.
0.
0.
0.
0.
0.
0.
0.
0.
0.001
0.001
0.000
-0.004
-0.017
-0.067
-0.294
-0.452
-0.251
-0.149
-0.175
-0.196
-0.187
-0.157
-0.143
-0.149
-0.138
-0.112
-0.089
-0.067
-0.043
-0.029
-0.018
-0.012
-0.006
-0.001
0.002
0.001
-0.001
-0.003
-0.007
-0.010
-0.012
-0.012
-0.009
-0.005
-0.002
0.000
0.000
0.001
0.000
0.
0.
0.
0.
0.
0.
0.
0.
0.
0.
0.
0.
0.
0.
0.
0.
0.
0.
0.
0.
0.
0.
0.
0.
0.001
0.001
-0.002
-0.007
-0.022
-0.100
-0.586
-0.597
-0.232
0.793
1.014
-0.105
-0.193
-0.158
-0.127
-0.117
-0.109
-0.085
-0.064
-0.044
-0.029
-0.019
-0.012
-0.006
-0.001
0.001
0.001
0.000
0.001
-0.001
-0.002
-0.003
-0.004
-0.004
-0.004
-0.002
-0.001
0.000
0.001
0.001
0.
0.
0.
0.
0.
0.
0.
0.
0.
0.
0.
0.
0.
0.
0.
0.
0.
0.
0.
0.
0.
0.
0.
0.
0.
0.001
0.001
-0.002
-0.005
-0.019
-0.074
-0.333
-0.543
-0.107
4.337
6.276
0.243
-0.185
-0.151
-0.112
-0.091
-0.077
-0.058
-0.042
-0.029
-0.019
-0.012
-0.002
0.001
0.
0.
0.000
0.001
0.000
0.000
0.000
0.
0.
-0.001
-0.001
0.000
0.001
0.001
0.001
0.
0.
0.
0.
0.
0.
0.
0.
0.
0.
0.
0.
0.
0.
0.
0.
0.
0.
0.
0.
0.
0.
0.
0.
0.
0.
0.000
0.001
-0.002
-0.004
-0.014
-0.040
-0.104
-0.169
-0.106
0.936
1.304
-0.045
-0.157
-0.126
-0.090
-0.071
-0.056
-0.043
-0.033
-0.022
-0.009
-0.003
0.000
0.001
0.
0.
0.
0.
0.001
0.000
0.000
0.000
0.000
0.000
0.000
0.000
0.001
0.001
0.
0.
0.
0.
0.
0.
0.
0.
0.
0.
0.
0.
0.
0.
0.
0.
0.
0.
0.
0.
0.
0.
0.
0.
0.
0.
0.
0.
0.001
0.001
-0.003
-0.010
-0.023
-0.048
-0.089
-0.114
-0.109
-0.110
-0.128
-0.117
-0.085
-0.066
-0.054
-0.044
-0.033
-0.020
-0.015
-0.008
-0.003
0.000
0.000
0.
0.
0.
0.
0.
0.
0.001
0.001
0.001
0.001
0.001
0.001
0.000
0.
0.
0.
0.
0.
0.
0.
0.
0.
0.
0.
0.
0.
0.
0.
0.
0.
0.
0.
0.
0.
0.
0.
0.
0.
0.
0.
0.
0.
0.001
0.000
-0.002
-0.005
-0.012
-0.025
-0.043
-0.071
-0.086
-0.091
-0.086
-0.071
-0.056
-0.047
-0.039
-0.029
-0.025
-0.018
-0.013
-0.007
-0.004
-0.001
0.000
0.
0.
0.
0.
0.
0.
0.
0.
0.
0.
0.
0.
0.
0.
0.
0.
0.
0.
0.
0.
0.
0.
0.
0.
0.
0.
0.
0.
0.
0.
0.
0.
0.
0.
0.
0.
0.
-0.002
-0.002
-0.002
-0.001
0.000
0.
0.001
-0.001
-0.003
-0.007
-0.014
-0.021
-0.032
-0.042
-0.045
-0.043
-0.039
-0.036
-0.031
-0.026
-0.021
-0.015
-0.012
-0.009
-0.005
-0.002
-0.001
-0.001
0.
0.
0.
0.
0.
0.
0.
0.
0.
0.
0.
0.
0.
0.
0.
0.
0.
0.
0.
0.
0.
0.
0.
0.
0.
0.
0.
0.
0.
0.
0.
0.
0.
0.
0.
0.
-0.001
-0.002
-0.002
-0.002
-0.002
0.000
0.
0.
0.001
-0.001
-0.003
-0.005
-0.011
-0.014
-0.017
-0.022
-0.022
-0.021
-0.020
-0.019
-0.015
-0.012
-0.013
-0.010
-0.005
-0.003
-0.001
-0.001
-0.001
0.
0.
0.
0.
0.
0.
0.
0.
0.
0.
0.
0.
0.
0.
0.
0.
0.
0.
0.
0.
0.
0.
0.
0.
0.
0.
0.
0.
0.
0.
0.
0.
0.
0.
0.
0.000
-0.002
-0.002
-0.002
-0.002
-0.002
0.000
0.
0.
0.
0.000
0.000
-0.003
-0.004
-0.005
-0.009
-0.010
-0.010
-0.009
-0.007
-0.006
-0.006
-0.007
-0.006
-0.004
-0.004
-0.002
-0.001
-0.001
-0.001
0.
0.
0.
0.
0.
0.
0.
0.
0.
0.
0.
0.
0.
0.
0.
0.
0.
0.
0.
0.
0.
0.
0.
0.
0.
0.
0.
0.
0.
0.
0.
0.
0.
0.
0.
0.000
-0.001
-0.002
-0.002
-0.002
-0.002
0.000
0.
0.
0.
0.
0.
0.
-0.001
-0.001
-0.001
-0.001
-0.002
-0.002
-0.002
-0.001
-0.002
-0.001
-0.002
-0.003
-0.003
-0.003
-0.002
-0.002
0.
0.
0.
0.
0.
0.
0.
0.
0.
0.
0.
0.
0.
0.
0.
0.
0.
0.
0.
0.
0.
0.
0.
0.
0.
0.
0.
0.
0.
0.
0.
0.
0.
0.
0.
0.
0.
0.000
-0.001
-0.002
-0.002
0.
0.
0.
0.
0.
0.
0.
0.
0.
0.
0.
0.
0.
0.
0.
0.
0.
0.000
0.000
-0.003
-0.003
-0.004
-0.003
-0.002
-0.002
0.
0.
0.
0.
0.
0.
0.
0.
0.
0.
0.
0.
0.
0.
0.
0.
0.
0.
0.
0.
0.
0.
0.
0.
0.
0.
0.
0.
0.
0.
0.
0.
0.
0.
0.
0.
0.
0.
0.
0.
0.
0.
0.
0.
0.
0.
0.
0.
0.
0.
0.
0.
0.
0.
0.
0.
0.
0.001
0.000
-0.002
-0.003
-0.003
-0.002
-0.003
-0.002
-0.001
0.
0.
0.
0.
0.
0.
0.
0.
0.
0.
0.
0.
0.
0.
0.
0.
0.
0.
0.
0.
0.
0.
0.
0.
0.
0.
0.
0.
0.
0.
0.
0.
0.
0.
0.
0.
0.
0.
0.
0.
0.
0.
0.
0.
0.
0.
0.
0.
0.
0.
0.
0.
0.
0.
0.
0.
0.000
0.
-0.002
-0.002
-0.003
-0.003
-0.003
-0.002
-0.001
0.
0.
0.
0.
0.
0.
0.
0.
0.
0.
0.
0.
0.
0.
0.
0.
0.
0.
0.
0.
0.
0.
0.
0.
0.
0.
0.
0.
0.
0.
0.
0.
0.
0.
0.
0.
0.
0.
0.
0.
0.
0.
0.
0.
0.
0.
0.
0.
0.
0.
0.
0.
0.
0.
0.
0.
0.
0.
-0.002
-0.002
-0.003
-0.003
-0.003
-0.002
-0.001
0.
0.
0.
0.
0.
0.
0.
0.
0.
0.
0.
0.
0.
0.
0.
0.
0.
0.
0.
0.
0.
0.
0.
0.
0.
0.
0.
0.
0.
0.
0.
0.
0.
0.
0.
0.
0.
0.
0.
0.
0.
0.
0.
0.
0.
0.
0.
0.
0.
0.
0.
0.
0.
0.
0.
0.
0.
0.000
-0.002
-0.002
-0.003
-0.003
-0.002
-0.002
0.
0.
0.
0.
0.
0.
0.
0.
0.
0.
0.
0.
0.
0.
0.
0.
0.
0.
0.
0.
0.
0.
0.
0.
0.
0.
0.
0.
0.
0.
0.
0.
0.
0.
0.
0.
0.
0.
0.
0.
0.
0.
0.
0.
0.
0.
0.
0.
0.
0.
0.
0.
0.
0.
0.
0.
0.
0.
0.
-0.001
-0.001
-0.002
-0.002
-0.002
0.
0.
0.
0.
0.
0.
0.
0.
0.
0.
0.
0.
0.
0.
0.
0.
0.
0.
0.
0.
0.
0.
0.
0.
0.
0.
0.
0.
0.
0.
0.
0.
0.
0.
0.
0.
0.
0.
0.
0.
0.
0.
0.
0.
0.
0.
0.
0.
0.
0.
0.
0.
0.
0.
0.
0.
0.
0.
0.
0.
0.
0.
0.000
0.
0.
0.
0.
0.
0.
0.
0.
0.
0.
0.
0.
0.
0.
0.
0.
0.
0.
0.
0.
0.
0.
0.
0.
0.
0.
0.
0.
0.
0.
0.
0.
0.
0.
0.
0.
0.
0.
0.
0.
0.
0.
0.
0.
0.
0.
0.
0.
0.
0.
0.
0.
0.
0.
0.
0.
0.
0.
0.
0.
0.
0.
0.
0.
0.
0.
0.
0.
0.
0.
0.
0.
0.
0.
0.
0.
0.
0.
0.
0.
0.
0.
0.
0.
0.
0.
0.
0.
0.
0.
0.
0.
0.
0.
0.
0.
0.
0.
0.
0.
0.
0.
0.
0.
0.
0.
0.
0.
0.
0.
0.
0.
0.
0.
0.
0.
0.
0.
0.
0.
0.
0.
0.
0.
0.
0.
0.
0.
0.
0.
0.
0.
0.
0.
0.
0.
0.
0.
0.
0.
0.
0.
0.
0.
0.
0.
0.
0.
0.
0.
0.
0.
0.
0.
0.
0.
0.
0.
0.
0.
0.
0.
0.
0.
0.
0.
0.
0.
0.
0.
0.
0.
0.
0.
0.
0.
0.
0.
0.
0.
0.
0.
0.
0.
0.
0.
0.
0.
0.
0.
0.
0.
0.
0.
0.
0.
0.
0.
0.
0.
0.
0.
0.
0.
0.
0.
0.
0.
0.
0.
0.
0.
0.
0.
0.
0.
0.
0.
0.
0.
0.
0.
0.
0.
0.
0.
0.
0.
0.
0.
0.
0.
0.
0.
0.
0.
0.
0.
0.
0.
0.
0.
0.
0.
0.
0.
0.
0.
0.
0.
0.
0.
0.
0.
0.
0.
0.
0.
0.
0.
0.
0.
0.
0.
0.
0.
0.
0.
0.
0.
0.
0.
0.
0.
0.
0.
0.
0.
0.
0.
0.
0.
0.
0.
0.
0.
0.
0.
0.
0.
0.
0.
0.
0.
0.
0.
0.
0.
0.
0.
0.
0.
0.
0.
0.
0.
0.
0.
0.
0.
0.
0.
0.
0.
0.
0.
0.
0.
0.
0.
0.
0.
0.
0.
0.
0.
0.
0.
0.
0.
0.
0.
0.
0.
0.
0.
0.
0.
0.
0.
0.
0.
0.
0.
0.
0.
0.
0.
0.
0.
0.
0.
0.
0.
0.
0.
0.
0.
0.
0.
0.
0.
0.
0.
0.
0.
0.
0.
0.
0.
0.
0.
0.
0.
0.
0.
0.
0.
0.
0.
0.
0.
0.
0.
0.
0.
0.
0.
0.
0.
0.
0.
0.
0.
0.
0.
0.
0.
0.
0.
0.
0.
0.
0.
0.
0.
0.
0.
0.
0.
0.
0.
0.
0.
0.
0.
0.
0.
0.
0.
0.
0.
0.
0.
0.
0.
0.
0.
0.
0.
0.
0.
0.
0.
0.
0.
0.
0.
0.
0.
0.
0.
0.
0.
0.
0.
0.
0.
0.
0.
0.
0.
0.
0.
0.
0.
0.
0.
0.
0.
0.
0.
0.
0.
0.
0.
0.
0.
0.
0.
0.
0.
0.
0.
0.
0.
0.
0.
0.
0.
0.
0.
0.
0.
0.
0.
0.
0.
0.
0.
0.
0.
0.
0.
0.
0.
0.
0.
0.
0.
0.
0.
0.
0.
0.
0.
0.
0.
0.
0.
0.
0.
0.
0.
0.
0.
0.
0.
0.
0.
0.
0.
0.
0.
0.
0.
0.
0.
0.
0.
0.
0.
0.
0.
0.
0.
0.
0.
0.
0.
0.
0.
0.
0.
0.
0.
0.
0.
0.
0.
0.
0.
0.
0.
0.
0.
0.
0.
0.
0.
0.
0.
0.
0.
0.
0.
0.
0.
0.
0.
0.
0.
0.
0.
0.
0.
0.
0.
0.
0.
0.
0.
0.
0.
0.
0.
0.
0.
0.
0.
0.
0.
0.
0.
0.
0.
0.
0.
0.
0.
0.
0.
0.
0.
0.
0.
0.
0.
0.
0.
0.
0.
0.
0.
0.
0.
0.
0.
0.
0.
0.
0.
0.
0.
0.
0.
0.
0.
0.
0.
0.
0.
0.
0.
0.
0.
0.
0.
0.
0.
0.
0.
0.
0.
0.
0.
0.
0.
0.
0.
0.
0.
0.
0.
0.
0.
0.
0.
0.
0.
0.
0.
0.
0.
0.
0.
0.
0.
0.
0.
0.
0.
0.
0.
0.
0.
0.
0.
0.
0.
0.
0.
0.
0.
0.
0.
0.
0.
0.
0.
0.
0.
0.
0.
0.
0.
0.
0.
0.
0.
0.
0.
0.
0.
0.
0.
0.
0.
0.
0.
0.
0.
0.
0.
0.
0.
0.
0.
0.
0.
0.
0.
0.
0.
0.
0.
0.
0.
0.
0.
0.
0.
0.
0.
0.
0.
0.
0.
0.
0.
0.
0.
0.
0.
0.
0.
0.
0.
0.
0.
0.
0.
0.
0.
0.
0.
0.
0.
0.
0.
0.
0.
0.
0.
0.
0.
0.
0.
0.
0.
0.
0.
0.
0.
0.
0.
0.
0.
0.
0.
0.
0.
0.
0.
0.
0.
0.
0.
0.
0.
0.
0.
0.
0.
0.
0.
0.
0.
0.
0.
0.
0.
0.
0.
0.
0.
0.
0.
0.
0.
0.
0.
0.
0.
0.
0.
0.
0.
0.
0.
0.
0.
0.
0.
0.
0.
0.
0.
0.
0.
0.
0.
0.
0.
0.
0.
0.
0.
0.
0.
0.
0.
0.
0.
0.
0.
0.
0.
0.
0.
0.
0.
0.
0.
0.
0.
0.
0.
0.
0.
0.
0.
0.
0.
0.
0.
0.
0.
0.
0.
0.
0.
0.
0.
0.
0.
0.
0.
0.
0.
0.
0.
0.
0.
0.
0.
0.
0.
0.
0.
0.
0.
0.
0.
0.
0.
0.
0.
0.
0.
0.
0.
0.
0.
0.
0.
0.
0.
0.
0.
0.
0.
0.
0.
0.
0.
0.
0.
0.
0.
0.
0.
0.
0.
0.
0.
0.
0.
0.
0.
0.
0.
0.
0.
0.
0.
0.
0.
0.
0.
0.
0.
0.
0.
0.
0.
0.
0.
0.
0.
0.
0.
0.
0.
0.
0.
0.
0.
0.
0.
0.
0.
0.
0.
0.
0.
0.
0.
0.
0.
0.
0.
0.
0.
0.
0.
0.
0.
0.
0.
0.
0.
0.
0.
0.
0.
0.
0.
0.
0.
0.
0.
0.
0.
0.
0.
0.
0.
0.
0.
0.
0.
0.
0.
0.
0.
0.
0.
0.
0.
0.
0.
0.
0.
0.
0.
0.
0.
0.
0.
0.
0.
0.
0.
0.
0.
0.
0.
0.
0.
0.
0.
0.
0.
0.
0.
0.
0.
0.
0.
0.
0.
0.
0.
0.
0.
0.
0.
0.
0.
0.
0.
0.
0.
0.
0.
0.
0.
0.
0.
0.
0.
0.
0.
0.
0.
0.
0.
0.
0.
0.
0.
0.
0.
0.
0.
0.
0.
0.
0.
0.
0.
0.
0.
0.
0.
0.
0.
0.
0.
0.
0.
0.
0.
0.
0.
0.
0.
0.
0.
0.
0.
0.
0.
0.
0.
0.
0.
0.
0.
0.
0.
0.
0.
0.
0.
0.
0.
0.
0.
0.
0.
0.
0.
0.
0.
0.
0.
0.
0.
0.
0.
0.
0.
0.
0.
0.
0.
0.
0.
0.
-0.001
-0.001
-0.001
-0.001
-0.001
0.
0.
0.
0.
0.
0.
0.
0.
0.
0.
0.
0.
0.
0.
0.
0.
0.
0.
0.
0.
0.
0.
0.
0.
0.
0.
0.
0.
0.
0.
0.
0.
0.
0.
0.
0.
0.
0.
0.
0.
0.
0.
0.
0.
0.
0.
0.
0.
0.
0.
0.
0.
0.
0.
0.
0.
0.
0.
0.000
0.000
-0.001
-0.003
-0.004
-0.003
-0.003
-0.003
0.
0.
0.
0.
0.
0.
0.
0.
0.
0.
0.
0.
0.
0.
0.
0.
0.
0.
0.
0.
0.
0.
0.
0.
0.
0.
0.
0.
0.
0.
0.
0.
0.
0.
0.
0.
0.
0.
0.
0.
0.
0.
0.
0.
0.
0.
0.
0.
0.
0.
0.
0.
0.
0.
0.
0.001
0.001
0.000
-0.004
-0.007
-0.008
-0.011
-0.011
-0.010
-0.006
-0.004
-0.002
0.
0.
0.
0.
0.
0.
0.
0.
0.
0.
0.
0.
0.
0.
0.
0.
0.
0.
0.
0.
0.
0.
0.
0.
0.
0.
0.
0.
0.
0.
0.
0.
0.
0.
0.
0.
0.
0.
0.
0.
0.
0.
0.
0.
0.
0.
0.
0.
0.
0.
0.
0.
0.001
0.001
0.000
-0.007
-0.014
-0.019
-0.020
-0.017
-0.018
-0.017
-0.014
-0.010
-0.004
-0.002
0.
0.000
0.
0.
0.
0.
0.
0.
0.
0.
0.
0.
0.
0.
0.
0.
0.
0.
0.
0.
0.
0.
0.
-0.001
-0.001
0.000
0.
0.
-0.001
-0.001
0.000
0.
0.
0.
0.
0.
0.
0.
0.
0.
0.
0.
0.
0.
0.
0.
0.
0.
0.
0.
0.000
-0.001
-0.004
-0.006
-0.016
-0.023
-0.028
-0.033
-0.035
-0.030
-0.029
-0.026
-0.017
-0.011
-0.003
-0.001
0.
0.000
0.
0.
0.
0.
0.
0.
0.
0.
0.
0.
0.
0.
0.
0.
0.
0.
0.
0.
0.000
-0.003
-0.004
-0.004
-0.002
-0.002
0.000
0.000
0.000
0.000
0.000
-0.001
0.
0.
0.
0.
0.
0.
0.
0.
0.
0.
0.
0.
0.
0.
0.
0.
-0.001
-0.002
-0.005
-0.009
-0.017
-0.031
-0.039
-0.044
-0.049
-0.050
-0.054
-0.050
-0.041
-0.029
-0.018
-0.009
-0.002
0.000
0.000
0.
0.
0.
0.
0.
0.
0.
0.
0.
0.
0.
0.
0.
0.
0.000
0.000
-0.003
-0.006
-0.007
-0.008
-0.008
-0.010
-0.011
-0.011
-0.008
-0.005
-0.003
-0.003
-0.002
-0.002
-0.002
-0.001
0.
0.
0.
0.
0.
0.
0.
0.
0.
0.
0.
0.
0.
-0.001
-0.001
-0.005
-0.011
-0.020
-0.031
-0.048
-0.059
-0.069
-0.075
-0.078
-0.080
-0.076
-0.061
-0.041
-0.024
-0.013
-0.005
0.000
0.000
0.
0.
0.
0.
0.
0.
0.
0.
0.
0.
0.
-0.001
0.
-0.002
-0.003
-0.006
-0.009
-0.010
-0.014
-0.017
-0.024
-0.027
-0.031
-0.030
-0.027
-0.025
-0.019
-0.013
-0.009
-0.006
-0.003
-0.002
0.000
0.
0.
0.
0.
0.
0.
0.
0.
0.
0.
0.
0.
-0.001
-0.005
-0.007
-0.018
-0.030
-0.049
-0.069
-0.087
-0.099
-0.108
-0.109
-0.106
-0.096
-0.077
-0.053
-0.032
-0.018
-0.009
-0.001
0.
0.
0.
0.
0.
0.
0.
0.
0.
0.
0.000
0.000
0.000
-0.002
-0.003
-0.006
-0.010
-0.014
-0.022
-0.032
-0.046
-0.065
-0.081
-0.085
-0.084
-0.076
-0.070
-0.061
-0.046
-0.026
-0.014
-0.009
-0.003
-0.003
0.
0.
0.
0.
0.
0.
0.
0.
0.
0.
0.
0.
-0.001
-0.006
-0.012
-0.025
-0.044
-0.068
-0.096
-0.121
-0.141
-0.151
-0.142
-0.127
-0.110
-0.085
-0.059
-0.035
-0.021
-0.009
-0.002
0.
0.
0.
0.
0.
0.
0.
0.
0.000
-0.001
-0.001
-0.002
-0.003
-0.003
-0.006
-0.009
-0.015
-0.023
-0.043
-0.067
-0.104
-0.133
-0.133
-0.088
-0.147
-0.162
-0.143
-0.116
-0.098
-0.076
-0.038
-0.017
-0.009
-0.003
-0.002
0.
0.
0.
0.
0.
0.
0.
0.
0.
0.
0.
-0.001
-0.006
-0.016
-0.031
-0.050
-0.084
-0.117
-0.148
-0.174
-0.184
-0.174
-0.146
-0.112
-0.079
-0.053
-0.032
-0.020
-0.010
-0.002
-0.001
0.000
0.
0.
0.
0.
0.
0.
-0.001
-0.001
-0.002
-0.002
-0.004
-0.004
-0.007
-0.011
-0.021
-0.042
-0.076
-0.113
-0.116
0.023
5.017
35.535
5.049
-0.170
0.782
2.070
0.128
-0.112
-0.084
-0.039
-0.014
-0.007
-0.003
0.
0.
0.
0.
0.
0.
0.
0.
0.
0.
0.
-0.001
-0.006
-0.017
-0.033
-0.054
-0.089
-0.129
-0.166
-0.177
-0.176
-0.171
-0.146
-0.112
-0.073
-0.046
-0.029
-0.015
-0.009
0.000
0.000
0.001
0.001
0.001
0.000
0.
0.
0.001
-0.001
-0.002
-0.002
-0.005
-0.008
-0.009
-0.016
-0.024
-0.043
-0.073
-0.107
0.049
6.284
32.842
650.396
100012.305
1416.057
1.971
122.190
614.756
15.729
0.176
-0.121
-0.069
-0.027
-0.011
-0.005
-0.002
0.
0.
0.
0.
0.
0.
0.
0.
0.
0.
0.
-0.006
-0.016
-0.029
-0.050
-0.085
-0.124
-0.163
-0.166
-0.103
-0.102
-0.132
-0.102
-0.062
-0.037
-0.021
-0.011
-0.004
-0.001
0.000
0.001
0.000
0.001
0.001
0.000
0.
0.001
-0.001
-0.004
-0.007
-0.011
-0.013
-0.020
-0.024
-0.042
-0.068
-0.111
-0.151
3.448
1040.885
100141.047
12886.110
101486.938
100873.820
117.242
627.127
7386.811
685.985
8.929
-0.090
-0.097
-0.047
-0.015
-0.008
-0.002
0.
0.
0.
0.
0.
0.
0.
0.
0.
0.
0.
-0.004
-0.012
-0.025
-0.040
-0.066
-0.104
-0.145
-0.154
-0.115
-0.106
-0.110
-0.086
-0.048
-0.028
-0.013
-0.006
-0.002
-0.003
-0.003
-0.001
0.001
0.001
0.000
0.001
0.
0.001
-0.002
-0.004
-0.012
-0.016
-0.025
-0.033
-0.048
-0.068
-0.098
-0.157
-0.202
7.271
8488.012
100161.664
23343.441
2161.973
215.373
59.151
122.597
75910.922
34951.879
45.434
-0.007
-0.132
-0.067
-0.030
-0.013
-0.003
0.
0.
0.
0.
0.
0.
0.
0.
0.
0.
0.
-0.003
-0.007
-0.018
-0.030
-0.046
-0.071
-0.102
-0.121
-0.117
-0.104
-0.086
-0.059
-0.033
-0.021
-0.007
-0.002
-0.001
-0.003
-0.003
-0.001
0.001
0.001
0.001
0.001
0.000
-0.001
-0.006
-0.012
-0.020
-0.030
-0.040
-0.055
-0.079
-0.100
-0.140
-0.212
-0.294
0.782
99.550
1231.086
468.300
11361.854
459.143
1118.529
601.944
864.423
565.246
8.311
-0.211
-0.183
-0.097
-0.042
-0.019
-0.006
-0.002
-0.001
-0.001
0.
0.
0.
0.
0.
0.
0.
0.
0.
-0.004
-0.012
-0.020
-0.029
-0.041
-0.058
-0.074
-0.080
-0.071
-0.053
-0.033
-0.019
-0.010
-0.002
-0.001
-0.001
-0.002
-0.002
-0.001
-0.001
0.001
0.001
0.001
-0.002
-0.006
-0.008
-0.018
-0.027
-0.044
-0.068
-0.088
-0.113
-0.144
-0.191
-0.267
-0.361
-0.396
0.992
367.511
291.282
154.541
118.566
24639.809
1316.221
38.272
10.298
2.335
0.987
-0.141
-0.127
-0.065
-0.027
-0.012
-0.003
-0.002
-0.001
-0.001
0.
0.
0.
0.
0.
0.
0.
0.
0.
-0.006
-0.010
-0.018
-0.024
-0.031
-0.036
-0.041
-0.036
-0.027
-0.018
-0.009
-0.006
0.000
0.000
-0.001
-0.001
-0.001
-0.001
-0.001
0.001
0.001
-0.001
-0.003
-0.008
-0.016
-0.028
-0.039
-0.066
-0.087
-0.108
-0.125
-0.172
-0.238
-0.327
-0.376
0.126
2.896
6657.529
3954.958
2.362
106.017
48766.555
1389.299
8824.663
2709.532
643.382
476.432
3.933
-0.140
-0.089
-0.043
-0.019
-0.009
-0.004
-0.003
-0.001
-0.001
0.
0.
0.
0.
0.
0.
0.
0.
0.
-0.004
-0.009
-0.013
-0.016
-0.017
-0.016
-0.015
-0.012
-0.008
-0.003
0.001
0.001
0.002
0.000
-0.001
-0.001
-0.001
0.001
0.001
-0.001
-0.002
-0.004
-0.012
-0.024
-0.033
-0.050
-0.079
-0.099
-0.029
0.077
-0.136
-0.271
-0.339
-0.135
9.757
67.308
15.886
2.018
-0.337
1.876
28.746
113.789
100141.320
143418.672
48028.582
30168.232
19.161
-0.121
-0.101
-0.052
-0.028
-0.016
-0.008
-0.006
-0.003
-0.001
0.
0.
0.
0.
0.
0.
0.
0.
0.
0.
-0.002
-0.005
-0.006
-0.007
-0.007
-0.005
-0.004
-0.001
0.000
0.000
0.002
0.000
0.001
0.001
0.001
0.001
0.001
0.001
-0.002
-0.003
-0.008
-0.014
-0.026
-0.040
-0.056
-0.086
-0.101
0.006
0.182
-0.113
-0.271
-0.191
0.483
17.562
140.376
22.856
0.176
-0.406
-0.421
-0.316
5.376
322.608
1467.053
562.832
158.099
2.180
-0.166
-0.102
-0.055
-0.033
-0.021
-0.012
-0.007
-0.003
-0.001
0.
0.
0.
0.
0.
0.
0.
0.
0.
0.
0.
0.
0.
-0.001
-0.001
0.000
0.000
0.000
0.000
0.001
0.
0.001
0.000
0.001
0.001
0.001
0.001
-0.001
-0.002
-0.006
-0.009
-0.014
-0.027
-0.040
-0.055
-0.082
-0.104
-0.109
-0.109
-0.198
-0.247
0.224
1.557
3.186
8.057
1.963
-0.229
-0.296
-0.292
-0.319
-0.263
1.301
6.025
3.329
0.383
-0.206
-0.161
-0.091
-0.056
-0.037
-0.024
-0.014
-0.010
-0.005
-0.001
0.
0.
0.
0.
0.
0.
0.
0.
0.
0.
0.
0.
0.
0.001
0.001
0.001
0.001
0.001
0.
0.
0.
0.
0.001
0.001
0.
0.001
0.001
-0.001
-0.003
-0.006
-0.009
-0.016
-0.027
-0.036
-0.047
-0.067
-0.094
-0.116
-0.148
-0.192
-0.226
-0.019
0.476
0.209
-0.029
-0.232
-0.247
-0.208
-0.197
-0.230
-0.282
-0.317
-0.291
-0.284
-0.256
-0.206
-0.131
-0.081
-0.053
-0.039
-0.022
-0.015
-0.010
-0.005
-0.002
0.
0.
0.
0.
0.
0.
0.
0.
0.
0.
0.
0.
0.
0.
0.
0.
0.
0.
0.
0.
0.
0.
0.
0.000
0.000
0.000
0.000
0.
-0.003
-0.006
-0.008
-0.013
-0.024
-0.033
-0.042
-0.052
-0.065
-0.092
-0.116
-0.154
-0.185
-0.207
-0.209
-0.240
-0.244
-0.219
-0.184
-0.145
-0.144
-0.170
-0.222
-0.276
-0.286
-0.253
-0.198
-0.144
-0.101
-0.073
-0.051
-0.034
-0.023
-0.015
-0.010
-0.007
-0.001
0.
0.
0.
0.
0.
0.
0.
0.
0.
0.
0.
0.
0.
0.
0.
0.
0.
0.
0.
0.
0.
0.
0.
0.
0.
0.
0.001
0.001
-0.002
-0.005
-0.009
-0.013
-0.022
-0.030
-0.034
-0.046
-0.056
-0.068
-0.086
-0.102
-0.136
-0.168
-0.191
-0.200
-0.187
-0.149
-0.116
-0.110
-0.116
-0.137
-0.171
-0.200
-0.203
-0.182
-0.146
-0.113
-0.084
-0.064
-0.048
-0.030
-0.019
-0.013
-0.009
-0.006
0.
0.
0.
0.
0.
0.
0.
0.
0.
0.
0.
0.
0.
0.
0.
0.
0.
0.
0.
0.
0.
0.
0.
0.
0.
0.
0.001
0.000
0.000
-0.003
-0.005
-0.012
-0.017
-0.021
-0.033
-0.040
-0.047
-0.052
-0.062
-0.072
-0.085
-0.102
-0.123
-0.136
-0.133
-0.112
-0.094
-0.084
-0.090
-0.104
-0.127
-0.150
-0.174
-0.181
-0.166
-0.137
-0.103
-0.076
-0.056
-0.038
-0.022
-0.015
-0.009
-0.007
-0.003
0.
0.
0.
0.
0.
0.
0.
0.
0.
0.
0.
0.
0.
0.
0.
0.
0.
0.
0.
0.
0.
0.
0.
0.
0.
0.001
0.000
0.000
-0.002
-0.003
-0.011
-0.016
-0.024
-0.032
-0.044
-0.053
-0.058
-0.064
-0.067
-0.080
-0.097
-0.114
-0.122
-0.124
-0.117
-0.102
-0.080
-0.072
-0.072
-0.089
-0.111
-0.144
-0.175
-0.186
-0.176
-0.152
-0.114
-0.077
-0.047
-0.030
-0.020
-0.010
-0.008
-0.004
0.
0.
0.
0.
0.
0.
0.
0.
0.
0.
0.
0.
0.
0.
0.
0.
0.
0.
0.
0.
0.
0.
0.
0.
0.
0.
0.000
0.000
0.000
-0.002
-0.009
-0.016
-0.025
-0.043
-0.059
-0.076
-0.088
-0.095
-0.099
-0.105
-0.120
-0.138
-0.143
-0.139
-0.129
-0.134
-0.136
-0.091
-0.065
-0.060
-0.069
-0.095
-0.136
-0.178
-0.197
-0.197
-0.179
-0.138
-0.086
-0.048
-0.028
-0.013
-0.005
-0.004
-0.001
0.
0.
0.
0.
0.
0.
0.
0.
0.
0.
0.
0.
0.
0.
0.
0.
0.
0.
0.
0.
0.
0.
0.
0.
0.
0.001
0.000
0.001
-0.001
-0.006
-0.016
-0.027
-0.043
-0.070
-0.100
-0.117
-0.132
-0.144
-0.159
-0.170
-0.177
-0.184
-0.167
-0.077
-0.007
-0.114
-0.143
-0.099
-0.058
-0.046
-0.055
-0.080
-0.126
-0.175
-0.192
-0.192
-0.179
-0.146
-0.101
-0.058
-0.027
-0.013
-0.004
-0.002
0.000
0.
0.
0.
0.
0.
0.
0.
0.
0.
0.
0.
0.
0.
0.
0.
0.
0.
0.
0.
0.
0.
0.
0.
0.
0.
0.001
0.001
0.001
-0.004
-0.014
-0.024
-0.039
-0.069
-0.103
-0.136
-0.153
-0.170
-0.204
-0.227
-0.239
-0.233
-0.177
-0.139
0.018
0.163
-0.072
-0.109
-0.078
-0.046
-0.036
-0.042
-0.065
-0.115
-0.165
-0.171
-0.119
-0.117
-0.138
-0.107
-0.066
-0.028
-0.011
-0.002
0.001
0.000
0.
0.
0.
0.
0.
0.
0.
0.
0.
0.
0.
0.
0.
0.
0.
0.
0.
0.
0.
0.
0.
0.
0.
0.
0.001
0.002
0.002
0.
-0.010
-0.019
-0.037
-0.056
-0.091
-0.134
-0.167
-0.182
-0.155
-0.224
-0.276
-0.241
-0.216
-0.089
-0.075
-0.127
-0.080
-0.116
-0.092
-0.057
-0.032
-0.026
-0.031
-0.053
-0.108
-0.192
-0.096
0.234
0.047
-0.120
-0.112
-0.066
-0.025
-0.009
-0.002
0.001
0.000
0.
0.
0.
0.
0.
0.
0.
0.
0.
0.
0.
0.
0.
0.
0.
0.
0.
0.
0.
0.
0.
0.
0.
0.001
0.002
0.001
0.000
-0.006
-0.014
-0.033
-0.055
-0.087
-0.125
-0.170
-0.202
-0.225
-0.221
-0.266
-0.198
0.864
0.926
-0.100
-0.183
-0.188
-0.150
-0.110
-0.074
-0.039
-0.019
-0.014
-0.017
-0.035
-0.098
-0.258
-0.059
0.423
0.095
-0.173
-0.110
-0.052
-0.019
-0.006
-0.001
0.001
0.001
0.
0.
0.
0.
0.
0.
0.
0.
0.
0.
0.
0.
0.
0.
0.
0.
0.
0.
0.
0.
0.
0.
0.001
0.001
0.001
0.002
-0.002
-0.010
-0.030
-0.059
-0.093
-0.131
-0.178
-0.223
-0.254
-0.267
-0.296
-0.306
0.112
6.450
6.465
0.201
-0.206
-0.171
-0.123
-0.081
-0.048
-0.025
-0.012
-0.006
-0.010
-0.020
-0.059
-0.146
-0.124
-0.020
-0.178
-0.240
-0.090
-0.031
-0.012
-0.003
-0.001
0.001
0.001
0.
0.
0.
0.
0.
0.
0.
0.
0.
0.
0.
0.
0.
0.
0.
0.
0.
0.
0.
0.
0.
0.
0.001
0.002
0.001
0.000
-0.005
-0.018
-0.058
-0.141
-0.135
-0.021
-0.147
-0.240
-0.293
-0.305
-0.301
-0.310
-0.146
1.919
1.947
-0.036
-0.163
-0.122
-0.076
-0.047
-0.029
-0.016
-0.007
-0.003
-0.003
-0.010
-0.025
-0.052
-0.059
-0.068
-0.124
-0.105
-0.043
-0.016
-0.005
-0.001
0.000
0.001
0.001
0.
0.
0.
0.
0.
0.
0.
0.
0.
0.
0.
0.
0.
0.
0.
0.
0.
0.
0.
0.
0.
0.
0.
0.002
0.001
-0.001
-0.009
-0.029
-0.143
-0.388
2.921
5.603
3.435
1.290
-0.188
-0.302
-0.296
-0.299
-0.440
-0.322
-0.182
-0.150
-0.114
-0.074
-0.048
-0.028
-0.017
-0.009
-0.003
0.000
0.001
-0.003
-0.008
-0.017
-0.025
-0.033
-0.037
-0.028
-0.013
-0.006
-0.001
0.
0.000
0.001
0.
0.
0.
0.
0.
0.
0.
0.
0.
0.
0.
0.
0.
0.
0.
0.
0.
0.
0.
0.
0.
0.
0.
0.
0.001
0.002
-0.002
-0.010
-0.038
-0.262
-0.468
558.673
90.580
116.351
163.708
3.561
-0.270
-0.288
-0.259
-0.279
-0.293
-0.196
-0.125
-0.084
-0.052
-0.032
-0.018
-0.009
-0.005
0.000
0.001
0.001
-0.001
-0.002
-0.005
-0.007
-0.009
-0.009
-0.007
-0.004
-0.001
-0.001
0.000
0.001
0.
0.
0.
0.
0.
0.
0.
0.
0.
0.
0.
0.
0.
0.
0.
0.
0.
0.
0.
0.
0.
0.
0.
0.
0.
0.001
0.002
-0.002
-0.009
-0.033
-0.164
-0.514
1.885
12.828
3890.145
13590.035
25.367
-0.184
-0.270
-0.229
-0.195
-0.163
-0.126
-0.088
-0.060
-0.041
-0.026
-0.011
-0.003
0.001
0.
0.001
0.000
0.000
0.000
0.000
-0.002
-0.002
-0.002
-0.001
-0.001
0.000
0.001
0.001
0.000
0.
0.
0.
0.
0.
0.
0.
0.
0.
0.
0.
0.
0.
0.
0.
0.
0.
0.
0.
0.
0.
0.
0.
0.
0.
0.001
0.001
-0.001
-0.007
-0.023
-0.068
-0.198
-0.261
1.770
123.196
227.668
4.202
-0.233
-0.235
-0.193
-0.156
-0.123
-0.093
-0.067
-0.045
-0.031
-0.016
-0.005
-0.001
0.001
0.
0.
0.001
0.000
0.000
0.000
0.000
0.000
0.001
0.001
0.001
0.000
0.001
0.000
0.
0.
0.
0.
0.
0.
0.
0.
0.
0.
0.
0.
0.
0.
0.
0.
0.
0.
0.
0.
0.
-0.002
-0.002
-0.002
-0.002
-0.002
0.000
0.001
-0.002
-0.004
-0.014
-0.035
-0.078
-0.128
-0.123
0.426
0.613
-0.132
-0.198
-0.175
-0.143
-0.116
-0.091
-0.072
-0.055
-0.036
-0.023
-0.014
-0.008
-0.001
0.000
0.
0.
0.
0.
0.001
0.000
0.000
0.000
0.000
0.000
0.001
0.001
0.
0.
0.
0.
0.
0.
0.
0.
0.
0.
0.
0.
0.
0.
0.
0.
0.
0.
0.
0.
0.
0.
-0.002
-0.002
-0.003
-0.003
-0.003
-0.003
-0.002
0.001
0.001
-0.003
-0.008
-0.019
-0.036
-0.070
-0.106
-0.123
-0.135
-0.140
-0.127
-0.108
-0.095
-0.081
-0.067
-0.054
-0.043
-0.032
-0.023
-0.013
-0.005
-0.001
0.000
0.
0.
0.
0.
0.
0.
0.
0.000
0.000
0.000
0.
0.
0.
0.
0.
0.
0.
0.
0.
0.
0.
0.
0.
0.
0.
0.
0.
0.
0.
0.
0.
0.
0.
-0.001
-0.002
-0.003
-0.004
-0.004
-0.004
-0.003
-0.003
-0.002
0.001
-0.002
-0.004
-0.009
-0.018
-0.032
-0.049
-0.063
-0.071
-0.071
-0.068
-0.061
-0.058
-0.054
-0.044
-0.040
-0.035
-0.031
-0.022
-0.015
-0.004
-0.001
-0.001
0.
0.
0.
0.
0.
0.
0.
0.
0.
0.
0.
0.
0.
0.
0.
0.
0.
0.
0.
0.
0.
0.
0.
0.
0.
0.
0.
0.
0.
0.
0.
0.
0.
-0.002
-0.002
-0.004
-0.005
-0.005
-0.005
-0.004
-0.003
-0.002
0.000
0.001
-0.002
-0.004
-0.010
-0.014
-0.022
-0.028
-0.032
-0.033
-0.036
-0.035
-0.037
-0.033
-0.034
-0.031
-0.029
-0.023
-0.021
-0.014
-0.006
-0.001
-0.001
0.
0.
0.
0.
0.
0.
0.
0.
0.
0.
0.
0.
0.
0.
0.
0.
0.
0.
0.
0.
0.
0.
0.
0.
0.
0.
0.
0.
0.
0.
0.
0.
0.
-0.002
-0.002
-0.004
-0.005
-0.007
-0.005
-0.004
-0.003
-0.002
0.000
0.
0.000
-0.002
-0.003
-0.006
-0.009
-0.012
-0.016
-0.017
-0.017
-0.018
-0.020
-0.021
-0.024
-0.024
-0.026
-0.023
-0.017
-0.013
-0.009
-0.004
-0.002
0.
0.
0.
0.
0.
0.
0.
0.
0.
0.
0.
0.
0.
0.
0.
0.
0.
0.
0.
0.
0.
0.
0.
0.
0.
0.
0.
0.
0.
0.
0.
0.
0.
-0.001
-0.002
-0.003
-0.004
-0.005
-0.005
-0.004
-0.003
-0.002
0.
0.
0.
0.
-0.001
-0.001
-0.003
-0.003
-0.006
-0.006
-0.006
-0.006
-0.005
-0.010
-0.012
-0.016
-0.017
-0.016
-0.016
-0.014
-0.009
-0.005
-0.002
-0.001
0.
0.
0.
0.
0.
0.
0.
0.
0.
0.
0.
0.
0.
0.
0.
0.
0.
0.
0.
0.
0.
0.
0.
0.
0.
0.
0.
0.
0.
0.
0.
0.
0.000
-0.002
-0.003
-0.003
-0.004
-0.004
-0.003
-0.002
-0.002
0.
0.
0.
0.
0.
0.
0.
0.
0.
-0.001
-0.001
-0.001
-0.002
-0.005
-0.010
-0.014
-0.015
-0.014
-0.015
-0.012
-0.009
-0.006
-0.004
-0.002
0.
0.
0.
0.
0.
0.
0.
0.
0.
0.
0.
0.
0.
0.
0.
0.
0.
0.
0.
0.
0.
0.
0.
0.
0.
0.
0.
0.
0.
0.
0.
0.
0.
-0.001
-0.002
-0.002
-0.003
-0.003
-0.002
-0.002
0.
0.
0.
0.
0.
0.
0.
0.
0.
0.
0.
0.
0.
0.001
-0.001
-0.004
-0.008
-0.010
-0.012
-0.012
-0.010
-0.007
-0.006
-0.005
-0.002
0.
0.
0.
0.
0.
0.
0.
0.
0.
0.
0.
0.
0.
0.
0.
0.
0.
0.
0.
0.
0.
0.
0.
0.
0.
0.
0.
0.
0.
0.
0.
0.
0.
0.
0.
-0.002
-0.002
-0.002
-0.002
0.
0.
0.
0.
0.
0.
0.
0.
0.
0.
0.
0.
0.
0.
0.000
0.000
-0.002
-0.004
-0.008
-0.008
-0.009
-0.008
-0.007
-0.006
-0.003
-0.002
0.
0.
0.
0.
0.
0.
0.
0.
0.
0.
0.
0.
0.
0.
0.
0.
0.
0.
0.
0.
0.
0.
0.
0.
0.
0.
0.
0.
0.
0.
0.
0.
0.
0.
0.
0.
0.
0.
0.
0.
0.
0.
0.
0.
0.
0.
0.
0.
0.
0.
0.
0.
0.
0.
0.
-0.001
-0.002
-0.005
-0.006
-0.007
-0.007
-0.007
-0.006
-0.003
-0.002
0.
0.
0.
0.
0.
0.
0.
0.
0.
0.
0.
0.
0.
0.
0.
0.
0.
0.
0.
0.
0.
0.
0.
0.
0.
0.
0.
0.
0.
0.
0.
0.
0.
0.
0.
0.
0.
0.
0.
0.
0.
0.
0.
0.
0.
0.
0.
0.
0.
0.
0.
0.
0.
0.
0.000
0.000
-0.002
-0.002
-0.004
-0.006
-0.005
-0.004
-0.004
-0.003
-0.002
0.
0.
0.
0.
0.
0.
0.
0.
0.
0.
0.
0.
0.
0.
0.
0.
0.
0.
0.
0.
0.
0.
0.
0.
0.
0.
0.
0.
0.
0.
0.
0.
0.
0.
0.
0.
0.
0.
0.
0.
0.
0.
0.
0.
0.
0.
0.
0.
0.
0.
0.
0.
0.
0.
0.
-0.001
-0.001
-0.002
-0.002
-0.003
-0.003
-0.003
-0.003
-0.002
0.
0.
0.
0.
0.
0.
0.
0.
0.
0.
0.
0.
0.
0.
0.
0.
0.
0.
0.
0.
0.
0.
0.
0.
0.
0.
0.
0.
0.
0.
0.
0.
0.
0.
0.
0.
0.
0.
0.
0.
0.
0.
0.
0.
0.
0.
0.
0.
0.
0.
0.
0.
0.
0.
0.
0.
0.000
-0.001
-0.002
-0.002
-0.002
-0.003
-0.003
-0.002
0.
0.
0.
0.
0.
0.
0.
0.
0.
0.
0.
0.
0.
0.
0.
0.
0.
0.
0.
0.
0.
0.
0.
0.
0.
0.
0.
0.
0.
0.
0.
0.
0.
0.
0.
0.
0.
0.
0.
0.
0.
0.
0.
0.
0.
0.
0.
0.
0.
0.
0.
0.
0.
0.
0.
0.
0.
0.
0.
-0.001
-0.001
-0.001
-0.001
0.000
0.
0.
0.
0.
0.
0.
0.
0.
0.
0.
0.
0.
0.
0.
0.
0.
0.
0.
0.
0.
0.
0.
0.
0.
0.
0.
0.
0.
0.
0.
0.
0.
0.
0.
0.
0.
0.
0.
0.
0.
0.
0.
0.
0.
0.
0.
0.
0.
0.
0.
0.
0.
0.
0.
0.
0.
0.
0.
0.
0.
0.
0.
0.
0.
0.
0.
0.
0.
0.
0.
0.
0.
0.
0.
0.
0.
0.
0.
0.
0.
0.
0.
0.
0.
0.
0.
0.
0.
0.
0.
0.
0.
0.
0.
0.
0.
0.
0.
0.
0.
0.
0.
0.
0.
0.
0.
0.
0.
0.
0.
0.
0.
0.
0.
0.
0.
0.
0.
0.
0.
0.
0.
0.
0.
0.
0.
0.
0.
0.
0.
0.
0.
0.
0.
0.
0.
0.
0.
0.
0.
0.
0.
0.
0.
0.
0.
0.
0.
0.
0.
0.
0.
0.
0.
0.
0.
0.
0.
0.
0.
0.
0.
0.
0.
0.
0.
0.
0.
0.
0.
0.
0.
0.
0.
0.
0.
0.
0.
0.
0.
0.
0.
0.
0.
0.
0.
0.
0.
0.
0.
0.
0.
0.
0.
0.
0.
0.
0.
0.
0.
0.
0.
0.
0.
0.
0.
0.
0.
0.
0.
0.
0.
0.
0.
0.
0.
0.
0.
0.
0.
0.
0.
0.
0.
0.
0.
0.
0.
0.
0.
0.
0.
0.
0.
0.
0.
0.
0.
0.
0.
0.
0.
0.
0.
0.
0.
0.
0.
0.
0.
0.
0.
0.
0.
0.
0.
0.
0.
0.
0.
0.
0.
0.
0.
0.
0.
0.
0.
0.
0.
0.
0.
0.
0.
0.
0.
0.
0.
0.
0.
0.
0.
0.
0.
0.
0.
0.
0.
0.
0.
0.
0.
0.
0.
0.
0.
0.
0.
0.
0.
0.
0.
0.
0.
0.
0.
0.
0.
0.
0.
0.
0.
0.
0.
0.
0.
0.
0.
0.
0.
0.
0.
0.
0.
0.
0.
0.
0.
0.
0.
0.
0.
0.
0.
0.
0.
0.
0.
0.
0.
0.
0.
0.
0.
0.
0.
0.
0.
0.
0.
0.
0.
0.
0.
0.
0.
0.
0.
0.
0.
0.
0.
0.
0.
0.
0.
0.
0.
0.
0.
0.
0.
0.
0.
0.
0.
0.
0.
0.
0.
0.
0.
0.
0.
0.
0.
0.
0.
0.
0.
0.
0.
0.
0.
0.
0.
0.
0.
0.
0.
0.
0.
0.
0.
0.
0.
0.
0.
0.
0.
0.
0.
0.
0.
0.
0.
0.
0.
0.
0.
0.
0.
0.
0.
0.
0.
0.
0.
0.
0.
0.
0.
0.
0.
0.
0.
0.
0.
0.
0.
0.
0.
0.
0.
0.
0.
0.
0.
0.
0.
0.
0.
0.
0.
0.
0.
0.
0.
0.
0.
0.
0.
0.
0.
0.
0.
0.
0.
0.
0.
0.
0.
0.
0.
0.
0.
0.
0.
0.
0.
0.
0.
0.
0.
0.
0.
0.
0.
0.
0.
0.
0.
0.
0.
0.
0.
0.
0.
0.
0.
0.
0.
0.
0.
0.
0.
0.
0.
0.
0.
0.
0.
0.
0.
0.
0.
0.
0.
0.
0.
0.
0.
0.
0.
0.
0.
0.
0.
0.
0.
0.
0.
0.
0.
0.
0.
0.
0.
0.
0.
0.
0.
0.
0.
0.
0.
0.
0.
0.
0.
0.
0.
0.
0.
0.
0.
0.
0.
0.
0.
0.
0.
0.
0.
0.
0.
0.
0.
0.
0.
0.
0.
0.
0.
0.
0.
0.
0.
0.
0.
0.
0.
0.
0.
0.
0.
0.
0.
0.
0.
0.
0.
0.
0.
0.
0.
0.
0.
0.
0.
0.
0.
0.
0.
0.
0.
0.
0.
0.
0.
0.
0.
0.
0.
0.
0.
0.
0.
0.
0.
0.
0.
0.
0.
0.
0.
0.
0.
0.
0.
0.
0.
0.
0.
0.
0.
0.
0.
0.
0.
0.
0.
0.
0.
0.
0.
0.
0.
0.
0.
0.
0.
0.
0.
0.
0.
0.
0.
0.
0.
0.
0.
0.
0.
0.
0.
0.
0.
0.
0.
0.
0.
0.
0.
0.
0.
0.
0.
0.
0.
0.
0.
0.
0.
0.
0.
0.
0.
0.
0.
0.
0.
0.
0.
0.
0.
0.
0.
0.
0.
0.
0.
0.
0.
0.
0.
0.
0.
0.
0.
0.
0.
0.
0.
0.
0.
0.
0.
0.
0.
0.
0.
0.
0.
0.
0.
0.
0.
0.
0.
0.
0.
0.
0.
0.
0.
0.
0.
0.
0.
0.
0.
0.
0.
0.
0.
0.
0.
0.
0.
0.
0.
0.
0.
0.
0.
0.
0.
0.
0.
0.
0.
0.
0.
0.
0.
0.
0.
0.
0.
0.
0.
0.
0.
0.
0.
0.
0.
0.
0.
0.
0.
0.
0.
0.
0.
0.
0.
0.
0.
0.
0.
0.
0.
0.
0.
0.
0.
0.
0.
0.
0.
0.
0.
0.
0.
0.
0.
0.
0.
0.
0.
0.
0.
0.
0.
0.
0.
0.
0.
0.
0.
0.
0.
0.
0.
0.
0.
0.
0.
0.
0.
0.
0.
0.
0.
0.
0.
0.
0.
0.
0.
0.
0.
0.
0.
0.
0.
0.
0.
0.
0.
0.
0.
0.
0.
0.
0.
0.
0.
0.
0.
0.
0.
0.
0.
0.
0.
0.
0.
0.
0.
0.
0.
0.
0.
0.
0.
0.
0.
0.
0.
0.
0.
0.
0.
0.
0.
0.
0.
0.
0.
0.
0.
0.
0.
0.
0.
0.
0.
0.
0.
0.
0.
0.
0.
0.
0.
0.
0.
0.
0.
0.
0.
0.
0.
0.
0.
0.
0.
0.
0.
0.
0.
0.
0.
0.
0.
0.
0.
0.
0.
0.
0.
0.
0.
0.
0.
0.
0.
0.
0.
0.
0.
0.
0.
0.
0.
0.
0.
0.
0.
0.
0.
0.
0.
0.
0.
0.
0.
0.
0.
0.
0.
0.
0.
0.
0.
0.
0.
0.
0.
0.
0.
0.
0.
0.
0.
0.
0.
0.
0.
0.
0.
0.
0.
0.
0.
0.
0.
0.
0.
0.
0.
0.
0.
0.
0.
0.
0.
0.
0.
0.
0.
0.
0.
0.
0.
0.
-0.001
-0.001
-0.001
-0.001
-0.001
0.
0.
0.
0.
0.
0.
0.
0.
0.
0.
0.
0.
0.
0.
0.
0.
0.
0.
0.
0.
0.
0.
0.
0.
0.
0.
0.
0.
0.
0.
0.
0.
0.
0.
0.
0.
0.
0.
0.
0.
0.
0.
0.
0.
0.
0.
0.
0.
0.
0.
0.
0.
0.
0.
0.
0.
0.
0.
0.000
-0.003
-0.003
-0.005
-0.003
-0.005
-0.003
-0.001
-0.001
0.
0.
0.
0.
0.
0.
0.
0.
0.
0.
0.
0.
0.
0.
0.
0.
0.
0.
0.
0.
0.
0.
0.
0.
0.
0.
0.
0.
0.
0.
0.
0.
0.
0.
0.
0.
0.
0.
0.
0.
0.
0.
0.
0.
0.
0.
0.
0.
0.
0.
0.
0.
0.
0.000
0.001
-0.002
-0.003
-0.008
-0.010
-0.011
-0.011
-0.012
-0.009
-0.007
-0.003
-0.002
0.
0.000
0.001
0.001
0.001
0.
0.
0.
0.
0.
0.
0.
0.
0.
0.
0.
0.
0.
0.
0.
0.
0.
0.
0.
0.
0.
0.
0.
0.
0.
0.
0.
0.
0.
0.
0.
0.
0.
0.
0.
0.
0.
0.
0.
0.
0.
0.
0.
0.
0.
0.
0.000
0.001
-0.002
-0.003
-0.008
-0.015
-0.019
-0.022
-0.024
-0.023
-0.018
-0.015
-0.011
-0.005
-0.001
0.001
0.001
0.001
0.001
0.001
0.001
0.
0.
0.
0.
0.
0.
0.
0.
0.
0.
0.
0.
0.
0.
0.
0.
0.
0.
0.
0.
0.
0.
0.
0.
0.
0.
0.
0.
0.
0.
0.
0.
0.
0.
0.
0.
0.
0.
0.
0.
0.
0.
0.
0.
0.000
-0.001
-0.004
-0.013
-0.023
-0.031
-0.034
-0.038
-0.038
-0.039
-0.037
-0.029
-0.022
-0.012
-0.004
0.000
0.002
0.001
0.001
0.002
0.002
0.001
0.
0.
0.
0.
0.
0.
0.
0.
0.
0.
0.
0.
0.
0.
0.000
0.000
0.
-0.001
-0.001
0.
0.000
0.
0.
-0.001
0.
0.
0.
0.
0.
0.
0.
0.
0.
0.
0.
0.
0.
0.
0.
0.
0.
-0.001
-0.001
0.000
-0.008
-0.016
-0.027
-0.038
-0.047
-0.056
-0.064
-0.069
-0.072
-0.067
-0.052
-0.038
-0.024
-0.013
-0.003
-0.001
-0.001
0.001
0.001
0.002
0.001
0.
0.
0.
0.
0.
0.
-0.001
-0.001
-0.001
-0.002
-0.003
-0.003
-0.001
-0.001
-0.001
-0.005
-0.004
-0.004
-0.001
-0.002
0.000
0.000
0.000
0.000
0.000
0.000
0.000
0.
0.
0.
0.
0.
0.
0.
0.
0.
0.
0.
0.
0.
-0.001
-0.001
-0.002
-0.008
-0.018
-0.029
-0.044
-0.063
-0.074
-0.088
-0.100
-0.115
-0.122
-0.114
-0.094
-0.072
-0.048
-0.027
-0.016
-0.009
-0.002
-0.001
0.001
0.001
0.002
0.
0.
0.
0.
0.
-0.001
-0.001
-0.003
-0.004
-0.005
-0.005
-0.004
-0.006
-0.009
-0.008
-0.009
-0.008
-0.010
-0.011
-0.010
-0.008
-0.005
-0.003
-0.002
-0.002
-0.002
-0.002
-0.001
0.
0.
0.
0.
0.
0.
0.
0.
0.
0.
0.
0.
-0.001
-0.001
-0.007
-0.017
-0.027
-0.041
-0.068
-0.090
-0.110
-0.129
-0.149
-0.167
-0.168
-0.149
-0.127
-0.098
-0.068
-0.038
-0.024
-0.012
-0.006
-0.001
-0.001
0.001
0.002
0.
0.
0.
0.
-0.003
-0.003
-0.004
-0.004
-0.005
-0.007
-0.007
-0.010
-0.013
-0.015
-0.018
-0.020
-0.025
-0.029
-0.033
-0.034
-0.030
-0.027
-0.023
-0.016
-0.009
-0.006
-0.003
-0.002
-0.001
0.
0.
0.
0.
0.
0.
0.
0.
0.
0.
-0.001
-0.001
-0.005
-0.010
-0.021
-0.037
-0.062
-0.098
-0.135
-0.163
-0.188
-0.211
-0.211
-0.196
-0.173
-0.149
-0.115
-0.082
-0.045
-0.028
-0.016
-0.008
-0.002
-0.001
0.002
0.001
0.
0.
0.
-0.001
-0.004
-0.005
-0.009
-0.011
-0.010
-0.012
-0.013
-0.019
-0.021
-0.027
-0.038
-0.050
-0.066
-0.086
-0.093
-0.092
-0.085
-0.080
-0.070
-0.053
-0.034
-0.020
-0.009
-0.005
-0.002
0.
0.
0.
0.
0.
0.
0.
0.
0.
0.
-0.001
-0.001
-0.005
-0.016
-0.027
-0.050
-0.083
-0.132
-0.166
-0.196
-0.232
-0.264
-0.266
-0.236
-0.195
-0.166
-0.123
-0.081
-0.047
-0.029
-0.016
-0.007
-0.003
0.000
0.001
0.001
0.
0.
-0.001
-0.002
-0.007
-0.009
-0.011
-0.014
-0.016
-0.016
-0.017
-0.025
-0.036
-0.050
-0.075
-0.113
-0.145
-0.153
-0.136
-0.174
-0.179
-0.158
-0.127
-0.108
-0.086
-0.047
-0.021
-0.009
-0.003
-0.002
0.
0.
0.
0.
0.
0.
0.
0.
0.
-0.001
-0.001
-0.007
-0.017
-0.032
-0.058
-0.100
-0.146
-0.161
0.100
0.114
-0.214
-0.267
-0.259
-0.219
-0.170
-0.117
-0.076
-0.044
-0.028
-0.017
-0.007
-0.003
0.001
0.001
0.000
0.
0.000
-0.001
-0.004
-0.007
-0.010
-0.012
-0.017
-0.022
-0.026
-0.032
-0.041
-0.059
-0.094
-0.133
-0.168
-0.068
2.259
12.099
1.928
-0.229
2.572
6.631
0.548
-0.132
-0.097
-0.046
-0.019
-0.007
-0.002
0.
0.
0.
0.
0.
0.
0.
0.
0.
-0.001
-0.001
-0.005
-0.016
-0.034
-0.059
-0.106
-0.156
-0.109
0.709
1.039
1.876
1.225
-0.168
-0.204
-0.149
-0.094
-0.063
-0.041
-0.026
-0.017
-0.009
-0.006
0.000
0.000
0.001
0.001
-0.001
-0.002
-0.006
-0.008
-0.012
-0.019
-0.025
-0.032
-0.037
-0.049
-0.068
-0.102
-0.146
-0.139
1.295
14.310
228.563
5829.432
133.017
2.934
1435.369
19000.209
62.794
0.354
-0.143
-0.082
-0.032
-0.013
-0.005
-0.002
0.
0.
0.
0.
0.
0.
0.
0.
0.
-0.001
-0.005
-0.012
-0.031
-0.052
-0.095
-0.150
-0.176
0.073
1.496
31.172
21.898
0.452
-0.175
-0.125
-0.077
-0.051
-0.033
-0.021
-0.011
-0.007
-0.004
-0.002
0.
0.001
0.001
0.000
-0.004
-0.007
-0.012
-0.020
-0.025
-0.035
-0.040
-0.055
-0.071
-0.104
-0.155
-0.220
0.557
56.663
1162.945
100175.172
16735.369
738.037
88.863
119024.438
103155.469
2260.606
15.329
-0.092
-0.115
-0.057
-0.025
-0.009
-0.001
0.
0.
0.
0.
0.
0.
0.
0.
0.
0.
-0.003
-0.009
-0.024
-0.041
-0.071
-0.123
-0.180
-0.200
0.483
12.048
9.204
0.183
-0.143
-0.103
-0.066
-0.045
-0.029
-0.019
-0.012
-0.007
-0.004
-0.003
-0.002
0.001
0.001
-0.001
-0.005
-0.011
-0.019
-0.024
-0.035
-0.049
-0.063
-0.086
-0.113
-0.155
-0.221
-0.295
1.233
174.081
3861.910
100860.633
69406.469
42400.777
14518.903
542.020
101377.891
100056.375
87.615
0.030
-0.161
-0.082
-0.036
-0.016
-0.005
-0.002
-0.001
-0.001
0.
0.
0.
0.
0.
0.
0.
0.
-0.005
-0.019
-0.030
-0.050
-0.082
-0.133
-0.172
-0.161
0.103
0.066
-0.136
-0.115
-0.074
-0.048
-0.037
-0.023
-0.015
-0.010
-0.008
-0.007
-0.003
-0.002
-0.001
-0.001
-0.004
-0.011
-0.017
-0.027
-0.039
-0.054
-0.076
-0.104
-0.135
-0.170
-0.226
-0.289
-0.049
1.020
12.142
115.598
9720.066
100415.516
108692.508
137067.734
107770.852
102447.234
2385.165
15.192
-0.238
-0.224
-0.122
-0.058
-0.025
-0.012
-0.004
-0.002
-0.001
-0.001
0.
0.
0.
0.
0.
0.
0.
-0.002
-0.009
-0.020
-0.032
-0.049
-0.075
-0.109
-0.130
-0.131
-0.120
-0.105
-0.075
-0.048
-0.034
-0.028
-0.016
-0.011
-0.009
-0.008
-0.006
-0.005
-0.002
-0.001
-0.004
-0.006
-0.014
-0.024
-0.038
-0.057
-0.084
-0.111
-0.146
-0.169
-0.226
-0.302
-0.349
1.435
8.393
20.040
5748.971
10175.479
3173.287
463.744
148803.125
69499.258
4904.740
114.539
4.239
1.223
-0.179
-0.162
-0.088
-0.045
-0.022
-0.012
-0.005
-0.004
-0.001
-0.001
0.
0.
0.
0.
0.
0.
0.
-0.003
-0.011
-0.019
-0.029
-0.040
-0.052
-0.066
-0.074
-0.068
-0.056
-0.039
-0.030
-0.022
-0.016
-0.012
-0.007
-0.009
-0.007
-0.006
-0.005
-0.002
-0.003
-0.005
-0.009
-0.018
-0.033
-0.048
-0.076
-0.108
-0.116
0.433
1.403
0.169
-0.364
-0.445
0.387
10.426
117.639
40644.164
43732.887
60.041
137.923
100087.047
2030.733
218.480
2110.870
1503.101
798.416
5.068
-0.180
-0.120
-0.062
-0.035
-0.020
-0.012
-0.008
-0.004
-0.001
0.
0.
0.
0.
0.
0.
0.
0.
-0.002
-0.009
-0.016
-0.021
-0.025
-0.031
-0.034
-0.032
-0.026
-0.021
-0.016
-0.013
-0.010
-0.007
-0.007
-0.007
-0.006
-0.005
-0.004
-0.003
-0.003
-0.009
-0.013
-0.026
-0.044
-0.060
-0.091
-0.122
0.193
11.813
51.646
7.289
-0.209
-0.304
2.775
560.081
54179.297
1308.471
82.231
1.948
2.117
35.404
24.957
2154.010
101199.383
200029.641
91479.148
25.151
-0.176
-0.144
-0.081
-0.050
-0.031
-0.019
-0.011
-0.006
-0.003
0.
0.
0.
0.
0.
0.
0.
0.
0.
0.
-0.006
-0.007
-0.011
-0.012
-0.014
-0.014
-0.011
-0.011
-0.007
-0.003
-0.004
-0.003
-0.003
-0.004
-0.005
-0.004
-0.001
-0.003
-0.005
-0.011
-0.018
-0.033
-0.050
-0.068
-0.099
-0.132
0.376
21.533
106.564
13.224
0.129
8.148
51.449
1723.668
100076.336
3113.054
6.832
-0.450
-0.537
-0.428
6.333
763.057
19705.641
2970.653
258.072
2.821
-0.236
-0.157
-0.094
-0.065
-0.041
-0.025
-0.016
-0.009
-0.004
0.
0.
0.
0.
0.
0.
0.
0.
0.
0.
0.
0.
-0.003
-0.004
-0.004
-0.003
-0.007
-0.002
-0.001
-0.001
0.001
-0.002
-0.002
-0.003
-0.003
-0.001
-0.001
-0.002
-0.006
-0.010
-0.023
-0.038
-0.056
-0.073
-0.098
-0.133
-0.077
1.921
6.155
1.234
0.677
76.403
903.094
575.512
491.874
46.181
0.395
-0.409
-0.409
-0.435
0.401
28.845
89.327
15.712
1.150
-0.272
-0.248
-0.154
-0.100
-0.075
-0.052
-0.030
-0.019
-0.011
-0.006
0.
0.
0.
0.
0.
0.
0.
0.
0.
0.
0.
0.
0.001
0.000
0.000
0.000
0.001
0.001
0.001
0.
0.000
0.
0.001
0.001
0.001
0.001
0.001
-0.002
-0.006
-0.011
-0.021
-0.038
-0.053
-0.069
-0.088
-0.121
-0.151
-0.146
-0.127
-0.254
0.122
20.509
133.419
38.951
12.314
0.699
-0.326
-0.310
-0.287
-0.352
-0.503
-0.509
-0.068
-0.186
-0.344
-0.310
-0.215
-0.144
-0.103
-0.078
-0.054
-0.035
-0.020
-0.012
-0.006
0.
0.
0.
0.
0.
0.
0.
0.
0.
0.
0.
0.
0.
0.
0.
0.
0.
0.
0.
0.
0.
0.000
0.001
0.000
0.000
0.001
0.001
-0.001
-0.005
-0.010
-0.021
-0.032
-0.048
-0.061
-0.072
-0.091
-0.121
-0.154
-0.193
-0.245
-0.250
0.472
1.999
0.669
-0.051
-0.278
-0.276
-0.235
-0.237
-0.303
-0.524
-0.978
-0.898
-0.473
-0.335
-0.240
-0.170
-0.128
-0.098
-0.075
-0.051
-0.034
-0.019
-0.011
-0.007
0.
0.
0.
0.
0.
0.
0.
0.
0.
0.
0.
0.
0.
0.
0.
0.
0.
0.
0.
0.
0.
0.
0.
0.000
0.001
0.001
0.001
-0.002
-0.005
-0.010
-0.019
-0.029
-0.042
-0.052
-0.060
-0.074
-0.090
-0.113
-0.136
-0.175
-0.211
-0.237
-0.242
-0.255
-0.258
-0.239
-0.208
-0.194
-0.217
-0.270
-0.367
-0.528
-0.509
-0.359
-0.269
-0.194
-0.144
-0.112
-0.088
-0.060
-0.043
-0.028
-0.018
-0.010
-0.006
0.
0.
0.
0.
0.
0.
0.
0.
0.
0.
0.
0.
0.
0.
0.
0.
0.
0.
0.
0.
0.
0.
0.
0.
0.000
0.000
0.000
-0.001
-0.008
-0.017
-0.023
-0.033
-0.044
-0.054
-0.068
-0.075
-0.084
-0.096
-0.110
-0.130
-0.164
-0.206
-0.225
-0.229
-0.202
-0.170
-0.158
-0.168
-0.201
-0.252
-0.285
-0.310
-0.311
-0.283
-0.245
-0.187
-0.133
-0.099
-0.071
-0.051
-0.034
-0.021
-0.015
-0.009
-0.004
0.
0.
0.
0.
0.
0.
0.
0.
0.
0.
0.
0.
0.
0.
0.
0.
0.
0.
0.
0.
0.
0.
0.
0.
0.000
0.
-0.002
-0.006
-0.015
-0.020
-0.032
-0.046
-0.063
-0.080
-0.090
-0.098
-0.104
-0.111
-0.124
-0.148
-0.169
-0.182
-0.187
-0.218
-0.261
-0.183
-0.137
-0.146
-0.178
-0.231
-0.266
-0.241
-0.216
-0.226
-0.250
-0.205
-0.143
-0.091
-0.058
-0.040
-0.026
-0.016
-0.009
-0.007
0.
0.
0.
0.
0.
0.
0.
0.
0.
0.
0.
0.
0.
0.
0.
0.
0.
0.
0.
0.
0.
0.
0.
0.
0.
0.
-0.002
-0.006
-0.011
-0.018
-0.031
-0.048
-0.076
-0.103
-0.124
-0.141
-0.149
-0.156
-0.166
-0.186
-0.197
-0.169
0.211
0.440
-0.195
-0.586
-0.401
-0.143
-0.124
-0.147
-0.197
-0.246
-0.214
-0.035
0.058
-0.182
-0.205
-0.155
-0.096
-0.054
-0.030
-0.020
-0.011
-0.006
-0.002
0.
0.
0.
0.
0.
0.
0.
0.
0.
0.
0.
0.
0.
0.
0.
0.
0.
0.
0.
0.
0.
0.
0.
0.001
0.002
0.002
-0.001
-0.008
-0.017
-0.029
-0.050
-0.078
-0.114
-0.144
-0.149
-0.156
-0.199
-0.241
-0.254
-0.226
0.001
0.556
11.213
23.033
2.534
-0.336
-0.478
-0.136
-0.094
-0.113
-0.166
-0.243
-0.201
0.555
1.323
0.704
0.097
-0.122
-0.098
-0.054
-0.023
-0.013
-0.005
-0.002
0.
0.
0.
0.
0.
0.
0.
0.
0.
0.
0.
0.
0.
0.
0.
0.
0.
0.
0.
0.
0.
0.
0.
0.002
0.001
0.001
0.000
-0.001
-0.012
-0.025
-0.041
-0.071
-0.114
-0.155
-0.043
0.452
1.653
0.808
-0.240
-0.231
0.505
8.263
8.868
38.621
87.367
6.477
-0.065
-0.193
-0.096
-0.068
-0.082
-0.137
-0.286
-0.199
1.815
12.347
10.229
2.017
0.071
-0.119
-0.059
-0.019
-0.008
-0.002
0.000
0.001
0.
0.
0.
0.
0.
0.
0.
0.
0.
0.
0.
0.
0.
0.
0.
0.
0.
0.
0.
0.
0.
0.001
0.001
0.001
0.002
0.001
-0.003
-0.019
-0.034
-0.056
-0.096
-0.150
-0.183
0.222
2.838
18.161
9.756
0.832
3.287
4.073
40.259
35.884
7.474
10.020
1.165
-0.096
-0.097
-0.062
-0.049
-0.056
-0.099
-0.273
-0.311
7.979
109.142
32.363
1.781
-0.109
-0.232
-0.063
-0.018
-0.005
0.000
0.000
0.001
0.
0.
0.
0.
0.
0.
0.
0.
0.
0.
0.
0.
0.
0.
0.
0.
0.
0.
0.
0.
0.001
0.001
0.002
0.002
0.003
0.000
-0.011
-0.025
-0.053
-0.088
-0.138
-0.203
-0.245
-0.128
1.478
11.078
6.099
5.393
110.646
105.895
10.383
6.581
0.501
0.023
-0.116
-0.110
-0.068
-0.040
-0.028
-0.036
-0.076
-0.395
-0.424
81.122
281.057
82.862
0.544
-0.365
-0.196
-0.047
-0.012
-0.002
0.000
0.000
0.001
0.
0.
0.
0.
0.
0.
0.
0.
0.
0.
0.
0.
0.
0.
0.
0.
0.
0.
0.
0.
0.001
0.001
0.002
0.003
0.
-0.007
-0.017
-0.044
-0.082
-0.127
-0.175
-0.254
-0.325
-0.370
-0.276
0.221
0.109
19.064
7342.420
7337.926
19.438
0.013
-0.209
-0.169
-0.124
-0.077
-0.039
-0.018
-0.014
-0.018
-0.043
-0.206
-0.485
1.042
8.450
9.372
-0.474
-0.339
-0.076
-0.024
-0.006
-0.001
0.001
0.001
0.
0.
0.
0.
0.
0.
0.
0.
0.
0.
0.
0.
0.
0.
0.
0.
0.
0.
0.
0.
0.
0.002
0.001
0.003
0.003
-0.001
-0.010
-0.026
-0.068
-0.098
0.811
2.985
0.826
-0.089
-0.402
-0.465
-0.495
-0.496
5.059
5442.678
380.714
4.997
-0.208
-0.185
-0.123
-0.075
-0.041
-0.021
-0.010
-0.004
-0.009
-0.017
-0.055
-0.140
-0.116
-0.074
-0.365
-0.549
-0.128
-0.030
-0.009
-0.002
-0.001
0.001
0.001
0.
0.
0.
0.
0.
0.
0.
0.
0.
0.
0.
0.
0.
0.
0.
0.
0.
0.
0.
0.
0.
0.002
0.001
0.003
0.003
-0.002
-0.011
-0.040
-0.123
0.623
263.358
1488.172
146.788
28.498
0.936
-0.336
-0.491
-0.632
-0.690
18.341
1.447
-0.116
-0.183
-0.125
-0.074
-0.045
-0.023
-0.012
-0.006
-0.001
-0.001
-0.004
-0.015
-0.032
-0.045
-0.057
-0.092
-0.073
-0.030
-0.010
-0.004
0.000
0.000
0.001
0.000
0.
0.
0.
0.
0.
0.
0.
0.
0.
0.
0.
0.
0.
0.
0.
0.
0.
0.
0.
0.
0.
0.001
0.001
0.002
0.002
-0.003
-0.013
-0.046
-0.204
3.502
100952.406
111695.078
54814.188
2815.996
19.680
1.612
-0.302
-0.460
-0.743
-0.822
-0.505
-0.212
-0.141
-0.085
-0.053
-0.030
-0.016
-0.006
0.000
0.002
0.001
-0.001
-0.004
-0.008
-0.012
-0.016
-0.017
-0.013
-0.007
-0.002
-0.001
-0.001
0.002
0.001
0.
0.
0.
0.
0.
0.
0.
0.
0.
0.
0.
0.
0.
0.
0.
0.
0.
0.
0.
0.
0.
-0.002
0.
0.002
0.002
0.002
-0.001
-0.011
-0.040
-0.143
0.173
114.822
479.763
118689.789
101044.719
98.271
4.655
-0.110
-0.368
-0.351
-0.318
-0.234
-0.164
-0.109
-0.067
-0.044
-0.025
-0.011
0.001
0.001
0.001
0.000
0.001
0.000
-0.002
-0.003
-0.004
-0.004
-0.003
-0.002
-0.001
0.000
0.001
0.001
0.
0.
0.
0.
0.
0.
0.
0.
0.
0.
0.
0.
0.
0.
0.
0.
0.
0.
0.
-0.002
-0.002
-0.003
-0.003
-0.003
-0.002
0.000
0.003
-0.002
-0.009
-0.028
-0.078
-0.161
0.182
8.515
642.963
1366.940
12.440
0.695
-0.282
-0.318
-0.285
-0.236
-0.180
-0.135
-0.094
-0.061
-0.037
-0.015
-0.008
0.000
0.000
0.
0.001
0.000
0.000
0.000
0.000
0.000
0.000
0.000
0.001
0.001
0.001
0.001
0.
0.
0.
0.
0.
0.
0.
0.
0.
0.
0.
0.
0.
0.
0.
0.
0.
0.
0.
-0.002
-0.002
-0.004
-0.006
-0.007
-0.006
-0.004
-0.002
-0.001
-0.001
-0.006
-0.018
-0.043
-0.098
-0.144
-0.088
1.102
1.496
-0.105
-0.275
-0.278
-0.257
-0.232
-0.193
-0.154
-0.119
-0.084
-0.054
-0.034
-0.016
-0.008
-0.001
-0.001
0.
0.
0.001
0.001
0.000
0.000
0.000
0.000
0.000
0.
0.001
0.000
0.
0.
0.
0.
0.
0.
0.
0.
0.
0.
0.
0.
0.
0.
0.
0.
0.
0.
0.
0.
-0.002
-0.004
-0.007
-0.010
-0.011
-0.010
-0.008
-0.004
-0.002
-0.001
-0.003
-0.010
-0.023
-0.048
-0.093
-0.135
-0.161
-0.188
-0.205
-0.208
-0.194
-0.179
-0.168
-0.143
-0.120
-0.098
-0.074
-0.052
-0.033
-0.021
-0.009
-0.001
-0.001
0.
0.
0.
0.
0.
0.000
0.001
0.001
0.001
0.
0.
0.
0.
0.
0.
0.
0.
0.
0.
0.
0.
0.
0.
0.
0.
0.
0.
0.
0.
0.
0.
-0.002
-0.003
-0.007
-0.010
-0.013
-0.015
-0.014
-0.011
-0.008
-0.004
-0.002
-0.002
-0.006
-0.013
-0.022
-0.040
-0.063
-0.086
-0.101
-0.109
-0.111
-0.113
-0.113
-0.106
-0.098
-0.089
-0.079
-0.070
-0.051
-0.036
-0.025
-0.011
-0.001
-0.001
0.
0.
0.
0.
0.
0.
0.
0.
0.
0.
0.
0.
0.
0.
0.
0.
0.
0.
0.
0.
0.
0.
0.
0.
0.
0.
0.
0.
0.
0.
0.
-0.002
-0.003
-0.008
-0.012
-0.016
-0.018
-0.017
-0.014
-0.009
-0.004
-0.002
0.000
-0.002
-0.006
-0.011
-0.018
-0.028
-0.035
-0.043
-0.051
-0.054
-0.061
-0.065
-0.066
-0.069
-0.074
-0.070
-0.064
-0.050
-0.035
-0.023
-0.011
-0.005
-0.001
0.
0.
0.
0.
0.
0.
0.
0.
0.
0.
0.
0.
0.
0.
0.
0.
0.
0.
0.
0.
0.
0.
0.
0.
0.
0.
0.
0.
0.
0.
0.
-0.002
-0.003
-0.008
-0.012
-0.018
-0.021
-0.020
-0.014
-0.010
-0.005
-0.002
-0.001
0.000
-0.003
-0.003
-0.008
-0.011
-0.017
-0.021
-0.022
-0.027
-0.035
-0.037
-0.043
-0.051
-0.057
-0.057
-0.053
-0.044
-0.031
-0.021
-0.015
-0.008
-0.002
0.
0.
0.
0.
0.
0.
0.
0.
0.
0.
0.
0.
0.
0.
0.
0.
0.
0.
0.
0.
0.
0.
0.
0.
0.
0.
0.
0.
0.
0.
0.
-0.002
-0.003
-0.007
-0.011
-0.016
-0.019
-0.018
-0.013
-0.009
-0.004
-0.002
0.
0.
0.
-0.001
-0.002
-0.002
-0.006
-0.006
-0.008
-0.007
-0.013
-0.021
-0.024
-0.039
-0.043
-0.043
-0.042
-0.038
-0.029
-0.023
-0.013
-0.010
-0.004
-0.001
0.
0.
0.
0.
0.
0.
0.
0.
0.
0.
0.
0.
0.
0.
0.
0.
0.
0.
0.
0.
0.
0.
0.
0.
0.
0.
0.
0.
0.
0.
-0.001
-0.002
-0.006
-0.008
-0.013
-0.015
-0.014
-0.010
-0.007
-0.003
-0.002
0.
0.
0.
0.
0.
0.
-0.001
-0.002
-0.001
-0.001
-0.005
-0.010
-0.016
-0.022
-0.028
-0.031
-0.035
-0.035
-0.030
-0.024
-0.015
-0.008
-0.005
-0.002
0.
0.
0.
0.
0.
0.
0.
0.
0.
0.
0.
0.
0.
0.
0.
0.
0.
0.
0.
0.
0.
0.
0.
0.
0.
0.
0.
0.
0.
0.
0.
-0.002
-0.003
-0.006
-0.007
-0.008
-0.008
-0.005
-0.004
-0.002
-0.002
0.
0.
0.
0.
0.
0.
0.
0.
0.
0.
-0.003
-0.004
-0.010
-0.017
-0.022
-0.028
-0.032
-0.033
-0.028
-0.023
-0.016
-0.008
-0.006
-0.002
0.
0.
0.
0.
0.
0.
0.
0.
0.
0.
0.
0.
0.
0.
0.
0.
0.
0.
0.
0.
0.
0.
0.
0.
0.
0.
0.
0.
0.
0.
0.
0.
-0.002
-0.003
-0.003
-0.004
-0.004
-0.003
-0.002
-0.002
0.
0.
0.
0.
0.
0.
0.
0.
0.
0.
0.
0.001
-0.003
-0.006
-0.012
-0.016
-0.020
-0.027
-0.027
-0.026
-0.019
-0.012
-0.008
-0.006
-0.002
0.
0.
0.
0.
0.
0.
0.
0.
0.
0.
0.
0.
0.
0.
0.
0.
0.
0.
0.
0.
0.
0.
0.
0.
0.
0.
0.
0.
0.
0.
0.
0.
0.
-0.002
-0.002
-0.002
-0.002
-0.002
0.
0.
0.
0.
0.
0.
0.
0.
0.
0.
0.
0.
0.
0.
0.001
-0.001
-0.007
-0.012
-0.014
-0.019
-0.020
-0.019
-0.015
-0.011
-0.007
-0.005
-0.002
0.
0.
0.
0.
0.
0.
0.
0.
0.
0.
0.
0.
0.
0.
0.
0.
0.
0.
0.
0.
0.
0.
0.
0.
0.
0.
0.
0.
0.
0.
0.
0.
0.
0.
0.
0.
0.
0.
0.
0.
0.
0.
0.
0.
0.
0.
0.
0.
0.
0.
0.
0.
0.001
0.001
-0.002
-0.005
-0.008
-0.011
-0.012
-0.012
-0.011
-0.008
-0.006
-0.003
-0.002
0.
0.
0.
0.
0.
0.
0.
0.
0.
0.
0.
0.
0.
0.
0.
0.
0.
0.
0.
0.
0.
0.
0.
0.
0.
0.
0.
0.
0.
0.
0.
0.
0.
0.
0.
0.
0.
0.
0.
0.
0.
0.
0.
0.
0.
0.
0.
0.
0.
0.
0.
0.
0.
0.000
-0.001
-0.002
-0.005
-0.007
-0.008
-0.009
-0.007
-0.006
-0.004
-0.003
0.
0.
0.
0.
0.
0.
0.
0.
0.
0.
0.
0.
0.
0.
0.
0.
0.
0.
0.
0.
0.
0.
0.
0.
0.
0.
0.
0.
0.
0.
0.
0.
0.
0.
0.
0.
0.
0.
0.
0.
0.
0.
0.
0.
0.
0.
0.
0.
0.
0.
0.
0.
0.
0.
-0.001
0.000
-0.002
-0.002
-0.003
-0.004
-0.004
-0.004
-0.003
-0.003
-0.001
0.
0.
0.
0.
0.
0.
0.
0.
0.
0.
0.
0.
0.
0.
0.
0.
0.
0.
0.
0.
0.
0.
0.
0.
0.
0.
0.
0.
0.
0.
0.
0.
0.
0.
0.
0.
0.
0.
0.
0.
0.
0.
0.
0.
0.
0.
0.
0.
0.
0.
0.
0.
0.
0.
0.
-0.001
0.000
-0.002
-0.002
-0.003
-0.003
-0.003
-0.002
0.
0.
0.
0.
0.
0.
0.
0.
0.
0.
0.
0.
0.
0.
0.
0.
0.
0.
0.
0.
0.
0.
0.
0.
0.
0.
0.
0.
0.
0.
0.
0.
0.
0.
0.
0.
0.
0.
0.
0.
0.
0.
0.
0.
0.
0.
0.
0.
0.
0.
0.
0.
0.
0.
0.
0.
0.
0.
0.000
-0.001
-0.001
-0.001
-0.001
-0.001
0.
0.
0.
0.
0.
0.
0.
0.
0.
0.
0.
0.
0.
0.
0.
0.
0.
0.
0.
0.
0.
0.
0.
0.
0.
0.
0.
0.
0.
0.
0.
0.
0.
0.
0.
0.
0.
0.
0.
0.
0.
0.
0.
0.
0.
0.
0.
0.
0.
0.
0.
0.
0.
0.
0.
0.
0.
0.
0.
0.
0.
0.
0.
0.
0.
0.
0.
0.
0.
0.
0.
0.
0.
0.
0.
0.
0.
0.
0.
0.
0.
0.
0.
0.
0.
0.
0.
0.
0.
0.
0.
0.
0.
0.
0.
0.
0.
0.
0.
0.
0.
0.
0.
0.
0.
0.
0.
0.
0.
0.
0.
0.
0.
0.
0.
0.
0.
0.
0.
0.
0.
0.
0.
0.
0.
0.
0.
0.
0.
0.
0.
0.
0.
0.
0.
0.
0.
0.
0.
0.
0.
0.
0.
0.
0.
0.
0.
0.
0.
0.
0.
0.
0.
0.
0.
0.
0.
0.
0.
0.
0.
0.
0.
0.
0.
0.
0.
0.
0.
0.
0.
0.
0.
0.
0.
0.
0.
0.
0.
0.
0.
0.
0.
0.
0.
0.
0.
0.
0.
0.
0.
0.
0.
0.
0.
0.
0.
0.
0.
0.
0.
0.
0.
0.
0.
0.
0.
0.
0.
0.
0.
0.
0.
0.
0.
0.
0.
0.
0.
0.
0.
0.
0.
0.
0.
0.
0.
0.
0.
0.
0.
0.
0.
0.
0.
0.
0.
0.
0.
0.
0.
0.
0.
0.
0.
0.
0.
0.
0.
0.
0.
0.
0.
0.
0.
0.
0.
0.
0.
0.
0.
0.
0.
0.
0.
0.
0.
0.
0.
0.
0.
0.
0.
0.
0.
0.
0.
0.
0.
0.
0.
0.
0.
0.
0.
0.
0.
0.
0.
0.
0.
0.
0.
0.
0.
0.
0.
0.
0.
0.
0.
0.
0.
0.
0.
0.
0.
0.
0.
0.
0.
0.
0.
0.
0.
0.
0.
0.
0.
0.
0.
0.
0.
0.
0.
0.
0.
0.
0.
0.
0.
0.
0.
0.
0.
0.
0.
0.
0.
0.
0.
0.
0.
0.
0.
0.
0.
0.
0.
0.
0.
0.
0.
0.
0.
0.
0.
0.
0.
0.
0.
0.
0.
0.
0.
0.
0.
0.
0.
0.
0.
0.
0.
0.
0.
0.
0.
0.
0.
0.
0.
0.
0.
0.
0.
0.
0.
0.
0.
0.
0.
0.
0.
0.
0.
0.
0.
0.
0.
0.
0.
0.
0.
0.
0.
0.
0.
0.
0.
0.
0.
0.
0.
0.
0.
0.
0.
0.
0.
0.
0.
0.
0.
0.
0.
0.
0.
0.
0.
0.
0.
0.
0.
0.
0.
0.
0.
0.
0.
0.
0.
0.
0.
0.
0.
0.
0.
0.
0.
0.
0.
0.
0.
0.
0.
0.
0.
0.
0.
0.
0.
0.
0.
0.
0.
0.
0.
0.
0.
0.
0.
0.
0.
0.
0.
0.
0.
0.
0.
0.
0.
0.
0.
0.
0.
0.
0.
0.
0.
0.
0.
0.
0.
0.
0.
0.
0.
0.
0.
0.
0.
0.
0.
0.
0.
0.
0.
0.
0.
0.
0.
0.
0.
0.
0.
0.
0.
0.
0.
0.
0.
0.
0.
0.
0.
0.
0.
0.
0.
0.
0.
0.
0.
0.
0.
0.
0.
0.
0.
0.
0.
0.
0.
0.
0.
0.
0.
0.
0.
0.
0.
0.
0.
0.
0.
0.
0.
0.
0.
0.
0.
0.
0.
0.
0.
0.
0.
0.
0.
0.
0.
0.
0.
0.
0.
0.
0.
0.
0.
0.
0.
0.
0.
0.
0.
0.
0.
0.
0.
0.
0.
0.
0.
0.
0.
0.
0.
0.
0.
0.
0.
0.
0.
0.
0.
0.
0.
0.
0.
0.
0.
0.
0.
0.
0.
0.
0.
0.
0.
0.
0.
0.
0.
0.
0.
0.
0.
0.
0.
0.
0.
0.
0.
0.
0.
0.
0.
0.
0.
0.
0.
0.
0.
0.
0.
0.
0.
0.
0.
0.
0.
0.
0.
0.
0.
0.
0.
0.
0.
0.
0.
0.
0.
0.
0.
0.
0.
0.
0.
0.
0.
0.
0.
0.
0.
0.
0.
0.
0.
0.
0.
0.
0.
0.
0.
0.
0.
0.
0.
0.
0.
0.
0.
0.
0.
0.
0.
0.
0.
0.
0.
0.
0.
0.
0.
0.
0.
0.
0.
0.
0.
0.
0.
0.
0.
0.
0.
0.
0.
0.
0.
0.
0.
0.
0.
0.
0.
0.
0.
0.
0.
0.
0.
0.
0.
0.
0.
0.
0.
0.
0.
0.
0.
0.
0.
0.
0.
0.
0.
0.
0.
0.
0.
0.
0.
0.
0.
0.
0.
0.
0.
0.
0.
0.
0.
0.
0.
0.
0.
0.
0.
0.
0.
0.
0.
0.
0.
0.
0.
0.
0.
0.
0.
0.
0.
0.
0.
0.
0.
0.
0.
0.
0.
0.
0.
0.
0.
0.
0.
0.
0.
0.
0.
0.
0.
0.
0.
0.
0.
0.
0.
0.
0.
0.
0.
0.
0.
0.
0.
0.
0.
0.
0.
0.
0.
0.
0.
0.
0.
0.
0.
0.
0.
0.
0.
0.
0.
0.
0.
0.
0.
0.
0.
0.
0.
0.
0.
0.
0.
0.
0.
0.
0.
0.
0.
0.
0.
0.
0.
0.
0.
0.
0.
0.
0.
0.
0.
0.
0.
0.
0.
0.
0.
0.
0.
0.
0.
-0.001
-0.001
-0.002
-0.002
-0.001
-0.001
-0.001
0.
0.
0.
0.
0.
0.
0.
0.
0.
0.
0.
0.
0.
0.
0.
0.
0.
0.
0.
0.
0.
0.
0.
0.
0.
0.
0.
0.
0.
0.
0.
0.
0.
0.
0.
0.
0.
0.
0.
0.
0.
0.
0.
0.
0.
0.
0.
0.
0.
0.
0.
0.
0.
0.
0.
0.
0.
-0.001
-0.004
-0.004
-0.005
-0.006
-0.006
-0.002
-0.001
-0.001
-0.001
0.
0.
0.
0.
0.
0.
0.
0.
0.
0.
0.
0.
0.
0.
0.
0.
0.
0.
0.
0.
0.
0.
0.
0.
0.
0.
0.
0.
0.
0.
0.
0.
0.
0.
0.
0.
0.
0.
0.
0.
0.
0.
0.
0.
0.
0.
0.
0.
0.
0.
0.
0.
0.
0.
-0.002
-0.007
-0.008
-0.013
-0.014
-0.012
-0.012
-0.009
-0.006
-0.005
-0.003
-0.001
0.000
0.001
0.001
0.001
0.001
0.001
0.001
0.
0.
0.
0.
0.
0.
0.
0.
0.
0.
0.
0.
0.
0.
0.
0.
0.
0.
0.
0.
0.
0.
0.
0.
0.
0.
0.
0.
0.
0.
0.
0.
0.
0.
0.
0.
0.
0.
0.
0.
0.
0.
0.
0.
0.000
0.001
-0.006
-0.012
-0.016
-0.021
-0.025
-0.028
-0.026
-0.023
-0.019
-0.011
-0.008
-0.004
0.001
0.001
0.002
0.001
0.001
0.002
0.001
0.001
0.
0.
0.
0.
0.
0.
0.
0.
0.
0.
0.
0.
0.
0.
0.
0.
0.
0.
0.
0.
0.
0.
0.
0.
0.
0.
0.
0.
0.
0.
0.
0.
0.
0.
0.
0.
0.
0.
0.
0.
0.
0.
0.
0.
-0.004
-0.011
-0.019
-0.028
-0.037
-0.040
-0.045
-0.044
-0.041
-0.035
-0.029
-0.019
-0.009
-0.003
-0.002
0.
0.
0.001
0.001
0.001
0.002
0.001
0.
0.
0.
0.
0.
0.
0.
0.
0.
0.
0.
0.001
0.000
0.000
0.000
0.001
0.
0.
0.
0.
0.
0.
0.
0.
0.
0.
0.
0.
0.
0.
0.
0.
0.
0.
0.
0.
0.
0.
0.
0.
-0.001
0.000
-0.002
-0.012
-0.025
-0.033
-0.047
-0.058
-0.069
-0.078
-0.081
-0.077
-0.067
-0.053
-0.036
-0.026
-0.017
-0.010
-0.004
-0.002
-0.002
0.000
0.002
0.001
0.002
0.
0.
0.
0.
-0.001
-0.001
-0.001
-0.001
-0.003
-0.003
-0.004
-0.002
-0.002
-0.001
0.000
0.000
0.000
0.
-0.001
0.
0.
0.
0.000
0.
0.
0.
0.
0.
0.
0.
0.
0.
0.
0.
0.
0.
0.
0.
0.
-0.001
-0.003
-0.003
-0.011
-0.025
-0.037
-0.055
-0.072
-0.089
-0.110
-0.130
-0.143
-0.144
-0.131
-0.109
-0.079
-0.053
-0.033
-0.020
-0.011
-0.005
-0.003
-0.002
0.002
0.001
0.002
0.
0.
0.
-0.001
-0.001
-0.001
-0.003
-0.004
-0.006
-0.006
-0.006
-0.007
-0.007
-0.005
-0.004
-0.003
-0.001
-0.001
-0.001
0.000
0.000
0.000
0.000
0.
0.
0.
0.
0.
0.
0.
0.
0.
0.
0.
0.
0.
0.
0.
-0.001
-0.001
-0.003
-0.011
-0.023
-0.036
-0.056
-0.083
-0.107
-0.132
-0.162
-0.192
-0.213
-0.207
-0.181
-0.144
-0.119
-0.089
-0.054
-0.031
-0.019
-0.010
-0.007
-0.003
-0.002
0.002
0.001
0.001
0.
-0.002
-0.005
-0.007
-0.009
-0.011
-0.011
-0.012
-0.011
-0.014
-0.012
-0.016
-0.015
-0.014
-0.009
-0.010
-0.008
-0.011
-0.007
-0.007
-0.005
-0.004
-0.002
-0.002
-0.001
0.000
0.
0.
0.
0.
0.
0.
0.
0.
0.
0.
0.
-0.001
-0.003
-0.009
-0.019
-0.032
-0.050
-0.085
-0.119
-0.155
-0.194
-0.234
-0.258
-0.256
-0.130
0.247
0.480
-0.082
-0.112
-0.076
-0.044
-0.029
-0.015
-0.009
-0.003
-0.002
0.001
0.001
0.001
-0.002
-0.005
-0.008
-0.012
-0.015
-0.019
-0.021
-0.020
-0.019
-0.023
-0.028
-0.028
-0.027
-0.027
-0.025
-0.030
-0.033
-0.032
-0.033
-0.031
-0.025
-0.019
-0.012
-0.006
-0.003
-0.001
0.000
0.
0.
0.
0.
0.
0.
0.
0.
0.
-0.001
-0.001
-0.004
-0.013
-0.026
-0.043
-0.071
-0.117
-0.169
-0.210
-0.253
-0.304
-0.323
-0.148
0.402
1.682
2.675
0.103
-0.132
-0.090
-0.053
-0.034
-0.019
-0.011
-0.007
-0.002
0.001
0.002
-0.001
-0.004
-0.008
-0.012
-0.017
-0.021
-0.025
-0.028
-0.030
-0.034
-0.038
-0.044
-0.049
-0.052
-0.055
-0.066
-0.077
-0.084
-0.084
-0.080
-0.077
-0.069
-0.053
-0.033
-0.021
-0.008
-0.005
-0.001
0.
0.
0.
0.
0.
0.
0.
0.
0.
-0.001
-0.001
-0.004
-0.018
-0.030
-0.053
-0.089
-0.150
-0.197
-0.139
0.485
0.458
-0.210
0.642
1.967
0.644
0.372
-0.137
-0.147
-0.093
-0.057
-0.038
-0.021
-0.011
-0.007
-0.001
0.001
0.001
-0.002
-0.005
-0.012
-0.016
-0.022
-0.029
-0.032
-0.039
-0.042
-0.048
-0.058
-0.070
-0.080
-0.096
-0.121
-0.151
-0.161
-0.171
-0.183
-0.186
-0.163
-0.142
-0.116
-0.087
-0.046
-0.023
-0.010
-0.004
-0.002
0.
0.
0.
0.
0.
0.
0.
0.
-0.001
-0.001
-0.004
-0.020
-0.032
-0.059
-0.101
-0.163
-0.175
1.966
40.640
48.898
3.260
0.840
1.656
0.109
-0.238
-0.207
-0.147
-0.088
-0.059
-0.040
-0.023
-0.014
-0.007
-0.002
0.002
0.000
-0.004
-0.009
-0.014
-0.019
-0.028
-0.037
-0.041
-0.051
-0.058
-0.071
-0.088
-0.107
-0.132
-0.171
-0.202
-0.215
-0.119
-0.006
-0.314
-0.419
0.095
0.640
-0.102
-0.158
-0.099
-0.046
-0.019
-0.007
-0.002
0.
0.
0.
0.
0.
0.
0.
0.
-0.001
-0.001
-0.003
-0.017
-0.031
-0.057
-0.101
-0.163
-0.139
6.254
285.461
398.210
104.158
56.082
1.032
-0.268
-0.256
-0.194
-0.129
-0.086
-0.055
-0.038
-0.022
-0.014
-0.007
-0.003
0.001
-0.001
-0.004
-0.010
-0.018
-0.025
-0.039
-0.049
-0.057
-0.062
-0.074
-0.089
-0.119
-0.151
-0.200
-0.247
-0.228
1.328
10.163
8.331
0.427
-0.197
273.858
90.909
4.586
-0.197
-0.168
-0.085
-0.039
-0.014
-0.005
-0.001
0.
0.
0.
0.
0.
0.
0.
0.
-0.001
-0.001
-0.012
-0.028
-0.048
-0.085
-0.154
-0.202
1.329
33.249
128.504
80510.234
26825.742
14.581
-0.241
-0.218
-0.152
-0.112
-0.081
-0.055
-0.034
-0.023
-0.014
-0.007
-0.002
-0.002
-0.001
-0.006
-0.012
-0.018
-0.032
-0.045
-0.061
-0.072
-0.082
-0.096
-0.123
-0.161
-0.209
-0.282
-0.334
0.567
29.364
602.321
131.788
192.958
3492.925
100095.570
563.214
45.061
1.276
-0.226
-0.129
-0.060
-0.026
-0.009
-0.003
-0.002
-0.001
0.
0.
0.
0.
0.
0.
0.
-0.001
-0.005
-0.019
-0.038
-0.064
-0.120
-0.191
-0.202
0.780
22.299
3878.016
3434.744
10.117
-0.248
-0.176
-0.120
-0.093
-0.073
-0.052
-0.036
-0.026
-0.015
-0.009
-0.005
-0.003
-0.004
-0.008
-0.015
-0.025
-0.038
-0.058
-0.078
-0.096
-0.118
-0.149
-0.177
-0.229
-0.289
-0.255
-0.020
1.192
39.361
799.112
784.469
8426.674
102813.281
326.513
2721.124
342.037
5.941
-0.254
-0.182
-0.093
-0.044
-0.021
-0.007
-0.003
-0.002
-0.001
-0.001
0.
0.
0.
0.
0.
-0.001
-0.003
-0.011
-0.027
-0.046
-0.078
-0.135
-0.203
-0.224
0.240
4.958
3.984
-0.102
-0.283
-0.136
-0.095
-0.072
-0.059
-0.045
-0.034
-0.026
-0.019
-0.015
-0.010
-0.006
-0.009
-0.012
-0.021
-0.033
-0.055
-0.074
-0.100
-0.142
-0.184
-0.218
-0.271
-0.335
-0.189
17.636
142.606
13.188
230.038
100400.023
16803.350
13965.246
9883.488
17420.672
102830.602
1337.792
4.054
-0.368
-0.257
-0.136
-0.073
-0.042
-0.017
-0.010
-0.006
-0.004
-0.001
-0.001
0.
0.
0.
0.
0.
0.
-0.006
-0.018
-0.029
-0.047
-0.075
-0.122
-0.170
-0.184
-0.180
-0.187
-0.218
-0.145
-0.091
-0.073
-0.056
-0.047
-0.039
-0.031
-0.025
-0.024
-0.016
-0.011
-0.009
-0.013
-0.015
-0.028
-0.047
-0.068
-0.096
-0.140
-0.187
-0.172
-0.139
-0.306
-0.439
0.559
436.729
33983.102
325.949
6661.451
106129.688
100206.266
116.456
3157.337
2234.144
8531.596
145.554
1.048
-0.306
-0.313
-0.192
-0.108
-0.061
-0.037
-0.020
-0.013
-0.008
-0.004
-0.001
0.
0.
0.
0.
0.
0.
0.
-0.007
-0.018
-0.027
-0.040
-0.060
-0.084
-0.107
-0.117
-0.109
-0.095
-0.071
-0.059
-0.048
-0.041
-0.037
-0.032
-0.029
-0.024
-0.021
-0.014
-0.012
-0.012
-0.016
-0.022
-0.038
-0.061
-0.086
-0.123
-0.172
0.053
7.342
29.354
4.867
-0.366
-0.222
50.929
915.715
8074.386
146809.922
47560.688
222.607
7.341
56.526
30.515
25.481
82.134
36.888
8.001
-0.023
-0.250
-0.159
-0.097
-0.060
-0.040
-0.024
-0.014
-0.008
-0.004
0.
0.
0.
0.
0.
0.
0.
0.
-0.008
-0.015
-0.021
-0.030
-0.038
-0.049
-0.052
-0.053
-0.045
-0.043
-0.034
-0.035
-0.031
-0.029
-0.026
-0.021
-0.019
-0.017
-0.012
-0.011
-0.013
-0.019
-0.032
-0.053
-0.076
-0.108
-0.154
-0.186
3.853
960.192
38924.883
383.669
1.695
0.353
8.587
592.567
73940.438
100961.195
550.559
3.432
-0.474
0.715
11.190
4077.404
68851.961
702.903
50.977
0.814
-0.306
-0.211
-0.136
-0.096
-0.064
-0.037
-0.024
-0.012
-0.005
0.
0.
0.
0.
0.
0.
0.
0.
0.
-0.005
-0.010
-0.015
-0.020
-0.024
-0.025
-0.025
-0.025
-0.021
-0.022
-0.021
-0.021
-0.017
-0.016
-0.015
-0.014
-0.011
-0.010
-0.011
-0.013
-0.021
-0.040
-0.068
-0.092
-0.122
-0.169
-0.195
6.160
3387.487
100007.813
1135.852
4.441
131.021
2148.193
45074.215
107111.250
3365.015
18.937
-0.405
-0.644
-0.567
25.596
75872.406
100655.188
5620.758
94.771
0.512
-0.357
-0.254
-0.174
-0.132
-0.092
-0.057
-0.033
-0.017
-0.008
0.
0.
0.
0.
0.
0.
0.
0.
0.
0.
0.
-0.004
-0.004
-0.007
-0.010
-0.012
-0.012
-0.010
-0.011
-0.011
-0.007
-0.010
-0.009
-0.010
-0.008
-0.006
-0.007
-0.008
-0.010
-0.025
-0.043
-0.075
-0.095
-0.121
-0.169
-0.218
0.611
45.694
285.749
27.525
7.117
7031.472
100408.883
105893.508
96135.930
98.998
0.713
-0.567
-0.515
-0.542
2.540
247.997
1252.581
636.685
29.575
-0.069
-0.383
-0.274
-0.205
-0.159
-0.112
-0.070
-0.041
-0.021
-0.011
0.
0.
0.
0.
0.
0.
0.
0.
0.
0.
0.
0.
0.001
0.000
0.000
-0.002
-0.004
-0.002
-0.002
-0.002
-0.004
-0.004
-0.004
-0.004
-0.005
-0.003
-0.005
-0.005
-0.010
-0.025
-0.043
-0.071
-0.091
-0.114
-0.149
-0.199
-0.207
0.167
0.839
-0.002
3.091
640.773
28900.363
1067.154
462.007
21.941
-0.230
-0.481
-0.424
-0.486
-0.502
8.383
7.970
4.993
0.422
-0.420
-0.357
-0.268
-0.208
-0.165
-0.120
-0.075
-0.043
-0.022
-0.011
0.
0.
0.
0.
0.
0.
0.
0.
0.
0.
0.
0.
0.
0.
0.
0.
-0.002
-0.002
-0.002
0.
0.001
-0.001
-0.001
-0.001
-0.001
0.001
-0.001
-0.005
-0.009
-0.021
-0.040
-0.066
-0.086
-0.107
-0.130
-0.159
-0.192
-0.218
-0.256
-0.315
0.101
20.612
91.986
24.755
8.320
0.652
-0.368
-0.377
-0.376
-0.471
-0.712
12.485
5.367
-0.565
-0.472
-0.385
-0.306
-0.242
-0.194
-0.157
-0.111
-0.070
-0.042
-0.022
-0.011
0.
0.
0.
0.
0.
0.
0.
0.
0.
0.
0.
0.
0.
0.
0.
0.
0.
0.
0.
0.
0.
0.000
0.001
0.001
0.000
0.000
-0.001
-0.008
-0.014
-0.023
-0.039
-0.057
-0.078
-0.094
-0.107
-0.121
-0.144
-0.174
-0.204
-0.256
-0.281
0.029
0.704
0.510
-0.049
-0.309
-0.313
-0.307
-0.334
-0.403
-0.485
-0.489
-0.463
-0.508
-0.428
-0.333
-0.253
-0.206
-0.171
-0.132
-0.090
-0.058
-0.036
-0.019
-0.010
0.
0.
0.
0.
0.
0.
0.
0.
0.
0.
0.
0.
0.
0.
0.
0.
0.
0.
0.
0.
0.
0.
0.
0.001
0.001
-0.001
-0.004
-0.010
-0.017
-0.029
-0.041
-0.058
-0.076
-0.089
-0.101
-0.113
-0.123
-0.138
-0.157
-0.195
-0.244
-0.278
-0.294
-0.304
-0.302
-0.271
-0.252
-0.225
-0.144
-0.321
-0.204
0.940
1.457
0.011
-0.333
-0.294
-0.222
-0.171
-0.137
-0.104
-0.069
-0.045
-0.025
-0.015
-0.008
0.
0.
0.
0.
0.
0.
0.
0.
0.
0.
0.
0.
0.
0.
0.
0.
0.
0.
0.
0.
0.
0.
0.001
0.
-0.002
-0.004
-0.008
-0.015
-0.028
-0.039
-0.056
-0.075
-0.097
-0.120
-0.132
-0.134
-0.138
-0.150
-0.175
-0.202
-0.228
-0.219
-0.207
-0.343
-0.581
-0.397
-0.232
-0.194
-0.110
-0.291
0.330
8.118
11.002
5.865
0.572
-0.295
-0.235
-0.154
-0.105
-0.076
-0.050
-0.030
-0.018
-0.010
-0.006
0.
0.
0.
0.
0.
0.
0.
0.
0.
0.
0.
0.
0.
0.
0.
0.
0.
0.
0.
0.
0.
0.
0.001
0.001
-0.001
-0.006
-0.013
-0.024
-0.039
-0.058
-0.083
-0.114
-0.143
-0.165
-0.184
-0.202
-0.216
-0.232
-0.240
-0.228
0.071
4.422
9.325
4.791
5.069
-0.748
-0.293
-0.205
-0.241
-0.313
0.402
10.254
39.026
79.264
6.493
-0.032
-0.246
-0.152
-0.089
-0.054
-0.034
-0.020
-0.013
-0.007
-0.002
0.
0.
0.
0.
0.
0.
0.
0.
0.
0.
0.
0.
0.
0.
0.
0.
0.
0.
0.
0.
0.001
0.002
0.001
0.000
-0.003
-0.009
-0.020
-0.033
-0.056
-0.083
-0.124
-0.155
0.124
0.705
0.484
0.027
-0.303
-0.308
0.067
3.221
12.263
964.255
4870.573
559.766
710.097
-0.467
-0.292
-0.171
-0.202
-0.301
-0.405
4.272
169.168
224.593
38.258
20.597
1.649
-0.114
-0.083
-0.042
-0.022
-0.011
-0.006
-0.002
0.
0.
0.
0.
0.
0.
0.
0.
0.
0.
0.
0.
0.
0.
0.
0.
0.
0.
0.
0.
0.
0.001
0.002
0.002
0.000
-0.005
-0.013
-0.028
-0.049
-0.075
-0.118
-0.169
0.129
11.871
61.068
96.019
40.101
1.316
1.367
15.973
889.283
830.702
20797.734
100022.297
414.125
8.637
-0.161
-0.160
-0.117
-0.142
-0.301
-0.648
22.503
457.015
4864.415
3918.282
1059.706
20.655
-0.039
-0.092
-0.033
-0.016
-0.003
-0.002
0.001
0.
0.
0.
0.
0.
0.
0.
0.
0.
0.
0.
0.
0.
0.
0.
0.
0.
0.
0.
0.
0.001
0.002
0.002
0.001
-0.003
-0.007
-0.019
-0.035
-0.061
-0.097
-0.153
-0.203
0.734
63.661
629.078
25483.279
3703.190
33.443
309.044
182.959
85127.969
48484.676
402.893
765.126
26.537
0.530
-0.131
-0.102
-0.078
-0.091
-0.198
-0.662
0.982
710.520
58473.703
5840.695
527.309
166.618
-0.365
-0.146
-0.028
-0.009
-0.003
0.000
0.001
0.
0.
0.
0.
0.
0.
0.
0.
0.
0.
0.
0.
0.
0.
0.
0.
0.
0.
0.
0.
0.001
0.002
0.002
-0.001
-0.004
-0.010
-0.023
-0.043
-0.083
-0.133
-0.202
-0.267
0.176
12.573
113.191
5839.510
1234.918
287.676
48915.730
2411.455
818.476
652.936
15.426
2.683
0.217
-0.161
-0.113
-0.065
-0.048
-0.056
-0.116
-0.692
23.419
100576.859
102830.320
108149.305
23.071
0.230
-0.656
-0.115
-0.019
-0.004
0.000
0.000
0.001
0.
0.
0.
0.
0.
0.
0.
0.
0.
0.
0.
0.
0.
0.
0.
0.
0.
0.
0.
0.002
0.002
0.002
0.001
-0.002
-0.004
-0.013
-0.029
-0.066
-0.124
-0.210
-0.257
-0.321
-0.314
0.643
3.043
19.731
17.243
135.454
101636.797
100233.281
73.124
2.836
0.055
-0.193
-0.157
-0.109
-0.060
-0.038
-0.029
-0.033
-0.068
-0.380
-0.430
67.319
303.465
17351.564
7.908
-0.547
-0.200
-0.043
-0.011
-0.001
0.000
0.
0.001
0.
0.
0.
0.
0.
0.
0.
0.
0.
0.
0.
0.
0.
0.
0.
0.
0.
0.
0.
0.002
0.002
0.002
0.002
-0.001
-0.005
-0.014
-0.041
-0.093
-0.174
1.395
5.512
1.760
0.678
-0.235
-0.503
-0.440
0.181
31.868
103057.773
3754.274
13.907
-0.227
-0.238
-0.168
-0.105
-0.055
-0.027
-0.013
-0.009
-0.015
-0.026
-0.080
-0.233
-0.058
0.325
-0.211
-0.641
-0.215
-0.043
-0.015
-0.004
-0.001
0.001
0.001
0.
0.
0.
0.
0.
0.
0.
0.
0.
0.
0.
0.
0.
0.
0.
0.
0.
0.
0.
0.
0.002
0.002
0.002
0.001
-0.001
-0.006
-0.017
-0.046
-0.099
1.203
1431.962
14815.542
400.490
170.530
18.283
2.271
-0.451
-0.807
-0.337
250.963
4.890
-0.080
-0.261
-0.173
-0.104
-0.063
-0.033
-0.014
-0.007
-0.003
-0.001
-0.008
-0.022
-0.043
-0.052
-0.072
-0.137
-0.112
-0.043
-0.013
-0.005
-0.001
0.000
0.001
0.001
0.
0.
0.
0.
0.
0.
0.
0.
0.
0.
0.
0.
0.
0.
0.
0.
0.
0.
0.
0.
0.001
0.001
0.002
0.001
0.001
-0.007
-0.017
-0.050
-0.096
3.758
5136.861
101744.273
101797.813
19864.314
911.606
230.985
3.673
-0.120
-0.636
-0.646
-0.581
-0.318
-0.212
-0.124
-0.075
-0.047
-0.026
-0.009
-0.002
0.002
0.000
-0.002
-0.005
-0.010
-0.018
-0.022
-0.024
-0.017
-0.009
-0.004
-0.001
0.
0.001
0.001
0.
0.
0.
0.
0.
0.
0.
0.
0.
0.
0.
0.
0.
0.
0.
0.
0.
0.
0.
-0.002
-0.003
-0.002
-0.001
-0.001
0.001
0.001
-0.003
-0.015
-0.045
-0.096
0.531
75.727
1431.566
100242.570
6013.455
9408.863
1703.930
11.341
1.753
0.581
0.945
-0.010
-0.267
-0.194
-0.116
-0.069
-0.040
-0.024
-0.007
0.001
0.001
0.001
0.000
-0.001
-0.003
-0.004
-0.005
-0.005
-0.003
-0.002
-0.001
0.000
0.001
0.001
0.
0.
0.
0.
0.
0.
0.
0.
0.
0.
0.
0.
0.
0.
0.
0.
0.
0.
-0.002
-0.003
-0.006
-0.007
-0.008
-0.007
-0.005
-0.002
0.000
-0.002
-0.010
-0.029
-0.080
-0.128
0.380
9.480
86.621
53.853
152.768
63.065
3.876
1.928
0.106
0.299
-0.137
-0.260
-0.204
-0.122
-0.069
-0.037
-0.016
-0.007
-0.002
0.
0.001
0.000
0.000
0.000
0.
0.
-0.001
-0.001
0.000
0.001
0.001
0.001
0.
0.
0.
0.
0.
0.
0.
0.
0.
0.
0.
0.
0.
0.
0.
0.
0.
0.
-0.002
-0.003
-0.007
-0.010
-0.014
-0.016
-0.015
-0.011
-0.006
-0.002
-0.003
-0.006
-0.018
-0.048
-0.106
-0.164
-0.143
0.160
0.212
0.677
0.343
1.032
0.917
-0.255
-0.286
-0.278
-0.240
-0.188
-0.119
-0.066
-0.038
-0.019
-0.008
-0.002
0.
0.
0.001
0.000
0.000
0.000
0.000
0.000
0.000
0.
0.001
0.001
0.
0.
0.
0.
0.
0.
0.
0.
0.
0.
0.
0.
0.
0.
0.
0.
0.
0.
0.
-0.002
-0.006
-0.011
-0.017
-0.026
-0.030
-0.028
-0.019
-0.012
-0.005
-0.001
-0.005
-0.011
-0.024
-0.055
-0.103
-0.157
-0.200
-0.236
-0.277
-0.270
-0.177
-0.185
-0.275
-0.275
-0.248
-0.218
-0.171
-0.120
-0.075
-0.042
-0.024
-0.009
-0.001
0.
0.
0.
0.
0.
0.001
0.001
0.001
0.001
0.000
0.
0.
0.
0.
0.
0.
0.
0.
0.
0.
0.
0.
0.
0.
0.
0.
0.
0.
0.
0.
-0.002
-0.004
-0.008
-0.015
-0.027
-0.040
-0.047
-0.043
-0.032
-0.020
-0.010
-0.003
-0.004
-0.006
-0.013
-0.026
-0.048
-0.073
-0.100
-0.128
-0.150
-0.174
-0.177
-0.185
-0.194
-0.194
-0.195
-0.181
-0.152
-0.121
-0.078
-0.044
-0.025
-0.013
-0.002
0.
0.
0.
0.
0.
0.
0.
0.
0.
0.
0.
0.
0.
0.
0.
0.
0.
0.
0.
0.
0.
0.
0.
0.
0.
0.
0.
0.
0.
0.
-0.002
-0.005
-0.009
-0.020
-0.033
-0.050
-0.059
-0.056
-0.041
-0.025
-0.012
-0.006
-0.002
-0.003
-0.007
-0.013
-0.021
-0.034
-0.044
-0.058
-0.069
-0.089
-0.104
-0.112
-0.120
-0.133
-0.149
-0.151
-0.141
-0.110
-0.076
-0.045
-0.028
-0.014
-0.005
0.
0.
0.
0.
0.
0.
0.
0.
0.
0.
0.
0.
0.
0.
0.
0.
0.
0.
0.
0.
0.
0.
0.
0.
0.
0.
0.
0.
0.
0.
-0.002
-0.005
-0.009
-0.020
-0.034
-0.051
-0.062
-0.059
-0.044
-0.027
-0.015
-0.007
-0.002
0.000
-0.003
-0.005
-0.009
-0.014
-0.020
-0.025
-0.035
-0.044
-0.056
-0.066
-0.079
-0.097
-0.113
-0.125
-0.118
-0.099
-0.071
-0.048
-0.031
-0.015
-0.009
-0.003
0.
0.
0.
0.
0.
0.
0.
0.
0.
0.
0.
0.
0.
0.
0.
0.
0.
0.
0.
0.
0.
0.
0.
0.
0.
0.
0.
0.
0.
-0.002
-0.005
-0.010
-0.018
-0.029
-0.044
-0.054
-0.052
-0.040
-0.025
-0.014
-0.006
-0.002
0.
-0.001
-0.002
-0.002
-0.005
-0.008
-0.011
-0.015
-0.018
-0.033
-0.042
-0.055
-0.071
-0.089
-0.100
-0.102
-0.090
-0.070
-0.050
-0.033
-0.018
-0.010
-0.004
0.
0.
0.
0.
0.
0.
0.
0.
0.
0.
0.
0.
0.
0.
0.
0.
0.
0.
0.
0.
0.
0.
0.
0.
0.
0.
0.
0.
0.
0.000
-0.002
-0.007
-0.014
-0.022
-0.032
-0.039
-0.038
-0.030
-0.019
-0.011
-0.004
-0.002
0.
0.
0.
0.
0.
0.000
0.000
0.
-0.005
-0.014
-0.024
-0.037
-0.051
-0.068
-0.079
-0.086
-0.082
-0.070
-0.053
-0.036
-0.021
-0.010
-0.005
-0.002
0.
0.
0.
0.
0.
0.
0.
0.
0.
0.
0.
0.
0.
0.
0.
0.
0.
0.
0.
0.
0.
0.
0.
0.
0.
0.
0.
0.
0.
-0.002
-0.005
-0.010
-0.015
-0.020
-0.024
-0.024
-0.019
-0.013
-0.007
-0.003
0.
0.
0.
0.
0.
0.
0.
0.
0.
-0.003
-0.005
-0.016
-0.024
-0.038
-0.051
-0.065
-0.074
-0.079
-0.072
-0.055
-0.037
-0.022
-0.011
-0.006
-0.002
0.
0.
0.
0.
0.
0.
0.
0.
0.
0.
0.
0.
0.
0.
0.
0.
0.
0.
0.
0.
0.
0.
0.
0.
0.
0.
0.
0.
0.
0.
-0.002
-0.005
-0.009
-0.012
-0.013
-0.013
-0.011
-0.008
-0.003
-0.002
0.
0.
0.
0.
0.
0.
0.
0.
0.
-0.001
-0.003
-0.008
-0.015
-0.025
-0.037
-0.051
-0.065
-0.072
-0.065
-0.052
-0.034
-0.020
-0.011
-0.006
-0.002
0.
0.
0.
0.
0.
0.
0.
0.
0.
0.
0.
0.
0.
0.
0.
0.
0.
0.
0.
0.
0.
0.
0.
0.
0.
0.
0.
0.
0.
0.
0.
-0.002
-0.003
-0.005
-0.006
-0.006
-0.003
-0.003
-0.002
0.
0.
0.
0.
0.
0.
0.
0.
0.
0.
0.
-0.001
-0.003
-0.010
-0.016
-0.026
-0.038
-0.051
-0.058
-0.052
-0.040
-0.028
-0.016
-0.008
-0.005
-0.002
0.
0.
0.
0.
0.
0.
0.
0.
0.
0.
0.
0.
0.
0.
0.
0.
0.
0.
0.
0.
0.
0.
0.
0.
0.
0.
0.
0.
0.
0.
0.
0.
0.
-0.002
-0.002
-0.002
-0.002
0.
0.
0.
0.
0.
0.
0.
0.
0.
0.
0.
0.
0.
0.001
0.001
-0.003
-0.009
-0.017
-0.026
-0.033
-0.036
-0.034
-0.026
-0.018
-0.012
-0.007
-0.003
-0.002
0.
0.
0.
0.
0.
0.
0.
0.
0.
0.
0.
0.
0.
0.
0.
0.
0.
0.
0.
0.
0.
0.
0.
0.
0.
0.
0.
0.
0.
0.
0.
0.
0.
0.
0.
0.
0.
0.
0.
0.
0.
0.
0.
0.
0.
0.
0.
0.
0.
0.
0.
0.001
-0.001
-0.003
-0.007
-0.012
-0.018
-0.021
-0.020
-0.016
-0.011
-0.008
-0.004
-0.003
0.
0.
0.
0.
0.
0.
0.
0.
0.
0.
0.
0.
0.
0.
0.
0.
0.
0.
0.
0.
0.
0.
0.
0.
0.
0.
0.
0.
0.
0.
0.
0.
0.
0.
0.
0.
0.
0.
0.
0.
0.
0.
0.
0.
0.
0.
0.
0.
0.
0.
0.
0.
0.
0.000
-0.001
-0.002
-0.006
-0.008
-0.009
-0.009
-0.007
-0.007
-0.004
-0.003
-0.001
0.
0.
0.
0.
0.
0.
0.
0.
0.
0.
0.
0.
0.
0.
0.
0.
0.
0.
0.
0.
0.
0.
0.
0.
0.
0.
0.
0.
0.
0.
0.
0.
0.
0.
0.
0.
0.
0.
0.
0.
0.
0.
0.
0.
0.
0.
0.
0.
0.
0.
0.
0.
0.
0.
0.000
-0.002
-0.002
-0.002
-0.003
-0.004
-0.004
-0.003
-0.003
-0.001
0.
0.
0.
0.
0.
0.
0.
0.
0.
0.
0.
0.
0.
0.
0.
0.
0.
0.
0.
0.
0.
0.
0.
0.
0.
0.
0.
0.
0.
0.
0.
0.
0.
0.
0.
0.
0.
0.
0.
0.
0.
0.
0.
0.
0.
0.
0.
0.
0.
0.
0.
0.
0.
0.
0.
-0.001
0.000
-0.002
-0.002
-0.002
-0.002
-0.003
-0.002
0.
0.
0.
0.
0.
0.
0.
0.
0.
0.
0.
0.
0.
0.
0.
0.
0.
0.
0.
0.
0.
0.
0.
0.
0.
0.
0.
0.
0.
0.
0.
0.
0.
0.
0.
0.
0.
0.
0.
0.
0.
0.
0.
0.
0.
0.
0.
0.
0.
0.
0.
0.
0.
0.
0.
0.
0.
0.
0.
-0.001
-0.001
-0.001
-0.001
0.000
0.
0.
0.
0.
0.
0.
0.
0.
0.
0.
0.
0.
0.
0.
0.
0.
0.
0.
0.
0.
0.
0.
0.
0.
0.
0.
0.
0.
0.
0.
0.
0.
0.
0.
0.
0.
0.
0.
0.
0.
0.
0.
0.
0.
0.
0.
0.
0.
0.
0.
0.
0.
0.
0.
0.
0.
0.
0.
0.
0.
0.
0.
0.
0.
0.
0.
0.
0.
0.
0.
0.
0.
0.
0.
0.
0.
0.
0.
0.
0.
0.
0.
0.
0.
0.
0.
0.
0.
0.
0.
0.
0.
0.
0.
0.
0.
0.
0.
0.
0.
0.
0.
0.
0.
0.
0.
0.
0.
0.
0.
0.
0.
0.
0.
0.
0.
0.
0.
0.
0.
0.
0.
0.
0.
0.
0.
0.
0.
0.
0.
0.
0.
0.
0.
0.
0.
0.
0.
0.
0.
0.
0.
0.
0.
0.
0.
0.
0.
0.
0.
0.
0.
0.
0.
0.
0.
0.
0.
0.
0.
0.
0.
0.
0.
0.
0.
0.
0.
0.
0.
0.
0.
0.
0.
0.
0.
0.
0.
0.
0.
0.
0.
0.
0.
0.
0.
0.
0.
0.
0.
0.
0.
0.
0.
0.
0.
0.
0.
0.
0.
0.
0.
0.
0.
0.
0.
0.
0.
0.
0.
0.
0.
0.
0.
0.
0.
0.
0.
0.
0.
0.
0.
0.
0.
0.
0.
0.
0.
0.
0.
0.
0.
0.
0.
0.
0.
0.
0.
0.
0.
0.
0.
0.
0.
0.
0.
0.
0.
0.
0.
0.
0.
0.
0.
0.
0.
0.
0.
0.
0.
0.
0.
0.
0.
0.
0.
0.
0.
0.
0.
0.
0.
0.
0.
0.
0.
0.
0.
0.
0.
0.
0.
0.
0.
0.
0.
0.
0.
0.
0.
0.
0.
0.
0.
0.
0.
0.
0.
0.
0.
0.
0.
0.
0.
0.
0.
0.
0.
0.
0.
0.
0.
0.
0.
0.
0.
0.
0.
0.
0.
0.
0.
0.
0.
0.
0.
0.
0.
0.
0.
0.
0.
0.
0.
0.
0.
0.
0.
0.
0.
0.
0.
0.
0.
0.
0.
0.
0.
0.
0.
0.
0.
0.
0.
0.
0.
0.
0.
0.
0.
0.
0.
0.
0.
0.
0.
0.
0.
0.
0.
0.
0.
0.
0.
0.
0.
0.
0.
0.
0.
0.
0.
0.
0.
0.
0.
0.
0.
0.
0.
0.
0.
0.
0.
0.
0.
0.
0.
0.
0.
0.
0.
0.
0.
0.
0.
0.
0.
0.
0.
0.
0.
0.
0.
0.
0.
0.
0.
0.
0.
0.
0.
0.
0.
0.
0.
0.
0.
0.
0.
0.
0.
0.
0.
0.
0.
0.
0.
0.
0.
0.
0.
0.
0.
0.
0.
0.
0.
0.
0.
0.
0.
0.
0.
0.
0.
0.
0.
0.
0.
0.
0.
0.
0.
0.
0.
0.
0.
0.
0.
0.
0.
0.
0.
0.
0.
0.
0.
0.
0.
0.
0.
0.
0.
0.
0.
0.
0.
0.
0.
0.
0.
0.
0.
0.
0.
0.
0.
0.
0.
0.
0.
0.
0.
0.
0.
0.
0.
0.
0.
0.
0.
0.
0.
0.
0.
0.
0.
0.
0.
0.
0.
0.
0.
0.
0.
0.
0.
0.
0.
0.
0.
0.
0.
0.
0.
0.
0.
0.
0.
0.
0.
0.
0.
0.
0.
0.
0.
0.
0.
0.
0.
0.
0.
0.
0.
0.
0.
0.
0.
0.
0.
0.
0.
0.
0.
0.
0.
0.
0.
0.
0.
0.
0.
0.
0.
0.
0.
0.
0.
0.
0.
0.
0.
0.
0.
0.
0.
0.
0.
0.
0.
0.
0.
0.
0.
0.
0.
0.
0.
0.
0.
0.
0.
0.
0.
0.
0.
0.
0.
0.
0.
0.
0.
0.
0.
0.
0.
0.
0.
0.
0.
0.
0.
0.
0.
0.
0.
0.
0.
0.
0.
0.
0.
0.
0.
0.
0.
0.
0.
0.
0.
0.
0.
0.
0.
0.
0.
0.
0.
0.
0.
0.
0.
0.
0.
0.
0.
0.
0.
0.
0.
0.
0.
0.
0.
0.
0.
0.
0.
0.
0.
0.
0.
0.
0.
0.
0.
0.
0.
0.
0.
0.
0.
0.
0.
0.
0.
0.
0.
0.
0.
0.
0.
0.
0.
0.
0.
0.
0.
0.
0.
0.
0.
0.
0.
0.
0.
0.
0.
0.
0.
0.
0.
0.
0.
0.
0.
0.
0.
0.
0.
0.
0.
0.
0.
0.
0.
0.
0.
0.
0.
0.
0.
0.
0.
0.
0.
0.
0.
0.
0.
0.
0.
0.
0.
-0.001
-0.001
-0.001
-0.001
-0.001
-0.001
0.
0.
0.
0.
0.
0.
0.
0.
0.
0.
0.
0.
0.
0.
0.
0.
0.
0.
0.
0.
0.
0.
0.
0.
0.
0.
0.
0.
0.
0.
0.
0.
0.
0.
0.
0.
0.
0.
0.
0.
0.
0.
0.
0.
0.
0.
0.
0.
0.
0.
0.
0.
0.
0.
0.
0.
0.
0.
-0.001
-0.003
-0.005
-0.006
-0.006
-0.005
-0.004
-0.002
-0.001
-0.001
0.
0.
0.
0.
0.
0.
0.
0.
0.
0.
0.
0.
0.
0.
0.
0.
0.
0.
0.
0.
0.
0.
0.
0.
0.
0.
0.
0.
0.
0.
0.
0.
0.
0.
0.
0.
0.
0.
0.
0.
0.
0.
0.
0.
0.
0.
0.
0.
0.
0.
0.
0.
0.
0.
-0.002
-0.005
-0.008
-0.010
-0.014
-0.015
-0.014
-0.012
-0.008
-0.005
-0.001
-0.001
-0.001
0.
0.001
0.001
0.001
0.001
0.001
0.001
0.
0.
0.
0.
0.
0.
0.
0.
0.
0.
0.
0.
0.
0.
0.
0.
0.
0.
0.
0.
0.
0.
0.
0.
0.
0.
0.
0.
0.
0.
0.
0.
0.
0.
0.
0.
0.
0.
0.
0.
0.
0.
0.
0.
0.000
-0.006
-0.008
-0.014
-0.019
-0.023
-0.025
-0.028
-0.026
-0.019
-0.016
-0.009
-0.006
-0.001
0.001
0.002
0.
0.001
0.001
0.001
0.001
0.001
0.
0.
0.
0.
0.
0.
0.
0.
0.
0.
0.
0.
0.
0.
0.
0.
0.
0.
0.
0.
0.
0.
0.
0.
0.
0.
0.
0.
0.
0.
0.
0.
0.
0.
0.
0.
0.
0.
0.
0.
0.
0.
0.
-0.002
-0.009
-0.015
-0.023
-0.030
-0.038
-0.045
-0.048
-0.046
-0.040
-0.029
-0.022
-0.011
-0.006
-0.003
0.000
0.000
0.
0.000
0.002
0.001
0.001
0.001
0.
0.
0.
0.
0.
0.
0.
0.
0.
0.
0.
0.
0.001
0.001
0.001
0.
0.
0.
0.
0.
0.
0.
0.
0.
0.
0.
0.
0.
0.
0.
0.
0.
0.
0.
0.
0.
0.
0.
0.
0.
-0.001
-0.001
-0.009
-0.017
-0.028
-0.040
-0.052
-0.070
-0.080
-0.088
-0.087
-0.079
-0.060
-0.044
-0.032
-0.024
-0.013
-0.009
-0.005
-0.003
-0.003
-0.002
0.002
0.002
0.001
0.001
0.
0.
0.
-0.001
-0.001
-0.001
-0.001
0.000
-0.001
-0.003
-0.003
-0.003
-0.002
-0.002
0.000
0.000
0.
0.
0.
0.
0.
0.
0.
0.
0.
0.
0.
0.
0.
0.
0.
0.
0.
0.
0.
0.
0.
0.
-0.001
-0.003
-0.006
-0.016
-0.030
-0.045
-0.064
-0.087
-0.110
-0.135
-0.157
-0.158
-0.151
-0.128
-0.097
-0.071
-0.048
-0.032
-0.020
-0.013
-0.008
-0.006
-0.003
-0.002
0.002
0.002
0.002
0.
-0.001
-0.001
-0.001
-0.003
-0.005
-0.006
-0.005
-0.007
-0.008
-0.007
-0.007
-0.005
-0.004
-0.001
0.000
0.000
0.001
0.
0.
0.
0.
0.
0.
0.
0.
0.
0.
0.
0.
0.
0.
0.
0.
0.
0.
0.
-0.001
-0.004
-0.006
-0.012
-0.032
-0.049
-0.068
-0.099
-0.133
-0.171
-0.213
-0.240
-0.252
-0.250
-0.219
-0.171
-0.131
-0.089
-0.058
-0.036
-0.024
-0.015
-0.011
-0.007
-0.003
0.000
0.002
0.001
0.
-0.003
-0.007
-0.008
-0.011
-0.014
-0.015
-0.014
-0.016
-0.016
-0.016
-0.015
-0.013
-0.009
-0.007
-0.005
0.
0.001
0.001
0.001
0.000
0.000
0.000
-0.001
0.
0.
0.
0.
0.
0.
0.
0.
0.
0.
0.
0.
-0.001
-0.003
-0.007
-0.013
-0.025
-0.047
-0.070
-0.104
-0.148
-0.199
-0.247
-0.302
-0.333
-0.308
-0.073
0.223
0.334
-0.124
-0.134
-0.091
-0.057
-0.038
-0.024
-0.017
-0.013
-0.006
-0.003
0.002
0.001
-0.004
-0.009
-0.011
-0.014
-0.020
-0.027
-0.029
-0.033
-0.030
-0.033
-0.032
-0.031
-0.029
-0.023
-0.013
-0.010
-0.009
-0.004
-0.007
-0.007
-0.004
-0.004
-0.004
-0.001
0.000
0.
0.
0.
0.
0.
0.
0.
0.
0.
0.
0.
-0.001
-0.006
-0.010
-0.021
-0.039
-0.064
-0.100
-0.151
-0.214
-0.283
-0.342
-0.406
-0.410
0.831
12.480
52.703
122.577
3.911
-0.159
-0.129
-0.079
-0.053
-0.034
-0.024
-0.014
-0.008
-0.004
0.000
-0.003
-0.008
-0.013
-0.018
-0.025
-0.035
-0.041
-0.045
-0.051
-0.055
-0.056
-0.064
-0.063
-0.056
-0.043
-0.039
-0.030
-0.028
-0.033
-0.031
-0.027
-0.024
-0.016
-0.012
-0.008
-0.002
-0.001
0.
0.
0.
0.
0.
0.
0.
0.
0.
0.
-0.001
-0.007
-0.013
-0.027
-0.050
-0.084
-0.135
-0.205
-0.277
-0.317
-0.352
-0.442
-0.171
10.652
131.037
805.148
4276.547
25.031
-0.133
-0.155
-0.097
-0.063
-0.041
-0.027
-0.015
-0.010
-0.004
-0.002
-0.005
-0.012
-0.021
-0.030
-0.040
-0.049
-0.059
-0.065
-0.072
-0.082
-0.098
-0.107
-0.107
-0.101
-0.089
-0.075
-0.076
-0.076
-0.072
-0.072
-0.070
-0.061
-0.048
-0.031
-0.018
-0.011
-0.003
-0.002
0.
0.
0.
0.
0.
0.
0.
0.
0.
-0.001
-0.007
-0.016
-0.032
-0.057
-0.099
-0.167
-0.247
-0.143
2.675
9.233
6.260
2.392
162.600
912.911
92.352
98.689
3.350
-0.239
-0.175
-0.108
-0.072
-0.046
-0.030
-0.016
-0.011
-0.003
-0.002
-0.007
-0.017
-0.025
-0.038
-0.053
-0.067
-0.074
-0.079
-0.095
-0.117
-0.143
-0.151
-0.157
-0.164
-0.156
-0.154
-0.159
-0.162
-0.164
-0.165
-0.160
-0.145
-0.116
-0.079
-0.044
-0.021
-0.012
-0.002
0.001
0.
0.
0.
0.
0.
0.
0.
0.
-0.001
-0.007
-0.017
-0.032
-0.059
-0.103
-0.176
-0.246
1.687
88.431
2561.970
3716.480
39.470
151.002
819.408
35.863
0.513
-0.292
-0.271
-0.183
-0.113
-0.074
-0.046
-0.029
-0.018
-0.011
-0.002
-0.003
-0.008
-0.023
-0.034
-0.053
-0.068
-0.087
-0.095
-0.103
-0.119
-0.153
-0.179
-0.186
-0.197
-0.242
-0.260
-0.258
-0.263
-0.294
-0.362
-0.398
-0.335
-0.304
-0.274
-0.180
-0.092
-0.044
-0.019
-0.009
-0.002
0.
0.
0.
0.
0.
0.
0.
0.
-0.001
-0.005
-0.013
-0.029
-0.052
-0.093
-0.163
-0.230
2.120
186.559
100258.539
101716.063
3964.547
87.718
12.160
1.354
-0.354
-0.327
-0.249
-0.179
-0.120
-0.078
-0.049
-0.034
-0.020
-0.011
-0.009
-0.005
-0.014
-0.026
-0.039
-0.062
-0.087
-0.115
-0.123
-0.130
-0.146
-0.180
-0.216
-0.226
-0.268
-0.398
-0.398
-0.354
-0.240
-0.416
-0.967
-1.240
-0.621
-0.300
-0.740
-0.518
-0.182
-0.081
-0.038
-0.014
-0.005
0.000
0.
0.
0.
0.
0.
0.
0.
-0.001
-0.003
-0.008
-0.023
-0.042
-0.075
-0.136
-0.218
0.074
17.707
1491.699
62711.668
148794.281
17697.096
15.262
-0.365
-0.358
-0.274
-0.207
-0.162
-0.117
-0.078
-0.057
-0.041
-0.027
-0.015
-0.010
-0.013
-0.016
-0.027
-0.044
-0.075
-0.112
-0.160
-0.170
-0.166
-0.182
-0.219
-0.273
-0.303
-0.364
-0.495
-0.526
-0.156
1.244
0.422
-0.460
0.712
3.704
265.512
128.802
-0.584
-0.300
-0.134
-0.064
-0.031
-0.013
-0.003
-0.002
-0.002
-0.001
0.
0.
0.
0.
0.
-0.001
-0.005
-0.015
-0.032
-0.056
-0.098
-0.179
-0.255
0.094
9.527
375.009
3617.382
101646.602
706.557
-0.507
-0.311
-0.226
-0.182
-0.146
-0.109
-0.079
-0.065
-0.052
-0.036
-0.019
-0.016
-0.016
-0.021
-0.031
-0.053
-0.088
-0.141
-0.206
-0.222
-0.223
-0.250
-0.301
-0.385
-0.438
-0.230
0.287
-0.383
2.188
43.198
32.962
10.742
13.925
766.615
173508.641
15454.922
0.844
-0.344
-0.190
-0.095
-0.055
-0.029
-0.009
-0.007
-0.004
-0.002
-0.001
-0.001
0.
0.
0.
-0.001
-0.001
-0.007
-0.022
-0.039
-0.063
-0.112
-0.199
-0.264
-0.132
1.940
7.124
48.049
0.934
-0.716
-0.243
-0.178
-0.149
-0.125
-0.104
-0.091
-0.078
-0.065
-0.047
-0.028
-0.023
-0.021
-0.030
-0.042
-0.067
-0.103
-0.151
-0.211
-0.259
-0.292
-0.340
-0.428
-0.610
-0.265
54.096
730.512
38.956
71.854
101129.445
34277.578
34.233
43.922
6238.325
101471.547
1954.425
1.913
-0.420
-0.266
-0.145
-0.088
-0.055
-0.032
-0.015
-0.011
-0.006
-0.003
-0.001
0.
0.
0.
0.
0.
-0.001
-0.010
-0.023
-0.040
-0.064
-0.106
-0.172
-0.223
-0.237
-0.230
-0.313
-0.507
-0.272
-0.167
-0.133
-0.114
-0.099
-0.094
-0.093
-0.083
-0.069
-0.056
-0.037
-0.031
-0.027
-0.037
-0.054
-0.086
-0.122
-0.164
-0.230
-0.283
-0.205
0.198
-0.139
-0.618
1.711
3511.226
101442.648
8864.818
219.483
66906.977
22247.957
23.099
167.093
3148.032
1251.887
40.681
-0.151
-0.518
-0.363
-0.222
-0.137
-0.094
-0.060
-0.037
-0.021
-0.014
-0.007
-0.004
0.
0.
0.
0.
0.
0.
-0.002
-0.015
-0.023
-0.035
-0.055
-0.082
-0.118
-0.147
-0.161
-0.164
-0.150
-0.128
-0.109
-0.095
-0.087
-0.080
-0.081
-0.083
-0.077
-0.063
-0.049
-0.035
-0.032
-0.032
-0.044
-0.075
-0.111
-0.148
-0.198
-0.261
-0.002
9.493
43.925
12.581
0.171
0.250
217.480
105826.219
102328.938
19414.248
235.199
41.656
1.629
166.949
2627.218
55.427
8.115
2.790
-0.073
-0.438
-0.327
-0.215
-0.154
-0.111
-0.074
-0.043
-0.026
-0.013
-0.005
0.
0.
0.
0.
0.
0.
0.
0.
-0.013
-0.020
-0.028
-0.040
-0.056
-0.067
-0.075
-0.079
-0.078
-0.074
-0.072
-0.065
-0.062
-0.061
-0.064
-0.064
-0.061
-0.054
-0.040
-0.033
-0.032
-0.039
-0.059
-0.095
-0.135
-0.176
-0.241
-0.287
4.105
1137.097
54512.145
926.797
11.317
0.004
10.780
870.543
9306.552
95633.086
231.605
0.613
-0.727
2.221
12.915
232.686
1256.018
1362.107
45.683
-0.015
-0.422
-0.300
-0.227
-0.175
-0.121
-0.079
-0.043
-0.023
-0.010
0.
0.
0.
0.
0.
0.
0.
0.
0.
-0.007
-0.014
-0.020
-0.027
-0.034
-0.039
-0.038
-0.042
-0.044
-0.047
-0.045
-0.044
-0.042
-0.043
-0.043
-0.042
-0.036
-0.029
-0.026
-0.031
-0.043
-0.073
-0.108
-0.127
-0.153
-0.255
-0.292
7.120
4460.613
105839.953
8467.362
36.787
52.287
530.599
5394.436
1575.185
169.822
8.860
-0.658
-0.718
-0.704
5.833
1063.793
56971.816
100131.383
1567.155
1.970
-0.495
-0.384
-0.294
-0.228
-0.161
-0.112
-0.064
-0.032
-0.015
0.
0.
0.
0.
0.
0.
0.
0.
0.
0.
-0.001
-0.006
-0.011
-0.013
-0.018
-0.020
-0.021
-0.024
-0.025
-0.028
-0.029
-0.027
-0.027
-0.023
-0.024
-0.020
-0.019
-0.019
-0.028
-0.048
-0.079
-0.103
0.094
0.296
-0.143
-0.311
1.119
75.132
552.710
191.983
10.012
1345.883
101288.594
63611.602
108562.406
18132.039
7.238
-1.023
-0.622
-0.623
1.621
84.102
3386.113
76032.016
309.605
0.918
-0.523
-0.437
-0.331
-0.251
-0.184
-0.132
-0.081
-0.039
-0.017
0.
0.
0.
0.
0.
0.
0.
0.
0.
0.
0.
0.
0.001
-0.005
-0.007
-0.010
-0.009
-0.010
-0.013
-0.016
-0.013
-0.014
-0.016
-0.014
-0.011
-0.009
-0.012
-0.014
-0.023
-0.046
-0.077
-0.093
0.212
0.577
-0.057
-0.287
-0.082
6.573
26.158
5.466
7.590
13836.540
103589.430
51314.090
101054.945
5150.007
3.511
-0.931
-0.568
-0.518
6.731
13884.168
5197.939
52.051
5.323
0.034
-0.509
-0.403
-0.269
-0.245
-0.197
-0.145
-0.084
-0.041
-0.017
0.
0.
0.
0.
0.
0.
0.
0.
0.
0.
0.
0.
0.
0.
-0.002
-0.002
-0.003
-0.004
-0.004
-0.005
-0.005
-0.006
-0.005
-0.005
-0.004
-0.004
-0.009
-0.013
-0.022
-0.044
-0.077
-0.102
-0.078
-0.038
-0.175
-0.247
-0.269
-0.030
0.317
-0.205
1.688
491.495
10177.343
7133.958
381.805
8.656
-0.481
-0.573
-0.513
-0.131
7.480
15151.540
4600.333
3.588
0.155
-0.298
-0.467
-0.347
-0.209
-0.222
-0.191
-0.139
-0.076
-0.038
-0.016
0.
0.
0.
0.
0.
0.
0.
0.
0.
0.
0.
0.
0.
0.
0.
0.
-0.002
-0.002
-0.002
-0.001
0.000
-0.002
-0.002
-0.001
-0.001
-0.001
-0.006
-0.012
-0.023
-0.039
-0.067
-0.100
-0.126
-0.150
-0.169
-0.203
-0.215
-0.230
-0.268
-0.336
-0.310
1.662
8.903
17.686
4.583
-0.218
-0.430
-0.064
1.254
1.980
40.778
58.356
36.849
3.258
-0.439
-0.486
-0.400
-0.319
-0.236
-0.207
-0.165
-0.112
-0.062
-0.030
-0.014
0.
0.
0.
0.
0.
0.
0.
0.
0.
0.
0.
0.
0.
0.
0.
0.
0.
0.
0.
0.
0.
0.
0.001
0.001
-0.001
-0.006
-0.010
-0.021
-0.031
-0.045
-0.069
-0.090
-0.120
-0.142
-0.152
-0.162
-0.173
-0.187
-0.213
-0.262
-0.315
-0.349
-0.336
-0.268
-0.336
-0.368
-0.266
8.472
78.119
10.581
22.532
180.767
576.231
26.267
0.026
-0.417
-0.349
-0.264
-0.202
-0.168
-0.127
-0.082
-0.046
-0.024
-0.011
0.
0.
0.
0.
0.
0.
0.
0.
0.
0.
0.
0.
0.
0.
0.
0.
0.
0.
0.
0.
0.
0.
0.001
0.000
-0.005
-0.008
-0.017
-0.033
-0.049
-0.068
-0.087
-0.110
-0.141
-0.163
-0.178
-0.177
-0.180
-0.190
-0.217
-0.253
-0.278
-0.280
-0.214
-0.122
-0.422
-0.461
-0.228
8.518
84.084
10.176
24.620
3136.684
3270.842
295.036
14.186
-0.319
-0.404
-0.241
-0.168
-0.125
-0.088
-0.054
-0.031
-0.017
-0.009
0.
0.
0.
0.
0.
0.
0.
0.
0.
0.
0.
0.
0.
0.
0.
0.
0.
0.
0.
0.
0.001
0.001
0.001
-0.003
-0.008
-0.017
-0.035
-0.052
-0.081
-0.110
-0.135
-0.160
-0.185
-0.195
-0.232
-0.253
-0.266
-0.273
-0.270
-0.237
0.265
5.713
23.991
101.768
76.548
-0.477
-0.357
0.142
1.549
0.261
27.413
4867.191
14671.454
100043.016
355.056
1.518
-0.447
-0.291
-0.135
-0.087
-0.056
-0.033
-0.020
-0.012
-0.004
0.
0.
0.
0.
0.
0.
0.
0.
0.
0.
0.
0.
0.
0.
0.
0.
0.
0.
0.
0.001
0.001
0.002
0.002
-0.005
-0.013
-0.026
-0.051
-0.081
-0.131
-0.204
-0.216
-0.147
1.863
6.630
2.169
0.254
-0.344
-0.344
0.297
6.211
48.341
1511.767
10802.149
141583.359
100488.750
0.920
-0.331
-0.248
-0.289
-0.410
1.394
108.672
23066.668
42288.508
332.463
17639.881
19.482
-0.118
-0.107
-0.062
-0.035
-0.018
-0.011
-0.006
-0.002
0.
0.
0.
0.
0.
0.
0.
0.
0.
0.
0.
0.
0.
0.
0.
0.
0.
0.
0.
0.001
0.002
0.002
-0.003
-0.008
-0.017
-0.035
-0.069
-0.104
-0.159
-0.267
-0.262
2.004
305.880
6410.353
527.174
132.189
2.927
4.591
48.732
2644.321
14549.005
143411.078
101655.289
101487.453
517.426
0.725
-0.189
-0.177
-0.219
-0.474
-0.587
65625.508
200111.047
200041.719
137093.094
102888.672
436.527
0.477
-0.109
-0.048
-0.022
-0.009
-0.005
-0.002
0.
0.
0.
0.
0.
0.
0.
0.
0.
0.
0.
0.
0.
0.
0.
0.
0.
0.
0.
0.002
0.002
0.002
-0.001
-0.006
-0.012
-0.023
-0.048
-0.078
-0.118
-0.169
-0.249
-0.247
9.494
8523.757
100482.945
103719.102
67770.859
116.362
2248.987
14253.558
107745.117
118700.570
100405.547
1349.646
109.271
8.744
-0.237
-0.143
-0.110
-0.132
-0.299
-0.773
25.411
310.019
103481.539
102814.813
141670.750
65674.477
0.019
-0.190
-0.037
-0.013
-0.004
-0.002
0.001
0.
0.
0.
0.
0.
0.
0.
0.
0.
0.
0.
0.
0.
0.
0.
0.
0.
0.
0.
0.001
0.002
0.001
-0.005
-0.006
-0.016
-0.031
-0.052
-0.083
-0.135
-0.199
-0.280
-0.254
11.810
965.196
5889.556
100935.422
33667.566
5103.884
100438.664
134527.328
41134.590
1799.175
130.845
9.181
0.297
-0.410
-0.247
-0.092
-0.068
-0.077
-0.133
-0.415
0.330
537.312
33120.977
1339.107
35.406
20.862
-0.627
-0.153
-0.024
-0.006
-0.001
0.000
0.001
0.
0.
0.
0.
0.
0.
0.
0.
0.
0.
0.
0.
0.
0.
0.
0.
0.
0.
0.001
0.002
0.002
0.000
-0.005
-0.009
-0.021
-0.038
-0.058
-0.098
-0.194
-0.368
-0.425
-0.378
3.449
115.856
148.557
267.426
2417.983
39208.680
29988.061
1867.498
128.943
7.331
0.551
-0.146
-0.197
-0.163
-0.087
-0.048
-0.038
-0.044
-0.073
-0.233
-0.315
5.521
69.382
40.326
0.053
-0.499
-0.263
-0.052
-0.013
-0.002
0.000
0.000
0.001
0.
0.
0.
0.
0.
0.
0.
0.
0.
0.
0.
0.
0.
0.
0.
0.
0.
0.
0.001
0.002
0.002
0.000
-0.005
-0.011
-0.023
-0.043
-0.068
-0.137
-0.495
-0.351
0.261
0.663
2.061
1.892
2.320
3.803
21.009
190.413
111.670
49.939
1.926
-0.271
-0.263
-0.186
-0.122
-0.069
-0.036
-0.024
-0.019
-0.024
-0.034
-0.072
-0.141
-0.063
0.144
-0.148
-0.439
-0.141
-0.048
-0.017
-0.005
-0.001
0.001
0.001
0.
0.
0.
0.
0.
0.
0.
0.
0.
0.
0.
0.
0.
0.
0.
0.
0.
0.
0.
0.001
0.002
0.002
0.000
-0.004
-0.009
-0.021
-0.039
-0.068
-0.161
-0.246
1137.417
5849.527
167.097
1571.564
92.417
13.008
1.617
0.920
2.420
1.682
0.239
-0.381
-0.330
-0.211
-0.124
-0.075
-0.043
-0.020
-0.008
-0.005
-0.004
-0.012
-0.024
-0.041
-0.054
-0.064
-0.093
-0.078
-0.037
-0.015
-0.005
-0.001
0.000
0.001
0.001
0.
0.
0.
0.
0.
0.
0.
0.
0.
0.
0.
0.
0.
0.
0.
0.
0.
0.
-0.002
-0.001
-0.001
0.000
-0.001
0.000
-0.008
-0.017
-0.031
-0.061
-0.129
0.187
253.752
998.042
17331.313
100209.852
29515.490
3698.059
82.902
64.790
65.802
34.611
4.252
-0.334
-0.328
-0.184
-0.101
-0.060
-0.034
-0.017
-0.004
0.002
0.000
-0.003
-0.006
-0.011
-0.017
-0.022
-0.022
-0.016
-0.009
-0.004
-0.001
0.
0.001
0.001
0.
0.
0.
0.
0.
0.
0.
0.
0.
0.
0.
0.
0.
0.
0.
0.
0.
-0.002
-0.002
-0.005
-0.007
-0.005
-0.005
-0.005
-0.002
-0.004
-0.010
-0.023
-0.052
-0.104
-0.073
3.772
38.551
1595.382
76677.133
100602.219
100773.484
963.947
646.068
206.453
650.410
39.849
-0.129
-0.589
-0.251
-0.113
-0.059
-0.032
-0.014
-0.001
0.001
0.001
0.000
-0.001
-0.003
-0.004
-0.005
-0.005
-0.003
-0.002
0.000
0.000
0.
0.001
0.
0.
0.
0.
0.
0.
0.
0.
0.
0.
0.
0.
0.
0.
0.
0.
0.
-0.002
-0.005
-0.008
-0.011
-0.014
-0.015
-0.014
-0.010
-0.007
-0.005
-0.008
-0.016
-0.034
-0.086
-0.146
-0.133
1.161
11.885
64.355
1858.486
510.374
761.330
601.418
40.562
122.702
12.574
-0.310
-0.745
-0.310
-0.129
-0.063
-0.028
-0.013
-0.003
0.
0.001
0.000
0.000
0.000
0.
-0.001
-0.001
-0.001
0.000
0.001
0.001
0.001
0.
0.
0.
0.
0.
0.
0.
0.
0.
0.
0.
0.
0.
0.
0.
0.
0.
0.
-0.005
-0.008
-0.014
-0.025
-0.034
-0.039
-0.035
-0.025
-0.014
-0.008
-0.007
-0.010
-0.022
-0.056
-0.107
-0.174
-0.235
-0.231
0.192
2.624
7.715
671.995
565.943
5.201
1.710
0.167
-0.411
-0.458
-0.266
-0.137
-0.070
-0.036
-0.015
-0.004
0.
0.
0.001
0.000
0.000
0.000
0.000
0.000
0.000
0.000
0.001
0.001
0.
0.
0.
0.
0.
0.
0.
0.
0.
0.
0.
0.
0.
0.
0.
0.
0.
0.
-0.002
-0.007
-0.012
-0.025
-0.045
-0.063
-0.069
-0.067
-0.049
-0.027
-0.014
-0.007
-0.009
-0.013
-0.030
-0.059
-0.103
-0.166
-0.231
-0.297
-0.340
0.018
6.968
6.071
-0.096
-0.407
-0.382
-0.307
-0.250
-0.223
-0.149
-0.080
-0.042
-0.020
-0.006
-0.001
0.
0.
0.
0.
0.000
0.001
0.001
0.001
0.000
0.
0.
0.
0.
0.
0.
0.
0.
0.
0.
0.
0.
0.
0.
0.
0.
0.
0.
0.
0.
-0.004
-0.008
-0.018
-0.037
-0.067
-0.087
-0.097
-0.095
-0.079
-0.045
-0.022
-0.009
-0.005
-0.008
-0.015
-0.030
-0.052
-0.082
-0.118
-0.157
-0.206
-0.226
-0.220
-0.249
-0.319
-0.356
-0.340
-0.176
-0.095
-0.200
-0.150
-0.090
-0.046
-0.024
-0.011
-0.001
0.
0.
0.
0.
0.
0.
0.
0.
0.
0.
0.
0.
0.
0.
0.
0.
0.
0.
0.
0.
0.
0.
0.
0.
0.
0.
0.
0.
0.
-0.004
-0.009
-0.022
-0.045
-0.086
-0.108
-0.117
-0.115
-0.104
-0.059
-0.029
-0.014
-0.007
-0.005
-0.008
-0.014
-0.027
-0.041
-0.058
-0.076
-0.100
-0.128
-0.154
-0.180
-0.213
-0.257
-0.277
-0.244
-0.212
-0.205
-0.153
-0.091
-0.048
-0.029
-0.013
-0.004
0.
0.
0.
0.
0.
0.
0.
0.
0.
0.
0.
0.
0.
0.
0.
0.
0.
0.
0.
0.
0.
0.
0.
0.
0.
0.
0.
0.
0.
-0.004
-0.011
-0.022
-0.047
-0.088
-0.118
-0.119
-0.117
-0.105
-0.067
-0.031
-0.015
-0.007
-0.003
-0.005
-0.007
-0.012
-0.021
-0.030
-0.038
-0.054
-0.071
-0.088
-0.109
-0.144
-0.191
-0.232
-0.250
-0.243
-0.209
-0.152
-0.093
-0.054
-0.030
-0.015
-0.005
-0.001
0.
0.
0.
0.
0.
0.
0.
0.
0.
0.
0.
0.
0.
0.
0.
0.
0.
0.
0.
0.
0.
0.
0.
0.
0.
0.
0.
0.
-0.004
-0.010
-0.020
-0.040
-0.075
-0.107
-0.113
-0.107
-0.090
-0.061
-0.029
-0.014
-0.006
-0.003
-0.003
-0.004
-0.005
-0.008
-0.012
-0.017
-0.024
-0.038
-0.054
-0.075
-0.102
-0.143
-0.188
-0.218
-0.226
-0.201
-0.155
-0.104
-0.063
-0.034
-0.018
-0.007
-0.003
0.
0.
0.
0.
0.
0.
0.
0.
0.
0.
0.
0.
0.
0.
0.
0.
0.
0.
0.
0.
0.
0.
0.
0.
0.
0.
0.
0.
-0.002
-0.008
-0.015
-0.030
-0.053
-0.080
-0.090
-0.085
-0.072
-0.044
-0.022
-0.011
-0.004
-0.003
-0.003
-0.003
-0.003
-0.002
-0.001
-0.004
-0.008
-0.016
-0.031
-0.049
-0.074
-0.105
-0.146
-0.186
-0.203
-0.188
-0.156
-0.111
-0.072
-0.040
-0.021
-0.010
-0.003
0.001
0.
0.
0.
0.
0.
0.
0.
0.
0.
0.
0.
0.
0.
0.
0.
0.
0.
0.
0.
0.
0.
0.
0.
0.
0.
0.
0.
-0.001
-0.005
-0.011
-0.018
-0.033
-0.049
-0.060
-0.058
-0.045
-0.027
-0.015
-0.008
-0.002
-0.001
-0.002
-0.003
-0.003
-0.002
0.
0.
-0.003
-0.008
-0.016
-0.030
-0.049
-0.075
-0.114
-0.158
-0.179
-0.170
-0.142
-0.109
-0.074
-0.042
-0.022
-0.011
-0.004
-0.001
0.
0.
0.
0.
0.
0.
0.
0.
0.
0.
0.
0.
0.
0.
0.
0.
0.
0.
0.
0.
0.
0.
0.
0.
0.
0.
0.
0.
-0.002
-0.007
-0.011
-0.017
-0.025
-0.029
-0.027
-0.022
-0.015
-0.009
-0.003
-0.002
0.
0.
-0.002
-0.002
0.
0.
0.
-0.002
-0.004
-0.007
-0.018
-0.034
-0.054
-0.087
-0.127
-0.146
-0.142
-0.126
-0.100
-0.070
-0.040
-0.019
-0.010
-0.004
-0.001
0.
0.
0.
0.
0.
0.
0.
0.
0.
0.
0.
0.
0.
0.
0.
0.
0.
0.
0.
0.
0.
0.
0.
0.
0.
0.
0.
0.
0.
-0.002
-0.007
-0.009
-0.012
-0.014
-0.013
-0.011
-0.008
-0.003
-0.002
0.
0.
0.
0.
0.
0.
0.
0.
0.
-0.001
-0.004
-0.009
-0.020
-0.036
-0.060
-0.093
-0.113
-0.114
-0.107
-0.084
-0.058
-0.033
-0.016
-0.008
-0.003
0.
0.
0.
0.
0.
0.
0.
0.
0.
0.
0.
0.
0.
0.
0.
0.
0.
0.
0.
0.
0.
0.
0.
0.
0.
0.
0.
0.
0.
0.
0.
-0.002
-0.004
-0.005
-0.005
-0.005
-0.005
-0.002
0.
0.
0.
0.
0.
0.
0.
0.
0.
0.
0.
0.
-0.001
-0.005
-0.012
-0.022
-0.039
-0.063
-0.085
-0.093
-0.083
-0.063
-0.041
-0.023
-0.013
-0.006
-0.002
0.
0.
0.
0.
0.
0.
0.
0.
0.
0.
0.
0.
0.
0.
0.
0.
0.
0.
0.
0.
0.
0.
0.
0.
0.
0.
0.
0.
0.
0.
0.
0.
0.
0.
0.
0.
0.
0.
0.
0.
0.
0.
0.
0.
0.
0.
0.
0.
0.
0.
0.001
0.001
-0.004
-0.010
-0.023
-0.035
-0.046
-0.054
-0.047
-0.036
-0.023
-0.013
-0.007
-0.004
-0.002
0.
0.
0.
0.
0.
0.
0.
0.
0.
0.
0.
0.
0.
0.
0.
0.
0.
0.
0.
0.
0.
0.
0.
0.
0.
0.
0.
0.
0.
0.
0.
0.
0.
0.
0.
0.
0.
0.
0.
0.
0.
0.
0.
0.
0.
0.
0.
0.
0.
0.
0.
0.001
-0.001
-0.003
-0.008
-0.015
-0.020
-0.023
-0.022
-0.018
-0.011
-0.008
-0.004
-0.003
0.
0.
0.
0.
0.
0.
0.
0.
0.
0.
0.
0.
0.
0.
0.
0.
0.
0.
0.
0.
0.
0.
0.
0.
0.
0.
0.
0.
0.
0.
0.
0.
0.
0.
0.
0.
0.
0.
0.
0.
0.
0.
0.
0.
0.
0.
0.
0.
0.
0.
0.
0.
0.
-0.001
-0.001
-0.002
-0.004
-0.008
-0.009
-0.008
-0.007
-0.004
-0.003
-0.003
0.
0.
0.
0.
0.
0.
0.
0.
0.
0.
0.
0.
0.
0.
0.
0.
0.
0.
0.
0.
0.
0.
0.
0.
0.
0.
0.
0.
0.
0.
0.
0.
0.
0.
0.
0.
0.
0.
0.
0.
0.
0.
0.
0.
0.
0.
0.
0.
0.
0.
0.
0.
0.
0.
0.
0.
-0.002
-0.002
-0.003
-0.003
-0.003
-0.003
-0.003
-0.002
0.
0.
0.
0.
0.
0.
0.
0.
0.
0.
0.
0.
0.
0.
0.
0.
0.
0.
0.
0.
0.
0.
0.
0.
0.
0.
0.
0.
0.
0.
0.
0.
0.
0.
0.
0.
0.
0.
0.
0.
0.
0.
0.
0.
0.
0.
0.
0.
0.
0.
0.
0.
0.
0.
0.
0.
0.000
0.
0.000
0.000
-0.001
-0.002
-0.002
-0.001
0.
0.
0.
0.
0.
0.
0.
0.
0.
0.
0.
0.
0.
0.
0.
0.
0.
0.
0.
0.
0.
0.
0.
0.
0.
0.
0.
0.
0.
0.
0.
0.
0.
0.
0.
0.
0.
0.
0.
0.
0.
0.
0.
0.
0.
0.
0.
0.
0.
0.
0.
0.
0.
0.
0.
0.
0.
0.
0.
0.
0.000
0.000
0.
0.
0.
0.
0.
0.
0.
0.
0.
0.
0.
0.
0.
0.
0.
0.
0.
0.
0.
0.
0.
0.
0.
0.
0.
0.
0.
0.
0.
0.
0.
0.
0.
0.
0.
0.
0.
0.
0.
0.
0.
0.
0.
0.
0.
0.
0.
0.
0.
0.
0.
0.
0.
0.
0.
0.
0.
0.
0.
0.
0.
0.
0.
0.
0.
0.
0.
0.
0.
0.
0.
0.
0.
0.
0.
0.
0.
0.
0.
0.
0.
0.
0.
0.
0.
0.
0.
0.
0.
0.
0.
0.
0.
0.
0.
0.
0.
0.
0.
0.
0.
0.
0.
0.
0.
0.
0.
0.
0.
0.
0.
0.
0.
0.
0.
0.
0.
0.
0.
0.
0.
0.
0.
0.
0.
0.
0.
0.
0.
0.
0.
0.
0.
0.
0.
0.
0.
0.
0.
0.
0.
0.
0.
0.
0.
0.
0.
0.
0.
0.
0.
0.
0.
0.
0.
0.
0.
0.
0.
0.
0.
0.
0.
0.
0.
0.
0.
0.
0.
0.
0.
0.
0.
0.
0.
0.
0.
0.
0.
0.
0.
0.
0.
0.
0.
0.
0.
0.
0.
0.
0.
0.
0.
0.
0.
0.
0.
0.
0.
0.
0.
0.
0.
0.
0.
0.
0.
0.
0.
0.
0.
0.
0.
0.
0.
0.
0.
0.
0.
0.
0.
0.
0.
0.
0.
0.
0.
0.
0.
0.
0.
0.
0.
0.
0.
0.
0.
0.
0.
0.
0.
0.
0.
0.
0.
0.
0.
0.
0.
0.
0.
0.
0.
0.
0.
0.
0.
0.
0.
0.
0.
0.
0.
0.
0.
0.
0.
0.
0.
0.
0.
0.
0.
0.
0.
0.
0.
0.
0.
0.
0.
0.
0.
0.
0.
0.
0.
0.
0.
0.
0.
0.
0.
0.
0.
0.
0.
0.
0.
0.
0.
0.
0.
0.
0.
0.
0.
0.
0.
0.
0.
0.
0.
0.
0.
0.
0.
0.
0.
0.
0.
0.
0.
0.
0.
0.
0.
0.
0.
0.
0.
0.
0.
0.
0.
0.
0.
0.
0.
0.
0.
0.
0.
0.
0.
0.
0.
0.
0.
0.
0.
0.
0.
0.
0.
0.
0.
0.
0.
0.
0.
0.
0.
0.
0.
0.
0.
0.
0.
0.
0.
0.
0.
0.
0.
0.
0.
0.
0.
0.
0.
0.
0.
0.
0.
0.
0.
0.
0.
0.
0.
0.
0.
0.
0.
0.
0.
0.
0.
0.
0.
0.
0.
0.
0.
0.
0.
0.
0.
0.
0.
0.
0.
0.
0.
0.
0.
0.
0.
0.
0.
0.
0.
0.
0.
0.
0.
0.
0.
0.
0.
0.
0.
0.
0.
0.
0.
0.
0.
0.
0.
0.
0.
0.
0.
0.
0.
0.
0.
0.
0.
0.
0.
0.
0.
0.
0.
0.
0.
0.
0.
0.
0.
0.
0.
0.
0.
0.
0.
0.
0.
0.
0.
0.
0.
0.
0.
0.
0.
0.
0.
0.
0.
0.
0.
0.
0.
0.
0.
0.
0.
0.
0.
0.
0.
0.
0.
0.
0.
0.
0.
0.
0.
0.
0.
0.
0.
0.
0.
0.
0.
0.
0.
0.
0.
0.
0.
0.
0.
0.
0.
0.
0.
0.
0.
0.
0.
0.
0.
0.
0.
0.
0.
0.
0.
0.
0.
0.
0.
0.
0.
0.
0.
0.
0.
0.
0.
0.
0.
0.
0.
0.
0.
0.
0.
0.
0.
0.
0.
0.
0.
0.
0.
0.
0.
0.
0.
0.
0.
0.
0.
0.
0.
0.
0.
0.
0.
0.
0.
0.
0.
0.
0.
0.
0.
0.
0.
0.
0.
0.
0.
0.
0.
0.
0.
0.
0.
0.
0.
0.
0.
0.
0.
0.
0.
0.
0.
0.
0.
0.
0.
0.
0.
0.
0.
0.
0.
0.
-0.001
-0.001
-0.001
-0.001
-0.001
-0.001
0.
0.
0.
0.
0.
0.
0.
0.
0.
0.
0.
0.
0.
0.
0.
0.
0.
0.
0.
0.
0.
0.
0.
0.
0.
0.
0.
0.
0.
0.
0.
0.
0.
0.
0.
0.
0.
0.
0.
0.
0.
0.
0.
0.
0.
0.
0.
0.
0.
0.
0.
0.
0.
0.
0.
0.
0.
0.000
-0.002
-0.003
-0.003
-0.005
-0.006
-0.005
-0.002
-0.001
-0.001
0.
0.
0.
0.
0.
0.
0.
0.
0.
0.
0.
0.
0.
0.
0.
0.
0.
0.
0.
0.
0.
0.
0.
0.
0.
0.
0.
0.
0.
0.
0.
0.
0.
0.
0.
0.
0.
0.
0.
0.
0.
0.
0.
0.
0.
0.
0.
0.
0.
0.
0.
0.
0.
0.
0.000
-0.003
-0.004
-0.009
-0.011
-0.012
-0.012
-0.011
-0.008
-0.004
-0.002
-0.001
0.000
0.
0.
0.
0.001
0.001
0.001
0.001
0.
0.
0.
0.
0.
0.
0.
0.
0.
0.
0.
0.
0.
0.
0.
0.
0.
0.
0.
0.
0.
0.
0.
0.
0.
0.
0.
0.
0.
0.
0.
0.
0.
0.
0.
0.
0.
0.
0.
0.
0.
0.
0.
0.
0.000
-0.002
-0.007
-0.010
-0.014
-0.021
-0.024
-0.024
-0.022
-0.018
-0.013
-0.007
-0.003
0.000
0.000
0.001
0.001
0.
0.
0.
0.
0.001
0.001
0.
0.
0.
0.
0.
0.
0.
0.
0.
0.
0.
0.
0.
0.
0.
0.
0.
0.
0.
0.
0.
0.
0.
0.
0.
0.
0.
0.
0.
0.
0.
0.
0.
0.
0.
0.
0.
0.
0.
0.
0.
0.
-0.001
-0.007
-0.011
-0.019
-0.028
-0.035
-0.040
-0.045
-0.045
-0.040
-0.033
-0.022
-0.015
-0.007
-0.002
-0.002
0.000
0.000
0.
0.000
0.002
0.001
0.001
0.001
0.
0.
0.
0.
0.
0.
0.
0.
0.
0.
0.
0.
0.
0.
0.
0.
0.
0.
0.
0.
0.
0.
0.
0.
0.
0.
0.
0.
0.
0.
0.
0.
0.
0.
0.
0.
0.
0.
0.
0.
-0.001
-0.003
-0.010
-0.019
-0.034
-0.046
-0.059
-0.074
-0.084
-0.087
-0.084
-0.071
-0.054
-0.034
-0.021
-0.017
-0.011
-0.005
-0.005
-0.003
-0.003
0.
0.001
0.002
0.001
0.001
0.
0.
0.
-0.001
-0.001
-0.001
-0.001
-0.001
-0.001
-0.001
-0.003
-0.003
-0.003
-0.003
-0.001
0.001
0.
0.
0.
0.
0.
0.
0.
0.
0.
0.
0.
0.
0.
0.
0.
0.
0.
0.
0.
0.
0.
0.
-0.001
-0.004
-0.010
-0.021
-0.036
-0.051
-0.073
-0.101
-0.130
-0.155
-0.160
-0.151
-0.133
-0.105
-0.071
-0.053
-0.037
-0.026
-0.019
-0.012
-0.009
-0.008
-0.004
-0.002
0.001
0.002
0.001
0.
0.
-0.001
-0.001
-0.005
-0.007
-0.008
-0.009
-0.008
-0.008
-0.010
-0.009
-0.008
-0.006
-0.005
-0.001
0.000
0.
0.
0.
0.
0.
0.
0.
0.
0.
0.
0.
0.
0.
0.
0.
0.
0.
0.
0.
0.
-0.001
-0.005
-0.008
-0.022
-0.035
-0.055
-0.082
-0.120
-0.165
-0.213
-0.244
-0.240
-0.191
-0.216
-0.199
-0.154
-0.105
-0.070
-0.048
-0.036
-0.028
-0.021
-0.018
-0.012
-0.006
-0.004
0.000
0.001
0.002
-0.002
-0.006
-0.011
-0.014
-0.015
-0.016
-0.018
-0.020
-0.017
-0.017
-0.017
-0.016
-0.012
-0.008
-0.004
-0.001
0.000
0.000
0.
0.
0.
0.
0.
0.
0.
0.
0.
0.
0.
0.
0.
0.
0.
0.
0.
-0.001
-0.004
-0.009
-0.017
-0.035
-0.055
-0.083
-0.119
-0.192
-0.280
-0.335
-0.339
-0.212
0.281
-0.154
-0.298
-0.250
-0.189
-0.133
-0.089
-0.066
-0.050
-0.039
-0.029
-0.021
-0.012
-0.006
-0.002
-0.001
-0.004
-0.009
-0.013
-0.020
-0.026
-0.031
-0.035
-0.038
-0.038
-0.040
-0.036
-0.035
-0.029
-0.022
-0.014
-0.008
-0.002
0.001
-0.002
-0.001
-0.001
0.001
0.
0.
0.
0.
0.
0.
0.
0.
0.
0.
0.
0.
0.
0.
-0.001
-0.008
-0.013
-0.026
-0.053
-0.083
-0.124
-0.189
-0.328
-0.566
-0.541
-0.454
-0.259
0.467
2.100
2.421
1.576
-0.085
-0.218
-0.150
-0.106
-0.081
-0.060
-0.043
-0.028
-0.017
-0.008
-0.005
-0.006
-0.011
-0.016
-0.025
-0.037
-0.047
-0.055
-0.061
-0.065
-0.070
-0.075
-0.076
-0.074
-0.063
-0.048
-0.032
-0.020
-0.011
-0.006
-0.005
-0.007
-0.006
-0.004
-0.003
0.001
0.
0.
0.
0.
0.
0.
0.
0.
0.
0.
0.
-0.001
-0.006
-0.010
-0.020
-0.041
-0.073
-0.124
-0.186
-0.277
-0.450
-0.719
-0.652
-0.577
-0.302
17.183
823.143
879.737
2278.827
24.533
-0.280
-0.227
-0.151
-0.111
-0.081
-0.054
-0.033
-0.023
-0.013
-0.012
-0.012
-0.018
-0.026
-0.040
-0.058
-0.076
-0.089
-0.097
-0.105
-0.120
-0.136
-0.143
-0.139
-0.119
-0.089
-0.064
-0.044
-0.033
-0.028
-0.025
-0.023
-0.020
-0.017
-0.012
-0.007
-0.002
0.
0.
0.
0.
0.
0.
0.
0.
0.
0.
-0.001
-0.007
-0.012
-0.027
-0.054
-0.096
-0.155
-0.237
-0.339
-0.454
-0.382
-0.334
-0.597
1.087
230.651
100187.625
155938.938
103086.219
632.877
-0.197
-0.295
-0.191
-0.132
-0.091
-0.060
-0.037
-0.025
-0.014
-0.014
-0.018
-0.024
-0.038
-0.061
-0.085
-0.113
-0.131
-0.143
-0.153
-0.174
-0.194
-0.201
-0.183
-0.166
-0.154
-0.121
-0.087
-0.073
-0.071
-0.067
-0.062
-0.054
-0.041
-0.029
-0.016
-0.011
-0.002
0.000
0.
0.
0.
0.
0.
0.
0.
0.
-0.001
-0.007
-0.012
-0.030
-0.061
-0.110
-0.171
-0.271
-0.364
0.670
31.249
69.912
8.534
14.415
13845.643
104432.211
3147.365
1501.471
15.429
-0.391
-0.332
-0.214
-0.147
-0.096
-0.060
-0.037
-0.026
-0.016
-0.016
-0.021
-0.033
-0.054
-0.085
-0.121
-0.148
-0.171
-0.186
-0.194
-0.225
-0.229
-0.136
-0.074
-0.199
-0.250
-0.225
-0.166
-0.148
-0.146
-0.151
-0.145
-0.128
-0.100
-0.066
-0.040
-0.020
-0.011
-0.002
0.001
0.
0.
0.
0.
0.
0.
0.
-0.001
-0.007
-0.012
-0.028
-0.056
-0.107
-0.171
-0.278
-0.271
19.064
12520.356
100657.484
1197.225
38.628
11340.424
100007.461
706.551
3.180
-0.333
-0.422
-0.325
-0.227
-0.152
-0.099
-0.063
-0.040
-0.028
-0.020
-0.022
-0.030
-0.041
-0.070
-0.110
-0.151
-0.184
-0.215
-0.228
-0.240
-0.276
-0.206
1.091
1.774
-0.121
-0.487
-0.321
-0.271
-0.278
-0.290
-0.291
-0.290
-0.298
-0.263
-0.157
-0.079
-0.041
-0.020
-0.008
-0.001
0.
0.
0.
0.
0.
0.
0.
-0.001
-0.005
-0.010
-0.024
-0.047
-0.090
-0.154
-0.254
-0.235
24.814
25497.375
131479.891
63234.453
5477.900
86.522
122.162
10.091
-0.361
-0.326
-0.213
-0.286
-0.224
-0.153
-0.100
-0.068
-0.045
-0.029
-0.022
-0.027
-0.032
-0.050
-0.085
-0.135
-0.198
-0.265
-0.275
-0.274
-0.288
-0.419
-0.316
2.131
3.587
-0.100
-0.882
-0.472
-0.423
-0.451
-0.447
0.259
0.475
-0.598
-0.910
-0.515
-0.165
-0.077
-0.035
-0.016
-0.004
0.000
0.
0.
0.
0.
0.
0.
0.
-0.003
-0.008
-0.019
-0.035
-0.066
-0.115
-0.199
-0.278
1.671
78.397
676.796
102067.898
118707.086
375.368
1.976
-0.514
-0.509
-0.065
0.073
-0.245
-0.218
-0.164
-0.115
-0.086
-0.059
-0.034
-0.026
-0.026
-0.039
-0.059
-0.099
-0.170
-0.363
-0.693
-0.531
-0.329
-0.339
-0.497
-0.655
-0.149
-0.005
-0.759
-1.000
-0.604
-0.537
-0.532
0.642
18.715
27.786
28.259
17.589
-0.777
-0.303
-0.128
-0.065
-0.034
-0.015
-0.004
-0.003
-0.002
-0.001
-0.001
0.
0.
0.
-0.001
-0.004
-0.010
-0.025
-0.046
-0.078
-0.137
-0.233
-0.283
0.467
15.067
1131.178
6724.973
131.840
0.854
-0.733
-0.458
-0.313
-0.245
-0.260
-0.223
-0.184
-0.153
-0.142
-0.104
-0.058
-0.034
-0.036
-0.048
-0.073
-0.119
-0.211
-0.567
-0.832
-0.627
-0.415
-0.403
-0.544
-0.901
-0.920
-0.620
-0.626
-0.696
-0.102
9.545
7.505
3.708
48.853
283.948
2375.238
740.004
-0.179
-0.366
-0.194
-0.106
-0.064
-0.039
-0.019
-0.009
-0.006
-0.004
-0.001
-0.001
0.
0.
0.
-0.001
-0.005
-0.013
-0.030
-0.052
-0.085
-0.151
-0.249
-0.292
0.203
9.158
21.518
2.642
-0.797
-0.674
-0.378
-0.322
-0.288
-0.262
-0.225
-0.189
-0.178
-0.272
-0.236
-0.099
-0.049
-0.049
-0.059
-0.092
-0.143
-0.215
-0.403
-0.710
-0.592
-0.440
-0.407
-0.687
-0.969
-0.977
2.857
16.998
5.862
12.841
2378.335
1239.533
7.428
166.221
100301.367
103240.391
169.040
0.358
-0.443
-0.274
-0.163
-0.104
-0.070
-0.041
-0.027
-0.016
-0.008
-0.005
-0.002
0.
0.
0.
0.
-0.001
-0.003
-0.016
-0.031
-0.051
-0.083
-0.137
-0.215
-0.253
-0.223
-0.183
-0.370
-0.476
-0.344
-0.284
-0.262
-0.251
-0.235
-0.212
-0.181
-0.132
-0.205
-0.257
-0.116
-0.059
-0.054
-0.073
-0.113
-0.161
-0.209
-0.288
-0.390
-0.421
1.063
12.329
7.079
3.747
5.482
48.313
680.101
1149.600
44.484
1635.814
948.356
7.177
2274.245
200015.594
95898.430
68.507
-0.316
-0.580
-0.404
-0.264
-0.181
-0.131
-0.091
-0.060
-0.037
-0.020
-0.011
-0.005
0.
0.
0.
0.
0.
0.
-0.007
-0.017
-0.027
-0.043
-0.067
-0.104
-0.146
-0.177
-0.199
-0.217
-0.223
-0.214
-0.202
-0.189
-0.184
-0.182
-0.181
-0.162
-0.102
-0.087
-0.115
-0.090
-0.061
-0.060
-0.089
-0.139
-0.186
-0.236
-0.306
-0.395
-0.037
46.672
3112.787
771.111
22.955
20.064
69.078
15550.967
160509.047
287.498
11.126
4.997
2.259
2883.172
100071.070
402.857
3.033
0.113
-0.512
-0.542
-0.386
-0.273
-0.220
-0.171
-0.117
-0.077
-0.040
-0.020
-0.010
0.
0.
0.
0.
0.
0.
0.
-0.003
-0.016
-0.023
-0.035
-0.051
-0.068
-0.085
-0.103
-0.117
-0.131
-0.133
-0.133
-0.127
-0.124
-0.128
-0.143
-0.144
-0.153
-0.133
-0.092
-0.071
-0.061
-0.075
-0.108
-0.159
-0.203
-0.245
-0.346
-0.422
0.778
145.791
23967.791
11342.865
53.802
9.366
23.712
2504.248
18815.117
331.386
3.658
-0.756
-0.679
10.525
50.178
7.450
45.779
120.034
9.991
-0.378
0.125
0.446
-0.230
-0.207
-0.145
-0.117
-0.076
-0.035
-0.014
0.
0.
0.
0.
0.
0.
0.
0.
0.
-0.012
-0.017
-0.027
-0.036
-0.043
-0.051
-0.062
-0.073
-0.081
-0.083
-0.083
-0.083
-0.088
-0.098
-0.111
-0.132
-0.118
-0.080
-0.059
-0.062
-0.088
-0.119
-0.107
0.949
2.352
0.216
-0.407
1.955
268.663
101140.641
100117.258
187.290
2.346
8.424
30.235
85.546
13.050
-0.553
-0.917
-0.769
-0.770
-0.018
75.977
9383.503
12157.248
159.531
1.807
2.888
4.299
0.083
1.120
0.947
-0.088
-0.102
-0.052
-0.021
0.
0.
0.
0.
0.
0.
0.
0.
0.
0.
-0.004
-0.008
-0.014
-0.020
-0.026
-0.031
-0.038
-0.046
-0.050
-0.051
-0.053
-0.056
-0.056
-0.060
-0.061
-0.060
-0.048
-0.043
-0.059
-0.088
-0.124
0.640
29.283
113.996
10.369
-0.097
6.247
3403.837
101231.664
2883.938
20.469
38.167
246.101
864.481
11177.730
13229.498
8.092
-1.255
-0.720
-0.650
6.007
832.414
100724.969
101517.828
479.730
13.391
1.012
1.331
1.009
4.197
2.895
-0.024
-0.118
-0.065
-0.025
0.
0.
0.
0.
0.
0.
0.
0.
0.
0.
0.
0.
-0.005
-0.007
-0.011
-0.015
-0.018
-0.023
-0.027
-0.031
-0.032
-0.032
-0.029
-0.028
-0.028
-0.028
-0.028
-0.033
-0.053
-0.087
-0.119
1.014
55.129
264.097
18.998
0.049
2.031
328.689
6398.352
187.549
3.806
809.212
29429.313
100406.219
15847.447
3599.831
3.684
-1.179
-0.708
0.450
109.179
100655.180
101767.141
807.669
1260.059
126.045
0.848
6.175
17.205
4.621
0.911
-0.138
-0.127
-0.067
-0.028
0.
0.
0.
0.
0.
0.
0.
0.
0.
0.
0.
0.
0.
-0.002
-0.003
-0.006
-0.010
-0.010
-0.014
-0.014
-0.015
-0.015
-0.015
-0.013
-0.013
-0.010
-0.022
-0.029
-0.047
-0.081
-0.120
0.039
4.136
11.116
1.739
-0.253
-0.238
2.572
9.112
1.657
1.060
95.080
1565.321
100028.906
1868.697
7.182
-0.670
-0.707
-0.496
6.449
515.532
14165.122
6285.599
37.930
229.151
37.809
0.298
9.092
28.694
4.374
0.054
-0.182
-0.123
-0.060
-0.026
0.
0.
0.
0.
0.
0.
0.
0.
0.
0.
0.
0.
0.
0.
0.
-0.002
-0.003
-0.004
-0.004
-0.005
-0.006
-0.005
-0.006
-0.005
-0.008
-0.011
-0.018
-0.026
-0.044
-0.075
-0.119
-0.149
-0.113
-0.074
-0.215
-0.283
-0.290
-0.291
-0.299
-0.373
-0.077
1.169
9.366
45.628
10.272
-0.169
-0.414
4.234
34.695
66.453
43425.094
60963.492
1800.126
46.468
1.371
-0.021
-0.353
2.582
7.937
1.670
-0.161
-0.165
-0.100
-0.049
-0.022
0.
0.
0.
0.
0.
0.
0.
0.
0.
0.
0.
0.
0.
0.
0.
0.
0.
0.
-0.001
-0.001
-0.001
0.000
-0.001
-0.004
-0.006
-0.010
-0.024
-0.038
-0.057
-0.083
-0.111
-0.147
-0.175
-0.203
-0.224
-0.235
-0.226
-0.234
-0.267
-0.311
-0.346
-0.373
-0.383
-0.276
-0.383
-0.454
0.539
518.806
100081.773
722.359
4898.222
54881.977
100096.703
963.827
1.592
-0.531
-0.412
0.511
2.113
0.420
-0.160
-0.128
-0.071
-0.035
-0.017
0.
0.
0.
0.
0.
0.
0.
0.
0.
0.
0.
0.
0.
0.
0.
0.
0.
0.
0.
0.
0.001
0.000
0.002
-0.003
-0.009
-0.020
-0.034
-0.063
-0.088
-0.113
-0.136
-0.161
-0.189
-0.212
-0.226
-0.220
-0.218
-0.215
-0.245
-0.290
-0.333
-0.466
-0.533
-0.349
-0.381
-0.412
0.645
564.082
100066.930
792.180
104.479
101582.688
116977.836
575.420
18.747
-0.473
-0.532
-0.268
-0.110
-0.144
-0.126
-0.085
-0.045
-0.024
-0.013
0.
0.
0.
0.
0.
0.
0.
0.
0.
0.
0.
0.
0.
0.
0.
0.
0.
0.
0.
0.001
0.001
0.001
0.000
-0.009
-0.020
-0.037
-0.070
-0.099
-0.163
-0.275
-0.246
-0.230
-0.250
-0.266
-0.293
-0.304
-0.305
-0.295
-0.292
-0.277
-0.099
0.610
167.324
532.911
4.409
-0.322
-0.300
5.236
40.502
8.103
100.170
100023.773
120697.023
100105.563
515.001
1.484
-0.797
-0.403
-0.175
-0.119
-0.085
-0.049
-0.029
-0.016
-0.008
0.
0.
0.
0.
0.
0.
0.
0.
0.
0.
0.
0.
0.
0.
0.
0.
0.
0.
0.001
0.001
0.002
0.002
-0.008
-0.016
-0.029
-0.061
-0.097
-0.132
-0.252
-0.671
-0.620
-0.279
1.108
3.976
0.958
-0.272
-0.430
-0.388
-0.121
1.578
28.854
77.885
27475.580
141591.750
206.398
0.461
-0.308
-0.304
-0.269
-0.382
4.033
146.927
3857.038
44082.516
227.737
26670.297
23.818
-0.301
-0.133
-0.080
-0.048
-0.029
-0.016
-0.010
-0.002
0.
0.
0.
0.
0.
0.
0.
0.
0.
0.
0.
0.
0.
0.
0.
0.
0.
0.
0.001
0.002
0.001
-0.004
-0.012
-0.021
-0.041
-0.083
-0.119
-0.088
-0.052
-0.550
-0.732
1.325
141.937
1854.694
111.702
11.272
0.404
2.235
31.585
75.403
7057.657
48500.930
904.981
121081.109
4630.385
0.371
-0.245
-0.257
-0.299
-0.444
-0.619
48.907
2240.448
2752.125
1049.363
9368.638
46.882
0.074
-0.098
-0.052
-0.029
-0.014
-0.009
-0.002
0.
0.
0.
0.
0.
0.
0.
0.
0.
0.
0.
0.
0.
0.
0.
0.
0.
0.
0.001
0.002
0.002
-0.002
-0.007
-0.018
-0.032
-0.057
-0.099
-0.134
-0.141
-0.123
-0.351
-0.346
15.988
3208.533
101068.484
2004.172
559.170
54.431
134.589
25467.672
14112.023
10549.945
85112.234
183.542
1463.668
179.045
-0.469
-0.200
-0.155
-0.182
-0.285
-0.664
0.683
30.963
472.365
578.115
749.967
18.862
-0.116
-0.107
-0.034
-0.016
-0.006
-0.002
0.001
0.
0.
0.
0.
0.
0.
0.
0.
0.
0.
0.
0.
0.
0.
0.
0.
0.
0.
0.001
0.002
-0.001
-0.005
-0.011
-0.029
-0.051
-0.080
-0.116
-0.153
-0.205
-0.271
-0.359
-0.071
115.204
100134.438
102140.359
15404.272
100642.508
85898.523
4022.561
100237.648
85134.539
131.023
89.052
5.742
-0.313
-0.683
-0.414
-0.116
-0.092
-0.102
-0.142
-0.253
-0.230
2.388
21.947
14.707
4.156
0.172
-0.393
-0.087
-0.023
-0.008
-0.002
0.000
0.001
0.
0.
0.
0.
0.
0.
0.
0.
0.
0.
0.
0.
0.
0.
0.
0.
0.
0.
0.001
0.002
-0.001
-0.008
-0.018
-0.041
-0.077
-0.141
-0.165
-0.180
-0.243
-0.366
-0.454
-0.335
28.957
8494.407
13047.872
40104.453
54902.594
102583.516
25307.377
256.599
141.617
4.505
0.188
-0.167
-0.237
-0.204
-0.099
-0.057
-0.050
-0.056
-0.074
-0.127
-0.183
0.064
1.032
0.409
-0.146
-0.241
-0.127
-0.036
-0.010
-0.002
0.001
0.000
0.000
0.
0.
0.
0.
0.
0.
0.
0.
0.
0.
0.
0.
0.
0.
0.
0.
0.
0.001
0.002
0.002
-0.003
-0.009
-0.022
-0.045
-0.094
-0.196
-0.219
-0.203
-0.406
-0.884
-0.823
-0.352
0.869
11.067
42.863
127.173
88.847
19956.898
17110.564
20.283
0.273
-0.317
-0.267
-0.187
-0.120
-0.077
-0.043
-0.029
-0.026
-0.030
-0.037
-0.058
-0.087
-0.095
-0.091
-0.117
-0.122
-0.073
-0.035
-0.014
-0.004
-0.001
0.001
0.001
0.
0.
0.
0.
0.
0.
0.
0.
0.
0.
0.
0.
0.
0.
0.
0.
0.
0.
0.001
0.001
0.002
-0.003
-0.009
-0.021
-0.042
-0.076
-0.136
-0.166
-0.202
-0.639
-0.773
-0.011
20.026
99.973
22.486
50.463
13.991
1643.591
257.417
41.757
1.176
-0.479
-0.389
-0.240
-0.140
-0.084
-0.048
-0.027
-0.016
-0.011
-0.010
-0.017
-0.025
-0.033
-0.048
-0.055
-0.056
-0.043
-0.025
-0.012
-0.004
-0.001
0.000
0.000
0.001
0.
0.
0.
0.
0.
0.
0.
0.
0.
0.
0.
0.
0.
0.
0.
-0.001
-0.002
-0.003
-0.003
-0.003
-0.003
-0.006
-0.009
-0.017
-0.032
-0.051
-0.076
-0.108
-0.163
-0.400
-0.336
2.872
382.057
7041.250
1258.551
100142.781
2873.363
24061.354
24332.854
1471.543
62.619
0.020
-0.587
-0.288
-0.142
-0.079
-0.042
-0.021
-0.008
-0.002
-0.002
-0.004
-0.007
-0.010
-0.014
-0.016
-0.016
-0.011
-0.007
-0.004
-0.001
0.000
0.001
0.001
0.
0.
0.
0.
0.
0.
0.
0.
0.
0.
0.
0.
0.
0.
0.000
0.000
-0.001
-0.004
-0.008
-0.010
-0.011
-0.010
-0.012
-0.012
-0.017
-0.021
-0.033
-0.049
-0.078
-0.123
-0.203
-0.256
1.236
94.319
815.154
5842.132
101109.109
110343.406
175629.266
116955.227
100067.977
2200.177
4.248
-0.865
-0.638
-0.187
-0.091
-0.048
-0.019
-0.005
0.000
0.001
0.000
-0.002
-0.002
-0.003
-0.004
-0.004
-0.003
-0.001
0.000
0.000
0.002
0.001
0.
0.
0.
0.
0.
0.
0.
0.
0.
0.
0.
0.
0.
0.000
0.001
0.000
0.000
-0.005
-0.008
-0.014
-0.022
-0.029
-0.032
-0.029
-0.023
-0.018
-0.019
-0.024
-0.034
-0.056
-0.089
-0.155
-0.234
-0.253
1.483
12.816
149.457
624.411
133887.000
70280.492
1284.587
31610.238
340.254
258.107
4.176
-0.781
-0.230
-0.108
-0.050
-0.021
-0.010
-0.001
0.001
0.000
0.000
0.000
0.000
-0.001
-0.001
-0.001
0.000
0.001
0.001
0.001
0.
0.
0.
0.
0.
0.
0.
0.
0.
0.
0.
0.
0.
0.
0.001
0.000
0.000
-0.004
-0.010
-0.015
-0.029
-0.048
-0.064
-0.069
-0.065
-0.050
-0.032
-0.020
-0.017
-0.023
-0.038
-0.064
-0.110
-0.186
-0.274
-0.380
-0.326
1.145
39.717
100045.688
100037.906
39.179
52.972
21.862
7.056
-0.042
-0.478
-0.241
-0.123
-0.061
-0.025
-0.012
-0.003
0.
0.
0.001
0.000
0.000
0.000
0.000
0.000
0.001
0.001
0.
0.
0.
0.
0.
0.
0.
0.
0.
0.
0.
0.
0.
0.
0.
0.000
0.001
0.000
-0.001
-0.007
-0.012
-0.027
-0.052
-0.081
-0.091
-0.060
-0.092
-0.085
-0.056
-0.029
-0.016
-0.016
-0.022
-0.040
-0.069
-0.111
-0.171
-0.271
-0.448
-0.612
0.894
46.938
43.689
0.889
0.353
0.757
8.752
11.211
0.302
-0.240
-0.145
-0.070
-0.032
-0.015
-0.004
0.
0.
0.
0.
0.
0.000
0.000
0.000
0.
0.
0.
0.
0.
0.
0.
0.
0.
0.
0.
0.
0.
0.
0.
0.
0.
0.000
0.001
0.
-0.002
-0.008
-0.018
-0.037
-0.076
-0.105
0.155
1.174
0.212
-0.117
-0.091
-0.041
-0.019
-0.011
-0.013
-0.026
-0.048
-0.071
-0.097
-0.137
-0.200
-0.277
-0.292
-0.222
-0.288
-0.464
-0.492
0.899
58.889
90.490
2.203
-0.237
-0.154
-0.075
-0.038
-0.017
-0.004
0.001
0.
0.
0.
0.
0.
0.
0.
0.
0.
0.
0.
0.
0.
0.
0.
0.
0.
0.
0.
0.
0.
0.
0.
0.
0.
0.001
0.001
-0.002
-0.007
-0.020
-0.043
-0.093
-0.125
0.388
2.310
0.551
-0.123
-0.116
-0.057
-0.026
-0.016
-0.013
-0.018
-0.030
-0.048
-0.063
-0.080
-0.100
-0.140
-0.172
-0.210
-0.266
-0.353
-0.407
-0.117
6.169
8.479
0.181
-0.260
-0.163
-0.083
-0.042
-0.021
-0.009
0.002
0.001
0.
0.
0.
0.
0.
0.
0.
0.
0.
0.
0.
0.
0.
0.
0.
0.
0.
0.
0.
0.
0.
0.
0.
0.
0.000
0.001
-0.002
-0.009
-0.018
-0.042
-0.094
-0.137
-0.006
0.977
0.879
-0.058
-0.116
-0.064
-0.027
-0.018
-0.012
-0.011
-0.018
-0.031
-0.043
-0.048
-0.060
-0.080
-0.099
-0.128
-0.177
-0.250
-0.327
-0.321
-0.266
-0.287
-0.350
-0.286
-0.179
-0.096
-0.050
-0.026
-0.012
-0.003
0.001
0.001
0.
0.
0.
0.
0.
0.
0.
0.
0.
0.
0.
0.
0.
0.
0.
0.
0.
0.
0.
0.
0.
0.
0.
0.
0.000
-0.001
-0.009
-0.018
-0.037
-0.082
-0.133
-0.085
1.150
1.656
0.014
-0.104
-0.061
-0.026
-0.017
-0.012
-0.011
-0.012
-0.013
-0.022
-0.031
-0.037
-0.045
-0.062
-0.082
-0.125
-0.187
-0.257
-0.325
-0.355
-0.361
-0.336
-0.270
-0.194
-0.117
-0.061
-0.029
-0.014
-0.005
0.001
0.001
0.
0.
0.
0.
0.
0.
0.
0.
0.
0.
0.
0.
0.
0.
0.
0.
0.
0.
0.
0.
0.
0.
0.
0.
0.
-0.001
-0.007
-0.013
-0.028
-0.058
-0.106
-0.122
0.035
0.104
-0.095
-0.084
-0.048
-0.020
-0.015
-0.010
-0.010
-0.012
-0.012
-0.013
-0.015
-0.016
-0.020
-0.036
-0.050
-0.086
-0.140
-0.213
-0.337
-0.433
-0.324
-0.246
-0.177
-0.179
-0.125
-0.072
-0.033
-0.016
-0.007
0.000
0.001
0.
0.
0.
0.
0.
0.
0.
0.
0.
0.
0.
0.
0.
0.
0.
0.
0.
0.
0.
0.
0.
0.
0.
0.
0.
0.
-0.004
-0.010
-0.019
-0.037
-0.066
-0.093
-0.101
-0.098
-0.084
-0.059
-0.031
-0.014
-0.011
-0.009
-0.008
-0.010
-0.010
-0.008
-0.008
-0.010
-0.012
-0.019
-0.032
-0.059
-0.096
-0.161
-0.306
-0.448
-0.277
0.469
1.081
0.060
-0.122
-0.076
-0.036
-0.016
-0.008
-0.001
0.001
0.
0.
0.
0.
0.
0.
0.
0.
0.
0.
0.
0.
0.
0.
0.
0.
0.
0.
0.
0.
0.
0.
0.
0.
0.
0.
-0.001
-0.007
-0.011
-0.023
-0.035
-0.051
-0.063
-0.062
-0.049
-0.032
-0.017
-0.009
-0.004
-0.005
-0.005
-0.007
-0.007
-0.005
-0.003
-0.002
-0.003
-0.008
-0.015
-0.034
-0.062
-0.107
-0.194
-0.261
-0.079
1.366
2.455
0.282
-0.106
-0.070
-0.034
-0.015
-0.008
-0.001
0.001
0.
0.
0.
0.
0.
0.
0.
0.
0.
0.
0.
0.
0.
0.
0.
0.
0.
0.
0.
0.
0.
0.
0.
0.
0.
0.
0.
-0.002
-0.007
-0.010
-0.019
-0.025
-0.029
-0.029
-0.024
-0.016
-0.010
-0.004
0.
-0.002
-0.002
-0.002
-0.002
-0.002
-0.001
0.001
-0.001
-0.002
-0.007
-0.020
-0.038
-0.071
-0.123
-0.156
-0.018
0.377
0.362
-0.032
-0.093
-0.060
-0.027
-0.013
-0.006
-0.001
0.
0.
0.
0.
0.
0.
0.
0.
0.
0.
0.
0.
0.
0.
0.
0.
0.
0.
0.
0.
0.
0.
0.
0.
0.
0.
0.
0.
0.
-0.001
-0.004
-0.008
-0.010
-0.012
-0.013
-0.010
-0.007
-0.003
0.
0.
0.
-0.002
-0.002
-0.002
-0.001
0.
0.000
0.000
0.000
-0.002
-0.012
-0.025
-0.043
-0.078
-0.108
-0.108
-0.092
-0.108
-0.105
-0.073
-0.040
-0.019
-0.010
-0.004
-0.001
0.
0.
0.
0.
0.
0.
0.
0.
0.
0.
0.
0.
0.
0.
0.
0.
0.
0.
0.
0.
0.
0.
0.
0.
0.
0.
0.
0.
0.
0.
0.
-0.001
-0.004
-0.004
-0.004
-0.004
0.
0.
0.
0.
0.
0.
0.
0.
0.
0.
0.
0.
0.
0.001
-0.005
-0.012
-0.026
-0.044
-0.071
-0.088
-0.094
-0.090
-0.072
-0.044
-0.023
-0.012
-0.006
-0.003
0.
0.
0.
0.
0.
0.
0.
0.
0.
0.
0.
0.
0.
0.
0.
0.
0.
0.
0.
0.
0.
0.
0.
0.
0.
0.
0.
0.
0.
0.
0.
0.
0.
0.
0.
0.
0.
0.
0.
0.
0.
0.
0.
0.
0.
0.
0.
0.
0.
0.
0.000
0.001
-0.004
-0.009
-0.020
-0.032
-0.044
-0.049
-0.045
-0.033
-0.021
-0.013
-0.006
-0.003
-0.002
0.
0.
0.
0.
0.
0.
0.
0.
0.
0.
0.
0.
0.
0.
0.
0.
0.
0.
0.
0.
0.
0.
0.
0.
0.
0.
0.
0.
0.
0.
0.
0.
0.
0.
0.
0.
0.
0.
0.
0.
0.
0.
0.
0.
0.
0.
0.
0.
0.
0.
0.
0.
0.001
-0.003
-0.008
-0.014
-0.018
-0.019
-0.017
-0.013
-0.009
-0.005
-0.003
-0.002
0.
0.
0.
0.
0.
0.
0.
0.
0.
0.
0.
0.
0.
0.
0.
0.
0.
0.
0.
0.
0.
0.
0.
0.
0.
0.
0.
0.
0.
0.
0.
0.
0.
0.
0.
0.
0.
0.
0.
0.
0.
0.
0.
0.
0.
0.
0.
0.
0.
0.
0.
0.
0.
0.
0.000
-0.002
-0.002
-0.004
-0.005
-0.004
-0.004
-0.003
-0.003
-0.002
0.
0.
0.
0.
0.
0.
0.
0.
0.
0.
0.
0.
0.
0.
0.
0.
0.
0.
0.
0.
0.
0.
0.
0.
0.
0.
0.
0.
0.
0.
0.
0.
0.
0.
0.
0.
0.
0.
0.
0.
0.
0.
0.
0.
0.
0.
0.
0.
0.
0.
0.
0.
0.
0.
0.
0.
0.
0.000
-0.002
-0.002
-0.002
-0.001
-0.002
0.000
0.
0.
0.
0.
0.
0.
0.
0.
0.
0.
0.
0.
0.
0.
0.
0.
0.
0.
0.
0.
0.
0.
0.
0.
0.
0.
0.
0.
0.
0.
0.
0.
0.
0.
0.
0.
0.
0.
0.
0.
0.
0.
0.
0.
0.
0.
0.
0.
0.
0.
0.
0.
0.
0.
0.
0.
0.
0.
0.
0.
0.
-0.001
0.000
0.
0.
0.
0.
0.
0.
0.
0.
0.
0.
0.
0.
0.
0.
0.
0.
0.
0.
0.
0.
0.
0.
0.
0.
0.
0.
0.
0.
0.
0.
0.
0.
0.
0.
0.
0.
0.
0.
0.
0.
0.
0.
0.
0.
0.
0.
0.
0.
0.
0.
0.
0.
0.
0.
0.
0.
0.
0.
0.
0.
0.
0.
0.
0.
0.
0.
0.
0.
0.
0.
0.
0.
0.
0.
0.
0.
0.
0.
0.
0.
0.
0.
0.
0.
0.
0.
0.
0.
0.
0.
0.
0.
0.
0.
0.
0.
0.
0.
0.
0.
0.
0.
0.
0.
0.
0.
0.
0.
0.
0.
0.
0.
0.
0.
0.
0.
0.
0.
0.
0.
0.
0.
0.
0.
0.
0.
0.
0.
0.
0.
0.
0.
0.
0.
0.
0.
0.
0.
0.
0.
0.
0.
0.
0.
0.
0.
0.
0.
0.
0.
0.
0.
0.
0.
0.
0.
0.
0.
0.
0.
0.
0.
0.
0.
0.
0.
0.
0.
0.
0.
0.
0.
0.
0.
0.
0.
0.
0.
0.
0.
0.
0.
0.
0.
0.
0.
0.
0.
0.
0.
0.
0.
0.
0.
0.
0.
0.
0.
0.
0.
0.
0.
0.
0.
0.
0.
0.
0.
0.
0.
0.
0.
0.
0.
0.
0.
0.
0.
0.
0.
0.
0.
0.
0.
0.
0.
0.
0.
0.
0.
0.
0.
0.
0.
0.
0.
0.
0.
0.
0.
0.
0.
0.
0.
0.
0.
0.
0.
0.
0.
0.
0.
0.
0.
0.
0.
0.
0.
0.
0.
0.
0.
0.
0.
0.
0.
0.
0.
0.
0.
0.
0.
0.
0.
0.
0.
0.
0.
0.
0.
0.
0.
0.
0.
0.
0.
0.
0.
0.
0.
0.
0.
0.
0.
0.
0.
0.
0.
0.
0.
0.
0.
0.
0.
0.
0.
0.
0.
0.
0.
0.
0.
0.
0.
0.
0.
0.
0.
0.
0.
0.
0.
0.
0.
0.
0.
0.
0.
0.
0.
0.
0.
0.
0.
0.
0.
0.
0.
0.
0.
0.
0.
0.
0.
0.
0.
0.
0.
0.
0.
0.
0.
0.
0.
0.
0.
0.
0.
0.
0.
0.
0.
0.
0.
0.
0.
0.
0.
0.
0.
0.
0.
0.
0.
0.
0.
0.
0.
0.
0.
0.
0.
0.
0.
0.
0.
0.
0.
0.
0.
0.
0.
0.
0.
0.
0.
0.
0.
0.
0.
0.
0.
0.
0.
0.
0.
0.
0.
0.
0.
0.
0.
0.
0.
0.
0.
0.
0.
0.
0.
0.
0.
0.
0.
0.
0.
0.
0.
0.
0.
0.
0.
0.
0.
0.
0.
0.
0.
0.
0.
0.
0.
0.
0.
0.
0.
0.
0.
0.
0.
0.
0.
0.
0.
0.
0.
0.
0.
0.
0.
0.
0.
0.
0.
0.
0.
0.
0.
0.
0.
0.
0.
0.
0.
0.
0.
0.
0.
0.
0.
0.
0.
0.
0.
0.
0.
0.
0.
0.
0.
0.
0.
0.
0.
0.
0.
0.
0.
0.
0.
0.
0.
0.
0.
0.
0.
0.
0.
0.
0.
0.
0.
0.
0.
0.
0.
0.
0.
0.
0.
0.
0.
0.
0.
0.
0.
0.
0.
0.
0.
0.
0.
0.
0.
0.
0.
0.
0.
0.
0.
0.
0.
0.
0.
0.
0.
0.
0.
0.
0.
0.
-0.001
-0.001
-0.001
-0.001
-0.001
0.
0.
0.
0.
0.
0.
0.
0.
0.
0.
0.
0.
0.
0.
0.
0.
0.
0.
0.
0.
0.
0.
0.
0.
0.
0.
0.
0.
0.
0.
0.
0.
0.
0.
0.
0.
0.
0.
0.
0.
0.
0.
0.
0.
0.
0.
0.
0.
0.
0.
0.
0.
0.
0.
0.
0.
0.
0.
0.000
-0.001
-0.002
-0.003
-0.003
-0.003
-0.001
-0.001
0.000
0.001
0.000
0.
0.
0.
0.
0.
0.
0.
0.
0.
0.
0.
0.
0.
0.
0.
0.
0.
0.
0.
0.
0.
0.
0.
0.
0.
0.
0.
0.
0.
0.
0.
0.
0.
0.
0.
0.
0.
0.
0.
0.
0.
0.
0.
0.
0.
0.
0.
0.
0.
0.
0.
0.
0.000
-0.001
-0.003
-0.004
-0.007
-0.010
-0.010
-0.010
-0.006
-0.005
-0.001
-0.001
0.001
0.001
0.
0.
0.
0.
0.
0.
0.
0.
0.
0.
0.
0.
0.
0.
0.
0.
0.
0.
0.
0.
0.
0.
0.
0.
0.
0.
0.
0.
0.
0.
0.
0.
0.
0.
0.
0.
0.
0.
0.
0.
0.
0.
0.
0.
0.
0.
0.
0.
0.
0.
0.
0.
-0.003
-0.006
-0.011
-0.014
-0.017
-0.019
-0.021
-0.019
-0.017
-0.009
-0.006
-0.002
0.000
0.001
0.
0.001
0.001
0.001
0.001
0.001
0.001
0.
0.
0.
0.
0.
0.
0.
0.
0.
0.
0.
0.
0.
0.
0.
0.
0.
0.
0.
0.
0.
0.
0.
0.
0.
0.
0.
0.
0.
0.
0.
0.
0.
0.
0.
0.
0.
0.
0.
0.
0.
0.
0.
-0.002
-0.006
-0.012
-0.018
-0.028
-0.037
-0.041
-0.040
-0.037
-0.031
-0.024
-0.015
-0.006
-0.002
0.001
0.002
-0.001
0.
0.
0.001
0.001
0.001
0.001
0.001
0.
0.
0.
0.
0.
0.
-0.001
-0.001
-0.001
-0.001
0.
0.
0.
0.
0.
0.
0.
0.
0.
0.
0.
0.
0.
0.
0.
0.
0.
0.
0.
0.
0.
0.
0.
0.
0.
0.
0.
0.
0.
0.
0.000
-0.006
-0.011
-0.020
-0.035
-0.050
-0.068
-0.078
-0.082
-0.076
-0.062
-0.052
-0.038
-0.022
-0.012
-0.009
-0.002
-0.002
-0.002
-0.003
0.000
0.000
0.002
0.002
0.001
0.001
0.
0.
0.
0.
-0.003
-0.003
-0.003
-0.003
-0.004
-0.003
-0.004
-0.004
-0.004
-0.003
-0.003
0.
0.
0.
0.
0.
0.
0.
0.
0.
0.
0.
0.
0.
0.
0.
0.
0.
0.
0.
0.
0.
0.
0.
0.
-0.002
-0.014
-0.023
-0.038
-0.061
-0.092
-0.121
-0.147
-0.156
-0.152
-0.133
-0.107
-0.079
-0.055
-0.038
-0.022
-0.017
-0.011
-0.008
-0.009
-0.006
-0.005
-0.002
0.000
0.002
0.001
0.
0.
-0.001
-0.005
-0.006
-0.007
-0.007
-0.007
-0.009
-0.008
-0.007
-0.008
-0.007
-0.006
-0.005
-0.002
0.
0.
0.
0.
0.
0.
0.
0.
0.
0.
0.
0.
0.
0.
0.
0.
0.
0.
0.
0.
0.
0.
-0.005
-0.011
-0.023
-0.041
-0.063
-0.096
-0.143
-0.196
-0.233
-0.251
-0.237
-0.200
-0.182
-0.151
-0.114
-0.074
-0.055
-0.039
-0.032
-0.025
-0.023
-0.021
-0.014
-0.008
-0.003
0.000
0.002
0.002
-0.002
-0.007
-0.011
-0.012
-0.013
-0.016
-0.020
-0.019
-0.020
-0.022
-0.020
-0.017
-0.013
-0.008
-0.005
-0.003
0.001
0.
0.
0.
0.
0.
0.
0.
0.
0.
0.
0.
0.
0.
0.
0.
0.
0.
0.
0.
-0.005
-0.010
-0.021
-0.038
-0.061
-0.096
-0.144
-0.221
-0.293
-0.320
-0.277
0.659
5.021
1.000
-0.240
-0.213
-0.141
-0.102
-0.075
-0.064
-0.061
-0.057
-0.048
-0.030
-0.019
-0.010
-0.003
-0.002
-0.004
-0.008
-0.015
-0.019
-0.026
-0.031
-0.038
-0.043
-0.042
-0.044
-0.044
-0.039
-0.036
-0.027
-0.016
-0.009
-0.005
0.000
0.001
0.
0.
0.
0.
0.
0.
0.
0.
0.
0.
0.
0.
0.
0.
0.
0.
0.
-0.002
-0.009
-0.016
-0.032
-0.062
-0.097
-0.145
-0.219
-0.405
-0.669
-0.484
0.058
23.175
402.669
33.133
-0.062
-0.326
-0.263
-0.187
-0.137
-0.120
-0.113
-0.106
-0.087
-0.055
-0.032
-0.019
-0.013
-0.007
-0.012
-0.019
-0.027
-0.039
-0.051
-0.063
-0.070
-0.070
-0.076
-0.079
-0.087
-0.086
-0.073
-0.053
-0.034
-0.016
-0.007
-0.003
-0.001
-0.001
-0.002
0.001
0.
0.
0.
0.
0.
0.
0.
0.
0.
0.
0.
0.
0.
-0.001
-0.007
-0.013
-0.025
-0.048
-0.094
-0.151
-0.225
-0.364
-0.980
-0.914
-0.069
1.224
33.844
272.827
31.625
3.938
0.235
-0.473
-0.440
-0.250
-0.188
-0.159
-0.141
-0.107
-0.076
-0.049
-0.030
-0.021
-0.021
-0.023
-0.032
-0.047
-0.068
-0.090
-0.110
-0.121
-0.126
-0.137
-0.150
-0.166
-0.168
-0.142
-0.102
-0.063
-0.034
-0.021
-0.011
-0.006
-0.005
-0.006
-0.004
-0.002
0.001
0.000
0.
0.
0.
0.
0.
0.
0.
0.
0.
0.
-0.003
-0.009
-0.018
-0.034
-0.070
-0.141
-0.204
-0.292
-0.458
-0.970
1.583
4.584
2.283
16.310
60.093
1055.387
690.607
759.764
127.387
-1.082
-0.456
-0.251
-0.199
-0.163
-0.138
-0.099
-0.059
-0.035
-0.029
-0.027
-0.036
-0.051
-0.079
-0.118
-0.148
-0.167
-0.187
-0.205
-0.219
-0.230
-0.241
-0.223
-0.188
-0.154
-0.112
-0.068
-0.042
-0.033
-0.025
-0.024
-0.019
-0.016
-0.011
-0.006
-0.001
0.001
0.
0.
0.
0.
0.
0.
0.
0.
0.
-0.004
-0.011
-0.021
-0.045
-0.096
-0.162
-0.157
0.030
-0.311
0.182
1.628
2.324
0.590
3.910
242.387
102441.258
87493.797
77501.688
3465.455
-0.894
-0.606
-0.291
-0.218
-0.181
-0.150
-0.101
-0.060
-0.041
-0.034
-0.039
-0.051
-0.079
-0.124
-0.178
-0.213
-0.235
-0.253
-0.266
-0.220
-0.178
0.204
0.624
0.477
-0.129
-0.259
-0.135
-0.088
-0.075
-0.067
-0.060
-0.050
-0.040
-0.025
-0.017
-0.008
-0.003
0.001
0.
0.
0.
0.
0.
0.
0.
0.
-0.005
-0.011
-0.022
-0.051
-0.108
-0.163
0.301
2.343
0.421
4.074
29.020
45.684
4.194
5.250
1002.146
17023.340
2111.477
68.999
6.931
-0.222
-0.374
-0.305
-0.236
-0.181
-0.134
-0.092
-0.057
-0.046
-0.045
-0.051
-0.071
-0.116
-0.165
-0.227
-0.264
-0.303
-0.324
-0.107
0.991
1.257
9.736
16.901
4.606
0.129
-0.626
-0.270
-0.164
-0.148
-0.143
-0.133
-0.116
-0.087
-0.058
-0.036
-0.019
-0.009
0.000
0.001
0.
0.
0.
0.
0.
0.
0.
-0.003
-0.010
-0.020
-0.048
-0.101
-0.163
-0.020
0.721
0.125
18.189
3553.254
26778.123
188.333
8.845
819.696
9350.108
143.848
5.079
1.729
0.368
-0.192
-0.307
-0.252
-0.184
-0.123
-0.080
-0.053
-0.046
-0.052
-0.059
-0.089
-0.141
-0.197
-0.170
-0.180
-0.347
-0.386
0.158
3.015
4.835
236.640
653.398
19.249
-0.285
-0.843
-0.376
-0.274
-0.254
-0.176
-0.161
-0.224
-0.195
-0.126
-0.071
-0.037
-0.019
-0.008
0.001
0.
0.
0.
0.
0.
0.
0.
-0.003
-0.009
-0.017
-0.040
-0.079
-0.143
-0.222
-0.306
-0.149
26.496
9235.062
154196.828
1807.435
422.388
33.105
33.010
3.629
0.886
36.588
44.082
1.106
-0.340
-0.272
-0.184
-0.128
-0.086
-0.058
-0.053
-0.055
-0.071
-0.106
-0.165
-0.211
0.071
0.143
-0.327
-0.426
-0.349
0.020
55.971
4075.129
15448.500
15063.141
-0.661
-0.647
-0.450
-0.371
0.616
13.239
17.809
1.030
-0.458
-0.283
-0.141
-0.073
-0.032
-0.017
-0.004
-0.001
-0.002
0.
0.
0.
0.
0.
-0.002
-0.008
-0.012
-0.029
-0.053
-0.100
-0.174
-0.272
-0.331
3.467
241.333
2878.073
60569.508
100593.711
968.548
1.599
-0.661
1.937
166.861
227.371
3.261
-0.350
-0.299
-0.218
-0.174
-0.123
-0.083
-0.059
-0.064
-0.084
-0.124
-0.196
-0.305
-0.455
0.735
1.088
-0.178
-0.509
-1.071
3.937
120.710
43.659
25.077
-1.106
-0.719
-0.539
1.269
38.064
4441.942
9350.014
58.000
0.806
-0.512
-0.247
-0.131
-0.073
-0.038
-0.020
-0.009
-0.003
-0.002
-0.001
-0.001
0.
0.
0.
-0.004
-0.009
-0.016
-0.034
-0.064
-0.106
-0.179
-0.268
-0.241
2.571
72.682
7512.050
100054.172
444.214
1.924
-0.180
-0.198
6.908
8.366
-0.005
-0.395
-0.299
-0.266
-0.439
-0.388
-0.155
-0.082
-0.079
-0.104
-0.150
-0.240
-0.403
-0.701
178.499
120.656
0.871
-0.432
-0.790
-1.485
-1.142
-0.557
-0.719
-0.562
0.049
-0.021
20.156
1000.112
35409.828
99642.602
10414.748
53.238
-0.204
-0.350
-0.202
-0.121
-0.075
-0.044
-0.026
-0.016
-0.008
-0.005
-0.002
-0.001
0.
0.
-0.003
-0.003
-0.010
-0.021
-0.039
-0.064
-0.104
-0.179
-0.269
-0.280
1.121
22.532
63.412
6.648
2.491
0.714
-0.384
-0.433
-0.621
-0.685
-0.437
-0.200
0.158
-0.133
-0.704
-0.398
-0.114
-0.094
-0.120
-0.183
-0.254
-0.362
-0.639
1.152
2.340
0.227
1.740
0.803
20.995
38.021
6.971
25.035
10.918
33.154
9.789
17.329
521.284
483.618
102406.977
101584.008
228.338
0.379
-0.449
-0.307
-0.195
-0.130
-0.090
-0.055
-0.035
-0.023
-0.013
-0.006
-0.003
0.
0.
0.
-0.001
-0.003
-0.009
-0.022
-0.039
-0.059
-0.097
-0.157
-0.225
-0.263
-0.183
-0.100
-0.129
0.415
-0.017
-0.375
-0.496
-0.849
-0.874
-0.427
0.567
8.649
15.298
0.097
-0.448
-0.131
-0.110
-0.146
-0.197
-0.216
-0.101
-0.315
-0.558
-0.467
3.176
44.849
37.180
41826.766
100344.617
1155.345
28305.131
388.296
157.198
25.247
2.932
11.917
86.210
2157.615
1725.025
44.934
5.633
-0.465
-0.461
-0.322
-0.229
-0.172
-0.123
-0.082
-0.051
-0.027
-0.013
-0.006
0.
0.
0.
0.
0.000
-0.001
-0.008
-0.021
-0.032
-0.050
-0.078
-0.115
-0.160
-0.200
-0.232
-0.256
-0.240
-0.253
-0.289
-0.364
-0.516
-0.515
-0.327
0.697
14.023
11.494
0.344
-0.195
-0.126
-0.125
-0.164
-0.225
-0.110
0.545
0.107
-0.521
0.177
198.769
100039.172
11543.436
23858.227
24953.469
10717.652
110043.531
100928.773
119.339
3.568
-0.598
0.205
49.159
387.627
38.217
61.016
17.215
-0.409
-0.569
-0.140
0.079
-0.239
-0.210
-0.149
-0.099
-0.058
-0.026
-0.012
0.
0.
0.
0.
0.
0.
0.000
-0.007
-0.016
-0.023
-0.035
-0.056
-0.077
-0.100
-0.136
-0.168
-0.183
-0.201
-0.218
-0.239
-0.268
-0.275
-0.247
-0.171
0.761
0.652
-0.160
-0.133
-0.125
-0.133
-0.185
-0.241
-0.151
0.196
-0.172
-0.550
0.712
520.779
100227.344
98144.672
775.057
2492.863
9476.742
2763.419
115234.156
3503.800
-0.681
-0.914
-0.861
0.577
3.748
1.633
9.550
8.750
4.992
1.202
58.528
113.161
2.988
1.115
0.942
-0.080
-0.096
-0.047
-0.018
0.
0.
0.
0.
0.
0.
0.
0.
-0.002
-0.012
-0.020
-0.030
-0.039
-0.052
-0.070
-0.092
-0.114
-0.129
-0.142
-0.154
-0.164
-0.179
-0.193
-0.297
-0.544
-0.538
-0.252
-0.129
-0.118
-0.143
-0.188
0.179
11.777
37.596
4.577
0.425
1.816
162.906
3487.039
1983.371
37.021
63.639
225.295
19.798
568.472
64.584
-1.365
-0.879
-0.826
-0.883
-0.545
37.492
2205.476
1111.970
571.123
26.514
2406.711
8816.214
28.744
314.784
227.689
2.389
-0.115
-0.072
-0.027
0.
0.
0.
0.
0.
0.
0.
0.
0.
0.
-0.004
-0.011
-0.019
-0.024
-0.035
-0.047
-0.065
-0.075
-0.089
-0.093
-0.102
-0.108
-0.117
-0.141
-0.196
-0.187
-0.117
-0.098
-0.106
-0.142
-0.152
7.016
2390.638
85100.805
356.239
18.138
16.057
6398.840
100067.734
2676.497
6.798
2.300
11.267
26.860
13.278
0.671
-1.190
-0.898
-0.787
-0.639
6.473
253.836
100173.508
115308.836
100364.016
188.395
330.588
252.730
56.692
4384.421
2398.473
7.702
-0.120
-0.088
-0.035
0.
0.
0.
0.
0.
0.
0.
0.
0.
0.
0.
0.
-0.007
-0.011
-0.015
-0.022
-0.031
-0.039
-0.047
-0.053
-0.059
-0.060
-0.061
-0.065
-0.066
-0.065
-0.064
-0.073
-0.095
-0.137
-0.126
12.048
11344.506
100014.203
1045.372
28.237
15.959
514.903
13808.474
264.470
7.534
16.071
72.464
962.759
106.647
2.031
-0.697
-0.795
-0.764
3.041
763.114
33063.406
3287.597
19390.730
118676.602
8858.163
76.988
898.051
12565.122
1162.119
146.012
2.255
-0.144
-0.091
-0.036
0.
0.
0.
0.
0.
0.
0.
0.
0.
0.
0.
0.
-0.002
-0.003
-0.008
-0.011
-0.013
-0.018
-0.025
-0.029
-0.031
-0.031
-0.030
-0.028
-0.031
-0.035
-0.043
-0.058
-0.082
-0.126
-0.162
1.247
77.746
384.192
25.662
2.438
1.085
3.084
11.492
3.609
209.773
868.074
48.841
354.091
48.482
3.310
13.236
1.615
-0.102
15.860
12805.278
100653.078
7236.182
144.225
43178.188
1035.565
24.404
2062.656
54237.117
376.845
15.878
0.210
-0.156
-0.081
-0.033
0.
0.
0.
0.
0.
0.
0.
0.
0.
0.
0.
0.
0.
0.
-0.002
-0.003
-0.005
-0.005
-0.007
-0.010
-0.012
-0.014
-0.012
-0.012
-0.019
-0.024
-0.038
-0.055
-0.078
-0.116
-0.167
-0.183
0.275
0.885
-0.002
-0.293
-0.350
-0.373
-0.367
0.415
62.603
181.047
7.911
4.503
1.133
6.312
37.978
10.364
105.396
373.543
100993.828
103242.117
732.874
25.415
9.042
2.569
4.034
411.762
7130.502
196.232
1.533
-0.188
-0.132
-0.064
-0.027
0.
0.
0.
0.
0.
0.
0.
0.
0.
0.
0.
0.
0.
0.
0.
0.
-0.002
-0.003
-0.003
-0.003
-0.003
-0.004
-0.002
-0.006
-0.013
-0.025
-0.044
-0.067
-0.094
-0.126
-0.169
-0.214
-0.238
-0.271
-0.291
-0.305
-0.305
-0.303
-0.325
-0.317
0.410
1.271
-0.027
-0.447
-0.502
0.104
3.021
243.277
81297.805
72876.758
80807.422
22801.264
100056.664
306.024
0.595
-0.553
0.741
67.601
515.257
40.132
0.370
-0.162
-0.096
-0.045
-0.021
0.
0.
0.
0.
0.
0.
0.
0.
0.
0.
0.
0.
0.
0.
0.
0.
0.
0.
0.
-0.001
0.
-0.001
-0.003
-0.006
-0.018
-0.038
-0.067
-0.110
-0.154
-0.193
-0.208
-0.228
-0.252
-0.271
-0.279
-0.268
-0.252
-0.242
-0.265
-0.302
-0.339
-0.505
-0.872
-0.759
-0.511
-0.458
1.396
273.178
51954.941
31738.523
389.969
889.068
3488.141
81.022
1.509
-0.527
-0.388
0.955
3.233
0.688
-0.137
-0.110
-0.061
-0.032
-0.016
0.
0.
0.
0.
0.
0.
0.
0.
0.
0.
0.
0.
0.
0.
0.
0.
0.
0.
0.
0.001
0.002
0.000
-0.008
-0.018
-0.035
-0.071
-0.116
-0.153
-0.192
-0.371
-0.371
-0.311
-0.321
-0.347
-0.348
-0.336
-0.312
-0.292
-0.288
-0.298
-0.331
-0.666
3.087
6.173
-0.195
-0.399
-0.076
9.486
72.463
50.593
12.564
519.390
584.884
209.589
11.499
-0.682
-0.766
-0.303
-0.176
-0.146
-0.105
-0.067
-0.037
-0.019
-0.011
0.
0.
0.
0.
0.
0.
0.
0.
0.
0.
0.
0.
0.
0.
0.
0.
0.
0.
0.002
0.002
0.000
-0.005
-0.013
-0.030
-0.058
-0.105
-0.126
0.958
6.569
9.015
-0.601
-0.425
-0.325
-0.143
-0.258
-0.274
-0.434
-0.410
-0.328
-0.180
1.167
2.083
90.462
266.672
2.331
-0.278
-0.346
-0.105
0.659
0.168
0.434
11.985
43.191
84.645
6.959
0.238
-0.433
-0.279
-0.141
-0.095
-0.060
-0.036
-0.022
-0.012
-0.004
0.
0.
0.
0.
0.
0.
0.
0.
0.
0.
0.
0.
0.
0.
0.
0.
0.
0.001
0.002
0.000
-0.005
-0.012
-0.026
-0.047
-0.086
-0.137
0.082
19.120
3142.555
2089.800
-0.311
-0.267
3.574
12.527
11.362
19.572
0.903
-0.238
1.644
2.725
26.259
48.915
8.412
16.519
2.277
-0.344
-0.298
-0.311
-0.316
-0.399
-0.487
0.011
4.530
6.739
3.791
4.065
0.333
-0.141
-0.093
-0.052
-0.033
-0.019
-0.011
-0.005
-0.002
0.
0.
0.
0.
0.
0.
0.
0.
0.
0.
0.
0.
0.
0.
0.
0.
0.
0.001
0.000
-0.002
-0.008
-0.024
-0.046
-0.080
-0.125
-0.177
-0.051
9.777
47.575
4.046
-0.352
4.333
173.160
271.068
232.947
268.455
12.452
4.894
62.917
50.256
32.110
55.268
4.478
0.612
-0.438
-0.568
-0.221
-0.221
-0.252
-0.293
-0.364
-0.313
0.280
1.745
2.356
2.137
0.153
-0.111
-0.067
-0.031
-0.017
-0.007
-0.005
-0.001
0.
0.
0.
0.
0.
0.
0.
0.
0.
0.
0.
0.
0.
0.
0.
0.
0.
0.001
0.002
0.000
-0.005
-0.016
-0.039
-0.072
-0.114
-0.202
-0.270
-0.276
-0.031
0.403
-0.305
-0.362
32.866
11350.668
19397.158
102138.586
1121.267
337.137
76.283
124.421
93.455
4.924
2.730
0.158
-0.562
-0.682
-0.250
-0.128
-0.133
-0.152
-0.171
-0.205
-0.221
-0.190
0.016
0.053
-0.038
-0.126
-0.096
-0.044
-0.017
-0.007
-0.002
0.000
0.000
0.
0.
0.
0.
0.
0.
0.
0.
0.
0.
0.
0.
0.
0.
0.
0.
0.
0.001
0.002
-0.003
-0.009
-0.024
-0.052
-0.087
-0.215
-0.478
-0.674
-0.397
-0.345
-0.404
-0.511
-0.543
10.029
772.055
21657.342
100190.195
1559.105
6179.960
4460.614
20.003
5.031
0.109
-0.229
-0.214
-0.190
-0.147
-0.087
-0.066
-0.068
-0.080
-0.090
-0.107
-0.138
-0.146
-0.144
-0.128
-0.112
-0.092
-0.053
-0.021
-0.007
-0.001
0.001
0.
0.
0.
0.
0.
0.
0.
0.
0.
0.
0.
0.
0.
0.
0.
0.
-0.001
-0.001
-0.001
0.
0.001
-0.003
-0.012
-0.028
-0.060
-0.097
-0.269
-0.554
-0.800
-0.512
-0.363
-0.477
-0.592
-0.657
0.064
7.549
104.906
516.228
59.178
55184.762
48767.555
23.543
-0.361
-0.382
-0.261
-0.170
-0.112
-0.069
-0.044
-0.036
-0.034
-0.039
-0.044
-0.052
-0.068
-0.083
-0.088
-0.083
-0.068
-0.042
-0.021
-0.009
-0.002
0.000
0.001
0.001
0.
0.
0.
0.
0.
0.
0.
0.
0.
0.
0.
0.
0.
0.
-0.001
-0.002
-0.002
-0.002
-0.001
0.001
-0.006
-0.012
-0.027
-0.058
-0.097
-0.220
-0.489
-0.669
-0.367
-0.367
-0.566
-0.664
-0.159
5.415
45.617
29.046
7.071
1138.525
204.501
55.949
1.153
-0.524
-0.413
-0.261
-0.154
-0.092
-0.057
-0.031
-0.018
-0.014
-0.014
-0.020
-0.024
-0.029
-0.032
-0.037
-0.034
-0.024
-0.015
-0.007
-0.003
-0.001
0.001
0.001
0.000
0.
0.
0.
0.
0.
0.
0.
0.
0.
0.
0.
0.
0.000
-0.001
-0.002
-0.003
-0.005
-0.008
-0.007
-0.008
-0.011
-0.015
-0.028
-0.051
-0.082
-0.114
-0.187
-0.223
-0.232
-0.307
-0.473
-0.508
1.864
27.231
491.644
9480.308
579.418
8158.719
3920.336
428.291
30.423
0.016
-0.607
-0.351
-0.188
-0.105
-0.055
-0.028
-0.011
-0.009
-0.004
-0.006
-0.007
-0.008
-0.010
-0.011
-0.010
-0.007
-0.004
-0.002
0.000
0.000
0.001
0.001
0.
0.
0.
0.
0.
0.
0.
0.
0.
0.
0.
0.000
0.001
0.000
-0.003
-0.006
-0.008
-0.012
-0.014
-0.017
-0.017
-0.021
-0.025
-0.029
-0.039
-0.057
-0.075
-0.102
-0.131
-0.164
-0.235
-0.361
-0.444
1.025
93.451
100523.133
106780.344
9088.068
11779.501
13752.777
101727.500
814.560
203.787
2.052
-0.653
-0.252
-0.135
-0.068
-0.030
-0.009
-0.003
-0.002
0.000
-0.001
-0.003
-0.003
-0.003
-0.002
-0.002
-0.001
-0.001
0.000
0.001
0.001
0.
0.
0.
0.
0.
0.
0.
0.
0.
0.
0.
0.
0.001
0.001
-0.001
-0.004
-0.007
-0.013
-0.018
-0.027
-0.038
-0.049
-0.054
-0.052
-0.043
-0.041
-0.042
-0.051
-0.067
-0.091
-0.120
-0.180
-0.285
-0.412
-0.299
27.055
71597.422
2905.946
2886.662
1955.282
1735.220
104128.367
25040.432
105453.125
801.650
-0.349
-0.301
-0.155
-0.078
-0.036
-0.014
-0.005
0.000
0.001
0.000
0.000
0.000
0.000
0.000
0.000
0.001
0.000
0.001
0.
0.
0.
0.
0.
0.
0.
0.
0.
0.
0.
0.
0.
0.000
0.001
-0.001
-0.003
-0.004
-0.010
-0.017
-0.030
-0.051
-0.078
-0.091
-0.094
-0.093
-0.082
-0.057
-0.041
-0.041
-0.053
-0.071
-0.092
-0.132
-0.202
-0.323
-0.530
0.214
629.330
17.076
449.467
388.999
356.761
7107.149
5080.718
2612.727
15.666
0.145
-0.289
-0.186
-0.090
-0.043
-0.015
-0.003
0.
0.
0.000
0.001
0.000
0.000
0.000
0.001
0.001
0.000
0.
0.
0.
0.
0.
0.
0.
0.
0.
0.
0.
0.
0.
0.
0.001
0.001
-0.001
-0.002
-0.006
-0.013
-0.023
-0.047
-0.086
-0.109
0.428
2.562
0.536
-0.109
-0.095
-0.052
-0.033
-0.040
-0.051
-0.074
-0.103
-0.143
-0.209
-0.349
-0.872
-0.946
-0.467
5.173
5.240
4.428
10.642
40.815
655.856
1053.934
8.917
-0.284
-0.212
-0.105
-0.049
-0.020
-0.004
0.002
0.001
0.
0.
0.
0.
0.
0.
0.
0.
0.
0.
0.
0.
0.
0.
0.
0.
0.
0.
0.
0.
0.
0.
0.001
0.001
-0.001
-0.002
-0.007
-0.016
-0.030
-0.060
-0.113
0.088
31.117
612.468
41.470
0.186
-0.126
-0.074
-0.042
-0.036
-0.043
-0.056
-0.080
-0.104
-0.137
-0.189
-0.285
-0.396
-0.397
-0.398
-0.474
-0.567
0.215
57.391
91770.438
100035.188
63.024
-0.234
-0.233
-0.116
-0.053
-0.027
-0.009
0.
0.001
0.001
0.001
0.001
0.001
0.001
0.
0.
0.
0.
0.
0.
0.
0.
0.
0.
0.
0.
0.
0.
0.
0.
0.
0.000
0.001
-0.001
-0.003
-0.008
-0.016
-0.033
-0.072
-0.134
0.295
81.921
3213.859
121.423
1.087
-0.144
-0.099
-0.046
-0.033
-0.033
-0.047
-0.064
-0.081
-0.096
-0.116
-0.151
-0.187
-0.225
-0.285
-0.390
-0.484
-0.134
8.757
330.011
614.874
6.542
-0.353
-0.266
-0.133
-0.062
-0.032
-0.015
-0.004
0.001
0.002
0.001
0.001
0.001
0.001
0.000
0.
0.
0.
0.
0.
0.
0.
0.
0.
0.
0.
0.
0.
0.
0.
0.
0.
0.001
0.001
-0.001
-0.007
-0.017
-0.033
-0.074
-0.147
0.010
12.939
233.784
253.802
5.463
-0.131
-0.111
-0.053
-0.033
-0.033
-0.035
-0.049
-0.065
-0.074
-0.083
-0.103
-0.124
-0.148
-0.193
-0.274
-0.359
0.351
10.482
15.427
3.635
0.238
-0.368
-0.286
-0.165
-0.076
-0.039
-0.018
-0.007
0.001
0.001
0.001
0.
0.
0.001
0.001
0.
0.
0.
0.
0.
0.
0.
0.
0.
0.
0.
0.
0.
0.
0.
0.
0.
0.000
0.001
0.
-0.005
-0.015
-0.029
-0.064
-0.135
-0.146
4.575
620.467
1634.304
13.063
-0.096
-0.103
-0.051
-0.031
-0.032
-0.029
-0.038
-0.043
-0.049
-0.056
-0.068
-0.078
-0.101
-0.140
-0.201
-0.272
0.001
2.893
4.765
4.945
1.652
-0.101
-0.264
-0.187
-0.102
-0.046
-0.021
-0.009
-0.003
0.001
0.002
0.
0.
0.
0.000
0.
0.
0.
0.
0.
0.
0.
0.
0.
0.
0.
0.
0.
0.
0.
0.
0.
0.
0.000
0.001
-0.004
-0.010
-0.024
-0.047
-0.100
-0.153
0.253
14.784
25.199
1.069
-0.119
-0.081
-0.043
-0.027
-0.026
-0.024
-0.028
-0.037
-0.037
-0.036
-0.041
-0.048
-0.064
-0.095
-0.149
-0.217
-0.342
-0.583
1.212
8.815
7.012
4.898
0.485
-0.180
-0.116
-0.054
-0.025
-0.012
-0.004
0.001
0.001
0.
0.000
0.001
0.
0.
0.
0.
0.
0.
0.
0.
0.
0.
0.
0.
0.
0.
0.
0.
0.
0.
0.
0.
0.
0.
-0.007
-0.016
-0.033
-0.062
-0.112
-0.137
-0.068
-0.020
-0.115
-0.092
-0.055
-0.032
-0.021
-0.017
-0.019
-0.021
-0.021
-0.025
-0.026
-0.027
-0.030
-0.038
-0.062
-0.102
-0.167
-0.325
-0.907
-0.275
3.502
90.705
266.577
14.339
0.021
-0.114
-0.057
-0.026
-0.011
-0.004
0.
0.001
0.
0.
0.
0.
0.
0.
0.
0.
0.
0.
0.
0.
0.
0.
0.
0.
0.
0.
0.
0.
0.
0.
0.
0.
0.
-0.005
-0.012
-0.021
-0.036
-0.060
-0.087
-0.099
-0.096
-0.081
-0.054
-0.030
-0.022
-0.015
-0.011
-0.014
-0.015
-0.015
-0.017
-0.017
-0.015
-0.018
-0.019
-0.036
-0.064
-0.107
-0.201
-0.496
-0.300
19.583
394.941
1443.330
37.630
0.208
-0.103
-0.054
-0.023
-0.011
-0.003
0.001
0.001
0.
0.
0.
0.
0.
0.
0.
0.
0.
0.
0.
0.
0.
0.
0.
0.
0.
0.
0.
0.
0.
0.
0.
0.
0.
0.
-0.006
-0.014
-0.021
-0.031
-0.041
-0.048
-0.048
-0.040
-0.029
-0.018
-0.011
-0.008
-0.007
-0.010
-0.011
-0.009
-0.009
-0.006
-0.006
-0.009
-0.009
-0.018
-0.039
-0.066
-0.121
-0.199
0.455
47.682
161.443
50.150
4.170
-0.064
-0.083
-0.042
-0.018
-0.008
-0.002
0.001
0.
0.
0.
0.
0.
0.
0.
0.
0.
0.
0.
0.
0.
0.
0.
0.
0.
0.
0.
0.
0.
0.
0.
0.
0.
0.
0.
0.
-0.005
-0.012
-0.016
-0.022
-0.024
-0.024
-0.021
-0.016
-0.009
-0.005
-0.003
-0.002
-0.006
-0.006
-0.004
-0.004
-0.004
-0.003
0.000
-0.001
-0.007
-0.023
-0.040
-0.076
-0.125
-0.077
2.530
5.409
0.771
-0.050
-0.105
-0.063
-0.028
-0.014
-0.007
-0.001
0.001
0.
0.
0.
0.
0.
0.
0.
0.
0.
0.
0.
0.
0.
0.
0.
0.
0.
0.
0.
0.
0.
0.
0.
0.
0.
0.
0.
0.
0.
-0.002
-0.006
-0.011
-0.012
-0.012
-0.009
-0.006
-0.002
-0.001
0.
-0.002
-0.002
-0.002
-0.002
-0.001
-0.001
0.001
0.000
0.001
-0.001
-0.007
-0.025
-0.044
-0.080
-0.109
-0.111
-0.095
-0.116
-0.101
-0.069
-0.035
-0.017
-0.009
-0.002
0.
0.
0.
0.
0.
0.
0.
0.
0.
0.
0.
0.
0.
0.
0.
0.
0.
0.
0.
0.
0.
0.
0.
0.
0.
0.
0.
0.
0.
0.
0.
0.
0.
0.
-0.002
-0.001
-0.001
-0.001
0.
0.
0.
0.
0.
0.
0.
0.
0.
0.000
0.000
0.000
0.002
-0.002
-0.012
-0.024
-0.040
-0.061
-0.077
-0.082
-0.074
-0.054
-0.034
-0.019
-0.010
-0.005
-0.002
0.
0.
0.
0.
0.
0.
0.
0.
0.
0.
0.
0.
0.
0.
0.
0.
0.
0.
0.
0.
0.
0.
0.
0.
0.
0.
0.
0.
0.
0.
0.
0.
0.
0.
0.
0.
0.
0.
0.
0.
0.
0.
0.
0.
0.
0.
0.
0.
0.
0.
0.
-0.001
-0.004
-0.009
-0.019
-0.026
-0.032
-0.033
-0.030
-0.023
-0.014
-0.009
-0.003
-0.003
0.
0.
0.
0.
0.
0.
0.
0.
0.
0.
0.
0.
0.
0.
0.
0.
0.
0.
0.
0.
0.
0.
0.
0.
0.
0.
0.
0.
0.
0.
0.
0.
0.
0.
0.
0.
0.
0.
0.
0.
0.
0.
0.
0.
0.
0.
0.
0.
0.
0.
0.
0.
0.
-0.001
-0.003
-0.005
-0.007
-0.013
-0.013
-0.011
-0.008
-0.003
-0.002
-0.002
0.
0.
0.
0.
0.
0.
0.
0.
0.
0.
0.
0.
0.
0.
0.
0.
0.
0.
0.
0.
0.
0.
0.
0.
0.
0.
0.
0.
0.
0.
0.
0.
0.
0.
0.
0.
0.
0.
0.
0.
0.
0.
0.
0.
0.
0.
0.
0.
0.
0.
0.
0.
0.
0.000
0.
0.
0.000
-0.001
-0.002
-0.002
-0.002
-0.002
-0.001
-0.001
0.
0.
0.
0.
0.
0.
0.
0.
0.
0.
0.
0.
0.
0.
0.
0.
0.
0.
0.
0.
0.
0.
0.
0.
0.
0.
0.
0.
0.
0.
0.
0.
0.
0.
0.
0.
0.
0.
0.
0.
0.
0.
0.
0.
0.
0.
0.
0.
0.
0.
0.
0.
0.
0.
0.
0.
0.
0.000
0.
0.
0.
0.000
0.
0.
0.
0.
0.
0.
0.
0.
0.
0.
0.
0.
0.
0.
0.
0.
0.
0.
0.
0.
0.
0.
0.
0.
0.
0.
0.
0.
0.
0.
0.
0.
0.
0.
0.
0.
0.
0.
0.
0.
0.
0.
0.
0.
0.
0.
0.
0.
0.
0.
0.
0.
0.
0.
0.
0.
0.
0.
0.
0.
0.
0.
0.
0.
0.
0.
0.
0.
0.
0.
0.
0.
0.
0.
0.
0.
0.
0.
0.
0.
0.
0.
0.
0.
0.
0.
0.
0.
0.
0.
0.
0.
0.
0.
0.
0.
0.
0.
0.
0.
0.
0.
0.
0.
0.
0.
0.
0.
0.
0.
0.
0.
0.
0.
0.
0.
0.
0.
0.
0.
0.
0.
0.
0.
0.
0.
0.
0.
0.
0.
0.
0.
0.
0.
0.
0.
0.
0.
0.
0.
0.
0.
0.
0.
0.
0.
0.
0.
0.
0.
0.
0.
0.
0.
0.
0.
0.
0.
0.
0.
0.
0.
0.
0.
0.
0.
0.
0.
0.
0.
0.
0.
0.
0.
0.
0.
0.
0.
0.
0.
0.
0.
0.
0.
0.
0.
0.
0.
0.
0.
0.
0.
0.
0.
0.
0.
0.
0.
0.
0.
0.
0.
0.
0.
0.
0.
0.
0.
0.
0.
0.
0.
0.
0.
0.
0.
0.
0.
0.
0.
0.
0.
0.
0.
0.
0.
0.
0.
0.
0.
0.
0.
0.
0.
0.
0.
0.
0.
0.
0.
0.
0.
0.
0.
0.
0.
0.
0.
0.
0.
0.
0.
0.
0.
0.
0.
0.
0.
0.
0.
0.
0.
0.
0.
0.
0.
0.
0.
0.
0.
0.
0.
0.
0.
0.
0.
0.
0.
0.
0.
0.
0.
0.
0.
0.
0.
0.
0.
0.
0.
0.
0.
0.
0.
0.
0.
0.
0.
0.
0.
0.
0.
0.
0.
0.
0.
0.
0.
0.
0.
0.
0.
0.
0.
0.
0.
0.
0.
0.
0.
0.
0.
0.
0.
0.
0.
0.
0.
0.
0.
0.
0.
0.
0.
0.
0.
0.
0.
0.
0.
0.
0.
0.
0.
0.
0.
0.
0.
0.
0.
0.
0.
0.
0.
0.
0.
0.
0.
0.
0.
0.
0.
0.
0.
0.
0.
0.
0.
0.
0.
0.
0.
0.
0.
0.
0.
0.
0.
0.
0.
0.
0.
0.
0.
0.
0.
0.
0.
0.
0.
0.
0.
0.
0.
0.
0.
0.
0.
0.
0.
0.
0.
0.
0.
0.
0.
0.
0.
0.
0.
0.
0.
0.
0.
0.
0.
0.
0.
0.
0.
0.
0.
0.
0.
0.
0.
0.
0.
0.
0.
0.
0.
0.
0.
0.
0.
0.
0.
0.
0.
0.
0.
0.
0.
0.
0.
0.
0.
0.
0.
0.
0.
0.
0.
0.
0.
0.
0.
0.
0.
0.
0.
0.
0.
0.
0.
0.
0.
0.
0.
0.
0.
0.
0.
0.
0.
0.
0.
0.
0.
0.
0.
0.
0.
0.
0.
0.
0.
0.
0.
0.
0.
0.
0.
0.
0.
0.
0.
0.
0.
0.
0.
0.
0.
0.
0.
0.
0.
0.
0.
0.
0.
0.
0.
0.
0.
0.
0.
0.
0.
0.
0.
0.
0.
0.
0.
0.
0.
0.
0.
0.
0.
0.
0.
0.
0.
0.
0.
0.
0.
0.
0.
0.
0.
0.
0.
0.
0.
0.
0.
0.000
0.000
-0.001
-0.001
-0.001
-0.001
-0.001
0.000
0.001
0.001
0.000
0.
0.
0.
0.
0.
0.
0.
0.
0.
0.
0.
0.
0.
0.
0.
0.
0.
0.
0.
0.
0.
0.
0.
0.
0.
0.
0.
0.
0.
0.
0.
0.
0.
0.
0.
0.
0.
0.
0.
0.
0.
0.
0.
0.
0.
0.
0.
0.
0.
0.
0.
0.
0.000
0.001
-0.002
-0.003
-0.004
-0.005
-0.004
-0.003
-0.002
0.000
-0.001
0.000
0.001
0.001
0.000
0.
0.
0.
0.
0.
0.
0.
0.
0.
0.
0.
0.
0.
0.
0.
0.
0.
0.
0.
0.
0.
0.
0.
0.
0.
0.
0.
0.
0.
0.
0.
0.
0.
0.
0.
0.
0.
0.
0.
0.
0.
0.
0.
0.
0.
0.
0.
0.
0.
0.000
0.
-0.002
-0.004
-0.007
-0.011
-0.013
-0.014
-0.015
-0.013
-0.008
-0.006
-0.001
-0.001
0.000
0.001
0.001
0.
0.001
0.001
0.001
0.001
0.
0.
0.
0.
0.
0.
0.
0.
-0.001
-0.001
-0.001
-0.001
-0.001
-0.001
0.
0.
0.
0.
0.
0.
0.
0.
0.
0.
0.
0.
0.
0.
0.
0.
0.
0.
0.
0.
0.
0.
0.
0.
0.
0.
0.
0.
0.
0.
-0.002
-0.004
-0.011
-0.017
-0.023
-0.030
-0.034
-0.034
-0.028
-0.022
-0.017
-0.010
-0.003
0.000
0.001
0.002
0.002
0.000
0.
0.001
0.
0.001
0.001
0.
0.
0.
0.
0.
-0.001
-0.001
-0.001
-0.001
-0.001
-0.001
-0.001
-0.001
0.
0.
0.
0.
0.
0.
0.
0.
0.
0.
0.
0.
0.
0.
0.
0.
0.
0.
0.
0.
0.
0.
0.
0.
0.
0.
0.
0.001
-0.002
-0.004
-0.012
-0.019
-0.033
-0.051
-0.067
-0.077
-0.072
-0.060
-0.045
-0.036
-0.026
-0.011
-0.006
-0.001
-0.003
0.000
0.000
0.000
0.
0.002
0.002
0.001
0.001
0.
0.
0.
0.
-0.001
-0.003
-0.004
-0.005
-0.005
-0.003
-0.004
-0.005
-0.004
-0.004
-0.003
-0.001
0.
0.
0.
0.
0.
0.
0.
0.
0.
0.
0.
0.
0.
0.
0.
0.
0.
0.
0.
0.
0.
0.
0.
0.000
-0.003
-0.012
-0.021
-0.038
-0.064
-0.099
-0.130
-0.143
-0.141
-0.125
-0.095
-0.069
-0.050
-0.035
-0.024
-0.012
-0.008
-0.006
-0.006
-0.004
-0.002
-0.001
0.000
0.002
0.002
0.002
0.
0.
-0.003
-0.005
-0.007
-0.010
-0.010
-0.010
-0.012
-0.008
-0.006
-0.006
-0.006
-0.006
-0.004
-0.003
0.
0.
0.
0.
0.
0.
0.
0.
0.
0.
0.
0.
0.
0.
0.
0.
0.
0.
0.
0.
0.
-0.001
-0.001
-0.014
-0.024
-0.042
-0.072
-0.118
-0.174
-0.207
-0.220
-0.230
-0.231
-0.194
-0.148
-0.105
-0.072
-0.052
-0.036
-0.026
-0.018
-0.017
-0.018
-0.015
-0.009
-0.006
-0.002
0.000
0.001
0.001
-0.002
-0.006
-0.008
-0.014
-0.017
-0.019
-0.021
-0.025
-0.023
-0.020
-0.018
-0.016
-0.012
-0.008
-0.005
-0.003
0.
0.
0.
0.
0.
0.
0.
0.
0.
0.
0.
0.
0.
0.
0.
0.
0.
0.
0.
0.
-0.002
-0.011
-0.023
-0.040
-0.069
-0.111
-0.181
-0.247
-0.278
-0.180
-0.049
-0.228
-0.153
-0.206
-0.195
-0.144
-0.099
-0.073
-0.058
-0.051
-0.053
-0.064
-0.054
-0.033
-0.018
-0.011
-0.005
-0.002
-0.002
-0.008
-0.013
-0.019
-0.026
-0.034
-0.041
-0.045
-0.046
-0.045
-0.045
-0.041
-0.037
-0.027
-0.018
-0.009
-0.005
-0.002
0.
0.
0.
0.
0.
0.
0.
0.
0.
0.
0.
0.
0.
0.
0.
0.
0.
0.
-0.001
-0.008
-0.018
-0.035
-0.064
-0.102
-0.166
-0.254
-0.336
-0.215
3.097
9.284
8.982
72.685
10.392
-0.181
-0.254
-0.180
-0.133
-0.114
-0.111
-0.154
-0.276
-0.241
-0.095
-0.045
-0.025
-0.016
-0.010
-0.014
-0.019
-0.025
-0.039
-0.050
-0.062
-0.073
-0.076
-0.079
-0.086
-0.096
-0.097
-0.078
-0.060
-0.035
-0.018
-0.008
-0.004
0.001
0.
0.
0.
0.
0.
0.
0.
0.
0.
0.
0.
0.
0.
0.
0.
0.
0.
-0.007
-0.014
-0.028
-0.052
-0.099
-0.165
-0.249
-0.370
-0.610
-0.188
12.484
47.464
844.104
100067.102
1633.817
1.408
-0.399
-0.331
-0.248
-0.210
-0.194
-0.261
-0.465
-0.416
-0.159
-0.079
-0.048
-0.031
-0.025
-0.027
-0.031
-0.046
-0.066
-0.092
-0.111
-0.127
-0.128
-0.134
-0.154
-0.176
-0.166
-0.144
-0.107
-0.073
-0.035
-0.016
-0.007
-0.002
-0.001
-0.002
0.
0.
0.
0.
0.
0.
0.
0.
0.
0.
0.
0.
0.
0.
-0.004
-0.010
-0.021
-0.041
-0.085
-0.161
-0.248
-0.353
-0.554
-0.921
103.517
367.432
143.224
8205.493
125455.609
961.494
11.102
0.176
-0.804
-0.611
-0.336
-0.234
-0.185
-0.167
-0.139
-0.160
-0.113
-0.074
-0.051
-0.044
-0.046
-0.059
-0.089
-0.127
-0.164
-0.185
-0.204
-0.222
-0.242
-0.273
-0.282
-0.253
-0.202
-0.169
-0.118
-0.067
-0.034
-0.019
-0.009
-0.007
-0.006
-0.004
-0.001
0.001
0.
0.
0.
0.
0.
0.
0.
0.
0.
0.
0.
-0.005
-0.014
-0.027
-0.058
-0.128
-0.210
-0.251
-0.098
-0.354
0.088
15074.282
104071.648
754.840
4553.170
23635.426
9241.481
7731.621
34.953
1.982
-1.251
-0.426
0.254
0.553
-0.016
-0.249
-0.379
-0.167
-0.098
-0.070
-0.061
-0.068
-0.103
-0.154
-0.208
-0.233
-0.172
-0.242
-0.324
-0.338
-0.318
-0.251
-0.038
0.240
-0.133
-0.175
-0.110
-0.058
-0.039
-0.028
-0.020
-0.016
-0.012
-0.008
-0.004
-0.001
0.000
0.
0.
0.
0.
0.
0.
0.
0.
-0.002
-0.008
-0.015
-0.034
-0.074
-0.160
-0.176
4.871
45.940
10.814
60.126
251.065
761.150
172.492
190.695
67138.297
101902.367
100593.156
477.096
100107.617
49.438
1.485
2.670
3.435
0.233
-0.531
-0.461
-0.182
-0.106
-0.078
-0.077
-0.102
-0.158
-0.227
-0.266
-0.037
2.357
1.075
0.034
2.075
5.689
13.843
33.742
80.822
6.049
-0.286
-0.212
-0.109
-0.081
-0.069
-0.059
-0.046
-0.035
-0.026
-0.016
-0.005
-0.003
0.000
0.
0.
0.
0.
0.
0.
0.
-0.002
-0.008
-0.016
-0.037
-0.082
-0.166
0.170
90.661
4731.831
154.790
969.439
9392.609
400.689
53.734
6.781
90.475
1812.521
69072.664
6884.841
12517.524
30.185
22.649
3.979
1.389
-0.010
-0.302
-0.234
-0.136
-0.096
-0.083
-0.094
-0.135
-0.206
-0.266
-0.061
0.418
3.905
1.976
12.337
230.610
177.088
1459.514
5632.900
4554.509
5863.616
0.071
-0.500
-0.205
-0.166
-0.145
-0.128
-0.110
-0.081
-0.054
-0.033
-0.020
-0.006
0.001
0.
0.
0.
0.
0.
0.
0.
-0.002
-0.008
-0.015
-0.033
-0.080
-0.156
-0.054
21.844
369.883
34.144
491.309
10127.085
4736.584
138.335
2.836
6.963
141.536
1408.213
397.529
249.914
47.229
52.660
5.094
-0.159
-0.264
-0.214
-0.157
-0.116
-0.094
-0.091
-0.112
-0.168
-0.239
0.256
9.479
15.255
1.609
0.149
48.400
2390.861
574.126
10919.385
72891.461
520.139
1013.213
-0.702
-0.635
-0.314
-0.262
-0.152
-0.115
-0.189
-0.161
-0.112
-0.063
-0.038
-0.019
-0.005
0.001
0.
0.
0.
0.
0.
0.
-0.002
-0.006
-0.013
-0.026
-0.063
-0.128
-0.207
0.011
1.085
3.180
660.903
40719.875
100891.367
14910.880
308.801
4.627
9.195
12.452
55.219
3784.483
5315.117
20.278
0.378
-0.389
-0.304
-0.218
-0.155
-0.117
-0.103
-0.107
-0.131
-0.193
-0.266
2.136
99.685
186.740
10.808
0.105
6.923
89.202
947.351
196898.234
104609.039
6003.191
-0.005
-0.927
-0.524
-0.294
1.348
18.318
24.278
1.516
-0.257
-0.207
-0.128
-0.072
-0.042
-0.021
-0.010
-0.004
-0.002
-0.001
0.
0.
0.
0.
-0.004
-0.010
-0.019
-0.041
-0.082
-0.157
-0.236
-0.332
-0.027
17.078
524.702
20847.639
100363.930
6957.356
45.679
1.440
0.838
63.937
100443.680
100062.641
54.941
-0.408
-0.424
-0.323
-0.274
-0.227
-0.155
-0.133
-0.128
-0.155
-0.229
-0.318
0.759
28.366
110.404
187.154
12.721
-0.122
0.391
37.872
1561.344
283.589
13.605
-0.835
-0.665
-0.443
8.623
256.222
10409.881
22937.158
76.271
0.906
-0.333
-0.226
-0.131
-0.077
-0.043
-0.024
-0.015
-0.011
-0.002
-0.001
-0.001
0.
0.
-0.002
-0.005
-0.012
-0.025
-0.047
-0.086
-0.143
-0.221
-0.300
-0.101
4.749
314.464
6511.320
713.243
42.099
172.330
37.995
9.684
166.231
212.306
2.815
-0.519
0.360
0.477
-0.442
-0.686
-0.294
-0.174
-0.156
-0.191
-0.259
-0.313
-0.206
2.889
100631.391
113265.563
165.237
6.393
2.744
-1.170
-0.683
0.129
0.291
1.966
8.850
2.771
264.240
100064.523
200031.094
102074.625
4595.506
38.091
-0.168
-0.341
-0.213
-0.133
-0.085
-0.052
-0.032
-0.023
-0.012
-0.005
-0.003
-0.001
0.
0.
-0.004
-0.006
-0.014
-0.028
-0.046
-0.079
-0.121
-0.189
-0.264
-0.240
1.616
8.407
8.447
72.423
2193.107
248.801
11.784
8.795
0.330
-0.770
-0.045
9.434
19.124
184.471
2.500
-0.711
-0.226
-0.190
-0.235
-0.272
-0.159
0.587
0.705
174.455
822.416
109.434
1358.830
373.258
4.240
2.389
12.775
58.097
303.310
8489.808
305.543
177.501
100446.820
36126.160
48339.660
101159.203
154.892
2.128
-0.410
-0.336
-0.227
-0.159
-0.103
-0.067
-0.044
-0.029
-0.015
-0.007
-0.003
0.
0.
0.000
-0.003
-0.006
-0.013
-0.026
-0.042
-0.067
-0.103
-0.160
-0.220
-0.261
-0.271
-0.099
10.335
100.134
28.082
3.640
0.625
2.096
4.773
2.157
80.700
3835.271
102312.594
448.526
-0.481
-0.249
-0.215
-0.251
-0.235
2.428
24.549
11.623
0.686
1.643
20.774
1998.661
915.275
1469.483
1783.047
1429.469
37172.746
11381.595
100068.219
3386.819
13.812
949.349
13994.046
100488.086
10762.442
5557.953
563.889
1.460
-0.506
-0.378
-0.279
-0.208
-0.149
-0.101
-0.060
-0.032
-0.015
-0.007
0.
0.
0.
-0.001
-0.002
-0.003
-0.009
-0.022
-0.035
-0.052
-0.082
-0.117
-0.163
-0.214
-0.252
-0.030
1.356
5.728
3.617
-0.278
-0.697
-0.530
2.499
53.309
17845.271
9794.321
15.806
-0.241
-0.231
-0.220
-0.259
-0.114
15.810
353.636
113.712
1.623
-0.607
24.704
1478.195
101434.109
112559.836
128283.023
107100.914
102642.281
11458.454
1403.171
99.471
0.903
18.710
73.538
223.400
4250.024
100477.133
7924.549
4.676
-0.491
0.249
0.620
-0.241
-0.243
-0.169
-0.112
-0.070
-0.032
-0.013
0.
0.
0.
0.
0.
-0.001
0.
-0.006
-0.014
-0.025
-0.039
-0.057
-0.079
-0.112
-0.163
-0.194
-0.026
1.118
0.734
-0.303
-0.475
-0.396
0.640
3.491
4509.377
3485.320
0.846
-0.238
-0.219
-0.224
-0.279
-0.239
5.054
66.796
28.936
0.363
-0.452
31.840
2004.501
100394.234
39839.754
69629.023
126899.102
855.606
90.343
7.140
-0.056
-0.833
-0.676
-0.159
6.282
42.745
208.714
5876.335
117.664
11.238
346.562
794.803
8.757
3.645
3.016
0.007
-0.104
-0.055
-0.021
0.
0.
0.
0.
0.
0.
0.
0.
-0.003
-0.008
-0.021
-0.031
-0.042
-0.060
-0.089
-0.126
-0.148
-0.135
-0.185
-0.262
-0.302
-0.312
-0.251
-0.430
-0.298
-0.425
-0.525
-0.233
-0.209
-0.236
-0.282
0.063
9.612
28.301
6.801
21.250
11.461
8.346
66.836
305.318
96.238
8017.622
100198.305
299.454
0.768
-1.148
-1.084
-0.232
-0.511
-0.561
3.512
6.870
27.245
98846.820
100401.430
526.859
104445.680
100381.531
117.266
4737.672
2618.044
7.720
-0.110
-0.082
-0.031
0.
0.
0.
0.
0.
0.
0.
0.
0.
0.001
-0.003
-0.014
-0.021
-0.029
-0.044
-0.070
-0.096
-0.112
-0.139
-0.168
-0.188
-0.206
-0.208
-0.259
-0.468
-0.473
-0.242
-0.182
-0.194
-0.236
-0.239
6.867
1241.615
21281.957
327.785
9344.716
1851.036
49.108
264.533
26.430
0.597
35.474
165.932
6.668
-1.086
-1.260
0.063
4.935
1.967
-0.372
14.096
55.199
102.445
26146.244
120856.117
2472.778
100811.125
13352.707
372.170
113814.930
100647.813
28.748
-0.087
-0.099
-0.039
0.
0.
0.
0.
0.
0.
0.
0.
0.
0.
0.
-0.002
-0.009
-0.013
-0.021
-0.033
-0.048
-0.063
-0.079
-0.092
-0.102
-0.111
-0.116
-0.119
-0.124
-0.132
-0.130
-0.144
-0.173
-0.222
-0.189
14.582
5613.556
128267.492
1031.029
38970.320
5316.341
25.613
54.503
13.318
56268.160
360.129
9.969
1.427
-0.279
0.698
6.652
5.706
1.582
4.076
4785.559
100558.211
287.088
2247.759
4853.320
377.634
40164.207
104747.648
102942.977
100761.727
18838.193
14.030
-0.114
-0.101
-0.041
0.
0.
0.
0.
0.
0.
0.
0.
0.
0.
0.
0.
-0.002
-0.006
-0.011
-0.014
-0.021
-0.033
-0.042
-0.049
-0.052
-0.055
-0.056
-0.060
-0.065
-0.078
-0.095
-0.117
-0.146
-0.192
-0.223
2.378
141.863
699.085
149.391
129.501
45.988
1.221
0.461
10.581
73994.883
100425.117
412.163
6.537
0.512
210.139
7938.446
134.648
2.922
8.119
3843.295
108497.578
427.701
24.354
445.435
93.216
2326.893
22190.537
102984.344
4629.598
287.601
2.281
-0.159
-0.090
-0.038
0.
0.
0.
0.
0.
0.
0.
0.
0.
0.
0.
0.
0.
-0.002
-0.003
-0.005
-0.008
-0.011
-0.017
-0.021
-0.025
-0.027
-0.030
-0.033
-0.040
-0.054
-0.071
-0.092
-0.121
-0.169
-0.224
-0.203
1.107
3.226
3.160
1.404
-0.070
-0.486
-0.521
4.017
2387.822
27576.174
650.055
9.138
0.990
1132.231
100058.852
558.560
88.993
755.767
3547.173
387.786
33.308
1.080
1.665
12.603
153.642
19079.582
100430.547
4878.509
6.433
-0.136
-0.147
-0.072
-0.030
0.
0.
0.
0.
0.
0.
0.
0.
0.
0.
0.
0.
0.
0.
0.
-0.002
-0.003
-0.004
-0.006
-0.009
-0.009
-0.008
-0.009
-0.018
-0.029
-0.043
-0.072
-0.104
-0.143
-0.185
-0.239
-0.281
-0.309
-0.338
-0.345
-0.378
-0.381
-0.387
-0.402
-0.255
5.189
28.301
18.391
0.570
-0.387
15.688
144.770
573.453
44752.496
85712.875
115157.156
337.723
43.865
3.749
-0.520
0.155
13.840
1001.976
34991.098
411.826
1.683
-0.178
-0.111
-0.052
-0.023
0.
0.
0.
0.
0.
0.
0.
0.
0.
0.
0.
0.
0.
0.
0.
0.
0.
-0.001
-0.001
0.000
0.000
-0.001
-0.005
-0.015
-0.034
-0.063
-0.111
-0.167
-0.211
-0.253
-0.274
-0.294
-0.322
-0.337
-0.344
-0.328
-0.302
-0.283
-0.291
-0.315
-0.303
-0.172
-0.330
-0.533
-0.503
-0.318
23.476
13862.581
122961.773
21113.902
1090.390
25.338
13.378
1.557
-0.437
-0.437
0.257
6.770
17.237
2.971
-0.084
-0.126
-0.070
-0.035
-0.017
0.
0.
0.
0.
0.
0.
0.
0.
0.
0.
0.
0.
0.
0.
0.
0.
0.
0.
0.001
0.001
0.
-0.006
-0.012
-0.028
-0.057
-0.107
-0.164
-0.137
0.033
0.119
0.300
-0.203
-0.381
-0.404
-0.378
-0.349
-0.311
-0.279
-0.261
-0.275
-0.307
-0.465
-0.864
-0.742
-0.463
-0.412
4.397
324.778
1274.897
222.166
6.439
1.663
1.983
0.469
-0.285
-0.420
-0.331
-0.208
-0.124
-0.142
-0.119
-0.077
-0.041
-0.023
-0.012
0.
0.
0.
0.
0.
0.
0.
0.
0.
0.
0.
0.
0.
0.
0.
0.
0.
0.001
0.001
0.
-0.005
-0.012
-0.027
-0.050
-0.095
-0.160
0.057
19.491
136.287
36.865
23.195
2.652
-0.438
-0.491
0.271
1.007
-0.245
-0.359
-0.313
-0.276
-0.269
-0.380
-0.548
-0.408
-0.328
-0.341
-0.043
9.705
125.316
52.055
1.059
-0.261
0.008
0.071
-0.255
-0.359
-0.281
-0.190
-0.135
-0.104
-0.067
-0.041
-0.025
-0.013
-0.006
0.
0.
0.
0.
0.
0.
0.
0.
0.
0.
0.
0.
0.
0.
0.
0.
0.
0.002
0.
-0.003
-0.009
-0.026
-0.056
-0.096
-0.153
-0.216
2.632
3177.885
135799.063
20386.600
90.626
7.523
-0.350
2.417
271.609
1487.630
17.601
-0.392
-0.369
-0.274
-0.114
-0.035
-0.223
-0.215
-0.290
-0.294
-0.285
0.203
1.956
0.962
-0.325
-0.403
-0.330
-0.257
-0.246
-0.214
-0.167
-0.116
-0.078
-0.051
-0.034
-0.021
-0.012
-0.006
-0.002
0.
0.
0.
0.
0.
0.
0.
0.
0.
0.
0.
0.
0.
0.
0.
0.
0.
0.001
0.000
-0.008
-0.024
-0.052
-0.105
-0.176
-0.240
-0.296
1.451
728.325
38288.504
162.504
10.788
1.096
2.908
164.024
35475.629
100354.508
212.185
-0.163
-0.128
-0.058
-0.089
-0.001
-0.177
-0.300
-0.339
-0.243
-0.239
-0.258
-0.254
-0.251
-0.299
-0.312
-0.275
-0.239
-0.205
-0.162
-0.115
-0.080
-0.046
-0.027
-0.015
-0.007
-0.005
-0.002
0.
0.
0.
0.
0.
0.
0.
0.
0.
0.
0.
0.
0.
0.
0.
0.
0.
0.002
0.
-0.005
-0.017
-0.037
-0.083
-0.148
-0.194
-0.192
-0.394
-0.330
2.949
12.140
2.150
-0.356
0.203
19.555
3838.459
100706.992
22194.068
31.579
0.479
-0.016
0.002
-0.239
-0.213
-0.206
-0.204
-0.189
-0.143
-0.156
-0.192
-0.206
-0.205
-0.203
-0.205
-0.196
-0.181
-0.156
-0.120
-0.086
-0.051
-0.024
-0.014
-0.007
-0.004
-0.001
0.
0.
0.
0.
0.
0.
0.
0.
0.
0.
0.
0.
0.
0.
-0.001
-0.001
-0.001
-0.001
0.001
-0.002
-0.007
-0.023
-0.051
-0.104
-0.096
1.715
11.512
0.901
-0.496
-0.429
-0.498
-0.631
-0.784
-0.410
9.602
499.463
13708.809
606.885
21.431
15.115
0.133
-0.370
-0.322
-0.233
-0.172
-0.129
-0.092
-0.078
-0.083
-0.104
-0.122
-0.127
-0.121
-0.115
-0.115
-0.111
-0.098
-0.074
-0.048
-0.027
-0.014
-0.005
-0.001
0.000
0.001
0.
0.
0.
0.
0.
0.
0.
0.
0.
0.
0.
0.
0.
-0.001
-0.003
-0.004
-0.004
-0.004
-0.001
-0.004
-0.011
-0.026
-0.064
-0.143
-0.010
7.404
4490.928
115.185
-0.459
-0.432
-0.543
-0.676
-0.720
7.897
131.879
62.706
40.238
7.039
32.918
32.670
0.334
-0.488
-0.351
-0.238
-0.156
-0.101
-0.070
-0.048
-0.045
-0.048
-0.056
-0.059
-0.057
-0.055
-0.053
-0.054
-0.046
-0.034
-0.020
-0.011
-0.004
-0.001
0.001
0.000
0.001
0.
0.
0.
0.
0.
0.
0.
0.
0.
0.
0.
0.
0.000
-0.003
-0.004
-0.006
-0.007
-0.007
-0.004
-0.009
-0.016
-0.029
-0.063
-0.179
-0.266
1.234
6.673
0.585
-0.510
-0.421
-0.524
-0.653
0.169
352.127
100092.609
1504.239
1.878
0.089
1.798
1.125
-0.541
-0.540
-0.397
-0.266
-0.176
-0.110
-0.066
-0.041
-0.024
-0.021
-0.022
-0.022
-0.025
-0.025
-0.024
-0.021
-0.017
-0.013
-0.008
-0.003
-0.001
0.000
0.001
0.001
0.
0.
0.
0.
0.
0.
0.
0.
0.
0.
0.
0.000
0.001
-0.002
-0.006
-0.008
-0.010
-0.011
-0.015
-0.015
-0.016
-0.021
-0.033
-0.058
-0.128
-0.264
-0.218
-0.193
-0.333
-0.334
-0.387
-0.518
-0.616
2.684
1049.763
107259.000
2354.507
13.122
7.526
9.771
7.549
1.919
-0.271
-0.351
-0.303
-0.216
-0.141
-0.076
-0.040
-0.019
-0.013
-0.008
-0.010
-0.009
-0.008
-0.007
-0.006
-0.005
-0.003
-0.003
-0.001
-0.001
0.000
0.001
0.
0.
0.
0.
0.
0.
0.
0.
0.
0.
0.
0.000
0.001
-0.001
-0.005
-0.008
-0.011
-0.018
-0.024
-0.027
-0.028
-0.031
-0.037
-0.040
-0.053
-0.079
-0.122
-0.158
-0.180
-0.218
-0.264
-0.330
-0.458
-0.556
3.792
1034.608
166953.188
20919.496
40.845
21.471
109.581
1382.068
268.761
52.235
3.406
0.545
-0.224
-0.170
-0.089
-0.042
-0.021
-0.008
-0.003
-0.003
-0.002
-0.001
-0.002
-0.002
-0.001
-0.001
-0.001
0.000
0.001
0.001
0.
0.
0.
0.
0.
0.
0.
0.
0.
0.
0.
0.
0.001
0.000
-0.003
-0.006
-0.010
-0.019
-0.027
-0.037
-0.047
-0.060
-0.072
-0.077
-0.074
-0.068
-0.067
-0.083
-0.107
-0.133
-0.157
-0.193
-0.255
-0.376
-0.487
0.607
43.040
44384.969
1565.851
15.866
162.499
100891.453
105306.133
109387.680
47135.188
126.046
24.526
0.404
-0.197
-0.110
-0.051
-0.022
-0.005
-0.002
0.000
0.000
0.000
0.000
0.000
0.001
0.001
0.000
0.001
0.
0.
0.
0.
0.
0.
0.
0.
0.
0.
0.
0.
0.
0.000
0.001
0.000
-0.003
-0.007
-0.013
-0.025
-0.037
-0.054
-0.079
-0.108
-0.121
-0.113
-0.119
-0.111
-0.086
-0.075
-0.082
-0.098
-0.119
-0.153
-0.199
-0.280
-0.397
-0.546
0.616
559.691
8.549
1.130
154.977
100106.414
11160.881
39221.617
54182.473
595.206
68.360
0.954
-0.231
-0.126
-0.060
-0.025
-0.007
0.000
0.001
0.
0.001
0.001
0.001
0.001
0.001
0.
0.
0.
0.
0.
0.
0.
0.
0.
0.
0.
0.
0.
0.
0.
0.001
0.000
0.000
-0.003
-0.006
-0.018
-0.029
-0.047
-0.075
-0.126
-0.125
1.839
12.086
2.263
-0.116
-0.127
-0.088
-0.076
-0.081
-0.105
-0.128
-0.165
-0.214
-0.283
-0.419
-0.951
-1.058
-0.909
-0.605
1.931
39.000
27.885
1370.301
89014.156
1263.155
14.527
-0.114
-0.269
-0.141
-0.067
-0.030
-0.010
0.
0.001
0.002
0.001
0.000
0.
0.001
0.001
0.
0.
0.
0.
0.
0.
0.
0.
0.
0.
0.
0.
0.
0.
0.
0.001
0.000
0.000
-0.003
-0.006
-0.016
-0.032
-0.052
-0.099
-0.156
0.616
315.585
80436.961
481.576
1.199
-0.163
-0.115
-0.077
-0.072
-0.092
-0.119
-0.148
-0.172
-0.207
-0.262
-0.371
-0.482
-0.494
-0.536
-0.618
-0.517
9.308
3859.036
108925.531
33545.363
35.887
-0.324
-0.306
-0.159
-0.077
-0.038
-0.016
-0.002
0.
0.001
0.001
0.
0.
0.
0.
0.001
0.
0.
0.
0.
0.
0.
0.
0.
0.
0.
0.
0.
0.
0.
0.000
0.001
0.
-0.002
-0.004
-0.015
-0.030
-0.056
-0.113
-0.176
1.867
1471.557
113815.781
3731.604
9.677
-0.141
-0.138
-0.083
-0.072
-0.082
-0.104
-0.134
-0.148
-0.161
-0.193
-0.234
-0.278
-0.325
-0.420
-0.523
-0.406
11.228
542.098
1125.110
278.521
8.639
-0.038
-0.334
-0.191
-0.090
-0.044
-0.021
-0.008
0.000
-0.001
0.002
0.
0.000
0.000
0.
0.
0.
0.
0.
0.
0.
0.
0.
0.
0.
0.
0.
0.
0.
0.
0.
0.001
0.000
-0.002
-0.003
-0.013
-0.026
-0.053
-0.113
-0.191
1.311
465.158
102815.641
26690.393
43.503
-0.044
-0.150
-0.085
-0.069
-0.074
-0.095
-0.114
-0.123
-0.129
-0.146
-0.171
-0.209
-0.248
-0.306
-0.384
0.551
35.976
7737.690
16938.465
620.398
62.681
1.544
-0.343
-0.235
-0.118
-0.054
-0.026
-0.012
-0.001
0.000
0.000
0.001
0.000
0.000
0.000
0.000
0.001
0.
0.
0.
0.
0.
0.
0.
0.
0.
0.
0.
0.
0.
0.
0.001
0.001
-0.001
-0.002
-0.010
-0.022
-0.045
-0.096
-0.186
0.090
37.576
100478.227
100131.109
99.759
-0.016
-0.143
-0.082
-0.062
-0.065
-0.081
-0.097
-0.101
-0.097
-0.103
-0.124
-0.147
-0.178
-0.230
-0.283
1.141
29.415
434.518
771.680
1985.128
215.867
9.776
0.309
-0.261
-0.150
-0.071
-0.032
-0.016
-0.005
-0.001
-0.001
0.001
0.000
0.000
0.000
0.000
0.000
0.
0.
0.
0.
0.
0.
0.
0.
0.
0.
0.
0.
0.
0.
0.
0.001
0.001
0.000
-0.009
-0.018
-0.036
-0.072
-0.151
-0.198
1.612
123.540
267.335
4.840
-0.153
-0.122
-0.071
-0.054
-0.053
-0.055
-0.074
-0.079
-0.077
-0.077
-0.086
-0.094
-0.113
-0.164
-0.220
-0.042
2.195
5.042
17402.986
26903.945
1875.781
540.443
12.249
-0.125
-0.164
-0.082
-0.037
-0.019
-0.007
-0.001
-0.003
-0.001
-0.002
-0.002
0.000
0.000
0.
0.
0.
0.
0.
0.
0.
0.
0.
0.
0.
0.
0.
0.
0.
0.
0.
0.000
0.001
-0.005
-0.013
-0.025
-0.049
-0.094
-0.162
-0.182
0.100
0.213
-0.141
-0.136
-0.087
-0.056
-0.045
-0.040
-0.043
-0.052
-0.059
-0.058
-0.056
-0.055
-0.062
-0.073
-0.108
-0.155
-0.229
-0.468
-0.802
1848.337
1091.820
4919.263
49308.953
185.820
0.707
-0.162
-0.085
-0.038
-0.017
-0.007
0.000
-0.004
-0.003
-0.004
-0.002
-0.002
0.000
0.
0.
0.
0.
0.
0.
0.
0.
0.
0.
0.
0.
0.
0.
0.
0.
0.
0.
0.
0.
-0.009
-0.017
-0.030
-0.054
-0.090
-0.132
-0.148
-0.144
-0.122
-0.084
-0.055
-0.040
-0.033
-0.028
-0.029
-0.032
-0.036
-0.037
-0.037
-0.036
-0.034
-0.045
-0.063
-0.100
-0.162
-0.314
-0.846
3.268
1642.992
97284.297
100057.914
820.276
1.406
-0.146
-0.076
-0.032
-0.014
-0.007
-0.003
-0.003
-0.003
-0.004
-0.004
-0.002
0.
0.
0.
0.
0.
0.
0.
0.
0.
0.
0.
0.
0.
0.
0.
0.
0.
0.
0.
0.
0.
-0.002
-0.012
-0.019
-0.031
-0.047
-0.063
-0.075
-0.075
-0.063
-0.047
-0.035
-0.026
-0.021
-0.018
-0.018
-0.021
-0.021
-0.022
-0.020
-0.017
-0.016
-0.023
-0.040
-0.062
-0.103
-0.186
-0.294
7.917
21331.256
100284.000
1270.013
31.391
0.145
-0.117
-0.059
-0.024
-0.012
-0.005
-0.002
-0.003
-0.005
-0.005
-0.004
-0.002
0.
0.
0.
0.
0.
0.
0.
0.
0.
0.
0.
0.
0.
0.
0.
0.
0.
0.
0.
0.
0.
0.
-0.003
-0.012
-0.019
-0.026
-0.032
-0.037
-0.038
-0.035
-0.028
-0.021
-0.015
-0.007
-0.010
-0.011
-0.013
-0.012
-0.010
-0.007
-0.007
-0.010
-0.007
-0.017
-0.036
-0.064
-0.120
-0.189
0.506
54.239
167.043
7.208
0.213
-0.138
-0.085
-0.038
-0.017
-0.009
-0.001
-0.001
-0.003
-0.004
-0.004
-0.003
0.
0.
0.
0.
0.
0.
0.
0.
0.
0.
0.
0.
0.
0.
0.
0.
0.
0.
0.
0.
0.
0.
0.
0.
-0.003
-0.008
-0.015
-0.018
-0.019
-0.019
-0.019
-0.013
-0.009
-0.003
-0.004
-0.003
-0.006
-0.006
-0.005
-0.005
-0.004
-0.003
0.000
-0.003
-0.007
-0.020
-0.042
-0.074
-0.127
-0.164
-0.016
0.120
-0.126
-0.131
-0.092
-0.047
-0.023
-0.011
-0.006
0.000
-0.001
-0.002
-0.002
-0.002
-0.002
0.
0.
0.
0.
0.
0.
0.
0.
0.
0.
0.
0.
0.
0.
0.
0.
0.
0.
0.
0.
0.
0.
0.
0.
0.
-0.001
-0.004
-0.007
-0.007
-0.008
-0.007
-0.003
-0.002
-0.002
0.
-0.002
-0.002
-0.002
-0.001
-0.001
-0.001
0.000
0.000
0.000
-0.001
-0.011
-0.022
-0.039
-0.069
-0.100
-0.114
-0.113
-0.103
-0.074
-0.043
-0.024
-0.012
-0.006
-0.002
0.
0.
0.
-0.001
0.
0.
0.
0.
0.
0.
0.
0.
0.
0.
0.
0.
0.
0.
0.
0.
0.
0.
0.
0.
0.
0.
0.
0.
0.
0.
0.
0.
0.
0.
-0.001
-0.002
-0.002
-0.002
-0.001
0.
0.
0.
0.
0.
0.
0.
0.000
0.001
0.001
0.000
-0.001
-0.003
-0.010
-0.020
-0.030
-0.042
-0.050
-0.050
-0.043
-0.030
-0.021
-0.011
-0.007
-0.002
0.
0.
0.
0.
0.
0.
0.
0.
0.
0.
0.
0.
0.
0.
0.
0.
0.
0.
0.
0.
0.
0.
0.
0.
0.
0.
0.
0.
0.
0.
0.
0.
0.
0.
0.
0.
0.
0.
0.
0.
0.
0.
0.
0.
0.
0.
0.
0.
0.
0.
0.
-0.001
-0.001
-0.004
-0.008
-0.012
-0.018
-0.020
-0.020
-0.016
-0.013
-0.007
-0.003
-0.002
0.
0.
0.
0.
0.
0.
0.
0.
0.
0.
0.
0.
0.
0.
0.
0.
0.
0.
0.
0.
0.
0.
0.
0.
0.
0.
0.
0.
0.
0.
0.
0.
0.
0.
0.
0.
0.
0.
0.
0.
0.
0.
0.
0.
0.
0.
0.
0.
0.
0.
0.
0.
0.
0.000
0.000
-0.002
-0.002
-0.005
-0.005
-0.005
-0.004
-0.002
-0.002
-0.001
0.
0.
0.
0.
0.
0.
0.
0.
0.
0.
0.
0.
0.
0.
0.
0.
0.
0.
0.
0.
0.
0.
0.
0.
0.
0.
0.
0.
0.
0.
0.
0.
0.
0.
0.
0.
0.
0.
0.
0.
0.
0.
0.
0.
0.
0.
0.
0.
0.
0.
0.
0.
0.
0.
0.
0.
0.
0.
0.000
0.000
0.
0.
0.000
0.000
0.
0.
0.
0.
0.
0.
0.
0.
0.
0.
0.
0.
0.
0.
0.
0.
0.
0.
0.
0.
0.
0.
0.
0.
0.
0.
0.
0.
0.
0.
0.
0.
0.
0.
0.
0.
0.
0.
0.
0.
0.
0.
0.
0.
0.
0.
0.
0.
0.
0.
0.
0.
0.
0.
0.
0.
0.
0.
0.
0.
0.000
0.000
0.001
0.
0.
0.
0.
0.
0.
0.
0.
0.
0.
0.
0.
0.
0.
0.
0.
0.
0.
0.
0.
0.
0.
0.
0.
0.
0.
0.
0.
0.
0.
0.
0.
0.
0.
0.
0.
0.
0.
0.
0.
0.
0.
0.
0.
0.
0.
0.
0.
0.
0.
0.
0.
0.
0.
0.
0.
0.
0.
0.
0.
0.
0.
0.
0.
0.
0.
0.
0.
0.
0.
0.
0.
0.
0.
0.
0.
0.
0.
0.
0.
0.
0.
0.
0.
0.
0.
0.
0.
0.
0.
0.
0.
0.
0.
0.
0.
0.
0.
0.
0.
0.
0.
0.
0.
0.
0.
0.
0.
0.
0.
0.
0.
0.
0.
0.
0.
0.
0.
0.
0.
0.
0.
0.
0.
0.
0.
0.
0.
0.
0.
0.
0.
0.
0.
0.
0.
0.
0.
0.
0.
0.
0.
0.
0.
0.
0.
0.
0.
0.
0.
0.
0.
0.
0.
0.
0.
0.
0.
0.
0.
0.
0.
0.
0.
0.
0.
0.
0.
0.
0.
0.
0.
0.
0.
0.
0.
0.
0.
0.
0.
0.
0.
0.
0.
0.
0.
0.
0.
0.
0.
0.
0.
0.
0.
0.
0.
0.
0.
0.
0.
0.
0.
0.
0.
0.
0.
0.
0.
0.
0.
0.
0.
0.
0.
0.
0.
0.
0.
0.
0.
0.
0.
0.
0.
0.
0.
0.
0.
0.
0.
0.
0.
0.
0.
0.
0.
0.
0.
0.
0.
0.
0.
0.
0.
0.
0.
0.
0.
0.
0.
0.
0.
0.
0.
0.
0.
0.
0.
0.
0.
0.
0.
0.
0.
0.
0.
0.
0.
0.
0.
0.
0.
0.
0.
0.
0.
0.
0.
0.
0.
0.
0.
0.
0.
0.
0.
0.
0.
0.
0.
0.
0.
0.
0.
0.
0.
0.
0.
0.
0.
0.
0.
0.
0.
0.
0.
0.
0.
0.
0.
0.
0.
0.
0.
0.
0.
0.
0.
0.
0.
0.
0.
0.
0.
0.
0.
0.
0.
0.
0.
0.
0.
0.
0.
0.
0.
0.
0.
0.
0.
0.
0.
0.
0.
0.
0.
0.
0.
0.
0.
0.
0.
0.
0.
0.
0.
0.
0.
0.
0.
0.
0.
0.
0.
0.
0.
0.
0.
0.
0.
0.
0.
0.
0.
0.
0.
0.
0.
0.
0.
0.
0.
0.
0.
0.
0.
0.
0.
0.
0.
0.
0.
0.
0.
0.
0.
0.
0.
0.
0.
0.
0.
0.
0.
0.
0.
0.
0.
0.
0.
0.
0.
0.
0.
0.
0.
0.
0.
0.
0.
0.
0.
0.
-0.001
-0.001
-0.001
-0.001
0.
0.
0.
0.
0.
0.
0.
0.
0.
0.
0.
0.
0.
0.
0.
0.
0.
0.
0.
0.
0.
0.
0.
0.
0.
0.
0.
0.
0.
0.
0.
0.
0.
0.
0.
0.
0.
0.
0.
0.
0.
0.
0.
0.
0.
0.
0.
0.
0.
0.
0.
0.
0.
0.
0.
0.
0.
0.000
0.000
-0.001
-0.003
-0.003
-0.003
-0.002
0.000
0.
0.000
0.001
0.001
0.001
0.
0.
0.
0.
0.
0.
0.
0.
0.
0.
0.
0.
0.
0.
0.
0.
0.
0.
0.
0.
0.
0.
0.
0.
0.
0.
0.
0.
0.
0.
0.
0.
0.
0.
0.
0.
0.
0.
0.
0.
0.
0.
0.
0.
0.
0.
0.
0.
0.
0.
0.
0.001
-0.001
-0.003
-0.004
-0.005
-0.005
-0.005
-0.008
-0.005
-0.004
-0.001
0.
0.001
0.000
0.001
0.001
0.
0.
0.
0.
0.
0.
0.
0.
0.
0.
0.
-0.001
-0.001
-0.001
-0.001
-0.001
-0.001
-0.001
-0.001
0.
0.
0.
0.
0.
0.
0.
0.
0.
0.
0.
0.
0.
0.
0.
0.
0.
0.
0.
0.
0.
0.
0.
0.
0.
0.
0.
0.
0.
0.001
0.000
-0.003
-0.005
-0.012
-0.015
-0.019
-0.021
-0.021
-0.017
-0.013
-0.008
-0.003
-0.001
0.001
0.001
0.001
0.001
0.001
0.001
0.001
0.001
0.
0.
0.
0.
0.
-0.001
-0.001
-0.002
-0.004
-0.003
-0.005
-0.003
-0.004
-0.001
-0.001
0.
0.
0.
0.
0.
0.
0.
0.
0.
0.
0.
0.
0.
0.
0.
0.
0.
0.
0.
0.
0.
0.
0.
0.
0.
0.
0.
0.001
0.001
-0.004
-0.008
-0.016
-0.024
-0.036
-0.049
-0.056
-0.052
-0.041
-0.031
-0.022
-0.014
-0.008
-0.004
-0.001
0.002
0.002
0.001
0.001
0.001
0.001
0.001
0.001
0.
0.
0.
-0.001
-0.002
-0.004
-0.008
-0.008
-0.010
-0.008
-0.006
-0.005
-0.006
-0.004
-0.002
-0.001
0.
0.
0.
0.
0.
0.
0.
0.
0.
0.
0.
0.
0.
0.
0.
0.
0.
0.
0.
0.
0.
0.
0.
0.
0.000
-0.003
-0.010
-0.020
-0.033
-0.058
-0.090
-0.109
-0.110
-0.108
-0.093
-0.069
-0.050
-0.036
-0.023
-0.011
-0.007
-0.005
-0.002
0.000
0.
0.000
0.000
0.002
0.002
0.001
0.001
0.
-0.001
-0.004
-0.008
-0.011
-0.014
-0.015
-0.013
-0.014
-0.013
-0.010
-0.008
-0.006
-0.005
-0.004
-0.002
0.
0.
0.
0.
0.
0.
0.
0.
0.
0.
0.
0.
0.
0.
0.
0.
0.
0.
0.
0.
0.
0.000
-0.003
-0.010
-0.021
-0.037
-0.069
-0.121
-0.158
-0.165
-0.080
-0.144
-0.172
-0.140
-0.100
-0.073
-0.050
-0.036
-0.024
-0.015
-0.013
-0.011
-0.006
-0.006
-0.005
-0.002
-0.001
0.000
0.001
0.
-0.003
-0.006
-0.013
-0.019
-0.024
-0.026
-0.027
-0.026
-0.024
-0.020
-0.017
-0.014
-0.010
-0.008
-0.005
-0.002
0.
0.
0.
0.
0.
0.
0.
0.
0.
0.
0.
0.
0.
0.
0.
0.
0.
0.
0.
0.
-0.002
-0.008
-0.020
-0.040
-0.068
-0.122
-0.185
-0.206
0.175
1.444
0.380
-0.273
-0.256
-0.193
-0.135
-0.098
-0.071
-0.054
-0.038
-0.032
-0.030
-0.033
-0.026
-0.018
-0.012
-0.007
-0.004
-0.001
-0.003
-0.007
-0.012
-0.021
-0.027
-0.036
-0.045
-0.050
-0.049
-0.047
-0.043
-0.039
-0.032
-0.022
-0.015
-0.010
-0.005
-0.002
0.
0.
0.
0.
0.
0.
0.
0.
0.
0.
0.
0.
0.
0.
0.
0.
0.
0.
-0.001
-0.009
-0.018
-0.035
-0.062
-0.110
-0.190
-0.261
-0.115
1.464
4.438
5.173
0.633
-0.296
-0.292
-0.241
-0.180
-0.132
-0.097
-0.083
-0.083
-0.105
-0.169
-0.151
-0.069
-0.034
-0.022
-0.014
-0.008
-0.009
-0.016
-0.023
-0.036
-0.048
-0.068
-0.077
-0.080
-0.082
-0.088
-0.092
-0.092
-0.077
-0.053
-0.034
-0.018
-0.008
-0.004
0.
0.
0.
0.
0.
0.
0.
0.
0.
0.
0.
0.
0.
0.
0.
0.
0.
0.
-0.005
-0.015
-0.030
-0.056
-0.099
-0.174
-0.270
-0.355
-0.043
6.962
222.410
1852.466
65.558
15.547
2.701
-0.326
-0.306
-0.226
-0.179
-0.161
-0.171
-0.415
-0.697
-0.635
-0.275
-0.087
-0.051
-0.032
-0.022
-0.024
-0.031
-0.041
-0.064
-0.091
-0.116
-0.129
-0.133
-0.140
-0.157
-0.174
-0.164
-0.139
-0.106
-0.072
-0.034
-0.016
-0.006
-0.003
0.
0.
0.
0.
0.
0.
0.
0.
0.
0.
0.
0.
0.
0.
0.
0.
-0.003
-0.012
-0.023
-0.046
-0.085
-0.158
-0.260
-0.377
-0.501
-0.103
18.617
3421.075
100156.352
808.355
4021.792
138.197
0.201
-0.461
-0.378
-0.311
-0.261
-0.194
-0.092
13.898
7.773
-0.178
-0.135
-0.097
-0.067
-0.051
-0.048
-0.060
-0.084
-0.114
-0.158
-0.195
-0.216
-0.224
-0.236
-0.267
-0.261
-0.074
0.106
-0.132
-0.115
-0.066
-0.031
-0.013
-0.005
-0.001
-0.002
0.
0.
0.
0.
0.
0.
0.
0.
0.
0.
0.
0.
0.
0.
-0.005
-0.015
-0.030
-0.063
-0.134
-0.238
-0.345
-0.447
-0.591
-0.557
17.871
854.245
101074.641
93240.383
101839.430
278.224
3.458
-0.344
-0.635
-0.504
-0.204
1.325
7.018
39.769
30.673
0.939
-0.183
-0.136
-0.104
-0.082
-0.082
-0.105
-0.155
-0.208
-0.253
-0.285
-0.323
-0.362
-0.399
-0.419
-0.236
4.156
9.671
0.528
-0.172
-0.109
-0.056
-0.026
-0.016
-0.007
-0.006
-0.002
-0.002
0.
0.
0.
0.
0.
0.
0.
0.
0.
0.
0.
-0.002
-0.008
-0.019
-0.040
-0.091
-0.187
-0.270
0.167
3.802
4.912
4.885
652.740
101270.453
98304.188
35446.305
159343.141
2102.804
336.789
10.167
0.871
1.032
11.465
38.722
81.826
27.657
215.519
1.110
-0.405
-0.176
-0.130
-0.120
-0.127
-0.178
-0.258
-0.300
0.048
4.040
1.803
-0.402
-0.475
-0.181
0.230
7.435
17.315
1.087
-0.238
-0.156
-0.084
-0.050
-0.031
-0.023
-0.017
-0.011
-0.007
-0.004
-0.001
0.
0.
0.
0.
0.
0.
0.
0.
0.
-0.002
-0.010
-0.022
-0.051
-0.117
-0.207
0.029
32.359
857.053
674.408
852.646
5262.812
121160.750
7859.667
9075.056
148345.203
9953.890
7449.162
1240.648
3168.917
37.945
432.365
757.357
2394.464
41.887
3.842
-0.780
-0.511
-0.197
-0.157
-0.150
-0.186
-0.266
-0.328
-0.076
15.452
1357.845
313.629
3.062
13.736
113.897
181.107
245.376
8236.254
37.233
-0.080
-0.255
-0.146
-0.093
-0.071
-0.050
-0.040
-0.029
-0.021
-0.012
-0.005
0.001
0.
0.
0.
0.
0.
0.
0.
0.
-0.002
-0.011
-0.022
-0.053
-0.124
-0.206
1.364
1646.027
102606.766
8619.878
77390.867
101018.727
101740.664
8328.706
1719.469
6753.033
2865.197
100905.594
138958.984
101261.898
1390.490
10599.003
326.517
356.084
13.895
-0.591
-0.697
-0.302
-0.196
-0.167
-0.178
-0.245
-0.324
0.431
11.427
49.430
5834.850
952.102
125.719
16904.117
102034.422
108531.195
88837.797
101343.898
12338.128
0.887
-0.475
-0.246
-0.185
-0.148
-0.121
-0.098
-0.072
-0.050
-0.032
-0.014
-0.008
-0.001
0.
0.
0.
0.
0.
0.
0.
-0.002
-0.010
-0.021
-0.052
-0.113
-0.203
0.434
181.754
19057.938
399.347
3962.485
116896.656
1757.510
214.149
12.926
38.569
100161.188
115269.547
3365.118
102337.094
15218.525
100023.023
358.420
4.291
0.130
-0.351
-0.286
-0.213
-0.175
-0.172
-0.202
-0.287
-0.311
7.598
410.394
928.921
77.221
18.035
983.121
100163.992
106062.492
107973.180
100748.977
9607.427
1712.680
-0.151
-0.390
-0.293
-0.285
-0.239
-0.205
-0.184
-0.151
-0.100
-0.066
-0.043
-0.020
-0.006
-0.003
-0.002
0.
0.
0.
0.
0.
-0.003
-0.009
-0.018
-0.039
-0.091
-0.177
-0.225
0.829
6.210
8.975
5834.177
100087.445
3387.221
238.857
21.747
4.186
474.975
450.417
1916.056
101507.883
6598.608
280.056
15.616
-0.276
-0.423
-0.339
-0.258
-0.210
-0.185
-0.185
-0.225
-0.321
-0.250
40.947
85118.719
100105.453
428.570
9.222
182.167
4691.815
676.637
504.408
1352.467
34.803
0.929
0.550
4.840
0.697
0.078
1.406
1.588
-0.063
-0.251
-0.193
-0.122
-0.075
-0.046
-0.027
-0.011
-0.008
-0.004
0.
0.
0.
0.
-0.002
-0.006
-0.013
-0.027
-0.059
-0.124
-0.202
-0.282
-0.369
0.300
40.190
299.729
286.604
3109.755
132.616
2.654
10.206
19.840
2368.699
103155.414
8435.742
20.715
-0.383
-0.093
0.035
-0.350
-0.320
-0.266
-0.231
-0.223
-0.264
-0.352
-0.306
13.572
2627.429
17164.789
26635.172
114.662
16.691
96.067
15.891
10.830
18.645
1.073
-0.319
1.191
7.786
4.616
50.409
81.163
73.137
3.894
-0.266
-0.325
-0.217
-0.132
-0.085
-0.052
-0.030
-0.022
-0.010
-0.005
-0.001
-0.001
0.
0.
-0.003
-0.009
-0.017
-0.035
-0.067
-0.121
-0.189
-0.262
-0.319
-0.077
1.228
23.779
140.762
19.389
185.231
13810.480
856.793
1391.816
1391.145
79.674
1.788
1.442
98.255
98.628
1.621
-0.514
-0.358
-0.268
-0.262
-0.318
-0.349
3.713
50.799
33.037
10143.854
102769.586
1625.939
28.441
13.123
-0.369
-0.577
5.369
18.904
5.637
9.726
2.911
55.524
8509.594
3023.895
206.399
31.513
1.575
-0.431
-0.344
-0.223
-0.148
-0.096
-0.061
-0.040
-0.026
-0.016
-0.007
-0.003
-0.001
0.
-0.002
-0.004
-0.010
-0.019
-0.035
-0.058
-0.093
-0.134
-0.193
-0.253
-0.293
0.074
0.892
3.334
2389.344
100045.555
36199.961
6060.815
5843.025
103.815
149.954
17.115
3165.293
3305.608
33.225
0.227
-0.521
-0.290
-0.287
-0.352
-0.186
19.120
483.754
63.393
422.775
102022.711
100196.320
100020.469
10943.037
9.260
2.564
478.776
7775.886
539.188
8494.269
305.289
48.730
9530.440
101391.781
11783.237
1505.031
39.119
1.826
-0.454
-0.367
-0.257
-0.177
-0.120
-0.075
-0.050
-0.033
-0.018
-0.006
-0.003
0.
0.
-0.002
-0.004
-0.009
-0.015
-0.029
-0.046
-0.069
-0.100
-0.149
-0.207
-0.261
-0.306
0.490
106.913
4473.457
1528.640
362.261
80.350
26766.693
100180.203
86.367
76009.227
118958.461
12771.069
22.083
-0.389
-0.291
-0.306
-0.369
0.412
54.295
1445.949
371.868
5.676
10.586
133.510
116877.164
71076.578
130.485
25.484
1279.067
77908.555
103202.031
100265.313
3701.813
20.847
18687.389
100165.758
101987.344
110024.023
11967.115
351.506
1.131
-0.516
-0.406
-0.307
-0.233
-0.154
-0.101
-0.063
-0.033
-0.016
-0.006
0.
0.
0.
-0.002
-0.003
-0.004
-0.010
-0.021
-0.036
-0.052
-0.078
-0.110
-0.155
-0.218
-0.238
1.027
44.107
4060.346
1706.237
13.048
15.141
33.849
577.367
4484.988
105690.281
67231.711
28.442
-0.301
-0.356
-0.355
-0.385
1.219
564.037
100037.383
60486.930
27.179
-0.348
73.148
100242.172
102944.523
868.962
358.757
695.063
43667.219
100119.250
1611.146
106.872
1.792
75.892
391.124
1342.197
100713.375
120708.898
3518.675
4.788
2.957
0.697
-0.220
-0.340
-0.269
-0.175
-0.116
-0.068
-0.028
-0.012
0.
0.
0.
0.
-0.001
0.000
-0.001
-0.007
-0.013
-0.023
-0.039
-0.056
-0.078
-0.125
-0.181
-0.124
6.937
160.758
93.003
2.323
-0.160
3.255
140.820
294.996
1545.489
1198.830
1.338
-0.360
-0.352
-0.364
-0.415
0.159
99.737
12508.519
1850.488
8.336
-0.584
7.862
441.295
6944.621
920.302
542.038
2681.037
120.504
133.175
9.087
0.193
-0.236
0.430
6.659
361.018
1053.153
225.335
838.178
65.405
202.087
46.384
20.352
0.668
0.196
0.199
-0.134
-0.106
-0.051
-0.018
0.
0.
0.
0.
0.
0.
0.000
0.001
-0.003
-0.008
-0.017
-0.029
-0.044
-0.071
-0.106
-0.150
0.003
1.063
0.688
-0.274
-0.249
-0.095
1.976
2.972
0.117
-0.424
-0.503
-0.246
-0.292
-0.356
-0.425
-0.279
4.796
20.881
11.837
48.556
22.116
0.348
6.207
44.824
19.141
875.131
19010.398
73.932
-0.346
-0.906
3.041
33.897
15.823
12.764
1852.608
4854.833
48.413
5822.678
17668.479
68244.594
3595.941
575.747
10.301
52.253
37.272
0.803
-0.125
-0.076
-0.029
0.
0.
0.
0.
0.
0.
0.
0.
0.001
0.000
-0.005
-0.012
-0.019
-0.034
-0.057
-0.088
-0.115
-0.149
-0.197
-0.240
-0.270
-0.283
-0.290
-0.322
-0.486
-0.485
-0.137
0.103
-0.215
-0.350
-0.404
4.714
829.605
10335.614
564.082
100060.227
11339.518
18.627
1.691
4.889
0.279
14.183
47.491
2.208
-1.415
-0.436
71.559
4048.923
600.564
6.722
59.041
103.500
10.288
987.140
37273.816
101113.930
101537.383
7197.745
100.567
2118.216
364.385
4.034
-0.132
-0.092
-0.037
0.
0.
0.
0.
0.
0.
0.
0.
0.
0.001
0.001
-0.004
-0.008
-0.015
-0.027
-0.043
-0.068
-0.095
-0.122
-0.150
-0.168
-0.186
-0.192
-0.188
-0.197
-0.192
-0.161
-0.098
-0.246
-0.343
-0.336
19.410
54107.688
100712.930
102410.828
110294.242
54100.625
30.777
0.665
3.606
1021.301
150.163
59.844
1.265
-1.193
2.739
77.966
2228.976
383.985
4.552
267.445
2882.788
34.153
17.890
178.199
1016.223
18034.244
97224.953
958.792
100030.688
2201.317
6.124
-0.134
-0.095
-0.040
0.
0.
0.
0.
0.
0.
0.
0.
0.
0.
0.
0.
-0.003
-0.008
-0.012
-0.021
-0.033
-0.049
-0.063
-0.080
-0.088
-0.098
-0.096
-0.099
-0.110
-0.135
-0.165
-0.195
-0.239
-0.306
-0.341
4.003
602.605
6706.387
95687.773
3673.310
122.959
1.878
-0.380
3.633
1322.082
56579.484
35048.902
49.950
0.242
221.836
9656.862
6580.235
67.492
1.645
229.038
2165.907
29.965
0.083
4.383
1449.782
101258.711
16443.908
977.268
700.828
93.912
1.136
-0.160
-0.086
-0.035
0.
0.
0.
0.
0.
0.
0.
0.
0.
0.
0.
0.
0.
-0.002
-0.003
-0.008
-0.013
-0.018
-0.029
-0.036
-0.041
-0.043
-0.050
-0.056
-0.070
-0.092
-0.125
-0.161
-0.200
-0.246
-0.316
-0.265
2.303
11.069
46.591
16.627
0.573
-0.571
-0.601
1.419
268.860
100386.156
100014.680
93.300
1.298
1164.067
148430.703
100895.883
611.757
21.558
157.926
11.332
0.651
-0.688
0.886
354.922
61042.875
102338.906
46308.617
256.482
2.216
-0.178
-0.141
-0.068
-0.030
0.
0.
0.
0.
0.
0.
0.
0.
0.
0.
0.
0.
0.
0.
-0.002
-0.003
-0.004
-0.006
-0.010
-0.016
-0.018
-0.020
-0.029
-0.040
-0.055
-0.078
-0.112
-0.156
-0.204
-0.255
-0.310
-0.377
-0.435
-0.403
-0.267
-0.360
-0.462
-0.494
-0.491
-0.331
8.736
307.355
245.794
5.507
-0.356
19.905
444.557
19210.580
15873.507
264.805
100225.055
204.789
-0.471
-0.580
-0.458
4.456
213.708
54178.781
5130.339
60.453
0.479
-0.179
-0.106
-0.050
-0.023
0.
0.
0.
0.
0.
0.
0.
0.
0.
0.
0.
0.
0.
0.
0.
0.
0.
-0.001
-0.002
-0.002
-0.006
-0.006
-0.018
-0.033
-0.059
-0.094
-0.155
-0.221
-0.275
-0.294
-0.294
-0.349
-0.391
-0.417
-0.410
-0.393
-0.370
-0.339
-0.339
-0.356
-0.242
0.514
0.443
-0.372
-0.519
-0.174
51.075
100192.258
100932.703
738.813
148.057
1.140
-0.558
-0.459
-0.416
-0.281
3.141
30.641
17.351
1.355
-0.142
-0.125
-0.069
-0.034
-0.017
0.
0.
0.
0.
0.
0.
0.
0.
0.
0.
0.
0.
0.
0.
0.
0.
0.
0.
0.001
-0.001
-0.003
-0.013
-0.025
-0.047
-0.079
-0.154
-0.216
-0.156
0.679
4.465
9.495
1.479
-0.354
-0.439
-0.418
-0.374
-0.324
-0.278
-0.247
-0.251
-0.271
-0.293
-0.332
-0.355
-0.408
-0.360
11.189
1450.471
102881.141
75903.992
33.519
-0.440
-0.461
-0.366
-0.327
-0.289
-0.221
-0.085
-0.090
-0.145
-0.117
-0.077
-0.041
-0.023
-0.012
0.
0.
0.
0.
0.
0.
0.
0.
0.
0.
0.
0.
0.
0.
0.
0.
0.
0.001
0.000
-0.001
-0.007
-0.023
-0.046
-0.081
-0.141
-0.215
-0.049
14.847
202.060
813.223
5839.755
105.415
0.702
-0.542
-0.130
0.264
-0.295
-0.316
-0.257
-0.225
-0.216
-0.229
-0.253
-0.260
-0.290
-0.263
7.663
362.720
31587.137
4054.080
13.339
-0.395
-0.392
-0.300
-0.248
-0.211
-0.176
-0.146
-0.124
-0.098
-0.065
-0.040
-0.024
-0.013
-0.006
0.
0.
0.
0.
0.
0.
0.
0.
0.
0.
0.
0.
0.
0.
0.
0.
0.
0.001
-0.001
-0.007
-0.021
-0.051
-0.098
-0.173
-0.255
-0.310
1.917
865.593
114140.906
104178.453
100097.828
614.676
2.065
0.830
69.476
246.572
6.383
-0.381
-0.323
-0.247
-0.199
-0.191
-0.188
-0.188
-0.221
-0.259
1.242
23.214
46.729
28.157
4.694
-0.263
-0.310
-0.242
-0.195
-0.150
-0.110
-0.083
-0.065
-0.047
-0.031
-0.021
-0.012
-0.006
-0.002
0.
0.
0.
0.
0.
0.
0.
0.
0.
0.
0.
0.
0.
0.
0.
0.
0.001
0.000
-0.006
-0.020
-0.042
-0.100
-0.248
-0.578
-0.600
-0.433
1.254
291.138
13662.305
11539.509
799.690
35.178
0.932
52.158
2365.288
23958.447
55.118
-0.370
-0.411
-0.289
-0.218
-0.180
-0.156
-0.150
-0.167
-0.208
-0.179
0.889
4.769
16.805
4.473
-0.152
-0.222
-0.179
-0.143
-0.106
-0.071
-0.050
-0.032
-0.023
-0.014
-0.008
-0.004
-0.002
0.
0.
0.
0.
0.
0.
0.
0.
0.
0.
0.
0.
0.
-0.001
-0.001
-0.001
-0.001
0.001
-0.004
-0.011
-0.030
-0.072
-0.163
-0.375
0.753
2.294
0.514
1.451
4.886
29.366
22.639
2.655
-0.285
12.342
6464.979
83681.570
1630.634
11.330
-0.562
-0.492
-0.342
-0.241
-0.183
-0.144
-0.117
-0.113
-0.146
-0.182
-0.166
0.028
0.504
0.063
-0.171
-0.148
-0.115
-0.092
-0.067
-0.046
-0.028
-0.017
-0.010
-0.005
-0.004
0.001
0.
0.
0.
0.
0.
0.
0.
0.
0.
0.
0.
0.
0.
-0.001
-0.003
-0.003
-0.004
-0.004
-0.005
-0.007
-0.018
-0.042
-0.103
-0.194
0.897
257.272
1543.679
39.807
28.093
5.972
-0.165
-0.645
-0.926
-0.680
23.870
123182.773
101124.742
242.289
2.044
-0.606
-0.551
-0.395
-0.266
-0.189
-0.134
-0.098
-0.080
-0.090
-0.114
-0.147
-0.153
-0.148
-0.132
-0.112
-0.084
-0.063
-0.051
-0.033
-0.023
-0.014
-0.009
-0.003
0.001
0.000
0.
0.
0.
0.
0.
0.
0.
0.
0.
0.
0.
0.
0.
-0.002
-0.003
-0.005
-0.007
-0.009
-0.007
-0.008
-0.010
-0.023
-0.051
-0.131
-0.393
4.371
3439.652
200015.547
2155.976
32.712
5.974
1.118
-0.308
-0.827
8.327
151.727
100105.180
447.372
20.984
10.479
0.032
-0.609
-0.455
-0.310
-0.218
-0.151
-0.103
-0.069
-0.060
-0.059
-0.069
-0.084
-0.084
-0.072
-0.054
-0.040
-0.033
-0.024
-0.017
-0.010
-0.005
-0.001
-0.001
0.000
0.001
0.
0.
0.
0.
0.
0.
0.
0.
0.
0.
0.
0.000
0.000
-0.004
-0.007
-0.010
-0.014
-0.017
-0.017
-0.017
-0.020
-0.029
-0.058
-0.138
-0.631
4.295
1700.780
582.505
60.045
6.622
1.745
4.806
0.761
0.632
382.706
100086.734
1503.315
10.165
246.543
172.128
3.511
-0.643
-0.496
-0.269
-0.236
-0.184
-0.130
-0.079
-0.048
-0.035
-0.031
-0.031
-0.031
-0.027
-0.023
-0.019
-0.013
-0.010
-0.007
-0.003
-0.002
-0.001
0.001
0.001
0.
0.
0.
0.
0.
0.
0.
0.
0.
0.
0.
0.000
0.000
-0.004
-0.007
-0.012
-0.019
-0.024
-0.028
-0.031
-0.030
-0.031
-0.036
-0.057
-0.112
-0.351
-0.677
0.056
1.603
1.733
0.039
-0.005
0.861
0.236
10.377
1094.090
107266.758
2102.905
11.765
100.575
65.394
1.933
-0.439
1.785
7.458
1.674
-0.167
-0.163
-0.097
-0.051
-0.029
-0.019
-0.013
-0.012
-0.012
-0.007
-0.007
-0.005
-0.003
-0.002
-0.001
0.000
0.000
0.001
0.000
0.
0.
0.
0.
0.
0.
0.
0.
0.
0.
0.000
0.001
0.001
-0.005
-0.009
-0.018
-0.026
-0.038
-0.046
-0.050
-0.051
-0.051
-0.057
-0.065
-0.089
-0.158
-0.281
-0.320
-0.297
-0.333
-0.398
-0.466
-0.479
0.163
43.784
19569.930
131442.172
1936.948
8.236
23.889
17.149
17.787
9.197
32.207
171.687
28.167
0.448
-0.191
-0.119
-0.055
-0.031
-0.014
-0.005
-0.003
-0.004
-0.003
-0.001
-0.002
-0.001
-0.001
-0.001
0.001
0.001
0.
0.
0.
0.
0.
0.
0.
0.
0.
0.
0.
0.
0.001
0.001
-0.002
-0.007
-0.017
-0.026
-0.042
-0.055
-0.072
-0.079
-0.086
-0.092
-0.097
-0.097
-0.097
-0.118
-0.157
-0.204
-0.244
-0.283
-0.331
-0.408
-0.481
-0.287
18.173
2618.688
4150.458
53.906
0.444
30.674
2626.170
440.048
279.865
1138.137
31530.445
1578.750
6.371
-0.198
-0.142
-0.065
-0.032
-0.012
-0.002
0.000
0.000
0.001
0.001
0.001
0.000
0.001
0.001
0.
0.
0.
0.
0.
0.
0.
0.
0.
0.
0.
0.
0.
0.
0.001
0.001
-0.002
-0.008
-0.020
-0.034
-0.053
-0.077
-0.100
-0.123
-0.152
-0.156
-0.154
-0.152
-0.143
-0.128
-0.131
-0.154
-0.186
-0.221
-0.265
-0.336
-0.416
-0.482
0.178
10.671
12.517
0.548
-0.850
27.713
2617.141
355.899
25526.332
101199.000
101573.750
15259.476
13.139
-0.214
-0.155
-0.077
-0.039
-0.015
-0.003
0.001
0.002
0.000
0.000
0.000
0.
0.001
0.001
0.
0.
0.
0.
0.
0.
0.
0.
0.
0.
0.
0.
0.
0.000
0.001
0.001
-0.003
-0.008
-0.021
-0.040
-0.064
-0.094
-0.130
-0.184
-0.195
0.241
1.806
0.330
-0.172
-0.169
-0.132
-0.133
-0.155
-0.192
-0.237
-0.291
-0.360
-0.430
-0.508
-0.606
-0.787
-0.790
-0.784
0.075
9.592
18.207
3308.666
114288.359
1494.507
134.311
1.461
-0.305
-0.172
-0.084
-0.044
-0.018
-0.005
-0.003
0.
0.
-0.001
0.
0.
0.
0.
0.001
0.
0.
0.
0.
0.
0.
0.
0.
0.
0.
0.
0.
0.000
0.001
0.001
-0.003
-0.007
-0.017
-0.039
-0.064
-0.100
-0.156
-0.217
0.064
22.707
292.621
33.568
0.447
-0.200
-0.156
-0.124
-0.141
-0.183
-0.215
-0.256
-0.305
-0.357
-0.397
-0.442
-0.438
-0.508
-0.866
-0.983
1.245
108.772
34749.699
116984.500
1366.069
6.014
-0.225
-0.345
-0.197
-0.096
-0.050
-0.025
-0.008
-0.004
-0.002
-0.001
-0.001
-0.001
0.000
0.000
0.000
0.
0.
0.
0.
0.
0.
0.
0.
0.
0.
0.
0.
0.
0.
0.001
0.001
-0.002
-0.005
-0.013
-0.033
-0.056
-0.095
-0.167
-0.235
2.149
296.996
19346.178
1993.464
9.656
-0.183
-0.182
-0.127
-0.133
-0.167
-0.198
-0.219
-0.264
-0.300
-0.327
-0.353
-0.355
-0.411
-0.688
-0.929
2.477
145.032
101384.555
102460.156
235.395
572.588
15.580
-0.281
-0.234
-0.125
-0.064
-0.032
-0.018
-0.007
-0.006
-0.004
-0.003
-0.004
-0.002
-0.001
0.000
0.000
0.001
0.
0.
0.
0.
0.
0.
0.
0.
0.
0.
0.
0.
0.001
0.001
-0.002
-0.003
-0.008
-0.025
-0.044
-0.083
-0.160
-0.243
3.393
824.288
106481.977
21016.131
24.084
-0.143
-0.197
-0.130
-0.130
-0.163
-0.193
-0.212
-0.236
-0.251
-0.276
-0.298
-0.315
-0.328
-0.383
-0.363
22.840
2944.640
102970.164
101963.492
101421.594
50199.867
116.807
-0.072
-0.291
-0.165
-0.083
-0.043
-0.024
-0.012
-0.009
-0.011
-0.009
-0.008
-0.005
-0.002
-0.001
0.000
0.000
0.
0.
0.
0.
0.
0.
0.
0.
0.
0.
0.
0.
0.000
0.001
0.001
-0.002
-0.004
-0.018
-0.035
-0.067
-0.137
-0.232
0.444
41.378
981.559
1034.402
12.212
-0.201
-0.192
-0.124
-0.119
-0.155
-0.185
-0.201
-0.217
-0.214
-0.216
-0.239
-0.259
-0.277
-0.319
-0.126
48.597
22947.934
26636.732
13141.612
106714.016
5354.401
72.224
2.492
-0.297
-0.213
-0.112
-0.056
-0.031
-0.020
-0.012
-0.013
-0.015
-0.011
-0.008
-0.005
-0.002
0.000
0.000
0.
0.
0.
0.
0.
0.
0.
0.
0.
0.
0.
0.
0.
0.001
0.000
0.000
-0.003
-0.013
-0.025
-0.051
-0.105
-0.200
-0.234
1.429
17.207
19.730
0.845
-0.238
-0.169
-0.105
-0.097
-0.118
-0.147
-0.166
-0.174
-0.170
-0.166
-0.171
-0.187
-0.210
-0.248
-0.255
3.953
122.290
129.937
1250.213
100864.313
128631.367
100029.641
83.483
0.048
-0.235
-0.133
-0.067
-0.035
-0.023
-0.015
-0.013
-0.015
-0.012
-0.011
-0.009
-0.003
0.000
-0.001
0.
0.
0.
0.
0.
0.
0.
0.
0.
0.
0.
0.
0.
0.
0.001
0.001
-0.001
-0.010
-0.019
-0.036
-0.071
-0.137
-0.219
-0.224
-0.063
-0.109
-0.245
-0.205
-0.127
-0.086
-0.075
-0.085
-0.097
-0.120
-0.130
-0.129
-0.120
-0.116
-0.119
-0.131
-0.171
-0.218
-0.222
0.175
0.070
182.907
1430.589
100679.742
102083.164
168.222
0.557
-0.219
-0.131
-0.062
-0.031
-0.021
-0.013
-0.014
-0.014
-0.012
-0.012
-0.009
-0.004
-0.002
0.
0.
0.
0.
0.
0.
0.
0.
0.
0.
0.
0.
0.
0.
0.
0.
0.
0.001
-0.001
-0.012
-0.024
-0.044
-0.078
-0.133
-0.185
-0.212
-0.211
-0.184
-0.132
-0.089
-0.065
-0.058
-0.058
-0.064
-0.076
-0.088
-0.086
-0.077
-0.075
-0.073
-0.080
-0.105
-0.145
-0.215
-0.391
-0.816
36.563
100336.977
4629.009
28456.227
146.459
0.554
-0.196
-0.106
-0.047
-0.024
-0.018
-0.011
-0.013
-0.012
-0.013
-0.012
-0.008
-0.005
-0.002
0.
0.
0.
0.
0.
0.
0.
0.
0.
0.
0.
0.
0.
0.
0.
0.
0.
0.
0.000
-0.006
-0.015
-0.027
-0.044
-0.069
-0.096
-0.115
-0.117
-0.101
-0.078
-0.058
-0.047
-0.037
-0.036
-0.041
-0.043
-0.048
-0.048
-0.044
-0.041
-0.040
-0.045
-0.064
-0.089
-0.148
-0.269
-0.460
13.309
67542.438
21391.691
220.428
10.642
-0.081
-0.155
-0.077
-0.033
-0.017
-0.014
-0.009
-0.012
-0.011
-0.011
-0.010
-0.006
-0.005
-0.002
0.
0.
0.
0.
0.
0.
0.
0.
0.
0.
0.
0.
0.
0.
0.
0.
0.
0.
0.
0.000
-0.007
-0.016
-0.025
-0.037
-0.048
-0.058
-0.060
-0.055
-0.045
-0.036
-0.026
-0.023
-0.021
-0.021
-0.023
-0.023
-0.024
-0.022
-0.019
-0.019
-0.023
-0.031
-0.058
-0.102
-0.182
-0.271
0.114
21.788
54.571
3.284
-0.061
-0.181
-0.104
-0.047
-0.021
-0.012
-0.007
-0.008
-0.009
-0.011
-0.011
-0.008
-0.005
-0.004
0.
0.
0.
0.
0.
0.
0.
0.
0.
0.
0.
0.
0.
0.
0.
0.
0.
0.
0.
0.
0.
0.
-0.007
-0.015
-0.020
-0.027
-0.031
-0.032
-0.030
-0.026
-0.016
-0.013
-0.011
-0.010
-0.009
-0.010
-0.011
-0.010
-0.007
-0.007
-0.005
-0.007
-0.013
-0.034
-0.063
-0.117
-0.180
-0.224
-0.158
-0.117
-0.232
-0.171
-0.112
-0.055
-0.028
-0.012
-0.010
-0.003
-0.004
-0.005
-0.007
-0.007
-0.006
-0.005
-0.003
0.
0.
0.
0.
0.
0.
0.
0.
0.
0.
0.
0.
0.
0.
0.
0.
0.
0.
0.
0.
0.
0.
-0.001
-0.005
-0.008
-0.011
-0.014
-0.016
-0.014
-0.012
-0.008
-0.005
-0.004
-0.004
-0.004
-0.004
-0.005
-0.005
-0.004
-0.003
0.000
-0.001
-0.005
-0.016
-0.037
-0.068
-0.108
-0.140
-0.157
-0.158
-0.133
-0.090
-0.053
-0.028
-0.015
-0.007
-0.001
-0.001
-0.002
-0.005
-0.005
-0.005
-0.004
-0.002
0.
0.
0.
0.
0.
0.
0.
0.
0.
0.
0.
0.
0.
0.
0.
0.
0.
0.
0.
0.
0.
0.
0.
0.
-0.001
-0.001
-0.005
-0.005
-0.005
-0.004
-0.003
-0.003
-0.002
-0.001
0.
-0.002
-0.002
-0.001
-0.001
0.000
0.000
0.000
0.000
-0.004
-0.009
-0.016
-0.033
-0.052
-0.070
-0.076
-0.070
-0.055
-0.038
-0.024
-0.015
-0.007
-0.001
0.
0.000
-0.002
-0.002
-0.002
-0.002
-0.002
0.
0.
0.
0.
0.
0.
0.
0.
0.
0.
0.
0.
0.
0.
0.
0.
0.
0.
0.
0.
0.
0.
0.
0.
0.
0.
0.
0.
0.
-0.001
-0.002
-0.002
-0.001
0.
0.
0.
0.
0.
0.
0.
0.
0.000
0.000
0.
-0.001
-0.005
-0.008
-0.015
-0.022
-0.028
-0.030
-0.028
-0.024
-0.018
-0.012
-0.004
-0.002
0.
0.
0.
0.
0.
-0.001
0.
0.
0.
0.
0.
0.
0.
0.
0.
0.
0.
0.
0.
0.
0.
0.
0.
0.
0.
0.
0.
0.
0.
0.
0.
0.
0.
0.
0.
0.
0.
0.
0.
0.
0.
0.
0.
0.
0.
0.
0.
0.
0.
0.
0.
0.
-0.001
-0.002
-0.004
-0.005
-0.009
-0.011
-0.012
-0.011
-0.007
-0.004
-0.002
-0.002
0.001
0.
0.
0.
0.
0.
0.
0.
0.
0.
0.
0.
0.
0.
0.
0.
0.
0.
0.
0.
0.
0.
0.
0.
0.
0.
0.
0.
0.
0.
0.
0.
0.
0.
0.
0.
0.
0.
0.
0.
0.
0.
0.
0.
0.
0.
0.
0.
0.
0.
0.
0.
0.
0.
-0.001
0.000
0.000
-0.002
-0.002
-0.002
-0.002
0.
0.000
0.000
0.001
0.
0.
0.
0.
0.
0.
0.
0.
0.
0.
0.
0.
0.
0.
0.
0.
0.
0.
0.
0.
0.
0.
0.
0.
0.
0.
0.
0.
0.
0.
0.
0.
0.
0.
0.
0.
0.
0.
0.
0.
0.
0.
0.
0.
0.
0.
0.
0.
0.
0.
0.
0.
0.
0.
0.
0.000
0.
0.
0.
0.
0.000
0.000
0.001
0.
0.
0.
0.
0.
0.
0.
0.
0.
0.
0.
0.
0.
0.
0.
0.
0.
0.
0.
0.
0.
0.
0.
0.
0.
0.
0.
0.
0.
0.
0.
0.
0.
0.
0.
0.
0.
0.
0.
0.
0.
0.
0.
0.
0.
0.
0.
0.
0.
0.
0.
0.
0.
0.
0.
0.
0.
0.
0.
0.
0.
0.
0.
0.
0.
0.
0.
0.
0.
0.
0.
0.
0.
0.
0.
0.
0.
0.
0.
0.
0.
0.
0.
0.
0.
0.
0.
0.
0.
0.
0.
0.
0.
0.
0.
0.
0.
0.
0.
0.
0.
0.
0.
0.
0.
0.
0.
0.
0.
0.
0.
0.
0.
0.
0.
0.
0.
0.
0.
0.
0.
0.
0.
0.
0.
0.
0.
0.
0.
0.
0.
0.
0.
0.
0.
0.
0.
0.
0.
0.
0.
0.
0.
0.
0.
0.
0.
0.
0.
0.
0.
0.
0.
0.
0.
0.
0.
0.
0.
0.
0.
0.
0.
0.
0.
0.
0.
0.
0.
0.
0.
0.
0.
0.
0.
0.
0.
0.
0.
0.
0.
0.
0.
0.
0.
0.
0.
0.
0.
0.
0.
0.
0.
0.
0.
0.
0.
0.
0.
0.
0.
0.
0.
0.
0.
0.
0.
0.
0.
0.
0.
0.
0.
0.
0.
0.
0.
0.
0.
0.
0.
0.
0.
0.
0.
0.
0.
0.
0.
0.
0.
0.
0.
0.
0.
0.
0.
0.
0.
0.
0.
0.
0.
0.
0.
0.
0.
0.
0.
0.
0.
0.
0.
0.
0.
0.
0.
0.
0.
0.
0.
0.
0.
0.
0.
0.
0.
0.
0.
0.
0.
0.
0.
0.
0.
0.
0.
0.
0.
0.
0.
0.
0.
0.
0.
0.
0.
0.
0.
0.
0.
0.
0.
0.
0.
0.
0.
0.
0.
0.
0.
0.
0.
0.
0.
0.
0.
0.
0.
0.
0.
0.
0.
0.
0.
0.
0.
0.
0.
0.
0.
0.
0.
0.
0.
0.
0.
0.
0.
0.
0.
0.
0.
0.
0.
0.
0.
0.
0.
0.
0.
0.
0.
0.
0.
0.
0.
0.
0.
0.
0.
0.
0.
0.
0.
0.
0.
0.
0.
0.
0.
0.
0.
0.
0.
0.
0.
0.000
0.000
0.
0.
0.
0.
0.
0.
0.
0.
0.
0.
0.
0.
0.
0.
0.
0.
0.
0.
0.
0.
0.
0.
0.
0.
0.
0.
0.
0.
0.
0.
0.
0.
0.
0.
0.
0.
0.
0.
0.
0.
0.
0.
0.
0.
0.
0.
0.
0.
0.
0.
0.
0.000
0.000
0.000
-0.001
-0.001
0.000
0.001
0.001
0.001
0.001
-0.001
-0.002
-0.002
-0.002
-0.001
0.
0.
0.
0.
0.
0.
0.
0.
-0.001
-0.001
-0.002
-0.002
0.
0.
0.
0.
0.
0.
0.
0.
0.
0.
0.
0.
0.
0.
0.
0.
0.
0.
0.
0.
0.
0.
0.
0.
0.
0.
0.
0.
0.
0.
0.
0.
0.
0.
0.
0.000
0.001
-0.001
-0.002
-0.003
-0.004
-0.003
-0.002
-0.002
0.000
0.
0.001
-0.001
-0.001
-0.002
-0.004
-0.004
-0.002
-0.001
0.
0.
0.
0.
0.
0.
-0.001
-0.002
-0.003
-0.005
-0.006
-0.006
-0.004
-0.001
-0.001
-0.001
0.
0.
0.
0.
0.
0.
0.
0.
0.
0.
0.
0.
0.
0.
0.
0.
0.
0.
0.
0.
0.
0.
0.
0.
0.
0.
0.
0.
0.
0.001
0.000
-0.002
-0.003
-0.005
-0.006
-0.009
-0.009
-0.010
-0.006
-0.004
-0.004
-0.002
-0.001
-0.001
-0.004
-0.003
-0.004
-0.004
-0.003
0.
0.
0.
0.
0.
-0.001
-0.001
-0.003
-0.006
-0.008
-0.008
-0.010
-0.009
-0.007
-0.007
-0.004
-0.002
0.
0.
0.
0.
0.
0.
0.
0.
0.
0.
0.
0.
0.
0.
0.
0.
0.
0.
0.
0.
0.
0.
0.
0.
0.
0.
0.
0.000
0.
-0.002
-0.004
-0.008
-0.014
-0.020
-0.025
-0.028
-0.026
-0.022
-0.018
-0.012
-0.006
-0.004
-0.004
-0.004
-0.004
-0.003
-0.003
-0.002
0.001
0.001
0.001
0.
0.
-0.001
-0.003
-0.005
-0.007
-0.012
-0.014
-0.016
-0.014
-0.013
-0.011
-0.008
-0.005
-0.003
-0.001
0.
0.
0.
0.
0.
0.
0.
0.
0.
0.
0.
0.
0.
0.
0.
0.
0.
0.
0.
0.
0.
0.
0.
0.
0.
0.
-0.001
-0.006
-0.013
-0.022
-0.036
-0.053
-0.071
-0.078
-0.071
-0.059
-0.044
-0.037
-0.027
-0.015
-0.013
-0.009
-0.008
-0.006
-0.006
-0.004
-0.001
0.001
0.001
0.002
0.001
-0.001
-0.003
-0.006
-0.012
-0.018
-0.023
-0.026
-0.026
-0.023
-0.019
-0.015
-0.012
-0.009
-0.006
-0.002
-0.002
0.
0.
0.
0.
0.
0.
0.
0.
0.
0.
0.
0.
0.
0.
0.
0.
0.
0.
0.
0.
0.
0.
0.001
-0.002
-0.006
-0.015
-0.027
-0.052
-0.092
-0.129
-0.136
-0.115
-0.126
-0.124
-0.102
-0.079
-0.063
-0.043
-0.029
-0.017
-0.014
-0.012
-0.010
-0.006
-0.001
0.000
0.000
0.002
0.001
0.000
-0.001
-0.010
-0.016
-0.025
-0.032
-0.037
-0.039
-0.041
-0.037
-0.030
-0.023
-0.017
-0.014
-0.010
-0.005
-0.004
-0.002
0.
0.
0.
0.
0.
0.
0.
0.
0.
0.
0.
0.
0.
0.
0.
0.
0.
0.
0.
0.
-0.002
-0.005
-0.015
-0.032
-0.057
-0.107
-0.163
-0.170
0.858
8.145
2.468
-0.177
-0.201
-0.177
-0.135
-0.082
-0.056
-0.042
-0.032
-0.026
-0.022
-0.019
-0.011
-0.007
-0.003
-0.002
0.
-0.001
-0.002
-0.013
-0.022
-0.031
-0.041
-0.051
-0.061
-0.062
-0.056
-0.048
-0.041
-0.033
-0.024
-0.017
-0.011
-0.008
-0.004
-0.002
0.
0.
0.
0.
0.
0.
0.
0.
0.
0.
0.
0.
0.
0.
0.
0.
0.
0.
-0.002
-0.004
-0.012
-0.032
-0.055
-0.103
-0.169
-0.165
1.211
35.369
1363.856
142.667
0.495
-0.379
-0.308
-0.227
-0.148
-0.101
-0.081
-0.062
-0.052
-0.050
-0.049
-0.038
-0.026
-0.017
-0.010
-0.007
-0.004
-0.008
-0.017
-0.028
-0.045
-0.061
-0.081
-0.090
-0.093
-0.090
-0.086
-0.078
-0.073
-0.058
-0.040
-0.025
-0.015
-0.008
-0.004
0.
0.
0.
0.
0.
0.
0.
0.
0.
0.
0.
0.
0.
0.
0.
0.
0.
0.
-0.005
-0.011
-0.027
-0.049
-0.094
-0.170
-0.248
0.228
14.121
437.221
1238.903
128.122
1.942
-0.477
-0.415
-0.329
-0.234
-0.171
-0.141
-0.124
-0.119
-0.145
-0.229
-0.204
-0.097
-0.054
-0.035
-0.022
-0.015
-0.018
-0.026
-0.044
-0.069
-0.096
-0.125
-0.142
-0.145
-0.145
-0.148
-0.155
-0.151
-0.131
-0.091
-0.054
-0.029
-0.015
-0.005
-0.002
0.
0.
0.
0.
0.
0.
0.
0.
0.
0.
0.
0.
0.
0.
0.
0.
0.
-0.009
-0.021
-0.042
-0.080
-0.151
-0.247
-0.327
0.036
14.594
664.715
2880.572
9396.486
161.521
0.825
-0.451
-0.441
-0.345
-0.263
-0.226
-0.213
-0.208
-0.401
-0.413
-0.363
-0.303
-0.125
-0.085
-0.059
-0.043
-0.042
-0.053
-0.075
-0.110
-0.157
-0.192
-0.209
-0.224
-0.240
-0.254
-0.246
-0.208
-0.170
-0.147
-0.112
-0.057
-0.025
-0.010
-0.003
0.
0.
0.
0.
0.
0.
0.
0.
0.
0.
0.
0.
0.
0.
0.
0.
-0.004
-0.016
-0.031
-0.062
-0.126
-0.229
-0.318
0.539
2.515
11.335
4068.316
98800.211
100390.242
2102.888
16.268
1.156
-0.518
-0.305
-0.241
-0.336
-0.280
0.727
5.574
5842.349
2715.880
1.307
-0.138
-0.131
-0.106
-0.090
-0.077
-0.096
-0.131
-0.186
-0.244
-0.281
-0.312
-0.347
-0.394
-0.379
0.111
4.670
8.946
0.548
-0.159
-0.101
-0.047
-0.022
-0.009
0.001
0.001
0.
0.
0.
0.
0.
0.
0.
0.
0.
0.
0.
0.
0.
-0.002
-0.006
-0.020
-0.043
-0.089
-0.184
-0.306
-0.255
2.782
10.305
2.662
112.238
950.276
103737.180
25701.816
297.822
10.738
-0.300
-0.100
-0.102
-0.312
0.900
56.840
1248.736
52040.668
37737.242
30.560
1.751
0.660
-0.132
-0.142
-0.137
-0.167
-0.232
-0.315
-0.354
-0.346
-0.382
-0.521
-0.615
-0.408
8.390
894.964
7927.989
35.472
-0.111
-0.148
-0.075
-0.040
-0.019
-0.008
-0.003
-0.002
-0.002
0.
0.
0.
0.
0.
0.
0.
0.
0.
0.
0.
-0.003
-0.010
-0.025
-0.055
-0.123
-0.224
0.062
8.442
31.202
23.976
15.342
37.151
1656.894
39276.480
7840.136
277.805
26.231
2.929
0.396
0.010
12.294
191.133
794.373
49767.484
9026.834
108999.039
243.718
9.250
3.432
-0.119
-0.206
-0.215
-0.264
-0.346
-0.412
0.579
12.911
5.671
-0.439
-0.814
0.941
22.464
2439.909
38265.660
62.575
-0.189
-0.206
-0.112
-0.065
-0.039
-0.022
-0.014
-0.009
-0.005
-0.003
-0.001
0.
0.
0.
0.
0.
0.
0.
0.
0.
-0.004
-0.012
-0.030
-0.070
-0.142
-0.157
4.162
244.403
10251.779
26277.088
59453.098
850.734
60770.113
2673.923
83.204
138.198
41.240
79.640
47.886
33.860
614.130
100066.422
116900.938
100397.602
729.175
1018.362
4.205
1.259
0.496
-0.238
-0.275
-0.296
-0.310
-0.119
2.162
74.264
43241.023
3513.973
7.185
5.347
2411.947
23105.441
291.015
100113.797
12.828
-0.353
-0.304
-0.183
-0.112
-0.073
-0.050
-0.040
-0.034
-0.023
-0.011
-0.005
-0.001
0.
0.
0.
0.
0.
0.
0.
0.
-0.005
-0.013
-0.030
-0.073
-0.147
0.413
21.838
311.630
101583.383
106721.070
100996.820
8205.145
39778.730
101128.117
1497.849
16.416
317.274
1580.002
710.451
4510.996
4108.420
148441.219
14404.709
34963.484
131.250
0.031
-0.767
-0.368
-0.296
-0.291
-0.329
-0.371
-0.206
8.612
561.595
2265.014
175876.484
21808.838
54.782
851.114
11888.062
45590.238
514.420
6813.441
52.163
-0.130
-0.362
-0.268
-0.205
-0.153
-0.115
-0.089
-0.070
-0.052
-0.039
-0.024
-0.010
-0.004
-0.002
-0.002
0.
0.
0.
0.
0.
-0.003
-0.012
-0.026
-0.067
-0.137
0.455
21.947
88.145
713.359
1028.261
618.321
941.522
308.656
7144.484
96.345
18.498
16979.301
13725.081
807.088
100136.180
121028.977
100119.023
858.293
20.313
1.502
-0.462
-0.428
-0.356
-0.319
-0.313
-0.355
-0.421
-0.041
72.947
100240.305
101560.969
39173.648
433.713
560.549
34556.785
4077.719
2331.961
607.235
213.060
19.970
3.844
7.497
1.047
-0.296
-0.269
-0.213
-0.178
-0.137
-0.098
-0.069
-0.050
-0.029
-0.010
-0.005
-0.003
-0.002
-0.002
0.
0.
0.
-0.003
-0.010
-0.022
-0.053
-0.110
-0.118
1.474
8.802
8.435
3.553
94.714
962.635
69.536
4.692
-0.155
1.750
165.422
163.027
743.548
40408.031
2060.933
566.193
25.664
-0.161
-0.503
-0.471
-0.412
-0.354
-0.333
-0.329
-0.381
-0.481
-0.200
51.079
33620.930
103708.773
850.448
35.987
10308.636
100299.359
6495.340
24.588
22.266
51.803
154.108
145.231
4733.180
105.252
0.059
-0.387
-0.325
-0.310
-0.250
-0.181
-0.125
-0.085
-0.057
-0.036
-0.017
-0.012
-0.004
-0.003
0.
0.
0.
-0.003
-0.007
-0.016
-0.035
-0.082
-0.140
-0.164
0.333
0.218
-0.276
4.254
17.774
4.651
3.165
0.207
0.023
3.945
169.785
102669.273
118704.445
687.767
4.428
-0.345
0.956
0.839
-0.400
-0.424
-0.368
-0.342
-0.359
-0.425
-0.524
-0.045
14.292
1632.525
105383.367
103252.539
455.147
230.397
4852.839
185.603
0.993
0.535
21.502
62.602
270.543
21291.727
253.687
1.237
0.569
-0.037
-0.414
-0.430
-0.332
-0.221
-0.146
-0.101
-0.066
-0.040
-0.025
-0.016
-0.008
-0.003
-0.001
0.
-0.002
-0.004
-0.011
-0.021
-0.046
-0.091
-0.139
-0.197
-0.267
-0.332
-0.334
-0.251
-0.060
0.449
0.208
45.229
975.957
447.370
55007.043
41680.445
150.427
6.064
6.086
946.690
947.003
6.438
0.522
0.128
0.105
-0.162
-0.453
-0.292
58.270
5799.508
711.737
11453.658
40452.926
190.620
4.509
5.844
0.481
-0.469
12.671
51.979
8.757
6.760
33.403
5.329
13.432
15.118
2.659
0.058
-0.508
-0.502
-0.371
-0.245
-0.169
-0.115
-0.078
-0.047
-0.030
-0.019
-0.010
-0.001
-0.001
0.
-0.003
-0.005
-0.012
-0.024
-0.042
-0.073
-0.113
-0.149
-0.192
-0.246
-0.302
-0.356
-0.392
0.987
307.169
44352.035
101704.023
116917.969
105859.797
9861.694
1968.306
73.117
100355.945
100515.625
59.246
10.568
3.722
11.028
7.390
-0.220
1.048
721.537
100413.547
9156.327
39.689
131.273
56.025
235.544
92.322
1.106
5.839
3100.670
100005.438
715.825
38.184
6.966
2.279
138.206
763.900
64.160
26.588
5.898
-0.280
-0.531
-0.404
-0.285
-0.203
-0.138
-0.085
-0.052
-0.034
-0.019
-0.008
-0.003
0.
0.000
-0.002
-0.005
-0.011
-0.018
-0.033
-0.049
-0.072
-0.097
-0.139
-0.189
-0.250
-0.314
0.036
31.196
1138.746
107112.727
12341.706
1804.607
102155.586
101534.430
1155.402
101562.750
100794.695
195.228
10.829
3.341
21.987
14.357
-0.054
5.524
3144.951
101426.453
1715.870
50.197
26.283
59.102
1319.226
1890.310
26.972
10.210
11342.299
100213.133
2590.610
192.165
23.935
2.256
228.687
1707.113
266.973
2451.436
343.792
6.891
-0.509
-0.395
-0.365
-0.312
-0.241
-0.157
-0.096
-0.057
-0.032
-0.015
-0.005
0.
0.
-0.001
-0.002
-0.004
-0.004
-0.011
-0.023
-0.033
-0.050
-0.075
-0.106
-0.150
-0.212
-0.256
1.222
392.268
100100.414
100030.766
91.883
550.355
1688.789
101472.352
104073.203
7526.358
110.110
2.260
-0.134
0.917
0.502
-0.515
3.486
883.720
120688.133
12858.025
42.092
89.689
205.084
104193.305
69613.789
81.237
2.369
72.452
671.485
634.145
32.834
3.442
-0.049
8.872
44.297
23027.461
103761.602
1591.828
23.269
11.320
42.837
9.443
0.297
-0.325
-0.263
-0.169
-0.102
-0.058
-0.025
-0.008
0.
0.
0.
0.000
0.000
-0.001
-0.001
-0.004
-0.011
-0.022
-0.036
-0.055
-0.083
-0.131
-0.194
0.039
37.593
3701.602
1565.303
12.851
33.578
72.287
8515.771
43402.531
121.294
4.172
-0.212
0.181
0.172
-0.443
-0.607
-0.064
59.996
3722.042
762.178
10.181
31.232
57.436
17887.152
95256.344
18.595
2.225
6.911
9.480
10.798
0.684
0.013
19.607
68.014
40.504
12154.782
128299.563
489.503
131.625
1438.712
100027.570
1284.015
21.846
0.141
-0.341
-0.228
-0.149
-0.092
-0.040
-0.014
0.
0.
0.
0.
0.
-0.001
0.001
0.000
0.001
-0.005
-0.015
-0.027
-0.045
-0.073
-0.122
-0.164
0.357
4.529
3.274
1.708
58.484
42.953
15.511
22.669
1.461
-0.471
3.446
15.820
4.758
-0.088
-0.631
-0.632
1.153
9.310
6.514
5.771
7.821
1.710
82.206
1520.807
4.889
2.673
27.490
35.843
2.674
-0.527
17.246
527.894
2041.923
170.681
100156.320
100059.039
391.716
20121.111
4289.107
104475.141
5057.035
112.617
1.517
0.072
0.010
-0.169
-0.122
-0.060
-0.023
0.
0.
0.
0.
0.
0.
0.
0.001
0.000
0.000
-0.003
-0.012
-0.021
-0.037
-0.066
-0.103
-0.145
-0.186
-0.249
-0.150
2.021
1.519
-0.231
-0.336
-0.442
0.004
38.012
268.067
13.664
-0.183
-0.598
0.456
43.274
188.078
409.647
326.070
91.076
4.582
615.540
16985.000
95.827
21.292
30.543
38.103
3.962
6.358
770.303
100075.438
31695.047
115.577
883.364
1150.522
21.638
191.090
2660.762
76289.984
516.453
45.258
2.862
9.037
2.997
-0.061
-0.131
-0.072
-0.028
0.
0.
0.
0.
0.
0.
0.
0.
0.001
0.000
0.000
-0.004
-0.009
-0.017
-0.031
-0.059
-0.091
-0.125
-0.172
-0.208
-0.229
-0.260
-0.285
-0.287
-0.290
-0.156
7.454
33.036
2.761
-0.441
-0.551
2.856
360.515
3420.142
112600.555
7620.781
205.836
20.509
152.599
1291.075
322.586
34968.754
2069.055
33.294
1634.623
4215.900
2807.965
110300.180
12583.318
20.721
15.148
6.520
-0.547
0.486
52.409
254.895
336.286
92.763
9.577
33.319
9.260
0.092
-0.141
-0.075
-0.031
0.
0.
0.
0.
0.
0.
0.
0.
0.
0.000
0.001
0.001
-0.002
-0.010
-0.015
-0.028
-0.051
-0.070
-0.093
-0.122
-0.144
-0.162
-0.168
-0.163
-0.184
-0.218
-0.134
0.030
-0.299
-0.442
-0.520
0.467
40.608
406.019
43967.887
2429.054
80.874
9.546
35.464
325.012
3111.204
102279.063
25011.955
185.180
19.326
337.994
18864.309
107117.328
300.191
1.602
0.368
1.946
-0.407
-0.729
1.683
556.492
100019.680
3612.210
83.925
7.847
1.725
-0.143
-0.136
-0.069
-0.030
0.
0.
0.
0.
0.
0.
0.
0.
0.
0.
0.
0.
0.
-0.003
-0.006
-0.012
-0.022
-0.033
-0.051
-0.062
-0.071
-0.078
-0.084
-0.094
-0.117
-0.159
-0.216
-0.262
-0.307
-0.373
-0.468
-0.716
0.257
6.794
42.331
26.429
8.809
0.478
1.500
28.497
263.545
10118.251
6600.842
82.028
2.888
48.401
54257.160
102820.852
2051.253
9.627
-0.770
-0.881
-0.715
-0.616
0.531
173.096
11584.870
100702.969
7729.963
16.028
-0.080
-0.200
-0.119
-0.055
-0.026
0.
0.
0.
0.
0.
0.
0.
0.
0.
0.
0.
0.
0.
0.
-0.002
-0.003
-0.009
-0.017
-0.021
-0.030
-0.033
-0.034
-0.048
-0.067
-0.090
-0.118
-0.162
-0.223
-0.288
-0.349
-0.416
-0.609
-0.933
-0.725
-0.244
0.436
0.013
-0.511
-0.538
-0.056
4.511
68.956
63.279
9.658
0.069
5.039
388.636
100822.883
115114.930
51.753
4.189
-1.076
-0.772
-0.482
-0.350
3.197
116.646
11345.572
1568.684
8.575
-0.151
-0.162
-0.088
-0.041
-0.019
0.
0.
0.
0.
0.
0.
0.
0.
0.
0.
0.
0.
0.
0.
0.
0.
-0.002
-0.005
-0.007
-0.010
-0.014
-0.020
-0.036
-0.056
-0.082
-0.128
-0.197
-0.280
-0.345
-0.358
-0.331
-0.405
-0.499
-0.515
-0.464
-0.414
-0.401
-0.395
-0.405
-0.477
-0.454
0.029
0.060
-0.290
-0.537
-0.392
13.740
860.841
1277.073
121.516
1.629
-0.943
-0.567
-0.367
-0.311
-0.226
2.056
19.122
8.919
0.258
-0.154
-0.111
-0.058
-0.030
-0.015
0.
0.
0.
0.
0.
0.
0.
0.
0.
0.
0.
0.
0.
0.
0.
-0.001
-0.001
0.000
-0.001
-0.003
-0.008
-0.021
-0.037
-0.069
-0.114
-0.189
-0.268
-0.230
0.644
5.730
17.399
6.953
0.065
-0.482
-0.465
-0.411
-0.351
-0.291
-0.251
-0.256
-0.272
-0.279
-0.289
-0.318
-0.402
-0.209
39.235
6606.698
99657.766
8511.513
16.730
-0.467
-0.392
-0.275
-0.232
-0.214
-0.185
-0.094
-0.108
-0.132
-0.105
-0.065
-0.036
-0.020
-0.011
0.
0.
0.
0.
0.
0.
0.
0.
0.
0.
0.
0.
0.
0.
0.
-0.001
0.000
0.000
-0.001
-0.002
-0.017
-0.037
-0.071
-0.120
-0.189
-0.277
-0.090
9.628
192.303
1243.608
14942.638
1190.322
13.839
-0.487
-0.534
-0.436
-0.378
-0.295
-0.217
-0.176
-0.166
-0.173
-0.179
-0.205
-0.272
0.208
173.090
100080.898
104645.070
1176.519
13.233
-0.222
-0.303
-0.209
-0.159
-0.142
-0.130
-0.115
-0.105
-0.082
-0.055
-0.035
-0.022
-0.012
-0.006
0.
0.
0.
0.
0.
0.
0.
0.
0.
0.
0.
0.
0.
0.
0.
0.
0.000
-0.001
-0.004
-0.015
-0.037
-0.081
-0.153
-0.256
-0.343
-0.385
3.222
556.881
107053.992
118875.484
116973.258
16218.038
41.781
0.384
2.016
1.380
-0.269
-0.360
-0.259
-0.177
-0.142
-0.130
-0.127
-0.143
-0.205
-0.122
16.567
1135.769
14552.855
21856.842
796.463
1.716
-0.232
-0.162
-0.116
-0.090
-0.073
-0.061
-0.049
-0.039
-0.027
-0.019
-0.011
-0.005
0.
0.
0.
0.
0.
0.
0.
0.
0.
0.
0.
0.
0.
0.
-0.001
-0.001
-0.001
0.001
-0.004
-0.011
-0.030
-0.072
-0.162
-0.402
-0.854
-0.619
-0.358
6.820
2881.045
112524.234
16042.617
1436.594
207.482
10.973
104.491
569.534
42.081
1.244
-0.426
-0.331
-0.217
-0.151
-0.117
-0.103
-0.108
-0.159
-0.195
0.974
51.373
749.690
34030.078
946.926
1.892
-0.171
-0.120
-0.079
-0.056
-0.041
-0.032
-0.024
-0.016
-0.011
-0.007
-0.005
0.
0.
0.
0.
0.
0.
0.
0.
0.
0.
0.
0.
0.
-0.001
-0.003
-0.003
-0.004
-0.003
-0.005
-0.007
-0.020
-0.049
-0.116
-0.238
-0.486
32.584
95.222
13.883
67.956
69.271
328.537
49.668
5.064
7.173
91.806
5656.039
101965.688
839.384
23.628
-0.023
-0.419
-0.267
-0.179
-0.132
-0.100
-0.088
-0.114
-0.152
-0.110
1.174
6.007
24.755
6.698
-0.021
-0.120
-0.078
-0.049
-0.036
-0.024
-0.017
-0.013
-0.006
-0.005
-0.003
0.
0.
0.
0.
0.
0.
0.
0.
0.
0.
0.
0.
0.
-0.002
-0.003
-0.005
-0.006
-0.007
-0.007
-0.010
-0.015
-0.030
-0.071
-0.152
-0.147
2.780
36018.902
103389.070
757.887
48433.801
768.567
8.910
0.252
-0.235
72.967
418.242
3682.339
19381.297
1004.868
91.842
0.722
-0.482
-0.339
-0.225
-0.163
-0.115
-0.087
-0.083
-0.107
-0.133
-0.145
-0.136
-0.096
-0.119
-0.109
-0.077
-0.044
-0.028
-0.016
-0.011
-0.007
-0.003
-0.002
0.000
0.001
0.
0.
0.
0.
0.
0.
0.
0.
0.
0.
0.
0.
-0.002
-0.004
-0.008
-0.012
-0.015
-0.020
-0.020
-0.019
-0.022
-0.038
-0.089
-0.195
-0.290
19.415
45729.941
102947.703
101139.227
31827.412
679.794
259.411
29.421
0.034
17.407
66.196
165.237
154.634
1012.813
331.312
5.834
-0.507
-0.419
-0.290
-0.211
-0.158
-0.106
-0.077
-0.070
-0.081
-0.096
-0.110
-0.105
-0.087
-0.060
-0.037
-0.024
-0.013
-0.009
-0.005
-0.002
-0.001
0.000
0.001
0.
0.
0.
0.
0.
0.
0.
0.
0.
0.
0.
0.
0.001
-0.005
-0.010
-0.018
-0.025
-0.030
-0.035
-0.036
-0.034
-0.037
-0.052
-0.097
-0.212
-0.767
32.175
56363.895
3080.756
48464.461
357.508
263.790
5831.982
219.088
15.130
198.680
59.113
10.196
227.035
100305.742
100028.367
66.886
-0.391
-0.167
0.546
0.007
-0.204
-0.146
-0.090
-0.061
-0.048
-0.046
-0.040
-0.039
-0.032
-0.023
-0.016
-0.008
-0.005
-0.003
-0.001
-0.001
0.001
0.001
0.000
0.
0.
0.
0.
0.
0.
0.
0.
0.
0.
0.
0.001
-0.004
-0.009
-0.018
-0.026
-0.040
-0.053
-0.063
-0.067
-0.058
-0.051
-0.062
-0.095
-0.187
-0.520
-0.830
0.686
15.554
48.501
6.310
29.287
214.724
70.363
763.308
47097.676
715.211
32.676
286.466
39570.488
9724.988
28.379
0.220
40.441
304.787
33.725
0.328
-0.193
-0.119
-0.065
-0.038
-0.029
-0.017
-0.015
-0.012
-0.008
-0.005
-0.004
-0.002
0.000
-0.001
0.000
0.001
0.
0.
0.
0.
0.
0.
0.
0.
0.
0.
0.
0.
0.001
-0.001
-0.007
-0.013
-0.024
-0.038
-0.060
-0.090
-0.105
-0.107
-0.093
-0.080
-0.080
-0.105
-0.152
-0.250
-0.419
-0.493
-0.369
-0.315
-0.531
-0.080
3.103
86.261
743.892
110005.133
100228.852
181.564
302.716
137060.750
3996.274
1.933
5.879
3010.189
100015.094
1970.072
4.151
-0.220
-0.149
-0.075
-0.038
-0.020
-0.008
-0.005
-0.003
-0.002
-0.001
0.000
0.000
0.001
0.001
0.
0.
0.
0.
0.
0.
0.
0.
0.
0.
0.
0.
0.
0.000
0.000
-0.001
-0.008
-0.018
-0.032
-0.055
-0.091
-0.131
-0.155
-0.155
-0.141
-0.124
-0.117
-0.125
-0.143
-0.187
-0.265
-0.334
-0.381
-0.448
-0.536
-0.601
0.923
36.066
75.551
16887.385
28259.672
64.096
7.026
6666.542
563.799
1.241
16.321
1283.877
88465.445
1567.160
7.094
-0.240
-0.175
-0.084
-0.043
-0.023
-0.010
0.000
0.000
0.000
0.000
0.000
0.000
0.001
0.001
0.
0.
0.
0.
0.
0.
0.
0.
0.
0.
0.
0.
0.
0.001
0.001
-0.004
-0.009
-0.022
-0.041
-0.078
-0.127
-0.161
-0.180
-0.194
-0.208
-0.200
-0.185
-0.186
-0.172
-0.172
-0.217
-0.262
-0.310
-0.371
-0.463
-0.550
-0.402
2.307
2.854
19.957
23.879
0.987
-0.851
-0.732
1.798
3.096
187.752
1894.299
100092.750
5837.065
9.900
-0.259
-0.187
-0.096
-0.048
-0.022
-0.009
-0.004
0.000
-0.001
-0.001
-0.001
0.
0.
0.
0.001
0.
0.
0.
0.
0.
0.
0.
0.
0.
0.
0.
0.
0.001
0.001
-0.004
-0.010
-0.024
-0.051
-0.108
-0.163
-0.170
-0.168
-0.225
-0.266
-0.195
-0.051
-0.173
-0.218
-0.202
-0.192
-0.225
-0.275
-0.343
-0.413
-0.482
-0.550
-0.590
-0.540
0.205
2.391
1.650
-0.647
-0.970
0.936
64.115
228.972
370.425
408.858
81.728
0.961
-0.339
-0.198
-0.102
-0.059
-0.032
-0.013
-0.008
-0.007
-0.006
-0.005
-0.005
-0.003
0.000
0.000
0.
0.001
0.
0.
0.
0.
0.
0.
0.
0.
0.
0.
0.
0.001
0.001
-0.002
-0.007
-0.022
-0.050
-0.116
-0.169
-0.176
-0.200
-0.277
-0.009
10.176
47.256
8.605
-0.016
-0.241
-0.201
-0.204
-0.264
-0.309
-0.002
0.433
-0.369
-0.558
-0.494
1.253
16.076
14.005
0.124
-1.076
22.849
20696.273
101146.961
1150.178
20.555
2.854
-0.140
-0.363
-0.227
-0.131
-0.075
-0.041
-0.021
-0.014
-0.012
-0.013
-0.009
-0.009
-0.006
-0.004
-0.002
0.000
0.000
0.
0.
0.
0.
0.
0.
0.
0.
0.
0.
0.
0.001
0.001
-0.002
-0.004
-0.015
-0.038
-0.079
-0.127
-0.167
-0.236
-0.293
4.609
1856.335
100053.164
1061.227
3.616
-0.275
-0.228
-0.201
-0.241
-0.214
2.727
8.480
0.533
-0.494
-0.509
0.210
6.254
7.645
251.247
19.433
39.273
11286.554
104236.805
2815.204
300.342
3506.806
40.571
-0.230
-0.277
-0.175
-0.106
-0.059
-0.035
-0.023
-0.021
-0.019
-0.018
-0.016
-0.014
-0.010
-0.003
-0.001
0.000
0.
0.
0.
0.
0.
0.
0.
0.
0.
0.
0.
0.000
0.000
0.001
-0.003
-0.008
-0.019
-0.047
-0.082
-0.136
-0.228
-0.271
8.384
9390.996
101111.070
4654.676
8.407
-0.311
-0.267
-0.203
-0.238
-0.237
1.099
3.374
0.075
-0.462
-0.482
-0.373
0.679
6.728
125.828
4.768
109.174
33226.094
25571.451
1564.233
15649.684
100213.133
402.337
0.122
-0.353
-0.228
-0.139
-0.085
-0.055
-0.034
-0.028
-0.028
-0.025
-0.022
-0.019
-0.013
-0.008
-0.002
0.000
0.000
0.
0.
0.
0.
0.
0.
0.
0.
0.
0.
0.
0.001
0.001
-0.002
-0.004
-0.009
-0.031
-0.056
-0.102
-0.192
-0.266
2.143
379.106
68412.219
2662.769
8.208
-0.412
-0.291
-0.195
-0.219
-0.255
-0.236
-0.188
-0.327
-0.390
-0.418
-0.403
-0.279
1.001
4.036
0.782
120.550
100142.758
100171.547
807.176
25608.803
1271.758
39.224
1.483
-0.342
-0.289
-0.255
-0.161
-0.079
-0.046
-0.034
-0.032
-0.030
-0.027
-0.024
-0.018
-0.009
-0.005
0.000
-0.001
0.
0.
0.
0.
0.
0.
0.
0.
0.
0.
0.
0.000
0.000
0.001
-0.002
-0.004
-0.021
-0.039
-0.073
-0.147
-0.242
0.112
31.716
649.658
122.671
1.500
-0.431
-0.267
-0.175
-0.184
-0.224
-0.235
-0.171
-0.225
-0.302
-0.312
-0.323
-0.311
-0.291
-0.271
-0.293
7.266
354.353
355.649
41.414
740.737
2690.259
2931.415
60.274
0.742
-0.362
-0.470
-0.264
-0.095
-0.048
-0.035
-0.033
-0.033
-0.030
-0.026
-0.020
-0.012
-0.005
-0.002
-0.001
0.
0.
0.
0.
0.
0.
0.
0.
0.
0.
0.
0.
0.000
0.000
0.002
-0.002
-0.013
-0.027
-0.052
-0.102
-0.195
-0.271
0.220
2.168
0.838
-0.263
-0.289
-0.206
-0.142
-0.141
-0.164
-0.184
-0.172
-0.197
-0.224
-0.228
-0.228
-0.232
-0.235
-0.255
-0.297
-0.253
0.574
0.466
6.439
382.973
99189.805
103796.523
211.672
1.816
-0.317
-0.335
-0.189
-0.077
-0.044
-0.034
-0.033
-0.034
-0.031
-0.027
-0.019
-0.013
-0.007
-0.002
0.
0.
0.
0.
0.
0.
0.
0.
0.
0.
0.
0.
0.
0.
0.000
0.001
0.001
-0.005
-0.018
-0.034
-0.065
-0.121
-0.198
-0.257
-0.288
-0.285
-0.250
-0.203
-0.151
-0.111
-0.098
-0.110
-0.126
-0.144
-0.160
-0.169
-0.164
-0.154
-0.143
-0.146
-0.161
-0.204
-0.287
-0.445
-0.577
798.182
101494.961
2891.960
1628.981
26.275
0.071
-0.246
-0.166
-0.091
-0.050
-0.036
-0.030
-0.031
-0.034
-0.031
-0.025
-0.019
-0.013
-0.006
-0.003
0.
0.
0.
0.
0.
0.
0.
0.
0.
0.
0.
0.
0.
0.
0.
0.
0.001
0.000
-0.009
-0.019
-0.036
-0.066
-0.106
-0.152
-0.188
-0.192
-0.167
-0.135
-0.104
-0.077
-0.065
-0.066
-0.075
-0.088
-0.098
-0.101
-0.095
-0.088
-0.084
-0.081
-0.096
-0.130
-0.211
-0.330
-0.295
2.867
528.668
44.033
8.377
0.540
-0.271
-0.191
-0.095
-0.051
-0.031
-0.026
-0.023
-0.027
-0.028
-0.028
-0.024
-0.018
-0.011
-0.006
-0.002
0.
0.
0.
0.
0.
0.
0.
0.
0.
0.
0.
0.
0.
0.
0.
0.
0.000
0.000
-0.003
-0.010
-0.022
-0.035
-0.054
-0.075
-0.092
-0.099
-0.093
-0.078
-0.061
-0.048
-0.039
-0.036
-0.041
-0.043
-0.045
-0.048
-0.045
-0.037
-0.040
-0.043
-0.052
-0.082
-0.149
-0.226
0.183
6.649
5.330
0.872
-0.761
-0.354
-0.218
-0.116
-0.055
-0.028
-0.022
-0.016
-0.017
-0.024
-0.025
-0.025
-0.021
-0.014
-0.008
-0.005
-0.002
0.
0.
0.
0.
0.
0.
0.
0.
0.
0.
0.
0.
0.
0.
0.
0.
0.
0.000
0.000
-0.004
-0.011
-0.018
-0.028
-0.038
-0.046
-0.050
-0.049
-0.042
-0.032
-0.025
-0.020
-0.018
-0.019
-0.019
-0.020
-0.018
-0.018
-0.016
-0.019
-0.022
-0.029
-0.052
-0.102
-0.156
0.049
3.398
2.239
-0.301
-0.556
-0.235
-0.120
-0.061
-0.031
-0.017
-0.012
-0.011
-0.014
-0.016
-0.020
-0.019
-0.016
-0.010
-0.006
-0.004
0.
0.
0.
0.
0.
0.
0.
0.
0.
0.
0.
0.
0.
0.
0.
0.
0.
0.
0.
0.000
0.000
-0.002
-0.009
-0.012
-0.017
-0.021
-0.024
-0.024
-0.020
-0.014
-0.012
-0.009
-0.010
-0.007
-0.008
-0.008
-0.007
-0.007
-0.006
-0.006
-0.006
-0.012
-0.027
-0.057
-0.102
-0.129
-0.054
-0.104
-0.195
-0.175
-0.103
-0.057
-0.033
-0.017
-0.010
-0.006
-0.005
-0.007
-0.010
-0.013
-0.011
-0.010
-0.007
-0.005
-0.002
0.
0.
0.
0.
0.
0.
0.
0.
0.
0.
0.
0.
0.
0.
0.
0.
0.
0.
0.
0.
0.
-0.001
-0.001
-0.005
-0.007
-0.009
-0.010
-0.010
-0.010
-0.007
-0.006
-0.003
-0.002
-0.002
-0.003
-0.003
-0.004
-0.003
-0.001
0.000
-0.004
-0.006
-0.013
-0.027
-0.054
-0.081
-0.094
-0.099
-0.095
-0.070
-0.044
-0.027
-0.014
-0.007
-0.001
-0.001
-0.003
-0.005
-0.006
-0.007
-0.007
-0.006
-0.005
-0.002
0.
0.
0.
0.
0.
0.
0.
0.
0.
0.
0.
0.
0.
0.
0.
0.
0.
0.
0.
0.
0.
0.
0.
0.
-0.001
-0.002
-0.003
-0.003
-0.002
-0.002
-0.002
-0.002
0.
0.
0.
0.
0.
0.001
0.001
0.000
0.000
0.000
-0.004
-0.006
-0.013
-0.022
-0.034
-0.045
-0.046
-0.039
-0.029
-0.021
-0.015
-0.006
-0.002
0.001
0.000
-0.002
-0.002
-0.003
-0.003
-0.003
-0.002
-0.002
0.
0.
0.
0.
0.
0.
0.
0.
0.
0.
0.
0.
0.
0.
0.
0.
0.
0.
0.
0.
0.
0.
0.
0.
0.
0.
0.
0.
0.
0.
0.
0.
0.
0.
0.
0.
0.
0.
0.
0.
0.
0.
0.
-0.001
-0.004
-0.005
-0.010
-0.013
-0.016
-0.016
-0.015
-0.012
-0.006
-0.001
0.000
0.001
0.
0.
0.
0.
-0.001
-0.002
-0.002
0.
0.
0.
0.
0.
0.
0.
0.
0.
0.
0.
0.
0.
0.
0.
0.
0.
0.
0.
0.
0.
0.
0.
0.
0.
0.
0.
0.
0.
0.
0.
0.
0.
0.
0.
0.
0.
0.
0.
0.
0.
0.
0.
0.
0.
0.
0.000
-0.002
-0.004
-0.005
-0.005
-0.005
-0.004
-0.002
0.000
0.000
0.001
0.
0.
0.
0.
0.
0.
0.
0.
0.
0.
0.
0.
0.
0.
0.
0.
0.
0.
0.
0.
0.
0.
0.
0.
0.
0.
0.
0.
0.
0.
0.
0.
0.
0.
0.
0.
0.
0.
0.
0.
0.
0.
0.
0.
0.
0.
0.
0.
0.
0.
0.
0.
0.
0.
0.
-0.001
0.000
0.000
0.000
0.
0.
0.000
0.000
0.001
0.
0.
0.
0.
0.
0.
0.
0.
0.
0.
0.
0.
0.
0.
0.
0.
0.
0.
0.
0.
0.
0.
0.
0.
0.
0.
0.
0.
0.
0.
0.
0.
0.
0.
0.
0.
0.
0.
0.
0.
0.
0.
0.
0.
0.
0.
0.
0.
0.
0.
0.
0.
0.
0.
0.
0.
0.
0.
0.
-0.001
0.
0.001
0.
0.
0.
0.
0.
0.
0.
0.
0.
0.
0.
0.
0.
0.
0.
0.
0.
0.
0.
0.
0.
0.
0.
0.
0.
0.
0.
0.
0.
0.
0.
0.
0.
0.
0.
0.
0.
0.
0.
0.
0.
0.
0.
0.
0.
0.
0.
0.
0.
0.
0.
0.
0.
0.
0.
0.
0.
0.
0.
0.
0.
0.
0.
0.
0.
0.
0.
0.
0.
0.
0.
0.
0.
0.
0.
0.
0.
0.
0.
0.
0.
0.
0.
0.
0.
0.
0.
0.
0.
0.
0.
0.
0.
0.
0.
0.
0.
0.
0.
0.
0.
0.
0.
0.
0.
0.
0.
0.
0.
0.
0.
0.
0.
0.
0.
0.
0.
0.
0.
0.
0.
0.
0.
0.
0.
0.
0.
0.
0.
0.
0.
0.
0.
0.
0.
0.
0.
0.
0.
0.
0.
0.
0.
0.
0.
0.
0.
0.
0.
0.
0.
0.
0.
0.
0.
0.
0.
0.
0.
0.
0.
0.
0.
0.
0.
0.
0.
0.
0.
0.
0.
0.
0.
0.
0.
0.
0.
0.
0.
0.
0.
0.
0.
0.
0.
0.
0.
0.
0.
0.
0.
0.
0.
0.
0.
0.
0.
0.
0.
0.
0.
0.
0.
0.
0.
0.
0.
0.
0.
0.
0.
0.
0.
0.
0.
0.
0.
0.
0.
0.
0.
0.
0.
0.
0.
0.
0.
0.
0.
0.
0.
0.
0.
0.
0.
0.
0.
0.000
-0.001
-0.002
-0.002
0.
0.
0.
0.
0.
0.
0.
0.
0.
0.
0.
0.
0.
0.
0.
0.
0.
0.
0.
0.
0.
0.
0.
0.
0.
0.
0.
0.
0.
0.
0.
0.
0.
0.
0.
0.
0.
0.
0.
0.
0.
0.
0.
0.
0.
0.
0.
0.
0.
0.
0.
0.
0.
0.
0.
0.
0.
0.
0.
0.
-0.002
-0.002
-0.002
-0.003
-0.002
-0.002
-0.002
0.
0.
0.
0.
0.
0.
-0.001
-0.001
-0.003
-0.003
-0.003
-0.002
-0.002
0.
0.
0.
0.
0.
0.
0.
0.
0.
0.
0.
0.
0.
0.
0.
0.
0.
0.
0.
0.
0.
0.
0.
0.
0.
0.
0.
0.
0.
0.
0.
0.
0.
0.
0.
0.000
0.001
0.000
0.000
-0.001
-0.001
0.000
0.
0.000
-0.001
-0.001
-0.003
-0.006
-0.006
-0.006
-0.005
-0.004
-0.002
0.
0.
0.
0.
-0.001
-0.003
-0.003
-0.006
-0.006
-0.006
-0.006
-0.006
-0.004
-0.001
0.
0.
0.
0.
0.
0.
0.
0.
0.
0.
0.
0.
0.
0.
0.
0.
0.
0.
0.
0.
0.
0.
0.
0.
0.
0.
0.
0.
0.
0.
0.
0.001
0.001
-0.001
-0.003
-0.003
-0.003
-0.004
-0.004
-0.003
-0.002
-0.001
-0.002
-0.004
-0.006
-0.007
-0.007
-0.008
-0.007
-0.005
-0.004
0.
0.
0.
-0.001
-0.001
-0.003
-0.007
-0.008
-0.010
-0.012
-0.011
-0.010
-0.011
-0.009
-0.005
-0.003
0.
0.
0.
0.
0.
0.
0.
0.
0.
0.
0.
0.
0.
0.
0.
0.
0.
0.
0.
0.
0.
0.
0.
0.
0.
0.
0.
0.
0.001
0.000
-0.002
-0.003
-0.005
-0.007
-0.009
-0.011
-0.010
-0.008
-0.007
-0.006
-0.005
-0.008
-0.007
-0.009
-0.011
-0.011
-0.010
-0.009
-0.005
-0.003
0.
0.
-0.001
-0.003
-0.006
-0.010
-0.014
-0.019
-0.020
-0.023
-0.022
-0.019
-0.015
-0.010
-0.007
-0.005
-0.001
0.
0.
0.
0.
0.
0.
0.
0.
0.
0.
0.
0.
0.
0.
0.
0.
0.
0.
0.
0.
0.
0.
0.
0.
0.
0.001
0.001
-0.002
-0.006
-0.012
-0.015
-0.023
-0.029
-0.032
-0.030
-0.026
-0.024
-0.019
-0.016
-0.014
-0.012
-0.013
-0.016
-0.017
-0.013
-0.010
-0.008
-0.004
-0.001
-0.001
-0.001
-0.004
-0.009
-0.014
-0.020
-0.025
-0.032
-0.035
-0.035
-0.034
-0.028
-0.019
-0.013
-0.010
-0.005
-0.001
0.
0.
0.
0.
0.
0.
0.
0.
0.
0.
0.
0.
0.
0.
0.
0.
0.
0.
0.
0.
0.
0.
0.
0.000
-0.001
-0.005
-0.008
-0.015
-0.028
-0.047
-0.070
-0.085
-0.086
-0.085
-0.075
-0.065
-0.059
-0.048
-0.037
-0.025
-0.024
-0.021
-0.021
-0.018
-0.015
-0.008
-0.005
0.000
0.001
-0.001
-0.005
-0.010
-0.016
-0.026
-0.035
-0.044
-0.051
-0.057
-0.053
-0.046
-0.035
-0.028
-0.019
-0.014
-0.007
-0.002
-0.002
0.
0.
0.
0.
0.
0.
0.
0.
0.
0.
0.
0.
0.
0.
0.
0.
0.
0.
0.
0.
0.
-0.001
-0.003
-0.008
-0.020
-0.038
-0.075
-0.147
-0.193
-0.157
-0.068
-0.128
-0.165
-0.169
-0.203
-0.168
-0.087
-0.049
-0.041
-0.033
-0.029
-0.025
-0.020
-0.014
-0.007
-0.003
-0.003
0.000
-0.003
-0.011
-0.022
-0.035
-0.048
-0.061
-0.074
-0.087
-0.089
-0.079
-0.061
-0.045
-0.033
-0.023
-0.016
-0.010
-0.004
-0.002
0.
0.
0.
0.
0.
0.
0.
0.
0.
0.
0.
0.
0.
0.
0.
0.
0.
0.
0.
-0.002
-0.003
-0.008
-0.023
-0.041
-0.076
-0.160
-0.330
-0.089
4.213
54.615
12.704
-0.264
-0.405
-0.770
-0.631
-0.203
-0.101
-0.068
-0.060
-0.048
-0.041
-0.035
-0.027
-0.018
-0.009
-0.007
-0.003
-0.003
-0.013
-0.029
-0.042
-0.060
-0.081
-0.107
-0.127
-0.128
-0.113
-0.094
-0.077
-0.061
-0.045
-0.030
-0.019
-0.011
-0.005
-0.002
0.
0.
0.
0.
0.
0.
0.
0.
0.
0.
0.
0.
0.
0.
0.
0.
0.
0.
-0.003
-0.008
-0.020
-0.042
-0.076
-0.139
-0.204
1.852
32.973
418.351
100099.945
4276.724
2.733
-0.856
-0.798
-0.684
-0.311
-0.164
-0.131
-0.110
-0.094
-0.075
-0.068
-0.056
-0.038
-0.029
-0.020
-0.014
-0.011
-0.020
-0.033
-0.051
-0.076
-0.115
-0.155
-0.178
-0.181
-0.165
-0.146
-0.129
-0.114
-0.092
-0.062
-0.037
-0.021
-0.011
-0.005
-0.002
0.
0.
0.
0.
0.
0.
0.
0.
0.
0.
0.
0.
0.
0.
0.
0.
-0.002
-0.005
-0.016
-0.036
-0.069
-0.129
-0.221
-0.124
32.835
3504.259
100857.563
200017.094
3236.598
2.887
-0.833
-0.680
-0.552
-0.316
-0.234
-0.226
-0.211
-0.171
-0.153
-0.160
-0.139
-0.102
-0.076
-0.054
-0.034
-0.029
-0.036
-0.058
-0.077
-0.120
-0.164
-0.207
-0.238
-0.247
-0.252
-0.242
-0.224
-0.200
-0.165
-0.124
-0.079
-0.039
-0.020
-0.009
-0.004
0.
0.
0.
0.
0.
0.
0.
0.
0.
0.
0.
0.
0.
0.
0.
0.
-0.002
-0.011
-0.027
-0.056
-0.108
-0.207
-0.304
0.291
19.016
1020.428
102075.938
81216.758
273.637
9.462
-0.529
-0.536
-0.432
0.153
0.156
-0.282
-0.324
-0.252
-0.213
-0.131
-0.114
-0.204
-0.156
-0.114
-0.084
-0.068
-0.065
-0.091
-0.126
-0.172
-0.222
-0.185
-0.141
-0.311
-0.386
-0.382
-0.261
0.158
0.086
-0.170
-0.147
-0.079
-0.037
-0.015
-0.005
0.
0.
0.
0.
0.
0.
0.
0.
0.
0.
0.
0.
0.
0.
0.
0.
-0.007
-0.020
-0.038
-0.079
-0.165
-0.285
0.219
83.792
866.933
56.498
67774.688
100169.609
1747.102
42.759
3.751
5.055
1.967
25.641
21.308
0.822
-0.315
1.924
13.104
45.407
47.037
1.480
0.657
0.226
-0.140
-0.134
-0.118
-0.143
-0.197
-0.262
-0.268
0.461
1.176
-0.172
-0.642
-0.455
5.071
33.851
22.661
1.263
-0.186
-0.134
-0.062
-0.029
-0.012
-0.001
0.001
0.
0.
0.
0.
0.
0.
0.
0.
0.
0.
0.
0.
0.
-0.002
-0.009
-0.025
-0.050
-0.112
-0.226
-0.327
2.063
953.775
55187.113
153.874
382.063
2035.594
193.398
60.917
69.030
139.826
13.657
152.340
122.423
3.463
1.288
229.418
20708.111
30417.682
137038.625
97.830
341.180
67.527
0.496
-0.209
-0.209
-0.231
-0.311
-0.401
-0.159
5.619
12.292
1.145
-1.127
3.571
403.824
20655.922
24369.512
57.427
-0.100
-0.183
-0.094
-0.048
-0.025
-0.008
-0.002
-0.002
-0.001
-0.001
0.
0.
0.
0.
0.
0.
0.
0.
0.
0.
-0.004
-0.014
-0.030
-0.066
-0.143
-0.243
1.662
88.598
339.872
300.384
31.412
15.770
65.009
65.182
34.955
53.303
100.580
15.950
52.132
21.268
7.404
76.457
2928.350
100169.977
38234.523
13829.939
121.725
38281.227
1488.798
2.819
-0.301
-0.310
-0.136
0.030
-0.447
0.272
13.190
30.003
3.276
-0.625
155.520
16401.373
106694.781
101703.336
101.191
-0.168
-0.252
-0.136
-0.077
-0.047
-0.028
-0.019
-0.012
-0.007
-0.006
-0.003
-0.001
0.
0.
0.
0.
0.
0.
0.
0.
-0.004
-0.013
-0.033
-0.080
-0.154
0.540
44.501
35017.195
100352.773
1254.980
100821.359
1066.252
146.597
57.982
5.356
1.980
4.554
7.147
21.997
5.668
199.793
38935.566
4878.388
17204.232
408.435
51.378
69.703
302.219
58.494
0.384
-0.397
-0.221
9.679
35.820
5.091
36.834
274.345
81.349
124.584
20.120
136.503
12215.982
530.579
95.793
2.775
-0.527
-0.366
-0.225
-0.139
-0.085
-0.061
-0.045
-0.037
-0.025
-0.017
-0.012
-0.007
-0.003
-0.002
0.
0.
0.
0.
0.
0.
-0.005
-0.014
-0.036
-0.084
-0.113
9.342
3403.067
87214.031
101845.031
3490.584
42404.316
672.211
117.846
1638.159
46.384
-0.173
3.416
4.228
6.636
54.083
208.135
18789.646
1903.685
1051.170
27.508
5.304
7.682
4.661
0.704
-0.263
-0.468
0.000
35.962
185.983
585.537
5619.082
100692.789
3162.111
20726.115
647.140
43.432
33.973
5.961
3.299
1.093
-0.004
-0.265
-0.297
-0.237
-0.162
-0.115
-0.092
-0.076
-0.060
-0.044
-0.031
-0.015
-0.010
-0.004
-0.003
-0.002
0.
0.
0.
0.
-0.005
-0.013
-0.031
-0.077
-0.104
9.882
4435.455
100639.289
1479.378
366.152
53.378
9.140
15.871
97.268
7.534
-0.835
9.063
10.808
21.710
558.384
263.786
391.925
36.562
6.119
0.260
-0.478
-0.392
-0.382
-0.367
-0.418
-0.529
-0.303
14.520
373.160
104973.859
103518.266
104197.906
24711.635
3666.707
101291.195
1416.133
11.706
8.171
121.573
391.048
80.738
31.112
2.798
-0.297
-0.294
-0.210
-0.170
-0.140
-0.110
-0.084
-0.060
-0.043
-0.024
-0.011
-0.006
-0.003
-0.002
0.
0.
0.
-0.003
-0.011
-0.025
-0.061
-0.123
0.683
41.409
6519.958
8061.627
1288.403
0.016
1.606
0.369
-0.504
-1.415
-1.473
4.648
79.925
1174.585
99.506
38.671
18.373
8.570
12.242
2.855
-0.510
-0.544
-0.507
-0.513
-0.524
-0.577
-0.579
3.627
523.440
44030.156
3813.793
338.772
134.171
1414.851
99112.273
1300.873
5.865
49.877
15407.526
100319.664
29172.563
81393.266
5461.895
2.183
-0.655
-0.373
-0.315
-0.259
-0.207
-0.151
-0.107
-0.073
-0.052
-0.030
-0.017
-0.010
-0.004
-0.002
0.
0.
-0.003
-0.008
-0.018
-0.041
-0.091
-0.129
1.073
38.331
37.941
0.668
-0.564
-0.328
-0.533
-0.824
-1.084
-0.988
1.867
1169.636
102320.977
976.850
12.321
2.579
17.517
167.801
30.672
-0.110
-0.236
-0.034
-0.175
-0.522
-0.631
-0.731
-0.329
12.941
176.447
1083.918
100702.398
3884.671
67.847
587.964
54.976
0.488
17.705
2227.100
28524.504
21986.598
101171.070
100949.758
64.345
-0.954
-0.568
-0.512
-0.449
-0.351
-0.256
-0.177
-0.127
-0.089
-0.059
-0.034
-0.019
-0.011
-0.005
-0.002
0.
-0.002
-0.004
-0.012
-0.024
-0.054
-0.104
-0.137
-0.052
-0.109
-0.323
-0.396
-0.449
-0.506
-0.583
-0.644
0.398
9.574
62.012
713.974
833.274
375.324
10.600
3.586
45.677
31.042
9.356
46.782
31.945
23.922
4.625
-0.491
-0.676
14.520
681.038
89778.406
348.121
100201.836
952.766
1.751
1.878
2.378
0.610
1.963
15.578
31.319
56.078
101.572
11.056
-0.563
-0.633
-0.510
-0.492
-0.567
-0.528
-0.414
-0.290
-0.201
-0.143
-0.102
-0.061
-0.038
-0.020
-0.011
-0.004
0.
0.
-0.003
-0.005
-0.013
-0.024
-0.052
-0.087
-0.119
-0.152
-0.197
-0.257
-0.322
-0.371
-0.439
-0.450
3.233
158.083
11360.613
2038.168
101716.844
100631.508
648.726
63.084
325.878
325.776
332.847
11346.089
591.087
4901.353
1793.139
4.998
0.559
157.868
15988.404
48807.898
5289.706
35819.934
24.688
40.491
5.615
10.461
5.733
62.260
380.357
29.016
0.124
-0.481
-0.737
0.140
1.679
5.485
8.622
3.681
-0.193
-0.578
-0.450
-0.319
-0.229
-0.163
-0.105
-0.061
-0.035
-0.018
-0.008
-0.001
0.
-0.002
-0.003
-0.005
-0.012
-0.022
-0.039
-0.055
-0.075
-0.107
-0.155
-0.210
-0.249
-0.328
-0.388
1.175
119.820
6682.726
884.633
31567.758
59587.703
62538.176
100107.813
376.720
161.518
251.667
7025.502
326.459
55182.129
13625.061
10.713
6.167
4863.550
100938.344
14679.596
100377.125
9387.781
6038.808
60553.629
223.020
12.205
4.177
113.501
886.815
49.526
0.466
-0.707
-0.851
0.254
3.484
56.468
307.269
568.083
18.792
-0.459
-0.468
-0.366
-0.311
-0.244
-0.168
-0.097
-0.054
-0.030
-0.014
-0.004
0.
0.
-0.001
-0.002
-0.003
-0.004
-0.015
-0.026
-0.034
-0.053
-0.086
-0.123
-0.159
-0.232
-0.302
0.071
48.808
5852.792
2399.502
45.862
379.993
102096.734
104185.125
15515.697
112.625
8.018
25.582
8.165
59.169
35.722
0.014
2.744
829.360
40306.172
31914.203
5078.418
100798.156
37604.262
121110.219
6360.913
21.244
1.466
5.756
22.771
5.743
-0.178
-0.794
0.492
2.427
9.050
2856.844
81438.641
100581.563
9065.196
34.788
26.767
12.779
2.697
-0.185
-0.234
-0.147
-0.085
-0.045
-0.022
-0.006
0.
0.
0.
-0.001
-0.002
-0.001
-0.002
-0.006
-0.014
-0.023
-0.037
-0.060
-0.091
-0.137
-0.210
-0.163
7.713
198.316
113.800
26.878
12556.206
21777.994
1363.332
1577.265
28.056
-0.248
1.566
40.445
48.296
2.160
-0.858
-0.821
7.623
59.470
90.071
312.895
35473.414
1295.187
3199.695
7771.764
6.281
0.287
29.262
74.297
66.046
5.172
2.237
283.284
2136.934
95.146
1197.827
11548.554
9761.907
55459.379
100384.797
18897.551
7500.271
601.970
3.676
-0.295
-0.209
-0.123
-0.067
-0.033
-0.012
0.
0.
0.
0.
0.
0.
0.001
0.001
-0.001
-0.005
-0.020
-0.032
-0.051
-0.083
-0.132
-0.189
-0.056
1.081
0.720
43.916
100016.625
38374.500
40.442
7.502
0.189
0.048
91.083
2053.745
2034.443
22.604
-0.592
-0.507
4.763
6.931
4.785
99.892
5243.031
139.962
70.002
717.111
14.136
17.105
6397.169
35034.941
434.861
18.098
22.877
40384.613
100019.820
5096.031
99838.398
4510.556
74.956
112174.469
101163.578
101708.820
101329.133
25443.834
14.726
-0.310
-0.245
-0.158
-0.089
-0.042
-0.016
0.
0.
0.
0.
0.
0.
0.001
0.000
0.001
-0.001
-0.001
-0.014
-0.024
-0.042
-0.081
-0.128
-0.176
-0.249
-0.329
1.461
62.606
44.234
0.708
-0.532
-0.600
3.170
7138.249
100287.609
943.072
10.911
0.131
4.110
63.198
131.049
3398.466
568.666
11478.491
17414.686
7992.987
100554.891
560.613
33.646
7076.566
43568.211
151.109
59.222
110.434
5216.717
40883.313
12189.913
100052.734
1287.793
7.741
720.112
83.968
308.417
3731.486
410.867
2.802
-0.345
-0.259
-0.173
-0.105
-0.049
-0.022
0.
0.
0.
0.
0.
0.
0.
0.001
0.000
0.000
0.000
-0.003
-0.011
-0.022
-0.044
-0.073
-0.114
-0.162
-0.223
-0.278
-0.189
-0.269
-0.407
-0.441
-0.451
0.726
1267.734
9159.178
63.050
1.638
0.764
10.711
623.504
48054.313
100468.578
104091.375
14346.697
23839.563
7761.193
112264.555
3927.037
8595.695
5316.529
4719.639
10098.755
135822.797
30808.486
27315.781
456.275
89.560
439.996
28.268
-0.408
-0.630
1.092
5.263
9.923
3.627
-0.189
-0.273
-0.247
-0.182
-0.107
-0.052
-0.021
0.
0.
0.
0.
0.
0.
0.
0.
0.000
0.001
0.000
0.000
-0.002
-0.012
-0.021
-0.039
-0.065
-0.093
-0.131
-0.174
-0.218
-0.251
-0.265
-0.268
-0.301
-0.373
1.111
3.534
0.520
0.120
-0.061
3.638
3497.789
45662.891
19225.014
101830.422
68695.328
1727.861
3472.076
106060.969
101149.492
102833.797
106503.438
95915.914
224.902
100358.320
77678.039
100063.461
337.387
1.143
0.478
-0.333
-0.599
-0.613
-0.397
6.315
52.116
18.877
2.319
-0.176
-0.259
-0.175
-0.099
-0.049
-0.021
0.
0.
0.
0.
0.
0.
0.
0.
0.
0.
0.
0.
0.000
-0.004
-0.011
-0.021
-0.038
-0.054
-0.072
-0.091
-0.116
-0.138
-0.148
-0.157
-0.193
-0.290
-0.495
-0.451
-0.322
-0.367
-0.556
-0.623
893.534
1306.525
60.811
5332.863
969.187
36.525
81.842
1316.196
118905.141
630.014
11278.596
100962.547
116.412
64.572
270.972
602.564
268.665
0.579
-0.757
-0.655
-0.490
-0.442
-0.344
3.321
27.262
55.879
20.458
0.487
-0.223
-0.157
-0.082
-0.041
-0.018
0.
0.
0.
0.
0.
0.
0.
0.
0.
0.
0.
0.
0.
0.
-0.008
-0.012
-0.020
-0.030
-0.038
-0.052
-0.059
-0.076
-0.089
-0.107
-0.134
-0.180
-0.250
-0.314
-0.370
-0.428
-0.526
-1.043
-1.126
-0.746
4.396
123.772
39.251
0.543
0.088
8.960
254.576
5.900
295.860
1632.993
17.693
0.242
12.354
567.625
100165.883
35.155
-0.749
-0.727
-0.412
-0.329
-0.304
-0.030
3.194
23.199
10.469
0.273
-0.176
-0.119
-0.063
-0.031
-0.015
0.
0.
0.
0.
0.
0.
0.
0.
0.
0.
0.
0.
0.
0.
-0.001
-0.006
-0.011
-0.016
-0.021
-0.026
-0.034
-0.048
-0.071
-0.090
-0.126
-0.168
-0.240
-0.337
-0.407
-0.446
-0.423
-0.480
-0.667
-0.621
-0.430
0.106
-0.141
-0.415
-0.508
-0.818
-0.783
-0.525
0.781
1.807
-0.299
-0.575
1.154
22.837
66.776
2.956
-0.426
-0.543
-0.332
-0.248
-0.228
-0.218
-0.028
0.695
0.335
-0.125
-0.125
-0.080
-0.042
-0.023
-0.012
0.
0.
0.
0.
0.
0.
0.
0.
0.
0.
0.
0.
0.
0.
0.000
-0.002
-0.004
-0.006
-0.008
-0.014
-0.027
-0.043
-0.065
-0.103
-0.150
-0.226
-0.311
-0.338
-0.154
1.510
14.736
12.632
0.424
-0.529
-0.490
-0.416
-0.360
-0.311
-0.273
-0.286
-0.313
-0.290
-0.280
-0.304
-0.380
-0.280
24.183
2393.577
1605.278
32.512
0.511
-0.378
-0.277
-0.193
-0.165
-0.165
-0.156
-0.143
-0.129
-0.107
-0.078
-0.047
-0.028
-0.016
-0.007
0.
0.
0.
0.
0.
0.
0.
0.
0.
0.
0.
0.
0.
0.
0.000
-0.001
-0.002
-0.002
-0.007
-0.016
-0.032
-0.064
-0.103
-0.161
-0.234
-0.327
-0.130
7.692
37.287
97.172
12651.716
10303.926
35.272
-0.429
-0.639
-0.508
-0.381
-0.275
-0.203
-0.159
-0.145
-0.148
-0.161
-0.195
-0.278
-0.081
100.829
100126.945
51826.523
325.605
9.388
-0.150
-0.234
-0.152
-0.113
-0.104
-0.095
-0.090
-0.077
-0.058
-0.041
-0.027
-0.017
-0.008
-0.004
0.
0.
0.
0.
0.
0.
0.
0.
0.
0.
0.
0.
0.
0.
0.000
0.000
-0.002
-0.003
-0.010
-0.026
-0.054
-0.119
-0.200
-0.279
-0.355
-0.427
4.992
1453.638
54943.594
2593.555
110577.031
100203.367
133.245
2.310
1.690
-0.121
-0.428
-0.328
-0.226
-0.144
-0.109
-0.101
-0.098
-0.126
-0.244
-0.255
25.034
5447.769
100720.250
101111.125
1497.466
2.325
-0.186
-0.123
-0.080
-0.062
-0.049
-0.045
-0.036
-0.028
-0.022
-0.016
-0.007
-0.004
0.
0.
0.
0.
0.
0.
0.
0.
0.
0.
0.
0.
0.
-0.002
-0.003
-0.003
-0.003
-0.002
-0.008
-0.018
-0.046
-0.106
-0.190
-0.338
0.310
9.322
3.501
11.483
13830.674
104477.320
10579.195
2393.341
774.736
145.500
385.062
1140.355
61.584
3.885
-0.265
-0.280
-0.180
-0.118
-0.092
-0.083
-0.098
-0.178
-0.154
22.350
3109.273
29446.049
100825.094
1968.730
2.508
-0.145
-0.094
-0.058
-0.039
-0.029
-0.021
-0.014
-0.012
-0.010
-0.006
-0.004
0.
0.
0.
0.
0.
0.
0.
0.
0.
0.
0.
0.
-0.002
-0.003
-0.004
-0.005
-0.006
-0.005
-0.008
-0.013
-0.029
-0.074
-0.146
-0.028
2.658
44.702
4736.488
496.647
176.823
154.005
952.808
137.110
15.829
112.073
43791.699
113848.414
100558.273
24369.799
650.377
2.617
-0.346
-0.238
-0.156
-0.110
-0.086
-0.081
-0.122
-0.141
1.532
31.223
34.337
37.821
9.380
0.018
-0.105
-0.060
-0.035
-0.022
-0.013
-0.012
-0.006
-0.005
-0.004
-0.002
0.
0.
0.
0.
0.
0.
0.
0.
0.
0.
0.
0.
-0.002
-0.003
-0.005
-0.010
-0.014
-0.016
-0.016
-0.016
-0.024
-0.044
-0.105
-0.161
8.015
568.172
576.640
8410.721
3186.768
100110.273
5296.740
199.722
4.148
5.685
16987.594
107722.742
32774.141
27133.406
100559.266
10316.485
8.940
-0.408
-0.327
-0.224
-0.162
-0.116
-0.091
-0.090
-0.114
-0.119
0.014
-0.043
-0.135
-0.121
-0.108
-0.068
-0.034
-0.020
-0.008
-0.007
-0.003
-0.002
0.000
0.000
0.
0.
0.
0.
0.
0.
0.
0.
0.
0.
0.
0.
-0.001
-0.005
-0.011
-0.017
-0.025
-0.033
-0.036
-0.038
-0.038
-0.043
-0.061
-0.132
-0.173
16.539
2621.483
1020.932
7621.204
101880.219
101640.344
102744.664
13736.202
332.119
9.535
727.167
10934.267
104.659
8660.727
102405.297
2163.411
8.207
-0.503
-0.438
-0.323
-0.241
-0.179
-0.121
-0.086
-0.084
-0.098
-0.118
-0.140
-0.126
-0.091
-0.056
-0.032
-0.018
-0.009
-0.004
-0.002
0.000
0.000
0.001
0.
0.
0.
0.
0.
0.
0.
0.
0.
0.
0.
0.
-0.001
-0.005
-0.011
-0.020
-0.030
-0.046
-0.063
-0.073
-0.074
-0.063
-0.063
-0.084
-0.154
-0.256
0.936
21.549
33.637
4076.184
100021.078
732.441
12319.334
100213.719
11601.615
303.290
76768.383
2098.981
65.766
4191.078
167902.141
26207.543
39.637
-0.445
-0.218
0.494
-0.052
-0.254
-0.181
-0.109
-0.074
-0.060
-0.056
-0.051
-0.045
-0.032
-0.022
-0.015
-0.008
-0.004
-0.002
0.001
0.000
0.001
0.
0.
0.
0.
0.
0.
0.
0.
0.
0.
0.
0.
-0.001
-0.002
-0.009
-0.018
-0.031
-0.052
-0.080
-0.109
-0.120
-0.122
-0.108
-0.094
-0.103
-0.157
-0.222
0.819
7.482
7.133
26.869
77.157
10.941
308.838
8602.963
6211.755
87878.773
117628.500
1706.775
112.113
11097.817
106520.633
3894.364
18.709
0.235
40.835
283.803
31.653
0.248
-0.248
-0.157
-0.084
-0.050
-0.033
-0.024
-0.017
-0.013
-0.009
-0.005
-0.003
0.000
0.001
0.000
0.
0.
0.
0.
0.
0.
0.
0.
0.
0.
0.
0.
0.
0.
-0.002
-0.003
-0.013
-0.026
-0.045
-0.079
-0.128
-0.165
-0.173
-0.168
-0.154
-0.135
-0.126
-0.156
-0.215
0.069
1.684
1.323
1.174
0.076
-0.657
1.386
35.126
18383.002
101689.656
101227.750
716.399
188.185
26268.715
103317.406
1637.836
2.541
8.328
3045.736
100021.445
1809.071
3.965
-0.286
-0.203
-0.106
-0.055
-0.029
-0.012
-0.005
-0.005
-0.004
-0.002
0.000
0.001
0.001
0.001
0.
0.
0.
0.
0.
0.
0.
0.
0.
0.
0.
0.
0.
0.001
-0.002
-0.007
-0.019
-0.034
-0.065
-0.119
-0.190
-0.220
-0.203
-0.190
-0.214
-0.184
-0.158
-0.161
-0.200
-0.268
-0.287
-0.083
4.562
3.576
-0.563
-0.691
48.176
100092.906
27270.207
164.177
127.873
97.416
252.608
139.715
13.773
-0.430
27.106
1901.432
70214.938
708.329
3.319
-0.306
-0.227
-0.120
-0.062
-0.034
-0.016
-0.007
-0.001
-0.001
-0.001
-0.001
0.
0.
0.
0.001
0.
0.
0.
0.
0.
0.
0.
0.
0.
0.
0.
0.
0.001
-0.002
-0.006
-0.023
-0.044
-0.099
-0.208
-0.256
-0.143
0.719
0.324
-0.254
-0.258
-0.218
-0.202
-0.207
-0.250
-0.313
-0.062
4.862
3.853
-0.474
-0.715
2.933
179.323
106.234
7.278
5.936
5.861
8.121
0.436
-0.946
-0.470
10.353
204.937
199.652
31.510
0.727
-0.341
-0.238
-0.129
-0.069
-0.037
-0.019
-0.012
-0.010
-0.004
-0.006
-0.006
-0.005
-0.002
0.000
0.
0.001
0.
0.
0.
0.
0.
0.
0.
0.
0.
0.
0.
0.001
-0.002
-0.006
-0.024
-0.053
-0.177
-0.581
-0.469
0.817
15.699
7.980
-0.090
-0.317
-0.246
-0.255
-0.254
-0.249
-0.281
-0.323
-0.156
-0.283
-0.508
-0.360
-0.284
-0.102
5.768
120.418
279.697
162.691
3.904
-0.821
0.554
44.933
100.292
11.426
7.815
2.319
-0.347
-0.366
-0.236
-0.137
-0.083
-0.046
-0.029
-0.021
-0.018
-0.018
-0.013
-0.012
-0.008
-0.006
-0.002
0.000
0.000
0.
0.
0.
0.
0.
0.
0.
0.
0.
0.
0.
0.001
-0.001
-0.006
-0.021
-0.051
-0.206
-0.717
-0.541
0.423
9.228
4.667
-0.100
2.139
8.707
1.822
-0.230
-0.287
-0.270
-0.320
-0.418
-0.222
17.736
67.630
4.097
-0.336
6.453
186.459
18753.080
11358.170
36.263
-0.293
18.840
9356.279
95578.680
188.129
0.572
-0.352
-0.513
-0.386
-0.263
-0.182
-0.123
-0.073
-0.045
-0.035
-0.032
-0.030
-0.028
-0.024
-0.019
-0.013
-0.006
-0.002
0.000
0.000
0.
0.
0.
0.
0.
0.
0.
0.
0.
0.
0.001
0.001
-0.005
-0.012
-0.036
-0.107
-0.317
-0.364
-0.218
0.000
-0.120
1.704
116.502
1336.535
85.151
0.745
-0.339
-0.294
-0.315
-0.388
2.041
1036.511
26827.799
85.620
-0.322
0.344
23.299
1194.602
1764.834
100565.547
1296.723
95.789
30293.209
45952.555
156.034
7.792
23.098
1.644
-0.430
-0.392
-0.348
-0.205
-0.117
-0.074
-0.053
-0.047
-0.048
-0.049
-0.040
-0.031
-0.021
-0.013
-0.003
-0.001
0.000
0.
0.
0.
0.
0.
0.
0.
0.
0.
0.
0.001
0.001
-0.002
-0.007
-0.017
-0.046
-0.103
-0.155
-0.208
-0.280
0.429
17.261
449.300
15257.599
1014.288
5.825
-0.639
-0.387
-0.324
-0.366
0.893
183.912
1500.601
25.951
-0.433
-0.594
2.347
115.439
1798.507
117338.195
780.046
358.936
100128.086
100158.977
80.275
45.650
195.916
8.284
-0.441
-0.522
-0.339
-0.203
-0.159
-0.111
-0.073
-0.062
-0.062
-0.065
-0.056
-0.045
-0.031
-0.018
-0.009
-0.002
0.000
0.
0.
0.
0.
0.
0.
0.
0.
0.
0.
0.000
0.001
0.001
-0.003
-0.008
-0.022
-0.053
-0.089
-0.151
-0.239
0.551
22.212
1824.766
100760.945
43441.473
19.567
-0.856
-0.626
-0.327
-0.349
-0.105
3.500
9.219
3.093
-0.210
-0.415
-0.160
3.948
70.371
793.952
28.781
28.927
1456.067
843.989
19.471
20.668
19.128
10.306
5.206
-0.049
0.509
0.172
-0.382
-0.177
-0.092
-0.071
-0.071
-0.075
-0.069
-0.055
-0.038
-0.023
-0.012
-0.005
0.000
0.
0.
0.
0.
0.
0.
0.
0.
0.
0.
0.
0.001
0.001
-0.001
-0.003
-0.012
-0.030
-0.055
-0.107
-0.195
-0.206
1.861
113.671
5369.031
568.023
7.282
-0.358
-0.581
-0.304
-0.298
-0.217
2.590
27.847
16.967
1.413
1.028
-0.308
-0.372
0.063
0.862
-0.202
0.816
16.780
16.571
6.314
25.320
1067.637
7759.639
4745.246
10.560
0.609
3.067
-0.648
-0.284
-0.099
-0.073
-0.076
-0.082
-0.076
-0.060
-0.041
-0.026
-0.014
-0.005
0.000
0.
0.
0.
0.
0.
0.
0.
0.
0.
0.
0.
0.
0.001
0.001
-0.001
-0.006
-0.020
-0.038
-0.073
-0.151
-0.249
-0.261
1.621
9.690
6.846
3.169
0.014
-0.308
-0.245
-0.236
-0.239
0.727
8.701
5.849
0.646
0.490
-0.331
-0.368
-0.371
-0.430
-0.418
-0.449
-0.398
-0.317
22.865
8233.041
108173.195
200026.531
100140.438
27.141
-0.313
-0.611
-0.711
-0.205
-0.087
-0.071
-0.077
-0.082
-0.077
-0.061
-0.042
-0.026
-0.014
-0.007
-0.002
0.
0.
0.
0.
0.
0.
0.
0.
0.
0.
0.
0.
0.
0.001
0.001
-0.001
-0.012
-0.026
-0.047
-0.099
-0.183
-0.255
-0.259
-0.061
0.094
0.232
-0.104
-0.218
-0.187
-0.170
-0.176
-0.150
0.102
0.015
-0.208
-0.260
-0.315
-0.258
-0.268
-0.324
-0.309
-0.364
-0.424
2.369
108.268
102408.945
101968.273
2774.135
107.045
1.466
-0.311
-0.347
-0.214
-0.098
-0.067
-0.065
-0.076
-0.081
-0.077
-0.061
-0.042
-0.024
-0.014
-0.006
-0.002
0.
0.
0.
0.
0.
0.
0.
0.
0.
0.
0.
0.
0.
0.
0.001
0.001
-0.002
-0.013
-0.030
-0.058
-0.103
-0.169
-0.222
-0.253
-0.244
-0.178
-0.175
-0.164
-0.133
-0.111
-0.114
-0.127
-0.151
-0.167
-0.178
-0.184
-0.178
-0.151
-0.148
-0.173
-0.199
-0.269
-0.060
16.254
184.601
401.955
338.135
10.571
0.313
-0.302
-0.208
-0.127
-0.076
-0.055
-0.050
-0.058
-0.068
-0.080
-0.074
-0.059
-0.038
-0.023
-0.014
-0.006
-0.002
0.
0.
0.
0.
0.
0.
0.
0.
0.
0.
0.
0.
0.
0.
0.000
0.001
-0.001
-0.008
-0.017
-0.031
-0.056
-0.086
-0.126
-0.157
-0.160
-0.146
-0.126
-0.107
-0.081
-0.067
-0.064
-0.073
-0.077
-0.086
-0.087
-0.082
-0.079
-0.079
-0.079
-0.089
-0.122
-0.197
-0.064
29.812
10945.830
103184.844
3045.501
-0.776
-0.439
-0.229
-0.124
-0.065
-0.043
-0.034
-0.033
-0.043
-0.059
-0.066
-0.065
-0.051
-0.034
-0.020
-0.011
-0.005
0.
0.
0.
0.
0.
0.
0.
0.
0.
0.
0.
0.
0.
0.
0.
0.
0.001
0.000
0.000
-0.007
-0.015
-0.025
-0.041
-0.057
-0.075
-0.082
-0.081
-0.068
-0.055
-0.041
-0.032
-0.029
-0.030
-0.032
-0.032
-0.035
-0.032
-0.033
-0.036
-0.038
-0.046
-0.074
-0.139
-0.140
11.383
1486.749
1234.462
39.143
-0.549
-0.267
-0.125
-0.064
-0.037
-0.022
-0.018
-0.021
-0.033
-0.044
-0.051
-0.050
-0.040
-0.026
-0.015
-0.007
-0.004
0.
0.
0.
0.
0.
0.
0.
0.
0.
0.
0.
0.
0.
0.
0.
0.
0.
0.001
0.000
-0.001
-0.005
-0.013
-0.019
-0.026
-0.030
-0.035
-0.036
-0.032
-0.023
-0.019
-0.016
-0.015
-0.012
-0.012
-0.013
-0.013
-0.011
-0.011
-0.013
-0.013
-0.021
-0.040
-0.085
-0.129
0.125
3.479
2.493
-0.087
-0.191
-0.110
-0.060
-0.034
-0.018
-0.012
-0.008
-0.014
-0.019
-0.027
-0.032
-0.031
-0.025
-0.017
-0.009
-0.005
-0.002
0.
0.
0.
0.
0.
0.
0.
0.
0.
0.
0.
0.
0.
0.
0.
0.
0.
0.
0.000
0.000
-0.001
-0.004
-0.006
-0.009
-0.013
-0.015
-0.016
-0.014
-0.012
-0.008
-0.007
-0.005
-0.004
-0.004
-0.005
-0.004
-0.005
-0.005
-0.004
-0.007
-0.009
-0.020
-0.039
-0.075
-0.100
-0.111
-0.115
-0.106
-0.082
-0.049
-0.030
-0.017
-0.006
-0.003
-0.002
-0.006
-0.010
-0.014
-0.018
-0.016
-0.013
-0.009
-0.006
-0.002
0.
0.
0.
0.
0.
0.
0.
0.
0.
0.
0.
0.
0.
0.
0.
0.
0.
0.
0.
0.
0.
0.
-0.001
-0.002
-0.003
-0.005
-0.007
-0.007
-0.006
-0.005
-0.003
-0.002
0.
0.
0.
0.001
0.001
0.000
0.000
0.000
-0.004
-0.006
-0.009
-0.018
-0.030
-0.049
-0.059
-0.061
-0.050
-0.035
-0.023
-0.014
-0.008
0.
0.001
-0.002
-0.003
-0.006
-0.007
-0.008
-0.008
-0.007
-0.005
-0.002
0.
0.
0.
0.
0.
0.
0.
0.
0.
0.
0.
0.
0.
0.
0.
0.
0.
0.
0.
0.
0.
0.
0.
0.
0.
0.
0.
-0.002
-0.002
-0.002
-0.001
0.
0.
0.
0.
0.
0.
0.
0.
0.000
0.000
0.
-0.003
-0.006
-0.008
-0.013
-0.018
-0.020
-0.021
-0.019
-0.014
-0.009
-0.003
0.000
0.001
0.
0.000
-0.002
-0.002
-0.003
-0.003
-0.003
-0.002
-0.002
0.
0.
0.
0.
0.
0.
0.
0.
0.
0.
0.
0.
0.
0.
0.
0.
0.
0.
0.
0.
0.
0.
0.
0.
0.
0.
0.
0.
0.
0.
0.
0.
0.
0.
0.
0.
0.
0.
0.
0.
0.
0.
0.
-0.001
0.000
-0.004
-0.006
-0.007
-0.007
-0.008
-0.005
-0.005
0.000
0.000
0.001
0.
0.
0.
0.
0.
0.
0.
0.
0.
0.
0.
0.
0.
0.
0.
0.
0.
0.
0.
0.
0.
0.
0.
0.
0.
0.
0.
0.
0.
0.
0.
0.
0.
0.
0.
0.
0.
0.
0.
0.
0.
0.
0.
0.
0.
0.
0.
0.
0.
0.
0.
0.
0.
0.
0.
-0.001
0.000
0.000
0.000
0.000
0.
0.000
0.000
0.001
0.
0.
0.
0.
0.
0.
0.
0.
0.
0.
0.
0.
0.
0.
0.
0.
0.
0.
0.
0.
0.
0.
0.
0.
0.
0.
0.
0.
0.
0.
0.
0.
0.
0.
0.
0.
0.
0.
0.
0.
0.
0.
0.
0.
0.
0.
0.
0.
0.
0.
0.
0.
0.
0.
0.
0.
0.
0.
-0.001
0.
0.
0.
0.
0.
0.
0.
0.
0.
0.
0.
0.
0.
0.
0.
0.
0.
0.
0.
0.
0.
0.
0.
0.
0.
0.
0.
0.
0.
0.
0.
0.
0.
0.
0.
0.
0.
0.
0.
0.
0.
0.
0.
0.
0.
0.
0.
0.
0.
0.
0.
0.
0.
0.
0.
0.
0.
0.
0.
0.
0.
0.
0.
0.
0.
0.
0.
0.
0.
0.
0.
0.
0.
0.
0.
0.
0.
0.
0.
0.
0.
0.
0.
0.
0.
0.
0.
0.
0.
0.
0.
0.
0.
0.
0.
0.
0.
0.
0.
0.
0.
0.
0.
0.
0.
0.
0.
0.
0.
0.
0.
0.
0.
0.
0.
0.
0.
0.
0.
0.
0.
0.
0.
0.
0.
0.
0.
0.
0.
0.
0.
0.
0.
0.
0.
0.
0.
0.
0.
0.
0.
0.
0.
0.
0.
0.
0.
0.
0.
0.
0.
0.
0.
0.
0.
0.
0.
0.
0.
0.
0.
0.
0.
0.
0.
0.
0.
0.
0.
0.
0.
0.
0.
0.
0.
0.000
-0.002
-0.002
-0.002
-0.001
0.
0.
0.
0.
0.
0.
0.
0.
0.
0.000
0.000
0.000
0.000
0.
0.
0.
0.
0.
0.
0.
0.
0.
0.
0.
0.
0.
0.
0.
0.
0.
0.
0.
0.
0.
0.
0.
0.
0.
0.
0.
0.
0.
0.
0.
0.
0.
0.
0.
0.
0.
0.
0.
0.
0.
0.
0.
0.
0.
0.
-0.002
-0.002
-0.003
-0.003
-0.003
-0.002
-0.002
0.
0.
0.
0.
0.
0.
0.000
-0.002
-0.003
-0.003
-0.002
-0.002
-0.001
0.
0.
0.
0.
0.
0.
0.
0.
0.
0.
0.
0.
0.
0.
0.
0.
0.
0.
0.
0.
0.
0.
0.
0.
0.
0.
0.
0.
0.
0.
0.
0.
0.
0.
0.
0.
0.
0.
0.
0.
0.
0.
0.
0.
-0.002
-0.003
-0.006
-0.007
-0.008
-0.008
-0.006
-0.005
-0.002
0.
0.
0.
-0.001
-0.001
-0.003
-0.004
-0.006
-0.007
-0.007
-0.006
-0.005
-0.003
0.
0.
0.
0.
0.
0.
0.
0.
0.
0.
0.
0.
0.
0.
0.
0.
0.
0.
0.
0.
0.
0.
0.
0.
0.
0.
0.
0.
0.
0.
0.
0.
0.
0.000
0.001
0.001
0.000
0.000
0.000
0.
-0.001
0.001
-0.002
-0.003
-0.007
-0.010
-0.012
-0.015
-0.014
-0.012
-0.009
-0.005
-0.002
0.
0.
-0.001
-0.003
-0.005
-0.008
-0.010
-0.011
-0.014
-0.011
-0.012
-0.010
-0.007
-0.003
-0.001
-0.001
0.
0.
0.
0.
0.
0.
0.
0.
0.
0.
0.
0.
0.
0.
0.
0.
0.
0.
0.
0.
0.
0.
0.
0.
0.
0.
0.
0.
0.001
0.001
-0.001
-0.002
-0.003
-0.003
-0.004
-0.004
-0.003
-0.002
-0.004
-0.007
-0.010
-0.014
-0.020
-0.022
-0.023
-0.019
-0.015
-0.010
-0.006
0.
-0.001
-0.003
-0.004
-0.009
-0.014
-0.019
-0.022
-0.026
-0.028
-0.025
-0.022
-0.016
-0.013
-0.007
-0.004
-0.001
0.
0.
0.
0.
0.
0.
0.
0.
0.
0.
0.
0.
0.
0.
0.
0.
0.
0.
0.
0.
0.
0.
0.
0.
0.
0.
0.001
0.000
-0.002
-0.003
-0.004
-0.006
-0.008
-0.010
-0.009
-0.009
-0.010
-0.012
-0.014
-0.018
-0.022
-0.029
-0.032
-0.031
-0.026
-0.019
-0.014
-0.010
-0.004
-0.001
-0.003
-0.008
-0.013
-0.020
-0.031
-0.038
-0.043
-0.043
-0.042
-0.037
-0.031
-0.022
-0.015
-0.010
-0.006
-0.002
0.
0.
0.
0.
0.
0.
0.
0.
0.
0.
0.
0.
0.
0.
0.
0.
0.
0.
0.
0.
0.
0.
0.
0.
0.001
0.001
-0.004
-0.006
-0.011
-0.017
-0.025
-0.028
-0.030
-0.031
-0.030
-0.031
-0.030
-0.028
-0.031
-0.036
-0.039
-0.041
-0.038
-0.031
-0.027
-0.018
-0.013
-0.010
-0.003
-0.003
-0.011
-0.018
-0.028
-0.041
-0.055
-0.064
-0.070
-0.068
-0.061
-0.051
-0.038
-0.027
-0.019
-0.013
-0.007
-0.001
0.
0.
0.
0.
0.
0.
0.
0.
0.
0.
0.
0.
0.
0.
0.
0.
0.
0.
0.
0.
0.
0.
0.000
-0.002
-0.005
-0.009
-0.018
-0.033
-0.058
-0.080
-0.086
-0.089
-0.089
-0.085
-0.087
-0.093
-0.083
-0.063
-0.053
-0.054
-0.051
-0.048
-0.042
-0.032
-0.023
-0.017
-0.012
-0.006
-0.007
-0.011
-0.020
-0.036
-0.053
-0.074
-0.093
-0.109
-0.114
-0.107
-0.092
-0.075
-0.051
-0.035
-0.023
-0.017
-0.004
-0.002
0.
0.
0.
0.
0.
0.
0.
0.
0.
0.
0.
0.
0.
0.
0.
0.
0.
0.
0.
0.
0.
-0.002
-0.004
-0.013
-0.026
-0.044
-0.097
-0.258
-0.385
-0.233
-0.162
-0.188
-0.214
-0.258
-0.449
-0.369
-0.148
-0.095
-0.078
-0.069
-0.063
-0.052
-0.039
-0.035
-0.026
-0.013
-0.008
-0.008
-0.016
-0.023
-0.041
-0.066
-0.092
-0.126
-0.153
-0.162
-0.165
-0.155
-0.122
-0.086
-0.060
-0.039
-0.026
-0.013
-0.008
-0.002
0.
0.
0.
0.
0.
0.
0.
0.
0.
0.
0.
0.
0.
0.
0.
0.
0.
0.
0.
-0.002
-0.004
-0.013
-0.030
-0.050
-0.095
-0.303
-0.559
0.643
0.876
5.987
1.689
-0.480
-0.458
1.447
0.222
-0.316
-0.155
-0.130
-0.115
-0.096
-0.080
-0.065
-0.051
-0.037
-0.026
-0.015
-0.014
-0.022
-0.033
-0.053
-0.079
-0.117
-0.162
-0.194
-0.198
-0.201
-0.205
-0.180
-0.132
-0.097
-0.068
-0.045
-0.025
-0.016
-0.008
-0.002
0.
0.
0.
0.
0.
0.
0.
0.
0.
0.
0.
0.
0.
0.
0.
0.
0.
-0.002
-0.004
-0.010
-0.027
-0.053
-0.094
-0.166
-0.274
76.155
100193.609
154.350
702.750
85.463
61.659
6.091
225.069
57.065
-0.146
-0.238
-0.264
-0.238
-0.163
-0.128
-0.103
-0.082
-0.062
-0.047
-0.029
-0.022
-0.034
-0.047
-0.062
-0.095
-0.144
-0.213
-0.254
-0.237
-0.250
-0.272
-0.251
-0.208
-0.163
-0.124
-0.083
-0.052
-0.027
-0.015
-0.008
-0.002
0.
0.
0.
0.
0.
0.
0.
0.
0.
0.
0.
0.
0.
0.
0.
0.
-0.002
-0.008
-0.021
-0.044
-0.087
-0.155
-0.247
0.187
272.678
123087.453
47340.270
5845.894
97.353
3059.775
168.980
3.283
1.819
-0.218
-0.386
-0.755
-0.637
-0.322
-0.198
-0.181
-0.148
-0.123
-0.096
-0.068
-0.051
-0.056
-0.063
-0.091
-0.131
-0.190
-0.261
-0.244
-0.214
-0.346
-0.391
-0.375
-0.311
-0.219
-0.175
-0.150
-0.093
-0.051
-0.025
-0.013
-0.005
0.
0.
0.
0.
0.
0.
0.
0.
0.
0.
0.
0.
0.
0.
0.
0.
-0.003
-0.015
-0.034
-0.069
-0.133
-0.230
-0.277
0.996
3559.535
185542.391
11371.518
3853.191
31.458
7.029
3.881
0.465
0.266
4.958
4.027
-0.510
-0.646
-0.377
-0.263
-0.248
-0.302
-0.286
-0.199
-0.144
-0.120
-0.103
-0.104
-0.130
-0.184
-0.245
-0.064
4.492
11.644
1.419
-0.507
-0.500
0.421
7.373
5.469
0.185
-0.167
-0.101
-0.044
-0.019
-0.009
-0.002
0.
0.
0.
0.
0.
0.
0.
0.
0.
0.
0.
0.
0.
0.
0.
-0.008
-0.021
-0.045
-0.094
-0.190
-0.301
1.054
270.348
5308.255
1088.685
248.273
980.780
35.189
2.113
66.503
139.818
31.863
2604.854
1850.475
14.483
-0.472
0.058
1.766
2.056
2.153
-0.166
1.462
0.545
-0.175
-0.184
-0.172
-0.201
-0.267
-0.329
1.581
98.061
420.833
23.982
-0.471
-0.026
31.013
1735.682
894.641
9.520
-0.166
-0.154
-0.074
-0.035
-0.016
-0.004
0.001
0.
0.
0.
0.
0.
0.
0.
0.
0.
0.
0.
0.
0.
-0.002
-0.010
-0.026
-0.057
-0.126
-0.254
-0.351
5.857
6208.460
118677.086
1005.540
27.061
59.265
6.155
27.230
25440.258
100010.945
412.891
100123.477
100015.570
76.308
0.107
16.668
185.938
79.491
17345.611
58.808
1987.676
248.355
1.164
-0.283
-0.284
-0.301
-0.386
-0.447
5.843
706.397
4277.111
82.703
1.718
31.259
872.547
108044.852
8707.174
28.025
-0.165
-0.215
-0.107
-0.054
-0.027
-0.011
-0.005
-0.002
-0.003
-0.003
-0.003
0.
0.
0.
0.
0.
0.
0.
0.
0.
-0.004
-0.013
-0.031
-0.072
-0.152
-0.272
0.696
37.787
2831.712
101608.789
2649.767
1259.506
48772.922
114.087
21.552
11345.957
95876.555
1783.294
86547.547
1639.533
14.105
2.100
73.182
2016.332
239.862
616.939
3421.195
115262.367
17063.896
6.950
-0.376
-0.369
1.550
4.799
0.052
10.762
4431.656
75876.289
266.420
7.060
491.375
102849.016
101126.719
4581.375
11.097
-0.380
-0.299
-0.160
-0.091
-0.058
-0.034
-0.022
-0.017
-0.014
-0.011
-0.008
-0.005
-0.002
0.
0.
0.
0.
0.
0.
0.
-0.004
-0.014
-0.035
-0.082
-0.155
0.612
35.909
2131.111
118725.289
100611.836
209.742
4454.173
100198.602
254.405
7.660
67.835
428.260
795.431
16880.213
286.382
4.506
25.997
25.036
92.432
47.428
70845.883
112529.117
101279.883
392.298
6.218
-0.127
1.370
612.121
10921.288
60.620
4.403
85.910
331.409
1217.504
161.667
403.626
100044.555
1271.131
58.307
0.354
-0.587
-0.416
-0.253
-0.157
-0.100
-0.069
-0.055
-0.046
-0.032
-0.028
-0.018
-0.013
-0.008
-0.005
-0.002
0.
0.
0.
0.
0.
-0.005
-0.013
-0.037
-0.083
-0.106
11.116
5835.004
100970.297
7463.819
1135.014
47.445
62.599
138.819
56.202
87.404
105.438
1045.474
83.732
28.698
4.630
2.513
20.432
10.806
4.909
5.065
562.922
688.114
183.813
47.964
31.269
1.173
5.191
8888.720
103391.586
699.927
74.023
2844.944
18169.141
100677.102
8187.712
48.552
31.014
6.947
2.718
1.114
0.245
-0.124
-0.322
-0.256
-0.181
-0.125
-0.102
-0.092
-0.078
-0.056
-0.043
-0.030
-0.016
-0.010
-0.004
-0.003
-0.002
0.
0.
0.
-0.005
-0.013
-0.032
-0.077
-0.091
12.543
7729.474
104283.617
5981.807
641.446
2.315
56.403
63.722
153.521
48314.160
17.576
48.746
103.428
20.612
0.796
0.613
4.365
11.635
2.980
-0.142
0.587
1.164
1.387
12.395
10.804
0.508
2.634
875.764
100957.227
87031.766
596.890
102907.641
101346.820
102790.898
101238.328
3106.152
6.494
151.490
1223.353
396.496
202.879
49.253
1.637
-0.365
-0.312
-0.226
-0.198
-0.177
-0.152
-0.116
-0.082
-0.058
-0.037
-0.022
-0.012
-0.007
-0.003
-0.002
0.
0.
-0.003
-0.010
-0.024
-0.062
-0.121
0.872
68.609
100122.031
104475.797
3072.688
2.727
92.555
99.567
4.810
61.389
-0.248
345.247
100075.414
1515.321
2.940
1.243
172.123
2409.332
906.533
97.887
-0.014
-0.689
-0.622
-0.218
-0.177
-0.082
0.656
72.448
4562.653
115320.766
1442.942
5248.838
441.198
1086.100
100028.516
1226.937
13.788
8503.698
112527.461
102388.016
101213.844
7356.501
44.767
-0.404
-0.702
-0.395
-0.337
-0.286
-0.248
-0.200
-0.143
-0.101
-0.071
-0.048
-0.026
-0.012
-0.007
-0.004
0.
0.
-0.003
-0.007
-0.018
-0.043
-0.095
-0.126
2.143
122.450
122.010
1.778
-0.136
4.751
5.030
-0.432
-1.221
-0.831
131.906
23888.953
484.682
7.053
3.702
444.238
12945.635
100284.648
7924.429
3.599
0.276
2.460
1.814
-0.440
-0.297
-0.568
1.041
39.290
100208.047
483.004
793.907
67.526
10.443
55.303
12.336
4.410
607.844
10346.007
21974.098
100986.758
6034.464
529.570
0.553
-1.114
-0.575
-0.299
0.400
-0.190
-0.317
-0.241
-0.162
-0.116
-0.085
-0.049
-0.026
-0.013
-0.006
-0.003
0.
-0.002
-0.004
-0.010
-0.027
-0.054
-0.104
-0.126
0.080
0.020
-0.313
-0.432
-0.419
-0.400
-0.577
-0.740
-0.807
0.797
11.231
11.526
303.808
169.810
21.802
125.947
3887.757
1228.594
29.991
247.534
1357.048
826.186
13.963
-0.501
-0.876
0.276
13.213
25.834
14.637
246.177
29.752
-0.363
16.427
380.343
113.494
5.333
18.817
36.737
130.071
41.876
1.753
-0.971
-0.790
1.830
3.002
2.755
0.183
-0.448
-0.355
-0.221
-0.155
-0.126
-0.088
-0.047
-0.025
-0.011
-0.004
0.
0.
-0.003
-0.005
-0.016
-0.027
-0.057
-0.091
-0.120
-0.158
-0.238
-0.497
-0.483
-0.089
-0.288
-0.754
-0.691
1.104
11.107
106.721
100701.953
100888.734
45.272
12.876
3.518
6.168
3701.356
100184.836
103725.180
105247.273
2238.335
5.954
0.026
30.639
667.509
297.089
954.014
2759.871
18.527
37.333
134.025
16895.912
1855.943
8.276
0.481
-0.239
0.762
0.792
-0.700
-1.220
5.067
1035.768
1189.947
67.283
3.402
-0.441
-0.415
0.166
0.136
-0.160
-0.129
-0.076
-0.039
-0.018
-0.009
-0.001
0.
-0.002
-0.003
-0.006
-0.015
-0.026
-0.041
-0.062
-0.084
-0.153
-0.426
-0.438
-0.063
-0.284
-0.797
-0.638
1.255
10.942
33.055
8168.194
2685.737
1018.714
1859.927
26.058
4.775
2604.040
100033.078
7082.410
73822.625
116987.094
170.671
4.907
182.228
14015.186
101244.203
100758.719
16469.258
4007.912
32233.428
1163.768
5306.272
350.890
4.012
0.973
0.047
3.529
4.896
-0.129
-0.919
16.952
21346.172
67323.461
43639.457
93.681
1.124
-0.370
0.944
0.665
-0.174
-0.190
-0.110
-0.058
-0.028
-0.013
-0.005
0.
0.
-0.001
-0.002
-0.006
-0.010
-0.018
-0.027
-0.042
-0.079
-0.169
-0.231
-0.186
-0.356
-0.552
-0.466
0.380
6.795
5.107
11.857
995.946
102509.672
6017.116
56.445
1.237
16.197
114.301
27.950
73.385
6664.984
10.612
3.637
94.747
12739.677
100105.961
9028.767
101153.961
50322.766
118709.141
19142.381
5365.159
248.510
1.923
5.049
11.367
2.363
1.214
0.704
1.661
1.706
141.602
46546.148
148474.797
818.442
6.987
1.726
5.095
1.920
-0.190
-0.235
-0.149
-0.080
-0.038
-0.016
-0.004
0.
0.
0.
-0.001
-0.003
-0.004
-0.007
-0.010
-0.019
-0.034
-0.065
-0.096
-0.117
-0.174
-0.256
-0.317
-0.162
1.152
0.692
17.787
8785.315
101573.047
8603.566
16.178
-0.139
-0.528
8.032
477.521
648.259
12.993
-0.880
-0.895
25.304
65.926
248.906
911.756
110291.664
2747.879
422.222
265.602
35.758
8.126
51.744
1414.027
13813.903
121.770
1.270
67.415
305.020
31.718
41.434
389.282
2442.666
1822.817
672.104
100.244
1856.420
245.694
2.276
-0.265
-0.179
-0.099
-0.053
-0.023
-0.007
0.
0.
0.
0.
0.
0.001
-0.003
-0.004
-0.007
-0.017
-0.027
-0.044
-0.066
-0.097
-0.151
-0.219
-0.298
-0.373
-0.454
22.466
13660.611
6282.916
100.681
0.933
-0.692
0.603
124.916
100166.641
100053.703
217.886
4.192
7.777
1649.215
3185.994
15.037
314.713
62466.809
442.294
6.233
12.762
0.758
25.249
20702.164
134958.125
100221.078
826.892
8.636
1964.697
50109.227
1505.960
23885.217
253.764
7.422
210.152
955.187
614.407
100009.078
4850.658
8.592
-0.267
-0.200
-0.114
-0.062
-0.030
-0.010
0.
0.
0.
0.
0.
0.
0.001
0.001
-0.002
-0.006
-0.011
-0.022
-0.031
-0.054
-0.093
-0.148
-0.222
-0.314
-0.423
0.731
31.288
25.448
1.155
-0.522
-0.614
2.521
781.269
51003.711
31837.945
157.875
215.056
146.666
23310.070
9559.220
168.422
56.377
2039.088
2925.848
97.742
540.200
34.352
31.368
26023.221
106321.984
1908.125
104.938
21.269
271.053
2148.394
4341.889
100000.781
641.768
1.657
2.777
8.168
52.527
1128.337
172.155
1.807
-0.306
-0.209
-0.123
-0.067
-0.034
-0.015
0.
0.
0.
0.
0.
0.
0.000
0.001
-0.001
-0.003
-0.006
-0.009
-0.019
-0.031
-0.056
-0.098
-0.149
-0.215
-0.309
-0.385
-0.333
-0.355
-0.434
-0.551
-0.572
0.496
11459.782
90371.703
231.716
630.452
310.810
1349.971
101123.883
135035.828
5178.614
6566.302
102650.625
101926.953
27113.473
100244.445
787.414
74.653
42879.547
101312.242
7443.531
46536.109
2216.663
88.691
14.961
53.682
245.639
19.183
-0.261
-0.562
-0.473
0.259
2.850
0.933
-0.327
-0.312
-0.206
-0.123
-0.069
-0.034
-0.014
0.
0.
0.
0.
0.
0.
0.
0.
0.001
-0.001
-0.002
-0.001
-0.008
-0.014
-0.032
-0.060
-0.096
-0.135
-0.188
-0.259
-0.318
-0.353
-0.374
-0.403
-0.468
-0.663
12.155
23.979
119.599
140.429
42.506
616.738
2222.281
101298.211
1214.276
101736.094
104002.180
73770.711
100508.344
12896.748
6888.789
423.241
100385.977
17795.861
1965.645
102852.273
7753.841
239.804
9.736
-0.144
0.362
-0.258
-0.444
-0.463
-0.447
-0.387
-0.216
-0.273
-0.324
-0.276
-0.192
-0.112
-0.063
-0.032
-0.014
0.
0.
0.
0.
0.
0.
0.
0.
0.
0.
0.001
0.002
0.001
-0.009
-0.015
-0.034
-0.058
-0.079
-0.114
-0.153
-0.189
-0.226
-0.243
-0.262
-0.315
-0.491
-0.946
0.123
22.037
20.993
1.759
7.603
322.163
441.304
270.931
100820.320
49242.297
405.196
2202.015
392.208
20342.250
66.310
11026.741
100385.109
165.452
480.076
218.071
20.648
0.700
-0.986
-0.595
-0.390
-0.339
-0.326
-0.328
-0.298
-0.170
-0.070
-0.154
-0.220
-0.156
-0.095
-0.051
-0.027
-0.013
0.
0.
0.
0.
0.
0.
0.
0.
0.
0.
0.
0.
0.000
-0.004
-0.010
-0.021
-0.033
-0.054
-0.068
-0.091
-0.115
-0.133
-0.150
-0.167
-0.208
-0.264
-0.343
-0.367
-0.088
-0.158
-0.527
-0.887
-0.965
-0.572
20.364
2161.483
370.626
3.132
2.609
6.139
101.957
2.271
343.397
1966.743
20.551
1.280
1.591
0.244
3.463
-1.065
-0.648
-0.337
-0.263
-0.234
-0.243
-0.234
-0.206
-0.091
-0.129
-0.162
-0.119
-0.073
-0.041
-0.022
-0.011
0.
0.
0.
0.
0.
0.
0.
0.
0.
0.
0.
0.
0.
-0.001
-0.007
-0.012
-0.019
-0.030
-0.038
-0.059
-0.072
-0.089
-0.111
-0.144
-0.179
-0.224
-0.292
-0.380
-0.452
-0.488
-0.518
-0.566
-0.667
-0.621
-0.295
1.303
0.472
-0.403
-0.528
-0.972
-0.962
-0.614
0.823
1.957
-0.222
-0.545
-0.497
-0.095
-0.320
-0.825
-0.482
-0.306
-0.224
-0.183
-0.173
-0.180
-0.169
-0.155
-0.138
-0.116
-0.083
-0.050
-0.028
-0.017
-0.007
0.
0.
0.
0.
0.
0.
0.
0.
0.
0.
0.
0.
0.
0.000
-0.004
-0.008
-0.012
-0.019
-0.025
-0.040
-0.054
-0.071
-0.110
-0.155
-0.201
-0.271
-0.352
-0.419
-0.334
0.534
3.230
2.035
-0.314
-0.563
-0.514
-0.419
-0.351
-0.313
-0.275
-0.283
-0.297
-0.268
-0.253
-0.273
-0.345
-0.463
0.642
13.406
12.058
0.869
-0.336
-0.293
-0.203
-0.153
-0.127
-0.121
-0.117
-0.105
-0.093
-0.075
-0.049
-0.032
-0.020
-0.010
-0.005
0.
0.
0.
0.
0.
0.
0.
0.
0.
0.
0.
0.
-0.001
0.000
-0.002
-0.003
-0.009
-0.012
-0.019
-0.036
-0.061
-0.098
-0.147
-0.213
-0.286
-0.371
-0.395
1.495
22.871
144.408
1024.829
192.201
6.024
-0.556
-0.898
-0.662
-0.375
-0.260
-0.189
-0.148
-0.134
-0.133
-0.139
-0.169
-0.311
-0.696
4.163
77.688
189.468
30.668
0.749
-0.256
-0.188
-0.123
-0.091
-0.076
-0.067
-0.057
-0.048
-0.038
-0.028
-0.019
-0.011
-0.005
0.
0.
0.
0.
0.
0.
0.
0.
0.
0.
0.
0.
0.
0.
0.000
-0.002
-0.003
-0.004
-0.008
-0.024
-0.047
-0.083
-0.153
-0.230
-0.305
-0.348
-0.465
0.324
62.320
17013.895
59633.195
101014.547
3807.838
47.158
33.799
11.707
-0.936
-0.481
-0.299
-0.199
-0.139
-0.102
-0.082
-0.084
-0.115
-0.378
-0.304
30874.301
56210.961
13172.474
404.755
12.459
-0.037
-0.164
-0.101
-0.066
-0.049
-0.036
-0.030
-0.025
-0.019
-0.015
-0.010
-0.005
-0.002
0.
0.
0.
0.
0.
0.
0.
0.
0.
0.
0.
0.
-0.002
-0.003
-0.004
-0.005
-0.006
-0.008
-0.012
-0.032
-0.064
-0.138
-0.219
-0.257
1.900
25.153
8.304
1.275
162.895
100520.672
102642.219
100373.727
837.264
7501.670
23537.184
1338.552
9.757
1.731
-0.282
-0.249
-0.165
-0.116
-0.080
-0.072
-0.092
-0.246
-0.105
1406.195
101255.414
107987.242
129.573
12.260
0.009
-0.131
-0.079
-0.045
-0.031
-0.021
-0.015
-0.013
-0.008
-0.006
-0.005
-0.002
0.
0.
0.
0.
0.
0.
0.
0.
0.
0.
0.
0.
-0.003
-0.005
-0.006
-0.009
-0.012
-0.012
-0.013
-0.023
-0.043
-0.095
-0.178
0.408
12.994
214.720
100106.594
3181.829
14.963
24.197
405.310
568.695
53.381
136.024
38344.676
126385.281
651.434
2864.908
198.528
1.339
-0.333
-0.234
-0.159
-0.113
-0.086
-0.079
-0.119
-0.140
5.453
614.066
20070.250
4.697
0.319
-0.142
-0.103
-0.051
-0.029
-0.017
-0.007
-0.007
-0.004
-0.003
-0.002
0.
0.
0.
0.
0.
0.
0.
0.
0.
0.
0.
0.
-0.002
-0.005
-0.007
-0.013
-0.022
-0.029
-0.029
-0.032
-0.032
-0.039
-0.063
-0.134
-0.124
40.944
30221.240
104430.109
200025.531
5409.046
629.552
10333.281
480.853
4.815
2.048
813.762
16257.422
20792.186
1005.734
100123.977
1714.880
4.542
-0.433
-0.346
-0.249
-0.186
-0.128
-0.095
-0.095
-0.112
-0.091
0.188
0.044
-0.467
-0.199
-0.110
-0.062
-0.031
-0.016
-0.006
-0.003
0.000
0.001
0.
0.
0.
0.
0.
0.
0.
0.
0.
0.
0.
0.
0.
-0.002
-0.005
-0.010
-0.017
-0.029
-0.043
-0.055
-0.067
-0.067
-0.059
-0.066
-0.094
-0.179
-0.074
105.440
100065.039
148796.000
100931.977
544.196
3475.244
100091.250
12967.689
213.449
31.906
105.217
631.421
148.927
2844.349
68420.742
514.048
2.549
-0.579
-0.477
-0.376
-0.297
-0.221
-0.144
-0.102
-0.092
-0.111
-0.180
-0.282
-0.190
-0.099
-0.056
-0.032
-0.017
-0.009
-0.002
-0.002
0.000
0.
0.
0.
0.
0.
0.
0.
0.
0.
0.
0.
0.
0.
-0.002
-0.003
-0.007
-0.019
-0.036
-0.055
-0.080
-0.112
-0.119
-0.119
-0.110
-0.101
-0.128
-0.201
-0.026
19.886
433.238
370.888
1119.468
303.331
147.600
4149.416
18719.299
100414.031
7047.519
21.075
20.101
2584.340
100895.289
34563.379
273.543
2.142
-0.692
-0.542
-0.357
-0.364
-0.328
-0.236
-0.148
-0.093
-0.075
-0.065
-0.064
-0.052
-0.039
-0.026
-0.017
-0.011
-0.007
-0.002
-0.001
-0.001
0.
0.
0.
0.
0.
0.
0.
0.
0.
0.
0.
0.
-0.002
-0.002
-0.005
-0.019
-0.032
-0.056
-0.092
-0.139
-0.158
-0.085
-0.051
-0.148
-0.149
-0.160
-0.206
0.454
100.646
10294.420
2111.247
6412.693
95.009
2.750
55.064
2203.068
101224.305
20860.156
323.621
25.936
703.597
154164.422
15518.788
55.905
0.468
-0.331
3.998
8.618
1.963
-0.205
-0.296
-0.210
-0.123
-0.068
-0.043
-0.029
-0.021
-0.017
-0.011
-0.007
-0.006
-0.003
-0.001
-0.001
-0.001
0.
0.
0.
0.
0.
0.
0.
0.
0.
0.
0.
0.
-0.002
-0.003
-0.011
-0.028
-0.048
-0.083
-0.144
-0.205
-0.069
3.514
5.453
0.192
-0.193
-0.187
-0.212
-0.044
15.915
306.468
136.605
146.155
21.277
-0.022
0.736
48.442
5588.376
100714.633
507.469
54.081
9035.242
148466.531
35199.238
43.308
-0.177
26.370
1224.499
588.653
48.016
3.886
-0.232
-0.239
-0.151
-0.085
-0.044
-0.023
-0.011
-0.008
-0.006
-0.006
-0.004
-0.001
-0.001
0.000
-0.001
0.
0.
0.
0.
0.
0.
0.
0.
0.
0.
0.
0.
-0.001
-0.003
-0.016
-0.034
-0.063
-0.118
-0.202
-0.255
0.151
12.200
20.508
0.808
-0.253
-0.211
-0.213
-0.258
0.010
1.628
14.004
3188.013
1980.783
7.563
2.093
47.968
100051.836
24093.207
30.414
45.629
43457.832
100236.492
348.854
2.819
0.340
510.523
100015.969
100212.680
1025.538
43.178
0.176
-0.259
-0.166
-0.093
-0.049
-0.026
-0.017
-0.011
-0.007
-0.007
-0.005
-0.005
-0.002
-0.001
0.
0.000
0.
0.
0.
0.
0.
0.
0.
0.
0.
0.
0.
-0.002
-0.005
-0.019
-0.039
-0.080
-0.190
-0.336
0.092
3.459
44.772
21.467
0.314
-0.315
-0.260
-0.230
-0.261
-0.345
-0.386
12.750
3870.572
2378.810
8.628
8.061
10.632
167.326
102.255
68.520
47.746
118.995
246.378
10.230
-0.731
-0.232
114.546
29377.482
5674.939
372.804
24.218
-0.013
-0.279
-0.182
-0.100
-0.060
-0.035
-0.028
-0.023
-0.017
-0.012
-0.013
-0.010
-0.006
-0.002
0.000
0.
0.
0.
0.
0.
0.
0.
0.
0.
0.
0.
0.000
-0.002
-0.006
-0.017
-0.041
-0.101
-0.499
0.486
22.624
66.025
38285.074
4277.456
5.704
-0.384
-0.340
-0.289
-0.290
-0.322
-0.394
0.107
11.675
9.533
1.196
15.740
90.078
26.069
152.641
100032.672
21809.701
849.177
10.981
-0.624
-0.721
1.110
4.411
19.623
13.045
5.147
0.536
-0.385
-0.287
-0.195
-0.127
-0.083
-0.058
-0.047
-0.042
-0.039
-0.035
-0.028
-0.022
-0.013
-0.007
-0.002
0.000
0.000
0.
0.
0.
0.
0.
0.
0.
0.
0.
0.000
-0.001
-0.006
-0.014
-0.036
-0.102
-0.586
4.184
163.108
40.115
5819.338
1133.359
3.344
-0.257
-0.106
-0.274
-0.338
-0.338
-0.372
-0.478
-0.574
0.064
48.885
259.686
154.073
38.144
270.756
100414.180
131477.938
100297.922
126.632
0.103
0.571
28.222
56.646
3.781
-0.620
-0.646
-0.551
-0.421
-0.357
-0.326
-0.214
-0.138
-0.094
-0.071
-0.068
-0.073
-0.079
-0.062
-0.042
-0.026
-0.016
-0.006
-0.002
0.000
0.
0.
0.
0.
0.
0.
0.
0.
0.
0.
0.001
-0.004
-0.011
-0.028
-0.067
-0.278
-0.482
0.042
1.210
8.089
4.718
14.904
19.569
15.377
3.209
-0.313
-0.419
-0.397
-0.460
-0.549
6.942
9136.343
104858.766
452.178
5.331
38.060
242.282
26754.412
107115.781
2103.558
32.883
9.845
284.039
192.322
6.298
-0.704
-0.682
-0.609
-0.550
-0.873
-0.742
-0.470
-0.196
-0.148
-0.110
-0.104
-0.131
-0.170
-0.126
-0.073
-0.044
-0.024
-0.013
-0.003
0.000
0.
0.
0.
0.
0.
0.
0.
0.
0.
0.
0.001
-0.001
-0.007
-0.018
-0.040
-0.087
-0.177
-0.222
-0.247
-0.236
18.973
8122.434
7995.197
12646.563
231.482
1.534
-0.904
-0.572
-0.457
-0.418
8.313
1482.142
35894.207
355.033
1.583
3.466
80.654
7979.267
102837.789
100651.070
613.111
26.638
1702.877
758.916
8.615
-0.319
-0.498
-0.652
-0.701
-0.118
48.163
2.163
-0.055
-0.170
-0.146
-0.136
-0.162
-0.192
-0.138
-0.086
-0.063
-0.036
-0.018
-0.008
-0.002
0.000
0.
0.
0.
0.
0.
0.
0.
0.
0.
0.001
0.001
-0.001
-0.008
-0.020
-0.044
-0.082
-0.138
-0.219
-0.240
24.752
15235.859
30587.248
101545.727
2646.157
406.073
10.882
-0.882
-0.479
-0.310
15.363
731.686
804.114
171.677
14.414
15.148
14.049
154.398
212.207
1638.921
41.012
3.835
55.807
38.942
155.096
48.611
1.249
2.581
2.165
8.271
525.530
361.853
1.768
-0.227
-0.166
-0.155
-0.157
-0.150
-0.123
-0.102
-0.076
-0.044
-0.023
-0.009
-0.004
-0.001
0.
0.
0.
0.
0.
0.
0.
0.
0.
0.
0.001
0.001
-0.002
-0.009
-0.022
-0.047
-0.081
-0.156
-0.320
0.867
33.602
377.106
10221.612
2194.389
101243.758
635.472
-0.535
-0.457
-0.379
4.194
198.557
54141.922
10333.633
352.195
1359.129
16.566
1.290
1.030
1.069
-0.166
-0.286
0.216
41.213
9820.601
1223.350
58.815
965.402
793.854
15.909
1277.036
100165.102
13.667
-0.374
-0.170
-0.159
-0.170
-0.169
-0.154
-0.121
-0.087
-0.049
-0.025
-0.012
-0.004
-0.001
0.
0.
0.
0.
0.
0.
0.
0.
0.
0.
0.000
0.001
0.000
-0.005
-0.010
-0.029
-0.056
-0.107
-0.224
-0.351
1.135
56.319
1160.512
1286.477
1971.673
26.655
0.104
-0.365
-0.359
0.048
32.028
2015.589
777.132
117.327
314.653
7.200
1.395
0.875
-0.704
-0.841
-0.568
-0.566
6.719
276.922
2662.437
787.458
8091.455
6431.677
12.420
7.408
35.629
-0.284
-0.311
-0.151
-0.151
-0.175
-0.185
-0.167
-0.137
-0.090
-0.049
-0.026
-0.013
-0.004
0.
0.
0.
0.
0.
0.
0.
0.
0.
0.
0.
0.
0.
0.001
0.000
-0.006
-0.017
-0.038
-0.073
-0.142
-0.235
-0.037
4.506
10.857
21.856
94.869
23.630
0.391
-0.279
-0.271
-0.253
0.515
6.146
4.795
1.882
1.290
-0.288
1.016
0.694
-0.658
-0.757
-0.461
0.219
64.086
1717.037
101147.461
68687.625
101.411
34.579
0.450
-0.276
-0.328
-0.299
-0.154
-0.121
-0.139
-0.170
-0.180
-0.167
-0.137
-0.090
-0.049
-0.024
-0.013
-0.005
0.
0.
0.
0.
0.
0.
0.
0.
0.
0.
0.
0.
0.
0.000
0.000
-0.002
-0.008
-0.019
-0.046
-0.086
-0.149
-0.208
-0.213
-0.182
0.944
5.813
2.233
-0.116
-0.203
-0.173
-0.171
-0.192
-0.188
-0.209
-0.249
-0.343
-0.388
-0.146
-0.190
-0.455
-0.345
-0.314
2.887
1446.738
100198.391
18419.381
2225.694
11.242
-0.199
-0.324
-0.226
-0.158
-0.116
-0.089
-0.094
-0.128
-0.159
-0.161
-0.148
-0.131
-0.088
-0.045
-0.023
-0.012
-0.005
0.
0.
0.
0.
0.
0.
0.
0.
0.
0.
0.
0.
0.
0.
0.001
0.000
-0.004
-0.010
-0.024
-0.045
-0.081
-0.128
-0.175
-0.209
-0.200
-0.109
-0.143
-0.162
-0.133
-0.103
-0.096
-0.106
-0.126
-0.139
-0.144
-0.150
-0.144
-0.123
-0.126
-0.147
-0.178
-0.220
1.247
242.523
107029.953
46258.844
181.790
-0.098
-0.366
-0.223
-0.126
-0.082
-0.057
-0.056
-0.071
-0.107
-0.135
-0.137
-0.128
-0.110
-0.076
-0.040
-0.020
-0.008
-0.004
0.
0.
0.
0.
0.
0.
0.
0.
0.
0.
0.
0.
0.
0.
0.000
0.001
-0.002
-0.006
-0.010
-0.024
-0.039
-0.061
-0.085
-0.107
-0.118
-0.114
-0.103
-0.093
-0.074
-0.057
-0.050
-0.052
-0.053
-0.052
-0.052
-0.052
-0.055
-0.061
-0.060
-0.068
-0.100
-0.158
-0.050
27.347
13592.431
3539.339
7.642
-0.321
-0.229
-0.116
-0.066
-0.041
-0.032
-0.029
-0.048
-0.075
-0.106
-0.107
-0.101
-0.085
-0.059
-0.031
-0.015
-0.006
-0.003
0.
0.
0.
0.
0.
0.
0.
0.
0.
0.
0.
0.
0.
0.
0.
0.001
0.001
-0.001
-0.003
-0.008
-0.018
-0.028
-0.038
-0.049
-0.055
-0.055
-0.051
-0.038
-0.029
-0.024
-0.022
-0.019
-0.018
-0.017
-0.020
-0.019
-0.019
-0.023
-0.024
-0.030
-0.051
-0.103
-0.141
0.335
7.616
5.130
0.002
-0.174
-0.110
-0.060
-0.032
-0.022
-0.014
-0.017
-0.027
-0.044
-0.065
-0.078
-0.074
-0.060
-0.037
-0.019
-0.009
-0.005
0.
0.
0.
0.
0.
0.
0.
0.
0.
0.
0.
0.
0.
0.
0.
0.
0.
0.000
0.001
0.000
-0.002
-0.006
-0.010
-0.014
-0.017
-0.020
-0.021
-0.020
-0.017
-0.011
-0.010
-0.009
-0.006
-0.004
-0.006
-0.007
-0.008
-0.007
-0.007
-0.009
-0.015
-0.025
-0.050
-0.090
-0.117
-0.122
-0.126
-0.115
-0.087
-0.051
-0.030
-0.019
-0.011
-0.004
-0.008
-0.014
-0.023
-0.032
-0.038
-0.038
-0.030
-0.018
-0.010
-0.006
-0.002
0.
0.
0.
0.
0.
0.
0.
0.
0.
0.
0.
0.
0.
0.
0.
0.
0.
0.
0.
0.
0.000
-0.001
-0.002
-0.006
-0.009
-0.010
-0.011
-0.008
-0.007
-0.006
-0.004
-0.001
-0.001
-0.002
-0.002
-0.001
0.000
-0.001
0.000
-0.006
-0.008
-0.014
-0.022
-0.037
-0.056
-0.069
-0.068
-0.055
-0.038
-0.024
-0.013
-0.009
0.000
-0.001
-0.003
-0.007
-0.010
-0.013
-0.016
-0.015
-0.013
-0.009
-0.006
-0.002
0.
0.
0.
0.
0.
0.
0.
0.
0.
0.
0.
0.
0.
0.
0.
0.
0.
0.
0.
0.
0.
0.
0.
0.
0.
-0.002
-0.002
-0.003
-0.003
-0.003
-0.002
0.
0.
0.
0.
0.
0.
0.001
0.000
0.000
0.000
-0.004
-0.006
-0.010
-0.015
-0.021
-0.023
-0.022
-0.018
-0.013
-0.009
-0.006
0.000
0.001
0.
-0.002
-0.002
-0.004
-0.005
-0.007
-0.007
-0.006
-0.003
-0.002
0.
0.
0.
0.
0.
0.
0.
0.
0.
0.
0.
0.
0.
0.
0.
0.
0.
0.
0.
0.
0.
0.
0.
0.
0.
0.
0.
0.
0.
0.
0.
0.
0.
0.
0.
0.
0.
0.
0.
0.
0.
0.
-0.001
-0.002
-0.005
-0.007
-0.008
-0.010
-0.009
-0.008
-0.005
-0.001
0.000
0.001
0.
0.
0.
0.000
-0.002
-0.002
-0.002
-0.002
-0.002
0.
0.
0.
0.
0.
0.
0.
0.
0.
0.
0.
0.
0.
0.
0.
0.
0.
0.
0.
0.
0.
0.
0.
0.
0.
0.
0.
0.
0.
0.
0.
0.
0.
0.
0.
0.
0.
0.
0.
0.
0.
0.
0.
0.
0.
0.
-0.001
-0.002
-0.004
-0.004
-0.004
0.
0.
0.000
0.001
0.
0.
0.
0.
0.
0.
0.
0.
0.
0.
0.
0.
0.
0.
0.
0.
0.
0.
0.
0.
0.
0.
0.
0.
0.
0.
0.
0.
0.
0.
0.
0.
0.
0.
0.
0.
0.
0.
0.
0.
0.
0.
0.
0.
0.
0.
0.
0.
0.
0.
0.
0.
0.
0.
0.
0.
0.
0.
-0.001
0.
0.
0.
0.
0.
0.
0.
0.
0.
0.
0.
0.
0.
0.
0.
0.
0.
0.
0.
0.
0.
0.
0.
0.
0.
0.
0.
0.
0.
0.
0.
0.
0.
0.
0.
0.
0.
0.
0.
0.
0.
0.
0.
0.
0.
0.
0.
0.
0.
0.
0.
0.
0.
0.
0.
0.
0.
0.
0.
0.
0.
0.
0.
0.
0.
0.
0.
0.
0.
0.
0.
0.
0.
0.
0.
0.
0.
0.
0.
0.
0.
0.
0.
0.
0.
0.
0.
0.
0.
0.
0.
0.
0.
0.
0.
0.
0.
0.
0.
0.
0.
0.
0.
0.
0.
0.
0.
0.
0.
0.
0.000
0.000
-0.001
0.
0.
0.
0.
0.
0.
0.
0.
0.
0.
0.
0.000
0.001
0.001
0.000
0.
0.
0.
0.
0.
0.
0.
0.
0.
0.
0.
0.
0.
0.
0.
0.
0.
0.
0.
0.
0.
0.
0.
0.
0.
0.
0.
0.
0.
0.
0.
0.
0.
0.
0.
0.
0.
0.
0.
0.
0.
0.
0.
0.
0.
0.
-0.002
-0.002
-0.003
-0.003
-0.003
-0.002
-0.002
0.
0.
0.
0.
0.
0.
0.000
-0.001
-0.002
-0.002
-0.002
-0.001
0.000
0.000
0.
0.
0.
0.
0.
0.
0.
0.
0.
0.
0.
0.
0.
0.
0.
0.
0.
0.
0.
0.
0.
0.
0.
0.
0.
0.
0.
0.
0.
0.
0.
0.
0.
0.
0.
0.
0.
0.
0.
0.
0.
0.
0.
-0.002
-0.003
-0.005
-0.008
-0.008
-0.008
-0.007
-0.005
-0.002
0.
0.
0.
0.
0.000
-0.003
-0.003
-0.004
-0.006
-0.006
-0.005
-0.004
-0.001
0.000
0.000
0.
0.
0.
0.
0.
0.
0.
0.
0.
0.
0.
0.
0.
0.
0.
0.
0.
0.
0.
0.
0.
0.
0.
0.
0.
0.
0.
0.
0.
0.
0.
0.
0.
0.
0.
0.
0.
0.
0.
0.
-0.002
-0.003
-0.008
-0.012
-0.015
-0.018
-0.017
-0.014
-0.011
-0.007
-0.002
0.
0.
-0.001
-0.003
-0.005
-0.008
-0.010
-0.011
-0.012
-0.010
-0.010
-0.008
-0.005
-0.001
0.000
-0.001
0.
0.
0.
0.
0.
0.
0.
0.
0.
0.
0.
0.
0.
0.
0.
0.
0.
0.
0.
0.
0.
0.
0.
0.
0.
0.
0.
0.
0.
0.
0.001
0.001
0.001
0.000
0.000
0.000
0.
0.000
-0.003
-0.008
-0.014
-0.024
-0.031
-0.035
-0.034
-0.028
-0.020
-0.014
-0.007
-0.002
-0.001
-0.003
-0.005
-0.010
-0.016
-0.021
-0.025
-0.026
-0.026
-0.023
-0.020
-0.015
-0.011
-0.005
-0.003
-0.001
0.
0.
0.
0.
0.
0.
0.
0.
0.
0.
0.
0.
0.
0.
0.
0.
0.
0.
0.
0.
0.
0.
0.
0.
0.
0.
0.
0.001
0.001
-0.001
-0.001
-0.003
-0.003
-0.003
-0.003
-0.001
-0.005
-0.011
-0.015
-0.026
-0.040
-0.056
-0.061
-0.056
-0.044
-0.031
-0.020
-0.013
-0.009
-0.001
-0.004
-0.010
-0.017
-0.027
-0.040
-0.050
-0.054
-0.052
-0.045
-0.037
-0.029
-0.021
-0.016
-0.011
-0.006
-0.001
0.
0.
0.
0.
0.
0.
0.
0.
0.
0.
0.
0.
0.
0.
0.
0.
0.
0.
0.
0.
0.
0.
0.
0.
0.
0.001
0.000
0.000
-0.003
-0.003
-0.005
-0.006
-0.008
-0.008
-0.011
-0.016
-0.020
-0.028
-0.042
-0.068
-0.084
-0.090
-0.084
-0.064
-0.044
-0.030
-0.020
-0.014
-0.010
-0.006
-0.015
-0.025
-0.044
-0.066
-0.084
-0.092
-0.088
-0.076
-0.064
-0.054
-0.043
-0.030
-0.021
-0.013
-0.008
-0.001
0.
0.
0.
0.
0.
0.
0.
0.
0.
0.
0.
0.
0.
0.
0.
0.
0.
0.
0.
0.
0.
0.
0.
0.001
-0.001
-0.004
-0.006
-0.008
-0.015
-0.019
-0.024
-0.027
-0.030
-0.034
-0.041
-0.045
-0.053
-0.068
-0.086
-0.105
-0.111
-0.103
-0.085
-0.061
-0.041
-0.028
-0.022
-0.015
-0.015
-0.021
-0.035
-0.064
-0.094
-0.124
-0.141
-0.143
-0.137
-0.122
-0.098
-0.074
-0.054
-0.034
-0.023
-0.014
-0.007
0.
0.
0.
0.
0.
0.
0.
0.
0.
0.
0.
0.
0.
0.
0.
0.
0.
0.
0.
0.
0.
0.
-0.001
-0.002
-0.004
-0.011
-0.020
-0.033
-0.052
-0.069
-0.075
-0.078
-0.081
-0.094
-0.109
-0.113
-0.106
-0.110
-0.109
-0.122
-0.124
-0.117
-0.098
-0.076
-0.055
-0.038
-0.025
-0.022
-0.020
-0.027
-0.049
-0.077
-0.124
-0.164
-0.192
-0.210
-0.208
-0.197
-0.179
-0.138
-0.097
-0.058
-0.039
-0.023
-0.012
-0.005
0.
0.
0.
0.
0.
0.
0.
0.
0.
0.
0.
0.
0.
0.
0.
0.
0.
0.
0.
0.
-0.002
-0.002
-0.005
-0.016
-0.028
-0.045
-0.091
-0.235
-0.349
-0.232
-0.186
-0.197
-0.201
-0.202
-0.103
-0.102
-0.164
-0.158
-0.148
-0.148
-0.137
-0.118
-0.093
-0.072
-0.052
-0.038
-0.027
-0.024
-0.035
-0.055
-0.090
-0.139
-0.198
-0.245
-0.259
-0.112
-0.117
-0.225
-0.207
-0.153
-0.100
-0.062
-0.041
-0.024
-0.012
-0.002
0.
0.
0.
0.
0.
0.
0.
0.
0.
0.
0.
0.
0.
0.
0.
0.
0.
0.
0.
-0.003
-0.007
-0.015
-0.031
-0.056
-0.099
-0.295
-0.722
-0.611
-0.391
-0.202
-0.210
0.346
1.940
152.873
38.507
0.580
-0.242
-0.226
-0.214
-0.187
-0.157
-0.125
-0.090
-0.066
-0.051
-0.037
-0.036
-0.043
-0.065
-0.095
-0.148
-0.226
-0.289
0.037
6.110
5.413
0.006
-0.247
-0.208
-0.150
-0.098
-0.062
-0.038
-0.020
-0.009
-0.003
0.
0.
0.
0.
0.
0.
0.
0.
0.
0.
0.
0.
0.
0.
0.
0.
0.
-0.002
-0.005
-0.012
-0.032
-0.061
-0.101
-0.170
-0.399
5.353
1289.057
8.582
1.906
6.440
879.798
150.254
103379.078
28550.871
8.767
-0.395
-0.525
-0.411
-0.237
-0.200
-0.166
-0.125
-0.093
-0.070
-0.056
-0.055
-0.057
-0.078
-0.113
-0.165
-0.256
-0.339
0.369
17.747
15.613
0.266
-0.309
-0.293
-0.221
-0.158
-0.109
-0.064
-0.032
-0.016
-0.010
-0.003
0.
0.
0.
0.
0.
0.
0.
0.
0.
0.
0.
0.
0.
0.
0.
0.
-0.003
-0.009
-0.027
-0.051
-0.096
-0.152
-0.111
0.009
17.932
1476.338
254.905
14.892
92.987
185509.469
9266.778
1119.482
585.807
4.845
-0.727
-0.691
5.290
1.059
-0.155
-0.229
-0.186
-0.149
-0.122
-0.101
-0.082
-0.085
-0.105
-0.141
-0.209
-0.303
-0.369
0.066
1.783
1.032
-0.411
-0.476
-0.395
-0.240
-0.175
-0.169
-0.110
-0.058
-0.027
-0.014
-0.004
0.
0.
0.
0.
0.
0.
0.
0.
0.
0.
0.
0.
0.
0.
0.
-0.002
-0.003
-0.017
-0.037
-0.077
-0.136
0.081
5.694
12.429
25.169
821.547
111.051
11.566
29.559
1940.524
521.824
32.401
5.172
4.231
3.193
12.217
1287.944
12.971
0.282
-0.433
-0.352
-0.293
-0.219
-0.184
-0.159
-0.136
-0.150
-0.181
-0.261
-0.340
0.959
66.987
264.891
17.002
-0.342
-0.460
1.505
18.326
13.263
0.532
-0.184
-0.111
-0.049
-0.022
-0.010
-0.003
0.
0.
0.
0.
0.
0.
0.
0.
0.
0.
0.
0.
0.
0.
-0.002
-0.007
-0.022
-0.049
-0.101
-0.184
0.923
45.543
142.783
75.957
59.803
7.457
1.640
-0.093
4.756
54.054
100.527
26.903
1702.215
1222.658
12.451
6.134
5.137
-0.194
-0.690
-0.766
-0.650
-0.019
-0.144
-0.236
-0.235
-0.219
-0.259
-0.346
-0.355
15.230
16883.178
100041.945
827.825
3.644
21.765
111.907
25498.002
8492.434
24.300
-0.138
-0.171
-0.084
-0.040
-0.017
-0.003
-0.001
-0.002
-0.002
-0.002
0.
0.
0.
0.
0.
0.
0.
0.
0.
0.
-0.003
-0.010
-0.029
-0.059
-0.126
-0.249
0.161
15.310
583.877
32727.400
13119.401
131.013
9.428
0.261
20.869
11342.788
95726.422
508.313
100334.852
95595.672
62.830
-0.111
-0.128
0.309
-0.123
0.581
18.505
53.925
11.230
0.066
-0.339
-0.360
-0.384
-0.471
-0.456
20.261
8706.213
148460.125
651.407
590.156
102115.930
1162.432
101828.102
100056.586
72.175
-0.088
-0.241
-0.124
-0.063
-0.034
-0.017
-0.012
-0.009
-0.010
-0.006
-0.006
-0.004
0.
0.
0.
0.
0.
0.
0.
0.
-0.002
-0.011
-0.031
-0.068
-0.148
-0.278
-0.272
9.202
2896.591
101470.672
12838.472
1232.867
5488.815
57.393
23.733
5922.751
134975.750
105961.703
101091.055
3089.345
13.248
-0.542
0.114
2.377
3.610
242.945
6656.184
54565.703
417.163
8.013
-0.299
-0.501
0.521
2.091
-0.239
24.437
54112.066
102376.977
67799.172
458.503
42131.695
398.678
1332.101
502.587
7.859
-0.394
-0.328
-0.178
-0.101
-0.063
-0.041
-0.031
-0.022
-0.018
-0.016
-0.013
-0.007
-0.005
-0.002
0.
0.
0.
0.
0.
0.
-0.004
-0.011
-0.034
-0.075
-0.152
-0.170
1.931
32.554
21251.262
61913.301
413.896
101201.875
123935.656
290.119
760.936
2225.267
91881.227
78436.219
100086.758
962.297
2.182
-0.536
1.933
2.987
22.211
43186.848
101419.227
110337.500
8316.324
245.524
5.227
0.762
166.909
1362.010
26.448
3.119
218.703
3202.075
137810.547
6548.791
27.623
85.851
35.999
10.052
0.013
-0.608
-0.434
-0.273
-0.168
-0.114
-0.078
-0.064
-0.056
-0.048
-0.039
-0.028
-0.020
-0.014
-0.008
-0.004
-0.002
0.
0.
0.
0.
-0.005
-0.011
-0.033
-0.076
-0.144
0.802
37.769
131.342
1113.238
100453.531
42.825
4560.701
14395.173
20155.766
103738.109
16282.153
100166.320
5365.964
86.437
8.401
-0.756
-0.607
2.442
3.019
3.690
438.008
638.273
746.374
60822.746
38934.781
53.343
16.040
1352.601
42700.152
575.780
8.083
32.698
808.107
102718.172
55053.809
54.374
1.914
3.256
3.738
0.967
0.107
-0.087
-0.321
-0.269
-0.196
-0.154
-0.135
-0.128
-0.107
-0.081
-0.060
-0.045
-0.028
-0.018
-0.006
-0.003
-0.002
0.
0.
0.
-0.003
-0.009
-0.027
-0.069
-0.132
0.899
43.500
169.257
41.471
3.720
43.082
18737.299
24089.293
12011.030
152691.484
266.017
1745.496
5845.624
699.586
5.313
-0.457
9.285
45.139
7.542
-0.333
0.316
1.405
25.755
2607.925
2026.395
85.957
122.571
1925.360
104955.500
15445.898
31.083
4572.981
392.184
1105.398
739.104
49.819
2.279
176.361
1397.200
170.359
123.951
98.676
3.602
-0.347
-0.341
-0.291
-0.261
-0.233
-0.205
-0.165
-0.113
-0.076
-0.052
-0.036
-0.019
-0.010
-0.004
-0.002
0.
0.
-0.003
-0.008
-0.020
-0.058
-0.112
-0.034
4.106
102.369
105.565
1.738
75.774
100001.375
100016.977
112.780
169.667
3.986
609.778
200031.906
16230.754
55.067
21.672
2022.913
100016.211
1267.556
40.306
-0.453
-0.836
-0.055
7.590
16.006
151.056
96.329
2100.404
23318.764
744.871
27.827
1134.790
30.987
27.330
153.549
21.157
12.138
9489.980
131457.453
5149.909
102018.406
100104.664
115.236
-0.220
-0.586
-0.496
-0.208
0.494
-0.113
-0.268
-0.208
-0.139
-0.097
-0.065
-0.038
-0.018
-0.008
-0.004
-0.002
0.
-0.003
-0.006
-0.018
-0.040
-0.088
-0.136
0.074
4.208
4.346
-0.177
3.997
139.624
149.700
4.462
-0.774
0.176
127.623
13069.023
649.880
9914.719
1088.992
9803.969
100833.016
66619.102
1368.179
1.440
0.003
2.548
1.502
9.331
343.764
76.247
32.544
89.971
178.241
2.543
-0.690
-0.796
0.120
3.370
6.009
6.671
635.299
10691.700
941.882
101000.938
100084.883
122.940
-0.470
-0.765
-0.451
16.554
194.090
16.567
-0.231
-0.311
-0.210
-0.142
-0.102
-0.070
-0.036
-0.018
-0.008
-0.003
0.
-0.002
-0.003
-0.012
-0.025
-0.053
-0.100
-0.142
-0.161
-0.236
-0.398
-0.555
0.505
4.195
2.070
-0.511
0.106
3.325
18.553
19.063
89918.922
3537.073
1305.541
2860.421
36428.613
76717.836
4.817
37.939
626.222
436.237
18.387
11.645
3.549
5.460
1047.604
4731.987
20.719
-0.765
-0.730
-0.327
75.676
6395.303
959.483
10.200
16.438
15.284
115.459
118.345
4.041
-0.881
-0.714
3.145
127.586
5802.742
123.241
0.062
-0.256
0.866
0.635
-0.079
-0.103
-0.063
-0.028
-0.013
-0.006
-0.002
0.
-0.003
-0.007
-0.014
-0.031
-0.055
-0.092
-0.128
-0.184
-0.394
-0.763
47.514
119.278
65.686
1.204
-0.578
-0.139
0.988
13.223
2162.337
796.373
30.018
37.675
14.272
21.039
106.953
1693.423
101571.352
53777.688
472.109
57.258
27.234
237.314
49554.992
102199.398
97.655
2.100
0.997
11.888
1069.074
100150.359
100022.711
30.980
0.202
10.401
98.356
150.549
6.166
-0.630
7.060
2161.438
2440.996
179.747
34.356
1.022
4.049
76.166
45.391
1.497
-0.144
-0.098
-0.046
-0.021
-0.008
-0.002
0.
0.000
-0.004
-0.009
-0.016
-0.032
-0.048
-0.069
-0.113
-0.319
-0.769
49.961
73.361
423.488
12.191
-1.055
-0.727
-0.719
3.608
210.329
117.260
33.380
174.497
22.512
3.138
81.367
1162.953
4325.966
11459.391
681.977
678.278
341.164
98218.180
102079.688
96148.609
132.153
47.154
59.914
6446.165
9092.164
107774.500
4880.476
15.631
3.292
71.543
2047.488
4447.518
66.425
2118.786
275.822
80471.695
131441.813
42703.535
7775.231
33.165
14.981
556.217
284.466
4.627
-0.155
-0.132
-0.064
-0.029
-0.013
-0.003
0.
0.
-0.002
-0.006
-0.008
-0.016
-0.024
-0.038
-0.062
-0.144
-0.488
-0.202
1.138
0.529
-0.763
-0.830
-0.607
-0.540
-0.201
2.306
189.636
60589.652
17212.510
9.757
-0.459
3.567
16.152
34.587
56.833
164.347
493.151
334.928
175659.469
4313.116
1115.999
74.151
243.733
248.248
100082.016
102851.711
100475.297
5091.531
30.094
4.756
25.971
173.052
336.711
207.565
15842.127
917.801
156.902
31581.943
66382.414
35008.578
58.602
3.866
49.072
30.978
1.560
-0.175
-0.160
-0.082
-0.036
-0.015
-0.007
0.
0.
0.
-0.002
-0.004
-0.009
-0.013
-0.022
-0.034
-0.057
-0.109
-0.145
-0.158
-0.267
-0.385
-0.395
-0.399
0.639
2.205
4.287
626.335
103675.930
13866.344
11.993
0.833
43.644
119.203
71.660
85.260
109.959
248.833
45.083
56253.281
50.297
16.384
18.744
171.032
50.090
1132.658
1152.199
257.454
156.350
15.199
656.309
4449.409
82.822
12.048
31.023
89.268
12.184
4.097
61.933
162.003
103.402
4.298
2.397
16.234
7.750
1.056
-0.133
-0.172
-0.095
-0.043
-0.016
-0.005
0.
0.
0.
0.
-0.002
-0.004
-0.008
-0.012
-0.019
-0.032
-0.043
-0.073
-0.104
-0.146
-0.196
-0.258
-0.293
0.521
1.662
3.713
257.926
1410.137
143.337
35.870
13.354
154.690
238.461
4972.844
11147.353
112.060
76698.813
134.928
12189.080
33952.090
28.772
6.751
58.975
8.194
1.936
1.955
0.828
3.143
92.916
9913.608
118680.672
852.831
3.491
7.255
23.253
16.059
35.725
4.679
0.379
0.507
0.845
6.152
51.728
16.024
0.373
-0.238
-0.175
-0.097
-0.048
-0.018
-0.005
0.
0.
0.
0.
0.
-0.001
-0.005
-0.009
-0.012
-0.020
-0.024
-0.032
-0.056
-0.086
-0.129
-0.190
-0.259
-0.281
-0.307
0.019
12.915
56.491
121.143
25.554
14.354
202.838
4705.738
97485.445
101585.219
7177.928
148351.453
1700.293
42136.871
83264.813
49.212
1.159
6.927
13.944
27.684
8.591
0.100
2.021
131.050
2654.404
102517.867
2290.522
11.751
2.491
7.673
20.495
67.454
7.617
-0.442
-0.583
-0.462
1.108
8.505
3.043
-0.168
-0.244
-0.166
-0.092
-0.048
-0.022
-0.005
0.
0.
0.
0.
0.
0.
-0.001
-0.004
-0.005
-0.008
-0.015
-0.023
-0.033
-0.055
-0.089
-0.141
-0.199
-0.281
-0.398
-0.485
-0.085
6.818
15.331
2.315
2.190
26.411
3761.777
1395.690
62360.887
101224.070
102113.570
101608.172
115311.977
25568.064
43.715
37.811
130.832
759.034
15044.808
458.700
8.715
3.263
393.412
88204.414
100737.586
26842.725
1005.261
10.843
-0.167
1.497
4.419
0.521
-0.458
-0.493
-0.464
-0.394
-0.204
-0.272
-0.301
-0.224
-0.143
-0.082
-0.044
-0.022
-0.005
0.
0.
0.
0.
0.
0.
-0.002
-0.004
-0.005
-0.006
-0.009
-0.013
-0.020
-0.036
-0.062
-0.093
-0.140
-0.199
-0.280
-0.366
-0.376
0.369
0.885
-0.345
-0.594
0.641
357.497
51.766
100703.672
104440.914
871.863
100075.070
6230.927
223.607
22.334
193.279
184.570
3480.648
131426.609
1245.308
11.677
5.031
87.154
2720.851
39973.703
105435.117
104051.695
408.872
0.082
-0.546
-0.389
-0.369
-0.355
-0.354
-0.355
-0.351
-0.333
-0.300
-0.251
-0.185
-0.119
-0.074
-0.038
-0.020
-0.008
0.
0.
0.
0.
0.
0.
0.
-0.002
-0.004
-0.004
-0.003
-0.006
-0.012
-0.021
-0.037
-0.062
-0.096
-0.132
-0.188
-0.241
-0.284
-0.302
-0.324
-0.379
-0.524
-0.988
-0.943
10.109
3177.602
2620.265
18.365
83.338
30.753
3.749
15.103
880.025
205.705
145.495
455.179
42.842
1.687
1.249
26.326
57.246
49.248
1594.021
80479.469
154.322
-0.329
-0.589
-0.399
-0.314
-0.282
-0.266
-0.264
-0.266
-0.256
-0.227
-0.192
-0.148
-0.099
-0.060
-0.031
-0.016
-0.007
0.
0.
0.
0.
0.
0.
0.
0.
0.
-0.002
-0.002
-0.002
-0.005
-0.012
-0.022
-0.039
-0.068
-0.095
-0.128
-0.156
-0.186
-0.214
-0.244
-0.280
-0.327
-0.424
-0.522
-0.272
2.985
2.767
-0.266
-0.174
-0.432
-0.594
1.980
46.921
17.198
2.120
1.815
-0.331
-0.819
-0.566
3.829
9.063
0.716
4.717
14.714
1.040
-0.839
-0.631
-0.350
-0.260
-0.235
-0.225
-0.216
-0.206
-0.192
-0.172
-0.145
-0.111
-0.076
-0.042
-0.026
-0.014
-0.006
0.
0.
0.
0.
0.
0.
0.
0.
0.
0.
0.
0.001
0.000
-0.006
-0.013
-0.026
-0.041
-0.060
-0.090
-0.111
-0.128
-0.144
-0.185
-0.228
-0.268
-0.309
-0.365
-0.414
-0.468
-0.508
-0.528
-0.544
-0.564
-0.554
-0.462
-0.139
-0.259
-0.415
-0.439
-0.574
-0.648
-0.452
-0.304
-0.242
-0.398
-0.451
-0.458
-0.526
-0.602
-0.468
-0.319
-0.241
-0.209
-0.187
-0.172
-0.160
-0.140
-0.127
-0.103
-0.078
-0.052
-0.032
-0.018
-0.008
-0.003
0.
0.
0.
0.
0.
0.
0.
0.
0.
0.
0.
0.
0.000
-0.004
-0.009
-0.019
-0.029
-0.047
-0.069
-0.082
-0.102
-0.133
-0.174
-0.235
-0.282
-0.338
-0.414
-0.480
-0.488
-0.213
0.954
0.972
-0.363
-0.559
-0.521
-0.419
-0.356
-0.310
-0.262
-0.241
-0.227
-0.224
-0.225
-0.243
-0.291
-0.389
-0.459
-0.303
-0.271
-0.340
-0.311
-0.244
-0.186
-0.156
-0.139
-0.114
-0.091
-0.079
-0.064
-0.048
-0.031
-0.019
-0.011
-0.006
0.
0.
0.
0.
0.
0.
0.
0.
0.
0.
0.
0.
0.
0.000
-0.003
-0.004
-0.014
-0.023
-0.039
-0.056
-0.077
-0.104
-0.142
-0.202
-0.276
-0.337
-0.335
-0.437
-0.269
3.248
23.405
323.953
563.969
15.187
-0.415
-0.937
-0.712
-0.365
-0.248
-0.180
-0.140
-0.116
-0.111
-0.121
-0.145
-0.255
-0.777
-0.312
2.388
2.635
0.303
-0.257
-0.235
-0.173
-0.125
-0.096
-0.073
-0.056
-0.046
-0.036
-0.028
-0.019
-0.011
-0.006
-0.002
0.
0.
0.
0.
0.
0.
0.
0.
0.
0.
0.
0.
0.
-0.002
-0.006
-0.008
-0.010
-0.015
-0.032
-0.054
-0.081
-0.119
-0.188
-0.278
-0.347
-0.148
1.276
0.620
4.845
231.904
737.691
104443.500
100179.148
380.300
140.770
47.958
-1.128
-0.521
-0.285
-0.190
-0.126
-0.095
-0.072
-0.074
-0.100
-0.305
-0.702
253.259
444.373
127.888
3.778
-0.124
-0.207
-0.149
-0.101
-0.067
-0.048
-0.034
-0.027
-0.020
-0.013
-0.008
-0.005
-0.002
0.
0.
0.
0.
0.
0.
0.
0.
0.
0.
0.
0.
-0.002
-0.006
-0.007
-0.010
-0.013
-0.013
-0.018
-0.030
-0.054
-0.095
-0.161
-0.253
-0.331
-0.019
2.038
4.521
2.242
10.041
821.288
1578.295
10251.605
87405.992
41490.664
82577.000
8706.501
-0.432
-0.490
-0.364
-0.250
-0.169
-0.115
-0.080
-0.066
-0.084
-0.210
-0.381
31.154
928.687
1514.546
4.314
-0.152
-0.177
-0.123
-0.073
-0.049
-0.032
-0.023
-0.016
-0.012
-0.006
-0.004
-0.002
0.
0.
0.
0.
0.
0.
0.
0.
0.
0.
0.
0.
-0.003
-0.008
-0.011
-0.018
-0.020
-0.022
-0.027
-0.036
-0.047
-0.072
-0.128
-0.218
-0.188
2.511
32.885
131.210
29.790
0.840
1.809
27.529
38.089
95.666
48466.785
45125.137
41717.016
53.551
10.967
2.632
-0.343
-0.341
-0.244
-0.173
-0.124
-0.089
-0.076
-0.112
-0.178
0.932
116.419
2370.780
0.452
-0.320
-0.153
-0.095
-0.058
-0.038
-0.024
-0.015
-0.010
-0.006
-0.003
0.
0.
0.
0.
0.
0.
0.
0.
0.
0.
0.
0.
-0.002
-0.004
-0.009
-0.014
-0.024
-0.036
-0.047
-0.052
-0.052
-0.056
-0.066
-0.093
-0.181
-0.262
3.653
165.323
4513.925
6764.508
133.896
12.400
76.001
16.656
1.927
4.185
66.189
113.424
90.212
17.333
40.272
8.899
-0.310
-0.470
-0.326
-0.242
-0.211
-0.153
-0.110
-0.100
-0.113
-0.173
-0.312
-0.600
-0.702
-0.230
-0.106
-0.066
-0.045
-0.027
-0.019
-0.011
-0.006
-0.003
0.
0.
0.
0.
0.
0.
0.
0.
0.
0.
0.
0.
-0.002
-0.003
-0.010
-0.021
-0.035
-0.049
-0.071
-0.096
-0.109
-0.108
-0.100
-0.098
-0.130
-0.222
-0.222
9.312
505.219
5110.346
105847.023
20720.162
59.520
648.616
94.934
61.591
34.412
1.429
51.911
5338.740
1956.652
93.408
6.811
-0.499
-0.474
1.397
1.261
-0.237
-0.262
-0.187
-0.127
-0.106
-0.119
-0.208
-0.316
-0.195
-0.098
-0.063
-0.044
-0.030
-0.022
-0.013
-0.009
-0.005
-0.003
0.
0.
0.
0.
0.
0.
0.
0.
0.
0.
0.
-0.002
-0.003
-0.010
-0.020
-0.036
-0.057
-0.088
-0.131
-0.155
-0.162
-0.161
-0.162
-0.153
-0.172
-0.231
1.848
178.216
7174.522
3699.974
128290.477
8651.692
19.469
60.887
1774.773
5605.606
303.741
4.642
431.140
100610.883
167723.328
1772.632
9.145
-0.356
0.010
9.036
7.657
0.135
-0.301
-0.270
-0.193
-0.129
-0.089
-0.076
-0.071
-0.061
-0.050
-0.037
-0.025
-0.022
-0.019
-0.013
-0.009
-0.006
-0.001
0.
0.
0.
0.
0.
0.
0.
0.
0.
0.
0.
-0.003
-0.006
-0.016
-0.033
-0.055
-0.089
-0.144
-0.190
0.058
2.082
2.451
-0.018
-0.205
-0.218
-0.230
5.824
1889.318
101158.570
195587.703
100371.797
1364.614
4.103
46.160
101761.180
103463.398
370.350
13.110
1202.142
9568.085
4377.049
410.349
7.140
2.287
0.664
5.327
7.663
19.004
4.262
-0.041
-0.169
-0.155
-0.102
-0.058
-0.036
-0.032
-0.023
-0.021
-0.019
-0.016
-0.010
-0.007
-0.004
-0.002
-0.001
0.
0.
0.
0.
0.
0.
0.
0.
0.
0.
-0.002
-0.003
-0.011
-0.024
-0.045
-0.078
-0.134
-0.219
-0.173
6.396
493.054
1361.163
11.319
-0.221
-0.258
-0.255
0.880
111.023
7745.233
1504.215
3716.700
897.812
15.556
174.579
90162.352
627.215
67.394
14.614
3809.276
104032.305
18338.531
265.859
5.352
2.380
11.532
267.841
255.695
922.709
77.408
4.054
1.252
-0.125
-0.117
-0.071
-0.037
-0.027
-0.021
-0.021
-0.017
-0.014
-0.009
-0.005
-0.003
-0.001
-0.001
0.
0.
0.
0.
0.
0.
0.
0.
0.
0.
-0.002
-0.003
-0.013
-0.030
-0.056
-0.105
-0.181
-0.270
-0.063
16.600
10962.254
80431.359
47.222
-0.219
-0.284
-0.275
-0.301
0.761
6.667
59.406
51669.773
41936.398
96.105
1513.208
3189.991
45.621
22.675
5.501
1246.594
63680.297
100393.375
180.398
0.497
0.092
140.468
50117.680
25003.779
100182.063
1466.151
8.749
2.474
-0.100
-0.132
-0.078
-0.050
-0.038
-0.034
-0.028
-0.021
-0.017
-0.013
-0.007
-0.002
-0.001
0.000
0.
0.
0.
0.
0.
0.
0.
0.
0.
0.
-0.002
-0.007
-0.015
-0.034
-0.064
-0.126
-0.221
0.470
12.611
56.528
255.403
179.653
4.149
-0.357
-0.326
-0.285
-0.338
-0.455
-0.395
35.994
55454.383
27344.564
119.253
4875.493
1541.972
41.305
18.182
51.060
42.821
112.872
165.968
7.338
-0.765
-0.541
40.205
2539.646
4576.331
100010.734
556.367
2.033
-0.013
-0.214
-0.152
-0.097
-0.067
-0.052
-0.050
-0.044
-0.034
-0.027
-0.018
-0.012
-0.007
-0.003
0.000
0.001
0.
0.
0.
0.
0.
0.
0.
0.
0.
-0.002
-0.005
-0.015
-0.033
-0.063
-0.137
-0.248
82.318
15867.112
6526.140
167713.234
11120.259
9.255
-0.431
-0.394
-0.332
-0.347
-0.425
-0.503
0.669
29.085
33.187
130.093
4128.010
96227.813
3047.103
1076.118
35779.961
8547.806
55.443
1.712
-0.784
-0.888
-0.815
0.292
8.446
19.204
48.414
5.843
-0.317
-0.343
-0.267
-0.190
-0.140
-0.103
-0.084
-0.081
-0.080
-0.078
-0.060
-0.041
-0.026
-0.014
-0.006
-0.002
0.000
0.
0.
0.
0.
0.
0.
0.
0.
0.
0.000
-0.004
-0.012
-0.029
-0.056
-0.128
-0.271
511.043
103696.680
3818.614
30441.240
2491.802
5.496
-0.393
-0.415
-0.396
-0.397
-0.425
-0.503
-0.592
-0.570
0.887
30.198
1105.682
100331.570
6430.206
85821.883
154177.063
13672.836
694.209
15.681
-0.576
-0.775
-0.581
-0.562
-0.810
-0.723
-0.582
-0.715
-0.574
-0.486
-0.463
-0.305
-0.211
-0.167
-0.140
-0.141
-0.195
-0.298
-0.213
-0.093
-0.047
-0.026
-0.014
-0.003
0.000
0.
0.
0.
0.
0.
0.
0.
0.
0.
0.000
-0.004
-0.010
-0.019
-0.044
-0.094
-0.256
0.627
16.454
25.557
38.056
8.853
20.497
20.994
6.191
0.778
-0.452
-0.504
-0.504
-0.275
2.363
7.916
2897.789
106832.570
10160.022
91.367
3161.806
34448.730
7062.877
21230.352
213.170
2.124
0.647
1.135
0.340
-1.070
-1.088
-0.886
-0.899
-0.727
-0.941
-0.692
-0.334
-0.235
-0.223
-0.211
-0.226
-0.537
-0.651
-0.405
-0.161
-0.078
-0.045
-0.021
-0.010
-0.002
0.000
0.
0.
0.
0.
0.
0.
0.
0.
0.
0.001
-0.005
-0.013
-0.026
-0.056
-0.112
-0.180
-0.162
-0.160
-0.163
24.655
18896.051
17161.283
2414.692
88.341
0.338
-0.771
-0.605
0.514
14.735
46.370
12909.382
101487.945
2743.792
9.622
223.915
12318.435
101180.336
47426.855
226.292
21.672
34.326
6.442
1.687
0.653
-0.096
-0.690
-0.797
-0.790
16.561
26662.289
40.817
2.458
-0.135
-0.260
-0.277
-0.420
0.371
1.129
0.068
-0.096
-0.064
-0.030
-0.013
-0.004
0.000
0.
0.
0.
0.
0.
0.
0.
0.
0.
0.001
-0.001
-0.007
-0.017
-0.032
-0.062
-0.114
-0.183
-0.298
-0.442
732.905
141594.141
39922.875
100791.078
917.938
92.294
1.921
-0.753
-0.354
2.804
289.556
100107.141
101676.336
775.970
303.407
167.340
193.735
11354.577
845.906
20.052
82.705
245.602
13.590
19.270
1632.684
304.776
7.355
-0.181
-0.279
166.687
200016.734
12667.516
62.774
0.952
-0.275
-0.288
-0.183
2.341
5.380
0.554
-0.115
-0.077
-0.037
-0.017
-0.005
0.000
0.
0.
0.
0.
0.
0.
0.
0.
0.
0.
0.001
-0.002
-0.009
-0.017
-0.037
-0.071
-0.126
-0.242
-0.661
12.115
1048.792
1268.470
101093.039
129510.008
111446.711
172.678
-0.042
-0.563
-0.192
41.695
5702.632
102432.500
138949.141
126873.086
100121.688
181.919
20.623
11.747
0.588
12.705
28.776
2.884
228.654
100410.617
74588.266
821.094
9.842
2.513
41657.457
148399.563
38031.086
90.612
1.214
-0.263
-0.292
-0.253
0.390
1.064
0.009
-0.144
-0.087
-0.041
-0.019
-0.008
0.000
0.
0.
0.
0.
0.
0.
0.
0.
0.
0.
0.000
0.000
-0.002
-0.008
-0.020
-0.044
-0.086
-0.182
-0.408
-0.599
36.102
100173.367
114140.383
67245.180
120700.203
1211.226
5.670
-0.455
-0.494
0.732
83.093
15279.440
7755.790
11119.163
38299.559
1348.624
2876.953
5618.449
180.272
-0.684
-0.140
-0.447
24.465
6241.346
100916.047
11679.709
26.400
5.132
144.764
244.253
48.194
4.698
-0.051
-0.240
-0.275
-0.271
-0.166
-0.103
-0.196
-0.155
-0.089
-0.042
-0.019
-0.010
-0.002
0.
0.
0.
0.
0.
0.
0.
0.
0.
0.
0.
0.000
0.
-0.003
-0.010
-0.028
-0.061
-0.129
-0.254
-0.316
4.665
403.575
298.834
659.512
100067.641
5834.850
10.289
-0.314
-0.386
-0.355
1.018
13.856
20.303
20.814
11.176
502.159
1230.627
4746.190
179.416
-0.931
-0.550
0.669
78.736
1818.156
102350.945
15438.901
23.281
-0.163
-0.676
-0.111
0.017
-0.149
-0.188
-0.214
-0.239
-0.219
0.058
0.105
-0.156
-0.156
-0.088
-0.040
-0.019
-0.009
-0.002
0.
0.
0.
0.
0.
0.
0.
0.
0.
0.
0.
0.
0.000
-0.002
-0.006
-0.015
-0.036
-0.073
-0.134
-0.200
-0.197
0.558
0.852
20.381
305.696
67.230
1.091
-0.254
-0.255
-0.243
-0.256
-0.232
-0.198
-0.267
-0.586
-0.033
4.152
3.242
-0.274
-0.573
-0.338
7.460
2216.821
103160.813
11136.004
896.634
6.621
-0.464
-0.359
-0.231
-0.159
-0.140
-0.139
-0.168
-0.200
-0.055
0.446
0.312
-0.125
-0.139
-0.084
-0.037
-0.017
-0.006
-0.002
0.
0.
0.
0.
0.
0.
0.
0.
0.
0.
0.
0.
0.001
-0.001
-0.003
-0.007
-0.017
-0.038
-0.066
-0.110
-0.161
-0.213
-0.247
-0.028
0.735
0.234
-0.178
-0.188
-0.149
-0.132
-0.145
-0.168
-0.180
-0.199
-0.220
-0.202
-0.154
-0.155
-0.203
-0.223
-0.210
5.542
702.621
11702.787
607.115
9.147
-0.096
-0.324
-0.202
-0.125
-0.092
-0.078
-0.087
-0.130
-0.165
-0.052
0.963
1.712
0.090
-0.121
-0.073
-0.032
-0.015
-0.005
0.
0.
0.
0.
0.
0.
0.
0.
0.
0.
0.
0.
0.
0.
0.001
-0.001
-0.004
-0.010
-0.020
-0.036
-0.055
-0.081
-0.111
-0.141
-0.153
-0.156
-0.151
-0.138
-0.106
-0.080
-0.065
-0.071
-0.074
-0.079
-0.083
-0.084
-0.093
-0.095
-0.092
-0.096
-0.123
-0.164
0.314
12.972
73.961
31.127
0.564
-0.259
-0.192
-0.109
-0.066
-0.050
-0.039
-0.053
-0.096
-0.132
-0.135
0.213
0.619
-0.022
-0.092
-0.056
-0.025
-0.009
-0.004
0.
0.
0.
0.
0.
0.
0.
0.
0.
0.
0.
0.
0.
0.
0.000
0.001
-0.001
-0.003
-0.008
-0.016
-0.027
-0.038
-0.051
-0.063
-0.073
-0.077
-0.072
-0.059
-0.048
-0.038
-0.031
-0.030
-0.027
-0.028
-0.027
-0.026
-0.027
-0.034
-0.036
-0.042
-0.061
-0.107
-0.139
-0.012
0.686
0.345
-0.172
-0.167
-0.101
-0.055
-0.035
-0.023
-0.019
-0.027
-0.052
-0.094
-0.113
-0.108
-0.087
-0.088
-0.068
-0.035
-0.016
-0.007
-0.003
0.
0.
0.
0.
0.
0.
0.
0.
0.
0.
0.
0.
0.
0.
0.
0.000
0.001
-0.001
-0.002
-0.004
-0.008
-0.016
-0.022
-0.027
-0.030
-0.030
-0.029
-0.021
-0.015
-0.014
-0.014
-0.011
-0.010
-0.007
-0.010
-0.011
-0.011
-0.012
-0.014
-0.018
-0.029
-0.054
-0.094
-0.119
-0.131
-0.135
-0.120
-0.082
-0.047
-0.028
-0.017
-0.009
-0.007
-0.015
-0.024
-0.043
-0.063
-0.073
-0.068
-0.056
-0.035
-0.017
-0.008
-0.004
0.
0.
0.
0.
0.
0.
0.
0.
0.
0.
0.
0.
0.
0.
0.
0.
0.
0.
0.000
0.001
-0.001
-0.001
-0.003
-0.009
-0.011
-0.012
-0.013
-0.011
-0.009
-0.007
-0.005
-0.003
-0.002
-0.002
-0.003
-0.002
-0.002
-0.002
-0.002
-0.006
-0.009
-0.015
-0.024
-0.038
-0.055
-0.067
-0.064
-0.051
-0.035
-0.023
-0.011
-0.006
0.000
-0.002
-0.005
-0.011
-0.018
-0.026
-0.030
-0.030
-0.022
-0.014
-0.009
-0.005
-0.002
0.
0.
0.
0.
0.
0.
0.
0.
0.
0.
0.
0.
0.
0.
0.
0.
0.
0.
0.
0.
0.
0.
0.
-0.001
-0.002
-0.004
-0.005
-0.005
-0.004
-0.002
-0.001
0.
0.
0.
0.
0.
0.001
0.000
0.000
0.000
-0.005
-0.007
-0.011
-0.016
-0.021
-0.023
-0.022
-0.018
-0.013
-0.009
-0.005
0.000
0.001
-0.001
-0.002
-0.004
-0.007
-0.009
-0.011
-0.010
-0.009
-0.006
-0.003
-0.002
0.
0.
0.
0.
0.
0.
0.
0.
0.
0.
0.
0.
0.
0.
0.
0.
0.
0.
0.
0.
0.
0.
0.
0.
0.
0.
0.
0.
0.
0.
0.
0.
0.
0.
0.
0.
0.
0.
0.
0.
0.
0.000
-0.003
-0.005
-0.007
-0.008
-0.010
-0.010
-0.008
-0.005
-0.003
0.000
0.001
0.
0.
0.000
-0.002
-0.002
-0.003
-0.003
-0.003
-0.003
-0.002
0.
0.
0.
0.
0.
0.
0.
0.
0.
0.
0.
0.
0.
0.
0.
0.
0.
0.
0.
0.
0.
0.
0.
0.
0.
0.
0.
0.
0.
0.
0.
0.
0.
0.
0.
0.
0.
0.
0.
0.
0.
0.
0.
0.
0.
-0.001
-0.002
-0.004
-0.004
-0.004
-0.002
0.
0.000
0.001
0.
0.
0.
0.
0.
0.000
0.
0.
0.
0.
0.
0.
0.
0.
0.
0.
0.
0.
0.
0.
0.
0.
0.
0.
0.
0.
0.
0.
0.
0.
0.
0.
0.
0.
0.
0.
0.
0.
0.
0.
0.
0.
0.
0.
0.
0.
0.
0.
0.
0.
0.
0.
0.
0.
0.
0.
0.
0.
0.000
-0.001
-0.001
0.000
0.
0.
0.
0.
0.
0.
0.
0.
0.
0.
0.
0.
0.
0.
0.
0.
0.
0.
0.
0.
0.
0.
0.
0.
0.
0.
0.
0.
0.
0.
0.
0.
0.
0.
0.
0.
0.
0.
0.
0.
0.
0.
0.
0.
0.
0.
0.
0.
0.
0.
0.
0.
0.
0.
0.
0.
0.
0.000
0.000
0.
0.
0.
0.
0.
0.
0.
0.
0.
0.
0.
0.
0.
0.
0.
0.
0.
0.
0.
0.
0.
0.
0.
0.
0.
0.
0.
0.
0.
0.
0.
0.
0.
0.
0.
0.
0.
0.
0.
0.
0.
0.
0.
0.
0.
0.
0.
0.000
-0.002
-0.002
-0.002
-0.002
-0.002
0.
0.
0.
0.
0.
0.
0.
0.000
0.001
0.
0.
0.000
0.000
0.000
0.001
0.
0.
0.
0.
0.
0.
0.
0.
0.
0.
0.
0.
0.
0.
0.
0.
0.
0.
0.
0.
0.
0.
0.
0.
0.
0.
0.
0.
0.
0.
0.
0.
0.
0.
0.
0.
0.
0.
0.
0.
0.
0.
0.
-0.002
-0.003
-0.004
-0.005
-0.007
-0.006
-0.004
-0.003
-0.002
0.
0.
0.
0.
0.000
-0.001
-0.003
-0.003
-0.003
-0.003
-0.003
-0.001
0.000
0.000
0.000
0.
0.
0.
0.
0.
0.
0.
0.
0.
0.
0.
0.
0.
0.
0.
0.
0.
0.
0.
0.
0.
0.
0.
0.
0.
0.
0.
0.
0.
0.
0.
0.
0.
0.
0.
0.
0.
0.
0.
0.
-0.002
-0.003
-0.007
-0.011
-0.014
-0.017
-0.016
-0.013
-0.010
-0.005
-0.002
0.
0.
0.000
-0.003
-0.004
-0.005
-0.008
-0.009
-0.009
-0.008
-0.007
-0.006
-0.004
0.000
0.000
0.
0.
0.
0.
0.
0.
0.
0.
0.
0.
0.
0.
0.
0.
0.
0.
0.
0.
0.
0.
0.
0.
0.
0.
0.
0.
0.
0.
0.
0.
0.
0.
0.
0.
0.
0.
0.000
0.001
-0.001
-0.004
-0.010
-0.017
-0.025
-0.034
-0.039
-0.036
-0.030
-0.021
-0.012
-0.007
-0.002
-0.001
-0.002
-0.005
-0.009
-0.012
-0.018
-0.022
-0.022
-0.021
-0.017
-0.011
-0.008
-0.005
-0.001
-0.001
-0.001
0.
0.
0.
0.
0.
0.
0.
0.
0.
0.
0.
0.
0.
0.
0.
0.
0.
0.
0.
0.
0.
0.
0.
0.
0.
0.
0.
0.
0.
0.000
0.001
0.001
0.001
0.001
0.001
-0.001
-0.004
-0.010
-0.019
-0.036
-0.058
-0.079
-0.086
-0.079
-0.061
-0.040
-0.024
-0.014
-0.009
-0.001
-0.004
-0.009
-0.017
-0.027
-0.039
-0.049
-0.053
-0.049
-0.041
-0.031
-0.024
-0.018
-0.015
-0.007
-0.005
-0.001
0.
0.
0.
0.
0.
0.
0.
0.
0.
0.
0.
0.
0.
0.
0.
0.
0.
0.
0.
0.
0.
0.
0.
0.
0.
0.
0.001
0.001
0.000
-0.001
-0.001
-0.002
-0.003
-0.002
-0.006
-0.011
-0.021
-0.037
-0.065
-0.094
-0.117
-0.133
-0.126
-0.104
-0.068
-0.040
-0.024
-0.016
-0.012
-0.006
-0.016
-0.030
-0.055
-0.084
-0.103
-0.109
-0.098
-0.080
-0.065
-0.051
-0.038
-0.028
-0.020
-0.014
-0.009
-0.003
0.
0.
0.
0.
0.
0.
0.
0.
0.
0.
0.
0.
0.
0.
0.
0.
0.
0.
0.
0.
0.
0.
0.
0.
0.001
0.000
0.001
-0.002
-0.002
-0.003
-0.005
-0.006
-0.012
-0.017
-0.025
-0.035
-0.058
-0.095
-0.122
-0.140
-0.158
-0.165
-0.145
-0.103
-0.061
-0.037
-0.026
-0.019
-0.018
-0.028
-0.052
-0.092
-0.123
-0.153
-0.172
-0.166
-0.149
-0.118
-0.092
-0.071
-0.056
-0.037
-0.026
-0.017
-0.010
-0.004
0.
0.
0.
0.
0.
0.
0.
0.
0.
0.
0.
0.
0.
0.
0.
0.
0.
0.
0.
0.
0.
0.
0.001
-0.002
-0.002
-0.005
-0.007
-0.009
-0.014
-0.017
-0.021
-0.028
-0.040
-0.053
-0.065
-0.093
-0.123
-0.147
-0.158
-0.182
-0.193
-0.174
-0.137
-0.089
-0.053
-0.036
-0.027
-0.031
-0.041
-0.081
-0.119
-0.160
-0.189
-0.216
-0.237
-0.236
-0.215
-0.176
-0.133
-0.096
-0.063
-0.041
-0.026
-0.016
-0.007
-0.001
0.
0.
0.
0.
0.
0.
0.
0.
0.
0.
0.
0.
0.
0.
0.
0.
0.
0.
0.
0.
-0.002
-0.002
-0.003
-0.012
-0.018
-0.028
-0.036
-0.048
-0.054
-0.063
-0.077
-0.101
-0.126
-0.136
-0.150
-0.179
-0.195
-0.203
-0.219
-0.225
-0.204
-0.167
-0.114
-0.077
-0.050
-0.040
-0.042
-0.061
-0.101
-0.146
-0.195
-0.235
-0.222
-0.243
-0.317
-0.305
-0.277
-0.233
-0.168
-0.108
-0.064
-0.039
-0.025
-0.014
-0.004
0.
0.
0.
0.
0.
0.
0.
0.
0.
0.
0.
0.
0.
0.
0.
0.
0.
0.
0.
-0.002
-0.003
-0.007
-0.016
-0.027
-0.041
-0.064
-0.111
-0.147
-0.140
-0.154
-0.177
-0.183
-0.150
0.122
0.067
-0.252
-0.284
-0.277
-0.273
-0.268
-0.241
-0.199
-0.150
-0.105
-0.072
-0.056
-0.058
-0.072
-0.110
-0.174
-0.243
-0.298
-0.257
-0.066
2.980
2.783
-0.026
-0.227
-0.235
-0.162
-0.097
-0.060
-0.038
-0.019
-0.006
0.
0.
0.
0.
0.
0.
0.
0.
0.
0.
0.
0.
0.
0.
0.
0.
0.
0.
-0.002
-0.003
-0.008
-0.018
-0.033
-0.055
-0.088
-0.160
-0.391
-0.546
-0.338
-0.266
-0.177
1.079
8.475
135.095
99.316
1.929
-0.574
-0.370
-0.330
-0.319
-0.288
-0.233
-0.180
-0.135
-0.098
-0.081
-0.079
-0.084
-0.118
-0.186
-0.283
-0.358
-0.358
8.566
1632.994
1248.086
10.134
1.730
-0.127
-0.212
-0.139
-0.083
-0.052
-0.030
-0.015
-0.003
0.
0.
0.
0.
0.
0.
0.
0.
0.
0.
0.
0.
0.
0.
0.
0.
0.
-0.003
-0.005
-0.016
-0.033
-0.063
-0.097
-0.148
-0.254
-0.455
-0.291
-0.284
-0.288
10.134
411.329
2816.221
101356.023
200014.469
1308.780
-0.618
-0.432
0.066
-0.011
-0.301
-0.276
-0.217
-0.162
-0.130
-0.111
-0.101
-0.107
-0.136
-0.205
-0.317
-0.421
-0.346
25.301
38264.039
21335.617
32.593
6.544
0.091
-0.288
-0.203
-0.127
-0.076
-0.043
-0.020
-0.010
-0.003
0.
0.
0.
0.
0.
0.
0.
0.
0.
0.
0.
0.
0.
0.
0.
0.
-0.003
-0.009
-0.028
-0.056
-0.095
-0.066
1.068
2.043
0.253
1.105
0.378
-0.160
1451.531
102296.750
133060.297
133036.641
15713.597
32.656
-0.525
4.458
359.901
69.736
1.626
-0.340
-0.276
-0.212
-0.186
-0.161
-0.139
-0.141
-0.169
-0.258
-0.429
-0.534
-0.486
1.795
81.223
71.217
4.809
1.183
-0.336
-0.366
-0.267
-0.193
-0.124
-0.065
-0.029
-0.014
-0.007
-0.001
0.
0.
0.
0.
0.
0.
0.
0.
0.
0.
0.
0.
0.
0.
-0.002
-0.004
-0.017
-0.038
-0.080
-0.115
3.067
228.663
960.296
32.264
1.498
0.063
-0.786
26663.205
62866.602
3852.063
1474.956
25.454
0.415
-0.042
470.839
121079.016
15597.144
87.592
-0.553
-0.413
-0.306
-0.278
-0.243
-0.207
-0.192
-0.218
-0.308
-0.483
-0.569
0.428
37.601
139.830
18.849
0.191
0.030
1.497
4.650
2.040
-0.114
-0.206
-0.117
-0.051
-0.023
-0.011
-0.003
0.
0.
0.
0.
0.
0.
0.
0.
0.
0.
0.
0.
0.
0.
-0.002
-0.008
-0.024
-0.049
-0.098
-0.091
18.996
20681.660
100046.984
667.590
172.467
11.619
-1.122
0.204
5.933
10.238
7.703
1.786
13.816
12.143
12.229
1630.277
6321.737
796.778
-0.984
-0.613
-0.419
-0.323
-0.301
-0.299
-0.281
-0.291
-0.351
-0.478
-0.520
9.261
3055.235
84573.766
1092.856
35.778
203.257
478.678
1739.149
147.553
3.136
-0.242
-0.182
-0.091
-0.041
-0.018
-0.008
-0.003
-0.003
-0.005
-0.004
-0.004
0.
0.
0.
0.
0.
0.
0.
0.
0.
-0.002
-0.011
-0.027
-0.056
-0.118
-0.181
6.083
966.859
7550.271
28157.455
100127.195
670.499
3.743
-0.865
0.682
31.374
110.024
73.975
88.362
61.200
2.230
3.885
3.391
-0.223
-0.853
-0.527
1.465
6.343
4.117
0.000
-0.407
-0.451
-0.494
-0.572
-0.606
8.266
1712.217
60569.914
4165.930
1768.848
101507.508
137067.250
100895.609
1227.779
15.694
0.066
-0.240
-0.135
-0.069
-0.040
-0.025
-0.014
-0.013
-0.013
-0.011
-0.007
-0.006
-0.004
0.
0.
0.
0.
0.
0.
0.
-0.004
-0.012
-0.029
-0.059
-0.129
-0.260
-0.118
7.451
224.496
14713.582
112352.016
53586.156
470.421
13.458
103.943
136.630
9395.687
13877.175
571.011
49.206
0.442
-0.527
4.663
15.200
8.768
4.453
68.445
2698.281
2200.487
19.439
-0.270
-0.895
-0.926
-0.554
0.065
3.144
199.620
4464.055
160557.031
1865.222
97597.695
9201.766
36791.527
4272.245
118.161
1.912
-0.313
-0.193
-0.108
-0.070
-0.046
-0.037
-0.033
-0.029
-0.025
-0.020
-0.016
-0.009
-0.004
0.
0.
0.
0.
0.
0.
-0.002
-0.010
-0.029
-0.061
-0.135
-0.257
-0.357
0.467
21.827
141.993
85692.055
167730.234
100392.891
246.502
20772.320
50273.719
6874.345
5054.739
279.843
25.635
-0.476
4.141
867.678
1398.191
42.199
24.236
294.053
100210.984
100611.023
664.610
12.826
2.603
6.044
8.966
93.624
56.736
20.265
2659.390
81712.453
1361.076
87.530
2318.243
3246.797
1263.965
32.206
0.337
-0.437
-0.286
-0.175
-0.119
-0.092
-0.081
-0.074
-0.069
-0.057
-0.042
-0.030
-0.021
-0.011
-0.004
-0.002
0.
0.
0.
0.
-0.002
-0.010
-0.026
-0.064
-0.126
-0.218
-0.097
0.194
7.396
396.195
89.046
2635.197
102427.891
47966.117
117082.313
101249.922
97770.797
76431.273
176.747
0.997
-0.988
5.874
1791.079
2885.967
16.205
4.067
38.774
4589.702
103754.664
102039.680
467.476
1323.513
3102.096
144.191
2883.053
1233.776
17.818
189.154
53186.852
104432.742
589.628
4117.161
1061.885
42.973
3.365
0.547
-0.268
-0.368
-0.287
-0.236
-0.202
-0.183
-0.168
-0.148
-0.122
-0.088
-0.059
-0.039
-0.024
-0.014
-0.005
-0.002
0.
0.
0.
-0.003
-0.007
-0.026
-0.057
-0.114
-0.184
-0.022
0.156
-0.589
-0.893
36.157
11698.502
112522.531
16906.006
10318.782
636.606
17332.881
107780.453
1769.497
12.137
1.925
3.493
18.032
13.963
-0.101
-0.858
0.101
50.101
10421.819
18096.158
40029.871
112530.156
108531.617
100676.133
10949.515
398.834
6.099
11.286
1282.750
100055.367
194.953
22.579
454.519
2006.292
647.119
349.020
28.328
0.984
-0.459
-0.606
-0.588
-0.363
-0.292
-0.257
-0.215
-0.162
-0.107
-0.070
-0.046
-0.026
-0.012
-0.006
-0.002
0.
0.
-0.003
-0.006
-0.017
-0.047
-0.100
-0.166
-0.200
-0.069
-0.301
-0.519
62.250
54093.594
67770.805
111.343
18.575
6.122
668.644
100682.391
54765.711
1043.330
601.974
405.487
862.817
63.919
0.642
-1.031
-0.272
3.200
24.345
274.981
113613.625
36491.629
44388.473
100683.625
26154.010
413.379
0.866
1.435
11.043
16.687
1.588
101.514
12197.405
101926.594
200038.984
101736.242
2457.331
21.879
-0.580
-0.983
-0.780
0.162
2.634
0.369
-0.316
-0.276
-0.191
-0.126
-0.081
-0.049
-0.024
-0.011
-0.006
-0.002
0.
-0.002
-0.005
-0.015
-0.033
-0.075
-0.139
-0.198
-0.250
-0.372
-0.533
3.461
113.986
123.116
5.003
1.424
71.908
225.823
3573.302
100830.688
101467.102
101100.938
48509.086
88316.148
523.465
14.323
-0.128
41.013
346.160
17.026
272.517
100121.320
17052.113
116.937
398.209
93.659
10.924
3.248
26.105
58.073
10.752
1.569
15.097
437.736
23095.322
28069.133
101861.656
2511.403
23.101
-0.331
-0.549
0.876
126.919
5810.615
124.547
0.156
-0.382
-0.251
-0.163
-0.125
-0.085
-0.043
-0.021
-0.008
-0.003
0.
0.
-0.005
-0.012
-0.024
-0.051
-0.096
-0.161
-0.224
-0.361
-0.811
-0.366
7.155
123.847
70.416
10.206
199.635
602.676
7081.377
999.047
17188.197
2688.199
100665.406
100738.188
4420.922
104.878
9.989
596.854
3007.270
166.737
3656.537
1340.991
73.072
7.633
477.959
1790.201
14.248
19.638
117.849
30.287
15.332
161.138
54.693
4.455
16.914
39.853
66.694
28.332
1.934
0.114
-0.169
5.225
2880.847
103103.359
2714.848
2.115
0.429
8.105
5.780
0.211
-0.124
-0.075
-0.035
-0.014
-0.006
-0.002
0.
-0.004
-0.009
-0.018
-0.033
-0.064
-0.108
-0.164
-0.282
-0.754
-0.137
11497.304
105175.914
31472.084
94.161
103.632
46.905
230.710
56.543
10.604
13.240
232.401
444.624
2831.973
913.892
66.281
5465.437
82409.039
101435.750
101178.188
3911.016
2651.762
1199.758
6924.249
62577.348
55.659
5.510
25.707
8.640
64.599
3406.670
654.782
5.186
18.462
767.997
1769.781
2850.729
37.695
1.853
0.024
15.767
643.856
11862.552
329.697
3.630
51.392
7717.934
2604.689
13.287
-0.090
-0.114
-0.052
-0.022
-0.008
-0.003
0.
-0.002
-0.007
-0.013
-0.022
-0.044
-0.070
-0.110
-0.179
-0.433
-0.330
11447.271
42130.555
106639.242
1016.340
14.387
2.766
1.169
1.904
5.414
2.189
30.080
1304.754
100149.172
478.378
59.338
310.183
68003.320
100446.422
107369.633
101103.758
103039.172
157411.266
7837.759
920.947
8.182
0.435
7.659
96.286
224.498
2801.821
2216.274
38.156
187.018
100091.539
125457.180
101881.313
3347.479
2199.808
139.347
41.192
267.674
37846.238
28753.311
57.727
359.519
100071.484
100031.680
60.737
0.124
-0.143
-0.073
-0.029
-0.013
-0.004
0.
0.
-0.005
-0.009
-0.015
-0.027
-0.046
-0.070
-0.107
-0.209
-0.467
1.091
19.188
12.328
0.034
-0.539
-0.251
6.999
44.079
119.023
79.530
4529.667
65997.148
1041.490
38.847
30.586
92.819
98.101
216.532
16905.965
200025.875
2207.871
76285.984
1896.661
45.598
7.411
4.670
10.849
600.633
764.363
102204.398
100140.195
556.499
43.771
2455.358
4278.108
107748.664
115265.727
103752.094
1430.454
9.760
149.863
100228.805
100032.320
94.048
112.498
11356.695
2430.227
102.067
3.355
-0.133
-0.090
-0.036
-0.016
-0.005
0.
0.
-0.002
-0.005
-0.009
-0.018
-0.030
-0.046
-0.070
-0.100
-0.161
-0.192
-0.171
-0.274
-0.461
-0.448
1.736
198.480
1581.198
153.299
4289.320
106228.805
1529.213
100141.094
1168.190
13631.122
100051.047
119.839
16.913
16978.088
100044.578
80.480
102.911
11.837
8.981
228.054
130.406
4.473
37.008
53.083
2626.150
13812.237
87.128
14.823
54.807
33.317
615.302
1331.146
12990.709
3186.386
19.119
7.045
175.039
172.342
5.098
41.031
1857.550
738.569
580.051
10.080
-0.108
-0.098
-0.038
-0.017
-0.005
0.
0.
0.
-0.002
-0.007
-0.011
-0.020
-0.030
-0.041
-0.062
-0.085
-0.118
-0.157
-0.198
-0.262
-0.307
1.502
130.430
887.046
69.244
43427.723
100832.969
24227.066
101590.719
2367.078
57030.297
94511.227
926.714
2399.465
62.955
943.460
8.714
36.038
50.491
8.645
197.638
113.422
2.184
-0.406
-0.121
5.949
10.416
4.076
578.797
38985.676
654.711
10.001
20.044
294.903
213.865
4.471
-0.621
-0.095
-0.085
-0.634
0.702
10.202
18.272
21.993
1.121
-0.152
-0.099
-0.041
-0.014
-0.005
0.
0.
0.
0.
-0.004
-0.007
-0.014
-0.021
-0.029
-0.040
-0.050
-0.070
-0.098
-0.129
-0.182
-0.245
-0.166
3.211
9.535
3.806
169.780
4948.036
100499.617
7296.099
5815.808
101161.688
200045.000
64614.945
100286.484
1627.340
10717.836
300.065
111.090
83.612
2.414
4.410
3.737
8.831
39.796
7.128
-0.314
-0.543
6.010
2885.627
100129.484
3712.824
5.414
0.056
1.954
1.370
-0.237
-0.593
-0.628
-0.633
-0.648
-0.770
-0.618
-0.261
-0.118
-0.205
-0.142
-0.085
-0.040
-0.012
-0.003
0.
0.
0.
0.
0.
-0.004
-0.008
-0.015
-0.023
-0.029
-0.033
-0.045
-0.062
-0.089
-0.135
-0.206
-0.278
-0.336
-0.412
-0.492
6.871
3239.162
21729.930
91.155
360.941
323.616
200120.719
15667.640
7915.511
100282.828
12810.740
22778.104
3827.650
76.553
1.059
0.833
85.393
1521.336
100034.797
1041.002
3.249
-0.318
6.974
944.039
8323.620
207.318
37.382
1.951
-0.689
-0.608
-0.501
-0.472
-0.445
-0.443
-0.469
-0.515
-0.480
-0.356
-0.260
-0.186
-0.117
-0.068
-0.033
-0.012
-0.003
0.
0.
0.
0.
0.
-0.002
-0.006
-0.008
-0.014
-0.019
-0.022
-0.032
-0.043
-0.063
-0.099
-0.152
-0.220
-0.285
-0.365
-0.437
0.427
58.428
132.590
4.084
1.923
10.217
15065.157
60.943
10048.930
8967.216
259.137
83583.352
100606.063
114.655
0.081
10.050
7030.741
104061.477
100904.703
4051.986
4.876
-0.504
2.118
150.849
662.105
496.736
7943.248
62.783
-0.355
-0.518
-0.415
-0.353
-0.335
-0.323
-0.325
-0.322
-0.304
-0.256
-0.196
-0.137
-0.091
-0.053
-0.028
-0.012
-0.003
0.
0.
0.
0.
0.
0.
-0.004
-0.006
-0.008
-0.012
-0.015
-0.017
-0.031
-0.044
-0.067
-0.110
-0.163
-0.218
-0.280
-0.345
-0.378
-0.140
-0.028
-0.475
-0.661
-1.105
-1.006
4.647
562.600
518.695
15.569
433.161
563.045
11.089
-0.433
5.540
1041.679
22978.871
709.102
49.769
0.111
-0.565
-0.353
1.634
6.097
149.346
1631.985
30.651
-0.303
-0.400
-0.324
-0.293
-0.284
-0.276
-0.256
-0.244
-0.227
-0.187
-0.147
-0.105
-0.071
-0.040
-0.020
-0.008
-0.002
0.
0.
0.
0.
0.
0.
0.
-0.004
-0.005
-0.005
-0.008
-0.011
-0.017
-0.030
-0.045
-0.078
-0.119
-0.171
-0.216
-0.257
-0.296
-0.321
-0.370
-0.414
-0.411
-0.474
-0.638
-0.432
1.369
1.275
-0.198
1.308
1.424
-0.328
-0.552
-0.045
6.412
20.447
3.819
-0.132
-0.610
-0.585
-0.520
-0.488
-0.426
1.197
4.294
0.241
-0.394
-0.334
-0.277
-0.268
-0.257
-0.239
-0.208
-0.204
-0.179
-0.147
-0.111
-0.079
-0.051
-0.031
-0.016
-0.006
0.
0.
0.
0.
0.
0.
0.
0.
0.
-0.002
-0.003
-0.004
-0.003
-0.008
-0.017
-0.033
-0.056
-0.089
-0.135
-0.177
-0.204
-0.225
-0.252
-0.308
-0.331
-0.102
0.125
-0.373
-0.473
-0.489
-0.512
-0.519
-0.512
-0.507
-0.503
-0.487
-0.455
-0.399
-0.331
-0.387
-0.405
-0.409
-0.382
-0.365
-0.371
-0.372
-0.364
-0.360
-0.375
-0.365
-0.315
-0.271
-0.249
-0.224
-0.190
-0.172
-0.172
-0.147
-0.112
-0.082
-0.052
-0.036
-0.021
-0.011
-0.001
0.
0.
0.
0.
0.
0.
0.
0.
0.
0.
0.
0.000
0.000
-0.002
-0.008
-0.018
-0.038
-0.070
-0.106
-0.139
-0.173
-0.199
-0.226
-0.289
-0.335
-0.259
-0.181
-0.432
-0.529
-0.547
-0.491
0.033
0.204
-0.415
-0.509
-0.478
-0.418
-0.359
-0.310
-0.261
-0.224
-0.203
-0.204
-0.211
-0.215
-0.233
-0.281
-0.339
-0.343
-0.340
-0.323
-0.289
-0.240
-0.201
-0.168
-0.161
-0.141
-0.115
-0.082
-0.055
-0.035
-0.023
-0.013
-0.006
-0.001
0.
0.
0.
0.
0.
0.
0.
0.
0.
0.
0.
0.
-0.003
-0.004
-0.010
-0.021
-0.038
-0.060
-0.086
-0.119
-0.157
-0.187
-0.229
-0.303
-0.365
0.033
2.618
1.358
-0.438
-0.486
2.297
87.527
150.169
7.743
1.049
-0.504
-0.522
-0.350
-0.255
-0.188
-0.137
-0.113
-0.106
-0.111
-0.127
-0.170
-0.317
-0.458
-0.282
-0.284
-0.315
-0.296
-0.243
-0.196
-0.164
-0.138
-0.114
-0.081
-0.051
-0.035
-0.021
-0.013
-0.006
-0.001
0.001
0.
0.
0.
0.
0.
0.
0.
0.
0.
0.
-0.002
-0.002
-0.005
-0.009
-0.015
-0.020
-0.031
-0.054
-0.082
-0.108
-0.149
-0.190
-0.256
-0.338
-0.260
12.991
353.398
139.951
3.084
1.451
24.538
8495.296
35014.570
204.644
95.020
3.612
-0.879
-0.453
-0.281
-0.200
-0.137
-0.091
-0.079
-0.077
-0.086
-0.161
-0.456
-0.326
0.543
0.329
-0.258
-0.275
-0.225
-0.171
-0.139
-0.114
-0.084
-0.054
-0.037
-0.025
-0.014
-0.007
-0.002
0.001
0.
0.
0.
0.
0.
0.
0.
0.
0.
0.
0.
-0.002
-0.005
-0.013
-0.015
-0.021
-0.024
-0.037
-0.054
-0.080
-0.106
-0.142
-0.207
-0.306
-0.411
-0.137
45.146
3387.958
895.788
14.739
6.701
13.965
1398.412
47008.664
37896.656
456.432
8.219
-0.839
-0.504
-0.364
-0.258
-0.178
-0.120
-0.088
-0.073
-0.076
-0.126
-0.287
-0.110
1.216
0.743
-0.268
-0.254
-0.186
-0.134
-0.101
-0.078
-0.053
-0.038
-0.024
-0.016
-0.008
-0.002
0.001
0.
0.
0.
0.
0.
0.
0.
0.
0.
0.
0.
-0.004
-0.008
-0.014
-0.023
-0.030
-0.040
-0.045
-0.055
-0.068
-0.086
-0.112
-0.165
-0.264
-0.379
-0.396
0.459
6.659
91.343
75.633
15.188
3.159
0.919
75.862
43591.453
35873.117
284.802
3.183
-0.731
-0.606
-0.487
-0.366
-0.258
-0.186
-0.141
-0.105
-0.088
-0.104
-0.141
-0.158
-0.124
-0.355
-0.536
-0.244
-0.148
-0.106
-0.081
-0.059
-0.042
-0.029
-0.019
-0.010
-0.005
-0.001
0.
0.
0.
0.
0.
0.
0.
0.
0.
0.
-0.002
-0.003
-0.010
-0.018
-0.028
-0.042
-0.062
-0.077
-0.083
-0.091
-0.095
-0.104
-0.132
-0.213
-0.330
-0.387
0.721
16.513
78.812
23.716
5.741
2.037
1.636
78.195
92.948
68.226
80.523
13.120
2.639
-0.461
-0.714
-0.628
-0.431
0.437
0.426
-0.193
-0.186
-0.131
-0.109
-0.118
-0.150
-0.387
-0.655
-0.400
-0.168
-0.113
-0.086
-0.068
-0.052
-0.035
-0.028
-0.016
-0.009
-0.005
-0.002
0.
0.
0.
0.
0.
0.
0.
0.
0.
-0.002
-0.003
-0.009
-0.019
-0.031
-0.052
-0.076
-0.109
-0.139
-0.157
-0.165
-0.155
-0.145
-0.176
-0.259
-0.205
3.194
7.520
184.899
20695.029
1441.799
5.818
1.935
103.935
38730.168
62483.922
26.881
30.133
1571.038
602.838
7.214
-0.620
-0.561
3.462
246.836
194.205
2.204
-0.284
-0.231
-0.162
-0.123
-0.115
-0.142
-0.173
-0.139
-0.104
-0.085
-0.071
-0.058
-0.045
-0.034
-0.024
-0.015
-0.009
-0.005
-0.001
0.
0.
0.
0.
0.
0.
0.
0.
0.
-0.003
-0.008
-0.016
-0.033
-0.056
-0.087
-0.135
-0.182
-0.202
-0.164
-0.218
-0.234
-0.222
-0.233
-0.258
7.112
2627.910
6028.016
344.161
9057.798
916.403
4.805
15.750
8952.168
102422.508
3208.499
17.423
1046.823
105832.266
20774.916
35.759
10.948
14.930
36.767
17075.086
10938.058
14.408
0.138
-0.266
-0.207
-0.156
-0.112
-0.084
-0.080
-0.076
-0.069
-0.066
-0.058
-0.049
-0.035
-0.028
-0.020
-0.014
-0.008
-0.005
0.
0.
0.
0.
0.
0.
0.
0.
0.
-0.002
-0.005
-0.013
-0.027
-0.052
-0.089
-0.138
-0.209
-0.182
2.872
17.777
7.102
0.085
-0.294
-0.292
-0.244
27.288
100081.328
105834.461
1906.087
40766.684
5565.940
10.278
28.725
17367.842
64429.516
324.720
35.153
100063.938
101023.391
1403.327
19.410
700.704
1227.751
125.018
2208.524
402.730
563.001
59.964
5.972
1.743
-0.106
-0.130
-0.088
-0.065
-0.056
-0.054
-0.050
-0.046
-0.036
-0.029
-0.022
-0.018
-0.010
-0.007
-0.001
0.
0.
0.
0.
0.
0.
0.
0.
0.
-0.002
-0.010
-0.017
-0.039
-0.076
-0.120
-0.189
-0.289
1.020
216.573
10133.667
2817.840
17.209
-0.312
-0.342
-0.319
2.061
207.171
519.152
302.120
102004.719
103718.227
59.171
144.293
20201.643
221.518
7.946
14.681
6178.301
109360.820
1257.481
20.041
715.708
1226.891
41.111
430.544
5574.632
100158.539
4759.494
1208.382
290.267
1.793
-0.141
-0.099
-0.070
-0.058
-0.055
-0.045
-0.041
-0.037
-0.030
-0.020
-0.014
-0.007
-0.003
-0.001
0.
0.
0.
0.
0.
0.
0.
0.
0.
-0.003
-0.012
-0.021
-0.050
-0.093
-0.145
-0.216
-0.287
2.319
771.952
130166.492
102017.977
72.761
-0.264
-0.377
-0.350
-0.378
0.203
2.132
92.412
100360.266
100859.156
449.476
80584.125
100055.891
56.167
-0.350
4.230
1569.851
75898.813
536.819
13.101
33.624
18.354
4.569
88.595
2520.903
138965.813
2094.169
8076.314
1239.932
3.443
-0.162
-0.115
-0.078
-0.068
-0.062
-0.056
-0.043
-0.039
-0.026
-0.020
-0.010
-0.003
-0.001
-0.001
0.
0.
0.
0.
0.
0.
0.
0.
0.
-0.005
-0.013
-0.024
-0.055
-0.103
-0.167
-0.210
1.354
37.040
151.044
755.585
354.418
8.767
-0.396
-0.413
-0.360
-0.414
-0.482
0.017
26.728
2487.195
14875.499
6685.491
108170.445
49367.227
166.016
107.625
6.953
11.606
42.033
9.194
0.584
1.227
-0.231
0.414
13.608
569.661
7061.970
161.060
42.028
14.799
0.097
-0.204
-0.147
-0.111
-0.097
-0.090
-0.085
-0.073
-0.052
-0.039
-0.025
-0.013
-0.006
-0.001
0.001
0.
0.
0.
0.
0.
0.
0.
0.
0.
-0.004
-0.012
-0.023
-0.052
-0.101
-0.169
-0.091
52.506
98128.016
61292.938
103461.563
3888.901
24.516
-0.334
-0.440
-0.390
-0.413
-0.453
-0.113
12.947
89.031
858.281
100707.703
102896.891
81271.141
101873.836
100221.789
617.009
41.535
1.048
-0.794
-0.881
-0.853
-0.883
-0.849
-0.212
5.955
17.619
2.418
-0.304
-0.368
-0.339
-0.271
-0.215
-0.177
-0.153
-0.149
-0.153
-0.151
-0.113
-0.070
-0.040
-0.024
-0.009
-0.004
0.000
0.
0.
0.
0.
0.
0.
0.
0.
0.
-0.004
-0.009
-0.020
-0.043
-0.085
-0.156
-0.064
60.399
101518.797
60358.473
100460.719
686.693
9.286
-0.444
-0.498
-0.469
-0.470
-0.507
-0.527
0.688
4.694
89.703
48660.391
2942.088
102657.844
104473.266
128289.727
100384.930
273.671
5.946
0.092
0.840
1.344
0.047
-1.002
-1.362
-1.248
-1.041
-1.125
-0.969
-0.590
-0.432
-0.287
-0.274
-0.271
-0.242
-0.238
-0.393
-0.721
-0.492
-0.153
-0.078
-0.042
-0.020
-0.006
-0.002
0.000
0.
0.
0.
0.
0.
0.
0.
0.
-0.004
-0.008
-0.016
-0.032
-0.062
-0.118
-0.175
1.800
52.849
59.074
56.860
8.221
1.052
0.658
-0.152
-0.489
-0.582
-0.598
-0.569
9.360
561.872
149.577
149.652
101013.891
100711.305
204.043
3537.842
104887.672
7635.391
124.958
5.682
18.285
113.958
35.830
0.520
1.556
-1.341
-1.100
-0.709
-0.945
-0.705
2.507
6.199
0.821
-0.302
-0.324
-0.292
-0.628
8.226
2.327
-0.049
-0.110
-0.068
-0.030
-0.014
-0.003
0.000
0.
0.
0.
0.
0.
0.
0.
0.
0.
-0.004
-0.009
-0.021
-0.041
-0.079
-0.129
-0.188
-0.134
-0.139
-0.301
0.779
32.210
35.744
11.672
1.472
-0.648
-0.683
-0.518
67.270
80446.336
4652.546
906.591
2498.751
813.905
12.553
1230.138
100314.461
64533.973
2211.193
14.710
727.135
4257.569
203.504
7.445
21.222
4.329
5.895
0.059
-0.792
2.111
100.869
331.729
34.895
0.535
-0.352
-0.073
0.983
23093.643
4705.909
9.487
-0.053
-0.091
-0.044
-0.018
-0.006
0.000
0.
0.
0.
0.
0.
0.
0.
0.
0.
-0.001
-0.005
-0.013
-0.024
-0.046
-0.086
-0.151
-0.245
-0.381
-0.771
10.178
831.322
59.557
103.082
35.157
5.296
0.022
-0.646
6.616
302.603
917.671
128995.648
15800.375
291.336
376.755
36.080
139.452
1059.568
161.976
26.303
43394.141
100028.906
611.897
8.450
44.038
187.098
367.302
14.561
-0.125
24.917
2526.873
100793.836
4869.260
10.008
-0.345
-0.280
3.483
1064.950
11092.217
64.311
0.131
-0.111
-0.053
-0.024
-0.009
-0.002
0.
0.
0.
0.
0.
0.
0.
0.
0.
0.
-0.002
-0.005
-0.015
-0.028
-0.053
-0.104
-0.191
-0.366
-0.709
-0.146
17.674
567.743
3736.218
1045.338
387.122
37.981
1.533
-0.495
2.772
67.791
2598.096
1312.977
103173.727
101880.141
1415.971
21.818
110.501
73.424
7.197
599.132
3100.689
54.857
11.768
594.169
4115.170
21717.771
97.172
0.009
918.583
5064.592
100745.047
12513.030
13.225
-0.337
-0.343
1.401
54.927
192.426
8.472
-0.107
-0.128
-0.058
-0.025
-0.011
-0.004
0.
0.
0.
0.
0.
0.
0.
0.
0.
0.
0.
-0.002
-0.006
-0.014
-0.035
-0.075
-0.161
-0.544
-0.684
-0.419
37.816
100019.883
49408.457
788.722
49847.977
3877.291
35.678
-0.117
-0.565
0.582
12.772
139.742
7694.313
19118.861
355.107
1950.677
102961.234
90804.078
210.251
2.169
3.649
0.082
4.012
641.942
100325.539
102366.492
562.473
-0.383
13.045
37.026
237.854
55.407
0.947
-0.350
-0.272
1.912
13.750
16.522
1.437
-0.182
-0.132
-0.060
-0.026
-0.012
-0.003
0.
0.
0.
0.
0.
0.
0.
0.
0.
0.
0.
0.000
-0.003
-0.005
-0.020
-0.050
-0.113
-0.424
-0.790
-0.596
4.522
401.468
296.577
980.058
100827.180
12932.024
67.967
1.021
-0.491
-0.501
-0.214
2.257
18.584
22.751
3.226
688.101
97811.359
25604.828
197.738
-0.547
-0.984
0.777
51.832
205.888
519.344
2402.382
450.057
-0.895
-0.804
-0.138
0.499
0.119
-0.232
-0.282
-0.171
3.705
59.590
95.418
5.252
-0.126
-0.127
-0.059
-0.025
-0.012
-0.003
0.
0.
0.
0.
0.
0.
0.
0.
0.
0.
0.
-0.001
-0.001
-0.004
-0.009
-0.026
-0.060
-0.152
-0.321
-0.347
-0.268
0.515
0.745
26.443
453.731
107.526
8.999
0.075
-0.321
-0.327
-0.336
-0.333
-0.285
-0.369
-0.498
1.346
28.485
19.521
0.546
-0.482
-0.374
19.187
22945.049
100187.047
653.757
11.744
-0.331
-0.849
-0.357
-0.223
-0.174
-0.162
-0.189
-0.211
0.894
22.035
159.307
64.841
3.900
-0.130
-0.123
-0.054
-0.023
-0.011
-0.002
0.
0.
0.
0.
0.
0.
0.
0.
0.
0.
0.
0.
0.000
-0.004
-0.005
-0.015
-0.032
-0.064
-0.106
-0.153
-0.203
-0.256
-0.294
-0.034
0.957
0.483
-0.094
-0.212
-0.195
-0.173
-0.180
-0.201
-0.218
-0.243
-0.264
-0.227
-0.133
-0.134
-0.206
-0.241
-0.166
19.146
22932.721
100037.797
565.943
1.739
-0.463
-0.317
-0.180
-0.122
-0.099
-0.096
-0.128
-0.147
1.071
16.264
318.454
2173.483
27.316
-0.019
-0.105
-0.046
-0.020
-0.006
-0.002
0.
0.
0.
0.
0.
0.
0.
0.
0.
0.
0.
0.
0.000
-0.001
-0.004
-0.007
-0.015
-0.030
-0.049
-0.074
-0.100
-0.134
-0.167
-0.185
-0.187
-0.179
-0.169
-0.140
-0.104
-0.085
-0.084
-0.092
-0.096
-0.103
-0.110
-0.122
-0.126
-0.125
-0.121
-0.132
-0.152
1.119
48.684
150.952
10.278
-0.079
-0.235
-0.163
-0.095
-0.063
-0.052
-0.049
-0.083
-0.124
-0.060
1.293
52.805
227.927
8.157
-0.067
-0.080
-0.035
-0.014
-0.005
0.
0.
0.
0.
0.
0.
0.
0.
0.
0.
0.
0.
0.
0.
0.001
-0.001
-0.003
-0.007
-0.012
-0.023
-0.035
-0.047
-0.062
-0.075
-0.088
-0.097
-0.092
-0.077
-0.062
-0.051
-0.040
-0.039
-0.037
-0.036
-0.038
-0.039
-0.039
-0.049
-0.046
-0.050
-0.064
-0.096
-0.121
0.102
0.275
-0.082
-0.175
-0.143
-0.083
-0.050
-0.032
-0.026
-0.025
-0.043
-0.086
-0.121
-0.114
0.437
1.173
0.059
-0.085
-0.053
-0.021
-0.008
-0.004
0.
0.
0.
0.
0.
0.
0.
0.
0.
0.
0.
0.
0.
0.
0.
0.001
0.000
-0.001
-0.004
-0.007
-0.015
-0.021
-0.028
-0.034
-0.038
-0.039
-0.035
-0.031
-0.025
-0.020
-0.016
-0.013
-0.012
-0.012
-0.014
-0.013
-0.014
-0.014
-0.017
-0.020
-0.031
-0.051
-0.079
-0.106
-0.121
-0.124
-0.104
-0.067
-0.040
-0.022
-0.014
-0.006
-0.009
-0.021
-0.040
-0.070
-0.099
-0.098
-0.089
-0.072
-0.052
-0.026
-0.011
-0.005
0.
0.
0.
0.
0.
0.
0.
0.
0.
0.
0.
0.
0.
0.
0.
0.
0.
0.
0.000
0.000
-0.002
-0.003
-0.006
-0.011
-0.015
-0.016
-0.016
-0.013
-0.011
-0.008
-0.006
-0.004
-0.001
-0.002
-0.004
-0.002
-0.005
-0.004
-0.004
-0.007
-0.009
-0.013
-0.023
-0.035
-0.047
-0.055
-0.052
-0.042
-0.029
-0.019
-0.010
-0.004
-0.001
-0.003
-0.009
-0.017
-0.027
-0.039
-0.046
-0.045
-0.035
-0.021
-0.011
-0.006
-0.002
0.
0.
0.
0.
0.
0.
0.
0.
0.
0.
0.
0.
0.
0.
0.
0.
0.
0.
0.
0.
0.
-0.001
-0.001
-0.002
-0.002
-0.005
-0.005
-0.005
-0.005
-0.004
-0.001
-0.001
0.
0.
0.
0.000
0.000
0.000
0.000
-0.002
-0.004
-0.006
-0.010
-0.016
-0.019
-0.021
-0.020
-0.016
-0.012
-0.008
-0.005
0.000
0.001
-0.002
-0.003
-0.005
-0.010
-0.013
-0.015
-0.014
-0.012
-0.008
-0.005
-0.002
0.
0.
0.
0.
0.
0.
0.
0.
0.
0.
0.
0.
0.
0.
0.
0.
0.
0.
0.
0.
0.
0.
0.
0.
0.
0.
0.
0.
0.
0.
0.
0.
0.
0.
0.
0.
0.
0.
0.
0.
0.
0.
-0.003
-0.005
-0.007
-0.008
-0.008
-0.008
-0.006
-0.005
-0.002
0.000
0.001
0.
0.
-0.001
-0.002
-0.003
-0.004
-0.004
-0.004
-0.003
-0.002
-0.002
0.
0.
0.
0.
0.
0.
0.
0.
0.
0.
0.
0.
0.
0.
0.
0.
0.
0.
0.
0.
0.
0.
0.
0.
0.
0.
0.
0.
0.
0.
0.
0.
0.
0.
0.
0.
0.
0.
0.
0.
0.
0.
0.
0.
-0.002
-0.003
-0.003
-0.003
-0.002
-0.002
0.
0.000
0.
0.
0.
0.
0.
0.000
0.000
-0.002
-0.002
-0.002
0.
0.
0.
0.
0.
0.
0.
0.
0.
0.
0.
0.
0.
0.
0.
0.
0.
0.
0.
0.
0.
0.
0.
0.
0.
0.
0.
0.
0.
0.
0.
0.
0.
0.
0.
0.
0.
0.
0.
0.
0.
0.
0.
0.
0.
0.
0.
0.
0.
0.
0.
0.
0.
0.
0.
0.
0.
0.
0.
0.
0.
0.
0.
0.
0.
0.
0.
0.
0.
0.
0.
0.
0.
0.
0.
0.
0.
0.
0.
0.
0.
0.
0.
0.
0.
0.
0.
0.
0.
0.
0.
0.
0.
0.
0.
0.000
0.000
0.
0.
0.
0.
0.
0.
0.
0.
0.
0.
0.
0.000
0.001
0.001
0.001
0.001
0.000
0.
0.
0.
0.
0.
0.
0.
0.
0.
0.
0.
0.
0.
0.
0.
0.
0.
0.
0.
0.
0.
0.
0.
0.
0.
0.
0.
0.
0.
0.
0.
0.
0.
0.
0.
0.
0.
0.
0.
0.
0.
0.
0.
0.
0.000
-0.002
-0.002
-0.003
-0.003
-0.003
-0.002
-0.002
0.
0.
0.
0.
0.
0.000
0.001
-0.001
0.000
-0.002
-0.001
-0.001
0.001
0.000
0.000
0.
0.
0.
0.
0.
0.
0.
0.
0.
0.
0.
0.
0.
0.
0.
0.
0.
0.
0.
0.
0.
0.
0.
0.
0.
0.
0.
0.
0.
0.
0.
0.
0.
0.
0.
0.
0.
0.
0.
0.
0.
0.
-0.002
-0.004
-0.005
-0.009
-0.010
-0.010
-0.008
-0.006
-0.003
-0.002
0.
0.
0.000
0.000
-0.003
-0.003
-0.004
-0.004
-0.006
-0.005
-0.003
-0.001
0.001
0.000
0.
0.
0.
0.
0.
0.
0.
0.
0.
0.
0.
0.
0.
0.
0.
0.
0.
0.
0.
0.
0.
0.
0.
0.
0.
0.
0.
0.
0.
0.
0.
0.
0.
0.
0.
0.
0.
0.
0.001
0.000
-0.004
-0.007
-0.012
-0.017
-0.024
-0.028
-0.028
-0.022
-0.015
-0.010
-0.006
-0.002
0.
0.000
-0.003
-0.005
-0.009
-0.011
-0.013
-0.014
-0.012
-0.010
-0.007
-0.005
-0.001
0.000
-0.001
0.
0.
0.
0.
0.
0.
0.
0.
0.
0.
0.
0.
0.
0.
0.
0.
0.
0.
0.
0.
0.
0.
0.
0.
0.
0.
0.
0.
0.
0.
0.
0.
0.
0.
0.001
0.000
-0.002
-0.005
-0.010
-0.018
-0.031
-0.049
-0.069
-0.078
-0.072
-0.057
-0.037
-0.022
-0.012
-0.006
0.
-0.003
-0.006
-0.012
-0.020
-0.029
-0.035
-0.037
-0.033
-0.025
-0.019
-0.013
-0.008
-0.005
-0.004
-0.003
-0.001
0.
0.
0.
0.
0.
0.
0.
0.
0.
0.
0.
0.
0.
0.
0.
0.
0.
0.
0.
0.
0.
0.
0.
0.
0.
0.
0.
0.
0.
0.000
0.000
0.001
0.000
-0.002
-0.005
-0.011
-0.019
-0.036
-0.068
-0.100
-0.124
-0.130
-0.123
-0.104
-0.075
-0.041
-0.023
-0.014
-0.009
-0.005
-0.012
-0.027
-0.045
-0.070
-0.091
-0.095
-0.088
-0.071
-0.054
-0.040
-0.029
-0.022
-0.015
-0.010
-0.007
-0.005
0.
0.
0.
0.
0.
0.
0.
0.
0.
0.
0.
0.
0.
0.
0.
0.
0.
0.
0.
0.
0.
0.
0.
0.
0.
0.
0.001
0.001
0.001
0.000
0.
-0.003
-0.006
-0.014
-0.022
-0.036
-0.070
-0.106
-0.088
0.028
-0.013
-0.062
-0.148
-0.123
-0.074
-0.040
-0.025
-0.020
-0.020
-0.028
-0.055
-0.098
-0.130
-0.146
-0.161
-0.156
-0.141
-0.106
-0.080
-0.065
-0.047
-0.033
-0.024
-0.018
-0.010
-0.005
-0.002
0.
0.
0.
0.
0.
0.
0.
0.
0.
0.
0.
0.
0.
0.
0.
0.
0.
0.
0.
0.
0.
0.
0.000
0.001
0.000
0.
-0.002
-0.002
-0.005
-0.009
-0.015
-0.024
-0.036
-0.063
-0.100
-0.109
1.306
5.622
2.524
0.650
-0.156
-0.177
-0.116
-0.064
-0.041
-0.033
-0.038
-0.053
-0.094
-0.129
-0.042
0.085
0.037
-0.182
-0.211
-0.194
-0.153
-0.123
-0.093
-0.064
-0.040
-0.029
-0.020
-0.011
-0.004
-0.002
0.
0.
0.
0.
0.
0.
0.
0.
0.
0.
0.
0.
0.
0.
0.
0.
0.
0.
0.
0.
0.000
-0.002
-0.002
-0.004
-0.007
-0.008
-0.011
-0.014
-0.020
-0.031
-0.048
-0.069
-0.096
-0.138
-0.121
2.519
11.425
5.521
1.512
-0.153
-0.236
-0.169
-0.100
-0.064
-0.055
-0.055
-0.083
-0.124
0.076
3.215
4.179
3.086
0.751
-0.235
-0.325
-0.275
-0.216
-0.166
-0.112
-0.068
-0.043
-0.027
-0.018
-0.007
-0.002
0.
0.
0.
0.
0.
0.
0.
0.
0.
0.
0.
0.
0.
0.
0.
0.
0.
0.
0.
-0.002
-0.002
-0.003
-0.010
-0.015
-0.020
-0.027
-0.032
-0.040
-0.055
-0.072
-0.105
-0.143
-0.173
-0.210
-0.239
0.030
0.857
1.599
1.520
-0.068
-0.278
-0.229
-0.147
-0.099
-0.080
-0.079
-0.104
-0.151
0.174
5.616
6.992
15.116
15.188
0.862
-0.399
-0.368
-0.312
-0.256
-0.186
-0.108
-0.063
-0.040
-0.023
-0.009
-0.004
0.
0.
0.
0.
0.
0.
0.
0.
0.
0.
0.
0.
0.
0.
0.
0.
0.
0.
-0.002
-0.003
-0.007
-0.014
-0.025
-0.034
-0.046
-0.062
-0.078
-0.091
-0.120
-0.165
-0.200
-0.215
-0.184
-0.235
-0.428
-0.400
-0.333
0.188
0.451
-0.199
-0.298
-0.264
-0.203
-0.142
-0.115
-0.108
-0.126
-0.178
-0.217
0.191
1.727
23.791
29.696
6.929
7.408
2.981
1.462
-0.168
-0.252
-0.156
-0.088
-0.052
-0.029
-0.015
-0.006
0.
0.
0.
0.
0.
0.
0.
0.
0.
0.
0.
0.
0.
0.
0.
0.
0.
-0.002
-0.003
-0.007
-0.016
-0.031
-0.051
-0.075
-0.104
-0.141
-0.166
-0.182
-0.218
-0.247
0.222
3.727
12.115
7.772
-0.135
-0.898
-0.478
-0.430
-0.399
-0.231
-0.192
-0.296
-0.249
-0.194
-0.165
-0.146
-0.156
-0.207
-0.304
-0.368
0.487
5.801
18.462
2789.193
3677.558
437.331
199.114
3.966
-0.252
-0.198
-0.110
-0.066
-0.038
-0.020
-0.008
0.
0.
0.
0.
0.
0.
0.
0.
0.
0.
0.
0.
0.
0.
0.
0.
0.
-0.003
-0.006
-0.014
-0.031
-0.060
-0.090
-0.131
-0.182
-0.245
-0.288
-0.315
-0.358
0.620
26.807
1069.458
1034.195
11679.495
352.634
0.451
5.883
3.596
0.804
-0.276
-0.308
-0.346
-0.296
-0.257
-0.220
-0.191
-0.201
-0.252
-0.402
-0.667
0.122
13.068
65.598
94296.469
148811.328
10118.279
3703.910
16.722
-0.244
-0.245
-0.145
-0.084
-0.049
-0.026
-0.011
-0.003
0.
0.
0.
0.
0.
0.
0.
0.
0.
0.
0.
0.
0.
0.
0.
0.
-0.003
-0.009
-0.025
-0.053
-0.088
-0.050
1.175
2.234
0.168
-0.352
-0.497
-0.680
6.673
276.590
109051.289
49605.156
396.783
13.720
43.853
526.097
713.700
204.654
3.560
-0.461
-0.420
-0.388
-0.463
-0.388
-0.248
-0.250
-0.313
-0.690
-1.041
-0.519
6.555
17.658
243.554
1317.278
309.939
150.361
3.327
-0.409
-0.317
-0.212
-0.126
-0.069
-0.035
-0.013
-0.007
-0.001
0.
0.
0.
0.
0.
0.
0.
0.
0.
0.
0.
0.
0.
0.
-0.002
-0.004
-0.015
-0.036
-0.074
-0.104
3.089
245.772
1129.126
38.313
2.881
-0.409
-1.151
30.752
100.622
12486.074
8802.414
75.696
3.023
32.894
821.857
125474.180
101307.383
219.331
-0.560
-0.528
-0.501
-0.767
-0.622
-0.333
-0.306
-0.371
-0.747
-1.011
-0.828
-0.047
10.738
85.319
24.311
3.034
1.511
0.322
0.633
-0.162
-0.286
-0.207
-0.115
-0.053
-0.020
-0.008
-0.001
0.000
0.
0.
0.
0.
0.
0.
0.
0.
0.
0.
0.
0.
0.
-0.002
-0.006
-0.021
-0.044
-0.090
-0.075
20.251
25444.006
100358.383
2542.516
182.336
5.824
-1.224
-1.182
1.261
26.736
25.467
6.838
1.312
0.993
70.088
7111.594
24937.176
2099.013
-0.939
-0.661
-0.520
-0.609
-0.541
-0.394
-0.377
-0.411
-0.538
-0.822
-0.792
1.944
830.563
100036.977
4459.384
202.730
220.487
96.870
200.316
12.157
0.368
-0.233
-0.172
-0.087
-0.038
-0.019
-0.007
-0.005
-0.005
-0.005
-0.005
-0.004
-0.003
0.
0.
0.
0.
0.
0.
0.
0.
-0.002
-0.008
-0.024
-0.049
-0.105
-0.149
6.202
1067.768
103293.953
100670.586
2332.783
46.966
0.202
-0.991
-0.042
0.356
3.290
13.558
3.822
-0.369
0.400
8.858
7.676
4.908
3.161
-0.310
-0.430
0.437
0.394
-0.367
-0.490
-0.554
-0.609
-0.672
-0.722
2.392
1337.951
100622.680
62694.473
100962.273
101920.273
3572.714
23262.830
494.514
232.525
3.381
-0.215
-0.135
-0.072
-0.039
-0.025
-0.018
-0.018
-0.018
-0.016
-0.010
-0.008
-0.005
-0.002
0.
0.
0.
0.
0.
0.
-0.002
-0.009
-0.025
-0.050
-0.111
-0.210
-0.041
13.955
2854.077
35132.297
1626.680
1508.627
20.140
8.333
868.153
478.449
19.077
19.206
3.061
-0.319
-0.928
-0.194
33.200
1716.047
1040.486
10.741
3.385
81.604
76.342
2.925
-0.598
-1.186
-1.260
-0.529
2.441
3.614
28.930
5113.291
100168.383
104931.391
96120.297
837.688
101414.375
200035.234
100071.531
47.057
-0.205
-0.192
-0.110
-0.074
-0.052
-0.044
-0.041
-0.038
-0.032
-0.026
-0.020
-0.012
-0.006
-0.002
0.
0.
0.
0.
0.
-0.002
-0.010
-0.022
-0.052
-0.106
-0.218
-0.353
-0.100
7.349
29.724
101938.188
104978.188
96.035
102.007
100228.961
100383.469
55.966
19.850
21.125
3.467
-0.935
13.393
15273.494
129510.625
38951.613
45.490
17.089
1328.743
1244.550
69.363
15.746
25.217
62.249
27.071
1855.345
1031.566
273.522
116.471
1628.015
201.478
179.732
18745.469
185124.563
30293.775
2918.659
11.037
-0.388
-0.289
-0.183
-0.139
-0.106
-0.103
-0.097
-0.091
-0.075
-0.056
-0.039
-0.026
-0.015
-0.008
-0.004
0.
0.
0.
0.
-0.002
-0.007
-0.019
-0.051
-0.102
-0.191
-0.328
-0.510
-0.824
-0.009
266.365
301.157
1718.608
411.300
2534.708
2365.916
148.309
100540.445
412.011
6.896
-0.911
36.956
155160.109
100767.141
397.495
8.002
4.107
126.369
752.954
100247.805
5365.033
17674.811
100534.727
440.201
100102.867
103712.766
5895.169
39.682
208.590
2891.999
212.797
29973.859
104896.938
1977.669
16.489
0.014
-0.501
-0.408
-0.316
-0.293
-0.275
-0.216
-0.199
-0.175
-0.153
-0.119
-0.079
-0.051
-0.032
-0.017
-0.006
-0.002
0.
0.
0.
-0.002
-0.005
-0.021
-0.047
-0.094
-0.172
-0.282
-0.448
-0.799
-1.132
1.353
58.940
853.792
224.650
43.188
41.960
290.880
79469.180
314.326
7.359
11.929
18.243
9964.187
71.387
9.674
2.838
0.179
65.245
10197.430
101020.977
78365.477
32435.344
59498.258
3192.645
115321.063
6023.086
218.131
7.108
76.319
727.589
24.196
196.731
36813.883
7787.858
90.036
56.069
3.272
-0.447
-0.625
-0.976
-0.827
-0.417
0.123
-0.021
-0.220
-0.193
-0.141
-0.089
-0.054
-0.031
-0.016
-0.007
-0.002
0.
0.
-0.002
-0.005
-0.017
-0.038
-0.085
-0.157
-0.257
-0.362
-0.514
-0.652
1.791
56.113
65.299
7.422
0.884
15.098
54.835
1079.726
60577.324
796.748
3665.496
4222.400
35.618
15.503
8.738
0.627
3.230
190.733
15417.052
1100.664
100871.695
28640.363
714.343
7410.752
101746.477
2873.027
7.592
74.882
703.213
69.612
6.728
965.922
100144.820
101639.477
3259.404
7032.027
50.509
0.786
-0.080
12.310
89.398
2.592
13.612
6.730
0.738
-0.182
-0.232
-0.158
-0.092
-0.054
-0.027
-0.014
-0.005
-0.003
0.
0.
-0.007
-0.016
-0.032
-0.074
-0.142
-0.229
-0.312
-0.425
-0.736
0.863
17.408
24.189
12.924
20.310
6400.600
54247.535
14881.624
100814.758
9979.026
101947.094
102621.398
2567.301
76665.094
183.531
3.524
1041.002
100030.578
748.222
60.619
11037.634
869.663
20.550
291.387
639.916
40.174
154.413
3864.650
100132.430
1980.939
153.559
72.988
5839.636
1247.997
964.660
1857.276
32.286
31.384
48.851
521.971
11670.576
99.591
223.265
39.431
4.395
0.123
-0.329
-0.229
-0.151
-0.095
-0.047
-0.021
-0.010
-0.005
0.
0.
-0.007
-0.014
-0.029
-0.058
-0.122
-0.195
-0.254
-0.431
-0.777
715.479
1158.023
7987.543
4197.742
460.640
87298.211
102476.891
100510.164
49134.465
569.797
6529.627
4879.043
79358.523
104567.328
1926.392
265.622
6642.645
122933.336
793.795
3980.863
1194.109
29.548
4.722
6.348
9.515
6.267
3709.177
100268.125
5950.338
940.940
155.586
3.869
5.092
5.167
11.836
14.325
6.751
185.134
361.073
105.861
1066.431
4421.474
101628.250
952.553
4.283
0.297
4.089
2.939
0.012
-0.144
-0.080
-0.037
-0.015
-0.006
-0.002
0.
-0.005
-0.014
-0.025
-0.052
-0.105
-0.162
-0.225
-0.461
-0.857
399.464
619.127
123627.898
80580.641
5365.151
100207.125
1764.043
7042.966
601.432
7.470
9.990
41.713
795.283
101615.625
102248.469
10847.515
200064.125
100458.219
1434.601
22111.609
995.695
3421.608
1367.865
26.340
17.209
2.679
334.539
9787.582
710.275
100.265
50.159
7.513
0.039
29.654
1572.580
700.873
173.995
35.237
39.978
38.358
39.367
13972.832
105532.797
2505.268
5.229
25.265
1328.475
600.185
6.951
-0.139
-0.124
-0.054
-0.023
-0.009
-0.003
0.
-0.004
-0.008
-0.020
-0.042
-0.081
-0.136
-0.185
-0.292
-0.670
0.060
43.102
6333.781
1723.736
232.823
2390.141
95.235
8.063
37.964
190.951
22.892
3.754
2211.518
106399.164
2939.186
12645.342
120346.930
1938.146
954.756
4937.434
85501.750
101256.172
103326.875
193.516
4.727
0.347
64.049
1712.286
337.602
71.317
151.824
356.528
14.658
427.783
102207.211
102383.898
7563.702
3465.906
198.638
14.907
3.048
1308.794
101225.453
13780.506
13.314
170.154
68233.117
13985.620
34.678
0.471
-0.146
-0.077
-0.030
-0.011
-0.004
0.
-0.002
-0.006
-0.013
-0.031
-0.056
-0.097
-0.142
-0.192
-0.270
-0.345
0.764
11.829
7.458
1.590
4.181
1.674
64.922
3393.351
100061.117
2174.647
348.273
113.523
2382.367
64.363
484.117
100115.680
23.055
22.219
888.378
11673.342
2258.146
6515.105
132.396
6.456
113.416
68.227
12.951
11.686
22.948
6399.463
43391.539
133.028
1012.153
105858.586
4417.329
105185.133
101829.500
21657.127
1825.044
14.222
56.994
3073.690
351.675
19.822
1220.945
100895.945
98126.758
8156.617
32.570
-0.019
-0.089
-0.036
-0.012
-0.005
0.
-0.001
-0.005
-0.008
-0.020
-0.036
-0.063
-0.095
-0.123
-0.167
-0.224
-0.267
-0.290
-0.350
-0.450
-0.451
12.207
15260.526
101442.852
97251.469
101118.055
38667.508
136.998
5335.188
228.057
1515.942
13611.306
42.143
6.484
481.203
1506.455
28.411
28.910
4.406
172.159
100003.570
48427.164
40.146
-0.321
4.643
441.936
1326.535
29.352
64.686
1051.891
1671.123
100726.234
14248.363
102911.422
100043.063
113.614
0.520
9.716
8.269
8.026
408.899
100171.219
109345.883
100129.461
164.230
0.176
-0.092
-0.040
-0.013
-0.004
0.
0.
-0.002
-0.005
-0.012
-0.023
-0.039
-0.063
-0.086
-0.113
-0.154
-0.202
-0.247
-0.292
-0.351
-0.370
9.603
6395.707
100011.875
875.888
7718.464
41012.707
32067.902
100601.461
9157.980
9722.478
12233.175
71.474
15.999
7.199
7.518
-0.235
-0.249
3.453
152.787
100017.492
34976.055
36.947
-0.841
-0.522
4.850
8.446
2.290
12.318
82.111
71.967
381.979
2366.834
9506.147
4074.536
19.806
-0.674
-0.325
-0.340
0.720
14.102
48.205
278.306
575.563
9.440
-0.095
-0.087
-0.039
-0.013
-0.002
0.
0.
0.
-0.002
-0.009
-0.016
-0.026
-0.041
-0.063
-0.084
-0.105
-0.134
-0.169
-0.202
-0.263
-0.337
0.222
22.636
87.040
11.512
64.248
6660.435
102510.320
23471.348
100919.727
116953.961
19020.594
223.827
69.794
17.963
10.891
9.635
9.760
12.227
11.558
85.253
54.462
5.515
3.553
5.124
99.424
66.384
5.596
27.801
229.474
29.544
2.709
25.567
37.801
8.437
-0.163
-0.679
-0.645
-0.634
-0.672
0.232
-0.319
0.011
0.621
-0.115
-0.136
-0.077
-0.031
-0.013
-0.001
0.
0.
0.
0.
-0.005
-0.012
-0.018
-0.031
-0.045
-0.060
-0.078
-0.099
-0.113
-0.152
-0.206
-0.289
-0.322
0.165
2.511
2.854
14.441
62527.559
100516.344
269.385
15274.544
2267.730
260.808
106.681
28.426
48.451
36.787
3403.705
4856.190
35.484
1.113
1.649
108.452
784.577
259.521
33.328
[truncated: 1,113,669 more chars]
