# Supplementary material for: Ferroptosis regulation by traditional chinese medicine for ischemic stroke intervention based on network pharmacology and data mining
Source: PLoS One. 2025 Apr 16;20(4):e0321751. doi: 10.1371/journal.pone.0321751 (PMC12002469; doi:10.1371/journal.pone.0321751)
Supplement: S4 File — (ZIP) [file pone.0321751.s004.zip › 分子对接5/TNF/TNF-0006/input/6op0_h.pdb]

REMARK   4 XXXX COMPLIES WITH FORMAT V. 2.0
ATOM      1  N   THR A   7     -22.595 -12.376  36.005  0.00  0.00      6op0 N  
ATOM      2  CA  THR A   7     -23.385 -12.939  34.856  0.00  0.00      6op0 C  
ATOM      3  C   THR A   7     -22.693 -12.707  33.503  0.00  0.00      6op0 C  
ATOM      4  O   THR A   7     -22.636 -11.569  33.033  0.00  0.00      6op0 O  
ATOM      5  CB  THR A   7     -24.804 -12.325  34.753  0.00  0.00      6op0 C  
ATOM      6  OG1 THR A   7     -25.421 -12.307  36.045  0.00  0.00      6op0 O  
ATOM      7  CG2 THR A   7     -25.681 -13.135  33.757  0.00  0.00      6op0 C  
ATOM      8 2HG2 THR A   7     -25.516 -12.798  32.833  0.00  0.00      6op0 H  
ATOM      9  H2  THR A   7     -22.896 -12.819  36.844  0.00  0.00      6op0 H  
ATOM     10  H3  THR A   7     -21.629 -12.558  35.844  0.00  0.00      6op0 H  
ATOM     11  HB  THR A   7     -24.718 -11.363  34.425  0.00  0.00      6op0 H  
ATOM     12  HG1 THR A   7     -24.762 -12.708  36.712  0.00  0.00      6op0 H  
ATOM     13  H   THR A   7     -22.760 -11.395  36.052  0.00  0.00      6op0 H  
ATOM     14 1HG2 THR A   7     -25.434 -14.100  33.818  0.00  0.00      6op0 H  
ATOM     15 3HG2 THR A   7     -26.641 -13.013  33.998  0.00  0.00      6op0 H  
ATOM     16  HA  THR A   7     -23.473 -13.930  35.006  0.00  0.00      6op0 H  
ATOM     17  N   PRO A   8     -22.199 -13.794  32.856  0.00  0.00      6op0 N  
ATOM     18  CA  PRO A   8     -21.500 -13.698  31.560  0.00  0.00      6op0 C  
ATOM     19  C   PRO A   8     -22.249 -12.878  30.514  0.00  0.00      6op0 C  
ATOM     20  O   PRO A   8     -23.469 -12.770  30.581  0.00  0.00      6op0 O  
ATOM     21  CB  PRO A   8     -21.396 -15.164  31.109  0.00  0.00      6op0 C  
ATOM     22  CG  PRO A   8     -21.344 -15.942  32.370  0.00  0.00      6op0 C  
ATOM     23  CD  PRO A   8     -22.211 -15.188  33.357  0.00  0.00      6op0 C  
ATOM     24  HG2 PRO A   8     -21.698 -16.875  32.233  0.00  0.00      6op0 H  
ATOM     25  HA  PRO A   8     -20.559 -13.332  31.696  0.00  0.00      6op0 H  
ATOM     26  HD3 PRO A   8     -21.830 -15.230  34.283  0.00  0.00      6op0 H  
ATOM     27  HD2 PRO A   8     -23.145 -15.547  33.369  0.00  0.00      6op0 H  
ATOM     28  HG3 PRO A   8     -20.399 -16.009  32.713  0.00  0.00      6op0 H  
ATOM     29  HB3 PRO A   8     -20.568 -15.302  30.559  0.00  0.00      6op0 H  
ATOM     30  HB2 PRO A   8     -22.196 -15.416  30.557  0.00  0.00      6op0 H  
ATOM     31  N   SER A   9     -21.512 -12.304  29.565  0.00  0.00      6op0 N  
ATOM     32  CA  SER A   9     -22.125 -11.579  28.434  0.00  0.00      6op0 C  
ATOM     33  C   SER A   9     -22.691 -12.571  27.447  0.00  0.00      6op0 C  
ATOM     34  O   SER A   9     -22.094 -13.629  27.219  0.00  0.00      6op0 O  
ATOM     35  CB  SER A   9     -21.096 -10.693  27.707  0.00  0.00      6op0 C  
ATOM     36  OG  SER A   9     -21.629 -10.195  26.483  0.00  0.00      6op0 O  
ATOM     37  H   SER A   9     -20.488 -12.405  29.682  0.00  0.00      6op0 H  
ATOM     38  HA  SER A   9     -22.876 -11.029  28.801  0.00  0.00      6op0 H  
ATOM     39  HG  SER A   9     -22.558 -10.527  26.358  0.00  0.00      6op0 H  
ATOM     40  HB3 SER A   9     -20.290 -11.239  27.510  0.00  0.00      6op0 H  
ATOM     41  HB2 SER A   9     -20.864  -9.927  28.294  0.00  0.00      6op0 H  
ATOM     42  N   ASP A  10     -23.817 -12.216  26.836  0.00  0.00      6op0 N  
ATOM     43  CA  ASP A  10     -24.425 -13.073  25.817  0.00  0.00      6op0 C  
ATOM     44  C   ASP A  10     -24.003 -12.689  24.392  0.00  0.00      6op0 C  
ATOM     45  O   ASP A  10     -24.566 -13.186  23.447  0.00  0.00      6op0 O  
ATOM     46  CB  ASP A  10     -25.957 -13.067  25.952  0.00  0.00      6op0 C  
ATOM     47  CG  ASP A  10     -26.595 -11.784  25.429  0.00  0.00      6op0 C  
ATOM     48  OD1 ASP A  10     -25.880 -10.781  25.188  0.00  0.00      6op0 O  
ATOM     49  OD2 ASP A  10     -27.831 -11.774  25.251  0.00  0.00      6op0 O  
ATOM     50  H   ASP A  10     -24.214 -11.310  27.133  0.00  0.00      6op0 H  
ATOM     51  HA  ASP A  10     -24.088 -14.013  25.978  0.00  0.00      6op0 H  
ATOM     52  HB3 ASP A  10     -26.180 -13.164  26.914  0.00  0.00      6op0 H  
ATOM     53  HB2 ASP A  10     -26.313 -13.834  25.431  0.00  0.00      6op0 H  
ATOM     54  N   LYS A  11     -23.021 -11.798  24.244  0.00  0.00      6op0 N  
ATOM     55  CA  LYS A  11     -22.618 -11.320  22.910  0.00  0.00      6op0 C  
ATOM     56  C   LYS A  11     -21.688 -12.322  22.223  0.00  0.00      6op0 C  
ATOM     57  O   LYS A  11     -20.793 -12.865  22.849  0.00  0.00      6op0 O  
ATOM     58  CB  LYS A  11     -21.929  -9.963  22.969  0.00  0.00      6op0 C  
ATOM     59  CG  LYS A  11     -22.745  -8.869  23.630  0.00  0.00      6op0 C  
ATOM     60  CD  LYS A  11     -23.964  -8.428  22.818  0.00  0.00      6op0 C  
ATOM     61  CE  LYS A  11     -24.751  -7.351  23.578  0.00  0.00      6op0 C  
ATOM     62  NZ  LYS A  11     -25.686  -6.582  22.709  0.00  0.00      6op0 N  
ATOM     63  HA  LYS A  11     -23.444 -11.206  22.347  0.00  0.00      6op0 H  
ATOM     64  HE2 LYS A  11     -25.274  -7.799  24.314  0.00  0.00      6op0 H  
ATOM     65  HE3 LYS A  11     -24.094  -6.715  24.002  0.00  0.00      6op0 H  
ATOM     66  HG2 LYS A  11     -23.065  -9.194  24.532  0.00  0.00      6op0 H  
ATOM     67  HG3 LYS A  11     -22.156  -8.063  23.783  0.00  0.00      6op0 H  
ATOM     68  HZ1 LYS A  11     -26.513  -6.363  23.226  0.00  0.00      6op0 H  
ATOM     69  HZ3 LYS A  11     -25.242  -5.737  22.412  0.00  0.00      6op0 H  
ATOM     70  HZ2 LYS A  11     -25.925  -7.134  21.911  0.00  0.00      6op0 H  
ATOM     71  HD3 LYS A  11     -24.556  -9.206  22.677  0.00  0.00      6op0 H  
ATOM     72  HD2 LYS A  11     -23.657  -8.045  21.961  0.00  0.00      6op0 H  
ATOM     73  H   LYS A  11     -22.578 -11.480  25.120  0.00  0.00      6op0 H  
ATOM     74  HB3 LYS A  11     -21.720  -9.677  22.032  0.00  0.00      6op0 H  
ATOM     75  HB2 LYS A  11     -21.073 -10.068  23.479  0.00  0.00      6op0 H  
ATOM     76  N   PRO A  12     -21.945 -12.604  20.939  0.00  0.00      6op0 N  
ATOM     77  CA  PRO A  12     -21.052 -13.363  20.103  0.00  0.00      6op0 C  
ATOM     78  C   PRO A  12     -19.702 -12.694  19.986  0.00  0.00      6op0 C  
ATOM     79  O   PRO A  12     -19.642 -11.525  19.645  0.00  0.00      6op0 O  
ATOM     80  CB  PRO A  12     -21.752 -13.333  18.761  0.00  0.00      6op0 C  
ATOM     81  CG  PRO A  12     -23.190 -13.243  19.092  0.00  0.00      6op0 C  
ATOM     82  CD  PRO A  12     -23.254 -12.390  20.290  0.00  0.00      6op0 C  
ATOM     83  HG2 PRO A  12     -23.704 -12.839  18.323  0.00  0.00      6op0 H  
ATOM     84  HA  PRO A  12     -20.952 -14.312  20.443  0.00  0.00      6op0 H  
ATOM     85  HD3 PRO A  12     -23.995 -12.662  20.914  0.00  0.00      6op0 H  
ATOM     86  HD2 PRO A  12     -23.368 -11.418  20.062  0.00  0.00      6op0 H  
ATOM     87  HG3 PRO A  12     -23.568 -14.162  19.271  0.00  0.00      6op0 H  
ATOM     88  HB3 PRO A  12     -21.552 -14.167  18.234  0.00  0.00      6op0 H  
ATOM     89  HB2 PRO A  12     -21.454 -12.537  18.219  0.00  0.00      6op0 H  
ATOM     90  N   VAL A  13     -18.643 -13.420  20.333  0.00  0.00      6op0 N  
ATOM     91  CA  VAL A  13     -17.289 -12.945  20.188  0.00  0.00      6op0 C  
ATOM     92  C   VAL A  13     -16.373 -14.093  19.795  0.00  0.00      6op0 C  
ATOM     93  O   VAL A  13     -16.687 -15.233  20.013  0.00  0.00      6op0 O  
ATOM     94  CB  VAL A  13     -16.766 -12.348  21.504  0.00  0.00      6op0 C  
ATOM     95  CG1 VAL A  13     -17.522 -11.076  21.859  0.00  0.00      6op0 C  
ATOM     96  CG2 VAL A  13     -16.885 -13.364  22.615  0.00  0.00      6op0 C  
ATOM     97  HA  VAL A  13     -17.265 -12.265  19.448  0.00  0.00      6op0 H  
ATOM     98 1HG1 VAL A  13     -17.570 -10.481  21.057  0.00  0.00      6op0 H  
ATOM     99 1HG2 VAL A  13     -17.738 -13.879  22.510  0.00  0.00      6op0 H  
ATOM    100  HB  VAL A  13     -15.813 -12.091  21.364  0.00  0.00      6op0 H  
ATOM    101 2HG1 VAL A  13     -18.448 -11.309  22.156  0.00  0.00      6op0 H  
ATOM    102 3HG1 VAL A  13     -17.046 -10.600  22.598  0.00  0.00      6op0 H  
ATOM    103  H   VAL A  13     -18.884 -14.365  20.720  0.00  0.00      6op0 H  
ATOM    104 3HG2 VAL A  13     -16.109 -13.996  22.577  0.00  0.00      6op0 H  
ATOM    105 2HG2 VAL A  13     -16.888 -12.895  23.500  0.00  0.00      6op0 H  
ATOM    106  N   ALA A  14     -15.236 -13.767  19.214  0.00  0.00      6op0 N  
ATOM    107  CA  ALA A  14     -14.196 -14.749  18.877  0.00  0.00      6op0 C  
ATOM    108  C   ALA A  14     -12.860 -14.049  18.716  0.00  0.00      6op0 C  
ATOM    109  O   ALA A  14     -12.801 -12.942  18.207  0.00  0.00      6op0 O  
ATOM    110  CB  ALA A  14     -14.536 -15.489  17.589  0.00  0.00      6op0 C  
ATOM    111  H   ALA A  14     -15.127 -12.745  19.008  0.00  0.00      6op0 H  
ATOM    112  HA  ALA A  14     -14.129 -15.412  19.626  0.00  0.00      6op0 H  
ATOM    113  HB1 ALA A  14     -15.031 -16.329  17.808  0.00  0.00      6op0 H  
ATOM    114  HB3 ALA A  14     -15.107 -14.907  17.011  0.00  0.00      6op0 H  
ATOM    115  HB2 ALA A  14     -13.693 -15.717  17.103  0.00  0.00      6op0 H  
ATOM    116  N   HIS A  15     -11.797 -14.733  19.121  0.00  0.00      6op0 N  
ATOM    117  CA  HIS A  15     -10.445 -14.279  18.896  0.00  0.00      6op0 C  
ATOM    118  C   HIS A  15      -9.574 -15.485  18.626  0.00  0.00      6op0 C  
ATOM    119  O   HIS A  15      -9.198 -16.222  19.569  0.00  0.00      6op0 O  
ATOM    120  CB  HIS A  15      -9.954 -13.516  20.118  0.00  0.00      6op0 C  
ATOM    121  CG  HIS A  15      -8.564 -12.948  19.955  0.00  0.00      6op0 C  
ATOM    122  ND1 HIS A  15      -8.339 -11.670  19.586  0.00  0.00      6op0 N  
ATOM    123  CD2 HIS A  15      -7.314 -13.532  20.123  0.00  0.00      6op0 C  
ATOM    124  CE1 HIS A  15      -7.021 -11.459  19.512  0.00  0.00      6op0 C  
ATOM    125  NE2 HIS A  15      -6.395 -12.590  19.878  0.00  0.00      6op0 N  
ATOM    126  HD1 HIS A  15      -9.033 -10.974  19.394  0.00  0.00      6op0 H  
ATOM    127  HD2 HIS A  15      -7.168 -14.485  20.380  0.00  0.00      6op0 H  
ATOM    128  H   HIS A  15     -12.029 -15.628  19.616  0.00  0.00      6op0 H  
ATOM    129  HE1 HIS A  15      -6.580 -10.621  19.236  0.00  0.00      6op0 H  
ATOM    130  HA  HIS A  15     -10.432 -13.692  18.087  0.00  0.00      6op0 H  
ATOM    131  HB3 HIS A  15      -9.944 -14.130  20.913  0.00  0.00      6op0 H  
ATOM    132  HB2 HIS A  15     -10.579 -12.753  20.308  0.00  0.00      6op0 H  
ATOM    133  N   VAL A  16      -9.250 -15.734  17.357  0.00  0.00      6op0 N  
ATOM    134  CA  VAL A  16      -8.452 -16.897  17.018  0.00  0.00      6op0 C  
ATOM    135  C   VAL A  16      -7.072 -16.461  16.483  0.00  0.00      6op0 C  
ATOM    136  O   VAL A  16      -6.903 -15.312  16.053  0.00  0.00      6op0 O  
ATOM    137  CB  VAL A  16      -9.182 -17.791  16.001  0.00  0.00      6op0 C  
ATOM    138  CG1 VAL A  16     -10.564 -18.239  16.533  0.00  0.00      6op0 C  
ATOM    139  CG2 VAL A  16      -9.289 -17.088  14.643  0.00  0.00      6op0 C  
ATOM    140  HA  VAL A  16      -8.294 -17.433  17.851  0.00  0.00      6op0 H  
ATOM    141 1HG1 VAL A  16     -11.271 -17.697  16.088  0.00  0.00      6op0 H  
ATOM    142 1HG2 VAL A  16      -8.553 -17.411  14.052  0.00  0.00      6op0 H  
ATOM    143  HB  VAL A  16      -8.647 -18.622  15.878  0.00  0.00      6op0 H  
ATOM    144 2HG1 VAL A  16     -10.691 -19.204  16.325  0.00  0.00      6op0 H  
ATOM    145 3HG1 VAL A  16     -10.591 -18.095  17.518  0.00  0.00      6op0 H  
ATOM    146  H   VAL A  16      -9.605 -15.052  16.671  0.00  0.00      6op0 H  
ATOM    147 3HG2 VAL A  16     -10.174 -17.304  14.235  0.00  0.00      6op0 H  
ATOM    148 2HG2 VAL A  16      -9.208 -16.103  14.780  0.00  0.00      6op0 H  
ATOM    149  N   VAL A  17      -6.106 -17.396  16.511  0.00  0.00      6op0 N  
ATOM    150  CA  VAL A  17      -4.665 -17.111  16.354  0.00  0.00      6op0 C  
ATOM    151  C   VAL A  17      -4.018 -18.080  15.352  0.00  0.00      6op0 C  
ATOM    152  O   VAL A  17      -4.455 -19.220  15.220  0.00  0.00      6op0 O  
ATOM    153  CB  VAL A  17      -3.965 -17.212  17.739  0.00  0.00      6op0 C  
ATOM    154  CG1 VAL A  17      -4.799 -16.491  18.791  0.00  0.00      6op0 C  
ATOM    155  CG2 VAL A  17      -3.769 -18.664  18.216  0.00  0.00      6op0 C  
ATOM    156  HA  VAL A  17      -4.573 -16.181  15.988  0.00  0.00      6op0 H  
ATOM    157 1HG1 VAL A  17      -5.762 -16.510  18.523  0.00  0.00      6op0 H  
ATOM    158 1HG2 VAL A  17      -2.999 -19.062  17.724  0.00  0.00      6op0 H  
ATOM    159  HB  VAL A  17      -3.101 -16.732  17.670  0.00  0.00      6op0 H  
ATOM    160 2HG1 VAL A  17      -4.689 -16.948  19.673  0.00  0.00      6op0 H  
ATOM    161 3HG1 VAL A  17      -4.493 -15.542  18.866  0.00  0.00      6op0 H  
ATOM    162  H   VAL A  17      -6.471 -18.372  16.658  0.00  0.00      6op0 H  
ATOM    163 3HG2 VAL A  17      -3.585 -18.658  19.196  0.00  0.00      6op0 H  
ATOM    164 2HG2 VAL A  17      -4.601 -19.179  18.026  0.00  0.00      6op0 H  
ATOM    165  N   ALA A  18      -2.996 -17.645  14.636  0.00  0.00      6op0 N  
ATOM    166  CA  ALA A  18      -2.308 -18.524  13.669  0.00  0.00      6op0 C  
ATOM    167  C   ALA A  18      -1.710 -19.712  14.394  0.00  0.00      6op0 C  
ATOM    168  O   ALA A  18      -1.225 -19.577  15.498  0.00  0.00      6op0 O  
ATOM    169  CB  ALA A  18      -1.215 -17.769  12.932  0.00  0.00      6op0 C  
ATOM    170  H   ALA A  18      -2.719 -16.663  14.800  0.00  0.00      6op0 H  
ATOM    171  HA  ALA A  18      -2.983 -18.849  13.005  0.00  0.00      6op0 H  
ATOM    172  HB1 ALA A  18      -0.473 -18.397  12.696  0.00  0.00      6op0 H  
ATOM    173  HB3 ALA A  18      -1.589 -17.369  12.095  0.00  0.00      6op0 H  
ATOM    174  HB2 ALA A  18      -0.858 -17.040  13.516  0.00  0.00      6op0 H  
ATOM    175  N   ASN A  19      -1.748 -20.886  13.778  0.00  0.00      6op0 N  
ATOM    176  CA  ASN A  19      -1.116 -22.074  14.347  0.00  0.00      6op0 C  
ATOM    177  C   ASN A  19       0.334 -21.982  14.027  0.00  0.00      6op0 C  
ATOM    178  O   ASN A  19       0.689 -21.992  12.884  0.00  0.00      6op0 O  
ATOM    179  CB  ASN A  19      -1.707 -23.327  13.711  0.00  0.00      6op0 C  
ATOM    180  CG  ASN A  19      -1.160 -24.629  14.305  0.00  0.00      6op0 C  
ATOM    181  OD1 ASN A  19      -0.190 -24.648  15.069  0.00  0.00      6op0 O  
ATOM    182  ND2 ASN A  19      -1.782 -25.726  13.928  0.00  0.00      6op0 N  
ATOM    183  HA  ASN A  19      -1.219 -22.009  15.334  0.00  0.00      6op0 H  
ATOM    184 2HD2 ASN A  19      -1.478 -26.620  14.285  0.00  0.00      6op0 H  
ATOM    185 1HD2 ASN A  19      -2.551 -25.685  13.292  0.00  0.00      6op0 H  
ATOM    186  H   ASN A  19      -2.257 -20.889  12.872  0.00  0.00      6op0 H  
ATOM    187  HB3 ASN A  19      -1.498 -23.320  12.734  0.00  0.00      6op0 H  
ATOM    188  HB2 ASN A  19      -2.697 -23.318  13.844  0.00  0.00      6op0 H  
ATOM    189  N   PRO A  20       1.188 -21.892  15.034  0.00  0.00      6op0 N  
ATOM    190  CA  PRO A  20       2.607 -21.596  14.737  0.00  0.00      6op0 C  
ATOM    191  C   PRO A  20       3.425 -22.751  14.158  0.00  0.00      6op0 C  
ATOM    192  O   PRO A  20       4.514 -22.528  13.620  0.00  0.00      6op0 O  
ATOM    193  CB  PRO A  20       3.194 -21.172  16.097  0.00  0.00      6op0 C  
ATOM    194  CG  PRO A  20       2.158 -21.451  17.124  0.00  0.00      6op0 C  
ATOM    195  CD  PRO A  20       0.914 -22.004  16.475  0.00  0.00      6op0 C  
ATOM    196  HG2 PRO A  20       2.517 -22.112  17.822  0.00  0.00      6op0 H  
ATOM    197  HA  PRO A  20       2.669 -20.773  14.124  0.00  0.00      6op0 H  
ATOM    198  HD3 PRO A  20       0.104 -21.467  16.723  0.00  0.00      6op0 H  
ATOM    199  HD2 PRO A  20       0.764 -22.961  16.732  0.00  0.00      6op0 H  
ATOM    200  HG3 PRO A  20       1.935 -20.596  17.646  0.00  0.00      6op0 H  
ATOM    201  HB3 PRO A  20       3.437 -20.189  16.080  0.00  0.00      6op0 H  
ATOM    202  HB2 PRO A  20       4.044 -21.690  16.286  0.00  0.00      6op0 H  
ATOM    203  N   GLN A  21       2.935 -23.967  14.257  0.00  0.00      6op0 N  
ATOM    204  CA  GLN A  21       3.689 -25.084  13.691  0.00  0.00      6op0 C  
ATOM    205  C   GLN A  21       3.223 -25.389  12.266  0.00  0.00      6op0 C  
ATOM    206  O   GLN A  21       3.904 -26.114  11.536  0.00  0.00      6op0 O  
ATOM    207  CB  GLN A  21       3.649 -26.320  14.596  0.00  0.00      6op0 C  
ATOM    208  CG  GLN A  21       2.374 -26.518  15.411  0.00  0.00      6op0 C  
ATOM    209  CD  GLN A  21       2.400 -27.813  16.231  0.00  0.00      6op0 C  
ATOM    210  OE1 GLN A  21       3.406 -28.596  16.202  0.00  0.00      6op0 O  
ATOM    211  NE2 GLN A  21       1.290 -28.069  16.957  0.00  0.00      6op0 N  
ATOM    212  HG2 GLN A  21       2.271 -25.752  16.040  0.00  0.00      6op0 H  
ATOM    213  HA  GLN A  21       4.656 -24.815  13.645  0.00  0.00      6op0 H  
ATOM    214  HG3 GLN A  21       1.597 -26.557  14.789  0.00  0.00      6op0 H  
ATOM    215  H   GLN A  21       2.037 -24.062  14.734  0.00  0.00      6op0 H  
ATOM    216 2HE2 GLN A  21       0.535 -27.394  16.924  0.00  0.00      6op0 H  
ATOM    217 1HE2 GLN A  21       1.227 -28.915  17.515  0.00  0.00      6op0 H  
ATOM    218  HB3 GLN A  21       4.425 -26.269  15.243  0.00  0.00      6op0 H  
ATOM    219  HB2 GLN A  21       3.780 -27.142  14.023  0.00  0.00      6op0 H  
ATOM    220  N   ALA A  22       2.094 -24.797  11.860  0.00  0.00      6op0 N  
ATOM    221  CA  ALA A  22       1.655 -24.847  10.465  0.00  0.00      6op0 C  
ATOM    222  C   ALA A  22       2.412 -23.826   9.593  0.00  0.00      6op0 C  
ATOM    223  O   ALA A  22       1.814 -22.980   8.949  0.00  0.00      6op0 O  
ATOM    224  CB  ALA A  22       0.148 -24.643  10.362  0.00  0.00      6op0 C  
ATOM    225  H   ALA A  22       1.568 -24.309  12.609  0.00  0.00      6op0 H  
ATOM    226  HA  ALA A  22       1.836 -25.769  10.099  0.00  0.00      6op0 H  
ATOM    227  HB1 ALA A  22      -0.087 -24.355   9.434  0.00  0.00      6op0 H  
ATOM    228  HB3 ALA A  22      -0.319 -25.501  10.573  0.00  0.00      6op0 H  
ATOM    229  HB2 ALA A  22      -0.138 -23.939  11.011  0.00  0.00      6op0 H  
ATOM    230  N   GLU A  23       3.732 -23.943   9.570  0.00  0.00      6op0 N  
ATOM    231  CA  GLU A  23       4.570 -23.237   8.599  0.00  0.00      6op0 C  
ATOM    232  C   GLU A  23       4.046 -23.372   7.182  0.00  0.00      6op0 C  
ATOM    233  O   GLU A  23       3.660 -24.455   6.750  0.00  0.00      6op0 O  
ATOM    234  CB  GLU A  23       5.977 -23.809   8.609  0.00  0.00      6op0 C  
ATOM    235  CG  GLU A  23       6.807 -23.474   9.842  0.00  0.00      6op0 C  
ATOM    236  CD  GLU A  23       7.954 -24.465  10.059  0.00  0.00      6op0 C  
ATOM    237  OE1 GLU A  23       7.984 -25.556   9.400  0.00  0.00      6op0 O  
ATOM    238  OE2 GLU A  23       8.820 -24.161  10.909  0.00  0.00      6op0 O  
ATOM    239  HG2 GLU A  23       7.206 -22.589   9.716  0.00  0.00      6op0 H  
ATOM    240  HA  GLU A  23       4.620 -22.257   8.851  0.00  0.00      6op0 H  
ATOM    241  HG3 GLU A  23       6.228 -23.522  10.630  0.00  0.00      6op0 H  
ATOM    242  H   GLU A  23       4.125 -24.579  10.300  0.00  0.00      6op0 H  
ATOM    243  HB3 GLU A  23       6.459 -23.449   7.823  0.00  0.00      6op0 H  
ATOM    244  HB2 GLU A  23       5.906 -24.796   8.562  0.00  0.00      6op0 H  
ATOM    245  N   GLY A  24       4.067 -22.267   6.446  0.00  0.00      6op0 N  
ATOM    246  CA  GLY A  24       3.709 -22.286   5.024  0.00  0.00      6op0 C  
ATOM    247  C   GLY A  24       2.216 -22.280   4.779  0.00  0.00      6op0 C  
ATOM    248  O   GLY A  24       1.778 -22.489   3.649  0.00  0.00      6op0 O  
ATOM    249  H   GLY A  24       4.352 -21.407   6.950  0.00  0.00      6op0 H  
ATOM    250  HA2 GLY A  24       4.130 -21.479   4.569  0.00  0.00      6op0 H  
ATOM    251  HA3 GLY A  24       4.120 -23.111   4.593  0.00  0.00      6op0 H  
ATOM    252  N   GLN A  25       1.457 -22.054   5.856  0.00  0.00      6op0 N  
ATOM    253  CA  GLN A  25       0.020 -21.954   5.839  0.00  0.00      6op0 C  
ATOM    254  C   GLN A  25      -0.427 -20.922   6.875  0.00  0.00      6op0 C  
ATOM    255  O   GLN A  25       0.268 -20.664   7.849  0.00  0.00      6op0 O  
ATOM    256  CB  GLN A  25      -0.630 -23.243   6.299  0.00  0.00      6op0 C  
ATOM    257  CG  GLN A  25      -0.109 -24.561   5.785  0.00  0.00      6op0 C  
ATOM    258  CD  GLN A  25      -1.098 -25.679   6.165  0.00  0.00      6op0 C  
ATOM    259  OE1 GLN A  25      -2.295 -25.588   5.842  0.00  0.00      6op0 O  
ATOM    260  NE2 GLN A  25      -0.625 -26.684   6.909  0.00  0.00      6op0 N  
ATOM    261  HG2 GLN A  25      -0.045 -24.532   4.803  0.00  0.00      6op0 H  
ATOM    262  HA  GLN A  25      -0.267 -21.620   4.939  0.00  0.00      6op0 H  
ATOM    263  HG3 GLN A  25       0.757 -24.763   6.207  0.00  0.00      6op0 H  
ATOM    264  H   GLN A  25       2.028 -21.953   6.746  0.00  0.00      6op0 H  
ATOM    265 2HE2 GLN A  25       0.364 -26.651   7.164  0.00  0.00      6op0 H  
ATOM    266 1HE2 GLN A  25      -1.224 -27.443   7.205  0.00  0.00      6op0 H  
ATOM    267  HB3 GLN A  25      -1.634 -23.196   6.072  0.00  0.00      6op0 H  
ATOM    268  HB2 GLN A  25      -0.591 -23.274   7.327  0.00  0.00      6op0 H  
ATOM    269  N   LEU A  26      -1.640 -20.423   6.700  0.00  0.00      6op0 N  
ATOM    270  CA  LEU A  26      -2.341 -19.687   7.738  0.00  0.00      6op0 C  
ATOM    271  C   LEU A  26      -3.537 -20.485   8.276  0.00  0.00      6op0 C  
ATOM    272  O   LEU A  26      -4.630 -20.456   7.698  0.00  0.00      6op0 O  
ATOM    273  CB  LEU A  26      -2.823 -18.338   7.218  0.00  0.00      6op0 C  
ATOM    274  CG  LEU A  26      -3.303 -17.366   8.327  0.00  0.00      6op0 C  
ATOM    275  CD1 LEU A  26      -2.559 -17.504   9.658  0.00  0.00      6op0 C  
ATOM    276  CD2 LEU A  26      -3.217 -15.926   7.837  0.00  0.00      6op0 C  
ATOM    277 2HD2 LEU A  26      -3.796 -15.813   7.030  0.00  0.00      6op0 H  
ATOM    278 3HD2 LEU A  26      -3.528 -15.308   8.559  0.00  0.00      6op0 H  
ATOM    279 1HD2 LEU A  26      -2.270 -15.710   7.600  0.00  0.00      6op0 H  
ATOM    280  H   LEU A  26      -2.049 -20.603   5.753  0.00  0.00      6op0 H  
ATOM    281 3HD1 LEU A  26      -1.587 -17.325   9.513  0.00  0.00      6op0 H  
ATOM    282 2HD1 LEU A  26      -2.928 -16.846  10.312  0.00  0.00      6op0 H  
ATOM    283 1HD1 LEU A  26      -2.681 -18.431  10.010  0.00  0.00      6op0 H  
ATOM    284  HA  LEU A  26      -1.708 -19.520   8.504  0.00  0.00      6op0 H  
ATOM    285  HG  LEU A  26      -4.292 -17.524   8.481  0.00  0.00      6op0 H  
ATOM    286  HB3 LEU A  26      -3.589 -18.489   6.617  0.00  0.00      6op0 H  
ATOM    287  HB2 LEU A  26      -2.074 -17.895   6.754  0.00  0.00      6op0 H  
ATOM    288  N   GLN A  27      -3.308 -21.166   9.400  0.00  0.00      6op0 N  
ATOM    289  CA  GLN A  27      -4.319 -21.969  10.047  0.00  0.00      6op0 C  
ATOM    290  C   GLN A  27      -4.814 -21.276  11.316  0.00  0.00      6op0 C  
ATOM    291  O   GLN A  27      -4.065 -21.115  12.282  0.00  0.00      6op0 O  
ATOM    292  CB  GLN A  27      -3.752 -23.361  10.406  0.00  0.00      6op0 C  
ATOM    293  CG  GLN A  27      -4.817 -24.466  10.455  0.00  0.00      6op0 C  
ATOM    294  CD  GLN A  27      -4.428 -25.697  11.304  0.00  0.00      6op0 C  
ATOM    295  OE1 GLN A  27      -3.439 -25.693  12.044  0.00  0.00      6op0 O  
ATOM    296  NE2 GLN A  27      -5.242 -26.739  11.220  0.00  0.00      6op0 N  
ATOM    297  HG2 GLN A  27      -5.661 -24.081  10.838  0.00  0.00      6op0 H  
ATOM    298  HA  GLN A  27      -5.104 -22.056   9.425  0.00  0.00      6op0 H  
ATOM    299  HG3 GLN A  27      -4.997 -24.780   9.519  0.00  0.00      6op0 H  
ATOM    300  H   GLN A  27      -2.331 -21.063   9.766  0.00  0.00      6op0 H  
ATOM    301 2HE2 GLN A  27      -6.067 -26.669  10.627  0.00  0.00      6op0 H  
ATOM    302 1HE2 GLN A  27      -5.049 -27.598  11.740  0.00  0.00      6op0 H  
ATOM    303  HB3 GLN A  27      -3.322 -23.307  11.305  0.00  0.00      6op0 H  
ATOM    304  HB2 GLN A  27      -3.075 -23.615   9.720  0.00  0.00      6op0 H  
ATOM    305  N   TRP A  28      -6.083 -20.904  11.325  0.00  0.00      6op0 N  
ATOM    306  CA  TRP A  28      -6.674 -20.302  12.492  0.00  0.00      6op0 C  
ATOM    307  C   TRP A  28      -7.023 -21.353  13.548  0.00  0.00      6op0 C  
ATOM    308  O   TRP A  28      -7.597 -22.362  13.212  0.00  0.00      6op0 O  
ATOM    309  CB  TRP A  28      -7.911 -19.520  12.091  0.00  0.00      6op0 C  
ATOM    310  CG  TRP A  28      -7.606 -18.370  11.160  0.00  0.00      6op0 C  
ATOM    311  CD1 TRP A  28      -8.098 -18.174   9.875  0.00  0.00      6op0 C  
ATOM    312  CD2 TRP A  28      -6.742 -17.214  11.417  0.00  0.00      6op0 C  
ATOM    313  NE1 TRP A  28      -7.610 -16.995   9.345  0.00  0.00      6op0 N  
ATOM    314  CE2 TRP A  28      -6.790 -16.386  10.236  0.00  0.00      6op0 C  
ATOM    315  CE3 TRP A  28      -5.974 -16.803  12.469  0.00  0.00      6op0 C  
ATOM    316  CZ2 TRP A  28      -6.065 -15.216  10.137  0.00  0.00      6op0 C  
ATOM    317  CZ3 TRP A  28      -5.255 -15.608  12.355  0.00  0.00      6op0 C  
ATOM    318  CH2 TRP A  28      -5.292 -14.852  11.213  0.00  0.00      6op0 C  
ATOM    319  HH2 TRP A  28      -4.744 -14.011  11.156  0.00  0.00      6op0 H  
ATOM    320  HA  TRP A  28      -5.995 -19.680  12.906  0.00  0.00      6op0 H  
ATOM    321  HE1 TRP A  28      -7.837 -16.647   8.426  0.00  0.00      6op0 H  
ATOM    322  HE3 TRP A  28      -5.910 -17.328  13.319  0.00  0.00      6op0 H  
ATOM    323  HZ3 TRP A  28      -4.705 -15.318  13.142  0.00  0.00      6op0 H  
ATOM    324  H   TRP A  28      -6.597 -21.081  10.439  0.00  0.00      6op0 H  
ATOM    325  HZ2 TRP A  28      -6.105 -14.654   9.302  0.00  0.00      6op0 H  
ATOM    326  HD1 TRP A  28      -8.715 -18.799   9.407  0.00  0.00      6op0 H  
ATOM    327  HB3 TRP A  28      -8.333 -19.132  12.899  0.00  0.00      6op0 H  
ATOM    328  HB2 TRP A  28      -8.539 -20.118  11.613  0.00  0.00      6op0 H  
ATOM    329  N   LEU A  29      -6.632 -21.131  14.814  0.00  0.00      6op0 N  
ATOM    330  CA  LEU A  29      -7.026 -21.974  15.932  0.00  0.00      6op0 C  
ATOM    331  C   LEU A  29      -7.864 -21.231  16.950  0.00  0.00      6op0 C  
ATOM    332  O   LEU A  29      -7.544 -20.105  17.306  0.00  0.00      6op0 O  
ATOM    333  CB  LEU A  29      -5.791 -22.473  16.690  0.00  0.00      6op0 C  
ATOM    334  CG  LEU A  29      -4.718 -23.202  15.896  0.00  0.00      6op0 C  
ATOM    335  CD1 LEU A  29      -3.475 -23.431  16.762  0.00  0.00      6op0 C  
ATOM    336  CD2 LEU A  29      -5.298 -24.493  15.367  0.00  0.00      6op0 C  
ATOM    337 2HD2 LEU A  29      -6.081 -24.296  14.773  0.00  0.00      6op0 H  
ATOM    338 3HD2 LEU A  29      -4.604 -24.987  14.840  0.00  0.00      6op0 H  
ATOM    339 1HD2 LEU A  29      -5.601 -25.068  16.130  0.00  0.00      6op0 H  
ATOM    340  H   LEU A  29      -6.014 -20.290  14.920  0.00  0.00      6op0 H  
ATOM    341 3HD1 LEU A  29      -3.724 -23.982  17.557  0.00  0.00      6op0 H  
ATOM    342 2HD1 LEU A  29      -2.783 -23.910  16.225  0.00  0.00      6op0 H  
ATOM    343 1HD1 LEU A  29      -3.116 -22.549  17.063  0.00  0.00      6op0 H  
ATOM    344  HA  LEU A  29      -7.571 -22.750  15.571  0.00  0.00      6op0 H  
ATOM    345  HG  LEU A  29      -4.464 -22.653  15.101  0.00  0.00      6op0 H  
ATOM    346  HB3 LEU A  29      -6.109 -23.096  17.409  0.00  0.00      6op0 H  
ATOM    347  HB2 LEU A  29      -5.358 -21.675  17.119  0.00  0.00      6op0 H  
ATOM    348  N   ASN A  30      -8.871 -21.905  17.497  0.00  0.00      6op0 N  
ATOM    349  CA  ASN A  30      -9.560 -21.461  18.741  0.00  0.00      6op0 C  
ATOM    350  C   ASN A  30      -9.122 -22.239  19.991  0.00  0.00      6op0 C  
ATOM    351  O   ASN A  30      -9.436 -21.851  21.126  0.00  0.00      6op0 O  
ATOM    352  CB  ASN A  30     -11.064 -21.581  18.591  0.00  0.00      6op0 C  
ATOM    353  CG  ASN A  30     -11.544 -23.034  18.547  0.00  0.00      6op0 C  
ATOM    354  OD1 ASN A  30     -11.438 -23.726  17.518  0.00  0.00      6op0 O  
ATOM    355  ND2 ASN A  30     -12.085 -23.493  19.654  0.00  0.00      6op0 N  
ATOM    356  HA  ASN A  30      -9.298 -20.495  18.885  0.00  0.00      6op0 H  
ATOM    357 2HD2 ASN A  30     -12.417 -24.442  19.695  0.00  0.00      6op0 H  
ATOM    358 1HD2 ASN A  30     -12.172 -22.906  20.460  0.00  0.00      6op0 H  
ATOM    359  H   ASN A  30      -9.146 -22.772  16.990  0.00  0.00      6op0 H  
ATOM    360  HB3 ASN A  30     -11.341 -21.139  17.741  0.00  0.00      6op0 H  
ATOM    361  HB2 ASN A  30     -11.504 -21.135  19.366  0.00  0.00      6op0 H  
ATOM    362  N   ARG A  31      -8.439 -23.362  19.773  0.00  0.00      6op0 N  
ATOM    363  CA  ARG A  31      -7.909 -24.180  20.846  0.00  0.00      6op0 C  
ATOM    364  C   ARG A  31      -6.457 -23.905  20.937  0.00  0.00      6op0 C  
ATOM    365  O   ARG A  31      -5.629 -24.562  20.279  0.00  0.00      6op0 O  
ATOM    366  CB  ARG A  31      -8.115 -25.637  20.546  0.00  0.00      6op0 C  
ATOM    367  CG  ARG A  31      -9.554 -25.966  20.339  0.00  0.00      6op0 C  
ATOM    368  CD  ARG A  31      -9.713 -27.444  20.094  0.00  0.00      6op0 C  
ATOM    369  NE  ARG A  31     -10.929 -27.723  19.344  0.00  0.00      6op0 N  
ATOM    370  CZ  ARG A  31     -11.344 -28.941  19.044  0.00  0.00      6op0 C  
ATOM    371  NH1 ARG A  31     -10.630 -30.007  19.428  0.00  0.00      6op0 N  
ATOM    372  NH2 ARG A  31     -12.467 -29.092  18.362  0.00  0.00      6op0 N  
ATOM    373  HG3 ARG A  31      -9.905 -25.481  19.544  0.00  0.00      6op0 H  
ATOM    374  HA  ARG A  31      -8.357 -23.918  21.699  0.00  0.00      6op0 H  
ATOM    375  HE  ARG A  31     -11.484 -26.942  19.037  0.00  0.00      6op0 H  
ATOM    376  HG2 ARG A  31     -10.080 -25.727  21.149  0.00  0.00      6op0 H  
ATOM    377 2HH2 ARG A  31     -12.786 -30.011  18.110  0.00  0.00      6op0 H  
ATOM    378 1HH2 ARG A  31     -13.007 -28.292  18.093  0.00  0.00      6op0 H  
ATOM    379  H   ARG A  31      -8.321 -23.598  18.759  0.00  0.00      6op0 H  
ATOM    380  HD3 ARG A  31      -9.757 -27.905  20.975  0.00  0.00      6op0 H  
ATOM    381  HD2 ARG A  31      -8.927 -27.763  19.575  0.00  0.00      6op0 H  
ATOM    382 2HH1 ARG A  31     -10.948 -30.928  19.176  0.00  0.00      6op0 H  
ATOM    383 1HH1 ARG A  31      -9.798 -29.887  19.956  0.00  0.00      6op0 H  
ATOM    384  HB3 ARG A  31      -7.777 -26.169  21.313  0.00  0.00      6op0 H  
ATOM    385  HB2 ARG A  31      -7.617 -25.863  19.717  0.00  0.00      6op0 H  
ATOM    386  N   ARG A  32      -6.145 -22.887  21.708  0.00  0.00      6op0 N  
ATOM    387  CA  ARG A  32      -4.792 -22.530  22.000  0.00  0.00      6op0 C  
ATOM    388  C   ARG A  32      -4.888 -21.571  23.122  0.00  0.00      6op0 C  
ATOM    389  O   ARG A  32      -5.937 -20.962  23.341  0.00  0.00      6op0 O  
ATOM    390  CB  ARG A  32      -4.091 -21.862  20.815  0.00  0.00      6op0 C  
ATOM    391  CG  ARG A  32      -2.650 -21.456  21.159  0.00  0.00      6op0 C  
ATOM    392  CD  ARG A  32      -1.709 -21.437  19.962  0.00  0.00      6op0 C  
ATOM    393  NE  ARG A  32      -0.838 -22.617  19.910  0.00  0.00      6op0 N  
ATOM    394  CZ  ARG A  32       0.466 -22.652  20.228  0.00  0.00      6op0 C  
ATOM    395  NH1 ARG A  32       1.139 -23.785  20.104  0.00  0.00      6op0 N  
ATOM    396  NH2 ARG A  32       1.108 -21.583  20.659  0.00  0.00      6op0 N  
ATOM    397  HG3 ARG A  32      -2.282 -22.102  21.835  0.00  0.00      6op0 H  
ATOM    398  HA  ARG A  32      -4.295 -23.337  22.293  0.00  0.00      6op0 H  
ATOM    399  HE  ARG A  32      -1.258 -23.491  19.605  0.00  0.00      6op0 H  
ATOM    400  HG2 ARG A  32      -2.658 -20.537  21.566  0.00  0.00      6op0 H  
ATOM    401 2HH2 ARG A  32       2.059 -21.623  20.907  0.00  0.00      6op0 H  
ATOM    402 1HH2 ARG A  32       0.612 -20.703  20.735  0.00  0.00      6op0 H  
ATOM    403  H   ARG A  32      -6.976 -22.365  22.086  0.00  0.00      6op0 H  
ATOM    404  HD3 ARG A  32      -1.144 -20.616  20.026  0.00  0.00      6op0 H  
ATOM    405  HD2 ARG A  32      -2.263 -21.403  19.132  0.00  0.00      6op0 H  
ATOM    406 2HH1 ARG A  32       2.117 -23.805  20.364  0.00  0.00      6op0 H  
ATOM    407 1HH1 ARG A  32       0.697 -24.605  19.761  0.00  0.00      6op0 H  
ATOM    408  HB3 ARG A  32      -4.586 -21.045  20.576  0.00  0.00      6op0 H  
ATOM    409  HB2 ARG A  32      -4.054 -22.503  20.068  0.00  0.00      6op0 H  
ATOM    410  N   ALA A  33      -3.806 -21.455  23.867  0.00  0.00      6op0 N  
ATOM    411  CA  ALA A  33      -3.767 -20.559  24.983  0.00  0.00      6op0 C  
ATOM    412  C   ALA A  33      -4.185 -19.197  24.464  0.00  0.00      6op0 C  
ATOM    413  O   ALA A  33      -3.651 -18.745  23.458  0.00  0.00      6op0 O  
ATOM    414  CB  ALA A  33      -2.355 -20.523  25.583  0.00  0.00      6op0 C  
ATOM    415  H   ALA A  33      -3.009 -22.058  23.575  0.00  0.00      6op0 H  
ATOM    416  HA  ALA A  33      -4.423 -20.851  25.671  0.00  0.00      6op0 H  
ATOM    417  HB1 ALA A  33      -1.809 -21.255  25.181  0.00  0.00      6op0 H  
ATOM    418  HB3 ALA A  33      -1.936 -19.641  25.382  0.00  0.00      6op0 H  
ATOM    419  HB2 ALA A  33      -2.415 -20.650  26.571  0.00  0.00      6op0 H  
ATOM    420  N   ASN A  34      -5.183 -18.594  25.117  0.00  0.00      6op0 N  
ATOM    421  CA  ASN A  34      -5.590 -17.223  24.851  0.00  0.00      6op0 C  
ATOM    422  C   ASN A  34      -6.260 -17.007  23.468  0.00  0.00      6op0 C  
ATOM    423  O   ASN A  34      -6.157 -15.932  22.844  0.00  0.00      6op0 O  
ATOM    424  CB  ASN A  34      -4.402 -16.296  25.102  0.00  0.00      6op0 C  
ATOM    425  CG  ASN A  34      -3.799 -16.503  26.509  0.00  0.00      6op0 C  
ATOM    426  OD1 ASN A  34      -4.517 -16.404  27.526  0.00  0.00      6op0 O  
ATOM    427  ND2 ASN A  34      -2.484 -16.812  26.572  0.00  0.00      6op0 N  
ATOM    428  HA  ASN A  34      -6.289 -16.971  25.546  0.00  0.00      6op0 H  
ATOM    429 2HD2 ASN A  34      -2.061 -16.957  27.442  0.00  0.00      6op0 H  
ATOM    430 1HD2 ASN A  34      -1.965 -16.886  25.722  0.00  0.00      6op0 H  
ATOM    431  H   ASN A  34      -5.645 -19.198  25.837  0.00  0.00      6op0 H  
ATOM    432  HB3 ASN A  34      -4.707 -15.356  25.036  0.00  0.00      6op0 H  
ATOM    433  HB2 ASN A  34      -3.695 -16.490  24.436  0.00  0.00      6op0 H  
ATOM    434  N   ALA A  35      -6.997 -18.033  23.041  0.00  0.00      6op0 N  
ATOM    435  CA  ALA A  35      -7.889 -17.961  21.880  0.00  0.00      6op0 C  
ATOM    436  C   ALA A  35      -9.271 -18.429  22.351  0.00  0.00      6op0 C  
ATOM    437  O   ALA A  35      -9.380 -19.173  23.311  0.00  0.00      6op0 O  
ATOM    438  CB  ALA A  35      -7.363 -18.870  20.740  0.00  0.00      6op0 C  
ATOM    439  H   ALA A  35      -6.884 -18.906  23.612  0.00  0.00      6op0 H  
ATOM    440  HA  ALA A  35      -7.958 -17.020  21.583  0.00  0.00      6op0 H  
ATOM    441  HB1 ALA A  35      -8.134 -19.348  20.330  0.00  0.00      6op0 H  
ATOM    442  HB3 ALA A  35      -6.911 -18.301  20.060  0.00  0.00      6op0 H  
ATOM    443  HB2 ALA A  35      -6.719 -19.524  21.124  0.00  0.00      6op0 H  
ATOM    444  N   LEU A  36     -10.334 -17.983  21.692  0.00  0.00      6op0 N  
ATOM    445  CA  LEU A  36     -11.689 -18.247  22.198  0.00  0.00      6op0 C  
ATOM    446  C   LEU A  36     -12.773 -18.157  21.143  0.00  0.00      6op0 C  
ATOM    447  O   LEU A  36     -12.697 -17.337  20.207  0.00  0.00      6op0 O  
ATOM    448  CB  LEU A  36     -12.029 -17.305  23.390  0.00  0.00      6op0 C  
ATOM    449  CG  LEU A  36     -12.713 -15.958  23.140  0.00  0.00      6op0 C  
ATOM    450  CD1 LEU A  36     -14.204 -16.099  23.386  0.00  0.00      6op0 C  
ATOM    451  CD2 LEU A  36     -12.110 -14.875  24.024  0.00  0.00      6op0 C  
ATOM    452 2HD2 LEU A  36     -11.135 -14.783  23.823  0.00  0.00      6op0 H  
ATOM    453 3HD2 LEU A  36     -12.569 -14.004  23.847  0.00  0.00      6op0 H  
ATOM    454 1HD2 LEU A  36     -12.229 -15.123  24.985  0.00  0.00      6op0 H  
ATOM    455  H   LEU A  36     -10.139 -17.457  20.831  0.00  0.00      6op0 H  
ATOM    456 3HD1 LEU A  36     -14.364 -16.384  24.332  0.00  0.00      6op0 H  
ATOM    457 2HD1 LEU A  36     -14.657 -15.221  23.224  0.00  0.00      6op0 H  
ATOM    458 1HD1 LEU A  36     -14.584 -16.786  22.765  0.00  0.00      6op0 H  
ATOM    459  HA  LEU A  36     -11.698 -19.187  22.593  0.00  0.00      6op0 H  
ATOM    460  HG  LEU A  36     -12.554 -15.685  22.197  0.00  0.00      6op0 H  
ATOM    461  HB3 LEU A  36     -11.160 -17.118  23.872  0.00  0.00      6op0 H  
ATOM    462  HB2 LEU A  36     -12.622 -17.832  24.019  0.00  0.00      6op0 H  
ATOM    463  N   LEU A  37     -13.774 -19.024  21.316  0.00  0.00      6op0 N  
ATOM    464  CA  LEU A  37     -15.067 -18.903  20.647  0.00  0.00      6op0 C  
ATOM    465  C   LEU A  37     -16.105 -18.777  21.747  0.00  0.00      6op0 C  
ATOM    466  O   LEU A  37     -16.047 -19.520  22.726  0.00  0.00      6op0 O  
ATOM    467  CB  LEU A  37     -15.357 -20.152  19.816  0.00  0.00      6op0 C  
ATOM    468  CG  LEU A  37     -14.436 -20.498  18.632  0.00  0.00      6op0 C  
ATOM    469  CD1 LEU A  37     -14.878 -21.818  17.982  0.00  0.00      6op0 C  
ATOM    470  CD2 LEU A  37     -14.401 -19.375  17.593  0.00  0.00      6op0 C  
ATOM    471 2HD2 LEU A  37     -14.063 -18.539  18.021  0.00  0.00      6op0 H  
ATOM    472 3HD2 LEU A  37     -13.795 -19.637  16.844  0.00  0.00      6op0 H  
ATOM    473 1HD2 LEU A  37     -15.323 -19.222  17.241  0.00  0.00      6op0 H  
ATOM    474  H   LEU A  37     -13.549 -19.805  21.979  0.00  0.00      6op0 H  
ATOM    475 3HD1 LEU A  37     -15.815 -21.723  17.653  0.00  0.00      6op0 H  
ATOM    476 2HD1 LEU A  37     -14.271 -22.026  17.218  0.00  0.00      6op0 H  
ATOM    477 1HD1 LEU A  37     -14.831 -22.549  18.660  0.00  0.00      6op0 H  
ATOM    478  HA  LEU A  37     -15.071 -18.074  20.108  0.00  0.00      6op0 H  
ATOM    479  HG  LEU A  37     -13.502 -20.593  18.965  0.00  0.00      6op0 H  
ATOM    480  HB3 LEU A  37     -16.290 -20.065  19.444  0.00  0.00      6op0 H  
ATOM    481  HB2 LEU A  37     -15.341 -20.946  20.439  0.00  0.00      6op0 H  
ATOM    482  N   ALA A  38     -17.062 -17.860  21.607  0.00  0.00      6op0 N  
ATOM    483  CA  ALA A  38     -18.077 -17.651  22.693  0.00  0.00      6op0 C  
ATOM    484  C   ALA A  38     -19.458 -17.315  22.127  0.00  0.00      6op0 C  
ATOM    485  O   ALA A  38     -19.566 -16.730  21.062  0.00  0.00      6op0 O  
ATOM    486  CB  ALA A  38     -17.616 -16.569  23.682  0.00  0.00      6op0 C  
ATOM    487  H   ALA A  38     -17.057 -17.326  20.737  0.00  0.00      6op0 H  
ATOM    488  HA  ALA A  38     -18.138 -18.504  23.224  0.00  0.00      6op0 H  
ATOM    489  HB1 ALA A  38     -16.734 -16.832  24.066  0.00  0.00      6op0 H  
ATOM    490  HB3 ALA A  38     -17.529 -15.701  23.199  0.00  0.00      6op0 H  
ATOM    491  HB2 ALA A  38     -18.291 -16.484  24.412  0.00  0.00      6op0 H  
ATOM    492  N   ASN A  39     -20.503 -17.731  22.842  0.00  0.00      6op0 N  
ATOM    493  CA  ASN A  39     -21.868 -17.400  22.496  0.00  0.00      6op0 C  
ATOM    494  C   ASN A  39     -22.235 -17.658  21.027  0.00  0.00      6op0 C  
ATOM    495  O   ASN A  39     -22.863 -16.812  20.360  0.00  0.00      6op0 O  
ATOM    496  CB  ASN A  39     -22.148 -15.964  22.891  0.00  0.00      6op0 C  
ATOM    497  CG  ASN A  39     -21.896 -15.727  24.370  0.00  0.00      6op0 C  
ATOM    498  OD1 ASN A  39     -22.266 -16.564  25.208  0.00  0.00      6op0 O  
ATOM    499  ND2 ASN A  39     -21.246 -14.610  24.708  0.00  0.00      6op0 N  
ATOM    500  HA  ASN A  39     -22.479 -17.998  23.054  0.00  0.00      6op0 H  
ATOM    501 2HD2 ASN A  39     -21.051 -14.410  25.657  0.00  0.00      6op0 H  
ATOM    502 1HD2 ASN A  39     -20.956 -13.972  23.988  0.00  0.00      6op0 H  
ATOM    503  H   ASN A  39     -20.245 -18.316  23.672  0.00  0.00      6op0 H  
ATOM    504  HB3 ASN A  39     -23.101 -15.758  22.698  0.00  0.00      6op0 H  
ATOM    505  HB2 ASN A  39     -21.550 -15.365  22.371  0.00  0.00      6op0 H  
ATOM    506  N   GLY A  40     -21.828 -18.821  20.532  0.00  0.00      6op0 N  
ATOM    507  CA  GLY A  40     -22.349 -19.352  19.304  0.00  0.00      6op0 C  
ATOM    508  C   GLY A  40     -21.468 -19.248  18.073  0.00  0.00      6op0 C  
ATOM    509  O   GLY A  40     -21.797 -19.836  17.026  0.00  0.00      6op0 O  
ATOM    510  H   GLY A  40     -21.104 -19.303  21.113  0.00  0.00      6op0 H  
ATOM    511  HA2 GLY A  40     -22.599 -20.349  19.444  0.00  0.00      6op0 H  
ATOM    512  HA3 GLY A  40     -23.258 -18.897  19.095  0.00  0.00      6op0 H  
ATOM    513  N   VAL A  41     -20.385 -18.476  18.170  0.00  0.00      6op0 N  
ATOM    514  CA  VAL A  41     -19.488 -18.299  17.053  0.00  0.00      6op0 C  
ATOM    515  C   VAL A  41     -18.708 -19.618  16.884  0.00  0.00      6op0 C  
ATOM    516  O   VAL A  41     -18.205 -20.153  17.854  0.00  0.00      6op0 O  
ATOM    517  CB  VAL A  41     -18.575 -17.031  17.235  0.00  0.00      6op0 C  
ATOM    518  CG1 VAL A  41     -17.658 -16.850  16.048  0.00  0.00      6op0 C  
ATOM    519  CG2 VAL A  41     -19.437 -15.777  17.405  0.00  0.00      6op0 C  
ATOM    520  HA  VAL A  41     -20.021 -18.161  16.227  0.00  0.00      6op0 H  
ATOM    521 1HG1 VAL A  41     -16.810 -16.403  16.339  0.00  0.00      6op0 H  
ATOM    522 1HG2 VAL A  41     -19.861 -15.794  18.308  0.00  0.00      6op0 H  
ATOM    523  HB  VAL A  41     -18.008 -17.200  18.035  0.00  0.00      6op0 H  
ATOM    524 2HG1 VAL A  41     -17.438 -17.742  15.650  0.00  0.00      6op0 H  
ATOM    525 3HG1 VAL A  41     -18.107 -16.283  15.355  0.00  0.00      6op0 H  
ATOM    526  H   VAL A  41     -20.255 -18.029  19.098  0.00  0.00      6op0 H  
ATOM    527 3HG2 VAL A  41     -18.857 -14.969  17.317  0.00  0.00      6op0 H  
ATOM    528 2HG2 VAL A  41     -20.142 -15.768  16.698  0.00  0.00      6op0 H  
ATOM    529  N   GLU A  42     -18.688 -20.168  15.655  0.00  0.00      6op0 N  
ATOM    530  CA  GLU A  42     -17.908 -21.388  15.324  0.00  0.00      6op0 C  
ATOM    531  C   GLU A  42     -16.673 -21.114  14.412  0.00  0.00      6op0 C  
ATOM    532  O   GLU A  42     -16.634 -20.146  13.673  0.00  0.00      6op0 O  
ATOM    533  CB  GLU A  42     -18.837 -22.424  14.662  0.00  0.00      6op0 C  
ATOM    534  CG  GLU A  42     -20.061 -22.814  15.516  0.00  0.00      6op0 C  
ATOM    535  CD  GLU A  42     -21.150 -23.603  14.763  0.00  0.00      6op0 C  
ATOM    536  OE1 GLU A  42     -21.546 -23.225  13.644  0.00  0.00      6op0 O  
ATOM    537  OE2 GLU A  42     -21.651 -24.587  15.325  0.00  0.00      6op0 O  
ATOM    538  HG2 GLU A  42     -19.746 -23.385  16.256  0.00  0.00      6op0 H  
ATOM    539  HA  GLU A  42     -17.590 -21.824  16.181  0.00  0.00      6op0 H  
ATOM    540  HG3 GLU A  42     -20.479 -21.984  15.848  0.00  0.00      6op0 H  
ATOM    541  H   GLU A  42     -19.268 -19.665  14.951  0.00  0.00      6op0 H  
ATOM    542  HB3 GLU A  42     -18.316 -23.241  14.510  0.00  0.00      6op0 H  
ATOM    543  HB2 GLU A  42     -19.177 -22.033  13.828  0.00  0.00      6op0 H  
ATOM    544  N   LEU A  43     -15.667 -21.971  14.502  0.00  0.00      6op0 N  
ATOM    545  CA  LEU A  43     -14.542 -21.975  13.561  0.00  0.00      6op0 C  
ATOM    546  C   LEU A  43     -14.642 -23.243  12.731  0.00  0.00      6op0 C  
ATOM    547  O   LEU A  43     -14.358 -24.336  13.219  0.00  0.00      6op0 O  
ATOM    548  CB  LEU A  43     -13.191 -21.944  14.287  0.00  0.00      6op0 C  
ATOM    549  CG  LEU A  43     -11.910 -22.031  13.418  0.00  0.00      6op0 C  
ATOM    550  CD1 LEU A  43     -11.801 -20.903  12.405  0.00  0.00      6op0 C  
ATOM    551  CD2 LEU A  43     -10.648 -22.050  14.274  0.00  0.00      6op0 C  
ATOM    552 2HD2 LEU A  43     -10.670 -22.843  14.882  0.00  0.00      6op0 H  
ATOM    553 3HD2 LEU A  43      -9.844 -22.106  13.682  0.00  0.00      6op0 H  
ATOM    554 1HD2 LEU A  43     -10.602 -21.213  14.819  0.00  0.00      6op0 H  
ATOM    555  H   LEU A  43     -15.739 -22.645  15.298  0.00  0.00      6op0 H  
ATOM    556 3HD1 LEU A  43     -11.784 -20.024  12.882  0.00  0.00      6op0 H  
ATOM    557 2HD1 LEU A  43     -10.959 -21.009  11.874  0.00  0.00      6op0 H  
ATOM    558 1HD1 LEU A  43     -12.588 -20.929  11.787  0.00  0.00      6op0 H  
ATOM    559  HA  LEU A  43     -14.630 -21.190  12.959  0.00  0.00      6op0 H  
ATOM    560  HG  LEU A  43     -11.915 -22.917  12.937  0.00  0.00      6op0 H  
ATOM    561  HB3 LEU A  43     -13.163 -22.715  14.921  0.00  0.00      6op0 H  
ATOM    562  HB2 LEU A  43     -13.135 -21.087  14.798  0.00  0.00      6op0 H  
ATOM    563  N   ARG A  44     -15.012 -23.083  11.461  0.00  0.00      6op0 N  
ATOM    564  CA  ARG A  44     -15.257 -24.205  10.578  0.00  0.00      6op0 C  
ATOM    565  C   ARG A  44     -14.572 -24.000   9.218  0.00  0.00      6op0 C  
ATOM    566  O   ARG A  44     -14.859 -23.042   8.523  0.00  0.00      6op0 O  
ATOM    567  CB  ARG A  44     -16.765 -24.327  10.401  0.00  0.00      6op0 C  
ATOM    568  CG  ARG A  44     -17.278 -25.720  10.064  0.00  0.00      6op0 C  
ATOM    569  CD  ARG A  44     -18.691 -25.658   9.476  0.00  0.00      6op0 C  
ATOM    570  NE  ARG A  44     -19.643 -25.069  10.435  0.00  0.00      6op0 N  
ATOM    571  CZ  ARG A  44     -20.731 -24.358  10.107  0.00  0.00      6op0 C  
ATOM    572  NH1 ARG A  44     -21.510 -23.873  11.079  0.00  0.00      6op0 N  
ATOM    573  NH2 ARG A  44     -21.047 -24.117   8.819  0.00  0.00      6op0 N  
ATOM    574  HG3 ARG A  44     -17.315 -26.271  10.889  0.00  0.00      6op0 H  
ATOM    575  HA  ARG A  44     -14.883 -25.044  10.994  0.00  0.00      6op0 H  
ATOM    576  HE  ARG A  44     -19.461 -25.213  11.418  0.00  0.00      6op0 H  
ATOM    577  HG2 ARG A  44     -16.683 -26.141   9.389  0.00  0.00      6op0 H  
ATOM    578 2HH2 ARG A  44     -21.852 -23.613   8.593  0.00  0.00      6op0 H  
ATOM    579 1HH2 ARG A  44     -20.438 -24.464   8.100  0.00  0.00      6op0 H  
ATOM    580  H   ARG A  44     -15.108 -22.086  11.165  0.00  0.00      6op0 H  
ATOM    581  HD3 ARG A  44     -18.975 -26.583   9.261  0.00  0.00      6op0 H  
ATOM    582  HD2 ARG A  44     -18.661 -25.097   8.660  0.00  0.00      6op0 H  
ATOM    583 2HH1 ARG A  44     -22.337 -23.355  10.821  0.00  0.00      6op0 H  
ATOM    584 1HH1 ARG A  44     -21.279 -24.018  12.029  0.00  0.00      6op0 H  
ATOM    585  HB3 ARG A  44     -17.046 -23.710   9.662  0.00  0.00      6op0 H  
ATOM    586  HB2 ARG A  44     -17.206 -24.036  11.253  0.00  0.00      6op0 H  
ATOM    587  N   ASP A  45     -13.693 -24.925   8.836  0.00  0.00      6op0 N  
ATOM    588  CA  ASP A  45     -13.011 -24.883   7.534  0.00  0.00      6op0 C  
ATOM    589  C   ASP A  45     -12.203 -23.585   7.417  0.00  0.00      6op0 C  
ATOM    590  O   ASP A  45     -12.212 -22.912   6.394  0.00  0.00      6op0 O  
ATOM    591  CB  ASP A  45     -14.011 -25.015   6.349  0.00  0.00      6op0 C  
ATOM    592  CG  ASP A  45     -14.601 -26.443   6.198  0.00  0.00      6op0 C  
ATOM    593  OD1 ASP A  45     -13.871 -27.441   6.471  0.00  0.00      6op0 O  
ATOM    594  OD2 ASP A  45     -15.788 -26.556   5.781  0.00  0.00      6op0 O  
ATOM    595  H   ASP A  45     -13.528 -25.681   9.536  0.00  0.00      6op0 H  
ATOM    596  HA  ASP A  45     -12.356 -25.638   7.520  0.00  0.00      6op0 H  
ATOM    597  HB3 ASP A  45     -13.528 -24.789   5.516  0.00  0.00      6op0 H  
ATOM    598  HB2 ASP A  45     -14.758 -24.386   6.510  0.00  0.00      6op0 H  
ATOM    599  N   ASN A  46     -11.514 -23.243   8.501  0.00  0.00      6op0 N  
ATOM    600  CA  ASN A  46     -10.659 -22.047   8.567  0.00  0.00      6op0 C  
ATOM    601  C   ASN A  46     -11.413 -20.731   8.480  0.00  0.00      6op0 C  
ATOM    602  O   ASN A  46     -10.837 -19.704   8.182  0.00  0.00      6op0 O  
ATOM    603  CB  ASN A  46      -9.565 -22.097   7.497  0.00  0.00      6op0 C  
ATOM    604  CG  ASN A  46      -8.260 -21.522   7.986  0.00  0.00      6op0 C  
ATOM    605  OD1 ASN A  46      -7.788 -21.868   9.077  0.00  0.00      6op0 O  
ATOM    606  ND2 ASN A  46      -7.672 -20.650   7.206  0.00  0.00      6op0 N  
ATOM    607  HA  ASN A  46     -10.197 -22.069   9.475  0.00  0.00      6op0 H  
ATOM    608 2HD2 ASN A  46      -6.794 -20.231   7.469  0.00  0.00      6op0 H  
ATOM    609 1HD2 ASN A  46      -8.091 -20.385   6.330  0.00  0.00      6op0 H  
ATOM    610  H   ASN A  46     -11.629 -23.897   9.310  0.00  0.00      6op0 H  
ATOM    611  HB3 ASN A  46      -9.875 -21.571   6.710  0.00  0.00      6op0 H  
ATOM    612  HB2 ASN A  46      -9.422 -23.048   7.241  0.00  0.00      6op0 H  
ATOM    613  N   GLN A  47     -12.697 -20.763   8.766  0.00  0.00      6op0 N  
ATOM    614  CA  GLN A  47     -13.519 -19.594   8.669  0.00  0.00      6op0 C  
ATOM    615  C   GLN A  47     -14.309 -19.465   9.901  0.00  0.00      6op0 C  
ATOM    616  O   GLN A  47     -14.661 -20.464  10.477  0.00  0.00      6op0 O  
ATOM    617  CB  GLN A  47     -14.467 -19.732   7.492  0.00  0.00      6op0 C  
ATOM    618  CG  GLN A  47     -13.760 -19.836   6.150  0.00  0.00      6op0 C  
ATOM    619  CD  GLN A  47     -14.678 -20.262   5.003  0.00  0.00      6op0 C  
ATOM    620  OE1 GLN A  47     -15.765 -20.830   5.215  0.00  0.00      6op0 O  
ATOM    621  NE2 GLN A  47     -14.212 -20.014   3.759  0.00  0.00      6op0 N  
ATOM    622  HG2 GLN A  47     -13.368 -18.942   5.920  0.00  0.00      6op0 H  
ATOM    623  HA  GLN A  47     -12.913 -18.794   8.586  0.00  0.00      6op0 H  
ATOM    624  HG3 GLN A  47     -13.020 -20.508   6.225  0.00  0.00      6op0 H  
ATOM    625  H   GLN A  47     -13.053 -21.700   9.064  0.00  0.00      6op0 H  
ATOM    626 2HE2 GLN A  47     -13.312 -19.559   3.670  0.00  0.00      6op0 H  
ATOM    627 1HE2 GLN A  47     -14.759 -20.281   2.946  0.00  0.00      6op0 H  
ATOM    628  HB3 GLN A  47     -15.070 -18.932   7.462  0.00  0.00      6op0 H  
ATOM    629  HB2 GLN A  47     -15.021 -20.557   7.614  0.00  0.00      6op0 H  
ATOM    630  N   LEU A  48     -14.581 -18.229  10.315  0.00  0.00      6op0 N  
ATOM    631  CA  LEU A  48     -15.467 -17.926  11.459  0.00  0.00      6op0 C  
ATOM    632  C   LEU A  48     -16.907 -17.792  10.952  0.00  0.00      6op0 C  
ATOM    633  O   LEU A  48     -17.143 -17.230   9.861  0.00  0.00      6op0 O  
ATOM    634  CB  LEU A  48     -15.071 -16.608  12.179  0.00  0.00      6op0 C  
ATOM    635  CG  LEU A  48     -13.745 -16.462  12.974  0.00  0.00      6op0 C  
ATOM    636  CD1 LEU A  48     -13.553 -15.021  13.398  0.00  0.00      6op0 C  
ATOM    637  CD2 LEU A  48     -13.676 -17.377  14.184  0.00  0.00      6op0 C  
ATOM    638 2HD2 LEU A  48     -13.749 -18.331  13.889  0.00  0.00      6op0 H  
ATOM    639 3HD2 LEU A  48     -12.805 -17.243  14.658  0.00  0.00      6op0 H  
ATOM    640 1HD2 LEU A  48     -14.428 -17.166  14.809  0.00  0.00      6op0 H  
ATOM    641  H   LEU A  48     -14.111 -17.475   9.759  0.00  0.00      6op0 H  
ATOM    642 3HD1 LEU A  48     -14.317 -14.735  13.979  0.00  0.00      6op0 H  
ATOM    643 2HD1 LEU A  48     -12.697 -14.930  13.910  0.00  0.00      6op0 H  
ATOM    644 1HD1 LEU A  48     -13.516 -14.432  12.589  0.00  0.00      6op0 H  
ATOM    645  HA  LEU A  48     -15.425 -18.687  12.099  0.00  0.00      6op0 H  
ATOM    646  HG  LEU A  48     -12.995 -16.747  12.385  0.00  0.00      6op0 H  
ATOM    647  HB3 LEU A  48     -15.824 -16.384  12.827  0.00  0.00      6op0 H  
ATOM    648  HB2 LEU A  48     -15.068 -15.872  11.473  0.00  0.00      6op0 H  
ATOM    649  N   VAL A  49     -17.853 -18.273  11.767  0.00  0.00      6op0 N  
ATOM    650  CA  VAL A  49     -19.244 -18.419  11.370  0.00  0.00      6op0 C  
ATOM    651  C   VAL A  49     -20.149 -17.714  12.372  0.00  0.00      6op0 C  
ATOM    652  O   VAL A  49     -20.083 -17.962  13.555  0.00  0.00      6op0 O  
ATOM    653  CB  VAL A  49     -19.641 -19.915  11.236  0.00  0.00      6op0 C  
ATOM    654  CG1 VAL A  49     -21.065 -20.051  10.672  0.00  0.00      6op0 C  
ATOM    655  CG2 VAL A  49     -18.620 -20.672  10.366  0.00  0.00      6op0 C  
ATOM    656  HA  VAL A  49     -19.366 -17.975  10.478  0.00  0.00      6op0 H  
ATOM    657 1HG1 VAL A  49     -21.016 -20.136   9.679  0.00  0.00      6op0 H  
ATOM    658 1HG2 VAL A  49     -18.062 -21.251  10.956  0.00  0.00      6op0 H  
ATOM    659  HB  VAL A  49     -19.655 -20.305  12.149  0.00  0.00      6op0 H  
ATOM    660 2HG1 VAL A  49     -21.493 -20.864  11.060  0.00  0.00      6op0 H  
ATOM    661 3HG1 VAL A  49     -21.592 -19.240  10.917  0.00  0.00      6op0 H  
ATOM    662  H   VAL A  49     -17.498 -18.535  12.718  0.00  0.00      6op0 H  
ATOM    663 3HG2 VAL A  49     -19.114 -21.231   9.704  0.00  0.00      6op0 H  
ATOM    664 2HG2 VAL A  49     -18.046 -20.008   9.894  0.00  0.00      6op0 H  
ATOM    665  N   VAL A  50     -20.989 -16.829  11.866  0.00  0.00      6op0 N  
ATOM    666  CA  VAL A  50     -21.716 -15.850  12.669  0.00  0.00      6op0 C  
ATOM    667  C   VAL A  50     -23.078 -16.412  13.067  0.00  0.00      6op0 C  
ATOM    668  O   VAL A  50     -23.861 -16.777  12.181  0.00  0.00      6op0 O  
ATOM    669  CB  VAL A  50     -21.968 -14.576  11.828  0.00  0.00      6op0 C  
ATOM    670  CG1 VAL A  50     -22.690 -13.513  12.642  0.00  0.00      6op0 C  
ATOM    671  CG2 VAL A  50     -20.651 -14.068  11.244  0.00  0.00      6op0 C  
ATOM    672  HA  VAL A  50     -21.194 -15.682  13.508  0.00  0.00      6op0 H  
ATOM    673 1HG1 VAL A  50     -22.020 -12.899  13.060  0.00  0.00      6op0 H  
ATOM    674 1HG2 VAL A  50     -20.153 -14.836  10.844  0.00  0.00      6op0 H  
ATOM    675  HB  VAL A  50     -22.570 -14.828  11.075  0.00  0.00      6op0 H  
ATOM    676 2HG1 VAL A  50     -23.295 -12.987  12.044  0.00  0.00      6op0 H  
ATOM    677 3HG1 VAL A  50     -23.231 -13.952  13.359  0.00  0.00      6op0 H  
ATOM    678  H   VAL A  50     -21.094 -16.887  10.819  0.00  0.00      6op0 H  
ATOM    679 3HG2 VAL A  50     -20.846 -13.387  10.540  0.00  0.00      6op0 H  
ATOM    680 2HG2 VAL A  50     -20.108 -13.654  11.973  0.00  0.00      6op0 H  
ATOM    681  N   PRO A  51     -23.381 -16.466  14.378  0.00  0.00      6op0 N  
ATOM    682  CA  PRO A  51     -24.577 -17.181  14.795  0.00  0.00      6op0 C  
ATOM    683  C   PRO A  51     -25.826 -16.313  14.890  0.00  0.00      6op0 C  
ATOM    684  O   PRO A  51     -26.910 -16.847  15.087  0.00  0.00      6op0 O  
ATOM    685  CB  PRO A  51     -24.198 -17.705  16.167  0.00  0.00      6op0 C  
ATOM    686  CG  PRO A  51     -23.300 -16.663  16.704  0.00  0.00      6op0 C  
ATOM    687  CD  PRO A  51     -22.533 -16.131  15.533  0.00  0.00      6op0 C  
ATOM    688  HG2 PRO A  51     -23.830 -15.926  17.149  0.00  0.00      6op0 H  
ATOM    689  HA  PRO A  51     -24.749 -17.981  14.181  0.00  0.00      6op0 H  
ATOM    690  HD3 PRO A  51     -21.635 -16.572  15.448  0.00  0.00      6op0 H  
ATOM    691  HD2 PRO A  51     -22.404 -15.139  15.596  0.00  0.00      6op0 H  
ATOM    692  HG3 PRO A  51     -22.673 -17.051  17.395  0.00  0.00      6op0 H  
ATOM    693  HB3 PRO A  51     -23.729 -18.588  16.094  0.00  0.00      6op0 H  
ATOM    694  HB2 PRO A  51     -25.012 -17.816  16.743  0.00  0.00      6op0 H  
ATOM    695  N   SER A  52     -25.685 -14.990  14.762  0.00  0.00      6op0 N  
ATOM    696  CA  SER A  52     -26.859 -14.095  14.793  0.00  0.00      6op0 C  
ATOM    697  C   SER A  52     -26.576 -12.735  14.142  0.00  0.00      6op0 C  
ATOM    698  O   SER A  52     -25.444 -12.289  14.120  0.00  0.00      6op0 O  
ATOM    699  CB  SER A  52     -27.388 -13.930  16.223  0.00  0.00      6op0 C  
ATOM    700  OG  SER A  52     -26.446 -13.334  17.096  0.00  0.00      6op0 O  
ATOM    701  H   SER A  52     -24.719 -14.657  14.644  0.00  0.00      6op0 H  
ATOM    702  HA  SER A  52     -27.598 -14.541  14.269  0.00  0.00      6op0 H  
ATOM    703  HG  SER A  52     -25.607 -13.140  16.576  0.00  0.00      6op0 H  
ATOM    704  HB3 SER A  52     -27.632 -14.836  16.579  0.00  0.00      6op0 H  
ATOM    705  HB2 SER A  52     -28.212 -13.358  16.195  0.00  0.00      6op0 H  
ATOM    706  N   GLU A  53     -27.618 -12.096  13.608  0.00  0.00      6op0 N  
ATOM    707  CA  GLU A  53     -27.465 -10.886  12.814  0.00  0.00      6op0 C  
ATOM    708  C   GLU A  53     -27.131  -9.664  13.666  0.00  0.00      6op0 C  
ATOM    709  O   GLU A  53     -27.497  -9.578  14.840  0.00  0.00      6op0 O  
ATOM    710  CB  GLU A  53     -28.741 -10.634  12.009  0.00  0.00      6op0 C  
ATOM    711  CG  GLU A  53     -29.940 -10.027  12.785  0.00  0.00      6op0 C  
ATOM    712  CD  GLU A  53     -30.006  -8.523  12.655  0.00  0.00      6op0 C  
ATOM    713  OE1 GLU A  53     -30.415  -7.846  13.612  0.00  0.00      6op0 O  
ATOM    714  OE2 GLU A  53     -29.634  -8.013  11.591  0.00  0.00      6op0 O  
ATOM    715  HG2 GLU A  53     -30.757 -10.405  12.403  0.00  0.00      6op0 H  
ATOM    716  HA  GLU A  53     -26.733 -11.022  12.125  0.00  0.00      6op0 H  
ATOM    717  HG3 GLU A  53     -29.821 -10.249  13.731  0.00  0.00      6op0 H  
ATOM    718  H   GLU A  53     -28.541 -12.537  13.809  0.00  0.00      6op0 H  
ATOM    719  HB3 GLU A  53     -29.050 -11.501  11.642  0.00  0.00      6op0 H  
ATOM    720  HB2 GLU A  53     -28.524  -9.998  11.280  0.00  0.00      6op0 H  
ATOM    721  N   GLY A  54     -26.436  -8.709  13.084  0.00  0.00      6op0 N  
ATOM    722  CA  GLY A  54     -26.163  -7.484  13.795  0.00  0.00      6op0 C  
ATOM    723  C   GLY A  54     -24.898  -6.824  13.323  0.00  0.00      6op0 C  
ATOM    724  O   GLY A  54     -24.319  -7.227  12.319  0.00  0.00      6op0 O  
ATOM    725  H   GLY A  54     -26.121  -8.907  12.123  0.00  0.00      6op0 H  
ATOM    726  HA2 GLY A  54     -26.943  -6.844  13.676  0.00  0.00      6op0 H  
ATOM    727  HA3 GLY A  54     -26.091  -7.680  14.789  0.00  0.00      6op0 H  
ATOM    728  N   LEU A  55     -24.481  -5.791  14.055  0.00  0.00      6op0 N  
ATOM    729  CA  LEU A  55     -23.237  -5.099  13.781  0.00  0.00      6op0 C  
ATOM    730  C   LEU A  55     -22.114  -5.828  14.511  0.00  0.00      6op0 C  
ATOM    731  O   LEU A  55     -22.256  -6.205  15.663  0.00  0.00      6op0 O  
ATOM    732  CB  LEU A  55     -23.338  -3.624  14.223  0.00  0.00      6op0 C  
ATOM    733  CG  LEU A  55     -24.214  -2.691  13.346  0.00  0.00      6op0 C  
ATOM    734  CD1 LEU A  55     -24.376  -1.332  13.992  0.00  0.00      6op0 C  
ATOM    735  CD2 LEU A  55     -23.707  -2.526  11.910  0.00  0.00      6op0 C  
ATOM    736 2HD2 LEU A  55     -23.686  -3.419  11.463  0.00  0.00      6op0 H  
ATOM    737 3HD2 LEU A  55     -24.320  -1.915  11.412  0.00  0.00      6op0 H  
ATOM    738 1HD2 LEU A  55     -22.787  -2.138  11.927  0.00  0.00      6op0 H  
ATOM    739  H   LEU A  55     -25.126  -5.530  14.834  0.00  0.00      6op0 H  
ATOM    740 3HD1 LEU A  55     -23.478  -0.905  14.112  0.00  0.00      6op0 H  
ATOM    741 2HD1 LEU A  55     -24.944  -0.746  13.411  0.00  0.00      6op0 H  
ATOM    742 1HD1 LEU A  55     -24.815  -1.432  14.887  0.00  0.00      6op0 H  
ATOM    743  HA  LEU A  55     -23.052  -5.137  12.802  0.00  0.00      6op0 H  
ATOM    744  HG  LEU A  55     -25.109  -3.122  13.228  0.00  0.00      6op0 H  
ATOM    745  HB3 LEU A  55     -22.420  -3.243  14.227  0.00  0.00      6op0 H  
ATOM    746  HB2 LEU A  55     -23.723  -3.606  15.141  0.00  0.00      6op0 H  
ATOM    747  N   TYR A  56     -21.020  -6.061  13.811  0.00  0.00      6op0 N  
ATOM    748  CA  TYR A  56     -19.803  -6.596  14.406  0.00  0.00      6op0 C  
ATOM    749  C   TYR A  56     -18.582  -5.740  14.050  0.00  0.00      6op0 C  
ATOM    750  O   TYR A  56     -18.406  -5.285  12.924  0.00  0.00      6op0 O  
ATOM    751  CB  TYR A  56     -19.524  -8.038  13.946  0.00  0.00      6op0 C  
ATOM    752  CG  TYR A  56     -20.485  -9.119  14.432  0.00  0.00      6op0 C  
ATOM    753  CD1 TYR A  56     -20.055 -10.156  15.276  0.00  0.00      6op0 C  
ATOM    754  CD2 TYR A  56     -21.809  -9.158  13.982  0.00  0.00      6op0 C  
ATOM    755  CE1 TYR A  56     -20.925 -11.182  15.662  0.00  0.00      6op0 C  
ATOM    756  CE2 TYR A  56     -22.675 -10.163  14.361  0.00  0.00      6op0 C  
ATOM    757  CZ  TYR A  56     -22.232 -11.171  15.196  0.00  0.00      6op0 C  
ATOM    758  OH  TYR A  56     -23.132 -12.138  15.561  0.00  0.00      6op0 O  
ATOM    759  HH  TYR A  56     -24.007 -11.963  15.105  0.00  0.00      6op0 H  
ATOM    760  HA  TYR A  56     -19.906  -6.585  15.409  0.00  0.00      6op0 H  
ATOM    761  HE1 TYR A  56     -20.606 -11.908  16.264  0.00  0.00      6op0 H  
ATOM    762  HE2 TYR A  56     -23.622 -10.165  14.033  0.00  0.00      6op0 H  
ATOM    763  H   TYR A  56     -21.099  -5.830  12.792  0.00  0.00      6op0 H  
ATOM    764  HD2 TYR A  56     -22.131  -8.432  13.369  0.00  0.00      6op0 H  
ATOM    765  HD1 TYR A  56     -19.113 -10.163  15.606  0.00  0.00      6op0 H  
ATOM    766  HB3 TYR A  56     -18.598  -8.290  14.256  0.00  0.00      6op0 H  
ATOM    767  HB2 TYR A  56     -19.532  -8.050  12.938  0.00  0.00      6op0 H  
ATOM    768  N   LEU A  57     -17.730  -5.545  15.037  0.00  0.00      6op0 N  
ATOM    769  CA  LEU A  57     -16.386  -5.110  14.786  0.00  0.00      6op0 C  
ATOM    770  C   LEU A  57     -15.661  -6.379  14.307  0.00  0.00      6op0 C  
ATOM    771  O   LEU A  57     -15.770  -7.416  14.940  0.00  0.00      6op0 O  
ATOM    772  CB  LEU A  57     -15.763  -4.542  16.073  0.00  0.00      6op0 C  
ATOM    773  CG  LEU A  57     -14.225  -4.378  16.091  0.00  0.00      6op0 C  
ATOM    774  CD1 LEU A  57     -13.801  -3.296  15.116  0.00  0.00      6op0 C  
ATOM    775  CD2 LEU A  57     -13.727  -4.089  17.505  0.00  0.00      6op0 C  
ATOM    776 2HD2 LEU A  57     -13.978  -4.846  18.107  0.00  0.00      6op0 H  
ATOM    777 3HD2 LEU A  57     -12.733  -3.987  17.493  0.00  0.00      6op0 H  
ATOM    778 1HD2 LEU A  57     -14.145  -3.245  17.839  0.00  0.00      6op0 H  
ATOM    779  H   LEU A  57     -18.113  -5.731  15.988  0.00  0.00      6op0 H  
ATOM    780 3HD1 LEU A  57     -14.224  -2.426  15.373  0.00  0.00      6op0 H  
ATOM    781 2HD1 LEU A  57     -12.805  -3.197  15.135  0.00  0.00      6op0 H  
ATOM    782 1HD1 LEU A  57     -14.091  -3.544  14.190  0.00  0.00      6op0 H  
ATOM    783  HA  LEU A  57     -16.377  -4.460  14.049  0.00  0.00      6op0 H  
ATOM    784  HG  LEU A  57     -13.812  -5.248  15.832  0.00  0.00      6op0 H  
ATOM    785  HB3 LEU A  57     -16.000  -5.152  16.823  0.00  0.00      6op0 H  
ATOM    786  HB2 LEU A  57     -16.154  -3.638  16.229  0.00  0.00      6op0 H  
ATOM    787  N   ILE A  58     -14.984  -6.298  13.167  0.00  0.00      6op0 N  
ATOM    788  CA  ILE A  58     -14.088  -7.368  12.714  0.00  0.00      6op0 C  
ATOM    789  C   ILE A  58     -12.676  -6.797  12.781  0.00  0.00      6op0 C  
ATOM    790  O   ILE A  58     -12.469  -5.623  12.463  0.00  0.00      6op0 O  
ATOM    791  CB  ILE A  58     -14.403  -7.809  11.261  0.00  0.00      6op0 C  
ATOM    792  CG1 ILE A  58     -15.905  -8.122  11.105  0.00  0.00      6op0 C  
ATOM    793  CG2 ILE A  58     -13.642  -9.074  10.906  0.00  0.00      6op0 C  
ATOM    794  CD1 ILE A  58     -16.379  -8.175   9.663  0.00  0.00      6op0 C  
ATOM    795  HA  ILE A  58     -14.140  -8.080  13.397  0.00  0.00      6op0 H  
ATOM    796 2HG2 ILE A  58     -13.855  -9.329   9.964  0.00  0.00      6op0 H  
ATOM    797 1HG2 ILE A  58     -12.663  -8.901  10.998  0.00  0.00      6op0 H  
ATOM    798  HB  ILE A  58     -14.185  -7.052  10.659  0.00  0.00      6op0 H  
ATOM    799 2HG1 ILE A  58     -16.087  -9.001  11.540  0.00  0.00      6op0 H  
ATOM    800 3HG1 ILE A  58     -16.419  -7.414  11.586  0.00  0.00      6op0 H  
ATOM    801 3HD1 ILE A  58     -15.876  -8.887   9.178  0.00  0.00      6op0 H  
ATOM    802  H   ILE A  58     -15.140  -5.423  12.627  0.00  0.00      6op0 H  
ATOM    803 2HD1 ILE A  58     -17.355  -8.381   9.646  0.00  0.00      6op0 H  
ATOM    804 3HG2 ILE A  58     -13.918  -9.805  11.527  0.00  0.00      6op0 H  
ATOM    805 1HD1 ILE A  58     -16.214  -7.291   9.230  0.00  0.00      6op0 H  
ATOM    806  N   TYR A  59     -11.705  -7.590  13.235  0.00  0.00      6op0 N  
ATOM    807  CA  TYR A  59     -10.304  -7.123  13.259  0.00  0.00      6op0 C  
ATOM    808  C   TYR A  59      -9.318  -8.220  12.966  0.00  0.00      6op0 C  
ATOM    809  O   TYR A  59      -9.559  -9.378  13.278  0.00  0.00      6op0 O  
ATOM    810  CB  TYR A  59      -9.969  -6.483  14.601  0.00  0.00      6op0 C  
ATOM    811  CG  TYR A  59     -10.035  -7.399  15.811  0.00  0.00      6op0 C  
ATOM    812  CD1 TYR A  59      -8.883  -8.026  16.319  0.00  0.00      6op0 C  
ATOM    813  CD2 TYR A  59     -11.222  -7.614  16.475  0.00  0.00      6op0 C  
ATOM    814  CE1 TYR A  59      -8.939  -8.842  17.439  0.00  0.00      6op0 C  
ATOM    815  CE2 TYR A  59     -11.282  -8.433  17.584  0.00  0.00      6op0 C  
ATOM    816  CZ  TYR A  59     -10.152  -9.039  18.068  0.00  0.00      6op0 C  
ATOM    817  OH  TYR A  59     -10.242  -9.849  19.212  0.00  0.00      6op0 O  
ATOM    818  HH  TYR A  59     -11.198  -9.878  19.498  0.00  0.00      6op0 H  
ATOM    819  HA  TYR A  59     -10.212  -6.403  12.550  0.00  0.00      6op0 H  
ATOM    820  HE1 TYR A  59      -8.111  -9.280  17.786  0.00  0.00      6op0 H  
ATOM    821  HE2 TYR A  59     -12.170  -8.586  18.042  0.00  0.00      6op0 H  
ATOM    822  H   TYR A  59     -12.001  -8.519  13.555  0.00  0.00      6op0 H  
ATOM    823  HD2 TYR A  59     -12.059  -7.168  16.150  0.00  0.00      6op0 H  
ATOM    824  HD1 TYR A  59      -8.006  -7.877  15.858  0.00  0.00      6op0 H  
ATOM    825  HB3 TYR A  59     -10.609  -5.723  14.758  0.00  0.00      6op0 H  
ATOM    826  HB2 TYR A  59      -9.036  -6.109  14.549  0.00  0.00      6op0 H  
ATOM    827  N   SER A  60      -8.170  -7.865  12.413  0.00  0.00      6op0 N  
ATOM    828  CA  SER A  60      -7.140  -8.861  12.223  0.00  0.00      6op0 C  
ATOM    829  C   SER A  60      -5.765  -8.250  12.069  0.00  0.00      6op0 C  
ATOM    830  O   SER A  60      -5.635  -7.194  11.492  0.00  0.00      6op0 O  
ATOM    831  CB  SER A  60      -7.471  -9.717  11.002  0.00  0.00      6op0 C  
ATOM    832  OG  SER A  60      -6.467 -10.723  10.801  0.00  0.00      6op0 O  
ATOM    833  H   SER A  60      -8.085  -6.878  12.149  0.00  0.00      6op0 H  
ATOM    834  HA  SER A  60      -7.125  -9.460  13.043  0.00  0.00      6op0 H  
ATOM    835  HG  SER A  60      -5.770 -10.646  11.503  0.00  0.00      6op0 H  
ATOM    836  HB3 SER A  60      -7.502  -9.138  10.197  0.00  0.00      6op0 H  
ATOM    837  HB2 SER A  60      -8.344 -10.166  11.145  0.00  0.00      6op0 H  
ATOM    838  N   GLN A  61      -4.733  -8.941  12.555  0.00  0.00      6op0 N  
ATOM    839  CA  GLN A  61      -3.349  -8.580  12.265  0.00  0.00      6op0 C  
ATOM    840  C   GLN A  61      -2.579  -9.785  11.735  0.00  0.00      6op0 C  
ATOM    841  O   GLN A  61      -2.707 -10.903  12.251  0.00  0.00      6op0 O  
ATOM    842  CB  GLN A  61      -2.606  -8.063  13.511  0.00  0.00      6op0 C  
ATOM    843  CG  GLN A  61      -1.177  -7.601  13.176  0.00  0.00      6op0 C  
ATOM    844  CD  GLN A  61      -0.412  -7.000  14.348  0.00  0.00      6op0 C  
ATOM    845  OE1 GLN A  61      -0.316  -5.779  14.475  0.00  0.00      6op0 O  
ATOM    846  NE2 GLN A  61       0.172  -7.850  15.180  0.00  0.00      6op0 N  
ATOM    847  HG2 GLN A  61      -0.663  -8.394  12.832  0.00  0.00      6op0 H  
ATOM    848  HA  GLN A  61      -3.355  -7.879  11.545  0.00  0.00      6op0 H  
ATOM    849  HG3 GLN A  61      -1.233  -6.914  12.444  0.00  0.00      6op0 H  
ATOM    850  H   GLN A  61      -4.999  -9.751  13.153  0.00  0.00      6op0 H  
ATOM    851 2HE2 GLN A  61       0.065  -8.849  14.999  0.00  0.00      6op0 H  
ATOM    852 1HE2 GLN A  61       0.711  -7.520  15.978  0.00  0.00      6op0 H  
ATOM    853  HB3 GLN A  61      -2.543  -8.796  14.175  0.00  0.00      6op0 H  
ATOM    854  HB2 GLN A  61      -3.099  -7.289  13.881  0.00  0.00      6op0 H  
ATOM    855  N   VAL A  62      -1.763  -9.529  10.715  0.00  0.00      6op0 N  
ATOM    856  CA  VAL A  62      -0.765 -10.460  10.250  0.00  0.00      6op0 C  
ATOM    857  C   VAL A  62       0.560  -9.715  10.207  0.00  0.00      6op0 C  
ATOM    858  O   VAL A  62       0.641  -8.494  10.071  0.00  0.00      6op0 O  
ATOM    859  CB  VAL A  62      -1.109 -11.050   8.840  0.00  0.00      6op0 C  
ATOM    860  CG1 VAL A  62      -2.436 -11.841   8.870  0.00  0.00      6op0 C  
ATOM    861  CG2 VAL A  62      -1.197  -9.952   7.798  0.00  0.00      6op0 C  
ATOM    862  HA  VAL A  62      -0.680 -11.197  10.913  0.00  0.00      6op0 H  
ATOM    863 1HG1 VAL A  62      -2.235 -12.811   8.769  0.00  0.00      6op0 H  
ATOM    864 1HG2 VAL A  62      -2.123  -9.573   7.791  0.00  0.00      6op0 H  
ATOM    865  HB  VAL A  62      -0.393 -11.698   8.607  0.00  0.00      6op0 H  
ATOM    866 2HG1 VAL A  62      -2.891 -11.675   9.741  0.00  0.00      6op0 H  
ATOM    867 3HG1 VAL A  62      -3.013 -11.532   8.119  0.00  0.00      6op0 H  
ATOM    868  H   VAL A  62      -1.915  -8.583  10.280  0.00  0.00      6op0 H  
ATOM    869 3HG2 VAL A  62      -0.542  -9.229   8.020  0.00  0.00      6op0 H  
ATOM    870 2HG2 VAL A  62      -0.984 -10.331   6.897  0.00  0.00      6op0 H  
ATOM    871  N   LEU A  63       1.613 -10.457  10.366  0.00  0.00      6op0 N  
ATOM    872  CA  LEU A  63       2.922  -9.868  10.438  0.00  0.00      6op0 C  
ATOM    873  C   LEU A  63       3.785 -10.654   9.515  0.00  0.00      6op0 C  
ATOM    874  O   LEU A  63       3.798 -11.883   9.589  0.00  0.00      6op0 O  
ATOM    875  CB  LEU A  63       3.422  -9.976  11.863  0.00  0.00      6op0 C  
ATOM    876  CG  LEU A  63       4.822  -9.520  12.210  0.00  0.00      6op0 C  
ATOM    877  CD1 LEU A  63       4.948  -8.035  11.879  0.00  0.00      6op0 C  
ATOM    878  CD2 LEU A  63       5.065  -9.867  13.695  0.00  0.00      6op0 C  
ATOM    879 2HD2 LEU A  63       4.974 -10.852  13.816  0.00  0.00      6op0 H  
ATOM    880 3HD2 LEU A  63       5.983  -9.576  13.949  0.00  0.00      6op0 H  
ATOM    881 1HD2 LEU A  63       4.390  -9.392  14.253  0.00  0.00      6op0 H  
ATOM    882  H   LEU A  63       1.437 -11.480  10.435  0.00  0.00      6op0 H  
ATOM    883 3HD1 LEU A  63       4.279  -7.518  12.413  0.00  0.00      6op0 H  
ATOM    884 2HD1 LEU A  63       5.870  -7.721  12.104  0.00  0.00      6op0 H  
ATOM    885 1HD1 LEU A  63       4.777  -7.896  10.904  0.00  0.00      6op0 H  
ATOM    886  HA  LEU A  63       2.871  -8.928  10.117  0.00  0.00      6op0 H  
ATOM    887  HG  LEU A  63       5.482 -10.031  11.672  0.00  0.00      6op0 H  
ATOM    888  HB3 LEU A  63       3.347 -10.950  12.141  0.00  0.00      6op0 H  
ATOM    889  HB2 LEU A  63       2.782  -9.450  12.453  0.00  0.00      6op0 H  
ATOM    890  N   PHE A  64       4.459  -9.953   8.607  0.00  0.00      6op0 N  
ATOM    891  CA  PHE A  64       5.333 -10.574   7.619  0.00  0.00      6op0 C  
ATOM    892  C   PHE A  64       6.725 -10.198   7.966  0.00  0.00      6op0 C  
ATOM    893  O   PHE A  64       6.954  -9.126   8.491  0.00  0.00      6op0 O  
ATOM    894  CB  PHE A  64       5.043 -10.034   6.243  0.00  0.00      6op0 C  
ATOM    895  CG  PHE A  64       3.714 -10.449   5.705  0.00  0.00      6op0 C  
ATOM    896  CD1 PHE A  64       3.496 -11.759   5.279  0.00  0.00      6op0 C  
ATOM    897  CD2 PHE A  64       2.669  -9.536   5.601  0.00  0.00      6op0 C  
ATOM    898  CE1 PHE A  64       2.284 -12.132   4.761  0.00  0.00      6op0 C  
ATOM    899  CE2 PHE A  64       1.459  -9.921   5.075  0.00  0.00      6op0 C  
ATOM    900  CZ  PHE A  64       1.270 -11.221   4.653  0.00  0.00      6op0 C  
ATOM    901  HZ  PHE A  64       0.384 -11.497   4.266  0.00  0.00      6op0 H  
ATOM    902  HA  PHE A  64       5.243 -11.560   7.740  0.00  0.00      6op0 H  
ATOM    903  HE1 PHE A  64       2.146 -13.091   4.457  0.00  0.00      6op0 H  
ATOM    904  HE2 PHE A  64       0.704  -9.244   4.997  0.00  0.00      6op0 H  
ATOM    905  H   PHE A  64       4.308  -8.919   8.664  0.00  0.00      6op0 H  
ATOM    906  HD2 PHE A  64       2.806  -8.596   5.914  0.00  0.00      6op0 H  
ATOM    907  HD1 PHE A  64       4.233 -12.426   5.356  0.00  0.00      6op0 H  
ATOM    908  HB3 PHE A  64       5.741 -10.370   5.624  0.00  0.00      6op0 H  
ATOM    909  HB2 PHE A  64       5.058  -9.044   6.288  0.00  0.00      6op0 H  
ATOM    910  N   LYS A  65       7.661 -11.074   7.622  0.00  0.00      6op0 N  
ATOM    911  CA  LYS A  65       9.082 -10.877   7.903  0.00  0.00      6op0 C  
ATOM    912  C   LYS A  65       9.887 -11.486   6.773  0.00  0.00      6op0 C  
ATOM    913  O   LYS A  65       9.583 -12.589   6.320  0.00  0.00      6op0 O  
ATOM    914  CB  LYS A  65       9.472 -11.563   9.208  0.00  0.00      6op0 C  
ATOM    915  CG  LYS A  65      10.921 -11.332   9.611  0.00  0.00      6op0 C  
ATOM    916  CD  LYS A  65      11.384 -12.251  10.738  0.00  0.00      6op0 C  
ATOM    917  CE  LYS A  65      12.910 -12.428  10.710  0.00  0.00      6op0 C  
ATOM    918  NZ  LYS A  65      13.425 -13.151  11.908  0.00  0.00      6op0 N  
ATOM    919  HA  LYS A  65       9.270  -9.897   7.947  0.00  0.00      6op0 H  
ATOM    920  HE2 LYS A  65      13.156 -12.941   9.882  0.00  0.00      6op0 H  
ATOM    921  HE3 LYS A  65      13.336 -11.519  10.663  0.00  0.00      6op0 H  
ATOM    922  HG2 LYS A  65      11.512 -11.484   8.810  0.00  0.00      6op0 H  
ATOM    923  HG3 LYS A  65      11.030 -10.377   9.910  0.00  0.00      6op0 H  
ATOM    924  HZ1 LYS A  65      14.391 -13.367  11.773  0.00  0.00      6op0 H  
ATOM    925  HZ3 LYS A  65      13.320 -12.571  12.714  0.00  0.00      6op0 H  
ATOM    926  HZ2 LYS A  65      12.906 -13.996  12.032  0.00  0.00      6op0 H  
ATOM    927  HD3 LYS A  65      10.966 -13.141  10.623  0.00  0.00      6op0 H  
ATOM    928  HD2 LYS A  65      11.133 -11.848  11.607  0.00  0.00      6op0 H  
ATOM    929  H   LYS A  65       7.295 -11.924   7.129  0.00  0.00      6op0 H  
ATOM    930  HB3 LYS A  65       9.330 -12.545   9.101  0.00  0.00      6op0 H  
ATOM    931  HB2 LYS A  65       8.886 -11.213   9.934  0.00  0.00      6op0 H  
ATOM    932  N   GLY A  66      10.916 -10.766   6.336  0.00  0.00      6op0 N  
ATOM    933  CA  GLY A  66      11.937 -11.312   5.440  0.00  0.00      6op0 C  
ATOM    934  C   GLY A  66      13.363 -10.835   5.748  0.00  0.00      6op0 C  
ATOM    935  O   GLY A  66      13.586  -9.825   6.456  0.00  0.00      6op0 O  
ATOM    936  H   GLY A  66      10.935  -9.782   6.684  0.00  0.00      6op0 H  
ATOM    937  HA2 GLY A  66      11.914 -12.329   5.487  0.00  0.00      6op0 H  
ATOM    938  HA3 GLY A  66      11.707 -11.062   4.480  0.00  0.00      6op0 H  
ATOM    939  N   GLN A  67      14.332 -11.564   5.215  0.00  0.00      6op0 N  
ATOM    940  CA  GLN A  67      15.738 -11.186   5.354  0.00  0.00      6op0 C  
ATOM    941  C   GLN A  67      16.211 -10.614   4.016  0.00  0.00      6op0 C  
ATOM    942  O   GLN A  67      16.314 -11.335   3.018  0.00  0.00      6op0 O  
ATOM    943  CB  GLN A  67      16.577 -12.401   5.781  0.00  0.00      6op0 C  
ATOM    944  CG  GLN A  67      18.013 -12.069   6.183  0.00  0.00      6op0 C  
ATOM    945  CD  GLN A  67      18.139 -11.390   7.554  0.00  0.00      6op0 C  
ATOM    946  OE1 GLN A  67      17.426 -11.732   8.502  0.00  0.00      6op0 O  
ATOM    947  NE2 GLN A  67      19.084 -10.447   7.669  0.00  0.00      6op0 N  
ATOM    948  HG2 GLN A  67      18.546 -12.919   6.206  0.00  0.00      6op0 H  
ATOM    949  HA  GLN A  67      15.799 -10.462   6.033  0.00  0.00      6op0 H  
ATOM    950  HG3 GLN A  67      18.407 -11.456   5.493  0.00  0.00      6op0 H  
ATOM    951  H   GLN A  67      14.017 -12.408   4.701  0.00  0.00      6op0 H  
ATOM    952 2HE2 GLN A  67      19.661 -10.254   6.853  0.00  0.00      6op0 H  
ATOM    953 1HE2 GLN A  67      19.215  -9.947   8.541  0.00  0.00      6op0 H  
ATOM    954  HB3 GLN A  67      16.611 -13.050   5.017  0.00  0.00      6op0 H  
ATOM    955  HB2 GLN A  67      16.130 -12.839   6.563  0.00  0.00      6op0 H  
ATOM    956  N   GLY A  68      16.439  -9.301   3.980  0.00  0.00      6op0 N  
ATOM    957  CA  GLY A  68      16.821  -8.614   2.722  0.00  0.00      6op0 C  
ATOM    958  C   GLY A  68      15.820  -8.752   1.574  0.00  0.00      6op0 C  
ATOM    959  O   GLY A  68      14.825  -9.473   1.683  0.00  0.00      6op0 O  
ATOM    960  H   GLY A  68      16.331  -8.808   4.880  0.00  0.00      6op0 H  
ATOM    961  HA2 GLY A  68      16.964  -7.623   2.925  0.00  0.00      6op0 H  
ATOM    962  HA3 GLY A  68      17.729  -8.973   2.420  0.00  0.00      6op0 H  
ATOM    963  N   CYS A  69      16.101  -8.078   0.458  0.00  0.00      6op0 N  
ATOM    964  CA  CYS A  69      15.121  -7.920  -0.624  0.00  0.00      6op0 C  
ATOM    965  C   CYS A  69      15.492  -8.678  -1.904  0.00  0.00      6op0 C  
ATOM    966  O   CYS A  69      16.555  -8.467  -2.469  0.00  0.00      6op0 O  
ATOM    967  CB  CYS A  69      14.939  -6.440  -0.909  0.00  0.00      6op0 C  
ATOM    968  SG  CYS A  69      14.169  -5.580   0.483  0.00  0.00      6op0 S  
ATOM    969  HB3 CYS A  69      14.350  -6.340  -1.696  0.00  0.00      6op0 H  
ATOM    970  H   CYS A  69      17.059  -7.680   0.420  0.00  0.00      6op0 H  
ATOM    971  HA  CYS A  69      14.231  -8.281  -0.296  0.00  0.00      6op0 H  
ATOM    972  HB2 CYS A  69      15.826  -6.036  -1.068  0.00  0.00      6op0 H  
ATOM    973  N   PRO A  70      14.588  -9.540  -2.385  0.00  0.00      6op0 N  
ATOM    974  CA  PRO A  70      14.918 -10.437  -3.486  0.00  0.00      6op0 C  
ATOM    975  C   PRO A  70      14.766  -9.812  -4.884  0.00  0.00      6op0 C  
ATOM    976  O   PRO A  70      14.178  -8.725  -5.021  0.00  0.00      6op0 O  
ATOM    977  CB  PRO A  70      13.892 -11.555  -3.311  0.00  0.00      6op0 C  
ATOM    978  CG  PRO A  70      12.680 -10.855  -2.760  0.00  0.00      6op0 C  
ATOM    979  CD  PRO A  70      13.158  -9.630  -2.025  0.00  0.00      6op0 C  
ATOM    980  HG2 PRO A  70      12.052 -10.601  -3.513  0.00  0.00      6op0 H  
ATOM    981  HA  PRO A  70      15.861 -10.813  -3.374  0.00  0.00      6op0 H  
ATOM    982  HD3 PRO A  70      13.053  -9.732  -1.034  0.00  0.00      6op0 H  
ATOM    983  HD2 PRO A  70      12.670  -8.809  -2.325  0.00  0.00      6op0 H  
ATOM    984  HG3 PRO A  70      12.174 -11.473  -2.138  0.00  0.00      6op0 H  
ATOM    985  HB3 PRO A  70      14.223 -12.247  -2.670  0.00  0.00      6op0 H  
ATOM    986  HB2 PRO A  70      13.682 -11.988  -4.188  0.00  0.00      6op0 H  
ATOM    987  N   SER A  71      15.266 -10.541  -5.898  0.00  0.00      6op0 N  
ATOM    988  CA  SER A  71      15.163 -10.162  -7.337  0.00  0.00      6op0 C  
ATOM    989  C   SER A  71      13.715  -9.797  -7.800  0.00  0.00      6op0 C  
ATOM    990  O   SER A  71      13.504  -8.708  -8.353  0.00  0.00      6op0 O  
ATOM    991  CB  SER A  71      15.754 -11.273  -8.233  0.00  0.00      6op0 C  
ATOM    992  OG  SER A  71      15.073 -12.497  -8.056  0.00  0.00      6op0 O  
ATOM    993  H   SER A  71      15.747 -11.421  -5.591  0.00  0.00      6op0 H  
ATOM    994  HA  SER A  71      15.740  -9.343  -7.481  0.00  0.00      6op0 H  
ATOM    995  HG  SER A  71      14.344 -12.387  -7.382  0.00  0.00      6op0 H  
ATOM    996  HB3 SER A  71      16.714 -11.391  -7.992  0.00  0.00      6op0 H  
ATOM    997  HB2 SER A  71      15.674 -10.984  -9.183  0.00  0.00      6op0 H  
ATOM    998  N   THR A  72      12.735 -10.683  -7.558  0.00  0.00      6op0 N  
ATOM    999  CA  THR A  72      11.317 -10.423  -7.934  0.00  0.00      6op0 C  
ATOM   1000  C   THR A  72      10.599  -9.563  -6.900  0.00  0.00      6op0 C  
ATOM   1001  O   THR A  72      10.740  -9.790  -5.699  0.00  0.00      6op0 O  
ATOM   1002  CB  THR A  72      10.503 -11.722  -8.101  0.00  0.00      6op0 C  
ATOM   1003  OG1 THR A  72      11.329 -12.742  -8.671  0.00  0.00      6op0 O  
ATOM   1004  CG2 THR A  72       9.295 -11.485  -9.003  0.00  0.00      6op0 C  
ATOM   1005  HA  THR A  72      11.319  -9.935  -8.816  0.00  0.00      6op0 H  
ATOM   1006 2HG2 THR A  72       8.810 -12.350  -9.153  0.00  0.00      6op0 H  
ATOM   1007 1HG2 THR A  72       8.673 -10.829  -8.570  0.00  0.00      6op0 H  
ATOM   1008  HG1 THR A  72      12.255 -12.347  -8.824  0.00  0.00      6op0 H  
ATOM   1009  H   THR A  72      13.041 -11.555  -7.092  0.00  0.00      6op0 H  
ATOM   1010  HB  THR A  72      10.196 -12.037  -7.179  0.00  0.00      6op0 H  
ATOM   1011 3HG2 THR A  72       9.599 -11.119  -9.885  0.00  0.00      6op0 H  
ATOM   1012  N   HIS A  73       9.820  -8.591  -7.390  0.00  0.00      6op0 N  
ATOM   1013  CA  HIS A  73       9.061  -7.631  -6.545  0.00  0.00      6op0 C  
ATOM   1014  C   HIS A  73       8.025  -8.303  -5.672  0.00  0.00      6op0 C  
ATOM   1015  O   HIS A  73       7.251  -9.142  -6.147  0.00  0.00      6op0 O  
ATOM   1016  CB  HIS A  73       8.360  -6.582  -7.410  0.00  0.00      6op0 C  
ATOM   1017  CG  HIS A  73       7.637  -5.525  -6.612  0.00  0.00      6op0 C  
ATOM   1018  ND1 HIS A  73       8.256  -4.778  -5.673  0.00  0.00      6op0 N  
ATOM   1019  CD2 HIS A  73       6.302  -5.110  -6.630  0.00  0.00      6op0 C  
ATOM   1020  CE1 HIS A  73       7.367  -3.933  -5.119  0.00  0.00      6op0 C  
ATOM   1021  NE2 HIS A  73       6.172  -4.138  -5.705  0.00  0.00      6op0 N  
ATOM   1022  HD1 HIS A  73       9.221  -4.825  -5.412  0.00  0.00      6op0 H  
ATOM   1023  HD2 HIS A  73       5.605  -5.487  -7.229  0.00  0.00      6op0 H  
ATOM   1024  H   HIS A  73       9.785  -8.557  -8.437  0.00  0.00      6op0 H  
ATOM   1025  HE1 HIS A  73       7.556  -3.279  -4.408  0.00  0.00      6op0 H  
ATOM   1026  HA  HIS A  73       9.731  -7.155  -5.952  0.00  0.00      6op0 H  
ATOM   1027  HB3 HIS A  73       7.688  -7.038  -8.001  0.00  0.00      6op0 H  
ATOM   1028  HB2 HIS A  73       9.041  -6.123  -7.989  0.00  0.00      6op0 H  
ATOM   1029  N   VAL A  74       7.997  -7.901  -4.398  0.00  0.00      6op0 N  
ATOM   1030  CA  VAL A  74       7.186  -8.539  -3.387  0.00  0.00      6op0 C  
ATOM   1031  C   VAL A  74       5.986  -7.685  -3.056  0.00  0.00      6op0 C  
ATOM   1032  O   VAL A  74       6.119  -6.540  -2.636  0.00  0.00      6op0 O  
ATOM   1033  CB  VAL A  74       7.985  -8.744  -2.093  0.00  0.00      6op0 C  
ATOM   1034  CG1 VAL A  74       7.208  -9.603  -1.119  0.00  0.00      6op0 C  
ATOM   1035  CG2 VAL A  74       9.331  -9.372  -2.396  0.00  0.00      6op0 C  
ATOM   1036  HA  VAL A  74       6.854  -9.417  -3.755  0.00  0.00      6op0 H  
ATOM   1037 1HG1 VAL A  74       6.251  -9.308  -1.097  0.00  0.00      6op0 H  
ATOM   1038 1HG2 VAL A  74       9.822  -9.537  -1.540  0.00  0.00      6op0 H  
ATOM   1039  HB  VAL A  74       8.105  -7.851  -1.666  0.00  0.00      6op0 H  
ATOM   1040 2HG1 VAL A  74       7.251 -10.562  -1.405  0.00  0.00      6op0 H  
ATOM   1041 3HG1 VAL A  74       7.601  -9.515  -0.202  0.00  0.00      6op0 H  
ATOM   1042  H   VAL A  74       8.620  -7.078  -4.203  0.00  0.00      6op0 H  
ATOM   1043 3HG2 VAL A  74       9.193 -10.240  -2.875  0.00  0.00      6op0 H  
ATOM   1044 2HG2 VAL A  74       9.865  -8.753  -2.973  0.00  0.00      6op0 H  
ATOM   1045  N   LEU A  75       4.810  -8.268  -3.233  0.00  0.00      6op0 N  
ATOM   1046  CA  LEU A  75       3.546  -7.658  -2.842  0.00  0.00      6op0 C  
ATOM   1047  C   LEU A  75       2.915  -8.533  -1.771  0.00  0.00      6op0 C  
ATOM   1048  O   LEU A  75       2.640  -9.722  -2.028  0.00  0.00      6op0 O  
ATOM   1049  CB  LEU A  75       2.612  -7.572  -4.062  0.00  0.00      6op0 C  
ATOM   1050  CG  LEU A  75       2.834  -6.370  -4.986  0.00  0.00      6op0 C  
ATOM   1051  CD1 LEU A  75       2.237  -6.574  -6.371  0.00  0.00      6op0 C  
ATOM   1052  CD2 LEU A  75       2.255  -5.122  -4.328  0.00  0.00      6op0 C  
ATOM   1053 2HD2 LEU A  75       2.713  -4.963  -3.454  0.00  0.00      6op0 H  
ATOM   1054 3HD2 LEU A  75       2.397  -4.334  -4.926  0.00  0.00      6op0 H  
ATOM   1055 1HD2 LEU A  75       1.276  -5.251  -4.173  0.00  0.00      6op0 H  
ATOM   1056  H   LEU A  75       4.865  -9.216  -3.683  0.00  0.00      6op0 H  
ATOM   1057 3HD1 LEU A  75       1.250  -6.720  -6.292  0.00  0.00      6op0 H  
ATOM   1058 2HD1 LEU A  75       2.409  -5.764  -6.932  0.00  0.00      6op0 H  
ATOM   1059 1HD1 LEU A  75       2.658  -7.373  -6.802  0.00  0.00      6op0 H  
ATOM   1060  HA  LEU A  75       3.729  -6.761  -2.452  0.00  0.00      6op0 H  
ATOM   1061  HG  LEU A  75       3.826  -6.207  -5.072  0.00  0.00      6op0 H  
ATOM   1062  HB3 LEU A  75       1.680  -7.523  -3.726  0.00  0.00      6op0 H  
ATOM   1063  HB2 LEU A  75       2.747  -8.394  -4.604  0.00  0.00      6op0 H  
ATOM   1064  N   LEU A  76       2.705  -7.952  -0.582  0.00  0.00      6op0 N  
ATOM   1065  CA  LEU A  76       2.036  -8.625   0.547  0.00  0.00      6op0 C  
ATOM   1066  C   LEU A  76       0.573  -8.115   0.672  0.00  0.00      6op0 C  
ATOM   1067  O   LEU A  76       0.340  -6.896   0.785  0.00  0.00      6op0 O  
ATOM   1068  CB  LEU A  76       2.814  -8.370   1.877  0.00  0.00      6op0 C  
ATOM   1069  CG  LEU A  76       4.335  -8.744   2.042  0.00  0.00      6op0 C  
ATOM   1070  CD1 LEU A  76       5.001  -8.143   3.313  0.00  0.00      6op0 C  
ATOM   1071  CD2 LEU A  76       4.563 -10.243   2.014  0.00  0.00      6op0 C  
ATOM   1072 2HD2 LEU A  76       4.246 -10.616   1.141  0.00  0.00      6op0 H  
ATOM   1073 3HD2 LEU A  76       5.539 -10.438   2.122  0.00  0.00      6op0 H  
ATOM   1074 1HD2 LEU A  76       4.056 -10.676   2.761  0.00  0.00      6op0 H  
ATOM   1075  H   LEU A  76       3.060  -6.969  -0.520  0.00  0.00      6op0 H  
ATOM   1076 3HD1 LEU A  76       4.519  -8.482   4.115  0.00  0.00      6op0 H  
ATOM   1077 2HD1 LEU A  76       5.954  -8.428   3.337  0.00  0.00      6op0 H  
ATOM   1078 1HD1 LEU A  76       4.938  -7.151   3.266  0.00  0.00      6op0 H  
ATOM   1079  HA  LEU A  76       2.005  -9.605   0.364  0.00  0.00      6op0 H  
ATOM   1080  HG  LEU A  76       4.827  -8.416   1.228  0.00  0.00      6op0 H  
ATOM   1081  HB3 LEU A  76       2.320  -8.862   2.614  0.00  0.00      6op0 H  
ATOM   1082  HB2 LEU A  76       2.743  -7.377   2.081  0.00  0.00      6op0 H  
ATOM   1083  N   THR A  77      -0.405  -9.034   0.647  0.00  0.00      6op0 N  
ATOM   1084  CA  THR A  77      -1.833  -8.671   0.868  0.00  0.00      6op0 C  
ATOM   1085  C   THR A  77      -2.465  -9.388   2.080  0.00  0.00      6op0 C  
ATOM   1086  O   THR A  77      -2.024 -10.467   2.502  0.00  0.00      6op0 O  
ATOM   1087  CB  THR A  77      -2.739  -8.998  -0.349  0.00  0.00      6op0 C  
ATOM   1088  OG1 THR A  77      -2.546 -10.361  -0.722  0.00  0.00      6op0 O  
ATOM   1089  CG2 THR A  77      -2.414  -8.118  -1.539  0.00  0.00      6op0 C  
ATOM   1090  HA  THR A  77      -1.878  -7.674   1.032  0.00  0.00      6op0 H  
ATOM   1091 2HG2 THR A  77      -2.014  -7.252  -1.226  0.00  0.00      6op0 H  
ATOM   1092 1HG2 THR A  77      -1.757  -8.582  -2.140  0.00  0.00      6op0 H  
ATOM   1093  HG1 THR A  77      -1.862 -10.776  -0.096  0.00  0.00      6op0 H  
ATOM   1094  H   THR A  77      -0.093 -10.001   0.465  0.00  0.00      6op0 H  
ATOM   1095  HB  THR A  77      -3.710  -8.872  -0.070  0.00  0.00      6op0 H  
ATOM   1096 3HG2 THR A  77      -3.250  -7.922  -2.060  0.00  0.00      6op0 H  
ATOM   1097  N   HIS A  78      -3.519  -8.769   2.599  0.00  0.00      6op0 N  
ATOM   1098  CA  HIS A  78      -4.313  -9.318   3.632  0.00  0.00      6op0 C  
ATOM   1099  C   HIS A  78      -5.741  -8.929   3.372  0.00  0.00      6op0 C  
ATOM   1100  O   HIS A  78      -6.039  -7.748   3.219  0.00  0.00      6op0 O  
ATOM   1101  CB  HIS A  78      -3.845  -8.788   4.995  0.00  0.00      6op0 C  
ATOM   1102  CG  HIS A  78      -4.497  -9.490   6.186  0.00  0.00      6op0 C  
ATOM   1103  ND1 HIS A  78      -4.911 -10.786   6.138  0.00  0.00      6op0 N  
ATOM   1104  CD2 HIS A  78      -4.822  -9.024   7.454  0.00  0.00      6op0 C  
ATOM   1105  CE1 HIS A  78      -5.476 -11.113   7.320  0.00  0.00      6op0 C  
ATOM   1106  NE2 HIS A  78      -5.411 -10.043   8.124  0.00  0.00      6op0 N  
ATOM   1107  HD1 HIS A  78      -4.821 -11.410   5.367  0.00  0.00      6op0 H  
ATOM   1108  HD2 HIS A  78      -4.643  -8.102   7.783  0.00  0.00      6op0 H  
ATOM   1109  H   HIS A  78      -3.701  -7.824   2.158  0.00  0.00      6op0 H  
ATOM   1110  HE1 HIS A  78      -5.868 -11.988   7.547  0.00  0.00      6op0 H  
ATOM   1111  HA  HIS A  78      -4.251 -10.318   3.607  0.00  0.00      6op0 H  
ATOM   1112  HB3 HIS A  78      -4.061  -7.812   5.063  0.00  0.00      6op0 H  
ATOM   1113  HB2 HIS A  78      -2.853  -8.910   5.077  0.00  0.00      6op0 H  
ATOM   1114  N   THR A  79      -6.633  -9.913   3.332  0.00  0.00      6op0 N  
ATOM   1115  CA  THR A  79      -8.014  -9.687   2.932  0.00  0.00      6op0 C  
ATOM   1116  C   THR A  79      -8.971 -10.416   3.870  0.00  0.00      6op0 C  
ATOM   1117  O   THR A  79      -8.786 -11.614   4.148  0.00  0.00      6op0 O  
ATOM   1118  CB  THR A  79      -8.253 -10.170   1.477  0.00  0.00      6op0 C  
ATOM   1119  OG1 THR A  79      -7.283  -9.570   0.616  0.00  0.00      6op0 O  
ATOM   1120  CG2 THR A  79      -9.686  -9.810   0.978  0.00  0.00      6op0 C  
ATOM   1121  HA  THR A  79      -8.208  -8.702   2.988  0.00  0.00      6op0 H  
ATOM   1122 2HG2 THR A  79      -9.841  -8.836   1.122  0.00  0.00      6op0 H  
ATOM   1123 1HG2 THR A  79      -9.753 -10.029   0.008  0.00  0.00      6op0 H  
ATOM   1124  HG1 THR A  79      -6.679  -8.975   1.177  0.00  0.00      6op0 H  
ATOM   1125  H   THR A  79      -6.262 -10.846   3.608  0.00  0.00      6op0 H  
ATOM   1126  HB  THR A  79      -8.129 -11.180   1.448  0.00  0.00      6op0 H  
ATOM   1127 3HG2 THR A  79     -10.350 -10.343   1.496  0.00  0.00      6op0 H  
ATOM   1128  N   ILE A  80      -9.955  -9.681   4.391  0.00  0.00      6op0 N  
ATOM   1129  CA  ILE A  80     -11.068 -10.260   5.090  0.00  0.00      6op0 C  
ATOM   1130  C   ILE A  80     -12.334 -10.237   4.200  0.00  0.00      6op0 C  
ATOM   1131  O   ILE A  80     -12.744  -9.183   3.697  0.00  0.00      6op0 O  
ATOM   1132  CB  ILE A  80     -11.356  -9.501   6.386  0.00  0.00      6op0 C  
ATOM   1133  CG1 ILE A  80     -10.207  -9.709   7.380  0.00  0.00      6op0 C  
ATOM   1134  CG2 ILE A  80     -12.711  -9.956   6.966  0.00  0.00      6op0 C  
ATOM   1135  CD1 ILE A  80     -10.350  -8.948   8.682  0.00  0.00      6op0 C  
ATOM   1136  HA  ILE A  80     -10.857 -11.229   5.236  0.00  0.00      6op0 H  
ATOM   1137 2HG2 ILE A  80     -12.896  -9.423   7.786  0.00  0.00      6op0 H  
ATOM   1138 1HG2 ILE A  80     -13.414  -9.798   6.280  0.00  0.00      6op0 H  
ATOM   1139  HB  ILE A  80     -11.405  -8.532   6.176  0.00  0.00      6op0 H  
ATOM   1140 2HG1 ILE A  80     -10.139 -10.688   7.582  0.00  0.00      6op0 H  
ATOM   1141 3HG1 ILE A  80      -9.355  -9.424   6.934  0.00  0.00      6op0 H  
ATOM   1142 3HD1 ILE A  80     -11.188  -9.236   9.143  0.00  0.00      6op0 H  
ATOM   1143  H   ILE A  80      -9.836  -8.650   4.241  0.00  0.00      6op0 H  
ATOM   1144 2HD1 ILE A  80      -9.563  -9.141   9.265  0.00  0.00      6op0 H  
ATOM   1145 3HG2 ILE A  80     -12.649 -10.924   7.186  0.00  0.00      6op0 H  
ATOM   1146 1HD1 ILE A  80     -10.393  -7.969   8.489  0.00  0.00      6op0 H  
ATOM   1147  N   SER A  81     -12.964 -11.393   4.053  0.00  0.00      6op0 N  
ATOM   1148  CA  SER A  81     -14.106 -11.585   3.134  0.00  0.00      6op0 C  
ATOM   1149  C   SER A  81     -15.277 -12.182   3.830  0.00  0.00      6op0 C  
ATOM   1150  O   SER A  81     -15.130 -12.805   4.859  0.00  0.00      6op0 O  
ATOM   1151  CB  SER A  81     -13.735 -12.563   2.021  0.00  0.00      6op0 C  
ATOM   1152  OG  SER A  81     -12.522 -12.180   1.409  0.00  0.00      6op0 O  
ATOM   1153  H   SER A  81     -12.588 -12.172   4.644  0.00  0.00      6op0 H  
ATOM   1154  HA  SER A  81     -14.360 -10.671   2.785  0.00  0.00      6op0 H  
ATOM   1155  HG  SER A  81     -12.159 -11.356   1.827  0.00  0.00      6op0 H  
ATOM   1156  HB3 SER A  81     -14.459 -12.562   1.339  0.00  0.00      6op0 H  
ATOM   1157  HB2 SER A  81     -13.631 -13.471   2.413  0.00  0.00      6op0 H  
ATOM   1158  N   ARG A  82     -16.427 -12.079   3.184  0.00  0.00      6op0 N  
ATOM   1159  CA  ARG A  82     -17.696 -12.511   3.736  0.00  0.00      6op0 C  
ATOM   1160  C   ARG A  82     -18.431 -13.348   2.695  0.00  0.00      6op0 C  
ATOM   1161  O   ARG A  82     -18.586 -12.908   1.549  0.00  0.00      6op0 O  
ATOM   1162  CB  ARG A  82     -18.527 -11.274   4.120  0.00  0.00      6op0 C  
ATOM   1163  CG  ARG A  82     -19.997 -11.532   4.385  0.00  0.00      6op0 C  
ATOM   1164  CD  ARG A  82     -20.780 -10.249   4.684  0.00  0.00      6op0 C  
ATOM   1165  NE  ARG A  82     -22.084 -10.632   5.231  0.00  0.00      6op0 N  
ATOM   1166  CZ  ARG A  82     -23.259 -10.485   4.618  0.00  0.00      6op0 C  
ATOM   1167  NH1 ARG A  82     -23.335  -9.874   3.443  0.00  0.00      6op0 N  
ATOM   1168  NH2 ARG A  82     -24.380 -10.928   5.199  0.00  0.00      6op0 N  
ATOM   1169  HG3 ARG A  82     -20.096 -12.139   5.175  0.00  0.00      6op0 H  
ATOM   1170  HA  ARG A  82     -17.529 -13.080   4.542  0.00  0.00      6op0 H  
ATOM   1171  HE  ARG A  82     -22.095 -11.046   6.159  0.00  0.00      6op0 H  
ATOM   1172  HG2 ARG A  82     -20.414 -11.963   3.583  0.00  0.00      6op0 H  
ATOM   1173 2HH2 ARG A  82     -25.255 -10.803   4.753  0.00  0.00      6op0 H  
ATOM   1174 1HH2 ARG A  82     -24.326 -11.388   6.088  0.00  0.00      6op0 H  
ATOM   1175  H   ARG A  82     -16.340 -11.652   2.225  0.00  0.00      6op0 H  
ATOM   1176  HD3 ARG A  82     -20.904  -9.766   3.841  0.00  0.00      6op0 H  
ATOM   1177  HD2 ARG A  82     -20.280  -9.736   5.351  0.00  0.00      6op0 H  
ATOM   1178 2HH1 ARG A  82     -24.232  -9.755   3.003  0.00  0.00      6op0 H  
ATOM   1179 1HH1 ARG A  82     -22.511  -9.535   2.996  0.00  0.00      6op0 H  
ATOM   1180  HB3 ARG A  82     -18.455 -10.613   3.372  0.00  0.00      6op0 H  
ATOM   1181  HB2 ARG A  82     -18.124 -10.879   4.948  0.00  0.00      6op0 H  
ATOM   1182  N   ILE A  83     -18.870 -14.545   3.111  0.00  0.00      6op0 N  
ATOM   1183  CA  ILE A  83     -19.721 -15.446   2.338  0.00  0.00      6op0 C  
ATOM   1184  C   ILE A  83     -21.094 -15.523   2.996  0.00  0.00      6op0 C  
ATOM   1185  O   ILE A  83     -21.274 -16.218   3.968  0.00  0.00      6op0 O  
ATOM   1186  CB  ILE A  83     -19.151 -16.871   2.345  0.00  0.00      6op0 C  
ATOM   1187  CG1 ILE A  83     -17.746 -16.888   1.804  0.00  0.00      6op0 C  
ATOM   1188  CG2 ILE A  83     -20.015 -17.830   1.524  0.00  0.00      6op0 C  
ATOM   1189  CD1 ILE A  83     -17.235 -18.299   1.541  0.00  0.00      6op0 C  
ATOM   1190  HA  ILE A  83     -19.854 -15.013   1.449  0.00  0.00      6op0 H  
ATOM   1191 2HG2 ILE A  83     -19.632 -18.748   1.597  0.00  0.00      6op0 H  
ATOM   1192 1HG2 ILE A  83     -20.943 -17.814   1.887  0.00  0.00      6op0 H  
ATOM   1193  HB  ILE A  83     -19.131 -17.185   3.293  0.00  0.00      6op0 H  
ATOM   1194 2HG1 ILE A  83     -17.716 -16.378   0.950  0.00  0.00      6op0 H  
ATOM   1195 3HG1 ILE A  83     -17.137 -16.456   2.464  0.00  0.00      6op0 H  
ATOM   1196 3HD1 ILE A  83     -17.829 -18.742   0.873  0.00  0.00      6op0 H  
ATOM   1197  H   ILE A  83     -18.532 -14.790   4.088  0.00  0.00      6op0 H  
ATOM   1198 2HD1 ILE A  83     -16.305 -18.248   1.186  0.00  0.00      6op0 H  
ATOM   1199 3HG2 ILE A  83     -20.011 -17.530   0.573  0.00  0.00      6op0 H  
ATOM   1200 1HD1 ILE A  83     -17.244 -18.813   2.395  0.00  0.00      6op0 H  
ATOM   1201  N   ALA A  84     -22.065 -14.802   2.471  0.00  0.00      6op0 N  
ATOM   1202  CA  ALA A  84     -23.433 -14.857   2.997  0.00  0.00      6op0 C  
ATOM   1203  C   ALA A  84     -24.156 -16.119   2.491  0.00  0.00      6op0 C  
ATOM   1204  O   ALA A  84     -23.863 -16.620   1.419  0.00  0.00      6op0 O  
ATOM   1205  CB  ALA A  84     -24.175 -13.615   2.551  0.00  0.00      6op0 C  
ATOM   1206  H   ALA A  84     -21.791 -14.202   1.670  0.00  0.00      6op0 H  
ATOM   1207  HA  ALA A  84     -23.395 -14.896   3.999  0.00  0.00      6op0 H  
ATOM   1208  HB1 ALA A  84     -23.658 -12.799   2.813  0.00  0.00      6op0 H  
ATOM   1209  HB3 ALA A  84     -24.288 -13.627   1.556  0.00  0.00      6op0 H  
ATOM   1210  HB2 ALA A  84     -25.077 -13.586   2.984  0.00  0.00      6op0 H  
ATOM   1211  N   VAL A  85     -25.084 -16.624   3.275  0.00  0.00      6op0 N  
ATOM   1212  CA  VAL A  85     -25.896 -17.779   2.927  0.00  0.00      6op0 C  
ATOM   1213  C   VAL A  85     -26.671 -17.497   1.637  0.00  0.00      6op0 C  
ATOM   1214  O   VAL A  85     -26.825 -18.381   0.799  0.00  0.00      6op0 O  
ATOM   1215  CB  VAL A  85     -26.921 -18.096   4.066  0.00  0.00      6op0 C  
ATOM   1216  CG1 VAL A  85     -27.929 -19.131   3.614  0.00  0.00      6op0 C  
ATOM   1217  CG2 VAL A  85     -26.200 -18.522   5.361  0.00  0.00      6op0 C  
ATOM   1218  HA  VAL A  85     -25.287 -18.555   2.754  0.00  0.00      6op0 H  
ATOM   1219 1HG1 VAL A  85     -27.457 -19.884   3.152  0.00  0.00      6op0 H  
ATOM   1220 1HG2 VAL A  85     -25.767 -17.720   5.765  0.00  0.00      6op0 H  
ATOM   1221  HB  VAL A  85     -27.417 -17.254   4.252  0.00  0.00      6op0 H  
ATOM   1222 2HG1 VAL A  85     -28.424 -19.490   4.407  0.00  0.00      6op0 H  
ATOM   1223 3HG1 VAL A  85     -28.581 -18.713   2.980  0.00  0.00      6op0 H  
ATOM   1224  H   VAL A  85     -25.194 -16.115   4.194  0.00  0.00      6op0 H  
ATOM   1225 3HG2 VAL A  85     -26.872 -18.904   5.990  0.00  0.00      6op0 H  
ATOM   1226 2HG2 VAL A  85     -25.512 -19.206   5.134  0.00  0.00      6op0 H  
ATOM   1227  N   SER A  86     -27.122 -16.255   1.467  0.00  0.00      6op0 N  
ATOM   1228  CA  SER A  86     -27.932 -15.864   0.291  0.00  0.00      6op0 C  
ATOM   1229  C   SER A  86     -27.094 -15.451  -0.938  0.00  0.00      6op0 C  
ATOM   1230  O   SER A  86     -27.649 -15.064  -1.976  0.00  0.00      6op0 O  
ATOM   1231  CB  SER A  86     -28.889 -14.727   0.665  0.00  0.00      6op0 C  
ATOM   1232  OG  SER A  86     -28.180 -13.499   0.825  0.00  0.00      6op0 O  
ATOM   1233  H   SER A  86     -26.863 -15.587   2.218  0.00  0.00      6op0 H  
ATOM   1234  HA  SER A  86     -28.493 -16.666   0.024  0.00  0.00      6op0 H  
ATOM   1235  HG  SER A  86     -27.211 -13.643   0.658  0.00  0.00      6op0 H  
ATOM   1236  HB3 SER A  86     -29.336 -14.953   1.523  0.00  0.00      6op0 H  
ATOM   1237  HB2 SER A  86     -29.559 -14.618  -0.060  0.00  0.00      6op0 H  
ATOM   1238  N   TYR A  87     -25.772 -15.509  -0.817  0.00  0.00      6op0 N  
ATOM   1239  CA  TYR A  87     -24.885 -15.183  -1.923  0.00  0.00      6op0 C  
ATOM   1240  C   TYR A  87     -23.581 -15.794  -1.579  0.00  0.00      6op0 C  
ATOM   1241  O   TYR A  87     -22.749 -15.162  -0.954  0.00  0.00      6op0 O  
ATOM   1242  CB  TYR A  87     -24.730 -13.663  -2.097  0.00  0.00      6op0 C  
ATOM   1243  CG  TYR A  87     -23.791 -13.228  -3.243  0.00  0.00      6op0 C  
ATOM   1244  CD1 TYR A  87     -23.979 -13.691  -4.550  0.00  0.00      6op0 C  
ATOM   1245  CD2 TYR A  87     -22.731 -12.293  -3.024  0.00  0.00      6op0 C  
ATOM   1246  CE1 TYR A  87     -23.129 -13.292  -5.593  0.00  0.00      6op0 C  
ATOM   1247  CE2 TYR A  87     -21.883 -11.880  -4.073  0.00  0.00      6op0 C  
ATOM   1248  CZ  TYR A  87     -22.078 -12.382  -5.359  0.00  0.00      6op0 C  
ATOM   1249  OH  TYR A  87     -21.255 -11.974  -6.432  0.00  0.00      6op0 O  
ATOM   1250  HH  TYR A  87     -20.571 -11.354  -6.056  0.00  0.00      6op0 H  
ATOM   1251  HA  TYR A  87     -25.244 -15.611  -2.742  0.00  0.00      6op0 H  
ATOM   1252  HE1 TYR A  87     -23.268 -13.655  -6.517  0.00  0.00      6op0 H  
ATOM   1253  HE2 TYR A  87     -21.150 -11.233  -3.890  0.00  0.00      6op0 H  
ATOM   1254  H   TYR A  87     -25.434 -15.803   0.122  0.00  0.00      6op0 H  
ATOM   1255  HD2 TYR A  87     -22.595 -11.930  -2.111  0.00  0.00      6op0 H  
ATOM   1256  HD1 TYR A  87     -24.731 -14.318  -4.750  0.00  0.00      6op0 H  
ATOM   1257  HB3 TYR A  87     -24.363 -13.283  -1.250  0.00  0.00      6op0 H  
ATOM   1258  HB2 TYR A  87     -25.629 -13.272  -2.281  0.00  0.00      6op0 H  
ATOM   1259  N   GLN A  88     -23.414 -17.053  -1.959  0.00  0.00      6op0 N  
ATOM   1260  CA  GLN A  88     -22.339 -17.874  -1.398  0.00  0.00      6op0 C  
ATOM   1261  C   GLN A  88     -21.073 -17.824  -2.210  0.00  0.00      6op0 C  
ATOM   1262  O   GLN A  88     -20.639 -18.832  -2.767  0.00  0.00      6op0 O  
ATOM   1263  CB  GLN A  88     -22.824 -19.308  -1.196  0.00  0.00      6op0 C  
ATOM   1264  CG  GLN A  88     -23.914 -19.387  -0.138  0.00  0.00      6op0 C  
ATOM   1265  CD  GLN A  88     -24.259 -20.807   0.324  0.00  0.00      6op0 C  
ATOM   1266  OE1 GLN A  88     -23.515 -21.790   0.057  0.00  0.00      6op0 O  
ATOM   1267  NE2 GLN A  88     -25.403 -20.923   1.025  0.00  0.00      6op0 N  
ATOM   1268  HG2 GLN A  88     -23.621 -18.860   0.669  0.00  0.00      6op0 H  
ATOM   1269  HA  GLN A  88     -22.135 -17.514  -0.470  0.00  0.00      6op0 H  
ATOM   1270  HG3 GLN A  88     -24.752 -18.966  -0.504  0.00  0.00      6op0 H  
ATOM   1271  H   GLN A  88     -24.087 -17.397  -2.664  0.00  0.00      6op0 H  
ATOM   1272 2HE2 GLN A  88     -25.941 -20.086   1.211  0.00  0.00      6op0 H  
ATOM   1273 1HE2 GLN A  88     -25.710 -21.836   1.356  0.00  0.00      6op0 H  
ATOM   1274  HB3 GLN A  88     -22.060 -19.868  -0.898  0.00  0.00      6op0 H  
ATOM   1275  HB2 GLN A  88     -23.196 -19.646  -2.051  0.00  0.00      6op0 H  
ATOM   1276  N   THR A  89     -20.507 -16.625  -2.282  0.00  0.00      6op0 N  
ATOM   1277  CA  THR A  89     -19.194 -16.369  -2.860  0.00  0.00      6op0 C  
ATOM   1278  C   THR A  89     -18.520 -15.178  -2.110  0.00  0.00      6op0 C  
ATOM   1279  O   THR A  89     -19.204 -14.294  -1.565  0.00  0.00      6op0 O  
ATOM   1280  CB  THR A  89     -19.292 -16.136  -4.404  0.00  0.00      6op0 C  
ATOM   1281  OG1 THR A  89     -17.988 -16.278  -4.998  0.00  0.00      6op0 O  
ATOM   1282  CG2 THR A  89     -19.867 -14.779  -4.737  0.00  0.00      6op0 C  
ATOM   1283  HA  THR A  89     -18.615 -17.171  -2.730  0.00  0.00      6op0 H  
ATOM   1284 2HG2 THR A  89     -19.583 -14.105  -4.048  0.00  0.00      6op0 H  
ATOM   1285 1HG2 THR A  89     -19.541 -14.477  -5.639  0.00  0.00      6op0 H  
ATOM   1286  HG1 THR A  89     -17.330 -16.496  -4.250  0.00  0.00      6op0 H  
ATOM   1287  H   THR A  89     -21.104 -15.852  -1.875  0.00  0.00      6op0 H  
ATOM   1288  HB  THR A  89     -19.903 -16.848  -4.796  0.00  0.00      6op0 H  
ATOM   1289 3HG2 THR A  89     -20.871 -14.824  -4.753  0.00  0.00      6op0 H  
ATOM   1290  N   LYS A  90     -17.184 -15.194  -2.050  0.00  0.00      6op0 N  
ATOM   1291  CA  LYS A  90     -16.414 -14.237  -1.207  0.00  0.00      6op0 C  
ATOM   1292  C   LYS A  90     -16.613 -12.813  -1.655  0.00  0.00      6op0 C  
ATOM   1293  O   LYS A  90     -16.135 -12.456  -2.714  0.00  0.00      6op0 O  
ATOM   1294  CB  LYS A  90     -14.897 -14.521  -1.257  0.00  0.00      6op0 C  
ATOM   1295  CG  LYS A  90     -14.474 -15.816  -0.621  0.00  0.00      6op0 C  
ATOM   1296  CD  LYS A  90     -12.988 -16.071  -0.804  0.00  0.00      6op0 C  
ATOM   1297  CE  LYS A  90     -12.564 -17.350  -0.067  0.00  0.00      6op0 C  
ATOM   1298  NZ  LYS A  90     -11.168 -17.839  -0.374  0.00  0.00      6op0 N  
ATOM   1299  HA  LYS A  90     -16.733 -14.340  -0.255  0.00  0.00      6op0 H  
ATOM   1300  HE2 LYS A  90     -12.635 -17.186   0.932  0.00  0.00      6op0 H  
ATOM   1301  HE3 LYS A  90     -13.221 -18.088  -0.296  0.00  0.00      6op0 H  
ATOM   1302  HG2 LYS A  90     -14.675 -15.787   0.361  0.00  0.00      6op0 H  
ATOM   1303  HG3 LYS A  90     -14.982 -16.574  -1.036  0.00  0.00      6op0 H  
ATOM   1304  HZ1 LYS A  90     -10.695 -18.018   0.484  0.00  0.00      6op0 H  
ATOM   1305  HZ3 LYS A  90     -11.232 -18.675  -0.911  0.00  0.00      6op0 H  
ATOM   1306  HZ2 LYS A  90     -10.688 -17.135  -0.890  0.00  0.00      6op0 H  
ATOM   1307  HD3 LYS A  90     -12.477 -15.312  -0.427  0.00  0.00      6op0 H  
ATOM   1308  HD2 LYS A  90     -12.793 -16.190  -1.767  0.00  0.00      6op0 H  
ATOM   1309  H   LYS A  90     -16.727 -15.919  -2.632  0.00  0.00      6op0 H  
ATOM   1310  HB3 LYS A  90     -14.434 -13.763  -0.792  0.00  0.00      6op0 H  
ATOM   1311  HB2 LYS A  90     -14.624 -14.528  -2.221  0.00  0.00      6op0 H  
ATOM   1312  N   VAL A  91     -17.292 -11.994  -0.858  0.00  0.00      6op0 N  
ATOM   1313  CA  VAL A  91     -17.180 -10.538  -1.016  0.00  0.00      6op0 C  
ATOM   1314  C   VAL A  91     -16.151  -9.951  -0.050  0.00  0.00      6op0 C  
ATOM   1315  O   VAL A  91     -16.299 -10.058   1.165  0.00  0.00      6op0 O  
ATOM   1316  CB  VAL A  91     -18.506  -9.813  -0.766  0.00  0.00      6op0 C  
ATOM   1317  CG1 VAL A  91     -18.302  -8.293  -0.880  0.00  0.00      6op0 C  
ATOM   1318  CG2 VAL A  91     -19.549 -10.318  -1.744  0.00  0.00      6op0 C  
ATOM   1319  HA  VAL A  91     -16.867 -10.351  -1.955  0.00  0.00      6op0 H  
ATOM   1320 1HG1 VAL A  91     -17.325  -8.096  -0.903  0.00  0.00      6op0 H  
ATOM   1321 1HG2 VAL A  91     -19.261 -10.103  -2.678  0.00  0.00      6op0 H  
ATOM   1322  HB  VAL A  91     -18.785  -9.991   0.169  0.00  0.00      6op0 H  
ATOM   1323 2HG1 VAL A  91     -18.733  -7.968  -1.719  0.00  0.00      6op0 H  
ATOM   1324 3HG1 VAL A  91     -18.719  -7.848  -0.091  0.00  0.00      6op0 H  
ATOM   1325  H   VAL A  91     -17.880 -12.449  -0.148  0.00  0.00      6op0 H  
ATOM   1326 3HG2 VAL A  91     -19.647 -11.309  -1.644  0.00  0.00      6op0 H  
ATOM   1327 2HG2 VAL A  91     -20.426  -9.874  -1.554  0.00  0.00      6op0 H  
ATOM   1328  N   ASN A  92     -15.126  -9.310  -0.605  0.00  0.00      6op0 N  
ATOM   1329  CA  ASN A  92     -14.091  -8.630   0.180  0.00  0.00      6op0 C  
ATOM   1330  C   ASN A  92     -14.671  -7.506   1.014  0.00  0.00      6op0 C  
ATOM   1331  O   ASN A  92     -15.261  -6.601   0.452  0.00  0.00      6op0 O  
ATOM   1332  CB  ASN A  92     -13.038  -8.025  -0.755  0.00  0.00      6op0 C  
ATOM   1333  CG  ASN A  92     -12.120  -9.069  -1.366  0.00  0.00      6op0 C  
ATOM   1334  OD1 ASN A  92     -12.188 -10.273  -1.040  0.00  0.00      6op0 O  
ATOM   1335  ND2 ASN A  92     -11.240  -8.615  -2.251  0.00  0.00      6op0 N  
ATOM   1336  HA  ASN A  92     -13.712  -9.313   0.818  0.00  0.00      6op0 H  
ATOM   1337 2HD2 ASN A  92     -10.606  -9.254  -2.697  0.00  0.00      6op0 H  
ATOM   1338 1HD2 ASN A  92     -11.206  -7.642  -2.473  0.00  0.00      6op0 H  
ATOM   1339  H   ASN A  92     -15.119  -9.331  -1.651  0.00  0.00      6op0 H  
ATOM   1340  HB3 ASN A  92     -12.485  -7.383  -0.230  0.00  0.00      6op0 H  
ATOM   1341  HB2 ASN A  92     -13.510  -7.547  -1.491  0.00  0.00      6op0 H  
ATOM   1342  N   LEU A  93     -14.476  -7.572   2.348  0.00  0.00      6op0 N  
ATOM   1343  CA  LEU A  93     -14.898  -6.518   3.297  0.00  0.00      6op0 C  
ATOM   1344  C   LEU A  93     -13.770  -5.513   3.633  0.00  0.00      6op0 C  
ATOM   1345  O   LEU A  93     -14.030  -4.342   3.826  0.00  0.00      6op0 O  
ATOM   1346  CB  LEU A  93     -15.392  -7.148   4.603  0.00  0.00      6op0 C  
ATOM   1347  CG  LEU A  93     -16.754  -7.856   4.595  0.00  0.00      6op0 C  
ATOM   1348  CD1 LEU A  93     -17.046  -8.488   5.949  0.00  0.00      6op0 C  
ATOM   1349  CD2 LEU A  93     -17.831  -6.841   4.225  0.00  0.00      6op0 C  
ATOM   1350 2HD2 LEU A  93     -17.638  -6.466   3.319  0.00  0.00      6op0 H  
ATOM   1351 3HD2 LEU A  93     -18.724  -7.291   4.216  0.00  0.00      6op0 H  
ATOM   1352 1HD2 LEU A  93     -17.837  -6.101   4.897  0.00  0.00      6op0 H  
ATOM   1353  H   LEU A  93     -13.992  -8.448   2.660  0.00  0.00      6op0 H  
ATOM   1354 3HD1 LEU A  93     -17.057  -7.778   6.654  0.00  0.00      6op0 H  
ATOM   1355 2HD1 LEU A  93     -17.937  -8.943   5.921  0.00  0.00      6op0 H  
ATOM   1356 1HD1 LEU A  93     -16.336  -9.159   6.165  0.00  0.00      6op0 H  
ATOM   1357  HA  LEU A  93     -15.661  -6.003   2.879  0.00  0.00      6op0 H  
ATOM   1358  HG  LEU A  93     -16.744  -8.567   3.891  0.00  0.00      6op0 H  
ATOM   1359  HB3 LEU A  93     -15.441  -6.422   5.293  0.00  0.00      6op0 H  
ATOM   1360  HB2 LEU A  93     -14.710  -7.826   4.892  0.00  0.00      6op0 H  
ATOM   1361  N   LEU A  94     -12.527  -5.987   3.708  0.00  0.00      6op0 N  
ATOM   1362  CA  LEU A  94     -11.407  -5.165   4.122  0.00  0.00      6op0 C  
ATOM   1363  C   LEU A  94     -10.178  -5.689   3.434  0.00  0.00      6op0 C  
ATOM   1364  O   LEU A  94      -9.980  -6.895   3.389  0.00  0.00      6op0 O  
ATOM   1365  CB  LEU A  94     -11.197  -5.300   5.645  0.00  0.00      6op0 C  
ATOM   1366  CG  LEU A  94     -12.105  -4.543   6.623  0.00  0.00      6op0 C  
ATOM   1367  CD1 LEU A  94     -12.000  -5.135   8.010  0.00  0.00      6op0 C  
ATOM   1368  CD2 LEU A  94     -11.751  -3.058   6.666  0.00  0.00      6op0 C  
ATOM   1369 2HD2 LEU A  94     -11.863  -2.663   5.755  0.00  0.00      6op0 H  
ATOM   1370 3HD2 LEU A  94     -12.356  -2.591   7.309  0.00  0.00      6op0 H  
ATOM   1371 1HD2 LEU A  94     -10.803  -2.951   6.962  0.00  0.00      6op0 H  
ATOM   1372  H   LEU A  94     -12.436  -6.993   3.444  0.00  0.00      6op0 H  
ATOM   1373 3HD1 LEU A  94     -11.054  -5.074   8.335  0.00  0.00      6op0 H  
ATOM   1374 2HD1 LEU A  94     -12.597  -4.633   8.640  0.00  0.00      6op0 H  
ATOM   1375 1HD1 LEU A  94     -12.279  -6.097   7.991  0.00  0.00      6op0 H  
ATOM   1376  HA  LEU A  94     -11.570  -4.228   3.825  0.00  0.00      6op0 H  
ATOM   1377  HG  LEU A  94     -13.049  -4.607   6.299  0.00  0.00      6op0 H  
ATOM   1378  HB3 LEU A  94     -10.246  -5.016   5.842  0.00  0.00      6op0 H  
ATOM   1379  HB2 LEU A  94     -11.274  -6.285   5.871  0.00  0.00      6op0 H  
ATOM   1380  N   SER A  95      -9.323  -4.830   2.918  0.00  0.00      6op0 N  
ATOM   1381  CA  SER A  95      -8.012  -5.335   2.487  0.00  0.00      6op0 C  
ATOM   1382  C   SER A  95      -6.922  -4.268   2.399  0.00  0.00      6op0 C  
ATOM   1383  O   SER A  95      -7.205  -3.060   2.398  0.00  0.00      6op0 O  
ATOM   1384  CB  SER A  95      -8.130  -6.023   1.159  0.00  0.00      6op0 C  
ATOM   1385  OG  SER A  95      -8.826  -5.144   0.352  0.00  0.00      6op0 O  
ATOM   1386  H   SER A  95      -9.619  -3.864   2.847  0.00  0.00      6op0 H  
ATOM   1387  HA  SER A  95      -7.711  -6.031   3.168  0.00  0.00      6op0 H  
ATOM   1388  HG  SER A  95      -9.096  -4.304   0.745  0.00  0.00      6op0 H  
ATOM   1389  HB3 SER A  95      -8.641  -6.853   1.270  0.00  0.00      6op0 H  
ATOM   1390  HB2 SER A  95      -7.233  -6.177   0.794  0.00  0.00      6op0 H  
ATOM   1391  N   ALA A  96      -5.672  -4.740   2.346  0.00  0.00      6op0 N  
ATOM   1392  CA  ALA A  96      -4.534  -3.850   2.276  0.00  0.00      6op0 C  
ATOM   1393  C   ALA A  96      -3.370  -4.525   1.572  0.00  0.00      6op0 C  
ATOM   1394  O   ALA A  96      -3.117  -5.704   1.788  0.00  0.00      6op0 O  
ATOM   1395  CB  ALA A  96      -4.139  -3.379   3.672  0.00  0.00      6op0 C  
ATOM   1396  H   ALA A  96      -5.602  -5.775   2.360  0.00  0.00      6op0 H  
ATOM   1397  HA  ALA A  96      -4.791  -3.027   1.753  0.00  0.00      6op0 H  
ATOM   1398  HB1 ALA A  96      -4.538  -3.990   4.354  0.00  0.00      6op0 H  
ATOM   1399  HB3 ALA A  96      -3.144  -3.389   3.757  0.00  0.00      6op0 H  
ATOM   1400  HB2 ALA A  96      -4.477  -2.450   3.818  0.00  0.00      6op0 H  
ATOM   1401  N   ILE A  97      -2.707  -3.763   0.698  0.00  0.00      6op0 N  
ATOM   1402  CA  ILE A  97      -1.456  -4.163   0.046  0.00  0.00      6op0 C  
ATOM   1403  C   ILE A  97      -0.281  -3.390   0.642  0.00  0.00      6op0 C  
ATOM   1404  O   ILE A  97      -0.416  -2.241   1.007  0.00  0.00      6op0 O  
ATOM   1405  CB  ILE A  97      -1.500  -3.879  -1.463  0.00  0.00      6op0 C  
ATOM   1406  CG1 ILE A  97      -2.858  -4.279  -2.027  0.00  0.00      6op0 C  
ATOM   1407  CG2 ILE A  97      -0.385  -4.620  -2.182  0.00  0.00      6op0 C  
ATOM   1408  CD1 ILE A  97      -2.840  -4.578  -3.510  0.00  0.00      6op0 C  
ATOM   1409  HA  ILE A  97      -1.314  -5.126   0.280  0.00  0.00      6op0 H  
ATOM   1410 2HG2 ILE A  97      -0.417  -4.392  -3.154  0.00  0.00      6op0 H  
ATOM   1411 1HG2 ILE A  97       0.492  -4.341  -1.795  0.00  0.00      6op0 H  
ATOM   1412  HB  ILE A  97      -1.385  -2.901  -1.595  0.00  0.00      6op0 H  
ATOM   1413 2HG1 ILE A  97      -3.180  -5.089  -1.538  0.00  0.00      6op0 H  
ATOM   1414 3HG1 ILE A  97      -3.501  -3.531  -1.860  0.00  0.00      6op0 H  
ATOM   1415 3HD1 ILE A  97      -2.210  -5.333  -3.688  0.00  0.00      6op0 H  
ATOM   1416  H   ILE A  97      -3.166  -2.834   0.513  0.00  0.00      6op0 H  
ATOM   1417 2HD1 ILE A  97      -3.759  -4.832  -3.808  0.00  0.00      6op0 H  
ATOM   1418 3HG2 ILE A  97      -0.515  -5.602  -2.058  0.00  0.00      6op0 H  
ATOM   1419 1HD1 ILE A  97      -2.539  -3.766  -4.008  0.00  0.00      6op0 H  
ATOM   1420  N   LYS A  98       0.868  -4.039   0.766  0.00  0.00      6op0 N  
ATOM   1421  CA  LYS A  98       2.104  -3.389   1.251  0.00  0.00      6op0 C  
ATOM   1422  C   LYS A  98       3.255  -3.954   0.402  0.00  0.00      6op0 C  
ATOM   1423  O   LYS A  98       3.160  -5.070  -0.117  0.00  0.00      6op0 O  
ATOM   1424  CB  LYS A  98       2.312  -3.573   2.777  0.00  0.00      6op0 C  
ATOM   1425  CG  LYS A  98       1.173  -3.006   3.612  0.00  0.00      6op0 C  
ATOM   1426  CD  LYS A  98       1.434  -3.214   5.099  0.00  0.00      6op0 C  
ATOM   1427  CE  LYS A  98       0.316  -2.660   5.960  0.00  0.00      6op0 C  
ATOM   1428  NZ  LYS A  98       0.757  -2.552   7.374  0.00  0.00      6op0 N  
ATOM   1429  HA  LYS A  98       2.038  -2.418   1.094  0.00  0.00      6op0 H  
ATOM   1430  HE2 LYS A  98       0.063  -1.754   5.623  0.00  0.00      6op0 H  
ATOM   1431  HE3 LYS A  98      -0.472  -3.271   5.906  0.00  0.00      6op0 H  
ATOM   1432  HG2 LYS A  98       1.092  -2.028   3.433  0.00  0.00      6op0 H  
ATOM   1433  HG3 LYS A  98       0.325  -3.467   3.365  0.00  0.00      6op0 H  
ATOM   1434  HZ1 LYS A  98       1.752  -2.643   7.421  0.00  0.00      6op0 H  
ATOM   1435  HZ3 LYS A  98       0.486  -1.662   7.741  0.00  0.00      6op0 H  
ATOM   1436  HZ2 LYS A  98       0.329  -3.279   7.912  0.00  0.00      6op0 H  
ATOM   1437  HD3 LYS A  98       2.284  -2.753   5.343  0.00  0.00      6op0 H  
ATOM   1438  HD2 LYS A  98       1.517  -4.193   5.274  0.00  0.00      6op0 H  
ATOM   1439  H   LYS A  98       0.835  -5.045   0.495  0.00  0.00      6op0 H  
ATOM   1440  HB3 LYS A  98       3.153  -3.107   3.026  0.00  0.00      6op0 H  
ATOM   1441  HB2 LYS A  98       2.385  -4.546   2.957  0.00  0.00      6op0 H  
ATOM   1442  N   SER A  99       4.261  -3.112   0.159  0.00  0.00      6op0 N  
ATOM   1443  CA  SER A  99       5.506  -3.484  -0.531  0.00  0.00      6op0 C  
ATOM   1444  C   SER A  99       6.612  -3.256   0.446  0.00  0.00      6op0 C  
ATOM   1445  O   SER A  99       7.037  -2.132   0.622  0.00  0.00      6op0 O  
ATOM   1446  CB  SER A  99       5.776  -2.586  -1.734  0.00  0.00      6op0 C  
ATOM   1447  OG  SER A  99       5.016  -2.981  -2.847  0.00  0.00      6op0 O  
ATOM   1448  H   SER A  99       4.088  -2.133   0.510  0.00  0.00      6op0 H  
ATOM   1449  HA  SER A  99       5.454  -4.451  -0.741  0.00  0.00      6op0 H  
ATOM   1450  HG  SER A  99       4.452  -3.771  -2.622  0.00  0.00      6op0 H  
ATOM   1451  HB3 SER A  99       6.747  -2.641  -1.962  0.00  0.00      6op0 H  
ATOM   1452  HB2 SER A  99       5.541  -1.647  -1.491  0.00  0.00      6op0 H  
ATOM   1453  N   PRO A 100       7.098  -4.313   1.088  0.00  0.00      6op0 N  
ATOM   1454  CA  PRO A 100       8.096  -4.094   2.111  0.00  0.00      6op0 C  
ATOM   1455  C   PRO A 100       9.413  -3.536   1.551  0.00  0.00      6op0 C  
ATOM   1456  O   PRO A 100      10.164  -2.906   2.283  0.00  0.00      6op0 O  
ATOM   1457  CB  PRO A 100       8.325  -5.506   2.661  0.00  0.00      6op0 C  
ATOM   1458  CG  PRO A 100       8.093  -6.394   1.478  0.00  0.00      6op0 C  
ATOM   1459  CD  PRO A 100       6.977  -5.740   0.722  0.00  0.00      6op0 C  
ATOM   1460  HG2 PRO A 100       8.923  -6.454   0.918  0.00  0.00      6op0 H  
ATOM   1461  HA  PRO A 100       7.744  -3.483   2.843  0.00  0.00      6op0 H  
ATOM   1462  HD3 PRO A 100       6.082  -6.096   1.001  0.00  0.00      6op0 H  
ATOM   1463  HD2 PRO A 100       7.083  -5.855  -0.267  0.00  0.00      6op0 H  
ATOM   1464  HG3 PRO A 100       7.835  -7.315   1.778  0.00  0.00      6op0 H  
ATOM   1465  HB3 PRO A 100       7.677  -5.710   3.394  0.00  0.00      6op0 H  
ATOM   1466  HB2 PRO A 100       9.259  -5.604   3.004  0.00  0.00      6op0 H  
ATOM   1467  N   CYS A 101       9.675  -3.761   0.263  0.00  0.00      6op0 N  
ATOM   1468  CA  CYS A 101      10.998  -3.518  -0.310  0.00  0.00      6op0 C  
ATOM   1469  C   CYS A 101      10.975  -2.404  -1.390  0.00  0.00      6op0 C  
ATOM   1470  O   CYS A 101      10.254  -2.519  -2.403  0.00  0.00      6op0 O  
ATOM   1471  CB  CYS A 101      11.536  -4.839  -0.913  0.00  0.00      6op0 C  
ATOM   1472  SG  CYS A 101      12.158  -6.095   0.270  0.00  0.00      6op0 S  
ATOM   1473  HB3 CYS A 101      12.287  -4.605  -1.540  0.00  0.00      6op0 H  
ATOM   1474  H   CYS A 101       8.870  -4.118  -0.288  0.00  0.00      6op0 H  
ATOM   1475  HA  CYS A 101      11.615  -3.211   0.426  0.00  0.00      6op0 H  
ATOM   1476  HB2 CYS A 101      10.793  -5.257  -1.446  0.00  0.00      6op0 H  
ATOM   1477  N   GLN A 102      11.771  -1.343  -1.175  0.00  0.00      6op0 N  
ATOM   1478  CA  GLN A 102      11.983  -0.298  -2.207  0.00  0.00      6op0 C  
ATOM   1479  C   GLN A 102      12.808  -0.809  -3.439  0.00  0.00      6op0 C  
ATOM   1480  O   GLN A 102      12.327  -0.740  -4.572  0.00  0.00      6op0 O  
ATOM   1481  CB  GLN A 102      12.606   0.969  -1.596  0.00  0.00      6op0 C  
ATOM   1482  CG  GLN A 102      11.757   1.613  -0.523  0.00  0.00      6op0 C  
ATOM   1483  CD  GLN A 102      12.393   2.851   0.055  0.00  0.00      6op0 C  
ATOM   1484  NE2 GLN A 102      11.695   3.454   1.025  0.00  0.00      6op0 N  
ATOM   1485  OE1 GLN A 102      13.488   3.273  -0.323  0.00  0.00      6op0 O  
ATOM   1486  HG2 GLN A 102      10.872   1.862  -0.919  0.00  0.00      6op0 H  
ATOM   1487  HA  GLN A 102      11.079  -0.017  -2.554  0.00  0.00      6op0 H  
ATOM   1488  HG3 GLN A 102      11.613   0.951   0.215  0.00  0.00      6op0 H  
ATOM   1489  H   GLN A 102      12.218  -1.315  -0.243  0.00  0.00      6op0 H  
ATOM   1490 2HE2 GLN A 102      10.801   3.068   1.299  0.00  0.00      6op0 H  
ATOM   1491 1HE2 GLN A 102      12.065   4.293   1.479  0.00  0.00      6op0 H  
ATOM   1492  HB3 GLN A 102      12.749   1.636  -2.330  0.00  0.00      6op0 H  
ATOM   1493  HB2 GLN A 102      13.491   0.724  -1.196  0.00  0.00      6op0 H  
ATOM   1494  N   ARG A 103      14.020  -1.330  -3.216  0.00  0.00      6op0 N  
ATOM   1495  CA  ARG A 103      14.838  -1.965  -4.295  0.00  0.00      6op0 C  
ATOM   1496  C   ARG A 103      15.283  -3.376  -3.910  0.00  0.00      6op0 C  
ATOM   1497  O   ARG A 103      15.119  -3.784  -2.757  0.00  0.00      6op0 O  
ATOM   1498  CB  ARG A 103      16.091  -1.118  -4.595  0.00  0.00      6op0 C  
ATOM   1499  CG  ARG A 103      15.816   0.301  -5.066  0.00  0.00      6op0 C  
ATOM   1500  CD  ARG A 103      17.078   1.045  -5.331  0.00  0.00      6op0 C  
ATOM   1501  NE  ARG A 103      16.823   2.408  -5.784  0.00  0.00      6op0 N  
ATOM   1502  CZ  ARG A 103      17.790   3.268  -6.085  0.00  0.00      6op0 C  
ATOM   1503  NH1 ARG A 103      19.062   3.009  -5.807  0.00  0.00      6op0 N  
ATOM   1504  NH2 ARG A 103      17.471   4.440  -6.631  0.00  0.00      6op0 N  
ATOM   1505  HG3 ARG A 103      15.298   0.783  -4.359  0.00  0.00      6op0 H  
ATOM   1506  HA  ARG A 103      14.271  -2.014  -5.124  0.00  0.00      6op0 H  
ATOM   1507  HE  ARG A 103      15.874   2.709  -5.872  0.00  0.00      6op0 H  
ATOM   1508  HG2 ARG A 103      15.276   0.265  -5.908  0.00  0.00      6op0 H  
ATOM   1509 2HH2 ARG A 103      18.189   5.103  -6.844  0.00  0.00      6op0 H  
ATOM   1510 1HH2 ARG A 103      16.515   4.657  -6.828  0.00  0.00      6op0 H  
ATOM   1511  H   ARG A 103      14.353  -1.261  -2.235  0.00  0.00      6op0 H  
ATOM   1512  HD3 ARG A 103      17.595   0.562  -6.038  0.00  0.00      6op0 H  
ATOM   1513  HD2 ARG A 103      17.616   1.080  -4.489  0.00  0.00      6op0 H  
ATOM   1514 2HH1 ARG A 103      19.770   3.680  -6.027  0.00  0.00      6op0 H  
ATOM   1515 1HH1 ARG A 103      19.314   2.140  -5.379  0.00  0.00      6op0 H  
ATOM   1516  HB3 ARG A 103      16.614  -1.586  -5.306  0.00  0.00      6op0 H  
ATOM   1517  HB2 ARG A 103      16.635  -1.069  -3.758  0.00  0.00      6op0 H  
ATOM   1518  N   GLU A 104      15.867  -4.109  -4.868  0.00  0.00      6op0 N  
ATOM   1519  CA  GLU A 104      16.631  -5.353  -4.563  0.00  0.00      6op0 C  
ATOM   1520  C   GLU A 104      17.815  -5.001  -3.640  0.00  0.00      6op0 C  
ATOM   1521  O   GLU A 104      18.478  -3.980  -3.856  0.00  0.00      6op0 O  
ATOM   1522  CB  GLU A 104      17.133  -6.041  -5.853  0.00  0.00      6op0 C  
ATOM   1523  CG  GLU A 104      16.087  -6.477  -6.863  0.00  0.00      6op0 C  
ATOM   1524  CD  GLU A 104      16.608  -7.141  -8.104  0.00  0.00      6op0 C  
ATOM   1525  OE1 GLU A 104      17.790  -7.340  -8.330  0.00  0.00      6op0 O  
ATOM   1526  OE2 GLU A 104      15.688  -7.458  -8.889  0.00  0.00      6op0 O  
ATOM   1527  HG2 GLU A 104      15.474  -7.121  -6.408  0.00  0.00      6op0 H  
ATOM   1528  HA  GLU A 104      16.033  -6.002  -4.107  0.00  0.00      6op0 H  
ATOM   1529  HG3 GLU A 104      15.576  -5.668  -7.144  0.00  0.00      6op0 H  
ATOM   1530  H   GLU A 104      15.748  -3.748  -5.830  0.00  0.00      6op0 H  
ATOM   1531  HB3 GLU A 104      17.641  -6.851  -5.573  0.00  0.00      6op0 H  
ATOM   1532  HB2 GLU A 104      17.743  -5.397  -6.308  0.00  0.00      6op0 H  
ATOM   1533  N   THR A 105      18.063  -5.809  -2.605  0.00  0.00      6op0 N  
ATOM   1534  CA  THR A 105      19.144  -5.496  -1.652  0.00  0.00      6op0 C  
ATOM   1535  C   THR A 105      20.437  -5.277  -2.452  0.00  0.00      6op0 C  
ATOM   1536  O   THR A 105      20.937  -6.207  -3.097  0.00  0.00      6op0 O  
ATOM   1537  CB  THR A 105      19.335  -6.589  -0.562  0.00  0.00      6op0 C  
ATOM   1538  OG1 THR A 105      18.037  -6.711   0.121  0.00  0.00      6op0 O  
ATOM   1539  CG2 THR A 105      20.470  -6.293   0.433  0.00  0.00      6op0 C  
ATOM   1540  HA  THR A 105      18.917  -4.650  -1.185  0.00  0.00      6op0 H  
ATOM   1541 2HG2 THR A 105      21.246  -6.895   0.240  0.00  0.00      6op0 H  
ATOM   1542 1HG2 THR A 105      20.755  -5.339   0.337  0.00  0.00      6op0 H  
ATOM   1543  HG1 THR A 105      17.387  -6.075  -0.284  0.00  0.00      6op0 H  
ATOM   1544  H   THR A 105      17.459  -6.636  -2.532  0.00  0.00      6op0 H  
ATOM   1545  HB  THR A 105      19.529  -7.465  -1.006  0.00  0.00      6op0 H  
ATOM   1546 3HG2 THR A 105      20.145  -6.454   1.365  0.00  0.00      6op0 H  
ATOM   1547  N   PRO A 106      20.939  -4.024  -2.464  0.00  0.00      6op0 N  
ATOM   1548  CA  PRO A 106      22.158  -3.625  -3.169  0.00  0.00      6op0 C  
ATOM   1549  C   PRO A 106      23.417  -4.337  -2.639  0.00  0.00      6op0 C  
ATOM   1550  O   PRO A 106      23.752  -5.442  -3.074  0.00  0.00      6op0 O  
ATOM   1551  CB  PRO A 106      22.243  -2.124  -2.877  0.00  0.00      6op0 C  
ATOM   1552  CG  PRO A 106      21.570  -1.961  -1.543  0.00  0.00      6op0 C  
ATOM   1553  CD  PRO A 106      20.447  -2.989  -1.547  0.00  0.00      6op0 C  
ATOM   1554  HG2 PRO A 106      22.212  -2.146  -0.800  0.00  0.00      6op0 H  
ATOM   1555  HA  PRO A 106      22.064  -3.779  -4.167  0.00  0.00      6op0 H  
ATOM   1556  HD3 PRO A 106      19.596  -2.587  -1.885  0.00  0.00      6op0 H  
ATOM   1557  HD2 PRO A 106      20.301  -3.362  -0.633  0.00  0.00      6op0 H  
ATOM   1558  HG3 PRO A 106      21.201  -1.038  -1.445  0.00  0.00      6op0 H  
ATOM   1559  HB3 PRO A 106      21.766  -1.597  -3.582  0.00  0.00      6op0 H  
ATOM   1560  HB2 PRO A 106      23.198  -1.824  -2.832  0.00  0.00      6op0 H  
ATOM   1561  N   ALA A 111      21.944  -7.416   4.252  0.00  0.00      6op0 N  
ATOM   1562  CA  ALA A 111      20.593  -7.947   4.016  0.00  0.00      6op0 C  
ATOM   1563  C   ALA A 111      19.761  -7.980   5.327  0.00  0.00      6op0 C  
ATOM   1564  O   ALA A 111      19.398  -9.048   5.824  0.00  0.00      6op0 O  
ATOM   1565  CB  ALA A 111      20.681  -9.337   3.376  0.00  0.00      6op0 C  
ATOM   1566  H   ALA A 111      22.271  -7.116   5.156  0.00  0.00      6op0 H  
ATOM   1567  HA  ALA A 111      20.118  -7.351   3.361  0.00  0.00      6op0 H  
ATOM   1568  HB1 ALA A 111      21.425  -9.346   2.711  0.00  0.00      6op0 H  
ATOM   1569  HB3 ALA A 111      20.856 -10.016   4.086  0.00  0.00      6op0 H  
ATOM   1570  HB2 ALA A 111      19.819  -9.543   2.918  0.00  0.00      6op0 H  
ATOM   1571  N   LYS A 112      19.469  -6.798   5.875  0.00  0.00      6op0 N  
ATOM   1572  CA  LYS A 112      18.849  -6.680   7.205  0.00  0.00      6op0 C  
ATOM   1573  C   LYS A 112      17.391  -7.156   7.196  0.00  0.00      6op0 C  
ATOM   1574  O   LYS A 112      16.708  -7.034   6.174  0.00  0.00      6op0 O  
ATOM   1575  CB  LYS A 112      18.910  -5.230   7.693  0.00  0.00      6op0 C  
ATOM   1576  CG  LYS A 112      20.316  -4.664   7.835  0.00  0.00      6op0 C  
ATOM   1577  CD  LYS A 112      20.297  -3.228   8.323  0.00  0.00      6op0 C  
ATOM   1578  CE  LYS A 112      21.683  -2.644   8.472  0.00  0.00      6op0 C  
ATOM   1579  NZ  LYS A 112      21.615  -1.241   8.950  0.00  0.00      6op0 N  
ATOM   1580  HA  LYS A 112      19.369  -7.249   7.855  0.00  0.00      6op0 H  
ATOM   1581  HE2 LYS A 112      22.201  -3.191   9.130  0.00  0.00      6op0 H  
ATOM   1582  HE3 LYS A 112      22.147  -2.668   7.585  0.00  0.00      6op0 H  
ATOM   1583  HG2 LYS A 112      20.826  -5.224   8.491  0.00  0.00      6op0 H  
ATOM   1584  HG3 LYS A 112      20.773  -4.700   6.945  0.00  0.00      6op0 H  
ATOM   1585  HZ1 LYS A 112      21.616  -0.621   8.165  0.00  0.00      6op0 H  
ATOM   1586  HZ3 LYS A 112      20.776  -1.109   9.478  0.00  0.00      6op0 H  
ATOM   1587  HZ2 LYS A 112      22.407  -1.046   9.529  0.00  0.00      6op0 H  
ATOM   1588  HD3 LYS A 112      19.839  -3.196   9.213  0.00  0.00      6op0 H  
ATOM   1589  HD2 LYS A 112      19.784  -2.672   7.667  0.00  0.00      6op0 H  
ATOM   1590  H   LYS A 112      19.714  -5.975   5.289  0.00  0.00      6op0 H  
ATOM   1591  HB3 LYS A 112      18.461  -5.184   8.587  0.00  0.00      6op0 H  
ATOM   1592  HB2 LYS A 112      18.408  -4.661   7.041  0.00  0.00      6op0 H  
ATOM   1593  N   PRO A 113      16.905  -7.695   8.337  0.00  0.00      6op0 N  
ATOM   1594  CA  PRO A 113      15.499  -8.085   8.382  0.00  0.00      6op0 C  
ATOM   1595  C   PRO A 113      14.567  -6.898   8.142  0.00  0.00      6op0 C  
ATOM   1596  O   PRO A 113      14.893  -5.765   8.505  0.00  0.00      6op0 O  
ATOM   1597  CB  PRO A 113      15.303  -8.630   9.818  0.00  0.00      6op0 C  
ATOM   1598  CG  PRO A 113      16.663  -8.830  10.377  0.00  0.00      6op0 C  
ATOM   1599  CD  PRO A 113      17.581  -7.903   9.630  0.00  0.00      6op0 C  
ATOM   1600  HG2 PRO A 113      16.676  -8.623  11.368  0.00  0.00      6op0 H  
ATOM   1601  HA  PRO A 113      15.309  -8.824   7.717  0.00  0.00      6op0 H  
ATOM   1602  HD3 PRO A 113      18.486  -8.315   9.491  0.00  0.00      6op0 H  
ATOM   1603  HD2 PRO A 113      17.693  -7.030  10.111  0.00  0.00      6op0 H  
ATOM   1604  HG3 PRO A 113      16.957  -9.792  10.263  0.00  0.00      6op0 H  
ATOM   1605  HB3 PRO A 113      14.786  -9.496   9.790  0.00  0.00      6op0 H  
ATOM   1606  HB2 PRO A 113      14.773  -7.969  10.367  0.00  0.00      6op0 H  
ATOM   1607  N   TRP A 114      13.430  -7.164   7.509  0.00  0.00      6op0 N  
ATOM   1608  CA  TRP A 114      12.341  -6.200   7.487  0.00  0.00      6op0 C  
ATOM   1609  C   TRP A 114      11.118  -6.836   8.095  0.00  0.00      6op0 C  
ATOM   1610  O   TRP A 114      10.896  -8.040   7.945  0.00  0.00      6op0 O  
ATOM   1611  CB  TRP A 114      12.090  -5.673   6.068  0.00  0.00      6op0 C  
ATOM   1612  CG  TRP A 114      11.855  -6.724   5.019  0.00  0.00      6op0 C  
ATOM   1613  CD1 TRP A 114      12.756  -7.203   4.074  0.00  0.00      6op0 C  
ATOM   1614  CD2 TRP A 114      10.604  -7.452   4.751  0.00  0.00      6op0 C  
ATOM   1615  NE1 TRP A 114      12.164  -8.165   3.266  0.00  0.00      6op0 N  
ATOM   1616  CE2 TRP A 114      10.880  -8.351   3.621  0.00  0.00      6op0 C  
ATOM   1617  CE3 TRP A 114       9.339  -7.449   5.312  0.00  0.00      6op0 C  
ATOM   1618  CZ2 TRP A 114       9.917  -9.197   3.107  0.00  0.00      6op0 C  
ATOM   1619  CZ3 TRP A 114       8.373  -8.312   4.785  0.00  0.00      6op0 C  
ATOM   1620  CH2 TRP A 114       8.658  -9.172   3.714  0.00  0.00      6op0 C  
ATOM   1621  HH2 TRP A 114       7.945  -9.783   3.376  0.00  0.00      6op0 H  
ATOM   1622  HA  TRP A 114      12.607  -5.427   8.064  0.00  0.00      6op0 H  
ATOM   1623  HE1 TRP A 114      12.647  -8.647   2.520  0.00  0.00      6op0 H  
ATOM   1624  HE3 TRP A 114       9.104  -6.853   6.075  0.00  0.00      6op0 H  
ATOM   1625  HZ3 TRP A 114       7.460  -8.309   5.187  0.00  0.00      6op0 H  
ATOM   1626  H   TRP A 114      13.390  -8.089   7.048  0.00  0.00      6op0 H  
ATOM   1627  HZ2 TRP A 114      10.108  -9.801   2.335  0.00  0.00      6op0 H  
ATOM   1628  HD1 TRP A 114      13.700  -6.895   3.990  0.00  0.00      6op0 H  
ATOM   1629  HB3 TRP A 114      12.885  -5.140   5.778  0.00  0.00      6op0 H  
ATOM   1630  HB2 TRP A 114      11.281  -5.086   6.082  0.00  0.00      6op0 H  
ATOM   1631  N   TYR A 115      10.350  -6.045   8.835  0.00  0.00      6op0 N  
ATOM   1632  CA  TYR A 115       9.057  -6.486   9.369  0.00  0.00      6op0 C  
ATOM   1633  C   TYR A 115       7.985  -5.612   8.793  0.00  0.00      6op0 C  
ATOM   1634  O   TYR A 115       8.077  -4.400   8.921  0.00  0.00      6op0 O  
ATOM   1635  CB  TYR A 115       9.023  -6.365  10.891  0.00  0.00      6op0 C  
ATOM   1636  CG  TYR A 115       9.869  -7.382  11.608  0.00  0.00      6op0 C  
ATOM   1637  CD1 TYR A 115       9.291  -8.514  12.171  0.00  0.00      6op0 C  
ATOM   1638  CD2 TYR A 115      11.249  -7.220  11.714  0.00  0.00      6op0 C  
ATOM   1639  CE1 TYR A 115      10.054  -9.454  12.829  0.00  0.00      6op0 C  
ATOM   1640  CE2 TYR A 115      12.031  -8.160  12.369  0.00  0.00      6op0 C  
ATOM   1641  CZ  TYR A 115      11.423  -9.281  12.926  0.00  0.00      6op0 C  
ATOM   1642  OH  TYR A 115      12.177 -10.241  13.592  0.00  0.00      6op0 O  
ATOM   1643  HH  TYR A 115      13.144  -9.937  13.579  0.00  0.00      6op0 H  
ATOM   1644  HA  TYR A 115       8.906  -7.427   9.069  0.00  0.00      6op0 H  
ATOM   1645  HE1 TYR A 115       9.621 -10.263  13.237  0.00  0.00      6op0 H  
ATOM   1646  HE2 TYR A 115      13.017  -8.037  12.442  0.00  0.00      6op0 H  
ATOM   1647  H   TYR A 115      10.738  -5.094   9.004  0.00  0.00      6op0 H  
ATOM   1648  HD2 TYR A 115      11.680  -6.415  11.311  0.00  0.00      6op0 H  
ATOM   1649  HD1 TYR A 115       8.298  -8.647  12.096  0.00  0.00      6op0 H  
ATOM   1650  HB3 TYR A 115       8.077  -6.476  11.191  0.00  0.00      6op0 H  
ATOM   1651  HB2 TYR A 115       9.348  -5.454  11.139  0.00  0.00      6op0 H  
ATOM   1652  N   GLU A 116       6.983  -6.224   8.146  0.00  0.00      6op0 N  
ATOM   1653  CA  GLU A 116       5.800  -5.509   7.645  0.00  0.00      6op0 C  
ATOM   1654  C   GLU A 116       4.518  -6.117   8.210  0.00  0.00      6op0 C  
ATOM   1655  O   GLU A 116       4.114  -7.209   7.818  0.00  0.00      6op0 O  
ATOM   1656  CB  GLU A 116       5.754  -5.530   6.124  0.00  0.00      6op0 C  
ATOM   1657  CG  GLU A 116       4.699  -4.594   5.478  0.00  0.00      6op0 C  
ATOM   1658  CD  GLU A 116       4.919  -3.079   5.745  0.00  0.00      6op0 C  
ATOM   1659  OE1 GLU A 116       6.022  -2.573   5.492  0.00  0.00      6op0 O  
ATOM   1660  OE2 GLU A 116       3.972  -2.394   6.213  0.00  0.00      6op0 O  
ATOM   1661  HG2 GLU A 116       4.735  -4.723   4.503  0.00  0.00      6op0 H  
ATOM   1662  HA  GLU A 116       5.858  -4.541   7.909  0.00  0.00      6op0 H  
ATOM   1663  HG3 GLU A 116       3.817  -4.826   5.848  0.00  0.00      6op0 H  
ATOM   1664  H   GLU A 116       7.115  -7.253   8.028  0.00  0.00      6op0 H  
ATOM   1665  HB3 GLU A 116       5.535  -6.447   5.832  0.00  0.00      6op0 H  
ATOM   1666  HB2 GLU A 116       6.634  -5.241   5.782  0.00  0.00      6op0 H  
ATOM   1667  N   PRO A 117       3.888  -5.421   9.159  0.00  0.00      6op0 N  
ATOM   1668  CA  PRO A 117       2.560  -5.806   9.621  0.00  0.00      6op0 C  
ATOM   1669  C   PRO A 117       1.461  -5.262   8.703  0.00  0.00      6op0 C  
ATOM   1670  O   PRO A 117       1.675  -4.233   8.043  0.00  0.00      6op0 O  
ATOM   1671  CB  PRO A 117       2.471  -5.142  10.996  0.00  0.00      6op0 C  
ATOM   1672  CG  PRO A 117       3.286  -3.907  10.852  0.00  0.00      6op0 C  
ATOM   1673  CD  PRO A 117       4.441  -4.312   9.960  0.00  0.00      6op0 C  
ATOM   1674  HG2 PRO A 117       2.753  -3.174  10.426  0.00  0.00      6op0 H  
ATOM   1675  HA  PRO A 117       2.483  -6.810   9.705  0.00  0.00      6op0 H  
ATOM   1676  HD3 PRO A 117       5.224  -4.623  10.500  0.00  0.00      6op0 H  
ATOM   1677  HD2 PRO A 117       4.724  -3.558   9.368  0.00  0.00      6op0 H  
ATOM   1678  HG3 PRO A 117       3.622  -3.595  11.742  0.00  0.00      6op0 H  
ATOM   1679  HB3 PRO A 117       2.846  -5.743  11.703  0.00  0.00      6op0 H  
ATOM   1680  HB2 PRO A 117       1.519  -4.923  11.221  0.00  0.00      6op0 H  
ATOM   1681  N   ILE A 118       0.324  -5.982   8.635  0.00  0.00      6op0 N  
ATOM   1682  CA  ILE A 118      -0.920  -5.481   8.038  0.00  0.00      6op0 C  
ATOM   1683  C   ILE A 118      -2.102  -5.691   9.033  0.00  0.00      6op0 C  
ATOM   1684  O   ILE A 118      -2.314  -6.780   9.567  0.00  0.00      6op0 O  
ATOM   1685  CB  ILE A 118      -1.266  -6.150   6.705  0.00  0.00      6op0 C  
ATOM   1686  CG1 ILE A 118      -0.035  -6.293   5.825  0.00  0.00      6op0 C  
ATOM   1687  CG2 ILE A 118      -2.327  -5.335   5.981  0.00  0.00      6op0 C  
ATOM   1688  CD1 ILE A 118      -0.308  -6.783   4.422  0.00  0.00      6op0 C  
ATOM   1689  HA  ILE A 118      -0.815  -4.495   7.944  0.00  0.00      6op0 H  
ATOM   1690 2HG2 ILE A 118      -2.574  -5.803   5.135  0.00  0.00      6op0 H  
ATOM   1691 1HG2 ILE A 118      -3.128  -5.250   6.570  0.00  0.00      6op0 H  
ATOM   1692  HB  ILE A 118      -1.616  -7.065   6.901  0.00  0.00      6op0 H  
ATOM   1693 2HG1 ILE A 118       0.425  -5.401   5.772  0.00  0.00      6op0 H  
ATOM   1694 3HG1 ILE A 118       0.598  -6.936   6.270  0.00  0.00      6op0 H  
ATOM   1695 3HD1 ILE A 118      -0.919  -6.142   3.959  0.00  0.00      6op0 H  
ATOM   1696  H   ILE A 118       0.408  -6.940   9.050  0.00  0.00      6op0 H  
ATOM   1697 2HD1 ILE A 118       0.553  -6.846   3.919  0.00  0.00      6op0 H  
ATOM   1698 3HG2 ILE A 118      -1.957  -4.431   5.775  0.00  0.00      6op0 H  
ATOM   1699 1HD1 ILE A 118      -0.738  -7.684   4.463  0.00  0.00      6op0 H  
ATOM   1700  N   TYR A 119      -2.845  -4.618   9.269  0.00  0.00      6op0 N  
ATOM   1701  CA  TYR A 119      -3.907  -4.598  10.199  0.00  0.00      6op0 C  
ATOM   1702  C   TYR A 119      -5.162  -4.181   9.452  0.00  0.00      6op0 C  
ATOM   1703  O   TYR A 119      -5.131  -3.301   8.596  0.00  0.00      6op0 O  
ATOM   1704  CB  TYR A 119      -3.629  -3.618  11.343  0.00  0.00      6op0 C  
ATOM   1705  CG  TYR A 119      -4.582  -3.838  12.486  0.00  0.00      6op0 C  
ATOM   1706  CD1 TYR A 119      -4.300  -4.775  13.473  0.00  0.00      6op0 C  
ATOM   1707  CD2 TYR A 119      -5.812  -3.212  12.526  0.00  0.00      6op0 C  
ATOM   1708  CE1 TYR A 119      -5.196  -5.032  14.503  0.00  0.00      6op0 C  
ATOM   1709  CE2 TYR A 119      -6.723  -3.480  13.570  0.00  0.00      6op0 C  
ATOM   1710  CZ  TYR A 119      -6.394  -4.387  14.544  0.00  0.00      6op0 C  
ATOM   1711  OH  TYR A 119      -7.251  -4.640  15.582  0.00  0.00      6op0 O  
ATOM   1712  HH  TYR A 119      -8.104  -4.090  15.443  0.00  0.00      6op0 H  
ATOM   1713  HA  TYR A 119      -4.059  -5.519  10.557  0.00  0.00      6op0 H  
ATOM   1714  HE1 TYR A 119      -4.947  -5.699  15.218  0.00  0.00      6op0 H  
ATOM   1715  HE2 TYR A 119      -7.600  -3.002  13.585  0.00  0.00      6op0 H  
ATOM   1716  H   TYR A 119      -2.558  -3.780   8.687  0.00  0.00      6op0 H  
ATOM   1717  HD2 TYR A 119      -6.072  -2.563  11.820  0.00  0.00      6op0 H  
ATOM   1718  HD1 TYR A 119      -3.432  -5.278  13.443  0.00  0.00      6op0 H  
ATOM   1719  HB3 TYR A 119      -3.752  -2.701  11.002  0.00  0.00      6op0 H  
ATOM   1720  HB2 TYR A 119      -2.709  -3.770  11.664  0.00  0.00      6op0 H  
ATOM   1721  N   LEU A 120      -6.259  -4.861   9.776  0.00  0.00      6op0 N  
ATOM   1722  CA  LEU A 120      -7.551  -4.636   9.178  0.00  0.00      6op0 C  
ATOM   1723  C   LEU A 120      -8.558  -4.641  10.318  0.00  0.00      6op0 C  
ATOM   1724  O   LEU A 120      -8.538  -5.518  11.144  0.00  0.00      6op0 O  
ATOM   1725  CB  LEU A 120      -7.848  -5.732   8.179  0.00  0.00      6op0 C  
ATOM   1726  CG  LEU A 120      -6.867  -5.893   7.005  0.00  0.00      6op0 C  
ATOM   1727  CD1 LEU A 120      -7.329  -7.084   6.167  0.00  0.00      6op0 C  
ATOM   1728  CD2 LEU A 120      -6.717  -4.645   6.126  0.00  0.00      6op0 C  
ATOM   1729 2HD2 LEU A 120      -6.383  -3.888   6.684  0.00  0.00      6op0 H  
ATOM   1730 3HD2 LEU A 120      -6.066  -4.835   5.393  0.00  0.00      6op0 H  
ATOM   1731 1HD2 LEU A 120      -7.605  -4.409   5.735  0.00  0.00      6op0 H  
ATOM   1732  H   LEU A 120      -6.092  -5.591  10.522  0.00  0.00      6op0 H  
ATOM   1733 3HD1 LEU A 120      -8.252  -6.911   5.826  0.00  0.00      6op0 H  
ATOM   1734 2HD1 LEU A 120      -6.705  -7.209   5.396  0.00  0.00      6op0 H  
ATOM   1735 1HD1 LEU A 120      -7.330  -7.908   6.733  0.00  0.00      6op0 H  
ATOM   1736  HA  LEU A 120      -7.565  -3.741   8.752  0.00  0.00      6op0 H  
ATOM   1737  HG  LEU A 120      -5.964  -6.070   7.362  0.00  0.00      6op0 H  
ATOM   1738  HB3 LEU A 120      -8.749  -5.560   7.781  0.00  0.00      6op0 H  
ATOM   1739  HB2 LEU A 120      -7.861  -6.607   8.666  0.00  0.00      6op0 H  
ATOM   1740  N   GLY A 121      -9.338  -3.572  10.414  0.00  0.00      6op0 N  
ATOM   1741  CA  GLY A 121     -10.495  -3.505  11.286  0.00  0.00      6op0 C  
ATOM   1742  C   GLY A 121     -11.627  -2.626  10.745  0.00  0.00      6op0 C  
ATOM   1743  O   GLY A 121     -11.400  -1.612  10.114  0.00  0.00      6op0 O  
ATOM   1744  H   GLY A 121      -9.042  -2.772   9.798  0.00  0.00      6op0 H  
ATOM   1745  HA2 GLY A 121     -10.858  -4.444  11.443  0.00  0.00      6op0 H  
ATOM   1746  HA3 GLY A 121     -10.213  -3.149  12.198  0.00  0.00      6op0 H  
ATOM   1747  N   GLY A 122     -12.857  -3.009  11.038  0.00  0.00      6op0 N  
ATOM   1748  CA  GLY A 122     -14.038  -2.228  10.655  0.00  0.00      6op0 C  
ATOM   1749  C   GLY A 122     -15.279  -2.763  11.333  0.00  0.00      6op0 C  
ATOM   1750  O   GLY A 122     -15.231  -3.812  11.971  0.00  0.00      6op0 O  
ATOM   1751  H   GLY A 122     -12.923  -3.909  11.562  0.00  0.00      6op0 H  
ATOM   1752  HA2 GLY A 122     -13.896  -1.266  10.916  0.00  0.00      6op0 H  
ATOM   1753  HA3 GLY A 122     -14.151  -2.271   9.656  0.00  0.00      6op0 H  
ATOM   1754  N   VAL A 123     -16.377  -2.022  11.201  0.00  0.00      6op0 N  
ATOM   1755  CA  VAL A 123     -17.678  -2.421  11.739  0.00  0.00      6op0 C  
ATOM   1756  C   VAL A 123     -18.663  -2.651  10.570  0.00  0.00      6op0 C  
ATOM   1757  O   VAL A 123     -18.819  -1.800   9.691  0.00  0.00      6op0 O  
ATOM   1758  CB  VAL A 123     -18.199  -1.397  12.767  0.00  0.00      6op0 C  
ATOM   1759  CG1 VAL A 123     -19.534  -1.846  13.386  0.00  0.00      6op0 C  
ATOM   1760  CG2 VAL A 123     -17.151  -1.185  13.858  0.00  0.00      6op0 C  
ATOM   1761  HA  VAL A 123     -17.570  -3.290  12.217  0.00  0.00      6op0 H  
ATOM   1762 1HG1 VAL A 123     -20.281  -1.360  12.938  0.00  0.00      6op0 H  
ATOM   1763 1HG2 VAL A 123     -17.238  -1.910  14.540  0.00  0.00      6op0 H  
ATOM   1764  HB  VAL A 123     -18.382  -0.544  12.284  0.00  0.00      6op0 H  
ATOM   1765 2HG1 VAL A 123     -19.641  -2.829  13.253  0.00  0.00      6op0 H  
ATOM   1766 3HG1 VAL A 123     -19.529  -1.634  14.360  0.00  0.00      6op0 H  
ATOM   1767  H   VAL A 123     -16.231  -1.127  10.678  0.00  0.00      6op0 H  
ATOM   1768 3HG2 VAL A 123     -16.241  -1.213  13.447  0.00  0.00      6op0 H  
ATOM   1769 2HG2 VAL A 123     -17.301  -0.296  14.288  0.00  0.00      6op0 H  
ATOM   1770  N   PHE A 124     -19.242  -3.850  10.512  0.00  0.00      6op0 N  
ATOM   1771  CA  PHE A 124     -20.072  -4.261   9.367  0.00  0.00      6op0 C  
ATOM   1772  C   PHE A 124     -21.323  -4.931   9.858  0.00  0.00      6op0 C  
ATOM   1773  O   PHE A 124     -21.274  -5.632  10.861  0.00  0.00      6op0 O  
ATOM   1774  CB  PHE A 124     -19.309  -5.243   8.510  0.00  0.00      6op0 C  
ATOM   1775  CG  PHE A 124     -18.102  -4.659   7.886  0.00  0.00      6op0 C  
ATOM   1776  CD1 PHE A 124     -18.177  -4.046   6.624  0.00  0.00      6op0 C  
ATOM   1777  CD2 PHE A 124     -16.900  -4.666   8.551  0.00  0.00      6op0 C  
ATOM   1778  CE1 PHE A 124     -17.065  -3.457   6.051  0.00  0.00      6op0 C  
ATOM   1779  CE2 PHE A 124     -15.774  -4.094   7.971  0.00  0.00      6op0 C  
ATOM   1780  CZ  PHE A 124     -15.864  -3.482   6.721  0.00  0.00      6op0 C  
ATOM   1781  HZ  PHE A 124     -15.051  -3.061   6.315  0.00  0.00      6op0 H  
ATOM   1782  HA  PHE A 124     -20.344  -3.417   8.898  0.00  0.00      6op0 H  
ATOM   1783  HE1 PHE A 124     -17.144  -3.017   5.149  0.00  0.00      6op0 H  
ATOM   1784  HE2 PHE A 124     -14.887  -4.125   8.459  0.00  0.00      6op0 H  
ATOM   1785  H   PHE A 124     -19.062  -4.463  11.330  0.00  0.00      6op0 H  
ATOM   1786  HD2 PHE A 124     -16.827  -5.082   9.457  0.00  0.00      6op0 H  
ATOM   1787  HD1 PHE A 124     -19.047  -4.037   6.139  0.00  0.00      6op0 H  
ATOM   1788  HB3 PHE A 124     -19.914  -5.553   7.789  0.00  0.00      6op0 H  
ATOM   1789  HB2 PHE A 124     -19.028  -5.998   9.087  0.00  0.00      6op0 H  
ATOM   1790  N   GLN A 125     -22.446  -4.723   9.168  0.00  0.00      6op0 N  
ATOM   1791  CA  GLN A 125     -23.668  -5.571   9.408  0.00  0.00      6op0 C  
ATOM   1792  C   GLN A 125     -23.431  -7.009   8.934  0.00  0.00      6op0 C  
ATOM   1793  O   GLN A 125     -22.937  -7.214   7.833  0.00  0.00      6op0 O  
ATOM   1794  CB  GLN A 125     -24.895  -4.987   8.691  0.00  0.00      6op0 C  
ATOM   1795  CG  GLN A 125     -26.143  -5.866   8.695  0.00  0.00      6op0 C  
ATOM   1796  CD  GLN A 125     -26.843  -5.946  10.029  0.00  0.00      6op0 C  
ATOM   1797  OE1 GLN A 125     -26.894  -4.980  10.779  0.00  0.00      6op0 O  
ATOM   1798  NE2 GLN A 125     -27.407  -7.112  10.326  0.00  0.00      6op0 N  
ATOM   1799  HG2 GLN A 125     -26.788  -5.501   8.013  0.00  0.00      6op0 H  
ATOM   1800  HA  GLN A 125     -23.822  -5.587  10.396  0.00  0.00      6op0 H  
ATOM   1801  HG3 GLN A 125     -25.876  -6.795   8.413  0.00  0.00      6op0 H  
ATOM   1802  H   GLN A 125     -22.422  -3.966   8.480  0.00  0.00      6op0 H  
ATOM   1803 2HE2 GLN A 125     -27.351  -7.867   9.647  0.00  0.00      6op0 H  
ATOM   1804 1HE2 GLN A 125     -27.888  -7.247  11.217  0.00  0.00      6op0 H  
ATOM   1805  HB3 GLN A 125     -24.647  -4.805   7.730  0.00  0.00      6op0 H  
ATOM   1806  HB2 GLN A 125     -25.132  -4.110   9.127  0.00  0.00      6op0 H  
ATOM   1807  N   LEU A 126     -23.776  -7.995   9.753  0.00  0.00      6op0 N  
ATOM   1808  CA  LEU A 126     -23.628  -9.407   9.344  0.00  0.00      6op0 C  
ATOM   1809  C   LEU A 126     -24.945 -10.162   9.607  0.00  0.00      6op0 C  
ATOM   1810  O   LEU A 126     -25.757  -9.695  10.401  0.00  0.00      6op0 O  
ATOM   1811  CB  LEU A 126     -22.451 -10.075  10.084  0.00  0.00      6op0 C  
ATOM   1812  CG  LEU A 126     -21.048  -9.436  10.078  0.00  0.00      6op0 C  
ATOM   1813  CD1 LEU A 126     -20.052 -10.226  10.915  0.00  0.00      6op0 C  
ATOM   1814  CD2 LEU A 126     -20.543  -9.315   8.657  0.00  0.00      6op0 C  
ATOM   1815 2HD2 LEU A 126     -21.166  -8.741   8.123  0.00  0.00      6op0 H  
ATOM   1816 3HD2 LEU A 126     -19.631  -8.900   8.655  0.00  0.00      6op0 H  
ATOM   1817 1HD2 LEU A 126     -20.491 -10.223   8.237  0.00  0.00      6op0 H  
ATOM   1818  H   LEU A 126     -24.145  -7.707  10.670  0.00  0.00      6op0 H  
ATOM   1819 3HD1 LEU A 126     -19.971 -11.154  10.551  0.00  0.00      6op0 H  
ATOM   1820 2HD1 LEU A 126     -19.158  -9.778  10.883  0.00  0.00      6op0 H  
ATOM   1821 1HD1 LEU A 126     -20.370 -10.267  11.863  0.00  0.00      6op0 H  
ATOM   1822  HA  LEU A 126     -23.440  -9.435   8.365  0.00  0.00      6op0 H  
ATOM   1823  HG  LEU A 126     -21.122  -8.501  10.439  0.00  0.00      6op0 H  
ATOM   1824  HB3 LEU A 126     -22.349 -11.010   9.706  0.00  0.00      6op0 H  
ATOM   1825  HB2 LEU A 126     -22.724 -10.173  11.057  0.00  0.00      6op0 H  
ATOM   1826  N   GLU A 127     -25.139 -11.304   8.919  0.00  0.00      6op0 N  
ATOM   1827  CA  GLU A 127     -26.360 -12.147   8.989  0.00  0.00      6op0 C  
ATOM   1828  C   GLU A 127     -25.992 -13.481   9.562  0.00  0.00      6op0 C  
ATOM   1829  O   GLU A 127     -24.814 -13.878   9.446  0.00  0.00      6op0 O  
ATOM   1830  CB  GLU A 127     -26.926 -12.414   7.586  0.00  0.00      6op0 C  
ATOM   1831  CG  GLU A 127     -27.448 -11.198   6.837  0.00  0.00      6op0 C  
ATOM   1832  CD  GLU A 127     -28.420 -10.361   7.665  0.00  0.00      6op0 C  
ATOM   1833  OE1 GLU A 127     -29.421 -10.965   8.148  0.00  0.00      6op0 O  
ATOM   1834  OE2 GLU A 127     -28.181  -9.109   7.831  0.00  0.00      6op0 O  
ATOM   1835  HG2 GLU A 127     -26.685 -10.622   6.610  0.00  0.00      6op0 H  
ATOM   1836  HA  GLU A 127     -27.034 -11.689   9.565  0.00  0.00      6op0 H  
ATOM   1837  HG3 GLU A 127     -27.933 -11.507   6.040  0.00  0.00      6op0 H  
ATOM   1838  H   GLU A 127     -24.322 -11.562   8.302  0.00  0.00      6op0 H  
ATOM   1839  HB3 GLU A 127     -27.679 -13.051   7.686  0.00  0.00      6op0 H  
ATOM   1840  HB2 GLU A 127     -26.197 -12.810   7.043  0.00  0.00      6op0 H  
ATOM   1841  N   LYS A 128     -26.977 -14.213  10.131  0.00  0.00      6op0 N  
ATOM   1842  CA  LYS A 128     -26.721 -15.599  10.632  0.00  0.00      6op0 C  
ATOM   1843  C   LYS A 128     -26.196 -16.464   9.505  0.00  0.00      6op0 C  
ATOM   1844  O   LYS A 128     -26.706 -16.403   8.385  0.00  0.00      6op0 O  
ATOM   1845  CB  LYS A 128     -27.972 -16.290  11.263  0.00  0.00      6op0 C  
ATOM   1846  CG  LYS A 128     -28.536 -15.499  12.435  0.00  0.00      6op0 C  
ATOM   1847  CD  LYS A 128     -29.757 -16.215  13.019  0.00  0.00      6op0 C  
ATOM   1848  CE  LYS A 128     -30.350 -15.456  14.192  0.00  0.00      6op0 C  
ATOM   1849  NZ  LYS A 128     -31.530 -16.183  14.728  0.00  0.00      6op0 N  
ATOM   1850  HA  LYS A 128     -26.036 -15.541  11.358  0.00  0.00      6op0 H  
ATOM   1851  HE2 LYS A 128     -29.660 -15.372  14.908  0.00  0.00      6op0 H  
ATOM   1852  HE3 LYS A 128     -30.632 -14.550  13.885  0.00  0.00      6op0 H  
ATOM   1853  HG2 LYS A 128     -27.843 -15.421  13.143  0.00  0.00      6op0 H  
ATOM   1854  HG3 LYS A 128     -28.815 -14.598  12.121  0.00  0.00      6op0 H  
ATOM   1855  HZ1 LYS A 128     -31.329 -17.162  14.763  0.00  0.00      6op0 H  
ATOM   1856  HZ3 LYS A 128     -31.735 -15.851  15.649  0.00  0.00      6op0 H  
ATOM   1857  HZ2 LYS A 128     -32.317 -16.024  14.133  0.00  0.00      6op0 H  
ATOM   1858  HD3 LYS A 128     -29.476 -17.118  13.330  0.00  0.00      6op0 H  
ATOM   1859  HD2 LYS A 128     -30.448 -16.295  12.307  0.00  0.00      6op0 H  
ATOM   1860  H   LYS A 128     -27.890 -13.751  10.189  0.00  0.00      6op0 H  
ATOM   1861  HB3 LYS A 128     -27.690 -17.181  11.582  0.00  0.00      6op0 H  
ATOM   1862  HB2 LYS A 128     -28.661 -16.358  10.560  0.00  0.00      6op0 H  
ATOM   1863  N   GLY A 129     -25.174 -17.259   9.796  0.00  0.00      6op0 N  
ATOM   1864  CA  GLY A 129     -24.656 -18.225   8.847  0.00  0.00      6op0 C  
ATOM   1865  C   GLY A 129     -23.558 -17.659   7.981  0.00  0.00      6op0 C  
ATOM   1866  O   GLY A 129     -22.971 -18.387   7.159  0.00  0.00      6op0 O  
ATOM   1867  H   GLY A 129     -24.783 -17.128  10.754  0.00  0.00      6op0 H  
ATOM   1868  HA2 GLY A 129     -24.304 -19.035   9.351  0.00  0.00      6op0 H  
ATOM   1869  HA3 GLY A 129     -25.415 -18.555   8.256  0.00  0.00      6op0 H  
ATOM   1870  N   ASP A 130     -23.305 -16.351   8.130  0.00  0.00      6op0 N  
ATOM   1871  CA  ASP A 130     -22.160 -15.694   7.485  0.00  0.00      6op0 C  
ATOM   1872  C   ASP A 130     -20.857 -16.416   7.776  0.00  0.00      6op0 C  
ATOM   1873  O   ASP A 130     -20.623 -16.832   8.874  0.00  0.00      6op0 O  
ATOM   1874  CB  ASP A 130     -22.054 -14.230   7.912  0.00  0.00      6op0 C  
ATOM   1875  CG  ASP A 130     -22.929 -13.315   7.076  0.00  0.00      6op0 C  
ATOM   1876  OD1 ASP A 130     -23.542 -13.782   6.098  0.00  0.00      6op0 O  
ATOM   1877  OD2 ASP A 130     -23.006 -12.112   7.394  0.00  0.00      6op0 O  
ATOM   1878  H   ASP A 130     -23.983 -15.847   8.736  0.00  0.00      6op0 H  
ATOM   1879  HA  ASP A 130     -22.316 -15.746   6.489  0.00  0.00      6op0 H  
ATOM   1880  HB3 ASP A 130     -21.108 -13.947   7.811  0.00  0.00      6op0 H  
ATOM   1881  HB2 ASP A 130     -22.339 -14.165   8.861  0.00  0.00      6op0 H  
ATOM   1882  N   ARG A 131     -20.022 -16.554   6.769  0.00  0.00      6op0 N  
ATOM   1883  CA  ARG A 131     -18.718 -17.171   6.928  0.00  0.00      6op0 C  
ATOM   1884  C   ARG A 131     -17.643 -16.134   6.642  0.00  0.00      6op0 C  
ATOM   1885  O   ARG A 131     -17.607 -15.565   5.571  0.00  0.00      6op0 O  
ATOM   1886  CB  ARG A 131     -18.577 -18.393   5.999  0.00  0.00      6op0 C  
ATOM   1887  CG  ARG A 131     -19.102 -19.690   6.622  0.00  0.00      6op0 C  
ATOM   1888  CD  ARG A 131     -19.089 -20.846   5.629  0.00  0.00      6op0 C  
ATOM   1889  NE  ARG A 131     -20.218 -20.734   4.705  0.00  0.00      6op0 N  
ATOM   1890  CZ  ARG A 131     -20.271 -21.251   3.472  0.00  0.00      6op0 C  
ATOM   1891  NH1 ARG A 131     -19.246 -21.920   2.960  0.00  0.00      6op0 N  
ATOM   1892  NH2 ARG A 131     -21.376 -21.080   2.731  0.00  0.00      6op0 N  
ATOM   1893  HG3 ARG A 131     -20.041 -19.551   6.926  0.00  0.00      6op0 H  
ATOM   1894  HA  ARG A 131     -18.617 -17.486   7.872  0.00  0.00      6op0 H  
ATOM   1895  HE  ARG A 131     -21.033 -20.220   5.024  0.00  0.00      6op0 H  
ATOM   1896  HG2 ARG A 131     -18.527 -19.938   7.398  0.00  0.00      6op0 H  
ATOM   1897 2HH2 ARG A 131     -21.412 -21.446   1.810  0.00  0.00      6op0 H  
ATOM   1898 1HH2 ARG A 131     -22.155 -20.586   3.114  0.00  0.00      6op0 H  
ATOM   1899  H   ARG A 131     -20.372 -16.187   5.856  0.00  0.00      6op0 H  
ATOM   1900  HD3 ARG A 131     -19.163 -21.690   6.139  0.00  0.00      6op0 H  
ATOM   1901  HD2 ARG A 131     -18.242 -20.806   5.120  0.00  0.00      6op0 H  
ATOM   1902 2HH1 ARG A 131     -19.303 -22.281   2.029  0.00  0.00      6op0 H  
ATOM   1903 1HH1 ARG A 131     -18.420 -22.064   3.503  0.00  0.00      6op0 H  
ATOM   1904  HB3 ARG A 131     -17.617 -18.517   5.795  0.00  0.00      6op0 H  
ATOM   1905  HB2 ARG A 131     -19.096 -18.216   5.175  0.00  0.00      6op0 H  
ATOM   1906  N   LEU A 132     -16.787 -15.861   7.616  0.00  0.00      6op0 N  
ATOM   1907  CA  LEU A 132     -15.774 -14.816   7.437  0.00  0.00      6op0 C  
ATOM   1908  C   LEU A 132     -14.453 -15.511   7.302  0.00  0.00      6op0 C  
ATOM   1909  O   LEU A 132     -14.144 -16.406   8.078  0.00  0.00      6op0 O  
ATOM   1910  CB  LEU A 132     -15.753 -13.809   8.616  0.00  0.00      6op0 C  
ATOM   1911  CG  LEU A 132     -17.092 -13.356   9.251  0.00  0.00      6op0 C  
ATOM   1912  CD1 LEU A 132     -16.888 -12.530  10.514  0.00  0.00      6op0 C  
ATOM   1913  CD2 LEU A 132     -17.898 -12.583   8.216  0.00  0.00      6op0 C  
ATOM   1914 2HD2 LEU A 132     -18.082 -13.171   7.428  0.00  0.00      6op0 H  
ATOM   1915 3HD2 LEU A 132     -18.764 -12.287   8.619  0.00  0.00      6op0 H  
ATOM   1916 1HD2 LEU A 132     -17.379 -11.781   7.919  0.00  0.00      6op0 H  
ATOM   1917  H   LEU A 132     -16.888 -16.420   8.472  0.00  0.00      6op0 H  
ATOM   1918 3HD1 LEU A 132     -16.358 -11.710  10.295  0.00  0.00      6op0 H  
ATOM   1919 2HD1 LEU A 132     -17.777 -12.262  10.885  0.00  0.00      6op0 H  
ATOM   1920 1HD1 LEU A 132     -16.394 -13.074  11.193  0.00  0.00      6op0 H  
ATOM   1921  HA  LEU A 132     -15.976 -14.327   6.598  0.00  0.00      6op0 H  
ATOM   1922  HG  LEU A 132     -17.632 -14.176   9.469  0.00  0.00      6op0 H  
ATOM   1923  HB3 LEU A 132     -15.286 -12.979   8.294  0.00  0.00      6op0 H  
ATOM   1924  HB2 LEU A 132     -15.204 -14.220   9.353  0.00  0.00      6op0 H  
ATOM   1925  N   SER A 133     -13.676 -15.104   6.304  0.00  0.00      6op0 N  
ATOM   1926  CA  SER A 133     -12.329 -15.649   6.090  0.00  0.00      6op0 C  
ATOM   1927  C   SER A 133     -11.376 -14.484   6.131  0.00  0.00      6op0 C  
ATOM   1928  O   SER A 133     -11.767 -13.351   5.851  0.00  0.00      6op0 O  
ATOM   1929  CB  SER A 133     -12.252 -16.350   4.749  0.00  0.00      6op0 C  
ATOM   1930  OG  SER A 133     -13.136 -15.671   3.885  0.00  0.00      6op0 O  
ATOM   1931  H   SER A 133     -14.096 -14.375   5.692  0.00  0.00      6op0 H  
ATOM   1932  HA  SER A 133     -12.123 -16.255   6.848  0.00  0.00      6op0 H  
ATOM   1933  HG  SER A 133     -13.601 -14.922   4.292  0.00  0.00      6op0 H  
ATOM   1934  HB3 SER A 133     -12.548 -17.279   4.852  0.00  0.00      6op0 H  
ATOM   1935  HB2 SER A 133     -11.338 -16.281   4.399  0.00  0.00      6op0 H  
ATOM   1936  N   ALA A 134     -10.131 -14.783   6.502  0.00  0.00      6op0 N  
ATOM   1937  CA  ALA A 134      -9.072 -13.799   6.689  0.00  0.00      6op0 C  
ATOM   1938  C   ALA A 134      -7.831 -14.396   6.076  0.00  0.00      6op0 C  
ATOM   1939  O   ALA A 134      -7.228 -15.271   6.666  0.00  0.00      6op0 O  
ATOM   1940  CB  ALA A 134      -8.842 -13.533   8.181  0.00  0.00      6op0 C  
ATOM   1941  H   ALA A 134      -9.975 -15.817   6.652  0.00  0.00      6op0 H  
ATOM   1942  HA  ALA A 134      -9.312 -12.972   6.200  0.00  0.00      6op0 H  
ATOM   1943  HB1 ALA A 134      -9.294 -14.244   8.715  0.00  0.00      6op0 H  
ATOM   1944  HB3 ALA A 134      -7.862 -13.542   8.369  0.00  0.00      6op0 H  
ATOM   1945  HB2 ALA A 134      -9.222 -12.641   8.418  0.00  0.00      6op0 H  
ATOM   1946  N   GLU A 135      -7.443 -13.888   4.917  0.00  0.00      6op0 N  
ATOM   1947  CA  GLU A 135      -6.482 -14.559   4.025  0.00  0.00      6op0 C  
ATOM   1948  C   GLU A 135      -5.293 -13.665   3.587  0.00  0.00      6op0 C  
ATOM   1949  O   GLU A 135      -5.456 -12.468   3.297  0.00  0.00      6op0 O  
ATOM   1950  CB  GLU A 135      -7.221 -15.067   2.758  0.00  0.00      6op0 C  
ATOM   1951  CG  GLU A 135      -8.208 -16.221   2.975  0.00  0.00      6op0 C  
ATOM   1952  CD  GLU A 135      -8.994 -16.585   1.698  0.00  0.00      6op0 C  
ATOM   1953  OE1 GLU A 135      -8.463 -17.280   0.820  0.00  0.00      6op0 O  
ATOM   1954  OE2 GLU A 135     -10.169 -16.202   1.568  0.00  0.00      6op0 O  
ATOM   1955  HG2 GLU A 135      -7.701 -17.016   3.238  0.00  0.00      6op0 H  
ATOM   1956  HA  GLU A 135      -6.115 -15.387   4.486  0.00  0.00      6op0 H  
ATOM   1957  HG3 GLU A 135      -8.863 -15.946   3.648  0.00  0.00      6op0 H  
ATOM   1958  H   GLU A 135      -7.875 -12.964   4.680  0.00  0.00      6op0 H  
ATOM   1959  HB3 GLU A 135      -6.532 -15.379   2.122  0.00  0.00      6op0 H  
ATOM   1960  HB2 GLU A 135      -7.731 -14.304   2.391  0.00  0.00      6op0 H  
ATOM   1961  N   ILE A 136      -4.115 -14.275   3.476  0.00  0.00      6op0 N  
ATOM   1962  CA  ILE A 136      -2.926 -13.607   2.924  0.00  0.00      6op0 C  
ATOM   1963  C   ILE A 136      -2.520 -14.292   1.630  0.00  0.00      6op0 C  
ATOM   1964  O   ILE A 136      -2.885 -15.466   1.400  0.00  0.00      6op0 O  
ATOM   1965  CB  ILE A 136      -1.729 -13.666   3.899  0.00  0.00      6op0 C  
ATOM   1966  CG1 ILE A 136      -1.315 -15.135   4.159  0.00  0.00      6op0 C  
ATOM   1967  CG2 ILE A 136      -2.103 -13.009   5.195  0.00  0.00      6op0 C  
ATOM   1968  CD1 ILE A 136      -0.136 -15.289   5.056  0.00  0.00      6op0 C  
ATOM   1969  HA  ILE A 136      -3.216 -12.682   2.685  0.00  0.00      6op0 H  
ATOM   1970 2HG2 ILE A 136      -1.319 -13.027   5.818  0.00  0.00      6op0 H  
ATOM   1971 1HG2 ILE A 136      -2.370 -12.059   5.024  0.00  0.00      6op0 H  
ATOM   1972  HB  ILE A 136      -0.960 -13.207   3.472  0.00  0.00      6op0 H  
ATOM   1973 2HG1 ILE A 136      -2.106 -15.606   4.553  0.00  0.00      6op0 H  
ATOM   1974 3HG1 ILE A 136      -1.116 -15.550   3.269  0.00  0.00      6op0 H  
ATOM   1975 3HD1 ILE A 136      -0.331 -14.881   5.951  0.00  0.00      6op0 H  
ATOM   1976  H   ILE A 136      -4.103 -15.262   3.811  0.00  0.00      6op0 H  
ATOM   1977 2HD1 ILE A 136       0.076 -16.261   5.180  0.00  0.00      6op0 H  
ATOM   1978 3HG2 ILE A 136      -2.870 -13.501   5.610  0.00  0.00      6op0 H  
ATOM   1979 1HD1 ILE A 136       0.661 -14.831   4.656  0.00  0.00      6op0 H  
ATOM   1980  N   ASN A 137      -1.724 -13.581   0.815  0.00  0.00      6op0 N  
ATOM   1981  CA  ASN A 137      -1.137 -14.146  -0.396  0.00  0.00      6op0 C  
ATOM   1982  C   ASN A 137       0.230 -14.801  -0.238  0.00  0.00      6op0 C  
ATOM   1983  O   ASN A 137       0.618 -15.607  -1.099  0.00  0.00      6op0 O  
ATOM   1984  CB  ASN A 137      -1.035 -13.091  -1.472  0.00  0.00      6op0 C  
ATOM   1985  CG  ASN A 137      -0.071 -11.999  -1.120  0.00  0.00      6op0 C  
ATOM   1986  OD1 ASN A 137       0.417 -11.916   0.018  0.00  0.00      6op0 O  
ATOM   1987  ND2 ASN A 137       0.206 -11.129  -2.086  0.00  0.00      6op0 N  
ATOM   1988  HA  ASN A 137      -1.779 -14.877  -0.724  0.00  0.00      6op0 H  
ATOM   1989 2HD2 ASN A 137       0.849 -10.374  -1.919  0.00  0.00      6op0 H  
ATOM   1990 1HD2 ASN A 137      -0.226 -11.222  -2.984  0.00  0.00      6op0 H  
ATOM   1991  H   ASN A 137      -1.566 -12.599   1.125  0.00  0.00      6op0 H  
ATOM   1992  HB3 ASN A 137      -1.940 -12.689  -1.610  0.00  0.00      6op0 H  
ATOM   1993  HB2 ASN A 137      -0.731 -13.527  -2.319  0.00  0.00      6op0 H  
ATOM   1994  N   ARG A 138       0.969 -14.474   0.827  0.00  0.00      6op0 N  
ATOM   1995  CA  ARG A 138       2.329 -14.993   0.986  0.00  0.00      6op0 C  
ATOM   1996  C   ARG A 138       2.582 -15.555   2.358  0.00  0.00      6op0 C  
ATOM   1997  O   ARG A 138       3.186 -14.911   3.174  0.00  0.00      6op0 O  
ATOM   1998  CB  ARG A 138       3.327 -13.887   0.716  0.00  0.00      6op0 C  
ATOM   1999  CG  ARG A 138       3.290 -13.313  -0.716  0.00  0.00      6op0 C  
ATOM   2000  CD  ARG A 138       3.569 -14.359  -1.781  0.00  0.00      6op0 C  
ATOM   2001  NE  ARG A 138       4.872 -14.966  -1.575  0.00  0.00      6op0 N  
ATOM   2002  CZ  ARG A 138       5.997 -14.550  -2.165  0.00  0.00      6op0 C  
ATOM   2003  NH1 ARG A 138       5.976 -13.519  -2.996  0.00  0.00      6op0 N  
ATOM   2004  NH2 ARG A 138       7.155 -15.164  -1.914  0.00  0.00      6op0 N  
ATOM   2005  HG3 ARG A 138       3.980 -12.593  -0.792  0.00  0.00      6op0 H  
ATOM   2006  HA  ARG A 138       2.472 -15.725   0.296  0.00  0.00      6op0 H  
ATOM   2007  HE  ARG A 138       4.939 -15.751  -0.949  0.00  0.00      6op0 H  
ATOM   2008  HG2 ARG A 138       2.384 -12.924  -0.883  0.00  0.00      6op0 H  
ATOM   2009 2HH2 ARG A 138       7.985 -14.868  -2.365  0.00  0.00      6op0 H  
ATOM   2010 1HH2 ARG A 138       7.179 -15.928  -1.264  0.00  0.00      6op0 H  
ATOM   2011  H   ARG A 138       0.511 -13.845   1.503  0.00  0.00      6op0 H  
ATOM   2012  HD3 ARG A 138       3.547 -13.910  -2.666  0.00  0.00      6op0 H  
ATOM   2013  HD2 ARG A 138       2.864 -15.055  -1.722  0.00  0.00      6op0 H  
ATOM   2014 2HH1 ARG A 138       6.829 -13.229  -3.447  0.00  0.00      6op0 H  
ATOM   2015 1HH1 ARG A 138       5.127 -13.030  -3.175  0.00  0.00      6op0 H  
ATOM   2016  HB3 ARG A 138       4.249 -14.238   0.869  0.00  0.00      6op0 H  
ATOM   2017  HB2 ARG A 138       3.149 -13.129   1.342  0.00  0.00      6op0 H  
ATOM   2018  N   PRO A 139       2.102 -16.776   2.622  0.00  0.00      6op0 N  
ATOM   2019  CA  PRO A 139       2.349 -17.445   3.903  0.00  0.00      6op0 C  
ATOM   2020  C   PRO A 139       3.813 -17.859   4.141  0.00  0.00      6op0 C  
ATOM   2021  O   PRO A 139       4.228 -18.120   5.289  0.00  0.00      6op0 O  
ATOM   2022  CB  PRO A 139       1.432 -18.677   3.838  0.00  0.00      6op0 C  
ATOM   2023  CG  PRO A 139       1.123 -18.869   2.405  0.00  0.00      6op0 C  
ATOM   2024  CD  PRO A 139       1.077 -17.484   1.835  0.00  0.00      6op0 C  
ATOM   2025  HG2 PRO A 139       1.835 -19.417   1.955  0.00  0.00      6op0 H  
ATOM   2026  HA  PRO A 139       2.020 -16.865   4.678  0.00  0.00      6op0 H  
ATOM   2027  HD3 PRO A 139       0.181 -17.060   1.966  0.00  0.00      6op0 H  
ATOM   2028  HD2 PRO A 139       1.314 -17.476   0.865  0.00  0.00      6op0 H  
ATOM   2029  HG3 PRO A 139       0.239 -19.333   2.288  0.00  0.00      6op0 H  
ATOM   2030  HB3 PRO A 139       0.595 -18.517   4.377  0.00  0.00      6op0 H  
ATOM   2031  HB2 PRO A 139       1.903 -19.482   4.224  0.00  0.00      6op0 H  
ATOM   2032  N   ASP A 140       4.596 -17.911   3.080  0.00  0.00      6op0 N  
ATOM   2033  CA  ASP A 140       6.026 -18.091   3.246  0.00  0.00      6op0 C  
ATOM   2034  C   ASP A 140       6.733 -16.921   3.962  0.00  0.00      6op0 C  
ATOM   2035  O   ASP A 140       7.862 -17.093   4.407  0.00  0.00      6op0 O  
ATOM   2036  CB  ASP A 140       6.713 -18.468   1.898  0.00  0.00      6op0 C  
ATOM   2037  CG  ASP A 140       6.337 -17.554   0.720  0.00  0.00      6op0 C  
ATOM   2038  OD1 ASP A 140       5.362 -16.773   0.775  0.00  0.00      6op0 O  
ATOM   2039  OD2 ASP A 140       7.039 -17.636  -0.310  0.00  0.00      6op0 O  
ATOM   2040  H   ASP A 140       4.126 -17.817   2.170  0.00  0.00      6op0 H  
ATOM   2041  HA  ASP A 140       6.166 -18.911   3.833  0.00  0.00      6op0 H  
ATOM   2042  HB3 ASP A 140       6.445 -19.399   1.676  0.00  0.00      6op0 H  
ATOM   2043  HB2 ASP A 140       7.696 -18.416   2.039  0.00  0.00      6op0 H  
ATOM   2044  N   TYR A 141       6.076 -15.753   4.111  0.00  0.00      6op0 N  
ATOM   2045  CA  TYR A 141       6.672 -14.581   4.853  0.00  0.00      6op0 C  
ATOM   2046  C   TYR A 141       6.048 -14.306   6.230  0.00  0.00      6op0 C  
ATOM   2047  O   TYR A 141       6.505 -13.394   6.967  0.00  0.00      6op0 O  
ATOM   2048  CB  TYR A 141       6.579 -13.278   4.042  0.00  0.00      6op0 C  
ATOM   2049  CG  TYR A 141       7.580 -13.117   2.934  0.00  0.00      6op0 C  
ATOM   2050  CD1 TYR A 141       7.177 -13.125   1.606  0.00  0.00      6op0 C  
ATOM   2051  CD2 TYR A 141       8.921 -12.915   3.198  0.00  0.00      6op0 C  
ATOM   2052  CE1 TYR A 141       8.090 -12.977   0.571  0.00  0.00      6op0 C  
ATOM   2053  CE2 TYR A 141       9.845 -12.740   2.161  0.00  0.00      6op0 C  
ATOM   2054  CZ  TYR A 141       9.416 -12.787   0.853  0.00  0.00      6op0 C  
ATOM   2055  OH  TYR A 141      10.306 -12.626  -0.191  0.00  0.00      6op0 O  
ATOM   2056  HH  TYR A 141      11.241 -12.518   0.202  0.00  0.00      6op0 H  
ATOM   2057  HA  TYR A 141       7.659 -14.784   4.983  0.00  0.00      6op0 H  
ATOM   2058  HE1 TYR A 141       7.770 -13.009  -0.382  0.00  0.00      6op0 H  
ATOM   2059  HE2 TYR A 141      10.807 -12.583   2.377  0.00  0.00      6op0 H  
ATOM   2060  H   TYR A 141       5.139 -15.718   3.683  0.00  0.00      6op0 H  
ATOM   2061  HD2 TYR A 141       9.246 -12.891   4.142  0.00  0.00      6op0 H  
ATOM   2062  HD1 TYR A 141       6.204 -13.241   1.385  0.00  0.00      6op0 H  
ATOM   2063  HB3 TYR A 141       6.690 -12.510   4.683  0.00  0.00      6op0 H  
ATOM   2064  HB2 TYR A 141       5.655 -13.230   3.646  0.00  0.00      6op0 H  
ATOM   2065  N   LEU A 142       5.008 -15.055   6.595  0.00  0.00      6op0 N  
ATOM   2066  CA  LEU A 142       4.450 -14.941   7.947  0.00  0.00      6op0 C  
ATOM   2067  C   LEU A 142       5.500 -15.129   9.007  0.00  0.00      6op0 C  
ATOM   2068  O   LEU A 142       6.415 -15.943   8.846  0.00  0.00      6op0 O  
ATOM   2069  CB  LEU A 142       3.373 -15.979   8.175  0.00  0.00      6op0 C  
ATOM   2070  CG  LEU A 142       2.034 -15.566   7.640  0.00  0.00      6op0 C  
ATOM   2071  CD1 LEU A 142       1.030 -16.641   8.010  0.00  0.00      6op0 C  
ATOM   2072  CD2 LEU A 142       1.681 -14.212   8.205  0.00  0.00      6op0 C  
ATOM   2073 2HD2 LEU A 142       2.373 -13.539   7.935  0.00  0.00      6op0 H  
ATOM   2074 3HD2 LEU A 142       0.787 -13.920   7.858  0.00  0.00      6op0 H  
ATOM   2075 1HD2 LEU A 142       1.643 -14.259   9.206  0.00  0.00      6op0 H  
ATOM   2076  H   LEU A 142       4.646 -15.693   5.876  0.00  0.00      6op0 H  
ATOM   2077 3HD1 LEU A 142       0.989 -16.735   9.006  0.00  0.00      6op0 H  
ATOM   2078 2HD1 LEU A 142       0.124 -16.390   7.664  0.00  0.00      6op0 H  
ATOM   2079 1HD1 LEU A 142       1.307 -17.515   7.607  0.00  0.00      6op0 H  
ATOM   2080  HA  LEU A 142       4.048 -14.017   8.042  0.00  0.00      6op0 H  
ATOM   2081  HG  LEU A 142       2.076 -15.484   6.652  0.00  0.00      6op0 H  
ATOM   2082  HB3 LEU A 142       3.285 -16.120   9.148  0.00  0.00      6op0 H  
ATOM   2083  HB2 LEU A 142       3.645 -16.809   7.712  0.00  0.00      6op0 H  
ATOM   2084  N   ASP A 143       5.377 -14.370  10.086  0.00  0.00      6op0 N  
ATOM   2085  CA  ASP A 143       6.240 -14.534  11.218  0.00  0.00      6op0 C  
ATOM   2086  C   ASP A 143       5.454 -15.135  12.404  0.00  0.00      6op0 C  
ATOM   2087  O   ASP A 143       4.572 -14.480  12.952  0.00  0.00      6op0 O  
ATOM   2088  CB  ASP A 143       6.867 -13.194  11.600  0.00  0.00      6op0 C  
ATOM   2089  CG  ASP A 143       7.872 -13.324  12.751  0.00  0.00      6op0 C  
ATOM   2090  OD1 ASP A 143       8.079 -14.440  13.228  0.00  0.00      6op0 O  
ATOM   2091  OD2 ASP A 143       8.465 -12.327  13.195  0.00  0.00      6op0 O  
ATOM   2092  H   ASP A 143       4.613 -13.663  10.031  0.00  0.00      6op0 H  
ATOM   2093  HA  ASP A 143       6.946 -15.208  10.981  0.00  0.00      6op0 H  
ATOM   2094  HB3 ASP A 143       6.144 -12.581  11.885  0.00  0.00      6op0 H  
ATOM   2095  HB2 ASP A 143       7.344 -12.836  10.809  0.00  0.00      6op0 H  
ATOM   2096  N   PHE A 144       5.810 -16.372  12.791  0.00  0.00      6op0 N  
ATOM   2097  CA  PHE A 144       5.280 -17.032  14.017  0.00  0.00      6op0 C  
ATOM   2098  C   PHE A 144       6.275 -17.112  15.209  0.00  0.00      6op0 C  
ATOM   2099  O   PHE A 144       6.090 -17.960  16.108  0.00  0.00      6op0 O  
ATOM   2100  CB  PHE A 144       4.823 -18.469  13.693  0.00  0.00      6op0 C  
ATOM   2101  CG  PHE A 144       3.812 -18.566  12.571  0.00  0.00      6op0 C  
ATOM   2102  CD1 PHE A 144       2.792 -17.624  12.437  0.00  0.00      6op0 C  
ATOM   2103  CD2 PHE A 144       3.868 -19.639  11.663  0.00  0.00      6op0 C  
ATOM   2104  CE1 PHE A 144       1.893 -17.740  11.407  0.00  0.00      6op0 C  
ATOM   2105  CE2 PHE A 144       2.940 -19.759  10.632  0.00  0.00      6op0 C  
ATOM   2106  CZ  PHE A 144       1.961 -18.810  10.503  0.00  0.00      6op0 C  
ATOM   2107  HZ  PHE A 144       1.283 -18.864   9.767  0.00  0.00      6op0 H  
ATOM   2108  HA  PHE A 144       4.499 -16.464  14.334  0.00  0.00      6op0 H  
ATOM   2109  HE1 PHE A 144       1.163 -17.044  11.293  0.00  0.00      6op0 H  
ATOM   2110  HE2 PHE A 144       3.001 -20.542   9.997  0.00  0.00      6op0 H  
ATOM   2111  H   PHE A 144       6.495 -16.840  12.158  0.00  0.00      6op0 H  
ATOM   2112  HD2 PHE A 144       4.589 -20.324  11.764  0.00  0.00      6op0 H  
ATOM   2113  HD1 PHE A 144       2.723 -16.878  13.083  0.00  0.00      6op0 H  
ATOM   2114  HB3 PHE A 144       4.409 -18.843  14.509  0.00  0.00      6op0 H  
ATOM   2115  HB2 PHE A 144       5.623 -18.985  13.427  0.00  0.00      6op0 H  
ATOM   2116  N   ALA A 145       7.305 -16.239  15.207  0.00  0.00      6op0 N  
ATOM   2117  CA  ALA A 145       8.364 -16.142  16.285  0.00  0.00      6op0 C  
ATOM   2118  C   ALA A 145       7.837 -16.321  17.727  0.00  0.00      6op0 C  
ATOM   2119  O   ALA A 145       8.153 -17.310  18.391  0.00  0.00      6op0 O  
ATOM   2120  CB  ALA A 145       9.134 -14.814  16.174  0.00  0.00      6op0 C  
ATOM   2121  H   ALA A 145       7.323 -15.604  14.371  0.00  0.00      6op0 H  
ATOM   2122  HA  ALA A 145       9.053 -16.863  16.099  0.00  0.00      6op0 H  
ATOM   2123  HB1 ALA A 145       9.920 -14.841  16.787  0.00  0.00      6op0 H  
ATOM   2124  HB3 ALA A 145       9.442 -14.694  15.234  0.00  0.00      6op0 H  
ATOM   2125  HB2 ALA A 145       8.529 -14.064  16.431  0.00  0.00      6op0 H  
ATOM   2126  N   GLU A 146       7.064 -15.342  18.198  0.00  0.00      6op0 N  
ATOM   2127  CA  GLU A 146       6.314 -15.464  19.452  0.00  0.00      6op0 C  
ATOM   2128  C   GLU A 146       4.818 -15.425  19.132  0.00  0.00      6op0 C  
ATOM   2129  O   GLU A 146       4.417 -15.127  18.005  0.00  0.00      6op0 O  
ATOM   2130  CB  GLU A 146       6.697 -14.335  20.433  0.00  0.00      6op0 C  
ATOM   2131  CG  GLU A 146       8.147 -14.240  20.871  0.00  0.00      6op0 C  
ATOM   2132  CD  GLU A 146       8.480 -13.132  21.822  0.00  0.00      6op0 C  
ATOM   2133  OE1 GLU A 146       7.665 -12.328  22.249  0.00  0.00      6op0 O  
ATOM   2134  OE2 GLU A 146       9.693 -13.114  22.122  0.00  0.00      6op0 O  
ATOM   2135  HG2 GLU A 146       8.389 -15.103  21.312  0.00  0.00      6op0 H  
ATOM   2136  HA  GLU A 146       6.538 -16.327  19.897  0.00  0.00      6op0 H  
ATOM   2137  HG3 GLU A 146       8.706 -14.116  20.052  0.00  0.00      6op0 H  
ATOM   2138  H   GLU A 146       7.038 -14.487  17.602  0.00  0.00      6op0 H  
ATOM   2139  HB3 GLU A 146       6.141 -14.459  21.253  0.00  0.00      6op0 H  
ATOM   2140  HB2 GLU A 146       6.457 -13.471  19.992  0.00  0.00      6op0 H  
ATOM   2141  N   SER A 147       3.997 -15.753  20.119  0.00  0.00      6op0 N  
ATOM   2142  CA  SER A 147       2.566 -15.582  19.990  0.00  0.00      6op0 C  
ATOM   2143  C   SER A 147       2.125 -14.105  19.999  0.00  0.00      6op0 C  
ATOM   2144  O   SER A 147       2.898 -13.185  20.342  0.00  0.00      6op0 O  
ATOM   2145  CB  SER A 147       1.850 -16.340  21.106  0.00  0.00      6op0 C  
ATOM   2146  OG  SER A 147       2.771 -16.753  22.059  0.00  0.00      6op0 O  
ATOM   2147  H   SER A 147       4.460 -16.132  20.966  0.00  0.00      6op0 H  
ATOM   2148  HA  SER A 147       2.274 -15.976  19.101  0.00  0.00      6op0 H  
ATOM   2149  HG  SER A 147       3.697 -16.481  21.837  0.00  0.00      6op0 H  
ATOM   2150  HB3 SER A 147       1.398 -17.131  20.708  0.00  0.00      6op0 H  
ATOM   2151  HB2 SER A 147       1.183 -15.732  21.522  0.00  0.00      6op0 H  
ATOM   2152  N   GLY A 148       0.876 -13.902  19.601  0.00  0.00      6op0 N  
ATOM   2153  CA  GLY A 148       0.237 -12.600  19.667  0.00  0.00      6op0 C  
ATOM   2154  C   GLY A 148       0.346 -11.777  18.405  0.00  0.00      6op0 C  
ATOM   2155  O   GLY A 148      -0.169 -10.682  18.343  0.00  0.00      6op0 O  
ATOM   2156  H   GLY A 148       0.395 -14.757  19.238  0.00  0.00      6op0 H  
ATOM   2157  HA2 GLY A 148      -0.753 -12.726  19.901  0.00  0.00      6op0 H  
ATOM   2158  HA3 GLY A 148       0.638 -12.071  20.448  0.00  0.00      6op0 H  
ATOM   2159  N   GLN A 149       0.996 -12.321  17.390  0.00  0.00      6op0 N  
ATOM   2160  CA  GLN A 149       1.357 -11.550  16.207  0.00  0.00      6op0 C  
ATOM   2161  C   GLN A 149       0.355 -11.646  15.108  0.00  0.00      6op0 C  
ATOM   2162  O   GLN A 149       0.261 -10.756  14.293  0.00  0.00      6op0 O  
ATOM   2163  CB  GLN A 149       2.704 -12.007  15.677  0.00  0.00      6op0 C  
ATOM   2164  CG  GLN A 149       3.807 -11.831  16.717  0.00  0.00      6op0 C  
ATOM   2165  CD  GLN A 149       5.199 -12.146  16.193  0.00  0.00      6op0 C  
ATOM   2166  OE1 GLN A 149       5.363 -12.921  15.237  0.00  0.00      6op0 O  
ATOM   2167  NE2 GLN A 149       6.201 -11.543  16.805  0.00  0.00      6op0 N  
ATOM   2168  HG2 GLN A 149       3.795 -10.880  17.036  0.00  0.00      6op0 H  
ATOM   2169  HA  GLN A 149       1.430 -10.573  16.493  0.00  0.00      6op0 H  
ATOM   2170  HG3 GLN A 149       3.614 -12.437  17.493  0.00  0.00      6op0 H  
ATOM   2171  H   GLN A 149       1.224 -13.330  17.505  0.00  0.00      6op0 H  
ATOM   2172 2HE2 GLN A 149       5.997 -10.901  17.569  0.00  0.00      6op0 H  
ATOM   2173 1HE2 GLN A 149       7.170 -11.713  16.520  0.00  0.00      6op0 H  
ATOM   2174  HB3 GLN A 149       2.945 -11.464  14.881  0.00  0.00      6op0 H  
ATOM   2175  HB2 GLN A 149       2.655 -12.970  15.443  0.00  0.00      6op0 H  
ATOM   2176  N   VAL A 150      -0.377 -12.741  15.069  0.00  0.00      6op0 N  
ATOM   2177  CA  VAL A 150      -1.232 -13.036  13.955  0.00  0.00      6op0 C  
ATOM   2178  C   VAL A 150      -2.538 -13.559  14.525  0.00  0.00      6op0 C  
ATOM   2179  O   VAL A 150      -2.552 -14.600  15.192  0.00  0.00      6op0 O  
ATOM   2180  CB  VAL A 150      -0.607 -14.070  13.010  0.00  0.00      6op0 C  
ATOM   2181  CG1 VAL A 150      -1.368 -14.107  11.708  0.00  0.00      6op0 C  
ATOM   2182  CG2 VAL A 150       0.860 -13.757  12.750  0.00  0.00      6op0 C  
ATOM   2183  HA  VAL A 150      -1.428 -12.192  13.466  0.00  0.00      6op0 H  
ATOM   2184 1HG1 VAL A 150      -2.345 -14.243  11.888  0.00  0.00      6op0 H  
ATOM   2185 1HG2 VAL A 150       1.064 -12.835  13.078  0.00  0.00      6op0 H  
ATOM   2186  HB  VAL A 150      -0.704 -14.965  13.435  0.00  0.00      6op0 H  
ATOM   2187 2HG1 VAL A 150      -1.243 -13.243  11.215  0.00  0.00      6op0 H  
ATOM   2188 3HG1 VAL A 150      -1.032 -14.860  11.138  0.00  0.00      6op0 H  
ATOM   2189  H   VAL A 150      -0.279 -13.359  15.905  0.00  0.00      6op0 H  
ATOM   2190 3HG2 VAL A 150       1.430 -14.420  13.235  0.00  0.00      6op0 H  
ATOM   2191 2HG2 VAL A 150       1.040 -13.813  11.768  0.00  0.00      6op0 H  
ATOM   2192  N   TYR A 151      -3.629 -12.822  14.277  0.00  0.00      6op0 N  
ATOM   2193  CA  TYR A 151      -4.912 -13.121  14.909  0.00  0.00      6op0 C  
ATOM   2194  C   TYR A 151      -6.068 -12.504  14.144  0.00  0.00      6op0 C  
ATOM   2195  O   TYR A 151      -5.876 -11.664  13.261  0.00  0.00      6op0 O  
ATOM   2196  CB  TYR A 151      -4.912 -12.624  16.357  0.00  0.00      6op0 C  
ATOM   2197  CG  TYR A 151      -4.514 -11.146  16.504  0.00  0.00      6op0 C  
ATOM   2198  CD1 TYR A 151      -5.473 -10.142  16.435  0.00  0.00      6op0 C  
ATOM   2199  CD2 TYR A 151      -3.176 -10.772  16.744  0.00  0.00      6op0 C  
ATOM   2200  CE1 TYR A 151      -5.133  -8.808  16.619  0.00  0.00      6op0 C  
ATOM   2201  CE2 TYR A 151      -2.819  -9.440  16.914  0.00  0.00      6op0 C  
ATOM   2202  CZ  TYR A 151      -3.792  -8.457  16.836  0.00  0.00      6op0 C  
ATOM   2203  OH  TYR A 151      -3.448  -7.121  16.977  0.00  0.00      6op0 O  
ATOM   2204  HH  TYR A 151      -2.450  -7.073  17.103  0.00  0.00      6op0 H  
ATOM   2205  HA  TYR A 151      -5.034 -14.124  14.913  0.00  0.00      6op0 H  
ATOM   2206  HE1 TYR A 151      -5.834  -8.097  16.600  0.00  0.00      6op0 H  
ATOM   2207  HE2 TYR A 151      -1.868  -9.193  17.091  0.00  0.00      6op0 H  
ATOM   2208  H   TYR A 151      -3.483 -12.041  13.613  0.00  0.00      6op0 H  
ATOM   2209  HD2 TYR A 151      -2.479 -11.482  16.792  0.00  0.00      6op0 H  
ATOM   2210  HD1 TYR A 151      -6.428 -10.382  16.248  0.00  0.00      6op0 H  
ATOM   2211  HB3 TYR A 151      -4.260 -13.163  16.879  0.00  0.00      6op0 H  
ATOM   2212  HB2 TYR A 151      -5.827 -12.728  16.729  0.00  0.00      6op0 H  
ATOM   2213  N   PHE A 152      -7.271 -12.925  14.511  0.00  0.00      6op0 N  
ATOM   2214  CA  PHE A 152      -8.483 -12.656  13.724  0.00  0.00      6op0 C  
ATOM   2215  C   PHE A 152      -9.627 -12.767  14.691  0.00  0.00      6op0 C  
ATOM   2216  O   PHE A 152      -9.688 -13.731  15.435  0.00  0.00      6op0 O  
ATOM   2217  CB  PHE A 152      -8.597 -13.719  12.622  0.00  0.00      6op0 C  
ATOM   2218  CG  PHE A 152      -9.858 -13.651  11.773  0.00  0.00      6op0 C  
ATOM   2219  CD1 PHE A 152     -10.318 -14.792  11.140  0.00  0.00      6op0 C  
ATOM   2220  CD2 PHE A 152     -10.508 -12.480  11.526  0.00  0.00      6op0 C  
ATOM   2221  CE1 PHE A 152     -11.434 -14.760  10.320  0.00  0.00      6op0 C  
ATOM   2222  CE2 PHE A 152     -11.621 -12.442  10.719  0.00  0.00      6op0 C  
ATOM   2223  CZ  PHE A 152     -12.078 -13.580  10.103  0.00  0.00      6op0 C  
ATOM   2224  HZ  PHE A 152     -12.878 -13.542   9.500  0.00  0.00      6op0 H  
ATOM   2225  HA  PHE A 152      -8.427 -11.712  13.434  0.00  0.00      6op0 H  
ATOM   2226  HE1 PHE A 152     -11.754 -15.617   9.892  0.00  0.00      6op0 H  
ATOM   2227  HE2 PHE A 152     -12.107 -11.553  10.580  0.00  0.00      6op0 H  
ATOM   2228  H   PHE A 152      -7.289 -13.464  15.406  0.00  0.00      6op0 H  
ATOM   2229  HD2 PHE A 152     -10.173 -11.623  11.940  0.00  0.00      6op0 H  
ATOM   2230  HD1 PHE A 152      -9.839 -15.661  11.275  0.00  0.00      6op0 H  
ATOM   2231  HB3 PHE A 152      -8.577 -14.612  13.057  0.00  0.00      6op0 H  
ATOM   2232  HB2 PHE A 152      -7.820 -13.611  12.012  0.00  0.00      6op0 H  
ATOM   2233  N   GLY A 153     -10.505 -11.766  14.722  0.00  0.00      6op0 N  
ATOM   2234  CA  GLY A 153     -11.639 -11.824  15.585  0.00  0.00      6op0 C  
ATOM   2235  C   GLY A 153     -12.802 -10.930  15.272  0.00  0.00      6op0 C  
ATOM   2236  O   GLY A 153     -12.684 -10.028  14.476  0.00  0.00      6op0 O  
ATOM   2237  H   GLY A 153     -10.286 -10.980  14.083  0.00  0.00      6op0 H  
ATOM   2238  HA2 GLY A 153     -11.980 -12.808  15.631  0.00  0.00      6op0 H  
ATOM   2239  HA3 GLY A 153     -11.330 -11.637  16.563  0.00  0.00      6op0 H  
ATOM   2240  N   ILE A 154     -13.933 -11.216  15.934  0.00  0.00      6op0 N  
ATOM   2241  CA  ILE A 154     -15.152 -10.455  15.805  0.00  0.00      6op0 C  
ATOM   2242  C   ILE A 154     -15.776 -10.279  17.195  0.00  0.00      6op0 C  
ATOM   2243  O   ILE A 154     -15.582 -11.092  18.090  0.00  0.00      6op0 O  
ATOM   2244  CB  ILE A 154     -16.194 -11.116  14.847  0.00  0.00      6op0 C  
ATOM   2245  CG1 ILE A 154     -16.867 -12.339  15.520  0.00  0.00      6op0 C  
ATOM   2246  CG2 ILE A 154     -15.562 -11.490  13.490  0.00  0.00      6op0 C  
ATOM   2247  CD1 ILE A 154     -17.780 -13.173  14.625  0.00  0.00      6op0 C  
ATOM   2248  HA  ILE A 154     -14.894  -9.541  15.499  0.00  0.00      6op0 H  
ATOM   2249 2HG2 ILE A 154     -16.281 -11.833  12.894  0.00  0.00      6op0 H  
ATOM   2250 1HG2 ILE A 154     -15.146 -10.674  13.103  0.00  0.00      6op0 H  
ATOM   2251  HB  ILE A 154     -16.900 -10.445  14.659  0.00  0.00      6op0 H  
ATOM   2252 2HG1 ILE A 154     -16.141 -12.931  15.883  0.00  0.00      6op0 H  
ATOM   2253 3HG1 ILE A 154     -17.405 -12.002  16.299  0.00  0.00      6op0 H  
ATOM   2254 3HD1 ILE A 154     -17.248 -13.528  13.860  0.00  0.00      6op0 H  
ATOM   2255  H   ILE A 154     -13.843 -12.058  16.563  0.00  0.00      6op0 H  
ATOM   2256 2HD1 ILE A 154     -18.156 -13.927  15.157  0.00  0.00      6op0 H  
ATOM   2257 3HG2 ILE A 154     -14.874 -12.192  13.647  0.00  0.00      6op0 H  
ATOM   2258 1HD1 ILE A 154     -18.518 -12.595  14.286  0.00  0.00      6op0 H  
ATOM   2259  N   ILE A 155     -16.498  -9.167  17.349  0.00  0.00      6op0 N  
ATOM   2260  CA  ILE A 155     -17.208  -8.784  18.564  0.00  0.00      6op0 C  
ATOM   2261  C   ILE A 155     -18.543  -8.238  18.112  0.00  0.00      6op0 C  
ATOM   2262  O   ILE A 155     -18.570  -7.234  17.383  0.00  0.00      6op0 O  
ATOM   2263  CB  ILE A 155     -16.485  -7.638  19.305  0.00  0.00      6op0 C  
ATOM   2264  CG1 ILE A 155     -14.990  -7.992  19.465  0.00  0.00      6op0 C  
ATOM   2265  CG2 ILE A 155     -17.198  -7.328  20.635  0.00  0.00      6op0 C  
ATOM   2266  CD1 ILE A 155     -14.222  -7.126  20.415  0.00  0.00      6op0 C  
ATOM   2267  HA  ILE A 155     -17.391  -9.623  19.055  0.00  0.00      6op0 H  
ATOM   2268 2HG2 ILE A 155     -16.745  -6.551  21.061  0.00  0.00      6op0 H  
ATOM   2269 1HG2 ILE A 155     -18.149  -7.112  20.439  0.00  0.00      6op0 H  
ATOM   2270  HB  ILE A 155     -16.545  -6.825  18.747  0.00  0.00      6op0 H  
ATOM   2271 2HG1 ILE A 155     -14.934  -8.951  19.766  0.00  0.00      6op0 H  
ATOM   2272 3HG1 ILE A 155     -14.568  -7.937  18.552  0.00  0.00      6op0 H  
ATOM   2273 3HD1 ILE A 155     -14.624  -7.188  21.330  0.00  0.00      6op0 H  
ATOM   2274  H   ILE A 155     -16.512  -8.560  16.476  0.00  0.00      6op0 H  
ATOM   2275 2HD1 ILE A 155     -13.268  -7.428  20.454  0.00  0.00      6op0 H  
ATOM   2276 3HG2 ILE A 155     -17.136  -8.131  21.220  0.00  0.00      6op0 H  
ATOM   2277 1HD1 ILE A 155     -14.253  -6.174  20.106  0.00  0.00      6op0 H  
ATOM   2278  N   ALA A 156     -19.643  -8.888  18.502  0.00  0.00      6op0 N  
ATOM   2279  CA  ALA A 156     -20.994  -8.312  18.251  0.00  0.00      6op0 C  
ATOM   2280  C   ALA A 156     -21.100  -7.001  19.008  0.00  0.00      6op0 C  
ATOM   2281  O   ALA A 156     -20.657  -6.922  20.162  0.00  0.00      6op0 O  
ATOM   2282  CB  ALA A 156     -22.088  -9.272  18.698  0.00  0.00      6op0 C  
ATOM   2283  H   ALA A 156     -19.491  -9.785  18.972  0.00  0.00      6op0 H  
ATOM   2284  HA  ALA A 156     -21.079  -8.138  17.276  0.00  0.00      6op0 H  
ATOM   2285  HB1 ALA A 156     -22.983  -8.860  18.529  0.00  0.00      6op0 H  
ATOM   2286  HB3 ALA A 156     -22.013 -10.126  18.185  0.00  0.00      6op0 H  
ATOM   2287  HB2 ALA A 156     -21.988  -9.461  19.675  0.00  0.00      6op0 H  
ATOM   2288  N   LEU A 157     -21.658  -5.968  18.382  0.00  0.00      6op0 N  
ATOM   2289  CA  LEU A 157     -21.803  -4.660  19.078  0.00  0.00      6op0 C  
ATOM   2290  C   LEU A 157     -22.989  -4.628  20.034  0.00  0.00      6op0 C  
ATOM   2291  O   LEU A 157     -24.007  -5.257  19.758  0.00  0.00      6op0 O  
ATOM   2292  CB  LEU A 157     -21.929  -3.510  18.083  0.00  0.00      6op0 C  
ATOM   2293  CG  LEU A 157     -20.567  -2.879  17.775  0.00  0.00      6op0 C  
ATOM   2294  CD1 LEU A 157     -19.698  -3.842  16.969  0.00  0.00      6op0 C  
ATOM   2295  CD2 LEU A 157     -20.782  -1.549  17.063  0.00  0.00      6op0 C  
ATOM   2296  OXT LEU A 157     -22.963  -3.983  21.094  0.00  0.00      6op0 O  
ATOM   2297 2HD2 LEU A 157     -21.310  -0.937  17.651  0.00  0.00      6op0 H  
ATOM   2298 3HD2 LEU A 157     -19.896  -1.132  16.859  0.00  0.00      6op0 H  
ATOM   2299 1HD2 LEU A 157     -21.281  -1.703  16.210  0.00  0.00      6op0 H  
ATOM   2300  H   LEU A 157     -21.969  -6.133  17.422  0.00  0.00      6op0 H  
ATOM   2301 3HD1 LEU A 157     -20.156  -4.061  16.108  0.00  0.00      6op0 H  
ATOM   2302 2HD1 LEU A 157     -18.816  -3.413  16.779  0.00  0.00      6op0 H  
ATOM   2303 1HD1 LEU A 157     -19.556  -4.680  17.495  0.00  0.00      6op0 H  
ATOM   2304  HA  LEU A 157     -20.956  -4.497  19.605  0.00  0.00      6op0 H  
ATOM   2305  HG  LEU A 157     -20.108  -2.661  18.635  0.00  0.00      6op0 H  
ATOM   2306  HB3 LEU A 157     -22.492  -2.819  18.481  0.00  0.00      6op0 H  
ATOM   2307  HB2 LEU A 157     -22.285  -3.866  17.245  0.00  0.00      6op0 H  
TER    2308      LEU A 157 
ATOM   2308  N   THR B   7     -27.926   3.676  37.755  0.00  0.00      6op0 N  
ATOM   2309  CA  THR B   7     -27.042   3.046  38.800  0.00  0.00      6op0 C  
ATOM   2310  C   THR B   7     -25.665   2.706  38.226  0.00  0.00      6op0 C  
ATOM   2311  O   THR B   7     -25.600   2.017  37.198  0.00  0.00      6op0 O  
ATOM   2312  CB  THR B   7     -27.651   1.735  39.336  0.00  0.00      6op0 C  
ATOM   2313  OG1 THR B   7     -28.997   1.970  39.761  0.00  0.00      6op0 O  
ATOM   2314  CG2 THR B   7     -26.823   1.173  40.515  0.00  0.00      6op0 C  
ATOM   2315 2HG2 THR B   7     -26.336   0.354  40.213  0.00  0.00      6op0 H  
ATOM   2316  H2  THR B   7     -27.351   4.007  37.013  0.00  0.00      6op0 H  
ATOM   2317  H3  THR B   7     -28.561   2.986  37.422  0.00  0.00      6op0 H  
ATOM   2318  HB  THR B   7     -27.669   1.049  38.581  0.00  0.00      6op0 H  
ATOM   2319  HG1 THR B   7     -29.213   2.951  39.601  0.00  0.00      6op0 H  
ATOM   2320  H   THR B   7     -28.421   4.431  38.174  0.00  0.00      6op0 H  
ATOM   2321 1HG2 THR B   7     -26.168   1.865  40.815  0.00  0.00      6op0 H  
ATOM   2322 3HG2 THR B   7     -27.439   0.942  41.267  0.00  0.00      6op0 H  
ATOM   2323  HA  THR B   7     -26.930   3.713  39.540  0.00  0.00      6op0 H  
ATOM   2324  N   PRO B   8     -24.562   3.160  38.896  0.00  0.00      6op0 N  
ATOM   2325  CA  PRO B   8     -23.162   2.925  38.422  0.00  0.00      6op0 C  
ATOM   2326  C   PRO B   8     -22.856   1.459  38.055  0.00  0.00      6op0 C  
ATOM   2327  O   PRO B   8     -23.224   0.541  38.806  0.00  0.00      6op0 O  
ATOM   2328  CB  PRO B   8     -22.295   3.352  39.624  0.00  0.00      6op0 C  
ATOM   2329  CG  PRO B   8     -23.138   4.300  40.384  0.00  0.00      6op0 C  
ATOM   2330  CD  PRO B   8     -24.579   3.903  40.171  0.00  0.00      6op0 C  
ATOM   2331  HG2 PRO B   8     -22.908   4.275  41.373  0.00  0.00      6op0 H  
ATOM   2332  HA  PRO B   8     -22.956   3.539  37.639  0.00  0.00      6op0 H  
ATOM   2333  HD3 PRO B   8     -25.173   4.708  40.100  0.00  0.00      6op0 H  
ATOM   2334  HD2 PRO B   8     -24.910   3.317  40.914  0.00  0.00      6op0 H  
ATOM   2335  HG3 PRO B   8     -22.984   5.252  40.067  0.00  0.00      6op0 H  
ATOM   2336  HB3 PRO B   8     -21.449   3.787  39.302  0.00  0.00      6op0 H  
ATOM   2337  HB2 PRO B   8     -22.053   2.548  40.178  0.00  0.00      6op0 H  
ATOM   2338  N   SER B   9     -22.186   1.251  36.921  0.00  0.00      6op0 N  
ATOM   2339  CA  SER B   9     -21.871  -0.097  36.469  0.00  0.00      6op0 C  
ATOM   2340  C   SER B   9     -20.859  -0.701  37.409  0.00  0.00      6op0 C  
ATOM   2341  O   SER B   9     -19.945  -0.011  37.853  0.00  0.00      6op0 O  
ATOM   2342  CB  SER B   9     -21.307  -0.071  35.050  0.00  0.00      6op0 C  
ATOM   2343  OG  SER B   9     -21.352  -1.356  34.467  0.00  0.00      6op0 O  
ATOM   2344  H   SER B   9     -21.919   2.109  36.408  0.00  0.00      6op0 H  
ATOM   2345  HA  SER B   9     -22.708  -0.643  36.514  0.00  0.00      6op0 H  
ATOM   2346  HG  SER B   9     -21.743  -2.014  35.101  0.00  0.00      6op0 H  
ATOM   2347  HB3 SER B   9     -20.361   0.237  35.087  0.00  0.00      6op0 H  
ATOM   2348  HB2 SER B   9     -21.851   0.556  34.500  0.00  0.00      6op0 H  
ATOM   2349  N   ASP B  10     -21.023  -1.979  37.728  0.00  0.00      6op0 N  
ATOM   2350  CA  ASP B  10     -20.058  -2.691  38.589  0.00  0.00      6op0 C  
ATOM   2351  C   ASP B  10     -18.970  -3.464  37.799  0.00  0.00      6op0 C  
ATOM   2352  O   ASP B  10     -18.188  -4.201  38.387  0.00  0.00      6op0 O  
ATOM   2353  CB  ASP B  10     -20.787  -3.658  39.535  0.00  0.00      6op0 C  
ATOM   2354  CG  ASP B  10     -21.554  -4.774  38.786  0.00  0.00      6op0 C  
ATOM   2355  OD1 ASP B  10     -22.116  -4.505  37.679  0.00  0.00      6op0 O  
ATOM   2356  OD2 ASP B  10     -21.607  -5.915  39.333  0.00  0.00      6op0 O  
ATOM   2357  H   ASP B  10     -21.866  -2.430  37.333  0.00  0.00      6op0 H  
ATOM   2358  HA  ASP B  10     -19.573  -1.989  39.136  0.00  0.00      6op0 H  
ATOM   2359  HB3 ASP B  10     -21.441  -3.140  40.068  0.00  0.00      6op0 H  
ATOM   2360  HB2 ASP B  10     -20.113  -4.088  40.121  0.00  0.00      6op0 H  
ATOM   2361  N   LYS B  11     -18.938  -3.313  36.476  0.00  0.00      6op0 N  
ATOM   2362  CA  LYS B  11     -17.909  -3.980  35.647  0.00  0.00      6op0 C  
ATOM   2363  C   LYS B  11     -16.467  -3.558  36.021  0.00  0.00      6op0 C  
ATOM   2364  O   LYS B  11     -16.178  -2.376  36.104  0.00  0.00      6op0 O  
ATOM   2365  CB  LYS B  11     -18.159  -3.663  34.167  0.00  0.00      6op0 C  
ATOM   2366  CG  LYS B  11     -19.394  -4.333  33.592  0.00  0.00      6op0 C  
ATOM   2367  CD  LYS B  11     -19.782  -3.740  32.240  0.00  0.00      6op0 C  
ATOM   2368  CE  LYS B  11     -20.791  -4.637  31.528  0.00  0.00      6op0 C  
ATOM   2369  NZ  LYS B  11     -21.672  -3.858  30.610  0.00  0.00      6op0 N  
ATOM   2370  HA  LYS B  11     -17.990  -4.979  35.775  0.00  0.00      6op0 H  
ATOM   2371  HE2 LYS B  11     -20.293  -5.328  30.999  0.00  0.00      6op0 H  
ATOM   2372  HE3 LYS B  11     -21.357  -5.097  32.216  0.00  0.00      6op0 H  
ATOM   2373  HG2 LYS B  11     -19.213  -5.310  33.472  0.00  0.00      6op0 H  
ATOM   2374  HG3 LYS B  11     -20.159  -4.214  34.226  0.00  0.00      6op0 H  
ATOM   2375  HZ1 LYS B  11     -21.117  -3.457  29.882  0.00  0.00      6op0 H  
ATOM   2376  HZ3 LYS B  11     -22.357  -4.468  30.214  0.00  0.00      6op0 H  
ATOM   2377  HZ2 LYS B  11     -22.126  -3.133  31.125  0.00  0.00      6op0 H  
ATOM   2378  HD3 LYS B  11     -18.971  -3.667  31.676  0.00  0.00      6op0 H  
ATOM   2379  HD2 LYS B  11     -20.196  -2.853  32.386  0.00  0.00      6op0 H  
ATOM   2380  H   LYS B  11     -19.674  -2.705  36.081  0.00  0.00      6op0 H  
ATOM   2381  HB3 LYS B  11     -17.363  -3.967  33.647  0.00  0.00      6op0 H  
ATOM   2382  HB2 LYS B  11     -18.264  -2.675  34.076  0.00  0.00      6op0 H  
ATOM   2383  N   PRO B  12     -15.556  -4.529  36.242  0.00  0.00      6op0 N  
ATOM   2384  CA  PRO B  12     -14.122  -4.139  36.303  0.00  0.00      6op0 C  
ATOM   2385  C   PRO B  12     -13.642  -3.351  35.039  0.00  0.00      6op0 C  
ATOM   2386  O   PRO B  12     -13.890  -3.742  33.888  0.00  0.00      6op0 O  
ATOM   2387  CB  PRO B  12     -13.418  -5.481  36.447  0.00  0.00      6op0 C  
ATOM   2388  CG  PRO B  12     -14.404  -6.314  37.217  0.00  0.00      6op0 C  
ATOM   2389  CD  PRO B  12     -15.732  -5.944  36.608  0.00  0.00      6op0 C  
ATOM   2390  HG2 PRO B  12     -14.212  -7.284  37.095  0.00  0.00      6op0 H  
ATOM   2391  HA  PRO B  12     -13.936  -3.599  37.136  0.00  0.00      6op0 H  
ATOM   2392  HD3 PRO B  12     -16.478  -6.047  37.268  0.00  0.00      6op0 H  
ATOM   2393  HD2 PRO B  12     -15.928  -6.495  35.797  0.00  0.00      6op0 H  
ATOM   2394  HG3 PRO B  12     -14.376  -6.080  38.185  0.00  0.00      6op0 H  
ATOM   2395  HB3 PRO B  12     -12.564  -5.386  36.954  0.00  0.00      6op0 H  
ATOM   2396  HB2 PRO B  12     -13.235  -5.888  35.553  0.00  0.00      6op0 H  
ATOM   2397  N   VAL B  13     -13.029  -2.210  35.276  0.00  0.00      6op0 N  
ATOM   2398  CA  VAL B  13     -12.592  -1.342  34.198  0.00  0.00      6op0 C  
ATOM   2399  C   VAL B  13     -11.287  -0.646  34.614  0.00  0.00      6op0 C  
ATOM   2400  O   VAL B  13     -10.911  -0.628  35.797  0.00  0.00      6op0 O  
ATOM   2401  CB  VAL B  13     -13.684  -0.319  33.810  0.00  0.00      6op0 C  
ATOM   2402  CG1 VAL B  13     -14.914  -1.052  33.289  0.00  0.00      6op0 C  
ATOM   2403  CG2 VAL B  13     -14.027   0.575  35.011  0.00  0.00      6op0 C  
ATOM   2404  HA  VAL B  13     -12.393  -1.903  33.396  0.00  0.00      6op0 H  
ATOM   2405 1HG1 VAL B  13     -14.633  -1.745  32.625  0.00  0.00      6op0 H  
ATOM   2406 1HG2 VAL B  13     -14.234   1.493  34.681  0.00  0.00      6op0 H  
ATOM   2407  HB  VAL B  13     -13.331   0.227  33.062  0.00  0.00      6op0 H  
ATOM   2408 2HG1 VAL B  13     -15.387  -1.493  34.051  0.00  0.00      6op0 H  
ATOM   2409 3HG1 VAL B  13     -15.529  -0.399  32.849  0.00  0.00      6op0 H  
ATOM   2410  H   VAL B  13     -12.887  -1.987  36.283  0.00  0.00      6op0 H  
ATOM   2411 3HG2 VAL B  13     -14.820   0.194  35.481  0.00  0.00      6op0 H  
ATOM   2412 2HG2 VAL B  13     -13.244   0.602  35.628  0.00  0.00      6op0 H  
ATOM   2413  N   ALA B  14     -10.562  -0.180  33.616  0.00  0.00      6op0 N  
ATOM   2414  CA  ALA B  14      -9.324   0.542  33.816  0.00  0.00      6op0 C  
ATOM   2415  C   ALA B  14      -8.962   1.239  32.499  0.00  0.00      6op0 C  
ATOM   2416  O   ALA B  14      -9.174   0.680  31.384  0.00  0.00      6op0 O  
ATOM   2417  CB  ALA B  14      -8.194  -0.395  34.265  0.00  0.00      6op0 C  
ATOM   2418  H   ALA B  14     -10.960  -0.378  32.665  0.00  0.00      6op0 H  
ATOM   2419  HA  ALA B  14      -9.456   1.241  34.514  0.00  0.00      6op0 H  
ATOM   2420  HB1 ALA B  14      -7.567  -0.541  33.503  0.00  0.00      6op0 H  
ATOM   2421  HB3 ALA B  14      -7.706   0.023  35.028  0.00  0.00      6op0 H  
ATOM   2422  HB2 ALA B  14      -8.585  -1.266  34.552  0.00  0.00      6op0 H  
ATOM   2423  N   HIS B  15      -8.476   2.468  32.636  0.00  0.00      6op0 N  
ATOM   2424  CA  HIS B  15      -7.811   3.153  31.565  0.00  0.00      6op0 C  
ATOM   2425  C   HIS B  15      -6.672   3.943  32.141  0.00  0.00      6op0 C  
ATOM   2426  O   HIS B  15      -6.893   4.960  32.781  0.00  0.00      6op0 O  
ATOM   2427  CB  HIS B  15      -8.812   4.036  30.835  0.00  0.00      6op0 C  
ATOM   2428  CG  HIS B  15      -8.236   4.804  29.685  0.00  0.00      6op0 C  
ATOM   2429  ND1 HIS B  15      -8.266   4.340  28.412  0.00  0.00      6op0 N  
ATOM   2430  CD2 HIS B  15      -7.621   6.059  29.637  0.00  0.00      6op0 C  
ATOM   2431  CE1 HIS B  15      -7.684   5.241  27.592  0.00  0.00      6op0 C  
ATOM   2432  NE2 HIS B  15      -7.290   6.296  28.337  0.00  0.00      6op0 N  
ATOM   2433  HD1 HIS B  15      -8.653   3.472  28.103  0.00  0.00      6op0 H  
ATOM   2434  HD2 HIS B  15      -7.467   6.644  30.421  0.00  0.00      6op0 H  
ATOM   2435  H   HIS B  15      -8.624   2.881  33.587  0.00  0.00      6op0 H  
ATOM   2436  HE1 HIS B  15      -7.566   5.146  26.621  0.00  0.00      6op0 H  
ATOM   2437  HA  HIS B  15      -7.439   2.475  30.927  0.00  0.00      6op0 H  
ATOM   2438  HB3 HIS B  15      -9.206   4.698  31.488  0.00  0.00      6op0 H  
ATOM   2439  HB2 HIS B  15      -9.565   3.462  30.483  0.00  0.00      6op0 H  
ATOM   2440  N   VAL B  16      -5.447   3.462  31.945  0.00  0.00      6op0 N  
ATOM   2441  CA  VAL B  16      -4.268   4.111  32.513  0.00  0.00      6op0 C  
ATOM   2442  C   VAL B  16      -3.396   4.732  31.438  0.00  0.00      6op0 C  
ATOM   2443  O   VAL B  16      -3.386   4.304  30.265  0.00  0.00      6op0 O  
ATOM   2444  CB  VAL B  16      -3.416   3.165  33.380  0.00  0.00      6op0 C  
ATOM   2445  CG1 VAL B  16      -4.234   2.650  34.551  0.00  0.00      6op0 C  
ATOM   2446  CG2 VAL B  16      -2.872   1.999  32.551  0.00  0.00      6op0 C  
ATOM   2447  HA  VAL B  16      -4.584   4.849  33.126  0.00  0.00      6op0 H  
ATOM   2448 1HG1 VAL B  16      -5.188   2.934  34.445  0.00  0.00      6op0 H  
ATOM   2449 1HG2 VAL B  16      -2.358   1.386  33.149  0.00  0.00      6op0 H  
ATOM   2450  HB  VAL B  16      -2.666   3.696  33.758  0.00  0.00      6op0 H  
ATOM   2451 2HG1 VAL B  16      -4.187   1.651  34.580  0.00  0.00      6op0 H  
ATOM   2452 3HG1 VAL B  16      -3.870   3.024  35.405  0.00  0.00      6op0 H  
ATOM   2453  H   VAL B  16      -5.403   2.603  31.365  0.00  0.00      6op0 H  
ATOM   2454 3HG2 VAL B  16      -3.637   1.508  32.138  0.00  0.00      6op0 H  
ATOM   2455 2HG2 VAL B  16      -2.274   2.358  31.837  0.00  0.00      6op0 H  
ATOM   2456  N   VAL B  17      -2.656   5.754  31.861  0.00  0.00      6op0 N  
ATOM   2457  CA  VAL B  17      -1.991   6.644  30.932  0.00  0.00      6op0 C  
ATOM   2458  C   VAL B  17      -0.482   6.758  31.207  0.00  0.00      6op0 C  
ATOM   2459  O   VAL B  17      -0.040   6.728  32.332  0.00  0.00      6op0 O  
ATOM   2460  CB  VAL B  17      -2.708   8.025  30.881  0.00  0.00      6op0 C  
ATOM   2461  CG1 VAL B  17      -4.135   7.822  30.419  0.00  0.00      6op0 C  
ATOM   2462  CG2 VAL B  17      -2.688   8.729  32.231  0.00  0.00      6op0 C  
ATOM   2463  HA  VAL B  17      -2.100   6.273  29.997  0.00  0.00      6op0 H  
ATOM   2464 1HG1 VAL B  17      -4.764   7.991  31.180  0.00  0.00      6op0 H  
ATOM   2465 1HG2 VAL B  17      -2.663   9.718  32.087  0.00  0.00      6op0 H  
ATOM   2466  HB  VAL B  17      -2.247   8.568  30.196  0.00  0.00      6op0 H  
ATOM   2467 2HG1 VAL B  17      -4.342   8.457  29.673  0.00  0.00      6op0 H  
ATOM   2468 3HG1 VAL B  17      -4.255   6.882  30.095  0.00  0.00      6op0 H  
ATOM   2469  H   VAL B  17      -2.602   5.851  32.894  0.00  0.00      6op0 H  
ATOM   2470 3HG2 VAL B  17      -3.511   8.484  32.743  0.00  0.00      6op0 H  
ATOM   2471 2HG2 VAL B  17      -1.877   8.443  32.740  0.00  0.00      6op0 H  
ATOM   2472  N   ALA B  18       0.296   6.865  30.150  0.00  0.00      6op0 N  
ATOM   2473  CA  ALA B  18       1.723   6.865  30.270  0.00  0.00      6op0 C  
ATOM   2474  C   ALA B  18       2.187   8.186  30.865  0.00  0.00      6op0 C  
ATOM   2475  O   ALA B  18       1.555   9.241  30.689  0.00  0.00      6op0 O  
ATOM   2476  CB  ALA B  18       2.351   6.629  28.894  0.00  0.00      6op0 C  
ATOM   2477  H   ALA B  18      -0.212   6.947  29.242  0.00  0.00      6op0 H  
ATOM   2478  HA  ALA B  18       2.009   6.124  30.886  0.00  0.00      6op0 H  
ATOM   2479  HB1 ALA B  18       2.683   5.689  28.840  0.00  0.00      6op0 H  
ATOM   2480  HB3 ALA B  18       1.663   6.783  28.187  0.00  0.00      6op0 H  
ATOM   2481  HB2 ALA B  18       3.112   7.262  28.766  0.00  0.00      6op0 H  
ATOM   2482  N   ASN B  19       3.306   8.115  31.560  0.00  0.00      6op0 N  
ATOM   2483  CA  ASN B  19       3.942   9.270  32.230  0.00  0.00      6op0 C  
ATOM   2484  C   ASN B  19       4.995   9.941  31.336  0.00  0.00      6op0 C  
ATOM   2485  O   ASN B  19       6.020   9.334  31.040  0.00  0.00      6op0 O  
ATOM   2486  CB  ASN B  19       4.625   8.742  33.491  0.00  0.00      6op0 C  
ATOM   2487  CG  ASN B  19       5.171   9.828  34.360  0.00  0.00      6op0 C  
ATOM   2488  OD1 ASN B  19       5.199  11.009  33.968  0.00  0.00      6op0 O  
ATOM   2489  ND2 ASN B  19       5.616   9.440  35.571  0.00  0.00      6op0 N  
ATOM   2490  HA  ASN B  19       3.217   9.949  32.391  0.00  0.00      6op0 H  
ATOM   2491 2HD2 ASN B  19       5.990  10.120  36.205  0.00  0.00      6op0 H  
ATOM   2492 1HD2 ASN B  19       5.571   8.479  35.828  0.00  0.00      6op0 H  
ATOM   2493  H   ASN B  19       3.727   7.150  31.606  0.00  0.00      6op0 H  
ATOM   2494  HB3 ASN B  19       5.373   8.140  33.209  0.00  0.00      6op0 H  
ATOM   2495  HB2 ASN B  19       3.952   8.214  34.010  0.00  0.00      6op0 H  
ATOM   2496  N   PRO B  20       4.766  11.191  30.921  0.00  0.00      6op0 N  
ATOM   2497  CA  PRO B  20       5.684  11.853  29.987  0.00  0.00      6op0 C  
ATOM   2498  C   PRO B  20       7.090  12.178  30.532  0.00  0.00      6op0 C  
ATOM   2499  O   PRO B  20       7.991  12.498  29.731  0.00  0.00      6op0 O  
ATOM   2500  CB  PRO B  20       4.976  13.171  29.663  0.00  0.00      6op0 C  
ATOM   2501  CG  PRO B  20       3.614  13.022  30.155  0.00  0.00      6op0 C  
ATOM   2502  CD  PRO B  20       3.657  12.071  31.291  0.00  0.00      6op0 C  
ATOM   2503  HG2 PRO B  20       3.233  13.920  30.452  0.00  0.00      6op0 H  
ATOM   2504  HA  PRO B  20       5.766  11.305  29.120  0.00  0.00      6op0 H  
ATOM   2505  HD3 PRO B  20       2.807  11.549  31.375  0.00  0.00      6op0 H  
ATOM   2506  HD2 PRO B  20       3.849  12.532  32.158  0.00  0.00      6op0 H  
ATOM   2507  HG3 PRO B  20       2.996  12.677  29.420  0.00  0.00      6op0 H  
ATOM   2508  HB3 PRO B  20       5.000  13.340  28.665  0.00  0.00      6op0 H  
ATOM   2509  HB2 PRO B  20       5.457  13.941  30.113  0.00  0.00      6op0 H  
ATOM   2510  N   GLN B  21       7.280  12.123  31.853  0.00  0.00      6op0 N  
ATOM   2511  CA  GLN B  21       8.568  12.455  32.426  0.00  0.00      6op0 C  
ATOM   2512  C   GLN B  21       9.298  11.294  33.063  0.00  0.00      6op0 C  
ATOM   2513  O   GLN B  21      10.364  11.477  33.612  0.00  0.00      6op0 O  
ATOM   2514  CB  GLN B  21       8.419  13.612  33.408  0.00  0.00      6op0 C  
ATOM   2515  CG  GLN B  21       7.959  14.912  32.736  0.00  0.00      6op0 C  
ATOM   2516  CD  GLN B  21       8.857  15.394  31.581  0.00  0.00      6op0 C  
ATOM   2517  OE1 GLN B  21       8.361  15.964  30.592  0.00  0.00      6op0 O  
ATOM   2518  NE2 GLN B  21      10.176  15.182  31.704  0.00  0.00      6op0 N  
ATOM   2519  HG2 GLN B  21       7.032  14.774  32.372  0.00  0.00      6op0 H  
ATOM   2520  HA  GLN B  21       9.160  12.818  31.673  0.00  0.00      6op0 H  
ATOM   2521  HG3 GLN B  21       7.928  15.638  33.430  0.00  0.00      6op0 H  
ATOM   2522  H   GLN B  21       6.455  11.833  32.401  0.00  0.00      6op0 H  
ATOM   2523 2HE2 GLN B  21      10.495  14.729  32.561  0.00  0.00      6op0 H  
ATOM   2524 1HE2 GLN B  21      10.819  15.461  30.977  0.00  0.00      6op0 H  
ATOM   2525  HB3 GLN B  21       9.300  13.789  33.841  0.00  0.00      6op0 H  
ATOM   2526  HB2 GLN B  21       7.742  13.370  34.098  0.00  0.00      6op0 H  
ATOM   2527  N   ALA B  22       8.762  10.088  32.953  0.00  0.00      6op0 N  
ATOM   2528  CA  ALA B  22       9.516   8.891  33.342  0.00  0.00      6op0 C  
ATOM   2529  C   ALA B  22      10.512   8.502  32.223  0.00  0.00      6op0 C  
ATOM   2530  O   ALA B  22      10.113   8.037  31.139  0.00  0.00      6op0 O  
ATOM   2531  CB  ALA B  22       8.572   7.741  33.668  0.00  0.00      6op0 C  
ATOM   2532  H   ALA B  22       7.799  10.060  32.582  0.00  0.00      6op0 H  
ATOM   2533  HA  ALA B  22      10.040   9.090  34.171  0.00  0.00      6op0 H  
ATOM   2534  HB1 ALA B  22       9.103   6.948  33.965  0.00  0.00      6op0 H  
ATOM   2535  HB3 ALA B  22       7.949   8.018  34.399  0.00  0.00      6op0 H  
ATOM   2536  HB2 ALA B  22       8.044   7.502  32.854  0.00  0.00      6op0 H  
ATOM   2537  N   GLU B  23      11.806   8.668  32.520  0.00  0.00      6op0 N  
ATOM   2538  CA  GLU B  23      12.902   8.512  31.547  0.00  0.00      6op0 C  
ATOM   2539  C   GLU B  23      13.229   7.041  31.266  0.00  0.00      6op0 C  
ATOM   2540  O   GLU B  23      13.477   6.256  32.193  0.00  0.00      6op0 O  
ATOM   2541  CB  GLU B  23      14.197   9.199  32.064  0.00  0.00      6op0 C  
ATOM   2542  CG  GLU B  23      14.034  10.622  32.628  0.00  0.00      6op0 C  
ATOM   2543  CD  GLU B  23      13.571  11.628  31.583  0.00  0.00      6op0 C  
ATOM   2544  OE1 GLU B  23      14.043  11.538  30.429  0.00  0.00      6op0 O  
ATOM   2545  OE2 GLU B  23      12.734  12.505  31.908  0.00  0.00      6op0 O  
ATOM   2546  HG2 GLU B  23      13.354  10.590  33.335  0.00  0.00      6op0 H  
ATOM   2547  HA  GLU B  23      12.648   8.969  30.682  0.00  0.00      6op0 H  
ATOM   2548  HG3 GLU B  23      14.909  10.918  32.961  0.00  0.00      6op0 H  
ATOM   2549  H   GLU B  23      11.981   8.924  33.524  0.00  0.00      6op0 H  
ATOM   2550  HB3 GLU B  23      14.825   9.252  31.303  0.00  0.00      6op0 H  
ATOM   2551  HB2 GLU B  23      14.560   8.633  32.790  0.00  0.00      6op0 H  
ATOM   2552  N   GLY B  24      13.278   6.681  29.988  0.00  0.00      6op0 N  
ATOM   2553  CA  GLY B  24      13.629   5.321  29.597  0.00  0.00      6op0 C  
ATOM   2554  C   GLY B  24      12.676   4.303  30.182  0.00  0.00      6op0 C  
ATOM   2555  O   GLY B  24      13.058   3.200  30.480  0.00  0.00      6op0 O  
ATOM   2556  H   GLY B  24      13.051   7.432  29.312  0.00  0.00      6op0 H  
ATOM   2557  HA2 GLY B  24      13.619   5.252  28.588  0.00  0.00      6op0 H  
ATOM   2558  HA3 GLY B  24      14.571   5.118  29.906  0.00  0.00      6op0 H  
ATOM   2559  N   GLN B  25      11.415   4.682  30.297  0.00  0.00      6op0 N  
ATOM   2560  CA  GLN B  25      10.390   3.859  30.947  0.00  0.00      6op0 C  
ATOM   2561  C   GLN B  25       8.994   4.054  30.250  0.00  0.00      6op0 C  
ATOM   2562  O   GLN B  25       8.648   5.164  29.807  0.00  0.00      6op0 O  
ATOM   2563  CB  GLN B  25      10.319   4.314  32.404  0.00  0.00      6op0 C  
ATOM   2564  CG  GLN B  25       9.895   3.271  33.429  0.00  0.00      6op0 C  
ATOM   2565  CD  GLN B  25      10.008   3.801  34.864  0.00  0.00      6op0 C  
ATOM   2566  OE1 GLN B  25      10.585   4.867  35.096  0.00  0.00      6op0 O  
ATOM   2567  NE2 GLN B  25       9.453   3.052  35.830  0.00  0.00      6op0 N  
ATOM   2568  HG2 GLN B  25       8.947   3.021  33.264  0.00  0.00      6op0 H  
ATOM   2569  HA  GLN B  25      10.636   2.896  30.834  0.00  0.00      6op0 H  
ATOM   2570  HG3 GLN B  25      10.484   2.474  33.343  0.00  0.00      6op0 H  
ATOM   2571  H   GLN B  25      11.204   5.622  29.885  0.00  0.00      6op0 H  
ATOM   2572 2HE2 GLN B  25       8.984   2.194  35.545  0.00  0.00      6op0 H  
ATOM   2573 1HE2 GLN B  25       9.502   3.336  36.800  0.00  0.00      6op0 H  
ATOM   2574  HB3 GLN B  25       9.669   5.091  32.467  0.00  0.00      6op0 H  
ATOM   2575  HB2 GLN B  25      11.231   4.662  32.677  0.00  0.00      6op0 H  
ATOM   2576  N   LEU B  26       8.196   2.993  30.150  0.00  0.00      6op0 N  
ATOM   2577  CA  LEU B  26       6.758   3.193  29.867  0.00  0.00      6op0 C  
ATOM   2578  C   LEU B  26       5.984   3.026  31.179  0.00  0.00      6op0 C  
ATOM   2579  O   LEU B  26       5.692   1.927  31.604  0.00  0.00      6op0 O  
ATOM   2580  CB  LEU B  26       6.253   2.251  28.770  0.00  0.00      6op0 C  
ATOM   2581  CG  LEU B  26       4.758   2.330  28.369  0.00  0.00      6op0 C  
ATOM   2582  CD1 LEU B  26       4.281   3.756  28.183  0.00  0.00      6op0 C  
ATOM   2583  CD2 LEU B  26       4.479   1.523  27.102  0.00  0.00      6op0 C  
ATOM   2584 2HD2 LEU B  26       4.716   0.565  27.260  0.00  0.00      6op0 H  
ATOM   2585 3HD2 LEU B  26       3.510   1.594  26.870  0.00  0.00      6op0 H  
ATOM   2586 1HD2 LEU B  26       5.030   1.884  26.350  0.00  0.00      6op0 H  
ATOM   2587  H   LEU B  26       8.632   2.082  30.277  0.00  0.00      6op0 H  
ATOM   2588 3HD1 LEU B  26       4.815   4.200  27.461  0.00  0.00      6op0 H  
ATOM   2589 2HD1 LEU B  26       3.313   3.758  27.925  0.00  0.00      6op0 H  
ATOM   2590 1HD1 LEU B  26       4.396   4.265  29.038  0.00  0.00      6op0 H  
ATOM   2591  HA  LEU B  26       6.629   4.121  29.538  0.00  0.00      6op0 H  
ATOM   2592  HG  LEU B  26       4.216   1.881  29.089  0.00  0.00      6op0 H  
ATOM   2593  HB3 LEU B  26       6.422   1.309  29.068  0.00  0.00      6op0 H  
ATOM   2594  HB2 LEU B  26       6.784   2.432  27.938  0.00  0.00      6op0 H  
ATOM   2595  N   GLN B  27       5.677   4.131  31.833  0.00  0.00      6op0 N  
ATOM   2596  CA  GLN B  27       5.124   4.063  33.169  0.00  0.00      6op0 C  
ATOM   2597  C   GLN B  27       3.684   4.424  33.159  0.00  0.00      6op0 C  
ATOM   2598  O   GLN B  27       3.354   5.551  32.815  0.00  0.00      6op0 O  
ATOM   2599  CB  GLN B  27       5.843   5.028  34.104  0.00  0.00      6op0 C  
ATOM   2600  CG  GLN B  27       5.506   4.796  35.562  0.00  0.00      6op0 C  
ATOM   2601  CD  GLN B  27       6.041   5.845  36.484  0.00  0.00      6op0 C  
ATOM   2602  OE1 GLN B  27       6.526   6.902  36.064  0.00  0.00      6op0 O  
ATOM   2603  NE2 GLN B  27       5.924   5.578  37.752  0.00  0.00      6op0 N  
ATOM   2604  HG2 GLN B  27       4.503   4.761  35.655  0.00  0.00      6op0 H  
ATOM   2605  HA  GLN B  27       5.215   3.109  33.490  0.00  0.00      6op0 H  
ATOM   2606  HG3 GLN B  27       5.878   3.900  35.836  0.00  0.00      6op0 H  
ATOM   2607  H   GLN B  27       5.860   5.012  31.326  0.00  0.00      6op0 H  
ATOM   2608 2HE2 GLN B  27       5.482   4.717  38.064  0.00  0.00      6op0 H  
ATOM   2609 1HE2 GLN B  27       6.280   6.242  38.467  0.00  0.00      6op0 H  
ATOM   2610  HB3 GLN B  27       5.581   5.962  33.867  0.00  0.00      6op0 H  
ATOM   2611  HB2 GLN B  27       6.828   4.915  33.989  0.00  0.00      6op0 H  
ATOM   2612  N   TRP B  28       2.839   3.479  33.597  0.00  0.00      6op0 N  
ATOM   2613  CA  TRP B  28       1.366   3.647  33.641  0.00  0.00      6op0 C  
ATOM   2614  C   TRP B  28       0.929   4.325  34.911  0.00  0.00      6op0 C  
ATOM   2615  O   TRP B  28       1.365   3.964  36.017  0.00  0.00      6op0 O  
ATOM   2616  CB  TRP B  28       0.660   2.301  33.518  0.00  0.00      6op0 C  
ATOM   2617  CG  TRP B  28       1.000   1.614  32.249  0.00  0.00      6op0 C  
ATOM   2618  CD1 TRP B  28       1.652   0.388  32.076  0.00  0.00      6op0 C  
ATOM   2619  CD2 TRP B  28       0.796   2.132  30.929  0.00  0.00      6op0 C  
ATOM   2620  NE1 TRP B  28       1.843   0.118  30.727  0.00  0.00      6op0 N  
ATOM   2621  CE2 TRP B  28       1.353   1.125  29.991  0.00  0.00      6op0 C  
ATOM   2622  CE3 TRP B  28       0.209   3.278  30.422  0.00  0.00      6op0 C  
ATOM   2623  CZ2 TRP B  28       1.311   1.295  28.653  0.00  0.00      6op0 C  
ATOM   2624  CZ3 TRP B  28       0.165   3.435  29.056  0.00  0.00      6op0 C  
ATOM   2625  CH2 TRP B  28       0.712   2.464  28.189  0.00  0.00      6op0 C  
ATOM   2626  HH2 TRP B  28       0.665   2.626  27.200  0.00  0.00      6op0 H  
ATOM   2627  HA  TRP B  28       1.117   4.237  32.863  0.00  0.00      6op0 H  
ATOM   2628  HE1 TRP B  28       2.286  -0.716  30.377  0.00  0.00      6op0 H  
ATOM   2629  HE3 TRP B  28      -0.175   3.975  31.023  0.00  0.00      6op0 H  
ATOM   2630  HZ3 TRP B  28      -0.259   4.248  28.667  0.00  0.00      6op0 H  
ATOM   2631  H   TRP B  28       3.310   2.598  33.911  0.00  0.00      6op0 H  
ATOM   2632  HZ2 TRP B  28       1.688   0.623  28.011  0.00  0.00      6op0 H  
ATOM   2633  HD1 TRP B  28       1.937  -0.204  32.822  0.00  0.00      6op0 H  
ATOM   2634  HB3 TRP B  28      -0.316   2.449  33.529  0.00  0.00      6op0 H  
ATOM   2635  HB2 TRP B  28       0.948   1.720  34.263  0.00  0.00      6op0 H  
ATOM   2636  N   LEU B  29       0.037   5.302  34.744  0.00  0.00      6op0 N  
ATOM   2637  CA  LEU B  29      -0.517   6.121  35.829  0.00  0.00      6op0 C  
ATOM   2638  C   LEU B  29      -2.058   6.058  35.801  0.00  0.00      6op0 C  
ATOM   2639  O   LEU B  29      -2.670   6.008  34.725  0.00  0.00      6op0 O  
ATOM   2640  CB  LEU B  29      -0.053   7.562  35.646  0.00  0.00      6op0 C  
ATOM   2641  CG  LEU B  29       1.482   7.779  35.610  0.00  0.00      6op0 C  
ATOM   2642  CD1 LEU B  29       1.805   9.228  35.329  0.00  0.00      6op0 C  
ATOM   2643  CD2 LEU B  29       2.176   7.329  36.911  0.00  0.00      6op0 C  
ATOM   2644 2HD2 LEU B  29       2.004   6.357  37.052  0.00  0.00      6op0 H  
ATOM   2645 3HD2 LEU B  29       3.156   7.492  36.830  0.00  0.00      6op0 H  
ATOM   2646 1HD2 LEU B  29       1.807   7.853  37.674  0.00  0.00      6op0 H  
ATOM   2647  H   LEU B  29      -0.248   5.443  33.736  0.00  0.00      6op0 H  
ATOM   2648 3HD1 LEU B  29       1.414   9.809  36.046  0.00  0.00      6op0 H  
ATOM   2649 2HD1 LEU B  29       2.799   9.357  35.308  0.00  0.00      6op0 H  
ATOM   2650 1HD1 LEU B  29       1.420   9.497  34.443  0.00  0.00      6op0 H  
ATOM   2651  HA  LEU B  29      -0.206   5.749  36.703  0.00  0.00      6op0 H  
ATOM   2652  HG  LEU B  29       1.863   7.198  34.893  0.00  0.00      6op0 H  
ATOM   2653  HB3 LEU B  29      -0.402   8.102  36.402  0.00  0.00      6op0 H  
ATOM   2654  HB2 LEU B  29      -0.410   7.899  34.782  0.00  0.00      6op0 H  
ATOM   2655  N   ASN B  30      -2.674   6.038  36.986  0.00  0.00      6op0 N  
ATOM   2656  CA  ASN B  30      -4.120   6.254  37.115  0.00  0.00      6op0 C  
ATOM   2657  C   ASN B  30      -4.500   7.531  37.879  0.00  0.00      6op0 C  
ATOM   2658  O   ASN B  30      -5.657   7.901  37.897  0.00  0.00      6op0 O  
ATOM   2659  CB  ASN B  30      -4.754   5.098  37.829  0.00  0.00      6op0 C  
ATOM   2660  CG  ASN B  30      -4.386   5.066  39.296  0.00  0.00      6op0 C  
ATOM   2661  OD1 ASN B  30      -3.206   4.894  39.636  0.00  0.00      6op0 O  
ATOM   2662  ND2 ASN B  30      -5.383   5.248  40.177  0.00  0.00      6op0 N  
ATOM   2663  HA  ASN B  30      -4.490   6.356  36.174  0.00  0.00      6op0 H  
ATOM   2664 2HD2 ASN B  30      -5.197   5.242  41.150  0.00  0.00      6op0 H  
ATOM   2665 1HD2 ASN B  30      -6.315   5.389  39.839  0.00  0.00      6op0 H  
ATOM   2666  H   ASN B  30      -2.050   5.859  37.797  0.00  0.00      6op0 H  
ATOM   2667  HB3 ASN B  30      -4.446   4.246  37.411  0.00  0.00      6op0 H  
ATOM   2668  HB2 ASN B  30      -5.746   5.173  37.758  0.00  0.00      6op0 H  
ATOM   2669  N   ARG B  31      -3.556   8.191  38.526  0.00  0.00      6op0 N  
ATOM   2670  CA  ARG B  31      -3.890   9.429  39.198  0.00  0.00      6op0 C  
ATOM   2671  C   ARG B  31      -3.674  10.616  38.293  0.00  0.00      6op0 C  
ATOM   2672  O   ARG B  31      -2.793  11.438  38.543  0.00  0.00      6op0 O  
ATOM   2673  CB  ARG B  31      -3.125   9.558  40.489  0.00  0.00      6op0 C  
ATOM   2674  CG  ARG B  31      -3.633   8.595  41.536  0.00  0.00      6op0 C  
ATOM   2675  CD  ARG B  31      -2.497   8.117  42.383  0.00  0.00      6op0 C  
ATOM   2676  NE  ARG B  31      -1.834   9.197  43.141  0.00  0.00      6op0 N  
ATOM   2677  CZ  ARG B  31      -2.083   9.483  44.423  0.00  0.00      6op0 C  
ATOM   2678  NH1 ARG B  31      -3.006   8.792  45.123  0.00  0.00      6op0 N  
ATOM   2679  NH2 ARG B  31      -1.398  10.455  45.018  0.00  0.00      6op0 N  
ATOM   2680  HG3 ARG B  31      -4.050   7.811  41.090  0.00  0.00      6op0 H  
ATOM   2681  HA  ARG B  31      -4.863   9.400  39.471  0.00  0.00      6op0 H  
ATOM   2682  HE  ARG B  31      -1.151   9.752  42.658  0.00  0.00      6op0 H  
ATOM   2683  HG2 ARG B  31      -4.294   9.056  42.117  0.00  0.00      6op0 H  
ATOM   2684 2HH2 ARG B  31      -1.590  10.688  45.969  0.00  0.00      6op0 H  
ATOM   2685 1HH2 ARG B  31      -0.691  10.951  44.513  0.00  0.00      6op0 H  
ATOM   2686  H   ARG B  31      -2.621   7.771  38.509  0.00  0.00      6op0 H  
ATOM   2687  HD3 ARG B  31      -1.813   7.681  41.792  0.00  0.00      6op0 H  
ATOM   2688  HD2 ARG B  31      -2.842   7.439  43.037  0.00  0.00      6op0 H  
ATOM   2689 2HH1 ARG B  31      -3.183   9.039  46.068  0.00  0.00      6op0 H  
ATOM   2690 1HH1 ARG B  31      -3.495   8.045  44.685  0.00  0.00      6op0 H  
ATOM   2691  HB3 ARG B  31      -3.237  10.477  40.837  0.00  0.00      6op0 H  
ATOM   2692  HB2 ARG B  31      -2.173   9.353  40.318  0.00  0.00      6op0 H  
ATOM   2693  N   ARG B  32      -4.522  10.694  37.250  0.00  0.00      6op0 N  
ATOM   2694  CA  ARG B  32      -4.551  11.769  36.259  0.00  0.00      6op0 C  
ATOM   2695  C   ARG B  32      -5.978  11.918  35.735  0.00  0.00      6op0 C  
ATOM   2696  O   ARG B  32      -6.815  11.021  35.895  0.00  0.00      6op0 O  
ATOM   2697  CB  ARG B  32      -3.633  11.449  35.062  0.00  0.00      6op0 C  
ATOM   2698  CG  ARG B  32      -2.135  11.327  35.389  0.00  0.00      6op0 C  
ATOM   2699  CD  ARG B  32      -1.529  12.660  35.854  0.00  0.00      6op0 C  
ATOM   2700  NE  ARG B  32      -0.066  12.650  35.833  0.00  0.00      6op0 N  
ATOM   2701  CZ  ARG B  32       0.727  12.225  36.819  0.00  0.00      6op0 C  
ATOM   2702  NH1 ARG B  32       0.229  11.755  37.954  0.00  0.00      6op0 N  
ATOM   2703  NH2 ARG B  32       2.051  12.268  36.661  0.00  0.00      6op0 N  
ATOM   2704  HG3 ARG B  32      -1.644  11.034  34.573  0.00  0.00      6op0 H  
ATOM   2705  HA  ARG B  32      -4.280  12.623  36.699  0.00  0.00      6op0 H  
ATOM   2706  HE  ARG B  32       0.389  12.998  34.993  0.00  0.00      6op0 H  
ATOM   2707  HG2 ARG B  32      -2.011  10.661  36.119  0.00  0.00      6op0 H  
ATOM   2708 2HH2 ARG B  32       2.649  11.970  37.399  0.00  0.00      6op0 H  
ATOM   2709 1HH2 ARG B  32       2.439  12.598  35.801  0.00  0.00      6op0 H  
ATOM   2710  H   ARG B  32      -5.195   9.873  37.209  0.00  0.00      6op0 H  
ATOM   2711  HD3 ARG B  32      -1.847  12.828  36.784  0.00  0.00      6op0 H  
ATOM   2712  HD2 ARG B  32      -1.865  13.374  35.245  0.00  0.00      6op0 H  
ATOM   2713 2HH1 ARG B  32       0.844  11.460  38.685  0.00  0.00      6op0 H  
ATOM   2714 1HH1 ARG B  32      -0.761  11.694  38.080  0.00  0.00      6op0 H  
ATOM   2715  HB3 ARG B  32      -3.738  12.177  34.387  0.00  0.00      6op0 H  
ATOM   2716  HB2 ARG B  32      -3.930  10.581  34.667  0.00  0.00      6op0 H  
ATOM   2717  N   ALA B  33      -6.250  13.040  35.083  0.00  0.00      6op0 N  
ATOM   2718  CA  ALA B  33      -7.576  13.298  34.551  0.00  0.00      6op0 C  
ATOM   2719  C   ALA B  33      -7.903  12.348  33.377  0.00  0.00      6op0 C  
ATOM   2720  O   ALA B  33      -7.053  12.082  32.505  0.00  0.00      6op0 O  
ATOM   2721  CB  ALA B  33      -7.699  14.751  34.118  0.00  0.00      6op0 C  
ATOM   2722  H   ALA B  33      -5.454  13.697  34.990  0.00  0.00      6op0 H  
ATOM   2723  HA  ALA B  33      -8.260  13.144  35.274  0.00  0.00      6op0 H  
ATOM   2724  HB1 ALA B  33      -8.259  15.251  34.778  0.00  0.00      6op0 H  
ATOM   2725  HB3 ALA B  33      -6.790  15.165  34.073  0.00  0.00      6op0 H  
ATOM   2726  HB2 ALA B  33      -8.129  14.796  33.217  0.00  0.00      6op0 H  
ATOM   2727  N   ASN B  34      -9.141  11.853  33.379  0.00  0.00      6op0 N  
ATOM   2728  CA  ASN B  34      -9.631  10.891  32.408  0.00  0.00      6op0 C  
ATOM   2729  C   ASN B  34      -8.801   9.595  32.393  0.00  0.00      6op0 C  
ATOM   2730  O   ASN B  34      -8.644   8.945  31.356  0.00  0.00      6op0 O  
ATOM   2731  CB  ASN B  34      -9.706  11.540  31.029  0.00  0.00      6op0 C  
ATOM   2732  CG  ASN B  34     -10.316  12.914  31.083  0.00  0.00      6op0 C  
ATOM   2733  OD1 ASN B  34     -11.490  13.071  31.397  0.00  0.00      6op0 O  
ATOM   2734  ND2 ASN B  34      -9.514  13.925  30.792  0.00  0.00      6op0 N  
ATOM   2735  HA  ASN B  34     -10.567  10.628  32.685  0.00  0.00      6op0 H  
ATOM   2736 2HD2 ASN B  34      -9.857  14.870  30.814  0.00  0.00      6op0 H  
ATOM   2737 1HD2 ASN B  34      -8.557  13.755  30.546  0.00  0.00      6op0 H  
ATOM   2738  H   ASN B  34      -9.742  12.229  34.161  0.00  0.00      6op0 H  
ATOM   2739  HB3 ASN B  34     -10.264  10.962  30.441  0.00  0.00      6op0 H  
ATOM   2740  HB2 ASN B  34      -8.782  11.611  30.665  0.00  0.00      6op0 H  
ATOM   2741  N   ALA B  35      -8.278   9.239  33.554  0.00  0.00      6op0 N  
ATOM   2742  CA  ALA B  35      -7.641   7.971  33.763  0.00  0.00      6op0 C  
ATOM   2743  C   ALA B  35      -8.414   7.393  34.901  0.00  0.00      6op0 C  
ATOM   2744  O   ALA B  35      -9.159   8.129  35.553  0.00  0.00      6op0 O  
ATOM   2745  CB  ALA B  35      -6.188   8.146  34.124  0.00  0.00      6op0 C  
ATOM   2746  H   ALA B  35      -8.373   9.969  34.305  0.00  0.00      6op0 H  
ATOM   2747  HA  ALA B  35      -7.762   7.408  32.967  0.00  0.00      6op0 H  
ATOM   2748  HB1 ALA B  35      -5.988   7.662  34.978  0.00  0.00      6op0 H  
ATOM   2749  HB3 ALA B  35      -5.608   7.776  33.395  0.00  0.00      6op0 H  
ATOM   2750  HB2 ALA B  35      -5.981   9.119  34.244  0.00  0.00      6op0 H  
ATOM   2751  N   LEU B  36      -8.283   6.080  35.139  0.00  0.00      6op0 N  
ATOM   2752  CA  LEU B  36      -9.320   5.371  35.864  0.00  0.00      6op0 C  
ATOM   2753  C   LEU B  36      -8.960   3.931  36.240  0.00  0.00      6op0 C  
ATOM   2754  O   LEU B  36      -8.472   3.177  35.403  0.00  0.00      6op0 O  
ATOM   2755  CB  LEU B  36     -10.571   5.432  34.979  0.00  0.00      6op0 C  
ATOM   2756  CG  LEU B  36     -11.687   4.434  35.038  0.00  0.00      6op0 C  
ATOM   2757  CD1 LEU B  36     -12.190   4.325  36.458  0.00  0.00      6op0 C  
ATOM   2758  CD2 LEU B  36     -12.758   4.953  34.093  0.00  0.00      6op0 C  
ATOM   2759 2HD2 LEU B  36     -12.384   5.023  33.168  0.00  0.00      6op0 H  
ATOM   2760 3HD2 LEU B  36     -13.536   4.324  34.089  0.00  0.00      6op0 H  
ATOM   2761 1HD2 LEU B  36     -13.064   5.856  34.396  0.00  0.00      6op0 H  
ATOM   2762  H   LEU B  36      -7.424   5.653  34.777  0.00  0.00      6op0 H  
ATOM   2763 3HD1 LEU B  36     -12.526   5.216  36.769  0.00  0.00      6op0 H  
ATOM   2764 2HD1 LEU B  36     -12.937   3.658  36.504  0.00  0.00      6op0 H  
ATOM   2765 1HD1 LEU B  36     -11.447   4.026  37.061  0.00  0.00      6op0 H  
ATOM   2766  HA  LEU B  36      -9.519   5.879  36.727  0.00  0.00      6op0 H  
ATOM   2767  HG  LEU B  36     -11.356   3.540  34.736  0.00  0.00      6op0 H  
ATOM   2768  HB3 LEU B  36     -10.234   5.458  34.002  0.00  0.00      6op0 H  
ATOM   2769  HB2 LEU B  36     -10.988   6.367  35.131  0.00  0.00      6op0 H  
ATOM   2770  N   LEU B  37      -9.130   3.600  37.530  0.00  0.00      6op0 N  
ATOM   2771  CA  LEU B  37      -9.289   2.203  38.021  0.00  0.00      6op0 C  
ATOM   2772  C   LEU B  37     -10.628   2.129  38.704  0.00  0.00      6op0 C  
ATOM   2773  O   LEU B  37     -10.888   2.904  39.617  0.00  0.00      6op0 O  
ATOM   2774  CB  LEU B  37      -8.240   1.818  39.070  0.00  0.00      6op0 C  
ATOM   2775  CG  LEU B  37      -6.770   1.941  38.734  0.00  0.00      6op0 C  
ATOM   2776  CD1 LEU B  37      -5.908   1.514  39.945  0.00  0.00      6op0 C  
ATOM   2777  CD2 LEU B  37      -6.475   1.104  37.494  0.00  0.00      6op0 C  
ATOM   2778 2HD2 LEU B  37      -7.025   1.436  36.729  0.00  0.00      6op0 H  
ATOM   2779 3HD2 LEU B  37      -5.505   1.179  37.264  0.00  0.00      6op0 H  
ATOM   2780 1HD2 LEU B  37      -6.701   0.147  37.676  0.00  0.00      6op0 H  
ATOM   2781  H   LEU B  37      -9.143   4.421  38.182  0.00  0.00      6op0 H  
ATOM   2782 3HD1 LEU B  37      -6.118   0.567  40.172  0.00  0.00      6op0 H  
ATOM   2783 2HD1 LEU B  37      -4.946   1.602  39.703  0.00  0.00      6op0 H  
ATOM   2784 1HD1 LEU B  37      -6.122   2.106  40.718  0.00  0.00      6op0 H  
ATOM   2785  HA  LEU B  37      -9.285   1.603  37.234  0.00  0.00      6op0 H  
ATOM   2786  HG  LEU B  37      -6.552   2.888  38.509  0.00  0.00      6op0 H  
ATOM   2787  HB3 LEU B  37      -8.414   0.855  39.327  0.00  0.00      6op0 H  
ATOM   2788  HB2 LEU B  37      -8.413   2.389  39.888  0.00  0.00      6op0 H  
ATOM   2789  N   ALA B  38     -11.485   1.208  38.302  0.00  0.00      6op0 N  
ATOM   2790  CA  ALA B  38     -12.753   1.046  38.992  0.00  0.00      6op0 C  
ATOM   2791  C   ALA B  38     -13.147  -0.431  39.122  0.00  0.00      6op0 C  
ATOM   2792  O   ALA B  38     -12.622  -1.309  38.398  0.00  0.00      6op0 O  
ATOM   2793  CB  ALA B  38     -13.835   1.850  38.289  0.00  0.00      6op0 C  
ATOM   2794  H   ALA B  38     -11.189   0.642  37.495  0.00  0.00      6op0 H  
ATOM   2795  HA  ALA B  38     -12.674   1.434  39.922  0.00  0.00      6op0 H  
ATOM   2796  HB1 ALA B  38     -13.671   2.826  38.429  0.00  0.00      6op0 H  
ATOM   2797  HB3 ALA B  38     -13.819   1.648  37.310  0.00  0.00      6op0 H  
ATOM   2798  HB2 ALA B  38     -14.730   1.607  38.663  0.00  0.00      6op0 H  
ATOM   2799  N   ASN B  39     -14.038  -0.679  40.085  0.00  0.00      6op0 N  
ATOM   2800  CA  ASN B  39     -14.658  -1.990  40.365  0.00  0.00      6op0 C  
ATOM   2801  C   ASN B  39     -13.716  -3.151  40.548  0.00  0.00      6op0 C  
ATOM   2802  O   ASN B  39     -14.057  -4.288  40.183  0.00  0.00      6op0 O  
ATOM   2803  CB  ASN B  39     -15.720  -2.311  39.313  0.00  0.00      6op0 C  
ATOM   2804  CG  ASN B  39     -16.779  -1.222  39.216  0.00  0.00      6op0 C  
ATOM   2805  OD1 ASN B  39     -17.284  -0.768  40.229  0.00  0.00      6op0 O  
ATOM   2806  ND2 ASN B  39     -17.101  -0.789  38.007  0.00  0.00      6op0 N  
ATOM   2807  HA  ASN B  39     -15.180  -1.876  41.242  0.00  0.00      6op0 H  
ATOM   2808 2HD2 ASN B  39     -17.781  -0.077  37.886  0.00  0.00      6op0 H  
ATOM   2809 1HD2 ASN B  39     -16.651  -1.188  37.199  0.00  0.00      6op0 H  
ATOM   2810  H   ASN B  39     -14.278   0.180  40.662  0.00  0.00      6op0 H  
ATOM   2811  HB3 ASN B  39     -16.166  -3.163  39.564  0.00  0.00      6op0 H  
ATOM   2812  HB2 ASN B  39     -15.274  -2.397  38.429  0.00  0.00      6op0 H  
ATOM   2813  N   GLY B  40     -12.550  -2.882  41.146  0.00  0.00      6op0 N  
ATOM   2814  CA  GLY B  40     -11.628  -3.953  41.654  0.00  0.00      6op0 C  
ATOM   2815  C   GLY B  40     -10.213  -4.023  41.049  0.00  0.00      6op0 C  
ATOM   2816  O   GLY B  40      -9.277  -4.604  41.653  0.00  0.00      6op0 O  
ATOM   2817  H   GLY B  40     -12.325  -1.873  41.235  0.00  0.00      6op0 H  
ATOM   2818  HA2 GLY B  40     -11.550  -3.845  42.675  0.00  0.00      6op0 H  
ATOM   2819  HA3 GLY B  40     -12.094  -4.861  41.520  0.00  0.00      6op0 H  
ATOM   2820  N   VAL B  41     -10.069  -3.441  39.852  0.00  0.00      6op0 N  
ATOM   2821  CA  VAL B  41      -8.828  -3.475  39.101  0.00  0.00      6op0 C  
ATOM   2822  C   VAL B  41      -7.779  -2.676  39.859  0.00  0.00      6op0 C  
ATOM   2823  O   VAL B  41      -8.057  -1.586  40.382  0.00  0.00      6op0 O  
ATOM   2824  CB  VAL B  41      -9.018  -2.892  37.679  0.00  0.00      6op0 C  
ATOM   2825  CG1 VAL B  41      -7.695  -2.880  36.909  0.00  0.00      6op0 C  
ATOM   2826  CG2 VAL B  41     -10.100  -3.662  36.919  0.00  0.00      6op0 C  
ATOM   2827  HA  VAL B  41      -8.516  -4.423  39.048  0.00  0.00      6op0 H  
ATOM   2828 1HG1 VAL B  41      -7.190  -3.718  37.109  0.00  0.00      6op0 H  
ATOM   2829 1HG2 VAL B  41     -10.569  -4.275  37.552  0.00  0.00      6op0 H  
ATOM   2830  HB  VAL B  41      -9.304  -1.944  37.778  0.00  0.00      6op0 H  
ATOM   2831 2HG1 VAL B  41      -7.884  -2.827  35.930  0.00  0.00      6op0 H  
ATOM   2832 3HG1 VAL B  41      -7.157  -2.087  37.191  0.00  0.00      6op0 H  
ATOM   2833  H   VAL B  41     -10.935  -2.960  39.510  0.00  0.00      6op0 H  
ATOM   2834 3HG2 VAL B  41     -10.751  -3.012  36.531  0.00  0.00      6op0 H  
ATOM   2835 2HG2 VAL B  41      -9.671  -4.191  36.189  0.00  0.00      6op0 H  
ATOM   2836  N   GLU B  42      -6.573  -3.226  39.932  0.00  0.00      6op0 N  
ATOM   2837  CA  GLU B  42      -5.486  -2.558  40.611  0.00  0.00      6op0 C  
ATOM   2838  C   GLU B  42      -4.336  -2.288  39.648  0.00  0.00      6op0 C  
ATOM   2839  O   GLU B  42      -4.229  -2.912  38.572  0.00  0.00      6op0 O  
ATOM   2840  CB  GLU B  42      -5.024  -3.390  41.818  0.00  0.00      6op0 C  
ATOM   2841  CG  GLU B  42      -6.129  -3.593  42.852  0.00  0.00      6op0 C  
ATOM   2842  CD  GLU B  42      -5.786  -4.584  43.951  0.00  0.00      6op0 C  
ATOM   2843  OE1 GLU B  42      -4.719  -5.272  43.905  0.00  0.00      6op0 O  
ATOM   2844  OE2 GLU B  42      -6.621  -4.686  44.887  0.00  0.00      6op0 O  
ATOM   2845  HG2 GLU B  42      -6.309  -2.721  43.282  0.00  0.00      6op0 H  
ATOM   2846  HA  GLU B  42      -5.806  -1.685  40.999  0.00  0.00      6op0 H  
ATOM   2847  HG3 GLU B  42      -6.930  -3.934  42.383  0.00  0.00      6op0 H  
ATOM   2848  H   GLU B  42      -6.487  -4.151  39.470  0.00  0.00      6op0 H  
ATOM   2849  HB3 GLU B  42      -4.295  -2.906  42.253  0.00  0.00      6op0 H  
ATOM   2850  HB2 GLU B  42      -4.760  -4.271  41.488  0.00  0.00      6op0 H  
ATOM   2851  N   LEU B  43      -3.489  -1.335  40.041  0.00  0.00      6op0 N  
ATOM   2852  CA  LEU B  43      -2.290  -1.048  39.330  0.00  0.00      6op0 C  
ATOM   2853  C   LEU B  43      -1.086  -1.285  40.235  0.00  0.00      6op0 C  
ATOM   2854  O   LEU B  43      -0.745  -0.453  41.074  0.00  0.00      6op0 O  
ATOM   2855  CB  LEU B  43      -2.322   0.375  38.814  0.00  0.00      6op0 C  
ATOM   2856  CG  LEU B  43      -1.063   0.777  38.037  0.00  0.00      6op0 C  
ATOM   2857  CD1 LEU B  43      -0.761  -0.244  36.938  0.00  0.00      6op0 C  
ATOM   2858  CD2 LEU B  43      -1.248   2.192  37.495  0.00  0.00      6op0 C  
ATOM   2859 2HD2 LEU B  43      -1.392   2.824  38.256  0.00  0.00      6op0 H  
ATOM   2860 3HD2 LEU B  43      -0.431   2.463  36.987  0.00  0.00      6op0 H  
ATOM   2861 1HD2 LEU B  43      -2.042   2.215  36.888  0.00  0.00      6op0 H  
ATOM   2862  H   LEU B  43      -3.794  -0.833  40.908  0.00  0.00      6op0 H  
ATOM   2863 3HD1 LEU B  43      -1.533  -0.287  36.306  0.00  0.00      6op0 H  
ATOM   2864 2HD1 LEU B  43       0.061   0.035  36.444  0.00  0.00      6op0 H  
ATOM   2865 1HD1 LEU B  43      -0.615  -1.142  37.352  0.00  0.00      6op0 H  
ATOM   2866  HA  LEU B  43      -2.209  -1.666  38.541  0.00  0.00      6op0 H  
ATOM   2867  HG  LEU B  43      -0.291   0.819  38.668  0.00  0.00      6op0 H  
ATOM   2868  HB3 LEU B  43      -2.398   0.987  39.584  0.00  0.00      6op0 H  
ATOM   2869  HB2 LEU B  43      -3.087   0.468  38.197  0.00  0.00      6op0 H  
ATOM   2870  N   ARG B  44      -0.435  -2.425  40.033  0.00  0.00      6op0 N  
ATOM   2871  CA  ARG B  44       0.644  -2.865  40.882  0.00  0.00      6op0 C  
ATOM   2872  C   ARG B  44       1.851  -3.308  40.003  0.00  0.00      6op0 C  
ATOM   2873  O   ARG B  44       1.700  -4.114  39.088  0.00  0.00      6op0 O  
ATOM   2874  CB  ARG B  44       0.130  -3.976  41.842  0.00  0.00      6op0 C  
ATOM   2875  CG  ARG B  44      -0.991  -3.564  42.777  0.00  0.00      6op0 C  
ATOM   2876  CD  ARG B  44      -1.415  -4.687  43.652  0.00  0.00      6op0 C  
ATOM   2877  NE  ARG B  44      -2.495  -4.300  44.556  0.00  0.00      6op0 N  
ATOM   2878  CZ  ARG B  44      -3.042  -5.131  45.435  0.00  0.00      6op0 C  
ATOM   2879  NH1 ARG B  44      -2.777  -6.433  45.418  0.00  0.00      6op0 N  
ATOM   2880  NH2 ARG B  44      -3.917  -4.660  46.321  0.00  0.00      6op0 N  
ATOM   2881  HG3 ARG B  44      -1.775  -3.263  42.231  0.00  0.00      6op0 H  
ATOM   2882  HA  ARG B  44       0.953  -2.110  41.460  0.00  0.00      6op0 H  
ATOM   2883  HE  ARG B  44      -2.838  -3.362  44.509  0.00  0.00      6op0 H  
ATOM   2884  HG2 ARG B  44      -0.676  -2.805  43.349  0.00  0.00      6op0 H  
ATOM   2885 2HH2 ARG B  44      -4.349  -5.280  46.975  0.00  0.00      6op0 H  
ATOM   2886 1HH2 ARG B  44      -4.141  -3.685  46.332  0.00  0.00      6op0 H  
ATOM   2887  H   ARG B  44      -0.777  -2.970  39.205  0.00  0.00      6op0 H  
ATOM   2888  HD3 ARG B  44      -0.631  -4.987  44.197  0.00  0.00      6op0 H  
ATOM   2889  HD2 ARG B  44      -1.731  -5.444  43.080  0.00  0.00      6op0 H  
ATOM   2890 2HH1 ARG B  44      -3.216  -7.042  46.079  0.00  0.00      6op0 H  
ATOM   2891 1HH1 ARG B  44      -2.137  -6.804  44.746  0.00  0.00      6op0 H  
ATOM   2892  HB3 ARG B  44       0.907  -4.278  42.393  0.00  0.00      6op0 H  
ATOM   2893  HB2 ARG B  44      -0.191  -4.735  41.276  0.00  0.00      6op0 H  
ATOM   2894  N   ASP B  45       3.022  -2.717  40.265  0.00  0.00      6op0 N  
ATOM   2895  CA  ASP B  45       4.276  -2.946  39.501  0.00  0.00      6op0 C  
ATOM   2896  C   ASP B  45       4.086  -2.732  38.044  0.00  0.00      6op0 C  
ATOM   2897  O   ASP B  45       4.636  -3.481  37.213  0.00  0.00      6op0 O  
ATOM   2898  CB  ASP B  45       4.853  -4.343  39.729  0.00  0.00      6op0 C  
ATOM   2899  CG  ASP B  45       4.951  -4.678  41.174  0.00  0.00      6op0 C  
ATOM   2900  OD1 ASP B  45       5.552  -3.873  41.903  0.00  0.00      6op0 O  
ATOM   2901  OD2 ASP B  45       4.403  -5.719  41.599  0.00  0.00      6op0 O  
ATOM   2902  H   ASP B  45       2.988  -2.053  41.083  0.00  0.00      6op0 H  
ATOM   2903  HA  ASP B  45       4.937  -2.259  39.841  0.00  0.00      6op0 H  
ATOM   2904  HB3 ASP B  45       5.758  -4.365  39.320  0.00  0.00      6op0 H  
ATOM   2905  HB2 ASP B  45       4.252  -4.993  39.276  0.00  0.00      6op0 H  
ATOM   2906  N   ASN B  46       3.316  -1.698  37.731  0.00  0.00      6op0 N  
ATOM   2907  CA  ASN B  46       3.094  -1.267  36.348  0.00  0.00      6op0 C  
ATOM   2908  C   ASN B  46       2.214  -2.250  35.596  0.00  0.00      6op0 C  
ATOM   2909  O   ASN B  46       2.146  -2.200  34.370  0.00  0.00      6op0 O  
ATOM   2910  CB  ASN B  46       4.428  -1.072  35.596  0.00  0.00      6op0 C  
ATOM   2911  CG  ASN B  46       4.377   0.093  34.636  0.00  0.00      6op0 C  
ATOM   2912  OD1 ASN B  46       3.918   1.190  34.993  0.00  0.00      6op0 O  
ATOM   2913  ND2 ASN B  46       4.839  -0.129  33.408  0.00  0.00      6op0 N  
ATOM   2914  HA  ASN B  46       2.596  -0.392  36.390  0.00  0.00      6op0 H  
ATOM   2915 2HD2 ASN B  46       4.837   0.604  32.728  0.00  0.00      6op0 H  
ATOM   2916 1HD2 ASN B  46       5.190  -1.035  33.163  0.00  0.00      6op0 H  
ATOM   2917  H   ASN B  46       2.881  -1.217  38.550  0.00  0.00      6op0 H  
ATOM   2918  HB3 ASN B  46       4.617  -1.904  35.087  0.00  0.00      6op0 H  
ATOM   2919  HB2 ASN B  46       5.139  -0.906  36.270  0.00  0.00      6op0 H  
ATOM   2920  N   GLN B  47       1.544  -3.133  36.334  0.00  0.00      6op0 N  
ATOM   2921  CA  GLN B  47       0.660  -4.105  35.724  0.00  0.00      6op0 C  
ATOM   2922  C   GLN B  47      -0.753  -3.871  36.204  0.00  0.00      6op0 C  
ATOM   2923  O   GLN B  47      -0.957  -3.480  37.338  0.00  0.00      6op0 O  
ATOM   2924  CB  GLN B  47       1.080  -5.525  36.082  0.00  0.00      6op0 C  
ATOM   2925  CG  GLN B  47       2.512  -5.910  35.704  0.00  0.00      6op0 C  
ATOM   2926  CD  GLN B  47       2.916  -7.214  36.363  0.00  0.00      6op0 C  
ATOM   2927  OE1 GLN B  47       2.509  -7.506  37.485  0.00  0.00      6op0 O  
ATOM   2928  NE2 GLN B  47       3.663  -8.017  35.662  0.00  0.00      6op0 N  
ATOM   2929  HG2 GLN B  47       2.561  -6.019  34.719  0.00  0.00      6op0 H  
ATOM   2930  HA  GLN B  47       0.678  -3.964  34.731  0.00  0.00      6op0 H  
ATOM   2931  HG3 GLN B  47       3.124  -5.191  36.010  0.00  0.00      6op0 H  
ATOM   2932  H   GLN B  47       1.710  -3.061  37.355  0.00  0.00      6op0 H  
ATOM   2933 2HE2 GLN B  47       3.929  -7.748  34.710  0.00  0.00      6op0 H  
ATOM   2934 1HE2 GLN B  47       3.990  -8.914  36.043  0.00  0.00      6op0 H  
ATOM   2935  HB3 GLN B  47       0.458  -6.175  35.622  0.00  0.00      6op0 H  
ATOM   2936  HB2 GLN B  47       0.983  -5.653  37.078  0.00  0.00      6op0 H  
ATOM   2937  N   LEU B  48      -1.721  -4.121  35.335  0.00  0.00      6op0 N  
ATOM   2938  CA  LEU B  48      -3.105  -4.144  35.722  0.00  0.00      6op0 C  
ATOM   2939  C   LEU B  48      -3.443  -5.524  36.218  0.00  0.00      6op0 C  
ATOM   2940  O   LEU B  48      -3.075  -6.533  35.582  0.00  0.00      6op0 O  
ATOM   2941  CB  LEU B  48      -4.003  -3.770  34.542  0.00  0.00      6op0 C  
ATOM   2942  CG  LEU B  48      -3.891  -2.313  34.041  0.00  0.00      6op0 C  
ATOM   2943  CD1 LEU B  48      -4.798  -2.019  32.843  0.00  0.00      6op0 C  
ATOM   2944  CD2 LEU B  48      -4.167  -1.335  35.184  0.00  0.00      6op0 C  
ATOM   2945 2HD2 LEU B  48      -3.501  -1.482  35.914  0.00  0.00      6op0 H  
ATOM   2946 3HD2 LEU B  48      -4.091  -0.399  34.844  0.00  0.00      6op0 H  
ATOM   2947 1HD2 LEU B  48      -5.089  -1.489  35.537  0.00  0.00      6op0 H  
ATOM   2948  H   LEU B  48      -1.388  -4.297  34.360  0.00  0.00      6op0 H  
ATOM   2949 3HD1 LEU B  48      -5.749  -2.179  33.102  0.00  0.00      6op0 H  
ATOM   2950 2HD1 LEU B  48      -4.681  -1.066  32.567  0.00  0.00      6op0 H  
ATOM   2951 1HD1 LEU B  48      -4.550  -2.621  32.086  0.00  0.00      6op0 H  
ATOM   2952  HA  LEU B  48      -3.246  -3.491  36.469  0.00  0.00      6op0 H  
ATOM   2953  HG  LEU B  48      -2.933  -2.136  33.783  0.00  0.00      6op0 H  
ATOM   2954  HB3 LEU B  48      -4.948  -3.912  34.814  0.00  0.00      6op0 H  
ATOM   2955  HB2 LEU B  48      -3.769  -4.359  33.776  0.00  0.00      6op0 H  
ATOM   2956  N   VAL B  49      -4.136  -5.574  37.368  0.00  0.00      6op0 N  
ATOM   2957  CA  VAL B  49      -4.507  -6.823  38.054  0.00  0.00      6op0 C  
ATOM   2958  C   VAL B  49      -6.040  -7.037  37.991  0.00  0.00      6op0 C  
ATOM   2959  O   VAL B  49      -6.822  -6.175  38.435  0.00  0.00      6op0 O  
ATOM   2960  CB  VAL B  49      -4.039  -6.787  39.532  0.00  0.00      6op0 C  
ATOM   2961  CG1 VAL B  49      -4.241  -8.161  40.209  0.00  0.00      6op0 C  
ATOM   2962  CG2 VAL B  49      -2.575  -6.322  39.628  0.00  0.00      6op0 C  
ATOM   2963  HA  VAL B  49      -4.076  -7.586  37.571  0.00  0.00      6op0 H  
ATOM   2964 1HG1 VAL B  49      -3.464  -8.745  39.992  0.00  0.00      6op0 H  
ATOM   2965 1HG2 VAL B  49      -2.138  -6.452  38.742  0.00  0.00      6op0 H  
ATOM   2966  HB  VAL B  49      -4.619  -6.143  40.018  0.00  0.00      6op0 H  
ATOM   2967 2HG1 VAL B  49      -4.304  -8.029  41.194  0.00  0.00      6op0 H  
ATOM   2968 3HG1 VAL B  49      -5.082  -8.570  39.865  0.00  0.00      6op0 H  
ATOM   2969  H   VAL B  49      -4.396  -4.627  37.744  0.00  0.00      6op0 H  
ATOM   2970 3HG2 VAL B  49      -2.560  -5.357  39.880  0.00  0.00      6op0 H  
ATOM   2971 2HG2 VAL B  49      -2.110  -6.865  40.323  0.00  0.00      6op0 H  
ATOM   2972  N   VAL B  50      -6.461  -8.175  37.435  0.00  0.00      6op0 N  
ATOM   2973  CA  VAL B  50      -7.896  -8.493  37.241  0.00  0.00      6op0 C  
ATOM   2974  C   VAL B  50      -8.550  -9.014  38.565  0.00  0.00      6op0 C  
ATOM   2975  O   VAL B  50      -7.949  -9.865  39.263  0.00  0.00      6op0 O  
ATOM   2976  CB  VAL B  50      -8.076  -9.580  36.141  0.00  0.00      6op0 C  
ATOM   2977  CG1 VAL B  50      -9.532  -9.692  35.743  0.00  0.00      6op0 C  
ATOM   2978  CG2 VAL B  50      -7.223  -9.271  34.929  0.00  0.00      6op0 C  
ATOM   2979  HA  VAL B  50      -8.372  -7.649  36.986  0.00  0.00      6op0 H  
ATOM   2980 1HG1 VAL B  50      -9.603  -9.815  34.752  0.00  0.00      6op0 H  
ATOM   2981 1HG2 VAL B  50      -7.385  -8.327  34.639  0.00  0.00      6op0 H  
ATOM   2982  HB  VAL B  50      -7.808 -10.449  36.541  0.00  0.00      6op0 H  
ATOM   2983 2HG1 VAL B  50      -9.949 -10.478  36.203  0.00  0.00      6op0 H  
ATOM   2984 3HG1 VAL B  50     -10.020  -8.859  36.008  0.00  0.00      6op0 H  
ATOM   2985  H   VAL B  50      -5.700  -8.825  37.147  0.00  0.00      6op0 H  
ATOM   2986 3HG2 VAL B  50      -6.256  -9.387  35.162  0.00  0.00      6op0 H  
ATOM   2987 2HG2 VAL B  50      -7.463  -9.895  34.184  0.00  0.00      6op0 H  
ATOM   2988  N   PRO B  51      -9.761  -8.511  38.914  0.00  0.00      6op0 N  
ATOM   2989  CA  PRO B  51     -10.396  -8.889  40.184  0.00  0.00      6op0 C  
ATOM   2990  C   PRO B  51     -11.293 -10.105  40.112  0.00  0.00      6op0 C  
ATOM   2991  O   PRO B  51     -11.592 -10.691  41.145  0.00  0.00      6op0 O  
ATOM   2992  CB  PRO B  51     -11.224  -7.664  40.540  0.00  0.00      6op0 C  
ATOM   2993  CG  PRO B  51     -11.593  -7.097  39.228  0.00  0.00      6op0 C  
ATOM   2994  CD  PRO B  51     -10.401  -7.322  38.336  0.00  0.00      6op0 C  
ATOM   2995  HG2 PRO B  51     -12.408  -7.557  38.852  0.00  0.00      6op0 H  
ATOM   2996  HA  PRO B  51      -9.680  -9.010  40.909  0.00  0.00      6op0 H  
ATOM   2997  HD3 PRO B  51      -9.776  -6.539  38.357  0.00  0.00      6op0 H  
ATOM   2998  HD2 PRO B  51     -10.680  -7.496  37.391  0.00  0.00      6op0 H  
ATOM   2999  HG3 PRO B  51     -11.796  -6.112  39.305  0.00  0.00      6op0 H  
ATOM   3000  HB3 PRO B  51     -10.683  -7.015  41.080  0.00  0.00      6op0 H  
ATOM   3001  HB2 PRO B  51     -12.037  -7.927  41.066  0.00  0.00      6op0 H  
ATOM   3002  N   SER B  52     -11.709 -10.500  38.914  0.00  0.00      6op0 N  
ATOM   3003  CA  SER B  52     -12.535 -11.697  38.771  0.00  0.00      6op0 C  
ATOM   3004  C   SER B  52     -12.511 -12.305  37.359  0.00  0.00      6op0 C  
ATOM   3005  O   SER B  52     -12.211 -11.596  36.385  0.00  0.00      6op0 O  
ATOM   3006  CB  SER B  52     -13.964 -11.340  39.123  0.00  0.00      6op0 C  
ATOM   3007  OG  SER B  52     -14.411 -10.332  38.261  0.00  0.00      6op0 O  
ATOM   3008  H   SER B  52     -11.410  -9.911  38.124  0.00  0.00      6op0 H  
ATOM   3009  HA  SER B  52     -12.180 -12.402  39.412  0.00  0.00      6op0 H  
ATOM   3010  HG  SER B  52     -13.727 -10.058  37.608  0.00  0.00      6op0 H  
ATOM   3011  HB3 SER B  52     -13.993 -11.011  40.058  0.00  0.00      6op0 H  
ATOM   3012  HB2 SER B  52     -14.534 -12.144  39.014  0.00  0.00      6op0 H  
ATOM   3013  N   GLU B  53     -12.866 -13.601  37.273  0.00  0.00      6op0 N  
ATOM   3014  CA  GLU B  53     -13.004 -14.340  36.010  0.00  0.00      6op0 C  
ATOM   3015  C   GLU B  53     -13.969 -13.650  35.070  0.00  0.00      6op0 C  
ATOM   3016  O   GLU B  53     -14.915 -13.014  35.499  0.00  0.00      6op0 O  
ATOM   3017  CB  GLU B  53     -13.477 -15.796  36.254  0.00  0.00      6op0 C  
ATOM   3018  CG  GLU B  53     -13.734 -16.649  34.969  0.00  0.00      6op0 C  
ATOM   3019  CD  GLU B  53     -15.234 -16.868  34.611  0.00  0.00      6op0 C  
ATOM   3020  OE1 GLU B  53     -16.084 -16.986  35.525  0.00  0.00      6op0 O  
ATOM   3021  OE2 GLU B  53     -15.570 -16.944  33.403  0.00  0.00      6op0 O  
ATOM   3022  HG2 GLU B  53     -13.320 -16.179  34.210  0.00  0.00      6op0 H  
ATOM   3023  HA  GLU B  53     -12.098 -14.420  35.573  0.00  0.00      6op0 H  
ATOM   3024  HG3 GLU B  53     -13.338 -17.538  35.114  0.00  0.00      6op0 H  
ATOM   3025  H   GLU B  53     -13.040 -14.049  38.210  0.00  0.00      6op0 H  
ATOM   3026  HB3 GLU B  53     -14.329 -15.758  36.745  0.00  0.00      6op0 H  
ATOM   3027  HB2 GLU B  53     -12.775 -16.259  36.767  0.00  0.00      6op0 H  
ATOM   3028  N   GLY B  54     -13.703 -13.754  33.776  0.00  0.00      6op0 N  
ATOM   3029  CA  GLY B  54     -14.597 -13.186  32.797  0.00  0.00      6op0 C  
ATOM   3030  C   GLY B  54     -13.970 -12.984  31.441  0.00  0.00      6op0 C  
ATOM   3031  O   GLY B  54     -12.768 -13.214  31.251  0.00  0.00      6op0 O  
ATOM   3032  H   GLY B  54     -12.831 -14.259  33.545  0.00  0.00      6op0 H  
ATOM   3033  HA2 GLY B  54     -15.418 -13.788  32.700  0.00  0.00      6op0 H  
ATOM   3034  HA3 GLY B  54     -14.948 -12.289  33.141  0.00  0.00      6op0 H  
ATOM   3035  N   LEU B  55     -14.821 -12.611  30.495  0.00  0.00      6op0 N  
ATOM   3036  CA  LEU B  55     -14.416 -12.117  29.225  0.00  0.00      6op0 C  
ATOM   3037  C   LEU B  55     -14.105 -10.611  29.342  0.00  0.00      6op0 C  
ATOM   3038  O   LEU B  55     -14.974  -9.827  29.761  0.00  0.00      6op0 O  
ATOM   3039  CB  LEU B  55     -15.557 -12.287  28.245  0.00  0.00      6op0 C  
ATOM   3040  CG  LEU B  55     -15.881 -13.694  27.759  0.00  0.00      6op0 C  
ATOM   3041  CD1 LEU B  55     -17.112 -13.659  26.866  0.00  0.00      6op0 C  
ATOM   3042  CD2 LEU B  55     -14.688 -14.297  27.031  0.00  0.00      6op0 C  
ATOM   3043 2HD2 LEU B  55     -13.905 -14.342  27.651  0.00  0.00      6op0 H  
ATOM   3044 3HD2 LEU B  55     -14.917 -15.219  26.719  0.00  0.00      6op0 H  
ATOM   3045 1HD2 LEU B  55     -14.455 -13.728  26.242  0.00  0.00      6op0 H  
ATOM   3046  H   LEU B  55     -15.834 -12.719  30.782  0.00  0.00      6op0 H  
ATOM   3047 3HD1 LEU B  55     -16.937 -13.069  26.077  0.00  0.00      6op0 H  
ATOM   3048 2HD1 LEU B  55     -17.322 -14.584  26.549  0.00  0.00      6op0 H  
ATOM   3049 1HD1 LEU B  55     -17.890 -13.300  27.382  0.00  0.00      6op0 H  
ATOM   3050  HA  LEU B  55     -13.575 -12.575  28.931  0.00  0.00      6op0 H  
ATOM   3051  HG  LEU B  55     -16.060 -14.279  28.546  0.00  0.00      6op0 H  
ATOM   3052  HB3 LEU B  55     -15.352 -11.733  27.431  0.00  0.00      6op0 H  
ATOM   3053  HB2 LEU B  55     -16.392 -11.924  28.675  0.00  0.00      6op0 H  
ATOM   3054  N   TYR B  56     -12.897 -10.206  28.937  0.00  0.00      6op0 N  
ATOM   3055  CA  TYR B  56     -12.503  -8.790  28.956  0.00  0.00      6op0 C  
ATOM   3056  C   TYR B  56     -12.183  -8.271  27.564  0.00  0.00      6op0 C  
ATOM   3057  O   TYR B  56     -11.700  -8.994  26.721  0.00  0.00      6op0 O  
ATOM   3058  CB  TYR B  56     -11.300  -8.600  29.869  0.00  0.00      6op0 C  
ATOM   3059  CG  TYR B  56     -11.624  -8.655  31.360  0.00  0.00      6op0 C  
ATOM   3060  CD1 TYR B  56     -11.686  -7.494  32.121  0.00  0.00      6op0 C  
ATOM   3061  CD2 TYR B  56     -11.868  -9.867  32.001  0.00  0.00      6op0 C  
ATOM   3062  CE1 TYR B  56     -11.986  -7.533  33.474  0.00  0.00      6op0 C  
ATOM   3063  CE2 TYR B  56     -12.155  -9.925  33.361  0.00  0.00      6op0 C  
ATOM   3064  CZ  TYR B  56     -12.228  -8.746  34.091  0.00  0.00      6op0 C  
ATOM   3065  OH  TYR B  56     -12.510  -8.787  35.446  0.00  0.00      6op0 O  
ATOM   3066  HH  TYR B  56     -12.636  -9.752  35.714  0.00  0.00      6op0 H  
ATOM   3067  HA  TYR B  56     -13.279  -8.257  29.323  0.00  0.00      6op0 H  
ATOM   3068  HE1 TYR B  56     -12.028  -6.681  34.004  0.00  0.00      6op0 H  
ATOM   3069  HE2 TYR B  56     -12.306 -10.803  33.807  0.00  0.00      6op0 H  
ATOM   3070  H   TYR B  56     -12.270 -10.967  28.613  0.00  0.00      6op0 H  
ATOM   3071  HD2 TYR B  56     -11.837 -10.716  31.472  0.00  0.00      6op0 H  
ATOM   3072  HD1 TYR B  56     -11.510  -6.607  31.684  0.00  0.00      6op0 H  
ATOM   3073  HB3 TYR B  56     -10.894  -7.707  29.681  0.00  0.00      6op0 H  
ATOM   3074  HB2 TYR B  56     -10.635  -9.320  29.676  0.00  0.00      6op0 H  
ATOM   3075  N   LEU B  57     -12.499  -7.021  27.299  0.00  0.00      6op0 N  
ATOM   3076  CA  LEU B  57     -11.845  -6.315  26.225  0.00  0.00      6op0 C  
ATOM   3077  C   LEU B  57     -10.497  -5.882  26.793  0.00  0.00      6op0 C  
ATOM   3078  O   LEU B  57     -10.413  -5.532  27.976  0.00  0.00      6op0 O  
ATOM   3079  CB  LEU B  57     -12.622  -5.080  25.846  0.00  0.00      6op0 C  
ATOM   3080  CG  LEU B  57     -13.753  -5.106  24.835  0.00  0.00      6op0 C  
ATOM   3081  CD1 LEU B  57     -13.896  -3.698  24.263  0.00  0.00      6op0 C  
ATOM   3082  CD2 LEU B  57     -13.511  -6.110  23.706  0.00  0.00      6op0 C  
ATOM   3083 2HD2 LEU B  57     -13.422  -7.027  24.092  0.00  0.00      6op0 H  
ATOM   3084 3HD2 LEU B  57     -14.282  -6.087  23.072  0.00  0.00      6op0 H  
ATOM   3085 1HD2 LEU B  57     -12.672  -5.868  23.222  0.00  0.00      6op0 H  
ATOM   3086  H   LEU B  57     -13.228  -6.609  27.906  0.00  0.00      6op0 H  
ATOM   3087 3HD1 LEU B  57     -13.040  -3.430  23.821  0.00  0.00      6op0 H  
ATOM   3088 2HD1 LEU B  57     -14.637  -3.686  23.592  0.00  0.00      6op0 H  
ATOM   3089 1HD1 LEU B  57     -14.105  -3.058  25.002  0.00  0.00      6op0 H  
ATOM   3090  HA  LEU B  57     -11.681  -6.935  25.476  0.00  0.00      6op0 H  
ATOM   3091  HG  LEU B  57     -14.595  -5.362  25.286  0.00  0.00      6op0 H  
ATOM   3092  HB3 LEU B  57     -11.947  -4.381  25.512  0.00  0.00      6op0 H  
ATOM   3093  HB2 LEU B  57     -13.013  -4.684  26.711  0.00  0.00      6op0 H  
ATOM   3094  N   ILE B  58      -9.444  -5.933  25.984  0.00  0.00      6op0 N  
ATOM   3095  CA  ILE B  58      -8.116  -5.428  26.404  0.00  0.00      6op0 C  
ATOM   3096  C   ILE B  58      -7.598  -4.602  25.270  0.00  0.00      6op0 C  
ATOM   3097  O   ILE B  58      -7.805  -4.959  24.131  0.00  0.00      6op0 O  
ATOM   3098  CB  ILE B  58      -7.091  -6.544  26.694  0.00  0.00      6op0 C  
ATOM   3099  CG1 ILE B  58      -7.573  -7.429  27.827  0.00  0.00      6op0 C  
ATOM   3100  CG2 ILE B  58      -5.731  -5.962  27.099  0.00  0.00      6op0 C  
ATOM   3101  CD1 ILE B  58      -6.705  -8.670  28.008  0.00  0.00      6op0 C  
ATOM   3102  HA  ILE B  58      -8.294  -4.819  27.164  0.00  0.00      6op0 H  
ATOM   3103 2HG2 ILE B  58      -5.096  -6.714  27.253  0.00  0.00      6op0 H  
ATOM   3104 1HG2 ILE B  58      -5.403  -5.378  26.362  0.00  0.00      6op0 H  
ATOM   3105  HB  ILE B  58      -7.009  -7.100  25.872  0.00  0.00      6op0 H  
ATOM   3106 2HG1 ILE B  58      -7.562  -6.909  28.673  0.00  0.00      6op0 H  
ATOM   3107 3HG1 ILE B  58      -8.502  -7.724  27.631  0.00  0.00      6op0 H  
ATOM   3108 3HD1 ILE B  58      -5.771  -8.387  28.211  0.00  0.00      6op0 H  
ATOM   3109  H   ILE B  58      -9.619  -6.346  25.052  0.00  0.00      6op0 H  
ATOM   3110 2HD1 ILE B  58      -7.066  -9.212  28.762  0.00  0.00      6op0 H  
ATOM   3111 3HG2 ILE B  58      -5.848  -5.432  27.934  0.00  0.00      6op0 H  
ATOM   3112 1HD1 ILE B  58      -6.723  -9.205  27.167  0.00  0.00      6op0 H  
ATOM   3113  N   TYR B  59      -6.947  -3.486  25.582  0.00  0.00      6op0 N  
ATOM   3114  CA  TYR B  59      -6.481  -2.544  24.559  0.00  0.00      6op0 C  
ATOM   3115  C   TYR B  59      -5.303  -1.705  25.032  0.00  0.00      6op0 C  
ATOM   3116  O   TYR B  59      -5.150  -1.454  26.227  0.00  0.00      6op0 O  
ATOM   3117  CB  TYR B  59      -7.619  -1.624  24.121  0.00  0.00      6op0 C  
ATOM   3118  CG  TYR B  59      -8.099  -0.642  25.173  0.00  0.00      6op0 C  
ATOM   3119  CD1 TYR B  59      -7.576   0.636  25.240  0.00  0.00      6op0 C  
ATOM   3120  CD2 TYR B  59      -9.111  -0.990  26.060  0.00  0.00      6op0 C  
ATOM   3121  CE1 TYR B  59      -8.030   1.554  26.181  0.00  0.00      6op0 C  
ATOM   3122  CE2 TYR B  59      -9.559  -0.111  27.034  0.00  0.00      6op0 C  
ATOM   3123  CZ  TYR B  59      -9.020   1.175  27.100  0.00  0.00      6op0 C  
ATOM   3124  OH  TYR B  59      -9.471   2.080  28.067  0.00  0.00      6op0 O  
ATOM   3125  HH  TYR B  59     -10.152   1.613  28.627  0.00  0.00      6op0 H  
ATOM   3126  HA  TYR B  59      -6.184  -3.080  23.753  0.00  0.00      6op0 H  
ATOM   3127  HE1 TYR B  59      -7.658   2.480  26.207  0.00  0.00      6op0 H  
ATOM   3128  HE2 TYR B  59     -10.261  -0.390  27.686  0.00  0.00      6op0 H  
ATOM   3129  H   TYR B  59      -6.797  -3.338  26.600  0.00  0.00      6op0 H  
ATOM   3130  HD2 TYR B  59      -9.528  -1.900  25.993  0.00  0.00      6op0 H  
ATOM   3131  HD1 TYR B  59      -6.853   0.914  24.600  0.00  0.00      6op0 H  
ATOM   3132  HB3 TYR B  59      -8.399  -2.194  23.853  0.00  0.00      6op0 H  
ATOM   3133  HB2 TYR B  59      -7.310  -1.098  23.325  0.00  0.00      6op0 H  
ATOM   3134  N   SER B  60      -4.467  -1.294  24.086  0.00  0.00      6op0 N  
ATOM   3135  CA  SER B  60      -3.387  -0.333  24.346  0.00  0.00      6op0 C  
ATOM   3136  C   SER B  60      -2.950   0.423  23.077  0.00  0.00      6op0 C  
ATOM   3137  O   SER B  60      -2.896  -0.154  22.000  0.00  0.00      6op0 O  
ATOM   3138  CB  SER B  60      -2.185  -1.051  24.937  0.00  0.00      6op0 C  
ATOM   3139  OG  SER B  60      -1.137  -0.125  25.076  0.00  0.00      6op0 O  
ATOM   3140  H   SER B  60      -4.639  -1.708  23.144  0.00  0.00      6op0 H  
ATOM   3141  HA  SER B  60      -3.731   0.351  25.005  0.00  0.00      6op0 H  
ATOM   3142  HG  SER B  60      -1.378   0.777  24.775  0.00  0.00      6op0 H  
ATOM   3143  HB3 SER B  60      -1.907  -1.772  24.321  0.00  0.00      6op0 H  
ATOM   3144  HB2 SER B  60      -2.428  -1.408  25.825  0.00  0.00      6op0 H  
ATOM   3145  N   GLN B  61      -2.676   1.705  23.202  0.00  0.00      6op0 N  
ATOM   3146  CA  GLN B  61      -2.100   2.463  22.113  0.00  0.00      6op0 C  
ATOM   3147  C   GLN B  61      -0.739   2.968  22.556  0.00  0.00      6op0 C  
ATOM   3148  O   GLN B  61      -0.544   3.232  23.739  0.00  0.00      6op0 O  
ATOM   3149  CB  GLN B  61      -2.962   3.660  21.739  0.00  0.00      6op0 C  
ATOM   3150  CG  GLN B  61      -2.253   4.657  20.815  0.00  0.00      6op0 C  
ATOM   3151  CD  GLN B  61      -3.147   5.797  20.307  0.00  0.00      6op0 C  
ATOM   3152  OE1 GLN B  61      -4.311   5.593  20.002  0.00  0.00      6op0 O  
ATOM   3153  NE2 GLN B  61      -2.566   7.017  20.195  0.00  0.00      6op0 N  
ATOM   3154  HG2 GLN B  61      -1.482   5.063  21.314  0.00  0.00      6op0 H  
ATOM   3155  HA  GLN B  61      -1.961   1.848  21.340  0.00  0.00      6op0 H  
ATOM   3156  HG3 GLN B  61      -1.898   4.158  20.019  0.00  0.00      6op0 H  
ATOM   3157  H   GLN B  61      -2.905   2.115  24.131  0.00  0.00      6op0 H  
ATOM   3158 2HE2 GLN B  61      -1.590   7.090  20.468  0.00  0.00      6op0 H  
ATOM   3159 1HE2 GLN B  61      -3.093   7.806  19.855  0.00  0.00      6op0 H  
ATOM   3160  HB3 GLN B  61      -3.223   4.149  22.571  0.00  0.00      6op0 H  
ATOM   3161  HB2 GLN B  61      -3.782   3.339  21.268  0.00  0.00      6op0 H  
ATOM   3162  N   VAL B  62       0.201   3.083  21.611  0.00  0.00      6op0 N  
ATOM   3163  CA  VAL B  62       1.458   3.819  21.837  0.00  0.00      6op0 C  
ATOM   3164  C   VAL B  62       1.815   4.516  20.573  0.00  0.00      6op0 C  
ATOM   3165  O   VAL B  62       1.517   4.024  19.500  0.00  0.00      6op0 O  
ATOM   3166  CB  VAL B  62       2.642   2.906  22.187  0.00  0.00      6op0 C  
ATOM   3167  CG1 VAL B  62       2.394   2.189  23.510  0.00  0.00      6op0 C  
ATOM   3168  CG2 VAL B  62       2.915   1.936  21.042  0.00  0.00      6op0 C  
ATOM   3169  HA  VAL B  62       1.283   4.496  22.549  0.00  0.00      6op0 H  
ATOM   3170 1HG1 VAL B  62       1.672   2.661  24.014  0.00  0.00      6op0 H  
ATOM   3171 1HG2 VAL B  62       2.052   1.704  20.595  0.00  0.00      6op0 H  
ATOM   3172  HB  VAL B  62       3.444   3.482  22.316  0.00  0.00      6op0 H  
ATOM   3173 2HG1 VAL B  62       2.114   1.247  23.330  0.00  0.00      6op0 H  
ATOM   3174 3HG1 VAL B  62       3.234   2.190  24.051  0.00  0.00      6op0 H  
ATOM   3175  H   VAL B  62      -0.027   2.614  20.713  0.00  0.00      6op0 H  
ATOM   3176 3HG2 VAL B  62       3.530   2.369  20.384  0.00  0.00      6op0 H  
ATOM   3177 2HG2 VAL B  62       3.340   1.108  21.407  0.00  0.00      6op0 H  
ATOM   3178  N   LEU B  63       2.412   5.687  20.693  0.00  0.00      6op0 N  
ATOM   3179  CA  LEU B  63       2.723   6.510  19.538  0.00  0.00      6op0 C  
ATOM   3180  C   LEU B  63       4.232   6.769  19.534  0.00  0.00      6op0 C  
ATOM   3181  O   LEU B  63       4.784   7.254  20.521  0.00  0.00      6op0 O  
ATOM   3182  CB  LEU B  63       1.938   7.804  19.585  0.00  0.00      6op0 C  
ATOM   3183  CG  LEU B  63       2.155   8.717  18.391  0.00  0.00      6op0 C  
ATOM   3184  CD1 LEU B  63       1.655   8.099  17.105  0.00  0.00      6op0 C  
ATOM   3185  CD2 LEU B  63       1.483  10.052  18.660  0.00  0.00      6op0 C  
ATOM   3186 2HD2 LEU B  63       1.880  10.470  19.478  0.00  0.00      6op0 H  
ATOM   3187 3HD2 LEU B  63       1.620  10.661  17.878  0.00  0.00      6op0 H  
ATOM   3188 1HD2 LEU B  63       0.502   9.913  18.802  0.00  0.00      6op0 H  
ATOM   3189  H   LEU B  63       2.637   5.966  21.672  0.00  0.00      6op0 H  
ATOM   3190 3HD1 LEU B  63       0.673   7.912  17.177  0.00  0.00      6op0 H  
ATOM   3191 2HD1 LEU B  63       1.814   8.728  16.341  0.00  0.00      6op0 H  
ATOM   3192 1HD1 LEU B  63       2.140   7.240  16.930  0.00  0.00      6op0 H  
ATOM   3193  HA  LEU B  63       2.490   6.011  18.709  0.00  0.00      6op0 H  
ATOM   3194  HG  LEU B  63       3.140   8.915  18.305  0.00  0.00      6op0 H  
ATOM   3195  HB3 LEU B  63       2.211   8.303  20.396  0.00  0.00      6op0 H  
ATOM   3196  HB2 LEU B  63       0.972   7.579  19.617  0.00  0.00      6op0 H  
ATOM   3197  N   PHE B  64       4.893   6.372  18.445  0.00  0.00      6op0 N  
ATOM   3198  CA  PHE B  64       6.331   6.560  18.293  0.00  0.00      6op0 C  
ATOM   3199  C   PHE B  64       6.577   7.693  17.326  0.00  0.00      6op0 C  
ATOM   3200  O   PHE B  64       5.761   7.923  16.422  0.00  0.00      6op0 O  
ATOM   3201  CB  PHE B  64       6.970   5.322  17.728  0.00  0.00      6op0 C  
ATOM   3202  CG  PHE B  64       6.979   4.152  18.660  0.00  0.00      6op0 C  
ATOM   3203  CD1 PHE B  64       7.785   4.149  19.761  0.00  0.00      6op0 C  
ATOM   3204  CD2 PHE B  64       6.244   3.019  18.374  0.00  0.00      6op0 C  
ATOM   3205  CE1 PHE B  64       7.856   3.037  20.594  0.00  0.00      6op0 C  
ATOM   3206  CE2 PHE B  64       6.285   1.920  19.206  0.00  0.00      6op0 C  
ATOM   3207  CZ  PHE B  64       7.090   1.929  20.322  0.00  0.00      6op0 C  
ATOM   3208  HZ  PHE B  64       7.119   1.137  20.933  0.00  0.00      6op0 H  
ATOM   3209  HA  PHE B  64       6.682   6.850  19.184  0.00  0.00      6op0 H  
ATOM   3210  HE1 PHE B  64       8.473   3.058  21.391  0.00  0.00      6op0 H  
ATOM   3211  HE2 PHE B  64       5.718   1.104  18.988  0.00  0.00      6op0 H  
ATOM   3212  H   PHE B  64       4.295   5.920  17.720  0.00  0.00      6op0 H  
ATOM   3213  HD2 PHE B  64       5.671   2.995  17.549  0.00  0.00      6op0 H  
ATOM   3214  HD1 PHE B  64       8.339   4.952  19.987  0.00  0.00      6op0 H  
ATOM   3215  HB3 PHE B  64       7.914   5.534  17.500  0.00  0.00      6op0 H  
ATOM   3216  HB2 PHE B  64       6.468   5.055  16.912  0.00  0.00      6op0 H  
ATOM   3217  N   LYS B  65       7.689   8.399  17.508  0.00  0.00      6op0 N  
ATOM   3218  CA  LYS B  65       8.043   9.522  16.625  0.00  0.00      6op0 C  
ATOM   3219  C   LYS B  65       9.545   9.670  16.554  0.00  0.00      6op0 C  
ATOM   3220  O   LYS B  65      10.199   9.751  17.587  0.00  0.00      6op0 O  
ATOM   3221  CB  LYS B  65       7.415  10.837  17.116  0.00  0.00      6op0 C  
ATOM   3222  CG  LYS B  65       7.821  12.117  16.343  0.00  0.00      6op0 C  
ATOM   3223  CD  LYS B  65       8.560  13.136  17.225  0.00  0.00      6op0 C  
ATOM   3224  CE  LYS B  65       8.480  14.589  16.717  0.00  0.00      6op0 C  
ATOM   3225  NZ  LYS B  65       9.189  15.550  17.646  0.00  0.00      6op0 N  
ATOM   3226  HA  LYS B  65       7.685   9.329  15.707  0.00  0.00      6op0 H  
ATOM   3227  HE2 LYS B  65       8.905  14.638  15.815  0.00  0.00      6op0 H  
ATOM   3228  HE3 LYS B  65       7.519  14.854  16.650  0.00  0.00      6op0 H  
ATOM   3229  HG2 LYS B  65       8.419  11.853  15.584  0.00  0.00      6op0 H  
ATOM   3230  HG3 LYS B  65       6.993  12.545  15.979  0.00  0.00      6op0 H  
ATOM   3231  HZ1 LYS B  65       9.296  16.423  17.180  0.00  0.00      6op0 H  
ATOM   3232  HZ3 LYS B  65       8.639  15.663  18.468  0.00  0.00      6op0 H  
ATOM   3233  HZ2 LYS B  65      10.080  15.171  17.877  0.00  0.00      6op0 H  
ATOM   3234  HD3 LYS B  65       9.527  12.876  17.274  0.00  0.00      6op0 H  
ATOM   3235  HD2 LYS B  65       8.166  13.106  18.147  0.00  0.00      6op0 H  
ATOM   3236  H   LYS B  65       8.275   8.100  18.307  0.00  0.00      6op0 H  
ATOM   3237  HB3 LYS B  65       7.672  10.969  18.077  0.00  0.00      6op0 H  
ATOM   3238  HB2 LYS B  65       6.417  10.751  17.056  0.00  0.00      6op0 H  
ATOM   3239  N   GLY B  66      10.083   9.680  15.338  0.00  0.00      6op0 N  
ATOM   3240  CA  GLY B  66      11.509   9.914  15.120  0.00  0.00      6op0 C  
ATOM   3241  C   GLY B  66      11.724  11.068  14.166  0.00  0.00      6op0 C  
ATOM   3242  O   GLY B  66      10.848  11.386  13.339  0.00  0.00      6op0 O  
ATOM   3243  H   GLY B  66       9.409   9.509  14.563  0.00  0.00      6op0 H  
ATOM   3244  HA2 GLY B  66      11.951  10.117  16.002  0.00  0.00      6op0 H  
ATOM   3245  HA3 GLY B  66      11.928   9.080  14.742  0.00  0.00      6op0 H  
ATOM   3246  N   GLN B  67      12.878  11.717  14.287  0.00  0.00      6op0 N  
ATOM   3247  CA  GLN B  67      13.206  12.833  13.417  0.00  0.00      6op0 C  
ATOM   3248  C   GLN B  67      14.121  12.310  12.336  0.00  0.00      6op0 C  
ATOM   3249  O   GLN B  67      15.323  12.471  12.426  0.00  0.00      6op0 O  
ATOM   3250  CB  GLN B  67      13.888  13.944  14.200  0.00  0.00      6op0 C  
ATOM   3251  CG  GLN B  67      13.335  15.328  13.899  0.00  0.00      6op0 C  
ATOM   3252  CD  GLN B  67      12.104  15.651  14.733  0.00  0.00      6op0 C  
ATOM   3253  OE1 GLN B  67      11.921  15.115  15.844  0.00  0.00      6op0 O  
ATOM   3254  NE2 GLN B  67      11.254  16.541  14.212  0.00  0.00      6op0 N  
ATOM   3255  HG2 GLN B  67      14.039  16.006  14.098  0.00  0.00      6op0 H  
ATOM   3256  HA  GLN B  67      12.365  13.149  12.987  0.00  0.00      6op0 H  
ATOM   3257  HG3 GLN B  67      13.085  15.372  12.934  0.00  0.00      6op0 H  
ATOM   3258  H   GLN B  67      13.502  11.365  15.035  0.00  0.00      6op0 H  
ATOM   3259 2HE2 GLN B  67      11.484  16.953  13.311  0.00  0.00      6op0 H  
ATOM   3260 1HE2 GLN B  67      10.402  16.797  14.706  0.00  0.00      6op0 H  
ATOM   3261  HB3 GLN B  67      14.865  13.946  13.978  0.00  0.00      6op0 H  
ATOM   3262  HB2 GLN B  67      13.772  13.771  15.179  0.00  0.00      6op0 H  
ATOM   3263  N   GLY B  68      13.542  11.640  11.341  0.00  0.00      6op0 N  
ATOM   3264  CA  GLY B  68      14.298  11.069  10.222  0.00  0.00      6op0 C  
ATOM   3265  C   GLY B  68      14.666   9.594  10.339  0.00  0.00      6op0 C  
ATOM   3266  O   GLY B  68      14.182   8.890  11.218  0.00  0.00      6op0 O  
ATOM   3267  H   GLY B  68      12.504  11.555  11.425  0.00  0.00      6op0 H  
ATOM   3268  HA2 GLY B  68      13.761  11.210   9.356  0.00  0.00      6op0 H  
ATOM   3269  HA3 GLY B  68      15.159  11.617  10.093  0.00  0.00      6op0 H  
ATOM   3270  N   CYS B  69      15.554   9.152   9.451  0.00  0.00      6op0 N  
ATOM   3271  CA  CYS B  69      15.922   7.751   9.303  0.00  0.00      6op0 C  
ATOM   3272  C   CYS B  69      17.443   7.553   9.083  0.00  0.00      6op0 C  
ATOM   3273  O   CYS B  69      18.002   8.099   8.132  0.00  0.00      6op0 O  
ATOM   3274  CB  CYS B  69      15.182   7.187   8.092  0.00  0.00      6op0 C  
ATOM   3275  SG  CYS B  69      13.413   6.889   8.342  0.00  0.00      6op0 S  
ATOM   3276  HB3 CYS B  69      15.613   6.317   7.842  0.00  0.00      6op0 H  
ATOM   3277  H   CYS B  69      15.973   9.914   8.857  0.00  0.00      6op0 H  
ATOM   3278  HA  CYS B  69      15.675   7.261  10.152  0.00  0.00      6op0 H  
ATOM   3279  HB2 CYS B  69      15.286   7.834   7.334  0.00  0.00      6op0 H  
ATOM   3280  N   PRO B  70      18.114   6.777   9.968  0.00  0.00      6op0 N  
ATOM   3281  CA  PRO B  70      19.467   6.248   9.663  0.00  0.00      6op0 C  
ATOM   3282  C   PRO B  70      19.471   4.810   9.097  0.00  0.00      6op0 C  
ATOM   3283  O   PRO B  70      19.135   3.847   9.805  0.00  0.00      6op0 O  
ATOM   3284  CB  PRO B  70      20.193   6.309  11.031  0.00  0.00      6op0 C  
ATOM   3285  CG  PRO B  70      19.202   6.864  12.022  0.00  0.00      6op0 C  
ATOM   3286  CD  PRO B  70      17.835   6.717  11.414  0.00  0.00      6op0 C  
ATOM   3287  HG2 PRO B  70      19.266   6.359  12.895  0.00  0.00      6op0 H  
ATOM   3288  HA  PRO B  70      19.955   6.876   9.030  0.00  0.00      6op0 H  
ATOM   3289  HD3 PRO B  70      17.230   7.464  11.686  0.00  0.00      6op0 H  
ATOM   3290  HD2 PRO B  70      17.419   5.843  11.654  0.00  0.00      6op0 H  
ATOM   3291  HG3 PRO B  70      19.411   7.835  12.213  0.00  0.00      6op0 H  
ATOM   3292  HB3 PRO B  70      21.006   6.901  10.969  0.00  0.00      6op0 H  
ATOM   3293  HB2 PRO B  70      20.495   5.387  11.306  0.00  0.00      6op0 H  
ATOM   3294  N   HIS B  73      18.719   0.330  10.424  0.00  0.00      6op0 N  
ATOM   3295  CA  HIS B  73      17.259   0.413  10.452  0.00  0.00      6op0 C  
ATOM   3296  C   HIS B  73      16.763   0.171  11.873  0.00  0.00      6op0 C  
ATOM   3297  O   HIS B  73      17.306  -0.657  12.607  0.00  0.00      6op0 O  
ATOM   3298  CB  HIS B  73      16.610  -0.546   9.431  0.00  0.00      6op0 C  
ATOM   3299  CG  HIS B  73      17.002  -0.266   8.011  0.00  0.00      6op0 C  
ATOM   3300  CD2 HIS B  73      16.354   0.447   7.062  0.00  0.00      6op0 C  
ATOM   3301  ND1 HIS B  73      18.081  -0.838   7.383  0.00  0.00      6op0 N  
ATOM   3302  NE2 HIS B  73      17.040   0.291   5.885  0.00  0.00      6op0 N  
ATOM   3303  CE1 HIS B  73      18.078  -0.488   6.111  0.00  0.00      6op0 C  
ATOM   3304  HD1 HIS B  73      18.760  -1.428   7.821  0.00  0.00      6op0 H  
ATOM   3305  HD2 HIS B  73      15.525   0.990   7.194  0.00  0.00      6op0 H  
ATOM   3306  H   HIS B  73      19.308   0.144  11.212  0.00  0.00      6op0 H  
ATOM   3307  HE1 HIS B  73      18.755  -0.766   5.429  0.00  0.00      6op0 H  
ATOM   3308  HA  HIS B  73      16.988   1.336  10.176  0.00  0.00      6op0 H  
ATOM   3309  HB3 HIS B  73      15.612  -0.468   9.507  0.00  0.00      6op0 H  
ATOM   3310  HB2 HIS B  73      16.880  -1.486   9.657  0.00  0.00      6op0 H  
ATOM   3311  N   VAL B  74      15.744   0.948  12.259  0.00  0.00      6op0 N  
ATOM   3312  CA  VAL B  74      15.141   0.924  13.594  0.00  0.00      6op0 C  
ATOM   3313  C   VAL B  74      13.993  -0.106  13.600  0.00  0.00      6op0 C  
ATOM   3314  O   VAL B  74      13.258  -0.213  12.612  0.00  0.00      6op0 O  
ATOM   3315  CB  VAL B  74      14.566   2.326  13.981  0.00  0.00      6op0 C  
ATOM   3316  CG1 VAL B  74      14.388   2.435  15.477  0.00  0.00      6op0 C  
ATOM   3317  CG2 VAL B  74      15.460   3.470  13.503  0.00  0.00      6op0 C  
ATOM   3318  HA  VAL B  74      15.828   0.615  14.245  0.00  0.00      6op0 H  
ATOM   3319 1HG1 VAL B  74      13.433   2.252  15.720  0.00  0.00      6op0 H  
ATOM   3320 1HG2 VAL B  74      15.995   3.161  12.719  0.00  0.00      6op0 H  
ATOM   3321  HB  VAL B  74      13.666   2.395  13.564  0.00  0.00      6op0 H  
ATOM   3322 2HG1 VAL B  74      14.977   1.769  15.939  0.00  0.00      6op0 H  
ATOM   3323 3HG1 VAL B  74      14.633   3.357  15.782  0.00  0.00      6op0 H  
ATOM   3324  H   VAL B  74      15.402   1.597  11.499  0.00  0.00      6op0 H  
ATOM   3325 3HG2 VAL B  74      14.887   4.244  13.238  0.00  0.00      6op0 H  
ATOM   3326 2HG2 VAL B  74      16.071   3.739  14.246  0.00  0.00      6op0 H  
ATOM   3327  N   LEU B  75      13.873  -0.882  14.686  0.00  0.00      6op0 N  
ATOM   3328  CA  LEU B  75      12.680  -1.682  14.958  0.00  0.00      6op0 C  
ATOM   3329  C   LEU B  75      11.944  -1.185  16.193  0.00  0.00      6op0 C  
ATOM   3330  O   LEU B  75      12.557  -0.872  17.254  0.00  0.00      6op0 O  
ATOM   3331  CB  LEU B  75      13.018  -3.129  15.209  0.00  0.00      6op0 C  
ATOM   3332  CG  LEU B  75      13.306  -4.130  14.084  0.00  0.00      6op0 C  
ATOM   3333  CD1 LEU B  75      13.257  -5.521  14.725  0.00  0.00      6op0 C  
ATOM   3334  CD2 LEU B  75      12.377  -4.030  12.868  0.00  0.00      6op0 C  
ATOM   3335 2HD2 LEU B  75      12.456  -3.119  12.468  0.00  0.00      6op0 H  
ATOM   3336 3HD2 LEU B  75      12.642  -4.717  12.194  0.00  0.00      6op0 H  
ATOM   3337 1HD2 LEU B  75      11.436  -4.189  13.159  0.00  0.00      6op0 H  
ATOM   3338  H   LEU B  75      14.704  -0.864  15.317  0.00  0.00      6op0 H  
ATOM   3339 3HD1 LEU B  75      12.351  -5.671  15.118  0.00  0.00      6op0 H  
ATOM   3340 2HD1 LEU B  75      13.440  -6.212  14.027  0.00  0.00      6op0 H  
ATOM   3341 1HD1 LEU B  75      13.949  -5.577  15.443  0.00  0.00      6op0 H  
ATOM   3342  HA  LEU B  75      12.060  -1.610  14.166  0.00  0.00      6op0 H  
ATOM   3343  HG  LEU B  75      14.204  -3.967  13.726  0.00  0.00      6op0 H  
ATOM   3344  HB3 LEU B  75      12.253  -3.537  15.764  0.00  0.00      6op0 H  
ATOM   3345  HB2 LEU B  75      13.840  -3.154  15.829  0.00  0.00      6op0 H  
ATOM   3346  N   LEU B  76      10.617  -1.145  16.067  0.00  0.00      6op0 N  
ATOM   3347  CA  LEU B  76       9.747  -0.723  17.152  0.00  0.00      6op0 C  
ATOM   3348  C   LEU B  76       8.883  -1.907  17.527  0.00  0.00      6op0 C  
ATOM   3349  O   LEU B  76       8.380  -2.585  16.645  0.00  0.00      6op0 O  
ATOM   3350  CB  LEU B  76       8.860   0.406  16.686  0.00  0.00      6op0 C  
ATOM   3351  CG  LEU B  76       9.549   1.640  16.142  0.00  0.00      6op0 C  
ATOM   3352  CD1 LEU B  76       8.534   2.503  15.402  0.00  0.00      6op0 C  
ATOM   3353  CD2 LEU B  76      10.224   2.403  17.262  0.00  0.00      6op0 C  
ATOM   3354 2HD2 LEU B  76      10.907   1.820  17.706  0.00  0.00      6op0 H  
ATOM   3355 3HD2 LEU B  76      10.677   3.217  16.893  0.00  0.00      6op0 H  
ATOM   3356 1HD2 LEU B  76       9.542   2.685  17.939  0.00  0.00      6op0 H  
ATOM   3357  H   LEU B  76      10.266  -1.441  15.131  0.00  0.00      6op0 H  
ATOM   3358 3HD1 LEU B  76       7.807   2.777  16.032  0.00  0.00      6op0 H  
ATOM   3359 2HD1 LEU B  76       8.988   3.318  15.042  0.00  0.00      6op0 H  
ATOM   3360 1HD1 LEU B  76       8.140   1.980  14.646  0.00  0.00      6op0 H  
ATOM   3361  HA  LEU B  76      10.308  -0.475  17.935  0.00  0.00      6op0 H  
ATOM   3362  HG  LEU B  76      10.269   1.367  15.510  0.00  0.00      6op0 H  
ATOM   3363  HB3 LEU B  76       8.294   0.697  17.461  0.00  0.00      6op0 H  
ATOM   3364  HB2 LEU B  76       8.264   0.053  15.960  0.00  0.00      6op0 H  
ATOM   3365  N   THR B  77       8.706  -2.164  18.816  0.00  0.00      6op0 N  
ATOM   3366  CA  THR B  77       7.836  -3.241  19.208  0.00  0.00      6op0 C  
ATOM   3367  C   THR B  77       6.828  -2.775  20.278  0.00  0.00      6op0 C  
ATOM   3368  O   THR B  77       7.062  -1.803  21.027  0.00  0.00      6op0 O  
ATOM   3369  CB  THR B  77       8.634  -4.469  19.725  0.00  0.00      6op0 C  
ATOM   3370  OG1 THR B  77       9.222  -4.157  20.989  0.00  0.00      6op0 O  
ATOM   3371  CG2 THR B  77       9.715  -4.866  18.794  0.00  0.00      6op0 C  
ATOM   3372  HA  THR B  77       7.308  -3.551  18.408  0.00  0.00      6op0 H  
ATOM   3373 2HG2 THR B  77       9.759  -4.238  18.004  0.00  0.00      6op0 H  
ATOM   3374 1HG2 THR B  77      10.613  -4.849  19.256  0.00  0.00      6op0 H  
ATOM   3375  HG1 THR B  77       8.968  -3.202  21.233  0.00  0.00      6op0 H  
ATOM   3376  H   THR B  77       9.219  -1.556  19.465  0.00  0.00      6op0 H  
ATOM   3377  HB  THR B  77       7.985  -5.244  19.853  0.00  0.00      6op0 H  
ATOM   3378 3HG2 THR B  77       9.563  -5.800  18.442  0.00  0.00      6op0 H  
ATOM   3379  N   HIS B  78       5.710  -3.487  20.360  0.00  0.00      6op0 N  
ATOM   3380  CA  HIS B  78       4.702  -3.191  21.365  0.00  0.00      6op0 C  
ATOM   3381  C   HIS B  78       3.913  -4.450  21.671  0.00  0.00      6op0 C  
ATOM   3382  O   HIS B  78       3.399  -5.112  20.769  0.00  0.00      6op0 O  
ATOM   3383  CB  HIS B  78       3.839  -2.021  20.877  0.00  0.00      6op0 C  
ATOM   3384  CG  HIS B  78       2.659  -1.704  21.757  0.00  0.00      6op0 C  
ATOM   3385  ND1 HIS B  78       1.466  -1.385  21.256  0.00  0.00      6op0 N  
ATOM   3386  CD2 HIS B  78       2.524  -1.668  23.152  0.00  0.00      6op0 C  
ATOM   3387  CE1 HIS B  78       0.595  -1.148  22.280  0.00  0.00      6op0 C  
ATOM   3388  NE2 HIS B  78       1.242  -1.329  23.429  0.00  0.00      6op0 N  
ATOM   3389  HD1 HIS B  78       1.204  -1.318  20.293  0.00  0.00      6op0 H  
ATOM   3390  HD2 HIS B  78       3.258  -1.861  23.792  0.00  0.00      6op0 H  
ATOM   3391  H   HIS B  78       5.624  -4.249  19.664  0.00  0.00      6op0 H  
ATOM   3392  HE1 HIS B  78      -0.348  -0.887  22.169  0.00  0.00      6op0 H  
ATOM   3393  HA  HIS B  78       5.164  -2.895  22.203  0.00  0.00      6op0 H  
ATOM   3394  HB3 HIS B  78       3.492  -2.233  19.954  0.00  0.00      6op0 H  
ATOM   3395  HB2 HIS B  78       4.413  -1.194  20.814  0.00  0.00      6op0 H  
ATOM   3396  N   THR B  79       3.849  -4.807  22.954  0.00  0.00      6op0 N  
ATOM   3397  CA  THR B  79       3.353  -6.120  23.386  0.00  0.00      6op0 C  
ATOM   3398  C   THR B  79       2.472  -6.020  24.636  0.00  0.00      6op0 C  
ATOM   3399  O   THR B  79       2.877  -5.414  25.645  0.00  0.00      6op0 O  
ATOM   3400  CB  THR B  79       4.548  -7.040  23.729  0.00  0.00      6op0 C  
ATOM   3401  OG1 THR B  79       5.344  -7.224  22.559  0.00  0.00      6op0 O  
ATOM   3402  CG2 THR B  79       4.085  -8.464  24.298  0.00  0.00      6op0 C  
ATOM   3403  HA  THR B  79       2.797  -6.511  22.639  0.00  0.00      6op0 H  
ATOM   3404 2HG2 THR B  79       4.096  -8.410  25.287  0.00  0.00      6op0 H  
ATOM   3405 1HG2 THR B  79       3.172  -8.640  23.958  0.00  0.00      6op0 H  
ATOM   3406  HG1 THR B  79       4.926  -6.705  21.794  0.00  0.00      6op0 H  
ATOM   3407  H   THR B  79       4.179  -4.079  23.623  0.00  0.00      6op0 H  
ATOM   3408  HB  THR B  79       5.117  -6.582  24.438  0.00  0.00      6op0 H  
ATOM   3409 3HG2 THR B  79       4.727  -9.142  23.969  0.00  0.00      6op0 H  
ATOM   3410  N   ILE B  80       1.281  -6.635  24.580  0.00  0.00      6op0 N  
ATOM   3411  CA  ILE B  80       0.480  -6.858  25.767  0.00  0.00      6op0 C  
ATOM   3412  C   ILE B  80       0.643  -8.322  26.157  0.00  0.00      6op0 C  
ATOM   3413  O   ILE B  80       0.578  -9.219  25.305  0.00  0.00      6op0 O  
ATOM   3414  CB  ILE B  80      -1.013  -6.500  25.565  0.00  0.00      6op0 C  
ATOM   3415  CG1 ILE B  80      -1.160  -5.040  25.117  0.00  0.00      6op0 C  
ATOM   3416  CG2 ILE B  80      -1.812  -6.710  26.861  0.00  0.00      6op0 C  
ATOM   3417  CD1 ILE B  80      -2.601  -4.552  25.021  0.00  0.00      6op0 C  
ATOM   3418  HA  ILE B  80       0.894  -6.324  26.495  0.00  0.00      6op0 H  
ATOM   3419 2HG2 ILE B  80      -2.769  -6.501  26.680  0.00  0.00      6op0 H  
ATOM   3420 1HG2 ILE B  80      -1.711  -7.659  27.144  0.00  0.00      6op0 H  
ATOM   3421  HB  ILE B  80      -1.370  -7.082  24.843  0.00  0.00      6op0 H  
ATOM   3422 2HG1 ILE B  80      -0.667  -4.459  25.764  0.00  0.00      6op0 H  
ATOM   3423 3HG1 ILE B  80      -0.733  -4.944  24.217  0.00  0.00      6op0 H  
ATOM   3424 3HD1 ILE B  80      -3.031  -4.630  25.917  0.00  0.00      6op0 H  
ATOM   3425  H   ILE B  80       0.997  -6.928  23.624  0.00  0.00      6op0 H  
ATOM   3426 2HD1 ILE B  80      -2.603  -3.600  24.725  0.00  0.00      6op0 H  
ATOM   3427 3HG2 ILE B  80      -1.449  -6.099  27.559  0.00  0.00      6op0 H  
ATOM   3428 1HD1 ILE B  80      -3.092  -5.114  24.359  0.00  0.00      6op0 H  
ATOM   3429  N   SER B  81       0.868  -8.557  27.446  0.00  0.00      6op0 N  
ATOM   3430  CA  SER B  81       1.159  -9.889  27.986  0.00  0.00      6op0 C  
ATOM   3431  C   SER B  81       0.223 -10.225  29.133  0.00  0.00      6op0 C  
ATOM   3432  O   SER B  81      -0.247  -9.347  29.845  0.00  0.00      6op0 O  
ATOM   3433  CB  SER B  81       2.582  -9.956  28.575  0.00  0.00      6op0 C  
ATOM   3434  OG  SER B  81       3.561  -9.439  27.705  0.00  0.00      6op0 O  
ATOM   3435  H   SER B  81       0.820  -7.702  28.053  0.00  0.00      6op0 H  
ATOM   3436  HA  SER B  81       1.007 -10.559  27.251  0.00  0.00      6op0 H  
ATOM   3437  HG  SER B  81       3.112  -9.126  26.860  0.00  0.00      6op0 H  
ATOM   3438  HB3 SER B  81       2.793 -10.916  28.776  0.00  0.00      6op0 H  
ATOM   3439  HB2 SER B  81       2.592  -9.434  29.431  0.00  0.00      6op0 H  
ATOM   3440  N   ARG B  82       0.056 -11.523  29.350  0.00  0.00      6op0 N  
ATOM   3441  CA  ARG B  82      -0.645 -12.058  30.487  0.00  0.00      6op0 C  
ATOM   3442  C   ARG B  82       0.283 -12.921  31.361  0.00  0.00      6op0 C  
ATOM   3443  O   ARG B  82       1.112 -13.669  30.853  0.00  0.00      6op0 O  
ATOM   3444  CB  ARG B  82      -1.780 -12.919  29.957  0.00  0.00      6op0 C  
ATOM   3445  CG  ARG B  82      -2.802 -13.320  30.988  0.00  0.00      6op0 C  
ATOM   3446  CD  ARG B  82      -3.695 -14.335  30.392  0.00  0.00      6op0 C  
ATOM   3447  NE  ARG B  82      -4.521 -14.952  31.412  0.00  0.00      6op0 N  
ATOM   3448  CZ  ARG B  82      -4.956 -16.207  31.347  0.00  0.00      6op0 C  
ATOM   3449  NH1 ARG B  82      -4.639 -16.963  30.300  0.00  0.00      6op0 N  
ATOM   3450  NH2 ARG B  82      -5.730 -16.698  32.312  0.00  0.00      6op0 N  
ATOM   3451  HG3 ARG B  82      -3.336 -12.527  31.246  0.00  0.00      6op0 H  
ATOM   3452  HA  ARG B  82      -0.992 -11.301  31.057  0.00  0.00      6op0 H  
ATOM   3453  HE  ARG B  82      -4.781 -14.405  32.212  0.00  0.00      6op0 H  
ATOM   3454  HG2 ARG B  82      -2.341 -13.710  31.773  0.00  0.00      6op0 H  
ATOM   3455 2HH2 ARG B  82      -6.072 -17.629  32.258  0.00  0.00      6op0 H  
ATOM   3456 1HH2 ARG B  82      -5.968 -16.123  33.099  0.00  0.00      6op0 H  
ATOM   3457  H   ARG B  82       0.489 -12.133  28.604  0.00  0.00      6op0 H  
ATOM   3458  HD3 ARG B  82      -3.141 -15.039  29.954  0.00  0.00      6op0 H  
ATOM   3459  HD2 ARG B  82      -4.285 -13.896  29.719  0.00  0.00      6op0 H  
ATOM   3460 2HH1 ARG B  82      -4.991 -17.909  30.252  0.00  0.00      6op0 H  
ATOM   3461 1HH1 ARG B  82      -4.064 -16.606  29.574  0.00  0.00      6op0 H  
ATOM   3462  HB3 ARG B  82      -1.385 -13.752  29.568  0.00  0.00      6op0 H  
ATOM   3463  HB2 ARG B  82      -2.248 -12.408  29.234  0.00  0.00      6op0 H  
ATOM   3464  N   ILE B  83       0.150 -12.777  32.675  0.00  0.00      6op0 N  
ATOM   3465  CA  ILE B  83       0.650 -13.741  33.651  0.00  0.00      6op0 C  
ATOM   3466  C   ILE B  83      -0.526 -14.320  34.441  0.00  0.00      6op0 C  
ATOM   3467  O   ILE B  83      -1.112 -13.640  35.264  0.00  0.00      6op0 O  
ATOM   3468  CB  ILE B  83       1.592 -13.097  34.670  0.00  0.00      6op0 C  
ATOM   3469  CG1 ILE B  83       2.679 -12.313  33.961  0.00  0.00      6op0 C  
ATOM   3470  CG2 ILE B  83       2.163 -14.185  35.588  0.00  0.00      6op0 C  
ATOM   3471  CD1 ILE B  83       3.609 -11.604  34.903  0.00  0.00      6op0 C  
ATOM   3472  HA  ILE B  83       1.040 -14.497  33.128  0.00  0.00      6op0 H  
ATOM   3473 2HG2 ILE B  83       2.739 -13.751  36.275  0.00  0.00      6op0 H  
ATOM   3474 1HG2 ILE B  83       1.405 -14.663  36.023  0.00  0.00      6op0 H  
ATOM   3475  HB  ILE B  83       1.060 -12.462  35.223  0.00  0.00      6op0 H  
ATOM   3476 2HG1 ILE B  83       3.207 -12.942  33.392  0.00  0.00      6op0 H  
ATOM   3477 3HG1 ILE B  83       2.244 -11.636  33.367  0.00  0.00      6op0 H  
ATOM   3478 3HD1 ILE B  83       4.060 -12.271  35.497  0.00  0.00      6op0 H  
ATOM   3479  H   ILE B  83      -0.353 -11.897  32.958  0.00  0.00      6op0 H  
ATOM   3480 2HD1 ILE B  83       4.302 -11.106  34.381  0.00  0.00      6op0 H  
ATOM   3481 3HG2 ILE B  83       2.700 -14.817  35.036  0.00  0.00      6op0 H  
ATOM   3482 1HD1 ILE B  83       3.091 -10.958  35.465  0.00  0.00      6op0 H  
ATOM   3483  N   ALA B  84      -0.889 -15.565  34.183  0.00  0.00      6op0 N  
ATOM   3484  CA  ALA B  84      -1.926 -16.216  34.981  0.00  0.00      6op0 C  
ATOM   3485  C   ALA B  84      -1.372 -16.601  36.370  0.00  0.00      6op0 C  
ATOM   3486  O   ALA B  84      -0.258 -17.086  36.460  0.00  0.00      6op0 O  
ATOM   3487  CB  ALA B  84      -2.431 -17.448  34.242  0.00  0.00      6op0 C  
ATOM   3488  H   ALA B  84      -0.397 -16.021  33.400  0.00  0.00      6op0 H  
ATOM   3489  HA  ALA B  84      -2.687 -15.577  35.114  0.00  0.00      6op0 H  
ATOM   3490  HB1 ALA B  84      -1.970 -18.261  34.595  0.00  0.00      6op0 H  
ATOM   3491  HB3 ALA B  84      -3.417 -17.539  34.379  0.00  0.00      6op0 H  
ATOM   3492  HB2 ALA B  84      -2.239 -17.354  33.266  0.00  0.00      6op0 H  
ATOM   3493  N   VAL B  85      -2.125 -16.400  37.448  0.00  0.00      6op0 N  
ATOM   3494  CA  VAL B  85      -1.640 -16.849  38.770  0.00  0.00      6op0 C  
ATOM   3495  C   VAL B  85      -1.361 -18.330  38.718  0.00  0.00      6op0 C  
ATOM   3496  O   VAL B  85      -0.295 -18.778  39.097  0.00  0.00      6op0 O  
ATOM   3497  CB  VAL B  85      -2.628 -16.576  39.948  0.00  0.00      6op0 C  
ATOM   3498  CG1 VAL B  85      -2.728 -15.092  40.217  0.00  0.00      6op0 C  
ATOM   3499  CG2 VAL B  85      -4.006 -17.179  39.698  0.00  0.00      6op0 C  
ATOM   3500  HA  VAL B  85      -0.784 -16.367  38.956  0.00  0.00      6op0 H  
ATOM   3501 1HG1 VAL B  85      -1.811 -14.706  40.336  0.00  0.00      6op0 H  
ATOM   3502 1HG2 VAL B  85      -4.298 -17.679  40.512  0.00  0.00      6op0 H  
ATOM   3503  HB  VAL B  85      -2.241 -17.003  40.757  0.00  0.00      6op0 H  
ATOM   3504 2HG1 VAL B  85      -3.178 -14.637  39.446  0.00  0.00      6op0 H  
ATOM   3505 3HG1 VAL B  85      -3.262 -14.933  41.050  0.00  0.00      6op0 H  
ATOM   3506  H   VAL B  85      -3.019 -15.934  37.296  0.00  0.00      6op0 H  
ATOM   3507 3HG2 VAL B  85      -4.655 -16.445  39.501  0.00  0.00      6op0 H  
ATOM   3508 2HG2 VAL B  85      -3.955 -17.803  38.919  0.00  0.00      6op0 H  
ATOM   3509  N   SER B  86      -2.309 -19.083  38.188  0.00  0.00      6op0 N  
ATOM   3510  CA  SER B  86      -2.229 -20.530  38.240  0.00  0.00      6op0 C  
ATOM   3511  C   SER B  86      -1.036 -21.156  37.499  0.00  0.00      6op0 C  
ATOM   3512  O   SER B  86      -0.579 -22.215  37.900  0.00  0.00      6op0 O  
ATOM   3513  CB  SER B  86      -3.540 -21.145  37.759  0.00  0.00      6op0 C  
ATOM   3514  OG  SER B  86      -4.509 -21.056  38.789  0.00  0.00      6op0 O  
ATOM   3515  H   SER B  86      -3.089 -18.564  37.746  0.00  0.00      6op0 H  
ATOM   3516  HA  SER B  86      -2.153 -20.810  39.223  0.00  0.00      6op0 H  
ATOM   3517  HG  SER B  86      -4.144 -20.620  39.595  0.00  0.00      6op0 H  
ATOM   3518  HB3 SER B  86      -3.387 -22.098  37.540  0.00  0.00      6op0 H  
ATOM   3519  HB2 SER B  86      -3.860 -20.644  36.968  0.00  0.00      6op0 H  
ATOM   3520  N   TYR B  87      -0.549 -20.514  36.440  0.00  0.00      6op0 N  
ATOM   3521  CA  TYR B  87       0.551 -21.042  35.633  0.00  0.00      6op0 C  
ATOM   3522  C   TYR B  87       1.861 -20.370  35.955  0.00  0.00      6op0 C  
ATOM   3523  O   TYR B  87       2.918 -20.860  35.560  0.00  0.00      6op0 O  
ATOM   3524  CB  TYR B  87       0.263 -20.850  34.116  0.00  0.00      6op0 C  
ATOM   3525  CG  TYR B  87      -0.997 -21.554  33.648  0.00  0.00      6op0 C  
ATOM   3526  CD1 TYR B  87      -0.936 -22.809  33.019  0.00  0.00      6op0 C  
ATOM   3527  CD2 TYR B  87      -2.264 -20.996  33.886  0.00  0.00      6op0 C  
ATOM   3528  CE1 TYR B  87      -2.103 -23.477  32.620  0.00  0.00      6op0 C  
ATOM   3529  CE2 TYR B  87      -3.434 -21.647  33.486  0.00  0.00      6op0 C  
ATOM   3530  CZ  TYR B  87      -3.356 -22.889  32.854  0.00  0.00      6op0 C  
ATOM   3531  OH  TYR B  87      -4.520 -23.540  32.474  0.00  0.00      6op0 O  
ATOM   3532  HH  TYR B  87      -5.295 -22.952  32.708  0.00  0.00      6op0 H  
ATOM   3533  HA  TYR B  87       0.638 -22.030  35.835  0.00  0.00      6op0 H  
ATOM   3534  HE1 TYR B  87      -2.045 -24.366  32.173  0.00  0.00      6op0 H  
ATOM   3535  HE2 TYR B  87      -4.323 -21.226  33.651  0.00  0.00      6op0 H  
ATOM   3536  H   TYR B  87      -1.018 -19.603  36.234  0.00  0.00      6op0 H  
ATOM   3537  HD2 TYR B  87      -2.328 -20.116  34.352  0.00  0.00      6op0 H  
ATOM   3538  HD1 TYR B  87      -0.049 -23.234  32.852  0.00  0.00      6op0 H  
ATOM   3539  HB3 TYR B  87       1.035 -21.218  33.613  0.00  0.00      6op0 H  
ATOM   3540  HB2 TYR B  87       0.164 -19.878  33.948  0.00  0.00      6op0 H  
ATOM   3541  N   GLN B  88       1.802 -19.210  36.604  0.00  0.00      6op0 N  
ATOM   3542  CA  GLN B  88       2.986 -18.352  36.801  0.00  0.00      6op0 C  
ATOM   3543  C   GLN B  88       3.884 -18.274  35.573  0.00  0.00      6op0 C  
ATOM   3544  O   GLN B  88       5.073 -18.445  35.697  0.00  0.00      6op0 O  
ATOM   3545  CB  GLN B  88       3.827 -18.862  37.969  0.00  0.00      6op0 C  
ATOM   3546  CG  GLN B  88       3.075 -19.024  39.274  0.00  0.00      6op0 C  
ATOM   3547  CD  GLN B  88       2.548 -17.717  39.804  0.00  0.00      6op0 C  
ATOM   3548  OE1 GLN B  88       3.164 -16.670  39.631  0.00  0.00      6op0 O  
ATOM   3549  NE2 GLN B  88       1.395 -17.771  40.463  0.00  0.00      6op0 N  
ATOM   3550  HG2 GLN B  88       2.304 -19.645  39.125  0.00  0.00      6op0 H  
ATOM   3551  HA  GLN B  88       2.652 -17.416  37.003  0.00  0.00      6op0 H  
ATOM   3552  HG3 GLN B  88       3.694 -19.422  39.953  0.00  0.00      6op0 H  
ATOM   3553  H   GLN B  88       0.858 -18.956  36.961  0.00  0.00      6op0 H  
ATOM   3554 2HE2 GLN B  88       0.932 -18.672  40.559  0.00  0.00      6op0 H  
ATOM   3555 1HE2 GLN B  88       0.982 -16.927  40.863  0.00  0.00      6op0 H  
ATOM   3556  HB3 GLN B  88       4.586 -18.218  38.123  0.00  0.00      6op0 H  
ATOM   3557  HB2 GLN B  88       4.215 -19.756  37.718  0.00  0.00      6op0 H  
ATOM   3558  N   THR B  89       3.303 -18.074  34.394  0.00  0.00      6op0 N  
ATOM   3559  CA  THR B  89       4.070 -17.894  33.136  0.00  0.00      6op0 C  
ATOM   3560  C   THR B  89       3.664 -16.576  32.491  0.00  0.00      6op0 C  
ATOM   3561  O   THR B  89       2.525 -16.124  32.682  0.00  0.00      6op0 O  
ATOM   3562  CB  THR B  89       3.794 -19.022  32.093  0.00  0.00      6op0 C  
ATOM   3563  OG1 THR B  89       2.403 -19.048  31.784  0.00  0.00      6op0 O  
ATOM   3564  CG2 THR B  89       4.233 -20.403  32.591  0.00  0.00      6op0 C  
ATOM   3565  HA  THR B  89       5.039 -17.854  33.369  0.00  0.00      6op0 H  
ATOM   3566 2HG2 THR B  89       5.052 -20.693  32.094  0.00  0.00      6op0 H  
ATOM   3567 1HG2 THR B  89       4.437 -20.357  33.570  0.00  0.00      6op0 H  
ATOM   3568  HG1 THR B  89       1.938 -18.321  32.324  0.00  0.00      6op0 H  
ATOM   3569  H   THR B  89       2.261 -18.053  34.418  0.00  0.00      6op0 H  
ATOM   3570  HB  THR B  89       4.313 -18.804  31.245  0.00  0.00      6op0 H  
ATOM   3571 3HG2 THR B  89       3.497 -21.064  32.436  0.00  0.00      6op0 H  
ATOM   3572  N   LYS B  90       4.581 -15.978  31.725  0.00  0.00      6op0 N  
ATOM   3573  CA  LYS B  90       4.326 -14.712  31.015  0.00  0.00      6op0 C  
ATOM   3574  C   LYS B  90       4.284 -14.888  29.517  0.00  0.00      6op0 C  
ATOM   3575  O   LYS B  90       5.297 -15.168  28.881  0.00  0.00      6op0 O  
ATOM   3576  CB  LYS B  90       5.382 -13.644  31.329  0.00  0.00      6op0 C  
ATOM   3577  CG  LYS B  90       5.088 -12.279  30.670  0.00  0.00      6op0 C  
ATOM   3578  CD  LYS B  90       6.217 -11.311  30.956  0.00  0.00      6op0 C  
ATOM   3579  CE  LYS B  90       5.923  -9.908  30.484  0.00  0.00      6op0 C  
ATOM   3580  NZ  LYS B  90       6.862  -8.914  31.118  0.00  0.00      6op0 N  
ATOM   3581  HA  LYS B  90       3.435 -14.346  31.333  0.00  0.00      6op0 H  
ATOM   3582  HE2 LYS B  90       6.031  -9.859  29.491  0.00  0.00      6op0 H  
ATOM   3583  HE3 LYS B  90       4.986  -9.661  30.730  0.00  0.00      6op0 H  
ATOM   3584  HG2 LYS B  90       5.007 -12.414  29.690  0.00  0.00      6op0 H  
ATOM   3585  HG3 LYS B  90       4.242 -11.923  31.047  0.00  0.00      6op0 H  
ATOM   3586  HZ1 LYS B  90       7.785  -9.083  30.782  0.00  0.00      6op0 H  
ATOM   3587  HZ3 LYS B  90       6.571  -7.993  30.871  0.00  0.00      6op0 H  
ATOM   3588  HZ2 LYS B  90       6.832  -9.028  32.107  0.00  0.00      6op0 H  
ATOM   3589  HD3 LYS B  90       7.046 -11.637  30.496  0.00  0.00      6op0 H  
ATOM   3590  HD2 LYS B  90       6.379 -11.289  31.945  0.00  0.00      6op0 H  
ATOM   3591  H   LYS B  90       5.493 -16.481  31.671  0.00  0.00      6op0 H  
ATOM   3592  HB3 LYS B  90       6.261 -13.962  30.994  0.00  0.00      6op0 H  
ATOM   3593  HB2 LYS B  90       5.411 -13.508  32.311  0.00  0.00      6op0 H  
ATOM   3594  N   VAL B  91       3.119 -14.608  28.956  0.00  0.00      6op0 N  
ATOM   3595  CA  VAL B  91       2.778 -14.998  27.609  0.00  0.00      6op0 C  
ATOM   3596  C   VAL B  91       2.144 -13.792  26.889  0.00  0.00      6op0 C  
ATOM   3597  O   VAL B  91       1.238 -13.136  27.451  0.00  0.00      6op0 O  
ATOM   3598  CB  VAL B  91       1.796 -16.197  27.712  0.00  0.00      6op0 C  
ATOM   3599  CG1 VAL B  91       0.765 -16.193  26.598  0.00  0.00      6op0 C  
ATOM   3600  CG2 VAL B  91       2.581 -17.498  27.748  0.00  0.00      6op0 C  
ATOM   3601  HA  VAL B  91       3.615 -15.233  27.117  0.00  0.00      6op0 H  
ATOM   3602 1HG1 VAL B  91      -0.147 -16.333  26.984  0.00  0.00      6op0 H  
ATOM   3603 1HG2 VAL B  91       2.389 -18.024  26.919  0.00  0.00      6op0 H  
ATOM   3604  HB  VAL B  91       1.300 -16.101  28.576  0.00  0.00      6op0 H  
ATOM   3605 2HG1 VAL B  91       0.791 -15.314  26.120  0.00  0.00      6op0 H  
ATOM   3606 3HG1 VAL B  91       0.967 -16.929  25.950  0.00  0.00      6op0 H  
ATOM   3607  H   VAL B  91       2.462 -14.074  29.581  0.00  0.00      6op0 H  
ATOM   3608 3HG2 VAL B  91       3.559 -17.293  27.797  0.00  0.00      6op0 H  
ATOM   3609 2HG2 VAL B  91       2.308 -18.027  28.552  0.00  0.00      6op0 H  
ATOM   3610  N   ASN B  92       2.591 -13.524  25.661  0.00  0.00      6op0 N  
ATOM   3611  CA  ASN B  92       2.004 -12.484  24.832  0.00  0.00      6op0 C  
ATOM   3612  C   ASN B  92       0.574 -12.797  24.387  0.00  0.00      6op0 C  
ATOM   3613  O   ASN B  92       0.298 -13.900  23.876  0.00  0.00      6op0 O  
ATOM   3614  CB  ASN B  92       2.798 -12.283  23.537  0.00  0.00      6op0 C  
ATOM   3615  CG  ASN B  92       4.238 -11.959  23.762  0.00  0.00      6op0 C  
ATOM   3616  OD1 ASN B  92       4.666 -11.669  24.877  0.00  0.00      6op0 O  
ATOM   3617  ND2 ASN B  92       5.007 -11.982  22.682  0.00  0.00      6op0 N  
ATOM   3618  HA  ASN B  92       1.956 -11.641  25.395  0.00  0.00      6op0 H  
ATOM   3619 2HD2 ASN B  92       5.995 -11.778  22.758  0.00  0.00      6op0 H  
ATOM   3620 1HD2 ASN B  92       4.618 -12.199  21.788  0.00  0.00      6op0 H  
ATOM   3621  H   ASN B  92       3.389 -14.121  25.355  0.00  0.00      6op0 H  
ATOM   3622  HB3 ASN B  92       2.368 -11.535  23.026  0.00  0.00      6op0 H  
ATOM   3623  HB2 ASN B  92       2.731 -13.127  23.001  0.00  0.00      6op0 H  
ATOM   3624  N   LEU B  93      -0.307 -11.802  24.505  0.00  0.00      6op0 N  
ATOM   3625  CA  LEU B  93      -1.644 -11.852  23.905  0.00  0.00      6op0 C  
ATOM   3626  C   LEU B  93      -1.697 -11.090  22.571  0.00  0.00      6op0 C  
ATOM   3627  O   LEU B  93      -2.401 -11.488  21.652  0.00  0.00      6op0 O  
ATOM   3628  CB  LEU B  93      -2.669 -11.220  24.846  0.00  0.00      6op0 C  
ATOM   3629  CG  LEU B  93      -2.801 -11.748  26.275  0.00  0.00      6op0 C  
ATOM   3630  CD1 LEU B  93      -3.802 -10.890  27.040  0.00  0.00      6op0 C  
ATOM   3631  CD2 LEU B  93      -3.207 -13.225  26.223  0.00  0.00      6op0 C  
ATOM   3632 2HD2 LEU B  93      -2.507 -13.742  25.734  0.00  0.00      6op0 H  
ATOM   3633 3HD2 LEU B  93      -3.295 -13.576  27.154  0.00  0.00      6op0 H  
ATOM   3634 1HD2 LEU B  93      -4.081 -13.310  25.748  0.00  0.00      6op0 H  
ATOM   3635  H   LEU B  93       0.036 -10.987  25.059  0.00  0.00      6op0 H  
ATOM   3636 3HD1 LEU B  93      -4.692 -10.930  26.585  0.00  0.00      6op0 H  
ATOM   3637 2HD1 LEU B  93      -3.890 -11.234  27.975  0.00  0.00      6op0 H  
ATOM   3638 1HD1 LEU B  93      -3.481  -9.943  27.062  0.00  0.00      6op0 H  
ATOM   3639  HA  LEU B  93      -1.879 -12.815  23.726  0.00  0.00      6op0 H  
ATOM   3640  HG  LEU B  93      -1.915 -11.701  26.723  0.00  0.00      6op0 H  
ATOM   3641  HB3 LEU B  93      -3.577 -11.309  24.413  0.00  0.00      6op0 H  
ATOM   3642  HB2 LEU B  93      -2.453 -10.235  24.914  0.00  0.00      6op0 H  
ATOM   3643  N   LEU B  94      -0.998  -9.956  22.486  0.00  0.00      6op0 N  
ATOM   3644  CA  LEU B  94      -1.046  -9.078  21.287  0.00  0.00      6op0 C  
ATOM   3645  C   LEU B  94       0.321  -8.467  21.118  0.00  0.00      6op0 C  
ATOM   3646  O   LEU B  94       0.926  -8.029  22.077  0.00  0.00      6op0 O  
ATOM   3647  CB  LEU B  94      -2.111  -7.982  21.439  0.00  0.00      6op0 C  
ATOM   3648  CG  LEU B  94      -3.540  -8.528  21.680  0.00  0.00      6op0 C  
ATOM   3649  CD1 LEU B  94      -4.455  -7.535  22.379  0.00  0.00      6op0 C  
ATOM   3650  CD2 LEU B  94      -4.127  -8.997  20.370  0.00  0.00      6op0 C  
ATOM   3651 2HD2 LEU B  94      -3.556  -9.724  19.982  0.00  0.00      6op0 H  
ATOM   3652 3HD2 LEU B  94      -5.052  -9.352  20.519  0.00  0.00      6op0 H  
ATOM   3653 1HD2 LEU B  94      -4.170  -8.233  19.723  0.00  0.00      6op0 H  
ATOM   3654  H   LEU B  94      -0.420  -9.734  23.319  0.00  0.00      6op0 H  
ATOM   3655 3HD1 LEU B  94      -4.540  -6.708  21.822  0.00  0.00      6op0 H  
ATOM   3656 2HD1 LEU B  94      -5.359  -7.944  22.506  0.00  0.00      6op0 H  
ATOM   3657 1HD1 LEU B  94      -4.071  -7.296  23.272  0.00  0.00      6op0 H  
ATOM   3658  HA  LEU B  94      -1.253  -9.647  20.501  0.00  0.00      6op0 H  
ATOM   3659  HG  LEU B  94      -3.467  -9.368  22.235  0.00  0.00      6op0 H  
ATOM   3660  HB3 LEU B  94      -2.136  -7.459  20.607  0.00  0.00      6op0 H  
ATOM   3661  HB2 LEU B  94      -1.876  -7.430  22.219  0.00  0.00      6op0 H  
ATOM   3662  N   SER B  95       0.840  -8.467  19.908  0.00  0.00      6op0 N  
ATOM   3663  CA  SER B  95       2.180  -7.981  19.700  0.00  0.00      6op0 C  
ATOM   3664  C   SER B  95       2.394  -7.514  18.244  0.00  0.00      6op0 C  
ATOM   3665  O   SER B  95       2.019  -8.211  17.284  0.00  0.00      6op0 O  
ATOM   3666  CB  SER B  95       3.187  -9.081  20.068  0.00  0.00      6op0 C  
ATOM   3667  OG  SER B  95       4.435  -8.500  20.376  0.00  0.00      6op0 O  
ATOM   3668  H   SER B  95       0.229  -8.829  19.160  0.00  0.00      6op0 H  
ATOM   3669  HA  SER B  95       2.331  -7.179  20.293  0.00  0.00      6op0 H  
ATOM   3670  HG  SER B  95       4.409  -7.515  20.294  0.00  0.00      6op0 H  
ATOM   3671  HB3 SER B  95       3.289  -9.688  19.292  0.00  0.00      6op0 H  
ATOM   3672  HB2 SER B  95       2.847  -9.569  20.859  0.00  0.00      6op0 H  
ATOM   3673  N   ALA B  96       2.999  -6.343  18.117  0.00  0.00      6op0 N  
ATOM   3674  CA  ALA B  96       3.282  -5.722  16.848  0.00  0.00      6op0 C  
ATOM   3675  C   ALA B  96       4.786  -5.446  16.774  0.00  0.00      6op0 C  
ATOM   3676  O   ALA B  96       5.407  -5.060  17.762  0.00  0.00      6op0 O  
ATOM   3677  CB  ALA B  96       2.477  -4.424  16.690  0.00  0.00      6op0 C  
ATOM   3678  H   ALA B  96       3.258  -5.900  19.041  0.00  0.00      6op0 H  
ATOM   3679  HA  ALA B  96       3.042  -6.347  16.108  0.00  0.00      6op0 H  
ATOM   3680  HB1 ALA B  96       2.319  -4.253  15.720  0.00  0.00      6op0 H  
ATOM   3681  HB3 ALA B  96       1.604  -4.521  17.162  0.00  0.00      6op0 H  
ATOM   3682  HB2 ALA B  96       2.993  -3.668  17.086  0.00  0.00      6op0 H  
ATOM   3683  N   ILE B  97       5.364  -5.693  15.604  0.00  0.00      6op0 N  
ATOM   3684  CA  ILE B  97       6.764  -5.357  15.307  0.00  0.00      6op0 C  
ATOM   3685  C   ILE B  97       6.745  -4.619  13.976  0.00  0.00      6op0 C  
ATOM   3686  O   ILE B  97       6.052  -5.040  13.039  0.00  0.00      6op0 O  
ATOM   3687  CB  ILE B  97       7.676  -6.613  15.161  0.00  0.00      6op0 C  
ATOM   3688  CG1 ILE B  97       7.692  -7.457  16.464  0.00  0.00      6op0 C  
ATOM   3689  CG2 ILE B  97       9.085  -6.183  14.768  0.00  0.00      6op0 C  
ATOM   3690  CD1 ILE B  97       8.321  -8.852  16.317  0.00  0.00      6op0 C  
ATOM   3691  HA  ILE B  97       7.041  -4.703  15.993  0.00  0.00      6op0 H  
ATOM   3692 2HG2 ILE B  97       9.641  -6.998  14.620  0.00  0.00      6op0 H  
ATOM   3693 1HG2 ILE B  97       9.036  -5.645  13.929  0.00  0.00      6op0 H  
ATOM   3694  HB  ILE B  97       7.299  -7.180  14.437  0.00  0.00      6op0 H  
ATOM   3695 2HG1 ILE B  97       8.198  -6.950  17.158  0.00  0.00      6op0 H  
ATOM   3696 3HG1 ILE B  97       6.748  -7.567  16.771  0.00  0.00      6op0 H  
ATOM   3697 3HD1 ILE B  97       9.265  -8.747  16.022  0.00  0.00      6op0 H  
ATOM   3698  H   ILE B  97       4.736  -6.152  14.901  0.00  0.00      6op0 H  
ATOM   3699 2HD1 ILE B  97       8.285  -9.313  17.198  0.00  0.00      6op0 H  
ATOM   3700 3HG2 ILE B  97       9.472  -5.634  15.506  0.00  0.00      6op0 H  
ATOM   3701 1HD1 ILE B  97       7.804  -9.365  15.639  0.00  0.00      6op0 H  
ATOM   3702  N   LYS B  98       7.534  -3.556  13.892  0.00  0.00      6op0 N  
ATOM   3703  CA  LYS B  98       7.414  -2.579  12.833  0.00  0.00      6op0 C  
ATOM   3704  C   LYS B  98       8.760  -1.838  12.569  0.00  0.00      6op0 C  
ATOM   3705  O   LYS B  98       9.346  -1.273  13.507  0.00  0.00      6op0 O  
ATOM   3706  CB  LYS B  98       6.324  -1.591  13.252  0.00  0.00      6op0 C  
ATOM   3707  CG  LYS B  98       6.160  -0.368  12.363  0.00  0.00      6op0 C  
ATOM   3708  CD  LYS B  98       6.070  -0.716  10.881  0.00  0.00      6op0 C  
ATOM   3709  CE  LYS B  98       5.317   0.361  10.109  0.00  0.00      6op0 C  
ATOM   3710  NZ  LYS B  98       4.970  -0.139   8.772  0.00  0.00      6op0 N  
ATOM   3711  HA  LYS B  98       7.147  -3.038  11.975  0.00  0.00      6op0 H  
ATOM   3712  HE2 LYS B  98       4.488   0.592  10.611  0.00  0.00      6op0 H  
ATOM   3713  HE3 LYS B  98       5.902   1.164  10.030  0.00  0.00      6op0 H  
ATOM   3714  HG2 LYS B  98       5.321   0.120  12.630  0.00  0.00      6op0 H  
ATOM   3715  HG3 LYS B  98       6.944   0.246  12.502  0.00  0.00      6op0 H  
ATOM   3716  HZ1 LYS B  98       4.251   0.433   8.370  0.00  0.00      6op0 H  
ATOM   3717  HZ3 LYS B  98       5.778  -0.115   8.178  0.00  0.00      6op0 H  
ATOM   3718  HZ2 LYS B  98       4.639  -1.084   8.836  0.00  0.00      6op0 H  
ATOM   3719  HD3 LYS B  98       5.584  -1.575  10.781  0.00  0.00      6op0 H  
ATOM   3720  HD2 LYS B  98       6.988  -0.787  10.512  0.00  0.00      6op0 H  
ATOM   3721  H   LYS B  98       8.246  -3.490  14.657  0.00  0.00      6op0 H  
ATOM   3722  HB3 LYS B  98       6.532  -1.275  14.185  0.00  0.00      6op0 H  
ATOM   3723  HB2 LYS B  98       5.447  -2.084  13.271  0.00  0.00      6op0 H  
ATOM   3724  N   SER B  99       9.240  -1.881  11.305  0.00  0.00      6op0 N  
ATOM   3725  CA  SER B  99      10.347  -1.011  10.809  0.00  0.00      6op0 C  
ATOM   3726  C   SER B  99       9.786   0.330  10.293  0.00  0.00      6op0 C  
ATOM   3727  O   SER B  99       9.152   0.383   9.259  0.00  0.00      6op0 O  
ATOM   3728  CB  SER B  99      11.112  -1.676   9.660  0.00  0.00      6op0 C  
ATOM   3729  OG  SER B  99      11.360  -3.054   9.887  0.00  0.00      6op0 O  
ATOM   3730  H   SER B  99       8.766  -2.583  10.695  0.00  0.00      6op0 H  
ATOM   3731  HA  SER B  99      10.948  -0.817  11.583  0.00  0.00      6op0 H  
ATOM   3732  HG  SER B  99      10.969  -3.306  10.778  0.00  0.00      6op0 H  
ATOM   3733  HB3 SER B  99      11.989  -1.204   9.545  0.00  0.00      6op0 H  
ATOM   3734  HB2 SER B  99      10.576  -1.578   8.819  0.00  0.00      6op0 H  
ATOM   3735  N   PRO B 100      10.006   1.418  11.010  0.00  0.00      6op0 N  
ATOM   3736  CA  PRO B 100       9.395   2.644  10.509  0.00  0.00      6op0 C  
ATOM   3737  C   PRO B 100       9.981   3.118   9.208  0.00  0.00      6op0 C  
ATOM   3738  O   PRO B 100       9.279   3.771   8.440  0.00  0.00      6op0 O  
ATOM   3739  CB  PRO B 100       9.718   3.680  11.593  0.00  0.00      6op0 C  
ATOM   3740  CG  PRO B 100      10.869   3.107  12.372  0.00  0.00      6op0 C  
ATOM   3741  CD  PRO B 100      10.760   1.620  12.263  0.00  0.00      6op0 C  
ATOM   3742  HG2 PRO B 100      11.744   3.437  11.991  0.00  0.00      6op0 H  
ATOM   3743  HA  PRO B 100       8.383   2.527  10.432  0.00  0.00      6op0 H  
ATOM   3744  HD3 PRO B 100      10.259   1.226  13.038  0.00  0.00      6op0 H  
ATOM   3745  HD2 PRO B 100      11.660   1.185  12.200  0.00  0.00      6op0 H  
ATOM   3746  HG3 PRO B 100      10.818   3.407  13.335  0.00  0.00      6op0 H  
ATOM   3747  HB3 PRO B 100       8.923   3.829  12.190  0.00  0.00      6op0 H  
ATOM   3748  HB2 PRO B 100       9.973   4.560  11.177  0.00  0.00      6op0 H  
ATOM   3749  N   CYS B 101      11.263   2.813   8.969  0.00  0.00      6op0 N  
ATOM   3750  CA  CYS B 101      12.022   3.408   7.854  0.00  0.00      6op0 C  
ATOM   3751  C   CYS B 101      12.114   2.500   6.619  0.00  0.00      6op0 C  
ATOM   3752  O   CYS B 101      13.092   1.792   6.430  0.00  0.00      6op0 O  
ATOM   3753  CB  CYS B 101      13.420   3.813   8.345  0.00  0.00      6op0 C  
ATOM   3754  SG  CYS B 101      13.408   5.209   9.525  0.00  0.00      6op0 S  
ATOM   3755  HB3 CYS B 101      13.961   4.083   7.557  0.00  0.00      6op0 H  
ATOM   3756  H   CYS B 101      11.675   2.126   9.631  0.00  0.00      6op0 H  
ATOM   3757  HA  CYS B 101      11.551   4.263   7.578  0.00  0.00      6op0 H  
ATOM   3758  HB2 CYS B 101      13.830   3.032   8.799  0.00  0.00      6op0 H  
ATOM   3759  N   GLU B 110      17.079  16.727   3.974  0.00  0.00      6op0 N  
ATOM   3760  CA  GLU B 110      16.715  17.216   5.312  0.00  0.00      6op0 C  
ATOM   3761  C   GLU B 110      15.726  16.252   5.979  0.00  0.00      6op0 C  
ATOM   3762  O   GLU B 110      14.816  15.754   5.322  0.00  0.00      6op0 O  
ATOM   3763  CB  GLU B 110      16.107  18.623   5.230  0.00  0.00      6op0 C  
ATOM   3764  CG  GLU B 110      16.960  19.737   4.647  0.00  0.00      6op0 C  
ATOM   3765  CD  GLU B 110      16.332  21.094   4.583  0.00  0.00      6op0 C  
ATOM   3766  OE1 GLU B 110      15.198  21.340   4.969  0.00  0.00      6op0 O  
ATOM   3767  OE2 GLU B 110      17.093  21.947   4.081  0.00  0.00      6op0 O  
ATOM   3768  HG2 GLU B 110      17.787  19.809   5.205  0.00  0.00      6op0 H  
ATOM   3769  HA  GLU B 110      17.539  17.293   5.877  0.00  0.00      6op0 H  
ATOM   3770  HG3 GLU B 110      17.211  19.473   3.715  0.00  0.00      6op0 H  
ATOM   3771  H   GLU B 110      16.728  15.883   3.562  0.00  0.00      6op0 H  
ATOM   3772  HB3 GLU B 110      15.857  18.893   6.160  0.00  0.00      6op0 H  
ATOM   3773  HB2 GLU B 110      15.280  18.556   4.671  0.00  0.00      6op0 H  
ATOM   3774  N   ALA B 111      15.905  16.003   7.280  0.00  0.00      6op0 N  
ATOM   3775  CA  ALA B 111      15.124  14.979   8.005  0.00  0.00      6op0 C  
ATOM   3776  C   ALA B 111      13.699  15.447   8.321  0.00  0.00      6op0 C  
ATOM   3777  O   ALA B 111      13.498  16.339   9.153  0.00  0.00      6op0 O  
ATOM   3778  CB  ALA B 111      15.836  14.583   9.285  0.00  0.00      6op0 C  
ATOM   3779  H   ALA B 111      16.634  16.585   7.738  0.00  0.00      6op0 H  
ATOM   3780  HA  ALA B 111      15.070  14.152   7.427  0.00  0.00      6op0 H  
ATOM   3781  HB1 ALA B 111      15.450  13.729   9.635  0.00  0.00      6op0 H  
ATOM   3782  HB3 ALA B 111      16.811  14.454   9.102  0.00  0.00      6op0 H  
ATOM   3783  HB2 ALA B 111      15.721  15.303   9.971  0.00  0.00      6op0 H  
ATOM   3784  N   LYS B 112      12.716  14.846   7.647  0.00  0.00      6op0 N  
ATOM   3785  CA  LYS B 112      11.309  15.110   7.939  0.00  0.00      6op0 C  
ATOM   3786  C   LYS B 112      10.791  14.032   8.950  0.00  0.00      6op0 C  
ATOM   3787  O   LYS B 112      11.174  12.845   8.875  0.00  0.00      6op0 O  
ATOM   3788  CB  LYS B 112      10.481  15.175   6.635  0.00  0.00      6op0 C  
ATOM   3789  CG  LYS B 112      10.925  16.261   5.668  0.00  0.00      6op0 C  
ATOM   3790  CD  LYS B 112      10.069  16.269   4.413  0.00  0.00      6op0 C  
ATOM   3791  CE  LYS B 112      10.489  17.341   3.431  0.00  0.00      6op0 C  
ATOM   3792  NZ  LYS B 112       9.628  17.310   2.223  0.00  0.00      6op0 N  
ATOM   3793  HA  LYS B 112      11.218  16.001   8.372  0.00  0.00      6op0 H  
ATOM   3794  HE2 LYS B 112      10.410  18.236   3.870  0.00  0.00      6op0 H  
ATOM   3795  HE3 LYS B 112      11.440  17.185   3.163  0.00  0.00      6op0 H  
ATOM   3796  HG2 LYS B 112      10.847  17.151   6.119  0.00  0.00      6op0 H  
ATOM   3797  HG3 LYS B 112      11.877  16.100   5.411  0.00  0.00      6op0 H  
ATOM   3798  HZ1 LYS B 112      10.138  17.666   1.440  0.00  0.00      6op0 H  
ATOM   3799  HZ3 LYS B 112       9.346  16.369   2.038  0.00  0.00      6op0 H  
ATOM   3800  HZ2 LYS B 112       8.817  17.876   2.377  0.00  0.00      6op0 H  
ATOM   3801  HD3 LYS B 112       9.117  16.429   4.674  0.00  0.00      6op0 H  
ATOM   3802  HD2 LYS B 112      10.148  15.377   3.966  0.00  0.00      6op0 H  
ATOM   3803  H   LYS B 112      13.035  14.187   6.911  0.00  0.00      6op0 H  
ATOM   3804  HB3 LYS B 112       9.530  15.341   6.887  0.00  0.00      6op0 H  
ATOM   3805  HB2 LYS B 112      10.561  14.292   6.179  0.00  0.00      6op0 H  
ATOM   3806  N   PRO B 113       9.948  14.453   9.922  0.00  0.00      6op0 N  
ATOM   3807  CA  PRO B 113       9.607  13.572  11.053  0.00  0.00      6op0 C  
ATOM   3808  C   PRO B 113       8.490  12.534  10.786  0.00  0.00      6op0 C  
ATOM   3809  O   PRO B 113       7.476  12.846  10.136  0.00  0.00      6op0 O  
ATOM   3810  CB  PRO B 113       9.189  14.565  12.153  0.00  0.00      6op0 C  
ATOM   3811  CG  PRO B 113       8.811  15.834  11.447  0.00  0.00      6op0 C  
ATOM   3812  CD  PRO B 113       9.246  15.751  10.010  0.00  0.00      6op0 C  
ATOM   3813  HG2 PRO B 113       7.803  15.982  11.510  0.00  0.00      6op0 H  
ATOM   3814  HA  PRO B 113      10.447  13.096  11.397  0.00  0.00      6op0 H  
ATOM   3815  HD3 PRO B 113       9.868  16.501   9.769  0.00  0.00      6op0 H  
ATOM   3816  HD2 PRO B 113       8.461  15.766   9.387  0.00  0.00      6op0 H  
ATOM   3817  HG3 PRO B 113       9.246  16.633  11.909  0.00  0.00      6op0 H  
ATOM   3818  HB3 PRO B 113       9.951  14.724  12.792  0.00  0.00      6op0 H  
ATOM   3819  HB2 PRO B 113       8.409  14.201  12.677  0.00  0.00      6op0 H  
ATOM   3820  N   TRP B 114       8.689  11.311  11.297  0.00  0.00      6op0 N  
ATOM   3821  CA  TRP B 114       7.738  10.216  11.099  0.00  0.00      6op0 C  
ATOM   3822  C   TRP B 114       7.042   9.878  12.393  0.00  0.00      6op0 C  
ATOM   3823  O   TRP B 114       7.602  10.056  13.473  0.00  0.00      6op0 O  
ATOM   3824  CB  TRP B 114       8.422   8.976  10.515  0.00  0.00      6op0 C  
ATOM   3825  CG  TRP B 114       9.612   8.482  11.296  0.00  0.00      6op0 C  
ATOM   3826  CD1 TRP B 114      10.945   8.738  11.034  0.00  0.00      6op0 C  
ATOM   3827  CD2 TRP B 114       9.617   7.599  12.486  0.00  0.00      6op0 C  
ATOM   3828  NE1 TRP B 114      11.752   8.115  11.956  0.00  0.00      6op0 N  
ATOM   3829  CE2 TRP B 114      11.016   7.422  12.857  0.00  0.00      6op0 C  
ATOM   3830  CE3 TRP B 114       8.628   6.993  13.272  0.00  0.00      6op0 C  
ATOM   3831  CZ2 TRP B 114      11.404   6.658  13.962  0.00  0.00      6op0 C  
ATOM   3832  CZ3 TRP B 114       9.034   6.219  14.386  0.00  0.00      6op0 C  
ATOM   3833  CH2 TRP B 114      10.390   6.065  14.723  0.00  0.00      6op0 C  
ATOM   3834  HH2 TRP B 114      10.636   5.523  15.521  0.00  0.00      6op0 H  
ATOM   3835  HA  TRP B 114       7.043  10.535  10.445  0.00  0.00      6op0 H  
ATOM   3836  HE1 TRP B 114      12.766   8.171  11.956  0.00  0.00      6op0 H  
ATOM   3837  HE3 TRP B 114       7.665   7.093  13.070  0.00  0.00      6op0 H  
ATOM   3838  HZ3 TRP B 114       8.331   5.779  14.934  0.00  0.00      6op0 H  
ATOM   3839  H   TRP B 114       9.570  11.211  11.841  0.00  0.00      6op0 H  
ATOM   3840  HZ2 TRP B 114      12.367   6.542  14.195  0.00  0.00      6op0 H  
ATOM   3841  HD1 TRP B 114      11.272   9.301  10.275  0.00  0.00      6op0 H  
ATOM   3842  HB3 TRP B 114       8.743   9.187   9.595  0.00  0.00      6op0 H  
ATOM   3843  HB2 TRP B 114       7.763   8.228  10.483  0.00  0.00      6op0 H  
ATOM   3844  N   TYR B 115       5.796   9.408  12.262  0.00  0.00      6op0 N  
ATOM   3845  CA  TYR B 115       4.978   8.971  13.379  0.00  0.00      6op0 C  
ATOM   3846  C   TYR B 115       4.454   7.594  13.141  0.00  0.00      6op0 C  
ATOM   3847  O   TYR B 115       4.066   7.268  12.042  0.00  0.00      6op0 O  
ATOM   3848  CB  TYR B 115       3.785   9.884  13.536  0.00  0.00      6op0 C  
ATOM   3849  CG  TYR B 115       4.110  11.229  14.091  0.00  0.00      6op0 C  
ATOM   3850  CD1 TYR B 115       4.108  11.455  15.447  0.00  0.00      6op0 C  
ATOM   3851  CD2 TYR B 115       4.398  12.283  13.259  0.00  0.00      6op0 C  
ATOM   3852  CE1 TYR B 115       4.374  12.722  15.975  0.00  0.00      6op0 C  
ATOM   3853  CE2 TYR B 115       4.674  13.544  13.768  0.00  0.00      6op0 C  
ATOM   3854  CZ  TYR B 115       4.654  13.755  15.131  0.00  0.00      6op0 C  
ATOM   3855  OH  TYR B 115       4.941  15.000  15.627  0.00  0.00      6op0 O  
ATOM   3856  HH  TYR B 115       5.101  15.637  14.854  0.00  0.00      6op0 H  
ATOM   3857  HA  TYR B 115       5.558   8.960  14.206  0.00  0.00      6op0 H  
ATOM   3858  HE1 TYR B 115       4.357  12.854  16.969  0.00  0.00      6op0 H  
ATOM   3859  HE2 TYR B 115       4.887  14.300  13.144  0.00  0.00      6op0 H  
ATOM   3860  H   TYR B 115       5.461   9.384  11.264  0.00  0.00      6op0 H  
ATOM   3861  HD2 TYR B 115       4.412  12.147  12.267  0.00  0.00      6op0 H  
ATOM   3862  HD1 TYR B 115       3.912  10.702  16.084  0.00  0.00      6op0 H  
ATOM   3863  HB3 TYR B 115       3.126   9.440  14.149  0.00  0.00      6op0 H  
ATOM   3864  HB2 TYR B 115       3.361  10.007  12.636  0.00  0.00      6op0 H  
ATOM   3865  N   GLU B 116       4.411   6.788  14.182  0.00  0.00      6op0 N  
ATOM   3866  CA  GLU B 116       3.873   5.439  14.071  0.00  0.00      6op0 C  
ATOM   3867  C   GLU B 116       3.048   5.140  15.309  0.00  0.00      6op0 C  
ATOM   3868  O   GLU B 116       3.593   4.836  16.366  0.00  0.00      6op0 O  
ATOM   3869  CB  GLU B 116       4.994   4.409  13.927  0.00  0.00      6op0 C  
ATOM   3870  CG  GLU B 116       5.706   4.459  12.565  0.00  0.00      6op0 C  
ATOM   3871  CD  GLU B 116       5.040   3.615  11.493  0.00  0.00      6op0 C  
ATOM   3872  OE1 GLU B 116       4.548   2.539  11.834  0.00  0.00      6op0 O  
ATOM   3873  OE2 GLU B 116       5.028   4.009  10.316  0.00  0.00      6op0 O  
ATOM   3874  HG2 GLU B 116       5.701   5.395  12.257  0.00  0.00      6op0 H  
ATOM   3875  HA  GLU B 116       3.298   5.369  13.257  0.00  0.00      6op0 H  
ATOM   3876  HG3 GLU B 116       6.622   4.118  12.690  0.00  0.00      6op0 H  
ATOM   3877  H   GLU B 116       4.783   7.184  15.066  0.00  0.00      6op0 H  
ATOM   3878  HB3 GLU B 116       4.600   3.516  14.016  0.00  0.00      6op0 H  
ATOM   3879  HB2 GLU B 116       5.669   4.596  14.614  0.00  0.00      6op0 H  
ATOM   3880  N   PRO B 117       1.726   5.229  15.185  0.00  0.00      6op0 N  
ATOM   3881  CA  PRO B 117       0.858   4.738  16.233  0.00  0.00      6op0 C  
ATOM   3882  C   PRO B 117       0.655   3.238  16.086  0.00  0.00      6op0 C  
ATOM   3883  O   PRO B 117       0.443   2.770  14.981  0.00  0.00      6op0 O  
ATOM   3884  CB  PRO B 117      -0.450   5.476  15.961  0.00  0.00      6op0 C  
ATOM   3885  CG  PRO B 117      -0.437   5.752  14.480  0.00  0.00      6op0 C  
ATOM   3886  CD  PRO B 117       0.967   5.638  13.992  0.00  0.00      6op0 C  
ATOM   3887  HG2 PRO B 117      -1.047   5.092  14.002  0.00  0.00      6op0 H  
ATOM   3888  HA  PRO B 117       1.224   4.959  17.144  0.00  0.00      6op0 H  
ATOM   3889  HD3 PRO B 117       1.313   6.515  13.642  0.00  0.00      6op0 H  
ATOM   3890  HD2 PRO B 117       1.055   4.947  13.269  0.00  0.00      6op0 H  
ATOM   3891  HG3 PRO B 117      -0.814   6.680  14.301  0.00  0.00      6op0 H  
ATOM   3892  HB3 PRO B 117      -0.493   6.334  16.479  0.00  0.00      6op0 H  
ATOM   3893  HB2 PRO B 117      -1.240   4.908  16.206  0.00  0.00      6op0 H  
ATOM   3894  N   ILE B 118       0.730   2.499  17.188  0.00  0.00      6op0 N  
ATOM   3895  CA  ILE B 118       0.375   1.092  17.178  0.00  0.00      6op0 C  
ATOM   3896  C   ILE B 118      -0.741   0.888  18.157  0.00  0.00      6op0 C  
ATOM   3897  O   ILE B 118      -0.559   1.176  19.314  0.00  0.00      6op0 O  
ATOM   3898  CB  ILE B 118       1.575   0.186  17.592  0.00  0.00      6op0 C  
ATOM   3899  CG1 ILE B 118       2.769   0.381  16.645  0.00  0.00      6op0 C  
ATOM   3900  CG2 ILE B 118       1.170  -1.286  17.595  0.00  0.00      6op0 C  
ATOM   3901  CD1 ILE B 118       3.993  -0.418  17.053  0.00  0.00      6op0 C  
ATOM   3902  HA  ILE B 118       0.008   0.903  16.270  0.00  0.00      6op0 H  
ATOM   3903 2HG2 ILE B 118       1.944  -1.832  17.908  0.00  0.00      6op0 H  
ATOM   3904 1HG2 ILE B 118       0.395  -1.405  18.211  0.00  0.00      6op0 H  
ATOM   3905  HB  ILE B 118       1.856   0.460  18.506  0.00  0.00      6op0 H  
ATOM   3906 2HG1 ILE B 118       2.492   0.106  15.730  0.00  0.00      6op0 H  
ATOM   3907 3HG1 ILE B 118       3.005   1.349  16.639  0.00  0.00      6op0 H  
ATOM   3908 3HD1 ILE B 118       3.765  -1.390  17.058  0.00  0.00      6op0 H  
ATOM   3909  H   ILE B 118       1.056   3.006  18.032  0.00  0.00      6op0 H  
ATOM   3910 2HD1 ILE B 118       4.729  -0.248  16.401  0.00  0.00      6op0 H  
ATOM   3911 3HG2 ILE B 118       0.915  -1.551  16.668  0.00  0.00      6op0 H  
ATOM   3912 1HD1 ILE B 118       4.281  -0.136  17.966  0.00  0.00      6op0 H  
ATOM   3913  N   TYR B 119      -1.897   0.391  17.690  0.00  0.00      6op0 N  
ATOM   3914  CA  TYR B 119      -3.072   0.133  18.562  0.00  0.00      6op0 C  
ATOM   3915  C   TYR B 119      -3.357  -1.359  18.614  0.00  0.00      6op0 C  
ATOM   3916  O   TYR B 119      -3.695  -1.952  17.619  0.00  0.00      6op0 O  
ATOM   3917  CB  TYR B 119      -4.302   0.860  18.046  0.00  0.00      6op0 C  
ATOM   3918  CG  TYR B 119      -5.488   0.832  19.004  0.00  0.00      6op0 C  
ATOM   3919  CD1 TYR B 119      -5.845   1.961  19.715  0.00  0.00      6op0 C  
ATOM   3920  CD2 TYR B 119      -6.206  -0.311  19.214  0.00  0.00      6op0 C  
ATOM   3921  CE1 TYR B 119      -6.890   1.950  20.585  0.00  0.00      6op0 C  
ATOM   3922  CE2 TYR B 119      -7.258  -0.337  20.098  0.00  0.00      6op0 C  
ATOM   3923  CZ  TYR B 119      -7.606   0.791  20.783  0.00  0.00      6op0 C  
ATOM   3924  OH  TYR B 119      -8.677   0.794  21.684  0.00  0.00      6op0 O  
ATOM   3925  HH  TYR B 119      -9.061  -0.140  21.709  0.00  0.00      6op0 H  
ATOM   3926  HA  TYR B 119      -2.841   0.448  19.483  0.00  0.00      6op0 H  
ATOM   3927  HE1 TYR B 119      -7.148   2.786  21.088  0.00  0.00      6op0 H  
ATOM   3928  HE2 TYR B 119      -7.772  -1.193  20.239  0.00  0.00      6op0 H  
ATOM   3929  H   TYR B 119      -1.905   0.201  16.668  0.00  0.00      6op0 H  
ATOM   3930  HD2 TYR B 119      -5.965  -1.150  18.715  0.00  0.00      6op0 H  
ATOM   3931  HD1 TYR B 119      -5.314   2.810  19.582  0.00  0.00      6op0 H  
ATOM   3932  HB3 TYR B 119      -4.592   0.433  17.193  0.00  0.00      6op0 H  
ATOM   3933  HB2 TYR B 119      -4.065   1.815  17.883  0.00  0.00      6op0 H  
ATOM   3934  N   LEU B 120      -3.210  -1.943  19.795  0.00  0.00      6op0 N  
ATOM   3935  CA  LEU B 120      -3.444  -3.375  20.017  0.00  0.00      6op0 C  
ATOM   3936  C   LEU B 120      -4.726  -3.622  20.816  0.00  0.00      6op0 C  
ATOM   3937  O   LEU B 120      -4.911  -3.087  21.908  0.00  0.00      6op0 O  
ATOM   3938  CB  LEU B 120      -2.272  -4.014  20.759  0.00  0.00      6op0 C  
ATOM   3939  CG  LEU B 120      -0.903  -3.979  20.054  0.00  0.00      6op0 C  
ATOM   3940  CD1 LEU B 120       0.199  -4.455  21.003  0.00  0.00      6op0 C  
ATOM   3941  CD2 LEU B 120      -0.912  -4.788  18.765  0.00  0.00      6op0 C  
ATOM   3942 2HD2 LEU B 120      -1.597  -4.414  18.139  0.00  0.00      6op0 H  
ATOM   3943 3HD2 LEU B 120      -0.010  -4.743  18.335  0.00  0.00      6op0 H  
ATOM   3944 1HD2 LEU B 120      -1.135  -5.741  18.969  0.00  0.00      6op0 H  
ATOM   3945  H   LEU B 120      -2.911  -1.296  20.563  0.00  0.00      6op0 H  
ATOM   3946 3HD1 LEU B 120       0.005  -5.391  21.292  0.00  0.00      6op0 H  
ATOM   3947 2HD1 LEU B 120       1.078  -4.426  20.530  0.00  0.00      6op0 H  
ATOM   3948 1HD1 LEU B 120       0.228  -3.856  21.802  0.00  0.00      6op0 H  
ATOM   3949  HA  LEU B 120      -3.538  -3.825  19.120  0.00  0.00      6op0 H  
ATOM   3950  HG  LEU B 120      -0.712  -3.043  19.768  0.00  0.00      6op0 H  
ATOM   3951  HB3 LEU B 120      -2.493  -4.973  20.920  0.00  0.00      6op0 H  
ATOM   3952  HB2 LEU B 120      -2.163  -3.540  21.631  0.00  0.00      6op0 H  
ATOM   3953  N   GLY B 121      -5.600  -4.464  20.277  0.00  0.00      6op0 N  
ATOM   3954  CA  GLY B 121      -6.794  -4.824  20.992  0.00  0.00      6op0 C  
ATOM   3955  C   GLY B 121      -7.350  -6.187  20.673  0.00  0.00      6op0 C  
ATOM   3956  O   GLY B 121      -7.208  -6.704  19.564  0.00  0.00      6op0 O  
ATOM   3957  H   GLY B 121      -5.348  -4.816  19.340  0.00  0.00      6op0 H  
ATOM   3958  HA2 GLY B 121      -6.613  -4.766  22.004  0.00  0.00      6op0 H  
ATOM   3959  HA3 GLY B 121      -7.521  -4.117  20.814  0.00  0.00      6op0 H  
ATOM   3960  N   GLY B 122      -8.032  -6.745  21.666  0.00  0.00      6op0 N  
ATOM   3961  CA  GLY B 122      -8.895  -7.906  21.429  0.00  0.00      6op0 C  
ATOM   3962  C   GLY B 122      -9.695  -8.268  22.655  0.00  0.00      6op0 C  
ATOM   3963  O   GLY B 122      -9.575  -7.628  23.707  0.00  0.00      6op0 O  
ATOM   3964  H   GLY B 122      -7.907  -6.306  22.592  0.00  0.00      6op0 H  
ATOM   3965  HA2 GLY B 122      -9.521  -7.699  20.662  0.00  0.00      6op0 H  
ATOM   3966  HA3 GLY B 122      -8.321  -8.691  21.152  0.00  0.00      6op0 H  
ATOM   3967  N   VAL B 123     -10.493  -9.317  22.518  0.00  0.00      6op0 N  
ATOM   3968  CA  VAL B 123     -11.225  -9.869  23.632  0.00  0.00      6op0 C  
ATOM   3969  C   VAL B 123     -10.590 -11.191  24.132  0.00  0.00      6op0 C  
ATOM   3970  O   VAL B 123     -10.202 -12.068  23.335  0.00  0.00      6op0 O  
ATOM   3971  CB  VAL B 123     -12.696 -10.073  23.246  0.00  0.00      6op0 C  
ATOM   3972  CG1 VAL B 123     -12.791 -10.893  21.964  0.00  0.00      6op0 C  
ATOM   3973  CG2 VAL B 123     -13.465 -10.700  24.403  0.00  0.00      6op0 C  
ATOM   3974  HA  VAL B 123     -11.192  -9.217  24.400  0.00  0.00      6op0 H  
ATOM   3975 1HG1 VAL B 123     -11.945 -10.792  21.441  0.00  0.00      6op0 H  
ATOM   3976 1HG2 VAL B 123     -13.880 -11.556  24.096  0.00  0.00      6op0 H  
ATOM   3977  HB  VAL B 123     -13.087  -9.181  23.048  0.00  0.00      6op0 H  
ATOM   3978 2HG1 VAL B 123     -12.927 -11.856  22.194  0.00  0.00      6op0 H  
ATOM   3979 3HG1 VAL B 123     -13.562 -10.568  21.418  0.00  0.00      6op0 H  
ATOM   3980  H   VAL B 123     -10.542  -9.699  21.548  0.00  0.00      6op0 H  
ATOM   3981 3HG2 VAL B 123     -12.834 -10.882  25.157  0.00  0.00      6op0 H  
ATOM   3982 2HG2 VAL B 123     -14.178 -10.068  24.705  0.00  0.00      6op0 H  
ATOM   3983  N   PHE B 124     -10.497 -11.321  25.455  0.00  0.00      6op0 N  
ATOM   3984  CA  PHE B 124      -9.865 -12.466  26.113  0.00  0.00      6op0 C  
ATOM   3985  C   PHE B 124     -10.610 -12.967  27.370  0.00  0.00      6op0 C  
ATOM   3986  O   PHE B 124     -11.244 -12.174  28.106  0.00  0.00      6op0 O  
ATOM   3987  CB  PHE B 124      -8.439 -12.094  26.502  0.00  0.00      6op0 C  
ATOM   3988  CG  PHE B 124      -7.589 -11.666  25.336  0.00  0.00      6op0 C  
ATOM   3989  CD1 PHE B 124      -6.763 -12.583  24.697  0.00  0.00      6op0 C  
ATOM   3990  CD2 PHE B 124      -7.650 -10.353  24.864  0.00  0.00      6op0 C  
ATOM   3991  CE1 PHE B 124      -6.026 -12.212  23.604  0.00  0.00      6op0 C  
ATOM   3992  CE2 PHE B 124      -6.913  -9.961  23.776  0.00  0.00      6op0 C  
ATOM   3993  CZ  PHE B 124      -6.087 -10.891  23.141  0.00  0.00      6op0 C  
ATOM   3994  HZ  PHE B 124      -5.536 -10.619  22.354  0.00  0.00      6op0 H  
ATOM   3995  HA  PHE B 124      -9.880 -13.235  25.449  0.00  0.00      6op0 H  
ATOM   3996  HE1 PHE B 124      -5.440 -12.879  23.131  0.00  0.00      6op0 H  
ATOM   3997  HE2 PHE B 124      -6.962  -9.013  23.435  0.00  0.00      6op0 H  
ATOM   3998  H   PHE B 124     -10.920 -10.524  25.992  0.00  0.00      6op0 H  
ATOM   3999  HD2 PHE B 124      -8.245  -9.696  25.334  0.00  0.00      6op0 H  
ATOM   4000  HD1 PHE B 124      -6.710 -13.518  25.040  0.00  0.00      6op0 H  
ATOM   4001  HB3 PHE B 124      -8.017 -12.888  26.910  0.00  0.00      6op0 H  
ATOM   4002  HB2 PHE B 124      -8.483 -11.340  27.139  0.00  0.00      6op0 H  
ATOM   4003  N   GLN B 125     -10.517 -14.282  27.603  0.00  0.00      6op0 N  
ATOM   4004  CA  GLN B 125     -10.927 -14.908  28.852  0.00  0.00      6op0 C  
ATOM   4005  C   GLN B 125      -9.814 -14.708  29.859  0.00  0.00      6op0 C  
ATOM   4006  O   GLN B 125      -8.692 -15.145  29.641  0.00  0.00      6op0 O  
ATOM   4007  CB  GLN B 125     -11.168 -16.411  28.629  0.00  0.00      6op0 C  
ATOM   4008  CG  GLN B 125     -11.465 -17.258  29.882  0.00  0.00      6op0 C  
ATOM   4009  CD  GLN B 125     -12.759 -16.874  30.569  0.00  0.00      6op0 C  
ATOM   4010  OE1 GLN B 125     -13.692 -16.383  29.930  0.00  0.00      6op0 O  
ATOM   4011  NE2 GLN B 125     -12.820 -17.095  31.880  0.00  0.00      6op0 N  
ATOM   4012  HG2 GLN B 125     -11.518 -18.217  29.603  0.00  0.00      6op0 H  
ATOM   4013  HA  GLN B 125     -11.736 -14.432  29.186  0.00  0.00      6op0 H  
ATOM   4014  HG3 GLN B 125     -10.708 -17.139  30.524  0.00  0.00      6op0 H  
ATOM   4015  H   GLN B 125     -10.118 -14.825  26.797  0.00  0.00      6op0 H  
ATOM   4016 2HE2 GLN B 125     -12.013 -17.516  32.337  0.00  0.00      6op0 H  
ATOM   4017 1HE2 GLN B 125     -13.654 -16.849  32.412  0.00  0.00      6op0 H  
ATOM   4018  HB3 GLN B 125     -10.351 -16.806  28.183  0.00  0.00      6op0 H  
ATOM   4019  HB2 GLN B 125     -11.948 -16.522  27.996  0.00  0.00      6op0 H  
ATOM   4020  N   LEU B 126     -10.127 -14.058  30.972  0.00  0.00      6op0 N  
ATOM   4021  CA  LEU B 126      -9.140 -13.802  32.013  0.00  0.00      6op0 C  
ATOM   4022  C   LEU B 126      -9.631 -14.370  33.327  0.00  0.00      6op0 C  
ATOM   4023  O   LEU B 126     -10.851 -14.500  33.541  0.00  0.00      6op0 O  
ATOM   4024  CB  LEU B 126      -8.862 -12.296  32.134  0.00  0.00      6op0 C  
ATOM   4025  CG  LEU B 126      -8.375 -11.576  30.842  0.00  0.00      6op0 C  
ATOM   4026  CD1 LEU B 126      -8.470 -10.053  30.980  0.00  0.00      6op0 C  
ATOM   4027  CD2 LEU B 126      -6.964 -11.998  30.486  0.00  0.00      6op0 C  
ATOM   4028 2HD2 LEU B 126      -6.936 -12.987  30.330  0.00  0.00      6op0 H  
ATOM   4029 3HD2 LEU B 126      -6.669 -11.525  29.654  0.00  0.00      6op0 H  
ATOM   4030 1HD2 LEU B 126      -6.342 -11.765  31.235  0.00  0.00      6op0 H  
ATOM   4031  H   LEU B 126     -11.119 -13.753  31.036  0.00  0.00      6op0 H  
ATOM   4032 3HD1 LEU B 126      -7.900  -9.755  31.744  0.00  0.00      6op0 H  
ATOM   4033 2HD1 LEU B 126      -8.151  -9.625  30.136  0.00  0.00      6op0 H  
ATOM   4034 1HD1 LEU B 126      -9.420  -9.796  31.149  0.00  0.00      6op0 H  
ATOM   4035  HA  LEU B 126      -8.285 -14.262  31.763  0.00  0.00      6op0 H  
ATOM   4036  HG  LEU B 126      -8.945 -11.878  30.079  0.00  0.00      6op0 H  
ATOM   4037  HB3 LEU B 126      -8.155 -12.165  32.819  0.00  0.00      6op0 H  
ATOM   4038  HB2 LEU B 126      -9.704 -11.847  32.412  0.00  0.00      6op0 H  
ATOM   4039  N   GLU B 127      -8.681 -14.700  34.207  0.00  0.00      6op0 N  
ATOM   4040  CA  GLU B 127      -8.973 -15.345  35.506  0.00  0.00      6op0 C  
ATOM   4041  C   GLU B 127      -8.586 -14.428  36.658  0.00  0.00      6op0 C  
ATOM   4042  O   GLU B 127      -7.678 -13.588  36.523  0.00  0.00      6op0 O  
ATOM   4043  CB  GLU B 127      -8.218 -16.681  35.628  0.00  0.00      6op0 C  
ATOM   4044  CG  GLU B 127      -8.623 -17.746  34.607  0.00  0.00      6op0 C  
ATOM   4045  CD  GLU B 127     -10.118 -18.077  34.654  0.00  0.00      6op0 C  
ATOM   4046  OE1 GLU B 127     -10.708 -18.073  35.785  0.00  0.00      6op0 O  
ATOM   4047  OE2 GLU B 127     -10.705 -18.322  33.555  0.00  0.00      6op0 O  
ATOM   4048  HG2 GLU B 127      -8.427 -17.402  33.710  0.00  0.00      6op0 H  
ATOM   4049  HA  GLU B 127      -9.952 -15.559  35.554  0.00  0.00      6op0 H  
ATOM   4050  HG3 GLU B 127      -8.134 -18.571  34.811  0.00  0.00      6op0 H  
ATOM   4051  H   GLU B 127      -7.711 -14.465  33.903  0.00  0.00      6op0 H  
ATOM   4052  HB3 GLU B 127      -8.400 -17.046  36.525  0.00  0.00      6op0 H  
ATOM   4053  HB2 GLU B 127      -7.259 -16.494  35.496  0.00  0.00      6op0 H  
ATOM   4054  N   LYS B 128      -9.283 -14.582  37.783  0.00  0.00      6op0 N  
ATOM   4055  CA  LYS B 128      -9.074 -13.702  38.948  0.00  0.00      6op0 C  
ATOM   4056  C   LYS B 128      -7.592 -13.639  39.292  0.00  0.00      6op0 C  
ATOM   4057  O   LYS B 128      -6.932 -14.664  39.412  0.00  0.00      6op0 O  
ATOM   4058  CB  LYS B 128      -9.881 -14.216  40.169  0.00  0.00      6op0 C  
ATOM   4059  CG  LYS B 128      -9.686 -13.388  41.445  0.00  0.00      6op0 C  
ATOM   4060  CD  LYS B 128     -10.447 -13.952  42.653  0.00  0.00      6op0 C  
ATOM   4061  CE  LYS B 128      -9.957 -13.308  43.967  0.00  0.00      6op0 C  
ATOM   4062  NZ  LYS B 128     -10.165 -14.140  45.200  0.00  0.00      6op0 N  
ATOM   4063  HA  LYS B 128      -9.395 -12.782  38.714  0.00  0.00      6op0 H  
ATOM   4064  HE2 LYS B 128      -8.968 -13.105  43.872  0.00  0.00      6op0 H  
ATOM   4065  HE3 LYS B 128     -10.436 -12.422  44.085  0.00  0.00      6op0 H  
ATOM   4066  HG2 LYS B 128      -8.707 -13.362  41.668  0.00  0.00      6op0 H  
ATOM   4067  HG3 LYS B 128     -10.004 -12.451  41.276  0.00  0.00      6op0 H  
ATOM   4068  HZ1 LYS B 128      -9.276 -14.377  45.586  0.00  0.00      6op0 H  
ATOM   4069  HZ3 LYS B 128     -10.694 -13.613  45.862  0.00  0.00      6op0 H  
ATOM   4070  HZ2 LYS B 128     -10.660 -14.970  44.952  0.00  0.00      6op0 H  
ATOM   4071  HD3 LYS B 128     -10.288 -14.927  42.707  0.00  0.00      6op0 H  
ATOM   4072  HD2 LYS B 128     -11.410 -13.750  42.548  0.00  0.00      6op0 H  
ATOM   4073  H   LYS B 128      -9.970 -15.355  37.773  0.00  0.00      6op0 H  
ATOM   4074  HB3 LYS B 128      -9.592 -15.151  40.354  0.00  0.00      6op0 H  
ATOM   4075  HB2 LYS B 128     -10.846 -14.197  39.927  0.00  0.00      6op0 H  
ATOM   4076  N   GLY B 129      -7.030 -12.461  39.419  0.00  0.00      6op0 N  
ATOM   4077  CA  GLY B 129      -5.630 -12.401  39.865  0.00  0.00      6op0 C  
ATOM   4078  C   GLY B 129      -4.598 -12.361  38.772  0.00  0.00      6op0 C  
ATOM   4079  O   GLY B 129      -3.431 -12.182  39.056  0.00  0.00      6op0 O  
ATOM   4080  H   GLY B 129      -7.596 -11.647  39.201  0.00  0.00      6op0 H  
ATOM   4081  HA2 GLY B 129      -5.520 -11.578  40.471  0.00  0.00      6op0 H  
ATOM   4082  HA3 GLY B 129      -5.451 -13.208  40.476  0.00  0.00      6op0 H  
ATOM   4083  N   ASP B 130      -5.021 -12.526  37.515  0.00  0.00      6op0 N  
ATOM   4084  CA  ASP B 130      -4.128 -12.322  36.352  0.00  0.00      6op0 C  
ATOM   4085  C   ASP B 130      -3.568 -10.892  36.347  0.00  0.00      6op0 C  
ATOM   4086  O   ASP B 130      -4.217  -9.956  36.845  0.00  0.00      6op0 O  
ATOM   4087  CB  ASP B 130      -4.868 -12.581  35.043  0.00  0.00      6op0 C  
ATOM   4088  CG  ASP B 130      -5.149 -14.056  34.818  0.00  0.00      6op0 C  
ATOM   4089  OD1 ASP B 130      -4.641 -14.909  35.601  0.00  0.00      6op0 O  
ATOM   4090  OD2 ASP B 130      -5.890 -14.364  33.849  0.00  0.00      6op0 O  
ATOM   4091  H   ASP B 130      -6.014 -12.805  37.421  0.00  0.00      6op0 H  
ATOM   4092  HA  ASP B 130      -3.350 -12.943  36.470  0.00  0.00      6op0 H  
ATOM   4093  HB3 ASP B 130      -4.305 -12.247  34.298  0.00  0.00      6op0 H  
ATOM   4094  HB2 ASP B 130      -5.732 -12.094  35.075  0.00  0.00      6op0 H  
ATOM   4095  N   ARG B 131      -2.354 -10.765  35.809  0.00  0.00      6op0 N  
ATOM   4096  CA  ARG B 131      -1.617  -9.510  35.754  0.00  0.00      6op0 C  
ATOM   4097  C   ARG B 131      -1.331  -9.212  34.263  0.00  0.00      6op0 C  
ATOM   4098  O   ARG B 131      -0.991 -10.111  33.502  0.00  0.00      6op0 O  
ATOM   4099  CB  ARG B 131      -0.337  -9.616  36.595  0.00  0.00      6op0 C  
ATOM   4100  CG  ARG B 131      -0.563  -9.380  38.090  0.00  0.00      6op0 C  
ATOM   4101  CD  ARG B 131       0.454 -10.079  38.996  0.00  0.00      6op0 C  
ATOM   4102  NE  ARG B 131       1.871  -9.925  38.583  0.00  0.00      6op0 N  
ATOM   4103  CZ  ARG B 131       2.845 -10.863  38.745  0.00  0.00      6op0 C  
ATOM   4104  NH1 ARG B 131       2.583 -12.052  39.309  0.00  0.00      6op0 N  
ATOM   4105  NH2 ARG B 131       4.095 -10.622  38.325  0.00  0.00      6op0 N  
ATOM   4106  HG3 ARG B 131      -1.478  -9.712  38.342  0.00  0.00      6op0 H  
ATOM   4107  HA  ARG B 131      -2.180  -8.779  36.113  0.00  0.00      6op0 H  
ATOM   4108  HE  ARG B 131       2.139  -9.058  38.148  0.00  0.00      6op0 H  
ATOM   4109  HG2 ARG B 131      -0.518  -8.393  38.280  0.00  0.00      6op0 H  
ATOM   4110 2HH2 ARG B 131       4.795 -11.295  38.462  0.00  0.00      6op0 H  
ATOM   4111 1HH2 ARG B 131       4.300  -9.752  37.872  0.00  0.00      6op0 H  
ATOM   4112  H   ARG B 131      -1.969 -11.666  35.421  0.00  0.00      6op0 H  
ATOM   4113  HD3 ARG B 131       0.230 -11.059  39.014  0.00  0.00      6op0 H  
ATOM   4114  HD2 ARG B 131       0.349  -9.708  39.925  0.00  0.00      6op0 H  
ATOM   4115 2HH1 ARG B 131       3.318 -12.702  39.428  0.00  0.00      6op0 H  
ATOM   4116 1HH1 ARG B 131       1.654 -12.265  39.599  0.00  0.00      6op0 H  
ATOM   4117  HB3 ARG B 131       0.306  -8.933  36.272  0.00  0.00      6op0 H  
ATOM   4118  HB2 ARG B 131       0.035 -10.529  36.482  0.00  0.00      6op0 H  
ATOM   4119  N   LEU B 132      -1.549  -7.981  33.825  0.00  0.00      6op0 N  
ATOM   4120  CA  LEU B 132      -1.398  -7.674  32.399  0.00  0.00      6op0 C  
ATOM   4121  C   LEU B 132      -0.442  -6.557  32.268  0.00  0.00      6op0 C  
ATOM   4122  O   LEU B 132      -0.505  -5.604  33.040  0.00  0.00      6op0 O  
ATOM   4123  CB  LEU B 132      -2.720  -7.272  31.749  0.00  0.00      6op0 C  
ATOM   4124  CG  LEU B 132      -3.876  -8.232  31.955  0.00  0.00      6op0 C  
ATOM   4125  CD1 LEU B 132      -5.144  -7.517  31.580  0.00  0.00      6op0 C  
ATOM   4126  CD2 LEU B 132      -3.663  -9.479  31.111  0.00  0.00      6op0 C  
ATOM   4127 2HD2 LEU B 132      -2.810  -9.926  31.382  0.00  0.00      6op0 H  
ATOM   4128 3HD2 LEU B 132      -4.426 -10.111  31.248  0.00  0.00      6op0 H  
ATOM   4129 1HD2 LEU B 132      -3.612  -9.225  30.145  0.00  0.00      6op0 H  
ATOM   4130  H   LEU B 132      -1.820  -7.292  34.534  0.00  0.00      6op0 H  
ATOM   4131 3HD1 LEU B 132      -5.105  -7.229  30.619  0.00  0.00      6op0 H  
ATOM   4132 2HD1 LEU B 132      -5.932  -8.126  31.705  0.00  0.00      6op0 H  
ATOM   4133 1HD1 LEU B 132      -5.265  -6.706  32.158  0.00  0.00      6op0 H  
ATOM   4134  HA  LEU B 132      -1.034  -8.488  31.947  0.00  0.00      6op0 H  
ATOM   4135  HG  LEU B 132      -3.910  -8.501  32.909  0.00  0.00      6op0 H  
ATOM   4136  HB3 LEU B 132      -2.564  -7.191  30.769  0.00  0.00      6op0 H  
ATOM   4137  HB2 LEU B 132      -2.989  -6.390  32.128  0.00  0.00      6op0 H  
ATOM   4138  N   SER B 133       0.439  -6.684  31.274  0.00  0.00      6op0 N  
ATOM   4139  CA  SER B 133       1.470  -5.708  30.982  0.00  0.00      6op0 C  
ATOM   4140  C   SER B 133       1.287  -5.198  29.604  0.00  0.00      6op0 C  
ATOM   4141  O   SER B 133       0.866  -5.948  28.733  0.00  0.00      6op0 O  
ATOM   4142  CB  SER B 133       2.818  -6.369  31.013  0.00  0.00      6op0 C  
ATOM   4143  OG  SER B 133       3.090  -6.703  32.320  0.00  0.00      6op0 O  
ATOM   4144  H   SER B 133       0.315  -7.569  30.715  0.00  0.00      6op0 H  
ATOM   4145  HA  SER B 133       1.362  -4.945  31.629  0.00  0.00      6op0 H  
ATOM   4146  HG  SER B 133       2.394  -6.464  32.964  0.00  0.00      6op0 H  
ATOM   4147  HB3 SER B 133       3.497  -5.731  30.679  0.00  0.00      6op0 H  
ATOM   4148  HB2 SER B 133       2.790  -7.185  30.454  0.00  0.00      6op0 H  
ATOM   4149  N   ALA B 134       1.658  -3.932  29.405  0.00  0.00      6op0 N  
ATOM   4150  CA  ALA B 134       1.734  -3.340  28.095  0.00  0.00      6op0 C  
ATOM   4151  C   ALA B 134       3.101  -2.704  28.023  0.00  0.00      6op0 C  
ATOM   4152  O   ALA B 134       3.410  -1.804  28.799  0.00  0.00      6op0 O  
ATOM   4153  CB  ALA B 134       0.632  -2.304  27.891  0.00  0.00      6op0 C  
ATOM   4154  H   ALA B 134       1.887  -3.415  30.288  0.00  0.00      6op0 H  
ATOM   4155  HA  ALA B 134       1.673  -4.049  27.408  0.00  0.00      6op0 H  
ATOM   4156  HB1 ALA B 134       0.812  -1.510  28.470  0.00  0.00      6op0 H  
ATOM   4157  HB3 ALA B 134       0.615  -2.022  26.933  0.00  0.00      6op0 H  
ATOM   4158  HB2 ALA B 134      -0.250  -2.704  28.137  0.00  0.00      6op0 H  
ATOM   4159  N   GLU B 135       3.903  -3.180  27.076  0.00  0.00      6op0 N  
ATOM   4160  CA  GLU B 135       5.325  -2.919  27.056  0.00  0.00      6op0 C  
ATOM   4161  C   GLU B 135       5.836  -2.615  25.620  0.00  0.00      6op0 C  
ATOM   4162  O   GLU B 135       5.322  -3.144  24.625  0.00  0.00      6op0 O  
ATOM   4163  CB  GLU B 135       6.093  -4.123  27.644  0.00  0.00      6op0 C  
ATOM   4164  CG  GLU B 135       5.818  -4.416  29.119  0.00  0.00      6op0 C  
ATOM   4165  CD  GLU B 135       6.743  -5.490  29.715  0.00  0.00      6op0 C  
ATOM   4166  OE1 GLU B 135       6.259  -6.487  30.264  0.00  0.00      6op0 O  
ATOM   4167  OE2 GLU B 135       7.970  -5.340  29.654  0.00  0.00      6op0 O  
ATOM   4168  HG2 GLU B 135       5.965  -3.590  29.631  0.00  0.00      6op0 H  
ATOM   4169  HA  GLU B 135       5.546  -2.131  27.646  0.00  0.00      6op0 H  
ATOM   4170  HG3 GLU B 135       4.897  -4.748  29.204  0.00  0.00      6op0 H  
ATOM   4171  H   GLU B 135       3.414  -3.757  26.352  0.00  0.00      6op0 H  
ATOM   4172  HB3 GLU B 135       7.057  -3.932  27.552  0.00  0.00      6op0 H  
ATOM   4173  HB2 GLU B 135       5.830  -4.922  27.127  0.00  0.00      6op0 H  
ATOM   4174  N   ILE B 136       6.868  -1.765  25.552  0.00  0.00      6op0 N  
ATOM   4175  CA  ILE B 136       7.560  -1.438  24.319  0.00  0.00      6op0 C  
ATOM   4176  C   ILE B 136       9.075  -1.586  24.508  0.00  0.00      6op0 C  
ATOM   4177  O   ILE B 136       9.538  -1.838  25.612  0.00  0.00      6op0 O  
ATOM   4178  CB  ILE B 136       7.244  -0.009  23.903  0.00  0.00      6op0 C  
ATOM   4179  CG1 ILE B 136       7.643   0.970  25.015  0.00  0.00      6op0 C  
ATOM   4180  CG2 ILE B 136       5.779   0.085  23.541  0.00  0.00      6op0 C  
ATOM   4181  CD1 ILE B 136       7.950   2.374  24.528  0.00  0.00      6op0 C  
ATOM   4182  HA  ILE B 136       7.292  -2.130  23.646  0.00  0.00      6op0 H  
ATOM   4183 2HG2 ILE B 136       5.578   1.011  23.224  0.00  0.00      6op0 H  
ATOM   4184 1HG2 ILE B 136       5.577  -0.572  22.815  0.00  0.00      6op0 H  
ATOM   4185  HB  ILE B 136       7.784   0.213  23.097  0.00  0.00      6op0 H  
ATOM   4186 2HG1 ILE B 136       6.897   1.013  25.679  0.00  0.00      6op0 H  
ATOM   4187 3HG1 ILE B 136       8.454   0.606  25.474  0.00  0.00      6op0 H  
ATOM   4188 3HD1 ILE B 136       7.142   2.751  24.080  0.00  0.00      6op0 H  
ATOM   4189  H   ILE B 136       7.133  -1.353  26.483  0.00  0.00      6op0 H  
ATOM   4190 2HD1 ILE B 136       8.200   2.945  25.307  0.00  0.00      6op0 H  
ATOM   4191 3HG2 ILE B 136       5.227  -0.123  24.348  0.00  0.00      6op0 H  
ATOM   4192 1HD1 ILE B 136       8.709   2.339  23.880  0.00  0.00      6op0 H  
ATOM   4193  N   ASN B 137       9.832  -1.439  23.417  0.00  0.00      6op0 N  
ATOM   4194  CA  ASN B 137      11.283  -1.612  23.444  0.00  0.00      6op0 C  
ATOM   4195  C   ASN B 137      12.053  -0.294  23.387  0.00  0.00      6op0 C  
ATOM   4196  O   ASN B 137      13.171  -0.220  23.868  0.00  0.00      6op0 O  
ATOM   4197  CB  ASN B 137      11.739  -2.536  22.323  0.00  0.00      6op0 C  
ATOM   4198  CG  ASN B 137      11.533  -1.941  20.947  0.00  0.00      6op0 C  
ATOM   4199  OD1 ASN B 137      10.597  -1.168  20.722  0.00  0.00      6op0 O  
ATOM   4200  ND2 ASN B 137      12.415  -2.293  20.010  0.00  0.00      6op0 N  
ATOM   4201  HA  ASN B 137      11.514  -2.050  24.330  0.00  0.00      6op0 H  
ATOM   4202 2HD2 ASN B 137      12.335  -1.929  19.084  0.00  0.00      6op0 H  
ATOM   4203 1HD2 ASN B 137      13.157  -2.924  20.238  0.00  0.00      6op0 H  
ATOM   4204  H   ASN B 137       9.302  -1.193  22.555  0.00  0.00      6op0 H  
ATOM   4205  HB3 ASN B 137      11.219  -3.387  22.383  0.00  0.00      6op0 H  
ATOM   4206  HB2 ASN B 137      12.712  -2.726  22.445  0.00  0.00      6op0 H  
ATOM   4207  N   ARG B 138      11.442   0.748  22.821  0.00  0.00      6op0 N  
ATOM   4208  CA  ARG B 138      12.087   2.040  22.663  0.00  0.00      6op0 C  
ATOM   4209  C   ARG B 138      11.281   3.176  23.301  0.00  0.00      6op0 C  
ATOM   4210  O   ARG B 138      10.620   3.955  22.614  0.00  0.00      6op0 O  
ATOM   4211  CB  ARG B 138      12.305   2.318  21.170  0.00  0.00      6op0 C  
ATOM   4212  CG  ARG B 138      13.187   1.299  20.447  0.00  0.00      6op0 C  
ATOM   4213  CD  ARG B 138      14.564   1.227  21.077  0.00  0.00      6op0 C  
ATOM   4214  NE  ARG B 138      15.250   2.511  20.940  0.00  0.00      6op0 N  
ATOM   4215  CZ  ARG B 138      16.030   2.829  19.915  0.00  0.00      6op0 C  
ATOM   4216  NH1 ARG B 138      16.240   1.971  18.931  0.00  0.00      6op0 N  
ATOM   4217  NH2 ARG B 138      16.598   4.016  19.870  0.00  0.00      6op0 N  
ATOM   4218  HG3 ARG B 138      13.290   1.572  19.497  0.00  0.00      6op0 H  
ATOM   4219  HA  ARG B 138      12.997   2.010  23.106  0.00  0.00      6op0 H  
ATOM   4220  HE  ARG B 138      15.122   3.192  21.667  0.00  0.00      6op0 H  
ATOM   4221  HG2 ARG B 138      12.766   0.401  20.506  0.00  0.00      6op0 H  
ATOM   4222 2HH2 ARG B 138      17.205   4.262  19.110  0.00  0.00      6op0 H  
ATOM   4223 1HH2 ARG B 138      16.428   4.688  20.597  0.00  0.00      6op0 H  
ATOM   4224  H   ARG B 138      10.466   0.551  22.505  0.00  0.00      6op0 H  
ATOM   4225  HD3 ARG B 138      15.083   0.526  20.610  0.00  0.00      6op0 H  
ATOM   4226  HD2 ARG B 138      14.457   1.013  22.037  0.00  0.00      6op0 H  
ATOM   4227 2HH1 ARG B 138      16.850   2.221  18.169  0.00  0.00      6op0 H  
ATOM   4228 1HH1 ARG B 138      15.797   1.076  18.936  0.00  0.00      6op0 H  
ATOM   4229  HB3 ARG B 138      12.735   3.214  21.079  0.00  0.00      6op0 H  
ATOM   4230  HB2 ARG B 138      11.414   2.325  20.721  0.00  0.00      6op0 H  
ATOM   4231  N   PRO B 139      11.357   3.292  24.621  0.00  0.00      6op0 N  
ATOM   4232  CA  PRO B 139      10.689   4.419  25.300  0.00  0.00      6op0 C  
ATOM   4233  C   PRO B 139      11.198   5.786  24.840  0.00  0.00      6op0 C  
ATOM   4234  O   PRO B 139      10.459   6.762  24.827  0.00  0.00      6op0 O  
ATOM   4235  CB  PRO B 139      10.993   4.187  26.795  0.00  0.00      6op0 C  
ATOM   4236  CG  PRO B 139      11.612   2.829  26.915  0.00  0.00      6op0 C  
ATOM   4237  CD  PRO B 139      12.006   2.347  25.546  0.00  0.00      6op0 C  
ATOM   4238  HG2 PRO B 139      12.425   2.867  27.530  0.00  0.00      6op0 H  
ATOM   4239  HA  PRO B 139       9.683   4.354  25.182  0.00  0.00      6op0 H  
ATOM   4240  HD3 PRO B 139      11.679   1.411  25.378  0.00  0.00      6op0 H  
ATOM   4241  HD2 PRO B 139      13.003   2.365  25.423  0.00  0.00      6op0 H  
ATOM   4242  HG3 PRO B 139      10.954   2.181  27.348  0.00  0.00      6op0 H  
ATOM   4243  HB3 PRO B 139      10.142   4.244  27.338  0.00  0.00      6op0 H  
ATOM   4244  HB2 PRO B 139      11.623   4.901  27.138  0.00  0.00      6op0 H  
ATOM   4245  N   ASP B 140      12.453   5.831  24.441  0.00  0.00      6op0 N  
ATOM   4246  CA  ASP B 140      13.060   7.042  23.885  0.00  0.00      6op0 C  
ATOM   4247  C   ASP B 140      12.348   7.549  22.631  0.00  0.00      6op0 C  
ATOM   4248  O   ASP B 140      12.539   8.697  22.215  0.00  0.00      6op0 O  
ATOM   4249  CB  ASP B 140      14.561   6.795  23.578  0.00  0.00      6op0 C  
ATOM   4250  CG  ASP B 140      14.841   5.379  22.984  0.00  0.00      6op0 C  
ATOM   4251  OD1 ASP B 140      14.258   4.356  23.459  0.00  0.00      6op0 O  
ATOM   4252  OD2 ASP B 140      15.653   5.290  22.041  0.00  0.00      6op0 O  
ATOM   4253  H   ASP B 140      12.981   4.936  24.552  0.00  0.00      6op0 H  
ATOM   4254  HA  ASP B 140      12.972   7.768  24.588  0.00  0.00      6op0 H  
ATOM   4255  HB3 ASP B 140      15.066   6.877  24.423  0.00  0.00      6op0 H  
ATOM   4256  HB2 ASP B 140      14.855   7.467  22.916  0.00  0.00      6op0 H  
ATOM   4257  N   TYR B 141      11.537   6.696  22.011  0.00  0.00      6op0 N  
ATOM   4258  CA  TYR B 141      10.797   7.100  20.811  0.00  0.00      6op0 C  
ATOM   4259  C   TYR B 141       9.319   7.437  21.056  0.00  0.00      6op0 C  
ATOM   4260  O   TYR B 141       8.581   7.730  20.106  0.00  0.00      6op0 O  
ATOM   4261  CB  TYR B 141      10.899   6.021  19.746  0.00  0.00      6op0 C  
ATOM   4262  CG  TYR B 141      12.158   6.082  18.906  0.00  0.00      6op0 C  
ATOM   4263  CD1 TYR B 141      12.905   4.940  18.672  0.00  0.00      6op0 C  
ATOM   4264  CD2 TYR B 141      12.575   7.274  18.299  0.00  0.00      6op0 C  
ATOM   4265  CE1 TYR B 141      14.031   4.974  17.873  0.00  0.00      6op0 C  
ATOM   4266  CE2 TYR B 141      13.716   7.316  17.513  0.00  0.00      6op0 C  
ATOM   4267  CZ  TYR B 141      14.426   6.154  17.301  0.00  0.00      6op0 C  
ATOM   4268  OH  TYR B 141      15.547   6.149  16.522  0.00  0.00      6op0 O  
ATOM   4269  HH  TYR B 141      15.712   7.111  16.190  0.00  0.00      6op0 H  
ATOM   4270  HA  TYR B 141      11.246   7.932  20.430  0.00  0.00      6op0 H  
ATOM   4271  HE1 TYR B 141      14.557   4.131  17.713  0.00  0.00      6op0 H  
ATOM   4272  HE2 TYR B 141      14.017   8.176  17.108  0.00  0.00      6op0 H  
ATOM   4273  H   TYR B 141      11.475   5.757  22.432  0.00  0.00      6op0 H  
ATOM   4274  HD2 TYR B 141      12.038   8.103  18.437  0.00  0.00      6op0 H  
ATOM   4275  HD1 TYR B 141      12.625   4.071  19.090  0.00  0.00      6op0 H  
ATOM   4276  HB3 TYR B 141      10.115   6.107  19.130  0.00  0.00      6op0 H  
ATOM   4277  HB2 TYR B 141      10.871   5.127  20.195  0.00  0.00      6op0 H  
ATOM   4278  N   LEU B 142       8.889   7.396  22.314  0.00  0.00      6op0 N  
ATOM   4279  CA  LEU B 142       7.515   7.742  22.631  0.00  0.00      6op0 C  
ATOM   4280  C   LEU B 142       7.271   9.259  22.416  0.00  0.00      6op0 C  
ATOM   4281  O   LEU B 142       8.133  10.088  22.713  0.00  0.00      6op0 O  
ATOM   4282  CB  LEU B 142       7.176   7.343  24.075  0.00  0.00      6op0 C  
ATOM   4283  CG  LEU B 142       6.932   5.869  24.352  0.00  0.00      6op0 C  
ATOM   4284  CD1 LEU B 142       6.937   5.570  25.845  0.00  0.00      6op0 C  
ATOM   4285  CD2 LEU B 142       5.609   5.468  23.704  0.00  0.00      6op0 C  
ATOM   4286 2HD2 LEU B 142       5.660   5.627  22.719  0.00  0.00      6op0 H  
ATOM   4287 3HD2 LEU B 142       5.434   4.500  23.877  0.00  0.00      6op0 H  
ATOM   4288 1HD2 LEU B 142       4.869   6.016  24.093  0.00  0.00      6op0 H  
ATOM   4289  H   LEU B 142       9.591   7.109  23.011  0.00  0.00      6op0 H  
ATOM   4290 3HD1 LEU B 142       6.216   6.098  26.294  0.00  0.00      6op0 H  
ATOM   4291 2HD1 LEU B 142       6.774   4.594  25.991  0.00  0.00      6op0 H  
ATOM   4292 1HD1 LEU B 142       7.824   5.821  26.233  0.00  0.00      6op0 H  
ATOM   4293  HA  LEU B 142       6.898   7.245  22.015  0.00  0.00      6op0 H  
ATOM   4294  HG  LEU B 142       7.650   5.326  23.905  0.00  0.00      6op0 H  
ATOM   4295  HB3 LEU B 142       6.349   7.842  24.338  0.00  0.00      6op0 H  
ATOM   4296  HB2 LEU B 142       7.939   7.638  24.654  0.00  0.00      6op0 H  
ATOM   4297  N   ASP B 143       6.084   9.607  21.927  0.00  0.00      6op0 N  
ATOM   4298  CA  ASP B 143       5.713  11.014  21.724  0.00  0.00      6op0 C  
ATOM   4299  C   ASP B 143       4.594  11.419  22.681  0.00  0.00      6op0 C  
ATOM   4300  O   ASP B 143       3.591  10.713  22.822  0.00  0.00      6op0 O  
ATOM   4301  CB  ASP B 143       5.284  11.271  20.273  0.00  0.00      6op0 C  
ATOM   4302  CG  ASP B 143       5.042  12.736  19.988  0.00  0.00      6op0 C  
ATOM   4303  OD1 ASP B 143       6.020  13.469  19.757  0.00  0.00      6op0 O  
ATOM   4304  OD2 ASP B 143       3.869  13.152  19.968  0.00  0.00      6op0 O  
ATOM   4305  H   ASP B 143       5.452   8.815  21.704  0.00  0.00      6op0 H  
ATOM   4306  HA  ASP B 143       6.518  11.567  21.958  0.00  0.00      6op0 H  
ATOM   4307  HB3 ASP B 143       4.444  10.767  20.110  0.00  0.00      6op0 H  
ATOM   4308  HB2 ASP B 143       6.009  10.942  19.679  0.00  0.00      6op0 H  
ATOM   4309  N   PHE B 144       4.786  12.574  23.318  0.00  0.00      6op0 N  
ATOM   4310  CA  PHE B 144       3.884  13.081  24.335  0.00  0.00      6op0 C  
ATOM   4311  C   PHE B 144       3.385  14.491  23.953  0.00  0.00      6op0 C  
ATOM   4312  O   PHE B 144       2.950  15.248  24.797  0.00  0.00      6op0 O  
ATOM   4313  CB  PHE B 144       4.606  13.101  25.688  0.00  0.00      6op0 C  
ATOM   4314  CG  PHE B 144       4.973  11.733  26.229  0.00  0.00      6op0 C  
ATOM   4315  CD1 PHE B 144       6.292  11.284  26.208  0.00  0.00      6op0 C  
ATOM   4316  CD2 PHE B 144       4.013  10.915  26.828  0.00  0.00      6op0 C  
ATOM   4317  CE1 PHE B 144       6.635  10.024  26.726  0.00  0.00      6op0 C  
ATOM   4318  CE2 PHE B 144       4.353   9.663  27.352  0.00  0.00      6op0 C  
ATOM   4319  CZ  PHE B 144       5.661   9.223  27.316  0.00  0.00      6op0 C  
ATOM   4320  HZ  PHE B 144       5.915   8.342  27.707  0.00  0.00      6op0 H  
ATOM   4321  HA  PHE B 144       3.074  12.490  24.342  0.00  0.00      6op0 H  
ATOM   4322  HE1 PHE B 144       7.587   9.711  26.663  0.00  0.00      6op0 H  
ATOM   4323  HE2 PHE B 144       3.623   9.084  27.757  0.00  0.00      6op0 H  
ATOM   4324  H   PHE B 144       5.652  13.085  23.016  0.00  0.00      6op0 H  
ATOM   4325  HD2 PHE B 144       3.065  11.229  26.885  0.00  0.00      6op0 H  
ATOM   4326  HD1 PHE B 144       7.008  11.857  25.824  0.00  0.00      6op0 H  
ATOM   4327  HB3 PHE B 144       4.006  13.534  26.346  0.00  0.00      6op0 H  
ATOM   4328  HB2 PHE B 144       5.445  13.616  25.578  0.00  0.00      6op0 H  
ATOM   4329  N   ALA B 145       3.424  14.810  22.661  0.00  0.00      6op0 N  
ATOM   4330  CA  ALA B 145       3.048  16.148  22.143  0.00  0.00      6op0 C  
ATOM   4331  C   ALA B 145       1.702  16.575  22.761  0.00  0.00      6op0 C  
ATOM   4332  O   ALA B 145       1.630  17.534  23.510  0.00  0.00      6op0 O  
ATOM   4333  CB  ALA B 145       2.994  16.142  20.605  0.00  0.00      6op0 C  
ATOM   4334  H   ALA B 145       3.743  14.039  22.032  0.00  0.00      6op0 H  
ATOM   4335  HA  ALA B 145       3.747  16.803  22.418  0.00  0.00      6op0 H  
ATOM   4336  HB1 ALA B 145       2.229  15.575  20.308  0.00  0.00      6op0 H  
ATOM   4337  HB3 ALA B 145       2.870  17.076  20.280  0.00  0.00      6op0 H  
ATOM   4338  HB2 ALA B 145       3.848  15.771  20.251  0.00  0.00      6op0 H  
ATOM   4339  N   GLU B 146       0.667  15.790  22.503  0.00  0.00      6op0 N  
ATOM   4340  CA  GLU B 146      -0.678  16.012  23.077  0.00  0.00      6op0 C  
ATOM   4341  C   GLU B 146      -1.046  14.954  24.123  0.00  0.00      6op0 C  
ATOM   4342  O   GLU B 146      -0.344  13.974  24.330  0.00  0.00      6op0 O  
ATOM   4343  CB  GLU B 146      -1.728  15.998  21.964  0.00  0.00      6op0 C  
ATOM   4344  CG  GLU B 146      -1.581  17.140  20.965  0.00  0.00      6op0 C  
ATOM   4345  CD  GLU B 146      -2.691  17.149  19.935  0.00  0.00      6op0 C  
ATOM   4346  OE1 GLU B 146      -3.732  17.779  20.204  0.00  0.00      6op0 O  
ATOM   4347  OE2 GLU B 146      -2.527  16.509  18.872  0.00  0.00      6op0 O  
ATOM   4348  HG2 GLU B 146      -1.624  17.986  21.459  0.00  0.00      6op0 H  
ATOM   4349  HA  GLU B 146      -0.710  16.928  23.500  0.00  0.00      6op0 H  
ATOM   4350  HG3 GLU B 146      -0.732  17.024  20.488  0.00  0.00      6op0 H  
ATOM   4351  H   GLU B 146       0.872  14.994  21.857  0.00  0.00      6op0 H  
ATOM   4352  HB3 GLU B 146      -2.612  16.083  22.383  0.00  0.00      6op0 H  
ATOM   4353  HB2 GLU B 146      -1.628  15.155  21.468  0.00  0.00      6op0 H  
ATOM   4354  N   SER B 147      -2.155  15.179  24.791  0.00  0.00      6op0 N  
ATOM   4355  CA  SER B 147      -2.691  14.196  25.683  0.00  0.00      6op0 C  
ATOM   4356  C   SER B 147      -3.432  13.127  24.862  0.00  0.00      6op0 C  
ATOM   4357  O   SER B 147      -3.882  13.386  23.743  0.00  0.00      6op0 O  
ATOM   4358  CB  SER B 147      -3.629  14.854  26.691  0.00  0.00      6op0 C  
ATOM   4359  OG  SER B 147      -2.907  15.314  27.830  0.00  0.00      6op0 O  
ATOM   4360  H   SER B 147      -2.592  16.107  24.616  0.00  0.00      6op0 H  
ATOM   4361  HA  SER B 147      -1.938  13.736  26.156  0.00  0.00      6op0 H  
ATOM   4362  HG  SER B 147      -1.941  15.109  27.727  0.00  0.00      6op0 H  
ATOM   4363  HB3 SER B 147      -4.304  14.187  26.988  0.00  0.00      6op0 H  
ATOM   4364  HB2 SER B 147      -4.075  15.630  26.260  0.00  0.00      6op0 H  
ATOM   4365  N   GLY B 148      -3.540  11.937  25.434  0.00  0.00      6op0 N  
ATOM   4366  CA  GLY B 148      -4.326  10.873  24.874  0.00  0.00      6op0 C  
ATOM   4367  C   GLY B 148      -3.575   9.960  23.931  0.00  0.00      6op0 C  
ATOM   4368  O   GLY B 148      -4.197   9.172  23.258  0.00  0.00      6op0 O  
ATOM   4369  H   GLY B 148      -3.000  11.846  26.331  0.00  0.00      6op0 H  
ATOM   4370  HA2 GLY B 148      -4.726  10.309  25.633  0.00  0.00      6op0 H  
ATOM   4371  HA3 GLY B 148      -5.133  11.270  24.378  0.00  0.00      6op0 H  
ATOM   4372  N   GLN B 149      -2.242  10.038  23.896  0.00  0.00      6op0 N  
ATOM   4373  CA  GLN B 149      -1.488   9.366  22.832  0.00  0.00      6op0 C  
ATOM   4374  C   GLN B 149      -0.924   7.992  23.184  0.00  0.00      6op0 C  
ATOM   4375  O   GLN B 149      -0.570   7.208  22.284  0.00  0.00      6op0 O  
ATOM   4376  CB  GLN B 149      -0.374  10.269  22.322  0.00  0.00      6op0 C  
ATOM   4377  CG  GLN B 149      -0.895  11.506  21.610  0.00  0.00      6op0 C  
ATOM   4378  CD  GLN B 149       0.232  12.361  21.063  0.00  0.00      6op0 C  
ATOM   4379  OE1 GLN B 149       1.444  12.125  21.369  0.00  0.00      6op0 O  
ATOM   4380  NE2 GLN B 149      -0.136  13.348  20.229  0.00  0.00      6op0 N  
ATOM   4381  HG2 GLN B 149      -1.474  11.220  20.851  0.00  0.00      6op0 H  
ATOM   4382  HA  GLN B 149      -2.123   9.245  22.036  0.00  0.00      6op0 H  
ATOM   4383  HG3 GLN B 149      -1.424  12.050  22.257  0.00  0.00      6op0 H  
ATOM   4384  H   GLN B 149      -1.810  10.587  24.648  0.00  0.00      6op0 H  
ATOM   4385 2HE2 GLN B 149      -1.120  13.450  20.009  0.00  0.00      6op0 H  
ATOM   4386 1HE2 GLN B 149       0.563  13.973  19.832  0.00  0.00      6op0 H  
ATOM   4387  HB3 GLN B 149       0.191   9.755  21.678  0.00  0.00      6op0 H  
ATOM   4388  HB2 GLN B 149       0.182  10.567  23.095  0.00  0.00      6op0 H  
ATOM   4389  N   VAL B 150      -0.894   7.693  24.476  0.00  0.00      6op0 N  
ATOM   4390  CA  VAL B 150      -0.236   6.524  24.972  0.00  0.00      6op0 C  
ATOM   4391  C   VAL B 150      -1.056   6.045  26.167  0.00  0.00      6op0 C  
ATOM   4392  O   VAL B 150      -1.132   6.737  27.166  0.00  0.00      6op0 O  
ATOM   4393  CB  VAL B 150       1.191   6.881  25.420  0.00  0.00      6op0 C  
ATOM   4394  CG1 VAL B 150       1.854   5.670  26.066  0.00  0.00      6op0 C  
ATOM   4395  CG2 VAL B 150       2.011   7.458  24.261  0.00  0.00      6op0 C  
ATOM   4396  HA  VAL B 150      -0.268   5.813  24.281  0.00  0.00      6op0 H  
ATOM   4397 1HG1 VAL B 150       1.552   4.838  25.602  0.00  0.00      6op0 H  
ATOM   4398 1HG2 VAL B 150       1.829   8.437  24.190  0.00  0.00      6op0 H  
ATOM   4399  HB  VAL B 150       1.123   7.582  26.120  0.00  0.00      6op0 H  
ATOM   4400 2HG1 VAL B 150       2.847   5.753  25.989  0.00  0.00      6op0 H  
ATOM   4401 3HG1 VAL B 150       1.597   5.625  27.031  0.00  0.00      6op0 H  
ATOM   4402  H   VAL B 150      -1.391   8.385  25.085  0.00  0.00      6op0 H  
ATOM   4403 3HG2 VAL B 150       2.981   7.305  24.441  0.00  0.00      6op0 H  
ATOM   4404 2HG2 VAL B 150       1.745   7.000  23.415  0.00  0.00      6op0 H  
ATOM   4405  N   TYR B 151      -1.685   4.874  26.052  0.00  0.00      6op0 N  
ATOM   4406  CA  TYR B 151      -2.659   4.423  27.055  0.00  0.00      6op0 C  
ATOM   4407  C   TYR B 151      -2.904   2.920  27.031  0.00  0.00      6op0 C  
ATOM   4408  O   TYR B 151      -2.566   2.223  26.052  0.00  0.00      6op0 O  
ATOM   4409  CB  TYR B 151      -3.985   5.175  26.879  0.00  0.00      6op0 C  
ATOM   4410  CG  TYR B 151      -4.604   5.120  25.480  0.00  0.00      6op0 C  
ATOM   4411  CD1 TYR B 151      -4.382   6.140  24.565  0.00  0.00      6op0 C  
ATOM   4412  CD2 TYR B 151      -5.409   4.072  25.097  0.00  0.00      6op0 C  
ATOM   4413  CE1 TYR B 151      -4.925   6.101  23.307  0.00  0.00      6op0 C  
ATOM   4414  CE2 TYR B 151      -5.963   4.024  23.839  0.00  0.00      6op0 C  
ATOM   4415  CZ  TYR B 151      -5.727   5.054  22.956  0.00  0.00      6op0 C  
ATOM   4416  OH  TYR B 151      -6.286   5.059  21.710  0.00  0.00      6op0 O  
ATOM   4417  HH  TYR B 151      -6.872   4.216  21.616  0.00  0.00      6op0 H  
ATOM   4418  HA  TYR B 151      -2.298   4.670  27.972  0.00  0.00      6op0 H  
ATOM   4419  HE1 TYR B 151      -4.732   6.837  22.649  0.00  0.00      6op0 H  
ATOM   4420  HE2 TYR B 151      -6.534   3.248  23.565  0.00  0.00      6op0 H  
ATOM   4421  H   TYR B 151      -1.433   4.322  25.213  0.00  0.00      6op0 H  
ATOM   4422  HD2 TYR B 151      -5.595   3.329  25.745  0.00  0.00      6op0 H  
ATOM   4423  HD1 TYR B 151      -3.810   6.924  24.835  0.00  0.00      6op0 H  
ATOM   4424  HB3 TYR B 151      -3.832   6.140  27.105  0.00  0.00      6op0 H  
ATOM   4425  HB2 TYR B 151      -4.652   4.792  27.523  0.00  0.00      6op0 H  
ATOM   4426  N   PHE B 152      -3.508   2.430  28.111  0.00  0.00      6op0 N  
ATOM   4427  CA  PHE B 152      -3.626   0.995  28.357  0.00  0.00      6op0 C  
ATOM   4428  C   PHE B 152      -4.900   0.759  29.110  0.00  0.00      6op0 C  
ATOM   4429  O   PHE B 152      -5.120   1.387  30.127  0.00  0.00      6op0 O  
ATOM   4430  CB  PHE B 152      -2.376   0.545  29.190  0.00  0.00      6op0 C  
ATOM   4431  CG  PHE B 152      -2.331  -0.934  29.569  0.00  0.00      6op0 C  
ATOM   4432  CD1 PHE B 152      -1.535  -1.345  30.622  0.00  0.00      6op0 C  
ATOM   4433  CD2 PHE B 152      -3.024  -1.886  28.887  0.00  0.00      6op0 C  
ATOM   4434  CE1 PHE B 152      -1.450  -2.667  30.987  0.00  0.00      6op0 C  
ATOM   4435  CE2 PHE B 152      -2.941  -3.213  29.252  0.00  0.00      6op0 C  
ATOM   4436  CZ  PHE B 152      -2.159  -3.603  30.290  0.00  0.00      6op0 C  
ATOM   4437  HZ  PHE B 152      -2.097  -4.573  30.550  0.00  0.00      6op0 H  
ATOM   4438  HA  PHE B 152      -3.719   0.558  27.465  0.00  0.00      6op0 H  
ATOM   4439  HE1 PHE B 152      -0.864  -2.933  31.765  0.00  0.00      6op0 H  
ATOM   4440  HE2 PHE B 152      -3.483  -3.904  28.721  0.00  0.00      6op0 H  
ATOM   4441  H   PHE B 152      -3.886   3.153  28.760  0.00  0.00      6op0 H  
ATOM   4442  HD2 PHE B 152      -3.606  -1.627  28.108  0.00  0.00      6op0 H  
ATOM   4443  HD1 PHE B 152      -1.006  -0.661  31.134  0.00  0.00      6op0 H  
ATOM   4444  HB3 PHE B 152      -2.378   1.074  30.027  0.00  0.00      6op0 H  
ATOM   4445  HB2 PHE B 152      -1.574   0.744  28.644  0.00  0.00      6op0 H  
ATOM   4446  N   GLY B 153      -5.754  -0.140  28.639  0.00  0.00      6op0 N  
ATOM   4447  CA  GLY B 153      -6.971  -0.411  29.394  0.00  0.00      6op0 C  
ATOM   4448  C   GLY B 153      -7.562  -1.796  29.235  0.00  0.00      6op0 C  
ATOM   4449  O   GLY B 153      -7.079  -2.601  28.448  0.00  0.00      6op0 O  
ATOM   4450  H   GLY B 153      -5.500  -0.592  27.763  0.00  0.00      6op0 H  
ATOM   4451  HA2 GLY B 153      -6.785  -0.239  30.393  0.00  0.00      6op0 H  
ATOM   4452  HA3 GLY B 153      -7.683   0.288  29.136  0.00  0.00      6op0 H  
ATOM   4453  N   ILE B 154      -8.594  -2.064  30.044  0.00  0.00      6op0 N  
ATOM   4454  CA  ILE B 154      -9.389  -3.282  29.991  0.00  0.00      6op0 C  
ATOM   4455  C   ILE B 154     -10.844  -2.952  30.375  0.00  0.00      6op0 C  
ATOM   4456  O   ILE B 154     -11.121  -2.004  31.121  0.00  0.00      6op0 O  
ATOM   4457  CB  ILE B 154      -8.842  -4.397  30.924  0.00  0.00      6op0 C  
ATOM   4458  CG1 ILE B 154      -9.197  -4.170  32.401  0.00  0.00      6op0 C  
ATOM   4459  CG2 ILE B 154      -7.337  -4.519  30.810  0.00  0.00      6op0 C  
ATOM   4460  CD1 ILE B 154      -8.772  -5.342  33.295  0.00  0.00      6op0 C  
ATOM   4461  HA  ILE B 154      -9.412  -3.569  29.036  0.00  0.00      6op0 H  
ATOM   4462 2HG2 ILE B 154      -7.028  -5.293  31.362  0.00  0.00      6op0 H  
ATOM   4463 1HG2 ILE B 154      -7.092  -4.667  29.852  0.00  0.00      6op0 H  
ATOM   4464  HB  ILE B 154      -9.256  -5.263  30.636  0.00  0.00      6op0 H  
ATOM   4465 2HG1 ILE B 154      -8.741  -3.349  32.716  0.00  0.00      6op0 H  
ATOM   4466 3HG1 ILE B 154     -10.180  -4.060  32.475  0.00  0.00      6op0 H  
ATOM   4467 3HD1 ILE B 154      -7.786  -5.457  33.225  0.00  0.00      6op0 H  
ATOM   4468  H   ILE B 154      -8.785  -1.292  30.742  0.00  0.00      6op0 H  
ATOM   4469 2HD1 ILE B 154      -9.027  -5.137  34.235  0.00  0.00      6op0 H  
ATOM   4470 3HG2 ILE B 154      -6.914  -3.676  31.141  0.00  0.00      6op0 H  
ATOM   4471 1HD1 ILE B 154      -9.236  -6.166  32.985  0.00  0.00      6op0 H  
ATOM   4472  N   ILE B 155     -11.771  -3.729  29.858  0.00  0.00      6op0 N  
ATOM   4473  CA  ILE B 155     -13.169  -3.482  30.078  0.00  0.00      6op0 C  
ATOM   4474  C   ILE B 155     -13.797  -4.842  30.212  0.00  0.00      6op0 C  
ATOM   4475  O   ILE B 155     -13.693  -5.617  29.289  0.00  0.00      6op0 O  
ATOM   4476  CB  ILE B 155     -13.743  -2.762  28.842  0.00  0.00      6op0 C  
ATOM   4477  CG1 ILE B 155     -13.008  -1.432  28.593  0.00  0.00      6op0 C  
ATOM   4478  CG2 ILE B 155     -15.232  -2.516  28.969  0.00  0.00      6op0 C  
ATOM   4479  CD1 ILE B 155     -13.257  -0.850  27.203  0.00  0.00      6op0 C  
ATOM   4480  HA  ILE B 155     -13.246  -3.043  30.961  0.00  0.00      6op0 H  
ATOM   4481 2HG2 ILE B 155     -15.569  -2.104  28.123  0.00  0.00      6op0 H  
ATOM   4482 1HG2 ILE B 155     -15.695  -3.387  29.130  0.00  0.00      6op0 H  
ATOM   4483  HB  ILE B 155     -13.595  -3.344  28.049  0.00  0.00      6op0 H  
ATOM   4484 2HG1 ILE B 155     -13.309  -0.774  29.275  0.00  0.00      6op0 H  
ATOM   4485 3HG1 ILE B 155     -12.031  -1.592  28.699  0.00  0.00      6op0 H  
ATOM   4486 3HD1 ILE B 155     -14.233  -0.682  27.092  0.00  0.00      6op0 H  
ATOM   4487  H   ILE B 155     -11.406  -4.523  29.287  0.00  0.00      6op0 H  
ATOM   4488 2HD1 ILE B 155     -12.753   0.005  27.115  0.00  0.00      6op0 H  
ATOM   4489 3HG2 ILE B 155     -15.397  -1.897  29.736  0.00  0.00      6op0 H  
ATOM   4490 1HD1 ILE B 155     -12.944  -1.502  26.518  0.00  0.00      6op0 H  
ATOM   4491  N   ALA B 156     -14.400  -5.179  31.361  0.00  0.00      6op0 N  
ATOM   4492  CA  ALA B 156     -15.160  -6.471  31.467  0.00  0.00      6op0 C  
ATOM   4493  C   ALA B 156     -16.333  -6.425  30.495  0.00  0.00      6op0 C  
ATOM   4494  O   ALA B 156     -16.966  -5.376  30.338  0.00  0.00      6op0 O  
ATOM   4495  CB  ALA B 156     -15.652  -6.704  32.865  0.00  0.00      6op0 C  
ATOM   4496  H   ALA B 156     -14.309  -4.518  32.131  0.00  0.00      6op0 H  
ATOM   4497  HA  ALA B 156     -14.546  -7.208  31.209  0.00  0.00      6op0 H  
ATOM   4498  HB1 ALA B 156     -16.416  -6.087  33.069  0.00  0.00      6op0 H  
ATOM   4499  HB3 ALA B 156     -15.966  -7.652  32.967  0.00  0.00      6op0 H  
ATOM   4500  HB2 ALA B 156     -14.914  -6.535  33.523  0.00  0.00      6op0 H  
ATOM   4501  N   LEU B 157     -16.594  -7.523  29.795  0.00  0.00      6op0 N  
ATOM   4502  CA  LEU B 157     -17.837  -7.627  28.987  0.00  0.00      6op0 C  
ATOM   4503  C   LEU B 157     -19.072  -8.078  29.827  0.00  0.00      6op0 C  
ATOM   4504  O   LEU B 157     -18.939  -8.846  30.816  0.00  0.00      6op0 O  
ATOM   4505  CB  LEU B 157     -17.644  -8.567  27.794  0.00  0.00      6op0 C  
ATOM   4506  CG  LEU B 157     -16.963  -7.898  26.611  0.00  0.00      6op0 C  
ATOM   4507  CD1 LEU B 157     -16.648  -8.900  25.511  0.00  0.00      6op0 C  
ATOM   4508  CD2 LEU B 157     -17.854  -6.777  26.100  0.00  0.00      6op0 C  
ATOM   4509  OXT LEU B 157     -20.221  -7.694  29.515  0.00  0.00      6op0 O  
ATOM   4510 2HD2 LEU B 157     -18.001  -6.107  26.828  0.00  0.00      6op0 H  
ATOM   4511 3HD2 LEU B 157     -17.416  -6.329  25.320  0.00  0.00      6op0 H  
ATOM   4512 1HD2 LEU B 157     -18.736  -7.153  25.813  0.00  0.00      6op0 H  
ATOM   4513  H   LEU B 157     -15.895  -8.272  29.852  0.00  0.00      6op0 H  
ATOM   4514 3HD1 LEU B 157     -17.496  -9.323  25.190  0.00  0.00      6op0 H  
ATOM   4515 2HD1 LEU B 157     -16.202  -8.431  24.748  0.00  0.00      6op0 H  
ATOM   4516 1HD1 LEU B 157     -16.038  -9.609  25.868  0.00  0.00      6op0 H  
ATOM   4517  HA  LEU B 157     -18.041  -6.718  28.601  0.00  0.00      6op0 H  
ATOM   4518  HG  LEU B 157     -16.109  -7.470  26.922  0.00  0.00      6op0 H  
ATOM   4519  HB3 LEU B 157     -18.532  -8.870  27.500  0.00  0.00      6op0 H  
ATOM   4520  HB2 LEU B 157     -17.074  -9.315  28.087  0.00  0.00      6op0 H  
TER    4521      LEU B 157 
ATOM   4521  N   LYS C  11     -29.331   0.345  27.776  0.00  0.00      6op0 N  
ATOM   4522  CA  LYS C  11     -28.063   1.154  27.901  0.00  0.00      6op0 C  
ATOM   4523  C   LYS C  11     -27.926   2.141  26.710  0.00  0.00      6op0 C  
ATOM   4524  O   LYS C  11     -28.108   1.742  25.550  0.00  0.00      6op0 O  
ATOM   4525  CB  LYS C  11     -26.849   0.235  27.980  0.00  0.00      6op0 C  
ATOM   4526  CG  LYS C  11     -26.852  -0.724  29.164  0.00  0.00      6op0 C  
ATOM   4527  CD  LYS C  11     -25.616  -1.605  29.179  0.00  0.00      6op0 C  
ATOM   4528  CE  LYS C  11     -25.598  -2.564  30.345  0.00  0.00      6op0 C  
ATOM   4529  NZ  LYS C  11     -24.374  -3.403  30.318  0.00  0.00      6op0 N  
ATOM   4530  HA  LYS C  11     -28.111   1.677  28.749  0.00  0.00      6op0 H  
ATOM   4531  HE2 LYS C  11     -25.622  -2.044  31.200  0.00  0.00      6op0 H  
ATOM   4532  HE3 LYS C  11     -26.404  -3.156  30.297  0.00  0.00      6op0 H  
ATOM   4533  HG2 LYS C  11     -26.883  -0.192  30.012  0.00  0.00      6op0 H  
ATOM   4534  HG3 LYS C  11     -27.665  -1.305  29.109  0.00  0.00      6op0 H  
ATOM   4535  HZ1 LYS C  11     -24.485  -4.134  29.644  0.00  0.00      6op0 H  
ATOM   4536  HZ3 LYS C  11     -23.587  -2.837  30.070  0.00  0.00      6op0 H  
ATOM   4537  HZ2 LYS C  11     -24.224  -3.803  31.223  0.00  0.00      6op0 H  
ATOM   4538  HD3 LYS C  11     -24.805  -1.020  29.233  0.00  0.00      6op0 H  
ATOM   4539  HD2 LYS C  11     -25.588  -2.132  28.329  0.00  0.00      6op0 H  
ATOM   4540  H2  LYS C  11     -29.457  -0.172  28.616  0.00  0.00      6op0 H  
ATOM   4541  H3  LYS C  11     -30.090   0.972  27.635  0.00  0.00      6op0 H  
ATOM   4542  H   LYS C  11     -29.236  -0.269  26.999  0.00  0.00      6op0 H  
ATOM   4543  HB3 LYS C  11     -26.027   0.805  28.042  0.00  0.00      6op0 H  
ATOM   4544  HB2 LYS C  11     -26.810  -0.308  27.140  0.00  0.00      6op0 H  
ATOM   4545  N   PRO C  12     -27.650   3.440  26.992  0.00  0.00      6op0 N  
ATOM   4546  CA  PRO C  12     -27.438   4.421  25.895  0.00  0.00      6op0 C  
ATOM   4547  C   PRO C  12     -26.251   4.099  24.981  0.00  0.00      6op0 C  
ATOM   4548  O   PRO C  12     -25.153   3.797  25.454  0.00  0.00      6op0 O  
ATOM   4549  CB  PRO C  12     -27.179   5.752  26.627  0.00  0.00      6op0 C  
ATOM   4550  CG  PRO C  12     -26.968   5.411  28.059  0.00  0.00      6op0 C  
ATOM   4551  CD  PRO C  12     -27.661   4.091  28.317  0.00  0.00      6op0 C  
ATOM   4552  HG2 PRO C  12     -25.979   5.337  28.267  0.00  0.00      6op0 H  
ATOM   4553  HA  PRO C  12     -28.293   4.521  25.350  0.00  0.00      6op0 H  
ATOM   4554  HD3 PRO C  12     -28.599   4.229  28.633  0.00  0.00      6op0 H  
ATOM   4555  HD2 PRO C  12     -27.159   3.542  28.982  0.00  0.00      6op0 H  
ATOM   4556  HG3 PRO C  12     -27.350   6.133  28.658  0.00  0.00      6op0 H  
ATOM   4557  HB3 PRO C  12     -27.968   6.372  26.512  0.00  0.00      6op0 H  
ATOM   4558  HB2 PRO C  12     -26.367   6.211  26.238  0.00  0.00      6op0 H  
ATOM   4559  N   VAL C  13     -26.494   4.189  23.681  0.00  0.00      6op0 N  
ATOM   4560  CA  VAL C  13     -25.552   3.772  22.675  0.00  0.00      6op0 C  
ATOM   4561  C   VAL C  13     -25.678   4.677  21.484  0.00  0.00      6op0 C  
ATOM   4562  O   VAL C  13     -26.753   5.136  21.167  0.00  0.00      6op0 O  
ATOM   4563  CB  VAL C  13     -25.852   2.337  22.169  0.00  0.00      6op0 C  
ATOM   4564  CG1 VAL C  13     -25.592   1.304  23.270  0.00  0.00      6op0 C  
ATOM   4565  CG2 VAL C  13     -27.288   2.251  21.644  0.00  0.00      6op0 C  
ATOM   4566  HA  VAL C  13     -24.626   3.869  23.048  0.00  0.00      6op0 H  
ATOM   4567 1HG1 VAL C  13     -25.625   0.387  22.876  0.00  0.00      6op0 H  
ATOM   4568 1HG2 VAL C  13     -27.882   1.917  22.374  0.00  0.00      6op0 H  
ATOM   4569  HB  VAL C  13     -25.216   2.140  21.431  0.00  0.00      6op0 H  
ATOM   4570 2HG1 VAL C  13     -24.691   1.467  23.668  0.00  0.00      6op0 H  
ATOM   4571 3HG1 VAL C  13     -26.292   1.392  23.976  0.00  0.00      6op0 H  
ATOM   4572  H   VAL C  13     -27.438   4.593  23.453  0.00  0.00      6op0 H  
ATOM   4573 3HG2 VAL C  13     -27.583   3.159  21.354  0.00  0.00      6op0 H  
ATOM   4574 2HG2 VAL C  13     -27.314   1.622  20.869  0.00  0.00      6op0 H  
ATOM   4575  N   ALA C  14     -24.573   4.900  20.803  0.00  0.00      6op0 N  
ATOM   4576  CA  ALA C  14     -24.617   5.524  19.510  0.00  0.00      6op0 C  
ATOM   4577  C   ALA C  14     -23.503   4.959  18.679  0.00  0.00      6op0 C  
ATOM   4578  O   ALA C  14     -22.532   4.405  19.215  0.00  0.00      6op0 O  
ATOM   4579  CB  ALA C  14     -24.471   7.019  19.635  0.00  0.00      6op0 C  
ATOM   4580  H   ALA C  14     -23.698   4.593  21.272  0.00  0.00      6op0 H  
ATOM   4581  HA  ALA C  14     -25.491   5.311  19.071  0.00  0.00      6op0 H  
ATOM   4582  HB1 ALA C  14     -25.304   7.472  19.310  0.00  0.00      6op0 H  
ATOM   4583  HB3 ALA C  14     -24.317   7.268  20.593  0.00  0.00      6op0 H  
ATOM   4584  HB2 ALA C  14     -23.693   7.333  19.087  0.00  0.00      6op0 H  
ATOM   4585  N   HIS C  15     -23.676   5.072  17.368  0.00  0.00      6op0 N  
ATOM   4586  CA  HIS C  15     -22.706   4.641  16.391  0.00  0.00      6op0 C  
ATOM   4587  C   HIS C  15     -23.046   5.346  15.156  0.00  0.00      6op0 C  
ATOM   4588  O   HIS C  15     -24.021   4.972  14.507  0.00  0.00      6op0 O  
ATOM   4589  CB  HIS C  15     -22.787   3.148  16.126  0.00  0.00      6op0 C  
ATOM   4590  CG  HIS C  15     -21.835   2.676  15.046  0.00  0.00      6op0 C  
ATOM   4591  ND1 HIS C  15     -20.556   2.294  15.314  0.00  0.00      6op0 N  
ATOM   4592  CD2 HIS C  15     -22.003   2.552  13.665  0.00  0.00      6op0 C  
ATOM   4593  CE1 HIS C  15     -19.951   1.940  14.165  0.00  0.00      6op0 C  
ATOM   4594  NE2 HIS C  15     -20.836   2.104  13.154  0.00  0.00      6op0 N  
ATOM   4595  HD1 HIS C  15     -20.119   2.272  16.210  0.00  0.00      6op0 H  
ATOM   4596  HD2 HIS C  15     -22.844   2.765  13.179  0.00  0.00      6op0 H  
ATOM   4597  H   HIS C  15     -24.599   5.511  17.102  0.00  0.00      6op0 H  
ATOM   4598  HE1 HIS C  15     -19.026   1.619  14.071  0.00  0.00      6op0 H  
ATOM   4599  HA  HIS C  15     -21.803   4.922  16.703  0.00  0.00      6op0 H  
ATOM   4600  HB3 HIS C  15     -23.718   2.908  15.838  0.00  0.00      6op0 H  
ATOM   4601  HB2 HIS C  15     -22.569   2.644  16.967  0.00  0.00      6op0 H  
ATOM   4602  N   VAL C  16     -22.284   6.406  14.837  0.00  0.00      6op0 N  
ATOM   4603  CA  VAL C  16     -22.563   7.257  13.673  0.00  0.00      6op0 C  
ATOM   4604  C   VAL C  16     -21.433   7.147  12.665  0.00  0.00      6op0 C  
ATOM   4605  O   VAL C  16     -20.353   6.644  12.975  0.00  0.00      6op0 O  
ATOM   4606  CB  VAL C  16     -22.796   8.725  14.075  0.00  0.00      6op0 C  
ATOM   4607  CG1 VAL C  16     -23.883   8.811  15.144  0.00  0.00      6op0 C  
ATOM   4608  CG2 VAL C  16     -21.501   9.359  14.561  0.00  0.00      6op0 C  
ATOM   4609  HA  VAL C  16     -23.404   6.922  13.241  0.00  0.00      6op0 H  
ATOM   4610 1HG1 VAL C  16     -23.464   8.745  16.049  0.00  0.00      6op0 H  
ATOM   4611 1HG2 VAL C  16     -21.444   9.273  15.556  0.00  0.00      6op0 H  
ATOM   4612  HB  VAL C  16     -23.137   9.208  13.277  0.00  0.00      6op0 H  
ATOM   4613 2HG1 VAL C  16     -24.362   9.684  15.060  0.00  0.00      6op0 H  
ATOM   4614 3HG1 VAL C  16     -24.531   8.061  15.019  0.00  0.00      6op0 H  
ATOM   4615  H   VAL C  16     -21.485   6.569  15.483  0.00  0.00      6op0 H  
ATOM   4616 3HG2 VAL C  16     -20.725   8.891  14.138  0.00  0.00      6op0 H  
ATOM   4617 2HG2 VAL C  16     -21.491  10.326  14.306  0.00  0.00      6op0 H  
ATOM   4618  N   VAL C  17     -21.702   7.606  11.453  0.00  0.00      6op0 N  
ATOM   4619  CA  VAL C  17     -20.809   7.424  10.315  0.00  0.00      6op0 C  
ATOM   4620  C   VAL C  17     -20.721   8.770   9.538  0.00  0.00      6op0 C  
ATOM   4621  O   VAL C  17     -21.462   9.710   9.850  0.00  0.00      6op0 O  
ATOM   4622  CB  VAL C  17     -21.311   6.239   9.430  0.00  0.00      6op0 C  
ATOM   4623  CG1 VAL C  17     -21.192   4.905  10.178  0.00  0.00      6op0 C  
ATOM   4624  CG2 VAL C  17     -22.767   6.436   9.011  0.00  0.00      6op0 C  
ATOM   4625  HA  VAL C  17     -19.897   7.219  10.652  0.00  0.00      6op0 H  
ATOM   4626 1HG1 VAL C  17     -20.766   5.064  11.066  0.00  0.00      6op0 H  
ATOM   4627 1HG2 VAL C  17     -23.095   5.604   8.567  0.00  0.00      6op0 H  
ATOM   4628  HB  VAL C  17     -20.711   6.184   8.640  0.00  0.00      6op0 H  
ATOM   4629 2HG1 VAL C  17     -22.103   4.518  10.306  0.00  0.00      6op0 H  
ATOM   4630 3HG1 VAL C  17     -20.631   4.277   9.642  0.00  0.00      6op0 H  
ATOM   4631  H   VAL C  17     -22.617   8.115  11.379  0.00  0.00      6op0 H  
ATOM   4632 3HG2 VAL C  17     -23.318   6.627   9.822  0.00  0.00      6op0 H  
ATOM   4633 2HG2 VAL C  17     -22.823   7.204   8.375  0.00  0.00      6op0 H  
ATOM   4634  N   ALA C  18     -19.781   8.878   8.587  0.00  0.00      6op0 N  
ATOM   4635  CA  ALA C  18     -19.605  10.112   7.764  0.00  0.00      6op0 C  
ATOM   4636  C   ALA C  18     -20.729  10.289   6.711  0.00  0.00      6op0 C  
ATOM   4637  O   ALA C  18     -21.577   9.416   6.564  0.00  0.00      6op0 O  
ATOM   4638  CB  ALA C  18     -18.244  10.103   7.077  0.00  0.00      6op0 C  
ATOM   4639  H   ALA C  18     -19.184   8.038   8.466  0.00  0.00      6op0 H  
ATOM   4640  HA  ALA C  18     -19.620  10.907   8.382  0.00  0.00      6op0 H  
ATOM   4641  HB1 ALA C  18     -17.645   9.445   7.533  0.00  0.00      6op0 H  
ATOM   4642  HB3 ALA C  18     -18.356   9.843   6.119  0.00  0.00      6op0 H  
ATOM   4643  HB2 ALA C  18     -17.839  11.015   7.129  0.00  0.00      6op0 H  
ATOM   4644  N   ASN C  19     -20.720  11.421   5.987  0.00  0.00      6op0 N  
ATOM   4645  CA  ASN C  19     -21.605  11.642   4.802  0.00  0.00      6op0 C  
ATOM   4646  C   ASN C  19     -21.614  10.484   3.772  0.00  0.00      6op0 C  
ATOM   4647  O   ASN C  19     -21.059  10.582   2.665  0.00  0.00      6op0 O  
ATOM   4648  CB  ASN C  19     -21.194  12.923   4.080  0.00  0.00      6op0 C  
ATOM   4649  CG  ASN C  19     -21.944  13.121   2.778  0.00  0.00      6op0 C  
ATOM   4650  OD1 ASN C  19     -21.356  13.102   1.679  0.00  0.00      6op0 O  
ATOM   4651  ND2 ASN C  19     -23.253  13.272   2.889  0.00  0.00      6op0 N  
ATOM   4652  HA  ASN C  19     -22.551  11.723   5.161  0.00  0.00      6op0 H  
ATOM   4653 2HD2 ASN C  19     -23.816  13.403   2.063  0.00  0.00      6op0 H  
ATOM   4654 1HD2 ASN C  19     -23.691  13.258   3.787  0.00  0.00      6op0 H  
ATOM   4655  H   ASN C  19     -20.044  12.140   6.317  0.00  0.00      6op0 H  
ATOM   4656  HB3 ASN C  19     -20.219  12.874   3.881  0.00  0.00      6op0 H  
ATOM   4657  HB2 ASN C  19     -21.384  13.697   4.677  0.00  0.00      6op0 H  
ATOM   4658  N   GLU C  23     -19.193  16.302   1.671  0.00  0.00      6op0 N  
ATOM   4659  CA  GLU C  23     -17.794  16.664   1.401  0.00  0.00      6op0 C  
ATOM   4660  C   GLU C  23     -17.395  18.000   2.054  0.00  0.00      6op0 C  
ATOM   4661  O   GLU C  23     -18.239  18.731   2.607  0.00  0.00      6op0 O  
ATOM   4662  CB  GLU C  23     -17.513  16.710  -0.108  0.00  0.00      6op0 C  
ATOM   4663  CG  GLU C  23     -17.728  15.436  -0.909  0.00  0.00      6op0 C  
ATOM   4664  CD  GLU C  23     -17.445  15.519  -2.378  0.00  0.00      6op0 C  
ATOM   4665  OE1 GLU C  23     -17.060  16.532  -2.943  0.00  0.00      6op0 O  
ATOM   4666  OE2 GLU C  23     -17.659  14.437  -2.963  0.00  0.00      6op0 O  
ATOM   4667  HG2 GLU C  23     -17.134  14.731  -0.523  0.00  0.00      6op0 H  
ATOM   4668  HA  GLU C  23     -17.185  15.934   1.744  0.00  0.00      6op0 H  
ATOM   4669  HG3 GLU C  23     -18.684  15.164  -0.798  0.00  0.00      6op0 H  
ATOM   4670  H   GLU C  23     -19.806  16.883   2.227  0.00  0.00      6op0 H  
ATOM   4671  HB3 GLU C  23     -16.557  16.979  -0.224  0.00  0.00      6op0 H  
ATOM   4672  HB2 GLU C  23     -18.107  17.413  -0.499  0.00  0.00      6op0 H  
ATOM   4673  N   GLY C  24     -16.095  18.292   2.001  0.00  0.00      6op0 N  
ATOM   4674  CA  GLY C  24     -15.528  19.459   2.669  0.00  0.00      6op0 C  
ATOM   4675  C   GLY C  24     -15.088  19.210   4.105  0.00  0.00      6op0 C  
ATOM   4676  O   GLY C  24     -14.136  19.821   4.573  0.00  0.00      6op0 O  
ATOM   4677  H   GLY C  24     -15.525  17.619   1.445  0.00  0.00      6op0 H  
ATOM   4678  HA2 GLY C  24     -14.728  19.796   2.130  0.00  0.00      6op0 H  
ATOM   4679  HA3 GLY C  24     -16.214  20.216   2.658  0.00  0.00      6op0 H  
ATOM   4680  N   GLN C  25     -15.764  18.301   4.800  0.00  0.00      6op0 N  
ATOM   4681  CA  GLN C  25     -15.592  18.137   6.247  0.00  0.00      6op0 C  
ATOM   4682  C   GLN C  25     -15.802  16.679   6.708  0.00  0.00      6op0 C  
ATOM   4683  O   GLN C  25     -16.097  15.780   5.905  0.00  0.00      6op0 O  
ATOM   4684  CB  GLN C  25     -16.614  19.009   6.967  0.00  0.00      6op0 C  
ATOM   4685  CG  GLN C  25     -18.047  18.501   6.765  0.00  0.00      6op0 C  
ATOM   4686  CD  GLN C  25     -19.096  19.317   7.500  0.00  0.00      6op0 C  
ATOM   4687  OE1 GLN C  25     -20.006  19.871   6.880  0.00  0.00      6op0 O  
ATOM   4688  NE2 GLN C  25     -18.986  19.380   8.832  0.00  0.00      6op0 N  
ATOM   4689  HG2 GLN C  25     -18.254  18.523   5.784  0.00  0.00      6op0 H  
ATOM   4690  HA  GLN C  25     -14.642  18.392   6.479  0.00  0.00      6op0 H  
ATOM   4691  HG3 GLN C  25     -18.093  17.552   7.088  0.00  0.00      6op0 H  
ATOM   4692  H   GLN C  25     -16.419  17.721   4.237  0.00  0.00      6op0 H  
ATOM   4693 2HE2 GLN C  25     -18.220  18.869   9.267  0.00  0.00      6op0 H  
ATOM   4694 1HE2 GLN C  25     -19.645  19.918   9.384  0.00  0.00      6op0 H  
ATOM   4695  HB3 GLN C  25     -16.566  19.934   6.608  0.00  0.00      6op0 H  
ATOM   4696  HB2 GLN C  25     -16.423  19.001   7.941  0.00  0.00      6op0 H  
ATOM   4697  N   LEU C  26     -15.673  16.474   8.017  0.00  0.00      6op0 N  
ATOM   4698  CA  LEU C  26     -16.072  15.236   8.657  0.00  0.00      6op0 C  
ATOM   4699  C   LEU C  26     -17.396  15.451   9.413  0.00  0.00      6op0 C  
ATOM   4700  O   LEU C  26     -17.402  15.869  10.590  0.00  0.00      6op0 O  
ATOM   4701  CB  LEU C  26     -14.972  14.742   9.612  0.00  0.00      6op0 C  
ATOM   4702  CG  LEU C  26     -15.225  13.386  10.287  0.00  0.00      6op0 C  
ATOM   4703  CD1 LEU C  26     -15.502  12.285   9.262  0.00  0.00      6op0 C  
ATOM   4704  CD2 LEU C  26     -14.052  12.992  11.158  0.00  0.00      6op0 C  
ATOM   4705 2HD2 LEU C  26     -13.911  13.682  11.870  0.00  0.00      6op0 H  
ATOM   4706 3HD2 LEU C  26     -14.233  12.107  11.590  0.00  0.00      6op0 H  
ATOM   4707 1HD2 LEU C  26     -13.223  12.922  10.600  0.00  0.00      6op0 H  
ATOM   4708  H   LEU C  26     -15.260  17.282   8.538  0.00  0.00      6op0 H  
ATOM   4709 3HD1 LEU C  26     -14.714  12.193   8.655  0.00  0.00      6op0 H  
ATOM   4710 2HD1 LEU C  26     -15.661  11.421   9.739  0.00  0.00      6op0 H  
ATOM   4711 1HD1 LEU C  26     -16.311  12.527   8.727  0.00  0.00      6op0 H  
ATOM   4712  HA  LEU C  26     -16.227  14.539   7.957  0.00  0.00      6op0 H  
ATOM   4713  HG  LEU C  26     -16.014  13.472  10.901  0.00  0.00      6op0 H  
ATOM   4714  HB3 LEU C  26     -14.869  15.418  10.332  0.00  0.00      6op0 H  
ATOM   4715  HB2 LEU C  26     -14.130  14.660   9.089  0.00  0.00      6op0 H  
ATOM   4716  N   GLN C  27     -18.510  15.162   8.736  0.00  0.00      6op0 N  
ATOM   4717  CA  GLN C  27     -19.860  15.283   9.340  0.00  0.00      6op0 C  
ATOM   4718  C   GLN C  27     -20.458  13.896   9.646  0.00  0.00      6op0 C  
ATOM   4719  O   GLN C  27     -20.460  12.995   8.797  0.00  0.00      6op0 O  
ATOM   4720  CB  GLN C  27     -20.814  16.066   8.412  0.00  0.00      6op0 C  
ATOM   4721  CG  GLN C  27     -20.108  16.835   7.319  0.00  0.00      6op0 C  
ATOM   4722  CD  GLN C  27     -21.065  17.588   6.432  0.00  0.00      6op0 C  
ATOM   4723  NE2 GLN C  27     -20.499  18.274   5.430  0.00  0.00      6op0 N  
ATOM   4724  OE1 GLN C  27     -22.286  17.564   6.600  0.00  0.00      6op0 O  
ATOM   4725  HG2 GLN C  27     -19.478  17.489   7.740  0.00  0.00      6op0 H  
ATOM   4726  HA  GLN C  27     -19.761  15.772  10.210  0.00  0.00      6op0 H  
ATOM   4727  HG3 GLN C  27     -19.587  16.190   6.756  0.00  0.00      6op0 H  
ATOM   4728  H   GLN C  27     -18.359  14.847   7.759  0.00  0.00      6op0 H  
ATOM   4729 2HE2 GLN C  27     -19.491  18.261   5.336  0.00  0.00      6op0 H  
ATOM   4730 1HE2 GLN C  27     -21.081  18.800   4.775  0.00  0.00      6op0 H  
ATOM   4731  HB3 GLN C  27     -21.334  16.713   8.972  0.00  0.00      6op0 H  
ATOM   4732  HB2 GLN C  27     -21.443  15.414   7.989  0.00  0.00      6op0 H  
ATOM   4733  N   TRP C  28     -20.983  13.746  10.850  0.00  0.00      6op0 N  
ATOM   4734  CA  TRP C  28     -21.540  12.484  11.294  0.00  0.00      6op0 C  
ATOM   4735  C   TRP C  28     -23.045  12.376  11.028  0.00  0.00      6op0 C  
ATOM   4736  O   TRP C  28     -23.844  13.062  11.683  0.00  0.00      6op0 O  
ATOM   4737  CB  TRP C  28     -21.250  12.314  12.794  0.00  0.00      6op0 C  
ATOM   4738  CG  TRP C  28     -19.765  12.316  13.162  0.00  0.00      6op0 C  
ATOM   4739  CD1 TRP C  28     -19.099  13.203  14.006  0.00  0.00      6op0 C  
ATOM   4740  CD2 TRP C  28     -18.728  11.394  12.701  0.00  0.00      6op0 C  
ATOM   4741  NE1 TRP C  28     -17.768  12.889  14.099  0.00  0.00      6op0 N  
ATOM   4742  CE2 TRP C  28     -17.488  11.812  13.340  0.00  0.00      6op0 C  
ATOM   4743  CE3 TRP C  28     -18.714  10.291  11.870  0.00  0.00      6op0 C  
ATOM   4744  CZ2 TRP C  28     -16.300  11.146  13.131  0.00  0.00      6op0 C  
ATOM   4745  CZ3 TRP C  28     -17.517   9.623  11.663  0.00  0.00      6op0 C  
ATOM   4746  CH2 TRP C  28     -16.333  10.048  12.273  0.00  0.00      6op0 C  
ATOM   4747  HH2 TRP C  28     -15.484   9.551  12.090  0.00  0.00      6op0 H  
ATOM   4748  HA  TRP C  28     -21.091  11.742  10.770  0.00  0.00      6op0 H  
ATOM   4749  HE1 TRP C  28     -17.098  13.400  14.661  0.00  0.00      6op0 H  
ATOM   4750  HE3 TRP C  28     -19.547   9.968  11.419  0.00  0.00      6op0 H  
ATOM   4751  HZ3 TRP C  28     -17.507   8.824  11.065  0.00  0.00      6op0 H  
ATOM   4752  H   TRP C  28     -20.961  14.604  11.444  0.00  0.00      6op0 H  
ATOM   4753  HZ2 TRP C  28     -15.452  11.435  13.573  0.00  0.00      6op0 H  
ATOM   4754  HD1 TRP C  28     -19.546  13.964  14.476  0.00  0.00      6op0 H  
ATOM   4755  HB3 TRP C  28     -21.617  11.443  13.101  0.00  0.00      6op0 H  
ATOM   4756  HB2 TRP C  28     -21.666  13.064  13.294  0.00  0.00      6op0 H  
ATOM   4757  N   LEU C  29     -23.443  11.527  10.073  0.00  0.00      6op0 N  
ATOM   4758  CA  LEU C  29     -24.861  11.242   9.816  0.00  0.00      6op0 C  
ATOM   4759  C   LEU C  29     -25.323  10.076  10.721  0.00  0.00      6op0 C  
ATOM   4760  O   LEU C  29     -24.672   9.039  10.752  0.00  0.00      6op0 O  
ATOM   4761  CB  LEU C  29     -25.089  10.894   8.327  0.00  0.00      6op0 C  
ATOM   4762  CG  LEU C  29     -24.664  11.971   7.336  0.00  0.00      6op0 C  
ATOM   4763  CD1 LEU C  29     -24.947  11.493   5.905  0.00  0.00      6op0 C  
ATOM   4764  CD2 LEU C  29     -25.447  13.239   7.630  0.00  0.00      6op0 C  
ATOM   4765 2HD2 LEU C  29     -25.255  13.544   8.564  0.00  0.00      6op0 H  
ATOM   4766 3HD2 LEU C  29     -25.178  13.957   6.987  0.00  0.00      6op0 H  
ATOM   4767 1HD2 LEU C  29     -26.426  13.060   7.536  0.00  0.00      6op0 H  
ATOM   4768  H   LEU C  29     -22.669  11.090   9.533  0.00  0.00      6op0 H  
ATOM   4769 3HD1 LEU C  29     -25.924  11.314   5.806  0.00  0.00      6op0 H  
ATOM   4770 2HD1 LEU C  29     -24.667  12.202   5.261  0.00  0.00      6op0 H  
ATOM   4771 1HD1 LEU C  29     -24.431  10.656   5.731  0.00  0.00      6op0 H  
ATOM   4772  HA  LEU C  29     -25.399  12.048  10.051  0.00  0.00      6op0 H  
ATOM   4773  HG  LEU C  29     -23.690  12.144   7.434  0.00  0.00      6op0 H  
ATOM   4774  HB3 LEU C  29     -26.058  10.733   8.205  0.00  0.00      6op0 H  
ATOM   4775  HB2 LEU C  29     -24.565  10.076   8.130  0.00  0.00      6op0 H  
ATOM   4776  N   ASN C  30     -26.426  10.263  11.471  0.00  0.00      6op0 N  
ATOM   4777  CA  ASN C  30     -27.114   9.151  12.195  0.00  0.00      6op0 C  
ATOM   4778  C   ASN C  30     -28.526   8.903  11.679  0.00  0.00      6op0 C  
ATOM   4779  O   ASN C  30     -28.823   7.830  11.150  0.00  0.00      6op0 O  
ATOM   4780  CB  ASN C  30     -27.186   9.413  13.697  0.00  0.00      6op0 C  
ATOM   4781  CG  ASN C  30     -25.849   9.809  14.300  0.00  0.00      6op0 C  
ATOM   4782  OD1 ASN C  30     -24.835   9.896  13.603  0.00  0.00      6op0 O  
ATOM   4783  ND2 ASN C  30     -25.851  10.069  15.608  0.00  0.00      6op0 N  
ATOM   4784  HA  ASN C  30     -26.573   8.319  12.012  0.00  0.00      6op0 H  
ATOM   4785 2HD2 ASN C  30     -25.004  10.340  16.063  0.00  0.00      6op0 H  
ATOM   4786 1HD2 ASN C  30     -26.699   9.992  16.131  0.00  0.00      6op0 H  
ATOM   4787  H   ASN C  30     -26.763  11.244  11.507  0.00  0.00      6op0 H  
ATOM   4788  HB3 ASN C  30     -27.503   8.580  14.149  0.00  0.00      6op0 H  
ATOM   4789  HB2 ASN C  30     -27.837  10.153  13.859  0.00  0.00      6op0 H  
ATOM   4790  N   GLY C  40     -30.759   6.596  24.016  0.00  0.00      6op0 N  
ATOM   4791  CA  GLY C  40     -31.125   8.028  24.054  0.00  0.00      6op0 C  
ATOM   4792  C   GLY C  40     -29.991   9.064  23.937  0.00  0.00      6op0 C  
ATOM   4793  O   GLY C  40     -29.991  10.089  24.655  0.00  0.00      6op0 O  
ATOM   4794  H   GLY C  40     -29.758   6.367  23.913  0.00  0.00      6op0 H  
ATOM   4795  HA2 GLY C  40     -31.813   8.209  23.305  0.00  0.00      6op0 H  
ATOM   4796  HA3 GLY C  40     -31.645   8.209  24.928  0.00  0.00      6op0 H  
ATOM   4797  N   VAL C  41     -29.040   8.806  23.026  0.00  0.00      6op0 N  
ATOM   4798  CA  VAL C  41     -27.856   9.672  22.797  0.00  0.00      6op0 C  
ATOM   4799  C   VAL C  41     -28.133  10.623  21.643  0.00  0.00      6op0 C  
ATOM   4800  O   VAL C  41     -28.556  10.194  20.572  0.00  0.00      6op0 O  
ATOM   4801  CB  VAL C  41     -26.593   8.829  22.421  0.00  0.00      6op0 C  
ATOM   4802  CG1 VAL C  41     -25.381   9.716  22.225  0.00  0.00      6op0 C  
ATOM   4803  CG2 VAL C  41     -26.298   7.761  23.474  0.00  0.00      6op0 C  
ATOM   4804  HA  VAL C  41     -27.713  10.212  23.626  0.00  0.00      6op0 H  
ATOM   4805 1HG1 VAL C  41     -25.062  10.053  23.112  0.00  0.00      6op0 H  
ATOM   4806 1HG2 VAL C  41     -27.160   7.428  23.853  0.00  0.00      6op0 H  
ATOM   4807  HB  VAL C  41     -26.787   8.388  21.549  0.00  0.00      6op0 H  
ATOM   4808 2HG1 VAL C  41     -24.647   9.194  21.788  0.00  0.00      6op0 H  
ATOM   4809 3HG1 VAL C  41     -25.623  10.495  21.644  0.00  0.00      6op0 H  
ATOM   4810  H   VAL C  41     -29.202   7.928  22.478  0.00  0.00      6op0 H  
ATOM   4811 3HG2 VAL C  41     -25.803   7.007  23.045  0.00  0.00      6op0 H  
ATOM   4812 2HG2 VAL C  41     -25.742   8.163  24.200  0.00  0.00      6op0 H  
ATOM   4813  N   GLU C  42     -27.876  11.908  21.830  0.00  0.00      6op0 N  
ATOM   4814  CA  GLU C  42     -28.191  12.877  20.777  0.00  0.00      6op0 C  
ATOM   4815  C   GLU C  42     -26.955  13.270  19.964  0.00  0.00      6op0 C  
ATOM   4816  O   GLU C  42     -25.822  13.190  20.437  0.00  0.00      6op0 O  
ATOM   4817  CB  GLU C  42     -28.898  14.127  21.355  0.00  0.00      6op0 C  
ATOM   4818  CG  GLU C  42     -30.215  13.914  22.078  0.00  0.00      6op0 C  
ATOM   4819  CD  GLU C  42     -30.872  15.146  22.626  0.00  0.00      6op0 C  
ATOM   4820  OE1 GLU C  42     -30.413  16.273  22.520  0.00  0.00      6op0 O  
ATOM   4821  OE2 GLU C  42     -31.942  14.887  23.217  0.00  0.00      6op0 O  
ATOM   4822  HG2 GLU C  42     -30.851  13.491  21.435  0.00  0.00      6op0 H  
ATOM   4823  HA  GLU C  42     -28.888  12.486  20.157  0.00  0.00      6op0 H  
ATOM   4824  HG3 GLU C  42     -30.048  13.294  22.843  0.00  0.00      6op0 H  
ATOM   4825  H   GLU C  42     -27.457  12.157  22.732  0.00  0.00      6op0 H  
ATOM   4826  HB3 GLU C  42     -29.067  14.745  20.591  0.00  0.00      6op0 H  
ATOM   4827  HB2 GLU C  42     -28.263  14.548  21.998  0.00  0.00      6op0 H  
ATOM   4828  N   LEU C  43     -27.207  13.685  18.728  0.00  0.00      6op0 N  
ATOM   4829  CA  LEU C  43     -26.195  14.222  17.848  0.00  0.00      6op0 C  
ATOM   4830  C   LEU C  43     -26.489  15.712  17.571  0.00  0.00      6op0 C  
ATOM   4831  O   LEU C  43     -27.040  16.080  16.519  0.00  0.00      6op0 O  
ATOM   4832  CB  LEU C  43     -26.161  13.406  16.546  0.00  0.00      6op0 C  
ATOM   4833  CG  LEU C  43     -25.074  13.771  15.537  0.00  0.00      6op0 C  
ATOM   4834  CD1 LEU C  43     -23.701  13.506  16.137  0.00  0.00      6op0 C  
ATOM   4835  CD2 LEU C  43     -25.258  13.016  14.243  0.00  0.00      6op0 C  
ATOM   4836 2HD2 LEU C  43     -26.149  13.238  13.842  0.00  0.00      6op0 H  
ATOM   4837 3HD2 LEU C  43     -24.536  13.269  13.595  0.00  0.00      6op0 H  
ATOM   4838 1HD2 LEU C  43     -25.213  12.030  14.414  0.00  0.00      6op0 H  
ATOM   4839  H   LEU C  43     -28.217  13.586  18.446  0.00  0.00      6op0 H  
ATOM   4840 3HD1 LEU C  43     -23.620  12.537  16.373  0.00  0.00      6op0 H  
ATOM   4841 2HD1 LEU C  43     -22.993  13.747  15.472  0.00  0.00      6op0 H  
ATOM   4842 1HD1 LEU C  43     -23.584  14.059  16.962  0.00  0.00      6op0 H  
ATOM   4843  HA  LEU C  43     -25.302  14.166  18.295  0.00  0.00      6op0 H  
ATOM   4844  HG  LEU C  43     -25.154  14.738  15.307  0.00  0.00      6op0 H  
ATOM   4845  HB3 LEU C  43     -27.042  13.522  16.094  0.00  0.00      6op0 H  
ATOM   4846  HB2 LEU C  43     -26.030  12.448  16.794  0.00  0.00      6op0 H  
ATOM   4847  N   ARG C  44     -26.125  16.555  18.537  0.00  0.00      6op0 N  
ATOM   4848  CA  ARG C  44     -26.250  18.007  18.415  0.00  0.00      6op0 C  
ATOM   4849  C   ARG C  44     -24.916  18.587  17.999  0.00  0.00      6op0 C  
ATOM   4850  O   ARG C  44     -23.948  18.455  18.721  0.00  0.00      6op0 O  
ATOM   4851  CB  ARG C  44     -26.683  18.610  19.767  0.00  0.00      6op0 C  
ATOM   4852  CG  ARG C  44     -28.020  18.127  20.305  0.00  0.00      6op0 C  
ATOM   4853  CD  ARG C  44     -28.352  18.760  21.607  0.00  0.00      6op0 C  
ATOM   4854  NE  ARG C  44     -29.634  18.301  22.129  0.00  0.00      6op0 N  
ATOM   4855  CZ  ARG C  44     -30.148  18.724  23.278  0.00  0.00      6op0 C  
ATOM   4856  NH1 ARG C  44     -29.435  19.451  24.131  0.00  0.00      6op0 N  
ATOM   4857  NH2 ARG C  44     -31.387  18.368  23.609  0.00  0.00      6op0 N  
ATOM   4858  HG3 ARG C  44     -27.980  17.134  20.426  0.00  0.00      6op0 H  
ATOM   4859  HA  ARG C  44     -26.930  18.213  17.710  0.00  0.00      6op0 H  
ATOM   4860  HE  ARG C  44     -30.153  17.633  21.594  0.00  0.00      6op0 H  
ATOM   4861  HG2 ARG C  44     -28.736  18.350  19.641  0.00  0.00      6op0 H  
ATOM   4862 2HH2 ARG C  44     -31.777  18.665  24.480  0.00  0.00      6op0 H  
ATOM   4863 1HH2 ARG C  44     -31.929  17.804  22.985  0.00  0.00      6op0 H  
ATOM   4864  H   ARG C  44     -25.742  16.088  19.391  0.00  0.00      6op0 H  
ATOM   4865  HD3 ARG C  44     -28.391  19.753  21.484  0.00  0.00      6op0 H  
ATOM   4866  HD2 ARG C  44     -27.636  18.536  22.269  0.00  0.00      6op0 H  
ATOM   4867 2HH1 ARG C  44     -29.838  19.742  24.999  0.00  0.00      6op0 H  
ATOM   4868 1HH1 ARG C  44     -28.496  19.710  23.905  0.00  0.00      6op0 H  
ATOM   4869  HB3 ARG C  44     -26.732  19.604  19.657  0.00  0.00      6op0 H  
ATOM   4870  HB2 ARG C  44     -25.976  18.388  20.441  0.00  0.00      6op0 H  
ATOM   4871  N   ASP C  45     -24.858  19.215  16.831  0.00  0.00      6op0 N  
ATOM   4872  CA  ASP C  45     -23.644  19.947  16.362  0.00  0.00      6op0 C  
ATOM   4873  C   ASP C  45     -22.442  19.064  16.006  0.00  0.00      6op0 C  
ATOM   4874  O   ASP C  45     -21.307  19.440  16.281  0.00  0.00      6op0 O  
ATOM   4875  CB  ASP C  45     -23.175  20.988  17.403  0.00  0.00      6op0 C  
ATOM   4876  CG  ASP C  45     -24.295  21.853  17.908  0.00  0.00      6op0 C  
ATOM   4877  OD1 ASP C  45     -24.785  22.683  17.112  0.00  0.00      6op0 O  
ATOM   4878  OD2 ASP C  45     -24.678  21.698  19.095  0.00  0.00      6op0 O  
ATOM   4879  H   ASP C  45     -25.726  19.162  16.258  0.00  0.00      6op0 H  
ATOM   4880  HA  ASP C  45     -23.918  20.438  15.512  0.00  0.00      6op0 H  
ATOM   4881  HB3 ASP C  45     -22.489  21.558  16.965  0.00  0.00      6op0 H  
ATOM   4882  HB2 ASP C  45     -22.776  20.488  18.164  0.00  0.00      6op0 H  
ATOM   4883  N   ASN C  46     -22.678  17.910  15.385  0.00  0.00      6op0 N  
ATOM   4884  CA  ASN C  46     -21.586  16.984  15.011  0.00  0.00      6op0 C  
ATOM   4885  C   ASN C  46     -20.910  16.384  16.265  0.00  0.00      6op0 C  
ATOM   4886  O   ASN C  46     -19.783  15.903  16.194  0.00  0.00      6op0 O  
ATOM   4887  CB  ASN C  46     -20.545  17.691  14.102  0.00  0.00      6op0 C  
ATOM   4888  CG  ASN C  46     -19.914  16.754  13.051  0.00  0.00      6op0 C  
ATOM   4889  OD1 ASN C  46     -20.569  15.851  12.520  0.00  0.00      6op0 O  
ATOM   4890  ND2 ASN C  46     -18.635  16.998  12.722  0.00  0.00      6op0 N  
ATOM   4891  HA  ASN C  46     -22.006  16.220  14.515  0.00  0.00      6op0 H  
ATOM   4892 2HD2 ASN C  46     -18.187  16.431  12.051  0.00  0.00      6op0 H  
ATOM   4893 1HD2 ASN C  46     -18.151  17.753  13.163  0.00  0.00      6op0 H  
ATOM   4894  H   ASN C  46     -23.676  17.713  15.186  0.00  0.00      6op0 H  
ATOM   4895  HB3 ASN C  46     -19.818  18.046  14.680  0.00  0.00      6op0 H  
ATOM   4896  HB2 ASN C  46     -21.002  18.433  13.624  0.00  0.00      6op0 H  
ATOM   4897  N   GLN C  47     -21.619  16.393  17.399  0.00  0.00      6op0 N  
ATOM   4898  CA  GLN C  47     -21.078  15.902  18.674  0.00  0.00      6op0 C  
ATOM   4899  C   GLN C  47     -22.053  14.957  19.348  0.00  0.00      6op0 C  
ATOM   4900  O   GLN C  47     -23.235  15.206  19.345  0.00  0.00      6op0 O  
ATOM   4901  CB  GLN C  47     -20.802  17.071  19.622  0.00  0.00      6op0 C  
ATOM   4902  CG  GLN C  47     -19.943  18.184  19.025  0.00  0.00      6op0 C  
ATOM   4903  CD  GLN C  47     -19.417  19.159  20.069  0.00  0.00      6op0 C  
ATOM   4904  OE1 GLN C  47     -18.336  19.726  19.904  0.00  0.00      6op0 O  
ATOM   4905  NE2 GLN C  47     -20.169  19.344  21.152  0.00  0.00      6op0 N  
ATOM   4906  HG2 GLN C  47     -19.162  17.768  18.557  0.00  0.00      6op0 H  
ATOM   4907  HA  GLN C  47     -20.236  15.391  18.470  0.00  0.00      6op0 H  
ATOM   4908  HG3 GLN C  47     -20.495  18.693  18.363  0.00  0.00      6op0 H  
ATOM   4909  H   GLN C  47     -22.583  16.776  17.302  0.00  0.00      6op0 H  
ATOM   4910 2HE2 GLN C  47     -21.052  18.836  21.210  0.00  0.00      6op0 H  
ATOM   4911 1HE2 GLN C  47     -19.873  19.970  21.895  0.00  0.00      6op0 H  
ATOM   4912  HB3 GLN C  47     -20.331  16.721  20.437  0.00  0.00      6op0 H  
ATOM   4913  HB2 GLN C  47     -21.678  17.474  19.901  0.00  0.00      6op0 H  
ATOM   4914  N   LEU C  48     -21.565  13.872  19.932  0.00  0.00      6op0 N  
ATOM   4915  CA  LEU C  48     -22.443  13.024  20.699  0.00  0.00      6op0 C  
ATOM   4916  C   LEU C  48     -22.594  13.684  22.019  0.00  0.00      6op0 C  
ATOM   4917  O   LEU C  48     -21.647  14.281  22.502  0.00  0.00      6op0 O  
ATOM   4918  CB  LEU C  48     -21.881  11.616  20.880  0.00  0.00      6op0 C  
ATOM   4919  CG  LEU C  48     -21.524  10.877  19.594  0.00  0.00      6op0 C  
ATOM   4920  CD1 LEU C  48     -20.779   9.577  19.929  0.00  0.00      6op0 C  
ATOM   4921  CD2 LEU C  48     -22.784  10.647  18.756  0.00  0.00      6op0 C  
ATOM   4922 2HD2 LEU C  48     -23.194  11.528  18.527  0.00  0.00      6op0 H  
ATOM   4923 3HD2 LEU C  48     -22.539  10.163  17.917  0.00  0.00      6op0 H  
ATOM   4924 1HD2 LEU C  48     -23.435  10.101  19.281  0.00  0.00      6op0 H  
ATOM   4925  H   LEU C  48     -20.562  13.705  19.793  0.00  0.00      6op0 H  
ATOM   4926 3HD1 LEU C  48     -21.366   8.998  20.492  0.00  0.00      6op0 H  
ATOM   4927 2HD1 LEU C  48     -20.551   9.102  19.081  0.00  0.00      6op0 H  
ATOM   4928 1HD1 LEU C  48     -19.943   9.797  20.428  0.00  0.00      6op0 H  
ATOM   4929  HA  LEU C  48     -23.326  12.985  20.246  0.00  0.00      6op0 H  
ATOM   4930  HG  LEU C  48     -20.936  11.454  19.035  0.00  0.00      6op0 H  
ATOM   4931  HB3 LEU C  48     -22.563  11.073  21.357  0.00  0.00      6op0 H  
ATOM   4932  HB2 LEU C  48     -21.051  11.686  21.424  0.00  0.00      6op0 H  
ATOM   4933  N   VAL C  49     -23.783  13.561  22.621  0.00  0.00      6op0 N  
ATOM   4934  CA  VAL C  49     -24.088  14.216  23.908  0.00  0.00      6op0 C  
ATOM   4935  C   VAL C  49     -24.420  13.186  24.983  0.00  0.00      6op0 C  
ATOM   4936  O   VAL C  49     -25.325  12.381  24.804  0.00  0.00      6op0 O  
ATOM   4937  CB  VAL C  49     -25.265  15.199  23.733  0.00  0.00      6op0 C
[truncated: 119,261 more chars]
