# Supplementary material for: Ferroptosis regulation by traditional chinese medicine for ischemic stroke intervention based on network pharmacology and data mining
Source: PLoS One. 2025 Apr 16;20(4):e0321751. doi: 10.1371/journal.pone.0321751 (PMC12002469; doi:10.1371/journal.pone.0321751)
Supplement: S4 File — (ZIP) [file pone.0321751.s004.zip › 分子对接5/TNF/TNF-0006/input/6op0_h.pdbqt]

ATOM      1  N   THR A   7     -22.595 -12.376  36.005  0.00  0.00    -0.064 N 
ATOM      2  CA  THR A   7     -23.385 -12.939  34.856  0.00  0.00     0.302 C 
ATOM      3  C   THR A   7     -22.693 -12.707  33.503  0.00  0.00     0.253 C 
ATOM      4  O   THR A   7     -22.636 -11.569  33.033  0.00  0.00    -0.271 OA
ATOM      5  CB  THR A   7     -24.804 -12.325  34.753  0.00  0.00     0.153 C 
ATOM      6  OG1 THR A   7     -25.421 -12.307  36.045  0.00  0.00    -0.393 OA
ATOM      7  CG2 THR A   7     -25.681 -13.135  33.757  0.00  0.00     0.042 C 
ATOM      8  H2  THR A   7     -22.896 -12.819  36.844  0.00  0.00     0.275 HD
ATOM      9  H3  THR A   7     -21.629 -12.558  35.844  0.00  0.00     0.275 HD
ATOM     10  HG1 THR A   7     -24.762 -12.708  36.712  0.00  0.00     0.210 HD
ATOM     11  H   THR A   7     -22.760 -11.395  36.052  0.00  0.00     0.275 HD
ATOM     12  N   PRO A   8     -22.199 -13.794  32.856  0.00  0.00    -0.337 N 
ATOM     13  CA  PRO A   8     -21.500 -13.698  31.560  0.00  0.00     0.179 C 
ATOM     14  C   PRO A   8     -22.249 -12.878  30.514  0.00  0.00     0.241 C 
ATOM     15  O   PRO A   8     -23.469 -12.770  30.581  0.00  0.00    -0.271 OA
ATOM     16  CB  PRO A   8     -21.396 -15.164  31.109  0.00  0.00     0.037 C 
ATOM     17  CG  PRO A   8     -21.344 -15.942  32.370  0.00  0.00     0.022 C 
ATOM     18  CD  PRO A   8     -22.211 -15.188  33.357  0.00  0.00     0.127 C 
ATOM     19  N   SER A   9     -21.512 -12.304  29.565  0.00  0.00    -0.344 N 
ATOM     20  CA  SER A   9     -22.125 -11.579  28.434  0.00  0.00     0.200 C 
ATOM     21  C   SER A   9     -22.691 -12.571  27.447  0.00  0.00     0.243 C 
ATOM     22  O   SER A   9     -22.094 -13.629  27.219  0.00  0.00    -0.271 OA
ATOM     23  CB  SER A   9     -21.096 -10.693  27.707  0.00  0.00     0.199 C 
ATOM     24  OG  SER A   9     -21.629 -10.195  26.483  0.00  0.00    -0.398 OA
ATOM     25  H   SER A   9     -20.488 -12.405  29.682  0.00  0.00     0.163 HD
ATOM     26  HG  SER A   9     -22.558 -10.527  26.358  0.00  0.00     0.209 HD
ATOM     27  N   ASP A  10     -23.817 -12.216  26.836  0.00  0.00    -0.345 N 
ATOM     28  CA  ASP A  10     -24.425 -13.073  25.817  0.00  0.00     0.186 C 
ATOM     29  C   ASP A  10     -24.003 -12.689  24.392  0.00  0.00     0.241 C 
ATOM     30  O   ASP A  10     -24.566 -13.186  23.447  0.00  0.00    -0.271 OA
ATOM     31  CB  ASP A  10     -25.957 -13.067  25.952  0.00  0.00     0.147 C 
ATOM     32  CG  ASP A  10     -26.595 -11.784  25.429  0.00  0.00     0.175 C 
ATOM     33  OD1 ASP A  10     -25.880 -10.781  25.188  0.00  0.00    -0.648 OA
ATOM     34  OD2 ASP A  10     -27.831 -11.774  25.251  0.00  0.00    -0.648 OA
ATOM     35  H   ASP A  10     -24.214 -11.310  27.133  0.00  0.00     0.163 HD
ATOM     36  N   LYS A  11     -23.021 -11.798  24.244  0.00  0.00    -0.346 N 
ATOM     37  CA  LYS A  11     -22.618 -11.320  22.910  0.00  0.00     0.176 C 
ATOM     38  C   LYS A  11     -21.688 -12.322  22.223  0.00  0.00     0.243 C 
ATOM     39  O   LYS A  11     -20.793 -12.865  22.849  0.00  0.00    -0.271 OA
ATOM     40  CB  LYS A  11     -21.929  -9.963  22.969  0.00  0.00     0.035 C 
ATOM     41  CG  LYS A  11     -22.745  -8.869  23.630  0.00  0.00     0.004 C 
ATOM     42  CD  LYS A  11     -23.964  -8.428  22.818  0.00  0.00     0.027 C 
ATOM     43  CE  LYS A  11     -24.751  -7.351  23.578  0.00  0.00     0.229 C 
ATOM     44  NZ  LYS A  11     -25.686  -6.582  22.709  0.00  0.00    -0.079 N 
ATOM     45  HZ1 LYS A  11     -26.513  -6.363  23.226  0.00  0.00     0.274 HD
ATOM     46  HZ3 LYS A  11     -25.242  -5.737  22.412  0.00  0.00     0.274 HD
ATOM     47  HZ2 LYS A  11     -25.925  -7.134  21.911  0.00  0.00     0.274 HD
ATOM     48  H   LYS A  11     -22.578 -11.480  25.120  0.00  0.00     0.163 HD
ATOM     49  N   PRO A  12     -21.945 -12.604  20.939  0.00  0.00    -0.337 N 
ATOM     50  CA  PRO A  12     -21.052 -13.363  20.103  0.00  0.00     0.179 C 
ATOM     51  C   PRO A  12     -19.702 -12.694  19.986  0.00  0.00     0.241 C 
ATOM     52  O   PRO A  12     -19.642 -11.525  19.645  0.00  0.00    -0.271 OA
ATOM     53  CB  PRO A  12     -21.752 -13.333  18.761  0.00  0.00     0.037 C 
ATOM     54  CG  PRO A  12     -23.190 -13.243  19.092  0.00  0.00     0.022 C 
ATOM     55  CD  PRO A  12     -23.254 -12.390  20.290  0.00  0.00     0.127 C 
ATOM     56  N   VAL A  13     -18.643 -13.420  20.333  0.00  0.00    -0.346 N 
ATOM     57  CA  VAL A  13     -17.289 -12.945  20.188  0.00  0.00     0.180 C 
ATOM     58  C   VAL A  13     -16.373 -14.093  19.795  0.00  0.00     0.241 C 
ATOM     59  O   VAL A  13     -16.687 -15.233  20.013  0.00  0.00    -0.271 OA
ATOM     60  CB  VAL A  13     -16.766 -12.348  21.504  0.00  0.00     0.009 C 
ATOM     61  CG1 VAL A  13     -17.522 -11.076  21.859  0.00  0.00     0.012 C 
ATOM     62  CG2 VAL A  13     -16.885 -13.364  22.615  0.00  0.00     0.012 C 
ATOM     63  H   VAL A  13     -18.884 -14.365  20.720  0.00  0.00     0.163 HD
ATOM     64  N   ALA A  14     -15.236 -13.767  19.214  0.00  0.00    -0.346 N 
ATOM     65  CA  ALA A  14     -14.196 -14.749  18.877  0.00  0.00     0.172 C 
ATOM     66  C   ALA A  14     -12.860 -14.049  18.716  0.00  0.00     0.240 C 
ATOM     67  O   ALA A  14     -12.801 -12.942  18.207  0.00  0.00    -0.271 OA
ATOM     68  CB  ALA A  14     -14.536 -15.489  17.589  0.00  0.00     0.042 C 
ATOM     69  H   ALA A  14     -15.127 -12.745  19.008  0.00  0.00     0.163 HD
ATOM     70  N   HIS A  15     -11.797 -14.733  19.121  0.00  0.00    -0.346 N 
ATOM     71  CA  HIS A  15     -10.445 -14.279  18.896  0.00  0.00     0.182 C 
ATOM     72  C   HIS A  15      -9.574 -15.485  18.626  0.00  0.00     0.241 C 
ATOM     73  O   HIS A  15      -9.198 -16.222  19.569  0.00  0.00    -0.271 OA
ATOM     74  CB  HIS A  15      -9.954 -13.516  20.118  0.00  0.00     0.093 C 
ATOM     75  CG  HIS A  15      -8.564 -12.948  19.955  0.00  0.00     0.030 A 
ATOM     76  ND1 HIS A  15      -8.339 -11.670  19.586  0.00  0.00    -0.353 N 
ATOM     77  CD2 HIS A  15      -7.314 -13.532  20.123  0.00  0.00     0.143 A 
ATOM     78  CE1 HIS A  15      -7.021 -11.459  19.512  0.00  0.00     0.207 A 
ATOM     79  NE2 HIS A  15      -6.395 -12.590  19.878  0.00  0.00    -0.254 NA
ATOM     80  HD1 HIS A  15      -9.033 -10.974  19.394  0.00  0.00     0.166 HD
ATOM     81  H   HIS A  15     -12.029 -15.628  19.616  0.00  0.00     0.163 HD
ATOM     82  N   VAL A  16      -9.250 -15.734  17.357  0.00  0.00    -0.346 N 
ATOM     83  CA  VAL A  16      -8.452 -16.897  17.018  0.00  0.00     0.180 C 
ATOM     84  C   VAL A  16      -7.072 -16.461  16.483  0.00  0.00     0.241 C 
ATOM     85  O   VAL A  16      -6.903 -15.312  16.053  0.00  0.00    -0.271 OA
ATOM     86  CB  VAL A  16      -9.182 -17.791  16.001  0.00  0.00     0.009 C 
ATOM     87  CG1 VAL A  16     -10.564 -18.239  16.533  0.00  0.00     0.012 C 
ATOM     88  CG2 VAL A  16      -9.289 -17.088  14.643  0.00  0.00     0.012 C 
ATOM     89  H   VAL A  16      -9.605 -15.052  16.671  0.00  0.00     0.163 HD
ATOM     90  N   VAL A  17      -6.106 -17.396  16.511  0.00  0.00    -0.346 N 
ATOM     91  CA  VAL A  17      -4.665 -17.111  16.354  0.00  0.00     0.180 C 
ATOM     92  C   VAL A  17      -4.018 -18.080  15.352  0.00  0.00     0.241 C 
ATOM     93  O   VAL A  17      -4.455 -19.220  15.220  0.00  0.00    -0.271 OA
ATOM     94  CB  VAL A  17      -3.965 -17.212  17.739  0.00  0.00     0.009 C 
ATOM     95  CG1 VAL A  17      -4.799 -16.491  18.791  0.00  0.00     0.012 C 
ATOM     96  CG2 VAL A  17      -3.769 -18.664  18.216  0.00  0.00     0.012 C 
ATOM     97  H   VAL A  17      -6.471 -18.372  16.658  0.00  0.00     0.163 HD
ATOM     98  N   ALA A  18      -2.996 -17.645  14.636  0.00  0.00    -0.346 N 
ATOM     99  CA  ALA A  18      -2.308 -18.524  13.669  0.00  0.00     0.172 C 
ATOM    100  C   ALA A  18      -1.710 -19.712  14.394  0.00  0.00     0.240 C 
ATOM    101  O   ALA A  18      -1.225 -19.577  15.498  0.00  0.00    -0.271 OA
ATOM    102  CB  ALA A  18      -1.215 -17.769  12.932  0.00  0.00     0.042 C 
ATOM    103  H   ALA A  18      -2.719 -16.663  14.800  0.00  0.00     0.163 HD
ATOM    104  N   ASN A  19      -1.748 -20.886  13.778  0.00  0.00    -0.346 N 
ATOM    105  CA  ASN A  19      -1.116 -22.074  14.347  0.00  0.00     0.185 C 
ATOM    106  C   ASN A  19       0.334 -21.982  14.027  0.00  0.00     0.243 C 
ATOM    107  O   ASN A  19       0.689 -21.992  12.884  0.00  0.00    -0.271 OA
ATOM    108  CB  ASN A  19      -1.707 -23.327  13.711  0.00  0.00     0.137 C 
ATOM    109  CG  ASN A  19      -1.160 -24.629  14.305  0.00  0.00     0.217 C 
ATOM    110  OD1 ASN A  19      -0.190 -24.648  15.069  0.00  0.00    -0.274 OA
ATOM    111  ND2 ASN A  19      -1.782 -25.726  13.928  0.00  0.00    -0.370 N 
ATOM    112 2HD2 ASN A  19      -1.478 -26.620  14.285  0.00  0.00     0.159 HD
ATOM    113 1HD2 ASN A  19      -2.551 -25.685  13.292  0.00  0.00     0.159 HD
ATOM    114  H   ASN A  19      -2.257 -20.889  12.872  0.00  0.00     0.163 HD
ATOM    115  N   PRO A  20       1.188 -21.892  15.034  0.00  0.00    -0.337 N 
ATOM    116  CA  PRO A  20       2.607 -21.596  14.737  0.00  0.00     0.179 C 
ATOM    117  C   PRO A  20       3.425 -22.751  14.158  0.00  0.00     0.241 C 
ATOM    118  O   PRO A  20       4.514 -22.528  13.620  0.00  0.00    -0.271 OA
ATOM    119  CB  PRO A  20       3.194 -21.172  16.097  0.00  0.00     0.037 C 
ATOM    120  CG  PRO A  20       2.158 -21.451  17.124  0.00  0.00     0.022 C 
ATOM    121  CD  PRO A  20       0.914 -22.004  16.475  0.00  0.00     0.127 C 
ATOM    122  N   GLN A  21       2.935 -23.967  14.257  0.00  0.00    -0.346 N 
ATOM    123  CA  GLN A  21       3.689 -25.084  13.691  0.00  0.00     0.177 C 
ATOM    124  C   GLN A  21       3.223 -25.389  12.266  0.00  0.00     0.241 C 
ATOM    125  O   GLN A  21       3.904 -26.114  11.536  0.00  0.00    -0.271 OA
ATOM    126  CB  GLN A  21       3.649 -26.320  14.596  0.00  0.00     0.044 C 
ATOM    127  CG  GLN A  21       2.374 -26.518  15.411  0.00  0.00     0.105 C 
ATOM    128  CD  GLN A  21       2.400 -27.813  16.231  0.00  0.00     0.215 C 
ATOM    129  OE1 GLN A  21       3.406 -28.596  16.202  0.00  0.00    -0.274 OA
ATOM    130  NE2 GLN A  21       1.290 -28.069  16.957  0.00  0.00    -0.370 N 
ATOM    131  H   GLN A  21       2.037 -24.062  14.734  0.00  0.00     0.163 HD
ATOM    132 2HE2 GLN A  21       0.535 -27.394  16.924  0.00  0.00     0.159 HD
ATOM    133 1HE2 GLN A  21       1.227 -28.915  17.515  0.00  0.00     0.159 HD
ATOM    134  N   ALA A  22       2.094 -24.797  11.860  0.00  0.00    -0.346 N 
ATOM    135  CA  ALA A  22       1.655 -24.847  10.465  0.00  0.00     0.172 C 
ATOM    136  C   ALA A  22       2.412 -23.826   9.593  0.00  0.00     0.240 C 
ATOM    137  O   ALA A  22       1.814 -22.980   8.949  0.00  0.00    -0.271 OA
ATOM    138  CB  ALA A  22       0.148 -24.643  10.362  0.00  0.00     0.042 C 
ATOM    139  H   ALA A  22       1.568 -24.309  12.609  0.00  0.00     0.163 HD
ATOM    140  N   GLU A  23       3.732 -23.943   9.570  0.00  0.00    -0.346 N 
ATOM    141  CA  GLU A  23       4.570 -23.237   8.599  0.00  0.00     0.177 C 
ATOM    142  C   GLU A  23       4.046 -23.372   7.182  0.00  0.00     0.240 C 
ATOM    143  O   GLU A  23       3.660 -24.455   6.750  0.00  0.00    -0.271 OA
ATOM    144  CB  GLU A  23       5.977 -23.809   8.609  0.00  0.00     0.045 C 
ATOM    145  CG  GLU A  23       6.807 -23.474   9.842  0.00  0.00     0.116 C 
ATOM    146  CD  GLU A  23       7.954 -24.465  10.059  0.00  0.00     0.172 C 
ATOM    147  OE1 GLU A  23       7.984 -25.556   9.400  0.00  0.00    -0.648 OA
ATOM    148  OE2 GLU A  23       8.820 -24.161  10.909  0.00  0.00    -0.648 OA
ATOM    149  H   GLU A  23       4.125 -24.579  10.300  0.00  0.00     0.163 HD
ATOM    150  N   GLY A  24       4.067 -22.267   6.446  0.00  0.00    -0.351 N 
ATOM    151  CA  GLY A  24       3.709 -22.286   5.024  0.00  0.00     0.225 C 
ATOM    152  C   GLY A  24       2.216 -22.280   4.779  0.00  0.00     0.236 C 
ATOM    153  O   GLY A  24       1.778 -22.489   3.649  0.00  0.00    -0.272 OA
ATOM    154  H   GLY A  24       4.352 -21.407   6.950  0.00  0.00     0.163 HD
ATOM    155  N   GLN A  25       1.457 -22.054   5.856  0.00  0.00    -0.346 N 
ATOM    156  CA  GLN A  25       0.020 -21.954   5.839  0.00  0.00     0.177 C 
ATOM    157  C   GLN A  25      -0.427 -20.922   6.875  0.00  0.00     0.241 C 
ATOM    158  O   GLN A  25       0.268 -20.664   7.849  0.00  0.00    -0.271 OA
ATOM    159  CB  GLN A  25      -0.630 -23.243   6.299  0.00  0.00     0.044 C 
ATOM    160  CG  GLN A  25      -0.109 -24.561   5.785  0.00  0.00     0.105 C 
ATOM    161  CD  GLN A  25      -1.098 -25.679   6.165  0.00  0.00     0.215 C 
ATOM    162  OE1 GLN A  25      -2.295 -25.588   5.842  0.00  0.00    -0.274 OA
ATOM    163  NE2 GLN A  25      -0.625 -26.684   6.909  0.00  0.00    -0.370 N 
ATOM    164  H   GLN A  25       2.028 -21.953   6.746  0.00  0.00     0.163 HD
ATOM    165 2HE2 GLN A  25       0.364 -26.651   7.164  0.00  0.00     0.159 HD
ATOM    166 1HE2 GLN A  25      -1.224 -27.443   7.205  0.00  0.00     0.159 HD
ATOM    167  N   LEU A  26      -1.640 -20.423   6.700  0.00  0.00    -0.346 N 
ATOM    168  CA  LEU A  26      -2.341 -19.687   7.738  0.00  0.00     0.177 C 
ATOM    169  C   LEU A  26      -3.537 -20.485   8.276  0.00  0.00     0.241 C 
ATOM    170  O   LEU A  26      -4.630 -20.456   7.698  0.00  0.00    -0.271 OA
ATOM    171  CB  LEU A  26      -2.823 -18.338   7.218  0.00  0.00     0.038 C 
ATOM    172  CG  LEU A  26      -3.303 -17.366   8.327  0.00  0.00    -0.020 C 
ATOM    173  CD1 LEU A  26      -2.559 -17.504   9.658  0.00  0.00     0.009 C 
ATOM    174  CD2 LEU A  26      -3.217 -15.926   7.837  0.00  0.00     0.009 C 
ATOM    175  H   LEU A  26      -2.049 -20.603   5.753  0.00  0.00     0.163 HD
ATOM    176  N   GLN A  27      -3.308 -21.166   9.400  0.00  0.00    -0.346 N 
ATOM    177  CA  GLN A  27      -4.319 -21.969  10.047  0.00  0.00     0.177 C 
ATOM    178  C   GLN A  27      -4.814 -21.276  11.316  0.00  0.00     0.241 C 
ATOM    179  O   GLN A  27      -4.065 -21.115  12.282  0.00  0.00    -0.271 OA
ATOM    180  CB  GLN A  27      -3.752 -23.361  10.406  0.00  0.00     0.044 C 
ATOM    181  CG  GLN A  27      -4.817 -24.466  10.455  0.00  0.00     0.105 C 
ATOM    182  CD  GLN A  27      -4.428 -25.697  11.304  0.00  0.00     0.215 C 
ATOM    183  OE1 GLN A  27      -3.439 -25.693  12.044  0.00  0.00    -0.274 OA
ATOM    184  NE2 GLN A  27      -5.242 -26.739  11.220  0.00  0.00    -0.370 N 
ATOM    185  H   GLN A  27      -2.331 -21.063   9.766  0.00  0.00     0.163 HD
ATOM    186 2HE2 GLN A  27      -6.067 -26.669  10.627  0.00  0.00     0.159 HD
ATOM    187 1HE2 GLN A  27      -5.049 -27.598  11.740  0.00  0.00     0.159 HD
ATOM    188  N   TRP A  28      -6.083 -20.904  11.325  0.00  0.00    -0.346 N 
ATOM    189  CA  TRP A  28      -6.674 -20.302  12.492  0.00  0.00     0.181 C 
ATOM    190  C   TRP A  28      -7.023 -21.353  13.548  0.00  0.00     0.241 C 
ATOM    191  O   TRP A  28      -7.597 -22.362  13.212  0.00  0.00    -0.271 OA
ATOM    192  CB  TRP A  28      -7.911 -19.520  12.091  0.00  0.00     0.075 C 
ATOM    193  CG  TRP A  28      -7.606 -18.370  11.160  0.00  0.00    -0.028 A 
ATOM    194  CD1 TRP A  28      -8.098 -18.174   9.875  0.00  0.00     0.096 A 
ATOM    195  CD2 TRP A  28      -6.742 -17.214  11.417  0.00  0.00    -0.002 A 
ATOM    196  NE1 TRP A  28      -7.610 -16.995   9.345  0.00  0.00    -0.365 N 
ATOM    197  CE2 TRP A  28      -6.790 -16.386  10.236  0.00  0.00     0.042 A 
ATOM    198  CE3 TRP A  28      -5.974 -16.803  12.469  0.00  0.00     0.014 A 
ATOM    199  CZ2 TRP A  28      -6.065 -15.216  10.137  0.00  0.00     0.030 A 
ATOM    200  CZ3 TRP A  28      -5.255 -15.608  12.355  0.00  0.00     0.001 A 
ATOM    201  CH2 TRP A  28      -5.292 -14.852  11.213  0.00  0.00     0.002 A 
ATOM    202  HE1 TRP A  28      -7.837 -16.647   8.426  0.00  0.00     0.165 HD
ATOM    203  H   TRP A  28      -6.597 -21.081  10.439  0.00  0.00     0.163 HD
ATOM    204  N   LEU A  29      -6.632 -21.131  14.814  0.00  0.00    -0.346 N 
ATOM    205  CA  LEU A  29      -7.026 -21.974  15.932  0.00  0.00     0.177 C 
ATOM    206  C   LEU A  29      -7.864 -21.231  16.950  0.00  0.00     0.241 C 
ATOM    207  O   LEU A  29      -7.544 -20.105  17.306  0.00  0.00    -0.271 OA
ATOM    208  CB  LEU A  29      -5.791 -22.473  16.690  0.00  0.00     0.038 C 
ATOM    209  CG  LEU A  29      -4.718 -23.202  15.896  0.00  0.00    -0.020 C 
ATOM    210  CD1 LEU A  29      -3.475 -23.431  16.762  0.00  0.00     0.009 C 
ATOM    211  CD2 LEU A  29      -5.298 -24.493  15.367  0.00  0.00     0.009 C 
ATOM    212  H   LEU A  29      -6.014 -20.290  14.920  0.00  0.00     0.163 HD
ATOM    213  N   ASN A  30      -8.871 -21.905  17.497  0.00  0.00    -0.346 N 
ATOM    214  CA  ASN A  30      -9.560 -21.461  18.741  0.00  0.00     0.185 C 
ATOM    215  C   ASN A  30      -9.122 -22.239  19.991  0.00  0.00     0.241 C 
ATOM    216  O   ASN A  30      -9.436 -21.851  21.126  0.00  0.00    -0.271 OA
ATOM    217  CB  ASN A  30     -11.064 -21.581  18.591  0.00  0.00     0.137 C 
ATOM    218  CG  ASN A  30     -11.544 -23.034  18.547  0.00  0.00     0.217 C 
ATOM    219  OD1 ASN A  30     -11.438 -23.726  17.518  0.00  0.00    -0.274 OA
ATOM    220  ND2 ASN A  30     -12.085 -23.493  19.654  0.00  0.00    -0.370 N 
ATOM    221 2HD2 ASN A  30     -12.417 -24.442  19.695  0.00  0.00     0.159 HD
ATOM    222 1HD2 ASN A  30     -12.172 -22.906  20.460  0.00  0.00     0.159 HD
ATOM    223  H   ASN A  30      -9.146 -22.772  16.990  0.00  0.00     0.163 HD
ATOM    224  N   ARG A  31      -8.439 -23.362  19.773  0.00  0.00    -0.346 N 
ATOM    225  CA  ARG A  31      -7.909 -24.180  20.846  0.00  0.00     0.176 C 
ATOM    226  C   ARG A  31      -6.457 -23.905  20.937  0.00  0.00     0.241 C 
ATOM    227  O   ARG A  31      -5.629 -24.562  20.279  0.00  0.00    -0.271 OA
ATOM    228  CB  ARG A  31      -8.115 -25.637  20.546  0.00  0.00     0.036 C 
ATOM    229  CG  ARG A  31      -9.554 -25.966  20.339  0.00  0.00     0.023 C 
ATOM    230  CD  ARG A  31      -9.713 -27.444  20.094  0.00  0.00     0.138 C 
ATOM    231  NE  ARG A  31     -10.929 -27.723  19.344  0.00  0.00    -0.227 N 
ATOM    232  CZ  ARG A  31     -11.344 -28.941  19.044  0.00  0.00     0.665 C 
ATOM    233  NH1 ARG A  31     -10.630 -30.007  19.428  0.00  0.00    -0.235 N 
ATOM    234  NH2 ARG A  31     -12.467 -29.092  18.362  0.00  0.00    -0.235 N 
ATOM    235  HE  ARG A  31     -11.484 -26.942  19.037  0.00  0.00     0.177 HD
ATOM    236 2HH2 ARG A  31     -12.786 -30.011  18.110  0.00  0.00     0.174 HD
ATOM    237 1HH2 ARG A  31     -13.007 -28.292  18.093  0.00  0.00     0.174 HD
ATOM    238  H   ARG A  31      -8.321 -23.598  18.759  0.00  0.00     0.163 HD
ATOM    239 2HH1 ARG A  31     -10.948 -30.928  19.176  0.00  0.00     0.174 HD
ATOM    240 1HH1 ARG A  31      -9.798 -29.887  19.956  0.00  0.00     0.174 HD
ATOM    241  N   ARG A  32      -6.145 -22.887  21.708  0.00  0.00    -0.346 N 
ATOM    242  CA  ARG A  32      -4.792 -22.530  22.000  0.00  0.00     0.176 C 
ATOM    243  C   ARG A  32      -4.888 -21.571  23.122  0.00  0.00     0.241 C 
ATOM    244  O   ARG A  32      -5.937 -20.962  23.341  0.00  0.00    -0.271 OA
ATOM    245  CB  ARG A  32      -4.091 -21.862  20.815  0.00  0.00     0.036 C 
ATOM    246  CG  ARG A  32      -2.650 -21.456  21.159  0.00  0.00     0.023 C 
ATOM    247  CD  ARG A  32      -1.709 -21.437  19.962  0.00  0.00     0.138 C 
ATOM    248  NE  ARG A  32      -0.838 -22.617  19.910  0.00  0.00    -0.227 N 
ATOM    249  CZ  ARG A  32       0.466 -22.652  20.228  0.00  0.00     0.665 C 
ATOM    250  NH1 ARG A  32       1.139 -23.785  20.104  0.00  0.00    -0.235 N 
ATOM    251  NH2 ARG A  32       1.108 -21.583  20.659  0.00  0.00    -0.235 N 
ATOM    252  HE  ARG A  32      -1.258 -23.491  19.605  0.00  0.00     0.177 HD
ATOM    253 2HH2 ARG A  32       2.059 -21.623  20.907  0.00  0.00     0.174 HD
ATOM    254 1HH2 ARG A  32       0.612 -20.703  20.735  0.00  0.00     0.174 HD
ATOM    255  H   ARG A  32      -6.976 -22.365  22.086  0.00  0.00     0.163 HD
ATOM    256 2HH1 ARG A  32       2.117 -23.805  20.364  0.00  0.00     0.174 HD
ATOM    257 1HH1 ARG A  32       0.697 -24.605  19.761  0.00  0.00     0.174 HD
ATOM    258  N   ALA A  33      -3.806 -21.455  23.867  0.00  0.00    -0.346 N 
ATOM    259  CA  ALA A  33      -3.767 -20.559  24.983  0.00  0.00     0.172 C 
ATOM    260  C   ALA A  33      -4.185 -19.197  24.464  0.00  0.00     0.240 C 
ATOM    261  O   ALA A  33      -3.651 -18.745  23.458  0.00  0.00    -0.271 OA
ATOM    262  CB  ALA A  33      -2.355 -20.523  25.583  0.00  0.00     0.042 C 
ATOM    263  H   ALA A  33      -3.009 -22.058  23.575  0.00  0.00     0.163 HD
ATOM    264  N   ASN A  34      -5.183 -18.594  25.117  0.00  0.00    -0.346 N 
ATOM    265  CA  ASN A  34      -5.590 -17.223  24.851  0.00  0.00     0.185 C 
ATOM    266  C   ASN A  34      -6.260 -17.007  23.468  0.00  0.00     0.241 C 
ATOM    267  O   ASN A  34      -6.157 -15.932  22.844  0.00  0.00    -0.271 OA
ATOM    268  CB  ASN A  34      -4.402 -16.296  25.102  0.00  0.00     0.137 C 
ATOM    269  CG  ASN A  34      -3.799 -16.503  26.509  0.00  0.00     0.217 C 
ATOM    270  OD1 ASN A  34      -4.517 -16.404  27.526  0.00  0.00    -0.274 OA
ATOM    271  ND2 ASN A  34      -2.484 -16.812  26.572  0.00  0.00    -0.370 N 
ATOM    272 2HD2 ASN A  34      -2.061 -16.957  27.442  0.00  0.00     0.159 HD
ATOM    273 1HD2 ASN A  34      -1.965 -16.886  25.722  0.00  0.00     0.159 HD
ATOM    274  H   ASN A  34      -5.645 -19.198  25.837  0.00  0.00     0.163 HD
ATOM    275  N   ALA A  35      -6.997 -18.033  23.041  0.00  0.00    -0.346 N 
ATOM    276  CA  ALA A  35      -7.889 -17.961  21.880  0.00  0.00     0.172 C 
ATOM    277  C   ALA A  35      -9.271 -18.429  22.351  0.00  0.00     0.240 C 
ATOM    278  O   ALA A  35      -9.380 -19.173  23.311  0.00  0.00    -0.271 OA
ATOM    279  CB  ALA A  35      -7.363 -18.870  20.740  0.00  0.00     0.042 C 
ATOM    280  H   ALA A  35      -6.884 -18.906  23.612  0.00  0.00     0.163 HD
ATOM    281  N   LEU A  36     -10.334 -17.983  21.692  0.00  0.00    -0.346 N 
ATOM    282  CA  LEU A  36     -11.689 -18.247  22.198  0.00  0.00     0.177 C 
ATOM    283  C   LEU A  36     -12.773 -18.157  21.143  0.00  0.00     0.241 C 
ATOM    284  O   LEU A  36     -12.697 -17.337  20.207  0.00  0.00    -0.271 OA
ATOM    285  CB  LEU A  36     -12.029 -17.305  23.390  0.00  0.00     0.038 C 
ATOM    286  CG  LEU A  36     -12.713 -15.958  23.140  0.00  0.00    -0.020 C 
ATOM    287  CD1 LEU A  36     -14.204 -16.099  23.386  0.00  0.00     0.009 C 
ATOM    288  CD2 LEU A  36     -12.110 -14.875  24.024  0.00  0.00     0.009 C 
ATOM    289  H   LEU A  36     -10.139 -17.457  20.831  0.00  0.00     0.163 HD
ATOM    290  N   LEU A  37     -13.774 -19.024  21.316  0.00  0.00    -0.346 N 
ATOM    291  CA  LEU A  37     -15.067 -18.903  20.647  0.00  0.00     0.177 C 
ATOM    292  C   LEU A  37     -16.105 -18.777  21.747  0.00  0.00     0.241 C 
ATOM    293  O   LEU A  37     -16.047 -19.520  22.726  0.00  0.00    -0.271 OA
ATOM    294  CB  LEU A  37     -15.357 -20.152  19.816  0.00  0.00     0.038 C 
ATOM    295  CG  LEU A  37     -14.436 -20.498  18.632  0.00  0.00    -0.020 C 
ATOM    296  CD1 LEU A  37     -14.878 -21.818  17.982  0.00  0.00     0.009 C 
ATOM    297  CD2 LEU A  37     -14.401 -19.375  17.593  0.00  0.00     0.009 C 
ATOM    298  H   LEU A  37     -13.549 -19.805  21.979  0.00  0.00     0.163 HD
ATOM    299  N   ALA A  38     -17.062 -17.860  21.607  0.00  0.00    -0.346 N 
ATOM    300  CA  ALA A  38     -18.077 -17.651  22.693  0.00  0.00     0.172 C 
ATOM    301  C   ALA A  38     -19.458 -17.315  22.127  0.00  0.00     0.240 C 
ATOM    302  O   ALA A  38     -19.566 -16.730  21.062  0.00  0.00    -0.271 OA
ATOM    303  CB  ALA A  38     -17.616 -16.569  23.682  0.00  0.00     0.042 C 
ATOM    304  H   ALA A  38     -17.057 -17.326  20.737  0.00  0.00     0.163 HD
ATOM    305  N   ASN A  39     -20.503 -17.731  22.842  0.00  0.00    -0.346 N 
ATOM    306  CA  ASN A  39     -21.868 -17.400  22.496  0.00  0.00     0.185 C 
ATOM    307  C   ASN A  39     -22.235 -17.658  21.027  0.00  0.00     0.241 C 
ATOM    308  O   ASN A  39     -22.863 -16.812  20.360  0.00  0.00    -0.271 OA
ATOM    309  CB  ASN A  39     -22.148 -15.964  22.891  0.00  0.00     0.137 C 
ATOM    310  CG  ASN A  39     -21.896 -15.727  24.370  0.00  0.00     0.217 C 
ATOM    311  OD1 ASN A  39     -22.266 -16.564  25.208  0.00  0.00    -0.274 OA
ATOM    312  ND2 ASN A  39     -21.246 -14.610  24.708  0.00  0.00    -0.370 N 
ATOM    313 2HD2 ASN A  39     -21.051 -14.410  25.657  0.00  0.00     0.159 HD
ATOM    314 1HD2 ASN A  39     -20.956 -13.972  23.988  0.00  0.00     0.159 HD
ATOM    315  H   ASN A  39     -20.245 -18.316  23.672  0.00  0.00     0.163 HD
ATOM    316  N   GLY A  40     -21.828 -18.821  20.532  0.00  0.00    -0.351 N 
ATOM    317  CA  GLY A  40     -22.349 -19.352  19.304  0.00  0.00     0.225 C 
ATOM    318  C   GLY A  40     -21.468 -19.248  18.073  0.00  0.00     0.236 C 
ATOM    319  O   GLY A  40     -21.797 -19.836  17.026  0.00  0.00    -0.272 OA
ATOM    320  H   GLY A  40     -21.104 -19.303  21.113  0.00  0.00     0.163 HD
ATOM    321  N   VAL A  41     -20.385 -18.476  18.170  0.00  0.00    -0.346 N 
ATOM    322  CA  VAL A  41     -19.488 -18.299  17.053  0.00  0.00     0.180 C 
ATOM    323  C   VAL A  41     -18.708 -19.618  16.884  0.00  0.00     0.241 C 
ATOM    324  O   VAL A  41     -18.205 -20.153  17.854  0.00  0.00    -0.271 OA
ATOM    325  CB  VAL A  41     -18.575 -17.031  17.235  0.00  0.00     0.009 C 
ATOM    326  CG1 VAL A  41     -17.658 -16.850  16.048  0.00  0.00     0.012 C 
ATOM    327  CG2 VAL A  41     -19.437 -15.777  17.405  0.00  0.00     0.012 C 
ATOM    328  H   VAL A  41     -20.255 -18.029  19.098  0.00  0.00     0.163 HD
ATOM    329  N   GLU A  42     -18.688 -20.168  15.655  0.00  0.00    -0.346 N 
ATOM    330  CA  GLU A  42     -17.908 -21.388  15.324  0.00  0.00     0.177 C 
ATOM    331  C   GLU A  42     -16.673 -21.114  14.412  0.00  0.00     0.241 C 
ATOM    332  O   GLU A  42     -16.634 -20.146  13.673  0.00  0.00    -0.271 OA
ATOM    333  CB  GLU A  42     -18.837 -22.424  14.662  0.00  0.00     0.045 C 
ATOM    334  CG  GLU A  42     -20.061 -22.814  15.516  0.00  0.00     0.116 C 
ATOM    335  CD  GLU A  42     -21.150 -23.603  14.763  0.00  0.00     0.172 C 
ATOM    336  OE1 GLU A  42     -21.546 -23.225  13.644  0.00  0.00    -0.648 OA
ATOM    337  OE2 GLU A  42     -21.651 -24.587  15.325  0.00  0.00    -0.648 OA
ATOM    338  H   GLU A  42     -19.268 -19.665  14.951  0.00  0.00     0.163 HD
ATOM    339  N   LEU A  43     -15.667 -21.971  14.502  0.00  0.00    -0.346 N 
ATOM    340  CA  LEU A  43     -14.542 -21.975  13.561  0.00  0.00     0.177 C 
ATOM    341  C   LEU A  43     -14.642 -23.243  12.731  0.00  0.00     0.241 C 
ATOM    342  O   LEU A  43     -14.358 -24.336  13.219  0.00  0.00    -0.271 OA
ATOM    343  CB  LEU A  43     -13.191 -21.944  14.287  0.00  0.00     0.038 C 
ATOM    344  CG  LEU A  43     -11.910 -22.031  13.418  0.00  0.00    -0.020 C 
ATOM    345  CD1 LEU A  43     -11.801 -20.903  12.405  0.00  0.00     0.009 C 
ATOM    346  CD2 LEU A  43     -10.648 -22.050  14.274  0.00  0.00     0.009 C 
ATOM    347  H   LEU A  43     -15.739 -22.645  15.298  0.00  0.00     0.163 HD
ATOM    348  N   ARG A  44     -15.012 -23.083  11.461  0.00  0.00    -0.346 N 
ATOM    349  CA  ARG A  44     -15.257 -24.205  10.578  0.00  0.00     0.176 C 
ATOM    350  C   ARG A  44     -14.572 -24.000   9.218  0.00  0.00     0.241 C 
ATOM    351  O   ARG A  44     -14.859 -23.042   8.523  0.00  0.00    -0.271 OA
ATOM    352  CB  ARG A  44     -16.765 -24.327  10.401  0.00  0.00     0.036 C 
ATOM    353  CG  ARG A  44     -17.278 -25.720  10.064  0.00  0.00     0.023 C 
ATOM    354  CD  ARG A  44     -18.691 -25.658   9.476  0.00  0.00     0.138 C 
ATOM    355  NE  ARG A  44     -19.643 -25.069  10.435  0.00  0.00    -0.227 N 
ATOM    356  CZ  ARG A  44     -20.731 -24.358  10.107  0.00  0.00     0.665 C 
ATOM    357  NH1 ARG A  44     -21.510 -23.873  11.079  0.00  0.00    -0.235 N 
ATOM    358  NH2 ARG A  44     -21.047 -24.117   8.819  0.00  0.00    -0.235 N 
ATOM    359  HE  ARG A  44     -19.461 -25.213  11.418  0.00  0.00     0.177 HD
ATOM    360 2HH2 ARG A  44     -21.852 -23.613   8.593  0.00  0.00     0.174 HD
ATOM    361 1HH2 ARG A  44     -20.438 -24.464   8.100  0.00  0.00     0.174 HD
ATOM    362  H   ARG A  44     -15.108 -22.086  11.165  0.00  0.00     0.163 HD
ATOM    363 2HH1 ARG A  44     -22.337 -23.355  10.821  0.00  0.00     0.174 HD
ATOM    364 1HH1 ARG A  44     -21.279 -24.018  12.029  0.00  0.00     0.174 HD
ATOM    365  N   ASP A  45     -13.693 -24.925   8.836  0.00  0.00    -0.346 N 
ATOM    366  CA  ASP A  45     -13.011 -24.883   7.534  0.00  0.00     0.186 C 
ATOM    367  C   ASP A  45     -12.203 -23.585   7.417  0.00  0.00     0.241 C 
ATOM    368  O   ASP A  45     -12.212 -22.912   6.394  0.00  0.00    -0.271 OA
ATOM    369  CB  ASP A  45     -14.011 -25.015   6.349  0.00  0.00     0.147 C 
ATOM    370  CG  ASP A  45     -14.601 -26.443   6.198  0.00  0.00     0.175 C 
ATOM    371  OD1 ASP A  45     -13.871 -27.441   6.471  0.00  0.00    -0.648 OA
ATOM    372  OD2 ASP A  45     -15.788 -26.556   5.781  0.00  0.00    -0.648 OA
ATOM    373  H   ASP A  45     -13.528 -25.681   9.536  0.00  0.00     0.163 HD
ATOM    374  N   ASN A  46     -11.514 -23.243   8.501  0.00  0.00    -0.346 N 
ATOM    375  CA  ASN A  46     -10.659 -22.047   8.567  0.00  0.00     0.185 C 
ATOM    376  C   ASN A  46     -11.413 -20.731   8.480  0.00  0.00     0.241 C 
ATOM    377  O   ASN A  46     -10.837 -19.704   8.182  0.00  0.00    -0.271 OA
ATOM    378  CB  ASN A  46      -9.565 -22.097   7.497  0.00  0.00     0.137 C 
ATOM    379  CG  ASN A  46      -8.260 -21.522   7.986  0.00  0.00     0.217 C 
ATOM    380  OD1 ASN A  46      -7.788 -21.868   9.077  0.00  0.00    -0.274 OA
ATOM    381  ND2 ASN A  46      -7.672 -20.650   7.206  0.00  0.00    -0.370 N 
ATOM    382 2HD2 ASN A  46      -6.794 -20.231   7.469  0.00  0.00     0.159 HD
ATOM    383 1HD2 ASN A  46      -8.091 -20.385   6.330  0.00  0.00     0.159 HD
ATOM    384  H   ASN A  46     -11.629 -23.897   9.310  0.00  0.00     0.163 HD
ATOM    385  N   GLN A  47     -12.697 -20.763   8.766  0.00  0.00    -0.346 N 
ATOM    386  CA  GLN A  47     -13.519 -19.594   8.669  0.00  0.00     0.177 C 
ATOM    387  C   GLN A  47     -14.309 -19.465   9.901  0.00  0.00     0.241 C 
ATOM    388  O   GLN A  47     -14.661 -20.464  10.477  0.00  0.00    -0.271 OA
ATOM    389  CB  GLN A  47     -14.467 -19.732   7.492  0.00  0.00     0.044 C 
ATOM    390  CG  GLN A  47     -13.760 -19.836   6.150  0.00  0.00     0.105 C 
ATOM    391  CD  GLN A  47     -14.678 -20.262   5.003  0.00  0.00     0.215 C 
ATOM    392  OE1 GLN A  47     -15.765 -20.830   5.215  0.00  0.00    -0.274 OA
ATOM    393  NE2 GLN A  47     -14.212 -20.014   3.759  0.00  0.00    -0.370 N 
ATOM    394  H   GLN A  47     -13.053 -21.700   9.064  0.00  0.00     0.163 HD
ATOM    395 2HE2 GLN A  47     -13.312 -19.559   3.670  0.00  0.00     0.159 HD
ATOM    396 1HE2 GLN A  47     -14.759 -20.281   2.946  0.00  0.00     0.159 HD
ATOM    397  N   LEU A  48     -14.581 -18.229  10.315  0.00  0.00    -0.346 N 
ATOM    398  CA  LEU A  48     -15.467 -17.926  11.459  0.00  0.00     0.177 C 
ATOM    399  C   LEU A  48     -16.907 -17.792  10.952  0.00  0.00     0.241 C 
ATOM    400  O   LEU A  48     -17.143 -17.230   9.861  0.00  0.00    -0.271 OA
ATOM    401  CB  LEU A  48     -15.071 -16.608  12.179  0.00  0.00     0.038 C 
ATOM    402  CG  LEU A  48     -13.745 -16.462  12.974  0.00  0.00    -0.020 C 
ATOM    403  CD1 LEU A  48     -13.553 -15.021  13.398  0.00  0.00     0.009 C 
ATOM    404  CD2 LEU A  48     -13.676 -17.377  14.184  0.00  0.00     0.009 C 
ATOM    405  H   LEU A  48     -14.111 -17.475   9.759  0.00  0.00     0.163 HD
ATOM    406  N   VAL A  49     -17.853 -18.273  11.767  0.00  0.00    -0.346 N 
ATOM    407  CA  VAL A  49     -19.244 -18.419  11.370  0.00  0.00     0.180 C 
ATOM    408  C   VAL A  49     -20.149 -17.714  12.372  0.00  0.00     0.241 C 
ATOM    409  O   VAL A  49     -20.083 -17.962  13.555  0.00  0.00    -0.271 OA
ATOM    410  CB  VAL A  49     -19.641 -19.915  11.236  0.00  0.00     0.009 C 
ATOM    411  CG1 VAL A  49     -21.065 -20.051  10.672  0.00  0.00     0.012 C 
ATOM    412  CG2 VAL A  49     -18.620 -20.672  10.366  0.00  0.00     0.012 C 
ATOM    413  H   VAL A  49     -17.498 -18.535  12.718  0.00  0.00     0.163 HD
ATOM    414  N   VAL A  50     -20.989 -16.829  11.866  0.00  0.00    -0.346 N 
ATOM    415  CA  VAL A  50     -21.716 -15.850  12.669  0.00  0.00     0.180 C 
ATOM    416  C   VAL A  50     -23.078 -16.412  13.067  0.00  0.00     0.243 C 
ATOM    417  O   VAL A  50     -23.861 -16.777  12.181  0.00  0.00    -0.271 OA
ATOM    418  CB  VAL A  50     -21.968 -14.576  11.828  0.00  0.00     0.009 C 
ATOM    419  CG1 VAL A  50     -22.690 -13.513  12.642  0.00  0.00     0.012 C 
ATOM    420  CG2 VAL A  50     -20.651 -14.068  11.244  0.00  0.00     0.012 C 
ATOM    421  H   VAL A  50     -21.094 -16.887  10.819  0.00  0.00     0.163 HD
ATOM    422  N   PRO A  51     -23.381 -16.466  14.378  0.00  0.00    -0.337 N 
ATOM    423  CA  PRO A  51     -24.577 -17.181  14.795  0.00  0.00     0.179 C 
ATOM    424  C   PRO A  51     -25.826 -16.313  14.890  0.00  0.00     0.241 C 
ATOM    425  O   PRO A  51     -26.910 -16.847  15.087  0.00  0.00    -0.271 OA
ATOM    426  CB  PRO A  51     -24.198 -17.705  16.167  0.00  0.00     0.037 C 
ATOM    427  CG  PRO A  51     -23.300 -16.663  16.704  0.00  0.00     0.022 C 
ATOM    428  CD  PRO A  51     -22.533 -16.131  15.533  0.00  0.00     0.127 C 
ATOM    429  N   SER A  52     -25.685 -14.990  14.762  0.00  0.00    -0.344 N 
ATOM    430  CA  SER A  52     -26.859 -14.095  14.793  0.00  0.00     0.200 C 
ATOM    431  C   SER A  52     -26.576 -12.735  14.142  0.00  0.00     0.243 C 
ATOM    432  O   SER A  52     -25.444 -12.289  14.120  0.00  0.00    -0.271 OA
ATOM    433  CB  SER A  52     -27.388 -13.930  16.223  0.00  0.00     0.199 C 
ATOM    434  OG  SER A  52     -26.446 -13.334  17.096  0.00  0.00    -0.398 OA
ATOM    435  H   SER A  52     -24.719 -14.657  14.644  0.00  0.00     0.163 HD
ATOM    436  HG  SER A  52     -25.607 -13.140  16.576  0.00  0.00     0.209 HD
ATOM    437  N   GLU A  53     -27.618 -12.096  13.608  0.00  0.00    -0.346 N 
ATOM    438  CA  GLU A  53     -27.465 -10.886  12.814  0.00  0.00     0.177 C 
ATOM    439  C   GLU A  53     -27.131  -9.664  13.666  0.00  0.00     0.240 C 
ATOM    440  O   GLU A  53     -27.497  -9.578  14.840  0.00  0.00    -0.271 OA
ATOM    441  CB  GLU A  53     -28.741 -10.634  12.009  0.00  0.00     0.045 C 
ATOM    442  CG  GLU A  53     -29.940 -10.027  12.785  0.00  0.00     0.116 C 
ATOM    443  CD  GLU A  53     -30.006  -8.523  12.655  0.00  0.00     0.172 C 
ATOM    444  OE1 GLU A  53     -30.415  -7.846  13.612  0.00  0.00    -0.648 OA
ATOM    445  OE2 GLU A  53     -29.634  -8.013  11.591  0.00  0.00    -0.648 OA
ATOM    446  H   GLU A  53     -28.541 -12.537  13.809  0.00  0.00     0.163 HD
ATOM    447  N   GLY A  54     -26.436  -8.709  13.084  0.00  0.00    -0.351 N 
ATOM    448  CA  GLY A  54     -26.163  -7.484  13.795  0.00  0.00     0.225 C 
ATOM    449  C   GLY A  54     -24.898  -6.824  13.323  0.00  0.00     0.236 C 
ATOM    450  O   GLY A  54     -24.319  -7.227  12.319  0.00  0.00    -0.272 OA
ATOM    451  H   GLY A  54     -26.121  -8.907  12.123  0.00  0.00     0.163 HD
ATOM    452  N   LEU A  55     -24.481  -5.791  14.055  0.00  0.00    -0.346 N 
ATOM    453  CA  LEU A  55     -23.237  -5.099  13.781  0.00  0.00     0.177 C 
ATOM    454  C   LEU A  55     -22.114  -5.828  14.511  0.00  0.00     0.241 C 
ATOM    455  O   LEU A  55     -22.256  -6.205  15.663  0.00  0.00    -0.271 OA
ATOM    456  CB  LEU A  55     -23.338  -3.624  14.223  0.00  0.00     0.038 C 
ATOM    457  CG  LEU A  55     -24.214  -2.691  13.346  0.00  0.00    -0.020 C 
ATOM    458  CD1 LEU A  55     -24.376  -1.332  13.992  0.00  0.00     0.009 C 
ATOM    459  CD2 LEU A  55     -23.707  -2.526  11.910  0.00  0.00     0.009 C 
ATOM    460  H   LEU A  55     -25.126  -5.530  14.834  0.00  0.00     0.163 HD
ATOM    461  N   TYR A  56     -21.020  -6.061  13.811  0.00  0.00    -0.346 N 
ATOM    462  CA  TYR A  56     -19.803  -6.596  14.406  0.00  0.00     0.180 C 
ATOM    463  C   TYR A  56     -18.582  -5.740  14.050  0.00  0.00     0.241 C 
ATOM    464  O   TYR A  56     -18.406  -5.285  12.924  0.00  0.00    -0.271 OA
ATOM    465  CB  TYR A  56     -19.524  -8.038  13.946  0.00  0.00     0.073 C 
ATOM    466  CG  TYR A  56     -20.485  -9.119  14.432  0.00  0.00    -0.056 A 
ATOM    467  CD1 TYR A  56     -20.055 -10.156  15.276  0.00  0.00     0.010 A 
ATOM    468  CD2 TYR A  56     -21.809  -9.158  13.982  0.00  0.00     0.010 A 
ATOM    469  CE1 TYR A  56     -20.925 -11.182  15.662  0.00  0.00     0.037 A 
ATOM    470  CE2 TYR A  56     -22.675 -10.163  14.361  0.00  0.00     0.037 A 
ATOM    471  CZ  TYR A  56     -22.232 -11.171  15.196  0.00  0.00     0.065 A 
ATOM    472  OH  TYR A  56     -23.132 -12.138  15.561  0.00  0.00    -0.361 OA
ATOM    473  HH  TYR A  56     -24.007 -11.963  15.105  0.00  0.00     0.217 HD
ATOM    474  H   TYR A  56     -21.099  -5.830  12.792  0.00  0.00     0.163 HD
ATOM    475  N   LEU A  57     -17.730  -5.545  15.037  0.00  0.00    -0.346 N 
ATOM    476  CA  LEU A  57     -16.386  -5.110  14.786  0.00  0.00     0.177 C 
ATOM    477  C   LEU A  57     -15.661  -6.379  14.307  0.00  0.00     0.241 C 
ATOM    478  O   LEU A  57     -15.770  -7.416  14.940  0.00  0.00    -0.271 OA
ATOM    479  CB  LEU A  57     -15.763  -4.542  16.073  0.00  0.00     0.038 C 
ATOM    480  CG  LEU A  57     -14.225  -4.378  16.091  0.00  0.00    -0.020 C 
ATOM    481  CD1 LEU A  57     -13.801  -3.296  15.116  0.00  0.00     0.009 C 
ATOM    482  CD2 LEU A  57     -13.727  -4.089  17.505  0.00  0.00     0.009 C 
ATOM    483  H   LEU A  57     -18.113  -5.731  15.988  0.00  0.00     0.163 HD
ATOM    484  N   ILE A  58     -14.984  -6.298  13.167  0.00  0.00    -0.346 N 
ATOM    485  CA  ILE A  58     -14.088  -7.368  12.714  0.00  0.00     0.180 C 
ATOM    486  C   ILE A  58     -12.676  -6.797  12.781  0.00  0.00     0.241 C 
ATOM    487  O   ILE A  58     -12.469  -5.623  12.463  0.00  0.00    -0.271 OA
ATOM    488  CB  ILE A  58     -14.403  -7.809  11.261  0.00  0.00     0.013 C 
ATOM    489  CG1 ILE A  58     -15.905  -8.122  11.105  0.00  0.00     0.002 C 
ATOM    490  CG2 ILE A  58     -13.642  -9.074  10.906  0.00  0.00     0.012 C 
ATOM    491  CD1 ILE A  58     -16.379  -8.175   9.663  0.00  0.00     0.005 C 
ATOM    492  H   ILE A  58     -15.140  -5.423  12.627  0.00  0.00     0.163 HD
ATOM    493  N   TYR A  59     -11.705  -7.590  13.235  0.00  0.00    -0.346 N 
ATOM    494  CA  TYR A  59     -10.304  -7.123  13.259  0.00  0.00     0.180 C 
ATOM    495  C   TYR A  59      -9.318  -8.220  12.966  0.00  0.00     0.241 C 
ATOM    496  O   TYR A  59      -9.559  -9.378  13.278  0.00  0.00    -0.271 OA
ATOM    497  CB  TYR A  59      -9.969  -6.483  14.601  0.00  0.00     0.073 C 
ATOM    498  CG  TYR A  59     -10.035  -7.399  15.811  0.00  0.00    -0.056 A 
ATOM    499  CD1 TYR A  59      -8.883  -8.026  16.319  0.00  0.00     0.010 A 
ATOM    500  CD2 TYR A  59     -11.222  -7.614  16.475  0.00  0.00     0.010 A 
ATOM    501  CE1 TYR A  59      -8.939  -8.842  17.439  0.00  0.00     0.037 A 
ATOM    502  CE2 TYR A  59     -11.282  -8.433  17.584  0.00  0.00     0.037 A 
ATOM    503  CZ  TYR A  59     -10.152  -9.039  18.068  0.00  0.00     0.065 A 
ATOM    504  OH  TYR A  59     -10.242  -9.849  19.212  0.00  0.00    -0.361 OA
ATOM    505  HH  TYR A  59     -11.198  -9.878  19.498  0.00  0.00     0.217 HD
ATOM    506  H   TYR A  59     -12.001  -8.519  13.555  0.00  0.00     0.163 HD
ATOM    507  N   SER A  60      -8.170  -7.865  12.413  0.00  0.00    -0.344 N 
ATOM    508  CA  SER A  60      -7.140  -8.861  12.223  0.00  0.00     0.200 C 
ATOM    509  C   SER A  60      -5.765  -8.250  12.069  0.00  0.00     0.243 C 
ATOM    510  O   SER A  60      -5.635  -7.194  11.492  0.00  0.00    -0.271 OA
ATOM    511  CB  SER A  60      -7.471  -9.717  11.002  0.00  0.00     0.199 C 
ATOM    512  OG  SER A  60      -6.467 -10.723  10.801  0.00  0.00    -0.398 OA
ATOM    513  H   SER A  60      -8.085  -6.878  12.149  0.00  0.00     0.163 HD
ATOM    514  HG  SER A  60      -5.770 -10.646  11.503  0.00  0.00     0.209 HD
ATOM    515  N   GLN A  61      -4.733  -8.941  12.555  0.00  0.00    -0.346 N 
ATOM    516  CA  GLN A  61      -3.349  -8.580  12.265  0.00  0.00     0.177 C 
ATOM    517  C   GLN A  61      -2.579  -9.785  11.735  0.00  0.00     0.241 C 
ATOM    518  O   GLN A  61      -2.707 -10.903  12.251  0.00  0.00    -0.271 OA
ATOM    519  CB  GLN A  61      -2.606  -8.063  13.511  0.00  0.00     0.044 C 
ATOM    520  CG  GLN A  61      -1.177  -7.601  13.176  0.00  0.00     0.105 C 
ATOM    521  CD  GLN A  61      -0.412  -7.000  14.348  0.00  0.00     0.215 C 
ATOM    522  OE1 GLN A  61      -0.316  -5.779  14.475  0.00  0.00    -0.274 OA
ATOM    523  NE2 GLN A  61       0.172  -7.850  15.180  0.00  0.00    -0.370 N 
ATOM    524  H   GLN A  61      -4.999  -9.751  13.153  0.00  0.00     0.163 HD
ATOM    525 2HE2 GLN A  61       0.065  -8.849  14.999  0.00  0.00     0.159 HD
ATOM    526 1HE2 GLN A  61       0.711  -7.520  15.978  0.00  0.00     0.159 HD
ATOM    527  N   VAL A  62      -1.763  -9.529  10.715  0.00  0.00    -0.346 N 
ATOM    528  CA  VAL A  62      -0.765 -10.460  10.250  0.00  0.00     0.180 C 
ATOM    529  C   VAL A  62       0.560  -9.715  10.207  0.00  0.00     0.241 C 
ATOM    530  O   VAL A  62       0.641  -8.494  10.071  0.00  0.00    -0.271 OA
ATOM    531  CB  VAL A  62      -1.109 -11.050   8.840  0.00  0.00     0.009 C 
ATOM    532  CG1 VAL A  62      -2.436 -11.841   8.870  0.00  0.00     0.012 C 
ATOM    533  CG2 VAL A  62      -1.197  -9.952   7.798  0.00  0.00     0.012 C 
ATOM    534  H   VAL A  62      -1.915  -8.583  10.280  0.00  0.00     0.163 HD
ATOM    535  N   LEU A  63       1.613 -10.457  10.366  0.00  0.00    -0.346 N 
ATOM    536  CA  LEU A  63       2.922  -9.868  10.438  0.00  0.00     0.177 C 
ATOM    537  C   LEU A  63       3.785 -10.654   9.515  0.00  0.00     0.241 C 
ATOM    538  O   LEU A  63       3.798 -11.883   9.589  0.00  0.00    -0.271 OA
ATOM    539  CB  LEU A  63       3.422  -9.976  11.863  0.00  0.00     0.038 C 
ATOM    540  CG  LEU A  63       4.822  -9.520  12.210  0.00  0.00    -0.020 C 
ATOM    541  CD1 LEU A  63       4.948  -8.035  11.879  0.00  0.00     0.009 C 
ATOM    542  CD2 LEU A  63       5.065  -9.867  13.695  0.00  0.00     0.009 C 
ATOM    543  H   LEU A  63       1.437 -11.480  10.435  0.00  0.00     0.163 HD
ATOM    544  N   PHE A  64       4.459  -9.953   8.607  0.00  0.00    -0.346 N 
ATOM    545  CA  PHE A  64       5.333 -10.574   7.619  0.00  0.00     0.180 C 
ATOM    546  C   PHE A  64       6.725 -10.198   7.966  0.00  0.00     0.241 C 
ATOM    547  O   PHE A  64       6.954  -9.126   8.491  0.00  0.00    -0.271 OA
ATOM    548  CB  PHE A  64       5.043 -10.034   6.243  0.00  0.00     0.073 C 
ATOM    549  CG  PHE A  64       3.714 -10.449   5.705  0.00  0.00    -0.056 A 
ATOM    550  CD1 PHE A  64       3.496 -11.759   5.279  0.00  0.00     0.007 A 
ATOM    551  CD2 PHE A  64       2.669  -9.536   5.601  0.00  0.00     0.007 A 
ATOM    552  CE1 PHE A  64       2.284 -12.132   4.761  0.00  0.00     0.001 A 
ATOM    553  CE2 PHE A  64       1.459  -9.921   5.075  0.00  0.00     0.001 A 
ATOM    554  CZ  PHE A  64       1.270 -11.221   4.653  0.00  0.00     0.000 A 
ATOM    555  H   PHE A  64       4.308  -8.919   8.664  0.00  0.00     0.163 HD
ATOM    556  N   LYS A  65       7.661 -11.074   7.622  0.00  0.00    -0.346 N 
ATOM    557  CA  LYS A  65       9.082 -10.877   7.903  0.00  0.00     0.176 C 
ATOM    558  C   LYS A  65       9.887 -11.486   6.773  0.00  0.00     0.240 C 
ATOM    559  O   LYS A  65       9.583 -12.589   6.320  0.00  0.00    -0.271 OA
ATOM    560  CB  LYS A  65       9.472 -11.563   9.208  0.00  0.00     0.035 C 
ATOM    561  CG  LYS A  65      10.921 -11.332   9.611  0.00  0.00     0.004 C 
ATOM    562  CD  LYS A  65      11.384 -12.251  10.738  0.00  0.00     0.027 C 
ATOM    563  CE  LYS A  65      12.910 -12.428  10.710  0.00  0.00     0.229 C 
ATOM    564  NZ  LYS A  65      13.425 -13.151  11.908  0.00  0.00    -0.079 N 
ATOM    565  HZ1 LYS A  65      14.391 -13.367  11.773  0.00  0.00     0.274 HD
ATOM    566  HZ3 LYS A  65      13.320 -12.571  12.714  0.00  0.00     0.274 HD
ATOM    567  HZ2 LYS A  65      12.906 -13.996  12.032  0.00  0.00     0.274 HD
ATOM    568  H   LYS A  65       7.295 -11.924   7.129  0.00  0.00     0.163 HD
ATOM    569  N   GLY A  66      10.916 -10.766   6.336  0.00  0.00    -0.351 N 
ATOM    570  CA  GLY A  66      11.937 -11.312   5.440  0.00  0.00     0.225 C 
ATOM    571  C   GLY A  66      13.363 -10.835   5.748  0.00  0.00     0.236 C 
ATOM    572  O   GLY A  66      13.586  -9.825   6.456  0.00  0.00    -0.272 OA
ATOM    573  H   GLY A  66      10.935  -9.782   6.684  0.00  0.00     0.163 HD
ATOM    574  N   GLN A  67      14.332 -11.564   5.215  0.00  0.00    -0.346 N 
ATOM    575  CA  GLN A  67      15.738 -11.186   5.354  0.00  0.00     0.177 C 
ATOM    576  C   GLN A  67      16.211 -10.614   4.016  0.00  0.00     0.240 C 
ATOM    577  O   GLN A  67      16.314 -11.335   3.018  0.00  0.00    -0.271 OA
ATOM    578  CB  GLN A  67      16.577 -12.401   5.781  0.00  0.00     0.044 C 
ATOM    579  CG  GLN A  67      18.013 -12.069   6.183  0.00  0.00     0.105 C 
ATOM    580  CD  GLN A  67      18.139 -11.390   7.554  0.00  0.00     0.215 C 
ATOM    581  OE1 GLN A  67      17.426 -11.732   8.502  0.00  0.00    -0.274 OA
ATOM    582  NE2 GLN A  67      19.084 -10.447   7.669  0.00  0.00    -0.370 N 
ATOM    583  H   GLN A  67      14.017 -12.408   4.701  0.00  0.00     0.163 HD
ATOM    584 2HE2 GLN A  67      19.661 -10.254   6.853  0.00  0.00     0.159 HD
ATOM    585 1HE2 GLN A  67      19.215  -9.947   8.541  0.00  0.00     0.159 HD
ATOM    586  N   GLY A  68      16.439  -9.301   3.980  0.00  0.00    -0.351 N 
ATOM    587  CA  GLY A  68      16.821  -8.614   2.722  0.00  0.00     0.225 C 
ATOM    588  C   GLY A  68      15.820  -8.752   1.574  0.00  0.00     0.236 C 
ATOM    589  O   GLY A  68      14.825  -9.473   1.683  0.00  0.00    -0.272 OA
ATOM    590  H   GLY A  68      16.331  -8.808   4.880  0.00  0.00     0.163 HD
ATOM    591  N   CYS A  69      16.101  -8.078   0.458  0.00  0.00    -0.346 N 
ATOM    592  CA  CYS A  69      15.121  -7.920  -0.624  0.00  0.00     0.186 C 
ATOM    593  C   CYS A  69      15.492  -8.678  -1.904  0.00  0.00     0.244 C 
ATOM    594  O   CYS A  69      16.555  -8.467  -2.469  0.00  0.00    -0.271 OA
ATOM    595  CB  CYS A  69      14.939  -6.440  -0.909  0.00  0.00     0.120 C 
ATOM    596  SG  CYS A  69      14.169  -5.580   0.483  0.00  0.00    -0.095 SA
ATOM    597  H   CYS A  69      17.059  -7.680   0.420  0.00  0.00     0.163 HD
ATOM    598  N   PRO A  70      14.588  -9.540  -2.385  0.00  0.00    -0.337 N 
ATOM    599  CA  PRO A  70      14.918 -10.437  -3.486  0.00  0.00     0.179 C 
ATOM    600  C   PRO A  70      14.766  -9.812  -4.884  0.00  0.00     0.241 C 
ATOM    601  O   PRO A  70      14.178  -8.725  -5.021  0.00  0.00    -0.271 OA
ATOM    602  CB  PRO A  70      13.892 -11.555  -3.311  0.00  0.00     0.037 C 
ATOM    603  CG  PRO A  70      12.680 -10.855  -2.760  0.00  0.00     0.022 C 
ATOM    604  CD  PRO A  70      13.158  -9.630  -2.025  0.00  0.00     0.127 C 
ATOM    605  N   SER A  71      15.266 -10.541  -5.898  0.00  0.00    -0.344 N 
ATOM    606  CA  SER A  71      15.163 -10.162  -7.337  0.00  0.00     0.200 C 
ATOM    607  C   SER A  71      13.715  -9.797  -7.800  0.00  0.00     0.243 C 
ATOM    608  O   SER A  71      13.504  -8.708  -8.353  0.00  0.00    -0.271 OA
ATOM    609  CB  SER A  71      15.754 -11.273  -8.233  0.00  0.00     0.199 C 
ATOM    610  OG  SER A  71      15.073 -12.497  -8.056  0.00  0.00    -0.398 OA
ATOM    611  H   SER A  71      15.747 -11.421  -5.591  0.00  0.00     0.163 HD
ATOM    612  HG  SER A  71      14.344 -12.387  -7.382  0.00  0.00     0.209 HD
ATOM    613  N   THR A  72      12.735 -10.683  -7.558  0.00  0.00    -0.344 N 
ATOM    614  CA  THR A  72      11.317 -10.423  -7.934  0.00  0.00     0.205 C 
ATOM    615  C   THR A  72      10.599  -9.563  -6.900  0.00  0.00     0.243 C 
ATOM    616  O   THR A  72      10.740  -9.790  -5.699  0.00  0.00    -0.271 OA
ATOM    617  CB  THR A  72      10.503 -11.722  -8.101  0.00  0.00     0.146 C 
ATOM    618  OG1 THR A  72      11.329 -12.742  -8.671  0.00  0.00    -0.393 OA
ATOM    619  CG2 THR A  72       9.295 -11.485  -9.003  0.00  0.00     0.042 C 
ATOM    620  HG1 THR A  72      12.255 -12.347  -8.824  0.00  0.00     0.210 HD
ATOM    621  H   THR A  72      13.041 -11.555  -7.092  0.00  0.00     0.163 HD
ATOM    622  N   HIS A  73       9.820  -8.591  -7.390  0.00  0.00    -0.346 N 
ATOM    623  CA  HIS A  73       9.061  -7.631  -6.545  0.00  0.00     0.182 C 
ATOM    624  C   HIS A  73       8.025  -8.303  -5.672  0.00  0.00     0.241 C 
ATOM    625  O   HIS A  73       7.251  -9.142  -6.147  0.00  0.00    -0.271 OA
ATOM    626  CB  HIS A  73       8.360  -6.582  -7.410  0.00  0.00     0.093 C 
ATOM    627  CG  HIS A  73       7.637  -5.525  -6.612  0.00  0.00     0.030 A 
ATOM    628  ND1 HIS A  73       8.256  -4.778  -5.673  0.00  0.00    -0.353 N 
ATOM    629  CD2 HIS A  73       6.302  -5.110  -6.630  0.00  0.00     0.143 A 
ATOM    630  CE1 HIS A  73       7.367  -3.933  -5.119  0.00  0.00     0.207 A 
ATOM    631  NE2 HIS A  73       6.172  -4.138  -5.705  0.00  0.00    -0.254 NA
ATOM    632  HD1 HIS A  73       9.221  -4.825  -5.412  0.00  0.00     0.166 HD
ATOM    633  H   HIS A  73       9.785  -8.557  -8.437  0.00  0.00     0.163 HD
ATOM    634  N   VAL A  74       7.997  -7.901  -4.398  0.00  0.00    -0.346 N 
ATOM    635  CA  VAL A  74       7.186  -8.539  -3.387  0.00  0.00     0.180 C 
ATOM    636  C   VAL A  74       5.986  -7.685  -3.056  0.00  0.00     0.241 C 
ATOM    637  O   VAL A  74       6.119  -6.540  -2.636  0.00  0.00    -0.271 OA
ATOM    638  CB  VAL A  74       7.985  -8.744  -2.093  0.00  0.00     0.009 C 
ATOM    639  CG1 VAL A  74       7.208  -9.603  -1.119  0.00  0.00     0.012 C 
ATOM    640  CG2 VAL A  74       9.331  -9.372  -2.396  0.00  0.00     0.012 C 
ATOM    641  H   VAL A  74       8.620  -7.078  -4.203  0.00  0.00     0.163 HD
ATOM    642  N   LEU A  75       4.810  -8.268  -3.233  0.00  0.00    -0.346 N 
ATOM    643  CA  LEU A  75       3.546  -7.658  -2.842  0.00  0.00     0.177 C 
ATOM    644  C   LEU A  75       2.915  -8.533  -1.771  0.00  0.00     0.241 C 
ATOM    645  O   LEU A  75       2.640  -9.722  -2.028  0.00  0.00    -0.271 OA
ATOM    646  CB  LEU A  75       2.612  -7.572  -4.062  0.00  0.00     0.038 C 
ATOM    647  CG  LEU A  75       2.834  -6.370  -4.986  0.00  0.00    -0.020 C 
ATOM    648  CD1 LEU A  75       2.237  -6.574  -6.371  0.00  0.00     0.009 C 
ATOM    649  CD2 LEU A  75       2.255  -5.122  -4.328  0.00  0.00     0.009 C 
ATOM    650  H   LEU A  75       4.865  -9.216  -3.683  0.00  0.00     0.163 HD
ATOM    651  N   LEU A  76       2.705  -7.952  -0.582  0.00  0.00    -0.346 N 
ATOM    652  CA  LEU A  76       2.036  -8.625   0.547  0.00  0.00     0.177 C 
ATOM    653  C   LEU A  76       0.573  -8.115   0.672  0.00  0.00     0.241 C 
ATOM    654  O   LEU A  76       0.340  -6.896   0.785  0.00  0.00    -0.271 OA
ATOM    655  CB  LEU A  76       2.814  -8.370   1.877  0.00  0.00     0.038 C 
ATOM    656  CG  LEU A  76       4.335  -8.744   2.042  0.00  0.00    -0.020 C 
ATOM    657  CD1 LEU A  76       5.001  -8.143   3.313  0.00  0.00     0.009 C 
ATOM    658  CD2 LEU A  76       4.563 -10.243   2.014  0.00  0.00     0.009 C 
ATOM    659  H   LEU A  76       3.060  -6.969  -0.520  0.00  0.00     0.163 HD
ATOM    660  N   THR A  77      -0.405  -9.034   0.647  0.00  0.00    -0.344 N 
ATOM    661  CA  THR A  77      -1.833  -8.671   0.868  0.00  0.00     0.205 C 
ATOM    662  C   THR A  77      -2.465  -9.388   2.080  0.00  0.00     0.243 C 
ATOM    663  O   THR A  77      -2.024 -10.467   2.502  0.00  0.00    -0.271 OA
ATOM    664  CB  THR A  77      -2.739  -8.998  -0.349  0.00  0.00     0.146 C 
ATOM    665  OG1 THR A  77      -2.546 -10.361  -0.722  0.00  0.00    -0.393 OA
ATOM    666  CG2 THR A  77      -2.414  -8.118  -1.539  0.00  0.00     0.042 C 
ATOM    667  HG1 THR A  77      -1.862 -10.776  -0.096  0.00  0.00     0.210 HD
ATOM    668  H   THR A  77      -0.093 -10.001   0.465  0.00  0.00     0.163 HD
ATOM    669  N   HIS A  78      -3.519  -8.769   2.599  0.00  0.00    -0.346 N 
ATOM    670  CA  HIS A  78      -4.313  -9.318   3.632  0.00  0.00     0.182 C 
ATOM    671  C   HIS A  78      -5.741  -8.929   3.372  0.00  0.00     0.241 C 
ATOM    672  O   HIS A  78      -6.039  -7.748   3.219  0.00  0.00    -0.271 OA
ATOM    673  CB  HIS A  78      -3.845  -8.788   4.995  0.00  0.00     0.093 C 
ATOM    674  CG  HIS A  78      -4.497  -9.490   6.186  0.00  0.00     0.030 A 
ATOM    675  ND1 HIS A  78      -4.911 -10.786   6.138  0.00  0.00    -0.353 N 
ATOM    676  CD2 HIS A  78      -4.822  -9.024   7.454  0.00  0.00     0.143 A 
ATOM    677  CE1 HIS A  78      -5.476 -11.113   7.320  0.00  0.00     0.207 A 
ATOM    678  NE2 HIS A  78      -5.411 -10.043   8.124  0.00  0.00    -0.254 NA
ATOM    679  HD1 HIS A  78      -4.821 -11.410   5.367  0.00  0.00     0.166 HD
ATOM    680  H   HIS A  78      -3.701  -7.824   2.158  0.00  0.00     0.163 HD
ATOM    681  N   THR A  79      -6.633  -9.913   3.332  0.00  0.00    -0.344 N 
ATOM    682  CA  THR A  79      -8.014  -9.687   2.932  0.00  0.00     0.205 C 
ATOM    683  C   THR A  79      -8.971 -10.416   3.870  0.00  0.00     0.243 C 
ATOM    684  O   THR A  79      -8.786 -11.614   4.148  0.00  0.00    -0.271 OA
ATOM    685  CB  THR A  79      -8.253 -10.170   1.477  0.00  0.00     0.146 C 
ATOM    686  OG1 THR A  79      -7.283  -9.570   0.616  0.00  0.00    -0.393 OA
ATOM    687  CG2 THR A  79      -9.686  -9.810   0.978  0.00  0.00     0.042 C 
ATOM    688  HG1 THR A  79      -6.679  -8.975   1.177  0.00  0.00     0.210 HD
ATOM    689  H   THR A  79      -6.262 -10.846   3.608  0.00  0.00     0.163 HD
ATOM    690  N   ILE A  80      -9.955  -9.681   4.391  0.00  0.00    -0.346 N 
ATOM    691  CA  ILE A  80     -11.068 -10.260   5.090  0.00  0.00     0.180 C 
ATOM    692  C   ILE A  80     -12.334 -10.237   4.200  0.00  0.00     0.241 C 
ATOM    693  O   ILE A  80     -12.744  -9.183   3.697  0.00  0.00    -0.271 OA
ATOM    694  CB  ILE A  80     -11.356  -9.501   6.386  0.00  0.00     0.013 C 
ATOM    695  CG1 ILE A  80     -10.207  -9.709   7.380  0.00  0.00     0.002 C 
ATOM    696  CG2 ILE A  80     -12.711  -9.956   6.966  0.00  0.00     0.012 C 
ATOM    697  CD1 ILE A  80     -10.350  -8.948   8.682  0.00  0.00     0.005 C 
ATOM    698  H   ILE A  80      -9.836  -8.650   4.241  0.00  0.00     0.163 HD
ATOM    699  N   SER A  81     -12.964 -11.393   4.053  0.00  0.00    -0.344 N 
ATOM    700  CA  SER A  81     -14.106 -11.585   3.134  0.00  0.00     0.200 C 
ATOM    701  C   SER A  81     -15.277 -12.182   3.830  0.00  0.00     0.243 C 
ATOM    702  O   SER A  81     -15.130 -12.805   4.859  0.00  0.00    -0.271 OA
ATOM    703  CB  SER A  81     -13.735 -12.563   2.021  0.00  0.00     0.199 C 
ATOM    704  OG  SER A  81     -12.522 -12.180   1.409  0.00  0.00    -0.398 OA
ATOM    705  H   SER A  81     -12.588 -12.172   4.644  0.00  0.00     0.163 HD
ATOM    706  HG  SER A  81     -12.159 -11.356   1.827  0.00  0.00     0.209 HD
ATOM    707  N   ARG A  82     -16.427 -12.079   3.184  0.00  0.00    -0.346 N 
ATOM    708  CA  ARG A  82     -17.696 -12.511   3.736  0.00  0.00     0.176 C 
ATOM    709  C   ARG A  82     -18.431 -13.348   2.695  0.00  0.00     0.241 C 
ATOM    710  O   ARG A  82     -18.586 -12.908   1.549  0.00  0.00    -0.271 OA
ATOM    711  CB  ARG A  82     -18.527 -11.274   4.120  0.00  0.00     0.036 C 
ATOM    712  CG  ARG A  82     -19.997 -11.532   4.385  0.00  0.00     0.023 C 
ATOM    713  CD  ARG A  82     -20.780 -10.249   4.684  0.00  0.00     0.138 C 
ATOM    714  NE  ARG A  82     -22.084 -10.632   5.231  0.00  0.00    -0.227 N 
ATOM    715  CZ  ARG A  82     -23.259 -10.485   4.618  0.00  0.00     0.665 C 
ATOM    716  NH1 ARG A  82     -23.335  -9.874   3.443  0.00  0.00    -0.235 N 
ATOM    717  NH2 ARG A  82     -24.380 -10.928   5.199  0.00  0.00    -0.235 N 
ATOM    718  HE  ARG A  82     -22.095 -11.046   6.159  0.00  0.00     0.177 HD
ATOM    719 2HH2 ARG A  82     -25.255 -10.803   4.753  0.00  0.00     0.174 HD
ATOM    720 1HH2 ARG A  82     -24.326 -11.388   6.088  0.00  0.00     0.174 HD
ATOM    721  H   ARG A  82     -16.340 -11.652   2.225  0.00  0.00     0.163 HD
ATOM    722 2HH1 ARG A  82     -24.232  -9.755   3.003  0.00  0.00     0.174 HD
ATOM    723 1HH1 ARG A  82     -22.511  -9.535   2.996  0.00  0.00     0.174 HD
ATOM    724  N   ILE A  83     -18.870 -14.545   3.111  0.00  0.00    -0.346 N 
ATOM    725  CA  ILE A  83     -19.721 -15.446   2.338  0.00  0.00     0.180 C 
ATOM    726  C   ILE A  83     -21.094 -15.523   2.996  0.00  0.00     0.241 C 
ATOM    727  O   ILE A  83     -21.274 -16.218   3.968  0.00  0.00    -0.271 OA
ATOM    728  CB  ILE A  83     -19.151 -16.871   2.345  0.00  0.00     0.013 C 
ATOM    729  CG1 ILE A  83     -17.746 -16.888   1.804  0.00  0.00     0.002 C 
ATOM    730  CG2 ILE A  83     -20.015 -17.830   1.524  0.00  0.00     0.012 C 
ATOM    731  CD1 ILE A  83     -17.235 -18.299   1.541  0.00  0.00     0.005 C 
ATOM    732  H   ILE A  83     -18.532 -14.790   4.088  0.00  0.00     0.163 HD
ATOM    733  N   ALA A  84     -22.065 -14.802   2.471  0.00  0.00    -0.346 N 
ATOM    734  CA  ALA A  84     -23.433 -14.857   2.997  0.00  0.00     0.172 C 
ATOM    735  C   ALA A  84     -24.156 -16.119   2.491  0.00  0.00     0.240 C 
ATOM    736  O   ALA A  84     -23.863 -16.620   1.419  0.00  0.00    -0.271 OA
ATOM    737  CB  ALA A  84     -24.175 -13.615   2.551  0.00  0.00     0.042 C 
ATOM    738  H   ALA A  84     -21.791 -14.202   1.670  0.00  0.00     0.163 HD
ATOM    739  N   VAL A  85     -25.084 -16.624   3.275  0.00  0.00    -0.346 N 
ATOM    740  CA  VAL A  85     -25.896 -17.779   2.927  0.00  0.00     0.180 C 
ATOM    741  C   VAL A  85     -26.671 -17.497   1.637  0.00  0.00     0.241 C 
ATOM    742  O   VAL A  85     -26.825 -18.381   0.799  0.00  0.00    -0.271 OA
ATOM    743  CB  VAL A  85     -26.921 -18.096   4.066  0.00  0.00     0.009 C 
ATOM    744  CG1 VAL A  85     -27.929 -19.131   3.614  0.00  0.00     0.012 C 
ATOM    745  CG2 VAL A  85     -26.200 -18.522   5.361  0.00  0.00     0.012 C 
ATOM    746  H   VAL A  85     -25.194 -16.115   4.194  0.00  0.00     0.163 HD
ATOM    747  N   SER A  86     -27.122 -16.255   1.467  0.00  0.00    -0.344 N 
ATOM    748  CA  SER A  86     -27.932 -15.864   0.291  0.00  0.00     0.200 C 
ATOM    749  C   SER A  86     -27.094 -15.451  -0.938  0.00  0.00     0.243 C 
ATOM    750  O   SER A  86     -27.649 -15.064  -1.976  0.00  0.00    -0.271 OA
ATOM    751  CB  SER A  86     -28.889 -14.727   0.665  0.00  0.00     0.199 C 
ATOM    752  OG  SER A  86     -28.180 -13.499   0.825  0.00  0.00    -0.398 OA
ATOM    753  H   SER A  86     -26.863 -15.587   2.218  0.00  0.00     0.163 HD
ATOM    754  HG  SER A  86     -27.211 -13.643   0.658  0.00  0.00     0.209 HD
ATOM    755  N   TYR A  87     -25.772 -15.509  -0.817  0.00  0.00    -0.346 N 
ATOM    756  CA  TYR A  87     -24.885 -15.183  -1.923  0.00  0.00     0.180 C 
ATOM    757  C   TYR A  87     -23.581 -15.794  -1.579  0.00  0.00     0.241 C 
ATOM    758  O   TYR A  87     -22.749 -15.162  -0.954  0.00  0.00    -0.271 OA
ATOM    759  CB  TYR A  87     -24.730 -13.663  -2.097  0.00  0.00     0.073 C 
ATOM    760  CG  TYR A  87     -23.791 -13.228  -3.243  0.00  0.00    -0.056 A 
ATOM    761  CD1 TYR A  87     -23.979 -13.691  -4.550  0.00  0.00     0.010 A 
ATOM    762  CD2 TYR A  87     -22.731 -12.293  -3.024  0.00  0.00     0.010 A 
ATOM    763  CE1 TYR A  87     -23.129 -13.292  -5.593  0.00  0.00     0.037 A 
ATOM    764  CE2 TYR A  87     -21.883 -11.880  -4.073  0.00  0.00     0.037 A 
ATOM    765  CZ  TYR A  87     -22.078 -12.382  -5.359  0.00  0.00     0.065 A 
ATOM    766  OH  TYR A  87     -21.255 -11.974  -6.432  0.00  0.00    -0.361 OA
ATOM    767  HH  TYR A  87     -20.571 -11.354  -6.056  0.00  0.00     0.217 HD
ATOM    768  H   TYR A  87     -25.434 -15.803   0.122  0.00  0.00     0.163 HD
ATOM    769  N   GLN A  88     -23.414 -17.053  -1.959  0.00  0.00    -0.346 N 
ATOM    770  CA  GLN A  88     -22.339 -17.874  -1.398  0.00  0.00     0.177 C 
ATOM    771  C   GLN A  88     -21.073 -17.824  -2.210  0.00  0.00     0.241 C 
ATOM    772  O   GLN A  88     -20.639 -18.832  -2.767  0.00  0.00    -0.271 OA
ATOM    773  CB  GLN A  88     -22.824 -19.308  -1.196  0.00  0.00     0.044 C 
ATOM    774  CG  GLN A  88     -23.914 -19.387  -0.138  0.00  0.00     0.105 C 
ATOM    775  CD  GLN A  88     -24.259 -20.807   0.324  0.00  0.00     0.215 C 
ATOM    776  OE1 GLN A  88     -23.515 -21.790   0.057  0.00  0.00    -0.274 OA
ATOM    777  NE2 GLN A  88     -25.403 -20.923   1.025  0.00  0.00    -0.370 N 
ATOM    778  H   GLN A  88     -24.087 -17.397  -2.664  0.00  0.00     0.163 HD
ATOM    779 2HE2 GLN A  88     -25.941 -20.086   1.211  0.00  0.00     0.159 HD
ATOM    780 1HE2 GLN A  88     -25.710 -21.836   1.356  0.00  0.00     0.159 HD
ATOM    781  N   THR A  89     -20.507 -16.625  -2.282  0.00  0.00    -0.344 N 
ATOM    782  CA  THR A  89     -19.194 -16.369  -2.860  0.00  0.00     0.205 C 
ATOM    783  C   THR A  89     -18.520 -15.178  -2.110  0.00  0.00     0.243 C 
ATOM    784  O   THR A  89     -19.204 -14.294  -1.565  0.00  0.00    -0.271 OA
ATOM    785  CB  THR A  89     -19.292 -16.136  -4.404  0.00  0.00     0.146 C 
ATOM    786  OG1 THR A  89     -17.988 -16.278  -4.998  0.00  0.00    -0.393 OA
ATOM    787  CG2 THR A  89     -19.867 -14.779  -4.737  0.00  0.00     0.042 C 
ATOM    788  HG1 THR A  89     -17.330 -16.496  -4.250  0.00  0.00     0.210 HD
ATOM    789  H   THR A  89     -21.104 -15.852  -1.875  0.00  0.00     0.163 HD
ATOM    790  N   LYS A  90     -17.184 -15.194  -2.050  0.00  0.00    -0.346 N 
ATOM    791  CA  LYS A  90     -16.414 -14.237  -1.207  0.00  0.00     0.176 C 
ATOM    792  C   LYS A  90     -16.613 -12.813  -1.655  0.00  0.00     0.241 C 
ATOM    793  O   LYS A  90     -16.135 -12.456  -2.714  0.00  0.00    -0.271 OA
ATOM    794  CB  LYS A  90     -14.897 -14.521  -1.257  0.00  0.00     0.035 C 
ATOM    795  CG  LYS A  90     -14.474 -15.816  -0.621  0.00  0.00     0.004 C 
ATOM    796  CD  LYS A  90     -12.988 -16.071  -0.804  0.00  0.00     0.027 C 
ATOM    797  CE  LYS A  90     -12.564 -17.350  -0.067  0.00  0.00     0.229 C 
ATOM    798  NZ  LYS A  90     -11.168 -17.839  -0.374  0.00  0.00    -0.079 N 
ATOM    799  HZ1 LYS A  90     -10.695 -18.018   0.484  0.00  0.00     0.274 HD
ATOM    800  HZ3 LYS A  90     -11.232 -18.675  -0.911  0.00  0.00     0.274 HD
ATOM    801  HZ2 LYS A  90     -10.688 -17.135  -0.890  0.00  0.00     0.274 HD
ATOM    802  H   LYS A  90     -16.727 -15.919  -2.632  0.00  0.00     0.163 HD
ATOM    803  N   VAL A  91     -17.292 -11.994  -0.858  0.00  0.00    -0.346 N 
ATOM    804  CA  VAL A  91     -17.180 -10.538  -1.016  0.00  0.00     0.180 C 
ATOM    805  C   VAL A  91     -16.151  -9.951  -0.050  0.00  0.00     0.241 C 
ATOM    806  O   VAL A  91     -16.299 -10.058   1.165  0.00  0.00    -0.271 OA
ATOM    807  CB  VAL A  91     -18.506  -9.813  -0.766  0.00  0.00     0.009 C 
ATOM    808  CG1 VAL A  91     -18.302  -8.293  -0.880  0.00  0.00     0.012 C 
ATOM    809  CG2 VAL A  91     -19.549 -10.318  -1.744  0.00  0.00     0.012 C 
ATOM    810  H   VAL A  91     -17.880 -12.449  -0.148  0.00  0.00     0.163 HD
ATOM    811  N   ASN A  92     -15.126  -9.310  -0.605  0.00  0.00    -0.346 N 
ATOM    812  CA  ASN A  92     -14.091  -8.630   0.180  0.00  0.00     0.185 C 
ATOM    813  C   ASN A  92     -14.671  -7.506   1.014  0.00  0.00     0.241 C 
ATOM    814  O   ASN A  92     -15.261  -6.601   0.452  0.00  0.00    -0.271 OA
ATOM    815  CB  ASN A  92     -13.038  -8.025  -0.755  0.00  0.00     0.137 C 
ATOM    816  CG  ASN A  92     -12.120  -9.069  -1.366  0.00  0.00     0.217 C 
ATOM    817  OD1 ASN A  92     -12.188 -10.273  -1.040  0.00  0.00    -0.274 OA
ATOM    818  ND2 ASN A  92     -11.240  -8.615  -2.251  0.00  0.00    -0.370 N 
ATOM    819 2HD2 ASN A  92     -10.606  -9.254  -2.697  0.00  0.00     0.159 HD
ATOM    820 1HD2 ASN A  92     -11.206  -7.642  -2.473  0.00  0.00     0.159 HD
ATOM    821  H   ASN A  92     -15.119  -9.331  -1.651  0.00  0.00     0.163 HD
ATOM    822  N   LEU A  93     -14.476  -7.572   2.348  0.00  0.00    -0.346 N 
ATOM    823  CA  LEU A  93     -14.898  -6.518   3.297  0.00  0.00     0.177 C 
ATOM    824  C   LEU A  93     -13.770  -5.513   3.633  0.00  0.00     0.241 C 
ATOM    825  O   LEU A  93     -14.030  -4.342   3.826  0.00  0.00    -0.271 OA
ATOM    826  CB  LEU A  93     -15.392  -7.148   4.603  0.00  0.00     0.038 C 
ATOM    827  CG  LEU A  93     -16.754  -7.856   4.595  0.00  0.00    -0.020 C 
ATOM    828  CD1 LEU A  93     -17.046  -8.488   5.949  0.00  0.00     0.009 C 
ATOM    829  CD2 LEU A  93     -17.831  -6.841   4.225  0.00  0.00     0.009 C 
ATOM    830  H   LEU A  93     -13.992  -8.448   2.660  0.00  0.00     0.163 HD
ATOM    831  N   LEU A  94     -12.527  -5.987   3.708  0.00  0.00    -0.346 N 
ATOM    832  CA  LEU A  94     -11.407  -5.165   4.122  0.00  0.00     0.177 C 
ATOM    833  C   LEU A  94     -10.178  -5.689   3.434  0.00  0.00     0.241 C 
ATOM    834  O   LEU A  94      -9.980  -6.895   3.389  0.00  0.00    -0.271 OA
ATOM    835  CB  LEU A  94     -11.197  -5.300   5.645  0.00  0.00     0.038 C 
ATOM    836  CG  LEU A  94     -12.105  -4.543   6.623  0.00  0.00    -0.020 C 
ATOM    837  CD1 LEU A  94     -12.000  -5.135   8.010  0.00  0.00     0.009 C 
ATOM    838  CD2 LEU A  94     -11.751  -3.058   6.666  0.00  0.00     0.009 C 
ATOM    839  H   LEU A  94     -12.436  -6.993   3.444  0.00  0.00     0.163 HD
ATOM    840  N   SER A  95      -9.323  -4.830   2.918  0.00  0.00    -0.344 N 
ATOM    841  CA  SER A  95      -8.012  -5.335   2.487  0.00  0.00     0.200 C 
ATOM    842  C   SER A  95      -6.922  -4.268   2.399  0.00  0.00     0.243 C 
ATOM    843  O   SER A  95      -7.205  -3.060   2.398  0.00  0.00    -0.271 OA
ATOM    844  CB  SER A  95      -8.130  -6.023   1.159  0.00  0.00     0.199 C 
ATOM    845  OG  SER A  95      -8.826  -5.144   0.352  0.00  0.00    -0.398 OA
ATOM    846  H   SER A  95      -9.619  -3.864   2.847  0.00  0.00     0.163 HD
ATOM    847  HG  SER A  95      -9.096  -4.304   0.745  0.00  0.00     0.209 HD
ATOM    848  N   ALA A  96      -5.672  -4.740   2.346  0.00  0.00    -0.346 N 
ATOM    849  CA  ALA A  96      -4.534  -3.850   2.276  0.00  0.00     0.172 C 
ATOM    850  C   ALA A  96      -3.370  -4.525   1.572  0.00  0.00     0.240 C 
ATOM    851  O   ALA A  96      -3.117  -5.704   1.788  0.00  0.00    -0.271 OA
ATOM    852  CB  ALA A  96      -4.139  -3.379   3.672  0.00  0.00     0.042 C 
ATOM    853  H   ALA A  96      -5.602  -5.775   2.360  0.00  0.00     0.163 HD
ATOM    854  N   ILE A  97      -2.707  -3.763   0.698  0.00  0.00    -0.346 N 
ATOM    855  CA  ILE A  97      -1.456  -4.163   0.046  0.00  0.00     0.180 C 
ATOM    856  C   ILE A  97      -0.281  -3.390   0.642  0.00  0.00     0.241 C 
ATOM    857  O   ILE A  97      -0.416  -2.241   1.007  0.00  0.00    -0.271 OA
ATOM    858  CB  ILE A  97      -1.500  -3.879  -1.463  0.00  0.00     0.013 C 
ATOM    859  CG1 ILE A  97      -2.858  -4.279  -2.027  0.00  0.00     0.002 C 
ATOM    860  CG2 ILE A  97      -0.385  -4.620  -2.182  0.00  0.00     0.012 C 
ATOM    861  CD1 ILE A  97      -2.840  -4.578  -3.510  0.00  0.00     0.005 C 
ATOM    862  H   ILE A  97      -3.166  -2.834   0.513  0.00  0.00     0.163 HD
ATOM    863  N   LYS A  98       0.868  -4.039   0.766  0.00  0.00    -0.346 N 
ATOM    864  CA  LYS A  98       2.104  -3.389   1.251  0.00  0.00     0.176 C 
ATOM    865  C   LYS A  98       3.255  -3.954   0.402  0.00  0.00     0.241 C 
ATOM    866  O   LYS A  98       3.160  -5.070  -0.117  0.00  0.00    -0.271 OA
ATOM    867  CB  LYS A  98       2.312  -3.573   2.777  0.00  0.00     0.035 C 
ATOM    868  CG  LYS A  98       1.173  -3.006   3.612  0.00  0.00     0.004 C 
ATOM    869  CD  LYS A  98       1.434  -3.214   5.099  0.00  0.00     0.027 C 
ATOM    870  CE  LYS A  98       0.316  -2.660   5.960  0.00  0.00     0.229 C 
ATOM    871  NZ  LYS A  98       0.757  -2.552   7.374  0.00  0.00    -0.079 N 
ATOM    872  HZ1 LYS A  98       1.752  -2.643   7.421  0.00  0.00     0.274 HD
ATOM    873  HZ3 LYS A  98       0.486  -1.662   7.741  0.00  0.00     0.274 HD
ATOM    874  HZ2 LYS A  98       0.329  -3.279   7.912  0.00  0.00     0.274 HD
ATOM    875  H   LYS A  98       0.835  -5.045   0.495  0.00  0.00     0.163 HD
ATOM    876  N   SER A  99       4.261  -3.112   0.159  0.00  0.00    -0.344 N 
ATOM    877  CA  SER A  99       5.506  -3.484  -0.531  0.00  0.00     0.200 C 
ATOM    878  C   SER A  99       6.612  -3.256   0.446  0.00  0.00     0.245 C 
ATOM    879  O   SER A  99       7.037  -2.132   0.622  0.00  0.00    -0.271 OA
ATOM    880  CB  SER A  99       5.776  -2.586  -1.734  0.00  0.00     0.199 C 
ATOM    881  OG  SER A  99       5.016  -2.981  -2.847  0.00  0.00    -0.398 OA
ATOM    882  H   SER A  99       4.088  -2.133   0.510  0.00  0.00     0.163 HD
ATOM    883  HG  SER A  99       4.452  -3.771  -2.622  0.00  0.00     0.209 HD
ATOM    884  N   PRO A 100       7.098  -4.313   1.088  0.00  0.00    -0.337 N 
ATOM    885  CA  PRO A 100       8.096  -4.094   2.111  0.00  0.00     0.179 C 
ATOM    886  C   PRO A 100       9.413  -3.536   1.551  0.00  0.00     0.241 C 
ATOM    887  O   PRO A 100      10.164  -2.906   2.283  0.00  0.00    -0.271 OA
ATOM    888  CB  PRO A 100       8.325  -5.506   2.661  0.00  0.00     0.037 C 
ATOM    889  CG  PRO A 100       8.093  -6.394   1.478  0.00  0.00     0.022 C 
ATOM    890  CD  PRO A 100       6.977  -5.740   0.722  0.00  0.00     0.127 C 
ATOM    891  N   CYS A 101       9.675  -3.761   0.263  0.00  0.00    -0.345 N 
ATOM    892  CA  CYS A 101      10.998  -3.518  -0.310  0.00  0.00     0.186 C 
ATOM    893  C   CYS A 101      10.975  -2.404  -1.390  0.00  0.00     0.241 C 
ATOM    894  O   CYS A 101      10.254  -2.519  -2.403  0.00  0.00    -0.271 OA
ATOM    895  CB  CYS A 101      11.536  -4.839  -0.913  0.00  0.00     0.120 C 
ATOM    896  SG  CYS A 101      12.158  -6.095   0.270  0.00  0.00    -0.095 SA
ATOM    897  H   CYS A 101       8.870  -4.118  -0.288  0.00  0.00     0.163 HD
ATOM    898  N   GLN A 102      11.771  -1.343  -1.175  0.00  0.00    -0.346 N 
ATOM    899  CA  GLN A 102      11.983  -0.298  -2.207  0.00  0.00     0.177 C 
ATOM    900  C   GLN A 102      12.808  -0.809  -3.439  0.00  0.00     0.241 C 
ATOM    901  O   GLN A 102      12.327  -0.740  -4.572  0.00  0.00    -0.271 OA
ATOM    902  CB  GLN A 102      12.606   0.969  -1.596  0.00  0.00     0.044 C 
ATOM    903  CG  GLN A 102      11.757   1.613  -0.523  0.00  0.00     0.105 C 
ATOM    904  CD  GLN A 102      12.393   2.851   0.055  0.00  0.00     0.215 C 
ATOM    905  NE2 GLN A 102      11.695   3.454   1.025  0.00  0.00    -0.370 N 
ATOM    906  OE1 GLN A 102      13.488   3.273  -0.323  0.00  0.00    -0.274 OA
ATOM    907  H   GLN A 102      12.218  -1.315  -0.243  0.00  0.00     0.163 HD
ATOM    908 2HE2 GLN A 102      10.801   3.068   1.299  0.00  0.00     0.159 HD
ATOM    909 1HE2 GLN A 102      12.065   4.293   1.479  0.00  0.00     0.159 HD
ATOM    910  N   ARG A 103      14.020  -1.330  -3.216  0.00  0.00    -0.346 N 
ATOM    911  CA  ARG A 103      14.838  -1.965  -4.295  0.00  0.00     0.176 C 
ATOM    912  C   ARG A 103      15.283  -3.376  -3.910  0.00  0.00     0.241 C 
ATOM    913  O   ARG A 103      15.119  -3.784  -2.757  0.00  0.00    -0.271 OA
ATOM    914  CB  ARG A 103      16.091  -1.118  -4.595  0.00  0.00     0.036 C 
ATOM    915  CG  ARG A 103      15.816   0.301  -5.066  0.00  0.00     0.023 C 
ATOM    916  CD  ARG A 103      17.078   1.045  -5.331  0.00  0.00     0.138 C 
ATOM    917  NE  ARG A 103      16.823   2.408  -5.784  0.00  0.00    -0.227 N 
ATOM    918  CZ  ARG A 103      17.790   3.268  -6.085  0.00  0.00     0.665 C 
ATOM    919  NH1 ARG A 103      19.062   3.009  -5.807  0.00  0.00    -0.235 N 
ATOM    920  NH2 ARG A 103      17.471   4.440  -6.631  0.00  0.00    -0.235 N 
ATOM    921  HE  ARG A 103      15.874   2.709  -5.872  0.00  0.00     0.177 HD
ATOM    922 2HH2 ARG A 103      18.189   5.103  -6.844  0.00  0.00     0.174 HD
ATOM    923 1HH2 ARG A 103      16.515   4.657  -6.828  0.00  0.00     0.174 HD
ATOM    924  H   ARG A 103      14.353  -1.261  -2.235  0.00  0.00     0.163 HD
ATOM    925 2HH1 ARG A 103      19.770   3.680  -6.027  0.00  0.00     0.174 HD
ATOM    926 1HH1 ARG A 103      19.314   2.140  -5.379  0.00  0.00     0.174 HD
ATOM    927  N   GLU A 104      15.867  -4.109  -4.868  0.00  0.00    -0.346 N 
ATOM    928  CA  GLU A 104      16.631  -5.353  -4.563  0.00  0.00     0.177 C 
ATOM    929  C   GLU A 104      17.815  -5.001  -3.640  0.00  0.00     0.241 C 
ATOM    930  O   GLU A 104      18.478  -3.980  -3.856  0.00  0.00    -0.271 OA
ATOM    931  CB  GLU A 104      17.133  -6.041  -5.853  0.00  0.00     0.045 C 
ATOM    932  CG  GLU A 104      16.087  -6.477  -6.863  0.00  0.00     0.116 C 
ATOM    933  CD  GLU A 104      16.608  -7.141  -8.104  0.00  0.00     0.172 C 
ATOM    934  OE1 GLU A 104      17.790  -7.340  -8.330  0.00  0.00    -0.648 OA
ATOM    935  OE2 GLU A 104      15.688  -7.458  -8.889  0.00  0.00    -0.648 OA
ATOM    936  H   GLU A 104      15.748  -3.748  -5.830  0.00  0.00     0.163 HD
ATOM    937  N   THR A 105      18.063  -5.809  -2.605  0.00  0.00    -0.344 N 
ATOM    938  CA  THR A 105      19.144  -5.496  -1.652  0.00  0.00     0.205 C 
ATOM    939  C   THR A 105      20.437  -5.277  -2.452  0.00  0.00     0.245 C 
ATOM    940  O   THR A 105      20.937  -6.207  -3.097  0.00  0.00    -0.271 OA
ATOM    941  CB  THR A 105      19.335  -6.589  -0.562  0.00  0.00     0.146 C 
ATOM    942  OG1 THR A 105      18.037  -6.711   0.121  0.00  0.00    -0.393 OA
ATOM    943  CG2 THR A 105      20.470  -6.293   0.433  0.00  0.00     0.042 C 
ATOM    944  HG1 THR A 105      17.387  -6.075  -0.284  0.00  0.00     0.210 HD
ATOM    945  H   THR A 105      17.459  -6.636  -2.532  0.00  0.00     0.163 HD
ATOM    946  N   PRO A 106      20.939  -4.024  -2.464  0.00  0.00    -0.338 N 
ATOM    947  CA  PRO A 106      22.158  -3.625  -3.169  0.00  0.00     0.165 C 
ATOM    948  C   PRO A 106      23.417  -4.337  -2.639  0.00  0.00     0.219 C 
ATOM    949  O   PRO A 106      23.752  -5.442  -3.074  0.00  0.00    -0.287 OA
ATOM    950  CB  PRO A 106      22.243  -2.124  -2.877  0.00  0.00     0.035 C 
ATOM    951  CG  PRO A 106      21.570  -1.961  -1.543  0.00  0.00     0.022 C 
ATOM    952  CD  PRO A 106      20.447  -2.989  -1.547  0.00  0.00     0.127 C 
ATOM    953  N   ALA A 111      21.944  -7.416   4.252  0.00  0.00    -0.327 NA
ATOM    954  CA  ALA A 111      20.593  -7.947   4.016  0.00  0.00     0.186 C 
ATOM    955  C   ALA A 111      19.761  -7.980   5.327  0.00  0.00     0.242 C 
ATOM    956  O   ALA A 111      19.398  -9.048   5.824  0.00  0.00    -0.271 OA
ATOM    957  CB  ALA A 111      20.681  -9.337   3.376  0.00  0.00     0.044 C 
ATOM    958  H   ALA A 111      22.271  -7.116   5.156  0.00  0.00     0.180 HD
ATOM    959  N   LYS A 112      19.469  -6.798   5.875  0.00  0.00    -0.346 N 
ATOM    960  CA  LYS A 112      18.849  -6.680   7.205  0.00  0.00     0.176 C 
ATOM    961  C   LYS A 112      17.391  -7.156   7.196  0.00  0.00     0.243 C 
ATOM    962  O   LYS A 112      16.708  -7.034   6.174  0.00  0.00    -0.271 OA
ATOM    963  CB  LYS A 112      18.910  -5.230   7.693  0.00  0.00     0.035 C 
ATOM    964  CG  LYS A 112      20.316  -4.664   7.835  0.00  0.00     0.004 C 
ATOM    965  CD  LYS A 112      20.297  -3.228   8.323  0.00  0.00     0.027 C 
ATOM    966  CE  LYS A 112      21.683  -2.644   8.472  0.00  0.00     0.229 C 
ATOM    967  NZ  LYS A 112      21.615  -1.241   8.950  0.00  0.00    -0.079 N 
ATOM    968  HZ1 LYS A 112      21.616  -0.621   8.165  0.00  0.00     0.274 HD
ATOM    969  HZ3 LYS A 112      20.776  -1.109   9.478  0.00  0.00     0.274 HD
ATOM    970  HZ2 LYS A 112      22.407  -1.046   9.529  0.00  0.00     0.274 HD
ATOM    971  H   LYS A 112      19.714  -5.975   5.289  0.00  0.00     0.163 HD
ATOM    972  N   PRO A 113      16.905  -7.695   8.337  0.00  0.00    -0.337 N 
ATOM    973  CA  PRO A 113      15.499  -8.085   8.382  0.00  0.00     0.179 C 
ATOM    974  C   PRO A 113      14.567  -6.898   8.142  0.00  0.00     0.241 C 
ATOM    975  O   PRO A 113      14.893  -5.765   8.505  0.00  0.00    -0.271 OA
ATOM    976  CB  PRO A 113      15.303  -8.630   9.818  0.00  0.00     0.037 C 
ATOM    977  CG  PRO A 113      16.663  -8.830  10.377  0.00  0.00     0.022 C 
ATOM    978  CD  PRO A 113      17.581  -7.903   9.630  0.00  0.00     0.127 C 
ATOM    979  N   TRP A 114      13.430  -7.164   7.509  0.00  0.00    -0.346 N 
ATOM    980  CA  TRP A 114      12.341  -6.200   7.487  0.00  0.00     0.181 C 
ATOM    981  C   TRP A 114      11.118  -6.836   8.095  0.00  0.00     0.241 C 
ATOM    982  O   TRP A 114      10.896  -8.040   7.945  0.00  0.00    -0.271 OA
ATOM    983  CB  TRP A 114      12.090  -5.673   6.068  0.00  0.00     0.075 C 
ATOM    984  CG  TRP A 114      11.855  -6.724   5.019  0.00  0.00    -0.028 A 
ATOM    985  CD1 TRP A 114      12.756  -7.203   4.074  0.00  0.00     0.096 A 
ATOM    986  CD2 TRP A 114      10.604  -7.452   4.751  0.00  0.00    -0.002 A 
ATOM    987  NE1 TRP A 114      12.164  -8.165   3.266  0.00  0.00    -0.365 N 
ATOM    988  CE2 TRP A 114      10.880  -8.351   3.621  0.00  0.00     0.042 A 
ATOM    989  CE3 TRP A 114       9.339  -7.449   5.312  0.00  0.00     0.014 A 
ATOM    990  CZ2 TRP A 114       9.917  -9.197   3.107  0.00  0.00     0.030 A 
ATOM    991  CZ3 TRP A 114       8.373  -8.312   4.785  0.00  0.00     0.001 A 
ATOM    992  CH2 TRP A 114       8.658  -9.172   3.714  0.00  0.00     0.002 A 
ATOM    993  HE1 TRP A 114      12.647  -8.647   2.520  0.00  0.00     0.165 HD
ATOM    994  H   TRP A 114      13.390  -8.089   7.048  0.00  0.00     0.163 HD
ATOM    995  N   TYR A 115      10.350  -6.045   8.835  0.00  0.00    -0.346 N 
ATOM    996  CA  TYR A 115       9.057  -6.486   9.369  0.00  0.00     0.180 C 
ATOM    997  C   TYR A 115       7.985  -5.612   8.793  0.00  0.00     0.241 C 
ATOM    998  O   TYR A 115       8.077  -4.400   8.921  0.00  0.00    -0.271 OA
ATOM    999  CB  TYR A 115       9.023  -6.365  10.891  0.00  0.00     0.073 C 
ATOM   1000  CG  TYR A 115       9.869  -7.382  11.608  0.00  0.00    -0.056 A 
ATOM   1001  CD1 TYR A 115       9.291  -8.514  12.171  0.00  0.00     0.010 A 
ATOM   1002  CD2 TYR A 115      11.249  -7.220  11.714  0.00  0.00     0.010 A 
ATOM   1003  CE1 TYR A 115      10.054  -9.454  12.829  0.00  0.00     0.037 A 
ATOM   1004  CE2 TYR A 115      12.031  -8.160  12.369  0.00  0.00     0.037 A 
ATOM   1005  CZ  TYR A 115      11.423  -9.281  12.926  0.00  0.00     0.065 A 
ATOM   1006  OH  TYR A 115      12.177 -10.241  13.592  0.00  0.00    -0.361 OA
ATOM   1007  HH  TYR A 115      13.144  -9.937  13.579  0.00  0.00     0.217 HD
ATOM   1008  H   TYR A 115      10.738  -5.094   9.004  0.00  0.00     0.163 HD
ATOM   1009  N   GLU A 116       6.983  -6.224   8.146  0.00  0.00    -0.346 N 
ATOM   1010  CA  GLU A 116       5.800  -5.509   7.645  0.00  0.00     0.177 C 
ATOM   1011  C   GLU A 116       4.518  -6.117   8.210  0.00  0.00     0.243 C 
ATOM   1012  O   GLU A 116       4.114  -7.209   7.818  0.00  0.00    -0.271 OA
ATOM   1013  CB  GLU A 116       5.754  -5.530   6.124  0.00  0.00     0.045 C 
ATOM   1014  CG  GLU A 116       4.699  -4.594   5.478  0.00  0.00     0.116 C 
ATOM   1015  CD  GLU A 116       4.919  -3.079   5.745  0.00  0.00     0.172 C 
ATOM   1016  OE1 GLU A 116       6.022  -2.573   5.492  0.00  0.00    -0.648 OA
ATOM   1017  OE2 GLU A 116       3.972  -2.394   6.213  0.00  0.00    -0.648 OA
ATOM   1018  H   GLU A 116       7.115  -7.253   8.028  0.00  0.00     0.163 HD
ATOM   1019  N   PRO A 117       3.888  -5.421   9.159  0.00  0.00    -0.337 N 
ATOM   1020  CA  PRO A 117       2.560  -5.806   9.621  0.00  0.00     0.179 C 
ATOM   1021  C   PRO A 117       1.461  -5.262   8.703  0.00  0.00     0.241 C 
ATOM   1022  O   PRO A 117       1.675  -4.233   8.043  0.00  0.00    -0.271 OA
ATOM   1023  CB  PRO A 117       2.471  -5.142  10.996  0.00  0.00     0.037 C 
ATOM   1024  CG  PRO A 117       3.286  -3.907  10.852  0.00  0.00     0.022 C 
ATOM   1025  CD  PRO A 117       4.441  -4.312   9.960  0.00  0.00     0.127 C 
ATOM   1026  N   ILE A 118       0.324  -5.982   8.635  0.00  0.00    -0.346 N 
ATOM   1027  CA  ILE A 118      -0.920  -5.481   8.038  0.00  0.00     0.180 C 
ATOM   1028  C   ILE A 118      -2.102  -5.691   9.033  0.00  0.00     0.241 C 
ATOM   1029  O   ILE A 118      -2.314  -6.780   9.567  0.00  0.00    -0.271 OA
ATOM   1030  CB  ILE A 118      -1.266  -6.150   6.705  0.00  0.00     0.013 C 
ATOM   1031  CG1 ILE A 118      -0.035  -6.293   5.825  0.00  0.00     0.002 C 
ATOM   1032  CG2 ILE A 118      -2.327  -5.335   5.981  0.00  0.00     0.012 C 
ATOM   1033  CD1 ILE A 118      -0.308  -6.783   4.422  0.00  0.00     0.005 C 
ATOM   1034  H   ILE A 118       0.408  -6.940   9.050  0.00  0.00     0.163 HD
ATOM   1035  N   TYR A 119      -2.845  -4.618   9.269  0.00  0.00    -0.346 N 
ATOM   1036  CA  TYR A 119      -3.907  -4.598  10.199  0.00  0.00     0.180 C 
ATOM   1037  C   TYR A 119      -5.162  -4.181   9.452  0.00  0.00     0.241 C 
ATOM   1038  O   TYR A 119      -5.131  -3.301   8.596  0.00  0.00    -0.271 OA
ATOM   1039  CB  TYR A 119      -3.629  -3.618  11.343  0.00  0.00     0.073 C 
ATOM   1040  CG  TYR A 119      -4.582  -3.838  12.486  0.00  0.00    -0.056 A 
ATOM   1041  CD1 TYR A 119      -4.300  -4.775  13.473  0.00  0.00     0.010 A 
ATOM   1042  CD2 TYR A 119      -5.812  -3.212  12.526  0.00  0.00     0.010 A 
ATOM   1043  CE1 TYR A 119      -5.196  -5.032  14.503  0.00  0.00     0.037 A 
ATOM   1044  CE2 TYR A 119      -6.723  -3.480  13.570  0.00  0.00     0.037 A 
ATOM   1045  CZ  TYR A 119      -6.394  -4.387  14.544  0.00  0.00     0.065 A 
ATOM   1046  OH  TYR A 119      -7.251  -4.640  15.582  0.00  0.00    -0.361 OA
ATOM   1047  HH  TYR A 119      -8.104  -4.090  15.443  0.00  0.00     0.217 HD
ATOM   1048  H   TYR A 119      -2.558  -3.780   8.687  0.00  0.00     0.163 HD
ATOM   1049  N   LEU A 120      -6.259  -4.861   9.776  0.00  0.00    -0.346 N 
ATOM   1050  CA  LEU A 120      -7.551  -4.636   9.178  0.00  0.00     0.177 C 
ATOM   1051  C   LEU A 120      -8.558  -4.641  10.318  0.00  0.00     0.240 C 
ATOM   1052  O   LEU A 120      -8.538  -5.518  11.144  0.00  0.00    -0.271 OA
ATOM   1053  CB  LEU A 120      -7.848  -5.732   8.179  0.00  0.00     0.038 C 
ATOM   1054  CG  LEU A 120      -6.867  -5.893   7.005  0.00  0.00    -0.020 C 
ATOM   1055  CD1 LEU A 120      -7.329  -7.084   6.167  0.00  0.00     0.009 C 
ATOM   1056  CD2 LEU A 120      -6.717  -4.645   6.126  0.00  0.00     0.009 C 
ATOM   1057  H   LEU A 120      -6.092  -5.591  10.522  0.00  0.00     0.163 HD
ATOM   1058  N   GLY A 121      -9.338  -3.572  10.414  0.00  0.00    -0.351 N 
ATOM   1059  CA  GLY A 121     -10.495  -3.505  11.286  0.00  0.00     0.225 C 
ATOM   1060  C   GLY A 121     -11.627  -2.626  10.745  0.00  0.00     0.235 C 
ATOM   1061  O   GLY A 121     -11.400  -1.612  10.114  0.00  0.00    -0.272 OA
ATOM   1062  H   GLY A 121      -9.042  -2.772   9.798  0.00  0.00     0.163 HD
ATOM   1063  N   GLY A 122     -12.857  -3.009  11.038  0.00  0.00    -0.351 N 
ATOM   1064  CA  GLY A 122     -14.038  -2.228  10.655  0.00  0.00     0.225 C 
ATOM   1065  C   GLY A 122     -15.279  -2.763  11.333  0.00  0.00     0.236 C 
ATOM   1066  O   GLY A 122     -15.231  -3.812  11.971  0.00  0.00    -0.272 OA
ATOM   1067  H   GLY A 122     -12.923  -3.909  11.562  0.00  0.00     0.163 HD
ATOM   1068  N   VAL A 123     -16.377  -2.022  11.201  0.00  0.00    -0.346 N 
ATOM   1069  CA  VAL A 123     -17.678  -2.421  11.739  0.00  0.00     0.180 C 
ATOM   1070  C   VAL A 123     -18.663  -2.651  10.570  0.00  0.00     0.241 C 
ATOM   1071  O   VAL A 123     -18.819  -1.800   9.691  0.00  0.00    -0.271 OA
ATOM   1072  CB  VAL A 123     -18.199  -1.397  12.767  0.00  0.00     0.009 C 
ATOM   1073  CG1 VAL A 123     -19.534  -1.846  13.386  0.00  0.00     0.012 C 
ATOM   1074  CG2 VAL A 123     -17.151  -1.185  13.858  0.00  0.00     0.012 C 
ATOM   1075  H   VAL A 123     -16.231  -1.127  10.678  0.00  0.00     0.163 HD
ATOM   1076  N   PHE A 124     -19.242  -3.850  10.512  0.00  0.00    -0.346 N 
ATOM   1077  CA  PHE A 124     -20.072  -4.261   9.367  0.00  0.00     0.180 C 
ATOM   1078  C   PHE A 124     -21.323  -4.931   9.858  0.00  0.00     0.241 C 
ATOM   1079  O   PHE A 124     -21.274  -5.632  10.861  0.00  0.00    -0.271 OA
ATOM   1080  CB  PHE A 124     -19.309  -5.243   8.510  0.00  0.00     0.073 C 
ATOM   1081  CG  PHE A 124     -18.102  -4.659   7.886  0.00  0.00    -0.056 A 
ATOM   1082  CD1 PHE A 124     -18.177  -4.046   6.624  0.00  0.00     0.007 A 
ATOM   1083  CD2 PHE A 124     -16.900  -4.666   8.551  0.00  0.00     0.007 A 
ATOM   1084  CE1 PHE A 124     -17.065  -3.457   6.051  0.00  0.00     0.001 A 
ATOM   1085  CE2 PHE A 124     -15.774  -4.094   7.971  0.00  0.00     0.001 A 
ATOM   1086  CZ  PHE A 124     -15.864  -3.482   6.721  0.00  0.00     0.000 A 
ATOM   1087  H   PHE A 124     -19.062  -4.463  11.330  0.00  0.00     0.163 HD
ATOM   1088  N   GLN A 125     -22.446  -4.723   9.168  0.00  0.00    -0.346 N 
ATOM   1089  CA  GLN A 125     -23.668  -5.571   9.408  0.00  0.00     0.177 C 
ATOM   1090  C   GLN A 125     -23.431  -7.009   8.934  0.00  0.00     0.241 C 
ATOM   1091  O   GLN A 125     -22.937  -7.214   7.833  0.00  0.00    -0.271 OA
ATOM   1092  CB  GLN A 125     -24.895  -4.987   8.691  0.00  0.00     0.044 C 
ATOM   1093  CG  GLN A 125     -26.143  -5.866   8.695  0.00  0.00     0.105 C 
ATOM   1094  CD  GLN A 125     -26.843  -5.946  10.029  0.00  0.00     0.215 C 
ATOM   1095  OE1 GLN A 125     -26.894  -4.980  10.779  0.00  0.00    -0.274 OA
ATOM   1096  NE2 GLN A 125     -27.407  -7.112  10.326  0.00  0.00    -0.370 N 
ATOM   1097  H   GLN A 125     -22.422  -3.966   8.480  0.00  0.00     0.163 HD
ATOM   1098 2HE2 GLN A 125     -27.351  -7.867   9.647  0.00  0.00     0.159 HD
ATOM   1099 1HE2 GLN A 125     -27.888  -7.247  11.217  0.00  0.00     0.159 HD
ATOM   1100  N   LEU A 126     -23.776  -7.995   9.753  0.00  0.00    -0.346 N 
ATOM   1101  CA  LEU A 126     -23.628  -9.407   9.344  0.00  0.00     0.177 C 
ATOM   1102  C   LEU A 126     -24.945 -10.162   9.607  0.00  0.00     0.241 C 
ATOM   1103  O   LEU A 126     -25.757  -9.695  10.401  0.00  0.00    -0.271 OA
ATOM   1104  CB  LEU A 126     -22.451 -10.075  10.084  0.00  0.00     0.038 C 
ATOM   1105  CG  LEU A 126     -21.048  -9.436  10.078  0.00  0.00    -0.020 C 
ATOM   1106  CD1 LEU A 126     -20.052 -10.226  10.915  0.00  0.00     0.009 C 
ATOM   1107  CD2 LEU A 126     -20.543  -9.315   8.657  0.00  0.00     0.009 C 
ATOM   1108  H   LEU A 126     -24.145  -7.707  10.670  0.00  0.00     0.163 HD
ATOM   1109  N   GLU A 127     -25.139 -11.304   8.919  0.00  0.00    -0.346 N 
ATOM   1110  CA  GLU A 127     -26.360 -12.147   8.989  0.00  0.00     0.177 C 
ATOM   1111  C   GLU A 127     -25.992 -13.481   9.562  0.00  0.00     0.241 C 
ATOM   1112  O   GLU A 127     -24.814 -13.878   9.446  0.00  0.00    -0.271 OA
ATOM   1113  CB  GLU A 127     -26.926 -12.414   7.586  0.00  0.00     0.045 C 
ATOM   1114  CG  GLU A 127     -27.448 -11.198   6.837  0.00  0.00     0.116 C 
ATOM   1115  CD  GLU A 127     -28.420 -10.361   7.665  0.00  0.00     0.172 C 
ATOM   1116  OE1 GLU A 127     -29.421 -10.965   8.148  0.00  0.00    -0.648 OA
ATOM   1117  OE2 GLU A 127     -28.181  -9.109   7.831  0.00  0.00    -0.648 OA
ATOM   1118  H   GLU A 127     -24.322 -11.562   8.302  0.00  0.00     0.163 HD
ATOM   1119  N   LYS A 128     -26.977 -14.213  10.131  0.00  0.00    -0.346 N 
ATOM   1120  CA  LYS A 128     -26.721 -15.599  10.632  0.00  0.00     0.176 C 
ATOM   1121  C   LYS A 128     -26.196 -16.464   9.505  0.00  0.00     0.240 C 
ATOM   1122  O   LYS A 128     -26.706 -16.403   8.385  0.00  0.00    -0.271 OA
ATOM   1123  CB  LYS A 128     -27.972 -16.290  11.263  0.00  0.00     0.035 C 
ATOM   1124  CG  LYS A 128     -28.536 -15.499  12.435  0.00  0.00     0.004 C 
ATOM   1125  CD  LYS A 128     -29.757 -16.215  13.019  0.00  0.00     0.027 C 
ATOM   1126  CE  LYS A 128     -30.350 -15.456  14.192  0.00  0.00     0.229 C 
ATOM   1127  NZ  LYS A 128     -31.530 -16.183  14.728  0.00  0.00    -0.079 N 
ATOM   1128  HZ1 LYS A 128     -31.329 -17.162  14.763  0.00  0.00     0.274 HD
ATOM   1129  HZ3 LYS A 128     -31.735 -15.851  15.649  0.00  0.00     0.274 HD
ATOM   1130  HZ2 LYS A 128     -32.317 -16.024  14.133  0.00  0.00     0.274 HD
ATOM   1131  H   LYS A 128     -27.890 -13.751  10.189  0.00  0.00     0.163 HD
ATOM   1132  N   GLY A 129     -25.174 -17.259   9.796  0.00  0.00    -0.351 N 
ATOM   1133  CA  GLY A 129     -24.656 -18.225   8.847  0.00  0.00     0.225 C 
ATOM   1134  C   GLY A 129     -23.558 -17.659   7.981  0.00  0.00     0.236 C 
ATOM   1135  O   GLY A 129     -22.971 -18.387   7.159  0.00  0.00    -0.272 OA
ATOM   1136  H   GLY A 129     -24.783 -17.128  10.754  0.00  0.00     0.163 HD
ATOM   1137  N   ASP A 130     -23.305 -16.351   8.130  0.00  0.00    -0.346 N 
ATOM   1138  CA  ASP A 130     -22.160 -15.694   7.485  0.00  0.00     0.186 C 
ATOM   1139  C   ASP A 130     -20.857 -16.416   7.776  0.00  0.00     0.241 C 
ATOM   1140  O   ASP A 130     -20.623 -16.832   8.874  0.00  0.00    -0.271 OA
ATOM   1141  CB  ASP A 130     -22.054 -14.230   7.912  0.00  0.00     0.147 C 
ATOM   1142  CG  ASP A 130     -22.929 -13.315   7.076  0.00  0.00     0.175 C 
ATOM   1143  OD1 ASP A 130     -23.542 -13.782   6.098  0.00  0.00    -0.648 OA
ATOM   1144  OD2 ASP A 130     -23.006 -12.112   7.394  0.00  0.00    -0.648 OA
ATOM   1145  H   ASP A 130     -23.983 -15.847   8.736  0.00  0.00     0.163 HD
ATOM   1146  N   ARG A 131     -20.022 -16.554   6.769  0.00  0.00    -0.346 N 
ATOM   1147  CA  ARG A 131     -18.718 -17.171   6.928  0.00  0.00     0.176 C 
ATOM   1148  C   ARG A 131     -17.643 -16.134   6.642  0.00  0.00     0.241 C 
ATOM   1149  O   ARG A 131     -17.607 -15.565   5.571  0.00  0.00    -0.271 OA
ATOM   1150  CB  ARG A 131     -18.577 -18.393   5.999  0.00  0.00     0.036 C 
ATOM   1151  CG  ARG A 131     -19.102 -19.690   6.622  0.00  0.00     0.023 C 
ATOM   1152  CD  ARG A 131     -19.089 -20.846   5.629  0.00  0.00     0.138 C 
ATOM   1153  NE  ARG A 131     -20.218 -20.734   4.705  0.00  0.00    -0.227 N 
ATOM   1154  CZ  ARG A 131     -20.271 -21.251   3.472  0.00  0.00     0.665 C 
ATOM   1155  NH1 ARG A 131     -19.246 -21.920   2.960  0.00  0.00    -0.235 N 
ATOM   1156  NH2 ARG A 131     -21.376 -21.080   2.731  0.00  0.00    -0.235 N 
ATOM   1157  HE  ARG A 131     -21.033 -20.220   5.024  0.00  0.00     0.177 HD
ATOM   1158 2HH2 ARG A 131     -21.412 -21.446   1.810  0.00  0.00     0.174 HD
ATOM   1159 1HH2 ARG A 131     -22.155 -20.586   3.114  0.00  0.00     0.174 HD
ATOM   1160  H   ARG A 131     -20.372 -16.187   5.856  0.00  0.00     0.163 HD
ATOM   1161 2HH1 ARG A 131     -19.303 -22.281   2.029  0.00  0.00     0.174 HD
ATOM   1162 1HH1 ARG A 131     -18.420 -22.064   3.503  0.00  0.00     0.174 HD
ATOM   1163  N   LEU A 132     -16.787 -15.861   7.616  0.00  0.00    -0.346 N 
ATOM   1164  CA  LEU A 132     -15.774 -14.816   7.437  0.00  0.00     0.177 C 
ATOM   1165  C   LEU A 132     -14.453 -15.511   7.302  0.00  0.00     0.241 C 
ATOM   1166  O   LEU A 132     -14.144 -16.406   8.078  0.00  0.00    -0.271 OA
ATOM   1167  CB  LEU A 132     -15.753 -13.809   8.616  0.00  0.00     0.038 C 
ATOM   1168  CG  LEU A 132     -17.092 -13.356   9.251  0.00  0.00    -0.020 C 
ATOM   1169  CD1 LEU A 132     -16.888 -12.530  10.514  0.00  0.00     0.009 C 
ATOM   1170  CD2 LEU A 132     -17.898 -12.583   8.216  0.00  0.00     0.009 C 
ATOM   1171  H   LEU A 132     -16.888 -16.420   8.472  0.00  0.00     0.163 HD
ATOM   1172  N   SER A 133     -13.676 -15.104   6.304  0.00  0.00    -0.344 N 
ATOM   1173  CA  SER A 133     -12.329 -15.649   6.090  0.00  0.00     0.200 C 
ATOM   1174  C   SER A 133     -11.376 -14.484   6.131  0.00  0.00     0.243 C 
ATOM   1175  O   SER A 133     -11.767 -13.351   5.851  0.00  0.00    -0.271 OA
ATOM   1176  CB  SER A 133     -12.252 -16.350   4.749  0.00  0.00     0.199 C 
ATOM   1177  OG  SER A 133     -13.136 -15.671   3.885  0.00  0.00    -0.398 OA
ATOM   1178  H   SER A 133     -14.096 -14.375   5.692  0.00  0.00     0.163 HD
ATOM   1179  HG  SER A 133     -13.601 -14.922   4.292  0.00  0.00     0.209 HD
ATOM   1180  N   ALA A 134     -10.131 -14.783   6.502  0.00  0.00    -0.346 N 
ATOM   1181  CA  ALA A 134      -9.072 -13.799   6.689  0.00  0.00     0.172 C 
ATOM   1182  C   ALA A 134      -7.831 -14.396   6.076  0.00  0.00     0.240 C 
ATOM   1183  O   ALA A 134      -7.228 -15.271   6.666  0.00  0.00    -0.271 OA
ATOM   1184  CB  ALA A 134      -8.842 -13.533   8.181  0.00  0.00     0.042 C 
ATOM   1185  H   ALA A 134      -9.975 -15.817   6.652  0.00  0.00     0.163 HD
ATOM   1186  N   GLU A 135      -7.443 -13.888   4.917  0.00  0.00    -0.346 N 
ATOM   1187  CA  GLU A 135      -6.482 -14.559   4.025  0.00  0.00     0.177 C 
ATOM   1188  C   GLU A 135      -5.293 -13.665   3.587  0.00  0.00     0.241 C 
ATOM   1189  O   GLU A 135      -5.456 -12.468   3.297  0.00  0.00    -0.271 OA
ATOM   1190  CB  GLU A 135      -7.221 -15.067   2.758  0.00  0.00     0.045 C 
ATOM   1191  CG  GLU A 135      -8.208 -16.221   2.975  0.00  0.00     0.116 C 
ATOM   1192  CD  GLU A 135      -8.994 -16.585   1.698  0.00  0.00     0.172 C 
ATOM   1193  OE1 GLU A 135      -8.463 -17.280   0.820  0.00  0.00    -0.648 OA
ATOM   1194  OE2 GLU A 135     -10.169 -16.202   1.568  0.00  0.00    -0.648 OA
ATOM   1195  H   GLU A 135      -7.875 -12.964   4.680  0.00  0.00     0.163 HD
ATOM   1196  N   ILE A 136      -4.115 -14.275   3.476  0.00  0.00    -0.346 N 
ATOM   1197  CA  ILE A 136      -2.926 -13.607   2.924  0.00  0.00     0.180 C 
ATOM   1198  C   ILE A 136      -2.520 -14.292   1.630  0.00  0.00     0.241 C 
ATOM   1199  O   ILE A 136      -2.885 -15.466   1.400  0.00  0.00    -0.271 OA
ATOM   1200  CB  ILE A 136      -1.729 -13.666   3.899  0.00  0.00     0.013 C 
ATOM   1201  CG1 ILE A 136      -1.315 -15.135   4.159  0.00  0.00     0.002 C 
ATOM   1202  CG2 ILE A 136      -2.103 -13.009   5.195  0.00  0.00     0.012 C 
ATOM   1203  CD1 ILE A 136      -0.136 -15.289   5.056  0.00  0.00     0.005 C 
ATOM   1204  H   ILE A 136      -4.103 -15.262   3.811  0.00  0.00     0.163 HD
ATOM   1205  N   ASN A 137      -1.724 -13.581   0.815  0.00  0.00    -0.346 N 
ATOM   1206  CA  ASN A 137      -1.137 -14.146  -0.396  0.00  0.00     0.185 C 
ATOM   1207  C   ASN A 137       0.230 -14.801  -0.238  0.00  0.00     0.241 C 
ATOM   1208  O   ASN A 137       0.618 -15.607  -1.099  0.00  0.00    -0.271 OA
ATOM   1209  CB  ASN A 137      -1.035 -13.091  -1.472  0.00  0.00     0.137 C 
ATOM   1210  CG  ASN A 137      -0.071 -11.999  -1.120  0.00  0.00     0.217 C 
ATOM   1211  OD1 ASN A 137       0.417 -11.916   0.018  0.00  0.00    -0.274 OA
ATOM   1212  ND2 ASN A 137       0.206 -11.129  -2.086  0.00  0.00    -0.370 N 
ATOM   1213 2HD2 ASN A 137       0.849 -10.374  -1.919  0.00  0.00     0.159 HD
ATOM   1214 1HD2 ASN A 137      -0.226 -11.222  -2.984  0.00  0.00     0.159 HD
ATOM   1215  H   ASN A 137      -1.566 -12.599   1.125  0.00  0.00     0.163 HD
ATOM   1216  N   ARG A 138       0.969 -14.474   0.827  0.00  0.00    -0.346 N 
ATOM   1217  CA  ARG A 138       2.329 -14.993   0.986  0.00  0.00     0.176 C 
ATOM   1218  C   ARG A 138       2.582 -15.555   2.358  0.00  0.00     0.243 C 
ATOM   1219  O   ARG A 138       3.186 -14.911   3.174  0.00  0.00    -0.271 OA
ATOM   1220  CB  ARG A 138       3.327 -13.887   0.716  0.00  0.00     0.036 C 
ATOM   1221  CG  ARG A 138       3.290 -13.313  -0.716  0.00  0.00     0.023 C 
ATOM   1222  CD  ARG A 138       3.569 -14.359  -1.781  0.00  0.00     0.138 C 
ATOM   1223  NE  ARG A 138       4.872 -14.966  -1.575  0.00  0.00    -0.227 N 
ATOM   1224  CZ  ARG A 138       5.997 -14.550  -2.165  0.00  0.00     0.665 C 
ATOM   1225  NH1 ARG A 138       5.976 -13.519  -2.996  0.00  0.00    -0.235 N 
ATOM   1226  NH2 ARG A 138       7.155 -15.164  -1.914  0.00  0.00    -0.235 N 
ATOM   1227  HE  ARG A 138       4.939 -15.751  -0.949  0.00  0.00     0.177 HD
ATOM   1228 2HH2 ARG A 138       7.985 -14.868  -2.365  0.00  0.00     0.174 HD
ATOM   1229 1HH2 ARG A 138       7.179 -15.928  -1.264  0.00  0.00     0.174 HD
ATOM   1230  H   ARG A 138       0.511 -13.845   1.503  0.00  0.00     0.163 HD
ATOM   1231 2HH1 ARG A 138       6.829 -13.229  -3.447  0.00  0.00     0.174 HD
ATOM   1232 1HH1 ARG A 138       5.127 -13.030  -3.175  0.00  0.00     0.174 HD
ATOM   1233  N   PRO A 139       2.102 -16.776   2.622  0.00  0.00    -0.337 N 
ATOM   1234  CA  PRO A 139       2.349 -17.445   3.903  0.00  0.00     0.179 C 
ATOM   1235  C   PRO A 139       3.813 -17.859   4.141  0.00  0.00     0.241 C 
ATOM   1236  O   PRO A 139       4.228 -18.120   5.289  0.00  0.00    -0.271 OA
ATOM   1237  CB  PRO A 139       1.432 -18.677   3.838  0.00  0.00     0.037 C 
ATOM   1238  CG  PRO A 139       1.123 -18.869   2.405  0.00  0.00     0.022 C 
ATOM   1239  CD  PRO A 139       1.077 -17.484   1.835  0.00  0.00     0.127 C 
ATOM   1240  N   ASP A 140       4.596 -17.911   3.080  0.00  0.00    -0.346 N 
ATOM   1241  CA  ASP A 140       6.026 -18.091   3.246  0.00  0.00     0.186 C 
ATOM   1242  C   ASP A 140       6.733 -16.921   3.962  0.00  0.00     0.241 C 
ATOM   1243  O   ASP A 140       7.862 -17.093   4.407  0.00  0.00    -0.271 OA
ATOM   1244  CB  ASP A 140       6.713 -18.468   1.898  0.00  0.00     0.147 C 
ATOM   1245  CG  ASP A 140       6.337 -17.554   0.720  0.00  0.00     0.175 C 
ATOM   1246  OD1 ASP A 140       5.362 -16.773   0.775  0.00  0.00    -0.648 OA
ATOM   1247  OD2 ASP A 140       7.039 -17.636  -0.310  0.00  0.00    -0.648 OA
ATOM   1248  H   ASP A 140       4.126 -17.817   2.170  0.00  0.00     0.163 HD
ATOM   1249  N   TYR A 141       6.076 -15.753   4.111  0.00  0.00    -0.346 N 
ATOM   1250  CA  TYR A 141       6.672 -14.581   4.853  0.00  0.00     0.180 C 
ATOM   1251  C   TYR A 141       6.048 -14.306   6.230  0.00  0.00     0.241 C 
ATOM   1252  O   TYR A 141       6.505 -13.394   6.967  0.00  0.00    -0.271 OA
ATOM   1253  CB  TYR A 141       6.579 -13.278   4.042  0.00  0.00     0.073 C 
ATOM   1254  CG  TYR A 141       7.580 -13.117   2.934  0.00  0.00    -0.056 A 
ATOM   1255  CD1 TYR A 141       7.177 -13.125   1.606  0.00  0.00     0.010 A 
ATOM   1256  CD2 TYR A 141       8.921 -12.915   3.198  0.00  0.00     0.010 A 
ATOM   1257  CE1 TYR A 141       8.090 -12.977   0.571  0.00  0.00     0.037 A 
ATOM   1258  CE2 TYR A 141       9.845 -12.740   2.161  0.00  0.00     0.037 A 
ATOM   1259  CZ  TYR A 141       9.416 -12.787   0.853  0.00  0.00     0.065 A 
ATOM   1260  OH  TYR A 141      10.306 -12.626  -0.191  0.00  0.00    -0.361 OA
ATOM   1261  HH  TYR A 141      11.241 -12.518   0.202  0.00  0.00     0.217 HD
ATOM   1262  H   TYR A 141       5.139 -15.718   3.683  0.00  0.00     0.163 HD
ATOM   1263  N   LEU A 142       5.008 -15.055   6.595  0.00  0.00    -0.346 N 
ATOM   1264  CA  LEU A 142       4.450 -14.941   7.947  0.00  0.00     0.177 C 
ATOM   1265  C   LEU A 142       5.500 -15.129   9.007  0.00  0.00     0.241 C 
ATOM   1266  O   LEU A 142       6.415 -15.943   8.846  0.00  0.00    -0.271 OA
ATOM   1267  CB  LEU A 142       3.373 -15.979   8.175  0.00  0.00     0.038 C 
ATOM   1268  CG  LEU A 142       2.034 -15.566   7.640  0.00  0.00    -0.020 C 
ATOM   1269  CD1 LEU A 142       1.030 -16.641   8.010  0.00  0.00     0.009 C 
ATOM   1270  CD2 LEU A 142       1.681 -14.212   8.205  0.00  0.00     0.009 C 
ATOM   1271  H   LEU A 142       4.646 -15.693   5.876  0.00  0.00     0.163 HD
ATOM   1272  N   ASP A 143       5.377 -14.370  10.086  0.00  0.00    -0.346 N 
ATOM   1273  CA  ASP A 143       6.240 -14.534  11.218  0.00  0.00     0.186 C 
ATOM   1274  C   ASP A 143       5.454 -15.135  12.404  0.00  0.00     0.241 C 
ATOM   1275  O   ASP A 143       4.572 -14.480  12.952  0.00  0.00    -0.271 OA
ATOM   1276  CB  ASP A 143       6.867 -13.194  11.600  0.00  0.00     0.147 C 
ATOM   1277  CG  ASP A 143       7.872 -13.324  12.751  0.00  0.00     0.175 C 
ATOM   1278  OD1 ASP A 143       8.079 -14.440  13.228  0.00  0.00    -0.648 OA
ATOM   1279  OD2 ASP A 143       8.465 -12.327  13.195  0.00  0.00    -0.648 OA
ATOM   1280  H   ASP A 143       4.613 -13.663  10.031  0.00  0.00     0.163 HD
ATOM   1281  N   PHE A 144       5.810 -16.372  12.791  0.00  0.00    -0.346 N 
ATOM   1282  CA  PHE A 144       5.280 -17.032  14.017  0.00  0.00     0.180 C 
ATOM   1283  C   PHE A 144       6.275 -17.112  15.209  0.00  0.00     0.241 C 
ATOM   1284  O   PHE A 144       6.090 -17.960  16.108  0.00  0.00    -0.271 OA
ATOM   1285  CB  PHE A 144       4.823 -18.469  13.693  0.00  0.00     0.073 C 
ATOM   1286  CG  PHE A 144       3.812 -18.566  12.571  0.00  0.00    -0.056 A 
ATOM   1287  CD1 PHE A 144       2.792 -17.624  12.437  0.00  0.00     0.007 A 
ATOM   1288  CD2 PHE A 144       3.868 -19.639  11.663  0.00  0.00     0.007 A 
ATOM   1289  CE1 PHE A 144       1.893 -17.740  11.407  0.00  0.00     0.001 A 
ATOM   1290  CE2 PHE A 144       2.940 -19.759  10.632  0.00  0.00     0.001 A 
ATOM   1291  CZ  PHE A 144       1.961 -18.810  10.503  0.00  0.00     0.000 A 
ATOM   1292  H   PHE A 144       6.495 -16.840  12.158  0.00  0.00     0.163 HD
ATOM   1293  N   ALA A 145       7.305 -16.239  15.207  0.00  0.00    -0.346 N 
ATOM   1294  CA  ALA A 145       8.364 -16.142  16.285  0.00  0.00     0.172 C 
ATOM   1295  C   ALA A 145       7.837 -16.321  17.727  0.00  0.00     0.240 C 
ATOM   1296  O   ALA A 145       8.153 -17.310  18.391  0.00  0.00    -0.271 OA
ATOM   1297  CB  ALA A 145       9.134 -14.814  16.174  0.00  0.00     0.042 C 
ATOM   1298  H   ALA A 145       7.323 -15.604  14.371  0.00  0.00     0.163 HD
ATOM   1299  N   GLU A 146       7.064 -15.342  18.198  0.00  0.00    -0.346 N 
ATOM   1300  CA  GLU A 146       6.314 -15.464  19.452  0.00  0.00     0.177 C 
ATOM   1301  C   GLU A 146       4.818 -15.425  19.132  0.00  0.00     0.241 C 
ATOM   1302  O   GLU A 146       4.417 -15.127  18.005  0.00  0.00    -0.271 OA
ATOM   1303  CB  GLU A 146       6.697 -14.335  20.433  0.00  0.00     0.045 C 
ATOM   1304  CG  GLU A 146       8.147 -14.240  20.871  0.00  0.00     0.116 C 
ATOM   1305  CD  GLU A 146       8.480 -13.132  21.822  0.00  0.00     0.172 C 
ATOM   1306  OE1 GLU A 146       7.665 -12.328  22.249  0.00  0.00    -0.648 OA
ATOM   1307  OE2 GLU A 146       9.693 -13.114  22.122  0.00  0.00    -0.648 OA
ATOM   1308  H   GLU A 146       7.038 -14.487  17.602  0.00  0.00     0.163 HD
ATOM   1309  N   SER A 147       3.997 -15.753  20.119  0.00  0.00    -0.344 N 
ATOM   1310  CA  SER A 147       2.566 -15.582  19.990  0.00  0.00     0.200 C 
ATOM   1311  C   SER A 147       2.125 -14.105  19.999  0.00  0.00     0.242 C 
ATOM   1312  O   SER A 147       2.898 -13.185  20.342  0.00  0.00    -0.271 OA
ATOM   1313  CB  SER A 147       1.850 -16.340  21.106  0.00  0.00     0.199 C 
ATOM   1314  OG  SER A 147       2.771 -16.753  22.059  0.00  0.00    -0.398 OA
ATOM   1315  H   SER A 147       4.460 -16.132  20.966  0.00  0.00     0.163 HD
ATOM   1316  HG  SER A 147       3.697 -16.481  21.837  0.00  0.00     0.209 HD
ATOM   1317  N   GLY A 148       0.876 -13.902  19.601  0.00  0.00    -0.350 N 
ATOM   1318  CA  GLY A 148       0.237 -12.600  19.667  0.00  0.00     0.225 C 
ATOM   1319  C   GLY A 148       0.346 -11.777  18.405  0.00  0.00     0.236 C 
ATOM   1320  O   GLY A 148      -0.169 -10.682  18.343  0.00  0.00    -0.272 OA
ATOM   1321  H   GLY A 148       0.395 -14.757  19.238  0.00  0.00     0.163 HD
ATOM   1322  N   GLN A 149       0.996 -12.321  17.390  0.00  0.00    -0.346 N 
ATOM   1323  CA  GLN A 149       1.357 -11.550  16.207  0.00  0.00     0.177 C 
ATOM   1324  C   GLN A 149       0.355 -11.646  15.108  0.00  0.00     0.241 C 
ATOM   1325  O   GLN A 149       0.261 -10.756  14.293  0.00  0.00    -0.271 OA
ATOM   1326  CB  GLN A 149       2.704 -12.007  15.677  0.00  0.00     0.044 C 
ATOM   1327  CG  GLN A 149       3.807 -11.831  16.717  0.00  0.00     0.105 C 
ATOM   1328  CD  GLN A 149       5.199 -12.146  16.193  0.00  0.00     0.215 C 
ATOM   1329  OE1 GLN A 149       5.363 -12.921  15.237  0.00  0.00    -0.274 OA
ATOM   1330  NE2 GLN A 149       6.201 -11.543  16.805  0.00  0.00    -0.370 N 
ATOM   1331  H   GLN A 149       1.224 -13.330  17.505  0.00  0.00     0.163 HD
ATOM   1332 2HE2 GLN A 149       5.997 -10.901  17.569  0.00  0.00     0.159 HD
ATOM   1333 1HE2 GLN A 149       7.170 -11.713  16.520  0.00  0.00     0.159 HD
ATOM   1334  N   VAL A 150      -0.377 -12.741  15.069  0.00  0.00    -0.346 N 
ATOM   1335  CA  VAL A 150      -1.232 -13.036  13.955  0.00  0.00     0.180 C 
ATOM   1336  C   VAL A 150      -2.538 -13.559  14.525  0.00  0.00     0.241 C 
ATOM   1337  O   VAL A 150      -2.552 -14.600  15.192  0.00  0.00    -0.271 OA
ATOM   1338  CB  VAL A 150      -0.607 -14.070  13.010  0.00  0.00     0.009 C 
ATOM   1339  CG1 VAL A 150      -1.368 -14.107  11.708  0.00  0.00     0.012 C 
ATOM   1340  CG2 VAL A 150       0.860 -13.757  12.750  0.00  0.00     0.012 C 
ATOM   1341  H   VAL A 150      -0.279 -13.359  15.905  0.00  0.00     0.163 HD
ATOM   1342  N   TYR A 151      -3.629 -12.822  14.277  0.00  0.00    -0.346 N 
ATOM   1343  CA  TYR A 151      -4.912 -13.121  14.909  0.00  0.00     0.180 C 
ATOM   1344  C   TYR A 151      -6.068 -12.504  14.144  0.00  0.00     0.241 C 
ATOM   1345  O   TYR A 151      -5.876 -11.664  13.261  0.00  0.00    -0.271 OA
ATOM   1346  CB  TYR A 151      -4.912 -12.624  16.357  0.00  0.00     0.073 C 
ATOM   1347  CG  TYR A 151      -4.514 -11.146  16.504  0.00  0.00    -0.056 A 
ATOM   1348  CD1 TYR A 151      -5.473 -10.142  16.435  0.00  0.00     0.010 A 
ATOM   1349  CD2 TYR A 151      -3.176 -10.772  16.744  0.00  0.00     0.010 A 
ATOM   1350  CE1 TYR A 151      -5.133  -8.808  16.619  0.00  0.00     0.037 A 
ATOM   1351  CE2 TYR A 151      -2.819  -9.440  16.914  0.00  0.00     0.037 A 
ATOM   1352  CZ  TYR A 151      -3.792  -8.457  16.836  0.00  0.00     0.065 A 
ATOM   1353  OH  TYR A 151      -3.448  -7.121  16.977  0.00  0.00    -0.361 OA
ATOM   1354  HH  TYR A 151      -2.450  -7.073  17.103  0.00  0.00     0.217 HD
ATOM   1355  H   TYR A 151      -3.483 -12.041  13.613  0.00  0.00     0.163 HD
ATOM   1356  N   PHE A 152      -7.271 -12.925  14.511  0.00  0.00    -0.346 N 
ATOM   1357  CA  PHE A 152      -8.483 -12.656  13.724  0.00  0.00     0.180 C 
ATOM   1358  C   PHE A 152      -9.627 -12.767  14.691  0.00  0.00     0.241 C 
ATOM   1359  O   PHE A 152      -9.688 -13.731  15.435  0.00  0.00    -0.271 OA
ATOM   1360  CB  PHE A 152      -8.597 -13.719  12.622  0.00  0.00     0.073 C 
ATOM   1361  CG  PHE A 152      -9.858 -13.651  11.773  0.00  0.00    -0.056 A 
ATOM   1362  CD1 PHE A 152     -10.318 -14.792  11.140  0.00  0.00     0.007 A 
ATOM   1363  CD2 PHE A 152     -10.508 -12.480  11.526  0.00  0.00     0.007 A 
ATOM   1364  CE1 PHE A 152     -11.434 -14.760  10.320  0.00  0.00     0.001 A 
ATOM   1365  CE2 PHE A 152     -11.621 -12.442  10.719  0.00  0.00     0.001 A 
ATOM   1366  CZ  PHE A 152     -12.078 -13.580  10.103  0.00  0.00     0.000 A 
ATOM   1367  H   PHE A 152      -7.289 -13.464  15.406  0.00  0.00     0.163 HD
ATOM   1368  N   GLY A 153     -10.505 -11.766  14.722  0.00  0.00    -0.351 N 
ATOM   1369  CA  GLY A 153     -11.639 -11.824  15.585  0.00  0.00     0.225 C 
ATOM   1370  C   GLY A 153     -12.802 -10.930  15.272  0.00  0.00     0.236 C 
ATOM   1371  O   GLY A 153     -12.684 -10.028  14.476  0.00  0.00    -0.272 OA
ATOM   1372  H   GLY A 153     -10.286 -10.980  14.083  0.00  0.00     0.163 HD
ATOM   1373  N   ILE A 154     -13.933 -11.216  15.934  0.00  0.00    -0.346 N 
ATOM   1374  CA  ILE A 154     -15.152 -10.455  15.805  0.00  0.00     0.180 C 
ATOM   1375  C   ILE A 154     -15.776 -10.279  17.195  0.00  0.00     0.241 C 
ATOM   1376  O   ILE A 154     -15.582 -11.092  18.090  0.00  0.00    -0.271 OA
ATOM   1377  CB  ILE A 154     -16.194 -11.116  14.847  0.00  0.00     0.013 C 
ATOM   1378  CG1 ILE A 154     -16.867 -12.339  15.520  0.00  0.00     0.002 C 
ATOM   1379  CG2 ILE A 154     -15.562 -11.490  13.490  0.00  0.00     0.012 C 
ATOM   1380  CD1 ILE A 154     -17.780 -13.173  14.625  0.00  0.00     0.005 C 
ATOM   1381  H   ILE A 154     -13.843 -12.058  16.563  0.00  0.00     0.163 HD
ATOM   1382  N   ILE A 155     -16.498  -9.167  17.349  0.00  0.00    -0.346 N 
ATOM   1383  CA  ILE A 155     -17.208  -8.784  18.564  0.00  0.00     0.180 C 
ATOM   1384  C   ILE A 155     -18.543  -8.238  18.112  0.00  0.00     0.241 C 
ATOM   1385  O   ILE A 155     -18.570  -7.234  17.383  0.00  0.00    -0.271 OA
ATOM   1386  CB  ILE A 155     -16.485  -7.638  19.305  0.00  0.00     0.013 C 
ATOM   1387  CG1 ILE A 155     -14.990  -7.992  19.465  0.00  0.00     0.002 C 
ATOM   1388  CG2 ILE A 155     -17.198  -7.328  20.635  0.00  0.00     0.012 C 
ATOM   1389  CD1 ILE A 155     -14.222  -7.126  20.415  0.00  0.00     0.005 C 
ATOM   1390  H   ILE A 155     -16.512  -8.560  16.476  0.00  0.00     0.163 HD
ATOM   1391  N   ALA A 156     -19.643  -8.888  18.502  0.00  0.00    -0.346 N 
ATOM   1392  CA  ALA A 156     -20.994  -8.312  18.251  0.00  0.00     0.172 C 
ATOM   1393  C   ALA A 156     -21.100  -7.001  19.008  0.00  0.00     0.240 C 
ATOM   1394  O   ALA A 156     -20.657  -6.922  20.162  0.00  0.00    -0.271 OA
ATOM   1395  CB  ALA A 156     -22.088  -9.272  18.698  0.00  0.00     0.042 C 
ATOM   1396  H   ALA A 156     -19.491  -9.785  18.972  0.00  0.00     0.163 HD
ATOM   1397  N   LEU A 157     -21.658  -5.968  18.382  0.00  0.00    -0.345 N 
ATOM   1398  CA  LEU A 157     -21.803  -4.660  19.078  0.00  0.00     0.185 C 
ATOM   1399  C   LEU A 157     -22.989  -4.628  20.034  0.00  0.00     0.196 C 
ATOM   1400  O   LEU A 157     -24.007  -5.257  19.758  0.00  0.00    -0.646 OA
ATOM   1401  CB  LEU A 157     -21.929  -3.510  18.083  0.00  0.00     0.040 C 
ATOM   1402  CG  LEU A 157     -20.567  -2.879  17.775  0.00  0.00    -0.020 C 
ATOM   1403  CD1 LEU A 157     -19.698  -3.842  16.969  0.00  0.00     0.009 C 
ATOM   1404  CD2 LEU A 157     -20.782  -1.549  17.063  0.00  0.00     0.009 C 
ATOM   1405  OXT LEU A 157     -22.963  -3.983  21.094  0.00  0.00    -0.646 OA
ATOM   1406  H   LEU A 157     -21.969  -6.133  17.422  0.00  0.00     0.163 HD
TER    1407      LEU A 157 
ATOM   1407  N   THR B   7     -27.926   3.676  37.755  0.00  0.00    -0.064 N 
ATOM   1408  CA  THR B   7     -27.042   3.046  38.800  0.00  0.00     0.302 C 
ATOM   1409  C   THR B   7     -25.665   2.706  38.226  0.00  0.00     0.253 C 
ATOM   1410  O   THR B   7     -25.600   2.017  37.198  0.00  0.00    -0.271 OA
ATOM   1411  CB  THR B   7     -27.651   1.735  39.336  0.00  0.00     0.153 C 
ATOM   1412  OG1 THR B   7     -28.997   1.970  39.761  0.00  0.00    -0.393 OA
ATOM   1413  CG2 THR B   7     -26.823   1.173  40.515  0.00  0.00     0.042 C 
ATOM   1414  H2  THR B   7     -27.351   4.007  37.013  0.00  0.00     0.275 HD
ATOM   1415  H3  THR B   7     -28.561   2.986  37.422  0.00  0.00     0.275 HD
ATOM   1416  HG1 THR B   7     -29.213   2.951  39.601  0.00  0.00     0.210 HD
ATOM   1417  H   THR B   7     -28.421   4.431  38.174  0.00  0.00     0.275 HD
ATOM   1418  N   PRO B   8     -24.562   3.160  38.896  0.00  0.00    -0.337 N 
ATOM   1419  CA  PRO B   8     -23.162   2.925  38.422  0.00  0.00     0.179 C 
ATOM   1420  C   PRO B   8     -22.856   1.459  38.055  0.00  0.00     0.241 C 
ATOM   1421  O   PRO B   8     -23.224   0.541  38.806  0.00  0.00    -0.271 OA
ATOM   1422  CB  PRO B   8     -22.295   3.352  39.624  0.00  0.00     0.037 C 
ATOM   1423  CG  PRO B   8     -23.138   4.300  40.384  0.00  0.00     0.022 C 
ATOM   1424  CD  PRO B   8     -24.579   3.903  40.171  0.00  0.00     0.127 C 
ATOM   1425  N   SER B   9     -22.186   1.251  36.921  0.00  0.00    -0.344 N 
ATOM   1426  CA  SER B   9     -21.871  -0.097  36.469  0.00  0.00     0.200 C 
ATOM   1427  C   SER B   9     -20.859  -0.701  37.409  0.00  0.00     0.243 C 
ATOM   1428  O   SER B   9     -19.945  -0.011  37.853  0.00  0.00    -0.271 OA
ATOM   1429  CB  SER B   9     -21.307  -0.071  35.050  0.00  0.00     0.199 C 
ATOM   1430  OG  SER B   9     -21.352  -1.356  34.467  0.00  0.00    -0.398 OA
ATOM   1431  H   SER B   9     -21.919   2.109  36.408  0.00  0.00     0.163 HD
ATOM   1432  HG  SER B   9     -21.743  -2.014  35.101  0.00  0.00     0.209 HD
ATOM   1433  N   ASP B  10     -21.023  -1.979  37.728  0.00  0.00    -0.345 N 
ATOM   1434  CA  ASP B  10     -20.058  -2.691  38.589  0.00  0.00     0.186 C 
ATOM   1435  C   ASP B  10     -18.970  -3.464  37.799  0.00  0.00     0.241 C 
ATOM   1436  O   ASP B  10     -18.188  -4.201  38.387  0.00  0.00    -0.271 OA
ATOM   1437  CB  ASP B  10     -20.787  -3.658  39.535  0.00  0.00     0.147 C 
ATOM   1438  CG  ASP B  10     -21.554  -4.774  38.786  0.00  0.00     0.175 C 
ATOM   1439  OD1 ASP B  10     -22.116  -4.505  37.679  0.00  0.00    -0.648 OA
ATOM   1440  OD2 ASP B  10     -21.607  -5.915  39.333  0.00  0.00    -0.648 OA
ATOM   1441  H   ASP B  10     -21.866  -2.430  37.333  0.00  0.00     0.163 HD
ATOM   1442  N   LYS B  11     -18.938  -3.313  36.476  0.00  0.00    -0.346 N 
ATOM   1443  CA  LYS B  11     -17.909  -3.980  35.647  0.00  0.00     0.176 C 
ATOM   1444  C   LYS B  11     -16.467  -3.558  36.021  0.00  0.00     0.243 C 
ATOM   1445  O   LYS B  11     -16.178  -2.376  36.104  0.00  0.00    -0.271 OA
ATOM   1446  CB  LYS B  11     -18.159  -3.663  34.167  0.00  0.00     0.035 C 
ATOM   1447  CG  LYS B  11     -19.394  -4.333  33.592  0.00  0.00     0.004 C 
ATOM   1448  CD  LYS B  11     -19.782  -3.740  32.240  0.00  0.00     0.027 C 
ATOM   1449  CE  LYS B  11     -20.791  -4.637  31.528  0.00  0.00     0.229 C 
ATOM   1450  NZ  LYS B  11     -21.672  -3.858  30.610  0.00  0.00    -0.079 N 
ATOM   1451  HZ1 LYS B  11     -21.117  -3.457  29.882  0.00  0.00     0.274 HD
ATOM   1452  HZ3 LYS B  11     -22.357  -4.468  30.214  0.00  0.00     0.274 HD
ATOM   1453  HZ2 LYS B  11     -22.126  -3.133  31.125  0.00  0.00     0.274 HD
ATOM   1454  H   LYS B  11     -19.674  -2.705  36.081  0.00  0.00     0.163 HD
ATOM   1455  N   PRO B  12     -15.556  -4.529  36.242  0.00  0.00    -0.337 N 
ATOM   1456  CA  PRO B  12     -14.122  -4.139  36.303  0.00  0.00     0.179 C 
ATOM   1457  C   PRO B  12     -13.642  -3.351  35.039  0.00  0.00     0.241 C 
ATOM   1458  O   PRO B  12     -13.890  -3.742  33.888  0.00  0.00    -0.271 OA
ATOM   1459  CB  PRO B  12     -13.418  -5.481  36.447  0.00  0.00     0.037 C 
ATOM   1460  CG  PRO B  12     -14.404  -6.314  37.217  0.00  0.00     0.022 C 
ATOM   1461  CD  PRO B  12     -15.732  -5.944  36.608  0.00  0.00     0.127 C 
ATOM   1462  N   VAL B  13     -13.029  -2.210  35.276  0.00  0.00    -0.346 N 
ATOM   1463  CA  VAL B  13     -12.592  -1.342  34.198  0.00  0.00     0.180 C 
ATOM   1464  C   VAL B  13     -11.287  -0.646  34.614  0.00  0.00     0.241 C 
ATOM   1465  O   VAL B  13     -10.911  -0.628  35.797  0.00  0.00    -0.271 OA
ATOM   1466  CB  VAL B  13     -13.684  -0.319  33.810  0.00  0.00     0.009 C 
ATOM   1467  CG1 VAL B  13     -14.914  -1.052  33.289  0.00  0.00     0.012 C 
ATOM   1468  CG2 VAL B  13     -14.027   0.575  35.011  0.00  0.00     0.012 C 
ATOM   1469  H   VAL B  13     -12.887  -1.987  36.283  0.00  0.00     0.163 HD
ATOM   1470  N   ALA B  14     -10.562  -0.180  33.616  0.00  0.00    -0.346 N 
ATOM   1471  CA  ALA B  14      -9.324   0.542  33.816  0.00  0.00     0.172 C 
ATOM   1472  C   ALA B  14      -8.962   1.239  32.499  0.00  0.00     0.240 C 
ATOM   1473  O   ALA B  14      -9.174   0.680  31.384  0.00  0.00    -0.271 OA
ATOM   1474  CB  ALA B  14      -8.194  -0.395  34.265  0.00  0.00     0.042 C 
ATOM   1475  H   ALA B  14     -10.960  -0.378  32.665  0.00  0.00     0.163 HD
ATOM   1476  N   HIS B  15      -8.476   2.468  32.636  0.00  0.00    -0.346 N 
ATOM   1477  CA  HIS B  15      -7.811   3.153  31.565  0.00  0.00     0.182 C 
ATOM   1478  C   HIS B  15      -6.672   3.943  32.141  0.00  0.00     0.241 C 
ATOM   1479  O   HIS B  15      -6.893   4.960  32.781  0.00  0.00    -0.271 OA
ATOM   1480  CB  HIS B  15      -8.812   4.036  30.835  0.00  0.00     0.093 C 
ATOM   1481  CG  HIS B  15      -8.236   4.804  29.685  0.00  0.00     0.030 A 
ATOM   1482  ND1 HIS B  15      -8.266   4.340  28.412  0.00  0.00    -0.353 N 
ATOM   1483  CD2 HIS B  15      -7.621   6.059  29.637  0.00  0.00     0.143 A 
ATOM   1484  CE1 HIS B  15      -7.684   5.241  27.592  0.00  0.00     0.207 A 
ATOM   1485  NE2 HIS B  15      -7.290   6.296  28.337  0.00  0.00    -0.254 NA
ATOM   1486  HD1 HIS B  15      -8.653   3.472  28.103  0.00  0.00     0.166 HD
ATOM   1487  H   HIS B  15      -8.624   2.881  33.587  0.00  0.00     0.163 HD
ATOM   1488  N   VAL B  16      -5.447   3.462  31.945  0.00  0.00    -0.346 N 
ATOM   1489  CA  VAL B  16      -4.268   4.111  32.513  0.00  0.00     0.180 C 
ATOM   1490  C   VAL B  16      -3.396   4.732  31.438  0.00  0.00     0.241 C 
ATOM   1491  O   VAL B  16      -3.386   4.304  30.265  0.00  0.00    -0.271 OA
ATOM   1492  CB  VAL B  16      -3.416   3.165  33.380  0.00  0.00     0.009 C 
ATOM   1493  CG1 VAL B  16      -4.234   2.650  34.551  0.00  0.00     0.012 C 
ATOM   1494  CG2 VAL B  16      -2.872   1.999  32.551  0.00  0.00     0.012 C 
ATOM   1495  H   VAL B  16      -5.403   2.603  31.365  0.00  0.00     0.163 HD
ATOM   1496  N   VAL B  17      -2.656   5.754  31.861  0.00  0.00    -0.346 N 
ATOM   1497  CA  VAL B  17      -1.991   6.644  30.932  0.00  0.00     0.180 C 
ATOM   1498  C   VAL B  17      -0.482   6.758  31.207  0.00  0.00     0.241 C 
ATOM   1499  O   VAL B  17      -0.040   6.728  32.332  0.00  0.00    -0.271 OA
ATOM   1500  CB  VAL B  17      -2.708   8.025  30.881  0.00  0.00     0.009 C 
ATOM   1501  CG1 VAL B  17      -4.135   7.822  30.419  0.00  0.00     0.012 C 
ATOM   1502  CG2 VAL B  17      -2.688   8.729  32.231  0.00  0.00     0.012 C 
ATOM   1503  H   VAL B  17      -2.602   5.851  32.894  0.00  0.00     0.163 HD
ATOM   1504  N   ALA B  18       0.296   6.865  30.150  0.00  0.00    -0.346 N 
ATOM   1505  CA  ALA B  18       1.723   6.865  30.270  0.00  0.00     0.172 C 
ATOM   1506  C   ALA B  18       2.187   8.186  30.865  0.00  0.00     0.240 C 
ATOM   1507  O   ALA B  18       1.555   9.241  30.689  0.00  0.00    -0.271 OA
ATOM   1508  CB  ALA B  18       2.351   6.629  28.894  0.00  0.00     0.042 C 
ATOM   1509  H   ALA B  18      -0.212   6.947  29.242  0.00  0.00     0.163 HD
ATOM   1510  N   ASN B  19       3.306   8.115  31.560  0.00  0.00    -0.346 N 
ATOM   1511  CA  ASN B  19       3.942   9.270  32.230  0.00  0.00     0.185 C 
ATOM   1512  C   ASN B  19       4.995   9.941  31.336  0.00  0.00     0.243 C 
ATOM   1513  O   ASN B  19       6.020   9.334  31.040  0.00  0.00    -0.271 OA
ATOM   1514  CB  ASN B  19       4.625   8.742  33.491  0.00  0.00     0.137 C 
ATOM   1515  CG  ASN B  19       5.171   9.828  34.360  0.00  0.00     0.217 C 
ATOM   1516  OD1 ASN B  19       5.199  11.009  33.968  0.00  0.00    -0.274 OA
ATOM   1517  ND2 ASN B  19       5.616   9.440  35.571  0.00  0.00    -0.370 N 
ATOM   1518 2HD2 ASN B  19       5.990  10.120  36.205  0.00  0.00     0.159 HD
ATOM   1519 1HD2 ASN B  19       5.571   8.479  35.828  0.00  0.00     0.159 HD
ATOM   1520  H   ASN B  19       3.727   7.150  31.606  0.00  0.00     0.163 HD
ATOM   1521  N   PRO B  20       4.766  11.191  30.921  0.00  0.00    -0.337 N 
ATOM   1522  CA  PRO B  20       5.684  11.853  29.987  0.00  0.00     0.179 C 
ATOM   1523  C   PRO B  20       7.090  12.178  30.532  0.00  0.00     0.241 C 
ATOM   1524  O   PRO B  20       7.991  12.498  29.731  0.00  0.00    -0.271 OA
ATOM   1525  CB  PRO B  20       4.976  13.171  29.663  0.00  0.00     0.037 C 
ATOM   1526  CG  PRO B  20       3.614  13.022  30.155  0.00  0.00     0.022 C 
ATOM   1527  CD  PRO B  20       3.657  12.071  31.291  0.00  0.00     0.127 C 
ATOM   1528  N   GLN B  21       7.280  12.123  31.853  0.00  0.00    -0.346 N 
ATOM   1529  CA  GLN B  21       8.568  12.455  32.426  0.00  0.00     0.177 C 
ATOM   1530  C   GLN B  21       9.298  11.294  33.063  0.00  0.00     0.241 C 
ATOM   1531  O   GLN B  21      10.364  11.477  33.612  0.00  0.00    -0.271 OA
ATOM   1532  CB  GLN B  21       8.419  13.612  33.408  0.00  0.00     0.044 C 
ATOM   1533  CG  GLN B  21       7.959  14.912  32.736  0.00  0.00     0.105 C 
ATOM   1534  CD  GLN B  21       8.857  15.394  31.581  0.00  0.00     0.215 C 
ATOM   1535  OE1 GLN B  21       8.361  15.964  30.592  0.00  0.00    -0.274 OA
ATOM   1536  NE2 GLN B  21      10.176  15.182  31.704  0.00  0.00    -0.370 N 
ATOM   1537  H   GLN B  21       6.455  11.833  32.401  0.00  0.00     0.163 HD
ATOM   1538 2HE2 GLN B  21      10.495  14.729  32.561  0.00  0.00     0.159 HD
ATOM   1539 1HE2 GLN B  21      10.819  15.461  30.977  0.00  0.00     0.159 HD
ATOM   1540  N   ALA B  22       8.762  10.088  32.953  0.00  0.00    -0.346 N 
ATOM   1541  CA  ALA B  22       9.516   8.891  33.342  0.00  0.00     0.172 C 
ATOM   1542  C   ALA B  22      10.512   8.502  32.223  0.00  0.00     0.240 C 
ATOM   1543  O   ALA B  22      10.113   8.037  31.139  0.00  0.00    -0.271 OA
ATOM   1544  CB  ALA B  22       8.572   7.741  33.668  0.00  0.00     0.042 C 
ATOM   1545  H   ALA B  22       7.799  10.060  32.582  0.00  0.00     0.163 HD
ATOM   1546  N   GLU B  23      11.806   8.668  32.520  0.00  0.00    -0.346 N 
ATOM   1547  CA  GLU B  23      12.902   8.512  31.547  0.00  0.00     0.177 C 
ATOM   1548  C   GLU B  23      13.229   7.041  31.266  0.00  0.00     0.240 C 
ATOM   1549  O   GLU B  23      13.477   6.256  32.193  0.00  0.00    -0.271 OA
ATOM   1550  CB  GLU B  23      14.197   9.199  32.064  0.00  0.00     0.045 C 
ATOM   1551  CG  GLU B  23      14.034  10.622  32.628  0.00  0.00     0.116 C 
ATOM   1552  CD  GLU B  23      13.571  11.628  31.583  0.00  0.00     0.172 C 
ATOM   1553  OE1 GLU B  23      14.043  11.538  30.429  0.00  0.00    -0.648 OA
ATOM   1554  OE2 GLU B  23      12.734  12.505  31.908  0.00  0.00    -0.648 OA
ATOM   1555  H   GLU B  23      11.981   8.924  33.524  0.00  0.00     0.163 HD
ATOM   1556  N   GLY B  24      13.278   6.681  29.988  0.00  0.00    -0.351 N 
ATOM   1557  CA  GLY B  24      13.629   5.321  29.597  0.00  0.00     0.225 C 
ATOM   1558  C   GLY B  24      12.676   4.303  30.182  0.00  0.00     0.236 C 
ATOM   1559  O   GLY B  24      13.058   3.200  30.480  0.00  0.00    -0.272 OA
ATOM   1560  H   GLY B  24      13.051   7.432  29.312  0.00  0.00     0.163 HD
ATOM   1561  N   GLN B  25      11.415   4.682  30.297  0.00  0.00    -0.346 N 
ATOM   1562  CA  GLN B  25      10.390   3.859  30.947  0.00  0.00     0.177 C 
ATOM   1563  C   GLN B  25       8.994   4.054  30.250  0.00  0.00     0.241 C 
ATOM   1564  O   GLN B  25       8.648   5.164  29.807  0.00  0.00    -0.271 OA
ATOM   1565  CB  GLN B  25      10.319   4.314  32.404  0.00  0.00     0.044 C 
ATOM   1566  CG  GLN B  25       9.895   3.271  33.429  0.00  0.00     0.105 C 
ATOM   1567  CD  GLN B  25      10.008   3.801  34.864  0.00  0.00     0.215 C 
ATOM   1568  OE1 GLN B  25      10.585   4.867  35.096  0.00  0.00    -0.274 OA
ATOM   1569  NE2 GLN B  25       9.453   3.052  35.830  0.00  0.00    -0.370 N 
ATOM   1570  H   GLN B  25      11.204   5.622  29.885  0.00  0.00     0.163 HD
ATOM   1571 2HE2 GLN B  25       8.984   2.194  35.545  0.00  0.00     0.159 HD
ATOM   1572 1HE2 GLN B  25       9.502   3.336  36.800  0.00  0.00     0.159 HD
ATOM   1573  N   LEU B  26       8.196   2.993  30.150  0.00  0.00    -0.346 N 
ATOM   1574  CA  LEU B  26       6.758   3.193  29.867  0.00  0.00     0.177 C 
ATOM   1575  C   LEU B  26       5.984   3.026  31.179  0.00  0.00     0.241 C 
ATOM   1576  O   LEU B  26       5.692   1.927  31.604  0.00  0.00    -0.271 OA
ATOM   1577  CB  LEU B  26       6.253   2.251  28.770  0.00  0.00     0.038 C 
ATOM   1578  CG  LEU B  26       4.758   2.330  28.369  0.00  0.00    -0.020 C 
ATOM   1579  CD1 LEU B  26       4.281   3.756  28.183  0.00  0.00     0.009 C 
ATOM   1580  CD2 LEU B  26       4.479   1.523  27.102  0.00  0.00     0.009 C 
ATOM   1581  H   LEU B  26       8.632   2.082  30.277  0.00  0.00     0.163 HD
ATOM   1582  N   GLN B  27       5.677   4.131  31.833  0.00  0.00    -0.346 N 
ATOM   1583  CA  GLN B  27       5.124   4.063  33.169  0.00  0.00     0.177 C 
ATOM   1584  C   GLN B  27       3.684   4.424  33.159  0.00  0.00     0.241 C 
ATOM   1585  O   GLN B  27       3.354   5.551  32.815  0.00  0.00    -0.271 OA
ATOM   1586  CB  GLN B  27       5.843   5.028  34.104  0.00  0.00     0.044 C 
ATOM   1587  CG  GLN B  27       5.506   4.796  35.562  0.00  0.00     0.105 C 
ATOM   1588  CD  GLN B  27       6.041   5.845  36.484  0.00  0.00     0.215 C 
ATOM   1589  OE1 GLN B  27       6.526   6.902  36.064  0.00  0.00    -0.274 OA
ATOM   1590  NE2 GLN B  27       5.924   5.578  37.752  0.00  0.00    -0.370 N 
ATOM   1591  H   GLN B  27       5.860   5.012  31.326  0.00  0.00     0.163 HD
ATOM   1592 2HE2 GLN B  27       5.482   4.717  38.064  0.00  0.00     0.159 HD
ATOM   1593 1HE2 GLN B  27       6.280   6.242  38.467  0.00  0.00     0.159 HD
ATOM   1594  N   TRP B  28       2.839   3.479  33.597  0.00  0.00    -0.346 N 
ATOM   1595  CA  TRP B  28       1.366   3.647  33.641  0.00  0.00     0.181 C 
ATOM   1596  C   TRP B  28       0.929   4.325  34.911  0.00  0.00     0.241 C 
ATOM   1597  O   TRP B  28       1.365   3.964  36.017  0.00  0.00    -0.271 OA
ATOM   1598  CB  TRP B  28       0.660   2.301  33.518  0.00  0.00     0.075 C 
ATOM   1599  CG  TRP B  28       1.000   1.614  32.249  0.00  0.00    -0.028 A 
ATOM   1600  CD1 TRP B  28       1.652   0.388  32.076  0.00  0.00     0.096 A 
ATOM   1601  CD2 TRP B  28       0.796   2.132  30.929  0.00  0.00    -0.002 A 
ATOM   1602  NE1 TRP B  28       1.843   0.118  30.727  0.00  0.00    -0.365 N 
ATOM   1603  CE2 TRP B  28       1.353   1.125  29.991  0.00  0.00     0.042 A 
ATOM   1604  CE3 TRP B  28       0.209   3.278  30.422  0.00  0.00     0.014 A 
ATOM   1605  CZ2 TRP B  28       1.311   1.295  28.653  0.00  0.00     0.030 A 
ATOM   1606  CZ3 TRP B  28       0.165   3.435  29.056  0.00  0.00     0.001 A 
ATOM   1607  CH2 TRP B  28       0.712   2.464  28.189  0.00  0.00     0.002 A 
ATOM   1608  HE1 TRP B  28       2.286  -0.716  30.377  0.00  0.00     0.165 HD
ATOM   1609  H   TRP B  28       3.310   2.598  33.911  0.00  0.00     0.163 HD
ATOM   1610  N   LEU B  29       0.037   5.302  34.744  0.00  0.00    -0.346 N 
ATOM   1611  CA  LEU B  29      -0.517   6.121  35.829  0.00  0.00     0.177 C 
ATOM   1612  C   LEU B  29      -2.058   6.058  35.801  0.00  0.00     0.241 C 
ATOM   1613  O   LEU B  29      -2.670   6.008  34.725  0.00  0.00    -0.271 OA
ATOM   1614  CB  LEU B  29      -0.053   7.562  35.646  0.00  0.00     0.038 C 
ATOM   1615  CG  LEU B  29       1.482   7.779  35.610  0.00  0.00    -0.020 C 
ATOM   1616  CD1 LEU B  29       1.805   9.228  35.329  0.00  0.00     0.009 C 
ATOM   1617  CD2 LEU B  29       2.176   7.329  36.911  0.00  0.00     0.009 C 
ATOM   1618  H   LEU B  29      -0.248   5.443  33.736  0.00  0.00     0.163 HD
ATOM   1619  N   ASN B  30      -2.674   6.038  36.986  0.00  0.00    -0.346 N 
ATOM   1620  CA  ASN B  30      -4.120   6.254  37.115  0.00  0.00     0.185 C 
ATOM   1621  C   ASN B  30      -4.500   7.531  37.879  0.00  0.00     0.241 C 
ATOM   1622  O   ASN B  30      -5.657   7.901  37.897  0.00  0.00    -0.271 OA
ATOM   1623  CB  ASN B  30      -4.754   5.098  37.829  0.00  0.00     0.137 C 
ATOM   1624  CG  ASN B  30      -4.386   5.066  39.296  0.00  0.00     0.217 C 
ATOM   1625  OD1 ASN B  30      -3.206   4.894  39.636  0.00  0.00    -0.274 OA
ATOM   1626  ND2 ASN B  30      -5.383   5.248  40.177  0.00  0.00    -0.370 N 
ATOM   1627 2HD2 ASN B  30      -5.197   5.242  41.150  0.00  0.00     0.159 HD
ATOM   1628 1HD2 ASN B  30      -6.315   5.389  39.839  0.00  0.00     0.159 HD
ATOM   1629  H   ASN B  30      -2.050   5.859  37.797  0.00  0.00     0.163 HD
ATOM   1630  N   ARG B  31      -3.556   8.191  38.526  0.00  0.00    -0.346 N 
ATOM   1631  CA  ARG B  31      -3.890   9.429  39.198  0.00  0.00     0.176 C 
ATOM   1632  C   ARG B  31      -3.674  10.616  38.293  0.00  0.00     0.241 C 
ATOM   1633  O   ARG B  31      -2.793  11.438  38.543  0.00  0.00    -0.271 OA
ATOM   1634  CB  ARG B  31      -3.125   9.558  40.489  0.00  0.00     0.036 C 
ATOM   1635  CG  ARG B  31      -3.633   8.595  41.536  0.00  0.00     0.023 C 
ATOM   1636  CD  ARG B  31      -2.497   8.117  42.383  0.00  0.00     0.138 C 
ATOM   1637  NE  ARG B  31      -1.834   9.197  43.141  0.00  0.00    -0.227 N 
ATOM   1638  CZ  ARG B  31      -2.083   9.483  44.423  0.00  0.00     0.665 C 
ATOM   1639  NH1 ARG B  31      -3.006   8.792  45.123  0.00  0.00    -0.235 N 
ATOM   1640  NH2 ARG B  31      -1.398  10.455  45.018  0.00  0.00    -0.235 N 
ATOM   1641  HE  ARG B  31      -1.151   9.752  42.658  0.00  0.00     0.177 HD
ATOM   1642 2HH2 ARG B  31      -1.590  10.688  45.969  0.00  0.00     0.174 HD
ATOM   1643 1HH2 ARG B  31      -0.691  10.951  44.513  0.00  0.00     0.174 HD
ATOM   1644  H   ARG B  31      -2.621   7.771  38.509  0.00  0.00     0.163 HD
ATOM   1645 2HH1 ARG B  31      -3.183   9.039  46.068  0.00  0.00     0.174 HD
ATOM   1646 1HH1 ARG B  31      -3.495   8.045  44.685  0.00  0.00     0.174 HD
ATOM   1647  N   ARG B  32      -4.522  10.694  37.250  0.00  0.00    -0.346 N 
ATOM   1648  CA  ARG B  32      -4.551  11.769  36.259  0.00  0.00     0.176 C 
ATOM   1649  C   ARG B  32      -5.978  11.918  35.735  0.00  0.00     0.241 C 
ATOM   1650  O   ARG B  32      -6.815  11.021  35.895  0.00  0.00    -0.271 OA
ATOM   1651  CB  ARG B  32      -3.633  11.449  35.062  0.00  0.00     0.036 C 
ATOM   1652  CG  ARG B  32      -2.135  11.327  35.389  0.00  0.00     0.023 C 
ATOM   1653  CD  ARG B  32      -1.529  12.660  35.854  0.00  0.00     0.138 C 
ATOM   1654  NE  ARG B  32      -0.066  12.650  35.833  0.00  0.00    -0.227 N 
ATOM   1655  CZ  ARG B  32       0.727  12.225  36.819  0.00  0.00     0.665 C 
ATOM   1656  NH1 ARG B  32       0.229  11.755  37.954  0.00  0.00    -0.235 N 
ATOM   1657  NH2 ARG B  32       2.051  12.268  36.661  0.00  0.00    -0.235 N 
ATOM   1658  HE  ARG B  32       0.389  12.998  34.993  0.00  0.00     0.177 HD
ATOM   1659 2HH2 ARG B  32       2.649  11.970  37.399  0.00  0.00     0.174 HD
ATOM   1660 1HH2 ARG B  32       2.439  12.598  35.801  0.00  0.00     0.174 HD
ATOM   1661  H   ARG B  32      -5.195   9.873  37.209  0.00  0.00     0.163 HD
ATOM   1662 2HH1 ARG B  32       0.844  11.460  38.685  0.00  0.00     0.174 HD
ATOM   1663 1HH1 ARG B  32      -0.761  11.694  38.080  0.00  0.00     0.174 HD
ATOM   1664  N   ALA B  33      -6.250  13.040  35.083  0.00  0.00    -0.346 N 
ATOM   1665  CA  ALA B  33      -7.576  13.298  34.551  0.00  0.00     0.172 C 
ATOM   1666  C   ALA B  33      -7.903  12.348  33.377  0.00  0.00     0.240 C 
ATOM   1667  O   ALA B  33      -7.053  12.082  32.505  0.00  0.00    -0.271 OA
ATOM   1668  CB  ALA B  33      -7.699  14.751  34.118  0.00  0.00     0.042 C 
ATOM   1669  H   ALA B  33      -5.454  13.697  34.990  0.00  0.00     0.163 HD
ATOM   1670  N   ASN B  34      -9.141  11.853  33.379  0.00  0.00    -0.346 N 
ATOM   1671  CA  ASN B  34      -9.631  10.891  32.408  0.00  0.00     0.185 C 
ATOM   1672  C   ASN B  34      -8.801   9.595  32.393  0.00  0.00     0.241 C 
ATOM   1673  O   ASN B  34      -8.644   8.945  31.356  0.00  0.00    -0.271 OA
ATOM   1674  CB  ASN B  34      -9.706  11.540  31.029  0.00  0.00     0.137 C 
ATOM   1675  CG  ASN B  34     -10.316  12.914  31.083  0.00  0.00     0.217 C 
ATOM   1676  OD1 ASN B  34     -11.490  13.071  31.397  0.00  0.00    -0.274 OA
ATOM   1677  ND2 ASN B  34      -9.514  13.925  30.792  0.00  0.00    -0.370 N 
ATOM   1678 2HD2 ASN B  34      -9.857  14.870  30.814  0.00  0.00     0.159 HD
ATOM   1679 1HD2 ASN B  34      -8.557  13.755  30.546  0.00  0.00     0.159 HD
ATOM   1680  H   ASN B  34      -9.742  12.229  34.161  0.00  0.00     0.163 HD
ATOM   1681  N   ALA B  35      -8.278   9.239  33.554  0.00  0.00    -0.346 N 
ATOM   1682  CA  ALA B  35      -7.641   7.971  33.763  0.00  0.00     0.172 C 
ATOM   1683  C   ALA B  35      -8.414   7.393  34.901  0.00  0.00     0.240 C 
ATOM   1684  O   ALA B  35      -9.159   8.129  35.553  0.00  0.00    -0.271 OA
ATOM   1685  CB  ALA B  35      -6.188   8.146  34.124  0.00  0.00     0.042 C 
ATOM   1686  H   ALA B  35      -8.373   9.969  34.305  0.00  0.00     0.163 HD
ATOM   1687  N   LEU B  36      -8.283   6.080  35.139  0.00  0.00    -0.346 N 
ATOM   1688  CA  LEU B  36      -9.320   5.371  35.864  0.00  0.00     0.177 C 
ATOM   1689  C   LEU B  36      -8.960   3.931  36.240  0.00  0.00     0.241 C 
ATOM   1690  O   LEU B  36      -8.472   3.177  35.403  0.00  0.00    -0.271 OA
ATOM   1691  CB  LEU B  36     -10.571   5.432  34.979  0.00  0.00     0.038 C 
ATOM   1692  CG  LEU B  36     -11.687   4.434  35.038  0.00  0.00    -0.020 C 
ATOM   1693  CD1 LEU B  36     -12.190   4.325  36.458  0.00  0.00     0.009 C 
ATOM   1694  CD2 LEU B  36     -12.758   4.953  34.093  0.00  0.00     0.009 C 
ATOM   1695  H   LEU B  36      -7.424   5.653  34.777  0.00  0.00     0.163 HD
ATOM   1696  N   LEU B  37      -9.130   3.600  37.530  0.00  0.00    -0.346 N 
ATOM   1697  CA  LEU B  37      -9.289   2.203  38.021  0.00  0.00     0.177 C 
ATOM   1698  C   LEU B  37     -10.628   2.129  38.704  0.00  0.00     0.241 C 
ATOM   1699  O   LEU B  37     -10.888   2.904  39.617  0.00  0.00    -0.271 OA
ATOM   1700  CB  LEU B  37      -8.240   1.818  39.070  0.00  0.00     0.038 C 
ATOM   1701  CG  LEU B  37      -6.770   1.941  38.734  0.00  0.00    -0.020 C 
ATOM   1702  CD1 LEU B  37      -5.908   1.514  39.945  0.00  0.00     0.009 C 
ATOM   1703  CD2 LEU B  37      -6.475   1.104  37.494  0.00  0.00     0.009 C 
ATOM   1704  H   LEU B  37      -9.143   4.421  38.182  0.00  0.00     0.163 HD
ATOM   1705  N   ALA B  38     -11.485   1.208  38.302  0.00  0.00    -0.346 N 
ATOM   1706  CA  ALA B  38     -12.753   1.046  38.992  0.00  0.00     0.172 C 
ATOM   1707  C   ALA B  38     -13.147  -0.431  39.122  0.00  0.00     0.240 C 
ATOM   1708  O   ALA B  38     -12.622  -1.309  38.398  0.00  0.00    -0.271 OA
ATOM   1709  CB  ALA B  38     -13.835   1.850  38.289  0.00  0.00     0.042 C 
ATOM   1710  H   ALA B  38     -11.189   0.642  37.495  0.00  0.00     0.163 HD
ATOM   1711  N   ASN B  39     -14.038  -0.679  40.085  0.00  0.00    -0.346 N 
ATOM   1712  CA  ASN B  39     -14.658  -1.990  40.365  0.00  0.00     0.185 C 
ATOM   1713  C   ASN B  39     -13.716  -3.151  40.548  0.00  0.00     0.241 C 
ATOM   1714  O   ASN B  39     -14.057  -4.288  40.183  0.00  0.00    -0.271 OA
ATOM   1715  CB  ASN B  39     -15.720  -2.311  39.313  0.00  0.00     0.137 C 
ATOM   1716  CG  ASN B  39     -16.779  -1.222  39.216  0.00  0.00     0.217 C 
ATOM   1717  OD1 ASN B  39     -17.284  -0.768  40.229  0.00  0.00    -0.274 OA
ATOM   1718  ND2 ASN B  39     -17.101  -0.789  38.007  0.00  0.00    -0.370 N 
ATOM   1719 2HD2 ASN B  39     -17.781  -0.077  37.886  0.00  0.00     0.159 HD
ATOM   1720 1HD2 ASN B  39     -16.651  -1.188  37.199  0.00  0.00     0.159 HD
ATOM   1721  H   ASN B  39     -14.278   0.180  40.662  0.00  0.00     0.163 HD
ATOM   1722  N   GLY B  40     -12.550  -2.882  41.146  0.00  0.00    -0.351 N 
ATOM   1723  CA  GLY B  40     -11.628  -3.953  41.654  0.00  0.00     0.225 C 
ATOM   1724  C   GLY B  40     -10.213  -4.023  41.049  0.00  0.00     0.236 C 
ATOM   1725  O   GLY B  40      -9.277  -4.604  41.653  0.00  0.00    -0.272 OA
ATOM   1726  H   GLY B  40     -12.325  -1.873  41.235  0.00  0.00     0.163 HD
ATOM   1727  N   VAL B  41     -10.069  -3.441  39.852  0.00  0.00    -0.346 N 
ATOM   1728  CA  VAL B  41      -8.828  -3.475  39.101  0.00  0.00     0.180 C 
ATOM   1729  C   VAL B  41      -7.779  -2.676  39.859  0.00  0.00     0.241 C 
ATOM   1730  O   VAL B  41      -8.057  -1.586  40.382  0.00  0.00    -0.271 OA
ATOM   1731  CB  VAL B  41      -9.018  -2.892  37.679  0.00  0.00     0.009 C 
ATOM   1732  CG1 VAL B  41      -7.695  -2.880  36.909  0.00  0.00     0.012 C 
ATOM   1733  CG2 VAL B  41     -10.100  -3.662  36.919  0.00  0.00     0.012 C 
ATOM   1734  H   VAL B  41     -10.935  -2.960  39.510  0.00  0.00     0.163 HD
ATOM   1735  N   GLU B  42      -6.573  -3.226  39.932  0.00  0.00    -0.346 N 
ATOM   1736  CA  GLU B  42      -5.486  -2.558  40.611  0.00  0.00     0.177 C 
ATOM   1737  C   GLU B  42      -4.336  -2.288  39.648  0.00  0.00     0.241 C 
ATOM   1738  O   GLU B  42      -4.229  -2.912  38.572  0.00  0.00    -0.271 OA
ATOM   1739  CB  GLU B  42      -5.024  -3.390  41.818  0.00  0.00     0.045 C 
ATOM   1740  CG  GLU B  42      -6.129  -3.593  42.852  0.00  0.00     0.116 C 
ATOM   1741  CD  GLU B  42      -5.786  -4.584  43.951  0.00  0.00     0.172 C 
ATOM   1742  OE1 GLU B  42      -4.719  -5.272  43.905  0.00  0.00    -0.648 OA
ATOM   1743  OE2 GLU B  42      -6.621  -4.686  44.887  0.00  0.00    -0.648 OA
ATOM   1744  H   GLU B  42      -6.487  -4.151  39.470  0.00  0.00     0.163 HD
ATOM   1745  N   LEU B  43      -3.489  -1.335  40.041  0.00  0.00    -0.346 N 
ATOM   1746  CA  LEU B  43      -2.290  -1.048  39.330  0.00  0.00     0.177 C 
ATOM   1747  C   LEU B  43      -1.086  -1.285  40.235  0.00  0.00     0.241 C 
ATOM   1748  O   LEU B  43      -0.745  -0.453  41.074  0.00  0.00    -0.271 OA
ATOM   1749  CB  LEU B  43      -2.322   0.375  38.814  0.00  0.00     0.038 C 
ATOM   1750  CG  LEU B  43      -1.063   0.777  38.037  0.00  0.00    -0.020 C 
ATOM   1751  CD1 LEU B  43      -0.761  -0.244  36.938  0.00  0.00     0.009 C 
ATOM   1752  CD2 LEU B  43      -1.248   2.192  37.495  0.00  0.00     0.009 C 
ATOM   1753  H   LEU B  43      -3.794  -0.833  40.908  0.00  0.00     0.163 HD
ATOM   1754  N   ARG B  44      -0.435  -2.425  40.033  0.00  0.00    -0.346 N 
ATOM   1755  CA  ARG B  44       0.644  -2.865  40.882  0.00  0.00     0.176 C 
ATOM   1756  C   ARG B  44       1.851  -3.308  40.003  0.00  0.00     0.241 C 
ATOM   1757  O   ARG B  44       1.700  -4.114  39.088  0.00  0.00    -0.271 OA
ATOM   1758  CB  ARG B  44       0.130  -3.976  41.842  0.00  0.00     0.036 C 
ATOM   1759  CG  ARG B  44      -0.991  -3.564  42.777  0.00  0.00     0.023 C 
ATOM   1760  CD  ARG B  44      -1.415  -4.687  43.652  0.00  0.00     0.138 C 
ATOM   1761  NE  ARG B  44      -2.495  -4.300  44.556  0.00  0.00    -0.227 N 
ATOM   1762  CZ  ARG B  44      -3.042  -5.131  45.435  0.00  0.00     0.665 C 
ATOM   1763  NH1 ARG B  44      -2.777  -6.433  45.418  0.00  0.00    -0.235 N 
ATOM   1764  NH2 ARG B  44      -3.917  -4.660  46.321  0.00  0.00    -0.235 N 
ATOM   1765  HE  ARG B  44      -2.838  -3.362  44.509  0.00  0.00     0.177 HD
ATOM   1766 2HH2 ARG B  44      -4.349  -5.280  46.975  0.00  0.00     0.174 HD
ATOM   1767 1HH2 ARG B  44      -4.141  -3.685  46.332  0.00  0.00     0.174 HD
ATOM   1768  H   ARG B  44      -0.777  -2.970  39.205  0.00  0.00     0.163 HD
ATOM   1769 2HH1 ARG B  44      -3.216  -7.042  46.079  0.00  0.00     0.174 HD
ATOM   1770 1HH1 ARG B  44      -2.137  -6.804  44.746  0.00  0.00     0.174 HD
ATOM   1771  N   ASP B  45       3.022  -2.717  40.265  0.00  0.00    -0.346 N 
ATOM   1772  CA  ASP B  45       4.276  -2.946  39.501  0.00  0.00     0.186 C 
ATOM   1773  C   ASP B  45       4.086  -2.732  38.044  0.00  0.00     0.241 C 
ATOM   1774  O   ASP B  45       4.636  -3.481  37.213  0.00  0.00    -0.271 OA
ATOM   1775  CB  ASP B  45       4.853  -4.343  39.729  0.00  0.00     0.147 C 
ATOM   1776  CG  ASP B  45       4.951  -4.678  41.174  0.00  0.00     0.175 C 
ATOM   1777  OD1 ASP B  45       5.552  -3.873  41.903  0.00  0.00    -0.648 OA
ATOM   1778  OD2 ASP B  45       4.403  -5.719  41.599  0.00  0.00    -0.648 OA
ATOM   1779  H   ASP B  45       2.988  -2.053  41.083  0.00  0.00     0.163 HD
ATOM   1780  N   ASN B  46       3.316  -1.698  37.731  0.00  0.00    -0.346 N 
ATOM   1781  CA  ASN B  46       3.094  -1.267  36.348  0.00  0.00     0.185 C 
ATOM   1782  C   ASN B  46       2.214  -2.250  35.596  0.00  0.00     0.241 C 
ATOM   1783  O   ASN B  46       2.146  -2.200  34.370  0.00  0.00    -0.271 OA
ATOM   1784  CB  ASN B  46       4.428  -1.072  35.596  0.00  0.00     0.137 C 
ATOM   1785  CG  ASN B  46       4.377   0.093  34.636  0.00  0.00     0.217 C 
ATOM   1786  OD1 ASN B  46       3.918   1.190  34.993  0.00  0.00    -0.274 OA
ATOM   1787  ND2 ASN B  46       4.839  -0.129  33.408  0.00  0.00    -0.370 N 
ATOM   1788 2HD2 ASN B  46       4.837   0.604  32.728  0.00  0.00     0.159 HD
ATOM   1789 1HD2 ASN B  46       5.190  -1.035  33.163  0.00  0.00     0.159 HD
ATOM   1790  H   ASN B  46       2.881  -1.217  38.550  0.00  0.00     0.163 HD
ATOM   1791  N   GLN B  47       1.544  -3.133  36.334  0.00  0.00    -0.346 N 
ATOM   1792  CA  GLN B  47       0.660  -4.105  35.724  0.00  0.00     0.177 C 
ATOM   1793  C   GLN B  47      -0.753  -3.871  36.204  0.00  0.00     0.241 C 
ATOM   1794  O   GLN B  47      -0.957  -3.480  37.338  0.00  0.00    -0.271 OA
ATOM   1795  CB  GLN B  47       1.080  -5.525  36.082  0.00  0.00     0.044 C 
ATOM   1796  CG  GLN B  47       2.512  -5.910  35.704  0.00  0.00     0.105 C 
ATOM   1797  CD  GLN B  47       2.916  -7.214  36.363  0.00  0.00     0.215 C 
ATOM   1798  OE1 GLN B  47       2.509  -7.506  37.485  0.00  0.00    -0.274 OA
ATOM   1799  NE2 GLN B  47       3.663  -8.017  35.662  0.00  0.00    -0.370 N 
ATOM   1800  H   GLN B  47       1.710  -3.061  37.355  0.00  0.00     0.163 HD
ATOM   1801 2HE2 GLN B  47       3.929  -7.748  34.710  0.00  0.00     0.159 HD
ATOM   1802 1HE2 GLN B  47       3.990  -8.914  36.043  0.00  0.00     0.159 HD
ATOM   1803  N   LEU B  48      -1.721  -4.121  35.335  0.00  0.00    -0.346 N 
ATOM   1804  CA  LEU B  48      -3.105  -4.144  35.722  0.00  0.00     0.177 C 
ATOM   1805  C   LEU B  48      -3.443  -5.524  36.218  0.00  0.00     0.241 C 
ATOM   1806  O   LEU B  48      -3.075  -6.533  35.582  0.00  0.00    -0.271 OA
ATOM   1807  CB  LEU B  48      -4.003  -3.770  34.542  0.00  0.00     0.038 C 
ATOM   1808  CG  LEU B  48      -3.891  -2.313  34.041  0.00  0.00    -0.020 C 
ATOM   1809  CD1 LEU B  48      -4.798  -2.019  32.843  0.00  0.00     0.009 C 
ATOM   1810  CD2 LEU B  48      -4.167  -1.335  35.184  0.00  0.00     0.009 C 
ATOM   1811  H   LEU B  48      -1.388  -4.297  34.360  0.00  0.00     0.163 HD
ATOM   1812  N   VAL B  49      -4.136  -5.574  37.368  0.00  0.00    -0.346 N 
ATOM   1813  CA  VAL B  49      -4.507  -6.823  38.054  0.00  0.00     0.180 C 
ATOM   1814  C   VAL B  49      -6.040  -7.037  37.991  0.00  0.00     0.241 C 
ATOM   1815  O   VAL B  49      -6.822  -6.175  38.435  0.00  0.00    -0.271 OA
ATOM   1816  CB  VAL B  49      -4.039  -6.787  39.532  0.00  0.00     0.009 C 
ATOM   1817  CG1 VAL B  49      -4.241  -8.161  40.209  0.00  0.00     0.012 C 
ATOM   1818  CG2 VAL B  49      -2.575  -6.322  39.628  0.00  0.00     0.012 C 
ATOM   1819  H   VAL B  49      -4.396  -4.627  37.744  0.00  0.00     0.163 HD
ATOM   1820  N   VAL B  50      -6.461  -8.175  37.435  0.00  0.00    -0.346 N 
ATOM   1821  CA  VAL B  50      -7.896  -8.493  37.241  0.00  0.00     0.180 C 
ATOM   1822  C   VAL B  50      -8.550  -9.014  38.565  0.00  0.00     0.243 C 
ATOM   1823  O   VAL B  50      -7.949  -9.865  39.263  0.00  0.00    -0.271 OA
ATOM   1824  CB  VAL B  50      -8.076  -9.580  36.141  0.00  0.00     0.009 C 
ATOM   1825  CG1 VAL B  50      -9.532  -9.692  35.743  0.00  0.00     0.012 C 
ATOM   1826  CG2 VAL B  50      -7.223  -9.271  34.929  0.00  0.00     0.012 C 
ATOM   1827  H   VAL B  50      -5.700  -8.825  37.147  0.00  0.00     0.163 HD
ATOM   1828  N   PRO B  51      -9.761  -8.511  38.914  0.00  0.00    -0.337 N 
ATOM   1829  CA  PRO B  51     -10.396  -8.889  40.184  0.00  0.00     0.179 C 
ATOM   1830  C   PRO B  51     -11.293 -10.105  40.112  0.00  0.00     0.241 C 
ATOM   1831  O   PRO B  51     -11.592 -10.691  41.145  0.00  0.00    -0.271 OA
ATOM   1832  CB  PRO B  51     -11.224  -7.664  40.540  0.00  0.00     0.037 C 
ATOM   1833  CG  PRO B  51     -11.593  -7.097  39.228  0.00  0.00     0.022 C 
ATOM   1834  CD  PRO B  51     -10.401  -7.322  38.336  0.00  0.00     0.127 C 
ATOM   1835  N   SER B  52     -11.709 -10.500  38.914  0.00  0.00    -0.344 N 
ATOM   1836  CA  SER B  52     -12.535 -11.697  38.771  0.00  0.00     0.200 C 
ATOM   1837  C   SER B  52     -12.511 -12.305  37.359  0.00  0.00     0.243 C 
ATOM   1838  O   SER B  52     -12.211 -11.596  36.385  0.00  0.00    -0.271 OA
ATOM   1839  CB  SER B  52     -13.964 -11.340  39.123  0.00  0.00     0.199 C 
ATOM   1840  OG  SER B  52     -14.411 -10.332  38.261  0.00  0.00    -0.398 OA
ATOM   1841  H   SER B  52     -11.410  -9.911  38.124  0.00  0.00     0.163 HD
ATOM   1842  HG  SER B  52     -13.727 -10.058  37.608  0.00  0.00     0.209 HD
ATOM   1843  N   GLU B  53     -12.866 -13.601  37.273  0.00  0.00    -0.346 N 
ATOM   1844  CA  GLU B  53     -13.004 -14.340  36.010  0.00  0.00     0.177 C 
ATOM   1845  C   GLU B  53     -13.969 -13.650  35.070  0.00  0.00     0.240 C 
ATOM   1846  O   GLU B  53     -14.915 -13.014  35.499  0.00  0.00    -0.271 OA
ATOM   1847  CB  GLU B  53     -13.477 -15.796  36.254  0.00  0.00     0.045 C 
ATOM   1848  CG  GLU B  53     -13.734 -16.649  34.969  0.00  0.00     0.116 C 
ATOM   1849  CD  GLU B  53     -15.234 -16.868  34.611  0.00  0.00     0.172 C 
ATOM   1850  OE1 GLU B  53     -16.084 -16.986  35.525  0.00  0.00    -0.648 OA
ATOM   1851  OE2 GLU B  53     -15.570 -16.944  33.403  0.00  0.00    -0.648 OA
ATOM   1852  H   GLU B  53     -13.040 -14.049  38.210  0.00  0.00     0.163 HD
ATOM   1853  N   GLY B  54     -13.703 -13.754  33.776  0.00  0.00    -0.351 N 
ATOM   1854  CA  GLY B  54     -14.597 -13.186  32.797  0.00  0.00     0.225 C 
ATOM   1855  C   GLY B  54     -13.970 -12.984  31.441  0.00  0.00     0.236 C 
ATOM   1856  O   GLY B  54     -12.768 -13.214  31.251  0.00  0.00    -0.272 OA
ATOM   1857  H   GLY B  54     -12.831 -14.259  33.545  0.00  0.00     0.163 HD
ATOM   1858  N   LEU B  55     -14.821 -12.611  30.495  0.00  0.00    -0.346 N 
ATOM   1859  CA  LEU B  55     -14.416 -12.117  29.225  0.00  0.00     0.177 C 
ATOM   1860  C   LEU B  55     -14.105 -10.611  29.342  0.00  0.00     0.241 C 
ATOM   1861  O   LEU B  55     -14.974  -9.827  29.761  0.00  0.00    -0.271 OA
ATOM   1862  CB  LEU B  55     -15.557 -12.287  28.245  0.00  0.00     0.038 C 
ATOM   1863  CG  LEU B  55     -15.881 -13.694  27.759  0.00  0.00    -0.020 C 
ATOM   1864  CD1 LEU B  55     -17.112 -13.659  26.866  0.00  0.00     0.009 C 
ATOM   1865  CD2 LEU B  55     -14.688 -14.297  27.031  0.00  0.00     0.009 C 
ATOM   1866  H   LEU B  55     -15.834 -12.719  30.782  0.00  0.00     0.163 HD
ATOM   1867  N   TYR B  56     -12.897 -10.206  28.937  0.00  0.00    -0.346 N 
ATOM   1868  CA  TYR B  56     -12.503  -8.790  28.956  0.00  0.00     0.180 C 
ATOM   1869  C   TYR B  56     -12.183  -8.271  27.564  0.00  0.00     0.241 C 
ATOM   1870  O   TYR B  56     -11.700  -8.994  26.721  0.00  0.00    -0.271 OA
ATOM   1871  CB  TYR B  56     -11.300  -8.600  29.869  0.00  0.00     0.073 C 
ATOM   1872  CG  TYR B  56     -11.624  -8.655  31.360  0.00  0.00    -0.056 A 
ATOM   1873  CD1 TYR B  56     -11.686  -7.494  32.121  0.00  0.00     0.010 A 
ATOM   1874  CD2 TYR B  56     -11.868  -9.867  32.001  0.00  0.00     0.010 A 
ATOM   1875  CE1 TYR B  56     -11.986  -7.533  33.474  0.00  0.00     0.037 A 
ATOM   1876  CE2 TYR B  56     -12.155  -9.925  33.361  0.00  0.00     0.037 A 
ATOM   1877  CZ  TYR B  56     -12.228  -8.746  34.091  0.00  0.00     0.065 A 
ATOM   1878  OH  TYR B  56     -12.510  -8.787  35.446  0.00  0.00    -0.361 OA
ATOM   1879  HH  TYR B  56     -12.636  -9.752  35.714  0.00  0.00     0.217 HD
ATOM   1880  H   TYR B  56     -12.270 -10.967  28.613  0.00  0.00     0.163 HD
ATOM   1881  N   LEU B  57     -12.499  -7.021  27.299  0.00  0.00    -0.346 N 
ATOM   1882  CA  LEU B  57     -11.845  -6.315  26.225  0.00  0.00     0.177 C 
ATOM   1883  C   LEU B  57     -10.497  -5.882  26.793  0.00  0.00     0.241 C 
ATOM   1884  O   LEU B  57     -10.413  -5.532  27.976  0.00  0.00    -0.271 OA
ATOM   1885  CB  LEU B  57     -12.622  -5.080  25.846  0.00  0.00     0.038 C 
ATOM   1886  CG  LEU B  57     -13.753  -5.106  24.835  0.00  0.00    -0.020 C 
ATOM   1887  CD1 LEU B  57     -13.896  -3.698  24.263  0.00  0.00     0.009 C 
ATOM   1888  CD2 LEU B  57     -13.511  -6.110  23.706  0.00  0.00     0.009 C 
ATOM   1889  H   LEU B  57     -13.228  -6.609  27.906  0.00  0.00     0.163 HD
ATOM   1890  N   ILE B  58      -9.444  -5.933  25.984  0.00  0.00    -0.346 N 
ATOM   1891  CA  ILE B  58      -8.116  -5.428  26.404  0.00  0.00     0.180 C 
ATOM   1892  C   ILE B  58      -7.598  -4.602  25.270  0.00  0.00     0.241 C 
ATOM   1893  O   ILE B  58      -7.805  -4.959  24.131  0.00  0.00    -0.271 OA
ATOM   1894  CB  ILE B  58      -7.091  -6.544  26.694  0.00  0.00     0.013 C 
ATOM   1895  CG1 ILE B  58      -7.573  -7.429  27.827  0.00  0.00     0.002 C 
ATOM   1896  CG2 ILE B  58      -5.731  -5.962  27.099  0.00  0.00     0.012 C 
ATOM   1897  CD1 ILE B  58      -6.705  -8.670  28.008  0.00  0.00     0.005 C 
ATOM   1898  H   ILE B  58      -9.619  -6.346  25.052  0.00  0.00     0.163 HD
ATOM   1899  N   TYR B  59      -6.947  -3.486  25.582  0.00  0.00    -0.346 N 
ATOM   1900  CA  TYR B  59      -6.481  -2.544  24.559  0.00  0.00     0.180 C 
ATOM   1901  C   TYR B  59      -5.303  -1.705  25.032  0.00  0.00     0.241 C 
ATOM   1902  O   TYR B  59      -5.150  -1.454  26.227  0.00  0.00    -0.271 OA
ATOM   1903  CB  TYR B  59      -7.619  -1.624  24.121  0.00  0.00     0.073 C 
ATOM   1904  CG  TYR B  59      -8.099  -0.642  25.173  0.00  0.00    -0.056 A 
ATOM   1905  CD1 TYR B  59      -7.576   0.636  25.240  0.00  0.00     0.010 A 
ATOM   1906  CD2 TYR B  59      -9.111  -0.990  26.060  0.00  0.00     0.010 A 
ATOM   1907  CE1 TYR B  59      -8.030   1.554  26.181  0.00  0.00     0.037 A 
ATOM   1908  CE2 TYR B  59      -9.559  -0.111  27.034  0.00  0.00     0.037 A 
ATOM   1909  CZ  TYR B  59      -9.020   1.175  27.100  0.00  0.00     0.065 A 
ATOM   1910  OH  TYR B  59      -9.471   2.080  28.067  0.00  0.00    -0.361 OA
ATOM   1911  HH  TYR B  59     -10.152   1.613  28.627  0.00  0.00     0.217 HD
ATOM   1912  H   TYR B  59      -6.797  -3.338  26.600  0.00  0.00     0.163 HD
ATOM   1913  N   SER B  60      -4.467  -1.294  24.086  0.00  0.00    -0.344 N 
ATOM   1914  CA  SER B  60      -3.387  -0.333  24.346  0.00  0.00     0.200 C 
ATOM   1915  C   SER B  60      -2.950   0.423  23.077  0.00  0.00     0.243 C 
ATOM   1916  O   SER B  60      -2.896  -0.154  22.000  0.00  0.00    -0.271 OA
ATOM   1917  CB  SER B  60      -2.185  -1.051  24.937  0.00  0.00     0.199 C 
ATOM   1918  OG  SER B  60      -1.137  -0.125  25.076  0.00  0.00    -0.398 OA
ATOM   1919  H   SER B  60      -4.639  -1.708  23.144  0.00  0.00     0.163 HD
ATOM   1920  HG  SER B  60      -1.378   0.777  24.775  0.00  0.00     0.209 HD
ATOM   1921  N   GLN B  61      -2.676   1.705  23.202  0.00  0.00    -0.346 N 
ATOM   1922  CA  GLN B  61      -2.100   2.463  22.113  0.00  0.00     0.177 C 
ATOM   1923  C   GLN B  61      -0.739   2.968  22.556  0.00  0.00     0.241 C 
ATOM   1924  O   GLN B  61      -0.544   3.232  23.739  0.00  0.00    -0.271 OA
ATOM   1925  CB  GLN B  61      -2.962   3.660  21.739  0.00  0.00     0.044 C 
ATOM   1926  CG  GLN B  61      -2.253   4.657  20.815  0.00  0.00     0.105 C 
ATOM   1927  CD  GLN B  61      -3.147   5.797  20.307  0.00  0.00     0.215 C 
ATOM   1928  OE1 GLN B  61      -4.311   5.593  20.002  0.00  0.00    -0.274 OA
ATOM   1929  NE2 GLN B  61      -2.566   7.017  20.195  0.00  0.00    -0.370 N 
ATOM   1930  H   GLN B  61      -2.905   2.115  24.131  0.00  0.00     0.163 HD
ATOM   1931 2HE2 GLN B  61      -1.590   7.090  20.468  0.00  0.00     0.159 HD
ATOM   1932 1HE2 GLN B  61      -3.093   7.806  19.855  0.00  0.00     0.159 HD
ATOM   1933  N   VAL B  62       0.201   3.083  21.611  0.00  0.00    -0.346 N 
ATOM   1934  CA  VAL B  62       1.458   3.819  21.837  0.00  0.00     0.180 C 
ATOM   1935  C   VAL B  62       1.815   4.516  20.573  0.00  0.00     0.241 C 
ATOM   1936  O   VAL B  62       1.517   4.024  19.500  0.00  0.00    -0.271 OA
ATOM   1937  CB  VAL B  62       2.642   2.906  22.187  0.00  0.00     0.009 C 
ATOM   1938  CG1 VAL B  62       2.394   2.189  23.510  0.00  0.00     0.012 C 
ATOM   1939  CG2 VAL B  62       2.915   1.936  21.042  0.00  0.00     0.012 C 
ATOM   1940  H   VAL B  62      -0.027   2.614  20.713  0.00  0.00     0.163 HD
ATOM   1941  N   LEU B  63       2.412   5.687  20.693  0.00  0.00    -0.346 N 
ATOM   1942  CA  LEU B  63       2.723   6.510  19.538  0.00  0.00     0.177 C 
ATOM   1943  C   LEU B  63       4.232   6.769  19.534  0.00  0.00     0.241 C 
ATOM   1944  O   LEU B  63       4.784   7.254  20.521  0.00  0.00    -0.271 OA
ATOM   1945  CB  LEU B  63       1.938   7.804  19.585  0.00  0.00     0.038 C 
ATOM   1946  CG  LEU B  63       2.155   8.717  18.391  0.00  0.00    -0.020 C 
ATOM   1947  CD1 LEU B  63       1.655   8.099  17.105  0.00  0.00     0.009 C 
ATOM   1948  CD2 LEU B  63       1.483  10.052  18.660  0.00  0.00     0.009 C 
ATOM   1949  H   LEU B  63       2.637   5.966  21.672  0.00  0.00     0.163 HD
ATOM   1950  N   PHE B  64       4.893   6.372  18.445  0.00  0.00    -0.346 N 
ATOM   1951  CA  PHE B  64       6.331   6.560  18.293  0.00  0.00     0.180 C 
ATOM   1952  C   PHE B  64       6.577   7.693  17.326  0.00  0.00     0.241 C 
ATOM   1953  O   PHE B  64       5.761   7.923  16.422  0.00  0.00    -0.271 OA
ATOM   1954  CB  PHE B  64       6.970   5.322  17.728  0.00  0.00     0.073 C 
ATOM   1955  CG  PHE B  64       6.979   4.152  18.660  0.00  0.00    -0.056 A 
ATOM   1956  CD1 PHE B  64       7.785   4.149  19.761  0.00  0.00     0.007 A 
ATOM   1957  CD2 PHE B  64       6.244   3.019  18.374  0.00  0.00     0.007 A 
ATOM   1958  CE1 PHE B  64       7.856   3.037  20.594  0.00  0.00     0.001 A 
ATOM   1959  CE2 PHE B  64       6.285   1.920  19.206  0.00  0.00     0.001 A 
ATOM   1960  CZ  PHE B  64       7.090   1.929  20.322  0.00  0.00     0.000 A 
ATOM   1961  H   PHE B  64       4.295   5.920  17.720  0.00  0.00     0.163 HD
ATOM   1962  N   LYS B  65       7.689   8.399  17.508  0.00  0.00    -0.346 N 
ATOM   1963  CA  LYS B  65       8.043   9.522  16.625  0.00  0.00     0.176 C 
ATOM   1964  C   LYS B  65       9.545   9.670  16.554  0.00  0.00     0.240 C 
ATOM   1965  O   LYS B  65      10.199   9.751  17.587  0.00  0.00    -0.271 OA
ATOM   1966  CB  LYS B  65       7.415  10.837  17.116  0.00  0.00     0.035 C 
ATOM   1967  CG  LYS B  65       7.821  12.117  16.343  0.00  0.00     0.004 C 
ATOM   1968  CD  LYS B  65       8.560  13.136  17.225  0.00  0.00     0.027 C 
ATOM   1969  CE  LYS B  65       8.480  14.589  16.717  0.00  0.00     0.229 C 
ATOM   1970  NZ  LYS B  65       9.189  15.550  17.646  0.00  0.00    -0.079 N 
ATOM   1971  HZ1 LYS B  65       9.296  16.423  17.180  0.00  0.00     0.274 HD
ATOM   1972  HZ3 LYS B  65       8.639  15.663  18.468  0.00  0.00     0.274 HD
ATOM   1973  HZ2 LYS B  65      10.080  15.171  17.877  0.00  0.00     0.274 HD
ATOM   1974  H   LYS B  65       8.275   8.100  18.307  0.00  0.00     0.163 HD
ATOM   1975  N   GLY B  66      10.083   9.680  15.338  0.00  0.00    -0.351 N 
ATOM   1976  CA  GLY B  66      11.509   9.914  15.120  0.00  0.00     0.225 C 
ATOM   1977  C   GLY B  66      11.724  11.068  14.166  0.00  0.00     0.236 C 
ATOM   1978  O   GLY B  66      10.848  11.386  13.339  0.00  0.00    -0.272 OA
ATOM   1979  H   GLY B  66       9.409   9.509  14.563  0.00  0.00     0.163 HD
ATOM   1980  N   GLN B  67      12.878  11.717  14.287  0.00  0.00    -0.346 N 
ATOM   1981  CA  GLN B  67      13.206  12.833  13.417  0.00  0.00     0.177 C 
ATOM   1982  C   GLN B  67      14.121  12.310  12.336  0.00  0.00     0.240 C 
ATOM   1983  O   GLN B  67      15.323  12.471  12.426  0.00  0.00    -0.271 OA
ATOM   1984  CB  GLN B  67      13.888  13.944  14.200  0.00  0.00     0.044 C 
ATOM   1985  CG  GLN B  67      13.335  15.328  13.899  0.00  0.00     0.105 C 
ATOM   1986  CD  GLN B  67      12.104  15.651  14.733  0.00  0.00     0.215 C 
ATOM   1987  OE1 GLN B  67      11.921  15.115  15.844  0.00  0.00    -0.274 OA
ATOM   1988  NE2 GLN B  67      11.254  16.541  14.212  0.00  0.00    -0.370 N 
ATOM   1989  H   GLN B  67      13.502  11.365  15.035  0.00  0.00     0.163 HD
ATOM   1990 2HE2 GLN B  67      11.484  16.953  13.311  0.00  0.00     0.159 HD
ATOM   1991 1HE2 GLN B  67      10.402  16.797  14.706  0.00  0.00     0.159 HD
ATOM   1992  N   GLY B  68      13.542  11.640  11.341  0.00  0.00    -0.351 N 
ATOM   1993  CA  GLY B  68      14.298  11.069  10.222  0.00  0.00     0.225 C 
ATOM   1994  C   GLY B  68      14.666   9.594  10.339  0.00  0.00     0.236 C 
ATOM   1995  O   GLY B  68      14.182   8.890  11.218  0.00  0.00    -0.272 OA
ATOM   1996  H   GLY B  68      12.504  11.555  11.425  0.00  0.00     0.163 HD
ATOM   1997  N   CYS B  69      15.554   9.152   9.451  0.00  0.00    -0.346 N 
ATOM   1998  CA  CYS B  69      15.922   7.751   9.303  0.00  0.00     0.186 C 
ATOM   1999  C   CYS B  69      17.443   7.553   9.083  0.00  0.00     0.244 C 
ATOM   2000  O   CYS B  69      18.002   8.099   8.132  0.00  0.00    -0.271 OA
ATOM   2001  CB  CYS B  69      15.182   7.187   8.092  0.00  0.00     0.120 C 
ATOM   2002  SG  CYS B  69      13.413   6.889   8.342  0.00  0.00    -0.095 SA
ATOM   2003  H   CYS B  69      15.973   9.914   8.857  0.00  0.00     0.163 HD
ATOM   2004  N   PRO B  70      18.114   6.777   9.968  0.00  0.00    -0.338 N 
ATOM   2005  CA  PRO B  70      19.467   6.248   9.663  0.00  0.00     0.165 C 
ATOM   2006  C   PRO B  70      19.471   4.810   9.097  0.00  0.00     0.219 C 
ATOM   2007  O   PRO B  70      19.135   3.847   9.805  0.00  0.00    -0.287 OA
ATOM   2008  CB  PRO B  70      20.193   6.309  11.031  0.00  0.00     0.035 C 
ATOM   2009  CG  PRO B  70      19.202   6.864  12.022  0.00  0.00     0.022 C 
ATOM   2010  CD  PRO B  70      17.835   6.717  11.414  0.00  0.00     0.127 C 
ATOM   2011  N   HIS B  73      18.719   0.330  10.424  0.00  0.00    -0.326 NA
ATOM   2012  CA  HIS B  73      17.259   0.413  10.452  0.00  0.00     0.196 C 
ATOM   2013  C   HIS B  73      16.763   0.171  11.873  0.00  0.00     0.242 C 
ATOM   2014  O   HIS B  73      17.306  -0.657  12.607  0.00  0.00    -0.271 OA
ATOM   2015  CB  HIS B  73      16.610  -0.546   9.431  0.00  0.00     0.095 C 
ATOM   2016  CG  HIS B  73      17.002  -0.266   8.011  0.00  0.00     0.030 A 
ATOM   2017  CD2 HIS B  73      16.354   0.447   7.062  0.00  0.00     0.143 A 
ATOM   2018  ND1 HIS B  73      18.081  -0.838   7.383  0.00  0.00    -0.353 N 
ATOM   2019  NE2 HIS B  73      17.040   0.291   5.885  0.00  0.00    -0.254 NA
ATOM   2020  CE1 HIS B  73      18.078  -0.488   6.111  0.00  0.00     0.207 A 
ATOM   2021  HD1 HIS B  73      18.760  -1.428   7.821  0.00  0.00     0.166 HD
ATOM   2022  H   HIS B  73      19.308   0.144  11.212  0.00  0.00     0.180 HD
ATOM   2023  N   VAL B  74      15.744   0.948  12.259  0.00  0.00    -0.346 N 
ATOM   2024  CA  VAL B  74      15.141   0.924  13.594  0.00  0.00     0.180 C 
ATOM   2025  C   VAL B  74      13.993  -0.106  13.600  0.00  0.00     0.241 C 
ATOM   2026  O   VAL B  74      13.258  -0.213  12.612  0.00  0.00    -0.271 OA
ATOM   2027  CB  VAL B  74      14.566   2.326  13.981  0.00  0.00     0.009 C 
ATOM   2028  CG1 VAL B  74      14.388   2.435  15.477  0.00  0.00     0.012 C 
ATOM   2029  CG2 VAL B  74      15.460   3.470  13.503  0.00  0.00     0.012 C 
ATOM   2030  H   VAL B  74      15.402   1.597  11.499  0.00  0.00     0.163 HD
ATOM   2031  N   LEU B  75      13.873  -0.882  14.686  0.00  0.00    -0.346 N 
ATOM   2032  CA  LEU B  75      12.680  -1.682  14.958  0.00  0.00     0.177 C 
ATOM   2033  C   LEU B  75      11.944  -1.185  16.193  0.00  0.00     0.241 C 
ATOM   2034  O   LEU B  75      12.557  -0.872  17.254  0.00  0.00    -0.271 OA
ATOM   2035  CB  LEU B  75      13.018  -3.129  15.209  0.00  0.00     0.038 C 
ATOM   2036  CG  LEU B  75      13.306  -4.130  14.084  0.00  0.00    -0.020 C 
ATOM   2037  CD1 LEU B  75      13.257  -5.521  14.725  0.00  0.00     0.009 C 
ATOM   2038  CD2 LEU B  75      12.377  -4.030  12.868  0.00  0.00     0.009 C 
ATOM   2039  H   LEU B  75      14.704  -0.864  15.317  0.00  0.00     0.163 HD
ATOM   2040  N   LEU B  76      10.617  -1.145  16.067  0.00  0.00    -0.346 N 
ATOM   2041  CA  LEU B  76       9.747  -0.723  17.152  0.00  0.00     0.177 C 
ATOM   2042  C   LEU B  76       8.883  -1.907  17.527  0.00  0.00     0.241 C 
ATOM   2043  O   LEU B  76       8.380  -2.585  16.645  0.00  0.00    -0.271 OA
ATOM   2044  CB  LEU B  76       8.860   0.406  16.686  0.00  0.00     0.038 C 
ATOM   2045  CG  LEU B  76       9.549   1.640  16.142  0.00  0.00    -0.020 C 
ATOM   2046  CD1 LEU B  76       8.534   2.503  15.402  0.00  0.00     0.009 C 
ATOM   2047  CD2 LEU B  76      10.224   2.403  17.262  0.00  0.00     0.009 C 
ATOM   2048  H   LEU B  76      10.266  -1.441  15.131  0.00  0.00     0.163 HD
ATOM   2049  N   THR B  77       8.706  -2.164  18.816  0.00  0.00    -0.344 N 
ATOM   2050  CA  THR B  77       7.836  -3.241  19.208  0.00  0.00     0.205 C 
ATOM   2051  C   THR B  77       6.828  -2.775  20.278  0.00  0.00     0.243 C 
ATOM   2052  O   THR B  77       7.062  -1.803  21.027  0.00  0.00    -0.271 OA
ATOM   2053  CB  THR B  77       8.634  -4.469  19.725  0.00  0.00     0.146 C 
ATOM   2054  OG1 THR B  77       9.222  -4.157  20.989  0.00  0.00    -0.393 OA
ATOM   2055  CG2 THR B  77       9.715  -4.866  18.794  0.00  0.00     0.042 C 
ATOM   2056  HG1 THR B  77       8.968  -3.202  21.233  0.00  0.00     0.210 HD
ATOM   2057  H   THR B  77       9.219  -1.556  19.465  0.00  0.00     0.163 HD
ATOM   2058  N   HIS B  78       5.710  -3.487  20.360  0.00  0.00    -0.346 N 
ATOM   2059  CA  HIS B  78       4.702  -3.191  21.365  0.00  0.00     0.182 C 
ATOM   2060  C   HIS B  78       3.913  -4.450  21.671  0.00  0.00     0.241 C 
ATOM   2061  O   HIS B  78       3.399  -5.112  20.769  0.00  0.00    -0.271 OA
ATOM   2062  CB  HIS B  78       3.839  -2.021  20.877  0.00  0.00     0.093 C 
ATOM   2063  CG  HIS B  78       2.659  -1.704  21.757  0.00  0.00     0.030 A 
ATOM   2064  ND1 HIS B  78       1.466  -1.385  21.256  0.00  0.00    -0.353 N 
ATOM   2065  CD2 HIS B  78       2.524  -1.668  23.152  0.00  0.00     0.143 A 
ATOM   2066  CE1 HIS B  78       0.595  -1.148  22.280  0.00  0.00     0.207 A 
ATOM   2067  NE2 HIS B  78       1.242  -1.329  23.429  0.00  0.00    -0.254 NA
ATOM   2068  HD1 HIS B  78       1.204  -1.318  20.293  0.00  0.00     0.166 HD
ATOM   2069  H   HIS B  78       5.624  -4.249  19.664  0.00  0.00     0.163 HD
ATOM   2070  N   THR B  79       3.849  -4.807  22.954  0.00  0.00    -0.344 N 
ATOM   2071  CA  THR B  79       3.353  -6.120  23.386  0.00  0.00     0.205 C 
ATOM   2072  C   THR B  79       2.472  -6.020  24.636  0.00  0.00     0.243 C 
ATOM   2073  O   THR B  79       2.877  -5.414  25.645  0.00  0.00    -0.271 OA
ATOM   2074  CB  THR B  79       4.548  -7.040  23.729  0.00  0.00     0.146 C 
ATOM   2075  OG1 THR B  79       5.344  -7.224  22.559  0.00  0.00    -0.393 OA
ATOM   2076  CG2 THR B  79       4.085  -8.464  24.298  0.00  0.00     0.042 C 
ATOM   2077  HG1 THR B  79       4.926  -6.705  21.794  0.00  0.00     0.210 HD
ATOM   2078  H   THR B  79       4.179  -4.079  23.623  0.00  0.00     0.163 HD
ATOM   2079  N   ILE B  80       1.281  -6.635  24.580  0.00  0.00    -0.346 N 
ATOM   2080  CA  ILE B  80       0.480  -6.858  25.767  0.00  0.00     0.180 C 
ATOM   2081  C   ILE B  80       0.643  -8.322  26.157  0.00  0.00     0.241 C 
ATOM   2082  O   ILE B  80       0.578  -9.219  25.305  0.00  0.00    -0.271 OA
ATOM   2083  CB  ILE B  80      -1.013  -6.500  25.565  0.00  0.00     0.013 C 
ATOM   2084  CG1 ILE B  80      -1.160  -5.040  25.117  0.00  0.00     0.002 C 
ATOM   2085  CG2 ILE B  80      -1.812  -6.710  26.861  0.00  0.00     0.012 C 
ATOM   2086  CD1 ILE B  80      -2.601  -4.552  25.021  0.00  0.00     0.005 C 
ATOM   2087  H   ILE B  80       0.997  -6.928  23.624  0.00  0.00     0.163 HD
ATOM   2088  N   SER B  81       0.868  -8.557  27.446  0.00  0.00    -0.344 N 
ATOM   2089  CA  SER B  81       1.159  -9.889  27.986  0.00  0.00     0.200 C 
ATOM   2090  C   SER B  81       0.223 -10.225  29.133  0.00  0.00     0.243 C 
ATOM   2091  O   SER B  81      -0.247  -9.347  29.845  0.00  0.00    -0.271 OA
ATOM   2092  CB  SER B  81       2.582  -9.956  28.575  0.00  0.00     0.199 C 
ATOM   2093  OG  SER B  81       3.561  -9.439  27.705  0.00  0.00    -0.398 OA
ATOM   2094  H   SER B  81       0.820  -7.702  28.053  0.00  0.00     0.163 HD
ATOM   2095  HG  SER B  81       3.112  -9.126  26.860  0.00  0.00     0.209 HD
ATOM   2096  N   ARG B  82       0.056 -11.523  29.350  0.00  0.00    -0.346 N 
ATOM   2097  CA  ARG B  82      -0.645 -12.058  30.487  0.00  0.00     0.176 C 
ATOM   2098  C   ARG B  82       0.283 -12.921  31.361  0.00  0.00     0.241 C 
ATOM   2099  O   ARG B  82       1.112 -13.669  30.853  0.00  0.00    -0.271 OA
ATOM   2100  CB  ARG B  82      -1.780 -12.919  29.957  0.00  0.00     0.036 C 
ATOM   2101  CG  ARG B  82      -2.802 -13.320  30.988  0.00  0.00     0.023 C 
ATOM   2102  CD  ARG B  82      -3.695 -14.335  30.392  0.00  0.00     0.138 C 
ATOM   2103  NE  ARG B  82      -4.521 -14.952  31.412  0.00  0.00    -0.227 N 
ATOM   2104  CZ  ARG B  82      -4.956 -16.207  31.347  0.00  0.00     0.665 C 
ATOM   2105  NH1 ARG B  82      -4.639 -16.963  30.300  0.00  0.00    -0.235 N 
ATOM   2106  NH2 ARG B  82      -5.730 -16.698  32.312  0.00  0.00    -0.235 N 
ATOM   2107  HE  ARG B  82      -4.781 -14.405  32.212  0.00  0.00     0.177 HD
ATOM   2108 2HH2 ARG B  82      -6.072 -17.629  32.258  0.00  0.00     0.174 HD
ATOM   2109 1HH2 ARG B  82      -5.968 -16.123  33.099  0.00  0.00     0.174 HD
ATOM   2110  H   ARG B  82       0.489 -12.133  28.604  0.00  0.00     0.163 HD
ATOM   2111 2HH1 ARG B  82      -4.991 -17.909  30.252  0.00  0.00     0.174 HD
ATOM   2112 1HH1 ARG B  82      -4.064 -16.606  29.574  0.00  0.00     0.174 HD
ATOM   2113  N   ILE B  83       0.150 -12.777  32.675  0.00  0.00    -0.346 N 
ATOM   2114  CA  ILE B  83       0.650 -13.741  33.651  0.00  0.00     0.180 C 
ATOM   2115  C   ILE B  83      -0.526 -14.320  34.441  0.00  0.00     0.241 C 
ATOM   2116  O   ILE B  83      -1.112 -13.640  35.264  0.00  0.00    -0.271 OA
ATOM   2117  CB  ILE B  83       1.592 -13.097  34.670  0.00  0.00     0.013 C 
ATOM   2118  CG1 ILE B  83       2.679 -12.313  33.961  0.00  0.00     0.002 C 
ATOM   2119  CG2 ILE B  83       2.163 -14.185  35.588  0.00  0.00     0.012 C 
ATOM   2120  CD1 ILE B  83       3.609 -11.604  34.903  0.00  0.00     0.005 C 
ATOM   2121  H   ILE B  83      -0.353 -11.897  32.958  0.00  0.00     0.163 HD
ATOM   2122  N   ALA B  84      -0.889 -15.565  34.183  0.00  0.00    -0.346 N 
ATOM   2123  CA  ALA B  84      -1.926 -16.216  34.981  0.00  0.00     0.172 C 
ATOM   2124  C   ALA B  84      -1.372 -16.601  36.370  0.00  0.00     0.240 C 
ATOM   2125  O   ALA B  84      -0.258 -17.086  36.460  0.00  0.00    -0.271 OA
ATOM   2126  CB  ALA B  84      -2.431 -17.448  34.242  0.00  0.00     0.042 C 
ATOM   2127  H   ALA B  84      -0.397 -16.021  33.400  0.00  0.00     0.163 HD
ATOM   2128  N   VAL B  85      -2.125 -16.400  37.448  0.00  0.00    -0.346 N 
ATOM   2129  CA  VAL B  85      -1.640 -16.849  38.770  0.00  0.00     0.180 C 
ATOM   2130  C   VAL B  85      -1.361 -18.330  38.718  0.00  0.00     0.241 C 
ATOM   2131  O   VAL B  85      -0.295 -18.778  39.097  0.00  0.00    -0.271 OA
ATOM   2132  CB  VAL B  85      -2.628 -16.576  39.948  0.00  0.00     0.009 C 
ATOM   2133  CG1 VAL B  85      -2.728 -15.092  40.217  0.00  0.00     0.012 C 
ATOM   2134  CG2 VAL B  85      -4.006 -17.179  39.698  0.00  0.00     0.012 C 
ATOM   2135  H   VAL B  85      -3.019 -15.934  37.296  0.00  0.00     0.163 HD
ATOM   2136  N   SER B  86      -2.309 -19.083  38.188  0.00  0.00    -0.344 N 
ATOM   2137  CA  SER B  86      -2.229 -20.530  38.240  0.00  0.00     0.200 C 
ATOM   2138  C   SER B  86      -1.036 -21.156  37.499  0.00  0.00     0.243 C 
ATOM   2139  O   SER B  86      -0.579 -22.215  37.900  0.00  0.00    -0.271 OA
ATOM   2140  CB  SER B  86      -3.540 -21.145  37.759  0.00  0.00     0.199 C 
ATOM   2141  OG  SER B  86      -4.509 -21.056  38.789  0.00  0.00    -0.398 OA
ATOM   2142  H   SER B  86      -3.089 -18.564  37.746  0.00  0.00     0.163 HD
ATOM   2143  HG  SER B  86      -4.144 -20.620  39.595  0.00  0.00     0.209 HD
ATOM   2144  N   TYR B  87      -0.549 -20.514  36.440  0.00  0.00    -0.346 N 
ATOM   2145  CA  TYR B  87       0.551 -21.042  35.633  0.00  0.00     0.180 C 
ATOM   2146  C   TYR B  87       1.861 -20.370  35.955  0.00  0.00     0.241 C 
ATOM   2147  O   TYR B  87       2.918 -20.860  35.560  0.00  0.00    -0.271 OA
ATOM   2148  CB  TYR B  87       0.263 -20.850  34.116  0.00  0.00     0.073 C 
ATOM   2149  CG  TYR B  87      -0.997 -21.554  33.648  0.00  0.00    -0.056 A 
ATOM   2150  CD1 TYR B  87      -0.936 -22.809  33.019  0.00  0.00     0.010 A 
ATOM   2151  CD2 TYR B  87      -2.264 -20.996  33.886  0.00  0.00     0.010 A 
ATOM   2152  CE1 TYR B  87      -2.103 -23.477  32.620  0.00  0.00     0.037 A 
ATOM   2153  CE2 TYR B  87      -3.434 -21.647  33.486  0.00  0.00     0.037 A 
ATOM   2154  CZ  TYR B  87      -3.356 -22.889  32.854  0.00  0.00     0.065 A 
ATOM   2155  OH  TYR B  87      -4.520 -23.540  32.474  0.00  0.00    -0.361 OA
ATOM   2156  HH  TYR B  87      -5.295 -22.952  32.708  0.00  0.00     0.217 HD
ATOM   2157  H   TYR B  87      -1.018 -19.603  36.234  0.00  0.00     0.163 HD
ATOM   2158  N   GLN B  88       1.802 -19.210  36.604  0.00  0.00    -0.346 N 
ATOM   2159  CA  GLN B  88       2.986 -18.352  36.801  0.00  0.00     0.177 C 
ATOM   2160  C   GLN B  88       3.884 -18.274  35.573  0.00  0.00     0.241 C 
ATOM   2161  O   GLN B  88       5.073 -18.445  35.697  0.00  0.00    -0.271 OA
ATOM   2162  CB  GLN B  88       3.827 -18.862  37.969  0.00  0.00     0.044 C 
ATOM   2163  CG  GLN B  88       3.075 -19.024  39.274  0.00  0.00     0.105 C 
ATOM   2164  CD  GLN B  88       2.548 -17.717  39.804  0.00  0.00     0.215 C 
ATOM   2165  OE1 GLN B  88       3.164 -16.670  39.631  0.00  0.00    -0.274 OA
ATOM   2166  NE2 GLN B  88       1.395 -17.771  40.463  0.00  0.00    -0.370 N 
ATOM   2167  H   GLN B  88       0.858 -18.956  36.961  0.00  0.00     0.163 HD
ATOM   2168 2HE2 GLN B  88       0.932 -18.672  40.559  0.00  0.00     0.159 HD
ATOM   2169 1HE2 GLN B  88       0.982 -16.927  40.863  0.00  0.00     0.159 HD
ATOM   2170  N   THR B  89       3.303 -18.074  34.394  0.00  0.00    -0.344 N 
ATOM   2171  CA  THR B  89       4.070 -17.894  33.136  0.00  0.00     0.205 C 
ATOM   2172  C   THR B  89       3.664 -16.576  32.491  0.00  0.00     0.243 C 
ATOM   2173  O   THR B  89       2.525 -16.124  32.682  0.00  0.00    -0.271 OA
ATOM   2174  CB  THR B  89       3.794 -19.022  32.093  0.00  0.00     0.146 C 
ATOM   2175  OG1 THR B  89       2.403 -19.048  31.784  0.00  0.00    -0.393 OA
ATOM   2176  CG2 THR B  89       4.233 -20.403  32.591  0.00  0.00     0.042 C 
ATOM   2177  HG1 THR B  89       1.938 -18.321  32.324  0.00  0.00     0.210 HD
ATOM   2178  H   THR B  89       2.261 -18.053  34.418  0.00  0.00     0.163 HD
ATOM   2179  N   LYS B  90       4.581 -15.978  31.725  0.00  0.00    -0.346 N 
ATOM   2180  CA  LYS B  90       4.326 -14.712  31.015  0.00  0.00     0.176 C 
ATOM   2181  C   LYS B  90       4.284 -14.888  29.517  0.00  0.00     0.241 C 
ATOM   2182  O   LYS B  90       5.297 -15.168  28.881  0.00  0.00    -0.271 OA
ATOM   2183  CB  LYS B  90       5.382 -13.644  31.329  0.00  0.00     0.035 C 
ATOM   2184  CG  LYS B  90       5.088 -12.279  30.670  0.00  0.00     0.004 C 
ATOM   2185  CD  LYS B  90       6.217 -11.311  30.956  0.00  0.00     0.027 C 
ATOM   2186  CE  LYS B  90       5.923  -9.908  30.484  0.00  0.00     0.229 C 
ATOM   2187  NZ  LYS B  90       6.862  -8.914  31.118  0.00  0.00    -0.079 N 
ATOM   2188  HZ1 LYS B  90       7.785  -9.083  30.782  0.00  0.00     0.274 HD
ATOM   2189  HZ3 LYS B  90       6.571  -7.993  30.871  0.00  0.00     0.274 HD
ATOM   2190  HZ2 LYS B  90       6.832  -9.028  32.107  0.00  0.00     0.274 HD
ATOM   2191  H   LYS B  90       5.493 -16.481  31.671  0.00  0.00     0.163 HD
ATOM   2192  N   VAL B  91       3.119 -14.608  28.956  0.00  0.00    -0.346 N 
ATOM   2193  CA  VAL B  91       2.778 -14.998  27.609  0.00  0.00     0.180 C 
ATOM   2194  C   VAL B  91       2.144 -13.792  26.889  0.00  0.00     0.241 C 
ATOM   2195  O   VAL B  91       1.238 -13.136  27.451  0.00  0.00    -0.271 OA
ATOM   2196  CB  VAL B  91       1.796 -16.197  27.712  0.00  0.00     0.009 C 
ATOM   2197  CG1 VAL B  91       0.765 -16.193  26.598  0.00  0.00     0.012 C 
ATOM   2198  CG2 VAL B  91       2.581 -17.498  27.748  0.00  0.00     0.012 C 
ATOM   2199  H   VAL B  91       2.462 -14.074  29.581  0.00  0.00     0.163 HD
ATOM   2200  N   ASN B  92       2.591 -13.524  25.661  0.00  0.00    -0.346 N 
ATOM   2201  CA  ASN B  92       2.004 -12.484  24.832  0.00  0.00     0.185 C 
ATOM   2202  C   ASN B  92       0.574 -12.797  24.387  0.00  0.00     0.241 C 
ATOM   2203  O   ASN B  92       0.298 -13.900  23.876  0.00  0.00    -0.271 OA
ATOM   2204  CB  ASN B  92       2.798 -12.283  23.537  0.00  0.00     0.137 C 
ATOM   2205  CG  ASN B  92       4.238 -11.959  23.762  0.00  0.00     0.217 C 
ATOM   2206  OD1 ASN B  92       4.666 -11.669  24.877  0.00  0.00    -0.274 OA
ATOM   2207  ND2 ASN B  92       5.007 -11.982  22.682  0.00  0.00    -0.370 N 
ATOM   2208 2HD2 ASN B  92       5.995 -11.778  22.758  0.00  0.00     0.159 HD
ATOM   2209 1HD2 ASN B  92       4.618 -12.199  21.788  0.00  0.00     0.159 HD
ATOM   2210  H   ASN B  92       3.389 -14.121  25.355  0.00  0.00     0.163 HD
ATOM   2211  N   LEU B  93      -0.307 -11.802  24.505  0.00  0.00    -0.346 N 
ATOM   2212  CA  LEU B  93      -1.644 -11.852  23.905  0.00  0.00     0.177 C 
ATOM   2213  C   LEU B  93      -1.697 -11.090  22.571  0.00  0.00     0.241 C 
ATOM   2214  O   LEU B  93      -2.401 -11.488  21.652  0.00  0.00    -0.271 OA
ATOM   2215  CB  LEU B  93      -2.669 -11.220  24.846  0.00  0.00     0.038 C 
ATOM   2216  CG  LEU B  93      -2.801 -11.748  26.275  0.00  0.00    -0.020 C 
ATOM   2217  CD1 LEU B  93      -3.802 -10.890  27.040  0.00  0.00     0.009 C 
ATOM   2218  CD2 LEU B  93      -3.207 -13.225  26.223  0.00  0.00     0.009 C 
ATOM   2219  H   LEU B  93       0.036 -10.987  25.059  0.00  0.00     0.163 HD
ATOM   2220  N   LEU B  94      -0.998  -9.956  22.486  0.00  0.00    -0.346 N 
ATOM   2221  CA  LEU B  94      -1.046  -9.078  21.287  0.00  0.00     0.177 C 
ATOM   2222  C   LEU B  94       0.321  -8.467  21.118  0.00  0.00     0.241 C 
ATOM   2223  O   LEU B  94       0.926  -8.029  22.077  0.00  0.00    -0.271 OA
ATOM   2224  CB  LEU B  94      -2.111  -7.982  21.439  0.00  0.00     0.038 C 
ATOM   2225  CG  LEU B  94      -3.540  -8.528  21.680  0.00  0.00    -0.020 C 
ATOM   2226  CD1 LEU B  94      -4.455  -7.535  22.379  0.00  0.00     0.009 C 
ATOM   2227  CD2 LEU B  94      -4.127  -8.997  20.370  0.00  0.00     0.009 C 
ATOM   2228  H   LEU B  94      -0.420  -9.734  23.319  0.00  0.00     0.163 HD
ATOM   2229  N   SER B  95       0.840  -8.467  19.908  0.00  0.00    -0.344 N 
ATOM   2230  CA  SER B  95       2.180  -7.981  19.700  0.00  0.00     0.200 C 
ATOM   2231  C   SER B  95       2.394  -7.514  18.244  0.00  0.00     0.243 C 
ATOM   2232  O   SER B  95       2.019  -8.211  17.284  0.00  0.00    -0.271 OA
ATOM   2233  CB  SER B  95       3.187  -9.081  20.068  0.00  0.00     0.199 C 
ATOM   2234  OG  SER B  95       4.435  -8.500  20.376  0.00  0.00    -0.398 OA
ATOM   2235  H   SER B  95       0.229  -8.829  19.160  0.00  0.00     0.163 HD
ATOM   2236  HG  SER B  95       4.409  -7.515  20.294  0.00  0.00     0.209 HD
ATOM   2237  N   ALA B  96       2.999  -6.343  18.117  0.00  0.00    -0.346 N 
ATOM   2238  CA  ALA B  96       3.282  -5.722  16.848  0.00  0.00     0.172 C 
ATOM   2239  C   ALA B  96       4.786  -5.446  16.774  0.00  0.00     0.240 C 
ATOM   2240  O   ALA B  96       5.407  -5.060  17.762  0.00  0.00    -0.271 OA
ATOM   2241  CB  ALA B  96       2.477  -4.424  16.690  0.00  0.00     0.042 C 
ATOM   2242  H   ALA B  96       3.258  -5.900  19.041  0.00  0.00     0.163 HD
ATOM   2243  N   ILE B  97       5.364  -5.693  15.604  0.00  0.00    -0.346 N 
ATOM   2244  CA  ILE B  97       6.764  -5.357  15.307  0.00  0.00     0.180 C 
ATOM   2245  C   ILE B  97       6.745  -4.619  13.976  0.00  0.00     0.241 C 
ATOM   2246  O   ILE B  97       6.052  -5.040  13.039  0.00  0.00    -0.271 OA
ATOM   2247  CB  ILE B  97       7.676  -6.613  15.161  0.00  0.00     0.013 C 
ATOM   2248  CG1 ILE B  97       7.692  -7.457  16.464  0.00  0.00     0.002 C 
ATOM   2249  CG2 ILE B  97       9.085  -6.183  14.768  0.00  0.00     0.012 C 
ATOM   2250  CD1 ILE B  97       8.321  -8.852  16.317  0.00  0.00     0.005 C 
ATOM   2251  H   ILE B  97       4.736  -6.152  14.901  0.00  0.00     0.163 HD
ATOM   2252  N   LYS B  98       7.534  -3.556  13.892  0.00  0.00    -0.346 N 
ATOM   2253  CA  LYS B  98       7.414  -2.579  12.833  0.00  0.00     0.176 C 
ATOM   2254  C   LYS B  98       8.760  -1.838  12.569  0.00  0.00     0.241 C 
ATOM   2255  O   LYS B  98       9.346  -1.273  13.507  0.00  0.00    -0.271 OA
ATOM   2256  CB  LYS B  98       6.324  -1.591  13.252  0.00  0.00     0.035 C 
ATOM   2257  CG  LYS B  98       6.160  -0.368  12.363  0.00  0.00     0.004 C 
ATOM   2258  CD  LYS B  98       6.070  -0.716  10.881  0.00  0.00     0.027 C 
ATOM   2259  CE  LYS B  98       5.317   0.361  10.109  0.00  0.00     0.229 C 
ATOM   2260  NZ  LYS B  98       4.970  -0.139   8.772  0.00  0.00    -0.079 N 
ATOM   2261  HZ1 LYS B  98       4.251   0.433   8.370  0.00  0.00     0.274 HD
ATOM   2262  HZ3 LYS B  98       5.778  -0.115   8.178  0.00  0.00     0.274 HD
ATOM   2263  HZ2 LYS B  98       4.639  -1.084   8.836  0.00  0.00     0.274 HD
ATOM   2264  H   LYS B  98       8.246  -3.490  14.657  0.00  0.00     0.163 HD
ATOM   2265  N   SER B  99       9.240  -1.881  11.305  0.00  0.00    -0.344 N 
ATOM   2266  CA  SER B  99      10.347  -1.011  10.809  0.00  0.00     0.200 C 
ATOM   2267  C   SER B  99       9.786   0.330  10.293  0.00  0.00     0.245 C 
ATOM   2268  O   SER B  99       9.152   0.383   9.259  0.00  0.00    -0.271 OA
ATOM   2269  CB  SER B  99      11.112  -1.676   9.660  0.00  0.00     0.199 C 
ATOM   2270  OG  SER B  99      11.360  -3.054   9.887  0.00  0.00    -0.398 OA
ATOM   2271  H   SER B  99       8.766  -2.583  10.695  0.00  0.00     0.163 HD
ATOM   2272  HG  SER B  99      10.969  -3.306  10.778  0.00  0.00     0.209 HD
ATOM   2273  N   PRO B 100      10.006   1.418  11.010  0.00  0.00    -0.337 N 
ATOM   2274  CA  PRO B 100       9.395   2.644  10.509  0.00  0.00     0.179 C 
ATOM   2275  C   PRO B 100       9.981   3.118   9.208  0.00  0.00     0.241 C 
ATOM   2276  O   PRO B 100       9.279   3.771   8.440  0.00  0.00    -0.271 OA
ATOM   2277  CB  PRO B 100       9.718   3.680  11.593  0.00  0.00     0.037 C 
ATOM   2278  CG  PRO B 100      10.869   3.107  12.372  0.00  0.00     0.022 C 
ATOM   2279  CD  PRO B 100      10.760   1.620  12.263  0.00  0.00     0.127 C 
ATOM   2280  N   CYS B 101      11.263   2.813   8.969  0.00  0.00    -0.347 N 
ATOM   2281  CA  CYS B 101      12.022   3.408   7.854  0.00  0.00     0.172 C 
ATOM   2282  C   CYS B 101      12.114   2.500   6.619  0.00  0.00     0.220 C 
ATOM   2283  O   CYS B 101      13.092   1.792   6.430  0.00  0.00    -0.287 OA
ATOM   2284  CB  CYS B 101      13.420   3.813   8.345  0.00  0.00     0.119 C 
ATOM   2285  SG  CYS B 101      13.408   5.209   9.525  0.00  0.00    -0.095 SA
ATOM   2286  H   CYS B 101      11.675   2.126   9.631  0.00  0.00     0.163 HD
ATOM   2287  N   GLU B 110      17.079  16.727   3.974  0.00  0.00    -0.326 NA
ATOM   2288  CA  GLU B 110      16.715  17.216   5.312  0.00  0.00     0.191 C 
ATOM   2289  C   GLU B 110      15.726  16.252   5.979  0.00  0.00     0.242 C 
ATOM   2290  O   GLU B 110      14.816  15.754   5.322  0.00  0.00    -0.271 OA
ATOM   2291  CB  GLU B 110      16.107  18.623   5.230  0.00  0.00     0.047 C 
ATOM   2292  CG  GLU B 110      16.960  19.737   4.647  0.00  0.00     0.116 C 
ATOM   2293  CD  GLU B 110      16.332  21.094   4.583  0.00  0.00     0.172 C 
ATOM   2294  OE1 GLU B 110      15.198  21.340   4.969  0.00  0.00    -0.648 OA
ATOM   2295  OE2 GLU B 110      17.093  21.947   4.081  0.00  0.00    -0.648 OA
ATOM   2296  H   GLU B 110      16.728  15.883   3.562  0.00  0.00     0.180 HD
ATOM   2297  N   ALA B 111      15.905  16.003   7.280  0.00  0.00    -0.346 N 
ATOM   2298  CA  ALA B 111      15.124  14.979   8.005  0.00  0.00     0.172 C 
ATOM   2299  C   ALA B 111      13.699  15.447   8.321  0.00  0.00     0.240 C 
ATOM   2300  O   ALA B 111      13.498  16.339   9.153  0.00  0.00    -0.271 OA
ATOM   2301  CB  ALA B 111      15.836  14.583   9.285  0.00  0.00     0.042 C 
ATOM   2302  H   ALA B 111      16.634  16.585   7.738  0.00  0.00     0.163 HD
ATOM   2303  N   LYS B 112      12.716  14.846   7.647  0.00  0.00    -0.346 N 
ATOM   2304  CA  LYS B 112      11.309  15.110   7.939  0.00  0.00     0.176 C 
ATOM   2305  C   LYS B 112      10.791  14.032   8.950  0.00  0.00     0.243 C 
ATOM   2306  O   LYS B 112      11.174  12.845   8.875  0.00  0.00    -0.271 OA
ATOM   2307  CB  LYS B 112      10.481  15.175   6.635  0.00  0.00     0.035 C 
ATOM   2308  CG  LYS B 112      10.925  16.261   5.668  0.00  0.00     0.004 C 
ATOM   2309  CD  LYS B 112      10.069  16.269   4.413  0.00  0.00     0.027 C 
ATOM   2310  CE  LYS B 112      10.489  17.341   3.431  0.00  0.00     0.229 C 
ATOM   2311  NZ  LYS B 112       9.628  17.310   2.223  0.00  0.00    -0.079 N 
ATOM   2312  HZ1 LYS B 112      10.138  17.666   1.440  0.00  0.00     0.274 HD
ATOM   2313  HZ3 LYS B 112       9.346  16.369   2.038  0.00  0.00     0.274 HD
ATOM   2314  HZ2 LYS B 112       8.817  17.876   2.377  0.00  0.00     0.274 HD
ATOM   2315  H   LYS B 112      13.035  14.187   6.911  0.00  0.00     0.163 HD
ATOM   2316  N   PRO B 113       9.948  14.453   9.922  0.00  0.00    -0.337 N 
ATOM   2317  CA  PRO B 113       9.607  13.572  11.053  0.00  0.00     0.179 C 
ATOM   2318  C   PRO B 113       8.490  12.534  10.786  0.00  0.00     0.241 C 
ATOM   2319  O   PRO B 113       7.476  12.846  10.136  0.00  0.00    -0.271 OA
ATOM   2320  CB  PRO B 113       9.189  14.565  12.153  0.00  0.00     0.037 C 
ATOM   2321  CG  PRO B 113       8.811  15.834  11.447  0.00  0.00     0.022 C 
ATOM   2322  CD  PRO B 113       9.246  15.751  10.010  0.00  0.00     0.127 C 
ATOM   2323  N   TRP B 114       8.689  11.311  11.297  0.00  0.00    -0.346 N 
ATOM   2324  CA  TRP B 114       7.738  10.216  11.099  0.00  0.00     0.181 C 
ATOM   2325  C   TRP B 114       7.042   9.878  12.393  0.00  0.00     0.241 C 
ATOM   2326  O   TRP B 114       7.602  10.056  13.473  0.00  0.00    -0.271 OA
ATOM   2327  CB  TRP B 114       8.422   8.976  10.515  0.00  0.00     0.075 C 
ATOM   2328  CG  TRP B 114       9.612   8.482  11.296  0.00  0.00    -0.028 A 
ATOM   2329  CD1 TRP B 114      10.945   8.738  11.034  0.00  0.00     0.096 A 
ATOM   2330  CD2 TRP B 114       9.617   7.599  12.486  0.00  0.00    -0.002 A 
ATOM   2331  NE1 TRP B 114      11.752   8.115  11.956  0.00  0.00    -0.365 N 
ATOM   2332  CE2 TRP B 114      11.016   7.422  12.857  0.00  0.00     0.042 A 
ATOM   2333  CE3 TRP B 114       8.628   6.993  13.272  0.00  0.00     0.014 A 
ATOM   2334  CZ2 TRP B 114      11.404   6.658  13.962  0.00  0.00     0.030 A 
ATOM   2335  CZ3 TRP B 114       9.034   6.219  14.386  0.00  0.00     0.001 A 
ATOM   2336  CH2 TRP B 114      10.390   6.065  14.723  0.00  0.00     0.002 A 
ATOM   2337  HE1 TRP B 114      12.766   8.171  11.956  0.00  0.00     0.165 HD
ATOM   2338  H   TRP B 114       9.570  11.211  11.841  0.00  0.00     0.163 HD
ATOM   2339  N   TYR B 115       5.796   9.408  12.262  0.00  0.00    -0.346 N 
ATOM   2340  CA  TYR B 115       4.978   8.971  13.379  0.00  0.00     0.180 C 
ATOM   2341  C   TYR B 115       4.454   7.594  13.141  0.00  0.00     0.241 C 
ATOM   2342  O   TYR B 115       4.066   7.268  12.042  0.00  0.00    -0.271 OA
ATOM   2343  CB  TYR B 115       3.785   9.884  13.536  0.00  0.00     0.073 C 
ATOM   2344  CG  TYR B 115       4.110  11.229  14.091  0.00  0.00    -0.056 A 
ATOM   2345  CD1 TYR B 115       4.108  11.455  15.447  0.00  0.00     0.010 A 
ATOM   2346  CD2 TYR B 115       4.398  12.283  13.259  0.00  0.00     0.010 A 
ATOM   2347  CE1 TYR B 115       4.374  12.722  15.975  0.00  0.00     0.037 A 
ATOM   2348  CE2 TYR B 115       4.674  13.544  13.768  0.00  0.00     0.037 A 
ATOM   2349  CZ  TYR B 115       4.654  13.755  15.131  0.00  0.00     0.065 A 
ATOM   2350  OH  TYR B 115       4.941  15.000  15.627  0.00  0.00    -0.361 OA
ATOM   2351  HH  TYR B 115       5.101  15.637  14.854  0.00  0.00     0.217 HD
ATOM   2352  H   TYR B 115       5.461   9.384  11.264  0.00  0.00     0.163 HD
ATOM   2353  N   GLU B 116       4.411   6.788  14.182  0.00  0.00    -0.346 N 
ATOM   2354  CA  GLU B 116       3.873   5.439  14.071  0.00  0.00     0.177 C 
ATOM   2355  C   GLU B 116       3.048   5.140  15.309  0.00  0.00     0.243 C 
ATOM   2356  O   GLU B 116       3.593   4.836  16.366  0.00  0.00    -0.271 OA
ATOM   2357  CB  GLU B 116       4.994   4.409  13.927  0.00  0.00     0.045 C 
ATOM   2358  CG  GLU B 116       5.706   4.459  12.565  0.00  0.00     0.116 C 
ATOM   2359  CD  GLU B 116       5.040   3.615  11.493  0.00  0.00     0.172 C 
ATOM   2360  OE1 GLU B 116       4.548   2.539  11.834  0.00  0.00    -0.648 OA
ATOM   2361  OE2 GLU B 116       5.028   4.009  10.316  0.00  0.00    -0.648 OA
ATOM   2362  H   GLU B 116       4.783   7.184  15.066  0.00  0.00     0.163 HD
ATOM   2363  N   PRO B 117       1.726   5.229  15.185  0.00  0.00    -0.337 N 
ATOM   2364  CA  PRO B 117       0.858   4.738  16.233  0.00  0.00     0.179 C 
ATOM   2365  C   PRO B 117       0.655   3.238  16.086  0.00  0.00     0.241 C 
ATOM   2366  O   PRO B 117       0.443   2.770  14.981  0.00  0.00    -0.271 OA
ATOM   2367  CB  PRO B 117      -0.450   5.476  15.961  0.00  0.00     0.037 C 
ATOM   2368  CG  PRO B 117      -0.437   5.752  14.480  0.00  0.00     0.022 C 
ATOM   2369  CD  PRO B 117       0.967   5.638  13.992  0.00  0.00     0.127 C 
ATOM   2370  N   ILE B 118       0.730   2.499  17.188  0.00  0.00    -0.346 N 
ATOM   2371  CA  ILE B 118       0.375   1.092  17.178  0.00  0.00     0.180 C 
ATOM   2372  C   ILE B 118      -0.741   0.888  18.157  0.00  0.00     0.241 C 
ATOM   2373  O   ILE B 118      -0.559   1.176  19.314  0.00  0.00    -0.271 OA
ATOM   2374  CB  ILE B 118       1.575   0.186  17.592  0.00  0.00     0.013 C 
ATOM   2375  CG1 ILE B 118       2.769   0.381  16.645  0.00  0.00     0.002 C 
ATOM   2376  CG2 ILE B 118       1.170  -1.286  17.595  0.00  0.00     0.012 C 
ATOM   2377  CD1 ILE B 118       3.993  -0.418  17.053  0.00  0.00     0.005 C 
ATOM   2378  H   ILE B 118       1.056   3.006  18.032  0.00  0.00     0.163 HD
ATOM   2379  N   TYR B 119      -1.897   0.391  17.690  0.00  0.00    -0.346 N 
ATOM   2380  CA  TYR B 119      -3.072   0.133  18.562  0.00  0.00     0.180 C 
ATOM   2381  C   TYR B 119      -3.357  -1.359  18.614  0.00  0.00     0.241 C 
ATOM   2382  O   TYR B 119      -3.695  -1.952  17.619  0.00  0.00    -0.271 OA
ATOM   2383  CB  TYR B 119      -4.302   0.860  18.046  0.00  0.00     0.073 C 
ATOM   2384  CG  TYR B 119      -5.488   0.832  19.004  0.00  0.00    -0.056 A 
ATOM   2385  CD1 TYR B 119      -5.845   1.961  19.715  0.00  0.00     0.010 A 
ATOM   2386  CD2 TYR B 119      -6.206  -0.311  19.214  0.00  0.00     0.010 A 
ATOM   2387  CE1 TYR B 119      -6.890   1.950  20.585  0.00  0.00     0.037 A 
ATOM   2388  CE2 TYR B 119      -7.258  -0.337  20.098  0.00  0.00     0.037 A 
ATOM   2389  CZ  TYR B 119      -7.606   0.791  20.783  0.00  0.00     0.065 A 
ATOM   2390  OH  TYR B 119      -8.677   0.794  21.684  0.00  0.00    -0.361 OA
ATOM   2391  HH  TYR B 119      -9.061  -0.140  21.709  0.00  0.00     0.217 HD
ATOM   2392  H   TYR B 119      -1.905   0.201  16.668  0.00  0.00     0.163 HD
ATOM   2393  N   LEU B 120      -3.210  -1.943  19.795  0.00  0.00    -0.346 N 
ATOM   2394  CA  LEU B 120      -3.444  -3.375  20.017  0.00  0.00     0.177 C 
ATOM   2395  C   LEU B 120      -4.726  -3.622  20.816  0.00  0.00     0.240 C 
ATOM   2396  O   LEU B 120      -4.911  -3.087  21.908  0.00  0.00    -0.271 OA
ATOM   2397  CB  LEU B 120      -2.272  -4.014  20.759  0.00  0.00     0.038 C 
ATOM   2398  CG  LEU B 120      -0.903  -3.979  20.054  0.00  0.00    -0.020 C 
ATOM   2399  CD1 LEU B 120       0.199  -4.455  21.003  0.00  0.00     0.009 C 
ATOM   2400  CD2 LEU B 120      -0.912  -4.788  18.765  0.00  0.00     0.009 C 
ATOM   2401  H   LEU B 120      -2.911  -1.296  20.563  0.00  0.00     0.163 HD
ATOM   2402  N   GLY B 121      -5.600  -4.464  20.277  0.00  0.00    -0.351 N 
ATOM   2403  CA  GLY B 121      -6.794  -4.824  20.992  0.00  0.00     0.225 C 
ATOM   2404  C   GLY B 121      -7.350  -6.187  20.673  0.00  0.00     0.235 C 
ATOM   2405  O   GLY B 121      -7.208  -6.704  19.564  0.00  0.00    -0.272 OA
ATOM   2406  H   GLY B 121      -5.348  -4.816  19.340  0.00  0.00     0.163 HD
ATOM   2407  N   GLY B 122      -8.032  -6.745  21.666  0.00  0.00    -0.351 N 
ATOM   2408  CA  GLY B 122      -8.895  -7.906  21.429  0.00  0.00     0.225 C 
ATOM   2409  C   GLY B 122      -9.695  -8.268  22.655  0.00  0.00     0.236 C 
ATOM   2410  O   GLY B 122      -9.575  -7.628  23.707  0.00  0.00    -0.272 OA
ATOM   2411  H   GLY B 122      -7.907  -6.306  22.592  0.00  0.00     0.163 HD
ATOM   2412  N   VAL B 123     -10.493  -9.317  22.518  0.00  0.00    -0.346 N 
ATOM   2413  CA  VAL B 123     -11.225  -9.869  23.632  0.00  0.00     0.180 C 
ATOM   2414  C   VAL B 123     -10.590 -11.191  24.132  0.00  0.00     0.241 C 
ATOM   2415  O   VAL B 123     -10.202 -12.068  23.335  0.00  0.00    -0.271 OA
ATOM   2416  CB  VAL B 123     -12.696 -10.073  23.246  0.00  0.00     0.009 C 
ATOM   2417  CG1 VAL B 123     -12.791 -10.893  21.964  0.00  0.00     0.012 C 
ATOM   2418  CG2 VAL B 123     -13.465 -10.700  24.403  0.00  0.00     0.012 C 
ATOM   2419  H   VAL B 123     -10.542  -9.699  21.548  0.00  0.00     0.163 HD
ATOM   2420  N   PHE B 124     -10.497 -11.321  25.455  0.00  0.00    -0.346 N 
ATOM   2421  CA  PHE B 124      -9.865 -12.466  26.113  0.00  0.00     0.180 C 
ATOM   2422  C   PHE B 124     -10.610 -12.967  27.370  0.00  0.00     0.241 C 
ATOM   2423  O   PHE B 124     -11.244 -12.174  28.106  0.00  0.00    -0.271 OA
ATOM   2424  CB  PHE B 124      -8.439 -12.094  26.502  0.00  0.00     0.073 C 
ATOM   2425  CG  PHE B 124      -7.589 -11.666  25.336  0.00  0.00    -0.056 A 
ATOM   2426  CD1 PHE B 124      -6.763 -12.583  24.697  0.00  0.00     0.007 A 
ATOM   2427  CD2 PHE B 124      -7.650 -10.353  24.864  0.00  0.00     0.007 A 
ATOM   2428  CE1 PHE B 124      -6.026 -12.212  23.604  0.00  0.00     0.001 A 
ATOM   2429  CE2 PHE B 124      -6.913  -9.961  23.776  0.00  0.00     0.001 A 
ATOM   2430  CZ  PHE B 124      -6.087 -10.891  23.141  0.00  0.00     0.000 A 
ATOM   2431  H   PHE B 124     -10.920 -10.524  25.992  0.00  0.00     0.163 HD
ATOM   2432  N   GLN B 125     -10.517 -14.282  27.603  0.00  0.00    -0.346 N 
ATOM   2433  CA  GLN B 125     -10.927 -14.908  28.852  0.00  0.00     0.177 C 
ATOM   2434  C   GLN B 125      -9.814 -14.708  29.859  0.00  0.00     0.241 C 
ATOM   2435  O   GLN B 125      -8.692 -15.145  29.641  0.00  0.00    -0.271 OA
ATOM   2436  CB  GLN B 125     -11.168 -16.411  28.629  0.00  0.00     0.044 C 
ATOM   2437  CG  GLN B 125     -11.465 -17.258  29.882  0.00  0.00     0.105 C 
ATOM   2438  CD  GLN B 125     -12.759 -16.874  30.569  0.00  0.00     0.215 C 
ATOM   2439  OE1 GLN B 125     -13.692 -16.383  29.930  0.00  0.00    -0.274 OA
ATOM   2440  NE2 GLN B 125     -12.820 -17.095  31.880  0.00  0.00    -0.370 N 
ATOM   2441  H   GLN B 125     -10.118 -14.825  26.797  0.00  0.00     0.163 HD
ATOM   2442 2HE2 GLN B 125     -12.013 -17.516  32.337  0.00  0.00     0.159 HD
ATOM   2443 1HE2 GLN B 125     -13.654 -16.849  32.412  0.00  0.00     0.159 HD
ATOM   2444  N   LEU B 126     -10.127 -14.058  30.972  0.00  0.00    -0.346 N 
ATOM   2445  CA  LEU B 126      -9.140 -13.802  32.013  0.00  0.00     0.177 C 
ATOM   2446  C   LEU B 126      -9.631 -14.370  33.327  0.00  0.00     0.241 C 
ATOM   2447  O   LEU B 126     -10.851 -14.500  33.541  0.00  0.00    -0.271 OA
ATOM   2448  CB  LEU B 126      -8.862 -12.296  32.134  0.00  0.00     0.038 C 
ATOM   2449  CG  LEU B 126      -8.375 -11.576  30.842  0.00  0.00    -0.020 C 
ATOM   2450  CD1 LEU B 126      -8.470 -10.053  30.980  0.00  0.00     0.009 C 
ATOM   2451  CD2 LEU B 126      -6.964 -11.998  30.486  0.00  0.00     0.009 C 
ATOM   2452  H   LEU B 126     -11.119 -13.753  31.036  0.00  0.00     0.163 HD
ATOM   2453  N   GLU B 127      -8.681 -14.700  34.207  0.00  0.00    -0.346 N 
ATOM   2454  CA  GLU B 127      -8.973 -15.345  35.506  0.00  0.00     0.177 C 
ATOM   2455  C   GLU B 127      -8.586 -14.428  36.658  0.00  0.00     0.241 C 
ATOM   2456  O   GLU B 127      -7.678 -13.588  36.523  0.00  0.00    -0.271 OA
ATOM   2457  CB  GLU B 127      -8.218 -16.681  35.628  0.00  0.00     0.045 C 
ATOM   2458  CG  GLU B 127      -8.623 -17.746  34.607  0.00  0.00     0.116 C 
ATOM   2459  CD  GLU B 127     -10.118 -18.077  34.654  0.00  0.00     0.172 C 
ATOM   2460  OE1 GLU B 127     -10.708 -18.073  35.785  0.00  0.00    -0.648 OA
ATOM   2461  OE2 GLU B 127     -10.705 -18.322  33.555  0.00  0.00    -0.648 OA
ATOM   2462  H   GLU B 127      -7.711 -14.465  33.903  0.00  0.00     0.163 HD
ATOM   2463  N   LYS B 128      -9.283 -14.582  37.783  0.00  0.00    -0.346 N 
ATOM   2464  CA  LYS B 128      -9.074 -13.702  38.948  0.00  0.00     0.176 C 
ATOM   2465  C   LYS B 128      -7.592 -13.639  39.292  0.00  0.00     0.240 C 
ATOM   2466  O   LYS B 128      -6.932 -14.664  39.412  0.00  0.00    -0.271 OA
ATOM   2467  CB  LYS B 128      -9.881 -14.216  40.169  0.00  0.00     0.035 C 
ATOM   2468  CG  LYS B 128      -9.686 -13.388  41.445  0.00  0.00     0.004 C 
ATOM   2469  CD  LYS B 128     -10.447 -13.952  42.653  0.00  0.00     0.027 C 
ATOM   2470  CE  LYS B 128      -9.957 -13.308  43.967  0.00  0.00     0.229 C 
ATOM   2471  NZ  LYS B 128     -10.165 -14.140  45.200  0.00  0.00    -0.079 N 
ATOM   2472  HZ1 LYS B 128      -9.276 -14.377  45.586  0.00  0.00     0.274 HD
ATOM   2473  HZ3 LYS B 128     -10.694 -13.613  45.862  0.00  0.00     0.274 HD
ATOM   2474  HZ2 LYS B 128     -10.660 -14.970  44.952  0.00  0.00     0.274 HD
ATOM   2475  H   LYS B 128      -9.970 -15.355  37.773  0.00  0.00     0.163 HD
ATOM   2476  N   GLY B 129      -7.030 -12.461  39.419  0.00  0.00    -0.351 N 
ATOM   2477  CA  GLY B 129      -5.630 -12.401  39.865  0.00  0.00     0.225 C 
ATOM   2478  C   GLY B 129      -4.598 -12.361  38.772  0.00  0.00     0.236 C 
ATOM   2479  O   GLY B 129      -3.431 -12.182  39.056  0.00  0.00    -0.272 OA
ATOM   2480  H   GLY B 129      -7.596 -11.647  39.201  0.00  0.00     0.163 HD
ATOM   2481  N   ASP B 130      -5.021 -12.526  37.515  0.00  0.00    -0.346 N 
ATOM   2482  CA  ASP B 130      -4.128 -12.322  36.352  0.00  0.00     0.186 C 
ATOM   2483  C   ASP B 130      -3.568 -10.892  36.347  0.00  0.00     0.241 C 
ATOM   2484  O   ASP B 130      -4.217  -9.956  36.845  0.00  0.00    -0.271 OA
ATOM   2485  CB  ASP B 130      -4.868 -12.581  35.043  0.00  0.00     0.147 C 
ATOM   2486  CG  ASP B 130      -5.149 -14.056  34.818  0.00  0.00     0.175 C 
ATOM   2487  OD1 ASP B 130      -4.641 -14.909  35.601  0.00  0.00    -0.648 OA
ATOM   2488  OD2 ASP B 130      -5.890 -14.364  33.849  0.00  0.00    -0.648 OA
ATOM   2489  H   ASP B 130      -6.014 -12.805  37.421  0.00  0.00     0.163 HD
ATOM   2490  N   ARG B 131      -2.354 -10.765  35.809  0.00  0.00    -0.346 N 
ATOM   2491  CA  ARG B 131      -1.617  -9.510  35.754  0.00  0.00     0.176 C 
ATOM   2492  C   ARG B 131      -1.331  -9.212  34.263  0.00  0.00     0.241 C 
ATOM   2493  O   ARG B 131      -0.991 -10.111  33.502  0.00  0.00    -0.271 OA
ATOM   2494  CB  ARG B 131      -0.337  -9.616  36.595  0.00  0.00     0.036 C 
ATOM   2495  CG  ARG B 131      -0.563  -9.380  38.090  0.00  0.00     0.023 C 
ATOM   2496  CD  ARG B 131       0.454 -10.079  38.996  0.00  0.00     0.138 C 
ATOM   2497  NE  ARG B 131       1.871  -9.925  38.583  0.00  0.00    -0.227 N 
ATOM   2498  CZ  ARG B 131       2.845 -10.863  38.745  0.00  0.00     0.665 C 
ATOM   2499  NH1 ARG B 131       2.583 -12.052  39.309  0.00  0.00    -0.235 N 
ATOM   2500  NH2 ARG B 131       4.095 -10.622  38.325  0.00  0.00    -0.235 N 
ATOM   2501  HE  ARG B 131       2.139  -9.058  38.148  0.00  0.00     0.177 HD
ATOM   2502 2HH2 ARG B 131       4.795 -11.295  38.462  0.00  0.00     0.174 HD
ATOM   2503 1HH2 ARG B 131       4.300  -9.752  37.872  0.00  0.00     0.174 HD
ATOM   2504  H   ARG B 131      -1.969 -11.666  35.421  0.00  0.00     0.163 HD
ATOM   2505 2HH1 ARG B 131       3.318 -12.702  39.428  0.00  0.00     0.174 HD
ATOM   2506 1HH1 ARG B 131       1.654 -12.265  39.599  0.00  0.00     0.174 HD
ATOM   2507  N   LEU B 132      -1.549  -7.981  33.825  0.00  0.00    -0.346 N 
ATOM   2508  CA  LEU B 132      -1.398  -7.674  32.399  0.00  0.00     0.177 C 
ATOM   2509  C   LEU B 132      -0.442  -6.557  32.268  0.00  0.00     0.241 C 
ATOM   2510  O   LEU B 132      -0.505  -5.604  33.040  0.00  0.00    -0.271 OA
ATOM   2511  CB  LEU B 132      -2.720  -7.272  31.749  0.00  0.00     0.038 C 
ATOM   2512  CG  LEU B 132      -3.876  -8.232  31.955  0.00  0.00    -0.020 C 
ATOM   2513  CD1 LEU B 132      -5.144  -7.517  31.580  0.00  0.00     0.009 C 
ATOM   2514  CD2 LEU B 132      -3.663  -9.479  31.111  0.00  0.00     0.009 C 
ATOM   2515  H   LEU B 132      -1.820  -7.292  34.534  0.00  0.00     0.163 HD
ATOM   2516  N   SER B 133       0.439  -6.684  31.274  0.00  0.00    -0.344 N 
ATOM   2517  CA  SER B 133       1.470  -5.708  30.982  0.00  0.00     0.200 C 
ATOM   2518  C   SER B 133       1.287  -5.198  29.604  0.00  0.00     0.243 C 
ATOM   2519  O   SER B 133       0.866  -5.948  28.733  0.00  0.00    -0.271 OA
ATOM   2520  CB  SER B 133       2.818  -6.369  31.013  0.00  0.00     0.199 C 
ATOM   2521  OG  SER B 133       3.090  -6.703  32.320  0.00  0.00    -0.398 OA
ATOM   2522  H   SER B 133       0.315  -7.569  30.715  0.00  0.00     0.163 HD
ATOM   2523  HG  SER B 133       2.394  -6.464  32.964  0.00  0.00     0.209 HD
ATOM   2524  N   ALA B 134       1.658  -3.932  29.405  0.00  0.00    -0.346 N 
ATOM   2525  CA  ALA B 134       1.734  -3.340  28.095  0.00  0.00     0.172 C 
ATOM   2526  C   ALA B 134       3.101  -2.704  28.023  0.00  0.00     0.240 C 
ATOM   2527  O   ALA B 134       3.410  -1.804  28.799  0.00  0.00    -0.271 OA
ATOM   2528  CB  ALA B 134       0.632  -2.304  27.891  0.00  0.00     0.042 C 
ATOM   2529  H   ALA B 134       1.887  -3.415  30.288  0.00  0.00     0.163 HD
ATOM   2530  N   GLU B 135       3.903  -3.180  27.076  0.00  0.00    -0.346 N 
ATOM   2531  CA  GLU B 135       5.325  -2.919  27.056  0.00  0.00     0.177 C 
ATOM   2532  C   GLU B 135       5.836  -2.615  25.620  0.00  0.00     0.241 C 
ATOM   2533  O   GLU B 135       5.322  -3.144  24.625  0.00  0.00    -0.271 OA
ATOM   2534  CB  GLU B 135       6.093  -4.123  27.644  0.00  0.00     0.045 C 
ATOM   2535  CG  GLU B 135       5.818  -4.416  29.119  0.00  0.00     0.116 C 
ATOM   2536  CD  GLU B 135       6.743  -5.490  29.715  0.00  0.00     0.172 C 
ATOM   2537  OE1 GLU B 135       6.259  -6.487  30.264  0.00  0.00    -0.648 OA
ATOM   2538  OE2 GLU B 135       7.970  -5.340  29.654  0.00  0.00    -0.648 OA
ATOM   2539  H   GLU B 135       3.414  -3.757  26.352  0.00  0.00     0.163 HD
ATOM   2540  N   ILE B 136       6.868  -1.765  25.552  0.00  0.00    -0.346 N 
ATOM   2541  CA  ILE B 136       7.560  -1.438  24.319  0.00  0.00     0.180 C 
ATOM   2542  C   ILE B 136       9.075  -1.586  24.508  0.00  0.00     0.241 C 
ATOM   2543  O   ILE B 136       9.538  -1.838  25.612  0.00  0.00    -0.271 OA
ATOM   2544  CB  ILE B 136       7.244  -0.009  23.903  0.00  0.00     0.013 C 
ATOM   2545  CG1 ILE B 136       7.643   0.970  25.015  0.00  0.00     0.002 C 
ATOM   2546  CG2 ILE B 136       5.779   0.085  23.541  0.00  0.00     0.012 C 
ATOM   2547  CD1 ILE B 136       7.950   2.374  24.528  0.00  0.00     0.005 C 
ATOM   2548  H   ILE B 136       7.133  -1.353  26.483  0.00  0.00     0.163 HD
ATOM   2549  N   ASN B 137       9.832  -1.439  23.417  0.00  0.00    -0.346 N 
ATOM   2550  CA  ASN B 137      11.283  -1.612  23.444  0.00  0.00     0.185 C 
ATOM   2551  C   ASN B 137      12.053  -0.294  23.387  0.00  0.00     0.241 C 
ATOM   2552  O   ASN B 137      13.171  -0.220  23.868  0.00  0.00    -0.271 OA
ATOM   2553  CB  ASN B 137      11.739  -2.536  22.323  0.00  0.00     0.137 C 
ATOM   2554  CG  ASN B 137      11.533  -1.941  20.947  0.00  0.00     0.217 C 
ATOM   2555  OD1 ASN B 137      10.597  -1.168  20.722  0.00  0.00    -0.274 OA
ATOM   2556  ND2 ASN B 137      12.415  -2.293  20.010  0.00  0.00    -0.370 N 
ATOM   2557 2HD2 ASN B 137      12.335  -1.929  19.084  0.00  0.00     0.159 HD
ATOM   2558 1HD2 ASN B 137      13.157  -2.924  20.238  0.00  0.00     0.159 HD
ATOM   2559  H   ASN B 137       9.302  -1.193  22.555  0.00  0.00     0.163 HD
ATOM   2560  N   ARG B 138      11.442   0.748  22.821  0.00  0.00    -0.346 N 
ATOM   2561  CA  ARG B 138      12.087   2.040  22.663  0.00  0.00     0.176 C 
ATOM   2562  C   ARG B 138      11.281   3.176  23.301  0.00  0.00     0.243 C 
ATOM   2563  O   ARG B 138      10.620   3.955  22.614  0.00  0.00    -0.271 OA
ATOM   2564  CB  ARG B 138      12.305   2.318  21.170  0.00  0.00     0.036 C 
ATOM   2565  CG  ARG B 138      13.187   1.299  20.447  0.00  0.00     0.023 C 
ATOM   2566  CD  ARG B 138      14.564   1.227  21.077  0.00  0.00     0.138 C 
ATOM   2567  NE  ARG B 138      15.250   2.511  20.940  0.00  0.00    -0.227 N 
ATOM   2568  CZ  ARG B 138      16.030   2.829  19.915  0.00  0.00     0.665 C 
ATOM   2569  NH1 ARG B 138      16.240   1.971  18.931  0.00  0.00    -0.235 N 
ATOM   2570  NH2 ARG B 138      16.598   4.016  19.870  0.00  0.00    -0.235 N 
ATOM   2571  HE  ARG B 138      15.122   3.192  21.667  0.00  0.00     0.177 HD
ATOM   2572 2HH2 ARG B 138      17.205   4.262  19.110  0.00  0.00     0.174 HD
ATOM   2573 1HH2 ARG B 138      16.428   4.688  20.597  0.00  0.00     0.174 HD
ATOM   2574  H   ARG B 138      10.466   0.551  22.505  0.00  0.00     0.163 HD
ATOM   2575 2HH1 ARG B 138      16.850   2.221  18.169  0.00  0.00     0.174 HD
ATOM   2576 1HH1 ARG B 138      15.797   1.076  18.936  0.00  0.00     0.174 HD
ATOM   2577  N   PRO B 139      11.357   3.292  24.621  0.00  0.00    -0.337 N 
ATOM   2578  CA  PRO B 139      10.689   4.419  25.300  0.00  0.00     0.179 C 
ATOM   2579  C   PRO B 139      11.198   5.786  24.840  0.00  0.00     0.241 C 
ATOM   2580  O   PRO B 139      10.459   6.762  24.827  0.00  0.00    -0.271 OA
ATOM   2581  CB  PRO B 139      10.993   4.187  26.795  0.00  0.00     0.037 C 
ATOM   2582  CG  PRO B 139      11.612   2.829  26.915  0.00  0.00     0.022 C 
ATOM   2583  CD  PRO B 139      12.006   2.347  25.546  0.00  0.00     0.127 C 
ATOM   2584  N   ASP B 140      12.453   5.831  24.441  0.00  0.00    -0.346 N 
ATOM   2585  CA  ASP B 140      13.060   7.042  23.885  0.00  0.00     0.186 C 
ATOM   2586  C   ASP B 140      12.348   7.549  22.631  0.00  0.00     0.241 C 
ATOM   2587  O   ASP B 140      12.539   8.697  22.215  0.00  0.00    -0.271 OA
ATOM   2588  CB  ASP B 140      14.561   6.795  23.578  0.00  0.00     0.147 C 
ATOM   2589  CG  ASP B 140      14.841   5.379  22.984  0.00  0.00     0.175 C 
ATOM   2590  OD1 ASP B 140      14.258   4.356  23.459  0.00  0.00    -0.648 OA
ATOM   2591  OD2 ASP B 140      15.653   5.290  22.041  0.00  0.00    -0.648 OA
ATOM   2592  H   ASP B 140      12.981   4.936  24.552  0.00  0.00     0.163 HD
ATOM   2593  N   TYR B 141      11.537   6.696  22.011  0.00  0.00    -0.346 N 
ATOM   2594  CA  TYR B 141      10.797   7.100  20.811  0.00  0.00     0.180 C 
ATOM   2595  C   TYR B 141       9.319   7.437  21.056  0.00  0.00     0.241 C 
ATOM   2596  O   TYR B 141       8.581   7.730  20.106  0.00  0.00    -0.271 OA
ATOM   2597  CB  TYR B 141      10.899   6.021  19.746  0.00  0.00     0.073 C 
ATOM   2598  CG  TYR B 141      12.158   6.082  18.906  0.00  0.00    -0.056 A 
ATOM   2599  CD1 TYR B 141      12.905   4.940  18.672  0.00  0.00     0.010 A 
ATOM   2600  CD2 TYR B 141      12.575   7.274  18.299  0.00  0.00     0.010 A 
ATOM   2601  CE1 TYR B 141      14.031   4.974  17.873  0.00  0.00     0.037 A 
ATOM   2602  CE2 TYR B 141      13.716   7.316  17.513  0.00  0.00     0.037 A 
ATOM   2603  CZ  TYR B 141      14.426   6.154  17.301  0.00  0.00     0.065 A 
ATOM   2604  OH  TYR B 141      15.547   6.149  16.522  0.00  0.00    -0.361 OA
ATOM   2605  HH  TYR B 141      15.712   7.111  16.190  0.00  0.00     0.217 HD
ATOM   2606  H   TYR B 141      11.475   5.757  22.432  0.00  0.00     0.163 HD
ATOM   2607  N   LEU B 142       8.889   7.396  22.314  0.00  0.00    -0.346 N 
ATOM   2608  CA  LEU B 142       7.515   7.742  22.631  0.00  0.00     0.177 C 
ATOM   2609  C   LEU B 142       7.271   9.259  22.416  0.00  0.00     0.241 C 
ATOM   2610  O   LEU B 142       8.133  10.088  22.713  0.00  0.00    -0.271 OA
ATOM   2611  CB  LEU B 142       7.176   7.343  24.075  0.00  0.00     0.038 C 
ATOM   2612  CG  LEU B 142       6.932   5.869  24.352  0.00  0.00    -0.020 C 
ATOM   2613  CD1 LEU B 142       6.937   5.570  25.845  0.00  0.00     0.009 C 
ATOM   2614  CD2 LEU B 142       5.609   5.468  23.704  0.00  0.00     0.009 C 
ATOM   2615  H   LEU B 142       9.591   7.109  23.011  0.00  0.00     0.163 HD
ATOM   2616  N   ASP B 143       6.084   9.607  21.927  0.00  0.00    -0.346 N 
ATOM   2617  CA  ASP B 143       5.713  11.014  21.724  0.00  0.00     0.186 C 
ATOM   2618  C   ASP B 143       4.594  11.419  22.681  0.00  0.00     0.241 C 
ATOM   2619  O   ASP B 143       3.591  10.713  22.822  0.00  0.00    -0.271 OA
ATOM   2620  CB  ASP B 143       5.284  11.271  20.273  0.00  0.00     0.147 C 
ATOM   2621  CG  ASP B 143       5.042  12.736  19.988  0.00  0.00     0.175 C 
ATOM   2622  OD1 ASP B 143       6.020  13.469  19.757  0.00  0.00    -0.648 OA
ATOM   2623  OD2 ASP B 143       3.869  13.152  19.968  0.00  0.00    -0.648 OA
ATOM   2624  H   ASP B 143       5.452   8.815  21.704  0.00  0.00     0.163 HD
ATOM   2625  N   PHE B 144       4.786  12.574  23.318  0.00  0.00    -0.346 N 
ATOM   2626  CA  PHE B 144       3.884  13.081  24.335  0.00  0.00     0.180 C 
ATOM   2627  C   PHE B 144       3.385  14.491  23.953  0.00  0.00     0.241 C 
ATOM   2628  O   PHE B 144       2.950  15.248  24.797  0.00  0.00    -0.271 OA
ATOM   2629  CB  PHE B 144       4.606  13.101  25.688  0.00  0.00     0.073 C 
ATOM   2630  CG  PHE B 144       4.973  11.733  26.229  0.00  0.00    -0.056 A 
ATOM   2631  CD1 PHE B 144       6.292  11.284  26.208  0.00  0.00     0.007 A 
ATOM   2632  CD2 PHE B 144       4.013  10.915  26.828  0.00  0.00     0.007 A 
ATOM   2633  CE1 PHE B 144       6.635  10.024  26.726  0.00  0.00     0.001 A 
ATOM   2634  CE2 PHE B 144       4.353   9.663  27.352  0.00  0.00     0.001 A 
ATOM   2635  CZ  PHE B 144       5.661   9.223  27.316  0.00  0.00     0.000 A 
ATOM   2636  H   PHE B 144       5.652  13.085  23.016  0.00  0.00     0.163 HD
ATOM   2637  N   ALA B 145       3.424  14.810  22.661  0.00  0.00    -0.346 N 
ATOM   2638  CA  ALA B 145       3.048  16.148  22.143  0.00  0.00     0.172 C 
ATOM   2639  C   ALA B 145       1.702  16.575  22.761  0.00  0.00     0.240 C 
ATOM   2640  O   ALA B 145       1.630  17.534  23.510  0.00  0.00    -0.271 OA
ATOM   2641  CB  ALA B 145       2.994  16.142  20.605  0.00  0.00     0.042 C 
ATOM   2642  H   ALA B 145       3.743  14.039  22.032  0.00  0.00     0.163 HD
ATOM   2643  N   GLU B 146       0.667  15.790  22.503  0.00  0.00    -0.346 N 
ATOM   2644  CA  GLU B 146      -0.678  16.012  23.077  0.00  0.00     0.177 C 
ATOM   2645  C   GLU B 146      -1.046  14.954  24.123  0.00  0.00     0.241 C 
ATOM   2646  O   GLU B 146      -0.344  13.974  24.330  0.00  0.00    -0.271 OA
ATOM   2647  CB  GLU B 146      -1.728  15.998  21.964  0.00  0.00     0.045 C 
ATOM   2648  CG  GLU B 146      -1.581  17.140  20.965  0.00  0.00     0.116 C 
ATOM   2649  CD  GLU B 146      -2.691  17.149  19.935  0.00  0.00     0.172 C 
ATOM   2650  OE1 GLU B 146      -3.732  17.779  20.204  0.00  0.00    -0.648 OA
ATOM   2651  OE2 GLU B 146      -2.527  16.509  18.872  0.00  0.00    -0.648 OA
ATOM   2652  H   GLU B 146       0.872  14.994  21.857  0.00  0.00     0.163 HD
ATOM   2653  N   SER B 147      -2.155  15.179  24.791  0.00  0.00    -0.344 N 
ATOM   2654  CA  SER B 147      -2.691  14.196  25.683  0.00  0.00     0.200 C 
ATOM   2655  C   SER B 147      -3.432  13.127  24.862  0.00  0.00     0.242 C 
ATOM   2656  O   SER B 147      -3.882  13.386  23.743  0.00  0.00    -0.271 OA
ATOM   2657  CB  SER B 147      -3.629  14.854  26.691  0.00  0.00     0.199 C 
ATOM   2658  OG  SER B 147      -2.907  15.314  27.830  0.00  0.00    -0.398 OA
ATOM   2659  H   SER B 147      -2.592  16.107  24.616  0.00  0.00     0.163 HD
ATOM   2660  HG  SER B 147      -1.941  15.109  27.727  0.00  0.00     0.209 HD
ATOM   2661  N   GLY B 148      -3.540  11.937  25.434  0.00  0.00    -0.350 N 
ATOM   2662  CA  GLY B 148      -4.326  10.873  24.874  0.00  0.00     0.225 C 
ATOM   2663  C   GLY B 148      -3.575   9.960  23.931  0.00  0.00     0.236 C 
ATOM   2664  O   GLY B 148      -4.197   9.172  23.258  0.00  0.00    -0.272 OA
ATOM   2665  H   GLY B 148      -3.000  11.846  26.331  0.00  0.00     0.163 HD
ATOM   2666  N   GLN B 149      -2.242  10.038  23.896  0.00  0.00    -0.346 N 
ATOM   2667  CA  GLN B 149      -1.488   9.366  22.832  0.00  0.00     0.177 C 
ATOM   2668  C   GLN B 149      -0.924   7.992  23.184  0.00  0.00     0.241 C 
ATOM   2669  O   GLN B 149      -0.570   7.208  22.284  0.00  0.00    -0.271 OA
ATOM   2670  CB  GLN B 149      -0.374  10.269  22.322  0.00  0.00     0.044 C 
ATOM   2671  CG  GLN B 149      -0.895  11.506  21.610  0.00  0.00     0.105 C 
ATOM   2672  CD  GLN B 149       0.232  12.361  21.063  0.00  0.00     0.215 C 
ATOM   2673  OE1 GLN B 149       1.444  12.125  21.369  0.00  0.00    -0.274 OA
ATOM   2674  NE2 GLN B 149      -0.136  13.348  20.229  0.00  0.00    -0.370 N 
ATOM   2675  H   GLN B 149      -1.810  10.587  24.648  0.00  0.00     0.163 HD
ATOM   2676 2HE2 GLN B 149      -1.120  13.450  20.009  0.00  0.00     0.159 HD
ATOM   2677 1HE2 GLN B 149       0.563  13.973  19.832  0.00  0.00     0.159 HD
ATOM   2678  N   VAL B 150      -0.894   7.693  24.476  0.00  0.00    -0.346 N 
ATOM   2679  CA  VAL B 150      -0.236   6.524  24.972  0.00  0.00     0.180 C 
ATOM   2680  C   VAL B 150      -1.056   6.045  26.167  0.00  0.00     0.241 C 
ATOM   2681  O   VAL B 150      -1.132   6.737  27.166  0.00  0.00    -0.271 OA
ATOM   2682  CB  VAL B 150       1.191   6.881  25.420  0.00  0.00     0.009 C 
ATOM   2683  CG1 VAL B 150       1.854   5.670  26.066  0.00  0.00     0.012 C 
ATOM   2684  CG2 VAL B 150       2.011   7.458  24.261  0.00  0.00     0.012 C 
ATOM   2685  H   VAL B 150      -1.391   8.385  25.085  0.00  0.00     0.163 HD
ATOM   2686  N   TYR B 151      -1.685   4.874  26.052  0.00  0.00    -0.346 N 
ATOM   2687  CA  TYR B 151      -2.659   4.423  27.055  0.00  0.00     0.180 C 
ATOM   2688  C   TYR B 151      -2.904   2.920  27.031  0.00  0.00     0.241 C 
ATOM   2689  O   TYR B 151      -2.566   2.223  26.052  0.00  0.00    -0.271 OA
ATOM   2690  CB  TYR B 151      -3.985   5.175  26.879  0.00  0.00     0.073 C 
ATOM   2691  CG  TYR B 151      -4.604   5.120  25.480  0.00  0.00    -0.056 A 
ATOM   2692  CD1 TYR B 151      -4.382   6.140  24.565  0.00  0.00     0.010 A 
ATOM   2693  CD2 TYR B 151      -5.409   4.072  25.097  0.00  0.00     0.010 A 
ATOM   2694  CE1 TYR B 151      -4.925   6.101  23.307  0.00  0.00     0.037 A 
ATOM   2695  CE2 TYR B 151      -5.963   4.024  23.839  0.00  0.00     0.037 A 
ATOM   2696  CZ  TYR B 151      -5.727   5.054  22.956  0.00  0.00     0.065 A 
ATOM   2697  OH  TYR B 151      -6.286   5.059  21.710  0.00  0.00    -0.361 OA
ATOM   2698  HH  TYR B 151      -6.872   4.216  21.616  0.00  0.00     0.217 HD
ATOM   2699  H   TYR B 151      -1.433   4.322  25.213  0.00  0.00     0.163 HD
ATOM   2700  N   PHE B 152      -3.508   2.430  28.111  0.00  0.00    -0.346 N 
ATOM   2701  CA  PHE B 152      -3.626   0.995  28.357  0.00  0.00     0.180 C 
ATOM   2702  C   PHE B 152      -4.900   0.759  29.110  0.00  0.00     0.241 C 
ATOM   2703  O   PHE B 152      -5.120   1.387  30.127  0.00  0.00    -0.271 OA
ATOM   2704  CB  PHE B 152      -2.376   0.545  29.190  0.00  0.00     0.073 C 
ATOM   2705  CG  PHE B 152      -2.331  -0.934  29.569  0.00  0.00    -0.056 A 
ATOM   2706  CD1 PHE B 152      -1.535  -1.345  30.622  0.00  0.00     0.007 A 
ATOM   2707  CD2 PHE B 152      -3.024  -1.886  28.887  0.00  0.00     0.007 A 
ATOM   2708  CE1 PHE B 152      -1.450  -2.667  30.987  0.00  0.00     0.001 A 
ATOM   2709  CE2 PHE B 152      -2.941  -3.213  29.252  0.00  0.00     0.001 A 
ATOM   2710  CZ  PHE B 152      -2.159  -3.603  30.290  0.00  0.00     0.000 A 
ATOM   2711  H   PHE B 152      -3.886   3.153  28.760  0.00  0.00     0.163 HD
ATOM   2712  N   GLY B 153      -5.754  -0.140  28.639  0.00  0.00    -0.351 N 
ATOM   2713  CA  GLY B 153      -6.971  -0.411  29.394  0.00  0.00     0.225 C 
ATOM   2714  C   GLY B 153      -7.562  -1.796  29.235  0.00  0.00     0.236 C 
ATOM   2715  O   GLY B 153      -7.079  -2.601  28.448  0.00  0.00    -0.272 OA
ATOM   2716  H   GLY B 153      -5.500  -0.592  27.763  0.00  0.00     0.163 HD
ATOM   2717  N   ILE B 154      -8.594  -2.064  30.044  0.00  0.00    -0.346 N 
ATOM   2718  CA  ILE B 154      -9.389  -3.282  29.991  0.00  0.00     0.180 C 
ATOM   2719  C   ILE B 154     -10.844  -2.952  30.375  0.00  0.00     0.241 C 
ATOM   2720  O   ILE B 154     -11.121  -2.004  31.121  0.00  0.00    -0.271 OA
ATOM   2721  CB  ILE B 154      -8.842  -4.397  30.924  0.00  0.00     0.013 C 
ATOM   2722  CG1 ILE B 154      -9.197  -4.170  32.401  0.00  0.00     0.002 C 
ATOM   2723  CG2 ILE B 154      -7.337  -4.519  30.810  0.00  0.00     0.012 C 
ATOM   2724  CD1 ILE B 154      -8.772  -5.342  33.295  0.00  0.00     0.005 C 
ATOM   2725  H   ILE B 154      -8.785  -1.292  30.742  0.00  0.00     0.163 HD
ATOM   2726  N   ILE B 155     -11.771  -3.729  29.858  0.00  0.00    -0.346 N 
ATOM   2727  CA  ILE B 155     -13.169  -3.482  30.078  0.00  0.00     0.180 C 
ATOM   2728  C   ILE B 155     -13.797  -4.842  30.212  0.00  0.00     0.241 C 
ATOM   2729  O   ILE B 155     -13.693  -5.617  29.289  0.00  0.00    -0.271 OA
ATOM   2730  CB  ILE B 155     -13.743  -2.762  28.842  0.00  0.00     0.013 C 
ATOM   2731  CG1 ILE B 155     -13.008  -1.432  28.593  0.00  0.00     0.002 C 
ATOM   2732  CG2 ILE B 155     -15.232  -2.516  28.969  0.00  0.00     0.012 C 
ATOM   2733  CD1 ILE B 155     -13.257  -0.850  27.203  0.00  0.00     0.005 C 
ATOM   2734  H   ILE B 155     -11.406  -4.523  29.287  0.00  0.00     0.163 HD
ATOM   2735  N   ALA B 156     -14.400  -5.179  31.361  0.00  0.00    -0.346 N 
ATOM   2736  CA  ALA B 156     -15.160  -6.471  31.467  0.00  0.00     0.172 C 
ATOM   2737  C   ALA B 156     -16.333  -6.425  30.495  0.00  0.00     0.240 C 
ATOM   2738  O   ALA B 156     -16.966  -5.376  30.338  0.00  0.00    -0.271 OA
ATOM   2739  CB  ALA B 156     -15.652  -6.704  32.865  0.00  0.00     0.042 C 
ATOM   2740  H   ALA B 156     -14.309  -4.518  32.131  0.00  0.00     0.163 HD
ATOM   2741  N   LEU B 157     -16.594  -7.523  29.795  0.00  0.00    -0.345 N 
ATOM   2742  CA  LEU B 157     -17.837  -7.627  28.987  0.00  0.00     0.185 C 
ATOM   2743  C   LEU B 157     -19.072  -8.078  29.827  0.00  0.00     0.196 C 
ATOM   2744  O   LEU B 157     -18.939  -8.846  30.816  0.00  0.00    -0.646 OA
ATOM   2745  CB  LEU B 157     -17.644  -8.567  27.794  0.00  0.00     0.040 C 
ATOM   2746  CG  LEU B 157     -16.963  -7.898  26.611  0.00  0.00    -0.020 C 
ATOM   2747  CD1 LEU B 157     -16.648  -8.900  25.511  0.00  0.00     0.009 C 
ATOM   2748  CD2 LEU B 157     -17.854  -6.777  26.100  0.00  0.00     0.009 C 
ATOM   2749  OXT LEU B 157     -20.221  -7.694  29.515  0.00  0.00    -0.646 OA
ATOM   2750  H   LEU B 157     -15.895  -8.272  29.852  0.00  0.00     0.163 HD
TER    2751      LEU B 157 
ATOM   2751  N   LYS C  11     -29.331   0.345  27.776  0.00  0.00    -0.067 N 
ATOM   2752  CA  LYS C  11     -28.063   1.154  27.901  0.00  0.00     0.275 C 
ATOM   2753  C   LYS C  11     -27.926   2.141  26.710  0.00  0.00     0.251 C 
ATOM   2754  O   LYS C  11     -28.108   1.742  25.550  0.00  0.00    -0.271 OA
ATOM   2755  CB  LYS C  11     -26.849   0.235  27.980  0.00  0.00     0.042 C 
ATOM   2756  CG  LYS C  11     -26.852  -0.724  29.164  0.00  0.00     0.004 C 
ATOM   2757  CD  LYS C  11     -25.616  -1.605  29.179  0.00  0.00     0.027 C 
ATOM   2758  CE  LYS C  11     -25.598  -2.564  30.345  0.00  0.00     0.229 C 
ATOM   2759  NZ  LYS C  11     -24.374  -3.403  30.318  0.00  0.00    -0.079 N 
ATOM   2760  HZ1 LYS C  11     -24.485  -4.134  29.644  0.00  0.00     0.274 HD
ATOM   2761  HZ3 LYS C  11     -23.587  -2.837  30.070  0.00  0.00     0.274 HD
ATOM   2762  HZ2 LYS C  11     -24.224  -3.803  31.223  0.00  0.00     0.274 HD
ATOM   2763  H2  LYS C  11     -29.457  -0.172  28.616  0.00  0.00     0.275 HD
ATOM   2764  H3  LYS C  11     -30.090   0.972  27.635  0.00  0.00     0.275 HD
ATOM   2765  H   LYS C  11     -29.236  -0.269  26.999  0.00  0.00     0.275 HD
ATOM   2766  N   PRO C  12     -27.650   3.440  26.992  0.00  0.00    -0.337 N 
ATOM   2767  CA  PRO C  12     -27.438   4.421  25.895  0.00  0.00     0.179 C 
ATOM   2768  C   PRO C  12     -26.251   4.099  24.981  0.00  0.00     0.241 C 
ATOM   2769  O   PRO C  12     -25.153   3.797  25.454  0.00  0.00    -0.271 OA
ATOM   2770  CB  PRO C  12     -27.179   5.752  26.627  0.00  0.00     0.037 C 
ATOM   2771  CG  PRO C  12     -26.968   5.411  28.059  0.00  0.00     0.022 C 
ATOM   2772  CD  PRO C  12     -27.661   4.091  28.317  0.00  0.00     0.127 C 
ATOM   2773  N   VAL C  13     -26.494   4.189  23.681  0.00  0.00    -0.346 N 
ATOM   2774  CA  VAL C  13     -25.552   3.772  22.675  0.00  0.00     0.180 C 
ATOM   2775  C   VAL C  13     -25.678   4.677  21.484  0.00  0.00     0.241 C 
ATOM   2776  O   VAL C  13     -26.753   5.136  21.167  0.00  0.00    -0.271 OA
ATOM   2777  CB  VAL C  13     -25.852   2.337  22.169  0.00  0.00     0.009 C 
ATOM   2778  CG1 VAL C  13     -25.592   1.304  23.270  0.00  0.00     0.012 C 
ATOM   2779  CG2 VAL C  13     -27.288   2.251  21.644  0.00  0.00     0.012 C 
ATOM   2780  H   VAL C  13     -27.438   4.593  23.453  0.00  0.00     0.163 HD
ATOM   2781  N   ALA C  14     -24.573   4.900  20.803  0.00  0.00    -0.346 N 
ATOM   2782  CA  ALA C  14     -24.617   5.524  19.510  0.00  0.00     0.172 C 
ATOM   2783  C   ALA C  14     -23.503   4.959  18.679  0.00  0.00     0.240 C 
ATOM   2784  O   ALA C  14     -22.532   4.405  19.215  0.00  0.00    -0.271 OA
ATOM   2785  CB  ALA C  14     -24.471   7.019  19.635  0.00  0.00     0.042 C 
ATOM   2786  H   ALA C  14     -23.698   4.593  21.272  0.00  0.00     0.163 HD
ATOM   2787  N   HIS C  15     -23.676   5.072  17.368  0.00  0.00    -0.346 N 
ATOM   2788  CA  HIS C  15     -22.706   4.641  16.391  0.00  0.00     0.182 C 
ATOM   2789  C   HIS C  15     -23.046   5.346  15.156  0.00  0.00     0.241 C 
ATOM   2790  O   HIS C  15     -24.021   4.972  14.507  0.00  0.00    -0.271 OA
ATOM   2791  CB  HIS C  15     -22.787   3.148  16.126  0.00  0.00     0.093 C 
ATOM   2792  CG  HIS C  15     -21.835   2.676  15.046  0.00  0.00     0.030 A 
ATOM   2793  ND1 HIS C  15     -20.556   2.294  15.314  0.00  0.00    -0.353 N 
ATOM   2794  CD2 HIS C  15     -22.003   2.552  13.665  0.00  0.00     0.143 A 
ATOM   2795  CE1 HIS C  15     -19.951   1.940  14.165  0.00  0.00     0.207 A 
ATOM   2796  NE2 HIS C  15     -20.836   2.104  13.154  0.00  0.00    -0.254 NA
ATOM   2797  HD1 HIS C  15     -20.119   2.272  16.210  0.00  0.00     0.166 HD
ATOM   2798  H   HIS C  15     -24.599   5.511  17.102  0.00  0.00     0.163 HD
ATOM   2799  N   VAL C  16     -22.284   6.406  14.837  0.00  0.00    -0.346 N 
ATOM   2800  CA  VAL C  16     -22.563   7.257  13.673  0.00  0.00     0.180 C 
ATOM   2801  C   VAL C  16     -21.433   7.147  12.665  0.00  0.00     0.241 C 
ATOM   2802  O   VAL C  16     -20.353   6.644  12.975  0.00  0.00    -0.271 OA
ATOM   2803  CB  VAL C  16     -22.796   8.725  14.075  0.00  0.00     0.009 C 
ATOM   2804  CG1 VAL C  16     -23.883   8.811  15.144  0.00  0.00     0.012 C 
ATOM   2805  CG2 VAL C  16     -21.501   9.359  14.561  0.00  0.00     0.012 C 
ATOM   2806  H   VAL C  16     -21.485   6.569  15.483  0.00  0.00     0.163 HD
ATOM   2807  N   VAL C  17     -21.702   7.606  11.453  0.00  0.00    -0.346 N 
ATOM   2808  CA  VAL C  17     -20.809   7.424  10.315  0.00  0.00     0.180 C 
ATOM   2809  C   VAL C  17     -20.721   8.770   9.538  0.00  0.00     0.241 C 
ATOM   2810  O   VAL C  17     -21.462   9.710   9.850  0.00  0.00    -0.271 OA
ATOM   2811  CB  VAL C  17     -21.311   6.239   9.430  0.00  0.00     0.009 C 
ATOM   2812  CG1 VAL C  17     -21.192   4.905  10.178  0.00  0.00     0.012 C 
ATOM   2813  CG2 VAL C  17     -22.767   6.436   9.011  0.00  0.00     0.012 C 
ATOM   2814  H   VAL C  17     -22.617   8.115  11.379  0.00  0.00     0.163 HD
ATOM   2815  N   ALA C  18     -19.781   8.878   8.587  0.00  0.00    -0.346 N 
ATOM   2816  CA  ALA C  18     -19.605  10.112   7.764  0.00  0.00     0.172 C 
ATOM   2817  C   ALA C  18     -20.729  10.289   6.711  0.00  0.00     0.240 C 
ATOM   2818  O   ALA C  18     -21.577   9.416   6.564  0.00  0.00    -0.271 OA
ATOM   2819  CB  ALA C  18     -18.244  10.103   7.077  0.00  0.00     0.042 C 
ATOM   2820  H   ALA C  18     -19.184   8.038   8.466  0.00  0.00     0.163 HD
ATOM   2821  N   ASN C  19     -20.720  11.421   5.987  0.00  0.00    -0.347 N 
ATOM   2822  CA  ASN C  19     -21.605  11.642   4.802  0.00  0.00     0.171 C 
ATOM   2823  C   ASN C  19     -21.614  10.484   3.772  0.00  0.00     0.220 C 
ATOM   2824  O   ASN C  19     -21.059  10.582   2.665  0.00  0.00    -0.287 OA
ATOM   2825  CB  ASN C  19     -21.194  12.923   4.080  0.00  0.00     0.136 C 
ATOM   2826  CG  ASN C  19     -21.944  13.121   2.778  0.00  0.00     0.217 C 
ATOM   2827  OD1 ASN C  19     -21.356  13.102   1.679  0.00  0.00    -0.274 OA
ATOM   2828  ND2 ASN C  19     -23.253  13.272   2.889  0.00  0.00    -0.370 N 
ATOM   2829 2HD2 ASN C  19     -23.816  13.403   2.063  0.00  0.00     0.159 HD
ATOM   2830 1HD2 ASN C  19     -23.691  13.258   3.787  0.00  0.00     0.159 HD
ATOM   2831  H   ASN C  19     -20.044  12.140   6.317  0.00  0.00     0.163 HD
ATOM   2832  N   GLU C  23     -19.193  16.302   1.671  0.00  0.00    -0.326 NA
ATOM   2833  CA  GLU C  23     -17.794  16.664   1.401  0.00  0.00     0.191 C 
ATOM   2834  C   GLU C  23     -17.395  18.000   2.054  0.00  0.00     0.242 C 
ATOM   2835  O   GLU C  23     -18.239  18.731   2.607  0.00  0.00    -0.271 OA
ATOM   2836  CB  GLU C  23     -17.513  16.710  -0.108  0.00  0.00     0.047 C 
ATOM   2837  CG  GLU C  23     -17.728  15.436  -0.909  0.00  0.00     0.116 C 
ATOM   2838  CD  GLU C  23     -17.445  15.519  -2.378  0.00  0.00     0.172 C 
ATOM   2839  OE1 GLU C  23     -17.060  16.532  -2.943  0.00  0.00    -0.648 OA
ATOM   2840  OE2 GLU C  23     -17.659  14.437  -2.963  0.00  0.00    -0.648 OA
ATOM   2841  H   GLU C  23     -19.806  16.883   2.227  0.00  0.00     0.180 HD
ATOM   2842  N   GLY C  24     -16.095  18.292   2.001  0.00  0.00    -0.350 N 
ATOM   2843  CA  GLY C  24     -15.528  19.459   2.669  0.00  0.00     0.225 C 
ATOM   2844  C   GLY C  24     -15.088  19.210   4.105  0.00  0.00     0.236 C 
ATOM   2845  O   GLY C  24     -14.136  19.821   4.573  0.00  0.00    -0.272 OA
ATOM   2846  H   GLY C  24     -15.525  17.619   1.445  0.00  0.00     0.163 HD
ATOM   2847  N   GLN C  25     -15.764  18.301   4.800  0.00  0.00    -0.346 N 
ATOM   2848  CA  GLN C  25     -15.592  18.137   6.247  0.00  0.00     0.177 C 
ATOM   2849  C   GLN C  25     -15.802  16.679   6.708  0.00  0.00     0.241 C 
ATOM   2850  O   GLN C  25     -16.097  15.780   5.905  0.00  0.00    -0.271 OA
ATOM   2851  CB  GLN C  25     -16.614  19.009   6.967  0.00  0.00     0.044 C 
ATOM   2852  CG  GLN C  25     -18.047  18.501   6.765  0.00  0.00     0.105 C 
ATOM   2853  CD  GLN C  25     -19.096  19.317   7.500  0.00  0.00     0.215 C 
ATOM   2854  OE1 GLN C  25     -20.006  19.871   6.880  0.00  0.00    -0.274 OA
ATOM   2855  NE2 GLN C  25     -18.986  19.380   8.832  0.00  0.00    -0.370 N 
ATOM   2856  H   GLN C  25     -16.419  17.721   4.237  0.00  0.00     0.163 HD
ATOM   2857 2HE2 GLN C  25     -18.220  18.869   9.267  0.00  0.00     0.159 HD
ATOM   2858 1HE2 GLN C  25     -19.645  19.918   9.384  0.00  0.00     0.159 HD
ATOM   2859  N   LEU C  26     -15.673  16.474   8.017  0.00  0.00    -0.346 N 
ATOM   2860  CA  LEU C  26     -16.072  15.236   8.657  0.00  0.00     0.177 C 
ATOM   2861  C   LEU C  26     -17.396  15.451   9.413  0.00  0.00     0.241 C 
ATOM   2862  O   LEU C  26     -17.402  15.869  10.590  0.00  0.00    -0.271 OA
ATOM   2863  CB  LEU C  26     -14.972  14.742   9.612  0.00  0.00     0.038 C 
ATOM   2864  CG  LEU C  26     -15.225  13.386  10.287  0.00  0.00    -0.020 C 
ATOM   2865  CD1 LEU C  26     -15.502  12.285   9.262  0.00  0.00     0.009 C 
ATOM   2866  CD2 LEU C  26     -14.052  12.992  11.158  0.00  0.00     0.009 C 
ATOM   2867  H   LEU C  26     -15.260  17.282   8.538  0.00  0.00     0.163 HD
ATOM   2868  N   GLN C  27     -18.510  15.162   8.736  0.00  0.00    -0.346 N 
ATOM   2869  CA  GLN C  27     -19.860  15.283   9.340  0.00  0.00     0.177 C 
ATOM   2870  C   GLN C  27     -20.458  13.896   9.646  0.00  0.00     0.241 C 
ATOM   2871  O   GLN C  27     -20.460  12.995   8.797  0.00  0.00    -0.271 OA
ATOM   2872  CB  GLN C  27     -20.814  16.066   8.412  0.00  0.00     0.044 C 
ATOM   2873  CG  GLN C  27     -20.108  16.835   7.319  0.00  0.00     0.105 C 
ATOM   2874  CD  GLN C  27     -21.065  17.588   6.432  0.00  0.00     0.215 C 
ATOM   2875  NE2 GLN C  27     -20.499  18.274   5.430  0.00  0.00    -0.370 N 
ATOM   2876  OE1 GLN C  27     -22.286  17.564   6.600  0.00  0.00    -0.274 OA
ATOM   2877  H   GLN C  27     -18.359  14.847   7.759  0.00  0.00     0.163 HD
ATOM   2878 2HE2 GLN C  27     -19.491  18.261   5.336  0.00  0.00     0.159 HD
ATOM   2879 1HE2 GLN C  27     -21.081  18.800   4.775  0.00  0.00     0.159 HD
ATOM   2880  N   TRP C  28     -20.983  13.746  10.850  0.00  0.00    -0.346 N 
ATOM   2881  CA  TRP C  28     -21.540  12.484  11.294  0.00  0.00     0.181 C 
ATOM   2882  C   TRP C  28     -23.045  12.376  11.028  0.00  0.00     0.241 C 
ATOM   2883  O   TRP C  28     -23.844  13.062  11.683  0.00  0.00    -0.271 OA
ATOM   2884  CB  TRP C  28     -21.250  12.314  12.794  0.00  0.00     0.075 C 
ATOM   2885  CG  TRP C  28     -19.765  12.316  13.162  0.00  0.00    -0.028 A 
ATOM   2886  CD1 TRP C  28     -19.099  13.203  14.006  0.00  0.00     0.096 A 
ATOM   2887  CD2 TRP C  28     -18.728  11.394  12.701  0.00  0.00    -0.002 A 
ATOM   2888  NE1 TRP C  28     -17.768  12.889  14.099  0.00  0.00    -0.365 N 
ATOM   2889  CE2 TRP C  28     -17.488  11.812  13.340  0.00  0.00     0.042 A 
ATOM   2890  CE3 TRP C  28     -18.714  10.291  11.870  0.00  0.00     0.014 A 
ATOM   2891  CZ2 TRP C  28     -16.300  11.146  13.131  0.00  0.00     0.030 A 
ATOM   2892  CZ3 TRP C  28     -17.517   9.623  11.663  0.00  0.00     0.001 A 
ATOM   2893  CH2 TRP C  28     -16.333  10.048  12.273  0.00  0.00     0.002 A 
ATOM   2894  HE1 TRP C  28     -17.098  13.400  14.661  0.00  0.00     0.165 HD
ATOM   2895  H   TRP C  28     -20.961  14.604  11.444  0.00  0.00     0.163 HD
ATOM   2896  N   LEU C  29     -23.443  11.527  10.073  0.00  0.00    -0.346 N 
ATOM   2897  CA  LEU C  29     -24.861  11.242   9.816  0.00  0.00     0.177 C 
ATOM   2898  C   LEU C  29     -25.323  10.076  10.721  0.00  0.00     0.241 C 
ATOM   2899  O   LEU C  29     -24.672   9.039  10.752  0.00  0.00    -0.271 OA
ATOM   2900  CB  LEU C  29     -25.089  10.894   8.327  0.00  0.00     0.038 C 
ATOM   2901  CG  LEU C  29     -24.664  11.971   7.336  0.00  0.00    -0.020 C 
ATOM   2902  CD1 LEU C  29     -24.947  11.493   5.905  0.00  0.00     0.009 C 
ATOM   2903  CD2 LEU C  29     -25.447  13.239   7.630  0.00  0.00     0.009 C 
ATOM   2904  H   LEU C  29     -22.669  11.090   9.533  0.00  0.00     0.163 HD
ATOM   2905  N   ASN C  30     -26.426  10.263  11.471  0.00  0.00    -0.347 N 
ATOM   2906  CA  ASN C  30     -27.114   9.151  12.195  0.00  0.00     0.171 C 
ATOM   2907  C   ASN C  30     -28.526   8.903  11.679  0.00  0.00     0.220 C 
ATOM   2908  O   ASN C  30     -28.823   7.830  11.150  0.00  0.00    -0.287 OA
ATOM   2909  CB  ASN C  30     -27.186   9.413  13.697  0.00  0.00     0.136 C 
ATOM   2910  CG  ASN C  30     -25.849   9.809  14.300  0.00  0.00     0.217 C 
ATOM   2911  OD1 ASN C  30     -24.835   9.896  13.603  0.00  0.00    -0.274 OA
ATOM   2912  ND2 ASN C  30     -25.851  10.069  15.608  0.00  0.00    -0.370 N 
ATOM   2913 2HD2 ASN C  30     -25.004  10.340  16.063  0.00  0.00     0.159 HD
ATOM   2914 1HD2 ASN C  30     -26.699   9.992  16.131  0.00  0.00     0.159 HD
ATOM   2915  H   ASN C  30     -26.763  11.244  11.507  0.00  0.00     0.163 HD
ATOM   2916  N   GLY C  40     -30.759   6.596  24.016  0.00  0.00    -0.332 NA
ATOM   2917  CA  GLY C  40     -31.125   8.028  24.054  0.00  0.00     0.241 C 
ATOM   2918  C   GLY C  40     -29.991   9.064  23.937  0.00  0.00     0.237 C 
ATOM   2919  O   GLY C  40     -29.991  10.089  24.655  0.00  0.00    -0.272 OA
ATOM   2920  H   GLY C  40     -29.758   6.367  23.913  0.00  0.00     0.180 HD
ATOM   2921  N   VAL C  41     -29.040   8.806  23.026  0.00  0.00    -0.346 N 
ATOM   2922  CA  VAL C  41     -27.856   9.672  22.797  0.00  0.00     0.180 C 
ATOM   2923  C   VAL C  41     -28.133  10.623  21.643  0.00  0.00     0.241 C 
ATOM   2924  O   VAL C  41     -28.556  10.194  20.572  0.00  0.00    -0.271 OA
ATOM   2925  CB  VAL C  41     -26.593   8.829  22.421  0.00  0.00     0.009 C 
ATOM   2926  CG1 VAL C  41     -25.381   9.716  22.225  0.00  0.00     0.012 C 
ATOM   2927  CG2 VAL C  41     -26.298   7.761  23.474  0.00  0.00     0.012 C 
ATOM   2928  H   VAL C  41     -29.202   7.928  22.478  0.00  0.00     0.163 HD
ATOM   2929  N   GLU C  42     -27.876  11.908  21.830  0.00  0.00    -0.346 N 
ATOM   2930  CA  GLU C  42     -28.191  12.877  20.777  0.00  0.00     0.177 C 
ATOM   2931  C   GLU C  42     -26.955  13.270  19.964  0.00  0.00     0.241 C 
ATOM   2932  O   GLU C  42     -25.822  13.190  20.437  0.00  0.00    -0.271 OA
ATOM   2933  CB  GLU C  42     -28.898  14.127  21.355  0.00  0.00     0.045 C 
ATOM   2934  CG  GLU C  42     -30.215  13.914  22.078  0.00  0.00     0.116 C 
ATOM   2935  CD  GLU C  42     -30.872  15.146  22.626  0.00  0.00     0.172 C 
ATOM   2936  OE1 GLU C  42     -30.413  16.273  22.520  0.00  0.00    -0.648 OA
ATOM   2937  OE2 GLU C  42     -31.942  14.887  23.217  0.00  0.00    -0.648 OA
ATOM   2938  H   GLU C  42     -27.457  12.157  22.732  0.00  0.00     0.163 HD
ATOM   2939  N   LEU C  43     -27.207  13.685  18.728  0.00  0.00    -0.346 N 
ATOM   2940  CA  LEU C  43     -26.195  14.222  17.848  0.00  0.00     0.177 C 
ATOM   2941  C   LEU C  43     -26.489  15.712  17.571  0.00  0.00     0.241 C 
ATOM   2942  O   LEU C  43     -27.040  16.080  16.519  0.00  0.00    -0.271 OA
ATOM   2943  CB  LEU C  43     -26.161  13.406  16.546  0.00  0.00     0.038 C 
ATOM   2944  CG  LEU C  43     -25.074  13.771  15.537  0.00  0.00    -0.020 C 
ATOM   2945  CD1 LEU C  43     -23.701  13.506  16.137  0.00  0.00     0.009 C 
ATOM   2946  CD2 LEU C  43     -25.258  13.016  14.243  0.00  0.00     0.009 C 
ATOM   2947  H   LEU C  43     -28.217  13.586  18.446  0.00  0.00     0.163 HD
ATOM   2948  N   ARG C  44     -26.125  16.555  18.537  0.00  0.00    -0.346 N 
ATOM   2949  CA  ARG C  44     -26.250  18.007  18.415  0.00  0.00     0.176 C 
ATOM   2950  C   ARG C  44     -24.916  18.587  17.999  0.00  0.00     0.241 C 
ATOM   2951  O   ARG C  44     -23.948  18.455  18.721  0.00  0.00    -0.271 OA
ATOM   2952  CB  ARG C  44     -26.683  18.610  19.767  0.00  0.00     0.036 C 
ATOM   2953  CG  ARG C  44     -28.020  18.127  20.305  0.00  0.00     0.023 C 
ATOM   2954  CD  ARG C  44     -28.352  18.760  21.607  0.00  0.00     0.138 C 
ATOM   2955  NE  ARG C  44     -29.634  18.301  22.129  0.00  0.00    -0.227 N 
ATOM   2956  CZ  ARG C  44     -30.148  18.724  23.278  0.00  0.00     0.665 C 
ATOM   2957  NH1 ARG C  44     -29.435  19.451  24.131  0.00  0.00    -0.235 N 
ATOM   2958  NH2 ARG C  44     -31.387  18.368  23.609  0.00  0.00    -0.235 N 
ATOM   2959  HE  ARG C  44     -30.153  17.633  21.594  0.00  0.00     0.177 HD
ATOM   2960 2HH2 ARG C  44     -31.777  18.665  24.480  0.00  0.00     0.174 HD
ATOM   2961 1HH2 ARG C  44     -31.929  17.804  22.985  0.00  0.00     0.174 HD
ATOM   2962  H   ARG C  44     -25.742  16.088  19.391  0.00  0.00     0.163 HD
ATOM   2963 2HH1 ARG C  44     -29.838  19.742  24.999  0.00  0.00     0.174 HD
ATOM   2964 1HH1 ARG C  44     -28.496  19.710  23.905  0.00  0.00     0.174 HD
ATOM   2965  N   ASP C  45     -24.858  19.215  16.831  0.00  0.00    -0.346 N 
ATOM   2966  CA  ASP C  45     -23.644  19.947  16.362  0.00  0.00     0.186 C 
ATOM   2967  C   ASP C  45     -22.442  19.064  16.006  0.00  0.00     0.241 C 
ATOM   2968  O   ASP C  45     -21.307  19.440  16.281  0.00  0.00    -0.271 OA
ATOM   2969  CB  ASP C  45     -23.175  20.988  17.403  0.00  0.00     0.147 C 
ATOM   2970  CG  ASP C  45     -24.295  21.853  17.908  0.00  0.00     0.175 C 
ATOM   2971  OD1 ASP C  45     -24.785  22.683  17.112  0.00  0.00    -0.648 OA
ATOM   2972  OD2 ASP C  45     -24.678  21.698  19.095  0.00  0.00    -0.648 OA
ATOM   2973  H   ASP C  45     -25.726  19.162  16.258  0.00  0.00     0.163 HD
ATOM   2974  N   ASN C  46     -22.678  17.910  15.385  0.00  0.00    -0.346 N 
ATOM   2975  CA  ASN C  46     -21.586  16.984  15.011  0.00  0.00     0.185 C 
ATOM   2976  C   ASN C  46     -20.910  16.384  16.265  0.00  0.00     0.241 C 
ATOM   2977  O   ASN C  46     -19.783  15.903  16.194  0.00  0.00    -0.271 OA
ATOM   2978  CB  ASN C  46     -20.545  17.691  14.102  0.00  0.00     0.137 C 
ATOM   2979  CG  ASN C  46     -19.914  16.754  13.051  0.00  0.00     0.217 C 
ATOM   2980  OD1 ASN C  46     -20.569  15.851  12.520  0.00  0.00    -0.274 OA
ATOM   2981  ND2 ASN C  46     -18.635  16.998  12.722  0.00  0.00    -0.370 N 
ATOM   2982 2HD2 ASN C  46     -18.187  16.431  12.051  0.00  0.00     0.159 HD
ATOM   2983 1HD2 ASN C  46     -18.151  17.753  13.163  0.00  0.00     0.159 HD
ATOM   2984  H   ASN C  46     -23.676  17.713  15.186  0.00  0.00     0.163 HD
ATOM   2985  N   GLN C  47     -21.619  16.393  17.399  0.00  0.00    -0.346 N 
ATOM   2986  CA  GLN C  47     -21.078  15.902  18.674  0.00  0.00     0.177 C 
ATOM   2987  C   GLN C  47     -22.053  14.957  19.348  0.00  0.00     0.241 C 
ATOM   2988  O   GLN C  47     -23.235  15.206  19.345  0.00  0.00    -0.271 OA
ATOM   2989  CB  GLN C  47     -20.802  17.071  19.622  0.00  0.00     0.044 C 
ATOM   2990  CG  GLN C  47     -19.943  18.184  19.025  0.00  0.00     0.105 C 
ATOM   2991  CD  GLN C  47     -19.417  19.159  20.069  0.00  0.00     0.215 C 
ATOM   2992  OE1 GLN C  47     -18.336  19.726  19.904  0.00  0.00    -0.274 OA
ATOM   2993  NE2 GLN C  47     -20.169  19.344  21.152  0.00  0.00    -0.370 N 
ATOM   2994  H   GLN C  47     -22.583  16.776  17.302  0.00  0.00     0.163 HD
ATOM   2995 2HE2 GLN C  47     -21.052  18.836  21.210  0.00  0.00     0.159 HD
ATOM   2996 1HE2 GLN C  47     -19.873  19.970  21.895  0.00  0.00     0.159 HD
ATOM   2997  N   LEU C  48     -21.565  13.872  19.932  0.00  0.00    -0.346 N 
ATOM   2998  CA  LEU C  48     -22.443  13.024  20.699  0.00  0.00     0.177 C 
ATOM   2999  C   LEU C  48     -22.594  13.684  22.019  0.00  0.00     0.241 C 
ATOM   3000  O   LEU C  48     -21.647  14.281  22.502  0.00  0.00    -0.271 OA
ATOM   3001  CB  LEU C  48     -21.881  11.616  20.880  0.00  0.00     0.038 C 
ATOM   3002  CG  LEU C  48     -21.524  10.877  19.594  0.00  0.00    -0.020 C 
ATOM   3003  CD1 LEU C  48     -20.779   9.577  19.929  0.00  0.00     0.009 C 
ATOM   3004  CD2 LEU C  48     -22.784  10.647  18.756  0.00  0.00     0.009 C 
ATOM   3005  H   LEU C  48     -20.562  13.705  19.793  0.00  0.00     0.163 HD
ATOM   3006  N   VAL C  49     -23.783  13.561  22.621  0.00  0.00    -0.346 N 
ATOM   3007  CA  VAL C  49     -24.088  14.216  23.908  0.00  0.00     0.180 C 
ATOM   3008  C   VAL C  49     -24.420  13.186  24.983  0.00  0.00     0.241 C 
ATOM   3009  O   VAL C  49     -25.325  12.381  24.804  0.00  0.00    -0.271 OA
ATOM   3010  CB  VAL C  49     -25.265  15.199  23.733  0.00  0.00     0.009 C 
ATOM   3011  CG1 VAL C  49     -25.537  15.965  25.038  0.00  0.00     0.012 C 
ATOM   3012  CG2 VAL C  49     -24.964  16.150  22.582  0.00  0.00     0.012 C 
ATOM   3013  H   VAL C  49     -24.469  12.970  22.111  0.00  0.00     0.163 HD
ATOM   3014  N   VAL C  50     -23.692  13.203  26.093  0.00  0.00    -0.346 N 
ATOM   3015  CA  VAL C  50     -23.884  12.185  27.148  0.00  0.00     0.180 C 
ATOM   3016  C   VAL C  50     -25.191  12.481  27.860  0.00  0.00     0.243 C 
ATOM   3017  O   VAL C  50     -25.375  13.595  28.309  0.00  0.00    -0.271 OA
ATOM   3018  CB  VAL C  50     -22.765  12.201  28.228  0.00  0.00     0.009 C 
ATOM   3019  CG1 VAL C  50     -22.953  11.056  29.207  0.00  0.00     0.012 C 
ATOM   3020  CG2 VAL C  50     -21.394  12.125  27.608  0.00  0.00     0.012 C 
ATOM   3021  H   VAL C  50     -22.999  13.963  26.161  0.00  0.00     0.163 HD
ATOM   3022  N   PRO C  51     -26.090  11.482  27.987  0.00  0.00    -0.337 N 
ATOM   3023  CA  PRO C  51     -27.395  11.699  28.615  0.00  0.00     0.179 C 
ATOM   3024  C   PRO C  51     -27.442  11.353  30.108  0.00  0.00     0.241 C 
ATOM   3025  O   PRO C  51     -28.287  11.891  30.824  0.00  0.00    -0.271 OA
ATOM   3026  CB  PRO C  51     -28.309  10.765  27.819  0.00  0.00     0.037 C 
ATOM   3027  CG  PRO C  51     -27.435   9.598  27.522  0.00  0.00     0.022 C 
ATOM   3028  CD  PRO C  51     -26.017  10.137  27.382  0.00  0.00     0.127 C 
ATOM   3029  N   SER C  52     -26.561  10.459  30.569  0.00  0.00    -0.344 N 
ATOM   3030  CA  SER C  52     -26.398  10.198  32.000  0.00  0.00     0.200 C 
ATOM   3031  C   SER C  52     -24.949   9.972  32.391  0.00  0.00     0.243 C 
ATOM   3032  O   SER C  52     -24.100   9.608  31.575  0.00  0.00    -0.271 OA
ATOM   3033  CB  SER C  52     -27.177   8.979  32.400  0.00  0.00     0.199 C 
ATOM   3034  OG  SER C  52     -26.733   7.864  31.657  0.00  0.00    -0.398 OA
ATOM   3035  H   SER C  52     -26.012   9.974  29.833  0.00  0.00     0.163 HD
ATOM   3036  HG  SER C  52     -26.009   8.106  31.033  0.00  0.00     0.209 HD
ATOM   3037  N   GLU C  53     -24.692  10.174  33.667  0.00  0.00    -0.346 N 
ATOM   3038  CA  GLU C  53     -23.390  10.020  34.235  0.00  0.00     0.177 C 
ATOM   3039  C   GLU C  53     -23.012   8.531  34.306  0.00  0.00     0.240 C 
ATOM   3040  O   GLU C  53     -23.771   7.727  34.828  0.00  0.00    -0.271 OA
ATOM   3041  CB  GLU C  53     -23.370  10.648  35.652  0.00  0.00     0.045 C 
ATOM   3042  CG  GLU C  53     -22.123  10.319  36.489  0.00  0.00     0.116 C 
ATOM   3043  CD  GLU C  53     -22.104  11.008  37.851  0.00  0.00     0.172 C 
ATOM   3044  OE1 GLU C  53     -22.479  12.204  37.922  0.00  0.00    -0.648 OA
ATOM   3045  OE2 GLU C  53     -21.701  10.354  38.849  0.00  0.00    -0.648 OA
ATOM   3046  H   GLU C  53     -25.538  10.460  34.230  0.00  0.00     0.163 HD
ATOM   3047  N   GLY C  54     -21.819   8.182  33.812  0.00  0.00    -0.351 N 
ATOM   3048  CA  GLY C  54     -21.275   6.846  34.021  0.00  0.00     0.225 C 
ATOM   3049  C   GLY C  54     -20.050   6.480  33.194  0.00  0.00     0.236 C 
ATOM   3050  O   GLY C  54     -19.416   7.340  32.551  0.00  0.00    -0.272 OA
ATOM   3051  H   GLY C  54     -21.333   8.927  33.283  0.00  0.00     0.163 HD
ATOM   3052  N   LEU C  55     -19.712   5.193  33.244  0.00  0.00    -0.346 N 
ATOM   3053  CA  LEU C  55     -18.656   4.618  32.444  0.00  0.00     0.177 C 
ATOM   3054  C   LEU C  55     -19.098   4.365  31.007  0.00  0.00     0.241 C 
ATOM   3055  O   LEU C  55     -20.092   3.658  30.775  0.00  0.00    -0.271 OA
ATOM   3056  CB  LEU C  55     -18.235   3.297  33.046  0.00  0.00     0.038 C 
ATOM   3057  CG  LEU C  55     -17.719   3.367  34.481  0.00  0.00    -0.020 C 
ATOM   3058  CD1 LEU C  55     -17.728   1.959  35.088  0.00  0.00     0.009 C 
ATOM   3059  CD2 LEU C  55     -16.343   4.037  34.489  0.00  0.00     0.009 C 
ATOM   3060  H   LEU C  55     -20.288   4.632  33.923  0.00  0.00     0.163 HD
ATOM   3061  N   TYR C  56     -18.347   4.907  30.041  0.00  0.00    -0.346 N 
ATOM   3062  CA  TYR C  56     -18.622   4.669  28.636  0.00  0.00     0.180 C 
ATOM   3063  C   TYR C  56     -17.380   4.138  27.901  0.00  0.00     0.241 C 
ATOM   3064  O   TYR C  56     -16.254   4.595  28.137  0.00  0.00    -0.271 OA
ATOM   3065  CB  TYR C  56     -19.085   5.962  27.952  0.00  0.00     0.073 C 
ATOM   3066  CG  TYR C  56     -20.425   6.513  28.422  0.00  0.00    -0.056 A 
ATOM   3067  CD1 TYR C  56     -21.572   6.436  27.597  0.00  0.00     0.010 A 
ATOM   3068  CD2 TYR C  56     -20.549   7.116  29.658  0.00  0.00     0.010 A 
ATOM   3069  CE1 TYR C  56     -22.791   6.944  28.017  0.00  0.00     0.037 A 
ATOM   3070  CE2 TYR C  56     -21.756   7.620  30.081  0.00  0.00     0.037 A 
ATOM   3071  CZ  TYR C  56     -22.877   7.538  29.260  0.00  0.00     0.065 A 
ATOM   3072  OH  TYR C  56     -24.085   8.048  29.695  0.00  0.00    -0.361 OA
ATOM   3073  HH  TYR C  56     -23.946   8.457  30.610  0.00  0.00     0.217 HD
ATOM   3074  H   TYR C  56     -17.567   5.500  30.386  0.00  0.00     0.163 HD
ATOM   3075  N   LEU C  57     -17.613   3.171  27.012  0.00  0.00    -0.346 N 
ATOM   3076  CA  LEU C  57     -16.654   2.761  26.026  0.00  0.00     0.177 C 
ATOM   3077  C   LEU C  57     -16.922   3.656  24.858  0.00  0.00     0.241 C 
ATOM   3078  O   LEU C  57     -18.051   3.764  24.422  0.00  0.00    -0.271 OA
ATOM   3079  CB  LEU C  57     -16.881   1.284  25.620  0.00  0.00     0.038 C 
ATOM   3080  CG  LEU C  57     -16.301   0.757  24.283  0.00  0.00    -0.020 C 
ATOM   3081  CD1 LEU C  57     -14.785   0.921  24.258  0.00  0.00     0.009 C 
ATOM   3082  CD2 LEU C  57     -16.653  -0.703  24.018  0.00  0.00     0.009 C 
ATOM   3083  H   LEU C  57     -18.569   2.739  27.105  0.00  0.00     0.163 HD
ATOM   3084  N   ILE C  58     -15.878   4.302  24.359  0.00  0.00    -0.346 N 
ATOM   3085  CA  ILE C  58     -15.948   5.239  23.229  0.00  0.00     0.180 C 
ATOM   3086  C   ILE C  58     -14.930   4.762  22.185  0.00  0.00     0.241 C 
ATOM   3087  O   ILE C  58     -13.841   4.354  22.566  0.00  0.00    -0.271 OA
ATOM   3088  CB  ILE C  58     -15.500   6.644  23.672  0.00  0.00     0.013 C 
ATOM   3089  CG1 ILE C  58     -16.277   7.110  24.916  0.00  0.00     0.002 C 
ATOM   3090  CG2 ILE C  58     -15.651   7.627  22.530  0.00  0.00     0.012 C 
ATOM   3091  CD1 ILE C  58     -15.625   8.305  25.625  0.00  0.00     0.005 C 
ATOM   3092  H   ILE C  58     -14.968   4.086  24.848  0.00  0.00     0.163 HD
ATOM   3093  N   TYR C  59     -15.256   4.803  20.895  0.00  0.00    -0.346 N 
ATOM   3094  CA  TYR C  59     -14.339   4.274  19.873  0.00  0.00     0.180 C 
ATOM   3095  C   TYR C  59     -14.561   4.998  18.592  0.00  0.00     0.241 C 
ATOM   3096  O   TYR C  59     -15.601   5.639  18.403  0.00  0.00    -0.271 OA
ATOM   3097  CB  TYR C  59     -14.598   2.799  19.626  0.00  0.00     0.073 C 
ATOM   3098  CG  TYR C  59     -16.037   2.529  19.248  0.00  0.00    -0.056 A 
ATOM   3099  CD1 TYR C  59     -16.481   2.703  17.934  0.00  0.00     0.010 A 
ATOM   3100  CD2 TYR C  59     -16.966   2.153  20.209  0.00  0.00     0.010 A 
ATOM   3101  CE1 TYR C  59     -17.796   2.479  17.593  0.00  0.00     0.037 A 
ATOM   3102  CE2 TYR C  59     -18.285   1.932  19.881  0.00  0.00     0.037 A 
ATOM   3103  CZ  TYR C  59     -18.695   2.083  18.573  0.00  0.00     0.065 A 
ATOM   3104  OH  TYR C  59     -20.009   1.857  18.242  0.00  0.00    -0.361 OA
ATOM   3105  HH  TYR C  59     -20.510   1.599  19.084  0.00  0.00     0.217 HD
ATOM   3106  H   TYR C  59     -16.171   5.221  20.680  0.00  0.00     0.163 HD
ATOM   3107  N   SER C  60     -13.587   4.902  17.700  0.00  0.00    -0.344 N 
ATOM   3108  CA  SER C  60     -13.702   5.536  16.423  0.00  0.00     0.200 C 
ATOM   3109  C   SER C  60     -12.660   4.964  15.501  0.00  0.00     0.243 C 
ATOM   3110  O   SER C  60     -11.696   4.340  15.951  0.00  0.00    -0.271 OA
ATOM   3111  CB  SER C  60     -13.538   7.068  16.556  0.00  0.00     0.199 C 
ATOM   3112  OG  SER C  60     -12.173   7.466  16.572  0.00  0.00    -0.398 OA
ATOM   3113  H   SER C  60     -12.768   4.345  18.008  0.00  0.00     0.163 HD
ATOM   3114  HG  SER C  60     -11.597   6.648  16.491  0.00  0.00     0.209 HD
ATOM   3115  N   GLN C  61     -12.899   5.136  14.203  0.00  0.00    -0.346 N 
ATOM   3116  CA  GLN C  61     -11.864   4.990  13.214  0.00  0.00     0.177 C 
ATOM   3117  C   GLN C  61     -12.126   6.012  12.131  0.00  0.00     0.241 C 
ATOM   3118  O   GLN C  61     -13.269   6.460  11.932  0.00  0.00    -0.271 OA
ATOM   3119  CB  GLN C  61     -11.870   3.588  12.600  0.00  0.00     0.044 C 
ATOM   3120  CG  GLN C  61     -10.756   3.309  11.594  0.00  0.00     0.105 C 
ATOM   3121  CD  GLN C  61     -10.850   1.906  11.009  0.00  0.00     0.215 C 
ATOM   3122  OE1 GLN C  61     -10.217   1.577   9.994  0.00  0.00    -0.274 OA
ATOM   3123  NE2 GLN C  61     -11.681   1.071  11.638  0.00  0.00    -0.370 N 
ATOM   3124  H   GLN C  61     -13.888   5.381  13.978  0.00  0.00     0.163 HD
ATOM   3125 2HE2 GLN C  61     -12.178   1.405  12.457  0.00  0.00     0.159 HD
ATOM   3126 1HE2 GLN C  61     -11.810   0.117  11.299  0.00  0.00     0.159 HD
ATOM   3127  N   VAL C  62     -11.061   6.367  11.425  0.00  0.00    -0.346 N 
ATOM   3128  CA  VAL C  62     -11.166   7.113  10.183  0.00  0.00     0.180 C 
ATOM   3129  C   VAL C  62     -10.144   6.522   9.240  0.00  0.00     0.241 C 
ATOM   3130  O   VAL C  62      -9.179   5.922   9.680  0.00  0.00    -0.271 OA
ATOM   3131  CB  VAL C  62     -10.896   8.661  10.365  0.00  0.00     0.009 C 
ATOM   3132  CG1 VAL C  62     -11.774   9.243  11.466  0.00  0.00     0.012 C 
ATOM   3133  CG2 VAL C  62      -9.423   8.942  10.628  0.00  0.00     0.012 C 
ATOM   3134  H   VAL C  62     -10.149   6.066  11.836  0.00  0.00     0.163 HD
ATOM   3135  N   LEU C  63     -10.368   6.708   7.949  0.00  0.00    -0.346 N 
ATOM   3136  CA  LEU C  63      -9.468   6.258   6.913  0.00  0.00     0.177 C 
ATOM   3137  C   LEU C  63      -9.085   7.458   6.026  0.00  0.00     0.241 C 
ATOM   3138  O   LEU C  63      -9.956   8.249   5.627  0.00  0.00    -0.271 OA
ATOM   3139  CB  LEU C  63     -10.163   5.158   6.105  0.00  0.00     0.038 C 
ATOM   3140  CG  LEU C  63      -9.499   4.645   4.826  0.00  0.00    -0.020 C 
ATOM   3141  CD1 LEU C  63      -8.103   4.096   5.103  0.00  0.00     0.009 C 
ATOM   3142  CD2 LEU C  63     -10.370   3.594   4.162  0.00  0.00     0.009 C 
ATOM   3143  H   LEU C  63     -11.268   7.217   7.743  0.00  0.00     0.163 HD
ATOM   3144  N   PHE C  64      -7.793   7.601   5.742  0.00  0.00    -0.346 N 
ATOM   3145  CA  PHE C  64      -7.302   8.645   4.858  0.00  0.00     0.180 C 
ATOM   3146  C   PHE C  64      -6.825   8.015   3.556  0.00  0.00     0.241 C 
ATOM   3147  O   PHE C  64      -6.162   6.976   3.583  0.00  0.00    -0.271 OA
ATOM   3148  CB  PHE C  64      -6.108   9.393   5.487  0.00  0.00     0.073 C 
ATOM   3149  CG  PHE C  64      -6.448  10.192   6.712  0.00  0.00    -0.056 A 
ATOM   3150  CD1 PHE C  64      -6.916  11.495   6.602  0.00  0.00     0.007 A 
ATOM   3151  CD2 PHE C  64      -6.268   9.656   7.993  0.00  0.00     0.007 A 
ATOM   3152  CE1 PHE C  64      -7.204  12.235   7.738  0.00  0.00     0.001 A 
ATOM   3153  CE2 PHE C  64      -6.586  10.392   9.124  0.00  0.00     0.001 A 
ATOM   3154  CZ  PHE C  64      -7.046  11.671   9.001  0.00  0.00     0.000 A 
ATOM   3155  H   PHE C  64      -7.170   6.903   6.206  0.00  0.00     0.163 HD
ATOM   3156  N   LYS C  65      -7.142   8.650   2.425  0.00  0.00    -0.346 N 
ATOM   3157  CA  LYS C  65      -6.595   8.250   1.103  0.00  0.00     0.176 C 
ATOM   3158  C   LYS C  65      -5.864   9.439   0.450  0.00  0.00     0.240 C 
ATOM   3159  O   LYS C  65      -6.281  10.594   0.590  0.00  0.00    -0.271 OA
ATOM   3160  CB  LYS C  65      -7.704   7.732   0.154  0.00  0.00     0.035 C 
ATOM   3161  CG  LYS C  65      -8.606   6.683   0.787  0.00  0.00     0.004 C 
ATOM   3162  CD  LYS C  65      -9.671   6.214  -0.195  0.00  0.00     0.027 C 
ATOM   3163  CE  LYS C  65     -10.832   7.183  -0.290  0.00  0.00     0.229 C 
ATOM   3164  NZ  LYS C  65     -11.844   6.687  -1.257  0.00  0.00    -0.079 N 
ATOM   3165  HZ1 LYS C  65     -12.658   7.266  -1.213  0.00  0.00     0.274 HD
ATOM   3166  HZ3 LYS C  65     -11.464   6.715  -2.181  0.00  0.00     0.274 HD
ATOM   3167  HZ2 LYS C  65     -12.092   5.746  -1.027  0.00  0.00     0.274 HD
ATOM   3168  H   LYS C  65      -7.801   9.445   2.540  0.00  0.00     0.163 HD
ATOM   3169  N   GLY C  66      -4.757   9.132  -0.229  0.00  0.00    -0.351 N 
ATOM   3170  CA  GLY C  66      -4.138  10.033  -1.199  0.00  0.00     0.225 C 
ATOM   3171  C   GLY C  66      -3.633   9.250  -2.415  0.00  0.00     0.236 C 
ATOM   3172  O   GLY C  66      -3.590   7.998  -2.397  0.00  0.00    -0.272 OA
ATOM   3173  H   GLY C  66      -4.369   8.185  -0.005  0.00  0.00     0.163 HD
ATOM   3174  N   GLN C  67      -3.276   9.979  -3.481  0.00  0.00    -0.346 N 
ATOM   3175  CA  GLN C  67      -2.584   9.403  -4.656  0.00  0.00     0.177 C 
ATOM   3176  C   GLN C  67      -1.246  10.114  -4.751  0.00  0.00     0.240 C 
ATOM   3177  O   GLN C  67      -1.210  11.330  -4.933  0.00  0.00    -0.271 OA
ATOM   3178  CB  GLN C  67      -3.397   9.597  -5.955  0.00  0.00     0.044 C 
ATOM   3179  CG  GLN C  67      -4.762   8.946  -5.914  0.00  0.00     0.105 C 
ATOM   3180  CD  GLN C  67      -5.533   9.150  -7.194  0.00  0.00     0.215 C 
ATOM   3181  NE2 GLN C  67      -6.761   8.613  -7.213  0.00  0.00    -0.370 N 
ATOM   3182  OE1 GLN C  67      -5.080   9.780  -8.150  0.00  0.00    -0.274 OA
ATOM   3183  H   GLN C  67      -3.526  10.989  -3.416  0.00  0.00     0.163 HD
ATOM   3184 2HE2 GLN C  67      -7.086   8.104  -6.401  0.00  0.00     0.159 HD
ATOM   3185 1HE2 GLN C  67      -7.355   8.718  -8.039  0.00  0.00     0.159 HD
ATOM   3186  N   GLY C  68      -0.154   9.362  -4.579  0.00  0.00    -0.351 N 
ATOM   3187  CA  GLY C  68       1.198   9.914  -4.606  0.00  0.00     0.225 C 
ATOM   3188  C   GLY C  68       1.468  10.832  -3.436  0.00  0.00     0.236 C 
ATOM   3189  O   GLY C  68       0.543  11.249  -2.740  0.00  0.00    -0.272 OA
ATOM   3190  H   GLY C  68      -0.353   8.348  -4.424  0.00  0.00     0.163 HD
ATOM   3191  N   CYS C  69       2.742  11.157  -3.222  0.00  0.00    -0.346 N 
ATOM   3192  CA  CYS C  69       3.155  12.004  -2.093  0.00  0.00     0.186 C 
ATOM   3193  C   CYS C  69       3.304  13.445  -2.527  0.00  0.00     0.244 C 
ATOM   3194  O   CYS C  69       3.905  13.708  -3.557  0.00  0.00    -0.271 OA
ATOM   3195  CB  CYS C  69       4.478  11.515  -1.510  0.00  0.00     0.120 C 
ATOM   3196  SG  CYS C  69       4.281  10.094  -0.408  0.00  0.00    -0.095 SA
ATOM   3197  H   CYS C  69       3.414  10.766  -3.912  0.00  0.00     0.163 HD
ATOM   3198  N   PRO C  70       2.768  14.389  -1.735  0.00  0.00    -0.337 N 
ATOM   3199  CA  PRO C  70       2.896  15.819  -2.060  0.00  0.00     0.179 C 
ATOM   3200  C   PRO C  70       4.298  16.385  -1.736  0.00  0.00     0.241 C 
ATOM   3201  O   PRO C  70       5.139  15.662  -1.188  0.00  0.00    -0.271 OA
ATOM   3202  CB  PRO C  70       1.817  16.470  -1.189  0.00  0.00     0.037 C 
ATOM   3203  CG  PRO C  70       1.691  15.563  -0.019  0.00  0.00     0.022 C 
ATOM   3204  CD  PRO C  70       2.016  14.172  -0.485  0.00  0.00     0.127 C 
ATOM   3205  N   SER C  71       4.540  17.653  -2.096  0.00  0.00    -0.344 N 
ATOM   3206  CA  SER C  71       5.824  18.332  -1.799  0.00  0.00     0.200 C 
ATOM   3207  C   SER C  71       5.852  18.786  -0.337  0.00  0.00     0.243 C 
ATOM   3208  O   SER C  71       6.790  18.467   0.397  0.00  0.00    -0.271 OA
ATOM   3209  CB  SER C  71       6.059  19.535  -2.737  0.00  0.00     0.199 C 
ATOM   3210  OG  SER C  71       5.023  20.489  -2.611  0.00  0.00    -0.398 OA
ATOM   3211  H   SER C  71       3.760  18.119  -2.597  0.00  0.00     0.163 HD
ATOM   3212  HG  SER C  71       4.354  20.184  -1.938  0.00  0.00     0.209 HD
ATOM   3213  N   THR C  72       4.819  19.533   0.069  0.00  0.00    -0.344 N 
ATOM   3214  CA  THR C  72       4.606  19.892   1.474  0.00  0.00     0.205 C 
ATOM   3215  C   THR C  72       4.368  18.602   2.314  0.00  0.00     0.243 C 
ATOM   3216  O   THR C  72       3.585  17.749   1.930  0.00  0.00    -0.271 OA
ATOM   3217  CB  THR C  72       3.405  20.859   1.619  0.00  0.00     0.146 C 
ATOM   3218  OG1 THR C  72       3.702  22.046   0.810  0.00  0.00    -0.393 OA
ATOM   3219  CG2 THR C  72       3.081  21.243   3.080  0.00  0.00     0.042 C 
ATOM   3220  HG1 THR C  72       4.599  21.923   0.378  0.00  0.00     0.210 HD
ATOM   3221  H   THR C  72       4.181  19.836  -0.699  0.00  0.00     0.163 HD
ATOM   3222  N   HIS C  73       5.071  18.474   3.442  0.00  0.00    -0.346 N 
ATOM   3223  CA  HIS C  73       4.976  17.300   4.336  0.00  0.00     0.182 C 
ATOM   3224  C   HIS C  73       3.664  17.286   5.074  0.00  0.00     0.241 C 
ATOM   3225  O   HIS C  73       3.338  18.214   5.830  0.00  0.00    -0.271 OA
ATOM   3226  CB  HIS C  73       6.139  17.310   5.335  0.00  0.00     0.093 C 
ATOM   3227  CG  HIS C  73       6.286  16.028   6.151  0.00  0.00     0.030 A 
ATOM   3228  ND1 HIS C  73       6.404  14.801   5.580  0.00  0.00    -0.353 N 
ATOM   3229  CD2 HIS C  73       6.391  15.828   7.540  0.00  0.00     0.143 A 
ATOM   3230  CE1 HIS C  73       6.556  13.867   6.551  0.00  0.00     0.207 A 
ATOM   3231  NE2 HIS C  73       6.546  14.496   7.746  0.00  0.00    -0.254 NA
ATOM   3232  HD1 HIS C  73       6.386  14.592   4.605  0.00  0.00     0.166 HD
ATOM   3233  H   HIS C  73       5.705  19.283   3.647  0.00  0.00     0.163 HD
ATOM   3234  N   VAL C  74       2.902  16.218   4.861  0.00  0.00    -0.346 N 
ATOM   3235  CA  VAL C  74       1.574  16.084   5.454  0.00  0.00     0.180 C 
ATOM   3236  C   VAL C  74       1.586  15.173   6.697  0.00  0.00     0.241 C 
ATOM   3237  O   VAL C  74       2.188  14.090   6.687  0.00  0.00    -0.271 OA
ATOM   3238  CB  VAL C  74       0.537  15.577   4.406  0.00  0.00     0.009 C 
ATOM   3239  CG1 VAL C  74      -0.656  14.901   5.087  0.00  0.00     0.012 C 
ATOM   3240  CG2 VAL C  74       0.061  16.732   3.517  0.00  0.00     0.012 C 
ATOM   3241  H   VAL C  74       3.327  15.496   4.244  0.00  0.00     0.163 HD
ATOM   3242  N   LEU C  75       0.936  15.650   7.763  0.00  0.00    -0.346 N 
ATOM   3243  CA  LEU C  75       0.641  14.848   8.936  0.00  0.00     0.177 C 
ATOM   3244  C   LEU C  75      -0.876  14.737   9.123  0.00  0.00     0.241 C 
ATOM   3245  O   LEU C  75      -1.596  15.728   9.132  0.00  0.00    -0.271 OA
ATOM   3246  CB  LEU C  75       1.297  15.459  10.170  0.00  0.00     0.038 C 
ATOM   3247  CG  LEU C  75       2.826  15.485  10.069  0.00  0.00    -0.020 C 
ATOM   3248  CD1 LEU C  75       3.458  16.479  11.035  0.00  0.00     0.009 C 
ATOM   3249  CD2 LEU C  75       3.354  14.067  10.280  0.00  0.00     0.009 C 
ATOM   3250  H   LEU C  75       0.659  16.658   7.673  0.00  0.00     0.163 HD
ATOM   3251  N   LEU C  76      -1.343  13.510   9.282  0.00  0.00    -0.346 N 
ATOM   3252  CA  LEU C  76      -2.765  13.228   9.509  0.00  0.00     0.177 C 
ATOM   3253  C   LEU C  76      -2.999  12.948  10.986  0.00  0.00     0.241 C 
ATOM   3254  O   LEU C  76      -2.394  12.042  11.536  0.00  0.00    -0.271 OA
ATOM   3255  CB  LEU C  76      -3.166  11.985   8.700  0.00  0.00     0.038 C 
ATOM   3256  CG  LEU C  76      -2.688  11.957   7.230  0.00  0.00    -0.020 C 
ATOM   3257  CD1 LEU C  76      -2.602  10.537   6.674  0.00  0.00     0.009 C 
ATOM   3258  CD2 LEU C  76      -3.622  12.841   6.406  0.00  0.00     0.009 C 
ATOM   3259  H   LEU C  76      -0.620  12.757   9.233  0.00  0.00     0.163 HD
ATOM   3260  N   THR C  77      -3.870  13.697  11.634  0.00  0.00    -0.344 N 
ATOM   3261  CA  THR C  77      -4.218  13.403  13.015  0.00  0.00     0.205 C 
ATOM   3262  C   THR C  77      -5.691  13.099  13.136  0.00  0.00     0.243 C 
ATOM   3263  O   THR C  77      -6.503  13.499  12.282  0.00  0.00    -0.271 OA
ATOM   3264  CB  THR C  77      -3.859  14.560  13.988  0.00  0.00     0.146 C 
ATOM   3265  OG1 THR C  77      -4.827  15.613  13.867  0.00  0.00    -0.393 OA
ATOM   3266  CG2 THR C  77      -2.449  15.095  13.704  0.00  0.00     0.042 C 
ATOM   3267  HG1 THR C  77      -5.510  15.329  13.165  0.00  0.00     0.210 HD
ATOM   3268  H   THR C  77      -4.270  14.483  11.095  0.00  0.00     0.163 HD
ATOM   3269  N   HIS C  78      -6.031  12.383  14.199  0.00  0.00    -0.346 N 
ATOM   3270  CA  HIS C  78      -7.433  12.052  14.533  0.00  0.00     0.182 C 
ATOM   3271  C   HIS C  78      -7.563  12.103  16.028  0.00  0.00     0.241 C 
ATOM   3272  O   HIS C  78      -6.725  11.573  16.721  0.00  0.00    -0.271 OA
ATOM   3273  CB  HIS C  78      -7.818  10.671  13.973  0.00  0.00     0.093 C 
ATOM   3274  CG  HIS C  78      -9.244  10.244  14.304  0.00  0.00     0.030 A 
ATOM   3275  ND1 HIS C  78     -10.277  11.121  14.360  0.00  0.00    -0.353 N 
ATOM   3276  CD2 HIS C  78      -9.775   8.996  14.618  0.00  0.00     0.143 A 
ATOM   3277  CE1 HIS C  78     -11.391  10.473  14.712  0.00  0.00     0.207 A 
ATOM   3278  NE2 HIS C  78     -11.094   9.173  14.872  0.00  0.00    -0.254 NA
ATOM   3279  HD1 HIS C  78     -10.230  12.103  14.170  0.00  0.00     0.166 HD
ATOM   3280  H   HIS C  78      -5.228  12.067  14.788  0.00  0.00     0.163 HD
ATOM   3281  N   THR C  79      -8.601  12.750  16.539  0.00  0.00    -0.344 N 
ATOM   3282  CA  THR C  79      -8.671  13.072  17.970  0.00  0.00     0.205 C 
ATOM   3283  C   THR C  79     -10.098  13.029  18.523  0.00  0.00     0.243 C 
ATOM   3284  O   THR C  79     -11.014  13.642  17.961  0.00  0.00    -0.271 OA
ATOM   3285  CB  THR C  79      -8.069  14.487  18.234  0.00  0.00     0.146 C 
ATOM   3286  OG1 THR C  79      -6.680  14.525  17.781  0.00  0.00    -0.393 OA
ATOM   3287  CG2 THR C  79      -8.159  14.861  19.728  0.00  0.00     0.042 C 
ATOM   3288  HG1 THR C  79      -6.470  13.601  17.407  0.00  0.00     0.210 HD
ATOM   3289  H   THR C  79      -9.342  13.004  15.863  0.00  0.00     0.163 HD
ATOM   3290  N   ILE C  80     -10.293  12.302  19.616  0.00  0.00    -0.346 N 
ATOM   3291  CA  ILE C  80     -11.536  12.363  20.336  0.00  0.00     0.180 C 
ATOM   3292  C   ILE C  80     -11.383  13.226  21.576  0.00  0.00     0.241 C 
ATOM   3293  O   ILE C  80     -10.492  12.979  22.386  0.00  0.00    -0.271 OA
ATOM   3294  CB  ILE C  80     -12.045  10.982  20.764  0.00  0.00     0.013 C 
ATOM   3295  CG1 ILE C  80     -12.493  10.173  19.548  0.00  0.00     0.002 C 
ATOM   3296  CG2 ILE C  80     -13.220  11.114  21.711  0.00  0.00     0.012 C 
ATOM   3297  CD1 ILE C  80     -13.130   8.853  19.948  0.00  0.00     0.005 C 
ATOM   3298  H   ILE C  80      -9.488  11.706  19.890  0.00  0.00     0.163 HD
ATOM   3299  N   SER C  81     -12.284  14.215  21.725  0.00  0.00    -0.344 N 
ATOM   3300  CA  SER C  81     -12.242  15.171  22.823  0.00  0.00     0.200 C 
ATOM   3301  C   SER C  81     -13.521  15.146  23.646  0.00  0.00     0.243 C 
ATOM   3302  O   SER C  81     -14.604  14.894  23.137  0.00  0.00    -0.271 OA
ATOM   3303  CB  SER C  81     -12.049  16.575  22.302  0.00  0.00     0.199 C 
ATOM   3304  OG  SER C  81     -11.075  16.635  21.307  0.00  0.00    -0.398 OA
ATOM   3305  H   SER C  81     -13.016  14.231  20.977  0.00  0.00     0.163 HD
ATOM   3306  HG  SER C  81     -10.695  15.726  21.135  0.00  0.00     0.209 HD
ATOM   3307  N   ARG C  82     -13.347  15.382  24.934  0.00  0.00    -0.346 N 
ATOM   3308  CA  ARG C  82     -14.416  15.612  25.858  0.00  0.00     0.176 C 
ATOM   3309  C   ARG C  82     -14.585  17.152  26.078  0.00  0.00     0.241 C 
ATOM   3310  O   ARG C  82     -13.701  17.820  26.660  0.00  0.00    -0.271 OA
ATOM   3311  CB  ARG C  82     -14.089  14.920  27.186  0.00  0.00     0.036 C 
ATOM   3312  CG  ARG C  82     -15.063  15.198  28.321  0.00  0.00     0.023 C 
ATOM   3313  CD  ARG C  82     -14.530  14.642  29.621  0.00  0.00     0.138 C 
ATOM   3314  NE  ARG C  82     -15.538  14.588  30.693  0.00  0.00    -0.227 N 
ATOM   3315  CZ  ARG C  82     -15.266  14.323  31.975  0.00  0.00     0.665 C 
ATOM   3316  NH1 ARG C  82     -14.028  14.085  32.371  0.00  0.00    -0.235 N 
ATOM   3317  NH2 ARG C  82     -16.242  14.305  32.870  0.00  0.00    -0.235 N 
ATOM   3318  HE  ARG C  82     -16.496  14.762  30.442  0.00  0.00     0.177 HD
ATOM   3319 2HH2 ARG C  82     -16.048  14.090  33.822  0.00  0.00     0.174 HD
ATOM   3320 1HH2 ARG C  82     -17.184  14.510  32.588  0.00  0.00     0.174 HD
ATOM   3321  H   ARG C  82     -12.326  15.385  25.224  0.00  0.00     0.163 HD
ATOM   3322 2HH1 ARG C  82     -13.846  13.869  33.336  0.00  0.00     0.174 HD
ATOM   3323 1HH1 ARG C  82     -13.272  14.119  31.719  0.00  0.00     0.174 HD
ATOM   3324  N   ILE C  83     -15.707  17.690  25.590  0.00  0.00    -0.346 N 
ATOM   3325  CA  ILE C  83     -16.126  19.021  25.943  0.00  0.00     0.180 C 
ATOM   3326  C   ILE C  83     -16.975  18.928  27.199  0.00  0.00     0.241 C 
ATOM   3327  O   ILE C  83     -18.110  18.494  27.130  0.00  0.00    -0.271 OA
ATOM   3328  CB  ILE C  83     -16.964  19.664  24.842  0.00  0.00     0.013 C 
ATOM   3329  CG1 ILE C  83     -16.098  19.945  23.609  0.00  0.00     0.002 C 
ATOM   3330  CG2 ILE C  83     -17.566  20.955  25.366  0.00  0.00     0.012 C 
ATOM   3331  CD1 ILE C  83     -16.842  19.838  22.300  0.00  0.00     0.005 C 
ATOM   3332  H   ILE C  83     -16.234  17.064  24.945  0.00  0.00     0.163 HD
ATOM   3333  N   ALA C  84     -16.413  19.334  28.339  0.00  0.00    -0.346 N 
ATOM   3334  CA  ALA C  84     -17.068  19.190  29.651  0.00  0.00     0.172 C 
ATOM   3335  C   ALA C  84     -18.168  20.259  29.880  0.00  0.00     0.240 C 
ATOM   3336  O   ALA C  84     -18.335  21.184  29.071  0.00  0.00    -0.271 OA
ATOM   3337  CB  ALA C  84     -16.024  19.244  30.765  0.00  0.00     0.042 C 
ATOM   3338  H   ALA C  84     -15.468  19.763  28.225  0.00  0.00     0.163 HD
ATOM   3339  N   VAL C  85     -18.922  20.118  30.973  0.00  0.00    -0.347 N 
ATOM   3340  CA  VAL C  85     -20.016  21.053  31.292  0.00  0.00     0.166 C 
ATOM   3341  C   VAL C  85     -20.143  21.273  32.807  0.00  0.00     0.219 C 
ATOM   3342  O   VAL C  85     -19.233  21.823  33.443  0.00  0.00    -0.287 OA
ATOM   3343  CB  VAL C  85     -21.358  20.569  30.687  0.00  0.00     0.008 C 
ATOM   3344  CG1 VAL C  85     -21.961  19.437  31.526  0.00  0.00     0.012 C 
ATOM   3345  CG2 VAL C  85     -22.313  21.754  30.520  0.00  0.00     0.012 C 
ATOM   3346  H   VAL C  85     -18.677  19.307  31.571  0.00  0.00     0.163 HD
ATOM   3347  N   GLN C  88     -16.848  25.495  30.256  0.00  0.00    -0.326 NA
ATOM   3348  CA  GLN C  88     -16.971  24.440  29.241  0.00  0.00     0.191 C 
ATOM   3349  C   GLN C  88     -15.662  24.229  28.411  0.00  0.00     0.242 C 
ATOM   3350  O   GLN C  88     -15.570  24.677  27.249  0.00  0.00    -0.271 OA
ATOM   3351  CB  GLN C  88     -18.176  24.721  28.318  0.00  0.00     0.045 C 
ATOM   3352  CG  GLN C  88     -19.506  24.766  29.033  0.00  0.00     0.105 C 
ATOM   3353  CD  GLN C  88     -20.656  25.040  28.104  0.00  0.00     0.215 C 
ATOM   3354  NE2 GLN C  88     -21.861  25.112  28.684  0.00  0.00    -0.370 N 
ATOM   3355  OE1 GLN C  88     -20.506  25.208  26.891  0.00  0.00    -0.274 OA
ATOM   3356  H   GLN C  88     -15.986  26.016  30.381  0.00  0.00     0.180 HD
ATOM   3357 2HE2 GLN C  88     -21.931  24.966  29.684  0.00  0.00     0.159 HD
ATOM   3358 1HE2 GLN C  88     -22.692  25.309  28.122  0.00  0.00     0.159 HD
ATOM   3359  N   THR C  89     -14.687  23.512  29.011  0.00  0.00    -0.344 N 
ATOM   3360  CA  THR C  89     -13.342  23.250  28.405  0.00  0.00     0.205 C 
ATOM   3361  C   THR C  89     -13.260  22.014  27.494  0.00  0.00     0.243 C 
ATOM   3362  O   THR C  89     -14.093  21.120  27.575  0.00  0.00    -0.271 OA
ATOM   3363  CB  THR C  89     -12.263  23.032  29.492  0.00  0.00     0.146 C 
ATOM   3364  OG1 THR C  89     -12.769  22.151  30.514  0.00  0.00    -0.393 OA
ATOM   3365  CG2 THR C  89     -11.819  24.373  30.104  0.00  0.00     0.042 C 
ATOM   3366  HG1 THR C  89     -13.720  21.895  30.254  0.00  0.00     0.210 HD
ATOM   3367  H   THR C  89     -14.949  23.145  29.954  0.00  0.00     0.163 HD
ATOM   3368  N   LYS C  90     -12.213  21.954  26.670  0.00  0.00    -0.346 N 
ATOM   3369  CA  LYS C  90     -12.044  20.877  25.690  0.00  0.00     0.176 C 
ATOM   3370  C   LYS C  90     -10.672  20.149  25.780  0.00  0.00     0.241 C 
ATOM   3371  O   LYS C  90      -9.590  20.754  25.579  0.00  0.00    -0.271 OA
ATOM   3372  CB  LYS C  90     -12.236  21.433  24.297  0.00  0.00     0.035 C 
ATOM   3373  CG  LYS C  90     -12.090  20.401  23.186  0.00  0.00     0.004 C 
ATOM   3374  CD  LYS C  90     -12.647  20.928  21.866  0.00  0.00     0.027 C 
ATOM   3375  CE  LYS C  90     -12.039  20.217  20.667  0.00  0.00     0.229 C 
ATOM   3376  NZ  LYS C  90     -12.979  20.219  19.508  0.00  0.00    -0.079 N 
ATOM   3377  HZ1 LYS C  90     -13.859  19.844  19.796  0.00  0.00     0.274 HD
ATOM   3378  HZ3 LYS C  90     -13.103  21.156  19.186  0.00  0.00     0.274 HD
ATOM   3379  HZ2 LYS C  90     -12.598  19.658  18.774  0.00  0.00     0.274 HD
ATOM   3380  H   LYS C  90     -11.530  22.733  26.782  0.00  0.00     0.163 HD
ATOM   3381  N   VAL C  91     -10.742  18.842  26.037  0.00  0.00    -0.346 N 
ATOM   3382  CA  VAL C  91      -9.570  18.052  26.387  0.00  0.00     0.180 C 
ATOM   3383  C   VAL C  91      -9.521  16.732  25.583  0.00  0.00     0.241 C 
ATOM   3384  O   VAL C  91     -10.489  15.996  25.581  0.00  0.00    -0.271 OA
ATOM   3385  CB  VAL C  91      -9.601  17.744  27.904  0.00  0.00     0.009 C 
ATOM   3386  CG1 VAL C  91      -8.302  17.153  28.362  0.00  0.00     0.012 C 
ATOM   3387  CG2 VAL C  91      -9.854  19.010  28.692  0.00  0.00     0.012 C 
ATOM   3388  H   VAL C  91     -11.703  18.441  25.965  0.00  0.00     0.163 HD
ATOM   3389  N   ASN C  92      -8.399  16.445  24.914  0.00  0.00    -0.346 N 
ATOM   3390  CA  ASN C  92      -8.140  15.100  24.318  0.00  0.00     0.185 C 
ATOM   3391  C   ASN C  92      -8.475  13.944  25.275  0.00  0.00     0.241 C 
ATOM   3392  O   ASN C  92      -7.995  13.929  26.420  0.00  0.00    -0.271 OA
ATOM   3393  CB  ASN C  92      -6.662  14.923  23.921  0.00  0.00     0.137 C 
ATOM   3394  CG  ASN C  92      -6.205  15.900  22.853  0.00  0.00     0.217 C 
ATOM   3395  OD1 ASN C  92      -6.864  16.896  22.577  0.00  0.00    -0.274 OA
ATOM   3396  ND2 ASN C  92      -5.065  15.618  22.253  0.00  0.00    -0.370 N 
ATOM   3397 2HD2 ASN C  92      -4.703  16.227  21.541  0.00  0.00     0.159 HD
ATOM   3398 1HD2 ASN C  92      -4.552  14.794  22.503  0.00  0.00     0.159 HD
ATOM   3399  H   ASN C  92      -7.721  17.226  24.839  0.00  0.00     0.163 HD
ATOM   3400  N   LEU C  93      -9.292  12.986  24.818  0.00  0.00    -0.346 N 
ATOM   3401  CA  LEU C  93      -9.395  11.700  25.507  0.00  0.00     0.177 C 
ATOM   3402  C   LEU C  93      -8.472  10.664  24.830  0.00  0.00     0.241 C 
ATOM   3403  O   LEU C  93      -7.744   9.934  25.492  0.00  0.00    -0.271 OA
ATOM   3404  CB  LEU C  93     -10.861  11.210  25.576  0.00  0.00     0.038 C 
ATOM   3405  CG  LEU C  93     -11.839  12.067  26.442  0.00  0.00    -0.020 C 
ATOM   3406  CD1 LEU C  93     -13.195  11.372  26.584  0.00  0.00     0.009 C 
ATOM   3407  CD2 LEU C  93     -11.256  12.416  27.810  0.00  0.00     0.009 C 
ATOM   3408  H   LEU C  93      -9.821  13.230  23.969  0.00  0.00     0.163 HD
ATOM   3409  N   LEU C  94      -8.509  10.634  23.508  0.00  0.00    -0.346 N 
ATOM   3410  CA  LEU C  94      -7.745   9.696  22.690  0.00  0.00     0.177 C 
ATOM   3411  C   LEU C  94      -7.249  10.454  21.449  0.00  0.00     0.241 C 
ATOM   3412  O   LEU C  94      -8.000  11.294  20.931  0.00  0.00    -0.271 OA
ATOM   3413  CB  LEU C  94      -8.666   8.554  22.241  0.00  0.00     0.038 C 
ATOM   3414  CG  LEU C  94      -9.396   7.758  23.317  0.00  0.00    -0.020 C 
ATOM   3415  CD1 LEU C  94     -10.720   7.251  22.768  0.00  0.00     0.009 C 
ATOM   3416  CD2 LEU C  94      -8.503   6.634  23.815  0.00  0.00     0.009 C 
ATOM   3417  H   LEU C  94      -9.149  11.358  23.083  0.00  0.00     0.163 HD
ATOM   3418  N   SER C  95      -6.013  10.158  20.967  0.00  0.00    -0.344 N 
ATOM   3419  CA  SER C  95      -5.412  10.900  19.816  0.00  0.00     0.200 C 
ATOM   3420  C   SER C  95      -4.197  10.208  19.226  0.00  0.00     0.243 C 
ATOM   3421  O   SER C  95      -3.517   9.472  19.907  0.00  0.00    -0.271 OA
ATOM   3422  CB  SER C  95      -5.015  12.328  20.252  0.00  0.00     0.199 C 
ATOM   3423  OG  SER C  95      -4.863  13.213  19.151  0.00  0.00    -0.398 OA
ATOM   3424  H   SER C  95      -5.532   9.389  21.455  0.00  0.00     0.163 HD
ATOM   3425  HG  SER C  95      -5.052  12.706  18.304  0.00  0.00     0.209 HD
ATOM   3426  N   ALA C  96      -3.930  10.442  17.944  0.00  0.00    -0.346 N 
ATOM   3427  CA  ALA C  96      -2.793   9.832  17.256  0.00  0.00     0.172 C 
ATOM   3428  C   ALA C  96      -2.563  10.546  15.969  0.00  0.00     0.240 C 
ATOM   3429  O   ALA C  96      -3.464  11.240  15.471  0.00  0.00    -0.271 OA
ATOM   3430  CB  ALA C  96      -3.041   8.378  16.952  0.00  0.00     0.042 C 
ATOM   3431  H   ALA C  96      -4.596  11.093  17.475  0.00  0.00     0.163 HD
ATOM   3432  N   ILE C  97      -1.365  10.321  15.424  0.00  0.00    -0.346 N 
ATOM   3433  CA  ILE C  97      -0.849  11.035  14.272  0.00  0.00     0.180 C 
ATOM   3434  C   ILE C  97      -0.229  10.021  13.370  0.00  0.00     0.241 C 
ATOM   3435  O   ILE C  97       0.339   9.047  13.840  0.00  0.00    -0.271 OA
ATOM   3436  CB  ILE C  97       0.264  12.008  14.651  0.00  0.00     0.013 C 
ATOM   3437  CG1 ILE C  97      -0.255  13.006  15.714  0.00  0.00     0.002 C 
ATOM   3438  CG2 ILE C  97       0.768  12.720  13.408  0.00  0.00     0.012 C 
ATOM   3439  CD1 ILE C  97       0.686  14.154  16.040  0.00  0.00     0.005 C 
ATOM   3440  H   ILE C  97      -0.818   9.563  15.917  0.00  0.00     0.163 HD
ATOM   3441  N   LYS C  98      -0.378  10.224  12.069  0.00  0.00    -0.346 N 
ATOM   3442  CA  LYS C  98       0.325   9.428  11.099  0.00  0.00     0.176 C 
ATOM   3443  C   LYS C  98       0.991  10.342  10.067  0.00  0.00     0.241 C 
ATOM   3444  O   LYS C  98       0.564  11.496   9.845  0.00  0.00    -0.271 OA
ATOM   3445  CB  LYS C  98      -0.621   8.452  10.414  0.00  0.00     0.035 C 
ATOM   3446  CG  LYS C  98      -0.690   7.094  11.078  0.00  0.00     0.004 C 
ATOM   3447  CD  LYS C  98      -1.375   6.052  10.189  0.00  0.00     0.027 C 
ATOM   3448  CE  LYS C  98      -1.516   4.682  10.867  0.00  0.00     0.229 C 
ATOM   3449  NZ  LYS C  98      -2.253   3.677  10.022  0.00  0.00    -0.079 N 
ATOM   3450  HZ1 LYS C  98      -1.589   3.132   9.516  0.00  0.00     0.274 HD
ATOM   3451  HZ3 LYS C  98      -2.794   3.089  10.618  0.00  0.00     0.274 HD
ATOM   3452  HZ2 LYS C  98      -2.850   4.163   9.389  0.00  0.00     0.274 HD
ATOM   3453  H   LYS C  98      -1.035  10.994  11.823  0.00  0.00     0.163 HD
ATOM   3454  N   SER C  99       2.048   9.816   9.464  0.00  0.00    -0.344 N 
ATOM   3455  CA  SER C  99       2.772  10.469   8.414  0.00  0.00     0.200 C 
ATOM   3456  C   SER C  99       2.816   9.511   7.250  0.00  0.00     0.245 C 
ATOM   3457  O   SER C  99       3.547   8.548   7.320  0.00  0.00    -0.271 OA
ATOM   3458  CB  SER C  99       4.202  10.725   8.888  0.00  0.00     0.199 C 
ATOM   3459  OG  SER C  99       4.832   9.516   9.277  0.00  0.00    -0.398 OA
ATOM   3460  H   SER C  99       2.308   8.860   9.835  0.00  0.00     0.163 HD
ATOM   3461  HG  SER C  99       4.209   8.750   9.159  0.00  0.00     0.209 HD
ATOM   3462  N   PRO C 100       2.032   9.753   6.179  0.00  0.00    -0.337 N 
ATOM   3463  CA  PRO C 100       2.063   8.796   5.058  0.00  0.00     0.179 C 
ATOM   3464  C   PRO C 100       3.383   8.770   4.272  0.00  0.00     0.241 C 
ATOM   3465  O   PRO C 100       3.777   7.715   3.779  0.00  0.00    -0.271 OA
ATOM   3466  CB  PRO C 100       0.906   9.249   4.151  0.00  0.00     0.037 C 
ATOM   3467  CG  PRO C 100       0.208  10.363   4.857  0.00  0.00     0.022 C 
ATOM   3468  CD  PRO C 100       1.134  10.891   5.910  0.00  0.00     0.127 C 
ATOM   3469  N   CYS C 101       4.056   9.918   4.173  0.00  0.00    -0.347 N 
ATOM   3470  CA  CYS C 101       5.318  10.035   3.421  0.00  0.00     0.172 C 
ATOM   3471  C   CYS C 101       6.487  10.417   4.327  0.00  0.00     0.220 C 
ATOM   3472  O   CYS C 101       7.629  10.445   3.879  0.00  0.00    -0.287 OA
ATOM   3473  CB  CYS C 101       5.171  11.081   2.312  0.00  0.00     0.119 C 
ATOM   3474  SG  CYS C 101       3.644  10.937   1.331  0.00  0.00    -0.095 SA
ATOM   3475  H   CYS C 101       3.618  10.722   4.669  0.00  0.00     0.163 HD
ATOM   3476  N   LYS C 112       1.817   5.864  -7.111  0.00  0.00    -0.326 NA
ATOM   3477  CA  LYS C 112       1.476   4.882  -6.079  0.00  0.00     0.191 C 
ATOM   3478  C   LYS C 112       0.451   5.503  -5.085  0.00  0.00     0.244 C 
ATOM   3479  O   LYS C 112       0.806   6.425  -4.329  0.00  0.00    -0.271 OA
ATOM   3480  CB  LYS C 112       2.754   4.399  -5.345  0.00  0.00     0.036 C 
ATOM   3481  CG  LYS C 112       3.776   3.731  -6.249  0.00  0.00     0.004 C 
ATOM   3482  CD  LYS C 112       4.997   3.283  -5.465  0.00  0.00     0.027 C 
ATOM   3483  CE  LYS C 112       6.035   2.613  -6.341  0.00  0.00     0.229 C 
ATOM   3484  NZ  LYS C 112       7.208   2.194  -5.534  0.00  0.00    -0.079 N 
ATOM   3485  HZ1 LYS C 112       7.646   3.001  -5.139  0.00  0.00     0.274 HD
ATOM   3486  HZ3 LYS C 112       6.907   1.584  -4.800  0.00  0.00     0.274 HD
ATOM   3487  HZ2 LYS C 112       7.861   1.713  -6.120  0.00  0.00     0.274 HD
ATOM   3488  H   LYS C 112       1.448   6.793  -7.169  0.00  0.00     0.180 HD
ATOM   3489  N   PRO C 113      -0.827   5.025  -5.114  0.00  0.00    -0.337 N 
ATOM   3490  CA  PRO C 113      -1.849   5.423  -4.111  0.00  0.00     0.179 C 
ATOM   3491  C   PRO C 113      -1.595   4.786  -2.728  0.00  0.00     0.241 C 
ATOM   3492  O   PRO C 113      -0.958   3.743  -2.648  0.00  0.00    -0.271 OA
ATOM   3493  CB  PRO C 113      -3.154   4.896  -4.715  0.00  0.00     0.037 C 
ATOM   3494  CG  PRO C 113      -2.733   3.730  -5.559  0.00  0.00     0.022 C 
ATOM   3495  CD  PRO C 113      -1.387   4.096  -6.118  0.00  0.00     0.127 C 
ATOM   3496  N   TRP C 114      -2.053   5.435  -1.656  0.00  0.00    -0.346 N 
ATOM   3497  CA  TRP C 114      -1.823   4.924  -0.286  0.00  0.00     0.181 C 
ATOM   3498  C   TRP C 114      -3.049   5.084   0.564  0.00  0.00     0.241 C 
ATOM   3499  O   TRP C 114      -3.907   5.931   0.288  0.00  0.00    -0.271 OA
ATOM   3500  CB  TRP C 114      -0.631   5.618   0.379  0.00  0.00     0.075 C 
ATOM   3501  CG  TRP C 114      -0.780   7.113   0.377  0.00  0.00    -0.028 A 
ATOM   3502  CD1 TRP C 114      -0.261   8.004  -0.549  0.00  0.00     0.096 A 
ATOM   3503  CD2 TRP C 114      -1.562   7.946   1.314  0.00  0.00    -0.002 A 
ATOM   3504  NE1 TRP C 114      -0.635   9.300  -0.250  0.00  0.00    -0.365 N 
ATOM   3505  CE2 TRP C 114      -1.414   9.331   0.854  0.00  0.00     0.042 A 
ATOM   3506  CE3 TRP C 114      -2.335   7.691   2.441  0.00  0.00     0.014 A 
ATOM   3507  CZ2 TRP C 114      -2.020  10.397   1.510  0.00  0.00     0.030 A 
ATOM   3508  CZ3 TRP C 114      -2.939   8.773   3.098  0.00  0.00     0.001 A 
ATOM   3509  CH2 TRP C 114      -2.784  10.098   2.635  0.00  0.00     0.002 A 
ATOM   3510  HE1 TRP C 114      -0.357  10.109  -0.792  0.00  0.00     0.165 HD
ATOM   3511  H   TRP C 114      -2.571   6.306  -1.855  0.00  0.00     0.163 HD
ATOM   3512  N   TYR C 115      -3.108   4.276   1.626  0.00  0.00    -0.346 N 
ATOM   3513  CA  TYR C 115      -4.218   4.244   2.591  0.00  0.00     0.180 C 
ATOM   3514  C   TYR C 115      -3.679   4.197   4.038  0.00  0.00     0.241 C 
ATOM   3515  O   TYR C 115      -2.913   3.306   4.379  0.00  0.00    -0.271 OA
ATOM   3516  CB  TYR C 115      -5.056   3.005   2.346  0.00  0.00     0.073 C 
ATOM   3517  CG  TYR C 115      -5.799   3.015   1.051  0.00  0.00    -0.056 A 
ATOM   3518  CD1 TYR C 115      -7.108   3.486   0.984  0.00  0.00     0.010 A 
ATOM   3519  CD2 TYR C 115      -5.199   2.566  -0.110  0.00  0.00     0.010 A 
ATOM   3520  CE1 TYR C 115      -7.806   3.511  -0.222  0.00  0.00     0.037 A 
ATOM   3521  CE2 TYR C 115      -5.868   2.599  -1.319  0.00  0.00     0.037 A 
ATOM   3522  CZ  TYR C 115      -7.171   3.065  -1.369  0.00  0.00     0.065 A 
ATOM   3523  OH  TYR C 115      -7.825   3.076  -2.568  0.00  0.00    -0.361 OA
ATOM   3524  HH  TYR C 115      -7.211   2.698  -3.279  0.00  0.00     0.217 HD
ATOM   3525  H   TYR C 115      -2.268   3.643   1.720  0.00  0.00     0.163 HD
ATOM   3526  N   GLU C 116      -4.065   5.137   4.888  0.00  0.00    -0.346 N 
ATOM   3527  CA  GLU C 116      -3.634   5.089   6.280  0.00  0.00     0.177 C 
ATOM   3528  C   GLU C 116      -4.849   5.243   7.173  0.00  0.00     0.243 C 
ATOM   3529  O   GLU C 116      -5.532   6.250   7.105  0.00  0.00    -0.271 OA
ATOM   3530  CB  GLU C 116      -2.614   6.192   6.571  0.00  0.00     0.045 C 
ATOM   3531  CG  GLU C 116      -1.238   5.954   5.956  0.00  0.00     0.116 C 
ATOM   3532  CD  GLU C 116      -0.600   4.658   6.388  0.00  0.00     0.172 C 
ATOM   3533  OE1 GLU C 116      -0.847   4.233   7.514  0.00  0.00    -0.648 OA
ATOM   3534  OE2 GLU C 116       0.164   4.052   5.606  0.00  0.00    -0.648 OA
ATOM   3535  H   GLU C 116      -4.669   5.872   4.497  0.00  0.00     0.163 HD
ATOM   3536  N   PRO C 117      -5.187   4.203   7.948  0.00  0.00    -0.337 N 
ATOM   3537  CA  PRO C 117      -6.287   4.326   8.914  0.00  0.00     0.179 C 
ATOM   3538  C   PRO C 117      -5.792   4.901  10.220  0.00  0.00     0.241 C 
ATOM   3539  O   PRO C 117      -4.608   4.900  10.453  0.00  0.00    -0.271 OA
ATOM   3540  CB  PRO C 117      -6.721   2.856   9.144  0.00  0.00     0.037 C 
ATOM   3541  CG  PRO C 117      -6.148   2.095   7.998  0.00  0.00     0.022 C 
ATOM   3542  CD  PRO C 117      -4.878   2.788   7.666  0.00  0.00     0.127 C 
ATOM   3543  N   ILE C 118      -6.691   5.359  11.072  0.00  0.00    -0.346 N 
ATOM   3544  CA  ILE C 118      -6.327   5.634  12.447  0.00  0.00     0.180 C 
ATOM   3545  C   ILE C 118      -7.404   5.143  13.398  0.00  0.00     0.241 C 
ATOM   3546  O   ILE C 118      -8.555   5.544  13.283  0.00  0.00    -0.271 OA
ATOM   3547  CB  ILE C 118      -6.043   7.151  12.713  0.00  0.00     0.013 C 
ATOM   3548  CG1 ILE C 118      -4.875   7.660  11.831  0.00  0.00     0.002 C 
ATOM   3549  CG2 ILE C 118      -5.726   7.383  14.182  0.00  0.00     0.012 C 
ATOM   3550  CD1 ILE C 118      -4.267   8.990  12.282  0.00  0.00     0.005 C 
ATOM   3551  H   ILE C 118      -7.639   5.498  10.686  0.00  0.00     0.163 HD
ATOM   3552  N   TYR C 119      -6.994   4.317  14.368  0.00  0.00    -0.346 N 
ATOM   3553  CA  TYR C 119      -7.899   3.702  15.367  0.00  0.00     0.180 C 
ATOM   3554  C   TYR C 119      -7.780   4.358  16.745  0.00  0.00     0.241 C 
ATOM   3555  O   TYR C 119      -6.662   4.652  17.202  0.00  0.00    -0.271 OA
ATOM   3556  CB  TYR C 119      -7.569   2.200  15.503  0.00  0.00     0.073 C 
ATOM   3557  CG  TYR C 119      -7.325   1.487  14.185  0.00  0.00    -0.056 A 
ATOM   3558  CD1 TYR C 119      -8.376   0.938  13.467  0.00  0.00     0.010 A 
ATOM   3559  CD2 TYR C 119      -6.053   1.323  13.684  0.00  0.00     0.010 A 
ATOM   3560  CE1 TYR C 119      -8.164   0.278  12.298  0.00  0.00     0.037 A 
ATOM   3561  CE2 TYR C 119      -5.846   0.641  12.499  0.00  0.00     0.037 A 
ATOM   3562  CZ  TYR C 119      -6.903   0.146  11.813  0.00  0.00     0.065 A 
ATOM   3563  OH  TYR C 119      -6.717  -0.509  10.604  0.00  0.00    -0.361 OA
ATOM   3564  HH  TYR C 119      -5.716  -0.533  10.406  0.00  0.00     0.217 HD
ATOM   3565  H   TYR C 119      -5.961   4.135  14.366  0.00  0.00     0.163 HD
ATOM   3566  N   LEU C 120      -8.924   4.585  17.391  0.00  0.00    -0.346 N 
ATOM   3567  CA  LEU C 120      -8.995   5.153  18.742  0.00  0.00     0.177 C 
ATOM   3568  C   LEU C 120     -10.087   4.418  19.437  0.00  0.00     0.240 C 
ATOM   3569  O   LEU C 120     -11.073   4.013  18.796  0.00  0.00    -0.271 OA
ATOM   3570  CB  LEU C 120      -9.368   6.637  18.752  0.00  0.00     0.038 C 
ATOM   3571  CG  LEU C 120      -8.579   7.574  17.857  0.00  0.00    -0.020 C 
ATOM   3572  CD1 LEU C 120      -9.231   8.944  17.780  0.00  0.00     0.009 C 
ATOM   3573  CD2 LEU C 120      -7.149   7.675  18.388  0.00  0.00     0.009 C 
ATOM   3574  H   LEU C 120      -9.781   4.320  16.846  0.00  0.00     0.163 HD
ATOM   3575  N   GLY C 121      -9.932   4.281  20.745  0.00  0.00    -0.351 N 
ATOM   3576  CA  GLY C 121     -10.856   3.534  21.587  0.00  0.00     0.225 C 
ATOM   3577  C   GLY C 121     -10.412   3.398  23.053  0.00  0.00     0.235 C 
ATOM   3578  O   GLY C 121      -9.246   3.065  23.355  0.00  0.00    -0.272 OA
ATOM   3579  H   GLY C 121      -9.078   4.761  21.128  0.00  0.00     0.163 HD
ATOM   3580  N   GLY C 122     -11.352   3.629  23.960  0.00  0.00    -0.351 N 
ATOM   3581  CA  GLY C 122     -11.146   3.331  25.370  0.00  0.00     0.225 C 
ATOM   3582  C   GLY C 122     -12.350   3.583  26.283  0.00  0.00     0.236 C 
ATOM   3583  O   GLY C 122     -13.450   3.958  25.795  0.00  0.00    -0.272 OA
ATOM   3584  H   GLY C 122     -12.232   4.034  23.583  0.00  0.00     0.163 HD
ATOM   3585  N   VAL C 123     -12.146   3.347  27.596  0.00  0.00    -0.346 N 
ATOM   3586  CA  VAL C 123     -13.193   3.517  28.576  0.00  0.00     0.180 C 
ATOM   3587  C   VAL C 123     -12.965   4.750  29.462  0.00  0.00     0.241 C 
ATOM   3588  O   VAL C 123     -11.836   5.020  29.898  0.00  0.00    -0.271 OA
ATOM   3589  CB  VAL C 123     -13.396   2.257  29.458  0.00  0.00     0.009 C 
ATOM   3590  CG1 VAL C 123     -12.136   1.916  30.277  0.00  0.00     0.012 C 
ATOM   3591  CG2 VAL C 123     -14.625   2.442  30.372  0.00  0.00     0.012 C 
ATOM   3592  H   VAL C 123     -11.178   3.037  27.822  0.00  0.00     0.163 HD
ATOM   3593  N   PHE C 124     -14.061   5.481  29.717  0.00  0.00    -0.346 N 
ATOM   3594  CA  PHE C 124     -14.027   6.784  30.397  0.00  0.00     0.180 C 
ATOM   3595  C   PHE C 124     -15.245   7.035  31.308  0.00  0.00     0.241 C 
ATOM   3596  O   PHE C 124     -16.379   6.689  30.968  0.00  0.00    -0.271 OA
ATOM   3597  CB  PHE C 124     -13.938   7.896  29.370  0.00  0.00     0.073 C 
ATOM   3598  CG  PHE C 124     -12.661   7.892  28.587  0.00  0.00    -0.056 A 
ATOM   3599  CD1 PHE C 124     -11.558   8.603  29.028  0.00  0.00     0.007 A 
ATOM   3600  CD2 PHE C 124     -12.549   7.142  27.417  0.00  0.00     0.007 A 
ATOM   3601  CE1 PHE C 124     -10.362   8.568  28.310  0.00  0.00     0.001 A 
ATOM   3602  CE2 PHE C 124     -11.365   7.109  26.705  0.00  0.00     0.001 A 
ATOM   3603  CZ  PHE C 124     -10.269   7.825  27.155  0.00  0.00     0.000 A 
ATOM   3604  H   PHE C 124     -14.951   5.039  29.387  0.00  0.00     0.163 HD
ATOM   3605  N   GLN C 125     -14.982   7.595  32.486  0.00  0.00    -0.346 N 
ATOM   3606  CA  GLN C 125     -16.036   8.141  33.365  0.00  0.00     0.177 C 
ATOM   3607  C   GLN C 125     -16.486   9.491  32.761  0.00  0.00     0.241 C 
ATOM   3608  O   GLN C 125     -15.656  10.373  32.534  0.00  0.00    -0.271 OA
ATOM   3609  CB  GLN C 125     -15.492   8.316  34.808  0.00  0.00     0.044 C 
ATOM   3610  CG  GLN C 125     -16.373   9.111  35.772  0.00  0.00     0.105 C 
ATOM   3611  CD  GLN C 125     -17.650   8.381  36.113  0.00  0.00     0.215 C 
ATOM   3612  OE1 GLN C 125     -17.606   7.248  36.594  0.00  0.00    -0.274 OA
ATOM   3613  NE2 GLN C 125     -18.807   9.026  35.864  0.00  0.00    -0.370 N 
ATOM   3614  H   GLN C 125     -13.971   7.619  32.741  0.00  0.00     0.163 HD
ATOM   3615 2HE2 GLN C 125     -18.741   9.965  35.477  0.00  0.00     0.159 HD
ATOM   3616 1HE2 GLN C 125     -19.695   8.587  36.057  0.00  0.00     0.159 HD
ATOM   3617  N   LEU C 126     -17.782   9.626  32.474  0.00  0.00    -0.346 N 
ATOM   3618  CA  LEU C 126     -18.334  10.868  31.894  0.00  0.00     0.177 C 
ATOM   3619  C   LEU C 126     -19.474  11.448  32.752  0.00  0.00     0.241 C 
ATOM   3620  O   LEU C 126     -20.056  10.734  33.618  0.00  0.00    -0.271 OA
ATOM   3621  CB  LEU C 126     -18.810  10.621  30.458  0.00  0.00     0.038 C 
ATOM   3622  CG  LEU C 126     -17.711  10.105  29.511  0.00  0.00    -0.020 C 
ATOM   3623  CD1 LEU C 126     -18.239   9.768  28.113  0.00  0.00     0.009 C 
ATOM   3624  CD2 LEU C 126     -16.544  11.104  29.482  0.00  0.00     0.009 C 
ATOM   3625  H   LEU C 126     -18.366   8.796  32.689  0.00  0.00     0.163 HD
ATOM   3626  N   GLU C 127     -19.755  12.744  32.524  0.00  0.00    -0.346 N 
ATOM   3627  CA  GLU C 127     -20.818  13.498  33.244  0.00  0.00     0.177 C 
ATOM   3628  C   GLU C 127     -22.063  13.655  32.383  0.00  0.00     0.241 C 
ATOM   3629  O   GLU C 127     -21.961  13.687  31.145  0.00  0.00    -0.271 OA
ATOM   3630  CB  GLU C 127     -20.343  14.904  33.636  0.00  0.00     0.045 C 
ATOM   3631  CG  GLU C 127     -19.263  14.950  34.708  0.00  0.00     0.116 C 
ATOM   3632  CD  GLU C 127     -19.819  14.922  36.125  0.00  0.00     0.172 C 
ATOM   3633  OE1 GLU C 127     -20.883  14.296  36.358  0.00  0.00    -0.648 OA
ATOM   3634  OE2 GLU C 127     -19.186  15.527  37.017  0.00  0.00    -0.648 OA
ATOM   3635  H   GLU C 127     -19.158  13.187  31.789  0.00  0.00     0.163 HD
ATOM   3636  N   LYS C 128     -23.227  13.770  33.050  0.00  0.00    -0.346 N 
ATOM   3637  CA  LYS C 128     -24.487  14.119  32.391  0.00  0.00     0.176 C 
ATOM   3638  C   LYS C 128     -24.254  15.420  31.662  0.00  0.00     0.240 C 
ATOM   3639  O   LYS C 128     -23.813  16.404  32.276  0.00  0.00    -0.271 OA
ATOM   3640  CB  LYS C 128     -25.649  14.277  33.400  0.00  0.00     0.035 C 
ATOM   3641  CG  LYS C 128     -25.927  13.019  34.210  0.00  0.00     0.004 C 
ATOM   3642  CD  LYS C 128     -27.079  13.237  35.182  0.00  0.00     0.027 C 
ATOM   3643  CE  LYS C 128     -27.380  12.001  36.004  0.00  0.00     0.229 C 
ATOM   3644  NZ  LYS C 128     -28.507  12.259  36.936  0.00  0.00    -0.079 N 
ATOM   3645  HZ1 LYS C 128     -28.648  11.459  37.518  0.00  0.00     0.274 HD
ATOM   3646  HZ3 LYS C 128     -28.294  13.053  37.506  0.00  0.00     0.274 HD
ATOM   3647  HZ2 LYS C 128     -29.339  12.440  36.410  0.00  0.00     0.274 HD
ATOM   3648  H   LYS C 128     -23.148  13.588  34.074  0.00  0.00     0.163 HD
ATOM   3649  N   GLY C 129     -24.468  15.389  30.340  0.00  0.00    -0.351 N 
ATOM   3650  CA  GLY C 129     -24.310  16.568  29.470  0.00  0.00     0.225 C 
ATOM   3651  C   GLY C 129     -22.933  16.881  28.896  0.00  0.00     0.236 C 
ATOM   3652  O   GLY C 129     -22.780  17.891  28.233  0.00  0.00    -0.272 OA
ATOM   3653  H   GLY C 129     -24.758  14.454  29.975  0.00  0.00     0.163 HD
ATOM   3654  N   ASP C 130     -21.918  16.047  29.149  0.00  0.00    -0.346 N 
ATOM   3655  CA  ASP C 130     -20.614  16.241  28.489  0.00  0.00     0.186 C 
ATOM   3656  C   ASP C 130     -20.841  15.941  27.038  0.00  0.00     0.241 C 
ATOM   3657  O   ASP C 130     -21.688  15.137  26.712  0.00  0.00    -0.271 OA
ATOM   3658  CB  ASP C 130     -19.535  15.283  29.004  0.00  0.00     0.147 C 
ATOM   3659  CG  ASP C 130     -19.014  15.631  30.400  0.00  0.00     0.175 C 
ATOM   3660  OD1 ASP C 130     -19.156  16.790  30.886  0.00  0.00    -0.648 OA
ATOM   3661  OD2 ASP C 130     -18.425  14.712  31.002  0.00  0.00    -0.648 OA
ATOM   3662  H   ASP C 130     -22.117  15.293  29.814  0.00  0.00     0.163 HD
ATOM   3663  N   ARG C 131     -20.094  16.613  26.175  0.00  0.00    -0.346 N 
ATOM   3664  CA  ARG C 131     -20.131  16.392  24.748  0.00  0.00     0.176 C 
ATOM   3665  C   ARG C 131     -18.797  15.737  24.268  0.00  0.00     0.241 C 
ATOM   3666  O   ARG C 131     -17.718  15.961  24.853  0.00  0.00    -0.271 OA
ATOM   3667  CB  ARG C 131     -20.355  17.733  24.045  0.00  0.00     0.036 C 
ATOM   3668  CG  ARG C 131     -21.649  18.462  24.374  0.00  0.00     0.023 C 
ATOM   3669  CD  ARG C 131     -21.772  19.746  23.645  0.00  0.00     0.138 C 
ATOM   3670  NE  ARG C 131     -23.010  20.444  23.958  0.00  0.00    -0.227 N 
ATOM   3671  CZ  ARG C 131     -23.346  21.615  23.430  0.00  0.00     0.665 C 
ATOM   3672  NH1 ARG C 131     -22.477  22.327  22.719  0.00  0.00    -0.235 N 
ATOM   3673  NH2 ARG C 131     -24.559  22.111  23.658  0.00  0.00    -0.235 N 
ATOM   3674  HE  ARG C 131     -23.643  20.019  24.609  0.00  0.00     0.177 HD
ATOM   3675 2HH2 ARG C 131     -24.816  22.999  23.280  0.00  0.00     0.174 HD
ATOM   3676 1HH2 ARG C 131     -25.216  21.593  24.207  0.00  0.00     0.174 HD
ATOM   3677  H   ARG C 131     -19.465  17.329  26.626  0.00  0.00     0.163 HD
ATOM   3678 2HH1 ARG C 131     -22.748  23.216  22.346  0.00  0.00     0.174 HD
ATOM   3679 1HH1 ARG C 131     -21.556  21.976  22.556  0.00  0.00     0.174 HD
ATOM   3680  N   LEU C 132     -18.882  14.928  23.211  0.00  0.00    -0.346 N 
ATOM   3681  CA  LEU C 132     -17.703  14.275  22.640  0.00  0.00     0.177 C 
ATOM   3682  C   LEU C 132     -17.551  14.591  21.138  0.00  0.00     0.241 C 
ATOM   3683  O   LEU C 132     -18.474  14.377  20.361  0.00  0.00    -0.271 OA
ATOM   3684  CB  LEU C 132     -17.778  12.763  22.849  0.00  0.00     0.038 C 
ATOM   3685  CG  LEU C 132     -18.167  12.248  24.248  0.00  0.00    -0.020 C 
ATOM   3686  CD1 LEU C 132     -18.684  10.811  24.185  0.00  0.00     0.009 C 
ATOM   3687  CD2 LEU C 132     -17.010  12.357  25.221  0.00  0.00     0.009 C 
ATOM   3688  H   LEU C 132     -19.842  14.804  22.835  0.00  0.00     0.163 HD
ATOM   3689  N   SER C 133     -16.376  15.098  20.759  0.00  0.00    -0.344 N 
ATOM   3690  CA  SER C 133     -15.996  15.302  19.373  0.00  0.00     0.200 C 
ATOM   3691  C   SER C 133     -14.958  14.259  18.871  0.00  0.00     0.243 C 
ATOM   3692  O   SER C 133     -14.078  13.844  19.603  0.00  0.00    -0.271 OA
ATOM   3693  CB  SER C 133     -15.396  16.699  19.216  0.00  0.00     0.199 C 
ATOM   3694  OG  SER C 133     -14.278  16.848  20.084  0.00  0.00    -0.398 OA
ATOM   3695  H   SER C 133     -15.743  15.339  21.566  0.00  0.00     0.163 HD
ATOM   3696  HG  SER C 133     -14.123  16.022  20.604  0.00  0.00     0.209 HD
ATOM   3697  N   ALA C 134     -15.092  13.856  17.611  0.00  0.00    -0.346 N 
ATOM   3698  CA  ALA C 134     -14.153  12.983  16.946  0.00  0.00     0.172 C 
ATOM   3699  C   ALA C 134     -13.803  13.726  15.682  0.00  0.00     0.240 C 
ATOM   3700  O   ALA C 134     -14.658  13.925  14.828  0.00  0.00    -0.271 OA
ATOM   3701  CB  ALA C 134     -14.805  11.657  16.628  0.00  0.00     0.042 C 
ATOM   3702  H   ALA C 134     -15.955  14.236  17.138  0.00  0.00     0.163 HD
ATOM   3703  N   GLU C 135     -12.565  14.200  15.594  0.00  0.00    -0.346 N 
ATOM   3704  CA  GLU C 135     -12.199  15.201  14.588  0.00  0.00     0.177 C 
ATOM   3705  C   GLU C 135     -10.944  14.779  13.897  0.00  0.00     0.241 C 
ATOM   3706  O   GLU C 135     -10.237  13.917  14.383  0.00  0.00    -0.271 OA
ATOM   3707  CB  GLU C 135     -11.969  16.580  15.233  0.00  0.00     0.045 C 
ATOM   3708  CG  GLU C 135     -13.228  17.324  15.678  0.00  0.00     0.116 C 
ATOM   3709  CD  GLU C 135     -12.948  18.473  16.675  0.00  0.00     0.172 C 
ATOM   3710  OE1 GLU C 135     -13.666  18.563  17.702  0.00  0.00    -0.648 OA
ATOM   3711  OE2 GLU C 135     -12.017  19.288  16.440  0.00  0.00    -0.648 OA
ATOM   3712  H   GLU C 135     -11.895  13.811  16.281  0.00  0.00     0.163 HD
ATOM   3713  N   ILE C 136     -10.668  15.424  12.772  0.00  0.00    -0.346 N 
ATOM   3714  CA  ILE C 136      -9.427  15.253  12.038  0.00  0.00     0.180 C 
ATOM   3715  C   ILE C 136      -8.857  16.629  11.594  0.00  0.00     0.241 C 
ATOM   3716  O   ILE C 136      -9.579  17.626  11.564  0.00  0.00    -0.271 OA
ATOM   3717  CB  ILE C 136      -9.657  14.350  10.820  0.00  0.00     0.013 C 
ATOM   3718  CG1 ILE C 136     -10.916  14.785  10.058  0.00  0.00     0.002 C 
ATOM   3719  CG2 ILE C 136      -9.824  12.896  11.267  0.00  0.00     0.012 C 
ATOM   3720  CD1 ILE C 136     -10.901  14.412   8.600  0.00  0.00     0.005 C 
ATOM   3721  H   ILE C 136     -11.431  16.075  12.455  0.00  0.00     0.163 HD
ATOM   3722  N   ASN C 137      -7.569  16.681  11.258  0.00  0.00    -0.346 N 
ATOM   3723  CA  ASN C 137      -6.964  17.920  10.783  0.00  0.00     0.185 C 
ATOM   3724  C   ASN C 137      -7.041  18.099   9.279  0.00  0.00     0.241 C 
ATOM   3725  O   ASN C 137      -6.988  19.226   8.810  0.00  0.00    -0.271 OA
ATOM   3726  CB  ASN C 137      -5.491  18.031  11.199  0.00  0.00     0.137 C 
ATOM   3727  CG  ASN C 137      -4.622  16.951  10.582  0.00  0.00     0.217 C 
ATOM   3728  OD1 ASN C 137      -5.115  15.855  10.289  0.00  0.00    -0.274 OA
ATOM   3729  ND2 ASN C 137      -3.309  17.243  10.405  0.00  0.00    -0.370 N 
ATOM   3730 2HD2 ASN C 137      -2.707  16.578  10.004  0.00  0.00     0.159 HD
ATOM   3731 1HD2 ASN C 137      -2.973  18.140  10.690  0.00  0.00     0.159 HD
ATOM   3732  H   ASN C 137      -7.053  15.791  11.361  0.00  0.00     0.163 HD
ATOM   3733  N   ARG C 138      -7.138  17.001   8.528  0.00  0.00    -0.346 N 
ATOM   3734  CA  ARG C 138      -7.101  17.058   7.052  0.00  0.00     0.176 C 
ATOM   3735  C   ARG C 138      -8.316  16.358   6.398  0.00  0.00     0.243 C 
ATOM   3736  O   ARG C 138      -8.173  15.280   5.763  0.00  0.00    -0.271 OA
ATOM   3737  CB  ARG C 138      -5.785  16.482   6.508  0.00  0.00     0.036 C 
ATOM   3738  CG  ARG C 138      -4.519  17.234   6.936  0.00  0.00     0.023 C 
ATOM   3739  CD  ARG C 138      -4.514  18.714   6.545  0.00  0.00     0.138 C 
ATOM   3740  NE  ARG C 138      -4.405  18.902   5.098  0.00  0.00    -0.227 N 
ATOM   3741  CZ  ARG C 138      -3.257  18.995   4.429  0.00  0.00     0.665 C 
ATOM   3742  NH1 ARG C 138      -2.082  18.950   5.065  0.00  0.00    -0.235 N 
ATOM   3743  NH2 ARG C 138      -3.283  19.148   3.106  0.00  0.00    -0.235 N 
ATOM   3744  HE  ARG C 138      -5.262  18.966   4.568  0.00  0.00     0.177 HD
ATOM   3745 2HH2 ARG C 138      -2.429  19.237   2.598  0.00  0.00     0.174 HD
ATOM   3746 1HH2 ARG C 138      -4.158  19.172   2.623  0.00  0.00     0.174 HD
ATOM   3747  H   ARG C 138      -7.240  16.116   9.056  0.00  0.00     0.163 HD
ATOM   3748 2HH1 ARG C 138      -1.235  19.041   4.544  0.00  0.00     0.174 HD
ATOM   3749 1HH1 ARG C 138      -2.057  18.825   6.053  0.00  0.00     0.174 HD
ATOM   3750  N   PRO C 139      -9.506  17.002   6.492  0.00  0.00    -0.337 N 
ATOM   3751  CA  PRO C 139     -10.693  16.446   5.870  0.00  0.00     0.179 C 
ATOM   3752  C   PRO C 139     -10.561  16.329   4.358  0.00  0.00     0.241 C 
ATOM   3753  O   PRO C 139     -11.393  15.694   3.732  0.00  0.00    -0.271 OA
ATOM   3754  CB  PRO C 139     -11.823  17.435   6.253  0.00  0.00     0.037 C 
ATOM   3755  CG  PRO C 139     -11.188  18.549   7.018  0.00  0.00     0.022 C 
ATOM   3756  CD  PRO C 139      -9.699  18.418   6.840  0.00  0.00     0.127 C 
ATOM   3757  N   ASP C 140      -9.512  16.909   3.778  0.00  0.00    -0.346 N 
ATOM   3758  CA  ASP C 140      -9.286  16.786   2.339  0.00  0.00     0.186 C 
ATOM   3759  C   ASP C 140      -8.765  15.386   1.951  0.00  0.00     0.241 C 
ATOM   3760  O   ASP C 140      -8.885  14.981   0.816  0.00  0.00    -0.271 OA
ATOM   3761  CB  ASP C 140      -8.332  17.897   1.836  0.00  0.00     0.147 C 
ATOM   3762  CG  ASP C 140      -7.092  18.012   2.673  0.00  0.00     0.175 C 
ATOM   3763  OD1 ASP C 140      -7.255  18.057   3.933  0.00  0.00    -0.648 OA
ATOM   3764  OD2 ASP C 140      -5.964  18.047   2.091  0.00  0.00    -0.648 OA
ATOM   3765  H   ASP C 140      -8.893  17.436   4.414  0.00  0.00     0.163 HD
ATOM   3766  N   TYR C 141      -8.162  14.662   2.889  0.00  0.00    -0.346 N 
ATOM   3767  CA  TYR C 141      -7.548  13.354   2.566  0.00  0.00     0.180 C 
ATOM   3768  C   TYR C 141      -8.448  12.225   3.043  0.00  0.00     0.241 C 
ATOM   3769  O   TYR C 141      -8.106  11.087   2.926  0.00  0.00    -0.271 OA
ATOM   3770  CB  TYR C 141      -6.178  13.220   3.216  0.00  0.00     0.073 C 
ATOM   3771  CG  TYR C 141      -5.029  13.913   2.513  0.00  0.00    -0.056 A 
ATOM   3772  CD1 TYR C 141      -4.605  15.170   2.908  0.00  0.00     0.010 A 
ATOM   3773  CD2 TYR C 141      -4.314  13.277   1.510  0.00  0.00     0.010 A 
ATOM   3774  CE1 TYR C 141      -3.531  15.795   2.292  0.00  0.00     0.037 A 
ATOM   3775  CE2 TYR C 141      -3.234  13.888   0.900  0.00  0.00     0.037 A 
ATOM   3776  CZ  TYR C 141      -2.850  15.155   1.288  0.00  0.00     0.065 A 
ATOM   3777  OH  TYR C 141      -1.772  15.776   0.680  0.00  0.00    -0.361 OA
ATOM   3778  HH  TYR C 141      -1.416  15.164  -0.042  0.00  0.00     0.217 HD
ATOM   3779  H   TYR C 141      -8.155  15.071   3.834  0.00  0.00     0.163 HD
ATOM   3780  N   LEU C 142      -9.601  12.573   3.597  0.00  0.00    -0.346 N 
ATOM   3781  CA  LEU C 142     -10.570  11.601   4.073  0.00  0.00     0.177 C 
ATOM   3782  C   LEU C 142     -11.089  10.755   2.920  0.00  0.00     0.241 C 
ATOM   3783  O   LEU C 142     -11.237  11.264   1.802  0.00  0.00    -0.271 OA
ATOM   3784  CB  LEU C 142     -11.717  12.340   4.683  0.00  0.00     0.038 C 
ATOM   3785  CG  LEU C 142     -12.646  11.562   5.568  0.00  0.00    -0.020 C 
ATOM   3786  CD1 LEU C 142     -11.933  11.077   6.827  0.00  0.00     0.009 C 
ATOM   3787  CD2 LEU C 142     -13.829  12.471   5.899  0.00  0.00     0.009 C 
ATOM   3788  H   LEU C 142      -9.752  13.608   3.661  0.00  0.00     0.163 HD
ATOM   3789  N   ASP C 143     -11.336   9.465   3.158  0.00  0.00    -0.347 N 
ATOM   3790  CA  ASP C 143     -11.915   8.614   2.108  0.00  0.00     0.172 C 
ATOM   3791  C   ASP C 143     -13.450   8.748   2.070  0.00  0.00     0.220 C 
ATOM   3792  O   ASP C 143     -14.117   8.566   3.084  0.00  0.00    -0.287 OA
ATOM   3793  CB  ASP C 143     -11.494   7.159   2.297  0.00  0.00     0.146 C 
ATOM   3794  CG  ASP C 143     -12.140   6.229   1.297  0.00  0.00     0.174 C 
ATOM   3795  OD1 ASP C 143     -13.341   6.431   0.993  0.00  0.00    -0.648 OA
ATOM   3796  OD2 ASP C 143     -11.460   5.286   0.836  0.00  0.00    -0.648 OA
ATOM   3797  H   ASP C 143     -11.097   9.132   4.099  0.00  0.00     0.163 HD
ATOM   3798  N   GLY C 148     -17.809   1.542   6.488  0.00  0.00    -0.332 NA
ATOM   3799  CA  GLY C 148     -17.149   0.433   7.206  0.00  0.00     0.241 C 
ATOM   3800  C   GLY C 148     -16.010   0.869   8.135  0.00  0.00     0.237 C 
ATOM   3801  O   GLY C 148     -15.906   0.399   9.275  0.00  0.00    -0.272 OA
ATOM   3802  H   GLY C 148     -17.502   2.502   6.628  0.00  0.00     0.180 HD
ATOM   3803  N   GLN C 149     -15.156   1.750   7.616  0.00  0.00    -0.346 N 
ATOM   3804  CA  GLN C 149     -13.922   2.161   8.273  0.00  0.00     0.177 C 
ATOM   3805  C   GLN C 149     -13.888   3.629   8.793  0.00  0.00     0.241 C 
ATOM   3806  O   GLN C 149     -12.888   4.050   9.380  0.00  0.00    -0.271 OA
ATOM   3807  CB  GLN C 149     -12.763   1.972   7.309  0.00  0.00     0.044 C 
ATOM   3808  CG  GLN C 149     -12.306   0.544   7.144  0.00  0.00     0.105 C 
ATOM   3809  CD  GLN C 149     -10.996   0.450   6.390  0.00  0.00     0.215 C 
ATOM   3810  OE1 GLN C 149     -10.939  -0.075   5.278  0.00  0.00    -0.274 OA
ATOM   3811  NE2 GLN C 149      -9.934   0.975   6.988  0.00  0.00    -0.370 N 
ATOM   3812  H   GLN C 149     -15.453   2.127   6.680  0.00  0.00     0.163 HD
ATOM   3813 2HE2 GLN C 149     -10.057   1.417   7.897  0.00  0.00     0.159 HD
ATOM   3814 1HE2 GLN C 149      -9.014   0.938   6.548  0.00  0.00     0.159 HD
ATOM   3815  N   VAL C 150     -14.944   4.398   8.566  0.00  0.00    -0.346 N 
ATOM   3816  CA  VAL C 150     -15.030   5.728   9.110  0.00  0.00     0.180 C 
ATOM   3817  C   VAL C 150     -16.250   5.816  10.004  0.00  0.00     0.241 C 
ATOM   3818  O   VAL C 150     -17.358   5.888   9.496  0.00  0.00    -0.271 OA
ATOM   3819  CB  VAL C 150     -15.151   6.764   7.999  0.00  0.00     0.009 C 
ATOM   3820  CG1 VAL C 150     -15.171   8.147   8.607  0.00  0.00     0.012 C 
ATOM   3821  CG2 VAL C 150     -14.009   6.605   6.993  0.00  0.00     0.012 C 
ATOM   3822  H   VAL C 150     -15.680   3.962   7.976  0.00  0.00     0.163 HD
ATOM   3823  N   TYR C 151     -16.058   5.774  11.325  0.00  0.00    -0.346 N 
ATOM   3824  CA  TYR C 151     -17.175   5.790  12.261  0.00  0.00     0.180 C 
ATOM   3825  C   TYR C 151     -16.762   6.373  13.589  0.00  0.00     0.241 C 
ATOM   3826  O   TYR C 151     -15.591   6.617  13.789  0.00  0.00    -0.271 OA
ATOM   3827  CB  TYR C 151     -17.731   4.377  12.482  0.00  0.00     0.073 C 
ATOM   3828  CG  TYR C 151     -16.695   3.369  12.907  0.00  0.00    -0.056 A 
ATOM   3829  CD1 TYR C 151     -16.200   2.449  12.001  0.00  0.00     0.010 A 
ATOM   3830  CD2 TYR C 151     -16.216   3.322  14.227  0.00  0.00     0.010 A 
ATOM   3831  CE1 TYR C 151     -15.231   1.520  12.380  0.00  0.00     0.037 A 
ATOM   3832  CE2 TYR C 151     -15.266   2.395  14.602  0.00  0.00     0.037 A 
ATOM   3833  CZ  TYR C 151     -14.770   1.499  13.672  0.00  0.00     0.065 A 
ATOM   3834  OH  TYR C 151     -13.791   0.568  14.027  0.00  0.00    -0.361 OA
ATOM   3835  HH  TYR C 151     -13.593   0.688  15.014  0.00  0.00     0.217 HD
ATOM   3836  H   TYR C 151     -15.063   5.730  11.617  0.00  0.00     0.163 HD
ATOM   3837  N   PHE C 152     -17.748   6.555  14.487  0.00  0.00    -0.346 N 
ATOM   3838  CA  PHE C 152     -17.574   7.100  15.829  0.00  0.00     0.180 C 
ATOM   3839  C   PHE C 152     -18.716   6.551  16.670  0.00  0.00     0.241 C 
ATOM   3840  O   PHE C 152     -19.843   6.527  16.224  0.00  0.00    -0.271 OA
ATOM   3841  CB  PHE C 152     -17.644   8.631  15.731  0.00  0.00     0.073 C 
ATOM   3842  CG  PHE C 152     -17.591   9.391  17.058  0.00  0.00    -0.056 A 
ATOM   3843  CD1 PHE C 152     -18.112  10.701  17.126  0.00  0.00     0.007 A 
ATOM   3844  CD2 PHE C 152     -17.015   8.866  18.199  0.00  0.00     0.007 A 
ATOM   3845  CE1 PHE C 152     -18.059  11.444  18.305  0.00  0.00     0.001 A 
ATOM   3846  CE2 PHE C 152     -16.956   9.608  19.381  0.00  0.00     0.001 A 
ATOM   3847  CZ  PHE C 152     -17.483  10.896  19.434  0.00  0.00     0.000 A 
ATOM   3848  H   PHE C 152     -18.697   6.256  14.117  0.00  0.00     0.163 HD
ATOM   3849  N   GLY C 153     -18.451   6.107  17.888  0.00  0.00    -0.351 N 
ATOM   3850  CA  GLY C 153     -19.537   5.624  18.733  0.00  0.00     0.225 C 
ATOM   3851  C   GLY C 153     -19.209   5.572  20.214  0.00  0.00     0.236 C 
ATOM   3852  O   GLY C 153     -18.051   5.675  20.618  0.00  0.00    -0.272 OA
ATOM   3853  H   GLY C 153     -17.466   6.131  18.171  0.00  0.00     0.163 HD
ATOM   3854  N   ILE C 154     -20.251   5.412  21.020  0.00  0.00    -0.346 N 
ATOM   3855  CA  ILE C 154     -20.110   5.258  22.454  0.00  0.00     0.180 C 
ATOM   3856  C   ILE C 154     -21.096   4.191  22.944  0.00  0.00     0.241 C 
ATOM   3857  O   ILE C 154     -22.201   4.060  22.397  0.00  0.00    -0.271 OA
ATOM   3858  CB  ILE C 154     -20.383   6.605  23.169  0.00  0.00     0.013 C 
ATOM   3859  CG1 ILE C 154     -21.895   6.947  23.195  0.00  0.00     0.002 C 
ATOM   3860  CG2 ILE C 154     -19.670   7.742  22.457  0.00  0.00     0.012 C 
ATOM   3861  CD1 ILE C 154     -22.234   8.130  24.096  0.00  0.00     0.005 C 
ATOM   3862  H   ILE C 154     -21.176   5.407  20.531  0.00  0.00     0.163 HD
ATOM   3863  N   ILE C 155     -20.713   3.431  23.962  0.00  0.00    -0.346 N 
ATOM   3864  CA  ILE C 155     -21.658   2.523  24.625  0.00  0.00     0.180 C 
ATOM   3865  C   ILE C 155     -21.590   2.703  26.138  0.00  0.00     0.241 C 
ATOM   3866  O   ILE C 155     -20.524   2.601  26.714  0.00  0.00    -0.271 OA
ATOM   3867  CB  ILE C 155     -21.379   1.024  24.312  0.00  0.00     0.013 C 
ATOM   3868  CG1 ILE C 155     -21.308   0.772  22.810  0.00  0.00     0.002 C 
ATOM   3869  CG2 ILE C 155     -22.472   0.164  24.908  0.00  0.00     0.012 C 
ATOM   3870  CD1 ILE C 155     -21.198  -0.710  22.446  0.00  0.00     0.005 C 
ATOM   3871  H   ILE C 155     -19.724   3.528  24.242  0.00  0.00     0.163 HD
ATOM   3872  N   ALA C 156     -22.734   2.970  26.757  0.00  0.00    -0.346 N 
ATOM   3873  CA  ALA C 156     -22.884   2.908  28.221  0.00  0.00     0.172 C 
ATOM   3874  C   ALA C 156     -22.685   1.475  28.709  0.00  0.00     0.240 C 
ATOM   3875  O   ALA C 156     -23.323   0.544  28.191  0.00  0.00    -0.271 OA
ATOM   3876  CB  ALA C 156     -24.267   3.399  28.641  0.00  0.00     0.042 C 
ATOM   3877  H   ALA C 156     -23.522   3.228  26.122  0.00  0.00     0.163 HD
ATOM   3878  N   LEU C 157     -21.814   1.310  29.711  0.00  0.00    -0.345 N 
ATOM   3879  CA  LEU C 157     -21.508  -0.009  30.269  0.00  0.00     0.185 C 
ATOM   3880  C   LEU C 157     -22.458  -0.365  31.384  0.00  0.00     0.196 C 
ATOM   3881  O   LEU C 157     -22.799   0.507  32.157  0.00  0.00    -0.646 OA
ATOM   3882  CB  LEU C 157     -20.098  -0.023  30.854  0.00  0.00     0.040 C 
ATOM   3883  CG  LEU C 157     -18.932   0.526  30.031  0.00  0.00    -0.020 C 
ATOM   3884  CD1 LEU C 157     -17.679   0.210  30.814  0.00  0.00     0.009 C 
ATOM   3885  CD2 LEU C 157     -18.894  -0.050  28.634  0.00  0.00     0.009 C 
ATOM   3886  OXT LEU C 157     -22.836  -1.514  31.617  0.00  0.00    -0.646 OA
ATOM   3887  H   LEU C 157     -21.379   2.190  30.054  0.00  0.00     0.163 HD
TER    3888      LEU C 157 
