# Supplementary material for: Ferroptosis regulation by traditional chinese medicine for ischemic stroke intervention based on network pharmacology and data mining
Source: PLoS One. 2025 Apr 16;20(4):e0321751. doi: 10.1371/journal.pone.0321751 (PMC12002469; doi:10.1371/journal.pone.0321751)
Supplement: S4 File — (ZIP) [file pone.0321751.s004.zip › 分子对接5/TNF/TNF-0006/input/6op0_h_126Results.txt]

Output # 1	Total Volume = 382.00	Total Energy per Vol	EPV = -0.15277410
Output # 2	Total Volume = 390.00	Total Energy per Vol	EPV = -0.14789654
Output # 3	Total Volume = 376.00	Total Energy per Vol	EPV = -0.14551296
Output # 4	Total Volume = 462.00	Total Energy per Vol	EPV = -0.12898157
Output # 5	Total Volume = 463.00	Total Energy per Vol	EPV = -0.12896419
Output # 6	Total Volume = 468.00	Total Energy per Vol	EPV = -0.12863476
Output # 7	Total Volume = 450.00	Total Energy per Vol	EPV = -0.12804679
Output # 8	Total Volume = 435.00	Total Energy per Vol	EPV = -0.12794788
Output # 9	Total Volume = 447.00	Total Energy per Vol	EPV = -0.12615304
Output # 10	Total Volume = 445.00	Total Energy per Vol	EPV = -0.12161674
