# Supplementary material for: Ferroptosis regulation by traditional chinese medicine for ischemic stroke intervention based on network pharmacology and data mining
Source: PLoS One. 2025 Apr 16;20(4):e0321751. doi: 10.1371/journal.pone.0321751 (PMC12002469; doi:10.1371/journal.pone.0321751)
Supplement: S4 File — (ZIP) [file pone.0321751.s004.zip › 分子对接5/TNF/TNF-0006/input/FILL_6op0_h_126out02.pdb]

ATOM      1  O   FIL     1       3.313  -2.256  31.099  1.0   0.911     0.001 O
ATOM      2  O   FIL     1       7.313  -0.256  28.099  1.0   0.898     0.001 O
ATOM      3  O   FIL     1       2.313  -3.256  32.099  1.0   0.877     0.001 O
ATOM      4  O   FIL     1       8.313  -0.256  28.099  1.0   0.818     0.001 O
ATOM      5  O   FIL     1       3.313  -3.256  32.099  1.0   0.786     0.001 O
ATOM      6  O   FIL     1       8.313  -1.256  28.099  1.0   0.781     0.001 O
ATOM      7  O   FIL     1       7.313  -1.256  28.099  1.0   0.736     0.001 O
ATOM      8  O   FIL     1       5.313  -3.256  33.099  1.0   0.733     0.001 O
ATOM      9  O   FIL     1       6.313  -9.256  34.099  1.0   0.725     0.001 O
ATOM     10  O   FIL     1       8.313   0.744  35.099  1.0   0.721     0.001 O
ATOM     11  O   FIL     1       9.313   0.744  31.099  1.0   0.720     0.001 O
ATOM     12  O   FIL     1      10.313   0.744  30.099  1.0   0.708     0.001 O
ATOM     13  O   FIL     1       1.313  -3.256  32.099  1.0   0.702     0.001 O
ATOM     14  O   FIL     1       7.313   0.744  35.099  1.0   0.700     0.001 O
ATOM     15  O   FIL     1       8.313   0.744  34.099  1.0   0.697     0.001 O
ATOM     16  O   FIL     1       2.313  -2.256  32.099  1.0   0.659     0.001 O
ATOM     17  O   FIL     1       7.313  -9.256  34.099  1.0   0.657     0.001 O
ATOM     18  O   FIL     1       6.313  -2.256  32.099  1.0   0.644     0.001 O
ATOM     19  O   FIL     1       1.313  -2.256  32.099  1.0   0.630     0.001 O
ATOM     20  O   FIL     1       6.313  -8.256  34.099  1.0   0.628     0.001 O
ATOM     21  O   FIL     1       7.313   1.744  34.099  1.0   0.622     0.001 O
ATOM     22  O   FIL     1       5.313  -7.256  33.099  1.0   0.604     0.001 O
ATOM     23  O   FIL     1       5.313  -8.256  33.099  1.0   0.603     0.001 O
ATOM     24  O   FIL     1       3.313  -2.256  32.099  1.0   0.585     0.001 O
ATOM     25  O   FIL     1      10.313   0.744  31.099  1.0   0.582     0.001 O
ATOM     26  O   FIL     1       5.313  -2.256  32.099  1.0   0.579     0.001 O
ATOM     27  O   FIL     1       1.313  -9.256  32.099  1.0   0.562     0.001 O
ATOM     28  O   FIL     1       6.313  -2.256  33.099  1.0   0.554     0.001 O
ATOM     29  O   FIL     1       7.313   1.744  35.099  1.0   0.551     0.001 O
ATOM     30  O   FIL     1       9.313   0.744  29.099  1.0   0.546     0.001 O
ATOM     31  O   FIL     1       4.313  -3.256  33.099  1.0   0.529     0.001 O
ATOM     32  O   FIL     1       5.313  -3.256  32.099  1.0   0.528     0.001 O
ATOM     33  O   FIL     1       7.313  -8.256  34.099  1.0   0.522     0.001 O
ATOM     34  O   FIL     1       3.313  -3.256  31.099  1.0   0.521     0.001 O
ATOM     35  O   FIL     1       7.313   0.744  36.099  1.0   0.519     0.001 O
ATOM     36  O   FIL     1       4.313  -3.256  32.099  1.0   0.507     0.001 O
ATOM     37  O   FIL     1       1.313 -10.256  32.099  1.0   0.506     0.001 O
ATOM     38  O   FIL     1       2.313  -9.256  32.099  1.0   0.501     0.001 O
ATOM     39  H   FIL     1       8.313  -2.256  27.099  1.0   0.498     0.001 H
ATOM     40  O   FIL     1       8.313  -0.256  30.099  1.0   0.483     0.001 O
ATOM     41  O   FIL     1       2.313  -9.256  33.099  1.0   0.482     0.001 O
ATOM     42  H   FIL     1       5.313  -1.256  29.099  1.0   0.476     0.001 H
ATOM     43  O   FIL     1       8.313  -2.256  28.099  1.0   0.474     0.001 O
ATOM     44  H   FIL     1       4.313  -8.256  33.099  1.0   0.470     0.001 H
ATOM     45  H   FIL     1       1.313  -3.256  33.099  1.0   0.469     0.001 H
ATOM     46  O   FIL     1       7.313  -1.256  29.099  1.0   0.468     0.001 O
ATOM     47  O   FIL     1       4.313  -2.256  32.099  1.0   0.462     0.001 O
ATOM     48  O   FIL     1       2.313 -10.256  32.099  1.0   0.460     0.001 O
ATOM     49  O   FIL     1       9.313  -0.256  30.099  1.0   0.460     0.001 O
ATOM     50  O   FIL     1       6.313 -10.256  34.099  1.0   0.453     0.001 O
ATOM     51  H   FIL     1       4.313  -5.256  33.099  1.0   0.453     0.001 H
ATOM     52  O   FIL     1       5.313  -2.256  31.099  1.0   0.452     0.001 O
ATOM     53  H   FIL     1       5.313  -3.256  35.099  1.0   0.451     0.001 H
ATOM     54  O   FIL     1       1.313  -9.256  33.099  1.0   0.447     0.001 O
ATOM     55  O   FIL     1       8.313   0.744  32.099  1.0   0.440     0.001 O
ATOM     56  O   FIL     1       8.313   0.744  36.099  1.0   0.436     0.001 O
ATOM     57  O   FIL     1       4.313  -2.256  31.099  1.0   0.431     0.001 O
ATOM     58  H   FIL     1       4.313  -0.256  30.099  1.0   0.428     0.001 H
ATOM     59  O   FIL     1      10.313   0.744  29.099  1.0   0.427     0.001 O
ATOM     60  O   FIL     1       4.313  -9.256  33.099  1.0   0.427     0.001 O
ATOM     61  H   FIL     1       3.313  -8.256  33.099  1.0   0.424     0.001 H
ATOM     62  O   FIL     1       6.313  -3.256  33.099  1.0   0.423     0.001 O
ATOM     63  O   FIL     1       4.313  -1.256  31.099  1.0   0.423     0.001 O
ATOM     64  O   FIL     1       9.313   0.744  32.099  1.0   0.412     0.001 O
ATOM     65  H   FIL     1       8.313  -1.256  27.099  1.0   0.410     0.001 H
ATOM     66  O   FIL     1       9.313   0.744  28.099  1.0   0.410     0.001 O
ATOM     67  O   FIL     1       7.313 -10.256  34.099  1.0   0.409     0.001 O
ATOM     68  O   FIL     1       5.313  -6.256  34.099  1.0   0.409     0.001 O
ATOM     69  O   FIL     1       0.313  -3.256  33.099  1.0   0.406     0.001 O
ATOM     70  H   FIL     1       4.313  -4.256  35.099  1.0   0.405     0.001 H
ATOM     71  O   FIL     1       5.313  -0.256  30.099  1.0   0.399     0.001 O
ATOM     72  H   FIL     1       0.313  -4.256  33.099  1.0   0.390     0.001 H
ATOM     73  H   FIL     1       0.313 -10.256  32.099  1.0   0.388     0.001 H
ATOM     74  H   FIL     1       4.313  -1.256  30.099  1.0   0.387     0.001 H
ATOM     75  H   FIL     1       5.313  -0.256  31.099  1.0   0.385     0.001 H
ATOM     76  O   FIL     1       8.313  -0.256  29.099  1.0   0.384     0.001 O
ATOM     77  O   FIL     1       7.313   0.744  34.099  1.0   0.384     0.001 O
ATOM     78  O   FIL     1       8.313  -0.256  31.099  1.0   0.383     0.001 O
ATOM     79  O   FIL     1       3.313  -9.256  33.099  1.0   0.380     0.001 O
ATOM     80  H   FIL     1       2.313  -3.256  33.099  1.0   0.372     0.001 H
ATOM     81  O   FIL     1       6.313  -0.256  28.099  1.0   0.370     0.001 O
ATOM     82  H   FIL     1       7.313   0.744  31.099  1.0   0.369     0.001 H
ATOM     83  H   FIL     1       5.313  -7.256  32.099  1.0   0.369     0.001 H
ATOM     84  H   FIL     1       2.313  -8.256  32.099  1.0   0.368     0.001 H
ATOM     85  O   FIL     1       6.313  -1.256  29.099  1.0   0.366     0.001 O
ATOM     86  O   FIL     1       5.313  -3.256  34.099  1.0   0.366     0.001 O
ATOM     87  H   FIL     1       3.313  -8.256  32.099  1.0   0.365     0.001 H
ATOM     88  H   FIL     1       2.313  -8.256  33.099  1.0   0.358     0.001 H
ATOM     89  O   FIL     1       3.313  -9.256  32.099  1.0   0.356     0.001 O
ATOM     90  H   FIL     1       3.313  -2.256  33.099  1.0   0.355     0.001 H
ATOM     91  O   FIL     1       4.313  -3.256  31.099  1.0   0.355     0.001 O
ATOM     92  O   FIL     1       5.313  -1.256  31.099  1.0   0.350     0.001 O
ATOM     93  O   FIL     1       9.313  -0.256  28.099  1.0   0.350     0.001 O
ATOM     94  H   FIL     1       6.313  -7.256  32.099  1.0   0.349     0.001 H
ATOM     95  O   FIL     1       4.313  -4.256  33.099  1.0   0.347     0.001 O
ATOM     96  O   FIL     1       6.313  -1.256  31.099  1.0   0.344     0.001 O
ATOM     97  H   FIL     1       6.313  -0.256  31.099  1.0   0.343     0.001 H
ATOM     98  O   FIL     1       9.313  -0.256  31.099  1.0   0.341     0.001 O
ATOM     99  O   FIL     1       6.313  -1.256  30.099  1.0   0.340     0.001 O
ATOM    100  O   FIL     1       8.313   0.744  31.099  1.0   0.338     0.001 O
ATOM    101  O   FIL     1       4.313  -4.256  34.099  1.0   0.337     0.001 O
ATOM    102  H   FIL     1       0.313  -9.256  32.099  1.0   0.334     0.001 H
ATOM    103  H   FIL     1       5.313  -4.256  35.099  1.0   0.332     0.001 H
ATOM    104  O   FIL     1       8.313  -0.256  35.099  1.0   0.332     0.001 O
ATOM    105  H   FIL     1       5.313   0.744  30.099  1.0   0.328     0.001 H
ATOM    106  H   FIL     1       4.313  -6.256  34.099  1.0   0.325     0.001 H
ATOM    107  O   FIL     1       7.313  -0.256  29.099  1.0   0.325     0.001 O
ATOM    108  O   FIL     1       8.313  -1.256  29.099  1.0   0.322     0.001 O
ATOM    109  O   FIL     1       3.313  -4.256  33.099  1.0   0.321     0.001 O
ATOM    110  O   FIL     1       3.313 -10.256  32.099  1.0   0.321     0.001 O
ATOM    111  O   FIL     1       9.313   0.744  30.099  1.0   0.316     0.001 O
ATOM    112  O   FIL     1       9.313  -0.256  29.099  1.0   0.311     0.001 O
ATOM    113  H   FIL     1       0.313  -2.256  33.099  1.0   0.308     0.001 H
ATOM    114  O   FIL     1       6.313  -3.256  32.099  1.0   0.306     0.001 O
ATOM    115  O   FIL     1       8.313   0.744  33.099  1.0   0.304     0.001 O
ATOM    116  O   FIL     1       7.313  -0.256  30.099  1.0   0.300     0.001 O
ATOM    117  O   FIL     1       7.313   1.744  36.099  1.0   0.298     0.001 O
ATOM    118  O   FIL     1       6.313  -2.256  31.099  1.0   0.296     0.001 O
ATOM    119  O   FIL     1       5.313  -9.256  34.099  1.0   0.287     0.001 O
ATOM    120  H   FIL     1       5.313  -6.256  33.099  1.0   0.286     0.001 H
ATOM    121  H   FIL     1       4.313  -7.256  33.099  1.0   0.285     0.001 H
ATOM    122  O   FIL     1       6.313  -0.256  30.099  1.0   0.280     0.001 O
ATOM    123  O   FIL     1       5.313  -4.256  34.099  1.0   0.274     0.001 O
ATOM    124  O   FIL     1       6.313  -7.256  34.099  1.0   0.269     0.001 O
ATOM    125  O   FIL     1       6.313  -7.256  33.099  1.0   0.250     0.001 O
ATOM    126  O   FIL     1       5.313  -5.256  34.099  1.0   0.248     0.001 O
