# Supplementary material for: Ferroptosis regulation by traditional chinese medicine for ischemic stroke intervention based on network pharmacology and data mining
Source: PLoS One. 2025 Apr 16;20(4):e0321751. doi: 10.1371/journal.pone.0321751 (PMC12002469; doi:10.1371/journal.pone.0321751)
Supplement: S4 File — (ZIP) [file pone.0321751.s004.zip › 分子对接5/TNF/TNF-0006/input/FILL_6op0_h_126out03.pdb]

ATOM      1  O   FIL     1       1.313 -15.256  17.099  1.0   0.957     0.001 O
ATOM      2  O   FIL     1      -0.687 -15.256  17.099  1.0   0.946     0.001 O
ATOM      3  O   FIL     1       0.313 -15.256  17.099  1.0   0.898     0.001 O
ATOM      4  O   FIL     1      -0.687 -16.256  18.099  1.0   0.888     0.001 O
ATOM      5  O   FIL     1      -0.687 -17.256  24.099  1.0   0.881     0.001 O
ATOM      6  O   FIL     1      -1.687 -23.256  23.099  1.0   0.780     0.001 O
ATOM      7  O   FIL     1      -0.687 -16.256  19.099  1.0   0.777     0.001 O
ATOM      8  O   FIL     1      -0.687 -16.256  24.099  1.0   0.758     0.001 O
ATOM      9  O   FIL     1       0.313 -16.256  18.099  1.0   0.715     0.001 O
ATOM     10  O   FIL     1       0.313 -15.256  16.099  1.0   0.712     0.001 O
ATOM     11  O   FIL     1      -1.687 -17.256  24.099  1.0   0.694     0.001 O
ATOM     12  O   FIL     1       1.313 -15.256  16.099  1.0   0.678     0.001 O
ATOM     13  O   FIL     1      -1.687 -16.256  24.099  1.0   0.672     0.001 O
ATOM     14  O   FIL     1      -0.687 -15.256  18.099  1.0   0.667     0.001 O
ATOM     15  O   FIL     1      -1.687 -23.256  24.099  1.0   0.607     0.001 O
ATOM     16  O   FIL     1       2.313 -15.256  16.099  1.0   0.586     0.001 O
ATOM     17  O   FIL     1      -0.687 -19.256  21.099  1.0   0.583     0.001 O
ATOM     18  O   FIL     1      -0.687 -14.256  17.099  1.0   0.581     0.001 O
ATOM     19  O   FIL     1       2.313 -15.256  17.099  1.0   0.546     0.001 O
ATOM     20  O   FIL     1      -1.687 -15.256  18.099  1.0   0.543     0.001 O
ATOM     21  O   FIL     1      -1.687 -15.256  19.099  1.0   0.538     0.001 O
ATOM     22  O   FIL     1      -0.687 -19.256  22.099  1.0   0.536     0.001 O
ATOM     23  O   FIL     1       0.313 -19.256  22.099  1.0   0.528     0.001 O
ATOM     24  O   FIL     1      -0.687 -16.256  16.099  1.0   0.514     0.001 O
ATOM     25  O   FIL     1      -1.687 -14.256  18.099  1.0   0.507     0.001 O
ATOM     26  O   FIL     1       2.313 -15.256  15.099  1.0   0.495     0.001 O
ATOM     27  O   FIL     1      -0.687 -16.256  17.099  1.0   0.487     0.001 O
ATOM     28  O   FIL     1      -0.687 -22.256  23.099  1.0   0.484     0.001 O
ATOM     29  O   FIL     1      -0.687 -18.256  24.099  1.0   0.479     0.001 O
ATOM     30  O   FIL     1       0.313 -19.256  20.099  1.0   0.472     0.001 O
ATOM     31  O   FIL     1       0.313 -16.256  17.099  1.0   0.471     0.001 O
ATOM     32  H   FIL     1      -0.687 -18.256  17.099  1.0   0.464     0.001 H
ATOM     33  H   FIL     1      -1.687 -16.256  16.099  1.0   0.464     0.001 H
ATOM     34  H   FIL     1      -1.687 -14.256  23.099  1.0   0.458     0.001 H
ATOM     35  H   FIL     1      -0.687 -15.256  23.099  1.0   0.458     0.001 H
ATOM     36  O   FIL     1       0.313 -19.256  19.099  1.0   0.455     0.001 O
ATOM     37  H   FIL     1       3.313 -15.256  14.099  1.0   0.450     0.001 H
ATOM     38  O   FIL     1       1.313 -18.256  15.099  1.0   0.449     0.001 O
ATOM     39  O   FIL     1      -2.687 -14.256  18.099  1.0   0.436     0.001 O
ATOM     40  H   FIL     1      -0.687 -19.256  17.099  1.0   0.435     0.001 H
ATOM     41  O   FIL     1       0.313 -16.256  16.099  1.0   0.435     0.001 O
ATOM     42  H   FIL     1      -0.687 -15.256  16.099  1.0   0.432     0.001 H
ATOM     43  O   FIL     1      -1.687 -16.256  23.099  1.0   0.425     0.001 O
ATOM     44  O   FIL     1       3.313 -15.256  15.099  1.0   0.423     0.001 O
ATOM     45  O   FIL     1       0.313 -16.256  15.099  1.0   0.421     0.001 O
ATOM     46  O   FIL     1      -2.687 -13.256  19.099  1.0   0.419     0.001 O
ATOM     47  O   FIL     1       2.313 -16.256  15.099  1.0   0.410     0.001 O
ATOM     48  O   FIL     1      -1.687 -15.256  24.099  1.0   0.408     0.001 O
ATOM     49  O   FIL     1       2.313 -16.256  16.099  1.0   0.408     0.001 O
ATOM     50  O   FIL     1      -2.687 -13.256  18.099  1.0   0.406     0.001 O
ATOM     51  O   FIL     1      -3.687 -14.256  23.099  1.0   0.406     0.001 O
ATOM     52  O   FIL     1      -3.687 -13.256  19.099  1.0   0.406     0.001 O
ATOM     53  H   FIL     1       3.313 -15.256  16.099  1.0   0.404     0.001 H
ATOM     54  O   FIL     1      -3.687 -14.256  22.099  1.0   0.403     0.001 O
ATOM     55  O   FIL     1       1.313 -16.256  15.099  1.0   0.402     0.001 O
ATOM     56  H   FIL     1      -1.687 -14.256  24.099  1.0   0.401     0.001 H
ATOM     57  H   FIL     1      -4.687 -14.256  23.099  1.0   0.399     0.001 H
ATOM     58  H   FIL     1      -4.687 -13.256  20.099  1.0   0.397     0.001 H
ATOM     59  H   FIL     1      -3.687 -13.256  22.099  1.0   0.395     0.001 H
ATOM     60  H   FIL     1      -3.687 -12.256  20.099  1.0   0.392     0.001 H
ATOM     61  O   FIL     1       1.313 -17.256  15.099  1.0   0.392     0.001 O
ATOM     62  O   FIL     1      -0.687 -18.256  25.099  1.0   0.391     0.001 O
ATOM     63  H   FIL     1      -2.687 -13.256  22.099  1.0   0.387     0.001 H
ATOM     64  H   FIL     1      -2.687 -17.256  22.099  1.0   0.386     0.001 H
ATOM     65  O   FIL     1       1.313 -16.256  16.099  1.0   0.383     0.001 O
ATOM     66  O   FIL     1      -0.687 -23.256  23.099  1.0   0.383     0.001 O
ATOM     67  H   FIL     1       5.313 -18.256  18.099  1.0   0.382     0.001 H
ATOM     68  O   FIL     1       1.313 -16.256  17.099  1.0   0.378     0.001 O
ATOM     69  O   FIL     1       1.313 -18.256  16.099  1.0   0.374     0.001 O
ATOM     70  H   FIL     1      -0.687 -14.256  22.099  1.0   0.373     0.001 H
ATOM     71  H   FIL     1      -3.687 -13.256  21.099  1.0   0.372     0.001 H
ATOM     72  H   FIL     1      -2.687 -13.256  21.099  1.0   0.372     0.001 H
ATOM     73  H   FIL     1       4.313 -18.256  17.099  1.0   0.370     0.001 H
ATOM     74  O   FIL     1       2.313 -17.256  16.099  1.0   0.368     0.001 O
ATOM     75  O   FIL     1      -0.687 -16.256  20.099  1.0   0.367     0.001 O
ATOM     76  H   FIL     1      -0.687 -15.256  24.099  1.0   0.367     0.001 H
ATOM     77  O   FIL     1      -2.687 -14.256  22.099  1.0   0.366     0.001 O
ATOM     78  O   FIL     1      -2.687 -12.256  19.099  1.0   0.364     0.001 O
ATOM     79  O   FIL     1      -3.687 -13.256  20.099  1.0   0.363     0.001 O
ATOM     80  O   FIL     1       1.313 -15.256  15.099  1.0   0.363     0.001 O
ATOM     81  O   FIL     1       2.313 -18.256  16.099  1.0   0.363     0.001 O
ATOM     82  H   FIL     1      -1.687 -18.256  23.099  1.0   0.357     0.001 H
ATOM     83  O   FIL     1      -1.687 -17.256  23.099  1.0   0.357     0.001 O
ATOM     84  O   FIL     1      -0.687 -17.256  17.099  1.0   0.350     0.001 O
ATOM     85  O   FIL     1      -2.687 -15.256  23.099  1.0   0.350     0.001 O
ATOM     86  H   FIL     1      -2.687 -17.256  23.099  1.0   0.350     0.001 H
ATOM     87  O   FIL     1      -2.687 -14.256  19.099  1.0   0.349     0.001 O
ATOM     88  H   FIL     1      -2.687 -12.256  20.099  1.0   0.349     0.001 H
ATOM     89  O   FIL     1       0.313 -17.256  18.099  1.0   0.349     0.001 O
ATOM     90  O   FIL     1      -1.687 -15.256  20.099  1.0   0.347     0.001 O
ATOM     91  O   FIL     1      -0.687 -17.256  19.099  1.0   0.347     0.001 O
ATOM     92  O   FIL     1      -3.687 -14.256  21.099  1.0   0.347     0.001 O
ATOM     93  H   FIL     1       0.313 -19.256  17.099  1.0   0.346     0.001 H
ATOM     94  O   FIL     1      -0.687 -17.256  18.099  1.0   0.344     0.001 O
ATOM     95  O   FIL     1       0.313 -17.256  16.099  1.0   0.341     0.001 O
ATOM     96  O   FIL     1      -2.687 -15.256  22.099  1.0   0.338     0.001 O
ATOM     97  O   FIL     1      -3.687 -12.256  19.099  1.0   0.338     0.001 O
ATOM     98  O   FIL     1       3.313 -18.256  17.099  1.0   0.337     0.001 O
ATOM     99  O   FIL     1       1.313 -17.256  16.099  1.0   0.337     0.001 O
ATOM    100  O   FIL     1       3.313 -16.256  16.099  1.0   0.336     0.001 O
ATOM    101  O   FIL     1      -3.687 -15.256  22.099  1.0   0.331     0.001 O
ATOM    102  O   FIL     1      -0.687 -17.256  23.099  1.0   0.329     0.001 O
ATOM    103  O   FIL     1      -0.687 -16.256  23.099  1.0   0.326     0.001 O
ATOM    104  O   FIL     1       2.313 -17.256  17.099  1.0   0.325     0.001 O
ATOM    105  O   FIL     1      -1.687 -15.256  23.099  1.0   0.324     0.001 O
ATOM    106  O   FIL     1      -0.687 -18.256  21.099  1.0   0.323     0.001 O
ATOM    107  O   FIL     1      -0.687 -19.256  18.099  1.0   0.321     0.001 O
ATOM    108  O   FIL     1      -1.687 -16.256  19.099  1.0   0.320     0.001 O
ATOM    109  O   FIL     1       4.313 -18.256  18.099  1.0   0.319     0.001 O
ATOM    110  O   FIL     1      -1.687 -14.256  22.099  1.0   0.319     0.001 O
ATOM    111  O   FIL     1      -1.687 -15.256  22.099  1.0   0.318     0.001 O
ATOM    112  H   FIL     1      -1.687 -15.256  17.099  1.0   0.318     0.001 H
ATOM    113  H   FIL     1       0.313 -18.256  16.099  1.0   0.317     0.001 H
ATOM    114  O   FIL     1       3.313 -17.256  17.099  1.0   0.315     0.001 O
ATOM    115  O   FIL     1       3.313 -17.256  16.099  1.0   0.314     0.001 O
ATOM    116  O   FIL     1      -0.687 -18.256  20.099  1.0   0.310     0.001 O
ATOM    117  O   FIL     1       2.313 -18.256  17.099  1.0   0.310     0.001 O
ATOM    118  O   FIL     1      -2.687 -14.256  21.099  1.0   0.309     0.001 O
ATOM    119  O   FIL     1       0.313 -17.256  17.099  1.0   0.309     0.001 O
ATOM    120  O   FIL     1       0.313 -19.256  18.099  1.0   0.308     0.001 O
ATOM    121  O   FIL     1       3.313 -18.256  18.099  1.0   0.307     0.001 O
ATOM    122  O   FIL     1       0.313 -19.256  21.099  1.0   0.293     0.001 O
ATOM    123  O   FIL     1      -0.687 -19.256  23.099  1.0   0.286     0.001 O
ATOM    124  O   FIL     1      -0.687 -18.256  23.099  1.0   0.281     0.001 O
ATOM    125  O   FIL     1      -0.687 -20.256  23.099  1.0   0.261     0.001 O
ATOM    126  O   FIL     1      -0.687 -21.256  23.099  1.0   0.242     0.001 O
