# Supplementary material for: Ferroptosis regulation by traditional chinese medicine for ischemic stroke intervention based on network pharmacology and data mining
Source: PLoS One. 2025 Apr 16;20(4):e0321751. doi: 10.1371/journal.pone.0321751 (PMC12002469; doi:10.1371/journal.pone.0321751)
Supplement: S4 File — (ZIP) [file pone.0321751.s004.zip › 分子对接5/TNF/TNF-0006/input/FILL_6op0_h_126out04.pdb]

ATOM      1  O   FIL     1       4.313  14.744   3.099  1.0   0.942     0.001 O
ATOM      2  O   FIL     1       3.313  13.744   3.099  1.0   0.941     0.001 O
ATOM      3  O   FIL     1       4.313  13.744   4.099  1.0   0.891     0.001 O
ATOM      4  O   FIL     1       3.313  12.744   5.099  1.0   0.860     0.001 O
ATOM      5  O   FIL     1       4.313  13.744   3.099  1.0   0.855     0.001 O
ATOM      6  O   FIL     1       3.313  12.744   4.099  1.0   0.806     0.001 O
ATOM      7  O   FIL     1      -3.687  12.744  -2.901  1.0   0.795     0.001 O
ATOM      8  O   FIL     1       6.313  13.744   3.099  1.0   0.794     0.001 O
ATOM      9  O   FIL     1      13.313  12.744   6.099  1.0   0.762     0.001 O
ATOM     10  O   FIL     1       3.313  13.744   4.099  1.0   0.758     0.001 O
ATOM     11  O   FIL     1       4.313  12.744   5.099  1.0   0.750     0.001 O
ATOM     12  O   FIL     1      16.313  11.744   8.099  1.0   0.746     0.001 O
ATOM     13  O   FIL     1      -0.687  13.744  -0.901  1.0   0.739     0.001 O
ATOM     14  O   FIL     1       5.313  14.744   3.099  1.0   0.730     0.001 O
ATOM     15  O   FIL     1      14.313  12.744   6.099  1.0   0.727     0.001 O
ATOM     16  O   FIL     1      -3.687  12.744  -3.901  1.0   0.724     0.001 O
ATOM     17  O   FIL     1      -4.687  12.744  -2.901  1.0   0.712     0.001 O
ATOM     18  O   FIL     1       8.313  14.744   2.099  1.0   0.708     0.001 O
ATOM     19  O   FIL     1      -7.687   6.744  -4.901  1.0   0.701     0.001 O
ATOM     20  O   FIL     1       4.313  14.744   2.099  1.0   0.700     0.001 O
ATOM     21  O   FIL     1       5.313  13.744   3.099  1.0   0.682     0.001 O
ATOM     22  O   FIL     1       7.313  13.744   3.099  1.0   0.681     0.001 O
ATOM     23  O   FIL     1      -0.687  13.744  -1.901  1.0   0.678     0.001 O
ATOM     24  O   FIL     1      -4.687  12.744  -3.901  1.0   0.676     0.001 O
ATOM     25  O   FIL     1      16.313  10.744   7.099  1.0   0.675     0.001 O
ATOM     26  O   FIL     1       3.313  14.744   2.099  1.0   0.667     0.001 O
ATOM     27  O   FIL     1       8.313  14.744   1.099  1.0   0.662     0.001 O
ATOM     28  O   FIL     1      -0.687  14.744  -1.901  1.0   0.658     0.001 O
ATOM     29  O   FIL     1      13.313  13.744   5.099  1.0   0.649     0.001 O
ATOM     30  O   FIL     1       7.313  14.744   3.099  1.0   0.646     0.001 O
ATOM     31  O   FIL     1      -2.687  12.744  -2.901  1.0   0.630     0.001 O
ATOM     32  O   FIL     1      13.313  12.744   5.099  1.0   0.629     0.001 O
ATOM     33  O   FIL     1      -6.687   6.744  -4.901  1.0   0.603     0.001 O
ATOM     34  O   FIL     1       2.313  12.744   4.099  1.0   0.600     0.001 O
ATOM     35  O   FIL     1      -0.687  12.744  -0.901  1.0   0.596     0.001 O
ATOM     36  O   FIL     1      -7.687   7.744  -4.901  1.0   0.593     0.001 O
ATOM     37  O   FIL     1       6.313  14.744   2.099  1.0   0.581     0.001 O
ATOM     38  O   FIL     1      -1.687  13.744  -1.901  1.0   0.573     0.001 O
ATOM     39  O   FIL     1       9.313  14.744   1.099  1.0   0.573     0.001 O
ATOM     40  H   FIL     1      13.313  14.744   5.099  1.0   0.561     0.001 H
ATOM     41  O   FIL     1       2.313  13.744   3.099  1.0   0.560     0.001 O
ATOM     42  O   FIL     1      17.313  11.744   8.099  1.0   0.550     0.001 O
ATOM     43  H   FIL     1       0.313  12.744  -4.901  1.0   0.544     0.001 H
ATOM     44  H   FIL     1      -2.687  12.744  -4.901  1.0   0.543     0.001 H
ATOM     45  O   FIL     1       5.313  14.744   2.099  1.0   0.531     0.001 O
ATOM     46  O   FIL     1       7.313  15.744   2.099  1.0   0.504     0.001 O
ATOM     47  H   FIL     1      -8.687  13.744  -0.901  1.0   0.497     0.001 H
ATOM     48  O   FIL     1       9.313  14.744   2.099  1.0   0.493     0.001 O
ATOM     49  O   FIL     1      -8.687   7.744  -4.901  1.0   0.492     0.001 O
ATOM     50  O   FIL     1       7.313  15.744   3.099  1.0   0.488     0.001 O
ATOM     51  O   FIL     1      -3.687  12.744  -1.901  1.0   0.486     0.001 O
ATOM     52  H   FIL     1       3.313  15.744   2.099  1.0   0.486     0.001 H
ATOM     53  H   FIL     1      12.313  12.744   7.099  1.0   0.482     0.001 H
ATOM     54  O   FIL     1      12.313  12.744   6.099  1.0   0.477     0.001 O
ATOM     55  H   FIL     1       3.313  12.744   6.099  1.0   0.476     0.001 H
ATOM     56  O   FIL     1      -1.687  11.744  -1.901  1.0   0.474     0.001 O
ATOM     57  O   FIL     1      -2.687  12.744  -1.901  1.0   0.465     0.001 O
ATOM     58  O   FIL     1      -1.687  12.744  -1.901  1.0   0.452     0.001 O
ATOM     59  O   FIL     1       7.313  14.744   2.099  1.0   0.451     0.001 O
ATOM     60  O   FIL     1       0.313  12.744   2.099  1.0   0.448     0.001 O
ATOM     61  O   FIL     1       8.313  14.744   3.099  1.0   0.446     0.001 O
ATOM     62  O   FIL     1      -1.687  11.744  -0.901  1.0   0.441     0.001 O
ATOM     63  O   FIL     1      -1.687  14.744  -1.901  1.0   0.434     0.001 O
ATOM     64  O   FIL     1       1.313  12.744   3.099  1.0   0.433     0.001 O
ATOM     65  O   FIL     1      -3.687  12.744  -4.901  1.0   0.433     0.001 O
ATOM     66  O   FIL     1      12.313  12.744   5.099  1.0   0.431     0.001 O
ATOM     67  H   FIL     1      -0.687  12.744  -1.901  1.0   0.431     0.001 H
ATOM     68  H   FIL     1      -6.687  12.744   0.099  1.0   0.423     0.001 H
ATOM     69  O   FIL     1      -0.687  12.744   0.099  1.0   0.421     0.001 O
ATOM     70  H   FIL     1     -10.687  10.744   0.099  1.0   0.421     0.001 H
ATOM     71  H   FIL     1      -5.687  11.744  -0.901  1.0   0.414     0.001 H
ATOM     72  O   FIL     1       3.313  13.744   2.099  1.0   0.414     0.001 O
ATOM     73  O   FIL     1       2.313  12.744   3.099  1.0   0.414     0.001 O
ATOM     74  O   FIL     1      -0.687  12.744   3.099  1.0   0.411     0.001 O
ATOM     75  H   FIL     1       0.313  12.744  -5.901  1.0   0.409     0.001 H
ATOM     76  O   FIL     1      16.313  11.744   7.099  1.0   0.407     0.001 O
ATOM     77  O   FIL     1       6.313  13.744   2.099  1.0   0.406     0.001 O
ATOM     78  H   FIL     1      -1.687  11.744  -2.901  1.0   0.394     0.001 H
ATOM     79  O   FIL     1      -6.687   7.744  -3.901  1.0   0.393     0.001 O
ATOM     80  O   FIL     1       0.313  12.744   3.099  1.0   0.392     0.001 O
ATOM     81  O   FIL     1      12.313  13.744   5.099  1.0   0.386     0.001 O
ATOM     82  O   FIL     1      -8.687  11.744   0.099  1.0   0.373     0.001 O
ATOM     83  H   FIL     1      -0.687  11.744  -0.901  1.0   0.370     0.001 H
ATOM     84  H   FIL     1      -0.687  12.744  -3.901  1.0   0.367     0.001 H
ATOM     85  H   FIL     1      -9.687  13.744   0.099  1.0   0.367     0.001 H
ATOM     86  H   FIL     1      -7.687  11.744   0.099  1.0   0.366     0.001 H
ATOM     87  H   FIL     1      -7.687  14.744  -0.901  1.0   0.361     0.001 H
ATOM     88  O   FIL     1      15.313  11.744   7.099  1.0   0.356     0.001 O
ATOM     89  O   FIL     1      -0.687  13.744  -2.901  1.0   0.353     0.001 O
ATOM     90  O   FIL     1       8.313  13.744   3.099  1.0   0.348     0.001 O
ATOM     91  H   FIL     1      -2.687  12.744  -3.901  1.0   0.347     0.001 H
ATOM     92  H   FIL     1      -1.687  12.744  -3.901  1.0   0.346     0.001 H
ATOM     93  O   FIL     1      -7.687   7.744  -3.901  1.0   0.346     0.001 O
ATOM     94  O   FIL     1      13.313  11.744   6.099  1.0   0.346     0.001 O
ATOM     95  O   FIL     1      14.313  11.744   7.099  1.0   0.337     0.001 O
ATOM     96  O   FIL     1      -8.687  10.744   0.099  1.0   0.328     0.001 O
ATOM     97  O   FIL     1      -0.687  12.744   2.099  1.0   0.327     0.001 O
ATOM     98  O   FIL     1      -6.687   7.744  -2.901  1.0   0.327     0.001 O
ATOM     99  H   FIL     1       0.313  12.744  -3.901  1.0   0.311     0.001 H
ATOM    100  H   FIL     1      -8.687  12.744   0.099  1.0   0.306     0.001 H
ATOM    101  O   FIL     1      -9.687   9.744   0.099  1.0   0.306     0.001 O
ATOM    102  O   FIL     1      -6.687   8.744  -2.901  1.0   0.300     0.001 O
ATOM    103  O   FIL     1      -5.687  11.744  -2.901  1.0   0.298     0.001 O
ATOM    104  O   FIL     1      -8.687  10.744  -0.901  1.0   0.295     0.001 O
ATOM    105  H   FIL     1     -10.687   9.744   0.099  1.0   0.292     0.001 H
ATOM    106  O   FIL     1      -6.687  12.744  -0.901  1.0   0.289     0.001 O
ATOM    107  O   FIL     1      -6.687  13.744  -0.901  1.0   0.287     0.001 O
ATOM    108  O   FIL     1      -9.687  10.744  -0.901  1.0   0.273     0.001 O
ATOM    109  O   FIL     1      -7.687  12.744  -0.901  1.0   0.271     0.001 O
ATOM    110  O   FIL     1      -6.687   9.744  -2.901  1.0   0.264     0.001 O
ATOM    111  O   FIL     1      -6.687  14.744  -0.901  1.0   0.261     0.001 O
ATOM    112  O   FIL     1      -9.687   9.744  -0.901  1.0   0.249     0.001 O
ATOM    113  O   FIL     1      -5.687  12.744  -1.901  1.0   0.245     0.001 O
ATOM    114  O   FIL     1      14.313  11.744   6.099  1.0   0.244     0.001 O
ATOM    115  O   FIL     1      -6.687  10.744  -2.901  1.0   0.231     0.001 O
ATOM    116  O   FIL     1       9.313  13.744   3.099  1.0   0.227     0.001 O
ATOM    117  O   FIL     1      12.313  13.744   4.099  1.0   0.227     0.001 O
ATOM    118  O   FIL     1      -8.687  12.744  -0.901  1.0   0.225     0.001 O
ATOM    119  O   FIL     1      -5.687  12.744  -0.901  1.0   0.222     0.001 O
ATOM    120  O   FIL     1      -9.687  12.744   0.099  1.0   0.215     0.001 O
ATOM    121  O   FIL     1      -5.687  12.744  -2.901  1.0   0.208     0.001 O
ATOM    122  O   FIL     1      -0.687  12.744   1.099  1.0   0.202     0.001 O
ATOM    123  O   FIL     1      -6.687  11.744  -2.901  1.0   0.173     0.001 O
ATOM    124  O   FIL     1      11.313  13.744   3.099  1.0   0.121     0.001 O
ATOM    125  O   FIL     1      10.313  13.744   3.099  1.0   0.107     0.001 O
ATOM    126  O   FIL     1      11.313  13.744   4.099  1.0   0.073     0.001 O
