# Supplementary material for: Ferroptosis regulation by traditional chinese medicine for ischemic stroke intervention based on network pharmacology and data mining
Source: PLoS One. 2025 Apr 16;20(4):e0321751. doi: 10.1371/journal.pone.0321751 (PMC12002469; doi:10.1371/journal.pone.0321751)
Supplement: S4 File — (ZIP) [file pone.0321751.s004.zip › 分子对接5/TNF/TNF-0006/input/FILL_6op0_h_126out06.pdb]

ATOM      1  O   FIL     1      -7.687   5.744  39.099  1.0   1.093     0.001 O
ATOM      2  O   FIL     1      -8.687   5.744  39.099  1.0   1.083     0.001 O
ATOM      3  O   FIL     1     -11.687   7.744  33.099  1.0   0.952     0.001 O
ATOM      4  O   FIL     1     -17.687  11.744  35.099  1.0   0.845     0.001 O
ATOM      5  O   FIL     1      -8.687   5.744  40.099  1.0   0.827     0.001 O
ATOM      6  O   FIL     1      -6.687  13.744  30.099  1.0   0.826     0.001 O
ATOM      7  O   FIL     1     -11.687   7.744  32.099  1.0   0.815     0.001 O
ATOM      8  O   FIL     1      -9.687   5.744  39.099  1.0   0.809     0.001 O
ATOM      9  O   FIL     1     -10.687  16.744  31.099  1.0   0.783     0.001 O
ATOM     10  O   FIL     1      -3.687  14.744  35.099  1.0   0.772     0.001 O
ATOM     11  O   FIL     1      -4.687   5.744  43.099  1.0   0.763     0.001 O
ATOM     12  O   FIL     1      -7.687   6.744  39.099  1.0   0.752     0.001 O
ATOM     13  O   FIL     1      -8.687   4.744  40.099  1.0   0.737     0.001 O
ATOM     14  O   FIL     1      -6.687  12.744  30.099  1.0   0.735     0.001 O
ATOM     15  O   FIL     1     -12.687   8.744  33.099  1.0   0.717     0.001 O
ATOM     16  O   FIL     1     -11.687  15.744  31.099  1.0   0.705     0.001 O
ATOM     17  O   FIL     1      -7.687   5.744  38.099  1.0   0.703     0.001 O
ATOM     18  O   FIL     1     -18.687  11.744  36.099  1.0   0.697     0.001 O
ATOM     19  O   FIL     1     -10.687  12.744  36.099  1.0   0.695     0.001 O
ATOM     20  O   FIL     1      -4.687   4.744  43.099  1.0   0.694     0.001 O
ATOM     21  O   FIL     1      -3.687  14.744  34.099  1.0   0.688     0.001 O
ATOM     22  O   FIL     1     -12.687   7.744  34.099  1.0   0.658     0.001 O
ATOM     23  O   FIL     1     -10.687  13.744  35.099  1.0   0.654     0.001 O
ATOM     24  O   FIL     1     -11.687  12.744  35.099  1.0   0.652     0.001 O
ATOM     25  O   FIL     1     -11.687  15.744  30.099  1.0   0.651     0.001 O
ATOM     26  O   FIL     1     -13.687  12.744  35.099  1.0   0.648     0.001 O
ATOM     27  O   FIL     1     -12.687   8.744  34.099  1.0   0.641     0.001 O
ATOM     28  O   FIL     1     -13.687  13.744  35.099  1.0   0.639     0.001 O
ATOM     29  O   FIL     1      -9.687  16.744  31.099  1.0   0.636     0.001 O
ATOM     30  O   FIL     1     -15.687  12.744  35.099  1.0   0.625     0.001 O
ATOM     31  O   FIL     1     -11.687   8.744  33.099  1.0   0.623     0.001 O
ATOM     32  O   FIL     1     -16.687  12.744  35.099  1.0   0.610     0.001 O
ATOM     33  O   FIL     1     -10.687   6.744  32.099  1.0   0.608     0.001 O
ATOM     34  O   FIL     1     -12.687  13.744  35.099  1.0   0.602     0.001 O
ATOM     35  O   FIL     1     -11.687   6.744  32.099  1.0   0.600     0.001 O
ATOM     36  O   FIL     1      -6.687  14.744  30.099  1.0   0.597     0.001 O
ATOM     37  O   FIL     1      -6.687  13.744  29.099  1.0   0.591     0.001 O
ATOM     38  O   FIL     1      -9.687  10.744  36.099  1.0   0.588     0.001 O
ATOM     39  O   FIL     1      -5.687   5.744  43.099  1.0   0.588     0.001 O
ATOM     40  O   FIL     1     -17.687  11.744  36.099  1.0   0.575     0.001 O
ATOM     41  O   FIL     1     -10.687  11.744  36.099  1.0   0.575     0.001 O
ATOM     42  O   FIL     1     -19.687  11.744  36.099  1.0   0.573     0.001 O
ATOM     43  O   FIL     1      -8.687   6.744  39.099  1.0   0.564     0.001 O
ATOM     44  O   FIL     1      -5.687   4.744  43.099  1.0   0.560     0.001 O
ATOM     45  O   FIL     1     -10.687   5.744  39.099  1.0   0.559     0.001 O
ATOM     46  O   FIL     1     -15.687  13.744  36.099  1.0   0.557     0.001 O
ATOM     47  O   FIL     1     -12.687   8.744  32.099  1.0   0.546     0.001 O
ATOM     48  O   FIL     1     -11.687   8.744  32.099  1.0   0.539     0.001 O
ATOM     49  H   FIL     1      -8.687  10.744  36.099  1.0   0.515     0.001 H
ATOM     50  H   FIL     1      -9.687   9.744  36.099  1.0   0.508     0.001 H
ATOM     51  O   FIL     1      -7.687   6.744  40.099  1.0   0.503     0.001 O
ATOM     52  O   FIL     1     -12.687   9.744  32.099  1.0   0.500     0.001 O
ATOM     53  H   FIL     1     -10.687   7.744  37.099  1.0   0.499     0.001 H
ATOM     54  O   FIL     1     -11.687  11.744  35.099  1.0   0.498     0.001 O
ATOM     55  H   FIL     1     -12.687  11.744  32.099  1.0   0.495     0.001 H
ATOM     56  O   FIL     1     -14.687  12.744  35.099  1.0   0.489     0.001 O
ATOM     57  H   FIL     1     -13.687  10.744  33.099  1.0   0.489     0.001 H
ATOM     58  O   FIL     1      -6.687  14.744  31.099  1.0   0.484     0.001 O
ATOM     59  O   FIL     1      -9.687  11.744  36.099  1.0   0.481     0.001 O
ATOM     60  O   FIL     1     -12.687   9.744  33.099  1.0   0.473     0.001 O
ATOM     61  H   FIL     1     -13.687   9.744  33.099  1.0   0.471     0.001 H
ATOM     62  O   FIL     1     -11.687  12.744  34.099  1.0   0.466     0.001 O
ATOM     63  O   FIL     1     -14.687  13.744  35.099  1.0   0.464     0.001 O
ATOM     64  O   FIL     1      -9.687   6.744  32.099  1.0   0.463     0.001 O
ATOM     65  O   FIL     1     -16.687  13.744  36.099  1.0   0.462     0.001 O
ATOM     66  H   FIL     1     -13.687  10.744  32.099  1.0   0.459     0.001 H
ATOM     67  H   FIL     1      -8.687  11.744  36.099  1.0   0.456     0.001 H
ATOM     68  H   FIL     1     -11.687   6.744  31.099  1.0   0.455     0.001 H
ATOM     69  O   FIL     1     -13.687  10.744  30.099  1.0   0.453     0.001 O
ATOM     70  O   FIL     1     -11.687   8.744  34.099  1.0   0.449     0.001 O
ATOM     71  O   FIL     1     -13.687  11.744  30.099  1.0   0.449     0.001 O
ATOM     72  H   FIL     1     -12.687  11.744  31.099  1.0   0.448     0.001 H
ATOM     73  H   FIL     1     -10.687   5.744  31.099  1.0   0.438     0.001 H
ATOM     74  O   FIL     1     -12.687  12.744  35.099  1.0   0.433     0.001 O
ATOM     75  O   FIL     1      -8.687   6.744  38.099  1.0   0.425     0.001 O
ATOM     76  O   FIL     1     -12.687  10.744  31.099  1.0   0.424     0.001 O
ATOM     77  H   FIL     1     -10.687   8.744  36.099  1.0   0.424     0.001 H
ATOM     78  O   FIL     1     -10.687   5.744  32.099  1.0   0.419     0.001 O
ATOM     79  H   FIL     1     -13.687   9.744  32.099  1.0   0.418     0.001 H
ATOM     80  O   FIL     1      -4.687  14.744  34.099  1.0   0.414     0.001 O
ATOM     81  O   FIL     1     -13.687  10.744  31.099  1.0   0.412     0.001 O
ATOM     82  O   FIL     1      -9.687  12.744  36.099  1.0   0.412     0.001 O
ATOM     83  O   FIL     1     -13.687  14.744  35.099  1.0   0.409     0.001 O
ATOM     84  H   FIL     1     -14.687  11.744  31.099  1.0   0.402     0.001 H
ATOM     85  O   FIL     1     -10.687   6.744  31.099  1.0   0.402     0.001 O
ATOM     86  O   FIL     1     -15.687  14.744  36.099  1.0   0.397     0.001 O
ATOM     87  O   FIL     1     -11.687  15.744  32.099  1.0   0.397     0.001 O
ATOM     88  O   FIL     1     -13.687  11.744  34.099  1.0   0.396     0.001 O
ATOM     89  O   FIL     1     -12.687  10.744  32.099  1.0   0.396     0.001 O
ATOM     90  O   FIL     1     -11.687  16.744  31.099  1.0   0.382     0.001 O
ATOM     91  O   FIL     1      -4.687  14.744  33.099  1.0   0.380     0.001 O
ATOM     92  O   FIL     1     -12.687  12.744  34.099  1.0   0.378     0.001 O
ATOM     93  H   FIL     1     -10.687   9.744  36.099  1.0   0.376     0.001 H
ATOM     94  O   FIL     1     -17.687  12.744  35.099  1.0   0.372     0.001 O
ATOM     95  O   FIL     1     -12.687  10.744  33.099  1.0   0.356     0.001 O
ATOM     96  O   FIL     1     -12.687  14.744  35.099  1.0   0.353     0.001 O
ATOM     97  O   FIL     1     -13.687  11.744  31.099  1.0   0.340     0.001 O
ATOM     98  O   FIL     1     -12.687  11.744  34.099  1.0   0.328     0.001 O
ATOM     99  O   FIL     1     -11.687  13.744  35.099  1.0   0.322     0.001 O
ATOM    100  O   FIL     1      -5.687   6.744  43.099  1.0   0.318     0.001 O
ATOM    101  O   FIL     1     -16.687  12.744  36.099  1.0   0.315     0.001 O
ATOM    102  O   FIL     1     -11.687   8.744  35.099  1.0   0.301     0.001 O
ATOM    103  O   FIL     1     -12.687   7.744  35.099  1.0   0.299     0.001 O
ATOM    104  O   FIL     1     -12.687  10.744  34.099  1.0   0.288     0.001 O
ATOM    105  O   FIL     1      -9.687   6.744  38.099  1.0   0.286     0.001 O
ATOM    106  H   FIL     1     -10.687   8.744  35.099  1.0   0.281     0.001 H
ATOM    107  O   FIL     1      -8.687  16.744  31.099  1.0   0.280     0.001 O
ATOM    108  O   FIL     1     -12.687   7.744  36.099  1.0   0.257     0.001 O
ATOM    109  O   FIL     1     -11.687   7.744  37.099  1.0   0.217     0.001 O
ATOM    110  O   FIL     1      -7.687   6.744  41.099  1.0   0.217     0.001 O
ATOM    111  O   FIL     1     -12.687   7.744  37.099  1.0   0.206     0.001 O
ATOM    112  O   FIL     1      -9.687   7.744  38.099  1.0   0.198     0.001 O
ATOM    113  O   FIL     1      -5.687  14.744  31.099  1.0   0.195     0.001 O
ATOM    114  O   FIL     1     -10.687   7.744  38.099  1.0   0.185     0.001 O
ATOM    115  O   FIL     1      -6.687  15.744  31.099  1.0   0.183     0.001 O
ATOM    116  O   FIL     1     -11.687  15.744  33.099  1.0   0.178     0.001 O
ATOM    117  O   FIL     1      -4.687  14.744  32.099  1.0   0.158     0.001 O
ATOM    118  O   FIL     1      -6.687   6.744  42.099  1.0   0.138     0.001 O
ATOM    119  O   FIL     1     -11.687  15.744  34.099  1.0   0.122     0.001 O
ATOM    120  O   FIL     1      -5.687  14.744  32.099  1.0   0.121     0.001 O
ATOM    121  O   FIL     1      -7.687  15.744  31.099  1.0   0.120     0.001 O
ATOM    122  O   FIL     1      -7.687  16.744  31.099  1.0   0.088     0.001 O
ATOM    123  O   FIL     1     -12.687  15.744  34.099  1.0   0.085     0.001 O
ATOM    124  O   FIL     1     -12.687  15.744  35.099  1.0   0.070     0.001 O
ATOM    125  O   FIL     1      -7.687   6.744  42.099  1.0   0.066     0.001 O
ATOM    126  O   FIL     1      -5.687   6.744  42.099  1.0   0.041     0.001 O
