# Supplementary material for: Ferroptosis regulation by traditional chinese medicine for ischemic stroke intervention based on network pharmacology and data mining
Source: PLoS One. 2025 Apr 16;20(4):e0321751. doi: 10.1371/journal.pone.0321751 (PMC12002469; doi:10.1371/journal.pone.0321751)
Supplement: S4 File — (ZIP) [file pone.0321751.s004.zip › 分子对接5/TNF/TNF-0006/input/FILL_6op0_h_126out07.pdb]

ATOM      1  O   FIL     1      -0.687  11.744  26.099  1.0   0.958     0.001 O
ATOM      2  O   FIL     1      -3.687  17.744  24.099  1.0   0.895     0.001 O
ATOM      3  O   FIL     1      -0.687  10.744  26.099  1.0   0.866     0.001 O
ATOM      4  O   FIL     1      -6.687  18.744  25.099  1.0   0.847     0.001 O
ATOM      5  O   FIL     1      -6.687  13.744  30.099  1.0   0.826     0.001 O
ATOM      6  O   FIL     1       3.313  12.744  34.099  1.0   0.790     0.001 O
ATOM      7  O   FIL     1      -3.687  14.744  35.099  1.0   0.772     0.001 O
ATOM      8  O   FIL     1      -1.687  11.744  28.099  1.0   0.768     0.001 O
ATOM      9  O   FIL     1      -3.687  17.744  25.099  1.0   0.761     0.001 O
ATOM     10  O   FIL     1       3.313  13.744  34.099  1.0   0.754     0.001 O
ATOM     11  O   FIL     1      -6.687  12.744  30.099  1.0   0.735     0.001 O
ATOM     12  O   FIL     1       1.313  13.744  33.099  1.0   0.721     0.001 O
ATOM     13  O   FIL     1       1.313  12.744  33.099  1.0   0.713     0.001 O
ATOM     14  O   FIL     1      -2.687  11.744  28.099  1.0   0.698     0.001 O
ATOM     15  O   FIL     1      -1.687   9.744  27.099  1.0   0.690     0.001 O
ATOM     16  O   FIL     1      -3.687  14.744  34.099  1.0   0.688     0.001 O
ATOM     17  O   FIL     1      -2.687  17.744  24.099  1.0   0.660     0.001 O
ATOM     18  O   FIL     1      -1.687  10.744  27.099  1.0   0.656     0.001 O
ATOM     19  O   FIL     1       0.313  14.744  27.099  1.0   0.652     0.001 O
ATOM     20  O   FIL     1      -5.687  17.744  25.099  1.0   0.647     0.001 O
ATOM     21  O   FIL     1      -2.687  10.744  28.099  1.0   0.646     0.001 O
ATOM     22  O   FIL     1       2.313  13.744  34.099  1.0   0.640     0.001 O
ATOM     23  O   FIL     1      -6.687  18.744  24.099  1.0   0.636     0.001 O
ATOM     24  O   FIL     1       2.313  12.744  34.099  1.0   0.635     0.001 O
ATOM     25  O   FIL     1      -2.687   8.744  27.099  1.0   0.627     0.001 O
ATOM     26  O   FIL     1       0.313  10.744  25.099  1.0   0.624     0.001 O
ATOM     27  O   FIL     1       0.313  13.744  33.099  1.0   0.602     0.001 O
ATOM     28  O   FIL     1      -6.687  14.744  30.099  1.0   0.597     0.001 O
ATOM     29  O   FIL     1      -0.687   9.744  26.099  1.0   0.595     0.001 O
ATOM     30  O   FIL     1      -6.687  13.744  29.099  1.0   0.591     0.001 O
ATOM     31  O   FIL     1      -0.687  11.744  25.099  1.0   0.591     0.001 O
ATOM     32  O   FIL     1      -2.687  17.744  25.099  1.0   0.588     0.001 O
ATOM     33  O   FIL     1       0.313  14.744  28.099  1.0   0.583     0.001 O
ATOM     34  O   FIL     1      -7.687  12.744  29.099  1.0   0.578     0.001 O
ATOM     35  O   FIL     1       0.313  11.744  25.099  1.0   0.539     0.001 O
ATOM     36  O   FIL     1       0.313  10.744  26.099  1.0   0.532     0.001 O
ATOM     37  O   FIL     1       0.313  12.744  33.099  1.0   0.521     0.001 O
ATOM     38  O   FIL     1      -0.687   9.744  27.099  1.0   0.514     0.001 O
ATOM     39  O   FIL     1       1.313  14.744  34.099  1.0   0.505     0.001 O
ATOM     40  O   FIL     1       1.313  10.744  25.099  1.0   0.498     0.001 O
ATOM     41  O   FIL     1      -1.687  10.744  28.099  1.0   0.488     0.001 O
ATOM     42  O   FIL     1      -3.687  14.744  36.099  1.0   0.488     0.001 O
ATOM     43  O   FIL     1      -2.687   9.744  27.099  1.0   0.487     0.001 O
ATOM     44  H   FIL     1      -6.687  10.744  31.099  1.0   0.486     0.001 H
ATOM     45  H   FIL     1       1.313  12.744  24.099  1.0   0.485     0.001 H
ATOM     46  O   FIL     1      -6.687  14.744  31.099  1.0   0.484     0.001 O
ATOM     47  H   FIL     1      -7.687  12.744  28.099  1.0   0.477     0.001 H
ATOM     48  H   FIL     1      -0.687  12.744  26.099  1.0   0.475     0.001 H
ATOM     49  O   FIL     1      -2.687   8.744  26.099  1.0   0.474     0.001 O
ATOM     50  O   FIL     1       1.313  11.744  25.099  1.0   0.471     0.001 O
ATOM     51  O   FIL     1       0.313   8.744  28.099  1.0   0.466     0.001 O
ATOM     52  O   FIL     1      -0.687  11.744  27.099  1.0   0.462     0.001 O
ATOM     53  O   FIL     1      -1.687  12.744  28.099  1.0   0.460     0.001 O
ATOM     54  O   FIL     1       0.313  15.744  27.099  1.0   0.454     0.001 O
ATOM     55  H   FIL     1      -7.687  13.744  28.099  1.0   0.453     0.001 H
ATOM     56  O   FIL     1       0.313  11.744  26.099  1.0   0.450     0.001 O
ATOM     57  H   FIL     1      -0.687   8.744  27.099  1.0   0.445     0.001 H
ATOM     58  O   FIL     1      -6.687  12.744  29.099  1.0   0.440     0.001 O
ATOM     59  H   FIL     1       0.313   9.744  29.099  1.0   0.435     0.001 H
ATOM     60  O   FIL     1      -5.687  17.744  26.099  1.0   0.432     0.001 O
ATOM     61  H   FIL     1      -7.687   9.744  27.099  1.0   0.431     0.001 H
ATOM     62  O   FIL     1      -3.687   8.744  27.099  1.0   0.430     0.001 O
ATOM     63  O   FIL     1       0.313   9.744  26.099  1.0   0.430     0.001 O
ATOM     64  O   FIL     1      -7.687  13.744  29.099  1.0   0.427     0.001 O
ATOM     65  H   FIL     1      -6.687  13.744  28.099  1.0   0.424     0.001 H
ATOM     66  O   FIL     1      -5.687  18.744  25.099  1.0   0.423     0.001 O
ATOM     67  O   FIL     1       1.313  11.744  24.099  1.0   0.419     0.001 O
ATOM     68  H   FIL     1       0.313  12.744  25.099  1.0   0.418     0.001 H
ATOM     69  H   FIL     1      -6.687   8.744  26.099  1.0   0.414     0.001 H
ATOM     70  H   FIL     1      -0.687   8.744  28.099  1.0   0.413     0.001 H
ATOM     71  H   FIL     1      -6.687   9.744  27.099  1.0   0.412     0.001 H
ATOM     72  H   FIL     1      -6.687  14.744  28.099  1.0   0.410     0.001 H
ATOM     73  O   FIL     1       0.313   9.744  27.099  1.0   0.408     0.001 O
ATOM     74  O   FIL     1       0.313  11.744  33.099  1.0   0.406     0.001 O
ATOM     75  H   FIL     1       0.313   8.744  29.099  1.0   0.404     0.001 H
ATOM     76  O   FIL     1      -0.687  10.744  27.099  1.0   0.402     0.001 O
ATOM     77  H   FIL     1      -7.687  10.744  27.099  1.0   0.391     0.001 H
ATOM     78  O   FIL     1      -3.687  10.744  28.099  1.0   0.389     0.001 O
ATOM     79  O   FIL     1      -7.687  10.744  28.099  1.0   0.388     0.001 O
ATOM     80  H   FIL     1       1.313  12.744  25.099  1.0   0.384     0.001 H
ATOM     81  O   FIL     1       0.313  13.744  27.099  1.0   0.381     0.001 O
ATOM     82  O   FIL     1      -5.687   8.744  27.099  1.0   0.378     0.001 O
ATOM     83  O   FIL     1      -0.687  13.744  28.099  1.0   0.378     0.001 O
ATOM     84  O   FIL     1       0.313   9.744  28.099  1.0   0.377     0.001 O
ATOM     85  O   FIL     1      -7.687  11.744  28.099  1.0   0.375     0.001 O
ATOM     86  H   FIL     1       0.313   7.744  28.099  1.0   0.372     0.001 H
ATOM     87  O   FIL     1      -4.687   8.744  27.099  1.0   0.371     0.001 O
ATOM     88  O   FIL     1      -0.687   9.744  28.099  1.0   0.368     0.001 O
ATOM     89  H   FIL     1       0.313  12.744  26.099  1.0   0.367     0.001 H
ATOM     90  O   FIL     1      -7.687  11.744  29.099  1.0   0.365     0.001 O
ATOM     91  O   FIL     1      -7.687  10.744  29.099  1.0   0.361     0.001 O
ATOM     92  O   FIL     1      -3.687  11.744  28.099  1.0   0.360     0.001 O
ATOM     93  O   FIL     1       0.313  15.744  28.099  1.0   0.356     0.001 O
ATOM     94  O   FIL     1      -1.687   9.744  28.099  1.0   0.356     0.001 O
ATOM     95  O   FIL     1       1.313   9.744  28.099  1.0   0.354     0.001 O
ATOM     96  O   FIL     1       1.313   9.744  27.099  1.0   0.352     0.001 O
ATOM     97  O   FIL     1      -2.687  17.744  26.099  1.0   0.345     0.001 O
ATOM     98  O   FIL     1       1.313  12.744  26.099  1.0   0.340     0.001 O
ATOM     99  H   FIL     1      -6.687   8.744  27.099  1.0   0.333     0.001 H
ATOM    100  O   FIL     1      -0.687   9.744  29.099  1.0   0.316     0.001 O
ATOM    101  O   FIL     1      -6.687  10.744  30.099  1.0   0.313     0.001 O
ATOM    102  O   FIL     1       1.313  13.744  27.099  1.0   0.312     0.001 O
ATOM    103  O   FIL     1      -6.687  10.744  29.099  1.0   0.305     0.001 O
ATOM    104  O   FIL     1       0.313  13.744  28.099  1.0   0.303     0.001 O
ATOM    105  O   FIL     1       1.313  12.744  27.099  1.0   0.302     0.001 O
ATOM    106  O   FIL     1       1.313  14.744  27.099  1.0   0.297     0.001 O
ATOM    107  O   FIL     1      -3.687  17.744  26.099  1.0   0.290     0.001 O
ATOM    108  O   FIL     1       0.313  11.744  32.099  1.0   0.277     0.001 O
ATOM    109  O   FIL     1      -3.687  13.744  33.099  1.0   0.276     0.001 O
ATOM    110  O   FIL     1      -0.687  13.744  33.099  1.0   0.272     0.001 O
ATOM    111  O   FIL     1      -4.687  17.744  26.099  1.0   0.252     0.001 O
ATOM    112  O   FIL     1      -1.687  17.744  26.099  1.0   0.227     0.001 O
ATOM    113  O   FIL     1       0.313  16.744  27.099  1.0   0.225     0.001 O
ATOM    114  O   FIL     1      -0.687  10.744  31.099  1.0   0.225     0.001 O
ATOM    115  O   FIL     1      -3.687  14.744  33.099  1.0   0.223     0.001 O
ATOM    116  O   FIL     1      -0.687  11.744  32.099  1.0   0.222     0.001 O
ATOM    117  O   FIL     1       1.313  14.744  33.099  1.0   0.218     0.001 O
ATOM    118  O   FIL     1      -0.687  10.744  30.099  1.0   0.217     0.001 O
ATOM    119  O   FIL     1      -0.687  17.744  26.099  1.0   0.215     0.001 O
ATOM    120  O   FIL     1      -0.687  10.744  29.099  1.0   0.214     0.001 O
ATOM    121  O   FIL     1       2.313  13.744  33.099  1.0   0.203     0.001 O
ATOM    122  O   FIL     1      -0.687  16.744  27.099  1.0   0.196     0.001 O
ATOM    123  O   FIL     1      -0.687  11.744  31.099  1.0   0.167     0.001 O
ATOM    124  O   FIL     1      -2.687  13.744  33.099  1.0   0.152     0.001 O
ATOM    125  O   FIL     1      -0.687  17.744  27.099  1.0   0.143     0.001 O
ATOM    126  O   FIL     1      -1.687  13.744  33.099  1.0   0.098     0.001 O
