# Supplementary material for: Ferroptosis regulation by traditional chinese medicine for ischemic stroke intervention based on network pharmacology and data mining
Source: PLoS One. 2025 Apr 16;20(4):e0321751. doi: 10.1371/journal.pone.0321751 (PMC12002469; doi:10.1371/journal.pone.0321751)
Supplement: S4 File — (ZIP) [file pone.0321751.s004.zip › 分子对接5/TNF/TNF-0006/input/FILL_6op0_h_126out08.pdb]

ATOM      1  O   FIL     1       3.313  -2.256  31.099  1.0   0.911     0.001 O
ATOM      2  O   FIL     1       7.313  -0.256  28.099  1.0   0.898     0.001 O
ATOM      3  O   FIL     1       2.313  -3.256  32.099  1.0   0.877     0.001 O
ATOM      4  O   FIL     1       8.313  -0.256  28.099  1.0   0.818     0.001 O
ATOM      5  O   FIL     1       3.313  -3.256  32.099  1.0   0.786     0.001 O
ATOM      6  O   FIL     1       8.313  -1.256  28.099  1.0   0.781     0.001 O
ATOM      7  O   FIL     1       7.313  -1.256  28.099  1.0   0.736     0.001 O
ATOM      8  O   FIL     1       5.313  -3.256  33.099  1.0   0.733     0.001 O
ATOM      9  O   FIL     1       6.313  -9.256  34.099  1.0   0.725     0.001 O
ATOM     10  O   FIL     1       8.313   0.744  35.099  1.0   0.721     0.001 O
ATOM     11  O   FIL     1       9.313   0.744  31.099  1.0   0.720     0.001 O
ATOM     12  O   FIL     1      10.313   0.744  30.099  1.0   0.708     0.001 O
ATOM     13  O   FIL     1       1.313  -3.256  32.099  1.0   0.702     0.001 O
ATOM     14  O   FIL     1       7.313   0.744  35.099  1.0   0.700     0.001 O
ATOM     15  O   FIL     1       8.313   0.744  34.099  1.0   0.697     0.001 O
ATOM     16  O   FIL     1       2.313  -2.256  32.099  1.0   0.659     0.001 O
ATOM     17  O   FIL     1       7.313  -9.256  34.099  1.0   0.657     0.001 O
ATOM     18  O   FIL     1       9.313  -9.256  30.099  1.0   0.644     0.001 O
ATOM     19  O   FIL     1       6.313  -2.256  32.099  1.0   0.644     0.001 O
ATOM     20  O   FIL     1       1.313  -2.256  32.099  1.0   0.630     0.001 O
ATOM     21  O   FIL     1       6.313  -8.256  34.099  1.0   0.628     0.001 O
ATOM     22  O   FIL     1       7.313   1.744  34.099  1.0   0.622     0.001 O
ATOM     23  O   FIL     1       6.313 -12.256  39.099  1.0   0.610     0.001 O
ATOM     24  O   FIL     1       3.313  -2.256  32.099  1.0   0.585     0.001 O
ATOM     25  O   FIL     1      10.313   0.744  31.099  1.0   0.582     0.001 O
ATOM     26  O   FIL     1       5.313  -2.256  32.099  1.0   0.579     0.001 O
ATOM     27  O   FIL     1       6.313 -12.256  38.099  1.0   0.567     0.001 O
ATOM     28  O   FIL     1       9.313 -10.256  30.099  1.0   0.565     0.001 O
ATOM     29  O   FIL     1       6.313  -2.256  33.099  1.0   0.554     0.001 O
ATOM     30  O   FIL     1       7.313   1.744  35.099  1.0   0.551     0.001 O
ATOM     31  O   FIL     1       9.313   0.744  29.099  1.0   0.546     0.001 O
ATOM     32  H   FIL     1      11.313  -2.256  26.099  1.0   0.533     0.001 H
ATOM     33  O   FIL     1       4.313  -3.256  33.099  1.0   0.529     0.001 O
ATOM     34  O   FIL     1       5.313  -3.256  32.099  1.0   0.528     0.001 O
ATOM     35  O   FIL     1       7.313  -8.256  34.099  1.0   0.522     0.001 O
ATOM     36  O   FIL     1       3.313  -3.256  31.099  1.0   0.521     0.001 O
ATOM     37  O   FIL     1       7.313   0.744  36.099  1.0   0.519     0.001 O
ATOM     38  O   FIL     1       4.313  -3.256  32.099  1.0   0.507     0.001 O
ATOM     39  H   FIL     1       8.313  -2.256  27.099  1.0   0.498     0.001 H
ATOM     40  O   FIL     1       9.313  -8.256  30.099  1.0   0.486     0.001 O
ATOM     41  O   FIL     1       8.313  -0.256  30.099  1.0   0.483     0.001 O
ATOM     42  O   FIL     1       9.313  -9.256  29.099  1.0   0.479     0.001 O
ATOM     43  H   FIL     1       5.313  -1.256  29.099  1.0   0.476     0.001 H
ATOM     44  O   FIL     1       8.313  -2.256  28.099  1.0   0.474     0.001 O
ATOM     45  H   FIL     1       1.313  -3.256  33.099  1.0   0.469     0.001 H
ATOM     46  O   FIL     1       7.313  -1.256  29.099  1.0   0.468     0.001 O
ATOM     47  O   FIL     1       4.313  -2.256  32.099  1.0   0.462     0.001 O
ATOM     48  O   FIL     1       9.313  -0.256  30.099  1.0   0.460     0.001 O
ATOM     49  O   FIL     1       6.313 -10.256  34.099  1.0   0.453     0.001 O
ATOM     50  H   FIL     1       4.313  -5.256  33.099  1.0   0.453     0.001 H
ATOM     51  O   FIL     1       5.313  -2.256  31.099  1.0   0.452     0.001 O
ATOM     52  H   FIL     1       5.313  -3.256  35.099  1.0   0.451     0.001 H
ATOM     53  O   FIL     1       8.313   0.744  32.099  1.0   0.440     0.001 O
ATOM     54  O   FIL     1       8.313   0.744  36.099  1.0   0.436     0.001 O
ATOM     55  O   FIL     1       4.313  -2.256  31.099  1.0   0.431     0.001 O
ATOM     56  H   FIL     1       4.313  -0.256  30.099  1.0   0.428     0.001 H
ATOM     57  O   FIL     1      10.313   0.744  29.099  1.0   0.427     0.001 O
ATOM     58  O   FIL     1       6.313  -3.256  33.099  1.0   0.423     0.001 O
ATOM     59  O   FIL     1       4.313  -1.256  31.099  1.0   0.423     0.001 O
ATOM     60  O   FIL     1       9.313   0.744  32.099  1.0   0.412     0.001 O
ATOM     61  O   FIL     1       9.313 -10.256  31.099  1.0   0.412     0.001 O
ATOM     62  H   FIL     1       8.313  -1.256  27.099  1.0   0.410     0.001 H
ATOM     63  O   FIL     1       9.313   0.744  28.099  1.0   0.410     0.001 O
ATOM     64  O   FIL     1       7.313 -10.256  34.099  1.0   0.409     0.001 O
ATOM     65  H   FIL     1       9.313  -1.256  27.099  1.0   0.409     0.001 H
ATOM     66  O   FIL     1       5.313  -6.256  34.099  1.0   0.409     0.001 O
ATOM     67  O   FIL     1       0.313  -3.256  33.099  1.0   0.406     0.001 O
ATOM     68  H   FIL     1       4.313  -4.256  35.099  1.0   0.405     0.001 H
ATOM     69  O   FIL     1       5.313  -0.256  30.099  1.0   0.399     0.001 O
ATOM     70  H   FIL     1       0.313  -4.256  33.099  1.0   0.390     0.001 H
ATOM     71  H   FIL     1       4.313  -1.256  30.099  1.0   0.387     0.001 H
ATOM     72  H   FIL     1       5.313  -0.256  31.099  1.0   0.385     0.001 H
ATOM     73  O   FIL     1       8.313  -0.256  29.099  1.0   0.384     0.001 O
ATOM     74  O   FIL     1       7.313   0.744  34.099  1.0   0.384     0.001 O
ATOM     75  O   FIL     1       8.313  -0.256  31.099  1.0   0.383     0.001 O
ATOM     76  H   FIL     1       2.313  -3.256  33.099  1.0   0.372     0.001 H
ATOM     77  O   FIL     1       6.313  -0.256  28.099  1.0   0.370     0.001 O
ATOM     78  H   FIL     1       7.313   0.744  31.099  1.0   0.369     0.001 H
ATOM     79  O   FIL     1       6.313  -1.256  29.099  1.0   0.366     0.001 O
ATOM     80  O   FIL     1       5.313  -3.256  34.099  1.0   0.366     0.001 O
ATOM     81  H   FIL     1       4.313  -5.256  32.099  1.0   0.362     0.001 H
ATOM     82  H   FIL     1       3.313  -2.256  33.099  1.0   0.355     0.001 H
ATOM     83  O   FIL     1       4.313  -3.256  31.099  1.0   0.355     0.001 O
ATOM     84  O   FIL     1       5.313  -1.256  31.099  1.0   0.350     0.001 O
ATOM     85  O   FIL     1       9.313  -0.256  28.099  1.0   0.350     0.001 O
ATOM     86  O   FIL     1       4.313  -4.256  33.099  1.0   0.347     0.001 O
ATOM     87  H   FIL     1       9.313  -7.256  30.099  1.0   0.347     0.001 H
ATOM     88  O   FIL     1       6.313  -1.256  31.099  1.0   0.344     0.001 O
ATOM     89  H   FIL     1       6.313  -0.256  31.099  1.0   0.343     0.001 H
ATOM     90  H   FIL     1      11.313  -2.256  27.099  1.0   0.342     0.001 H
ATOM     91  O   FIL     1       9.313  -0.256  31.099  1.0   0.341     0.001 O
ATOM     92  H   FIL     1      11.313   1.744  30.099  1.0   0.340     0.001 H
ATOM     93  O   FIL     1       6.313 -12.256  37.099  1.0   0.340     0.001 O
ATOM     94  O   FIL     1       6.313  -1.256  30.099  1.0   0.340     0.001 O
ATOM     95  O   FIL     1       8.313   0.744  31.099  1.0   0.338     0.001 O
ATOM     96  O   FIL     1       4.313  -4.256  34.099  1.0   0.337     0.001 O
ATOM     97  H   FIL     1      11.313  -3.256  26.099  1.0   0.336     0.001 H
ATOM     98  H   FIL     1       5.313  -4.256  35.099  1.0   0.332     0.001 H
ATOM     99  O   FIL     1       6.313  -9.256  37.099  1.0   0.332     0.001 O
ATOM    100  O   FIL     1       8.313  -0.256  35.099  1.0   0.332     0.001 O
ATOM    101  H   FIL     1       5.313   0.744  30.099  1.0   0.328     0.001 H
ATOM    102  H   FIL     1       4.313  -6.256  34.099  1.0   0.325     0.001 H
ATOM    103  O   FIL     1       7.313  -0.256  29.099  1.0   0.325     0.001 O
ATOM    104  O   FIL     1       9.313  -8.256  29.099  1.0   0.324     0.001 O
ATOM    105  O   FIL     1       8.313  -1.256  29.099  1.0   0.322     0.001 O
ATOM    106  O   FIL     1       3.313  -4.256  33.099  1.0   0.321     0.001 O
ATOM    107  O   FIL     1       9.313   0.744  30.099  1.0   0.316     0.001 O
ATOM    108  O   FIL     1       6.313 -13.256  38.099  1.0   0.313     0.001 O
ATOM    109  O   FIL     1       8.313   0.744  33.099  1.0   0.304     0.001 O
ATOM    110  O   FIL     1       5.313  -4.256  34.099  1.0   0.274     0.001 O
ATOM    111  O   FIL     1       6.313  -7.256  34.099  1.0   0.269     0.001 O
ATOM    112  H   FIL     1      11.313  -1.256  27.099  1.0   0.264     0.001 H
ATOM    113  O   FIL     1      11.313  -0.256  27.099  1.0   0.262     0.001 O
ATOM    114  O   FIL     1      11.313   0.744  30.099  1.0   0.248     0.001 O
ATOM    115  O   FIL     1       5.313  -5.256  34.099  1.0   0.248     0.001 O
ATOM    116  O   FIL     1       6.313  -9.256  36.099  1.0   0.240     0.001 O
ATOM    117  O   FIL     1      10.313  -0.256  28.099  1.0   0.232     0.001 O
ATOM    118  O   FIL     1       8.313 -10.256  33.099  1.0   0.204     0.001 O
ATOM    119  O   FIL     1      11.313  -0.256  28.099  1.0   0.179     0.001 O
ATOM    120  O   FIL     1       9.313 -10.256  32.099  1.0   0.176     0.001 O
ATOM    121  O   FIL     1       6.313  -6.256  34.099  1.0   0.172     0.001 O
ATOM    122  O   FIL     1       6.313  -9.256  35.099  1.0   0.159     0.001 O
ATOM    123  O   FIL     1       8.313 -10.256  34.099  1.0   0.126     0.001 O
ATOM    124  O   FIL     1       6.313 -11.256  37.099  1.0   0.122     0.001 O
ATOM    125  O   FIL     1       9.313 -10.256  33.099  1.0   0.067     0.001 O
ATOM    126  O   FIL     1       6.313 -10.256  37.099  1.0   0.064     0.001 O
