# Supplementary material for: Ferroptosis regulation by traditional chinese medicine for ischemic stroke intervention based on network pharmacology and data mining
Source: PLoS One. 2025 Apr 16;20(4):e0321751. doi: 10.1371/journal.pone.0321751 (PMC12002469; doi:10.1371/journal.pone.0321751)
Supplement: S4 File — (ZIP) [file pone.0321751.s004.zip › 分子对接5/TNF/TNF-0006/input/FILL_6op0_h_126out10.pdb]

ATOM      1  O   FIL     1     -21.687   3.744  35.099  1.0   1.469     0.001 O
ATOM      2  O   FIL     1     -20.687   3.744  36.099  1.0   1.108     0.001 O
ATOM      3  O   FIL     1     -20.687   2.744  35.099  1.0   1.041     0.001 O
ATOM      4  O   FIL     1     -21.687   3.744  36.099  1.0   0.866     0.001 O
ATOM      5  O   FIL     1     -21.687   2.744  34.099  1.0   0.818     0.001 O
ATOM      6  O   FIL     1     -11.687  -0.256  42.099  1.0   0.806     0.001 O
ATOM      7  O   FIL     1     -10.687  -0.256  41.099  1.0   0.782     0.001 O
ATOM      8  O   FIL     1     -20.687   3.744  35.099  1.0   0.760     0.001 O
ATOM      9  O   FIL     1     -14.687   1.744  42.099  1.0   0.745     0.001 O
ATOM     10  O   FIL     1     -22.687   3.744  35.099  1.0   0.735     0.001 O
ATOM     11  O   FIL     1     -21.687   3.744  34.099  1.0   0.718     0.001 O
ATOM     12  O   FIL     1     -25.687   4.744  36.099  1.0   0.689     0.001 O
ATOM     13  O   FIL     1     -29.687   5.744  39.099  1.0   0.671     0.001 O
ATOM     14  O   FIL     1     -26.687   4.744  35.099  1.0   0.667     0.001 O
ATOM     15  O   FIL     1     -14.687   1.744  41.099  1.0   0.655     0.001 O
ATOM     16  O   FIL     1     -20.687   7.744  37.099  1.0   0.648     0.001 O
ATOM     17  O   FIL     1     -29.687   1.744  37.099  1.0   0.646     0.001 O
ATOM     18  O   FIL     1     -20.687   4.744  36.099  1.0   0.645     0.001 O
ATOM     19  O   FIL     1     -29.687   1.744  36.099  1.0   0.643     0.001 O
ATOM     20  O   FIL     1     -15.687   1.744  41.099  1.0   0.628     0.001 O
ATOM     21  O   FIL     1     -13.687   1.744  42.099  1.0   0.607     0.001 O
ATOM     22  O   FIL     1     -20.687   2.744  34.099  1.0   0.578     0.001 O
ATOM     23  O   FIL     1     -20.687   6.744  37.099  1.0   0.577     0.001 O
ATOM     24  O   FIL     1     -29.687   4.744  40.099  1.0   0.569     0.001 O
ATOM     25  O   FIL     1     -21.687   4.744  36.099  1.0   0.546     0.001 O
ATOM     26  O   FIL     1     -26.687   3.744  35.099  1.0   0.538     0.001 O
ATOM     27  O   FIL     1     -10.687  -0.256  42.099  1.0   0.536     0.001 O
ATOM     28  O   FIL     1     -28.687   5.744  39.099  1.0   0.535     0.001 O
ATOM     29  O   FIL     1     -15.687   0.744  42.099  1.0   0.514     0.001 O
ATOM     30  O   FIL     1     -26.687   5.744  36.099  1.0   0.510     0.001 O
ATOM     31  H   FIL     1     -19.687   1.744  38.099  1.0   0.508     0.001 H
ATOM     32  H   FIL     1     -19.687   1.744  37.099  1.0   0.506     0.001 H
ATOM     33  H   FIL     1     -29.687   1.744  38.099  1.0   0.493     0.001 H
ATOM     34  H   FIL     1     -18.687   1.744  38.099  1.0   0.492     0.001 H
ATOM     35  O   FIL     1     -29.687   5.744  38.099  1.0   0.491     0.001 O
ATOM     36  O   FIL     1     -20.687   3.744  37.099  1.0   0.489     0.001 O
ATOM     37  O   FIL     1     -22.687   4.744  31.099  1.0   0.486     0.001 O
ATOM     38  H   FIL     1     -20.687   8.744  38.099  1.0   0.486     0.001 H
ATOM     39  O   FIL     1     -22.687   3.744  31.099  1.0   0.480     0.001 O
ATOM     40  O   FIL     1     -14.687   0.744  42.099  1.0   0.479     0.001 O
ATOM     41  O   FIL     1     -21.687   2.744  33.099  1.0   0.479     0.001 O
ATOM     42  H   FIL     1     -18.687   0.744  39.099  1.0   0.474     0.001 H
ATOM     43  H   FIL     1     -19.687   6.744  37.099  1.0   0.473     0.001 H
ATOM     44  H   FIL     1      -9.687  -0.256  41.099  1.0   0.467     0.001 H
ATOM     45  O   FIL     1     -21.687   7.744  37.099  1.0   0.465     0.001 O
ATOM     46  O   FIL     1     -17.687   1.744  38.099  1.0   0.455     0.001 O
ATOM     47  O   FIL     1     -12.687  -0.256  42.099  1.0   0.448     0.001 O
ATOM     48  H   FIL     1      -9.687  -1.256  41.099  1.0   0.443     0.001 H
ATOM     49  O   FIL     1     -22.687   3.744  34.099  1.0   0.440     0.001 O
ATOM     50  O   FIL     1     -30.687   2.744  37.099  1.0   0.430     0.001 O
ATOM     51  O   FIL     1     -18.687   1.744  39.099  1.0   0.430     0.001 O
ATOM     52  O   FIL     1     -28.687   1.744  36.099  1.0   0.429     0.001 O
ATOM     53  H   FIL     1     -22.687   2.744  32.099  1.0   0.422     0.001 H
ATOM     54  H   FIL     1     -21.687   2.744  32.099  1.0   0.420     0.001 H
ATOM     55  O   FIL     1     -22.687   3.744  32.099  1.0   0.412     0.001 O
ATOM     56  O   FIL     1     -28.687   5.744  40.099  1.0   0.410     0.001 O
ATOM     57  O   FIL     1     -22.687   2.744  34.099  1.0   0.409     0.001 O
ATOM     58  H   FIL     1     -21.687   3.744  32.099  1.0   0.407     0.001 H
ATOM     59  O   FIL     1     -22.687   4.744  32.099  1.0   0.404     0.001 O
ATOM     60  H   FIL     1     -19.687   1.744  39.099  1.0   0.401     0.001 H
ATOM     61  H   FIL     1     -12.687   2.744  41.099  1.0   0.388     0.001 H
ATOM     62  O   FIL     1     -20.687   7.744  38.099  1.0   0.386     0.001 O
ATOM     63  O   FIL     1     -23.687   5.744  32.099  1.0   0.384     0.001 O
ATOM     64  O   FIL     1     -10.687  -1.256  42.099  1.0   0.383     0.001 O
ATOM     65  O   FIL     1     -19.687   4.744  36.099  1.0   0.380     0.001 O
ATOM     66  O   FIL     1     -27.687   4.744  35.099  1.0   0.372     0.001 O
ATOM     67  O   FIL     1     -22.687   4.744  36.099  1.0   0.367     0.001 O
ATOM     68  O   FIL     1     -17.687   1.744  39.099  1.0   0.363     0.001 O
ATOM     69  O   FIL     1     -21.687   6.744  37.099  1.0   0.358     0.001 O
ATOM     70  O   FIL     1     -29.687   2.744  36.099  1.0   0.358     0.001 O
ATOM     71  O   FIL     1     -25.687   5.744  37.099  1.0   0.356     0.001 O
ATOM     72  O   FIL     1     -25.687   5.744  36.099  1.0   0.354     0.001 O
ATOM     73  H   FIL     1     -11.687   1.744  41.099  1.0   0.351     0.001 H
ATOM     74  O   FIL     1     -29.687   4.744  39.099  1.0   0.349     0.001 O
ATOM     75  H   FIL     1     -21.687   3.744  31.099  1.0   0.348     0.001 H
ATOM     76  H   FIL     1     -21.687   1.744  33.099  1.0   0.348     0.001 H
ATOM     77  O   FIL     1     -15.687   1.744  42.099  1.0   0.347     0.001 O
ATOM     78  H   FIL     1      -8.687  -0.256  42.099  1.0   0.343     0.001 H
ATOM     79  O   FIL     1     -30.687   1.744  37.099  1.0   0.342     0.001 O
ATOM     80  O   FIL     1     -22.687   3.744  33.099  1.0   0.340     0.001 O
ATOM     81  O   FIL     1     -11.687   0.744  42.099  1.0   0.339     0.001 O
ATOM     82  O   FIL     1     -19.687   3.744  37.099  1.0   0.334     0.001 O
ATOM     83  O   FIL     1     -24.687   5.744  31.099  1.0   0.333     0.001 O
ATOM     84  O   FIL     1     -25.687   4.744  35.099  1.0   0.332     0.001 O
ATOM     85  O   FIL     1     -28.687   6.744  38.099  1.0   0.332     0.001 O
ATOM     86  O   FIL     1     -25.687   3.744  35.099  1.0   0.331     0.001 O
ATOM     87  H   FIL     1     -30.687   1.744  38.099  1.0   0.327     0.001 H
ATOM     88  O   FIL     1     -23.687   6.744  32.099  1.0   0.327     0.001 O
ATOM     89  O   FIL     1     -24.687   5.744  32.099  1.0   0.326     0.001 O
ATOM     90  O   FIL     1     -13.687   0.744  42.099  1.0   0.325     0.001 O
ATOM     91  O   FIL     1     -20.687   4.744  37.099  1.0   0.324     0.001 O
ATOM     92  O   FIL     1     -12.687   0.744  42.099  1.0   0.323     0.001 O
ATOM     93  O   FIL     1     -23.687   4.744  31.099  1.0   0.314     0.001 O
ATOM     94  O   FIL     1     -18.687   2.744  38.099  1.0   0.311     0.001 O
ATOM     95  O   FIL     1     -19.687   2.744  37.099  1.0   0.310     0.001 O
ATOM     96  H   FIL     1     -23.687   5.744  36.099  1.0   0.305     0.001 H
ATOM     97  O   FIL     1     -23.687   4.744  32.099  1.0   0.303     0.001 O
ATOM     98  O   FIL     1      -9.687  -0.256  42.099  1.0   0.301     0.001 O
ATOM     99  O   FIL     1     -24.687   4.744  36.099  1.0   0.301     0.001 O
ATOM    100  O   FIL     1     -11.687  -0.256  43.099  1.0   0.300     0.001 O
ATOM    101  O   FIL     1     -20.687   5.744  37.099  1.0   0.300     0.001 O
ATOM    102  O   FIL     1     -12.687  -0.256  43.099  1.0   0.300     0.001 O
ATOM    103  O   FIL     1     -19.687   4.744  37.099  1.0   0.297     0.001 O
ATOM    104  O   FIL     1     -23.687   3.744  35.099  1.0   0.295     0.001 O
ATOM    105  H   FIL     1     -23.687   2.744  36.099  1.0   0.291     0.001 H
ATOM    106  O   FIL     1     -23.687   2.744  35.099  1.0   0.288     0.001 O
ATOM    107  H   FIL     1     -22.687   1.744  34.099  1.0   0.286     0.001 H
ATOM    108  O   FIL     1     -14.687   2.744  41.099  1.0   0.286     0.001 O
ATOM    109  O   FIL     1     -23.687   4.744  36.099  1.0   0.282     0.001 O
ATOM    110  O   FIL     1     -28.687   6.744  39.099  1.0   0.271     0.001 O
ATOM    111  O   FIL     1     -27.687   3.744  35.099  1.0   0.249     0.001 O
ATOM    112  O   FIL     1     -30.687   2.744  36.099  1.0   0.212     0.001 O
ATOM    113  O   FIL     1     -13.687   2.744  41.099  1.0   0.205     0.001 O
ATOM    114  O   FIL     1     -16.687   1.744  39.099  1.0   0.195     0.001 O
ATOM    115  O   FIL     1     -16.687   1.744  41.099  1.0   0.191     0.001 O
ATOM    116  O   FIL     1     -11.687   1.744  42.099  1.0   0.191     0.001 O
ATOM    117  O   FIL     1     -16.687   1.744  40.099  1.0   0.183     0.001 O
ATOM    118  O   FIL     1     -25.687   6.744  38.099  1.0   0.176     0.001 O
ATOM    119  O   FIL     1     -27.687   6.744  38.099  1.0   0.176     0.001 O
ATOM    120  O   FIL     1     -25.687   5.744  38.099  1.0   0.171     0.001 O
ATOM    121  O   FIL     1     -28.687   2.744  35.099  1.0   0.162     0.001 O
ATOM    122  O   FIL     1     -28.687   1.744  35.099  1.0   0.156     0.001 O
ATOM    123  O   FIL     1     -27.687   2.744  35.099  1.0   0.153     0.001 O
ATOM    124  O   FIL     1     -26.687   6.744  38.099  1.0   0.124     0.001 O
ATOM    125  O   FIL     1     -29.687   2.744  35.099  1.0   0.122     0.001 O
ATOM    126  O   FIL     1     -28.687   3.744  35.099  1.0   0.068     0.001 O
