# Supplementary material for: Ferroptosis regulation by traditional chinese medicine for ischemic stroke intervention based on network pharmacology and data mining
Source: PLoS One. 2025 Apr 16;20(4):e0321751. doi: 10.1371/journal.pone.0321751 (PMC12002469; doi:10.1371/journal.pone.0321751)
Supplement: S4 File — (ZIP) [file pone.0321751.s004.zip › 分子对接5/TNF/TNF-0006/results/all_poses_6op0_h.pdb]

REMARK Generated by AMDock from AutoDock Vina result
REMARK Best docking result from each FILL generated by AutoLigand
MODEL        1
REMARK Best docking result from each FILL generated by AutoLigand
REMARK ENERGY   =   -5.6
HETATM   1  C   <1> d   1      -0.963  18.930  -0.766  0.00  0.00           C
HETATM   2  C   <1> d   1      -0.211  19.914  -1.571  0.00  0.00           C
HETATM   3  O   <1> d   1      -1.558  17.823  -1.376  0.00  0.00           O
HETATM   4  C   <1> d   1      -1.081  19.106   0.618  0.00  0.00           C
HETATM   5  C   <1> d   1      -0.153  19.620  -3.048  0.00  0.00           C
HETATM   6  C   <1> d   1       0.394  21.039  -0.960  0.00  0.00           C
HETATM   7  C   <1> d   1      -1.494  17.578  -2.697  0.00  0.00           C
HETATM   8  C   <1> d   1      -0.453  20.278   1.280  0.00  0.00           C
HETATM   9  C   <1> d   1      -0.836  18.409  -3.521  0.00  0.00           C
HETATM  10  O   <1> d   1       0.433  20.347  -3.834  0.00  0.00           O
HETATM  11  C   <1> d   1       0.262  21.214   0.509  0.00  0.00           C
HETATM  12  C   <1> d   1      -2.207  16.321  -3.165  0.00  0.00           C
HETATM  13  C   <1> d   1      -1.799  15.029  -2.554  0.00  0.00           C
HETATM  14  C   <1> d   1      -2.399  13.817  -2.923  0.00  0.00           C
HETATM  15  C   <1> d   1      -3.472  13.793  -3.947  0.00  0.00           C
HETATM  16  C   <1> d   1      -3.883  15.009  -4.549  0.00  0.00           C
HETATM  17  C   <1> d   1      -3.248  16.291  -4.159  0.00  0.00           C
HETATM  18  O   <1> d   1      -1.978  12.632  -2.315  0.00  0.00           O
HETATM  19  H   <1> d   1      -1.349  12.805  -1.622  0.00  0.00           H
HETATM  20  O   <1> d   1      -4.054  12.571  -4.297  0.00  0.00           O
HETATM  21  H   <1> d   1      -4.834  12.647  -4.835  0.00  0.00           H
HETATM  22  O   <1> d   1       1.100  21.961  -1.734  0.00  0.00           O
HETATM  23  H   <1> d   1       1.905  21.618  -2.104  0.00  0.00           H
HETATM  24  O   <1> d   1      -0.559  20.470   2.658  0.00  0.00           O
HETATM  25  H   <1> d   1       0.260  20.352   3.127  0.00  0.00           H
ENDMDL
MODEL        2
REMARK Best docking result from each FILL generated by AutoLigand
REMARK ENERGY   =   -6.1
HETATM   1  C   <1> d   1       7.927  -3.149  32.424  0.00  0.00           C
HETATM   2  C   <1> d   1       6.696  -2.542  31.880  0.00  0.00           C
HETATM   3  O   <1> d   1       7.853  -4.230  33.305  0.00  0.00           O
HETATM   4  C   <1> d   1       9.178  -2.639  32.056  0.00  0.00           C
HETATM   5  C   <1> d   1       5.411  -3.174  32.347  0.00  0.00           C
HETATM   6  C   <1> d   1       6.763  -1.445  30.986  0.00  0.00           C
HETATM   7  C   <1> d   1       6.695  -4.781  33.712  0.00  0.00           C
HETATM   8  C   <1> d   1       9.271  -1.491  31.119  0.00  0.00           C
HETATM   9  C   <1> d   1       5.516  -4.306  33.277  0.00  0.00           C
HETATM  10  O   <1> d   1       4.317  -2.775  31.980  0.00  0.00           O
HETATM  11  C   <1> d   1       8.096  -0.914  30.603  0.00  0.00           C
HETATM  12  C   <1> d   1       6.826  -5.950  34.672  0.00  0.00           C
HETATM  13  C   <1> d   1       6.964  -7.310  34.089  0.00  0.00           C
HETATM  14  C   <1> d   1       7.091  -8.449  34.896  0.00  0.00           C
HETATM  15  C   <1> d   1       7.091  -8.324  36.374  0.00  0.00           C
HETATM  16  C   <1> d   1       6.961  -7.040  36.961  0.00  0.00           C
HETATM  17  C   <1> d   1       6.826  -5.835  36.107  0.00  0.00           C
HETATM  18  O   <1> d   1       7.218  -9.703  34.294  0.00  0.00           O
HETATM  19  H   <1> d   1       7.531  -9.625  33.398  0.00  0.00           H
HETATM  20  O   <1> d   1       7.218  -9.476  37.156  0.00  0.00           O
HETATM  21  H   <1> d   1       7.160 -10.290  36.669  0.00  0.00           H
HETATM  22  O   <1> d   1       5.591  -0.881  30.480  0.00  0.00           O
HETATM  23  H   <1> d   1       5.539   0.062  30.584  0.00  0.00           H
HETATM  24  O   <1> d   1      10.510  -0.969  30.740  0.00  0.00           O
HETATM  25  H   <1> d   1      10.459  -0.101  30.355  0.00  0.00           H
ENDMDL
MODEL        3
REMARK Best docking result from each FILL generated by AutoLigand
REMARK ENERGY   =   -5.5
HETATM   1  C   <1> d   1       4.288 -19.989  21.425  0.00  0.00           C
HETATM   2  C   <1> d   1       5.631 -20.314  20.903  0.00  0.00           C
HETATM   3  O   <1> d   1       3.324 -19.417  20.592  0.00  0.00           O
HETATM   4  C   <1> d   1       3.977 -20.255  22.764  0.00  0.00           C
HETATM   5  C   <1> d   1       5.848 -19.983  19.449  0.00  0.00           C
HETATM   6  C   <1> d   1       6.614 -20.894  21.743  0.00  0.00           C
HETATM   7  C   <1> d   1       3.537 -19.129  19.296  0.00  0.00           C
HETATM   8  C   <1> d   1       4.993 -20.863  23.661  0.00  0.00           C
HETATM   9  C   <1> d   1       4.723 -19.384  18.719  0.00  0.00           C
HETATM  10  O   <1> d   1       6.909 -20.196  18.884  0.00  0.00           O
HETATM  11  C   <1> d   1       6.272 -21.171  23.161  0.00  0.00           C
HETATM  12  C   <1> d   1       2.362 -18.510  18.559  0.00  0.00           C
HETATM  13  C   <1> d   1       2.649 -17.758  17.310  0.00  0.00           C
HETATM  14  C   <1> d   1       1.630 -17.152  16.562  0.00  0.00           C
HETATM  15  C   <1> d   1       0.218 -17.249  17.006  0.00  0.00           C
HETATM  16  C   <1> d   1      -0.089 -17.959  18.194  0.00  0.00           C
HETATM  17  C   <1> d   1       0.990 -18.600  18.984  0.00  0.00           C
HETATM  18  O   <1> d   1       1.957 -16.459  15.395  0.00  0.00           O
HETATM  19  H   <1> d   1       1.273 -16.548  14.738  0.00  0.00           H
HETATM  20  O   <1> d   1      -0.780 -16.636  16.243  0.00  0.00           O
HETATM  21  H   <1> d   1      -0.820 -16.929  15.339  0.00  0.00           H
HETATM  22  O   <1> d   1       7.878 -21.195  21.234  0.00  0.00           O
HETATM  23  H   <1> d   1       7.893 -21.343  20.296  0.00  0.00           H
HETATM  24  O   <1> d   1       4.702 -21.136  24.999  0.00  0.00           O
HETATM  25  H   <1> d   1       4.091 -21.855  25.120  0.00  0.00           H
ENDMDL
MODEL        4
REMARK Best docking result from each FILL generated by AutoLigand
REMARK ENERGY   =   -5.6
HETATM   1  C   <1> d   1      -4.015  14.549  -2.703  0.00  0.00           C
HETATM   2  C   <1> d   1      -4.622  15.605  -1.868  0.00  0.00           C
HETATM   3  O   <1> d   1      -2.797  14.771  -3.349  0.00  0.00           O
HETATM   4  C   <1> d   1      -4.663  13.316  -2.849  0.00  0.00           C
HETATM   5  C   <1> d   1      -3.834  16.886  -1.786  0.00  0.00           C
HETATM   6  C   <1> d   1      -5.857  15.386  -1.210  0.00  0.00           C
HETATM   7  C   <1> d   1      -2.108  15.923  -3.264  0.00  0.00           C
HETATM   8  C   <1> d   1      -5.958  13.066  -2.167  0.00  0.00           C
HETATM   9  C   <1> d   1      -2.570  16.949  -2.530  0.00  0.00           C
HETATM  10  O   <1> d   1      -4.216  17.844  -1.132  0.00  0.00           O
HETATM  11  C   <1> d   1      -6.534  14.074  -1.372  0.00  0.00           C
HETATM  12  C   <1> d   1      -0.804  15.967  -4.041  0.00  0.00           C
HETATM  13  C   <1> d   1      -0.183  14.671  -4.420  0.00  0.00           C
HETATM  14  C   <1> d   1       1.020  14.611  -5.138  0.00  0.00           C
HETATM  15  C   <1> d   1       1.713  15.858  -5.542  0.00  0.00           C
HETATM  16  C   <1> d   1       1.147  17.110  -5.195  0.00  0.00           C
HETATM  17  C   <1> d   1      -0.126  17.173  -4.436  0.00  0.00           C
HETATM  18  O   <1> d   1       1.558  13.366  -5.469  0.00  0.00           O
HETATM  19  H   <1> d   1       2.016  13.399  -6.303  0.00  0.00           H
HETATM  20  O   <1> d   1       2.912  15.771  -6.257  0.00  0.00           O
HETATM  21  H   <1> d   1       3.681  15.630  -5.717  0.00  0.00           H
HETATM  22  O   <1> d   1      -6.419  16.394  -0.424  0.00  0.00           O
HETATM  23  H   <1> d   1      -6.116  17.268  -0.641  0.00  0.00           H
HETATM  24  O   <1> d   1      -6.619  11.844  -2.301  0.00  0.00           O
HETATM  25  H   <1> d   1      -7.552  11.890  -2.121  0.00  0.00           H
ENDMDL
MODEL        5
REMARK Best docking result from each FILL generated by AutoLigand
REMARK ENERGY   =   -5.6
HETATM   1  C   <1> d   1      -4.071  14.540  -2.651  0.00  0.00           C
HETATM   2  C   <1> d   1      -4.680  15.628  -1.858  0.00  0.00           C
HETATM   3  O   <1> d   1      -2.842  14.730  -3.285  0.00  0.00           O
HETATM   4  C   <1> d   1      -4.729  13.310  -2.768  0.00  0.00           C
HETATM   5  C   <1> d   1      -3.881  16.903  -1.804  0.00  0.00           C
HETATM   6  C   <1> d   1      -5.928  15.442  -1.213  0.00  0.00           C
HETATM   7  C   <1> d   1      -2.143  15.878  -3.225  0.00  0.00           C
HETATM   8  C   <1> d   1      -6.037  13.094  -2.099  0.00  0.00           C
HETATM   9  C   <1> d   1      -2.605  16.931  -2.531  0.00  0.00           C
HETATM  10  O   <1> d   1      -4.262  17.885  -1.187  0.00  0.00           O
HETATM  11  C   <1> d   1      -6.615  14.132  -1.345  0.00  0.00           C
HETATM  12  C   <1> d   1      -0.827  15.885  -3.983  0.00  0.00           C
HETATM  13  C   <1> d   1      -0.259  14.574  -4.391  0.00  0.00           C
HETATM  14  C   <1> d   1       0.950  14.479  -5.094  0.00  0.00           C
HETATM  15  C   <1> d   1       1.704  15.705  -5.453  0.00  0.00           C
HETATM  16  C   <1> d   1       1.190  16.971  -5.078  0.00  0.00           C
HETATM  17  C   <1> d   1      -0.089  17.070  -4.334  0.00  0.00           C
HETATM  18  O   <1> d   1       1.437  13.221  -5.453  0.00  0.00           O
HETATM  19  H   <1> d   1       2.344  13.112  -5.183  0.00  0.00           H
HETATM  20  O   <1> d   1       2.908  15.584  -6.154  0.00  0.00           O
HETATM  21  H   <1> d   1       3.462  16.356  -6.119  0.00  0.00           H
HETATM  22  O   <1> d   1      -6.491  16.479  -0.468  0.00  0.00           O
HETATM  23  H   <1> d   1      -7.440  16.505  -0.496  0.00  0.00           H
HETATM  24  O   <1> d   1      -6.709  11.874  -2.204  0.00  0.00           O
HETATM  25  H   <1> d   1      -6.184  11.124  -1.948  0.00  0.00           H
ENDMDL
MODEL        6
REMARK Best docking result from each FILL generated by AutoLigand
REMARK ENERGY   =   -6.3
HETATM   1  C   <1> d   1      -9.396   9.630  39.384  0.00  0.00           C
HETATM   2  C   <1> d   1      -9.317   8.163  39.538  0.00  0.00           C
HETATM   3  O   <1> d   1     -10.418  10.207  38.626  0.00  0.00           O
HETATM   4  C   <1> d   1      -8.442  10.449  40.000  0.00  0.00           C
HETATM   5  C   <1> d   1     -10.396   7.387  38.830  0.00  0.00           C
HETATM   6  C   <1> d   1      -8.282   7.571  40.304  0.00  0.00           C
HETATM   7  C   <1> d   1     -11.373   9.496  38.001  0.00  0.00           C
HETATM   8  C   <1> d   1      -7.350   9.848  40.808  0.00  0.00           C
HETATM   9  C   <1> d   1     -11.395   8.156  38.076  0.00  0.00           C
HETATM  10  O   <1> d   1     -10.455   6.168  38.869  0.00  0.00           O
HETATM  11  C   <1> d   1      -7.277   8.450  40.953  0.00  0.00           C
HETATM  12  C   <1> d   1     -12.396  10.311  37.228  0.00  0.00           C
HETATM  13  C   <1> d   1     -12.225  10.413  35.755  0.00  0.00           C
HETATM  14  C   <1> d   1     -13.118  11.142  34.957  0.00  0.00           C
HETATM  15  C   <1> d   1     -14.273  11.840  35.573  0.00  0.00           C
HETATM  16  C   <1> d   1     -14.464  11.762  36.975  0.00  0.00           C
HETATM  17  C   <1> d   1     -13.519  10.990  37.819  0.00  0.00           C
HETATM  18  O   <1> d   1     -12.909  11.205  33.578  0.00  0.00           O
HETATM  19  H   <1> d   1     -12.589  12.063  33.317  0.00  0.00           H
HETATM  20  O   <1> d   1     -15.149  12.561  34.755  0.00  0.00           O
HETATM  21  H   <1> d   1     -16.051  12.566  35.055  0.00  0.00           H
HETATM  22  O   <1> d   1      -8.220   6.183  40.440  0.00  0.00           O
HETATM  23  H   <1> d   1      -8.423   5.870  41.314  0.00  0.00           H
HETATM  24  O   <1> d   1      -6.390  10.648  41.430  0.00  0.00           O
HETATM  25  H   <1> d   1      -6.390  10.580  42.379  0.00  0.00           H
ENDMDL
MODEL        7
REMARK Best docking result from each FILL generated by AutoLigand
REMARK ENERGY   =   -7.1
HETATM   1  C   <1> d   1      -0.792  14.746  31.346  0.00  0.00           C
HETATM   2  C   <1> d   1       0.067  13.916  32.214  0.00  0.00           C
HETATM   3  O   <1> d   1      -1.893  14.185  30.695  0.00  0.00           O
HETATM   4  C   <1> d   1      -0.502  16.105  31.172  0.00  0.00           C
HETATM   5  C   <1> d   1      -0.342  12.470  32.323  0.00  0.00           C
HETATM   6  C   <1> d   1       1.187  14.478  32.876  0.00  0.00           C
HETATM   7  C   <1> d   1      -2.243  12.891  30.806  0.00  0.00           C
HETATM   8  C   <1> d   1       0.666  16.714  31.858  0.00  0.00           C
HETATM   9  C   <1> d   1      -1.530  12.048  31.570  0.00  0.00           C
HETATM  10  O   <1> d   1       0.276  11.668  33.005  0.00  0.00           O
HETATM  11  C   <1> d   1       1.483  15.920  32.684  0.00  0.00           C
HETATM  12  C   <1> d   1      -3.474  12.475  30.019  0.00  0.00           C
HETATM  13  C   <1> d   1      -4.652  13.380  30.053  0.00  0.00           C
HETATM  14  C   <1> d   1      -5.833  13.081  29.359  0.00  0.00           C
HETATM  15  C   <1> d   1      -5.937  11.835  28.562  0.00  0.00           C
HETATM  16  C   <1> d   1      -4.830  10.950  28.510  0.00  0.00           C
HETATM  17  C   <1> d   1      -3.582  11.267  29.244  0.00  0.00           C
HETATM  18  O   <1> d   1      -6.909  13.968  29.424  0.00  0.00           O
HETATM  19  H   <1> d   1      -7.689  13.539  29.763  0.00  0.00           H
HETATM  20  O   <1> d   1      -7.125  11.559  27.879  0.00  0.00           O
HETATM  21  H   <1> d   1      -7.830  12.173  28.053  0.00  0.00           H
HETATM  22  O   <1> d   1       1.990  13.680  33.693  0.00  0.00           O
HETATM  23  H   <1> d   1       1.584  12.862  33.953  0.00  0.00           H
HETATM  24  O   <1> d   1       0.971  18.067  31.697  0.00  0.00           O
HETATM  25  H   <1> d   1       0.938  18.364  30.795  0.00  0.00           H
ENDMDL
MODEL        8
REMARK Best docking result from each FILL generated by AutoLigand
REMARK ENERGY   =   -6.2
HETATM   1  C   <1> d   1       7.889  -3.121  32.318  0.00  0.00           C
HETATM   2  C   <1> d   1       6.648  -2.504  31.809  0.00  0.00           C
HETATM   3  O   <1> d   1       7.832  -4.205  33.198  0.00  0.00           O
HETATM   4  C   <1> d   1       9.134  -2.618  31.918  0.00  0.00           C
HETATM   5  C   <1> d   1       5.372  -3.130  32.310  0.00  0.00           C
HETATM   6  C   <1> d   1       6.699  -1.404  30.918  0.00  0.00           C
HETATM   7  C   <1> d   1       6.682  -4.750  33.633  0.00  0.00           C
HETATM   8  C   <1> d   1       9.209  -1.466  30.984  0.00  0.00           C
HETATM   9  C   <1> d   1       5.496  -4.266  33.232  0.00  0.00           C
HETATM  10  O   <1> d   1       4.272  -2.723  31.973  0.00  0.00           O
HETATM  11  C   <1> d   1       8.024  -0.880  30.501  0.00  0.00           C
HETATM  12  C   <1> d   1       6.832  -5.923  34.586  0.00  0.00           C
HETATM  13  C   <1> d   1       6.959  -7.280  33.994  0.00  0.00           C
HETATM  14  C   <1> d   1       7.101  -8.423  34.793  0.00  0.00           C
HETATM  15  C   <1> d   1       7.129  -8.304  36.271  0.00  0.00           C
HETATM  16  C   <1> d   1       7.011  -7.024  36.866  0.00  0.00           C
HETATM  17  C   <1> d   1       6.860  -5.815  36.021  0.00  0.00           C
HETATM  18  O   <1> d   1       7.217  -9.674  34.184  0.00  0.00           O
HETATM  19  H   <1> d   1       8.127  -9.947  34.126  0.00  0.00           H
HETATM  20  O   <1> d   1       7.272  -9.460  37.046  0.00  0.00           O
HETATM  21  H   <1> d   1       7.923  -9.393  37.735  0.00  0.00           H
HETATM  22  O   <1> d   1       5.516  -0.831  30.446  0.00  0.00           O
HETATM  23  H   <1> d   1       5.458   0.106  30.586  0.00  0.00           H
HETATM  24  O   <1> d   1      10.440  -0.950  30.573  0.00  0.00           O
HETATM  25  H   <1> d   1      10.777  -1.349  29.778  0.00  0.00           H
ENDMDL
MODEL        9
REMARK Best docking result from each FILL generated by AutoLigand
REMARK ENERGY   =   -5.9
HETATM   1  C   <1> d   1      -4.422 -21.185   3.137  0.00  0.00           C
HETATM   2  C   <1> d   1      -3.923 -19.805   3.305  0.00  0.00           C
HETATM   3  O   <1> d   1      -5.792 -21.451   3.179  0.00  0.00           O
HETATM   4  C   <1> d   1      -3.518 -22.234   2.933  0.00  0.00           C
HETATM   5  C   <1> d   1      -4.988 -18.762   3.518  0.00  0.00           C
HETATM   6  C   <1> d   1      -2.534 -19.528   3.264  0.00  0.00           C
HETATM   7  C   <1> d   1      -6.729 -20.505   3.371  0.00  0.00           C
HETATM   8  C   <1> d   1      -2.058 -21.965   2.885  0.00  0.00           C
HETATM   9  C   <1> d   1      -6.384 -19.218   3.535  0.00  0.00           C
HETATM  10  O   <1> d   1      -4.721 -17.581   3.673  0.00  0.00           O
HETATM  11  C   <1> d   1      -1.585 -20.649   3.047  0.00  0.00           C
HETATM  12  C   <1> d   1      -8.166 -20.998   3.384  0.00  0.00           C
HETATM  13  C   <1> d   1      -9.224 -20.048   2.954  0.00  0.00           C
HETATM  14  C   <1> d   1     -10.578 -20.411   2.933  0.00  0.00           C
HETATM  15  C   <1> d   1     -10.993 -21.774   3.347  0.00  0.00           C
HETATM  16  C   <1> d   1     -10.008 -22.703   3.763  0.00  0.00           C
HETATM  17  C   <1> d   1      -8.576 -22.318   3.785  0.00  0.00           C
HETATM  18  O   <1> d   1     -11.531 -19.479   2.519  0.00  0.00           O
HETATM  19  H   <1> d   1     -12.116 -19.851   1.866  0.00  0.00           H
HETATM  20  O   <1> d   1     -12.350 -22.112   3.317  0.00  0.00           O
HETATM  21  H   <1> d   1     -12.526 -23.009   3.057  0.00  0.00           H
HETATM  22  O   <1> d   1      -2.077 -18.219   3.426  0.00  0.00           O
HETATM  23  H   <1> d   1      -1.594 -17.883   2.680  0.00  0.00           H
HETATM  24  O   <1> d   1      -1.141 -22.998   2.683  0.00  0.00           O
HETATM  25  H   <1> d   1      -0.338 -22.720   2.256  0.00  0.00           H
ENDMDL
MODEL       10
REMARK Best docking result from each FILL generated by AutoLigand
REMARK ENERGY   =   -5.8
HETATM   1  C   <1> d   1     -25.943  -0.961  34.675  0.00  0.00           C
HETATM   2  C   <1> d   1     -27.014  -1.755  34.040  0.00  0.00           C
HETATM   3  O   <1> d   1     -25.675   0.339  34.243  0.00  0.00           O
HETATM   4  C   <1> d   1     -25.191  -1.514  35.719  0.00  0.00           C
HETATM   5  C   <1> d   1     -27.755  -1.055  32.930  0.00  0.00           C
HETATM   6  C   <1> d   1     -27.292  -3.075  34.473  0.00  0.00           C
HETATM   7  C   <1> d   1     -26.347   0.947  33.249  0.00  0.00           C
HETATM   8  C   <1> d   1     -25.465  -2.896  36.189  0.00  0.00           C
HETATM   9  C   <1> d   1     -27.341   0.315  32.603  0.00  0.00           C
HETATM  10  O   <1> d   1     -28.664  -1.591  32.315  0.00  0.00           O
HETATM  11  C   <1> d   1     -26.487  -3.650  35.581  0.00  0.00           C
HETATM  12  C   <1> d   1     -25.904   2.363  32.927  0.00  0.00           C
HETATM  13  C   <1> d   1     -24.970   3.025  33.874  0.00  0.00           C
HETATM  14  C   <1> d   1     -24.505   4.331  33.662  0.00  0.00           C
HETATM  15  C   <1> d   1     -24.943   5.096  32.469  0.00  0.00           C
HETATM  16  C   <1> d   1     -25.834   4.493  31.546  0.00  0.00           C
HETATM  17  C   <1> d   1     -26.325   3.111  31.772  0.00  0.00           C
HETATM  18  O   <1> d   1     -23.627   4.904  34.584  0.00  0.00           O
HETATM  19  H   <1> d   1     -23.890   4.708  35.478  0.00  0.00           H
HETATM  20  O   <1> d   1     -24.466   6.397  32.280  0.00  0.00           O
HETATM  21  H   <1> d   1     -25.145   7.050  32.155  0.00  0.00           H
HETATM  22  O   <1> d   1     -28.307  -3.813  33.863  0.00  0.00           O
HETATM  23  H   <1> d   1     -29.091  -3.310  33.675  0.00  0.00           H
HETATM  24  O   <1> d   1     -24.726  -3.464  37.228  0.00  0.00           O
HETATM  25  H   <1> d   1     -23.805  -3.229  37.217  0.00  0.00           H
ENDMDL
