# Supplementary material for: Ferroptosis regulation by traditional chinese medicine for ischemic stroke intervention based on network pharmacology and data mining
Source: PLoS One. 2025 Apr 16;20(4):e0321751. doi: 10.1371/journal.pone.0321751 (PMC12002469; doi:10.1371/journal.pone.0321751)
Supplement: S4 File — (ZIP) [file pone.0321751.s004.zip › 分子对接5/TNF/TNF-0006/results/MOL000006_6op0_out01.pdb]

REMARK Generated by AMDock from AutoDock Vina result
MODEL        1
REMARK ENERGY   =   -5.6
HETATM   1  C   <1> d   1      -0.963  18.930  -0.766  0.00  0.00           C
HETATM   2  C   <1> d   1      -0.211  19.914  -1.571  0.00  0.00           C
HETATM   3  O   <1> d   1      -1.558  17.823  -1.376  0.00  0.00           O
HETATM   4  C   <1> d   1      -1.081  19.106   0.618  0.00  0.00           C
HETATM   5  C   <1> d   1      -0.153  19.620  -3.048  0.00  0.00           C
HETATM   6  C   <1> d   1       0.394  21.039  -0.960  0.00  0.00           C
HETATM   7  C   <1> d   1      -1.494  17.578  -2.697  0.00  0.00           C
HETATM   8  C   <1> d   1      -0.453  20.278   1.280  0.00  0.00           C
HETATM   9  C   <1> d   1      -0.836  18.409  -3.521  0.00  0.00           C
HETATM  10  O   <1> d   1       0.433  20.347  -3.834  0.00  0.00           O
HETATM  11  C   <1> d   1       0.262  21.214   0.509  0.00  0.00           C
HETATM  12  C   <1> d   1      -2.207  16.321  -3.165  0.00  0.00           C
HETATM  13  C   <1> d   1      -1.799  15.029  -2.554  0.00  0.00           C
HETATM  14  C   <1> d   1      -2.399  13.817  -2.923  0.00  0.00           C
HETATM  15  C   <1> d   1      -3.472  13.793  -3.947  0.00  0.00           C
HETATM  16  C   <1> d   1      -3.883  15.009  -4.549  0.00  0.00           C
HETATM  17  C   <1> d   1      -3.248  16.291  -4.159  0.00  0.00           C
HETATM  18  O   <1> d   1      -1.978  12.632  -2.315  0.00  0.00           O
HETATM  19  H   <1> d   1      -1.349  12.805  -1.622  0.00  0.00           H
HETATM  20  O   <1> d   1      -4.054  12.571  -4.297  0.00  0.00           O
HETATM  21  H   <1> d   1      -4.834  12.647  -4.835  0.00  0.00           H
HETATM  22  O   <1> d   1       1.100  21.961  -1.734  0.00  0.00           O
HETATM  23  H   <1> d   1       1.905  21.618  -2.104  0.00  0.00           H
HETATM  24  O   <1> d   1      -0.559  20.470   2.658  0.00  0.00           O
HETATM  25  H   <1> d   1       0.260  20.352   3.127  0.00  0.00           H
ENDMDL
