# Supplementary material for: Ferroptosis regulation by traditional chinese medicine for ischemic stroke intervention based on network pharmacology and data mining
Source: PLoS One. 2025 Apr 16;20(4):e0321751. doi: 10.1371/journal.pone.0321751 (PMC12002469; doi:10.1371/journal.pone.0321751)
Supplement: S4 File — (ZIP) [file pone.0321751.s004.zip › 分子对接5/TNF/TNF-0006/results/MOL000006_6op0_out01.pdbqt]

MODEL 1
REMARK VINA RESULT:      -5.6      0.000      0.000
REMARK  5 active torsions:
REMARK  status: ('A' for Active; 'I' for Inactive)
REMARK    1  A    between atoms: C_6  and  O_12 
REMARK    2  A    between atoms: C_7  and  C_13 
REMARK    3  A    between atoms: C_8  and  O_14 
REMARK    4  A    between atoms: C_17  and  O_20 
REMARK    5  A    between atoms: C_19  and  O_21 
ROOT
ATOM      1  C   <1> d   1      -0.963  18.930  -0.766  0.00  0.00     0.095 A 
ATOM      2  C   <1> d   1      -0.211  19.914  -1.571  0.00  0.00     0.081 A 
ATOM      3  O   <1> d   1      -1.558  17.823  -1.376  0.00  0.00    -0.309 OA
ATOM      4  C   <1> d   1      -1.081  19.106   0.618  0.00  0.00     0.075 A 
ATOM      5  C   <1> d   1      -0.153  19.620  -3.048  0.00  0.00     0.190 A 
ATOM      6  C   <1> d   1       0.394  21.039  -0.960  0.00  0.00     0.085 A 
ATOM      7  C   <1> d   1      -1.494  17.578  -2.697  0.00  0.00     0.090 A 
ATOM      8  C   <1> d   1      -0.453  20.278   1.280  0.00  0.00     0.071 A 
ATOM      9  C   <1> d   1      -0.836  18.409  -3.521  0.00  0.00     0.094 A 
ATOM     10  O   <1> d   1       0.433  20.347  -3.834  0.00  0.00    -0.287 OA
ATOM     11  C   <1> d   1       0.262  21.214   0.509  0.00  0.00     0.074 A 
ENDROOT
BRANCH   7  12
ATOM     12  C   <1> d   1      -2.207  16.321  -3.165  0.00  0.00     0.001 A 
ATOM     13  C   <1> d   1      -1.799  15.029  -2.554  0.00  0.00     0.053 A 
ATOM     14  C   <1> d   1      -2.399  13.817  -2.923  0.00  0.00     0.099 A 
ATOM     15  C   <1> d   1      -3.472  13.793  -3.947  0.00  0.00     0.098 A 
ATOM     16  C   <1> d   1      -3.883  15.009  -4.549  0.00  0.00     0.040 A 
ATOM     17  C   <1> d   1      -3.248  16.291  -4.159  0.00  0.00     0.017 A 
BRANCH  14  18
ATOM     18  O   <1> d   1      -1.978  12.632  -2.315  0.00  0.00    -0.358 OA
ATOM     19  H   <1> d   1      -1.349  12.805  -1.622  0.00  0.00     0.217 HD
ENDBRANCH  14  18
BRANCH  15  20
ATOM     20  O   <1> d   1      -4.054  12.571  -4.297  0.00  0.00    -0.358 OA
ATOM     21  H   <1> d   1      -4.834  12.647  -4.835  0.00  0.00     0.217 HD
ENDBRANCH  15  20
ENDBRANCH   7  12
BRANCH   6  22
ATOM     22  O   <1> d   1       1.100  21.961  -1.734  0.00  0.00    -0.360 OA
ATOM     23  H   <1> d   1       1.905  21.618  -2.104  0.00  0.00     0.217 HD
ENDBRANCH   6  22
BRANCH   8  24
ATOM     24  O   <1> d   1      -0.559  20.470   2.658  0.00  0.00    -0.361 OA
ATOM     25  H   <1> d   1       0.260  20.352   3.127  0.00  0.00     0.217 HD
ENDBRANCH   8  24
TORSDOF 5
ENDMDL
