# Supplementary material for: Ferroptosis regulation by traditional chinese medicine for ischemic stroke intervention based on network pharmacology and data mining
Source: PLoS One. 2025 Apr 16;20(4):e0321751. doi: 10.1371/journal.pone.0321751 (PMC12002469; doi:10.1371/journal.pone.0321751)
Supplement: S4 File — (ZIP) [file pone.0321751.s004.zip › 分子对接5/TNF/TNF-0006/results/MOL000006_6op0_out02.pdb]

REMARK Generated by AMDock from AutoDock Vina result
MODEL        2
REMARK ENERGY   =   -6.1
HETATM   1  C   <1> d   1       7.927  -3.149  32.424  0.00  0.00           C
HETATM   2  C   <1> d   1       6.696  -2.542  31.880  0.00  0.00           C
HETATM   3  O   <1> d   1       7.853  -4.230  33.305  0.00  0.00           O
HETATM   4  C   <1> d   1       9.178  -2.639  32.056  0.00  0.00           C
HETATM   5  C   <1> d   1       5.411  -3.174  32.347  0.00  0.00           C
HETATM   6  C   <1> d   1       6.763  -1.445  30.986  0.00  0.00           C
HETATM   7  C   <1> d   1       6.695  -4.781  33.712  0.00  0.00           C
HETATM   8  C   <1> d   1       9.271  -1.491  31.119  0.00  0.00           C
HETATM   9  C   <1> d   1       5.516  -4.306  33.277  0.00  0.00           C
HETATM  10  O   <1> d   1       4.317  -2.775  31.980  0.00  0.00           O
HETATM  11  C   <1> d   1       8.096  -0.914  30.603  0.00  0.00           C
HETATM  12  C   <1> d   1       6.826  -5.950  34.672  0.00  0.00           C
HETATM  13  C   <1> d   1       6.964  -7.310  34.089  0.00  0.00           C
HETATM  14  C   <1> d   1       7.091  -8.449  34.896  0.00  0.00           C
HETATM  15  C   <1> d   1       7.091  -8.324  36.374  0.00  0.00           C
HETATM  16  C   <1> d   1       6.961  -7.040  36.961  0.00  0.00           C
HETATM  17  C   <1> d   1       6.826  -5.835  36.107  0.00  0.00           C
HETATM  18  O   <1> d   1       7.218  -9.703  34.294  0.00  0.00           O
HETATM  19  H   <1> d   1       7.531  -9.625  33.398  0.00  0.00           H
HETATM  20  O   <1> d   1       7.218  -9.476  37.156  0.00  0.00           O
HETATM  21  H   <1> d   1       7.160 -10.290  36.669  0.00  0.00           H
HETATM  22  O   <1> d   1       5.591  -0.881  30.480  0.00  0.00           O
HETATM  23  H   <1> d   1       5.539   0.062  30.584  0.00  0.00           H
HETATM  24  O   <1> d   1      10.510  -0.969  30.740  0.00  0.00           O
HETATM  25  H   <1> d   1      10.459  -0.101  30.355  0.00  0.00           H
ENDMDL
