# Supplementary material for: Ferroptosis regulation by traditional chinese medicine for ischemic stroke intervention based on network pharmacology and data mining
Source: PLoS One. 2025 Apr 16;20(4):e0321751. doi: 10.1371/journal.pone.0321751 (PMC12002469; doi:10.1371/journal.pone.0321751)
Supplement: S4 File — (ZIP) [file pone.0321751.s004.zip › 分子对接5/TNF/TNF-0006/results/MOL000006_6op0_out02.pdbqt]

MODEL 1
REMARK VINA RESULT:      -6.1      0.000      0.000
REMARK  5 active torsions:
REMARK  status: ('A' for Active; 'I' for Inactive)
REMARK    1  A    between atoms: C_6  and  O_12 
REMARK    2  A    between atoms: C_7  and  C_13 
REMARK    3  A    between atoms: C_8  and  O_14 
REMARK    4  A    between atoms: C_17  and  O_20 
REMARK    5  A    between atoms: C_19  and  O_21 
ROOT
ATOM      1  C   <1> d   1       7.927  -3.149  32.424  0.00  0.00     0.095 A 
ATOM      2  C   <1> d   1       6.696  -2.542  31.880  0.00  0.00     0.081 A 
ATOM      3  O   <1> d   1       7.853  -4.230  33.305  0.00  0.00    -0.309 OA
ATOM      4  C   <1> d   1       9.178  -2.639  32.056  0.00  0.00     0.075 A 
ATOM      5  C   <1> d   1       5.411  -3.174  32.347  0.00  0.00     0.190 A 
ATOM      6  C   <1> d   1       6.763  -1.445  30.986  0.00  0.00     0.085 A 
ATOM      7  C   <1> d   1       6.695  -4.781  33.712  0.00  0.00     0.090 A 
ATOM      8  C   <1> d   1       9.271  -1.491  31.119  0.00  0.00     0.071 A 
ATOM      9  C   <1> d   1       5.516  -4.306  33.277  0.00  0.00     0.094 A 
ATOM     10  O   <1> d   1       4.317  -2.775  31.980  0.00  0.00    -0.287 OA
ATOM     11  C   <1> d   1       8.096  -0.914  30.603  0.00  0.00     0.074 A 
ENDROOT
BRANCH   7  12
ATOM     12  C   <1> d   1       6.826  -5.950  34.672  0.00  0.00     0.001 A 
ATOM     13  C   <1> d   1       6.964  -7.310  34.089  0.00  0.00     0.053 A 
ATOM     14  C   <1> d   1       7.091  -8.449  34.896  0.00  0.00     0.099 A 
ATOM     15  C   <1> d   1       7.091  -8.324  36.374  0.00  0.00     0.098 A 
ATOM     16  C   <1> d   1       6.961  -7.040  36.961  0.00  0.00     0.040 A 
ATOM     17  C   <1> d   1       6.826  -5.835  36.107  0.00  0.00     0.017 A 
BRANCH  14  18
ATOM     18  O   <1> d   1       7.218  -9.703  34.294  0.00  0.00    -0.358 OA
ATOM     19  H   <1> d   1       7.531  -9.625  33.398  0.00  0.00     0.217 HD
ENDBRANCH  14  18
BRANCH  15  20
ATOM     20  O   <1> d   1       7.218  -9.476  37.156  0.00  0.00    -0.358 OA
ATOM     21  H   <1> d   1       7.160 -10.290  36.669  0.00  0.00     0.217 HD
ENDBRANCH  15  20
ENDBRANCH   7  12
BRANCH   6  22
ATOM     22  O   <1> d   1       5.591  -0.881  30.480  0.00  0.00    -0.360 OA
ATOM     23  H   <1> d   1       5.539   0.062  30.584  0.00  0.00     0.217 HD
ENDBRANCH   6  22
BRANCH   8  24
ATOM     24  O   <1> d   1      10.510  -0.969  30.740  0.00  0.00    -0.361 OA
ATOM     25  H   <1> d   1      10.459  -0.101  30.355  0.00  0.00     0.217 HD
ENDBRANCH   8  24
TORSDOF 5
ENDMDL
