# Supplementary material for: Ferroptosis regulation by traditional chinese medicine for ischemic stroke intervention based on network pharmacology and data mining
Source: PLoS One. 2025 Apr 16;20(4):e0321751. doi: 10.1371/journal.pone.0321751 (PMC12002469; doi:10.1371/journal.pone.0321751)
Supplement: S4 File — (ZIP) [file pone.0321751.s004.zip › 分子对接5/TNF/TNF-0006/results/MOL000006_6op0_out03.pdb]

REMARK Generated by AMDock from AutoDock Vina result
MODEL        3
REMARK ENERGY   =   -5.5
HETATM   1  C   <1> d   1       4.288 -19.989  21.425  0.00  0.00           C
HETATM   2  C   <1> d   1       5.631 -20.314  20.903  0.00  0.00           C
HETATM   3  O   <1> d   1       3.324 -19.417  20.592  0.00  0.00           O
HETATM   4  C   <1> d   1       3.977 -20.255  22.764  0.00  0.00           C
HETATM   5  C   <1> d   1       5.848 -19.983  19.449  0.00  0.00           C
HETATM   6  C   <1> d   1       6.614 -20.894  21.743  0.00  0.00           C
HETATM   7  C   <1> d   1       3.537 -19.129  19.296  0.00  0.00           C
HETATM   8  C   <1> d   1       4.993 -20.863  23.661  0.00  0.00           C
HETATM   9  C   <1> d   1       4.723 -19.384  18.719  0.00  0.00           C
HETATM  10  O   <1> d   1       6.909 -20.196  18.884  0.00  0.00           O
HETATM  11  C   <1> d   1       6.272 -21.171  23.161  0.00  0.00           C
HETATM  12  C   <1> d   1       2.362 -18.510  18.559  0.00  0.00           C
HETATM  13  C   <1> d   1       2.649 -17.758  17.310  0.00  0.00           C
HETATM  14  C   <1> d   1       1.630 -17.152  16.562  0.00  0.00           C
HETATM  15  C   <1> d   1       0.218 -17.249  17.006  0.00  0.00           C
HETATM  16  C   <1> d   1      -0.089 -17.959  18.194  0.00  0.00           C
HETATM  17  C   <1> d   1       0.990 -18.600  18.984  0.00  0.00           C
HETATM  18  O   <1> d   1       1.957 -16.459  15.395  0.00  0.00           O
HETATM  19  H   <1> d   1       1.273 -16.548  14.738  0.00  0.00           H
HETATM  20  O   <1> d   1      -0.780 -16.636  16.243  0.00  0.00           O
HETATM  21  H   <1> d   1      -0.820 -16.929  15.339  0.00  0.00           H
HETATM  22  O   <1> d   1       7.878 -21.195  21.234  0.00  0.00           O
HETATM  23  H   <1> d   1       7.893 -21.343  20.296  0.00  0.00           H
HETATM  24  O   <1> d   1       4.702 -21.136  24.999  0.00  0.00           O
HETATM  25  H   <1> d   1       4.091 -21.855  25.120  0.00  0.00           H
ENDMDL
