# Supplementary material for: Ferroptosis regulation by traditional chinese medicine for ischemic stroke intervention based on network pharmacology and data mining
Source: PLoS One. 2025 Apr 16;20(4):e0321751. doi: 10.1371/journal.pone.0321751 (PMC12002469; doi:10.1371/journal.pone.0321751)
Supplement: S4 File — (ZIP) [file pone.0321751.s004.zip › 分子对接5/TNF/TNF-0006/results/MOL000006_6op0_out03.pdbqt]

MODEL 1
REMARK VINA RESULT:      -5.5      0.000      0.000
REMARK  5 active torsions:
REMARK  status: ('A' for Active; 'I' for Inactive)
REMARK    1  A    between atoms: C_6  and  O_12 
REMARK    2  A    between atoms: C_7  and  C_13 
REMARK    3  A    between atoms: C_8  and  O_14 
REMARK    4  A    between atoms: C_17  and  O_20 
REMARK    5  A    between atoms: C_19  and  O_21 
ROOT
ATOM      1  C   <1> d   1       4.288 -19.989  21.425  0.00  0.00     0.095 A 
ATOM      2  C   <1> d   1       5.631 -20.314  20.903  0.00  0.00     0.081 A 
ATOM      3  O   <1> d   1       3.324 -19.417  20.592  0.00  0.00    -0.309 OA
ATOM      4  C   <1> d   1       3.977 -20.255  22.764  0.00  0.00     0.075 A 
ATOM      5  C   <1> d   1       5.848 -19.983  19.449  0.00  0.00     0.190 A 
ATOM      6  C   <1> d   1       6.614 -20.894  21.743  0.00  0.00     0.085 A 
ATOM      7  C   <1> d   1       3.537 -19.129  19.296  0.00  0.00     0.090 A 
ATOM      8  C   <1> d   1       4.993 -20.863  23.661  0.00  0.00     0.071 A 
ATOM      9  C   <1> d   1       4.723 -19.384  18.719  0.00  0.00     0.094 A 
ATOM     10  O   <1> d   1       6.909 -20.196  18.884  0.00  0.00    -0.287 OA
ATOM     11  C   <1> d   1       6.272 -21.171  23.161  0.00  0.00     0.074 A 
ENDROOT
BRANCH   7  12
ATOM     12  C   <1> d   1       2.362 -18.510  18.559  0.00  0.00     0.001 A 
ATOM     13  C   <1> d   1       2.649 -17.758  17.310  0.00  0.00     0.053 A 
ATOM     14  C   <1> d   1       1.630 -17.152  16.562  0.00  0.00     0.099 A 
ATOM     15  C   <1> d   1       0.218 -17.249  17.006  0.00  0.00     0.098 A 
ATOM     16  C   <1> d   1      -0.089 -17.959  18.194  0.00  0.00     0.040 A 
ATOM     17  C   <1> d   1       0.990 -18.600  18.984  0.00  0.00     0.017 A 
BRANCH  14  18
ATOM     18  O   <1> d   1       1.957 -16.459  15.395  0.00  0.00    -0.358 OA
ATOM     19  H   <1> d   1       1.273 -16.548  14.738  0.00  0.00     0.217 HD
ENDBRANCH  14  18
BRANCH  15  20
ATOM     20  O   <1> d   1      -0.780 -16.636  16.243  0.00  0.00    -0.358 OA
ATOM     21  H   <1> d   1      -0.820 -16.929  15.339  0.00  0.00     0.217 HD
ENDBRANCH  15  20
ENDBRANCH   7  12
BRANCH   6  22
ATOM     22  O   <1> d   1       7.878 -21.195  21.234  0.00  0.00    -0.360 OA
ATOM     23  H   <1> d   1       7.893 -21.343  20.296  0.00  0.00     0.217 HD
ENDBRANCH   6  22
BRANCH   8  24
ATOM     24  O   <1> d   1       4.702 -21.136  24.999  0.00  0.00    -0.361 OA
ATOM     25  H   <1> d   1       4.091 -21.855  25.120  0.00  0.00     0.217 HD
ENDBRANCH   8  24
TORSDOF 5
ENDMDL
