# Supplementary material for: Ferroptosis regulation by traditional chinese medicine for ischemic stroke intervention based on network pharmacology and data mining
Source: PLoS One. 2025 Apr 16;20(4):e0321751. doi: 10.1371/journal.pone.0321751 (PMC12002469; doi:10.1371/journal.pone.0321751)
Supplement: S4 File — (ZIP) [file pone.0321751.s004.zip › 分子对接5/TNF/TNF-0006/results/MOL000006_6op0_out04.pdb]

REMARK Generated by AMDock from AutoDock Vina result
MODEL        4
REMARK ENERGY   =   -5.6
HETATM   1  C   <1> d   1      -4.015  14.549  -2.703  0.00  0.00           C
HETATM   2  C   <1> d   1      -4.622  15.605  -1.868  0.00  0.00           C
HETATM   3  O   <1> d   1      -2.797  14.771  -3.349  0.00  0.00           O
HETATM   4  C   <1> d   1      -4.663  13.316  -2.849  0.00  0.00           C
HETATM   5  C   <1> d   1      -3.834  16.886  -1.786  0.00  0.00           C
HETATM   6  C   <1> d   1      -5.857  15.386  -1.210  0.00  0.00           C
HETATM   7  C   <1> d   1      -2.108  15.923  -3.264  0.00  0.00           C
HETATM   8  C   <1> d   1      -5.958  13.066  -2.167  0.00  0.00           C
HETATM   9  C   <1> d   1      -2.570  16.949  -2.530  0.00  0.00           C
HETATM  10  O   <1> d   1      -4.216  17.844  -1.132  0.00  0.00           O
HETATM  11  C   <1> d   1      -6.534  14.074  -1.372  0.00  0.00           C
HETATM  12  C   <1> d   1      -0.804  15.967  -4.041  0.00  0.00           C
HETATM  13  C   <1> d   1      -0.183  14.671  -4.420  0.00  0.00           C
HETATM  14  C   <1> d   1       1.020  14.611  -5.138  0.00  0.00           C
HETATM  15  C   <1> d   1       1.713  15.858  -5.542  0.00  0.00           C
HETATM  16  C   <1> d   1       1.147  17.110  -5.195  0.00  0.00           C
HETATM  17  C   <1> d   1      -0.126  17.173  -4.436  0.00  0.00           C
HETATM  18  O   <1> d   1       1.558  13.366  -5.469  0.00  0.00           O
HETATM  19  H   <1> d   1       2.016  13.399  -6.303  0.00  0.00           H
HETATM  20  O   <1> d   1       2.912  15.771  -6.257  0.00  0.00           O
HETATM  21  H   <1> d   1       3.681  15.630  -5.717  0.00  0.00           H
HETATM  22  O   <1> d   1      -6.419  16.394  -0.424  0.00  0.00           O
HETATM  23  H   <1> d   1      -6.116  17.268  -0.641  0.00  0.00           H
HETATM  24  O   <1> d   1      -6.619  11.844  -2.301  0.00  0.00           O
HETATM  25  H   <1> d   1      -7.552  11.890  -2.121  0.00  0.00           H
ENDMDL
