# Supplementary material for: Ferroptosis regulation by traditional chinese medicine for ischemic stroke intervention based on network pharmacology and data mining
Source: PLoS One. 2025 Apr 16;20(4):e0321751. doi: 10.1371/journal.pone.0321751 (PMC12002469; doi:10.1371/journal.pone.0321751)
Supplement: S4 File — (ZIP) [file pone.0321751.s004.zip › 分子对接5/TNF/TNF-0006/results/MOL000006_6op0_out04.pdbqt]

MODEL 1
REMARK VINA RESULT:      -5.6      0.000      0.000
REMARK  5 active torsions:
REMARK  status: ('A' for Active; 'I' for Inactive)
REMARK    1  A    between atoms: C_6  and  O_12 
REMARK    2  A    between atoms: C_7  and  C_13 
REMARK    3  A    between atoms: C_8  and  O_14 
REMARK    4  A    between atoms: C_17  and  O_20 
REMARK    5  A    between atoms: C_19  and  O_21 
ROOT
ATOM      1  C   <1> d   1      -4.015  14.549  -2.703  0.00  0.00     0.095 A 
ATOM      2  C   <1> d   1      -4.622  15.605  -1.868  0.00  0.00     0.081 A 
ATOM      3  O   <1> d   1      -2.797  14.771  -3.349  0.00  0.00    -0.309 OA
ATOM      4  C   <1> d   1      -4.663  13.316  -2.849  0.00  0.00     0.075 A 
ATOM      5  C   <1> d   1      -3.834  16.886  -1.786  0.00  0.00     0.190 A 
ATOM      6  C   <1> d   1      -5.857  15.386  -1.210  0.00  0.00     0.085 A 
ATOM      7  C   <1> d   1      -2.108  15.923  -3.264  0.00  0.00     0.090 A 
ATOM      8  C   <1> d   1      -5.958  13.066  -2.167  0.00  0.00     0.071 A 
ATOM      9  C   <1> d   1      -2.570  16.949  -2.530  0.00  0.00     0.094 A 
ATOM     10  O   <1> d   1      -4.216  17.844  -1.132  0.00  0.00    -0.287 OA
ATOM     11  C   <1> d   1      -6.534  14.074  -1.372  0.00  0.00     0.074 A 
ENDROOT
BRANCH   7  12
ATOM     12  C   <1> d   1      -0.804  15.967  -4.041  0.00  0.00     0.001 A 
ATOM     13  C   <1> d   1      -0.183  14.671  -4.420  0.00  0.00     0.053 A 
ATOM     14  C   <1> d   1       1.020  14.611  -5.138  0.00  0.00     0.099 A 
ATOM     15  C   <1> d   1       1.713  15.858  -5.542  0.00  0.00     0.098 A 
ATOM     16  C   <1> d   1       1.147  17.110  -5.195  0.00  0.00     0.040 A 
ATOM     17  C   <1> d   1      -0.126  17.173  -4.436  0.00  0.00     0.017 A 
BRANCH  14  18
ATOM     18  O   <1> d   1       1.558  13.366  -5.469  0.00  0.00    -0.358 OA
ATOM     19  H   <1> d   1       2.016  13.399  -6.303  0.00  0.00     0.217 HD
ENDBRANCH  14  18
BRANCH  15  20
ATOM     20  O   <1> d   1       2.912  15.771  -6.257  0.00  0.00    -0.358 OA
ATOM     21  H   <1> d   1       3.681  15.630  -5.717  0.00  0.00     0.217 HD
ENDBRANCH  15  20
ENDBRANCH   7  12
BRANCH   6  22
ATOM     22  O   <1> d   1      -6.419  16.394  -0.424  0.00  0.00    -0.360 OA
ATOM     23  H   <1> d   1      -6.116  17.268  -0.641  0.00  0.00     0.217 HD
ENDBRANCH   6  22
BRANCH   8  24
ATOM     24  O   <1> d   1      -6.619  11.844  -2.301  0.00  0.00    -0.361 OA
ATOM     25  H   <1> d   1      -7.552  11.890  -2.121  0.00  0.00     0.217 HD
ENDBRANCH   8  24
TORSDOF 5
ENDMDL
