# Supplementary material for: Ferroptosis regulation by traditional chinese medicine for ischemic stroke intervention based on network pharmacology and data mining
Source: PLoS One. 2025 Apr 16;20(4):e0321751. doi: 10.1371/journal.pone.0321751 (PMC12002469; doi:10.1371/journal.pone.0321751)
Supplement: S4 File — (ZIP) [file pone.0321751.s004.zip › 分子对接5/TNF/TNF-0006/results/MOL000006_6op0_out05.pdb]

REMARK Generated by AMDock from AutoDock Vina result
MODEL        5
REMARK ENERGY   =   -5.6
HETATM   1  C   <1> d   1      -4.071  14.540  -2.651  0.00  0.00           C
HETATM   2  C   <1> d   1      -4.680  15.628  -1.858  0.00  0.00           C
HETATM   3  O   <1> d   1      -2.842  14.730  -3.285  0.00  0.00           O
HETATM   4  C   <1> d   1      -4.729  13.310  -2.768  0.00  0.00           C
HETATM   5  C   <1> d   1      -3.881  16.903  -1.804  0.00  0.00           C
HETATM   6  C   <1> d   1      -5.928  15.442  -1.213  0.00  0.00           C
HETATM   7  C   <1> d   1      -2.143  15.878  -3.225  0.00  0.00           C
HETATM   8  C   <1> d   1      -6.037  13.094  -2.099  0.00  0.00           C
HETATM   9  C   <1> d   1      -2.605  16.931  -2.531  0.00  0.00           C
HETATM  10  O   <1> d   1      -4.262  17.885  -1.187  0.00  0.00           O
HETATM  11  C   <1> d   1      -6.615  14.132  -1.345  0.00  0.00           C
HETATM  12  C   <1> d   1      -0.827  15.885  -3.983  0.00  0.00           C
HETATM  13  C   <1> d   1      -0.259  14.574  -4.391  0.00  0.00           C
HETATM  14  C   <1> d   1       0.950  14.479  -5.094  0.00  0.00           C
HETATM  15  C   <1> d   1       1.704  15.705  -5.453  0.00  0.00           C
HETATM  16  C   <1> d   1       1.190  16.971  -5.078  0.00  0.00           C
HETATM  17  C   <1> d   1      -0.089  17.070  -4.334  0.00  0.00           C
HETATM  18  O   <1> d   1       1.437  13.221  -5.453  0.00  0.00           O
HETATM  19  H   <1> d   1       2.344  13.112  -5.183  0.00  0.00           H
HETATM  20  O   <1> d   1       2.908  15.584  -6.154  0.00  0.00           O
HETATM  21  H   <1> d   1       3.462  16.356  -6.119  0.00  0.00           H
HETATM  22  O   <1> d   1      -6.491  16.479  -0.468  0.00  0.00           O
HETATM  23  H   <1> d   1      -7.440  16.505  -0.496  0.00  0.00           H
HETATM  24  O   <1> d   1      -6.709  11.874  -2.204  0.00  0.00           O
HETATM  25  H   <1> d   1      -6.184  11.124  -1.948  0.00  0.00           H
ENDMDL
