# Supplementary material for: Ferroptosis regulation by traditional chinese medicine for ischemic stroke intervention based on network pharmacology and data mining
Source: PLoS One. 2025 Apr 16;20(4):e0321751. doi: 10.1371/journal.pone.0321751 (PMC12002469; doi:10.1371/journal.pone.0321751)
Supplement: S4 File — (ZIP) [file pone.0321751.s004.zip › 分子对接5/TNF/TNF-0006/results/MOL000006_6op0_out05.pdbqt]

MODEL 1
REMARK VINA RESULT:      -5.6      0.000      0.000
REMARK  5 active torsions:
REMARK  status: ('A' for Active; 'I' for Inactive)
REMARK    1  A    between atoms: C_6  and  O_12 
REMARK    2  A    between atoms: C_7  and  C_13 
REMARK    3  A    between atoms: C_8  and  O_14 
REMARK    4  A    between atoms: C_17  and  O_20 
REMARK    5  A    between atoms: C_19  and  O_21 
ROOT
ATOM      1  C   <1> d   1      -4.071  14.540  -2.651  0.00  0.00     0.095 A 
ATOM      2  C   <1> d   1      -4.680  15.628  -1.858  0.00  0.00     0.081 A 
ATOM      3  O   <1> d   1      -2.842  14.730  -3.285  0.00  0.00    -0.309 OA
ATOM      4  C   <1> d   1      -4.729  13.310  -2.768  0.00  0.00     0.075 A 
ATOM      5  C   <1> d   1      -3.881  16.903  -1.804  0.00  0.00     0.190 A 
ATOM      6  C   <1> d   1      -5.928  15.442  -1.213  0.00  0.00     0.085 A 
ATOM      7  C   <1> d   1      -2.143  15.878  -3.225  0.00  0.00     0.090 A 
ATOM      8  C   <1> d   1      -6.037  13.094  -2.099  0.00  0.00     0.071 A 
ATOM      9  C   <1> d   1      -2.605  16.931  -2.531  0.00  0.00     0.094 A 
ATOM     10  O   <1> d   1      -4.262  17.885  -1.187  0.00  0.00    -0.287 OA
ATOM     11  C   <1> d   1      -6.615  14.132  -1.345  0.00  0.00     0.074 A 
ENDROOT
BRANCH   7  12
ATOM     12  C   <1> d   1      -0.827  15.885  -3.983  0.00  0.00     0.001 A 
ATOM     13  C   <1> d   1      -0.259  14.574  -4.391  0.00  0.00     0.053 A 
ATOM     14  C   <1> d   1       0.950  14.479  -5.094  0.00  0.00     0.099 A 
ATOM     15  C   <1> d   1       1.704  15.705  -5.453  0.00  0.00     0.098 A 
ATOM     16  C   <1> d   1       1.190  16.971  -5.078  0.00  0.00     0.040 A 
ATOM     17  C   <1> d   1      -0.089  17.070  -4.334  0.00  0.00     0.017 A 
BRANCH  14  18
ATOM     18  O   <1> d   1       1.437  13.221  -5.453  0.00  0.00    -0.358 OA
ATOM     19  H   <1> d   1       2.344  13.112  -5.183  0.00  0.00     0.217 HD
ENDBRANCH  14  18
BRANCH  15  20
ATOM     20  O   <1> d   1       2.908  15.584  -6.154  0.00  0.00    -0.358 OA
ATOM     21  H   <1> d   1       3.462  16.356  -6.119  0.00  0.00     0.217 HD
ENDBRANCH  15  20
ENDBRANCH   7  12
BRANCH   6  22
ATOM     22  O   <1> d   1      -6.491  16.479  -0.468  0.00  0.00    -0.360 OA
ATOM     23  H   <1> d   1      -7.440  16.505  -0.496  0.00  0.00     0.217 HD
ENDBRANCH   6  22
BRANCH   8  24
ATOM     24  O   <1> d   1      -6.709  11.874  -2.204  0.00  0.00    -0.361 OA
ATOM     25  H   <1> d   1      -6.184  11.124  -1.948  0.00  0.00     0.217 HD
ENDBRANCH   8  24
TORSDOF 5
ENDMDL
