# Supplementary material for: Ferroptosis regulation by traditional chinese medicine for ischemic stroke intervention based on network pharmacology and data mining
Source: PLoS One. 2025 Apr 16;20(4):e0321751. doi: 10.1371/journal.pone.0321751 (PMC12002469; doi:10.1371/journal.pone.0321751)
Supplement: S4 File — (ZIP) [file pone.0321751.s004.zip › 分子对接5/TNF/TNF-0006/results/MOL000006_6op0_out06.pdb]

REMARK Generated by AMDock from AutoDock Vina result
MODEL        6
REMARK ENERGY   =   -6.3
HETATM   1  C   <1> d   1      -9.396   9.630  39.384  0.00  0.00           C
HETATM   2  C   <1> d   1      -9.317   8.163  39.538  0.00  0.00           C
HETATM   3  O   <1> d   1     -10.418  10.207  38.626  0.00  0.00           O
HETATM   4  C   <1> d   1      -8.442  10.449  40.000  0.00  0.00           C
HETATM   5  C   <1> d   1     -10.396   7.387  38.830  0.00  0.00           C
HETATM   6  C   <1> d   1      -8.282   7.571  40.304  0.00  0.00           C
HETATM   7  C   <1> d   1     -11.373   9.496  38.001  0.00  0.00           C
HETATM   8  C   <1> d   1      -7.350   9.848  40.808  0.00  0.00           C
HETATM   9  C   <1> d   1     -11.395   8.156  38.076  0.00  0.00           C
HETATM  10  O   <1> d   1     -10.455   6.168  38.869  0.00  0.00           O
HETATM  11  C   <1> d   1      -7.277   8.450  40.953  0.00  0.00           C
HETATM  12  C   <1> d   1     -12.396  10.311  37.228  0.00  0.00           C
HETATM  13  C   <1> d   1     -12.225  10.413  35.755  0.00  0.00           C
HETATM  14  C   <1> d   1     -13.118  11.142  34.957  0.00  0.00           C
HETATM  15  C   <1> d   1     -14.273  11.840  35.573  0.00  0.00           C
HETATM  16  C   <1> d   1     -14.464  11.762  36.975  0.00  0.00           C
HETATM  17  C   <1> d   1     -13.519  10.990  37.819  0.00  0.00           C
HETATM  18  O   <1> d   1     -12.909  11.205  33.578  0.00  0.00           O
HETATM  19  H   <1> d   1     -12.589  12.063  33.317  0.00  0.00           H
HETATM  20  O   <1> d   1     -15.149  12.561  34.755  0.00  0.00           O
HETATM  21  H   <1> d   1     -16.051  12.566  35.055  0.00  0.00           H
HETATM  22  O   <1> d   1      -8.220   6.183  40.440  0.00  0.00           O
HETATM  23  H   <1> d   1      -8.423   5.870  41.314  0.00  0.00           H
HETATM  24  O   <1> d   1      -6.390  10.648  41.430  0.00  0.00           O
HETATM  25  H   <1> d   1      -6.390  10.580  42.379  0.00  0.00           H
ENDMDL
