# Supplementary material for: Ferroptosis regulation by traditional chinese medicine for ischemic stroke intervention based on network pharmacology and data mining
Source: PLoS One. 2025 Apr 16;20(4):e0321751. doi: 10.1371/journal.pone.0321751 (PMC12002469; doi:10.1371/journal.pone.0321751)
Supplement: S4 File — (ZIP) [file pone.0321751.s004.zip › 分子对接5/TNF/TNF-0006/results/MOL000006_6op0_out06.pdbqt]

MODEL 1
REMARK VINA RESULT:      -6.3      0.000      0.000
REMARK  5 active torsions:
REMARK  status: ('A' for Active; 'I' for Inactive)
REMARK    1  A    between atoms: C_6  and  O_12 
REMARK    2  A    between atoms: C_7  and  C_13 
REMARK    3  A    between atoms: C_8  and  O_14 
REMARK    4  A    between atoms: C_17  and  O_20 
REMARK    5  A    between atoms: C_19  and  O_21 
ROOT
ATOM      1  C   <1> d   1      -9.396   9.630  39.384  0.00  0.00     0.095 A 
ATOM      2  C   <1> d   1      -9.317   8.163  39.538  0.00  0.00     0.081 A 
ATOM      3  O   <1> d   1     -10.418  10.207  38.626  0.00  0.00    -0.309 OA
ATOM      4  C   <1> d   1      -8.442  10.449  40.000  0.00  0.00     0.075 A 
ATOM      5  C   <1> d   1     -10.396   7.387  38.830  0.00  0.00     0.190 A 
ATOM      6  C   <1> d   1      -8.282   7.571  40.304  0.00  0.00     0.085 A 
ATOM      7  C   <1> d   1     -11.373   9.496  38.001  0.00  0.00     0.090 A 
ATOM      8  C   <1> d   1      -7.350   9.848  40.808  0.00  0.00     0.071 A 
ATOM      9  C   <1> d   1     -11.395   8.156  38.076  0.00  0.00     0.094 A 
ATOM     10  O   <1> d   1     -10.455   6.168  38.869  0.00  0.00    -0.287 OA
ATOM     11  C   <1> d   1      -7.277   8.450  40.953  0.00  0.00     0.074 A 
ENDROOT
BRANCH   7  12
ATOM     12  C   <1> d   1     -12.396  10.311  37.228  0.00  0.00     0.001 A 
ATOM     13  C   <1> d   1     -12.225  10.413  35.755  0.00  0.00     0.053 A 
ATOM     14  C   <1> d   1     -13.118  11.142  34.957  0.00  0.00     0.099 A 
ATOM     15  C   <1> d   1     -14.273  11.840  35.573  0.00  0.00     0.098 A 
ATOM     16  C   <1> d   1     -14.464  11.762  36.975  0.00  0.00     0.040 A 
ATOM     17  C   <1> d   1     -13.519  10.990  37.819  0.00  0.00     0.017 A 
BRANCH  14  18
ATOM     18  O   <1> d   1     -12.909  11.205  33.578  0.00  0.00    -0.358 OA
ATOM     19  H   <1> d   1     -12.589  12.063  33.317  0.00  0.00     0.217 HD
ENDBRANCH  14  18
BRANCH  15  20
ATOM     20  O   <1> d   1     -15.149  12.561  34.755  0.00  0.00    -0.358 OA
ATOM     21  H   <1> d   1     -16.051  12.566  35.055  0.00  0.00     0.217 HD
ENDBRANCH  15  20
ENDBRANCH   7  12
BRANCH   6  22
ATOM     22  O   <1> d   1      -8.220   6.183  40.440  0.00  0.00    -0.360 OA
ATOM     23  H   <1> d   1      -8.423   5.870  41.314  0.00  0.00     0.217 HD
ENDBRANCH   6  22
BRANCH   8  24
ATOM     24  O   <1> d   1      -6.390  10.648  41.430  0.00  0.00    -0.361 OA
ATOM     25  H   <1> d   1      -6.390  10.580  42.379  0.00  0.00     0.217 HD
ENDBRANCH   8  24
TORSDOF 5
ENDMDL
