# Supplementary material for: Ferroptosis regulation by traditional chinese medicine for ischemic stroke intervention based on network pharmacology and data mining
Source: PLoS One. 2025 Apr 16;20(4):e0321751. doi: 10.1371/journal.pone.0321751 (PMC12002469; doi:10.1371/journal.pone.0321751)
Supplement: S4 File — (ZIP) [file pone.0321751.s004.zip › 分子对接5/TNF/TNF-0006/results/MOL000006_6op0_out07.pdb]

REMARK Generated by AMDock from AutoDock Vina result
MODEL        7
REMARK ENERGY   =   -7.1
HETATM   1  C   <1> d   1      -0.792  14.746  31.346  0.00  0.00           C
HETATM   2  C   <1> d   1       0.067  13.916  32.214  0.00  0.00           C
HETATM   3  O   <1> d   1      -1.893  14.185  30.695  0.00  0.00           O
HETATM   4  C   <1> d   1      -0.502  16.105  31.172  0.00  0.00           C
HETATM   5  C   <1> d   1      -0.342  12.470  32.323  0.00  0.00           C
HETATM   6  C   <1> d   1       1.187  14.478  32.876  0.00  0.00           C
HETATM   7  C   <1> d   1      -2.243  12.891  30.806  0.00  0.00           C
HETATM   8  C   <1> d   1       0.666  16.714  31.858  0.00  0.00           C
HETATM   9  C   <1> d   1      -1.530  12.048  31.570  0.00  0.00           C
HETATM  10  O   <1> d   1       0.276  11.668  33.005  0.00  0.00           O
HETATM  11  C   <1> d   1       1.483  15.920  32.684  0.00  0.00           C
HETATM  12  C   <1> d   1      -3.474  12.475  30.019  0.00  0.00           C
HETATM  13  C   <1> d   1      -4.652  13.380  30.053  0.00  0.00           C
HETATM  14  C   <1> d   1      -5.833  13.081  29.359  0.00  0.00           C
HETATM  15  C   <1> d   1      -5.937  11.835  28.562  0.00  0.00           C
HETATM  16  C   <1> d   1      -4.830  10.950  28.510  0.00  0.00           C
HETATM  17  C   <1> d   1      -3.582  11.267  29.244  0.00  0.00           C
HETATM  18  O   <1> d   1      -6.909  13.968  29.424  0.00  0.00           O
HETATM  19  H   <1> d   1      -7.689  13.539  29.763  0.00  0.00           H
HETATM  20  O   <1> d   1      -7.125  11.559  27.879  0.00  0.00           O
HETATM  21  H   <1> d   1      -7.830  12.173  28.053  0.00  0.00           H
HETATM  22  O   <1> d   1       1.990  13.680  33.693  0.00  0.00           O
HETATM  23  H   <1> d   1       1.584  12.862  33.953  0.00  0.00           H
HETATM  24  O   <1> d   1       0.971  18.067  31.697  0.00  0.00           O
HETATM  25  H   <1> d   1       0.938  18.364  30.795  0.00  0.00           H
ENDMDL
