# Supplementary material for: Ferroptosis regulation by traditional chinese medicine for ischemic stroke intervention based on network pharmacology and data mining
Source: PLoS One. 2025 Apr 16;20(4):e0321751. doi: 10.1371/journal.pone.0321751 (PMC12002469; doi:10.1371/journal.pone.0321751)
Supplement: S4 File — (ZIP) [file pone.0321751.s004.zip › 分子对接5/TNF/TNF-0006/results/MOL000006_6op0_out07.pdbqt]

MODEL 1
REMARK VINA RESULT:      -7.1      0.000      0.000
REMARK  5 active torsions:
REMARK  status: ('A' for Active; 'I' for Inactive)
REMARK    1  A    between atoms: C_6  and  O_12 
REMARK    2  A    between atoms: C_7  and  C_13 
REMARK    3  A    between atoms: C_8  and  O_14 
REMARK    4  A    between atoms: C_17  and  O_20 
REMARK    5  A    between atoms: C_19  and  O_21 
ROOT
ATOM      1  C   <1> d   1      -0.792  14.746  31.346  0.00  0.00     0.095 A 
ATOM      2  C   <1> d   1       0.067  13.916  32.214  0.00  0.00     0.081 A 
ATOM      3  O   <1> d   1      -1.893  14.185  30.695  0.00  0.00    -0.309 OA
ATOM      4  C   <1> d   1      -0.502  16.105  31.172  0.00  0.00     0.075 A 
ATOM      5  C   <1> d   1      -0.342  12.470  32.323  0.00  0.00     0.190 A 
ATOM      6  C   <1> d   1       1.187  14.478  32.876  0.00  0.00     0.085 A 
ATOM      7  C   <1> d   1      -2.243  12.891  30.806  0.00  0.00     0.090 A 
ATOM      8  C   <1> d   1       0.666  16.714  31.858  0.00  0.00     0.071 A 
ATOM      9  C   <1> d   1      -1.530  12.048  31.570  0.00  0.00     0.094 A 
ATOM     10  O   <1> d   1       0.276  11.668  33.005  0.00  0.00    -0.287 OA
ATOM     11  C   <1> d   1       1.483  15.920  32.684  0.00  0.00     0.074 A 
ENDROOT
BRANCH   7  12
ATOM     12  C   <1> d   1      -3.474  12.475  30.019  0.00  0.00     0.001 A 
ATOM     13  C   <1> d   1      -4.652  13.380  30.053  0.00  0.00     0.053 A 
ATOM     14  C   <1> d   1      -5.833  13.081  29.359  0.00  0.00     0.099 A 
ATOM     15  C   <1> d   1      -5.937  11.835  28.562  0.00  0.00     0.098 A 
ATOM     16  C   <1> d   1      -4.830  10.950  28.510  0.00  0.00     0.040 A 
ATOM     17  C   <1> d   1      -3.582  11.267  29.244  0.00  0.00     0.017 A 
BRANCH  14  18
ATOM     18  O   <1> d   1      -6.909  13.968  29.424  0.00  0.00    -0.358 OA
ATOM     19  H   <1> d   1      -7.689  13.539  29.763  0.00  0.00     0.217 HD
ENDBRANCH  14  18
BRANCH  15  20
ATOM     20  O   <1> d   1      -7.125  11.559  27.879  0.00  0.00    -0.358 OA
ATOM     21  H   <1> d   1      -7.830  12.173  28.053  0.00  0.00     0.217 HD
ENDBRANCH  15  20
ENDBRANCH   7  12
BRANCH   6  22
ATOM     22  O   <1> d   1       1.990  13.680  33.693  0.00  0.00    -0.360 OA
ATOM     23  H   <1> d   1       1.584  12.862  33.953  0.00  0.00     0.217 HD
ENDBRANCH   6  22
BRANCH   8  24
ATOM     24  O   <1> d   1       0.971  18.067  31.697  0.00  0.00    -0.361 OA
ATOM     25  H   <1> d   1       0.938  18.364  30.795  0.00  0.00     0.217 HD
ENDBRANCH   8  24
TORSDOF 5
ENDMDL
