# Supplementary material for: Ferroptosis regulation by traditional chinese medicine for ischemic stroke intervention based on network pharmacology and data mining
Source: PLoS One. 2025 Apr 16;20(4):e0321751. doi: 10.1371/journal.pone.0321751 (PMC12002469; doi:10.1371/journal.pone.0321751)
Supplement: S4 File — (ZIP) [file pone.0321751.s004.zip › 分子对接5/TNF/TNF-0006/results/MOL000006_6op0_out08.pdb]

REMARK Generated by AMDock from AutoDock Vina result
MODEL        8
REMARK ENERGY   =   -6.2
HETATM   1  C   <1> d   1       7.889  -3.121  32.318  0.00  0.00           C
HETATM   2  C   <1> d   1       6.648  -2.504  31.809  0.00  0.00           C
HETATM   3  O   <1> d   1       7.832  -4.205  33.198  0.00  0.00           O
HETATM   4  C   <1> d   1       9.134  -2.618  31.918  0.00  0.00           C
HETATM   5  C   <1> d   1       5.372  -3.130  32.310  0.00  0.00           C
HETATM   6  C   <1> d   1       6.699  -1.404  30.918  0.00  0.00           C
HETATM   7  C   <1> d   1       6.682  -4.750  33.633  0.00  0.00           C
HETATM   8  C   <1> d   1       9.209  -1.466  30.984  0.00  0.00           C
HETATM   9  C   <1> d   1       5.496  -4.266  33.232  0.00  0.00           C
HETATM  10  O   <1> d   1       4.272  -2.723  31.973  0.00  0.00           O
HETATM  11  C   <1> d   1       8.024  -0.880  30.501  0.00  0.00           C
HETATM  12  C   <1> d   1       6.832  -5.923  34.586  0.00  0.00           C
HETATM  13  C   <1> d   1       6.959  -7.280  33.994  0.00  0.00           C
HETATM  14  C   <1> d   1       7.101  -8.423  34.793  0.00  0.00           C
HETATM  15  C   <1> d   1       7.129  -8.304  36.271  0.00  0.00           C
HETATM  16  C   <1> d   1       7.011  -7.024  36.866  0.00  0.00           C
HETATM  17  C   <1> d   1       6.860  -5.815  36.021  0.00  0.00           C
HETATM  18  O   <1> d   1       7.217  -9.674  34.184  0.00  0.00           O
HETATM  19  H   <1> d   1       8.127  -9.947  34.126  0.00  0.00           H
HETATM  20  O   <1> d   1       7.272  -9.460  37.046  0.00  0.00           O
HETATM  21  H   <1> d   1       7.923  -9.393  37.735  0.00  0.00           H
HETATM  22  O   <1> d   1       5.516  -0.831  30.446  0.00  0.00           O
HETATM  23  H   <1> d   1       5.458   0.106  30.586  0.00  0.00           H
HETATM  24  O   <1> d   1      10.440  -0.950  30.573  0.00  0.00           O
HETATM  25  H   <1> d   1      10.777  -1.349  29.778  0.00  0.00           H
ENDMDL
