# Supplementary material for: Ferroptosis regulation by traditional chinese medicine for ischemic stroke intervention based on network pharmacology and data mining
Source: PLoS One. 2025 Apr 16;20(4):e0321751. doi: 10.1371/journal.pone.0321751 (PMC12002469; doi:10.1371/journal.pone.0321751)
Supplement: S4 File — (ZIP) [file pone.0321751.s004.zip › 分子对接5/TNF/TNF-0006/results/MOL000006_6op0_out08.pdbqt]

MODEL 1
REMARK VINA RESULT:      -6.2      0.000      0.000
REMARK  5 active torsions:
REMARK  status: ('A' for Active; 'I' for Inactive)
REMARK    1  A    between atoms: C_6  and  O_12 
REMARK    2  A    between atoms: C_7  and  C_13 
REMARK    3  A    between atoms: C_8  and  O_14 
REMARK    4  A    between atoms: C_17  and  O_20 
REMARK    5  A    between atoms: C_19  and  O_21 
ROOT
ATOM      1  C   <1> d   1       7.889  -3.121  32.318  0.00  0.00     0.095 A 
ATOM      2  C   <1> d   1       6.648  -2.504  31.809  0.00  0.00     0.081 A 
ATOM      3  O   <1> d   1       7.832  -4.205  33.198  0.00  0.00    -0.309 OA
ATOM      4  C   <1> d   1       9.134  -2.618  31.918  0.00  0.00     0.075 A 
ATOM      5  C   <1> d   1       5.372  -3.130  32.310  0.00  0.00     0.190 A 
ATOM      6  C   <1> d   1       6.699  -1.404  30.918  0.00  0.00     0.085 A 
ATOM      7  C   <1> d   1       6.682  -4.750  33.633  0.00  0.00     0.090 A 
ATOM      8  C   <1> d   1       9.209  -1.466  30.984  0.00  0.00     0.071 A 
ATOM      9  C   <1> d   1       5.496  -4.266  33.232  0.00  0.00     0.094 A 
ATOM     10  O   <1> d   1       4.272  -2.723  31.973  0.00  0.00    -0.287 OA
ATOM     11  C   <1> d   1       8.024  -0.880  30.501  0.00  0.00     0.074 A 
ENDROOT
BRANCH   7  12
ATOM     12  C   <1> d   1       6.832  -5.923  34.586  0.00  0.00     0.001 A 
ATOM     13  C   <1> d   1       6.959  -7.280  33.994  0.00  0.00     0.053 A 
ATOM     14  C   <1> d   1       7.101  -8.423  34.793  0.00  0.00     0.099 A 
ATOM     15  C   <1> d   1       7.129  -8.304  36.271  0.00  0.00     0.098 A 
ATOM     16  C   <1> d   1       7.011  -7.024  36.866  0.00  0.00     0.040 A 
ATOM     17  C   <1> d   1       6.860  -5.815  36.021  0.00  0.00     0.017 A 
BRANCH  14  18
ATOM     18  O   <1> d   1       7.217  -9.674  34.184  0.00  0.00    -0.358 OA
ATOM     19  H   <1> d   1       8.127  -9.947  34.126  0.00  0.00     0.217 HD
ENDBRANCH  14  18
BRANCH  15  20
ATOM     20  O   <1> d   1       7.272  -9.460  37.046  0.00  0.00    -0.358 OA
ATOM     21  H   <1> d   1       7.923  -9.393  37.735  0.00  0.00     0.217 HD
ENDBRANCH  15  20
ENDBRANCH   7  12
BRANCH   6  22
ATOM     22  O   <1> d   1       5.516  -0.831  30.446  0.00  0.00    -0.360 OA
ATOM     23  H   <1> d   1       5.458   0.106  30.586  0.00  0.00     0.217 HD
ENDBRANCH   6  22
BRANCH   8  24
ATOM     24  O   <1> d   1      10.440  -0.950  30.573  0.00  0.00    -0.361 OA
ATOM     25  H   <1> d   1      10.777  -1.349  29.778  0.00  0.00     0.217 HD
ENDBRANCH   8  24
TORSDOF 5
ENDMDL
