# Supplementary material for: Ferroptosis regulation by traditional chinese medicine for ischemic stroke intervention based on network pharmacology and data mining
Source: PLoS One. 2025 Apr 16;20(4):e0321751. doi: 10.1371/journal.pone.0321751 (PMC12002469; doi:10.1371/journal.pone.0321751)
Supplement: S4 File — (ZIP) [file pone.0321751.s004.zip › 分子对接5/TNF/TNF-0006/results/MOL000006_6op0_out09.pdb]

REMARK Generated by AMDock from AutoDock Vina result
MODEL        9
REMARK ENERGY   =   -5.9
HETATM   1  C   <1> d   1      -4.422 -21.185   3.137  0.00  0.00           C
HETATM   2  C   <1> d   1      -3.923 -19.805   3.305  0.00  0.00           C
HETATM   3  O   <1> d   1      -5.792 -21.451   3.179  0.00  0.00           O
HETATM   4  C   <1> d   1      -3.518 -22.234   2.933  0.00  0.00           C
HETATM   5  C   <1> d   1      -4.988 -18.762   3.518  0.00  0.00           C
HETATM   6  C   <1> d   1      -2.534 -19.528   3.264  0.00  0.00           C
HETATM   7  C   <1> d   1      -6.729 -20.505   3.371  0.00  0.00           C
HETATM   8  C   <1> d   1      -2.058 -21.965   2.885  0.00  0.00           C
HETATM   9  C   <1> d   1      -6.384 -19.218   3.535  0.00  0.00           C
HETATM  10  O   <1> d   1      -4.721 -17.581   3.673  0.00  0.00           O
HETATM  11  C   <1> d   1      -1.585 -20.649   3.047  0.00  0.00           C
HETATM  12  C   <1> d   1      -8.166 -20.998   3.384  0.00  0.00           C
HETATM  13  C   <1> d   1      -9.224 -20.048   2.954  0.00  0.00           C
HETATM  14  C   <1> d   1     -10.578 -20.411   2.933  0.00  0.00           C
HETATM  15  C   <1> d   1     -10.993 -21.774   3.347  0.00  0.00           C
HETATM  16  C   <1> d   1     -10.008 -22.703   3.763  0.00  0.00           C
HETATM  17  C   <1> d   1      -8.576 -22.318   3.785  0.00  0.00           C
HETATM  18  O   <1> d   1     -11.531 -19.479   2.519  0.00  0.00           O
HETATM  19  H   <1> d   1     -12.116 -19.851   1.866  0.00  0.00           H
HETATM  20  O   <1> d   1     -12.350 -22.112   3.317  0.00  0.00           O
HETATM  21  H   <1> d   1     -12.526 -23.009   3.057  0.00  0.00           H
HETATM  22  O   <1> d   1      -2.077 -18.219   3.426  0.00  0.00           O
HETATM  23  H   <1> d   1      -1.594 -17.883   2.680  0.00  0.00           H
HETATM  24  O   <1> d   1      -1.141 -22.998   2.683  0.00  0.00           O
HETATM  25  H   <1> d   1      -0.338 -22.720   2.256  0.00  0.00           H
ENDMDL
