# Supplementary material for: Ferroptosis regulation by traditional chinese medicine for ischemic stroke intervention based on network pharmacology and data mining
Source: PLoS One. 2025 Apr 16;20(4):e0321751. doi: 10.1371/journal.pone.0321751 (PMC12002469; doi:10.1371/journal.pone.0321751)
Supplement: S4 File — (ZIP) [file pone.0321751.s004.zip › 分子对接5/TNF/TNF-0006/results/MOL000006_6op0_out09.pdbqt]

MODEL 1
REMARK VINA RESULT:      -5.9      0.000      0.000
REMARK  5 active torsions:
REMARK  status: ('A' for Active; 'I' for Inactive)
REMARK    1  A    between atoms: C_6  and  O_12 
REMARK    2  A    between atoms: C_7  and  C_13 
REMARK    3  A    between atoms: C_8  and  O_14 
REMARK    4  A    between atoms: C_17  and  O_20 
REMARK    5  A    between atoms: C_19  and  O_21 
ROOT
ATOM      1  C   <1> d   1      -4.422 -21.185   3.137  0.00  0.00     0.095 A 
ATOM      2  C   <1> d   1      -3.923 -19.805   3.305  0.00  0.00     0.081 A 
ATOM      3  O   <1> d   1      -5.792 -21.451   3.179  0.00  0.00    -0.309 OA
ATOM      4  C   <1> d   1      -3.518 -22.234   2.933  0.00  0.00     0.075 A 
ATOM      5  C   <1> d   1      -4.988 -18.762   3.518  0.00  0.00     0.190 A 
ATOM      6  C   <1> d   1      -2.534 -19.528   3.264  0.00  0.00     0.085 A 
ATOM      7  C   <1> d   1      -6.729 -20.505   3.371  0.00  0.00     0.090 A 
ATOM      8  C   <1> d   1      -2.058 -21.965   2.885  0.00  0.00     0.071 A 
ATOM      9  C   <1> d   1      -6.384 -19.218   3.535  0.00  0.00     0.094 A 
ATOM     10  O   <1> d   1      -4.721 -17.581   3.673  0.00  0.00    -0.287 OA
ATOM     11  C   <1> d   1      -1.585 -20.649   3.047  0.00  0.00     0.074 A 
ENDROOT
BRANCH   7  12
ATOM     12  C   <1> d   1      -8.166 -20.998   3.384  0.00  0.00     0.001 A 
ATOM     13  C   <1> d   1      -9.224 -20.048   2.954  0.00  0.00     0.053 A 
ATOM     14  C   <1> d   1     -10.578 -20.411   2.933  0.00  0.00     0.099 A 
ATOM     15  C   <1> d   1     -10.993 -21.774   3.347  0.00  0.00     0.098 A 
ATOM     16  C   <1> d   1     -10.008 -22.703   3.763  0.00  0.00     0.040 A 
ATOM     17  C   <1> d   1      -8.576 -22.318   3.785  0.00  0.00     0.017 A 
BRANCH  14  18
ATOM     18  O   <1> d   1     -11.531 -19.479   2.519  0.00  0.00    -0.358 OA
ATOM     19  H   <1> d   1     -12.116 -19.851   1.866  0.00  0.00     0.217 HD
ENDBRANCH  14  18
BRANCH  15  20
ATOM     20  O   <1> d   1     -12.350 -22.112   3.317  0.00  0.00    -0.358 OA
ATOM     21  H   <1> d   1     -12.526 -23.009   3.057  0.00  0.00     0.217 HD
ENDBRANCH  15  20
ENDBRANCH   7  12
BRANCH   6  22
ATOM     22  O   <1> d   1      -2.077 -18.219   3.426  0.00  0.00    -0.360 OA
ATOM     23  H   <1> d   1      -1.594 -17.883   2.680  0.00  0.00     0.217 HD
ENDBRANCH   6  22
BRANCH   8  24
ATOM     24  O   <1> d   1      -1.141 -22.998   2.683  0.00  0.00    -0.361 OA
ATOM     25  H   <1> d   1      -0.338 -22.720   2.256  0.00  0.00     0.217 HD
ENDBRANCH   8  24
TORSDOF 5
ENDMDL
