# Supplementary material for: Ferroptosis regulation by traditional chinese medicine for ischemic stroke intervention based on network pharmacology and data mining
Source: PLoS One. 2025 Apr 16;20(4):e0321751. doi: 10.1371/journal.pone.0321751 (PMC12002469; doi:10.1371/journal.pone.0321751)
Supplement: S4 File — (ZIP) [file pone.0321751.s004.zip › 分子对接5/TNF/TNF-0006/results/MOL000006_6op0_out10.pdb]

REMARK Generated by AMDock from AutoDock Vina result
MODEL       10
REMARK ENERGY   =   -5.8
HETATM   1  C   <1> d   1     -25.943  -0.961  34.675  0.00  0.00           C
HETATM   2  C   <1> d   1     -27.014  -1.755  34.040  0.00  0.00           C
HETATM   3  O   <1> d   1     -25.675   0.339  34.243  0.00  0.00           O
HETATM   4  C   <1> d   1     -25.191  -1.514  35.719  0.00  0.00           C
HETATM   5  C   <1> d   1     -27.755  -1.055  32.930  0.00  0.00           C
HETATM   6  C   <1> d   1     -27.292  -3.075  34.473  0.00  0.00           C
HETATM   7  C   <1> d   1     -26.347   0.947  33.249  0.00  0.00           C
HETATM   8  C   <1> d   1     -25.465  -2.896  36.189  0.00  0.00           C
HETATM   9  C   <1> d   1     -27.341   0.315  32.603  0.00  0.00           C
HETATM  10  O   <1> d   1     -28.664  -1.591  32.315  0.00  0.00           O
HETATM  11  C   <1> d   1     -26.487  -3.650  35.581  0.00  0.00           C
HETATM  12  C   <1> d   1     -25.904   2.363  32.927  0.00  0.00           C
HETATM  13  C   <1> d   1     -24.970   3.025  33.874  0.00  0.00           C
HETATM  14  C   <1> d   1     -24.505   4.331  33.662  0.00  0.00           C
HETATM  15  C   <1> d   1     -24.943   5.096  32.469  0.00  0.00           C
HETATM  16  C   <1> d   1     -25.834   4.493  31.546  0.00  0.00           C
HETATM  17  C   <1> d   1     -26.325   3.111  31.772  0.00  0.00           C
HETATM  18  O   <1> d   1     -23.627   4.904  34.584  0.00  0.00           O
HETATM  19  H   <1> d   1     -23.890   4.708  35.478  0.00  0.00           H
HETATM  20  O   <1> d   1     -24.466   6.397  32.280  0.00  0.00           O
HETATM  21  H   <1> d   1     -25.145   7.050  32.155  0.00  0.00           H
HETATM  22  O   <1> d   1     -28.307  -3.813  33.863  0.00  0.00           O
HETATM  23  H   <1> d   1     -29.091  -3.310  33.675  0.00  0.00           H
HETATM  24  O   <1> d   1     -24.726  -3.464  37.228  0.00  0.00           O
HETATM  25  H   <1> d   1     -23.805  -3.229  37.217  0.00  0.00           H
ENDMDL
