# Supplementary material for: Ferroptosis regulation by traditional chinese medicine for ischemic stroke intervention based on network pharmacology and data mining
Source: PLoS One. 2025 Apr 16;20(4):e0321751. doi: 10.1371/journal.pone.0321751 (PMC12002469; doi:10.1371/journal.pone.0321751)
Supplement: S4 File — (ZIP) [file pone.0321751.s004.zip › 分子对接5/TNF/TNF-0006/results/MOL000006_6op0_out10.pdbqt]

MODEL 1
REMARK VINA RESULT:      -5.8      0.000      0.000
REMARK  5 active torsions:
REMARK  status: ('A' for Active; 'I' for Inactive)
REMARK    1  A    between atoms: C_6  and  O_12 
REMARK    2  A    between atoms: C_7  and  C_13 
REMARK    3  A    between atoms: C_8  and  O_14 
REMARK    4  A    between atoms: C_17  and  O_20 
REMARK    5  A    between atoms: C_19  and  O_21 
ROOT
ATOM      1  C   <1> d   1     -25.943  -0.961  34.675  0.00  0.00     0.095 A 
ATOM      2  C   <1> d   1     -27.014  -1.755  34.040  0.00  0.00     0.081 A 
ATOM      3  O   <1> d   1     -25.675   0.339  34.243  0.00  0.00    -0.309 OA
ATOM      4  C   <1> d   1     -25.191  -1.514  35.719  0.00  0.00     0.075 A 
ATOM      5  C   <1> d   1     -27.755  -1.055  32.930  0.00  0.00     0.190 A 
ATOM      6  C   <1> d   1     -27.292  -3.075  34.473  0.00  0.00     0.085 A 
ATOM      7  C   <1> d   1     -26.347   0.947  33.249  0.00  0.00     0.090 A 
ATOM      8  C   <1> d   1     -25.465  -2.896  36.189  0.00  0.00     0.071 A 
ATOM      9  C   <1> d   1     -27.341   0.315  32.603  0.00  0.00     0.094 A 
ATOM     10  O   <1> d   1     -28.664  -1.591  32.315  0.00  0.00    -0.287 OA
ATOM     11  C   <1> d   1     -26.487  -3.650  35.581  0.00  0.00     0.074 A 
ENDROOT
BRANCH   7  12
ATOM     12  C   <1> d   1     -25.904   2.363  32.927  0.00  0.00     0.001 A 
ATOM     13  C   <1> d   1     -24.970   3.025  33.874  0.00  0.00     0.053 A 
ATOM     14  C   <1> d   1     -24.505   4.331  33.662  0.00  0.00     0.099 A 
ATOM     15  C   <1> d   1     -24.943   5.096  32.469  0.00  0.00     0.098 A 
ATOM     16  C   <1> d   1     -25.834   4.493  31.546  0.00  0.00     0.040 A 
ATOM     17  C   <1> d   1     -26.325   3.111  31.772  0.00  0.00     0.017 A 
BRANCH  14  18
ATOM     18  O   <1> d   1     -23.627   4.904  34.584  0.00  0.00    -0.358 OA
ATOM     19  H   <1> d   1     -23.890   4.708  35.478  0.00  0.00     0.217 HD
ENDBRANCH  14  18
BRANCH  15  20
ATOM     20  O   <1> d   1     -24.466   6.397  32.280  0.00  0.00    -0.358 OA
ATOM     21  H   <1> d   1     -25.145   7.050  32.155  0.00  0.00     0.217 HD
ENDBRANCH  15  20
ENDBRANCH   7  12
BRANCH   6  22
ATOM     22  O   <1> d   1     -28.307  -3.813  33.863  0.00  0.00    -0.360 OA
ATOM     23  H   <1> d   1     -29.091  -3.310  33.675  0.00  0.00     0.217 HD
ENDBRANCH   6  22
BRANCH   8  24
ATOM     24  O   <1> d   1     -24.726  -3.464  37.228  0.00  0.00    -0.361 OA
ATOM     25  H   <1> d   1     -23.805  -3.229  37.217  0.00  0.00     0.217 HD
ENDBRANCH   8  24
TORSDOF 5
ENDMDL
