# Supplementary material for: Ferroptosis regulation by traditional chinese medicine for ischemic stroke intervention based on network pharmacology and data mining
Source: PLoS One. 2025 Apr 16;20(4):e0321751. doi: 10.1371/journal.pone.0321751 (PMC12002469; doi:10.1371/journal.pone.0321751)
Supplement: S4 File — (ZIP) [file pone.0321751.s004.zip › 分子对接5/TNF/TNF-0073/input/6op0_h.C.map]

GRID_PARAMETER_FILE 6op0_autolig.gpf
GRID_DATA_FILE 6op0_h.maps.fld
MACROMOLECULE 6op0_h.pdbqt
SPACING 1.000
NELEMENTS 64 64 64
CENTER -3.687 -2.256 18.099
0.
0.
0.
0.
0.
0.
0.
0.
0.
0.
0.
0.
0.
0.
0.
0.
0.
0.
0.
0.
0.
0.
0.
0.
0.
0.
0.
0.
0.
0.
0.
0.
0.
0.
0.
0.
0.
0.
0.
0.
0.
0.
0.
0.
0.
0.
0.
0.
0.
0.
0.
0.
0.
0.
0.
0.
0.
0.
0.
0.
0.
0.
0.
0.
0.
0.
0.
0.
0.
0.
0.
0.
0.
0.
0.
0.
0.
0.
0.
0.
0.
0.
0.
0.
0.
0.
0.
0.
0.
0.
0.
0.
0.
0.
0.
0.
0.
0.
0.
0.
0.
0.
0.
0.
0.
0.
0.
0.
0.
0.
0.
0.
0.
0.
0.
0.
0.
0.
0.
0.
0.
0.
0.
0.
0.
0.
0.
0.
0.
0.
0.
0.
0.
0.
0.
0.
0.
0.
0.
0.
0.
0.
0.
0.
0.
0.
0.
0.
0.
0.
0.
0.
0.
0.
0.
0.
0.
0.
0.
0.
0.
0.
0.
0.
0.
0.
0.
0.
0.
0.
0.
0.
0.
0.
0.
0.
0.
0.
0.
0.
0.
0.
0.
0.
0.
0.
0.
0.
0.
0.
0.
0.
0.
0.
0.
0.
0.
0.
0.
0.
0.
0.
0.
0.
0.
0.
0.
0.
0.
0.
0.
0.
0.
0.
0.
0.
0.
0.
0.
0.
0.
0.
0.
0.
0.
0.
0.
0.
0.
0.
0.
0.
0.
0.
0.
0.
0.
0.
0.
0.
0.
0.
0.
0.
0.
0.
0.
0.
0.
0.
0.
0.
0.
0.
0.
0.
0.
0.
0.
0.
0.
0.
0.
0.
0.
0.
0.
0.
0.
0.
0.
0.
0.
0.
0.
0.
0.
0.
0.
0.
0.
0.
0.
0.
0.
0.
0.
0.
0.
0.
0.
0.
0.
0.
0.
0.
0.
0.
0.
0.
0.
0.
0.
0.
0.
0.
0.
0.
0.
0.
0.
0.
0.
0.
0.
0.
0.
0.
0.
0.
0.
0.
0.
0.
0.
0.
0.
0.
0.
0.
0.
0.
0.
0.
0.
0.
0.
0.
0.
0.
0.
0.
0.
0.
0.
0.
0.
0.
0.
0.
0.
0.
0.
0.
0.
0.
0.
0.
0.
0.
0.
0.
0.
0.
0.
0.
0.
0.
0.
0.
0.
0.
0.
0.
0.
0.
0.
0.
0.
0.
0.
0.
0.
0.
0.
0.
0.
0.
0.
0.
0.
0.
0.
0.
0.
0.
0.
0.
0.
0.
0.
0.
0.
0.
0.
0.
0.
0.
0.
0.
0.
0.
0.
0.
0.
0.
0.
0.
0.
0.
0.
0.
0.
0.
0.
0.
0.
0.
0.
0.
0.
0.
0.
0.
0.
0.
0.
0.
0.
0.
0.
0.
0.
0.
0.
0.
0.
0.
0.
0.
0.
0.
0.
0.
0.
0.
0.
0.
0.
0.
0.
0.
0.
0.
0.
0.
0.
0.
0.
0.
0.
0.
0.
0.
0.
0.
0.
0.
0.
0.
0.
0.
0.
0.
0.
0.
0.
0.
0.
0.
0.
0.
0.
0.
0.
0.
0.
0.
0.
0.
0.
0.
0.
0.
0.
0.
0.
0.
0.
0.
0.
0.
0.
0.
0.
0.
0.
0.
0.
0.
0.
0.
0.
0.
0.
0.
0.
0.
0.
0.
0.
0.
0.
0.
0.
0.
0.
0.
0.
0.
0.
0.
0.
0.
0.
0.
0.
0.
0.
0.
0.
0.
0.
0.
0.
0.
0.
0.
0.
0.
0.
0.
0.
0.
0.
0.
0.
0.
0.
0.
0.
0.
0.
0.
0.
0.
0.
0.
0.
0.
0.
0.
0.
0.
0.
0.
0.
0.
0.
0.
0.
0.
0.
0.
0.
0.
0.
0.
0.
0.
0.
0.
0.
0.
0.
0.
0.
0.
0.
0.
0.
0.
0.
0.
0.
0.
0.
0.
0.
0.
0.
0.
0.
0.
0.
0.
0.
0.
0.
0.
0.
0.
0.
0.
0.
0.
0.
0.
0.
0.
0.
0.
0.
0.
0.
0.
0.
0.
0.
0.
0.
0.
0.
0.
0.
0.
0.
0.
0.
0.
0.
0.
0.
0.
0.
0.
0.
0.
0.
0.
0.
0.
0.
0.
0.
0.
0.
0.
0.
0.
0.
0.
0.
0.
0.
0.
0.
0.
0.
0.
0.
0.
0.
0.
0.
0.
0.
0.
0.
0.
0.
0.
0.
0.
0.
0.
0.
0.
0.
0.
0.
0.
0.
0.
0.
0.
0.
0.
0.
0.
0.
0.
0.
0.
0.
0.
0.
0.
0.
0.
0.
0.
0.
0.
0.
0.
0.
0.
0.
0.
0.
0.
0.
0.
0.
0.
0.
0.
0.
0.
0.
0.
0.
0.
0.
0.
0.
0.
0.
0.
0.
0.
0.
0.
0.
0.
0.
0.
0.
0.
0.
0.
0.
0.
0.
0.
0.
0.
0.
0.
0.
0.
0.
0.
0.
0.
0.
0.
0.
0.
0.
0.
0.
0.
0.
0.
0.
0.
0.
0.
0.
0.
0.
0.
0.
0.
0.
0.
0.
0.
0.
0.
0.
0.
0.
0.
0.
0.
0.
0.
0.
0.
0.
0.
0.
0.
0.
0.
0.
0.
0.
0.
0.
0.
0.
0.
0.
0.
0.
0.
0.
0.
0.
0.
0.
0.
0.
0.
0.
0.
0.
0.
0.
0.
0.
0.
0.
0.
0.
0.
0.
0.
0.
0.
0.
0.
0.
0.
0.
0.
0.
0.
0.
0.
0.
0.
0.
0.
0.
0.
0.
0.
0.
0.
0.
0.
0.
0.
0.
0.
0.
0.
0.
0.
0.
0.
0.
0.
0.
0.
0.
0.
0.
0.
0.
0.
0.
0.
0.
0.
0.
0.
0.
0.
0.
0.
0.
0.
0.
0.
0.
0.
0.
0.
0.
0.
0.
0.
0.
0.
0.
0.
0.
0.
0.
0.
0.
0.
0.
0.
0.
0.
0.
0.
0.
0.
0.
0.
0.
0.
0.
0.
0.
0.
0.
0.
0.
0.
0.
0.
0.
0.
0.
0.
0.
0.
0.
0.
0.
0.
0.
0.
0.
0.
0.
0.
0.
0.
0.
0.
0.
0.
0.
0.
0.
0.
0.
0.
0.
0.
0.
0.
0.
0.
0.
0.
0.
0.
0.
0.
0.
0.
0.
0.
0.
0.
0.
0.
0.
0.
0.
0.
0.
0.
0.
0.
0.
0.
0.
0.
0.
0.
0.
0.
0.
0.
0.
0.
0.
0.
0.
0.
0.
0.
0.
0.
0.
0.
0.
0.
0.
0.
0.
0.
0.
0.
0.
0.
0.
0.
0.
0.
0.
0.
0.
0.
0.
0.
0.
0.
0.
0.
0.
0.
0.
0.
0.
0.
0.
0.
0.
0.
0.
0.
0.
0.
0.
0.
0.
0.
0.
0.
0.
0.
0.
0.000
0.000
0.001
0.001
0.001
0.
0.
0.
0.
0.
0.
0.
0.
0.
0.
0.
0.
0.
0.
0.
0.
0.
0.
0.
0.
0.
0.
0.
0.
0.
0.
0.
0.
0.
0.
0.
0.
0.
0.
0.
0.
0.
0.
0.
0.
0.
0.
0.
0.
0.
0.
0.
0.
0.
0.
0.
0.
0.
0.
0.
0.
0.
0.
-0.002
-0.003
-0.002
-0.002
-0.001
0.001
0.001
0.001
0.001
0.000
0.000
0.
0.
0.
0.
0.
0.
0.
0.
0.
0.
0.
0.
0.
0.
0.
0.
0.
0.
0.
0.
0.
0.
0.
0.
0.
0.
0.
0.
0.
0.
0.
0.
0.
0.
0.
0.
0.
0.
0.
0.
0.
0.
0.
0.
0.
0.
0.
0.
0.
0.
0.
0.
-0.002
-0.003
-0.004
-0.005
-0.006
-0.006
-0.005
-0.003
-0.003
0.001
0.000
0.000
-0.002
-0.001
0.
0.
0.
0.
0.
0.
0.
0.
0.
0.
0.
0.
0.
0.
0.
0.
0.
0.
0.
0.
0.
0.
0.
0.
0.
0.
0.
0.
0.
0.
0.
0.
0.
0.
0.
0.
0.
0.
0.
0.
0.
0.
0.
0.
0.
0.
0.
0.
0.
0.
-0.002
-0.003
-0.006
-0.007
-0.009
-0.011
-0.011
-0.009
-0.008
-0.006
-0.003
-0.001
-0.001
-0.001
-0.002
-0.002
0.
0.
0.
0.
0.
0.
0.
0.
0.
0.
0.
0.
0.
0.
0.
0.
0.
0.
0.
0.
0.
0.
0.000
0.000
0.000
0.000
0.
0.
0.
0.
0.
0.
0.
0.
0.
0.
0.
0.
0.
0.
0.
0.
0.
0.
0.
0.
0.
0.
0.
-0.003
-0.004
-0.008
-0.010
-0.015
-0.017
-0.016
-0.018
-0.016
-0.014
-0.011
-0.006
-0.005
-0.002
-0.002
-0.002
-0.001
0.
0.
0.
0.
0.
0.
0.
0.
0.
0.
0.
0.
0.
0.
0.
0.
0.
0.
0.
0.
0.000
0.000
0.000
0.000
0.000
0.
0.
0.
0.
0.
0.
0.
0.
0.
0.
0.
0.
0.
0.
0.
0.
0.
0.
0.
0.
0.
0.
-0.002
-0.003
-0.007
-0.009
-0.015
-0.020
-0.024
-0.027
-0.026
-0.023
-0.020
-0.016
-0.013
-0.007
-0.005
-0.004
-0.003
-0.002
0.
0.
0.
0.
0.
0.
0.
0.
0.
0.
0.
0.
0.
0.
0.
0.
0.
0.
0.
0.
0.000
0.000
0.001
0.001
0.001
0.000
0.
0.
0.
0.
0.
0.
0.
0.
0.
0.
0.
0.
0.
0.
0.
0.
0.
0.
0.
0.
0.
-0.002
-0.004
-0.007
-0.010
-0.018
-0.026
-0.032
-0.035
-0.034
-0.030
-0.025
-0.021
-0.018
-0.012
-0.009
-0.004
-0.002
-0.001
0.
0.
0.
0.
0.
0.
0.
0.
0.
0.
0.
0.
0.
0.
0.
0.
0.
0.
0.
0.
0.000
0.000
0.001
0.001
0.001
0.000
0.
0.
0.
0.
0.
0.
0.
0.
0.
0.
0.
0.
0.
0.
0.
0.
0.
0.
0.
0.
0.
-0.002
-0.004
-0.007
-0.012
-0.020
-0.029
-0.034
-0.037
-0.036
-0.033
-0.030
-0.024
-0.022
-0.015
-0.011
-0.007
-0.004
0.
0.000
0.
0.
0.
0.
0.
0.
0.
0.
0.
0.
0.
0.
0.
0.
0.
0.
0.
0.
0.
0.
0.000
0.000
0.001
0.001
0.
0.
0.
0.
0.
0.
0.
0.
0.
0.
0.
0.
0.
0.
0.
0.
0.
0.
0.
0.
0.
0.
-0.002
-0.003
-0.006
-0.014
-0.021
-0.030
-0.035
-0.036
-0.034
-0.033
-0.030
-0.027
-0.023
-0.019
-0.013
-0.009
-0.005
-0.001
0.001
0.001
0.
0.
0.
0.
0.
0.
0.
0.
0.
0.
0.
0.
0.
0.
0.
0.
0.
0.
0.
0.
0.000
0.000
0.
0.
0.
0.
0.
0.
0.
0.
0.
0.
0.
0.
0.
0.
0.
0.
0.
0.
0.
0.
0.
0.
-0.002
0.
-0.002
-0.006
-0.012
-0.019
-0.025
-0.030
-0.030
-0.032
-0.029
-0.028
-0.029
-0.024
-0.021
-0.017
-0.013
-0.005
-0.002
0.001
0.001
0.
0.
0.
0.
0.
0.
0.
0.
0.
0.
0.
0.
0.
0.
0.
0.
0.
0.
0.
0.
0.
0.
0.
0.
0.
0.
0.
0.
0.
0.
0.
0.
0.
0.
0.
0.
0.
0.
0.
0.
0.
0.
-0.002
-0.002
-0.002
-0.002
-0.005
-0.006
-0.013
-0.020
-0.022
-0.026
-0.025
-0.027
-0.025
-0.026
-0.026
-0.023
-0.022
-0.020
-0.014
-0.007
-0.002
0.001
0.001
0.001
0.
0.
0.
0.
0.
0.
0.
0.
0.
0.
0.
0.
0.
0.
0.
0.
0.
0.
0.
0.
0.
0.
0.
0.
0.
0.
0.
0.
0.
0.
0.
0.
0.
0.
0.
0.
0.
0.
0.
0.
0.
-0.002
-0.003
-0.003
-0.003
-0.005
-0.007
-0.011
-0.016
-0.020
-0.020
-0.020
-0.019
-0.020
-0.022
-0.020
-0.023
-0.023
-0.019
-0.013
-0.006
-0.001
0.000
0.001
0.001
0.
0.
0.
0.
0.
0.
0.
0.
0.
0.
0.
0.
0.
0.
0.
0.
0.
0.
0.
0.
0.
0.
0.
0.
0.
0.
0.
0.
0.
0.
0.
0.
0.
0.
0.
0.
0.
0.
0.
0.
0.
-0.002
-0.003
-0.003
-0.004
-0.006
-0.005
-0.010
-0.012
-0.014
-0.016
-0.015
-0.012
-0.012
-0.013
-0.016
-0.018
-0.018
-0.015
-0.009
-0.004
0.000
0.000
0.001
0.001
0.
0.
0.
0.
0.
0.
0.
0.
0.
0.
0.
0.
0.
0.
0.
0.
0.
0.
0.
0.
0.
0.
0.
0.
0.
0.
0.
0.
0.
0.
0.
0.
0.
0.
0.
0.
0.
0.
0.
0.
0.
-0.002
-0.002
-0.003
-0.004
-0.006
-0.006
-0.007
-0.009
-0.011
-0.011
-0.009
-0.004
-0.006
-0.005
-0.008
-0.010
-0.009
-0.008
-0.005
-0.003
0.
0.001
0.001
0.
0.
0.
0.
0.
0.
0.
0.
0.
0.
0.
0.
0.
0.
0.
0.
0.
0.
0.
0.
0.
0.
0.
0.
0.
0.
0.
0.
0.
0.
0.
0.
0.
0.
0.
0.
0.
0.
0.
0.
0.
0.
0.
-0.002
-0.002
-0.003
-0.003
-0.006
-0.006
-0.006
-0.006
-0.006
-0.004
-0.001
-0.002
-0.002
-0.004
-0.005
-0.005
-0.004
-0.003
0.000
0.000
0.001
0.001
0.
0.
0.
0.
0.
0.
0.
0.
0.
0.
0.
0.
0.
0.
0.
0.
0.
0.
0.
0.
0.
0.
0.
0.
0.
0.
0.
0.
0.
0.
0.
0.
0.
0.
0.
0.
0.
0.
0.
0.
0.
0.
0.
0.
0.
0.
-0.001
-0.005
-0.006
-0.006
-0.005
-0.003
-0.001
0.
0.000
-0.001
-0.002
-0.003
-0.002
-0.002
0.000
0.000
0.000
0.001
0.
0.
0.
0.
0.
0.
0.
0.
0.
0.
0.
0.
0.
0.
0.
0.
0.
0.
0.
0.
0.
0.
0.
0.
0.
0.
0.
0.
0.
0.
0.
0.
0.
0.
0.
0.
0.
0.
0.
0.
0.
0.
0.
0.
0.
0.
0.
0.
-0.001
-0.001
-0.005
-0.002
-0.002
0.
0.
0.001
0.001
0.000
0.000
0.000
0.000
0.001
0.001
0.001
0.
0.
0.
0.
0.
0.
0.
0.
0.
0.
0.
0.
0.
0.
0.
0.
0.
0.
0.
0.
0.
0.
0.
0.
0.
0.
0.
0.
0.
0.
0.
0.
0.
0.
0.
0.
0.
0.
0.
0.
0.
0.
0.
0.
0.
0.
0.
0.
0.
0.
0.
0.
0.
0.
0.
0.
0.
0.
0.
0.001
0.001
0.
0.
0.
0.
0.
0.
0.
0.
0.
0.
0.
0.
0.
0.
0.
0.
0.
0.
0.
0.
0.
0.
0.
0.
0.
0.
0.
0.
0.
0.
0.
0.
0.
0.
0.
0.
0.
0.
0.
0.
0.
0.
0.
0.
0.
0.
0.
0.
0.
0.
0.
0.
0.
0.
0.
0.
0.
0.
0.
0.
0.
0.
0.
0.
0.
0.
0.
0.
0.
0.
0.
0.
0.
0.
0.
0.
0.
0.
0.
0.
0.
0.
0.
0.
0.
0.
0.
0.
0.
0.
0.
0.
0.
0.
0.
0.
0.
0.
0.
0.
0.
0.
0.
0.
0.
0.
0.
0.
0.
0.
0.
0.
0.
0.
0.
0.
0.
-0.001
-0.001
0.
0.000
0.001
0.001
0.
0.
0.
0.
0.
0.
0.
0.
0.
0.
0.
0.
0.
0.
0.
0.
0.
0.
0.
0.
0.
0.
0.
0.
0.
0.
0.
0.
0.
0.
0.
0.
0.
0.
0.
0.
0.
0.
0.
0.
0.
0.
0.
0.
0.
0.
0.
0.
0.
0.
0.
0.
0.
0.
0.
0.
0.000
0.000
-0.002
-0.003
-0.001
0.000
0.
0.000
0.001
0.
0.
0.
0.
0.001
0.001
0.000
0.002
0.002
0.000
0.
0.
0.
0.
0.
0.
0.
0.
0.
0.
0.
0.
0.
0.
0.
0.
0.
0.
0.
0.
0.
0.
0.
0.
0.
0.
0.
0.
0.
0.
0.
0.
0.
0.
0.
0.
0.
0.
0.
0.
0.
0.
0.
-0.002
-0.002
0.000
0.000
-0.002
-0.003
-0.004
-0.004
-0.001
0.
0.000
0.001
0.
0.
0.
0.001
0.001
0.001
0.002
0.002
0.002
0.003
0.001
0.
0.
0.
0.
0.
0.
0.
0.
0.
0.
0.
0.
0.
0.
0.
0.
0.
0.
0.
0.
0.
0.
0.
0.
0.
0.
0.
0.
0.
0.
0.
0.
0.
0.
0.
0.001
0.001
0.001
0.001
0.
0.
-0.002
-0.002
-0.001
-0.002
-0.001
-0.003
-0.002
-0.003
-0.004
-0.001
-0.001
-0.001
0.
0.
0.
0.
0.001
0.000
0.001
0.002
0.002
0.002
0.003
0.001
0.001
0.
0.
0.
0.
0.
0.
0.
0.
0.
0.
0.
0.
0.
0.
0.
0.
0.
0.
0.
0.
0.
0.
0.
0.
0.
0.
0.
0.
0.
0.
0.
0.
0.001
0.001
0.001
0.001
0.000
0.000
0.000
0.
-0.002
-0.001
-0.001
-0.002
-0.001
-0.003
-0.002
-0.002
-0.004
-0.001
-0.001
0.
0.
0.
0.
0.
0.001
0.001
0.001
0.002
0.002
0.002
0.002
0.001
0.001
0.
0.
0.
0.
0.
0.
0.
0.
0.
0.
0.
0.
0.
0.
0.
0.
0.
0.
0.
0.
0.
0.
0.
0.
0.
0.
0.
0.
0.
0.
0.
0.001
0.001
0.001
0.001
0.
-0.001
-0.001
-0.002
-0.002
0.000
-0.002
-0.001
-0.001
-0.001
-0.001
-0.001
-0.001
0.001
0.
0.
0.
0.
0.
0.
0.
0.001
0.001
0.002
0.002
0.002
0.002
0.001
0.000
0.001
0.
0.
0.
0.
0.
0.
0.
0.
0.
0.
0.
0.
0.
0.
0.
0.
0.
0.
0.
0.
0.
0.
0.
0.
0.
0.
0.
0.
0.
0.
0.
0.001
0.001
0.001
0.
-0.001
-0.002
-0.002
-0.002
-0.003
-0.001
0.000
0.000
0.001
0.001
0.001
0.001
0.001
0.001
0.
0.
0.
0.
0.
0.
0.
0.
0.001
0.001
0.002
0.002
0.002
0.001
0.001
0.001
0.
0.
0.
0.
0.
0.
0.
0.
0.
0.
0.
0.
0.
0.
0.
0.
0.
0.
0.
0.
0.
0.
0.
0.
0.
0.
0.
0.
0.
0.
0.001
0.001
0.001
0.001
0.000
-0.002
-0.003
-0.004
-0.004
-0.004
-0.002
-0.002
0.
0.001
0.001
0.001
0.001
0.001
0.001
0.
0.
0.
0.
0.
0.
0.
0.
0.
0.001
0.002
0.001
0.002
0.001
0.001
0.
0.
0.
0.
0.
0.
0.
0.
0.
0.
0.
0.
0.
0.
0.
0.
0.
0.
0.
0.
0.
0.
0.
0.
0.
0.
0.
0.
0.
0.
0.
0.001
0.001
0.001
0.000
-0.001
-0.002
-0.004
-0.005
-0.007
-0.007
-0.004
-0.002
0.000
0.000
0.001
0.001
0.001
0.001
0.
0.
0.
0.
0.
0.
0.
0.
0.
0.
0.
0.
0.001
0.001
0.
0.
0.
0.
0.
0.
0.
0.
0.
0.
0.
0.
0.
0.
0.
0.
0.
0.
0.
0.
0.
0.
0.
0.
0.
0.
0.
0.
0.
0.
0.
0.
0.
0.001
0.001
0.001
-0.001
-0.001
-0.003
-0.004
-0.005
-0.006
-0.007
-0.006
-0.002
0.000
0.000
0.001
0.001
0.001
0.001
0.
0.
0.
0.
0.
0.
0.
0.
0.
0.
0.
0.
0.
0.
0.
0.
0.
0.
0.
0.
0.
0.
0.
0.
0.
0.
0.
0.
0.
0.
0.
0.
0.
0.
0.
0.
0.
0.
0.
0.
0.
0.
0.
0.
0.
0.
0.
0.
0.001
0.001
0.000
-0.002
-0.002
-0.004
-0.005
-0.006
-0.005
-0.004
-0.003
-0.001
0.000
0.001
0.001
0.
0.
0.
0.
0.
0.
0.
0.
0.
0.
0.
0.
0.
0.
0.
0.
0.
0.
0.
0.
0.
0.
0.
0.
0.
0.
0.
0.
0.
0.
0.
0.
0.
0.
0.
0.
0.
0.
0.
0.
0.
0.
0.
0.
0.
0.
0.
0.
0.
0.
0.001
0.001
0.000
-0.001
-0.002
-0.003
-0.004
-0.004
-0.004
-0.004
-0.002
-0.001
0.
0.
0.
0.
0.
0.
0.
0.
0.
0.
0.
0.
0.
0.
0.
0.
0.
0.
0.
0.
0.
0.
0.
0.
0.
0.
0.
0.
0.
0.
0.
0.
0.
0.
0.
0.
0.
0.
0.
0.
0.
0.
0.
0.
0.
0.
0.
0.
0.
0.
0.
0.
0.
0.
0.001
0.000
0.000
-0.002
-0.002
-0.003
-0.003
-0.003
-0.002
-0.001
-0.001
0.
0.
0.
0.
0.
0.
0.
0.
0.
0.
0.
0.
0.
0.
0.
0.
0.
0.
0.
0.
0.
0.
0.
0.
0.
0.
0.
0.
0.
0.
0.
0.
0.
0.
0.
0.
0.
0.
0.
0.
0.
0.
0.
0.
0.
0.
0.
0.
0.
0.
0.
0.
0.
0.
0.
0.
0.000
0.
0.000
-0.001
-0.001
-0.001
-0.001
-0.001
0.
0.
0.
0.
0.
0.
0.
0.
0.
0.
0.
0.
0.
0.
0.
0.
0.
0.
0.
0.
0.
0.
0.
0.
0.
0.
0.
0.
0.
0.
0.
0.
0.
0.
0.
0.
0.
0.
0.
0.
0.
0.
0.
0.
0.
0.
0.
0.
0.
0.
0.
0.
0.
0.
0.
0.
0.
0.
0.
-0.001
-0.001
-0.001
-0.001
-0.001
0.
0.
0.
0.
0.
0.
0.
0.
0.
0.
0.
0.
0.
0.
0.
0.
0.
0.
0.
0.
0.
0.
0.
0.
0.
0.
0.
0.
0.
0.
0.
0.
0.
0.
0.
0.
0.
0.
0.
0.
0.
0.
0.
0.
0.
0.
0.
0.
0.
0.
0.
0.
0.
0.
0.
0.
0.
0.
0.
0.
0.
0.
0.
0.
0.
0.
0.
0.
0.
0.
0.
0.
0.
0.
0.
0.
0.
0.
0.
0.
0.
0.
0.
0.
0.
0.
0.
0.
0.
0.
0.
0.
0.
0.
0.
0.
0.
0.
0.
0.
0.
0.
0.
0.
0.
0.
0.
0.
0.
0.
0.
0.
0.
0.
0.
0.
0.
0.
0.
0.
0.
0.
0.
0.
0.
0.
0.
0.
0.
0.
0.
0.
0.
0.
0.
0.
0.
0.
0.
0.
0.
0.
0.
0.
0.
0.
0.
0.
0.
0.
0.
0.
0.
0.
0.
0.
0.
0.
0.
0.
0.
0.
0.
0.
0.
0.
0.
0.
0.
0.
0.
0.
0.
0.
0.
0.
0.
0.
0.
0.
0.
0.
0.
0.
0.
0.
0.
0.
0.
0.
0.
0.
0.
0.
0.
0.
0.
0.
0.
0.
0.
0.
0.
0.
0.
0.
0.
0.
0.
0.
0.
0.
0.
0.
0.
0.
0.
0.
0.
0.
0.
0.
0.
0.
0.
0.
0.
0.
0.
0.
0.
0.
0.
0.
0.
0.
0.
0.
0.
0.
0.
0.
0.
0.
0.
0.
0.
0.
0.
0.
0.
0.
0.
0.
0.
0.
0.
0.
0.
0.
0.
0.
0.
0.
0.
0.
0.
0.
0.
0.
0.
0.
0.
0.
0.
0.
0.
0.
0.
0.
0.
0.
0.
0.
0.
0.
0.
0.
0.
0.
0.
0.
0.
0.
0.
0.
0.
0.
0.
0.
0.
0.
0.
0.
0.
0.
0.
0.
0.
0.
0.
0.
0.
0.
0.
0.
0.
0.
0.
0.
0.
0.
0.
0.
0.
0.
0.
0.
0.
0.
0.
0.
0.
0.
0.
0.
0.
0.
0.
0.
0.
0.
0.
0.
0.
0.
0.
0.
0.
0.
0.
0.
0.
0.
0.
0.
0.
0.
0.
0.
0.
0.
0.
0.
0.
0.
0.
0.
0.
0.
0.
0.
0.
0.
0.
0.
0.
0.
0.
0.
0.
0.
0.
0.
0.
0.
0.
0.
0.
0.
0.
0.
0.
0.
0.
0.
0.
0.
0.
0.
0.
0.
0.
0.
0.
0.
0.
0.
0.
0.
0.
0.
0.
0.
0.
0.
0.
0.
0.
0.
0.
0.
0.
0.
0.
0.
0.
0.
0.
0.
0.
0.
0.
0.
0.
0.
0.
0.
0.
0.
0.
0.
0.
0.
0.
0.
0.
0.
0.
0.
0.
0.
0.
0.
0.
0.
0.
0.
0.
0.
0.
0.
0.
0.
0.
0.
0.
0.
0.
0.
0.
0.
0.
0.
0.
0.
0.
0.
0.
0.
0.
0.
0.
0.
0.
0.
0.
0.
0.
0.
0.
0.
0.
0.
0.
0.
0.
0.
0.
0.
0.
0.
0.
0.
0.
0.
0.
0.
0.
0.
0.
0.
0.
0.
0.
0.
0.
0.
0.
0.
0.
0.
0.
0.
0.
0.
0.
0.
0.
0.
0.
0.
0.
0.
0.
0.
0.
0.
0.
0.
0.
0.
0.
0.
0.
0.
0.
0.
0.
0.
0.
0.
0.
0.
0.
0.
0.
0.
0.
0.
0.
0.
0.
0.
0.
0.
0.
0.
0.
0.
0.
0.
0.
0.
0.
0.
0.
0.
0.
0.
0.
0.
0.
0.
0.
0.
0.
0.
0.
0.
0.
0.
0.
0.
0.
0.
0.
0.
0.
0.
0.
0.
0.
0.
0.
0.
0.
0.
0.
0.
0.
0.
0.
0.
0.
0.
0.
0.
0.
0.
0.
0.
0.
0.
0.
0.
0.
0.
0.
0.
0.
0.
0.
0.
0.
0.
0.
0.
0.
0.
0.
0.
0.
0.
0.
0.
0.
0.
0.
0.
0.
0.
0.
0.
0.
0.
0.
0.
0.
0.
0.
0.
0.
0.
0.
0.
0.
0.
0.
0.
0.
0.
0.
0.
0.
0.
0.
0.
0.
0.
0.
0.
0.
0.
0.
0.
0.
0.
0.
0.
0.
0.
0.
0.
0.
0.
0.
0.
0.
0.
0.
0.
0.
0.
0.
0.
0.
0.
0.
0.
0.
0.
0.
0.
0.
0.
0.
0.
0.
0.
0.
0.
0.
0.
0.
0.
0.
0.
0.
0.
0.
0.
0.
0.
0.
0.
0.
0.
0.
0.
0.
0.
0.
0.
0.
0.
0.
0.
0.
0.
0.
0.
0.
0.
0.
0.
0.
0.
0.
0.
0.
0.
0.
0.
0.
0.
0.
0.
0.
0.
0.
0.
0.
0.
0.
0.
0.
0.
0.
0.
0.
0.
0.
0.
0.
0.
0.
0.
0.
0.
0.
0.
0.
0.
0.
0.
0.
0.
0.
0.
0.
0.
0.
0.
0.
0.
0.
0.
0.
0.
0.
0.
0.
0.
0.
0.
0.
0.
0.
0.
0.
0.
0.
0.
0.
0.
0.
0.
0.
0.
0.
0.
0.
0.
0.
0.
0.
0.
0.
0.
0.
0.
0.
0.
0.
0.
0.
0.
0.
0.
0.
0.
0.
0.
0.
0.
0.
0.
0.
0.
0.
0.
0.
0.
0.
0.
0.
0.
0.
0.
0.
0.
0.
0.
0.
0.
0.
0.
0.
0.
0.
0.
0.
0.
0.
0.
0.
0.
0.
0.
0.
0.
0.
0.
0.
0.
0.
0.
0.
0.
0.
0.
0.
0.
0.
0.
0.
0.
0.
0.
0.
0.
0.
0.
0.
0.
0.
0.
0.
0.
0.
0.
0.
0.
0.
0.
0.
0.
0.
0.
0.
0.
0.
0.
0.
0.
0.
0.
0.
0.
0.
0.
0.
0.
0.
0.
0.
0.
0.
0.
0.
0.
0.
0.
0.
0.
0.
0.
0.
0.
0.
0.
0.
0.
0.
0.
0.
0.
0.
0.
0.
0.
0.
0.
0.
0.
0.
0.
0.
0.
0.
0.
0.
0.
0.
0.
0.
0.
0.
0.
0.
0.
0.
0.
0.
0.
0.
0.
0.
0.
0.
0.
0.
0.
0.
0.
0.
0.
0.
0.
0.
0.
0.
0.
0.
0.
0.
0.
0.
0.
0.
0.
0.
0.
0.
0.
0.
0.
0.
0.
0.
0.
0.
0.
0.
0.
0.
0.
0.
0.
0.
0.
0.
0.
0.
0.
0.
0.
0.
0.
0.
0.
0.
0.
0.
0.
0.
0.
0.
0.
0.
0.
0.
0.
0.
0.
0.
0.
0.
0.
0.
0.
0.
0.
0.
0.
0.
0.
0.
0.
0.
0.
0.
0.
0.
0.
0.
0.
0.
0.
0.
0.
0.
0.
0.
0.
0.
0.
0.
0.
0.
0.
0.
0.
0.
0.
0.
0.
0.
0.
0.
0.
0.
0.
0.
0.
0.
0.
0.
0.
0.
0.
0.
0.
0.
0.
0.
0.
0.
0.
0.
0.
0.
0.
0.
0.
0.
0.
0.
0.
0.
0.
0.
0.
0.
0.
0.
0.
0.
0.
0.
0.
0.
0.
0.
0.
0.
0.
0.
0.
0.
0.
0.
0.
0.
0.
0.
0.
0.
0.
0.
0.
0.
0.
0.
0.
0.
0.
0.
0.
0.
0.
0.
0.
0.
0.
0.
0.
0.
0.
0.
0.
0.
0.
0.
0.
0.
0.
0.
0.
0.
0.
0.
0.
0.
0.
0.
0.
0.
0.
0.
0.
0.
0.
0.
0.
0.
0.
0.
0.
0.
0.
0.
0.
0.
0.
0.
0.
0.
0.
0.
0.
0.
0.
0.
0.
0.
0.
0.
0.
0.
0.
0.
0.
0.
0.
0.
0.
0.
0.
0.
0.
0.
0.
0.
0.
0.
0.
0.
0.
0.
0.
0.
0.
0.
0.
0.
0.
0.
0.
0.
0.
0.
0.
0.
0.
0.
0.
0.
0.
0.
0.
0.
0.
0.
0.
0.
0.
0.
0.
0.
0.
0.
0.
0.
0.
0.
0.
0.
0.
0.
0.
0.
0.
0.
0.
0.
0.
0.
0.
0.
0.
0.
0.
0.
0.
0.
0.
0.
0.
0.
0.
0.
0.
0.
0.
0.
0.
0.
0.
0.
0.
0.
0.
0.
0.
0.
0.
0.
0.
0.
0.
0.
0.
0.
0.
0.
0.
0.
0.
0.
0.
0.
0.
0.
0.
0.
0.
0.
0.
0.
0.
0.
0.
0.
0.
0.
0.
0.
0.
0.
0.
0.
0.
0.
0.
0.
0.
0.
0.
0.
0.
0.
0.
0.
0.
0.
0.
0.
0.
0.
0.
0.
0.
0.
0.
0.
0.
0.
0.
0.
0.
0.
0.
0.
0.
0.
0.
0.
0.
0.
0.
0.
0.
0.
0.
0.
0.
0.
0.
0.
0.
0.
0.
0.
0.
0.
0.
0.
0.
0.
0.
0.
0.
0.
0.
0.
0.
0.
0.
0.
0.
0.
0.
0.
0.
0.
0.
0.
0.
0.
0.
0.
0.
0.
0.
0.
0.
0.
0.
0.
0.
0.
0.
0.
0.
0.
0.
0.
0.
0.
0.
0.
0.
0.
0.
0.
0.
0.
0.
0.
0.
0.
0.
0.
0.
0.
0.
0.
0.
0.
0.
0.
0.
0.
0.
0.
0.
0.
0.
0.
0.
0.
0.
0.
0.
0.
0.
0.
0.
0.
0.
0.
0.
0.
0.
0.
0.
0.
0.
0.
0.
0.
0.
0.
0.
0.
0.
0.
0.
0.
0.
0.
0.
0.
0.
0.
0.
0.
0.
0.
0.
0.
0.
0.
0.
0.
0.
0.
0.
0.
0.
0.
0.
0.
0.
0.
0.
0.
0.
0.
0.
0.
0.
0.
0.
0.
0.
0.
0.
0.
0.
0.
0.
0.
0.
0.
0.
0.
0.
0.
0.
0.
0.
0.
0.
0.
0.
0.
0.
0.
0.
0.
0.
0.
0.
0.
0.
0.
0.
0.
0.
0.
0.
0.
0.
0.
0.
0.
0.
0.
0.
0.
0.
0.
0.
0.
0.
0.
0.
0.
0.
0.
0.
0.
0.
0.
0.
0.
0.
0.
0.
0.
0.
0.
0.
0.
0.
0.
0.
0.
0.
0.
0.
0.
0.
0.
0.
0.
0.
0.
0.
0.
0.
0.
0.
0.
0.
0.
0.
0.
0.
0.
0.
0.
0.
0.
0.
0.
0.
0.
0.
0.
0.
0.
0.
0.
0.
0.
0.
0.
0.
0.
0.
0.
0.
0.
0.
0.
0.
0.
0.
0.
0.
0.
0.
0.
0.
0.
0.
0.
0.
0.
0.
0.
0.
0.
0.
0.
0.
0.
0.
0.
0.
0.
0.
0.
0.
0.
0.
0.
0.
0.
0.
0.
0.
0.
0.
0.
0.
0.
0.
0.
0.
0.
0.
0.
0.
0.
0.
0.
0.
0.
0.
0.
0.
0.
0.
0.
0.
0.
0.
0.
0.
0.
0.
0.
0.
0.
0.
0.
0.
0.
0.
0.
0.
0.
0.
0.
0.
0.
0.
0.
0.
0.
0.
0.
0.
0.
0.
0.
0.
0.
0.
0.
0.
0.
0.
0.
0.
0.
0.
0.
0.
0.
0.
0.
0.
0.
0.
0.
0.
0.
0.
0.
0.
0.
0.
0.
0.
0.
0.
0.
0.
0.
0.
0.
0.
0.
0.
0.
0.
0.
0.
0.
0.
0.
0.
0.
0.
0.
0.
0.
0.
0.
0.
0.
0.
0.
0.
0.
0.
0.
0.
0.
0.
0.
0.
0.
0.
0.
0.
0.
0.
0.
0.
0.
0.
0.
0.
0.
0.
0.
0.
0.
0.
0.
0.
0.
0.
0.
0.
0.
0.
0.
0.
0.
0.
0.
0.
0.
0.
0.
0.
0.
0.
0.
0.
0.
0.
0.
0.
0.
0.
0.
0.
0.
0.
0.
0.
0.
0.
0.
0.
0.
0.
0.
0.
0.
0.
0.
0.
0.
0.
0.
0.
0.
0.
0.
0.
0.
0.
0.
0.
0.
0.
0.
0.
0.
0.
0.
0.
0.
0.
0.
0.
0.
0.
0.
0.
0.
0.
0.
0.
0.
0.
0.
0.
0.
0.
0.
0.
0.
0.
0.
0.
0.
0.
0.
0.
0.
0.
0.
0.
0.
0.
0.
0.
0.
0.
0.
0.
0.
0.
0.
0.
0.
0.
0.
0.
0.
0.
0.
0.
0.
0.
0.
0.
0.
0.
0.
0.
0.
0.
0.
0.
0.
0.
0.
0.
0.
0.
0.
0.
0.
0.
0.
0.
0.
0.
0.
0.
0.
0.
0.
0.
0.
0.
0.
0.
0.
0.
0.
0.
0.
0.
0.
0.000
0.000
0.000
0.
0.
0.
0.
0.
0.
0.
0.
0.
0.
0.
0.
0.
0.
0.
0.
0.
0.
0.
0.
0.
0.
0.
0.
0.
0.
0.
0.
0.
0.
0.
0.
0.
0.
0.
0.
0.
0.
0.
0.
0.
0.
0.
0.
0.
0.
0.
0.
0.
0.
0.
0.
0.
0.
0.
0.
0.
0.
0.
0.
-0.002
-0.001
-0.001
0.001
0.001
0.001
0.001
0.001
0.000
0.000
0.
0.
0.
0.
0.
0.
0.
0.
0.
0.
0.
0.
0.
0.
0.
0.
0.
0.
0.
0.
0.
0.
0.
0.
0.
0.
0.
0.
0.000
0.000
0.
0.
0.
0.
0.
0.
0.
0.
0.
0.
0.
0.
0.
0.
0.
0.
0.
0.
0.
0.
0.
0.
0.
-0.003
-0.005
-0.005
-0.005
-0.005
-0.004
-0.003
-0.001
0.001
0.000
0.000
-0.001
0.000
0.
0.
0.
0.
0.
0.
0.
0.
0.
0.
0.
0.
0.
0.
0.
0.
0.
0.
0.
0.
0.
0.
-0.002
-0.002
0.000
0.000
0.000
0.000
0.000
0.
0.
0.
0.
0.
0.
0.
0.
0.
0.
0.
0.
0.
0.
0.
0.
0.
0.
0.
0.
0.
-0.002
-0.003
-0.006
-0.007
-0.009
-0.012
-0.011
-0.010
-0.009
-0.007
-0.004
0.000
-0.001
-0.001
-0.002
-0.002
0.
0.
0.
0.
0.
0.
0.
0.
0.
0.
0.
0.
0.
0.
0.
0.
0.
0.
0.
-0.002
-0.002
-0.002
-0.003
-0.001
-0.001
0.001
-0.001
0.000
0.
0.
0.
0.
0.
0.
0.
0.
0.
0.
0.
0.
0.
0.
0.
0.
0.
0.
0.
0.
0.
-0.003
-0.006
-0.009
-0.013
-0.019
-0.023
-0.024
-0.025
-0.022
-0.019
-0.015
-0.009
-0.006
-0.005
-0.002
-0.002
-0.002
0.
0.
0.
0.
0.
0.
0.
0.
0.
0.
0.
0.
0.
0.
0.
0.
0.
0.
-0.002
-0.003
-0.004
-0.004
-0.003
-0.003
0.001
0.001
0.001
0.
0.
0.
0.
0.
0.
0.
0.
0.
0.
0.
0.
0.
0.
0.
0.
0.
0.
0.
0.
-0.002
-0.004
-0.009
-0.014
-0.022
-0.032
-0.040
-0.048
-0.048
-0.043
-0.035
-0.028
-0.022
-0.014
-0.009
-0.006
-0.003
-0.003
-0.001
0.
0.
0.
0.
0.
0.
0.
0.
0.
0.
0.
0.
0.
0.
0.
0.
0.
-0.002
-0.003
-0.004
-0.004
-0.004
-0.003
-0.001
0.001
0.001
0.
0.
0.
0.
0.
0.
0.
0.
0.
0.
0.
0.
0.
0.
0.
0.
0.
0.
0.
0.
-0.003
-0.007
-0.011
-0.020
-0.034
-0.047
-0.060
-0.071
-0.073
-0.065
-0.053
-0.044
-0.036
-0.027
-0.016
-0.009
-0.005
-0.002
-0.002
0.
0.
0.
0.
0.
0.
0.
0.
0.
0.
0.
0.
0.
0.
0.
0.
0.
-0.002
-0.004
-0.004
-0.004
-0.004
-0.003
-0.001
0.001
0.001
0.001
0.
0.
0.
0.
0.
0.
0.
0.
0.
0.
0.
0.
0.
0.
0.
0.
0.
0.
0.
-0.003
-0.007
-0.014
-0.027
-0.044
-0.059
-0.073
-0.087
-0.092
-0.084
-0.072
-0.060
-0.051
-0.038
-0.025
-0.014
-0.009
-0.005
-0.001
0.
0.
0.
0.
0.
0.
0.
0.
0.
0.
0.
0.
0.
0.
0.
0.
0.
0.000
-0.001
-0.003
-0.003
-0.003
-0.003
-0.001
0.001
0.001
0.001
0.
0.
0.
0.
0.
0.
0.
0.
0.
0.
0.
0.
0.
0.
0.
0.
0.
0.
-0.002
-0.003
-0.008
-0.018
-0.033
-0.050
-0.065
-0.080
-0.094
-0.102
-0.094
-0.082
-0.074
-0.064
-0.049
-0.034
-0.019
-0.012
-0.005
-0.001
0.001
0.
0.
0.
0.
0.
0.
0.
0.
0.
0.
0.
0.
0.
0.
0.
0.
0.
0.000
-0.002
-0.003
-0.001
-0.001
0.001
0.001
0.001
0.001
0.
0.
0.
0.
0.
0.
0.
0.
0.
0.
0.
0.
0.
0.
0.
0.
-0.002
-0.003
-0.003
-0.007
-0.011
-0.020
-0.034
-0.053
-0.068
-0.079
-0.094
-0.100
-0.095
-0.087
-0.081
-0.073
-0.058
-0.042
-0.026
-0.016
-0.007
-0.002
0.001
0.001
0.
0.
0.
0.
0.
0.
0.
0.
0.
0.
0.
0.
0.
0.
0.
0.
0.000
0.001
0.001
0.001
0.001
0.001
0.001
0.001
0.
0.
0.
0.
0.
0.
0.
0.
0.
0.
0.
0.
0.
0.
0.
0.
-0.003
-0.003
-0.004
-0.004
-0.008
-0.012
-0.024
-0.033
-0.050
-0.066
-0.076
-0.085
-0.087
-0.086
-0.087
-0.083
-0.081
-0.068
-0.053
-0.037
-0.022
-0.010
-0.002
0.001
0.001
0.
0.
0.
0.
0.
0.
0.
0.
0.
0.
0.
0.
0.
0.
0.
0.
0.
0.000
0.001
0.001
0.001
0.001
0.001
0.
0.
0.
0.
0.
0.
0.
0.
0.
0.
0.
0.
0.
0.
0.
0.
-0.002
-0.003
-0.004
-0.005
-0.005
-0.010
-0.016
-0.023
-0.034
-0.043
-0.056
-0.063
-0.068
-0.071
-0.071
-0.077
-0.081
-0.082
-0.073
-0.061
-0.044
-0.028
-0.011
-0.003
0.000
0.001
0.
0.
0.
0.
0.
0.
0.
0.
0.
0.
0.
0.
0.
0.
0.
0.
0.
0.
0.
0.
0.001
0.
0.
0.
0.
0.
0.
0.
0.
0.
0.
0.
0.
0.
0.
0.
0.
0.
0.
-0.003
-0.003
-0.004
-0.005
-0.009
-0.012
-0.017
-0.023
-0.033
-0.040
-0.046
-0.049
-0.051
-0.052
-0.053
-0.060
-0.068
-0.070
-0.070
-0.063
-0.046
-0.028
-0.013
-0.002
0.000
0.001
0.001
0.
0.
0.
0.
0.
0.
0.
0.
0.
0.
0.
0.
0.
0.
0.
0.
0.
0.
0.
0.
0.
0.
0.
0.
0.
0.
0.
0.
0.
0.
0.
0.
0.
0.
0.
0.
0.
0.
-0.003
-0.004
-0.005
-0.005
-0.009
-0.014
-0.015
-0.023
-0.028
-0.033
-0.038
-0.037
-0.037
-0.036
-0.038
-0.042
-0.048
-0.056
-0.059
-0.052
-0.038
-0.024
-0.010
-0.003
0.000
0.001
0.
0.
0.
0.
0.
0.
0.
0.
0.
0.
0.
0.
0.
0.
0.
0.
0.
0.
0.
0.
0.
0.
0.
0.
0.
0.
0.
0.
0.
0.
0.
0.
0.
0.
0.
0.
0.
0.
0.
-0.002
-0.003
-0.004
-0.005
-0.007
-0.012
-0.014
-0.018
-0.025
-0.026
-0.030
-0.026
-0.023
-0.023
-0.024
-0.024
-0.031
-0.036
-0.039
-0.035
-0.023
-0.015
-0.008
-0.001
0.000
0.001
0.
0.
0.
0.
0.
0.
0.
0.
0.
0.
0.
0.
0.
0.
0.
0.
0.
0.
0.
0.
0.
0.
0.
0.
0.
0.
0.
0.
0.
0.
0.
0.
0.
0.
0.
0.
0.
0.
0.
-0.002
-0.003
-0.003
-0.004
-0.006
-0.011
-0.013
-0.015
-0.017
-0.018
-0.018
-0.016
-0.012
-0.011
-0.012
-0.010
-0.014
-0.019
-0.020
-0.017
-0.013
-0.008
-0.005
0.000
0.
0.001
0.
0.
0.
0.
0.
0.
0.
0.
0.
0.
0.
0.
0.
0.
0.
0.
0.
0.
0.
0.
0.
0.
0.
0.
0.
0.
0.
0.
0.
0.
0.
0.
0.
0.
0.
0.
0.
0.
0.
0.
-0.002
-0.003
-0.003
-0.005
-0.007
-0.011
-0.013
-0.013
-0.014
-0.013
-0.011
-0.008
-0.003
-0.004
-0.002
-0.005
-0.008
-0.009
-0.008
-0.006
-0.004
0.
0.000
0.001
0.
0.
0.
0.
0.
0.
0.
0.
0.
0.
0.
0.
0.
0.
0.
0.
0.
0.
0.
0.
0.
0.
0.
0.
0.
0.
0.
0.
0.
0.
0.
0.
0.
0.
0.
0.
0.
0.
0.
0.
0.
0.
0.
-0.002
-0.003
-0.004
-0.005
-0.008
-0.009
-0.009
-0.006
-0.005
-0.004
-0.002
0.000
-0.002
-0.002
-0.001
-0.002
-0.002
-0.001
0.000
0.000
0.001
0.
0.
0.
0.
0.
0.
0.
0.
0.
0.
0.
0.
0.
0.
0.
0.
0.
0.
0.
0.
0.
0.
0.
0.
0.
0.
0.
0.
0.
0.
0.
0.
0.
0.
0.
0.
0.
0.
0.
0.
0.
0.
0.
0.
0.
0.
-0.001
-0.003
-0.004
-0.006
-0.006
-0.005
-0.003
0.000
0.
0.
0.002
0.001
0.001
-0.002
0.000
0.001
0.001
0.
0.
0.
0.
0.
0.
0.
0.
0.
0.
0.
0.
0.
0.
0.
0.
0.
0.
0.
0.
0.
0.
0.
0.
0.
0.
0.
0.
0.
0.
0.
0.
0.
0.
0.
0.
0.
0.
0.
0.
0.
0.
0.
0.
0.
0.
0.
-0.002
-0.004
-0.003
-0.005
-0.003
-0.002
-0.001
0.001
0.002
0.001
0.
0.
-0.001
-0.002
-0.002
-0.003
-0.002
0.001
0.001
0.
0.
0.
0.
0.
0.
0.
0.
0.
0.
0.
0.
0.
0.
0.
0.
0.
0.
0.
0.
0.
0.
0.
0.
0.
0.
0.
0.
0.
0.
0.
0.
0.
0.
0.
0.
0.
0.
0.
0.
-0.004
-0.004
-0.004
-0.002
-0.002
-0.004
-0.005
-0.005
-0.006
-0.007
-0.007
-0.002
-0.001
-0.001
0.002
0.002
0.
0.002
-0.001
-0.002
-0.002
-0.001
0.001
0.001
0.002
0.001
0.001
0.
0.
0.
0.
0.
0.
0.
0.
0.
0.
0.
0.
0.
0.
0.
0.
0.
0.
0.
0.
0.
0.
0.
0.
0.
0.
0.
0.
0.
0.
0.
0.
0.
0.
0.
0.
0.
-0.004
-0.005
-0.005
-0.005
-0.006
-0.006
-0.006
-0.007
-0.010
-0.010
-0.009
-0.007
-0.005
0.000
-0.001
0.001
0.002
0.002
0.001
0.002
-0.001
-0.001
0.001
0.002
0.002
0.003
0.002
0.000
0.001
0.
0.
0.
0.
0.
0.
0.
0.
0.
0.
0.
0.
0.
0.
0.
0.
0.
0.
0.
0.
0.
0.
0.
0.
0.
0.
0.
0.
0.
0.
0.
0.
0.001
0.001
0.001
-0.001
-0.004
-0.005
-0.006
-0.007
-0.007
-0.007
-0.010
-0.014
-0.013
-0.013
-0.011
-0.008
-0.006
-0.001
0.
0.001
0.002
0.002
0.001
0.003
0.001
0.001
0.002
0.002
0.004
0.003
0.003
0.001
0.001
0.
0.
0.
0.
0.
0.
0.
0.
0.
0.
0.
0.
0.
0.
0.
0.
0.
0.
0.
0.
0.
0.
0.
0.
0.
0.
0.
0.
0.
0.
0.001
0.001
0.002
0.002
0.
-0.002
-0.006
-0.006
-0.006
-0.008
-0.008
-0.013
-0.012
-0.015
-0.014
-0.013
-0.011
-0.008
-0.006
0.000
0.000
0.001
0.001
0.002
0.003
0.003
0.003
0.003
0.003
0.003
0.004
0.004
0.004
0.001
0.001
0.
0.
0.
0.
0.
0.
0.
0.
0.
0.
0.
0.
0.
0.
0.
0.
0.
0.
0.
0.
0.
0.
0.
0.
0.
0.
0.
0.
0.
0.001
0.001
0.002
0.000
0.000
-0.001
-0.003
-0.006
-0.007
-0.008
-0.008
-0.009
-0.012
-0.013
-0.014
-0.014
-0.014
-0.011
-0.008
-0.005
0.000
0.000
0.001
0.001
0.001
0.003
0.003
0.003
0.003
0.003
0.003
0.003
0.003
0.003
0.001
0.002
0.
0.
0.
0.
0.
0.
0.
0.
0.
0.
0.
0.
0.
0.
0.
0.
0.
0.
0.
0.
0.
0.
0.
0.
0.
0.
0.
0.
0.001
0.001
0.002
0.001
0.000
-0.002
-0.005
-0.006
-0.010
-0.011
-0.011
-0.010
-0.009
-0.009
-0.012
-0.011
-0.011
-0.012
-0.009
-0.006
-0.003
0.
-0.001
0.
0.
0.001
0.002
0.003
0.004
0.004
0.003
0.003
0.003
0.003
0.002
0.002
0.001
0.
0.
0.
0.
0.
0.
0.
0.
0.
0.
0.
0.
0.
0.
0.
0.
0.
0.
0.
0.
0.
0.
0.
0.
0.
0.
0.
0.
0.001
0.001
0.002
0.000
-0.002
-0.006
-0.009
-0.012
-0.014
-0.014
-0.012
-0.010
-0.010
-0.006
-0.008
-0.008
-0.007
-0.006
-0.004
-0.003
-0.001
0.
0.
0.
0.
0.001
0.001
0.002
0.002
0.003
0.004
0.004
0.004
0.003
0.002
0.002
0.
0.
0.
0.
0.
0.
0.
0.
0.
0.
0.
0.
0.
0.
0.
0.
0.
0.
0.
0.
0.
0.
0.
0.
0.
0.
0.
0.
0.
0.001
0.002
0.001
-0.001
-0.004
-0.010
-0.016
-0.019
-0.019
-0.015
-0.013
-0.010
-0.008
-0.004
-0.002
-0.004
-0.004
-0.003
-0.001
0.001
0.
0.
0.
0.
0.
0.
0.001
0.002
0.002
0.002
0.002
0.002
0.003
0.002
0.001
0.001
0.
0.
0.
0.
0.
0.
0.
0.
0.
0.
0.
0.
0.
0.
0.
0.
0.
0.
0.
0.
0.
0.
0.
0.
0.
0.
0.
0.
0.001
0.001
0.002
0.000
-0.002
-0.005
-0.012
-0.020
-0.024
-0.024
-0.019
-0.014
-0.010
-0.005
-0.003
-0.001
-0.001
0.001
0.001
0.001
0.001
0.
0.
0.
0.
0.
0.
0.001
0.001
0.002
0.002
0.002
0.002
0.002
0.001
0.001
0.
0.
0.
0.
0.
0.
0.
0.
0.
0.
0.
0.
0.
0.
0.
0.
0.
0.
0.
0.
0.
0.
0.
0.
0.
0.
0.
0.
0.
0.
0.001
0.001
0.000
-0.002
-0.005
-0.012
-0.020
-0.025
-0.025
-0.021
-0.016
-0.010
-0.005
-0.002
0.000
0.001
0.001
0.001
0.001
0.
0.
0.
0.
0.
0.
0.
0.
0.
0.
0.002
0.002
0.001
0.001
0.001
0.
0.
0.
0.
0.
0.
0.
0.
0.
0.
0.
0.
0.
0.
0.
0.
0.
0.
0.
0.
0.
0.
0.
0.
0.
0.
0.
0.
0.
0.
0.
0.001
0.001
0.000
-0.001
-0.004
-0.010
-0.017
-0.022
-0.022
-0.019
-0.015
-0.009
-0.005
-0.002
0.001
0.001
0.001
0.001
0.001
0.
0.
0.
0.
0.
0.
0.
0.
0.
0.
0.
0.
0.
0.
0.
0.
0.
0.
0.
0.
0.
0.
0.
0.
0.
0.
0.
0.
0.
0.
0.
0.
0.
0.
0.
0.
0.
0.
0.
0.
0.
0.
0.
0.
0.
0.
0.001
0.001
0.001
-0.001
-0.003
-0.006
-0.012
-0.015
-0.016
-0.015
-0.012
-0.008
-0.005
0.
0.001
0.001
0.001
0.
0.
0.
0.
0.
0.
0.
0.
0.
0.
0.
0.
0.
0.
0.
0.
0.
0.
0.
0.
0.
0.
0.
0.
0.
0.
0.
0.
0.
0.
0.
0.
0.
0.
0.
0.
0.
0.
0.
0.
0.
0.
0.
0.
0.
0.
0.
0.
0.
0.001
0.001
-0.001
-0.002
-0.004
-0.005
-0.009
-0.011
-0.008
-0.007
-0.006
-0.001
-0.001
0.
0.
0.
0.
0.
0.
0.
0.
0.
0.
0.
0.
0.
0.
0.
0.
0.
0.
0.
0.
0.
0.
0.
0.
0.
0.
0.
0.
0.
0.
0.
0.
0.
0.
0.
0.
0.
0.
0.
0.
0.
0.
0.
0.
0.
0.
0.
0.
0.
0.
0.
0.
0.
0.001
0.000
-0.001
-0.002
-0.003
-0.004
-0.004
-0.003
-0.003
-0.001
-0.001
0.
0.
0.
0.
0.
0.
0.
0.
0.
0.
0.
0.
0.
0.
0.
0.
0.
0.
0.
0.
0.
0.
0.
0.
0.
0.
0.
0.
0.
0.
0.
0.
0.
0.
0.
0.
0.
0.
0.
0.
0.
0.
0.
0.
0.
0.
0.
0.
0.
0.
0.
0.
0.
0.
0.
0.
0.
0.000
-0.001
-0.002
-0.002
-0.001
-0.001
-0.001
0.
0.
0.
0.
0.
0.
0.
0.
0.
0.
0.
0.
0.
0.
0.
0.
0.
0.
0.
0.
0.
0.
0.
0.
0.
0.
0.
0.
0.
0.
0.
0.
0.
0.
0.
0.
0.
0.
0.
0.
0.
0.
0.
0.
0.
0.
0.
0.
0.
0.
0.
0.
0.
0.
0.
0.
0.
0.
0.
-0.001
-0.001
-0.001
-0.001
-0.001
0.
0.
0.
0.
0.
0.
0.
0.
0.
0.
0.
0.
0.
0.
0.
0.
0.
0.
0.
0.
0.
0.
0.
0.
0.
0.
0.
0.
0.
0.
0.
0.
0.
0.
0.
0.
0.
0.
0.
0.
0.
0.
0.
0.
0.
0.
0.
0.
0.
0.
0.
0.
0.
0.
0.
0.
0.
0.
0.
0.
0.
0.
0.
0.
0.
0.
0.
0.
0.
0.
0.
0.
0.
0.
0.
0.
0.
0.
0.
0.
0.
0.
0.
0.
0.
0.
0.
0.
0.
0.
0.
0.
0.
0.
0.
0.
0.
0.
0.
0.
0.
0.
0.
0.
0.
0.
0.
0.
0.
0.
0.
0.
0.
0.
0.
0.
0.
0.
0.
0.
0.
0.
0.
0.
0.
0.
0.
0.
0.
0.
0.
0.
0.
0.
0.
0.
0.
0.
0.
0.
0.
0.
0.
0.
0.
0.
0.
0.
0.
0.
0.
0.
0.
0.
0.
0.
0.
0.
0.
0.
0.
0.
0.
0.
0.
0.
0.
0.
0.
0.
0.
0.
0.
0.
0.
0.
0.
0.
0.
0.
0.
0.
0.
0.
0.
0.
0.
0.
0.
0.
0.
0.
0.
0.
0.
0.
0.
0.
0.
0.
0.
0.
0.
0.
0.
0.
0.
0.
0.
0.
0.
0.
0.
0.
0.
0.
0.
0.
0.
0.
0.
0.
0.
0.
0.
0.
0.
0.
0.
0.
0.
0.
0.
0.
0.
0.
0.
0.
0.
0.
0.
0.
0.
0.
0.
0.
0.
0.
0.
0.
0.
0.
0.
0.
0.
0.
0.
0.
0.
0.
0.
0.
0.
0.
0.
0.
0.
0.
0.
0.
0.
0.
0.
0.
0.
0.
0.
0.
0.
0.
0.
0.
0.
0.
0.
0.
0.
0.
0.
0.
0.
0.
0.
0.
0.
0.
0.
0.
0.
0.
0.
0.
0.
0.
0.
0.
0.
0.
0.
0.
0.
0.
0.
0.
0.
0.
0.
0.
0.
0.
0.
0.
0.
0.
0.
0.
0.
0.
0.
0.
0.
0.
0.
0.
0.
0.
0.
0.
0.
0.
0.
0.
0.
0.
0.
0.
0.
0.
0.
0.
0.
0.
0.
0.
0.
0.
0.
0.
0.
0.
0.
0.
0.
0.
0.
0.
0.
0.
0.
0.
0.
0.
0.
0.
0.
0.
0.
0.
0.
0.
0.
0.
0.
0.
0.
0.
0.
0.
0.
0.
0.
0.
0.
0.
0.
0.
0.
0.
0.
0.
0.
0.
0.
0.
0.
0.
0.
0.
0.
0.
0.
0.
0.
0.
0.
0.
0.
0.
0.
0.
0.
0.
0.
0.
0.
0.
0.
0.
0.
0.
0.
0.
0.
0.
0.
0.
0.
0.
0.
0.
0.
0.
0.
0.
0.
0.
0.
0.
0.
0.
0.
0.
0.
0.
0.
0.
0.
0.
0.
0.
0.
0.
0.
0.
0.
0.
0.
0.
0.
0.
0.
0.
0.
0.
0.
0.
0.
0.
0.
0.
0.
0.
0.
0.
0.
0.
0.
0.
0.
0.
0.
0.
0.
0.
0.
0.
0.
0.
0.
0.
0.
0.
0.
0.
0.
0.
0.
0.
0.
0.
0.
0.
0.
0.
0.
0.
0.
0.
0.
0.
0.
0.
0.
0.
0.
0.
0.
0.
0.
0.
0.
0.
0.
0.
0.
0.
0.
0.
0.
0.
0.
0.
0.
0.
0.
0.
0.
0.
0.
0.
0.
0.
0.
0.
0.
0.
0.
0.
0.
0.
0.
0.
0.
0.
0.
0.
0.
0.
0.
0.
0.
0.
0.
0.
0.
0.
0.
0.
0.
0.
0.
0.
0.
0.
0.
0.
0.
0.
0.
0.
0.
0.
0.
0.
0.
0.
0.
0.
0.
0.
0.
0.
0.
0.
0.
0.
0.
0.
0.
0.
0.
0.
0.
0.
0.
0.
0.
0.
0.
0.
0.
0.
0.
0.
0.
0.
0.
0.
0.
0.
0.
0.
0.
0.
0.
0.
0.
0.
0.
0.
0.
0.
0.
0.
0.
0.
0.
0.
0.
0.
0.
0.
0.
0.
0.
0.
0.
0.
0.
0.
0.
0.
0.
0.
0.
0.
0.
0.
0.
0.
0.
0.
0.
0.
0.
0.
0.
0.
0.
0.
0.
0.
0.
0.
0.
0.
0.
0.
0.
0.
0.
0.
0.
0.
0.
0.
0.
0.
0.
0.
0.
0.
0.
0.
0.
0.
0.
0.
0.
0.
0.
0.
0.
0.
0.
0.
0.
0.
0.
0.
0.
0.
0.
0.
0.
0.
0.
0.
0.
0.
0.
0.
0.
0.
0.
0.
0.
0.
0.
0.
0.
0.
0.
0.
0.
0.
0.
0.
0.
0.
0.
0.
0.
0.
0.
0.
0.
0.
0.
0.
0.
0.
0.
0.
0.
0.
0.
0.
0.
0.
0.
0.
0.
0.
0.
0.
0.
0.
0.
0.
0.
0.
0.
0.
0.
0.
0.
0.
0.
0.
0.
0.
0.
0.
0.
0.
0.
0.
0.
0.
0.
0.
0.
0.
0.
0.
0.
0.
0.
0.
0.
0.
0.
0.
0.
0.
0.
0.
0.
0.
0.
0.
0.
0.
0.
0.
0.
0.
0.
0.
0.
0.
0.
0.
0.
0.
0.
0.
0.
0.
0.
0.
0.
0.
0.
0.
0.
0.
0.
0.
0.
0.
0.
0.
0.
0.
0.
0.
0.
0.
0.
0.
0.
0.
0.
0.
0.
0.
0.
0.
0.
0.
0.
0.
0.
0.
0.
0.
0.
0.
0.
0.
0.
0.
0.
0.
0.
0.
0.
0.
0.
0.
0.
0.
0.
0.
0.
0.
0.
0.
0.
0.
0.
0.
0.
0.
0.
0.
0.
0.
0.
0.
0.
0.
0.
0.
0.
0.
0.
0.
0.
0.
0.
0.
0.
0.
0.
0.
0.
0.
0.
0.
0.
0.
0.
0.
0.
0.
0.
0.
0.
0.
0.
0.
0.
0.
0.
0.
0.
0.
0.
0.
0.
0.
0.
0.
0.
0.
0.
0.
0.
0.
0.
0.
0.
0.
0.
0.
0.
0.
0.
0.
0.
0.
0.
0.
0.
0.
0.
0.
0.
0.
0.
0.
0.
0.
0.
0.
0.
0.
0.
0.
0.
0.
0.
0.
0.
0.
0.
0.
0.
0.
0.
0.
0.
0.
0.
0.
0.
0.
0.
0.
0.
0.
0.
0.
0.
0.
0.
0.
0.
0.
0.
0.
0.
0.
0.
0.
0.
0.
0.
0.
0.
0.
0.
0.
0.
0.
0.
0.
0.
0.
0.
0.
0.
0.
0.
0.
0.
0.
0.
0.
0.
0.
0.
0.
0.
0.
0.
0.
0.
0.
0.
0.
0.
0.
0.
0.
0.
0.
0.
0.
0.
0.
0.
0.
0.
0.
0.
0.
0.
0.
0.
0.
0.
0.
0.
0.
0.
0.
0.
0.
0.
0.
0.
0.
0.
0.
0.
0.
0.
0.
0.
0.
0.
0.
0.
0.
0.
0.
0.
0.
0.
0.
0.
0.
0.
0.
0.
0.
0.
0.
0.
0.
0.
0.
0.
0.
0.
0.
0.
0.
0.
0.
0.
0.
0.
0.
0.
0.
0.
0.
0.
0.
0.
0.
0.
0.
0.
0.
0.
0.
0.
0.
0.
0.
0.
0.
0.
0.
0.
0.
0.
0.
0.
0.
0.
0.
0.
0.
0.
0.
0.
0.
0.
0.
0.
0.
0.
0.
0.
0.
0.
0.
0.
0.
0.
0.
0.
0.
0.
0.
0.
0.
0.
0.
0.
0.
0.
0.
0.
0.
0.
0.
0.
0.
0.
0.
0.
0.
0.
0.
0.
0.
0.
0.
0.
0.
0.
0.
0.
0.
0.
0.
0.
0.
0.
0.
0.
0.
0.
0.
0.
0.
0.
0.
0.
0.
0.
0.
0.
0.
0.
0.
0.
0.
0.
0.
0.
0.
0.
0.
0.
0.
0.
0.
0.
0.
0.
0.
0.
0.
0.
0.
0.
0.
0.
0.
0.
0.
0.
0.
0.
0.
0.
0.
0.
0.
0.
0.
0.
0.
0.
0.
0.
0.
0.
0.
0.
0.
0.
0.
0.
0.
0.
0.
0.
0.
0.
0.
0.
0.
0.
0.
0.
0.
0.
0.
0.
0.
0.
0.
0.
0.
0.
0.
0.
0.
0.
0.
0.
0.
0.
0.
0.
0.
0.
0.
0.
0.
0.
0.
0.
0.
0.
0.
0.
0.
0.
0.
0.
0.
0.
0.
0.
0.
0.
0.
0.
0.
0.
0.
0.
0.
0.
0.
0.
0.
0.
0.
0.
0.
0.
0.
0.
0.
0.
0.
0.
0.
0.
0.
0.
0.
0.
0.
0.
0.
0.
0.
0.
0.
0.
0.
0.
0.
0.
0.
0.
0.
0.
0.
0.
0.
0.
0.
0.
0.
0.
0.
0.
0.
0.
0.
0.
0.
0.
0.
0.
0.
0.
0.
0.
0.
0.
0.
0.
0.
0.
0.
0.
0.
0.
0.
0.
0.
0.
0.
0.
0.
0.
0.
0.
0.
0.
0.
0.
0.
0.
0.
0.
0.
0.
0.
0.
0.
0.
0.
0.
0.
0.
0.
0.
0.
0.
0.
0.
0.
0.
0.
0.
0.
0.
0.
0.
0.
0.
0.
0.
0.
0.
0.
0.
0.
0.
0.
0.
0.
0.
0.
0.
0.
0.
0.
0.
0.
0.
0.
0.
0.
0.
0.
0.
0.
0.
0.
0.
0.
0.
0.
0.
0.
0.
0.
0.
0.
0.
0.
0.
0.
0.
0.
0.
0.
0.
0.
0.
0.
0.
0.
0.
0.
0.
0.
0.
0.
0.
0.
0.
0.
0.
0.
0.
0.
0.
0.
0.
0.
0.
0.
0.
0.
0.
0.
0.
0.
0.
0.
0.
0.
0.
0.
0.
0.
0.
0.
0.
0.
0.
0.
0.
0.
0.
0.
0.
0.
0.
0.
0.
0.
0.
0.
0.
0.
0.
0.
0.
0.
0.
0.
0.
0.
0.
0.
0.
0.
0.
0.
0.
0.
0.
0.
0.
0.
0.
0.
0.
0.
0.
0.
0.
0.
0.
0.
0.
0.
0.
0.
0.
0.
0.
0.
0.
0.
0.
0.
0.
0.
0.
0.
0.
0.
0.
0.
0.
0.
0.
0.
0.
0.
0.
0.
0.
0.
0.
0.
0.
0.
0.
0.
0.
0.
0.
0.
0.
0.
0.
0.
0.
0.
0.
0.
0.
0.
0.
0.
0.
0.
0.
0.
0.
0.
0.
0.
0.
0.
0.
0.
0.
0.
0.
0.
0.
0.
0.
0.
0.
0.
0.
0.
0.
0.
0.
0.
0.
0.
0.
0.
0.
0.
0.
0.
0.
0.
0.
0.
0.
0.
0.
0.
0.
0.
0.
0.
0.
0.
0.
0.
0.
0.
0.
0.
0.
0.
0.
0.
0.
0.
0.
0.
0.
0.
0.
0.
0.
0.
0.
0.
0.
0.
0.
0.
0.
0.
0.
0.
0.
0.
0.
0.
0.
0.
0.
0.
0.
0.
0.
0.
0.
0.
0.
0.
0.
0.
0.
0.
0.
0.
0.
0.
0.
0.
0.
0.
0.
0.
0.
0.
0.
0.
0.
0.
0.
0.
0.
0.
0.
0.
0.
0.
0.
0.
0.
0.
0.
0.
0.
0.
0.
0.
0.
0.
0.
0.
0.
0.
0.
0.
0.
0.
0.
0.
0.
0.
0.
0.
0.
0.
0.
0.
0.
0.
0.
0.
0.
0.
0.
0.
0.
0.
0.
0.
0.
0.
0.
0.
0.
0.
0.
0.
0.
0.
0.
0.
0.
0.
0.
0.
0.
0.
0.
0.
0.
0.
0.
0.
0.
0.
0.
0.
0.
0.
0.
0.
0.
0.
0.
0.
0.
0.
0.
0.
0.
0.
0.
0.
0.
0.
0.000
0.000
0.
0.
0.
0.
0.
0.
0.
0.
0.
0.
0.
0.
0.
0.
0.
0.
0.
0.
0.
0.
0.
0.
0.
0.
0.
0.
0.
0.
0.
0.
0.
0.
0.
0.
0.
0.
0.
0.
0.
0.
0.
0.
0.
0.
0.
0.
0.
0.
0.
0.
0.
0.
0.
0.
0.
0.
0.
0.
0.
0.
0.
0.000
0.000
0.000
0.000
0.000
0.000
0.
0.
0.
0.
0.
0.
0.
0.
0.
0.
0.
0.
0.
0.
0.
0.
0.
0.
0.
0.
0.
0.
0.
0.000
0.000
0.001
0.001
0.001
0.001
0.001
0.000
0.000
0.
0.
0.
0.
0.
0.
0.
0.
0.
0.
0.
0.
0.
0.
0.
0.
0.
0.
0.
0.
0.
0.
0.
0.
0.
0.
0.
-0.002
-0.004
-0.001
-0.001
0.001
0.000
0.000
0.
0.
0.
0.
0.
0.
0.
0.
0.
0.
0.
0.
0.
0.
0.
0.
0.
0.
0.
0.
-0.002
-0.003
-0.004
-0.004
-0.004
-0.004
-0.002
0.002
0.002
0.001
0.001
0.001
0.000
0.
0.
0.
0.
0.
0.
0.
0.
0.
0.
0.
0.
0.
0.
0.
0.
0.
0.
0.
0.
-0.002
-0.002
-0.003
-0.003
-0.006
-0.007
-0.005
-0.004
-0.003
0.001
0.001
0.000
0.
0.
0.
0.
0.
0.
0.
0.
0.
0.
0.
0.
0.
0.
0.
0.
0.
0.
0.
-0.002
-0.005
-0.006
-0.008
-0.009
-0.009
-0.008
-0.008
-0.005
-0.001
0.
-0.001
-0.001
-0.001
-0.002
0.
0.
0.
0.
0.
0.
0.
0.
0.
0.
0.
0.
0.
0.
0.
0.
0.
0.
-0.002
-0.004
-0.005
-0.007
-0.009
-0.009
-0.009
-0.008
-0.004
-0.004
-0.003
0.001
0.000
0.
0.
0.
0.
0.
0.
0.
0.
0.
0.
0.
0.
0.
0.
0.
0.
0.
0.
-0.003
-0.006
-0.008
-0.012
-0.018
-0.022
-0.024
-0.025
-0.022
-0.019
-0.015
-0.009
-0.005
-0.004
-0.002
-0.002
-0.002
0.
0.
0.
0.
0.
0.
0.
0.
0.
0.
0.
0.
0.
0.
0.
0.
0.
-0.004
-0.005
-0.008
-0.009
-0.011
-0.013
-0.011
-0.010
-0.007
-0.003
-0.003
0.001
0.000
0.
0.
0.
0.
0.
0.
0.
0.
0.
0.
0.
0.
0.
0.
0.
0.
0.
-0.002
-0.004
-0.010
-0.015
-0.024
-0.037
-0.048
-0.058
-0.060
-0.054
-0.044
-0.036
-0.029
-0.020
-0.012
-0.007
-0.004
-0.003
-0.002
0.
0.
0.
0.
0.
0.
0.
0.
0.
0.
0.
0.
0.
0.
0.
-0.002
-0.004
-0.008
-0.009
-0.011
-0.013
-0.013
-0.012
-0.010
-0.008
-0.003
-0.001
0.000
0.000
0.
0.
0.
0.
0.
0.
0.
0.
0.
0.
0.
0.
0.
0.
0.
0.
0.
-0.003
-0.008
-0.014
-0.026
-0.044
-0.060
-0.083
-0.095
-0.099
-0.094
-0.085
-0.072
-0.058
-0.041
-0.025
-0.013
-0.006
-0.003
-0.002
0.
0.
0.
0.
0.
0.
0.
0.
0.
0.
0.
0.
0.
0.
0.
-0.002
-0.005
-0.008
-0.010
-0.012
-0.016
-0.016
-0.012
-0.009
-0.007
-0.003
-0.001
0.001
0.
0.
0.
0.
0.
0.
0.
0.
0.
0.
0.
0.
0.
0.
0.
0.
0.
-0.002
-0.004
-0.011
-0.020
-0.039
-0.058
-0.078
-0.091
-0.115
-0.129
-0.138
-0.136
-0.115
-0.090
-0.069
-0.047
-0.026
-0.012
-0.005
-0.002
-0.001
0.
0.
0.
0.
0.
0.
0.
0.
0.
0.
0.
0.
0.
0.
-0.002
-0.005
-0.007
-0.009
-0.011
-0.014
-0.016
-0.013
-0.009
-0.006
-0.003
0.001
0.001
0.
0.
0.
0.
0.
0.
0.
0.
0.
0.
0.
0.
0.
0.
0.
0.
-0.002
-0.005
-0.006
-0.012
-0.030
-0.051
-0.070
-0.032
0.033
-0.081
-0.159
-0.183
-0.183
-0.154
-0.117
-0.090
-0.064
-0.039
-0.018
-0.007
-0.004
-0.001
0.
0.
0.
0.
0.
0.
0.
0.
0.
0.
0.
0.
0.
0.
0.
-0.003
-0.006
-0.008
-0.010
-0.013
-0.011
-0.010
-0.008
-0.003
-0.001
0.001
0.001
0.
0.
0.
0.
0.
0.
0.
0.
0.
0.
0.
0.
0.
0.
-0.002
-0.003
-0.003
-0.007
-0.008
-0.019
-0.037
-0.060
-0.077
-0.002
0.106
-0.067
-0.187
-0.218
-0.219
-0.184
-0.149
-0.115
-0.083
-0.052
-0.027
-0.011
-0.005
-0.002
0.001
0.
0.
0.
0.
0.
0.
0.
0.
0.
0.
0.
0.
0.
0.
-0.002
-0.003
-0.005
-0.006
-0.007
-0.008
-0.006
-0.004
-0.001
0.001
0.001
0.001
0.
0.
0.
0.
0.
0.
0.
0.
0.
0.
0.
0.
0.
-0.002
-0.003
-0.004
-0.005
-0.010
-0.015
-0.026
-0.043
-0.069
-0.092
-0.095
-0.087
-0.157
-0.211
-0.230
-0.222
-0.203
-0.179
-0.146
-0.110
-0.072
-0.040
-0.018
-0.006
-0.001
0.001
0.001
0.
0.
0.
0.
0.
0.
0.
0.
0.
0.
0.
0.
0.
0.
-0.002
-0.003
-0.004
-0.004
-0.004
-0.003
-0.001
0.001
0.001
0.001
0.001
0.
0.
0.
0.
0.
0.
0.
0.
0.
0.
0.
0.
-0.002
-0.003
-0.005
-0.008
-0.010
-0.016
-0.021
-0.032
-0.049
-0.072
-0.101
-0.128
-0.158
-0.184
-0.204
-0.208
-0.204
-0.200
-0.188
-0.164
-0.134
-0.094
-0.056
-0.029
-0.010
-0.002
0.
0.001
0.
0.
0.
0.
0.
0.
0.
0.
0.
0.
0.
0.
0.
0.
0.000
0.001
-0.001
-0.001
-0.001
-0.001
0.001
0.001
0.001
0.001
0.
0.
0.
0.
0.
0.
0.
0.
0.
0.
0.
0.
0.
-0.003
-0.004
-0.008
-0.010
-0.016
-0.022
-0.030
-0.035
-0.052
-0.072
-0.099
-0.125
-0.145
-0.164
-0.172
-0.172
-0.176
-0.177
-0.166
-0.150
-0.126
-0.099
-0.067
-0.036
-0.015
-0.001
0.000
0.001
0.
0.
0.
0.
0.
0.
0.
0.
0.
0.
0.
0.
0.
0.
0.
0.000
0.001
0.001
0.001
0.001
0.001
0.001
0.001
0.
0.
0.
0.
0.
0.
0.
0.
0.
0.
0.
0.
0.
0.
-0.003
-0.005
-0.009
-0.012
-0.020
-0.028
-0.035
-0.039
-0.055
-0.072
-0.090
-0.106
-0.117
-0.122
-0.125
-0.133
-0.144
-0.150
-0.130
-0.121
-0.114
-0.097
-0.069
-0.037
-0.015
-0.001
0.000
0.001
0.
0.
0.
0.
0.
0.
0.
0.
0.
0.
0.
0.
0.
0.
0.
0.
0.
0.
0.001
0.001
0.001
0.001
0.
0.
0.
0.
0.
0.
0.
0.
0.
0.
0.
0.
0.
0.
0.
-0.003
-0.005
-0.009
-0.014
-0.019
-0.029
-0.035
-0.044
-0.053
-0.070
-0.082
-0.089
-0.089
-0.087
-0.083
-0.089
-0.105
-0.117
-0.113
-0.112
-0.106
-0.091
-0.063
-0.031
-0.012
-0.003
0.000
0.001
0.
0.
0.
0.
0.
0.
0.
0.
0.
0.
0.
0.
0.
0.
0.
0.
0.
0.
0.
0.
0.
0.
0.
0.
0.
0.
0.
0.
0.
0.
0.
0.
0.
0.
0.
0.
0.
-0.003
-0.004
-0.008
-0.015
-0.019
-0.026
-0.031
-0.041
-0.049
-0.060
-0.069
-0.070
-0.067
-0.061
-0.052
-0.055
-0.064
-0.081
-0.090
-0.094
-0.090
-0.071
-0.045
-0.020
-0.009
0.000
0.
0.001
0.
0.
0.
0.
0.
0.
0.
0.
0.
0.
0.
0.
0.
0.
0.
0.
0.
0.
0.
0.
0.
0.
0.
0.
0.
0.
0.
0.
0.
0.
0.
0.
0.
0.
0.
0.
0.
-0.002
-0.004
-0.005
-0.011
-0.016
-0.022
-0.028
-0.034
-0.040
-0.045
-0.050
-0.052
-0.045
-0.039
-0.029
-0.028
-0.034
-0.045
-0.056
-0.061
-0.053
-0.039
-0.024
-0.012
-0.006
0.000
0.001
0.
0.
0.
0.
0.
0.
0.
0.
0.
0.
0.
0.
0.
0.
0.
0.
0.
0.
0.
0.
0.
0.
0.
0.
0.
0.
0.
0.
0.
0.
0.
0.
0.
0.
0.
0.
0.
0.
0.
-0.003
-0.004
-0.007
-0.012
-0.016
-0.022
-0.025
-0.029
-0.031
-0.031
-0.029
-0.025
-0.019
-0.016
-0.012
-0.015
-0.025
-0.032
-0.034
-0.030
-0.022
-0.011
-0.006
-0.004
0.000
0.001
0.
0.
0.
0.
0.
0.
0.
0.
0.
0.
0.
0.
0.
0.
0.
0.
0.
0.
0.
0.
0.
0.
0.
0.
0.
0.
0.
0.
0.
0.
0.
0.
0.
0.
0.
0.
0.
0.
0.
0.
-0.003
-0.003
-0.005
-0.007
-0.011
-0.016
-0.020
-0.020
-0.022
-0.020
-0.014
-0.011
-0.005
-0.006
-0.012
-0.016
-0.019
-0.021
-0.018
-0.014
-0.006
-0.002
0.000
0.001
0.
0.
0.
0.
0.
0.
0.
0.
0.
0.
0.
0.
0.
0.
0.
0.
0.
0.
0.
0.
0.
0.
0.
0.
0.
0.
0.
0.
0.
0.
0.
0.
0.
0.
0.
0.
0.
0.
0.
-0.002
-0.002
-0.002
-0.002
-0.004
-0.008
-0.009
-0.016
-0.017
-0.017
-0.012
-0.012
-0.011
-0.008
-0.002
0.000
-0.009
-0.011
-0.013
-0.014
-0.012
-0.009
-0.005
0.
0.002
0.001
0.
0.
0.
0.
0.
0.
0.
0.
0.
0.
0.
0.
0.
0.
0.
0.
0.
0.
0.
0.
0.
0.
0.
0.
0.
0.
0.
0.
0.
0.
0.
0.
0.
0.
0.
0.
0.
-0.004
-0.005
-0.005
-0.005
-0.005
-0.006
-0.008
-0.010
-0.013
-0.012
-0.013
-0.013
-0.013
-0.006
-0.005
-0.002
0.000
0.000
-0.007
-0.008
-0.010
-0.009
-0.006
-0.004
-0.001
-0.001
0.001
0.001
0.001
0.
0.
0.
0.
0.
0.
0.
0.
0.
0.
0.
0.
0.
0.
0.
0.
0.
0.
0.
0.
0.
0.
0.
0.
0.
0.
0.
0.
0.
0.
0.
0.
0.
0.
0.
-0.004
-0.005
-0.007
-0.007
-0.009
-0.011
-0.013
-0.015
-0.017
-0.018
-0.017
-0.016
-0.013
-0.010
-0.005
0.001
0.001
0.000
0.
-0.004
-0.006
-0.007
-0.008
-0.008
-0.006
-0.003
0.001
0.000
0.003
0.001
0.001
0.
0.
0.
0.
0.
0.
0.
0.
0.
0.
0.
0.
0.
0.
0.
0.
0.
0.
0.
0.
0.
0.
0.
0.
0.
0.
0.
0.
0.
0.
0.
0.
0.001
-0.002
-0.005
-0.009
-0.011
-0.014
-0.014
-0.018
-0.020
-0.025
-0.024
-0.024
-0.022
-0.021
-0.017
-0.011
-0.007
-0.001
0.001
0.002
0.
-0.002
-0.005
-0.007
-0.009
-0.010
-0.007
-0.004
0.000
0.001
0.003
0.002
0.001
0.
0.
0.
0.
0.
0.
0.
0.
0.
0.
0.
0.
0.
0.
0.
0.
0.
0.
0.
0.
0.
0.
0.
0.
0.
0.
0.
0.
0.
0.001
0.001
0.002
0.002
-0.002
-0.008
-0.012
-0.014
-0.018
-0.022
-0.026
-0.029
-0.032
-0.032
-0.033
-0.027
-0.025
-0.020
-0.013
-0.008
-0.004
0.001
0.003
0.003
-0.001
-0.004
-0.005
-0.007
-0.009
-0.007
-0.003
0.
0.001
0.004
0.003
0.001
0.
0.
0.
0.
0.
0.
0.
0.
0.
0.
0.
0.
0.
0.
0.
0.
0.
0.
0.
0.
0.
0.
0.
0.
0.
0.
0.
0.
0.001
0.002
0.002
0.001
0.
-0.005
-0.012
-0.015
-0.017
-0.022
-0.029
-0.030
-0.033
-0.037
-0.037
-0.037
-0.030
-0.026
-0.021
-0.013
-0.008
-0.004
0.000
0.003
0.004
0.003
-0.003
-0.004
-0.007
-0.008
-0.005
-0.003
0.000
0.003
0.004
0.002
0.001
0.
0.
0.
0.
0.
0.
0.
0.
0.
0.
0.
0.
0.
0.
0.
0.
0.
0.
0.
0.
0.
0.
0.
0.
0.
0.
0.
0.001
0.002
0.003
0.001
-0.001
-0.004
-0.010
-0.016
-0.021
-0.024
-0.028
-0.035
-0.035
-0.036
-0.041
-0.040
-0.038
-0.031
-0.024
-0.018
-0.012
-0.007
-0.005
0.000
0.003
0.004
0.003
0.002
-0.001
-0.003
-0.004
-0.003
-0.001
0.003
0.003
0.004
0.001
0.002
0.
0.
0.
0.
0.
0.
0.
0.
0.
0.
0.
0.
0.
0.
0.
0.
0.
0.
0.
0.
0.
0.
0.
0.
0.
0.
0.001
0.001
0.002
0.001
-0.001
-0.005
-0.010
-0.018
-0.026
-0.028
-0.030
-0.031
-0.032
-0.038
-0.035
-0.039
-0.038
-0.034
-0.028
-0.021
-0.016
-0.009
-0.006
0.
0.000
0.003
0.003
0.003
0.003
0.002
0.000
0.000
0.001
0.002
0.003
0.004
0.003
0.001
0.002
0.
0.
0.
0.
0.
0.
0.
0.
0.
0.
0.
0.
0.
0.
0.
0.
0.
0.
0.
0.
0.
0.
0.
0.
0.
0.
0.001
0.002
0.003
0.
-0.003
-0.011
-0.022
-0.030
-0.041
-0.042
-0.038
-0.036
-0.034
-0.037
-0.031
-0.028
-0.031
-0.028
-0.021
-0.016
-0.011
-0.006
-0.002
0.001
0.
0.001
0.002
0.003
0.003
0.004
0.002
0.002
0.002
0.003
0.003
0.003
0.002
0.002
0.
0.
0.
0.
0.
0.
0.
0.
0.
0.
0.
0.
0.
0.
0.
0.
0.
0.
0.
0.
0.
0.
0.
0.
0.
0.
0.
0.001
0.002
0.001
-0.001
-0.008
-0.018
-0.034
-0.048
-0.055
-0.059
-0.052
-0.043
-0.034
-0.029
-0.029
-0.024
-0.020
-0.016
-0.014
-0.011
-0.006
-0.003
-0.001
0.
0.
0.001
0.001
0.002
0.002
0.004
0.005
0.004
0.003
0.003
0.003
0.003
0.002
0.002
0.
0.
0.
0.
0.
0.
0.
0.
0.
0.
0.
0.
0.
0.
0.
0.
0.
0.
0.
0.
0.
0.
0.
0.
0.
0.
0.
0.001
0.002
0.001
-0.002
-0.010
-0.022
-0.043
-0.060
-0.069
-0.065
-0.059
-0.043
-0.032
-0.025
-0.021
-0.018
-0.011
-0.009
-0.004
-0.003
-0.001
0.001
0.
0.
0.
0.
0.001
0.002
0.002
0.002
0.002
0.002
0.003
0.003
0.003
0.002
0.001
0.
0.
0.
0.
0.
0.
0.
0.
0.
0.
0.
0.
0.
0.
0.
0.
0.
0.
0.
0.
0.
0.
0.
0.
0.
0.
0.
0.
0.001
0.001
0.001
-0.002
-0.009
-0.023
-0.042
-0.061
-0.068
-0.067
-0.059
-0.043
-0.029
-0.021
-0.015
-0.008
-0.005
-0.002
0.000
0.001
0.001
0.
0.
0.
0.
0.
0.
0.001
0.002
0.002
0.002
0.002
0.002
0.002
0.001
0.001
0.
0.
0.
0.
0.
0.
0.
0.
0.
0.
0.
0.
0.
0.
0.
0.
0.
0.
0.
0.
0.
0.
0.
0.
0.
0.
0.
0.
0.
0.001
0.001
0.000
-0.001
-0.007
-0.017
-0.034
-0.050
-0.059
-0.060
-0.053
-0.039
-0.027
-0.018
-0.011
-0.007
-0.001
0.001
0.
0.001
0.001
0.
0.
0.
0.
0.
0.
0.
0.
0.
0.002
0.002
0.001
0.001
0.001
0.
0.
0.
0.
0.
0.
0.
0.
0.
0.
0.
0.
0.
0.
0.
0.
0.
0.
0.
0.
0.
0.
0.
0.
0.
0.
0.
0.
0.
0.
0.
0.001
0.001
-0.001
-0.003
-0.011
-0.022
-0.033
-0.041
-0.044
-0.039
-0.030
-0.021
-0.016
-0.009
-0.006
-0.001
0.000
0.001
0.001
0.
0.
0.
0.
0.
0.
0.
0.
0.
0.
0.
0.
0.
0.
0.
0.
0.
0.
0.
0.
0.
0.
0.
0.
0.
0.
0.
0.
0.
0.
0.
0.
0.
0.
0.
0.
0.
0.
0.
0.
0.
0.
0.
0.
0.
0.
0.001
0.001
-0.001
-0.002
-0.004
-0.012
-0.019
-0.023
-0.025
-0.022
-0.020
-0.014
-0.009
-0.006
-0.002
-0.001
0.001
0.
0.
0.
0.
0.
0.
0.
0.
0.
0.
0.
0.
0.
0.
0.
0.
0.
0.
0.
0.
0.
0.
0.
0.
0.
0.
0.
0.
0.
0.
0.
0.
0.
0.
0.
0.
0.
0.
0.
0.
0.
0.
0.
0.
0.
0.
0.
0.
0.
0.001
0.000
-0.001
-0.003
-0.004
-0.010
-0.013
-0.013
-0.013
-0.011
-0.008
-0.005
-0.002
-0.001
0.
0.
0.
0.
0.
0.
0.
0.
0.
0.
0.
0.
0.
0.
0.
0.
0.
0.
0.
0.
0.
0.
0.
0.
0.
0.
0.
0.
0.
0.
0.
0.
0.
0.
0.
0.
0.
0.
0.
0.
0.
0.
0.
0.
0.
0.
0.
0.
0.
0.
0.
0.
0.001
0.000
-0.001
-0.002
-0.003
-0.004
-0.006
-0.006
-0.006
-0.002
-0.002
-0.001
0.
0.
0.
0.
0.
0.
0.
0.
0.
0.
0.
0.
0.
0.
0.
0.
0.
0.
0.
0.
0.
0.
0.
0.
0.
0.
0.
0.
0.
0.
0.
0.
0.
0.
0.
0.
0.
0.
0.
0.
0.
0.
0.
0.
0.
0.
0.
0.
0.
0.
0.
0.
0.
0.
0.
-0.001
-0.001
-0.001
-0.001
-0.001
-0.001
-0.001
-0.001
0.
0.
0.
0.
0.
0.
0.
0.
0.
0.
0.
0.
0.
0.
0.
0.
0.
0.
0.
0.
0.
0.
0.
0.
0.
0.
0.
0.
0.
0.
0.
0.
0.
0.
0.
0.
0.
0.
0.
0.
0.
0.
0.
0.
0.
0.
0.
0.
0.
0.
0.
0.
0.
0.
0.
0.
0.
0.
0.
0.
-0.001
-0.001
0.
0.
0.
0.
0.
0.
0.
0.
0.
0.
0.
0.
0.
0.
0.
0.
0.
0.
0.
0.
0.
0.
0.
0.
0.
0.
0.
0.
0.
0.
0.
0.
0.
0.
0.
0.
0.
0.
0.
0.
0.
0.
0.
0.
0.
0.
0.
0.
0.
0.
0.
0.
0.
0.
0.
0.
0.
0.
0.
0.
0.
0.
0.
0.
0.
0.
0.
0.
0.
0.
0.
0.
0.
0.
0.
0.
0.
0.
0.
0.
0.
0.
0.
0.
0.
0.
0.
0.
0.
0.
0.
0.
0.
0.
0.
0.
0.
0.
0.
0.
0.
0.
0.
0.
0.
0.
0.
0.
0.
0.
0.
0.
0.
0.
0.
0.
0.
0.
0.
0.
0.
0.
0.
0.
0.
0.
0.
0.
0.
0.
0.
0.
0.
0.
0.
0.
0.
0.
0.
0.
0.
0.
0.
0.
0.
0.
0.
0.
0.
0.
0.
0.
0.
0.
0.
0.
0.
0.
0.
0.
0.
0.
0.
0.
0.
0.
0.
0.
0.
0.
0.
0.
0.
0.
0.
0.
0.
0.
0.
0.
0.
0.
0.
0.
0.
0.
0.
0.
0.
0.
0.
0.
0.
0.
0.
0.
0.
0.
0.
0.
0.
0.
0.
0.
0.
0.
0.
0.
0.
0.
0.
0.
0.
0.
0.
0.
0.
0.
0.
0.
0.
0.
0.
0.
0.
0.
0.
0.
0.
0.
0.
0.
0.
0.
0.
0.
0.
0.
0.
0.
0.
0.
0.
0.
0.
0.
0.
0.
0.
0.
0.
0.
0.
0.
0.
0.
0.
0.
0.
0.
0.
0.
0.
0.
0.
0.
0.
0.
0.
0.
0.
0.
0.
0.
0.
0.
0.
0.
0.
0.
0.
0.
0.
0.
0.
0.
0.
0.
0.
0.
0.
0.
0.
0.
0.
0.
0.
0.
0.
0.
0.
0.
0.
0.
0.
0.
0.
0.
0.
0.
0.
0.
0.
0.
0.
0.
0.
0.
0.
0.
0.
0.
0.
0.
0.
0.
0.
0.
0.
0.
0.
0.
0.
0.
0.
0.
0.
0.
0.
0.
0.
0.
0.
0.
0.
0.
0.
0.
0.
0.
0.
0.
0.
0.
0.
0.
0.
0.
0.
0.
0.
0.
0.
0.
0.
0.
0.
0.
0.
0.
0.
0.
0.
0.
0.
0.
0.
0.
0.
0.
0.
0.
0.
0.
0.
0.
0.
0.
0.
0.
0.
0.
0.
0.
0.
0.
0.
0.
0.
0.
0.
0.
0.
0.
0.
0.
0.
0.
0.
0.
0.
0.
0.
0.
0.
0.
0.
0.
0.
0.
0.
0.
0.
0.
0.
0.
0.
0.
0.
0.
0.
0.
0.
0.
0.
0.
0.
0.
0.
0.
0.
0.
0.
0.
0.
0.
0.
0.
0.
0.
0.
0.
0.
0.
0.
0.
0.
0.
0.
0.
0.
0.
0.
0.
0.
0.
0.
0.
0.
0.
0.
0.
0.
0.
0.
0.
0.
0.
0.
0.
0.
0.
0.
0.
0.
0.
0.
0.
0.
0.
0.
0.
0.
0.
0.
0.
0.
0.
0.
0.
0.
0.
0.
0.
0.
0.
0.
0.
0.
0.
0.
0.
0.
0.
0.
0.
0.
0.
0.
0.
0.
0.
0.
0.
0.
0.
0.
0.
0.
0.
0.
0.
0.
0.
0.
0.
0.
0.
0.
0.
0.
0.
0.
0.
0.
0.
0.
0.
0.
0.
0.
0.
0.
0.
0.
0.
0.
0.
0.
0.
0.
0.
0.
0.
0.
0.
0.
0.
0.
0.
0.
0.
0.
0.
0.
0.
0.
0.
0.
0.
0.
0.
0.
0.
0.
0.
0.
0.
0.
0.
0.
0.
0.
0.
0.
0.
0.
0.
0.
0.
0.
0.
0.
0.
0.
0.
0.
0.
0.
0.
0.
0.
0.
0.
0.
0.
0.
0.
0.
0.
0.
0.
0.
0.
0.
0.
0.
0.
0.
0.
0.
0.
0.
0.
0.
0.
0.
0.
0.
0.
0.
0.
0.
0.
0.
0.
0.
0.
0.
0.
0.
0.
0.
0.
0.
0.
0.
0.
0.
0.
0.
0.
0.
0.
0.
0.
0.
0.
0.
0.
0.
0.
0.
0.
0.
0.
0.
0.
0.
0.
0.
0.
0.
0.
0.
0.
0.
0.
0.
0.
0.
0.
0.
0.
0.
0.
0.
0.
0.
0.
0.
0.
0.
0.
0.
0.
0.
0.
0.
0.
0.
0.
0.
0.
0.
0.
0.
0.
0.
0.
0.
0.
0.
0.
0.
0.
0.
0.
0.
0.
0.
0.
0.
0.
0.
0.
0.
0.
0.
0.
0.
0.
0.
0.
0.
0.
0.
0.
0.
0.
0.
0.
0.
0.
0.
0.
0.
0.
0.
0.
0.
0.
0.
0.
0.
0.
0.
0.
0.
0.
0.
0.
0.
0.
0.
0.
0.
0.
0.
0.
0.
0.
0.
0.
0.
0.
0.
0.
0.
0.
0.
0.
0.
0.
0.
0.
0.
0.
0.
0.
0.
0.
0.
0.
0.
0.
0.
0.
0.
0.
0.
0.
0.
0.
0.
0.
0.
0.
0.
0.
0.
0.
0.
0.
0.
0.
0.
0.
0.
0.
0.
0.
0.
0.
0.
0.
0.
0.
0.
0.
0.
0.
0.
0.
0.
0.
0.
0.
0.
0.
0.
0.
0.
0.
0.
0.
0.
0.
0.
0.
0.
0.
0.
0.
0.
0.
0.
0.
0.
0.
0.
0.
0.
0.
0.
0.
0.
0.
0.
0.
0.
0.
0.
0.
0.
0.
0.
0.
0.
0.
0.
0.
0.
0.
0.
0.
0.
0.
0.
0.
0.
0.
0.
0.
0.
0.
0.
0.
0.
0.
0.
0.
0.
0.
0.
0.
0.
0.
0.
0.
0.
0.
0.
0.
0.
0.
0.
0.
0.
0.
0.
0.
0.
0.
0.
0.
0.
0.
0.
0.
0.
0.
0.
0.
0.
0.
0.
0.
0.
0.
0.
0.
0.
0.
0.
0.
0.
0.
0.
0.
0.
0.
0.
0.
0.
0.
0.
0.
0.
0.
0.
0.
0.
0.
0.
0.
0.
0.
0.
0.
0.
0.
0.
0.
0.
0.
0.
0.
0.
0.
0.
0.
0.
0.
0.
0.
0.
0.
0.
0.
0.
0.
0.
0.
0.
0.
0.
0.
0.
0.
0.
0.
0.
0.
0.
0.
0.
0.
0.
0.
0.
0.
0.
0.
0.
0.
0.
0.
0.
0.
0.
0.
0.
0.
0.
0.
0.
0.
0.
0.
0.
0.
0.
0.
0.
0.
0.
0.
0.
0.
0.
0.
0.
0.
0.
0.
0.
0.
0.
0.
0.
0.
0.
0.
0.
0.
0.
0.
0.
0.
0.
0.
0.
0.
0.
0.
0.
0.
0.
0.
0.
0.
0.
0.
0.
0.
0.
0.
0.
0.
0.
0.
0.
0.
0.
0.
0.
0.
0.
0.
0.
0.
0.
0.
0.
0.
0.
0.
0.
0.
0.
0.
0.
0.
0.
0.
0.
0.
0.
0.
0.
0.
0.
0.
0.
0.
0.
0.
0.
0.
0.
0.
0.
0.
0.
0.
0.
0.
0.
0.
0.
0.
0.
0.
0.
0.
0.
0.
0.
0.
0.
0.
0.
0.
0.
0.
0.
0.
0.
0.
0.
0.
0.
0.
0.
0.
0.
0.
0.
0.
0.
0.
0.
0.
0.
0.
0.
0.
0.
0.
0.
0.
0.
0.
0.
0.
0.
0.
0.
0.
0.
0.
0.
0.
0.
0.
0.
0.
0.
0.
0.
0.
0.
0.
0.
0.
0.
0.
0.
0.
0.
0.
0.
0.
0.
0.
0.
0.
0.
0.
0.
0.
0.
0.
0.
0.
0.
0.
0.
0.
0.
0.
0.
0.
0.
0.
0.
0.
0.
0.
0.
0.
0.
0.
0.
0.
0.
0.
0.
0.
0.
0.
0.
0.
0.
0.
0.
0.
0.
0.
0.
0.
0.
0.
0.
0.
0.
0.
0.
0.
0.
0.
0.
0.
0.
0.
0.
0.
0.
0.
0.
0.
0.
0.
0.
0.
0.
0.
0.
0.
0.
0.
0.
0.
0.
0.
0.
0.
0.
0.
0.
0.
0.
0.
0.
0.
0.
0.
0.
0.
0.
0.
0.
0.
0.
0.
0.
0.
0.
0.
0.
0.
0.
0.
0.
0.
0.
0.
0.
0.
0.
0.
0.
0.
0.
0.
0.
0.
0.
0.
0.
0.
0.
0.
0.
0.
0.
0.
0.
0.
0.
0.
0.
0.
0.
0.
0.
0.
0.
0.
0.
0.
0.
0.
0.
0.
0.
0.
0.
0.
0.
0.
0.
0.
0.
0.
0.
0.
0.
0.
0.
0.
0.
0.
0.
0.
0.
0.
0.
0.
0.
0.
0.
0.
0.
0.
0.
0.
0.
0.
0.
0.
0.
0.
0.
0.
0.
0.
0.
0.
0.
0.
0.
0.
0.
0.
0.
0.
0.
0.
0.
0.
0.
0.
0.
0.
0.
0.
0.
0.
0.
0.
0.
0.
0.
0.
0.
0.
0.
0.
0.
0.
0.
0.
0.
0.
0.
0.
0.
0.
0.
0.
0.
0.
0.
0.
0.
0.
0.
0.
0.
0.
0.
0.
0.
0.
0.
0.
0.
0.
0.
0.
0.
0.
0.
0.
0.
0.
0.
0.
0.
0.
0.
0.
0.
0.
0.
0.
0.
0.
0.
0.
0.
0.
0.
0.
0.
0.
0.
0.
0.
0.
0.
0.
0.
0.
0.
0.
0.
0.
0.
0.
0.
0.
0.
0.
0.
0.
0.
0.
0.
0.
0.
0.
0.
0.
0.
0.
0.
0.
0.
0.
0.
0.
0.
0.
0.
0.
0.
0.
0.
0.
0.
0.
0.
0.
0.
0.
0.
0.
0.
0.
0.
0.
0.
0.
0.
0.
0.
0.
0.
0.
0.
0.
0.
0.
0.
0.
0.
0.
0.
0.
0.
0.
0.
0.
0.
0.
0.
0.
0.
0.
0.
0.
0.
0.
0.
0.
0.
0.
0.
0.
0.
0.
0.
0.
0.
0.
0.
0.
0.
0.
0.
0.
0.
0.
0.
0.
0.
0.
0.
0.
0.
0.
0.
0.
0.
0.
0.
0.
0.
0.
0.
0.
0.
0.
0.
0.
0.
0.
0.
0.
0.
0.
0.
0.
0.
0.
0.
0.
0.
0.
0.
0.
0.
0.
0.
0.
0.
0.
0.
0.
0.
0.
0.
0.
0.
0.
0.
0.
0.
0.
0.
0.
0.
0.
0.
0.
0.
0.
0.
0.
0.
0.
0.
0.
0.
0.
0.
0.
0.
0.
0.
0.
0.
0.
0.
0.
0.
0.
0.
0.
0.
0.
0.
0.
0.
0.
0.
0.
0.
0.
0.
0.
0.
0.
0.
0.
0.
0.
0.
0.
0.
0.
0.
0.
0.
0.
0.
0.
0.
0.
0.
0.
0.
0.
0.
0.
0.
0.
0.
0.
0.
0.
0.
0.
0.
0.
0.
0.000
0.000
0.000
0.000
0.
0.
0.
0.
0.
0.
0.
0.
0.
0.
0.
0.
0.
0.
0.
0.
0.
0.
0.
0.
0.
0.
0.
0.
0.
0.
0.
0.
0.
0.
0.
0.
0.
0.
0.
0.
0.
0.
0.
0.
0.
0.
0.
0.
0.
0.
0.
0.
0.
0.
0.
0.
0.
0.
0.
0.
0.
0.
0.
0.
-0.002
-0.001
-0.001
-0.001
0.001
0.001
0.000
0.
0.
0.
0.
0.
0.
0.
0.
0.
0.
0.
0.
0.
0.
0.
0.
0.
0.
0.
0.
0.
0.
0.
0.
0.000
0.000
0.000
0.
0.
0.
0.
0.
0.
0.
0.
0.
0.
0.
0.
0.
0.
0.
0.
0.
0.
0.
0.
0.
0.
0.
0.
0.
0.
0.
0.
0.
-0.003
-0.004
-0.004
-0.004
-0.004
-0.004
-0.001
0.001
0.001
0.000
0.
0.
0.
0.
0.
0.
0.
0.
0.
0.
0.
0.
0.
0.
0.
0.
0.
0.
0.
0.
0.000
0.000
-0.001
0.001
0.001
0.002
0.002
0.002
0.002
0.001
0.000
0.
0.
0.
0.
0.
0.
0.
0.
0.
0.
0.
0.
0.
0.
0.
0.
0.
0.
0.
0.
0.
-0.002
-0.004
-0.004
-0.009
-0.009
-0.008
-0.007
-0.006
-0.005
-0.004
-0.001
0.001
0.001
0.
0.
0.
0.
0.
0.
0.
0.
0.
0.
0.
0.
0.
0.
0.
0.
0.
0.
0.
-0.003
-0.004
-0.005
-0.006
-0.005
-0.004
-0.002
0.000
0.001
0.000
0.
-0.001
-0.001
0.000
0.
0.
0.
0.
0.
0.
0.
0.
0.
0.
0.
0.
0.
0.
0.
0.
0.
0.
-0.004
-0.005
-0.008
-0.013
-0.014
-0.014
-0.014
-0.012
-0.010
-0.008
-0.006
-0.003
0.001
0.001
0.000
0.
0.
0.
0.
0.
0.
0.
0.
0.
0.
0.
0.
0.
0.
0.
0.
-0.002
-0.003
-0.006
-0.009
-0.012
-0.014
-0.016
-0.017
-0.014
-0.011
-0.008
-0.005
-0.001
-0.002
-0.002
-0.001
-0.001
0.
0.
0.
0.
0.
0.
0.
0.
0.
0.
0.
0.
0.
0.
0.
0.
-0.004
-0.006
-0.010
-0.014
-0.018
-0.020
-0.020
-0.019
-0.016
-0.014
-0.008
-0.006
-0.004
-0.001
0.001
0.000
0.
0.
0.
0.
0.
0.
0.
0.
0.
0.
0.
0.
0.
0.
0.
-0.002
-0.003
-0.008
-0.012
-0.020
-0.028
-0.039
-0.048
-0.049
-0.045
-0.037
-0.030
-0.024
-0.016
-0.009
-0.005
-0.003
-0.002
-0.001
0.
0.
0.
0.
0.
0.
0.
0.
0.
0.
0.
0.
0.
0.
-0.002
-0.005
-0.009
-0.013
-0.020
-0.027
-0.031
-0.030
-0.027
-0.023
-0.016
-0.012
-0.006
-0.003
0.001
0.001
0.
0.
0.
0.
0.
0.
0.
0.
0.
0.
0.
0.
0.
0.
0.
0.
-0.003
-0.007
-0.012
-0.023
-0.041
-0.062
-0.082
-0.093
-0.094
-0.092
-0.089
-0.076
-0.061
-0.046
-0.028
-0.015
-0.007
-0.002
-0.002
0.
0.
0.
0.
0.
0.
0.
0.
0.
0.
0.
0.
0.
0.
-0.004
-0.006
-0.011
-0.016
-0.026
-0.033
-0.039
-0.038
-0.034
-0.028
-0.019
-0.012
-0.007
-0.003
0.001
0.001
0.
0.
0.
0.
0.
0.
0.
0.
0.
0.
0.
0.
0.
0.
0.
-0.002
-0.004
-0.010
-0.020
-0.041
-0.063
-0.087
-0.087
-0.066
0.028
-0.095
-0.150
-0.132
-0.096
-0.073
-0.059
-0.032
-0.013
-0.006
-0.003
-0.002
0.
0.
0.
0.
0.
0.
0.
0.
0.
0.
0.
0.
0.
-0.004
-0.008
-0.012
-0.019
-0.029
-0.039
-0.046
-0.046
-0.040
-0.031
-0.020
-0.011
-0.006
-0.002
0.002
0.000
0.
0.
0.
0.
0.
0.
0.
0.
0.
0.
0.
0.
0.
0.
0.
-0.003
-0.007
-0.013
-0.033
-0.058
-0.051
0.367
1.045
0.823
1.421
0.311
-0.200
-0.176
-0.096
-0.083
-0.076
-0.052
-0.026
-0.010
-0.003
-0.001
0.
0.
0.
0.
0.
0.
0.
0.
0.
0.
0.
0.
0.
-0.002
-0.007
-0.010
-0.019
-0.026
-0.038
-0.045
-0.047
-0.041
-0.031
-0.020
-0.010
-0.003
-0.001
0.001
0.
0.
0.
0.
0.
0.
0.
0.
0.
0.
0.
0.
0.
-0.001
-0.003
-0.003
-0.007
-0.010
-0.026
-0.049
-0.068
0.216
5.461
18.662
5.950
1.822
0.386
-0.239
-0.165
0.155
0.130
-0.064
-0.071
-0.041
-0.016
-0.005
-0.001
0.001
0.
0.
0.
0.
0.
0.
0.
0.
0.
0.
0.
0.
-0.002
-0.006
-0.009
-0.015
-0.022
-0.029
-0.039
-0.038
-0.034
-0.024
-0.015
-0.007
-0.003
0.001
0.001
0.
0.
0.
0.
0.
0.
0.
0.
0.
0.
0.
0.
-0.003
-0.003
-0.004
-0.010
-0.014
-0.022
-0.040
-0.063
-0.087
0.397
10.788
38.456
10.068
0.655
-0.167
-0.299
-0.152
0.440
0.418
-0.057
-0.099
-0.059
-0.028
-0.007
-0.002
0.001
0.
0.
0.
0.
0.
0.
0.
0.
0.
0.
0.
0.
0.
-0.002
-0.007
-0.011
-0.015
-0.020
-0.024
-0.027
-0.024
-0.017
-0.011
-0.004
0.001
0.001
0.001
0.
0.
0.
0.
0.
0.
0.
0.
0.
0.
0.
-0.003
-0.004
-0.007
-0.012
-0.016
-0.024
-0.034
-0.051
-0.082
-0.114
-0.012
1.957
5.665
1.825
0.036
-0.241
-0.250
-0.191
0.016
0.001
-0.158
-0.138
-0.085
-0.040
-0.016
-0.004
0.
0.001
0.
0.
0.
0.
0.
0.
0.
0.
0.
0.
0.
0.
0.
-0.004
-0.006
-0.010
-0.013
-0.015
-0.014
-0.012
-0.009
-0.004
-0.001
0.001
0.001
0.001
0.
0.
0.
0.
0.
0.
0.
0.
0.
0.
-0.002
-0.003
-0.007
-0.013
-0.018
-0.027
-0.036
-0.046
-0.063
-0.093
-0.140
-0.188
-0.137
-0.030
-0.185
-0.252
-0.246
-0.006
-0.094
-0.110
-0.120
-0.185
-0.148
-0.102
-0.057
-0.024
-0.008
-0.001
0.001
0.
0.
0.
0.
0.
0.
0.
0.
0.
0.
0.
0.
0.
0.000
-0.003
-0.004
-0.006
-0.007
-0.007
-0.006
-0.002
-0.001
0.001
0.001
0.001
0.
0.
0.
0.
0.
0.
0.
0.
0.
0.
0.
-0.003
-0.004
-0.009
-0.019
-0.027
-0.036
-0.049
-0.059
-0.079
-0.109
-0.152
-0.199
-0.231
-0.253
-0.282
-0.295
-0.232
0.006
0.214
2.282
1.718
0.160
-0.034
-0.098
-0.067
-0.031
-0.010
0.
0.001
0.
0.
0.
0.
0.
0.
0.
0.
0.
0.
0.
0.
0.
0.
0.000
-0.001
-0.001
-0.001
-0.001
-0.001
0.000
0.001
0.001
0.001
0.
0.
0.
0.
0.
0.
0.
0.
0.
0.
0.
0.
-0.005
-0.007
-0.015
-0.023
-0.034
-0.048
-0.057
-0.071
-0.087
-0.120
-0.151
-0.185
-0.206
-0.225
-0.241
-0.250
-0.240
-0.191
0.435
5.280
4.097
0.657
0.141
-0.082
-0.070
-0.035
-0.011
0.000
0.001
0.001
0.
0.
0.
0.
0.
0.
0.
0.
0.
0.
0.
0.
0.
0.
0.
0.001
0.001
0.001
0.001
0.001
0.001
0.001
0.
0.
0.
0.
0.
0.
0.
0.
0.
0.
0.
0.
-0.002
-0.005
-0.008
-0.016
-0.026
-0.035
-0.050
-0.061
-0.075
-0.093
-0.119
-0.146
-0.163
-0.170
-0.178
-0.178
-0.178
-0.179
-0.182
-0.045
0.808
0.771
0.129
-0.043
-0.096
-0.067
-0.031
-0.011
-0.003
0.001
0.
0.
0.
0.
0.
0.
0.
0.
0.
0.
0.
0.
0.
0.
0.
0.
0.
0.
0.001
0.001
0.001
0.
0.
0.
0.
0.
0.
0.
0.
0.
0.
0.
0.
0.
-0.002
-0.003
-0.006
-0.008
-0.016
-0.024
-0.033
-0.046
-0.058
-0.072
-0.088
-0.112
-0.130
-0.140
-0.141
-0.133
-0.122
-0.111
-0.117
-0.134
-0.143
-0.132
-0.117
-0.128
-0.120
-0.087
-0.053
-0.024
-0.010
-0.003
0.000
-0.001
0.
0.
0.
0.
0.
0.
0.
0.
0.
0.
0.
0.
0.
0.
0.
0.
0.
0.
0.
0.
0.
0.
0.
0.
0.
0.
0.
0.
0.
0.
0.
0.
0.
-0.002
-0.003
-0.005
-0.007
-0.014
-0.018
-0.026
-0.036
-0.048
-0.060
-0.075
-0.091
-0.107
-0.116
-0.111
-0.097
-0.083
-0.068
-0.067
-0.082
-0.105
-0.121
-0.128
-0.122
-0.101
-0.061
-0.033
-0.016
-0.007
-0.002
0.000
0.
0.
0.
0.
0.
0.
0.
0.
0.
0.
0.
0.
0.
0.
0.
0.
0.
0.
0.
0.
0.
0.
0.
0.
0.
0.
0.
0.
0.
0.
0.
0.
0.
0.
0.
-0.002
-0.003
-0.006
-0.009
-0.014
-0.018
-0.025
-0.034
-0.044
-0.054
-0.068
-0.080
-0.080
-0.075
-0.061
-0.046
-0.038
-0.043
-0.049
-0.059
-0.075
-0.081
-0.072
-0.058
-0.036
-0.022
-0.008
-0.004
0.000
0.
0.
0.
0.
0.
0.
0.
0.
0.
0.
0.
0.
0.
0.
0.
0.
0.
0.
0.
0.
0.
0.
0.
0.
0.
0.
0.
0.
0.
0.
0.
0.
0.
0.
0.
0.
-0.002
-0.002
-0.004
-0.007
-0.008
-0.012
-0.018
-0.026
-0.036
-0.042
-0.050
-0.050
-0.046
-0.043
-0.033
-0.024
-0.025
-0.025
-0.032
-0.038
-0.045
-0.048
-0.045
-0.035
-0.024
-0.014
-0.006
0.001
0.000
0.
0.
0.
0.
0.
0.
0.
0.
0.
0.
0.
0.
0.
0.
0.
0.
0.
0.
0.
0.
0.
0.
0.
0.
0.
0.
0.
0.
0.
0.
0.
0.
0.
0.
0.
-0.002
-0.004
-0.005
-0.006
-0.006
-0.008
-0.014
-0.020
-0.023
-0.029
-0.033
-0.032
-0.033
-0.033
-0.026
-0.019
-0.014
-0.015
-0.019
-0.021
-0.031
-0.036
-0.035
-0.032
-0.026
-0.015
-0.010
0.001
0.
0.001
0.
0.
0.
0.
0.
0.
0.
0.
0.
0.
0.
0.
0.
0.
0.
0.
0.
0.
0.
0.
0.
0.
0.
0.
0.
0.
0.
0.
0.
0.
0.
0.
0.
0.
-0.002
-0.005
-0.007
-0.008
-0.009
-0.011
-0.014
-0.018
-0.023
-0.026
-0.029
-0.030
-0.033
-0.030
-0.026
-0.021
-0.014
-0.009
-0.010
-0.011
-0.018
-0.025
-0.031
-0.032
-0.030
-0.024
-0.015
-0.006
0.000
0.000
0.002
0.002
0.
0.
0.
0.
0.
0.
0.
0.
0.
0.
0.
0.
0.
0.
0.
0.
0.
0.
0.
0.
0.
0.
0.
0.
0.
0.
0.
0.
0.
0.
0.
0.
-0.001
-0.004
-0.009
-0.012
-0.016
-0.020
-0.025
-0.027
-0.030
-0.033
-0.036
-0.037
-0.038
-0.042
-0.039
-0.029
-0.020
-0.012
0.000
-0.004
-0.011
-0.014
-0.021
-0.026
-0.031
-0.031
-0.027
-0.018
-0.011
-0.001
0.
0.003
0.002
0.001
0.
0.
0.
0.
0.
0.
0.
0.
0.
0.
0.
0.
0.
0.
0.
0.
0.
0.
0.
0.
0.
0.
0.
0.
0.
0.
0.
0.
0.
0.001
0.003
0.000
-0.005
-0.010
-0.017
-0.026
-0.031
-0.039
-0.042
-0.047
-0.051
-0.052
-0.053
-0.055
-0.052
-0.045
-0.034
-0.021
-0.011
-0.001
-0.001
-0.008
-0.013
-0.019
-0.028
-0.037
-0.039
-0.034
-0.025
-0.012
-0.003
0.000
0.003
0.002
0.001
0.
0.
0.
0.
0.
0.
0.
0.
0.
0.
0.
0.
0.
0.
0.
0.
0.
0.
0.
0.
0.
0.
0.
0.
0.
0.
0.
0.001
0.002
0.002
0.004
-0.003
-0.009
-0.015
-0.026
-0.035
-0.046
-0.054
-0.061
-0.068
-0.075
-0.073
-0.072
-0.070
-0.062
-0.052
-0.040
-0.022
-0.012
-0.001
0.
-0.002
-0.008
-0.017
-0.028
-0.039
-0.045
-0.041
-0.028
-0.015
-0.004
0.000
0.003
0.003
0.001
0.
0.
0.
0.
0.
0.
0.
0.
0.
0.
0.
0.
0.
0.
0.
0.
0.
0.
0.
0.
0.
0.
0.
0.
0.
0.
0.001
0.002
0.003
0.001
-0.001
-0.009
-0.015
-0.025
-0.037
-0.047
-0.061
-0.071
-0.076
-0.086
-0.094
-0.091
-0.086
-0.079
-0.065
-0.051
-0.037
-0.023
-0.011
0.000
0.003
-0.001
-0.004
-0.011
-0.023
-0.038
-0.043
-0.040
-0.029
-0.013
-0.003
0.002
0.004
0.003
0.001
0.
0.
0.
0.
0.
0.
0.
0.
0.
0.
0.
0.
0.
0.
0.
0.
0.
0.
0.
0.
0.
0.
0.
0.
0.
0.
0.002
0.003
0.002
-0.001
-0.006
-0.016
-0.027
-0.038
-0.047
-0.057
-0.066
-0.078
-0.089
-0.098
-0.099
-0.098
-0.089
-0.077
-0.059
-0.044
-0.030
-0.018
-0.008
0.001
0.003
0.005
-0.002
-0.008
-0.018
-0.029
-0.035
-0.033
-0.021
-0.010
-0.002
0.003
0.004
0.003
0.001
0.
0.
0.
0.
0.
0.
0.
0.
0.
0.
0.
0.
0.
0.
0.
0.
0.
0.
0.
0.
0.
0.
0.
0.
0.
0.001
0.002
0.002
0.000
-0.007
-0.016
-0.034
-0.050
-0.062
-0.068
-0.071
-0.074
-0.080
-0.091
-0.101
-0.096
-0.090
-0.081
-0.066
-0.047
-0.032
-0.022
-0.012
-0.006
-0.001
0.003
0.006
0.003
-0.002
-0.010
-0.018
-0.021
-0.019
-0.012
-0.004
0.001
0.004
0.004
0.002
0.001
0.
0.
0.
0.
0.
0.
0.
0.
0.
0.
0.
0.
0.
0.
0.
0.
0.
0.
0.
0.
0.
0.
0.
0.
0.
0.001
0.003
0.001
-0.003
-0.015
-0.035
-0.062
-0.086
-0.100
-0.100
-0.095
-0.083
-0.082
-0.084
-0.091
-0.087
-0.075
-0.066
-0.052
-0.035
-0.023
-0.016
-0.007
-0.005
0.001
0.005
0.003
0.003
0.002
-0.001
-0.005
-0.008
-0.006
-0.002
0.001
0.004
0.004
0.002
0.002
0.001
0.
0.
0.
0.
0.
0.
0.
0.
0.
0.
0.
0.
0.
0.
0.
0.
0.
0.
0.
0.
0.
0.
0.
0.
0.001
0.002
0.003
0.000
-0.008
-0.023
-0.052
-0.079
-0.102
-0.113
-0.116
-0.113
-0.100
-0.081
-0.074
-0.074
-0.070
-0.058
-0.046
-0.034
-0.023
-0.015
-0.009
-0.004
0.002
0.001
0.001
0.003
0.004
0.003
0.002
0.001
0.
0.001
0.002
0.004
0.003
0.003
0.002
0.002
0.
0.
0.
0.
0.
0.
0.
0.
0.
0.
0.
0.
0.
0.
0.
0.
0.
0.
0.
0.
0.
0.
0.
0.
0.
0.001
0.001
0.003
-0.001
-0.009
-0.028
-0.062
-0.090
-0.100
-0.096
-0.090
-0.113
-0.106
-0.082
-0.064
-0.057
-0.048
-0.039
-0.028
-0.020
-0.013
-0.009
-0.003
-0.001
0.
0.
0.001
0.001
0.002
0.002
0.004
0.005
0.004
0.003
0.003
0.003
0.003
0.002
0.002
0.
0.
0.
0.
0.
0.
0.
0.
0.
0.
0.
0.
0.
0.
0.
0.
0.
0.
0.
0.
0.
0.
0.
0.
0.
0.
0.001
0.001
0.003
-0.001
-0.009
-0.026
-0.061
-0.090
-0.096
-0.031
-0.008
-0.097
-0.096
-0.074
-0.052
-0.039
-0.035
-0.024
-0.016
-0.008
-0.003
0.002
0.001
0.
0.
0.
0.
0.001
0.002
0.002
0.002
0.002
0.002
0.003
0.003
0.003
0.002
0.001
0.
0.
0.
0.
0.
0.
0.
0.
0.
0.
0.
0.
0.
0.
0.
0.
0.
0.
0.
0.
0.
0.
0.
0.
0.
0.
0.
0.
0.001
0.002
0.000
-0.006
-0.019
-0.047
-0.080
-0.093
-0.072
-0.065
-0.091
-0.082
-0.058
-0.043
-0.031
-0.021
-0.011
-0.006
-0.002
0.001
0.002
0.001
0.
0.
0.
0.
0.
0.001
0.002
0.002
0.002
0.002
0.002
0.002
0.001
0.001
0.
0.
0.
0.
0.
0.
0.
0.
0.
0.
0.
0.
0.
0.
0.
0.
0.
0.
0.
0.
0.
0.
0.
0.
0.
0.
0.
0.
0.
0.001
0.001
0.000
-0.002
-0.011
-0.028
-0.052
-0.071
-0.078
-0.079
-0.075
-0.063
-0.044
-0.032
-0.022
-0.013
-0.008
-0.005
-0.001
0.
0.001
0.
0.
0.
0.
0.
0.
0.
0.
0.
0.
0.001
0.001
0.001
0.
0.
0.
0.
0.
0.
0.
0.
0.
0.
0.
0.
0.
0.
0.
0.
0.
0.
0.
0.
0.
0.
0.
0.
0.
0.
0.
0.
0.
0.
0.
0.
0.001
0.001
-0.001
-0.006
-0.015
-0.027
-0.041
-0.053
-0.056
-0.051
-0.041
-0.029
-0.023
-0.015
-0.011
-0.006
-0.003
0.000
0.000
0.
0.
0.
0.
0.
0.
0.
0.
0.
0.
0.
0.
0.
0.
0.
0.
0.
0.
0.
0.
0.
0.
0.
0.
0.
0.
0.
0.
0.
0.
0.
0.
0.
0.
0.
0.
0.
0.
0.
0.
0.
0.001
0.
0.
0.
0.
0.001
0.001
-0.001
-0.002
-0.006
-0.013
-0.019
-0.025
-0.029
-0.026
-0.023
-0.021
-0.015
-0.009
-0.006
-0.003
-0.002
0.000
0.000
-0.001
0.
0.
0.
0.
0.
0.
0.
0.
0.
0.
0.
0.
0.
0.
0.
0.
0.
0.
0.
0.
0.
0.
0.
0.
0.
0.
0.
0.
0.
0.
0.
0.
0.
0.
0.
0.
0.
0.
0.
0.
0.001
0.
0.
0.
0.
0.
0.001
0.000
-0.001
-0.002
-0.004
-0.009
-0.011
-0.013
-0.012
-0.013
-0.009
-0.007
-0.004
-0.003
-0.002
-0.001
-0.001
-0.001
-0.001
0.
0.
0.
0.
0.
0.
0.
0.
0.
0.
0.
0.
0.
0.
0.
0.
0.
0.
0.
0.
0.
0.
0.
0.
0.
0.
0.
0.
0.
0.
0.
0.
0.
0.
0.
0.
0.
0.
0.
0.
0.
0.
0.
0.
0.
0.
0.
0.
0.001
0.
-0.002
-0.002
-0.003
-0.005
-0.006
-0.004
-0.002
-0.002
-0.001
-0.001
-0.001
-0.001
-0.001
-0.001
-0.001
0.
0.
0.
0.
0.
0.
0.
0.
0.
0.
0.
0.
0.
0.
0.
0.
0.
0.
0.
0.
0.
0.
0.
0.
0.
0.
0.
0.
0.
0.
0.
0.
0.
0.
0.
0.
0.
0.
0.
0.
0.001
0.001
0.
0.
0.
0.
0.
0.
0.
0.
-0.001
-0.001
-0.001
-0.001
-0.001
-0.001
0.
0.
0.
0.
0.
-0.001
-0.001
0.
0.
0.
0.
0.
0.
0.
0.
0.
0.
0.
0.
0.
0.
0.
0.
0.
0.
0.
0.
0.
0.
0.
0.
0.
0.
0.
0.
0.
0.
0.
0.
0.
0.
0.
0.
0.
0.
0.
0.
0.
0.
0.
0.
0.
0.
0.
0.
0.
0.
0.
0.
0.
0.
0.
0.
0.
0.
0.
0.
0.
0.
0.
0.
0.
0.
0.
0.
0.
0.
0.
0.
0.
0.
0.
0.
0.
0.
0.
0.
0.
0.
0.
0.
0.
0.
0.
0.
0.
0.
0.
0.
0.
0.
0.
0.
0.
0.
0.
0.
0.
0.
0.
0.
0.
0.
0.
0.
0.
0.
0.
0.
0.
0.
0.
0.
0.
0.
0.
0.
0.
0.
0.
0.
0.
0.
0.
0.
0.
0.
0.
0.
0.
0.
0.
0.
0.
0.
0.
0.
0.
0.
0.
0.
0.
0.
0.
0.
0.
0.
0.
0.
0.
0.
0.
0.
0.
0.
0.
0.
0.
0.
0.
0.
0.
0.
0.
0.
0.
0.
0.
0.
0.
0.
0.
0.
0.
0.
0.
0.
0.
0.
0.
0.
0.
0.
0.
0.
0.
0.
0.
0.
0.
0.
0.
0.
0.
0.
0.
0.
0.
0.
0.
0.
0.
0.
0.
0.
0.
0.
0.
0.
0.
0.
0.
0.
0.
0.
0.
0.
0.
0.
0.
0.
0.
0.
0.
0.
0.
0.
0.
0.
0.
0.
0.
0.
0.
0.
0.
0.
0.
0.
0.
0.
0.
0.
0.
0.
0.
0.
0.
0.
0.
0.
0.
0.
0.
0.
0.
0.
0.
0.
0.
0.
0.
0.
0.
0.
0.
0.
0.
0.
0.
0.
0.
0.
0.
0.
0.
0.
0.
0.
0.
0.
0.
0.
0.
0.
0.
0.
0.
0.
0.
0.
0.
0.
0.
0.
0.
0.
0.
0.
0.
0.
0.
0.
0.
0.
0.
0.
0.
0.
0.
0.
0.
0.
0.
0.
0.
0.
0.
0.
0.
0.
0.
0.
0.
0.
0.
0.
0.
0.
0.
0.
0.
0.
0.
0.
0.
0.
0.
0.
0.
0.
0.
0.
0.
0.
0.
0.
0.
0.
0.
0.
0.
0.
0.
0.
0.
0.
0.
0.
0.
0.
0.
0.
0.
0.
0.
0.
0.
0.
0.
0.
0.
0.
0.
0.
0.
0.
0.
0.
0.
0.
0.
0.
0.
0.
0.
0.
0.
0.
0.
0.
0.
0.
0.
0.
0.
0.
0.
0.
0.
0.
0.
0.
0.
0.
0.
0.
0.
0.
0.
0.
0.
0.
0.
0.
0.
0.
0.
0.
0.
0.
0.
0.
0.
0.
0.
0.
0.
0.
0.
0.
0.
0.
0.
0.
0.
0.
0.
0.
0.
0.
0.
0.
0.
0.
0.
0.
0.
0.
0.
0.
0.
0.
0.
0.
0.
0.
0.
0.
0.
0.
0.
0.
0.
0.
0.
0.
0.
0.
0.
0.
0.
0.
0.
0.
0.
0.
0.
0.
0.
0.
0.
0.
0.
0.
0.
0.
0.
0.
0.
0.
0.
0.
0.
0.
0.
0.
0.
0.
0.
0.
0.
0.
0.
0.
0.
0.
0.
0.
0.
0.
0.
0.
0.
0.
0.
0.
0.
0.
0.
0.
0.
0.
0.
0.
0.
0.
0.
0.
0.
0.
0.
0.
0.
0.
0.
0.
0.
0.
0.
0.
0.
0.
0.
0.
0.
0.
0.
0.
0.
0.
0.
0.
0.
0.
0.
0.
0.
0.
0.
0.
0.
0.
0.
0.
0.
0.
0.
0.
0.
0.
0.
0.
0.
0.
0.
0.
0.
0.
0.
0.
0.
0.
0.
0.
0.
0.
0.
0.
0.
0.
0.
0.
0.
0.
0.
0.
0.
0.
0.
0.
0.
0.
0.
0.
0.
0.
0.
0.
0.
0.
0.
0.
0.
0.
0.
0.
0.
0.
0.
0.
0.
0.
0.
0.
0.
0.
0.
0.
0.
0.
0.
0.
0.
0.
0.
0.
0.
0.
0.
0.
0.
0.
0.
0.
0.
0.
0.
0.
0.
0.
0.
0.
0.
0.
0.
0.
0.
0.
0.
0.
0.
0.
0.
0.
0.
0.
0.
0.
0.
0.
0.
0.
0.
0.
0.
0.
0.
0.
0.
0.
0.
0.
0.
0.
0.
0.
0.
0.
0.
0.
0.
0.
0.
0.
0.
0.
0.
0.
0.
0.
0.
0.
0.
0.
0.
0.
0.
0.
0.
0.
0.
0.
0.
0.
0.
0.
0.
0.
0.
0.
0.
0.
0.
0.
0.
0.
0.
0.
0.
0.
0.
0.
0.
0.
0.
0.
0.
0.
0.
0.
0.
0.
0.
0.
0.
0.
0.
0.
0.
0.
0.
0.
0.
0.
0.
0.
0.
0.
0.
0.
0.
0.
0.
0.
0.
0.
0.
0.
0.
0.
0.
0.
0.
0.
0.
0.
0.
0.
0.
0.
0.
0.
0.
0.
0.
0.
0.
0.
0.
0.
0.
0.
0.
0.
0.
0.
0.
0.
0.
0.
0.
0.
0.
0.
0.
0.
0.
0.
0.
0.
0.
0.
0.
0.
0.
0.
0.
0.
0.
0.
0.
0.
0.
0.
0.
0.
0.
0.
0.
0.
0.
0.
0.
0.
0.
0.
0.
0.
0.
0.
0.
0.
0.
0.
0.
0.
0.
0.
0.
0.
0.
0.
0.
0.
0.
0.
0.
0.
0.
0.
0.
0.
0.
0.
0.
0.
0.
0.
0.
0.
0.
0.
0.
0.
0.
0.
0.
0.
0.
0.
0.
0.
0.
0.
0.
0.
0.
0.
0.
0.
0.
0.
0.
0.
0.
0.
0.
0.
0.
0.
0.
0.
0.
0.
0.
0.
0.
0.
0.
0.
0.
0.
0.
0.
0.
0.
0.
0.
0.
0.
0.
0.
0.
0.
0.
0.
0.
0.
0.
0.
0.
0.
0.
0.
0.
0.
0.
0.
0.
0.
0.
0.
0.
0.
0.
0.
0.
0.
0.
0.
0.
0.
0.
0.
0.
0.
0.
0.
0.
0.
0.
0.
0.
0.
0.
0.
0.
0.
0.
0.
0.
0.
0.
0.
0.
0.
0.
0.
0.
0.
0.
0.
0.
0.
0.
0.
0.
0.
0.
0.
0.
0.
0.
0.
0.
0.
0.
0.
0.
0.
0.
0.
0.
0.
0.
0.
0.
0.
0.
0.
0.
0.
0.
0.
0.
0.
0.
0.
0.
0.
0.
0.
0.
0.
0.
0.
0.
0.
0.
0.
0.
0.
0.
0.
0.
0.
0.
0.
0.
0.
0.
0.
0.
0.
0.
0.
0.
0.
0.
0.
0.
0.
0.
0.
0.
0.
0.
0.
0.
0.
0.
0.
0.
0.
0.
0.
0.
0.
0.
0.
0.
0.
0.
0.
0.
0.
0.
0.
0.
0.
0.
0.
0.
0.
0.
0.
0.
0.
0.
0.
0.
0.
0.
0.
0.
0.
0.
0.
0.
0.
0.
0.
0.
0.
0.
0.
0.
0.
0.
0.
0.
0.
0.
0.
0.
0.
0.
0.
0.
0.
0.
0.
0.
0.
0.
0.
0.
0.
0.
0.
0.
0.
0.
0.
0.
0.
0.
0.
0.
0.
0.
0.
0.
0.
0.
0.
0.
0.
0.
0.
0.
0.
0.
0.
0.
0.
0.
0.
0.
0.
0.
0.
0.
0.
0.
0.
0.
0.
0.
0.
0.
0.
0.
0.
0.
0.
0.
0.
0.
0.
0.
0.
0.
0.
0.
0.
0.
0.
0.
0.
0.
0.
0.
0.
0.
0.
0.
0.
0.
0.
0.
0.
0.
0.
0.
0.
0.
0.
0.
0.
0.
0.
0.
0.
0.
0.
0.
0.
0.
0.
0.
0.
0.
0.
0.
0.
0.
0.
0.
0.
0.
0.
0.
0.
0.
0.
0.
0.
0.
0.
0.
0.
0.
0.
0.
0.
0.
0.
0.
0.
0.
0.
0.
0.
0.
0.
0.
0.
0.
0.
0.
0.
0.
0.
0.
0.
0.
0.
0.
0.
0.
0.
0.
0.
0.
0.
0.
0.
0.
0.
0.
0.
0.
0.
0.
0.
0.
0.
0.
0.
0.
0.
0.
0.
0.
0.
0.
0.
0.
0.
0.
0.
0.
0.
0.
0.
0.
0.
0.
0.
0.
0.
0.
0.
0.
0.
0.
0.
0.
0.
0.
0.
0.
0.
0.
0.
0.
0.
0.
0.
0.
0.
0.
0.
0.
0.
0.
0.
0.
0.
0.
0.
0.
0.
0.
0.
0.
0.
0.
0.
0.
0.
0.
0.
0.
0.
0.
0.
0.
0.
0.
0.
0.
0.
0.
0.
0.
0.
0.
0.
0.
0.
0.
0.
0.
0.
0.
0.
0.
0.
0.
0.
0.
0.
0.
0.
0.
0.
0.
0.
0.
0.
0.
0.
0.
0.
0.
0.
0.
0.
0.
0.
0.
0.
0.
0.
0.
0.
0.
0.
0.
0.
0.
0.
0.
0.
0.
0.
0.
0.
0.
0.
0.
0.
0.
0.
0.
0.
0.
0.
0.
0.
0.
0.
0.
0.
0.
0.
0.
0.
0.
0.
0.
0.
0.
0.
0.
0.
0.
0.
0.
0.
0.
0.
0.
0.
0.
0.
0.
0.
0.
0.
0.
0.
0.
0.
0.
0.
0.
0.
0.
0.
0.
0.
0.
0.
0.
0.
0.
0.
0.
0.
0.
0.
0.
0.
0.
0.
0.
0.
0.
0.
0.
0.
0.
0.
0.
0.
0.
0.
0.
0.
0.
0.
0.
0.
0.
0.
0.
0.
0.
0.
0.
0.
0.
0.
0.
0.
0.
0.
0.
0.
0.
0.
0.
0.
0.
0.
0.
0.
0.
0.
0.
0.
0.
0.
0.
0.
0.
0.
0.
0.
0.
0.
0.
0.
0.
0.
0.
0.
0.
0.
0.
0.
0.
0.
0.
0.
0.
0.
0.
0.
0.
0.
0.
0.
0.
0.
0.
0.
0.
0.
0.
0.
0.
0.
0.
0.
0.
0.
0.
0.
0.
0.
0.
0.
0.
0.
0.
0.
0.
0.
0.
0.
0.
0.
0.
0.
0.
0.
0.
0.
0.
0.
0.
0.
0.
0.
0.
0.
0.
0.
0.
0.
0.
0.
0.
0.
0.
0.
0.
0.
0.
0.
0.
0.
0.
0.
0.
0.
0.
0.
0.
0.
0.
0.
0.
0.
0.
0.
0.
0.
0.
0.
0.
0.
0.
0.
0.
0.
0.
0.
0.
0.
0.
0.
0.
0.
0.
-0.001
-0.001
-0.001
0.000
0.000
0.000
0.
0.
0.
0.
0.
0.
0.
0.
0.
0.
0.
0.
0.
0.
0.
0.
0.
0.
0.
0.
0.
0.
0.
0.
0.
0.
0.
0.
0.
0.
0.
0.
0.
0.
0.
0.
0.
0.
0.
0.
0.
0.
0.
0.
0.
0.
0.
0.
0.
0.
0.
0.
0.
0.
0.
0.
0.
0.
-0.001
-0.003
-0.003
-0.002
-0.002
-0.001
-0.001
0.001
0.001
0.
0.
0.
0.
0.
0.
0.
0.
0.
0.
0.
0.
0.
0.
0.
0.
0.
0.
0.
0.
0.
0.
0.
0.
0.
0.
0.
0.
0.
0.
0.
0.
0.
0.
0.
0.
0.
0.
0.
0.
0.
0.
0.
0.
0.
0.
0.
0.
0.
0.
0.
0.
0.
0.001
0.001
0.000
-0.002
-0.006
-0.006
-0.006
-0.006
-0.005
-0.002
-0.001
0.001
0.001
0.
0.
0.
0.
0.
0.
0.
0.
0.
0.
0.
0.
0.
0.
0.
0.
0.
0.
0.
0.
0.
0.
0.000
0.000
0.000
0.001
0.000
0.
0.000
0.
0.
0.
0.
0.
0.
0.
0.
0.
0.
0.
0.
0.
0.
0.
0.
0.
0.
0.
0.
0.
0.
0.001
-0.003
-0.003
-0.008
-0.011
-0.010
-0.014
-0.013
-0.012
-0.010
-0.005
-0.002
-0.001
0.001
0.001
0.
0.
0.
0.
0.
0.
0.
0.
0.
0.
0.
0.
0.
0.
0.
0.
0.
0.
0.
0.000
-0.002
-0.003
-0.003
0.
0.000
0.002
0.002
0.002
0.001
0.001
0.000
0.
0.
0.
0.
0.
0.
0.
0.
0.
0.
0.
0.
0.
0.
0.
0.
0.
0.
-0.003
-0.004
-0.005
-0.011
-0.015
-0.018
-0.022
-0.025
-0.024
-0.020
-0.016
-0.011
-0.005
-0.001
0.001
0.001
0.
0.
0.
0.
0.
0.
0.
0.
0.
0.
0.
0.
0.
0.
0.
0.
0.
-0.002
-0.004
-0.005
-0.006
-0.008
-0.006
-0.005
-0.005
-0.004
-0.001
0.000
0.000
0.000
-0.001
0.000
0.
0.
0.
0.
0.
0.
0.
0.
0.
0.
0.
0.
0.
0.
0.
0.
-0.002
-0.005
-0.006
-0.011
-0.020
-0.025
-0.032
-0.034
-0.034
-0.035
-0.030
-0.024
-0.015
-0.009
-0.003
0.000
0.001
0.
0.
0.
0.
0.
0.
0.
0.
0.
0.
0.
0.
0.
0.
0.
0.
-0.001
-0.004
-0.007
-0.010
-0.014
-0.020
-0.024
-0.025
-0.023
-0.019
-0.016
-0.010
-0.006
-0.003
-0.001
-0.002
-0.002
0.
0.
0.
0.
0.
0.
0.
0.
0.
0.
0.
0.
0.
0.
0.
-0.004
-0.007
-0.013
-0.021
-0.031
-0.041
-0.048
-0.051
-0.052
-0.049
-0.042
-0.030
-0.017
-0.010
-0.004
0.000
0.001
0.001
0.
0.
0.
0.
0.
0.
0.
0.
0.
0.
0.
0.
0.
0.001
-0.001
-0.004
-0.008
-0.013
-0.024
-0.039
-0.055
-0.067
-0.068
-0.068
-0.062
-0.051
-0.043
-0.031
-0.018
-0.008
-0.005
-0.001
-0.002
0.
0.
0.
0.
0.
0.
0.
0.
0.
0.
0.
0.
0.
-0.002
-0.006
-0.012
-0.019
-0.031
-0.050
-0.061
-0.070
-0.073
-0.071
-0.058
-0.047
-0.034
-0.021
-0.010
-0.005
0.000
0.001
0.
0.
0.
0.
0.
0.
0.
0.
0.
0.
0.
0.
0.
0.
-0.001
-0.002
-0.007
-0.015
-0.030
-0.055
-0.081
-0.095
-0.080
-0.033
-0.104
-0.131
-0.115
-0.087
-0.066
-0.053
-0.027
-0.011
-0.005
-0.002
-0.001
0.
0.
0.
0.
0.
0.
0.
0.
0.
0.
0.
0.
-0.003
-0.006
-0.015
-0.024
-0.044
-0.063
-0.082
-0.094
-0.098
-0.090
-0.074
-0.052
-0.034
-0.019
-0.008
-0.004
0.000
0.001
0.
0.
0.
0.
0.
0.
0.
0.
0.
0.001
0.001
0.001
0.001
0.002
0.000
-0.006
-0.012
-0.029
-0.054
-0.077
-0.001
0.221
2.534
9.421
2.483
-0.100
0.009
0.205
-0.024
-0.075
-0.054
-0.024
-0.009
-0.003
-0.002
0.
0.
0.
0.
0.
0.
0.
0.
0.
0.
0.
0.
-0.004
-0.006
-0.015
-0.028
-0.048
-0.071
-0.095
-0.109
-0.107
-0.097
-0.080
-0.052
-0.031
-0.017
-0.007
-0.004
0.
0.001
0.
0.
0.
0.
0.
0.
0.
0.
0.001
0.001
0.001
0.001
-0.001
0.000
-0.004
-0.010
-0.023
-0.048
-0.071
0.306
7.520
27.518
61.953
558.905
69.321
1.684
3.403
7.951
1.822
0.051
-0.076
-0.044
-0.017
-0.006
-0.002
-0.001
0.
0.
0.
0.
0.
0.
0.
0.
0.
0.
0.
-0.003
-0.006
-0.014
-0.026
-0.044
-0.069
-0.094
-0.106
-0.104
-0.091
-0.075
-0.051
-0.027
-0.015
-0.006
-0.001
0.001
-0.001
0.001
0.001
0.001
0.
0.
0.
0.
0.
0.001
0.001
-0.001
-0.002
-0.005
-0.007
-0.011
-0.021
-0.042
-0.074
-0.056
4.662
407.121
5704.108
433.702
631.931
219.697
6.196
9.312
40.969
23.858
1.861
-0.060
-0.065
-0.029
-0.008
-0.004
0.000
0.
0.
0.
0.
0.
0.
0.
0.
0.
0.
0.
0.
-0.005
-0.012
-0.021
-0.035
-0.056
-0.078
-0.091
-0.090
-0.081
-0.065
-0.042
-0.022
-0.010
-0.003
0.
0.000
0.001
0.001
0.001
0.001
0.001
0.
0.
0.
0.
0.001
-0.001
-0.003
-0.009
-0.011
-0.014
-0.021
-0.038
-0.066
-0.101
-0.070
8.686
1473.832
63492.547
1326.191
51.570
13.186
2.818
10.057
121.205
99.185
5.116
-0.041
-0.093
-0.046
-0.016
-0.004
0.000
0.001
0.
0.
0.
0.
0.
0.
0.
0.
0.
0.
0.
-0.004
-0.008
-0.015
-0.026
-0.038
-0.055
-0.069
-0.070
-0.063
-0.048
-0.028
-0.015
-0.007
0.000
0.000
0.001
0.001
0.002
0.002
0.001
0.001
0.001
0.
0.
0.
-0.001
-0.003
-0.009
-0.015
-0.023
-0.031
-0.046
-0.063
-0.091
-0.137
-0.179
1.601
68.716
436.967
73.066
31.428
10.513
12.511
11.099
25.118
19.889
1.555
-0.147
-0.128
-0.069
-0.027
-0.010
-0.002
0.001
0.
0.
0.
0.
0.
0.
0.
0.
0.
0.
0.
0.
-0.006
-0.009
-0.016
-0.024
-0.032
-0.039
-0.043
-0.038
-0.026
-0.016
-0.007
-0.001
0.001
0.000
0.002
0.002
0.002
0.002
0.002
0.001
0.001
0.
0.
0.
-0.004
-0.008
-0.016
-0.025
-0.039
-0.054
-0.072
-0.091
-0.120
-0.176
-0.244
-0.221
0.930
4.679
4.516
5.443
9.245
66.898
26.159
6.913
4.281
0.840
0.237
-0.102
-0.088
-0.043
-0.016
-0.003
0.001
0.000
0.
0.
0.
0.
0.
0.
0.
0.
0.
0.
0.
0.
-0.003
-0.009
-0.012
-0.015
-0.020
-0.019
-0.015
-0.011
-0.007
-0.001
0.002
0.001
0.001
0.002
0.002
0.002
0.002
0.002
0.002
0.001
0.
-0.002
-0.005
-0.007
-0.013
-0.024
-0.038
-0.053
-0.068
-0.086
-0.112
-0.153
-0.209
-0.274
-0.254
0.003
3.803
3.347
0.151
7.049
72.405
37.951
517.393
276.710
26.147
13.993
0.808
-0.088
-0.057
-0.021
-0.005
-0.002
0.000
-0.001
0.
0.
0.
0.
0.
0.
0.
0.
0.
0.
0.
0.000
-0.003
-0.005
-0.006
-0.007
-0.007
-0.007
-0.003
-0.001
0.002
0.001
0.001
0.
0.001
0.002
0.002
0.002
0.002
0.002
0.
-0.002
-0.003
-0.006
-0.008
-0.019
-0.030
-0.046
-0.061
-0.077
-0.096
-0.128
-0.174
-0.217
-0.229
0.164
0.919
0.499
-0.024
-0.314
0.329
3.451
41.815
4055.594
1633.547
108.492
60.855
2.389
-0.076
-0.063
-0.027
-0.011
-0.005
0.000
-0.001
-0.001
0.
0.
0.
0.
0.
0.
0.
0.
0.
0.
0.
0.
0.001
-0.001
-0.001
-0.001
0.000
0.
0.001
0.001
0.001
0.
0.
0.001
0.001
0.002
0.002
0.002
0.001
0.
-0.003
-0.003
-0.007
-0.009
-0.021
-0.034
-0.053
-0.068
-0.083
-0.100
-0.136
-0.174
-0.205
-0.183
0.373
1.448
0.475
-0.218
-0.286
-0.284
-0.163
4.452
79.606
67.195
22.738
9.297
0.520
-0.096
-0.064
-0.029
-0.012
-0.006
-0.003
-0.001
-0.001
0.
0.
0.
0.
0.
0.
0.
0.
0.
0.
0.
0.
0.
0.001
0.001
0.001
0.001
0.001
0.001
0.001
0.
0.
0.
0.
0.001
0.001
0.001
0.001
0.
0.
-0.003
-0.004
-0.007
-0.012
-0.021
-0.033
-0.049
-0.066
-0.084
-0.102
-0.132
-0.164
-0.179
-0.164
-0.040
0.169
-0.044
-0.202
-0.203
-0.206
-0.213
-0.116
0.667
1.319
0.778
0.108
-0.119
-0.097
-0.053
-0.028
-0.017
-0.007
-0.004
-0.002
-0.001
0.
0.
0.
0.
0.
0.
0.
0.
0.
0.
0.
0.
0.
0.
0.
0.
0.
0.
0.
0.
0.
0.
0.
0.
0.
0.
0.
0.
0.
0.
-0.003
-0.004
-0.005
-0.011
-0.019
-0.030
-0.041
-0.056
-0.074
-0.090
-0.118
-0.141
-0.157
-0.163
-0.175
-0.169
-0.164
-0.150
-0.132
-0.130
-0.154
-0.176
-0.190
-0.178
-0.173
-0.160
-0.120
-0.075
-0.040
-0.024
-0.014
-0.008
-0.007
-0.004
-0.001
0.
0.
0.
0.
0.
0.
0.
0.
0.
0.
0.
0.
0.
0.
0.
0.
0.
0.
0.
0.
0.
0.
0.
0.
0.
0.
0.
0.
0.
0.
-0.003
-0.004
-0.005
-0.010
-0.014
-0.021
-0.031
-0.041
-0.052
-0.067
-0.087
-0.112
-0.131
-0.144
-0.151
-0.146
-0.127
-0.101
-0.083
-0.082
-0.098
-0.125
-0.146
-0.158
-0.146
-0.115
-0.080
-0.053
-0.032
-0.018
-0.013
-0.007
-0.007
-0.003
0.
0.
0.
0.
0.
0.
0.
0.
0.
0.
0.
0.
0.
0.
0.
0.
0.
0.
0.
0.
0.
0.
0.
0.
0.
0.
0.
0.
0.
0.
0.
-0.002
-0.005
-0.006
-0.009
-0.015
-0.019
-0.022
-0.030
-0.041
-0.049
-0.062
-0.078
-0.097
-0.110
-0.112
-0.097
-0.076
-0.061
-0.050
-0.058
-0.067
-0.083
-0.100
-0.104
-0.094
-0.073
-0.055
-0.038
-0.026
-0.013
-0.007
-0.008
-0.006
-0.001
0.
0.
0.
0.
0.
0.
0.
0.
0.
0.
0.
0.
0.
0.
0.
0.
0.
0.
0.
0.
0.
0.
0.
0.
0.
0.
0.
0.
0.
0.001
0.001
-0.001
-0.006
-0.010
-0.011
-0.013
-0.019
-0.025
-0.035
-0.038
-0.044
-0.052
-0.062
-0.072
-0.076
-0.069
-0.061
-0.046
-0.038
-0.039
-0.046
-0.056
-0.069
-0.083
-0.087
-0.080
-0.061
-0.046
-0.030
-0.018
-0.008
-0.005
-0.005
-0.004
0.
0.
0.
0.
0.
0.
0.
0.
0.
0.
0.
0.
0.
0.
0.
0.
0.
0.
0.
0.
0.
0.
0.
0.
0.
0.
0.
0.
0.
0.001
0.001
-0.001
-0.004
-0.009
-0.015
-0.020
-0.024
-0.031
-0.034
-0.038
-0.045
-0.051
-0.059
-0.069
-0.070
-0.067
-0.062
-0.048
-0.034
-0.029
-0.030
-0.035
-0.045
-0.063
-0.080
-0.089
-0.086
-0.069
-0.051
-0.028
-0.015
-0.007
-0.004
-0.002
0.000
0.
0.
0.
0.
0.
0.
0.
0.
0.
0.
0.
0.
0.
0.
0.
0.
0.
0.
0.
0.
0.
0.
0.
0.
0.
0.
0.
0.
0.001
0.001
-0.001
-0.002
-0.009
-0.014
-0.023
-0.033
-0.043
-0.051
-0.057
-0.061
-0.061
-0.069
-0.078
-0.087
-0.083
-0.077
-0.069
-0.052
-0.033
-0.023
-0.020
-0.025
-0.039
-0.057
-0.081
-0.101
-0.101
-0.086
-0.060
-0.036
-0.018
-0.004
-0.002
0.001
0.001
0.
0.
0.
0.
0.
0.
0.
0.
0.
0.
0.
0.
0.
0.
0.
0.
0.
0.
0.
0.
0.
0.
0.
0.
0.
0.
0.
0.
0.002
0.003
0.001
-0.005
-0.012
-0.022
-0.037
-0.052
-0.072
-0.083
-0.093
-0.098
-0.106
-0.108
-0.114
-0.109
-0.102
-0.089
-0.078
-0.059
-0.033
-0.018
-0.017
-0.020
-0.032
-0.057
-0.088
-0.110
-0.112
-0.102
-0.078
-0.049
-0.023
-0.004
0.000
0.004
0.002
0.001
0.
0.
0.
0.
0.
0.
0.
0.
0.
0.
0.
0.
0.
0.
0.
0.
0.
0.
0.
0.
0.
0.
0.
0.
0.
0.
0.003
0.003
0.004
-0.002
-0.011
-0.019
-0.034
-0.054
-0.079
-0.101
-0.111
-0.126
-0.144
-0.152
-0.152
-0.147
-0.130
-0.114
-0.097
-0.078
-0.059
-0.032
-0.016
-0.008
-0.014
-0.027
-0.052
-0.089
-0.106
-0.109
-0.103
-0.087
-0.059
-0.026
-0.006
0.001
0.003
0.002
0.001
0.
0.
0.
0.
0.
0.
0.
0.
0.
0.
0.
0.
0.
0.
0.
0.
0.
0.
0.
0.
0.
0.
0.
0.
0.
0.002
0.002
0.003
0.001
-0.008
-0.017
-0.032
-0.050
-0.075
-0.102
-0.121
-0.139
-0.165
-0.172
-0.173
-0.167
-0.165
-0.148
-0.123
-0.102
-0.076
-0.054
-0.026
-0.011
-0.004
-0.006
-0.018
-0.043
-0.076
-0.090
-0.095
-0.094
-0.083
-0.058
-0.024
-0.006
0.002
0.003
0.003
0.001
0.
0.
0.
0.
0.
0.
0.
0.
0.
0.
0.
0.
0.
0.
0.
0.
0.
0.
0.
0.
0.
0.
0.
0.
0.001
0.002
0.004
0.001
-0.005
-0.018
-0.036
-0.055
-0.075
-0.097
-0.123
-0.141
-0.161
-0.185
-0.187
-0.150
-0.133
-0.160
-0.149
-0.123
-0.093
-0.066
-0.042
-0.020
-0.006
0.000
-0.002
-0.009
-0.032
-0.058
-0.072
-0.071
-0.074
-0.069
-0.048
-0.018
-0.003
0.004
0.003
0.003
0.001
0.
0.
0.
0.
0.
0.
0.
0.
0.
0.
0.
0.
0.
0.
0.
0.
0.
0.
0.
0.
0.
0.
0.
0.
0.002
0.004
0.002
-0.004
-0.014
-0.042
-0.069
-0.097
-0.119
-0.140
-0.150
-0.163
-0.174
-0.188
-0.173
-0.046
-0.031
-0.133
-0.129
-0.106
-0.072
-0.046
-0.027
-0.011
-0.003
0.005
0.004
-0.003
-0.018
-0.039
-0.051
-0.058
-0.056
-0.047
-0.028
-0.009
0.001
0.004
0.003
0.002
0.001
0.
0.
0.
0.
0.
0.
0.
0.
0.
0.
0.
0.
0.
0.
0.
0.
0.
0.
0.
0.
0.
0.
0.
0.001
0.002
0.004
0.001
-0.010
-0.035
-0.065
-0.095
-0.117
-0.142
-0.167
-0.181
-0.181
-0.176
-0.179
-0.166
-0.095
-0.081
-0.117
-0.099
-0.072
-0.045
-0.028
-0.015
-0.007
0.
0.004
0.007
0.001
-0.006
-0.017
-0.030
-0.035
-0.034
-0.025
-0.011
0.000
0.004
0.004
0.002
0.002
0.
0.
0.
0.
0.
0.
0.
0.
0.
0.
0.
0.
0.
0.
0.
0.
0.
0.
0.
0.
0.
0.
0.
0.
0.001
0.002
0.003
-0.001
-0.017
-0.049
-0.073
0.037
0.101
0.122
0.035
-0.166
-0.188
-0.177
-0.159
-0.148
-0.130
-0.111
-0.089
-0.072
-0.045
-0.029
-0.016
-0.010
-0.005
0.002
0.005
0.003
0.003
0.001
-0.003
-0.008
-0.011
-0.010
-0.005
0.000
0.004
0.004
0.002
0.003
0.001
0.
0.
0.
0.
0.
0.
0.
0.
0.
0.
0.
0.
0.
0.
0.
0.
0.
0.
0.
0.
0.
0.
0.
0.
0.001
0.002
0.001
-0.004
-0.022
-0.056
-0.055
0.417
0.850
4.168
4.978
0.429
-0.174
-0.172
-0.141
-0.124
-0.111
-0.088
-0.068
-0.044
-0.026
-0.016
-0.010
-0.003
0.000
0.001
0.001
0.002
0.003
0.003
0.003
0.001
0.000
0.000
0.001
0.003
0.004
0.003
0.002
0.002
0.
0.
0.
0.
0.
0.
0.
0.
0.
0.
0.
0.
0.
0.
0.
0.
0.
0.
0.
0.
0.
0.
0.
0.
0.
0.001
0.002
0.001
-0.003
-0.020
-0.056
-0.086
0.010
1.098
17.470
24.652
1.862
-0.141
-0.157
-0.122
-0.096
-0.079
-0.058
-0.040
-0.026
-0.016
-0.010
0.
0.002
0.
0.
0.001
0.001
0.002
0.002
0.003
0.004
0.004
0.003
0.003
0.003
0.003
0.002
0.001
0.
0.
0.
0.
0.
0.
0.
0.
0.
0.
0.
0.
0.
0.
0.
0.
0.
0.
0.
0.
0.
0.
0.001
0.001
0.001
0.
0.001
0.002
0.001
-0.002
-0.014
-0.044
-0.084
-0.100
0.240
4.507
5.936
0.535
-0.142
-0.135
-0.097
-0.072
-0.055
-0.040
-0.029
-0.017
-0.005
0.000
0.001
0.001
0.
0.
0.
0.
0.001
0.002
0.002
0.002
0.002
0.002
0.002
0.002
0.001
0.001
0.
0.
0.
0.
0.
0.
0.
0.
0.
0.
0.
0.
0.
0.
0.
0.
0.
0.
0.
0.
0.
0.
0.001
0.001
0.001
0.001
0.001
0.
0.001
0.002
-0.001
-0.008
-0.025
-0.057
-0.091
-0.095
0.037
0.071
-0.097
-0.118
-0.095
-0.070
-0.054
-0.042
-0.029
-0.016
-0.010
-0.005
-0.001
0.000
0.000
0.
0.
0.
0.
0.
0.
0.002
0.002
0.002
0.002
0.001
0.001
0.001
0.
0.
0.
0.
0.
0.
0.
0.
0.
0.
0.
0.
0.
0.
0.
0.
0.
0.
0.
0.
0.
0.
0.001
0.001
0.001
0.002
0.002
0.001
0.001
0.001
0.001
0.
-0.002
-0.011
-0.028
-0.051
-0.075
-0.084
-0.089
-0.088
-0.079
-0.061
-0.048
-0.037
-0.026
-0.021
-0.013
-0.009
-0.004
-0.003
0.
0.
0.
0.
0.
0.
0.
0.
0.
0.
0.
0.
0.
0.
0.
0.
0.
0.
0.
0.
0.
0.
0.
0.
0.
0.
0.
0.
0.
0.
0.
0.
0.
0.
0.
0.
0.
0.001
0.002
0.001
0.001
0.001
0.001
0.002
0.
0.001
0.001
-0.001
-0.005
-0.013
-0.023
-0.035
-0.046
-0.050
-0.047
-0.042
-0.036
-0.030
-0.024
-0.018
-0.012
-0.009
-0.006
-0.004
-0.002
0.000
-0.001
0.
0.
0.
0.
0.
0.
0.
0.
0.
0.
0.
0.
0.
0.
0.
0.
0.
0.
0.
0.
0.
0.
0.
0.
0.
0.
0.
0.
0.
0.
0.
0.
0.
0.
0.
0.001
0.001
0.001
0.001
0.001
0.001
0.002
0.001
0.
0.001
0.000
-0.001
-0.003
-0.010
-0.014
-0.018
-0.022
-0.022
-0.021
-0.020
-0.018
-0.013
-0.010
-0.010
-0.008
-0.004
-0.002
-0.001
-0.001
-0.001
0.
0.
0.
0.
0.
0.
0.
0.
0.
0.
0.
0.
0.
0.
0.
0.
0.
0.
0.
0.
0.
0.
0.
0.
0.
0.
0.
0.
0.
0.
0.
0.
0.
0.
0.
0.002
0.001
0.001
0.001
0.001
0.001
0.002
0.001
0.
0.
0.001
0.000
-0.002
-0.003
-0.003
-0.008
-0.010
-0.010
-0.009
-0.007
-0.006
-0.005
-0.006
-0.005
-0.003
-0.003
-0.002
-0.001
-0.001
-0.001
0.
0.
0.
0.
0.
0.
0.
0.
0.
0.
0.
0.
0.
0.
0.
0.
0.
0.
0.
0.
0.
0.
0.
0.
0.
0.
0.
0.
0.
0.
0.
0.
0.
0.
0.
0.002
0.001
0.001
0.001
0.001
0.001
0.002
0.001
0.
0.
0.
0.
0.
-0.001
-0.001
-0.001
-0.001
-0.002
-0.002
-0.002
-0.001
-0.002
-0.001
-0.002
-0.002
-0.002
-0.002
-0.002
-0.002
0.
0.
0.
0.
0.
0.
0.
0.
0.
0.
0.
0.
0.
0.
0.
0.
0.
0.
0.
0.
0.
0.
0.
0.
0.
0.
0.
0.
0.
0.
0.
0.
0.
0.
0.
0.
0.001
0.002
0.001
0.001
0.001
0.002
0.001
0.001
0.
0.
0.
0.
0.
0.
0.
0.
0.
0.
0.
0.
0.
0.
0.000
0.000
-0.001
-0.002
-0.002
-0.002
-0.002
-0.001
0.
0.
0.
0.
0.
0.
0.
0.
0.
0.
0.
0.
0.
0.
0.
0.
0.
0.
0.
0.
0.
0.
0.
0.
0.
0.
0.
0.
0.
0.
0.
0.
0.
0.
0.
0.
0.001
0.001
0.001
0.001
0.001
0.001
0.
0.
0.
0.
0.
0.
0.
0.
0.
0.
0.
0.
0.
0.
0.
0.001
0.001
-0.001
-0.001
-0.002
-0.001
-0.002
-0.002
-0.001
0.
0.
0.
0.
0.
0.
0.
0.
0.
0.
0.
0.
0.
0.
0.
0.
0.
0.
0.
0.
0.
0.
0.
0.
0.
0.
0.
0.
0.
0.
0.
0.
0.
0.
0.
0.
0.001
0.001
0.001
0.001
0.
0.
0.
0.
0.
0.
0.
0.
0.
0.
0.
0.
0.
0.
0.
0.
0.001
0.001
-0.001
0.000
-0.002
-0.002
-0.002
-0.002
-0.001
0.
0.
0.
0.
0.
0.
0.
0.
0.
0.
0.
0.
0.
0.
0.
0.
0.
0.
0.
0.
0.
0.
0.
0.
0.
0.
0.
0.
0.
0.
0.
0.
0.
0.
0.
0.
0.
0.
0.
0.
0.
0.
0.
0.
0.
0.
0.
0.
0.
0.
0.
0.
0.
0.
0.
0.
0.
0.001
-0.001
0.000
-0.002
-0.002
-0.002
-0.002
-0.001
0.
0.
0.
0.
0.
0.
0.
0.
0.
0.
0.
0.
0.
0.
0.
0.
0.
0.
0.
0.
0.
0.
0.
0.
0.
0.
0.
0.
0.
0.
0.
0.
0.
0.
0.
0.
0.
0.
0.
0.
0.
0.
0.
0.
0.
0.
0.
0.
0.
0.
0.
0.
0.
0.
0.
0.
0.
0.000
-0.001
-0.002
-0.002
-0.002
-0.002
-0.001
0.
0.
0.
0.
0.
0.
0.
0.
0.
0.
0.
0.
0.
0.
0.
0.
0.
0.
0.
0.
0.
0.
0.
0.
0.
0.
0.
0.
0.
0.
0.
0.
0.
0.
0.
0.
0.
0.
0.
0.
0.
0.
0.
0.
0.
0.
0.
0.
0.
0.
0.
0.
0.
0.
0.
0.
0.
0.
0.
0.000
0.000
-0.002
-0.002
-0.001
0.
0.
0.
0.
0.
0.
0.
0.
0.
0.
0.
0.
0.
0.
0.
0.
0.
0.
0.
0.
0.
0.
0.
0.
0.
0.
0.
0.
0.
0.
0.
0.
0.
0.
0.
0.
0.
0.
0.
0.
0.
0.
0.
0.
0.
0.
0.
0.
0.
0.
0.
0.
0.
0.
0.
0.
0.
0.
0.
0.
0.
0.
0.000
0.
0.
0.
0.
0.
0.
0.
0.
0.
0.
0.
0.
0.
0.
0.
0.
0.
0.
0.
0.
0.
0.
0.
0.
0.
0.
0.
0.
0.
0.
0.
0.
0.
0.
0.
0.
0.
0.
0.
0.
0.
0.
0.
0.
0.
0.
0.
0.
0.
0.
0.
0.
0.
0.
0.
0.
0.
0.
0.
0.
0.
0.
0.
0.
0.
0.
0.
0.
0.
0.
0.
0.
0.
0.
0.
0.
0.
0.
0.
0.
0.
0.
0.
0.
0.
0.
0.
0.
0.
0.
0.
0.
0.
0.
0.
0.
0.
0.
0.
0.
0.
0.
0.
0.
0.
0.
0.
0.
0.
0.
0.
0.
0.
0.
0.
0.
0.
0.
0.
0.
0.
0.
0.
0.
0.
0.
0.
0.
0.
0.
0.
0.
0.
0.
0.
0.
0.
0.
0.
0.
0.
0.
0.
0.
0.
0.
0.
0.
0.
0.
0.
0.
0.
0.
0.
0.
0.
0.
0.
0.
0.
0.
0.
0.
0.
0.
0.
0.
0.
0.
0.
0.
0.
0.
0.
0.
0.
0.
0.
0.
0.
0.
0.
0.
0.
0.
0.
0.
0.
0.
0.
0.
0.
0.
0.
0.
0.
0.
0.
0.
0.
0.
0.
0.
0.
0.
0.
0.
0.
0.
0.
0.
0.
0.
0.
0.
0.
0.
0.
0.
0.
0.
0.
0.
0.
0.
0.
0.
0.
0.
0.
0.
0.
0.
0.
0.
0.
0.
0.
0.
0.
0.
0.
0.
0.
0.
0.
0.
0.
0.
0.
0.
0.
0.
0.
0.
0.
0.
0.
0.
0.
0.
0.
0.
0.
0.
0.
0.
0.
0.
0.
0.
0.
0.
0.
0.
0.
0.
0.
0.
0.
0.
0.
0.
0.
0.
0.
0.
0.
0.
0.
0.
0.
0.
0.
0.
0.
0.
0.
0.
0.
0.
0.
0.
0.
0.
0.
0.
0.
0.
0.
0.
0.
0.
0.
0.
0.
0.
0.
0.
0.
0.
0.
0.
0.
0.
0.
0.
0.
0.
0.
0.
0.
0.
0.
0.
0.
0.
0.
0.
0.
0.
0.
0.
0.
0.
0.
0.
0.
0.
0.
0.
0.
0.
0.
0.
0.
0.
0.
0.
0.
0.
0.
0.
0.
0.
0.
0.
0.
0.
0.
0.
0.
0.
0.
0.
0.
0.
0.
0.
0.
0.
0.
0.
0.
0.
0.
0.
0.
0.
0.
0.
0.
0.
0.
0.
0.
0.
0.
0.
0.
0.
0.
0.
0.
0.
0.
0.
0.
0.
0.
0.
0.
0.
0.
0.
0.
0.
0.
0.
0.
0.
0.
0.
0.
0.
0.
0.
0.
0.
0.
0.
0.
0.
0.
0.
0.
0.
0.
0.
0.
0.
0.
0.
0.
0.
0.
0.
0.
0.
0.
0.
0.
0.
0.
0.
0.
0.
0.
0.
0.
0.
0.
0.
0.
0.
0.
0.
0.
0.
0.
0.
0.
0.
0.
0.
0.
0.
0.
0.
0.
0.
0.
0.
0.
0.
0.
0.
0.
0.
0.
0.
0.
0.
0.
0.
0.
0.
0.
0.
0.
0.
0.
0.
0.
0.
0.
0.
0.
0.
0.
0.
0.
0.
0.
0.
0.
0.
0.
0.
0.
0.
0.
0.
0.
0.
0.
0.
0.
0.
0.
0.
0.
0.
0.
0.
0.
0.
0.
0.
0.
0.
0.
0.
0.
0.
0.
0.
0.
0.
0.
0.
0.
0.
0.
0.
0.
0.
0.
0.
0.
0.
0.
0.
0.
0.
0.
0.
0.
0.
0.
0.
0.
0.
0.
0.
0.
0.
0.
0.
0.
0.
0.
0.
0.
0.
0.
0.
0.
0.
0.
0.
0.
0.
0.
0.
0.
0.
0.
0.
0.
0.
0.
0.
0.
0.
0.
0.
0.
0.
0.
0.
0.
0.
0.
0.
0.
0.
0.
0.
0.
0.
0.
0.
0.
0.
0.
0.
0.
0.
0.
0.
0.
0.
0.
0.
0.
0.
0.
0.
0.
0.
0.
0.
0.
0.
0.
0.
0.
0.
0.
0.
0.
0.
0.
0.
0.
0.
0.
0.
0.
0.
0.
0.
0.
0.
0.
0.
0.
0.
0.
0.
0.
0.
0.
0.
0.
0.
0.
0.
0.
0.
0.
0.
0.
0.
0.
0.
0.
0.
0.
0.
0.
0.
0.
0.
0.
0.
0.
0.
0.
0.
0.
0.
0.
0.
0.
0.
0.
0.
0.
0.
0.
0.
0.
0.
0.
0.
0.
0.
0.
0.
0.
0.
0.
0.
0.
0.
0.
0.
0.
0.
0.
0.
0.
0.
0.
0.
0.
0.
0.
0.
0.
0.
0.
0.
0.
0.
0.
0.
0.
0.
0.
0.
0.
0.
0.
0.
0.
0.
0.
0.
0.
0.
0.
0.
0.
0.
0.
0.
0.
0.
0.
0.
0.
0.
0.
0.
0.
0.
0.
0.
0.
0.
0.
0.
0.
0.
0.
0.
0.
0.
0.
0.
0.
0.
0.
0.
0.
0.
0.
0.
0.
0.
0.
0.
0.
0.
0.
0.
0.
0.
0.
0.
0.
0.
0.
0.
0.
0.
0.
0.
0.
0.
0.
0.
0.
0.
0.
0.
0.
0.
0.
0.
0.
0.
0.
0.
0.
0.
0.
0.
0.
0.
0.
0.
0.
0.
0.
0.
0.
0.
0.
0.
0.
0.
0.
0.
0.
0.
0.
0.
0.
0.
0.
0.
0.
0.
0.
0.
0.
0.
0.
0.
0.
0.
0.
0.
0.
0.
0.
0.
0.
0.
0.
0.
0.
0.
0.
0.
0.
0.
0.
0.
0.
0.
0.
0.
0.
0.
0.
0.
0.
0.
0.
0.
0.
0.
0.
0.
0.
0.
0.
0.
0.
0.
0.
0.
0.
0.
0.
0.
0.
0.
0.
0.
0.
0.
0.
0.
0.
0.
0.
0.
0.
0.
0.
0.
0.
0.
0.
0.
0.
0.
0.
0.
0.
0.
0.
0.
0.
0.
0.
0.
0.
0.
0.
0.
0.
0.
0.
0.
0.
0.
0.
0.
0.
0.
0.
0.
0.
0.
0.
0.
0.
0.
0.
0.
0.
0.
0.
0.
0.
0.
0.
0.
0.
0.
0.
0.
0.
0.
0.
0.
0.
0.
0.
0.
0.
0.
0.
0.
0.
0.
0.
0.
0.
0.
0.
0.
0.
0.
0.
0.
0.
0.
0.
0.
0.
0.
0.
0.
0.
0.
0.
0.
0.
0.
0.
0.
0.
0.
0.
0.
0.
0.
0.
0.
0.
0.
0.
0.
0.
0.
0.
0.
0.
0.
0.
0.
0.
0.
0.
0.
0.
0.
0.
0.
0.
0.
0.
0.
0.
0.
0.
0.
0.
0.
0.
0.
0.
0.
0.
0.
0.
0.
0.
0.
0.
0.
0.
0.
0.
0.
0.
0.
0.
0.
0.
0.
0.
0.
0.
0.
0.
0.
0.
0.
0.
0.
0.
0.
0.
0.
0.
0.
0.
0.
0.
0.
0.
0.
0.
0.
0.
0.
0.
0.
0.
0.
0.
0.
0.
0.
0.
0.
0.
0.
0.
0.
0.
0.
0.
0.
0.
0.
0.
0.
0.
0.
0.
-0.001
-0.001
-0.001
-0.001
-0.001
0.
0.
0.
0.
0.
0.
0.
0.
0.
0.
0.
0.
0.
0.
0.
0.
0.
0.
0.
0.
0.
0.
0.
0.
0.
0.
0.
0.
0.
0.
0.
0.
0.
0.
0.
0.
0.
0.
0.
0.
0.
0.
0.
0.
0.
0.
0.
0.
0.
0.
0.
0.
0.
0.
0.
0.
0.
0.
0.001
0.
-0.001
-0.003
-0.003
-0.003
-0.002
-0.002
0.001
0.001
0.001
0.
0.
0.
0.
0.
0.
0.
0.
0.
0.
0.
0.
0.
0.
0.
0.
0.
0.
0.
0.
0.
0.
0.
0.
0.
0.
0.
0.
0.
0.
0.
0.
0.
0.
0.
0.
0.
0.
0.
0.
0.
0.
0.
0.
0.
0.
0.
0.
0.
0.
0.
0.
0.001
0.001
0.000
-0.003
-0.006
-0.006
-0.009
-0.010
-0.009
-0.005
-0.002
-0.001
0.001
0.001
0.
0.
0.
0.
0.
0.
0.
0.
0.
0.
0.
0.
0.
0.
0.
0.
0.
0.
0.
0.
0.
0.
0.
0.
0.
0.
0.
0.
0.
0.
0.
0.
0.
0.
0.
0.
0.
0.
0.
0.
0.
0.
0.
0.
0.
0.
0.
0.
0.
0.
0.001
0.001
0.001
-0.006
-0.013
-0.017
-0.018
-0.015
-0.018
-0.016
-0.013
-0.008
-0.003
0.
0.001
0.001
0.
0.
0.
0.
0.
0.
0.
0.
0.
0.
0.
0.
0.
0.
0.
0.
0.
0.
0.
0.
0.
0.000
0.000
0.001
0.001
0.001
0.000
0.000
0.000
0.
0.
0.
0.
0.
0.
0.
0.
0.
0.
0.
0.
0.
0.
0.
0.
0.
0.
0.
0.001
-0.001
-0.003
-0.005
-0.014
-0.021
-0.026
-0.031
-0.035
-0.030
-0.030
-0.026
-0.017
-0.010
-0.001
0.000
0.001
0.001
0.
0.
0.
0.
0.
0.
0.
0.
0.
0.
0.
0.
0.
0.
0.
0.
0.
0.
0.001
-0.002
-0.003
-0.003
0.000
0.001
0.003
0.002
0.002
0.001
0.001
0.000
0.
0.
0.
0.
0.
0.
0.
0.
0.
0.
0.
0.
0.
0.
0.
0.
-0.001
-0.002
-0.005
-0.008
-0.016
-0.029
-0.037
-0.043
-0.049
-0.052
-0.057
-0.054
-0.045
-0.031
-0.018
-0.008
0.000
0.002
0.001
0.
0.
0.
0.
0.
0.
0.
0.
0.
0.
0.
0.
0.
0.
0.001
0.002
0.000
-0.003
-0.003
-0.006
-0.005
-0.007
-0.008
-0.007
-0.004
-0.001
0.001
0.001
0.000
-0.001
-0.001
0.000
0.
0.
0.
0.
0.
0.
0.
0.
0.
0.
0.
0.
0.
-0.001
-0.001
-0.005
-0.010
-0.019
-0.032
-0.049
-0.060
-0.072
-0.079
-0.084
-0.087
-0.082
-0.066
-0.044
-0.026
-0.012
-0.003
0.002
0.001
0.
0.
0.
0.
0.
0.
0.
0.
0.
0.
0.
-0.001
0.
-0.001
0.000
-0.003
-0.005
-0.005
-0.010
-0.014
-0.022
-0.028
-0.031
-0.029
-0.024
-0.023
-0.016
-0.010
-0.005
-0.003
-0.001
-0.001
0.000
0.
0.
0.
0.
0.
0.
0.
0.
0.
0.
0.
0.
-0.001
-0.005
-0.007
-0.019
-0.031
-0.053
-0.073
-0.093
-0.107
-0.120
-0.120
-0.115
-0.102
-0.081
-0.057
-0.033
-0.017
-0.007
0.001
0.001
0.
0.
0.
0.
0.
0.
0.
0.
0.
0.001
0.000
0.000
-0.001
-0.001
-0.003
-0.006
-0.009
-0.018
-0.030
-0.046
-0.067
-0.077
-0.080
-0.084
-0.085
-0.074
-0.060
-0.046
-0.026
-0.012
-0.007
-0.002
-0.002
0.
0.
0.
0.
0.
0.
0.
0.
0.
0.
0.
0.
-0.001
-0.006
-0.013
-0.026
-0.047
-0.075
-0.099
-0.123
-0.147
-0.162
-0.156
-0.139
-0.119
-0.091
-0.063
-0.036
-0.019
-0.007
-0.001
0.001
0.
0.
0.
0.
0.
0.
0.
0.001
-0.001
-0.001
-0.001
-0.002
-0.001
-0.002
-0.005
-0.011
-0.019
-0.040
-0.064
-0.091
-0.103
0.013
0.276
-0.012
-0.164
-0.125
-0.064
-0.078
-0.065
-0.038
-0.016
-0.007
-0.001
-0.002
0.
0.
0.
0.
0.
0.
0.
0.
0.
0.
0.
-0.001
-0.006
-0.017
-0.033
-0.056
-0.090
-0.120
-0.144
-0.158
-0.173
-0.171
-0.154
-0.126
-0.088
-0.057
-0.031
-0.017
-0.007
-0.001
0.000
0.001
0.
0.
0.
0.
0.
0.
0.000
0.000
-0.001
-0.001
-0.002
-0.002
-0.002
-0.007
-0.017
-0.039
-0.067
-0.086
0.096
0.968
20.122
131.278
20.619
0.514
4.121
8.917
1.261
-0.057
-0.069
-0.037
-0.011
-0.004
-0.002
0.
0.
0.
0.
0.
0.
0.
0.
0.
0.
0.
-0.001
-0.006
-0.017
-0.035
-0.060
-0.096
-0.133
-0.136
-0.135
-0.089
-0.099
-0.150
-0.122
-0.082
-0.047
-0.027
-0.012
-0.006
0.001
0.001
0.001
0.001
0.001
0.001
0.
0.
0.001
0.000
-0.001
0.000
-0.003
-0.006
-0.006
-0.011
-0.019
-0.038
-0.069
-0.091
0.723
21.145
106.049
2316.854
100061.586
3652.455
21.529
444.729
2204.561
58.347
1.400
-0.075
-0.063
-0.024
-0.008
-0.002
-0.001
0.
0.
0.
0.
0.
0.
0.
0.
0.
0.
0.
-0.006
-0.016
-0.031
-0.057
-0.095
-0.131
-0.146
-0.094
0.264
0.223
-0.103
-0.108
-0.070
-0.037
-0.017
-0.008
-0.001
0.001
0.001
0.002
0.001
0.001
0.001
0.001
0.
0.001
0.000
-0.002
-0.006
-0.010
-0.011
-0.017
-0.022
-0.037
-0.066
-0.105
-0.058
11.998
3208.559
100440.313
39956.844
103827.188
103129.891
208.392
2250.491
25888.188
2139.607
29.699
0.234
-0.090
-0.044
-0.011
-0.005
0.000
0.
0.
0.
0.
0.
0.
0.
0.
0.
0.
0.
-0.004
-0.012
-0.026
-0.045
-0.076
-0.115
-0.135
-0.112
0.126
0.097
-0.096
-0.091
-0.054
-0.027
-0.010
-0.002
0.002
0.000
0.000
0.001
0.002
0.002
0.001
0.001
0.
0.001
-0.001
-0.003
-0.011
-0.016
-0.025
-0.033
-0.047
-0.067
-0.102
-0.156
-0.060
24.346
26073.436
100503.633
71691.250
6699.592
636.249
208.430
396.197
100181.219
100017.070
143.538
0.699
-0.131
-0.067
-0.025
-0.008
-0.002
0.001
0.
0.
0.
0.
0.
0.
0.
0.
0.
0.
-0.003
-0.007
-0.018
-0.032
-0.052
-0.084
-0.114
-0.122
-0.104
-0.097
-0.091
-0.069
-0.037
-0.020
-0.005
0.001
0.002
0.000
0.000
0.001
0.003
0.002
0.002
0.001
0.001
-0.001
-0.006
-0.012
-0.021
-0.032
-0.043
-0.059
-0.082
-0.106
-0.153
-0.216
-0.242
3.830
311.659
3796.667
1456.364
34898.313
1452.750
3480.791
1868.448
2672.277
1747.705
28.060
0.133
-0.166
-0.098
-0.040
-0.015
-0.004
0.000
-0.001
-0.001
0.
0.
0.
0.
0.
0.
0.
0.
0.
-0.004
-0.011
-0.020
-0.031
-0.047
-0.069
-0.086
-0.087
-0.079
-0.064
-0.040
-0.020
-0.009
0.000
0.002
0.002
0.000
0.000
0.001
0.002
0.003
0.002
0.001
-0.002
-0.006
-0.009
-0.020
-0.030
-0.049
-0.069
-0.086
-0.112
-0.147
-0.209
-0.282
-0.301
0.024
7.169
554.665
509.073
485.293
415.726
87443.977
4496.353
129.354
38.239
10.725
5.240
0.258
-0.114
-0.064
-0.024
-0.009
-0.001
-0.001
-0.001
-0.001
0.
0.
0.
0.
0.
0.
0.
0.
0.
-0.006
-0.009
-0.018
-0.025
-0.034
-0.041
-0.048
-0.042
-0.031
-0.020
-0.008
-0.004
0.003
0.004
0.001
0.002
0.001
0.001
0.002
0.003
0.002
-0.001
-0.003
-0.009
-0.018
-0.031
-0.045
-0.069
-0.085
-0.053
-0.010
-0.136
-0.256
-0.322
-0.217
1.986
15.467
7067.244
4390.854
13.403
386.043
100034.734
4971.765
31468.883
9526.028
2252.859
1710.566
16.054
-0.010
-0.081
-0.041
-0.016
-0.007
-0.003
-0.003
-0.001
-0.001
0.
0.
0.
0.
0.
0.
0.
0.
0.
-0.003
-0.008
-0.012
-0.015
-0.018
-0.016
-0.015
-0.012
-0.007
-0.001
0.003
0.003
0.004
0.002
0.002
0.001
0.002
0.003
0.003
0.000
-0.002
-0.005
-0.014
-0.027
-0.039
-0.059
-0.080
-0.065
0.352
0.837
0.153
-0.255
-0.292
0.779
32.677
212.461
60.985
15.866
0.759
9.177
107.683
415.338
100441.305
200101.563
114977.156
100045.906
71.883
0.159
-0.092
-0.052
-0.026
-0.014
-0.007
-0.006
-0.002
-0.001
0.
0.
0.
0.
0.
0.
0.
0.
0.
0.
-0.001
-0.004
-0.005
-0.006
-0.006
-0.004
-0.003
0.
0.002
0.001
0.003
0.002
0.002
0.002
0.003
0.003
0.003
0.002
-0.001
-0.003
-0.009
-0.017
-0.030
-0.047
-0.067
-0.090
-0.055
0.507
1.229
0.292
-0.192
0.331
3.081
57.417
437.673
73.787
1.997
-0.340
-0.312
0.269
22.192
1147.497
4593.539
1835.598
570.609
9.536
-0.069
-0.099
-0.055
-0.031
-0.019
-0.011
-0.007
-0.003
-0.001
0.
0.
0.
0.
0.
0.
0.
0.
0.
0.
0.
0.001
0.001
0.000
0.000
0.001
0.001
0.001
0.001
0.001
0.
0.001
0.002
0.002
0.002
0.002
0.002
0.
-0.002
-0.007
-0.010
-0.017
-0.032
-0.048
-0.067
-0.089
-0.099
0.026
0.155
-0.084
-0.111
1.726
6.500
12.134
27.376
7.656
0.142
-0.298
-0.309
-0.294
0.266
6.228
21.562
12.840
2.770
0.030
-0.153
-0.096
-0.055
-0.035
-0.023
-0.013
-0.010
-0.005
-0.001
0.
0.
0.
0.
0.
0.
0.
0.
0.
0.
0.
0.
0.
0.001
0.001
0.001
0.001
0.001
0.
0.
0.
0.
0.001
0.001
0.001
0.002
0.001
-0.001
-0.003
-0.007
-0.011
-0.019
-0.032
-0.043
-0.057
-0.080
-0.099
-0.118
-0.144
-0.188
-0.145
0.767
2.648
1.905
1.009
0.072
-0.220
-0.215
-0.211
-0.239
-0.259
-0.160
0.018
-0.109
-0.218
-0.193
-0.139
-0.083
-0.051
-0.038
-0.021
-0.015
-0.010
-0.005
-0.002
0.
0.
0.
0.
0.
0.
0.
0.
0.
0.
0.
0.
0.
0.
0.
0.
0.
0.
0.
0.
0.
0.
0.
0.001
0.001
0.001
0.001
0.
-0.003
-0.007
-0.010
-0.015
-0.028
-0.039
-0.050
-0.062
-0.076
-0.102
-0.125
-0.164
-0.180
-0.104
0.020
-0.067
-0.168
-0.193
-0.182
-0.150
-0.147
-0.181
-0.229
-0.255
-0.264
-0.250
-0.211
-0.155
-0.103
-0.070
-0.048
-0.034
-0.023
-0.015
-0.010
-0.006
-0.001
0.
0.
0.
0.
0.
0.
0.
0.
0.
0.
0.
0.
0.
0.
0.
0.
0.
0.
0.
0.
0.
0.
0.
0.
0.
0.
0.001
0.001
-0.001
-0.005
-0.010
-0.015
-0.026
-0.035
-0.040
-0.052
-0.063
-0.076
-0.095
-0.113
-0.143
-0.162
-0.174
-0.180
-0.179
-0.155
-0.121
-0.110
-0.117
-0.144
-0.184
-0.212
-0.217
-0.199
-0.157
-0.115
-0.080
-0.058
-0.044
-0.028
-0.019
-0.013
-0.009
-0.006
0.
0.
0.
0.
0.
0.
0.
0.
0.
0.
0.
0.
0.
0.
0.
0.
0.
0.
0.
0.
0.
0.
0.
0.
0.
0.
0.001
0.001
0.001
-0.003
-0.005
-0.012
-0.019
-0.023
-0.037
-0.044
-0.051
-0.055
-0.065
-0.076
-0.092
-0.113
-0.137
-0.151
-0.147
-0.123
-0.099
-0.083
-0.087
-0.104
-0.134
-0.159
-0.180
-0.184
-0.172
-0.143
-0.105
-0.072
-0.050
-0.034
-0.020
-0.014
-0.008
-0.007
-0.003
0.
0.
0.
0.
0.
0.
0.
0.
0.
0.
0.
0.
0.
0.
0.
0.
0.
0.
0.
0.
0.
0.
0.
0.
0.
0.001
0.001
0.001
0.000
-0.002
-0.011
-0.017
-0.026
-0.036
-0.048
-0.059
-0.064
-0.070
-0.072
-0.086
-0.105
-0.119
-0.126
-0.127
-0.118
-0.104
-0.080
-0.070
-0.068
-0.088
-0.116
-0.149
-0.173
-0.177
-0.171
-0.153
-0.121
-0.079
-0.044
-0.026
-0.016
-0.007
-0.006
-0.004
0.
0.
0.
0.
0.
0.
0.
0.
0.
0.
0.
0.
0.
0.
0.
0.
0.
0.
0.
0.
0.
0.
0.
0.
0.
0.
0.001
0.001
0.002
0.000
-0.008
-0.016
-0.027
-0.048
-0.066
-0.083
-0.096
-0.105
-0.112
-0.119
-0.130
-0.137
-0.132
-0.098
-0.070
-0.097
-0.093
-0.080
-0.063
-0.055
-0.067
-0.100
-0.143
-0.170
-0.177
-0.175
-0.163
-0.134
-0.093
-0.052
-0.026
-0.009
-0.002
-0.003
0.000
0.
0.
0.
0.
0.
0.
0.
0.
0.
0.
0.
0.
0.
0.
0.
0.
0.
0.
0.
0.
0.
0.
0.
0.
0.
0.001
0.001
0.003
0.002
-0.004
-0.014
-0.026
-0.046
-0.074
-0.096
-0.109
-0.128
-0.152
-0.173
-0.182
-0.184
-0.153
-0.086
0.292
0.513
0.048
-0.086
-0.078
-0.057
-0.041
-0.052
-0.085
-0.136
-0.161
-0.154
-0.113
-0.111
-0.132
-0.100
-0.063
-0.026
-0.008
0.000
0.000
0.001
0.
0.
0.
0.
0.
0.
0.
0.
0.
0.
0.
0.
0.
0.
0.
0.
0.
0.
0.
0.
0.
0.
0.
0.
0.
0.002
0.005
0.005
-0.001
-0.011
-0.022
-0.040
-0.073
-0.101
-0.123
-0.120
-0.088
-0.151
-0.226
-0.220
-0.161
0.109
0.199
0.715
1.137
0.192
-0.082
-0.073
-0.048
-0.031
-0.037
-0.068
-0.126
-0.147
-0.066
0.246
0.174
-0.067
-0.100
-0.068
-0.029
-0.007
0.003
0.003
0.002
0.
0.
0.
0.
0.
0.
0.
0.
0.
0.
0.
0.
0.
0.
0.
0.
0.
0.
0.
0.
0.
0.
0.
0.
0.002
0.005
0.006
0.005
-0.006
-0.016
-0.037
-0.060
-0.099
-0.132
-0.149
-0.072
0.154
0.011
-0.186
0.015
0.113
0.519
0.520
0.211
0.257
-0.015
-0.089
-0.063
-0.032
-0.019
-0.024
-0.053
-0.101
-0.108
0.310
1.632
0.861
-0.011
-0.091
-0.065
-0.024
-0.004
0.003
0.003
0.002
0.
0.
0.
0.
0.
0.
0.
0.
0.
0.
0.
0.
0.
0.
0.
0.
0.
0.
0.
0.
0.
0.
0.
0.002
0.004
0.005
0.005
-0.001
-0.012
-0.035
-0.063
-0.100
-0.142
-0.177
-0.196
-0.147
0.027
-0.062
0.333
4.346
4.502
0.594
0.094
-0.118
-0.117
-0.110
-0.077
-0.044
-0.017
-0.007
-0.010
-0.032
-0.069
-0.064
0.572
2.270
1.081
-0.002
-0.079
-0.055
-0.017
0.000
0.003
0.003
0.001
0.
0.
0.
0.
0.
0.
0.
0.
0.
0.
0.
0.
0.
0.
0.
0.
0.
0.
0.
0.
0.
0.
0.001
0.002
0.004
0.007
0.004
-0.007
-0.034
-0.064
-0.099
-0.136
-0.185
-0.232
-0.259
-0.272
-0.262
-0.240
1.534
24.072
23.902
1.645
-0.143
-0.162
-0.123
-0.087
-0.053
-0.025
-0.008
0.002
-0.002
-0.015
-0.045
-0.063
0.054
0.354
0.194
-0.058
-0.064
-0.033
-0.008
0.002
0.004
0.003
0.001
0.
0.
0.
0.
0.
0.
0.
0.
0.
0.
0.
0.
0.
0.
0.
0.
0.
0.
0.
0.
0.
0.
0.001
0.004
0.005
0.005
-0.001
-0.018
-0.052
-0.068
0.238
0.667
0.235
-0.115
-0.274
-0.318
-0.332
-0.294
0.646
9.026
8.234
0.613
-0.151
-0.131
-0.086
-0.051
-0.029
-0.014
-0.003
0.004
0.004
-0.004
-0.023
-0.041
-0.052
-0.049
-0.055
-0.049
-0.036
-0.012
0.
0.004
0.003
0.002
0.001
0.
0.
0.
0.
0.
0.
0.
0.
0.
0.
0.
0.
0.
0.
0.
0.
0.
0.
0.
0.
0.
0.
0.
0.004
0.005
0.003
-0.006
-0.031
-0.061
0.647
23.557
28.080
13.378
5.900
0.364
-0.287
-0.326
-0.304
-0.187
0.359
0.247
-0.107
-0.118
-0.081
-0.049
-0.026
-0.014
-0.006
-0.001
0.004
0.006
0.002
-0.004
-0.016
-0.028
-0.033
-0.032
-0.024
-0.009
-0.001
0.004
0.004
0.002
0.002
0.
0.
0.
0.
0.
0.
0.
0.
0.
0.
0.
0.
0.
0.
0.
0.
0.
0.
0.
0.
0.
0.
0.
0.
0.003
0.006
0.002
-0.008
-0.038
-0.064
3.537
747.367
228.269
409.790
588.351
14.897
-0.032
-0.287
-0.280
-0.241
-0.199
-0.162
-0.126
-0.089
-0.052
-0.029
-0.015
-0.007
-0.003
0.002
0.002
0.003
0.003
0.003
-0.001
-0.004
-0.006
-0.005
-0.002
0.001
0.004
0.004
0.002
0.002
0.
0.
0.
0.
0.
0.
0.
0.
0.
0.
0.
0.
0.
0.
0.
0.
0.
0.
0.
0.
0.001
0.001
0.001
0.001
0.001
0.001
0.004
0.002
-0.007
-0.035
-0.071
0.482
16.552
53.462
13879.592
48445.695
94.591
0.367
-0.250
-0.243
-0.212
-0.171
-0.133
-0.094
-0.060
-0.038
-0.021
-0.008
0.000
0.002
0.
0.001
0.002
0.002
0.004
0.004
0.003
0.002
0.002
0.003
0.004
0.004
0.003
0.002
0.001
0.
0.
0.
0.
0.
0.
0.
0.
0.
0.
0.
0.
0.
0.
0.
0.
0.
0.
0.
0.001
0.001
0.001
0.001
0.001
0.001
0.002
0.002
0.002
-0.005
-0.025
-0.066
-0.095
0.139
8.002
446.374
821.006
17.135
-0.018
-0.230
-0.204
-0.169
-0.131
-0.097
-0.068
-0.043
-0.026
-0.012
-0.002
0.000
0.001
0.
0.
0.001
0.002
0.002
0.002
0.002
0.002
0.003
0.003
0.003
0.002
0.001
0.001
0.
0.
0.
0.
0.
0.
0.
0.
0.
0.
0.
0.
0.
0.
0.
0.
0.
0.
0.
0.001
0.001
0.000
0.001
0.001
0.001
0.001
0.002
0.003
0.001
-0.002
-0.013
-0.041
-0.087
-0.109
0.108
2.575
3.350
0.244
-0.188
-0.184
-0.156
-0.126
-0.096
-0.073
-0.053
-0.032
-0.019
-0.011
-0.005
0.000
0.000
0.
0.
0.
0.
0.002
0.002
0.002
0.002
0.002
0.002
0.001
0.001
0.
0.
0.
0.
0.
0.
0.
0.
0.
0.
0.
0.
0.
0.
0.
0.
0.
0.
0.
0.
0.001
0.001
0.001
0.000
0.
0.000
0.
0.000
0.001
0.003
0.003
0.000
-0.006
-0.020
-0.043
-0.081
-0.102
-0.109
-0.119
-0.140
-0.140
-0.122
-0.104
-0.086
-0.068
-0.053
-0.041
-0.029
-0.020
-0.011
-0.004
0.000
0.
0.
0.
0.
0.
0.
0.
0.
0.001
0.001
0.001
0.
0.
0.
0.
0.
0.
0.
0.
0.
0.
0.
0.
0.
0.
0.
0.
0.
0.
0.
0.
0.
0.
0.001
0.000
0.001
0.
-0.001
-0.001
-0.001
0.000
0.000
0.001
0.003
0.000
-0.001
-0.007
-0.019
-0.035
-0.055
-0.071
-0.080
-0.081
-0.075
-0.066
-0.061
-0.053
-0.043
-0.037
-0.031
-0.027
-0.019
-0.013
-0.003
-0.001
-0.001
0.
0.
0.
0.
0.
0.
0.
0.
0.
0.
0.
0.
0.
0.
0.
0.
0.
0.
0.
0.
0.
0.
0.
0.
0.
0.
0.
0.
0.
0.
0.
0.
0.001
0.001
0.000
0.000
-0.001
-0.002
-0.002
-0.001
0.000
0.001
0.002
0.001
0.000
-0.002
-0.008
-0.013
-0.021
-0.029
-0.033
-0.034
-0.037
-0.035
-0.035
-0.030
-0.031
-0.028
-0.025
-0.020
-0.018
-0.012
-0.004
-0.001
-0.001
0.
0.
0.
0.
0.
0.
0.
0.
0.
0.
0.
0.
0.
0.
0.
0.
0.
0.
0.
0.
0.
0.
0.
0.
0.
0.
0.
0.
0.
0.
0.
0.
0.001
0.001
0.000
0.000
-0.001
-0.004
-0.002
-0.001
0.
0.001
0.002
0.
0.001
-0.001
-0.002
-0.005
-0.008
-0.011
-0.015
-0.016
-0.016
-0.017
-0.018
-0.018
-0.020
-0.020
-0.022
-0.019
-0.013
-0.011
-0.007
-0.004
-0.002
0.
0.
0.
0.
0.
0.
0.
0.
0.
0.
0.
0.
0.
0.
0.
0.
0.
0.
0.
0.
0.
0.
0.
0.
0.
0.
0.
0.
0.
0.
0.
0.
0.
0.001
0.000
0.000
-0.001
-0.002
-0.001
-0.001
0.000
0.001
0.001
0.
0.
0.
-0.001
-0.001
-0.003
-0.003
-0.006
-0.005
-0.005
-0.006
-0.005
-0.008
-0.010
-0.012
-0.013
-0.012
-0.013
-0.012
-0.007
-0.004
-0.002
-0.001
0.
0.
0.
0.
0.
0.
0.
0.
0.
0.
0.
0.
0.
0.
0.
0.
0.
0.
0.
0.
0.
0.
0.
0.
0.
0.
0.
0.
0.
0.
0.
0.
0.002
0.001
0.000
0.000
-0.001
-0.001
0.000
0.000
0.001
0.001
0.
0.
0.
0.
0.
0.
0.
0.
-0.001
-0.001
-0.001
-0.001
-0.004
-0.008
-0.010
-0.012
-0.011
-0.012
-0.009
-0.007
-0.004
-0.003
-0.001
0.
0.
0.
0.
0.
0.
0.
0.
0.
0.
0.
0.
0.
0.
0.
0.
0.
0.
0.
0.
0.
0.
0.
0.
0.
0.
0.
0.
0.
0.
0.
0.
0.001
0.001
0.001
0.000
0.000
0.000
0.000
0.001
0.001
0.001
0.
0.
0.
0.
0.
0.
0.
0.
0.
0.
0.
0.001
0.000
-0.002
-0.005
-0.007
-0.009
-0.009
-0.008
-0.005
-0.005
-0.004
-0.002
0.
0.
0.
0.
0.
0.
0.
0.
0.
0.
0.
0.
0.
0.
0.
0.
0.
0.
0.
0.
0.
0.
0.
0.
0.
0.
0.
0.
0.
0.
0.
0.
0.
0.001
0.001
0.000
0.001
0.000
0.
0.001
0.001
0.
0.
0.
0.
0.
0.
0.
0.
0.
0.
0.
0.
0.001
0.001
0.001
-0.001
-0.005
-0.006
-0.007
-0.006
-0.005
-0.005
-0.003
-0.002
0.
0.
0.
0.
0.
0.
0.
0.
0.
0.
0.
0.
0.
0.
0.
0.
0.
0.
0.
0.
0.
0.
0.
0.
0.
0.
0.
0.
0.
0.
0.
0.
0.
0.
0.001
0.001
0.001
0.001
0.001
0.001
0.
0.
0.
0.
0.
0.
0.
0.
0.
0.
0.
0.
0.
0.
0.001
0.001
0.
-0.002
-0.004
-0.005
-0.005
-0.005
-0.005
-0.003
-0.002
0.
0.
0.
0.
0.
0.
0.
0.
0.
0.
0.
0.
0.
0.
0.
0.
0.
0.
0.
0.
0.
0.
0.
0.
0.
0.
0.
0.
0.
0.
0.
0.
0.
0.
0.
0.
0.001
0.001
0.
0.
0.
0.
0.
0.
0.
0.
0.
0.
0.
0.
0.
0.
0.
0.
0.000
0.002
0.000
-0.001
-0.002
-0.004
-0.004
-0.003
-0.003
-0.002
-0.001
0.
0.
0.
0.
0.
0.
0.
0.
0.
0.
0.
0.
0.
0.
0.
0.
0.
0.
0.
0.
0.
0.
0.
0.
0.
0.
0.
0.
0.
0.
0.
0.
0.
0.
0.
0.
0.
0.
0.
0.
0.
0.
0.
0.
0.
0.
0.
0.
0.
0.
0.
0.
0.
0.
0.
0.000
0.000
0.000
-0.001
-0.001
-0.002
-0.002
-0.002
-0.002
0.
0.
0.
0.
0.
0.
0.
0.
0.
0.
0.
0.
0.
0.
0.
0.
0.
0.
0.
0.
0.
0.
0.
0.
0.
0.
0.
0.
0.
0.
0.
0.
0.
0.
0.
0.
0.
0.
0.
0.
0.
0.
0.
0.
0.
0.
0.
0.
0.
0.
0.
0.
0.
0.
0.
0.
0.000
0.000
-0.001
-0.001
-0.001
-0.002
-0.002
-0.002
0.
0.
0.
0.
0.
0.
0.
0.
0.
0.
0.
0.
0.
0.
0.
0.
0.
0.
0.
0.
0.
0.
0.
0.
0.
0.
0.
0.
0.
0.
0.
0.
0.
0.
0.
0.
0.
0.
0.
0.
0.
0.
0.
0.
0.
0.
0.
0.
0.
0.
0.
0.
0.
0.
0.
0.
0.
0.
0.
0.000
0.000
0.000
0.000
0.000
0.
0.
0.
0.
0.
0.
0.
0.
0.
0.
0.
0.
0.
0.
0.
0.
0.
0.
0.
0.
0.
0.
0.
0.
0.
0.
0.
0.
0.
0.
0.
0.
0.
0.
0.
0.
0.
0.
0.
0.
0.
0.
0.
0.
0.
0.
0.
0.
0.
0.
0.
0.
0.
0.
0.
0.
0.
0.
0.
0.
0.
0.
0.
0.
0.
0.
0.
0.
0.
0.
0.
0.
0.
0.
0.
0.
0.
0.
0.
0.
0.
0.
0.
0.
0.
0.
0.
0.
0.
0.
0.
0.
0.
0.
0.
0.
0.
0.
0.
0.
0.
0.
0.
0.
0.
0.
0.
0.
0.
0.
0.
0.
0.
0.
0.
0.
0.
0.
0.
0.
0.
0.
0.
0.
0.
0.
0.
0.
0.
0.
0.
0.
0.
0.
0.
0.
0.
0.
0.
0.
0.
0.
0.
0.
0.
0.
0.
0.
0.
0.
0.
0.
0.
0.
0.
0.
0.
0.
0.
0.
0.
0.
0.
0.
0.
0.
0.
0.
0.
0.
0.
0.
0.
0.
0.
0.
0.
0.
0.
0.
0.
0.
0.
0.
0.
0.
0.
0.
0.
0.
0.
0.
0.
0.
0.
0.
0.
0.
0.
0.
0.
0.
0.
0.
0.
0.
0.
0.
0.
0.
0.
0.
0.
0.
0.
0.
0.
0.
0.
0.
0.
0.
0.
0.
0.
0.
0.
0.
0.
0.
0.
0.
0.
0.
0.
0.
0.
0.
0.
0.
0.
0.
0.
0.
0.
0.
0.
0.
0.
0.
0.
0.
0.
0.
0.
0.
0.
0.
0.
0.
0.
0.
0.
0.
0.
0.
0.
0.
0.
0.
0.
0.
0.
0.
0.
0.
0.
0.
0.
0.
0.
0.
0.
0.
0.
0.
0.
0.
0.
0.
0.
0.
0.
0.
0.
0.
0.
0.
0.
0.
0.
0.
0.
0.
0.
0.
0.
0.
0.
0.
0.
0.
0.
0.
0.
0.
0.
0.
0.
0.
0.
0.
0.
0.
0.
0.
0.
0.
0.
0.
0.
0.
0.
0.
0.
0.
0.
0.
0.
0.
0.
0.
0.
0.
0.
0.
0.
0.
0.
0.
0.
0.
0.
0.
0.
0.
0.
0.
0.
0.
0.
0.
0.
0.
0.
0.
0.
0.
0.
0.
0.
0.
0.
0.
0.
0.
0.
0.
0.
0.
0.
0.
0.
0.
0.
0.
0.
0.
0.
0.
0.
0.
0.
0.
0.
0.
0.
0.
0.
0.
0.
0.
0.
0.
0.
0.
0.
0.
0.
0.
0.
0.
0.
0.
0.
0.
0.
0.
0.
0.
0.
0.
0.
0.
0.
0.
0.
0.
0.
0.
0.
0.
0.
0.
0.
0.
0.
0.
0.
0.
0.
0.
0.
0.
0.
0.
0.
0.
0.
0.
0.
0.
0.
0.
0.
0.
0.
0.
0.
0.
0.
0.
0.
0.
0.
0.
0.
0.
0.
0.
0.
0.
0.
0.
0.
0.
0.
0.
0.
0.
0.
0.
0.
0.
0.
0.
0.
0.
0.
0.
0.
0.
0.
0.
0.
0.
0.
0.
0.
0.
0.
0.
0.
0.
0.
0.
0.
0.
0.
0.
0.
0.
0.
0.
0.
0.
0.
0.
0.
0.
0.
0.
0.
0.
0.
0.
0.
0.
0.
0.
0.
0.
0.
0.
0.
0.
0.
0.
0.
0.
0.
0.
0.
0.
0.
0.
0.
0.
0.
0.
0.
0.
0.
0.
0.
0.
0.
0.
0.
0.
0.
0.
0.
0.
0.
0.
0.
0.
0.
0.
0.
0.
0.
0.
0.
0.
0.
0.
0.
0.
0.
0.
0.
0.
0.
0.
0.
0.
0.
0.
0.
0.
0.
0.
0.
0.
0.
0.
0.
0.
0.
0.
0.
0.
0.
0.
0.
0.
0.
0.
0.
0.
0.
0.
0.
0.
0.
0.
0.
0.
0.
0.
0.
0.
0.
0.
0.
0.
0.
0.
0.
0.
0.
0.
0.
0.
0.
0.
0.
0.
0.
0.
0.
0.
0.
0.
0.
0.
0.
0.
0.
0.
0.
0.
0.
0.
0.
0.
0.
0.
0.
0.
0.
0.
0.
0.
0.
0.
0.
0.
0.
0.
0.
0.
0.
0.
0.
0.
0.
0.
0.
0.
0.
0.
0.
0.
0.
0.
0.
0.
0.
0.
0.
0.
0.
0.
0.
0.
0.
0.
0.
0.
0.
0.
0.
0.
0.
0.
0.
0.
0.
0.
0.
0.
0.
0.
0.
0.
0.
0.
0.
0.
0.
0.
0.
0.
0.
0.
0.
0.
0.
0.
0.
0.
0.
0.
0.
0.
0.
0.
0.
0.
0.
0.
0.
0.
0.
0.
0.
0.
0.
0.
0.
0.
0.
0.
0.
0.
0.
0.
0.
0.
0.
0.
0.
0.
0.
0.
0.
0.
0.
0.
0.
0.
0.
0.
0.
0.
0.
0.
0.
0.
0.
0.
0.
0.
0.
0.
0.
0.
0.
0.
0.
0.
0.
0.
0.
0.
0.
0.
0.
0.
0.
0.
0.
0.
0.
0.
0.
0.
0.
0.
0.
0.
0.
0.
0.
0.
0.
0.
0.
0.
0.
0.
0.
0.
0.
0.
0.
0.
0.
0.
0.
0.
0.
0.
0.
0.
0.
0.
0.
0.
0.
0.
0.
0.
0.
0.
0.
0.
0.
0.
0.
0.
0.
0.
0.
0.
0.
0.
0.
0.
0.
0.
0.
0.
0.
0.
0.
0.
0.
0.
0.
0.
0.
0.
0.
0.
0.
0.
0.
0.
0.
0.
0.
0.
0.
0.
0.
0.
0.
0.
0.
0.
0.
0.
0.
0.
0.
0.
0.
0.
0.
0.
0.
0.
0.
0.
0.
0.
0.
0.
0.
0.
0.
0.
0.
0.
0.
0.
0.
0.
0.
0.
0.
0.
0.
0.
0.
0.
0.
0.
0.
0.
0.
0.
0.
0.
0.
0.
0.
0.
0.
0.
0.
0.
0.
0.
0.
0.
0.
0.
0.
0.
0.
0.
0.
0.
0.
0.
0.
0.
0.
0.
0.
0.
0.
0.
0.
0.
0.
0.
0.
0.
0.
0.
0.
0.
0.
0.
0.
0.
0.
0.
0.
0.
0.
0.
0.
0.
0.
0.
0.
0.
0.
0.
0.
0.
0.
0.
0.
0.
0.
0.
0.
0.
0.
0.
0.
-0.001
-0.001
-0.001
-0.001
-0.001
0.
0.
0.
0.
0.
0.
0.
0.
0.
0.
0.
0.
0.
0.
0.
0.
0.
0.
0.
0.
0.
0.
0.
0.
0.
0.
0.
0.
0.
0.
0.
0.
0.
0.
0.
0.
0.
0.
0.
0.
0.
0.
0.
0.
0.
0.
0.
0.
0.
0.
0.
0.
0.
0.
0.
0.
0.
0.
0.000
-0.002
-0.003
-0.005
-0.003
-0.004
-0.002
0.000
0.000
0.001
0.
0.
0.
0.
0.
0.
0.
0.
0.
0.
0.
0.
0.
0.
0.
0.
0.
0.
0.
0.
0.
0.
0.
0.
0.
0.
0.
0.
0.
0.
0.
0.
0.
0.
0.
0.
0.
0.
0.
0.
0.
0.
0.
0.
0.
0.
0.
0.
0.
0.
0.
0.
0.001
0.001
-0.002
-0.002
-0.007
-0.009
-0.010
-0.010
-0.010
-0.007
-0.006
-0.002
-0.001
0.001
0.001
0.001
0.001
0.001
0.
0.
0.
0.
0.
0.
0.
0.
0.
0.
0.
0.
0.
0.
0.
0.
0.
0.
0.
0.
0.
0.
0.
0.
0.
0.
0.
0.
0.
0.
0.
0.
0.
0.
0.
0.
0.
0.
0.
0.
0.
0.
0.
0.
0.
0.
0.001
0.001
-0.001
-0.002
-0.006
-0.013
-0.018
-0.020
-0.022
-0.022
-0.016
-0.013
-0.009
-0.003
0.000
0.003
0.003
0.002
0.002
0.002
0.001
0.
0.
0.
0.
0.
0.
0.
0.
0.
0.
0.
0.
0.
0.
0.
0.
0.
0.
0.
0.
0.
0.
0.
0.
0.
0.
0.
0.
0.
0.
0.
0.
0.
0.
0.
0.
0.
0.
0.
0.
0.
0.
0.
0.
0.000
0.000
-0.003
-0.011
-0.021
-0.028
-0.033
-0.037
-0.038
-0.040
-0.038
-0.029
-0.020
-0.010
-0.002
0.002
0.005
0.003
0.002
0.003
0.003
0.001
0.
0.
0.
0.
0.
0.
0.
0.
0.
0.
0.
0.
0.
0.001
0.001
0.000
0.001
0.000
0.000
0.001
0.001
0.001
0.001
0.000
0.
0.
0.
0.
0.
0.
0.
0.
0.
0.
0.
0.
0.
0.
0.
0.
0.
-0.001
0.000
0.000
-0.006
-0.014
-0.025
-0.036
-0.045
-0.056
-0.066
-0.074
-0.079
-0.073
-0.058
-0.042
-0.024
-0.010
0.000
0.002
0.002
0.002
0.002
0.003
0.003
0.
0.
0.
0.
0.
0.
-0.001
-0.001
-0.001
-0.002
-0.001
0.001
0.004
0.004
0.003
0.000
-0.001
-0.002
0.002
0.001
0.003
0.003
0.002
0.001
0.001
0.001
0.000
0.
0.
0.
0.
0.
0.
0.
0.
0.
0.
0.
0.
0.
-0.001
-0.001
-0.002
-0.008
-0.016
-0.027
-0.042
-0.063
-0.075
-0.092
-0.107
-0.123
-0.123
-0.107
-0.090
-0.072
-0.052
-0.027
-0.013
-0.005
0.001
0.001
0.002
0.002
0.003
0.
0.
0.
0.
0.
-0.001
-0.001
-0.003
-0.004
-0.002
-0.001
0.001
0.000
-0.002
-0.001
-0.003
-0.003
-0.006
-0.007
-0.005
-0.003
-0.001
0.001
0.001
0.001
0.000
-0.001
0.000
0.
0.
0.
0.
0.
0.
0.
0.
0.
0.
0.
0.
-0.001
-0.001
-0.006
-0.015
-0.026
-0.041
-0.070
-0.095
-0.118
-0.142
-0.162
-0.165
-0.150
-0.127
-0.106
-0.094
-0.070
-0.040
-0.021
-0.008
-0.003
0.001
0.000
0.002
0.003
0.
0.
0.
0.
-0.002
-0.002
-0.004
-0.003
-0.002
-0.003
-0.002
-0.004
-0.006
-0.007
-0.011
-0.013
-0.020
-0.026
-0.031
-0.032
-0.028
-0.025
-0.020
-0.013
-0.006
-0.003
-0.001
0.000
0.000
0.
0.
0.
0.
0.
0.
0.
0.
0.
0.
-0.001
-0.001
-0.005
-0.010
-0.021
-0.037
-0.067
-0.104
-0.134
-0.163
-0.196
-0.212
-0.209
-0.171
-0.127
-0.094
-0.109
-0.081
-0.048
-0.026
-0.013
-0.005
0.001
0.
0.003
0.002
0.
0.
0.
-0.001
-0.003
-0.004
-0.007
-0.008
-0.005
-0.007
-0.008
-0.014
-0.015
-0.021
-0.033
-0.047
-0.067
-0.080
-0.087
-0.093
-0.095
-0.084
-0.068
-0.053
-0.034
-0.017
-0.006
-0.003
0.000
0.
0.
0.
0.
0.
0.
0.
0.
0.
0.
-0.001
-0.001
-0.005
-0.015
-0.028
-0.054
-0.091
-0.125
-0.147
-0.100
-0.121
-0.226
-0.219
-0.175
-0.164
-0.140
-0.120
-0.085
-0.050
-0.028
-0.013
-0.005
-0.001
0.002
0.002
0.001
0.
0.
-0.001
-0.001
-0.005
-0.008
-0.008
-0.010
-0.010
-0.009
-0.011
-0.019
-0.032
-0.046
-0.073
-0.100
-0.115
-0.053
0.083
-0.100
-0.185
-0.111
-0.029
-0.080
-0.075
-0.047
-0.020
-0.007
-0.001
-0.001
0.
0.
0.
0.
0.
0.
0.
0.
0.
-0.001
-0.001
-0.007
-0.017
-0.033
-0.062
-0.106
-0.138
0.030
1.132
1.289
0.204
-0.115
-0.189
-0.195
-0.163
-0.122
-0.081
-0.044
-0.026
-0.015
-0.005
-0.001
0.003
0.002
0.001
0.
0.001
-0.001
-0.003
-0.005
-0.008
-0.009
-0.013
-0.016
-0.019
-0.025
-0.035
-0.057
-0.090
-0.117
-0.053
0.636
9.829
46.266
8.885
0.530
11.375
26.062
3.058
-0.045
-0.081
-0.045
-0.016
-0.004
-0.001
0.
0.
0.
0.
0.
0.
0.
0.
0.
-0.001
-0.001
-0.006
-0.017
-0.036
-0.065
-0.111
-0.143
0.275
3.266
4.797
8.600
5.964
0.244
-0.206
-0.163
-0.104
-0.066
-0.039
-0.023
-0.013
-0.006
-0.005
0.001
0.001
0.001
0.001
-0.001
-0.001
-0.004
-0.006
-0.009
-0.016
-0.022
-0.026
-0.031
-0.043
-0.063
-0.103
-0.142
0.113
5.336
47.830
770.384
20788.992
507.041
24.471
4730.537
67728.164
228.135
2.236
-0.091
-0.077
-0.029
-0.009
-0.002
-0.001
0.
0.
0.
0.
0.
0.
0.
0.
0.
-0.001
-0.005
-0.013
-0.033
-0.058
-0.105
-0.147
-0.008
1.149
6.995
115.558
81.951
2.784
-0.152
-0.140
-0.084
-0.050
-0.028
-0.015
-0.007
-0.004
-0.001
0.000
0.002
0.002
0.001
0.001
-0.003
-0.004
-0.009
-0.018
-0.023
-0.032
-0.036
-0.051
-0.067
-0.104
-0.157
-0.181
2.827
178.838
3591.369
100610.344
54611.277
1411.019
309.473
163130.281
109676.063
7086.788
50.201
0.329
-0.111
-0.055
-0.020
-0.005
0.000
0.
0.
0.
0.
0.
0.
0.
0.
0.
0.
-0.003
-0.009
-0.025
-0.045
-0.082
-0.132
-0.164
-0.032
3.015
45.978
35.927
1.683
-0.132
-0.115
-0.068
-0.040
-0.022
-0.013
-0.008
-0.004
-0.001
0.000
0.001
0.003
0.002
0.
-0.003
-0.009
-0.018
-0.023
-0.034
-0.050
-0.065
-0.087
-0.118
-0.164
-0.219
-0.192
5.411
542.148
11885.318
102663.156
147061.078
102531.352
47260.430
1760.638
104379.766
100183.461
274.634
0.975
-0.159
-0.083
-0.032
-0.012
-0.003
-0.001
-0.001
-0.001
0.
0.
0.
0.
0.
0.
0.
0.
-0.005
-0.019
-0.031
-0.056
-0.096
-0.142
-0.164
0.030
1.242
1.082
-0.008
-0.116
-0.083
-0.047
-0.032
-0.017
-0.010
-0.007
-0.005
-0.004
-0.001
0.000
0.002
0.001
-0.003
-0.010
-0.016
-0.027
-0.040
-0.058
-0.082
-0.105
-0.136
-0.179
-0.238
-0.236
1.266
5.870
41.890
370.360
29880.920
101311.086
126712.656
200133.969
123889.984
107535.773
7349.387
50.272
0.247
-0.205
-0.123
-0.055
-0.021
-0.010
-0.003
-0.002
-0.001
-0.001
0.
0.
0.
0.
0.
0.
0.
-0.002
-0.009
-0.020
-0.034
-0.055
-0.089
-0.125
-0.134
-0.127
-0.120
-0.108
-0.087
-0.052
-0.032
-0.023
-0.011
-0.006
-0.006
-0.005
-0.004
-0.003
0.000
0.002
-0.002
-0.004
-0.014
-0.024
-0.041
-0.062
-0.089
-0.111
-0.102
-0.071
-0.198
-0.312
-0.135
7.351
33.761
74.195
18837.461
32571.688
9781.269
1517.391
200162.781
106225.430
15083.911
361.318
17.382
6.397
0.288
-0.149
-0.087
-0.041
-0.019
-0.010
-0.005
-0.004
-0.001
-0.001
0.
0.
0.
0.
0.
0.
0.
-0.003
-0.010
-0.019
-0.030
-0.044
-0.062
-0.079
-0.088
-0.082
-0.068
-0.045
-0.030
-0.019
-0.012
-0.007
-0.003
-0.005
-0.004
-0.004
-0.003
0.000
-0.001
-0.004
-0.009
-0.019
-0.036
-0.054
-0.085
-0.112
0.035
2.116
5.405
1.434
-0.264
-0.304
3.576
37.939
384.768
104311.570
102593.992
204.555
499.653
100273.742
7234.746
770.520
6550.437
5110.191
2859.875
20.440
-0.032
-0.115
-0.062
-0.033
-0.019
-0.011
-0.008
-0.003
-0.001
0.
0.
0.
0.
0.
0.
0.
0.
-0.002
-0.008
-0.015
-0.021
-0.027
-0.034
-0.038
-0.036
-0.029
-0.021
-0.015
-0.010
-0.006
-0.003
-0.003
-0.003
-0.003
-0.002
-0.002
-0.001
-0.001
-0.008
-0.014
-0.031
-0.051
-0.070
-0.103
-0.112
1.242
38.386
162.476
24.423
0.496
0.433
11.341
1732.358
100287.602
4066.657
285.064
9.566
10.636
132.082
94.559
7318.294
103982.438
200097.406
100120.867
93.827
0.136
-0.141
-0.085
-0.050
-0.031
-0.019
-0.011
-0.006
-0.003
0.
0.
0.
0.
0.
0.
0.
0.
0.
0.
-0.005
-0.006
-0.010
-0.011
-0.013
-0.013
-0.010
-0.010
-0.006
-0.001
0.000
0.
0.000
-0.001
-0.001
-0.001
0.001
-0.001
-0.004
-0.011
-0.020
-0.040
-0.060
-0.082
-0.114
-0.117
1.902
68.804
332.466
43.145
1.809
27.716
164.374
5313.594
100240.969
9576.707
24.232
-0.009
-0.408
0.222
23.571
2372.438
60531.172
9294.513
926.361
12.241
-0.125
-0.164
-0.102
-0.069
-0.044
-0.027
-0.017
-0.009
-0.004
0.
0.
0.
0.
0.
0.
0.
0.
0.
0.
0.
0.001
-0.002
-0.003
-0.002
-0.002
-0.006
-0.001
0.000
0.000
0.002
0.000
0.000
0.000
0.000
0.002
0.002
0.000
-0.006
-0.011
-0.028
-0.045
-0.066
-0.087
-0.117
-0.142
0.294
7.054
20.705
5.149
3.533
239.918
2787.409
1783.651
1525.707
147.181
2.749
-0.363
-0.428
-0.380
2.927
93.277
281.976
53.287
6.004
0.088
-0.242
-0.172
-0.110
-0.081
-0.057
-0.033
-0.021
-0.011
-0.005
0.
0.
0.
0.
0.
0.
0.
0.
0.
0.
0.
0.
0.001
0.001
0.001
0.001
0.001
0.001
0.001
0.
0.001
0.001
0.002
0.002
0.003
0.003
0.003
-0.001
-0.006
-0.013
-0.026
-0.045
-0.062
-0.081
-0.106
-0.134
-0.137
0.055
0.267
-0.054
1.521
66.472
417.165
125.609
41.743
3.922
-0.132
-0.308
-0.320
-0.361
-0.232
1.079
2.503
0.995
-0.103
-0.291
-0.235
-0.161
-0.112
-0.085
-0.060
-0.039
-0.022
-0.012
-0.005
0.
0.
0.
0.
0.
0.
0.
0.
0.
0.
0.
0.
0.
0.
0.
0.
0.
0.
0.
0.
0.
0.001
0.001
0.001
0.001
0.002
0.003
-0.001
-0.005
-0.011
-0.025
-0.038
-0.057
-0.072
-0.087
-0.109
-0.133
-0.156
-0.192
-0.229
-0.058
2.754
8.120
3.770
1.068
-0.054
-0.256
-0.253
-0.260
-0.310
-0.343
-0.274
-0.285
-0.356
-0.338
-0.263
-0.189
-0.137
-0.105
-0.081
-0.056
-0.037
-0.021
-0.012
-0.007
0.
0.
0.
0.
0.
0.
0.
0.
0.
0.
0.
0.
0.
0.
0.
0.
0.
0.
0.
0.
0.
0.
0.
0.001
0.001
0.002
0.002
-0.001
-0.005
-0.011
-0.021
-0.034
-0.049
-0.061
-0.071
-0.085
-0.104
-0.127
-0.152
-0.191
-0.210
-0.145
-0.038
-0.119
-0.199
-0.222
-0.216
-0.203
-0.221
-0.274
-0.308
-0.316
-0.330
-0.331
-0.291
-0.216
-0.153
-0.116
-0.091
-0.064
-0.046
-0.030
-0.019
-0.010
-0.006
0.
0.
0.
0.
0.
0.
0.
0.
0.
0.
0.
0.
0.
0.
0.
0.
0.
0.
0.
0.
0.
0.
0.
0.
0.001
0.001
0.001
0.000
-0.008
-0.018
-0.025
-0.037
-0.050
-0.061
-0.076
-0.083
-0.092
-0.104
-0.121
-0.147
-0.182
-0.208
-0.216
-0.222
-0.206
-0.182
-0.166
-0.164
-0.199
-0.239
-0.270
-0.237
-0.225
-0.260
-0.242
-0.196
-0.141
-0.101
-0.071
-0.052
-0.036
-0.022
-0.015
-0.008
-0.004
0.
0.
0.
0.
0.
0.
0.
0.
0.
0.
0.
0.
0.
0.
0.
0.
0.
0.
0.
0.
0.
0.
0.
0.001
0.001
0.001
0.000
-0.005
-0.014
-0.021
-0.035
-0.050
-0.071
-0.090
-0.101
-0.110
-0.115
-0.121
-0.136
-0.156
-0.173
-0.168
-0.157
-0.167
-0.157
-0.149
-0.138
-0.139
-0.175
-0.221
-0.213
-0.015
0.146
0.060
-0.149
-0.201
-0.152
-0.096
-0.058
-0.038
-0.024
-0.016
-0.008
-0.006
0.
0.
0.
0.
0.
0.
0.
0.
0.
0.
0.
0.
0.
0.
0.
0.
0.
0.
0.
0.
0.
0.
0.
0.
0.001
0.001
0.000
-0.004
-0.010
-0.017
-0.032
-0.053
-0.080
-0.102
-0.117
-0.137
-0.156
-0.172
-0.182
-0.192
-0.173
0.003
1.382
2.209
0.667
0.068
-0.122
-0.126
-0.122
-0.146
-0.199
-0.193
0.108
0.941
1.271
0.209
-0.140
-0.147
-0.101
-0.057
-0.027
-0.016
-0.009
-0.005
-0.002
0.
0.
0.
0.
0.
0.
0.
0.
0.
0.
0.
0.
0.
0.
0.
0.
0.
0.
0.
0.
0.
0.
0.
0.001
0.004
0.005
0.002
-0.005
-0.016
-0.029
-0.052
-0.081
-0.110
-0.088
-0.006
0.040
-0.089
-0.233
-0.242
-0.045
0.844
2.917
36.707
73.656
9.996
1.073
-0.072
-0.105
-0.097
-0.119
-0.171
-0.194
0.220
3.301
5.974
3.604
1.228
0.079
-0.099
-0.059
-0.021
-0.009
-0.001
-0.001
0.
0.
0.
0.
0.
0.
0.
0.
0.
0.
0.
0.
0.
0.
0.
0.
0.
0.
0.
0.
0.
0.
0.
0.003
0.003
0.004
0.004
0.004
-0.007
-0.022
-0.041
-0.077
-0.113
-0.090
0.524
2.472
6.507
3.691
0.230
0.218
2.844
27.607
29.978
122.664
273.271
21.927
0.800
-0.083
-0.090
-0.070
-0.084
-0.138
-0.165
0.464
7.955
42.075
34.842
8.299
0.989
-0.068
-0.057
-0.017
-0.004
0.002
0.002
0.001
0.
0.
0.
0.
0.
0.
0.
0.
0.
0.
0.
0.
0.
0.
0.
0.
0.
0.
0.
0.
0.
0.002
0.003
0.004
0.007
0.007
0.004
-0.014
-0.032
-0.060
-0.106
-0.149
-0.062
1.633
10.565
58.836
32.452
4.322
12.509
15.359
127.820
114.212
25.611
32.983
4.587
0.095
-0.091
-0.067
-0.046
-0.053
-0.104
-0.136
1.018
38.785
373.671
111.964
7.922
0.856
-0.064
-0.050
-0.015
0.000
0.003
0.002
0.001
0.
0.
0.
0.
0.
0.
0.
0.
0.
0.
0.
0.
0.
0.
0.
0.
0.
0.
0.
0.
0.001
0.003
0.004
0.007
0.009
0.007
-0.004
-0.024
-0.059
-0.099
-0.154
-0.206
-0.190
0.548
6.204
36.711
21.252
20.365
374.267
361.319
36.104
22.407
2.780
0.822
0.082
-0.102
-0.074
-0.041
-0.022
-0.029
-0.069
-0.099
3.085
191.851
979.905
279.801
6.469
0.045
-0.077
-0.039
-0.008
0.003
0.003
0.002
0.001
0.
0.
0.
0.
0.
0.
0.
0.
0.
0.
0.
0.
0.
0.
0.
0.
0.
0.
0.
0.
0.003
0.004
0.005
0.007
0.007
0.000
-0.013
-0.049
-0.088
-0.106
-0.117
-0.225
-0.298
-0.266
0.271
2.091
2.056
69.202
24690.301
24654.227
68.900
1.089
-0.046
-0.151
-0.122
-0.084
-0.043
-0.015
-0.007
-0.010
-0.035
-0.064
0.335
8.758
36.600
49.951
2.071
-0.068
-0.063
-0.021
-0.001
0.004
0.003
0.001
0.
0.
0.
0.
0.
0.
0.
0.
0.
0.
0.
0.
0.
0.
0.
0.
0.
0.
0.
0.
0.
0.003
0.004
0.006
0.008
0.006
-0.004
-0.027
-0.066
0.093
3.985
11.937
4.196
0.894
-0.210
-0.416
-0.411
-0.132
34.348
6643.483
1298.735
18.994
-0.012
-0.177
-0.131
-0.083
-0.045
-0.020
-0.006
0.003
-0.002
-0.012
-0.039
-0.055
0.055
0.404
0.387
-0.026
-0.058
-0.030
-0.005
0.003
0.004
0.003
0.001
0.
0.
0.
0.
0.
0.
0.
0.
0.
0.
0.
0.
0.
0.
0.
0.
0.
0.
0.
0.
0.
0.003
0.002
0.006
0.008
0.004
-0.008
-0.043
-0.053
5.103
610.401
5049.187
476.325
92.964
4.923
0.178
-0.425
-0.441
2.156
60.444
12.962
0.486
-0.183
-0.136
-0.079
-0.045
-0.021
-0.008
-0.002
0.004
0.005
0.001
-0.012
-0.032
-0.043
-0.045
-0.043
-0.039
-0.024
-0.005
0.002
0.005
0.003
0.002
0.001
0.
0.
0.
0.
0.
0.
0.
0.
0.
0.
0.
0.
0.
0.
0.
0.
0.
0.
0.001
0.001
0.001
0.002
0.003
0.006
0.007
0.003
-0.010
-0.046
-0.013
27.698
103212.328
112495.578
102535.922
9069.471
69.986
6.901
0.218
-0.399
-0.358
-0.161
-0.190
-0.200
-0.152
-0.090
-0.050
-0.026
-0.012
-0.004
0.002
0.005
0.005
0.003
0.001
-0.005
-0.011
-0.016
-0.015
-0.008
-0.001
0.003
0.004
0.003
0.003
0.001
0.
0.
0.
0.
0.
0.
0.
0.
0.
0.
0.
0.
0.
0.
0.
0.
0.
0.001
0.001
0.001
0.001
0.
0.001
0.004
0.005
0.006
0.004
-0.008
-0.044
-0.070
3.305
272.302
1608.680
157384.906
103221.547
352.673
16.762
0.875
-0.275
-0.302
-0.254
-0.223
-0.171
-0.117
-0.068
-0.040
-0.021
-0.008
0.002
0.001
0.001
0.002
0.003
0.004
0.003
0.001
0.001
0.001
0.002
0.003
0.004
0.003
0.002
0.002
0.
0.
0.
0.
0.
0.
0.
0.
0.
0.
0.
0.
0.
0.
0.
0.
0.
0.001
0.001
0.
0.000
0.000
0.
0.
0.000
0.005
0.007
0.003
-0.006
-0.032
-0.074
-0.037
1.717
31.500
2293.055
4886.948
47.409
3.606
0.106
-0.233
-0.255
-0.218
-0.186
-0.139
-0.100
-0.061
-0.034
-0.012
-0.005
0.000
0.001
0.
0.001
0.002
0.002
0.002
0.003
0.004
0.004
0.004
0.003
0.003
0.002
0.001
0.
0.
0.
0.
0.
0.
0.
0.
0.
0.
0.
0.
0.
0.
0.
0.
0.
0.
0.001
0.
0.000
-0.001
-0.003
-0.004
-0.003
-0.001
0.001
0.004
0.003
-0.003
-0.018
-0.051
-0.099
-0.118
0.460
5.370
7.022
0.754
-0.075
-0.225
-0.223
-0.217
-0.196
-0.160
-0.128
-0.090
-0.054
-0.032
-0.014
-0.006
0.
-0.001
0.
0.
0.001
0.002
0.002
0.002
0.002
0.002
0.002
0.001
0.001
0.001
0.
0.
0.
0.
0.
0.
0.
0.
0.
0.
0.
0.
0.
0.
0.
0.
0.
0.
0.001
0.001
0.000
-0.001
-0.004
-0.007
-0.008
-0.007
-0.005
-0.001
0.001
0.003
0.000
-0.008
-0.025
-0.057
-0.101
-0.129
-0.136
-0.153
-0.198
-0.204
-0.188
-0.177
-0.171
-0.155
-0.131
-0.107
-0.079
-0.052
-0.031
-0.019
-0.007
0.000
-0.001
0.
0.
0.
0.
0.
0.001
0.001
0.001
0.001
0.
0.
0.
0.
0.
0.
0.
0.
0.
0.
0.
0.
0.
0.
0.
0.
0.
0.
0.
0.
0.
0.001
0.000
0.
-0.004
-0.007
-0.011
-0.014
-0.012
-0.009
-0.005
0.000
0.002
0.002
-0.003
-0.011
-0.023
-0.044
-0.072
-0.096
-0.113
-0.124
-0.125
-0.119
-0.119
-0.115
-0.106
-0.096
-0.084
-0.073
-0.051
-0.034
-0.021
-0.009
-0.001
-0.001
0.
0.
0.
0.
0.
0.
0.
0.
0.
0.
0.
0.
0.
0.
0.
0.
0.
0.
0.
0.
0.
0.
0.
0.
0.
0.
0.
0.
0.
0.
0.001
0.001
0.000
-0.005
-0.009
-0.015
-0.018
-0.016
-0.012
-0.006
-0.001
0.000
0.003
0.000
-0.004
-0.009
-0.016
-0.028
-0.037
-0.046
-0.054
-0.057
-0.063
-0.066
-0.067
-0.070
-0.076
-0.072
-0.065
-0.049
-0.033
-0.020
-0.009
-0.005
-0.001
0.
0.
0.
0.
0.
0.
0.
0.
0.
0.
0.
0.
0.
0.
0.
0.
0.
0.
0.
0.
0.
0.
0.
0.
0.
0.
0.
0.
0.
0.
0.001
0.001
0.000
-0.005
-0.009
-0.017
-0.021
-0.019
-0.013
-0.007
-0.001
0.000
0.001
0.001
-0.001
-0.002
-0.006
-0.010
-0.015
-0.019
-0.021
-0.025
-0.032
-0.034
-0.040
-0.049
-0.055
-0.056
-0.052
-0.042
-0.028
-0.018
-0.013
-0.007
-0.001
0.
0.
0.
0.
0.
0.
0.
0.
0.
0.
0.
0.
0.
0.
0.
0.
0.
0.
0.
0.
0.
0.
0.
0.
0.
0.
0.
0.
0.
0.
0.
0.001
0.
-0.004
-0.008
-0.014
-0.018
-0.017
-0.011
-0.006
-0.001
0.000
0.001
0.
0.
-0.001
-0.002
-0.002
-0.005
-0.006
-0.007
-0.007
-0.012
-0.019
-0.021
-0.034
-0.040
-0.040
-0.039
-0.035
-0.026
-0.020
-0.011
-0.008
-0.004
-0.001
0.
0.
0.
0.
0.
0.
0.
0.
0.
0.
0.
0.
0.
0.
0.
0.
0.
0.
0.
0.
0.
0.
0.
0.
0.
0.
0.
0.
0.
0.
0.001
0.000
-0.002
-0.005
-0.010
-0.013
-0.012
-0.008
-0.004
0.000
0.001
0.001
0.
0.
0.
0.
0.
-0.001
-0.001
-0.001
-0.001
-0.004
-0.008
-0.013
-0.018
-0.024
-0.029
-0.033
-0.033
-0.027
-0.022
-0.012
-0.007
-0.005
-0.002
0.
0.
0.
0.
0.
0.
0.
0.
0.
0.
0.
0.
0.
0.
0.
0.
0.
0.
0.
0.
0.
0.
0.
0.
0.
0.
0.
0.
0.
0.
0.001
0.001
0.
-0.003
-0.004
-0.006
-0.005
-0.002
-0.001
0.000
0.
0.001
0.
0.
0.
0.
0.
0.
0.
0.
0.
-0.002
-0.002
-0.007
-0.012
-0.018
-0.025
-0.030
-0.031
-0.026
-0.021
-0.014
-0.007
-0.005
-0.002
0.
0.
0.
0.
0.
0.
0.
0.
0.
0.
0.
0.
0.
0.
0.
0.
0.
0.
0.
0.
0.
0.
0.
0.
0.
0.
0.
0.
0.
0.
0.
0.001
0.001
0.000
0.000
-0.001
-0.001
0.000
0.000
0.
0.001
0.001
0.
0.
0.
0.
0.
0.
0.
0.
0.
0.001
-0.001
-0.003
-0.008
-0.012
-0.017
-0.024
-0.025
-0.024
-0.017
-0.011
-0.007
-0.005
-0.002
0.
0.
0.
0.
0.
0.
0.
0.
0.
0.
0.
0.
0.
0.
0.
0.
0.
0.
0.
0.
0.
0.
0.
0.
0.
0.
0.
0.
0.
0.
0.
0.001
0.001
0.000
0.000
0.000
0.000
0.000
0.001
0.001
0.001
0.
0.
0.
0.
0.
0.
0.
0.
0.
0.
0.
0.002
0.001
-0.004
-0.008
-0.011
-0.016
-0.018
-0.018
-0.014
-0.009
-0.006
-0.005
-0.002
0.
0.
0.
0.
0.
0.
0.
0.
0.
0.
0.
0.
0.
0.
0.
0.
0.
0.
0.
0.
0.
0.
0.
0.
0.
0.
0.
0.
0.
0.
0.
0.
0.
0.001
0.001
0.001
0.001
0.001
0.001
0.001
0.
0.
0.
0.
0.
0.
0.
0.
0.
0.
0.
0.
0.002
0.002
0.001
-0.002
-0.005
-0.008
-0.011
-0.011
-0.010
-0.007
-0.005
-0.003
-0.001
0.
0.
0.
0.
0.
0.
0.
0.
0.
0.
0.
0.
0.
0.
0.
0.
0.
0.
0.
0.
0.
0.
0.
0.
0.
0.
0.
0.
0.
0.
0.
0.
0.
0.
0.
0.001
0.001
0.
0.
0.
0.
0.
0.
0.
0.
0.
0.
0.
0.
0.
0.
0.
0.
0.002
0.001
0.000
-0.003
-0.005
-0.006
-0.007
-0.006
-0.005
-0.003
-0.002
0.
0.
0.
0.
0.
0.
0.
0.
0.
0.
0.
0.
0.
0.
0.
0.
0.
0.
0.
0.
0.
0.
0.
0.
0.
0.
0.
0.
0.
0.
0.
0.
0.
0.
0.
0.
0.
0.
0.
0.
0.
0.
0.
0.
0.
0.
0.
0.
0.
0.
0.
0.
0.
0.
0.000
0.001
0.
-0.001
-0.002
-0.002
-0.003
-0.003
-0.002
-0.002
-0.001
0.
0.
0.
0.
0.
0.
0.
0.
0.
0.
0.
0.
0.
0.
0.
0.
0.
0.
0.
0.
0.
0.
0.
0.
0.
0.
0.
0.
0.
0.
0.
0.
0.
0.
0.
0.
0.
0.
0.
0.
0.
0.
0.
0.
0.
0.
0.
0.
0.
0.
0.
0.
0.
0.
0.
0.000
0.001
-0.001
-0.001
-0.001
-0.001
-0.002
-0.002
0.
0.
0.
0.
0.
0.
0.
0.
0.
0.
0.
0.
0.
0.
0.
0.
0.
0.
0.
0.
0.
0.
0.
0.
0.
0.
0.
0.
0.
0.
0.
0.
0.
0.
0.
0.
0.
0.
0.
0.
0.
0.
0.
0.
0.
0.
0.
0.
0.
0.
0.
0.
0.
0.
0.
0.
0.
0.
0.000
0.000
0.000
0.000
0.000
0.000
0.
0.
0.
0.
0.
0.
0.
0.
0.
0.
0.
0.
0.
0.
0.
0.
0.
0.
0.
0.
0.
0.
0.
0.
0.
0.
0.
0.
0.
0.
0.
0.
0.
0.
0.
0.
0.
0.
0.
0.
0.
0.
0.
0.
0.
0.
0.
0.
0.
0.
0.
0.
0.
0.
0.
0.
0.
0.
0.
0.
0.
0.
0.
0.
0.
0.
0.
0.
0.
0.
0.
0.
0.
0.
0.
0.
0.
0.
0.
0.
0.
0.
0.
0.
0.
0.
0.
0.
0.
0.
0.
0.
0.
0.
0.
0.
0.
0.
0.
0.
0.
0.
0.
0.
0.
0.
0.
0.
0.
0.
0.
0.
0.
0.
0.
0.
0.
0.
0.
0.
0.
0.
0.
0.
0.
0.
0.
0.
0.
0.
0.
0.
0.
0.
0.
0.
0.
0.
0.
0.
0.
0.
0.
0.
0.
0.
0.
0.
0.
0.
0.
0.
0.
0.
0.
0.
0.
0.
0.
0.
0.
0.
0.
0.
0.
0.
0.
0.
0.
0.
0.
0.
0.
0.
0.
0.
0.
0.
0.
0.
0.
0.
0.
0.
0.
0.
0.
0.
0.
0.
0.
0.
0.
0.
0.
0.
0.
0.
0.
0.
0.
0.
0.
0.
0.
0.
0.
0.
0.
0.
0.
0.
0.
0.
0.
0.
0.
0.
0.
0.
0.
0.
0.
0.
0.
0.
0.
0.
0.
0.
0.
0.
0.
0.
0.
0.
0.
0.
0.
0.
0.
0.
0.
0.
0.
0.
0.
0.
0.
0.
0.
0.
0.
0.
0.
0.
0.
0.
0.
0.
0.
0.
0.
0.
0.
0.
0.
0.
0.
0.
0.
0.
0.
0.
0.
0.
0.
0.
0.
0.
0.
0.
0.
0.
0.
0.
0.
0.
0.
0.
0.
0.
0.
0.
0.
0.
0.
0.
0.
0.
0.
0.
0.
0.
0.
0.
0.
0.
0.
0.
0.
0.
0.
0.
0.
0.
0.
0.
0.
0.
0.
0.
0.
0.
0.
0.
0.
0.
0.
0.
0.
0.
0.
0.
0.
0.
0.
0.
0.
0.
0.
0.
0.
0.
0.
0.
0.
0.
0.
0.
0.
0.
0.
0.
0.
0.
0.
0.
0.
0.
0.
0.
0.
0.
0.
0.
0.
0.
0.
0.
0.
0.
0.
0.
0.
0.
0.
0.
0.
0.
0.
0.
0.
0.
0.
0.
0.
0.
0.
0.
0.
0.
0.
0.
0.
0.
0.
0.
0.
0.
0.
0.
0.
0.
0.
0.
0.
0.
0.
0.
0.
0.
0.
0.
0.
0.
0.
0.
0.
0.
0.
0.
0.
0.
0.
0.
0.
0.
0.
0.
0.
0.
0.
0.
0.
0.
0.
0.
0.
0.
0.
0.
0.
0.
0.
0.
0.
0.
0.
0.
0.
0.
0.
0.
0.
0.
0.
0.
0.
0.
0.
0.
0.
0.
0.
0.
0.
0.
0.
0.
0.
0.
0.
0.
0.
0.
0.
0.
0.
0.
0.
0.
0.
0.
0.
0.
0.
0.
0.
0.
0.
0.
0.
0.
0.
0.
0.
0.
0.
0.
0.
0.
0.
0.
0.
0.
0.
0.
0.
0.
0.
0.
0.
0.
0.
0.
0.
0.
0.
0.
0.
0.
0.
0.
0.
0.
0.
0.
0.
0.
0.
0.
0.
0.
0.
0.
0.
0.
0.
0.
0.
0.
0.
0.
0.
0.
0.
0.
0.
0.
0.
0.
0.
0.
0.
0.
0.
0.
0.
0.
0.
0.
0.
0.
0.
0.
0.
0.
0.
0.
0.
0.
0.
0.
0.
0.
0.
0.
0.
0.
0.
0.
0.
0.
0.
0.
0.
0.
0.
0.
0.
0.
0.
0.
0.
0.
0.
0.
0.
0.
0.
0.
0.
0.
0.
0.
0.
0.
0.
0.
0.
0.
0.
0.
0.
0.
0.
0.
0.
0.
0.
0.
0.
0.
0.
0.
0.
0.
0.
0.
0.
0.
0.
0.
0.
0.
0.
0.
0.
0.
0.
0.
0.
0.
0.
0.
0.
0.
0.
0.
0.
0.
0.
0.
0.
0.
0.
0.
0.
0.
0.
0.
0.
0.
0.
0.
0.
0.
0.
0.
0.
0.
0.
0.
0.
0.
0.
0.
0.
0.
0.
0.
0.
0.
0.
0.
0.
0.
0.
0.
0.
0.
0.
0.
0.
0.
0.
0.
0.
0.
0.
0.
0.
0.
0.
0.
0.
0.
0.
0.
0.
0.
0.
0.
0.
0.
0.
0.
0.
0.
0.
0.
0.
0.
0.
0.
0.
0.
0.
0.
0.
0.
0.
0.
0.
0.
0.
0.
0.
0.
0.
0.
0.
0.
0.
0.
0.
0.
0.
0.
0.
0.
0.
0.
0.
0.
0.
0.
0.
0.
0.
0.
0.
0.
0.
0.
0.
0.
0.
0.
0.
0.
0.
0.
0.
0.
0.
0.
0.
0.
0.
0.
0.
0.
0.
0.
0.
0.
0.
0.
0.
0.
0.
0.
0.
0.
0.
0.
0.
0.
0.
0.
0.
0.
0.
0.
0.
0.
0.
0.
0.
0.
0.
0.
0.
0.
0.
0.
0.
0.
0.
0.
0.
0.
0.
0.
0.
0.
0.
0.
0.
0.
0.
0.
0.
0.
0.
0.
0.
0.
0.
0.
0.
0.
0.
0.
0.
0.
0.
0.
0.
0.
0.
0.
0.
0.
0.
0.
0.
0.
0.
0.
0.
0.
0.
0.
0.
0.
0.
0.
0.
0.
0.
0.
0.
0.
0.
-0.001
-0.001
-0.001
-0.002
-0.001
-0.001
-0.001
0.
0.
0.
0.
0.
0.
0.
0.
0.
0.
0.
0.
0.
0.
0.
0.
0.
0.
0.
0.
0.
0.
0.
0.
0.
0.
0.
0.
0.
0.
0.
0.
0.
0.
0.
0.
0.
0.
0.
0.
0.
0.
0.
0.
0.
0.
0.
0.
0.
0.
0.
0.
0.
0.
0.
0.
0.
-0.001
-0.004
-0.005
-0.005
-0.006
-0.006
-0.002
-0.001
-0.001
-0.001
0.
0.
0.
0.
0.
0.
0.
0.
0.
0.
0.
0.
0.
0.
0.
0.
0.
0.
0.
0.
0.
0.
0.
0.
0.
0.
0.
0.
0.
0.
0.
0.
0.
0.
0.
0.
0.
0.
0.
0.
0.
0.
0.
0.
0.
0.
0.
0.
0.
0.
0.
0.
0.
0.
-0.002
-0.006
-0.008
-0.012
-0.013
-0.012
-0.011
-0.008
-0.005
-0.004
-0.002
0.000
0.001
0.001
0.002
0.002
0.002
0.002
0.001
0.
0.
0.
0.
0.
0.
0.
0.
0.
0.
0.
0.
0.
0.
0.
0.
0.
0.
0.
0.
0.
0.
0.
0.
0.
0.
0.
0.
0.
0.
0.
0.
0.
0.
0.
0.
0.
0.
0.
0.
0.
0.
0.
0.
0.001
0.001
-0.005
-0.011
-0.015
-0.020
-0.024
-0.027
-0.025
-0.023
-0.018
-0.009
-0.005
-0.002
0.004
0.003
0.003
0.002
0.002
0.003
0.002
0.001
0.
0.
0.
0.
0.
0.
0.
0.
0.
0.
0.
0.
0.
0.
0.
0.
0.
0.
0.
0.
0.
0.
0.
0.
0.
0.
0.
0.
0.
0.
0.
0.
0.
0.
0.
0.
0.
0.
0.
0.
0.
0.
0.
0.000
-0.003
-0.009
-0.017
-0.026
-0.036
-0.040
-0.046
-0.046
-0.043
-0.036
-0.028
-0.017
-0.006
0.000
0.002
0.003
0.003
0.003
0.003
0.002
0.003
0.001
0.
0.
0.
0.
0.
0.
0.
0.
0.
0.
0.001
0.002
0.001
0.002
0.002
0.002
0.
0.
0.
0.
0.
0.
0.
0.
0.
0.
0.
0.
0.
0.
0.
0.
0.
0.
0.
0.
0.
0.
0.
0.
-0.001
0.
-0.001
-0.010
-0.022
-0.030
-0.045
-0.058
-0.072
-0.084
-0.090
-0.086
-0.075
-0.059
-0.038
-0.025
-0.014
-0.005
0.
0.002
0.001
0.003
0.004
0.002
0.003
0.
0.
0.
0.
-0.001
-0.001
-0.001
-0.001
-0.002
-0.001
0.001
0.004
0.004
0.004
0.004
0.002
0.002
0.001
0.000
0.001
0.001
0.001
0.000
0.
0.
0.
0.
0.
0.
0.
0.
0.
0.
0.
0.
0.
0.
0.
0.
-0.001
-0.002
-0.002
-0.009
-0.022
-0.034
-0.053
-0.072
-0.094
-0.121
-0.144
-0.156
-0.150
-0.128
-0.107
-0.083
-0.058
-0.032
-0.017
-0.006
-0.001
0.001
0.001
0.005
0.003
0.003
0.
0.
0.
-0.001
-0.001
-0.002
-0.003
-0.004
-0.003
0.
0.001
0.000
0.001
0.003
0.003
0.003
0.004
0.002
0.003
0.003
0.003
0.003
0.002
0.001
0.001
0.
0.
0.
0.
0.
0.
0.
0.
0.
0.
0.
0.
0.
-0.001
-0.001
-0.003
-0.009
-0.021
-0.035
-0.055
-0.085
-0.114
-0.145
-0.181
-0.207
-0.214
-0.168
-0.086
-0.038
-0.101
-0.088
-0.058
-0.029
-0.015
-0.006
-0.003
0.001
0.002
0.005
0.003
0.001
0.
-0.002
-0.005
-0.007
-0.009
-0.010
-0.008
-0.008
-0.005
-0.006
-0.004
-0.007
-0.006
-0.005
0.
-0.002
-0.002
-0.005
-0.002
-0.002
-0.001
0.000
0.001
0.000
0.000
0.000
0.
0.
0.
0.
0.
0.
0.
0.
0.
0.
0.
-0.001
-0.003
-0.008
-0.017
-0.031
-0.051
-0.089
-0.128
-0.167
-0.210
-0.255
-0.271
-0.144
0.428
2.021
2.826
0.318
-0.108
-0.082
-0.044
-0.025
-0.011
-0.005
0.000
0.002
0.004
0.003
0.001
-0.002
-0.004
-0.007
-0.011
-0.013
-0.016
-0.016
-0.015
-0.012
-0.017
-0.021
-0.021
-0.019
-0.018
-0.017
-0.023
-0.026
-0.028
-0.029
-0.027
-0.021
-0.014
-0.008
-0.003
-0.001
0.000
0.000
0.
0.
0.
0.
0.
0.
0.
0.
0.
-0.001
-0.001
-0.004
-0.012
-0.026
-0.044
-0.077
-0.126
-0.168
-0.207
-0.226
-0.269
-0.260
0.549
2.618
7.731
11.329
1.209
-0.111
-0.095
-0.055
-0.031
-0.015
-0.007
-0.004
0.001
0.004
0.004
0.000
-0.004
-0.007
-0.011
-0.016
-0.019
-0.020
-0.023
-0.025
-0.028
-0.033
-0.041
-0.047
-0.050
-0.051
-0.064
-0.074
-0.082
-0.089
-0.089
-0.083
-0.071
-0.054
-0.032
-0.018
-0.005
-0.002
0.000
0.
0.
0.
0.
0.
0.
0.
0.
0.
-0.001
-0.001
-0.004
-0.018
-0.031
-0.056
-0.098
-0.151
-0.162
0.369
2.705
2.705
0.500
3.394
7.817
3.688
2.591
0.226
-0.151
-0.102
-0.059
-0.035
-0.016
-0.008
-0.004
0.002
0.003
0.002
-0.001
-0.005
-0.010
-0.014
-0.020
-0.027
-0.028
-0.033
-0.036
-0.044
-0.056
-0.071
-0.082
-0.101
-0.122
-0.133
-0.142
-0.153
-0.189
-0.194
-0.167
-0.125
-0.111
-0.085
-0.047
-0.021
-0.007
-0.002
-0.001
0.
0.
0.
0.
0.
0.
0.
0.
-0.001
-0.001
-0.004
-0.020
-0.033
-0.063
-0.111
-0.159
0.102
7.642
129.002
154.806
12.627
4.553
6.704
1.431
-0.074
-0.193
-0.157
-0.098
-0.059
-0.036
-0.018
-0.009
-0.005
0.000
0.003
0.001
-0.003
-0.007
-0.010
-0.016
-0.025
-0.034
-0.036
-0.046
-0.053
-0.068
-0.088
-0.110
-0.139
-0.170
-0.184
-0.067
0.553
1.200
0.128
-0.139
2.005
3.720
0.477
-0.133
-0.095
-0.045
-0.016
-0.003
-0.001
0.
0.
0.
0.
0.
0.
0.
0.
-0.001
-0.001
-0.003
-0.017
-0.031
-0.061
-0.110
-0.159
0.297
21.445
885.291
1235.563
365.640
205.622
5.588
0.009
-0.250
-0.208
-0.144
-0.090
-0.053
-0.033
-0.017
-0.010
-0.004
0.
0.003
0.000
-0.002
-0.007
-0.015
-0.022
-0.037
-0.047
-0.053
-0.058
-0.070
-0.089
-0.123
-0.160
-0.207
-0.234
0.169
5.703
34.795
31.555
5.991
12.137
462.543
344.354
19.244
0.347
-0.146
-0.085
-0.036
-0.010
-0.002
0.000
0.
0.
0.
0.
0.
0.
0.
0.
-0.001
-0.002
-0.012
-0.028
-0.052
-0.095
-0.151
-0.050
5.552
106.545
423.155
100282.352
95619.180
60.090
0.013
-0.233
-0.172
-0.119
-0.082
-0.051
-0.029
-0.019
-0.011
-0.004
0.001
0.000
0.002
-0.004
-0.009
-0.015
-0.030
-0.043
-0.060
-0.072
-0.082
-0.097
-0.127
-0.173
-0.222
-0.286
-0.172
3.417
94.666
1862.397
417.345
334.006
3935.887
100355.234
1872.986
152.738
6.022
-0.081
-0.128
-0.058
-0.021
-0.005
-0.001
-0.001
-0.001
0.
0.
0.
0.
0.
0.
0.
-0.001
-0.005
-0.019
-0.040
-0.072
-0.132
-0.183
0.118
3.952
80.712
13852.574
9255.310
72.169
0.060
-0.188
-0.133
-0.095
-0.071
-0.049
-0.032
-0.024
-0.014
-0.007
-0.002
0.000
-0.001
-0.004
-0.012
-0.024
-0.037
-0.058
-0.080
-0.102
-0.125
-0.159
-0.194
-0.245
-0.275
0.303
1.771
6.193
127.611
2474.762
2439.911
23057.033
109461.656
1095.093
8563.744
1084.342
21.289
0.016
-0.186
-0.094
-0.038
-0.016
-0.005
-0.002
-0.002
-0.001
-0.001
0.
0.
0.
0.
0.
-0.001
-0.003
-0.011
-0.028
-0.050
-0.090
-0.150
-0.200
-0.078
2.065
20.816
28.203
2.794
-0.152
-0.147
-0.100
-0.070
-0.055
-0.041
-0.033
-0.026
-0.019
-0.014
-0.008
-0.003
-0.005
-0.008
-0.019
-0.033
-0.056
-0.078
-0.109
-0.149
-0.181
-0.217
-0.279
-0.347
0.641
66.980
517.202
51.544
723.604
101315.305
51676.520
46820.496
31960.615
53554.883
109513.094
4154.055
15.636
-0.175
-0.249
-0.142
-0.069
-0.036
-0.015
-0.009
-0.005
-0.004
-0.001
-0.001
0.
0.
0.
0.
0.
0.
-0.006
-0.018
-0.030
-0.053
-0.088
-0.141
-0.171
-0.167
-0.082
-0.059
-0.146
-0.135
-0.098
-0.072
-0.052
-0.044
-0.037
-0.031
-0.027
-0.025
-0.016
-0.010
-0.006
-0.010
-0.013
-0.028
-0.050
-0.073
-0.106
-0.145
-0.162
0.074
0.354
-0.103
-0.401
4.144
1569.724
100129.531
1121.049
22211.102
120622.281
100690.305
382.489
9740.473
6897.662
26222.986
457.640
6.039
0.469
-0.229
-0.189
-0.111
-0.060
-0.035
-0.019
-0.013
-0.008
-0.004
-0.001
0.
0.
0.
0.
0.
0.
0.
-0.007
-0.018
-0.028
-0.045
-0.070
-0.100
-0.126
-0.133
-0.124
-0.110
-0.081
-0.061
-0.046
-0.037
-0.033
-0.030
-0.029
-0.026
-0.022
-0.014
-0.010
-0.010
-0.014
-0.022
-0.041
-0.068
-0.098
-0.137
-0.167
0.896
24.533
93.622
17.146
0.259
1.381
186.868
3139.014
24849.230
200172.047
102488.891
707.088
29.302
200.618
108.637
86.913
262.008
124.105
31.813
1.299
-0.224
-0.168
-0.103
-0.064
-0.043
-0.025
-0.015
-0.009
-0.004
0.
0.
0.
0.
0.
0.
0.
0.
-0.007
-0.014
-0.021
-0.032
-0.042
-0.056
-0.061
-0.061
-0.051
-0.045
-0.033
-0.031
-0.026
-0.025
-0.023
-0.020
-0.019
-0.017
-0.010
-0.009
-0.011
-0.018
-0.035
-0.061
-0.086
-0.122
-0.167
-0.080
13.368
2960.319
100009.406
1187.846
7.533
3.368
31.580
1839.246
178338.516
102989.891
1726.765
14.632
0.861
5.760
39.565
12540.363
103557.031
2203.791
183.233
4.853
-0.251
-0.227
-0.152
-0.108
-0.071
-0.042
-0.027
-0.013
-0.005
0.
0.
0.
0.
0.
0.
0.
0.
0.
-0.005
-0.010
-0.014
-0.019
-0.024
-0.026
-0.026
-0.025
-0.021
-0.021
-0.018
-0.017
-0.013
-0.013
-0.012
-0.012
-0.009
-0.008
-0.008
-0.012
-0.023
-0.046
-0.074
-0.096
-0.132
-0.176
-0.047
20.724
10416.702
100026.195
3501.794
16.660
409.539
6617.621
105188.781
121855.914
10358.085
63.170
0.542
-0.616
-0.108
82.863
100041.297
102028.359
17292.883
301.103
3.443
-0.322
-0.279
-0.198
-0.147
-0.102
-0.066
-0.037
-0.019
-0.008
0.
0.
0.
0.
0.
0.
0.
0.
0.
0.
0.
-0.003
-0.003
-0.006
-0.009
-0.012
-0.012
-0.009
-0.009
-0.009
-0.004
-0.006
-0.006
-0.006
-0.005
-0.003
-0.003
-0.005
-0.009
-0.029
-0.049
-0.076
-0.097
-0.125
-0.180
-0.176
2.903
144.415
886.068
88.663
25.075
21607.348
101276.313
118127.133
101853.031
323.769
5.110
-0.423
-0.548
-0.416
10.222
771.512
3865.914
1969.655
95.222
1.110
-0.374
-0.306
-0.225
-0.169
-0.122
-0.081
-0.047
-0.023
-0.011
0.
0.
0.
0.
0.
0.
0.
0.
0.
0.
0.
0.
0.001
0.001
0.001
-0.001
-0.004
-0.002
-0.001
-0.002
-0.003
-0.001
-0.001
-0.001
-0.002
0.000
-0.002
-0.003
-0.009
-0.029
-0.049
-0.072
-0.091
-0.113
-0.164
-0.200
-0.077
1.501
4.023
1.336
12.091
2007.471
88897.828
3318.802
1505.617
80.278
1.197
-0.414
-0.463
-0.455
0.960
43.358
44.130
18.908
2.999
-0.262
-0.372
-0.298
-0.224
-0.171
-0.131
-0.088
-0.050
-0.024
-0.012
0.
0.
0.
0.
0.
0.
0.
0.
0.
0.
0.
0.
0.
0.
0.
0.
-0.002
-0.002
-0.002
0.
0.001
0.000
0.001
0.001
0.001
0.005
0.002
-0.002
-0.008
-0.024
-0.046
-0.068
-0.089
-0.114
-0.143
-0.178
-0.195
-0.178
-0.172
-0.253
1.748
72.412
312.087
84.151
30.414
3.987
-0.196
-0.372
-0.385
-0.383
0.619
38.633
27.068
0.457
-0.371
-0.393
-0.328
-0.260
-0.201
-0.161
-0.124
-0.083
-0.048
-0.024
-0.011
0.
0.
0.
0.
0.
0.
0.
0.
0.
0.
0.
0.
0.
0.
0.
0.
0.
0.
0.
0.
0.
0.001
0.001
0.001
0.002
0.002
0.002
-0.005
-0.013
-0.025
-0.044
-0.064
-0.085
-0.101
-0.121
-0.141
-0.161
-0.182
-0.215
-0.256
-0.189
1.303
3.944
3.097
0.929
-0.166
-0.303
-0.284
-0.233
-0.196
0.530
1.831
1.518
-0.028
-0.386
-0.355
-0.281
-0.213
-0.168
-0.133
-0.102
-0.068
-0.040
-0.020
-0.010
0.
0.
0.
0.
0.
0.
0.
0.
0.
0.
0.
0.
0.
0.
0.
0.
0.
0.
0.
0.
0.
0.
0.
0.002
0.002
0.001
-0.002
-0.009
-0.018
-0.031
-0.045
-0.065
-0.087
-0.102
-0.115
-0.127
-0.137
-0.151
-0.175
-0.221
-0.256
-0.261
-0.240
-0.221
-0.255
-0.271
-0.251
0.026
0.606
0.077
0.788
5.010
6.642
1.471
-0.174
-0.303
-0.245
-0.183
-0.138
-0.110
-0.077
-0.050
-0.027
-0.016
-0.008
0.
0.
0.
0.
0.
0.
0.
0.
0.
0.
0.
0.
0.
0.
0.
0.
0.
0.
0.
0.
0.
0.
0.001
0.001
0.000
-0.003
-0.007
-0.015
-0.030
-0.042
-0.062
-0.084
-0.105
-0.129
-0.145
-0.151
-0.155
-0.168
-0.190
-0.202
-0.210
-0.093
0.049
0.037
-0.106
-0.220
-0.212
0.073
0.681
0.096
2.407
27.667
37.205
20.563
3.042
-0.123
-0.223
-0.169
-0.113
-0.080
-0.052
-0.032
-0.018
-0.010
-0.006
0.
0.
0.
0.
0.
0.
0.
0.
0.
0.
0.
0.
0.
0.
0.
0.
0.
0.
0.
0.
0.
0.
0.003
0.004
0.002
-0.004
-0.012
-0.026
-0.043
-0.065
-0.091
-0.115
-0.127
-0.129
-0.167
-0.203
-0.233
-0.239
-0.212
-0.085
1.140
15.328
31.637
31.763
23.185
0.256
-0.190
-0.166
-0.128
-0.173
2.551
34.574
126.153
250.191
22.612
1.275
-0.009
-0.149
-0.099
-0.056
-0.033
-0.018
-0.012
-0.007
-0.002
0.
0.
0.
0.
0.
0.
0.
0.
0.
0.
0.
0.
0.
0.
0.
0.
0.
0.
0.
0.
0.001
0.003
0.004
0.003
0.001
-0.006
-0.019
-0.036
-0.063
-0.093
-0.126
-0.059
1.107
3.285
2.665
1.050
-0.139
-0.199
1.251
11.760
41.117
2974.021
14978.869
1095.791
932.412
2.490
-0.162
-0.170
-0.199
-0.238
0.483
21.682
579.841
749.887
127.807
75.932
7.396
0.029
-0.088
-0.044
-0.019
-0.009
-0.005
-0.002
0.
0.
0.
0.
0.
0.
0.
0.
0.
0.
0.
0.
0.
0.
0.
0.
0.
0.
0.
0.
0.
0.003
0.004
0.005
0.005
0.000
-0.008
-0.027
-0.054
-0.086
-0.129
-0.150
1.155
38.875
192.835
301.317
127.310
5.874
6.131
52.702
2743.529
2567.274
63850.629
100077.250
1320.795
45.037
0.719
-0.130
-0.127
-0.151
-0.205
0.475
90.586
1519.498
15089.274
12118.694
3585.779
84.790
0.800
-0.075
-0.035
-0.012
0.000
-0.001
0.001
0.
0.
0.
0.
0.
0.
0.
0.
0.
0.
0.
0.
0.
0.
0.
0.
0.
0.
0.
0.
0.003
0.004
0.005
0.006
0.004
0.000
-0.013
-0.033
-0.066
-0.111
-0.165
-0.159
3.416
200.497
1946.507
78223.000
11387.655
108.531
959.486
574.179
100098.461
100201.125
1252.465
2362.306
86.096
2.921
-0.039
-0.102
-0.080
-0.093
-0.153
-0.031
13.784
1396.298
118001.156
18388.563
1244.075
280.018
1.213
-0.063
-0.026
-0.005
0.001
0.002
0.001
0.
0.
0.
0.
0.
0.
0.
0.
0.
0.
0.
0.
0.
0.
0.
0.
0.
0.
0.
0.
0.004
0.005
0.006
0.005
0.004
-0.001
-0.017
-0.043
-0.093
-0.148
-0.215
-0.235
1.752
41.995
356.301
17947.965
3810.872
898.334
101672.563
7574.440
2531.998
2017.202
51.178
10.029
1.516
-0.031
-0.098
-0.070
-0.045
-0.053
-0.103
-0.066
58.484
101948.688
103378.703
127367.906
106.900
7.721
0.085
-0.050
-0.015
0.001
0.004
0.002
0.001
0.
0.
0.
0.
0.
0.
0.
0.
0.
0.
0.
0.
0.
0.
0.
0.
0.
0.
0.
0.003
0.004
0.005
0.006
0.005
0.005
-0.005
-0.026
-0.070
-0.116
-0.127
-0.131
-0.250
0.152
3.837
12.301
65.745
59.777
448.744
104984.641
100738.055
250.749
10.930
1.203
-0.024
-0.128
-0.106
-0.068
-0.036
-0.022
-0.026
-0.058
-0.084
2.888
173.746
926.532
17251.945
28.845
0.022
-0.073
-0.034
-0.006
0.004
0.004
0.001
0.001
0.
0.
0.
0.
0.
0.
0.
0.
0.
0.
0.
0.
0.
0.
0.
0.
0.
0.
0.
0.003
0.004
0.005
0.006
0.005
0.003
-0.008
-0.043
-0.088
0.211
9.628
26.143
7.970
3.946
0.966
0.111
0.607
3.355
135.029
110283.789
11168.439
50.405
0.212
-0.204
-0.161
-0.114
-0.062
-0.027
-0.009
-0.001
-0.007
-0.021
-0.047
-0.043
0.511
2.365
2.896
0.188
-0.070
-0.044
-0.012
0.001
0.004
0.003
0.001
0.
0.
0.
0.
0.
0.
0.
0.
0.
0.
0.
0.
0.
0.
0.
0.
0.
0.
0.
0.001
0.004
0.005
0.005
0.006
0.005
0.
-0.013
-0.051
-0.060
6.612
2406.335
36416.977
1288.090
534.070
60.724
9.553
0.406
-0.249
6.624
376.673
36.373
0.990
-0.240
-0.187
-0.113
-0.065
-0.032
-0.011
-0.002
0.004
0.005
-0.003
-0.020
-0.039
-0.050
-0.051
-0.052
-0.047
-0.034
-0.010
0.000
0.004
0.003
0.002
0.001
0.
0.
0.
0.
0.
0.
0.
0.
0.
0.
0.
0.
0.
0.
0.
0.
0.
0.001
0.001
0.001
0.003
0.004
0.006
0.007
0.008
-0.001
-0.014
-0.054
-0.023
15.905
16935.111
104137.320
105939.266
61021.926
2819.164
718.243
14.181
1.813
1.377
1.298
0.193
-0.281
-0.223
-0.137
-0.076
-0.043
-0.022
-0.005
0.001
0.005
0.005
0.003
-0.001
-0.007
-0.018
-0.023
-0.022
-0.013
-0.004
0.001
0.004
0.004
0.002
0.001
0.
0.
0.
0.
0.
0.
0.
0.
0.
0.
0.
0.
0.
0.
0.
0.
0.001
0.001
0.001
0.000
-0.001
0.001
0.003
0.004
0.007
0.008
0.004
-0.012
-0.050
-0.077
2.874
263.746
4673.220
100822.531
18598.484
28907.639
5247.593
38.781
7.944
3.872
4.621
1.064
-0.188
-0.192
-0.123
-0.069
-0.037
-0.020
-0.004
0.003
0.003
0.003
0.004
0.003
0.002
0.000
-0.001
0.000
0.002
0.004
0.004
0.003
0.002
0.002
0.
0.
0.
0.
0.
0.
0.
0.
0.
0.
0.
0.
0.
0.
0.
0.
0.
0.001
0.000
0.
-0.003
-0.005
-0.005
-0.003
-0.001
0.003
0.007
0.005
-0.006
-0.032
-0.083
-0.031
2.319
32.761
280.464
183.278
477.626
199.131
15.471
8.763
1.964
2.123
0.455
-0.197
-0.190
-0.129
-0.072
-0.035
-0.013
-0.005
-0.001
0.
0.001
0.002
0.002
0.003
0.004
0.004
0.003
0.003
0.003
0.003
0.002
0.002
0.
0.
0.
0.
0.
0.
0.
0.
0.
0.
0.
0.
0.
0.
0.
0.
0.
0.001
0.000
0.000
-0.004
-0.008
-0.012
-0.015
-0.013
-0.008
-0.001
0.004
0.004
-0.001
-0.017
-0.054
-0.106
-0.127
0.240
1.752
2.253
3.557
2.625
5.641
5.071
0.310
-0.074
-0.212
-0.230
-0.193
-0.130
-0.071
-0.037
-0.018
-0.006
-0.002
0.
0.
0.001
0.002
0.002
0.002
0.002
0.002
0.002
0.001
0.001
0.001
0.
0.
0.
0.
0.
0.
0.
0.
0.
0.
0.
0.
0.
0.
0.
0.
0.
0.
0.001
0.000
-0.003
-0.008
-0.017
-0.028
-0.032
-0.029
-0.019
-0.010
-0.001
0.005
0.001
-0.009
-0.024
-0.063
-0.112
-0.151
-0.180
-0.215
-0.216
-0.169
0.308
0.297
-0.205
-0.269
-0.254
-0.222
-0.178
-0.125
-0.080
-0.042
-0.022
-0.008
0.000
0.
0.
0.
0.
0.
0.001
0.001
0.001
0.001
0.001
0.
0.
0.
0.
0.
0.
0.
0.
0.
0.
0.
0.
0.
0.
0.
0.
0.
0.
0.
0.
0.000
-0.002
-0.005
-0.013
-0.029
-0.043
-0.050
-0.047
-0.034
-0.019
-0.007
0.001
0.001
-0.004
-0.012
-0.026
-0.052
-0.082
-0.114
-0.145
-0.166
-0.175
-0.172
-0.181
-0.201
-0.217
-0.210
-0.189
-0.155
-0.121
-0.083
-0.044
-0.022
-0.011
-0.002
0.
0.
0.
0.
0.
0.
0.
0.
0.
0.
0.
0.
0.
0.
0.
0.
0.
0.
0.
0.
0.
0.
0.
0.
0.
0.
0.
0.
0.
0.
0.001
-0.002
-0.007
-0.019
-0.036
-0.055
-0.064
-0.061
-0.046
-0.026
-0.010
-0.003
0.001
0.
-0.005
-0.010
-0.020
-0.033
-0.046
-0.061
-0.074
-0.094
-0.107
-0.117
-0.131
-0.148
-0.161
-0.153
-0.140
-0.113
-0.079
-0.044
-0.025
-0.012
-0.005
0.
0.
0.
0.
0.
0.
0.
0.
0.
0.
0.
0.
0.
0.
0.
0.
0.
0.
0.
0.
0.
0.
0.
0.
0.
0.
0.
0.
0.
0.
0.001
-0.002
-0.007
-0.019
-0.037
-0.057
-0.068
-0.065
-0.049
-0.028
-0.013
-0.004
0.000
0.001
-0.002
-0.003
-0.007
-0.012
-0.018
-0.023
-0.033
-0.043
-0.055
-0.065
-0.080
-0.103
-0.123
-0.135
-0.127
-0.107
-0.075
-0.048
-0.028
-0.013
-0.008
-0.003
0.
0.
0.
0.
0.
0.
0.
0.
0.
0.
0.
0.
0.
0.
0.
0.
0.
0.
0.
0.
0.
0.
0.
0.
0.
0.
0.
0.
0.
0.001
-0.002
-0.007
-0.016
-0.031
-0.049
-0.059
-0.056
-0.043
-0.026
-0.012
-0.003
0.000
0.001
-0.001
-0.001
-0.001
-0.004
-0.007
-0.010
-0.013
-0.015
-0.029
-0.038
-0.051
-0.071
-0.094
-0.108
-0.111
-0.098
-0.073
-0.050
-0.031
-0.016
-0.009
-0.004
0.
0.
0.
0.
0.
0.
0.
0.
0.
0.
0.
0.
0.
0.
0.
0.
0.
0.
0.
0.
0.
0.
0.
0.
0.
0.
0.
0.
0.
0.002
0.000
-0.004
-0.011
-0.022
-0.034
-0.042
-0.041
-0.031
-0.019
-0.009
-0.001
0.001
0.001
0.
0.
0.
0.
0.001
0.
0.001
-0.003
-0.011
-0.021
-0.034
-0.049
-0.069
-0.085
-0.094
-0.088
-0.074
-0.054
-0.035
-0.019
-0.009
-0.004
-0.001
0.
0.
0.
0.
0.
0.
0.
0.
0.
0.
0.
0.
0.
0.
0.
0.
0.
0.
0.
0.
0.
0.
0.
0.
0.
0.
0.
0.
0.
0.001
-0.002
-0.007
-0.013
-0.020
-0.024
-0.024
-0.018
-0.011
-0.004
0.
0.001
0.001
0.
0.
0.
0.
0.
0.
0.
-0.002
-0.003
-0.012
-0.020
-0.035
-0.051
-0.069
-0.080
-0.082
-0.072
-0.055
-0.037
-0.020
-0.009
-0.005
-0.002
0.
0.
0.
0.
0.
0.
0.
0.
0.
0.
0.
0.
0.
0.
0.
0.
0.
0.
0.
0.
0.
0.
0.
0.
0.
0.
0.
0.
0.
0.001
0.000
-0.002
-0.006
-0.009
-0.012
-0.011
-0.009
-0.005
0.000
0.000
0.001
0.
0.
0.
0.
0.
0.
0.
0.
-0.001
-0.002
-0.005
-0.011
-0.021
-0.034
-0.053
-0.069
-0.072
-0.063
-0.051
-0.033
-0.019
-0.010
-0.005
-0.002
0.
0.
0.
0.
0.
0.
0.
0.
0.
0.
0.
0.
0.
0.
0.
0.
0.
0.
0.
0.
0.
0.
0.
0.
0.
0.
0.
0.
0.
0.
0.001
0.000
0.
-0.003
-0.003
-0.003
-0.001
-0.001
0.000
0.001
0.001
0.
0.
0.
0.
0.
0.
0.
0.
0.
0.000
-0.001
-0.006
-0.012
-0.023
-0.038
-0.053
-0.059
-0.052
-0.040
-0.027
-0.015
-0.007
-0.005
-0.002
0.
0.
0.
0.
0.
0.
0.
0.
0.
0.
0.
0.
0.
0.
0.
0.
0.
0.
0.
0.
0.
0.
0.
0.
0.
0.
0.
0.
0.
0.
0.
0.001
0.001
0.000
0.000
0.000
0.
0.001
0.001
0.001
0.
0.
0.
0.
0.
0.
0.
0.
0.
0.
0.002
0.002
0.000
-0.005
-0.013
-0.024
-0.033
-0.037
-0.035
-0.026
-0.018
-0.011
-0.006
-0.003
-0.001
0.
0.
0.
0.
0.
0.
0.
0.
0.
0.
0.
0.
0.
0.
0.
0.
0.
0.
0.
0.
0.
0.
0.
0.
0.
0.
0.
0.
0.
0.
0.
0.
0.001
0.001
0.001
0.001
0.001
0.001
0.
0.
0.
0.
0.
0.
0.
0.
0.
0.
0.
0.
0.
0.002
0.002
0.000
-0.003
-0.009
-0.016
-0.019
-0.018
-0.014
-0.010
-0.007
-0.004
-0.002
0.
0.
0.
0.
0.
0.
0.
0.
0.
0.
0.
0.
0.
0.
0.
0.
0.
0.
0.
0.
0.
0.
0.
0.
0.
0.
0.
0.
0.
0.
0.
0.
0.
0.
0.
0.
0.
0.
0.
0.
0.
0.
0.
0.
0.
0.
0.
0.
0.
0.
0.
0.
0.001
0.002
0.001
0.001
-0.003
-0.005
-0.007
-0.007
-0.005
-0.006
-0.003
-0.002
-0.001
0.
0.
0.
0.
0.
0.
0.
0.
0.
0.
0.
0.
0.
0.
0.
0.
0.
0.
0.
0.
0.
0.
0.
0.
0.
0.
0.
0.
0.
0.
0.
0.
0.
0.
0.
0.
0.
0.
0.
0.
0.
0.
0.
0.
0.
0.
0.
0.
0.
0.
0.
0.
0.
0.001
0.001
-0.001
0.001
0.
-0.001
-0.002
-0.003
-0.002
-0.002
-0.001
0.
0.
0.
0.
0.
0.
0.
0.
0.
0.
0.
0.
0.
0.
0.
0.
0.
0.
0.
0.
0.
0.
0.
0.
0.
0.
0.
0.
0.
0.
0.
0.
0.
0.
0.
0.
0.
0.
0.
0.
0.
0.
0.
0.
0.
0.
0.
0.
0.
0.
0.
0.
0.
0.
0.
0.000
0.001
0.000
-0.001
-0.001
-0.001
-0.002
-0.002
0.
0.
0.
0.
0.
0.
0.
0.
0.
0.
0.
0.
0.
0.
0.
0.
0.
0.
0.
0.
0.
0.
0.
0.
0.
0.
0.
0.
0.
0.
0.
0.
0.
0.
0.
0.
0.
0.
0.
0.
0.
0.
0.
0.
0.
0.
0.
0.
0.
0.
0.
0.
0.
0.
0.
0.
0.
0.
0.
0.000
0.000
0.000
0.000
0.000
0.
0.
0.
0.
0.
0.
0.
0.
0.
0.
0.
0.
0.
0.
0.
0.
0.
0.
0.
0.
0.
0.
0.
0.
0.
0.
0.
0.
0.
0.
0.
0.
0.
0.
0.
0.
0.
0.
0.
0.
0.
0.
0.
0.
0.
0.
0.
0.
0.
0.
0.
0.
0.
0.
0.
0.
0.
0.
0.
0.
0.
0.
0.
0.
0.
0.
0.
0.
0.
0.
0.
0.
0.
0.
0.
0.
0.
0.
0.
0.
0.
0.
0.
0.
0.
0.
0.
0.
0.
0.
0.
0.
0.
0.
0.
0.
0.
0.
0.
0.
0.
0.
0.
0.
0.
0.
0.
0.
0.
0.
0.
0.
0.
0.
0.
0.
0.
0.
0.
0.
0.
0.
0.
0.
0.
0.
0.
0.
0.
0.
0.
0.
0.
0.
0.
0.
0.
0.
0.
0.
0.
0.
0.
0.
0.
0.
0.
0.
0.
0.
0.
0.
0.
0.
0.
0.
0.
0.
0.
0.
0.
0.
0.
0.
0.
0.
0.
0.
0.
0.
0.
0.
0.
0.
0.
0.
0.
0.
0.
0.
0.
0.
0.
0.
0.
0.
0.
0.
0.
0.
0.
0.
0.
0.
0.
0.
0.
0.
0.
0.
0.
0.
0.
0.
0.
0.
0.
0.
0.
0.
0.
0.
0.
0.
0.
0.
0.
0.
0.
0.
0.
0.
0.
0.
0.
0.
0.
0.
0.
0.
0.
0.
0.
0.
0.
0.
0.
0.
0.
0.
0.
0.
0.
0.
0.
0.
0.
0.
0.
0.
0.
0.
0.
0.
0.
0.
0.
0.
0.
0.
0.
0.
0.
0.
0.
0.
0.
0.
0.
0.
0.
0.
0.
0.
0.
0.
0.
0.
0.
0.
0.
0.
0.
0.
0.
0.
0.
0.
0.
0.
0.
0.
0.
0.
0.
0.
0.
0.
0.
0.
0.
0.
0.
0.
0.
0.
0.
0.
0.
0.
0.
0.
0.
0.
0.
0.
0.
0.
0.
0.
0.
0.
0.
0.
0.
0.
0.
0.
0.
0.
0.
0.
0.
0.
0.
0.
0.
0.
0.
0.
0.
0.
0.
0.
0.
0.
0.
0.
0.
0.
0.
0.
0.
0.
0.
0.
0.
0.
0.
0.
0.
0.
0.
0.
0.
0.
0.
0.
0.
0.
0.
0.
0.
0.
0.
0.
0.
0.
0.
0.
0.
0.
0.
0.
0.
0.
0.
0.
0.
0.
0.
0.
0.
0.
0.
0.
0.
0.
0.
0.
0.
0.
0.
0.
0.
0.
0.
0.
0.
0.
0.
0.
0.
0.
0.
0.
0.
0.
0.
0.
0.
0.
0.
0.
0.
0.
0.
0.
0.
0.
0.
0.
0.
0.
0.
0.
0.
0.
0.
0.
0.
0.
0.
0.
0.
0.
0.
0.
0.
0.
0.
0.
0.
0.
0.
0.
0.
0.
0.
0.
0.
0.
0.
0.
0.
0.
0.
0.
0.
0.
0.
0.
0.
0.
0.
0.
0.
0.
0.
0.
0.
0.
0.
0.
0.
0.
0.
0.
0.
0.
0.
0.
0.
0.
0.
0.
0.
0.
0.
0.
0.
0.
0.
0.
0.
0.
0.
0.
0.
0.
0.
0.
0.
0.
0.
0.
0.
0.
0.
0.
0.
0.
0.
0.
0.
0.
0.
0.
0.
0.
0.
0.
0.
0.
0.
0.
0.
0.
0.
0.
0.
0.
0.
0.
0.
0.
0.
0.
0.
0.
0.
0.
0.
0.
0.
0.
0.
0.
0.
0.
0.
0.
0.
0.
0.
0.
0.
0.
0.
0.
0.
0.
0.
0.
0.
0.
0.
0.
0.
0.
0.
0.
0.
0.
0.
0.
0.
0.
0.
0.
0.
0.
0.
0.
0.
0.
0.
0.
0.
0.
0.
0.
0.
0.
0.
0.
0.
0.
0.
0.
0.
0.
0.
0.
0.
0.
0.
0.
0.
0.
0.
0.
0.
0.
0.
0.
0.
0.
0.
0.
0.
0.
0.
0.
0.
0.
0.
0.
0.
0.
0.
0.
0.
0.
0.
0.
0.
0.
0.
0.
0.
0.
0.
0.
0.
0.
0.
0.
0.
0.
0.
0.
0.
0.
0.
0.
0.
0.
0.
0.
0.
0.
0.
0.
0.
0.
0.
0.
0.
0.
0.
0.
0.
0.
0.
0.
0.
0.
0.
0.
0.
0.
0.
0.
0.
0.
0.
0.
0.
0.
0.
0.
0.
0.
0.
0.
0.
0.
0.
0.
0.
0.
0.
0.
0.
0.
0.
0.
0.
0.
0.
0.
0.
0.
0.
0.
0.
0.
0.
0.
0.
0.
0.
0.
0.
0.
0.
0.
0.
0.
0.
0.
0.
0.
0.
0.
-0.001
-0.001
-0.001
-0.001
-0.001
-0.001
0.
0.
0.
0.
0.
0.
0.
0.
0.
0.
0.
0.
0.
0.
0.
0.
0.
0.
0.
0.
0.
0.
0.
0.
0.
0.
0.
0.
0.
0.
0.
0.
0.
0.
0.
0.
0.
0.
0.
0.
0.
0.
0.
0.
0.
0.
0.
0.
0.
0.
0.
0.
0.
0.
0.
0.
0.
0.
-0.001
-0.003
-0.005
-0.006
-0.006
-0.005
-0.004
-0.002
-0.001
-0.001
0.
0.
0.
0.
0.
0.
0.
0.
0.
0.
0.
0.
0.
0.
0.
0.
0.
0.
0.
0.
0.
0.
0.
0.
0.
0.
0.
0.
0.
0.
0.
0.
0.
0.
0.
0.
0.
0.
0.
0.
0.
0.
0.
0.
0.
0.
0.
0.
0.
0.
0.
0.
0.
0.
-0.001
-0.004
-0.007
-0.009
-0.013
-0.015
-0.014
-0.012
-0.008
-0.005
-0.001
0.
-0.001
0.
0.001
0.002
0.002
0.002
0.002
0.001
0.
0.
0.
0.
0.
0.
0.
0.
0.
0.
0.
0.
0.
0.
0.
0.
0.
0.
0.
0.
0.
0.
0.
0.
0.
0.
0.
0.
0.
0.
0.
0.
0.
0.
0.
0.
0.
0.
0.
0.
0.
0.
0.
0.
0.001
-0.004
-0.006
-0.012
-0.018
-0.022
-0.024
-0.027
-0.024
-0.019
-0.015
-0.007
-0.005
0.000
0.003
0.003
0.001
0.002
0.002
0.002
0.002
0.002
0.
0.
0.
0.
0.
0.
0.
0.
0.
0.
0.
0.
0.
0.001
0.001
0.
0.
0.
0.
0.
0.
0.
0.
0.
0.
0.
0.
0.
0.
0.
0.
0.
0.
0.
0.
0.
0.
0.
0.
0.
0.
0.
0.
0.
-0.006
-0.012
-0.020
-0.029
-0.038
-0.046
-0.050
-0.049
-0.040
-0.029
-0.021
-0.009
-0.003
0.000
0.003
0.004
0.003
0.003
0.004
0.004
0.002
0.002
0.
0.
0.
0.
0.
0.
0.
0.
0.
0.
0.001
0.001
0.002
0.002
0.002
0.001
0.001
0.
0.
0.
0.
0.
0.
0.
0.
0.
0.
0.
0.
0.
0.
0.
0.
0.
0.
0.
0.
0.
0.
0.
-0.001
-0.001
-0.007
-0.013
-0.024
-0.037
-0.052
-0.073
-0.087
-0.096
-0.094
-0.085
-0.066
-0.046
-0.031
-0.020
-0.009
-0.004
-0.001
0.001
0.001
0.003
0.006
0.005
0.002
0.001
0.
0.
0.
-0.001
-0.001
-0.001
-0.001
0.
0.001
0.001
0.002
0.002
0.003
0.001
0.003
0.002
0.001
0.
0.
0.
0.
0.
0.
0.
0.
0.
0.
0.
0.
0.
0.
0.
0.
0.
0.
0.
0.
0.
-0.001
-0.002
-0.005
-0.013
-0.025
-0.041
-0.063
-0.091
-0.120
-0.149
-0.162
-0.162
-0.157
-0.142
-0.110
-0.079
-0.049
-0.028
-0.015
-0.008
-0.003
-0.002
0.001
0.003
0.006
0.005
0.004
0.
-0.001
-0.001
-0.001
-0.003
-0.005
-0.005
-0.001
-0.001
0.
0.001
0.001
0.002
0.002
0.004
0.003
0.003
0.001
0.
0.
0.
0.
0.
0.
0.
0.
0.
0.
0.
0.
0.
0.
0.
0.
0.
0.
0.
-0.001
-0.004
-0.006
-0.010
-0.028
-0.045
-0.065
-0.102
-0.144
-0.191
-0.229
-0.243
-0.243
-0.225
-0.202
-0.166
-0.135
-0.096
-0.060
-0.034
-0.020
-0.011
-0.007
-0.003
0.002
0.005
0.006
0.003
0.001
-0.002
-0.006
-0.008
-0.010
-0.013
-0.012
-0.007
-0.008
-0.007
-0.007
-0.006
-0.004
0.000
0.001
0.002
0.005
0.005
0.004
0.004
0.002
0.002
0.002
0.000
0.
0.
0.
0.
0.
0.
0.
0.
0.
0.
0.
0.
-0.001
-0.002
-0.007
-0.012
-0.023
-0.045
-0.071
-0.109
-0.159
-0.216
-0.277
-0.326
-0.327
-0.095
0.827
2.092
2.396
0.221
-0.135
-0.101
-0.059
-0.036
-0.020
-0.012
-0.008
0.000
0.001
0.006
0.003
-0.002
-0.008
-0.011
-0.014
-0.019
-0.024
-0.024
-0.026
-0.023
-0.026
-0.025
-0.025
-0.022
-0.014
-0.003
0.
0.000
0.002
-0.002
-0.002
0.000
0.000
-0.002
0.001
0.002
0.
0.
0.
0.
0.
0.
0.
0.
0.
0.
0.
-0.001
-0.006
-0.010
-0.021
-0.038
-0.067
-0.107
-0.165
-0.229
-0.292
-0.361
-0.413
-0.256
4.120
41.942
190.028
444.950
16.273
0.026
-0.138
-0.087
-0.052
-0.031
-0.019
-0.009
-0.003
0.002
0.004
0.000
-0.006
-0.012
-0.017
-0.025
-0.034
-0.039
-0.041
-0.045
-0.050
-0.055
-0.064
-0.063
-0.054
-0.038
-0.029
-0.020
-0.017
-0.023
-0.024
-0.022
-0.020
-0.012
-0.008
-0.005
0.000
0.001
0.
0.
0.
0.
0.
0.
0.
0.
0.
0.
-0.001
-0.007
-0.013
-0.027
-0.052
-0.091
-0.150
-0.219
-0.264
-0.159
-0.046
-0.247
0.969
36.077
412.403
2850.811
15266.303
94.076
0.338
-0.169
-0.111
-0.066
-0.038
-0.022
-0.009
-0.004
0.001
0.003
-0.002
-0.009
-0.019
-0.029
-0.039
-0.048
-0.058
-0.062
-0.070
-0.082
-0.100
-0.106
-0.104
-0.102
-0.091
-0.074
-0.070
-0.071
-0.070
-0.074
-0.073
-0.064
-0.048
-0.029
-0.014
-0.008
0.000
0.000
0.
0.
0.
0.
0.
0.
0.
0.
0.
-0.001
-0.007
-0.016
-0.033
-0.060
-0.109
-0.180
-0.239
0.482
10.162
31.491
22.082
9.902
506.773
2818.254
310.780
358.951
14.172
-0.089
-0.196
-0.122
-0.073
-0.042
-0.024
-0.010
-0.005
0.002
0.001
-0.004
-0.014
-0.023
-0.036
-0.053
-0.067
-0.075
-0.080
-0.095
-0.117
-0.134
-0.143
-0.148
-0.154
-0.164
-0.159
-0.155
-0.161
-0.180
-0.188
-0.174
-0.153
-0.121
-0.084
-0.043
-0.018
-0.009
0.000
0.001
0.
0.
0.
0.
0.
0.
0.
0.
-0.001
-0.007
-0.016
-0.033
-0.063
-0.114
-0.187
-0.148
6.762
278.336
7887.626
11429.733
127.587
471.418
2528.251
114.704
3.512
0.015
-0.283
-0.207
-0.124
-0.075
-0.041
-0.021
-0.011
-0.005
0.003
0.
-0.004
-0.019
-0.032
-0.052
-0.069
-0.089
-0.099
-0.107
-0.122
-0.150
-0.167
-0.148
-0.149
-0.210
-0.242
-0.252
-0.244
-0.286
-0.335
-0.348
-0.254
-0.174
-0.202
-0.162
-0.097
-0.042
-0.015
-0.005
-0.001
0.
0.
0.
0.
0.
0.
0.
0.
-0.001
-0.005
-0.012
-0.029
-0.055
-0.104
-0.174
-0.118
8.248
582.682
100803.516
105287.281
12231.622
302.845
41.614
5.837
-0.147
-0.329
-0.264
-0.187
-0.127
-0.078
-0.045
-0.028
-0.016
-0.006
-0.004
-0.001
-0.010
-0.022
-0.037
-0.063
-0.089
-0.116
-0.128
-0.138
-0.155
-0.180
-0.204
-0.180
-0.187
-0.296
-0.346
-0.146
0.388
0.075
-0.325
-0.021
1.899
2.059
0.454
-0.213
-0.167
-0.084
-0.033
-0.009
-0.002
0.000
0.
0.
0.
0.
0.
0.
0.
-0.001
-0.003
-0.008
-0.023
-0.044
-0.082
-0.148
-0.193
1.329
58.277
4598.720
106885.430
200130.047
61754.836
85.239
0.085
-0.371
-0.293
-0.214
-0.162
-0.121
-0.079
-0.056
-0.039
-0.026
-0.012
-0.005
-0.008
-0.010
-0.023
-0.042
-0.077
-0.108
-0.137
-0.158
-0.177
-0.200
-0.235
-0.276
-0.306
-0.351
-0.422
-0.376
1.116
6.109
3.955
5.599
14.489
25.426
428.699
217.533
0.931
-0.228
-0.140
-0.060
-0.024
-0.009
-0.002
-0.002
-0.002
-0.001
0.
0.
0.
0.
0.
-0.001
-0.004
-0.014
-0.032
-0.060
-0.110
-0.182
-0.169
1.539
32.729
1170.950
12581.272
105882.570
922.188
0.206
-0.316
-0.241
-0.184
-0.147
-0.115
-0.084
-0.069
-0.055
-0.036
-0.016
-0.013
-0.011
-0.016
-0.027
-0.053
-0.092
-0.132
-0.161
-0.197
-0.237
-0.276
-0.326
-0.381
-0.365
0.765
3.259
0.903
10.617
156.784
121.592
51.217
80.376
2592.579
170480.422
16401.527
7.693
-0.275
-0.201
-0.095
-0.048
-0.024
-0.007
-0.006
-0.004
-0.002
-0.001
-0.001
0.
0.
0.
-0.001
-0.001
-0.007
-0.021
-0.040
-0.069
-0.129
-0.201
-0.208
0.601
8.179
30.723
134.553
11.108
-0.210
-0.252
-0.196
-0.157
-0.133
-0.113
-0.099
-0.084
-0.067
-0.048
-0.028
-0.021
-0.017
-0.026
-0.040
-0.069
-0.111
-0.157
-0.205
-0.253
-0.292
-0.306
-0.372
-0.448
1.424
199.248
2618.707
142.351
251.048
103482.992
101040.281
125.951
150.915
20480.080
104566.727
6592.667
9.304
-0.365
-0.288
-0.151
-0.086
-0.051
-0.030
-0.015
-0.012
-0.006
-0.003
-0.001
0.
0.
0.
0.
0.
-0.001
-0.010
-0.024
-0.042
-0.073
-0.126
-0.186
-0.212
-0.148
-0.030
-0.036
-0.191
-0.219
-0.183
-0.145
-0.122
-0.106
-0.104
-0.101
-0.087
-0.069
-0.056
-0.038
-0.029
-0.024
-0.035
-0.056
-0.093
-0.135
-0.185
-0.242
-0.249
0.374
2.049
1.071
-0.183
9.435
12535.835
104445.500
27811.650
716.305
113692.469
78827.297
86.294
597.811
10686.702
3992.148
140.028
1.857
-0.455
-0.370
-0.240
-0.144
-0.098
-0.064
-0.040
-0.024
-0.015
-0.007
-0.003
0.
0.
0.
0.
0.
0.
-0.002
-0.015
-0.024
-0.038
-0.062
-0.096
-0.138
-0.162
-0.172
-0.175
-0.165
-0.144
-0.119
-0.100
-0.091
-0.085
-0.089
-0.090
-0.081
-0.066
-0.053
-0.038
-0.031
-0.030
-0.045
-0.081
-0.121
-0.163
-0.222
-0.254
1.026
32.123
140.706
42.850
2.895
3.891
770.175
120785.023
107235.008
59630.348
760.237
144.080
9.683
605.655
9383.614
200.296
30.168
11.930
1.678
-0.326
-0.326
-0.225
-0.162
-0.123
-0.082
-0.050
-0.030
-0.014
-0.006
0.
0.
0.
0.
0.
0.
0.
0.
-0.012
-0.020
-0.029
-0.044
-0.064
-0.078
-0.090
-0.093
-0.089
-0.082
-0.076
-0.066
-0.062
-0.062
-0.069
-0.072
-0.065
-0.058
-0.045
-0.034
-0.031
-0.040
-0.064
-0.096
-0.139
-0.186
-0.252
-0.159
14.583
3506.101
101312.625
2865.528
38.998
2.878
39.546
2699.132
28621.801
100220.070
722.042
4.794
-0.172
11.555
50.103
725.692
3877.465
4200.176
145.574
1.489
-0.381
-0.297
-0.228
-0.177
-0.123
-0.081
-0.050
-0.026
-0.011
0.
0.
0.
0.
0.
0.
0.
0.
0.
-0.007
-0.013
-0.020
-0.028
-0.036
-0.042
-0.041
-0.045
-0.046
-0.046
-0.043
-0.041
-0.041
-0.044
-0.046
-0.045
-0.039
-0.031
-0.026
-0.031
-0.046
-0.072
-0.100
-0.026
0.025
-0.196
-0.107
24.328
13714.750
117947.570
26025.688
118.810
166.894
1645.256
16591.998
4888.027
541.711
32.105
0.019
-0.723
-0.411
21.313
3283.184
126270.953
100412.750
4827.505
8.233
-0.351
-0.316
-0.267
-0.186
-0.134
-0.108
-0.072
-0.037
-0.016
0.
0.
0.
0.
0.
0.
0.
0.
0.
0.
-0.001
-0.005
-0.010
-0.013
-0.018
-0.021
-0.022
-0.024
-0.024
-0.025
-0.026
-0.024
-0.024
-0.021
-0.022
-0.018
-0.017
-0.017
-0.028
-0.051
-0.077
-0.020
0.848
1.674
0.297
-0.199
5.126
237.892
1714.961
600.349
35.665
4187.759
104304.875
110212.727
126298.594
19879.344
37.142
-0.491
-0.646
-0.494
8.326
279.724
10441.576
100537.266
961.300
5.189
-0.396
-0.354
-0.244
-0.154
-0.119
-0.123
-0.087
-0.046
-0.019
0.
0.
0.
0.
0.
0.
0.
0.
0.
0.
0.
0.
0.001
-0.005
-0.006
-0.010
-0.010
-0.010
-0.013
-0.015
-0.010
-0.011
-0.012
-0.009
-0.007
-0.005
-0.008
-0.011
-0.023
-0.049
-0.075
0.021
1.258
2.592
0.545
-0.221
0.751
22.610
84.466
19.724
28.765
46412.156
111048.563
109657.508
103294.516
7133.900
25.703
-0.477
-0.574
-0.080
30.749
15864.192
8567.602
173.597
20.919
2.422
-0.344
-0.177
0.106
-0.072
-0.156
-0.135
-0.095
-0.048
-0.019
0.
0.
0.
0.
0.
0.
0.
0.
0.
0.
0.
0.
0.
0.
-0.002
-0.003
-0.003
-0.004
-0.004
-0.004
-0.004
-0.004
-0.002
-0.001
0.000
0.001
-0.004
-0.009
-0.021
-0.047
-0.075
-0.074
0.174
0.416
-0.023
-0.239
-0.181
0.774
2.119
0.542
7.809
1661.802
34127.055
21956.561
1201.164
33.883
0.419
-0.471
-0.396
1.379
32.605
15377.751
5283.871
17.631
2.991
0.758
-0.364
-0.082
0.243
-0.039
-0.163
-0.139
-0.089
-0.043
-0.018
0.
0.
0.
0.
0.
0.
0.
0.
0.
0.
0.
0.
0.
0.
0.
0.
-0.002
-0.002
-0.002
-0.001
0.
-0.001
-0.001
0.002
0.003
0.003
-0.002
-0.009
-0.023
-0.042
-0.073
-0.102
-0.121
-0.136
-0.177
-0.217
-0.228
-0.229
-0.249
-0.315
0.010
7.540
32.182
58.135
16.329
0.576
-0.327
1.418
6.749
8.839
130.879
190.964
122.465
12.808
0.092
-0.405
-0.399
-0.205
-0.014
-0.119
-0.154
-0.122
-0.073
-0.034
-0.015
0.
0.
0.
0.
0.
0.
0.
0.
0.
0.
0.
0.
0.
0.
0.
0.
0.
0.
0.
0.
0.
0.
0.001
0.002
0.002
-0.003
-0.008
-0.020
-0.033
-0.049
-0.077
-0.101
-0.130
-0.155
-0.170
-0.185
-0.192
-0.202
-0.232
-0.287
-0.317
-0.277
-0.075
0.148
-0.147
-0.347
0.230
33.248
285.263
41.265
74.305
566.067
1782.836
85.188
1.661
-0.375
-0.357
-0.242
-0.133
-0.140
-0.126
-0.092
-0.052
-0.026
-0.012
0.
0.
0.
0.
0.
0.
0.
0.
0.
0.
0.
0.
0.
0.
0.
0.
0.
0.
0.
0.
0.
0.
0.002
0.002
-0.002
-0.006
-0.018
-0.037
-0.057
-0.078
-0.099
-0.123
-0.152
-0.174
-0.192
-0.198
-0.202
-0.212
-0.236
-0.254
-0.258
-0.101
0.393
0.868
0.126
-0.295
0.277
33.270
306.526
39.968
80.370
9650.352
10067.008
917.464
46.834
0.590
-0.297
-0.237
-0.169
-0.126
-0.090
-0.060
-0.034
-0.019
-0.009
0.
0.
0.
0.
0.
0.
0.
0.
0.
0.
0.
0.
0.
0.
0.
0.
0.
0.
0.
0.
0.001
0.003
0.003
0.000
-0.006
-0.017
-0.040
-0.063
-0.092
-0.119
-0.145
-0.166
-0.123
-0.063
-0.171
-0.256
-0.285
-0.276
-0.236
0.006
1.983
19.974
87.926
365.878
166.231
1.235
-0.192
1.758
7.468
2.764
88.130
14962.665
45078.367
100142.445
1101.428
12.522
1.047
-0.185
-0.141
-0.093
-0.059
-0.034
-0.020
-0.013
-0.004
0.
0.
0.
0.
0.
0.
0.
0.
0.
0.
0.
0.
0.
0.
0.
0.
0.
0.
0.
0.001
0.003
0.005
0.007
0.
-0.009
-0.025
-0.056
-0.085
-0.118
-0.163
-0.198
0.192
7.025
22.486
8.507
2.115
-0.095
-0.105
2.251
21.664
154.340
4661.248
33890.602
139488.516
101655.055
11.099
-0.205
-0.221
-0.197
-0.142
7.509
336.839
76708.555
136567.109
1109.535
18225.744
98.222
0.451
-0.112
-0.068
-0.034
-0.016
-0.011
-0.005
-0.002
0.
0.
0.
0.
0.
0.
0.
0.
0.
0.
0.
0.
0.
0.
0.
0.
0.
0.
0.
0.004
0.005
0.008
0.004
-0.001
-0.010
-0.035
-0.071
-0.103
-0.148
-0.205
-0.163
7.613
947.757
19698.451
1633.615
413.138
11.693
16.991
155.870
8138.765
44692.383
200065.219
105531.078
102777.992
1519.346
4.754
-0.162
-0.194
-0.225
-0.268
4.118
60774.430
200348.922
200148.141
200240.688
103461.438
1386.268
3.289
-0.083
-0.051
-0.020
-0.006
-0.004
-0.001
0.
0.
0.
0.
0.
0.
0.
0.
0.
0.
0.
0.
0.
0.
0.
0.
0.
0.
0.
0.004
0.004
0.006
0.005
0.002
-0.004
-0.017
-0.046
-0.081
-0.120
-0.176
-0.237
0.023
31.920
26186.074
101495.875
111442.570
100245.758
370.035
6925.682
43779.719
123796.250
157413.203
101258.031
4168.282
343.270
53.300
0.480
-0.128
-0.120
-0.140
-0.198
0.383
84.259
1043.715
111719.094
109485.742
200263.172
60939.703
5.457
-0.066
-0.036
-0.009
0.000
0.000
0.001
0.
0.
0.
0.
0.
0.
0.
0.
0.
0.
0.
0.
0.
0.
0.
0.
0.
0.
0.
0.004
0.006
0.007
0.002
0.001
-0.008
-0.025
-0.050
-0.090
-0.146
-0.216
-0.294
0.131
39.400
2982.229
18118.281
103106.523
109409.961
15747.753
101368.086
200134.078
106810.688
5544.966
409.840
31.101
2.779
0.272
-0.105
-0.088
-0.066
-0.075
-0.129
-0.132
7.671
1035.763
100400.086
4124.105
150.922
59.776
0.483
-0.055
-0.021
-0.002
0.003
0.002
0.001
0.
0.
0.
0.
0.
0.
0.
0.
0.
0.
0.
0.
0.
0.
0.
0.
0.
0.
0.001
0.004
0.006
0.007
0.001
-0.003
-0.015
-0.032
-0.056
-0.105
-0.163
-0.223
-0.282
-0.133
12.829
362.872
467.058
892.063
8057.806
100912.313
92153.766
5844.051
406.535
25.634
3.108
0.283
-0.123
-0.116
-0.084
-0.046
-0.031
-0.037
-0.070
-0.109
0.767
28.680
249.080
152.207
4.619
0.068
-0.073
-0.037
-0.008
0.003
0.004
0.002
0.001
0.
0.
0.
0.
0.
0.
0.
0.
0.
0.
0.
0.
0.
0.
0.
0.
0.
0.
0.002
0.004
0.006
0.005
0.002
-0.005
-0.018
-0.038
-0.069
-0.115
-0.042
4.262
7.885
4.279
8.728
8.663
10.525
16.523
73.327
605.843
401.340
177.373
8.785
0.184
-0.219
-0.177
-0.127
-0.076
-0.036
-0.020
-0.010
-0.015
-0.029
-0.059
-0.069
0.252
1.185
0.896
0.009
-0.074
-0.047
-0.013
0.001
0.003
0.003
0.001
0.
0.
0.
0.
0.
0.
0.
0.
0.
0.
0.
0.
0.
0.
0.
0.
0.
0.001
0.001
0.003
0.005
0.007
0.006
0.003
-0.003
-0.016
-0.035
-0.072
-0.117
1.960
1406.275
6309.341
528.677
4841.540
291.863
44.726
8.596
8.970
14.277
12.542
3.831
-0.049
-0.321
-0.230
-0.137
-0.078
-0.042
-0.017
-0.004
0.002
0.003
-0.006
-0.022
-0.042
-0.054
-0.058
-0.058
-0.050
-0.035
-0.012
0.
0.004
0.004
0.002
0.001
0.
0.
0.
0.
0.
0.
0.
0.
0.
0.
0.
0.
0.
0.
0.
0.
0.001
0.001
0.
0.001
0.002
0.004
0.005
0.007
0.001
-0.011
-0.027
-0.065
-0.106
2.437
443.216
1898.611
53229.027
100655.461
90618.117
11379.804
264.572
224.703
227.849
112.621
15.615
0.165
-0.301
-0.198
-0.107
-0.058
-0.030
-0.013
-0.001
0.005
0.005
0.002
-0.001
-0.008
-0.017
-0.023
-0.021
-0.013
-0.004
0.001
0.004
0.004
0.002
0.001
0.
0.
0.
0.
0.
0.
0.
0.
0.
0.
0.
0.
0.
0.
0.
0.
0.001
0.
-0.001
-0.003
-0.004
-0.001
0.000
0.001
0.006
0.004
-0.002
-0.019
-0.056
-0.106
0.374
15.277
129.646
4921.312
102523.789
101863.789
102389.797
2983.374
2027.538
675.069
2010.092
126.661
1.717
-0.246
-0.203
-0.119
-0.060
-0.030
-0.012
0.000
0.003
0.003
0.004
0.003
0.002
0.001
0.000
0.001
0.002
0.004
0.004
0.003
0.002
0.002
0.
0.
0.
0.
0.
0.
0.
0.
0.
0.
0.
0.
0.
0.
0.
0.
0.001
0.
-0.003
-0.005
-0.009
-0.013
-0.014
-0.012
-0.005
-0.001
0.004
0.001
-0.010
-0.035
-0.089
-0.128
0.324
5.249
40.283
205.012
5723.513
1584.331
2542.661
2022.525
134.573
383.656
41.800
1.194
-0.192
-0.221
-0.138
-0.067
-0.027
-0.011
-0.002
0.
0.001
0.002
0.002
0.003
0.004
0.003
0.003
0.003
0.003
0.003
0.002
0.002
0.
0.
0.
0.
0.
0.
0.
0.
0.
0.
0.
0.
0.
0.
0.
0.
0.
0.001
-0.002
-0.005
-0.012
-0.025
-0.036
-0.041
-0.036
-0.025
-0.011
-0.001
0.002
-0.002
-0.019
-0.059
-0.111
-0.165
-0.119
0.272
2.086
10.270
30.336
2408.665
2030.114
21.533
7.314
2.117
0.037
-0.232
-0.227
-0.149
-0.077
-0.036
-0.014
-0.004
0.
0.
0.001
0.001
0.002
0.002
0.002
0.002
0.002
0.001
0.001
0.001
0.
0.
0.
0.
0.
0.
0.
0.
0.
0.
0.
0.
0.
0.
0.
0.
0.
0.001
0.000
-0.004
-0.010
-0.026
-0.046
-0.055
-0.061
-0.059
-0.050
-0.027
-0.010
0.
-0.002
-0.007
-0.028
-0.063
-0.115
-0.173
-0.222
-0.258
-0.213
1.485
27.656
24.435
1.192
-0.191
-0.247
-0.016
0.066
-0.176
-0.154
-0.087
-0.042
-0.018
-0.005
-0.001
0.
0.
0.
0.
0.001
0.001
0.001
0.001
0.001
0.
0.
0.
0.
0.
0.
0.
0.
0.
0.
0.
0.
0.
0.
0.
0.
0.
0.
0.
0.001
-0.001
-0.005
-0.017
-0.040
-0.062
-0.072
-0.062
-0.076
-0.072
-0.050
-0.022
-0.004
0.001
-0.003
-0.012
-0.029
-0.054
-0.090
-0.132
-0.176
-0.210
-0.200
-0.028
-0.072
-0.302
-0.342
-0.258
0.470
0.630
-0.085
-0.153
-0.097
-0.046
-0.021
-0.010
-0.001
0.
0.
0.
0.
0.
0.
0.
0.
0.
0.
0.
0.
0.
0.
0.
0.
0.
0.
0.
0.
0.
0.
0.
0.
0.
0.
0.
0.
0.001
-0.002
-0.007
-0.021
-0.049
-0.078
-0.081
-0.056
-0.078
-0.082
-0.066
-0.030
-0.012
-0.003
-0.001
-0.005
-0.011
-0.024
-0.039
-0.058
-0.079
-0.106
-0.131
-0.153
-0.186
-0.238
-0.272
-0.260
-0.040
0.034
-0.172
-0.157
-0.099
-0.048
-0.025
-0.011
-0.003
0.
0.
0.
0.
0.
0.
0.
0.
0.
0.
0.
0.
0.
0.
0.
0.
0.
0.
0.
0.
0.
0.
0.
0.
0.
0.
0.
0.
0.001
-0.002
-0.008
-0.021
-0.051
-0.085
-0.089
-0.077
-0.076
-0.083
-0.069
-0.033
-0.013
-0.004
-0.001
-0.003
-0.005
-0.009
-0.017
-0.027
-0.035
-0.053
-0.070
-0.088
-0.115
-0.157
-0.205
-0.230
-0.242
-0.237
-0.219
-0.169
-0.103
-0.054
-0.026
-0.012
-0.003
0.000
0.
0.
0.
0.
0.
0.
0.
0.
0.
0.
0.
0.
0.
0.
0.
0.
0.
0.
0.
0.
0.
0.
0.
0.
0.
0.
0.
0.001
-0.001
-0.007
-0.018
-0.044
-0.079
-0.089
-0.073
-0.063
-0.077
-0.060
-0.030
-0.012
-0.003
-0.001
-0.002
-0.004
-0.004
-0.007
-0.010
-0.014
-0.022
-0.034
-0.051
-0.074
-0.106
-0.152
-0.201
-0.230
-0.237
-0.216
-0.168
-0.111
-0.065
-0.032
-0.015
-0.006
-0.002
0.
0.
0.
0.
0.
0.
0.
0.
0.
0.
0.
0.
0.
0.
0.
0.
0.
0.
0.
0.
0.
0.
0.
0.
0.
0.
0.
0.
0.000
-0.005
-0.013
-0.031
-0.058
-0.073
-0.076
-0.072
-0.063
-0.046
-0.022
-0.008
-0.001
-0.001
-0.003
-0.003
-0.003
-0.002
0.001
-0.002
-0.007
-0.014
-0.028
-0.046
-0.074
-0.113
-0.160
-0.201
-0.210
-0.189
-0.154
-0.108
-0.071
-0.039
-0.018
-0.008
-0.002
0.001
0.
0.
0.
0.
0.
0.
0.
0.
0.
0.
0.
0.
0.
0.
0.
0.
0.
0.
0.
0.
0.
0.
0.
0.
0.
0.
0.
0.001
-0.002
-0.008
-0.017
-0.034
-0.051
-0.056
-0.053
-0.046
-0.028
-0.013
-0.005
0.000
0.000
-0.002
-0.002
-0.002
-0.001
0.
0.001
-0.002
-0.006
-0.013
-0.026
-0.047
-0.078
-0.126
-0.170
-0.178
-0.142
-0.104
-0.098
-0.068
-0.042
-0.020
-0.009
-0.002
-0.001
0.
0.
0.
0.
0.
0.
0.
0.
0.
0.
0.
0.
0.
0.
0.
0.
0.
0.
0.
0.
0.
0.
0.
0.
0.
0.
0.
0.001
0.000
-0.005
-0.009
-0.016
-0.025
-0.030
-0.028
-0.022
-0.013
-0.006
0.000
0.
0.001
0.
-0.001
-0.001
0.
0.
0.
-0.001
-0.002
-0.004
-0.014
-0.029
-0.053
-0.094
-0.129
-0.136
-0.093
-0.059
-0.083
-0.062
-0.039
-0.018
-0.009
-0.003
-0.001
0.
0.
0.
0.
0.
0.
0.
0.
0.
0.
0.
0.
0.
0.
0.
0.
0.
0.
0.
0.
0.
0.
0.
0.
0.
0.
0.
0.
0.001
0.000
-0.004
-0.007
-0.010
-0.012
-0.011
-0.008
-0.006
-0.001
0.
0.001
0.
0.
0.
0.
0.
0.
0.
0.
-0.001
-0.001
-0.005
-0.015
-0.033
-0.063
-0.090
-0.099
-0.090
-0.076
-0.075
-0.053
-0.032
-0.015
-0.007
-0.002
0.
0.
0.
0.
0.
0.
0.
0.
0.
0.
0.
0.
0.
0.
0.
0.
0.
0.
0.
0.
0.
0.
0.
0.
0.
0.
0.
0.
0.
0.
0.001
0.000
-0.002
-0.002
-0.003
-0.003
-0.003
0.000
0.001
0.001
0.
0.
0.
0.
0.
0.
0.
0.
0.
0.
0.000
-0.002
-0.006
-0.018
-0.038
-0.063
-0.074
-0.074
-0.069
-0.058
-0.041
-0.022
-0.012
-0.006
-0.002
0.
0.
0.
0.
0.
0.
0.
0.
0.
0.
0.
0.
0.
0.
0.
0.
0.
0.
0.
0.
0.
0.
0.
0.
0.
0.
0.
0.
0.
0.
0.
0.001
0.001
0.001
0.001
0.001
0.001
0.001
0.001
0.
0.
0.
0.
0.
0.
0.
0.
0.
0.
0.
0.002
0.003
0.001
-0.005
-0.019
-0.035
-0.046
-0.054
-0.048
-0.036
-0.022
-0.011
-0.007
-0.003
-0.001
0.
0.
0.
0.
0.
0.
0.
0.
0.
0.
0.
0.
0.
0.
0.
0.
0.
0.
0.
0.
0.
0.
0.
0.
0.
0.
0.
0.
0.
0.
0.
0.
0.
0.001
0.001
0.001
0.001
0.
0.
0.
0.
0.
0.
0.
0.
0.
0.
0.
0.
0.
0.
0.002
0.003
0.001
-0.004
-0.011
-0.018
-0.022
-0.020
-0.015
-0.009
-0.007
-0.003
-0.002
0.
0.
0.
0.
0.
0.
0.
0.
0.
0.
0.
0.
0.
0.
0.
0.
0.
0.
0.
0.
0.
0.
0.
0.
0.
0.
0.
0.
0.
0.
0.
0.
0.
0.
0.
0.
0.
0.
0.
0.
0.
0.
0.
0.
0.
0.
0.
0.
0.
0.
0.
0.
0.001
0.001
0.002
0.001
0.000
-0.004
-0.006
-0.005
-0.005
-0.003
-0.002
-0.002
0.
0.
0.
0.
0.
0.
0.
0.
0.
0.
0.
0.
0.
0.
0.
0.
0.
0.
0.
0.
0.
0.
0.
0.
0.
0.
0.
0.
0.
0.
0.
0.
0.
0.
0.
0.
0.
0.
0.
0.
0.
0.
0.
0.
0.
0.
0.
0.
0.
0.
0.
0.
0.
0.
0.001
0.001
0.001
0.001
0.000
0.000
-0.001
-0.001
-0.001
-0.002
0.
0.
0.
0.
0.
0.
0.
0.
0.
0.
0.
0.
0.
0.
0.
0.
0.
0.
0.
0.
0.
0.
0.
0.
0.
0.
0.
0.
0.
0.
0.
0.
0.
0.
0.
0.
0.
0.
0.
0.
0.
0.
0.
0.
0.
0.
0.
0.
0.
0.
0.
0.
0.
0.
0.
0.
0.000
0.001
0.001
0.002
0.000
-0.001
-0.002
0.000
0.
0.
0.
0.
0.
0.
0.
0.
0.
0.
0.
0.
0.
0.
0.
0.
0.
0.
0.
0.
0.
0.
0.
0.
0.
0.
0.
0.
0.
0.
0.
0.
0.
0.
0.
0.
0.
0.
0.
0.
0.
0.
0.
0.
0.
0.
0.
0.
0.
0.
0.
0.
0.
0.
0.
0.
0.
0.
0.
0.
0.000
0.000
0.
0.
0.
0.
0.
0.
0.
0.
0.
0.
0.
0.
0.
0.
0.
0.
0.
0.
0.
0.
0.
0.
0.
0.
0.
0.
0.
0.
0.
0.
0.
0.
0.
0.
0.
0.
0.
0.
0.
0.
0.
0.
0.
0.
0.
0.
0.
0.
0.
0.
0.
0.
0.
0.
0.
0.
0.
0.
0.
0.
0.
0.
0.
0.
0.
0.
0.
0.
0.
0.
0.
0.
0.
0.
0.
0.
0.
0.
0.
0.
0.
0.
0.
0.
0.
0.
0.
0.
0.
0.
0.
0.
0.
0.
0.
0.
0.
0.
0.
0.
0.
0.
0.
0.
0.
0.
0.
0.
0.
0.
0.
0.
0.
0.
0.
0.
0.
0.
0.
0.
0.
0.
0.
0.
0.
0.
0.
0.
0.
0.
0.
0.
0.
0.
0.
0.
0.
0.
0.
0.
0.
0.
0.
0.
0.
0.
0.
0.
0.
0.
0.
0.
0.
0.
0.
0.
0.
0.
0.
0.
0.
0.
0.
0.
0.
0.
0.
0.
0.
0.
0.
0.
0.
0.
0.
0.
0.
0.
0.
0.
0.
0.
0.
0.
0.
0.
0.
0.
0.
0.
0.
0.
0.
0.
0.
0.
0.
0.
0.
0.
0.
0.
0.
0.
0.
0.
0.
0.
0.
0.
0.
0.
0.
0.
0.
0.
0.
0.
0.
0.
0.
0.
0.
0.
0.
0.
0.
0.
0.
0.
0.
0.
0.
0.
0.
0.
0.
0.
0.
0.
0.
0.
0.
0.
0.
0.
0.
0.
0.
0.
0.
0.
0.
0.
0.
0.
0.
0.
0.
0.
0.
0.
0.
0.
0.
0.
0.
0.
0.
0.
0.
0.
0.
0.
0.
0.
0.
0.
0.
0.
0.
0.
0.
0.
0.
0.
0.
0.
0.
0.
0.
0.
0.
0.
0.
0.
0.
0.
0.
0.
0.
0.
0.
0.
0.
0.
0.
0.
0.
0.
0.
0.
0.
0.
0.
0.
0.
0.
0.
0.
0.
0.
0.
0.
0.
0.
0.
0.
0.
0.
0.
0.
0.
0.
0.
0.
0.
0.
0.
0.
0.
0.
0.
0.
0.
0.
0.
0.
0.
0.
0.
0.
0.
0.
0.
0.
0.
0.
0.
0.
0.
0.
0.
0.
0.
0.
0.
0.
0.
0.
0.
0.
0.
0.
0.
0.
0.
0.
0.
0.
0.
0.
0.
0.
0.
0.
0.
0.
0.
0.
0.
0.
0.
0.
0.
0.
0.
0.
0.
0.
0.
0.
0.
0.
0.
0.
0.
0.
0.
0.
0.
0.
0.
0.
0.
0.
0.
0.
0.
0.
0.
0.
0.
0.
0.
0.
0.
0.
0.
0.
0.
0.
0.
0.
0.
0.
0.
0.
0.
0.
0.
0.
0.
0.
0.
0.
0.
0.
0.
0.
0.
0.
0.
0.
0.
0.
0.
0.
0.
0.
0.
0.
0.
0.
0.
0.
0.
0.
0.
0.
0.
0.
0.
0.
0.
0.
0.
0.
0.
0.
0.
0.
0.
0.
0.
0.
0.
0.
0.
0.
0.
0.
0.
0.
0.
0.
0.
0.
0.
0.
0.
0.
0.
0.
0.
0.
0.
0.
0.
0.
0.
0.
0.
0.
0.
0.
0.
0.
0.
0.
0.
0.
0.
0.
0.
0.
0.
0.
0.
0.
0.
0.
0.
0.
0.
0.
0.
0.
0.
0.
0.
0.
0.
0.
0.
0.
0.
0.
0.
0.
0.
0.
0.
0.
0.
0.
0.
0.
0.
0.
0.
0.
0.
0.
0.
0.
0.
0.
0.
0.
0.
0.
0.
0.
0.
0.
0.
0.
0.
0.
0.
0.
0.
0.
0.
0.
0.
0.
0.
0.
0.
0.
0.
0.
0.
0.
0.
0.
0.
0.
0.
0.
0.
0.
0.
0.
0.
0.
0.
0.
0.
0.
0.
0.
0.
0.
0.
0.
-0.001
-0.001
-0.001
-0.001
-0.001
-0.001
0.
0.
0.
0.
0.
0.
0.
0.
0.
0.
0.
0.
0.
0.
0.
0.
0.
0.
0.
0.
0.
0.
0.
0.
0.
0.
0.
0.
0.
0.
0.
0.
0.
0.
0.
0.
0.
0.
0.
0.
0.
0.
0.
0.
0.
0.
0.
0.
0.
0.
0.
0.
0.
0.
0.
0.
0.
0.
-0.001
-0.002
-0.002
-0.005
-0.006
-0.005
-0.002
-0.001
-0.001
0.
0.
0.
0.
0.
0.
0.
0.
0.
0.
0.
0.
0.
0.
0.
0.
0.
0.
0.
0.
0.
0.
0.
0.
0.
0.
0.
0.
0.
0.
0.
0.
0.
0.
0.
0.
0.
0.
0.
0.
0.
0.
0.
0.
0.
0.
0.
0.
0.
0.
0.
0.
0.
0.
0.000
-0.002
-0.003
-0.008
-0.011
-0.012
-0.011
-0.011
-0.007
-0.003
-0.001
0.
0.
0.
0.
0.
0.001
0.002
0.001
0.001
0.
0.
0.
0.
0.
0.
0.
0.
0.
0.
0.
0.
0.
0.
0.
0.
0.
0.
0.
0.
0.
0.
0.
0.
0.
0.
0.
0.
0.
0.
0.
0.
0.
0.
0.
0.
0.
0.
0.
0.
0.
0.
0.
0.
0.001
-0.001
-0.006
-0.008
-0.013
-0.019
-0.023
-0.023
-0.021
-0.018
-0.012
-0.005
-0.001
0.001
0.000
0.002
0.002
0.001
0.001
0.001
0.001
0.002
0.001
0.
0.
0.
0.
0.
0.
0.
0.
0.
0.
0.
0.
0.
0.
0.
0.
0.
0.
0.
0.
0.
0.
0.
0.
0.
0.
0.
0.
0.
0.
0.
0.
0.
0.
0.
0.
0.
0.
0.
0.
0.
0.
0.001
-0.005
-0.009
-0.017
-0.027
-0.035
-0.042
-0.047
-0.047
-0.041
-0.032
-0.020
-0.012
-0.004
0.001
0.001
0.002
0.003
0.003
0.003
0.004
0.004
0.002
0.002
0.
0.
0.
0.
0.
0.
0.
0.
0.
0.
0.001
0.001
0.001
0.001
0.001
0.001
0.001
0.
0.
0.
0.
0.
0.
0.
0.
0.
0.
0.
0.
0.
0.
0.
0.
0.
0.
0.
0.
0.
0.
0.
-0.001
0.000
-0.008
-0.016
-0.032
-0.046
-0.063
-0.081
-0.093
-0.096
-0.090
-0.075
-0.055
-0.033
-0.018
-0.013
-0.007
0.000
-0.001
0.
0.002
0.005
0.005
0.005
0.004
0.001
0.
0.
0.
-0.001
-0.001
-0.001
-0.001
-0.001
0.001
0.002
0.000
0.001
0.000
-0.001
0.001
0.002
0.001
0.
0.
0.
0.
0.
0.
0.
0.
0.
0.
0.
0.
0.
0.
0.
0.
0.
0.
0.
0.
0.
-0.001
-0.003
-0.007
-0.017
-0.031
-0.049
-0.076
-0.110
-0.141
-0.161
-0.159
-0.149
-0.132
-0.109
-0.078
-0.054
-0.033
-0.020
-0.013
-0.008
-0.004
-0.004
0.001
0.003
0.005
0.006
0.003
0.001
0.
-0.001
-0.001
-0.005
-0.007
-0.007
-0.006
-0.002
-0.001
-0.002
-0.002
-0.001
0.
0.
0.001
0.003
0.001
0.
0.
0.
0.
0.
0.
0.
0.
0.
0.
0.
0.
0.
0.
0.
0.
0.
0.
0.
-0.001
-0.005
-0.006
-0.017
-0.030
-0.052
-0.082
-0.129
-0.178
-0.223
-0.233
-0.135
0.101
-0.093
-0.199
-0.170
-0.120
-0.074
-0.047
-0.033
-0.024
-0.017
-0.014
-0.007
0.000
0.002
0.005
0.005
0.004
-0.002
-0.005
-0.011
-0.014
-0.014
-0.013
-0.012
-0.011
-0.007
-0.008
-0.008
-0.007
-0.004
0.000
0.001
0.002
0.003
0.001
0.
0.
0.
0.
0.
0.
0.
0.
0.
0.
0.
0.
0.
0.
0.
0.
0.
-0.001
-0.004
-0.009
-0.015
-0.032
-0.053
-0.084
-0.126
-0.197
-0.256
-0.299
-0.288
0.520
2.572
0.719
-0.177
-0.214
-0.194
-0.146
-0.098
-0.067
-0.051
-0.039
-0.029
-0.019
-0.007
0.000
0.005
0.004
-0.001
-0.007
-0.013
-0.021
-0.026
-0.029
-0.030
-0.030
-0.030
-0.033
-0.030
-0.029
-0.023
-0.015
-0.005
0.000
0.004
0.005
0.001
0.
0.000
0.002
0.001
0.
0.
0.
0.
0.
0.
0.
0.
0.
0.
0.
0.
0.
-0.001
-0.007
-0.013
-0.024
-0.052
-0.086
-0.133
-0.203
-0.278
-0.342
-0.375
-0.330
0.713
3.678
8.837
10.320
7.935
0.965
-0.198
-0.169
-0.118
-0.088
-0.065
-0.046
-0.028
-0.013
-0.002
0.001
-0.001
-0.007
-0.014
-0.024
-0.038
-0.048
-0.055
-0.057
-0.060
-0.067
-0.074
-0.078
-0.077
-0.064
-0.046
-0.025
-0.010
-0.001
0.003
0.001
-0.003
-0.002
-0.001
-0.001
0.002
0.001
0.
0.
0.
0.
0.
0.
0.
0.
0.
0.
-0.001
-0.005
-0.009
-0.019
-0.042
-0.077
-0.127
-0.193
-0.284
-0.360
-0.395
-0.400
-0.422
0.868
56.846
2542.391
2939.892
7927.179
126.531
0.509
-0.236
-0.170
-0.119
-0.087
-0.058
-0.034
-0.020
-0.007
-0.005
-0.005
-0.014
-0.023
-0.040
-0.061
-0.080
-0.091
-0.098
-0.106
-0.120
-0.133
-0.139
-0.132
-0.112
-0.087
-0.061
-0.035
-0.021
-0.017
-0.016
-0.017
-0.016
-0.013
-0.008
-0.004
0.001
0.001
0.
0.
0.
0.
0.
0.
0.
0.
0.
-0.001
-0.006
-0.012
-0.027
-0.057
-0.096
-0.155
-0.231
-0.326
-0.274
0.362
0.719
-0.124
5.943
719.246
100591.914
200061.250
103536.836
1296.139
1.847
-0.286
-0.207
-0.138
-0.095
-0.062
-0.035
-0.021
-0.007
-0.008
-0.011
-0.020
-0.036
-0.063
-0.092
-0.120
-0.135
-0.144
-0.152
-0.162
-0.164
-0.139
-0.123
-0.134
-0.135
-0.111
-0.082
-0.065
-0.064
-0.062
-0.061
-0.053
-0.040
-0.025
-0.013
-0.008
0.001
0.001
0.
0.
0.
0.
0.
0.
0.
0.
-0.001
-0.007
-0.012
-0.031
-0.065
-0.107
-0.165
-0.225
-0.246
3.712
100.284
220.917
30.164
48.558
42517.672
113626.969
9855.116
5374.350
63.280
0.127
-0.325
-0.226
-0.150
-0.097
-0.058
-0.032
-0.020
-0.008
-0.008
-0.013
-0.028
-0.054
-0.088
-0.123
-0.152
-0.176
-0.187
-0.191
-0.164
-0.117
0.387
0.627
0.032
-0.169
-0.185
-0.168
-0.154
-0.152
-0.157
-0.154
-0.139
-0.109
-0.069
-0.038
-0.016
-0.008
0.000
0.001
0.
0.
0.
0.
0.
0.
0.
-0.001
-0.006
-0.011
-0.029
-0.061
-0.107
-0.175
-0.249
0.146
62.069
38449.988
102031.844
3697.533
126.315
34828.496
100026.023
2183.156
13.569
0.560
-0.316
-0.315
-0.233
-0.158
-0.100
-0.058
-0.033
-0.020
-0.011
-0.013
-0.024
-0.038
-0.071
-0.108
-0.152
-0.187
-0.221
-0.237
-0.230
-0.158
0.282
5.226
8.073
1.471
-0.205
-0.284
-0.287
-0.288
-0.297
-0.252
-0.230
-0.248
-0.217
-0.158
-0.084
-0.038
-0.016
-0.005
0.
0.
0.
0.
0.
0.
0.
0.
-0.001
-0.004
-0.009
-0.024
-0.050
-0.097
-0.162
-0.247
0.226
80.108
78267.992
196622.203
108482.781
16845.875
275.949
382.217
34.043
0.431
0.430
0.576
-0.169
-0.222
-0.164
-0.103
-0.064
-0.038
-0.021
-0.013
-0.018
-0.025
-0.047
-0.086
-0.134
-0.172
-0.195
-0.239
-0.270
-0.290
-0.251
0.677
9.967
18.223
5.783
-0.230
-0.429
-0.425
-0.423
-0.034
2.643
3.258
0.614
-0.087
-0.240
-0.161
-0.078
-0.031
-0.012
-0.002
0.
0.
0.
0.
0.
0.
0.
0.
-0.003
-0.007
-0.017
-0.036
-0.071
-0.130
-0.211
-0.170
6.980
248.212
2100.246
106377.594
157446.766
1183.526
10.555
-0.053
-0.330
1.297
1.567
-0.045
-0.225
-0.182
-0.124
-0.087
-0.057
-0.029
-0.020
-0.018
-0.033
-0.057
-0.103
-0.159
-0.191
-0.156
-0.181
-0.303
-0.356
-0.379
-0.123
1.379
2.240
0.527
-0.505
-0.518
-0.245
0.012
4.629
62.635
91.742
100.753
49.902
0.195
-0.243
-0.135
-0.059
-0.028
-0.011
-0.003
-0.003
-0.002
-0.001
-0.001
0.
0.
0.
-0.001
-0.003
-0.009
-0.024
-0.047
-0.085
-0.154
-0.227
-0.030
3.299
51.354
3495.336
20683.631
451.447
12.107
-0.384
-0.416
-0.018
0.086
-0.220
-0.236
-0.197
-0.146
-0.114
-0.082
-0.054
-0.032
-0.032
-0.043
-0.073
-0.129
-0.194
-0.216
0.037
0.032
-0.316
-0.418
-0.466
-0.501
-0.475
-0.200
0.189
-0.216
2.227
38.235
30.975
15.522
158.262
906.146
4398.161
1035.030
2.760
-0.318
-0.210
-0.104
-0.057
-0.034
-0.017
-0.009
-0.006
-0.004
-0.001
-0.001
0.
0.
0.
-0.001
-0.003
-0.012
-0.029
-0.054
-0.095
-0.169
-0.229
-0.192
2.034
31.225
70.569
13.608
0.769
-0.354
-0.371
-0.320
-0.284
-0.271
-0.238
-0.192
-0.136
-0.100
-0.091
-0.072
-0.049
-0.046
-0.055
-0.095
-0.149
-0.213
-0.260
-0.243
-0.262
-0.297
-0.032
-0.096
1.312
2.152
14.602
64.745
23.602
50.749
8498.895
4437.278
31.013
526.899
101000.820
110862.391
562.818
3.562
-0.425
-0.308
-0.174
-0.104
-0.069
-0.042
-0.028
-0.017
-0.009
-0.005
-0.002
0.
0.
0.
0.
-0.001
-0.002
-0.015
-0.032
-0.053
-0.094
-0.158
-0.214
-0.211
0.092
0.315
-0.111
-0.276
-0.301
-0.291
-0.279
-0.262
-0.246
-0.215
-0.155
0.054
0.106
-0.061
-0.079
-0.061
-0.053
-0.073
-0.114
-0.164
-0.219
-0.294
-0.368
-0.239
4.985
41.054
25.417
31.761
41.383
172.686
2267.480
3585.646
152.584
5850.193
3397.671
31.091
8077.423
200055.078
101192.789
219.916
1.267
-0.551
-0.440
-0.282
-0.184
-0.135
-0.101
-0.068
-0.042
-0.022
-0.012
-0.005
0.
0.
0.
0.
0.
0.
-0.006
-0.017
-0.027
-0.046
-0.077
-0.122
-0.163
-0.192
-0.214
-0.226
-0.231
-0.218
-0.211
-0.209
-0.203
-0.198
-0.182
-0.124
0.123
0.130
-0.064
-0.084
-0.065
-0.062
-0.091
-0.138
-0.180
-0.226
-0.320
-0.397
1.309
148.450
9575.936
2382.935
83.046
74.531
230.260
50382.867
200107.078
932.164
43.662
22.010
12.205
10299.115
100224.664
1422.166
14.078
3.034
0.160
-0.481
-0.315
-0.178
-0.204
-0.166
-0.119
-0.079
-0.047
-0.023
-0.010
0.
0.
0.
0.
0.
0.
0.
-0.003
-0.016
-0.023
-0.037
-0.057
-0.078
-0.100
-0.121
-0.135
-0.144
-0.142
-0.141
-0.140
-0.139
-0.144
-0.149
-0.128
-0.067
-0.053
-0.086
-0.078
-0.065
-0.077
-0.106
-0.148
-0.124
-0.118
-0.304
-0.363
4.429
458.152
73604.164
34856.746
174.515
35.033
82.751
8385.196
56199.633
693.483
15.719
-0.177
0.100
42.218
186.183
30.322
148.182
377.149
34.522
0.708
2.370
3.303
0.220
0.041
0.062
-0.094
-0.076
-0.041
-0.016
0.
0.
0.
0.
0.
0.
0.
0.
0.
-0.012
-0.017
-0.027
-0.038
-0.048
-0.057
-0.069
-0.081
-0.087
-0.088
-0.089
-0.090
-0.097
-0.108
-0.105
-0.093
-0.080
-0.073
-0.064
-0.064
-0.090
-0.113
0.168
3.930
8.636
1.840
-0.133
8.473
839.257
103524.336
100370.242
584.731
11.700
32.478
107.041
284.984
64.121
2.514
-0.667
-0.815
-0.534
2.886
241.960
28837.281
37353.781
500.896
8.924
13.278
18.240
2.039
5.689
4.729
0.262
-0.094
-0.060
-0.024
0.
0.
0.
0.
0.
0.
0.
0.
0.
0.
-0.004
-0.008
-0.013
-0.020
-0.028
-0.034
-0.041
-0.049
-0.052
-0.052
-0.054
-0.058
-0.058
-0.062
-0.060
-0.056
-0.048
-0.043
-0.059
-0.086
-0.077
2.768
92.969
355.440
34.239
1.081
21.855
10469.583
103796.641
8882.625
68.359
133.044
819.004
2769.608
37516.754
13661.172
30.813
-0.642
-0.742
-0.255
23.868
2688.498
102399.172
104687.828
1499.575
48.872
6.518
7.353
5.526
17.355
12.257
0.698
-0.104
-0.074
-0.029
0.
0.
0.
0.
0.
0.
0.
0.
0.
0.
0.
0.
-0.005
-0.007
-0.012
-0.016
-0.019
-0.024
-0.027
-0.030
-0.030
-0.028
-0.026
-0.025
-0.025
-0.024
-0.024
-0.028
-0.051
-0.083
-0.054
4.002
173.218
818.430
61.219
1.474
8.069
1018.053
19660.611
584.006
16.147
2730.911
97894.656
101379.531
51052.234
4310.792
21.505
-0.596
-0.618
3.787
359.089
102053.156
105484.914
2546.939
4452.717
457.053
5.993
22.125
56.507
17.177
4.550
0.201
-0.120
-0.077
-0.032
0.
0.
0.
0.
0.
0.
0.
0.
0.
0.
0.
0.
0.
-0.002
-0.003
-0.007
-0.011
-0.011
-0.014
-0.013
-0.013
-0.012
-0.011
-0.008
-0.008
-0.005
-0.017
-0.025
-0.046
-0.082
-0.102
0.679
14.177
36.330
6.684
0.107
0.274
9.519
30.406
7.045
6.282
326.693
5025.422
100102.500
5760.774
28.177
0.396
-0.324
0.439
23.603
1604.497
44602.371
21087.264
137.021
827.551
140.712
3.535
31.114
92.312
15.807
1.190
-0.091
-0.125
-0.070
-0.029
0.
0.
0.
0.
0.
0.
0.
0.
0.
0.
0.
0.
0.
0.
0.
-0.003
-0.003
-0.004
-0.004
-0.005
-0.005
-0.003
-0.002
-0.001
-0.003
-0.005
-0.013
-0.022
-0.044
-0.080
-0.118
-0.111
0.182
0.443
-0.024
-0.259
-0.284
-0.212
-0.119
-0.183
1.347
6.394
32.813
144.840
34.408
1.089
0.387
18.226
128.197
215.695
100112.063
101500.758
5551.626
149.034
7.681
2.114
0.437
10.114
27.112
6.789
0.214
-0.152
-0.111
-0.056
-0.024
0.
0.
0.
0.
0.
0.
0.
0.
0.
0.
0.
0.
0.
0.
0.
0.
0.
0.
-0.001
-0.001
-0.001
0.
0.001
0.000
-0.003
-0.007
-0.022
-0.040
-0.062
-0.092
-0.123
-0.156
-0.181
-0.209
-0.235
-0.253
-0.249
-0.252
-0.281
-0.318
-0.249
-0.157
-0.016
0.354
-0.097
-0.363
3.997
1862.215
100257.078
2545.309
15067.840
119857.555
100305.344
2973.496
7.150
-0.400
-0.178
2.865
7.982
2.252
-0.027
-0.128
-0.082
-0.040
-0.019
0.
0.
0.
0.
0.
0.
0.
0.
0.
0.
0.
0.
0.
0.
0.
0.
0.
0.
0.
0.
0.001
0.001
0.004
0.001
-0.005
-0.020
-0.039
-0.074
-0.104
-0.129
-0.155
-0.183
-0.208
-0.231
-0.251
-0.249
-0.245
-0.241
-0.271
-0.298
-0.310
-0.257
0.333
0.760
-0.137
-0.358
4.204
2024.075
100210.703
2812.297
332.932
104876.680
152129.969
1785.090
61.629
0.623
-0.340
-0.033
0.317
0.032
-0.118
-0.090
-0.051
-0.026
-0.014
0.
0.
0.
0.
0.
0.
0.
0.
0.
0.
0.
0.
0.
0.
0.
0.
0.
0.
0.
0.001
0.002
0.005
0.005
-0.004
-0.017
-0.040
-0.075
-0.101
-0.135
-0.174
-0.214
-0.239
-0.215
-0.171
-0.258
-0.313
-0.326
-0.309
-0.285
-0.149
0.742
4.606
282.785
798.749
21.081
0.160
0.133
21.402
149.029
31.611
314.408
100077.828
163539.375
100332.766
1593.842
12.535
0.767
-0.226
-0.173
-0.121
-0.084
-0.054
-0.031
-0.017
-0.008
0.
0.
0.
0.
0.
0.
0.
0.
0.
0.
0.
0.
0.
0.
0.
0.
0.
0.
0.001
0.003
0.006
0.008
-0.001
-0.009
-0.026
-0.064
-0.096
-0.043
0.281
0.092
-0.249
0.003
4.779
14.211
4.614
0.452
-0.315
-0.226
0.769
6.672
92.629
249.661
28553.281
200052.891
742.039
3.173
-0.270
-0.115
0.327
0.238
15.371
468.758
12063.079
102332.742
750.649
25850.344
81.627
0.151
-0.136
-0.089
-0.050
-0.029
-0.016
-0.010
-0.003
0.
0.
0.
0.
0.
0.
0.
0.
0.
0.
0.
0.
0.
0.
0.
0.
0.
0.
0.003
0.006
0.006
0.003
-0.004
-0.015
-0.041
-0.081
-0.098
0.369
2.264
1.370
-0.184
5.853
442.810
5710.794
351.467
38.923
3.612
9.347
101.634
239.439
21686.756
100252.094
3002.868
170791.000
5386.061
3.878
-0.232
-0.253
-0.284
-0.325
0.861
151.284
7345.195
9143.827
3472.565
22581.346
194.062
1.062
-0.097
-0.057
-0.027
-0.011
-0.008
-0.002
0.
0.
0.
0.
0.
0.
0.
0.
0.
0.
0.
0.
0.
0.
0.
0.
0.
0.
0.003
0.005
0.007
0.005
0.000
-0.012
-0.030
-0.060
-0.103
-0.124
0.149
0.670
0.069
0.229
52.807
9877.925
103297.641
6199.617
1824.155
180.766
423.834
78175.477
43341.293
32410.523
100049.078
578.734
1798.016
282.491
0.687
-0.166
-0.174
-0.199
-0.250
-0.096
8.707
112.903
1473.071
1840.787
2566.917
96.102
0.888
-0.074
-0.036
-0.013
-0.003
-0.001
0.001
0.
0.
0.
0.
0.
0.
0.
0.
0.
0.
0.
0.
0.
0.
0.
0.
0.
0.
0.003
0.006
0.005
0.001
-0.006
-0.028
-0.052
-0.080
-0.123
-0.162
-0.188
-0.226
-0.344
1.073
360.255
100420.352
106600.406
49922.352
101994.438
102693.711
12389.447
100739.969
100119.094
412.331
279.365
20.099
1.730
0.412
-0.112
-0.106
-0.095
-0.106
-0.152
-0.181
0.205
10.038
75.442
50.977
18.396
3.929
0.022
-0.053
-0.020
-0.004
0.002
0.002
0.001
0.
0.
0.
0.
0.
0.
0.
0.
0.
0.
0.
0.
0.
0.
0.
0.
0.
0.
0.004
0.006
0.005
-0.002
-0.015
-0.042
-0.063
-0.090
-0.128
-0.187
-0.242
-0.316
-0.404
0.278
93.004
26095.164
40086.500
103975.359
107008.273
109192.508
78781.320
806.727
442.384
16.316
1.756
0.165
-0.143
-0.121
-0.085
-0.056
-0.044
-0.051
-0.076
-0.120
-0.097
0.971
4.638
2.452
0.217
-0.058
-0.067
-0.031
-0.006
0.003
0.003
0.002
0.001
0.
0.
0.
0.
0.
0.
0.
0.
0.
0.
0.
0.
0.
0.
0.
0.
0.
0.001
0.005
0.007
0.005
-0.003
-0.020
-0.046
-0.067
-0.090
-0.131
-0.190
-0.240
-0.189
-0.119
0.760
5.083
38.217
138.610
402.571
300.871
70669.398
60925.813
76.515
2.714
0.006
-0.251
-0.186
-0.127
-0.081
-0.042
-0.024
-0.017
-0.021
-0.032
-0.060
-0.082
-0.068
0.003
-0.041
-0.080
-0.073
-0.036
-0.010
0.002
0.004
0.003
0.001
0.
0.
0.
0.
0.
0.
0.
0.
0.
0.
0.
0.
0.
0.
0.
0.
0.
0.001
0.002
0.005
0.007
0.004
-0.001
-0.017
-0.043
-0.062
-0.086
-0.128
-0.177
-0.165
2.037
5.559
65.710
313.808
75.266
162.055
53.221
1976.278
518.036
155.343
6.759
-0.264
-0.384
-0.266
-0.156
-0.088
-0.047
-0.023
-0.010
-0.003
-0.002
-0.011
-0.021
-0.035
-0.049
-0.055
-0.054
-0.045
-0.025
-0.008
0.001
0.004
0.003
0.002
0.001
0.
0.
0.
0.
0.
0.
0.
0.
0.
0.
0.
0.
0.
0.
0.
0.000
0.000
-0.001
-0.001
0.000
0.002
0.001
-0.001
-0.010
-0.029
-0.051
-0.073
-0.110
-0.156
-0.135
1.787
13.374
1183.452
21636.885
3892.890
100449.516
8861.715
60572.969
80343.531
4545.782
197.767
2.206
-0.334
-0.260
-0.154
-0.082
-0.040
-0.018
-0.004
0.002
0.003
0.001
-0.001
-0.006
-0.012
-0.015
-0.014
-0.007
-0.001
0.002
0.004
0.003
0.002
0.001
0.
0.
0.
0.
0.
0.
0.
0.
0.
0.
0.
0.
0.
0.
0.001
0.001
0.000
-0.002
-0.005
-0.007
-0.008
-0.006
-0.005
-0.004
-0.008
-0.012
-0.028
-0.046
-0.079
-0.127
-0.175
0.091
5.749
296.121
2520.965
17997.693
103443.086
131793.125
200128.156
152064.078
100230.461
6773.630
23.999
1.595
-0.253
-0.185
-0.098
-0.049
-0.018
-0.004
0.001
0.003
0.003
0.003
0.003
0.002
0.002
0.002
0.003
0.004
0.004
0.003
0.003
0.002
0.
0.
0.
0.
0.
0.
0.
0.
0.
0.
0.
0.
0.
0.001
0.001
0.000
0.001
-0.003
-0.005
-0.012
-0.022
-0.030
-0.033
-0.028
-0.019
-0.011
-0.009
-0.014
-0.026
-0.051
-0.094
-0.157
-0.222
0.212
6.572
44.742
482.775
1958.748
200223.781
195805.828
4000.657
97025.422
1067.524
401.332
20.771
-0.174
-0.212
-0.119
-0.052
-0.020
-0.009
-0.001
0.001
0.002
0.002
0.003
0.004
0.003
0.003
0.003
0.003
0.003
0.002
0.002
0.
0.
0.
0.
0.
0.
0.
0.
0.
0.
0.
0.
0.
0.
0.001
0.000
0.001
-0.002
-0.006
-0.013
-0.029
-0.048
-0.056
-0.059
-0.055
-0.048
-0.030
-0.012
-0.007
-0.014
-0.031
-0.063
-0.117
-0.191
-0.267
-0.213
1.012
8.209
147.204
100145.180
100121.383
142.105
170.018
75.786
38.921
4.080
-0.126
-0.222
-0.138
-0.065
-0.024
-0.011
-0.003
0.
0.
0.002
0.002
0.002
0.002
0.002
0.002
0.001
0.001
0.
0.
0.
0.
0.
0.
0.
0.
0.
0.
0.
0.
0.
0.
0.
0.001
0.001
0.000
0.001
-0.003
-0.008
-0.025
-0.054
-0.071
0.020
0.233
0.031
-0.071
-0.057
-0.028
-0.010
-0.008
-0.014
-0.034
-0.068
-0.120
-0.189
-0.264
-0.310
-0.205
5.546
173.009
161.374
5.680
3.178
5.147
34.888
43.557
2.541
-0.198
-0.156
-0.074
-0.031
-0.012
-0.004
0.
0.
0.
0.
0.
0.001
0.001
0.001
0.
0.
0.
0.
0.
0.
0.
0.
0.
0.
0.
0.
0.
0.
0.
0.
0.
0.001
0.001
0.001
0.
-0.004
-0.014
-0.037
-0.070
-0.040
1.300
5.399
1.581
-0.029
-0.081
-0.044
-0.016
-0.005
-0.006
-0.021
-0.044
-0.070
-0.102
-0.150
-0.212
-0.260
-0.211
0.255
0.175
-0.365
-0.276
5.361
215.941
329.584
9.852
-0.138
-0.162
-0.080
-0.035
-0.014
-0.002
0.003
0.
0.
0.
0.
0.
0.
0.
0.
0.
0.
0.
0.
0.
0.
0.
0.
0.
0.
0.
0.
0.
0.
0.
0.
0.
0.001
0.001
0.
-0.004
-0.016
-0.045
-0.084
-0.022
2.383
9.894
3.132
0.078
-0.090
-0.064
-0.025
-0.013
-0.009
-0.015
-0.026
-0.042
-0.058
-0.079
-0.103
-0.149
-0.177
-0.218
-0.288
-0.363
-0.353
1.228
24.953
33.311
2.053
-0.230
-0.178
-0.088
-0.038
-0.017
-0.006
0.003
0.002
0.
0.
0.
0.
0.
0.
0.
0.
0.
0.
0.
0.
0.
0.
0.
0.
0.
0.
0.
0.
0.
0.
0.
0.
0.001
0.001
0.001
-0.006
-0.015
-0.044
-0.091
-0.083
0.814
4.897
4.477
0.451
-0.090
-0.068
-0.027
-0.014
-0.009
-0.010
-0.014
-0.026
-0.037
-0.043
-0.057
-0.079
-0.101
-0.137
-0.194
-0.259
-0.272
-0.035
0.423
0.311
-0.227
-0.272
-0.197
-0.104
-0.047
-0.022
-0.008
-0.001
0.002
0.001
0.
0.
0.
0.
0.
0.
0.
0.
0.
0.
0.
0.
0.
0.
0.
0.
0.
0.
0.
0.
0.
0.
0.
0.
0.001
0.001
-0.005
-0.014
-0.038
-0.087
-0.106
0.355
5.412
7.310
0.724
-0.077
-0.062
-0.025
-0.014
-0.009
-0.010
-0.011
-0.012
-0.019
-0.027
-0.033
-0.041
-0.058
-0.083
-0.130
-0.185
-0.245
-0.181
-0.157
-0.188
-0.247
-0.248
-0.188
-0.117
-0.061
-0.025
-0.010
-0.002
0.002
0.002
0.
0.
0.
0.
0.
0.
0.
0.
0.
0.
0.
0.
0.
0.
0.
0.
0.
0.
0.
0.
0.
0.
0.
0.
0.
0.000
-0.004
-0.010
-0.027
-0.064
-0.093
-0.028
0.800
1.072
0.077
-0.074
-0.049
-0.018
-0.011
-0.007
-0.008
-0.011
-0.010
-0.010
-0.011
-0.012
-0.016
-0.031
-0.049
-0.088
-0.140
-0.205
-0.258
-0.245
-0.100
0.116
0.198
-0.070
-0.112
-0.070
-0.030
-0.011
-0.005
0.001
0.002
0.
0.
0.
0.
0.
0.
0.
0.
0.
0.
0.
0.
0.
0.
0.
0.
0.
0.
0.
0.
0.
0.
0.
0.
0.
0.
-0.001
-0.006
-0.017
-0.038
-0.068
-0.082
-0.069
-0.058
-0.072
-0.056
-0.031
-0.011
-0.007
-0.007
-0.006
-0.009
-0.008
-0.006
-0.005
-0.006
-0.008
-0.015
-0.029
-0.057
-0.099
-0.165
-0.231
-0.232
0.100
2.541
4.441
0.844
-0.066
-0.067
-0.033
-0.012
-0.005
0.000
0.002
0.
0.
0.
0.
0.
0.
0.
0.
0.
0.
0.
0.
0.
0.
0.
0.
0.
0.
0.
0.
0.
0.
0.
0.
0.
0.
0.000
-0.004
-0.008
-0.020
-0.035
-0.052
-0.060
-0.058
-0.050
-0.032
-0.014
-0.005
-0.002
-0.003
-0.005
-0.006
-0.006
-0.003
0.000
0.001
0.001
-0.004
-0.011
-0.029
-0.061
-0.115
-0.180
-0.169
0.695
5.597
8.864
1.565
-0.026
-0.061
-0.032
-0.012
-0.007
0.000
0.001
0.
0.
0.
0.
0.
0.
0.
0.
0.
0.
0.
0.
0.
0.
0.
0.
0.
0.
0.
0.
0.
0.
0.
0.
0.
0.
0.
0.000
-0.004
-0.008
-0.017
-0.023
-0.028
-0.028
-0.021
-0.013
-0.006
-0.002
0.001
-0.001
-0.002
-0.001
-0.001
-0.001
0.000
0.003
0.002
0.001
-0.003
-0.014
-0.034
-0.074
-0.125
-0.096
0.728
2.290
1.955
0.372
-0.066
-0.053
-0.025
-0.011
-0.004
0.
0.
0.
0.
0.
0.
0.
0.
0.
0.
0.
0.
0.
0.
0.
0.
0.
0.
0.
0.
0.
0.
0.
0.
0.
0.
0.
0.
0.
0.001
0.000
-0.003
-0.005
-0.007
-0.009
-0.010
-0.007
-0.004
-0.001
0.001
0.001
0.
-0.002
-0.002
-0.002
-0.001
0.001
0.001
0.001
0.001
0.001
-0.007
-0.020
-0.042
-0.078
-0.094
0.044
0.186
0.029
-0.064
-0.065
-0.039
-0.017
-0.008
-0.003
-0.001
0.
0.
0.
0.
0.
0.
0.
0.
0.
0.
0.
0.
0.
0.
0.
0.
0.
0.
0.
0.
0.
0.
0.
0.
0.
0.
0.
0.
0.
0.001
0.001
0.
-0.002
-0.003
-0.002
-0.002
0.001
0.001
0.001
0.
0.
0.
0.
0.
0.
0.
0.
0.
0.
0.003
0.000
-0.007
-0.021
-0.044
-0.065
-0.076
-0.074
-0.070
-0.065
-0.044
-0.022
-0.011
-0.005
-0.002
0.
0.
0.
0.
0.
0.
0.
0.
0.
0.
0.
0.
0.
0.
0.
0.
0.
0.
0.
0.
0.
0.
0.
0.
0.
0.
0.
0.
0.
0.
0.
0.
0.001
0.001
0.001
0.001
0.001
0.001
0.
0.
0.
0.
0.
0.
0.
0.
0.
0.
0.
0.
0.001
0.004
0.001
-0.004
-0.016
-0.031
-0.044
-0.049
-0.046
-0.033
-0.019
-0.011
-0.005
-0.003
-0.001
0.
0.
0.
0.
0.
0.
0.
0.
0.
0.
0.
0.
0.
0.
0.
0.
0.
0.
0.
0.
0.
0.
0.
0.
0.
0.
0.
0.
0.
0.
0.
0.
0.
0.
0.
0.
0.
0.
0.
0.
0.
0.
0.
0.
0.
0.
0.
0.
0.
0.
0.
0.002
0.004
0.001
-0.004
-0.009
-0.014
-0.016
-0.014
-0.010
-0.007
-0.004
-0.003
-0.002
0.
0.
0.
0.
0.
0.
0.
0.
0.
0.
0.
0.
0.
0.
0.
0.
0.
0.
0.
0.
0.
0.
0.
0.
0.
0.
0.
0.
0.
0.
0.
0.
0.
0.
0.
0.
0.
0.
0.
0.
0.
0.
0.
0.
0.
0.
0.
0.
0.
0.
0.
0.
0.
0.002
0.003
0.001
0.001
0.000
-0.002
-0.001
-0.001
-0.001
-0.002
-0.002
0.
0.
0.
0.
0.
0.
0.
0.
0.
0.
0.
0.
0.
0.
0.
0.
0.
0.
0.
0.
0.
0.
0.
0.
0.
0.
0.
0.
0.
0.
0.
0.
0.
0.
0.
0.
0.
0.
0.
0.
0.
0.
0.
0.
0.
0.
0.
0.
0.
0.
0.
0.
0.
0.
0.
0.002
0.002
0.002
0.001
0.000
0.000
0.000
-0.002
0.000
0.
0.
0.
0.
0.
0.
0.
0.
0.
0.
0.
0.
0.
0.
0.
0.
0.
0.
0.
0.
0.
0.
0.
0.
0.
0.
0.
0.
0.
0.
0.
0.
0.
0.
0.
0.
0.
0.
0.
0.
0.
0.
0.
0.
0.
0.
0.
0.
0.
0.
0.
0.
0.
0.
0.
0.
0.
0.
0.001
0.001
0.001
0.000
0.000
0.
0.
0.
0.
0.
0.
0.
0.
0.
0.
0.
0.
0.
0.
0.
0.
0.
0.
0.
0.
0.
0.
0.
0.
0.
0.
0.
0.
0.
0.
0.
0.
0.
0.
0.
0.
0.
0.
0.
0.
0.
0.
0.
0.
0.
0.
0.
0.
0.
0.
0.
0.
0.
0.
0.
0.
0.
0.
0.
0.
0.
0.
0.
0.
0.
0.
0.
0.
0.
0.
0.
0.
0.
0.
0.
0.
0.
0.
0.
0.
0.
0.
0.
0.
0.
0.
0.
0.
0.
0.
0.
0.
0.
0.
0.
0.
0.
0.
0.
0.
0.
0.
0.
0.
0.
0.
0.
0.
0.
0.
0.
0.
0.
0.
0.
0.
0.
0.
0.
0.
0.
0.
0.
0.
0.
0.
0.
0.
0.
0.
0.
0.
0.
0.
0.
0.
0.
0.
0.
0.
0.
0.
0.
0.
0.
0.
0.
0.
0.
0.
0.
0.
0.
0.
0.
0.
0.
0.
0.
0.
0.
0.
0.
0.
0.
0.
0.
0.
0.
0.
0.
0.
0.
0.
0.
0.
0.
0.
0.
0.
0.
0.
0.
0.
0.
0.
0.
0.
0.
0.
0.
0.
0.
0.
0.
0.
0.
0.
0.
0.
0.
0.
0.
0.
0.
0.
0.
0.
0.
0.
0.
0.
0.
0.
0.
0.
0.
0.
0.
0.
0.
0.
0.
0.
0.
0.
0.
0.
0.
0.
0.
0.
0.
0.
0.
0.
0.
0.
0.
0.
0.
0.
0.
0.
0.
0.
0.
0.
0.
0.
0.
0.
0.
0.
0.
0.
0.
0.
0.
0.
0.
0.
0.
0.
0.
0.
0.
0.
0.
0.
0.
0.
0.
0.
0.
0.
0.
0.
0.
0.
0.
0.
0.
0.
0.
0.
0.
0.
0.
0.
0.
0.
0.
0.
0.
0.
0.
0.
0.
0.
0.
0.
0.
0.
0.
0.
0.
0.
0.
0.
0.
0.
0.
0.
0.
0.
0.
0.
0.
0.
0.
0.
0.
0.
0.
0.
0.
0.
0.
0.
0.
0.
0.
0.
0.
0.
0.
0.
0.
0.
0.
0.
0.
0.
0.
0.
0.
0.
0.
0.
0.
0.
0.
0.
0.
0.
0.
0.
0.
0.
0.
0.
0.
0.
0.
0.
0.
0.
0.
0.
0.
0.
0.
0.
0.
0.
0.
0.
0.
0.
0.
0.
0.
0.
0.
0.
0.
0.
0.
0.
0.
0.
0.
0.
0.
0.
0.
0.
0.
0.
0.
0.
0.
0.
0.
0.
0.
0.
0.
0.
0.
0.
0.
0.
0.
0.
0.
0.
0.
0.
0.
0.
0.
0.
0.
0.
0.
0.
0.
0.
0.
0.
0.
0.
0.
0.
0.
0.
0.
0.
0.
0.
0.
0.
0.
0.
0.
0.
0.
0.
0.
0.
0.
0.
0.
0.
0.
0.
0.
0.
0.
0.
0.
0.
0.
0.
0.
0.
0.
0.
0.
0.
0.
0.
0.
0.
0.
0.
0.
0.
0.
0.
0.
0.
0.
0.
0.
0.
0.
0.
0.
0.
0.
0.
0.
0.
0.
0.
0.
0.
0.
0.
0.
0.
0.
0.
0.
0.
0.
0.
0.
0.
0.
0.
0.
0.
0.
0.
0.
0.
0.
0.
0.
0.
0.
0.
0.
0.
0.
0.
0.
0.
0.
0.
0.
0.
0.
0.
0.
0.
0.
0.
0.
0.
0.
0.
0.
0.
0.
0.
0.
-0.001
-0.001
-0.001
-0.001
-0.001
0.
0.
0.
0.
0.
0.
0.
0.
0.
0.
0.
0.
0.
0.
0.
0.
0.
0.
0.
0.
0.
0.
0.
0.
0.
0.
0.
0.
0.
0.
0.
0.
0.
0.
0.
0.
0.
0.
0.
0.
0.
0.
0.
0.
0.
0.
0.
0.
0.
0.
0.
0.
0.
0.
0.
0.
0.
0.
0.000
0.
-0.002
-0.002
-0.002
-0.003
-0.001
0.000
0.000
0.001
0.001
0.
0.
0.
0.
0.
0.
0.
0.
0.
0.
0.
0.
0.
0.
0.
0.
0.
0.
0.
0.
0.
0.
0.
0.
0.
0.
0.
0.
0.
0.
0.
0.
0.
0.
0.
0.
0.
0.
0.
0.
0.
0.
0.
0.
0.
0.
0.
0.
0.
0.
0.
0.
0.001
0.000
-0.001
-0.003
-0.006
-0.009
-0.009
-0.008
-0.005
-0.004
0.000
0.001
0.001
0.001
0.
0.
0.
0.
0.
0.
0.
0.
0.
0.
0.
0.
0.
0.
0.
0.
0.
0.
0.
0.
0.
0.
0.
0.
0.
0.
0.
0.
0.
0.
0.
0.
0.
0.
0.
0.
0.
0.
0.
0.
0.
0.
0.
0.
0.
0.
0.
0.
0.
0.
0.
0.001
-0.001
-0.004
-0.009
-0.014
-0.016
-0.019
-0.021
-0.018
-0.015
-0.008
-0.004
0.000
0.000
0.001
0.
0.002
0.002
0.002
0.002
0.002
0.002
0.
0.
0.
0.
0.
0.
0.
0.
0.
0.
0.
0.
0.
0.
0.
0.
0.
0.
0.
0.
0.
0.
0.
0.
0.
0.
0.
0.
0.
0.
0.
0.
0.
0.
0.
0.
0.
0.
0.
0.
0.
0.
0.001
0.000
-0.004
-0.010
-0.017
-0.028
-0.039
-0.044
-0.042
-0.037
-0.029
-0.022
-0.012
-0.004
0.001
0.004
0.004
0.001
0.002
0.003
0.004
0.004
0.003
0.002
0.001
0.
0.
0.
0.
0.
0.
-0.001
-0.001
-0.001
-0.001
0.
0.001
0.001
0.001
0.001
0.001
0.
0.
0.
0.
0.
0.
0.
0.
0.
0.
0.
0.
0.
0.
0.
0.
0.
0.
0.
0.
0.
0.
0.
0.
0.001
-0.003
-0.009
-0.019
-0.036
-0.055
-0.076
-0.088
-0.091
-0.082
-0.065
-0.051
-0.036
-0.019
-0.007
-0.004
0.003
0.002
0.001
0.001
0.004
0.005
0.006
0.005
0.004
0.001
0.
0.
0.
0.
-0.003
-0.003
-0.003
-0.003
-0.003
-0.002
-0.002
-0.002
-0.002
-0.001
-0.002
0.001
0.001
0.
0.
0.
0.
0.
0.
0.
0.
0.
0.
0.
0.
0.
0.
0.
0.
0.
0.
0.
0.
0.
0.001
0.000
-0.011
-0.019
-0.037
-0.064
-0.101
-0.132
-0.154
-0.164
-0.155
-0.132
-0.106
-0.081
-0.053
-0.034
-0.016
-0.010
-0.006
-0.004
-0.004
-0.001
0.
0.004
0.005
0.006
0.004
0.001
0.
-0.001
-0.005
-0.007
-0.008
-0.008
-0.005
-0.005
-0.004
-0.001
-0.001
-0.002
-0.001
-0.002
0.
0.001
0.001
0.
0.
0.
0.
0.
0.
0.
0.
0.
0.
0.
0.
0.
0.
0.
0.
0.
0.
0.
0.
-0.003
-0.008
-0.019
-0.037
-0.063
-0.103
-0.155
-0.201
-0.227
-0.216
-0.165
-0.022
-0.115
-0.150
-0.120
-0.077
-0.051
-0.033
-0.027
-0.020
-0.019
-0.017
-0.010
-0.002
0.004
0.005
0.006
0.004
-0.001
-0.007
-0.011
-0.012
-0.013
-0.013
-0.014
-0.012
-0.012
-0.014
-0.013
-0.010
-0.006
-0.002
-0.002
0.
0.003
0.
0.
0.
0.
0.
0.
0.
0.
0.
0.
0.
0.
0.
0.
0.
0.
0.
0.
0.
-0.004
-0.009
-0.016
-0.034
-0.059
-0.101
-0.158
-0.228
-0.268
-0.144
0.134
4.022
20.349
5.156
-0.059
-0.221
-0.161
-0.110
-0.078
-0.064
-0.061
-0.051
-0.043
-0.029
-0.016
-0.004
0.003
0.003
0.000
-0.006
-0.015
-0.020
-0.026
-0.030
-0.033
-0.035
-0.033
-0.035
-0.037
-0.033
-0.030
-0.021
-0.010
-0.002
0.000
0.003
0.003
0.
0.
0.
0.
0.
0.
0.
0.
0.
0.
0.
0.
0.
0.
0.
0.
0.
-0.002
-0.008
-0.014
-0.028
-0.060
-0.101
-0.159
-0.239
-0.315
-0.296
0.141
2.100
86.876
1447.388
123.115
1.281
-0.288
-0.266
-0.213
-0.156
-0.129
-0.112
-0.090
-0.074
-0.059
-0.033
-0.015
-0.007
-0.001
-0.007
-0.016
-0.026
-0.040
-0.053
-0.062
-0.067
-0.066
-0.072
-0.078
-0.089
-0.089
-0.073
-0.052
-0.030
-0.008
0.001
0.002
0.002
0.000
-0.001
0.001
0.
0.
0.
0.
0.
0.
0.
0.
0.
0.
0.
0.
0.
-0.001
-0.006
-0.012
-0.023
-0.048
-0.099
-0.159
-0.234
-0.337
-0.343
2.342
5.986
6.801
118.756
973.192
116.518
15.574
3.400
0.328
-0.303
-0.254
-0.187
-0.148
-0.122
-0.103
-0.081
-0.055
-0.028
-0.015
-0.014
-0.018
-0.030
-0.048
-0.073
-0.094
-0.109
-0.121
-0.130
-0.143
-0.158
-0.170
-0.159
-0.134
-0.100
-0.064
-0.027
-0.011
-0.002
0.000
-0.001
-0.004
-0.002
0.000
0.002
0.001
0.
0.
0.
0.
0.
0.
0.
0.
0.
0.
-0.002
-0.008
-0.016
-0.034
-0.076
-0.137
-0.189
-0.241
-0.355
-0.064
14.837
37.304
11.309
56.186
199.961
3263.975
2152.624
1111.879
214.808
0.419
-0.314
-0.222
-0.162
-0.147
-0.122
-0.097
-0.065
-0.034
-0.023
-0.020
-0.030
-0.049
-0.085
-0.127
-0.144
-0.162
-0.180
-0.198
-0.208
-0.213
-0.185
-0.115
-0.077
-0.122
-0.107
-0.065
-0.031
-0.022
-0.015
-0.018
-0.014
-0.013
-0.008
-0.004
0.000
0.001
0.
0.
0.
0.
0.
0.
0.
0.
0.
-0.004
-0.010
-0.020
-0.048
-0.098
-0.139
0.273
1.471
0.552
3.003
9.164
12.179
5.309
17.263
765.488
107520.078
107489.492
73416.008
3873.364
3.601
-0.251
-0.195
-0.121
-0.148
-0.131
-0.098
-0.062
-0.038
-0.028
-0.031
-0.045
-0.081
-0.130
-0.167
-0.186
-0.174
-0.210
-0.170
0.088
0.406
1.818
3.378
2.866
0.546
-0.135
-0.115
-0.081
-0.067
-0.060
-0.057
-0.047
-0.037
-0.023
-0.013
-0.006
-0.001
0.001
0.
0.
0.
0.
0.
0.
0.
0.
-0.004
-0.011
-0.021
-0.055
-0.107
-0.077
2.265
10.513
3.625
15.704
95.443
147.518
17.142
20.521
3095.332
52294.801
6521.139
262.973
45.783
2.612
0.222
-0.104
-0.173
-0.165
-0.129
-0.092
-0.055
-0.039
-0.034
-0.042
-0.067
-0.114
-0.159
-0.182
-0.199
-0.203
-0.217
0.675
4.457
5.967
34.012
57.378
18.942
4.627
-0.017
-0.199
-0.168
-0.142
-0.137
-0.131
-0.115
-0.091
-0.058
-0.034
-0.015
-0.006
0.001
0.001
0.
0.
0.
0.
0.
0.
0.
-0.003
-0.009
-0.020
-0.052
-0.102
-0.121
0.921
4.292
2.485
60.958
10934.428
82211.289
591.749
32.883
2530.774
28722.439
452.144
20.831
9.403
3.796
0.804
-0.078
-0.232
-0.178
-0.124
-0.078
-0.047
-0.036
-0.040
-0.050
-0.086
-0.136
-0.134
0.233
0.365
-0.167
-0.256
1.799
11.500
20.686
810.315
2235.051
100.031
3.300
-0.196
-0.316
-0.275
-0.200
0.130
0.191
-0.137
-0.183
-0.131
-0.073
-0.034
-0.015
-0.006
0.001
0.
0.
0.
0.
0.
0.
0.
-0.003
-0.008
-0.016
-0.042
-0.086
-0.145
-0.160
-0.080
1.028
86.924
28388.141
200343.156
5586.382
1314.497
108.491
106.638
14.455
6.235
136.011
162.936
6.044
-0.200
-0.274
-0.196
-0.134
-0.085
-0.052
-0.042
-0.043
-0.064
-0.105
-0.164
-0.023
1.358
2.153
0.391
-0.294
0.287
2.971
138.718
6883.783
25202.311
15078.967
4.197
-0.449
-0.449
-0.181
3.404
43.461
57.739
5.031
-0.079
-0.224
-0.147
-0.072
-0.026
-0.013
-0.003
-0.001
-0.001
0.
0.
0.
0.
0.
-0.002
-0.007
-0.011
-0.030
-0.058
-0.111
-0.185
-0.263
-0.029
13.330
753.005
8870.361
178656.094
101839.289
2988.974
7.797
-0.035
9.857
603.918
820.623
14.062
-0.222
-0.297
-0.215
-0.163
-0.119
-0.080
-0.052
-0.055
-0.077
-0.128
-0.198
-0.139
0.903
10.897
11.743
1.046
-0.394
-0.192
21.275
242.375
190.530
78.031
0.171
-0.567
-0.366
5.937
122.315
13656.365
28720.938
185.223
5.669
-0.180
-0.240
-0.136
-0.068
-0.032
-0.017
-0.009
-0.003
-0.002
-0.001
-0.001
0.
0.
0.
-0.003
-0.007
-0.015
-0.034
-0.069
-0.120
-0.197
-0.257
0.327
10.447
231.209
23089.604
100172.531
1375.056
8.699
1.299
1.434
27.983
33.220
1.712
-0.355
-0.273
-0.167
-0.134
-0.141
-0.113
-0.080
-0.074
-0.104
-0.154
-0.226
-0.270
1.381
281.167
217.022
5.738
0.295
-0.120
-0.276
0.528
0.760
0.362
0.679
2.270
2.346
66.236
3087.041
101432.523
112541.109
31995.893
170.480
1.125
-0.326
-0.219
-0.121
-0.070
-0.041
-0.025
-0.017
-0.008
-0.005
-0.002
-0.001
0.
0.
-0.002
-0.002
-0.009
-0.020
-0.039
-0.068
-0.117
-0.192
-0.242
0.030
5.253
73.229
200.010
23.355
10.029
3.979
0.155
0.137
0.005
-0.358
-0.305
0.300
2.124
4.779
0.673
-0.122
-0.109
-0.094
-0.123
-0.172
-0.227
-0.240
0.102
14.421
18.834
3.314
9.223
6.820
64.260
89.292
26.594
82.408
38.547
107.193
36.154
59.733
1614.065
1508.140
107425.078
104886.555
712.657
3.451
-0.389
-0.332
-0.212
-0.137
-0.093
-0.059
-0.038
-0.025
-0.013
-0.006
-0.003
0.
0.
0.
-0.001
-0.002
-0.008
-0.020
-0.039
-0.062
-0.108
-0.174
-0.221
-0.172
0.332
0.708
0.769
2.598
1.148
-0.124
-0.325
-0.380
-0.351
-0.102
3.252
34.015
80.129
6.534
-0.084
-0.122
-0.115
-0.144
-0.177
-0.001
0.632
0.208
-0.199
0.275
12.972
145.720
127.704
40294.441
101165.766
3574.807
86895.289
1235.759
494.219
84.610
14.135
42.358
299.205
6830.878
5339.134
155.358
24.112
0.211
-0.476
-0.337
-0.233
-0.177
-0.134
-0.092
-0.059
-0.031
-0.014
-0.006
0.
0.
0.
0.
0.000
0.
-0.007
-0.020
-0.032
-0.053
-0.087
-0.131
-0.172
-0.208
-0.237
-0.198
-0.065
-0.047
-0.184
-0.311
-0.344
-0.318
-0.080
3.774
52.592
46.765
2.830
-0.104
-0.131
-0.132
-0.162
-0.181
0.478
2.877
1.609
-0.324
2.379
618.772
100126.531
35478.027
80000.023
83267.578
32955.496
133717.406
102901.016
417.986
14.991
0.763
3.899
182.457
1390.501
136.801
225.699
67.636
1.248
-0.366
1.109
1.665
0.019
-0.170
-0.125
-0.099
-0.064
-0.030
-0.013
0.
0.
0.
0.
0.
0.
0.000
-0.006
-0.016
-0.023
-0.037
-0.062
-0.088
-0.117
-0.152
-0.169
-0.170
-0.146
-0.183
-0.254
-0.272
-0.265
-0.199
0.505
7.737
7.049
0.316
-0.133
-0.136
-0.141
-0.176
-0.174
0.477
1.921
0.811
-0.337
4.384
1611.614
100710.023
107946.289
2485.118
7770.620
29152.424
9197.722
151140.422
3988.513
2.201
-0.801
-0.560
5.475
17.856
10.236
37.770
39.055
21.867
7.488
215.144
411.253
13.138
5.665
4.666
0.265
-0.090
-0.054
-0.021
0.
0.
0.
0.
0.
0.
0.
0.
-0.002
-0.012
-0.019
-0.031
-0.042
-0.058
-0.079
-0.100
-0.116
-0.130
-0.147
-0.166
-0.188
-0.196
-0.184
-0.145
0.091
0.083
-0.122
-0.130
-0.128
-0.147
-0.152
1.427
38.659
119.385
16.455
3.178
8.331
510.889
10743.739
6117.481
122.842
224.424
795.086
77.914
784.192
123.672
-0.248
-0.824
-0.856
-0.755
1.060
121.340
6792.225
3462.485
1818.556
94.422
8587.851
31439.826
108.586
1133.176
821.148
10.114
-0.030
-0.074
-0.032
0.
0.
0.
0.
0.
0.
0.
0.
0.
0.
-0.004
-0.011
-0.020
-0.026
-0.039
-0.053
-0.071
-0.079
-0.094
-0.102
-0.114
-0.118
-0.124
-0.122
-0.113
-0.105
-0.104
-0.104
-0.112
-0.139
0.028
23.504
7355.670
100012.219
1103.741
59.650
53.470
19662.838
100213.953
8238.942
25.818
12.736
43.873
90.145
49.540
9.649
-0.150
-0.645
-0.715
0.171
25.664
806.977
100559.492
147028.297
101282.266
615.614
1080.989
889.073
193.527
15601.124
8560.797
29.834
0.063
-0.085
-0.041
0.
0.
0.
0.
0.
0.
0.
0.
0.
0.
0.
0.
-0.007
-0.012
-0.017
-0.024
-0.034
-0.042
-0.049
-0.055
-0.061
-0.061
-0.061
-0.063
-0.062
-0.063
-0.063
-0.073
-0.099
-0.131
0.117
39.395
34839.879
100046.367
3223.967
91.264
52.807
1591.667
42400.637
822.125
44.583
64.963
233.879
2971.697
338.092
12.479
1.362
-0.107
-0.504
13.047
2391.014
102034.680
10746.511
59790.879
157340.531
31573.236
261.351
2796.964
38592.539
3610.519
473.187
9.100
-0.043
-0.092
-0.042
0.
0.
0.
0.
0.
0.
0.
0.
0.
0.
0.
0.
-0.002
-0.003
-0.009
-0.013
-0.015
-0.019
-0.025
-0.028
-0.029
-0.028
-0.025
-0.023
-0.024
-0.030
-0.039
-0.055
-0.084
-0.124
-0.089
5.012
243.872
1189.362
82.922
9.685
5.100
11.545
38.100
15.572
771.066
3113.575
164.660
1097.601
154.289
15.133
51.916
9.023
2.404
55.136
39360.484
102192.531
22304.357
514.019
100061.781
3709.692
87.134
6360.476
100466.047
1171.034
52.432
1.553
-0.124
-0.090
-0.038
0.
0.
0.
0.
0.
0.
0.
0.
0.
0.
0.
0.
0.
0.
-0.003
-0.004
-0.005
-0.006
-0.007
-0.009
-0.011
-0.011
-0.007
-0.006
-0.012
-0.018
-0.033
-0.052
-0.080
-0.124
-0.162
-0.013
1.845
4.052
1.140
0.068
-0.199
-0.269
-0.137
3.373
229.682
654.553
30.962
16.549
5.668
26.011
141.365
40.683
342.188
1226.549
103304.977
109985.969
2272.681
84.519
36.555
12.485
16.135
1277.169
21912.176
611.241
6.367
-0.034
-0.134
-0.075
-0.031
0.
0.
0.
0.
0.
0.
0.
0.
0.
0.
0.
0.
0.
0.
0.
0.
-0.002
-0.003
-0.004
-0.004
-0.002
-0.002
0.001
-0.001
-0.008
-0.021
-0.044
-0.071
-0.104
-0.143
-0.187
-0.217
-0.228
-0.244
-0.275
-0.303
-0.318
-0.323
-0.339
-0.132
3.120
6.528
1.613
-0.066
-0.296
2.371
14.143
843.993
148476.297
117444.484
142658.141
70053.172
100180.945
949.277
3.946
-0.274
4.157
212.868
1592.412
127.062
2.021
-0.133
-0.107
-0.052
-0.023
0.
0.
0.
0.
0.
0.
0.
0.
0.
0.
0.
0.
0.
0.
0.
0.
0.
0.
0.
-0.001
0.001
0.002
0.002
0.000
-0.013
-0.039
-0.075
-0.117
-0.154
-0.191
-0.222
-0.249
-0.281
-0.303
-0.313
-0.302
-0.285
-0.271
-0.295
-0.311
-0.301
-0.252
-0.188
-0.195
-0.408
-0.304
7.079
949.946
160605.984
97566.672
1303.313
2754.967
10735.633
256.542
6.947
-0.229
-0.016
4.287
11.487
3.050
0.027
-0.115
-0.070
-0.035
-0.017
0.
0.
0.
0.
0.
0.
0.
0.
0.
0.
0.
0.
0.
0.
0.
0.
0.
0.
0.
0.002
0.006
0.006
-0.001
-0.011
-0.032
-0.074
-0.115
-0.071
0.101
-0.044
-0.207
-0.299
-0.337
-0.348
-0.350
-0.343
-0.335
-0.319
-0.292
-0.278
-0.164
0.226
16.702
29.972
1.181
-0.316
1.289
34.807
240.999
164.143
43.640
1606.983
1811.139
652.903
38.975
0.664
-0.258
-0.188
-0.064
-0.096
-0.105
-0.073
-0.041
-0.021
-0.012
0.
0.
0.
0.
0.
0.
0.
0.
0.
0.
0.
0.
0.
0.
0.
0.
0.
0.
0.003
0.006
0.006
0.003
-0.006
-0.025
-0.060
-0.103
0.072
5.181
56.948
38.839
0.774
-0.157
0.153
0.880
0.682
0.600
-0.238
-0.369
-0.194
0.409
5.001
9.345
175.777
430.753
11.496
-0.038
-0.234
1.043
4.035
2.424
3.234
40.324
139.362
267.071
25.194
7.250
0.840
-0.183
-0.145
-0.098
-0.064
-0.038
-0.023
-0.013
-0.004
0.
0.
0.
0.
0.
0.
0.
0.
0.
0.
0.
0.
0.
0.
0.
0.
0.
0.001
0.005
0.006
0.002
-0.005
-0.021
-0.048
-0.096
-0.137
1.134
74.363
3764.043
2422.457
3.400
0.945
13.616
42.756
43.821
74.774
5.833
0.852
6.841
10.544
84.238
154.737
33.701
85.452
18.273
0.096
-0.279
-0.228
-0.080
-0.207
-0.259
1.784
17.817
24.996
15.337
18.513
2.530
-0.075
-0.101
-0.057
-0.032
-0.018
-0.011
-0.005
-0.002
0.
0.
0.
0.
0.
0.
0.
0.
0.
0.
0.
0.
0.
0.
0.
0.
0.
0.004
0.006
0.005
-0.001
-0.019
-0.048
-0.088
-0.140
-0.187
0.677
38.040
197.327
36.548
0.860
16.023
540.887
848.097
768.303
957.036
47.981
18.601
198.561
159.432
103.037
174.123
16.209
9.401
3.477
-0.111
-0.210
-0.220
-0.241
-0.289
-0.304
-0.026
2.252
7.305
9.445
8.784
1.280
-0.062
-0.069
-0.031
-0.014
-0.004
-0.004
-0.001
0.
0.
0.
0.
0.
0.
0.
0.
0.
0.
0.
0.
0.
0.
0.
0.
0.
0.001
0.005
0.006
0.002
-0.011
-0.041
-0.077
-0.111
-0.155
-0.214
-0.191
1.088
3.083
0.444
0.323
105.322
34861.359
59578.898
106615.273
3614.099
1060.443
246.213
389.845
292.879
17.679
10.028
1.574
0.018
-0.091
-0.131
-0.132
-0.142
-0.159
-0.184
-0.218
-0.207
0.035
0.873
0.993
0.506
0.010
-0.077
-0.045
-0.015
-0.003
0.001
0.002
0.001
0.
0.
0.
0.
0.
0.
0.
0.
0.
0.
0.
0.
0.
0.
0.
0.
0.
0.002
0.005
0.004
-0.002
-0.022
-0.057
-0.092
-0.032
0.205
-0.085
-0.271
-0.333
-0.393
-0.527
-0.198
34.099
2385.189
66499.422
100604.859
4860.798
21351.842
15837.193
72.821
17.912
1.610
0.016
-0.138
-0.151
-0.118
-0.083
-0.068
-0.067
-0.081
-0.095
-0.121
-0.141
-0.133
-0.068
-0.082
-0.097
-0.080
-0.053
-0.020
-0.002
0.003
0.003
0.001
0.
0.
0.
0.
0.
0.
0.
0.
0.
0.
0.
0.
0.
0.
0.
-0.001
-0.001
-0.001
0.001
0.006
0.004
-0.004
-0.025
-0.063
-0.088
0.154
1.330
0.320
-0.255
-0.351
-0.437
-0.550
-0.476
3.067
29.526
332.004
1600.162
208.032
100122.172
100038.438
88.970
0.321
-0.309
-0.265
-0.179
-0.119
-0.071
-0.042
-0.031
-0.028
-0.034
-0.040
-0.053
-0.074
-0.084
-0.085
-0.080
-0.073
-0.048
-0.020
-0.004
0.003
0.003
0.003
0.001
0.
0.
0.
0.
0.
0.
0.
0.
0.
0.
0.
0.
0.
0.
-0.001
-0.002
-0.001
-0.001
0.001
0.006
0.001
-0.003
-0.023
-0.059
-0.088
-0.038
0.152
-0.081
-0.244
-0.331
-0.410
-0.393
1.602
22.914
167.950
101.144
31.555
1413.638
459.247
207.045
6.802
-0.366
-0.412
-0.291
-0.171
-0.097
-0.055
-0.027
-0.012
-0.008
-0.007
-0.013
-0.018
-0.026
-0.032
-0.039
-0.036
-0.024
-0.012
-0.001
0.003
0.003
0.003
0.001
0.001
0.
0.
0.
0.
0.
0.
0.
0.
0.
0.
0.
0.
0.001
-0.001
-0.001
-0.002
-0.003
-0.006
-0.004
-0.003
-0.003
-0.006
-0.021
-0.049
-0.078
-0.100
-0.125
-0.163
-0.226
-0.301
-0.390
-0.034
8.411
93.319
1593.606
29164.227
1806.992
14067.065
12168.235
1333.453
98.434
2.277
-0.255
-0.289
-0.193
-0.112
-0.055
-0.025
-0.006
-0.005
0.001
0.
0.000
-0.001
-0.005
-0.007
-0.005
-0.001
0.002
0.003
0.004
0.002
0.002
0.001
0.
0.
0.
0.
0.
0.
0.
0.
0.
0.
0.
0.001
0.001
0.000
-0.002
-0.003
-0.005
-0.009
-0.011
-0.014
-0.015
-0.016
-0.018
-0.021
-0.032
-0.055
-0.078
-0.103
-0.134
-0.176
-0.254
-0.359
-0.172
5.699
319.136
101640.172
200201.891
27949.445
38312.434
45434.766
105330.984
2535.744
368.349
18.661
-0.090
-0.222
-0.142
-0.073
-0.030
-0.007
-0.001
-0.001
0.003
0.003
0.002
0.002
0.002
0.003
0.003
0.004
0.003
0.001
0.002
0.001
0.
0.
0.
0.
0.
0.
0.
0.
0.
0.
0.
0.
0.001
0.001
0.000
-0.002
-0.004
-0.010
-0.015
-0.025
-0.039
-0.049
-0.050
-0.048
-0.039
-0.035
-0.034
-0.045
-0.062
-0.086
-0.122
-0.196
-0.303
-0.368
0.768
121.469
80833.859
9328.698
9018.320
6150.099
5487.502
112733.930
80045.023
118323.500
1045.314
1.366
-0.176
-0.165
-0.085
-0.038
-0.014
-0.005
0.001
0.001
0.002
0.002
0.003
0.004
0.004
0.003
0.003
0.002
0.002
0.
0.
0.
0.
0.
0.
0.
0.
0.
0.
0.
0.
0.
0.001
0.001
0.001
-0.001
-0.001
-0.007
-0.013
-0.028
-0.053
-0.069
-0.063
-0.019
-0.058
-0.069
-0.056
-0.035
-0.032
-0.043
-0.060
-0.086
-0.137
-0.224
-0.326
-0.314
9.270
834.480
89.385
1611.187
1397.291
1227.687
21877.553
16920.297
8255.555
76.435
2.659
-0.131
-0.197
-0.099
-0.043
-0.013
-0.002
0.
0.
0.001
0.002
0.001
0.001
0.001
0.001
0.001
0.001
0.
0.
0.
0.
0.
0.
0.
0.
0.
0.
0.
0.
0.
0.
0.001
0.001
0.001
0.000
-0.003
-0.008
-0.019
-0.047
-0.079
-0.011
2.407
10.654
2.874
0.010
-0.083
-0.051
-0.026
-0.030
-0.040
-0.066
-0.100
-0.150
-0.229
-0.304
-0.272
0.379
1.493
21.742
22.377
19.026
38.448
139.105
2293.404
3767.248
35.197
0.000
-0.214
-0.115
-0.048
-0.017
-0.002
0.003
0.001
0.
0.
0.
0.
0.
0.
0.
0.
0.
0.
0.
0.
0.
0.
0.
0.
0.
0.
0.
0.
0.
0.
0.001
0.001
0.001
0.000
-0.004
-0.011
-0.027
-0.064
-0.097
1.098
115.045
2196.720
152.418
1.574
-0.099
-0.078
-0.040
-0.028
-0.035
-0.049
-0.075
-0.102
-0.142
-0.200
-0.265
-0.318
-0.344
-0.235
-0.295
-0.285
3.004
193.936
101020.891
100112.305
230.892
0.380
-0.239
-0.128
-0.051
-0.022
-0.005
0.002
0.002
0.001
0.001
0.001
0.001
0.001
0.
0.
0.
0.
0.
0.
0.
0.
0.
0.
0.
0.
0.
0.
0.
0.
0.
0.001
0.001
0.001
-0.001
-0.003
-0.011
-0.031
-0.077
-0.111
2.075
297.177
11461.662
434.662
5.179
-0.061
-0.098
-0.047
-0.030
-0.029
-0.042
-0.061
-0.077
-0.093
-0.118
-0.157
-0.201
-0.246
-0.314
-0.407
-0.417
1.465
33.057
1182.841
2205.895
26.579
-0.102
-0.262
-0.148
-0.061
-0.026
-0.010
-0.001
0.003
0.004
0.002
0.001
0.001
0.001
0.001
0.
0.
0.
0.
0.
0.
0.
0.
0.
0.
0.
0.
0.
0.
0.
0.
0.
0.001
0.001
0.000
-0.003
-0.012
-0.031
-0.080
-0.122
0.860
45.899
791.279
898.044
21.500
0.128
-0.099
-0.055
-0.030
-0.030
-0.034
-0.048
-0.063
-0.070
-0.080
-0.102
-0.128
-0.159
-0.215
-0.287
-0.233
2.673
35.555
52.183
15.038
2.698
-0.137
-0.265
-0.174
-0.078
-0.034
-0.013
-0.003
0.003
0.003
0.003
0.001
0.001
0.001
0.001
0.
0.
0.
0.
0.
0.
0.
0.
0.
0.
0.
0.
0.
0.
0.
0.
0.
0.001
0.001
0.001
-0.001
-0.010
-0.026
-0.069
-0.124
0.127
18.124
2222.538
5843.077
49.539
0.229
-0.092
-0.052
-0.028
-0.028
-0.029
-0.038
-0.041
-0.045
-0.052
-0.065
-0.078
-0.105
-0.148
-0.202
-0.166
1.297
11.322
18.014
19.318
7.809
1.051
-0.085
-0.180
-0.104
-0.043
-0.016
-0.005
0.001
0.003
0.003
0.001
0.001
0.001
0.001
0.
0.
0.
0.
0.
0.
0.
0.
0.
0.
0.
0.
0.
0.
0.
0.
0.
0.
0.001
0.001
0.000
-0.006
-0.020
-0.049
-0.104
-0.115
1.951
55.851
93.666
5.026
-0.037
-0.077
-0.041
-0.023
-0.022
-0.022
-0.026
-0.034
-0.032
-0.031
-0.037
-0.045
-0.063
-0.097
-0.146
-0.194
-0.065
0.749
14.653
40.153
26.215
17.663
2.730
-0.066
-0.104
-0.053
-0.019
-0.007
-0.001
0.002
0.003
0.001
0.001
0.001
0.
0.
0.
0.
0.
0.
0.
0.
0.
0.
0.
0.
0.
0.
0.
0.
0.
0.
0.
0.
0.
0.001
-0.004
-0.013
-0.032
-0.067
-0.104
-0.079
0.368
0.562
-0.006
-0.084
-0.057
-0.029
-0.017
-0.014
-0.017
-0.019
-0.019
-0.021
-0.022
-0.022
-0.027
-0.034
-0.059
-0.102
-0.164
-0.243
-0.117
6.000
18.420
285.878
827.167
46.678
0.723
-0.098
-0.055
-0.021
-0.007
-0.001
0.001
0.002
0.
0.
0.
0.
0.
0.
0.
0.
0.
0.
0.
0.
0.
0.
0.
0.
0.
0.
0.
0.
0.
0.
0.
0.
0.
-0.003
-0.008
-0.018
-0.035
-0.063
-0.085
-0.092
-0.088
-0.075
-0.055
-0.029
-0.018
-0.011
-0.008
-0.013
-0.014
-0.013
-0.013
-0.012
-0.011
-0.013
-0.013
-0.029
-0.060
-0.111
-0.199
-0.254
1.746
72.906
1245.730
4447.171
119.102
1.329
-0.086
-0.051
-0.018
-0.007
0.000
0.002
0.001
0.
0.
0.
0.
0.
0.
0.
0.
0.
0.
0.
0.
0.
0.
0.
0.
0.
0.
0.
0.
0.
0.
0.
0.
0.
0.001
-0.004
-0.010
-0.018
-0.029
-0.041
-0.049
-0.048
-0.039
-0.026
-0.014
-0.008
-0.005
-0.005
-0.009
-0.010
-0.007
-0.006
-0.003
-0.002
-0.005
-0.004
-0.010
-0.032
-0.066
-0.135
-0.181
2.948
175.177
575.869
161.370
14.360
0.277
-0.075
-0.040
-0.014
-0.005
-0.001
0.002
0.
0.
0.
0.
0.
0.
0.
0.
0.
0.
0.
0.
0.
0.
0.
0.
0.
0.
0.
0.
0.
0.
0.
0.
0.
0.
0.
0.001
-0.004
-0.009
-0.012
-0.017
-0.021
-0.020
-0.017
-0.012
-0.006
-0.003
-0.001
-0.002
-0.005
-0.005
-0.003
-0.002
-0.001
0.
0.004
0.004
0.000
-0.015
-0.036
-0.083
-0.131
0.357
10.647
21.401
3.793
0.356
-0.074
-0.057
-0.025
-0.010
-0.005
0.000
0.001
0.
0.
0.001
0.
0.
0.
0.
0.
0.
0.
0.
0.
0.
0.
0.
0.
0.
0.
0.
0.
0.
0.
0.
0.
0.
0.
0.
0.
0.001
-0.001
-0.005
-0.009
-0.009
-0.009
-0.006
-0.003
0.000
0.001
0.
-0.002
-0.002
-0.002
-0.001
0.000
0.001
0.003
0.002
0.003
0.003
-0.002
-0.019
-0.044
-0.081
-0.102
0.042
0.143
-0.049
-0.082
-0.063
-0.033
-0.014
-0.007
-0.001
0.
0.
0.
0.
0.
0.
0.
0.
0.
0.
0.
0.
0.
0.
0.
0.
0.
0.
0.
0.
0.
0.
0.
0.
0.
0.
0.
0.
0.
0.
0.
0.
0.001
0.001
-0.001
0.
0.
0.000
0.
0.
0.
0.
0.
0.
0.
0.
0.
0.001
0.001
0.001
0.005
0.002
-0.007
-0.020
-0.040
-0.063
-0.072
-0.074
-0.068
-0.055
-0.033
-0.016
-0.008
-0.005
-0.002
0.
0.
0.
0.
0.
0.
0.
0.
0.
0.
0.
0.
0.
0.
0.
0.
0.
0.
0.
0.
0.
0.
0.
0.
0.
0.
0.
0.
0.
0.
0.
0.
0.
0.
0.
0.
0.
0.
0.
0.
0.
0.
0.
0.
0.
0.
0.
0.
0.
0.
0.001
0.002
0.001
-0.004
-0.014
-0.023
-0.031
-0.032
-0.028
-0.020
-0.011
-0.005
-0.001
-0.002
0.
0.
0.
0.
0.
0.
0.
0.
0.
0.
0.
0.
0.
0.
0.
0.
0.
0.
0.
0.
0.
0.
0.
0.
0.
0.
0.
0.
0.
0.
0.
0.
0.
0.
0.
0.
0.
0.
0.
0.
0.
0.
0.
0.
0.
0.
0.
0.
0.
0.
0.
0.
0.002
0.002
0.
-0.001
-0.003
-0.008
-0.009
-0.007
-0.004
-0.001
0.000
-0.002
0.
0.
0.
0.
0.
0.
0.
0.
0.
0.
0.
0.
0.
0.
0.
0.
0.
0.
0.
0.
0.
0.
0.
0.
0.
0.
0.
0.
0.
0.
0.
0.
0.
0.
0.
0.
0.
0.
0.
0.
0.
0.
0.
0.
0.
0.
0.
0.
0.
0.
0.
0.
0.
0.000
0.002
0.002
0.003
0.002
0.001
0.001
0.001
0.000
0.000
0.000
0.
0.
0.
0.
0.
0.
0.
0.
0.
0.
0.
0.
0.
0.
0.
0.
0.
0.
0.
0.
0.
0.
0.
0.
0.
0.
0.
0.
0.
0.
0.
0.
0.
0.
0.
0.
0.
0.
0.
0.
0.
0.
0.
0.
0.
0.
0.
0.
0.
0.
0.
0.
0.
0.
0.
0.
0.001
0.001
0.002
0.002
0.002
0.001
0.001
0.
0.
0.
0.
0.
0.
0.
0.
0.
0.
0.
0.
0.
0.
0.
0.
0.
0.
0.
0.
0.
0.
0.
0.
0.
0.
0.
0.
0.
0.
0.
0.
0.
0.
0.
0.
0.
0.
0.
0.
0.
0.
0.
0.
0.
0.
0.
0.
0.
0.
0.
0.
0.
0.
0.
0.
0.
0.
0.
0.
0.
0.
0.
0.
0.
0.
0.
0.
0.
0.
0.
0.
0.
0.
0.
0.
0.
0.
0.
0.
0.
0.
0.
0.
0.
0.
0.
0.
0.
0.
0.
0.
0.
0.
0.
0.
0.
0.
0.
0.
0.
0.
0.
0.
0.
0.
0.
0.
0.
0.
0.
0.
0.
0.
0.
0.
0.
0.
0.
0.
0.
0.
0.
0.
0.
0.
0.
0.
0.
0.
0.
0.
0.
0.
0.
0.
0.
0.
0.
0.
0.
0.
0.
0.
0.
0.
0.
0.
0.
0.
0.
0.
0.
0.
0.
0.
0.
0.
0.
0.
0.
0.
0.
0.
0.
0.
0.
0.
0.
0.
0.
0.
0.
0.
0.
0.
0.
0.
0.
0.
0.
0.
0.
0.
0.
0.
0.
0.
0.
0.
0.
0.
0.
0.
0.
0.
0.
0.
0.
0.
0.
0.
0.
0.
0.
0.
0.
0.
0.
0.
0.
0.
0.
0.
0.
0.
0.
0.
0.
0.
0.
0.
0.
0.
0.
0.
0.
0.
0.
0.
0.
0.
0.
0.
0.
0.
0.
0.
0.
0.
0.
0.
0.
0.
0.
0.
0.
0.
0.
0.
0.
0.
0.
0.
0.
0.
0.
0.
0.
0.
0.
0.
0.
0.
0.
0.
0.
0.
0.
0.
0.
0.
0.
0.
0.
0.
0.
0.
0.
0.
0.
0.
0.
0.
0.
0.
0.
0.
0.
0.
0.
0.
0.
0.
0.
0.
0.
0.
0.
0.
0.
0.
0.
0.
0.
0.
0.
0.
0.
0.
0.
0.
0.
0.
0.
0.
0.
0.
0.
0.
0.
0.
0.
0.
0.
0.
0.
0.
0.
0.
0.
0.
0.
0.
0.
0.
0.
0.
0.
0.
0.
0.
0.
0.
0.
0.
0.
0.
0.
0.
0.
0.
0.
0.
0.
0.
0.
0.
0.
0.
0.
0.
0.
0.
0.
0.
0.
0.
0.
0.
0.
0.
0.
0.
0.
0.
0.
0.
0.
0.
0.
0.
0.
0.
0.
0.
0.
0.
0.
0.
0.
0.
0.
0.
0.
0.
0.
0.
0.
0.
0.
0.
0.
0.
0.
0.
0.
0.
0.
0.
0.
0.
0.
0.
0.
0.
0.
0.
0.
0.
0.
0.
0.
0.
0.
0.
0.
0.
0.
0.
0.
0.
0.
0.
0.
0.
0.
0.
0.
0.
0.
0.
0.
0.
0.
0.
0.
0.
0.
0.
0.
0.
0.
0.
0.
0.
0.
0.
0.
0.
0.
0.
0.
0.
0.
0.
0.
0.
0.
0.
0.
0.
0.
0.
0.
0.
0.
0.
0.
0.
0.
0.
0.
0.
0.
0.
0.
0.
0.
0.
0.
0.
0.
0.
0.
0.
0.
0.
0.
0.
0.
0.
0.
0.
0.
0.
0.
0.
0.
0.
0.
0.
0.
0.
0.
0.
0.
0.
0.
0.
0.
0.
0.
0.
0.
0.
0.
0.
0.
0.
0.
0.
0.
0.
0.
0.
0.
0.
0.
0.
0.
0.
0.
0.
0.
0.
0.
0.
0.
0.001
0.000
0.
0.000
-0.001
-0.001
-0.001
0.
0.001
0.001
0.001
0.
0.
0.
0.
0.
0.
0.
0.
0.
0.
0.
0.
0.
0.
0.
0.
0.
0.
0.
0.
0.
0.
0.
0.
0.
0.
0.
0.
0.
0.
0.
0.
0.
0.
0.
0.
0.
0.
0.
0.
0.
0.
0.
0.
0.
0.
0.
0.
0.
0.
0.
0.
0.001
0.001
-0.001
-0.002
-0.003
-0.004
-0.003
-0.002
-0.001
0.001
0.001
0.001
0.001
0.001
0.001
0.
0.
0.
0.
0.
0.
0.
0.
0.
0.
0.
0.
0.
0.
0.
0.
0.
0.
0.
0.
0.
0.
0.
0.
0.
0.
0.
0.
0.
0.
0.
0.
0.
0.
0.
0.
0.
0.
0.
0.
0.
0.
0.
0.
0.
0.
0.
0.
0.
0.001
0.001
0.000
-0.002
-0.005
-0.010
-0.012
-0.013
-0.013
-0.011
-0.006
-0.004
0.001
0.001
0.002
0.001
0.001
0.
0.001
0.001
0.001
0.001
0.
0.
0.
0.
0.
0.
0.
0.
-0.001
-0.001
-0.001
-0.001
-0.001
-0.001
0.
0.
0.
0.
0.
0.
0.
0.
0.
0.
0.
0.
0.
0.
0.
0.
0.
0.
0.
0.
0.
0.
0.
0.
0.
0.
0.
0.
0.
0.001
0.
-0.002
-0.010
-0.017
-0.024
-0.032
-0.036
-0.033
-0.026
-0.019
-0.013
-0.005
0.001
0.003
0.003
0.004
0.003
0.002
0.001
0.002
0.001
0.002
0.001
0.
0.
0.
0.
0.
-0.001
-0.001
-0.001
-0.001
-0.001
-0.001
-0.001
-0.001
0.
0.
0.
0.
0.
0.
0.
0.
0.
0.
0.
0.
0.
0.
0.
0.
0.
0.
0.
0.
0.
0.
0.
0.
0.
0.
0.
0.001
0.000
-0.002
-0.010
-0.019
-0.035
-0.057
-0.074
-0.079
-0.075
-0.063
-0.044
-0.033
-0.022
-0.007
-0.001
0.002
0.000
0.004
0.004
0.004
0.003
0.005
0.005
0.004
0.002
0.
0.
0.
0.
-0.001
-0.003
-0.004
-0.005
-0.005
-0.004
-0.003
-0.003
-0.002
-0.002
-0.002
0.000
0.001
0.
0.
0.
0.
0.
0.
0.
0.
0.
0.
0.
0.
0.
0.
0.
0.
0.
0.
0.
0.
0.
0.
0.001
-0.001
-0.009
-0.020
-0.041
-0.072
-0.107
-0.124
-0.134
-0.136
-0.129
-0.104
-0.072
-0.048
-0.030
-0.016
-0.005
-0.002
-0.001
-0.001
0.002
0.003
0.005
0.005
0.006
0.005
0.004
0.001
0.
-0.003
-0.005
-0.008
-0.010
-0.010
-0.009
-0.009
-0.005
-0.002
-0.002
-0.003
-0.003
-0.002
-0.002
0.001
0.
0.
0.
0.
0.
0.
0.
0.
0.
0.
0.
0.
0.
0.
0.
0.
0.
0.
0.
0.
-0.001
0.001
-0.011
-0.021
-0.040
-0.077
-0.128
-0.167
-0.176
-0.167
-0.187
-0.213
-0.189
-0.147
-0.107
-0.070
-0.046
-0.028
-0.019
-0.012
-0.011
-0.012
-0.009
-0.003
0.000
0.004
0.005
0.005
0.003
-0.001
-0.006
-0.009
-0.015
-0.017
-0.016
-0.017
-0.020
-0.016
-0.013
-0.011
-0.010
-0.007
-0.004
-0.003
-0.001
0.001
0.
0.
0.
0.
0.
0.
0.
0.
0.
0.
0.
0.
0.
0.
0.
0.
0.
0.
0.
-0.002
-0.009
-0.019
-0.037
-0.070
-0.122
-0.189
-0.224
-0.158
0.398
0.888
0.317
0.481
0.041
-0.187
-0.149
-0.101
-0.069
-0.054
-0.048
-0.047
-0.047
-0.039
-0.029
-0.014
-0.005
0.001
0.003
0.002
-0.007
-0.012
-0.020
-0.026
-0.033
-0.037
-0.038
-0.038
-0.037
-0.039
-0.037
-0.033
-0.022
-0.013
-0.004
-0.002
0.000
0.001
0.
0.
0.
0.
0.
0.
0.
0.
0.
0.
0.
0.
0.
0.
0.
0.
0.
-0.001
-0.007
-0.016
-0.032
-0.063
-0.110
-0.186
-0.267
-0.304
0.544
11.561
31.476
34.933
265.638
40.213
0.424
-0.260
-0.202
-0.145
-0.120
-0.110
-0.098
-0.083
-0.072
-0.063
-0.048
-0.023
-0.011
-0.004
-0.009
-0.015
-0.024
-0.041
-0.051
-0.063
-0.070
-0.071
-0.074
-0.083
-0.094
-0.088
-0.068
-0.055
-0.031
-0.012
-0.003
-0.001
0.003
0.
0.
0.
0.
0.
0.
0.
0.
0.
0.
0.
0.
0.
0.
0.
0.
0.
-0.007
-0.013
-0.025
-0.051
-0.106
-0.182
-0.279
-0.379
-0.375
2.039
42.654
153.129
3004.303
100211.414
5842.230
7.286
-0.321
-0.351
-0.278
-0.212
-0.171
-0.120
0.043
0.037
-0.094
-0.085
-0.053
-0.028
-0.018
-0.021
-0.028
-0.046
-0.070
-0.099
-0.116
-0.132
-0.133
-0.143
-0.164
-0.169
-0.149
-0.118
-0.097
-0.067
-0.030
-0.009
-0.002
0.002
0.000
-0.002
0.
0.
0.
0.
0.
0.
0.
0.
0.
0.
0.
0.
0.
0.
-0.004
-0.009
-0.020
-0.040
-0.091
-0.167
-0.243
-0.341
-0.444
0.328
183.116
636.135
460.088
25439.633
178141.891
3404.638
39.174
2.571
-0.316
-0.380
-0.277
-0.069
0.185
0.507
0.439
-0.065
-0.114
-0.080
-0.049
-0.038
-0.041
-0.058
-0.096
-0.136
-0.163
-0.181
-0.204
-0.227
-0.254
-0.266
-0.247
-0.119
-0.003
-0.121
-0.108
-0.067
-0.027
-0.011
-0.003
-0.003
-0.004
-0.003
0.000
0.001
0.
0.
0.
0.
0.
0.
0.
0.
0.
0.
0.
-0.005
-0.013
-0.026
-0.063
-0.133
-0.187
0.094
1.149
0.903
6.012
15117.730
113687.664
2542.524
14034.422
75777.406
28602.811
23757.170
118.671
20.096
1.421
0.588
2.051
2.884
0.994
0.434
-0.070
-0.133
-0.099
-0.068
-0.057
-0.064
-0.108
-0.165
-0.196
-0.119
0.320
0.088
-0.271
-0.226
0.019
0.355
1.255
2.205
0.355
-0.145
-0.111
-0.054
-0.029
-0.019
-0.014
-0.013
-0.009
-0.007
-0.003
-0.001
0.001
0.
0.
0.
0.
0.
0.
0.
0.
-0.001
-0.007
-0.014
-0.034
-0.082
-0.146
0.207
19.874
168.804
41.415
192.172
808.064
2512.214
576.931
679.087
100726.422
106372.203
101841.430
1340.587
100374.656
121.266
7.781
10.405
12.321
1.977
-0.012
-0.165
-0.146
-0.108
-0.076
-0.072
-0.103
-0.161
-0.215
-0.192
1.111
10.504
5.791
1.535
8.464
21.840
48.474
115.308
280.998
27.404
0.413
-0.172
-0.110
-0.076
-0.064
-0.055
-0.044
-0.033
-0.023
-0.013
-0.003
-0.002
0.001
0.
0.
0.
0.
0.
0.
0.
-0.001
-0.007
-0.015
-0.038
-0.091
-0.144
1.724
330.052
16887.102
557.200
2993.587
28856.791
1249.386
175.940
46.564
338.929
5606.557
104247.977
22497.465
24494.879
132.754
74.155
14.848
5.837
0.920
-0.158
-0.173
-0.136
-0.094
-0.077
-0.089
-0.138
-0.201
-0.091
0.972
3.299
16.728
9.611
41.081
717.266
582.061
4540.928
17413.842
14418.862
6357.385
7.437
-0.243
-0.209
-0.165
-0.137
-0.122
-0.104
-0.082
-0.054
-0.031
-0.017
-0.004
0.001
0.
0.
0.
0.
0.
0.
0.
-0.001
-0.007
-0.014
-0.035
-0.089
-0.145
0.740
81.911
1330.530
126.050
1524.884
31123.775
14573.526
437.271
14.273
28.253
487.077
4383.498
1294.735
841.073
157.265
167.546
18.018
0.635
-0.151
-0.213
-0.161
-0.115
-0.086
-0.080
-0.107
-0.165
-0.193
1.967
31.790
50.377
7.692
2.752
153.579
7358.248
1798.129
34888.395
199031.438
1539.025
1279.489
4.062
-0.340
-0.299
-0.181
0.212
0.298
-0.087
-0.154
-0.116
-0.064
-0.034
-0.016
-0.004
0.001
0.
0.
0.
0.
0.
0.
-0.001
-0.005
-0.012
-0.027
-0.070
-0.129
-0.143
1.269
5.940
12.753
2043.092
125004.344
102758.945
45805.656
960.970
18.944
37.426
48.033
183.396
13223.415
18932.396
75.096
2.857
-0.240
-0.297
-0.227
-0.164
-0.115
-0.094
-0.096
-0.127
-0.193
-0.135
8.220
312.021
581.717
37.381
2.677
24.623
282.137
1305.280
200219.891
105305.000
6829.206
6.937
-0.323
-0.344
0.213
5.893
59.438
77.852
6.163
-0.048
-0.202
-0.135
-0.070
-0.036
-0.018
-0.009
-0.004
-0.001
-0.001
0.
0.
0.
0.
-0.003
-0.008
-0.018
-0.044
-0.093
-0.164
-0.233
-0.272
1.216
56.511
1626.783
64028.875
101131.453
21389.879
146.661
7.659
6.101
219.302
101373.789
100197.859
202.172
0.259
-0.309
-0.214
-0.232
-0.204
-0.159
-0.130
-0.122
-0.157
-0.224
-0.222
3.892
92.550
370.199
664.228
47.087
2.137
5.474
92.953
2130.581
1005.152
77.240
0.419
-0.321
0.194
29.312
796.905
31976.744
70410.477
240.667
4.610
-0.201
-0.234
-0.136
-0.072
-0.038
-0.021
-0.015
-0.011
-0.002
-0.001
-0.001
0.
0.
-0.002
-0.003
-0.011
-0.025
-0.051
-0.098
-0.164
-0.238
-0.243
0.929
17.477
976.174
20012.164
2206.851
135.619
536.881
122.096
36.394
598.434
767.189
13.570
0.040
3.134
3.533
0.551
-0.148
-0.201
-0.171
-0.156
-0.196
-0.242
-0.058
1.052
19.426
102132.156
160836.281
579.798
27.092
14.000
0.554
1.869
3.344
3.857
9.164
30.356
11.216
820.258
100204.391
200101.359
106393.680
14134.731
122.010
0.822
-0.333
-0.228
-0.138
-0.083
-0.050
-0.032
-0.023
-0.012
-0.005
-0.003
-0.001
0.
0.
-0.003
-0.005
-0.013
-0.027
-0.048
-0.086
-0.136
-0.195
-0.242
0.188
6.751
28.850
29.229
228.031
6749.408
773.210
40.640
31.570
6.873
3.086
2.631
34.310
73.688
301.992
15.586
-0.131
-0.196
-0.191
-0.225
-0.219
0.766
4.073
5.986
425.382
2728.580
300.975
4863.761
1343.042
28.670
23.653
44.881
186.999
944.296
26080.385
947.712
554.106
101383.625
110924.156
131523.656
103904.305
489.936
10.354
-0.071
-0.357
-0.249
-0.169
-0.110
-0.073
-0.048
-0.032
-0.016
-0.007
-0.003
0.
0.
0.000
-0.002
-0.004
-0.012
-0.024
-0.042
-0.071
-0.113
-0.171
-0.213
-0.185
0.008
0.860
34.275
313.419
91.083
14.343
5.062
15.945
22.468
10.398
260.796
12801.039
107782.070
629.563
0.327
-0.218
-0.219
-0.239
0.057
9.301
79.251
38.969
5.002
11.959
82.347
7050.832
3076.187
4168.814
4539.534
4416.547
106853.367
34982.359
100216.023
10415.902
47.465
2932.129
43022.680
101519.664
35434.070
19686.074
2024.623
8.005
-0.449
-0.368
-0.268
-0.216
-0.160
-0.111
-0.068
-0.036
-0.017
-0.007
0.
0.
0.
0.000
-0.001
-0.002
-0.008
-0.020
-0.033
-0.053
-0.089
-0.130
-0.172
-0.210
-0.182
0.826
5.827
20.037
13.279
1.094
1.193
2.301
10.784
181.206
58034.672
31292.281
71.318
0.169
-0.235
-0.234
-0.254
0.589
51.433
1094.819
355.307
7.354
0.670
83.124
4574.403
104447.492
138591.641
186837.203
121846.516
108146.414
35224.883
4329.317
312.241
5.709
61.951
236.049
739.841
13168.477
101479.070
28269.029
21.491
0.417
2.946
4.023
0.249
-0.165
-0.114
-0.110
-0.074
-0.037
-0.014
0.
0.
0.
0.
0.
0.000
0.001
-0.005
-0.013
-0.025
-0.040
-0.061
-0.090
-0.128
-0.164
-0.147
0.653
4.605
3.450
0.101
-0.331
0.078
3.524
16.913
4974.777
3923.594
6.656
-0.171
-0.236
-0.246
-0.271
0.171
17.725
210.205
92.888
3.414
1.011
103.813
6182.619
101227.914
103089.031
106719.695
195820.656
2700.575
312.802
33.319
2.911
-0.494
0.080
2.538
24.545
144.090
758.941
6414.745
382.831
43.046
1245.921
2848.644
34.830
15.397
12.631
0.710
-0.091
-0.063
-0.024
0.
0.
0.
0.
0.
0.
0.
0.
-0.002
-0.007
-0.020
-0.032
-0.045
-0.068
-0.098
-0.125
-0.091
0.085
-0.016
-0.247
-0.289
-0.253
0.057
0.458
5.453
4.637
-0.018
-0.205
-0.212
-0.249
-0.254
1.403
32.650
91.859
24.769
69.401
38.973
30.330
214.860
951.221
308.931
28557.270
100617.992
1077.151
10.442
1.565
-0.202
1.467
0.592
0.642
14.463
26.576
121.119
112426.953
100894.883
1705.775
113669.344
101182.117
427.180
16905.725
9351.980
29.959
0.053
-0.081
-0.036
0.
0.
0.
0.
0.
0.
0.
0.
0.
0.001
-0.002
-0.013
-0.021
-0.032
-0.049
-0.075
-0.094
-0.113
-0.145
-0.177
-0.199
-0.208
-0.208
-0.186
-0.170
-0.172
-0.174
-0.173
-0.192
-0.233
-0.022
23.604
3829.843
65341.836
1021.813
28704.373
5699.169
157.236
822.332
88.573
11.387
134.879
602.277
28.652
0.207
-0.579
2.750
18.070
8.639
1.681
55.235
202.346
331.281
81858.094
164047.391
7680.282
102875.320
41977.688
1200.844
142421.219
101999.719
105.372
0.299
-0.090
-0.046
0.
0.
0.
0.
0.
0.
0.
0.
0.
0.
0.
-0.002
-0.011
-0.015
-0.024
-0.037
-0.053
-0.069
-0.086
-0.101
-0.111
-0.118
-0.121
-0.121
-0.121
-0.127
-0.126
-0.139
-0.175
-0.220
0.157
48.072
17264.516
186762.844
3192.884
100152.820
16339.547
83.738
173.160
64.039
52533.453
936.580
39.362
7.809
2.060
5.899
27.704
22.082
7.856
18.435
17055.834
101727.477
1004.774
6947.625
16245.257
1293.381
109643.930
114605.305
109088.703
102480.344
57922.875
47.392
0.176
-0.098
-0.048
0.
0.
0.
0.
0.
0.
0.
0.
0.
0.
0.
0.
-0.003
-0.006
-0.012
-0.017
-0.023
-0.034
-0.044
-0.051
-0.052
-0.053
-0.052
-0.055
-0.060
-0.078
-0.092
-0.116
-0.155
-0.196
-0.106
9.062
444.128
2163.967
469.805
406.323
146.046
6.033
3.593
67.294
134002.156
101107.141
1364.464
24.081
4.883
759.693
28309.455
476.700
13.371
32.891
13565.260
126106.188
1420.706
89.202
1598.880
329.017
7726.706
70064.063
109196.461
14248.090
892.725
8.489
-0.066
-0.096
-0.044
0.
0.
0.
0.
0.
0.
0.
0.
0.
0.
0.
0.
0.
-0.002
-0.003
-0.005
-0.009
-0.012
-0.017
-0.020
-0.022
-0.023
-0.023
-0.024
-0.032
-0.049
-0.071
-0.096
-0.132
-0.187
-0.226
0.169
5.002
12.281
12.141
6.278
1.251
-0.339
-0.380
17.536
8532.072
97901.469
2036.475
31.486
6.480
4053.726
100186.406
1952.167
286.552
2538.325
11925.787
1240.648
111.069
6.717
9.271
43.539
484.604
58591.148
101336.336
14998.017
22.443
0.298
-0.146
-0.083
-0.034
0.
0.
0.
0.
0.
0.
0.
0.
0.
0.
0.
0.
0.
0.
0.
-0.002
-0.004
-0.004
-0.006
-0.009
-0.009
-0.005
-0.003
-0.010
-0.022
-0.039
-0.074
-0.115
-0.161
-0.206
-0.257
-0.287
-0.272
-0.211
-0.174
-0.279
-0.388
-0.416
-0.418
0.454
20.788
95.979
60.447
3.489
0.556
60.344
521.383
1789.937
104211.758
200143.719
115365.156
1157.028
141.164
14.178
0.024
2.330
46.724
3093.932
100137.969
1274.213
6.486
-0.109
-0.118
-0.060
-0.026
0.
0.
0.
0.
0.
0.
0.
0.
0.
0.
0.
0.
0.
0.
0.
0.
0.
-0.001
-0.001
0.000
0.002
0.004
0.003
-0.007
-0.028
-0.064
-0.116
-0.162
-0.200
-0.225
-0.243
-0.303
-0.343
-0.368
-0.376
-0.360
-0.338
-0.320
-0.323
-0.325
-0.093
0.663
0.457
-0.296
-0.463
0.628
76.995
42573.637
170495.625
64910.398
3703.125
93.111
45.185
6.938
-0.095
-0.298
2.215
23.320
56.016
10.646
0.301
-0.127
-0.081
-0.040
-0.018
0.
0.
0.
0.
0.
0.
0.
0.
0.
0.
0.
0.
0.
0.
0.
0.
0.
0.
0.001
0.005
0.005
0.001
-0.004
-0.021
-0.057
-0.108
-0.135
0.344
1.471
1.780
2.172
0.327
-0.371
-0.417
-0.392
-0.355
-0.335
-0.304
-0.289
-0.289
-0.295
-0.286
-0.203
-0.191
-0.376
-0.185
16.050
1008.995
3938.897
695.296
24.492
7.866
8.444
3.137
0.233
-0.316
-0.244
0.042
0.212
-0.030
-0.109
-0.083
-0.047
-0.025
-0.013
0.
0.
0.
0.
0.
0.
0.
0.
0.
0.
0.
0.
0.
0.
0.
0.
0.
0.001
0.005
0.005
0.002
-0.004
-0.021
-0.048
-0.104
-0.152
1.156
73.889
496.883
152.000
75.762
10.193
-0.079
-0.210
2.943
5.657
0.471
-0.354
-0.314
-0.260
-0.140
-0.077
0.162
0.362
-0.188
-0.319
1.269
33.273
392.221
165.004
5.286
0.674
1.481
1.429
0.132
-0.231
-0.229
-0.180
-0.131
-0.102
-0.072
-0.045
-0.026
-0.014
-0.007
0.
0.
0.
0.
0.
0.
0.
0.
0.
0.
0.
0.
0.
0.
0.
0.
0.
0.004
0.005
0.004
-0.002
-0.020
-0.056
-0.106
-0.172
-0.172
11.296
11353.127
134175.656
21075.705
288.744
26.086
0.935
11.413
977.850
5321.638
67.086
0.080
-0.201
-0.054
0.460
0.748
0.192
0.159
-0.125
-0.267
-0.081
2.007
7.946
4.676
0.198
-0.327
-0.123
0.017
-0.094
-0.113
-0.150
-0.126
-0.089
-0.054
-0.034
-0.021
-0.012
-0.006
-0.002
0.
0.
0.
0.
0.
0.
0.
0.
0.
0.
0.
0.
0.
0.
0.
0.
0.001
0.005
0.006
-0.001
-0.018
-0.055
-0.105
-0.161
-0.230
-0.249
7.013
2611.495
100154.711
606.563
37.669
5.971
12.481
519.531
116357.438
101098.867
766.366
1.610
0.938
0.927
0.643
0.785
0.069
-0.116
-0.171
-0.210
-0.225
-0.125
0.050
0.094
-0.171
-0.291
-0.249
-0.171
-0.122
-0.109
-0.111
-0.085
-0.050
-0.025
-0.013
-0.007
-0.004
-0.002
0.
0.
0.
0.
0.
0.
0.
0.
0.
0.
0.
0.
0.
0.
0.
0.
0.
0.004
0.004
0.002
-0.011
-0.038
-0.090
-0.129
0.162
0.500
-0.057
0.188
13.071
46.883
10.119
0.969
3.128
66.388
11828.089
102352.234
68890.313
113.812
4.455
1.699
1.193
0.094
-0.034
-0.145
-0.152
-0.145
-0.146
-0.160
-0.170
-0.169
-0.158
-0.192
-0.214
-0.196
-0.161
-0.141
-0.119
-0.088
-0.055
-0.024
-0.010
-0.003
-0.003
0.000
0.
0.
0.
0.
0.
0.
0.
0.
0.
0.
0.
0.
0.
0.
-0.001
-0.001
-0.001
-0.001
0.003
0.003
0.000
-0.018
-0.057
-0.115
0.215
8.657
65.402
12.339
0.424
-0.095
-0.240
-0.521
-0.708
1.359
38.084
1625.756
42193.387
1884.516
80.829
58.477
2.741
-0.049
-0.266
-0.227
-0.177
-0.133
-0.096
-0.083
-0.090
-0.109
-0.117
-0.119
-0.122
-0.128
-0.125
-0.111
-0.098
-0.078
-0.053
-0.027
-0.010
0.000
0.003
0.002
0.001
0.
0.
0.
0.
0.
0.
0.
0.
0.
0.
0.
0.
0.
-0.001
-0.002
-0.003
-0.004
-0.004
0.003
0.002
-0.002
-0.021
-0.068
-0.120
0.887
38.204
4911.942
197.737
1.058
-0.161
-0.483
-0.667
-0.271
33.228
484.170
215.525
143.609
29.299
124.913
122.507
3.547
-0.444
-0.369
-0.254
-0.169
-0.107
-0.070
-0.047
-0.044
-0.049
-0.057
-0.061
-0.058
-0.056
-0.055
-0.057
-0.049
-0.036
-0.018
-0.006
0.001
0.003
0.003
0.002
0.001
0.
0.
0.
0.
0.
0.
0.
0.
0.
0.
0.
0.
0.000
-0.002
-0.003
-0.006
-0.006
-0.006
-0.001
-0.002
-0.007
-0.022
-0.063
-0.116
0.298
7.361
44.583
9.758
0.175
-0.303
-0.421
-0.573
3.294
1263.821
100293.328
5378.364
12.961
6.451
11.617
7.561
0.175
-0.517
-0.389
-0.275
-0.179
-0.114
-0.065
-0.038
-0.020
-0.017
-0.018
-0.018
-0.020
-0.019
-0.019
-0.017
-0.013
-0.008
-0.002
0.003
0.004
0.003
0.003
0.001
0.
0.
0.
0.
0.
0.
0.
0.
0.
0.
0.
0.001
0.001
-0.001
-0.005
-0.007
-0.008
-0.009
-0.013
-0.011
-0.009
-0.013
-0.024
-0.053
-0.101
-0.123
0.066
0.313
0.006
-0.256
-0.368
-0.464
-0.456
11.604
3286.527
125874.688
7405.809
48.620
33.092
39.053
27.810
8.838
1.053
0.210
-0.089
-0.204
-0.138
-0.079
-0.037
-0.016
-0.010
-0.004
-0.005
-0.003
-0.001
0.
0.000
0.001
0.003
0.003
0.004
0.003
0.002
0.001
0.
0.
0.
0.
0.
0.
0.
0.
0.
0.
0.
0.001
0.001
0.000
-0.003
-0.005
-0.008
-0.016
-0.021
-0.025
-0.026
-0.027
-0.032
-0.034
-0.048
-0.077
-0.115
-0.147
-0.177
-0.215
-0.267
-0.347
-0.453
-0.334
14.931
3212.783
200133.828
69658.484
140.139
78.059
370.757
4271.280
858.278
189.701
15.396
3.416
0.049
-0.164
-0.096
-0.043
-0.018
-0.006
-0.001
-0.001
0.001
0.003
0.002
0.002
0.003
0.004
0.003
0.001
0.003
0.002
0.
0.
0.
0.
0.
0.
0.
0.
0.
0.
0.
0.
0.001
0.001
-0.001
-0.004
-0.007
-0.016
-0.025
-0.035
-0.048
-0.063
-0.069
-0.069
-0.068
-0.066
-0.064
-0.083
-0.109
-0.137
-0.162
-0.204
-0.276
-0.383
-0.382
4.142
168.761
48864.410
4907.095
58.256
588.985
102753.297
118923.070
128848.258
100863.813
420.640
79.386
2.396
-0.162
-0.115
-0.053
-0.021
-0.004
-0.001
0.001
0.001
0.002
0.002
0.002
0.003
0.003
0.002
0.002
0.
0.
0.
0.
0.
0.
0.
0.
0.
0.
0.
0.
0.
0.001
0.001
0.002
0.000
-0.005
-0.010
-0.023
-0.035
-0.055
-0.084
-0.101
-0.052
0.059
-0.040
-0.094
-0.085
-0.071
-0.075
-0.092
-0.115
-0.155
-0.212
-0.302
-0.388
-0.061
10.610
752.291
55.606
7.682
563.133
100334.234
37185.391
106756.039
151232.734
1854.790
215.896
4.297
-0.179
-0.131
-0.062
-0.023
-0.006
0.002
0.001
0.
0.001
0.002
0.002
0.002
0.001
0.
0.
0.
0.
0.
0.
0.
0.
0.
0.
0.
0.
0.
0.
0.
0.001
0.001
0.002
0.000
-0.004
-0.014
-0.026
-0.047
-0.082
-0.119
0.093
8.004
45.925
9.644
0.174
-0.107
-0.087
-0.070
-0.074
-0.098
-0.128
-0.172
-0.231
-0.304
-0.373
-0.320
0.254
-0.212
0.015
10.110
145.022
100.546
4242.079
112155.703
4075.912
52.370
0.968
-0.254
-0.152
-0.067
-0.025
-0.007
0.002
0.003
0.004
0.001
0.001
0.001
0.001
0.001
0.
0.
0.
0.
0.
0.
0.
0.
0.
0.
0.
0.
0.
0.
0.
0.001
0.001
0.002
0.000
-0.004
-0.012
-0.028
-0.054
-0.107
-0.127
3.419
1135.285
100052.414
1726.747
5.628
-0.090
-0.114
-0.075
-0.068
-0.088
-0.116
-0.147
-0.181
-0.224
-0.280
-0.344
-0.405
-0.467
-0.544
-0.493
0.425
34.434
11920.943
131812.125
110431.320
131.973
0.364
-0.290
-0.175
-0.077
-0.033
-0.012
0.002
0.003
0.003
0.003
0.001
0.001
0.001
0.001
0.001
0.
0.
0.
0.
0.
0.
0.
0.
0.
0.
0.
0.
0.
0.
0.001
0.001
0.002
0.
-0.002
-0.010
-0.026
-0.057
-0.120
-0.122
8.190
5211.638
142425.594
12562.077
34.082
0.152
-0.129
-0.084
-0.070
-0.081
-0.099
-0.129
-0.149
-0.170
-0.205
-0.246
-0.293
-0.343
-0.431
-0.477
0.469
41.008
1773.198
3616.587
978.050
34.698
1.745
-0.279
-0.202
-0.094
-0.040
-0.017
-0.003
0.004
0.003
0.004
0.001
0.001
0.001
0.001
0.001
0.
0.
0.
0.
0.
0.
0.
0.
0.
0.
0.
0.
0.
0.
0.
0.001
0.001
0.000
0.000
-0.007
-0.022
-0.053
-0.119
-0.129
5.687
1452.368
110063.070
86814.227
152.335
0.718
-0.135
-0.088
-0.066
-0.073
-0.095
-0.113
-0.126
-0.135
-0.155
-0.182
-0.220
-0.258
-0.313
-0.285
3.408
116.400
23777.072
52013.414
1924.809
205.504
7.779
-0.135
-0.229
-0.127
-0.053
-0.022
-0.007
0.003
0.004
0.003
0.003
0.001
0.001
0.001
0.001
0.001
0.
0.
0.
0.
0.
0.
0.
0.
0.
0.
0.
0.
0.
0.
0.001
0.001
0.001
0.001
-0.005
-0.017
-0.043
-0.104
-0.154
1.273
129.650
101478.688
100408.695
361.886
0.851
-0.130
-0.084
-0.059
-0.064
-0.084
-0.102
-0.106
-0.101
-0.107
-0.130
-0.157
-0.189
-0.235
-0.168
5.040
95.015
1347.207
2399.517
6279.843
709.869
34.497
2.304
-0.171
-0.150
-0.073
-0.029
-0.011
0.000
0.004
0.002
0.003
0.001
0.001
0.001
0.001
0.001
0.
0.
0.
0.
0.
0.
0.
0.
0.
0.
0.
0.
0.
0.
0.
0.001
0.001
0.002
-0.004
-0.013
-0.032
-0.077
-0.144
-0.069
7.426
447.695
963.069
19.398
0.043
-0.116
-0.072
-0.049
-0.051
-0.057
-0.078
-0.081
-0.078
-0.075
-0.086
-0.098
-0.122
-0.169
-0.188
0.782
9.048
23.930
17426.480
76968.141
6175.422
1674.304
40.862
0.498
-0.154
-0.086
-0.034
-0.014
-0.002
0.004
0.001
0.001
-0.001
-0.001
0.001
0.001
0.
0.
0.
0.
0.
0.
0.
0.
0.
0.
0.
0.
0.
0.
0.
0.
0.
0.001
0.001
-0.003
-0.008
-0.021
-0.049
-0.104
-0.144
-0.034
1.326
1.760
0.117
-0.128
-0.090
-0.054
-0.039
-0.037
-0.042
-0.053
-0.057
-0.055
-0.052
-0.051
-0.059
-0.072
-0.108
-0.151
-0.182
-0.050
3.143
2171.271
1800.886
15153.964
102739.914
578.950
3.384
-0.129
-0.086
-0.034
-0.012
-0.002
0.003
-0.001
0.
-0.002
0.000
0.
0.001
0.
0.
0.
0.
0.
0.
0.
0.
0.
0.
0.
0.
0.
0.
0.
0.
0.
0.
0.
0.001
-0.007
-0.013
-0.027
-0.056
-0.098
-0.128
-0.136
-0.134
-0.119
-0.088
-0.055
-0.035
-0.027
-0.024
-0.027
-0.031
-0.033
-0.033
-0.031
-0.030
-0.028
-0.038
-0.057
-0.097
-0.168
-0.282
-0.178
22.717
5621.113
143454.047
100205.094
2530.836
5.523
-0.098
-0.073
-0.027
-0.010
-0.003
0.001
0.000
-0.001
-0.002
-0.002
0.
0.001
0.
0.
0.
0.
0.
0.
0.
0.
0.
0.
0.
0.
0.
0.
0.
0.
0.
0.
0.
0.
0.000
-0.009
-0.015
-0.028
-0.047
-0.067
-0.080
-0.080
-0.066
-0.046
-0.032
-0.022
-0.017
-0.014
-0.016
-0.019
-0.018
-0.018
-0.013
-0.010
-0.010
-0.014
-0.029
-0.055
-0.111
-0.211
-0.148
35.899
75991.172
100886.656
3989.685
100.091
1.174
-0.102
-0.056
-0.019
-0.008
-0.001
0.001
0.000
-0.002
-0.003
-0.002
0.000
0.001
0.
0.
0.
0.
0.
0.
0.
0.
0.
0.
0.
0.
0.
0.
0.
0.
0.
0.
0.
0.
0.
-0.001
-0.009
-0.014
-0.021
-0.029
-0.035
-0.035
-0.032
-0.024
-0.017
-0.011
-0.005
-0.008
-0.010
-0.010
-0.009
-0.006
-0.002
-0.001
-0.004
0.001
-0.007
-0.028
-0.064
-0.138
-0.190
3.131
199.344
603.854
27.497
1.542
-0.062
-0.077
-0.034
-0.012
-0.005
0.002
0.002
0.000
-0.001
-0.002
-0.002
0.001
0.001
0.
0.
0.
0.
0.
0.
0.
0.
0.
0.
0.
0.
0.
0.
0.
0.
0.
0.
0.
0.
0.
0.
-0.002
-0.006
-0.011
-0.014
-0.016
-0.016
-0.016
-0.010
-0.005
0.000
-0.003
-0.003
-0.005
-0.005
-0.003
-0.002
-0.001
0.
0.003
0.002
-0.001
-0.013
-0.038
-0.082
-0.137
-0.110
0.706
1.297
0.144
-0.106
-0.085
-0.046
-0.019
-0.007
-0.004
0.001
0.001
0.000
0.000
0.000
0.000
0.001
0.001
0.
0.
0.
0.
0.
0.
0.
0.
0.
0.
0.
0.
0.
0.
0.
0.
0.
0.
0.
0.
0.
0.
0.
-0.001
-0.003
-0.005
-0.005
-0.005
-0.005
0.000
0.000
-0.001
0.
-0.002
-0.002
-0.002
0.000
0.000
0.001
0.003
0.003
0.002
0.004
-0.005
-0.017
-0.039
-0.077
-0.106
-0.119
-0.112
-0.096
-0.076
-0.042
-0.020
-0.008
-0.003
0.000
0.
0.001
0.001
0.000
0.001
0.001
0.001
0.001
0.
0.
0.
0.
0.
0.
0.
0.
0.
0.
0.
0.
0.
0.
0.
0.
0.
0.
0.
0.
0.
0.
0.
0.
0.
0.
-0.001
-0.001
-0.001
-0.001
-0.001
0.
0.
0.
0.
0.
0.
0.
0.001
0.001
0.002
0.002
0.002
0.000
-0.006
-0.016
-0.029
-0.045
-0.054
-0.054
-0.044
-0.028
-0.017
-0.007
-0.004
-0.001
0.
0.
0.
0.001
0.001
0.001
0.001
0.001
0.
0.
0.
0.
0.
0.
0.
0.
0.
0.
0.
0.
0.
0.
0.
0.
0.
0.
0.
0.
0.
0.
0.
0.
0.
0.
0.
0.
0.
0.
0.
0.
0.
0.
0.
0.
0.
0.
0.
0.
0.
0.
0.
0.000
0.001
-0.001
-0.005
-0.009
-0.015
-0.017
-0.017
-0.013
-0.009
-0.003
0.000
-0.001
0.
0.
0.
0.
0.
0.001
0.001
0.
0.
0.
0.
0.
0.
0.
0.
0.
0.
0.
0.
0.
0.
0.
0.
0.
0.
0.
0.
0.
0.
0.
0.
0.
0.
0.
0.
0.
0.
0.
0.
0.
0.
0.
0.
0.
0.
0.
0.
0.
0.
0.
0.
0.
0.
0.001
0.002
0.001
0.001
-0.001
-0.002
-0.001
-0.001
0.001
0.001
0.000
0.
0.
0.
0.
0.
0.
0.
0.
0.
0.
0.
0.
0.
0.
0.
0.
0.
0.
0.
0.
0.
0.
0.
0.
0.
0.
0.
0.
0.
0.
0.
0.
0.
0.
0.
0.
0.
0.
0.
0.
0.
0.
0.
0.
0.
0.
0.
0.
0.
0.
0.
0.
0.
0.
0.
0.001
0.001
0.002
0.002
0.002
0.002
0.002
0.001
0.001
0.
0.
0.
0.
0.
0.
0.
0.
0.
0.
0.
0.
0.
0.
0.
0.
0.
0.
0.
0.
0.
0.
0.
0.
0.
0.
0.
0.
0.
0.
0.
0.
0.
0.
0.
0.
0.
0.
0.
0.
0.
0.
0.
0.
0.
0.
0.
0.
0.
0.
0.
0.
0.
0.
0.
0.
0.
0.
0.001
0.001
0.001
0.001
0.001
0.
0.
0.
0.
0.
0.
0.
0.
0.
0.
0.
0.
0.
0.
0.
0.
0.
0.
0.
0.
0.
0.
0.
0.
0.
0.
0.
0.
0.
0.
0.
0.
0.
0.
0.
0.
0.
0.
0.
0.
0.
0.
0.
0.
0.
0.
0.
0.
0.
0.
0.
0.
0.
0.
0.
0.
0.
0.
0.
0.
0.
0.
0.
0.
0.
0.
0.
0.
0.
0.
0.
0.
0.
0.
0.
0.
0.
0.
0.
0.
0.
0.
0.
0.
0.
0.
0.
0.
0.
0.
0.
0.
0.
0.
0.
0.
0.
0.
0.
0.
0.
0.
0.
0.
0.
0.
0.
0.
0.
0.
0.
0.
0.
0.
0.
0.
0.
0.
0.
0.
0.
0.
0.
0.
0.
0.
0.
0.
0.
0.
0.
0.
0.
0.
0.
0.
0.
0.
0.
0.
0.
0.
0.
0.
0.
0.
0.
0.
0.
0.
0.
0.
0.
0.
0.
0.
0.
0.
0.
0.
0.
0.
0.
0.
0.
0.
0.
0.
0.
0.
0.
0.
0.
0.
0.
0.
0.
0.
0.
0.
0.
0.
0.
0.
0.
0.
0.
0.
0.
0.
0.
0.
0.
0.
0.
0.
0.
0.
0.
0.
0.
0.
0.
0.
0.
0.
0.
0.
0.
0.
0.
0.
0.
0.
0.
0.
0.
0.
0.
0.
0.
0.
0.
0.
0.
0.
0.
0.
0.
0.
0.
0.
0.
0.
0.
0.
0.
0.
0.
0.
0.
0.
0.
0.
0.
0.
0.
0.
0.
0.
0.
0.
0.
0.
0.
0.
0.
0.
0.
0.
0.
0.
0.
0.
0.
0.
0.
0.
0.
0.
0.
0.
0.
0.
0.
0.
0.
0.
0.
0.
0.
0.
0.
0.
0.
0.
0.
0.
0.
0.
0.
0.
0.
0.
0.
0.
0.
0.
0.
0.
0.
0.
0.
0.
0.
0.
0.
0.
0.
0.
0.
0.
0.
0.
0.
0.
0.
0.
0.
0.
0.
0.
0.
0.
0.
0.
0.
0.
0.
0.
0.
0.
0.
0.
0.
0.
0.
0.
0.
0.
0.
0.
0.
0.
0.
0.
0.
0.
0.
0.
0.
0.
0.
0.
0.
0.
0.
0.
0.
0.
0.
0.
0.
0.
0.
0.
0.
0.
0.
0.
0.
0.
0.
0.
0.
0.
0.
0.
0.
0.
0.
0.
0.
0.
0.
0.
0.
0.
0.
0.
0.
0.
0.
0.
0.
0.
0.
0.
0.
0.
0.
0.
0.
0.
0.
0.
0.
0.
0.
0.
0.
0.
0.
0.
0.
0.
0.
0.
0.
0.
0.
0.
0.
-0.001
-0.001
-0.001
-0.001
0.
0.
0.
0.
0.
0.
0.
0.
0.
0.
0.
0.
0.
0.
0.
0.
0.
0.
0.
0.
0.
0.
0.
0.
0.
0.
0.
0.
0.
0.
0.
0.
0.
0.
0.
0.
0.
0.
0.
0.
0.
0.
0.
0.
0.
0.
0.
0.
0.
0.
0.
0.
0.
0.
0.
0.
0.
0.001
0.000
0.
-0.001
-0.002
-0.002
0.000
0.001
0.001
0.001
0.001
0.001
0.002
0.001
0.001
0.
0.
0.
0.
0.
0.
0.
0.
0.
0.
0.
0.
0.
0.
0.
0.
0.
0.
0.
0.
0.
0.
0.
0.
0.
0.
0.
0.
0.
0.
0.
0.
0.
0.
0.
0.
0.
0.
0.
0.
0.
0.
0.
0.
0.
0.
0.
0.
0.
0.001
0.000
-0.001
-0.002
-0.003
-0.004
-0.004
-0.006
-0.003
-0.001
0.001
0.002
0.004
0.003
0.003
0.002
0.001
0.
0.
0.
0.
0.
0.
0.
0.
0.
0.
-0.001
-0.001
-0.001
-0.001
-0.001
-0.001
-0.001
-0.001
0.
0.
0.
0.
0.
0.
0.
0.
0.
0.
0.
0.
0.
0.
0.
0.
0.
0.
0.
0.
0.
0.
0.
0.
0.
0.
0.
0.
0.
0.001
0.001
-0.001
-0.003
-0.010
-0.015
-0.018
-0.020
-0.018
-0.014
-0.008
-0.004
0.001
0.004
0.005
0.004
0.004
0.003
0.002
0.002
0.002
0.001
0.
0.
0.
0.
0.
-0.001
-0.001
-0.002
-0.004
-0.003
-0.005
-0.003
-0.004
-0.001
-0.001
0.
0.
0.
0.
0.
0.
0.
0.
0.
0.
0.
0.
0.
0.
0.
0.
0.
0.
0.
0.
0.
0.
0.
0.
0.
0.
0.
0.001
0.002
-0.001
-0.006
-0.015
-0.026
-0.041
-0.054
-0.058
-0.053
-0.041
-0.028
-0.017
-0.009
-0.003
0.002
0.003
0.006
0.005
0.004
0.003
0.002
0.002
0.002
0.002
0.
0.
0.
-0.001
-0.002
-0.004
-0.008
-0.008
-0.010
-0.008
-0.006
-0.005
-0.004
-0.003
-0.001
-0.001
0.
0.
0.
0.
0.
0.
0.
0.
0.
0.
0.
0.
0.
0.
0.
0.
0.
0.
0.
0.
0.
0.
0.
0.
0.002
-0.001
-0.008
-0.020
-0.036
-0.067
-0.095
-0.100
-0.096
-0.100
-0.090
-0.072
-0.050
-0.033
-0.017
-0.005
0.000
0.000
0.004
0.006
0.005
0.006
0.005
0.006
0.005
0.003
0.002
0.
-0.001
-0.004
-0.008
-0.011
-0.014
-0.016
-0.013
-0.012
-0.011
-0.007
-0.006
-0.004
-0.003
-0.002
-0.001
0.
0.
0.
0.
0.
0.
0.
0.
0.
0.
0.
0.
0.
0.
0.
0.
0.
0.
0.
0.
0.
0.001
-0.001
-0.008
-0.019
-0.039
-0.078
-0.123
-0.140
0.009
0.471
0.137
-0.151
-0.148
-0.108
-0.072
-0.045
-0.028
-0.015
-0.008
-0.006
-0.004
0.001
0.001
0.003
0.004
0.004
0.004
0.005
0.001
-0.003
-0.006
-0.014
-0.020
-0.025
-0.027
-0.025
-0.023
-0.020
-0.015
-0.012
-0.010
-0.007
-0.006
-0.003
-0.001
0.001
0.
0.
0.
0.
0.
0.
0.
0.
0.
0.
0.
0.
0.
0.
0.
0.
0.
0.
0.
-0.001
-0.006
-0.017
-0.038
-0.075
-0.131
-0.177
-0.016
1.789
6.901
2.769
-0.069
-0.243
-0.203
-0.144
-0.099
-0.065
-0.047
-0.031
-0.026
-0.024
-0.027
-0.020
-0.012
-0.006
0.
0.002
0.004
0.000
-0.006
-0.012
-0.021
-0.028
-0.036
-0.043
-0.047
-0.044
-0.041
-0.037
-0.034
-0.027
-0.018
-0.011
-0.006
-0.003
0.000
0.001
0.
0.
0.
0.
0.
0.
0.
0.
0.
0.
0.
0.
0.
0.
0.
0.
0.
-0.001
-0.007
-0.015
-0.032
-0.064
-0.123
-0.198
-0.221
0.644
6.633
17.466
18.939
3.499
0.176
-0.178
-0.246
-0.192
-0.135
-0.097
-0.081
-0.082
-0.077
-0.069
-0.062
-0.051
-0.034
-0.019
-0.008
-0.002
-0.005
-0.014
-0.023
-0.037
-0.049
-0.068
-0.076
-0.077
-0.079
-0.085
-0.091
-0.089
-0.074
-0.052
-0.031
-0.013
-0.004
-0.001
0.001
0.
0.
0.
0.
0.
0.
0.
0.
0.
0.
0.
0.
0.
0.
0.
0.
0.
-0.005
-0.013
-0.027
-0.055
-0.107
-0.189
-0.275
-0.308
1.329
24.754
692.559
5703.901
208.881
59.456
12.037
-0.017
-0.308
-0.241
-0.190
-0.163
-0.146
-0.090
0.302
0.271
-0.084
-0.083
-0.055
-0.030
-0.016
-0.018
-0.027
-0.041
-0.067
-0.096
-0.122
-0.133
-0.137
-0.146
-0.161
-0.155
-0.134
-0.101
-0.087
-0.065
-0.030
-0.010
-0.003
0.000
0.001
0.
0.
0.
0.
0.
0.
0.
0.
0.
0.
0.
0.
0.
0.
0.
-0.003
-0.011
-0.021
-0.044
-0.091
-0.173
-0.267
-0.353
-0.382
1.608
62.251
10524.975
100489.594
2545.388
14288.665
499.141
2.831
-0.427
-0.397
-0.314
-0.238
0.110
1.792
47.846
35.911
0.770
-0.119
-0.096
-0.063
-0.047
-0.043
-0.056
-0.089
-0.125
-0.170
-0.195
-0.217
-0.240
-0.260
-0.261
-0.150
0.756
1.384
0.129
-0.098
-0.062
-0.024
-0.007
-0.001
0.002
-0.002
0.
0.
0.
0.
0.
0.
0.
0.
0.
0.
0.
0.
0.
0.
-0.005
-0.014
-0.028
-0.066
-0.143
-0.232
-0.284
-0.196
-0.192
1.022
88.295
2836.598
103363.945
178434.484
106563.477
913.334
14.411
0.704
-0.437
-0.272
0.554
5.719
25.240
166.419
147.265
5.402
-0.041
-0.106
-0.096
-0.081
-0.083
-0.110
-0.171
-0.215
-0.234
-0.186
-0.259
-0.367
-0.397
-0.348
0.666
17.485
37.873
3.287
-0.088
-0.105
-0.052
-0.018
-0.012
-0.003
-0.005
-0.001
-0.002
0.
0.
0.
0.
0.
0.
0.
0.
0.
0.
0.
-0.001
-0.007
-0.018
-0.041
-0.100
-0.170
-0.132
2.204
14.871
19.018
21.210
1669.023
102075.680
200232.438
108879.227
200119.016
6949.970
1047.418
36.944
10.858
6.624
38.790
124.282
258.561
105.390
363.960
13.156
0.032
-0.089
-0.120
-0.120
-0.135
-0.185
-0.251
-0.247
1.568
16.921
8.648
0.100
-0.059
1.734
3.945
31.753
72.471
6.449
-0.086
-0.156
-0.087
-0.044
-0.024
-0.018
-0.014
-0.009
-0.006
-0.004
-0.001
0.
0.
0.
0.
0.
0.
0.
0.
0.
-0.002
-0.009
-0.021
-0.054
-0.119
-0.169
1.461
117.810
2888.127
2117.718
2721.547
16225.869
171021.484
24761.434
10309.802
145510.547
32168.576
22911.719
4096.056
5414.966
146.397
1340.617
2341.889
7368.731
135.495
21.987
1.806
-0.158
-0.155
-0.148
-0.157
-0.193
-0.250
-0.157
1.238
58.962
4858.242
1129.669
13.436
47.103
421.013
633.951
825.772
12382.181
152.594
1.185
-0.240
-0.159
-0.095
-0.069
-0.048
-0.038
-0.027
-0.019
-0.010
-0.004
0.001
0.
0.
0.
0.
0.
0.
0.
0.
-0.002
-0.010
-0.021
-0.057
-0.124
-0.105
6.814
5880.973
108020.906
28109.992
105145.297
103164.883
105449.992
27728.707
2250.466
7394.639
9276.079
103184.219
200136.125
103439.656
4324.906
32561.496
1017.668
1103.188
45.883
0.635
-0.226
-0.226
-0.181
-0.167
-0.189
-0.238
-0.221
2.842
38.806
173.443
20804.113
3409.344
396.124
51912.477
106296.781
126230.398
170986.625
102025.492
14752.472
11.910
-0.272
-0.246
-0.188
-0.147
-0.116
-0.096
-0.072
-0.048
-0.029
-0.012
-0.007
-0.001
0.
0.
0.
0.
0.
0.
0.
-0.002
-0.009
-0.021
-0.056
-0.115
-0.105
3.055
656.739
67897.797
1389.809
12207.350
151882.094
5437.822
763.375
55.006
147.651
100503.766
146890.641
10994.465
107809.430
46761.664
100076.156
1111.116
15.827
1.644
-0.246
-0.274
-0.220
-0.180
-0.175
-0.212
-0.276
0.068
26.340
1273.448
2871.921
258.775
67.149
3034.789
100517.078
120360.141
141664.922
102537.820
31796.797
2208.630
6.239
0.670
0.013
-0.248
-0.150
-0.100
-0.160
-0.147
-0.104
-0.064
-0.039
-0.017
-0.005
-0.003
-0.002
0.
0.
0.
0.
0.
-0.002
-0.007
-0.017
-0.042
-0.094
-0.151
0.041
4.859
25.251
32.409
17930.510
100276.406
10429.434
746.817
72.546
19.621
1707.604
1616.252
5918.690
104793.773
20481.162
874.434
51.640
0.669
-0.362
-0.343
-0.278
-0.220
-0.189
-0.187
-0.238
-0.317
0.408
130.461
100069.750
100332.727
1332.775
33.802
569.941
14436.782
2104.507
1680.658
4431.440
122.479
7.464
5.423
20.255
4.502
1.697
5.987
6.388
0.753
-0.213
-0.192
-0.127
-0.073
-0.040
-0.023
-0.011
-0.009
-0.004
0.
0.
0.
0.
-0.002
-0.006
-0.012
-0.027
-0.065
-0.127
-0.183
-0.219
-0.187
2.452
127.972
931.290
893.771
9566.522
415.022
11.711
36.335
72.348
7633.630
111167.273
28277.650
76.551
1.014
1.775
1.838
-0.117
-0.293
-0.254
-0.214
-0.217
-0.277
-0.345
0.433
45.635
8086.841
52765.414
82103.984
373.913
56.471
302.926
55.585
46.073
67.932
6.970
1.393
7.156
31.446
18.126
160.137
256.522
230.588
14.412
0.369
-0.303
-0.232
-0.138
-0.083
-0.048
-0.028
-0.022
-0.011
-0.005
-0.001
-0.001
0.
0.
-0.002
-0.008
-0.016
-0.037
-0.076
-0.131
-0.197
-0.265
-0.240
0.934
5.821
77.193
439.384
64.008
576.835
42407.738
2650.180
4368.825
4353.003
277.317
10.226
8.339
357.779
358.820
8.385
-0.114
-0.253
-0.227
-0.240
-0.302
-0.094
15.982
187.638
117.231
33790.953
108323.539
5002.744
109.217
51.881
2.254
0.805
19.850
62.372
21.007
33.585
12.320
176.268
26142.801
9310.174
650.186
104.640
7.395
-0.162
-0.347
-0.244
-0.155
-0.097
-0.060
-0.040
-0.027
-0.016
-0.007
-0.003
-0.001
0.
-0.002
-0.003
-0.008
-0.018
-0.036
-0.063
-0.103
-0.150
-0.201
-0.242
-0.133
1.431
4.415
12.657
7352.043
100144.688
103862.266
18634.957
17961.258
321.080
291.373
65.000
11171.699
11610.473
141.715
6.330
-0.085
-0.052
-0.115
-0.312
0.773
71.798
1735.047
233.318
1440.109
123115.852
100688.039
100074.570
39010.129
37.487
11.636
1481.937
23893.033
1674.628
26094.727
946.846
156.288
29292.916
104309.531
39379.531
5033.353
130.742
9.177
-0.135
-0.386
-0.276
-0.190
-0.130
-0.082
-0.053
-0.035
-0.019
-0.006
-0.003
0.
0.
-0.002
-0.003
-0.007
-0.014
-0.028
-0.045
-0.070
-0.106
-0.158
-0.208
-0.238
-0.226
2.773
334.267
13755.058
4721.153
1129.284
259.594
26176.615
100614.383
285.083
100517.313
163677.313
36884.875
111.530
0.303
0.031
-0.066
-0.303
2.899
174.502
4470.216
1157.113
22.932
66.118
455.838
151822.906
160549.469
422.404
90.754
3948.035
200202.875
109856.820
100823.945
11383.061
69.338
57373.051
100563.852
106129.242
133670.156
38072.730
1261.687
6.897
-0.306
-0.327
-0.294
-0.237
-0.174
-0.113
-0.070
-0.037
-0.017
-0.006
0.
0.
0.
-0.002
-0.002
-0.003
-0.008
-0.018
-0.034
-0.050
-0.080
-0.118
-0.168
-0.220
-0.065
4.677
140.750
12484.747
5254.823
44.890
85.732
150.282
1788.076
13821.201
116907.539
100543.086
104.043
0.154
-0.284
-0.318
-0.349
5.531
1743.737
100119.352
100022.180
88.443
2.808
237.263
100822.914
109100.898
2729.933
1155.115
2158.434
100862.688
100376.164
4968.717
335.009
8.544
239.434
1215.982
4193.471
102279.609
163578.750
12562.351
21.830
11.862
4.275
0.781
-0.190
-0.242
-0.168
-0.115
-0.075
-0.032
-0.013
0.
0.
0.
0.
0.000
0.001
0.001
-0.005
-0.010
-0.020
-0.037
-0.057
-0.086
-0.137
-0.171
0.276
23.294
500.046
290.957
9.192
1.618
13.073
439.650
919.287
2072.106
1615.880
8.111
-0.223
-0.323
-0.376
-0.406
1.945
312.360
38412.090
5697.379
29.425
1.224
30.110
1391.542
21370.158
2850.574
1785.981
9150.069
396.642
418.004
32.234
3.279
1.795
4.262
25.285
1124.247
3264.020
781.381
1181.568
255.981
633.533
156.485
76.786
4.617
2.264
1.845
0.046
-0.099
-0.059
-0.020
0.
0.
0.
0.
0.
0.
0.000
0.002
-0.001
-0.006
-0.015
-0.028
-0.046
-0.077
-0.108
-0.116
0.644
4.335
3.257
0.195
0.455
1.175
7.851
11.745
6.171
3.937
0.116
0.216
-0.120
-0.359
-0.424
0.599
17.912
69.561
41.575
155.103
72.730
4.822
26.135
149.599
67.599
3134.551
67751.063
271.804
2.577
-0.045
12.438
109.194
53.237
44.038
5705.280
14925.313
172.886
9399.292
58637.004
101714.961
11146.424
1930.894
40.261
190.359
137.167
4.122
-0.077
-0.080
-0.033
0.
0.
0.
0.
0.
0.
0.
0.
0.001
0.002
-0.004
-0.012
-0.020
-0.037
-0.063
-0.087
-0.110
-0.113
-0.167
-0.227
-0.145
-0.163
-0.163
-0.132
-0.234
-0.214
0.509
1.496
0.188
-0.337
-0.253
16.921
2561.016
31748.965
1752.874
100191.281
34825.715
62.031
11.010
25.599
8.883
56.675
176.913
13.137
-0.333
2.107
226.174
12449.169
1856.288
25.159
190.551
332.574
40.759
3329.582
117011.648
103458.508
104773.898
22180.059
324.107
6660.246
1222.194
15.662
0.018
-0.089
-0.042
0.
0.
0.
0.
0.
0.
0.
0.
0.
0.001
0.002
-0.003
-0.008
-0.016
-0.031
-0.048
-0.074
-0.100
-0.130
-0.154
-0.171
-0.183
-0.189
-0.196
-0.198
-0.185
0.119
0.503
-0.082
-0.341
-0.022
63.067
100063.594
102204.836
107428.109
131618.844
100041.945
99.652
6.432
24.705
1309.167
519.541
193.179
9.212
1.493
15.576
252.592
6864.829
1190.417
18.859
965.392
10298.210
128.897
63.903
565.699
3148.953
59760.602
101232.664
2989.089
100105.148
6779.959
21.082
0.022
-0.096
-0.046
0.
0.
0.
0.
0.
0.
0.
0.
0.
0.
0.
0.
-0.003
-0.008
-0.014
-0.024
-0.035
-0.052
-0.069
-0.087
-0.092
-0.101
-0.098
-0.102
-0.115
-0.132
-0.150
-0.161
-0.244
-0.323
-0.226
14.400
1862.172
20614.545
100386.359
11303.001
385.710
8.507
1.234
25.073
2872.153
108779.703
100329.992
160.456
5.291
798.528
33600.742
20283.824
216.793
9.945
827.769
7740.158
112.414
3.488
18.318
4471.004
104238.445
51490.230
3035.691
2168.540
294.335
4.657
-0.099
-0.093
-0.041
0.
0.
0.
0.
0.
0.
0.
0.
0.
0.
0.
0.
0.
-0.003
-0.004
-0.009
-0.014
-0.020
-0.030
-0.037
-0.039
-0.039
-0.044
-0.048
-0.065
-0.094
-0.128
-0.171
-0.224
-0.284
-0.333
0.254
9.252
37.691
148.309
54.989
3.922
-0.235
-0.308
8.096
893.685
101382.969
100053.813
293.327
7.995
4154.150
200035.906
103121.000
2002.015
85.229
320.010
53.705
5.620
-0.255
5.054
1099.929
101739.758
107208.750
134893.672
798.651
8.830
0.089
-0.146
-0.079
-0.034
0.
0.
0.
0.
0.
0.
0.
0.
0.
0.
0.
0.
0.
0.
-0.002
-0.003
-0.004
-0.006
-0.010
-0.015
-0.016
-0.015
-0.019
-0.029
-0.048
-0.077
-0.121
-0.176
-0.231
-0.281
-0.332
-0.373
-0.327
-0.043
0.450
0.075
-0.372
-0.484
-0.482
0.333
30.647
954.255
763.167
19.542
0.963
74.400
1453.488
63867.906
51632.156
799.139
100765.641
327.694
1.081
-0.370
-0.036
16.225
666.098
100284.484
15778.002
191.295
2.554
-0.142
-0.117
-0.058
-0.025
0.
0.
0.
0.
0.
0.
0.
0.
0.
0.
0.
0.
0.
0.
0.
0.
0.
-0.001
-0.002
-0.001
-0.002
0.001
-0.008
-0.023
-0.052
-0.098
-0.162
-0.210
-0.234
-0.147
-0.083
-0.285
-0.407
-0.444
-0.434
-0.407
-0.388
-0.380
-0.372
-0.336
0.217
2.927
2.701
0.000
-0.460
1.403
165.037
100649.727
102923.672
2300.079
283.711
15.197
0.095
-0.356
-0.407
0.138
11.528
97.951
56.594
5.542
0.073
-0.125
-0.080
-0.039
-0.018
0.
0.
0.
0.
0.
0.
0.
0.
0.
0.
0.
0.
0.
0.
0.
0.
0.
0.
0.003
0.004
0.003
-0.005
-0.016
-0.041
-0.082
-0.153
-0.180
0.480
3.835
16.161
31.916
6.294
-0.035
-0.463
-0.451
-0.396
-0.349
-0.306
-0.277
-0.273
-0.283
-0.278
-0.296
-0.347
-0.408
0.111
38.348
4478.875
108866.219
100139.898
108.036
0.426
-0.352
-0.356
-0.327
-0.281
-0.078
0.427
0.339
-0.052
-0.110
-0.085
-0.047
-0.025
-0.012
0.
0.
0.
0.
0.
0.
0.
0.
0.
0.
0.
0.
0.
0.
0.
0.
0.
0.002
0.004
0.005
0.000
-0.016
-0.043
-0.085
-0.157
-0.207
1.009
54.790
656.752
2518.006
17947.555
330.617
4.187
-0.322
1.358
2.681
0.129
-0.325
-0.279
-0.239
-0.224
-0.226
-0.225
-0.253
-0.302
0.105
26.429
1127.404
96952.867
12465.997
44.483
0.015
-0.371
-0.297
-0.259
-0.225
-0.184
-0.143
-0.115
-0.093
-0.071
-0.045
-0.026
-0.014
-0.007
0.
0.
0.
0.
0.
0.
0.
0.
0.
0.
0.
0.
0.
0.
0.
0.
0.001
0.003
0.005
0.001
-0.015
-0.050
-0.102
-0.172
-0.253
-0.257
8.935
3070.070
200100.750
126533.953
100308.539
1900.542
9.201
5.795
254.266
889.608
25.862
-0.129
-0.332
-0.250
-0.198
-0.192
-0.181
-0.193
-0.233
-0.125
5.359
75.729
151.387
99.448
19.387
0.255
-0.300
-0.246
-0.199
-0.162
-0.124
-0.093
-0.070
-0.049
-0.033
-0.022
-0.012
-0.006
-0.002
0.
0.
0.
0.
0.
0.
0.
0.
0.
0.
0.
0.
0.
0.
0.
0.
0.004
0.005
0.001
-0.013
-0.042
-0.106
-0.172
-0.177
-0.208
-0.239
6.727
1030.201
44096.434
35477.094
2471.749
113.586
6.525
173.096
8183.503
85345.047
202.853
0.418
-0.404
-0.294
-0.212
-0.180
-0.159
-0.159
-0.183
-0.198
0.198
4.276
18.199
63.356
18.229
0.365
-0.232
-0.193
-0.151
-0.114
-0.079
-0.053
-0.030
-0.021
-0.012
-0.007
-0.004
-0.002
0.
0.
0.
0.
0.
0.
0.
0.
0.
0.
0.
0.
0.
-0.001
-0.001
-0.001
-0.001
0.004
0.002
-0.004
-0.027
-0.080
-0.149
0.127
10.998
20.476
4.000
6.728
19.660
99.441
75.277
11.522
2.115
46.937
21605.668
199316.656
5171.418
43.352
-0.005
-0.465
-0.354
-0.242
-0.183
-0.149
-0.127
-0.127
-0.148
-0.153
0.090
1.069
3.061
1.144
-0.097
-0.152
-0.127
-0.099
-0.073
-0.048
-0.027
-0.013
-0.006
-0.003
-0.003
0.001
0.
0.
0.
0.
0.
0.
0.
0.
0.
0.
0.
0.
0.
-0.001
-0.003
-0.003
-0.004
-0.003
-0.001
-0.001
-0.011
-0.042
-0.108
-0.142
5.213
657.788
4232.423
166.474
90.918
21.315
1.770
0.089
-0.635
1.182
118.727
152492.906
103263.727
795.049
10.428
0.072
-0.504
-0.414
-0.284
-0.200
-0.142
-0.103
-0.085
-0.099
-0.116
-0.130
-0.122
-0.097
-0.105
-0.106
-0.089
-0.066
-0.052
-0.033
-0.021
-0.009
-0.004
0.001
0.003
0.002
0.
0.
0.
0.
0.
0.
0.
0.
0.
0.
0.
0.
0.
-0.001
-0.002
-0.004
-0.007
-0.009
-0.007
-0.005
-0.003
-0.015
-0.051
-0.121
-0.051
31.954
9188.710
200086.234
3197.798
106.862
21.519
5.817
1.164
-0.158
35.906
544.781
100368.680
981.110
73.476
36.795
2.510
-0.505
-0.473
-0.333
-0.224
-0.153
-0.106
-0.070
-0.062
-0.065
-0.078
-0.090
-0.086
-0.073
-0.055
-0.038
-0.029
-0.019
-0.012
-0.004
0.001
0.004
0.003
0.002
0.001
0.
0.
0.
0.
0.
0.
0.
0.
0.
0.
0.
0.001
0.000
-0.003
-0.005
-0.008
-0.013
-0.017
-0.016
-0.013
-0.013
-0.022
-0.056
-0.124
-0.110
23.919
2169.907
1874.432
217.807
23.736
7.790
17.428
4.743
5.784
1374.152
100276.375
5380.107
40.631
767.631
537.064
13.720
-0.405
-0.289
0.136
-0.055
-0.169
-0.128
-0.080
-0.046
-0.034
-0.033
-0.033
-0.031
-0.025
-0.018
-0.012
-0.006
-0.003
-0.001
0.003
0.003
0.003
0.003
0.001
0.
0.
0.
0.
0.
0.
0.
0.
0.
0.
0.
0.001
0.001
-0.002
-0.004
-0.010
-0.018
-0.023
-0.029
-0.031
-0.028
-0.025
-0.028
-0.052
-0.109
-0.177
0.223
4.184
7.588
7.287
1.572
1.547
4.674
3.285
38.586
3431.877
125865.016
6607.077
44.227
322.828
209.436
9.204
0.824
7.769
25.478
6.713
0.146
-0.154
-0.102
-0.052
-0.027
-0.017
-0.012
-0.009
-0.007
-0.001
0.000
0.002
0.003
0.003
0.004
0.004
0.002
0.002
0.001
0.
0.
0.
0.
0.
0.
0.
0.
0.
0.
0.001
0.001
0.002
-0.003
-0.007
-0.017
-0.027
-0.041
-0.050
-0.053
-0.051
-0.048
-0.053
-0.060
-0.089
-0.151
-0.206
-0.246
-0.214
-0.216
-0.351
-0.327
-0.034
2.886
142.182
60098.410
196517.453
5976.370
33.080
120.443
80.888
62.871
34.278
106.268
536.844
91.058
2.629
-0.155
-0.122
-0.058
-0.028
-0.011
-0.003
-0.001
-0.001
0.000
0.002
0.002
0.003
0.003
0.001
0.002
0.002
0.
0.
0.
0.
0.
0.
0.
0.
0.
0.
0.
0.
0.001
0.002
0.000
-0.004
-0.015
-0.027
-0.045
-0.061
-0.079
-0.088
-0.094
-0.096
-0.094
-0.096
-0.098
-0.122
-0.166
-0.216
-0.250
-0.295
-0.353
-0.415
-0.367
0.929
60.199
8059.716
12773.236
176.825
6.146
124.862
9386.554
1526.865
907.256
3541.801
96780.016
4863.606
21.834
-0.031
-0.143
-0.070
-0.031
-0.010
0.001
0.002
0.001
0.002
0.002
0.002
0.001
0.002
0.001
0.
0.
0.
0.
0.
0.
0.
0.
0.
0.
0.
0.
0.
0.
0.001
0.002
0.000
-0.005
-0.019
-0.035
-0.059
-0.085
-0.107
-0.136
-0.149
-0.124
-0.080
-0.108
-0.125
-0.131
-0.134
-0.159
-0.188
-0.230
-0.291
-0.358
-0.415
-0.300
2.395
36.733
44.349
5.095
0.238
106.704
9352.714
1266.332
78381.742
103715.867
104849.453
46853.684
43.096
0.025
-0.159
-0.080
-0.037
-0.012
-0.001
0.003
0.004
0.001
0.001
0.001
0.001
0.001
0.001
0.
0.
0.
0.
0.
0.
0.
0.
0.
0.
0.
0.
0.
0.001
0.001
0.003
0.
-0.006
-0.021
-0.041
-0.069
-0.098
-0.135
-0.173
-0.105
1.971
8.105
2.326
-0.033
-0.148
-0.136
-0.134
-0.157
-0.199
-0.243
-0.304
-0.373
-0.439
-0.433
-0.173
-0.080
-0.483
-0.648
3.355
39.045
65.368
10194.303
157493.375
4619.735
420.563
6.240
-0.226
-0.182
-0.086
-0.039
-0.015
-0.002
0.
0.003
0.002
0.001
0.001
0.001
0.001
0.001
0.001
0.
0.
0.
0.
0.
0.
0.
0.
0.
0.
0.
0.
0.001
0.001
0.003
0.
-0.004
-0.015
-0.039
-0.069
-0.107
-0.164
-0.193
1.383
83.479
1043.611
120.483
2.778
-0.139
-0.156
-0.126
-0.146
-0.178
-0.202
-0.234
-0.314
-0.378
-0.408
-0.366
-0.137
-0.214
-0.556
-0.497
6.802
355.352
105364.461
157012.922
4227.702
23.944
1.019
-0.311
-0.209
-0.100
-0.046
-0.021
-0.004
0.000
0.002
0.002
0.000
0.000
0.001
0.001
0.001
0.001
0.
0.
0.
0.
0.
0.
0.
0.
0.
0.
0.
0.
0.
0.001
0.002
0.000
-0.002
-0.010
-0.030
-0.058
-0.105
-0.177
-0.144
8.763
948.673
59936.484
6171.827
32.990
0.119
-0.173
-0.132
-0.135
-0.158
-0.125
-0.093
-0.240
-0.315
-0.338
-0.317
-0.161
-0.130
-0.015
-0.101
11.193
478.873
104275.219
107581.867
793.143
2052.360
59.665
0.218
-0.242
-0.136
-0.065
-0.030
-0.014
-0.002
-0.001
-0.001
0.000
-0.002
-0.001
0.001
0.001
0.001
0.001
0.
0.
0.
0.
0.
0.
0.
0.
0.
0.
0.
0.
0.001
0.002
0.001
-0.001
-0.005
-0.020
-0.043
-0.090
-0.168
-0.107
12.662
2551.624
119964.297
64596.012
80.524
0.428
-0.180
-0.137
-0.133
-0.154
-0.143
-0.127
-0.219
-0.264
-0.295
-0.294
-0.261
-0.127
0.187
0.605
74.650
9065.519
109177.180
106079.250
104953.148
104448.641
423.696
1.354
-0.276
-0.183
-0.090
-0.044
-0.022
-0.008
-0.004
-0.007
-0.006
-0.007
-0.003
-0.001
0.001
0.001
0.001
0.
0.
0.
0.
0.
0.
0.
0.
0.
0.
0.
0.
0.001
0.001
0.002
0.000
-0.001
-0.012
-0.030
-0.068
-0.146
-0.181
2.809
135.014
3208.356
3627.801
46.126
0.202
-0.178
-0.131
-0.121
-0.150
-0.165
-0.179
-0.207
-0.228
-0.240
-0.247
-0.248
-0.222
-0.187
0.762
153.865
70444.273
81784.992
40404.488
122561.594
16770.432
235.959
9.907
-0.083
-0.216
-0.121
-0.057
-0.029
-0.016
-0.007
-0.008
-0.011
-0.008
-0.007
-0.003
-0.001
0.001
0.001
0.
0.
0.
0.
0.
0.
0.
0.
0.
0.
0.
0.
0.
0.001
0.001
0.002
0.001
-0.007
-0.019
-0.048
-0.114
-0.184
0.057
6.597
62.966
73.646
4.699
-0.149
-0.172
-0.108
-0.097
-0.120
-0.141
-0.161
-0.175
-0.175
-0.179
-0.187
-0.193
-0.211
-0.244
-0.023
14.028
382.079
409.999
2743.688
102085.898
200181.734
100100.938
262.773
1.360
-0.206
-0.138
-0.066
-0.032
-0.017
-0.008
-0.007
-0.010
-0.009
-0.008
-0.006
0.000
0.001
0.000
0.
0.
0.
0.
0.
0.
0.
0.
0.
0.
0.
0.
0.
0.
0.001
0.001
0.001
-0.006
-0.013
-0.030
-0.074
-0.145
-0.188
0.022
0.878
0.702
-0.104
-0.198
-0.140
-0.087
-0.072
-0.085
-0.093
-0.116
-0.125
-0.128
-0.124
-0.123
-0.129
-0.139
-0.176
-0.214
0.094
2.117
4.347
339.507
4688.784
102172.391
106417.086
526.700
3.232
-0.178
-0.135
-0.060
-0.026
-0.014
-0.006
-0.007
-0.010
-0.008
-0.008
-0.007
-0.002
0.000
0.
0.
0.
0.
0.
0.
0.
0.
0.
0.
0.
0.
0.
0.
0.
0.
0.
0.002
0.000
-0.009
-0.019
-0.041
-0.084
-0.142
-0.184
-0.199
-0.204
-0.185
-0.147
-0.094
-0.063
-0.053
-0.055
-0.062
-0.073
-0.083
-0.085
-0.076
-0.074
-0.072
-0.077
-0.104
-0.144
-0.230
-0.366
-0.144
116.089
101244.047
14810.434
87358.852
457.718
2.979
-0.152
-0.110
-0.045
-0.018
-0.011
-0.004
-0.007
-0.008
-0.010
-0.008
-0.006
-0.002
-0.001
0.
0.
0.
0.
0.
0.
0.
0.
0.
0.
0.
0.
0.
0.
0.
0.
0.
0.
0.002
-0.003
-0.012
-0.022
-0.042
-0.072
-0.105
-0.127
-0.131
-0.112
-0.083
-0.057
-0.044
-0.032
-0.031
-0.038
-0.041
-0.045
-0.044
-0.039
-0.035
-0.033
-0.036
-0.055
-0.086
-0.163
-0.291
-0.183
81.805
67637.922
76181.172
712.034
35.535
0.520
-0.144
-0.077
-0.028
-0.009
-0.007
-0.003
-0.007
-0.007
-0.008
-0.006
-0.004
-0.003
0.000
0.
0.
0.
0.
0.
0.
0.
0.
0.
0.
0.
0.
0.
0.
0.
0.
0.
0.
0.
0.001
-0.004
-0.012
-0.021
-0.034
-0.047
-0.059
-0.062
-0.055
-0.043
-0.033
-0.023
-0.019
-0.017
-0.017
-0.020
-0.019
-0.018
-0.016
-0.011
-0.011
-0.014
-0.021
-0.050
-0.108
-0.197
-0.244
2.287
85.431
201.096
13.847
0.709
-0.129
-0.100
-0.043
-0.014
-0.006
-0.002
-0.004
-0.005
-0.008
-0.008
-0.005
-0.004
-0.002
0.001
0.001
0.
0.
0.
0.
0.
0.
0.
0.
0.
0.
0.
0.
0.
0.
0.
0.
0.
0.
0.
0.001
-0.004
-0.012
-0.016
-0.023
-0.028
-0.029
-0.027
-0.023
-0.014
-0.011
-0.009
-0.009
-0.007
-0.008
-0.006
-0.005
-0.001
0.000
0.002
0.001
-0.004
-0.026
-0.064
-0.123
-0.179
-0.115
0.406
0.674
-0.036
-0.160
-0.109
-0.054
-0.023
-0.006
-0.004
0.001
0.000
-0.002
-0.004
-0.004
-0.003
-0.003
-0.002
0.001
0.001
0.
0.
0.
0.
0.
0.
0.
0.
0.
0.
0.
0.
0.
0.
0.
0.
0.
0.
0.
0.
-0.001
-0.004
-0.007
-0.009
-0.011
-0.013
-0.011
-0.010
-0.006
-0.004
-0.003
-0.003
-0.003
-0.003
-0.003
-0.002
-0.001
0.000
0.004
0.004
0.000
-0.011
-0.035
-0.072
-0.111
-0.143
-0.159
-0.158
-0.136
-0.097
-0.053
-0.023
-0.009
-0.003
0.002
0.002
0.000
-0.002
-0.002
-0.002
-0.002
0.000
0.001
0.001
0.
0.
0.
0.
0.
0.
0.
0.
0.
0.
0.
0.
0.
0.
0.
0.
0.
0.
0.
0.
0.
0.
-0.001
-0.001
-0.004
-0.004
-0.004
-0.003
-0.002
-0.002
-0.002
-0.001
0.
-0.001
-0.002
0.000
0.001
0.002
0.003
0.002
0.001
0.000
-0.005
-0.013
-0.033
-0.056
-0.075
-0.084
-0.081
-0.061
-0.038
-0.021
-0.010
-0.002
0.001
0.
0.002
0.001
0.000
0.000
0.000
0.000
0.001
0.001
0.001
0.
0.
0.
0.
0.
0.
0.
0.
0.
0.
0.
0.
0.
0.
0.
0.
0.
0.
0.
0.
0.
0.
0.
0.
0.
0.
-0.001
-0.001
-0.001
-0.001
0.
0.
0.
0.
0.
0.
0.
0.
0.001
0.001
0.001
0.
-0.002
-0.005
-0.013
-0.020
-0.028
-0.030
-0.027
-0.021
-0.014
-0.007
0.000
0.000
0.
0.
0.
0.001
0.001
0.
0.001
0.001
0.001
0.001
0.
0.
0.
0.
0.
0.
0.
0.
0.
0.
0.
0.
0.
0.
0.
0.
0.
0.
0.
0.
0.
0.
0.
0.
0.
0.
0.
0.
0.
0.
0.
0.
0.
0.
0.
0.
0.
0.
0.
0.
0.
0.
0.000
-0.001
-0.002
-0.003
-0.006
-0.008
-0.008
-0.007
-0.003
0.000
0.001
0.
0.001
0.
0.
0.
0.
0.001
0.001
0.001
0.001
0.001
0.
0.
0.
0.
0.
0.
0.
0.
0.
0.
0.
0.
0.
0.
0.
0.
0.
0.
0.
0.
0.
0.
0.
0.
0.
0.
0.
0.
0.
0.
0.
0.
0.
0.
0.
0.
0.
0.
0.
0.
0.
0.
0.
0.
0.000
0.001
0.001
0.000
0.000
0.000
0.001
0.002
0.001
0.001
0.001
0.
0.
0.
0.
0.
0.
0.
0.
0.
0.
0.
0.
0.
0.
0.
0.
0.
0.
0.
0.
0.
0.
0.
0.
0.
0.
0.
0.
0.
0.
0.
0.
0.
0.
0.
0.
0.
0.
0.
0.
0.
0.
0.
0.
0.
0.
0.
0.
0.
0.
0.
0.
0.
0.
0.
0.000
0.001
0.001
0.001
0.001
0.001
0.001
0.001
0.
0.
0.
0.
0.
0.
0.
0.
0.
0.
0.
0.
0.
0.
0.
0.
0.
0.
0.
0.
0.
0.
0.
0.
0.
0.
0.
0.
0.
0.
0.
0.
0.
0.
0.
0.
0.
0.
0.
0.
0.
0.
0.
0.
0.
0.
0.
0.
0.
0.
0.
0.
0.
0.
0.
0.
0.
0.
0.
0.
0.
0.
0.
0.
0.
0.
0.
0.
0.
0.
0.
0.
0.
0.
0.
0.
0.
0.
0.
0.
0.
0.
0.
0.
0.
0.
0.
0.
0.
0.
0.
0.
0.
0.
0.
0.
0.
0.
0.
0.
0.
0.
0.
0.
0.
0.
0.
0.
0.
0.
0.
0.
0.
0.
0.
0.
0.
0.
0.
0.
0.
0.
0.
0.
0.
0.
0.
0.
0.
0.
0.
0.
0.
0.
0.
0.
0.
0.
0.
0.
0.
0.
0.
0.
0.
0.
0.
0.
0.
0.
0.
0.
0.
0.
0.
0.
0.
0.
0.
0.
0.
0.
0.
0.
0.
0.
0.
0.
0.
0.
0.
0.
0.
0.
0.
0.
0.
0.
0.
0.
0.
0.
0.
0.
0.
0.
0.
0.
0.
0.
0.
0.
0.
0.
0.
0.
0.
0.
0.
0.
0.
0.
0.
0.
0.
0.
0.
0.
0.
0.
0.
0.
0.
0.
0.
0.
0.
0.
0.
0.
0.
0.
0.
0.
0.
0.
0.
0.
0.
0.
0.
0.
0.
0.
0.
0.
0.
0.
0.
0.
0.
0.
0.
0.
0.
0.
0.
0.
0.
0.
0.
0.
0.
0.
0.
0.
0.
0.
0.
0.
0.
0.
0.
0.
0.
0.
0.
0.
0.
0.
0.
0.
0.
0.
0.
0.
0.
0.
0.
0.
0.
0.
0.
0.
0.
0.
0.
0.
0.
0.
0.
0.
0.
0.
0.
0.
0.
0.
0.
0.
0.
0.
0.
0.
0.
0.
0.
0.
0.
0.
0.
0.
0.
0.
0.
0.
0.
0.
0.
0.
0.
0.
0.
0.
0.
0.
0.
0.
0.
0.
0.
0.
0.
0.
0.
0.
0.
0.
0.
0.
0.
0.
0.
0.
0.
0.
0.
0.
0.
0.
0.
0.
0.
0.
0.
0.
0.
0.
0.
0.
0.
0.
0.
0.
0.001
0.001
0.001
0.002
0.002
0.001
0.
0.
0.
0.
0.
0.
0.
0.
0.
0.
0.
0.
0.
0.
0.
0.
0.
0.
0.
0.
0.
0.
0.
0.
0.
0.
0.
0.
0.
0.
0.
0.
0.
0.
0.
0.
0.
0.
0.
0.
0.
0.
0.
0.
0.
0.
0.
0.
0.
0.
0.001
0.000
0.
-0.001
-0.001
0.
0.001
0.001
0.002
0.002
0.000
0.001
0.001
0.001
0.001
0.001
0.
0.
0.
0.
0.
0.
0.
-0.001
-0.001
-0.002
-0.002
0.
0.
0.
0.
0.
0.
0.
0.
0.
0.
0.
0.
0.
0.
0.
0.
0.
0.
0.
0.
0.
0.
0.
0.
0.
0.
0.
0.
0.
0.
0.
0.
0.
0.
0.
0.001
0.001
0.000
-0.001
-0.002
-0.002
-0.001
0.
0.000
0.001
0.003
0.004
0.002
0.002
0.001
-0.001
-0.001
0.000
0.000
0.
0.
0.
0.
0.
0.
-0.001
-0.002
-0.003
-0.005
-0.006
-0.005
-0.004
-0.001
-0.001
-0.001
0.
0.
0.
0.
0.
0.
0.
0.
0.
0.
0.
0.
0.
0.
0.
0.
0.
0.
0.
0.
0.
0.
0.
0.
0.
0.
0.
0.
0.
0.001
0.001
0.
-0.001
-0.003
-0.004
-0.006
-0.007
-0.006
-0.001
0.001
0.001
0.004
0.004
0.003
0.000
0.001
-0.002
-0.002
-0.001
0.
0.
0.
0.
0.
-0.001
-0.001
-0.003
-0.006
-0.007
-0.008
-0.009
-0.008
-0.007
-0.006
-0.004
-0.002
0.
0.
0.
0.
0.
0.
0.
0.
0.
0.
0.
0.
0.
0.
0.
0.
0.
0.
0.
0.
0.
0.
0.
0.
0.
0.
0.
0.001
0.001
0.000
-0.001
-0.006
-0.013
-0.020
-0.025
-0.027
-0.024
-0.018
-0.013
-0.005
0.000
0.002
0.003
0.002
0.001
0.002
0.001
0.001
0.002
0.001
0.001
0.
0.
-0.001
-0.002
-0.005
-0.007
-0.012
-0.013
-0.015
-0.014
-0.013
-0.010
-0.007
-0.005
-0.003
-0.001
0.
0.
0.
0.
0.
0.
0.
0.
0.
0.
0.
0.
0.
0.
0.
0.
0.
0.
0.
0.
0.
0.
0.
0.
0.
0.001
0.001
-0.004
-0.011
-0.023
-0.041
-0.061
-0.072
-0.072
-0.066
-0.060
-0.044
-0.032
-0.022
-0.009
-0.006
0.000
-0.001
0.001
0.001
0.001
0.002
0.003
0.002
0.003
0.001
-0.001
-0.002
-0.006
-0.012
-0.018
-0.023
-0.026
-0.027
-0.024
-0.019
-0.015
-0.011
-0.008
-0.005
-0.001
-0.001
0.
0.
0.
0.
0.
0.
0.
0.
0.
0.
0.
0.
0.
0.
0.
0.
0.
0.
0.
0.
0.
0.
0.001
-0.001
-0.004
-0.013
-0.029
-0.060
-0.100
-0.111
-0.074
0.079
-0.020
-0.119
-0.108
-0.080
-0.057
-0.038
-0.022
-0.009
-0.005
-0.004
-0.002
0.001
0.006
0.006
0.005
0.005
0.003
0.002
-0.001
-0.009
-0.016
-0.025
-0.033
-0.039
-0.042
-0.043
-0.036
-0.027
-0.019
-0.013
-0.010
-0.008
-0.004
-0.002
-0.001
0.
0.
0.
0.
0.
0.
0.
0.
0.
0.
0.
0.
0.
0.
0.
0.
0.
0.
0.
0.
-0.001
-0.003
-0.013
-0.033
-0.064
-0.113
-0.139
0.072
4.424
31.624
10.564
0.185
-0.203
-0.163
-0.113
-0.077
-0.051
-0.034
-0.023
-0.019
-0.014
-0.012
-0.003
0.002
0.006
0.005
0.005
0.003
0.000
-0.012
-0.022
-0.032
-0.044
-0.055
-0.064
-0.063
-0.055
-0.045
-0.037
-0.029
-0.020
-0.014
-0.009
-0.006
-0.003
-0.001
0.
0.
0.
0.
0.
0.
0.
0.
0.
0.
0.
0.
0.
0.
0.
0.
0.
0.
-0.002
-0.002
-0.010
-0.031
-0.059
-0.116
-0.171
0.207
5.612
126.846
4877.009
516.853
3.675
-0.296
-0.283
-0.205
-0.150
-0.101
-0.077
-0.058
-0.049
-0.048
-0.046
-0.033
-0.022
-0.010
-0.003
0.000
0.003
-0.004
-0.016
-0.027
-0.046
-0.065
-0.085
-0.094
-0.096
-0.091
-0.084
-0.075
-0.072
-0.056
-0.038
-0.022
-0.012
-0.006
-0.003
0.001
0.
0.
0.
0.
0.
0.
0.
0.
0.
0.
0.
0.
0.
0.
0.
0.
0.
-0.005
-0.009
-0.025
-0.049
-0.104
-0.182
-0.201
2.088
48.305
1367.742
4296.825
459.993
9.116
-0.120
-0.392
-0.328
-0.245
-0.172
-0.138
-0.128
-0.118
-0.103
-0.094
-0.088
-0.075
-0.058
-0.035
-0.018
-0.009
-0.012
-0.022
-0.043
-0.072
-0.099
-0.124
-0.141
-0.147
-0.153
-0.154
-0.148
-0.127
-0.107
-0.083
-0.054
-0.026
-0.012
-0.002
-0.001
0.
0.
0.
0.
0.
0.
0.
0.
0.
0.
0.
0.
0.
0.
0.
0.
0.
-0.009
-0.019
-0.041
-0.086
-0.164
-0.252
-0.125
1.933
50.026
2059.965
8880.160
28868.141
504.137
5.036
0.033
-0.413
-0.295
-0.221
-0.223
-0.210
-0.142
0.143
2.655
2.218
0.014
-0.114
-0.082
-0.055
-0.038
-0.037
-0.049
-0.076
-0.116
-0.154
-0.185
-0.201
-0.224
-0.255
-0.250
-0.191
-0.005
0.054
-0.086
-0.092
-0.055
-0.020
-0.006
0.000
0.001
0.
0.
0.
0.
0.
0.
0.
0.
0.
0.
0.
0.
0.
0.
0.
-0.003
-0.015
-0.029
-0.064
-0.138
-0.231
-0.146
3.919
12.070
39.382
12511.078
170419.703
101212.727
6478.674
57.268
6.696
-0.041
0.346
0.321
-0.218
-0.097
3.433
23.457
6284.720
3149.383
7.770
0.159
-0.002
-0.092
-0.085
-0.077
-0.098
-0.144
-0.198
-0.241
-0.241
-0.256
-0.352
-0.393
-0.275
1.764
18.888
34.801
3.229
-0.068
-0.092
-0.042
-0.015
-0.004
0.004
0.001
0.
0.
0.
0.
0.
0.
0.
0.
0.
0.
0.
0.
0.
-0.001
-0.006
-0.019
-0.042
-0.096
-0.189
-0.228
0.585
12.935
41.304
12.676
354.619
2953.865
111500.242
78903.156
929.688
38.347
1.522
1.631
1.333
0.438
4.598
179.739
3862.150
100707.211
99978.609
115.972
8.047
3.506
0.063
-0.135
-0.145
-0.172
-0.245
-0.302
-0.287
0.020
0.033
-0.407
-0.522
0.850
31.712
3195.013
28276.553
131.567
0.498
-0.139
-0.074
-0.033
-0.015
-0.005
-0.002
-0.002
-0.002
0.
0.
0.
0.
0.
0.
0.
0.
0.
0.
0.
-0.003
-0.009
-0.024
-0.059
-0.121
-0.179
1.416
29.104
102.430
82.339
58.150
131.276
5537.904
101197.875
24097.182
886.658
92.430
13.134
4.348
2.705
41.249
595.688
2459.340
104155.758
29506.963
130231.766
410.470
36.630
14.284
0.358
-0.201
-0.219
-0.243
-0.283
-0.206
4.200
49.987
23.699
0.778
-0.058
9.838
86.670
8695.701
100053.555
231.175
0.643
-0.208
-0.120
-0.062
-0.035
-0.018
-0.012
-0.007
-0.004
-0.003
-0.001
0.
0.
0.
0.
0.
0.
0.
0.
0.
-0.004
-0.011
-0.029
-0.074
-0.132
0.277
15.377
763.710
31514.828
80908.609
100475.883
2733.244
100999.602
8827.497
320.968
483.545
144.509
254.473
163.077
119.725
1900.329
100211.055
151891.859
101232.422
2277.874
1296.722
24.251
7.621
3.278
-0.045
-0.263
-0.276
0.037
1.164
9.319
263.635
100256.500
12544.820
29.439
22.408
2865.900
22654.969
526.968
100400.531
72.964
0.238
-0.296
-0.198
-0.120
-0.074
-0.048
-0.038
-0.031
-0.021
-0.011
-0.005
-0.001
0.
0.
0.
0.
0.
0.
0.
0.
-0.004
-0.011
-0.030
-0.072
-0.103
2.303
71.458
996.638
105450.539
122596.711
103120.398
25669.770
117199.992
103481.289
5361.689
85.998
1123.508
5000.671
2335.557
14009.886
12653.285
200066.500
44259.648
100052.805
410.168
3.197
0.185
0.138
-0.103
-0.270
-0.324
-0.312
0.873
30.099
1737.625
7046.973
200055.000
77479.070
183.150
2637.510
33897.008
89337.070
1727.708
15112.755
199.828
1.544
-0.140
-0.221
-0.208
-0.165
-0.120
-0.091
-0.069
-0.049
-0.036
-0.022
-0.009
-0.004
-0.003
-0.002
0.
0.
0.
0.
0.
-0.003
-0.011
-0.027
-0.066
-0.098
2.348
71.263
287.960
2284.701
3201.347
2050.956
2922.686
1063.155
25484.637
355.284
73.972
60518.820
48868.457
2522.768
100444.125
178165.938
100374.539
2651.610
66.772
6.542
-0.196
-0.372
-0.322
-0.300
-0.318
-0.366
-0.371
1.711
231.831
100750.945
104820.148
100838.961
1371.126
1741.470
106100.578
12949.303
7796.077
1897.245
723.660
72.512
16.174
29.853
5.686
-0.096
-0.257
-0.217
-0.182
-0.143
-0.102
-0.067
-0.047
-0.026
-0.010
-0.005
-0.004
-0.003
-0.002
0.
0.
0.
-0.003
-0.009
-0.022
-0.055
-0.105
0.256
6.283
33.844
35.305
16.596
298.998
2970.326
221.523
20.761
3.361
10.635
600.958
605.781
2389.894
116833.906
6360.712
1752.384
83.422
1.568
-0.214
-0.455
-0.416
-0.355
-0.334
-0.343
-0.414
-0.460
1.262
165.091
103212.125
111416.883
2648.202
123.111
31665.637
100931.305
19966.789
84.790
75.154
166.389
482.372
513.577
16894.066
402.420
3.260
-0.112
-0.153
-0.274
-0.258
-0.197
-0.132
-0.085
-0.053
-0.033
-0.018
-0.013
-0.004
-0.003
0.
0.
0.
-0.002
-0.006
-0.016
-0.038
-0.081
-0.121
0.210
2.603
2.513
0.701
15.536
58.337
17.520
12.618
3.024
2.738
16.944
577.296
103646.914
157439.563
2140.936
18.184
1.637
6.547
5.523
0.109
-0.304
-0.268
-0.276
-0.352
-0.442
-0.473
2.152
51.366
5036.483
116582.086
111593.602
1499.923
718.266
14917.799
578.730
6.279
4.819
70.810
199.436
966.230
75886.391
919.880
10.115
3.913
1.519
-0.080
-0.404
-0.348
-0.246
-0.155
-0.101
-0.064
-0.039
-0.026
-0.016
-0.008
-0.003
-0.001
0.
-0.001
-0.003
-0.010
-0.021
-0.050
-0.088
-0.130
-0.143
-0.208
-0.309
-0.066
0.480
1.375
3.110
2.607
143.814
3012.001
1408.764
175596.406
122601.000
480.862
24.483
26.312
3391.882
3392.529
26.273
3.344
1.953
1.901
0.845
-0.363
0.807
214.480
20726.016
1682.169
35227.801
105342.117
653.302
21.065
23.145
4.536
1.088
42.775
165.419
31.372
27.795
125.234
24.061
45.662
51.122
11.745
2.638
0.026
-0.448
-0.393
-0.275
-0.181
-0.118
-0.079
-0.047
-0.031
-0.019
-0.009
-0.001
-0.001
0.
-0.002
-0.004
-0.011
-0.023
-0.044
-0.078
-0.114
-0.156
-0.204
-0.251
-0.291
-0.259
-0.164
4.726
952.381
102963.406
105253.758
151951.578
118018.508
30687.994
6647.334
262.144
101103.555
101594.797
212.470
35.963
14.548
42.718
29.421
0.936
5.849
2563.585
101309.930
31974.490
150.128
481.330
174.677
851.095
335.313
7.615
21.500
9537.240
100019.953
2212.497
123.162
24.875
10.146
432.557
2360.377
212.828
91.465
22.291
1.188
-0.469
-0.426
-0.301
-0.209
-0.149
-0.092
-0.055
-0.034
-0.019
-0.007
-0.003
0.
0.000
-0.001
-0.003
-0.009
-0.016
-0.031
-0.048
-0.072
-0.100
-0.148
-0.199
-0.262
-0.298
1.246
100.175
3519.103
121858.125
37929.836
5583.502
105884.305
102634.227
3606.997
105186.898
102834.648
626.097
37.636
13.623
82.846
55.112
1.779
19.949
9689.369
104834.938
5340.864
177.545
99.015
201.205
4260.939
5904.692
90.770
36.037
34834.777
100663.203
7981.317
600.393
77.902
10.006
711.066
5260.112
853.930
7563.728
1077.590
27.904
0.583
0.236
-0.071
-0.270
-0.246
-0.175
-0.108
-0.062
-0.033
-0.016
-0.005
0.
0.
0.000
-0.001
-0.002
-0.003
-0.008
-0.019
-0.028
-0.046
-0.075
-0.113
-0.165
-0.219
-0.136
5.461
1215.434
100314.500
100099.391
293.421
1868.682
5479.112
104542.805
112527.742
23164.568
368.466
10.183
1.419
5.522
3.893
-0.105
13.392
2732.036
163511.109
39496.340
142.393
287.712
675.013
112905.859
131666.234
267.121
12.082
230.672
2079.625
1962.292
106.918
13.676
2.507
31.290
143.999
70695.883
111586.547
4981.714
94.983
42.833
137.217
32.141
2.429
-0.167
-0.260
-0.178
-0.112
-0.065
-0.027
-0.009
0.
0.
0.
0.000
0.001
0.000
0.001
-0.001
-0.005
-0.017
-0.033
-0.055
-0.090
-0.142
-0.176
0.917
119.119
11381.244
4820.499
44.286
124.975
244.171
26163.293
100038.680
383.652
18.201
1.259
2.353
2.155
-0.056
-0.604
1.812
190.547
11447.265
2354.610
38.285
108.992
199.939
58162.277
100387.148
84.385
12.390
28.707
35.013
37.940
5.208
2.827
64.806
215.675
132.565
37350.855
186869.531
1540.604
508.587
4682.773
100096.813
3960.787
71.837
1.959
-0.212
-0.175
-0.143
-0.096
-0.046
-0.016
0.
0.
0.
0.
0.
0.000
0.002
0.002
0.004
-0.001
-0.011
-0.025
-0.046
-0.079
-0.122
-0.088
1.954
15.613
11.897
8.436
214.786
158.548
52.295
73.376
6.955
0.553
15.058
59.184
18.120
1.233
-0.562
-0.205
6.469
33.326
24.983
23.963
34.011
13.045
235.146
2011.883
28.894
14.668
95.183
117.166
12.696
1.575
57.856
1637.187
6291.315
537.589
100490.039
100189.523
1241.203
20168.057
13551.272
113769.547
15559.411
355.234
7.205
1.879
1.202
-0.035
-0.112
-0.068
-0.026
0.
0.
0.
0.
0.
0.
0.
0.001
0.002
0.002
0.
-0.010
-0.021
-0.040
-0.071
-0.103
-0.128
-0.100
-0.160
0.586
9.261
7.458
0.599
0.038
-0.308
1.538
140.747
965.999
51.823
0.997
-0.466
3.536
138.842
589.841
1275.730
1017.710
294.548
26.574
2210.850
60539.676
351.638
72.311
101.890
125.927
24.578
39.814
2381.827
100239.484
97286.273
366.498
2732.352
3550.422
77.969
326.400
8211.641
101333.984
1607.813
148.149
12.332
31.066
11.376
0.553
-0.118
-0.080
-0.032
0.
0.
0.
0.
0.
0.
0.
0.
0.001
0.002
0.002
-0.003
-0.008
-0.018
-0.035
-0.064
-0.097
-0.132
-0.175
-0.201
-0.120
-0.158
-0.274
-0.304
-0.310
0.487
30.320
123.906
12.265
-0.080
-0.359
11.443
1120.237
10540.306
138702.891
23438.551
651.208
76.417
523.562
4354.255
1033.595
100074.289
6375.488
114.541
1945.115
5271.812
8695.217
131638.875
38647.035
69.573
52.268
26.179
2.865
5.462
167.630
795.327
1053.919
304.178
34.820
106.744
30.918
1.093
-0.121
-0.083
-0.036
0.
0.
0.
0.
0.
0.
0.
0.
0.
0.001
0.001
0.002
-0.002
-0.010
-0.016
-0.031
-0.055
-0.077
-0.103
-0.130
-0.146
-0.165
-0.181
-0.182
-0.197
-0.185
0.624
1.549
0.084
-0.399
-0.422
3.645
135.679
1275.006
101787.039
7486.313
260.158
36.353
116.416
1050.257
10193.790
107042.094
76803.648
584.540
96.957
1161.633
57983.922
121876.758
937.979
8.609
4.654
10.416
1.076
-0.388
7.806
1720.647
100067.828
11119.179
266.498
27.542
6.875
0.230
-0.141
-0.078
-0.033
0.
0.
0.
0.
0.
0.
0.
0.
0.
0.
0.
0.
0.
-0.003
-0.007
-0.014
-0.024
-0.034
-0.054
-0.065
-0.073
-0.080
-0.084
-0.093
-0.123
-0.163
-0.216
-0.256
-0.311
-0.393
-0.447
-0.135
6.155
27.899
136.816
89.168
32.203
4.219
7.651
103.159
888.306
31098.037
20299.135
278.008
14.511
161.859
100556.141
109424.438
6860.766
40.125
2.632
0.653
-0.440
-0.575
3.409
538.949
35584.383
102170.750
23749.246
52.792
0.767
-0.160
-0.128
-0.064
-0.028
0.
0.
0.
0.
0.
0.
0.
0.
0.
0.
0.
0.
0.
0.
-0.002
-0.004
-0.010
-0.017
-0.021
-0.030
-0.030
-0.029
-0.039
-0.058
-0.086
-0.123
-0.182
-0.256
-0.321
-0.377
-0.435
-0.462
-0.380
-0.060
1.078
3.778
1.990
-0.204
-0.205
2.441
19.108
218.373
202.723
37.606
2.934
19.589
1232.989
102549.555
115233.820
208.487
21.850
1.852
-0.505
-0.495
-0.056
11.893
365.504
34843.789
4831.246
28.739
0.219
-0.154
-0.102
-0.047
-0.021
0.
0.
0.
0.
0.
0.
0.
0.
0.
0.
0.
0.
0.
0.
0.
0.
-0.001
-0.004
-0.006
-0.007
-0.008
-0.012
-0.025
-0.045
-0.077
-0.134
-0.207
-0.274
-0.296
-0.156
0.039
-0.181
-0.452
-0.490
-0.454
-0.319
-0.343
-0.404
-0.395
-0.342
0.004
1.435
1.644
0.492
-0.361
0.597
49.731
2849.176
4121.553
386.611
10.507
0.056
-0.450
-0.390
-0.318
0.109
7.789
61.569
29.541
1.667
-0.111
-0.115
-0.067
-0.033
-0.015
0.
0.
0.
0.
0.
0.
0.
0.
0.
0.
0.
0.
0.
0.
0.
0.000
0.000
0.001
0.003
0.002
-0.001
-0.013
-0.029
-0.065
-0.119
-0.192
-0.229
0.313
3.734
20.532
57.478
24.211
1.646
-0.472
-0.495
-0.434
-0.371
-0.321
-0.278
-0.265
-0.270
-0.264
-0.275
-0.324
-0.400
0.664
125.671
20308.988
112587.250
26149.227
55.325
-0.003
-0.386
-0.301
-0.247
-0.205
-0.064
0.275
0.151
-0.094
-0.100
-0.074
-0.041
-0.022
-0.011
0.
0.
0.
0.
0.
0.
0.
0.
0.
0.
0.
0.
0.
0.
0.
0.000
0.001
0.003
0.004
0.005
-0.009
-0.032
-0.071
-0.128
-0.207
-0.264
0.867
33.244
601.506
3840.408
45896.039
3673.356
46.110
0.007
-0.371
-0.256
-0.346
-0.308
-0.235
-0.187
-0.175
-0.182
-0.191
-0.225
-0.280
1.781
538.852
100255.609
114286.117
3642.977
47.544
0.552
-0.306
-0.230
-0.171
-0.151
-0.130
-0.112
-0.101
-0.083
-0.063
-0.039
-0.024
-0.012
-0.006
0.
0.
0.
0.
0.
0.
0.
0.
0.
0.
0.
0.
0.
0.
0.
0.
0.002
0.004
0.004
-0.007
-0.033
-0.085
-0.150
-0.222
-0.295
-0.246
12.284
1726.818
121683.125
157959.172
152117.625
49808.113
134.041
3.983
9.601
7.451
0.603
-0.333
-0.274
-0.188
-0.146
-0.133
-0.132
-0.156
-0.202
0.475
54.416
3507.990
44744.727
77624.352
2853.742
7.894
-0.194
-0.175
-0.123
-0.094
-0.077
-0.065
-0.052
-0.041
-0.030
-0.020
-0.012
-0.006
0.
0.
0.
0.
0.
0.
0.
0.
0.
0.
0.
0.
0.
0.
-0.001
-0.001
-0.001
0.004
0.003
-0.004
-0.024
-0.075
-0.146
-0.196
0.124
1.082
0.946
24.202
8867.051
138466.516
49276.941
4435.701
648.961
39.620
331.761
1767.421
140.734
6.813
-0.196
-0.342
-0.234
-0.156
-0.120
-0.107
-0.117
-0.157
-0.096
4.618
164.755
2368.818
100273.992
3391.280
8.352
-0.128
-0.126
-0.082
-0.056
-0.040
-0.030
-0.023
-0.015
-0.011
-0.007
-0.006
0.
0.
0.
0.
0.
0.
0.
0.
0.
0.
0.
0.
0.
-0.001
-0.002
-0.003
-0.003
-0.002
-0.001
-0.001
-0.013
-0.048
-0.115
-0.134
0.942
78.582
189.215
49.886
214.936
220.592
1021.433
160.546
20.597
29.742
300.742
17597.303
106611.453
2604.392
77.841
1.546
-0.401
-0.290
-0.189
-0.135
-0.103
-0.093
-0.124
-0.141
0.312
5.198
22.424
91.928
26.234
0.617
-0.111
-0.080
-0.047
-0.032
-0.020
-0.012
-0.009
-0.004
-0.004
-0.003
0.
0.
0.
0.
0.
0.
0.
0.
0.
0.
0.
0.
0.
-0.002
-0.003
-0.005
-0.007
-0.007
-0.006
-0.007
-0.008
-0.025
-0.073
-0.141
0.559
15.677
34942.094
111397.055
2376.085
100043.711
2374.323
32.287
3.957
2.920
268.777
1491.592
12213.778
63070.199
3120.423
290.173
4.469
-0.437
-0.365
-0.242
-0.170
-0.119
-0.089
-0.090
-0.111
-0.127
-0.042
0.114
0.301
0.070
-0.092
-0.073
-0.042
-0.023
-0.010
-0.005
-0.001
0.001
0.001
0.002
0.001
0.
0.
0.
0.
0.
0.
0.
0.
0.
0.
0.
0.
-0.001
-0.002
-0.007
-0.012
-0.015
-0.020
-0.019
-0.016
-0.017
-0.034
-0.091
-0.155
1.082
92.439
67572.867
109025.727
103706.398
97694.102
2104.794
807.514
95.632
4.017
70.973
251.917
346.957
518.401
3135.341
1030.902
21.220
-0.258
-0.436
-0.293
-0.211
-0.155
-0.110
-0.080
-0.076
-0.091
-0.099
-0.102
-0.097
-0.084
-0.061
-0.035
-0.018
-0.005
-0.002
0.001
0.003
0.003
0.002
0.001
0.
0.
0.
0.
0.
0.
0.
0.
0.
0.
0.
0.
0.001
-0.004
-0.008
-0.016
-0.025
-0.032
-0.038
-0.037
-0.032
-0.032
-0.048
-0.100
-0.174
0.093
76.306
52841.883
9883.706
100150.297
1111.247
821.551
17923.455
682.956
57.495
429.448
245.118
45.174
713.223
100957.758
100094.172
211.328
0.505
0.872
2.981
0.922
-0.129
-0.147
-0.095
-0.063
-0.052
-0.052
-0.047
-0.045
-0.033
-0.021
-0.010
-0.002
0.001
0.003
0.004
0.003
0.003
0.001
0.001
0.
0.
0.
0.
0.
0.
0.
0.
0.
0.
0.
0.001
-0.002
-0.007
-0.016
-0.027
-0.043
-0.060
-0.070
-0.071
-0.059
-0.049
-0.058
-0.096
-0.176
-0.198
0.694
9.528
52.844
154.028
22.689
94.604
668.399
225.932
2545.432
101030.367
2333.506
112.640
956.118
126903.008
29995.816
92.780
2.970
128.762
944.923
107.367
2.029
-0.169
-0.127
-0.069
-0.038
-0.028
-0.017
-0.015
-0.010
-0.004
0.000
0.001
0.001
0.003
0.002
0.002
0.001
0.
0.
0.
0.
0.
0.
0.
0.
0.
0.
0.
0.
0.001
0.000
-0.005
-0.011
-0.023
-0.042
-0.070
-0.101
-0.110
-0.109
-0.097
-0.082
-0.077
-0.105
-0.151
-0.218
-0.239
-0.243
0.149
0.458
-0.129
1.615
13.182
278.088
2397.919
133596.547
100757.281
570.337
1037.175
200097.609
5645.657
11.397
21.836
9261.957
100049.711
6066.313
14.775
-0.100
-0.153
-0.082
-0.039
-0.017
-0.005
-0.003
-0.001
0.000
0.001
0.002
0.001
0.002
0.002
0.
0.
0.
0.
0.
0.
0.
0.
0.
0.
0.
0.
0.
0.001
0.001
0.000
-0.006
-0.017
-0.034
-0.064
-0.107
-0.139
-0.147
-0.148
-0.148
-0.136
-0.121
-0.128
-0.146
-0.191
-0.259
-0.308
-0.279
-0.375
-0.537
-0.498
5.903
132.668
253.525
51855.883
86740.609
204.136
34.742
7099.211
768.734
9.664
56.171
3965.593
131613.984
4835.172
24.519
-0.023
-0.175
-0.092
-0.042
-0.021
-0.007
0.003
0.002
0.001
0.001
0.001
0.001
0.001
0.001
0.
0.
0.
0.
0.
0.
0.
0.
0.
0.
0.
0.
0.
0.001
0.002
-0.001
-0.007
-0.021
-0.045
-0.086
-0.130
-0.154
-0.138
-0.170
-0.210
-0.191
-0.165
-0.162
-0.171
-0.182
-0.217
-0.252
-0.226
-0.312
-0.478
-0.534
0.499
11.243
13.154
65.828
77.932
5.933
0.318
3.395
12.778
15.108
586.742
5842.754
100293.477
17938.994
33.114
-0.036
-0.193
-0.101
-0.048
-0.019
-0.005
-0.001
0.002
0.000
0.001
0.001
0.001
0.001
0.001
0.001
0.
0.
0.
0.
0.
0.
0.
0.
0.
0.
0.
0.
0.001
0.002
-0.001
-0.007
-0.023
-0.051
-0.095
-0.126
-0.118
0.042
-0.066
-0.212
0.169
0.761
0.195
-0.173
-0.198
-0.200
-0.225
-0.274
-0.337
-0.372
-0.407
-0.495
-0.354
0.057
2.918
10.204
7.623
0.199
-0.499
6.144
204.023
718.680
1155.591
1269.325
257.129
4.659
-0.272
-0.210
-0.107
-0.057
-0.029
-0.008
-0.003
-0.003
-0.002
-0.003
-0.003
-0.001
0.001
0.001
0.001
0.001
0.
0.
0.
0.
0.
0.
0.
0.
0.
0.
0.
0.001
0.002
0.001
-0.005
-0.022
-0.048
-0.092
-0.121
-0.132
-0.038
-0.124
1.029
34.117
150.375
29.272
0.938
-0.209
-0.211
-0.215
-0.260
-0.211
1.358
3.277
0.216
-0.499
-0.027
6.062
53.004
46.749
4.948
0.750
75.334
63540.336
103865.047
3788.628
72.635
13.530
1.438
-0.331
-0.240
-0.139
-0.078
-0.041
-0.018
-0.009
-0.007
-0.009
-0.007
-0.008
-0.005
-0.002
0.000
0.001
0.001
0.
0.
0.
0.
0.
0.
0.
0.
0.
0.
0.
0.001
0.002
0.001
-0.001
-0.013
-0.037
-0.075
-0.118
-0.162
-0.215
-0.124
16.298
5715.983
100169.461
3274.013
13.317
-0.109
-0.229
-0.217
-0.238
0.195
11.811
33.252
3.754
-0.384
-0.344
2.348
22.137
30.447
378.764
58.314
127.881
34684.816
114100.219
9403.444
1073.970
12521.801
150.305
0.532
-0.292
-0.188
-0.113
-0.065
-0.035
-0.020
-0.016
-0.015
-0.016
-0.016
-0.013
-0.009
-0.001
0.001
0.001
0.
0.
0.
0.
0.
0.
0.
0.
0.
0.
0.
0.001
0.001
0.003
0.000
-0.005
-0.017
-0.047
-0.088
-0.150
-0.223
-0.030
28.645
28849.240
103430.039
14317.149
29.307
0.018
-0.255
-0.220
-0.226
0.030
5.597
14.319
1.854
-0.389
-0.440
0.046
3.993
28.803
264.967
47.475
344.322
102013.695
78541.539
4841.986
52926.582
100663.109
1446.881
2.236
-0.323
-0.239
-0.139
-0.086
-0.059
-0.033
-0.025
-0.025
-0.023
-0.022
-0.020
-0.013
-0.006
-0.001
0.001
0.001
0.
0.
0.
0.
0.
0.
0.
0.
0.
0.
0.
0.001
0.002
0.001
-0.001
-0.006
-0.026
-0.055
-0.112
-0.193
-0.122
8.772
1177.293
102202.672
8196.996
28.754
-0.006
-0.264
-0.211
-0.212
-0.206
0.151
0.553
-0.034
-0.348
-0.394
-0.332
0.237
5.475
17.610
5.136
377.495
100445.945
100537.938
2503.761
78684.953
4332.471
138.761
7.449
0.009
-0.243
-0.155
-0.099
-0.075
-0.044
-0.029
-0.028
-0.028
-0.026
-0.023
-0.016
-0.007
-0.003
0.001
0.000
0.
0.
0.
0.
0.
0.
0.
0.
0.
0.
0.
0.001
0.001
0.002
0.001
0.001
-0.015
-0.034
-0.075
-0.154
-0.205
1.543
101.607
2006.860
383.551
6.634
-0.171
-0.245
-0.189
-0.186
-0.197
-0.086
0.280
0.143
-0.220
-0.288
-0.315
-0.295
-0.121
0.100
0.153
24.794
1097.653
1102.886
141.635
2477.396
8331.735
9046.538
206.903
4.556
-0.194
-0.153
-0.103
-0.076
-0.045
-0.031
-0.028
-0.031
-0.029
-0.025
-0.018
-0.010
-0.003
-0.001
0.000
0.
0.
0.
0.
0.
0.
0.
0.
0.
0.
0.
0.
0.001
0.001
0.004
0.002
-0.008
-0.020
-0.049
-0.111
-0.192
-0.141
1.885
8.412
4.045
0.143
-0.244
-0.205
-0.151
-0.144
-0.151
-0.111
0.081
0.016
-0.170
-0.201
-0.235
-0.243
-0.242
-0.259
-0.282
0.169
3.453
3.959
38.150
1259.472
111228.813
111724.047
702.666
8.613
-0.168
-0.171
-0.100
-0.065
-0.040
-0.029
-0.028
-0.031
-0.029
-0.025
-0.016
-0.010
-0.004
0.000
0.
0.
0.
0.
0.
0.
0.
0.
0.
0.
0.
0.
0.
0.
0.001
0.001
0.003
-0.002
-0.013
-0.029
-0.066
-0.132
-0.197
-0.219
-0.177
-0.208
-0.227
-0.200
-0.154
-0.115
-0.099
-0.102
-0.116
-0.110
-0.123
-0.141
-0.148
-0.155
-0.156
-0.157
-0.171
-0.212
-0.306
-0.419
0.467
1038.803
105121.977
9415.584
5029.033
88.157
1.730
-0.206
-0.153
-0.081
-0.045
-0.030
-0.023
-0.026
-0.032
-0.029
-0.023
-0.016
-0.010
-0.003
-0.001
0.
0.
0.
0.
0.
0.
0.
0.
0.
0.
0.
0.
0.
0.
0.
0.
0.002
0.002
-0.005
-0.014
-0.032
-0.069
-0.117
-0.161
-0.189
-0.184
-0.165
-0.135
-0.104
-0.076
-0.062
-0.063
-0.069
-0.079
-0.089
-0.096
-0.095
-0.090
-0.087
-0.079
-0.093
-0.133
-0.222
-0.305
0.713
43.508
851.060
169.383
31.596
3.504
-0.101
-0.176
-0.101
-0.046
-0.024
-0.019
-0.017
-0.023
-0.026
-0.027
-0.022
-0.015
-0.008
-0.004
-0.001
0.
0.
0.
0.
0.
0.
0.
0.
0.
0.
0.
0.
0.
0.
0.
0.
0.001
0.002
0.
-0.005
-0.017
-0.032
-0.054
-0.080
-0.100
-0.106
-0.097
-0.080
-0.062
-0.046
-0.034
-0.032
-0.037
-0.041
-0.042
-0.045
-0.039
-0.032
-0.035
-0.035
-0.043
-0.079
-0.146
-0.191
2.104
27.631
42.775
12.118
0.844
-0.167
-0.205
-0.122
-0.051
-0.020
-0.014
-0.010
-0.012
-0.021
-0.023
-0.024
-0.019
-0.012
-0.006
-0.003
0.000
0.001
0.
0.
0.
0.
0.
0.
0.
0.
0.
0.
0.
0.
0.
0.
0.
0.
0.001
0.001
-0.002
-0.008
-0.013
-0.024
-0.035
-0.045
-0.051
-0.049
-0.042
-0.030
-0.022
-0.017
-0.014
-0.015
-0.014
-0.014
-0.012
-0.011
-0.008
-0.011
-0.013
-0.019
-0.047
-0.099
-0.134
1.107
14.354
13.980
2.085
-0.216
-0.212
-0.129
-0.059
-0.023
-0.008
-0.005
-0.006
-0.011
-0.014
-0.018
-0.018
-0.014
-0.007
-0.004
-0.002
0.001
0.
0.
0.
0.
0.
0.
0.
0.
0.
0.
0.
0.
0.
0.
0.
0.
0.
0.
0.001
0.
-0.001
-0.007
-0.009
-0.014
-0.019
-0.021
-0.021
-0.018
-0.013
-0.010
-0.007
-0.008
-0.005
-0.005
-0.004
-0.001
0.000
0.002
0.001
0.001
-0.005
-0.022
-0.058
-0.095
-0.038
0.480
0.371
-0.122
-0.166
-0.115
-0.058
-0.027
-0.009
-0.003
-0.001
-0.001
-0.003
-0.007
-0.011
-0.009
-0.007
-0.004
-0.003
0.000
0.001
0.
0.
0.
0.
0.
0.
0.
0.
0.
0.
0.
0.
0.
0.
0.
0.
0.
0.
0.
0.
-0.001
-0.001
-0.004
-0.006
-0.007
-0.008
-0.009
-0.008
-0.005
-0.005
-0.002
-0.002
-0.002
-0.002
-0.002
-0.001
0.001
0.003
0.004
-0.001
-0.001
-0.010
-0.026
-0.056
-0.077
-0.092
-0.101
-0.098
-0.080
-0.044
-0.022
-0.007
-0.002
0.001
0.002
0.000
-0.002
-0.003
-0.004
-0.004
-0.003
-0.002
0.000
0.001
0.001
0.
0.
0.
0.
0.
0.
0.
0.
0.
0.
0.
0.
0.
0.
0.
0.
0.
0.
0.
0.
0.
0.
-0.001
-0.002
-0.002
-0.003
-0.002
-0.002
-0.002
-0.001
0.
0.
0.
0.
0.
0.001
0.001
0.001
0.001
0.001
-0.002
-0.004
-0.011
-0.022
-0.036
-0.047
-0.050
-0.041
-0.028
-0.018
-0.010
-0.002
0.000
0.001
0.002
0.001
0.001
0.000
0.
0.
0.000
0.000
0.001
0.001
0.
0.
0.
0.
0.
0.
0.
0.
0.
0.
0.
0.
0.
0.
0.
0.
0.
0.
0.
0.
0.
0.
0.
0.
0.
0.
0.
0.
0.
0.
0.
0.
0.
0.
0.
0.
0.
0.
0.
0.
0.
0.000
-0.003
-0.004
-0.007
-0.011
-0.015
-0.014
-0.012
-0.008
-0.002
0.001
0.001
0.001
0.
0.
0.001
0.001
0.001
0.000
0.
0.001
0.001
0.001
0.
0.
0.
0.
0.
0.
0.
0.
0.
0.
0.
0.
0.
0.
0.
0.
0.
0.
0.
0.
0.
0.
0.
0.
0.
0.
0.
0.
0.
0.
0.
0.
0.
0.
0.
0.
0.
0.
0.
0.
0.
0.
0.
0.001
-0.001
-0.003
-0.003
-0.003
-0.002
-0.001
0.001
0.001
0.001
0.001
0.
0.
0.
0.
0.
0.001
0.001
0.001
0.001
0.001
0.
0.
0.
0.
0.
0.
0.
0.
0.
0.
0.
0.
0.
0.
0.
0.
0.
0.
0.
0.
0.
0.
0.
0.
0.
0.
0.
0.
0.
0.
0.
0.
0.
0.
0.
0.
0.
0.
0.
0.
0.
0.
0.
0.
0.
0.000
0.001
0.001
0.001
0.001
0.001
0.001
0.001
0.001
0.
0.
0.
0.
0.
0.
0.
0.
0.
0.
0.
0.
0.
0.
0.
0.
0.
0.
0.
0.
0.
0.
0.
0.
0.
0.
0.
0.
0.
0.
0.
0.
0.
0.
0.
0.
0.
0.
0.
0.
0.
0.
0.
0.
0.
0.
0.
0.
0.
0.
0.
0.
0.
0.
0.
0.
0.
0.
0.
0.000
0.001
0.001
0.
0.
0.
0.
0.
0.
0.
0.
0.
0.
0.
0.
0.
0.
0.
0.
0.
0.
0.
0.
0.
0.
0.
0.
0.
0.
0.
0.
0.
0.
0.
0.
0.
0.
0.
0.
0.
0.
0.
0.
0.
0.
0.
0.
0.
0.
0.
0.
0.
0.
0.
0.
0.
0.
0.
0.
0.
0.
0.
0.
0.
0.
0.
0.
0.
0.
0.
0.
0.
0.
0.
0.
0.
0.
0.
0.
0.
0.
0.
0.
0.
0.
0.
0.
0.
0.
0.
0.
0.
0.
0.
0.
0.
0.
0.
0.
0.
0.
0.
0.
0.
0.
0.
0.
0.
0.
0.
0.
0.
0.
0.
0.
0.
0.
0.
0.
0.
0.
0.
0.
0.
0.
0.
0.
0.
0.
0.
0.
0.
0.
0.
0.
0.
0.
0.
0.
0.
0.
0.
0.
0.
0.
0.
0.
0.
0.
0.
0.
0.
0.
0.
0.
0.
0.
0.
0.
0.
0.
0.
0.
0.
0.
0.
0.
0.
0.
0.
0.
0.
0.
0.
0.
0.
0.
0.
0.001
0.
0.
0.
0.
0.
0.
0.
0.
0.
0.
0.
0.
0.
0.
0.
0.
0.
0.
0.
0.
0.
0.
0.
0.
0.
0.
0.
0.
0.
0.
0.
0.
0.
0.
0.
0.
0.
0.
0.
0.
0.
0.
0.
0.
0.
0.
0.
0.
0.
0.
0.
0.
0.
0.
0.
0.
0.
0.
0.
0.001
0.001
0.002
0.001
0.001
0.001
0.001
0.001
0.
0.
0.
0.
0.
0.
0.
0.
0.
0.
0.
0.
0.
0.
0.
0.
0.
0.
0.
0.
0.
0.
0.
0.
0.
0.
0.
0.
0.
0.
0.
0.
0.
0.
0.
0.
0.
0.
0.
0.
0.
0.
0.
0.
0.
0.
0.
0.
0.
0.
0.
0.
0.
0.
0.
0.
0.001
0.001
0.001
0.001
0.000
0.000
0.000
0.000
0.001
0.001
0.
0.
0.
0.
0.
-0.001
-0.001
-0.002
-0.002
-0.002
-0.001
0.000
0.
0.
0.
0.
0.
0.
0.
0.
0.
0.
0.
0.
0.
0.
0.
0.
0.
0.
0.
0.
0.
0.
0.
0.
0.
0.
0.
0.
0.
0.
0.
0.
0.
0.
0.
0.001
0.001
0.000
0.
0.000
0.000
0.000
0.001
0.002
0.001
0.002
0.001
-0.002
-0.003
-0.003
-0.002
-0.001
0.000
0.001
0.
0.
0.
-0.001
-0.002
-0.002
-0.005
-0.004
-0.004
-0.005
-0.004
-0.003
-0.001
0.
0.
0.
0.
0.
0.
0.
0.
0.
0.
0.
0.
0.
0.
0.
0.
0.
0.
0.
0.
0.
0.
0.
0.
0.
0.
0.
0.
0.
0.
0.
0.001
0.001
0.000
-0.001
-0.002
-0.001
-0.001
-0.001
0.001
0.003
0.003
0.003
0.001
-0.001
-0.003
-0.003
-0.005
-0.004
-0.002
-0.001
0.001
0.
0.
-0.001
-0.001
-0.003
-0.006
-0.007
-0.008
-0.011
-0.009
-0.008
-0.009
-0.008
-0.005
-0.003
0.
0.
0.
0.
0.
0.
0.
0.
0.
0.
0.
0.
0.
0.
0.
0.
0.
0.
0.
0.
0.
0.
0.
0.
0.
0.
0.
0.
0.001
0.001
0.000
-0.001
-0.003
-0.005
-0.006
-0.006
-0.005
-0.002
0.000
0.000
0.002
0.000
0.000
-0.004
-0.006
-0.006
-0.007
-0.006
-0.003
-0.002
0.
0.
-0.001
-0.003
-0.006
-0.010
-0.013
-0.018
-0.020
-0.022
-0.021
-0.017
-0.013
-0.010
-0.006
-0.005
-0.001
0.
0.
0.
0.
0.
0.
0.
0.
0.
0.
0.
0.
0.
0.
0.
0.
0.
0.
0.
0.
0.
0.
0.
0.
0.
0.001
0.002
0.000
-0.003
-0.010
-0.013
-0.023
-0.029
-0.031
-0.028
-0.022
-0.018
-0.013
-0.010
-0.006
-0.003
-0.005
-0.009
-0.010
-0.006
-0.005
-0.004
-0.002
-0.001
-0.001
-0.001
-0.003
-0.009
-0.013
-0.020
-0.025
-0.032
-0.036
-0.035
-0.034
-0.027
-0.018
-0.012
-0.008
-0.005
-0.001
0.
0.
0.
0.
0.
0.
0.
0.
0.
0.
0.
0.
0.
0.
0.
0.
0.
0.
0.
0.
0.
0.
0.
0.001
0.000
-0.003
-0.005
-0.014
-0.029
-0.052
-0.076
-0.082
-0.079
-0.079
-0.079
-0.069
-0.056
-0.044
-0.031
-0.017
-0.015
-0.011
-0.013
-0.009
-0.008
-0.002
0.000
0.002
0.003
-0.001
-0.005
-0.010
-0.016
-0.026
-0.035
-0.046
-0.054
-0.061
-0.057
-0.048
-0.034
-0.026
-0.017
-0.011
-0.005
-0.001
-0.002
0.
0.
0.
0.
0.
0.
0.
0.
0.
0.
0.
0.
0.
0.
0.
0.
0.
0.
0.
0.
0.
-0.001
-0.002
-0.006
-0.019
-0.042
-0.079
-0.109
-0.119
0.005
0.412
0.116
-0.149
-0.151
-0.121
-0.094
-0.072
-0.045
-0.034
-0.024
-0.019
-0.015
-0.010
-0.004
0.000
0.004
0.002
0.003
0.000
-0.010
-0.021
-0.035
-0.049
-0.066
-0.081
-0.093
-0.094
-0.082
-0.062
-0.042
-0.029
-0.018
-0.013
-0.008
-0.003
-0.001
0.
0.
0.
0.
0.
0.
0.
0.
0.
0.
0.
0.
0.
0.
0.
0.
0.
0.
0.
-0.002
-0.002
-0.007
-0.022
-0.045
-0.087
-0.130
0.081
1.485
17.386
200.092
48.673
0.870
-0.218
-0.127
-0.105
-0.124
-0.101
-0.067
-0.055
-0.042
-0.033
-0.025
-0.018
-0.008
0.001
0.001
0.004
0.003
-0.009
-0.027
-0.042
-0.063
-0.089
-0.114
-0.127
-0.128
-0.118
-0.098
-0.076
-0.058
-0.041
-0.026
-0.016
-0.010
-0.004
-0.001
0.
0.
0.
0.
0.
0.
0.
0.
0.
0.
0.
0.
0.
0.
0.
0.
0.
0.
-0.004
-0.006
-0.018
-0.043
-0.086
-0.152
-0.040
9.883
134.030
1438.549
100312.672
15266.751
14.628
-0.014
0.041
-0.002
-0.191
-0.164
-0.135
-0.109
-0.096
-0.078
-0.068
-0.054
-0.034
-0.021
-0.011
-0.005
-0.004
-0.014
-0.031
-0.052
-0.083
-0.125
-0.158
-0.172
-0.179
-0.174
-0.158
-0.134
-0.111
-0.088
-0.061
-0.035
-0.019
-0.009
-0.003
-0.001
0.
0.
0.
0.
0.
0.
0.
0.
0.
0.
0.
0.
0.
0.
0.
0.
-0.002
-0.005
-0.015
-0.035
-0.074
-0.147
-0.225
0.598
116.817
11760.752
102948.000
200057.484
11534.001
16.036
0.425
-0.281
-0.277
-0.267
-0.222
-0.201
-0.179
-0.167
-0.143
-0.123
-0.113
-0.100
-0.080
-0.052
-0.029
-0.020
-0.028
-0.053
-0.078
-0.124
-0.165
-0.193
-0.208
-0.244
-0.269
-0.256
-0.216
-0.156
-0.120
-0.106
-0.075
-0.039
-0.017
-0.007
-0.002
0.
0.
0.
0.
0.
0.
0.
0.
0.
0.
0.
0.
0.
0.
0.
0.
-0.002
-0.011
-0.026
-0.058
-0.119
-0.210
-0.174
3.147
86.114
3436.299
106464.273
163679.016
860.689
33.849
0.743
-0.151
-0.030
1.674
1.538
-0.012
-0.260
-0.158
0.134
0.961
0.890
-0.040
-0.126
-0.098
-0.072
-0.064
-0.060
-0.088
-0.132
-0.169
-0.179
0.156
0.442
-0.139
-0.380
-0.343
0.170
1.693
1.310
0.047
-0.116
-0.078
-0.033
-0.010
-0.002
0.001
0.
0.
0.
0.
0.
0.
0.
0.
0.
0.
0.
0.
0.
0.
0.
-0.007
-0.019
-0.037
-0.085
-0.180
-0.262
2.515
306.706
3111.113
206.293
100239.836
100531.516
5389.651
137.990
15.010
18.433
8.544
82.345
68.620
3.972
0.091
7.410
44.067
188.996
212.144
9.100
3.874
1.761
-0.015
-0.123
-0.122
-0.150
-0.212
-0.266
0.001
2.857
5.396
0.996
-0.426
0.379
18.601
112.542
80.856
6.156
-0.043
-0.118
-0.060
-0.024
-0.007
0.001
0.001
0.
0.
0.
0.
0.
0.
0.
0.
0.
0.
0.
0.
0.
-0.002
-0.009
-0.024
-0.052
-0.122
-0.225
-0.096
9.878
3414.906
100128.086
555.510
1185.871
6270.899
607.763
195.222
219.157
437.052
46.694
475.559
382.479
12.960
6.033
712.539
63581.020
101796.195
200067.156
292.151
1227.809
246.609
2.957
-0.180
-0.212
-0.236
-0.311
-0.364
0.871
19.910
41.181
6.211
0.007
17.329
1265.373
64409.066
86612.078
210.013
0.747
-0.164
-0.095
-0.043
-0.021
-0.005
-0.001
-0.001
-0.001
-0.001
0.
0.
0.
0.
0.
0.
0.
0.
0.
0.
-0.003
-0.013
-0.030
-0.070
-0.138
-0.087
6.901
279.341
1075.870
1022.295
117.988
65.157
238.466
212.017
114.339
170.915
316.879
54.785
167.014
70.182
26.220
241.480
9012.865
100536.727
120268.805
43224.918
463.465
100094.727
5324.774
12.070
-0.213
-0.253
0.709
1.729
0.142
3.183
45.541
98.058
14.052
3.364
567.115
57878.816
123895.180
105248.266
368.569
0.889
-0.254
-0.148
-0.076
-0.043
-0.024
-0.017
-0.011
-0.006
-0.006
-0.003
-0.001
0.
0.
0.
0.
0.
0.
0.
0.
-0.004
-0.011
-0.033
-0.079
-0.108
2.853
142.175
100221.289
101122.367
3958.233
102773.133
1468.518
521.705
212.623
24.737
10.935
19.110
27.210
73.195
22.011
622.459
100044.758
15012.960
52843.102
1276.388
206.696
246.606
1064.548
213.132
3.074
-0.310
0.669
37.918
133.219
21.039
121.775
906.944
281.994
392.530
68.995
506.480
43536.988
1785.951
341.941
14.528
-0.244
-0.352
-0.233
-0.148
-0.087
-0.059
-0.043
-0.034
-0.023
-0.016
-0.013
-0.008
-0.003
-0.002
0.
0.
0.
0.
0.
0.
-0.005
-0.012
-0.036
-0.080
0.104
30.910
10466.685
134872.031
105696.563
10853.825
56377.023
1136.222
419.254
5859.037
174.924
4.485
16.406
19.293
26.038
173.700
651.654
57690.488
5868.916
3242.841
89.507
22.707
30.455
17.828
4.268
0.461
-0.305
1.923
132.887
660.997
1820.903
17287.938
102392.352
10177.424
63638.738
2006.991
167.957
157.596
27.870
19.963
6.878
1.901
0.480
-0.165
-0.226
-0.176
-0.122
-0.094
-0.075
-0.058
-0.042
-0.029
-0.016
-0.011
-0.005
-0.003
-0.002
0.
0.
0.
0.
-0.004
-0.012
-0.032
-0.072
0.130
32.532
13638.327
102283.930
4239.085
689.095
191.646
37.226
62.260
357.402
36.931
2.871
38.750
46.275
75.199
1728.386
823.498
1217.021
119.025
22.472
2.838
0.132
0.309
0.061
0.074
-0.095
-0.421
0.784
51.101
1219.159
116710.266
110864.773
114090.898
82625.773
11311.594
103986.453
4371.752
44.442
30.662
382.965
1212.949
257.560
109.529
13.306
0.136
-0.279
-0.233
-0.187
-0.151
-0.116
-0.086
-0.059
-0.041
-0.024
-0.012
-0.007
-0.004
-0.003
0.
0.
0.
-0.003
-0.010
-0.025
-0.059
-0.067
3.135
138.621
23221.322
24868.725
1589.186
6.091
8.573
4.313
2.711
0.506
0.086
23.624
262.865
1538.180
329.750
126.919
62.078
31.661
47.771
13.220
-0.069
-0.526
-0.473
-0.447
-0.477
-0.553
-0.200
15.131
1766.139
107557.234
11843.611
1152.482
465.054
4371.163
196412.844
4017.029
22.945
160.425
47313.785
100993.594
89759.578
103037.992
6786.226
27.631
-0.335
-0.384
-0.335
-0.276
-0.217
-0.160
-0.110
-0.072
-0.052
-0.030
-0.018
-0.011
-0.004
-0.002
0.
0.
-0.002
-0.006
-0.017
-0.044
-0.083
0.009
5.238
141.525
143.841
7.554
0.140
0.823
0.152
-0.544
-0.784
-0.385
12.290
1525.776
107814.313
3327.403
47.085
12.277
63.580
608.018
115.307
1.816
0.889
1.501
0.973
-0.251
-0.622
-0.657
1.790
54.454
486.730
3703.057
102173.047
13865.729
218.481
1819.784
175.718
4.753
59.506
6857.442
87560.406
68077.469
103025.414
103401.391
134.629
-0.355
-0.509
-0.472
-0.429
-0.368
-0.276
-0.192
-0.129
-0.088
-0.058
-0.035
-0.020
-0.010
-0.004
-0.002
0.
-0.002
-0.003
-0.011
-0.025
-0.057
-0.088
-0.039
0.583
0.554
-0.236
-0.386
-0.407
-0.480
-0.563
-0.506
3.535
34.201
209.465
2360.645
2656.165
1176.069
38.996
17.435
172.222
118.482
33.162
148.775
103.591
81.470
19.335
0.382
-0.004
57.139
1774.575
82019.977
1220.790
100636.156
3414.335
10.840
9.529
10.816
4.913
9.520
53.057
102.651
185.622
369.661
72.155
2.569
0.419
0.431
0.412
-0.182
-0.452
-0.423
-0.316
-0.206
-0.138
-0.098
-0.064
-0.040
-0.021
-0.010
-0.004
0.
0.
-0.002
-0.004
-0.013
-0.025
-0.054
-0.080
-0.111
-0.151
-0.205
-0.266
-0.309
-0.374
-0.446
-0.124
12.533
494.563
34893.730
6295.321
105633.406
102204.477
2144.582
207.022
1170.921
1169.883
1034.868
34846.031
1841.436
17413.316
6412.250
21.674
4.565
542.009
56206.578
47182.266
6155.409
34272.645
92.643
132.081
22.669
36.705
21.633
197.248
1178.234
94.204
3.408
1.061
-0.093
2.995
8.526
23.907
34.335
15.499
1.542
-0.476
-0.447
-0.310
-0.215
-0.161
-0.109
-0.066
-0.036
-0.018
-0.007
-0.001
0.
-0.001
-0.002
-0.004
-0.011
-0.020
-0.035
-0.052
-0.073
-0.108
-0.154
-0.201
-0.262
-0.326
-0.218
5.628
376.207
20541.752
2741.653
96956.688
137508.109
179246.125
100352.922
1187.451
519.177
783.600
21586.232
1036.342
100116.539
48544.934
48.339
22.564
14956.399
102956.016
45154.855
100901.203
30210.324
18573.260
100251.406
710.630
43.980
17.085
355.895
2736.478
158.135
4.450
0.077
-0.407
3.910
15.587
190.489
996.125
1904.391
70.165
1.061
0.145
0.016
-0.182
-0.231
-0.173
-0.107
-0.058
-0.030
-0.013
-0.004
0.
0.
0.000
-0.001
-0.002
-0.002
-0.011
-0.019
-0.026
-0.048
-0.085
-0.125
-0.171
-0.237
-0.276
1.484
155.001
17987.842
7385.749
151.546
1240.851
106532.602
112875.602
47649.668
355.632
28.915
83.033
30.346
219.807
157.150
5.080
11.678
2562.064
104268.273
97976.711
16914.697
102703.125
115467.070
170852.813
21290.244
76.236
8.287
21.836
75.435
21.979
2.329
-0.107
4.228
11.125
33.264
8796.098
146115.328
101402.797
10291.394
136.919
89.148
42.965
10.272
0.326
-0.243
-0.165
-0.095
-0.048
-0.022
-0.005
0.
0.
0.
0.000
-0.001
0.001
0.001
0.000
-0.007
-0.018
-0.035
-0.064
-0.102
-0.154
-0.206
0.234
25.880
616.239
355.972
99.975
44586.883
69228.289
4219.744
4860.284
91.098
1.631
7.754
129.902
153.778
9.549
-0.428
0.468
29.038
192.017
287.309
1093.361
116353.063
4169.471
10344.156
10818.927
35.913
4.527
95.585
236.386
209.996
19.563
10.163
879.780
6579.588
302.515
3703.640
35704.148
31477.754
70946.758
101202.578
58080.141
23051.871
1859.731
13.233
-0.178
-0.212
-0.136
-0.075
-0.035
-0.011
0.
0.
0.
0.
0.
0.001
0.003
0.004
0.005
0.000
-0.016
-0.030
-0.053
-0.091
-0.136
-0.161
0.596
4.687
4.037
162.446
100054.484
100384.055
139.663
26.519
2.675
2.639
327.011
6692.979
6275.094
73.743
0.416
1.354
21.611
29.732
20.461
366.338
18715.600
514.974
285.486
1903.673
61.079
58.139
19658.824
100275.938
1350.620
60.977
76.173
100098.844
100066.008
15683.070
104857.344
13879.288
277.516
143413.391
103282.172
105335.633
104095.977
78099.711
48.228
-0.026
-0.237
-0.156
-0.098
-0.046
-0.017
0.
0.
0.
0.
0.
0.
0.001
0.001
0.003
0.003
0.003
-0.011
-0.022
-0.044
-0.087
-0.130
-0.179
-0.217
-0.215
7.246
229.466
163.242
4.812
-0.191
-0.464
14.374
25486.238
100927.398
3196.281
38.085
3.154
16.671
207.204
429.259
10457.425
1766.269
11855.068
17471.863
28487.137
101718.656
1997.490
112.429
21761.271
100603.695
496.749
232.034
359.914
16052.073
101638.539
37448.215
100167.648
3974.075
37.805
973.336
317.626
963.905
11477.138
1271.937
10.766
0.040
-0.138
-0.165
-0.109
-0.054
-0.024
0.
0.
0.
0.
0.
0.
0.
0.001
0.002
0.002
0.002
0.000
-0.009
-0.022
-0.046
-0.079
-0.125
-0.178
-0.235
-0.188
0.473
0.304
-0.321
-0.445
-0.436
5.742
2196.200
22963.654
233.949
8.195
5.246
38.274
2077.520
104006.898
101559.867
112591.883
47330.535
79584.367
24112.570
143711.688
12461.541
26429.816
16484.652
15590.226
10728.806
134253.063
102138.031
83869.594
1418.021
283.405
1362.300
91.591
1.610
0.663
6.197
19.965
34.943
14.297
1.124
0.259
0.000
-0.167
-0.112
-0.058
-0.023
0.
0.
0.
0.
0.
0.
0.
0.
0.001
0.001
0.002
0.002
-0.001
-0.012
-0.022
-0.043
-0.071
-0.104
-0.148
-0.186
-0.229
-0.257
-0.279
-0.307
-0.324
0.042
19.219
38.283
4.562
2.431
1.980
17.327
4939.122
104756.695
59147.164
105699.742
103368.813
5720.955
10698.555
120366.672
103588.797
109395.336
120037.867
101246.141
681.477
100905.242
179165.547
100209.125
1048.231
6.783
3.556
0.632
-0.533
-0.567
0.328
22.083
165.158
62.077
9.267
0.569
-0.138
-0.179
-0.108
-0.055
-0.022
0.
0.
0.
0.
0.
0.
0.
0.
0.
0.
0.
0.
0.001
-0.004
-0.011
-0.022
-0.040
-0.057
-0.077
-0.099
-0.127
-0.150
-0.161
-0.174
-0.215
-0.261
-0.231
-0.161
0.217
0.165
-0.191
2.563
1130.716
1648.062
214.759
18743.350
3303.081
121.942
260.517
2549.122
163455.641
2044.052
38195.137
102970.266
421.866
222.365
856.513
1895.013
490.471
10.800
-0.494
-0.557
-0.506
-0.480
-0.012
12.200
87.934
177.043
66.051
2.620
-0.159
-0.158
-0.095
-0.046
-0.019
0.
0.
0.
0.
0.
0.
0.
0.
0.
0.
0.
0.
0.
0.
-0.008
-0.012
-0.020
-0.029
-0.038
-0.053
-0.058
-0.074
-0.086
-0.104
-0.138
-0.197
-0.267
-0.330
-0.369
-0.413
-0.489
-0.476
0.958
1.740
19.283
449.120
145.279
4.300
2.801
46.992
389.638
27.370
1064.399
5839.964
67.922
3.658
44.591
1229.813
100565.875
102.215
-0.261
-0.491
-0.419
-0.354
-0.265
0.903
11.693
74.456
34.414
1.709
-0.140
-0.128
-0.073
-0.034
-0.016
0.
0.
0.
0.
0.
0.
0.
0.
0.
0.
0.
0.
0.
0.
0.000
-0.004
-0.010
-0.014
-0.020
-0.020
-0.027
-0.039
-0.061
-0.082
-0.125
-0.179
-0.261
-0.340
-0.376
-0.331
-0.103
-0.190
-0.486
-0.517
-0.061
2.090
0.997
-0.299
-0.373
-0.212
0.099
0.194
4.750
8.674
0.737
-0.267
6.523
89.230
198.112
16.160
0.392
-0.415
-0.347
-0.269
-0.223
-0.160
0.642
3.070
1.803
0.063
-0.123
-0.091
-0.048
-0.025
-0.012
0.
0.
0.
0.
0.
0.
0.
0.
0.
0.
0.
0.
0.
0.
0.000
-0.001
-0.002
-0.003
-0.003
-0.007
-0.019
-0.033
-0.056
-0.101
-0.159
-0.237
-0.290
-0.004
1.125
7.136
49.078
42.104
2.957
-0.467
-0.523
-0.441
-0.380
-0.326
-0.288
-0.264
-0.266
-0.258
-0.245
-0.270
-0.389
0.397
78.054
7366.475
4947.469
105.745
3.381
-0.296
-0.289
-0.207
-0.170
-0.156
-0.132
-0.076
-0.088
-0.104
-0.083
-0.055
-0.031
-0.017
-0.007
0.
0.
0.
0.
0.
0.
0.
0.
0.
0.
0.
0.
0.
0.
0.001
0.001
0.001
0.002
0.000
-0.007
-0.024
-0.060
-0.105
-0.168
-0.245
-0.313
0.809
26.645
121.259
310.213
38859.707
31649.338
113.031
0.380
-0.496
-0.460
-0.385
-0.295
-0.214
-0.162
-0.146
-0.150
-0.165
-0.205
-0.253
1.410
316.613
100398.727
110477.070
1026.805
35.979
0.598
-0.224
-0.161
-0.114
-0.105
-0.095
-0.088
-0.077
-0.064
-0.047
-0.031
-0.019
-0.009
-0.004
0.
0.
0.
0.
0.
0.
0.
0.
0.
0.
0.
0.
0.
0.
0.001
0.001
0.002
0.004
-0.001
-0.018
-0.050
-0.122
-0.183
-0.219
-0.151
-0.154
17.869
4479.727
102644.094
8007.961
132495.953
100635.141
418.258
11.245
8.499
1.807
-0.184
-0.317
-0.232
-0.145
-0.103
-0.094
-0.094
-0.129
-0.174
1.045
102.682
16944.313
102374.703
163517.938
5352.322
10.116
-0.132
-0.125
-0.078
-0.059
-0.049
-0.046
-0.038
-0.031
-0.023
-0.017
-0.008
-0.005
0.
0.
0.
0.
0.
0.
0.
0.
0.
0.
0.
0.
0.
-0.002
-0.002
-0.002
-0.001
0.003
-0.001
-0.010
-0.041
-0.101
-0.161
-0.033
4.227
37.912
15.795
39.222
42471.742
113767.594
32520.143
7381.121
2398.402
464.799
1207.346
3519.782
196.306
14.462
0.268
-0.283
-0.186
-0.115
-0.088
-0.080
-0.100
-0.139
0.614
85.670
10378.822
90779.250
102548.039
7036.214
10.645
-0.086
-0.092
-0.054
-0.034
-0.025
-0.019
-0.014
-0.012
-0.010
-0.007
-0.005
0.
0.
0.
0.
0.
0.
0.
0.
0.
0.
0.
0.
-0.002
-0.003
-0.004
-0.005
-0.006
-0.003
-0.003
-0.005
-0.023
-0.070
-0.121
1.004
13.000
166.699
16907.223
1776.203
553.541
483.997
2943.854
432.429
56.086
393.076
101435.625
142543.891
101734.234
74821.766
2009.216
10.057
-0.258
-0.247
-0.160
-0.110
-0.086
-0.085
-0.122
-0.022
6.575
110.678
124.468
138.667
36.109
0.768
-0.093
-0.059
-0.029
-0.016
-0.009
-0.009
-0.004
-0.004
-0.003
-0.002
0.
0.
0.
0.
0.
0.
0.
0.
0.
0.
0.
0.
-0.002
-0.003
-0.004
-0.010
-0.014
-0.017
-0.015
-0.012
-0.017
-0.041
-0.099
0.081
31.435
2037.991
1938.141
29818.297
10125.851
100348.914
16294.997
624.762
17.518
25.725
60545.637
123729.016
100773.531
83321.570
101734.734
31688.570
30.633
-0.238
-0.343
-0.242
-0.171
-0.122
-0.096
-0.099
-0.119
0.004
0.852
1.041
0.526
0.118
-0.088
-0.064
-0.032
-0.014
-0.002
-0.002
0.001
0.000
0.001
0.001
0.
0.
0.
0.
0.
0.
0.
0.
0.
0.
0.
0.
-0.001
-0.004
-0.010
-0.016
-0.025
-0.035
-0.039
-0.040
-0.038
-0.039
-0.062
-0.126
0.206
63.089
9365.517
3516.455
23504.338
105800.563
105060.969
108451.773
42199.805
1032.929
36.954
2616.155
38988.387
364.720
26618.053
107410.352
6669.227
29.099
-0.193
-0.438
-0.322
-0.250
-0.186
-0.133
-0.095
-0.095
-0.103
-0.108
-0.103
-0.099
-0.088
-0.060
-0.031
-0.013
-0.003
0.001
0.002
0.003
0.001
0.001
0.
0.
0.
0.
0.
0.
0.
0.
0.
0.
0.
0.
-0.001
-0.003
-0.009
-0.018
-0.031
-0.051
-0.070
-0.077
-0.075
-0.065
-0.062
-0.085
-0.145
-0.089
5.893
83.160
130.356
12543.623
100071.359
2269.730
37847.473
100668.172
35651.695
964.114
70795.125
2457.779
214.626
12908.045
200646.609
80459.422
127.348
0.348
0.793
2.955
0.876
-0.179
-0.190
-0.123
-0.082
-0.067
-0.064
-0.060
-0.053
-0.037
-0.023
-0.011
-0.003
0.001
0.001
0.002
0.000
0.001
0.
0.
0.
0.
0.
0.
0.
0.
0.
0.
0.
0.
-0.001
-0.001
-0.006
-0.016
-0.032
-0.057
-0.091
-0.106
-0.111
-0.110
-0.101
-0.095
-0.106
-0.153
-0.052
4.150
27.031
26.654
88.344
243.649
38.356
959.298
26434.213
19115.131
109303.492
118098.477
3871.936
358.424
34259.699
120059.031
12288.548
63.058
3.162
130.316
880.519
101.052
1.880
-0.218
-0.172
-0.094
-0.054
-0.034
-0.024
-0.017
-0.012
-0.007
-0.003
-0.001
0.001
0.002
0.001
0.
0.
0.
0.
0.
0.
0.
0.
0.
0.
0.
0.
0.
0.
0.000
-0.001
-0.010
-0.025
-0.050
-0.093
-0.140
-0.154
-0.063
-0.029
-0.131
-0.133
-0.130
-0.152
-0.140
1.239
7.115
6.440
6.415
2.827
0.237
7.387
121.374
57196.594
105851.648
103796.602
2332.718
592.820
80863.883
109898.938
5547.701
12.436
29.653
9373.048
100069.938
5571.638
14.337
-0.137
-0.205
-0.120
-0.060
-0.029
-0.009
-0.002
-0.002
-0.001
0.000
0.001
0.001
0.001
0.001
0.
0.
0.
0.
0.
0.
0.
0.
0.
0.
0.
0.
0.
0.001
0.000
-0.005
-0.017
-0.036
-0.076
-0.137
-0.175
-0.170
0.075
0.125
-0.157
-0.187
-0.170
-0.166
-0.198
-0.163
0.082
1.465
19.305
15.899
0.372
0.099
178.224
100291.977
96963.945
533.021
403.533
308.509
793.127
488.871
75.789
1.754
88.906
5865.604
101172.570
2190.248
12.733
-0.090
-0.223
-0.132
-0.065
-0.032
-0.012
-0.002
0.002
0.001
0.001
0.001
0.001
0.001
0.001
0.001
0.
0.
0.
0.
0.
0.
0.
0.
0.
0.
0.
0.
0.001
0.000
-0.004
-0.022
-0.049
-0.095
-0.147
-0.163
0.445
4.056
2.493
-0.071
-0.253
-0.229
-0.205
-0.215
-0.256
-0.279
1.182
20.137
16.695
0.478
-0.294
14.130
649.511
387.474
28.213
22.788
22.260
29.035
4.966
0.140
1.317
36.489
641.209
626.823
102.986
4.230
-0.217
-0.243
-0.141
-0.071
-0.034
-0.014
-0.007
-0.006
0.000
-0.003
-0.004
-0.003
-0.001
0.001
0.001
0.001
0.
0.
0.
0.
0.
0.
0.
0.
0.
0.
0.
0.002
0.000
-0.004
-0.024
-0.055
-0.095
-0.085
0.165
4.639
59.397
31.249
0.934
-0.157
0.024
-0.125
-0.245
-0.263
-0.287
-0.177
0.943
0.769
0.172
1.087
1.399
2.493
21.612
377.887
870.913
507.879
15.216
-0.342
4.308
143.293
315.556
40.638
28.461
9.849
0.308
-0.355
-0.253
-0.147
-0.085
-0.046
-0.025
-0.017
-0.013
-0.014
-0.011
-0.011
-0.007
-0.004
-0.001
0.001
0.001
0.
0.
0.
0.
0.
0.
0.
0.
0.
0.
0.
0.002
0.001
-0.003
-0.020
-0.050
-0.087
-0.050
0.243
3.200
35.766
19.105
1.101
8.290
29.149
7.156
0.104
-0.282
-0.292
-0.338
-0.396
0.991
67.581
248.057
18.042
1.263
23.397
583.265
57577.297
34885.113
125.189
4.631
62.464
28740.809
100047.977
588.067
5.006
1.089
-0.219
-0.397
-0.281
-0.182
-0.126
-0.078
-0.046
-0.032
-0.029
-0.029
-0.027
-0.025
-0.020
-0.013
-0.004
-0.001
0.001
0.001
0.
0.
0.
0.
0.
0.
0.
0.
0.
0.
0.001
0.003
-0.002
-0.010
-0.036
-0.072
-0.114
-0.118
0.086
1.184
1.014
7.592
365.080
4119.303
267.793
3.939
-0.266
-0.314
-0.340
-0.335
9.665
3711.199
95593.789
312.394
1.391
3.558
77.220
3688.198
5486.966
102009.516
1619.454
303.016
93003.984
121603.297
491.682
32.350
87.567
8.454
-0.284
-0.330
-0.223
-0.157
-0.116
-0.083
-0.056
-0.047
-0.048
-0.052
-0.043
-0.035
-0.022
-0.012
-0.002
0.001
0.001
0.
0.
0.
0.
0.
0.
0.
0.
0.
0.
0.001
0.002
0.001
-0.005
-0.016
-0.047
-0.093
-0.135
-0.192
-0.206
2.915
61.576
1401.057
46876.047
3133.820
21.717
-0.112
-0.342
-0.340
-0.309
5.242
663.735
5362.840
96.836
0.654
-0.015
10.194
364.009
6173.655
117198.641
1822.961
1114.199
100401.914
100498.883
256.719
165.886
708.300
33.413
0.050
-0.266
0.244
0.118
-0.109
-0.105
-0.080
-0.065
-0.065
-0.067
-0.058
-0.049
-0.033
-0.018
-0.007
-0.001
0.001
0.
0.
0.
0.
0.
0.
0.
0.
0.
0.
0.001
0.002
0.003
0.000
-0.005
-0.020
-0.054
-0.097
-0.165
-0.188
3.302
78.391
5630.461
102352.422
100160.914
67.670
0.851
-0.336
-0.338
-0.294
1.039
14.389
34.141
12.680
1.314
0.482
1.295
15.327
254.961
2848.465
108.813
94.087
4491.837
2610.764
67.381
72.658
71.981
40.372
21.852
1.570
3.853
4.206
0.244
-0.110
-0.097
-0.076
-0.076
-0.077
-0.070
-0.058
-0.040
-0.023
-0.010
-0.003
0.001
0.
0.
0.
0.
0.
0.
0.
0.
0.
0.
0.
0.001
0.002
0.002
0.001
-0.006
-0.025
-0.054
-0.115
-0.194
0.250
8.293
357.722
16505.357
1758.970
39.939
3.914
-0.263
-0.306
-0.284
0.317
9.979
89.424
55.510
6.998
5.878
0.563
0.099
1.940
5.105
0.932
4.469
55.594
56.046
27.764
90.415
3307.320
27035.729
16929.664
41.292
7.103
18.731
0.889
-0.104
-0.098
-0.077
-0.082
-0.087
-0.080
-0.065
-0.044
-0.024
-0.012
-0.003
0.001
0.
0.
0.
0.
0.
0.
0.
0.
0.
0.
0.
0.
0.001
0.002
0.002
-0.001
-0.013
-0.033
-0.075
-0.158
-0.210
0.203
7.231
33.597
25.423
14.028
1.716
-0.204
-0.252
-0.234
-0.091
3.454
29.020
20.184
3.923
3.508
0.251
-0.290
-0.297
-0.329
-0.383
-0.319
0.345
2.140
86.719
27641.090
127464.672
200092.719
100438.195
101.437
0.972
1.355
0.015
-0.101
-0.088
-0.074
-0.083
-0.089
-0.084
-0.068
-0.044
-0.024
-0.012
-0.004
-0.001
0.
0.
0.
0.
0.
0.
0.
0.
0.
0.
0.
0.
0.
0.001
0.003
0.003
-0.005
-0.019
-0.043
-0.106
-0.180
-0.208
0.133
1.043
1.734
2.116
0.577
-0.157
-0.191
-0.174
-0.157
0.112
1.136
0.910
0.145
0.015
-0.196
-0.218
-0.220
-0.250
-0.302
-0.380
-0.062
10.678
361.140
103408.922
106077.719
8613.353
379.757
7.232
-0.173
-0.165
-0.110
-0.086
-0.067
-0.066
-0.081
-0.089
-0.085
-0.067
-0.043
-0.023
-0.011
-0.003
-0.001
0.
0.
0.
0.
0.
0.
0.
0.
0.
0.
0.
0.
0.
0.
0.001
0.003
0.001
-0.008
-0.025
-0.057
-0.110
-0.164
-0.202
-0.200
-0.105
0.094
-0.030
-0.150
-0.133
-0.115
-0.109
-0.115
-0.116
-0.128
-0.147
-0.158
-0.155
-0.153
-0.142
-0.152
-0.202
-0.258
0.944
54.869
605.477
1405.828
1152.254
39.467
2.945
-0.113
-0.206
-0.132
-0.074
-0.052
-0.048
-0.058
-0.072
-0.086
-0.081
-0.064
-0.040
-0.021
-0.010
-0.004
-0.001
0.
0.
0.
0.
0.
0.
0.
0.
0.
0.
0.
0.
0.
0.
0.001
0.002
0.002
-0.004
-0.013
-0.026
-0.055
-0.091
-0.133
-0.155
-0.156
-0.135
-0.122
-0.103
-0.081
-0.066
-0.062
-0.069
-0.070
-0.081
-0.086
-0.084
-0.082
-0.080
-0.076
-0.087
-0.123
-0.174
0.790
109.147
39037.207
111371.914
3414.497
1.623
-0.272
-0.224
-0.134
-0.063
-0.035
-0.027
-0.028
-0.043
-0.063
-0.071
-0.070
-0.055
-0.035
-0.019
-0.009
-0.003
0.001
0.
0.
0.
0.
0.
0.
0.
0.
0.
0.
0.
0.
0.
0.
0.
0.001
0.002
0.001
-0.004
-0.011
-0.021
-0.038
-0.058
-0.078
-0.084
-0.081
-0.069
-0.056
-0.041
-0.028
-0.024
-0.026
-0.026
-0.027
-0.029
-0.026
-0.027
-0.030
-0.031
-0.040
-0.072
-0.119
0.191
43.540
5321.761
3003.612
122.036
0.145
-0.230
-0.138
-0.061
-0.027
-0.012
-0.011
-0.017
-0.032
-0.046
-0.055
-0.053
-0.042
-0.026
-0.014
-0.005
-0.002
0.001
0.
0.
0.
0.
0.
0.
0.
0.
0.
0.
0.
0.
0.
0.
0.
0.
0.001
0.000
0.001
-0.002
-0.009
-0.015
-0.021
-0.028
-0.034
-0.036
-0.033
-0.022
-0.018
-0.015
-0.011
-0.008
-0.007
-0.006
-0.005
-0.004
-0.003
-0.005
-0.005
-0.013
-0.037
-0.083
-0.092
1.248
14.230
11.005
0.691
-0.166
-0.121
-0.059
-0.026
-0.009
-0.003
-0.002
-0.010
-0.017
-0.028
-0.034
-0.033
-0.026
-0.016
-0.007
-0.004
0.
0.001
0.
0.
0.
0.
0.
0.
0.
0.
0.
0.
0.
0.
0.
0.
0.
0.
0.
0.001
0.000
0.
-0.003
-0.005
-0.008
-0.011
-0.013
-0.014
-0.013
-0.011
-0.007
-0.007
-0.005
-0.003
-0.002
-0.001
0.001
0.001
0.001
0.003
0.000
-0.004
-0.016
-0.041
-0.071
-0.087
-0.031
-0.055
-0.107
-0.088
-0.050
-0.025
-0.010
0.001
0.002
0.002
-0.002
-0.007
-0.012
-0.016
-0.014
-0.011
-0.007
-0.003
0.000
0.001
0.001
0.
0.
0.
0.
0.
0.
0.
0.
0.
0.
0.
0.
0.
0.
0.
0.
0.
0.
0.
0.
-0.001
-0.002
-0.003
-0.004
-0.006
-0.006
-0.005
-0.005
-0.003
-0.002
0.
0.
0.
0.001
0.002
0.002
0.002
0.002
-0.002
-0.004
-0.006
-0.017
-0.033
-0.053
-0.059
-0.062
-0.054
-0.036
-0.020
-0.009
-0.004
0.001
0.003
0.001
0.000
-0.002
-0.004
-0.005
-0.005
-0.004
-0.002
-0.001
0.001
0.001
0.
0.
0.
0.
0.
0.
0.
0.
0.
0.
0.
0.
0.
0.
0.
0.
0.
0.
0.
0.
0.
0.
0.
0.
0.
-0.001
-0.001
-0.001
-0.001
0.
0.
0.
0.
0.
0.
0.
0.
0.001
0.001
0.001
-0.002
-0.005
-0.006
-0.012
-0.017
-0.020
-0.020
-0.017
-0.011
-0.006
0.000
0.002
0.001
0.
0.002
0.001
0.001
0.000
0.
0.
0.000
0.000
0.001
0.001
0.
0.
0.
0.
0.
0.
0.
0.
0.
0.
0.
0.
0.
0.
0.
0.
0.
0.
0.
0.
0.
0.
0.
0.
0.
0.
0.
0.
0.
0.
0.
0.
0.
0.
0.
0.
0.
0.
0.
0.
0.
0.000
0.001
-0.003
-0.005
-0.006
-0.005
-0.005
-0.004
-0.003
0.002
0.001
0.001
0.
0.
0.
0.001
0.001
0.001
0.001
0.001
0.001
0.001
0.001
0.
0.
0.
0.
0.
0.
0.
0.
0.
0.
0.
0.
0.
0.
0.
0.
0.
0.
0.
0.
0.
0.
0.
0.
0.
0.
0.
0.
0.
0.
0.
0.
0.
0.
0.
0.
0.
0.
0.
0.
0.
0.
0.
0.
0.000
0.001
0.001
0.001
0.001
0.001
0.001
0.001
0.001
0.
0.
0.
0.
0.
0.
0.
0.001
0.001
0.001
0.
0.
0.
0.
0.
0.
0.
0.
0.
0.
0.
0.
0.
0.
0.
0.
0.
0.
0.
0.
0.
0.
0.
0.
0.
0.
0.
0.
0.
0.
0.
0.
0.
0.
0.
0.
0.
0.
0.
0.
0.
0.
0.
0.
0.
0.
0.
0.
0.000
0.001
0.001
0.001
0.
0.
0.
0.
0.
0.
0.
0.
0.
0.
0.
0.
0.
0.
0.
0.
0.
0.
0.
0.
0.
0.
0.
0.
0.
0.
0.
0.
0.
0.
0.
0.
0.
0.
0.
0.
0.
0.
0.
0.
0.
0.
0.
0.
0.
0.
0.
0.
0.
0.
0.
0.
0.
0.
0.
0.
0.
0.
0.
0.
0.
0.
0.
0.
0.
0.
0.
0.
0.
0.
0.
0.
0.
0.
0.
0.
0.
0.
0.
0.
0.
0.
0.
0.
0.
0.
0.
0.
0.
0.
0.
0.
0.
0.
0.
0.
0.
0.
0.
0.
0.
0.
0.
0.
0.
0.
0.
0.
0.
0.001
0.001
0.
0.
0.
0.
0.
0.
0.
0.
0.
0.
0.
0.
0.
0.
0.
0.
0.
0.
0.
0.
0.
0.
0.
0.
0.
0.
0.
0.
0.
0.
0.
0.
0.
0.
0.
0.
0.
0.
0.
0.
0.
0.
0.
0.
0.
0.
0.
0.
0.
0.
0.
0.
0.
0.
0.
0.
0.
0.
0.
0.001
0.001
0.002
0.001
0.001
0.001
0.000
0.001
0.001
0.
0.
0.
0.
0.
0.
0.
0.001
0.001
0.001
0.001
0.
0.
0.
0.
0.
0.
0.
0.
0.
0.
0.
0.
0.
0.
0.
0.
0.
0.
0.
0.
0.
0.
0.
0.
0.
0.
0.
0.
0.
0.
0.
0.
0.
0.
0.
0.
0.
0.
0.
0.
0.
0.
0.
0.
0.001
0.001
0.001
0.000
0.
0.
0.
0.000
0.001
0.001
0.001
0.
0.
0.
0.
0.
-0.001
-0.001
-0.001
-0.001
0.000
0.001
0.001
0.
0.
0.
0.
0.
0.
0.
0.
0.
0.
0.
0.
0.
0.
0.
0.
0.
0.
0.
0.
0.
0.
0.
0.
0.
0.
0.
0.
0.
0.
0.
0.
0.
0.
0.
0.
0.
0.
0.
0.
0.
0.001
0.001
0.001
0.000
-0.003
-0.004
-0.005
-0.004
-0.003
-0.002
0.000
0.001
0.001
0.
-0.001
-0.001
-0.002
-0.003
-0.004
-0.005
-0.005
-0.004
-0.003
-0.001
0.001
0.
0.
0.
0.
0.
0.
0.
0.
0.
0.
0.
0.
0.
0.
0.
0.
0.
0.
0.
0.
0.
0.
0.
0.
0.
0.
0.
0.
0.
0.
0.
0.
0.001
0.001
0.001
0.000
0.000
0.
0.001
0.001
0.004
0.001
0.001
-0.002
-0.006
-0.009
-0.012
-0.011
-0.009
-0.006
-0.002
0.000
0.001
0.
-0.001
-0.002
-0.004
-0.006
-0.009
-0.010
-0.013
-0.010
-0.010
-0.008
-0.005
-0.003
-0.001
-0.001
0.
0.
0.
0.
0.
0.
0.
0.
0.
0.
0.
0.
0.
0.
0.
0.
0.
0.
0.
0.
0.
0.
0.
0.
0.
0.
0.
0.
0.001
0.001
0.001
-0.001
-0.002
-0.001
-0.001
0.001
0.003
0.004
0.003
0.
-0.004
-0.011
-0.018
-0.020
-0.021
-0.017
-0.012
-0.007
-0.004
0.001
-0.001
-0.003
-0.004
-0.008
-0.014
-0.019
-0.023
-0.026
-0.027
-0.023
-0.019
-0.014
-0.011
-0.006
-0.003
-0.001
0.
0.
0.
0.
0.
0.
0.
0.
0.
0.
0.
0.
0.
0.
0.
0.
0.
0.
0.
0.
0.
0.
0.
0.
0.
0.
0.001
0.001
0.000
-0.001
-0.002
-0.003
-0.003
-0.005
-0.002
-0.001
-0.001
-0.003
-0.006
-0.011
-0.017
-0.025
-0.030
-0.029
-0.023
-0.016
-0.011
-0.007
-0.003
-0.001
-0.003
-0.007
-0.013
-0.022
-0.033
-0.041
-0.046
-0.045
-0.042
-0.036
-0.029
-0.020
-0.014
-0.009
-0.005
-0.002
0.
0.
0.
0.
0.
0.
0.
0.
0.
0.
0.
0.
0.
0.
0.
0.
0.
0.
0.
0.
0.
0.
0.
0.
0.001
0.002
-0.002
-0.004
-0.009
-0.015
-0.023
-0.027
-0.028
-0.027
-0.025
-0.026
-0.025
-0.022
-0.024
-0.031
-0.034
-0.037
-0.035
-0.027
-0.022
-0.013
-0.010
-0.008
-0.003
-0.003
-0.010
-0.018
-0.030
-0.045
-0.061
-0.071
-0.076
-0.074
-0.066
-0.054
-0.038
-0.026
-0.018
-0.011
-0.006
-0.001
0.
0.
0.
0.
0.
0.
0.
0.
0.
0.
0.
0.
0.
0.
0.
0.
0.
0.
0.
0.
0.
0.
0.001
0.000
-0.003
-0.007
-0.018
-0.033
-0.058
-0.080
-0.085
-0.085
-0.090
-0.095
-0.091
-0.080
-0.069
-0.060
-0.050
-0.050
-0.046
-0.043
-0.036
-0.026
-0.016
-0.009
-0.007
-0.003
-0.006
-0.009
-0.021
-0.037
-0.059
-0.083
-0.105
-0.121
-0.120
-0.111
-0.100
-0.080
-0.051
-0.033
-0.021
-0.015
-0.004
-0.002
0.
0.
0.
0.
0.
0.
0.
0.
0.
0.
0.
0.
0.
0.
0.
0.
0.
0.
0.
0.
0.
-0.001
-0.003
-0.011
-0.027
-0.048
-0.084
-0.108
-0.111
-0.095
0.013
-0.092
-0.176
-0.157
-0.052
-0.051
-0.106
-0.096
-0.080
-0.066
-0.059
-0.046
-0.030
-0.024
-0.016
-0.004
-0.002
-0.002
-0.013
-0.021
-0.042
-0.071
-0.104
-0.141
-0.156
-0.155
-0.153
-0.146
-0.127
-0.090
-0.058
-0.035
-0.022
-0.011
-0.006
-0.002
0.
0.
0.
0.
0.
0.
0.
0.
0.
0.
0.
0.
0.
0.
0.
0.
0.
0.
0.
-0.003
-0.003
-0.011
-0.030
-0.056
-0.102
-0.128
1.216
10.113
6.130
23.919
8.449
0.570
0.689
12.926
7.714
0.115
-0.157
-0.142
-0.120
-0.097
-0.079
-0.058
-0.040
-0.024
-0.014
-0.005
-0.006
-0.015
-0.028
-0.052
-0.085
-0.131
-0.171
-0.182
-0.055
-0.058
-0.176
-0.172
-0.138
-0.099
-0.067
-0.042
-0.021
-0.014
-0.007
-0.001
0.
0.
0.
0.
0.
0.
0.
0.
0.
0.
0.
0.
0.
0.
0.
0.
0.
-0.002
-0.004
-0.010
-0.027
-0.056
-0.106
-0.169
0.303
167.466
100658.023
530.386
2505.320
313.978
130.954
35.751
345.226
131.338
1.208
-0.230
-0.210
-0.169
-0.147
-0.131
-0.107
-0.081
-0.055
-0.038
-0.020
-0.012
-0.025
-0.040
-0.060
-0.101
-0.160
-0.216
-0.218
0.011
-0.008
-0.235
-0.250
-0.215
-0.162
-0.118
-0.078
-0.050
-0.025
-0.013
-0.006
-0.001
0.
0.
0.
0.
0.
0.
0.
0.
0.
0.
0.
0.
0.
0.
0.
0.
-0.003
-0.008
-0.021
-0.046
-0.093
-0.167
-0.225
2.109
967.958
122610.539
131712.297
18238.127
351.793
3462.175
289.522
22.670
13.167
0.587
-0.190
-0.225
-0.073
-0.150
-0.196
-0.185
-0.155
-0.129
-0.097
-0.065
-0.045
-0.047
-0.055
-0.088
-0.136
-0.197
-0.224
0.071
0.342
-0.125
-0.374
-0.369
-0.261
-0.010
0.009
-0.112
-0.086
-0.051
-0.023
-0.011
-0.004
0.
0.
0.
0.
0.
0.
0.
0.
0.
0.
0.
0.
0.
0.
0.
0.
-0.003
-0.015
-0.034
-0.072
-0.138
-0.195
0.221
7.266
4177.997
200135.688
36391.840
11859.580
104.837
37.870
19.840
3.996
2.777
17.380
14.682
1.353
0.526
0.049
-0.157
-0.106
-0.103
-0.176
-0.141
-0.114
-0.103
-0.100
-0.100
-0.129
-0.190
-0.229
0.715
15.762
38.512
6.186
-0.227
-0.326
2.862
25.041
18.775
1.443
-0.109
-0.096
-0.042
-0.016
-0.007
-0.001
0.
0.
0.
0.
0.
0.
0.
0.
0.
0.
0.
0.
0.
0.
0.
-0.008
-0.020
-0.046
-0.102
-0.198
-0.160
6.026
975.519
18849.102
1550.279
783.547
3027.695
114.100
10.110
210.126
436.627
103.222
8014.015
5696.584
48.176
0.482
1.581
7.162
10.237
19.702
3.228
7.510
3.228
0.022
-0.172
-0.181
-0.212
-0.273
-0.244
6.595
307.581
1303.261
78.292
1.482
3.397
100.976
5347.326
2761.119
31.951
0.173
-0.147
-0.074
-0.030
-0.012
-0.001
0.002
0.
0.
0.
0.
0.
0.
0.
0.
0.
0.
0.
0.
0.
-0.002
-0.009
-0.025
-0.060
-0.139
-0.238
-0.041
23.556
21958.529
157343.422
3369.968
94.306
197.619
24.688
89.019
78088.969
100037.703
1285.015
100386.234
100050.977
239.834
2.143
54.389
579.025
298.744
17233.465
196.866
7097.231
894.867
5.801
-0.224
-0.292
-0.276
-0.315
-0.210
20.836
2183.776
13155.988
263.884
16.065
108.561
2723.363
170453.516
26776.799
92.063
0.553
-0.201
-0.112
-0.050
-0.022
-0.007
-0.003
-0.001
-0.003
-0.003
-0.003
0.
0.
0.
0.
0.
0.
0.
0.
0.
-0.003
-0.012
-0.031
-0.076
-0.150
-0.135
3.912
124.751
8959.012
105545.531
8176.978
4504.602
100056.938
416.695
72.154
34846.957
100968.359
5505.314
104468.680
5056.838
47.458
9.208
230.846
6207.560
768.499
1536.090
10835.586
146865.406
60780.184
27.747
-0.145
-0.044
7.626
20.101
2.608
36.639
13624.742
100057.797
842.512
35.454
1770.288
108769.344
103962.859
14118.769
39.938
0.066
-0.299
-0.175
-0.091
-0.053
-0.030
-0.020
-0.016
-0.013
-0.010
-0.008
-0.005
-0.002
0.
0.
0.
0.
0.
0.
0.
-0.004
-0.012
-0.036
-0.080
-0.105
3.071
115.293
6576.416
157496.375
101920.570
613.022
15824.506
100621.070
918.285
30.890
218.415
1333.784
2463.716
51828.590
889.446
17.457
84.421
82.576
291.513
166.353
100071.578
138488.266
104579.922
1310.891
23.299
1.142
7.341
2196.525
38940.801
222.854
18.330
275.507
1041.437
3773.121
511.846
1455.270
100144.352
4322.219
188.852
4.007
-0.443
-0.406
-0.258
-0.165
-0.103
-0.067
-0.054
-0.045
-0.032
-0.028
-0.018
-0.013
-0.009
-0.005
-0.002
0.
0.
0.
0.
0.
-0.005
-0.011
-0.038
-0.079
0.143
36.425
17932.008
102998.609
23161.600
3846.452
162.458
223.453
483.712
204.637
337.473
336.801
3226.958
267.475
94.719
18.252
11.309
67.409
37.579
18.587
21.584
2020.778
2433.964
578.277
154.381
100.522
5.835
22.065
31665.508
110432.828
2321.774
242.112
9497.195
59340.680
102111.508
25168.838
160.949
118.193
29.528
12.558
6.613
3.039
1.101
-0.133
-0.242
-0.195
-0.133
-0.108
-0.096
-0.081
-0.057
-0.043
-0.029
-0.017
-0.011
-0.004
-0.003
-0.002
0.
0.
0.
-0.004
-0.012
-0.033
-0.072
0.177
40.877
23752.975
115289.688
19313.201
881.187
14.683
180.977
204.812
330.935
45430.328
80.872
162.492
370.326
78.001
6.601
5.426
17.464
40.219
13.050
2.212
4.778
6.786
6.886
41.469
36.439
3.948
12.003
2733.570
103290.977
135141.547
2002.066
134768.703
103701.836
108643.453
103820.547
9556.645
24.847
474.140
3775.688
1233.162
634.956
158.527
7.633
-0.099
-0.296
-0.253
-0.209
-0.178
-0.152
-0.122
-0.085
-0.057
-0.037
-0.023
-0.012
-0.007
-0.003
-0.002
0.
0.
-0.003
-0.009
-0.024
-0.059
-0.054
3.795
233.009
100383.531
104857.367
3513.721
14.281
290.914
312.706
27.677
124.632
7.638
1244.456
100242.148
5416.805
16.206
8.161
537.397
7427.167
3196.340
357.031
2.453
-0.591
-0.225
1.254
1.616
2.210
5.145
231.826
14795.387
115870.461
4795.829
5996.802
1326.861
3357.254
100093.844
3783.154
47.660
26125.203
138473.219
107361.563
103755.375
22660.932
182.533
4.005
-0.434
-0.417
-0.308
-0.162
-0.206
-0.204
-0.154
-0.105
-0.072
-0.048
-0.027
-0.013
-0.007
-0.003
0.
0.
-0.002
-0.006
-0.017
-0.044
-0.081
0.054
9.272
444.094
447.012
12.703
1.506
17.107
18.092
1.359
-0.531
1.241
481.252
85135.000
1761.289
45.791
25.150
1377.277
39982.313
100910.734
28295.850
16.849
3.174
10.205
8.087
0.877
1.672
1.015
6.916
171.094
100711.125
759.663
2852.174
250.771
37.779
176.903
43.019
17.784
1879.974
31794.578
67477.789
103058.555
18654.895
784.796
10.607
-0.577
-0.489
0.602
3.250
0.672
-0.281
-0.243
-0.162
-0.109
-0.078
-0.051
-0.027
-0.013
-0.006
-0.003
0.
-0.002
-0.003
-0.010
-0.026
-0.054
-0.084
0.025
1.140
1.072
-0.166
-0.329
-0.013
0.100
-0.375
-0.692
-0.531
6.688
46.305
49.738
1080.753
612.793
76.376
420.297
12278.061
2057.576
100.084
770.464
4184.215
2554.641
50.096
1.229
-0.323
4.897
58.740
119.627
70.448
897.948
114.691
2.835
55.469
1178.493
355.756
20.665
63.589
120.321
409.970
138.511
13.071
-0.074
0.043
9.686
14.287
13.050
2.786
-0.323
-0.325
-0.101
-0.045
-0.105
-0.082
-0.051
-0.026
-0.011
-0.003
0.
0.
-0.002
-0.003
-0.014
-0.025
-0.056
-0.079
-0.107
-0.153
-0.217
-0.260
0.089
1.077
0.640
-0.406
-0.276
6.011
38.828
384.899
102171.211
102746.492
160.386
46.393
27.088
35.115
11382.496
100575.789
111467.000
118723.430
7991.985
28.146
3.542
102.920
2092.184
988.792
1762.929
3302.237
67.859
121.780
421.722
51877.094
5715.438
29.620
4.611
2.401
5.636
5.475
0.263
-0.534
23.989
3710.086
4234.999
218.739
13.912
0.262
-0.063
1.619
1.294
0.024
-0.125
-0.080
-0.042
-0.018
-0.008
0.000
0.
-0.001
-0.002
-0.004
-0.010
-0.021
-0.035
-0.057
-0.080
-0.126
-0.158
0.143
0.957
0.747
-0.234
-0.214
6.267
37.981
120.559
29021.682
9457.364
3157.421
5731.176
87.028
19.693
8012.502
100106.750
21802.277
109017.859
160543.547
299.317
21.389
586.793
43073.875
103898.836
102373.148
54761.719
12338.271
98944.305
3600.225
16319.780
1091.453
16.458
6.192
3.367
14.354
18.506
2.803
3.851
69.725
76051.906
185278.563
100846.453
301.122
6.426
0.585
4.592
3.353
0.191
-0.168
-0.118
-0.062
-0.029
-0.012
-0.004
0.
0.
0.000
-0.001
-0.002
-0.005
-0.009
-0.019
-0.034
-0.069
-0.101
-0.109
-0.071
-0.149
-0.316
-0.286
2.939
24.005
19.765
45.449
3085.825
107767.352
18519.979
182.222
7.659
54.185
358.591
94.000
298.595
7102.611
55.421
22.367
338.497
39141.391
100350.602
29871.242
103913.805
135026.344
157446.922
58785.914
16494.756
773.496
9.879
19.527
39.384
10.896
7.086
5.958
14.156
13.899
484.675
110626.039
200207.859
1606.093
33.480
9.208
18.626
7.896
0.369
-0.209
-0.159
-0.089
-0.039
-0.016
-0.003
0.
0.
0.
0.000
-0.001
-0.001
-0.001
-0.002
-0.011
-0.028
-0.062
-0.091
-0.122
-0.174
-0.249
-0.285
0.600
5.459
4.543
66.531
28189.506
105559.195
26460.285
56.142
2.643
1.277
29.296
1478.348
2003.646
46.943
3.320
6.397
91.206
219.892
777.388
3218.551
131613.656
9087.223
1318.462
832.104
117.136
29.889
166.060
4360.872
42419.457
381.771
7.585
213.779
947.716
104.654
136.854
1300.942
8130.909
2617.171
2416.588
324.586
5716.209
762.393
8.589
-0.162
-0.188
-0.111
-0.056
-0.022
-0.006
0.
0.
0.
0.
0.
0.003
0.001
0.002
0.000
-0.010
-0.023
-0.046
-0.073
-0.109
-0.165
-0.227
-0.245
-0.094
0.217
85.087
48667.418
21914.955
324.862
6.290
0.231
5.262
406.282
100594.000
100176.234
680.940
33.278
36.432
5894.367
11377.737
60.007
1136.096
100046.070
1597.911
28.918
52.384
7.826
83.143
63556.258
200038.375
100690.828
2554.241
31.580
6050.442
100019.992
4647.441
73325.188
791.335
32.021
775.557
3422.294
1909.923
100030.805
14909.099
28.699
-0.084
-0.214
-0.129
-0.067
-0.031
-0.009
0.
0.
0.
0.
0.
0.
0.003
0.004
0.003
-0.001
-0.006
-0.018
-0.030
-0.056
-0.100
-0.158
-0.227
-0.324
-0.353
4.849
116.914
95.602
6.892
0.395
0.104
12.746
2817.514
152331.594
97794.047
505.594
746.245
475.620
72877.641
32271.943
541.572
186.592
2822.859
3862.354
340.670
1847.663
120.222
104.550
80057.266
121163.367
5911.246
340.499
75.684
844.310
6616.449
13354.313
100004.789
1983.279
8.221
15.942
33.456
167.737
3478.076
535.521
7.205
-0.239
-0.222
-0.136
-0.074
-0.035
-0.015
0.
0.
0.
0.
0.
0.
0.001
0.001
0.001
0.000
-0.002
-0.005
-0.016
-0.030
-0.059
-0.106
-0.165
-0.239
-0.326
-0.305
0.235
0.419
0.080
-0.352
-0.349
6.669
11804.960
84127.938
747.555
1961.405
1039.314
4177.154
103754.969
200290.016
16130.577
20204.096
108165.766
105907.633
83276.438
100797.070
2462.726
247.069
103988.344
104057.672
23087.066
110566.203
7114.736
284.776
51.577
170.902
762.945
62.497
0.798
-0.382
0.012
2.591
10.916
4.520
0.010
-0.310
-0.224
-0.134
-0.076
-0.036
-0.014
0.
0.
0.
0.
0.
0.
0.
0.
0.001
0.000
0.000
0.001
-0.007
-0.014
-0.033
-0.064
-0.105
-0.152
-0.217
-0.281
-0.307
-0.314
-0.325
-0.405
-0.431
0.272
40.039
89.350
426.716
484.473
140.200
1910.696
5483.592
101905.758
3965.407
106166.938
113521.406
120388.719
101584.789
39698.301
23106.240
1359.281
101326.547
55420.707
6090.267
109606.219
24278.109
757.829
34.222
1.810
2.827
0.448
-0.421
-0.469
-0.428
-0.114
0.576
0.317
-0.147
-0.255
-0.200
-0.126
-0.070
-0.034
-0.015
0.
0.
0.
0.
0.
0.
0.
0.
0.
0.
0.001
0.003
0.002
-0.008
-0.015
-0.035
-0.062
-0.086
-0.126
-0.171
-0.204
-0.230
-0.248
-0.281
-0.335
-0.370
-0.225
3.584
83.067
79.293
8.633
28.647
482.333
713.184
971.838
102532.180
101506.680
1265.882
6780.434
774.884
20877.117
238.960
38728.727
101194.680
583.287
1506.175
752.697
74.298
7.905
-0.042
-0.496
-0.420
-0.361
-0.352
-0.332
-0.131
0.459
0.785
0.298
-0.157
-0.163
-0.109
-0.057
-0.030
-0.013
0.
0.
0.
0.
0.
0.
0.
0.
0.
0.
0.
0.
0.001
-0.003
-0.009
-0.021
-0.034
-0.055
-0.072
-0.096
-0.121
-0.138
-0.156
-0.179
-0.230
-0.289
-0.340
-0.207
1.183
1.080
-0.232
-0.154
0.819
1.742
77.525
7725.104
1333.356
13.758
11.355
28.952
177.367
14.079
1235.294
7030.693
78.277
7.175
8.831
6.521
19.387
0.833
-0.453
-0.373
-0.285
-0.248
-0.243
-0.205
-0.009
0.388
0.173
-0.121
-0.124
-0.083
-0.046
-0.023
-0.011
0.
0.
0.
0.
0.
0.
0.
0.
0.
0.
0.
0.
0.
0.000
-0.006
-0.011
-0.019
-0.029
-0.037
-0.055
-0.068
-0.085
-0.108
-0.144
-0.189
-0.248
-0.327
-0.396
-0.424
-0.420
-0.375
-0.439
-0.543
-0.531
0.551
6.753
3.503
-0.121
-0.303
-0.257
-0.079
-0.017
4.841
9.191
0.852
-0.423
-0.027
2.191
3.120
0.157
-0.377
-0.329
-0.242
-0.191
-0.177
-0.168
-0.142
-0.082
-0.092
-0.116
-0.088
-0.057
-0.031
-0.018
-0.007
0.
0.
0.
0.
0.
0.
0.
0.
0.
0.
0.
0.
0.
0.000
-0.003
-0.006
-0.010
-0.016
-0.020
-0.034
-0.046
-0.063
-0.107
-0.159
-0.216
-0.289
-0.359
-0.290
0.338
3.689
12.723
8.746
0.618
-0.535
-0.522
-0.421
-0.354
-0.317
-0.281
-0.255
-0.253
-0.245
-0.225
-0.239
-0.347
-0.284
3.865
44.477
40.655
4.685
-0.053
-0.281
-0.219
-0.159
-0.129
-0.123
-0.113
-0.102
-0.091
-0.078
-0.056
-0.036
-0.021
-0.011
-0.006
0.
0.
0.
0.
0.
0.
0.
0.
0.
0.
0.
0.
0.000
0.001
-0.001
-0.001
-0.005
-0.008
-0.011
-0.028
-0.053
-0.095
-0.152
-0.217
-0.291
-0.368
-0.093
6.788
75.184
453.905
3166.696
602.225
22.250
0.490
-0.364
-0.476
-0.377
-0.275
-0.193
-0.145
-0.130
-0.130
-0.136
-0.171
-0.226
0.233
23.851
259.281
595.645
99.792
4.103
-0.107
-0.186
-0.127
-0.089
-0.075
-0.069
-0.060
-0.052
-0.043
-0.031
-0.021
-0.012
-0.006
0.
0.
0.
0.
0.
0.
0.
0.
0.
0.
0.
0.
0.
0.
0.001
-0.001
-0.001
-0.001
-0.001
-0.016
-0.038
-0.080
-0.153
-0.211
-0.218
-0.037
-0.195
2.909
198.219
52243.207
163583.344
103138.648
11728.758
159.565
151.769
48.476
0.443
-0.307
-0.299
-0.197
-0.133
-0.092
-0.070
-0.074
-0.109
-0.148
5.137
29699.031
122924.430
42587.109
1279.940
46.789
0.839
-0.152
-0.104
-0.063
-0.045
-0.033
-0.030
-0.025
-0.021
-0.017
-0.011
-0.006
-0.002
0.
0.
0.
0.
0.
0.
0.
0.
0.
0.
0.
0.
-0.002
-0.002
-0.003
-0.003
-0.003
-0.003
-0.004
-0.023
-0.061
-0.127
-0.174
0.212
9.171
94.515
33.468
6.954
510.426
101611.102
108133.492
101164.703
2601.579
25168.266
68794.422
1750.737
36.178
7.536
0.062
-0.252
-0.168
-0.111
-0.074
-0.065
-0.089
-0.128
3.187
1984.241
101669.891
109162.609
448.718
46.658
0.878
-0.117
-0.080
-0.041
-0.026
-0.018
-0.014
-0.012
-0.009
-0.007
-0.005
-0.002
0.
0.
0.
0.
0.
0.
0.
0.
0.
0.
0.
0.
-0.002
-0.004
-0.006
-0.009
-0.011
-0.010
-0.007
-0.015
-0.036
-0.089
-0.122
2.873
49.256
736.591
100334.375
11362.741
53.670
81.057
1258.169
1760.746
173.592
447.164
120613.672
188557.875
2047.516
8816.175
617.522
5.785
-0.278
-0.243
-0.166
-0.117
-0.088
-0.082
-0.109
0.174
21.665
1295.582
19958.623
29.538
2.585
-0.011
-0.094
-0.051
-0.024
-0.012
-0.004
-0.005
-0.004
-0.003
-0.002
0.
0.
0.
0.
0.
0.
0.
0.
0.
0.
0.
0.
-0.002
-0.005
-0.007
-0.012
-0.022
-0.030
-0.030
-0.031
-0.028
-0.033
-0.061
-0.128
0.434
151.091
100211.539
115820.719
200088.078
19226.229
1954.240
31741.207
1489.578
19.825
12.441
2911.779
55349.617
63877.309
3113.982
100389.789
5282.348
16.504
-0.312
-0.355
-0.258
-0.193
-0.141
-0.106
-0.106
-0.115
0.211
3.502
6.159
0.402
-0.087
-0.103
-0.066
-0.030
-0.012
-0.002
-0.001
0.001
0.002
0.
0.
0.
0.
0.
0.
0.
0.
0.
0.
0.
0.
0.
-0.002
-0.005
-0.008
-0.016
-0.029
-0.046
-0.061
-0.073
-0.071
-0.060
-0.065
-0.097
-0.158
0.834
383.497
100205.844
200130.297
102915.172
1702.989
10698.738
100289.195
39833.414
668.837
105.914
387.155
2262.614
481.162
8768.487
102233.672
1593.978
10.805
-0.439
-0.422
-0.328
-0.288
-0.231
-0.164
-0.117
-0.106
-0.111
-0.106
-0.105
-0.108
-0.099
-0.065
-0.035
-0.016
-0.006
-0.001
-0.001
0.000
0.
0.
0.
0.
0.
0.
0.
0.
0.
0.
0.
0.
0.
-0.002
-0.002
-0.006
-0.018
-0.036
-0.059
-0.087
-0.103
-0.106
-0.105
-0.100
-0.103
-0.135
-0.173
1.052
67.829
1408.554
1188.125
3466.142
948.344
465.160
12768.348
57501.281
101293.516
21659.824
100.612
81.646
7964.262
102772.914
106121.461
854.114
9.813
-0.453
-0.113
0.252
-0.104
-0.286
-0.235
-0.165
-0.108
-0.086
-0.073
-0.069
-0.058
-0.044
-0.028
-0.016
-0.009
-0.005
-0.002
-0.001
-0.001
0.
0.
0.
0.
0.
0.
0.
0.
0.
0.
0.
0.
-0.002
-0.001
-0.004
-0.017
-0.033
-0.062
-0.104
-0.135
-0.098
0.385
0.516
-0.042
-0.143
-0.167
-0.178
2.656
315.917
31620.293
6508.796
19708.928
301.091
13.126
178.811
6830.889
103825.719
64079.641
1085.380
103.544
2185.923
200248.563
47704.426
186.167
4.620
1.298
15.458
30.088
8.469
0.678
-0.227
-0.194
-0.128
-0.075
-0.045
-0.029
-0.021
-0.016
-0.009
-0.004
-0.003
-0.002
0.000
-0.001
-0.001
0.
0.
0.
0.
0.
0.
0.
0.
0.
0.
0.
0.
-0.002
-0.002
-0.010
-0.028
-0.052
-0.098
-0.162
-0.190
0.763
14.590
21.758
1.717
-0.160
-0.193
-0.197
0.773
52.072
950.459
429.616
464.954
76.450
3.943
8.104
174.323
17875.043
102549.516
1605.256
179.765
27770.252
200151.922
100822.844
146.167
2.468
85.852
3777.377
1825.289
154.847
14.582
0.318
-0.181
-0.150
-0.089
-0.046
-0.020
-0.007
-0.005
-0.003
-0.003
-0.001
0.
0.
0.000
-0.001
0.
0.
0.
0.
0.
0.
0.
0.
0.
0.
0.
0.
-0.001
-0.002
-0.015
-0.036
-0.073
-0.136
-0.202
-0.168
2.014
47.021
77.160
4.394
-0.176
-0.223
-0.214
-0.191
1.151
7.022
53.910
11382.009
7075.816
31.731
12.753
180.093
100165.906
85761.438
108.826
148.571
100212.281
100736.859
1086.611
12.734
3.782
1579.520
100053.289
100664.133
3167.201
137.447
1.852
-0.167
-0.162
-0.097
-0.048
-0.022
-0.012
-0.006
-0.003
-0.003
-0.002
-0.003
0.000
0.000
0.001
0.001
0.
0.
0.
0.
0.
0.
0.
0.
0.
0.
0.
-0.001
-0.004
-0.018
-0.043
-0.091
-0.147
0.098
2.006
14.491
164.956
81.377
2.813
-0.268
-0.279
-0.248
-0.271
-0.321
-0.019
49.304
13818.372
8500.108
35.333
30.477
41.703
607.445
372.466
218.985
154.021
374.387
766.135
35.368
-0.006
1.681
358.911
90174.039
17447.236
1156.606
78.122
1.151
-0.247
-0.181
-0.108
-0.060
-0.031
-0.023
-0.018
-0.012
-0.010
-0.010
-0.007
-0.004
0.000
0.001
0.001
0.
0.
0.
0.
0.
0.
0.
0.
0.
0.
0.001
0.000
-0.005
-0.016
-0.045
-0.091
-0.060
9.256
91.173
237.511
100106.289
15268.045
23.159
-0.229
-0.309
-0.284
-0.302
-0.343
-0.361
2.232
45.630
38.307
7.570
54.152
284.663
86.686
479.342
100106.555
66965.586
2623.270
37.978
0.241
-0.216
6.002
16.908
64.779
44.298
18.811
3.312
-0.215
-0.294
-0.209
-0.138
-0.088
-0.058
-0.044
-0.039
-0.037
-0.034
-0.028
-0.021
-0.012
-0.005
-0.001
0.001
0.001
0.
0.
0.
0.
0.
0.
0.
0.
0.
0.001
0.
-0.004
-0.013
-0.039
-0.081
-0.008
19.314
268.267
148.229
20754.918
4056.775
14.611
0.605
0.954
0.153
-0.305
-0.357
-0.398
-0.446
-0.273
2.915
179.562
925.704
489.262
124.368
845.227
101287.328
196616.266
100927.070
399.308
3.347
4.294
91.591
179.878
14.795
0.141
-0.366
-0.499
-0.449
-0.334
-0.240
-0.175
-0.142
-0.102
-0.076
-0.071
-0.072
-0.071
-0.058
-0.045
-0.028
-0.015
-0.004
-0.001
0.001
0.
0.
0.
0.
0.
0.
0.
0.
0.
0.
0.002
-0.002
-0.010
-0.029
-0.065
-0.096
0.575
3.654
6.143
31.583
19.738
53.918
69.244
51.865
12.411
0.355
-0.386
-0.428
-0.459
-0.279
27.734
32429.592
114938.609
1553.115
21.792
124.231
761.728
82162.984
121904.797
6990.382
133.021
34.400
882.900
600.879
23.143
0.081
-0.194
-0.525
-0.514
-0.274
0.339
0.008
-0.151
-0.147
-0.123
-0.114
-0.110
-0.098
-0.081
-0.066
-0.049
-0.025
-0.012
-0.002
0.001
0.
0.
0.
0.
0.
0.
0.
0.
0.
0.
0.002
0.001
-0.005
-0.017
-0.042
-0.077
-0.122
-0.140
-0.139
0.345
67.911
27285.668
26679.930
38848.699
721.912
8.283
-0.179
-0.445
-0.422
0.158
30.734
4939.231
117700.875
1139.761
8.868
14.650
257.322
24532.211
110035.227
102034.156
2207.153
87.438
5244.414
2343.630
31.182
2.165
0.963
-0.279
-0.436
6.121
122.848
15.291
0.658
-0.138
-0.157
-0.151
-0.139
-0.101
-0.069
-0.080
-0.062
-0.038
-0.017
-0.007
-0.001
0.001
0.
0.
0.
0.
0.
0.
0.
0.
0.
0.001
0.002
0.002
-0.005
-0.017
-0.045
-0.089
-0.148
-0.219
0.233
95.868
51168.199
97839.242
104773.742
8158.528
591.317
35.703
-0.256
-0.439
0.342
51.015
2263.909
2495.238
539.146
53.156
58.994
48.584
484.041
714.102
5859.196
152.351
15.168
177.257
128.953
562.879
180.134
8.084
12.592
10.845
40.069
1436.939
764.740
11.913
0.047
-0.171
-0.173
-0.161
-0.092
-0.034
-0.085
-0.075
-0.047
-0.022
-0.008
-0.003
0.000
0.
0.
0.
0.
0.
0.
0.
0.
0.
0.
0.002
0.003
0.001
-0.004
-0.017
-0.046
-0.087
-0.164
-0.163
6.224
127.263
1186.465
31423.631
6986.315
104190.539
855.225
0.631
-0.419
-0.088
15.330
620.071
100170.398
31742.971
1229.934
4863.159
64.366
6.706
6.140
7.012
1.648
0.930
3.247
153.580
35014.598
4293.725
196.806
3451.691
2846.536
72.687
2664.589
100562.195
55.122
0.128
-0.166
-0.179
-0.176
-0.146
-0.116
-0.119
-0.088
-0.052
-0.024
-0.010
-0.003
0.000
0.
0.
0.
0.
0.
0.
0.
0.
0.
0.
0.001
0.002
0.003
0.000
-0.004
-0.023
-0.055
-0.115
-0.205
-0.094
6.251
194.154
3594.705
4249.100
6664.687
99.352
1.781
-0.337
-0.331
1.430
102.420
6204.345
2400.822
412.331
1134.549
31.906
8.962
7.855
1.138
-0.402
-0.469
-0.090
28.053
952.615
8284.015
2503.499
28786.383
22946.072
50.965
41.549
106.727
3.208
-0.096
-0.152
-0.169
-0.173
-0.171
-0.158
-0.133
-0.097
-0.053
-0.024
-0.011
-0.002
0.
0.
0.
0.
0.
0.
0.
0.
0.
0.
0.
0.
0.
0.002
0.004
0.000
-0.010
-0.033
-0.075
-0.153
-0.203
1.101
18.374
39.196
75.243
302.420
76.469
2.330
-0.236
-0.272
-0.154
2.700
20.991
17.056
8.625
8.385
2.774
6.611
6.681
1.114
-0.352
-0.419
2.337
203.567
5303.034
103823.305
103328.789
343.730
128.583
3.952
0.121
0.120
-0.100
-0.124
-0.133
-0.149
-0.163
-0.164
-0.150
-0.133
-0.096
-0.052
-0.023
-0.011
-0.003
0.
0.
0.
0.
0.
0.
0.
0.
0.
0.
0.
0.
0.
0.001
0.002
0.001
-0.003
-0.014
-0.043
-0.091
-0.150
-0.162
0.177
0.513
4.378
19.891
8.281
0.344
-0.192
-0.184
-0.169
-0.135
-0.004
-0.005
-0.113
-0.164
-0.096
0.312
0.265
-0.135
-0.257
-0.225
10.871
4459.650
100676.219
56628.969
6865.943
39.282
1.017
-0.230
-0.220
-0.150
-0.108
-0.092
-0.102
-0.129
-0.139
-0.133
-0.123
-0.111
-0.091
-0.049
-0.021
-0.010
-0.003
0.001
0.
0.
0.
0.
0.
0.
0.
0.
0.
0.
0.
0.
0.
0.001
0.002
-0.001
-0.006
-0.020
-0.044
-0.084
-0.127
-0.164
-0.182
-0.044
0.288
0.090
-0.132
-0.131
-0.108
-0.096
-0.099
-0.114
-0.124
-0.134
-0.145
-0.139
-0.122
-0.119
-0.132
-0.175
-0.152
5.504
790.468
121606.023
104322.328
334.970
2.046
-0.284
-0.228
-0.138
-0.082
-0.053
-0.053
-0.075
-0.105
-0.115
-0.101
-0.084
-0.092
-0.075
-0.043
-0.018
-0.006
-0.002
0.001
0.
0.
0.
0.
0.
0.
0.
0.
0.
0.
0.
0.
0.
0.001
0.001
0.000
-0.002
-0.006
-0.020
-0.036
-0.061
-0.090
-0.112
-0.119
-0.113
-0.102
-0.094
-0.077
-0.055
-0.045
-0.047
-0.048
-0.048
-0.049
-0.051
-0.055
-0.061
-0.058
-0.067
-0.101
-0.127
0.725
101.158
48455.078
12627.530
52.469
0.074
-0.221
-0.129
-0.062
-0.031
-0.023
-0.024
-0.049
-0.079
-0.092
-0.089
-0.077
-0.075
-0.057
-0.033
-0.013
-0.005
-0.002
0.001
0.
0.
0.
0.
0.
0.
0.
0.
0.
0.
0.
0.
0.
0.
0.001
0.001
0.001
0.000
-0.004
-0.014
-0.023
-0.036
-0.049
-0.056
-0.058
-0.054
-0.040
-0.029
-0.022
-0.018
-0.014
-0.011
-0.010
-0.011
-0.011
-0.011
-0.015
-0.017
-0.024
-0.049
-0.093
-0.078
2.208
29.624
20.656
0.994
-0.159
-0.122
-0.059
-0.024
-0.010
-0.005
-0.012
-0.026
-0.048
-0.068
-0.070
-0.065
-0.055
-0.039
-0.019
-0.007
-0.003
0.001
0.
0.
0.
0.
0.
0.
0.
0.
0.
0.
0.
0.
0.
0.
0.
0.
0.001
0.001
0.000
-0.001
-0.003
-0.007
-0.011
-0.014
-0.018
-0.020
-0.019
-0.016
-0.010
-0.009
-0.009
-0.003
-0.001
-0.001
0.
0.000
0.001
0.000
-0.002
-0.008
-0.022
-0.053
-0.083
-0.084
0.007
-0.025
-0.110
-0.093
-0.054
-0.024
-0.011
-0.003
0.002
-0.004
-0.011
-0.023
-0.035
-0.042
-0.040
-0.032
-0.018
-0.008
-0.003
0.000
0.001
0.
0.
0.
0.
0.
0.
0.
0.
0.
0.
0.
0.
0.
0.
0.
0.
0.
0.
0.
0.000
0.
-0.002
-0.005
-0.008
-0.009
-0.009
-0.007
-0.007
-0.005
-0.004
-0.001
-0.001
-0.002
0.
0.002
0.004
0.004
0.004
-0.002
-0.004
-0.010
-0.022
-0.041
-0.061
-0.069
-0.069
-0.060
-0.040
-0.021
-0.008
-0.005
0.003
0.002
0.
-0.004
-0.007
-0.011
-0.014
-0.014
-0.011
-0.006
-0.003
0.000
0.001
0.001
0.
0.
0.
0.
0.
0.
0.
0.
0.
0.
0.
0.
0.
0.
0.
0.
0.
0.
0.
0.
0.
0.
0.
-0.001
-0.002
-0.002
-0.002
-0.002
-0.002
0.
0.
0.
0.
0.
0.
0.001
0.001
0.001
0.001
-0.003
-0.005
-0.010
-0.015
-0.021
-0.025
-0.023
-0.017
-0.010
-0.006
-0.004
0.002
0.001
0.001
0.001
0.000
0.000
-0.001
-0.004
-0.004
-0.003
0.000
0.000
0.001
0.001
0.
0.
0.
0.
0.
0.
0.
0.
0.
0.
0.
0.
0.
0.
0.
0.
0.
0.
0.
0.
0.
0.
0.
0.
0.
0.
0.
0.
0.
0.
0.
0.
0.
0.
0.
0.
0.
0.
0.
0.
0.000
-0.002
-0.004
-0.006
-0.007
-0.009
-0.009
-0.007
-0.004
0.
0.001
0.001
0.
0.
0.
0.002
0.001
0.001
0.000
0.000
0.000
0.001
0.001
0.001
0.
0.
0.
0.
0.
0.
0.
0.
0.
0.
0.
0.
0.
0.
0.
0.
0.
0.
0.
0.
0.
0.
0.
0.
0.
0.
0.
0.
0.
0.
0.
0.
0.
0.
0.
0.
0.
0.
0.
0.
0.
0.
0.
0.000
-0.001
-0.003
-0.003
-0.002
0.001
0.001
0.001
0.001
0.
0.
0.
0.
0.
0.001
0.001
0.001
0.001
0.001
0.001
0.
0.
0.
0.
0.
0.
0.
0.
0.
0.
0.
0.
0.
0.
0.
0.
0.
0.
0.
0.
0.
0.
0.
0.
0.
0.
0.
0.
0.
0.
0.
0.
0.
0.
0.
0.
0.
0.
0.
0.
0.
0.
0.
0.
0.
0.
0.
0.000
0.001
0.001
0.001
0.
0.
0.
0.
0.
0.
0.
0.
0.
0.
0.
0.
0.
0.
0.
0.
0.
0.
0.
0.
0.
0.
0.
0.
0.
0.
0.
0.
0.
0.
0.
0.
0.
0.
0.
0.
0.
0.
0.
0.
0.
0.
0.
0.
0.
0.
0.
0.
0.
0.
0.
0.
0.
0.
0.
0.
0.
0.
0.
0.
0.
0.
0.
0.
0.
0.
0.
0.
0.
0.
0.
0.
0.
0.
0.
0.
0.
0.
0.
0.
0.
0.
0.
0.
0.
0.
0.
0.
0.
0.
0.
0.
0.
0.
0.
0.
0.
0.
0.
0.
0.
0.
0.
0.
0.
0.
0.001
0.002
0.002
0.001
0.002
0.001
0.001
0.001
0.
0.
0.
0.
0.
0.
0.
0.001
0.001
0.001
0.001
0.
0.
0.
0.
0.
0.
0.
0.
0.
0.
0.
0.
0.
0.
0.
0.
0.
0.
0.
0.
0.
0.
0.
0.
0.
0.
0.
0.
0.
0.
0.
0.
0.
0.
0.
0.
0.
0.
0.
0.
0.
0.
0.
0.
0.001
0.001
0.001
0.001
0.000
0.
0.000
0.000
0.001
0.001
0.001
0.
0.
0.
0.
0.001
0.000
-0.001
0.000
0.
0.001
0.002
0.002
0.
0.
0.
0.
0.
0.
0.
0.
0.
0.
0.
0.
0.
0.
0.
0.
0.
0.
0.
0.
0.
0.
0.
0.
0.
0.
0.
0.
0.
0.
0.
0.
0.
0.
0.
0.
0.
0.
0.
0.
0.
0.001
0.001
0.001
0.000
-0.001
-0.004
-0.005
-0.005
-0.003
-0.002
0.000
0.001
0.001
0.
0.
0.
-0.002
-0.001
-0.002
-0.004
-0.004
-0.003
-0.002
0.001
0.002
0.001
0.
0.
0.
0.
0.
0.
0.
0.
0.
0.
0.
0.
0.
0.
0.
0.
0.
0.
0.
0.
0.
0.
0.
0.
0.
0.
0.
0.
0.
0.
0.
0.
0.
0.
0.
0.
0.
0.
0.001
0.001
0.001
0.
-0.005
-0.010
-0.014
-0.017
-0.016
-0.012
-0.008
-0.004
-0.001
0.001
0.
0.000
-0.002
-0.003
-0.006
-0.009
-0.010
-0.010
-0.009
-0.008
-0.005
-0.003
0.
0.
-0.001
0.
0.
0.
0.
0.
0.
0.
0.
0.
0.
0.
0.
0.
0.
0.
0.
0.
0.
0.
0.
0.
0.
0.
0.
0.
0.
0.
0.
0.
0.
0.001
0.001
0.001
0.000
0.000
0.001
0.003
0.003
0.002
-0.003
-0.011
-0.023
-0.032
-0.038
-0.036
-0.027
-0.018
-0.010
-0.004
0.000
0.
-0.002
-0.004
-0.008
-0.016
-0.022
-0.027
-0.028
-0.026
-0.022
-0.018
-0.012
-0.009
-0.004
-0.002
-0.001
0.
0.
0.
0.
0.
0.
0.
0.
0.
0.
0.
0.
0.
0.
0.
0.
0.
0.
0.
0.
0.
0.
0.
0.
0.
0.
0.
0.001
0.001
0.001
0.001
-0.001
-0.001
0.002
0.003
0.006
0.002
-0.002
-0.008
-0.023
-0.041
-0.058
-0.065
-0.061
-0.047
-0.031
-0.018
-0.010
-0.007
0.000
-0.004
-0.009
-0.018
-0.030
-0.045
-0.057
-0.061
-0.057
-0.046
-0.036
-0.026
-0.018
-0.015
-0.009
-0.005
0.
0.001
0.
0.
0.
0.
0.
0.
0.
0.
0.
0.
0.
0.
0.
0.
0.
0.
0.
0.
0.
0.
0.
0.
0.
0.
0.001
0.001
0.002
0.000
-0.001
-0.002
0.000
0.000
0.001
-0.001
-0.006
-0.010
-0.021
-0.039
-0.061
-0.075
-0.086
-0.085
-0.067
-0.044
-0.028
-0.017
-0.012
-0.008
-0.005
-0.015
-0.029
-0.051
-0.075
-0.093
-0.102
-0.098
-0.085
-0.069
-0.055
-0.042
-0.028
-0.019
-0.011
-0.006
0.000
0.001
0.
0.
0.
0.
0.
0.
0.
0.
0.
0.
0.
0.
0.
0.
0.
0.
0.
0.
0.
0.
0.
0.
0.001
0.
-0.002
-0.004
-0.005
-0.012
-0.015
-0.019
-0.022
-0.024
-0.029
-0.037
-0.040
-0.050
-0.066
-0.078
-0.091
-0.102
-0.101
-0.087
-0.062
-0.037
-0.023
-0.018
-0.012
-0.013
-0.020
-0.039
-0.071
-0.099
-0.127
-0.144
-0.153
-0.151
-0.137
-0.110
-0.080
-0.056
-0.033
-0.021
-0.011
-0.005
0.001
0.
0.
0.
0.
0.
0.
0.
0.
0.
0.
0.
0.
0.
0.
0.
0.
0.
0.
0.
0.
0.
-0.001
-0.001
-0.002
-0.009
-0.019
-0.033
-0.050
-0.066
-0.078
-0.083
-0.089
-0.104
-0.105
-0.102
-0.100
-0.111
-0.115
-0.121
-0.121
-0.116
-0.100
-0.074
-0.050
-0.031
-0.018
-0.018
-0.017
-0.026
-0.051
-0.083
-0.129
-0.163
-0.197
-0.209
-0.201
-0.190
-0.171
-0.145
-0.103
-0.060
-0.036
-0.021
-0.010
-0.004
0.
0.
0.
0.
0.
0.
0.
0.
0.
0.
0.
0.
0.
0.
0.
0.
0.
0.
0.
0.
-0.002
-0.002
-0.004
-0.015
-0.029
-0.049
-0.081
-0.103
-0.117
-0.140
-0.167
-0.186
-0.173
-0.032
0.725
0.554
-0.083
-0.166
-0.164
-0.158
-0.144
-0.122
-0.091
-0.065
-0.042
-0.028
-0.019
-0.019
-0.032
-0.056
-0.097
-0.153
-0.210
-0.244
-0.151
0.599
0.541
-0.121
-0.186
-0.153
-0.102
-0.060
-0.037
-0.020
-0.009
-0.002
0.
0.
0.
0.
0.
0.
0.
0.
0.
0.
0.
0.
0.
0.
0.
0.
0.
0.
0.
-0.003
-0.006
-0.015
-0.033
-0.062
-0.106
-0.139
0.380
3.021
0.705
0.345
0.445
3.115
10.179
299.471
155.888
3.669
-0.185
-0.228
-0.210
-0.189
-0.162
-0.127
-0.084
-0.056
-0.040
-0.027
-0.027
-0.036
-0.063
-0.101
-0.167
-0.242
-0.260
1.412
24.398
21.786
1.242
-0.151
-0.201
-0.150
-0.101
-0.059
-0.033
-0.018
-0.007
-0.003
0.
0.
0.
0.
0.
0.
0.
0.
0.
0.
0.
0.
0.
0.
0.
0.
0.
-0.003
-0.006
-0.012
-0.033
-0.064
-0.105
-0.167
-0.029
31.228
1586.922
49.231
8.867
29.294
1508.063
516.207
111358.867
32184.254
37.402
-0.029
-0.241
-0.037
-0.083
-0.187
-0.171
-0.128
-0.088
-0.062
-0.046
-0.046
-0.049
-0.075
-0.117
-0.184
-0.273
-0.289
2.959
67.189
59.415
2.603
-0.127
-0.268
-0.217
-0.155
-0.104
-0.062
-0.030
-0.015
-0.008
-0.003
0.
0.
0.
0.
0.
0.
0.
0.
0.
0.
0.
0.
0.
0.
0.
0.
-0.003
-0.010
-0.027
-0.054
-0.094
-0.099
0.396
1.401
81.786
4098.218
874.871
51.943
358.852
200051.797
25822.512
3656.000
2017.092
20.121
-0.053
3.220
31.579
6.727
0.293
-0.229
-0.204
-0.158
-0.122
-0.097
-0.076
-0.079
-0.101
-0.146
-0.227
-0.315
-0.220
1.763
8.634
6.042
0.218
-0.371
-0.290
0.098
0.103
-0.114
-0.104
-0.058
-0.025
-0.013
-0.003
0.
0.
0.
0.
0.
0.
0.
0.
0.
0.
0.
0.
0.
0.
0.
-0.002
-0.004
-0.017
-0.039
-0.077
-0.120
1.041
19.508
42.220
113.488
1773.791
382.371
41.452
139.817
6594.342
1767.853
108.360
20.611
15.801
13.263
40.312
1583.307
62.344
2.974
-0.261
-0.295
-0.241
-0.189
-0.154
-0.146
-0.137
-0.151
-0.191
-0.276
-0.277
4.489
210.884
822.167
56.017
0.849
0.435
6.929
59.729
43.488
2.704
-0.111
-0.108
-0.049
-0.019
-0.009
-0.003
0.
0.
0.
0.
0.
0.
0.
0.
0.
0.
0.
0.
0.
0.
-0.002
-0.007
-0.021
-0.051
-0.103
-0.127
4.074
144.640
453.004
265.169
214.298
29.437
9.237
3.936
20.720
173.207
316.073
88.268
5241.893
3768.201
44.519
40.700
23.226
2.632
-0.076
-0.017
0.430
1.453
0.534
-0.161
-0.222
-0.236
-0.281
-0.363
-0.076
50.139
51836.621
100134.789
2556.870
17.739
85.962
356.843
78269.539
26088.293
78.021
0.393
-0.168
-0.087
-0.036
-0.014
-0.001
-0.001
-0.002
-0.002
-0.002
0.
0.
0.
0.
0.
0.
0.
0.
0.
0.
-0.003
-0.010
-0.028
-0.062
-0.134
-0.207
1.757
51.688
1826.950
100560.523
40307.477
415.265
38.241
4.805
68.874
34836.230
100504.336
1581.896
101038.664
100098.688
198.386
1.640
1.607
3.560
2.619
8.096
64.607
182.787
41.857
1.639
-0.288
-0.366
-0.383
-0.425
0.004
66.835
26763.213
200130.531
2035.197
858.025
107122.852
3748.936
105635.867
100180.828
227.513
0.814
-0.226
-0.131
-0.060
-0.029
-0.013
-0.009
-0.008
-0.009
-0.006
-0.006
-0.004
0.
0.
0.
0.
0.
0.
0.
0.
-0.002
-0.010
-0.031
-0.072
-0.154
-0.243
0.514
33.966
9003.948
104669.047
39485.027
4019.032
19225.164
207.446
80.491
18208.305
200092.563
118327.867
103368.445
9511.689
44.706
0.169
2.590
10.093
16.441
872.557
20590.432
101589.422
1321.714
28.511
0.477
-0.209
4.108
10.291
1.786
79.792
100080.313
107985.195
102726.742
1016.452
41325.945
1361.701
4127.477
1560.287
28.225
0.076
-0.321
-0.194
-0.102
-0.059
-0.038
-0.029
-0.021
-0.017
-0.016
-0.013
-0.008
-0.005
-0.002
0.
0.
0.
0.
0.
0.
-0.004
-0.010
-0.034
-0.077
-0.146
0.264
8.038
112.698
71124.617
110845.906
1377.181
104241.469
185278.234
964.963
2373.268
6867.195
200221.438
107937.188
100274.688
2968.961
9.694
0.595
10.233
14.032
84.725
100088.539
200132.234
131777.484
25566.176
765.069
19.104
5.767
604.873
4872.416
99.356
13.831
684.412
10474.587
200266.844
20178.355
104.281
316.812
126.371
36.786
2.766
-0.396
-0.408
-0.279
-0.176
-0.117
-0.078
-0.066
-0.058
-0.051
-0.041
-0.029
-0.020
-0.014
-0.009
-0.004
-0.002
0.
0.
0.
0.
-0.004
-0.010
-0.033
-0.073
-0.087
3.531
120.118
413.868
2095.770
101536.109
175.062
14038.817
44256.910
67320.430
111524.648
50048.578
100548.055
16638.236
281.400
30.189
0.183
0.762
12.458
14.572
17.099
1574.345
2234.883
2316.375
101061.438
100042.492
170.792
60.620
4796.153
113678.633
1832.801
31.977
121.077
2526.428
108421.531
103383.328
190.832
14.399
16.293
16.269
6.404
2.817
1.347
-0.082
-0.265
-0.210
-0.166
-0.147
-0.137
-0.116
-0.088
-0.064
-0.046
-0.028
-0.018
-0.006
-0.004
-0.002
0.
0.
0.
-0.003
-0.007
-0.027
-0.065
-0.067
3.783
138.438
544.200
155.246
30.654
140.092
57529.488
73974.531
39678.711
200196.063
889.513
5460.105
18685.109
2183.908
21.442
1.801
32.622
144.593
27.642
1.773
4.136
8.106
84.491
8025.025
6240.157
274.406
410.317
5985.547
115288.219
47469.891
119.200
5193.392
1197.049
3442.431
2429.336
168.683
12.055
552.724
4313.168
537.490
391.847
310.380
13.331
-0.098
-0.348
-0.297
-0.260
-0.215
-0.199
-0.168
-0.124
-0.081
-0.054
-0.035
-0.019
-0.010
-0.004
-0.002
0.
0.
-0.003
-0.007
-0.019
-0.057
-0.092
0.533
15.822
370.534
387.536
12.507
238.804
100006.742
100056.531
375.322
327.976
23.248
2018.448
200112.688
50324.875
190.873
78.430
6229.916
100060.383
4027.214
149.596
1.272
-0.558
2.393
27.192
57.036
507.310
320.003
6476.414
71616.586
2425.389
113.253
1400.659
127.176
92.275
482.604
70.829
42.740
29156.871
196553.719
15862.163
106224.672
100329.820
360.962
1.202
-0.494
-0.406
0.685
3.355
0.758
-0.223
-0.214
-0.144
-0.095
-0.065
-0.040
-0.018
-0.008
-0.003
-0.002
0.
-0.002
-0.005
-0.016
-0.040
-0.079
-0.090
1.185
17.177
18.050
1.168
14.557
435.310
466.799
17.043
0.484
4.329
452.123
46166.441
2202.711
13143.830
2010.637
30127.322
102643.914
112664.195
4651.487
9.852
3.174
12.076
8.367
38.589
1237.878
279.406
107.394
292.776
323.381
26.871
5.243
2.470
4.122
14.560
22.761
25.375
1966.451
32855.652
2923.953
103095.383
100268.633
385.246
1.155
-0.638
0.462
63.302
701.497
63.058
0.559
-0.297
-0.172
-0.102
-0.093
-0.066
-0.038
-0.018
-0.007
-0.002
0.
-0.002
-0.002
-0.010
-0.022
-0.053
-0.083
-0.098
0.066
-0.014
-0.303
0.043
4.338
17.492
9.942
0.772
3.062
15.251
68.600
81.851
82490.078
4104.165
4031.807
8826.262
36429.645
70640.352
24.990
124.397
1939.822
1354.889
68.812
49.067
17.702
24.141
3749.510
16893.449
83.810
2.989
1.672
2.547
239.292
19651.973
2960.072
36.432
56.504
54.005
364.875
372.021
15.823
-0.470
0.169
15.090
464.337
20704.059
447.674
2.261
0.343
3.824
2.861
0.232
-0.093
-0.065
-0.030
-0.013
-0.005
-0.001
0.
-0.002
-0.005
-0.010
-0.027
-0.052
-0.085
-0.115
-0.180
-0.241
0.767
123.723
440.411
257.646
15.214
1.452
2.234
6.374
53.401
7738.263
2860.990
103.044
126.045
78.970
63.756
338.267
5222.876
104847.758
116483.734
1581.961
197.950
92.442
761.653
162632.500
106772.500
355.889
13.365
7.442
42.214
3300.255
100470.016
100074.586
100.663
3.892
36.839
310.306
470.801
23.059
2.876
31.799
7727.009
8701.881
615.567
117.973
5.831
14.736
238.777
143.185
5.713
-0.027
-0.096
-0.050
-0.021
-0.007
-0.002
0.
0.000
-0.001
-0.005
-0.011
-0.025
-0.042
-0.064
-0.109
-0.159
0.797
119.263
288.102
651.353
39.413
0.140
-0.279
0.061
17.388
761.580
428.559
153.375
311.115
90.959
18.035
257.759
3589.931
13319.005
35243.621
1586.599
2120.219
1122.410
104293.391
107002.727
101897.445
443.815
162.284
193.446
19812.715
27951.900
123889.547
15017.122
53.708
14.035
227.572
6305.854
13675.175
220.117
2521.625
469.902
100164.219
196504.891
123850.570
23892.268
106.922
49.741
1718.666
881.774
16.074
0.079
-0.120
-0.071
-0.031
-0.012
-0.002
0.
0.
0.000
-0.003
-0.003
-0.010
-0.016
-0.031
-0.056
-0.100
-0.085
1.297
5.911
6.685
0.883
-0.417
-0.467
0.264
2.212
12.473
635.381
102840.773
22295.861
49.593
4.395
16.760
58.075
114.397
189.661
575.615
1662.312
963.796
200210.438
13756.092
3451.889
245.726
766.241
777.968
100260.078
108775.344
101475.570
15662.560
98.704
19.104
86.593
542.174
1048.177
689.141
17704.908
1216.046
548.092
97000.625
196491.188
100195.602
186.388
15.362
156.631
100.075
6.818
0.198
-0.146
-0.088
-0.037
-0.014
-0.005
0.
0.
0.
0.000
0.000
-0.003
-0.004
-0.013
-0.026
-0.052
-0.083
-0.111
-0.097
-0.167
-0.285
-0.368
-0.133
3.865
9.512
18.275
2058.960
111321.008
46524.438
57.720
11.096
162.351
433.407
231.286
271.798
403.045
906.600
140.202
52475.145
203.370
57.511
70.834
599.236
170.512
3494.236
3555.247
804.067
490.305
52.667
2029.655
13681.372
263.130
42.953
108.332
312.384
47.796
17.617
199.338
511.660
327.439
18.300
10.888
54.374
27.599
5.378
0.387
-0.160
-0.101
-0.045
-0.016
-0.004
0.
0.
0.
0.001
0.000
0.
-0.002
-0.003
-0.010
-0.025
-0.040
-0.075
-0.109
-0.156
-0.214
-0.272
-0.079
3.083
7.296
15.564
813.362
4420.509
470.116
130.035
50.888
498.147
785.496
15308.660
34259.082
390.956
70561.086
273.882
43458.164
100034.969
109.843
29.551
218.710
35.102
10.230
10.097
6.335
13.857
295.018
30465.365
157352.703
2638.478
15.329
27.077
77.684
54.858
115.060
17.938
4.096
4.900
6.334
22.223
163.818
52.586
2.627
-0.066
-0.177
-0.106
-0.050
-0.017
-0.003
0.
0.
0.
0.
0.001
0.001
-0.002
-0.005
-0.006
-0.013
-0.017
-0.028
-0.056
-0.090
-0.139
-0.198
-0.237
0.062
0.401
2.076
44.625
182.919
383.068
88.459
50.986
643.483
15767.387
106319.008
104896.523
22385.547
145529.297
5519.506
142602.938
108751.688
178.015
8.373
30.577
53.068
92.290
31.978
3.867
10.433
426.466
8234.722
107762.445
7057.821
42.221
11.407
27.568
67.620
212.874
26.308
0.220
-0.230
0.274
5.356
28.711
11.181
0.405
-0.240
-0.177
-0.101
-0.049
-0.022
-0.003
0.
0.
0.
0.
0.
0.001
0.
-0.002
-0.003
-0.004
-0.009
-0.017
-0.029
-0.052
-0.092
-0.150
-0.211
-0.300
-0.394
-0.365
1.715
26.876
55.754
10.748
10.008
107.635
9534.596
4588.384
105883.391
104158.359
106521.695
105351.078
147038.406
78531.148
146.871
124.561
443.148
2390.942
46213.473
1425.198
32.257
15.405
1326.352
110440.414
102299.109
82427.109
3165.163
42.109
2.075
6.965
15.957
3.196
-0.314
-0.501
-0.458
-0.148
0.526
0.129
-0.268
-0.239
-0.161
-0.088
-0.045
-0.021
-0.003
0.
0.
0.
0.
0.
0.
-0.002
-0.003
-0.004
-0.005
-0.007
-0.009
-0.017
-0.033
-0.062
-0.101
-0.155
-0.218
-0.304
-0.368
-0.142
3.148
5.236
0.497
0.089
12.250
521.307
205.576
102173.742
113656.633
2735.292
100242.617
19164.471
725.359
80.177
627.275
598.944
10734.286
196457.047
3846.310
43.044
20.624
286.536
8406.508
103249.219
119304.281
112459.195
1468.301
2.817
-0.292
-0.061
-0.265
-0.366
-0.380
-0.374
-0.357
-0.325
-0.295
-0.250
-0.200
-0.131
-0.079
-0.039
-0.020
-0.007
0.
0.
0.
0.
0.
0.
0.
-0.002
-0.004
-0.003
-0.002
-0.004
-0.010
-0.019
-0.036
-0.066
-0.105
-0.146
-0.207
-0.259
-0.290
-0.224
-0.215
-0.369
-0.447
-0.314
0.900
40.937
11348.071
9359.979
66.478
263.332
101.592
17.033
58.724
3148.799
734.618
460.174
1413.740
139.611
11.702
7.522
95.754
206.632
162.085
5533.222
100185.773
559.403
1.470
-0.472
-0.407
-0.322
-0.290
-0.280
-0.277
-0.271
-0.252
-0.223
-0.191
-0.152
-0.106
-0.063
-0.031
-0.016
-0.008
0.
0.
0.
0.
0.
0.
0.
0.
0.
-0.002
-0.001
-0.001
-0.004
-0.011
-0.021
-0.039
-0.072
-0.102
-0.140
-0.172
-0.201
-0.222
-0.255
-0.299
-0.344
-0.388
-0.407
0.609
13.111
12.401
0.930
1.296
0.861
-0.041
9.794
173.320
65.812
9.652
8.414
2.156
0.555
0.591
16.678
36.044
5.126
19.733
56.537
6.458
-0.302
-0.432
-0.359
-0.280
-0.243
-0.223
-0.215
-0.205
-0.184
-0.165
-0.142
-0.111
-0.081
-0.044
-0.026
-0.014
-0.006
0.
0.
0.
0.
0.
0.
0.
0.
0.
0.
0.
0.001
0.001
-0.005
-0.012
-0.026
-0.043
-0.064
-0.096
-0.118
-0.134
-0.151
-0.198
-0.235
-0.276
-0.325
-0.389
-0.442
-0.422
-0.432
-0.471
-0.502
-0.544
-0.549
-0.240
1.073
0.572
-0.231
-0.307
-0.365
-0.376
-0.347
0.125
0.430
-0.235
-0.325
-0.255
-0.359
-0.395
-0.385
-0.331
-0.264
-0.212
-0.177
-0.166
-0.163
-0.142
-0.124
-0.101
-0.080
-0.055
-0.034
-0.018
-0.009
-0.003
0.
0.
0.
0.
0.
0.
0.
0.
0.
0.
0.
0.
0.000
-0.002
-0.007
-0.018
-0.029
-0.048
-0.069
-0.083
-0.102
-0.135
-0.183
-0.236
-0.279
-0.344
-0.416
-0.463
-0.269
1.006
5.098
5.101
0.387
-0.503
-0.510
-0.438
-0.367
-0.307
-0.266
-0.241
-0.229
-0.223
-0.221
-0.244
-0.295
-0.338
-0.268
0.214
0.306
-0.167
-0.295
-0.262
-0.196
-0.151
-0.134
-0.119
-0.097
-0.083
-0.066
-0.050
-0.033
-0.020
-0.011
-0.007
0.
0.
0.
0.
0.
0.
0.
0.
0.
0.
0.
0.
0.
0.001
-0.001
-0.002
-0.013
-0.022
-0.038
-0.054
-0.074
-0.104
-0.147
-0.215
-0.284
-0.245
0.030
-0.133
0.763
12.706
77.277
1007.363
1744.449
50.781
1.163
-0.261
-0.463
-0.375
-0.264
-0.182
-0.135
-0.108
-0.103
-0.116
-0.143
-0.194
-0.126
3.360
12.362
10.756
2.273
-0.086
-0.236
-0.188
-0.130
-0.098
-0.077
-0.058
-0.047
-0.036
-0.028
-0.020
-0.011
-0.006
-0.002
0.
0.
0.
0.
0.
0.
0.
0.
0.
0.
0.
0.
0.
-0.002
-0.004
-0.005
-0.007
-0.012
-0.028
-0.050
-0.077
-0.122
-0.197
-0.264
-0.286
0.786
5.734
3.942
17.909
721.510
2285.838
113662.516
100561.898
1190.298
287.159
104.498
0.110
-0.410
-0.289
-0.192
-0.119
-0.082
-0.060
-0.061
-0.090
-0.134
1.379
383.872
1088.079
438.060
14.674
0.525
-0.186
-0.156
-0.107
-0.068
-0.048
-0.033
-0.026
-0.019
-0.013
-0.008
-0.005
-0.003
0.
0.
0.
0.
0.
0.
0.
0.
0.
0.
0.
0.
-0.002
-0.005
-0.006
-0.009
-0.011
-0.009
-0.013
-0.023
-0.047
-0.094
-0.160
-0.237
-0.127
1.637
9.821
17.455
9.786
34.889
2535.619
4868.386
31505.082
200205.281
130237.719
140797.109
9076.781
4.235
0.147
-0.321
-0.257
-0.173
-0.110
-0.073
-0.058
-0.078
-0.115
0.925
124.894
3142.310
2680.703
22.407
0.422
-0.154
-0.128
-0.077
-0.048
-0.029
-0.021
-0.014
-0.011
-0.006
-0.004
-0.002
0.
0.
0.
0.
0.
0.
0.
0.
0.
0.
0.
0.
-0.003
-0.009
-0.011
-0.018
-0.019
-0.021
-0.023
-0.031
-0.038
-0.066
-0.129
-0.200
0.535
10.937
109.680
462.015
111.568
6.366
9.334
90.093
123.930
304.422
100154.875
142440.828
100442.883
208.680
38.209
10.483
0.101
-0.350
-0.251
-0.170
-0.123
-0.092
-0.080
-0.105
-0.032
4.800
226.568
2722.914
9.162
-0.075
-0.142
-0.103
-0.059
-0.035
-0.021
-0.013
-0.009
-0.006
-0.003
0.
0.
0.
0.
0.
0.
0.
0.
0.
0.
0.
0.
-0.002
-0.004
-0.010
-0.014
-0.023
-0.037
-0.049
-0.054
-0.052
-0.054
-0.060
-0.091
-0.173
-0.076
15.566
588.997
13917.825
20859.615
440.456
44.020
240.316
56.619
11.752
19.390
213.846
372.144
300.362
61.306
130.189
30.867
0.689
-0.429
-0.134
-0.054
-0.196
-0.161
-0.125
-0.115
-0.121
-0.016
1.492
3.188
0.087
-0.134
-0.114
-0.071
-0.043
-0.024
-0.016
-0.010
-0.005
-0.002
0.
0.
0.
0.
0.
0.
0.
0.
0.
0.
0.
0.
-0.002
-0.004
-0.010
-0.021
-0.035
-0.052
-0.078
-0.101
-0.108
-0.107
-0.103
-0.101
-0.134
-0.196
0.421
36.877
1804.062
15810.466
117974.367
63613.340
191.325
2005.369
303.567
213.232
127.960
11.130
169.370
16413.313
6032.632
297.584
25.179
0.410
0.183
7.276
6.468
0.239
-0.258
-0.204
-0.147
-0.124
-0.116
-0.112
-0.111
-0.112
-0.100
-0.069
-0.044
-0.027
-0.019
-0.012
-0.009
-0.005
-0.002
0.
0.
0.
0.
0.
0.
0.
0.
0.
0.
0.
-0.002
-0.004
-0.009
-0.019
-0.037
-0.062
-0.097
-0.133
-0.133
-0.083
-0.092
-0.149
-0.155
-0.177
-0.147
8.441
603.954
22122.912
11405.296
186838.125
26585.064
66.577
199.063
5940.209
17920.551
957.603
20.930
1340.068
101894.094
200080.281
5465.036
33.129
1.416
2.736
35.856
30.783
2.279
0.087
-0.225
-0.182
-0.134
-0.101
-0.082
-0.072
-0.064
-0.052
-0.037
-0.024
-0.020
-0.017
-0.012
-0.008
-0.005
-0.001
0.
0.
0.
0.
0.
0.
0.
0.
0.
0.
0.
-0.003
-0.005
-0.016
-0.034
-0.059
-0.101
-0.156
-0.138
1.125
8.946
10.514
0.879
-0.189
-0.220
-0.078
22.689
6157.104
104136.656
200083.078
101233.648
4246.295
18.726
198.197
102337.141
110670.484
1177.276
47.680
3712.616
29421.143
13483.349
1277.830
27.126
10.305
5.247
21.557
29.163
62.802
15.550
1.194
0.186
-0.122
-0.100
-0.062
-0.036
-0.030
-0.020
-0.017
-0.015
-0.013
-0.008
-0.006
-0.004
-0.002
-0.001
0.
0.
0.
0.
0.
0.
0.
0.
0.
0.
-0.002
-0.003
-0.011
-0.025
-0.048
-0.088
-0.153
-0.222
0.319
23.942
1762.825
4868.347
43.466
0.060
-0.264
-0.216
4.575
357.987
23809.900
4649.958
11760.071
2901.700
57.124
314.331
83307.469
2149.872
222.411
52.017
11720.316
112408.656
56328.047
831.127
21.081
10.722
39.904
834.088
801.193
2853.306
245.538
16.793
6.065
0.214
-0.110
-0.074
-0.035
-0.022
-0.015
-0.016
-0.013
-0.011
-0.007
-0.004
-0.002
0.000
-0.001
0.
0.
0.
0.
0.
0.
0.
0.
0.
0.
-0.002
-0.002
-0.013
-0.031
-0.063
-0.118
-0.195
-0.208
1.105
60.275
39068.703
100035.492
173.757
0.364
-0.299
-0.276
-0.106
4.150
23.918
206.669
126151.680
138127.734
318.874
5407.939
11401.625
173.035
86.489
22.427
3845.216
146854.031
101220.000
563.911
4.763
3.113
439.219
100046.820
76785.602
100568.820
4519.222
33.274
10.804
0.406
-0.124
-0.080
-0.045
-0.032
-0.027
-0.023
-0.016
-0.013
-0.009
-0.005
0.000
0.
0.000
0.
0.
0.
0.
0.
0.
0.
0.
0.
0.
-0.002
-0.006
-0.015
-0.036
-0.074
-0.136
-0.147
3.352
47.361
186.302
869.160
649.263
17.979
-0.149
-0.341
-0.314
-0.345
-0.369
0.433
132.337
100952.430
97192.211
395.651
15218.198
5158.148
142.293
63.969
164.363
139.227
356.504
518.673
26.206
-0.188
0.577
128.536
7817.057
14079.904
100036.719
1719.701
8.780
1.208
-0.110
-0.152
-0.102
-0.065
-0.048
-0.046
-0.041
-0.032
-0.025
-0.015
-0.009
-0.005
-0.001
0.001
0.001
0.
0.
0.
0.
0.
0.
0.
0.
0.
-0.001
-0.004
-0.014
-0.035
-0.075
-0.136
0.453
198.154
22523.924
20590.982
200048.969
39557.988
36.356
-0.187
-0.387
-0.352
-0.375
-0.424
-0.373
5.041
109.107
123.338
431.568
12709.326
102053.648
9385.282
3329.659
102571.258
26263.617
178.223
8.678
-0.211
-0.845
-0.604
3.276
29.474
63.535
153.667
20.494
0.249
-0.311
-0.271
-0.203
-0.152
-0.110
-0.088
-0.084
-0.083
-0.076
-0.061
-0.043
-0.027
-0.012
-0.004
0.000
0.001
0.
0.
0.
0.
0.
0.
0.
0.
0.
0.001
-0.003
-0.011
-0.030
-0.066
-0.118
0.650
722.442
112428.672
12366.607
100970.109
8850.941
22.748
0.158
-0.205
-0.337
-0.408
-0.458
-0.494
-0.364
0.597
7.405
109.087
3502.107
101121.281
19775.221
102243.805
200282.391
42009.797
2150.480
53.336
0.568
-0.405
0.327
0.493
-0.259
-0.191
0.084
-0.361
-0.498
-0.409
-0.301
-0.224
-0.198
-0.174
-0.156
-0.147
-0.142
-0.129
-0.103
-0.077
-0.053
-0.028
-0.012
-0.002
0.001
0.
0.
0.
0.
0.
0.
0.
0.
0.
0.001
-0.003
-0.008
-0.019
-0.049
-0.094
-0.048
6.348
75.492
88.372
127.983
34.195
73.254
74.317
22.197
4.124
-0.237
-0.510
-0.517
0.944
11.790
31.076
8945.128
122998.898
33812.824
299.670
9735.657
105770.953
21736.127
65190.363
670.357
10.856
4.887
6.443
3.938
-0.121
-0.802
-0.770
-0.693
-0.571
0.017
2.887
1.183
0.075
-0.202
-0.218
-0.204
-0.152
0.338
0.373
-0.047
-0.077
-0.049
-0.020
-0.008
-0.001
0.001
0.
0.
0.
0.
0.
0.
0.
0.
0.
0.002
-0.003
-0.011
-0.027
-0.063
-0.108
-0.095
0.228
0.503
0.982
95.248
63455.363
57553.367
7440.000
278.005
3.629
-0.349
-0.487
4.056
57.123
154.756
39673.371
104649.313
8488.115
37.147
699.227
37849.242
103646.391
126134.719
748.237
75.999
110.865
23.764
8.613
6.439
3.433
0.159
-0.566
-0.341
63.119
25823.191
161.247
9.719
0.331
-0.252
-0.244
0.145
7.286
8.181
0.917
-0.068
-0.064
-0.030
-0.012
-0.003
0.001
0.
0.
0.
0.
0.
0.
0.
0.
0.
0.002
0.000
-0.005
-0.015
-0.032
-0.068
-0.123
-0.197
-0.284
0.578
1010.960
200023.219
108916.813
102455.195
2849.846
269.981
20.639
-0.304
0.705
12.877
901.745
100345.680
105175.063
2408.008
972.306
602.420
609.467
34873.984
2614.661
73.178
261.470
762.884
46.061
74.258
5839.894
1093.300
28.634
2.257
1.934
551.588
200094.734
42221.477
204.189
4.164
-0.216
-0.265
0.350
10.489
20.715
2.795
-0.037
-0.076
-0.038
-0.015
-0.004
0.001
0.
0.
0.
0.
0.
0.
0.
0.
0.
0.
0.002
0.000
-0.005
-0.013
-0.035
-0.076
-0.144
-0.235
-0.107
48.319
1402.630
4182.008
103542.922
199042.406
111728.172
417.529
2.186
-0.435
1.240
133.929
17536.527
107489.828
200094.938
195737.500
100381.883
661.600
75.557
46.025
6.054
42.917
92.510
12.089
825.929
101271.914
196468.688
2560.604
38.648
17.355
39724.633
145502.922
100875.898
306.045
5.110
-0.205
-0.280
-0.032
2.520
4.867
0.773
-0.107
-0.089
-0.042
-0.017
-0.006
0.000
0.
0.
0.
0.
0.
0.
0.
0.
0.
0.
0.001
0.001
0.001
-0.003
-0.015
-0.042
-0.091
-0.176
-0.255
0.423
134.896
100540.078
200099.219
124396.078
163569.516
3764.720
20.322
-0.210
-0.359
4.242
261.970
46917.164
23849.500
35467.984
100155.164
1805.462
5644.591
7238.065
287.734
1.365
1.474
0.705
91.058
20086.305
103007.039
35930.234
95.673
24.933
241.273
549.626
192.594
17.990
0.690
-0.241
-0.262
-0.142
0.372
0.543
-0.016
-0.146
-0.096
-0.043
-0.017
-0.007
-0.002
0.
0.
0.
0.
0.
0.
0.
0.
0.
0.
0.
0.001
0.002
0.001
-0.005
-0.023
-0.060
-0.123
-0.205
-0.108
19.226
1450.299
1063.932
2055.877
100232.750
17932.672
34.579
0.004
-0.366
-0.186
4.682
45.726
66.896
71.524
46.368
693.131
2697.814
5776.313
284.286
0.167
-0.396
4.048
249.729
5612.429
107244.422
47416.863
79.092
2.848
0.338
1.155
1.043
0.206
-0.153
-0.212
-0.209
0.087
1.212
1.276
0.123
-0.136
-0.093
-0.041
-0.016
-0.007
-0.001
0.
0.
0.
0.
0.
0.
0.
0.
0.
0.
0.
0.
0.000
0.001
-0.001
-0.010
-0.033
-0.071
-0.136
-0.197
0.136
3.507
4.853
66.186
947.323
211.378
4.781
-0.159
-0.256
-0.251
-0.184
0.076
0.286
0.212
0.015
2.556
17.287
15.400
1.642
-0.259
-0.101
25.708
6830.695
109727.883
34227.664
2768.603
23.745
-0.091
-0.320
-0.224
-0.155
-0.132
-0.144
-0.159
-0.107
0.641
2.672
2.292
0.265
-0.113
-0.088
-0.039
-0.015
-0.004
-0.001
0.
0.
0.
0.
0.
0.
0.
0.
0.
0.
0.
0.
0.001
0.000
0.000
-0.004
-0.014
-0.036
-0.068
-0.117
-0.162
-0.191
-0.162
0.763
3.362
1.619
-0.004
-0.168
-0.157
-0.139
-0.142
-0.156
-0.166
-0.189
-0.197
-0.165
-0.022
-0.035
-0.162
-0.203
-0.007
19.313
2175.674
36021.195
1915.655
33.039
0.995
-0.289
-0.221
-0.137
-0.094
-0.078
-0.091
-0.117
-0.080
0.596
4.706
7.627
1.099
-0.072
-0.073
-0.033
-0.013
-0.004
0.001
0.
0.
0.
0.
0.
0.
0.
0.
0.
0.
0.
0.
0.
0.001
0.
-0.001
-0.006
-0.016
-0.032
-0.054
-0.084
-0.118
-0.145
-0.152
-0.132
-0.131
-0.131
-0.111
-0.082
-0.063
-0.066
-0.070
-0.075
-0.082
-0.088
-0.096
-0.093
-0.090
-0.100
-0.124
-0.111
1.945
44.204
255.811
114.031
3.773
-0.196
-0.204
-0.117
-0.062
-0.041
-0.033
-0.053
-0.089
-0.101
0.053
1.677
3.249
0.487
-0.070
-0.056
-0.025
-0.007
-0.003
0.001
0.
0.
0.
0.
0.
0.
0.
0.
0.
0.
0.
0.
0.
0.001
0.001
0.001
-0.001
-0.004
-0.011
-0.022
-0.034
-0.050
-0.064
-0.076
-0.080
-0.077
-0.065
-0.051
-0.036
-0.026
-0.025
-0.020
-0.020
-0.018
-0.018
-0.021
-0.029
-0.031
-0.039
-0.060
-0.094
-0.060
0.756
3.728
2.390
0.030
-0.157
-0.112
-0.052
-0.025
-0.012
-0.012
-0.025
-0.055
-0.086
-0.088
0.002
0.084
-0.042
-0.059
-0.037
-0.015
-0.005
-0.002
0.001
0.
0.
0.
0.
0.
0.
0.
0.
0.
0.
0.
0.
0.
0.
0.001
0.001
0.000
0.
-0.002
-0.005
-0.012
-0.018
-0.024
-0.028
-0.030
-0.029
-0.021
-0.014
-0.014
-0.012
-0.007
-0.005
0.
-0.002
-0.002
-0.002
-0.003
-0.006
-0.011
-0.025
-0.055
-0.084
-0.097
-0.091
-0.105
-0.116
-0.090
-0.047
-0.023
-0.008
-0.001
-0.001
-0.011
-0.025
-0.048
-0.066
-0.066
-0.060
-0.050
-0.037
-0.017
-0.006
-0.003
0.001
0.001
0.
0.
0.
0.
0.
0.
0.
0.
0.
0.
0.
0.
0.
0.
0.
0.
0.001
0.001
0.000
-0.001
-0.003
-0.007
-0.010
-0.011
-0.012
-0.010
-0.008
-0.007
-0.005
-0.002
-0.002
-0.001
0.000
0.003
0.002
0.004
0.003
-0.001
-0.004
-0.012
-0.023
-0.042
-0.062
-0.072
-0.070
-0.057
-0.036
-0.020
-0.007
-0.002
0.003
0.001
-0.002
-0.008
-0.017
-0.027
-0.032
-0.031
-0.022
-0.013
-0.006
-0.003
0.
0.001
0.
0.
0.
0.
0.
0.
0.
0.
0.
0.
0.
0.
0.
0.
0.
0.
0.
0.
0.
0.
0.
0.
-0.001
-0.001
-0.004
-0.004
-0.004
-0.004
-0.002
-0.001
0.
0.
0.
0.
0.
0.001
0.001
0.001
0.001
-0.004
-0.006
-0.011
-0.017
-0.022
-0.024
-0.023
-0.017
-0.010
-0.007
-0.004
0.001
0.002
0.001
0.000
-0.001
-0.004
-0.006
-0.008
-0.008
-0.006
-0.004
0.000
0.
0.001
0.
0.
0.
0.
0.
0.
0.
0.
0.
0.
0.
0.
0.
0.
0.
0.
0.
0.
0.
0.
0.
0.
0.
0.
0.
0.
0.
0.
0.
0.
0.
0.
0.
0.
0.
0.
0.
0.
0.
0.
0.000
-0.003
-0.005
-0.006
-0.008
-0.010
-0.009
-0.007
-0.004
-0.002
0.001
0.001
0.
0.
0.002
0.001
0.001
0.
0.000
0.000
0.000
0.000
0.001
0.001
0.
0.
0.
0.
0.
0.
0.
0.
0.
0.
0.
0.
0.
0.
0.
0.
0.
0.
0.
0.
0.
0.
0.
0.
0.
0.
0.
0.
0.
0.
0.
0.
0.
0.
0.
0.
0.
0.
0.
0.
0.
0.
0.
0.000
-0.001
-0.003
-0.003
-0.003
-0.001
0.001
0.001
0.001
0.
0.
0.
0.
0.
0.002
0.002
0.001
0.001
0.001
0.001
0.001
0.
0.
0.
0.
0.
0.
0.
0.
0.
0.
0.
0.
0.
0.
0.
0.
0.
0.
0.
0.
0.
0.
0.
0.
0.
0.
0.
0.
0.
0.
0.
0.
0.
0.
0.
0.
0.
0.
0.
0.
0.
0.
0.
0.
0.
0.
0.000
0.000
0.000
0.000
0.
0.
0.
0.
0.
0.
0.
0.
0.
0.
0.
0.
0.
0.
0.
0.
0.
0.
0.
0.
0.
0.
0.
0.
0.
0.
0.
0.
0.
0.
0.
0.
0.
0.
0.
0.
0.
0.
0.
0.
0.
0.
0.
0.001
0.001
0.001
0.001
0.001
0.
0.
0.
0.
0.
0.
0.
0.
0.
0.001
0.001
0.
0.
0.
0.
0.
0.
0.
0.
0.
0.
0.
0.
0.
0.
0.
0.
0.
0.
0.
0.
0.
0.
0.
0.
0.
0.
0.
0.
0.
0.
0.
0.
0.
0.
0.
0.
0.
0.
0.
0.
0.
0.
0.
0.
0.
0.
0.001
0.002
0.001
0.001
0.001
0.001
0.001
0.001
0.001
0.001
0.
0.
0.
0.
0.001
0.001
0.001
0.001
0.002
0.002
0.002
0.002
0.
0.
0.
0.
0.
0.
0.
0.
0.
0.
0.
0.
0.
0.
0.
0.
0.
0.
0.
0.
0.
0.
0.
0.
0.
0.
0.
0.
0.
0.
0.
0.
0.
0.
0.
0.
0.
0.
0.
0.
0.
0.001
0.001
0.001
0.000
0.000
-0.001
-0.003
-0.003
-0.001
0.
0.000
0.001
0.001
0.
0.
0.000
0.000
-0.001
-0.001
-0.001
-0.001
0.000
0.001
0.002
0.002
0.001
0.
0.
0.
0.
0.
0.
0.
0.
0.
0.
0.
0.
0.
0.
0.
0.
0.
0.
0.
0.
0.
0.
0.
0.
0.
0.
0.
0.
0.
0.
0.
0.
0.
0.
0.
0.
0.
0.
0.
0.001
0.001
0.000
-0.004
-0.008
-0.011
-0.015
-0.014
-0.011
-0.007
-0.003
0.000
0.001
0.
0.
-0.001
-0.002
-0.003
-0.006
-0.007
-0.007
-0.006
-0.004
-0.003
-0.001
0.001
0.000
0.
0.
0.
0.
0.
0.
0.
0.
0.
0.
0.
0.
0.
0.
0.
0.
0.
0.
0.
0.
0.
0.
0.
0.
0.
0.
0.
0.
0.
0.
0.
0.
0.
0.
0.
0.
0.001
0.002
0.001
-0.001
-0.006
-0.015
-0.026
-0.037
-0.042
-0.039
-0.030
-0.019
-0.009
-0.004
0.000
0.000
-0.002
-0.003
-0.007
-0.012
-0.019
-0.023
-0.023
-0.021
-0.016
-0.009
-0.006
-0.003
0.000
-0.001
0.000
0.001
0.001
0.
0.
0.
0.
0.
0.
0.
0.
0.
0.
0.
0.
0.
0.
0.
0.
0.
0.
0.
0.
0.
0.
0.
0.
0.
0.
0.
0.001
0.001
0.001
0.001
0.002
0.003
0.003
0.002
-0.005
-0.016
-0.036
-0.058
-0.076
-0.082
-0.078
-0.064
-0.041
-0.022
-0.011
-0.007
0.001
-0.003
-0.007
-0.018
-0.031
-0.046
-0.059
-0.062
-0.055
-0.044
-0.030
-0.021
-0.015
-0.011
-0.005
-0.003
0.000
0.001
0.001
0.
0.
0.
0.
0.
0.
0.
0.
0.
0.
0.
0.
0.
0.
0.
0.
0.
0.
0.
0.
0.
0.
0.
0.
0.001
0.001
0.001
0.001
0.000
0.001
0.003
0.005
0.003
-0.001
-0.013
-0.032
-0.055
-0.076
-0.091
-0.101
-0.104
-0.094
-0.072
-0.039
-0.020
-0.013
-0.009
-0.004
-0.016
-0.035
-0.064
-0.089
-0.106
-0.113
-0.107
-0.089
-0.069
-0.050
-0.034
-0.023
-0.017
-0.011
-0.007
-0.002
0.001
0.001
0.
0.
0.
0.
0.
0.
0.
0.
0.
0.
0.
0.
0.
0.
0.
0.
0.
0.
0.
0.
0.
0.
0.001
0.001
0.002
0.000
0.000
0.002
0.002
0.003
0.000
-0.005
-0.013
-0.025
-0.051
-0.078
-0.058
0.000
-0.043
-0.102
-0.125
-0.106
-0.064
-0.034
-0.020
-0.014
-0.016
-0.030
-0.058
-0.087
-0.113
-0.129
-0.144
-0.160
-0.155
-0.132
-0.101
-0.074
-0.055
-0.034
-0.024
-0.015
-0.007
-0.002
0.001
0.001
0.
0.
0.
0.
0.
0.
0.
0.
0.
0.
0.
0.
0.
0.
0.
0.
0.
0.
0.
0.
0.001
-0.001
0.000
-0.003
-0.004
-0.005
-0.008
-0.009
-0.011
-0.018
-0.032
-0.047
-0.062
-0.091
-0.108
-0.060
0.046
-0.017
-0.109
-0.156
-0.136
-0.093
-0.050
-0.031
-0.022
-0.028
-0.043
-0.078
-0.105
-0.080
-0.060
-0.087
-0.175
-0.235
-0.227
-0.195
-0.146
-0.104
-0.065
-0.040
-0.024
-0.013
-0.005
0.000
0.001
0.
0.
0.
0.
0.
0.
0.
0.
0.
0.
0.
0.
0.
0.
0.
0.
0.
0.
0.
-0.001
-0.001
-0.002
-0.011
-0.018
-0.027
-0.034
-0.044
-0.053
-0.064
-0.080
-0.102
-0.117
-0.129
-0.151
-0.171
-0.171
-0.149
-0.146
-0.166
-0.190
-0.166
-0.119
-0.075
-0.046
-0.035
-0.039
-0.061
-0.096
-0.126
-0.084
-0.029
0.171
0.134
-0.162
-0.229
-0.254
-0.220
-0.173
-0.114
-0.066
-0.037
-0.021
-0.011
-0.002
0.001
0.
0.
0.
0.
0.
0.
0.
0.
0.
0.
0.
0.
0.
0.
0.
0.
0.
0.
-0.002
-0.003
-0.007
-0.016
-0.028
-0.044
-0.067
-0.088
-0.107
-0.132
-0.163
-0.179
-0.146
0.161
1.359
1.135
-0.069
-0.261
-0.268
-0.255
-0.247
-0.232
-0.192
-0.152
-0.105
-0.068
-0.052
-0.052
-0.072
-0.114
-0.170
-0.209
-0.179
0.231
1.294
13.068
12.246
1.342
0.137
-0.175
-0.165
-0.099
-0.056
-0.032
-0.015
-0.005
0.001
0.
0.
0.
0.
0.
0.
0.
0.
0.
0.
0.
0.
0.
0.
0.
0.
0.
-0.002
-0.004
-0.008
-0.019
-0.035
-0.060
-0.094
-0.130
-0.152
-0.129
-0.198
-0.230
0.359
5.182
30.594
466.772
368.490
15.700
-0.159
-0.328
-0.312
-0.302
-0.270
-0.233
-0.178
-0.136
-0.095
-0.077
-0.075
-0.084
-0.126
-0.200
-0.270
-0.291
0.121
33.930
5839.430
4463.354
38.052
7.025
0.468
-0.202
-0.142
-0.081
-0.047
-0.026
-0.012
-0.002
0.
0.
0.
0.
0.
0.
0.
0.
0.
0.
0.
0.
0.
0.
0.
0.
0.
-0.003
-0.005
-0.016
-0.036
-0.063
-0.097
-0.121
-0.152
0.090
1.306
0.421
0.236
38.139
1391.330
8736.584
104214.000
200081.359
1654.747
1.036
0.448
1.922
1.276
-0.126
-0.269
-0.224
-0.168
-0.130
-0.108
-0.100
-0.108
-0.145
-0.222
-0.312
-0.347
0.356
95.036
100040.820
76016.078
114.856
22.643
1.431
-0.244
-0.199
-0.129
-0.074
-0.039
-0.018
-0.008
-0.003
0.
0.
0.
0.
0.
0.
0.
0.
0.
0.
0.
0.
0.
0.
0.
0.
-0.004
-0.011
-0.030
-0.058
-0.088
0.261
4.339
7.775
2.477
6.248
3.427
3.502
2138.170
103078.305
200183.234
200102.359
51861.492
140.919
1.713
31.424
682.767
248.042
7.624
-0.206
-0.286
-0.227
-0.184
-0.156
-0.140
-0.145
-0.179
-0.258
-0.352
-0.403
-0.034
9.327
296.330
258.014
19.041
5.725
0.277
-0.189
-0.166
-0.173
-0.120
-0.065
-0.028
-0.013
-0.006
-0.001
0.
0.
0.
0.
0.
0.
0.
0.
0.
0.
0.
0.
0.
0.
-0.002
-0.004
-0.017
-0.041
-0.076
0.003
10.754
709.361
2961.225
104.248
8.095
2.632
4.246
25826.982
74677.883
12224.002
4558.425
88.355
4.225
3.121
706.795
170751.375
51643.426
218.855
0.535
-0.372
-0.312
-0.249
-0.217
-0.210
-0.204
-0.233
-0.308
-0.401
-0.423
3.281
120.806
438.875
63.332
3.517
2.694
7.278
16.997
8.151
0.559
-0.168
-0.119
-0.052
-0.022
-0.009
-0.003
0.
0.
0.
0.
0.
0.
0.
0.
0.
0.
0.
0.
0.
0.
-0.002
-0.008
-0.025
-0.052
-0.096
0.240
61.082
63488.719
100149.805
2070.396
540.243
39.825
0.478
10.766
34.109
38.077
28.774
9.171
46.340
41.142
56.877
5212.907
9605.993
1028.275
0.859
-0.417
-0.250
-0.059
-0.140
-0.261
-0.293
-0.321
-0.384
-0.481
-0.269
31.881
9403.771
151809.203
3377.493
120.459
688.573
1503.244
5361.302
462.171
11.900
-0.005
-0.166
-0.095
-0.039
-0.015
-0.006
-0.003
-0.002
-0.004
-0.004
-0.004
0.
0.
0.
0.
0.
0.
0.
0.
0.
-0.002
-0.011
-0.028
-0.060
-0.120
0.000
20.796
2982.598
23212.568
86466.000
100405.813
2080.507
16.479
0.698
5.819
102.586
347.360
235.762
279.885
194.055
9.856
16.447
21.005
6.025
0.843
0.526
6.994
22.502
15.013
1.234
-0.349
-0.448
-0.502
-0.576
-0.305
29.277
5283.100
152759.000
12846.321
5560.724
104440.617
200121.859
102772.656
3797.352
56.393
1.763
-0.201
-0.139
-0.068
-0.036
-0.022
-0.012
-0.012
-0.012
-0.011
-0.008
-0.006
-0.004
0.
0.
0.
0.
0.
0.
0.
-0.004
-0.011
-0.029
-0.063
-0.139
-0.231
0.822
26.643
704.405
45205.598
141466.406
102959.352
1479.485
49.490
372.014
461.421
28866.963
42617.809
1769.215
157.579
3.892
0.603
20.114
54.358
31.001
19.031
219.768
8305.836
6773.669
63.777
1.023
-0.391
-0.163
0.512
2.539
13.446
627.378
14627.811
200245.984
5858.688
102347.328
29858.896
112957.547
13186.193
421.516
9.235
-0.217
-0.199
-0.111
-0.067
-0.045
-0.037
-0.033
-0.030
-0.026
-0.020
-0.016
-0.009
-0.004
0.
0.
0.
0.
0.
0.
-0.002
-0.009
-0.028
-0.065
-0.140
-0.232
-0.093
4.047
91.674
450.496
100640.320
200140.047
101257.766
789.743
65722.094
106524.617
21151.414
15553.365
873.240
83.860
1.057
18.734
3110.088
4985.165
141.201
90.969
928.780
100658.219
101889.250
2058.033
44.457
24.720
40.972
35.157
295.272
181.107
71.086
8920.923
118825.516
4318.648
263.470
3191.744
10310.532
3916.328
115.942
3.588
-0.375
-0.288
-0.186
-0.125
-0.096
-0.086
-0.079
-0.074
-0.061
-0.044
-0.031
-0.021
-0.011
-0.004
-0.002
0.
0.
0.
0.
-0.002
-0.009
-0.025
-0.065
-0.126
-0.121
0.752
2.706
48.348
559.654
315.731
8163.864
107481.219
115358.313
157373.813
103913.875
107357.156
102559.641
615.375
7.123
-0.466
27.448
6436.970
10311.899
61.113
18.562
128.227
14116.270
111549.141
106281.555
1456.205
3322.447
6391.521
469.887
8875.466
3805.655
61.861
598.999
117006.875
113632.438
2017.742
4942.100
3590.364
148.065
15.065
4.231
0.746
-0.254
-0.294
-0.243
-0.208
-0.191
-0.174
-0.153
-0.130
-0.096
-0.062
-0.040
-0.024
-0.013
-0.005
-0.003
0.
0.
0.
-0.002
-0.005
-0.024
-0.057
-0.110
-0.073
0.890
2.294
1.830
3.702
118.592
35936.313
138460.438
52810.066
34574.742
1987.513
58088.605
123926.523
5652.237
44.038
10.484
16.815
82.167
56.863
3.178
-0.094
3.386
161.512
32018.691
55590.938
103433.750
138498.781
126236.742
102125.203
33648.691
1242.028
26.727
42.886
4523.180
100177.758
708.457
81.264
1416.791
6186.331
2006.079
1084.260
92.193
4.898
-0.305
-0.382
-0.324
-0.267
-0.190
-0.198
-0.199
-0.166
-0.116
-0.074
-0.046
-0.025
-0.011
-0.005
-0.003
0.
0.
-0.002
-0.004
-0.014
-0.046
-0.094
-0.133
0.093
1.107
0.818
0.717
196.721
100019.281
100225.453
355.792
69.257
25.269
2091.224
102217.367
134950.328
3425.057
1914.189
1265.891
2668.197
206.385
6.176
-0.526
2.725
16.403
86.200
890.633
148524.625
105404.531
103357.211
102119.594
80294.117
1283.993
9.575
9.854
42.150
65.341
10.389
320.335
37473.809
105940.898
200127.391
105349.695
7567.996
71.396
0.270
-0.110
0.536
3.096
11.878
3.030
-0.138
-0.256
-0.193
-0.125
-0.081
-0.050
-0.024
-0.010
-0.005
-0.002
0.
-0.002
-0.003
-0.011
-0.031
-0.075
-0.121
-0.158
-0.041
-0.147
-0.197
13.231
356.820
385.804
19.468
7.922
227.843
709.164
11018.164
102688.484
104517.445
200194.828
148914.750
109934.078
1722.431
58.141
3.563
152.609
1246.612
69.177
987.515
100384.641
60747.902
374.244
1238.357
300.261
39.635
15.625
86.937
185.674
38.361
9.064
51.967
1360.617
70905.281
86178.727
105733.961
7732.581
75.707
1.537
1.808
8.396
460.061
20728.252
451.705
2.482
-0.296
-0.093
-0.032
-0.104
-0.079
-0.045
-0.020
-0.007
-0.002
0.
0.
-0.003
-0.008
-0.021
-0.050
-0.098
-0.147
-0.204
-0.302
-0.290
2.137
31.311
419.673
238.990
37.367
623.319
1867.756
21763.850
3114.386
57327.348
8745.367
102062.398
102482.422
14787.741
358.287
38.282
1890.942
9737.986
551.286
4508.673
2457.654
270.069
31.882
1718.564
6403.712
57.309
65.820
370.638
100.084
53.307
503.791
174.584
18.423
58.064
130.540
214.154
93.698
9.546
3.137
2.537
22.398
10167.896
109546.641
9654.590
10.304
2.999
27.135
19.505
1.369
-0.085
-0.074
-0.037
-0.014
-0.005
-0.001
0.
-0.002
-0.005
-0.014
-0.031
-0.064
-0.107
-0.156
-0.231
-0.219
6.639
11915.192
105731.336
93976.492
264.289
327.236
151.597
718.168
181.241
43.689
50.197
726.700
1411.015
8932.979
2838.846
225.907
16842.771
186940.781
104791.531
102014.078
12332.584
8168.002
3722.254
24473.029
100381.531
206.190
21.598
85.313
32.574
207.082
10480.145
2024.624
20.308
61.843
2373.055
5457.360
8772.254
122.888
11.192
4.746
61.628
2037.304
37160.484
1071.300
15.403
162.779
23710.070
8012.792
43.183
0.265
-0.105
-0.058
-0.023
-0.007
-0.002
0.
0.000
-0.004
-0.009
-0.018
-0.040
-0.068
-0.106
-0.169
-0.197
4.981
11745.321
105517.250
122307.539
1289.285
49.610
11.661
6.619
9.599
21.733
12.577
120.085
3912.274
100471.914
1688.119
211.793
1040.554
100950.391
101507.656
122663.617
103682.070
109414.688
200321.531
24678.633
2898.071
32.429
5.378
28.809
304.616
704.081
8635.130
6829.765
123.970
583.871
100289.250
178143.438
105796.164
10356.644
5943.879
307.779
154.698
895.407
119719.586
88406.492
184.829
1114.899
100224.828
100101.406
191.962
1.348
-0.116
-0.078
-0.031
-0.012
-0.003
0.
0.001
-0.002
-0.006
-0.010
-0.022
-0.040
-0.066
-0.107
-0.155
0.037
8.715
71.654
67.612
6.898
1.066
1.081
24.784
141.879
374.769
268.144
12101.771
62048.398
3747.587
152.622
124.451
361.731
315.113
684.471
59434.355
200088.688
6915.458
101904.352
6361.722
149.352
27.877
18.859
38.503
1857.494
2367.148
106786.633
100438.438
1721.433
141.878
7561.618
13169.523
123812.578
151244.391
104742.414
4102.702
38.637
477.930
100766.594
100114.008
296.423
354.612
34895.297
7503.246
346.266
13.126
0.051
-0.090
-0.038
-0.015
-0.003
0.
0.
0.000
-0.002
-0.004
-0.012
-0.022
-0.038
-0.064
-0.096
-0.134
-0.109
0.113
0.012
-0.301
-0.318
7.127
617.114
4871.665
483.456
13227.916
170923.766
5123.512
100485.797
1517.466
48578.602
100165.547
436.998
64.722
60517.164
100147.000
301.092
277.747
51.937
32.728
709.776
408.732
18.217
119.430
170.847
8082.740
42413.793
274.987
51.853
178.318
112.382
1908.353
4245.870
42252.262
9832.242
64.008
26.103
546.662
537.457
19.189
131.620
5721.490
2360.740
1959.060
36.384
0.207
-0.098
-0.041
-0.016
-0.004
0.
0.
0.001
0.000
-0.004
-0.006
-0.012
-0.021
-0.032
-0.055
-0.084
-0.120
-0.163
-0.212
-0.276
-0.256
6.104
406.732
2736.676
221.296
100120.813
102595.102
74473.188
102518.531
7874.822
110487.305
200301.828
2910.403
7388.251
225.307
1312.167
57.959
137.232
188.228
32.296
615.742
356.034
10.474
1.791
2.903
22.239
36.304
17.077
1791.988
100201.539
2025.080
36.799
69.342
919.002
666.148
17.017
0.315
1.861
1.826
0.017
4.787
35.440
64.303
77.504
5.067
-0.058
-0.099
-0.043
-0.013
-0.003
0.
0.
0.
0.001
-0.001
-0.003
-0.009
-0.014
-0.021
-0.032
-0.045
-0.068
-0.101
-0.140
-0.196
-0.251
0.398
11.744
32.190
14.992
532.084
15297.823
101772.617
24163.658
18008.000
103625.617
200162.688
170695.156
100898.555
5090.494
34532.336
1027.942
378.222
298.081
12.649
17.458
15.815
32.048
128.124
25.914
2.113
1.406
23.470
8881.720
100406.641
11419.595
21.219
3.434
9.226
6.884
1.221
-0.297
-0.610
-0.630
-0.594
-0.314
0.262
0.695
0.626
-0.063
-0.147
-0.090
-0.040
-0.010
-0.001
0.
0.
0.
0.
0.001
-0.003
-0.006
-0.012
-0.017
-0.023
-0.026
-0.040
-0.059
-0.091
-0.144
-0.213
-0.260
-0.160
-0.008
0.124
27.883
11540.789
77233.328
311.321
1121.571
1066.589
200379.250
52271.016
24369.740
100971.250
42884.285
70018.141
11787.309
245.741
7.038
6.057
270.577
4695.353
100113.133
3211.134
13.808
2.127
26.566
2917.167
25582.051
654.484
134.891
10.382
-0.247
-0.382
-0.279
-0.418
-0.480
-0.491
-0.487
-0.454
-0.386
-0.334
-0.262
-0.193
-0.125
-0.070
-0.031
-0.011
-0.001
0.
0.
0.
0.
0.
-0.001
-0.006
-0.007
-0.013
-0.016
-0.018
-0.029
-0.040
-0.062
-0.104
-0.163
-0.217
-0.270
-0.245
-0.242
3.583
214.596
481.066
17.827
9.131
49.204
15086.935
229.454
35720.402
31480.645
826.655
123728.938
101873.563
360.738
3.352
35.425
21604.359
112489.641
102793.305
12459.595
18.715
1.290
10.277
471.891
2048.320
1727.336
28324.320
230.536
0.702
-0.494
-0.426
-0.364
-0.349
-0.345
-0.349
-0.344
-0.323
-0.276
-0.216
-0.148
-0.094
-0.052
-0.026
-0.010
-0.001
0.
0.
0.
0.
0.
0.
-0.004
-0.006
-0.008
-0.011
-0.013
-0.015
-0.029
-0.042
-0.070
-0.119
-0.168
-0.220
-0.253
-0.300
-0.271
0.961
1.565
-0.161
-0.420
-0.117
2.414
21.262
2019.579
1862.233
55.415
1342.063
1740.958
37.621
0.931
21.122
3213.331
70541.297
2195.265
158.726
2.742
0.403
1.378
7.867
22.903
539.043
5836.342
114.253
0.425
-0.414
-0.344
-0.302
-0.273
-0.264
-0.251
-0.252
-0.240
-0.203
-0.157
-0.109
-0.070
-0.037
-0.017
-0.007
-0.001
0.
0.
0.
0.
0.
0.
0.
-0.004
-0.005
-0.005
-0.007
-0.010
-0.016
-0.028
-0.046
-0.083
-0.130
-0.178
-0.228
-0.274
-0.305
-0.342
-0.384
-0.397
-0.147
0.016
-0.382
0.187
7.128
6.791
1.089
5.999
6.308
0.438
-0.271
1.876
22.651
66.711
14.640
1.472
-0.370
-0.402
-0.221
-0.128
0.178
6.516
17.987
2.532
-0.327
-0.353
-0.300
-0.263
-0.228
-0.160
-0.116
-0.178
-0.180
-0.154
-0.115
-0.079
-0.048
-0.028
-0.013
-0.005
0.
0.
0.
0.
0.
0.
0.
0.
0.
-0.002
-0.003
-0.003
-0.002
-0.006
-0.014
-0.032
-0.058
-0.096
-0.141
-0.179
-0.214
-0.249
-0.284
-0.323
-0.250
0.949
1.973
-0.030
-0.489
-0.488
-0.480
-0.493
-0.456
-0.476
-0.517
-0.497
-0.383
-0.141
0.052
-0.225
-0.366
-0.388
-0.372
-0.350
-0.344
-0.352
-0.319
-0.280
-0.367
-0.378
-0.345
-0.295
-0.240
-0.127
0.018
-0.018
-0.124
-0.144
-0.115
-0.083
-0.050
-0.033
-0.018
-0.009
-0.001
0.
0.
0.
0.
0.
0.
0.
0.
0.
0.
0.
0.001
0.001
0.000
-0.006
-0.017
-0.040
-0.070
-0.102
-0.133
-0.171
-0.215
-0.253
-0.298
-0.279
0.330
0.842
-0.160
-0.511
-0.541
-0.210
1.733
2.284
0.078
-0.436
-0.481
-0.433
-0.369
-0.317
-0.263
-0.234
-0.216
-0.215
-0.214
-0.220
-0.248
-0.290
-0.320
-0.333
-0.330
-0.315
-0.301
-0.239
-0.106
-0.007
-0.084
-0.120
-0.111
-0.084
-0.054
-0.032
-0.020
-0.012
-0.005
-0.001
0.
0.
0.
0.
0.
0.
0.
0.
0.
0.
0.
0.
-0.003
-0.003
-0.009
-0.020
-0.039
-0.057
-0.081
-0.114
-0.156
-0.197
-0.254
-0.316
-0.290
1.400
9.996
6.036
0.226
0.178
9.670
275.013
468.629
27.869
6.634
0.536
-0.428
-0.354
-0.256
-0.188
-0.132
-0.105
-0.095
-0.101
-0.120
-0.163
-0.211
-0.184
0.014
-0.044
-0.258
-0.290
-0.256
-0.181
-0.131
-0.121
-0.103
-0.083
-0.051
-0.032
-0.018
-0.009
-0.005
-0.001
0.001
0.
0.
0.
0.
0.
0.
0.
0.
0.
0.
-0.002
-0.003
-0.006
-0.009
-0.014
-0.018
-0.031
-0.052
-0.075
-0.103
-0.149
-0.204
-0.282
-0.357
0.316
42.758
1094.233
436.669
12.471
7.407
80.744
26098.594
100213.477
656.158
345.403
18.297
-0.193
-0.342
-0.265
-0.186
-0.129
-0.078
-0.064
-0.062
-0.073
-0.129
-0.154
0.653
3.457
2.416
0.031
-0.262
-0.245
-0.181
-0.137
-0.111
-0.086
-0.054
-0.034
-0.021
-0.010
-0.005
-0.002
0.002
0.
0.
0.
0.
0.
0.
0.
0.
0.
0.
0.
-0.003
-0.006
-0.013
-0.016
-0.020
-0.022
-0.035
-0.052
-0.079
-0.106
-0.150
-0.226
-0.318
-0.382
1.031
143.247
10419.172
2764.750
50.419
24.870
48.445
4313.804
111132.367
116363.945
1496.545
39.076
0.155
-0.089
-0.269
-0.257
-0.179
-0.116
-0.079
-0.063
-0.069
-0.110
-0.139
0.791
6.050
5.049
0.240
-0.237
-0.207
-0.150
-0.107
-0.080
-0.052
-0.036
-0.022
-0.013
-0.007
-0.001
0.002
0.
0.
0.
0.
0.
0.
0.
0.
0.
0.
0.
-0.004
-0.008
-0.014
-0.024
-0.030
-0.040
-0.045
-0.053
-0.065
-0.081
-0.112
-0.177
-0.272
-0.345
0.112
3.681
24.514
288.156
240.281
52.010
13.768
7.211
242.402
100628.977
110136.602
903.284
15.342
0.077
-0.178
-0.419
-0.362
-0.248
-0.169
-0.131
-0.105
-0.089
-0.110
-0.138
-0.001
1.239
1.971
-0.032
-0.202
-0.166
-0.115
-0.082
-0.057
-0.039
-0.026
-0.016
-0.008
-0.004
0.
0.
0.
0.
0.
0.
0.
0.
0.
0.
0.
-0.002
-0.003
-0.011
-0.020
-0.029
-0.044
-0.064
-0.082
-0.089
-0.095
-0.097
-0.102
-0.135
-0.220
-0.302
0.033
4.792
55.746
250.087
78.899
22.256
10.321
10.376
288.106
342.233
231.775
261.075
47.695
12.333
1.333
-0.324
-0.560
-0.084
3.140
2.844
0.062
-0.186
-0.144
-0.123
-0.132
-0.141
-0.111
-0.096
-0.169
-0.162
-0.125
-0.091
-0.068
-0.050
-0.034
-0.027
-0.015
-0.009
-0.005
-0.001
0.
0.
0.
0.
0.
0.
0.
0.
0.
-0.002
-0.003
-0.010
-0.020
-0.032
-0.055
-0.083
-0.118
-0.145
-0.161
-0.168
-0.164
-0.154
-0.185
-0.246
0.544
14.205
30.245
578.910
63533.207
4443.109
22.385
10.619
341.126
101482.805
100094.359
106.534
100.308
4841.280
1864.486
26.622
0.596
0.302
15.453
890.220
701.628
9.931
-0.172
-0.222
-0.172
-0.139
-0.127
-0.123
-0.127
-0.128
-0.112
-0.091
-0.073
-0.058
-0.044
-0.033
-0.024
-0.015
-0.009
-0.005
-0.001
0.
0.
0.
0.
0.
0.
0.
0.
0.
-0.003
-0.010
-0.017
-0.035
-0.061
-0.096
-0.146
-0.187
-0.077
0.180
-0.018
-0.220
-0.229
-0.244
-0.108
28.247
9383.684
21401.574
1084.700
27840.701
2834.512
19.925
56.804
27647.326
108535.969
10957.590
66.548
3234.220
117925.000
63782.531
116.864
38.034
50.507
130.610
60815.012
38993.645
55.123
1.869
0.044
-0.138
-0.147
-0.119
-0.090
-0.084
-0.079
-0.073
-0.068
-0.059
-0.050
-0.036
-0.029
-0.020
-0.013
-0.008
-0.004
0.
0.
0.
0.
0.
0.
0.
0.
0.
-0.002
-0.006
-0.014
-0.029
-0.056
-0.094
-0.146
-0.215
0.187
10.599
59.154
26.121
1.611
-0.274
-0.299
0.041
101.644
100254.938
117930.719
5936.161
123869.727
18701.389
41.631
132.699
56451.094
198946.688
1024.690
115.577
100204.266
103163.039
4335.012
67.024
2164.848
3785.619
396.733
6900.199
1337.567
1744.295
190.495
23.198
7.913
0.293
-0.122
-0.091
-0.065
-0.054
-0.052
-0.049
-0.045
-0.036
-0.029
-0.021
-0.017
-0.009
-0.006
-0.001
0.
0.
0.
0.
0.
0.
0.
0.
0.
-0.003
-0.010
-0.019
-0.043
-0.079
-0.125
-0.189
-0.220
4.596
675.410
31531.166
9854.950
64.384
0.099
-0.344
-0.252
9.475
743.134
1755.633
996.141
106200.227
111470.102
200.312
370.681
20425.107
776.784
31.884
51.045
18999.809
128756.039
3883.801
68.952
2212.143
3783.064
135.188
1421.718
17575.992
100505.234
14647.038
4291.383
1045.045
7.921
-0.079
-0.097
-0.067
-0.053
-0.050
-0.041
-0.037
-0.034
-0.027
-0.018
-0.012
-0.005
-0.003
-0.001
0.
0.
0.
0.
0.
0.
0.
0.
0.
-0.003
-0.012
-0.023
-0.055
-0.095
-0.143
-0.093
0.072
9.429
2391.300
200041.453
106212.273
264.364
0.543
-0.383
-0.359
-0.156
2.720
10.130
296.521
101228.602
102716.328
1415.030
100515.891
100187.602
209.843
3.135
17.377
4837.054
100124.297
1663.679
45.868
109.469
61.587
19.083
300.895
7826.922
200142.000
6479.062
28736.520
4436.968
14.215
-0.075
-0.112
-0.076
-0.064
-0.058
-0.052
-0.039
-0.034
-0.022
-0.016
-0.008
-0.001
-0.001
-0.001
0.
0.
0.
0.
0.
0.
0.
0.
0.
-0.005
-0.013
-0.026
-0.061
-0.108
-0.155
0.076
6.747
131.377
486.188
2402.608
1213.195
33.745
0.048
-0.424
-0.390
-0.397
-0.237
2.292
89.831
7698.797
45763.453
22136.127
129099.352
163335.906
537.776
339.219
26.460
40.824
135.350
32.703
4.844
6.649
1.935
4.184
47.434
1763.897
21701.168
506.041
152.192
56.299
1.469
-0.195
-0.157
-0.116
-0.098
-0.092
-0.087
-0.075
-0.051
-0.037
-0.022
-0.009
-0.004
0.
0.001
0.
0.
0.
0.
0.
0.
0.
0.
0.
-0.005
-0.012
-0.025
-0.059
-0.112
-0.175
0.712
207.733
101646.398
186834.500
110681.563
11980.718
80.309
0.301
-0.467
-0.423
-0.417
-0.254
1.517
44.126
284.674
2865.984
101952.695
109662.156
163839.234
105773.578
100691.992
1913.487
135.039
6.835
0.138
-0.490
-0.538
-0.748
-0.480
1.930
21.619
58.207
10.675
1.115
0.076
-0.310
-0.274
-0.224
-0.193
-0.168
-0.157
-0.153
-0.141
-0.108
-0.075
-0.043
-0.023
-0.007
-0.002
0.001
0.
0.
0.
0.
0.
0.
0.
0.
0.
-0.004
-0.009
-0.021
-0.048
-0.101
-0.162
0.749
242.344
101902.875
123769.289
101449.367
2133.235
32.204
-0.025
-0.488
-0.477
-0.485
-0.472
-0.183
4.569
19.563
230.177
46598.523
9729.333
108917.664
113761.031
186835.063
101198.750
855.929
23.373
3.297
5.473
7.051
2.583
-0.477
-0.688
-0.529
-0.011
0.943
-0.158
-0.447
-0.183
0.019
-0.176
-0.264
-0.255
-0.216
-0.186
-0.125
-0.104
-0.116
-0.081
-0.046
-0.018
-0.004
-0.001
0.001
0.
0.
0.
0.
0.
0.
0.
0.
-0.004
-0.007
-0.016
-0.035
-0.073
-0.132
-0.069
8.221
186.003
199.411
181.589
29.165
5.989
4.378
1.259
-0.086
-0.528
-0.607
-0.297
37.464
2018.422
546.039
497.482
102548.320
101342.023
666.290
10896.723
115028.109
23472.818
394.397
22.072
61.693
358.235
115.504
6.382
15.240
1.299
0.367
5.301
0.658
0.430
10.863
21.912
3.995
-0.075
-0.258
0.205
0.897
28.347
19.054
0.843
-0.087
-0.071
-0.031
-0.012
-0.001
0.001
0.
0.
0.
0.
0.
0.
0.
0.
0.
-0.003
-0.009
-0.021
-0.045
-0.091
-0.144
-0.100
0.498
0.827
0.739
6.432
121.856
125.383
40.658
8.185
0.148
-0.594
0.274
246.791
100083.211
16436.053
2878.826
7894.277
2686.064
48.788
3794.176
100976.938
112463.359
6808.472
51.138
2247.867
13098.758
636.448
33.236
96.446
22.240
22.378
3.854
0.161
12.327
349.878
1036.099
112.361
3.134
-0.138
1.372
11.124
22609.545
5638.438
36.060
0.342
-0.091
-0.047
-0.017
-0.004
0.001
0.
0.
0.
0.
0.
0.
0.
0.
0.
-0.001
-0.004
-0.011
-0.023
-0.049
-0.097
-0.169
-0.261
-0.342
-0.171
44.771
1146.793
213.913
329.230
121.156
24.305
2.816
-0.119
27.263
1075.653
2942.371
200329.266
49099.148
926.253
1183.491
126.760
439.553
3269.852
506.253
86.229
100011.773
100093.234
1892.579
34.158
162.364
595.410
1144.160
49.982
2.426
101.602
8356.208
102602.711
14969.685
33.401
-0.036
0.356
15.450
3398.629
37258.152
221.380
1.193
-0.107
-0.056
-0.022
-0.008
-0.001
0.
0.
0.
0.
0.
0.
0.
0.
0.
0.
0.000
-0.003
-0.012
-0.026
-0.055
-0.117
-0.196
-0.274
0.141
7.406
73.458
2019.593
11672.725
3294.398
1321.027
127.250
7.503
0.468
12.307
228.456
8516.476
4144.997
111201.984
106730.961
4989.768
86.487
379.509
254.312
28.135
1851.646
9537.421
174.342
46.870
2082.053
13197.097
72727.359
332.057
5.523
1216.222
14925.799
102516.977
38427.543
43.232
-0.059
-0.034
6.644
189.963
654.521
30.996
0.303
-0.121
-0.063
-0.024
-0.009
-0.003
0.
0.
0.
0.
0.
0.
0.
0.
0.
0.
0.
0.000
-0.003
-0.010
-0.033
-0.080
-0.145
-0.187
0.845
2.773
141.813
100065.227
102017.242
2538.555
104541.867
11941.371
117.731
1.748
-0.168
4.481
45.532
444.660
23959.180
58934.820
1258.408
2524.131
103904.898
106115.219
394.739
13.918
15.426
2.648
17.369
2007.236
151131.219
105192.172
1367.543
3.827
48.528
157.242
742.501
174.636
4.086
-0.274
0.199
7.957
46.298
54.736
6.001
0.015
-0.129
-0.065
-0.024
-0.010
-0.002
0.
0.
0.
0.
0.
0.
0.
0.
0.
0.
0.
0.
0.
-0.001
-0.017
-0.051
-0.102
-0.165
-0.030
0.265
19.085
1443.682
1066.831
3029.634
102556.844
39743.941
233.713
5.817
-0.392
-0.391
0.851
9.636
63.360
78.187
18.021
1035.628
101411.563
75762.266
349.521
2.693
-0.244
4.531
165.283
646.038
1636.982
3460.324
635.947
1.058
-0.131
0.991
2.614
1.154
-0.117
-0.248
0.598
14.011
189.036
299.221
18.107
0.233
-0.128
-0.063
-0.023
-0.010
-0.001
0.
0.
0.
0.
0.
0.
0.
0.
0.
0.
0.
-0.001
0.
-0.001
-0.005
-0.024
-0.059
-0.115
-0.185
-0.253
0.087
3.549
4.633
85.338
1404.777
341.219
34.384
1.613
-0.303
-0.342
-0.310
-0.189
0.162
0.184
0.048
7.687
101.018
71.611
4.479
-0.156
0.052
62.211
70434.516
100582.477
2023.949
43.771
3.694
-0.312
-0.316
-0.219
-0.159
-0.157
-0.180
-0.047
4.593
73.252
503.766
221.474
15.445
0.191
-0.107
-0.059
-0.021
-0.009
-0.001
0.
0.
0.
0.
0.
0.
0.
0.
0.
0.
0.
0.
0.000
-0.002
-0.003
-0.012
-0.030
-0.065
-0.111
-0.166
-0.219
-0.250
-0.215
0.936
4.358
2.882
0.665
-0.122
-0.195
-0.190
-0.189
-0.197
-0.209
-0.241
-0.239
-0.141
0.307
0.239
-0.144
-0.215
0.158
61.669
70395.398
100120.234
1750.064
7.702
-0.109
-0.285
-0.197
-0.129
-0.100
-0.099
-0.121
0.037
5.191
56.293
1113.807
7762.493
101.406
0.594
-0.091
-0.050
-0.018
-0.005
-0.001
0.
0.
0.
0.
0.
0.
0.
0.
0.
0.
0.
0.
0.001
0.000
-0.001
-0.005
-0.012
-0.027
-0.048
-0.077
-0.109
-0.147
-0.174
-0.180
-0.148
-0.146
-0.146
-0.134
-0.109
-0.086
-0.081
-0.090
-0.094
-0.105
-0.119
-0.123
-0.119
-0.118
-0.124
-0.134
-0.072
4.472
153.526
470.198
34.251
0.658
-0.215
-0.176
-0.098
-0.057
-0.044
-0.046
-0.078
-0.085
0.514
6.027
192.934
821.749
31.438
0.262
-0.072
-0.037
-0.012
-0.004
0.001
0.
0.
0.
0.
0.
0.
0.
0.
0.
0.
0.
0.
0.
0.001
0.000
-0.001
-0.004
-0.009
-0.019
-0.031
-0.043
-0.061
-0.077
-0.092
-0.102
-0.100
-0.086
-0.067
-0.051
-0.035
-0.034
-0.030
-0.027
-0.029
-0.033
-0.034
-0.046
-0.044
-0.049
-0.062
-0.087
0.003
0.937
1.647
0.362
-0.136
-0.144
-0.089
-0.045
-0.022
-0.017
-0.020
-0.045
-0.077
-0.086
0.111
2.528
5.358
0.805
-0.056
-0.052
-0.022
-0.006
-0.002
0.001
0.
0.
0.
0.
0.
0.
0.
0.
0.
0.
0.
0.
0.
0.
0.001
0.000
0.000
-0.002
-0.004
-0.011
-0.016
-0.023
-0.031
-0.036
-0.040
-0.037
-0.032
-0.026
-0.020
-0.015
-0.009
-0.007
-0.004
-0.006
-0.004
-0.005
-0.006
-0.010
-0.014
-0.027
-0.050
-0.073
-0.091
-0.097
-0.110
-0.105
-0.074
-0.038
-0.015
-0.007
0.001
-0.003
-0.019
-0.044
-0.074
-0.082
-0.070
-0.049
-0.060
-0.048
-0.028
-0.009
-0.004
0.001
0.001
0.
0.
0.
0.
0.
0.
0.
0.
0.
0.
0.
0.
0.
0.
0.
0.
0.000
0.000
-0.001
-0.002
-0.004
-0.008
-0.013
-0.015
-0.015
-0.012
-0.010
-0.008
-0.006
-0.004
-0.001
0.
0.000
0.003
0.001
0.003
0.002
-0.001
-0.004
-0.010
-0.022
-0.038
-0.052
-0.061
-0.058
-0.045
-0.028
-0.016
-0.006
0.000
0.003
0.000
-0.006
-0.016
-0.029
-0.043
-0.049
-0.046
-0.037
-0.021
-0.010
-0.003
0.000
0.001
0.
0.
0.
0.
0.
0.
0.
0.
0.
0.
0.
0.
0.
0.
0.
0.
0.
0.
0.
0.
-0.001
-0.001
-0.002
-0.002
-0.004
-0.004
-0.005
-0.004
-0.004
-0.001
-0.001
0.
0.
0.
0.001
0.001
0.003
0.002
0.001
-0.003
-0.005
-0.010
-0.017
-0.021
-0.022
-0.020
-0.015
-0.011
-0.006
-0.003
0.001
0.002
0.001
0.
-0.002
-0.007
-0.011
-0.013
-0.013
-0.010
-0.006
-0.003
0.000
0.001
0.001
0.
0.
0.
0.
0.
0.
0.
0.
0.
0.
0.
0.
0.
0.
0.
0.
0.
0.
0.
0.
0.
0.
0.
0.
0.
0.
0.
0.
0.
0.
0.
0.
0.
0.
0.
0.
0.
0.
0.
0.
-0.003
-0.005
-0.006
-0.007
-0.008
-0.007
-0.006
-0.004
-0.001
0.001
0.001
0.
0.001
0.001
0.001
0.
-0.001
-0.001
-0.001
-0.001
0.000
0.
0.001
0.001
0.
0.
0.
0.
0.
0.
0.
0.
0.
0.
0.
0.
0.
0.
0.
0.
0.
0.
0.
0.
0.
0.
0.
0.
0.
0.
0.
0.
0.
0.
0.
0.
0.
0.
0.
0.
0.
0.
0.
0.
0.
0.
-0.002
-0.003
-0.002
-0.002
-0.001
-0.001
0.001
0.001
0.
0.
0.
0.
0.
0.002
0.002
0.001
0.001
0.001
0.001
0.001
0.001
0.
0.
0.
0.
0.
0.
0.
0.
0.
0.
0.
0.
0.
0.
0.
0.
0.
0.
0.
0.
0.
0.
0.
0.
0.
0.
0.
0.
0.
0.
0.
0.
0.
0.
0.
0.
0.
0.
0.
0.
0.
0.
0.
0.
0.
0.
0.
0.
0.
0.
0.
0.
0.
0.
0.
0.
0.
0.
0.
0.
0.001
0.001
0.001
0.
0.
0.
0.
0.
0.
0.
0.
0.
0.
0.
0.
0.
0.
0.
0.
0.
0.
0.
0.
0.
0.
0.
0.
0.
0.
0.
0.
0.
0.002
0.002
0.002
0.001
0.001
0.001
0.001
0.
0.
0.
0.
0.
0.
0.001
0.001
0.001
0.001
0.001
0.001
0.
0.
0.
0.
0.
0.
0.
0.
0.
0.
0.
0.
0.
0.
0.
0.
0.
0.
0.
0.
0.
0.
0.
0.
0.
0.
0.
0.
0.
0.
0.
0.
0.
0.
0.
0.
0.
0.
0.
0.
0.
0.
0.
0.001
0.002
0.001
0.001
0.000
0.
0.
0.000
0.000
0.001
0.001
0.
0.
0.
0.001
0.001
0.001
0.001
0.000
0.001
0.001
0.002
0.002
0.001
0.
0.
0.
0.
0.
0.
0.
0.
0.
0.
0.
0.
0.
0.
0.
0.
0.
0.
0.
0.
0.
0.
0.
0.
0.
0.
0.
0.
0.
0.
0.
0.
0.
0.
0.
0.
0.
0.
0.
0.
0.001
0.002
0.001
-0.001
-0.002
-0.006
-0.007
-0.007
-0.005
-0.003
0.
0.
0.001
0.
0.001
0.000
-0.001
-0.001
-0.001
-0.002
-0.003
-0.003
0.
0.001
0.002
0.002
0.
0.
0.
0.
0.
0.
0.
0.
0.
0.
0.
0.
0.
0.
0.
0.
0.
0.
0.
0.
0.
0.
0.
0.
0.
0.
0.
0.
0.
0.
0.
0.
0.
0.
0.
0.
0.
0.
0.002
0.002
-0.001
-0.004
-0.010
-0.016
-0.025
-0.029
-0.028
-0.021
-0.013
-0.007
-0.003
0.
0.001
0.
-0.001
-0.003
-0.007
-0.010
-0.013
-0.013
-0.011
-0.008
-0.005
-0.002
0.001
0.
0.
0.001
0.001
0.001
0.
0.
0.
0.
0.
0.
0.
0.
0.
0.
0.
0.
0.
0.
0.
0.
0.
0.
0.
0.
0.
0.
0.
0.
0.
0.
0.
0.
0.
0.
0.
0.001
0.000
0.
-0.001
-0.006
-0.015
-0.032
-0.053
-0.072
-0.075
-0.067
-0.056
-0.037
-0.019
-0.009
-0.003
0.002
-0.001
-0.003
-0.010
-0.021
-0.033
-0.042
-0.044
-0.038
-0.027
-0.018
-0.010
-0.005
-0.002
-0.003
-0.002
0.001
0.001
0.001
0.001
0.
0.
0.
0.
0.
0.
0.
0.
0.
0.
0.
0.
0.
0.
0.
0.
0.
0.
0.
0.
0.
0.
0.
0.
0.
0.
0.001
0.001
0.002
0.002
0.002
0.000
-0.004
-0.014
-0.035
-0.061
-0.083
-0.089
-0.085
-0.077
-0.085
-0.069
-0.041
-0.019
-0.010
-0.005
-0.002
-0.011
-0.030
-0.053
-0.082
-0.098
-0.099
-0.094
-0.079
-0.056
-0.037
-0.025
-0.017
-0.012
-0.008
-0.005
-0.003
0.001
0.001
0.001
0.
0.
0.
0.
0.
0.
0.
0.
0.
0.
0.
0.
0.
0.
0.
0.
0.
0.
0.
0.
0.
0.
0.
0.001
0.001
0.001
0.002
0.003
0.004
0.003
-0.005
-0.011
-0.029
-0.058
-0.072
0.254
0.919
0.816
0.549
-0.012
-0.109
-0.077
-0.037
-0.020
-0.015
-0.016
-0.029
-0.060
-0.092
-0.113
-0.110
-0.112
-0.146
-0.140
-0.118
-0.084
-0.063
-0.043
-0.030
-0.020
-0.015
-0.008
-0.003
0.000
0.001
0.001
0.
0.
0.
0.
0.
0.
0.
0.
0.
0.
0.
0.
0.
0.
0.
0.
0.
0.
0.
0.
0.001
0.001
0.001
0.002
0.002
0.003
0.005
0.002
-0.002
-0.011
-0.024
-0.055
-0.082
0.119
6.027
22.233
10.200
3.401
0.245
-0.151
-0.123
-0.065
-0.036
-0.026
-0.033
-0.055
-0.088
-0.029
0.626
1.214
0.966
0.090
-0.202
-0.207
-0.168
-0.130
-0.097
-0.064
-0.038
-0.025
-0.017
-0.008
-0.002
0.000
0.001
0.
0.
0.
0.
0.
0.
0.
0.
0.
0.
0.
0.
0.
0.
0.
0.
0.
0.
0.
0.001
-0.001
-0.001
-0.003
-0.004
-0.004
-0.003
-0.003
-0.008
-0.019
-0.039
-0.064
-0.095
-0.127
0.207
10.721
43.574
20.369
6.360
0.435
-0.193
-0.173
-0.105
-0.061
-0.050
-0.051
-0.081
-0.097
1.099
13.384
16.374
11.634
3.741
0.177
-0.303
-0.272
-0.215
-0.167
-0.121
-0.071
-0.042
-0.024
-0.014
-0.005
0.000
0.001
0.
0.
0.
0.
0.
0.
0.
0.
0.
0.
0.
0.
0.
0.
0.
0.
0.
0.
-0.002
-0.002
-0.002
-0.009
-0.014
-0.018
-0.022
-0.023
-0.031
-0.049
-0.071
-0.106
-0.137
-0.171
-0.205
-0.163
1.206
4.708
6.916
6.356
0.845
-0.201
-0.212
-0.156
-0.101
-0.078
-0.077
-0.102
-0.115
1.637
22.490
26.670
50.241
49.799
4.360
-0.050
-0.133
-0.159
-0.230
-0.186
-0.117
-0.064
-0.037
-0.019
-0.006
-0.002
0.001
0.
0.
0.
0.
0.
0.
0.
0.
0.
0.
0.
0.
0.
0.
0.
0.
0.
-0.002
-0.003
-0.006
-0.014
-0.026
-0.036
-0.048
-0.062
-0.075
-0.094
-0.128
-0.161
-0.168
-0.050
0.238
0.121
-0.258
-0.309
-0.002
1.947
2.790
0.483
-0.108
-0.230
-0.194
-0.142
-0.116
-0.111
-0.132
-0.176
0.056
2.178
7.818
77.260
95.968
27.059
28.111
11.905
6.260
0.407
-0.221
-0.163
-0.091
-0.050
-0.025
-0.012
-0.003
0.001
0.
0.
0.
0.
0.
0.
0.
0.
0.
0.
0.
0.
0.
0.
0.
0.
-0.002
-0.004
-0.007
-0.017
-0.034
-0.055
-0.078
-0.107
-0.139
-0.158
-0.193
-0.230
-0.104
1.892
13.958
44.104
44.348
6.138
-0.262
-0.207
-0.076
0.040
0.693
0.610
-0.189
-0.235
-0.190
-0.159
-0.153
-0.170
-0.224
-0.295
-0.144
3.426
21.342
68.397
9884.890
12298.114
1361.311
619.278
14.137
-0.046
-0.201
-0.115
-0.063
-0.033
-0.016
-0.006
0.001
0.
0.
0.
0.
0.
0.
0.
0.
0.
0.
0.
0.
0.
0.
0.
0.
-0.003
-0.007
-0.016
-0.035
-0.060
-0.087
-0.099
-0.123
-0.204
-0.263
-0.315
-0.260
3.859
90.197
3309.704
3333.040
12528.284
503.147
6.505
24.323
14.623
4.684
0.709
0.257
-0.274
-0.267
-0.217
-0.188
-0.188
-0.219
-0.281
-0.357
-0.305
2.841
44.221
228.061
108789.211
200175.891
31101.723
11389.681
54.482
0.167
-0.250
-0.154
-0.083
-0.045
-0.021
-0.009
-0.002
0.
0.
0.
0.
0.
0.
0.
0.
0.
0.
0.
0.
0.
0.
0.
0.
-0.004
-0.010
-0.027
-0.056
-0.080
0.300
4.623
8.257
1.674
-0.119
-0.400
0.097
45.142
939.838
130414.234
120878.406
1034.894
63.127
164.043
1869.123
2278.187
684.869
15.064
-0.165
-0.397
-0.326
-0.246
-0.207
-0.228
-0.263
-0.318
-0.375
0.072
2.087
23.745
61.315
812.489
4108.397
965.523
469.180
12.505
-0.187
-0.306
-0.207
-0.129
-0.068
-0.032
-0.012
-0.006
-0.001
0.
0.
0.
0.
0.
0.
0.
0.
0.
0.
0.
0.
0.
0.
-0.002
-0.004
-0.017
-0.039
-0.071
0.024
10.793
762.056
3480.317
122.956
11.512
0.707
0.077
85.361
448.811
41087.875
29386.865
247.783
13.476
122.820
2712.970
178237.063
102605.391
421.181
1.047
-0.465
-0.402
-0.299
-0.241
-0.291
-0.323
-0.365
-0.397
0.370
1.333
2.678
37.505
270.186
81.003
13.386
8.002
3.459
3.830
0.769
-0.186
-0.179
-0.118
-0.054
-0.020
-0.008
0.000
0.001
0.
0.
0.
0.
0.
0.
0.
0.
0.
0.
0.
0.
0.
-0.002
-0.007
-0.022
-0.049
-0.088
0.264
64.937
78099.625
101110.352
7836.714
571.667
21.673
-0.167
0.924
15.010
108.003
91.279
26.056
7.250
6.752
231.242
23775.131
36298.520
2453.127
1.500
-0.515
-0.467
-0.369
-0.338
-0.377
-0.407
-0.437
-0.466
-0.449
-0.346
8.835
2564.558
100119.406
13713.256
637.238
703.933
310.560
624.213
41.513
3.090
0.026
-0.161
-0.089
-0.038
-0.017
-0.006
-0.005
-0.005
-0.005
-0.005
-0.005
-0.004
0.
0.
0.
0.
0.
0.
0.
0.
-0.002
-0.008
-0.025
-0.052
-0.104
0.035
21.083
3293.585
123746.320
102078.969
7197.765
154.076
3.843
-0.187
4.057
5.352
14.511
46.683
15.600
1.545
4.213
33.678
39.215
24.084
13.879
0.847
0.175
3.107
2.821
0.026
-0.494
-0.555
-0.561
-0.582
-0.523
10.375
4124.933
101926.961
126444.898
103004.617
106564.570
11108.759
71421.438
1621.151
837.720
14.308
-0.080
-0.131
-0.071
-0.036
-0.023
-0.017
-0.017
-0.017
-0.016
-0.010
-0.008
-0.005
-0.002
0.
0.
0.
0.
0.
0.
-0.002
-0.010
-0.025
-0.053
-0.116
-0.193
1.003
46.560
8782.006
100580.313
5253.718
5106.416
72.511
34.922
3112.227
1720.357
67.506
65.285
14.265
2.180
-0.622
2.329
114.416
5294.280
3209.148
36.443
13.344
256.535
240.199
11.574
0.188
-0.461
-0.432
0.943
10.379
14.925
96.238
15730.835
100544.586
128786.195
101894.711
2655.111
104396.391
200115.047
100225.203
173.324
0.258
-0.191
-0.113
-0.072
-0.051
-0.045
-0.042
-0.040
-0.034
-0.026
-0.020
-0.012
-0.006
-0.002
0.
0.
0.
0.
0.
-0.001
-0.009
-0.020
-0.053
-0.114
-0.219
-0.292
1.186
26.275
106.054
106523.922
112055.219
317.822
367.149
100714.672
101191.813
196.850
77.761
83.323
17.081
-0.143
54.100
54417.723
200014.938
100109.234
145.638
57.139
4095.209
3838.625
221.518
53.798
71.507
124.971
89.736
5713.570
3186.568
851.789
373.286
5036.748
647.254
410.480
42763.934
200110.125
93964.398
10410.378
43.238
-0.139
-0.296
-0.197
-0.146
-0.113
-0.109
-0.102
-0.097
-0.081
-0.061
-0.041
-0.027
-0.015
-0.008
-0.004
0.
0.
0.
0.
-0.002
-0.006
-0.017
-0.050
-0.106
-0.200
-0.322
-0.404
-0.041
4.400
431.035
593.151
5297.759
1287.469
8628.282
7691.282
531.798
101830.680
719.094
30.607
0.527
161.653
200044.172
101970.727
1255.168
29.407
16.880
399.100
2346.411
100776.789
16498.219
18337.055
101808.836
1377.655
100325.055
111418.359
18120.879
130.395
744.619
10330.389
453.436
53205.172
115077.328
6170.657
58.726
2.649
-0.152
-0.405
-0.319
-0.268
-0.233
-0.205
-0.178
-0.160
-0.148
-0.118
-0.084
-0.053
-0.032
-0.016
-0.005
-0.002
0.
0.
0.
-0.002
-0.004
-0.018
-0.044
-0.094
-0.174
-0.283
-0.413
-0.530
-0.400
7.875
189.522
2639.291
704.758
146.185
139.027
1015.315
79862.047
641.789
29.751
48.096
89.234
10285.955
278.725
38.370
13.237
4.471
228.167
33930.789
103409.641
200097.063
105665.438
100596.367
9853.098
147048.641
18529.238
681.557
27.522
280.021
2611.547
95.233
629.644
113039.000
23946.674
287.550
178.512
12.843
0.087
-0.407
-0.231
0.010
0.186
1.462
0.883
0.019
-0.163
-0.144
-0.095
-0.057
-0.030
-0.014
-0.006
-0.003
0.
0.
0.000
-0.003
-0.012
-0.035
-0.086
-0.157
-0.245
-0.345
-0.473
-0.415
8.076
178.669
209.057
28.353
6.973
51.960
181.350
3352.638
100309.492
2489.741
12184.362
14572.543
131.580
86.960
41.915
7.030
17.036
405.435
21011.775
3534.382
103062.266
88059.063
2338.480
22797.543
105382.469
8842.846
29.231
237.915
2174.309
224.629
26.543
2981.957
100455.688
105055.109
10036.386
21608.309
161.603
5.056
2.951
39.065
165.498
13.205
46.035
23.705
3.829
0.337
-0.211
-0.158
-0.097
-0.056
-0.027
-0.012
-0.004
-0.003
0.
0.001
-0.005
-0.012
-0.029
-0.075
-0.145
-0.213
-0.229
-0.182
-0.152
7.364
63.973
83.181
46.006
69.268
19669.656
100499.133
45725.199
102533.539
32406.980
106801.109
109056.430
8345.917
97839.508
406.769
17.671
3728.602
100098.148
1581.370
233.346
39310.039
3090.880
74.425
909.621
1983.302
130.740
483.695
11896.244
100416.500
6108.266
481.318
232.058
17948.648
3854.108
2981.105
5720.981
105.973
101.756
156.735
760.382
12500.441
339.898
744.068
133.705
16.598
1.840
-0.124
-0.139
-0.145
-0.092
-0.049
-0.021
-0.009
-0.004
0.
0.001
-0.004
-0.011
-0.026
-0.060
-0.119
-0.173
-0.098
0.228
2.659
951.927
3291.097
24628.908
12957.811
1494.271
106776.844
107625.906
101581.484
102209.258
1900.457
20109.156
15024.733
111587.266
113907.031
6059.269
836.419
22178.354
170402.828
2797.678
4483.697
1620.282
123.241
22.392
26.958
37.787
24.324
11407.641
100835.727
18306.008
2911.384
488.860
16.959
20.221
20.965
42.361
50.267
26.417
577.799
1120.548
357.583
3610.782
13657.801
105641.422
2972.422
17.187
3.071
14.770
10.676
0.779
-0.119
-0.082
-0.038
-0.014
-0.005
-0.001
0.001
-0.002
-0.010
-0.023
-0.052
-0.100
-0.140
-0.130
-0.022
1.990
569.582
1764.695
179328.891
115892.805
16640.316
100648.406
5443.957
21642.232
1860.051
29.227
36.757
137.809
2557.552
105602.563
106950.773
34906.855
200217.656
101524.914
4507.583
72086.461
2536.388
10532.380
4220.920
93.827
67.324
13.109
1041.033
30083.615
2203.356
320.640
163.411
28.803
4.000
97.075
4846.131
2169.874
545.992
116.548
130.645
126.300
135.296
42944.168
118595.070
7809.624
21.393
83.393
4094.055
1853.833
23.443
0.126
-0.113
-0.060
-0.023
-0.008
-0.001
0.001
-0.001
-0.005
-0.016
-0.040
-0.079
-0.115
-0.154
-0.204
-0.179
3.764
174.838
21216.873
5772.505
741.796
7356.165
299.595
29.341
123.393
596.329
76.526
19.320
7886.876
119667.477
9458.400
42188.055
120781.859
6059.219
2983.077
16257.321
101311.867
103883.594
123863.313
612.191
20.527
4.914
203.767
5275.578
1051.658
229.049
477.618
1106.740
50.689
1328.430
106795.828
107344.742
23260.359
10676.677
672.228
56.066
15.342
4410.725
102525.586
46260.172
50.063
539.786
101653.383
42952.289
113.545
2.785
-0.084
-0.079
-0.032
-0.010
-0.003
0.001
0.000
-0.003
-0.010
[truncated: 1,132,327 more chars]
