# Supplementary material for: Ferroptosis regulation by traditional chinese medicine for ischemic stroke intervention based on network pharmacology and data mining
Source: PLoS One. 2025 Apr 16;20(4):e0321751. doi: 10.1371/journal.pone.0321751 (PMC12002469; doi:10.1371/journal.pone.0321751)
Supplement: S4 File — (ZIP) [file pone.0321751.s004.zip › 分子对接5/TNF/TNF-0073/input/6op0_h.propka]

propka3.0, revision 182                                                                      2024-11-23
-------------------------------------------------------------------------------------------------------
--                                                                                                   --
--                                   PROPKA: A PROTEIN PKA PREDICTOR                                 --
--                                                                                                   --
--                                VERSION 1.0,  04/25/2004, IOWA CITY                                --
--                                             BY HUI LI                                             --
--                                                                                                   --
--                               VERSION 2.0,  11/05/2007, IOWA CITY/COPENHAGEN                      --
--                                BY DELPHINE C. BAS AND DAVID M. ROGERS                             --
--                                                                                                   --
--                              VERSION 3.0,  xx/xx/2010, COPENHAGEN                                 --
--                              BY MATS H.M. OLSSON AND CHRESTEN R. SONDERGARD                       --
--                                                                                                   --
-------------------------------------------------------------------------------------------------------


-------------------------------------------------------------------------------------------------------
 References:

   Very Fast Empirical Prediction and Rationalization of Protein pKa Values
   Hui Li, Andrew D. Robertson and Jan H. Jensen
   PROTEINS: Structure, Function, and Bioinformatics 61:704-721 (2005)
   
   Very Fast Prediction and Rationalization of pKa Values for Protein-Ligand Complexes
   Delphine C. Bas, David M. Rogers and Jan H. Jensen
   PROTEINS: Structure, Function, and Bioinformatics 73:765-783 (2008)
   
   PROPKA3: Consistent Treatment of Internal and Surface Residues in Empirical pKa predictions
   Mats H.M. Olsson, Chresten R. Sondergard, Michal Rostkowski, and Jan H. Jensen
   Journal of Chemical Theory and Computation, to be submitted (2010)
-------------------------------------------------------------------------------------------------------

-------------------------------------------------------------------------------------------------------
 WARNING !

   Propka3.0 is not identical to propka2.0 and does not work with ligands
-------------------------------------------------------------------------------------------------------

---------  -----   ------   ---------------------    --------------    --------------    --------------
                            DESOLVATION  EFFECTS       SIDECHAIN          BACKBONE        COULOMBIC
 RESIDUE    pKa    BURIED     REGULAR      RE        HYDROGEN BOND     HYDROGEN BOND      INTERACTION
---------  -----   ------   ---------   ---------    --------------    --------------    --------------

ASP  10 A   3.68     0 %    0.23  229   0.00    0    0.00 XXX   0 X   -0.16 ASP  10 A   -0.22 LYS  11 A
ASP  10 A                                            0.00 XXX   0 X    0.00 XXX   0 X   -0.01 LYS  11 C
ASP  10 A                                            0.00 XXX   0 X    0.00 XXX   0 X    0.04 C-  157 A

ASP  45 A   3.84     0 %    0.17  202   0.00    0    0.00 XXX   0 X    0.00 XXX   0 X   -0.08 ARG  44 A
ASP  45 A                                            0.00 XXX   0 X    0.00 XXX   0 X   -0.05 ARG 131 A

ASP 130 A   3.92    35 %    1.81  378   0.47    0   -0.84 ARG  82 A   -0.82 GLU 127 A   -0.02 ARG 131 A
ASP 130 A                                            0.00 XXX   0 X    0.00 XXX   0 X   -0.49 ARG  82 A

ASP 140 A   2.18     5 %    0.58  294   0.00    0   -1.34 ARG 138 A   -0.47 ASP 140 A   -0.39 ARG 138 A

ASP 143 A   4.32    48 %    1.59  417   0.01    0    0.00 XXX   0 X   -0.83 ALA 145 A   -0.28 LYS  65 A
ASP 143 A                                            0.00 XXX   0 X    0.00 XXX   0 X    0.04 GLU 146 A

GLU  23 A   4.61     0 %    0.11  162   0.00    0    0.00 XXX   0 X    0.00 XXX   0 X    0.00 XXX   0 X

GLU  42 A   4.43     0 %    0.25  250   0.00    0    0.00 XXX   0 X    0.00 XXX   0 X   -0.31 ARG  44 A

GLU  53 A   4.12     0 %    0.25  199   0.00    0   -0.59 GLN 125 A    0.00 XXX   0 X   -0.04 LYS 128 A

GLU 104 A   4.73     0 %    0.23  130   0.00    0    0.00 XXX   0 X    0.00 XXX   0 X    0.00 XXX   0 X

GLU 116 A   3.53    91 %    2.16  535   0.70    0   -0.36 LYS  98 A    0.00 XXX   0 X    0.20 GLU 116 C
GLU 116 A                                           -0.25 LYS  98 B    0.00 XXX   0 X   -1.65 LYS  98 A
GLU 116 A                                            0.00 XXX   0 X    0.00 XXX   0 X   -1.76 LYS  98 B

GLU 127 A   4.61     0 %    0.33  231   0.00    0   -0.46 GLN 125 A    0.00 XXX   0 X   -0.14 ARG  82 A
GLU 127 A                                            0.00 XXX   0 X    0.00 XXX   0 X   -0.01 LYS 128 A
GLU 127 A                                            0.00 XXX   0 X    0.00 XXX   0 X    0.23 GLU  53 A
GLU 127 A                                            0.00 XXX   0 X    0.00 XXX   0 X    0.16 ASP 130 A

GLU 135 A   3.99    30 %    0.78  366   0.00    0   -0.85 LYS  90 A    0.00 XXX   0 X   -0.45 LYS  90 A

GLU 146 A   4.10     9 %    0.30  307   0.00    0   -0.70 ASN  92 B    0.00 XXX   0 X   -0.00 LYS  90 B

C-  157 A   3.64    55 %    1.20  436   0.00    0   -0.17 LYS  11 A    0.00 XXX   0 X   -0.02 HIS  15 C
C-  157 A                                            0.00 XXX   0 X    0.00 XXX   0 X   -0.56 LYS  11 A

HIS  15 A   3.23   100 %   -3.27  641   0.00    0    0.00 XXX   0 X    0.00 XXX   0 X    0.00 XXX   0 X

HIS  73 A   6.07     0 %   -0.31  234   0.00    0    0.00 XXX   0 X    0.00 XXX   0 X   -0.11 LYS 112 C

HIS  78 A   3.63   100 %   -3.27  570   0.00    0    0.00 XXX   0 X    0.46 HIS  78 A   -0.07 LYS  98 A

CYS  69 A  99.99     0 %    0.00    0   0.00    0    0.00 XXX   0 X    0.00 XXX   0 X    0.00 XXX   0 X

CYS 101 A  99.99     0 %    0.00    0   0.00    0    0.00 XXX   0 X    0.00 XXX   0 X    0.00 XXX   0 X

TYR  56 A  11.43    42 %    1.91  398   0.00    0   -0.56 SER  52 A   -0.07 SER  52 A    0.04 GLU  53 A
TYR  56 A                                            0.00 XXX   0 X    0.00 XXX   0 X    0.01 GLU 127 A
TYR  56 A                                            0.00 XXX   0 X    0.00 XXX   0 X    0.05 ASP 130 A
TYR  56 A                                            0.00 XXX   0 X    0.00 XXX   0 X    0.05 C-  157 A

TYR  59 A  13.58   100 %    4.09  692   0.00    0    0.00 XXX   0 X   -0.51 VAL 123 B    0.00 XXX   0 X

TYR  87 A  10.16     0 %    0.16  114   0.00    0    0.00 XXX   0 X    0.00 XXX   0 X    0.00 XXX   0 X

TYR 115 A  10.31    19 %    0.73  335   0.00    0   -0.35 LYS  65 A    0.00 XXX   0 X    0.35 ASP 143 A
TYR 115 A                                            0.00 XXX   0 X    0.00 XXX   0 X    0.01 GLU 146 A
TYR 115 A                                            0.00 XXX   0 X    0.00 XXX   0 X   -0.42 LYS  65 A

TYR 119 A  17.90   100 %    4.57  694   0.00    0    0.00 XXX   0 X    0.00 XXX   0 X    0.58 TYR  59 A
TYR 119 A                                            0.00 XXX   0 X    0.00 XXX   0 X    1.50 TYR 151 A
TYR 119 A                                            0.00 XXX   0 X    0.00 XXX   0 X    0.28 TYR 119 B
TYR 119 A                                            0.00 XXX   0 X    0.00 XXX   0 X    0.73 TYR 119 C
TYR 119 A                                            0.00 XXX   0 X    0.00 XXX   0 X    0.24 TYR 151 C

TYR 141 A  10.45    10 %    0.57  308   0.00    0   -0.03 ARG 138 A    0.00 XXX   0 X   -0.25 ARG 138 A
TYR 141 A                                            0.00 XXX   0 X    0.00 XXX   0 X    0.17 ASP 140 A

TYR 151 A  14.03   100 %    3.58  682   0.00    0    0.00 XXX   0 X    0.00 XXX   0 X    0.42 TYR  59 A
TYR 151 A                                            0.00 XXX   0 X    0.00 XXX   0 X    0.04 TYR 119 C

LYS  11 A  10.95    23 %   -0.45  345   0.00    0    0.17 C-  157 A    0.00 XXX   0 X    0.22 ASP  10 A
LYS  11 A                                            0.00 XXX   0 X    0.00 XXX   0 X    0.01 C-  157 B
LYS  11 A                                            0.00 XXX   0 X    0.00 XXX   0 X   -0.06 LYS  11 C
LYS  11 A                                            0.00 XXX   0 X    0.00 XXX   0 X    0.56 C-  157 A

LYS  65 A  11.24     3 %   -0.32  290   0.00    0    0.35 TYR 115 A    0.00 XXX   0 X    0.28 ASP 143 A
LYS  65 A                                            0.00 XXX   0 X    0.00 XXX   0 X    0.42 TYR 115 A

LYS  90 A  11.35     6 %   -0.44  298   0.00    0    0.85 GLU 135 A    0.00 XXX   0 X    0.45 GLU 135 A

LYS  98 A   8.67   100 %   -3.02  604   0.00    0    0.36 GLU 116 A    0.00 XXX   0 X    0.34 GLU 116 B
LYS  98 A                                            0.00 XXX   0 X    0.00 XXX   0 X   -1.33 LYS  98 B
LYS  98 A                                            0.00 XXX   0 X    0.00 XXX   0 X   -0.47 LYS  98 C
LYS  98 A                                            0.00 XXX   0 X    0.00 XXX   0 X    1.65 GLU 116 A
LYS  98 A                                            0.00 XXX   0 X    0.00 XXX   0 X    0.63 GLU 116 C

LYS 112 A  10.31     0 %   -0.19  182   0.00    0    0.00 XXX   0 X    0.00 XXX   0 X    0.00 XXX   0 X

LYS 128 A  10.43     0 %   -0.12  172   0.00    0    0.00 XXX   0 X    0.00 XXX   0 X    0.04 GLU  53 A
LYS 128 A                                            0.00 XXX   0 X    0.00 XXX   0 X    0.01 GLU 127 A

ARG  31 A  12.41     0 %   -0.09  186   0.00    0    0.00 XXX   0 X    0.00 XXX   0 X    0.00 XXX   0 X

ARG  32 A  12.07    11 %   -0.43  313   0.00    0    0.00 XXX   0 X    0.00 XXX   0 X    0.00 XXX   0 X

ARG  44 A  12.62     0 %   -0.28  247   0.00    0    0.00 XXX   0 X    0.00 XXX   0 X    0.31 GLU  42 A
ARG  44 A                                            0.00 XXX   0 X    0.00 XXX   0 X    0.08 ASP  45 A

ARG  82 A  13.18    18 %   -0.78  331   0.00    0    0.84 ASP 130 A    0.00 XXX   0 X    0.14 GLU 127 A
ARG  82 A                                            0.00 XXX   0 X    0.00 XXX   0 X    0.49 ASP 130 A

ARG 103 A  12.45     0 %   -0.05   88   0.00    0    0.00 XXX   0 X    0.00 XXX   0 X    0.00 XXX   0 X

ARG 131 A  12.15     0 %   -0.33  262   0.00    0    0.00 XXX   0 X    0.00 XXX   0 X    0.05 ASP  45 A
ARG 131 A                                            0.00 XXX   0 X    0.00 XXX   0 X    0.02 ASP 130 A
ARG 131 A                                            0.00 XXX   0 X    0.00 XXX   0 X   -0.09 ARG  44 A

ARG 138 A  14.11     1 %   -0.41  284   0.00    0    0.03 TYR 141 A    0.00 XXX   0 X    0.25 TYR 141 A
ARG 138 A                                            1.34 ASP 140 A    0.00 XXX   0 X    0.39 ASP 140 A

N+    7 A   8.03     0 %   -0.18  193   0.00    0    0.00 XXX   0 X    0.00 XXX   0 X    0.08 ASP  10 B
N+    7 A                                            0.00 XXX   0 X    0.00 XXX   0 X    0.05 GLU  53 B
N+    7 A                                            0.00 XXX   0 X    0.00 XXX   0 X    0.08 C-  157 B

ASP  10 B   3.36     0 %    0.20  223   0.00    0    0.00 XXX   0 X   -0.52 ASP  10 B   -0.08 N+    7 A
ASP  10 B                                            0.00 XXX   0 X    0.00 XXX   0 X   -0.07 LYS  11 B
ASP  10 B                                            0.00 XXX   0 X    0.00 XXX   0 X   -0.04 LYS  11 C
ASP  10 B                                            0.00 XXX   0 X    0.00 XXX   0 X    0.06 C-  157 C

ASP  45 B   3.85     0 %    0.19  213   0.00    0    0.00 XXX   0 X    0.00 XXX   0 X   -0.03 ARG  44 B
ASP  45 B                                            0.00 XXX   0 X    0.00 XXX   0 X   -0.10 ARG 131 B

ASP 130 B   3.76    38 %    1.74  387   0.56    0   -0.68 ARG  82 B   -0.24 VAL  85 B   -0.01 ARG 131 B
ASP 130 B                                            0.00 XXX   0 X   -0.85 GLU 127 B   -0.57 ARG  82 B

ASP 140 B   2.34     3 %    0.63  289   0.00    0   -1.08 ARG 138 B   -0.63 ASP 140 B   -0.38 ARG 138 B

ASP 143 B   4.38    41 %    1.44  395   0.00    0    0.00 XXX   0 X   -0.58 ALA 145 B   -0.28 LYS  65 B

GLU  23 B   4.67     0 %    0.17  152   0.00    0    0.00 XXX   0 X    0.00 XXX   0 X    0.00 XXX   0 X

GLU  42 B   4.54     0 %    0.47  242   0.00    0   -0.04 ARG  44 B    0.00 XXX   0 X   -0.38 ARG  44 B

GLU  53 B   4.02     0 %    0.24  255   0.00    0   -0.67 GLN 125 B    0.00 XXX   0 X   -0.05 N+    7 A

GLU 110 B   4.54     0 %    0.04   70   0.00    0    0.00 XXX   0 X    0.00 XXX   0 X    0.00 XXX   0 X

GLU 116 B   5.97   100 %    2.48  571   0.85    0    0.00 XXX   0 X    0.00 XXX   0 X   -0.34 LYS  98 A
GLU 116 B                                            0.00 XXX   0 X    0.00 XXX   0 X    0.35 GLU 116 A
GLU 116 B                                            0.00 XXX   0 X    0.00 XXX   0 X   -1.93 LYS  98 B
GLU 116 B                                            0.00 XXX   0 X    0.00 XXX   0 X   -0.55 LYS  98 C
GLU 116 B                                            0.00 XXX   0 X    0.00 XXX   0 X    0.61 GLU 116 C

GLU 127 B   4.37     2 %    0.45  288   0.02    0   -0.85 GLN 125 B    0.00 XXX   0 X   -0.14 ARG  82 B
GLU 127 B                                            0.00 XXX   0 X    0.00 XXX   0 X    0.23 GLU  53 B
GLU 127 B                                            0.00 XXX   0 X    0.00 XXX   0 X    0.16 ASP 130 B

GLU 135 B   3.88    38 %    0.73  388   0.00    0   -0.85 LYS  90 B    0.00 XXX   0 X   -0.50 LYS  90 B

GLU 146 B   4.58    28 %    0.63  359   0.02    0   -0.61 ASN  92 C    0.00 XXX   0 X    0.04 ASP 143 B

C-  157 B   3.79    47 %    1.15  413   0.00    0    0.00 XXX   0 X    0.00 XXX   0 X   -0.01 LYS  11 A
C-  157 B                                            0.00 XXX   0 X    0.00 XXX   0 X   -0.08 N+    7 A
C-  157 B                                            0.00 XXX   0 X    0.00 XXX   0 X   -0.42 LYS  11 B
C-  157 B                                            0.00 XXX   0 X    0.00 XXX   0 X   -0.16 LYS  11 C
C-  157 B                                            0.00 XXX   0 X    0.00 XXX   0 X    0.02 ASP  10 A
C-  157 B                                            0.00 XXX   0 X    0.00 XXX   0 X    0.03 ASP  10 B
C-  157 B                                            0.00 XXX   0 X    0.00 XXX   0 X    0.06 C-  157 C

HIS  15 B   3.14   100 %   -3.36  633   0.00    0    0.00 XXX   0 X    0.00 XXX   0 X    0.00 XXX   0 X

HIS  73 B   5.99     0 %   -0.24  267   0.00    0    0.00 XXX   0 X    0.00 XXX   0 X   -0.27 LYS 112 A

HIS  78 B   3.12   100 %   -3.38  652   0.00    0    0.00 XXX   0 X    0.00 XXX   0 X    0.00 XXX   0 X

CYS  69 B  99.99     0 %    0.00    0   0.00    0    0.00 XXX   0 X    0.00 XXX   0 X    0.00 XXX   0 X

CYS 101 B  99.99     0 %    0.00    0   0.00    0    0.00 XXX   0 X    0.00 XXX   0 X    0.00 XXX   0 X

TYR  56 B  11.53    49 %    2.13  419   0.00    0   -0.65 SER  52 B   -0.08 SER  52 B    0.04 GLU  53 B
TYR  56 B                                            0.00 XXX   0 X    0.00 XXX   0 X    0.01 GLU 127 B
TYR  56 B                                            0.00 XXX   0 X    0.00 XXX   0 X    0.03 ASP 130 B
TYR  56 B                                            0.00 XXX   0 X    0.00 XXX   0 X    0.06 C-  157 B

TYR  59 B  13.83   100 %    4.61  677   0.00    0    0.00 XXX   0 X   -0.79 VAL 123 C    0.00 XXX   0 X

TYR  87 B  10.09     0 %    0.11  197   0.00    0    0.00 XXX   0 X    0.00 XXX   0 X   -0.09 ARG  82 B
TYR  87 B                                            0.00 XXX   0 X    0.00 XXX   0 X    0.05 GLU 127 B
TYR  87 B                                            0.00 XXX   0 X    0.00 XXX   0 X    0.02 ASP 130 B

TYR 115 B  11.30    26 %    0.85  354   0.00    0    0.00 XXX   0 X    0.00 XXX   0 X    0.42 ASP 143 B
TYR 115 B                                            0.00 XXX   0 X    0.00 XXX   0 X    0.03 GLU 146 B

TYR 119 B  17.16   100 %    4.92  712   0.00    0    0.00 XXX   0 X    0.00 XXX   0 X    0.71 TYR  59 B
TYR 119 B                                            0.00 XXX   0 X    0.00 XXX   0 X    1.42 TYR 151 B
TYR 119 B                                            0.00 XXX   0 X    0.00 XXX   0 X    0.12 TYR 151 C

TYR 141 B  10.15     0 %    0.38  273   0.00    0   -0.10 ARG 138 B    0.00 XXX   0 X   -0.28 ARG 138 B
TYR 141 B                                            0.00 XXX   0 X    0.00 XXX   0 X    0.14 ASP 140 B

TYR 151 B  14.71   100 %    4.52  686   0.00    0    0.00 XXX   0 X   -0.21 GLY 121 C    0.40 TYR  59 B

LYS  11 B  10.56    44 %   -1.30  405   0.00    0    0.85 C-  157 C    0.00 XXX   0 X    0.07 ASP  10 B
LYS  11 B                                            0.00 XXX   0 X    0.00 XXX   0 X    0.42 C-  157 B
LYS  11 B                                            0.00 XXX   0 X    0.00 XXX   0 X   -0.03 LYS  11 A
LYS  11 B                                            0.00 XXX   0 X    0.00 XXX   0 X   -0.51 LYS  11 C
LYS  11 B                                            0.00 XXX   0 X    0.00 XXX   0 X    0.56 C-  157 C

LYS  65 B  10.43     4 %   -0.35  293   0.00    0    0.00 XXX   0 X    0.00 XXX   0 X    0.28 ASP 143 B

LYS  90 B  11.22    20 %   -0.60  337   0.00    0    0.85 GLU 135 B    0.00 XXX   0 X    0.00 GLU 146 A
LYS  90 B                                            0.00 XXX   0 X    0.00 XXX   0 X   -0.04 ARG 131 B
LYS  90 B                                            0.00 XXX   0 X    0.00 XXX   0 X    0.50 GLU 135 B

LYS  98 B  12.87   100 %   -2.12  565   0.00    0    0.25 GLU 116 A    0.00 XXX   0 X    1.76 GLU 116 A
LYS  98 B                                            0.00 XXX   0 X    0.00 XXX   0 X    1.93 GLU 116 B
LYS  98 B                                            0.00 XXX   0 X    0.00 XXX   0 X    0.53 GLU 116 C

LYS 112 B  10.29     0 %   -0.21  170   0.00    0    0.00 XXX   0 X    0.00 XXX   0 X    0.00 XXX   0 X

LYS 128 B  10.42     0 %   -0.08  154   0.00    0    0.00 XXX   0 X    0.00 XXX   0 X    0.00 XXX   0 X

ARG  31 B  12.44     0 %   -0.06  134   0.00    0    0.00 XXX   0 X    0.00 XXX   0 X    0.00 XXX   0 X

ARG  32 B  12.16     0 %   -0.30  243   0.00    0    0.00 XXX   0 X    0.00 XXX   0 X   -0.04 ARG  31 B

ARG  44 B  12.64     0 %   -0.32  199   0.00    0    0.04 GLU  42 B    0.00 XXX   0 X    0.38 GLU  42 B
ARG  44 B                                            0.00 XXX   0 X    0.00 XXX   0 X    0.03 ASP  45 B

ARG  82 B  12.70    43 %   -1.28  402   0.00    0    0.68 ASP 130 B    0.00 XXX   0 X    0.09 TYR  87 B
ARG  82 B                                            0.00 XXX   0 X    0.00 XXX   0 X    0.14 GLU 127 B
ARG  82 B                                            0.00 XXX   0 X    0.00 XXX   0 X    0.57 ASP 130 B

ARG 131 B  12.28     0 %   -0.33  272   0.00    0    0.00 XXX   0 X    0.00 XXX   0 X    0.10 ASP  45 B
ARG 131 B                                            0.00 XXX   0 X    0.00 XXX   0 X    0.01 ASP 130 B

ARG 138 B  13.92     0 %   -0.42  277   0.00    0    0.10 TYR 141 B    0.00 XXX   0 X    0.28 TYR 141 B
ARG 138 B                                            1.08 ASP 140 B    0.00 XXX   0 X    0.38 ASP 140 B

N+    7 B   7.84     0 %   -0.16  170   0.00    0    0.00 XXX   0 X    0.00 XXX   0 X    0.01 GLU  53 C
N+    7 B                                            0.00 XXX   0 X    0.00 XXX   0 X   -0.04 LYS 128 C
N+    7 B                                            0.00 XXX   0 X    0.00 XXX   0 X    0.03 C-  157 C

ASP  45 C   3.77     0 %    0.23  214   0.00    0    0.00 XXX   0 X    0.00 XXX   0 X   -0.05 ARG  44 C
ASP  45 C                                            0.00 XXX   0 X    0.00 XXX   0 X   -0.21 ARG 131 C

ASP 130 C   3.34    26 %    1.36  354   0.30    0   -0.68 ARG  82 C   -0.13 VAL  85 C   -0.51 ARG  82 C
ASP 130 C                                            0.00 XXX   0 X   -0.81 GLU 127 C    0.00 XXX   0 X

ASP 140 C   2.78     3 %    0.70  291   0.00    0   -0.74 ARG 138 C   -0.60 ASP 140 C   -0.38 ARG 138 C

ASP 143 C   3.57    22 %    1.02  343   0.01    0   -0.85 LYS  65 C    0.00 XXX   0 X   -0.42 LYS  65 C

GLU  23 C   4.56     0 %    0.06  121   0.00    0    0.00 XXX   0 X    0.00 XXX   0 X    0.00 XXX   0 X

GLU  42 C   4.11     0 %    0.33  191   0.00    0   -0.34 ARG  44 C    0.00 XXX   0 X   -0.00 ARG 131 C
GLU  42 C                                            0.00 XXX   0 X    0.00 XXX   0 X   -0.38 ARG  44 C

GLU  53 C   4.22*    0 %    0.22  203   0.00    0   -0.37 GLU 127 C    0.00 XXX   0 X   -0.01 N+    7 B
GLU  53 C                                            0.00 XXX   0 X    0.00 XXX   0 X   -0.00 ARG  82 C
GLU  53 C                                            0.00 XXX   0 X    0.00 XXX   0 X   -0.13 LYS 128 C
GLU  53 C                                            0.00 XXX   0 X    0.00 XXX   0 X    0.02 ASP 130 C

GLU 116 C   3.27   100 %    2.01  565   0.74    0   -0.78 LYS  98 C    0.00 XXX   0 X   -0.63 LYS  98 A
GLU 116 C                                            0.00 XXX   0 X    0.00 XXX   0 X   -0.53 LYS  98 B
GLU 116 C                                            0.00 XXX   0 X    0.00 XXX   0 X   -2.03 LYS  98 C

GLU 127 C   5.44*    0 %    0.24  230   0.00    0    0.37 GLU  53 C    0.00 XXX   0 X   -0.13 ARG  82 C
GLU 127 C                                            0.00 XXX   0 X    0.00 XXX   0 X   -0.03 LYS 128 C
GLU 127 C                                            0.00 XXX   0 X    0.00 XXX   0 X    0.18 ASP 130 C
GLU 127 C                                            0.00 XXX   0 X    0.00 XXX   0 X    0.31 GLU  53 C

GLU 135 C   3.51    39 %    0.92  391   0.04    0   -0.55 SER 133 C    0.00 XXX   0 X   -0.03 HIS  78 C
GLU 135 C                                           -0.85 LYS  90 C    0.00 XXX   0 X   -0.51 LYS  90 C

C-  157 C   1.16    34 %    1.19  377   0.00    0   -0.37 SER   9 B    0.00 XXX   0 X   -0.03 N+    7 B
C-  157 C                                           -0.85 LYS  11 B    0.00 XXX   0 X   -0.08 N+   11 C
C-  157 C                                           -0.85 LYS  11 C    0.00 XXX   0 X   -0.56 LYS  11 B
C-  157 C                                            0.00 XXX   0 X    0.00 XXX   0 X   -0.49 LYS  11 C

HIS  15 C   4.57    71 %   -1.95  481   0.00    0    0.00 XXX   0 X    0.00 XXX   0 X    0.02 C-  157 A

HIS  73 C   6.49     6 %   -0.55  297   0.00    0    0.00 XXX   0 X    0.71 HIS  73 C   -0.17 LYS 112 B

HIS  78 C   3.89   100 %   -3.46  631   0.00    0    0.00 XXX   0 X    0.81 HIS  78 C    0.03 GLU 135 C

CYS  69 C  99.99     0 %    0.00    0   0.00    0    0.00 XXX   0 X    0.00 XXX   0 X    0.00 XXX   0 X

CYS 101 C  99.99     0 %    0.00    0   0.00    0    0.00 XXX   0 X    0.00 XXX   0 X    0.00 XXX   0 X

TYR  56 C  10.46    32 %    1.62  372   0.00    0   -0.85 SER  52 C   -0.37 SER  52 C    0.01 GLU  53 C
TYR  56 C                                            0.00 XXX   0 X    0.00 XXX   0 X    0.02 ASP 130 C
TYR  56 C                                            0.00 XXX   0 X    0.00 XXX   0 X    0.04 C-  157 C
TYR  56 C                                            0.00 XXX   0 X    0.00 XXX   0 X   -0.01 LYS 128 C

TYR  59 C  13.73   100 %    3.52  562   0.00    0    0.00 XXX   0 X    0.00 XXX   0 X    0.21 C-  157 A

TYR 115 C  10.19     0 %    0.25  269   0.00    0    0.00 XXX   0 X    0.00 XXX   0 X    0.16 ASP 143 C
TYR 115 C                                            0.00 XXX   0 X    0.00 XXX   0 X   -0.22 LYS  65 C

TYR 119 C  13.48   100 %    3.31  642   0.00    0    0.00 XXX   0 X    0.00 XXX   0 X    0.17 GLU 116 C

TYR 141 C  10.42     0 %    0.48  270   0.00    0   -0.00 ARG 138 C    0.00 XXX   0 X   -0.24 ARG 138 C
TYR 141 C                                            0.00 XXX   0 X    0.00 XXX   0 X    0.18 ASP 140 C

TYR 151 C  14.99   100 %    4.89  620   0.00    0   -0.68 GLN  61 C    0.00 XXX   0 X    0.42 TYR  59 C
TYR 151 C                                            0.00 XXX   0 X    0.00 XXX   0 X    0.35 TYR 119 C

LYS  11 C  11.39    18 %   -0.65  331   0.00    0    0.85 C-  157 C    0.00 XXX   0 X    0.01 ASP  10 A
LYS  11 C                                            0.00 XXX   0 X    0.00 XXX   0 X    0.04 ASP  10 B
LYS  11 C                                            0.00 XXX   0 X    0.00 XXX   0 X    0.16 C-  157 B
LYS  11 C                                            0.00 XXX   0 X    0.00 XXX   0 X    0.49 C-  157 C

LYS  65 C  11.45     0 %   -0.54  276   0.00    0    0.85 ASP 143 C    0.00 XXX   0 X    0.22 TYR 115 C
LYS  65 C                                            0.00 XXX   0 X    0.00 XXX   0 X    0.42 ASP 143 C

LYS  90 C  11.08    20 %   -0.77  338   0.00    0    0.85 GLU 135 C    0.00 XXX   0 X    0.51 GLU 135 C

LYS  98 C  10.44   100 %   -3.14  634   0.00    0    0.78 GLU 116 C    0.00 XXX   0 X   -0.28 LYS  98 B
LYS  98 C                                            0.00 XXX   0 X    0.00 XXX   0 X    0.55 GLU 116 B
LYS  98 C                                            0.00 XXX   0 X    0.00 XXX   0 X    2.03 GLU 116 C

LYS 112 C  10.37     0 %   -0.13  217   0.00    0    0.00 XXX   0 X    0.00 XXX   0 X    0.00 XXX   0 X

LYS 128 C  10.56     0 %   -0.11  151   0.00    0    0.00 XXX   0 X    0.00 XXX   0 X    0.13 GLU  53 C
LYS 128 C                                            0.00 XXX   0 X    0.00 XXX   0 X    0.03 GLU 127 C
LYS 128 C                                            0.00 XXX   0 X    0.00 XXX   0 X    0.01 TYR  56 C

ARG  44 C  13.02     0 %   -0.25  177   0.00    0    0.34 GLU  42 C    0.00 XXX   0 X    0.05 ASP  45 C
ARG  44 C                                            0.00 XXX   0 X    0.00 XXX   0 X    0.38 GLU  42 C

ARG  82 C  12.83    33 %   -0.98  375   0.00    0    0.68 ASP 130 C    0.00 XXX   0 X    0.00 GLU  53 C
ARG  82 C                                            0.00 XXX   0 X    0.00 XXX   0 X    0.13 GLU 127 C
ARG  82 C                                            0.00 XXX   0 X    0.00 XXX   0 X    0.51 ASP 130 C

ARG 131 C  12.37     0 %   -0.25  237   0.00    0    0.00 XXX   0 X    0.00 XXX   0 X    0.00 GLU  42 C
ARG 131 C                                            0.00 XXX   0 X    0.00 XXX   0 X    0.21 ASP  45 C
ARG 131 C                                            0.00 XXX   0 X    0.00 XXX   0 X   -0.09 ARG  44 C

ARG 138 C  13.46     0 %   -0.40  270   0.00    0    0.00 TYR 141 C    0.00 XXX   0 X    0.24 TYR 141 C
ARG 138 C                                            0.74 ASP 140 C    0.00 XXX   0 X    0.38 ASP 140 C

N+   11 C   7.70     0 %   -0.21  222   0.00    0    0.00 XXX   0 X    0.00 XXX   0 X   -0.02 LYS  11 A
N+   11 C                                            0.00 XXX   0 X    0.00 XXX   0 X   -0.03 LYS  11 B
N+   11 C                                            0.00 XXX   0 X    0.00 XXX   0 X   -0.12 LYS  11 C
N+   11 C                                            0.00 XXX   0 X    0.00 XXX   0 X    0.08 C-  157 C

--------------------------------------------------------------------------------------------------------
  Residues that are found to be 'coupled', i.e. titrates together, has been marked by '*' in the above
  section. Please rerun PropKa with the --display-coupled-residues option for detailed information.
--------------------------------------------------------------------------------------------------------
SUMMARY OF THIS PREDICTION
     RESIDUE    pKa   pKmodel   ligand atom-type
   ASP  10 A    3.68      3.80
   ASP  45 A    3.84      3.80
   ASP 130 A    3.92      3.80
   ASP 140 A    2.18      3.80
   ASP 143 A    4.32      3.80
   GLU  23 A    4.61      4.50
   GLU  42 A    4.43      4.50
   GLU  53 A    4.12      4.50
   GLU 104 A    4.73      4.50
   GLU 116 A    3.53      4.50
   GLU 127 A    4.61      4.50
   GLU 135 A    3.99      4.50
   GLU 146 A    4.10      4.50
   C-  157 A    3.64      3.20
   HIS  15 A    3.23      6.50
   HIS  73 A    6.07      6.50
   HIS  78 A    3.63      6.50
   CYS  69 A   99.99     99.99
   CYS 101 A   99.99     99.99
   TYR  56 A   11.43     10.00
   TYR  59 A   13.58     10.00
   TYR  87 A   10.16     10.00
   TYR 115 A   10.31     10.00
   TYR 119 A   17.90     10.00
   TYR 141 A   10.45     10.00
   TYR 151 A   14.03     10.00
   LYS  11 A   10.95     10.50
   LYS  65 A   11.24     10.50
   LYS  90 A   11.35     10.50
   LYS  98 A    8.67     10.50
   LYS 112 A   10.31     10.50
   LYS 128 A   10.43     10.50
   ARG  31 A   12.41     12.50
   ARG  32 A   12.07     12.50
   ARG  44 A   12.62     12.50
   ARG  82 A   13.18     12.50
   ARG 103 A   12.45     12.50
   ARG 131 A   12.15     12.50
   ARG 138 A   14.11     12.50
   N+    7 A    8.03      8.00
   ASP  10 B    3.36      3.80
   ASP  45 B    3.85      3.80
   ASP 130 B    3.76      3.80
   ASP 140 B    2.34      3.80
   ASP 143 B    4.38      3.80
   GLU  23 B    4.67      4.50
   GLU  42 B    4.54      4.50
   GLU  53 B    4.02      4.50
   GLU 110 B    4.54      4.50
   GLU 116 B    5.97      4.50
   GLU 127 B    4.37      4.50
   GLU 135 B    3.88      4.50
   GLU 146 B    4.58      4.50
   C-  157 B    3.79      3.20
   HIS  15 B    3.14      6.50
   HIS  73 B    5.99      6.50
   HIS  78 B    3.12      6.50
   CYS  69 B   99.99     99.99
   CYS 101 B   99.99     99.99
   TYR  56 B   11.53     10.00
   TYR  59 B   13.83     10.00
   TYR  87 B   10.09     10.00
   TYR 115 B   11.30     10.00
   TYR 119 B   17.16     10.00
   TYR 141 B   10.15     10.00
   TYR 151 B   14.71     10.00
   LYS  11 B   10.56     10.50
   LYS  65 B   10.43     10.50
   LYS  90 B   11.22     10.50
   LYS  98 B   12.87     10.50
   LYS 112 B   10.29     10.50
   LYS 128 B   10.42     10.50
   ARG  31 B   12.44     12.50
   ARG  32 B   12.16     12.50
   ARG  44 B   12.64     12.50
   ARG  82 B   12.70     12.50
   ARG 131 B   12.28     12.50
   ARG 138 B   13.92     12.50
   N+    7 B    7.84      8.00
   ASP  45 C    3.77      3.80
   ASP 130 C    3.34      3.80
   ASP 140 C    2.78      3.80
   ASP 143 C    3.57      3.80
   GLU  23 C    4.56      4.50
   GLU  42 C    4.11      4.50
   GLU  53 C    4.22      4.50
   GLU 116 C    3.27      4.50
   GLU 127 C    5.44      4.50
   GLU 135 C    3.51      4.50
   C-  157 C    1.16      3.20
   HIS  15 C    4.57      6.50
   HIS  73 C    6.49      6.50
   HIS  78 C    3.89      6.50
   CYS  69 C   99.99     99.99
   CYS 101 C   99.99     99.99
   TYR  56 C   10.46     10.00
   TYR  59 C   13.73     10.00
   TYR 115 C   10.19     10.00
   TYR 119 C   13.48     10.00
   TYR 141 C   10.42     10.00
   TYR 151 C   14.99     10.00
   LYS  11 C   11.39     10.50
   LYS  65 C   11.45     10.50
   LYS  90 C   11.08     10.50
   LYS  98 C   10.44     10.50
   LYS 112 C   10.37     10.50
   LYS 128 C   10.56     10.50
   ARG  44 C   13.02     12.50
   ARG  82 C   12.83     12.50
   ARG 131 C   12.37     12.50
   ARG 138 C   13.46     12.50
   N+   11 C    7.70      8.00
--------------------------------------------------------------------------------------------------------
--------------------------------------------------------------------------------------------------------
Free energy of   folding (kcal/mol) as a function of pH (using neutral reference)
  0.00     41.77
  1.00     41.42
  2.00     39.85
  3.00     35.42
  4.00     26.79
  5.00     17.80
  6.00     10.97
  7.00      6.59
  8.00      5.32
  9.00      5.30
 10.00     10.13
 11.00     25.70
 12.00     43.05
 13.00     58.46
 14.00     70.98

The pH of optimum stability is  8.6 for which the free energy is   5.1 kcal/mol at 298K
Could not determine pH values where the free energy is within 80 % of maximum
Could not determine where the free energy is positive

Protein charge of folded and unfolded state as a function of pH
    pH  unfolded  folded
  0.00     47.00   46.92
  1.00     46.95   46.40
  2.00     46.53   44.59
  3.00     43.25   38.42
  4.00     30.51   23.21
  5.00     13.88    8.31
  6.00      6.57    2.05
  7.00      0.94   -0.80
  8.00     -2.47   -2.93
  9.00     -6.07   -5.28
 10.00    -18.35  -10.78
 11.00    -36.38  -22.73
 12.00    -45.33  -33.74
 13.00    -54.84  -43.83
 14.00    -58.47  -51.57
The pI is  6.64 (folded) and  7.23 (unfolded)
