# Supplementary material for: Ferroptosis regulation by traditional chinese medicine for ischemic stroke intervention based on network pharmacology and data mining
Source: PLoS One. 2025 Apr 16;20(4):e0321751. doi: 10.1371/journal.pone.0321751 (PMC12002469; doi:10.1371/journal.pone.0321751)
Supplement: S4 File — (ZIP) [file pone.0321751.s004.zip › 分子对接5/TNF/TNF-0073/input/6op0_h_126Results.txt]

Output # 1	Total Volume = 335.00	Total Energy per Vol	EPV = -0.22423569
Output # 2	Total Volume = 343.00	Total Energy per Vol	EPV = -0.20902272
Output # 3	Total Volume = 388.00	Total Energy per Vol	EPV = -0.19750215
Output # 4	Total Volume = 390.00	Total Energy per Vol	EPV = -0.19342210
Output # 5	Total Volume = 417.00	Total Energy per Vol	EPV = -0.18359496
Output # 6	Total Volume = 399.00	Total Energy per Vol	EPV = -0.17968893
Output # 7	Total Volume = 431.00	Total Energy per Vol	EPV = -0.17900044
Output # 8	Total Volume = 434.00	Total Energy per Vol	EPV = -0.17187464
Output # 9	Total Volume = 446.00	Total Energy per Vol	EPV = -0.16930593
Output # 10	Total Volume = 420.00	Total Energy per Vol	EPV = -0.14883647
