# Supplementary material for: Ferroptosis regulation by traditional chinese medicine for ischemic stroke intervention based on network pharmacology and data mining
Source: PLoS One. 2025 Apr 16;20(4):e0321751. doi: 10.1371/journal.pone.0321751 (PMC12002469; doi:10.1371/journal.pone.0321751)
Supplement: S4 File — (ZIP) [file pone.0321751.s004.zip › 分子对接5/TNF/TNF-0073/input/FILL_6op0_h_126out01.pdb]

ATOM      1  O   FIL     1       1.313 -15.256  17.099  1.0   0.957     0.001 O
ATOM      2  O   FIL     1      -0.687 -15.256  17.099  1.0   0.946     0.001 O
ATOM      3  O   FIL     1       0.313 -15.256  17.099  1.0   0.898     0.001 O
ATOM      4  O   FIL     1      -0.687 -16.256  18.099  1.0   0.888     0.001 O
ATOM      5  O   FIL     1      -0.687 -17.256  24.099  1.0   0.881     0.001 O
ATOM      6  C   FIL     1       1.313 -16.256  16.099  1.0   0.878     0.001 C
ATOM      7  C   FIL     1       0.313 -16.256  16.099  1.0   0.868     0.001 C
ATOM      8  C   FIL     1       1.313 -16.256  15.099  1.0   0.868     0.001 C
ATOM      9  C   FIL     1       2.313 -16.256  16.099  1.0   0.856     0.001 C
ATOM     10  C   FIL     1       2.313 -15.256  15.099  1.0   0.843     0.001 C
ATOM     11  C   FIL     1       1.313 -15.256  16.099  1.0   0.842     0.001 C
ATOM     12  C   FIL     1       2.313 -15.256  16.099  1.0   0.828     0.001 C
ATOM     13  C   FIL     1       1.313 -17.256  16.099  1.0   0.817     0.001 C
ATOM     14  C   FIL     1      -0.687 -16.256  17.099  1.0   0.815     0.001 C
ATOM     15  C   FIL     1       0.313 -16.256  17.099  1.0   0.801     0.001 C
ATOM     16  C   FIL     1       2.313 -17.256  16.099  1.0   0.790     0.001 C
ATOM     17  C   FIL     1      -3.687 -14.256  22.099  1.0   0.789     0.001 C
ATOM     18  O   FIL     1      -0.687 -16.256  19.099  1.0   0.777     0.001 O
ATOM     19  C   FIL     1      -3.687 -14.256  21.099  1.0   0.767     0.001 C
ATOM     20  C   FIL     1      -2.687 -15.256  22.099  1.0   0.765     0.001 C
ATOM     21  O   FIL     1      -0.687 -16.256  24.099  1.0   0.758     0.001 O
ATOM     22  C   FIL     1       0.313 -17.256  17.099  1.0   0.751     0.001 C
ATOM     23  C   FIL     1      -2.687 -13.256  19.099  1.0   0.743     0.001 C
ATOM     24  C   FIL     1       0.313 -17.256  16.099  1.0   0.742     0.001 C
ATOM     25  C   FIL     1       1.313 -17.256  15.099  1.0   0.724     0.001 C
ATOM     26  C   FIL     1       1.313 -17.256  17.099  1.0   0.721     0.001 C
ATOM     27  C   FIL     1       2.313 -16.256  15.099  1.0   0.720     0.001 C
ATOM     28  C   FIL     1      -2.687 -14.256  20.099  1.0   0.717     0.001 C
ATOM     29  O   FIL     1       0.313 -16.256  18.099  1.0   0.715     0.001 O
ATOM     30  C   FIL     1       1.313 -16.256  17.099  1.0   0.715     0.001 C
ATOM     31  C   FIL     1       1.313 -18.256  16.099  1.0   0.714     0.001 C
ATOM     32  O   FIL     1       0.313 -15.256  16.099  1.0   0.712     0.001 O
ATOM     33  C   FIL     1      -2.687 -14.256  19.099  1.0   0.706     0.001 C
ATOM     34  C   FIL     1      -2.687 -14.256  18.099  1.0   0.702     0.001 C
ATOM     35  C   FIL     1      -2.687 -14.256  21.099  1.0   0.699     0.001 C
ATOM     36  C   FIL     1      -1.687 -15.256  22.099  1.0   0.696     0.001 C
ATOM     37  C   FIL     1      -2.687 -15.256  21.099  1.0   0.695     0.001 C
ATOM     38  C   FIL     1       2.313 -17.256  17.099  1.0   0.695     0.001 C
ATOM     39  O   FIL     1      -1.687 -17.256  24.099  1.0   0.694     0.001 O
ATOM     40  O   FIL     1      -1.687 -16.256  24.099  1.0   0.672     0.001 O
ATOM     41  C   FIL     1       0.313 -16.256  15.099  1.0   0.672     0.001 C
ATOM     42  C   FIL     1      -0.687 -17.256  17.099  1.0   0.668     0.001 C
ATOM     43  O   FIL     1      -0.687 -15.256  18.099  1.0   0.667     0.001 O
ATOM     44  C   FIL     1      -3.687 -13.256  19.099  1.0   0.664     0.001 C
ATOM     45  C   FIL     1       1.313 -18.256  15.099  1.0   0.664     0.001 C
ATOM     46  C   FIL     1      -1.687 -15.256  21.099  1.0   0.663     0.001 C
ATOM     47  C   FIL     1       1.313 -18.256  17.099  1.0   0.661     0.001 C
ATOM     48  C   FIL     1      -2.687 -16.256  22.099  1.0   0.659     0.001 C
ATOM     49  C   FIL     1      -1.687 -16.256  23.099  1.0   0.658     0.001 C
ATOM     50  C   FIL     1      -1.687 -16.256  22.099  1.0   0.655     0.001 C
ATOM     51  C   FIL     1       0.313 -18.256  18.099  1.0   0.650     0.001 C
ATOM     52  C   FIL     1      -2.687 -14.256  22.099  1.0   0.648     0.001 C
ATOM     53  C   FIL     1      -0.687 -17.256  18.099  1.0   0.632     0.001 C
ATOM     54  C   FIL     1       0.313 -17.256  18.099  1.0   0.616     0.001 C
ATOM     55  C   FIL     1      -1.687 -15.256  18.099  1.0   0.614     0.001 C
ATOM     56  C   FIL     1      -1.687 -16.256  21.099  1.0   0.612     0.001 C
ATOM     57  C   FIL     1       2.313 -18.256  16.099  1.0   0.609     0.001 C
ATOM     58  C   FIL     1       1.313 -18.256  18.099  1.0   0.603     0.001 C
ATOM     59  C   FIL     1       2.313 -18.256  17.099  1.0   0.597     0.001 C
ATOM     60  C   FIL     1      -0.687 -16.256  16.099  1.0   0.592     0.001 C
ATOM     61  O   FIL     1      -0.687 -19.256  21.099  1.0   0.583     0.001 O
ATOM     62  O   FIL     1      -0.687 -14.256  17.099  1.0   0.581     0.001 O
ATOM     63  C   FIL     1      -1.687 -17.256  21.099  1.0   0.575     0.001 C
ATOM     64  C   FIL     1      -2.687 -16.256  21.099  1.0   0.568     0.001 C
ATOM     65  C   FIL     1      -1.687 -14.256  18.099  1.0   0.566     0.001 C
ATOM     66  C   FIL     1      -0.687 -18.256  18.099  1.0   0.564     0.001 C
ATOM     67  C   FIL     1      -0.687 -17.256  23.099  1.0   0.558     0.001 C
ATOM     68  C   FIL     1      -0.687 -18.256  19.099  1.0   0.555     0.001 C
ATOM     69  C   FIL     1       2.313 -18.256  18.099  1.0   0.555     0.001 C
ATOM     70  C   FIL     1       3.313 -18.256  18.099  1.0   0.555     0.001 C
ATOM     71  C   FIL     1      -0.687 -17.256  19.099  1.0   0.552     0.001 C
ATOM     72  C   FIL     1      -2.687 -17.256  21.099  1.0   0.550     0.001 C
ATOM     73  O   FIL     1       2.313 -15.256  17.099  1.0   0.546     0.001 O
ATOM     74  C   FIL     1      -3.687 -15.256  22.099  1.0   0.543     0.001 C
ATOM     75  C   FIL     1      -1.687 -17.256  22.099  1.0   0.539     0.001 C
ATOM     76  O   FIL     1      -1.687 -15.256  19.099  1.0   0.538     0.001 O
ATOM     77  C   FIL     1      -1.687 -18.256  21.099  1.0   0.538     0.001 C
ATOM     78  O   FIL     1      -0.687 -19.256  22.099  1.0   0.536     0.001 O
ATOM     79  C   FIL     1      -1.687 -16.256  20.099  1.0   0.535     0.001 C
ATOM     80  C   FIL     1      -0.687 -18.256  23.099  1.0   0.535     0.001 C
ATOM     81  O   FIL     1       0.313 -19.256  22.099  1.0   0.528     0.001 O
ATOM     82  C   FIL     1       3.313 -18.256  17.099  1.0   0.527     0.001 C
ATOM     83  C   FIL     1       0.313 -18.256  19.099  1.0   0.523     0.001 C
ATOM     84  C   FIL     1      -3.687 -13.256  20.099  1.0   0.516     0.001 C
ATOM     85  C   FIL     1      -1.687 -15.256  20.099  1.0   0.516     0.001 C
ATOM     86  C   FIL     1      -0.687 -18.256  22.099  1.0   0.512     0.001 C
ATOM     87  C   FIL     1      -0.687 -18.256  20.099  1.0   0.492     0.001 C
ATOM     88  O   FIL     1      -0.687 -18.256  24.099  1.0   0.479     0.001 O
ATOM     89  O   FIL     1       0.313 -19.256  20.099  1.0   0.472     0.001 O
ATOM     90  C   FIL     1      -3.687 -14.256  23.099  1.0   0.471     0.001 C
ATOM     91  H   FIL     1      -1.687 -19.256  23.099  1.0   0.470     0.001 H
ATOM     92  H   FIL     1      -0.687 -18.256  17.099  1.0   0.464     0.001 H
ATOM     93  H   FIL     1      -1.687 -16.256  16.099  1.0   0.464     0.001 H
ATOM     94  C   FIL     1      -0.687 -18.256  21.099  1.0   0.461     0.001 C
ATOM     95  H   FIL     1      -0.687 -15.256  23.099  1.0   0.458     0.001 H
ATOM     96  O   FIL     1       0.313 -19.256  19.099  1.0   0.455     0.001 O
ATOM     97  C   FIL     1      -0.687 -19.256  23.099  1.0   0.454     0.001 C
ATOM     98  C   FIL     1      -1.687 -17.256  20.099  1.0   0.451     0.001 C
ATOM     99  H   FIL     1       3.313 -15.256  14.099  1.0   0.450     0.001 H
ATOM    100  C   FIL     1       0.313 -19.256  18.099  1.0   0.446     0.001 C
ATOM    101  C   FIL     1       0.313 -19.256  23.099  1.0   0.444     0.001 C
ATOM    102  C   FIL     1       0.313 -18.256  24.099  1.0   0.443     0.001 C
ATOM    103  C   FIL     1      -2.687 -15.256  23.099  1.0   0.432     0.001 C
ATOM    104  H   FIL     1      -0.687 -15.256  16.099  1.0   0.432     0.001 H
ATOM    105  C   FIL     1       0.313 -18.256  17.099  1.0   0.428     0.001 C
ATOM    106  O   FIL     1       3.313 -15.256  15.099  1.0   0.423     0.001 O
ATOM    107  C   FIL     1      -0.687 -16.256  23.099  1.0   0.411     0.001 C
ATOM    108  O   FIL     1      -1.687 -15.256  24.099  1.0   0.408     0.001 O
ATOM    109  O   FIL     1      -2.687 -13.256  18.099  1.0   0.406     0.001 O
ATOM    110  H   FIL     1       3.313 -15.256  16.099  1.0   0.404     0.001 H
ATOM    111  C   FIL     1       0.313 -19.256  24.099  1.0   0.402     0.001 C
ATOM    112  H   FIL     1      -1.687 -14.256  24.099  1.0   0.401     0.001 H
ATOM    113  H   FIL     1      -4.687 -14.256  23.099  1.0   0.399     0.001 H
ATOM    114  H   FIL     1      -4.687 -13.256  20.099  1.0   0.397     0.001 H
ATOM    115  C   FIL     1       0.313 -18.256  23.099  1.0   0.396     0.001 C
ATOM    116  C   FIL     1      -3.687 -15.256  21.099  1.0   0.395     0.001 C
ATOM    117  H   FIL     1      -3.687 -13.256  22.099  1.0   0.395     0.001 H
ATOM    118  H   FIL     1      -3.687 -12.256  20.099  1.0   0.392     0.001 H
ATOM    119  C   FIL     1      -1.687 -14.256  21.099  1.0   0.392     0.001 C
ATOM    120  O   FIL     1      -0.687 -18.256  25.099  1.0   0.391     0.001 O
ATOM    121  C   FIL     1       1.313 -15.256  15.099  1.0   0.387     0.001 C
ATOM    122  H   FIL     1      -2.687 -13.256  22.099  1.0   0.387     0.001 H
ATOM    123  H   FIL     1      -2.687 -17.256  22.099  1.0   0.386     0.001 H
ATOM    124  C   FIL     1      -3.687 -14.256  20.099  1.0   0.375     0.001 C
ATOM    125  H   FIL     1      -3.687 -13.256  21.099  1.0   0.372     0.001 H
ATOM    126  H   FIL     1      -2.687 -13.256  21.099  1.0   0.372     0.001 H
