# Supplementary material for: Ferroptosis regulation by traditional chinese medicine for ischemic stroke intervention based on network pharmacology and data mining
Source: PLoS One. 2025 Apr 16;20(4):e0321751. doi: 10.1371/journal.pone.0321751 (PMC12002469; doi:10.1371/journal.pone.0321751)
Supplement: S4 File — (ZIP) [file pone.0321751.s004.zip › 分子对接5/TNF/TNF-0073/input/FILL_6op0_h_126out02.pdb]

ATOM      1  O   FIL     1      -0.687  11.744  26.099  1.0   0.958     0.001 O
ATOM      2  O   FIL     1      -0.687  10.744  26.099  1.0   0.866     0.001 O
ATOM      3  O   FIL     1      -6.687  13.744  30.099  1.0   0.826     0.001 O
ATOM      4  C   FIL     1       0.313  10.744  26.099  1.0   0.824     0.001 C
ATOM      5  C   FIL     1       1.313  10.744  25.099  1.0   0.811     0.001 C
ATOM      6  C   FIL     1       0.313   9.744  27.099  1.0   0.805     0.001 C
ATOM      7  C   FIL     1      -0.687   9.744  27.099  1.0   0.771     0.001 C
ATOM      8  O   FIL     1      -1.687  11.744  28.099  1.0   0.768     0.001 O
ATOM      9  C   FIL     1      -0.687   9.744  28.099  1.0   0.756     0.001 C
ATOM     10  C   FIL     1       0.313  11.744  26.099  1.0   0.749     0.001 C
ATOM     11  C   FIL     1       0.313  10.744  27.099  1.0   0.746     0.001 C
ATOM     12  O   FIL     1      -6.687  12.744  30.099  1.0   0.735     0.001 O
ATOM     13  C   FIL     1      -5.687   8.744  27.099  1.0   0.724     0.001 C
ATOM     14  C   FIL     1       0.313   9.744  28.099  1.0   0.724     0.001 C
ATOM     15  C   FIL     1      -4.687   8.744  27.099  1.0   0.722     0.001 C
ATOM     16  C   FIL     1      -3.687   8.744  27.099  1.0   0.721     0.001 C
ATOM     17  O   FIL     1       1.313  13.744  33.099  1.0   0.721     0.001 O
ATOM     18  C   FIL     1      -1.687   9.744  27.099  1.0   0.715     0.001 C
ATOM     19  C   FIL     1      -6.687   9.744  29.099  1.0   0.714     0.001 C
ATOM     20  O   FIL     1       1.313  12.744  33.099  1.0   0.713     0.001 O
ATOM     21  C   FIL     1      -0.687  10.744  27.099  1.0   0.710     0.001 C
ATOM     22  C   FIL     1      -6.687  10.744  29.099  1.0   0.709     0.001 C
ATOM     23  C   FIL     1      -1.687   9.744  28.099  1.0   0.700     0.001 C
ATOM     24  O   FIL     1      -2.687  11.744  28.099  1.0   0.698     0.001 O
ATOM     25  C   FIL     1      -6.687  10.744  28.099  1.0   0.689     0.001 C
ATOM     26  C   FIL     1      -6.687  11.744  28.099  1.0   0.676     0.001 C
ATOM     27  C   FIL     1      -6.687   9.744  28.099  1.0   0.673     0.001 C
ATOM     28  C   FIL     1      -6.687  11.744  29.099  1.0   0.665     0.001 C
ATOM     29  C   FIL     1       0.313  11.744  27.099  1.0   0.664     0.001 C
ATOM     30  C   FIL     1      -5.687   9.744  28.099  1.0   0.662     0.001 C
ATOM     31  C   FIL     1       0.313  10.744  28.099  1.0   0.658     0.001 C
ATOM     32  O   FIL     1      -1.687  10.744  27.099  1.0   0.656     0.001 O
ATOM     33  O   FIL     1       0.313  14.744  27.099  1.0   0.652     0.001 O
ATOM     34  C   FIL     1       1.313  11.744  25.099  1.0   0.650     0.001 C
ATOM     35  O   FIL     1      -2.687  10.744  28.099  1.0   0.646     0.001 O
ATOM     36  C   FIL     1      -0.687  10.744  28.099  1.0   0.635     0.001 C
ATOM     37  O   FIL     1      -2.687   8.744  27.099  1.0   0.627     0.001 O
ATOM     38  O   FIL     1       0.313  10.744  25.099  1.0   0.624     0.001 O
ATOM     39  C   FIL     1      -5.687  10.744  28.099  1.0   0.622     0.001 C
ATOM     40  C   FIL     1       0.313  12.744  27.099  1.0   0.613     0.001 C
ATOM     41  C   FIL     1      -7.687  10.744  28.099  1.0   0.605     0.001 C
ATOM     42  O   FIL     1       0.313  13.744  33.099  1.0   0.602     0.001 O
ATOM     43  C   FIL     1      -5.687  11.744  28.099  1.0   0.602     0.001 C
ATOM     44  C   FIL     1      -5.687  10.744  29.099  1.0   0.601     0.001 C
ATOM     45  C   FIL     1      -0.687  11.744  27.099  1.0   0.599     0.001 C
ATOM     46  C   FIL     1      -6.687  12.744  29.099  1.0   0.598     0.001 C
ATOM     47  C   FIL     1      -2.687   9.744  28.099  1.0   0.598     0.001 C
ATOM     48  O   FIL     1      -6.687  14.744  30.099  1.0   0.597     0.001 O
ATOM     49  C   FIL     1       0.313  10.744  33.099  1.0   0.597     0.001 C
ATOM     50  O   FIL     1      -0.687   9.744  26.099  1.0   0.595     0.001 O
ATOM     51  C   FIL     1       1.313  12.744  27.099  1.0   0.593     0.001 C
ATOM     52  O   FIL     1      -6.687  13.744  29.099  1.0   0.591     0.001 O
ATOM     53  O   FIL     1      -0.687  11.744  25.099  1.0   0.591     0.001 O
ATOM     54  C   FIL     1      -1.687  10.744  28.099  1.0   0.585     0.001 C
ATOM     55  C   FIL     1       0.313   9.744  26.099  1.0   0.583     0.001 C
ATOM     56  O   FIL     1       0.313  14.744  28.099  1.0   0.583     0.001 O
ATOM     57  O   FIL     1      -7.687  12.744  29.099  1.0   0.578     0.001 O
ATOM     58  C   FIL     1       1.313  13.744  27.099  1.0   0.574     0.001 C
ATOM     59  C   FIL     1      -5.687  11.744  29.099  1.0   0.568     0.001 C
ATOM     60  C   FIL     1       0.313  11.744  28.099  1.0   0.568     0.001 C
ATOM     61  C   FIL     1      -0.687  10.744  29.099  1.0   0.563     0.001 C
ATOM     62  C   FIL     1      -7.687  11.744  28.099  1.0   0.555     0.001 C
ATOM     63  C   FIL     1      -5.687  10.744  30.099  1.0   0.555     0.001 C
ATOM     64  C   FIL     1       0.313  11.744  32.099  1.0   0.543     0.001 C
ATOM     65  O   FIL     1       0.313  11.744  25.099  1.0   0.539     0.001 O
ATOM     66  C   FIL     1      -0.687  11.744  28.099  1.0   0.531     0.001 C
ATOM     67  C   FIL     1       1.313  11.744  26.099  1.0   0.529     0.001 C
ATOM     68  C   FIL     1      -5.687  12.744  28.099  1.0   0.527     0.001 C
ATOM     69  O   FIL     1       0.313  12.744  33.099  1.0   0.521     0.001 O
ATOM     70  C   FIL     1      -7.687  10.744  29.099  1.0   0.520     0.001 C
ATOM     71  C   FIL     1      -5.687  12.744  29.099  1.0   0.518     0.001 C
ATOM     72  C   FIL     1       0.313  12.744  28.099  1.0   0.517     0.001 C
ATOM     73  C   FIL     1      -0.687   9.744  29.099  1.0   0.514     0.001 C
ATOM     74  C   FIL     1      -1.687  10.744  29.099  1.0   0.508     0.001 C
ATOM     75  C   FIL     1      -4.687   9.744  28.099  1.0   0.503     0.001 C
ATOM     76  C   FIL     1       0.313  11.744  29.099  1.0   0.500     0.001 C
ATOM     77  C   FIL     1      -4.687  10.744  28.099  1.0   0.499     0.001 C
ATOM     78  C   FIL     1       1.313  11.744  28.099  1.0   0.499     0.001 C
ATOM     79  C   FIL     1       1.313  10.744  28.099  1.0   0.496     0.001 C
ATOM     80  C   FIL     1      -0.687  11.744  32.099  1.0   0.492     0.001 C
ATOM     81  C   FIL     1       1.313   9.744  27.099  1.0   0.491     0.001 C
ATOM     82  O   FIL     1      -2.687   9.744  27.099  1.0   0.487     0.001 O
ATOM     83  H   FIL     1      -6.687  10.744  31.099  1.0   0.486     0.001 H
ATOM     84  C   FIL     1      -6.687  10.744  30.099  1.0   0.485     0.001 C
ATOM     85  O   FIL     1      -6.687  14.744  31.099  1.0   0.484     0.001 O
ATOM     86  C   FIL     1       1.313  14.744  27.099  1.0   0.477     0.001 C
ATOM     87  H   FIL     1      -7.687  12.744  28.099  1.0   0.477     0.001 H
ATOM     88  C   FIL     1      -3.687   9.744  28.099  1.0   0.476     0.001 C
ATOM     89  H   FIL     1      -0.687  12.744  26.099  1.0   0.475     0.001 H
ATOM     90  C   FIL     1      -4.687  11.744  29.099  1.0   0.475     0.001 C
ATOM     91  O   FIL     1      -2.687   8.744  26.099  1.0   0.474     0.001 O
ATOM     92  C   FIL     1       0.313  13.744  27.099  1.0   0.473     0.001 C
ATOM     93  C   FIL     1      -4.687  10.744  29.099  1.0   0.468     0.001 C
ATOM     94  O   FIL     1       0.313   8.744  28.099  1.0   0.466     0.001 O
ATOM     95  O   FIL     1       1.313  11.744  33.099  1.0   0.461     0.001 O
ATOM     96  O   FIL     1      -1.687  12.744  28.099  1.0   0.460     0.001 O
ATOM     97  C   FIL     1      -0.687  11.744  29.099  1.0   0.460     0.001 C
ATOM     98  C   FIL     1      -5.687  13.744  29.099  1.0   0.457     0.001 C
ATOM     99  C   FIL     1       1.313  12.744  28.099  1.0   0.456     0.001 C
ATOM    100  C   FIL     1      -0.687  12.744  28.099  1.0   0.455     0.001 C
ATOM    101  C   FIL     1       0.313  13.744  28.099  1.0   0.455     0.001 C
ATOM    102  C   FIL     1      -0.687  11.744  31.099  1.0   0.454     0.001 C
ATOM    103  C   FIL     1       1.313  12.744  26.099  1.0   0.454     0.001 C
ATOM    104  O   FIL     1       0.313  15.744  27.099  1.0   0.454     0.001 O
ATOM    105  H   FIL     1      -7.687  13.744  28.099  1.0   0.453     0.001 H
ATOM    106  C   FIL     1      -4.687  11.744  30.099  1.0   0.451     0.001 C
ATOM    107  C   FIL     1      -5.687   8.744  28.099  1.0   0.450     0.001 C
ATOM    108  C   FIL     1      -5.687  11.744  30.099  1.0   0.447     0.001 C
ATOM    109  C   FIL     1      -5.687  13.744  30.099  1.0   0.447     0.001 C
ATOM    110  H   FIL     1      -0.687   8.744  27.099  1.0   0.445     0.001 H
ATOM    111  H   FIL     1       0.313  10.744  30.099  1.0   0.443     0.001 H
ATOM    112  C   FIL     1      -1.687  11.744  29.099  1.0   0.441     0.001 C
ATOM    113  C   FIL     1      -3.687  11.744  29.099  1.0   0.438     0.001 C
ATOM    114  H   FIL     1      -5.687  11.744  31.099  1.0   0.438     0.001 H
ATOM    115  C   FIL     1       1.313  13.744  28.099  1.0   0.436     0.001 C
ATOM    116  H   FIL     1       0.313   9.744  29.099  1.0   0.435     0.001 H
ATOM    117  H   FIL     1      -5.687  12.744  31.099  1.0   0.435     0.001 H
ATOM    118  C   FIL     1      -0.687  11.744  30.099  1.0   0.431     0.001 C
ATOM    119  C   FIL     1      -2.687  10.744  29.099  1.0   0.430     0.001 C
ATOM    120  C   FIL     1      -2.687  11.744  29.099  1.0   0.429     0.001 C
ATOM    121  C   FIL     1       0.313  11.744  33.099  1.0   0.428     0.001 C
ATOM    122  O   FIL     1      -7.687  13.744  29.099  1.0   0.427     0.001 O
ATOM    123  C   FIL     1      -5.687  12.744  30.099  1.0   0.426     0.001 C
ATOM    124  C   FIL     1      -0.687  10.744  30.099  1.0   0.425     0.001 C
ATOM    125  H   FIL     1      -6.687  13.744  28.099  1.0   0.424     0.001 H
ATOM    126  C   FIL     1       1.313  14.744  28.099  1.0   0.423     0.001 C
