# Supplementary material for: Ferroptosis regulation by traditional chinese medicine for ischemic stroke intervention based on network pharmacology and data mining
Source: PLoS One. 2025 Apr 16;20(4):e0321751. doi: 10.1371/journal.pone.0321751 (PMC12002469; doi:10.1371/journal.pone.0321751)
Supplement: S4 File — (ZIP) [file pone.0321751.s004.zip › 分子对接5/TNF/TNF-0073/input/FILL_6op0_h_126out06.pdb]

ATOM      1  O   FIL     1      -0.687  11.744  26.099  1.0   0.958     0.001 O
ATOM      2  O   FIL     1      -3.687  17.744  24.099  1.0   0.895     0.001 O
ATOM      3  O   FIL     1      -0.687  10.744  26.099  1.0   0.866     0.001 O
ATOM      4  O   FIL     1      -6.687  13.744  30.099  1.0   0.826     0.001 O
ATOM      5  C   FIL     1       0.313  10.744  26.099  1.0   0.824     0.001 C
ATOM      6  C   FIL     1       1.313  10.744  25.099  1.0   0.811     0.001 C
ATOM      7  C   FIL     1       0.313   9.744  27.099  1.0   0.805     0.001 C
ATOM      8  O   FIL     1       3.313  12.744  34.099  1.0   0.790     0.001 O
ATOM      9  C   FIL     1      -0.687   9.744  27.099  1.0   0.771     0.001 C
ATOM     10  O   FIL     1      -1.687  11.744  28.099  1.0   0.768     0.001 O
ATOM     11  O   FIL     1      -3.687  17.744  25.099  1.0   0.761     0.001 O
ATOM     12  C   FIL     1      -0.687   9.744  28.099  1.0   0.756     0.001 C
ATOM     13  O   FIL     1       3.313  13.744  34.099  1.0   0.754     0.001 O
ATOM     14  C   FIL     1       0.313  11.744  26.099  1.0   0.749     0.001 C
ATOM     15  C   FIL     1       0.313  10.744  27.099  1.0   0.746     0.001 C
ATOM     16  O   FIL     1      -6.687  12.744  30.099  1.0   0.735     0.001 O
ATOM     17  C   FIL     1      -5.687   8.744  27.099  1.0   0.724     0.001 C
ATOM     18  C   FIL     1       0.313   9.744  28.099  1.0   0.724     0.001 C
ATOM     19  C   FIL     1      -4.687   8.744  27.099  1.0   0.722     0.001 C
ATOM     20  C   FIL     1      -3.687   8.744  27.099  1.0   0.721     0.001 C
ATOM     21  O   FIL     1       1.313  13.744  33.099  1.0   0.721     0.001 O
ATOM     22  C   FIL     1      -1.687   9.744  27.099  1.0   0.715     0.001 C
ATOM     23  C   FIL     1      -6.687   9.744  29.099  1.0   0.714     0.001 C
ATOM     24  O   FIL     1       1.313  12.744  33.099  1.0   0.713     0.001 O
ATOM     25  C   FIL     1      -0.687  10.744  27.099  1.0   0.710     0.001 C
ATOM     26  C   FIL     1      -6.687  10.744  29.099  1.0   0.709     0.001 C
ATOM     27  C   FIL     1      -1.687   9.744  28.099  1.0   0.700     0.001 C
ATOM     28  O   FIL     1      -2.687  11.744  28.099  1.0   0.698     0.001 O
ATOM     29  C   FIL     1      -6.687  10.744  28.099  1.0   0.689     0.001 C
ATOM     30  C   FIL     1      -6.687  11.744  28.099  1.0   0.676     0.001 C
ATOM     31  C   FIL     1      -6.687   9.744  28.099  1.0   0.673     0.001 C
ATOM     32  C   FIL     1      -6.687  11.744  29.099  1.0   0.665     0.001 C
ATOM     33  C   FIL     1       0.313  11.744  27.099  1.0   0.664     0.001 C
ATOM     34  C   FIL     1      -5.687   9.744  28.099  1.0   0.662     0.001 C
ATOM     35  O   FIL     1      -2.687  17.744  24.099  1.0   0.660     0.001 O
ATOM     36  C   FIL     1       0.313  10.744  28.099  1.0   0.658     0.001 C
ATOM     37  O   FIL     1      -1.687  10.744  27.099  1.0   0.656     0.001 O
ATOM     38  O   FIL     1       0.313  14.744  27.099  1.0   0.652     0.001 O
ATOM     39  C   FIL     1       1.313  11.744  25.099  1.0   0.650     0.001 C
ATOM     40  O   FIL     1      -2.687  10.744  28.099  1.0   0.646     0.001 O
ATOM     41  O   FIL     1       2.313  13.744  34.099  1.0   0.640     0.001 O
ATOM     42  C   FIL     1      -0.687  10.744  28.099  1.0   0.635     0.001 C
ATOM     43  O   FIL     1       2.313  12.744  34.099  1.0   0.635     0.001 O
ATOM     44  O   FIL     1      -2.687   8.744  27.099  1.0   0.627     0.001 O
ATOM     45  O   FIL     1       0.313  10.744  25.099  1.0   0.624     0.001 O
ATOM     46  C   FIL     1      -5.687  10.744  28.099  1.0   0.622     0.001 C
ATOM     47  C   FIL     1       0.313  12.744  27.099  1.0   0.613     0.001 C
ATOM     48  C   FIL     1      -7.687  10.744  28.099  1.0   0.605     0.001 C
ATOM     49  O   FIL     1       0.313  13.744  33.099  1.0   0.602     0.001 O
ATOM     50  C   FIL     1      -5.687  11.744  28.099  1.0   0.602     0.001 C
ATOM     51  C   FIL     1      -5.687  10.744  29.099  1.0   0.601     0.001 C
ATOM     52  C   FIL     1      -0.687  11.744  27.099  1.0   0.599     0.001 C
ATOM     53  C   FIL     1      -6.687  12.744  29.099  1.0   0.598     0.001 C
ATOM     54  C   FIL     1      -2.687   9.744  28.099  1.0   0.598     0.001 C
ATOM     55  O   FIL     1      -6.687  14.744  30.099  1.0   0.597     0.001 O
ATOM     56  C   FIL     1       0.313  10.744  33.099  1.0   0.597     0.001 C
ATOM     57  O   FIL     1      -0.687   9.744  26.099  1.0   0.595     0.001 O
ATOM     58  C   FIL     1       1.313  12.744  27.099  1.0   0.593     0.001 C
ATOM     59  O   FIL     1      -6.687  13.744  29.099  1.0   0.591     0.001 O
ATOM     60  O   FIL     1      -0.687  11.744  25.099  1.0   0.591     0.001 O
ATOM     61  O   FIL     1      -2.687  17.744  25.099  1.0   0.588     0.001 O
ATOM     62  C   FIL     1      -1.687  10.744  28.099  1.0   0.585     0.001 C
ATOM     63  C   FIL     1       0.313   9.744  26.099  1.0   0.583     0.001 C
ATOM     64  O   FIL     1       0.313  14.744  28.099  1.0   0.583     0.001 O
ATOM     65  O   FIL     1      -7.687  12.744  29.099  1.0   0.578     0.001 O
ATOM     66  C   FIL     1       1.313  13.744  27.099  1.0   0.574     0.001 C
ATOM     67  C   FIL     1      -5.687  11.744  29.099  1.0   0.568     0.001 C
ATOM     68  C   FIL     1       0.313  11.744  28.099  1.0   0.568     0.001 C
ATOM     69  C   FIL     1      -0.687  10.744  29.099  1.0   0.563     0.001 C
ATOM     70  C   FIL     1      -7.687  11.744  28.099  1.0   0.555     0.001 C
ATOM     71  C   FIL     1      -5.687  10.744  30.099  1.0   0.555     0.001 C
ATOM     72  C   FIL     1       0.313  11.744  32.099  1.0   0.543     0.001 C
ATOM     73  O   FIL     1       0.313  11.744  25.099  1.0   0.539     0.001 O
ATOM     74  C   FIL     1      -0.687  11.744  28.099  1.0   0.531     0.001 C
ATOM     75  C   FIL     1       1.313  11.744  26.099  1.0   0.529     0.001 C
ATOM     76  H   FIL     1       5.313  12.744  34.099  1.0   0.528     0.001 H
ATOM     77  C   FIL     1      -5.687  12.744  28.099  1.0   0.527     0.001 C
ATOM     78  O   FIL     1       0.313  12.744  33.099  1.0   0.521     0.001 O
ATOM     79  C   FIL     1      -7.687  10.744  29.099  1.0   0.520     0.001 C
ATOM     80  C   FIL     1      -5.687  12.744  29.099  1.0   0.518     0.001 C
ATOM     81  C   FIL     1       0.313  12.744  28.099  1.0   0.517     0.001 C
ATOM     82  H   FIL     1       5.313  12.744  33.099  1.0   0.515     0.001 H
ATOM     83  C   FIL     1      -0.687   9.744  29.099  1.0   0.514     0.001 C
ATOM     84  H   FIL     1       5.313  12.744  35.099  1.0   0.511     0.001 H
ATOM     85  C   FIL     1      -1.687  10.744  29.099  1.0   0.508     0.001 C
ATOM     86  O   FIL     1       1.313  14.744  34.099  1.0   0.505     0.001 O
ATOM     87  C   FIL     1      -4.687   9.744  28.099  1.0   0.503     0.001 C
ATOM     88  C   FIL     1       0.313  11.744  29.099  1.0   0.500     0.001 C
ATOM     89  C   FIL     1      -4.687  10.744  28.099  1.0   0.499     0.001 C
ATOM     90  C   FIL     1       1.313  11.744  28.099  1.0   0.499     0.001 C
ATOM     91  C   FIL     1       1.313  10.744  28.099  1.0   0.496     0.001 C
ATOM     92  C   FIL     1      -0.687  11.744  32.099  1.0   0.492     0.001 C
ATOM     93  C   FIL     1       1.313   9.744  27.099  1.0   0.491     0.001 C
ATOM     94  O   FIL     1      -2.687   9.744  27.099  1.0   0.487     0.001 O
ATOM     95  H   FIL     1      -6.687  10.744  31.099  1.0   0.486     0.001 H
ATOM     96  C   FIL     1      -6.687  10.744  30.099  1.0   0.485     0.001 C
ATOM     97  O   FIL     1      -6.687  14.744  31.099  1.0   0.484     0.001 O
ATOM     98  C   FIL     1       1.313  14.744  27.099  1.0   0.477     0.001 C
ATOM     99  H   FIL     1      -7.687  12.744  28.099  1.0   0.477     0.001 H
ATOM    100  C   FIL     1      -3.687   9.744  28.099  1.0   0.476     0.001 C
ATOM    101  O   FIL     1       1.313  11.744  33.099  1.0   0.461     0.001 O
ATOM    102  C   FIL     1      -0.687  11.744  29.099  1.0   0.460     0.001 C
ATOM    103  C   FIL     1      -0.687  11.744  31.099  1.0   0.454     0.001 C
ATOM    104  O   FIL     1       0.313  15.744  27.099  1.0   0.454     0.001 O
ATOM    105  O   FIL     1       4.313  13.744  35.099  1.0   0.447     0.001 O
ATOM    106  C   FIL     1      -0.687  11.744  30.099  1.0   0.431     0.001 C
ATOM    107  C   FIL     1       0.313  11.744  33.099  1.0   0.428     0.001 C
ATOM    108  O   FIL     1       2.313  11.744  34.099  1.0   0.427     0.001 O
ATOM    109  C   FIL     1       4.313  13.744  34.099  1.0   0.425     0.001 C
ATOM    110  H   FIL     1       4.313  12.744  34.099  1.0   0.396     0.001 H
ATOM    111  O   FIL     1       3.313  13.744  35.099  1.0   0.396     0.001 O
ATOM    112  C   FIL     1       4.313  14.744  33.099  1.0   0.381     0.001 C
ATOM    113  C   FIL     1       5.313  13.744  35.099  1.0   0.381     0.001 C
ATOM    114  H   FIL     1       6.313  12.744  35.099  1.0   0.360     0.001 H
ATOM    115  C   FIL     1       4.313  14.744  34.099  1.0   0.358     0.001 C
ATOM    116  O   FIL     1      -2.687  17.744  26.099  1.0   0.345     0.001 O
ATOM    117  O   FIL     1       0.313  14.744  34.099  1.0   0.340     0.001 O
ATOM    118  H   FIL     1       4.313  12.744  35.099  1.0   0.339     0.001 H
ATOM    119  C   FIL     1      -0.687  17.744  26.099  1.0   0.338     0.001 C
ATOM    120  C   FIL     1       3.313  14.744  33.099  1.0   0.287     0.001 C
ATOM    121  C   FIL     1       2.313  14.744  33.099  1.0   0.283     0.001 C
ATOM    122  C   FIL     1      -0.687  17.744  27.099  1.0   0.275     0.001 C
ATOM    123  C   FIL     1       1.313  14.744  33.099  1.0   0.254     0.001 C
ATOM    124  C   FIL     1      -1.687  17.744  26.099  1.0   0.230     0.001 C
ATOM    125  O   FIL     1      -0.687  16.744  27.099  1.0   0.196     0.001 O
ATOM    126  O   FIL     1      -0.687  15.744  27.099  1.0   0.073     0.001 O
