# Supplementary material for: Ferroptosis regulation by traditional chinese medicine for ischemic stroke intervention based on network pharmacology and data mining
Source: PLoS One. 2025 Apr 16;20(4):e0321751. doi: 10.1371/journal.pone.0321751 (PMC12002469; doi:10.1371/journal.pone.0321751)
Supplement: S4 File — (ZIP) [file pone.0321751.s004.zip › 分子对接5/TNF/TNF-0073/input/FILL_6op0_h_126out07.pdb]

ATOM      1  O   FIL     1      -8.687  -1.256   9.099  1.0   0.989     0.001 O
ATOM      2  O   FIL     1      -8.687  -1.256   8.099  1.0   0.894     0.001 O
ATOM      3  C   FIL     1      -3.687   3.744  16.099  1.0   0.881     0.001 C
ATOM      4  O   FIL     1      -3.687  -0.256  10.099  1.0   0.864     0.001 O
ATOM      5  O   FIL     1      -3.687   3.744  14.099  1.0   0.862     0.001 O
ATOM      6  O   FIL     1      -3.687  -1.256   0.099  1.0   0.859     0.001 O
ATOM      7  O   FIL     1      -1.687  -0.256  15.099  1.0   0.846     0.001 O
ATOM      8  O   FIL     1      -0.687   2.744   2.099  1.0   0.844     0.001 O
ATOM      9  C   FIL     1      -3.687   4.744  16.099  1.0   0.844     0.001 C
ATOM     10  C   FIL     1      -3.687   4.744  17.099  1.0   0.837     0.001 C
ATOM     11  C   FIL     1      -3.687   3.744  15.099  1.0   0.833     0.001 C
ATOM     12  C   FIL     1      -3.687   3.744  17.099  1.0   0.812     0.001 C
ATOM     13  O   FIL     1      -2.687  -2.256   7.099  1.0   0.807     0.001 O
ATOM     14  C   FIL     1      -3.687   4.744  15.099  1.0   0.806     0.001 C
ATOM     15  O   FIL     1      -8.687  -2.256   8.099  1.0   0.798     0.001 O
ATOM     16  O   FIL     1      -4.687  -1.256   0.099  1.0   0.793     0.001 O
ATOM     17  O   FIL     1      -2.687  -0.256  15.099  1.0   0.782     0.001 O
ATOM     18  O   FIL     1      -7.687   0.744   5.099  1.0   0.766     0.001 O
ATOM     19  C   FIL     1      -2.687   3.744  17.099  1.0   0.759     0.001 C
ATOM     20  C   FIL     1      -3.687   4.744  14.099  1.0   0.754     0.001 C
ATOM     21  C   FIL     1      -2.687   2.744  15.099  1.0   0.743     0.001 C
ATOM     22  O   FIL     1      -2.687  -2.256   8.099  1.0   0.730     0.001 O
ATOM     23  C   FIL     1      -3.687   2.744  15.099  1.0   0.728     0.001 C
ATOM     24  C   FIL     1      -3.687   3.744  13.099  1.0   0.728     0.001 C
ATOM     25  O   FIL     1      -1.687  -2.256   8.099  1.0   0.727     0.001 O
ATOM     26  C   FIL     1      -7.687  -1.256   8.099  1.0   0.721     0.001 C
ATOM     27  O   FIL     1      -1.687  -1.256  15.099  1.0   0.716     0.001 O
ATOM     28  C   FIL     1      -7.687  -1.256   7.099  1.0   0.716     0.001 C
ATOM     29  C   FIL     1      -2.687   2.744  14.099  1.0   0.716     0.001 C
ATOM     30  C   FIL     1      -8.687  -2.256   7.099  1.0   0.699     0.001 C
ATOM     31  O   FIL     1      -3.687  -1.256  -0.901  1.0   0.690     0.001 O
ATOM     32  O   FIL     1      -3.687  -1.256   1.099  1.0   0.685     0.001 O
ATOM     33  C   FIL     1      -1.687  -2.256  15.099  1.0   0.672     0.001 C
ATOM     34  O   FIL     1      -2.687   0.744  15.099  1.0   0.669     0.001 O
ATOM     35  O   FIL     1      -1.687   0.744  15.099  1.0   0.662     0.001 O
ATOM     36  C   FIL     1      -2.687   1.744  14.099  1.0   0.651     0.001 C
ATOM     37  O   FIL     1      -2.687  -1.256  15.099  1.0   0.650     0.001 O
ATOM     38  O   FIL     1      -1.687   1.744   2.099  1.0   0.649     0.001 O
ATOM     39  O   FIL     1      -0.687   2.744   1.099  1.0   0.645     0.001 O
ATOM     40  C   FIL     1      -2.687   1.744  15.099  1.0   0.643     0.001 C
ATOM     41  C   FIL     1      -1.687  -3.256  15.099  1.0   0.640     0.001 C
ATOM     42  C   FIL     1      -1.687  -3.256  16.099  1.0   0.640     0.001 C
ATOM     43  C   FIL     1      -7.687  -1.256   6.099  1.0   0.639     0.001 C
ATOM     44  C   FIL     1      -8.687  -2.256   5.099  1.0   0.638     0.001 C
ATOM     45  C   FIL     1      -6.687  -1.256   7.099  1.0   0.636     0.001 C
ATOM     46  C   FIL     1       3.313  -2.256  14.099  1.0   0.634     0.001 C
ATOM     47  C   FIL     1      -2.687  -1.256  14.099  1.0   0.627     0.001 C
ATOM     48  C   FIL     1      -2.687   3.744  14.099  1.0   0.622     0.001 C
ATOM     49  C   FIL     1      -2.687  -0.256  14.099  1.0   0.620     0.001 C
ATOM     50  C   FIL     1      -2.687   2.744  16.099  1.0   0.617     0.001 C
ATOM     51  O   FIL     1      -3.687  -1.256  10.099  1.0   0.612     0.001 O
ATOM     52  C   FIL     1      -8.687  -2.256   6.099  1.0   0.612     0.001 C
ATOM     53  O   FIL     1      -1.687   1.744   1.099  1.0   0.608     0.001 O
ATOM     54  C   FIL     1      -2.687   2.744  13.099  1.0   0.606     0.001 C
ATOM     55  C   FIL     1      -2.687   0.744  14.099  1.0   0.599     0.001 C
ATOM     56  C   FIL     1      -6.687  -1.256   6.099  1.0   0.597     0.001 C
ATOM     57  C   FIL     1      -0.687  -2.256  15.099  1.0   0.596     0.001 C
ATOM     58  C   FIL     1      -4.687  -1.256  15.099  1.0   0.594     0.001 C
ATOM     59  C   FIL     1      -7.687  -1.256   5.099  1.0   0.593     0.001 C
ATOM     60  C   FIL     1       2.313  -2.256  14.099  1.0   0.585     0.001 C
ATOM     61  O   FIL     1      -2.687   1.744  12.099  1.0   0.579     0.001 O
ATOM     62  C   FIL     1      -1.687  -2.256  14.099  1.0   0.577     0.001 C
ATOM     63  C   FIL     1      -7.687   0.744   4.099  1.0   0.574     0.001 C
ATOM     64  C   FIL     1      -6.687   0.744   4.099  1.0   0.564     0.001 C
ATOM     65  C   FIL     1      -6.687  -0.256   5.099  1.0   0.563     0.001 C
ATOM     66  C   FIL     1      -0.687  -4.256  12.099  1.0   0.563     0.001 C
ATOM     67  C   FIL     1      -1.687   0.744  14.099  1.0   0.562     0.001 C
ATOM     68  C   FIL     1      -1.687  -1.256  14.099  1.0   0.561     0.001 C
ATOM     69  C   FIL     1      -3.687  -0.256   9.099  1.0   0.560     0.001 C
ATOM     70  C   FIL     1      -3.687  -0.256  15.099  1.0   0.559     0.001 C
ATOM     71  C   FIL     1      -2.687   1.744  13.099  1.0   0.559     0.001 C
ATOM     72  C   FIL     1      -6.687  -1.256   5.099  1.0   0.558     0.001 C
ATOM     73  C   FIL     1      -1.687  -0.256  14.099  1.0   0.558     0.001 C
ATOM     74  C   FIL     1      -6.687   0.744   5.099  1.0   0.556     0.001 C
ATOM     75  O   FIL     1      -7.687  -0.256   6.099  1.0   0.552     0.001 O
ATOM     76  C   FIL     1      -2.687  -2.256  15.099  1.0   0.552     0.001 C
ATOM     77  C   FIL     1      -5.687  -1.256   6.099  1.0   0.550     0.001 C
ATOM     78  C   FIL     1      -2.687  -0.256   2.099  1.0   0.549     0.001 C
ATOM     79  C   FIL     1      -7.687  -0.256   4.099  1.0   0.546     0.001 C
ATOM     80  C   FIL     1      -3.687  -0.256   1.099  1.0   0.543     0.001 C
ATOM     81  O   FIL     1      -7.687  -0.256   5.099  1.0   0.541     0.001 O
ATOM     82  C   FIL     1      -7.687   0.744   3.099  1.0   0.541     0.001 C
ATOM     83  C   FIL     1      -6.687  -0.256   4.099  1.0   0.540     0.001 C
ATOM     84  C   FIL     1      -2.687  -1.256   8.099  1.0   0.540     0.001 C
ATOM     85  C   FIL     1      -0.687  -2.256  14.099  1.0   0.540     0.001 C
ATOM     86  C   FIL     1      -3.687  -1.256  14.099  1.0   0.539     0.001 C
ATOM     87  C   FIL     1      -0.687  -2.256  10.099  1.0   0.536     0.001 C
ATOM     88  C   FIL     1      -2.687   0.744   1.099  1.0   0.535     0.001 C
ATOM     89  C   FIL     1      -2.687  -0.256   1.099  1.0   0.531     0.001 C
ATOM     90  C   FIL     1      -2.687  -1.256   9.099  1.0   0.530     0.001 C
ATOM     91  O   FIL     1      -3.687   0.744  10.099  1.0   0.528     0.001 O
ATOM     92  O   FIL     1      -1.687  -2.256   9.099  1.0   0.528     0.001 O
ATOM     93  C   FIL     1      -1.687   1.744  13.099  1.0   0.528     0.001 C
ATOM     94  C   FIL     1       1.313  -2.256  14.099  1.0   0.528     0.001 C
ATOM     95  C   FIL     1      -2.687  -1.256   7.099  1.0   0.527     0.001 C
ATOM     96  C   FIL     1       3.313  -3.256  14.099  1.0   0.525     0.001 C
ATOM     97  C   FIL     1      -5.687  -0.256   5.099  1.0   0.523     0.001 C
ATOM     98  C   FIL     1      -2.687  -0.256  10.099  1.0   0.522     0.001 C
ATOM     99  C   FIL     1      -1.687   0.744   1.099  1.0   0.522     0.001 C
ATOM    100  C   FIL     1       0.313  -2.256  14.099  1.0   0.521     0.001 C
ATOM    101  C   FIL     1      -0.687  -3.256  13.099  1.0   0.519     0.001 C
ATOM    102  C   FIL     1      -2.687  -0.256   0.099  1.0   0.517     0.001 C
ATOM    103  C   FIL     1      -2.687  -0.256   3.099  1.0   0.517     0.001 C
ATOM    104  C   FIL     1       0.313  -3.256  13.099  1.0   0.516     0.001 C
ATOM    105  C   FIL     1      -2.687  -0.256   9.099  1.0   0.515     0.001 C
ATOM    106  C   FIL     1      -0.687  -1.256  14.099  1.0   0.515     0.001 C
ATOM    107  C   FIL     1      -5.687  -0.256   4.099  1.0   0.512     0.001 C
ATOM    108  C   FIL     1      -3.687  -1.256   7.099  1.0   0.512     0.001 C
ATOM    109  C   FIL     1      -2.687   3.744  18.099  1.0   0.512     0.001 C
ATOM    110  C   FIL     1      -0.687  -0.256  14.099  1.0   0.507     0.001 C
ATOM    111  C   FIL     1      -0.687  -3.256  12.099  1.0   0.506     0.001 C
ATOM    112  C   FIL     1      -2.687  -0.256  11.099  1.0   0.500     0.001 C
ATOM    113  C   FIL     1      -2.687  -0.256  13.099  1.0   0.500     0.001 C
ATOM    114  C   FIL     1      -0.687  -2.256  11.099  1.0   0.499     0.001 C
ATOM    115  C   FIL     1      -3.687  -0.256   0.099  1.0   0.486     0.001 C
ATOM    116  C   FIL     1      -4.687  -1.256   6.099  1.0   0.483     0.001 C
ATOM    117  C   FIL     1      -0.687  -2.256  13.099  1.0   0.475     0.001 C
ATOM    118  C   FIL     1      -3.687  -1.256   6.099  1.0   0.470     0.001 C
ATOM    119  C   FIL     1      -2.687  -0.256   4.099  1.0   0.469     0.001 C
ATOM    120  C   FIL     1      -0.687  -3.256  11.099  1.0   0.469     0.001 C
ATOM    121  C   FIL     1      -3.687  -1.256  15.099  1.0   0.464     0.001 C
ATOM    122  C   FIL     1      -0.687   1.744   2.099  1.0   0.463     0.001 C
ATOM    123  C   FIL     1      -2.687  -1.256   6.099  1.0   0.462     0.001 C
ATOM    124  C   FIL     1      -2.687  -0.256  12.099  1.0   0.459     0.001 C
ATOM    125  C   FIL     1      -2.687  -0.256   5.099  1.0   0.443     0.001 C
ATOM    126  C   FIL     1      -2.687  -1.256   5.099  1.0   0.265     0.001 C
