# Supplementary material for: Ferroptosis regulation by traditional chinese medicine for ischemic stroke intervention based on network pharmacology and data mining
Source: PLoS One. 2025 Apr 16;20(4):e0321751. doi: 10.1371/journal.pone.0321751 (PMC12002469; doi:10.1371/journal.pone.0321751)
Supplement: S4 File — (ZIP) [file pone.0321751.s004.zip › 分子对接5/TNF/TNF-0073/input/FILL_6op0_h_126out08.pdb]

ATOM      1  O   FIL     1      -9.687  -3.256  15.099  1.0   0.889     0.001 O
ATOM      2  O   FIL     1     -13.687   0.744  17.099  1.0   0.822     0.001 O
ATOM      3  O   FIL     1      -9.687  -2.256  22.099  1.0   0.785     0.001 O
ATOM      4  C   FIL     1     -10.687  -4.256  23.099  1.0   0.754     0.001 C
ATOM      5  O   FIL     1     -20.687  -2.256  28.099  1.0   0.746     0.001 O
ATOM      6  O   FIL     1     -12.687   0.744  17.099  1.0   0.725     0.001 O
ATOM      7  C   FIL     1     -11.687  -0.256  24.099  1.0   0.724     0.001 C
ATOM      8  C   FIL     1     -10.687  -3.256  23.099  1.0   0.715     0.001 C
ATOM      9  C   FIL     1     -16.687  -1.256  17.099  1.0   0.711     0.001 C
ATOM     10  C   FIL     1     -11.687  -0.256  23.099  1.0   0.707     0.001 C
ATOM     11  C   FIL     1     -12.687   1.744  17.099  1.0   0.706     0.001 C
ATOM     12  C   FIL     1     -10.687  -4.256  22.099  1.0   0.704     0.001 C
ATOM     13  C   FIL     1      -6.687  -1.256  16.099  1.0   0.694     0.001 C
ATOM     14  C   FIL     1     -10.687  -1.256  14.099  1.0   0.691     0.001 C
ATOM     15  C   FIL     1     -10.687   1.744  17.099  1.0   0.681     0.001 C
ATOM     16  O   FIL     1     -19.687  -3.256  28.099  1.0   0.680     0.001 O
ATOM     17  O   FIL     1      -9.687  -3.256  14.099  1.0   0.675     0.001 O
ATOM     18  C   FIL     1     -11.687   1.744  17.099  1.0   0.674     0.001 C
ATOM     19  C   FIL     1     -10.687   0.744  16.099  1.0   0.666     0.001 C
ATOM     20  C   FIL     1     -16.687  -1.256  18.099  1.0   0.662     0.001 C
ATOM     21  C   FIL     1      -9.687  -2.256  14.099  1.0   0.660     0.001 C
ATOM     22  C   FIL     1     -10.687  -2.256  14.099  1.0   0.658     0.001 C
ATOM     23  C   FIL     1      -7.687  -1.256  16.099  1.0   0.656     0.001 C
ATOM     24  O   FIL     1     -20.687  -3.256  28.099  1.0   0.655     0.001 O
ATOM     25  C   FIL     1     -10.687   1.744  16.099  1.0   0.655     0.001 C
ATOM     26  C   FIL     1     -10.687   0.744  17.099  1.0   0.652     0.001 C
ATOM     27  C   FIL     1      -9.687  -2.256  15.099  1.0   0.647     0.001 C
ATOM     28  O   FIL     1     -13.687   1.744  17.099  1.0   0.642     0.001 O
ATOM     29  C   FIL     1     -10.687  -5.256  20.099  1.0   0.639     0.001 C
ATOM     30  O   FIL     1      -9.687  -2.256  21.099  1.0   0.636     0.001 O
ATOM     31  C   FIL     1     -15.687  -0.256  17.099  1.0   0.636     0.001 C
ATOM     32  C   FIL     1     -11.687   0.744  17.099  1.0   0.636     0.001 C
ATOM     33  C   FIL     1     -15.687  -1.256  17.099  1.0   0.635     0.001 C
ATOM     34  C   FIL     1     -10.687  -5.256  19.099  1.0   0.635     0.001 C
ATOM     35  C   FIL     1      -9.687   0.744  18.099  1.0   0.634     0.001 C
ATOM     36  O   FIL     1     -19.687  -3.256  29.099  1.0   0.634     0.001 O
ATOM     37  C   FIL     1     -10.687   0.744  18.099  1.0   0.630     0.001 C
ATOM     38  C   FIL     1     -14.687  -0.256  17.099  1.0   0.627     0.001 C
ATOM     39  C   FIL     1     -10.687  -5.256  22.099  1.0   0.622     0.001 C
ATOM     40  C   FIL     1     -11.687  -1.256  23.099  1.0   0.621     0.001 C
ATOM     41  C   FIL     1     -10.687  -1.256  15.099  1.0   0.621     0.001 C
ATOM     42  C   FIL     1     -10.687  -2.256  15.099  1.0   0.618     0.001 C
ATOM     43  C   FIL     1      -9.687  -4.256  18.099  1.0   0.617     0.001 C
ATOM     44  C   FIL     1      -8.687  -4.256  18.099  1.0   0.610     0.001 C
ATOM     45  C   FIL     1      -7.687  -3.256  18.099  1.0   0.608     0.001 C
ATOM     46  C   FIL     1     -17.687  -1.256  18.099  1.0   0.606     0.001 C
ATOM     47  C   FIL     1      -8.687  -1.256  16.099  1.0   0.605     0.001 C
ATOM     48  C   FIL     1     -10.687   0.744  19.099  1.0   0.604     0.001 C
ATOM     49  C   FIL     1     -11.687   0.744  16.099  1.0   0.603     0.001 C
ATOM     50  C   FIL     1     -15.687  -1.256  18.099  1.0   0.599     0.001 C
ATOM     51  C   FIL     1     -16.687  -1.256  19.099  1.0   0.598     0.001 C
ATOM     52  C   FIL     1     -10.687  -5.256  21.099  1.0   0.597     0.001 C
ATOM     53  C   FIL     1     -10.687  -3.256  15.099  1.0   0.596     0.001 C
ATOM     54  C   FIL     1      -8.687  -3.256  18.099  1.0   0.595     0.001 C
ATOM     55  C   FIL     1     -17.687  -1.256  19.099  1.0   0.594     0.001 C
ATOM     56  O   FIL     1      -9.687  -3.256  16.099  1.0   0.593     0.001 O
ATOM     57  C   FIL     1     -18.687  -3.256  28.099  1.0   0.593     0.001 C
ATOM     58  C   FIL     1      -9.687  -3.256  21.099  1.0   0.592     0.001 C
ATOM     59  C   FIL     1     -17.687  -1.256  17.099  1.0   0.590     0.001 C
ATOM     60  C   FIL     1     -11.687   0.744  18.099  1.0   0.588     0.001 C
ATOM     61  C   FIL     1     -17.687  -4.256  20.099  1.0   0.587     0.001 C
ATOM     62  O   FIL     1     -21.687  -2.256  28.099  1.0   0.587     0.001 O
ATOM     63  C   FIL     1     -18.687  -3.256  29.099  1.0   0.585     0.001 C
ATOM     64  C   FIL     1      -9.687  -4.256  19.099  1.0   0.584     0.001 C
ATOM     65  C   FIL     1     -18.687  -4.256  28.099  1.0   0.582     0.001 C
ATOM     66  C   FIL     1     -18.687  -4.256  21.099  1.0   0.577     0.001 C
ATOM     67  C   FIL     1     -16.687  -2.256  18.099  1.0   0.576     0.001 C
ATOM     68  C   FIL     1     -11.687   0.744  19.099  1.0   0.575     0.001 C
ATOM     69  O   FIL     1     -22.687  -2.256  28.099  1.0   0.575     0.001 O
ATOM     70  C   FIL     1     -18.687  -4.256  20.099  1.0   0.574     0.001 C
ATOM     71  C   FIL     1     -16.687  -4.256  19.099  1.0   0.573     0.001 C
ATOM     72  C   FIL     1     -16.687  -2.256  19.099  1.0   0.573     0.001 C
ATOM     73  C   FIL     1     -10.687  -2.256  22.099  1.0   0.573     0.001 C
ATOM     74  C   FIL     1     -16.687  -3.256  19.099  1.0   0.571     0.001 C
ATOM     75  C   FIL     1     -17.687  -3.256  20.099  1.0   0.569     0.001 C
ATOM     76  C   FIL     1     -11.687   0.744  20.099  1.0   0.568     0.001 C
ATOM     77  C   FIL     1      -9.687  -2.256  16.099  1.0   0.567     0.001 C
ATOM     78  C   FIL     1      -8.687  -1.256  17.099  1.0   0.564     0.001 C
ATOM     79  C   FIL     1     -10.687  -0.256  16.099  1.0   0.563     0.001 C
ATOM     80  C   FIL     1     -17.687  -2.256  20.099  1.0   0.562     0.001 C
ATOM     81  C   FIL     1     -11.687  -1.256  14.099  1.0   0.561     0.001 C
ATOM     82  O   FIL     1     -12.687   1.744  16.099  1.0   0.560     0.001 O
ATOM     83  C   FIL     1     -17.687  -3.256  27.099  1.0   0.560     0.001 C
ATOM     84  C   FIL     1      -9.687  -1.256  16.099  1.0   0.559     0.001 C
ATOM     85  C   FIL     1      -7.687  -2.256  17.099  1.0   0.556     0.001 C
ATOM     86  C   FIL     1      -9.687  -0.256  17.099  1.0   0.554     0.001 C
ATOM     87  C   FIL     1     -16.687  -3.256  26.099  1.0   0.552     0.001 C
ATOM     88  C   FIL     1     -18.687  -3.256  21.099  1.0   0.551     0.001 C
ATOM     89  C   FIL     1     -18.687  -1.256  20.099  1.0   0.550     0.001 C
ATOM     90  C   FIL     1     -17.687  -1.256  20.099  1.0   0.550     0.001 C
ATOM     91  C   FIL     1      -8.687  -2.256  17.099  1.0   0.550     0.001 C
ATOM     92  C   FIL     1     -12.687   0.744  18.099  1.0   0.549     0.001 C
ATOM     93  C   FIL     1     -15.687  -1.256  19.099  1.0   0.545     0.001 C
ATOM     94  C   FIL     1     -11.687   1.744  16.099  1.0   0.545     0.001 C
ATOM     95  C   FIL     1     -10.687  -0.256  15.099  1.0   0.544     0.001 C
ATOM     96  C   FIL     1     -21.687  -2.256  27.099  1.0   0.541     0.001 C
ATOM     97  C   FIL     1     -17.687  -2.256  19.099  1.0   0.540     0.001 C
ATOM     98  C   FIL     1     -16.687  -1.256  20.099  1.0   0.540     0.001 C
ATOM     99  C   FIL     1     -14.687  -0.256  18.099  1.0   0.540     0.001 C
ATOM    100  C   FIL     1     -13.687  -0.256  17.099  1.0   0.540     0.001 C
ATOM    101  C   FIL     1      -9.687   0.744  17.099  1.0   0.540     0.001 C
ATOM    102  C   FIL     1     -18.687  -3.256  27.099  1.0   0.539     0.001 C
ATOM    103  C   FIL     1     -16.687  -3.256  20.099  1.0   0.537     0.001 C
ATOM    104  C   FIL     1      -9.687  -5.256  18.099  1.0   0.537     0.001 C
ATOM    105  C   FIL     1      -9.687  -3.256  17.099  1.0   0.536     0.001 C
ATOM    106  C   FIL     1     -19.687  -4.256  28.099  1.0   0.533     0.001 C
ATOM    107  C   FIL     1     -11.687  -0.256  16.099  1.0   0.532     0.001 C
ATOM    108  C   FIL     1     -17.687  -3.256  26.099  1.0   0.531     0.001 C
ATOM    109  C   FIL     1      -9.687  -3.256  18.099  1.0   0.528     0.001 C
ATOM    110  C   FIL     1     -11.687  -1.256  22.099  1.0   0.526     0.001 C
ATOM    111  C   FIL     1     -10.687  -4.256  19.099  1.0   0.525     0.001 C
ATOM    112  C   FIL     1      -9.687  -3.256  20.099  1.0   0.525     0.001 C
ATOM    113  C   FIL     1     -11.687  -0.256  21.099  1.0   0.524     0.001 C
ATOM    114  C   FIL     1      -9.687  -3.256  19.099  1.0   0.506     0.001 C
ATOM    115  O   FIL     1     -10.687  -1.256  22.099  1.0   0.503     0.001 O
ATOM    116  C   FIL     1     -18.687  -2.256  26.099  1.0   0.488     0.001 C
ATOM    117  C   FIL     1     -11.687  -2.256  22.099  1.0   0.482     0.001 C
ATOM    118  C   FIL     1     -18.687  -3.256  22.099  1.0   0.481     0.001 C
ATOM    119  C   FIL     1     -10.687  -2.256  21.099  1.0   0.480     0.001 C
ATOM    120  C   FIL     1     -11.687  -0.256  20.099  1.0   0.476     0.001 C
ATOM    121  C   FIL     1     -18.687  -3.256  26.099  1.0   0.461     0.001 C
ATOM    122  C   FIL     1     -11.687  -1.256  21.099  1.0   0.435     0.001 C
ATOM    123  C   FIL     1     -18.687  -3.256  25.099  1.0   0.426     0.001 C
ATOM    124  C   FIL     1     -11.687  -2.256  21.099  1.0   0.417     0.001 C
ATOM    125  C   FIL     1     -18.687  -3.256  23.099  1.0   0.414     0.001 C
ATOM    126  C   FIL     1     -18.687  -3.256  24.099  1.0   0.391     0.001 C
