# Supplementary material for: Ferroptosis regulation by traditional chinese medicine for ischemic stroke intervention based on network pharmacology and data mining
Source: PLoS One. 2025 Apr 16;20(4):e0321751. doi: 10.1371/journal.pone.0321751 (PMC12002469; doi:10.1371/journal.pone.0321751)
Supplement: S4 File — (ZIP) [file pone.0321751.s004.zip › 分子对接5/TNF/TNF-0073/input/FILL_6op0_h_126out09.pdb]

ATOM      1  O   FIL     1       1.313 -15.256  17.099  1.0   0.957     0.001 O
ATOM      2  O   FIL     1      -0.687 -15.256  17.099  1.0   0.946     0.001 O
ATOM      3  O   FIL     1       0.313 -15.256  17.099  1.0   0.898     0.001 O
ATOM      4  O   FIL     1      -0.687 -16.256  18.099  1.0   0.888     0.001 O
ATOM      5  O   FIL     1      -0.687 -17.256  24.099  1.0   0.881     0.001 O
ATOM      6  C   FIL     1       1.313 -16.256  16.099  1.0   0.878     0.001 C
ATOM      7  C   FIL     1       0.313 -16.256  16.099  1.0   0.868     0.001 C
ATOM      8  C   FIL     1       1.313 -16.256  15.099  1.0   0.868     0.001 C
ATOM      9  C   FIL     1       2.313 -16.256  16.099  1.0   0.856     0.001 C
ATOM     10  O   FIL     1       4.313 -15.256  24.099  1.0   0.852     0.001 O
ATOM     11  C   FIL     1       2.313 -15.256  15.099  1.0   0.843     0.001 C
ATOM     12  C   FIL     1       1.313 -15.256  16.099  1.0   0.842     0.001 C
ATOM     13  C   FIL     1       2.313 -15.256  16.099  1.0   0.828     0.001 C
ATOM     14  C   FIL     1       1.313 -17.256  16.099  1.0   0.817     0.001 C
ATOM     15  C   FIL     1      -0.687 -16.256  17.099  1.0   0.815     0.001 C
ATOM     16  O   FIL     1       5.313 -15.256  25.099  1.0   0.805     0.001 O
ATOM     17  C   FIL     1       0.313 -16.256  17.099  1.0   0.801     0.001 C
ATOM     18  C   FIL     1       2.313 -17.256  16.099  1.0   0.790     0.001 C
ATOM     19  C   FIL     1      -3.687 -14.256  22.099  1.0   0.789     0.001 C
ATOM     20  O   FIL     1       5.313 -17.256  22.099  1.0   0.781     0.001 O
ATOM     21  O   FIL     1      -0.687 -16.256  19.099  1.0   0.777     0.001 O
ATOM     22  C   FIL     1      -3.687 -14.256  21.099  1.0   0.767     0.001 C
ATOM     23  C   FIL     1      -2.687 -15.256  22.099  1.0   0.765     0.001 C
ATOM     24  O   FIL     1      -0.687 -16.256  24.099  1.0   0.758     0.001 O
ATOM     25  C   FIL     1       0.313 -17.256  17.099  1.0   0.751     0.001 C
ATOM     26  C   FIL     1      -2.687 -13.256  19.099  1.0   0.743     0.001 C
ATOM     27  C   FIL     1       0.313 -17.256  16.099  1.0   0.742     0.001 C
ATOM     28  C   FIL     1       1.313 -17.256  15.099  1.0   0.724     0.001 C
ATOM     29  C   FIL     1       1.313 -17.256  17.099  1.0   0.721     0.001 C
ATOM     30  C   FIL     1       2.313 -16.256  15.099  1.0   0.720     0.001 C
ATOM     31  C   FIL     1      -2.687 -14.256  20.099  1.0   0.717     0.001 C
ATOM     32  O   FIL     1       0.313 -16.256  18.099  1.0   0.715     0.001 O
ATOM     33  C   FIL     1       1.313 -16.256  17.099  1.0   0.715     0.001 C
ATOM     34  C   FIL     1       1.313 -18.256  16.099  1.0   0.714     0.001 C
ATOM     35  O   FIL     1       0.313 -15.256  16.099  1.0   0.712     0.001 O
ATOM     36  C   FIL     1      -2.687 -14.256  19.099  1.0   0.706     0.001 C
ATOM     37  C   FIL     1      -2.687 -14.256  18.099  1.0   0.702     0.001 C
ATOM     38  C   FIL     1      -2.687 -14.256  21.099  1.0   0.699     0.001 C
ATOM     39  C   FIL     1      -1.687 -15.256  22.099  1.0   0.696     0.001 C
ATOM     40  C   FIL     1      -2.687 -15.256  21.099  1.0   0.695     0.001 C
ATOM     41  C   FIL     1       2.313 -17.256  17.099  1.0   0.695     0.001 C
ATOM     42  O   FIL     1       5.313  -9.256  18.099  1.0   0.695     0.001 O
ATOM     43  O   FIL     1      -1.687 -17.256  24.099  1.0   0.694     0.001 O
ATOM     44  O   FIL     1       6.313 -10.256  19.099  1.0   0.678     0.001 O
ATOM     45  O   FIL     1      -1.687 -16.256  24.099  1.0   0.672     0.001 O
ATOM     46  C   FIL     1       0.313 -16.256  15.099  1.0   0.672     0.001 C
ATOM     47  C   FIL     1      -0.687 -17.256  17.099  1.0   0.668     0.001 C
ATOM     48  O   FIL     1      -0.687 -15.256  18.099  1.0   0.667     0.001 O
ATOM     49  C   FIL     1      -3.687 -13.256  19.099  1.0   0.664     0.001 C
ATOM     50  C   FIL     1       1.313 -18.256  15.099  1.0   0.664     0.001 C
ATOM     51  C   FIL     1      -1.687 -15.256  21.099  1.0   0.663     0.001 C
ATOM     52  C   FIL     1       1.313 -18.256  17.099  1.0   0.661     0.001 C
ATOM     53  C   FIL     1      -2.687 -16.256  22.099  1.0   0.659     0.001 C
ATOM     54  C   FIL     1      -1.687 -16.256  23.099  1.0   0.658     0.001 C
ATOM     55  C   FIL     1      -1.687 -16.256  22.099  1.0   0.655     0.001 C
ATOM     56  C   FIL     1       0.313 -18.256  18.099  1.0   0.650     0.001 C
ATOM     57  C   FIL     1      -2.687 -14.256  22.099  1.0   0.648     0.001 C
ATOM     58  C   FIL     1       7.313  -5.256  23.099  1.0   0.636     0.001 C
ATOM     59  C   FIL     1      -0.687 -17.256  18.099  1.0   0.632     0.001 C
ATOM     60  O   FIL     1       5.313 -14.256  25.099  1.0   0.630     0.001 O
ATOM     61  O   FIL     1       5.313 -16.256  23.099  1.0   0.627     0.001 O
ATOM     62  C   FIL     1       7.313  -5.256  24.099  1.0   0.627     0.001 C
ATOM     63  C   FIL     1       0.313 -17.256  18.099  1.0   0.616     0.001 C
ATOM     64  C   FIL     1      -1.687 -15.256  18.099  1.0   0.614     0.001 C
ATOM     65  C   FIL     1      -1.687 -16.256  21.099  1.0   0.612     0.001 C
ATOM     66  C   FIL     1       2.313 -18.256  16.099  1.0   0.609     0.001 C
ATOM     67  C   FIL     1       1.313 -18.256  18.099  1.0   0.603     0.001 C
ATOM     68  C   FIL     1       8.313  -5.256  24.099  1.0   0.598     0.001 C
ATOM     69  C   FIL     1       2.313 -18.256  17.099  1.0   0.597     0.001 C
ATOM     70  C   FIL     1      -0.687 -16.256  16.099  1.0   0.592     0.001 C
ATOM     71  O   FIL     1       4.313 -16.256  25.099  1.0   0.585     0.001 O
ATOM     72  O   FIL     1      -0.687 -14.256  17.099  1.0   0.581     0.001 O
ATOM     73  O   FIL     1       5.313 -11.256  20.099  1.0   0.576     0.001 O
ATOM     74  C   FIL     1      -1.687 -17.256  21.099  1.0   0.575     0.001 C
ATOM     75  C   FIL     1      -2.687 -16.256  21.099  1.0   0.568     0.001 C
ATOM     76  O   FIL     1       6.313  -9.256  19.099  1.0   0.567     0.001 O
ATOM     77  C   FIL     1      -1.687 -14.256  18.099  1.0   0.566     0.001 C
ATOM     78  C   FIL     1      -0.687 -18.256  18.099  1.0   0.564     0.001 C
ATOM     79  C   FIL     1       5.313 -15.256  24.099  1.0   0.563     0.001 C
ATOM     80  C   FIL     1      -0.687 -17.256  23.099  1.0   0.558     0.001 C
ATOM     81  C   FIL     1      -0.687 -18.256  19.099  1.0   0.555     0.001 C
ATOM     82  C   FIL     1       2.313 -18.256  18.099  1.0   0.555     0.001 C
ATOM     83  C   FIL     1       3.313 -18.256  18.099  1.0   0.555     0.001 C
ATOM     84  C   FIL     1      -0.687 -17.256  19.099  1.0   0.552     0.001 C
ATOM     85  C   FIL     1      -2.687 -17.256  21.099  1.0   0.550     0.001 C
ATOM     86  O   FIL     1       5.313 -15.256  23.099  1.0   0.542     0.001 O
ATOM     87  H   FIL     1       5.313 -15.256  27.099  1.0   0.530     0.001 H
ATOM     88  O   FIL     1       5.313 -15.256  26.099  1.0   0.523     0.001 O
ATOM     89  H   FIL     1       6.313 -15.256  27.099  1.0   0.521     0.001 H
ATOM     90  C   FIL     1       7.313  -8.256  20.099  1.0   0.496     0.001 C
ATOM     91  C   FIL     1       7.313 -10.256  20.099  1.0   0.488     0.001 C
ATOM     92  C   FIL     1       7.313  -9.256  20.099  1.0   0.485     0.001 C
ATOM     93  H   FIL     1       7.313  -7.256  23.099  1.0   0.483     0.001 H
ATOM     94  O   FIL     1       6.313 -17.256  22.099  1.0   0.483     0.001 O
ATOM     95  C   FIL     1       7.313  -9.256  21.099  1.0   0.449     0.001 C
ATOM     96  O   FIL     1       7.313 -10.256  19.099  1.0   0.445     0.001 O
ATOM     97  H   FIL     1       5.313  -9.256  19.099  1.0   0.441     0.001 H
ATOM     98  C   FIL     1       6.313 -12.256  27.099  1.0   0.436     0.001 C
ATOM     99  H   FIL     1       7.313 -10.256  23.099  1.0   0.436     0.001 H
ATOM    100  C   FIL     1       5.313 -16.256  25.099  1.0   0.435     0.001 C
ATOM    101  H   FIL     1       7.313  -7.256  22.099  1.0   0.427     0.001 H
ATOM    102  C   FIL     1       8.313  -8.256  20.099  1.0   0.417     0.001 C
ATOM    103  H   FIL     1       7.313  -6.256  23.099  1.0   0.411     0.001 H
ATOM    104  C   FIL     1       6.313 -13.256  27.099  1.0   0.403     0.001 C
ATOM    105  H   FIL     1       6.313 -14.256  27.099  1.0   0.388     0.001 H
ATOM    106  C   FIL     1       6.313 -10.256  27.099  1.0   0.386     0.001 C
ATOM    107  C   FIL     1       8.313  -8.256  21.099  1.0   0.383     0.001 C
ATOM    108  C   FIL     1       6.313 -11.256  27.099  1.0   0.382     0.001 C
ATOM    109  H   FIL     1       7.313 -10.256  22.099  1.0   0.380     0.001 H
ATOM    110  C   FIL     1       6.313  -9.256  27.099  1.0   0.376     0.001 C
ATOM    111  C   FIL     1       6.313 -16.256  23.099  1.0   0.368     0.001 C
ATOM    112  C   FIL     1       8.313  -7.256  22.099  1.0   0.368     0.001 C
ATOM    113  C   FIL     1       8.313  -7.256  21.099  1.0   0.356     0.001 C
ATOM    114  O   FIL     1       5.313 -18.256  21.099  1.0   0.355     0.001 O
ATOM    115  O   FIL     1       7.313 -10.256  24.099  1.0   0.348     0.001 O
ATOM    116  C   FIL     1       7.313  -9.256  22.099  1.0   0.345     0.001 C
ATOM    117  C   FIL     1       7.313  -9.256  27.099  1.0   0.344     0.001 C
ATOM    118  O   FIL     1       4.313 -18.256  18.099  1.0   0.319     0.001 O
ATOM    119  C   FIL     1       7.313  -9.256  24.099  1.0   0.318     0.001 C
ATOM    120  C   FIL     1       7.313  -9.256  26.099  1.0   0.317     0.001 C
ATOM    121  C   FIL     1       7.313  -9.256  25.099  1.0   0.310     0.001 C
ATOM    122  C   FIL     1       6.313 -17.256  23.099  1.0   0.307     0.001 C
ATOM    123  C   FIL     1       5.313 -18.256  22.099  1.0   0.259     0.001 C
ATOM    124  O   FIL     1       5.313 -18.256  20.099  1.0   0.235     0.001 O
ATOM    125  O   FIL     1       5.313 -18.256  19.099  1.0   0.231     0.001 O
ATOM    126  O   FIL     1       4.313 -18.256  19.099  1.0   0.216     0.001 O
