# Supplementary material for: Ferroptosis regulation by traditional chinese medicine for ischemic stroke intervention based on network pharmacology and data mining
Source: PLoS One. 2025 Apr 16;20(4):e0321751. doi: 10.1371/journal.pone.0321751 (PMC12002469; doi:10.1371/journal.pone.0321751)
Supplement: S4 File — (ZIP) [file pone.0321751.s004.zip › 分子对接5/TNF/TNF-0073/input/FILL_6op0_h_126out10.pdb]

ATOM      1  O   FIL     1       6.313   6.744  30.099  1.0   1.135     0.001 O
ATOM      2  O   FIL     1       7.313  13.744  22.099  1.0   0.842     0.001 O
ATOM      3  O   FIL     1      12.313   8.744  28.099  1.0   0.826     0.001 O
ATOM      4  O   FIL     1       7.313  13.744  23.099  1.0   0.820     0.001 O
ATOM      5  C   FIL     1       6.313   6.744  29.099  1.0   0.818     0.001 C
ATOM      6  C   FIL     1       9.313   7.744  28.099  1.0   0.764     0.001 C
ATOM      7  O   FIL     1      10.313   6.744  28.099  1.0   0.744     0.001 O
ATOM      8  C   FIL     1      10.313   7.744  28.099  1.0   0.735     0.001 C
ATOM      9  O   FIL     1      15.313  10.744  16.099  1.0   0.728     0.001 O
ATOM     10  O   FIL     1      13.313   8.744  28.099  1.0   0.723     0.001 O
ATOM     11  O   FIL     1       6.313  14.744  22.099  1.0   0.684     0.001 O
ATOM     12  O   FIL     1      16.313   8.744  15.099  1.0   0.678     0.001 O
ATOM     13  C   FIL     1      15.313   8.744  14.099  1.0   0.672     0.001 C
ATOM     14  C   FIL     1       9.313   8.744  28.099  1.0   0.669     0.001 C
ATOM     15  C   FIL     1      14.313   8.744  14.099  1.0   0.666     0.001 C
ATOM     16  O   FIL     1      15.313   8.744  15.099  1.0   0.664     0.001 O
ATOM     17  O   FIL     1      14.313   9.744  16.099  1.0   0.656     0.001 O
ATOM     18  C   FIL     1      14.313   7.744  14.099  1.0   0.651     0.001 C
ATOM     19  C   FIL     1       9.313  10.744  20.099  1.0   0.635     0.001 C
ATOM     20  O   FIL     1      14.313  10.744  17.099  1.0   0.633     0.001 O
ATOM     21  C   FIL     1       8.313   7.744  28.099  1.0   0.633     0.001 C
ATOM     22  O   FIL     1      11.313  13.744  18.099  1.0   0.627     0.001 O
ATOM     23  C   FIL     1       9.313  11.744  20.099  1.0   0.615     0.001 C
ATOM     24  O   FIL     1      11.313   7.744  28.099  1.0   0.615     0.001 O
ATOM     25  O   FIL     1      16.313   8.744  16.099  1.0   0.593     0.001 O
ATOM     26  O   FIL     1       7.313  14.744  23.099  1.0   0.590     0.001 O
ATOM     27  C   FIL     1      11.313   8.744  28.099  1.0   0.586     0.001 C
ATOM     28  C   FIL     1      10.313   8.744  27.099  1.0   0.585     0.001 C
ATOM     29  O   FIL     1       6.313  14.744  23.099  1.0   0.581     0.001 O
ATOM     30  C   FIL     1      14.313   6.744  13.099  1.0   0.577     0.001 C
ATOM     31  O   FIL     1      15.313  11.744  16.099  1.0   0.574     0.001 O
ATOM     32  C   FIL     1      15.313   7.744  14.099  1.0   0.574     0.001 C
ATOM     33  C   FIL     1      15.313   6.744  13.099  1.0   0.564     0.001 C
ATOM     34  C   FIL     1      15.313   9.744  14.099  1.0   0.563     0.001 C
ATOM     35  O   FIL     1      14.313  11.744  17.099  1.0   0.552     0.001 O
ATOM     36  O   FIL     1      12.313   7.744  27.099  1.0   0.551     0.001 O
ATOM     37  C   FIL     1       8.313   7.744  29.099  1.0   0.545     0.001 C
ATOM     38  C   FIL     1      11.313   8.744  27.099  1.0   0.540     0.001 C
ATOM     39  C   FIL     1      10.313  11.744  20.099  1.0   0.539     0.001 C
ATOM     40  H   FIL     1      12.313  13.744  17.099  1.0   0.537     0.001 H
ATOM     41  C   FIL     1      10.313  10.744  20.099  1.0   0.533     0.001 C
ATOM     42  O   FIL     1      11.313  13.744  19.099  1.0   0.532     0.001 O
ATOM     43  C   FIL     1      11.313  10.744  20.099  1.0   0.529     0.001 C
ATOM     44  C   FIL     1      15.313   9.744  15.099  1.0   0.528     0.001 C
ATOM     45  O   FIL     1       7.313  13.744  24.099  1.0   0.526     0.001 O
ATOM     46  C   FIL     1      16.313   8.744  14.099  1.0   0.524     0.001 C
ATOM     47  O   FIL     1      11.313  14.744  19.099  1.0   0.519     0.001 O
ATOM     48  C   FIL     1      10.313  10.744  21.099  1.0   0.511     0.001 C
ATOM     49  O   FIL     1      15.313  10.744  15.099  1.0   0.509     0.001 O
ATOM     50  O   FIL     1      13.313  10.744  17.099  1.0   0.508     0.001 O
ATOM     51  C   FIL     1      16.313   9.744  14.099  1.0   0.507     0.001 C
ATOM     52  H   FIL     1       8.313  11.744  23.099  1.0   0.498     0.001 H
ATOM     53  C   FIL     1      12.313   8.744  27.099  1.0   0.493     0.001 C
ATOM     54  C   FIL     1       9.313   8.744  27.099  1.0   0.492     0.001 C
ATOM     55  C   FIL     1      10.313   9.744  27.099  1.0   0.490     0.001 C
ATOM     56  C   FIL     1      12.313  11.744  18.099  1.0   0.485     0.001 C
ATOM     57  O   FIL     1      14.313   6.744  12.099  1.0   0.474     0.001 O
ATOM     58  H   FIL     1      14.313   6.744  11.099  1.0   0.473     0.001 H
ATOM     59  H   FIL     1       9.313  12.744  28.099  1.0   0.470     0.001 H
ATOM     60  C   FIL     1      10.313  11.744  21.099  1.0   0.469     0.001 C
ATOM     61  H   FIL     1       9.313  11.744  23.099  1.0   0.467     0.001 H
ATOM     62  O   FIL     1       7.313  14.744  22.099  1.0   0.465     0.001 O
ATOM     63  C   FIL     1      12.313  12.744  18.099  1.0   0.461     0.001 C
ATOM     64  C   FIL     1      13.313  10.744  18.099  1.0   0.454     0.001 C
ATOM     65  H   FIL     1       8.313  13.744  28.099  1.0   0.452     0.001 H
ATOM     66  O   FIL     1      13.313  11.744  17.099  1.0   0.452     0.001 O
ATOM     67  C   FIL     1       9.313  12.744  21.099  1.0   0.448     0.001 C
ATOM     68  O   FIL     1      15.313   9.744  16.099  1.0   0.446     0.001 O
ATOM     69  H   FIL     1      11.313  13.744  17.099  1.0   0.444     0.001 H
ATOM     70  C   FIL     1      16.313   9.744  13.099  1.0   0.440     0.001 C
ATOM     71  C   FIL     1      17.313   9.744  13.099  1.0   0.440     0.001 C
ATOM     72  C   FIL     1       7.313  14.744  27.099  1.0   0.434     0.001 C
ATOM     73  C   FIL     1      11.313   9.744  27.099  1.0   0.433     0.001 C
ATOM     74  C   FIL     1      13.313   8.744  27.099  1.0   0.431     0.001 C
ATOM     75  C   FIL     1      16.313   7.744  14.099  1.0   0.427     0.001 C
ATOM     76  C   FIL     1      11.313  11.744  20.099  1.0   0.423     0.001 C
ATOM     77  C   FIL     1      16.313   9.744  15.099  1.0   0.422     0.001 C
ATOM     78  H   FIL     1       9.313  11.744  22.099  1.0   0.421     0.001 H
ATOM     79  C   FIL     1       7.313   7.744  29.099  1.0   0.421     0.001 C
ATOM     80  H   FIL     1       7.313  13.744  28.099  1.0   0.420     0.001 H
ATOM     81  C   FIL     1      12.313  10.744  20.099  1.0   0.419     0.001 C
ATOM     82  C   FIL     1       8.313  12.744  24.099  1.0   0.418     0.001 C
ATOM     83  O   FIL     1       8.313  10.744  20.099  1.0   0.418     0.001 O
ATOM     84  C   FIL     1      12.313  10.744  19.099  1.0   0.417     0.001 C
ATOM     85  C   FIL     1      13.313  11.744  18.099  1.0   0.416     0.001 C
ATOM     86  H   FIL     1       7.313  11.744  23.099  1.0   0.415     0.001 H
ATOM     87  C   FIL     1       8.313  13.744  22.099  1.0   0.415     0.001 C
ATOM     88  H   FIL     1       7.313   6.744  29.099  1.0   0.411     0.001 H
ATOM     89  C   FIL     1       8.313  13.744  23.099  1.0   0.409     0.001 C
ATOM     90  C   FIL     1      12.313  11.744  19.099  1.0   0.405     0.001 C
ATOM     91  C   FIL     1      13.313  10.744  19.099  1.0   0.401     0.001 C
ATOM     92  C   FIL     1      10.313  10.744  27.099  1.0   0.398     0.001 C
ATOM     93  H   FIL     1       9.313  10.744  19.099  1.0   0.393     0.001 H
ATOM     94  H   FIL     1      11.313  10.744  19.099  1.0   0.393     0.001 H
ATOM     95  O   FIL     1      14.313   8.744  15.099  1.0   0.392     0.001 O
ATOM     96  C   FIL     1       7.313  14.744  24.099  1.0   0.392     0.001 C
ATOM     97  C   FIL     1      10.313  12.744  20.099  1.0   0.390     0.001 C
ATOM     98  H   FIL     1      10.313  10.744  19.099  1.0   0.390     0.001 H
ATOM     99  C   FIL     1       8.313  13.744  24.099  1.0   0.389     0.001 C
ATOM    100  H   FIL     1      15.313   7.744  12.099  1.0   0.388     0.001 H
ATOM    101  O   FIL     1       7.313  12.744  23.099  1.0   0.387     0.001 O
ATOM    102  H   FIL     1       8.313  11.744  24.099  1.0   0.387     0.001 H
ATOM    103  C   FIL     1       6.313  15.744  27.099  1.0   0.383     0.001 C
ATOM    104  C   FIL     1      16.313   8.744  13.099  1.0   0.381     0.001 C
ATOM    105  C   FIL     1       6.313  15.744  28.099  1.0   0.379     0.001 C
ATOM    106  O   FIL     1      14.313   9.744  15.099  1.0   0.379     0.001 O
ATOM    107  H   FIL     1      14.313   7.744  13.099  1.0   0.378     0.001 H
ATOM    108  C   FIL     1      11.313  12.744  19.099  1.0   0.378     0.001 C
ATOM    109  O   FIL     1       8.313  11.744  20.099  1.0   0.376     0.001 O
ATOM    110  C   FIL     1      11.313  11.744  19.099  1.0   0.373     0.001 C
ATOM    111  C   FIL     1      14.313   6.744  14.099  1.0   0.369     0.001 C
ATOM    112  O   FIL     1      12.313  14.744  18.099  1.0   0.369     0.001 O
ATOM    113  C   FIL     1       8.313  13.744  27.099  1.0   0.368     0.001 C
ATOM    114  O   FIL     1      15.313   7.744  13.099  1.0   0.366     0.001 O
ATOM    115  C   FIL     1       9.313  12.744  22.099  1.0   0.362     0.001 C
ATOM    116  C   FIL     1       8.313  14.744  27.099  1.0   0.356     0.001 C
ATOM    117  C   FIL     1       9.313  12.744  20.099  1.0   0.353     0.001 C
ATOM    118  C   FIL     1       7.313  14.744  26.099  1.0   0.346     0.001 C
ATOM    119  C   FIL     1       9.313  12.744  27.099  1.0   0.337     0.001 C
ATOM    120  C   FIL     1      15.313  10.744  17.099  1.0   0.337     0.001 C
ATOM    121  C   FIL     1       7.313  14.744  25.099  1.0   0.332     0.001 C
ATOM    122  O   FIL     1      12.313  13.744  18.099  1.0   0.331     0.001 O
ATOM    123  C   FIL     1       7.313  15.744  27.099  1.0   0.329     0.001 C
ATOM    124  C   FIL     1       9.313  13.744  27.099  1.0   0.328     0.001 C
ATOM    125  C   FIL     1      10.313  11.744  27.099  1.0   0.328     0.001 C
ATOM    126  C   FIL     1      10.313  12.744  27.099  1.0   0.274     0.001 C
