# Supplementary material for: Ferroptosis regulation by traditional chinese medicine for ischemic stroke intervention based on network pharmacology and data mining
Source: PLoS One. 2025 Apr 16;20(4):e0321751. doi: 10.1371/journal.pone.0321751 (PMC12002469; doi:10.1371/journal.pone.0321751)
Supplement: S4 File — (ZIP) [file pone.0321751.s004.zip › 分子对接5/TNF/TNF-0073/results/all_poses_6op0_h.pdb]

REMARK Generated by AMDock from AutoDock Vina result
REMARK Best docking result from each FILL generated by AutoLigand
MODEL        1
REMARK Best docking result from each FILL generated by AutoLigand
REMARK ENERGY   =   -4.8
HETATM   1  C   <1> d   1       6.106 -21.044  18.337  0.00  0.00           C
HETATM   2  C   <1> d   1       5.436 -22.220  18.696  0.00  0.00           C
HETATM   3  C   <1> d   1       4.976 -22.399  20.002  0.00  0.00           C
HETATM   4  C   <1> d   1       5.146 -21.388  20.958  0.00  0.00           C
HETATM   5  C   <1> d   1       5.820 -20.212  20.602  0.00  0.00           C
HETATM   6  C   <1> d   1       6.298 -20.051  19.299  0.00  0.00           C
HETATM   7  C   <1> d   1       4.593 -21.578  22.376  0.00  0.00           C
HETATM   8  C   <1> d   1       4.483 -20.219  23.110  0.00  0.00           C
HETATM   9  C   <1> d   1       5.825 -19.472  22.914  0.00  0.00           C
HETATM  10  O   <1> d   1       6.017 -19.179  21.521  0.00  0.00           O
HETATM  11  C   <1> d   1       5.805 -18.157  23.705  0.00  0.00           C
HETATM  12  C   <1> d   1       5.696 -16.936  23.032  0.00  0.00           C
HETATM  13  C   <1> d   1       5.692 -15.732  23.742  0.00  0.00           C
HETATM  14  C   <1> d   1       5.789 -15.739  25.139  0.00  0.00           C
HETATM  15  C   <1> d   1       5.887 -16.960  25.818  0.00  0.00           C
HETATM  16  C   <1> d   1       5.893 -18.160  25.102  0.00  0.00           C
HETATM  17  O   <1> d   1       5.790 -14.549  25.877  0.00  0.00           O
HETATM  18  H   <1> d   1       6.388 -13.885  25.553  0.00  0.00           H
HETATM  19  O   <1> d   1       5.977 -16.995  27.211  0.00  0.00           O
HETATM  20  H   <1> d   1       5.308 -17.554  27.595  0.00  0.00           H
HETATM  21  O   <1> d   1       3.411 -19.424  22.568  0.00  0.00           O
HETATM  22  H   <1> d   1       2.652 -19.369  23.139  0.00  0.00           H
HETATM  23  O   <1> d   1       4.345 -23.597  20.336  0.00  0.00           O
HETATM  24  H   <1> d   1       3.773 -23.903  19.641  0.00  0.00           H
HETATM  25  O   <1> d   1       6.588 -20.842  17.040  0.00  0.00           O
HETATM  26  H   <1> d   1       7.471 -21.159  16.891  0.00  0.00           H
ENDMDL
MODEL        2
REMARK Best docking result from each FILL generated by AutoLigand
REMARK ENERGY   =   -6.7
HETATM   1  C   <1> d   1      -3.542  15.666  34.337  0.00  0.00           C
HETATM   2  C   <1> d   1      -2.334  16.334  34.565  0.00  0.00           C
HETATM   3  C   <1> d   1      -1.173  15.942  33.894  0.00  0.00           C
HETATM   4  C   <1> d   1      -1.215  14.902  32.957  0.00  0.00           C
HETATM   5  C   <1> d   1      -2.423  14.230  32.729  0.00  0.00           C
HETATM   6  C   <1> d   1      -3.574  14.612  33.423  0.00  0.00           C
HETATM   7  C   <1> d   1       0.056  14.514  32.190  0.00  0.00           C
HETATM   8  C   <1> d   1      -0.293  13.691  30.926  0.00  0.00           C
HETATM   9  C   <1> d   1      -1.290  12.585  31.349  0.00  0.00           C
HETATM  10  O   <1> d   1      -2.513  13.184  31.807  0.00  0.00           O
HETATM  11  C   <1> d   1      -1.595  11.677  30.149  0.00  0.00           C
HETATM  12  C   <1> d   1      -2.880  11.655  29.597  0.00  0.00           C
HETATM  13  C   <1> d   1      -3.173  10.822  28.513  0.00  0.00           C
HETATM  14  C   <1> d   1      -2.175  10.005  27.966  0.00  0.00           C
HETATM  15  C   <1> d   1      -0.885  10.032  28.509  0.00  0.00           C
HETATM  16  C   <1> d   1      -0.600  10.866  29.593  0.00  0.00           C
HETATM  17  O   <1> d   1      -2.439   9.157  26.883  0.00  0.00           O
HETATM  18  H   <1> d   1      -2.715   8.281  27.126  0.00  0.00           H
HETATM  19  O   <1> d   1       0.129   9.233  27.976  0.00  0.00           O
HETATM  20  H   <1> d   1       0.835   9.094  28.601  0.00  0.00           H
HETATM  21  O   <1> d   1      -0.903  14.523  29.920  0.00  0.00           O
HETATM  22  H   <1> d   1      -1.436  15.224  30.279  0.00  0.00           H
HETATM  23  O   <1> d   1       0.022  16.605  34.172  0.00  0.00           O
HETATM  24  H   <1> d   1       0.369  17.048  33.404  0.00  0.00           H
HETATM  25  O   <1> d   1      -4.717  16.029  35.004  0.00  0.00           O
HETATM  26  H   <1> d   1      -4.970  15.444  35.708  0.00  0.00           H
ENDMDL
MODEL        3
REMARK Best docking result from each FILL generated by AutoLigand
REMARK ENERGY   =   -4.8
HETATM   1  C   <1> d   1       6.472 -14.703  25.569  0.00  0.00           C
HETATM   2  C   <1> d   1       7.661 -14.906  24.860  0.00  0.00           C
HETATM   3  C   <1> d   1       7.868 -16.093  24.154  0.00  0.00           C
HETATM   4  C   <1> d   1       6.871 -17.078  24.117  0.00  0.00           C
HETATM   5  C   <1> d   1       5.681 -16.878  24.830  0.00  0.00           C
HETATM   6  C   <1> d   1       5.493 -15.698  25.553  0.00  0.00           C
HETATM   7  C   <1> d   1       7.091 -18.356  23.298  0.00  0.00           C
HETATM   8  C   <1> d   1       5.746 -19.073  23.025  0.00  0.00           C
HETATM   9  C   <1> d   1       4.980 -19.155  24.367  0.00  0.00           C
HETATM  10  O   <1> d   1       4.661 -17.832  24.826  0.00  0.00           O
HETATM  11  C   <1> d   1       3.678 -19.945  24.172  0.00  0.00           C
HETATM  12  C   <1> d   1       2.450 -19.364  24.500  0.00  0.00           C
HETATM  13  C   <1> d   1       1.259 -20.079  24.339  0.00  0.00           C
HETATM  14  C   <1> d   1       1.288 -21.387  23.840  0.00  0.00           C
HETATM  15  C   <1> d   1       2.515 -21.969  23.499  0.00  0.00           C
HETATM  16  C   <1> d   1       3.701 -21.250  23.664  0.00  0.00           C
HETATM  17  O   <1> d   1       0.113 -22.129  23.671  0.00  0.00           O
HETATM  18  H   <1> d   1      -0.380 -22.274  24.470  0.00  0.00           H
HETATM  19  O   <1> d   1       2.569 -23.270  22.991  0.00  0.00           O
HETATM  20  H   <1> d   1       2.490 -23.282  22.042  0.00  0.00           H
HETATM  21  O   <1> d   1       4.956 -18.341  22.069  0.00  0.00           O
HETATM  22  H   <1> d   1       5.401 -17.581  21.709  0.00  0.00           H
HETATM  23  O   <1> d   1       9.079 -16.279  23.488  0.00  0.00           O
HETATM  24  H   <1> d   1       9.058 -15.922  22.607  0.00  0.00           H
HETATM  25  O   <1> d   1       6.243 -13.529  26.294  0.00  0.00           O
HETATM  26  H   <1> d   1       5.511 -13.573  26.899  0.00  0.00           H
ENDMDL
MODEL        4
REMARK Best docking result from each FILL generated by AutoLigand
REMARK ENERGY   =   -7.6
HETATM   1  C   <1> d   1     -10.188  -2.473  14.912  0.00  0.00           C
HETATM   2  C   <1> d   1     -10.638  -1.216  14.491  0.00  0.00           C
HETATM   3  C   <1> d   1     -11.205  -0.327  15.406  0.00  0.00           C
HETATM   4  C   <1> d   1     -11.295  -0.668  16.763  0.00  0.00           C
HETATM   5  C   <1> d   1     -10.848  -1.926  17.186  0.00  0.00           C
HETATM   6  C   <1> d   1     -10.304  -2.819  16.259  0.00  0.00           C
HETATM   7  C   <1> d   1     -11.875   0.338  17.766  0.00  0.00           C
HETATM   8  C   <1> d   1     -11.476  -0.037  19.214  0.00  0.00           C
HETATM   9  C   <1> d   1     -11.763  -1.546  19.402  0.00  0.00           C
HETATM  10  O   <1> d   1     -10.921  -2.313  18.526  0.00  0.00           O
HETATM  11  C   <1> d   1     -11.475  -1.950  20.855  0.00  0.00           C
HETATM  12  C   <1> d   1     -11.698  -1.039  21.892  0.00  0.00           C
HETATM  13  C   <1> d   1     -11.427  -1.391  23.217  0.00  0.00           C
HETATM  14  C   <1> d   1     -10.934  -2.667  23.518  0.00  0.00           C
HETATM  15  C   <1> d   1     -10.720  -3.586  22.484  0.00  0.00           C
HETATM  16  C   <1> d   1     -10.991  -3.227  21.161  0.00  0.00           C
HETATM  17  O   <1> d   1     -10.649  -3.048  24.835  0.00  0.00           O
HETATM  18  H   <1> d   1      -9.811  -3.483  24.948  0.00  0.00           H
HETATM  19  O   <1> d   1     -10.236  -4.868  22.758  0.00  0.00           O
HETATM  20  H   <1> d   1     -10.118  -5.008  23.693  0.00  0.00           H
HETATM  21  O   <1> d   1     -10.077   0.215  19.446  0.00  0.00           O
HETATM  22  H   <1> d   1      -9.639  -0.484  19.920  0.00  0.00           H
HETATM  23  O   <1> d   1     -11.676   0.903  14.948  0.00  0.00           O
HETATM  24  H   <1> d   1     -11.922   1.479  15.664  0.00  0.00           H
HETATM  25  O   <1> d   1      -9.627  -3.388  14.016  0.00  0.00           O
HETATM  26  H   <1> d   1      -8.732  -3.195  13.761  0.00  0.00           H
ENDMDL
MODEL        5
REMARK Best docking result from each FILL generated by AutoLigand
REMARK ENERGY   =   -8.6
HETATM   1  C   <1> d   1      -3.279  -0.232   6.527  0.00  0.00           C
HETATM   2  C   <1> d   1      -2.137   0.319   5.933  0.00  0.00           C
HETATM   3  C   <1> d   1      -1.023   0.643   6.711  0.00  0.00           C
HETATM   4  C   <1> d   1      -1.022   0.383   8.088  0.00  0.00           C
HETATM   5  C   <1> d   1      -2.165  -0.165   8.685  0.00  0.00           C
HETATM   6  C   <1> d   1      -3.284  -0.463   7.903  0.00  0.00           C
HETATM   7  C   <1> d   1       0.226   0.697   8.923  0.00  0.00           C
HETATM   8  C   <1> d   1       0.190  -0.058  10.273  0.00  0.00           C
HETATM   9  C   <1> d   1      -1.211   0.161  10.893  0.00  0.00           C
HETATM  10  O   <1> d   1      -2.212  -0.437  10.054  0.00  0.00           O
HETATM  11  C   <1> d   1      -1.269  -0.488  12.283  0.00  0.00           C
HETATM  12  C   <1> d   1      -0.094  -0.929  12.900  0.00  0.00           C
HETATM  13  C   <1> d   1      -0.135  -1.534  14.159  0.00  0.00           C
HETATM  14  C   <1> d   1      -1.360  -1.698  14.818  0.00  0.00           C
HETATM  15  C   <1> d   1      -2.538  -1.249  14.210  0.00  0.00           C
HETATM  16  C   <1> d   1      -2.489  -0.647  12.950  0.00  0.00           C
HETATM  17  O   <1> d   1      -1.434  -2.304  16.079  0.00  0.00           O
HETATM  18  H   <1> d   1      -2.235  -2.120  16.558  0.00  0.00           H
HETATM  19  O   <1> d   1      -3.771  -1.394  14.851  0.00  0.00           O
HETATM  20  H   <1> d   1      -3.962  -0.656  15.422  0.00  0.00           H
HETATM  21  O   <1> d   1       0.411  -1.469  10.082  0.00  0.00           O
HETATM  22  H   <1> d   1       0.538  -1.947  10.895  0.00  0.00           H
HETATM  23  O   <1> d   1       0.084   1.224   6.094  0.00  0.00           O
HETATM  24  H   <1> d   1      -0.170   1.850   5.425  0.00  0.00           H
HETATM  25  O   <1> d   1      -4.412  -0.554   5.775  0.00  0.00           O
HETATM  26  H   <1> d   1      -5.102  -0.988   6.263  0.00  0.00           H
ENDMDL
MODEL        6
REMARK Best docking result from each FILL generated by AutoLigand
REMARK ENERGY   =   -6.7
HETATM   1  C   <1> d   1      -3.565  15.659  34.341  0.00  0.00           C
HETATM   2  C   <1> d   1      -2.359  16.332  34.568  0.00  0.00           C
HETATM   3  C   <1> d   1      -1.198  15.946  33.895  0.00  0.00           C
HETATM   4  C   <1> d   1      -1.236  14.906  32.956  0.00  0.00           C
HETATM   5  C   <1> d   1      -2.442  14.229  32.729  0.00  0.00           C
HETATM   6  C   <1> d   1      -3.593  14.605  33.425  0.00  0.00           C
HETATM   7  C   <1> d   1       0.035  14.526  32.186  0.00  0.00           C
HETATM   8  C   <1> d   1      -0.312  13.703  30.922  0.00  0.00           C
HETATM   9  C   <1> d   1      -1.303  12.592  31.345  0.00  0.00           C
HETATM  10  O   <1> d   1      -2.528  13.184  31.806  0.00  0.00           O
HETATM  11  C   <1> d   1      -1.606  11.684  30.145  0.00  0.00           C
HETATM  12  C   <1> d   1      -2.892  11.654  29.596  0.00  0.00           C
HETATM  13  C   <1> d   1      -3.182  10.821  28.512  0.00  0.00           C
HETATM  14  C   <1> d   1      -2.181  10.011  27.960  0.00  0.00           C
HETATM  15  C   <1> d   1      -0.890  10.047  28.499  0.00  0.00           C
HETATM  16  C   <1> d   1      -0.607  10.880  29.585  0.00  0.00           C
HETATM  17  O   <1> d   1      -2.443   9.164  26.876  0.00  0.00           O
HETATM  18  H   <1> d   1      -3.197   8.598  26.992  0.00  0.00           H
HETATM  19  O   <1> d   1       0.128   9.255  27.962  0.00  0.00           O
HETATM  20  H   <1> d   1      -0.151   8.812  27.166  0.00  0.00           H
HETATM  21  O   <1> d   1      -0.927  14.533  29.918  0.00  0.00           O
HETATM  22  H   <1> d   1      -1.018  15.443  30.181  0.00  0.00           H
HETATM  23  O   <1> d   1      -0.005  16.614  34.171  0.00  0.00           O
HETATM  24  H   <1> d   1       0.633  16.043  34.585  0.00  0.00           H
HETATM  25  O   <1> d   1      -4.740  16.015  35.010  0.00  0.00           O
HETATM  26  H   <1> d   1      -5.199  16.758  34.636  0.00  0.00           H
ENDMDL
MODEL        7
REMARK Best docking result from each FILL generated by AutoLigand
REMARK ENERGY   =   -8.7
HETATM   1  C   <1> d   1      -3.311  -0.263   6.583  0.00  0.00           C
HETATM   2  C   <1> d   1      -2.189   0.340   6.003  0.00  0.00           C
HETATM   3  C   <1> d   1      -1.094   0.698   6.793  0.00  0.00           C
HETATM   4  C   <1> d   1      -1.090   0.421   8.167  0.00  0.00           C
HETATM   5  C   <1> d   1      -2.214  -0.181   8.749  0.00  0.00           C
HETATM   6  C   <1> d   1      -3.315  -0.513   7.956  0.00  0.00           C
HETATM   7  C   <1> d   1       0.139   0.773   9.013  0.00  0.00           C
HETATM   8  C   <1> d   1       0.125  -0.001  10.354  0.00  0.00           C
HETATM   9  C   <1> d   1      -1.288   0.154  10.967  0.00  0.00           C
HETATM  10  O   <1> d   1      -2.259  -0.473  10.114  0.00  0.00           O
HETATM  11  C   <1> d   1      -1.327  -0.516  12.349  0.00  0.00           C
HETATM  12  C   <1> d   1      -0.144  -0.962  12.945  0.00  0.00           C
HETATM  13  C   <1> d   1      -0.170  -1.586  14.196  0.00  0.00           C
HETATM  14  C   <1> d   1      -1.386  -1.763  14.867  0.00  0.00           C
HETATM  15  C   <1> d   1      -2.572  -1.307  14.279  0.00  0.00           C
HETATM  16  C   <1> d   1      -2.540  -0.687  13.027  0.00  0.00           C
HETATM  17  O   <1> d   1      -1.445  -2.387  16.119  0.00  0.00           O
HETATM  18  H   <1> d   1      -1.219  -3.310  16.111  0.00  0.00           H
HETATM  19  O   <1> d   1      -3.797  -1.464  14.932  0.00  0.00           O
HETATM  20  H   <1> d   1      -4.313  -2.170  14.551  0.00  0.00           H
HETATM  21  O   <1> d   1       0.404  -1.399  10.146  0.00  0.00           O
HETATM  22  H   <1> d   1       0.375  -1.660   9.232  0.00  0.00           H
HETATM  23  O   <1> d   1      -0.007   1.331   6.191  0.00  0.00           O
HETATM  24  H   <1> d   1       0.347   2.026   6.736  0.00  0.00           H
HETATM  25  O   <1> d   1      -4.426  -0.621   5.819  0.00  0.00           O
HETATM  26  H   <1> d   1      -4.473  -1.542   5.592  0.00  0.00           H
ENDMDL
MODEL        8
REMARK Best docking result from each FILL generated by AutoLigand
REMARK ENERGY   =   -7.6
HETATM   1  C   <1> d   1     -10.194  -2.445  14.888  0.00  0.00           C
HETATM   2  C   <1> d   1     -10.620  -1.180  14.469  0.00  0.00           C
HETATM   3  C   <1> d   1     -11.174  -0.282  15.386  0.00  0.00           C
HETATM   4  C   <1> d   1     -11.273  -0.625  16.741  0.00  0.00           C
HETATM   5  C   <1> d   1     -10.850  -1.893  17.161  0.00  0.00           C
HETATM   6  C   <1> d   1     -10.320  -2.793  16.234  0.00  0.00           C
HETATM   7  C   <1> d   1     -11.837   0.388  17.745  0.00  0.00           C
HETATM   8  C   <1> d   1     -11.448   0.002  19.193  0.00  0.00           C
HETATM   9  C   <1> d   1     -11.762  -1.502  19.376  0.00  0.00           C
HETATM  10  O   <1> d   1     -10.932  -2.282  18.501  0.00  0.00           O
HETATM  11  C   <1> d   1     -11.485  -1.915  20.829  0.00  0.00           C
HETATM  12  C   <1> d   1     -11.732  -1.017  21.872  0.00  0.00           C
HETATM  13  C   <1> d   1     -11.470  -1.377  23.197  0.00  0.00           C
HETATM  14  C   <1> d   1     -10.963  -2.649  23.492  0.00  0.00           C
HETATM  15  C   <1> d   1     -10.725  -3.556  22.452  0.00  0.00           C
HETATM  16  C   <1> d   1     -10.987  -3.188  21.129  0.00  0.00           C
HETATM  17  O   <1> d   1     -10.688  -3.037  24.809  0.00  0.00           O
HETATM  18  H   <1> d   1     -11.431  -3.403  25.275  0.00  0.00           H
HETATM  19  O   <1> d   1     -10.227  -4.833  22.721  0.00  0.00           O
HETATM  20  H   <1> d   1     -10.913  -5.493  22.690  0.00  0.00           H
HETATM  21  O   <1> d   1     -10.045   0.228  19.429  0.00  0.00           O
HETATM  22  H   <1> d   1      -9.860   1.056  19.858  0.00  0.00           H
HETATM  23  O   <1> d   1     -11.622   0.957  14.929  0.00  0.00           O
HETATM  24  H   <1> d   1     -11.938   1.504  15.640  0.00  0.00           H
HETATM  25  O   <1> d   1      -9.647  -3.368  13.991  0.00  0.00           O
HETATM  26  H   <1> d   1      -8.829  -3.759  14.273  0.00  0.00           H
ENDMDL
MODEL        9
REMARK Best docking result from each FILL generated by AutoLigand
REMARK ENERGY   =   -5.1
HETATM   1  C   <1> d   1       7.841  -9.730  19.747  0.00  0.00           C
HETATM   2  C   <1> d   1       9.045 -10.199  19.209  0.00  0.00           C
HETATM   3  C   <1> d   1      10.206 -10.214  19.986  0.00  0.00           C
HETATM   4  C   <1> d   1      10.169  -9.797  21.323  0.00  0.00           C
HETATM   5  C   <1> d   1       8.965  -9.325  21.862  0.00  0.00           C
HETATM   6  C   <1> d   1       7.814  -9.290  21.072  0.00  0.00           C
HETATM   7  C   <1> d   1      11.440  -9.866  22.180  0.00  0.00           C
HETATM   8  C   <1> d   1      11.092  -9.800  23.687  0.00  0.00           C
HETATM   9  C   <1> d   1      10.106  -8.624  23.887  0.00  0.00           C
HETATM  10  O   <1> d   1       8.880  -8.895  23.189  0.00  0.00           O
HETATM  11  C   <1> d   1       9.803  -8.453  25.383  0.00  0.00           C
HETATM  12  C   <1> d   1      10.848  -8.440  26.312  0.00  0.00           C
HETATM  13  C   <1> d   1      10.584  -8.299  27.677  0.00  0.00           C
HETATM  14  C   <1> d   1       9.265  -8.161  28.126  0.00  0.00           C
HETATM  15  C   <1> d   1       8.216  -8.162  27.198  0.00  0.00           C
HETATM  16  C   <1> d   1       8.487  -8.306  25.835  0.00  0.00           C
HETATM  17  O   <1> d   1       8.968  -8.021  29.488  0.00  0.00           O
HETATM  18  H   <1> d   1       8.071  -7.763  29.671  0.00  0.00           H
HETATM  19  O   <1> d   1       6.892  -8.018  27.620  0.00  0.00           O
HETATM  20  H   <1> d   1       6.471  -7.266  27.214  0.00  0.00           H
HETATM  21  O   <1> d   1      10.472 -11.023  24.128  0.00  0.00           O
HETATM  22  H   <1> d   1       9.604 -10.898  24.496  0.00  0.00           H
HETATM  23  O   <1> d   1      11.397 -10.653  19.409  0.00  0.00           O
HETATM  24  H   <1> d   1      11.263 -11.413  18.852  0.00  0.00           H
HETATM  25  O   <1> d   1       6.666  -9.692  18.990  0.00  0.00           O
HETATM  26  H   <1> d   1       6.795  -9.775  18.052  0.00  0.00           H
ENDMDL
MODEL       10
REMARK Best docking result from each FILL generated by AutoLigand
REMARK ENERGY   =   -7.0
HETATM   1  C   <1> d   1       7.582  14.798  22.341  0.00  0.00           C
HETATM   2  C   <1> d   1       8.519  15.062  21.336  0.00  0.00           C
HETATM   3  C   <1> d   1       9.804  14.520  21.409  0.00  0.00           C
HETATM   4  C   <1> d   1      10.157  13.675  22.469  0.00  0.00           C
HETATM   5  C   <1> d   1       9.221  13.412  23.479  0.00  0.00           C
HETATM   6  C   <1> d   1       7.946  13.978  23.410  0.00  0.00           C
HETATM   7  C   <1> d   1      11.556  13.045  22.511  0.00  0.00           C
HETATM   8  C   <1> d   1      11.585  11.833  23.474  0.00  0.00           C
HETATM   9  C   <1> d   1      10.911  12.271  24.796  0.00  0.00           C
HETATM  10  O   <1> d   1       9.528  12.579  24.558  0.00  0.00           O
HETATM  11  C   <1> d   1      11.000  11.133  25.823  0.00  0.00           C
HETATM  12  C   <1> d   1      12.000  10.162  25.708  0.00  0.00           C
HETATM  13  C   <1> d   1      12.083   9.114  26.629  0.00  0.00           C
HETATM  14  C   <1> d   1      11.165   9.032  27.683  0.00  0.00           C
HETATM  15  C   <1> d   1      10.169  10.007  27.809  0.00  0.00           C
HETATM  16  C   <1> d   1      10.090  11.051  26.884  0.00  0.00           C
HETATM  17  O   <1> d   1      11.220   7.991  28.619  0.00  0.00           O
HETATM  18  H   <1> d   1      10.378   7.745  28.984  0.00  0.00           H
HETATM  19  O   <1> d   1       9.246   9.952  28.856  0.00  0.00           O
HETATM  20  H   <1> d   1       8.609   9.255  28.730  0.00  0.00           H
HETATM  21  O   <1> d   1      10.866  10.716  22.919  0.00  0.00           O
HETATM  22  H   <1> d   1      11.400  10.159  22.362  0.00  0.00           H
HETATM  23  O   <1> d   1      10.726  14.832  20.409  0.00  0.00           O
HETATM  24  H   <1> d   1      11.407  14.172  20.336  0.00  0.00           H
HETATM  25  O   <1> d   1       6.293  15.338  22.301  0.00  0.00           O
HETATM  26  H   <1> d   1       5.725  15.063  23.011  0.00  0.00           H
ENDMDL
