# Supplementary material for: Ferroptosis regulation by traditional chinese medicine for ischemic stroke intervention based on network pharmacology and data mining
Source: PLoS One. 2025 Apr 16;20(4):e0321751. doi: 10.1371/journal.pone.0321751 (PMC12002469; doi:10.1371/journal.pone.0321751)
Supplement: S4 File — (ZIP) [file pone.0321751.s004.zip › 分子对接5/TNF/TNF-0073/results/MOL000073_6op0_out01.pdb]

REMARK Generated by AMDock from AutoDock Vina result
MODEL        1
REMARK ENERGY   =   -4.8
HETATM   1  C   <1> d   1       6.106 -21.044  18.337  0.00  0.00           C
HETATM   2  C   <1> d   1       5.436 -22.220  18.696  0.00  0.00           C
HETATM   3  C   <1> d   1       4.976 -22.399  20.002  0.00  0.00           C
HETATM   4  C   <1> d   1       5.146 -21.388  20.958  0.00  0.00           C
HETATM   5  C   <1> d   1       5.820 -20.212  20.602  0.00  0.00           C
HETATM   6  C   <1> d   1       6.298 -20.051  19.299  0.00  0.00           C
HETATM   7  C   <1> d   1       4.593 -21.578  22.376  0.00  0.00           C
HETATM   8  C   <1> d   1       4.483 -20.219  23.110  0.00  0.00           C
HETATM   9  C   <1> d   1       5.825 -19.472  22.914  0.00  0.00           C
HETATM  10  O   <1> d   1       6.017 -19.179  21.521  0.00  0.00           O
HETATM  11  C   <1> d   1       5.805 -18.157  23.705  0.00  0.00           C
HETATM  12  C   <1> d   1       5.696 -16.936  23.032  0.00  0.00           C
HETATM  13  C   <1> d   1       5.692 -15.732  23.742  0.00  0.00           C
HETATM  14  C   <1> d   1       5.789 -15.739  25.139  0.00  0.00           C
HETATM  15  C   <1> d   1       5.887 -16.960  25.818  0.00  0.00           C
HETATM  16  C   <1> d   1       5.893 -18.160  25.102  0.00  0.00           C
HETATM  17  O   <1> d   1       5.790 -14.549  25.877  0.00  0.00           O
HETATM  18  H   <1> d   1       6.388 -13.885  25.553  0.00  0.00           H
HETATM  19  O   <1> d   1       5.977 -16.995  27.211  0.00  0.00           O
HETATM  20  H   <1> d   1       5.308 -17.554  27.595  0.00  0.00           H
HETATM  21  O   <1> d   1       3.411 -19.424  22.568  0.00  0.00           O
HETATM  22  H   <1> d   1       2.652 -19.369  23.139  0.00  0.00           H
HETATM  23  O   <1> d   1       4.345 -23.597  20.336  0.00  0.00           O
HETATM  24  H   <1> d   1       3.773 -23.903  19.641  0.00  0.00           H
HETATM  25  O   <1> d   1       6.588 -20.842  17.040  0.00  0.00           O
HETATM  26  H   <1> d   1       7.471 -21.159  16.891  0.00  0.00           H
ENDMDL
