# Supplementary material for: Ferroptosis regulation by traditional chinese medicine for ischemic stroke intervention based on network pharmacology and data mining
Source: PLoS One. 2025 Apr 16;20(4):e0321751. doi: 10.1371/journal.pone.0321751 (PMC12002469; doi:10.1371/journal.pone.0321751)
Supplement: S4 File — (ZIP) [file pone.0321751.s004.zip › 分子对接5/TNF/TNF-0073/results/MOL000073_6op0_out01.pdbqt]

MODEL 1
REMARK VINA RESULT:      -4.8      0.000      0.000
REMARK  6 active torsions:
REMARK  status: ('A' for Active; 'I' for Inactive)
REMARK    1  A    between atoms: C_1  and  O_11 
REMARK    2  A    between atoms: C_3  and  O_12 
REMARK    3  A    between atoms: C_8  and  O_13 
REMARK    4  A    between atoms: C_9  and  C_14 
REMARK    5  A    between atoms: C_17  and  O_21 
REMARK    6  A    between atoms: C_18  and  O_20 
ROOT
ATOM      1  C   <1> d   1       6.106 -21.044  18.337  0.00  0.00     0.071 A 
ATOM      2  C   <1> d   1       5.436 -22.220  18.696  0.00  0.00     0.073 A 
ATOM      3  C   <1> d   1       4.976 -22.399  20.002  0.00  0.00     0.077 A 
ATOM      4  C   <1> d   1       5.146 -21.388  20.958  0.00  0.00     0.011 A 
ATOM      5  C   <1> d   1       5.820 -20.212  20.602  0.00  0.00     0.081 A 
ATOM      6  C   <1> d   1       6.298 -20.051  19.299  0.00  0.00     0.074 A 
ATOM      7  C   <1> d   1       4.593 -21.578  22.376  0.00  0.00     0.079 C 
ATOM      8  C   <1> d   1       4.483 -20.219  23.110  0.00  0.00     0.156 C 
ATOM      9  C   <1> d   1       5.825 -19.472  22.914  0.00  0.00     0.191 C 
ATOM     10  O   <1> d   1       6.017 -19.179  21.521  0.00  0.00    -0.338 OA
ENDROOT
BRANCH   9  11
ATOM     11  C   <1> d   1       5.805 -18.157  23.705  0.00  0.00    -0.024 A 
ATOM     12  C   <1> d   1       5.696 -16.936  23.032  0.00  0.00     0.013 A 
ATOM     13  C   <1> d   1       5.692 -15.732  23.742  0.00  0.00     0.040 A 
ATOM     14  C   <1> d   1       5.789 -15.739  25.139  0.00  0.00     0.098 A 
ATOM     15  C   <1> d   1       5.887 -16.960  25.818  0.00  0.00     0.099 A 
ATOM     16  C   <1> d   1       5.893 -18.160  25.102  0.00  0.00     0.049 A 
BRANCH  14  17
ATOM     17  O   <1> d   1       5.790 -14.549  25.877  0.00  0.00    -0.358 OA
ATOM     18  H   <1> d   1       6.388 -13.885  25.553  0.00  0.00     0.217 HD
ENDBRANCH  14  17
BRANCH  15  19
ATOM     19  O   <1> d   1       5.977 -16.995  27.211  0.00  0.00    -0.358 OA
ATOM     20  H   <1> d   1       5.308 -17.554  27.595  0.00  0.00     0.217 HD
ENDBRANCH  15  19
ENDBRANCH   9  11
BRANCH   8  21
ATOM     21  O   <1> d   1       3.411 -19.424  22.568  0.00  0.00    -0.392 OA
ATOM     22  H   <1> d   1       2.652 -19.369  23.139  0.00  0.00     0.210 HD
ENDBRANCH   8  21
BRANCH   3  23
ATOM     23  O   <1> d   1       4.345 -23.597  20.336  0.00  0.00    -0.360 OA
ATOM     24  H   <1> d   1       3.773 -23.903  19.641  0.00  0.00     0.217 HD
ENDBRANCH   3  23
BRANCH   1  25
ATOM     25  O   <1> d   1       6.588 -20.842  17.040  0.00  0.00    -0.361 OA
ATOM     26  H   <1> d   1       7.471 -21.159  16.891  0.00  0.00     0.217 HD
ENDBRANCH   1  25
TORSDOF 6
ENDMDL
