# Supplementary material for: Ferroptosis regulation by traditional chinese medicine for ischemic stroke intervention based on network pharmacology and data mining
Source: PLoS One. 2025 Apr 16;20(4):e0321751. doi: 10.1371/journal.pone.0321751 (PMC12002469; doi:10.1371/journal.pone.0321751)
Supplement: S4 File — (ZIP) [file pone.0321751.s004.zip › 分子对接5/TNF/TNF-0073/results/MOL000073_6op0_out02.pdb]

REMARK Generated by AMDock from AutoDock Vina result
MODEL        2
REMARK ENERGY   =   -6.7
HETATM   1  C   <1> d   1      -3.542  15.666  34.337  0.00  0.00           C
HETATM   2  C   <1> d   1      -2.334  16.334  34.565  0.00  0.00           C
HETATM   3  C   <1> d   1      -1.173  15.942  33.894  0.00  0.00           C
HETATM   4  C   <1> d   1      -1.215  14.902  32.957  0.00  0.00           C
HETATM   5  C   <1> d   1      -2.423  14.230  32.729  0.00  0.00           C
HETATM   6  C   <1> d   1      -3.574  14.612  33.423  0.00  0.00           C
HETATM   7  C   <1> d   1       0.056  14.514  32.190  0.00  0.00           C
HETATM   8  C   <1> d   1      -0.293  13.691  30.926  0.00  0.00           C
HETATM   9  C   <1> d   1      -1.290  12.585  31.349  0.00  0.00           C
HETATM  10  O   <1> d   1      -2.513  13.184  31.807  0.00  0.00           O
HETATM  11  C   <1> d   1      -1.595  11.677  30.149  0.00  0.00           C
HETATM  12  C   <1> d   1      -2.880  11.655  29.597  0.00  0.00           C
HETATM  13  C   <1> d   1      -3.173  10.822  28.513  0.00  0.00           C
HETATM  14  C   <1> d   1      -2.175  10.005  27.966  0.00  0.00           C
HETATM  15  C   <1> d   1      -0.885  10.032  28.509  0.00  0.00           C
HETATM  16  C   <1> d   1      -0.600  10.866  29.593  0.00  0.00           C
HETATM  17  O   <1> d   1      -2.439   9.157  26.883  0.00  0.00           O
HETATM  18  H   <1> d   1      -2.715   8.281  27.126  0.00  0.00           H
HETATM  19  O   <1> d   1       0.129   9.233  27.976  0.00  0.00           O
HETATM  20  H   <1> d   1       0.835   9.094  28.601  0.00  0.00           H
HETATM  21  O   <1> d   1      -0.903  14.523  29.920  0.00  0.00           O
HETATM  22  H   <1> d   1      -1.436  15.224  30.279  0.00  0.00           H
HETATM  23  O   <1> d   1       0.022  16.605  34.172  0.00  0.00           O
HETATM  24  H   <1> d   1       0.369  17.048  33.404  0.00  0.00           H
HETATM  25  O   <1> d   1      -4.717  16.029  35.004  0.00  0.00           O
HETATM  26  H   <1> d   1      -4.970  15.444  35.708  0.00  0.00           H
ENDMDL
