# Supplementary material for: Ferroptosis regulation by traditional chinese medicine for ischemic stroke intervention based on network pharmacology and data mining
Source: PLoS One. 2025 Apr 16;20(4):e0321751. doi: 10.1371/journal.pone.0321751 (PMC12002469; doi:10.1371/journal.pone.0321751)
Supplement: S4 File — (ZIP) [file pone.0321751.s004.zip › 分子对接5/TNF/TNF-0073/results/MOL000073_6op0_out02.pdbqt]

MODEL 1
REMARK VINA RESULT:      -6.7      0.000      0.000
REMARK  6 active torsions:
REMARK  status: ('A' for Active; 'I' for Inactive)
REMARK    1  A    between atoms: C_1  and  O_11 
REMARK    2  A    between atoms: C_3  and  O_12 
REMARK    3  A    between atoms: C_8  and  O_13 
REMARK    4  A    between atoms: C_9  and  C_14 
REMARK    5  A    between atoms: C_17  and  O_21 
REMARK    6  A    between atoms: C_18  and  O_20 
ROOT
ATOM      1  C   <1> d   1      -3.542  15.666  34.337  0.00  0.00     0.071 A 
ATOM      2  C   <1> d   1      -2.334  16.334  34.565  0.00  0.00     0.073 A 
ATOM      3  C   <1> d   1      -1.173  15.942  33.894  0.00  0.00     0.077 A 
ATOM      4  C   <1> d   1      -1.215  14.902  32.957  0.00  0.00     0.011 A 
ATOM      5  C   <1> d   1      -2.423  14.230  32.729  0.00  0.00     0.081 A 
ATOM      6  C   <1> d   1      -3.574  14.612  33.423  0.00  0.00     0.074 A 
ATOM      7  C   <1> d   1       0.056  14.514  32.190  0.00  0.00     0.079 C 
ATOM      8  C   <1> d   1      -0.293  13.691  30.926  0.00  0.00     0.156 C 
ATOM      9  C   <1> d   1      -1.290  12.585  31.349  0.00  0.00     0.191 C 
ATOM     10  O   <1> d   1      -2.513  13.184  31.807  0.00  0.00    -0.338 OA
ENDROOT
BRANCH   9  11
ATOM     11  C   <1> d   1      -1.595  11.677  30.149  0.00  0.00    -0.024 A 
ATOM     12  C   <1> d   1      -2.880  11.655  29.597  0.00  0.00     0.013 A 
ATOM     13  C   <1> d   1      -3.173  10.822  28.513  0.00  0.00     0.040 A 
ATOM     14  C   <1> d   1      -2.175  10.005  27.966  0.00  0.00     0.098 A 
ATOM     15  C   <1> d   1      -0.885  10.032  28.509  0.00  0.00     0.099 A 
ATOM     16  C   <1> d   1      -0.600  10.866  29.593  0.00  0.00     0.049 A 
BRANCH  14  17
ATOM     17  O   <1> d   1      -2.439   9.157  26.883  0.00  0.00    -0.358 OA
ATOM     18  H   <1> d   1      -2.715   8.281  27.126  0.00  0.00     0.217 HD
ENDBRANCH  14  17
BRANCH  15  19
ATOM     19  O   <1> d   1       0.129   9.233  27.976  0.00  0.00    -0.358 OA
ATOM     20  H   <1> d   1       0.835   9.094  28.601  0.00  0.00     0.217 HD
ENDBRANCH  15  19
ENDBRANCH   9  11
BRANCH   8  21
ATOM     21  O   <1> d   1      -0.903  14.523  29.920  0.00  0.00    -0.392 OA
ATOM     22  H   <1> d   1      -1.436  15.224  30.279  0.00  0.00     0.210 HD
ENDBRANCH   8  21
BRANCH   3  23
ATOM     23  O   <1> d   1       0.022  16.605  34.172  0.00  0.00    -0.360 OA
ATOM     24  H   <1> d   1       0.369  17.048  33.404  0.00  0.00     0.217 HD
ENDBRANCH   3  23
BRANCH   1  25
ATOM     25  O   <1> d   1      -4.717  16.029  35.004  0.00  0.00    -0.361 OA
ATOM     26  H   <1> d   1      -4.970  15.444  35.708  0.00  0.00     0.217 HD
ENDBRANCH   1  25
TORSDOF 6
ENDMDL
