# Supplementary material for: Ferroptosis regulation by traditional chinese medicine for ischemic stroke intervention based on network pharmacology and data mining
Source: PLoS One. 2025 Apr 16;20(4):e0321751. doi: 10.1371/journal.pone.0321751 (PMC12002469; doi:10.1371/journal.pone.0321751)
Supplement: S4 File — (ZIP) [file pone.0321751.s004.zip › 分子对接5/TNF/TNF-0073/results/MOL000073_6op0_out03.pdb]

REMARK Generated by AMDock from AutoDock Vina result
MODEL        3
REMARK ENERGY   =   -4.8
HETATM   1  C   <1> d   1       6.472 -14.703  25.569  0.00  0.00           C
HETATM   2  C   <1> d   1       7.661 -14.906  24.860  0.00  0.00           C
HETATM   3  C   <1> d   1       7.868 -16.093  24.154  0.00  0.00           C
HETATM   4  C   <1> d   1       6.871 -17.078  24.117  0.00  0.00           C
HETATM   5  C   <1> d   1       5.681 -16.878  24.830  0.00  0.00           C
HETATM   6  C   <1> d   1       5.493 -15.698  25.553  0.00  0.00           C
HETATM   7  C   <1> d   1       7.091 -18.356  23.298  0.00  0.00           C
HETATM   8  C   <1> d   1       5.746 -19.073  23.025  0.00  0.00           C
HETATM   9  C   <1> d   1       4.980 -19.155  24.367  0.00  0.00           C
HETATM  10  O   <1> d   1       4.661 -17.832  24.826  0.00  0.00           O
HETATM  11  C   <1> d   1       3.678 -19.945  24.172  0.00  0.00           C
HETATM  12  C   <1> d   1       2.450 -19.364  24.500  0.00  0.00           C
HETATM  13  C   <1> d   1       1.259 -20.079  24.339  0.00  0.00           C
HETATM  14  C   <1> d   1       1.288 -21.387  23.840  0.00  0.00           C
HETATM  15  C   <1> d   1       2.515 -21.969  23.499  0.00  0.00           C
HETATM  16  C   <1> d   1       3.701 -21.250  23.664  0.00  0.00           C
HETATM  17  O   <1> d   1       0.113 -22.129  23.671  0.00  0.00           O
HETATM  18  H   <1> d   1      -0.380 -22.274  24.470  0.00  0.00           H
HETATM  19  O   <1> d   1       2.569 -23.270  22.991  0.00  0.00           O
HETATM  20  H   <1> d   1       2.490 -23.282  22.042  0.00  0.00           H
HETATM  21  O   <1> d   1       4.956 -18.341  22.069  0.00  0.00           O
HETATM  22  H   <1> d   1       5.401 -17.581  21.709  0.00  0.00           H
HETATM  23  O   <1> d   1       9.079 -16.279  23.488  0.00  0.00           O
HETATM  24  H   <1> d   1       9.058 -15.922  22.607  0.00  0.00           H
HETATM  25  O   <1> d   1       6.243 -13.529  26.294  0.00  0.00           O
HETATM  26  H   <1> d   1       5.511 -13.573  26.899  0.00  0.00           H
ENDMDL
