# Supplementary material for: Ferroptosis regulation by traditional chinese medicine for ischemic stroke intervention based on network pharmacology and data mining
Source: PLoS One. 2025 Apr 16;20(4):e0321751. doi: 10.1371/journal.pone.0321751 (PMC12002469; doi:10.1371/journal.pone.0321751)
Supplement: S4 File — (ZIP) [file pone.0321751.s004.zip › 分子对接5/TNF/TNF-0073/results/MOL000073_6op0_out03.pdbqt]

MODEL 1
REMARK VINA RESULT:      -4.8      0.000      0.000
REMARK  6 active torsions:
REMARK  status: ('A' for Active; 'I' for Inactive)
REMARK    1  A    between atoms: C_1  and  O_11 
REMARK    2  A    between atoms: C_3  and  O_12 
REMARK    3  A    between atoms: C_8  and  O_13 
REMARK    4  A    between atoms: C_9  and  C_14 
REMARK    5  A    between atoms: C_17  and  O_21 
REMARK    6  A    between atoms: C_18  and  O_20 
ROOT
ATOM      1  C   <1> d   1       6.472 -14.703  25.569  0.00  0.00     0.071 A 
ATOM      2  C   <1> d   1       7.661 -14.906  24.860  0.00  0.00     0.073 A 
ATOM      3  C   <1> d   1       7.868 -16.093  24.154  0.00  0.00     0.077 A 
ATOM      4  C   <1> d   1       6.871 -17.078  24.117  0.00  0.00     0.011 A 
ATOM      5  C   <1> d   1       5.681 -16.878  24.830  0.00  0.00     0.081 A 
ATOM      6  C   <1> d   1       5.493 -15.698  25.553  0.00  0.00     0.074 A 
ATOM      7  C   <1> d   1       7.091 -18.356  23.298  0.00  0.00     0.079 C 
ATOM      8  C   <1> d   1       5.746 -19.073  23.025  0.00  0.00     0.156 C 
ATOM      9  C   <1> d   1       4.980 -19.155  24.367  0.00  0.00     0.191 C 
ATOM     10  O   <1> d   1       4.661 -17.832  24.826  0.00  0.00    -0.338 OA
ENDROOT
BRANCH   9  11
ATOM     11  C   <1> d   1       3.678 -19.945  24.172  0.00  0.00    -0.024 A 
ATOM     12  C   <1> d   1       2.450 -19.364  24.500  0.00  0.00     0.013 A 
ATOM     13  C   <1> d   1       1.259 -20.079  24.339  0.00  0.00     0.040 A 
ATOM     14  C   <1> d   1       1.288 -21.387  23.840  0.00  0.00     0.098 A 
ATOM     15  C   <1> d   1       2.515 -21.969  23.499  0.00  0.00     0.099 A 
ATOM     16  C   <1> d   1       3.701 -21.250  23.664  0.00  0.00     0.049 A 
BRANCH  14  17
ATOM     17  O   <1> d   1       0.113 -22.129  23.671  0.00  0.00    -0.358 OA
ATOM     18  H   <1> d   1      -0.380 -22.274  24.470  0.00  0.00     0.217 HD
ENDBRANCH  14  17
BRANCH  15  19
ATOM     19  O   <1> d   1       2.569 -23.270  22.991  0.00  0.00    -0.358 OA
ATOM     20  H   <1> d   1       2.490 -23.282  22.042  0.00  0.00     0.217 HD
ENDBRANCH  15  19
ENDBRANCH   9  11
BRANCH   8  21
ATOM     21  O   <1> d   1       4.956 -18.341  22.069  0.00  0.00    -0.392 OA
ATOM     22  H   <1> d   1       5.401 -17.581  21.709  0.00  0.00     0.210 HD
ENDBRANCH   8  21
BRANCH   3  23
ATOM     23  O   <1> d   1       9.079 -16.279  23.488  0.00  0.00    -0.360 OA
ATOM     24  H   <1> d   1       9.058 -15.922  22.607  0.00  0.00     0.217 HD
ENDBRANCH   3  23
BRANCH   1  25
ATOM     25  O   <1> d   1       6.243 -13.529  26.294  0.00  0.00    -0.361 OA
ATOM     26  H   <1> d   1       5.511 -13.573  26.899  0.00  0.00     0.217 HD
ENDBRANCH   1  25
TORSDOF 6
ENDMDL
