# Supplementary material for: Ferroptosis regulation by traditional chinese medicine for ischemic stroke intervention based on network pharmacology and data mining
Source: PLoS One. 2025 Apr 16;20(4):e0321751. doi: 10.1371/journal.pone.0321751 (PMC12002469; doi:10.1371/journal.pone.0321751)
Supplement: S4 File — (ZIP) [file pone.0321751.s004.zip › 分子对接5/TNF/TNF-0073/results/MOL000073_6op0_out04.pdb]

REMARK Generated by AMDock from AutoDock Vina result
MODEL        4
REMARK ENERGY   =   -7.6
HETATM   1  C   <1> d   1     -10.188  -2.473  14.912  0.00  0.00           C
HETATM   2  C   <1> d   1     -10.638  -1.216  14.491  0.00  0.00           C
HETATM   3  C   <1> d   1     -11.205  -0.327  15.406  0.00  0.00           C
HETATM   4  C   <1> d   1     -11.295  -0.668  16.763  0.00  0.00           C
HETATM   5  C   <1> d   1     -10.848  -1.926  17.186  0.00  0.00           C
HETATM   6  C   <1> d   1     -10.304  -2.819  16.259  0.00  0.00           C
HETATM   7  C   <1> d   1     -11.875   0.338  17.766  0.00  0.00           C
HETATM   8  C   <1> d   1     -11.476  -0.037  19.214  0.00  0.00           C
HETATM   9  C   <1> d   1     -11.763  -1.546  19.402  0.00  0.00           C
HETATM  10  O   <1> d   1     -10.921  -2.313  18.526  0.00  0.00           O
HETATM  11  C   <1> d   1     -11.475  -1.950  20.855  0.00  0.00           C
HETATM  12  C   <1> d   1     -11.698  -1.039  21.892  0.00  0.00           C
HETATM  13  C   <1> d   1     -11.427  -1.391  23.217  0.00  0.00           C
HETATM  14  C   <1> d   1     -10.934  -2.667  23.518  0.00  0.00           C
HETATM  15  C   <1> d   1     -10.720  -3.586  22.484  0.00  0.00           C
HETATM  16  C   <1> d   1     -10.991  -3.227  21.161  0.00  0.00           C
HETATM  17  O   <1> d   1     -10.649  -3.048  24.835  0.00  0.00           O
HETATM  18  H   <1> d   1      -9.811  -3.483  24.948  0.00  0.00           H
HETATM  19  O   <1> d   1     -10.236  -4.868  22.758  0.00  0.00           O
HETATM  20  H   <1> d   1     -10.118  -5.008  23.693  0.00  0.00           H
HETATM  21  O   <1> d   1     -10.077   0.215  19.446  0.00  0.00           O
HETATM  22  H   <1> d   1      -9.639  -0.484  19.920  0.00  0.00           H
HETATM  23  O   <1> d   1     -11.676   0.903  14.948  0.00  0.00           O
HETATM  24  H   <1> d   1     -11.922   1.479  15.664  0.00  0.00           H
HETATM  25  O   <1> d   1      -9.627  -3.388  14.016  0.00  0.00           O
HETATM  26  H   <1> d   1      -8.732  -3.195  13.761  0.00  0.00           H
ENDMDL
