# Supplementary material for: Ferroptosis regulation by traditional chinese medicine for ischemic stroke intervention based on network pharmacology and data mining
Source: PLoS One. 2025 Apr 16;20(4):e0321751. doi: 10.1371/journal.pone.0321751 (PMC12002469; doi:10.1371/journal.pone.0321751)
Supplement: S4 File — (ZIP) [file pone.0321751.s004.zip › 分子对接5/TNF/TNF-0073/results/MOL000073_6op0_out04.pdbqt]

MODEL 1
REMARK VINA RESULT:      -7.6      0.000      0.000
REMARK  6 active torsions:
REMARK  status: ('A' for Active; 'I' for Inactive)
REMARK    1  A    between atoms: C_1  and  O_11 
REMARK    2  A    between atoms: C_3  and  O_12 
REMARK    3  A    between atoms: C_8  and  O_13 
REMARK    4  A    between atoms: C_9  and  C_14 
REMARK    5  A    between atoms: C_17  and  O_21 
REMARK    6  A    between atoms: C_18  and  O_20 
ROOT
ATOM      1  C   <1> d   1     -10.188  -2.473  14.912  0.00  0.00     0.071 A 
ATOM      2  C   <1> d   1     -10.638  -1.216  14.491  0.00  0.00     0.073 A 
ATOM      3  C   <1> d   1     -11.205  -0.327  15.406  0.00  0.00     0.077 A 
ATOM      4  C   <1> d   1     -11.295  -0.668  16.763  0.00  0.00     0.011 A 
ATOM      5  C   <1> d   1     -10.848  -1.926  17.186  0.00  0.00     0.081 A 
ATOM      6  C   <1> d   1     -10.304  -2.819  16.259  0.00  0.00     0.074 A 
ATOM      7  C   <1> d   1     -11.875   0.338  17.766  0.00  0.00     0.079 C 
ATOM      8  C   <1> d   1     -11.476  -0.037  19.214  0.00  0.00     0.156 C 
ATOM      9  C   <1> d   1     -11.763  -1.546  19.402  0.00  0.00     0.191 C 
ATOM     10  O   <1> d   1     -10.921  -2.313  18.526  0.00  0.00    -0.338 OA
ENDROOT
BRANCH   9  11
ATOM     11  C   <1> d   1     -11.475  -1.950  20.855  0.00  0.00    -0.024 A 
ATOM     12  C   <1> d   1     -11.698  -1.039  21.892  0.00  0.00     0.013 A 
ATOM     13  C   <1> d   1     -11.427  -1.391  23.217  0.00  0.00     0.040 A 
ATOM     14  C   <1> d   1     -10.934  -2.667  23.518  0.00  0.00     0.098 A 
ATOM     15  C   <1> d   1     -10.720  -3.586  22.484  0.00  0.00     0.099 A 
ATOM     16  C   <1> d   1     -10.991  -3.227  21.161  0.00  0.00     0.049 A 
BRANCH  14  17
ATOM     17  O   <1> d   1     -10.649  -3.048  24.835  0.00  0.00    -0.358 OA
ATOM     18  H   <1> d   1      -9.811  -3.483  24.948  0.00  0.00     0.217 HD
ENDBRANCH  14  17
BRANCH  15  19
ATOM     19  O   <1> d   1     -10.236  -4.868  22.758  0.00  0.00    -0.358 OA
ATOM     20  H   <1> d   1     -10.118  -5.008  23.693  0.00  0.00     0.217 HD
ENDBRANCH  15  19
ENDBRANCH   9  11
BRANCH   8  21
ATOM     21  O   <1> d   1     -10.077   0.215  19.446  0.00  0.00    -0.392 OA
ATOM     22  H   <1> d   1      -9.639  -0.484  19.920  0.00  0.00     0.210 HD
ENDBRANCH   8  21
BRANCH   3  23
ATOM     23  O   <1> d   1     -11.676   0.903  14.948  0.00  0.00    -0.360 OA
ATOM     24  H   <1> d   1     -11.922   1.479  15.664  0.00  0.00     0.217 HD
ENDBRANCH   3  23
BRANCH   1  25
ATOM     25  O   <1> d   1      -9.627  -3.388  14.016  0.00  0.00    -0.361 OA
ATOM     26  H   <1> d   1      -8.732  -3.195  13.761  0.00  0.00     0.217 HD
ENDBRANCH   1  25
TORSDOF 6
ENDMDL
