# Supplementary material for: Ferroptosis regulation by traditional chinese medicine for ischemic stroke intervention based on network pharmacology and data mining
Source: PLoS One. 2025 Apr 16;20(4):e0321751. doi: 10.1371/journal.pone.0321751 (PMC12002469; doi:10.1371/journal.pone.0321751)
Supplement: S4 File — (ZIP) [file pone.0321751.s004.zip › 分子对接5/TNF/TNF-0073/results/MOL000073_6op0_out05.pdb]

REMARK Generated by AMDock from AutoDock Vina result
MODEL        5
REMARK ENERGY   =   -8.6
HETATM   1  C   <1> d   1      -3.279  -0.232   6.527  0.00  0.00           C
HETATM   2  C   <1> d   1      -2.137   0.319   5.933  0.00  0.00           C
HETATM   3  C   <1> d   1      -1.023   0.643   6.711  0.00  0.00           C
HETATM   4  C   <1> d   1      -1.022   0.383   8.088  0.00  0.00           C
HETATM   5  C   <1> d   1      -2.165  -0.165   8.685  0.00  0.00           C
HETATM   6  C   <1> d   1      -3.284  -0.463   7.903  0.00  0.00           C
HETATM   7  C   <1> d   1       0.226   0.697   8.923  0.00  0.00           C
HETATM   8  C   <1> d   1       0.190  -0.058  10.273  0.00  0.00           C
HETATM   9  C   <1> d   1      -1.211   0.161  10.893  0.00  0.00           C
HETATM  10  O   <1> d   1      -2.212  -0.437  10.054  0.00  0.00           O
HETATM  11  C   <1> d   1      -1.269  -0.488  12.283  0.00  0.00           C
HETATM  12  C   <1> d   1      -0.094  -0.929  12.900  0.00  0.00           C
HETATM  13  C   <1> d   1      -0.135  -1.534  14.159  0.00  0.00           C
HETATM  14  C   <1> d   1      -1.360  -1.698  14.818  0.00  0.00           C
HETATM  15  C   <1> d   1      -2.538  -1.249  14.210  0.00  0.00           C
HETATM  16  C   <1> d   1      -2.489  -0.647  12.950  0.00  0.00           C
HETATM  17  O   <1> d   1      -1.434  -2.304  16.079  0.00  0.00           O
HETATM  18  H   <1> d   1      -2.235  -2.120  16.558  0.00  0.00           H
HETATM  19  O   <1> d   1      -3.771  -1.394  14.851  0.00  0.00           O
HETATM  20  H   <1> d   1      -3.962  -0.656  15.422  0.00  0.00           H
HETATM  21  O   <1> d   1       0.411  -1.469  10.082  0.00  0.00           O
HETATM  22  H   <1> d   1       0.538  -1.947  10.895  0.00  0.00           H
HETATM  23  O   <1> d   1       0.084   1.224   6.094  0.00  0.00           O
HETATM  24  H   <1> d   1      -0.170   1.850   5.425  0.00  0.00           H
HETATM  25  O   <1> d   1      -4.412  -0.554   5.775  0.00  0.00           O
HETATM  26  H   <1> d   1      -5.102  -0.988   6.263  0.00  0.00           H
ENDMDL
