# Supplementary material for: Ferroptosis regulation by traditional chinese medicine for ischemic stroke intervention based on network pharmacology and data mining
Source: PLoS One. 2025 Apr 16;20(4):e0321751. doi: 10.1371/journal.pone.0321751 (PMC12002469; doi:10.1371/journal.pone.0321751)
Supplement: S4 File — (ZIP) [file pone.0321751.s004.zip › 分子对接5/TNF/TNF-0073/results/MOL000073_6op0_out05.pdbqt]

MODEL 1
REMARK VINA RESULT:      -8.6      0.000      0.000
REMARK  6 active torsions:
REMARK  status: ('A' for Active; 'I' for Inactive)
REMARK    1  A    between atoms: C_1  and  O_11 
REMARK    2  A    between atoms: C_3  and  O_12 
REMARK    3  A    between atoms: C_8  and  O_13 
REMARK    4  A    between atoms: C_9  and  C_14 
REMARK    5  A    between atoms: C_17  and  O_21 
REMARK    6  A    between atoms: C_18  and  O_20 
ROOT
ATOM      1  C   <1> d   1      -3.279  -0.232   6.527  0.00  0.00     0.071 A 
ATOM      2  C   <1> d   1      -2.137   0.319   5.933  0.00  0.00     0.073 A 
ATOM      3  C   <1> d   1      -1.023   0.643   6.711  0.00  0.00     0.077 A 
ATOM      4  C   <1> d   1      -1.022   0.383   8.088  0.00  0.00     0.011 A 
ATOM      5  C   <1> d   1      -2.165  -0.165   8.685  0.00  0.00     0.081 A 
ATOM      6  C   <1> d   1      -3.284  -0.463   7.903  0.00  0.00     0.074 A 
ATOM      7  C   <1> d   1       0.226   0.697   8.923  0.00  0.00     0.079 C 
ATOM      8  C   <1> d   1       0.190  -0.058  10.273  0.00  0.00     0.156 C 
ATOM      9  C   <1> d   1      -1.211   0.161  10.893  0.00  0.00     0.191 C 
ATOM     10  O   <1> d   1      -2.212  -0.437  10.054  0.00  0.00    -0.338 OA
ENDROOT
BRANCH   9  11
ATOM     11  C   <1> d   1      -1.269  -0.488  12.283  0.00  0.00    -0.024 A 
ATOM     12  C   <1> d   1      -0.094  -0.929  12.900  0.00  0.00     0.013 A 
ATOM     13  C   <1> d   1      -0.135  -1.534  14.159  0.00  0.00     0.040 A 
ATOM     14  C   <1> d   1      -1.360  -1.698  14.818  0.00  0.00     0.098 A 
ATOM     15  C   <1> d   1      -2.538  -1.249  14.210  0.00  0.00     0.099 A 
ATOM     16  C   <1> d   1      -2.489  -0.647  12.950  0.00  0.00     0.049 A 
BRANCH  14  17
ATOM     17  O   <1> d   1      -1.434  -2.304  16.079  0.00  0.00    -0.358 OA
ATOM     18  H   <1> d   1      -2.235  -2.120  16.558  0.00  0.00     0.217 HD
ENDBRANCH  14  17
BRANCH  15  19
ATOM     19  O   <1> d   1      -3.771  -1.394  14.851  0.00  0.00    -0.358 OA
ATOM     20  H   <1> d   1      -3.962  -0.656  15.422  0.00  0.00     0.217 HD
ENDBRANCH  15  19
ENDBRANCH   9  11
BRANCH   8  21
ATOM     21  O   <1> d   1       0.411  -1.469  10.082  0.00  0.00    -0.392 OA
ATOM     22  H   <1> d   1       0.538  -1.947  10.895  0.00  0.00     0.210 HD
ENDBRANCH   8  21
BRANCH   3  23
ATOM     23  O   <1> d   1       0.084   1.224   6.094  0.00  0.00    -0.360 OA
ATOM     24  H   <1> d   1      -0.170   1.850   5.425  0.00  0.00     0.217 HD
ENDBRANCH   3  23
BRANCH   1  25
ATOM     25  O   <1> d   1      -4.412  -0.554   5.775  0.00  0.00    -0.361 OA
ATOM     26  H   <1> d   1      -5.102  -0.988   6.263  0.00  0.00     0.217 HD
ENDBRANCH   1  25
TORSDOF 6
ENDMDL
