# Supplementary material for: Ferroptosis regulation by traditional chinese medicine for ischemic stroke intervention based on network pharmacology and data mining
Source: PLoS One. 2025 Apr 16;20(4):e0321751. doi: 10.1371/journal.pone.0321751 (PMC12002469; doi:10.1371/journal.pone.0321751)
Supplement: S4 File — (ZIP) [file pone.0321751.s004.zip › 分子对接5/TNF/TNF-0073/results/MOL000073_6op0_out06.pdb]

REMARK Generated by AMDock from AutoDock Vina result
MODEL        6
REMARK ENERGY   =   -6.7
HETATM   1  C   <1> d   1      -3.565  15.659  34.341  0.00  0.00           C
HETATM   2  C   <1> d   1      -2.359  16.332  34.568  0.00  0.00           C
HETATM   3  C   <1> d   1      -1.198  15.946  33.895  0.00  0.00           C
HETATM   4  C   <1> d   1      -1.236  14.906  32.956  0.00  0.00           C
HETATM   5  C   <1> d   1      -2.442  14.229  32.729  0.00  0.00           C
HETATM   6  C   <1> d   1      -3.593  14.605  33.425  0.00  0.00           C
HETATM   7  C   <1> d   1       0.035  14.526  32.186  0.00  0.00           C
HETATM   8  C   <1> d   1      -0.312  13.703  30.922  0.00  0.00           C
HETATM   9  C   <1> d   1      -1.303  12.592  31.345  0.00  0.00           C
HETATM  10  O   <1> d   1      -2.528  13.184  31.806  0.00  0.00           O
HETATM  11  C   <1> d   1      -1.606  11.684  30.145  0.00  0.00           C
HETATM  12  C   <1> d   1      -2.892  11.654  29.596  0.00  0.00           C
HETATM  13  C   <1> d   1      -3.182  10.821  28.512  0.00  0.00           C
HETATM  14  C   <1> d   1      -2.181  10.011  27.960  0.00  0.00           C
HETATM  15  C   <1> d   1      -0.890  10.047  28.499  0.00  0.00           C
HETATM  16  C   <1> d   1      -0.607  10.880  29.585  0.00  0.00           C
HETATM  17  O   <1> d   1      -2.443   9.164  26.876  0.00  0.00           O
HETATM  18  H   <1> d   1      -3.197   8.598  26.992  0.00  0.00           H
HETATM  19  O   <1> d   1       0.128   9.255  27.962  0.00  0.00           O
HETATM  20  H   <1> d   1      -0.151   8.812  27.166  0.00  0.00           H
HETATM  21  O   <1> d   1      -0.927  14.533  29.918  0.00  0.00           O
HETATM  22  H   <1> d   1      -1.018  15.443  30.181  0.00  0.00           H
HETATM  23  O   <1> d   1      -0.005  16.614  34.171  0.00  0.00           O
HETATM  24  H   <1> d   1       0.633  16.043  34.585  0.00  0.00           H
HETATM  25  O   <1> d   1      -4.740  16.015  35.010  0.00  0.00           O
HETATM  26  H   <1> d   1      -5.199  16.758  34.636  0.00  0.00           H
ENDMDL
