# Supplementary material for: Ferroptosis regulation by traditional chinese medicine for ischemic stroke intervention based on network pharmacology and data mining
Source: PLoS One. 2025 Apr 16;20(4):e0321751. doi: 10.1371/journal.pone.0321751 (PMC12002469; doi:10.1371/journal.pone.0321751)
Supplement: S4 File — (ZIP) [file pone.0321751.s004.zip › 分子对接5/TNF/TNF-0073/results/MOL000073_6op0_out06.pdbqt]

MODEL 1
REMARK VINA RESULT:      -6.7      0.000      0.000
REMARK  6 active torsions:
REMARK  status: ('A' for Active; 'I' for Inactive)
REMARK    1  A    between atoms: C_1  and  O_11 
REMARK    2  A    between atoms: C_3  and  O_12 
REMARK    3  A    between atoms: C_8  and  O_13 
REMARK    4  A    between atoms: C_9  and  C_14 
REMARK    5  A    between atoms: C_17  and  O_21 
REMARK    6  A    between atoms: C_18  and  O_20 
ROOT
ATOM      1  C   <1> d   1      -3.565  15.659  34.341  0.00  0.00     0.071 A 
ATOM      2  C   <1> d   1      -2.359  16.332  34.568  0.00  0.00     0.073 A 
ATOM      3  C   <1> d   1      -1.198  15.946  33.895  0.00  0.00     0.077 A 
ATOM      4  C   <1> d   1      -1.236  14.906  32.956  0.00  0.00     0.011 A 
ATOM      5  C   <1> d   1      -2.442  14.229  32.729  0.00  0.00     0.081 A 
ATOM      6  C   <1> d   1      -3.593  14.605  33.425  0.00  0.00     0.074 A 
ATOM      7  C   <1> d   1       0.035  14.526  32.186  0.00  0.00     0.079 C 
ATOM      8  C   <1> d   1      -0.312  13.703  30.922  0.00  0.00     0.156 C 
ATOM      9  C   <1> d   1      -1.303  12.592  31.345  0.00  0.00     0.191 C 
ATOM     10  O   <1> d   1      -2.528  13.184  31.806  0.00  0.00    -0.338 OA
ENDROOT
BRANCH   9  11
ATOM     11  C   <1> d   1      -1.606  11.684  30.145  0.00  0.00    -0.024 A 
ATOM     12  C   <1> d   1      -2.892  11.654  29.596  0.00  0.00     0.013 A 
ATOM     13  C   <1> d   1      -3.182  10.821  28.512  0.00  0.00     0.040 A 
ATOM     14  C   <1> d   1      -2.181  10.011  27.960  0.00  0.00     0.098 A 
ATOM     15  C   <1> d   1      -0.890  10.047  28.499  0.00  0.00     0.099 A 
ATOM     16  C   <1> d   1      -0.607  10.880  29.585  0.00  0.00     0.049 A 
BRANCH  14  17
ATOM     17  O   <1> d   1      -2.443   9.164  26.876  0.00  0.00    -0.358 OA
ATOM     18  H   <1> d   1      -3.197   8.598  26.992  0.00  0.00     0.217 HD
ENDBRANCH  14  17
BRANCH  15  19
ATOM     19  O   <1> d   1       0.128   9.255  27.962  0.00  0.00    -0.358 OA
ATOM     20  H   <1> d   1      -0.151   8.812  27.166  0.00  0.00     0.217 HD
ENDBRANCH  15  19
ENDBRANCH   9  11
BRANCH   8  21
ATOM     21  O   <1> d   1      -0.927  14.533  29.918  0.00  0.00    -0.392 OA
ATOM     22  H   <1> d   1      -1.018  15.443  30.181  0.00  0.00     0.210 HD
ENDBRANCH   8  21
BRANCH   3  23
ATOM     23  O   <1> d   1      -0.005  16.614  34.171  0.00  0.00    -0.360 OA
ATOM     24  H   <1> d   1       0.633  16.043  34.585  0.00  0.00     0.217 HD
ENDBRANCH   3  23
BRANCH   1  25
ATOM     25  O   <1> d   1      -4.740  16.015  35.010  0.00  0.00    -0.361 OA
ATOM     26  H   <1> d   1      -5.199  16.758  34.636  0.00  0.00     0.217 HD
ENDBRANCH   1  25
TORSDOF 6
ENDMDL
