# Supplementary material for: Ferroptosis regulation by traditional chinese medicine for ischemic stroke intervention based on network pharmacology and data mining
Source: PLoS One. 2025 Apr 16;20(4):e0321751. doi: 10.1371/journal.pone.0321751 (PMC12002469; doi:10.1371/journal.pone.0321751)
Supplement: S4 File — (ZIP) [file pone.0321751.s004.zip › 分子对接5/TNF/TNF-0073/results/MOL000073_6op0_out07.pdb]

REMARK Generated by AMDock from AutoDock Vina result
MODEL        7
REMARK ENERGY   =   -8.7
HETATM   1  C   <1> d   1      -3.311  -0.263   6.583  0.00  0.00           C
HETATM   2  C   <1> d   1      -2.189   0.340   6.003  0.00  0.00           C
HETATM   3  C   <1> d   1      -1.094   0.698   6.793  0.00  0.00           C
HETATM   4  C   <1> d   1      -1.090   0.421   8.167  0.00  0.00           C
HETATM   5  C   <1> d   1      -2.214  -0.181   8.749  0.00  0.00           C
HETATM   6  C   <1> d   1      -3.315  -0.513   7.956  0.00  0.00           C
HETATM   7  C   <1> d   1       0.139   0.773   9.013  0.00  0.00           C
HETATM   8  C   <1> d   1       0.125  -0.001  10.354  0.00  0.00           C
HETATM   9  C   <1> d   1      -1.288   0.154  10.967  0.00  0.00           C
HETATM  10  O   <1> d   1      -2.259  -0.473  10.114  0.00  0.00           O
HETATM  11  C   <1> d   1      -1.327  -0.516  12.349  0.00  0.00           C
HETATM  12  C   <1> d   1      -0.144  -0.962  12.945  0.00  0.00           C
HETATM  13  C   <1> d   1      -0.170  -1.586  14.196  0.00  0.00           C
HETATM  14  C   <1> d   1      -1.386  -1.763  14.867  0.00  0.00           C
HETATM  15  C   <1> d   1      -2.572  -1.307  14.279  0.00  0.00           C
HETATM  16  C   <1> d   1      -2.540  -0.687  13.027  0.00  0.00           C
HETATM  17  O   <1> d   1      -1.445  -2.387  16.119  0.00  0.00           O
HETATM  18  H   <1> d   1      -1.219  -3.310  16.111  0.00  0.00           H
HETATM  19  O   <1> d   1      -3.797  -1.464  14.932  0.00  0.00           O
HETATM  20  H   <1> d   1      -4.313  -2.170  14.551  0.00  0.00           H
HETATM  21  O   <1> d   1       0.404  -1.399  10.146  0.00  0.00           O
HETATM  22  H   <1> d   1       0.375  -1.660   9.232  0.00  0.00           H
HETATM  23  O   <1> d   1      -0.007   1.331   6.191  0.00  0.00           O
HETATM  24  H   <1> d   1       0.347   2.026   6.736  0.00  0.00           H
HETATM  25  O   <1> d   1      -4.426  -0.621   5.819  0.00  0.00           O
HETATM  26  H   <1> d   1      -4.473  -1.542   5.592  0.00  0.00           H
ENDMDL
