# Supplementary material for: Ferroptosis regulation by traditional chinese medicine for ischemic stroke intervention based on network pharmacology and data mining
Source: PLoS One. 2025 Apr 16;20(4):e0321751. doi: 10.1371/journal.pone.0321751 (PMC12002469; doi:10.1371/journal.pone.0321751)
Supplement: S4 File — (ZIP) [file pone.0321751.s004.zip › 分子对接5/TNF/TNF-0073/results/MOL000073_6op0_out07.pdbqt]

MODEL 1
REMARK VINA RESULT:      -8.7      0.000      0.000
REMARK  6 active torsions:
REMARK  status: ('A' for Active; 'I' for Inactive)
REMARK    1  A    between atoms: C_1  and  O_11 
REMARK    2  A    between atoms: C_3  and  O_12 
REMARK    3  A    between atoms: C_8  and  O_13 
REMARK    4  A    between atoms: C_9  and  C_14 
REMARK    5  A    between atoms: C_17  and  O_21 
REMARK    6  A    between atoms: C_18  and  O_20 
ROOT
ATOM      1  C   <1> d   1      -3.311  -0.263   6.583  0.00  0.00     0.071 A 
ATOM      2  C   <1> d   1      -2.189   0.340   6.003  0.00  0.00     0.073 A 
ATOM      3  C   <1> d   1      -1.094   0.698   6.793  0.00  0.00     0.077 A 
ATOM      4  C   <1> d   1      -1.090   0.421   8.167  0.00  0.00     0.011 A 
ATOM      5  C   <1> d   1      -2.214  -0.181   8.749  0.00  0.00     0.081 A 
ATOM      6  C   <1> d   1      -3.315  -0.513   7.956  0.00  0.00     0.074 A 
ATOM      7  C   <1> d   1       0.139   0.773   9.013  0.00  0.00     0.079 C 
ATOM      8  C   <1> d   1       0.125  -0.001  10.354  0.00  0.00     0.156 C 
ATOM      9  C   <1> d   1      -1.288   0.154  10.967  0.00  0.00     0.191 C 
ATOM     10  O   <1> d   1      -2.259  -0.473  10.114  0.00  0.00    -0.338 OA
ENDROOT
BRANCH   9  11
ATOM     11  C   <1> d   1      -1.327  -0.516  12.349  0.00  0.00    -0.024 A 
ATOM     12  C   <1> d   1      -0.144  -0.962  12.945  0.00  0.00     0.013 A 
ATOM     13  C   <1> d   1      -0.170  -1.586  14.196  0.00  0.00     0.040 A 
ATOM     14  C   <1> d   1      -1.386  -1.763  14.867  0.00  0.00     0.098 A 
ATOM     15  C   <1> d   1      -2.572  -1.307  14.279  0.00  0.00     0.099 A 
ATOM     16  C   <1> d   1      -2.540  -0.687  13.027  0.00  0.00     0.049 A 
BRANCH  14  17
ATOM     17  O   <1> d   1      -1.445  -2.387  16.119  0.00  0.00    -0.358 OA
ATOM     18  H   <1> d   1      -1.219  -3.310  16.111  0.00  0.00     0.217 HD
ENDBRANCH  14  17
BRANCH  15  19
ATOM     19  O   <1> d   1      -3.797  -1.464  14.932  0.00  0.00    -0.358 OA
ATOM     20  H   <1> d   1      -4.313  -2.170  14.551  0.00  0.00     0.217 HD
ENDBRANCH  15  19
ENDBRANCH   9  11
BRANCH   8  21
ATOM     21  O   <1> d   1       0.404  -1.399  10.146  0.00  0.00    -0.392 OA
ATOM     22  H   <1> d   1       0.375  -1.660   9.232  0.00  0.00     0.210 HD
ENDBRANCH   8  21
BRANCH   3  23
ATOM     23  O   <1> d   1      -0.007   1.331   6.191  0.00  0.00    -0.360 OA
ATOM     24  H   <1> d   1       0.347   2.026   6.736  0.00  0.00     0.217 HD
ENDBRANCH   3  23
BRANCH   1  25
ATOM     25  O   <1> d   1      -4.426  -0.621   5.819  0.00  0.00    -0.361 OA
ATOM     26  H   <1> d   1      -4.473  -1.542   5.592  0.00  0.00     0.217 HD
ENDBRANCH   1  25
TORSDOF 6
ENDMDL
