# Supplementary material for: Ferroptosis regulation by traditional chinese medicine for ischemic stroke intervention based on network pharmacology and data mining
Source: PLoS One. 2025 Apr 16;20(4):e0321751. doi: 10.1371/journal.pone.0321751 (PMC12002469; doi:10.1371/journal.pone.0321751)
Supplement: S4 File — (ZIP) [file pone.0321751.s004.zip › 分子对接5/TNF/TNF-0073/results/MOL000073_6op0_out08.pdb]

REMARK Generated by AMDock from AutoDock Vina result
MODEL        8
REMARK ENERGY   =   -7.6
HETATM   1  C   <1> d   1     -10.194  -2.445  14.888  0.00  0.00           C
HETATM   2  C   <1> d   1     -10.620  -1.180  14.469  0.00  0.00           C
HETATM   3  C   <1> d   1     -11.174  -0.282  15.386  0.00  0.00           C
HETATM   4  C   <1> d   1     -11.273  -0.625  16.741  0.00  0.00           C
HETATM   5  C   <1> d   1     -10.850  -1.893  17.161  0.00  0.00           C
HETATM   6  C   <1> d   1     -10.320  -2.793  16.234  0.00  0.00           C
HETATM   7  C   <1> d   1     -11.837   0.388  17.745  0.00  0.00           C
HETATM   8  C   <1> d   1     -11.448   0.002  19.193  0.00  0.00           C
HETATM   9  C   <1> d   1     -11.762  -1.502  19.376  0.00  0.00           C
HETATM  10  O   <1> d   1     -10.932  -2.282  18.501  0.00  0.00           O
HETATM  11  C   <1> d   1     -11.485  -1.915  20.829  0.00  0.00           C
HETATM  12  C   <1> d   1     -11.732  -1.017  21.872  0.00  0.00           C
HETATM  13  C   <1> d   1     -11.470  -1.377  23.197  0.00  0.00           C
HETATM  14  C   <1> d   1     -10.963  -2.649  23.492  0.00  0.00           C
HETATM  15  C   <1> d   1     -10.725  -3.556  22.452  0.00  0.00           C
HETATM  16  C   <1> d   1     -10.987  -3.188  21.129  0.00  0.00           C
HETATM  17  O   <1> d   1     -10.688  -3.037  24.809  0.00  0.00           O
HETATM  18  H   <1> d   1     -11.431  -3.403  25.275  0.00  0.00           H
HETATM  19  O   <1> d   1     -10.227  -4.833  22.721  0.00  0.00           O
HETATM  20  H   <1> d   1     -10.913  -5.493  22.690  0.00  0.00           H
HETATM  21  O   <1> d   1     -10.045   0.228  19.429  0.00  0.00           O
HETATM  22  H   <1> d   1      -9.860   1.056  19.858  0.00  0.00           H
HETATM  23  O   <1> d   1     -11.622   0.957  14.929  0.00  0.00           O
HETATM  24  H   <1> d   1     -11.938   1.504  15.640  0.00  0.00           H
HETATM  25  O   <1> d   1      -9.647  -3.368  13.991  0.00  0.00           O
HETATM  26  H   <1> d   1      -8.829  -3.759  14.273  0.00  0.00           H
ENDMDL
