# Supplementary material for: Ferroptosis regulation by traditional chinese medicine for ischemic stroke intervention based on network pharmacology and data mining
Source: PLoS One. 2025 Apr 16;20(4):e0321751. doi: 10.1371/journal.pone.0321751 (PMC12002469; doi:10.1371/journal.pone.0321751)
Supplement: S4 File — (ZIP) [file pone.0321751.s004.zip › 分子对接5/TNF/TNF-0073/results/MOL000073_6op0_out08.pdbqt]

MODEL 1
REMARK VINA RESULT:      -7.6      0.000      0.000
REMARK  6 active torsions:
REMARK  status: ('A' for Active; 'I' for Inactive)
REMARK    1  A    between atoms: C_1  and  O_11 
REMARK    2  A    between atoms: C_3  and  O_12 
REMARK    3  A    between atoms: C_8  and  O_13 
REMARK    4  A    between atoms: C_9  and  C_14 
REMARK    5  A    between atoms: C_17  and  O_21 
REMARK    6  A    between atoms: C_18  and  O_20 
ROOT
ATOM      1  C   <1> d   1     -10.194  -2.445  14.888  0.00  0.00     0.071 A 
ATOM      2  C   <1> d   1     -10.620  -1.180  14.469  0.00  0.00     0.073 A 
ATOM      3  C   <1> d   1     -11.174  -0.282  15.386  0.00  0.00     0.077 A 
ATOM      4  C   <1> d   1     -11.273  -0.625  16.741  0.00  0.00     0.011 A 
ATOM      5  C   <1> d   1     -10.850  -1.893  17.161  0.00  0.00     0.081 A 
ATOM      6  C   <1> d   1     -10.320  -2.793  16.234  0.00  0.00     0.074 A 
ATOM      7  C   <1> d   1     -11.837   0.388  17.745  0.00  0.00     0.079 C 
ATOM      8  C   <1> d   1     -11.448   0.002  19.193  0.00  0.00     0.156 C 
ATOM      9  C   <1> d   1     -11.762  -1.502  19.376  0.00  0.00     0.191 C 
ATOM     10  O   <1> d   1     -10.932  -2.282  18.501  0.00  0.00    -0.338 OA
ENDROOT
BRANCH   9  11
ATOM     11  C   <1> d   1     -11.485  -1.915  20.829  0.00  0.00    -0.024 A 
ATOM     12  C   <1> d   1     -11.732  -1.017  21.872  0.00  0.00     0.013 A 
ATOM     13  C   <1> d   1     -11.470  -1.377  23.197  0.00  0.00     0.040 A 
ATOM     14  C   <1> d   1     -10.963  -2.649  23.492  0.00  0.00     0.098 A 
ATOM     15  C   <1> d   1     -10.725  -3.556  22.452  0.00  0.00     0.099 A 
ATOM     16  C   <1> d   1     -10.987  -3.188  21.129  0.00  0.00     0.049 A 
BRANCH  14  17
ATOM     17  O   <1> d   1     -10.688  -3.037  24.809  0.00  0.00    -0.358 OA
ATOM     18  H   <1> d   1     -11.431  -3.403  25.275  0.00  0.00     0.217 HD
ENDBRANCH  14  17
BRANCH  15  19
ATOM     19  O   <1> d   1     -10.227  -4.833  22.721  0.00  0.00    -0.358 OA
ATOM     20  H   <1> d   1     -10.913  -5.493  22.690  0.00  0.00     0.217 HD
ENDBRANCH  15  19
ENDBRANCH   9  11
BRANCH   8  21
ATOM     21  O   <1> d   1     -10.045   0.228  19.429  0.00  0.00    -0.392 OA
ATOM     22  H   <1> d   1      -9.860   1.056  19.858  0.00  0.00     0.210 HD
ENDBRANCH   8  21
BRANCH   3  23
ATOM     23  O   <1> d   1     -11.622   0.957  14.929  0.00  0.00    -0.360 OA
ATOM     24  H   <1> d   1     -11.938   1.504  15.640  0.00  0.00     0.217 HD
ENDBRANCH   3  23
BRANCH   1  25
ATOM     25  O   <1> d   1      -9.647  -3.368  13.991  0.00  0.00    -0.361 OA
ATOM     26  H   <1> d   1      -8.829  -3.759  14.273  0.00  0.00     0.217 HD
ENDBRANCH   1  25
TORSDOF 6
ENDMDL
