# Supplementary material for: Ferroptosis regulation by traditional chinese medicine for ischemic stroke intervention based on network pharmacology and data mining
Source: PLoS One. 2025 Apr 16;20(4):e0321751. doi: 10.1371/journal.pone.0321751 (PMC12002469; doi:10.1371/journal.pone.0321751)
Supplement: S4 File — (ZIP) [file pone.0321751.s004.zip › 分子对接5/TNF/TNF-0073/results/MOL000073_6op0_out09.pdb]

REMARK Generated by AMDock from AutoDock Vina result
MODEL        9
REMARK ENERGY   =   -5.1
HETATM   1  C   <1> d   1       7.841  -9.730  19.747  0.00  0.00           C
HETATM   2  C   <1> d   1       9.045 -10.199  19.209  0.00  0.00           C
HETATM   3  C   <1> d   1      10.206 -10.214  19.986  0.00  0.00           C
HETATM   4  C   <1> d   1      10.169  -9.797  21.323  0.00  0.00           C
HETATM   5  C   <1> d   1       8.965  -9.325  21.862  0.00  0.00           C
HETATM   6  C   <1> d   1       7.814  -9.290  21.072  0.00  0.00           C
HETATM   7  C   <1> d   1      11.440  -9.866  22.180  0.00  0.00           C
HETATM   8  C   <1> d   1      11.092  -9.800  23.687  0.00  0.00           C
HETATM   9  C   <1> d   1      10.106  -8.624  23.887  0.00  0.00           C
HETATM  10  O   <1> d   1       8.880  -8.895  23.189  0.00  0.00           O
HETATM  11  C   <1> d   1       9.803  -8.453  25.383  0.00  0.00           C
HETATM  12  C   <1> d   1      10.848  -8.440  26.312  0.00  0.00           C
HETATM  13  C   <1> d   1      10.584  -8.299  27.677  0.00  0.00           C
HETATM  14  C   <1> d   1       9.265  -8.161  28.126  0.00  0.00           C
HETATM  15  C   <1> d   1       8.216  -8.162  27.198  0.00  0.00           C
HETATM  16  C   <1> d   1       8.487  -8.306  25.835  0.00  0.00           C
HETATM  17  O   <1> d   1       8.968  -8.021  29.488  0.00  0.00           O
HETATM  18  H   <1> d   1       8.071  -7.763  29.671  0.00  0.00           H
HETATM  19  O   <1> d   1       6.892  -8.018  27.620  0.00  0.00           O
HETATM  20  H   <1> d   1       6.471  -7.266  27.214  0.00  0.00           H
HETATM  21  O   <1> d   1      10.472 -11.023  24.128  0.00  0.00           O
HETATM  22  H   <1> d   1       9.604 -10.898  24.496  0.00  0.00           H
HETATM  23  O   <1> d   1      11.397 -10.653  19.409  0.00  0.00           O
HETATM  24  H   <1> d   1      11.263 -11.413  18.852  0.00  0.00           H
HETATM  25  O   <1> d   1       6.666  -9.692  18.990  0.00  0.00           O
HETATM  26  H   <1> d   1       6.795  -9.775  18.052  0.00  0.00           H
ENDMDL
