# Supplementary material for: Ferroptosis regulation by traditional chinese medicine for ischemic stroke intervention based on network pharmacology and data mining
Source: PLoS One. 2025 Apr 16;20(4):e0321751. doi: 10.1371/journal.pone.0321751 (PMC12002469; doi:10.1371/journal.pone.0321751)
Supplement: S4 File — (ZIP) [file pone.0321751.s004.zip › 分子对接5/TNF/TNF-0073/results/MOL000073_6op0_out09.pdbqt]

MODEL 1
REMARK VINA RESULT:      -5.1      0.000      0.000
REMARK  6 active torsions:
REMARK  status: ('A' for Active; 'I' for Inactive)
REMARK    1  A    between atoms: C_1  and  O_11 
REMARK    2  A    between atoms: C_3  and  O_12 
REMARK    3  A    between atoms: C_8  and  O_13 
REMARK    4  A    between atoms: C_9  and  C_14 
REMARK    5  A    between atoms: C_17  and  O_21 
REMARK    6  A    between atoms: C_18  and  O_20 
ROOT
ATOM      1  C   <1> d   1       7.841  -9.730  19.747  0.00  0.00     0.071 A 
ATOM      2  C   <1> d   1       9.045 -10.199  19.209  0.00  0.00     0.073 A 
ATOM      3  C   <1> d   1      10.206 -10.214  19.986  0.00  0.00     0.077 A 
ATOM      4  C   <1> d   1      10.169  -9.797  21.323  0.00  0.00     0.011 A 
ATOM      5  C   <1> d   1       8.965  -9.325  21.862  0.00  0.00     0.081 A 
ATOM      6  C   <1> d   1       7.814  -9.290  21.072  0.00  0.00     0.074 A 
ATOM      7  C   <1> d   1      11.440  -9.866  22.180  0.00  0.00     0.079 C 
ATOM      8  C   <1> d   1      11.092  -9.800  23.687  0.00  0.00     0.156 C 
ATOM      9  C   <1> d   1      10.106  -8.624  23.887  0.00  0.00     0.191 C 
ATOM     10  O   <1> d   1       8.880  -8.895  23.189  0.00  0.00    -0.338 OA
ENDROOT
BRANCH   9  11
ATOM     11  C   <1> d   1       9.803  -8.453  25.383  0.00  0.00    -0.024 A 
ATOM     12  C   <1> d   1      10.848  -8.440  26.312  0.00  0.00     0.013 A 
ATOM     13  C   <1> d   1      10.584  -8.299  27.677  0.00  0.00     0.040 A 
ATOM     14  C   <1> d   1       9.265  -8.161  28.126  0.00  0.00     0.098 A 
ATOM     15  C   <1> d   1       8.216  -8.162  27.198  0.00  0.00     0.099 A 
ATOM     16  C   <1> d   1       8.487  -8.306  25.835  0.00  0.00     0.049 A 
BRANCH  14  17
ATOM     17  O   <1> d   1       8.968  -8.021  29.488  0.00  0.00    -0.358 OA
ATOM     18  H   <1> d   1       8.071  -7.763  29.671  0.00  0.00     0.217 HD
ENDBRANCH  14  17
BRANCH  15  19
ATOM     19  O   <1> d   1       6.892  -8.018  27.620  0.00  0.00    -0.358 OA
ATOM     20  H   <1> d   1       6.471  -7.266  27.214  0.00  0.00     0.217 HD
ENDBRANCH  15  19
ENDBRANCH   9  11
BRANCH   8  21
ATOM     21  O   <1> d   1      10.472 -11.023  24.128  0.00  0.00    -0.392 OA
ATOM     22  H   <1> d   1       9.604 -10.898  24.496  0.00  0.00     0.210 HD
ENDBRANCH   8  21
BRANCH   3  23
ATOM     23  O   <1> d   1      11.397 -10.653  19.409  0.00  0.00    -0.360 OA
ATOM     24  H   <1> d   1      11.263 -11.413  18.852  0.00  0.00     0.217 HD
ENDBRANCH   3  23
BRANCH   1  25
ATOM     25  O   <1> d   1       6.666  -9.692  18.990  0.00  0.00    -0.361 OA
ATOM     26  H   <1> d   1       6.795  -9.775  18.052  0.00  0.00     0.217 HD
ENDBRANCH   1  25
TORSDOF 6
ENDMDL
