# Supplementary material for: Ferroptosis regulation by traditional chinese medicine for ischemic stroke intervention based on network pharmacology and data mining
Source: PLoS One. 2025 Apr 16;20(4):e0321751. doi: 10.1371/journal.pone.0321751 (PMC12002469; doi:10.1371/journal.pone.0321751)
Supplement: S4 File — (ZIP) [file pone.0321751.s004.zip › 分子对接5/TNF/TNF-0073/results/MOL000073_6op0_out10.pdb]

REMARK Generated by AMDock from AutoDock Vina result
MODEL       10
REMARK ENERGY   =   -7.0
HETATM   1  C   <1> d   1       7.582  14.798  22.341  0.00  0.00           C
HETATM   2  C   <1> d   1       8.519  15.062  21.336  0.00  0.00           C
HETATM   3  C   <1> d   1       9.804  14.520  21.409  0.00  0.00           C
HETATM   4  C   <1> d   1      10.157  13.675  22.469  0.00  0.00           C
HETATM   5  C   <1> d   1       9.221  13.412  23.479  0.00  0.00           C
HETATM   6  C   <1> d   1       7.946  13.978  23.410  0.00  0.00           C
HETATM   7  C   <1> d   1      11.556  13.045  22.511  0.00  0.00           C
HETATM   8  C   <1> d   1      11.585  11.833  23.474  0.00  0.00           C
HETATM   9  C   <1> d   1      10.911  12.271  24.796  0.00  0.00           C
HETATM  10  O   <1> d   1       9.528  12.579  24.558  0.00  0.00           O
HETATM  11  C   <1> d   1      11.000  11.133  25.823  0.00  0.00           C
HETATM  12  C   <1> d   1      12.000  10.162  25.708  0.00  0.00           C
HETATM  13  C   <1> d   1      12.083   9.114  26.629  0.00  0.00           C
HETATM  14  C   <1> d   1      11.165   9.032  27.683  0.00  0.00           C
HETATM  15  C   <1> d   1      10.169  10.007  27.809  0.00  0.00           C
HETATM  16  C   <1> d   1      10.090  11.051  26.884  0.00  0.00           C
HETATM  17  O   <1> d   1      11.220   7.991  28.619  0.00  0.00           O
HETATM  18  H   <1> d   1      10.378   7.745  28.984  0.00  0.00           H
HETATM  19  O   <1> d   1       9.246   9.952  28.856  0.00  0.00           O
HETATM  20  H   <1> d   1       8.609   9.255  28.730  0.00  0.00           H
HETATM  21  O   <1> d   1      10.866  10.716  22.919  0.00  0.00           O
HETATM  22  H   <1> d   1      11.400  10.159  22.362  0.00  0.00           H
HETATM  23  O   <1> d   1      10.726  14.832  20.409  0.00  0.00           O
HETATM  24  H   <1> d   1      11.407  14.172  20.336  0.00  0.00           H
HETATM  25  O   <1> d   1       6.293  15.338  22.301  0.00  0.00           O
HETATM  26  H   <1> d   1       5.725  15.063  23.011  0.00  0.00           H
ENDMDL
