# Supplementary material for: Ferroptosis regulation by traditional chinese medicine for ischemic stroke intervention based on network pharmacology and data mining
Source: PLoS One. 2025 Apr 16;20(4):e0321751. doi: 10.1371/journal.pone.0321751 (PMC12002469; doi:10.1371/journal.pone.0321751)
Supplement: S4 File — (ZIP) [file pone.0321751.s004.zip › 分子对接5/TNF/TNF-0073/results/MOL000073_6op0_out10.pdbqt]

MODEL 1
REMARK VINA RESULT:      -7.0      0.000      0.000
REMARK  6 active torsions:
REMARK  status: ('A' for Active; 'I' for Inactive)
REMARK    1  A    between atoms: C_1  and  O_11 
REMARK    2  A    between atoms: C_3  and  O_12 
REMARK    3  A    between atoms: C_8  and  O_13 
REMARK    4  A    between atoms: C_9  and  C_14 
REMARK    5  A    between atoms: C_17  and  O_21 
REMARK    6  A    between atoms: C_18  and  O_20 
ROOT
ATOM      1  C   <1> d   1       7.582  14.798  22.341  0.00  0.00     0.071 A 
ATOM      2  C   <1> d   1       8.519  15.062  21.336  0.00  0.00     0.073 A 
ATOM      3  C   <1> d   1       9.804  14.520  21.409  0.00  0.00     0.077 A 
ATOM      4  C   <1> d   1      10.157  13.675  22.469  0.00  0.00     0.011 A 
ATOM      5  C   <1> d   1       9.221  13.412  23.479  0.00  0.00     0.081 A 
ATOM      6  C   <1> d   1       7.946  13.978  23.410  0.00  0.00     0.074 A 
ATOM      7  C   <1> d   1      11.556  13.045  22.511  0.00  0.00     0.079 C 
ATOM      8  C   <1> d   1      11.585  11.833  23.474  0.00  0.00     0.156 C 
ATOM      9  C   <1> d   1      10.911  12.271  24.796  0.00  0.00     0.191 C 
ATOM     10  O   <1> d   1       9.528  12.579  24.558  0.00  0.00    -0.338 OA
ENDROOT
BRANCH   9  11
ATOM     11  C   <1> d   1      11.000  11.133  25.823  0.00  0.00    -0.024 A 
ATOM     12  C   <1> d   1      12.000  10.162  25.708  0.00  0.00     0.013 A 
ATOM     13  C   <1> d   1      12.083   9.114  26.629  0.00  0.00     0.040 A 
ATOM     14  C   <1> d   1      11.165   9.032  27.683  0.00  0.00     0.098 A 
ATOM     15  C   <1> d   1      10.169  10.007  27.809  0.00  0.00     0.099 A 
ATOM     16  C   <1> d   1      10.090  11.051  26.884  0.00  0.00     0.049 A 
BRANCH  14  17
ATOM     17  O   <1> d   1      11.220   7.991  28.619  0.00  0.00    -0.358 OA
ATOM     18  H   <1> d   1      10.378   7.745  28.984  0.00  0.00     0.217 HD
ENDBRANCH  14  17
BRANCH  15  19
ATOM     19  O   <1> d   1       9.246   9.952  28.856  0.00  0.00    -0.358 OA
ATOM     20  H   <1> d   1       8.609   9.255  28.730  0.00  0.00     0.217 HD
ENDBRANCH  15  19
ENDBRANCH   9  11
BRANCH   8  21
ATOM     21  O   <1> d   1      10.866  10.716  22.919  0.00  0.00    -0.392 OA
ATOM     22  H   <1> d   1      11.400  10.159  22.362  0.00  0.00     0.210 HD
ENDBRANCH   8  21
BRANCH   3  23
ATOM     23  O   <1> d   1      10.726  14.832  20.409  0.00  0.00    -0.360 OA
ATOM     24  H   <1> d   1      11.407  14.172  20.336  0.00  0.00     0.217 HD
ENDBRANCH   3  23
BRANCH   1  25
ATOM     25  O   <1> d   1       6.293  15.338  22.301  0.00  0.00    -0.361 OA
ATOM     26  H   <1> d   1       5.725  15.063  23.011  0.00  0.00     0.217 HD
ENDBRANCH   1  25
TORSDOF 6
ENDMDL
