# Supplementary material for: Ferroptosis regulation by traditional chinese medicine for ischemic stroke intervention based on network pharmacology and data mining
Source: PLoS One. 2025 Apr 16;20(4):e0321751. doi: 10.1371/journal.pone.0321751 (PMC12002469; doi:10.1371/journal.pone.0321751)
Supplement: S4 File — (ZIP) [file pone.0321751.s004.zip › 分子对接5/TNF/TNF-0098/input/6op0_h_132Results.txt]

Output # 1	Total Volume = 397.00	Total Energy per Vol	EPV = -0.15118021
Output # 2	Total Volume = 400.00	Total Energy per Vol	EPV = -0.14860888
Output # 3	Total Volume = 388.00	Total Energy per Vol	EPV = -0.14528384
Output # 4	Total Volume = 425.00	Total Energy per Vol	EPV = -0.14049881
Output # 5	Total Volume = 480.00	Total Energy per Vol	EPV = -0.13442693
Output # 6	Total Volume = 466.00	Total Energy per Vol	EPV = -0.13378914
Output # 7	Total Volume = 468.00	Total Energy per Vol	EPV = -0.12753549
Output # 8	Total Volume = 458.00	Total Energy per Vol	EPV = -0.12390596
Output # 9	Total Volume = 480.00	Total Energy per Vol	EPV = -0.12282192
Output # 10	Total Volume = 518.00	Total Energy per Vol	EPV = -0.11648005
