# Supplementary material for: Ferroptosis regulation by traditional chinese medicine for ischemic stroke intervention based on network pharmacology and data mining
Source: PLoS One. 2025 Apr 16;20(4):e0321751. doi: 10.1371/journal.pone.0321751 (PMC12002469; doi:10.1371/journal.pone.0321751)
Supplement: S4 File — (ZIP) [file pone.0321751.s004.zip › 分子对接5/TNF/TNF-0098/input/FILL_6op0_h_132out01.pdb]

ATOM      1  O   FIL     1       4.313  14.744   3.099  1.0   0.942     0.001 O
ATOM      2  O   FIL     1       3.313  13.744   3.099  1.0   0.941     0.001 O
ATOM      3  O   FIL     1       4.313  13.744   4.099  1.0   0.891     0.001 O
ATOM      4  O   FIL     1       3.313  12.744   5.099  1.0   0.860     0.001 O
ATOM      5  O   FIL     1       4.313  13.744   3.099  1.0   0.855     0.001 O
ATOM      6  O   FIL     1       3.313  12.744   4.099  1.0   0.806     0.001 O
ATOM      7  O   FIL     1      -3.687  12.744  -2.901  1.0   0.795     0.001 O
ATOM      8  O   FIL     1       6.313  13.744   3.099  1.0   0.794     0.001 O
ATOM      9  O   FIL     1      13.313  12.744   6.099  1.0   0.762     0.001 O
ATOM     10  O   FIL     1       3.313  13.744   4.099  1.0   0.758     0.001 O
ATOM     11  O   FIL     1       4.313  12.744   5.099  1.0   0.750     0.001 O
ATOM     12  O   FIL     1      -0.687  13.744  -0.901  1.0   0.739     0.001 O
ATOM     13  O   FIL     1       5.313  14.744   3.099  1.0   0.730     0.001 O
ATOM     14  O   FIL     1      14.313  12.744   6.099  1.0   0.727     0.001 O
ATOM     15  O   FIL     1      -3.687  12.744  -3.901  1.0   0.724     0.001 O
ATOM     16  O   FIL     1      -4.687  12.744  -2.901  1.0   0.712     0.001 O
ATOM     17  O   FIL     1       8.313  14.744   2.099  1.0   0.708     0.001 O
ATOM     18  O   FIL     1       4.313  14.744   2.099  1.0   0.700     0.001 O
ATOM     19  O   FIL     1       5.313  13.744   3.099  1.0   0.682     0.001 O
ATOM     20  O   FIL     1       7.313  13.744   3.099  1.0   0.681     0.001 O
ATOM     21  O   FIL     1      -0.687  13.744  -1.901  1.0   0.678     0.001 O
ATOM     22  O   FIL     1      -4.687  12.744  -3.901  1.0   0.676     0.001 O
ATOM     23  O   FIL     1       3.313  14.744   2.099  1.0   0.667     0.001 O
ATOM     24  O   FIL     1       8.313  14.744   1.099  1.0   0.662     0.001 O
ATOM     25  O   FIL     1      -0.687  14.744  -1.901  1.0   0.658     0.001 O
ATOM     26  O   FIL     1      13.313  13.744   5.099  1.0   0.649     0.001 O
ATOM     27  O   FIL     1       7.313  14.744   3.099  1.0   0.646     0.001 O
ATOM     28  O   FIL     1      -2.687  12.744  -2.901  1.0   0.630     0.001 O
ATOM     29  O   FIL     1      13.313  12.744   5.099  1.0   0.629     0.001 O
ATOM     30  O   FIL     1       2.313  12.744   4.099  1.0   0.600     0.001 O
ATOM     31  O   FIL     1       4.313  11.744   6.099  1.0   0.599     0.001 O
ATOM     32  O   FIL     1      -0.687  12.744  -0.901  1.0   0.596     0.001 O
ATOM     33  O   FIL     1       6.313  14.744   2.099  1.0   0.581     0.001 O
ATOM     34  O   FIL     1      -1.687  13.744  -1.901  1.0   0.573     0.001 O
ATOM     35  O   FIL     1       9.313  14.744   1.099  1.0   0.573     0.001 O
ATOM     36  O   FIL     1       2.313  13.744   3.099  1.0   0.560     0.001 O
ATOM     37  H   FIL     1       0.313  12.744  -4.901  1.0   0.544     0.001 H
ATOM     38  H   FIL     1      -2.687  12.744  -4.901  1.0   0.543     0.001 H
ATOM     39  O   FIL     1       5.313  14.744   2.099  1.0   0.531     0.001 O
ATOM     40  O   FIL     1       0.313  11.744   0.099  1.0   0.525     0.001 O
ATOM     41  O   FIL     1       7.313  15.744   2.099  1.0   0.504     0.001 O
ATOM     42  O   FIL     1       9.313  14.744   2.099  1.0   0.493     0.001 O
ATOM     43  O   FIL     1       7.313  15.744   3.099  1.0   0.488     0.001 O
ATOM     44  O   FIL     1      -3.687  12.744  -1.901  1.0   0.486     0.001 O
ATOM     45  H   FIL     1       3.313  15.744   2.099  1.0   0.486     0.001 H
ATOM     46  H   FIL     1       3.313  12.744   6.099  1.0   0.476     0.001 H
ATOM     47  O   FIL     1      -1.687  11.744  -1.901  1.0   0.474     0.001 O
ATOM     48  O   FIL     1       6.313  15.744   2.099  1.0   0.474     0.001 O
ATOM     49  H   FIL     1       3.313  13.744   5.099  1.0   0.473     0.001 H
ATOM     50  O   FIL     1      -2.687  12.744  -1.901  1.0   0.465     0.001 O
ATOM     51  H   FIL     1       0.313  11.744  -0.901  1.0   0.460     0.001 H
ATOM     52  O   FIL     1      -1.687  12.744  -1.901  1.0   0.452     0.001 O
ATOM     53  O   FIL     1       7.313  14.744   2.099  1.0   0.451     0.001 O
ATOM     54  O   FIL     1       0.313  12.744   2.099  1.0   0.448     0.001 O
ATOM     55  O   FIL     1       8.313  14.744   3.099  1.0   0.446     0.001 O
ATOM     56  H   FIL     1       6.313  15.744   0.099  1.0   0.444     0.001 H
ATOM     57  O   FIL     1      -1.687  11.744  -0.901  1.0   0.441     0.001 O
ATOM     58  O   FIL     1      -1.687  14.744  -1.901  1.0   0.434     0.001 O
ATOM     59  O   FIL     1       1.313  12.744   3.099  1.0   0.433     0.001 O
ATOM     60  H   FIL     1       6.313  14.744   0.099  1.0   0.433     0.001 H
ATOM     61  O   FIL     1      -3.687  12.744  -4.901  1.0   0.433     0.001 O
ATOM     62  O   FIL     1       7.313  15.744   1.099  1.0   0.432     0.001 O
ATOM     63  H   FIL     1      -0.687  12.744  -1.901  1.0   0.431     0.001 H
ATOM     64  O   FIL     1      -0.687  12.744   0.099  1.0   0.421     0.001 O
ATOM     65  H   FIL     1      -5.687  11.744  -0.901  1.0   0.414     0.001 H
ATOM     66  O   FIL     1       3.313  13.744   2.099  1.0   0.414     0.001 O
ATOM     67  O   FIL     1       2.313  12.744   3.099  1.0   0.414     0.001 O
ATOM     68  O   FIL     1      -0.687  12.744   3.099  1.0   0.411     0.001 O
ATOM     69  H   FIL     1       6.313  13.744  -0.901  1.0   0.410     0.001 H
ATOM     70  O   FIL     1       6.313  13.744   2.099  1.0   0.406     0.001 O
ATOM     71  H   FIL     1       2.313  12.744   5.099  1.0   0.397     0.001 H
ATOM     72  H   FIL     1      -1.687  11.744  -2.901  1.0   0.394     0.001 H
ATOM     73  O   FIL     1       0.313  12.744   3.099  1.0   0.392     0.001 O
ATOM     74  H   FIL     1       5.313  14.744   0.099  1.0   0.389     0.001 H
ATOM     75  O   FIL     1      12.313  13.744   5.099  1.0   0.386     0.001 O
ATOM     76  O   FIL     1       1.313  12.744   2.099  1.0   0.380     0.001 O
ATOM     77  H   FIL     1       5.313  13.744   0.099  1.0   0.376     0.001 H
ATOM     78  H   FIL     1       4.313  15.744   2.099  1.0   0.373     0.001 H
ATOM     79  H   FIL     1      -0.687  11.744  -0.901  1.0   0.370     0.001 H
ATOM     80  H   FIL     1      -0.687  12.744  -3.901  1.0   0.367     0.001 H
ATOM     81  O   FIL     1       6.313  14.744   3.099  1.0   0.365     0.001 O
ATOM     82  H   FIL     1       4.313  14.744   0.099  1.0   0.357     0.001 H
ATOM     83  H   FIL     1       7.313  16.744   1.099  1.0   0.354     0.001 H
ATOM     84  O   FIL     1      -0.687  13.744  -2.901  1.0   0.353     0.001 O
ATOM     85  O   FIL     1       8.313  13.744   3.099  1.0   0.348     0.001 O
ATOM     86  H   FIL     1      -0.687  11.744  -1.901  1.0   0.347     0.001 H
ATOM     87  H   FIL     1      -2.687  12.744  -3.901  1.0   0.347     0.001 H
ATOM     88  H   FIL     1      -1.687  12.744  -3.901  1.0   0.346     0.001 H
ATOM     89  O   FIL     1       6.313  15.744   1.099  1.0   0.345     0.001 O
ATOM     90  O   FIL     1       0.313  13.744   2.099  1.0   0.344     0.001 O
ATOM     91  O   FIL     1       4.313  13.744   2.099  1.0   0.343     0.001 O
ATOM     92  O   FIL     1       5.313  14.744   1.099  1.0   0.342     0.001 O
ATOM     93  O   FIL     1      10.313  14.744   1.099  1.0   0.337     0.001 O
ATOM     94  O   FIL     1       5.313  15.744   2.099  1.0   0.336     0.001 O
ATOM     95  O   FIL     1       4.313  14.744   1.099  1.0   0.335     0.001 O
ATOM     96  O   FIL     1       0.313  13.744  -3.901  1.0   0.333     0.001 O
ATOM     97  O   FIL     1      -0.687  12.744   2.099  1.0   0.327     0.001 O
ATOM     98  O   FIL     1      -4.687  12.744  -1.901  1.0   0.325     0.001 O
ATOM     99  O   FIL     1       5.313  13.744   1.099  1.0   0.319     0.001 O
ATOM    100  O   FIL     1       7.313  13.744   2.099  1.0   0.313     0.001 O
ATOM    101  O   FIL     1       0.313  11.744   2.099  1.0   0.313     0.001 O
ATOM    102  O   FIL     1      -1.687  12.744   3.099  1.0   0.312     0.001 O
ATOM    103  H   FIL     1       0.313  12.744  -3.901  1.0   0.311     0.001 H
ATOM    104  O   FIL     1       6.313  14.744   1.099  1.0   0.310     0.001 O
ATOM    105  O   FIL     1      -1.687  12.744  -2.901  1.0   0.307     0.001 O
ATOM    106  O   FIL     1       0.313  12.744   1.099  1.0   0.305     0.001 O
ATOM    107  O   FIL     1       0.313  11.744   1.099  1.0   0.298     0.001 O
ATOM    108  H   FIL     1      -0.687  12.744  -2.901  1.0   0.298     0.001 H
ATOM    109  O   FIL     1       7.313  14.744   1.099  1.0   0.295     0.001 O
ATOM    110  O   FIL     1      -4.687  12.744  -4.901  1.0   0.294     0.001 O
ATOM    111  O   FIL     1       1.313  13.744  -4.901  1.0   0.293     0.001 O
ATOM    112  O   FIL     1      -0.687  14.744  -2.901  1.0   0.291     0.001 O
ATOM    113  H   FIL     1       4.313  13.744   6.099  1.0   0.290     0.001 H
ATOM    114  O   FIL     1       9.313  13.744   2.099  1.0   0.284     0.001 O
ATOM    115  O   FIL     1      -1.687  13.744  -2.901  1.0   0.283     0.001 O
ATOM    116  O   FIL     1      -1.687  12.744  -0.901  1.0   0.276     0.001 O
ATOM    117  O   FIL     1       0.313  14.744  -3.901  1.0   0.272     0.001 O
ATOM    118  O   FIL     1       8.313  13.744   2.099  1.0   0.269     0.001 O
ATOM    119  O   FIL     1       0.313  13.744  -4.901  1.0   0.267     0.001 O
ATOM    120  O   FIL     1       6.313  13.744   1.099  1.0   0.263     0.001 O
ATOM    121  H   FIL     1       0.313  12.744  -0.901  1.0   0.260     0.001 H
ATOM    122  O   FIL     1      -3.687  13.744  -2.901  1.0   0.259     0.001 O
ATOM    123  O   FIL     1      -2.687  13.744  -2.901  1.0   0.259     0.001 O
ATOM    124  O   FIL     1       6.313  13.744   0.099  1.0   0.248     0.001 O
ATOM    125  O   FIL     1      -5.687  12.744  -1.901  1.0   0.245     0.001 O
ATOM    126  O   FIL     1       4.313  12.744   6.099  1.0   0.243     0.001 O
ATOM    127  O   FIL     1      12.313  13.744   4.099  1.0   0.227     0.001 O
ATOM    128  O   FIL     1      -5.687  12.744  -0.901  1.0   0.222     0.001 O
ATOM    129  O   FIL     1      10.313  13.744   2.099  1.0   0.159     0.001 O
ATOM    130  O   FIL     1      11.313  13.744   3.099  1.0   0.121     0.001 O
ATOM    131  O   FIL     1      10.313  13.744   3.099  1.0   0.107     0.001 O
ATOM    132  O   FIL     1      11.313  13.744   4.099  1.0   0.073     0.001 O
