# Supplementary material for: Ferroptosis regulation by traditional chinese medicine for ischemic stroke intervention based on network pharmacology and data mining
Source: PLoS One. 2025 Apr 16;20(4):e0321751. doi: 10.1371/journal.pone.0321751 (PMC12002469; doi:10.1371/journal.pone.0321751)
Supplement: S4 File — (ZIP) [file pone.0321751.s004.zip › 分子对接5/TNF/TNF-0098/input/FILL_6op0_h_132out05.pdb]

ATOM      1  O   FIL     1       0.313 -17.256  32.099  1.0   1.113     0.001 O
ATOM      2  O   FIL     1     -13.687 -26.256  19.099  1.0   1.062     0.001 O
ATOM      3  O   FIL     1     -12.687 -21.256  22.099  1.0   0.958     0.001 O
ATOM      4  O   FIL     1      -8.687 -15.256  25.099  1.0   0.936     0.001 O
ATOM      5  O   FIL     1     -12.687 -22.256  22.099  1.0   0.921     0.001 O
ATOM      6  O   FIL     1      -9.687 -16.256  25.099  1.0   0.920     0.001 O
ATOM      7  O   FIL     1      -1.687 -16.256  29.099  1.0   0.901     0.001 O
ATOM      8  O   FIL     1      -1.687 -17.256  29.099  1.0   0.890     0.001 O
ATOM      9  O   FIL     1     -12.687 -21.256  23.099  1.0   0.882     0.001 O
ATOM     10  O   FIL     1      -8.687 -16.256  26.099  1.0   0.863     0.001 O
ATOM     11  O   FIL     1     -13.687 -21.256  23.099  1.0   0.800     0.001 O
ATOM     12  O   FIL     1      -0.687 -17.256  29.099  1.0   0.799     0.001 O
ATOM     13  O   FIL     1      -9.687 -15.256  25.099  1.0   0.791     0.001 O
ATOM     14  O   FIL     1       0.313 -16.256  31.099  1.0   0.775     0.001 O
ATOM     15  O   FIL     1      -6.687 -20.256  27.099  1.0   0.773     0.001 O
ATOM     16  O   FIL     1     -13.687 -26.256  18.099  1.0   0.765     0.001 O
ATOM     17  O   FIL     1     -11.687 -21.256  22.099  1.0   0.757     0.001 O
ATOM     18  O   FIL     1     -15.687 -24.256  16.099  1.0   0.754     0.001 O
ATOM     19  O   FIL     1     -12.687 -26.256  18.099  1.0   0.749     0.001 O
ATOM     20  O   FIL     1     -13.687 -26.256  20.099  1.0   0.740     0.001 O
ATOM     21  O   FIL     1      -9.687 -16.256  26.099  1.0   0.738     0.001 O
ATOM     22  O   FIL     1     -11.687 -22.256  22.099  1.0   0.725     0.001 O
ATOM     23  O   FIL     1      -7.687 -20.256  25.099  1.0   0.722     0.001 O
ATOM     24  O   FIL     1      -6.687 -19.256  32.099  1.0   0.720     0.001 O
ATOM     25  O   FIL     1      -8.687 -15.256  26.099  1.0   0.696     0.001 O
ATOM     26  O   FIL     1      -0.687 -16.256  31.099  1.0   0.693     0.001 O
ATOM     27  O   FIL     1      -0.687 -16.256  29.099  1.0   0.681     0.001 O
ATOM     28  O   FIL     1     -13.687 -22.256  22.099  1.0   0.680     0.001 O
ATOM     29  O   FIL     1     -12.687 -21.256  21.099  1.0   0.665     0.001 O
ATOM     30  O   FIL     1      -1.687 -18.256  29.099  1.0   0.661     0.001 O
ATOM     31  O   FIL     1     -14.687 -24.256  16.099  1.0   0.624     0.001 O
ATOM     32  O   FIL     1      -0.687 -17.256  32.099  1.0   0.622     0.001 O
ATOM     33  O   FIL     1     -12.687 -26.256  20.099  1.0   0.618     0.001 O
ATOM     34  O   FIL     1      -8.687 -16.256  25.099  1.0   0.611     0.001 O
ATOM     35  O   FIL     1      -5.687 -20.256  27.099  1.0   0.609     0.001 O
ATOM     36  O   FIL     1     -13.687 -20.256  24.099  1.0   0.590     0.001 O
ATOM     37  O   FIL     1      -6.687 -19.256  33.099  1.0   0.580     0.001 O
ATOM     38  O   FIL     1      -8.687 -15.256  24.099  1.0   0.565     0.001 O
ATOM     39  O   FIL     1      -6.687 -19.256  31.099  1.0   0.554     0.001 O
ATOM     40  O   FIL     1      -7.687 -19.256  32.099  1.0   0.553     0.001 O
ATOM     41  O   FIL     1      -6.687 -19.256  27.099  1.0   0.551     0.001 O
ATOM     42  O   FIL     1      -8.687 -14.256  23.099  1.0   0.551     0.001 O
ATOM     43  O   FIL     1      -7.687 -15.256  26.099  1.0   0.547     0.001 O
ATOM     44  O   FIL     1      -5.687 -19.256  29.099  1.0   0.540     0.001 O
ATOM     45  O   FIL     1       0.313 -17.256  31.099  1.0   0.535     0.001 O
ATOM     46  O   FIL     1      -6.687 -19.256  30.099  1.0   0.532     0.001 O
ATOM     47  O   FIL     1      -8.687 -15.256  23.099  1.0   0.526     0.001 O
ATOM     48  H   FIL     1      -7.687 -20.256  24.099  1.0   0.515     0.001 H
ATOM     49  H   FIL     1      -6.687 -20.256  25.099  1.0   0.506     0.001 H
ATOM     50  O   FIL     1      -5.687 -19.256  28.099  1.0   0.505     0.001 O
ATOM     51  H   FIL     1     -14.687 -21.256  23.099  1.0   0.504     0.001 H
ATOM     52  O   FIL     1      -6.687 -21.256  26.099  1.0   0.500     0.001 O
ATOM     53  O   FIL     1     -12.687 -20.256  24.099  1.0   0.498     0.001 O
ATOM     54  O   FIL     1      -7.687 -20.256  26.099  1.0   0.498     0.001 O
ATOM     55  O   FIL     1      -6.687 -14.256  28.099  1.0   0.487     0.001 O
ATOM     56  H   FIL     1      -7.687 -16.256  28.099  1.0   0.486     0.001 H
ATOM     57  O   FIL     1     -12.687 -26.256  21.099  1.0   0.484     0.001 O
ATOM     58  O   FIL     1      -5.687 -19.256  32.099  1.0   0.480     0.001 O
ATOM     59  O   FIL     1      -0.687 -17.256  31.099  1.0   0.480     0.001 O
ATOM     60  H   FIL     1      -8.687 -20.256  25.099  1.0   0.475     0.001 H
ATOM     61  H   FIL     1     -14.687 -20.256  24.099  1.0   0.474     0.001 H
ATOM     62  O   FIL     1      -5.687 -19.256  31.099  1.0   0.471     0.001 O
ATOM     63  O   FIL     1      -5.687 -19.256  33.099  1.0   0.469     0.001 O
ATOM     64  O   FIL     1      -7.687 -15.256  27.099  1.0   0.469     0.001 O
ATOM     65  O   FIL     1      -0.687 -16.256  30.099  1.0   0.462     0.001 O
ATOM     66  O   FIL     1      -9.687 -17.256  26.099  1.0   0.461     0.001 O
ATOM     67  H   FIL     1      -8.687 -16.256  28.099  1.0   0.459     0.001 H
ATOM     68  O   FIL     1      -4.687 -20.256  30.099  1.0   0.455     0.001 O
ATOM     69  H   FIL     1     -10.687 -21.256  22.099  1.0   0.452     0.001 H
ATOM     70  O   FIL     1     -11.687 -21.256  23.099  1.0   0.451     0.001 O
ATOM     71  O   FIL     1      -5.687 -13.256  28.099  1.0   0.441     0.001 O
ATOM     72  H   FIL     1      -6.687 -16.256  27.099  1.0   0.439     0.001 H
ATOM     73  O   FIL     1      -7.687 -19.256  26.099  1.0   0.435     0.001 O
ATOM     74  O   FIL     1      -1.687 -17.256  30.099  1.0   0.434     0.001 O
ATOM     75  H   FIL     1      -6.687 -16.256  28.099  1.0   0.429     0.001 H
ATOM     76  O   FIL     1      -1.687 -16.256  30.099  1.0   0.425     0.001 O
ATOM     77  H   FIL     1      -7.687 -15.256  28.099  1.0   0.421     0.001 H
ATOM     78  O   FIL     1      -8.687 -16.256  27.099  1.0   0.417     0.001 O
ATOM     79  H   FIL     1      -6.687 -15.256  29.099  1.0   0.415     0.001 H
ATOM     80  O   FIL     1      -2.687 -18.256  29.099  1.0   0.415     0.001 O
ATOM     81  H   FIL     1      -8.687 -13.256  23.099  1.0   0.414     0.001 H
ATOM     82  O   FIL     1      -7.687 -16.256  27.099  1.0   0.413     0.001 O
ATOM     83  O   FIL     1     -13.687 -25.256  18.099  1.0   0.412     0.001 O
ATOM     84  H   FIL     1     -13.687 -17.256  28.099  1.0   0.410     0.001 H
ATOM     85  O   FIL     1      -7.687 -18.256  31.099  1.0   0.410     0.001 O
ATOM     86  O   FIL     1      -5.687 -20.256  30.099  1.0   0.410     0.001 O
ATOM     87  H   FIL     1      -5.687 -15.256  28.099  1.0   0.409     0.001 H
ATOM     88  O   FIL     1      -0.687 -18.256  28.099  1.0   0.407     0.001 O
ATOM     89  O   FIL     1      -5.687 -21.256  27.099  1.0   0.407     0.001 O
ATOM     90  O   FIL     1      -8.687 -15.256  22.099  1.0   0.407     0.001 O
ATOM     91  O   FIL     1      -8.687 -17.256  26.099  1.0   0.405     0.001 O
ATOM     92  O   FIL     1      -0.687 -18.256  29.099  1.0   0.398     0.001 O
ATOM     93  O   FIL     1      -5.687 -14.256  28.099  1.0   0.396     0.001 O
ATOM     94  O   FIL     1      -0.687 -18.256  32.099  1.0   0.390     0.001 O
ATOM     95  O   FIL     1       0.313 -16.256  30.099  1.0   0.389     0.001 O
ATOM     96  O   FIL     1      -5.687 -20.256  28.099  1.0   0.374     0.001 O
ATOM     97  O   FIL     1      -7.687 -19.256  27.099  1.0   0.374     0.001 O
ATOM     98  O   FIL     1     -13.687 -25.256  19.099  1.0   0.373     0.001 O
ATOM     99  O   FIL     1     -13.687 -21.256  24.099  1.0   0.361     0.001 O
ATOM    100  H   FIL     1      -6.687 -21.256  25.099  1.0   0.338     0.001 H
ATOM    101  O   FIL     1      -4.687 -20.256  31.099  1.0   0.335     0.001 O
ATOM    102  O   FIL     1      -6.687 -15.256  28.099  1.0   0.327     0.001 O
ATOM    103  O   FIL     1     -13.687 -25.256  21.099  1.0   0.321     0.001 O
ATOM    104  O   FIL     1      -7.687 -17.256  27.099  1.0   0.316     0.001 O
ATOM    105  O   FIL     1      -1.687 -17.256  31.099  1.0   0.310     0.001 O
ATOM    106  O   FIL     1     -11.687 -23.256  22.099  1.0   0.305     0.001 O
ATOM    107  O   FIL     1      -6.687 -19.256  29.099  1.0   0.301     0.001 O
ATOM    108  O   FIL     1      -7.687 -19.256  31.099  1.0   0.294     0.001 O
ATOM    109  O   FIL     1      -7.687 -18.256  27.099  1.0   0.290     0.001 O
ATOM    110  H   FIL     1     -14.687 -19.256  24.099  1.0   0.283     0.001 H
ATOM    111  O   FIL     1     -13.687 -17.256  27.099  1.0   0.267     0.001 O
ATOM    112  O   FIL     1      -9.687 -18.256  26.099  1.0   0.263     0.001 O
ATOM    113  O   FIL     1     -13.687 -17.256  26.099  1.0   0.254     0.001 O
ATOM    114  O   FIL     1     -10.687 -18.256  26.099  1.0   0.249     0.001 O
ATOM    115  O   FIL     1      -1.687 -18.256  31.099  1.0   0.249     0.001 O
ATOM    116  O   FIL     1     -14.687 -25.256  16.099  1.0   0.249     0.001 O
ATOM    117  O   FIL     1     -13.687 -25.256  17.099  1.0   0.241     0.001 O
ATOM    118  O   FIL     1     -13.687 -18.256  26.099  1.0   0.235     0.001 O
ATOM    119  O   FIL     1     -14.687 -19.256  25.099  1.0   0.234     0.001 O
ATOM    120  O   FIL     1      -2.687 -19.256  31.099  1.0   0.225     0.001 O
ATOM    121  O   FIL     1     -14.687 -18.256  26.099  1.0   0.222     0.001 O
ATOM    122  O   FIL     1     -12.687 -18.256  26.099  1.0   0.211     0.001 O
ATOM    123  O   FIL     1     -11.687 -18.256  26.099  1.0   0.208     0.001 O
ATOM    124  O   FIL     1      -3.687 -19.256  31.099  1.0   0.206     0.001 O
ATOM    125  O   FIL     1     -14.687 -18.256  25.099  1.0   0.203     0.001 O
ATOM    126  O   FIL     1     -14.687 -25.256  17.099  1.0   0.193     0.001 O
ATOM    127  O   FIL     1      -4.687 -19.256  31.099  1.0   0.179     0.001 O
ATOM    128  O   FIL     1     -11.687 -24.256  22.099  1.0   0.171     0.001 O
ATOM    129  O   FIL     1     -12.687 -25.256  22.099  1.0   0.154     0.001 O
ATOM    130  O   FIL     1     -11.687 -25.256  22.099  1.0   0.142     0.001 O
ATOM    131  O   FIL     1      -2.687 -18.256  31.099  1.0   0.039     0.001 O
ATOM    132  O   FIL     1     -12.687 -25.256  21.099  1.0   0.005     0.001 O
