# Supplementary material for: Ferroptosis regulation by traditional chinese medicine for ischemic stroke intervention based on network pharmacology and data mining
Source: PLoS One. 2025 Apr 16;20(4):e0321751. doi: 10.1371/journal.pone.0321751 (PMC12002469; doi:10.1371/journal.pone.0321751)
Supplement: S4 File — (ZIP) [file pone.0321751.s004.zip › 分子对接5/TNF/TNF-0098/input/FILL_6op0_h_132out09.pdb]

ATOM      1  O   FIL     1     -15.687 -17.256  -2.901  1.0   1.044     0.001 O
ATOM      2  O   FIL     1      -3.687 -17.256   4.099  1.0   0.919     0.001 O
ATOM      3  O   FIL     1     -15.687 -17.256  -3.901  1.0   0.911     0.001 O
ATOM      4  O   FIL     1      -8.687 -17.256   7.099  1.0   0.897     0.001 O
ATOM      5  O   FIL     1      -4.687 -17.256   4.099  1.0   0.864     0.001 O
ATOM      6  O   FIL     1      -9.687 -17.256   7.099  1.0   0.855     0.001 O
ATOM      7  O   FIL     1      -8.687 -17.256   6.099  1.0   0.821     0.001 O
ATOM      8  O   FIL     1      -2.687 -21.256   4.099  1.0   0.803     0.001 O
ATOM      9  O   FIL     1      -2.687 -20.256   4.099  1.0   0.742     0.001 O
ATOM     10  O   FIL     1     -11.687 -19.256   3.099  1.0   0.727     0.001 O
ATOM     11  O   FIL     1     -10.687 -17.256   8.099  1.0   0.723     0.001 O
ATOM     12  O   FIL     1     -15.687 -16.256  -3.901  1.0   0.692     0.001 O
ATOM     13  O   FIL     1     -20.687 -22.256   0.099  1.0   0.688     0.001 O
ATOM     14  O   FIL     1      -8.687 -19.256   5.099  1.0   0.677     0.001 O
ATOM     15  O   FIL     1      -9.687 -20.256   5.099  1.0   0.672     0.001 O
ATOM     16  O   FIL     1      -9.687 -18.256   6.099  1.0   0.663     0.001 O
ATOM     17  O   FIL     1     -19.687 -23.256   0.099  1.0   0.661     0.001 O
ATOM     18  O   FIL     1      -9.687 -17.256   6.099  1.0   0.657     0.001 O
ATOM     19  O   FIL     1     -19.687 -22.256   0.099  1.0   0.644     0.001 O
ATOM     20  O   FIL     1     -11.687 -19.256   4.099  1.0   0.639     0.001 O
ATOM     21  O   FIL     1      -9.687 -19.256   5.099  1.0   0.637     0.001 O
ATOM     22  O   FIL     1      -4.687 -17.256   5.099  1.0   0.635     0.001 O
ATOM     23  O   FIL     1      -3.687 -17.256   3.099  1.0   0.620     0.001 O
ATOM     24  O   FIL     1      -4.687 -17.256   3.099  1.0   0.611     0.001 O
ATOM     25  O   FIL     1     -16.687 -18.256  -2.901  1.0   0.602     0.001 O
ATOM     26  O   FIL     1     -15.687 -21.256   1.099  1.0   0.587     0.001 O
ATOM     27  O   FIL     1     -10.687 -19.256   2.099  1.0   0.568     0.001 O
ATOM     28  O   FIL     1     -11.687 -18.256   3.099  1.0   0.563     0.001 O
ATOM     29  O   FIL     1     -11.687 -17.256   9.099  1.0   0.558     0.001 O
ATOM     30  O   FIL     1      -8.687 -20.256   4.099  1.0   0.551     0.001 O
ATOM     31  O   FIL     1      -8.687 -18.256   6.099  1.0   0.544     0.001 O
ATOM     32  O   FIL     1     -18.687 -22.256   0.099  1.0   0.541     0.001 O
ATOM     33  O   FIL     1      -4.687 -16.256   5.099  1.0   0.540     0.001 O
ATOM     34  H   FIL     1      -3.687 -24.256   5.099  1.0   0.538     0.001 H
ATOM     35  O   FIL     1     -18.687 -23.256   0.099  1.0   0.533     0.001 O
ATOM     36  O   FIL     1      -1.687 -20.256   4.099  1.0   0.531     0.001 O
ATOM     37  H   FIL     1     -11.687 -21.256   5.099  1.0   0.523     0.001 H
ATOM     38  O   FIL     1      -2.687 -19.256   4.099  1.0   0.523     0.001 O
ATOM     39  O   FIL     1      -3.687 -16.256   5.099  1.0   0.520     0.001 O
ATOM     40  O   FIL     1      -3.687 -21.256   5.099  1.0   0.519     0.001 O
ATOM     41  O   FIL     1     -16.687 -21.256   2.099  1.0   0.511     0.001 O
ATOM     42  O   FIL     1     -11.687 -18.256  11.099  1.0   0.508     0.001 O
ATOM     43  O   FIL     1      -3.687 -20.256   4.099  1.0   0.507     0.001 O
ATOM     44  H   FIL     1      -3.687 -17.256   2.099  1.0   0.505     0.001 H
ATOM     45  O   FIL     1      -5.687 -18.256   7.099  1.0   0.496     0.001 O
ATOM     46  H   FIL     1      -5.687 -16.256   6.099  1.0   0.492     0.001 H
ATOM     47  O   FIL     1     -14.687 -21.256   1.099  1.0   0.483     0.001 O
ATOM     48  H   FIL     1      -4.687 -16.256   2.099  1.0   0.482     0.001 H
ATOM     49  O   FIL     1     -15.687 -21.256   2.099  1.0   0.481     0.001 O
ATOM     50  O   FIL     1      -3.687 -21.256   4.099  1.0   0.481     0.001 O
ATOM     51  H   FIL     1     -12.687 -17.256   8.099  1.0   0.480     0.001 H
ATOM     52  O   FIL     1     -11.687 -19.256   2.099  1.0   0.476     0.001 O
ATOM     53  O   FIL     1      -1.687 -19.256   4.099  1.0   0.473     0.001 O
ATOM     54  O   FIL     1     -19.687 -21.256   0.099  1.0   0.472     0.001 O
ATOM     55  H   FIL     1     -22.687 -23.256   1.099  1.0   0.472     0.001 H
ATOM     56  O   FIL     1      -9.687 -19.256   2.099  1.0   0.464     0.001 O
ATOM     57  O   FIL     1     -10.687 -18.256  11.099  1.0   0.461     0.001 O
ATOM     58  O   FIL     1      -2.687 -22.256   4.099  1.0   0.460     0.001 O
ATOM     59  O   FIL     1     -14.687 -20.256   1.099  1.0   0.452     0.001 O
ATOM     60  H   FIL     1     -11.687 -18.256   8.099  1.0   0.444     0.001 H
ATOM     61  O   FIL     1     -15.687 -18.256  -2.901  1.0   0.436     0.001 O
ATOM     62  O   FIL     1     -10.687 -17.256   9.099  1.0   0.434     0.001 O
ATOM     63  O   FIL     1     -10.687 -18.256  12.099  1.0   0.432     0.001 O
ATOM     64  H   FIL     1     -12.687 -17.256   9.099  1.0   0.425     0.001 H
ATOM     65  H   FIL     1      -9.687 -18.256   7.099  1.0   0.424     0.001 H
ATOM     66  O   FIL     1      -8.687 -18.256   5.099  1.0   0.421     0.001 O
ATOM     67  O   FIL     1      -7.687 -20.256   4.099  1.0   0.419     0.001 O
ATOM     68  H   FIL     1      -9.687 -19.256   7.099  1.0   0.419     0.001 H
ATOM     69  H   FIL     1      -5.687 -19.256   6.099  1.0   0.417     0.001 H
ATOM     70  O   FIL     1      -6.687 -18.256   7.099  1.0   0.413     0.001 O
ATOM     71  H   FIL     1      -3.687 -24.256   6.099  1.0   0.411     0.001 H
ATOM     72  O   FIL     1      -3.687 -22.256   5.099  1.0   0.404     0.001 O
ATOM     73  O   FIL     1      -9.687 -18.256   5.099  1.0   0.403     0.001 O
ATOM     74  H   FIL     1      -9.687 -18.256   8.099  1.0   0.403     0.001 H
ATOM     75  O   FIL     1      -8.687 -18.256   7.099  1.0   0.402     0.001 O
ATOM     76  O   FIL     1     -10.687 -18.256   6.099  1.0   0.402     0.001 O
ATOM     77  H   FIL     1      -5.687 -19.256   7.099  1.0   0.401     0.001 H
ATOM     78  H   FIL     1     -10.687 -18.256   7.099  1.0   0.400     0.001 H
ATOM     79  H   FIL     1      -3.687 -16.256   3.099  1.0   0.399     0.001 H
ATOM     80  O   FIL     1     -16.687 -18.256  -1.901  1.0   0.397     0.001 O
ATOM     81  O   FIL     1      -5.687 -18.256   6.099  1.0   0.395     0.001 O
ATOM     82  H   FIL     1       0.313 -21.256   3.099  1.0   0.394     0.001 H
ATOM     83  H   FIL     1      -6.687 -17.256   7.099  1.0   0.387     0.001 H
ATOM     84  O   FIL     1      -5.687 -17.256   5.099  1.0   0.382     0.001 O
ATOM     85  O   FIL     1     -10.687 -19.256   4.099  1.0   0.382     0.001 O
ATOM     86  O   FIL     1     -10.687 -19.256   5.099  1.0   0.377     0.001 O
ATOM     87  O   FIL     1     -10.687 -19.256   3.099  1.0   0.377     0.001 O
ATOM     88  O   FIL     1     -10.687 -20.256   5.099  1.0   0.375     0.001 O
ATOM     89  O   FIL     1      -5.687 -17.256   6.099  1.0   0.374     0.001 O
ATOM     90  O   FIL     1      -6.687 -18.256   6.099  1.0   0.373     0.001 O
ATOM     91  O   FIL     1      -1.687 -18.256   4.099  1.0   0.369     0.001 O
ATOM     92  H   FIL     1      -5.687 -22.256   7.099  1.0   0.365     0.001 H
ATOM     93  O   FIL     1      -8.687 -19.256   4.099  1.0   0.362     0.001 O
ATOM     94  O   FIL     1      -3.687 -20.256   5.099  1.0   0.361     0.001 O
ATOM     95  O   FIL     1     -19.687 -24.256   1.099  1.0   0.357     0.001 O
ATOM     96  O   FIL     1     -18.687 -21.256   0.099  1.0   0.355     0.001 O
ATOM     97  O   FIL     1      -9.687 -19.256   6.099  1.0   0.352     0.001 O
ATOM     98  O   FIL     1      -3.687 -23.256   7.099  1.0   0.348     0.001 O
ATOM     99  O   FIL     1      -2.687 -18.256   4.099  1.0   0.345     0.001 O
ATOM    100  O   FIL     1     -21.687 -23.256   1.099  1.0   0.341     0.001 O
ATOM    101  H   FIL     1     -11.687 -18.256   9.099  1.0   0.339     0.001 H
ATOM    102  O   FIL     1      -4.687 -23.256   7.099  1.0   0.331     0.001 O
ATOM    103  O   FIL     1      -9.687 -17.256   8.099  1.0   0.330     0.001 O
ATOM    104  O   FIL     1     -20.687 -23.256   1.099  1.0   0.327     0.001 O
ATOM    105  O   FIL     1      -7.687 -18.256   6.099  1.0   0.320     0.001 O
ATOM    106  O   FIL     1      -1.687 -21.256   3.099  1.0   0.318     0.001 O
ATOM    107  O   FIL     1      -1.687 -20.256   3.099  1.0   0.318     0.001 O
ATOM    108  O   FIL     1      -3.687 -18.256   4.099  1.0   0.308     0.001 O
ATOM    109  O   FIL     1      -3.687 -23.256   6.099  1.0   0.301     0.001 O
ATOM    110  O   FIL     1     -11.687 -20.256   4.099  1.0   0.289     0.001 O
ATOM    111  O   FIL     1      -5.687 -23.256   7.099  1.0   0.283     0.001 O
ATOM    112  O   FIL     1      -4.687 -17.256   2.099  1.0   0.258     0.001 O
ATOM    113  O   FIL     1     -18.687 -19.256  -0.901  1.0   0.243     0.001 O
ATOM    114  O   FIL     1     -11.687 -18.256  10.099  1.0   0.242     0.001 O
ATOM    115  O   FIL     1      -0.687 -21.256   3.099  1.0   0.239     0.001 O
ATOM    116  O   FIL     1     -17.687 -19.256  -1.901  1.0   0.238     0.001 O
ATOM    117  O   FIL     1      -3.687 -23.256   5.099  1.0   0.232     0.001 O
ATOM    118  O   FIL     1     -11.687 -21.256   4.099  1.0   0.220     0.001 O
ATOM    119  O   FIL     1     -18.687 -20.256  -0.901  1.0   0.216     0.001 O
ATOM    120  O   FIL     1     -16.687 -21.256   1.099  1.0   0.198     0.001 O
ATOM    121  O   FIL     1     -13.687 -20.256   1.099  1.0   0.197     0.001 O
ATOM    122  O   FIL     1     -10.687 -20.256   2.099  1.0   0.185     0.001 O
ATOM    123  O   FIL     1     -16.687 -19.256  -1.901  1.0   0.183     0.001 O
ATOM    124  O   FIL     1     -18.687 -20.256   0.099  1.0   0.179     0.001 O
ATOM    125  O   FIL     1     -10.687 -20.256   1.099  1.0   0.171     0.001 O
ATOM    126  O   FIL     1     -20.687 -24.256   1.099  1.0   0.169     0.001 O
ATOM    127  O   FIL     1     -17.687 -21.256   0.099  1.0   0.140     0.001 O
ATOM    128  O   FIL     1     -19.687 -24.256   0.099  1.0   0.129     0.001 O
ATOM    129  O   FIL     1     -12.687 -20.256   1.099  1.0   0.105     0.001 O
ATOM    130  O   FIL     1     -11.687 -20.256   1.099  1.0   0.104     0.001 O
ATOM    131  O   FIL     1     -17.687 -19.256  -0.901  1.0   0.055     0.001 O
ATOM    132  O   FIL     1     -17.687 -21.256   1.099  1.0   0.013     0.001 O
