# Supplementary material for: Ferroptosis regulation by traditional chinese medicine for ischemic stroke intervention based on network pharmacology and data mining
Source: PLoS One. 2025 Apr 16;20(4):e0321751. doi: 10.1371/journal.pone.0321751 (PMC12002469; doi:10.1371/journal.pone.0321751)
Supplement: S4 File — (ZIP) [file pone.0321751.s004.zip › 分子对接5/TNF/TNF-0098/input/FILL_6op0_h_132out10.pdb]

ATOM      1  O   FIL     1       8.313  -5.256  -1.901  1.0   0.973     0.001 O
ATOM      2  O   FIL     1      10.313  -6.256  -3.901  1.0   0.954     0.001 O
ATOM      3  O   FIL     1      11.313  -5.256  -4.901  1.0   0.890     0.001 O
ATOM      4  O   FIL     1       9.313  -5.256  -2.901  1.0   0.845     0.001 O
ATOM      5  O   FIL     1      11.313  -4.256  -4.901  1.0   0.837     0.001 O
ATOM      6  O   FIL     1      20.313  -4.256   4.099  1.0   0.820     0.001 O
ATOM      7  O   FIL     1      13.313  -1.256   1.099  1.0   0.812     0.001 O
ATOM      8  O   FIL     1      15.313  -1.256  -0.901  1.0   0.801     0.001 O
ATOM      9  O   FIL     1      10.313  -5.256  -3.901  1.0   0.799     0.001 O
ATOM     10  O   FIL     1      15.313  -3.256  -7.901  1.0   0.794     0.001 O
ATOM     11  O   FIL     1       8.313  -4.256  -1.901  1.0   0.779     0.001 O
ATOM     12  O   FIL     1      19.313  -4.256   4.099  1.0   0.735     0.001 O
ATOM     13  O   FIL     1      16.313  -3.256  -7.901  1.0   0.717     0.001 O
ATOM     14  O   FIL     1       9.313  -6.256  -2.901  1.0   0.709     0.001 O
ATOM     15  O   FIL     1      13.313  -2.256   1.099  1.0   0.701     0.001 O
ATOM     16  O   FIL     1      15.313  -0.256  -0.901  1.0   0.699     0.001 O
ATOM     17  O   FIL     1      11.313  -5.256  -5.901  1.0   0.696     0.001 O
ATOM     18  O   FIL     1       6.313   0.744  -2.901  1.0   0.690     0.001 O
ATOM     19  O   FIL     1      22.313  -7.256   7.099  1.0   0.682     0.001 O
ATOM     20  O   FIL     1       6.313  -0.256  -3.901  1.0   0.676     0.001 O
ATOM     21  O   FIL     1       8.313  -5.256  -2.901  1.0   0.670     0.001 O
ATOM     22  O   FIL     1      14.313   3.744  -5.901  1.0   0.662     0.001 O
ATOM     23  O   FIL     1      20.313   0.744  -4.901  1.0   0.654     0.001 O
ATOM     24  O   FIL     1      10.313  -6.256  -2.901  1.0   0.651     0.001 O
ATOM     25  O   FIL     1      23.313  -7.256   7.099  1.0   0.638     0.001 O
ATOM     26  O   FIL     1      11.313  -4.256  -5.901  1.0   0.634     0.001 O
ATOM     27  O   FIL     1       9.313   1.744   2.099  1.0   0.634     0.001 O
ATOM     28  O   FIL     1      14.313   4.744  -6.901  1.0   0.619     0.001 O
ATOM     29  O   FIL     1      20.313   0.744  -3.901  1.0   0.618     0.001 O
ATOM     30  O   FIL     1      13.313  -0.256   1.099  1.0   0.611     0.001 O
ATOM     31  O   FIL     1      12.313  -1.256   2.099  1.0   0.597     0.001 O
ATOM     32  O   FIL     1       9.313   2.744   2.099  1.0   0.589     0.001 O
ATOM     33  O   FIL     1      20.313  -4.256   5.099  1.0   0.575     0.001 O
ATOM     34  O   FIL     1      15.313  -2.256  -0.901  1.0   0.573     0.001 O
ATOM     35  O   FIL     1      14.313   3.744  -6.901  1.0   0.569     0.001 O
ATOM     36  O   FIL     1      22.313  -6.256   7.099  1.0   0.563     0.001 O
ATOM     37  O   FIL     1       7.313   0.744  -2.901  1.0   0.559     0.001 O
ATOM     38  O   FIL     1       7.313  -0.256  -3.901  1.0   0.556     0.001 O
ATOM     39  O   FIL     1      23.313  -6.256   7.099  1.0   0.550     0.001 O
ATOM     40  O   FIL     1       9.313   1.744   1.099  1.0   0.548     0.001 O
ATOM     41  H   FIL     1      18.313  -2.256  -4.901  1.0   0.538     0.001 H
ATOM     42  O   FIL     1      14.313   3.744  -4.901  1.0   0.538     0.001 O
ATOM     43  O   FIL     1      14.313   2.744  -6.901  1.0   0.535     0.001 O
ATOM     44  O   FIL     1      11.313  -6.256  -4.901  1.0   0.534     0.001 O
ATOM     45  H   FIL     1      19.313  -2.256  -4.901  1.0   0.523     0.001 H
ATOM     46  H   FIL     1      14.313  -3.256  -0.901  1.0   0.517     0.001 H
ATOM     47  O   FIL     1      23.313  -6.256   6.099  1.0   0.514     0.001 O
ATOM     48  O   FIL     1      19.313   0.744  -3.901  1.0   0.510     0.001 O
ATOM     49  O   FIL     1      16.313  -1.256  -0.901  1.0   0.507     0.001 O
ATOM     50  O   FIL     1       5.313   0.744  -3.901  1.0   0.506     0.001 O
ATOM     51  O   FIL     1      11.313  -5.256  -3.901  1.0   0.505     0.001 O
ATOM     52  H   FIL     1      18.313  -3.256  -5.901  1.0   0.504     0.001 H
ATOM     53  H   FIL     1       9.313  -1.256  -3.901  1.0   0.500     0.001 H
ATOM     54  H   FIL     1       7.313  -5.256  -1.901  1.0   0.495     0.001 H
ATOM     55  O   FIL     1      11.313  -7.256  -3.901  1.0   0.489     0.001 O
ATOM     56  O   FIL     1      19.313  -5.256   3.099  1.0   0.488     0.001 O
ATOM     57  H   FIL     1       9.313  -4.256  -2.901  1.0   0.487     0.001 H
ATOM     58  O   FIL     1      14.313  -1.256   0.099  1.0   0.483     0.001 O
ATOM     59  O   FIL     1      15.313  -1.256   0.099  1.0   0.480     0.001 O
ATOM     60  O   FIL     1      14.313  -3.256  -6.901  1.0   0.476     0.001 O
ATOM     61  H   FIL     1       7.313  -5.256  -2.901  1.0   0.470     0.001 H
ATOM     62  H   FIL     1      11.313  -1.256   2.099  1.0   0.469     0.001 H
ATOM     63  O   FIL     1      11.313  -6.256  -3.901  1.0   0.465     0.001 O
ATOM     64  O   FIL     1      14.313   2.744  -4.901  1.0   0.465     0.001 O
ATOM     65  H   FIL     1      10.313  -0.256  -3.901  1.0   0.461     0.001 H
ATOM     66  O   FIL     1      19.313  -4.256   5.099  1.0   0.457     0.001 O
ATOM     67  O   FIL     1      14.313  -2.256   0.099  1.0   0.457     0.001 O
ATOM     68  O   FIL     1      14.313  -2.256  -0.901  1.0   0.453     0.001 O
ATOM     69  O   FIL     1       9.313  -6.256  -1.901  1.0   0.451     0.001 O
ATOM     70  O   FIL     1      14.313   2.744  -5.901  1.0   0.450     0.001 O
ATOM     71  H   FIL     1       5.313  -1.256  -3.901  1.0   0.449     0.001 H
ATOM     72  O   FIL     1      21.313  -4.256   5.099  1.0   0.442     0.001 O
ATOM     73  H   FIL     1      12.313  -2.256   2.099  1.0   0.437     0.001 H
ATOM     74  O   FIL     1      16.313  -2.256  -0.901  1.0   0.417     0.001 O
ATOM     75  O   FIL     1      17.313  -3.256  -0.901  1.0   0.412     0.001 O
ATOM     76  O   FIL     1      14.313  -1.256   1.099  1.0   0.411     0.001 O
ATOM     77  O   FIL     1      13.313  -1.256   2.099  1.0   0.405     0.001 O
ATOM     78  O   FIL     1      23.313  -5.256   6.099  1.0   0.391     0.001 O
ATOM     79  O   FIL     1      17.313  -2.256  -1.901  1.0   0.383     0.001 O
ATOM     80  H   FIL     1       8.313  -0.256   1.099  1.0   0.371     0.001 H
ATOM     81  O   FIL     1      18.313  -5.256   4.099  1.0   0.360     0.001 O
ATOM     82  O   FIL     1      18.313  -4.256   4.099  1.0   0.349     0.001 O
ATOM     83  O   FIL     1      14.313  -3.256  -7.901  1.0   0.341     0.001 O
ATOM     84  O   FIL     1      18.313  -5.256   3.099  1.0   0.339     0.001 O
ATOM     85  O   FIL     1      17.313  -3.256  -6.901  1.0   0.338     0.001 O
ATOM     86  O   FIL     1      17.313  -2.256  -0.901  1.0   0.334     0.001 O
ATOM     87  O   FIL     1      19.313  -0.256  -3.901  1.0   0.322     0.001 O
ATOM     88  O   FIL     1      17.313  -3.256   0.099  1.0   0.321     0.001 O
ATOM     89  H   FIL     1       8.313  -0.256   0.099  1.0   0.315     0.001 H
ATOM     90  O   FIL     1       9.313  -0.256   1.099  1.0   0.315     0.001 O
ATOM     91  O   FIL     1       5.313  -0.256  -3.901  1.0   0.313     0.001 O
ATOM     92  O   FIL     1       7.313  -0.256  -2.901  1.0   0.313     0.001 O
ATOM     93  O   FIL     1      19.313  -1.256  -4.901  1.0   0.308     0.001 O
ATOM     94  O   FIL     1      17.313  -1.256  -1.901  1.0   0.308     0.001 O
ATOM     95  O   FIL     1      17.313  -5.256   3.099  1.0   0.307     0.001 O
ATOM     96  O   FIL     1      11.313  -0.256   2.099  1.0   0.304     0.001 O
ATOM     97  O   FIL     1      17.313  -4.256   0.099  1.0   0.301     0.001 O
ATOM     98  O   FIL     1      17.313  -2.256  -6.901  1.0   0.301     0.001 O
ATOM     99  O   FIL     1       8.313  -0.256  -0.901  1.0   0.298     0.001 O
ATOM    100  O   FIL     1      17.313  -3.256  -7.901  1.0   0.297     0.001 O
ATOM    101  O   FIL     1       8.313  -0.256  -3.901  1.0   0.296     0.001 O
ATOM    102  O   FIL     1       8.313  -0.256  -1.901  1.0   0.281     0.001 O
ATOM    103  O   FIL     1      19.313  -0.256  -4.901  1.0   0.280     0.001 O
ATOM    104  O   FIL     1       9.313   0.744   1.099  1.0   0.278     0.001 O
ATOM    105  O   FIL     1       8.313  -0.256  -2.901  1.0   0.269     0.001 O
ATOM    106  O   FIL     1      12.313  -4.256  -5.901  1.0   0.269     0.001 O
ATOM    107  O   FIL     1      10.313  -0.256   1.099  1.0   0.263     0.001 O
ATOM    108  H   FIL     1      15.313   3.744  -1.901  1.0   0.260     0.001 H
ATOM    109  H   FIL     1      15.313   2.744  -1.901  1.0   0.258     0.001 H
ATOM    110  O   FIL     1      15.313   0.744  -0.901  1.0   0.258     0.001 O
ATOM    111  O   FIL     1      18.313  -1.256  -2.901  1.0   0.257     0.001 O
ATOM    112  O   FIL     1      17.313  -4.256   1.099  1.0   0.256     0.001 O
ATOM    113  O   FIL     1      17.313  -5.256   2.099  1.0   0.248     0.001 O
ATOM    114  O   FIL     1      13.313  -3.256  -6.901  1.0   0.243     0.001 O
ATOM    115  O   FIL     1      10.313  -0.256   2.099  1.0   0.238     0.001 O
ATOM    116  O   FIL     1       9.313  -0.256  -3.901  1.0   0.236     0.001 O
ATOM    117  O   FIL     1      18.313  -2.256  -6.901  1.0   0.235     0.001 O
ATOM    118  O   FIL     1      19.313  -0.256  -2.901  1.0   0.234     0.001 O
ATOM    119  O   FIL     1      14.313   3.744  -3.901  1.0   0.230     0.001 O
ATOM    120  H   FIL     1      17.313  -5.256   1.099  1.0   0.226     0.001 H
ATOM    121  O   FIL     1      13.313  -4.256  -6.901  1.0   0.226     0.001 O
ATOM    122  H   FIL     1      15.313   1.744  -0.901  1.0   0.222     0.001 H
ATOM    123  O   FIL     1      13.313  -4.256  -5.901  1.0   0.211     0.001 O
ATOM    124  O   FIL     1      18.313  -0.256  -2.901  1.0   0.209     0.001 O
ATOM    125  O   FIL     1      15.313   1.744  -1.901  1.0   0.207     0.001 O
ATOM    126  O   FIL     1      18.313  -1.256  -1.901  1.0   0.206     0.001 O
ATOM    127  O   FIL     1      18.313  -2.256  -5.901  1.0   0.204     0.001 O
ATOM    128  O   FIL     1      22.313  -4.256   5.099  1.0   0.186     0.001 O
ATOM    129  O   FIL     1      15.313   3.744  -2.901  1.0   0.183     0.001 O
ATOM    130  O   FIL     1      15.313   3.744  -3.901  1.0   0.181     0.001 O
ATOM    131  O   FIL     1      23.313  -5.256   5.099  1.0   0.171     0.001 O
ATOM    132  O   FIL     1      23.313  -4.256   5.099  1.0   0.107     0.001 O
