# Supplementary material for: Ferroptosis regulation by traditional chinese medicine for ischemic stroke intervention based on network pharmacology and data mining
Source: PLoS One. 2025 Apr 16;20(4):e0321751. doi: 10.1371/journal.pone.0321751 (PMC12002469; doi:10.1371/journal.pone.0321751)
Supplement: S4 File — (ZIP) [file pone.0321751.s004.zip › 分子对接5/TNF/TNF-0098/input/MOL000098.pdbqt]

REMARK  6 active torsions:
REMARK  status: ('A' for Active; 'I' for Inactive)
REMARK    1  A    between atoms: C_1  and  O_17 
REMARK    2  A    between atoms: C_3  and  O_18 
REMARK    3  A    between atoms: C_8  and  O_20 
REMARK    4  A    between atoms: C_9  and  C_11 
REMARK    5  A    between atoms: C_14  and  O_19 
REMARK    6  A    between atoms: C_15  and  O_21 
ROOT
ATOM      1  C   <1> d   1      -4.390   1.047   0.006  0.00  0.00     0.071 A 
ATOM      2  C   <1> d   1      -4.321   1.694   1.337  0.00  0.00     0.074 A 
ATOM      3  C   <1> d   1      -3.082   1.769   2.038  0.00  0.00     0.085 A 
ATOM      4  C   <1> d   1      -1.865   1.191   1.416  0.00  0.00     0.084 A 
ATOM      5  C   <1> d   1      -1.921   0.579   0.163  0.00  0.00     0.096 A 
ATOM      6  C   <1> d   1      -3.208   0.500  -0.566  0.00  0.00     0.075 A 
ATOM      7  C   <1> d   1      -0.515   1.227   2.084  0.00  0.00     0.223 A 
ATOM      8  C   <1> d   1       0.627   0.630   1.367  0.00  0.00     0.152 A 
ATOM      9  C   <1> d   1       0.437   0.058   0.168  0.00  0.00     0.123 A 
ATOM     10  O   <1> d   1      -0.773   0.034  -0.419  0.00  0.00    -0.306 OA
ATOM     11  O   <1> d   1      -0.345   1.730   3.183  0.00  0.00    -0.284 OA
ENDROOT
BRANCH   9  12
ATOM     12  C   <1> d   1       1.569  -0.584  -0.608  0.00  0.00     0.004 A 
ATOM     13  C   <1> d   1       1.556  -0.460  -2.087  0.00  0.00     0.017 A 
ATOM     14  C   <1> d   1       2.581  -1.031  -2.863  0.00  0.00     0.040 A 
ATOM     15  C   <1> d   1       3.691  -1.765  -2.214  0.00  0.00     0.098 A 
ATOM     16  C   <1> d   1       3.716  -1.900  -0.798  0.00  0.00     0.099 A 
ATOM     17  C   <1> d   1       2.627  -1.306   0.018  0.00  0.00     0.053 A 
BRANCH  15  18
ATOM     18  O   <1> d   1       4.703  -2.316  -3.003  0.00  0.00    -0.358 OA
ATOM     19  H   <1> d   1       5.358  -2.760  -2.474  0.00  0.00     0.217 HD
ENDBRANCH  15  18
BRANCH  16  20
ATOM     20  O   <1> d   1       4.772  -2.595  -0.200  0.00  0.00    -0.358 OA
ATOM     21  H   <1> d   1       4.739  -2.597   0.750  0.00  0.00     0.217 HD
ENDBRANCH  16  20
ENDBRANCH   9  12
BRANCH   8  22
ATOM     22  O   <1> d   1       1.854   0.672   1.906  0.00  0.00    -0.355 OA
ATOM     23  H   <1> d   1       1.872   1.107   2.754  0.00  0.00     0.218 HD
ENDBRANCH   8  22
BRANCH   3  24
ATOM     24  O   <1> d   1      -2.996   2.375   3.294  0.00  0.00    -0.360 OA
ATOM     25  H   <1> d   1      -3.816   2.728   3.621  0.00  0.00     0.217 HD
ENDBRANCH   3  24
BRANCH   1  26
ATOM     26  O   <1> d   1      -5.617   0.987  -0.659  0.00  0.00    -0.361 OA
ATOM     27  H   <1> d   1      -5.584   0.561  -1.508  0.00  0.00     0.217 HD
ENDBRANCH   1  26
TORSDOF 6
