# Supplementary material for: Ferroptosis regulation by traditional chinese medicine for ischemic stroke intervention based on network pharmacology and data mining
Source: PLoS One. 2025 Apr 16;20(4):e0321751. doi: 10.1371/journal.pone.0321751 (PMC12002469; doi:10.1371/journal.pone.0321751)
Supplement: S4 File — (ZIP) [file pone.0321751.s004.zip › 分子对接5/TNF/TNF-0098/results/all_poses_6op0_h.pdb]

REMARK Generated by AMDock from AutoDock Vina result
REMARK Best docking result from each FILL generated by AutoLigand
MODEL        1
REMARK Best docking result from each FILL generated by AutoLigand
REMARK ENERGY   =   -5.1
HETATM   1  C   <1> d   1       1.117  21.120  -1.518  0.00  0.00           C
HETATM   2  C   <1> d   1       0.280  21.876  -0.557  0.00  0.00           C
HETATM   3  C   <1> d   1      -1.014  21.397  -0.198  0.00  0.00           C
HETATM   4  C   <1> d   1      -1.508  20.133  -0.798  0.00  0.00           C
HETATM   5  C   <1> d   1      -0.726  19.416  -1.705  0.00  0.00           C
HETATM   6  C   <1> d   1       0.618  19.912  -2.080  0.00  0.00           C
HETATM   7  C   <1> d   1      -2.861  19.553  -0.475  0.00  0.00           C
HETATM   8  C   <1> d   1      -3.243  18.286  -1.124  0.00  0.00           C
HETATM   9  C   <1> d   1      -2.402  17.700  -1.991  0.00  0.00           C
HETATM  10  O   <1> d   1      -1.196  18.227  -2.270  0.00  0.00           O
HETATM  11  O   <1> d   1      -3.634  20.095   0.299  0.00  0.00           O
HETATM  12  C   <1> d   1      -2.746  16.406  -2.699  0.00  0.00           C
HETATM  13  C   <1> d   1      -3.653  16.475  -3.872  0.00  0.00           C
HETATM  14  C   <1> d   1      -4.008  15.309  -4.574  0.00  0.00           C
HETATM  15  C   <1> d   1      -3.478  13.992  -4.153  0.00  0.00           C
HETATM  16  C   <1> d   1      -2.613  13.905  -3.027  0.00  0.00           C
HETATM  17  C   <1> d   1      -2.250  15.137  -2.281  0.00  0.00           C
HETATM  18  O   <1> d   1      -3.835  12.848  -4.870  0.00  0.00           O
HETATM  19  H   <1> d   1      -4.650  12.972  -5.347  0.00  0.00           H
HETATM  20  O   <1> d   1      -2.120  12.654  -2.643  0.00  0.00           O
HETATM  21  H   <1> d   1      -2.557  12.288  -1.882  0.00  0.00           H
HETATM  22  O   <1> d   1      -4.421  17.713  -0.838  0.00  0.00           O
HETATM  23  H   <1> d   1      -4.750  17.953   0.024  0.00  0.00           H
HETATM  24  O   <1> d   1      -1.819  22.094   0.707  0.00  0.00           O
HETATM  25  H   <1> d   1      -1.341  22.604   1.352  0.00  0.00           H
HETATM  26  O   <1> d   1       2.381  21.612  -1.853  0.00  0.00           O
HETATM  27  H   <1> d   1       2.404  22.127  -2.651  0.00  0.00           H
ENDMDL
MODEL        2
REMARK Best docking result from each FILL generated by AutoLigand
REMARK ENERGY   =   -6.3
HETATM   1  C   <1> d   1       8.313  -5.783  39.112  0.00  0.00           C
HETATM   2  C   <1> d   1       8.198  -7.254  38.981  0.00  0.00           C
HETATM   3  C   <1> d   1       7.731  -7.834  37.765  0.00  0.00           C
HETATM   4  C   <1> d   1       7.363  -6.944  36.636  0.00  0.00           C
HETATM   5  C   <1> d   1       7.467  -5.558  36.751  0.00  0.00           C
HETATM   6  C   <1> d   1       7.952  -4.954  38.014  0.00  0.00           C
HETATM   7  C   <1> d   1       6.863  -7.471  35.316  0.00  0.00           C
HETATM   8  C   <1> d   1       6.537  -6.493  34.261  0.00  0.00           C
HETATM   9  C   <1> d   1       6.668  -5.180  34.504  0.00  0.00           C
HETATM  10  O   <1> d   1       7.118  -4.723  35.686  0.00  0.00           O
HETATM  11  O   <1> d   1       6.725  -8.664  35.100  0.00  0.00           O
HETATM  12  C   <1> d   1       6.334  -4.130  33.464  0.00  0.00           C
HETATM  13  C   <1> d   1       7.456  -3.365  32.863  0.00  0.00           C
HETATM  14  C   <1> d   1       7.210  -2.380  31.890  0.00  0.00           C
HETATM  15  C   <1> d   1       5.827  -2.090  31.449  0.00  0.00           C
HETATM  16  C   <1> d   1       4.739  -2.808  32.020  0.00  0.00           C
HETATM  17  C   <1> d   1       5.000  -3.840  33.055  0.00  0.00           C
HETATM  18  O   <1> d   1       5.607  -1.114  30.475  0.00  0.00           O
HETATM  19  H   <1> d   1       6.424  -0.730  30.172  0.00  0.00           H
HETATM  20  O   <1> d   1       3.438  -2.524  31.592  0.00  0.00           O
HETATM  21  H   <1> d   1       2.813  -2.435  32.303  0.00  0.00           H
HETATM  22  O   <1> d   1       6.124  -6.917  33.058  0.00  0.00           O
HETATM  23  H   <1> d   1       5.619  -6.260  32.586  0.00  0.00           H
HETATM  24  O   <1> d   1       7.616  -9.219  37.621  0.00  0.00           O
HETATM  25  H   <1> d   1       7.567  -9.521  36.721  0.00  0.00           H
HETATM  26  O   <1> d   1       8.773  -5.241  40.315  0.00  0.00           O
HETATM  27  H   <1> d   1       8.942  -4.306  40.286  0.00  0.00           H
ENDMDL
MODEL        3
REMARK Best docking result from each FILL generated by AutoLigand
REMARK ENERGY   =   -4.9
HETATM   1  C   <1> d   1       6.140 -23.240  16.715  0.00  0.00           C
HETATM   2  C   <1> d   1       5.162 -24.234  17.214  0.00  0.00           C
HETATM   3  C   <1> d   1       4.614 -24.111  18.524  0.00  0.00           C
HETATM   4  C   <1> d   1       5.036 -22.974  19.379  0.00  0.00           C
HETATM   5  C   <1> d   1       5.958 -22.033  18.917  0.00  0.00           C
HETATM   6  C   <1> d   1       6.529 -22.161  17.557  0.00  0.00           C
HETATM   7  C   <1> d   1       4.507 -22.766  20.774  0.00  0.00           C
HETATM   8  C   <1> d   1       4.991 -21.594  21.528  0.00  0.00           C
HETATM   9  C   <1> d   1       5.892 -20.769  20.974  0.00  0.00           C
HETATM  10  O   <1> d   1       6.355 -20.965  19.726  0.00  0.00           O
HETATM  11  O   <1> d   1       3.702 -23.527  21.286  0.00  0.00           O
HETATM  12  C   <1> d   1       6.436 -19.559  21.706  0.00  0.00           C
HETATM  13  C   <1> d   1       7.848 -19.598  22.161  0.00  0.00           C
HETATM  14  C   <1> d   1       8.412 -18.505  22.843  0.00  0.00           C
HETATM  15  C   <1> d   1       7.603 -17.295  23.116  0.00  0.00           C
HETATM  16  C   <1> d   1       6.245 -17.242  22.694  0.00  0.00           C
HETATM  17  C   <1> d   1       5.649 -18.402  21.984  0.00  0.00           C
HETATM  18  O   <1> d   1       8.186 -16.217  23.786  0.00  0.00           O
HETATM  19  H   <1> d   1       7.770 -15.393  23.553  0.00  0.00           H
HETATM  20  O   <1> d   1       5.495 -16.092  22.958  0.00  0.00           O
HETATM  21  H   <1> d   1       6.017 -15.355  23.254  0.00  0.00           H
HETATM  22  O   <1> d   1       4.520 -21.348  22.759  0.00  0.00           O
HETATM  23  H   <1> d   1       3.572 -21.435  22.818  0.00  0.00           H
HETATM  24  O   <1> d   1       3.690 -25.039  19.012  0.00  0.00           O
HETATM  25  H   <1> d   1       4.076 -25.814  19.404  0.00  0.00           H
HETATM  26  O   <1> d   1       6.662 -23.384  15.427  0.00  0.00           O
HETATM  27  H   <1> d   1       6.082 -23.822  14.815  0.00  0.00           H
ENDMDL
MODEL        4
REMARK Best docking result from each FILL generated by AutoLigand
REMARK ENERGY   =   -6.4
HETATM   1  C   <1> d   1       8.455  -5.799  38.996  0.00  0.00           C
HETATM   2  C   <1> d   1       8.298  -7.267  38.872  0.00  0.00           C
HETATM   3  C   <1> d   1       7.777  -7.837  37.674  0.00  0.00           C
HETATM   4  C   <1> d   1       7.396  -6.940  36.555  0.00  0.00           C
HETATM   5  C   <1> d   1       7.540  -5.557  36.663  0.00  0.00           C
HETATM   6  C   <1> d   1       8.081  -4.963  37.907  0.00  0.00           C
HETATM   7  C   <1> d   1       6.839  -7.456  35.253  0.00  0.00           C
HETATM   8  C   <1> d   1       6.505  -6.473  34.206  0.00  0.00           C
HETATM   9  C   <1> d   1       6.679  -5.163  34.441  0.00  0.00           C
HETATM  10  O   <1> d   1       7.178  -4.715  35.607  0.00  0.00           O
HETATM  11  O   <1> d   1       6.663  -8.646  35.046  0.00  0.00           O
HETATM  12  C   <1> d   1       6.339  -4.107  33.410  0.00  0.00           C
HETATM  13  C   <1> d   1       7.457  -3.347  32.798  0.00  0.00           C
HETATM  14  C   <1> d   1       7.207  -2.356  31.831  0.00  0.00           C
HETATM  15  C   <1> d   1       5.820  -2.056  31.409  0.00  0.00           C
HETATM  16  C   <1> d   1       4.735  -2.769  31.990  0.00  0.00           C
HETATM  17  C   <1> d   1       5.001  -3.807  33.018  0.00  0.00           C
HETATM  18  O   <1> d   1       5.594  -1.075  30.441  0.00  0.00           O
HETATM  19  H   <1> d   1       4.915  -0.465  30.711  0.00  0.00           H
HETATM  20  O   <1> d   1       3.430  -2.475  31.580  0.00  0.00           O
HETATM  21  H   <1> d   1       2.963  -3.223  31.225  0.00  0.00           H
HETATM  22  O   <1> d   1       6.042  -6.888  33.019  0.00  0.00           O
HETATM  23  H   <1> d   1       5.654  -6.185  32.505  0.00  0.00           H
HETATM  24  O   <1> d   1       7.620  -9.219  37.538  0.00  0.00           O
HETATM  25  H   <1> d   1       8.297  -9.646  37.024  0.00  0.00           H
HETATM  26  O   <1> d   1       8.968  -5.266  40.181  0.00  0.00           O
HETATM  27  H   <1> d   1       8.343  -5.221  40.895  0.00  0.00           H
ENDMDL
MODEL        5
REMARK Best docking result from each FILL generated by AutoLigand
REMARK ENERGY   =   -6.7
HETATM   1  C   <1> d   1      -8.649 -20.762  31.954  0.00  0.00           C
HETATM   2  C   <1> d   1      -7.246 -20.334  31.745  0.00  0.00           C
HETATM   3  C   <1> d   1      -6.755 -20.094  30.428  0.00  0.00           C
HETATM   4  C   <1> d   1      -7.668 -20.278  29.273  0.00  0.00           C
HETATM   5  C   <1> d   1      -8.991 -20.682  29.461  0.00  0.00           C
HETATM   6  C   <1> d   1      -9.502 -20.932  30.828  0.00  0.00           C
HETATM   7  C   <1> d   1      -7.235 -20.045  27.849  0.00  0.00           C
HETATM   8  C   <1> d   1      -8.231 -20.250  26.781  0.00  0.00           C
HETATM   9  C   <1> d   1      -9.472 -20.653  27.094  0.00  0.00           C
HETATM  10  O   <1> d   1      -9.847 -20.856  28.370  0.00  0.00           O
HETATM  11  O   <1> d   1      -6.101 -19.696  27.562  0.00  0.00           O
HETATM  12  C   <1> d   1     -10.532 -20.894  26.039  0.00  0.00           C
HETATM  13  C   <1> d   1     -11.763 -20.065  26.088  0.00  0.00           C
HETATM  14  C   <1> d   1     -12.782 -20.238  25.135  0.00  0.00           C
HETATM  15  C   <1> d   1     -12.642 -21.252  24.065  0.00  0.00           C
HETATM  16  C   <1> d   1     -11.473 -22.061  24.007  0.00  0.00           C
HETATM  17  C   <1> d   1     -10.403 -21.883  25.021  0.00  0.00           C
HETATM  18  O   <1> d   1     -13.662 -21.401  23.123  0.00  0.00           O
HETATM  19  H   <1> d   1     -14.400 -20.830  23.312  0.00  0.00           H
HETATM  20  O   <1> d   1     -11.355 -23.013  22.989  0.00  0.00           O
HETATM  21  H   <1> d   1     -12.091 -23.611  22.938  0.00  0.00           H
HETATM  22  O   <1> d   1      -7.901 -20.018  25.502  0.00  0.00           O
HETATM  23  H   <1> d   1      -7.020 -19.668  25.404  0.00  0.00           H
HETATM  24  O   <1> d   1      -5.436 -19.690  30.210  0.00  0.00           O
HETATM  25  H   <1> d   1      -4.778 -20.325  30.471  0.00  0.00           H
HETATM  26  O   <1> d   1      -9.104 -20.990  33.255  0.00  0.00           O
HETATM  27  H   <1> d   1      -8.775 -21.788  33.652  0.00  0.00           H
ENDMDL
MODEL        6
REMARK Best docking result from each FILL generated by AutoLigand
REMARK ENERGY   =   -6.7
HETATM   1  C   <1> d   1     -10.080   6.115  40.889  0.00  0.00           C
HETATM   2  C   <1> d   1      -8.674   6.544  41.071  0.00  0.00           C
HETATM   3  C   <1> d   1      -8.182   7.703  40.402  0.00  0.00           C
HETATM   4  C   <1> d   1      -9.097   8.471  39.523  0.00  0.00           C
HETATM   5  C   <1> d   1     -10.423   8.074  39.345  0.00  0.00           C
HETATM   6  C   <1> d   1     -10.935   6.870  40.039  0.00  0.00           C
HETATM   7  C   <1> d   1      -8.663   9.708  38.780  0.00  0.00           C
HETATM   8  C   <1> d   1      -9.662  10.397  37.942  0.00  0.00           C
HETATM   9  C   <1> d   1     -10.906   9.904  37.844  0.00  0.00           C
HETATM  10  O   <1> d   1     -11.282   8.800  38.515  0.00  0.00           O
HETATM  11  O   <1> d   1      -7.527  10.147  38.853  0.00  0.00           O
HETATM  12  C   <1> d   1     -11.969  10.560  36.988  0.00  0.00           C
HETATM  13  C   <1> d   1     -13.132  11.177  37.674  0.00  0.00           C
HETATM  14  C   <1> d   1     -14.150  11.805  36.934  0.00  0.00           C
HETATM  15  C   <1> d   1     -14.076  11.861  35.457  0.00  0.00           C
HETATM  16  C   <1> d   1     -12.973  11.269  34.781  0.00  0.00           C
HETATM  17  C   <1> d   1     -11.905  10.596  35.564  0.00  0.00           C
HETATM  18  O   <1> d   1     -15.094  12.498  34.743  0.00  0.00           O
HETATM  19  H   <1> d   1     -15.437  13.250  35.215  0.00  0.00           H
HETATM  20  O   <1> d   1     -12.918  11.331  33.385  0.00  0.00           O
HETATM  21  H   <1> d   1     -13.594  11.876  33.000  0.00  0.00           H
HETATM  22  O   <1> d   1      -9.331  11.522  37.292  0.00  0.00           O
HETATM  23  H   <1> d   1      -9.882  12.263  37.529  0.00  0.00           H
HETATM  24  O   <1> d   1      -6.859   8.124  40.561  0.00  0.00           O
HETATM  25  H   <1> d   1      -6.544   8.111  41.458  0.00  0.00           H
HETATM  26  O   <1> d   1     -10.536   4.975  41.556  0.00  0.00           O
HETATM  27  H   <1> d   1     -10.769   4.252  40.985  0.00  0.00           H
ENDMDL
MODEL        7
REMARK Best docking result from each FILL generated by AutoLigand
REMARK ENERGY   =   -7.1
HETATM   1  C   <1> d   1      -5.986  12.400  29.086  0.00  0.00           C
HETATM   2  C   <1> d   1      -5.701  11.149  28.346  0.00  0.00           C
HETATM   3  C   <1> d   1      -4.366  10.658  28.248  0.00  0.00           C
HETATM   4  C   <1> d   1      -3.269  11.418  28.898  0.00  0.00           C
HETATM   5  C   <1> d   1      -3.529  12.598  29.597  0.00  0.00           C
HETATM   6  C   <1> d   1      -4.916  13.108  29.698  0.00  0.00           C
HETATM   7  C   <1> d   1      -1.830  10.973  28.847  0.00  0.00           C
HETATM   8  C   <1> d   1      -0.826  11.802  29.538  0.00  0.00           C
HETATM   9  C   <1> d   1      -1.205  12.926  30.166  0.00  0.00           C
HETATM  10  O   <1> d   1      -2.493  13.311  30.206  0.00  0.00           O
HETATM  11  O   <1> d   1      -1.482   9.961  28.260  0.00  0.00           O
HETATM  12  C   <1> d   1      -0.216  13.824  30.879  0.00  0.00           C
HETATM  13  C   <1> d   1       0.297  15.011  30.150  0.00  0.00           C
HETATM  14  C   <1> d   1       1.215  15.885  30.760  0.00  0.00           C
HETATM  15  C   <1> d   1       1.683  15.635  32.142  0.00  0.00           C
HETATM  16  C   <1> d   1       1.207  14.498  32.854  0.00  0.00           C
HETATM  17  C   <1> d   1       0.247  13.571  32.204  0.00  0.00           C
HETATM  18  O   <1> d   1       2.587  16.521  32.732  0.00  0.00           O
HETATM  19  H   <1> d   1       2.468  17.409  32.410  0.00  0.00           H
HETATM  20  O   <1> d   1       1.658  14.276  34.159  0.00  0.00           O
HETATM  21  H   <1> d   1       2.161  13.476  34.259  0.00  0.00           H
HETATM  22  O   <1> d   1       0.461  11.425  29.551  0.00  0.00           O
HETATM  23  H   <1> d   1       1.008  11.953  28.976  0.00  0.00           H
HETATM  24  O   <1> d   1      -4.076   9.481  27.555  0.00  0.00           O
HETATM  25  H   <1> d   1      -4.290   9.502  26.629  0.00  0.00           H
HETATM  26  O   <1> d   1      -7.304  12.858  29.167  0.00  0.00           O
HETATM  27  H   <1> d   1      -7.859  12.358  29.754  0.00  0.00           H
ENDMDL
MODEL        8
REMARK Best docking result from each FILL generated by AutoLigand
REMARK ENERGY   =   -5.8
HETATM   1  C   <1> d   1     -25.309  -2.901  35.911  0.00  0.00           C
HETATM   2  C   <1> d   1     -26.433  -3.594  35.241  0.00  0.00           C
HETATM   3  C   <1> d   1     -27.216  -2.916  34.261  0.00  0.00           C
HETATM   4  C   <1> d   1     -26.887  -1.509  33.923  0.00  0.00           C
HETATM   5  C   <1> d   1     -25.830  -0.848  34.550  0.00  0.00           C
HETATM   6  C   <1> d   1     -25.017  -1.552  35.569  0.00  0.00           C
HETATM   7  C   <1> d   1     -27.659  -0.718  32.899  0.00  0.00           C
HETATM   8  C   <1> d   1     -27.237   0.671  32.637  0.00  0.00           C
HETATM   9  C   <1> d   1     -26.207   1.195  33.320  0.00  0.00           C
HETATM  10  O   <1> d   1     -25.525   0.478  34.230  0.00  0.00           O
HETATM  11  O   <1> d   1     -28.608  -1.188  32.292  0.00  0.00           O
HETATM  12  C   <1> d   1     -25.738   2.620  33.103  0.00  0.00           C
HETATM  13  C   <1> d   1     -24.664   2.854  32.107  0.00  0.00           C
HETATM  14  C   <1> d   1     -24.188   4.154  31.858  0.00  0.00           C
HETATM  15  C   <1> d   1     -24.754   5.311  32.588  0.00  0.00           C
HETATM  16  C   <1> d   1     -25.780   5.104  33.552  0.00  0.00           C
HETATM  17  C   <1> d   1     -26.272   3.730  33.821  0.00  0.00           C
HETATM  18  O   <1> d   1     -24.273   6.594  32.319  0.00  0.00           O
HETATM  19  H   <1> d   1     -23.799   6.954  33.061  0.00  0.00           H
HETATM  20  O   <1> d   1     -26.305   6.208  34.232  0.00  0.00           O
HETATM  21  H   <1> d   1     -25.671   6.657  34.780  0.00  0.00           H
HETATM  22  O   <1> d   1     -27.870   1.401  31.708  0.00  0.00           O
HETATM  23  H   <1> d   1     -28.245   2.204  32.059  0.00  0.00           H
HETATM  24  O   <1> d   1     -28.281  -3.552  33.618  0.00  0.00           O
HETATM  25  H   <1> d   1     -28.937  -2.964  33.262  0.00  0.00           H
HETATM  26  O   <1> d   1     -24.558  -3.589  36.868  0.00  0.00           O
HETATM  27  H   <1> d   1     -23.907  -3.058  37.313  0.00  0.00           H
ENDMDL
MODEL        9
REMARK Best docking result from each FILL generated by AutoLigand
REMARK ENERGY   =   -6.0
HETATM   1  C   <1> d   1      -3.930 -18.597   3.722  0.00  0.00           C
HETATM   2  C   <1> d   1      -2.723 -19.162   3.077  0.00  0.00           C
HETATM   3  C   <1> d   1      -2.524 -20.573   3.031  0.00  0.00           C
HETATM   4  C   <1> d   1      -3.543 -21.465   3.638  0.00  0.00           C
HETATM   5  C   <1> d   1      -4.683 -20.941   4.248  0.00  0.00           C
HETATM   6  C   <1> d   1      -4.890 -19.475   4.297  0.00  0.00           C
HETATM   7  C   <1> d   1      -3.416 -22.966   3.634  0.00  0.00           C
HETATM   8  C   <1> d   1      -4.496 -23.753   4.257  0.00  0.00           C
HETATM   9  C   <1> d   1      -5.537 -23.125   4.825  0.00  0.00           C
HETATM  10  O   <1> d   1      -5.640 -21.784   4.820  0.00  0.00           O
HETATM  11  O   <1> d   1      -2.460 -23.538   3.135  0.00  0.00           O
HETATM  12  C   <1> d   1      -6.668 -23.880   5.493  0.00  0.00           C
HETATM  13  C   <1> d   1      -6.429 -24.430   6.851  0.00  0.00           C
HETATM  14  C   <1> d   1      -7.441 -25.137   7.526  0.00  0.00           C
HETATM  15  C   <1> d   1      -8.762 -25.343   6.890  0.00  0.00           C
HETATM  16  C   <1> d   1      -9.006 -24.829   5.586  0.00  0.00           C
HETATM  17  C   <1> d   1      -7.933 -24.092   4.872  0.00  0.00           C
HETATM  18  O   <1> d   1      -9.755 -26.040   7.582  0.00  0.00           O
HETATM  19  H   <1> d   1     -10.080 -25.542   8.325  0.00  0.00           H
HETATM  20  O   <1> d   1     -10.260 -25.030   5.000  0.00  0.00           O
HETATM  21  H   <1> d   1     -10.233 -25.093   4.052  0.00  0.00           H
HETATM  22  O   <1> d   1      -4.443 -25.093   4.244  0.00  0.00           O
HETATM  23  H   <1> d   1      -3.575 -25.432   4.445  0.00  0.00           H
HETATM  24  O   <1> d   1      -1.392 -21.126   2.427  0.00  0.00           O
HETATM  25  H   <1> d   1      -1.094 -21.941   2.815  0.00  0.00           H
HETATM  26  O   <1> d   1      -4.100 -17.210   3.753  0.00  0.00           O
HETATM  27  H   <1> d   1      -3.861 -16.767   2.947  0.00  0.00           H
ENDMDL
MODEL       10
REMARK Best docking result from each FILL generated by AutoLigand
REMARK ENERGY   =   -7.7
HETATM   1  C   <1> d   1      16.407  -2.785   1.229  0.00  0.00           C
HETATM   2  C   <1> d   1      17.417  -3.242   2.212  0.00  0.00           C
HETATM   3  C   <1> d   1      17.099  -3.291   3.601  0.00  0.00           C
HETATM   4  C   <1> d   1      15.745  -2.877   4.046  0.00  0.00           C
HETATM   5  C   <1> d   1      14.788  -2.444   3.127  0.00  0.00           C
HETATM   6  C   <1> d   1      15.118  -2.393   1.684  0.00  0.00           C
HETATM   7  C   <1> d   1      15.323  -2.898   5.492  0.00  0.00           C
HETATM   8  C   <1> d   1      13.948  -2.474   5.817  0.00  0.00           C
HETATM   9  C   <1> d   1      13.127  -2.065   4.838  0.00  0.00           C
HETATM  10  O   <1> d   1      13.515  -2.053   3.550  0.00  0.00           O
HETATM  11  O   <1> d   1      16.076  -3.251   6.386  0.00  0.00           O
HETATM  12  C   <1> d   1      11.710  -1.605   5.113  0.00  0.00           C
HETATM  13  C   <1> d   1      11.252  -0.344   4.477  0.00  0.00           C
HETATM  14  C   <1> d   1       9.947   0.133   4.691  0.00  0.00           C
HETATM  15  C   <1> d   1       9.007  -0.616   5.555  0.00  0.00           C
HETATM  16  C   <1> d   1       9.431  -1.823   6.179  0.00  0.00           C
HETATM  17  C   <1> d   1      10.813  -2.319   5.961  0.00  0.00           C
HETATM  18  O   <1> d   1       7.713  -0.129   5.746  0.00  0.00           O
HETATM  19  H   <1> d   1       7.490  -0.076   6.670  0.00  0.00           H
HETATM  20  O   <1> d   1       8.531  -2.520   6.992  0.00  0.00           O
HETATM  21  H   <1> d   1       7.685  -2.095   7.077  0.00  0.00           H
HETATM  22  O   <1> d   1      13.517  -2.511   7.086  0.00  0.00           O
HETATM  23  H   <1> d   1      13.175  -1.674   7.387  0.00  0.00           H
HETATM  24  O   <1> d   1      18.036  -3.719   4.544  0.00  0.00           O
HETATM  25  H   <1> d   1      18.025  -4.654   4.718  0.00  0.00           H
HETATM  26  O   <1> d   1      16.745  -2.747  -0.126  0.00  0.00           O
HETATM  27  H   <1> d   1      17.345  -2.049  -0.363  0.00  0.00           H
ENDMDL
