# Supplementary material for: Ferroptosis regulation by traditional chinese medicine for ischemic stroke intervention based on network pharmacology and data mining
Source: PLoS One. 2025 Apr 16;20(4):e0321751. doi: 10.1371/journal.pone.0321751 (PMC12002469; doi:10.1371/journal.pone.0321751)
Supplement: S4 File — (ZIP) [file pone.0321751.s004.zip › 分子对接5/TNF/TNF-0098/results/MOL000098_6op0_out01.pdb]

REMARK Generated by AMDock from AutoDock Vina result
MODEL        1
REMARK ENERGY   =   -5.1
HETATM   1  C   <1> d   1       1.117  21.120  -1.518  0.00  0.00           C
HETATM   2  C   <1> d   1       0.280  21.876  -0.557  0.00  0.00           C
HETATM   3  C   <1> d   1      -1.014  21.397  -0.198  0.00  0.00           C
HETATM   4  C   <1> d   1      -1.508  20.133  -0.798  0.00  0.00           C
HETATM   5  C   <1> d   1      -0.726  19.416  -1.705  0.00  0.00           C
HETATM   6  C   <1> d   1       0.618  19.912  -2.080  0.00  0.00           C
HETATM   7  C   <1> d   1      -2.861  19.553  -0.475  0.00  0.00           C
HETATM   8  C   <1> d   1      -3.243  18.286  -1.124  0.00  0.00           C
HETATM   9  C   <1> d   1      -2.402  17.700  -1.991  0.00  0.00           C
HETATM  10  O   <1> d   1      -1.196  18.227  -2.270  0.00  0.00           O
HETATM  11  O   <1> d   1      -3.634  20.095   0.299  0.00  0.00           O
HETATM  12  C   <1> d   1      -2.746  16.406  -2.699  0.00  0.00           C
HETATM  13  C   <1> d   1      -3.653  16.475  -3.872  0.00  0.00           C
HETATM  14  C   <1> d   1      -4.008  15.309  -4.574  0.00  0.00           C
HETATM  15  C   <1> d   1      -3.478  13.992  -4.153  0.00  0.00           C
HETATM  16  C   <1> d   1      -2.613  13.905  -3.027  0.00  0.00           C
HETATM  17  C   <1> d   1      -2.250  15.137  -2.281  0.00  0.00           C
HETATM  18  O   <1> d   1      -3.835  12.848  -4.870  0.00  0.00           O
HETATM  19  H   <1> d   1      -4.650  12.972  -5.347  0.00  0.00           H
HETATM  20  O   <1> d   1      -2.120  12.654  -2.643  0.00  0.00           O
HETATM  21  H   <1> d   1      -2.557  12.288  -1.882  0.00  0.00           H
HETATM  22  O   <1> d   1      -4.421  17.713  -0.838  0.00  0.00           O
HETATM  23  H   <1> d   1      -4.750  17.953   0.024  0.00  0.00           H
HETATM  24  O   <1> d   1      -1.819  22.094   0.707  0.00  0.00           O
HETATM  25  H   <1> d   1      -1.341  22.604   1.352  0.00  0.00           H
HETATM  26  O   <1> d   1       2.381  21.612  -1.853  0.00  0.00           O
HETATM  27  H   <1> d   1       2.404  22.127  -2.651  0.00  0.00           H
ENDMDL
