# Supplementary material for: Ferroptosis regulation by traditional chinese medicine for ischemic stroke intervention based on network pharmacology and data mining
Source: PLoS One. 2025 Apr 16;20(4):e0321751. doi: 10.1371/journal.pone.0321751 (PMC12002469; doi:10.1371/journal.pone.0321751)
Supplement: S4 File — (ZIP) [file pone.0321751.s004.zip › 分子对接5/TNF/TNF-0098/results/MOL000098_6op0_out01.pdbqt]

MODEL 1
REMARK VINA RESULT:      -5.1      0.000      0.000
REMARK  6 active torsions:
REMARK  status: ('A' for Active; 'I' for Inactive)
REMARK    1  A    between atoms: C_1  and  O_17 
REMARK    2  A    between atoms: C_3  and  O_18 
REMARK    3  A    between atoms: C_8  and  O_20 
REMARK    4  A    between atoms: C_9  and  C_11 
REMARK    5  A    between atoms: C_14  and  O_19 
REMARK    6  A    between atoms: C_15  and  O_21 
ROOT
ATOM      1  C   <1> d   1       1.117  21.120  -1.518  0.00  0.00     0.071 A 
ATOM      2  C   <1> d   1       0.280  21.876  -0.557  0.00  0.00     0.074 A 
ATOM      3  C   <1> d   1      -1.014  21.397  -0.198  0.00  0.00     0.085 A 
ATOM      4  C   <1> d   1      -1.508  20.133  -0.798  0.00  0.00     0.084 A 
ATOM      5  C   <1> d   1      -0.726  19.416  -1.705  0.00  0.00     0.096 A 
ATOM      6  C   <1> d   1       0.618  19.912  -2.080  0.00  0.00     0.075 A 
ATOM      7  C   <1> d   1      -2.861  19.553  -0.475  0.00  0.00     0.223 A 
ATOM      8  C   <1> d   1      -3.243  18.286  -1.124  0.00  0.00     0.152 A 
ATOM      9  C   <1> d   1      -2.402  17.700  -1.991  0.00  0.00     0.123 A 
ATOM     10  O   <1> d   1      -1.196  18.227  -2.270  0.00  0.00    -0.306 OA
ATOM     11  O   <1> d   1      -3.634  20.095   0.299  0.00  0.00    -0.284 OA
ENDROOT
BRANCH   9  12
ATOM     12  C   <1> d   1      -2.746  16.406  -2.699  0.00  0.00     0.004 A 
ATOM     13  C   <1> d   1      -3.653  16.475  -3.872  0.00  0.00     0.017 A 
ATOM     14  C   <1> d   1      -4.008  15.309  -4.574  0.00  0.00     0.040 A 
ATOM     15  C   <1> d   1      -3.478  13.992  -4.153  0.00  0.00     0.098 A 
ATOM     16  C   <1> d   1      -2.613  13.905  -3.027  0.00  0.00     0.099 A 
ATOM     17  C   <1> d   1      -2.250  15.137  -2.281  0.00  0.00     0.053 A 
BRANCH  15  18
ATOM     18  O   <1> d   1      -3.835  12.848  -4.870  0.00  0.00    -0.358 OA
ATOM     19  H   <1> d   1      -4.650  12.972  -5.347  0.00  0.00     0.217 HD
ENDBRANCH  15  18
BRANCH  16  20
ATOM     20  O   <1> d   1      -2.120  12.654  -2.643  0.00  0.00    -0.358 OA
ATOM     21  H   <1> d   1      -2.557  12.288  -1.882  0.00  0.00     0.217 HD
ENDBRANCH  16  20
ENDBRANCH   9  12
BRANCH   8  22
ATOM     22  O   <1> d   1      -4.421  17.713  -0.838  0.00  0.00    -0.355 OA
ATOM     23  H   <1> d   1      -4.750  17.953   0.024  0.00  0.00     0.218 HD
ENDBRANCH   8  22
BRANCH   3  24
ATOM     24  O   <1> d   1      -1.819  22.094   0.707  0.00  0.00    -0.360 OA
ATOM     25  H   <1> d   1      -1.341  22.604   1.352  0.00  0.00     0.217 HD
ENDBRANCH   3  24
BRANCH   1  26
ATOM     26  O   <1> d   1       2.381  21.612  -1.853  0.00  0.00    -0.361 OA
ATOM     27  H   <1> d   1       2.404  22.127  -2.651  0.00  0.00     0.217 HD
ENDBRANCH   1  26
TORSDOF 6
ENDMDL
