# Supplementary material for: Ferroptosis regulation by traditional chinese medicine for ischemic stroke intervention based on network pharmacology and data mining
Source: PLoS One. 2025 Apr 16;20(4):e0321751. doi: 10.1371/journal.pone.0321751 (PMC12002469; doi:10.1371/journal.pone.0321751)
Supplement: S4 File — (ZIP) [file pone.0321751.s004.zip › 分子对接5/TNF/TNF-0098/results/MOL000098_6op0_out02.pdb]

REMARK Generated by AMDock from AutoDock Vina result
MODEL        2
REMARK ENERGY   =   -6.3
HETATM   1  C   <1> d   1       8.313  -5.783  39.112  0.00  0.00           C
HETATM   2  C   <1> d   1       8.198  -7.254  38.981  0.00  0.00           C
HETATM   3  C   <1> d   1       7.731  -7.834  37.765  0.00  0.00           C
HETATM   4  C   <1> d   1       7.363  -6.944  36.636  0.00  0.00           C
HETATM   5  C   <1> d   1       7.467  -5.558  36.751  0.00  0.00           C
HETATM   6  C   <1> d   1       7.952  -4.954  38.014  0.00  0.00           C
HETATM   7  C   <1> d   1       6.863  -7.471  35.316  0.00  0.00           C
HETATM   8  C   <1> d   1       6.537  -6.493  34.261  0.00  0.00           C
HETATM   9  C   <1> d   1       6.668  -5.180  34.504  0.00  0.00           C
HETATM  10  O   <1> d   1       7.118  -4.723  35.686  0.00  0.00           O
HETATM  11  O   <1> d   1       6.725  -8.664  35.100  0.00  0.00           O
HETATM  12  C   <1> d   1       6.334  -4.130  33.464  0.00  0.00           C
HETATM  13  C   <1> d   1       7.456  -3.365  32.863  0.00  0.00           C
HETATM  14  C   <1> d   1       7.210  -2.380  31.890  0.00  0.00           C
HETATM  15  C   <1> d   1       5.827  -2.090  31.449  0.00  0.00           C
HETATM  16  C   <1> d   1       4.739  -2.808  32.020  0.00  0.00           C
HETATM  17  C   <1> d   1       5.000  -3.840  33.055  0.00  0.00           C
HETATM  18  O   <1> d   1       5.607  -1.114  30.475  0.00  0.00           O
HETATM  19  H   <1> d   1       6.424  -0.730  30.172  0.00  0.00           H
HETATM  20  O   <1> d   1       3.438  -2.524  31.592  0.00  0.00           O
HETATM  21  H   <1> d   1       2.813  -2.435  32.303  0.00  0.00           H
HETATM  22  O   <1> d   1       6.124  -6.917  33.058  0.00  0.00           O
HETATM  23  H   <1> d   1       5.619  -6.260  32.586  0.00  0.00           H
HETATM  24  O   <1> d   1       7.616  -9.219  37.621  0.00  0.00           O
HETATM  25  H   <1> d   1       7.567  -9.521  36.721  0.00  0.00           H
HETATM  26  O   <1> d   1       8.773  -5.241  40.315  0.00  0.00           O
HETATM  27  H   <1> d   1       8.942  -4.306  40.286  0.00  0.00           H
ENDMDL
