# Supplementary material for: Ferroptosis regulation by traditional chinese medicine for ischemic stroke intervention based on network pharmacology and data mining
Source: PLoS One. 2025 Apr 16;20(4):e0321751. doi: 10.1371/journal.pone.0321751 (PMC12002469; doi:10.1371/journal.pone.0321751)
Supplement: S4 File — (ZIP) [file pone.0321751.s004.zip › 分子对接5/TNF/TNF-0098/results/MOL000098_6op0_out02.pdbqt]

MODEL 1
REMARK VINA RESULT:      -6.3      0.000      0.000
REMARK  6 active torsions:
REMARK  status: ('A' for Active; 'I' for Inactive)
REMARK    1  A    between atoms: C_1  and  O_17 
REMARK    2  A    between atoms: C_3  and  O_18 
REMARK    3  A    between atoms: C_8  and  O_20 
REMARK    4  A    between atoms: C_9  and  C_11 
REMARK    5  A    between atoms: C_14  and  O_19 
REMARK    6  A    between atoms: C_15  and  O_21 
ROOT
ATOM      1  C   <1> d   1       8.313  -5.783  39.112  0.00  0.00     0.071 A 
ATOM      2  C   <1> d   1       8.198  -7.254  38.981  0.00  0.00     0.074 A 
ATOM      3  C   <1> d   1       7.731  -7.834  37.765  0.00  0.00     0.085 A 
ATOM      4  C   <1> d   1       7.363  -6.944  36.636  0.00  0.00     0.084 A 
ATOM      5  C   <1> d   1       7.467  -5.558  36.751  0.00  0.00     0.096 A 
ATOM      6  C   <1> d   1       7.952  -4.954  38.014  0.00  0.00     0.075 A 
ATOM      7  C   <1> d   1       6.863  -7.471  35.316  0.00  0.00     0.223 A 
ATOM      8  C   <1> d   1       6.537  -6.493  34.261  0.00  0.00     0.152 A 
ATOM      9  C   <1> d   1       6.668  -5.180  34.504  0.00  0.00     0.123 A 
ATOM     10  O   <1> d   1       7.118  -4.723  35.686  0.00  0.00    -0.306 OA
ATOM     11  O   <1> d   1       6.725  -8.664  35.100  0.00  0.00    -0.284 OA
ENDROOT
BRANCH   9  12
ATOM     12  C   <1> d   1       6.334  -4.130  33.464  0.00  0.00     0.004 A 
ATOM     13  C   <1> d   1       7.456  -3.365  32.863  0.00  0.00     0.017 A 
ATOM     14  C   <1> d   1       7.210  -2.380  31.890  0.00  0.00     0.040 A 
ATOM     15  C   <1> d   1       5.827  -2.090  31.449  0.00  0.00     0.098 A 
ATOM     16  C   <1> d   1       4.739  -2.808  32.020  0.00  0.00     0.099 A 
ATOM     17  C   <1> d   1       5.000  -3.840  33.055  0.00  0.00     0.053 A 
BRANCH  15  18
ATOM     18  O   <1> d   1       5.607  -1.114  30.475  0.00  0.00    -0.358 OA
ATOM     19  H   <1> d   1       6.424  -0.730  30.172  0.00  0.00     0.217 HD
ENDBRANCH  15  18
BRANCH  16  20
ATOM     20  O   <1> d   1       3.438  -2.524  31.592  0.00  0.00    -0.358 OA
ATOM     21  H   <1> d   1       2.813  -2.435  32.303  0.00  0.00     0.217 HD
ENDBRANCH  16  20
ENDBRANCH   9  12
BRANCH   8  22
ATOM     22  O   <1> d   1       6.124  -6.917  33.058  0.00  0.00    -0.355 OA
ATOM     23  H   <1> d   1       5.619  -6.260  32.586  0.00  0.00     0.218 HD
ENDBRANCH   8  22
BRANCH   3  24
ATOM     24  O   <1> d   1       7.616  -9.219  37.621  0.00  0.00    -0.360 OA
ATOM     25  H   <1> d   1       7.567  -9.521  36.721  0.00  0.00     0.217 HD
ENDBRANCH   3  24
BRANCH   1  26
ATOM     26  O   <1> d   1       8.773  -5.241  40.315  0.00  0.00    -0.361 OA
ATOM     27  H   <1> d   1       8.942  -4.306  40.286  0.00  0.00     0.217 HD
ENDBRANCH   1  26
TORSDOF 6
ENDMDL
