# Supplementary material for: Ferroptosis regulation by traditional chinese medicine for ischemic stroke intervention based on network pharmacology and data mining
Source: PLoS One. 2025 Apr 16;20(4):e0321751. doi: 10.1371/journal.pone.0321751 (PMC12002469; doi:10.1371/journal.pone.0321751)
Supplement: S4 File — (ZIP) [file pone.0321751.s004.zip › 分子对接5/TNF/TNF-0098/results/MOL000098_6op0_out03.pdb]

REMARK Generated by AMDock from AutoDock Vina result
MODEL        3
REMARK ENERGY   =   -4.9
HETATM   1  C   <1> d   1       6.140 -23.240  16.715  0.00  0.00           C
HETATM   2  C   <1> d   1       5.162 -24.234  17.214  0.00  0.00           C
HETATM   3  C   <1> d   1       4.614 -24.111  18.524  0.00  0.00           C
HETATM   4  C   <1> d   1       5.036 -22.974  19.379  0.00  0.00           C
HETATM   5  C   <1> d   1       5.958 -22.033  18.917  0.00  0.00           C
HETATM   6  C   <1> d   1       6.529 -22.161  17.557  0.00  0.00           C
HETATM   7  C   <1> d   1       4.507 -22.766  20.774  0.00  0.00           C
HETATM   8  C   <1> d   1       4.991 -21.594  21.528  0.00  0.00           C
HETATM   9  C   <1> d   1       5.892 -20.769  20.974  0.00  0.00           C
HETATM  10  O   <1> d   1       6.355 -20.965  19.726  0.00  0.00           O
HETATM  11  O   <1> d   1       3.702 -23.527  21.286  0.00  0.00           O
HETATM  12  C   <1> d   1       6.436 -19.559  21.706  0.00  0.00           C
HETATM  13  C   <1> d   1       7.848 -19.598  22.161  0.00  0.00           C
HETATM  14  C   <1> d   1       8.412 -18.505  22.843  0.00  0.00           C
HETATM  15  C   <1> d   1       7.603 -17.295  23.116  0.00  0.00           C
HETATM  16  C   <1> d   1       6.245 -17.242  22.694  0.00  0.00           C
HETATM  17  C   <1> d   1       5.649 -18.402  21.984  0.00  0.00           C
HETATM  18  O   <1> d   1       8.186 -16.217  23.786  0.00  0.00           O
HETATM  19  H   <1> d   1       7.770 -15.393  23.553  0.00  0.00           H
HETATM  20  O   <1> d   1       5.495 -16.092  22.958  0.00  0.00           O
HETATM  21  H   <1> d   1       6.017 -15.355  23.254  0.00  0.00           H
HETATM  22  O   <1> d   1       4.520 -21.348  22.759  0.00  0.00           O
HETATM  23  H   <1> d   1       3.572 -21.435  22.818  0.00  0.00           H
HETATM  24  O   <1> d   1       3.690 -25.039  19.012  0.00  0.00           O
HETATM  25  H   <1> d   1       4.076 -25.814  19.404  0.00  0.00           H
HETATM  26  O   <1> d   1       6.662 -23.384  15.427  0.00  0.00           O
HETATM  27  H   <1> d   1       6.082 -23.822  14.815  0.00  0.00           H
ENDMDL
