# Supplementary material for: Ferroptosis regulation by traditional chinese medicine for ischemic stroke intervention based on network pharmacology and data mining
Source: PLoS One. 2025 Apr 16;20(4):e0321751. doi: 10.1371/journal.pone.0321751 (PMC12002469; doi:10.1371/journal.pone.0321751)
Supplement: S4 File — (ZIP) [file pone.0321751.s004.zip › 分子对接5/TNF/TNF-0098/results/MOL000098_6op0_out03.pdbqt]

MODEL 1
REMARK VINA RESULT:      -4.9      0.000      0.000
REMARK  6 active torsions:
REMARK  status: ('A' for Active; 'I' for Inactive)
REMARK    1  A    between atoms: C_1  and  O_17 
REMARK    2  A    between atoms: C_3  and  O_18 
REMARK    3  A    between atoms: C_8  and  O_20 
REMARK    4  A    between atoms: C_9  and  C_11 
REMARK    5  A    between atoms: C_14  and  O_19 
REMARK    6  A    between atoms: C_15  and  O_21 
ROOT
ATOM      1  C   <1> d   1       6.140 -23.240  16.715  0.00  0.00     0.071 A 
ATOM      2  C   <1> d   1       5.162 -24.234  17.214  0.00  0.00     0.074 A 
ATOM      3  C   <1> d   1       4.614 -24.111  18.524  0.00  0.00     0.085 A 
ATOM      4  C   <1> d   1       5.036 -22.974  19.379  0.00  0.00     0.084 A 
ATOM      5  C   <1> d   1       5.958 -22.033  18.917  0.00  0.00     0.096 A 
ATOM      6  C   <1> d   1       6.529 -22.161  17.557  0.00  0.00     0.075 A 
ATOM      7  C   <1> d   1       4.507 -22.766  20.774  0.00  0.00     0.223 A 
ATOM      8  C   <1> d   1       4.991 -21.594  21.528  0.00  0.00     0.152 A 
ATOM      9  C   <1> d   1       5.892 -20.769  20.974  0.00  0.00     0.123 A 
ATOM     10  O   <1> d   1       6.355 -20.965  19.726  0.00  0.00    -0.306 OA
ATOM     11  O   <1> d   1       3.702 -23.527  21.286  0.00  0.00    -0.284 OA
ENDROOT
BRANCH   9  12
ATOM     12  C   <1> d   1       6.436 -19.559  21.706  0.00  0.00     0.004 A 
ATOM     13  C   <1> d   1       7.848 -19.598  22.161  0.00  0.00     0.017 A 
ATOM     14  C   <1> d   1       8.412 -18.505  22.843  0.00  0.00     0.040 A 
ATOM     15  C   <1> d   1       7.603 -17.295  23.116  0.00  0.00     0.098 A 
ATOM     16  C   <1> d   1       6.245 -17.242  22.694  0.00  0.00     0.099 A 
ATOM     17  C   <1> d   1       5.649 -18.402  21.984  0.00  0.00     0.053 A 
BRANCH  15  18
ATOM     18  O   <1> d   1       8.186 -16.217  23.786  0.00  0.00    -0.358 OA
ATOM     19  H   <1> d   1       7.770 -15.393  23.553  0.00  0.00     0.217 HD
ENDBRANCH  15  18
BRANCH  16  20
ATOM     20  O   <1> d   1       5.495 -16.092  22.958  0.00  0.00    -0.358 OA
ATOM     21  H   <1> d   1       6.017 -15.355  23.254  0.00  0.00     0.217 HD
ENDBRANCH  16  20
ENDBRANCH   9  12
BRANCH   8  22
ATOM     22  O   <1> d   1       4.520 -21.348  22.759  0.00  0.00    -0.355 OA
ATOM     23  H   <1> d   1       3.572 -21.435  22.818  0.00  0.00     0.218 HD
ENDBRANCH   8  22
BRANCH   3  24
ATOM     24  O   <1> d   1       3.690 -25.039  19.012  0.00  0.00    -0.360 OA
ATOM     25  H   <1> d   1       4.076 -25.814  19.404  0.00  0.00     0.217 HD
ENDBRANCH   3  24
BRANCH   1  26
ATOM     26  O   <1> d   1       6.662 -23.384  15.427  0.00  0.00    -0.361 OA
ATOM     27  H   <1> d   1       6.082 -23.822  14.815  0.00  0.00     0.217 HD
ENDBRANCH   1  26
TORSDOF 6
ENDMDL
