# Supplementary material for: Ferroptosis regulation by traditional chinese medicine for ischemic stroke intervention based on network pharmacology and data mining
Source: PLoS One. 2025 Apr 16;20(4):e0321751. doi: 10.1371/journal.pone.0321751 (PMC12002469; doi:10.1371/journal.pone.0321751)
Supplement: S4 File — (ZIP) [file pone.0321751.s004.zip › 分子对接5/TNF/TNF-0098/results/MOL000098_6op0_out04.pdb]

REMARK Generated by AMDock from AutoDock Vina result
MODEL        4
REMARK ENERGY   =   -6.4
HETATM   1  C   <1> d   1       8.455  -5.799  38.996  0.00  0.00           C
HETATM   2  C   <1> d   1       8.298  -7.267  38.872  0.00  0.00           C
HETATM   3  C   <1> d   1       7.777  -7.837  37.674  0.00  0.00           C
HETATM   4  C   <1> d   1       7.396  -6.940  36.555  0.00  0.00           C
HETATM   5  C   <1> d   1       7.540  -5.557  36.663  0.00  0.00           C
HETATM   6  C   <1> d   1       8.081  -4.963  37.907  0.00  0.00           C
HETATM   7  C   <1> d   1       6.839  -7.456  35.253  0.00  0.00           C
HETATM   8  C   <1> d   1       6.505  -6.473  34.206  0.00  0.00           C
HETATM   9  C   <1> d   1       6.679  -5.163  34.441  0.00  0.00           C
HETATM  10  O   <1> d   1       7.178  -4.715  35.607  0.00  0.00           O
HETATM  11  O   <1> d   1       6.663  -8.646  35.046  0.00  0.00           O
HETATM  12  C   <1> d   1       6.339  -4.107  33.410  0.00  0.00           C
HETATM  13  C   <1> d   1       7.457  -3.347  32.798  0.00  0.00           C
HETATM  14  C   <1> d   1       7.207  -2.356  31.831  0.00  0.00           C
HETATM  15  C   <1> d   1       5.820  -2.056  31.409  0.00  0.00           C
HETATM  16  C   <1> d   1       4.735  -2.769  31.990  0.00  0.00           C
HETATM  17  C   <1> d   1       5.001  -3.807  33.018  0.00  0.00           C
HETATM  18  O   <1> d   1       5.594  -1.075  30.441  0.00  0.00           O
HETATM  19  H   <1> d   1       4.915  -0.465  30.711  0.00  0.00           H
HETATM  20  O   <1> d   1       3.430  -2.475  31.580  0.00  0.00           O
HETATM  21  H   <1> d   1       2.963  -3.223  31.225  0.00  0.00           H
HETATM  22  O   <1> d   1       6.042  -6.888  33.019  0.00  0.00           O
HETATM  23  H   <1> d   1       5.654  -6.185  32.505  0.00  0.00           H
HETATM  24  O   <1> d   1       7.620  -9.219  37.538  0.00  0.00           O
HETATM  25  H   <1> d   1       8.297  -9.646  37.024  0.00  0.00           H
HETATM  26  O   <1> d   1       8.968  -5.266  40.181  0.00  0.00           O
HETATM  27  H   <1> d   1       8.343  -5.221  40.895  0.00  0.00           H
ENDMDL
