# Supplementary material for: Ferroptosis regulation by traditional chinese medicine for ischemic stroke intervention based on network pharmacology and data mining
Source: PLoS One. 2025 Apr 16;20(4):e0321751. doi: 10.1371/journal.pone.0321751 (PMC12002469; doi:10.1371/journal.pone.0321751)
Supplement: S4 File — (ZIP) [file pone.0321751.s004.zip › 分子对接5/TNF/TNF-0098/results/MOL000098_6op0_out04.pdbqt]

MODEL 1
REMARK VINA RESULT:      -6.4      0.000      0.000
REMARK  6 active torsions:
REMARK  status: ('A' for Active; 'I' for Inactive)
REMARK    1  A    between atoms: C_1  and  O_17 
REMARK    2  A    between atoms: C_3  and  O_18 
REMARK    3  A    between atoms: C_8  and  O_20 
REMARK    4  A    between atoms: C_9  and  C_11 
REMARK    5  A    between atoms: C_14  and  O_19 
REMARK    6  A    between atoms: C_15  and  O_21 
ROOT
ATOM      1  C   <1> d   1       8.455  -5.799  38.996  0.00  0.00     0.071 A 
ATOM      2  C   <1> d   1       8.298  -7.267  38.872  0.00  0.00     0.074 A 
ATOM      3  C   <1> d   1       7.777  -7.837  37.674  0.00  0.00     0.085 A 
ATOM      4  C   <1> d   1       7.396  -6.940  36.555  0.00  0.00     0.084 A 
ATOM      5  C   <1> d   1       7.540  -5.557  36.663  0.00  0.00     0.096 A 
ATOM      6  C   <1> d   1       8.081  -4.963  37.907  0.00  0.00     0.075 A 
ATOM      7  C   <1> d   1       6.839  -7.456  35.253  0.00  0.00     0.223 A 
ATOM      8  C   <1> d   1       6.505  -6.473  34.206  0.00  0.00     0.152 A 
ATOM      9  C   <1> d   1       6.679  -5.163  34.441  0.00  0.00     0.123 A 
ATOM     10  O   <1> d   1       7.178  -4.715  35.607  0.00  0.00    -0.306 OA
ATOM     11  O   <1> d   1       6.663  -8.646  35.046  0.00  0.00    -0.284 OA
ENDROOT
BRANCH   9  12
ATOM     12  C   <1> d   1       6.339  -4.107  33.410  0.00  0.00     0.004 A 
ATOM     13  C   <1> d   1       7.457  -3.347  32.798  0.00  0.00     0.017 A 
ATOM     14  C   <1> d   1       7.207  -2.356  31.831  0.00  0.00     0.040 A 
ATOM     15  C   <1> d   1       5.820  -2.056  31.409  0.00  0.00     0.098 A 
ATOM     16  C   <1> d   1       4.735  -2.769  31.990  0.00  0.00     0.099 A 
ATOM     17  C   <1> d   1       5.001  -3.807  33.018  0.00  0.00     0.053 A 
BRANCH  15  18
ATOM     18  O   <1> d   1       5.594  -1.075  30.441  0.00  0.00    -0.358 OA
ATOM     19  H   <1> d   1       4.915  -0.465  30.711  0.00  0.00     0.217 HD
ENDBRANCH  15  18
BRANCH  16  20
ATOM     20  O   <1> d   1       3.430  -2.475  31.580  0.00  0.00    -0.358 OA
ATOM     21  H   <1> d   1       2.963  -3.223  31.225  0.00  0.00     0.217 HD
ENDBRANCH  16  20
ENDBRANCH   9  12
BRANCH   8  22
ATOM     22  O   <1> d   1       6.042  -6.888  33.019  0.00  0.00    -0.355 OA
ATOM     23  H   <1> d   1       5.654  -6.185  32.505  0.00  0.00     0.218 HD
ENDBRANCH   8  22
BRANCH   3  24
ATOM     24  O   <1> d   1       7.620  -9.219  37.538  0.00  0.00    -0.360 OA
ATOM     25  H   <1> d   1       8.297  -9.646  37.024  0.00  0.00     0.217 HD
ENDBRANCH   3  24
BRANCH   1  26
ATOM     26  O   <1> d   1       8.968  -5.266  40.181  0.00  0.00    -0.361 OA
ATOM     27  H   <1> d   1       8.343  -5.221  40.895  0.00  0.00     0.217 HD
ENDBRANCH   1  26
TORSDOF 6
ENDMDL
