# Supplementary material for: Ferroptosis regulation by traditional chinese medicine for ischemic stroke intervention based on network pharmacology and data mining
Source: PLoS One. 2025 Apr 16;20(4):e0321751. doi: 10.1371/journal.pone.0321751 (PMC12002469; doi:10.1371/journal.pone.0321751)
Supplement: S4 File — (ZIP) [file pone.0321751.s004.zip › 分子对接5/TNF/TNF-0098/results/MOL000098_6op0_out05.pdb]

REMARK Generated by AMDock from AutoDock Vina result
MODEL        5
REMARK ENERGY   =   -6.7
HETATM   1  C   <1> d   1      -8.649 -20.762  31.954  0.00  0.00           C
HETATM   2  C   <1> d   1      -7.246 -20.334  31.745  0.00  0.00           C
HETATM   3  C   <1> d   1      -6.755 -20.094  30.428  0.00  0.00           C
HETATM   4  C   <1> d   1      -7.668 -20.278  29.273  0.00  0.00           C
HETATM   5  C   <1> d   1      -8.991 -20.682  29.461  0.00  0.00           C
HETATM   6  C   <1> d   1      -9.502 -20.932  30.828  0.00  0.00           C
HETATM   7  C   <1> d   1      -7.235 -20.045  27.849  0.00  0.00           C
HETATM   8  C   <1> d   1      -8.231 -20.250  26.781  0.00  0.00           C
HETATM   9  C   <1> d   1      -9.472 -20.653  27.094  0.00  0.00           C
HETATM  10  O   <1> d   1      -9.847 -20.856  28.370  0.00  0.00           O
HETATM  11  O   <1> d   1      -6.101 -19.696  27.562  0.00  0.00           O
HETATM  12  C   <1> d   1     -10.532 -20.894  26.039  0.00  0.00           C
HETATM  13  C   <1> d   1     -11.763 -20.065  26.088  0.00  0.00           C
HETATM  14  C   <1> d   1     -12.782 -20.238  25.135  0.00  0.00           C
HETATM  15  C   <1> d   1     -12.642 -21.252  24.065  0.00  0.00           C
HETATM  16  C   <1> d   1     -11.473 -22.061  24.007  0.00  0.00           C
HETATM  17  C   <1> d   1     -10.403 -21.883  25.021  0.00  0.00           C
HETATM  18  O   <1> d   1     -13.662 -21.401  23.123  0.00  0.00           O
HETATM  19  H   <1> d   1     -14.400 -20.830  23.312  0.00  0.00           H
HETATM  20  O   <1> d   1     -11.355 -23.013  22.989  0.00  0.00           O
HETATM  21  H   <1> d   1     -12.091 -23.611  22.938  0.00  0.00           H
HETATM  22  O   <1> d   1      -7.901 -20.018  25.502  0.00  0.00           O
HETATM  23  H   <1> d   1      -7.020 -19.668  25.404  0.00  0.00           H
HETATM  24  O   <1> d   1      -5.436 -19.690  30.210  0.00  0.00           O
HETATM  25  H   <1> d   1      -4.778 -20.325  30.471  0.00  0.00           H
HETATM  26  O   <1> d   1      -9.104 -20.990  33.255  0.00  0.00           O
HETATM  27  H   <1> d   1      -8.775 -21.788  33.652  0.00  0.00           H
ENDMDL
