# Supplementary material for: Ferroptosis regulation by traditional chinese medicine for ischemic stroke intervention based on network pharmacology and data mining
Source: PLoS One. 2025 Apr 16;20(4):e0321751. doi: 10.1371/journal.pone.0321751 (PMC12002469; doi:10.1371/journal.pone.0321751)
Supplement: S4 File — (ZIP) [file pone.0321751.s004.zip › 分子对接5/TNF/TNF-0098/results/MOL000098_6op0_out05.pdbqt]

MODEL 1
REMARK VINA RESULT:      -6.7      0.000      0.000
REMARK  6 active torsions:
REMARK  status: ('A' for Active; 'I' for Inactive)
REMARK    1  A    between atoms: C_1  and  O_17 
REMARK    2  A    between atoms: C_3  and  O_18 
REMARK    3  A    between atoms: C_8  and  O_20 
REMARK    4  A    between atoms: C_9  and  C_11 
REMARK    5  A    between atoms: C_14  and  O_19 
REMARK    6  A    between atoms: C_15  and  O_21 
ROOT
ATOM      1  C   <1> d   1      -8.649 -20.762  31.954  0.00  0.00     0.071 A 
ATOM      2  C   <1> d   1      -7.246 -20.334  31.745  0.00  0.00     0.074 A 
ATOM      3  C   <1> d   1      -6.755 -20.094  30.428  0.00  0.00     0.085 A 
ATOM      4  C   <1> d   1      -7.668 -20.278  29.273  0.00  0.00     0.084 A 
ATOM      5  C   <1> d   1      -8.991 -20.682  29.461  0.00  0.00     0.096 A 
ATOM      6  C   <1> d   1      -9.502 -20.932  30.828  0.00  0.00     0.075 A 
ATOM      7  C   <1> d   1      -7.235 -20.045  27.849  0.00  0.00     0.223 A 
ATOM      8  C   <1> d   1      -8.231 -20.250  26.781  0.00  0.00     0.152 A 
ATOM      9  C   <1> d   1      -9.472 -20.653  27.094  0.00  0.00     0.123 A 
ATOM     10  O   <1> d   1      -9.847 -20.856  28.370  0.00  0.00    -0.306 OA
ATOM     11  O   <1> d   1      -6.101 -19.696  27.562  0.00  0.00    -0.284 OA
ENDROOT
BRANCH   9  12
ATOM     12  C   <1> d   1     -10.532 -20.894  26.039  0.00  0.00     0.004 A 
ATOM     13  C   <1> d   1     -11.763 -20.065  26.088  0.00  0.00     0.017 A 
ATOM     14  C   <1> d   1     -12.782 -20.238  25.135  0.00  0.00     0.040 A 
ATOM     15  C   <1> d   1     -12.642 -21.252  24.065  0.00  0.00     0.098 A 
ATOM     16  C   <1> d   1     -11.473 -22.061  24.007  0.00  0.00     0.099 A 
ATOM     17  C   <1> d   1     -10.403 -21.883  25.021  0.00  0.00     0.053 A 
BRANCH  15  18
ATOM     18  O   <1> d   1     -13.662 -21.401  23.123  0.00  0.00    -0.358 OA
ATOM     19  H   <1> d   1     -14.400 -20.830  23.312  0.00  0.00     0.217 HD
ENDBRANCH  15  18
BRANCH  16  20
ATOM     20  O   <1> d   1     -11.355 -23.013  22.989  0.00  0.00    -0.358 OA
ATOM     21  H   <1> d   1     -12.091 -23.611  22.938  0.00  0.00     0.217 HD
ENDBRANCH  16  20
ENDBRANCH   9  12
BRANCH   8  22
ATOM     22  O   <1> d   1      -7.901 -20.018  25.502  0.00  0.00    -0.355 OA
ATOM     23  H   <1> d   1      -7.020 -19.668  25.404  0.00  0.00     0.218 HD
ENDBRANCH   8  22
BRANCH   3  24
ATOM     24  O   <1> d   1      -5.436 -19.690  30.210  0.00  0.00    -0.360 OA
ATOM     25  H   <1> d   1      -4.778 -20.325  30.471  0.00  0.00     0.217 HD
ENDBRANCH   3  24
BRANCH   1  26
ATOM     26  O   <1> d   1      -9.104 -20.990  33.255  0.00  0.00    -0.361 OA
ATOM     27  H   <1> d   1      -8.775 -21.788  33.652  0.00  0.00     0.217 HD
ENDBRANCH   1  26
TORSDOF 6
ENDMDL
