# Supplementary material for: Ferroptosis regulation by traditional chinese medicine for ischemic stroke intervention based on network pharmacology and data mining
Source: PLoS One. 2025 Apr 16;20(4):e0321751. doi: 10.1371/journal.pone.0321751 (PMC12002469; doi:10.1371/journal.pone.0321751)
Supplement: S4 File — (ZIP) [file pone.0321751.s004.zip › 分子对接5/TNF/TNF-0098/results/MOL000098_6op0_out06.pdb]

REMARK Generated by AMDock from AutoDock Vina result
MODEL        6
REMARK ENERGY   =   -6.7
HETATM   1  C   <1> d   1     -10.080   6.115  40.889  0.00  0.00           C
HETATM   2  C   <1> d   1      -8.674   6.544  41.071  0.00  0.00           C
HETATM   3  C   <1> d   1      -8.182   7.703  40.402  0.00  0.00           C
HETATM   4  C   <1> d   1      -9.097   8.471  39.523  0.00  0.00           C
HETATM   5  C   <1> d   1     -10.423   8.074  39.345  0.00  0.00           C
HETATM   6  C   <1> d   1     -10.935   6.870  40.039  0.00  0.00           C
HETATM   7  C   <1> d   1      -8.663   9.708  38.780  0.00  0.00           C
HETATM   8  C   <1> d   1      -9.662  10.397  37.942  0.00  0.00           C
HETATM   9  C   <1> d   1     -10.906   9.904  37.844  0.00  0.00           C
HETATM  10  O   <1> d   1     -11.282   8.800  38.515  0.00  0.00           O
HETATM  11  O   <1> d   1      -7.527  10.147  38.853  0.00  0.00           O
HETATM  12  C   <1> d   1     -11.969  10.560  36.988  0.00  0.00           C
HETATM  13  C   <1> d   1     -13.132  11.177  37.674  0.00  0.00           C
HETATM  14  C   <1> d   1     -14.150  11.805  36.934  0.00  0.00           C
HETATM  15  C   <1> d   1     -14.076  11.861  35.457  0.00  0.00           C
HETATM  16  C   <1> d   1     -12.973  11.269  34.781  0.00  0.00           C
HETATM  17  C   <1> d   1     -11.905  10.596  35.564  0.00  0.00           C
HETATM  18  O   <1> d   1     -15.094  12.498  34.743  0.00  0.00           O
HETATM  19  H   <1> d   1     -15.437  13.250  35.215  0.00  0.00           H
HETATM  20  O   <1> d   1     -12.918  11.331  33.385  0.00  0.00           O
HETATM  21  H   <1> d   1     -13.594  11.876  33.000  0.00  0.00           H
HETATM  22  O   <1> d   1      -9.331  11.522  37.292  0.00  0.00           O
HETATM  23  H   <1> d   1      -9.882  12.263  37.529  0.00  0.00           H
HETATM  24  O   <1> d   1      -6.859   8.124  40.561  0.00  0.00           O
HETATM  25  H   <1> d   1      -6.544   8.111  41.458  0.00  0.00           H
HETATM  26  O   <1> d   1     -10.536   4.975  41.556  0.00  0.00           O
HETATM  27  H   <1> d   1     -10.769   4.252  40.985  0.00  0.00           H
ENDMDL
