# Supplementary material for: Ferroptosis regulation by traditional chinese medicine for ischemic stroke intervention based on network pharmacology and data mining
Source: PLoS One. 2025 Apr 16;20(4):e0321751. doi: 10.1371/journal.pone.0321751 (PMC12002469; doi:10.1371/journal.pone.0321751)
Supplement: S4 File — (ZIP) [file pone.0321751.s004.zip › 分子对接5/TNF/TNF-0098/results/MOL000098_6op0_out06.pdbqt]

MODEL 1
REMARK VINA RESULT:      -6.7      0.000      0.000
REMARK  6 active torsions:
REMARK  status: ('A' for Active; 'I' for Inactive)
REMARK    1  A    between atoms: C_1  and  O_17 
REMARK    2  A    between atoms: C_3  and  O_18 
REMARK    3  A    between atoms: C_8  and  O_20 
REMARK    4  A    between atoms: C_9  and  C_11 
REMARK    5  A    between atoms: C_14  and  O_19 
REMARK    6  A    between atoms: C_15  and  O_21 
ROOT
ATOM      1  C   <1> d   1     -10.080   6.115  40.889  0.00  0.00     0.071 A 
ATOM      2  C   <1> d   1      -8.674   6.544  41.071  0.00  0.00     0.074 A 
ATOM      3  C   <1> d   1      -8.182   7.703  40.402  0.00  0.00     0.085 A 
ATOM      4  C   <1> d   1      -9.097   8.471  39.523  0.00  0.00     0.084 A 
ATOM      5  C   <1> d   1     -10.423   8.074  39.345  0.00  0.00     0.096 A 
ATOM      6  C   <1> d   1     -10.935   6.870  40.039  0.00  0.00     0.075 A 
ATOM      7  C   <1> d   1      -8.663   9.708  38.780  0.00  0.00     0.223 A 
ATOM      8  C   <1> d   1      -9.662  10.397  37.942  0.00  0.00     0.152 A 
ATOM      9  C   <1> d   1     -10.906   9.904  37.844  0.00  0.00     0.123 A 
ATOM     10  O   <1> d   1     -11.282   8.800  38.515  0.00  0.00    -0.306 OA
ATOM     11  O   <1> d   1      -7.527  10.147  38.853  0.00  0.00    -0.284 OA
ENDROOT
BRANCH   9  12
ATOM     12  C   <1> d   1     -11.969  10.560  36.988  0.00  0.00     0.004 A 
ATOM     13  C   <1> d   1     -13.132  11.177  37.674  0.00  0.00     0.017 A 
ATOM     14  C   <1> d   1     -14.150  11.805  36.934  0.00  0.00     0.040 A 
ATOM     15  C   <1> d   1     -14.076  11.861  35.457  0.00  0.00     0.098 A 
ATOM     16  C   <1> d   1     -12.973  11.269  34.781  0.00  0.00     0.099 A 
ATOM     17  C   <1> d   1     -11.905  10.596  35.564  0.00  0.00     0.053 A 
BRANCH  15  18
ATOM     18  O   <1> d   1     -15.094  12.498  34.743  0.00  0.00    -0.358 OA
ATOM     19  H   <1> d   1     -15.437  13.250  35.215  0.00  0.00     0.217 HD
ENDBRANCH  15  18
BRANCH  16  20
ATOM     20  O   <1> d   1     -12.918  11.331  33.385  0.00  0.00    -0.358 OA
ATOM     21  H   <1> d   1     -13.594  11.876  33.000  0.00  0.00     0.217 HD
ENDBRANCH  16  20
ENDBRANCH   9  12
BRANCH   8  22
ATOM     22  O   <1> d   1      -9.331  11.522  37.292  0.00  0.00    -0.355 OA
ATOM     23  H   <1> d   1      -9.882  12.263  37.529  0.00  0.00     0.218 HD
ENDBRANCH   8  22
BRANCH   3  24
ATOM     24  O   <1> d   1      -6.859   8.124  40.561  0.00  0.00    -0.360 OA
ATOM     25  H   <1> d   1      -6.544   8.111  41.458  0.00  0.00     0.217 HD
ENDBRANCH   3  24
BRANCH   1  26
ATOM     26  O   <1> d   1     -10.536   4.975  41.556  0.00  0.00    -0.361 OA
ATOM     27  H   <1> d   1     -10.769   4.252  40.985  0.00  0.00     0.217 HD
ENDBRANCH   1  26
TORSDOF 6
ENDMDL
