# Supplementary material for: Ferroptosis regulation by traditional chinese medicine for ischemic stroke intervention based on network pharmacology and data mining
Source: PLoS One. 2025 Apr 16;20(4):e0321751. doi: 10.1371/journal.pone.0321751 (PMC12002469; doi:10.1371/journal.pone.0321751)
Supplement: S4 File — (ZIP) [file pone.0321751.s004.zip › 分子对接5/TNF/TNF-0098/results/MOL000098_6op0_out07.pdb]

REMARK Generated by AMDock from AutoDock Vina result
MODEL        7
REMARK ENERGY   =   -7.1
HETATM   1  C   <1> d   1      -5.986  12.400  29.086  0.00  0.00           C
HETATM   2  C   <1> d   1      -5.701  11.149  28.346  0.00  0.00           C
HETATM   3  C   <1> d   1      -4.366  10.658  28.248  0.00  0.00           C
HETATM   4  C   <1> d   1      -3.269  11.418  28.898  0.00  0.00           C
HETATM   5  C   <1> d   1      -3.529  12.598  29.597  0.00  0.00           C
HETATM   6  C   <1> d   1      -4.916  13.108  29.698  0.00  0.00           C
HETATM   7  C   <1> d   1      -1.830  10.973  28.847  0.00  0.00           C
HETATM   8  C   <1> d   1      -0.826  11.802  29.538  0.00  0.00           C
HETATM   9  C   <1> d   1      -1.205  12.926  30.166  0.00  0.00           C
HETATM  10  O   <1> d   1      -2.493  13.311  30.206  0.00  0.00           O
HETATM  11  O   <1> d   1      -1.482   9.961  28.260  0.00  0.00           O
HETATM  12  C   <1> d   1      -0.216  13.824  30.879  0.00  0.00           C
HETATM  13  C   <1> d   1       0.297  15.011  30.150  0.00  0.00           C
HETATM  14  C   <1> d   1       1.215  15.885  30.760  0.00  0.00           C
HETATM  15  C   <1> d   1       1.683  15.635  32.142  0.00  0.00           C
HETATM  16  C   <1> d   1       1.207  14.498  32.854  0.00  0.00           C
HETATM  17  C   <1> d   1       0.247  13.571  32.204  0.00  0.00           C
HETATM  18  O   <1> d   1       2.587  16.521  32.732  0.00  0.00           O
HETATM  19  H   <1> d   1       2.468  17.409  32.410  0.00  0.00           H
HETATM  20  O   <1> d   1       1.658  14.276  34.159  0.00  0.00           O
HETATM  21  H   <1> d   1       2.161  13.476  34.259  0.00  0.00           H
HETATM  22  O   <1> d   1       0.461  11.425  29.551  0.00  0.00           O
HETATM  23  H   <1> d   1       1.008  11.953  28.976  0.00  0.00           H
HETATM  24  O   <1> d   1      -4.076   9.481  27.555  0.00  0.00           O
HETATM  25  H   <1> d   1      -4.290   9.502  26.629  0.00  0.00           H
HETATM  26  O   <1> d   1      -7.304  12.858  29.167  0.00  0.00           O
HETATM  27  H   <1> d   1      -7.859  12.358  29.754  0.00  0.00           H
ENDMDL
