# Supplementary material for: Ferroptosis regulation by traditional chinese medicine for ischemic stroke intervention based on network pharmacology and data mining
Source: PLoS One. 2025 Apr 16;20(4):e0321751. doi: 10.1371/journal.pone.0321751 (PMC12002469; doi:10.1371/journal.pone.0321751)
Supplement: S4 File — (ZIP) [file pone.0321751.s004.zip › 分子对接5/TNF/TNF-0098/results/MOL000098_6op0_out07.pdbqt]

MODEL 1
REMARK VINA RESULT:      -7.1      0.000      0.000
REMARK  6 active torsions:
REMARK  status: ('A' for Active; 'I' for Inactive)
REMARK    1  A    between atoms: C_1  and  O_17 
REMARK    2  A    between atoms: C_3  and  O_18 
REMARK    3  A    between atoms: C_8  and  O_20 
REMARK    4  A    between atoms: C_9  and  C_11 
REMARK    5  A    between atoms: C_14  and  O_19 
REMARK    6  A    between atoms: C_15  and  O_21 
ROOT
ATOM      1  C   <1> d   1      -5.986  12.400  29.086  0.00  0.00     0.071 A 
ATOM      2  C   <1> d   1      -5.701  11.149  28.346  0.00  0.00     0.074 A 
ATOM      3  C   <1> d   1      -4.366  10.658  28.248  0.00  0.00     0.085 A 
ATOM      4  C   <1> d   1      -3.269  11.418  28.898  0.00  0.00     0.084 A 
ATOM      5  C   <1> d   1      -3.529  12.598  29.597  0.00  0.00     0.096 A 
ATOM      6  C   <1> d   1      -4.916  13.108  29.698  0.00  0.00     0.075 A 
ATOM      7  C   <1> d   1      -1.830  10.973  28.847  0.00  0.00     0.223 A 
ATOM      8  C   <1> d   1      -0.826  11.802  29.538  0.00  0.00     0.152 A 
ATOM      9  C   <1> d   1      -1.205  12.926  30.166  0.00  0.00     0.123 A 
ATOM     10  O   <1> d   1      -2.493  13.311  30.206  0.00  0.00    -0.306 OA
ATOM     11  O   <1> d   1      -1.482   9.961  28.260  0.00  0.00    -0.284 OA
ENDROOT
BRANCH   9  12
ATOM     12  C   <1> d   1      -0.216  13.824  30.879  0.00  0.00     0.004 A 
ATOM     13  C   <1> d   1       0.297  15.011  30.150  0.00  0.00     0.017 A 
ATOM     14  C   <1> d   1       1.215  15.885  30.760  0.00  0.00     0.040 A 
ATOM     15  C   <1> d   1       1.683  15.635  32.142  0.00  0.00     0.098 A 
ATOM     16  C   <1> d   1       1.207  14.498  32.854  0.00  0.00     0.099 A 
ATOM     17  C   <1> d   1       0.247  13.571  32.204  0.00  0.00     0.053 A 
BRANCH  15  18
ATOM     18  O   <1> d   1       2.587  16.521  32.732  0.00  0.00    -0.358 OA
ATOM     19  H   <1> d   1       2.468  17.409  32.410  0.00  0.00     0.217 HD
ENDBRANCH  15  18
BRANCH  16  20
ATOM     20  O   <1> d   1       1.658  14.276  34.159  0.00  0.00    -0.358 OA
ATOM     21  H   <1> d   1       2.161  13.476  34.259  0.00  0.00     0.217 HD
ENDBRANCH  16  20
ENDBRANCH   9  12
BRANCH   8  22
ATOM     22  O   <1> d   1       0.461  11.425  29.551  0.00  0.00    -0.355 OA
ATOM     23  H   <1> d   1       1.008  11.953  28.976  0.00  0.00     0.218 HD
ENDBRANCH   8  22
BRANCH   3  24
ATOM     24  O   <1> d   1      -4.076   9.481  27.555  0.00  0.00    -0.360 OA
ATOM     25  H   <1> d   1      -4.290   9.502  26.629  0.00  0.00     0.217 HD
ENDBRANCH   3  24
BRANCH   1  26
ATOM     26  O   <1> d   1      -7.304  12.858  29.167  0.00  0.00    -0.361 OA
ATOM     27  H   <1> d   1      -7.859  12.358  29.754  0.00  0.00     0.217 HD
ENDBRANCH   1  26
TORSDOF 6
ENDMDL
