# Supplementary material for: Ferroptosis regulation by traditional chinese medicine for ischemic stroke intervention based on network pharmacology and data mining
Source: PLoS One. 2025 Apr 16;20(4):e0321751. doi: 10.1371/journal.pone.0321751 (PMC12002469; doi:10.1371/journal.pone.0321751)
Supplement: S4 File — (ZIP) [file pone.0321751.s004.zip › 分子对接5/TNF/TNF-0098/results/MOL000098_6op0_out08.pdb]

REMARK Generated by AMDock from AutoDock Vina result
MODEL        8
REMARK ENERGY   =   -5.8
HETATM   1  C   <1> d   1     -25.309  -2.901  35.911  0.00  0.00           C
HETATM   2  C   <1> d   1     -26.433  -3.594  35.241  0.00  0.00           C
HETATM   3  C   <1> d   1     -27.216  -2.916  34.261  0.00  0.00           C
HETATM   4  C   <1> d   1     -26.887  -1.509  33.923  0.00  0.00           C
HETATM   5  C   <1> d   1     -25.830  -0.848  34.550  0.00  0.00           C
HETATM   6  C   <1> d   1     -25.017  -1.552  35.569  0.00  0.00           C
HETATM   7  C   <1> d   1     -27.659  -0.718  32.899  0.00  0.00           C
HETATM   8  C   <1> d   1     -27.237   0.671  32.637  0.00  0.00           C
HETATM   9  C   <1> d   1     -26.207   1.195  33.320  0.00  0.00           C
HETATM  10  O   <1> d   1     -25.525   0.478  34.230  0.00  0.00           O
HETATM  11  O   <1> d   1     -28.608  -1.188  32.292  0.00  0.00           O
HETATM  12  C   <1> d   1     -25.738   2.620  33.103  0.00  0.00           C
HETATM  13  C   <1> d   1     -24.664   2.854  32.107  0.00  0.00           C
HETATM  14  C   <1> d   1     -24.188   4.154  31.858  0.00  0.00           C
HETATM  15  C   <1> d   1     -24.754   5.311  32.588  0.00  0.00           C
HETATM  16  C   <1> d   1     -25.780   5.104  33.552  0.00  0.00           C
HETATM  17  C   <1> d   1     -26.272   3.730  33.821  0.00  0.00           C
HETATM  18  O   <1> d   1     -24.273   6.594  32.319  0.00  0.00           O
HETATM  19  H   <1> d   1     -23.799   6.954  33.061  0.00  0.00           H
HETATM  20  O   <1> d   1     -26.305   6.208  34.232  0.00  0.00           O
HETATM  21  H   <1> d   1     -25.671   6.657  34.780  0.00  0.00           H
HETATM  22  O   <1> d   1     -27.870   1.401  31.708  0.00  0.00           O
HETATM  23  H   <1> d   1     -28.245   2.204  32.059  0.00  0.00           H
HETATM  24  O   <1> d   1     -28.281  -3.552  33.618  0.00  0.00           O
HETATM  25  H   <1> d   1     -28.937  -2.964  33.262  0.00  0.00           H
HETATM  26  O   <1> d   1     -24.558  -3.589  36.868  0.00  0.00           O
HETATM  27  H   <1> d   1     -23.907  -3.058  37.313  0.00  0.00           H
ENDMDL
