# Supplementary material for: Ferroptosis regulation by traditional chinese medicine for ischemic stroke intervention based on network pharmacology and data mining
Source: PLoS One. 2025 Apr 16;20(4):e0321751. doi: 10.1371/journal.pone.0321751 (PMC12002469; doi:10.1371/journal.pone.0321751)
Supplement: S4 File — (ZIP) [file pone.0321751.s004.zip › 分子对接5/TNF/TNF-0098/results/MOL000098_6op0_out08.pdbqt]

MODEL 1
REMARK VINA RESULT:      -5.8      0.000      0.000
REMARK  6 active torsions:
REMARK  status: ('A' for Active; 'I' for Inactive)
REMARK    1  A    between atoms: C_1  and  O_17 
REMARK    2  A    between atoms: C_3  and  O_18 
REMARK    3  A    between atoms: C_8  and  O_20 
REMARK    4  A    between atoms: C_9  and  C_11 
REMARK    5  A    between atoms: C_14  and  O_19 
REMARK    6  A    between atoms: C_15  and  O_21 
ROOT
ATOM      1  C   <1> d   1     -25.309  -2.901  35.911  0.00  0.00     0.071 A 
ATOM      2  C   <1> d   1     -26.433  -3.594  35.241  0.00  0.00     0.074 A 
ATOM      3  C   <1> d   1     -27.216  -2.916  34.261  0.00  0.00     0.085 A 
ATOM      4  C   <1> d   1     -26.887  -1.509  33.923  0.00  0.00     0.084 A 
ATOM      5  C   <1> d   1     -25.830  -0.848  34.550  0.00  0.00     0.096 A 
ATOM      6  C   <1> d   1     -25.017  -1.552  35.569  0.00  0.00     0.075 A 
ATOM      7  C   <1> d   1     -27.659  -0.718  32.899  0.00  0.00     0.223 A 
ATOM      8  C   <1> d   1     -27.237   0.671  32.637  0.00  0.00     0.152 A 
ATOM      9  C   <1> d   1     -26.207   1.195  33.320  0.00  0.00     0.123 A 
ATOM     10  O   <1> d   1     -25.525   0.478  34.230  0.00  0.00    -0.306 OA
ATOM     11  O   <1> d   1     -28.608  -1.188  32.292  0.00  0.00    -0.284 OA
ENDROOT
BRANCH   9  12
ATOM     12  C   <1> d   1     -25.738   2.620  33.103  0.00  0.00     0.004 A 
ATOM     13  C   <1> d   1     -24.664   2.854  32.107  0.00  0.00     0.017 A 
ATOM     14  C   <1> d   1     -24.188   4.154  31.858  0.00  0.00     0.040 A 
ATOM     15  C   <1> d   1     -24.754   5.311  32.588  0.00  0.00     0.098 A 
ATOM     16  C   <1> d   1     -25.780   5.104  33.552  0.00  0.00     0.099 A 
ATOM     17  C   <1> d   1     -26.272   3.730  33.821  0.00  0.00     0.053 A 
BRANCH  15  18
ATOM     18  O   <1> d   1     -24.273   6.594  32.319  0.00  0.00    -0.358 OA
ATOM     19  H   <1> d   1     -23.799   6.954  33.061  0.00  0.00     0.217 HD
ENDBRANCH  15  18
BRANCH  16  20
ATOM     20  O   <1> d   1     -26.305   6.208  34.232  0.00  0.00    -0.358 OA
ATOM     21  H   <1> d   1     -25.671   6.657  34.780  0.00  0.00     0.217 HD
ENDBRANCH  16  20
ENDBRANCH   9  12
BRANCH   8  22
ATOM     22  O   <1> d   1     -27.870   1.401  31.708  0.00  0.00    -0.355 OA
ATOM     23  H   <1> d   1     -28.245   2.204  32.059  0.00  0.00     0.218 HD
ENDBRANCH   8  22
BRANCH   3  24
ATOM     24  O   <1> d   1     -28.281  -3.552  33.618  0.00  0.00    -0.360 OA
ATOM     25  H   <1> d   1     -28.937  -2.964  33.262  0.00  0.00     0.217 HD
ENDBRANCH   3  24
BRANCH   1  26
ATOM     26  O   <1> d   1     -24.558  -3.589  36.868  0.00  0.00    -0.361 OA
ATOM     27  H   <1> d   1     -23.907  -3.058  37.313  0.00  0.00     0.217 HD
ENDBRANCH   1  26
TORSDOF 6
ENDMDL
