# Supplementary material for: Ferroptosis regulation by traditional chinese medicine for ischemic stroke intervention based on network pharmacology and data mining
Source: PLoS One. 2025 Apr 16;20(4):e0321751. doi: 10.1371/journal.pone.0321751 (PMC12002469; doi:10.1371/journal.pone.0321751)
Supplement: S4 File — (ZIP) [file pone.0321751.s004.zip › 分子对接5/TNF/TNF-0098/results/MOL000098_6op0_out09.pdb]

REMARK Generated by AMDock from AutoDock Vina result
MODEL        9
REMARK ENERGY   =   -6.0
HETATM   1  C   <1> d   1      -3.930 -18.597   3.722  0.00  0.00           C
HETATM   2  C   <1> d   1      -2.723 -19.162   3.077  0.00  0.00           C
HETATM   3  C   <1> d   1      -2.524 -20.573   3.031  0.00  0.00           C
HETATM   4  C   <1> d   1      -3.543 -21.465   3.638  0.00  0.00           C
HETATM   5  C   <1> d   1      -4.683 -20.941   4.248  0.00  0.00           C
HETATM   6  C   <1> d   1      -4.890 -19.475   4.297  0.00  0.00           C
HETATM   7  C   <1> d   1      -3.416 -22.966   3.634  0.00  0.00           C
HETATM   8  C   <1> d   1      -4.496 -23.753   4.257  0.00  0.00           C
HETATM   9  C   <1> d   1      -5.537 -23.125   4.825  0.00  0.00           C
HETATM  10  O   <1> d   1      -5.640 -21.784   4.820  0.00  0.00           O
HETATM  11  O   <1> d   1      -2.460 -23.538   3.135  0.00  0.00           O
HETATM  12  C   <1> d   1      -6.668 -23.880   5.493  0.00  0.00           C
HETATM  13  C   <1> d   1      -6.429 -24.430   6.851  0.00  0.00           C
HETATM  14  C   <1> d   1      -7.441 -25.137   7.526  0.00  0.00           C
HETATM  15  C   <1> d   1      -8.762 -25.343   6.890  0.00  0.00           C
HETATM  16  C   <1> d   1      -9.006 -24.829   5.586  0.00  0.00           C
HETATM  17  C   <1> d   1      -7.933 -24.092   4.872  0.00  0.00           C
HETATM  18  O   <1> d   1      -9.755 -26.040   7.582  0.00  0.00           O
HETATM  19  H   <1> d   1     -10.080 -25.542   8.325  0.00  0.00           H
HETATM  20  O   <1> d   1     -10.260 -25.030   5.000  0.00  0.00           O
HETATM  21  H   <1> d   1     -10.233 -25.093   4.052  0.00  0.00           H
HETATM  22  O   <1> d   1      -4.443 -25.093   4.244  0.00  0.00           O
HETATM  23  H   <1> d   1      -3.575 -25.432   4.445  0.00  0.00           H
HETATM  24  O   <1> d   1      -1.392 -21.126   2.427  0.00  0.00           O
HETATM  25  H   <1> d   1      -1.094 -21.941   2.815  0.00  0.00           H
HETATM  26  O   <1> d   1      -4.100 -17.210   3.753  0.00  0.00           O
HETATM  27  H   <1> d   1      -3.861 -16.767   2.947  0.00  0.00           H
ENDMDL
