# Supplementary material for: Ferroptosis regulation by traditional chinese medicine for ischemic stroke intervention based on network pharmacology and data mining
Source: PLoS One. 2025 Apr 16;20(4):e0321751. doi: 10.1371/journal.pone.0321751 (PMC12002469; doi:10.1371/journal.pone.0321751)
Supplement: S4 File — (ZIP) [file pone.0321751.s004.zip › 分子对接5/TNF/TNF-0098/results/MOL000098_6op0_out09.pdbqt]

MODEL 1
REMARK VINA RESULT:      -6.0      0.000      0.000
REMARK  6 active torsions:
REMARK  status: ('A' for Active; 'I' for Inactive)
REMARK    1  A    between atoms: C_1  and  O_17 
REMARK    2  A    between atoms: C_3  and  O_18 
REMARK    3  A    between atoms: C_8  and  O_20 
REMARK    4  A    between atoms: C_9  and  C_11 
REMARK    5  A    between atoms: C_14  and  O_19 
REMARK    6  A    between atoms: C_15  and  O_21 
ROOT
ATOM      1  C   <1> d   1      -3.930 -18.597   3.722  0.00  0.00     0.071 A 
ATOM      2  C   <1> d   1      -2.723 -19.162   3.077  0.00  0.00     0.074 A 
ATOM      3  C   <1> d   1      -2.524 -20.573   3.031  0.00  0.00     0.085 A 
ATOM      4  C   <1> d   1      -3.543 -21.465   3.638  0.00  0.00     0.084 A 
ATOM      5  C   <1> d   1      -4.683 -20.941   4.248  0.00  0.00     0.096 A 
ATOM      6  C   <1> d   1      -4.890 -19.475   4.297  0.00  0.00     0.075 A 
ATOM      7  C   <1> d   1      -3.416 -22.966   3.634  0.00  0.00     0.223 A 
ATOM      8  C   <1> d   1      -4.496 -23.753   4.257  0.00  0.00     0.152 A 
ATOM      9  C   <1> d   1      -5.537 -23.125   4.825  0.00  0.00     0.123 A 
ATOM     10  O   <1> d   1      -5.640 -21.784   4.820  0.00  0.00    -0.306 OA
ATOM     11  O   <1> d   1      -2.460 -23.538   3.135  0.00  0.00    -0.284 OA
ENDROOT
BRANCH   9  12
ATOM     12  C   <1> d   1      -6.668 -23.880   5.493  0.00  0.00     0.004 A 
ATOM     13  C   <1> d   1      -6.429 -24.430   6.851  0.00  0.00     0.017 A 
ATOM     14  C   <1> d   1      -7.441 -25.137   7.526  0.00  0.00     0.040 A 
ATOM     15  C   <1> d   1      -8.762 -25.343   6.890  0.00  0.00     0.098 A 
ATOM     16  C   <1> d   1      -9.006 -24.829   5.586  0.00  0.00     0.099 A 
ATOM     17  C   <1> d   1      -7.933 -24.092   4.872  0.00  0.00     0.053 A 
BRANCH  15  18
ATOM     18  O   <1> d   1      -9.755 -26.040   7.582  0.00  0.00    -0.358 OA
ATOM     19  H   <1> d   1     -10.080 -25.542   8.325  0.00  0.00     0.217 HD
ENDBRANCH  15  18
BRANCH  16  20
ATOM     20  O   <1> d   1     -10.260 -25.030   5.000  0.00  0.00    -0.358 OA
ATOM     21  H   <1> d   1     -10.233 -25.093   4.052  0.00  0.00     0.217 HD
ENDBRANCH  16  20
ENDBRANCH   9  12
BRANCH   8  22
ATOM     22  O   <1> d   1      -4.443 -25.093   4.244  0.00  0.00    -0.355 OA
ATOM     23  H   <1> d   1      -3.575 -25.432   4.445  0.00  0.00     0.218 HD
ENDBRANCH   8  22
BRANCH   3  24
ATOM     24  O   <1> d   1      -1.392 -21.126   2.427  0.00  0.00    -0.360 OA
ATOM     25  H   <1> d   1      -1.094 -21.941   2.815  0.00  0.00     0.217 HD
ENDBRANCH   3  24
BRANCH   1  26
ATOM     26  O   <1> d   1      -4.100 -17.210   3.753  0.00  0.00    -0.361 OA
ATOM     27  H   <1> d   1      -3.861 -16.767   2.947  0.00  0.00     0.217 HD
ENDBRANCH   1  26
TORSDOF 6
ENDMDL
