# Supplementary material for: Ferroptosis regulation by traditional chinese medicine for ischemic stroke intervention based on network pharmacology and data mining
Source: PLoS One. 2025 Apr 16;20(4):e0321751. doi: 10.1371/journal.pone.0321751 (PMC12002469; doi:10.1371/journal.pone.0321751)
Supplement: S4 File — (ZIP) [file pone.0321751.s004.zip › 分子对接5/TNF/TNF-0098/results/MOL000098_6op0_out10.pdb]

REMARK Generated by AMDock from AutoDock Vina result
MODEL       10
REMARK ENERGY   =   -7.7
HETATM   1  C   <1> d   1      16.407  -2.785   1.229  0.00  0.00           C
HETATM   2  C   <1> d   1      17.417  -3.242   2.212  0.00  0.00           C
HETATM   3  C   <1> d   1      17.099  -3.291   3.601  0.00  0.00           C
HETATM   4  C   <1> d   1      15.745  -2.877   4.046  0.00  0.00           C
HETATM   5  C   <1> d   1      14.788  -2.444   3.127  0.00  0.00           C
HETATM   6  C   <1> d   1      15.118  -2.393   1.684  0.00  0.00           C
HETATM   7  C   <1> d   1      15.323  -2.898   5.492  0.00  0.00           C
HETATM   8  C   <1> d   1      13.948  -2.474   5.817  0.00  0.00           C
HETATM   9  C   <1> d   1      13.127  -2.065   4.838  0.00  0.00           C
HETATM  10  O   <1> d   1      13.515  -2.053   3.550  0.00  0.00           O
HETATM  11  O   <1> d   1      16.076  -3.251   6.386  0.00  0.00           O
HETATM  12  C   <1> d   1      11.710  -1.605   5.113  0.00  0.00           C
HETATM  13  C   <1> d   1      11.252  -0.344   4.477  0.00  0.00           C
HETATM  14  C   <1> d   1       9.947   0.133   4.691  0.00  0.00           C
HETATM  15  C   <1> d   1       9.007  -0.616   5.555  0.00  0.00           C
HETATM  16  C   <1> d   1       9.431  -1.823   6.179  0.00  0.00           C
HETATM  17  C   <1> d   1      10.813  -2.319   5.961  0.00  0.00           C
HETATM  18  O   <1> d   1       7.713  -0.129   5.746  0.00  0.00           O
HETATM  19  H   <1> d   1       7.490  -0.076   6.670  0.00  0.00           H
HETATM  20  O   <1> d   1       8.531  -2.520   6.992  0.00  0.00           O
HETATM  21  H   <1> d   1       7.685  -2.095   7.077  0.00  0.00           H
HETATM  22  O   <1> d   1      13.517  -2.511   7.086  0.00  0.00           O
HETATM  23  H   <1> d   1      13.175  -1.674   7.387  0.00  0.00           H
HETATM  24  O   <1> d   1      18.036  -3.719   4.544  0.00  0.00           O
HETATM  25  H   <1> d   1      18.025  -4.654   4.718  0.00  0.00           H
HETATM  26  O   <1> d   1      16.745  -2.747  -0.126  0.00  0.00           O
HETATM  27  H   <1> d   1      17.345  -2.049  -0.363  0.00  0.00           H
ENDMDL
