# Supplementary material for: Ferroptosis regulation by traditional chinese medicine for ischemic stroke intervention based on network pharmacology and data mining
Source: PLoS One. 2025 Apr 16;20(4):e0321751. doi: 10.1371/journal.pone.0321751 (PMC12002469; doi:10.1371/journal.pone.0321751)
Supplement: S4 File — (ZIP) [file pone.0321751.s004.zip › 分子对接5/TNF/TNF-0098/results/MOL000098_6op0_out10.pdbqt]

MODEL 1
REMARK VINA RESULT:      -7.7      0.000      0.000
REMARK  6 active torsions:
REMARK  status: ('A' for Active; 'I' for Inactive)
REMARK    1  A    between atoms: C_1  and  O_17 
REMARK    2  A    between atoms: C_3  and  O_18 
REMARK    3  A    between atoms: C_8  and  O_20 
REMARK    4  A    between atoms: C_9  and  C_11 
REMARK    5  A    between atoms: C_14  and  O_19 
REMARK    6  A    between atoms: C_15  and  O_21 
ROOT
ATOM      1  C   <1> d   1      16.407  -2.785   1.229  0.00  0.00     0.071 A 
ATOM      2  C   <1> d   1      17.417  -3.242   2.212  0.00  0.00     0.074 A 
ATOM      3  C   <1> d   1      17.099  -3.291   3.601  0.00  0.00     0.085 A 
ATOM      4  C   <1> d   1      15.745  -2.877   4.046  0.00  0.00     0.084 A 
ATOM      5  C   <1> d   1      14.788  -2.444   3.127  0.00  0.00     0.096 A 
ATOM      6  C   <1> d   1      15.118  -2.393   1.684  0.00  0.00     0.075 A 
ATOM      7  C   <1> d   1      15.323  -2.898   5.492  0.00  0.00     0.223 A 
ATOM      8  C   <1> d   1      13.948  -2.474   5.817  0.00  0.00     0.152 A 
ATOM      9  C   <1> d   1      13.127  -2.065   4.838  0.00  0.00     0.123 A 
ATOM     10  O   <1> d   1      13.515  -2.053   3.550  0.00  0.00    -0.306 OA
ATOM     11  O   <1> d   1      16.076  -3.251   6.386  0.00  0.00    -0.284 OA
ENDROOT
BRANCH   9  12
ATOM     12  C   <1> d   1      11.710  -1.605   5.113  0.00  0.00     0.004 A 
ATOM     13  C   <1> d   1      11.252  -0.344   4.477  0.00  0.00     0.017 A 
ATOM     14  C   <1> d   1       9.947   0.133   4.691  0.00  0.00     0.040 A 
ATOM     15  C   <1> d   1       9.007  -0.616   5.555  0.00  0.00     0.098 A 
ATOM     16  C   <1> d   1       9.431  -1.823   6.179  0.00  0.00     0.099 A 
ATOM     17  C   <1> d   1      10.813  -2.319   5.961  0.00  0.00     0.053 A 
BRANCH  15  18
ATOM     18  O   <1> d   1       7.713  -0.129   5.746  0.00  0.00    -0.358 OA
ATOM     19  H   <1> d   1       7.490  -0.076   6.670  0.00  0.00     0.217 HD
ENDBRANCH  15  18
BRANCH  16  20
ATOM     20  O   <1> d   1       8.531  -2.520   6.992  0.00  0.00    -0.358 OA
ATOM     21  H   <1> d   1       7.685  -2.095   7.077  0.00  0.00     0.217 HD
ENDBRANCH  16  20
ENDBRANCH   9  12
BRANCH   8  22
ATOM     22  O   <1> d   1      13.517  -2.511   7.086  0.00  0.00    -0.355 OA
ATOM     23  H   <1> d   1      13.175  -1.674   7.387  0.00  0.00     0.218 HD
ENDBRANCH   8  22
BRANCH   3  24
ATOM     24  O   <1> d   1      18.036  -3.719   4.544  0.00  0.00    -0.360 OA
ATOM     25  H   <1> d   1      18.025  -4.654   4.718  0.00  0.00     0.217 HD
ENDBRANCH   3  24
BRANCH   1  26
ATOM     26  O   <1> d   1      16.745  -2.747  -0.126  0.00  0.00    -0.361 OA
ATOM     27  H   <1> d   1      17.345  -2.049  -0.363  0.00  0.00     0.217 HD
ENDBRANCH   1  26
TORSDOF 6
ENDMDL
