# Supplementary material for: Ferroptosis regulation by traditional chinese medicine for ischemic stroke intervention based on network pharmacology and data mining
Source: PLoS One. 2025 Apr 16;20(4):e0321751. doi: 10.1371/journal.pone.0321751 (PMC12002469; doi:10.1371/journal.pone.0321751)
Supplement: S4 File — (ZIP) [file pone.0321751.s004.zip › 分子对接5/TNF/TNF-0098/TNF-0098.amdock]

################################################################################
#            ___________          ___________          ___________             #
#           / __     __ \        /   _   _   \        /____ _    _\            #
#          /  \ \   / /  \      /   | |_| |   \      /|_  /|  \ | |\           #
#         /    \ \_/ /    \    /    |___  |    \    /  / /_| |\\| | \          #
#        /      \___/      \  /       __|_|     \  /  /____|_| \__|  \         #
#        \      // \\      /  \      // \\      /  \      /_*_\      /         #
#         \    //   \\    /    \    //   \\    /    \    //   \\    /          #
#          \  //     \\  /      \  //     \\  /      \  //     \\  /           #
#           \//       \\/        \//       \\/        \//       \\/            #
#            /_________\          /_________\          /_________\             #
#           Autodock Vina          Autodock4           AutodockZn              #
#    _____  __________________________________________________________         #
#    \    \ \    ______   __    __   _____                      _   __\        #
#     \    \ \  |  __  | |  \  /  | |  __  \   ______   ______ | | / / \       #
#      \    \ \ | |  | | |   \/   | | |  \  | |  __  | |  ____|| |/ /   \      #
#       \    \ \| |__| | | |\__/| | | |   | | | |  | | | |     |   /     \     #
#       /    / /|  __  | | |    | | | |   | | | |  | | | |     |   \     /     #
#      /    / / | |  | | | |    | | | |__/  | | |__| | | |____ | |\ \   /      #
#     /    / /  |_|  |_| |_|    |_| |______/  |______| |______||_| \_\ /       #
#    /____/ /_________________________________________________________/        #
#                                                                              #
################################################################################
                 ____________________________________________                   
                |               AMDock v.1.5.2               |                  
                |         Assisted Molecular Docking         |                  
                |      with AutoDock4 and AutoDock Vina      |                  
                |                                            |                  
                |          Mario S. Valdes-Tresanco          |                  
                |          Mario E. Valdes-Tresanco          |                  
                |           Pedro A. Valiente, PhD           |                  
                |            Ernesto Moreno, PhD             |                  
                | For help or suggestion, please contact us  |                  
                |       mariosergiovaldes145@gmail.com       |                  
                |____________________________________________|                  


AMDOCK: DOCKING_PROGRAM AutoDock Vina
AMDOCK: PROJECT         --------------------------------------------------------
AMDOCK: PROJECT_NAME    TNF-0098
AMDOCK: WORKING_DIR     D:\fenziduijie\xiugaiban\amdock\TNF\TNF-0098
AMDOCK: INPUT           --------------------------------------------------------
AMDOCK: MODE            SIMPLE
AMDOCK: TARGET          6op0
AMDOCK: TARGET_HET      C:A7A:201, 
AMDOCK: LIGAND          MOL000098
AMDOCK: LIGAND_HA       22
AMDOCK: SEARCH_SPACE    --------------------------------------------------------
AMDOCK: T_BOX_MODE      AUTOMATIC
AMDOCK: TARGET_BOX      FILL: 01 CENTER:    2.95   13.59    0.77 SIZE: 18 18 18
AMDOCK: TARGET_BOX      FILL: 02 CENTER:    5.67   -3.25   31.98 SIZE: 18 18 18
AMDOCK: TARGET_BOX      FILL: 03 CENTER:   -0.44  -16.51   19.49 SIZE: 18 18 18
AMDOCK: TARGET_BOX      FILL: 04 CENTER:    5.90   -3.48   31.90 SIZE: 18 18 18
AMDOCK: TARGET_BOX      FILL: 05 CENTER:   -8.21  -19.20   26.21 SIZE: 18 18 18
AMDOCK: TARGET_BOX      FILL: 06 CENTER:  -10.98   10.74   34.55 SIZE: 18 18 18
AMDOCK: TARGET_BOX      FILL: 07 CENTER:   -2.27   12.46   28.34 SIZE: 18 18 18
AMDOCK: TARGET_BOX      FILL: 08 CENTER:  -21.54    3.40   37.23 SIZE: 18 18 18
AMDOCK: TARGET_BOX      FILL: 09 CENTER:  -10.03  -19.60    3.91 SIZE: 18 18 18
AMDOCK: TARGET_BOX      FILL: 10 CENTER:   14.29   -2.06   -1.58 SIZE: 18 18 18
AMDOCK: RESULT          --------------------------------------------------------
AMDOCK: RESULT_NOTE     EACH POSE IS THE BEST DOCKING RESULT FOR EACH BINDING
AMDOCK: RESULT_NOTE     SITE PREDICTED BY AUTLIGAND (SEE MANUAL) 
 ______________________________________________________________________________ 
|                                                                              |
| RESULT FOR TARGET: 6op0                                                      |
|______________________________________________________________________________|
|               |                |              |               |              |
|     POSES     |    AFFINITY    | ESTIMATED Ki |    Ki UNITS   |   LIGAND     |
|               |   (KCAL/MOL)   |              |               |  EFFICIENCY  |
|_______________|________________|______________|_______________|______________|
|       10      |      -7.7      |     2.27     |       uM      |    -0.35     |
|       7       |      -7.1      |     6.25     |       uM      |    -0.32     |
|       5       |      -6.7      |    12.27     |       uM      |    -0.30     |
|       6       |      -6.7      |    12.27     |       uM      |    -0.30     |
|       4       |      -6.4      |    20.36     |       uM      |    -0.29     |
|       2       |      -6.3      |    24.10     |       uM      |    -0.29     |
|       9       |      -6.0      |    39.99     |       uM      |    -0.27     |
|       8       |      -5.8      |    56.05     |       uM      |    -0.26     |
|       1       |      -5.1      |     0.18     |       mM      |    -0.23     |
|       3       |      -4.9      |     0.26     |       mM      |    -0.22     |
|_______________|________________|______________|_______________|______________|
