# Supplementary material for: Ferroptosis regulation by traditional chinese medicine for ischemic stroke intervention based on network pharmacology and data mining
Source: PLoS One. 2025 Apr 16;20(4):e0321751. doi: 10.1371/journal.pone.0321751 (PMC12002469; doi:10.1371/journal.pone.0321751)
Supplement: S4 File — (ZIP) [file pone.0321751.s004.zip › 分子对接5/TNF/TNF-0173/input/MOL000173.pdbqt]

REMARK  4 active torsions:
REMARK  status: ('A' for Active; 'I' for Inactive)
REMARK    1  A    between atoms: C_4  and  O_10 
REMARK    2  A    between atoms: C_5  and  O_12 
REMARK    3  A    between atoms: C_11  and  O_14 
REMARK    4  A    between atoms: C_13  and  C_16 
ROOT
ATOM      1  C   <1> d   1      -0.617   2.345   0.038  0.00  0.00     0.084 A 
ATOM      2  C   <1> d   1      -1.096   0.946   0.005  0.00  0.00     0.129 A 
ATOM      3  C   <1> d   1       0.878   2.519   0.061  0.00  0.00     0.190 A 
ATOM      4  C   <1> d   1      -1.511   3.443   0.049  0.00  0.00     0.085 A 
ATOM      5  C   <1> d   1      -2.548   0.718  -0.019  0.00  0.00     0.136 A 
ATOM      6  O   <1> d   1      -0.168  -0.113  -0.004  0.00  0.00    -0.306 OA
ATOM      7  C   <1> d   1       1.697   1.305   0.048  0.00  0.00     0.094 A 
ATOM      8  O   <1> d   1       1.408   3.618   0.090  0.00  0.00    -0.287 OA
ATOM      9  C   <1> d   1      -2.971   3.188   0.025  0.00  0.00     0.077 A 
ATOM     10  C   <1> d   1      -3.465   1.887  -0.008  0.00  0.00     0.104 A 
ATOM     11  C   <1> d   1       1.173   0.068   0.017  0.00  0.00     0.090 A 
ENDROOT
BRANCH  11  12
ATOM     12  C   <1> d   1       2.055  -1.173   0.003  0.00  0.00    -0.002 A 
ATOM     13  C   <1> d   1       1.407  -2.510  -0.031  0.00  0.00     0.014 A 
ATOM     14  C   <1> d   1       2.158  -3.701  -0.045  0.00  0.00     0.001 A 
ATOM     15  C   <1> d   1       3.636  -3.653  -0.025  0.00  0.00     0.000 A 
ATOM     16  C   <1> d   1       4.286  -2.419   0.007  0.00  0.00     0.001 A 
ATOM     17  C   <1> d   1       3.508  -1.157   0.022  0.00  0.00     0.014 A 
ENDBRANCH  11  12
BRANCH   5  18
ATOM     18  O   <1> d   1      -3.138  -0.554  -0.052  0.00  0.00    -0.351 OA
ATOM     19  C   <1> d   1      -2.369  -1.760  -0.065  0.00  0.00     0.210 C 
ENDBRANCH   5  18
BRANCH   4  20
ATOM     20  O   <1> d   1      -1.013   4.747   0.081  0.00  0.00    -0.360 OA
ATOM     21  H   <1> d   1      -1.684   5.420   0.085  0.00  0.00     0.217 HD
ENDBRANCH   4  20
BRANCH  10  22
ATOM     22  O   <1> d   1      -4.847   1.689  -0.029  0.00  0.00    -0.358 OA
ATOM     23  H   <1> d   1      -5.063   0.762  -0.050  0.00  0.00     0.217 HD
ENDBRANCH  10  22
TORSDOF 4
