# Supplementary material for: Ferroptosis regulation by traditional chinese medicine for ischemic stroke intervention based on network pharmacology and data mining
Source: PLoS One. 2025 Apr 16;20(4):e0321751. doi: 10.1371/journal.pone.0321751 (PMC12002469; doi:10.1371/journal.pone.0321751)
Supplement: S5 File — (ZIP) [file pone.0321751.s005.zip]

Archive with 2,341 entries (2,218 files):
- 分子对接4/
- 分子对接4/ESR1/
- 分子对接4/ESR1/7baa.pdb
- 分子对接4/ESR1/ESR1-0006/
- 分子对接4/ESR1/ESR1-0006/ESR1-0006.amdock
- 分子对接4/ESR1/ESR1-0006/input/
- 分子对接4/ESR1/ESR1-0006/input/7baa_autolig.gpf
- 分子对接4/ESR1/ESR1-0006/input/7baa_h.A.map
- 分子对接4/ESR1/ESR1-0006/input/7baa_h.d.map
- 分子对接4/ESR1/ESR1-0006/input/7baa_h.e.map
- 分子对接4/ESR1/ESR1-0006/input/7baa_h.HD.map
- 分子对接4/ESR1/ESR1-0006/input/7baa_h.maps.fld
- 分子对接4/ESR1/ESR1-0006/input/7baa_h.maps.xyz
- 分子对接4/ESR1/ESR1-0006/input/7baa_h.OA.map
- 分子对接4/ESR1/ESR1-0006/input/7baa_h.pdb
- 分子对接4/ESR1/ESR1-0006/input/7baa_h.pdbqt
- 分子对接4/ESR1/ESR1-0006/input/7baa_h.pqr
- 分子对接4/ESR1/ESR1-0006/input/7baa_h.propka
- 分子对接4/ESR1/ESR1-0006/input/7baa_h_126Results.txt
- 分子对接4/ESR1/ESR1-0006/input/FILL_7baa_h_126out01.pdb
- 分子对接4/ESR1/ESR1-0006/input/FILL_7baa_h_126out02.pdb
- 分子对接4/ESR1/ESR1-0006/input/FILL_7baa_h_126out03.pdb
- 分子对接4/ESR1/ESR1-0006/input/FILL_7baa_h_126out04.pdb
- 分子对接4/ESR1/ESR1-0006/input/FILL_7baa_h_126out05.pdb
- 分子对接4/ESR1/ESR1-0006/input/FILL_7baa_h_126out06.pdb
- 分子对接4/ESR1/ESR1-0006/input/FILL_7baa_h_126out07.pdb
- 分子对接4/ESR1/ESR1-0006/input/FILL_7baa_h_126out08.pdb
- 分子对接4/ESR1/ESR1-0006/input/FILL_7baa_h_126out09.pdb
- 分子对接4/ESR1/ESR1-0006/input/FILL_7baa_h_126out10.pdb
- 分子对接4/ESR1/ESR1-0006/input/MOL000006.pdbqt
- 分子对接4/ESR1/ESR1-0006/results/
- 分子对接4/ESR1/ESR1-0006/results/all_poses_7baa_h.pdb
- 分子对接4/ESR1/ESR1-0006/results/MOL000006_7baa_out01.pdb
- 分子对接4/ESR1/ESR1-0006/results/MOL000006_7baa_out01.pdbqt
- 分子对接4/ESR1/ESR1-0006/results/MOL000006_7baa_out02.pdb
- 分子对接4/ESR1/ESR1-0006/results/MOL000006_7baa_out02.pdbqt
- 分子对接4/ESR1/ESR1-0006/results/MOL000006_7baa_out03.pdb
- 分子对接4/ESR1/ESR1-0006/results/MOL000006_7baa_out03.pdbqt
- 分子对接4/ESR1/ESR1-0006/results/MOL000006_7baa_out04.pdb
- 分子对接4/ESR1/ESR1-0006/results/MOL000006_7baa_out04.pdbqt
- 分子对接4/ESR1/ESR1-0006/results/MOL000006_7baa_out05.pdb
- 分子对接4/ESR1/ESR1-0006/results/MOL000006_7baa_out05.pdbqt
- 分子对接4/ESR1/ESR1-0006/results/MOL000006_7baa_out06.pdb
- 分子对接4/ESR1/ESR1-0006/results/MOL000006_7baa_out06.pdbqt
- 分子对接4/ESR1/ESR1-0006/results/MOL000006_7baa_out07.pdb
- 分子对接4/ESR1/ESR1-0006/results/MOL000006_7baa_out07.pdbqt
- 分子对接4/ESR1/ESR1-0006/results/MOL000006_7baa_out08.pdb
- 分子对接4/ESR1/ESR1-0006/results/MOL000006_7baa_out08.pdbqt
- 分子对接4/ESR1/ESR1-0006/results/MOL000006_7baa_out09.pdb
- 分子对接4/ESR1/ESR1-0006/results/MOL000006_7baa_out09.pdbqt
- 分子对接4/ESR1/ESR1-0006/results/MOL000006_7baa_out1.log
- 分子对接4/ESR1/ESR1-0006/results/MOL000006_7baa_out10.log
- 分子对接4/ESR1/ESR1-0006/results/MOL000006_7baa_out10.pdb
- 分子对接4/ESR1/ESR1-0006/results/MOL000006_7baa_out10.pdbqt
- 分子对接4/ESR1/ESR1-0006/results/MOL000006_7baa_out2.log
- 分子对接4/ESR1/ESR1-0006/results/MOL000006_7baa_out3.log
- 分子对接4/ESR1/ESR1-0006/results/MOL000006_7baa_out4.log
- 分子对接4/ESR1/ESR1-0006/results/MOL000006_7baa_out5.log
- 分子对接4/ESR1/ESR1-0006/results/MOL000006_7baa_out6.log
- 分子对接4/ESR1/ESR1-0006/results/MOL000006_7baa_out7.log
- 分子对接4/ESR1/ESR1-0006/results/MOL000006_7baa_out8.log
- 分子对接4/ESR1/ESR1-0006/results/MOL000006_7baa_out9.log
- 分子对接4/ESR1/ESR1-0073/
- 分子对接4/ESR1/ESR1-0073/ESR1-0073.amdock
- 分子对接4/ESR1/ESR1-0073/input/
- 分子对接4/ESR1/ESR1-0073/input/7baa_autolig.gpf
- 分子对接4/ESR1/ESR1-0073/input/7baa_h.A.map
- 分子对接4/ESR1/ESR1-0073/input/7baa_h.C.map
- 分子对接4/ESR1/ESR1-0073/input/7baa_h.d.map
- 分子对接4/ESR1/ESR1-0073/input/7baa_h.e.map
- 分子对接4/ESR1/ESR1-0073/input/7baa_h.HD.map
- 分子对接4/ESR1/ESR1-0073/input/7baa_h.maps.fld
- 分子对接4/ESR1/ESR1-0073/input/7baa_h.maps.xyz
- 分子对接4/ESR1/ESR1-0073/input/7baa_h.OA.map
- 分子对接4/ESR1/ESR1-0073/input/7baa_h.pdb
- 分子对接4/ESR1/ESR1-0073/input/7baa_h.pdbqt
- 分子对接4/ESR1/ESR1-0073/input/7baa_h.pqr
- 分子对接4/ESR1/ESR1-0073/input/7baa_h.propka
- 分子对接4/ESR1/ESR1-0073/input/7baa_h_126Results.txt
- 分子对接4/ESR1/ESR1-0073/input/FILL_7baa_h_126out01.pdb
- 分子对接4/ESR1/ESR1-0073/input/FILL_7baa_h_126out02.pdb
- 分子对接4/ESR1/ESR1-0073/input/FILL_7baa_h_126out03.pdb
- 分子对接4/ESR1/ESR1-0073/input/FILL_7baa_h_126out04.pdb
- 分子对接4/ESR1/ESR1-0073/input/FILL_7baa_h_126out05.pdb
- 分子对接4/ESR1/ESR1-0073/input/FILL_7baa_h_126out06.pdb
- 分子对接4/ESR1/ESR1-0073/input/FILL_7baa_h_126out07.pdb
- 分子对接4/ESR1/ESR1-0073/input/FILL_7baa_h_126out08.pdb
- 分子对接4/ESR1/ESR1-0073/input/FILL_7baa_h_126out09.pdb
- 分子对接4/ESR1/ESR1-0073/input/FILL_7baa_h_126out10.pdb
- 分子对接4/ESR1/ESR1-0073/input/MOL000073.pdbqt
- 分子对接4/ESR1/ESR1-0073/results/
- 分子对接4/ESR1/ESR1-0073/results/all_poses_7baa_h.pdb
- 分子对接4/ESR1/ESR1-0073/results/MOL000073_7baa_out01.pdb
- 分子对接4/ESR1/ESR1-0073/results/MOL000073_7baa_out01.pdbqt
- 分子对接4/ESR1/ESR1-0073/results/MOL000073_7baa_out02.pdb
- 分子对接4/ESR1/ESR1-0073/results/MOL000073_7baa_out02.pdbqt
- 分子对接4/ESR1/ESR1-0073/results/MOL000073_7baa_out03.pdb
- 分子对接4/ESR1/ESR1-0073/results/MOL000073_7baa_out03.pdbqt
- 分子对接4/ESR1/ESR1-0073/results/MOL000073_7baa_out04.pdb
- 分子对接4/ESR1/ESR1-0073/results/MOL000073_7baa_out04.pdbqt
- 分子对接4/ESR1/ESR1-0073/results/MOL000073_7baa_out05.pdb
- 分子对接4/ESR1/ESR1-0073/results/MOL000073_7baa_out05.pdbqt
- 分子对接4/ESR1/ESR1-0073/results/MOL000073_7baa_out06.pdb
- 分子对接4/ESR1/ESR1-0073/results/MOL000073_7baa_out06.pdbqt
- 分子对接4/ESR1/ESR1-0073/results/MOL000073_7baa_out07.pdb
- 分子对接4/ESR1/ESR1-0073/results/MOL000073_7baa_out07.pdbqt
- 分子对接4/ESR1/ESR1-0073/results/MOL000073_7baa_out08.pdb
- 分子对接4/ESR1/ESR1-0073/results/MOL000073_7baa_out08.pdbqt
- 分子对接4/ESR1/ESR1-0073/results/MOL000073_7baa_out09.pdb
- 分子对接4/ESR1/ESR1-0073/results/MOL000073_7baa_out09.pdbqt
- 分子对接4/ESR1/ESR1-0073/results/MOL000073_7baa_out1.log
- 分子对接4/ESR1/ESR1-0073/results/MOL000073_7baa_out10.log
- 分子对接4/ESR1/ESR1-0073/results/MOL000073_7baa_out10.pdb
- 分子对接4/ESR1/ESR1-0073/results/MOL000073_7baa_out10.pdbqt
- 分子对接4/ESR1/ESR1-0073/results/MOL000073_7baa_out2.log
- 分子对接4/ESR1/ESR1-0073/results/MOL000073_7baa_out3.log
- 分子对接4/ESR1/ESR1-0073/results/MOL000073_7baa_out4.log
- 分子对接4/ESR1/ESR1-0073/results/MOL000073_7baa_out5.log
- 分子对接4/ESR1/ESR1-0073/results/MOL000073_7baa_out6.log
- 分子对接4/ESR1/ESR1-0073/results/MOL000073_7baa_out7.log
- 分子对接4/ESR1/ESR1-0073/results/MOL000073_7baa_out8.log
- 分子对接4/ESR1/ESR1-0073/results/MOL000073_7baa_out9.log
- 分子对接4/ESR1/ESR1-0098/
- 分子对接4/ESR1/ESR1-0098/ESR1-0098.amdock
- 分子对接4/ESR1/ESR1-0098/input/
- 分子对接4/ESR1/ESR1-0098/input/7baa_autolig.gpf
- 分子对接4/ESR1/ESR1-0098/input/7baa_h.A.map
- 分子对接4/ESR1/ESR1-0098/input/7baa_h.d.map
- 分子对接4/ESR1/ESR1-0098/input/7baa_h.e.map
- 分子对接4/ESR1/ESR1-0098/input/7baa_h.HD.map
- 分子对接4/ESR1/ESR1-0098/input/7baa_h.maps.fld
- 分子对接4/ESR1/ESR1-0098/input/7baa_h.maps.xyz
- 分子对接4/ESR1/ESR1-0098/input/7baa_h.OA.map
- 分子对接4/ESR1/ESR1-0098/input/7baa_h.pdb
- 分子对接4/ESR1/ESR1-0098/input/7baa_h.pdbqt
- 分子对接4/ESR1/ESR1-0098/input/7baa_h.pqr
- 分子对接4/ESR1/ESR1-0098/input/7baa_h.propka
- 分子对接4/ESR1/ESR1-0098/input/7baa_h_132Results.txt
- 分子对接4/ESR1/ESR1-0098/input/combine.pdb
- 分子对接4/ESR1/ESR1-0098/input/FILL_7baa_h_132out01.pdb
- 分子对接4/ESR1/ESR1-0098/input/FILL_7baa_h_132out02.pdb
- 分子对接4/ESR1/ESR1-0098/input/FILL_7baa_h_132out03.pdb
- 分子对接4/ESR1/ESR1-0098/input/FILL_7baa_h_132out04.pdb
- 分子对接4/ESR1/ESR1-0098/input/FILL_7baa_h_132out05.pdb
- 分子对接4/ESR1/ESR1-0098/input/FILL_7baa_h_132out06.pdb
- 分子对接4/ESR1/ESR1-0098/input/FILL_7baa_h_132out07.pdb
- 分子对接4/ESR1/ESR1-0098/input/FILL_7baa_h_132out08.pdb
- 分子对接4/ESR1/ESR1-0098/input/FILL_7baa_h_132out09.pdb
- 分子对接4/ESR1/ESR1-0098/input/FILL_7baa_h_132out10.pdb
- 分子对接4/ESR1/ESR1-0098/input/MOL000098.pdbqt
- 分子对接4/ESR1/ESR1-0098/results/
- 分子对接4/ESR1/ESR1-0098/results/all_poses_7baa_h.pdb
- 分子对接4/ESR1/ESR1-0098/results/ESR1-0098-1.png
- 分子对接4/ESR1/ESR1-0098/results/ESR1-0098-2.png
- 分子对接4/ESR1/ESR1-0098/results/MOL000098_7baa_out01.pdb
- 分子对接4/ESR1/ESR1-0098/results/MOL000098_7baa_out01.pdbqt
- 分子对接4/ESR1/ESR1-0098/results/MOL000098_7baa_out02.pdb
- 分子对接4/ESR1/ESR1-0098/results/MOL000098_7baa_out02.pdbqt
- 分子对接4/ESR1/ESR1-0098/results/MOL000098_7baa_out03.pdb
- 分子对接4/ESR1/ESR1-0098/results/MOL000098_7baa_out03.pdbqt
- 分子对接4/ESR1/ESR1-0098/results/MOL000098_7baa_out04.pdb
- 分子对接4/ESR1/ESR1-0098/results/MOL000098_7baa_out04.pdbqt
- 分子对接4/ESR1/ESR1-0098/results/MOL000098_7baa_out05.pdb
- 分子对接4/ESR1/ESR1-0098/results/MOL000098_7baa_out05.pdbqt
- 分子对接4/ESR1/ESR1-0098/results/MOL000098_7baa_out06.pdb
- 分子对接4/ESR1/ESR1-0098/results/MOL000098_7baa_out06.pdbqt
- 分子对接4/ESR1/ESR1-0098/results/MOL000098_7baa_out07.pdb
- 分子对接4/ESR1/ESR1-0098/results/MOL000098_7baa_out07.pdbqt
- 分子对接4/ESR1/ESR1-0098/results/MOL000098_7baa_out08.pdb
- 分子对接4/ESR1/ESR1-0098/results/MOL000098_7baa_out08.pdbqt
- 分子对接4/ESR1/ESR1-0098/results/MOL000098_7baa_out09.pdb
- 分子对接4/ESR1/ESR1-0098/results/MOL000098_7baa_out09.pdbqt
- 分子对接4/ESR1/ESR1-0098/results/MOL000098_7baa_out1.log
- 分子对接4/ESR1/ESR1-0098/results/MOL000098_7baa_out10.log
- 分子对接4/ESR1/ESR1-0098/results/MOL000098_7baa_out10.pdb
- 分子对接4/ESR1/ESR1-0098/results/MOL000098_7baa_out10.pdbqt
- 分子对接4/ESR1/ESR1-0098/results/MOL000098_7baa_out2.log
- 分子对接4/ESR1/ESR1-0098/results/MOL000098_7baa_out3.log
- 分子对接4/ESR1/ESR1-0098/results/MOL000098_7baa_out4.log
- 分子对接4/ESR1/ESR1-0098/results/MOL000098_7baa_out5.log
- 分子对接4/ESR1/ESR1-0098/results/MOL000098_7baa_out6.log
- 分子对接4/ESR1/ESR1-0098/results/MOL000098_7baa_out7.log
- 分子对接4/ESR1/ESR1-0098/results/MOL000098_7baa_out8.log
- 分子对接4/ESR1/ESR1-0098/results/MOL000098_7baa_out9.log
- 分子对接4/ESR1/ESR1-0173/
- 分子对接4/ESR1/ESR1-0173/ESR1-0173.amdock
- 分子对接4/ESR1/ESR1-0173/input/
- 分子对接4/ESR1/ESR1-0173/input/7baa_autolig.gpf
- 分子对接4/ESR1/ESR1-0173/input/7baa_h.A.map
- 分子对接4/ESR1/ESR1-0173/input/7baa_h.C.map
- 分子对接4/ESR1/ESR1-0173/input/7baa_h.d.map
- 分子对接4/ESR1/ESR1-0173/input/7baa_h.e.map
- 分子对接4/ESR1/ESR1-0173/input/7baa_h.HD.map
- 分子对接4/ESR1/ESR1-0173/input/7baa_h.maps.fld
- 分子对接4/ESR1/ESR1-0173/input/7baa_h.maps.xyz
- 分子对接4/ESR1/ESR1-0173/input/7baa_h.OA.map
- 分子对接4/ESR1/ESR1-0173/input/7baa_h.pdb
- 分子对接4/ESR1/ESR1-0173/input/7baa_h.pdbqt
- 分子对接4/ESR1/ESR1-0173/input/7baa_h.pqr
- 分子对接4/ESR1/ESR1-0173/input/7baa_h.propka
- 分子对接4/ESR1/ESR1-0173/input/7baa_h_126Results.txt
- 分子对接4/ESR1/ESR1-0173/input/FILL_7baa_h_126out01.pdb
- 分子对接4/ESR1/ESR1-0173/input/FILL_7baa_h_126out02.pdb
- 分子对接4/ESR1/ESR1-0173/input/FILL_7baa_h_126out03.pdb
- 分子对接4/ESR1/ESR1-0173/input/FILL_7baa_h_126out04.pdb
- 分子对接4/ESR1/ESR1-0173/input/FILL_7baa_h_126out05.pdb
- 分子对接4/ESR1/ESR1-0173/input/FILL_7baa_h_126out06.pdb
- 分子对接4/ESR1/ESR1-0173/input/FILL_7baa_h_126out07.pdb
- 分子对接4/ESR1/ESR1-0173/input/FILL_7baa_h_126out08.pdb
- 分子对接4/ESR1/ESR1-0173/input/FILL_7baa_h_126out09.pdb
- 分子对接4/ESR1/ESR1-0173/input/FILL_7baa_h_126out10.pdb
- 分子对接4/ESR1/ESR1-0173/input/MOL000173.pdbqt
- 分子对接4/ESR1/ESR1-0173/results/
- 分子对接4/ESR1/ESR1-0173/results/all_poses_7baa_h.pdb
- 分子对接4/ESR1/ESR1-0173/results/MOL000173_7baa_out01.pdb
- 分子对接4/ESR1/ESR1-0173/results/MOL000173_7baa_out01.pdbqt
- 分子对接4/ESR1/ESR1-0173/results/MOL000173_7baa_out02.pdb
- 分子对接4/ESR1/ESR1-0173/results/MOL000173_7baa_out02.pdbqt
- 分子对接4/ESR1/ESR1-0173/results/MOL000173_7baa_out03.pdb
- 分子对接4/ESR1/ESR1-0173/results/MOL000173_7baa_out03.pdbqt
- 分子对接4/ESR1/ESR1-0173/results/MOL000173_7baa_out04.pdb
- 分子对接4/ESR1/ESR1-0173/results/MOL000173_7baa_out04.pdbqt
- 分子对接4/ESR1/ESR1-0173/results/MOL000173_7baa_out05.pdb
- 分子对接4/ESR1/ESR1-0173/results/MOL000173_7baa_out05.pdbqt
- 分子对接4/ESR1/ESR1-0173/results/MOL000173_7baa_out06.pdb
- 分子对接4/ESR1/ESR1-0173/results/MOL000173_7baa_out06.pdbqt
- 分子对接4/ESR1/ESR1-0173/results/MOL000173_7baa_out07.pdb
- 分子对接4/ESR1/ESR1-0173/results/MOL000173_7baa_out07.pdbqt
- 分子对接4/ESR1/ESR1-0173/results/MOL000173_7baa_out08.pdb
- 分子对接4/ESR1/ESR1-0173/results/MOL000173_7baa_out08.pdbqt
- 分子对接4/ESR1/ESR1-0173/results/MOL000173_7baa_out09.pdb
- 分子对接4/ESR1/ESR1-0173/results/MOL000173_7baa_out09.pdbqt
- 分子对接4/ESR1/ESR1-0173/results/MOL000173_7baa_out1.log
- 分子对接4/ESR1/ESR1-0173/results/MOL000173_7baa_out10.log
- 分子对接4/ESR1/ESR1-0173/results/MOL000173_7baa_out10.pdb
- 分子对接4/ESR1/ESR1-0173/results/MOL000173_7baa_out10.pdbqt
- 分子对接4/ESR1/ESR1-0173/results/MOL000173_7baa_out2.log
- 分子对接4/ESR1/ESR1-0173/results/MOL000173_7baa_out3.log
- 分子对接4/ESR1/ESR1-0173/results/MOL000173_7baa_out4.log
- 分子对接4/ESR1/ESR1-0173/results/MOL000173_7baa_out5.log
- 分子对接4/ESR1/ESR1-0173/results/MOL000173_7baa_out6.log
- 分子对接4/ESR1/ESR1-0173/results/MOL000173_7baa_out7.log
- 分子对接4/ESR1/ESR1-0173/results/MOL000173_7baa_out8.log
- 分子对接4/ESR1/ESR1-0173/results/MOL000173_7baa_out9.log
- 分子对接4/ESR1/ESR1-0354/
- 分子对接4/ESR1/ESR1-0354/ESR1-0354.amdock
- 分子对接4/ESR1/ESR1-0354/input/
- 分子对接4/ESR1/ESR1-0354/input/7baa_autolig.gpf
- 分子对接4/ESR1/ESR1-0354/input/7baa_h.A.map
- 分子对接4/ESR1/ESR1-0354/input/7baa_h.C.map
- 分子对接4/ESR1/ESR1-0354/input/7baa_h.d.map
- 分子对接4/ESR1/ESR1-0354/input/7baa_h.e.map
- 分子对接4/ESR1/ESR1-0354/input/7baa_h.HD.map
- 分子对接4/ESR1/ESR1-0354/input/7baa_h.maps.fld
- 分子对接4/ESR1/ESR1-0354/input/7baa_h.maps.xyz
- 分子对接4/ESR1/ESR1-0354/input/7baa_h.OA.map
- 分子对接4/ESR1/ESR1-0354/input/7baa_h.pdb
- 分子对接4/ESR1/ESR1-0354/input/7baa_h.pdbqt
- 分子对接4/ESR1/ESR1-0354/input/7baa_h.pqr
- 分子对接4/ESR1/ESR1-0354/input/7baa_h.propka
- 分子对接4/ESR1/ESR1-0354/input/7baa_h_138Results.txt
- 分子对接4/ESR1/ESR1-0354/input/FILL_7baa_h_138out01.pdb
- 分子对接4/ESR1/ESR1-0354/input/FILL_7baa_h_138out02.pdb
- 分子对接4/ESR1/ESR1-0354/input/FILL_7baa_h_138out03.pdb
- 分子对接4/ESR1/ESR1-0354/input/FILL_7baa_h_138out04.pdb
- 分子对接4/ESR1/ESR1-0354/input/FILL_7baa_h_138out05.pdb
- 分子对接4/ESR1/ESR1-0354/input/FILL_7baa_h_138out06.pdb
- 分子对接4/ESR1/ESR1-0354/input/FILL_7baa_h_138out07.pdb
- 分子对接4/ESR1/ESR1-0354/input/FILL_7baa_h_138out08.pdb
- 分子对接4/ESR1/ESR1-0354/input/FILL_7baa_h_138out09.pdb
- 分子对接4/ESR1/ESR1-0354/input/FILL_7baa_h_138out10.pdb
- 分子对接4/ESR1/ESR1-0354/input/MOL000354.pdbqt
- 分子对接4/ESR1/ESR1-0354/results/
- 分子对接4/ESR1/ESR1-0354/results/all_poses_7baa_h.pdb
- 分子对接4/ESR1/ESR1-0354/results/MOL000354_7baa_out01.pdb
- 分子对接4/ESR1/ESR1-0354/results/MOL000354_7baa_out01.pdbqt
- 分子对接4/ESR1/ESR1-0354/results/MOL000354_7baa_out02.pdb
- 分子对接4/ESR1/ESR1-0354/results/MOL000354_7baa_out02.pdbqt
- 分子对接4/ESR1/ESR1-0354/results/MOL000354_7baa_out03.pdb
- 分子对接4/ESR1/ESR1-0354/results/MOL000354_7baa_out03.pdbqt
- 分子对接4/ESR1/ESR1-0354/results/MOL000354_7baa_out04.pdb
- 分子对接4/ESR1/ESR1-0354/results/MOL000354_7baa_out04.pdbqt
- 分子对接4/ESR1/ESR1-0354/results/MOL000354_7baa_out05.pdb
- 分子对接4/ESR1/ESR1-0354/results/MOL000354_7baa_out05.pdbqt
- 分子对接4/ESR1/ESR1-0354/results/MOL000354_7baa_out06.pdb
- 分子对接4/ESR1/ESR1-0354/results/MOL000354_7baa_out06.pdbqt
- 分子对接4/ESR1/ESR1-0354/results/MOL000354_7baa_out07.pdb
- 分子对接4/ESR1/ESR1-0354/results/MOL000354_7baa_out07.pdbqt
- 分子对接4/ESR1/ESR1-0354/results/MOL000354_7baa_out08.pdb
- 分子对接4/ESR1/ESR1-0354/results/MOL000354_7baa_out08.pdbqt
- 分子对接4/ESR1/ESR1-0354/results/MOL000354_7baa_out09.pdb
- 分子对接4/ESR1/ESR1-0354/results/MOL000354_7baa_out09.pdbqt
- 分子对接4/ESR1/ESR1-0354/results/MOL000354_7baa_out1.log
- 分子对接4/ESR1/ESR1-0354/results/MOL000354_7baa_out10.log
- 分子对接4/ESR1/ESR1-0354/results/MOL000354_7baa_out10.pdb
- 分子对接4/ESR1/ESR1-0354/results/MOL000354_7baa_out10.pdbqt
- 分子对接4/ESR1/ESR1-0354/results/MOL000354_7baa_out2.log
- 分子对接4/ESR1/ESR1-0354/results/MOL000354_7baa_out3.log
- 分子对接4/ESR1/ESR1-0354/results/MOL000354_7baa_out4.log
- 分子对接4/ESR1/ESR1-0354/results/MOL000354_7baa_out5.log
[truncated: 2,041 more entries]
